# Supplementary material for: RNA-sequencing of AVPV and ARH reveals vastly different temporal and transcriptomic responses to estradiol in the female rat hypothalamus
Source: PLoS One. 2021 Aug 18;16(8):e0256148. doi: 10.1371/journal.pone.0256148 (PMC8372949; doi:10.1371/journal.pone.0256148)
Supplement: S1 Table — (CSV) [file pone.0256148.s001.csv]

	geneName	ARH_24hr_EB_1	ARH_24hr_EB_2	ARH_24hr_EB_3	ARH_24hr_EB_4	ARH_24hr_EB_5	ARH_6hr_EB_1	ARH_6hr_EB_2	ARH_6hr_EB_3	ARH_6hr_EB_4	ARH_6hr_EB_5	ARH_6hr_EB_6	ARH_Oil_1	ARH_Oil_2	ARH_Oil_3	ARH_Oil_4	ARH_Oil_5	ARH_Oil_6	OVLT_24hr_EB_1	OVLT_24hr_EB_2	OVLT_24hr_EB_3	OVLT_24hr_EB_4	OVLT_6hr_EB_1	OVLT_6hr_EB_2	OVLT_6hr_EB_3	OVLT_6hr_EB_4	OVLT_Oil_1	OVLT_Oil_2	OVLT_Oil_3	OVLT_Oil_4	mean_CPM	SD
ENSRNOG00000000001	AABR07013255.1	0	0	0.220267414185743	0.283958955761223	0.163224699814475	0.154417659543264	0.0418698418186685	0.314164891597629	0.089007977607017	0.0916289529532057	0.0478952412294115	0.231160647981823	0.0889232567395826	0.135957007493814	0.206498132802584	0.161099835017659	0.131822865924018	0.036746123421777	0	0.213928353084126	0.22033395047404	0.120354680429037	0.0360156596087979	0.156693589759259	0.309153242253903	0.0512833636101765	0.216446718321435	0.167841233606212	0.18449001314971	0.140523596834089	0.0900386408760031
ENSRNOG00000000007	Gad1	274.075859476979	256.925867874081	375.188828829715	346.105401507822	354.320017122271	324.431502700398	337.554664742105	316.63333003161	322.520406859026	339.760157550487	344.510470163157	303.359823701479	304.784462474919	354.938427563851	325.895353189037	351.801764719813	318.835571714891	429.892897911369	605.524788035512	609.182378242357	625.043350704756	491.448278418568	501.626107031337	502.320475370745	712.50547742257	563.86058289389	516.18934874357	734.473238260785	594.611312381516	428.907591228918	135.984414626084
ENSRNOG00000000008	Alx4	0.0437122582897894	0.043436325929684	0	0	0	0	0	0.0448806987996612	0	0	0	0.0385267746636372	0	0.0906380049958762	0	0.0402749587544147	0	0	0	0.0427856706168252	0	0.0401182268096791	0	0	0.0309153242253903	0	0.324670077482153	0	0.036898002629942	0.0267881490757604	0.0608816850033696
ENSRNOG00000000009	Tmco5b	0.174849033159157	0.477799585226524	0.110133707092871	0.324524520869969	0.367255574582568	0.19302207442908	0.125609525456005	0.269284192797967	0.178015955214034	0.412330288289426	0.191580964917646	0.192633873318186	0.177846513479165	0.22659501248969	0.0412996265605167	0.563849422561806	0.0878819106160118	0.220476740530662	0.205413508690737	0.513428047401902	0.132200370284424	0.561655175335507	0.540234894131969	0.430907371837963	0.340068566479293	0.256416818050882	0.252521171375008	0.0839206168031062	0.147592010519768	0.268943002500064	0.151301679439876
ENSRNOG00000000010	Cbln1	115.094376077015	121.317658321607	166.815855010003	149.037886209533	160.57229844249	169.396172518961	155.504592514535	160.807543799186	155.407928901852	173.682680322801	156.377962614028	137.925853295821	122.358401273666	146.199102058348	142.814108646267	148.010473422474	153.002406382476	53.4656095786855	28.1758862754128	5.39099449771997	15.9962448044153	38.4733795104822	15.7748589086535	48.3791458381712	11.0676860726897	29.2828006214108	32.070188764626	9.77675185756187	31.2526082275609	98.3941880954639	62.3405124047415
ENSRNOG00000000012	Tcf15	1.2239432321141	1.38996242974989	0.7709359496501	0.892442432392415	0.93854202393323	1.15813244657448	0.879266678192038	0.538568385595935	0.623055843249119	1.00791848248526	1.00580006581764	1.54107098654549	1.55615699294269	0.815742044962886	0.784692904649818	0.926324051351539	1.14246483800815	1.94754454135418	1.43789456083516	0.984070424186979	0.793202221706543	1.88555666005492	1.18851676709033	0.979334935995369	0.865629078310928	0.923100544983177	0.97401023244646	0.67136493442485	1.21763408678809	1.07113375091006	0.340328464877157
ENSRNOG00000000017	Steap1	0.305985808028526	0.477799585226524	0.146844942790495	0.324524520869969	0.530480274397043	0.308835319086528	0.251219050912011	0.403926289196951	0.133511966410525	0.274886858859617	0.383161929835292	0.308214197309097	0.0889232567395826	0.22659501248969	0.206498132802584	0.523574463807392	0.439409553080059	0.110238370265331	0.205413508690737	0.299499694317776	0.0881335801896159	0.361064041287111	0.252109617261585	0.352560576958333	0.340068566479293	0.153850090830529	0.901861326339315	0.167841233606212	0.36898002629942	0.308138337736798	0.165013844268231
ENSRNOG00000000021	AABR07061902.1	5.85744261083178	3.30116077065598	9.43478757428931	7.50462954511804	9.46703258923953	7.83669622182066	9.88128266920577	8.75173626593394	11.9270689993403	10.0791848248526	7.32797190809995	5.93312329820013	5.6021651745937	9.69826653455875	10.3249066401292	11.6797380387803	10.9852388270015	2.53548251610261	3.35508730861538	7.74420638164536	8.68115764867716	3.04898523753561	2.05289259770148	10.0675631420324	8.5944601346585	10.2053893584251	9.01861326339315	12.0006482028442	9.55658268115499	8.01563796432542	2.85882248962531
ENSRNOG00000000024	Hebp1	11.9334465131125	13.0308977789052	14.6844942790495	14.6441690042574	14.6494168083491	13.4729407951498	13.6495684328859	13.7334938326963	13.4847086074631	16.2183246727174	14.9912105048058	14.3704869495367	14.5834141052915	12.3267686794392	12.3485883415945	11.9213877913068	15.8626848661901	13.0816199381526	12.2221037670989	13.948128621085	11.4573654246501	14.5629163319135	14.9104830780423	12.4963137833009	11.8405691783245	12.3080072664424	12.6260585687504	11.1614420348131	10.811114770573	13.356280162962	1.39521987928115
ENSRNOG00000000033	Tmcc2	102.592670206136	97.4276790602812	146.698097847705	144.656805177789	115.277444243973	135.926144812958	153.955408367244	137.155415531765	167.067973968371	133.686642358727	128.981884630805	102.558274154602	104.30698015553	179.100697871851	158.136270100218	156.146015090866	145.576384935424	116.595449617298	111.847655482107	133.106221288943	135.681646701914	116.102148387211	106.678383761259	146.038425655629	127.000151917903	178.671238817855	160.639539447559	185.674364676872	158.698309311381	137.447735295868	24.4173560987563
ENSRNOG00000000034	Nuak2	5.85744261083178	6.90637582281975	7.12197972533902	7.09897389403057	6.1209262430428	5.75205781798659	6.48982548189362	7.13603110914613	8.58926983907714	6.459841183201	6.56164804842937	5.77901619954558	7.1138605391666	7.56827341715566	8.67292157770851	7.41059241081231	7.29419858112898	4.18905807008257	5.75157824334065	5.34820882710315	6.61001851422119	6.65962565040672	6.59086570841002	6.50278397500925	5.13194382141479	7.07710417820435	8.22497529621455	8.64382353071994	6.27266044709015	6.72192692288044	1.02878949773479
ENSRNOG00000000036	Klhdc8a	22.9926478604292	20.9797454240374	26.9827582377535	26.6110107113375	28.4010977677186	29.8798171216216	28.0946638603266	32.4936259309547	32.3989038489542	33.1238664925839	29.0245161850233	26.0055728979551	25.5209746842602	28.4603335687051	28.7445400861196	30.3270439420743	31.1980782686842	15.9478175650512	22.2188945233814	28.880327666357	26.5722744271692	25.4349557973365	23.2301004476746	21.5453685918981	32.2755984913074	27.9494331675462	22.871203235965	31.5961122263695	24.3157837331318	27.037140233163	4.03046593875531
ENSRNOG00000000040	RGD1304622	3.05985808028526	3.17085179286693	5.83708647592218	6.44992485229064	3.46852487105759	4.55532095652629	6.95039374189897	5.74472944635664	6.67559832052627	5.81843851252856	6.84901949580584	4.08383811434554	4.93524074904683	8.70124847960411	7.43393278089301	8.98131580223449	6.54720234089288	0.918653085544424	1.40365897605337	5.00592346216855	2.99654172644694	1.92567488686459	1.47664204396071	7.05121153916666	5.81208095437337	5.12833636101765	7.46741178208952	9.86067247436498	7.56409053913812	5.37494560842314	2.31180159337094
ENSRNOG00000000041	Slc26a1	1.39879226527326	1.73745303718736	2.79005391301941	1.70375373456734	2.08111492263455	2.00742957406244	2.3865809836641	2.87236472317832	2.35871140658595	1.97002248849392	2.29897157901175	1.61812453587276	1.60061862131249	3.39892518734536	2.31277908738894	2.25539769024723	2.37281158663232	1.98429066477596	1.88295716299843	2.65271157824316	2.46774024530924	2.60768474262914	1.58468902278711	2.15453685918981	2.28773399267888	3.07700181661059	2.70558397901794	2.6854597376994	2.65665618935583	2.27279142509562	0.475276628644684
ENSRNOG00000000042	Xpr1	6.81911229320714	4.82143217819492	17.658104370557	10.8310058840352	20.3622813018557	15.5189747840981	19.0926478693128	23.2482019782245	35.1136471659682	18.6006774495008	16.6196487066058	9.40053301792747	7.78078496471347	40.968378258136	28.3315438205145	36.4488376727453	25.8812226764155	2.35175189899373	2.53343327385243	14.2904139860196	16.1284451746997	2.08614779410331	1.87281429965749	20.1351262840648	20.4968599614338	18.308160808833	17.9650776206791	26.854597376994	23.7992116963126	17.3903129161261	10.2179448118894
ENSRNOG00000000043	Idua	247.717367728236	274.300398245954	226.545035490036	273.249646572514	236.839039430803	269.072771754138	241.337768242805	251.107509784105	199.244357873307	198.101796284831	224.868157572087	264.948629361833	263.079455064055	175.067306649535	207.77842122596	194.04475127877	179.14727479074	165.688270508792	150.088803683365	114.836739935559	156.172704095999	141.336513050499	100.267596350893	164.606616042102	118.065623216765	169.850500276905	158.83581679488	124.328393793802	161.022883477067	194.881039606081	51.7200320575901
ENSRNOG00000000044	Tmem175	61.1534493474153	63.8513991166354	73.7528725165262	71.6793535471544	72.9614408170702	71.4181675387597	67.5360548535123	72.3925671638536	70.5833262423644	68.5842712854745	71.0286427432172	72.0835953956652	71.8499914455827	68.7489267893721	68.8877771029419	70.0784282326816	68.8115360123372	59.2347509559045	55.9409455334442	73.8480674846403	65.8798511917379	62.9856160911961	64.7561559766186	71.4522769302222	80.874488173621	68.873557328467	64.5732709658949	70.3674371894046	73.9804952730338	68.9023694222327	5.00030220154423
ENSRNOG00000000047	Cd82	68.9342313229978	71.4961924802598	78.4151994501244	80.6037778710786	66.4732589994448	60.9949755195894	67.5360548535123	67.6352130910895	71.072870119203	73.486420268471	79.2187289934465	73.6246663822106	77.5855415052858	74.8216731240958	84.086039677212	77.9723201485469	83.1362874427471	44.2790787232412	43.1710724098366	43.7697410410122	47.8565340429614	61.2605323383799	38.6808184198489	71.2172365455833	39.3242924146964	65.6427054210259	76.1892448491453	63.9055496955654	61.2506843657038	65.9876186729764	13.3676811384772
ENSRNOG00000000048	Gak	60.3229164399093	59.7249481533155	81.388809541632	73.5859351072655	79.8576843842318	81.9957772174733	88.0104075028412	95.9998147324754	97.1967115468625	86.5435460643028	84.4872055286818	68.3079714786287	66.3812111560984	106.001146842677	103.455564534094	99.3180482883867	88.5849659009399	48.2476600527932	49.2307709162134	70.4679995059111	73.7237398286137	56.0451628531216	45.3437154474766	88.2576644319027	75.2169838403745	89.8997364086394	83.1155398354312	88.7880125776864	86.8210001882536	78.4938155278012	16.2271675659368
ENSRNOG00000000053	Crp	0.0437122582897894	0.043436325929684	0.0734224713952476	0	0.0408061749536187	0.0386044148858161	0.0418698418186685	0.0897613975993224	0.089007977607017	0	0.0478952412294115	0.0385267746636372	0.0444616283697913	0.0453190024979381	0	0.0402749587544147	0.0439409553080059	0.0734922468435539	0	0.0855713412336504	0.0440667900948079	0	0	0.0391733974398148	0	0.0512833636101765	0.108223359160718	0	0.036898002629942	0.0399913077350009	0.0304914313172556
ENSRNOG00000000054	Abhd8	192.421360991653	190.381416549805	236.677336542581	223.475698184082	234.431475108539	225.87443149691	214.917898055225	229.609655059067	212.729066480771	252.621023291988	232.196129480187	214.632661651123	208.035959142253	228.543729597102	245.980575794438	249.745019236126	272.653627686176	246.199026925906	213.287693190549	237.160972229062	246.201156259692	274.127843790537	215.877863695135	224.972821496856	214.243196881955	275.032679041376	234.339647036008	232.795791011817	249.209109762629	232.012926402398	21.1032800521717
ENSRNOG00000000060	Cplx1	136.95050522191	122.837929729146	266.413437457656	254.832880013143	212.11049740891	202.132716342133	241.672726977355	252.543692145694	262.529029951897	261.23414486959	245.127844612128	160.271382600731	166.775568015087	319.13641559048	235.077474382461	261.867781821205	209.905943506344	247.044187764607	362.828727517406	635.923422377873	512.496768802616	363.79208071017	361.669253791549	448.222013506361	658.063591461657	509.910484375985	530.943800042481	704.59749867888	593.910250331547	335.890415517483	163.408363341486
ENSRNOG00000000062	Pcgf3	6.68797551833777	7.21043010432754	10.6095471166133	9.69517006099033	11.3849228120596	9.07203749816677	11.0536382401285	9.42494674792886	11.7935570329297	10.8580309249549	8.23798149145877	7.16598008743652	6.49139774198953	13.5050627443856	12.6789853540786	14.3781602753261	11.2488845588495	4.74024992140923	4.69027511510517	8.77106247644916	10.2234953019954	4.85430544397117	5.29430196249329	11.9087128217037	8.71812143156006	7.846354632357	9.41543224698244	13.0076956044815	11.9180548494713	9.40981965923935	2.6907014431224
ENSRNOG00000000064	Atp5i	210.605660440205	207.973128551327	134.950502424465	141.898346750394	122.255300161042	132.413143058349	119.622138075936	110.137234854369	93.8144083977959	136.252253041417	138.034085223164	178.070752495331	179.046977445149	93.2665071407566	103.166467148171	102.137295401196	160.516309740145	238.960040611816	254.43886609826	153.814485867487	146.213609534573	242.915863332607	253.910400242025	125.942472769005	140.479233280173	136.61888065751	126.549181311933	122.062537140118	120.139896563091	152.627792336476	47.3440938916556
ENSRNOG00000000065	Pde6b	0.524547099477472	0.608108563015576	0.330401121278614	0.283958955761223	0.244837049721712	0.308835319086528	0.418698418186685	0.673210481994918	0.089007977607017	0.137443429429809	0.383161929835292	0.616428394618195	0.578001168807287	0.135957007493814	0.289097385923617	0.322199670035318	0.263645731848035	0.36746123421777	0.171177923908948	0.128357011850476	0.0440667900948079	0.200591134048395	0.108046978826394	0.117520192319444	0.154576621126951	0.307700181661059	0.324670077482153	0.209801542007766	0.147592010519768	0.292727634558105	0.169677760725689
ENSRNOG00000000066	Fbxo28	11.1029136056065	12.4662255418193	18.4290403202071	16.1856604783897	18.7708404786646	15.6733924436413	19.4694764456809	15.7531252786811	20.6943547936314	16.8597273433899	14.9433152635764	12.7138356390003	12.8494105988697	19.5324900766113	19.2043263506403	22.1109523561737	20.6961899500708	8.12089327621271	9.55172815411929	14.5471280097206	15.379309743088	8.34459117641324	8.13953907158833	17.7063756427963	15.7977306791744	17.3850602638498	16.0531316088398	19.7633052571315	21.622229541146	15.8574585996115	4.00712029933281
ENSRNOG00000000068	Ppp2r5a	28.5441046632325	31.7953905805287	39.0240435465741	38.3344590277651	36.6439451083496	29.8412127067358	35.6312353876869	35.1864678589344	37.9619024493927	38.4841602403464	35.0114213386998	31.322267801537	33.6129910475622	42.6451813505598	39.7715403777776	38.1806608991852	40.6453836599054	34.2106409056744	33.0031037296451	49.3746638918163	39.7482446655168	43.7689854493598	41.706133826988	39.8785185937314	48.4443130611866	45.9498937947181	51.1174999769123	52.3245045767367	41.1043749297554	39.0781808774763	6.05588534408095
ENSRNOG00000000073	Tmed5	4.06524002095041	3.38803342251535	8.40687297475585	7.42349841490054	8.77332761502802	8.87901542373769	8.58331757282704	8.70685556713428	12.4166128761789	8.10916233635871	7.04060046072348	6.3183910448365	4.75739423556767	11.5563456369742	10.9857006650974	11.3978133274994	10.8534159610775	1.58008330713641	2.12260625647095	4.9203521209349	6.03715024298869	1.68496552600652	1.54867336317831	8.69649423163888	6.05940354817649	7.07710417820435	9.41543224698244	8.8536250727277	7.52719253650818	7.14429931679713	3.06206290774403
ENSRNOG00000000075	Mtf2	16.8292194415689	15.3764593791081	25.367463867058	24.0148145443777	24.2388679224495	23.9733416440918	23.488981260273	22.7993949902279	25.5452895732139	18.7839353554072	23.1812967550351	19.6101283037913	21.2081967323904	24.0190713239072	23.3342890066919	23.9636004588768	21.2674223690748	11.3545521373291	15.3375419822417	20.9221929316275	20.3147902337065	13.4797242080522	15.0905613760863	22.2896631432546	22.5681866845349	23.6929139879015	20.851033864965	23.4977727048697	22.8398636279341	21.0082955106913	3.71268695973342
ENSRNOG00000000081	Antxr2	0.524547099477472	0.390926933367156	1.13804830662634	0.851876867283669	1.02015437384047	0.733483882830505	1.50731430547207	1.25665956639051	2.31420741778244	1.92420801201732	1.14948578950587	0.693481943945469	0.400154655328122	2.03935511240721	1.7345843155417	1.40962355640452	1.27428770393217	0.146984493687108	0.102706754345369	0.470642376785077	0.661001851422119	0.160472907238716	0.108046978826394	1.52776250015278	0.772883105634757	1.33336745386459	2.16446718321435	0.67136493442485	0.737960052598841	1.00758829083959	0.6257007332086
ENSRNOG00000000082	Hltf	33.0464672670808	33.5762799436457	41.8508086952911	37.6448444209164	42.4384219517634	39.9555694068196	39.3995211513671	40.4823903172944	38.0954144158033	37.6594996637676	39.3698882905762	36.6004359304553	36.9031515469268	46.089425540403	41.6713231995614	39.8319342081162	40.2938560174414	41.4863733431862	42.2124760359465	40.4324587328998	44.1549236749976	42.0439016965436	39.0409750159369	45.9112217994629	40.8700586259659	54.1552319723464	47.9068736551444	42.1701099435609	43.9824191348909	41.0095260551073	4.13155590105946
ENSRNOG00000000095	Gpr89b	35.1009434067009	35.4874782845518	35.7934548051832	37.7665411162427	38.3986106313552	34.7825778121203	38.4783846313563	35.8596783409293	35.1136471659682	38.071829952057	39.8009454616409	33.4797671827007	33.2572980206039	38.1132811007659	37.9130571825543	43.7788801660488	34.3178860955526	31.1974587850886	30.093079023193	30.2922547967122	33.5348272621488	30.7305617362142	27.0477603662072	36.8621669908657	33.7286187299008	38.7702228892934	31.4569230627153	37.7223172529962	39.1487807903685	35.3827321738633	3.53829436923856
ENSRNOG00000000096	Pdzk1	0	0.0868726518593679	0.0734224713952476	0.0811311302174923	0.163224699814475	0.0386044148858161	0.083739683637337	0	0.089007977607017	0	0.0957904824588229	0.0770535493272744	0.0444616283697913	0.0453190024979381	0.12389887968155	0.201374793772074	0.0439409553080059	0.0734922468435539	0	0.0855713412336504	0.0440667900948079	0.0802364536193581	0.0360156596087979	0	0.0309153242253903	0.0512833636101765	0.0360744530535726	0.0419603084015531	0.110694007889826	0.0633845610142378	0.0471079184002096
ENSRNOG00000000098	Rnf115	52.2361486562983	52.6013907008473	66.0435130200252	56.6700944569184	64.3513379018567	54.4708294038865	59.9576134843333	63.6408308979196	73.342573548182	68.9966015737639	74.9560525240289	56.9425729528557	54.6433412664735	67.9785037469072	64.6752151937692	69.2729290575934	70.8328199565055	50.9668731860046	55.8724743638806	55.3646577781718	58.8291647765686	56.0451628531216	50.0977825158379	72.3140916738981	61.3360032631743	69.3351076009586	71.4274170460737	64.4510337047856	68.9254689127317	62.2957795178404	7.39966883202951
ENSRNOG00000000104	Thoc3	33.7021511414276	30.5357371285678	33.957893020302	32.4524520869969	33.0121955374775	36.6355897266394	33.7052226640281	35.9494397385286	33.7785275018629	36.2392508929929	39.9925264265586	36.0225343105008	33.435144534083	30.6356456886062	33.0397012484134	31.8977673334965	34.1421222743206	33.5859568075041	31.8048582622825	29.6932554080767	31.2874209673136	37.1895962525725	32.3060466690917	35.6086182727916	32.1828525186313	34.87268725492	27.2722865085009	29.4980968062918	33.6140803958772	33.3810226682295	2.58321927796422
ENSRNOG00000000105	Cplx2	18.9711200977686	14.0733696012176	57.7467737523622	38.9429425043963	50.0691766680901	62.2689212108213	69.462067577171	88.6842608281306	112.817611616894	61.1165116197882	50.9605366680938	27.2384296871915	23.5646630359894	145.609955025875	85.201129594346	105.520391936567	72.3707533922857	29.98483671217	36.769018055642	192.364375093246	172.477416431078	31.5329262724077	43.9030890631246	132.601950333773	196.405054803904	129.285359661255	161.036358431148	267.916569143917	166.299297853149	91.2136160921311	63.9402194954578
ENSRNOG00000000108	Aga	45.1984750716422	47.6496495448633	41.960942402384	45.5956951822307	42.5608404766243	41.1523062682799	42.3722799204925	38.7769237629073	40.2761098671752	38.2092733814868	44.4467838608938	43.95904989121	50.9974877401506	41.693482298103	42.5799149838927	37.777911311641	37.086166279957	41.3026427260773	43.0341300707095	35.6832492944322	34.416163064045	47.7005716767084	47.5406706836132	38.6641432730972	34.934316374691	45.1293599769553	46.4278210799479	39.904253289877	38.2632287272499	41.9066842234944	4.10165125803195
ENSRNOG00000000109	Fgf20	0.262273549738736	0.21718162964842	0.256978649883367	0.162262260434985	0.163224699814475	0.0386044148858161	0.209349209093342	0.224403493998306	0	0.137443429429809	0.191580964917646	0.154107098654549	0.222308141848956	0.0453190024979381	0.206498132802584	0.281924711280903	0.395468597772053	0	0	0.0855713412336504	0	0.0401182268096791	0.0360156596087979	0	0.0618306484507805	0	0.0360744530535726	0	0	0.11822545916753	0.109856962538883
ENSRNOG00000000111	Coprs	89.7412662689376	95.7770986749532	88.9513240953425	84.1735476006482	80.7554202332114	81.4167109941861	74.3608390699552	73.8287495254427	70.894854163989	87.4140211173583	92.2941298490759	96.2398831097657	93.4583428333013	66.8002096819608	74.3393278089301	63.2316852444311	75.4905612191541	101.456046767526	101.885100310606	61.9536510531629	85.5336395740222	113.534581871392	99.1150952434118	79.1302628284258	70.425108585439	92.412621225538	67.2788549449129	64.03143062077	80.6959317516832	82.986906767846	13.0597273382265
ENSRNOG00000000112	Champ1	28.3255433717835	28.7114114395211	38.0695514184359	37.7259755511339	39.0923156055667	36.5969853117536	40.7393560895644	39.4501342449022	44.4149808259015	38.4383457638698	39.6093644967233	35.3290523665553	30.6340619467862	46.7692105778721	44.6448963119186	45.5107033924887	40.6014427045974	28.1842766645029	26.361400281978	31.1051825384319	36.6635693588802	30.5700888289754	27.443932621904	40.0352121834907	35.8308607772273	36.7188883448864	38.0224735184655	42.2959908687655	43.908623129631	36.9587527771211	5.76091871762489
ENSRNOG00000000113	Elac1	11.627460705084	9.55599170453047	23.2015009608982	17.5648896920871	19.5461578027833	19.5338339322229	20.1812637565982	23.5623668698221	26.9249132261226	17.9592747788283	18.7270393206999	13.2146837096276	13.205103625828	29.5479896286556	27.8772479283488	24.8093745927195	21.5310681009229	5.80588750064076	6.77864578679434	10.6536319835895	12.5149683869255	6.33867983592929	4.89812970679652	16.8445608991204	13.942811225651	20.5646288076808	16.2335038741077	15.6092347253778	21.2532495148466	16.8968307787324	6.61825866313525
ENSRNOG00000000121	Pigv	7.21252261781525	7.34073908211659	10.3158572310323	10.4253502329478	9.3854202393323	8.4157624451079	8.96014614919506	12.0280272783092	10.591949335235	9.43778215418019	9.57904824588229	8.47589042600018	9.38140358602596	10.8765605995051	9.33371560267678	10.8339639049376	9.97459685491734	4.11556582323902	4.31368368250549	7.14520699300981	7.2269535755485	5.37584239249699	5.00617668562291	8.77484102651851	6.9868632749382	9.53870563149283	8.73001763896456	8.8536250727277	8.74482662329626	8.53038084157164	1.95152411481989
ENSRNOG00000000122	Ak2	19.0148323560584	19.6332193202172	19.2366875055549	18.4978976895882	17.6690737549169	19.6496471768804	17.3341145129288	19.7026267730513	17.5345715885823	19.15045116722	18.5354583557822	18.6084321625368	19.1185001990102	16.9946259367268	18.7087308319141	18.7278558208029	18.9385517377505	18.7405229451063	20.4728796995102	17.4993392822815	19.2571872714311	19.8986404976008	17.9357984851814	19.2341381429491	16.6633597574854	20.7697622621215	21.3921506607685	19.2178212479113	18.7072873333806	18.8566953267327	1.07174851176672
ENSRNOG00000000123	Rnf19b	26.9267511065102	23.7162339576075	36.5643907548333	35.2109105143916	37.4192624324683	35.4002484502933	38.0596862131697	37.4305027989175	36.0037269420384	38.2092733814868	38.9388311195115	30.4361519842734	30.7229852035258	41.1043352656299	40.845330668351	37.4154366828513	37.525575833037	27.3758619492238	26.0190444341601	35.255392588264	37.9415062716296	32.2149361281723	26.5795567912929	38.9775304526157	39.3552077389218	36.7701717084965	36.7237932085369	39.4846502058615	42.9123770586226	35.2255055808515	4.962483037402
ENSRNOG00000000127	Kpna6	27.9321330471754	24.3677788465527	59.9861591299173	50.5041285603889	64.5961749515784	55.3587309462602	58.6177785461359	66.0643886331013	85.1361305811117	64.0944525907674	56.1332227208702	37.1012840010826	35.0802247837653	91.0911950208556	79.6256800086762	80.1068929625309	73.1616905878298	18.7405229451063	19.9593459277833	43.2990986642271	49.1785377458057	19.1363941882169	14.4782951627368	59.5435641085185	48.9698735730182	60.7707858780591	59.8835920689305	64.8706367888011	66.9329767707149	52.9214368876041	20.6720195051439
ENSRNOG00000000129	Phf24	19.1896813892175	17.591712001522	31.131127871585	26.9761007973162	30.3189879905387	33.4700277060025	29.2670194312493	33.7951661961449	40.5876377887997	31.2454729570432	25.4323730928175	25.3120909540096	20.5857339352134	45.5455975104278	40.1432370168222	42.1276068571178	35.5482328441768	10.876852532846	16.4673162800408	50.7010196809378	47.2395989816341	11.4738128675682	11.9211833305121	31.5345849390509	51.4740148352748	28.9751004397497	31.3847741566081	51.4013777919025	41.3257629455351	31.4842484524712	11.7581288844082
ENSRNOG00000000130	Dnajb5	75.3162210333071	77.1863511770484	67.3651175051397	70.5029521590008	75.8994854137307	76.7455767930023	68.205972322611	60.3196591867447	58.6117532542207	64.6442263084867	64.8022613833937	70.1957834371469	73.8507647222233	53.9296129725463	59.6779603799467	67.1786312023638	63.3628575541445	74.4108999290983	78.8787873372432	104.782107340605	103.953557833652	69.8057146488415	85.0689879959806	71.8440109046203	98.2489003882903	71.489008872586	69.5515454872879	93.8232495858727	78.0392755623274	74.0583183686711	12.4952636654189
ENSRNOG00000000133	Txndc15	49.7882621920701	44.7828520335042	72.3211343243189	63.8907650462752	70.839519719482	64.2377463699979	65.1913437116668	71.7642373806583	69.5152305110802	78.1594968690845	71.2681189493642	61.1805181658558	59.7119669006297	71.014876914269	77.2716012947268	74.5086736956673	82.301409291895	43.5809023782275	40.5691679664206	48.1766651145452	49.795472807133	49.746601244002	32.5221406267445	65.772134301449	51.1648615930209	69.9505079642807	62.4448782357341	56.1848529496796	66.3057107260058	61.5159189406134	12.366681692952
ENSRNOG00000000137	Ly86	2.22932517277926	2.30212527427325	3.26729997708852	3.08298294826471	3.46852487105759	3.70602382903834	2.42845082548277	3.09676821717662	2.58123135060349	3.1611988768856	3.20898116237057	2.81245455044551	3.69031515469268	2.80977815487216	3.88216489668857	2.33594760775605	2.54857540786434	4.07881969981724	3.01273146079748	2.86663993132729	2.55587382549886	2.88851233029689	3.81765991853258	3.91733974398148	2.8442098287359	3.28213527105129	5.15864678666088	2.89526127970716	1.8449001314971	3.09568546500842	0.674002413943012
ENSRNOG00000000138	Glis1	3.89039098779125	3.82239668181219	2.67992020592654	3.00185181804721	2.24433962244903	3.39718850995181	3.0564984527628	2.782603325579	2.00267949615788	2.19909487087694	2.25107633778234	1.88781195851822	3.37908375610414	1.49552708243196	2.89097385923617	2.25539769024723	1.18640579331616	2.3884980224155	1.43789456083516	1.06964176542063	0.969469382085775	1.60472907238716	1.00843846904634	1.68445608991204	0.834713754085537	1.17951736303406	1.65942484046434	0.965087093235721	1.51281810782762	2.09441134378416	0.885209192082593
ENSRNOG00000000142	Plxdc2	13.8130736195734	13.8996242974989	22.1735863613648	17.1592340409996	20.7703430513919	20.6147575490258	22.860933632993	23.5174861710225	31.1527921624559	20.2041841261819	19.9244203514352	15.9500847107458	16.4508024968228	38.5211521232474	29.653131870451	30.2867689833199	22.541710073007	14.330988134493	13.00952221708	16.6864115405618	18.3758514695349	13.880906476149	11.6330580536417	23.895772438287	15.2721701673428	24.8724313509356	26.081829557733	25.8895102837583	25.3120298041402	20.9908471419032	6.28765379137733
ENSRNOG00000000145	Pik3r3	6.64426326004798	5.90734032643702	15.3820077573044	12.2102350977326	15.0574785578853	16.6771072306725	18.3389907165768	22.0813038094333	25.1002496851788	16.6764694374834	13.6980389916117	7.78240848205471	7.91416984982285	32.7656388060092	24.2015811644628	27.386971953002	23.2887063132431	2.57222863952439	2.67037561297959	9.02777650015011	10.3556956722799	2.16638424772267	1.54867336317831	15.2384516040879	9.95473440057567	13.3336745386459	15.4759403599826	18.4205753882818	19.7773294096489	14.1949931440006	7.89887424064856
ENSRNOG00000000150	Dnajc1	10.5346542478392	11.3368810676475	9.17780892440595	9.16781771457663	9.8342881638221	9.84412579588309	9.50445409283775	9.51470814552818	8.58926983907714	10.6289585425719	10.5848483116999	12.0203536950548	9.87048149809366	8.5652914721103	9.82931112140298	9.90763985358603	9.35942348060525	12.0159823589211	9.92831958671898	11.252631372225	9.82689419114217	12.1959409501424	12.4974338842529	10.8118576933889	9.98564972480106	10.7695063581371	10.1369213080539	9.73479154916032	9.96246071008435	10.2547829535783	1.00848804854552
ENSRNOG00000000151	Ldlrap1	8.61131488308851	7.0366848006088	10.6462583523109	11.5206204908839	7.99801029090926	8.49297127487953	12.2259938110512	9.29030465152987	13.128676697035	8.88800843646096	9.96221017571758	6.93481943945469	7.78078496471347	13.0971917219041	12.0594909556709	14.660084986607	9.79883303368531	2.13127515846306	2.32801976516169	6.118350898206	6.21341740336792	2.44721183539042	1.62070468239591	12.1045798089028	7.07960924761437	7.53865445069594	9.84832568362532	14.0147430061187	10.7004207626832	8.76819212652194	3.49974717229453
ENSRNOG00000000155	Cog3	26.1836427155838	24.4112151724824	34.9490963841379	30.2213460060159	35.6645969094627	33.0453791422585	31.6954702567321	35.4108713529327	38.1399184046068	32.4824638219114	33.6703545842763	24.7341893340551	27.0326700488331	35.9379689808649	34.3199896717894	38.1806608991852	35.2406461570207	15.653848577677	17.8367396713124	35.98274898875	35.56189960651	15.9269360434426	14.9104830780423	35.6869650676713	38.02584879723	34.8214038913098	34.775772743644	36.0858652253357	39.2594747982583	31.2361540114252	7.14888985795028
ENSRNOG00000000156	LOC100911486	1.96705162304052	5.03861380784334	2.05582919906693	1.94714712521981	1.22418524860856	1.65998984009009	1.71666351456541	2.28891563878272	1.51313561931929	1.97002248849392	1.91580964917646	2.23455293049096	1.5116953645729	1.08765605995051	1.56938580929964	1.04714892761478	1.14246483800815	2.64572088636794	2.60190444341601	1.83978383652348	1.18980333255981	3.97170445415823	4.42992613188214	2.42875064126852	2.13315737155193	1.94876781718671	4.90612561528587	1.59449171925902	0.996246071008435	2.15781551740042	1.07757585523839
ENSRNOG00000000157	Atg12	75.7096313579152	76.3610609843844	96.2935712348672	90.8668658435914	100.872864485345	98.5184667886026	97.3055123865856	95.7305305396774	96.3066317707924	94.2861925888487	101.873178094958	86.8778768665018	87.9451009154471	99.0673394604927	104.942351090273	93.1157046402069	101.81119344865	82.7890160692635	80.693273330678	90.1494079896507	93.377528210898	84.2883945271357	79.5585920758346	90.8039352654907	94.106246942088	97.643524313776	91.0519195072172	89.1236950448988	91.9498225538156	91.8420492526857	7.54360610646112
ENSRNOG00000000158	Cdo1	35.1009434067009	34.8359333956065	42.5116109378484	40.8089584993986	41.7447169775519	35.7476881842657	41.5767529259378	40.3477482208954	36.4042628412699	42.7449065526705	38.9388311195115	37.8332927196917	37.7479224859528	38.9743421482268	38.284753821599	37.9792861054131	43.7651914867739	45.4917007961599	48.8541794836137	42.4433852518906	42.6125860216793	45.8952514702728	41.7421494865968	39.9176919911713	41.3028731651214	43.3344422505991	38.7078881264834	42.5477527191748	39.3701688061482	40.6057659102836	3.24224862825809
ENSRNOG00000000161	Chm	10.0538194066516	9.16506477116332	16.7770347138141	13.58946431143	15.628765007236	13.8975893588938	16.7898065692861	16.5160971582753	20.2048109167929	16.2183246727174	14.1769914039058	11.1727646524548	11.8712547747343	19.6231280816072	17.0980453960539	16.3919082130468	17.2248544807383	6.13660261143675	9.38055023021034	14.7182706921879	16.4809794954582	6.41891628954865	5.94258383545165	19.1166179506296	18.301871941431	14.2054917200189	17.9290031676256	18.210773846274	16.1613251519146	14.4621624421031	4.00660171029824
ENSRNOG00000000164	Lamp2	93.0196856406718	97.6882970158592	107.747476772526	108.310058840352	108.422006851765	92.0329250877855	101.57623625209	109.329382275975	123.943608817771	112.978498991303	110.111159586417	99.6302392801657	103.106516189546	118.509191532108	117.703935697473	120.865151221999	120.661863275784	88.5214113230607	90.9981843499967	85.0151275156316	90.5131868547355	99.2926113539556	90.8314935333883	115.169788473055	78.5249235324913	106.310412763896	137.948708476862	106.747024573551	97.7428089667165	104.594893622308	13.1314146570536
ENSRNOG00000000165	Pfkfb1	0.655683874346841	0.65154488894526	0.624091006859605	0.243393390652477	0.448867924489806	0.463252978629793	0.418698418186685	0.942494674792886	0.534047865642102	0.458144764766029	0.191580964917646	0.423794521300009	0.800309310656243	0.543828029975257	0.784692904649818	0.443024546298562	0.395468597772053	0.551191851326654	0.308120263036106	0.427856706168252	0.22033395047404	0.361064041287111	0.468203574914373	0.391733974398148	0.247322593803122	0.512833636101765	0.829712420232169	0.713325242826403	0.590368042079073	0.504999481363044	0.186303191262279
ENSRNOG00000000166	Apex2	10.3598052146801	11.2500084157881	9.1043864530107	9.04612101925039	11.017667237477	7.99111388136392	8.16461915464036	7.89900298874038	7.16514219736487	8.06334785988211	9.86641969325876	8.97673849662746	9.6926349846145	5.75551331723814	8.50772307146644	9.54516522479629	9.66701016776129	8.9293079914918	8.25077593241129	8.17206308781361	8.68115764867716	8.18411826917453	7.20313192175958	7.83467948796295	6.77045600536047	8.5130383592893	8.65786873285742	9.27322815674323	10.183848725864	8.71469288611608	1.20281406125202
ENSRNOG00000000167	Alas2	0.437122582897894	1.38996242974989	0.29368988558099	0.162262260434985	0.285643224675331	0.849297127487953	0.251219050912011	0.0897613975993224	0.311527921624559	0.503959241242632	0.191580964917646	0.847589042600018	1.42277210783332	0.72510403996701	1.15638954369447	1.0874238863692	0.7469962402361	0.551191851326654	0.684711695635791	0.342285364934601	0.705068641516927	0.722128082574223	0.576250553740767	0.744294551356481	0.309153242253903	0.769250454152647	1.40690366908933	1.88821387806989	1.58661411308751	0.725460932605588	0.459570891025877
ENSRNOG00000000168	Gatm	157.67011565127	126.703762736888	201.434550272862	190.130803664693	166.448387635811	130.521526728944	169.028551421965	175.304009511477	204.139796641693	162.549762538987	179.415573645375	125.982553150094	149.568917835978	210.55208560542	176.597203172769	175.759920004266	187.012705790873	189.132297251886	182.578373641284	183.379384263713	164.809794954582	176.439961508968	161.386170707023	195.671120211875	154.360213857374	190.363845720975	225.970373927579	217.857921220864	183.235481060292	176.345005666751	24.4176054384234
ENSRNOG00000000169	Spata5l1	7.08138584294588	5.34266808935113	5.61681906173644	5.51691685478947	5.99850771818195	5.40461808401425	6.15486674734427	6.0140136391546	6.40857438770522	6.73472804206062	6.65743853088819	5.47080200223648	7.02493728242702	6.25402234471546	5.82324734503286	5.4773943906004	6.37143851966085	5.36493401957944	6.40205435419465	5.6049228508041	6.47781814393677	6.86021678445512	4.89812970679652	6.07187660317129	5.4101817394433	6.82068736015347	6.74592272101807	6.33600656863452	6.9368244944291	6.11317083549867	0.600065089860044
ENSRNOG00000000170	Slc30a4	33.8770001745868	33.3590983139973	49.670301898885	41.0523518900511	51.3341680916523	43.0825270125707	44.3401624859699	48.8750809928311	57.0541136460979	46.7307660061349	44.5425743433526	39.0661495089281	40.8602364718382	58.4615132223401	50.2203458975883	54.3309193597055	53.9594931182312	33.438972313817	39.1312734055855	53.4393026004147	51.161543300072	37.6308967474789	37.8524582488466	51.8264048128749	60.5012895090888	54.1039486087362	56.4565190288411	60.7585265654489	55.2732079396532	47.6686601901938	8.22857626404233
ENSRNOG00000000172	Sqrdl	6.11971616057051	6.12452195608544	7.34224713952476	7.13953945913932	7.91639794100202	6.2539152115022	6.23860643098161	8.57221347073529	9.65736557036134	8.0175333834055	8.66903866252347	7.6668281580638	6.40247448524994	9.83422354205257	8.01212755274024	8.25636654465502	10.3261244973814	5.32818789615766	4.65603953032338	6.07556522758918	5.46428197175618	5.89737934102282	5.25828630288449	8.06971987260184	5.59567368479564	8.10277145040788	10.7141125569111	5.28699885859569	5.82988441553084	7.20097038877762	1.62438308840762
ENSRNOG00000000175	Mier2	45.4607486213809	43.6100712334027	43.9066378943581	50.3013007348452	44.8051800990733	49.6066731282736	49.8669816060342	49.1892458844287	43.9699409378664	39.4920787228317	43.9199362073703	39.605524354219	43.5279341740257	46.089425540403	55.0937018317293	45.6718032275063	35.8118785760248	29.1764219968909	33.345459577463	49.930877609835	46.9751982410653	38.7140888713403	30.1811227521726	40.6228131450879	44.6726435056889	39.8471735251071	41.016653121912	46.0724186249053	44.1669091480406	43.2638221687339	5.85859255317409
ENSRNOG00000000177	Plpp2	9.4418477905945	10.4681545490538	13.5831572081208	13.8734232671912	11.3849228120596	10.4617964340562	13.0215208056059	10.4123221215214	11.7935570329297	12.5989810310658	17.1943916013587	9.74727398990021	10.8486373222291	11.6469836419701	13.0093823665628	14.0559606052907	12.4352903521657	6.50406384565452	7.66877099112086	8.04370607596313	8.10828937744466	10.7918030118037	6.8789909852804	11.8303660268241	6.55404873578274	11.333623357849	13.419696535929	12.4202512868597	10.811114770573	11.0462871700952	2.45908023269359
ENSRNOG00000000184	Tmprss6	0.0437122582897894	0.173745303718736	0.0734224713952476	0.202827825543731	0.0816123499072374	0.308835319086528	0.167479367274674	0.0448806987996612	0.089007977607017	0.32070133533622	0.287371447376469	0.192633873318186	0.222308141848956	0.181276009991752	0.289097385923617	0.0402749587544147	0.131822865924018	0.36746123421777	0.0342355847817896	0.0427856706168252	0.0440667900948079	0.361064041287111	0.0720313192175958	0.352560576958333	0	0.102566727220353	0	0.0839206168031062	0.036898002629942	0.149951729445651	0.11637085248301
ENSRNOG00000000185	Mpst	22.2932517277926	23.7596702835371	21.1089605261337	25.3129126278576	21.831303600186	21.2324281871988	18.3389907165768	21.856900315435	22.3855063681648	25.2437765386082	25.8155350226528	25.9285193486278	23.7425095494685	22.1609922214917	23.7472852722971	23.9233255001224	25.8812226764155	25.9795092591963	23.6910246689984	22.3769057325996	23.7960666511963	30.369497694927	27.6600265795568	24.4833733998842	19.7548921800244	26.6673490772918	25.2160426844472	26.099311825766	24.4264777410216	23.968398895775	2.43781622684028
ENSRNOG00000000186	Tst	79.3377487959677	82.3118376367511	72.9819365668761	79.7924665689036	68.921629496662	56.5168633928347	65.4844326043975	81.5033490201848	82.5103952417047	92.7743148651208	85.7324818006465	84.9130113586563	83.5878613352076	89.2784349209381	74.8349233276563	89.7728830635905	114.334365711431	108.98900206899	95.2433968629386	80.265918077164	72.3576693356746	126.773596718586	111.7565917661	83.4393365468055	66.8698462995192	104.925761946421	85.5686026430742	85.7668703727745	85.7509581119853	85.9412581537091	15.2850688773226
ENSRNOG00000000187	Csf2rb	0.961669682375366	1.12934447417178	1.43173819220733	0.689614606848684	1.46902229833027	1.96882515917662	1.25609525456005	1.21177886759085	0.934583764873678	1.51187772372789	1.19738103073529	0.847589042600018	0.889232567395826	1.81276009991752	1.69328468898119	1.69154826768542	1.01064197208414	0.514445727904878	0.376591432599685	1.32635578912158	0.837269011801351	0.401182268096791	0.396172255696777	1.52776250015278	0.525560511831635	0.820533817762824	3.46314749314297	1.21684894364504	0.922450065748551	1.17363129347472	0.610047134360098
ENSRNOG00000000190	Ep300	6.55683874346841	9.03475579337427	11.417194301961	12.0885384024063	12.0786277862711	14.2450290928661	13.4820890656113	13.8681359290953	16.1549479356736	9.75848348951641	9.6269434871117	8.55294397532745	9.29248032928638	16.9039879317309	13.6288767649705	15.8683337492394	12.6110541733977	1.87405229451063	2.9442602912339	9.19891918261741	12.162434066167	2.24662070134203	1.54867336317831	12.8488743602592	10.9440247757882	9.07715535900124	7.97245412483954	12.9237749876784	11.9180548494713	10.3733985968067	4.09447098227966
ENSRNOG00000000195	Vwa5a	0	0.043436325929684	0.220267414185743	0.0405655651087461	0	0	0.167479367274674	0.134642096398984	0.356031910428068	0.183257905906411	0.0478952412294115	0.231160647981823	0.0889232567395826	0.271914014987629	0.412996265605167	0.120824876263244	0.0439409553080059	0	0	0	0.176267160379232	0	0	0.117520192319444	0	0.102566727220353	0.0360744530535726	0	0.0737960052598841	0.0989503579855055	0.111640341208024
ENSRNOG00000000196	Cyp19a1	0.961669682375366	0.738417540804628	0.954492128138219	0.973573562609907	1.06096054879409	1.42836335077519	0.921136520010707	0.583449084395596	0.712063820856136	0.870475053055454	1.10159054827646	1.23285678923639	0.800309310656243	0.679785037469071	0.908591784331368	1.04714892761478	0.834878150852112	2.75595925663327	1.57483689996232	1.88256950714031	1.41013728303385	2.4873300622001	1.47664204396071	2.19371025662963	1.85491945352342	2.10261790801724	1.4429781221429	1.63645202766057	1.62351211571745	1.31901471644391	0.556922850524585
ENSRNOG00000000204	Syncrip	19.8016530052746	18.8079291275532	24.0458593819436	20.1205202939381	23.1779073736554	22.9310224421747	24.6194669893771	25.5371176170072	26.3908653604805	21.4869894675267	21.0260108997116	19.0707534585004	17.4289583209582	25.1520463863556	25.7709669737624	27.6688966642829	25.0463445255634	14.1840036408059	13.6942339127158	21.2216926259453	21.5045935662663	12.5168867646199	11.8131363516857	24.0916394254861	21.9498802000271	20.5133454440706	24.5667025294829	27.232240152608	23.2826396594934	21.5398035365956	4.2369049270081
ENSRNOG00000000219	Ano10	39.8218673019981	33.9672068770129	52.2767996334163	49.4088583024528	48.1920926202237	45.9392537141211	52.295432431517	56.2803962947752	60.6144327503785	58.5050864606219	50.9605366680938	47.0797186389646	39.7042341342236	65.0780875870391	62.0320390938961	59.6069389565338	58.5732934255718	33.5124645606606	32.3183920340094	35.9399633181332	37.8974394815348	45.7347785630341	28.9565903254735	54.6077160311018	40.2517521414581	54.052665245126	55.9154022330375	50.981774707887	59.9223562710259	48.6354334414939	9.9511970023628
ENSRNOG00000000221	Abhd5	19.9765020384337	18.1563842386079	22.6508324254339	23.974248979269	19.8318010274587	20.4989443043683	23.0284130002677	22.3954687010309	26.4798733380875	22.036763185246	24.2828873033116	19.4560212051368	20.0966560231457	26.9648064862732	25.3992703347178	24.3260750876665	21.5310681009229	18.5567923279974	19.9935815125651	21.4784066496462	20.4469906039909	20.4602956729363	21.3572861480172	28.2048461566666	20.7750978794623	20.6671955349011	33.7296136050904	25.4699071997427	21.9174135621856	22.5566704356062	3.28181677954537
ENSRNOG00000000230	Lmf1	23.6046194764863	23.9334155872559	20.9988268190408	24.7855602814439	23.0962950237482	22.3519562188875	23.488981260273	23.0237984842262	24.6552097971437	21.1204736557139	21.9360204830704	22.3455293049096	24.3649723466456	23.4752432939319	22.8386934879657	23.5608508713326	20.0810165757587	24.5831565691688	22.458543616854	24.730117616525	21.9011946771195	26.5181479211979	27.2278386642512	23.9741192331666	23.7429690050997	23.2313637154099	20.3099170691614	27.8616447786313	23.5040276752731	23.4380863279204	1.78353188452556
ENSRNOG00000000231	Kctd17	70.5952971380098	76.2307520065954	74.4870972304787	73.9104596281355	73.2878902166992	74.3134986551959	70.6344231480938	77.6436089234139	69.5597344998838	82.1911707990255	82.8587673268818	83.9113152174018	80.6978554911712	67.7519087344175	77.7258971868925	77.3279208084763	88.9804344987119	83.3402079205902	86.6160294979276	131.352008793653	98.9740105529386	106.433655726079	117.15894070742	82.4991750082499	134.6671523258	84.3098497751301	78.1011908609846	104.942731312284	80.179359714864	85.8855980588071	17.1077147242518
ENSRNOG00000000233	Grm6	5.42032002793388	4.16988728924966	6.38775501138654	5.84144137565944	5.91689536827471	4.59392537141211	3.89389528913617	6.46282062715122	5.16246270120698	4.26074631232407	4.5979431580235	3.69857036770917	4.97970237741662	4.84913326727938	5.28635219974614	4.95381992679301	4.43803648610859	5.25469564931411	4.62180394554159	1.15521310665428	2.82027456606771	3.53040395925176	1.6567203420047	4.19155352606018	2.00949607465037	4.10266908881412	3.39099858703582	1.59449171925902	4.57535232611281	4.26956482922682	1.35308977416763
ENSRNOG00000000236	Zfp207	90.265813368415	83.4846184368526	107.453786886945	106.038387194262	122.908198960299	106.432371840195	112.713614175856	112.785196083549	115.087315045873	117.285059780103	107.572711801258	101.017203168057	98.9271231227856	109.989219062496	118.28213046932	119.737452376875	114.510129532663	60.5943575225102	66.862097078835	91.0906927432208	105.231494746401	64.2693993491058	55.1399748610696	109.254605459643	95.373775235329	97.0794073140641	102.126776594664	100.956502014137	107.262493645241	99.990755443794	17.8029263900511
ENSRNOG00000000237	RGD1310429	4.41493808726873	4.8648685041246	15.9693875284664	11.8451450117539	15.7511835320968	12.9710834016342	14.403225585622	18.7152513994587	25.4562815956068	13.5610850370744	11.3990674125999	6.85776589012742	6.49139774198953	24.6082183563804	20.2368170146532	21.5471029336119	16.4778582405022	1.9107984179324	3.18390938470643	7.57306369917806	8.8574248090564	2.28673892815171	1.44062638435192	13.8282092962546	9.08910532226474	11.8464569939508	12.3735373973754	13.3014177632923	15.5340591072056	11.9584836129894	6.458686215502
ENSRNOG00000000239	Ccl7	0.0874245165795787	0.0868726518593679	0.0367112356976238	0	0.0816123499072374	0.0386044148858161	0.083739683637337	0.0897613975993224	0.089007977607017	0.137443429429809	0.239476206147057	0.0385267746636372	0.0889232567395826	0.181276009991752	0.165198506242067	0.0805499175088295	0.219704776540029	0.146984493687108	0.0342355847817896	0.0427856706168252	0.0881335801896159	0.0802364536193581	0.0720313192175958	0.0783467948796295	0.216407269577732	0	0.288595624428581	0.0839206168031062	0.0737960052598841	0.101734707520596	0.0696841025809206
ENSRNOG00000000244	Coil	6.60055100175819	7.81853866734312	12.7020875513778	10.871571449144	13.6292624345086	11.3883023913157	12.7703017546939	12.6114763627048	14.5973083275508	13.2403837017382	12.3569722371882	10.1710685112002	9.51478847113533	13.6863387543773	12.7202849806391	13.7337609352554	12.3034674862416	5.87937974748431	7.70300657590265	10.268560948038	10.1353617218058	7.50210841340998	6.77094400645401	11.8695394242639	11.1295167211405	13.4875246294764	11.1830804466075	13.427298688497	12.8405049152198	11.1349410778094	2.43159281683351
ENSRNOG00000000245	Slc16a6	5.37660776964409	7.25386643025722	8.40687297475585	9.89799788653406	7.91639794100202	7.95250946647811	8.79266678192038	9.20054325393055	7.56567809659644	5.58936613014555	7.32797190809995	5.27816812891829	4.00154655328121	7.43231640966185	7.31003390121146	4.59134529800328	5.75626514534877	6.35707935196741	5.27228005639559	7.48749235794441	5.37614839156657	6.41891628954865	5.1862549836669	8.18724006492129	6.18306484507805	6.82068736015347	6.63769936185736	4.78347515777705	6.08817043394044	6.70512630105539	1.44136485674349
ENSRNOG00000000246	Amz2	87.6867901293175	80.1834576661966	126.249939564128	107.863837624156	132.864905648982	114.384881306673	116.523769781354	132.4878228566	136.938773548396	126.997728793143	127.880294082529	106.410951620966	98.7048149809366	154.673755525463	153.221614539517	136.57238513622	143.730864812487	79.2246420973511	79.8373837111333	100.289611925838	103.733223883178	84.0075669394679	64.684124657401	121.633399050625	102.082400592239	131.439260932882	121.534832337486	124.664076261014	130.545133304735	114.725939424497	23.0651895258129
ENSRNOG00000000247	Mfsd11	54.5528983456571	55.7288061677845	51.5792861551614	56.6700944569184	54.9251114875707	53.4285102019694	52.8816102169783	49.144365185629	48.1088118965927	52.4117610892337	54.0737273480055	55.9408768116012	55.3102656920203	46.859848582868	51.4180350678433	49.135449680386	52.641264458991	54.2740242939646	53.0651564117738	58.9586541099851	63.2358437860494	58.8935569566088	59.5338853333429	53.9417682746249	58.6463700555653	60.1041021511268	53.5344883315017	52.0727427263274	52.6165517502973	54.2650988629786	3.69640216712505
ENSRNOG00000000248	Srsf2	339.250836587055	367.905680624423	297.104030500869	308.906778303102	281.603413354923	303.700931906715	302.928305558067	276.330462509514	250.112417075718	281.667401378154	305.859010491022	309.678214746316	327.415431315143	225.371399422246	264.152411481065	238.951330289943	246.376936411989	320.609926855004	326.299358555236	280.203356869588	309.657333996215	345.859233326243	328.246721674584	297.756993940032	279.907345536684	286.827852671717	285.565370372081	252.34929472694	264.816964875094	293.290163632955	33.1234582477102
ENSRNOG00000000249	Mettl23	11.7585974799533	11.1631357639288	8.66385162463922	7.66689180555302	8.56929674025992	7.18042116876179	8.49957788918971	6.19353643435325	5.96353449967014	6.68891356558402	7.13639094318231	9.86285431389112	8.62555590373951	5.84615132223401	7.64043091369559	7.61196720458439	9.05183679344921	10.7298680391589	12.4959884453532	14.3331996566364	12.382768016641	12.5168867646199	16.0269685259151	8.34393365468055	13.8500652529748	9.43613890427247	8.65786873285742	11.9167275860411	8.48654060488667	9.56206546726575	2.62062900249691
ENSRNOG00000000250	Jmjd6	26.358491748743	31.9256995583177	22.6141211897363	23.2440688073115	25.25902229629	21.8114944104861	25.3312543002944	20.3309565562465	20.7833627712385	23.8235277678335	23.5644586848704	25.273564179346	25.3875897991508	17.4478159617062	23.0038919942078	22.3123271499458	26.2327503188795	24.7668871862777	23.7937314233438	22.2913343913659	28.3349460309615	22.8673892815171	21.7534584037139	21.7412355790972	19.1365856955166	23.3852138062405	23.12372440734	21.8613206772092	27.378317951417	23.6254669768484	2.80911805561079
ENSRNOG00000000251	St6galnac1	0.131136774869368	0	0.0367112356976238	0.0811311302174923	0	0.0386044148858161	0.0418698418186685	0.224403493998306	0	0.0458144764766029	0	0.0385267746636372	0.0444616283697913	0	0	0	0.0439409553080059	0.0734922468435539	0	0.128357011850476	0.22033395047404	0.0401182268096791	0.0360156596087979	0.0783467948796295	0.123661296901561	0	0	0.0419603084015531	0.036898002629942	0.0519235939553291	0.0604338009131517
ENSRNOG00000000257	Smpd3	24.0854543176739	20.6322548165999	32.4160211210018	30.8703950477558	35.3381475098338	32.736543823172	32.1979083585561	44.2074883176663	41.9672614417085	38.2550878579634	39.1783073256586	28.9721345470552	27.5662095892706	43.8687944180041	43.3646078885426	44.2219047123474	41.9196713638376	21.1290209675218	30.3669637014474	95.7971165110716	75.0457435314579	40.3188179437274	58.5254468642966	49.6326945562453	117.818300622962	49.5910126110407	51.3700211482874	80.2700699721711	48.2994854425941	45.515961597568	21.6282012872113
ENSRNOG00000000258	Prmt7	27.7572840140162	28.6245387876617	37.1150592902977	34.7646892981954	40.2756946792216	38.7588325453593	38.8552132077244	39.4052535461025	41.2997016096559	39.8127800581679	38.4598787072174	35.0593649439098	32.5014503383174	41.3762492806175	42.7451134901348	41.4429325582928	41.5681437213736	26.0162553826181	26.2929291124144	37.5658188015725	36.7517029390698	32.49576371584	28.7404963678207	40.9362003246064	36.6655745313129	41.3856744334124	36.9763143799119	38.3517218790195	41.5471509613147	36.6740614794889	4.93884006824046
ENSRNOG00000000262	Zfp821	47.0781021781032	52.0367184637614	40.6760491529672	42.8778023199447	41.2550428781085	43.7001976507438	41.1580545077511	39.2706114497036	34.8021192443436	38.0260154755804	43.1057171064703	45.9624421737192	47.4850190989371	31.7686207510546	38.4086527012805	34.8378393225687	36.6467567268769	45.8591620303777	44.4720246315447	49.6313779155172	44.6396583660404	55.8044534922636	59.8220106102133	37.214727567824	51.7522527533033	39.5394733434461	34.5954004783761	39.3587692806568	40.2926188718967	42.8302651911509	6.47536092044619
ENSRNOG00000000264	Def8	59.2301099826646	46.9112320040587	58.1873085807337	66.5275267783437	60.5971698061237	64.2377463699979	66.6986580171389	53.4080315715969	65.0648316307294	63.7737512554312	65.2333185544584	60.7181968698922	67.9373681490411	59.5491692822907	58.108574570647	62.1845363168164	58.4414705596478	52.6204487399846	52.7228005639559	62.7665787948825	61.1647046515934	65.2322367925381	52.9790352845417	62.5207423139444	66.4988624088145	69.6428077826197	59.0538796486983	66.1294460408477	62.8004004761613	61.0669290964895	5.2986337510077
ENSRNOG00000000274	Phyhipl	150.064182708847	143.947984130973	189.283131256948	192.077950789913	180.077650070319	157.3129906597	177.611868994792	181.677068741029	182.377346116778	183.028833524028	176.972916342675	155.339955443785	165.397257535624	194.146606701167	166.520094292003	185.546734981589	162.801239416162	192.10873324905	192.027395041058	145.471280097206	168.114804211692	171.024000889662	131.8173141682	190.186844570301	168.73583962218	190.568979175416	188.344719392702	192.933498030341	200.208562270065	175.025026980145	17.4214719644225
ENSRNOG00000000275	Fam13c	19.5393794555358	16.636112831069	30.4703256290278	24.5016013256827	28.7683533423012	25.4789138246386	31.9466893076441	30.6535172801686	29.8621764871542	27.6719437918681	26.0071159875704	19.5716015291277	20.8525037054321	32.8109578085072	30.8095214141455	34.3142648587614	30.3632001178321	10.6196296688935	11.4004497323359	21.9062633558145	20.4029238138961	9.54813798070361	7.56328851784756	24.5225467973241	22.9082552510142	20.923612352952	22.3300864401614	29.4561364978903	27.6366039698266	23.7750383819009	7.16848298596099
ENSRNOG00000000277	Tet1	2.53531098080778	2.47587057799199	2.27609661325268	2.47449947163351	3.30530017124311	3.55160616949508	4.5219429164162	3.99438219316985	4.53940685795787	3.1611988768856	2.77792399130586	2.27307970515459	2.62323607381769	4.7584952622835	3.84086527012805	6.04124381316221	3.42739451402446	0.551191851326654	0.855889619544739	1.92535517775713	2.51180703540405	0.481418721716149	0.396172255696777	3.29056538494444	2.19498802000271	2.20518463523759	2.52521171375008	2.72742004610095	4.28016830507328	2.84562849052705	1.30068889031536
ENSRNOG00000000279	Rtn4ip1	15.5178516928752	13.6390063419208	15.2351628145139	16.6724472596947	14.9350600330244	15.4803703692122	12.6028223874192	15.9326480738797	14.1967724283192	14.7064469489895	15.2306867109528	15.4107098654549	14.6278757336613	13.1878297269	14.4548692961809	15.344759285432	14.3686923857179	14.8086877389761	12.8041087083893	17.3281965998142	13.308170608632	15.9670542702523	15.8468902278711	12.8488743602592	19.012924398615	15.1798756286122	14.4658556744826	15.6511950337793	15.4971611045757	14.9745864037382	1.35836091894104
ENSRNOG00000000281	Prodh1	61.7217087051826	79.575349103181	77.8278196789624	81.0905646523835	84.3463636291298	56.4010501481773	68.4153215317043	105.200357986406	107.966676837312	94.8817807830445	90.3783201998994	73.8558270301925	68.4264460611088	99.4298914804762	92.1807664830733	85.8259371056578	76.1936165040822	76.284952223609	68.0603425461977	87.2399823877065	81.920162786248	86.8559610429551	78.0819500318739	90.1771609064536	69.312156913325	98.6179082223694	99.2408203503782	74.7732695715676	75.087435351932	82.3920655260203	12.6298487560467
ENSRNOG00000000283	Dgcr14	13.4196632949653	12.7268434973974	15.2718740502115	14.1168166578437	14.4861921085346	17.2561734539598	15.4918414729073	16.6507392546743	16.6444918125122	18.3716050671177	17.4817630487352	13.908165653573	12.3158710584322	17.3118589542124	18.1718356866274	16.7543828418365	15.5990391343421	10.0684378175669	9.2093723063014	16.2585548343936	14.8505082619503	12.4767685378102	11.5970423940329	15.5910121810463	15.4576621126951	14.0516416291884	14.7183768458576	17.5813692202507	17.2313672281829	15.0024576005917	2.31109876837343
ENSRNOG00000000288	Scarf2	20.3262001047521	23.9768519131856	16.4466335925355	18.1328076036095	16.7713379059373	22.043120899801	19.3438669202248	20.1514337610479	19.6262590623472	17.8218313493985	15.5659533995587	20.8815118676914	17.6068048344373	18.5354720216567	18.4196334459905	15.6669589554673	19.2900793802146	17.5646469956094	17.1862635604584	10.0118469243371	13.4844377690112	19.9387587244105	11.6690737132505	18.8032307711111	9.42917388874403	23.8467640787321	20.2377681630542	10.9516404928054	18.1907152965614	17.6524509446876	3.62408573207045
ENSRNOG00000000299	Foxo3	2.0544761396201	2.38899792613262	6.0206426544103	4.86786781304954	6.61060034248623	5.44322249890006	8.29022868009636	7.58483809714275	11.3040131560912	6.91798594796703	4.93320984662938	3.04361519842734	2.5343128170781	14.8646328193237	10.2423073870081	12.1630375438333	8.56848628506115	1.54333718371463	1.78025040865306	6.58899327499108	8.3286233279187	1.08319212386133	1.18851676709033	10.0283897445926	7.54333911099523	6.05143690600083	8.33319865537527	11.5810451188287	9.92556270745441	6.61408139595632	3.62364541780574
ENSRNOG00000000302	Sesn1	32.3033588761543	34.0540795288722	47.9081625853991	45.4334329217957	52.2727101155855	42.81229610837	46.8523529950901	47.1696144384439	47.7972839749681	55.7104033955491	47.4162888171173	38.7194085369554	38.4593085398695	50.530687785201	51.95493021313	50.9880977830891	53.9155521629232	35.092547867797	36.3924266230423	50.4870913278537	57.1105599628711	39.5966898611532	37.2041763758882	48.2616256458518	48.8462122761166	50.1551296107526	47.0410867818586	56.6883766504982	49.0743434978229	46.2154563882766	6.86301286141441
ENSRNOG00000000303	Cep57l1	10.6220787644188	10.2944092453351	11.3804830662634	10.6281780584915	11.0584734124307	11.6199288806306	9.63006361829375	10.4572028203211	10.7699652904491	9.16289529532057	10.6806387941588	11.4424520751002	11.4711001194061	9.06380049958762	10.6140040260528	8.65911613219917	10.1503606761494	11.7220133715469	11.8455123344992	12.8357011850476	13.9251056699593	11.6744040016166	14.7664204396071	10.3809503215509	12.6134522839592	12.6669908117136	12.4817607565361	12.5041719036628	10.5159307495335	11.2288815380635	1.36800102778958
ENSRNOG00000000304	Cd164	153.211465305712	153.634284813292	177.719092012197	168.590488591949	183.750205816145	155.421374330295	165.385875183741	165.968824161147	180.241154654209	174.690598805287	182.624554807746	175.527985367531	172.51111807479	173.027951537128	178.20788860863	174.310021489107	183.629252232157	138.900346534317	148.890558216003	119.414806691559	126.11915325134	150.563705216725	112.873077213973	175.261780145731	130.586329528049	186.979143722703	202.702351708024	165.155773868513	166.852767892598	163.543169992434	21.136705214091
ENSRNOG00000000306	Smpd2	27.7572840140162	28.4073571580133	18.7961526771834	19.5526023824156	19.7093825025978	21.3096370169705	20.4324828075102	16.7853813510733	15.0868522043894	18.7839353554072	21.1218013821704	24.3874483620823	24.8985118870831	15.9522888792742	17.3871427819775	16.2710833367836	17.6203230785104	30.2788056995442	24.0333805168163	14.675485021571	18.5521186299141	28.7647686225399	26.1473688759873	17.3929884632778	13.6336579833971	18.4107275360534	16.4499505924291	15.021790407756	14.2426290151576	20.064253053169	4.71598445281158
ENSRNOG00000000307	Mical1	16.2609600838016	17.2876577200142	12.4083976657968	12.2508006628413	13.057975985158	11.7743465401739	11.8491652346832	13.8681359290953	12.1940929321613	12.00339283687	12.1174960310411	16.2968256827185	13.6941815378957	11.5110266344763	13.2571801259259	12.2838624200965	11.0731207376175	10.9870909031113	8.96972321282887	8.25763442904726	8.98962517934082	13.7605517957199	11.4169640959889	11.007724680588	6.86320197803664	10.1028226312048	10.209070214161	9.39910908194789	10.0362567153442	11.8340825406099	2.31849937255631
ENSRNOG00000000308	Zbtb24	11.4526116719248	10.0772276156867	12.9590662012612	12.0074072721889	13.6292624345086	13.3571275504924	13.1052604892432	11.5792202903126	12.7726447866069	10.4457006366655	10.8722197590764	11.1727646524548	11.6044850045155	13.2784677318959	13.7940752712126	13.4921111827289	12.7868179946297	9.62748433650557	9.31207906064676	12.0655591139447	12.0743004859774	12.3564138573811	10.1204003500722	12.4571403858611	12.7061982566354	12.8208409025441	13.2753987237147	12.8818146792768	13.7629549809684	12.132657092377	1.26685198162277
ENSRNOG00000000312	Fig4	57.9187422339709	61.2452195608544	66.3372029056062	66.7709201689961	66.6772898742129	67.9437701990363	70.3832040971817	69.9690094286718	71.1618780968101	66.0186606027847	61.1622230499584	63.4150710963468	63.5356669404317	71.6040239467422	74.256728555809	70.5214527789802	61.7370422077483	62.9828555449257	57.1734265855886	61.3974373351441	64.2053131681352	57.4894190182701	52.8709883057153	66.5164288528055	63.2527533651485	65.386288602975	63.7796329987163	70.8290005818216	67.486446810164	64.9664861004673	4.88740281334118
ENSRNOG00000000314	Sec63	74.0485655429032	74.6236079471971	95.045389221148	91.394218190005	97.2003087395197	87.6706262056883	95.9238076065695	95.7305305396774	106.80957312842	93.4157175357932	94.4494157043994	82.1390835828745	80.297700835843	105.547956817698	99.0365044921191	100.888771679809	90.6501908004161	66.2165144060421	71.2784875156859	96.438901570324	92.3199252486226	71.0894979067513	65.8366257648826	103.456942638551	94.2299082389896	94.1049722246739	109.233443846218	108.677198760023	92.5770885985246	90.7010853548058	12.2998062122758
ENSRNOG00000000316	Sobp	4.15266453752999	4.30019626703871	14.3173819220733	9.85743232142531	12.6091080606682	16.2524586669286	18.0040319820275	17.7727567246658	23.72062603227	15.5311075255684	10.3932673467823	6.89629266479105	6.40247448524994	29.5933086311536	23.4581878863735	22.4734269849634	15.9505667768061	4.04207357639547	3.69744315643327	7.14520699300981	6.87441925479004	3.93158622734855	2.05289259770148	13.6323423090555	8.19256091972842	11.1284899034083	11.6520483363039	14.1406239313234	14.8698950598666	12.1739610717821	6.87499806214369
ENSRNOG00000000321	Cd24	26.0087936824247	24.7587057799199	27.0928919448464	24.5016013256827	32.318490563266	28.1426184517599	23.5308511020917	33.391239906948	32.3543998601507	31.5203598159028	37.1188119527939	37.8718194943553	34.5466852433278	26.2850214488041	36.8392668919809	37.2140618890792	42.0075532744536	12.1262207291864	11.8112767497174	15.4028414220571	20.3147902337065	18.3340296520233	10.5525882653778	23.9741192331666	12.5516216355085	19.8979450807485	23.1958733134472	17.5813692202507	20.6628814727675	25.5830596426119	8.66711396485004
ENSRNOG00000000322	Atg5	18.4902852565809	18.7644928016235	22.5774099540386	21.4997495076355	24.932572896661	19.2636030280222	22.0235367966196	20.9144056406421	22.3855063681648	23.0904961442078	26.6776493647822	21.767627684955	19.0295769422707	24.5628993538825	25.1927722019152	25.051024345246	25.6615178998754	19.6591760306507	21.2260625647095	21.2216926259453	22.2977957879728	22.747034601088	17.647673208311	24.0132926306065	18.6110251836849	23.1800803517998	26.0457551046794	19.9311464907377	22.5815776095245	22.1050840819598	2.46409779919894
ENSRNOG00000000323	Prdm1	0.305985808028526	0.477799585226524	0.367112356976238	0.486786781304954	0.326449399628949	0.270230904200712	0.418698418186685	0.448806987996612	0.801071798463153	0.64140267067244	0.383161929835292	0.346740971972735	0.489077912067704	0.317233017485567	0.784692904649818	0.483299505052977	0.351527642464047	0.036746123421777	0.171177923908948	0.171142682467301	0.396601110853271	0.120354680429037	0.144062638435192	0.587600961597222	0.154576621126951	0.564116999711941	0.216446718321435	0.461563392417084	0.18449001314971	0.376170981381131	0.186901125009704
ENSRNOG00000000327	Hace1	26.6207652984817	24.4112151724824	31.4615289928636	30.2619115711246	31.2167238395183	27.7565743029017	30.81620357854	30.7881593765676	32.5324158153647	30.6040702863707	32.8561354833763	26.4678941939187	25.56543631263	35.3941409508897	32.7506038624898	34.4350897350246	34.7133546933246	30.3522979463878	29.7164875905933	38.1220325195912	34.9008977550879	28.0426405399657	30.2531540713902	34.903497118875	43.5287765093495	29.4879340758515	35.533336257769	37.932118795004	32.8023243380185	31.8699214132328	4.06707658321849
ENSRNOG00000000335	Ermap	0.0437122582897894	0.0868726518593679	0.110133707092871	0.0405655651087461	0.163224699814475	0.231626489314896	0.209349209093342	0.0448806987996612	0.133511966410525	0.137443429429809	0.191580964917646	0.192633873318186	0.311231398588539	0.181276009991752	0.2477977593631	0.362474628789733	0.0439409553080059	0.110238370265331	0.102706754345369	0.342285364934601	0.176267160379232	0.0802364536193581	0.0720313192175958	0.117520192319444	0	0.358983545271235	0.252521171375008	0.251761850409319	0.36898002629942	0.171234085307805	0.105465279180378
ENSRNOG00000000340	RGD1304704	127.945780014213	132.524230411466	111.014776749614	117.883532206016	116.460823317628	105.930514446679	103.879077552117	98.3336110700577	96.2176237931853	119.48415465098	118.061769630499	119.741215654584	124.803790834004	87.7375888360082	106.759534658936	98.5528240720529	118.201169778536	135.556449302935	139.989306172738	105.980106117876	102.719687710997	145.909990906803	138.552242515046	104.201237189907	104.401049909143	108.720730853574	107.068976663003	96.802431482383	97.3000329351571	113.47359515297	14.7097947074005
ENSRNOG00000000341	Nid2	8.17419230019061	11.0328267861397	6.7915786040604	8.68103093327167	6.20253859295004	7.99111388136392	6.9085239000803	6.14865573555359	6.72010230932978	6.18495432434139	6.13059087736467	7.74388170739107	6.66924425546869	6.88848837968659	7.18613502152991	7.69251712209322	6.06385183250481	5.07096503220522	4.5875683607598	7.27356400486028	5.90494987270426	7.94340890831645	5.36633328171089	8.97070801371758	5.68841965747181	5.79502008794994	19.155534571447	8.05637921309819	6.67853847601951	7.36902124288212	2.57898925288756
ENSRNOG00000000368	Grik2	72.6060610193401	71.7133741099082	82.3800129054678	81.2933924779273	90.2632589974045	89.9482866839514	79.3852200881955	86.3504644905482	79.2616040590486	81.3206957459701	79.5539956820524	84.10394909072	87.1003299764211	77.1782612539886	80.9472680586128	84.9801629718151	87.3985601076237	61.3660261143675	78.0571333024802	130.58186672255	110.827977088442	77.1473501550128	108.587213720526	78.464315071949	130.215345637344	89.3869027725376	78.1372653140382	108.257595676007	74.7553533282626	86.9506635387073	15.8218174855667
ENSRNOG00000000373	Ctnna3	0.743108390926419	0.912162844523363	1.35831572081208	1.13583582304489	0.816123499072374	0.694879467944689	2.17723177457076	1.07713677119187	1.86916752974736	1.09954743543847	0.862114342129406	0.654955169281832	0.978155824135408	2.08467411490515	1.4867865561786	1.57072339142217	1.18640579331616	0.257222863952439	0.136942339127158	0.342285364934601	0.572868271232503	0.160472907238716	0.18007829804399	1.37106891039352	0.896544402536318	0.717967090542471	1.26260585687504	1.30076956044815	0.737960052598841	0.987727943674647	0.530370593355599
ENSRNOG00000000376	Tmem167b	0	0	0.183556178488119	0.121696695326238	0.163224699814475	0.154417659543264	0.376828576368016	0.0897613975993224	0.178015955214034	0.366515811812823	0.0957904824588229	0.0770535493272744	0.0444616283697913	0.22659501248969	0.12389887968155	0.0805499175088295	0.219704776540029	0.110238370265331	0.0684711695635791	0	0.0881335801896159	0.0401182268096791	0.0720313192175958	0.156693589759259	0.0309153242253903	0.102566727220353	0.108223359160718	0.209801542007766	0.110694007889826	0.124136497822462	0.0913775580958194
ENSRNOG00000000378	Ctnna3	0.69939613263663	0.390926933367156	0.440534828371486	0.5273523464137	0.244837049721712	0.579066223287241	1.04674604546671	0.762971879594241	0.801071798463153	0.32070133533622	0.526847653523526	0.462321295963646	0.578001168807287	1.04233705745258	0.702093651528784	0.563849422561806	0.7469962402361	0.0734922468435539	0.239649093472527	0.470642376785077	0.440667900948079	0.0802364536193581	0.108046978826394	0.665947756476851	0.309153242253903	0.717967090542471	0.613265701910734	0.881166476432615	0.701062049968899	0.542667187269394	0.253770122512086
ENSRNOG00000000383	Mypn	0	0.304054281507788	0.146844942790495	0.0811311302174923	0.0816123499072374	0.115813244657448	0.167479367274674	0.0448806987996612	0.311527921624559	0.183257905906411	0.287371447376469	0.192633873318186	0.133384885109374	0.135957007493814	0.165198506242067	0.402749587544147	0.263645731848035	0.146984493687108	0.0342355847817896	0.171142682467301	0.22033395047404	0.160472907238716	0.0720313192175958	0.313387179518518	0.185491945352342	0.153850090830529	0.360744530535726	0.251761850409319	0.110694007889826	0.179264600828299	0.0979118760994185
ENSRNOG00000000384	Atoh7	0.174849033159157	0.390926933367156	0.183556178488119	0.162262260434985	0.163224699814475	0.231626489314896	0.251219050912011	0.179522795198645	0.267023932821051	0.183257905906411	0.0957904824588229	0.231160647981823	0.177846513479165	0.135957007493814	0.12389887968155	0.0805499175088295	0	0.257222863952439	0.342355847817896	0.171142682467301	0.176267160379232	0.280827587667753	0.0720313192175958	0.195866987199074	0.278237918028512	0.307700181661059	0.108223359160718	0.125880925204659	0.221388015779652	0.192062675053683	0.0837813183466238
ENSRNOG00000000386	Pbld1	11.408899413635	10.859081482421	4.99272805487684	11.1149648397964	7.71236706623393	6.83298143478944	9.75567314374976	6.82186621754851	7.16514219736487	7.28450175977986	5.31637177646467	7.62830138340016	10.1372512683124	11.3297506244845	7.51653203401404	3.62474628789733	6.76690711743291	8.41486226358693	10.6815024519183	6.118350898206	6.52188493403157	7.22128082574223	6.9150066448892	6.77699775708796	3.46251631324371	3.89753563437341	12.8425052870718	3.90230868134444	6.97372249705905	7.58608759623298	2.48907909696052
ENSRNOG00000000387	Slc25a16	41.089522792402	40.4392194405358	49.4133232490016	47.6645390027767	50.0691766680901	48.2555186072701	52.2535625896983	51.8372071136087	46.8181962212909	49.5254490712077	45.0694219968762	44.7681121591464	43.038856261958	46.089425540403	43.323308261982	43.9399800010665	45.6546525650181	31.1607126616669	40.8088170598932	43.9836693940963	47.4158661420133	34.9429755512305	33.9987826707052	47.9090650688935	47.2077000921709	50.0012795199221	44.9487685047514	48.7998386710063	49.3695275188624	45.1653956688808	5.0541509853126
ENSRNOG00000000390	LOC100910755	0.174849033159157	0	0.0734224713952476	0	0.0816123499072374	0.0386044148858161	0.125609525456005	0.179522795198645	0.267023932821051	0	0.0957904824588229	0	0.0444616283697913	0.0906380049958762	0.12389887968155	0.201374793772074	0.131822865924018	0.036746123421777	0	0.0427856706168252	0.264400740568848	0.0401182268096791	0	0.117520192319444	0.0618306484507805	0	0.14429781221429	0.293722158810872	0.221388015779652	0.0983255436902572	0.0879144747451515
ENSRNOG00000000392	Supv3l1	38.6416363281738	36.5299501068642	37.8492840042501	37.5231477255902	35.3381475098338	36.5969853117536	36.7198512749723	35.9494397385286	35.3806710987892	38.6216036697762	38.411983465988	35.3290523665553	38.9928480803069	30.8622407010958	38.6564504606436	35.441963703885	33.3072441234685	41.1189121089684	35.8104216817519	40.4752444035166	36.8839033093542	44.130049490647	44.011136041951	41.445454491324	42.539486134137	41.2318243425819	35.4251128986083	39.0230868134444	36.934900632572	37.9028286903218	2.99578363149077
ENSRNOG00000000394	Srgn	33.3524530751093	31.3610273212318	21.2558054689242	22.5544542004629	17.3834305302416	23.1240445166038	22.0654066384383	18.5357286042601	15.487388103621	16.9055418198665	23.8518301322469	26.6990548419006	29.9671375212393	12.6440016969247	19.4108244834429	19.7750047484176	22.190182430543	32.9980188327557	28.0389439362857	26.0992590762634	21.107992455413	32.4556454890304	33.85472003227	20.1742996815046	24.1757835442552	20.5646288076808	31.4929975157689	29.0365334138747	23.2826396594934	24.1325785716576	5.73230984514921
ENSRNOG00000000395	Kif1bp	95.7735579129285	91.7809566894222	128.37919123459	118.532581247756	126.74397940594	118.206718380369	122.134328585056	128.672963458629	126.302320224357	130.067298717076	125.677112985976	115.850011413557	114.399769795473	134.778713428868	130.713318064035	126.423095530108	122.902851996492	99.839217336968	97.1948251955006	103.027894845315	108.272103262943	104.026562117498	93.1725114079602	121.711745845505	116.736264275074	118.310719848677	113.237708135164	119.209236168812	117.188056352696	116.181572891819	11.9822912786373
ENSRNOG00000000396	Ddx50	58.6618506248973	58.3784220494953	53.0477355830664	53.7493737690886	61.2500686053816	59.3349856794993	58.1153404443119	53.4080315715969	48.3313318406102	57.4971679781366	61.689070703482	58.9074384607012	57.311038968661	47.9021856403206	56.9934846535131	49.1757246391404	57.5626514534877	53.5758479489508	56.4887148899528	51.0860907164893	55.0834876185099	57.2888278842217	56.6886482242479	55.6653977619768	54.2254786913345	54.7193489720583	54.3281262986803	51.6531396423119	53.3176138002662	55.3598836246342	3.47753650744904
ENSRNOG00000000397	Ccar1	83.8838236581058	77.5338417844859	73.8997174593167	75.0057298860716	74.0632075408179	77.5948739204903	75.3657152736033	73.783868826643	68.8031666902241	71.0124385387344	76.7281764495172	82.9866726254745	79.8975461805149	61.4072483847061	77.0651031619242	64.6413088008357	63.6704442413005	71.6916867958869	77.4751283611898	69.27000072864	82.8455653782389	74.1786013710966	72.2474131752486	76.1139112255601	78.4321775598151	63.6939376038392	71.571714858288	74.9830711135754	69.405142946921	73.7672839496919	5.64791883377309
ENSRNOG00000000398	Zufsp	68.1036984154918	70.4102843320177	51.6894198622543	55.4936930687647	51.3341680916523	56.2852369035198	50.4950292333142	43.5342778356714	42.011765430512	43.7986395116323	51.2479081154703	62.6060088284104	62.2907413460776	35.9832879833628	43.7776041541477	40.3555086719236	39.1513911794332	63.0196016683475	63.0277115832746	45.1388825007506	51.3378104604512	62.50419736948	65.9086570841002	50.4945092999212	48.4133977369612	58.3604677883808	46.6803422513229	40.6175785327034	46.7497693321366	52.0972961576375	9.37566947364932
ENSRNOG00000000405	Vgll2	0.961669682375366	1.47683508160926	0.734224713952476	1.25753251837113	1.06096054879409	1.1967368614603	0.753657152736033	1.16689816879119	1.24611168649824	0.733031623625646	0.814219100899995	0.847589042600018	0.933694195765617	0.861061047460824	1.61068543586015	0.845774133842709	0.790937195544106	0.183730617108885	0.0342355847817896	0	0.0440667900948079	0	0	0	0	0	0	0	0	0.605298316626642	0.529976913608326
ENSRNOG00000000406	Ros1	0.437122582897894	0.260617955578104	0.624091006859605	0.446221216196208	0.326449399628949	0.308835319086528	0.125609525456005	0.493687686796273	0.400535899231576	0.503959241242632	0.431057171064703	0.385267746636372	0.266769770218748	0.22659501248969	0.289097385923617	0.483299505052977	0.219704776540029	0.220476740530662	0.102706754345369	0.470642376785077	0.308467530663656	0.280827587667753	0.252109617261585	0.195866987199074	0.216407269577732	0.358983545271235	0.180372265267863	0.293722158810872	0.147592010519768	0.319210208441398	0.126432718139158
ENSRNOG00000000407	Dcbld1	1.52992904014263	1.52027140753894	4.22179210522674	2.51506503674226	2.73401372189245	2.81812228666457	3.64267623822416	4.12902428956883	4.45039888035085	3.06956992393239	3.11319067991174	1.9648655078455	1.68954187805207	4.62253825478969	3.42786900452289	4.63162025675769	3.29557164810044	1.24936819634042	1.36942339127158	2.26764054269173	2.86434135616252	2.04602956729363	0.86437583061115	4.54411410301851	2.04041139887576	4.359085906865	4.14856210116085	3.69250713933667	5.7929864129009	3.05568641747561	1.2423084327418
ENSRNOG00000000408	Gopc	67.8851371240429	64.5029440055807	77.09359496501	74.9651643209629	78.5926929606696	71.2637498792164	73.2722231826699	71.2256689950624	71.5179100072381	76.4643612394502	76.3929097609113	69.8875692398378	68.7376774596973	66.9814856919525	70.5810617919231	66.7356066560652	74.392037336454	57.0667296740196	66.8963326636168	68.1147876219857	69.1848604488485	56.8876456161249	53.8434111151529	73.4501201996527	73.2384030899496	76.2583616883324	74.3855221964667	70.7870402734201	72.3200851546864	70.1008653227241	5.94182622736777
ENSRNOG00000000410	Nepn	1.18023097382431	0.608108563015576	1.32160448511446	0.689614606848684	0.652898799257899	1.04231920191703	0.669917469098696	1.16689816879119	0.934583764873678	0.733031623625646	1.77212392548822	1.07874969058184	1.46723373620311	0.453190024979381	0.289097385923617	0.322199670035318	1.58187439108821	1.02889145580976	1.74601482387127	1.0268560948038	0.925402591990967	0.160472907238716	2.34101787457186	0.861814743675925	1.45302023859334	1.17951736303406	0.901861326339315	1.04900771003883	1.21763408678809	1.02948923094561	0.473470019452021
ENSRNOG00000000411	Nus1	63.9073216196721	64.7635619611588	89.869104987783	79.7113354386862	84.223945104269	77.9037092395768	77.9616454663607	81.2340648273868	85.1361305811117	89.1549712234692	83.3377197391759	75.820692538038	70.516142594489	89.1424779134442	84.9120322084224	82.4025656115326	91.4411279959602	67.2821519852736	79.7689125415697	85.4857698924167	87.3844447580041	78.9927885882581	72.4274914732926	87.6308900728657	90.149085441238	95.5409064057588	87.0837296713242	96.9702727159892	97.5952169561967	82.6810417087146	8.78181941009821
ENSRNOG00000000412	Slc35f1	62.6396661292682	57.1622049234641	96.9543734774244	79.8330321340124	87.6516638003729	88.4427145034046	88.8478043392145	93.7108990936926	99.866950875073	94.0113057299891	93.4436156385817	76.5912280313107	71.2275286484056	99.4752104829741	89.6201896363213	91.9477308363288	91.6168918171923	63.6075396430959	80.7959800850234	113.595955487671	104.967094005833	77.2275866086322	79.3785137777906	96.5624246891434	141.252116385808	96.6691404051827	98.7718524606817	124.957798419825	97.0417469167476	90.9610606545677	17.2503287132774
ENSRNOG00000000413	Pln	1.61735355672221	1.60714405939831	1.24818201371921	0.851876867283669	0.734511149165136	1.04231920191703	1.50731430547207	1.75034725318679	1.0235917424807	0.549773717719234	1.05369530704705	1.6566513105364	1.60061862131249	1.17829406494639	1.19768917025498	1.00687396886037	1.09852388270015	0.698176345013762	0.753182865199371	0.470642376785077	1.05760296227539	0.682009855764544	0.756328851784756	0.783467948796296	0.834713754085537	1.07695063581371	3.71566866451798	1.09096801844038	1.51281810782762	1.17783760617333	0.59334752245622
ENSRNOG00000000414	Cep85l	2.53531098080778	3.82239668181219	4.58890446220297	4.38108103174458	5.79447684341385	4.3236944672114	5.48494927824557	6.28329783195257	6.2750624212947	4.7647055535667	4.45425743433526	2.81245455044551	2.89000584403643	7.16040239467422	5.65804883879079	6.0009688544078	5.2289736816527	1.10238370265331	0.78741844998116	3.63678200243014	4.4507457995756	0.44130049490647	0.720313192175958	4.07403333374074	3.64800825859605	4.20523581603447	4.36500881948228	3.94426898974599	5.94057842342067	4.13017477356338	1.72535008596298
ENSRNOG00000000415	Asf1a	16.6543704084098	16.7229854829283	17.4378369563713	18.376200994262	19.7093825025978	16.4068763264718	17.8784224565714	19.074296989856	20.738858782435	18.4174195435944	20.6907442111057	19.8798157264368	19.4297315975988	20.6654651390598	19.9890192552901	20.4596790472427	20.8719537713028	14.992418356085	17.1520279756766	16.8575542230291	19.5656548020947	16.3281183115394	15.1265770356951	19.6258721173472	19.3839082893197	18.4620108996635	22.0054163626793	17.8750913790616	17.5265512492225	18.5622158687224	1.78925977819006
ENSRNOG00000000417	Numa1	191.853101633886	185.646857023469	215.237974895168	227.329426869413	195.747221252509	209.042906606694	209.600428144254	222.653146745119	207.967139678795	188.847272036557	194.837841321246	198.836684039031	194.964240401535	207.69698844805	234.99487512934	213.336456522135	178.400278550504	145.073695269175	137.010810296722	177.047105012423	197.683620365308	144.144788927177	109.307526912702	205.07273559743	171.796456720494	207.697622621215	183.330370418256	200.276552000613	208.953388893362	191.875431459744	27.7377769919104
ENSRNOG00000000418	Zbtb12	9.52927230717408	9.55599170453047	10.0955898168465	9.65460449588158	10.2831560883119	10.693422923371	10.4255906128485	10.7713677119187	8.94530174950521	10.5373295896187	10.7764292766176	10.1325417365366	9.64817335624471	10.7406035920113	11.1508991713395	10.0687396886037	9.66701016776129	8.70883125096114	7.01829488026686	8.38599144089773	9.38622629019409	8.82600989812939	5.69047421819007	10.0283897445926	6.86320197803664	10.4105228128658	9.23505998171458	9.60891062395566	11.2907888047623	9.59064572116166	1.27389538074139
ENSRNOG00000000420	Nelfe	54.4654738290776	50.9073739895896	54.0022277112046	51.4371365578901	51.3341680916523	52.1931689256233	52.7560006915223	49.817575667624	46.5956762772734	52.9157203304763	57.8095561638996	57.0966800515103	55.5770354622391	49.3977127227525	52.4918253584167	49.7395740617022	59.49605348704	55.2661696263526	49.4704200096859	43.2990986642271	41.290582318835	60.1773402145186	47.7207489816572	49.5543477613657	40.4681594110359	56.9245336072959	49.0973306059123	45.2751727652758	51.8416936950686	51.3247778289905	4.85871915408508
ENSRNOG00000000421	Skiv2l	45.5918853962503	48.3446307597383	48.3854086494682	47.623973437668	45.6621097730993	54.4708294038865	48.2759276169248	52.4206561980043	52.7372267321576	52.8699058539997	50.6731652207173	55.5170822903012	52.0201051926558	52.3434478851185	55.0111025786083	56.4252172149351	51.2351538891349	41.9273268242475	36.4608977926059	48.8612358444144	42.8329199721533	48.9442367078084	41.8141808058144	49.7110413511249	49.4026881121737	52.2577475187698	44.73232178643	48.2123943533845	47.118749358436	49.0304678800011	4.50654514309432
ENSRNOG00000000422	Dxo	18.1405871902626	19.4160376905687	16.6669010067212	16.5913161294772	13.8740994842304	15.7892056882988	14.528835111078	14.5413464110902	13.5292125962666	14.2024877077469	15.134896228494	18.1461108665731	18.4071141450936	12.417406684435	15.4460603336333	12.6060620901318	13.2701685030178	18.4833000811538	15.6456622452778	15.5739841045244	14.3657735709074	22.7871528278977	19.77259712523	13.8673826936944	13.5099966864955	13.3336745386459	13.672217707304	14.2665048565281	13.7260569783384	15.5762810787282	2.4508006615345
ENSRNOG00000000423	Stk19-ps	4.5023626038483	4.99517748191366	2.90018762011228	4.2188187713096	3.26449399628949	3.51300175460926	3.89389528913617	2.91724542197798	2.22519944017542	3.89423050051124	4.02320026327056	4.19941843833645	4.53508609371871	2.67382114737835	3.05617236547824	3.46364645287967	4.30621362018458	5.51191851326654	4.82721745423233	3.72235334366379	3.48127641748983	6.05785224826154	5.33031762210209	3.64312596190277	3.52434696169449	5.230903088238	3.71566866451798	3.14702313011648	3.13633022354507	3.92794844448831	0.901608941191784
ENSRNOG00000000428	Cyp21a1	0.174849033159157	0.347490607437472	0.110133707092871	0.283958955761223	0.326449399628949	0.347439733972345	0.125609525456005	0.0897613975993224	0.267023932821051	0.183257905906411	0.191580964917646	0	0.266769770218748	0.135957007493814	0.206498132802584	0.0805499175088295	0.219704776540029	0.514445727904878	0.136942339127158	0.385071035551427	0.22033395047404	0.240709360858074	0.252109617261585	0.0783467948796295	0.0927459726761708	0.307700181661059	0.324670077482153	0.125880925204659	0.110694007889826	0.21195464687197	0.112293771129442
ENSRNOG00000000431	Atf6b	89.5664172357784	91.7375203634925	89.7589712806902	95.9375614821846	87.6108576254193	88.558527748062	92.0299123174334	88.6842608281306	86.38224226761	88.0554237880307	87.9835581384288	88.1492604304019	89.8569509353482	85.8341907310948	89.7440885160028	88.081334795905	84.9378666103754	74.6681227930508	73.7092140351929	102.55725246853	100.075680305309	90.3061285485876	72.3194444944662	92.7626051374814	92.838718648847	92.3100544983177	85.9654216266635	97.8514391924218	88.6659003197507	88.8599630056209	6.58802172761448
ENSRNOG00000000432	Fkbpl	16.61065815012	17.591712001522	15.6022751714901	13.58946431143	14.1597427089057	15.8278101031846	15.1150128965393	13.8232552302957	12.5501248425894	16.8597273433899	17.0986011188999	18.4543250638822	16.406340868453	12.1454926694474	15.3221614539517	14.4184352340805	16.6096811064262	16.1315481821601	13.8996474214066	16.386911846244	15.0267754223295	19.3369853222653	17.827751506355	13.749862501375	15.6740693822729	13.6413747203069	12.9507286462326	13.3853383800954	13.4677709599288	15.2987442953648	1.81049747820183
ENSRNOG00000000433	Prrt1	182.760951909609	187.254001082868	173.35045496418	188.548746625452	154.900240123937	158.471123106275	160.319624323682	145.054418520505	137.205797481217	135.198520082455	145.936800026017	166.551246870904	166.864491271827	137.58849158374	148.224359725694	138.545858115187	132.481980253638	209.416157380707	179.017872823978	201.092651899078	194.995546169525	189.638858129353	181.338846130297	153.128810592236	168.921331567532	180.363589816991	164.715952642612	169.309844400267	152.130464843251	165.631966636656	20.8691315391395
ENSRNOG00000000435	Ppt2	34.9698066318315	35.6177872623409	32.4160211210018	40.8495240645074	37.0928130328394	32.311895259428	37.138549693159	31.1023242681652	29.7286645207437	33.6736402103031	33.5745641018174	33.5182939573643	35.7471492093122	29.8652226461412	32.4615064765661	30.4075938595831	30.4071410731401	35.3130246083277	30.5381416253563	43.3418843348439	37.9855730617244	35.7052218606144	34.8991741609252	31.8871455160092	39.2624617662457	31.94953552914	33.2967201684475	34.7011750480844	32.8023243380185	34.2263751519304	3.2621956172753
ENSRNOG00000000436	Egfl8	11.3214748970554	13.0743341048349	8.70056286033684	9.45177667033785	6.7738250423007	8.57018010465116	7.24348263462965	5.69984874755698	5.56299860043856	6.87217147149043	7.80692432039407	9.93990786321839	10.5374059236405	4.53190024979381	7.06223614184836	5.96069389565338	7.11843475989695	10.6196296688935	9.82561283237361	9.88348991248662	8.76929122886678	12.0755862697134	10.8407135422482	6.69865096220833	7.26510119296671	7.58993781430612	7.61170959430382	7.76265705428732	5.31331237871165	8.29254657722221	2.10683637043638
ENSRNOG00000000437	Agpat1	136.95050522191	130.61303207056	170.964224643834	166.440513641185	161.266003416701	159.088793744448	160.863932267324	171.578911511105	168.937141498118	179.867634647143	156.665334061405	152.334867020021	143.611059634426	182.137071039213	169.824064416845	175.115520664195	173.478891556007	137.908201201929	137.113517051067	156.338840433879	156.569305206853	160.994444187242	131.925361147027	165.311737196018	155.25675825991	179.440489272008	167.92657896438	174.177240174847	178.10665869473	160.71747009808	14.7802137009382
ENSRNOG00000000438	Rnf5	66.6611938919288	66.805069279854	66.9980051481634	70.7463455496533	61.3316809552889	62.3461300405929	63.5584198807388	59.8259714999484	61.1929846048242	70.6917372033982	69.9270521949407	68.1538643799742	71.8944530739525	61.4072483847061	63.6840241563168	57.9556656476028	63.4507394647605	71.2874794382473	72.4424973982667	72.7356400486028	68.2594578568575	76.746167886916	72.7516324097718	66.7514692374444	70.8579231245945	67.8478900562635	70.5255557197344	74.7313092631661	68.4826928811724	67.5879414026787	4.69688498047675
ENSRNOG00000000439	Ager	20.7633226876499	24.9324510836386	13.9135583293994	15.7394392621935	12.4866895358073	19.2636030280222	15.4918414729073	15.3043182906845	14.2412764171227	11.9117638839167	14.1290961626764	20.1880299237459	20.4078874217342	9.8795425445505	14.0005734040152	10.9145138224464	10.4140064079974	20.9820364738346	19.7539324190926	21.1789069553285	17.1860481369751	23.0679804155655	28.9926059850823	12.1829266037824	16.2923758667807	12.8208409025441	12.1931651321075	15.4413934917715	12.2501368731408	16.4249745839487	4.63766541484007
ENSRNOG00000000440	Pbx2	67.0108919582471	73.7548814286034	81.2419645988415	76.0198690137903	79.1231732350666	80.9534580155563	78.7990423027341	79.7081210681983	71.6959259624522	74.7692256098159	78.691881339923	81.0988606669563	75.8515379988639	76.4531572140216	79.2952829961921	71.9310763353847	74.1283916046059	59.4184815730134	63.7466588636922	87.4111250701739	84.7404373523157	70.8487885458932	67.3492834684521	72.549132058537	85.6045327801057	79.5404969593837	76.8746594571632	84.0464977283109	78.1130715675873	76.2334450611683	6.35660197619431
ENSRNOG00000000441	Gpsm3	4.15266453752999	4.77799585226524	4.03823592673862	3.77259755511339	4.16222984526911	4.0920679778965	4.22885402368552	3.50069450637358	3.24879118265612	4.07748840641765	4.26267646941762	3.81415069170008	4.49062446534892	3.4442441898433	5.16245332006459	3.14144678284435	3.55921737994848	4.51977318087857	3.5947364020879	3.38006797872919	3.17280888682617	5.65666998016475	4.46594179149094	4.73998109021759	2.93695580141208	4.00010236159377	6.74592272101807	3.77642775613978	2.58286018409594	4.05167866371613	0.834339216945205
ENSRNOG00000000442	Notch4	28.9812272461304	41.1776369813404	24.6332391531056	28.598723401666	26.7280445946202	31.8486422807982	31.318641680364	26.8386578821974	29.2391206439051	25.610292350421	34.5803641676351	30.6673126322552	33.1239131354945	17.8103679816897	22.4256972223606	23.4400259950694	21.8386547880789	23.4072806196719	23.4171399907441	27.0833295004503	26.39600726679	24.6325912611429	22.5097872554987	27.7347653873889	28.4420982873591	20.923612352952	22.61868206459	23.8754154804837	22.4339855990048	26.6322502483865	4.74415569446725
ENSRNOG00000000443	C4a	5.3328955113543	6.73263051910102	5.69024153313169	6.44992485229064	5.99850771818195	5.79066223287241	6.15486674734427	6.0140136391546	4.98444674599295	6.00169641843498	6.56164804842937	6.08723039685467	7.33616868101556	4.30530523730412	9.16851709643471	5.71904414312689	5.62444227942475	5.25469564931411	4.75874628466875	5.69049419203775	4.93548049061849	6.49915274316801	6.05063081427805	7.36459871868518	5.75025030592259	3.58983545271235	11.5798994301968	4.82543546617861	4.16947429718345	6.01451502225562	1.49469502378743
ENSRNOG00000000451	RT1-Ba	1.92333936475073	5.90734032643702	2.38623032034555	4.05655651087461	1.7546655230056	3.08835319086528	2.34471114184544	2.60308053038035	2.71474331701402	5.77262403605196	5.74742894752937	5.89459652353649	3.95708492491142	1.72212209492165	7.43393278089301	2.41649752526488	3.99862693302854	1.13912982607509	0.924360789108318	1.19799877727111	1.05760296227539	2.20650247453235	1.47664204396071	5.40592884669444	0.958375050987099	1.743634362746	19.8048747264113	1.04900771003883	1.32832809467791	3.51773516056671	3.57674822666923
ENSRNOG00000000454	RT1-DOb	1.09280645724473	2.34556160020293	1.98240672767169	1.21696695326238	1.42821612337665	1.73719866986172	1.5910539891094	1.97475074718509	1.15710370889122	1.19117638839167	2.1073906140941	2.35013325448187	1.42277210783332	1.40488907743608	1.40418730305757	1.3693485976501	1.45005152516419	0.404207357639547	0.376591432599685	0.427856706168252	0.264400740568848	0.44130049490647	0.396172255696777	0.470080769277777	0.309153242253903	0.358983545271235	0.721489061071452	0.503523700818637	0.258286018409594	1.10889859205507	0.664393875147185
ENSRNOG00000000456	Psmb8	1.92333936475073	2.91023383728883	1.76213931348594	3.08298294826471	3.26449399628949	2.54789138246386	1.75853335638408	3.09676821717662	3.11527921624559	3.34445678279201	3.06529543868233	2.92803487443643	2.40092793196873	2.35658812989278	3.2213708717203	1.57072339142217	2.90010305032839	2.57222863952439	1.36942339127158	3.12335395502824	1.58640444341309	2.92863055710657	3.02531540713902	3.4472589747037	1.88583477774881	3.487268725492	4.43715772558943	2.18193603688076	2.21388015779652	2.67268465156162	0.703022692013753
ENSRNOG00000000457	Tap1	6.55683874346841	7.94884764513217	5.50668535464357	8.31594084729296	7.38591766660498	6.60135494547455	6.53169532371229	7.13603110914613	7.29865416377539	8.10916233635871	8.23798149145877	8.3988368766729	7.86970822145306	7.79486842964535	8.87941971051109	6.76619307074168	7.99725386605707	6.57755609249808	4.00556341946938	4.44970974414982	4.67107975004964	7.14104437212287	5.25828630288449	6.38526378268981	4.04990747352613	6.102720269611	8.47749646758956	4.1121102233522	5.38710838397154	6.6880426235884	1.4467208715039
ENSRNOG00000000459	Psmb9	7.3873716509744	7.90541131920248	4.4787707551101	6.40935928718189	6.40656946771813	6.13810196684475	4.6475524418722	5.43056455475901	5.38498264522453	6.68891356558402	6.65743853088819	8.86115817263655	8.6700175321093	4.07871022481443	7.02093651528784	4.55107033924887	7.03055284928094	5.80588750064076	4.10827017381475	3.97906736736474	3.3490760472054	8.94636457855843	5.97859949506045	6.38526378268981	3.92624617662456	5.17961972462783	9.01861326339315	2.81134066290406	4.09567829192357	5.90798306494983	1.72268865181956
ENSRNOG00000000463	Col11a2	433.581889976421	436.578511919254	496.482751574664	577.572516018328	434.953018830622	564.743985364603	448.132916985209	600.773034132265	493.949771730141	434.458680427625	529.242415584997	541.570871446748	451.863529122189	376.147720732886	496.545410137092	443.427295886106	387.339521040072	312.195064591417	316.336803383736	430.381060734645	349.141177921163	422.324573625491	397.072647186997	322.788794904074	361.307394222136	386.009877893798	335.781009022654	367.782103139613	279.391675913921	428.547449084444	82.657649309587
ENSRNOG00000000464	Rxrb	138.742707811791	147.422890205347	132.71111704691	152.972746025082	125.601406507238	136.273584546931	136.118855752491	124.319535675062	119.181682015796	120.721145515849	130.610322832605	136.885630379903	138.45351074353	111.21283212994	125.881261756455	111.84356046101	116.751118253372	124.312135535871	119.276777379755	148.808562405318	149.342351631304	140.895212555593	137.363725747955	121.202491678787	143.941749593417	132.516211568696	119.009620623736	122.188418065323	121.17304063673	130.542558795924	11.4747678852274
ENSRNOG00000000465	Slc39a7	90.3095256267048	92.5628105561565	106.939829587178	98.7771510397968	100.546415085716	97.0514990229416	96.2587663411189	104.123221215214	99.8224468862695	109.084268490791	107.476921318799	100.400774773438	97.1041963596241	95.6684142731473	107.87462457607	102.54004498874	101.064197208414	92.1225314183949	82.0284611371678	93.1871906034452	92.8487267297603	108.319212386133	84.7088313998927	104.397104177106	90.303662062365	102.412877129522	104.363392683985	97.4318361084063	103.093019348058	98.7179983632537	6.86459181601023
ENSRNOG00000000466	Hsd17b8	35.8440517976273	39.309874966364	28.8917424940299	32.3713209567794	29.5028644914663	32.0416643552273	30.7743337367213	28.6338858341839	26.079337438856	32.7115362042944	29.6950495622351	37.1398107757462	37.1699213171455	25.650555413833	28.5793415798776	25.8162485615798	35.4603509335607	37.9219993712738	39.4051580838398	33.2016803986563	34.6805638046138	44.250404171076	40.8777736559856	30.0459958363379	30.5134250104602	33.6418865282758	29.6171259569831	29.2882952642841	28.5959520382051	32.6797293289489	4.70031483201903
ENSRNOG00000000467	Ring1	42.3134660245161	43.9575618408402	42.6217446449412	44.094769273207	40.9285934784795	46.8657596713807	42.0373211859432	38.821804461707	41.1216856544418	41.0955853995128	41.668859869588	43.4967285952464	43.3056260321767	37.5241340682927	42.0017202120455	37.3751617240969	42.0954351850696	43.4706640079621	40.1583409490392	39.0633172731614	35.2093652857515	46.2563155115599	39.2930846331985	39.9176919911713	37.9949334730046	44.4113928864128	40.764131950537	37.55447601939	39.2225767956284	41.1945602792518	2.70901152957291
ENSRNOG00000000470	Vps52	62.3773925795294	69.2809398578459	84.2522859260466	83.6461952542345	76.0219039385916	86.8985379079719	80.5575756591182	84.7796400325601	85.8036904131643	73.944565033237	76.823966931976	71.2360063530651	66.2922878993588	82.6165415537412	83.3426463991227	79.0194690761617	68.3721264592572	46.3368616348608	49.5731267640313	81.0360601482669	79.0117546399906	56.0852810799313	46.2801225973053	77.5633269308333	81.430964009678	77.4891624149767	74.2412243842524	81.025355523399	75.6040073887512	73.8256213376296	11.4093075359406
ENSRNOG00000000471	B3galt4	3.67182969634231	4.03957831146061	4.91930558348159	4.09712207598336	3.95819897050101	4.05346356301069	3.68454608004283	4.80223477156375	3.78283904829822	4.39818974175388	3.7837240571235	4.31499876232736	4.26831632349996	3.76147720732886	4.04736340293064	3.74557116416057	4.39409553080059	4.11556582323902	3.35508730861538	4.23578139106569	3.61347678777425	4.37288672225502	4.17781651462056	3.60395256446296	3.77166955549761	3.28213527105129	4.29285991337514	4.44779269056463	3.50531024984449	4.0171444511371	0.392433844703113
ENSRNOG00000000473	Pfdn6	105.259117961813	108.026142587124	79.332980342565	76.7500491857477	71.0027444192965	75.9348840804002	69.9645056789951	67.8596165850878	60.480920783968	73.5322347449476	79.7934718881995	98.2047486176112	99.3272777781137	54.7906740200072	64.8404137000112	58.3986901939014	76.4133212806222	117.403864332577	114.004497323359	84.6300564800802	79.0998882201802	128.538798698212	115.214095088544	73.9593743663703	80.6271655798178	76.2583616883324	64.9700899494842	66.0874857324461	66.8960787680849	82.3310879336517	19.3967794055252
ENSRNOG00000000474	Rgl2	95.8172701712183	102.509729194054	69.8981927682757	80.847171261731	70.0642023953633	81.1464800899853	74.4027089117739	69.2957989466769	59.7243529743084	57.7720548369962	72.8486619099348	91.847830798111	87.7227927735982	57.2832191573938	67.0292939077186	58.3986901939014	55.7610722858595	85.0305295979919	71.1073095917769	73.7197104727898	75.5745450125956	81.8411826917453	80.5310148852721	63.8526378268981	64.9221808733196	66.8735061476701	66.8820359613236	57.27582096812	58.6678241816078	72.3671662340694	12.1510715365565
ENSRNOG00000000476	Zbtb22	21.375294303707	17.0704760903658	26.3586672308939	23.6902900235077	24.932572896661	26.7914639307563	25.4987336675691	28.8582893281822	28.4380488454419	28.267531986064	25.145001645441	23.9636538407823	21.3860432458696	30.9528787060917	29.0749370986038	27.386971953002	27.4630970675037	17.4176625019223	18.4872157821664	25.8853307231792	22.0774618374988	23.9104631785687	19.6285344867949	25.7760955153981	27.7310458301751	24.5647311692745	25.2881915905544	29.0365334138747	28.3745640224254	24.9941993762854	3.58960153195833
ENSRNOG00000000477	Daxx	39.1661834276513	40.5260920923951	33.1502458349543	38.4561557230913	34.8484734103904	35.0914131312068	39.9019592531911	34.8723029673368	33.7340235130594	33.1696809690605	36.9272309878762	38.0644533676735	40.7713132150986	33.2188288309886	37.4174616638281	34.5961895700423	31.6374878217642	36.6726311749334	36.4951333773877	42.9995989699093	40.2770461466545	41.000827799492	41.706133826988	36.1962192343889	37.7785262034269	41.5908078878531	37.2288355512869	37.7642775613978	33.9461624195467	37.2139895149267	3.00117862279063
ENSRNOG00000000479	Kifc1	1.2239432321141	1.21621712603115	0.954492128138219	1.46036034391486	0.897735848979611	1.46696776566101	1.25609525456005	1.34642096398984	0.89007977607017	1.46606324725129	1.53264771934117	1.77223163452731	1.42277210783332	0.861061047460824	2.18888020770739	1.20824876263244	1.31822865924018	1.06563757923153	1.26671663692621	1.41192713035523	1.01353617218058	1.68496552600652	1.54867336317831	1.25354871807407	1.05112102366327	1.53850090830529	1.87587155878577	2.51761850409319	1.21763408678809	1.37683438044969	0.369643652615828
ENSRNOG00000000480	Phf1	118.941054806517	132.350485107747	115.603681211817	121.047646284498	104.994288155661	117.318816837995	110.99695066129	109.867950661571	95.7725839051503	108.717752678979	111.308540617152	121.205233091803	121.913784989968	90.9099190108638	103.496864160655	90.0145328161169	101.855134403958	109.944401277957	105.924899314857	92.2886915204919	109.021238694555	136.361852926099	106.894477718912	103.378595843671	96.1775736651891	112.720833215168	104.074797059557	93.9491305110774	108.849107758329	108.824166169228	11.2808136189508
ENSRNOG00000000481	Cuta	63.0767887121661	70.6274659616661	54.1857838896927	61.2540033142067	52.1094854157711	53.0810704679971	55.4356705679171	50.5805475472182	46.0171244228278	60.108593137303	54.4089940366114	62.7986427017286	62.2907413460776	48.6726086827855	53.1113197568245	49.1757246391404	53.8276702523072	68.6417585518794	64.9449043310548	57.8462266739476	55.303821568984	76.6659314332967	71.0228807485495	49.5935211588055	54.5346319335884	56.4629833348043	53.2458927070731	52.95390920276	49.9229975583116	57.306954967424	7.45243105224122
ENSRNOG00000000483	Syngap1	74.0485655429032	77.6207144363453	108.775391372059	117.193917599168	114.216483695179	136.00335364273	127.409928654208	131.769731675805	124.121624772985	92.865943818074	99.9094732045523	92.1175182207565	86.2555590373951	121.54556469947	137.362557940279	124.973197014949	96.757983588229	34.6515943867357	43.924255275036	146.498136192009	138.193453737318	50.9100298214827	41.1298832732472	101.184885587042	147.713419148915	95.4896230421486	98.0142889465567	141.364279004832	104.605837455886	103.676799820217	31.4794551644104
ENSRNOG00000000485	Bak1	15.561563951165	16.0714405939831	16.1529437069545	18.8224222104582	16.8529502558445	16.8315248902158	17.5853335638408	16.2019322666777	16.2439559132806	17.7302023964453	16.3801725004587	17.2599950493095	20.3189641649946	15.9976078817721	18.460933072551	16.9557576356086	17.5324411678943	13.8900346534317	13.9338830061884	15.2316987395898	14.453907151097	16.9298917136846	14.1541542262576	16.1002663477639	14.8084403039619	16.7696599005277	19.2276834775542	16.6582424354166	16.3458151650643	16.5332351152411	1.50444250258135
ENSRNOG00000000486	Ggnbp1	2.49159872251799	2.95367016321851	2.01911796336931	2.79902399250348	2.20353344749541	1.96882515917662	1.67479367274674	1.57082445798814	1.5576396081228	1.46606324725129	1.86791440794705	2.04191905717277	2.97892910077602	0.997018054954638	1.44548692961809	1.16797380387803	1.31822865924018	2.93968987374216	1.9856639173438	1.54028414220571	1.80673839388713	2.52744828900978	2.34101787457186	1.057681730875	1.17478232056483	1.89748445357653	1.40690366908933	1.25880925204659	1.47592010519768	1.85982705069267	0.580219012517029
ENSRNOG00000000487	Grm4	14.119059427602	16.2886222236315	21.8798964757838	19.5931679475244	15.628765007236	26.0579800479258	20.9349209093342	21.7671389178357	23.9431459762876	20.3874420320883	15.709639123247	17.9149502185913	16.5397257535624	23.7018383064216	23.1277908738894	16.5530080480645	21.1355995031508	8.59859288069581	12.6329307844804	24.6873319459081	20.9757920851286	14.9239803732006	16.387125122003	11.7128458345046	27.7619611544005	11.8977403575609	12.2653140382147	22.3228840696263	12.9880969257396	18.3599064263324	4.82774934098571
ENSRNOG00000000488	Hmga1	15.9112620174833	12.0752986084521	26.3953784665915	26.4893140160112	22.7290394491656	26.444024196784	28.5133622785132	28.5890051353842	27.7259850245858	25.2895910150848	24.1870968208528	19.9568692757641	18.2737292599842	29.1854376086721	28.0424464345909	26.218998149124	27.0676284697316	14.9189261092414	13.4888204040251	20.2376222017583	19.6978551723791	19.7782858171718	9.00391490219948	27.2255112206713	20.5586906098845	29.0776671669701	24.4945536233758	25.4699071997427	27.2307259408972	22.9061016067273	5.52533867325767
ENSRNOG00000000490	Rps10	120.42727158837	114.06379189135	100.331807161606	81.009433522166	93.6093653436013	79.4092814201236	90.941296430148	68.622588464682	61.7270324704663	112.062209461771	111.643807305758	116.967287878802	115.06669422102	59.6398072872865	89.2484929972766	69.9576033564184	115.432889594131	132.102313701288	129.342039305601	101.872681738661	72.7542704465279	85.130877290139	132.465596041159	102.438434305116	92.7459726761708	74.3095938711457	74.6019689147881	70.5352784230108	92.0605165617054	95.1903518506996	21.3264615998009
ENSRNOG00000000491	Spdef	0.830532907505998	0.999035496382731	1.10133707092871	0.933007997501161	1.1017667237477	1.08092361680285	1.50731430547207	1.48106306038882	0.756567809659644	1.32861981782148	1.58054296057058	1.27138356390003	1.5116953645729	0.770423042464948	1.07379029057343	0.76522421633388	1.18640579331616	1.39635269002752	1.12977429779906	0.299499694317776	0.705068641516927	1.40413793833877	0.936407149828746	1.48858910271296	0.525560511831635	0.820533817762824	0.793637967178597	0.377642775613978	0.885552063118609	1.03594450648243	0.340258944357903
ENSRNOG00000000493	Snrpc	12.9825407120674	15.4633320309675	14.6110718076543	15.2932180459973	13.5476500846014	13.3185231356065	13.6495684328859	13.778374531496	11.7045490553227	17.2262431552027	14.4164676100528	16.3738792320458	14.0054129364843	12.9159157119124	14.0005734040152	14.8211848216246	17.2687954360463	12.5671742102477	12.1878681823171	14.4187709978701	12.4268348067358	14.4826798782941	13.5779036725168	14.5333304501713	14.0046418741018	13.1798244478154	15.9449082496791	13.8888620809141	14.8698950598666	14.1882756570522	1.35141738941904
ENSRNOG00000000495	Uhrf1bp1	11.2777626387657	9.25193742302269	13.3261785582374	15.5771770017585	15.302315607607	14.0906114333229	16.161758942006	13.778374531496	18.6916752974736	14.8438903784193	11.4469626538293	9.36200624326383	11.3377152342968	17.2665399517144	17.6349405413406	17.962631604469	15.20357053657	4.48302705745679	4.75874628466875	12.964058196898	14.9827086322347	4.2124138150163	3.31344068400941	15.7477057708055	11.8405691783245	13.077257720595	12.0488673198932	16.8260836690228	15.7923451256152	12.8470093804184	4.19865499328113
ENSRNOG00000000498	Anks1a	41.7889189250386	43.7838165371214	47.2840715785394	46.8532277006018	39.9900514545463	46.7499464267232	46.8942228369087	50.2663826556206	51.4466110568558	45.9519199060327	42.3872884880291	40.7228008194645	40.9936213569476	59.0053412523154	49.4356529929385	49.820123979211	40.2059741068254	38.2527144820698	39.542100422967	35.8971776475163	38.2499738022933	41.8433105624952	32.0539370518301	43.3257775684351	34.0068566479293	45.5909102494469	47.2575335001801	41.5407053175376	42.026824995504	43.5575101490319	5.55992351920669
ENSRNOG00000000499	Tcp11	2.27303743106905	3.38803342251535	1.17475954232396	0.973573562609907	1.42821612337665	1.04231920191703	1.71666351456541	1.21177886759085	1.42412764171227	1.46606324725129	1.62843820179999	2.35013325448187	2.44538956033852	0.453190024979381	0.743393278089301	0.684674298825051	0.834878150852112	1.50659106029286	0.308120263036106	0.171142682467301	0.572868271232503	1.56461084557748	0.900391490219948	1.17520192319444	0.123661296901561	0.820533817762824	0.757563514125024	0.125880925204659	0.516572036819189	1.164889912108	0.750315366233047
ENSRNOG00000000500	Scube3	1.87962710646094	2.1718162964842	1.61529437069545	2.55563060185101	2.57078902207798	3.16556202063692	2.09349209093342	2.01963144598475	2.04718348496139	2.33653830030675	1.86791440794705	1.50254421188185	1.11154070924478	1.94871710741134	2.43667796707049	2.53732240152813	2.37281158663232	0.698176345013762	0.753182865199371	0.513428047401902	1.18980333255981	0.84248276300326	0.468203574914373	1.72362948735185	0.432814539155464	1.94876781718671	1.91194601183935	1.25880925204659	2.80424819987559	1.75098570233299	0.736431317665176
ENSRNOG00000000501	Zfp523	50.4876583247067	55.945987797433	59.5823355372434	62.1870113117078	52.4359348154	63.5428669020532	57.5291626588505	59.2874031143525	52.8707386985681	49.7545214535907	59.0548324358643	56.595831980883	54.0653400976662	54.2468459900319	57.3238816659972	56.1030175448997	52.113972995295	52.8409254805153	52.3119735465745	66.9595745153314	61.3409718119727	61.5413599260477	60.0741202274749	54.7644096208611	63.7164832285294	65.8478388754666	53.8230839559303	62.3110579763064	56.1956580054017	57.408786223964	4.59023128599496
ENSRNOG00000000502	Def6	1.00538194066516	1.04247182231242	0.881069656742971	1.01413912771865	1.1017667237477	1.31255010611775	1.21422541274139	1.34642096398984	1.24611168649824	1.23699086486828	1.62843820179999	1.30991033856366	1.5116953645729	1.3142510724402	1.56938580929964	1.0874238863692	1.01064197208414	1.61682943055819	1.36942339127158	1.0268560948038	1.23387012265462	1.5244926187678	0.972422809437543	1.48858910271296	0.927459726761708	1.53850090830529	1.1904569507679	0.923126784834168	1.18073608415815	1.23536686122641	0.222902798246873
ENSRNOG00000000503	Ppard	18.8399833228992	19.8504009498656	21.4026504117147	21.0129627263305	19.8726072024123	21.193823772313	23.7820701530037	24.6843843398137	24.0321539538946	21.807690802863	21.3612775883175	18.9936999091731	17.473419949328	26.0131074338165	24.7384763097495	23.4803009538238	19.6416070226786	13.4490811723704	13.659998327934	20.1092651899078	20.0063227030428	15.0443350536296	11.8131363516857	24.953454169162	17.3434968904439	19.7953783535281	25.6489361210901	22.9942490040511	21.2163515122167	20.4901593672779	3.63605770282918
ENSRNOG00000000504	Fance	23.1237846352986	30.5791734544975	29.4056997937967	29.247772443406	25.5854716959189	23.6645063250052	26.6292193966732	24.5497422434147	22.0294744577367	25.7019213033742	27.7792399130586	28.7024471244097	26.8548235353539	22.5235442414752	28.1250456877119	22.9970014487708	27.5509789781197	29.2866603671562	19.685461249529	25.3719026757773	23.9723338115755	30.2090247876883	30.4332323694342	23.895772438287	23.3101544659443	25.8468152595289	20.1656192569471	23.3718917796651	25.8654998435894	25.7401453442463	2.98176472321671
ENSRNOG00000000505	Rpl10a	135.813986506376	150.767487301933	112.997183477286	117.680704380473	114.583739269761	110.71746189252	115.937591995893	103.31536863682	97.8197673901116	131.029402723084	124.431836714011	134.882238097394	137.786586317983	92.3601270907978	106.924733165178	107.050840369234	125.934777912745	149.703706820319	139.030709798847	110.515387203259	107.87550215209	155.217419526648	154.219054444873	116.462510588569	103.257182912804	121.439005028898	108.800550409575	99.4878912200824	102.613345313869	120.298486160739	17.6204092561078
ENSRNOG00000000506	Tead3	7.95563100874166	6.81950317096038	4.80917187638872	5.39522015946324	5.83528301836747	6.21531079661638	5.23373022733356	5.92425224155528	5.96353449967014	5.68099508309876	6.13059087736467	6.51102491815468	5.46878028948433	4.25998623480618	4.91465556070149	5.4773943906004	4.92138699449666	4.1523119466608	5.47769356508633	4.23578139106569	4.4507457995756	6.37879806273897	4.35789481266455	6.15022339805092	2.99878644986286	6.00015354239065	6.78199717407165	3.65054683093512	4.13257629455351	5.3891020901883	1.06863150676889
ENSRNOG00000000510	Clps	0.131136774869368	0.260617955578104	0.183556178488119	0.283958955761223	0.0816123499072374	0.154417659543264	0.334958734549348	0.134642096398984	0.089007977607017	0.183257905906411	0.0478952412294115	0.26968742264546	0.311231398588539	0.181276009991752	0.289097385923617	0.201374793772074	0.263645731848035	0.183730617108885	0.239649093472527	0.171142682467301	0.0881335801896159	0.240709360858074	0.252109617261585	0.0391733974398148	0.154576621126951	0.0512833636101765	0	0.125880925204659	0.110694007889826	0.174429580663358	0.0878340623207841
ENSRNOG00000000511	Srpk1	31.5165382269381	27.5820669653493	46.843536750168	46.2853097890793	49.2530531690177	45.9006492992353	50.5368990751329	47.9774670168378	57.9886974109716	49.2963766888247	43.8241457249115	35.0978917185735	32.9460666220153	53.1591899300814	55.547997723895	54.1698195246878	46.6652945371022	20.3573523756644	22.0134810146907	40.0046020267315	45.1243930570833	22.1853794257525	15.9189215470887	50.0636019280833	41.0246352470929	49.693579338261	40.9805786688585	45.443013998882	50.4395695951308	41.9944864964187	11.1718995228319
ENSRNOG00000000512	Slc26a8	10.2723806981005	12.3793528899599	15.4921414643972	13.9545543974087	14.5678044584419	8.84041100885188	12.8540414383312	13.0154026519018	13.8407405178911	11.1787322602911	11.0159054827646	13.484371132273	14.7167989904009	9.74358553705669	13.0093823665628	13.3712863064657	10.8094750057694	12.1629668526082	11.058093884518	28.6663993132729	18.3317846794401	14.4425616514845	23.3021317668922	14.7291974373704	28.4420982873591	11.8464569939508	9.37935779392887	23.2040505460589	16.0506311440248	14.6262792054406	5.05344159068524
ENSRNOG00000000513	Mapk14	83.5778378500773	87.7413783779616	93.0262712577787	87.8244484604354	96.7922469899835	83.8487891319925	86.4193535137318	81.4584683213851	86.6047622116275	89.3382291293756	90.7614821297347	92.0404646714292	85.7220194969576	78.8097453439144	90.7765791800157	93.9212038152952	89.507725962408	83.4504462908555	85.6574331240375	109.873602144007	99.3265448736971	92.5527492499296	89.4989141278628	98.7561349457731	107.956312195063	100.874376221217	91.0879939602708	99.8235736872948	94.0161107010923	91.4153516332829	7.26346700666629
ENSRNOG00000000515	Mapk13	0.0874245165795787	0.521235911156208	0	0	0.122418524860856	0.424648563743977	0.29308889273068	0.224403493998306	0.0445039888035085	0.137443429429809	0.33526668860588	0.385267746636372	0.177846513479165	0	0.165198506242067	0.201374793772074	0.131822865924018	0	0	0.385071035551427	0	0.240709360858074	0.288125276870383	0.0391733974398148	0.216407269577732	0.153850090830529	0.180372265267863	0.209801542007766	0	0.171222574978141	0.143488823629305
ENSRNOG00000000517	Kctd20	6.38198971030925	5.55984971899955	12.7020875513778	11.1960959700139	14.2413550588129	10.7320273382569	13.5658287492486	14.9003920014875	16.8670117565297	12.4157231251594	11.5427531362882	8.36031010200927	7.38063030938535	17.538453966702	18.9565285912772	18.2445563157499	14.98386576003	2.97643599716393	3.01273146079748	10.7392033248231	10.0472281416162	3.28969459839368	1.94484561887509	12.9663945525787	10.0474803732518	14.1029249927985	11.7602716954647	17.0778455194321	15.6447531150954	11.3510092604113	4.76317795120166
ENSRNOG00000000519	Stk38	30.6422930611423	32.4034991435442	36.9315031118095	36.6307052931978	32.5225214380341	40.3416135556778	36.3011528567856	33.9298082925439	31.508824072884	28.8173057037832	34.1493069965704	36.0225343105008	36.858689918557	25.1973653888536	31.3464165594322	28.9576953444242	25.1342264361794	24.877125556543	24.9577413059246	34.6991788702452	36.8398365192594	22.9476257351364	21.0691608711468	36.0395256446296	39.3552077389218	34.1034368007674	33.3327946215011	34.4494131976751	29.7028921171033	32.0713586366474	4.97558781174327
ENSRNOG00000000520	Srsf3	130.481090995021	128.354343122216	141.448391142944	133.217315817122	143.760154361599	131.75686800529	128.2891953324	119.158255313101	133.957006298561	136.298067517894	142.488342657499	131.45335515233	134.629810703728	122.497263751927	137.569056073081	132.262964549498	157.308620002661	139.598522879331	158.613464294031	141.748926753542	150.928756074717	153.612690454261	141.829667539446	134.208059628805	128.422256832271	159.132277282378	148.33815095629	141.867802705651	141.319350072678	138.777587112768	10.1383060575974
ENSRNOG00000000521	Cdkn1a	18.5777097731605	15.5067683568972	16.8871684209069	21.7025773331792	13.4252315597405	10.0371478703122	12.1422541274139	10.1430379287234	12.861652764214	13.7901574194575	12.0217055485823	11.1342378777911	11.8267931463645	10.5140085795216	13.4636782587284	12.2435874613421	11.5564712460055	15.0659106029286	16.8781432974223	10.6536319835895	14.8505082619503	11.3935764139489	6.8429753256716	12.4571403858611	6.92503262648742	11.0772065397981	14.0329622378397	11.5810451188287	12.6560149020701	12.8361494954737	3.07184477309871
ENSRNOG00000000522	Cpne5	69.109080356157	74.2326810138299	91.3008431799904	92.2866606223975	89.2431046235641	105.660283542479	92.9091789956254	98.5131338652564	89.6310334502661	95.0192242124743	80.1287385768054	91.0387685301747	89.8124893069784	100.381590532933	101.307983952947	97.2237504331572	96.4503969010729	74.6681227930508	80.1797395589512	190.82409095104	175.385824577336	109.081458695517	138.156070259349	102.281740715356	200.764115519684	112.720833215168	104.61591385536	196.458163936072	120.65646859991	108.96694775079	35.6867741653589
ENSRNOG00000000523	Ppil1	17.222629766177	15.941131616194	22.4672762469458	21.3780528123092	21.4232418506498	21.618472336057	20.7255717002409	25.1331913278103	23.9876499650911	25.3354054915614	24.7139444743763	21.9987883329368	21.3415816174998	21.0733361615412	23.499487512934	22.8761765725076	23.9917615981712	16.1682943055819	15.2348352278964	17.1570539173469	18.1114507289661	18.2136749715943	14.08212290704	19.5475253224676	18.456448562558	19.3851114446467	17.4961097309827	18.3366547714787	21.8067195542957	20.3008172699261	3.07142867042435
ENSRNOG00000000524	RGD735065	43.7559705480792	44.0009981667699	54.259206361088	47.0154899610368	52.4767409903536	48.2169141923843	51.7511244878743	55.9662314031775	54.0723463962628	56.9473942604174	58.7674609884879	48.8904770481556	47.1293260719788	61.5432053921999	57.6129790519208	55.6197180398468	62.0006879395963	43.654394625071	44.2666111228539	49.5885922449004	44.6396583660404	53.4374781104925	46.6042635337845	51.8655782103148	50.7320470538654	49.7961460654814	53.6427116906624	53.331551978374	49.2219355083427	51.4071462003384	5.13604444752199
ENSRNOG00000000525	Pi16	29.1560762792895	37.8330398847547	30.250058214842	34.8052548633042	37.66409948219	34.2421160037188	33.5796131385721	32.8077908225524	27.0584251925332	41.3246577818958	36.4482785755821	35.0208381692462	34.6800701284372	25.605236411335	37.7891583028728	34.475364693779	51.5427405762909	28.4414995284554	21.808067506	29.2653987019084	25.5146714648938	35.0633302316595	25.0668990877233	30.1635160286574	27.7619611544005	25.3852649870374	26.334350729108	26.3510736761753	25.9023978462193	31.7703879125322	6.13496508689054
ENSRNOG00000000527	Mtch1	604.453107631207	624.223439935488	740.869447613746	764.782598995191	665.222264093892	665.887552365441	658.696351491293	734.203351663658	621.053163752961	807.755034758985	756.457439977324	661.196506777341	697.691872378765	654.406396070226	772.137818175421	689.789218586861	837.734312947132	610.683825146511	619.047844024319	652.2675485535	615.789324784846	719.319806697545	614.643246883745	695.288631159272	681.961137087884	773.301839877851	697.102730807237	662.637190277327	758.586036068978	691.627208227033	62.9644705379047
ENSRNOG00000000528	Fgd2	5.24547099477472	6.68919419317133	6.46117748278179	7.74802293577051	6.73301886734708	7.4506520729625	5.06625086005889	5.38568385595935	5.29597466761751	5.77262403605196	5.07689557031761	5.74048942488194	5.29093377600516	5.66487531224226	7.47523240745353	5.75931910188131	6.10779278781282	7.09200182040295	4.07403458903296	7.70142071102853	4.71514654014445	6.53927096997769	6.9150066448892	6.42443718012962	4.69912928225932	6.51298717849241	8.18890084316098	6.29404626023297	5.38710838397154	6.1209344396832	1.01830958045086
ENSRNOG00000000529	Pim1	0.917957424085577	1.21621712603115	1.24818201371921	1.46036034391486	1.42821612337665	1.38975893588938	1.92601272365875	2.1991542411834	2.58123135060349	1.28280534134488	1.53264771934117	1.23285678923639	1.0226174525052	1.85807910241546	2.06498132802584	1.93319802021191	1.84552012293625	0.881906962122647	0.616240526072212	1.66864115405618	1.54233765331828	0.762246309383902	1.04445412865514	1.13602852575463	2.00949607465037	1.38465081747477	1.40690366908933	1.67841233606212	1.36522609730786	1.47021863491128	0.448227980790591
ENSRNOG00000000531	Ccdc167	4.67721163700746	4.8648685041246	4.29521457662198	3.48863859935217	4.48867924489806	3.1269576057511	3.26584766185614	3.32117171117493	2.98176724983507	3.80260154755804	4.31057171064703	3.35182939573643	5.42431866111454	4.12402922731237	3.75826601700702	4.67189521551211	5.88808801127279	4.51977318087857	3.80014991077864	5.39099449771997	3.92194431843791	4.89442367078084	4.79008272797012	3.60395256446296	4.79187525493549	4.46165263408535	3.85996647673227	5.3709194753988	4.61225032874275	4.27103246957605	0.74470845400266
ENSRNOG00000000532	Cmtr1	89.4789927191988	89.4353950892193	121.771168809018	122.426875498196	127.396878205198	124.460633591871	127.828627072395	138.322313700556	145.083003499438	134.465488458829	123.234455683276	106.911799691593	100.705588257577	151.456106348109	142.690209766585	151.111645246564	133.844149868186	82.2745703413586	82.0626967219496	91.0906927432208	97.5638732699048	96.6448083845168	75.3087442419964	130.917494243861	101.464094107731	132.926478477577	116.448334456932	109.936008012069	142.610780164726	116.892134712816	22.0672828290326
ENSRNOG00000000536	Mdga1	5.98857938570114	4.73455952633555	9.1043864530107	7.99141632642299	8.81413378998164	10.3845876042845	10.4674604546671	10.726487013119	14.2857804059262	10.3082572072356	8.95641010989994	7.51272105940925	6.84709076894786	16.4054789042536	14.3309704164993	13.8143108527643	10.2821835420734	4.66675767456567	5.44345798030454	11.3382027134587	9.91502777133179	4.93454189759052	5.0782080048405	11.2819384626667	13.6027426591717	9.43613890427247	8.08067748400026	13.3433780716939	12.3977288836605	9.67150394234791	3.18595011585754
ENSRNOG00000000540	Btbd9	8.48017810821914	7.68822968955406	15.0148954003281	10.2630879725128	14.2005488838593	12.1603906890321	15.659320840182	17.3688304354689	20.5163388384174	16.493211531577	15.8054296057058	10.5948630325002	8.89232567395826	23.3392862864381	19.9477196287296	22.0304024386649	18.0597326315904	10.215422311254	5.44345798030454	10.9103460072904	10.6641632029435	7.34163550617127	6.48281872958362	14.6508506424907	12.7680289050862	14.3593418108494	13.3475476298219	16.993924902629	16.6778971887338	13.6679388449619	4.62564996802861
ENSRNOG00000000541	Glo1	127.727218722765	128.614961077794	153.856788808741	118.41088455243	137.394391068834	125.001095400272	134.444062079745	107.444392926389	119.626721903831	140.512999353741	155.132686342064	142.356432382139	140.098590993212	100.789461555414	126.624655034544	115.991881212714	150.541712885228	155.656578814647	158.305344030995	135.673361525953	116.292259060198	138.849182988299	141.793651879837	128.097009628194	139.057128365805	134.567546113103	111.939027825236	120.426085112457	136.411915722896	132.470276805775	14.6115810179952
ENSRNOG00000000542	Dnah8	0.830532907505998	0.781853866734311	0.7709359496501	0.973573562609907	0.571286449350662	0.887901542373769	0.795526994554701	1.03225607239221	1.20160769769473	0.595588194195837	0.814219100899995	0.423794521300009	0.622462797177078	0.72510403996701	1.11508991713395	1.16797380387803	0.834878150852112	0.36746123421777	0.78741844998116	0.342285364934601	0.484734691042887	0.601773402145186	0.432187915305575	0.626774359037036	0.432814539155464	0.615400363322118	0.685414608017879	0.839206168031062	1.10694007889826	0.74024126697791	0.237734985443657
ENSRNOG00000000543	Frk	0.174849033159157	0.564672237085892	0.183556178488119	0.121696695326238	0.285643224675331	0.19302207442908	0.209349209093342	0.314164891597629	0.089007977607017	0.229072382383014	0.862114342129406	0.192633873318186	0.222308141848956	0.22659501248969	0.454295892165684	0.483299505052977	0.219704776540029	0.220476740530662	0.205413508690737	0.385071035551427	0.132200370284424	0.361064041287111	0.252109617261585	0.979334935995369	0.278237918028512	0.307700181661059	1.91194601183935	0.167841233606212	0.36898002629942	0.365391760980194	0.353249114713403
ENSRNOG00000000546	Nt5dc1	10.7532155392882	11.2500084157881	11.417194301961	11.8451450117539	11.344116637106	10.7320273382569	10.1743715619364	9.87375373592547	10.591949335235	8.56730710112474	12.0217055485823	11.3268717511093	10.9820222073384	7.70423042464948	8.71422120426903	10.1492896061125	9.79883303368531	8.74557737438292	10.407617773664	6.71735028684155	9.65062703076294	9.9493202488004	8.31961736963232	10.3809503215509	9.95473440057567	9.84640581315388	10.8223359160718	9.02146630633392	9.96246071008435	10.0353353898613	1.2228721968962
ENSRNOG00000000547	Tspyl4	34.7512453403825	25.6708686244432	143.467509106314	95.4507747008797	130.253310451951	111.450945775351	142.77616060166	166.148346956346	211.126922883844	141.383474406796	112.362235924199	55.6711893889557	48.1964051528537	233.347543861883	190.143480684619	196.622348639053	160.779955471994	24.6933949394341	27.9704727667221	75.9445653448647	82.7574317980493	23.9906996321881	15.0545457164775	129.428905141148	93.5188557818056	116.36195203149	118.14383375045	137.923533715905	157.443777221963	110.442575372828	60.0442162162085
ENSRNOG00000000549	Tspyl1	166.194006017779	160.453787984253	202.499176108093	190.536459315781	198.481234974401	196.612285013461	190.214691382211	196.891625634114	194.348919104922	208.410053492066	191.485174435187	190.24521328904	190.340231051076	196.50319483106	206.99372832131	193.4003519387	227.39444371893	173.074241316569	177.134915660979	159.333837377057	166.704666928658	162.960237300916	149.392956057294	169.385770529759	173.156730986411	176.671187637058	172.652332314398	170.149050568298	174.675144450146	183.665367163446	17.4476919803121
ENSRNOG00000000551	RGD1305587	48.0397718604785	53.0357539601441	46.2928682147036	47.3400144819067	45.9885591727283	47.213199405353	45.345038689618	44.252369016466	37.6058705389647	51.0373267949356	48.3741936417056	51.1635567533102	51.6199505373277	43.7328374105103	43.0755105026189	39.5902844555897	49.2138699449666	51.7017956544402	53.0651564117738	47.7060227377601	47.9006008330562	55.6840988118345	47.8648116200924	42.9732169914768	42.1375869192069	50.1551296107526	40.8002064035906	40.1140548318848	47.4508313821055	46.9129133651483	4.36481284925508
ENSRNOG00000000552	Col13a1	6.86282455149693	9.03475579337427	4.00152469104099	5.11126120370201	3.91739279554739	4.67113420118374	4.22885402368552	7.31555390434478	3.6493270818877	6.3682122302478	6.75322901334702	7.47419428474561	6.53585937035932	2.40190713239072	6.15364435751699	4.18859571045913	4.74562317326464	0.992145332387978	0.924360789108318	1.41192713035523	0.793202221706543	2.56756651581946	1.15250110748153	3.99568653886111	1.14386699633944	2.46160145328847	7.57563514125024	1.30076956044815	1.66041011834739	4.11701953186167	2.40113576447932
ENSRNOG00000000557	Ppa1	226.604346974268	225.564840552849	274.343064368343	245.949021254328	280.175197231546	248.033365641368	247.869463566518	258.602586483648	249.934401120504	292.067287538343	282.725608977216	253.698811160051	245.694958371467	275.448897182468	275.840205797691	267.707650840595	290.186068854071	235.54265113359	247.180922124521	231.812763401959	248.801096875286	264.98088807793	219.227320038753	254.509563166477	254.525864347638	274.109578496393	264.570038694901	260.363713631637	261.569940643659	257.160004018897	18.7290763273234
ENSRNOG00000000559	Npffr1	0.917957424085577	0.825290192663996	1.57858313499782	1.33866364858862	2.08111492263455	1.69859425497591	1.38170478001606	2.01963144598475	2.35871140658595	1.5576922002045	1.10159054827646	1.27138356390003	1.0226174525052	2.99105416486391	2.60187647331255	2.85952207156345	1.80157916762824	0.293968987374216	0.239649093472527	0.770142071102853	0.925402591990967	0.160472907238716	0.252109617261585	1.37106891039352	1.45302023859334	0.923100544983177	1.01008468550003	1.17488863524349	2.47216617620612	1.39495314869476	0.757114575917915
ENSRNOG00000000560	Lrrc20	6.38198971030925	5.64672237085892	10.1323010525442	8.88385875881541	9.30380788942506	8.60878451953698	8.33209852191503	9.11078185633123	10.7254613016455	9.20870977179718	8.66903866252347	6.85776589012742	6.80262914057807	11.8282596519618	10.7379029057343	11.1158886162185	10.5458292739214	5.51191851326654	7.70300657590265	12.6217728319634	10.6641632029435	8.22423649598421	7.70735115628275	10.2634301292315	13.4790813622702	10.8720730853574	12.0849417729468	12.7139734456706	12.2132388705108	9.55003508057152	2.13803624980463
ENSRNOG00000000561	Pald1	19.0585446143482	18.0260752608188	24.0458593819436	22.6355853306803	21.504854200557	20.1901089852818	20.5580923329662	26.7937771833978	26.5688813156946	23.1821250971611	20.1160013163528	22.4611096289005	21.5638897593488	25.3333223963474	22.9625923676473	23.601125830087	23.4205291791671	18.1893310937796	17.4601482387127	14.8466277040383	13.1319034482528	21.2225419823202	13.6139193321256	21.780408976537	12.0878917721276	22.6159633520878	26.586871900483	15.777075958984	21.1425555069568	20.7061280499002	3.92587129872737
ENSRNOG00000000562	Prf1	0.0437122582897894	0.0868726518593679	0	0.0405655651087461	0	0.0772088297716321	0	0	0	0.183257905906411	0.0478952412294115	0.0770535493272744	0.0444616283697913	0.135957007493814	0.2477977593631	0	0.0878819106160118	0.146984493687108	0.0342355847817896	0.0855713412336504	0	0.0401182268096791	0.0360156596087979	0.117520192319444	0.0618306484507805	0.0512833636101765	0.180372265267863	0.167841233606212	0.0737960052598841	0.071318390412784	0.0644296855496401
ENSRNOG00000000563	Adamts14	2.40417420593842	1.99807099276546	1.5418718993002	1.70375373456734	1.67305317309837	2.31626489314896	1.25609525456005	2.24403493998306	1.37962365290876	1.09954743543847	1.6763334430294	1.57959776120912	2.08969653338019	1.45020807993402	1.11508991713395	0.886049092597124	0.878819106160118	0.624684098170208	0.513533771726844	0.470642376785077	0.484734691042887	0.882600989812939	0.540234894131969	1.29272211551389	0.556475836057025	0.512833636101765	1.33475476298219	0.713325242826403	0.996246071008435	1.24879560694182	0.587256567404895
ENSRNOG00000000564	Tbata	0.437122582897894	0.825290192663996	0.991203363835843	0.770745737066177	0.367255574582568	0.424648563743977	0.753657152736033	0.583449084395596	0.756567809659644	0.687217147149043	0.431057171064703	0.500848070627283	0.933694195765617	0.271914014987629	0.412996265605167	0.443024546298562	0.307586687156041	0.36746123421777	0.78741844998116	0.641785059252378	0.396601110853271	1.04307389705166	0.504219234523171	0.626774359037036	0.741967781409367	0.615400363322118	0.685414608017879	0.335682467212425	0.516572036819189	0.591746509032179	0.207110043902845
ENSRNOG00000000565	Sgpl1	152.512069173075	155.892973761636	151.176868602815	167.819742854883	154.900240123937	168.045017997957	156.59320840182	144.246565942111	129.284087474192	133.136868641008	149.145781188387	161.080444868667	155.393391152421	106.998164897632	116.919242792823	129.483992395443	122.28767862218	135.335972562405	142.933566463971	134.860433784233	159.830247673868	137.565399730389	122.417227010304	147.291974373704	134.6671523258	162.106712371768	133.764071922647	123.447227317369	144.381884290963	142.535110645462	15.6073597596119
ENSRNOG00000000566	Pcbd1	87.774214645897	90.2606852818833	71.6603320817617	77.5613604879226	71.3699999938791	72.8079264746491	68.1641024807923	67.0068833078942	52.8262347097646	74.5859677039095	70.3581093660054	88.1877872050655	93.1915730630825	53.8842939700484	63.9318219156799	63.3927850794488	80.8074168114228	89.1828415446527	80.7617445002416	29.1370416900579	44.2430572551872	78.0299511448258	53.1230979229769	52.0614451975138	34.1923485932816	64.8221716032631	49.205553965073	31.4702313011648	58.557130173718	65.9502796369332	17.4391139125201
ENSRNOG00000000567	Unc5b	53.1978183386737	44.9565973372229	79.9570713494246	76.222696839334	62.5966723788511	63.1182183383092	84.4514709482544	70.1036515250708	92.8353206441187	66.2477329851677	71.2681189493642	45.3845405537646	51.3531807671089	106.001146842677	95.3195381016726	89.2090336410287	76.1496755487742	30.6830130571838	31.7021515079371	56.8621562497607	51.9106787316837	39.8373992220113	27.3358856430776	70.8646759686249	49.9900792724561	67.7966066926533	78.7866054690025	101.124343247743	86.562714169844	66.269958424855	20.9747476810362
ENSRNOG00000000568	Slc29a3	27.3638736894081	28.5811024617321	33.8477593132091	38.6995491137438	29.217221266791	30.0342347811649	33.4121337712975	32.6731487261534	37.3388466061436	34.8190021222182	36.4961738168115	28.5483400257551	31.9679107978799	33.7173378584659	36.8392668919809	30.7700684883729	28.4297980842798	31.4179355256193	30.1273146079748	30.848468514731	25.6468718351782	37.6710149742886	34.214876628358	37.9590221191805	28.9985741234161	39.0266397073443	37.2288355512869	37.5125157109885	30.4039541670722	32.890061768305	3.79899071324543
ENSRNOG00000000569	Vsir	26.7519020733511	24.0202882391152	36.2339896335547	33.2231978240631	33.3386449371065	30.6133010044521	30.7743337367213	42.0980954740822	45.6165885235962	38.4383457638698	37.5019738826292	32.5551245907734	30.7674468318956	46.2707015503948	47.0402746524285	46.1551027325593	40.9529703470615	32.5203192282726	29.5453096666844	39.0205316025446	33.5788940522436	42.2846110574017	39.7252725485041	40.0743855809305	32.399259788209	47.6935281574641	52.0554357563052	47.0794660265426	38.2632287272499	37.8135353100002	6.97549997176353
ENSRNOG00000000571	Psap	1569.4449216366	1504.80807550797	2056.82040243077	1902.5655691653	1973.83548868149	1903.35207153027	1916.55013940773	2209.88072819652	2101.07781540244	2236.70855606423	2165.00858929309	1940.47805948341	1833.2863225716	2291.73663731823	2303.28017328002	2171.26330140925	2162.77382026005	1492.73777176285	1544.81229210869	1757.07913522116	1734.68919208211	1820.0034774479	1520.50911736423	1918.94804698677	1814.63678605773	1957.58855572766	1975.04023023005	2013.25559710652	1979.76233110954	1923.17011051187	234.230697913728
ENSRNOG00000000572	Chst3	5.90115486912156	5.60328604492923	7.96633814638436	9.61403893077284	7.67156089128031	8.80180659396606	12.3097334946885	7.1809118079458	10.3694293912175	7.60520309511608	8.47745769760583	6.70365879147287	5.95785820155203	11.4657076319783	8.59032232458748	11.6797380387803	10.3700654526894	4.2992964403479	3.45779406296075	8.42877711151456	6.96255283497965	4.25253204182598	3.02531540713902	10.4984705138704	6.30672614197962	10.4105228128658	11.5798994301968	15.1057110245591	13.3201789494091	8.41089821295645	2.94858383500117
ENSRNOG00000000574	AC096404.1	0.218561291448947	0.130308977789052	0.0734224713952476	0.0405655651087461	0.0816123499072374	0.115813244657448	0.083739683637337	0.0448806987996612	0.133511966410525	0.0458144764766029	0.0478952412294115	0.0770535493272744	0.0444616283697913	0.181276009991752	0.12389887968155	0	0.0878819106160118	0.110238370265331	0.102706754345369	0.0427856706168252	0	0	0.108046978826394	0.117520192319444	0.0618306484507805	0	0.108223359160718	0.167841233606212	0.110694007889826	0.084847764149224	0.0538690448652244
ENSRNOG00000000576	Anapc16	17.6160400907851	19.3726013646391	17.7682380776499	17.6054552571958	16.3224699814475	15.325952709669	16.7898065692861	14.5413464110902	13.3511966410525	16.4015825786238	18.1522964259469	16.566513105364	16.5397257535624	13.2331487293979	16.4372513710857	15.1836594504144	16.4339172851942	18.2995694640449	18.2475666886938	17.4993392822815	17.9351835685868	22.5865616938493	19.5204875079685	15.5910121810463	17.3434968904439	18.6158609904941	15.6563126252505	15.1476713329607	15.7185491203553	16.8897521775303	1.88472260671854
ENSRNOG00000000579	Marcks	171.832887337162	172.833140874213	167.109544895584	161.248121307266	161.225197241747	149.051645874136	145.246481268961	148.42047093048	145.305523443455	158.243201750186	164.999106035322	170.943299182558	169.976805257712	142.981452880995	157.640674581492	150.749170617774	213.245456109753	213.494977080524	199.182632260452	163.826332791824	165.999598287142	220.610129226425	192.93588852433	154.34318591287	158.904766518506	193.645980992026	165.653888422005	167.379670213795	154.455039008937	169.016698925091	20.8771177818273
ENSRNOG00000000581	Cdc40	17.5723278324953	18.1129479126782	21.1456717618313	22.3921919400279	24.1980617474959	21.193823772313	20.5162224911476	23.0686791830259	22.3855063681648	23.1821250971611	20.6907442111057	20.6118244450459	19.9632711380363	23.7471573089196	22.9212927410868	23.1581012837885	21.9704776540029	16.9032167740174	20.3017017756012	32.6026810100208	30.3620183753227	22.4662070134203	23.2661161072834	24.4442000024444	31.0080701980664	27.4365995314444	25.6850105741437	30.1275014323151	25.2013357962504	23.3322443268502	3.83770733797552
ENSRNOG00000000582	Ddo	4.32751357068915	4.90830483005429	4.29521457662198	4.25938433641834	4.69271011966615	3.89904590346742	4.06137465641084	4.35342778356714	4.93994275718944	5.17703584185612	5.0290003290882	5.47080200223648	5.37985703274474	3.76147720732886	5.49285033254872	4.63162025675769	7.07449380458895	3.41738947822526	3.18390938470643	1.79699816590666	2.2033395047404	4.33276849544534	2.66515881105104	4.03485993630092	1.66942750817107	4.46165263408535	3.71566866451798	2.81134066290406	3.06253421828519	4.10721044157153	1.17299720952593
ENSRNOG00000000583	Cdk19	28.5878169215222	29.4498289803257	31.718507642747	26.692141841555	29.0539965669765	28.7988935048188	31.318641680364	32.583387328554	34.7131112667366	28.5882333214002	32.8561354833763	26.8531619405551	29.611444494281	37.7960480832804	36.6740683857388	31.2130930346714	30.9783734921441	23.0030732620324	24.4442075341978	53.6532309534988	44.9481258967041	31.1718622311206	32.9543285420501	41.876361863162	54.2563940155599	38.5650894348527	41.5577699177156	50.3104097734622	38.7429027614391	34.585194488098	8.02061046910933
ENSRNOG00000000585	Amd1	137.300203288228	134.869792011669	170.817379701044	143.804928310505	169.304819882564	146.4265456619	149.140376558097	150.529863774064	163.952694752125	159.296934709148	159.107991364105	145.130360157921	143.121981722358	156.71311063787	167.676483835698	161.865059233993	170.622729460987	132.065567577866	139.133416553193	175.763534893918	175.60615852781	157.584394908419	142.045761497099	158.417219246611	166.942750817107	183.748291815262	162.623634365505	185.33868220966	176.077268550083	158.104411587062	14.5831154054273
ENSRNOG00000000586	Gtf3c6	22.0746904363436	21.6312903129826	26.248533523801	27.0977974926424	27.7890051434143	26.444024196784	27.2153971821345	26.7937771833978	25.9458254724454	29.7794097097919	27.7792399130586	25.6588319259824	26.2323607381769	26.7382114737835	25.894865853444	25.6551487265622	27.5509789781197	24.9138716799648	23.9306737624709	24.6017606046745	24.5892688729028	25.3547193437172	21.6814270844963	27.3038580155509	24.6085980834107	31.7956854383094	29.7253493161438	26.6028355265847	25.3120298041402	26.1017057170769	2.21346551693533
ENSRNOG00000000587	Rpf2	35.9314763142069	39.2230023145046	29.2588548510062	30.0185181804721	27.8298113183679	31.5784113765975	28.0527940185079	24.4599808458154	25.0557456963753	27.0305411211957	30.5571639043645	35.4831594652098	34.6356085000674	20.8467411490515	25.9361654800045	24.8899245102283	25.5736359892594	38.3996989757569	36.6320757165148	31.4474679033665	32.5212910899683	42.2846110574017	41.8141808058144	29.4975682721805	34.4705865113102	30.0007677119532	25.2881915905544	24.6726613401132	26.0130918541091	30.6690940642855	5.51118374764397
ENSRNOG00000000588	Slc16a10	0.480834841187683	0.608108563015576	0.7709359496501	0.973573562609907	0.61209262430428	0.849297127487953	0.586177785461359	0.493687686796273	1.0235917424807	0.595588194195837	0.67053337721176	0.732008718609106	0.71138605391666	1.04233705745258	0.908591784331368	0.966599010105954	0.834878150852112	0.146984493687108	0.171177923908948	0.598999388635553	0.572868271232503	0.160472907238716	0.324140936479181	0.352560576958333	0.432814539155464	0.358983545271235	0.829712420232169	0.461563392417084	0.553470039449131	0.614619678080504	0.250918200385769
ENSRNOG00000000589	RGD1310495	1.00538194066516	1.25965345196084	1.43173819220733	0.851876867283669	1.06096054879409	1.42836335077519	1.04674604546671	0.942494674792886	1.0235917424807	1.09954743543847	0.910009583358818	1.27138356390003	1.60061862131249	1.17829406494639	1.11508991713395	0.724949257579465	0.966701016776129	1.39635269002752	1.06130312823548	1.92535517775713	1.49827086322347	1.28378325790973	1.26054808630793	0.626774359037036	1.9167501019742	1.43593418108494	0.829712420232169	1.42665048565281	1.03314407363838	1.19351652068804	0.308106231032268
ENSRNOG00000000590	Naglt1	0.131136774869368	0	0.0367112356976238	0.121696695326238	0.0408061749536187	0.115813244657448	0.0418698418186685	0.0448806987996612	0.0445039888035085	0.0458144764766029	0.0478952412294115	0.0385267746636372	0	0.0453190024979381	0.12389887968155	0.0805499175088295	0	0	0.0342355847817896	0	0	0.160472907238716	0	0.0391733974398148	0.0927459726761708	0	0	0.125880925204659	0	0.0486873011836295	0.0484638505021266
ENSRNOG00000000593	Rev3l	124.142813543002	118.841787743615	121.807880044716	136.543692156039	141.63823326401	147.314447204274	134.318452554289	121.985739337479	122.964521064094	117.05598739772	117.247550529599	125.674338952784	131.917651373171	116.061965397219	122.701190511295	127.309144622705	114.290424756123	97.9284189190356	97.0578828563734	107.349247577614	136.607049293905	79.1933797223064	75.8849947957372	121.790092640384	112.377203559294	120.003070847813	107.105051116057	111.614420348131	118.147404421074	118.168070225857	15.856545088966
ENSRNOG00000000595	Traf3ip2	6.03229164399093	5.64672237085892	5.83708647592218	6.44992485229064	5.83528301836747	6.52414611570291	5.9873873800696	5.69984874755698	6.00803848847364	5.58936613014555	5.69953370629996	6.27986427017286	6.44693611361973	6.07274633472371	7.84692904649818	6.12179373067104	5.09715081572868	6.50406384565452	6.36781876941286	5.39099449771997	5.94901666279907	7.30151727936159	6.66289702762761	6.1110500006111	5.34835109099252	8.87202190456053	6.52947600269664	7.00737150305937	6.78923248390933	6.27616759687924	0.761539955518949
ENSRNOG00000000596	Fyn	85.3263281816688	78.7934952364467	110.390685742755	104.415764589913	101.525763284603	107.39748221234	122.176198426875	115.522918710328	121.629401399989	111.558250220528	108.147454696011	87.2631446131382	91.4131079282909	132.96595332895	113.202276402376	119.05277807805	109.237214895703	99.2512793622196	89.3891118652526	101.230896679408	105.143361166212	98.8914290858589	84.1325808461519	126.725940717801	105.266678987454	123.900606482186	127.487117091326	136.538843538654	123.608308810306	108.330495606234	15.0152683764768
ENSRNOG00000000597	Wisp3	0.480834841187683	0.912162844523363	0.734224713952476	0.608483476631192	0.61209262430428	0.579066223287241	0.753657152736033	0.493687686796273	0.489543876838593	0.733031623625646	0.67053337721176	0.539374845290921	0.578001168807287	0.453190024979381	0.619494398407751	0.281924711280903	1.01064197208414	0.661430221591985	0.78741844998116	0.213928353084126	0.749135431611735	0.601773402145186	0.576250553740767	0.665947756476851	0.618306484507805	0.358983545271235	0.829712420232169	0.503523700818637	0.590368042079073	0.610576687016746	0.169018690724912
ENSRNOG00000000598	Tube1	17.441191057626	18.1563842386079	16.1162324712568	15.4554803064323	16.5265008562156	14.9785129756966	15.5755811565447	14.9003920014875	12.5501248425894	13.6985284665043	13.5543532679234	15.8345043867549	16.8064955237811	12.8705967094144	12.8854834868812	13.6532110177466	12.3034674862416	18.9977458090587	17.8025040865306	15.7451267869917	20.7113913445597	18.0130838375459	17.7197045275286	14.8467176296898	15.8286460033998	17.1799268094091	13.672217707304	14.0986636229218	16.8623872018835	15.6822467454665	2.0626233715834
ENSRNOG00000000599	Lama4	20.6321859127806	21.1100544018264	16.2630774140473	19.5931679475244	18.2403602042675	22.6993959528598	21.4373590111583	20.6451214478442	19.1367151855086	14.1108587547937	20.9781156584822	16.9132540773367	17.8291129762863	15.9522888792742	19.5760229896849	23.9233255001224	17.5324411678943	12.0159823589211	7.08676604983044	15.1033417277393	14.233573200623	9.06671925898747	8.6077426465027	16.4136535272824	14.7156943312858	14.0003582655782	17.9650776206791	21.693479443603	17.2682652308129	17.0601210739151	4.13125641758821
ENSRNOG00000000604	Hdac2	92.975973382382	91.9981383190706	92.9528487863835	92.4489228828324	98.2204631133602	96.5882460443118	86.4193535137318	86.4402258881475	82.9109311409363	92.6826859121676	92.4857108139935	100.593408646757	95.8148091369002	79.2629353688937	90.074485528487	80.1068929625309	89.2001392752519	93.1881689976264	81.0356291784959	97.7224716888287	93.377528210898	88.621163022581	88.5625069780341	90.0204673166944	96.1466583409638	85.8996340470456	79.9409879667168	87.9068461012537	83.2787919357792	89.8923111896916	5.74768360255616
ENSRNOG00000000605	Hs3st5	7.91191875045188	7.16699377839786	11.1969268877753	10.2630879725128	10.8544425376626	10.0371478703122	9.88128266920577	10.4572028203211	10.680957312842	10.3540716837122	9.10009583358818	8.89968494730019	7.1583221675364	10.6499655870155	11.6051950635052	10.9950637399552	11.5564712460055	8.34137001674337	7.2237083889576	4.70642376785077	4.9795472807133	5.89737934102282	4.21383217422935	7.1687317314861	5.7193349816972	6.974537450984	5.12257233360731	5.24503855019414	6.56784446812968	8.30790177081777	2.32360859552428
ENSRNOG00000000606	Pcdh15	9.17957424085577	7.73166601548375	11.8210178946349	11.4394893606664	13.1395883350652	13.7817761142363	14.3194859019846	13.4642096398984	15.843420014049	9.94174139542282	10.0580006581764	8.51441720066382	8.93678730232805	13.5957007493814	12.4311875947155	15.9488836667482	13.1822865924018	3.01318212058571	3.35508730861538	7.78699205226218	10.9285639435124	2.84839410348721	2.52109617261585	11.0860714754676	8.19256091972842	9.07715535900124	8.40534756148241	12.210449744852	13.5784649678187	10.2183654622807	3.70381461615766
ENSRNOG00000000609	Ipmk	32.3470711344441	30.8832277360053	42.2179210522674	37.8476722464601	39.9084391046391	37.562095683899	37.2222893767963	34.6927801721381	39.9200779567471	38.2092733814868	38.9867263607409	31.5149016748552	33.8352991894112	37.5241340682927	38.36735307472	38.4223106517117	40.4256788833654	33.8064335480348	31.394031244901	33.8006797872919	36.4432354084062	32.7364730766981	28.4523710909503	36.8621669908657	34.1923485932816	41.2318243425819	36.1105275066262	42.3799114855686	40.9198849166057	36.4902461979239	3.60977509988155
ENSRNOG00000000610	Cisd1	94.2873411310757	99.2954410752576	79.0025792212864	76.384959099769	78.7967238354377	74.6995428040541	75.8262835336086	69.6997252358739	66.6669752276557	85.9021433936304	82.4756053970465	91.9248843474383	89.7680276786086	58.7787462398257	70.9940580575282	67.4605559136447	91.1335413088042	110.64257762297	120.817378694935	93.6578329802303	98.0045411708528	120.635508016705	111.612529127665	83.2826429570462	93.7970936998341	93.5408552249619	84.8471135820027	84.7598229711373	81.0649117779827	87.2331014250644	15.1923741468793
ENSRNOG00000000611	Ube2d1	29.1997885375793	27.5820669653493	33.5907806633258	35.9410906863491	32.2776843883124	27.0616948349571	31.318641680364	28.5441244365845	29.4616405879226	28.5882333214002	32.5687640359998	28.4712864764279	32.0123724262497	31.1794737185814	30.6856225344639	29.3604449319683	30.2753182072161	30.646266933762	37.1456094882417	39.7051023324138	36.3551018282165	34.622029736753	34.4309705860108	30.7902903876944	39.5406996842742	39.3856232526155	38.4553669551084	39.0230868134444	38.18943272199	32.9796072121923	3.97957394079707
ENSRNOG00000000613	Tfam	32.5219201676033	32.3600628176146	31.2045503429802	32.1684931312357	37.0928130328394	31.5012025468259	31.6536004149134	32.2692224369564	31.1082881736524	35.7352916517502	33.8619355491939	34.4429365492916	34.2799154731091	28.0977815487216	31.9246113312794	32.2199670035318	37.437693922421	35.9744548299197	35.1941811556797	30.5489688204132	33.490760472054	35.1836849120885	31.369639519263	31.3778913492916	32.6774977062375	32.0521022563603	33.2967201684475	29.5400571146934	31.6584862564903	32.8360251949951	2.12505990885918
ENSRNOG00000000614	Bicc1	5.94486712741135	8.33977457849932	5.10286176196971	6.24709702674691	6.03931389313556	6.29251962638802	7.49470168554166	7.71948019354173	6.89811826454381	6.87217147149043	7.32797190809995	6.51102491815468	6.71370588383848	6.25402234471546	7.97082792617973	6.16206868942546	6.54720234089288	4.59326542772212	5.16957330205023	4.9203521209349	4.36261221938599	6.21832515550025	4.93414536640531	9.44078878299536	4.69912928225932	5.33346981545835	17.135365200447	3.81838806454133	6.42025245760991	6.60287575296156	2.34934778750878
ENSRNOG00000000618	Mdga2	6.25085293543988	4.56081422261682	10.242434759637	7.26123615446556	10.2831560883119	9.30366398748167	9.46258425101908	11.0855326035163	14.2857804059262	9.66685453656321	7.42376239055878	6.39544459416377	4.80185586393746	16.2695218967598	11.4812961838236	15.1433844916599	11.5564712460055	5.87937974748431	6.09393409115854	7.01684998115933	7.7557550566862	4.9746601244002	6.08664647388685	9.47996218043518	7.91432300169991	8.66688845011983	8.87431545117886	10.4481167919867	9.77797069693464	8.91184305720749	2.93056309138465
ENSRNOG00000000622	Hint1	187.656724838066	179.782953022962	153.673232630253	151.228426725406	147.555128632285	155.112539011209	137.709909741601	134.327931507386	129.595615395817	165.985848274732	162.700134456311	195.407801093968	189.273151970201	113.388144249841	130.919816196838	123.362198664772	171.193961879991	196.848983170459	208.186591058062	147.995634663598	147.315279286943	197.702621718098	174.387823825799	152.737076617838	154.05106061512	169.850500276905	129.615509821486	136.16120076304	158.144839271932	158.685194461411	24.5056731284397
ENSRNOG00000000632	Cdk1	1.2239432321141	1.04247182231242	0.7709359496501	0.973573562609907	0.734511149165136	0.849297127487953	0.544307943642691	0.673210481994918	0.712063820856136	1.19117638839167	0.622638135982349	1.00169614125457	1.28938722272395	0.72510403996701	0.949891410891884	0.76522421633388	0.834878150852112	0.624684098170208	0.513533771726844	0.641785059252378	0.572868271232503	0.762246309383902	0.68429753256716	0.82264134623611	0.680137132958586	0.666683726932294	1.22653140382147	1.04900771003883	0.737960052598841	0.823678869349997	0.214071078416337
ENSRNOG00000000633	Rhobtb1	10.8406400558678	10.164100267546	9.32465386719644	10.5064813631652	8.24284734063097	6.67856377524618	7.45283184372299	9.02102045873191	7.03163023095434	6.91798594796703	8.90851486867053	11.4809788497639	10.1372512683124	9.56230952706494	8.17732605898231	9.70626505981395	7.469962402361	5.43842626642299	5.9227561672496	8.17206308781361	9.29809271000448	6.33867983592929	4.10578519540296	7.87385288540277	5.59567368479564	6.30785372405171	9.63187896530388	8.72774414752305	8.56033661014655	8.19298298158774	1.76969745529596
ENSRNOG00000000634	RGD1306739	13.8130736195734	15.0289687716707	14.3908043934685	14.0762510927349	17.8322984547314	11.4269068062016	14.2357462183473	17.3688304354689	15.7099080476385	17.7760168729219	17.8649249785705	17.1829414999822	18.095882746505	17.4478159617062	15.98295547892	15.9488836667482	18.0597326315904	14.0370191471188	11.9824546736263	10.3969179598885	9.07775875953043	17.7723744766878	10.336494307725	15.6693589759259	8.9036133769124	15.7439926283242	17.640407543197	8.43402198871217	13.5415669651887	14.6819973268833	2.99873986328151
ENSRNOG00000000635	Arid5b	5.55145680280325	5.47297706714018	10.0221673454513	9.37064554012036	9.58945111410039	10.5390052638278	10.3418509292111	11.6241009891123	14.8198282715683	8.0175333834055	7.23218142564113	6.39544459416377	7.02493728242702	17.0852639417227	12.9680827400022	15.4655841616953	10.3700654526894	1.35960656660575	1.6433080695259	7.44470668732758	9.47435987038371	1.32390148471941	1.00843846904634	8.77484102651851	6.89411730226203	7.53865445069594	7.21489061071452	9.81871216596343	10.4790327469035	8.44362571571547	3.94783599958545
ENSRNOG00000000636	Rtkn2	1.09280645724473	0.65154488894526	1.72542807778832	2.1094093856548	1.26499142356218	1.65998984009009	2.55406035093878	1.43618236158916	2.84825528342454	2.06165144144713	2.20318109655293	1.15580323990912	1.42277210783332	2.08467411490515	2.51927722019152	3.90667099917823	2.50463445255634	0.257222863952439	0.342355847817896	1.32635578912158	1.1016697523702	0.280827587667753	0.396172255696777	2.03701666687037	1.51485088704412	1.64106763552565	2.12839273016078	2.18193603688076	2.17698215516658	1.6753856189685	0.829437822460299
ENSRNOG00000000638	Zfp365	42.6631640908344	41.8726181962153	68.503165811766	61.4162655746417	65.4531046256044	67.5577260501781	67.2848358026003	69.1611568502779	80.4632117567433	68.2635699501383	59.485889606929	54.4383325997193	56.243959887786	75.5467771640628	76.3217098838349	86.3897865282196	73.8208049174499	45.5651930430034	55.1877626682448	105.766177764792	95.6249345057332	51.3914485431989	62.9553729961787	81.4806666748147	111.975304344364	71.2838754181453	74.4576711025738	112.915189908579	73.1687392151751	70.9192557062691	18.1452002180578
ENSRNOG00000000639	Ado	1.13651871553452	1.43339875567957	3.01032132720515	3.24524520869969	2.85643224675331	2.47068255269223	2.88901908548813	2.91724542197798	4.98444674599295	3.115384400409	2.9216097149941	1.69517808520004	1.64508024968228	4.93977127227525	4.62555817477787	4.87327000928418	3.99862693302854	0.661430221591985	0.616240526072212	3.33728230811236	3.08467530663656	1.20354680429037	1.33257940552552	3.64312596190277	4.1426534462023	2.92315172578006	2.88595624428581	5.66464163420967	4.79674034189246	3.00171768366127	1.36534419590671
ENSRNOG00000000640	Egr2	2.0544761396201	1.3465261038202	1.28489324941683	1.50092590902361	0.816123499072374	0.926505957259585	0.879266678192038	0.448806987996612	1.64664758572981	0.32070133533622	0.814219100899995	1.73370485986367	2.62323607381769	0.543828029975257	1.7345843155417	1.49017347391335	1.45005152516419	0.624684098170208	0.855889619544739	2.99499694317776	2.99654172644694	0.481418721716149	2.62914315144225	1.09685512831481	2.62780255915817	0.410266908881412	0.901861326339315	2.55957881249474	1.21763408678809	1.41418427265924	0.804549222199627
ENSRNOG00000000641	LOC100363472	3.89039098779125	3.43146974844503	7.01184601824615	7.09897389403057	6.65140651743985	5.67484898821496	6.23860643098161	8.16828718153834	7.25415017497188	8.38404919521832	5.46005750015291	6.85776589012742	5.33539540437495	7.20572139717216	8.01212755274024	7.28976753454907	6.89872998335692	5.14445727904878	4.62180394554159	5.39099449771997	6.47781814393677	5.1752512584486	3.81765991853258	7.36459871868518	6.49221808733196	6.92325408737383	7.07059279850023	8.64382353071994	7.01062049968899	6.37919610913379	1.33758241892667
ENSRNOG00000000645	Reep3	41.308084083851	37.4855492773173	59.7658917157315	57.521971324202	51.905454541003	49.4522554687304	57.1942039243012	63.192023909923	79.6176359694767	55.2980731072597	56.229013203329	45.0377995817919	45.5731690790361	84.927810681136	66.822795774916	78.7375443648808	66.7902520681689	37.7382687541649	38.8231531425494	48.1766651145452	47.1514654014445	45.0527687072696	36.2677692260595	67.9658445580786	46.6203089318885	68.001740147094	90.5468771644672	77.5846102344717	66.3057107260058	57.4860244890722	14.8747865463006
ENSRNOG00000000648	Jmjd1c	79.8622958954452	81.0521841847903	102.497770067766	97.5196185214257	101.852212684232	103.537040723759	107.103055372154	116.869339674318	106.987589083634	89.6131159882352	99.0473588624229	88.6501085010292	89.9903358204575	112.889635222364	111.426392460274	112.206035089799	97.153452186001	67.9068360834438	70.0117708787597	99.1343988191839	99.2384112935075	73.6169461957611	79.486560756617	106.943375010694	102.20606188914	94.4126724063349	97.0402787141102	105.446255013103	100.805343185002	96.3622913994402	12.8054530581196
ENSRNOG00000000653	Nr5a2	2.27303743106905	1.73745303718736	2.09254043476456	1.74431929967608	3.34610634619673	1.89161632940499	1.75853335638408	3.05188751837696	2.53672736179998	2.10746591792373	2.15528585532352	1.84928518385458	1.42277210783332	2.31126912739484	3.18007124515979	1.81237314394866	2.81222113971238	0	0.136942339127158	0.0427856706168252	0	0.200591134048395	0.18007829804399	0	0.0309153242253903	0.0512833636101765	0.108223359160718	0.167841233606212	0.258286018409594	1.35379005437445	1.13647306392224
ENSRNOG00000000655	Ptprc	4.15266453752999	4.95174115598397	4.91930558348159	4.7461711177233	5.30480274397043	5.98368430730149	5.14999054369623	4.17390498836849	4.7174228131719	4.21493183584746	4.35846695187644	4.43057908631828	4.80185586393746	5.75551331723814	6.85573800904577	5.31629455558275	3.82286311179651	3.45413560164703	2.70461119776138	5.47656583895362	3.26094246701579	3.249576371584	2.91726842831263	6.1110500006111	3.64800825859605	4.51293599769553	8.11675193705383	5.24503855019414	3.9480862814038	4.70003108461031	1.1657573109103
ENSRNOG00000000657	Nek7	32.172222101285	31.4913362990209	29.2955660867038	34.3995992122167	25.0549914215219	25.594727069296	29.9788067421666	26.9732999785964	32.6659277817752	22.7697948088716	25.2407921278998	21.6520473609641	28.0552875013383	31.7686207510546	28.9923378454827	31.4547427871979	25.0902854808714	21.753705065692	26.0190444341601	19.6814084837396	24.9858699837561	8.30447294960356	11.8491520112945	30.5552500030555	18.5491945352342	27.6417329858851	30.1582427527867	28.6169303298592	29.1125240750243	26.2026866540122	5.88055257675893
ENSRNOG00000000658	Acacb	42.8817253822834	58.3349857235656	57.4897951024789	53.7899393341974	68.9624356716156	68.6386496669809	77.9616454663607	64.4935641751132	43.7474209938488	49.2505622123481	53.9779368655467	43.3811482712555	43.6168574307652	48.0381426478144	68.9703763560629	48.6118752165786	42.3151399616097	29.4336448608433	40.9799949838021	39.2344599556287	27.4536102290653	44.8120593464115	27.7680735583832	40.9753737220463	28.5348442600352	43.6421424322602	46.6081933452158	31.0086679087477	41.2519669402752	47.4539735179703	13.0612841091482
ENSRNOG00000000661	Hps4	92.8885488658024	103.639073668226	80.1773387636104	90.2583823669602	77.2052830122465	88.2882968438613	80.9344042354862	82.804889285375	75.5232689995539	78.8008995397569	84.8224722172877	90.3838133608928	90.8795683878534	70.7882819017793	81.8145602163836	79.4624936224603	75.2269154873061	68.7519969221447	55.0850559138994	61.18350898206	65.4832500808846	69.003350112648	56.5806012454215	70.0420346223888	55.1838537423216	69.2325408737383	67.0263337735379	60.0032410142209	67.5233448127939	75.4826759610656	12.0945312695932
ENSRNOG00000000662	Srrd	9.79154585691282	12.0752986084521	10.1323010525442	11.3177926653402	11.874596911503	11.2338847317725	11.0536382401285	11.8485044831106	9.47934961514731	11.9575783603933	10.4890578292411	11.4039253004366	13.1606419974582	10.3780515720278	12.0594909556709	11.1964385337273	11.3807074247735	11.3912982607509	9.14090113673782	12.0227734433279	11.5895657949345	10.872039465423	9.54414979633144	11.7911926293842	11.4386699633944	13.4875246294764	10.1369213080539	11.1194817264116	12.1394428652509	11.2243712123489	1.01319636257742
ENSRNOG00000000663	Tfip11	32.7404814590522	31.1438456915834	40.78618286006	39.9165160670062	38.8882847307986	38.7588325453593	41.3674037168445	42.9508287512758	42.189781385726	41.2788433054192	42.1478122818821	37.3324446490644	34.4133003582185	44.9111314754567	45.4708888431289	42.3289816508899	42.0954351850696	31.8221428832589	29.1002470645211	40.2185303798157	36.8839033093542	36.0261676750918	29.3887782407791	39.4476112218935	38.8605625513156	39.6933234342766	41.3773976524478	44.0163635132292	43.5765411059615	38.9356056547855	4.47921590203208
ENSRNOG00000000664	Tpst2	17.7908891239443	17.7220209793111	18.6125964986953	21.3780528123092	20.4030874768093	19.4180206875655	17.9202922983901	22.4852300986303	21.6734425473086	22.1283921381992	20.5949537286469	19.5716015291277	21.519428130979	20.7107841415577	21.1454087989846	21.8290276448928	20.6522489947628	16.8664706505956	16.433080695259	22.50526274445	20.9757920851286	22.0650247453235	20.2047850405356	22.0937961560555	21.8262189031255	21.6415794434945	21.8971930035186	22.7424871536418	20.4414934569879	20.5258159209735	1.74641126086733
ENSRNOG00000000665	Pitpnb	28.5003924049427	28.2770481802243	47.0270929286561	41.0523518900511	51.4157804415595	42.81229610837	50.8718578096822	50.7151896436172	55.6744899931891	55.2064441543065	45.5004791679409	36.6004359304553	33.3017596489737	56.1955630974432	58.7280689690548	56.9487916787424	53.3882606992271	22.5253736575493	21.2602981494913	38.8066032494604	42.215984910826	25.8361380654333	18.2599394216605	49.6326945562453	42.539486134137	47.0268444305318	46.3917466268943	48.5900371289985	51.5096116713991	42.993484853416	11.4568545271753
ENSRNOG00000000691	Foxn4	0.0437122582897894	0.43436325929684	0.0734224713952476	0	0.122418524860856	0.0386044148858161	0.125609525456005	0.179522795198645	0.0445039888035085	0.229072382383014	0.0957904824588229	0.0770535493272744	0	0.181276009991752	0.206498132802584	0.0805499175088295	0.131822865924018	0.110238370265331	0	0	0.0440667900948079	0	0.0360156596087979	0	0.0618306484507805	0.153850090830529	0.0360744530535726	0	0	0.0864240203754076	0.0941336588466363
ENSRNOG00000000692	Ung	2.62273549738736	3.82239668181219	3.37743368418139	3.28581077380844	3.0604631215214	3.20416643552273	2.59593019275745	3.05188751837696	3.20428719385261	3.43608573574522	3.97530502204115	2.88950809977279	3.02339072914581	3.12701117235773	3.55176788420444	3.18172174159876	3.07586687156041	2.02103678819773	2.80731795210674	2.69549724885999	2.37960666511963	3.12922169115497	3.09734672635662	3.173045192625	2.59688723493278	3.07700181661059	3.64351975841083	2.93722158810872	2.50906417883606	3.05353569644712	0.418658172201005
ENSRNOG00000000693	Svop	29.8117601536363	28.7114114395211	72.1742893815284	57.8870614101807	71.3291938189255	64.2377463699979	66.6149183335016	77.9128931162119	86.5157542340205	85.3523696759111	69.4002045414172	46.3091831456919	38.8150015668278	90.3207719783906	84.1686389303331	89.4506833935551	91.0017184428802	33.108257203021	32.6607478818272	72.1366406599673	71.8288678545369	47.6604534498987	34.394954926402	81.637360264574	74.0112861955843	82.4636486851638	63.0581439376449	91.0538692313702	90.5476984538778	66.3646734026345	20.6974776213993
ENSRNOG00000000695	Ssh1	5.46403228622367	4.8648685041246	9.83861116696318	9.12725214946788	9.34461406437868	11.0022582424576	10.0068921946618	12.0280272783092	12.5056208537859	8.56730710112474	8.81272438621171	6.89629266479105	5.37985703274474	15.5897368592907	10.8618017854159	12.6060620901318	9.09577774875722	2.3884980224155	3.21814496948822	7.35913534609393	7.27102036564331	2.52744828900978	2.19695523613667	9.40161538555555	8.62537545888389	9.53870563149283	7.82815631262525	9.31518846514479	11.6597688310617	8.39040512835833	3.23738968425546
ENSRNOG00000000697	Coro1c	122.263186436541	115.41031799517	151.617403431186	143.845493875614	143.311286437109	149.360481193222	149.726554343559	152.280211027251	148.687826592522	153.615939626049	143.015190311023	131.376301603003	130.672725778817	159.56820779524	162.679229021875	157.716738482288	153.925166443945	116.63219574072	107.739385308292	106.279605812194	117.658329553137	115.660847892305	81.2153124178393	137.53779841119	110.553199429996	147.490953742868	125.935915610022	133.307899791734	152.204260848511	135.216826377697	19.6326267410461
ENSRNOG00000000699	Selplg	10.6220787644188	9.12162844523363	27.9739616015893	22.7572820260066	28.6867409923939	28.9919155792479	29.6438480076173	24.1906966530174	26.7914012597121	23.7777132913569	19.7328393865175	9.74727398990021	10.1817128966822	31.7233017485567	36.9631657716625	29.6826446020037	24.7826987937153	9.00280023833536	10.2706754345369	38.2931752020585	17.5385824577336	15.8868178166329	10.2644629885074	30.241862823537	20.3113680160814	27.8468664403258	32.322709936001	33.2325642540301	25.0168457831007	22.9517115586384	8.87103265916332
ENSRNOG00000000700	Tmem119	7.86820649216209	7.0366848006088	12.7387987870755	9.81686675631657	14.6494168083491	14.6696776566101	13.5239589074299	12.6114763627048	10.1914134360034	13.0113113193552	11.4469626538293	6.81923911546378	6.93601402568744	10.1514565595381	15.9003562257989	13.6532110177466	12.1716446203176	8.85581574464825	7.8741844998116	20.4943362254593	13.7047717194853	12.1157044965231	12.2813399266001	15.9435727580046	16.5087831363584	14.2054917200189	16.0892060618934	16.1127584261964	11.8073608415815	12.3858627966061	3.29314276253751
ENSRNOG00000000701	Iscu	134.196632949653	129.570560248247	117.25568681821	129.688111652661	109.60538592542	115.156969604389	105.34452201577	111.663178613557	108.945764590989	133.136868641008	125.916589192123	143.049914326085	143.788906147905	108.176458962578	108.411519721356	107.332765080515	148.564369896368	150.54886765902	149.061736139912	108.119389648717	121.051472390437	155.097064846219	137.039584811476	115.169788473055	115.437820657607	144.260101835426	113.345931494325	109.810127086864	121.542020663029	124.837521037687	15.5746726965529
ENSRNOG00000000702	Sart3	42.9691498988629	43.9575618408402	50.4412378485351	51.7210955136513	49.334665518925	54.0461808401425	55.1007118333677	58.6141926323576	56.6980817356698	54.335969101251	54.2653083129232	47.3879328362737	46.7291714166506	55.1532260399907	58.9345671018574	53.5656951433716	51.6306224869069	40.9351814918595	37.8303211838775	50.2303773041528	54.378418976993	47.8610445839471	41.5620711885528	53.8242480823055	53.0197810465443	55.796299607872	48.8087349814837	50.2264891566591	52.9855317765968	50.7704782580145	5.26225903514806
ENSRNOG00000000704	Cmklr1	2.09818839790989	1.52027140753894	3.8546797482505	1.33866364858862	3.50933104601121	3.16556202063692	3.22397782003747	3.50069450637358	3.96085500351225	2.70305411211957	2.34686682024116	2.77392777578188	2.93446747240622	3.08169216985979	4.99725481382252	3.26227165910759	2.10916585478428	2.13127515846306	1.67754365430769	4.32135273229934	3.56940999767944	2.92863055710657	2.55711183222465	4.2307269235	2.2259033442281	2.97443508939024	4.76182780307158	2.85330097130561	2.69355419198577	3.0105516045705	0.900926120792199
ENSRNOG00000000708	Sgsm1	293.877512482254	310.395985093522	289.871917068437	299.455001632764	290.172710095182	320.918500945789	295.391734030706	296.077969981365	295.150453744868	276.261293153915	272.332341630434	294.267504880861	283.843035512748	283.878231647084	285.091322147247	296.665346185019	261.053215484863	284.782456518771	224.653907338103	167.848185829805	248.580762924812	206.809459203895	144.566857669715	257.095007397504	178.783319995432	265.083706501002	212.767124109971	195.996600543655	266.071496964512	261.991136576353	45.0179128917312
ENSRNOG00000000713	AABR07033045.1	0.0437122582897894	0	0.0367112356976238	0	0	0.0386044148858161	0	0.0897613975993224	0.0445039888035085	0.0458144764766029	0	0	0	0.135957007493814	0.0825992531210334	0	0	0.036746123421777	0.0342355847817896	0.0427856706168252	0.0440667900948079	0.0401182268096791	0.0360156596087979	0.117520192319444	0	0	0.0360744530535726	0	0	0.0312147149335932	0.0363174780423726
ENSRNOG00000000715	Pou1f1	0	0	0	0.0405655651087461	0	0	0	0	0	0	0	0	0.0444616283697913	0	0	0	0	0.036746123421777	0	0.299499694317776	0.0881335801896159	0	0.18007829804399	0	0.0618306484507805	0.102566727220353	0.0721489061071452	0.0839206168031062	0	0.0348259237252787	0.065990349502833
ENSRNOG00000000716	Htr1f	0.568259357767262	0.173745303718736	1.02791459953347	0.689614606848684	0.652898799257899	0.540461808401425	0.586177785461359	0.538568385595935	1.5576396081228	0.595588194195837	0.766323859670583	0.500848070627283	0.35569302695833	0.679785037469071	0.825992531210334	0.483299505052977	0.659114329620088	0.220476740530662	0.239649093472527	2.48156889577586	3.17280888682617	0.401182268096791	0.792344511393554	1.057681730875	2.59688723493278	0.717967090542471	0.721489061071452	1.76233295286523	1.43902210256774	0.924321909602149	0.724291925893895
ENSRNOG00000000718	Cggbp1	53.5038041467022	56.901586967886	60.7570950795674	57.359709063767	69.6561406458271	53.5057190317411	58.2409499697679	56.1906348971758	61.4155045488417	67.255651467653	66.0475376553584	59.3312329820013	55.6214970906089	58.6881082348298	62.9406308782275	63.9566345020106	70.1297646715774	50.3789352112562	54.2291662943547	56.3915138729756	54.8190868779411	53.999133285828	50.5299704311435	59.5435641085185	55.7712449026041	60.3092356055676	66.3769936185736	61.3459708830706	54.092471855495	58.9410168545128	5.27291531893303
ENSRNOG00000000720	MGC95208	2.18561291448947	3.64865137809345	3.15716626999565	2.83958955761223	3.67255574582568	2.43207813780641	2.97275876912546	2.69284192797967	3.51581511547717	3.39027125926861	3.64003833343527	2.00339228250913	2.71215933055727	4.48658124729587	3.59306751076495	3.66502124665174	5.05320986042068	2.75595925663327	2.01989950212558	2.60992590762634	2.68807419578328	2.60768474262914	1.6927360016135	3.21221859006481	3.58617761014527	3.79496890715306	3.28277522787511	3.3987849805258	3.39461624195467	3.12774593280823	0.724035177544109
ENSRNOG00000000723	RT1-CE5	2.18561291448947	2.77992485949977	3.19387750569327	2.55563060185101	2.81562607179969	3.55160616949508	1.63292383092807	2.24403493998306	2.00267949615788	2.38235277678335	2.87371447376469	2.61982067712733	3.73477678306247	2.8550971573701	2.76707497955462	3.10117182408993	3.16374878217642	1.65357555397996	1.50636573039874	1.71142682467301	2.2033395047404	2.92863055710657	1.6567203420047	2.3895772438287	1.5766815354949	2.92315172578006	5.59154022330375	0.881166476432615	1.47592010519768	2.51578516092301	0.894346508957982
ENSRNOG00000000728	Clic2	7.78078197558251	9.51255537860079	6.46117748278179	6.28766259185565	5.05996569424872	5.71345340310078	4.94064133460288	4.9817575667624	4.58391084676137	5.22285031833273	5.41216225892349	6.54955169281832	7.95863147819264	3.98807221981855	4.83205630758046	3.94694595793264	4.65774126264862	11.2443137670638	9.65443490846466	7.40192101671076	7.53542110621216	11.874995135665	11.056807499901	5.40592884669444	5.96665757550032	7.17967090542471	6.60162490880378	5.62268132580812	5.27641437608171	6.64519962561637	2.1449222350531
ENSRNOG00000000729	Tmlhe	6.29456519372967	7.25386643025722	7.23211343243189	7.22067058935681	6.97785591706879	7.10321233899015	6.95039374189897	7.71948019354173	8.58926983907714	7.37613071273306	9.10009583358818	7.32008718609106	6.26908960014057	7.06976438967834	7.35133352777197	8.49801629718151	7.38208049174499	6.46731772223275	6.53899669332181	5.81885120388822	7.49135431611735	6.65962565040672	7.09508494293319	8.2264134623611	6.30672614197962	7.58993781430612	9.99262349583961	8.01441890469664	7.67478454702794	7.3649710555308	0.882713611576601
ENSRNOG00000000748	AABR07044273.1	0.218561291448947	0.0868726518593679	0.183556178488119	0.202827825543731	0.122418524860856	0.231626489314896	0.376828576368016	0.314164891597629	0.267023932821051	0.0458144764766029	0.0957904824588229	0.115580323990912	0.222308141848956	0.407871022481443	0.12389887968155	0.161099835017659	0.175763821232024	0.183730617108885	0.205413508690737	0.171142682467301	0.132200370284424	0.0802364536193581	0.18007829804399	0.313387179518518	0.0618306484507805	0.205133454440706	0.252521171375008	0.125880925204659	0.0737960052598841	0.18404685034327	0.0894099360697867
ENSRNOG00000000763	RT1-M3-1	27.0141756230898	24.194033542834	24.1559930890365	26.1647894951413	27.5441680936926	24.552407867379	21.5629685366143	27.0630613761957	20.3383228832034	28.1300885566342	29.0245161850233	30.3205716602825	31.2565247439633	22.7954582564629	26.5556598784122	24.3260750876665	26.4085141401115	20.1368756351338	22.0819521842543	18.0127673296834	19.2131204813363	24.752945941572	20.132753721318	23.0339576946111	19.6003155588974	23.8467640787321	25.7210850271973	19.0919403227067	23.3195376621234	24.1500463673555	3.44558946203651
ENSRNOG00000000768	Ubd	0.0437122582897894	0.21718162964842	0.110133707092871	0.202827825543731	0.408061749536187	0.154417659543264	0.083739683637337	0	0	0.137443429429809	0.239476206147057	0.115580323990912	0.222308141848956	0.0453190024979381	0.289097385923617	0.0402749587544147	0.131822865924018	0.257222863952439	0.102706754345369	0.171142682467301	0.132200370284424	0.200591134048395	0.18007829804399	0.195866987199074	0	0.102566727220353	0.721489061071452	0.125880925204659	0.18449001314971	0.166056298096396	0.138857306109428
ENSRNOG00000000774	Gabbr1	954.675721049	923.325980287292	1229.27572733493	1140.33860077196	1196.88591756459	1096.24956951252	1162.2230692026	1340.81087663988	1389.05849853511	1307.68260207168	1195.9441734984	1101.28785376007	1053.69613073568	1444.40724761428	1341.04017404654	1368.30144872249	1327.19261412301	992.1820785114	958.493667135763	1049.96035693689	1138.42145530927	1080.22337507742	879.970611221759	1227.22419499452	1141.39377040141	1314.70030951048	1144.35379976543	1281.09017580782	1306.29998710784	1175.40379266379	148.690206293212
ENSRNOG00000000775	Mog	153.736012405189	139.300297256496	200.553480616119	224.570968442019	161.102778716887	156.733924436413	202.482555035081	145.503225508502	191.990207698336	185.640258683195	204.895841979422	138.157013943803	172.55557970316	196.50319483106	199.311997781054	194.326675990051	183.805016053389	103.219860691772	129.855573077328	141.064356023673	139.735791390636	140.855094328783	109.415573891528	215.571206111301	137.233124236507	183.645725088042	212.226007314168	233.173433787431	196.998436041261	172.2125245194	34.4318308255892
ENSRNOG00000000777	RT1-S3	28.019557563755	34.4884427881691	26.542223409382	31.641140784822	26.6872384196666	22.7380003677457	33.6633528222095	34.7825415697374	26.6578892933016	41.0497709230362	29.9824210096116	41.0695417914372	41.0825446136871	28.7775665861907	41.4235254401983	33.5087656836731	22.9811196260871	18.5200462045756	14.5158879474788	15.2316987395898	15.5115101133724	25.4349557973365	17.5036105698758	29.6150884645	16.0141379487522	23.1800803517998	32.0341143115725	17.6652898370539	14.7960990546068	27.0730400701112	8.44605392112892
ENSRNOG00000000778	Znrd1as1	9.13586198256598	10.5550272009132	10.242434759637	10.871571449144	9.3854202393323	10.6162140935994	9.54632393465642	9.11078185633123	11.4820291113052	9.07126634236737	9.29167679850582	9.59316689124566	11.1154070924478	7.56827341715566	8.13602643242179	9.46461530728746	8.74425010629317	8.96605411491358	10.0310263410643	7.27356400486028	7.49135431611735	9.66849266113265	8.6077426465027	6.73782435964814	7.26510119296671	9.53870563149283	8.18890084316098	7.55285551227956	7.60098854176806	9.06389507521092	1.24068094711974
ENSRNOG00000000779	Znrd1	22.2495394695028	22.9778164168028	12.885643729866	15.9017015226285	15.7103773571432	17.1017557944165	14.1101366928913	13.2398061459001	12.6836368089999	14.9355193313725	16.523858224147	17.7608431199367	18.6294222869425	11.0578366094969	12.5550864743971	13.4518362239745	16.4778582405022	19.5856837838071	20.7467643777645	14.4187709978701	16.525046285553	23.9906996321881	22.5097872554987	12.5354871807407	13.942811225651	14.9747421741715	15.0791213763933	13.804941464111	14.7223030493469	16.2444425259316	3.43723613419535
ENSRNOG00000000780	Ppp1r11	86.1568610891748	82.876509873837	112.00598011345	113.989237955577	117.236140641746	109.018867637545	110.620122084922	109.688427866372	116.778466620406	126.860285363713	106.56691173544	100.285194449448	100.260971973879	112.798997217368	116.010651008491	119.536077583103	126.769656063597	88.4846651996389	83.8087115458209	96.0538305347725	93.9063296920357	97.9687098692362	79.6306233950522	102.438434305116	99.7019206268836	111.490032488524	107.465795646593	105.404294704701	111.210579926645	105.000803007348	12.4074608707526
ENSRNOG00000000781	Rnf39	0.568259357767262	0.912162844523363	1.13804830662634	1.5820570392411	1.06096054879409	1.27394569123193	1.08861588728538	1.21177886759085	0.979087753677187	1.14536191191507	1.10159054827646	1.11727646524548	1.0226174525052	1.26893206994227	1.40418730305757	1.16797380387803	0.7469962402361	1.4330988134493	1.23248105214442	2.86663993132729	1.98300555426636	2.16638424772267	1.7647673208311	2.03701666687037	2.28773399267888	1.23080072664424	1.47905257519648	2.22389634528231	1.07004207626832	1.39878522049915	0.512010193620711
ENSRNOG00000000782	Trim10	0.786820649216209	0.304054281507788	0.7709359496501	0.365090085978715	0.489674099443424	0.656275053058873	0.418698418186685	0.538568385595935	0.667559832052627	0.32070133533622	0.67053337721176	0.577901619954558	0.578001168807287	0.634466034971133	0.495595518726201	0.443024546298562	0.263645731848035	0.624684098170208	0.78741844998116	0.556213718018727	0.484734691042887	0.481418721716149	0.252109617261585	0.274213782078703	0.278237918028512	0.512833636101765	0.505042342750016	0.209801542007766	0.405878028929362	0.494970090825205	0.163959033173027
ENSRNOG00000000785	Trim39	59.9295061153012	61.1149105830654	59.2886456516624	62.3492735721428	61.6581303549178	61.5740417428766	56.4405467715651	54.3954069451894	50.8235552136067	53.2822361422891	63.9401470412643	59.677973953974	63.0910506567338	42.1466723230824	50.5094432835119	49.4173743916669	47.1047040901823	52.9511638507806	43.273779164182	46.251309936788	53.232682434528	50.1477835120988	41.8501964654232	51.7088846205555	45.6001032324507	58.5143178792114	49.1694795120194	44.0583238216308	49.664711539902	53.2126329242277	6.71983592378362
ENSRNOG00000000786	Rpp21	24.5225769005718	26.4092861652479	21.5127841188075	23.1223721119853	19.8726072024123	20.6533619639116	22.0235367966196	18.5806093030597	18.113123443028	20.3874420320883	21.5049633120057	23.8480735167914	26.1434374814373	15.9976078817721	18.5022326991115	17.9223566457146	22.365946251775	26.1632398763052	26.7722272993594	21.050549943478	20.3147902337065	30.2892612413077	26.1473688759873	18.7248839762315	17.1580049450916	21.0774624437825	18.2897476981613	18.1268532294709	16.3089171624344	21.4450215431605	3.55208435922159
ENSRNOG00000000787	RT1-T24-2	0	0	0.0734224713952476	0.0811311302174923	0.816123499072374	0.926505957259585	0.083739683637337	0.0897613975993224	1.20160769769473	0.0916289529532057	1.10159054827646	0.154107098654549	0.133384885109374	0.135957007493814	0.165198506242067	0.120824876263244	0.659114329620088	0	0.0342355847817896	1.15521310665428	1.14573654246501	0.0401182268096791	0.144062638435192	0.235040384638889	1.48393556281873	0.0512833636101765	0.0721489061071452	0.125880925204659	1.03314407363838	0.391548184712166	0.467080823210517
ENSRNOG00000000795	RT1-N3	3.23470711344441	5.16892278563239	3.19387750569327	4.54334329217957	3.42771869610397	3.89904590346742	3.18210797821881	2.28891563878272	2.98176724983507	3.115384400409	5.50795274138232	3.50593649439098	4.13493143839059	1.63148408992577	2.84967423267565	2.33594760775605	3.25163069279244	2.93968987374216	2.32801976516169	4.19299572044887	2.64400740568848	3.61064041287111	3.74562859931498	2.74213782078703	3.55526228591988	2.25646799884777	4.25678546032156	2.18193603688076	2.76735019724565	3.29221618752794	0.883649863449947
ENSRNOG00000000796	Ranbp2	129.344572279487	131.525194915083	176.617754941268	158.246269489219	181.016192094252	148.820019384821	158.058652865474	160.044571919592	171.651884815132	155.49433316159	165.861220377452	139.428397507703	129.739031583051	167.544352234877	164.579011843659	182.808037786289	174.445592572783	108.915509822147	119.961489075391	145.385708755972	166.26399902771	114.457301088014	108.44315108209	159.670767964685	156.678863174278	175.030120001532	151.620926184166	163.18363937364	154.196752990528	152.380459252134	21.0102701276691
ENSRNOG00000000798	Gnl1	110.460876698298	115.323445343311	120.412853088206	110.419468226007	117.929845615958	119.94391705023	114.053449114053	115.567799409128	112.817611616894	127.089357746096	125.29395105614	129.141748672512	120.491012882134	109.626667042512	122.866389017537	115.428031790153	122.990733907108	130.301753653621	121.947152992734	144.87228070857	134.800310900017	164.765557507352	154.651242360178	127.000154499879	136.151087888619	125.08012384522	117.025525705789	134.482788426978	124.973534907614	125.03133350596	12.6226647670889
ENSRNOG00000000799	Abcf1	110.06746637369	108.373633194562	119.091248603092	110.906255007312	111.890531722822	116.315102050964	120.375795228672	112.964718878747	114.063723303392	110.412888308613	114.804893226899	105.409255479711	105.329597608036	117.965363502133	125.344366611168	120.623501469472	107.52351763869	115.640050408332	97.6741233824456	130.753009405018	125.854752510771	121.116926738421	114.817922832848	115.287308665375	117.169078814229	122.208255483051	119.262141795111	136.748645080662	119.365038507862	116.115831442486	7.86051314421922
ENSRNOG00000000800	Man1a1	14.1627716858918	9.90348231196795	17.8783717847428	16.5101849992597	19.6277701526906	19.9198780810811	16.7479367274674	16.4712164594757	19.0477072079016	19.2420801201732	18.6791440794705	12.9449962869821	14.4055675918124	21.6171641915165	18.9565285912772	19.9763795421897	18.8067288718265	12.3466974697171	14.2420032692245	22.6336197563005	24.6333356629976	13.5198424348618	12.7135278419057	19.2733115403889	26.3089409158071	21.5902960798843	23.8091390153579	33.1066833288254	22.8398636279341	18.6867299872045	4.79838903426926
ENSRNOG00000000801	Msl3l2	10.0101071483618	9.25193742302269	11.6007504804491	11.5206204908839	13.057975985158	9.95993904054054	12.0166446019579	11.0855326035163	11.9270689993403	12.3240941722062	11.2553816889117	12.8679427376548	11.070945464078	11.8282596519618	12.1833898353524	11.1158886162185	14.1489876091779	11.5750288778597	12.0166902584081	9.49841887693519	10.8404303633228	11.1929852799005	8.93188358298188	12.4571403858611	9.55283518564559	14.3080584472392	11.1109315405004	10.9936008012069	11.8811568468413	11.4339526550171	1.28198225726045
ENSRNOG00000000802	Tbc1d32	5.50774454451346	7.51448438583533	6.60802242557228	7.3829328497918	7.95720411595564	7.48925648784831	6.44795564007495	9.02102045873191	8.23323792864907	8.75056500703115	6.75322901334702	7.3586139607547	5.24647214763537	8.51997246961236	9.37501522923729	9.86736489483161	7.29419858112898	2.49873639268083	3.42355847817896	4.15021004983204	5.46428197175618	3.249576371584	2.73719013026864	5.71931602621296	4.88462122761166	6.00015354239065	5.37509350498232	5.79052255941433	5.97747642605061	6.36544920074188	1.93694940013095
ENSRNOG00000000804	Mrps18b	46.903253144944	50.0386474709959	44.6408626083105	45.6362607473394	44.4787306994444	44.7811212675466	43.7539847005086	42.8610673536765	36.0482309308419	44.531671135258	49.0447270189173	50.8553425560011	50.063793544385	37.1615820483092	39.1520459793698	36.8918622190439	38.4483358945051	48.9825825212287	52.9966852422103	43.5985983585449	44.1989904650924	55.5236259045958	50.8180957080138	41.4846278887638	43.4360305366733	41.9497914331244	39.2850793753405	40.0720945234832	40.6247008955662	44.4228421438633	4.96360168956213
ENSRNOG00000000805	Gja1	168.335906673979	167.490472784861	214.13663782424	197.392039819159	231.697461386647	123.958776198355	198.546789904126	276.599746702312	353.495183066268	262.425321257981	235.644586848704	191.054275556977	180.692057694832	395.861486819489	274.642516627436	263.478780171381	282.013051166782	192.659925100377	218.731151170854	241.781824655679	239.591137745471	288.088986720305	211.015749647947	273.469487527347	186.57398170023	349.444839639743	366.732889742619	237.243583702381	222.384261850661	242.937341714039	62.8426053578095
ENSRNOG00000000808	Hsf2	50.4002338081271	54.425716389894	51.7261310979519	50.6663908208239	56.72058318553	51.1122453088205	49.9925911314902	52.0167299088074	47.085220154112	50.0752227889269	49.9068413610467	54.8236003463557	49.6636388890569	47.0411245928597	53.7721137817928	53.0421206795642	49.6532794980467	55.1191851326655	51.1821992487754	44.2831690884141	46.0057288589795	53.1165322960151	53.1230979229769	46.733863145699	41.5811110831499	44.6678097044637	48.6283627162158	48.2543546617861	39.480862814038	49.8034503591857	3.97420600237015
ENSRNOG00000000809	Atat1	81.567073968747	83.0502551775558	96.1100150563791	100.643167034799	94.3438764927664	99.7924124798345	97.7660806465909	100.532765311241	94.3039522746345	88.834269888133	92.0067584016994	88.5345281770382	91.7243393268794	90.6833239983741	98.7474071061955	102.258120277459	88.4092020797078	70.185095735594	66.1431497984175	81.977344901837	91.3945226566317	74.2989560515256	61.3706839733916	94.2120208427545	85.9136860223596	84.566266593181	88.7431545117886	91.641313548992	97.0417469167476	88.855016870733	10.1521104726892
ENSRNOG00000000811	Pkib	12.2831445794308	11.9015533047334	10.536124645218	11.3583582304489	11.5481475118741	9.34226840236749	10.6768096637605	11.0406519047167	9.70186955916485	10.9038454014315	11.8301245836646	12.2900411177003	12.8049489704999	9.97018054954638	10.9031014119764	10.6728640699199	14.676279072874	9.84796107703623	7.25794397373939	4.66363809723395	5.37614839156657	7.18116259893255	5.69047421819007	5.71931602621296	4.48272201268159	6.20528699683135	5.55546577025018	4.57367361576929	6.08817043394044	9.1407681445418	2.91256440046456
ENSRNOG00000000812	RGD1302996	91.5771811171087	92.7365558598753	76.799905079429	84.4169409913007	73.41030874156	82.1501948770166	78.2966042009101	74.18779511584	66.6669752276557	75.1815558981053	77.1592336205818	88.4960014023746	87.1447916047909	62.9027754671381	67.4835897998843	64.4399340070636	64.4613814368446	100.316916941451	93.5316176238491	79.6669186885285	82.4930310574805	104.187035024737	93.8568089405273	76.3097782127592	79.297806638126	75.2326944161289	73.7361820415024	71.4164448994434	78.5189495965166	79.8646865009838	10.5146919545522
ENSRNOG00000000814	Fabp7	83.00957849231	71.0183928950333	95.1188116925433	105.835559368719	76.7972212627104	62.3075256257071	61.2974484225307	61.9353643435325	73.8321174250206	54.8857428189702	59.1027276770937	72.0450686210015	96.7929649610356	88.1907788609875	103.001268641929	97.3848502681748	83.7514608170592	141.43582905042	85.7601398783829	53.0114458942464	53.5411499651916	89.4235275587746	67.8895183625841	63.1866900704212	30.5134250104602	84.25856641152	114.211718367611	83.5429740274922	61.2875823683337	78.4265327296481	21.9960315354751
ENSRNOG00000000815	Smpdl3a	21.0693084956785	21.8919082685607	24.1192818533388	25.0289536720964	25.3814408211508	17.5264043581605	21.8141875875263	24.2355773518171	28.1265209238174	26.29750949757	26.8213350884704	24.3103948127551	24.3649723466456	26.8741684812773	30.0661281360562	24.0038754176312	30.9783734921441	16.3887710461125	16.2961383561318	17.627696294132	15.5555769034672	20.3399409925073	16.6392347392646	23.2298246818102	16.0450532729776	22.9749468973591	27.5248076798759	16.7841233606212	18.3383073070812	22.4363711081392	4.45029767250611
ENSRNOG00000000816	Ppp1r18	8.34904133334977	9.51255537860079	7.81949320359387	7.99141632642299	6.7738250423007	7.95250946647811	8.03900962918435	8.16828718153834	8.50026186147012	8.06334785988211	7.37586714932936	9.09231882061837	8.71447916047909	7.20572139717216	9.00331859019264	7.49114232832114	6.37143851966085	6.98176345013762	6.94982371070328	9.41284753570154	8.46082369820312	9.26731039303586	8.6077426465027	8.69649423163888	6.43038743888118	8.71817181373	12.9868030992861	8.55990291391683	6.78923248390933	8.2167357470428	1.2587295282884
ENSRNOG00000000818	Nrm	0.961669682375366	1.17278080010147	1.35831572081208	1.17640138815364	0.979348198886848	1.1967368614603	1.25609525456005	1.07713677119187	0.845575787266661	1.23699086486828	1.05369530704705	1.50254421188185	1.46723373620311	1.22361306744433	0.536895145286717	0.886049092597124	1.18640579331616	1.21262207291864	0.855889619544739	0.941284753570154	0.793202221706543	1.44425616514845	1.26054808630793	0.979334935995369	1.08203634788866	1.28208409025441	1.1904569507679	0.965087093235721	1.62351211571745	1.12923455643134	0.232937091166162
ENSRNOG00000000823	Gcc2	42.3134660245161	35.9652778697783	59.1785119445696	53.5465459435449	63.1679588282017	61.4582284982192	58.6596483879546	67.3210481994918	73.1645575929679	61.1165116197882	53.8342511418585	42.4565056793282	44.4171667414215	78.356555318935	69.135574862305	70.8839274077699	63.9340899731486	34.8720711272663	43.273779164182	51.4283760814239	52.7038809533903	37.6710149742886	31.369639519263	64.1268516089768	56.080398144858	58.8220180608724	64.2486008884128	66.4231681996586	61.9886444183026	55.9282161784377	12.163106570322
ENSRNOG00000000824	Dse	7.08138584294588	7.8619749932728	8.88411903882496	7.95085076131424	8.16123499072374	8.33855361533627	6.57356516553095	8.213167880338	8.50026186147012	9.39196767770359	9.14799107481759	8.59147074999109	7.51401519449473	6.88848837968659	8.71422120426903	8.01471679212853	8.52454532975314	5.40168014300121	5.06686654770486	6.20392223943965	7.09475320526408	6.37879806273897	5.87055251623406	7.83467948796295	6.30672614197962	8.15405481401806	12.8425052870718	6.7975699610516	6.82613048653928	7.69416446364164	1.47417488923639
ENSRNOG00000000825	Fam26e	0.393410324608104	0.390926933367156	0.29368988558099	0.405655651087461	0.367255574582568	0.733483882830505	0.544307943642691	0.628329783195257	0.445039888035085	0.595588194195837	0.622638135982349	0.423794521300009	0.533539540437495	0.317233017485567	0.536895145286717	0.402749587544147	0.659114329620088	0.587937974748431	0.342355847817896	0.171142682467301	0.352534320758463	0.240709360858074	0.252109617261585	0.274213782078703	0.834713754085537	0.153850090830529	0.901861326339315	0.419603084015531	0.221388015779652	0.449864558476657	0.187141830595367
ENSRNOG00000000826	Flot1	172.31372217835	169.09761684426	171.478181943601	172.281955016845	147.351097757517	167.736182678871	173.5923641802	168.167978402331	138.985957033357	172.766390793269	157.000600750011	197.719407573786	183.582063538868	152.770357420549	168.337277860666	156.629314595919	168.733268382743	151.467520744565	144.850759211752	117.189951819484	131.759702383476	160.914207733623	124.398088288788	133.816325654407	126.010861542691	146.875553379545	131.816051457754	123.027624233354	131.172399349444	153.856647681035	20.2586134376251
ENSRNOG00000000827	Ier3	4.58978712042788	8.20946560071027	5.06615052627208	6.36879372207314	4.73351629461977	6.29251962638802	5.73616832915758	5.96913294035494	6.05254247727715	6.91798594796703	7.71113383793524	6.51102491815468	6.04678145829161	5.98210832972783	6.44274174344061	4.83299505052977	6.01991087719681	6.02636424117142	5.44345798030454	4.40692407353299	3.96601110853271	9.86908379518105	6.08664647388685	9.36244198811573	6.21398016930345	5.58988663350924	13.6361432542504	4.27995145695842	4.68604633400264	6.31205849342324	1.9377242341393
ENSRNOG00000000831	Gtf2h4	19.2333936475073	21.718162964842	17.8049493133475	19.3497745568719	19.8726072024123	19.8040648364236	16.5385875183741	15.2145568930852	15.6209000700315	15.3020351431854	18.2959821496352	19.5716015291277	19.7409629961873	14.7739948143278	18.1305360600668	16.8752077180998	18.5430831399785	21.9741818062226	20.507115284292	24.2166895691231	23.4875991205326	23.2685715496138	21.5733801056699	15.7085323733657	20.4659446372084	19.2825447174264	16.7746206699113	18.4625356966834	17.6741432597422	18.9581468739067	2.51831994312075
ENSRNOG00000000833	Vars2	71.0324197209077	77.7075870882046	62.4458119216581	73.9510251932442	52.0278730658638	66.9014509971192	70.0063755208137	64.1793992835156	51.2685951016418	58.7341588430049	52.732660593582	73.5476128328834	70.8718356214473	50.3947307777072	54.9698029520478	56.0224676273909	42.6227266487657	65.7755609249808	58.7824990703327	58.0601550270318	62.7951758851013	62.0227786477638	56.6526325646391	59.0343099418009	58.8936926493685	58.8220180608724	49.9991919322516	51.8209808759181	54.9411259159837	60.2419536305463	8.28057957515782
ENSRNOG00000000838	Lta	0	0.130308977789052	0	0	0.0408061749536187	0	0	0.0448806987996612	0.089007977607017	0.0458144764766029	0	0	0.177846513479165	0.0906380049958762	0.0825992531210334	0	0.0878819106160118	0.036746123421777	0	0.128357011850476	0	0	0.0720313192175958	0.0783467948796295	0.0309153242253903	0	0.0360744530535726	0	0	0.0404225867064303	0.048812028253302
ENSRNOG00000000839	Nfkbil1	22.81779882727	23.6727976316778	21.7330515329933	24.0959456745952	21.1784048009281	23.8189239845485	22.3166256893503	22.7096335926286	22.2964983905577	24.6940028208889	22.0797062067587	25.5047248273278	27.2549781906821	18.4901530191587	20.4433151474558	20.0166545009441	27.0236875144236	32.8877804624904	27.4569389949952	26.2704017587307	26.1316065262211	33.4184829324627	31.0815142423926	26.1286560923565	22.9082552510142	29.0263838033599	23.4844689378758	26.47695460138	28.8542380566147	24.9749166900718	3.61977485290361
ENSRNOG00000000840	Atp6v1g2	255.585574220398	237.857320790949	353.308932353931	340.913009173903	307.96420237496	348.752284078462	317.708359720057	335.348581431069	308.145618475493	335.957556002929	323.292878298527	298.197235896552	289.356277430602	339.031457687075	302.230667169861	332.147584847658	349.154830877415	267.18106339974	321.300963177095	349.516143268845	345.175166812631	291.178090184651	265.75955225332	307.589516697426	374.260915072575	330.726411922028	317.022293434796	347.137631406049	345.475998624147	318.526762658039	32.0375664741838
ENSRNOG00000000841	Ddx39b	674.43643315316	682.819043614632	653.570129124796	705.110652720225	655.143138880348	698.00642555044	681.808504175198	662.3942335842	567.025321345502	617.854029763466	666.749653154637	673.833288867014	681.952455935859	511.470262191729	622.426671893547	570.696165550057	540.210104556624	481.00675559106	497.956580651129	681.062304878623	674.265955240656	594.191057278156	561.196008024289	625.442463524083	668.822124292093	577.860941159469	566.549285206357	582.786723389171	576.568189095474	619.076375944552	63.2007876911057
ENSRNOG00000000842	Ddah2	39.9092918185777	43.0888353222465	28.5980526084489	29.6939936596022	27.9522298432288	29.5709818025351	27.2991368657719	26.4347315930005	24.4326898531262	31.5661742923794	30.5571639043645	37.1783375504099	39.9265422760726	24.0643903264051	27.3816524096226	27.4675218705109	31.5496059111482	33.9901641651437	33.3112239926813	26.441544441198	22.7384636889209	46.3365519651793	42.7866036152519	27.4213782078703	21.7953035789001	27.6930163494953	30.9518807199653	23.5397330132713	23.7623136936827	30.6013623910004	6.44255292980249
ENSRNOG00000000843	Ly6g6c	1.31136774869368	1.30308977789052	1.21147077802159	0.689614606848684	0.693704974211518	0.849297127487953	1.08861588728538	0.987375373592547	0.801071798463153	0.549773717719234	0.862114342129406	0.732008718609106	1.11154070924478	0.589147032473195	1.11508991713395	0.76522421633388	0.571232419004077	0.955399208966201	0.376591432599685	0.299499694317776	0.352534320758463	0.641891628954865	0.468203574914373	0.861814743675925	0.494645187606244	0.564116999711941	0.901861326339315	0.461563392417084	0.737960052598841	0.77061450717253	0.277881589670596
ENSRNOG00000000844	Ly6g6d	0.174849033159157	0.173745303718736	0.110133707092871	0.0811311302174923	0	0.0772088297716321	0	0.134642096398984	0	0.137443429429809	0.0478952412294115	0.154107098654549	0.133384885109374	0.0906380049958762	0.165198506242067	0.0805499175088295	0.0878819106160118	0.036746123421777	0.205413508690737	0.128357011850476	0	0.0401182268096791	0.108046978826394	0.156693589759259	0.123661296901561	0.0512833636101765	0.180372265267863	0.125880925204659	0.18449001314971	0.103099048194382	0.0604427161226053
ENSRNOG00000000847	Csnk2b	118.766205773358	122.31669381799	107.343653179852	112.407180916336	98.7917495627108	106.123536521108	109.238417304906	96.9871901060679	95.7725839051503	111.054290979285	110.111159586417	123.82505376893	123.46994198291	90.8646000083659	100.647189927979	91.86718091882	100.185378102253	124.569358399824	120.372316092772	105.637820752941	99.7231459845504	143.101715030125	120.544412710647	102.203393920477	98.7435455758965	104.105228128658	96.1384173877709	96.5087093235721	96.746562895708	107.867814916048	12.1746754446837
ENSRNOG00000000848	Gpank1	28.019557563755	25.7577412763026	28.4879189013561	28.760985662101	26.9728816443419	26.6370462712131	25.6243431930251	26.5693736893994	27.4589610917647	29.4587083744556	26.4860683998645	30.7828929562461	28.5888270417758	27.055444491269	28.2489445673934	26.1384482316152	28.6934438161278	27.0818929618496	25.6082174167786	24.2166895691231	26.5282076370744	32.6161183962691	24.5626798532002	27.068817630912	21.4861503366462	28.0007165311564	26.5147229943758	25.7216690501521	25.3489278067702	27.0515999088384	2.05071299353892
ENSRNOG00000000850	Apom	1.61735355672221	1.60714405939831	1.76213931348594	1.98771269032856	1.06096054879409	1.62138542520427	1.04674604546671	1.30154026519018	1.0235917424807	1.05373295896187	1.82001916671764	1.84928518385458	2.26754304685935	1.5408460849299	1.4867865561786	1.28879868014127	1.31822865924018	2.68246700978972	1.81448599343485	1.75421249528983	1.58640444341309	3.00886701072593	2.62914315144225	1.057681730875	1.5766815354949	1.69235099913582	1.40690366908933	1.59449171925902	0.922450065748551	1.63379151060871	0.501540175999909
ENSRNOG00000000851	Bag6	176.46638671588	189.68643533493	178.269760547661	187.00725515132	175.140102900931	198.658319002409	198.546789904126	193.166527633742	195.639534780223	185.182113918429	176.254487724234	191.632177176931	177.179589053618	200.763181065866	187.706802717548	192.111553258558	172.775836271079	162.12389653688	151.595169413764	200.493652510443	202.575034065832	192.326779325601	165.67203420047	190.931139121657	197.147022585314	201.082068715502	172.760555673559	196.290322702465	187.183567341696	186.081658460368	12.7760781287366
ENSRNOG00000000852	Prrc2a	312.848632580023	333.286928858465	344.424813315106	351.541187232394	326.490205803903	418.008604383616	401.113084622844	389.833749773857	408.32409727219	321.938326201088	302.123181675127	344.776106464889	322.880345221424	450.425565827007	399.532587346439	393.929371576931	313.606598033238	265.858202956556	246.359268089758	304.719546133029	325.212910899683	277.056474347644	229.455767367651	323.454742660551	292.087983281487	345.90628755064	319.18676061801	338.53576818373	344.110772526839	336.104409338073	50.5269449261246
ENSRNOG00000000853	Aif1	28.4129678883631	28.6245387876617	22.24700883276	24.7044291512264	23.7491938230061	26.5212330265556	21.0186605929716	20.1065530622482	20.738858782435	22.6323513794418	25.4802683340469	29.1262416457097	27.8329793594893	18.7167480316484	24.614577430068	18.6070309445396	20.7401309053788	38.6936679631311	34.7148829687346	34.4424648465443	23.5757327007222	42.5654386450695	52.4388003904098	26.8337772462731	24.2685295169314	25.8980986231391	31.060104079126	22.3648443780278	20.4414934569879	26.9369519583671	7.47105994194785
ENSRNOG00000000854	Ncr3	0.0874245165795787	0	0.110133707092871	0.121696695326238	0.0408061749536187	0.231626489314896	0.251219050912011	0.269284192797967	0.222519944017542	0.183257905906411	0.0957904824588229	0.231160647981823	0.133384885109374	0.22659501248969	0.0825992531210334	0.0402749587544147	0.0439409553080059	0.220476740530662	0.136942339127158	0.0855713412336504	0.0881335801896159	0.280827587667753	0.0720313192175958	0.0783467948796295	0.0618306484507805	0	0.252521171375008	0.125880925204659	0.036898002629942	0.131419838711405	0.08455215865586
ENSRNOG00000000855	Lst1	0.0874245165795787	0.43436325929684	0.477246064069109	0.202827825543731	0.0816123499072374	0.463252978629793	0.167479367274674	0.493687686796273	0.311527921624559	0.137443429429809	0.33526668860588	0.231160647981823	0.266769770218748	0.317233017485567	0.330397012484134	0.281924711280903	0.0878819106160118	0.734922468435539	0.205413508690737	0.213928353084126	0.440667900948079	0.561655175335507	0.324140936479181	0.274213782078703	0.278237918028512	0.512833636101765	0.505042342750016	0.797245859629509	0.147592010519768	0.33459976034159	0.179299168933125
ENSRNOG00000000857	Msh5	0.917957424085577	1.60714405939831	0.807647185347724	1.0547046928274	0.856929674025992	0.849297127487953	0.795526994554701	0.448806987996612	0.57855185444561	0.687217147149043	1.29317151319411	0.963169366590929	1.5116953645729	0.997018054954638	0.784692904649818	0.76522421633388	0.395468597772053	0.514445727904878	0.479298186945054	0.427856706168252	0.705068641516927	1.00295567024198	0.972422809437543	0.665947756476851	0.432814539155464	0.564116999711941	1.51512702825005	0.419603084015531	0.479674034189246	0.810122563772447	0.335711765623291
ENSRNOG00000000858	Sapcd1	5.24547099477472	4.69112320040587	4.69903816929585	4.42164659685333	3.55013722096483	4.67113420118374	5.27560006915223	3.68021730157222	3.87184702590524	4.48981869470708	3.59214309220586	4.58468618497282	5.64662680296349	4.30530523730412	4.66685780133839	4.71217017426652	5.18503272634469	3.74810458902125	3.52626523252433	4.02185303798157	2.68807419578328	5.89737934102282	3.81765991853258	3.4472589747037	2.81329450451052	4.76935281574641	6.56555045575021	3.65054683093512	2.95184021039536	4.31675984831442	0.906763237326621
ENSRNOG00000000860	Vwa7	5.24547099477472	6.86293949689007	7.12197972533902	7.01784276381308	7.18188679183689	6.56275053058873	7.20161279281098	8.93125906113258	7.61018208539995	6.09332537138818	6.75322901334702	7.43566751008198	7.38063030938535	6.88848837968659	8.30122493866386	7.81334199835646	6.41537947496886	1.13912982607509	1.02706754345369	2.13928353084126	2.2033395047404	1.40413793833877	0.720313192175958	2.23288365406944	1.76217348084725	2.30775136245794	1.51512702825005	1.972134494873	2.61975818672588	4.89173486142459	2.73321100429792
ENSRNOG00000000861	Zic3	6.86282455149693	8.51351988221806	8.73727409603446	7.54519511022678	6.24334476790366	7.06460792410434	8.12274931282169	5.92425224155528	5.96353449967014	5.26866479480933	8.09429576777054	7.70535493272744	6.1357047150312	7.97614443963711	5.07985406694356	7.24949257579465	6.76690711743291	13.4490811723704	15.2348352278964	12.0227734433279	13.7488385095801	13.3593695276231	10.7686822230306	16.1002663477639	11.562331260296	16.4106763552565	17.4961097309827	13.2594574548908	15.4971611045757	9.93666562599213	3.7981740910405
ENSRNOG00000000866	Rbmx	49.2200028343028	53.2963719157222	53.1578692901593	54.1550294201761	57.9447684341385	56.7098854672638	56.7336356642958	53.6773157643948	60.2584008399505	57.5887969310898	56.1332227208702	53.8219042051011	54.3765714962547	48.310056662802	55.0937018317293	51.6727720819141	49.2578109002746	31.7486506364153	38.4123261251679	57.9317980151813	58.5206972459049	34.9028573244208	34.394954926402	55.9004381466157	64.242043740361	51.129513519346	51.6946912257695	55.3876070900501	53.7603898318255	52.0494511823414	7.677938642077
ENSRNOG00000000867	Vars	81.8730597767755	89.5222677410787	72.8718028597832	74.3161152792229	74.6753001651222	82.3818213663315	79.2177407209208	78.5861035982068	77.8819804061398	78.3427547749909	74.0460429406701	77.2847099752562	79.4084682684472	81.8914375137742	77.4367998009688	73.8239993968422	69.5585322525733	83.7444152782297	78.091368887262	75.5594943093133	80.4659587131193	88.3403354349133	74.5524153902117	76.8582057769166	71.9708747967086	82.5662154123841	69.4072476750736	74.0599443287412	81.8766678358414	77.9521407129593	4.80233234833263
ENSRNOG00000000869	Arhgef6	7.99934326703145	8.29633825256964	11.3070605948681	11.7234483164276	13.0171698102044	13.5887540398073	13.9845271674353	12.6114763627048	14.0632604619087	9.85011244246962	10.5369530704705	9.51611334191838	9.42586521439575	11.4657076319783	11.027000291658	12.6060620901318	10.1503606761494	3.45413560164703	5.78581382812244	10.268560948038	11.5014322147449	3.77111332010983	3.78164425892378	11.3602852575463	11.2222626938167	11.6926069031202	12.3374629443218	11.7488863524349	13.1356889362594	10.3872222859039	2.90232527299078
ENSRNOG00000000873	Brs3	3.01614582199547	3.56177872623409	4.58890446220297	3.6914664248959	4.77432246957339	2.66370462712131	3.8520254473175	3.63533660277256	2.98176724983507	4.26074631232407	4.78952412294115	3.96825779035463	3.95708492491142	3.76147720732886	4.50165929509632	4.47052042174004	4.4819774414166	5.95287199432787	5.03263096292307	2.31042621330856	3.83381073824829	5.9374975678325	3.13336238596542	5.75848942365277	2.96787112563747	8.20533817762824	5.95228475383948	3.65054683093512	6.78923248390933	4.36141593125067	1.29548846158415
ENSRNOG00000000875	Fhl1	184.116031916593	183.084113793618	193.872035719151	193.700573394263	211.743241834327	193.794162726797	196.830126389561	188.13988936818	177.704427292409	192.283357772302	196.609965246734	193.712623008768	198.787940441337	185.94386724904	188.945791514364	192.192103176067	188.330934450113	185.751653897083	180.490002969595	180.940601038554	191.249869011466	196.378720233379	168.157114713477	208.206607392616	185.306453406989	209.595107074791	210.494433567596	178.331310706601	192.718267736187	191.290045760067	10.047083896236
ENSRNOG00000000878	Slc44a4	3.75925421292189	4.64768687447619	3.59770109836713	3.6914664248959	2.52998284712436	3.43579292483763	2.13536193275209	3.76997869917154	2.625735339407	3.57352916517502	4.26267646941762	4.0453113396819	3.82370003980205	3.30828718234948	4.00606377637012	4.26914562796796	4.30621362018458	3.63786621875592	1.300952221708	0.513428047401902	1.41013728303385	3.69087686649047	1.58468902278711	3.173045192625	0.494645187606244	3.43598536188182	4.40108327253586	0.797245859629509	2.545962181466	3.06116566520083	1.20388823644762
ENSRNOG00000000879	Slc9a6	167.243100216734	158.325408013698	232.639100615842	200.840112853402	231.901492261415	203.522475278022	215.922774258873	223.416118624714	236.805724423469	238.143648725382	220.126528690375	186.893383893304	175.979125087634	247.71366765373	237.266354590169	237.823631444819	235.128051853139	170.759235540998	179.25752191745	152.274201725281	169.657141865011	174.95558711701	146.835844225069	206.561324700143	169.261400134012	212.26184198252	196.49754578281	180.639127668686	212.163515122167	200.717758147099	29.7094901078808
ENSRNOG00000000881	Mmgt1	33.7458633997174	30.4488644767085	47.1005154000513	42.188187713096	48.3961234949918	42.5806696190551	44.6751212205193	49.9073370652233	53.7608184746382	51.0373267949356	48.7573555715409	37.6791856210372	35.7471492093122	56.6487531224226	49.8899488851042	52.5990961332656	52.509441593067	35.0190556209534	37.0771383186781	44.796597135816	40.4533133070337	38.9146800053887	33.1704224997029	49.9460817357638	49.6809260302022	54.052665245126	53.7870095028767	55.3456467816485	51.9892857055883	45.5829165408091	7.52970178863965
ENSRNOG00000000885	Auts2	9.4418477905945	11.1631357639288	18.0986391989285	16.0639637830635	14.2821612337665	16.8701293051016	17.5853335638408	17.7727567246658	19.4037391183297	14.0650442783171	14.8475247811176	9.24642591927292	7.73632333634368	19.3512140666196	17.0980453960539	17.6807068931881	12.9625818158617	7.05525569698118	8.55889619544739	24.5161892634408	22.253728997878	7.22128082574223	5.83453685662526	19.7825657071065	22.6918479814365	18.0517439907821	22.11363972184	23.9173757888853	22.7291696200443	15.8067518488001	5.47783918764607
ENSRNOG00000000886	Caln1	0.655683874346841	0.65154488894526	1.87227302057881	1.54149147413235	0.93854202393323	1.77580308474754	2.30284130002677	2.37867703638204	4.13887095872629	1.5576922002045	1.19738103073529	0.732008718609106	1.42277210783332	4.89445226977731	3.30397012484134	3.74557116416057	2.15310681009229	0.514445727904878	0.924360789108318	4.49249541476664	5.81681629251465	1.40413793833877	1.44062638435192	2.42875064126852	4.85370590338627	2.15390127162741	3.21062632176796	6.50384780224073	2.73045219461571	2.47368444034361	1.60504439936309
ENSRNOG00000000887	AABR07035098.1	0.568259357767262	0.608108563015576	0.146844942790495	0.162262260434985	0.163224699814475	0.501857393515609	0.251219050912011	0.403926289196951	0.178015955214034	0.183257905906411	0.287371447376469	0.115580323990912	0.266769770218748	0.453190024979381	0.289097385923617	0.120824876263244	0.351527642464047	0.587937974748431	0.376591432599685	0.256714023700951	0.352534320758463	0.120354680429037	0.252109617261585	0.352560576958333	0.185491945352342	0.307700181661059	0.288595624428581	0.251761850409319	0.0737960052598841	0.291637452529376	0.143789776202305
ENSRNOG00000000888	Sbds	111.509970897253	107.24428872039	103.892797024275	111.514738483943	103.117204107794	97.7849829057721	104.255906128485	98.5131338652564	97.7307594125046	102.807685213497	110.159054827646	112.074387496521	103.817902243463	92.4507650957937	108.205021588554	95.8141268767527	94.6927586887527	97.2669886974436	97.4344742889731	78.4689199112574	87.2963111778145	97.246581786662	92.848370471481	95.5830897531481	84.522496432217	98.7204749495897	100.647724019468	96.2989077815644	89.0717783486801	98.9997103860328	8.04562974348339
ENSRNOG00000000889	LOC304239	0.0874245165795787	0.043436325929684	0.146844942790495	0.243393390652477	0.0408061749536187	0.115813244657448	0	0.134642096398984	0.0445039888035085	0.0458144764766029	0.239476206147057	0.0770535493272744	0.0444616283697913	0.135957007493814	0.0825992531210334	0.161099835017659	0.0439409553080059	0	0.102706754345369	0.0427856706168252	0	0.0802364536193581	0.0720313192175958	0.0391733974398148	0	0	0.14429781221429	0.0419603084015531	0.18449001314971	0.0825844593459155	0.0670684280196127
ENSRNOG00000000891	Gm17067	24.4351523839923	23.9334155872559	27.2397368876369	33.9533779960205	30.1557632907242	29.4551685578776	26.1686511366678	27.7362718581906	25.5452895732139	22.6781658559184	29.2639923911704	26.6605280672369	29.0779049538435	23.1126912739484	26.6795587580938	26.8633974891946	21.0916585478428	15.8375791947859	22.6981927103265	26.7838298061326	27.4095434389705	17.6119015694491	21.6454114248875	24.0524660280463	30.1115257955301	26.4109322592409	23.5926922970365	23.1201299292558	21.4746375306263	25.3379160894178	3.79667319577803
ENSRNOG00000000893	Tmem248	43.3188479651813	36.7905680624423	52.0932434549282	51.1937431672376	56.6797770105764	50.996432064163	48.1503180914688	57.4472944635664	46.3286523444523	58.3218285547155	51.6310700453055	48.7748967241647	50.6862563415621	49.805583745234	51.5832335740854	54.2100944834422	54.1352569394632	42.4050264287306	36.3239554534787	37.0951764247874	35.6500331866996	50.5489657801956	35.4033933954483	50.0244285306435	36.0163527225797	48.2063617935659	43.6861626478764	41.9603084015531	48.1149954294444	47.1580088698963	6.84126194406763
ENSRNOG00000000894	Fry	57.1319215847547	51.819536834113	89.3918589237139	84.7414655121707	90.7937392718016	89.0217807266918	102.371763246644	115.25363451753	138.229389223697	92.178726670925	82.9545578093406	64.0700262656286	60.912430866614	156.849067645364	120.760108062951	130.007566859251	94.0336443591326	29.4336448608433	36.0500707752244	75.4739229680796	94.1266636425098	28.7246503957302	22.2576776382371	94.1728474453147	86.2228392646135	87.8484018642323	81.0592960113776	106.99878642396	111.542661950315	85.3252648834745	31.9888962797025
ENSRNOG00000000895	Rabgef1	21.6812801117355	21.5009813351936	28.4144964299608	25.9213961044888	28.7275471673476	28.0268052071025	27.8434448094145	29.7559033041754	30.0846964311717	29.0005636096896	26.3902779174057	24.8882964327096	25.7432828261091	30.3637316736185	32.2550083437636	32.1796920447774	31.1980782686842	22.7091042746582	20.6098220386373	25.5858310288615	25.5587382549886	21.0219508482718	18.5480646985309	25.1884945538009	24.4540214622837	27.2314660770037	28.4627434592688	28.9945731054732	26.5665618935583	26.5140294383684	3.50918911070979
ENSRNOG00000000897	Rxfp2	0.830532907505998	0.521235911156208	0.954492128138219	0.811311302174923	0.693704974211518	0.849297127487953	0.586177785461359	1.21177886759085	1.37962365290876	0.64140267067244	0.622638135982349	1.00169614125457	0.755847682286452	0.997018054954638	0.743393278089301	0.845774133842709	0.615173374312082	0.36746123421777	0.513533771726844	0.556213718018727	1.41013728303385	0.320945814477432	0.324140936479181	0.470080769277777	0.989290375212489	1.38465081747477	0.721489061071452	0.54548400922019	0.590368042079073	0.767410136562755	0.297836867300828
ENSRNOG00000000900	Tpst1	34.5326840489336	28.9720293950992	37.8859952399478	38.6589835486351	38.4394168063088	30.8063230788812	33.2027845622041	36.1738432325269	37.3388466061436	38.529974716823	35.5861642334527	38.1415069170008	37.3033062022549	41.1043352656299	39.3998437387329	35.7238884151659	38.3165130285811	35.423262978593	31.8048582622825	31.8325389389179	35.2093652857515	33.4586011592723	30.1451070925638	39.2517442346944	33.0175662727168	37.4368554354288	43.1089713990192	30.8827869835431	35.1268985037048	35.7522412269934	3.39654508278506
ENSRNOG00000000901	Crcp	30.9919911274607	32.2297538398255	47.6878951712133	47.9079323934292	40.6837564287578	46.170880203436	51.4580355951436	48.5609161012334	48.7318677398418	39.3546352934019	45.0694219968762	50.9323961053284	46.5068632748017	52.1621718751268	53.7721137817928	44.0205299185753	38.0089263414251	33.1817494498646	39.1997445751491	36.4533913655351	44.1108568849027	39.99787212925	30.9374516039574	36.2353926318287	41.828433676953	44.0011259775314	51.3339466952338	43.2191176535997	37.6359626825409	42.8408666384143	6.51482323844506
ENSRNOG00000000902	Hsph1	315.5150803357	295.584197951499	341.157513338018	309.555827344842	397.084888473663	315.089234298031	300.123026156216	333.86751837068	315.043736740037	355.153821646625	316.922811215016	292.225585823688	272.060703994753	332.32424531738	365.708193193376	376.731964188795	372.795064833122	258.325247655092	249.098114872301	355.206637460883	416.210832445461	242.434444610891	221.172165657628	326.471094263416	351.69272838804	333.188013375317	310.456742979046	362.662945514623	384.145105380327	324.758878821533	46.2424072846721
ENSRNOG00000000903	Asl	30.8608543525913	29.276083676607	26.0282661096153	26.4081828857937	27.2177186940637	24.5138034524932	23.112152683905	23.4726054722228	20.6053468160244	29.9168531392217	28.9766209437939	28.3942329271006	24.8540502587133	21.4812071840227	25.8122666003229	24.9301994689827	32.1647792854603	30.0583289590136	23.759495838562	23.4037618274034	20.2266566535168	33.6591922933207	27.0117447065984	28.6357535285046	21.5170656608716	28.6674002580887	21.3200017546614	23.1620902376573	25.9392958488493	26.0477935006201	3.51451067234592
ENSRNOG00000000904	Wdr95	0.393410324608104	0.564672237085892	0.29368988558099	0.405655651087461	0.326449399628949	0.463252978629793	0.334958734549348	0.314164891597629	0.534047865642102	0.733031623625646	0.574742894752937	0.462321295963646	0.755847682286452	0.22659501248969	0.454295892165684	0.483299505052977	0.395468597772053	0.587937974748431	0.308120263036106	0.128357011850476	0.264400740568848	0.361064041287111	0.216093957652787	0.274213782078703	0.216407269577732	0.358983545271235	0.216446718321435	0.251761850409319	0.332082023669478	0.387302539689345	0.151713953283892
ENSRNOG00000000905	Tex26	4.37122582897894	7.8619749932728	5.06615052627208	4.94899894326703	5.63125214359938	6.79437701990363	4.98251117642155	4.66759267516477	4.76192680197541	5.36029374776254	7.04060046072348	7.6668281580638	6.58032099872911	3.62552019983505	4.29516116229374	4.95381992679301	5.00926890511267	3.8215968358648	2.67037561297959	2.09649786022443	2.73214098587809	5.1752512584486	2.84523710909503	2.85965801310648	2.44231061380583	3.64111881632253	3.53529639925011	2.64349942929785	2.87804420513548	4.51582244164061	1.57683212188267
ENSRNOG00000000906	Medag	1.31136774869368	3.17085179286693	1.90898425627644	1.90658156011107	1.7546655230056	1.50557218054683	1.96788256547742	2.28891563878272	1.78015955214034	1.97002248849392	2.20318109655293	2.73540100111824	2.00077327664061	2.22063112239897	2.18888020770739	1.81237314394866	2.28492967601631	1.54333718371463	1.43789456083516	2.99499694317776	2.07113913445597	2.08614779410331	1.98086127848388	2.46792403870833	3.12244774676442	2.15390127162741	3.31884968092868	2.43369788729008	2.02939014464681	2.16040553432809	0.501562798534101
ENSRNOG00000000907	Alox5ap	2.40417420593842	3.04054281507788	4.22179210522674	3.97542538065712	4.12142367031549	3.97625473323905	3.93576513095484	3.63533660277256	2.80375129462103	5.08540688890292	5.36426701769408	2.85098132510915	3.69031515469268	3.62552019983505	3.88216489668857	3.06089686533552	3.29557164810044	3.71135846559947	3.69744315643327	3.03778261379459	1.98300555426636	3.77111332010983	2.34101787457186	4.15238012862037	2.56597191070739	3.23085190744112	4.14856210116085	2.81134066290406	2.39837017094623	3.47650992419714	0.783141296529718
ENSRNOG00000000909	Uspl1	39.5158814939696	41.0473280035514	40.1253806175028	35.8193939910228	45.6213035981457	42.7350872785984	42.0373211859432	39.0910886545049	40.5876377887997	43.4779381762961	42.4351837292585	37.3709714237281	37.5700759724736	41.3309302781195	44.6861959384791	41.1610078470119	43.5015457549258	39.3550981847231	35.8446572665337	42.9568132992925	46.798931080686	41.0409460263017	38.3566774833698	42.1114022478009	38.6750706059632	48.3089285207863	42.2431845257335	44.8975299896618	48.7422614741534	41.6360611185289	3.27433503933966
ENSRNOG00000000913	Gusb	12.5017058708798	13.4218247122723	13.5464459724232	11.3583582304489	11.874596911503	12.1217862741462	11.3048572910405	12.6114763627048	13.0841727082315	13.4694560841212	12.1653912722705	13.7540585549185	12.7604873421301	14.1848477818546	16.5198506242067	12.0019377088156	13.0504637264777	13.2653505552615	10.7499736214819	9.62677588878567	10.6200964128487	12.0354680429037	11.8131363516857	12.9663945525787	9.12002064649013	13.5900913566968	14.3215578622683	11.3292832684193	13.8367509862283	12.5174695508308	1.4765741227858
ENSRNOG00000000917	Nupr2	8.08676778361103	5.03861380784334	6.38775501138654	5.39522015946324	6.3249571178109	6.0222887221873	5.27560006915223	6.23841713315291	6.63109433172276	6.82635699501383	5.69953370629996	7.24303363676379	6.04678145829161	4.30530523730412	3.84086527012805	6.36344348319753	10.4140064079974	8.19438552305626	8.96972321282887	5.56213718018727	4.84734691042887	9.06671925898747	6.59086570841002	6.22857019293055	4.97736720028783	8.61560508650965	5.12257233360731	6.21012564342986	6.4940484628698	6.44894851878829	1.4903373537993
ENSRNOG00000000918	Zbed5	48.6517434765356	57.8571861383391	35.4997649196022	36.6307052931978	36.6439451083496	32.8523570678295	35.5474957040496	28.7685279305828	29.9956884535647	36.4683232753759	35.0114213386998	44.7295853844828	47.3516342138277	28.0524625462237	34.3199896717894	31.8172174159876	50.6199805148228	58.31609787036	62.7538269050203	38.2503895314417	41.070248368361	59.9767490804702	49.8456728985763	30.1243426312176	35.1198083200433	46.1550272491588	33.8739114173047	33.2325642540301	33.9092644169167	40.4636528067642	9.87703154955102
ENSRNOG00000000920	Phkg1	7.51850842584377	5.64672237085892	6.38775501138654	4.50277772707082	8.7325214400744	5.32740925424262	4.35446354914152	4.66759267516477	5.42948663402803	10.1249993013292	7.32797190809995	4.0453113396819	3.95708492491142	5.75551331723814	4.91465556070149	8.77994100846241	8.43666341913713	6.17334873485853	4.79298186945054	5.86163687450505	2.07113913445597	8.625418764081	6.8789909852804	7.79550609052314	3.09153242253903	9.64127235871318	4.29285991337514	5.07719731658793	6.2357624444602	6.08438016469666	1.96864466492772
ENSRNOG00000000921	Ubl3	160.336563406947	150.463433020425	189.980644735203	182.220518468488	178.853464821711	161.443663052483	187.241932613086	181.587307343429	186.694233030718	191.596140625153	185.54616452274	166.08892557494	162.418328434848	190.475767498834	180.396768816337	183.814911755149	212.015109361128	190.638888312179	211.644385121023	200.579223851676	191.999004443078	184.624079778143	182.599394216605	199.588459955856	206.699857770959	203.082119896299	195.379237738149	232.040505460589	197.25672205967	187.838129506408	17.0463280917776
ENSRNOG00000000922	Sumf2	18.883695581189	20.6322548165999	18.2087729060214	19.4714712521981	15.9960205818185	17.2561734539598	18.0459018238461	19.6577460742516	18.0241154654209	17.6843879199687	19.4933631803705	21.8832080089459	20.9858885905415	19.2152570591258	20.9802102927425	17.7209818519425	16.6096811064262	16.7562322803303	14.1735320996609	15.3172700808234	14.9827086322347	18.7352119201201	14.5863421415632	15.9827461554444	11.8714845025499	15.5901425374937	17.6764819962506	14.0147430061187	13.6522609730786	17.3823546996909	2.43450803823542
ENSRNOG00000000923	Cct6a	145.824093654737	138.170952782325	165.530961760586	146.603952303009	187.87162948646	154.572077202807	160.738322741868	151.562119846456	153.22723345048	171.300327546018	168.112296715234	154.22267897854	147.07906664727	156.259920612891	167.304787196653	162.3886336978	175.500175500175	137.797962831664	140.263190850992	135.930075549654	149.694885952063	144.305261834416	117.519097303508	161.825304823875	141.344862358484	161.952862280937	140.906813627255	144.301500592941	157.997247261412	153.107182599673	14.056392979946
ENSRNOG00000000924	Slc7a1	60.7163267645174	67.6737957984476	72.0274444387379	66.1624366923649	68.2687306974041	66.6698245078043	69.6295469444457	61.2172731627379	68.5806467462066	57.5887969310898	61.5453849797937	67.961230506656	60.2455064410672	70.4257298817958	66.1207021233873	83.2483397453753	67.097838755325	38.9876369505054	43.924255275036	80.0519897240799	73.6356062484241	40.7601184386339	33.7466730534436	64.9886663526527	60.5940354817649	60.5143690600083	61.9398358929841	97.4737964168079	85.3819780856859	64.7302936585235	13.2712708241413
ENSRNOG00000000925	Psph	10.7532155392882	11.5106263713663	9.36136510289407	11.5206204908839	10.8544425376626	9.53529047679656	10.0068921946618	10.3225607239221	12.9061567530175	13.3320126546914	11.878019824894	12.4056214416912	11.8267931463645	10.0154995520443	10.4075058932502	11.0353386987096	12.0398217543936	11.1340753967984	11.9482190888446	11.8088450902438	12.7353023373995	12.5570049914295	11.6690737132505	11.7520192319444	11.3150086664928	12.3592906300525	11.9767184137861	13.8888620809141	10.7004207626832	11.5019525365645	1.08029047459341
ENSRNOG00000000926	Mrps17	30.9045666108811	30.5357371285678	26.3219559951963	25.9213961044888	28.1970668929505	26.2896065372407	24.3263780966464	22.6198721950293	22.2519944017542	28.8173057037832	26.5339636410939	29.8197235896552	28.4999037850362	22.4329062364794	26.0187647331255	24.6482747577018	27.6388608887357	30.8299975508709	33.345459577463	30.7201115028805	24.9418031936613	33.9801381077982	31.9819057326125	25.8544423102778	27.2982312910196	27.2314660770037	25.5046383088758	26.1412721341676	24.6847637594312	27.3893967877389	3.07160342580119
ENSRNOG00000000931	Sfswap	108.974659916445	124.097583181107	96.5872611204482	108.634583361222	84.9584562534341	112.454660562382	98.9384362175137	95.8202919372767	86.6047622116275	88.3303106468903	95.6946919763641	101.440997689357	107.641602283265	80.0333584113587	90.3635829144106	80.7110173438471	73.1177496325218	104.175259900738	100.412970164989	111.499457627446	109.373773015313	112.45138974753	116.510658834461	97.4634128302592	106.225054038441	89.7458863178089	89.7532391972886	91.4315120069842	84.4595280199373	98.2036602538161	12.1347252342288
ENSRNOG00000000934	Piwil1	0.393410324608104	0.694981214874944	0.660802242557228	0.5273523464137	0.571286449350662	0.617670638173057	0.879266678192038	0.807852578393902	0.311527921624559	0.733031623625646	0.526847653523526	0.500848070627283	0.400154655328122	0.453190024979381	0.412996265605167	0.443024546298562	0.483350508388065	0.587937974748431	0.239649093472527	0.128357011850476	0.396601110853271	0.561655175335507	0.720313192175958	0.744294551356481	0.401899214930074	0.153850090830529	0.180372265267863	0.209801542007766	0.36898002629942	0.486596723851457	0.19577001158714
ENSRNOG00000000936	Stx2	84.1023849495547	87.2201424668054	64.6117748278179	76.6283524904215	62.6374785538047	75.8576752506285	63.2234611461894	59.3322838131521	50.9125631912137	51.0831412714122	57.8095561638996	82.6784584281654	82.9653985380305	46.7238915753742	56.5391887613474	53.2837704320907	47.8517003304184	81.1721866387053	71.1415451765587	60.1138672166394	74.5169420503202	74.0582466906675	68.069596660628	53.8634214797453	57.9662329226068	61.5400363322118	57.6109015265554	57.6115034353324	53.2438177950064	64.6334317281139	11.7487468420023
ENSRNOG00000000937	Slc46a3	5.46403228622367	4.25675994110903	6.09406512580555	5.15182676881076	5.38641509387767	5.36601366912843	5.3174699109709	6.91162761514783	6.63109433172276	6.09332537138818	7.23218142564113	5.85606974887285	5.6021651745937	6.2993413472134	6.97963688872732	5.71904414312689	6.10779278781282	4.88723441509634	5.88852058246781	6.03277955697235	6.0812170330835	7.62246309383902	6.48281872958362	6.46361057756944	5.28652044254174	6.51298717849241	7.9003052187324	5.24503855019414	5.94057842342067	6.0280322562816	0.801866099822138
ENSRNOG00000000938	Ran	234.55997798301	225.738585856568	251.692231942909	246.638635861177	264.872881623939	245.717100748219	244.0174381192	246.484797807739	227.993934640374	273.604053518272	262.274340972257	256.896533457133	260.811912017196	238.785824161636	252.671115297241	245.999448071965	271.423280937552	242.046714979245	244.784431189795	191.123590645358	211.212124924414	243.999055456468	191.999481374502	223.327538804384	204.41212377828	229.134068610269	210.350135755382	200.696155084628	224.302957987418	236.812774882984	22.2833734565869
ENSRNOG00000000940	Flt1	66.8797551833777	63.0695452499011	66.0435130200252	63.6068060905139	62.066192104454	65.2028567421433	74.3189692281366	65.0321325607091	71.6514219736487	56.1685481603151	58.9111467121761	70.2728369864742	62.7353576297755	55.1532260399907	61.0821476830042	77.7709453547749	61.6931012524403	29.2131681203127	29.0317758949576	86.5554116578373	78.7473538994218	30.369497694927	27.3358856430776	66.0463480835277	64.9840115217704	57.1296670617366	55.5185832494482	94.0330511278805	85.308182080426	62.2734978623167	16.2129712945901
ENSRNOG00000000942	Pan3	17.3974787993362	16.5058038532799	25.4041751027557	26.20535506025	30.3189879905387	31.0765539830819	27.2991368657719	31.9999382441585	34.312575367505	24.6481883444123	25.0971064042116	22.4996364035641	20.9858885905415	27.2820395037587	30.3139258954193	31.1325431171626	24.8705807043313	6.61430221591985	10.2706754345369	24.4306179222072	27.6739441795394	7.34163550617127	6.59086570841002	25.5410551307592	27.9783684239782	26.7186324409019	23.9895112806258	24.0432567140899	28.4483600276853	23.6893496281001	7.47562314514134
ENSRNOG00000000943	AC136867.1	0	0.0868726518593679	0	0	0.0408061749536187	0.0772088297716321	0	0.0897613975993224	0.133511966410525	0.0458144764766029	0	0	0	0.0906380049958762	0	0	0.0878819106160118	0.0734922468435539	0.0342355847817896	0.128357011850476	0	0.0401182268096791	0.0360156596087979	0	0.0309153242253903	0.0512833636101765	0	0.0839206168031062	0	0.0389942568005492	0.0421740693923919
ENSRNOG00000000952	Gsx1	0.262273549738736	0.564672237085892	0.550668535464357	0.608483476631192	0.693704974211518	0.772088297716321	0.418698418186685	0.942494674792886	0.445039888035085	0.503959241242632	0.718428618441172	0.924642591927292	0.489077912067704	0.679785037469071	0.660794024968267	0.724949257579465	0.659114329620088	0.110238370265331	0.0342355847817896	0.171142682467301	0.0881335801896159	0.200591134048395	0	0.0783467948796295	0.0309153242253903	0.0512833636101765	0.0360744530535726	0.293722158810872	0.221388015779652	0.411549880251382	0.290556008172076
ENSRNOG00000000954	Polr1d	32.2596466178646	31.5347726249506	31.0944166358874	29.8968214851459	32.5633276129877	29.4551685578776	28.1784035439639	25.4473562194079	26.0348334500525	30.9705860981835	30.9882210754292	29.9738306883097	32.7237584801664	25.8318314238247	29.3227348579669	26.8231225304402	35.1527642464047	35.3865168551712	33.4139307470266	29.0514703488243	31.5077549177877	39.3158622734855	34.4309705860108	31.1428509646527	31.1935621434188	33.5906031646656	29.9057215814117	32.8549214784161	29.260116085544	31.0105474929406	3.01773551539685
ENSRNOG00000000955	Lnx2	9.4418477905945	9.29537374895237	8.84740780312733	8.80272762859791	10.2423499133583	9.07203749816677	10.0487620364804	9.87375373592547	9.79087753677187	9.6210400600866	8.66903866252347	9.74727398990021	8.75894078884888	9.24507650957937	8.42512381834541	10.1492896061125	10.1943016314574	5.84263362406254	6.53899669332181	13.9909142917018	13.0437698680631	6.65962565040672	10.0483690308546	10.8902044882685	14.097387846778	10.4105228128658	11.3634527118754	13.6371002305048	10.9587067810928	9.9209278202974	1.95086807986295
ENSRNOG00000000956	Rasl11a	2.66644775567715	1.65058038532799	1.94569549197406	1.70375373456734	2.44837049721712	2.31626489314896	2.80527940185079	2.01963144598475	1.78015955214034	2.19909487087694	1.58054296057058	2.81245455044551	2.0452349050104	1.40488907743608	2.39537834050997	2.01374793772074	2.32887063132431	1.4330988134493	1.54060131518053	2.09649786022443	1.41013728303385	1.12331035067101	0.936407149828746	1.13602852575463	2.13315737155193	1.43593418108494	1.08223359160718	2.0560551116761	1.43902210256774	1.85996138235908	0.512431693511543
ENSRNOG00000000957	Rpl21	542.687686667735	559.37300532247	403.786881438164	418.920590878021	394.187650051956	429.088071455845	402.49478940286	344.953050974196	311.394409658149	424.196237696866	423.489722950456	479.966558759592	498.059160998402	309.846020078403	363.436713732547	319.541522757527	419.3285365043	654.7056810058	580.532811144806	424.305495507055	404.312799119863	661.870505906085	647.777653723839	379.629394589245	368.356088145525	417.702996604887	392.201453598441	369.292674242069	350.23584096341	437.781862202707	98.8237776746834
ENSRNOG00000000958	AABR07055943.1	0.262273549738736	0.21718162964842	0.403823592673862	0.121696695326238	0.367255574582568	0.308835319086528	0.209349209093342	0.673210481994918	1.15710370889122	0.412330288289426	0.191580964917646	0.26968742264546	0.444616283697913	0.453190024979381	0.37169663904465	0.604124381316221	0.307586687156041	0.146984493687108	0.205413508690737	0.171142682467301	0.528801481137695	0	0.108046978826394	0.509254166717592	0.370983890704683	0.564116999711941	0.721489061071452	0.461563392417084	0.590368042079073	0.38461059139978	0.229853913898363
ENSRNOG00000000961	Glt1d1	14.8184555602386	14.3774238827254	28.6347638441466	21.7025773331792	26.4424013699449	24.3207813780641	25.2893844584758	27.422106966593	31.7313440169015	27.0763555976723	23.5644586848704	19.8027621771095	17.0732652939998	30.5450076836103	27.5055512893041	28.8771454269154	29.1328533692079	15.323133466881	16.9808500517676	28.4096852895719	26.4841408469796	19.1765124150266	16.2790781431767	29.9676490414583	32.6774977062375	30.513601348055	28.101998928733	34.1976513472658	35.3113885168545	25.2324077736195	6.03006320435467
ENSRNOG00000000962	Slc15a4	23.6046194764863	20.5019458388108	26.9827582377535	27.4628875786211	29.6252830163272	24.9384520162372	27.2572670239532	25.6268790146066	27.1474331701402	34.0859704985925	29.5034685973175	24.5800822354005	24.7651270019737	31.1794737185814	34.7329859373946	33.2268409723922	33.0875393469284	21.422989954896	22.0477165994725	26.0136877350297	29.9213504743746	24.6727094879526	18.9082212946189	29.2233544901018	24.8250053529884	33.4367530738351	31.3486997035546	34.8270559732891	34.2044484379563	27.9021036641237	4.48416119618577
ENSRNOG00000000963	Tmem132c	3.36584388831378	3.43146974844503	10.1323010525442	6.24709702674691	8.16123499072374	7.60506973250576	9.54632393465642	9.24542395273021	10.8144692792526	9.66685453656321	8.52535293883524	6.51102491815468	5.37985703274474	12.0548546644515	10.4075058932502	9.70626505981395	9.57912825714528	4.92398053851811	3.66320757165148	3.80792468489744	4.14227826891195	4.49324140268405	2.01687693809268	8.2264134623611	3.74075423127222	6.92325408737383	8.11675193705383	4.53171330736773	9.0400106443358	7.03470634418613	2.72956722363509
ENSRNOG00000000964	AABR07036087.1	0.218561291448947	0.65154488894526	0.146844942790495	0.405655651087461	0.367255574582568	0.463252978629793	0.125609525456005	0.35904559039729	0.267023932821051	0.183257905906411	0.431057171064703	0.423794521300009	0.400154655328122	0.407871022481443	0.536895145286717	0.201374793772074	0.307586687156041	0.36746123421777	0.616240526072212	0.213928353084126	0.749135431611735	0.320945814477432	0.468203574914373	0.470080769277777	0.216407269577732	0.307700181661059	0.108223359160718	0.419603084015531	0.332082023669478	0.361613720696356	0.153703020498172
ENSRNOG00000000967	Aacs	38.6853485864636	38.4411484477703	50.4779490842327	48.1513257840817	51.579005141374	49.529464298502	54.053965787901	56.5496804875731	52.7372267321576	57.7720548369962	48.8052508127703	44.9607460324646	44.7728597683798	53.7936559650525	54.9698029520478	56.4252172149351	55.4534855987034	30.9402359211362	33.1058104839905	43.0423846405261	40.4533133070337	38.1925519228145	35.0432367993604	54.5293692362222	44.3944055876604	40.9241241609208	45.4177363944479	46.9955454097395	50.2181815793511	46.9108649301589	7.42427501597557
ENSRNOG00000000968	Rnf6	24.3477278674127	22.5000168315763	40.8228940957577	33.2637633891718	37.2152315577002	34.8211822270061	37.9340766877137	39.3154921485032	44.0144449266699	40.7748840641766	36.4961738168115	31.2066874775461	25.3875897991508	46.6332535703783	45.2230910837658	41.3623826407839	40.6893246152135	17.0869473911263	18.6241581212935	32.303181315703	34.0195619531917	18.494502559262	15.3066553337391	38.703316670537	39.3861230631472	35.8470711635134	37.4092078165548	39.4007295890584	39.2963728008883	34.0650360199087	8.6794027218062
ENSRNOG00000000973	RGD1563425	0.0437122582897894	0	0.0734224713952476	0.0811311302174923	0.0408061749536187	0.0386044148858161	0	0.0448806987996612	0.133511966410525	0	0	0.0385267746636372	0.0444616283697913	0.0906380049958762	0	0.0402749587544147	0	0	0	0	0	0.0401182268096791	0.0720313192175958	0.0783467948796295	0.0309153242253903	0.0512833636101765	0	0	0.036898002629942	0.0337780521761477	0.0347271017760602
ENSRNOG00000000974	Zfp358	24.3040156091229	20.9363090981077	27.2764481233345	24.9072569767701	23.5859691231916	24.3979902078357	28.0527940185079	25.5371176170072	28.3935448566384	25.7477357798508	25.8634302638822	24.0407073901096	19.4741932259686	29.5933086311536	28.9923378454827	25.3732240152813	27.0676284697316	24.5831565691688	21.157591395146	26.6982584648989	26.39600726679	29.7276060659722	23.0500221496307	27.695591989949	23.7429690050997	30.0007677119532	27.7051799451437	29.3722158810872	29.1125240750243	25.9581345438566	2.73160232573164
ENSRNOG00000000975	Mcoln1	63.6450480699333	69.9759210727209	64.9421759490965	65.35112539019	63.3719897029698	62.6935697745653	67.8710135880616	65.7951044403033	66.4889592724417	68.5842712854745	66.0475376553584	65.4569901535196	67.7150600071921	61.1353343697185	65.4186084718585	61.7817867292722	60.4627545038161	58.8672897216867	58.3032008833876	62.9377214773498	59.1816990973271	66.7166111844963	57.3729457568151	65.9288278912083	65.4477413851512	62.9246871496865	58.2963161345733	59.7095188554101	65.3463626576273	63.7162128493521	3.35111108482608
ENSRNOG00000000977	Pnpla6	79.2503242793881	78.8803678883061	95.9631701135886	96.3432171332721	91.4466380710595	96.8970813633983	94.9608012447402	100.532765311241	98.7988551437888	93.8280478240827	89.6119963402288	88.3804210783837	85.4552497267388	99.5205294854721	100.812388434221	96.6599010105954	79.0497785991026	62.7623788043951	56.6598928138617	68.7565726812381	82.7133650079545	66.877084091735	54.1315363920232	88.4927048165416	74.1349474924859	86.7201678648084	77.3436273468596	83.8786564947047	92.0605165617054	84.8594132212387	12.9546314351593
ENSRNOG00000000979	Bri3bp	3.80296647121168	4.51737789668713	4.07494716243624	4.42164659685333	4.12142367031549	5.17299159469935	4.5219429164162	4.21878568716815	5.20696669001049	4.03167392994105	4.07109550449997	4.77732005829101	3.33462212773435	4.53190024979381	5.20375294662511	4.71217017426652	5.14109177103669	4.37278868719146	4.07403458903296	5.39099449771997	4.18634505900675	4.4130049490647	3.52953464166219	4.11320673118055	4.7609599307101	4.51293599769553	4.32893436642871	4.32191176535997	3.61600425773432	4.39597692830254	0.505995849572839
ENSRNOG00000000981	Scarb1	45.7230221711197	49.8214658413475	48.6790985350491	49.6522516931053	49.2530531690177	54.4708294038865	48.1921879332874	53.0041052823999	49.3549235830909	46.5475081002285	48.661565089082	49.1986912454647	50.2861016862339	43.5968804030164	51.1702373084802	48.9340748866139	47.1047040901823	36.6726311749334	37.2825518273688	50.5726626690874	45.3887937976522	51.3112120895795	43.3268385093839	49.7110413511249	45.785595177803	49.8987127927017	46.5721188921622	50.6880525490761	50.91924362932	47.9924191338552	3.8996250906414
ENSRNOG00000000983	Zfp394	13.9879226527326	10.6853361787023	13.7667133866089	13.6300298765387	16.1184391066794	14.0134026035512	15.533711314726	14.1823008206929	12.6391328201964	14.2024877077469	13.3627723030058	14.1393263015548	12.9827954839791	14.1848477818546	14.3722700430598	16.996032594363	15.5550981790341	11.1708215202202	9.92831958671898	12.5362014907298	12.6471687572099	13.1587783935747	11.1648544787274	12.9272211551389	11.964230475226	14.2567750836291	13.1311009115004	14.1406239313234	14.611609041457	13.5169077234649	1.55381335937083
ENSRNOG00000000985	Cpsf4	26.0962181990043	30.4923008026381	27.6068492446131	26.9355352322074	27.3401372189245	30.6133010044521	28.4714924366946	28.8134086293825	28.5270568230489	26.3891384505233	29.3597828736292	26.6990548419006	25.56543631263	21.7984402015082	26.060064359686	24.2052502114033	27.2873332462717	24.215695334951	20.5755864538555	23.0186907918519	21.0639256653182	29.4066602514947	25.9672905779433	24.4050266050046	23.2483238174935	25.8468152595289	24.5667025294829	22.9942490040511	25.6072138251798	25.9716200070577	2.63015551569257
ENSRNOG00000000986	Camsap3	54.5091860873673	58.2481130717062	57.4897951024789	57.2785779335495	53.8641509387767	59.7982386581291	56.1474578788345	55.4725437163813	56.5200657804558	51.678729465608	52.732660593582	61.4502055885013	53.8430319558172	50.8932398051845	57.1173835331946	55.6599929986012	48.3789917941145	61.1822954972587	49.8812470270674	47.5348800552928	50.5886750288395	56.5265815748378	47.8648116200924	50.0636019280833	46.5584782834378	54.5654988812278	44.8044706925372	45.5688949240867	59.9592542736558	53.6614156789207	4.65824252918872
ENSRNOG00000000987	Ptcd1	21.8124168866049	20.7191274684593	25.1104852171747	24.6638635861177	23.0962950237482	24.7068255269223	24.8706860402891	27.1079420749954	29.6841605319402	23.5028264324973	25.0971064042116	23.0004844741914	22.1418909281561	26.9194874837752	27.0512553971384	28.4341208806168	29.0449714585919	19.5121915369636	16.1934316017865	21.6923350027304	20.4910573940857	22.3458523329912	20.6009572962324	25.4627083358796	26.618094158061	28.8212503489192	23.376245578715	25.2181453493334	24.5371717489115	24.2011512586221	3.0869758640116
ENSRNOG00000000988	Xab2	54.9463086702652	52.0367184637614	46.5865581002846	50.179604039519	47.7840308706875	46.6341331820658	50.4112895496769	48.2916319084355	44.548492792312	49.4338201182545	49.7631556373585	52.5505206412011	55.3991889487599	47.5396336203371	53.8547130349138	45.9537279387872	45.7864754309421	51.0036193094264	51.2164348335572	48.6473074913302	50.0598735477018	54.7212613684022	55.2840374995048	48.6925330176898	49.4026881121737	49.5397292474305	49.9270430261445	47.7508309609674	44.0562151401508	49.7241922931738	3.08171483592588
ENSRNOG00000000989	Bud31	42.9254376405732	44.0444344926996	41.5938300454078	41.6608353666823	42.1935849020417	37.562095683899	37.640987794983	37.8344290881144	33.1109676698103	43.1572368409599	42.6746599354056	45.8083350750646	44.2837818563121	35.8020119733711	41.4648250667588	36.3682877552365	38.6680406710452	46.3736077582825	48.648765974923	46.6363809723395	43.0091871325325	56.4062268944087	47.6847333220484	43.4432977607546	41.4883651104737	46.1550272491588	39.7179728119834	42.6736336443795	40.5509048903063	42.3993753579295	4.51777728013955
ENSRNOG00000000990	Pdap1	117.935672865852	121.0136040401	128.048790113312	129.688111652661	123.561097759557	126.931316144563	123.976601625077	122.569188421875	118.959162071778	138.955307153536	124.767103402617	128.795007700539	129.650108326311	113.977291282314	120.058014411422	110.595036739623	120.178512767396	119.388154997353	123.624696647042	130.239581357616	121.976874982428	138.127054905725	112.296826660232	129.585598730907	128.947817344103	120.669754574745	122.869587100468	122.901743308149	126.633945025961	124.031778003906	6.42537341903196
ENSRNOG00000000991	Arpc1b	18.6214220314503	28.7114114395211	18.5758852629976	20.931831596113	20.1582504270876	23.7031107398911	23.0702828420863	20.7348828454435	23.1865781666279	23.3653830030675	25.145001645441	23.886600291455	22.9866618671821	19.5778090791093	22.8799931145263	18.7681307795573	22.058359564619	22.5621197809711	15.4402487365871	18.5689810477021	15.7759108539412	25.9163745190527	21.4293174672348	24.2875064126852	16.63244443326	21.4364459890538	39.5736749997691	21.1060351259812	19.0024713544201	22.0032112212701	4.45532632215289
ENSRNOG00000000993	Pcp2	0	0.043436325929684	0.0367112356976238	0.0405655651087461	0.0408061749536187	0	0.0418698418186685	0.0448806987996612	0.089007977607017	0.0916289529532057	0.0957904824588229	0.154107098654549	0	0.0453190024979381	0.0412996265605167	0	0.0878819106160118	0	0.0342355847817896	0.0427856706168252	0	0	0	0	0	0	0	0.0419603084015531	0	0.0335271192226287	0.0385977005830431
ENSRNOG00000000994	Stxbp2	12.5891303874593	14.5077328605144	10.3525684667299	12.0885384024063	10.0383190385902	13.2799187207207	11.0536382401285	11.0406519047167	11.4375251225017	10.262442730759	12.1653912722705	12.5597285403457	14.7612606187707	8.65592947710618	13.3397793790469	9.94791481234044	9.05183679344921	8.63533900411759	7.8741844998116	13.948128621085	13.6166381392957	12.3965320841908	13.7579819705608	10.7726842959491	11.0367707484643	10.7182229945269	10.2812191202682	9.77675185756187	10.7742167679431	11.4041716162632	1.81014678697493
ENSRNOG00000000996	Arpc1a	169.516137647803	167.66421808858	164.613180868145	158.85475296585	159.144082319113	161.09622331851	158.47735128366	164.083834811561	148.15377872688	169.834264298767	167.63334430294	187.663919386577	178.335591391233	142.664219863509	162.472730889073	150.185321195213	160.208723052989	163.079295745846	181.072007910885	219.961132641098	200.019160240333	202.877872976547	215.589738418264	161.825304823875	230.411911451834	172.209535002973	154.326510163184	201.996924645077	163.310559640123	173.699366485188	22.0081286561699
ENSRNOG00000000999	Smurf1	46.8158286283644	47.6496495448633	55.8377894960858	58.2521514961595	56.2717152610402	60.1070739772156	60.250702377064	54.4402876439891	53.5828025194242	57.9553127429026	48.6136698478526	51.818511922592	52.5981063614631	59.9570403047721	61.1234473095647	59.043089533972	52.8609692355311	38.1792222352263	40.9799949838021	70.4679995059111	62.2223076138688	41.6026012016372	42.9306662536871	59.4652173136388	68.3537818623379	54.5142155176176	59.1260285548055	70.9129211986247	59.5902742473564	55.3628751272886	8.13750872609921
ENSRNOG00000001003	Trappc5	30.3800195114036	30.2751191729897	32.3793098853042	34.3184680819992	34.7668610604831	37.0988427052692	38.0596862131697	35.635274846931	34.5795993003261	40.3167392994105	35.2030023036174	37.0242304517553	34.1465305879997	34.9409509259103	32.9984016218529	36.2474628789733	44.2485419951619	28.000546047394	29.4768384971208	31.7469675976843	31.9924896088306	31.5329262724077	25.2469773857673	35.6477916702314	32.3374291397582	35.744504436293	29.0399347081259	33.4843261044394	36.8611046273121	33.9217543771697	3.7670849897216
ENSRNOG00000001004	Ncor2	222.451682436738	246.327404347238	216.633001851678	244.529226475522	216.84401370353	273.049026487377	250.674742968368	247.651695976531	250.64646494136	219.451342322928	213.277509194569	231.931183475096	220.262906943946	238.106039124167	246.434871686603	235.487683837063	202.040512506211	182.701725653075	160.70183496572	174.052108069245	200.107293820523	176.038779240872	145.431233500326	201.351262840648	178.65965869853	194.312664718959	181.201977688095	197.465211337709	205.964650680336	212.889231361826	30.4709577113359
ENSRNOG00000001005	Fcer2	0	0	0.110133707092871	0.0405655651087461	0	0	0.125609525456005	0	0	0.0916289529532057	0.0478952412294115	0	0.133384885109374	0.0453190024979381	0.12389887968155	0.0402749587544147	0	0	0	0	0	0	0	0	0	0.102566727220353	0.0360744530535726	0.0419603084015531	0	0.0323900760882412	0.0455686250712279
ENSRNOG00000001006	Nptx2	25.3531098080778	26.1921045355994	45.1181086723796	46.974924395928	60.5563636311701	42.0402078106537	40.9905751404765	50.6254282460179	50.5565312807856	56.1227336838385	43.5846695187644	35.6372665638644	30.2339072914581	42.7811383580536	54.0199115411559	52.1963465457215	51.7185043975229	12.2364590994517	10.8184447910455	17.4565536116647	14.1013728303385	11.2732217335198	8.06750775237073	25.7760955153981	22.0117108484779	17.7440438091211	17.7125564493041	13.0916162212846	21.5115355332562	32.6380327454035	16.2607715542372
ENSRNOG00000001007	Baiap2l1	2.22932517277926	3.43146974844503	1.72542807778832	2.31223721119853	1.59144082319113	1.85301191451917	1.4654444636534	1.66058585558747	1.0235917424807	2.15328039440033	2.44265730269998	2.73540100111824	1.95631164827082	1.9033981049134	2.18888020770739	1.81237314394866	1.80157916762824	1.87405229451063	1.60907248474411	1.0268560948038	1.36607049293905	1.24366503110005	1.26054808630793	1.72362948735185	1.14386699633944	1.07695063581371	2.95810515039295	1.59449171925902	1.58661411308751	1.81897719196483	0.566292089524911
ENSRNOG00000001009	Bri3	42.1386169913569	45.5647059002385	29.8095233864705	35.0080826888479	31.2167238395183	30.7677186639954	29.6438480076173	26.4347315930005	25.0112417075718	33.9943415456393	31.898230658788	37.9873998183463	40.5045434448799	26.5569354637917	28.538041953317	24.3663500464209	31.5056649558402	48.7253596572763	46.2522750401977	36.8812480717033	36.1347678777425	52.6351135742989	46.6762948530021	32.3180528878472	35.1198083200433	38.3086726168018	33.0441989970725	32.1835565439912	33.3188963748377	35.2601705338088	7.21513036596749
ENSRNOG00000001010	Tecpr1	125.104483225377	130.61303207056	157.638046085597	145.021895263767	151.635746127647	146.194919172585	149.600944818103	161.794919172779	169.115157453332	142.162320506899	147.804714433964	139.004602986403	126.359947826947	164.054789042536	168.66767487315	164.966231058083	161.263305980382	114.023220977774	101.987807064951	123.607802412008	130.746166211295	109.883823231711	89.642976766298	133.032857705611	120.136949939867	143.131867836003	136.361432542504	141.57408054684	157.111695198293	139.73253139763	20.0342145583554
ENSRNOG00000001011	Rflna	2.36046194764863	3.17085179286693	2.75334267732178	2.19054051587229	2.69320754693883	3.62881499926671	2.67966987639478	2.60308053038035	3.11527921624559	3.02375544745579	2.77792399130586	3.15919552241825	2.75662095892706	2.8550971573701	2.93227348579669	2.25539769024723	2.81222113971238	1.4330988134493	1.9856639173438	1.92535517775713	2.99654172644694	3.00886701072593	2.73719013026864	1.60610929503241	1.48393556281873	3.12828518022077	2.74165843207152	1.84625356966834	1.58661411308751	2.56025198017449	0.569950170416111
ENSRNOG00000001030	Tsc22d1	306.466642869713	329.85545911002	378.345995099711	372.797543349377	389.49493993229	387.549721038707	387.630995557233	384.448065917898	383.891407419064	426.349518091266	394.560997247892	384.882478889735	364.096274720221	383.217485122565	411.302980916186	395.862569597142	413.879858046107	296.504469890318	312.468182303393	390.718744072848	410.61435010342	385.696632548254	337.610793172872	408.421841707509	419.706441683898	345.85500418703	460.706839947175	420.903853575979	361.858711791842	380.886165445161	36.999593405467
ENSRNOG00000001031	Ocm2	0.174849033159157	0.65154488894526	0.110133707092871	0.162262260434985	0.0408061749536187	0.19302207442908	0.167479367274674	0.224403493998306	0.133511966410525	0.137443429429809	0.191580964917646	0.26968742264546	0.622462797177078	0.0453190024979381	0.206498132802584	0.161099835017659	0.131822865924018	0.183730617108885	0.0342355847817896	0.0855713412336504	0.22033395047404	0	0.0360156596087979	0.313387179518518	0.0618306484507805	0	0	0.0839206168031062	0.110694007889826	0.163918862861381	0.151625709213314
ENSRNOG00000001032	Ccz1b	40.6524002095041	44.9565973372229	45.7054884435416	42.8778023199447	40.5205317289434	40.920679778965	40.1113084622844	43.8933234260687	38.2734303710173	40.5458116817935	42.483078970488	42.2253450313464	40.682389958359	37.2069010508072	38.8216489668857	39.1069849505367	38.5801587604292	39.4653365549885	38.891624312113	46.9358806666572	44.5955915759456	49.746601244002	47.576686343222	43.991725324912	51.1030309445701	42.9754587053279	43.0368224929121	42.3799114855686	37.9311467035804	42.2825413035151	3.4654270267222
ENSRNOG00000001033	Nufip1	36.1500376056558	36.2693321512861	31.4615289928636	27.5034531437299	32.318490563266	29.5323773876493	29.434498798524	31.5960119549615	28.3935448566384	33.1696809690605	31.1319067991174	34.4429365492916	32.2791421964685	25.9224694288206	30.9747199203875	28.0313712930727	29.96773152006	39.0611291973489	37.6933788447503	36.9240337423201	26.1756733163159	41.5223647480178	40.3735544214625	32.8273070545648	31.0080701980664	32.1546689835807	29.5810515039295	28.071446320639	33.2451003695778	32.3178280286699	4.02907167993885
ENSRNOG00000001034	Evi5l	151.331838199251	147.857253464644	150.516066360258	153.135008285517	140.16921096568	152.410229969202	154.332236943612	138.771120688552	142.857804059262	137.580872859238	141.817809280287	146.632904369803	144.233522431603	145.700593030871	149.793745534994	147.084149371123	134.722968974346	138.643123670365	123.316576384006	133.234578300794	140.264592871774	140.614384967925	115.034016790501	138.948040719023	134.419829731997	144.516518653477	139.103090974576	154.036292142101	153.495690940559	142.571519687426	8.92583263086934
ENSRNOG00000001035	Gtf2h3	17.7471768656545	18.286693216397	18.4657515559048	20.0393891637206	17.7098799298705	18.1054705814477	15.4918414729073	16.695619953474	16.0214359692631	17.8218313493985	17.577553531194	19.2633873318186	18.4960374018332	15.5444178567928	17.3045435288565	17.7209818519425	16.8293858829663	16.5357555397996	16.912378882204	21.7351206733472	22.7384636889209	17.8927291571169	18.1879081024429	16.6095205144815	20.6205212583353	18.5132942632737	16.7385462168577	18.0429326126678	17.7848372676321	17.9804622627766	1.62956352344123
ENSRNOG00000001036	Rsph10b	47.9523473438989	55.4681882122064	39.8684019676194	41.4580075411386	46.763876496847	50.4945746706474	36.0080639640549	43.7586813296697	34.8466232331471	43.4321236998195	41.5730693871291	62.760115927065	57.7111936239891	32.4937247910216	45.801285855613	44.5843793411371	36.5588748162609	31.1607126616669	14.2762388540063	5.6049228508041	13.7488385095801	25.7157833850043	11.7050893728593	31.4562381441713	8.81086740423623	25.8468152595289	21.861118550465	8.18226013830285	22.6553736147844	33.8813031360922	15.4308069001076
ENSRNOG00000001037	Gpalpp1	16.1298233089323	13.3783883863427	18.7227302057881	14.6441690042574	17.2202058304271	18.2212838261052	18.0040319820275	19.7923881706506	19.0922111967051	17.4553155375857	17.577553531194	16.0656650347367	16.6286490103019	16.3148408992577	17.8001390475827	16.9154826768542	15.5111572237261	10.8401064094242	10.8184447910455	15.2316987395898	14.3217067808126	12.5570049914295	13.3257940552552	16.7270407068009	18.3637025898818	14.9234588105614	15.2234191886076	15.8609965757871	14.1688330098977	15.9253876386748	2.25083515515775
ENSRNOG00000001039	Eif2b1	35.5817782478885	40.0482925071686	34.9123851484402	32.3307553916707	36.0726586589989	27.910991962445	32.8678258276548	31.7755347501601	30.3517203639928	34.3608573574521	36.0651166457468	36.2922217331462	35.9694573511611	28.3696955637093	31.3051169328717	29.0785202206874	32.9557164810044	34.3208792759397	36.4951333773877	36.2394630124509	27.0129423281173	35.8255765410434	32.5941719459621	32.984000644324	31.5954613583489	29.0776671669701	32.6473800134832	30.2114220491182	36.7135126167923	33.1712501887633	3.11592257824658
ENSRNOG00000001040	Pms2	27.0578878813796	32.7509897509817	30.2867694505396	31.2354851337345	32.9713893625239	34.5123469079196	32.6584766185614	30.1149488945727	30.7077522744209	32.299205916005	34.6761546500939	32.9018655627462	31.0786782304841	27.7805485312361	31.0986188000691	31.8172174159876	29.0889124138999	26.9349084681625	25.3343327385243	28.3241139483383	30.7145526960811	28.4037045812528	28.1282301544712	32.7097868622453	29.30772736567	29.9494843483431	25.9736061985723	28.3232081710483	32.3595483064592	30.3276017804939	2.43143584827094
ENSRNOG00000001043	Ddx55	21.8998414031845	20.5888184906702	23.128078489503	22.5138886353541	18.5260034289429	20.5375487192541	24.0332892039157	20.6451214478442	17.6235795661894	22.494907950012	22.1754966892175	22.3070025302459	23.3423548941404	19.033981049134	21.5584050645897	18.6875808620484	17.9718507209744	20.4675907459298	19.1376918930204	21.5639779908799	19.1690536912415	21.623724250417	23.9143979802418	19.3124849378287	21.3934043639701	22.5646799884777	19.2276834775542	19.3017418647144	20.9211674911771	20.8850119938163	1.77889745199906
ENSRNOG00000001044	Aimp2	31.8662362932564	32.8812987287708	28.5613413727513	30.9109606128646	30.4822126903532	27.7951787177876	30.1044162676226	23.3379633758238	24.6997137859472	31.9785045806688	31.7545449350998	33.2871333093825	30.9008317170049	25.5599174088371	25.5644688409598	25.8565235203343	27.4630970675037	32.4835731048508	34.3040559513531	27.7251145597027	28.0705452903927	36.2668770359499	30.7213576463046	27.8522855797083	25.9379570251024	27.6417329858851	23.0515755012329	24.9244231905225	27.1569299356373	28.9358886562624	3.33845795237607
ENSRNOG00000001047	Map2k7	27.3201614311184	30.4488644767085	43.3926805945913	38.2127623324389	38.3169982814479	36.9058206308401	46.4336545769034	44.7460567032622	49.3994275718944	38.3925312873932	39.8009454616409	27.1999029125278	28.9889816971039	45.5455975104278	48.3618627023651	45.832903062524	39.1074502241252	16.645993910065	18.2818022734756	32.3459669863198	32.5212910899683	15.4856355485361	11.1288388191186	40.0743855809305	31.3172234403203	37.180438617378	33.1884968092868	40.0301342150817	44.0193171375209	35.1940043408729	9.99440066292786
ENSRNOG00000001048	Ankrd61	0.393410324608104	0.43436325929684	0.440534828371486	0.202827825543731	0.408061749536187	0.617670638173057	0.167479367274674	0.538568385595935	0.089007977607017	0.366515811812823	0.0478952412294115	0.732008718609106	0.400154655328122	0.181276009991752	0.2477977593631	0.322199670035318	0.0878819106160118	0.918653085544424	0.650476110854002	0.427856706168252	0.352534320758463	0.481418721716149	0.756328851784756	0.352560576958333	0.216407269577732	0.256416818050882	0.288595624428581	0.251761850409319	0.442776031559304	0.381842762096651	0.205155341379446
ENSRNOG00000001049	Tpt1	929.191474466053	937.746840495947	745.421640840251	781.739005210647	737.694030811518	722.249998098733	679.045094615166	634.478438930811	615.801693074147	734.497686872897	739.023572169819	806.635081132572	836.011998237185	559.689680849536	659.265938785528	588.094947731964	738.559576816963	998.281934999415	987.456971861157	692.015436556531	647.781814393677	976.758468135256	942.998015537156	684.790160645402	610.824976045261	675.607032200465	772.101518705614	643.838972113431	609.776391462422	747.840634199846	127.090662314525
ENSRNOG00000001050	Eif2ak1	30.8608543525913	26.9305220764041	54.7731636608547	46.5692687448406	53.619313889055	51.5754982874503	49.4482831878475	58.7488347287565	62.750624212947	53.877824336485	49.3799937075232	41.1465953407645	36.2806887497497	60.8634203547309	63.8905222891194	60.9360125954295	57.0353599897916	23.7747418538897	25.1973903993971	42.3578139106569	46.2701295995483	28.9653597565883	21.8975210421491	55.3520105824583	46.8058008772409	54.2577986995667	49.8548941200373	55.8911307908687	55.2363099370232	47.0533683473712	12.3524718908863
ENSRNOG00000001052	Slc25a30	4.1089522792402	4.03957831146061	9.1043864530107	8.11311302174923	9.91590051372934	9.45808164702493	9.46258425101908	8.84149766353326	12.5946288313929	10.033370348376	9.57904824588229	4.70026650896374	4.75739423556767	9.516990524567	10.1597081338871	10.0687396886037	9.31548252529725	2.49873639268083	3.04696704557927	7.27356400486028	6.87441925479004	2.56756651581946	2.73719013026864	9.71500256507406	9.61466583409637	6.35913708766188	7.68385850041096	8.89558538112926	8.7817246259262	7.57993588005525	2.76215219303833
ENSRNOG00000001053	Tmed2	111.335121864094	106.636180157374	134.583390067489	128.795669220269	128.539451103899	123.804358538812	123.26481431416	123.736086590666	124.789184605038	134.511302935306	140.237266319717	123.940634092921	122.536247787145	128.343415074161	130.548119557793	121.187350892034	133.009271717334	108.731779205038	117.564998140665	108.675603366736	117.702396343232	126.051468636012	104.085256269426	133.111204500491	120.075119291416	137.388131111663	142.16941948413	129.321670493587	127.03982305489	124.541887404672	9.70700652861378
ENSRNOG00000001055	Rilpl1	38.816485361333	39.2230023145046	45.7421996792392	45.5956951822307	40.0308576294999	38.9904590346742	42.2048005532178	43.579158534471	46.1951403780418	45.6312185706965	45.8836410977762	42.4565056793282	40.5934667016194	45.6815545179216	45.9251847352946	43.6580552897856	43.8970143526979	39.5755749252538	43.4791926728728	49.3746638918163	41.1143151584558	45.5341874289857	40.6976953579416	47.791544876574	41.9520949738546	45.2832100677858	49.0251816998051	46.7018232509286	48.4839754557438	43.9006172197362	3.07438586520902
ENSRNOG00000001056	Snapc2	56.3451009355385	53.0357539601441	66.4106253770015	65.7162154761687	57.7407375593704	50.8420144046197	62.8885024116401	60.0952556927464	62.4836002801259	63.453049920095	67.1012329624054	57.4048942488194	61.357047150312	68.9755218018618	71.530953202815	68.5479798000139	67.141779710633	55.192677379509	53.6471613530643	66.7456461622473	65.0425821799365	76.9066407941547	63.3875609114843	65.6546141091296	60.7176967786665	72.0018425086878	72.329278372413	83.4170931022876	64.6084026050285	64.1628090052041	7.13166746268693
ENSRNOG00000001057	Ctxn1	199.721308126048	231.124690271848	208.593241233898	218.972920457012	214.762898780895	206.456410809344	196.662647022286	179.433033801046	170.806309027866	221.742066146758	205.566375356634	235.36006642016	231.467237293133	187.48471333397	182.750847530286	185.506460022834	203.446623076067	240.576870042374	230.576663505353	364.491127984734	300.53550844659	276.695410306356	307.141545143829	229.125201625477	349.219502450009	206.056554985689	194.549525317917	274.378456637756	201.905870391043	229.486554674042	48.0586219390331
ENSRNOG00000001058	Timm44	55.0774454451346	55.2075702566283	56.6821479171311	57.4814057590933	53.3744768393332	57.1345340310078	56.2730674042905	53.3631508727972	48.4648438070207	51.3580281302718	56.7079656156232	56.6728855302103	56.6885761714839	51.7089818501474	53.7721137817928	47.4036264539461	49.8290433192787	52.4734642462975	49.6758335183767	59.0014397806019	55.4800887293632	59.8965126268508	55.9323193724631	53.9809416720648	58.8318620009177	59.2322849697538	51.6586167727159	56.6883766504982	56.048065994882	54.693092052413	3.23605445875139
ENSRNOG00000001059	Usp42	27.5824349808571	26.1486682096698	28.2309402514727	27.5034531437299	26.7280445946202	31.0379495681961	29.1414099057933	27.691391159391	29.061104688691	24.3733014855527	24.2828873033116	27.931911631137	27.6551328460102	26.4209784562979	27.2990531565015	28.2327460868447	25.7054588551834	21.6434666954266	21.808067506	23.4465474980202	25.4265378847042	20.0992316316492	21.3572861480172	27.1863378232315	24.3921908138329	27.8468664403258	23.62876675009	27.6098829282219	27.0093379251176	26.0855650471689	2.57960243687654
ENSRNOG00000001060	Snrnp35	45.2858995882218	40.6129647442545	43.7597929515676	40.0382127623324	40.1532761543608	40.8434709491934	38.7296036822684	33.8849275937442	33.6895195242559	37.6594996637676	44.1594124135174	43.0344072992827	46.7291714166506	33.0828718234948	35.806776227968	34.9989391575864	34.2300041849366	48.7988519041198	37.1456094882417	34.014608140376	34.8568309649931	45.9353696970825	39.5451942504601	35.8436586574305	32.8320743273645	41.8985080695142	34.4511026661618	37.55447601939	36.1600425773432	38.8184509275821	4.50895417013027
ENSRNOG00000001061	Rilpl2	24.3914401257025	24.0202882391152	23.0913672538054	23.162937677094	22.1985591747686	22.9696268570606	22.986543158449	22.6198721950293	21.3174106368806	27.4886858859617	26.3423826761763	29.7811968149915	27.0326700488331	18.2635580066691	25.7709669737624	25.2926740977725	26.7161008272676	22.5253736575493	24.238794025507	30.2066834554786	26.6604080073588	29.3665420246851	26.6515881105104	25.3451881435602	26.6799248065118	26.9750492589528	27.4526587737687	27.693803545025	22.913659633194	25.1777915203945	2.68780887539937
ENSRNOG00000001062	Kmt5a	14.949592335108	13.9430606234286	16.8504571852093	16.6724472596947	15.9960205818185	17.3333822837314	20.0137843893235	16.6058585558747	17.4900675997788	16.8139128669133	15.8533248469352	14.3704869495367	14.8057222471405	17.3571779567103	19.0391278443982	17.8820816869601	17.0051497041983	8.70883125096114	8.11383359328413	16.0874121519263	15.5555769034672	9.70861088794233	6.26672477193084	16.922907694	16.1996298941045	13.2823911750357	17.4961097309827	17.7072501454554	16.6041011834739	15.3667253206663	3.21324310489388
ENSRNOG00000001064	Sbno1	40.0404285934471	41.5251275887779	65.0523096561894	51.7210955136513	58.4752487085356	60.5703269558454	60.501921427976	60.2298977891454	73.8766214138241	57.8636837899494	58.0490323700467	46.8100312163192	45.0396295385986	72.0572139717216	71.4896535762544	72.25327600542	58.7490572468039	28.5884840221425	31.394031244901	51.1288763871061	56.1851573708801	28.5641774884915	29.1726842831263	61.8156211600277	59.01735394627	55.5398827898211	55.9154022330375	60.842447182252	57.7822721184892	54.1465843306569	12.8037779790348
ENSRNOG00000001065	Cyth3	27.9758453054652	29.9276285655523	29.4056997937967	32.1279275661269	30.8086620899821	29.8798171216216	33.5377432967535	33.12195571415	33.6450155354524	30.4666268569409	29.9824210096116	32.1313300694734	27.6551328460102	33.4001048409804	31.5529146922348	31.4547427871979	29.74802674352	24.0319647178421	26.0875156037237	29.8216124199272	30.8467530663656	26.1169656531011	23.1220534688483	28.6357535285046	26.6490094822864	29.3340839850209	32.7556033726439	30.2114220491182	29.6290961118435	29.7952906308309	2.6636991197734
ENSRNOG00000001066	Itih2	0	0	0.0367112356976238	0	0	0	0.0418698418186685	0.0897613975993224	0.0445039888035085	0	0.0478952412294115	0	0.0889232567395826	0	0.12389887968155	0.0402749587544147	0.0439409553080059	0.036746123421777	0	0	0.0440667900948079	0.0802364536193581	0.0360156596087979	0	0.0618306484507805	0	0.685414608017879	0	0.0737960052598841	0.0543408980725991	0.12411032372974
ENSRNOG00000001068	Rac1	60.7600390228072	50.3861380784334	114.428921669493	103.563887722629	116.909691242118	109.597933860832	120.082706335941	125.306911048654	153.805785304925	117.33087425658	111.260645375923	78.363459665838	81.4092415450878	149.824622258183	138.353748977731	139.834656795328	126.857537974213	56.846252933489	64.4998417288916	88.7802665299123	93.2453278406136	58.4522564617024	46.2801225973053	122.103479819903	100.629380353645	117.592752758135	123.951820692075	128.440504017154	123.091736773487	104.20657047038	30.0280138059135
ENSRNOG00000001069	Elavl1	24.1728788342535	24.5415241502714	27.1663144162416	24.0959456745952	25.9527272705015	23.7803195696627	23.740200311185	24.2355773518171	26.7023932821051	25.2437765386082	23.7081444085587	22.615216727555	22.8532769820727	24.5628993538825	29.8183303766931	26.8633974891946	24.5629940171753	19.8796527711813	18.5214513669482	21.3928353084126	24.4130017125236	20.4201774461266	19.4124405291421	23.3473448741296	20.5586906098845	28.769966985309	29.3646047856081	23.9173757888853	24.795457767321	24.1175488517188	2.76090485626051
ENSRNOG00000001070	Cdk2ap1	81.1736636441389	83.6149274146416	81.6824994272129	79.8735976991211	78.9191423602985	74.2362898254243	77.4592073645367	76.7459949474207	71.9184459064697	89.3382291293756	81.5655958136877	88.5345281770382	86.6557136927232	76.4531572140216	84.003440424091	81.1540418901457	93.6381757613605	78.3427351352285	72.5109685678303	62.0392223943965	63.3680441563338	87.7385620327681	66.6289702762761	77.0540727641157	55.6475836057025	81.6943982310111	80.9510726522169	71.8360479834589	73.5746172441044	77.8742395081087	8.37867206690162
ENSRNOG00000001071	Higd2al1	0.131136774869368	0.0868726518593679	0.0367112356976238	0.0405655651087461	0.0408061749536187	0	0.083739683637337	0	0.0445039888035085	0.0458144764766029	0	0.0385267746636372	0.177846513479165	0.0906380049958762	0.0412996265605167	0.0402749587544147	0.0439409553080059	0	0.102706754345369	0	0	0	0.0360156596087979	0	0.0309153242253903	0.102566727220353	0	0	0.036898002629942	0.0431648225240566	0.044617773664073
ENSRNOG00000001072	Cers4	28.3255433717835	28.6679751135914	50.6247940270232	42.5532777990747	55.2107547122461	51.9615424363084	53.5096578442583	60.3645398855443	66.8894951716732	48.6549740181522	46.5541744749879	37.1012840010826	33.2572980206039	65.9844676369979	65.7077058577821	65.3662580584151	56.6838323473276	9.33351534913135	11.9482190888446	24.4306179222072	38.8228420735258	8.74577344451003	6.51883438919242	47.0080769277777	28.5039289358098	38.5138060712425	39.4293771875548	37.8062378697993	55.7159839712125	41.5239582071607	17.5633243546327
ENSRNOG00000001073	RGD1563482	5.94486712741135	4.82143217819492	5.43326288324832	5.84144137565944	5.22319039406319	4.47811212675466	5.14999054369623	4.53295057876578	4.27238292513681	5.45192270071574	4.78952412294115	5.81754297420921	4.13493143839059	5.21168528726288	4.95595518726201	4.63162025675769	4.96532794980466	6.21009485828031	5.5804003194317	8.42877711151456	7.00661962507446	6.98057146488415	6.66289702762761	5.36675544925462	6.64679470845891	6.25657036044153	7.14274170460737	6.7136493442485	5.71919040764102	5.66797249764619	0.99246856813744
ENSRNOG00000001074	Mphosph9	13.5945123281245	13.8127516456395	19.8974897481121	18.4978976895882	16.8937564307981	19.9970869108527	21.2698796438836	19.7026267730513	18.113123443028	14.9355193313725	17.7212392548822	15.6033437387731	16.9398804088905	19.0793000516319	18.8326297115956	20.7416037585236	18.1476145422064	9.37026147255313	9.17513672151961	16.0874121519263	19.5656548020947	9.3876650734649	7.85141379471794	17.1971214760787	17.3125815662186	19.7440949899179	16.5581739515898	19.5535037151237	19.3714513807196	16.7225767760993	3.63969614799618
ENSRNOG00000001079	Daglb	15.8238375009038	13.7693153197098	22.6508324254339	20.7290037705693	21.7496912502788	20.2287134001676	22.8190637911743	21.2734512310394	23.542610077056	25.1979620621316	21.888125241841	19.109280233164	17.473419949328	29.3213946161659	25.1514725753547	28.0313712930727	22.8932377154711	14.1105113939624	15.5429554909325	17.4993392822815	18.7724525803882	14.4425616514845	10.876729201857	24.8359339768426	18.301871941431	19.7440949899179	24.6749258886436	21.0640748175797	22.9874556384539	20.5001961829875	4.31731010958732
ENSRNOG00000001080	Arl6ip4	82.5724559094121	80.4440756217747	76.2859477796623	75.3302544069416	77.6133447617827	71.8814205173895	72.7279152390272	70.5524585130674	67.1120151156908	84.1611932875195	81.6613862961465	88.6501085010292	83.6323229635774	63.0840514771298	67.9791853186105	68.4271549237506	75.2269154873061	89.95451013651	90.6558285021788	84.1166284326783	79.0117546399906	113.253754283724	95.8376702190112	79.8745573797823	73.671217629105	83.3354658665368	71.3913425930201	69.8219531801844	78.5189495965166	79.1995116751399	10.03000974777
ENSRNOG00000001081	Ogfod2	13.5070878115449	13.4218247122723	11.4539055376586	12.5347596186026	11.2625042871988	12.0831818592604	11.6816858674085	12.5217149651055	10.0133974807894	13.1029402723084	14.1290961626764	13.2917372589548	12.2714094300624	10.5593275820196	11.6877943166262	10.3506643998846	12.8307589499377	11.9424901120775	10.578795697573	12.1511304551784	11.7217661652189	14.2419705174361	11.7771206920769	11.8695394242639	11.1604320453659	11.8464569939508	11.0027081813396	11.0355611096085	12.102544862621	12.0046312678973	1.06192483138948
ENSRNOG00000001082	Abcb9	31.3854014520688	31.9691358842474	40.8596053314553	42.350449973531	36.4807204085351	38.9904590346742	38.1015560549883	40.6170324136934	40.0535899231576	39.2630063404487	37.4540786413998	36.2922217331462	36.7697666618174	37.7507290807824	38.5738512075226	40.3555086719236	39.1513911794332	34.3943715227832	31.3255600753375	54.6373013776858	42.7447863919637	41.8834287893049	40.1574604638097	42.307269235	56.6677893051404	44.8729431589044	40.6919830444299	42.8834351863873	44.53588917434	40.1214041971694	5.47520444296114
ENSRNOG00000001083	Kdelr2	31.341689193779	46.7809230262696	45.5953547364488	47.5022767423417	43.7034133753256	48.2941230221559	45.973086316898	45.4641478840568	41.1661896432453	43.6153816057259	40.3756883563939	45.6542279764101	46.6847097882808	32.946914816001	41.4235254401983	38.7847852805014	40.8650884364455	45.4917007961599	42.4521251294191	36.4961770361519	37.2364376301127	42.5253204182598	32.8822972228325	41.1320673118055	36.3873366132844	44.9242265225146	45.5981086597157	35.959984300131	37.6728606851708	41.5493161367598	4.68665696267445
ENSRNOG00000001086	Vps37b	20.1513510715929	18.6341838238344	15.8225425856759	17.8488486478483	16.5265008562156	17.835239677247	18.7576891347635	15.5736024834824	13.4847086074631	17.5927589670155	15.7575343644764	18.8395928105186	17.3844966925884	15.4537798517969	18.7913300850351	20.7416037585236	21.0037766372268	15.4701179605681	13.7969406670612	22.4624770738332	19.9181891228532	19.6980493635524	17.287516612223	18.4114967967129	19.5075695862213	21.6928628071047	21.3200017546614	23.5816933216728	20.5152894622478	18.4090256753109	2.48825699881824
ENSRNOG00000001088	Rfc3	12.2831445794308	13.1612067566942	10.0588785811489	9.4923422354466	11.6705660367349	11.1566759020008	9.46258425101908	9.96351513352479	8.85629377189819	11.1329177838145	11.878019824894	12.9064695123185	11.7378698896249	8.92784349209381	9.45761448235833	9.46461530728746	10.5458292739214	12.0159823589211	12.4959884453532	8.64270546459869	8.94555838924601	14.4826798782941	11.9932146497297	8.30476025724073	9.80015777944872	9.02587199539106	8.36927310842884	8.68578383912149	10.4421347442736	10.5296723353193	1.63078885349312
ENSRNOG00000001090	Stard13	14.119059427602	15.1592777494597	15.0516066360258	18.862987775567	17.5874614050097	16.7157116455584	18.2552510329395	18.0420409174638	18.5136593422595	14.6148179960363	17.7212392548822	14.9869153441549	14.6278757336613	17.8103679816897	18.2544349397484	17.6404319344337	15.9066258214981	11.0605831499549	11.229271808427	19.339123118805	21.5486603563611	11.1127488262811	12.9296217995584	16.1394397452037	18.2091259687549	16.564526446087	20.0573958977864	23.2460108544604	19.1869613675699	16.7066632509393	2.89509557659741
ENSRNOG00000001091	Hip1r	113.651871553452	111.023249076272	133.078229403886	137.963486934846	102.545917658444	121.372280401006	125.358306405093	124.364416373861	135.336629951469	108.580309249549	116.098064740093	104.86988063442	108.6197581074	131.017236221539	126.707254287665	124.771822221177	112.620668454419	96.9362735866476	96.5443490846466	118.687450291073	98.0045411708528	111.608906984527	90.3272742988651	119.909769563273	107.276175062104	131.234127478442	116.159738832504	144.721103676957	128.663335170608	117.174221616382	13.4263623634692
ENSRNOG00000001092	Kl	1.13651871553452	1.30308977789052	1.90898425627644	1.66318816945859	1.91789022282008	1.85301191451917	2.17723177457076	2.51331913278103	2.0916874737649	2.70305411211957	2.39476206147057	1.46401743721821	1.15600233761457	2.4925451373866	2.35407871394945	2.89979703031786	2.54857540786434	1.10238370265331	0.547769356508633	1.11242743603745	1.27793691274943	0.882600989812939	0.576250553740767	2.03701666687037	1.60759685972029	1.69235099913582	2.70558397901794	1.63645202766057	1.80800212886716	1.77807328580455	0.637912063054072
ENSRNOG00000001094	Zfp316	3.7155419546321	5.38610441528081	6.57131118987466	6.53105598250813	5.672058318553	5.44322249890006	5.77803817097625	7.00138901274715	8.50026186147012	6.09332537138818	4.26267646941762	4.58468618497282	5.64662680296349	8.02146344213504	5.98844585127492	7.12866769953141	5.80020610065678	3.85834295928658	4.65603953032338	8.59991979398186	7.57948789630696	3.00886701072593	3.16937804557422	6.73782435964814	7.23418586874132	7.58993781430612	7.17881615766094	8.51794260551528	8.74482662329626	6.17243620664309	1.61974553731533
ENSRNOG00000001098	Pds5b	124.011676768132	121.143913017889	166.815855010003	149.605804121056	180.893773569392	172.137085975854	164.213519612818	172.611167583497	187.940344717216	173.361978987465	154.078991035017	139.50545105703	133.518269994483	206.745289395594	185.43532325672	191.910178464786	177.477518489036	131.955329207601	133.998078835924	150.605560571225	161.813253228135	124.286266656386	112.04471704297	170.443452260634	162.583690101327	168.46584945943	161.108507337255	173.212153081611	182.054744976134	159.792335993608	23.466165388522
ENSRNOG00000001099	Rbak	6.51312648517862	7.47104805990564	8.44358421045347	7.09897389403057	8.16123499072374	8.49297127487953	7.62031121099767	8.43757137433631	9.39034163754029	6.96380042444364	7.66323859670583	7.32008718609106	8.71447916047909	8.15742044962886	9.08591784331368	8.82021596721683	7.82149004482505	6.98176345013762	6.2308764302857	8.30042009966409	7.7557550566862	6.45903451635833	7.20313192175958	8.2264134623611	9.80015777944872	9.589988995103	8.47749646758956	9.94459309116809	7.78547855491777	8.03210078055964	0.969837499447404
ENSRNOG00000001101	Rnf216	37.7236789040882	37.528985603247	48.3119861780729	47.5834078725592	50.6812692923944	47.0973861606956	50.1182006569462	52.4206561980043	58.1667133661856	52.1826887068507	47.3683935758879	43.9205231165464	38.1480771412809	58.2349182098505	57.9020764378444	58.8417147401999	52.8609692355311	35.5335013488583	33.4824019165902	40.4752444035166	49.5310720665641	39.0751529126274	29.5688565388231	49.3193073767268	41.98301029808	50.5141131560238	51.1174999769123	48.7578783626047	56.7122300422209	47.074548751577	7.82702693053239
ENSRNOG00000001103	Sdk1	6.90653680978672	6.12452195608544	10.536124645218	8.64046536816293	11.4257289870132	10.8864449978001	11.6398160255898	13.3295675434994	14.5083003499438	10.3540716837122	9.195886316047	8.36031010200927	8.53663264699992	14.2754857868505	11.5225958103842	16.6738329243277	11.4246483800815	4.40953481061324	4.2794480977237	8.89941948829964	8.9014915991512	4.57347785630341	3.3494563436182	9.63665577019444	7.41967781409367	7.89763799596718	10.7141125569111	10.8257595676007	11.1800947968724	9.53199093209864	3.12899694692133
ENSRNOG00000001104	Foxk1	9.13586198256598	8.33977457849932	16.2630774140473	14.4819067438224	15.832795882004	17.2947778688456	18.9251685020382	19.0294162910564	23.7651300210735	14.2024877077469	13.506458026694	9.3234794686002	10.6707908087499	24.925451373866	20.2368170146532	20.5402289647515	15.027806715338	3.01318212058571	3.5947364020879	13.4347005736831	14.3217067808126	3.97170445415823	3.385472003227	15.5910121810463	13.7573192802987	14.9747421741715	15.9809827027327	18.2946944630772	17.8586332728919	14.1269074404526	5.68869906602204
ENSRNOG00000001106	Denr	57.5690441676526	58.1178040939172	54.4060513038785	51.8833577740863	54.5170497380346	53.6987411061701	49.0295847696608	47.2593758360433	45.1270446467576	54.1985256718212	58.8632514709467	63.1453836737013	59.222888988562	41.9200773105927	46.5033795071418	40.3152337131692	49.2578109002746	61.292533867524	60.8023985724583	50.0592346216855	50.3683410783655	64.5502269367736	56.6526325646391	48.8884000048888	49.9591639482307	50.257696337973	45.6702575658229	47.8347515777705	49.1481395030828	52.4316683190216	6.13818749042371
ENSRNOG00000001107	Ap5z1	3.05985808028526	4.82143217819492	5.87379771161981	6.53105598250813	5.83528301836747	6.21531079661638	6.65730484916829	6.32817853075223	6.58659034291925	5.58936613014555	5.98690515367643	4.46910586098191	5.51324191785412	5.98210832972783	6.64923987624319	6.80646802949609	6.37143851966085	1.69032167740174	2.22531301081632	6.54620760437425	5.11174765099772	1.60472907238716	1.7287516612223	6.65947756476851	5.00828252451322	5.0257696337973	4.79790225612515	5.41287978380035	6.30955844972009	5.22060779993593	1.59044755164598
ENSRNOG00000001108	N4bp2l2	17.5286155742055	18.9816744312719	19.713933569624	20.2422169892643	25.0141852465683	21.2324281871988	23.363371734817	20.9144056406421	25.0557456963753	21.3953605145735	20.5949537286469	18.9936999091731	18.8961920571613	24.6535373588783	24.697176683189	24.7288246752106	24.9584626149473	14.8821799858197	14.7213014561695	16.7291972111786	19.036853320957	15.9269360434426	12.8215748207321	23.1906512843703	19.167501019742	22.3082631704268	25.1078193252865	20.2248686495486	21.7329235490359	20.5798225671882	3.40512558392194
ENSRNOG00000001111	Brca2	5.42032002793388	5.90734032643702	5.83708647592218	5.88200694076819	6.36576329276451	7.2190255836476	5.48494927824557	5.92425224155528	6.98712624215083	5.40610822423914	5.50795274138232	6.62660524214559	6.0912430866614	5.39296129725463	5.61674921223027	6.0009688544078	5.58050132411675	3.52762784849059	3.35508730861538	5.9472082157387	5.50834876185099	4.45312317587437	4.03375387618537	5.36675544925462	5.99757289972571	5.94887017878047	4.14856210116085	5.16111793339103	5.53470039449131	5.52529960466974	0.886019636908511
ENSRNOG00000001113	Mmd2	92.7136998326432	86.7857792075086	134.142855239117	122.751400019066	141.801457963825	90.2957264179237	108.945328412175	173.239497366692	196.930150455525	164.794671886341	154.031095793787	112.883449764457	106.307753432171	202.666579170779	153.386813045759	172.094898757614	159.285962991521	107.666141625807	108.2871546648	162.842262367637	143.525535338789	155.0168283926	143.162246944972	171.932041363347	136.954886318479	190.004862175704	175.466139652577	191.968410937105	153.569486945819	145.291486775329	32.7240741394515
ENSRNOG00000001114	Wipi2	31.5602504852279	25.844613928162	46.1460232719131	39.7136882414625	46.6006517970325	41.6155592469097	45.8893466332607	48.6955581976324	53.0042506649786	46.1809922884157	43.8241457249115	34.404409774628	32.1457573113591	58.3708752173443	56.5391887613474	53.5656951433716	48.6426375259625	20.2103678819773	22.9036062190172	38.9777459319277	37.8974394815348	23.0278621887558	22.2576776382371	46.4204759661805	39.4788690358234	43.6934257958704	38.8882603917512	47.5829897273612	53.0224297792267	40.9346480776408	10.5061241213136
ENSRNOG00000001115	Slc29a4	30.9919911274607	30.5357371285678	37.5188828829715	36.914664248959	37.5824871322828	35.9021058438089	39.5670005186417	39.2257307509039	38.0954144158033	42.6532775997173	39.8009454616409	39.7981582275372	36.636381776708	40.1526362131732	41.0931284277141	44.7454791761548	42.2711990063017	29.323406490578	32.8319258057362	34.9558928939462	38.4703077527673	34.2208474686562	33.5305790957908	40.9753737220463	36.6655745313129	44.8216597952943	42.9285991337514	43.8065619712214	57.1919040764102	38.7313052646848	5.37057059260549
ENSRNOG00000001117	Fbxl18	0.480834841187683	0.521235911156208	1.32160448511446	0.689614606848684	1.1017667237477	1.00371478703122	1.17235557092272	1.07713677119187	1.46863163051578	1.09954743543847	0.718428618441172	0.500848070627283	0.978155824135408	1.67680309242371	1.56938580929964	1.32907363889569	1.62581534639622	0.293968987374216	0.205413508690737	0.727356400486028	1.45420407312866	0.200591134048395	0.252109617261585	1.3318955129537	1.17478232056483	0.820533817762824	0.829712420232169	0.965087093235721	1.36522609730786	0.963994280911056	0.435216069173391
ENSRNOG00000001120	Med13l	58.1810157837096	63.1564179017605	64.6117748278179	67.3388380805186	73.0430531669774	74.6223339742824	75.4913247990593	72.9760162482492	71.4289020296311	62.9949051553289	63.9401470412643	60.0247149259467	58.4225796779057	69.8365828493226	70.3745636591205	70.4409028614714	60.8142821462801	41.3393888494991	53.202098750901	80.7793461245659	83.6387675999455	52.5949953474892	42.0302747634672	72.8233458406157	76.2681048640378	68.4632904195856	63.4188884681806	74.8152298799692	69.1099589258814	66.0752429297512	9.93018000325597
ENSRNOG00000001123	RGD1562310	9.57298456546387	15.5067683568972	32.7464222422804	28.9638134876447	22.5250085743975	25.4789138246386	22.232886005713	25.9410439062042	26.079337438856	28.8631201802598	22.0797062067587	26.5834745179097	24.276049089906	26.9648064862732	26.6795587580938	27.1050472417211	19.3340203355226	7.82692428883849	6.16240526072212	21.4784066496462	14.4979739411918	8.34459117641324	4.75406706836132	29.7326086568194	22.9082552510142	22.0005629887657	25.4685638558222	21.9872016024138	18.3383073070812	21.1873389401941	7.46774210994892
ENSRNOG00000001124	Rnft2	89.2167191694601	91.5203387338441	136.235395673882	128.876800350486	117.440171516515	129.788042846114	127.870496914214	142.002531002128	140.365580686266	126.539584028377	112.31434068297	121.051125993148	115.644695389827	139.899760711135	135.380175865374	137.216784476291	126.901478929521	95.2826980326677	87.9169817196356	117.703379866886	116.600726590862	106.393537499269	92.3801668965666	117.990273088722	125.639877651986	126.772474844356	114.536388445093	135.699637370623	131.209297352074	120.220326287182	15.9202056937632
ENSRNOG00000001126	Fbxw8	28.5441046632325	28.6679751135914	42.7318783520341	43.8108103174458	40.8061749536187	40.6118444598785	45.0100799550686	49.0994844868294	53.0932586425856	44.6233000882112	43.3930885538468	40.6842740448009	38.548231796609	56.3315201049371	56.5804883879079	51.0283727418435	46.6213535817942	30.0583289590136	28.0731795210674	34.3996791759274	33.27042652158	36.3471134895692	26.4354941528577	46.3421291713009	33.7595340541262	43.6421424322602	49.5302240425552	46.0724186249053	45.0893592137892	41.4898713656272	8.30723766964324
ENSRNOG00000001128	Tesc	7.21252261781525	6.73263051910102	6.0206426544103	5.63861355011571	6.89624356716156	5.63624457332914	5.61055880370158	5.16128036196104	4.40589489154734	7.00961490092024	5.98690515367643	7.08892653810924	6.49139774198953	4.57721925229175	4.99725481382252	6.16206868942546	6.54720234089288	7.23898631409006	9.79137724759182	27.7251145597027	15.1589757926139	11.5139310943779	22.7258812131515	10.1067365394722	29.2149813929938	7.89763799596718	8.83824099812528	13.7210208473079	8.85552063118609	9.48150433092591	6.37324099895479
ENSRNOG00000001129	Fbxo21	13.3322387783858	11.2934447417178	35.8668772765784	27.4223220135124	35.6645969094627	29.3393553132202	35.8405845967802	41.5146463896866	53.0042506649786	35.9185495576566	31.2755925228057	19.7257086277822	18.1848060032446	57.1472621498999	53.1113197568245	49.5784742266845	43.3697228890018	8.37811614016515	8.55889619544739	24.8156889577586	24.324868132334	9.9493202488004	6.73492834684521	36.2745660292685	24.7013440560868	34.6675538004793	30.5189872833224	38.6454440378304	44.4989911717101	30.4709812695956	14.1541511675642
ENSRNOG00000001130	Nos1	9.13586198256598	8.64382886000711	31.5349514642588	20.3233481194818	37.0928130328394	33.58584095066	34.5844893422202	41.604407787286	64.5307837650873	30.1459255216047	23.9955158559351	11.7506662724093	11.070945464078	73.6433790591494	55.4240988442134	59.2444643277441	41.2605570342175	2.53548251610261	2.70461119776138	19.8525511662069	23.0028644294897	2.96874878391625	2.48508051300706	29.1058342977824	21.1151664459416	23.6416306242914	25.7571594802508	36.337627075745	38.2632287272499	28.1152366531553	18.5154462622082
ENSRNOG00000001134	Rfc5	10.8406400558678	10.5550272009132	11.8944403660301	12.2508006628413	13.2212006849725	12.5464348378902	13.3146096983366	14.047658724294	13.4402046186596	13.7901574194575	11.878019824894	11.7121394977457	12.0491012882134	11.6016646394722	11.8942924494288	11.4783632450082	13.4459323242498	9.4070075959749	9.96255517150077	14.6326993509542	13.4403709789164	12.3162956305715	11.0928231595098	11.3211118601065	13.7882346045241	11.1284899034083	10.8584103691253	12.7139734456706	10.9587067810928	12.1234953927459	1.27042735440235
ENSRNOG00000001135	Wsb2	67.6228635743041	60.4633656941201	118.136756474953	102.387486334475	114.094065170318	123.032270241096	123.557903206891	132.083896567403	147.39721091722	132.770352829195	110.254845310105	87.3401981624655	80.6533938628014	151.909296373088	138.105951218368	150.588070782757	138.941300683915	68.8989814158318	68.163049300543	116.890452125166	112.502515112045	68.6422860713609	57.4809927356415	129.07634456419	116.148873114791	131.387977569272	129.326914197058	156.050386945376	144.972252333042	113.064836306476	29.8393101521518
ENSRNOG00000001136	Pebp1	472.442087596044	472.543789789032	487.194808943165	552.097341130035	485.960737522645	463.870649267966	465.006463238132	488.571287133112	455.453821415106	598.52032069034	528.715567931473	515.834985971438	497.570083086334	470.275288921104	474.574008806898	507.061730718082	648.656382256783	498.461164216405	580.258926466551	548.341154625232	502.758008191664	579.467668039004	491.865863277353	513.249853256453	515.945845997538	560.270747441178	484.335606697266	533.609241942551	521.8853491979	514.303406336786	45.0487669087005
ENSRNOG00000001138	Taok3	16.7417949249893	15.8976952902643	30.5804593361206	28.436461141231	31.9512349886834	30.3430701002514	33.9564417149402	33.6605240997459	42.189781385726	31.7952466747624	29.8866305271527	22.615216727555	20.3634257933644	36.617754018334	39.1933456059304	35.8849882501835	30.5829048943721	7.79017816541672	9.00395879761066	23.4465474980202	26.7044747974536	11.3534581871392	4.35789481266455	32.6706134648055	28.0711143966544	27.3340328042241	28.5709668184295	32.1415962355897	32.5809363222388	26.7145775094432	9.43996985754827
ENSRNOG00000001139	Suds3	90.1346765935457	89.0444681558521	102.90159366044	97.6818807818607	98.5469125129891	103.382623064215	99.1059155847883	106.277494757598	93.8589123865994	102.303725972254	100.436320858076	95.0455530951929	95.1034230829835	99.4298914804762	103.042568268489	96.2974263818056	95.3079320630648	97.1567503271783	99.728258469353	115.264596641727	106.465364869056	116.583567108927	116.366596196026	105.924866677259	108.296380761542	116.31066866788	108.475880332093	106.117619947528	107.225595642612	102.476464287635	7.4310205454936
ENSRNOG00000001141	Srrm4	3.2784193717342	3.38803342251535	5.32312917615545	5.31408902924574	6.08012006808918	7.41204765807668	5.86177785461359	8.39269067553665	8.50026186147012	5.72680955957536	5.36426701769408	3.0050884237637	3.0678523575156	10.242094564534	9.49891410891884	10.2701144823758	6.94267093866493	0.918653085544424	1.12977429779906	3.03778261379459	4.93548049061849	0.682009855764544	0.900391490219948	5.5626224364537	3.52434696169449	5.53860326989906	4.04033874200013	5.62268132580812	7.96996856806748	5.22520805890149	2.67350705459783
ENSRNOG00000001142	Prkab1	29.8991846702159	30.0579375433413	30.2133469791444	31.8439686103657	26.1975643202232	33.4700277060025	28.9320606966999	28.5890051353842	30.3517203639928	27.1679845506255	31.5150687289527	30.898473280237	34.502223614958	27.5992725212443	29.1988359782853	27.386971953002	25.7933407657995	30.2053134527007	27.8335304275949	25.7997593819456	25.5587382549886	32.49576371584	33.3865164573557	28.4790599387453	26.5253481853849	29.1289505305802	30.6272106424831	26.1412721341676	27.0462359277475	29.2015409126899	2.46353169106224
ENSRNOG00000001143	Cit	56.03911512751	51.7326641822536	96.7341060632387	91.394218190005	78.5926929606696	104.347733436361	94.9608012447402	103.36024933562	112.016539818431	70.141963485679	83.4814054628642	65.302883054865	61.8461250623797	111.530065147426	108.741916733841	103.144169370056	71.2282885542775	32.3365886111637	40.6034035512024	82.1912732549212	92.5402591990967	34.3010839222756	23.6622883629802	89.7854269320555	87.8922667727846	88.5663689547748	79.3637967178597	103.516080826632	105.860369545304	80.1797980648712	24.8866735353467
ENSRNOG00000001148	Rplp0	413.255689871669	439.010946171316	409.954369035365	422.20640165183	420.344408197226	427.350872785984	408.398437099293	397.328826473401	388.831350176254	469.552569408703	447.485238806391	432.116304627355	436.479805706241	382.854933102581	438.519434819566	408.146432017239	456.985935203261	483.836207094537	443.111173830702	445.313259779917	398.892583938201	548.175451127455	495.611491876668	433.61033626131	363.440551593688	459.550221310791	479.93452342473	429.421796181494	393.222014027292	433.549709158637	37.5596354414309
ENSRNOG00000001149	Pxn	58.530713850028	60.8108563015576	47.3942052856323	55.0069062874598	48.1104802703164	61.496832913105	55.6031499351918	51.4781615232114	45.7055965012032	44.7149290411644	46.6499649574468	55.6711893889557	54.5544180097339	40.3339122231649	45.0991922040843	42.530356444662	41.3484389448335	43.0664566503226	41.4592931707472	59.1725824630692	53.453016385002	50.1076652852891	51.7905185174514	49.8677349408842	57.8425716257052	45.8473270674978	52.4522547398945	46.4500614005193	45.6428292532383	50.0755729510818	6.11930390717124
ENSRNOG00000001151	Sirt4	8.65502714137829	9.51255537860079	6.42446624708416	7.30180171957431	6.81463121725432	7.10321233899015	6.7829143746243	4.62271197636511	7.65468607420346	7.05542937739684	6.46585756597055	8.93821172196382	9.87048149809366	4.93977127227525	7.35133352777197	6.44399340070636	7.73360813420904	9.03954636175713	8.04536242372055	6.8029216280752	8.63709085858236	7.26139905255191	7.70735115628275	8.61814743675925	6.05940354817649	6.974537450984	6.60162490880378	5.58072101740656	7.82237655754771	7.33866121955552	1.24171500932968
ENSRNOG00000001152	Glp1r	3.23470711344441	4.43050524482777	3.81796851255287	3.24524520869969	5.14157804415595	3.39718850995181	4.43820323277886	4.84711547036341	3.96085500351225	4.03167392994105	4.5979431580235	4.6617397343001	4.31277795186975	4.80381426478144	5.49285033254872	5.51766934935482	5.2289736816527	1.06563757923153	1.09553871301727	2.13928353084126	1.6745380236027	1.32390148471941	0.86437583061115	2.3895772438287	2.13315737155193	1.48721754469512	1.69549929351791	1.55253141085746	2.25077816042646	3.27009810102276	1.50570843277484
ENSRNOG00000001153	Pla2g1b	1.04909419895494	1.12934447417178	0.367112356976238	0.486786781304954	0.571286449350662	0.347439733972345	0.376828576368016	0.179522795198645	0.133511966410525	0.274886858859617	0.239476206147057	0.539374845290921	0.400154655328122	0.0906380049958762	0.536895145286717	0.241649752526488	0.483350508388065	1.21262207291864	0.855889619544739	0.299499694317776	0.572868271232503	0.601773402145186	0.216093957652787	0.352560576958333	0.123661296901561	0.512833636101765	0.432893436642871	0.209801542007766	0.479674034189246	0.459224994832557	0.28390116334825
ENSRNOG00000001156	Msi1	50.006823483519	51.5589188785349	52.790756933183	53.3031525528924	50.0691766680901	56.1308192439765	50.3694197078582	57.8063400539637	56.2975458364382	51.7245439420846	49.3320984662938	55.5941358396284	52.2424133345047	57.2832191573938	60.1322562721123	55.74054291611	53.3443197439191	44.3525709700848	41.1854084924929	43.1279559817598	46.3582631797379	48.7837638005697	41.7781651462056	48.3007990432916	41.5192804346991	58.3091844247707	50.7567554463766	51.9888221095243	53.3914098055261	51.157891788467	5.11657812678535
ENSRNOG00000001157	Umodl1	0.743108390926419	0.781853866734311	0.624091006859605	1.09527025793615	0.775317324118755	0.579066223287241	1.25609525456005	0.71809118079458	1.11259972008771	0.64140267067244	0.814219100899995	0.654955169281832	0.755847682286452	1.04233705745258	0.784692904649818	0.805499175088295	1.05458292739214	0.257222863952439	0.205413508690737	0.598999388635553	0.661001851422119	0.200591134048395	0.18007829804399	1.09685512831481	0.463729863380854	0.615400363322118	0.613265701910734	0.923126784834168	0.885552063118609	0.72207816767941	0.276911088491216
ENSRNOG00000001158	Abcg1	44.1493808726873	41.6988728924966	63.4003040497963	59.9964707958355	62.8823156035264	65.2800655719149	71.5974295099231	66.5131956210979	73.7431094474136	63.4988643965716	60.4437944315173	50.8168157813374	52.9982610167912	80.0333584113587	77.0651031619242	75.9182972520718	62.0885698502123	40.4942280107982	46.4234529641067	73.0351397429206	61.9579068733	48.2622268520439	46.7483261722197	63.8526378268981	78.9886533958721	74.104460416705	71.1748958746987	88.3264491852693	75.8253954045309	63.4937234960634	12.5200902262059
ENSRNOG00000001159	Tff3	0.524547099477472	0.21718162964842	0.256978649883367	0.324524520869969	0.0816123499072374	0.19302207442908	0.0418698418186685	0.134642096398984	0.356031910428068	0.274886858859617	0.0957904824588229	0.462321295963646	0.311231398588539	0.453190024979381	0.0825992531210334	0.201374793772074	0.263645731848035	0.293968987374216	0.239649093472527	0.128357011850476	0	0.200591134048395	0.216093957652787	0.117520192319444	0.0927459726761708	0.102566727220353	0.180372265267863	0.209801542007766	0.036898002629942	0.21013844479215	0.128567170164906
ENSRNOG00000001161	Gatc	30.7734298360117	30.2751191729897	34.9123851484402	35.5354350352616	33.4202572870137	30.3044656853656	34.7100988676762	32.4038645333554	34.7131112667366	35.1397034575544	33.8619355491939	31.8231158721643	34.3243771014789	33.0828718234948	36.1371732404521	33.1060160961289	35.6361147547928	33.8431796714566	35.7419505121883	38.0364611783576	37.3245712103023	41.5624829748275	33.6386260746172	36.7054734011064	39.8189376023027	42.0010747967345	37.8421012531976	40.4077769906956	38.4846167430295	35.3643699012733	3.07912075479222
ENSRNOG00000001163	Srsf9	32.3033588761543	36.7471317365126	20.1544683979955	21.2969216820917	21.6680789003715	23.2398577612613	19.6369558129555	18.7601320982584	16.3329638908876	20.7997723203777	21.0260108997116	27.2769564618551	27.0326700488331	14.0942097768587	18.9152289647167	18.8084057383117	19.2461384249066	32.2263502408984	30.914733057956	24.3022609103567	25.6028050450834	32.2951725817916	30.8654202847398	20.4093400661435	20.0331300980529	25.6929651686984	23.8452134684115	20.3927098831548	20.1832074385783	23.5897437943422	5.46362085777466
ENSRNOG00000001167	Ubash3a	0.131136774869368	0.21718162964842	0.146844942790495	0.162262260434985	0.122418524860856	0.231626489314896	0.167479367274674	0.0897613975993224	0.178015955214034	0.137443429429809	0.191580964917646	0.0770535493272744	0.0444616283697913	0.135957007493814	0.0825992531210334	0	0.0439409553080059	0	0.102706754345369	0	0.0440667900948079	0	0.0360156596087979	0	0.154576621126951	0	0.0721489061071452	0	0	0.0885958228019826	0.073036588514479
ENSRNOG00000001169	Slc37a1	12.1957200628512	13.0743341048349	13.2527560868422	13.7517265718649	11.344116637106	13.9747981886654	13.4402192237926	12.1177886759085	12.0160769769473	12.5073520781126	12.1174960310411	14.1007995268912	14.049874564854	11.2844316219866	13.8766745243336	12.4046872963597	11.2928255141575	12.1629668526082	12.3248105214442	13.6914145973841	13.8810388798645	13.7605517957199	14.6583734607807	13.2406083346574	14.4683717374826	15.7439926283242	12.5178352095897	13.0076956044815	13.7998529835983	13.1054893204305	1.07097057566402
ENSRNOG00000001170	Cox6a1	411.856897606395	421.332361517935	352.134172811607	384.155901579826	332.529519697039	338.483509718835	330.18557258202	317.620705405203	287.851799581093	402.663433752863	359.070623496898	378.178820098263	409.402674029038	318.003440528032	307.640918249289	317.406949943543	447.143161214268	497.358780513751	562.901484982184	465.422524969824	406.516138624603	566.188534965	572.793050418322	370.972073755046	423.756349157424	384.625227076324	386.393466656816	393.461811881363	357.320257468359	396.667936630385	75.0727691067962
ENSRNOG00000001171	Coq5	32.2159343595748	31.7085179286693	32.5628660637923	34.2373369517817	30.6454373901676	32.0802687701131	30.7743337367213	31.9550575453588	30.2182083975823	33.8568981162095	35.4903737509939	33.7109278306825	32.0123724262497	28.8228855886886	30.8921206672665	32.5824416323215	34.7572956486327	33.8064335480348	33.0373393144269	35.5121066119649	33.6229608423385	42.124138150163	39.8693351869393	31.0645041697731	33.66678808145	34.9239706185302	32.070188764626	31.4282709927633	30.8836282012615	33.1218255616234	2.69618838751347
ENSRNOG00000001172	Rnf10	146.610914303954	141.298368249262	180.949680753588	172.281955016845	181.261029143974	177.039846666352	173.5923641802	179.567675897445	181.398258363101	179.50111883533	166.867020443269	157.227767402303	155.393391152421	193.512140666196	195.760229896849	190.379730032118	187.496056299261	153.451811409341	149.746447835548	193.476802529283	196.449750242654	174.353813714865	146.51170328859	197.982350660824	186.048421188399	221.749264250403	199.672097651524	220.375539724957	205.189792625108	179.487770428412	20.8368337628734
ENSRNOG00000001173	Cabp1	43.3188479651813	45.5647059002385	42.8053008234293	40.6061306738549	35.9094339591844	39.3378987686466	39.5670005186417	39.8091798352995	34.0010474458805	37.1097259460483	35.0593165799292	40.6842740448009	40.3711585597705	32.7203198035113	38.3260534481595	33.7504154361996	38.1407492073491	42.5520109224177	47.0739290749607	68.5854299987708	50.1039403377966	56.6870544820765	67.9975653414104	46.9689035303379	63.0054307713454	37.0778718901576	37.6256545348762	39.6944517478692	38.5584127482894	43.2073177343598	9.41241836092395
ENSRNOG00000001174	Pde9a	49.7008376754905	50.994246641449	37.5555941186691	38.5372868533088	36.9703945079785	46.7113420118374	38.1015560549883	38.148593979712	33.9120394682735	34.498300786882	39.4177835318056	47.9273076815646	48.2408667812235	32.4484057885237	36.1784728670126	30.3673189008287	29.835908654136	52.8776716039371	53.1678631661192	71.2381415770139	50.1480071278914	63.4670348129123	77.7938247550035	40.3094259655694	67.0244229206461	38.5650894348527	34.0903581356261	44.1002841300323	32.3964463090891	44.6456836635302	12.2667769551905
ENSRNOG00000001177	Acads	29.2872130541589	28.3639208320836	29.6993896793776	29.4911658340584	26.4424013699449	24.7454299418081	23.363371734817	30.7432786777679	29.4171365991191	29.3670794215024	27.9229256367469	29.9353039136461	27.3883630757914	28.6869285811948	30.1487273891772	29.1187951794419	34.1421222743206	27.1553852086932	23.0063129733626	22.8047624387678	23.0469312195846	34.3813203758949	23.698304022589	25.0709743614815	18.1163799960787	30.9238682569364	27.7773288512509	23.9593360972868	27.378317951417	27.4338887913207	3.52182699653107
ENSRNOG00000001178	Sppl3	76.4090274905518	74.2326810138299	79.0025792212864	78.9811552667287	82.4692795812634	74.081872165881	81.3112328118542	76.7459949474207	82.5103952417047	84.9400393876217	78.8355670636113	78.9798880604562	79.2306217549681	87.3750368160247	81.3602643242179	84.577413384271	78.5664280907145	71.9121635364175	76.1057049699182	77.2709211339863	81.1269605645414	84.5291038879938	71.5270999830726	82.068267636412	79.60695988038	96.5665736779623	77.7765207835025	86.8997986996165	82.3194438674007	80.2523791463314	5.02109328996954
ENSRNOG00000001181	Wdr4	10.4472297312597	12.6834071714677	8.81069656742971	9.33007997501161	7.75317324118755	8.14553154090719	8.79266678192038	8.12340648273868	6.94262225334732	8.10916233635871	8.66903866252347	9.16937236994565	9.64817335624471	6.88848837968659	7.64043091369559	8.37719142091827	8.9639548828332	11.9057439886557	9.38055023021034	10.2257752774212	9.38622629019409	11.5540493211876	12.1732929477737	8.97070801371758	10.2638876428296	9.69255572232336	8.87431545117886	9.98655339956964	7.78547855491777	9.2653021692226	1.44457831957213
ENSRNOG00000001182	Ndufv3	75.5784945830458	77.1429148511187	62.5192343930533	66.7303546038874	64.0248885022277	64.0833287104547	66.6986580171389	62.6085748255274	55.6299860043856	69.683818720913	64.4669946947878	75.3198444674107	74.2064577491816	59.1866172623072	62.0733387204566	56.1432925036541	61.0779278781282	73.969946448037	72.1686127200124	63.8362205603032	59.1376323072323	80.2364536193581	67.2412364896257	63.029996480662	58.9246079735939	61.2323361505507	54.688870829216	58.4507096033635	58.1143541421587	65.1105415107515	6.87915685077296
ENSRNOG00000001183	Hnf1a	0	0.043436325929684	0	0.0405655651087461	0	0.0386044148858161	0.083739683637337	0.0448806987996612	0.089007977607017	0	0	0.0385267746636372	0.0444616283697913	0.0906380049958762	0	0.0402749587544147	0	0.110238370265331	0.102706754345369	0	0	0	0.0720313192175958	0	0.0618306484507805	0	0.0360744530535726	0	0	0.0323109509684355	0.036202607073811
ENSRNOG00000001184	Pknox1	20.1950633298827	21.6312903129826	19.8974897481121	22.1893641144841	18.403584904082	18.7231412196208	18.9251685020382	17.4585918330682	19.4482431071332	17.8218313493985	18.3438773908646	17.8764234439276	20.4968106784738	17.8103679816897	19.7825211224875	18.6070309445396	20.1249575310667	19.6591760306507	19.8908747582197	28.3668996189551	24.8977364035665	21.7841971576557	20.1687693809268	21.3103282072592	26.5253481853849	24.5647311692745	21.0674805832864	27.1902798442064	24.0943957173521	20.9398611920893	2.90715639923046
ENSRNOG00000001185	RGD1311899	307.515737068668	300.188448500046	301.289111370398	310.204876386582	296.089605463457	293.818201695946	292.167756210669	279.157946533893	260.392838489328	300.130635398225	303.991096083074	314.802275776579	311.142475331799	252.562800921009	266.91948646062	255.62516321427	284.429803708722	350.447779073487	341.397251444006	289.530633064056	290.444213514879	353.922996914989	287.693088955078	294.309734965328	300.960681334174	322.931340653281	259.952508704044	266.028355265847	303.596765639163	296.263572694539	25.3523715787563
ENSRNOG00000001187	Oasl	0.743108390926419	0.738417540804628	1.32160448511446	1.0547046928274	0.652898799257899	1.00371478703122	0.963006361829375	0.583449084395596	0.667559832052627	1.28280534134488	1.77212392548822	0.770535493272744	1.33384885109374	0.679785037469071	1.15638954369447	0.644399340070636	0.790937195544106	1.13912982607509	0.582004941290423	0.470642376785077	0.396601110853271	1.40413793833877	0.648281872958362	0.861814743675925	0.711052457183976	0.923100544983177	0.793637967178597	0.461563392417084	0.664164047338957	0.869497238665386	0.319992303047518
ENSRNOG00000001189	Sik1	30.4237317696934	26.4527224911775	26.2118222881034	23.0412409817678	22.688233274212	22.8152091975173	28.7645813294253	19.343581182654	26.5243773268911	16.9513562963431	19.8286298689763	26.2752603206006	31.5677561425518	15.1818658368093	26.4730606252912	31.6963925397244	29.74802674352	19.769414400916	17.1520279756766	16.4724831874777	22.2096622077832	24.7930641683817	16.4951721008294	17.7455490402361	20.0640454222783	20.923612352952	21.9332674565721	21.1060351259812	31.8798742722699	23.2597260664349	4.97298468541768
ENSRNOG00000001190	Git2	101.456151490601	116.974025728639	98.9734914407938	112.204353090792	105.687993129872	110.987692796721	118.826611081381	102.148470468029	97.063199580452	95.7980703125766	98.7599874150464	101.518051238684	99.3272777781137	87.9188648459999	99.6559988905268	94.686428031629	84.2787522807553	86.3533900411759	91.44324695216	113.553169817054	98.3570754916113	94.1975965491264	91.8039163428259	103.496116035991	99.1145294666012	98.6179082223694	96.4630874652531	98.1032010428312	94.1637027116121	99.7218055082491	8.33343740536366
ENSRNOG00000001191	Tchp	36.8931459965822	35.8349688919893	40.3823592673862	41.0117863249423	35.9910463090917	36.944425045726	36.2592830149669	38.1037132809124	37.5613665501612	35.2771468869842	36.8793357466468	41.41628276341	39.6597725058538	33.7626568609639	40.2258362699433	36.0460880852012	30.4950229837561	34.3208792759397	34.0301712730988	34.0573938109928	33.490760472054	40.5194090777758	31.369639519263	35.0601907086342	32.8011590031391	34.4111369824284	37.9503246123584	34.9529368984937	37.8942487009505	36.331120245505	2.80240552011528
ENSRNOG00000001192	Gltp	44.4553666807158	41.5251275887779	54.7731636608547	64.9454697391026	45.2948541985167	50.3015525962183	62.1767151007227	47.9774670168378	55.8525059484031	50.0294083124503	53.3074034883349	44.3057908631828	52.5091831047235	63.4919224996113	53.1939190099455	63.7955346669929	57.1671828557157	46.5940844988132	47.9298186945054	50.8721623634051	43.9345897245235	53.5177145641119	46.2441069376965	59.9744714803564	43.9306757242796	61.4374696049914	71.3913425930201	77.9202927016841	61.5827663893733	54.1528297450989	8.82660001999807
ENSRNOG00000001193	Hsf2bp	0.69939613263663	0.347490607437472	0.587379771161981	0.811311302174923	0.93854202393323	0.656275053058873	0.418698418186685	0.807852578393902	0.934583764873678	0.503959241242632	0.957904824588229	0.500848070627283	0.666924425546869	0.362552019983505	0.991191037452401	0.684674298825051	0.395468597772053	0.36746123421777	0.684711695635791	0.684570729869203	0.396601110853271	0.802364536193581	0.468203574914373	0.470080769277777	0.309153242253903	0.564116999711941	0.288595624428581	0.629404626023296	0.516572036819189	0.601616839589451	0.204253828554935
ENSRNOG00000001194	Rrp1b	32.5656324258931	33.8368978992238	31.7919301141422	32.9798044334106	31.7472041139153	35.1686219609784	33.8727020313028	31.2818470633639	33.6895195242559	29.6877807568387	29.5034685973175	31.2066874775461	29.8782142644997	26.9194874837752	26.3904613721702	31.8574923747421	27.5509789781197	24.6199026925906	27.4569389949952	39.3628169674792	37.7652391112504	28.4839410348721	26.1473688759873	35.0210173111944	39.9116835749788	32.821352710513	28.7874135367509	35.4984209077139	31.6584862564903	31.6366659602176	3.78698240464109
ENSRNOG00000001195	Trpv4	3.32213163002399	4.43050524482777	2.1659629061598	2.47449947163351	1.55063464823751	2.31626489314896	1.84227304002141	2.06451214478442	1.91367151855086	2.61142515916636	2.29897157901175	3.15919552241825	3.0678523575156	0.815742044962886	2.06498132802584	1.32907363889569	2.06522489947628	2.09452903504129	1.40365897605337	0.598999388635553	1.23387012265462	2.04602956729363	1.40461072474312	1.84114967967129	1.02020569943788	0.564116999711941	2.48913726069651	1.38469017725125	1.43902210256774	1.96596350898687	0.836077764779522
ENSRNOG00000001198	Fam222a	4.19637679581978	5.12548645970271	8.29673926766298	11.0743992746877	7.01866209202241	6.4855417008171	9.63006361829375	7.27067320554512	10.0579014695929	9.02545186589077	6.37006708351172	5.08553425560011	5.86893494481245	7.93082543713917	7.55783166057456	9.90763985358603	6.41537947496886	4.11556582323902	4.10827017381475	10.8675603366736	9.38622629019409	3.65075863968079	3.13336238596542	9.71500256507406	9.98564972480106	9.23100544983177	9.01861326339315	12.5041719036628	10.7373187653131	7.7162418545473	2.51825436332298
ENSRNOG00000001199	Pop5	25.5716710995268	22.9778164168028	22.7609661325268	22.0676674191579	25.7486963957334	24.3593857929499	22.5259748984437	20.9592863394418	21.7624505249156	23.1363106206844	24.4744682682293	27.9704384058006	26.7214386502446	18.9433430441381	21.9714013301949	21.5873778923663	27.1115694250396	25.2445867907608	27.2857610710863	36.3678200243014	33.0500925711059	30.128788334069	31.189561221219	22.7205705150926	36.2945906406082	25.4365483506475	22.7629798768043	31.8898343851804	21.4746375306263	25.6722770333689	4.46482792146532
ENSRNOG00000001201	Cstb	65.6120996929738	67.1091235613617	51.3223075052781	52.3701445553913	56.2717152610402	47.5220347244396	53.8864864206264	51.6128036196104	48.7318677398418	57.8178693134728	59.4379943656996	73.3549789595652	64.5582843929369	49.7149457402381	51.5419339475249	50.9075478655802	65.2962595876967	64.1954776178444	77.2354792677173	51.1288763871061	49.9276731774174	80.6777541142646	61.0465430369124	51.1604570563981	50.5465551085131	52.7192977912614	64.6093454189485	50.3104097734622	46.7497693321366	57.4957253563883	9.03044966974955
ENSRNOG00000001203	Rrp1	66.3989203421901	62.8957999461824	71.7337545531569	69.1642885104122	72.3901543677195	69.0632982307249	71.2624707753738	71.53983388666	68.269118824582	76.5101757159268	74.0460429406701	74.1640412275016	67.8929065206713	68.069141751903	74.4219270620511	64.3593840895548	65.9114329620088	63.6810318899395	63.6781876941286	65.2481476906584	64.24937995823	77.5886506499193	62.0549815059588	68.9060060966342	61.5214952085266	68.4120070559754	66.34091916552	64.1573115459747	69.5527349574407	68.3959843146964	4.30721573281254
ENSRNOG00000001204	Ankrd13a	76.7150132985803	76.4913699621735	77.5708410290791	86.5263503769555	67.5750257231925	75.2400046124555	78.0872549918167	72.1232829710556	83.3559710289714	74.9066690392457	73.3276143222289	70.8892653810924	71.6276833037337	83.5229216036999	75.3305188463825	76.9251712209322	73.7768639621419	69.7441422545327	69.0531745048696	78.9823479586593	86.2827750056339	73.1756457008546	70.5186615140263	89.8246003294953	70.2396166400867	86.6688845011983	89.7532391972886	96.2149871647613	85.6402641040955	77.9341434672152	7.27753004025301
ENSRNOG00000001205	Agpat3	178.914273180108	171.486614770392	224.232227641086	210.859807435262	206.234408215589	197.384373311177	218.351225084356	239.393647397393	250.77997690777	232.2335812599	216.725966563087	188.665615527831	187.138993808451	277.941442319854	237.472852722971	249.543644442354	224.714045445142	185.972130637613	187.47406226508	227.49141066966	229.984577504803	214.672631658593	208.674731773375	244.677040409083	241.386851551847	267.955574863172	242.600696785276	262.33584812651	239.431139065694	222.921703149773	27.0869460037343
ENSRNOG00000001210	Pwp2	29.680623378767	29.1457746988179	31.6083739356541	30.7081327873208	35.74620925937	36.6741941415253	35.0031877604069	33.0770750153503	35.9592229532348	36.7890246107121	36.6398595404998	30.8599465055734	28.6777502985154	34.397122895935	35.1872818295602	35.8447132914291	32.7799526597724	26.8981623447407	25.7793953406875	36.6673197186192	33.8432947928125	32.5760001694594	28.4883867505591	34.6292833367963	31.8118686279266	31.2828518022077	32.0341143115725	36.0439049169341	33.3557943774676	32.8340973121458	3.06947970889869
ENSRNOG00000001211	RGD1303003	92.6262753160637	89.2616497855006	94.6415656284741	98.6960199095793	94.2214579679055	87.4003953014875	91.2343853228787	96.2242182264737	91.9452408680485	103.17420102531	103.549511537988	98.435909265593	96.704041704296	90.3207719783906	97.5497179359405	86.1078618169387	96.6701016776129	104.726451752064	98.3930706628632	104.610964658138	100.163813885498	124.647330697673	103.112833459988	102.164220523037	99.021783493925	113.33623357849	98.8079269137353	108.299555984409	102.02297727179	98.8989823500031	7.82148426291877
ENSRNOG00000001214	Pfkl	135.289439406898	125.270363981209	178.526739197545	158.408531749654	177.792504272917	175.765900975121	164.841567240098	193.705096019338	191.945703709532	194.115936831366	173.141297044322	170.75066530924	155.838007436118	188.028541363945	203.483260063666	197.025098226597	185.123244712629	114.758143446209	105.342894373567	118.901378644157	132.420704234898	129.581872595263	82.1877352272768	165.507604183217	116.643518302397	171.799268094091	147.291991817737	132.510653932105	175.265512492225	157.284937064943	31.3518951561318
ENSRNOG00000001215	RGD1309594	36.0189008307864	36.3562048031455	43.135701944708	42.9183678850534	39.5003773551029	38.7974369602451	39.8182195695537	39.9887026304981	39.9200779567471	43.8902684645855	45.4046886854821	40.99248824211	41.5716225257548	42.1919913255804	41.0518288011536	41.8054071870825	49.8729842745867	37.5912842604778	34.4752338752621	40.0901733679652	39.7482446655168	48.8640002541891	38.5367557814138	44.2659391069907	36.2945906406082	43.0267420689381	43.2532692112335	40.2399357570894	39.7022508298176	41.0111616986786	3.43879538713857
ENSRNOG00000001216	Trpm2	17.9657381571034	16.8098581347877	25.6244425169414	27.0977974926424	26.0343396204087	27.9495963773308	26.5036098712172	29.4866191113774	28.3045368790314	23.2279395736377	23.1334015138057	21.1126725156732	20.5412723068436	28.5962905761989	31.7594128250374	25.6551487265622	21.7947138327709	11.1708215202202	11.1265650540816	29.1798273606748	25.470604674799	14.2018522906264	10.4085256269426	26.6770836565139	27.7619611544005	21.3338792618334	24.1338090928401	24.6726613401132	23.1719456516036	23.1347216108972	5.67352126224988
ENSRNOG00000001217	Lrrc3	1.00538194066516	1.21621712603115	2.67992020592654	1.94714712521981	2.12192109758817	2.20045164849152	2.21910161638943	2.55819983158069	3.1597832050491	2.29072382383014	2.34686682024116	1.54107098654549	1.68954187805207	2.99105416486391	2.43667796707049	3.42337149412525	3.20768973748443	0.477699604483101	0.547769356508633	0.556213718018727	0.793202221706543	0.762246309383902	0.324140936479181	1.99784326943055	0.958375050987099	2.10261790801724	1.65942484046434	1.30076956044815	1.80800212886716	1.80425605427411	0.869632205460544
ENSRNOG00000001219	Tspear	4.28380131239936	5.90734032643702	4.91930558348159	5.15182676881076	4.65190394471253	4.94136510538446	5.19186038551489	4.03926289196951	4.76192680197541	6.00169641843498	4.5979431580235	5.16258780492738	5.24647214763537	4.07871022481443	4.12996265605167	3.94694595793264	3.25163069279244	5.107711155627	3.5947364020879	1.66864115405618	2.51180703540405	3.97170445415823	2.01687693809268	4.46576730813888	2.04041139887576	4.71806945213624	2.88595624428581	2.30781696208542	4.72294433663258	4.14748224216823	1.15375614615235
ENSRNOG00000001222	Ube2g2	36.9805705131618	39.440183944153	35.9402997479737	34.8052548633042	35.6645969094627	33.4314232911167	35.7987147549616	32.8077908225524	31.9983679497226	40.0876669170275	36.5919642992704	37.5636052970463	34.9913015270257	33.8532948659598	39.1107463528093	33.4282157661642	34.8012366039407	35.2762784849059	33.6535798404991	41.5876718395541	39.5719775051375	43.2875667276437	36.1597222472331	37.4497679524629	34.934316374691	38.2061058895815	37.8781757062512	37.8062378697993	35.4589805273743	36.5022625996823	2.63304779416316
ENSRNOG00000001223	Pttg1ip	83.7963991415262	89.4353950892193	98.0189993126555	97.9252741725132	94.38468266772	89.0989895564635	93.6628361483614	107.085347335992	113.307155493733	107.022617049344	99.9573684457817	97.0874721523657	98.0378905553898	110.759642104961	110.806898061866	111.239436079694	103.744595482202	71.5814484256215	73.0245023395572	87.3255537289402	83.1980996989974	90.9480201775424	78.2620283299179	110.116420203319	80.3798429860147	109.900248216608	134.557709889826	97.4318361084063	99.919791121883	97.3109137957387	13.5747165600978
ENSRNOG00000001224	Itgb2	5.42032002793388	5.29923176342144	9.8753224026608	8.15367858685797	8.77332761502802	10.7706317531427	7.11787310917364	9.55958884432784	10.6364533240385	8.75056500703115	6.99270521949407	7.85946203138198	6.58032099872911	9.92486154704844	10.0771088807661	9.50489026604188	8.2169586425971	6.21009485828031	5.16957330205023	9.28449052385106	7.44728752602254	8.14400004236485	6.59086570841002	10.7726842959491	7.41967781409367	9.43613890427247	11.4356016179825	11.9586878944426	9.33519466537533	8.50750335078515	1.82814786365989
ENSRNOG00000001225	Fam207a	27.9758453054652	28.8417204173102	31.0944166358874	29.2072068782972	28.1562607179969	30.6905098342238	31.1511623130894	26.9284192797967	28.3490408678349	31.7494321982858	30.7008496280527	31.0911071535552	29.8782142644997	27.5086345162484	29.3640344845274	28.4743958393712	34.3178860955526	28.2577689113465	30.914733057956	52.2413038231435	36.1788346678373	39.0751529126274	38.320661823761	31.2603711569722	45.229119341746	38.4625227076324	33.4049435276082	38.687404346232	31.5477922486004	32.7261981019123	5.64569077605663
ENSRNOG00000001226	Rn50_20_0141.1	0.655683874346841	0.521235911156208	0.624091006859605	0.243393390652477	0.244837049721712	0.579066223287241	0.251219050912011	0.269284192797967	0.311527921624559	0.503959241242632	0.383161929835292	0.654955169281832	0.933694195765617	0.362552019983505	0.454295892165684	0.563849422561806	0.307586687156041	0.183730617108885	0.308120263036106	0.256714023700951	0.132200370284424	0.361064041287111	0.540234894131969	0.430907371837963	0.123661296901561	0.461550272491588	0.468967889696444	0.209801542007766	0.147592010519768	0.396170268012261	0.186864474031953
ENSRNOG00000001227	Adarb1	128.951161954879	124.227892158896	174.965749334875	152.283131418233	167.427735834697	198.272274853551	182.678119854851	193.660215320538	211.927994682307	172.35406050498	161.790124872952	140.584200747612	135.074426987426	214.041648797762	182.668248277165	183.049687538815	179.630625299128	127.692778890675	135.744093659796	236.305258816725	203.632637028107	142.54005985479	152.094130527954	186.07363783912	238.41898042621	186.209893268551	174.708576138452	225.830379817159	189.545039510012	175.944233248835	31.7254832275236
ENSRNOG00000001228	Pofut2	44.193093130977	46.1728144632541	50.7349277341161	52.2890134251738	50.8036878172553	48.062496532841	48.1084482496501	48.9199616916307	48.9988916726628	54.4275980542042	50.5294794970291	49.1986912454647	46.4179400180621	49.2617557152587	50.6333421631935	50.8672729068258	57.0353599897916	49.9379817301949	43.9927264445996	41.9299572044887	42.7447863919637	54.3601973271151	42.5705096575991	49.1234403895277	39.3242924146964	49.8987127927017	51.2617977891266	45.9884980081022	50.1812835767212	48.5506537253182	3.9324381594797
ENSRNOG00000001229	Col18a1	70.6827216545894	83.1805641553448	48.4221198851658	61.0917410537717	41.9895540272736	42.4262519595118	51.1649467024129	54.2158841499908	42.100773408119	45.6770330471731	52.3016034225173	60.4870362219104	53.7985703274474	34.397122895935	43.6950049010267	39.9527590843794	38.7119816263532	58.8305435982649	75.5237000286278	132.421650559074	122.858210784325	58.3319017812733	104.517444184732	53.4716875053472	111.604320453659	23.0775136245794	45.9227787371979	15.9449171925902	20.8842694885472	58.1960209124531	28.1608147339473
ENSRNOG00000001232	Slc19a1	9.92268263178219	11.9449896306631	12.3716864300992	10.9932681444702	10.8544425376626	11.3110935615441	13.4402192237926	12.3421921699068	12.2385969209648	12.0492073133466	14.1290961626764	9.93990786321839	10.8041756938593	10.967198604501	12.1420902087919	10.5117642349022	12.6110541733977	10.876852532846	9.00395879761066	11.6804880783933	12.0743004859774	13.9210247029586	12.3893869054265	12.9663945525787	11.0058554242389	12.3080072664424	17.2075141065541	12.0006482028442	10.5528287521634	11.8814112177108	1.53576560420624
ENSRNOG00000001235	Gna12	323.295862311282	334.503145984496	327.133821301526	382.452147845259	276.339416785906	278.028996007647	362.592830149669	314.389295091627	366.623859763303	319.785045806688	315.533849219363	252.928275666778	325.058965011544	390.78575853972	362.569421574776	383.820356929572	329.161696212272	350.337540703222	317.56928443588	290.600274829477	298.772836842798	318.859666683329	316.39756966329	354.088339458486	247.817238990728	379.189190533645	406.090118024067	487.578783626047	398.461530400744	338.302245461832	49.6369362410331
ENSRNOG00000001236	Brat1	29.680623378767	48.0840128041602	32.8932671850709	38.6589835486351	34.7668610604831	40.5732400449927	45.59625774053	42.3224989680805	33.6895195242559	34.7731876457416	38.9388311195115	38.4111943396463	42.1496236945621	27.1460824962649	33.8243941530632	38.2209358579396	32.9557164810044	33.8799257948784	30.914733057956	39.3628169674792	44.4193244155664	40.0379903560597	36.1957379068419	34.9426705163148	39.7880222780773	34.4111369824284	39.8622706241977	40.9532609999158	34.7210204747755	37.3163496695586	4.73918005964219
ENSRNOG00000001237	Cabin1	72.212650694732	70.5405933098068	71.8805994959474	74.2349841490054	67.9830874727287	80.3357873773832	78.1709946754541	77.374324730616	79.6176359694767	68.2177554736617	59.485889606929	71.5056937757106	71.2275286484056	89.4597109309298	83.8382419178489	79.0597440349161	64.4174404815366	65.1508768268106	65.0133755006184	82.8330583141736	77.7338177272412	76.9467590209644	68.7538941931952	75.8005240460416	77.4428871846026	71.5402922361962	70.561630172788	80.563792130982	73.3163312256948	73.9731000456689	6.51616341434921
ENSRNOG00000001238	Rsrc2	90.265813368415	89.9566310003755	87.6664308459256	84.9442933377144	89.9776157727292	88.9059674820344	86.3774836719131	79.4837175742	82.7774191745258	83.74886299923	84.5829960111406	90.576447234211	87.7227927735982	71.6493429492401	84.4164366896962	80.5096425500751	83.8832836829832	85.3612447087879	84.3564809023295	81.3355598425847	89.3233835221757	87.5780891255294	84.2766434845871	81.4806666748147	82.2347624395381	82.4636486851638	80.4821047625204	78.6336179445105	78.5927456017765	84.2608318900802	4.27260849677008
ENSRNOG00000001239	Ddt	60.3229164399093	65.0241799167369	57.3062389239907	56.1427421105047	52.6399656901681	46.2480890332076	51.8348641715116	53.4529122703965	53.7608184746382	56.8099508309876	59.9648420192231	64.2626601389468	62.5575111162963	50.4400497802051	59.7605596330677	50.2631485255096	57.0793009450996	80.9517098981747	71.9289636265399	70.6391421883784	57.4630942836296	83.0848477228453	73.3638986231213	60.5228990445138	57.8425716257052	67.3863397837719	65.3669089330735	62.814581677125	59.9223562710259	61.0054504723553	8.60675238727919
ENSRNOG00000001241	Iqce	32.1285098429952	29.8841922396226	35.3162087411141	33.4665912147156	31.9104288137298	39.3378987686466	31.9885591494627	34.7376608709378	31.686840028098	28.6798622743534	29.216097149941	32.5165978161098	32.5014503383174	32.0405347660422	31.8833117047189	30.2867689833199	27.7706837546597	23.2602961259848	21.8765386755635	28.3241139483383	32.5653578800631	20.0189951780298	16.2430624835679	33.7282951956805	31.7191226552504	31.3341351658178	26.7311697126973	24.5467804149086	33.1713043643179	29.9610816640346	4.81153210139357
ENSRNOG00000001242	Gstt3	76.6713010402905	79.4884764513217	96.8809510060292	113.461885609163	93.6501715185549	84.1190200361932	98.268518748415	99.8595548292462	123.721088873754	113.024313467779	96.7962825246405	75.0501570447652	97.4154277582127	122.361306744433	110.682999182185	98.6736489483161	90.7820136663402	59.1612587090609	80.3509174828601	84.7156278213139	87.6047787084782	107.436611396321	82.4398448445384	118.812914434958	68.7247657530426	104.771911855591	121.751279055807	115.936332113491	106.782819611052	96.875730318488	16.7884960336322
ENSRNOG00000001243	Zcchc8	70.8575706877486	62.4614366868856	53.0477355830664	60.3209953167055	64.5961749515784	71.3023542941023	52.797870533341	47.6184214264406	52.336690832926	55.1606296778299	60.4916896727467	43.3811482712555	41.8828539243434	36.3911590058443	46.9576753993075	53.6865200196348	52.6852054142991	47.8067065717318	56.454479305171	72.3077833424346	82.6252314277649	46.0156061507019	49.6295789409235	65.4979205193703	62.6035315564153	58.3604677883808	52.4522547398945	60.3389234814334	59.7009682552462	56.5437787509491	10.0211188081651
ENSRNOG00000001245	Pcbp3	44.411654422426	45.4778332483791	47.6511839355157	45.3523017915782	47.7024185207802	49.3364422240729	47.4804006223701	47.3940179324423	44.6820047587225	49.0673043064417	45.4525839267115	49.7765928654192	48.2853284095933	46.859848582868	44.7687951916001	43.2955806609958	43.2379000230778	43.5074101313839	46.8342799814881	56.0920141786578	49.9717399675122	47.3395076354213	47.9008272797012	45.7153548122638	58.2135555164099	43.0267420689381	45.0569918639122	48.9257195962109	45.3107472295688	47.1767959201539	3.37348110504747
ENSRNOG00000001247	Clip1	79.0317629879392	77.5772781104156	91.3008431799904	82.8754495171684	88.4677872994453	92.9208266301592	86.8799217737371	88.3700959365329	92.5237927224941	82.374428704932	80.7034814715583	83.7572081187472	77.2743101066972	92.5414031007896	94.9891410891884	85.0204379305695	80.7195349008068	66.9514368744776	74.7362815786466	82.3196302667717	93.5978621613721	73.7774191029998	63.0634199750051	89.4720397525369	85.2026335651756	89.7458863178089	82.7547953048955	84.4661008123264	89.0717783486801	83.878861642823	7.63417363981692
ENSRNOG00000001249	Col6a1	11.4526116719248	27.1477037060525	9.17780892440595	12.778153009255	9.67106346400763	13.4729407951498	12.0166446019579	12.4768342663058	10.1024054583964	12.9654968428786	15.3264771934117	21.3823599383186	12.5381792002811	8.61061047460824	16.4372513710857	13.4518362239745	11.6004122013136	5.62215688353188	7.29217955852118	20.4943362254593	16.2165787548893	16.0071724970619	19.4484561887509	24.8751073742824	13.5718273349463	13.2823911750357	44.3355028028407	17.3296073698414	11.2169927995024	15.182796493379	7.33091386003527
ENSRNOG00000001250	Lfng	10.0975316649413	9.208501097093	16.9973021279998	17.2809307363259	17.6282675799633	12.8552701569767	16.161758942006	26.8386578821974	29.5061445767261	25.0147041562252	22.2233919304469	14.4860672735276	12.9383338556093	23.2939672839402	19.9477196287296	23.7622256651047	19.4658432014466	11.1340753967984	10.1679686801915	19.8097654955901	22.8706640592053	16.1676454043007	11.056807499901	34.7859769265555	22.3208640907318	24.2570309876135	27.8134033043045	21.7354397520045	22.5446796068946	19.3921013435638	6.31169892455018
ENSRNOG00000001251	Grifin	4.9394851867462	15.0724050976003	7.01184601824615	11.8857105768626	10.8136363627089	5.32740925424262	6.23860643098161	9.11078185633123	9.92438950318239	11.8201349309635	7.99850528531171	9.13084559528201	4.97970237741662	10.6499655870155	4.50165929509632	13.0893615951848	10.9412978716935	7.42271693119895	7.08676604983044	8.68549113521551	15.0708422124243	11.0726305994714	11.0928231595098	5.87600961597222	2.8751251529613	4.20523581603447	6.38517819048235	14.4763063985358	6.71543647864945	8.77242429535007	3.3326079459528
ENSRNOG00000001252	Chst12	12.8951161954879	11.684371675085	21.6229178259004	20.2016514241556	18.4443910790356	17.8738440921328	19.0926478693128	24.370219448216	19.4037391183297	19.837668314369	20.7865346935646	16.4894595560367	16.184032726604	22.2063112239897	22.4256972223606	20.4194040884883	18.0157916762824	12.0894746057646	11.879747919281	14.8038420334215	12.6031019671151	14.121615837007	9.68821243476664	20.095952886625	15.210339518892	18.4620108996635	16.5581739515898	16.616282127015	20.1832074385783	17.3884744775542	3.68546643100772
ENSRNOG00000001253	Eif3b	81.8293475184857	86.7857792075086	102.607903774859	92.4894884479412	102.709142358258	95.2370915233082	102.748591823012	101.609902082433	105.429949475512	110.138001449753	106.806387941588	84.7203774853381	87.3670997466399	106.363698862661	111.013396194669	101.049871514827	106.86440330907	89.1828415446527	79.4950278633154	101.402039361876	101.221416847774	106.754601540556	86.797739657203	111.840049690671	103.102606291677	110.669498670761	104.11087151261	113.166951758989	108.553923737289	100.071310385974	9.60893538578986
ENSRNOG00000001254	Col6a2	48.3894699267968	84.9180171925322	28.3410739585656	42.3910155386397	35.2157289849729	50.5331790855332	28.8483210130626	36.2636046301263	23.453602099449	42.9281644585769	44.3030981372056	70.1572566624833	52.7314912465725	24.2456663363969	46.2968813743392	32.3810668385495	36.0315833525648	24.5096643223252	29.4083673275572	31.575824915217	30.0094840545642	44.6917046659825	29.8209661560847	46.4204759661805	26.8345014276388	27.4878828950546	78.7866054690025	26.854597376994	25.4965198172899	39.6319246631123	15.69005118234
ENSRNOG00000001255	Mlxip	20.2387755881725	22.0222172463498	29.5525447365872	33.1015011287368	34.6852487105759	32.9681703124869	36.9710703258843	32.8077908225524	37.4278545837506	24.2358580561229	28.2102970841233	20.920038642355	22.1418909281561	33.0828718234948	31.8833117047189	33.3879408074098	23.5084110897831	6.39382547538919	9.00395879761066	26.441544441198	31.7280888682617	6.25844338230993	4.21383217422935	29.1450076952222	23.8047996535505	28.2571333492072	26.6950952596437	31.0925885255508	32.6178343248688	25.9585498461484	9.07483840688134
ENSRNOG00000001256	Atxn2	61.852845480052	61.5058375164325	89.5754151022021	87.0537027233692	98.3020754632674	92.766408970616	103.167290241199	102.417754660827	109.657828411845	88.9717133175628	85.0619484234347	72.4303363676379	69.8492181689421	105.593275820196	104.653253704349	111.078336244676	88.0137334819358	48.3946445464803	45.0882651576169	66.4889321385463	78.8795542697062	48.74364557376	38.9329280371105	88.2968378293425	75.2788144888253	79.6430636866041	86.0736449858242	88.7460522692848	99.8090971139932	81.9422915239875	19.7759654853283
ENSRNOG00000001258	Snx8	34.0081369494561	33.3156619880676	41.1165839813386	38.0910656371126	39.0923156055667	37.0602382903834	39.148302100455	38.6422816665083	40.0535899231576	40.8206985406532	40.279897873935	39.9907921008554	36.5029968915986	38.067962098268	40.1432370168222	40.9999080119942	38.7998635369692	37.0033462857294	33.2769884078995	26.9549724885999	31.8602892385461	39.7170445415823	25.3550243645937	38.9383570551759	25.2269045679185	42.5651917964465	36.0744530535726	33.0227627120223	41.8792329849842	36.8278655072487	4.63722509044625
ENSRNOG00000001259	Cux2	18.3154362234217	20.3282005350921	22.9445223110149	24.2582079350302	20.117444252134	30.0728391960507	26.7548289221292	26.2103280990022	27.6369770469788	18.2341616376879	16.3322772592293	19.648655078455	17.8735746046561	30.5450076836103	24.1602815379023	22.1109523561737	20.9598356819188	13.8900346534317	17.6655617474034	50.0164489510686	40.1007789862752	16.3682365383491	19.1603309118805	31.1428509646527	47.609599307101	29.7443508939024	27.7051799451437	37.8481981782009	30.6991381881118	25.8087668836555	8.87817820293917
ENSRNOG00000001260	Nudt1	2.62273549738736	1.99807099276546	2.90018762011228	2.71789286228599	2.65240137198521	1.96882515917662	2.59593019275745	2.01963144598475	2.18069545137192	3.2070133533622	2.15528585532352	1.61812453587276	2.22308141848956	2.53786413988453	3.55176788420444	1.81237314394866	2.72433922909636	1.9107984179324	2.60190444341601	3.76513901428062	2.33553987502482	3.28969459839368	2.62914315144225	2.54627083358796	2.50414126225661	2.66673490772918	2.70558397901794	2.55957881249474	2.39837017094623	2.53100412484591	0.488117028944258
ENSRNOG00000001261	Ftcd	5.72630583596241	6.81950317096038	5.54339659034119	4.01599094576587	4.24384219517634	5.82926664775822	3.76828576368016	3.63533660277256	2.44771938419297	3.61934364165163	5.26847653523526	8.05209590470017	5.51324191785412	2.40190713239072	3.9647641498096	4.55107033924887	3.91074502241252	10.9503447796895	7.60029982155729	4.15021004983204	4.93548049061849	9.54813798070361	6.55485004880122	3.79981955166203	4.01899214930074	6.66683726932294	4.58145553780372	4.53171330736773	4.61225032874275	5.215920106735	1.92437216228676
ENSRNOG00000001265	Mad1l1	10.7532155392882	12.7268434973974	13.9869808007947	15.5771770017585	14.1597427089057	14.8626997310392	15.4918414729073	15.5287217846828	14.3747883835332	17.0429852492963	15.8533248469352	12.6753088643366	12.7160257137603	19.6231280816072	16.9741465163724	17.0363075531174	16.1702715533462	8.81906962122647	8.8670164584835	15.1461273983561	12.9556362878735	12.1558227233328	10.5525882653778	13.4756487192963	14.5611177101588	14.6157586289003	14.7183768458576	15.777075958984	15.7554471229852	14.2397653462038	2.40367762799418
ENSRNOG00000001269	Ppp1cc	161.429369864192	165.058038532799	193.137811005199	184.41105898436	178.812658646757	188.543962302326	184.89722147124	183.382535295416	178.639011057283	186.052588971484	194.454679391411	177.030529579413	174.200659952842	174.659435627053	178.868682633598	171.088024788754	185.782359042249	190.85936505271	211.267793688423	276.352646514074	247.875694283295	240.749479084884	278.833236691313	214.239310598347	316.8202426618	216.979911434657	215.833452619525	241.649416084544	194.600065870314	203.672732473457	37.1639104929964
ENSRNOG00000001270	Hvcn1	0.393410324608104	0.390926933367156	0.660802242557228	0.649049041739938	0.61209262430428	0.694879467944689	0.502438101824022	0.673210481994918	1.0235917424807	0.733031623625646	0.526847653523526	0.462321295963646	0.533539540437495	1.26893206994227	0.867292157770851	0.926324051351539	0.439409553080059	0.293968987374216	0.479298186945054	4.06463870859839	2.07113913445597	1.04307389705166	1.7287516612223	1.37106891039352	4.29723006732925	1.12823399942388	1.65942484046434	2.01409480327455	0.996246071008435	1.12087131634681	0.959425063477806
ENSRNOG00000001271	Card6	3.93410324608104	6.34170358573386	5.69024153313169	4.7461711177233	6.08012006808918	7.60506973250576	5.06625086005889	7.00138901274715	5.47399062283154	6.96380042444364	5.22058129400585	7.01187298878197	5.37985703274474	6.70721236969484	7.55783166057456	7.08839274077699	5.44867845819273	3.16016661427282	2.32801976516169	6.84570729869203	5.42021518166138	3.49028573244208	2.44906485339826	7.36459871868518	5.84299627859876	4.05138572520394	8.08067748400026	6.7136493442485	5.20261837082183	5.66436731432084	1.52616050326413
ENSRNOG00000001272	Mcm3ap	61.5905719303132	66.935378257643	76.0656803654765	77.3990982274876	75.5322298391482	81.1850845048712	82.2742391736836	84.6001172373614	90.3430972711222	73.486420268471	78.2129289276289	70.2343102118106	65.6698251021817	89.9129009559092	86.481418017722	82.8455901578311	73.2056315431378	47.9169449419972	50.2578384596671	74.1047815083412	73.1068047672864	55.5236259045958	53.5913014978913	80.1879445593008	76.6390887547425	78.0532794146886	63.7796329987163	81.402998299013	81.8028718305815	73.5290218940904	11.1249930542429
ENSRNOG00000001273	Psmg3	42.8817253822834	28.1901755283649	37.4454604115763	26.8949696670987	25.6670840458262	36.8286118010685	32.9096956694734	35.3211099553334	22.2964983905577	37.1097259460483	28.4497732902704	54.5924396983739	57.8445785090984	21.7531211990103	35.3937799623628	20.781878717278	28.6495028608198	46.0428926474865	46.5946308880156	25.0296173108427	23.9282670214807	50.5088475533859	30.289169730999	33.6499484008009	25.2578198921439	39.3343398890054	32.8999011848582	22.6166062284371	24.1312937199821	33.5618436380097	9.96579416471499
ENSRNOG00000001274	Vps29	72.9557590856585	70.8446475913146	70.7792624250187	68.7991984244335	68.3095368723577	63.7744933913681	69.2527183680777	64.8974904643101	63.3291760673926	72.7533886448454	74.6686810766524	75.1272105940925	77.9856961606139	60.1836353172618	61.6190428282909	64.963508470871	74.567801157686	68.9357275392536	83.0555286806215	85.8280552573513	79.2320885904647	80.7579905678839	88.5625069780341	71.9615310969397	94.9409606961735	74.0531770530948	69.0104286914843	71.2066433574356	65.2356686497375	72.6755708309903	8.0600688860881
ENSRNOG00000001275	Tmem184a	0.961669682375366	1.0859081482421	0.403823592673862	0.770745737066177	0.448867924489806	0.887901542373769	0.544307943642691	0.942494674792886	0.534047865642102	0.824660576578852	0.910009583358818	1.15580323990912	1.0226174525052	0.317233017485567	1.2389887968155	0.443024546298562	1.01064197208414	0.036746123421777	0.136942339127158	0.0855713412336504	0.0440667900948079	0.0401182268096791	0.0720313192175958	0.195866987199074	0	0.0512833636101765	0.14429781221429	0.0839206168031062	0.110694007889826	0.500147766343298	0.412183134849281
ENSRNOG00000001276	Pcnt	34.7075330820928	37.1814949958095	41.8140974595935	39.3891637205925	38.9698970807058	40.496031215221	42.7491084968605	44.5216532092639	48.1978198741997	37.5220562343377	36.0172214045174	33.4797671827007	38.6371550533486	44.5938984579711	43.8602034072687	42.1678818158722	36.6467567268769	29.2131681203127	31.0516753970831	43.9408837234795	46.7107975004964	31.0113893238819	30.3251853906078	44.8927134660277	43.4978611851241	42.9241753417177	39.9344195303049	46.2822201669131	46.7497693321366	39.9133102722524	5.3025122254257
ENSRNOG00000001277	Mafk	17.5286155742055	16.3320585495612	23.128078489503	23.6091588932903	22.1577529998149	22.1203297295726	22.5678447402623	22.6198721950293	21.9849704689332	23.0904961442078	24.2828873033116	20.1495031490822	18.9406536855311	25.8771504263227	24.8210755628705	25.735698644071	24.0357025534792	13.338842802105	13.180700140989	13.6486289267672	14.233573200623	17.5717833426394	9.58016545594024	18.4114967967129	13.7573192802987	19.3338280810365	18.1815243390006	18.2946944630772	20.6628814727675	19.6268030141726	4.26864115157555
ENSRNOG00000001278	Gpn3	33.1776040419501	35.5309146104815	33.5907806633258	35.5760006003704	33.705900511689	32.0030599403415	33.2446544040228	33.9746889913435	32.3098958713472	35.3229613634608	35.7777451983704	37.062757226419	36.2806887497497	28.6869285811948	32.9158023687318	30.1256691483022	29.3525581457479	29.1029297500474	34.6121762143893	37.5658188015725	38.1177734320089	34.7825026439917	32.7022189247885	33.6891217982407	39.5406996842742	30.8213015297161	30.2303916588938	36.1697858421388	29.9980761381429	33.654186442588	2.80005115598134
ENSRNOG00000001283	Anapc7	46.5972673369155	45.0434699890823	49.3399007776064	48.4758503049516	49.5795025686467	50.4945746706474	47.2291815714581	50.7151896436172	47.5302600421471	51.0831412714122	51.8226510102232	52.4349403172102	49.2634842337287	49.8509027477319	51.0050388022381	45.9134529800328	47.1047040901823	42.4417725521524	38.4465617099497	42.1438855575728	41.9075173801623	52.1135766257731	40.5896483791152	48.222452248412	42.8795547006163	50.9756634285154	44.8044706925372	43.8904825880245	50.1074875714613	47.3105719238663	3.76425796098385
ENSRNOG00000001284	Uncx	2.14190065619968	2.95367016321851	3.45085615557664	2.19054051587229	3.26449399628949	2.93393553132202	4.98251117642155	3.68021730157222	4.09436696992278	2.42816725325995	2.01160013163528	3.27477584640916	2.48985118870831	3.89743421482268	3.7169663904465	2.21512273149281	4.13044979895255	1.61682943055819	1.16400988258085	0.770142071102853	0.484734691042887	1.16342857748069	0.324140936479181	1.80197628223148	0.680137132958586	1.07695063581371	1.1904569507679	0.461563392417084	1.69730812097733	2.28581165953563	1.26449494484362
ENSRNOG00000001285	Atp2a2	339.862808203112	318.605450694232	506.798608805697	449.304199144472	492.204082290549	446.653080228892	508.383619362273	553.468777597422	612.997941779526	516.008448555978	481.73033628542	389.582745398699	364.674275889028	680.69141751903	568.943655497678	573.757062415392	511.42877882988	339.570926540641	383.267371632134	498.838133721565	520.825392130535	347.46396239863	338.403137684265	554.538614158018	575.396014482964	534.57778227248	542.054731582982	613.501669139108	612.100965628108	488.814965167887	97.6378391146652
ENSRNOG00000001287	Gper1	2.27303743106905	0.738417540804628	1.76213931348594	1.0547046928274	1.22418524860856	2.54789138246386	2.97275876912546	1.70546655438713	2.53672736179998	1.97002248849392	1.38896199565293	1.38696388789094	1.42277210783332	2.03935511240721	1.94108244834429	1.61099835017659	2.19704776540029	0.257222863952439	0.547769356508633	2.22485487207491	0.969469382085775	0.882600989812939	0.540234894131969	2.58544423102777	1.79308880507264	1.64106763552565	2.56128616680365	2.51761850409319	2.06628814727675	1.70205097583234	0.701808383246942
ENSRNOG00000001288	Gpr146	5.3328955113543	4.47394157075745	5.46997411894595	5.47635128968073	6.3249571178109	5.94507989241567	6.19673658916294	10.0981572299238	11.3930211336982	8.06334785988211	7.85481956162348	4.19941843833645	4.40170120860934	9.60762852956288	8.71422120426903	8.37719142091827	7.86543100013305	3.85834295928658	3.52626523252433	10.1829896068044	8.24048974772908	5.01477835120988	5.1502393240581	8.61814743675925	10.7894481546612	8.82073854095036	10.4976658385896	8.89558538112926	8.85552063118609	7.31879603041285	2.28457497468133
ENSRNOG00000001289	LOC498154	25.3968220663676	25.7143049503729	26.0649773453129	24.7449947163351	25.1774099463827	31.1151583979677	24.9125558821078	26.6591350869988	22.4745143457718	25.0147041562252	26.9650208121586	28.5483400257551	27.6106712176404	22.0703542164959	25.2340718284757	22.1109523561737	24.6069349724833	26.0530015060399	23.5540823298712	26.184830417497	21.5486603563611	30.2090247876883	29.6408878580407	24.3658532075648	26.4944328611595	23.9493308059524	21.8250440974114	21.4417175931936	22.5815776095245	25.2506677845976	2.5225401364389
ENSRNOG00000001293	Get4	62.7708029041375	62.4180003609559	71.1096635462973	68.6369361639985	70.5946826697603	70.1828262624136	72.9791342899392	66.5580763198976	69.8267584327048	77.6555376278419	73.4234048046878	70.080203113156	71.9833763306921	69.1114788093556	71.9852490949806	66.1717572335034	71.3601114202016	58.3895901172036	60.9735764963672	62.1247937356302	63.103643415765	73.0151727936159	59.9300575890397	68.5926189171157	67.0244229206461	71.0274586000944	69.1186520506451	66.9686522088788	70.03240899163	68.1775533524536	4.51575987096042
ENSRNOG00000001294	Ift81	32.8279059756318	34.0540795288722	43.7597929515676	40.6872618040724	43.1729331009286	43.1983402572282	43.5865053332339	44.6562953056629	44.8600207139365	42.9281644585769	42.5788694529468	46.9256115403101	41.8828539243434	44.7298554654649	50.0964470179068	44.5843793411371	44.0727781739299	29.2499142437345	27.7992948428131	22.50526274445	31.199287387124	30.8107981898335	21.9695523613667	43.8742051325926	26.5562635096102	42.3600583420058	36.8320165676976	29.665938039898	37.562166677281	38.2409259442813	7.65717539909216
ENSRNOG00000001295	S100b	1167.07358407909	1009.32990562807	1601.96819213721	1536.6236063193	1586.0136019223	1158.9045348722	1394.14012303621	1933.14633939781	2018.52291617193	1751.16673436519	1709.66853092507	1268.3399487016	1299.03539608019	2023.94665155792	1717.15587313316	1907.22067181531	1911.87096545134	1260.90647909485	1163.32517088521	1429.3836839669	1138.20112135879	1628.39882620487	1331.85909233335	1620.79931907234	1208.17087072825	1477.37113888196	1787.45307435147	1514.97693483807	1381.60881047555	1515.05455509605	284.952206308128
ENSRNOG00000001296	P2rx7	12.1520078045614	12.4227892158896	12.9590662012612	17.4837585618696	12.3642710109465	12.2762039336895	12.8540414383312	14.3618236158916	16.4664758572981	10.3998861601889	11.3990674125999	9.97843463788203	11.4711001194061	17.4024969592082	15.0330640680281	16.2308083780291	11.4246483800815	4.22580419350435	6.26511201506749	13.2635578912158	12.5590351770203	4.85430544397117	4.57398877031733	14.1807698732129	12.7989442293116	13.5900913566968	12.0849417729468	16.9519645942275	17.0099792124033	12.380635802933	3.60247555239327
ENSRNOG00000001297	Prmt2	70.4204481048507	71.4093198284005	106.315738580319	98.0469708678394	112.176174947498	94.6194208851352	101.911194986639	107.713677119187	106.364533240385	115.406666244563	111.691702546987	100.670462196084	90.3015672190461	117.14962145717	123.1141867769	118.811128325523	128.087884722837	66.069529912355	61.5898170224394	54.7656583895362	72.7542704465279	71.6110348552771	43.2548071901663	93.1151657144397	57.904402274156	106.618112945557	93.2885355965387	78.6336179445105	111.468865945055	92.5960178029629	22.5941092460349
ENSRNOG00000001299	Sun1	91.6646056336883	92.3021926005784	97.1379296559126	100.643167034799	102.056243559	107.976548435628	100.068921946618	104.078340516414	97.7307594125046	97.1266901303981	101.011063752829	97.8580076456384	99.9497405752908	94.5807582131968	105.52054586212	99.0361235771058	90.8259546216482	75.8807448659694	82.5077593241129	118.302379255522	115.543123628586	84.9302861560905	91.8759476620435	98.4819211636944	119.796881373387	107.746346944981	95.1644071553245	104.481167919867	94.864764761581	98.935976668432	9.53106482952501
ENSRNOG00000001300	P2rx4	31.8225240349667	30.5791734544975	30.3234806862373	36.5090085978715	26.2383704951768	29.1849376536769	32.2397782003747	33.9298082925439	31.8648559833121	30.4666268569409	33.4787736193586	34.2117759013098	33.3017596489737	30.8169216985979	36.7153680122994	29.4007198907228	33.2633031681605	29.654121601374	28.6551844623579	24.2594752397399	25.2062039342301	31.6532809528368	27.26385432386	31.0645041697731	31.6572920067996	32.3598024380214	30.3746894711081	30.1694617407167	33.2082023669478	31.0301123759581	2.87577419905128
ENSRNOG00000001302	Adora2a	3.2784193717342	4.03957831146061	4.11165839813386	3.73203199000464	2.85643224675331	3.31997968018018	3.64267623822416	4.53295057876578	3.42680713787015	4.03167392994105	4.83741936417056	3.66004359304553	2.71215933055727	3.35360618484742	2.477977593631	3.74557116416057	3.64709929056449	6.46731772223275	10.5445601127912	79.8380613709958	59.1376323072323	20.0992316316492	41.8501964654232	15.0817580143287	113.459239907182	15.5388591738835	21.8250440974114	64.2831924711793	17.7848372676321	18.1833108602064	26.9649189433087
ENSRNOG00000001303	Specc1l	50.7936441327352	54.9035159751205	63.2901703427034	62.7549292232303	69.9417838705024	58.6015017966688	63.2234611461894	68.7123498622813	74.9447171451083	63.8195657319078	62.5990802868408	61.8354733351377	61.2236622652026	78.8550643464123	77.1064027884847	74.5892236131761	71.8874028838976	57.6914137721898	47.0739290749607	55.2790864369381	59.3138994676115	54.4003155539248	42.066290423076	65.341226929611	58.9246079735939	71.8479924178573	68.4693118956808	70.1995959557983	69.8479189784803	63.4323288836318	8.74424368065583
ENSRNOG00000001304	Bcr	19.2771059057971	16.3754948754909	30.837437986004	25.2317814976401	28.5643224675331	26.5212330265556	32.5328670931054	38.2383553773114	39.6975580127296	29.0005636096896	24.4265730269998	18.5313786132095	17.5623432060676	49.2164367127608	45.7599862290525	44.6246542998915	35.1527642464047	11.2810598904855	17.8709752560942	49.5885922449004	46.578597130212	17.6520197962588	21.1051765307556	32.984000644324	52.5251358589381	33.2829029830045	34.4511026661618	55.0938849312392	40.4402108824165	32.2208453448632	12.0532048171922
ENSRNOG00000001309	Camkk2	6.64426326004798	5.99421297829639	11.9678628374254	8.88385875881541	11.3033104621524	13.5887540398073	11.8910350765019	16.3365743630767	17.8460995102069	11.8659494074401	11.2553816889117	8.12914945402744	7.82524659308326	19.2605760616237	17.3871427819775	18.6070309445396	15.7308620002661	4.51977318087857	4.99839537814128	21.0077642728612	20.0944562832324	5.25548771206796	7.20313192175958	14.1807698732129	19.6930615315736	9.43613890427247	9.45150670003602	19.6374243319269	12.6560149020701	12.5052150072494	5.08975736928433
ENSRNOG00000001311	Rab36	46.4224183037563	51.3417372488865	57.967041166548	57.8870614101807	60.1483018816339	63.0796139234234	51.6673848042369	57.2677716683677	54.2058583626733	50.9456978419824	54.5047845190702	61.1805181658558	53.1761075302704	48.3553756653	59.2649641143415	59.8083137503059	54.2231388500793	47.8801988185754	39.370922499058	43.555812687928	55.0394208284151	45.8952514702728	34.8991741609252	47.2822907098564	44.5798975330128	53.6936816998548	47.5100546715551	48.9676799046125	53.465205810786	51.8477820690264	6.55595999491012
ENSRNOG00000001312	Pdgfa	35.0572311484111	34.1409521807316	33.7743368418139	31.6005752197132	31.992041163637	28.2198272815315	31.2767718385454	28.9031700269818	28.79408075587	31.1080295276133	31.7066496938704	33.4797671827007	34.7689933851768	26.6928924712855	31.3051169328717	29.6020946844948	35.1967052017127	32.4100808580073	31.5309735840282	26.9977581592167	25.9112725757471	38.5937341909112	33.3865164573557	29.7326086568194	27.0818240214419	33.693169891886	31.312625250501	29.7078983482996	32.2488542985693	31.3871224768878	2.89023059531984
ENSRNOG00000001313	Gnaz	27.1453123979592	27.6689396172087	52.6439119903925	45.5551296171219	53.3336706643796	54.3164117443432	53.802746736989	62.4290520303288	64.8868156755154	60.0169641843498	46.6978601986762	42.1097647073554	37.0365364320361	67.8878657419113	66.9053950280371	64.3191091308003	62.2643336714443	26.4204627402576	23.3486688211805	31.4474679033665	35.2093652857515	25.8361380654333	15.9189215470887	48.2616256458518	35.3053002653957	49.7448627018712	41.9545889013049	45.6528155408898	60.5496223157349	45.8161951483785	14.6826353510334
ENSRNOG00000001314	Fam20c	57.9187422339709	63.1998542276902	62.5192343930533	62.795494788339	67.1261577987027	63.1182183383092	62.7210230443654	73.918510923042	73.9656293914311	73.5322347449476	69.0170426115819	66.4201595201105	62.201818089338	68.1597797568989	71.0353576840888	69.1923791400845	67.273602576557	62.7256326809733	58.4743788072966	62.5526504417984	65.0425821799365	70.9290249995126	56.7606795434655	72.4707852636573	60.9031887240188	71.7967090542471	66.6295147899486	65.9196444988399	71.4714310941977	66.1997055634622	4.85916901990998
ENSRNOG00000001315	Rtdr1	2.22932517277926	2.4324342520623	2.05582919906693	2.1094093856548	3.18288164638226	2.00742957406244	1.75853335638408	2.42355773518171	1.51313561931929	1.69513562963431	2.01160013163528	3.3133026210728	2.5343128170781	1.76744109741959	2.10628095458635	2.25539769024723	2.41675254194032	1.94754454135418	0.410827017381475	0.385071035551427	0.661001851422119	1.44425616514845	0.504219234523171	1.52776250015278	0.309153242253903	1.79491772635618	1.62335038741077	0.67136493442485	1.58661411308751	1.74754628184737	0.773827285050945
ENSRNOG00000001316	Anapc5	250.252678709044	259.74922905951	267.037528464516	254.143265406295	266.831578021713	251.546367395977	270.186089255868	260.487575833234	259.057718825223	262.150434399122	269.027569985604	266.027379052415	271.527164454315	266.83828670786	280.259265839666	265.411978191593	260.613805931783	256.120480249785	250.193653585318	275.32579041927	271.187026243448	292.943292164276	286.036368613073	261.325734321004	267.201147280048	279.648181766292	261.792305809776	268.839695928751	269.835093232766	266.26195466026	9.92923977251872
ENSRNOG00000001317	Zfp68	51.7990260734004	51.2548645970271	61.4913197935199	54.1144638550673	70.7171011946212	55.0112912122879	59.4970452243279	56.8189646803711	57.944193422168	62.1244301022735	59.1985181595526	54.3227522757284	53.1316459019006	54.0202509775422	55.9609939895001	64.3191091308003	66.7463111128609	47.6597220780447	51.5930262661569	58.0601550270318	61.8257065030155	52.4345224402505	44.7674648937358	60.4053788521944	59.3265071885239	69.5402410553993	62.4448782357341	64.6608352467933	63.6121565340201	58.0966508973741	6.10930255808041
ENSRNOG00000001323	Zfp157	19.9765020384337	17.8088936311704	27.7536941874036	25.0289536720964	28.5643224675331	27.4477389838152	28.2202733857826	24.9536685326116	28.0375129462103	24.2816725325995	23.3249824787234	21.4979402623095	20.3189641649946	30.2730936686226	27.9185475549093	28.7160455918977	28.2979752183558	16.2050404290036	16.1249604322229	22.50526274445	27.1010759083069	17.6520197962588	16.4231407816118	26.6770836565139	25.4433118374962	24.0518975331728	25.0356704191794	26.1832324425691	28.3376660197955	24.2814187351052	4.22275953209498
ENSRNOG00000001324	Asmt	2.84129678883631	3.5183424003044	2.20267414185743	2.6367617320685	1.34660377346942	3.20416643552273	2.47032066730144	2.96212612077764	3.87184702590524	2.79468306507277	1.77212392548822	3.54446326905462	2.44538956033852	1.49552708243196	2.27147946082842	1.3693485976501	1.93340203355226	1.54333718371463	2.84155353688853	1.92535517775713	1.49827086322347	1.68496552600652	2.48508051300706	2.27205705150926	1.97858075042498	1.743634362746	1.08223359160718	1.55253141085746	1.77110412623722	2.24342276463584	0.719439515011606
ENSRNOG00000001325	Il3ra	61.5468596720234	63.5907811610573	45.8156221506345	47.623973437668	43.0097084011141	50.9192232343914	44.8007307459753	43.0854708476748	39.386030091105	41.9660604525682	38.6993549133645	52.8972616131738	55.3547273203901	30.5903266861082	38.9868474731278	35.643338497657	48.8184013471945	57.0299835505978	44.7116737250172	30.7201115028805	31.1111538069344	58.4121382348927	45.2356684686502	36.157045836949	25.2578198921439	42.5651917964465	34.8118471966975	27.232240152608	37.8204526956906	43.2344843070599	9.89894366643004
ENSRNOG00000001329	Gjc3	7.73706971729272	6.16795828201512	10.6095471166133	7.86971963109675	9.87509433877572	8.26134478556463	13.0633906474246	9.24542395273021	12.5501248425894	6.91798594796703	10.2974768643235	5.3937484529092	6.00231982992182	14.4567617968423	9.74671186828195	17.3585072231528	13.7974599667138	3.56437397191237	4.55333277597801	9.07056217076694	5.99308345289388	1.68496552600652	1.26054808630793	9.67582916763425	7.97615365015069	11.1797732670185	9.37935779392887	19.0080197059036	15.2019770835361	9.23788351435353	4.19503706308309
ENSRNOG00000001331	Rnf34	56.3888131938283	55.5550608640658	70.8526848964139	66.1624366923649	67.5342195482389	64.6237905188561	64.9401246607548	65.5258202475054	54.3393703290839	69.8670766268194	69.0170426115819	65.8422579001559	65.2696704468536	67.9785037469072	66.2033013765083	67.7424806249256	68.8115360123372	61.1822954972587	71.5523721939402	70.7674992002289	74.8694763710787	67.2381481330221	67.3132678088433	68.4750987247962	77.2264799150249	72.1556925995183	65.1504622147521	74.3536664875521	75.8991914097908	67.339235891483	5.41822313174756
ENSRNOG00000001333	Azgp1	0	0.043436325929684	0	0	0	0.0386044148858161	0	0	0	0.0916289529532057	0	0.0385267746636372	0	0	0.12389887968155	0	0	0.110238370265331	0	0.0427856706168252	0	0.160472907238716	0.0360156596087979	0.0783467948796295	0	0	0.108223359160718	0	0.036898002629942	0.0313474521556501	0.0456201244935149
ENSRNOG00000001335	Zkscan1	6.11971616057051	5.38610441528081	14.6844942790495	9.28951440990287	16.0368267567721	13.3185231356065	15.282492263814	18.1318023150631	25.7678095172314	16.8139128669133	11.6864388599764	7.3586139607547	6.98047565405723	24.9707703763639	21.3519069317871	25.6148737678078	19.8613117992187	2.60897476294616	3.38932289339717	10.3113466186549	10.9285639435124	2.92863055710657	1.90882995926629	15.3559717964074	12.4279603386069	11.1284899034083	15.2234191886076	18.4625356966834	19.2607573728297	13.192772086262	6.81779086226378
ENSRNOG00000001336	Orai1	6.46941422688883	7.64479336362438	6.9384235468509	6.44992485229064	8.24284734063097	6.83298143478944	6.99226358371764	7.22579250674546	6.94262225334732	9.02545186589077	7.61534335547642	7.08892653810924	7.69186170797389	6.61657436469896	7.35133352777197	6.60509323572402	7.38208049174499	8.85581574464825	8.62736736501097	11.5521310665428	8.94555838924601	11.4336946407585	10.0123533712458	8.85318782139814	8.22347624395381	8.56432172289947	12.8064308340183	7.63677612908266	7.67478454702794	8.14833193352098	1.56705801733311
ENSRNOG00000001337	Setd1b	11.8897342548227	11.6409353491553	18.5758852629976	18.5790288198057	22.6066209243047	24.2435725482925	22.8190637911743	21.0939284358408	28.883088733477	16.3099536256706	16.3322772592293	12.4441482163548	12.8938722272395	28.2337385562154	25.3579707081573	26.2995480666328	16.8293858829663	4.6300115511439	4.69027511510517	19.2107661069545	18.5521186299141	3.57052218606144	3.60156596087979	20.3701666687037	17.899972726501	15.5388591738835	18.5061944164827	24.7146216485148	24.168191722612	17.6029661575549	7.05955795472613
ENSRNOG00000001338	Hpd	1.04909419895494	1.82432568904673	1.72542807778832	1.70375373456734	1.06096054879409	1.54417659543264	1.25609525456005	1.92987004838543	1.37962365290876	2.10746591792373	1.77212392548822	1.19433001457275	0.978155824135408	1.67680309242371	1.15638954369447	0.483299505052977	1.01064197208414	2.16802128188484	2.05413508690737	2.31042621330856	2.7762077759729	2.32685715496139	2.19695523613667	1.52776250015278	2.04041139887576	1.69235099913582	1.76764819962506	1.42665048565281	1.32832809467791	1.63683765596916	0.497828256056755
ENSRNOG00000001339	Psmd9	30.5548685445628	28.2770481802243	32.6362885351876	32.4524520869969	32.1960720384051	32.5821261636288	32.5328670931054	32.6282680273537	30.8412642408314	36.6515811812823	35.6819547159115	37.6021320717099	33.9686840745205	31.0435167110876	34.1134915389868	30.8103434471273	31.2420192239922	29.2131681203127	26.2244579428508	28.4524709601887	28.5552799814355	34.1406110150369	27.8761205372096	32.0046657083287	30.420679037784	30.9238682569364	29.2563814264474	31.7219931515741	29.4815041013237	31.5202130384256	2.59222522932524
ENSRNOG00000001341	Zfp113	1.661065815012	1.86776201497641	2.71663144162416	2.31223721119853	3.63174957087206	3.43579292483763	3.14023813640014	3.54557520517324	3.73833505949471	3.34445678279201	2.63423826761763	2.08044583183641	2.93446747240622	4.30530523730412	3.34526975140185	4.51079538049445	3.11980782686842	1.24936819634042	1.26671663692621	2.22485487207491	2.64400740568848	1.00295567024198	1.08046978826394	3.91733974398148	3.33885501634215	2.87186836216988	2.20054163626793	2.93722158810872	2.84114620250554	2.7551558292835	0.922395611817313
ENSRNOG00000001342	Wdr66	10.4472297312597	10.3378455712648	10.6829695880085	10.3442191027303	11.7113722116886	9.49668606191075	9.25323504192574	8.88637836233292	9.12331770471924	9.6210400600866	11.3511721713705	14.9869153441549	11.9601780314739	9.38103351707319	10.0771088807661	13.7337609352554	10.6337111845374	10.215422311254	6.40205435419465	5.90442254512188	8.10828937744466	9.46790152708426	7.85141379471794	12.3787935909815	5.84299627859876	11.6926069031202	10.1008468550003	5.62268132580812	9.37209266800528	9.82716189765138	2.15604129084493
ENSRNOG00000001344	Aldh2	107.488443134592	123.880401551459	107.013252058573	114.394893606664	97.6899828389631	97.0514990229416	94.8351917192842	124.58881986786	109.568820434238	114.90270700332	110.973273928546	128.06299898193	119.24608728778	104.732214772735	134.182486695119	108.903488471937	108.490218655467	79.8860723189431	72.237083889576	98.4498280893147	97.51980647981	109.201813375946	93.0644644291338	108.157750331329	83.1003915178491	97.8999411318269	128.857946307361	98.019280426028	88.481410306601	105.547605815004	14.6362575716755
ENSRNOG00000001345	Mapkapk5	39.5595937522594	40.1786014849577	36.2707008692523	39.4297292857012	36.6847512833032	41.2681195129374	36.3011528567856	37.8793097869141	39.8310699791401	35.9643640341333	38.2204025010703	39.8752117768645	39.7486957625934	36.7537110258278	40.680132162109	37.0126870953071	35.0648823357887	36.3051699407156	34.0644068578806	43.2135273229934	42.3922520712052	39.2757440466758	40.0494134849833	38.8208368628564	41.828433676953	39.4881899798359	41.8102910890906	47.792791269369	40.5878028929362	39.1845508620841	2.78294817892627
ENSRNOG00000001346	Cops6	137.649901354547	123.402601966232	147.505745033052	125.631555141787	135.231663796292	124.344820347214	127.870496914214	131.949254471004	126.035296291536	144.223971948346	140.524637767093	140.584200747612	131.028418805775	111.167513127442	120.71880843639	126.342545612599	152.47511491878	151.871728102204	142.591210616154	159.676122741992	120.743004859774	175.878306333633	158.50491793832	129.389731743708	144.436394781023	151.08078919558	137.155070509683	147.700285573467	139.95412397537	138.126490794856	13.9193478420878
ENSRNOG00000001347	Adam1a	31.2542646771994	30.2751191729897	25.8079986954295	29.085510182971	26.646432244713	27.5635522284727	26.7966987639478	24.6843843398137	20.827866760042	24.6940028208889	26.1986969524881	31.5149016748552	30.1449840347185	17.0399449392247	23.0864912473288	20.298579212225	22.234123385851	29.9480905887482	30.8462618883924	36.5817483773855	34.2839626937606	33.2178917984143	34.6830802032724	25.6977487205185	30.7298322800379	27.898149803936	26.5147229943758	31.176509142354	25.5334178199199	27.767757504975	4.48024407781147
ENSRNOG00000001348	Erp29	148.009706569227	150.115942412988	124.047265422271	123.927801407219	108.462813026718	121.603906890321	113.090442752224	110.496280444766	104.317349755424	117.101801874197	126.395541604417	146.979645341776	140.63213053365	96.5294753206082	108.70061710728	107.936889461831	121.320977605404	162.160642660302	134.785497285906	91.0051214019872	105.539962277065	160.874089506813	125.298479779008	110.939061549555	86.5319925068674	122.772372482763	94.7315137186816	88.3684094936708	111.727151963464	119.462168350221	20.2785718054014
ENSRNOG00000001349	Mcm7	22.7740865689803	23.6727976316778	24.8535065672913	23.3657655026378	24.2796740974031	24.3593857929499	21.6467082202516	24.639503641014	23.72062603227	22.7697948088716	23.6123539260998	22.3840560795732	22.7643537253331	20.484189129068	25.6883677206414	20.5805039235059	24.4751121065593	23.0030732620324	21.9792454299089	23.3181904861697	24.1486009719547	28.0827587667753	27.0477603662072	25.7760955153981	23.3101544659443	25.0775648053763	24.4224047172686	25.0083438073256	23.1719456516036	23.8074801282791	1.65075285549397
ENSRNOG00000001350	Naa25	14.5124697522101	14.8552234679519	21.1089605261337	20.4856103799168	23.8716123478669	22.8924180272889	22.860933632993	24.5946229422144	28.1710249126209	20.7539578439011	22.7502395839704	15.2180759921367	16.5397257535624	28.1431005512196	26.5969595049728	26.5411978191593	23.3765882238591	7.90041653568205	9.79137724759182	19.8953368368237	21.5045935662663	9.1870739394165	9.11196188102587	23.9741192331666	23.4647310870712	18.7184277177144	20.3099170691614	23.7495345552791	24.8692537725809	20.1982574035779	5.69022061736404
ENSRNOG00000001351	Trafd1	261.5741536061	271.694218690173	218.138162515281	246.51693916585	215.130154355478	238.382261919914	221.156504486207	191.775225970952	170.939820994276	187.472837742259	222.569185993075	243.797430071496	250.630199120513	153.676737470508	196.916619440544	175.80019496302	165.48163768995	211.400448045483	195.382482349673	190.909662292274	206.144444063512	229.155311536887	204.713009216407	191.322873096055	182.122175011774	196.671699445027	185.927731038113	170.442772727109	182.017846973504	206.133197930738	29.6069680835616
ENSRNOG00000001352	Hectd4	224.418734059779	224.04456914531	248.645199380006	268.178950933921	275.890548861416	277.990391592761	284.045006897847	258.871870676446	278.461457943553	208.822383780356	212.894347264734	223.60940014775	225.909533746909	271.143591945164	264.56540774667	282.448285744711	218.386547880789	86.3901361645976	106.541139840929	180.084887626217	245.892688729028	66.4759018236382	42.3904313595551	223.249192009504	193.468099002492	208.928423347859	193.791961803792	217.270476903242	275.664977648297	216.843949793354	64.2909356261928
ENSRNOG00000001353	Ap4m1	20.7633226876499	18.7644928016235	23.9357256748507	18.4978976895882	20.7703430513919	22.5835827082024	21.4792288529769	22.5749914962296	21.1393946816665	17.6843879199687	20.9781156584822	18.1461108665731	19.2963467124894	22.5688632439732	21.9714013301949	20.6610538410148	20.0370756204507	14.4412265047583	13.180700140989	26.9977581592167	22.3859293681624	13.2791330740038	8.31961736963232	21.5845419893379	26.5562635096102	22.2569798068166	19.6245024611435	24.5887407233101	23.9468037068324	20.3108459190048	3.96816104041761
ENSRNOG00000001355	Taf6	36.1500376056558	36.9643133661611	43.9433491300557	42.7561056246184	44.8459862740269	43.5071755763147	43.6702450168712	46.7208074504473	43.1688691394032	45.44796066479	42.5788694529468	45.2689602297737	43.2167027754371	48.1287806528103	48.0314656898809	48.1285757115256	49.9169252298947	30.8299975508709	30.4011992862291	35.0842499057966	37.4127047904919	35.1034484584692	28.16424581408	43.7566849402731	35.9854373983543	43.1805921597686	43.1089713990192	38.8132852714366	47.2294433663258	41.4315651700596	5.68266641075339
ENSRNOG00000001357	Mblac1	6.42570196859904	5.86390400050734	7.01184601824615	7.09897389403057	7.22269296679051	6.06089313707312	7.03413342553631	7.45019600074376	7.29865416377539	6.78054251853722	6.60954328965878	6.74218556613651	6.84709076894786	5.66487531224226	6.64923987624319	6.04124381316221	7.95331291074906	6.43057159881097	6.8813525411397	7.05963565177615	6.16935061327311	9.06671925898747	6.73492834684521	7.56046570588425	7.66700040789679	7.23095426903488	5.77191248857161	7.09129211986247	6.71543647864945	6.86671203833487	0.698451577124998
ENSRNOG00000001360	Stag3	0.568259357767262	0.955599170453047	0.513957299766733	1.17640138815364	0.285643224675331	0.733483882830505	0.586177785461359	0.673210481994918	0.356031910428068	0.687217147149043	0.383161929835292	0.886115817263655	0.889232567395826	0.815742044962886	0.619494398407751	0.322199670035318	0.571232419004077	0.330715110795993	0.82165403476295	0.299499694317776	0.616935061327311	0.361064041287111	0.432187915305575	0.626774359037036	0.309153242253903	0.666683726932294	0.577191248857161	0.629404626023296	0.36898002629942	0.58839322699257	0.222211860100749
ENSRNOG00000001367	Gpc2	2.09818839790989	2.60617955578104	3.81796851255287	2.51506503674226	1.91789022282008	3.28137526529436	3.22397782003747	2.96212612077764	2.93726326103156	2.88631201802598	2.87371447376469	2.27307970515459	2.75662095892706	2.4925451373866	2.60187647331255	2.01374793772074	2.50463445255634	2.13127515846306	2.19107742603453	3.59399633181332	2.95247493635213	3.00886701072593	2.88125276870383	2.6637910259074	3.43160098901832	3.487268725492	3.31884968092868	2.93722158810872	3.43151424458461	2.82040535296304	0.494813392575838
ENSRNOG00000001368	Rph3a	40.6961124677939	29.6235742840445	101.763545353813	75.6953444929203	91.813893645642	96.5882460443118	108.819718886719	119.517300903498	150.512490133466	97.5848348951641	88.3667200682641	53.9760113037557	46.86255630176	181.049414979263	139.303640388623	145.070401433402	106.600757577222	26.861416221319	26.4298714515416	55.6641574724896	55.4800887293632	25.0738917560494	12.3893869054265	106.629987831176	67.0862535690969	89.6433195905885	98.0864378526638	105.404294704701	124.678350886574	85.0783455217466	41.8711499605079
ENSRNOG00000001369	Oas1a	1.48621678185284	2.12837997055451	0.991203363835843	2.1094093856548	1.14257289870132	1.23534127634611	1.50731430547207	1.48106306038882	1.82466354094385	2.10746591792373	3.16108592114116	1.00169614125457	2.71215933055727	1.35957007493814	2.10628095458635	0.76522421633388	1.71369725701223	1.80056004766707	0.753182865199371	1.49749847158888	1.14573654246501	1.40413793833877	1.22453242669913	1.80197628223148	1.82400412929803	1.33336745386459	2.95810515039295	0.67136493442485	1.29143009204797	1.60480140454192	0.609350094084025
ENSRNOG00000001374	Rasal1	89.8286907855172	95.8205350008828	67.328406269442	77.9670161390101	70.5538764948067	91.1450235454117	72.5604358717525	70.1485322238705	62.3055843249119	69.3173029091001	65.999642414129	92.9265804886929	98.7937382376762	54.5187600050195	64.5513163140876	65.1246083058886	66.834193023477	77.1668591857316	67.8206934527251	84.4589137976129	79.0117546399906	75.5827393094353	88.8866479145132	56.3313455184536	72.4346046600894	48.0525117027354	47.1132356879658	65.5000414148244	46.0487072821677	71.8666309282732	14.07295753521
ENSRNOG00000001375	Gal3st4	4.1089522792402	3.12741546693725	5.28641794045783	4.7461711177233	5.79447684341385	4.3236944672114	4.48007307459753	7.13603110914613	6.85361427574031	5.03959241242632	5.26847653523526	4.39205231165464	4.13493143839059	6.93380738218453	5.65804883879079	7.85361695711087	7.20631667051297	4.59326542772212	3.66320757165148	6.24670791005648	5.15581444109253	5.13513303163892	5.61844289897247	6.18939679549073	5.22468979409096	5.38475317906853	7.28703951682166	7.25913335346869	5.90368042079073	5.51741218833238	1.190648438598
ENSRNOG00000001376	Mettl7a	87.0311062549706	88.653541222485	94.0908970930098	98.4526265189269	90.2224528224509	81.9957772174733	95.1701504538335	93.8455411900916	92.7908166553152	98.5469389011728	103.022663884464	89.8059117409383	93.9029591169992	82.5712225512432	104.240257438744	83.8524641266915	85.3772761634554	57.0667296740196	66.5539768157989	67.0879315271819	69.1407936587537	79.9556260316903	64.1438897632691	87.2391560984675	61.3050879389489	85.6945005926049	95.1283327022709	88.8719331944895	81.6921778226917	85.0845772128432	12.3128212179801
ENSRNOG00000001377	Ddx54	18.3154362234217	15.2027140753894	24.3395492675246	23.0818065468766	22.0353344749541	21.7728899956003	25.0800352493824	24.504861544615	31.7313440169015	25.3354054915614	24.2828873033116	19.9183425011004	17.6957280911769	28.5056525712031	29.1162367251643	29.4409948494772	23.4205291791671	17.8586159829836	14.5501235322606	27.7679002303195	23.6197994908171	19.7381675903621	16.9993913353526	27.3822048104305	24.2994448411568	26.0006653503595	25.2160426844472	32.1415962355897	27.1569299356373	23.6727803491912	4.60154081983239
ENSRNOG00000001378	Iqcd	7.78078197558251	7.0366848006088	7.12197972533902	8.11311302174923	9.3854202393323	7.4506520729625	6.74104453280563	9.87375373592547	7.65468607420346	7.83427547749909	9.10009583358818	9.67022044057293	8.80340241721867	7.56827341715566	8.96201896363213	9.34379043102422	10.0624787655333	4.2992964403479	2.60190444341601	3.85071035551427	4.18634505900675	5.45607884611635	2.84523710909503	7.44294551356481	3.06061709831364	6.15400363322118	7.39526287598238	4.48975299896618	6.2357624444602	6.91450306009441	2.18477034588539
ENSRNOG00000001379	Cyp3a9	0.349698066318315	0.781853866734311	0.587379771161981	0.689614606848684	0.448867924489806	0.694879467944689	1.08861588728538	0.71809118079458	0.445039888035085	1.05373295896187	0.957904824588229	0.732008718609106	0.889232567395826	1.22361306744433	1.2389887968155	0.845774133842709	0.527291463696071	0.624684098170208	1.54060131518053	0.470642376785077	1.36607049293905	0.762246309383902	1.04445412865514	1.25354871807407	0.680137132958586	0.615400363322118	1.0461591385536	0.67136493442485	0.848654060488667	0.834363802065595	0.295372446407958
ENSRNOG00000001383	Slc8b1	13.6382245864143	15.2461504013191	13.3996010296327	12.2102350977326	15.0574785578853	11.4269068062016	11.2211176074032	16.426335760676	15.5318920924245	12.8738678899254	12.4048674784176	13.6770050055912	12.9827954839791	15.0912278318134	16.8502476366908	11.357538368745	12.8307589499377	9.92145332387978	10.0652619258461	9.02777650015011	9.12182554962524	13.1587783935747	9.22000885985226	10.57681730875	7.91432300169991	14.2567750836291	15.5841637191434	9.23126784834168	11.438380815282	12.473899410847	2.41291244564955
ENSRNOG00000001385	Plbd2	90.2221011101253	90.1303763040942	108.885525079152	114.51659030199	110.013447674956	108.825845563115	111.792477655845	122.973114711072	114.553267180231	131.48754748785	116.145959981323	109.377513270066	104.573749925749	118.509191532108	122.494692378493	120.78460130449	136.656371007898	87.9702194717341	80.4878598219873	75.0888519325282	84.7404373523157	106.23306459203	76.4972610090868	109.097911869884	83.7805286508076	112.772116578778	103.569754716807	84.0884580367124	108.849107758329	105.004067043433	16.2118524311342
ENSRNOG00000001388	Sds	1.48621678185284	1.0859081482421	1.02791459953347	1.74431929967608	1.59144082319113	1.00371478703122	0.669917469098696	1.43618236158916	1.46863163051578	1.14536191191507	0.622638135982349	1.19433001457275	1.55615699294269	1.40488907743608	0.867292157770851	1.53044843266776	0.834878150852112	1.87405229451063	2.25954859559811	3.12335395502824	1.98300555426636	2.92863055710657	3.31344068400941	1.99784326943055	1.9167501019742	3.07700181661059	2.2366160893215	1.51057110245591	1.62351211571745	1.67291610037585	0.713467978541123
ENSRNOG00000001389	Irs3	1.661065815012	1.47683508160926	1.57858313499782	1.70375373456734	1.18337907365494	1.00371478703122	1.08861588728538	0.942494674792886	1.0680957312842	1.28280534134488	1.10159054827646	0.886115817263655	1.64508024968228	0.815742044962886	1.36288767649705	1.49017347391335	1.45005152516419	1.13912982607509	1.33518780648979	1.11242743603745	1.23387012265462	1.84543843324524	1.08046978826394	1.13602852575463	0.680137132958586	1.743634362746	2.99417960344652	1.76233295286523	0.922450065748551	1.33538864322846	0.438163415011313
ENSRNOG00000001391	Sdsl	28.019557563755	24.324342520623	19.0164200913691	21.1752249867655	19.5461578027833	19.4566251024513	19.8463050220489	21.1836898334401	20.0712989503823	21.9909487087694	24.2349920620822	24.7341893340551	23.9648176913175	18.4901530191587	20.5259144005768	19.3722551608735	23.2447653579351	28.5884840221425	27.5254101645588	18.3978383652348	22.0774618374988	34.3010839222756	26.903697727772	20.7619006431018	16.0141379487522	26.0519487139697	20.0934703508399	17.749210453857	20.1832074385783	22.3395003171368	3.93805106600178
ENSRNOG00000001392	Lhx5	4.02152776266062	3.30116077065598	7.96633814638436	6.77444937316061	7.46753001651222	7.29623441341923	7.87153026190968	8.34780997673699	10.0579014695929	8.84219395998435	7.13639094318231	4.81584683295465	4.89077912067704	10.242094564534	9.20981672299523	9.0215907609889	8.48060437444514	6.21009485828031	4.45062602163264	1.49749847158888	4.23041184910156	5.7369064337841	2.52109617261585	9.20574839835647	2.8751251529613	11.7951736303406	8.47749646758956	3.35682467212425	12.102544862621	6.83459815385485	2.76913441400266
ENSRNOG00000001396	Mospd3	21.0255962373887	20.5888184906702	23.2749234322935	21.9865362889404	23.8308061729133	23.3556710059187	23.112152683905	22.0364231106337	23.0085622114139	26.8014687388127	23.8518301322469	22.8078506008732	22.6309688402238	23.6565193039237	23.1277908738894	24.4066250051753	26.1009274529555	21.0555287206782	20.1989950212558	28.4524709601887	24.6333356629976	26.4379114675785	23.3021317668922	26.8729506437129	27.2054853183434	23.539063897071	24.1698835458936	25.7636293585536	25.0906417883606	23.8732930597829	2.03533839060867
ENSRNOG00000001397	Rbm19	11.9771587714023	12.5965345196084	11.0133707092871	12.0479728372976	11.7521783866422	10.693422923371	13.4402192237926	12.1177886759085	13.6627245626771	12.690609984019	11.8301245836646	12.2900411177003	10.6263291803801	15.1818658368093	13.7527756446521	12.4852372138686	11.4685893353895	10.4358990517847	9.14090113673782	13.8625572798514	13.8810388798645	9.26731039303586	10.2284473288986	15.0817580143287	11.9023998267753	13.1798244478154	11.1109315405004	15.7351156505824	14.3902210256774	12.3394257959422	1.66496654426936
ENSRNOG00000001402	Lrch4	36.1500376056558	40.6998373961139	39.6481345534337	41.6608353666823	37.1744253827466	43.0053181827991	40.0275687786471	40.0335833292978	39.9200779567471	33.7194546867797	38.9388311195115	40.6457472701372	37.8813073710622	33.2641478334866	40.5975329089879	40.0333090018882	33.8345355871645	27.0818929618496	24.9919768907064	35.2126069176471	33.2263597314852	32.49576371584	23.4461944053274	36.587953208787	29.6787112563747	33.4367530738351	40.2951640608406	31.3863106843617	34.9424084905551	35.8626475768535	4.98409977928721
ENSRNOG00000001404	Agfg2	25.1345485166289	27.625503291279	36.4542570477404	30.6675672222121	30.4414065153995	30.6905098342238	30.8580734203587	33.7951661961449	37.3833505949471	32.8947941102009	31.9940211412469	31.1681607028825	28.4109805282966	31.3154307260752	34.0721919124263	33.3879408074098	35.6361147547928	26.9716545915843	32.9346325600816	62.4242934299479	48.1650015736251	38.9146800053887	47.1084827683077	37.8806753243009	54.0709020702076	35.2829541638014	37.2288355512869	49.8488463810451	35.9755525641935	36.1633285622771	8.38831153947097
ENSRNOG00000001407	Tfr2	5.3328955113543	6.12452195608544	5.32312917615545	5.84144137565944	5.22319039406319	4.94136510538446	5.19186038551489	4.84711547036341	4.93994275718944	4.21493183584746	5.07689557031761	4.93142715694556	5.20201051926558	3.58020119733711	4.37776041541477	3.38309653537084	4.78956412857264	5.62215688353188	4.69027511510517	5.86163687450505	5.50834876185099	6.45903451635833	6.48281872958362	4.2307269235	6.39947211465579	4.76935281574641	3.96818983589298	4.99327669978482	5.64539440238113	5.10179424702544	0.779696347293171
ENSRNOG00000001408	Actl6b	97.8717463108384	96.21146193425	79.332980342565	87.7027517651092	80.6330017083505	88.2110880140897	86.6287027228251	77.6884896222136	66.8449911828697	76.6476191453566	79.8413671294289	90.0370723889201	91.9021858403586	69.0208408043597	74.256728555809	68.749354593786	75.9739117275422	100.831362669356	95.7226950498836	113.33924146397	106.906032770004	104.668453746453	121.624882498911	74.6253221228472	110.769606699573	79.1815134141125	68.6857586140022	87.697044559246	79.9579716990844	87.2953165205557	14.3359183879812
ENSRNOG00000001409	Gnb2	290.380531819071	301.144047670499	289.431382240066	308.095467000927	310.902246971621	291.810772121884	289.194997441543	282.838163835465	273.877547096791	319.830860283165	300.494743473327	324.896290738452	313.854634662357	273.590818080052	297.481210115402	290.38245261933	332.105740217908	291.506997104957	282.3751032802	329.449663749554	313.887745845317	360.101203843679	325.869688140403	277.621867655967	317.160311228279	316.67477029284	283.978094437723	314.030948077223	292.305976834401	303.285319892359	19.9830852430682
ENSRNOG00000001410	Gigyf1	90.8777849844721	97.1670611047031	136.529085559463	133.460709207775	118.868387639891	144.264698428295	128.247325490582	125.441553145053	122.207953254434	102.212097019301	115.427531362882	103.752604169175	93.3249579481919	106.862207890138	126.005160636136	103.748293751372	86.8712686439276	46.4103538817043	52.0380888683202	107.00696221268	108.624637583702	58.7330840493701	35.3673777358395	99.1478689201712	97.5996785795571	106.464262854726	88.5267077934671	98.774565977256	103.425101371728	101.28921965739	25.8185022232916
ENSRNOG00000001414	Serpine1	1.52992904014263	2.73648853357009	1.57858313499782	1.21696695326238	2.28514579740265	2.1618472336057	2.05162224911476	1.6157051567878	2.04718348496139	1.74095010611091	2.29897157901175	1.07874969058184	1.86738839153123	1.67680309242371	2.27147946082842	2.25539769024723	2.37281158663232	2.09452903504129	1.54060131518053	1.79699816590666	2.42367345521444	1.24366503110005	1.6927360016135	1.91949647455092	2.47322593803122	1.43593418108494	4.25678546032156	2.09801542007766	1.80800212886716	1.98516157890354	0.58746236867786
ENSRNOG00000001415	Ap1s1	75.8407681327845	80.5743845995638	99.0102026764914	93.9904143569648	97.3227272643806	88.9059674820344	89.7270710174066	95.4163656480798	88.6964496853924	108.671938202502	100.627901822993	94.6217585738929	91.0574149013325	90.8646000083659	92.635062375239	94.5656031553658	122.111914800948	91.277370579694	94.7983342607753	137.299217009392	113.56011807432	114.497419314824	110.892215935489	94.7212750094721	134.234337786645	111.490032488524	98.5914801954139	116.397895505908	99.0342390587644	100.739119997343	14.1643575318455
ENSRNOG00000001416	Vgf	177.209495106806	187.167128431008	240.678861233622	242.744341610737	221.455111473289	180.514244006076	223.291866418959	209.862147587216	214.24220210009	196.956434372916	210.164318514657	202.072933110777	207.991497513884	220.658223162461	246.228373553801	249.865844112389	240.18126171356	310.945696395077	248.344932007102	145.770779791523	188.209260494925	220.730483906854	129.944499868543	264.38125932131	171.981948665846	255.186017324238	171.894768800273	147.616364956664	266.182190972402	213.533534018173	39.9722958986136
ENSRNOG00000001417	Plod3	61.9839822549213	68.8465765985491	56.0213456745739	58.6578071472469	59.2913722076079	59.9912607325581	58.4921690206799	57.626817258765	53.4492905530137	58.7799733194815	59.246413400782	63.2994907723559	61.5348936637911	50.2134547677154	58.7280689690548	54.089269607179	57.1232419004076	57.4709370316592	45.4306210054348	40.860315439068	49.3988716962797	56.6870544820765	40.1214448042009	56.6055593005323	39.7880222780773	52.001330700719	52.8490737234838	44.7296887560556	55.2732079396532	54.7790191381353	6.97469952529535
ENSRNOG00000001418	Znhit1	51.0122054241842	50.7336286858709	47.3942052856323	48.5975470002779	43.9890566000009	49.5680687133878	44.5913815368819	42.3673796668802	37.6503745277682	49.2963766888247	45.7878506153173	53.7448506557739	55.4881122054995	39.2009371607165	44.3970985525555	44.181629753593	51.2351538891349	56.8095068100672	54.7769356508633	47.8771654202274	40.2329793565596	64.2693993491058	54.0955207324145	40.6619865425277	43.5287765093495	46.8217109760911	39.3933027345013	41.8344274763484	36.9717986352019	47.1210126605365	6.35076035224384
ENSRNOG00000001419	Cldn15	2.79758453054652	2.12837997055451	2.79005391301941	2.75845842739474	2.4075643222635	2.8953311164362	2.47032066730144	3.05188751837696	2.31420741778244	2.33653830030675	2.44265730269998	2.54276712780005	2.84554421566664	1.81276009991752	2.43667796707049	2.41649752526488	2.02128394416827	2.31500577557195	2.84155353688853	2.13928353084126	2.55587382549886	3.49028573244208	2.80922144948624	1.72362948735185	1.82400412929803	2.00005118079688	1.76764819962506	2.51761850409319	2.28767616305641	2.43932296143175	0.410681694305112
ENSRNOG00000001420	Fis1	219.566673389612	222.69804304149	195.74430873973	208.02021787765	170.447392781265	182.367255920595	180.668367447555	173.912707848687	153.983801260139	200.438334585138	197.041022417799	217.329535877577	225.642763976691	158.979060762767	167.717783462258	157.354263853498	206.874017590092	253.73198222737	260.224679926383	183.208241581245	172.257082480604	289.332651751405	245.950939468481	183.213979826014	161.254331159636	193.440847537586	182.96962588772	169.645526867479	176.741432597422	196.922650763582	33.1430807918963
ENSRNOG00000001422	Col26a1	0.961669682375366	1.47683508160926	1.24818201371921	1.50092590902361	1.14257289870132	1.35115452100356	1.17235557092272	1.12201746999153	1.24611168649824	1.46606324725129	1.43685723688234	1.19433001457275	1.73400350642186	0.770423042464948	0.908591784331368	0.966599010105954	0.395468597772053	1.32286044318397	0.82165403476295	0.855713412336504	0.572868271232503	1.48437439195812	0.900391490219948	1.25354871807407	0.587391160282415	0.974383908593353	1.51512702825005	1.25880925204659	0.479674034189246	1.10761922133714	0.336750272410366
ENSRNOG00000001424	Cux1	8.17419230019061	8.07915662292122	17.0340133636974	13.8734232671912	16.9753687807054	15.2101394650115	18.4227304002141	19.4333425802533	24.2101699091086	16.6764694374834	15.7575343644764	9.70874721523657	8.89232567395826	26.0584264363144	23.0038919942078	24.2052502114033	19.9491937098347	5.36493401957944	4.31368368250549	15.4028414220571	18.596185420009	5.25548771206796	5.00617668562291	20.9185942328611	16.9415976755139	15.8465593555445	15.8006104374648	23.5397330132713	21.2901475174766	15.653135410558	6.26854430598469
ENSRNOG00000001425	Sh2b2	11.627460705084	11.3368810676475	12.2248414873087	11.4394893606664	11.2625042871988	12.8938745718626	11.8491652346832	13.643732435097	11.9715729881438	15.1645917137555	12.6443436845646	10.0940149618729	10.1817128966822	11.1031556119948	11.3160976775816	11.558913162517	10.5897702292294	13.0816199381526	8.42195385632023	5.98999388635553	7.66762147649658	10.1097931560391	7.09508494293319	11.5561522447454	6.27581081775423	10.8207897217472	9.88440013667889	7.38501427867335	11.8442588442114	10.7253315646896	2.16047678438481
ENSRNOG00000001426	Prkrip1	42.7943008657038	38.7886390552078	47.2106491071442	45.7579574426656	51.6198113163276	42.2718342999686	46.0149561587167	45.5090285828565	43.4803970610278	47.0056528649945	42.7704504178644	40.1448991995099	42.1496236945621	45.2736834954402	47.1228739055496	49.4173743916669	45.039479190706	31.7119045129935	34.2698203665714	41.7588145220214	42.0837845405416	38.5134977372919	30.3251853906078	43.8742051325926	37.0674737462429	44.6165263408535	44.9126940516979	44.6457681392525	45.0524612111592	42.800129197991	4.77361192442256
ENSRNOG00000001427	Orai2	39.5595937522594	34.6187517659581	53.378136704345	47.9079323934292	56.7613893604836	57.5977870096376	54.7657530988184	57.3126523671674	61.6380244928592	57.1306521663238	44.7820505494997	49.6610125414283	42.816548120109	60.8634203547309	60.9169491767622	64.3593840895548	59.3202896658079	27.9270538005505	29.6480164210298	46.0373815837039	49.4429384863745	34.9429755512305	30.649326327087	47.595677889375	49.1244501941451	44.7190930680739	42.0628122604656	52.2405839599336	43.5027451007017	48.320116629374	10.0308396203692
ENSRNOG00000001428	Alkbh4	4.63349937871767	4.08301463739029	5.28641794045783	5.07069563859327	4.65190394471253	5.01857393515609	5.90364769643226	5.87937154275562	4.85093477958242	5.63518060662215	5.89111467121761	4.70026650896374	4.49062446534892	5.84615132223401	6.52534099656164	6.64536819447843	5.31685559226871	3.71135846559947	3.56050081730612	6.118350898206	6.25748419346273	5.85726111421314	4.97016102601411	4.7791544876574	5.65750433324642	5.230903088238	5.30294459887517	6.92345088625626	5.60849639975119	5.32436317794204	0.812370610505471
ENSRNOG00000001429	Lrwd1	39.1661834276513	38.7886390552078	31.0209941644921	35.8193939910228	29.6660891912808	35.6318749396082	33.5377432967535	33.0321943165507	27.1474331701402	32.1159480100986	32.1377068649351	36.3307485078099	37.6145376008434	27.4179965112526	29.9009296298141	28.3938459218624	28.6934438161278	32.9245265859122	27.9020015971585	32.7738236924881	29.0840814625732	35.3842760461369	34.7911271820988	28.0873259643472	31.9355299248282	29.0776671669701	27.596956585983	25.1342247325303	27.1938279382673	31.6655541825774	3.78052327941299
ENSRNOG00000001430	Polr2j	32.2596466178646	34.1409521807316	24.009148146246	26.8949696670987	28.360291592765	25.7491447288393	26.8385686057665	23.3828440746235	21.005882715256	29.0463780861662	28.5934590139586	32.8248120134189	31.8345259127706	21.8890782065041	22.2604987161185	21.748477727384	27.8146247099677	33.9534180417219	33.3112239926813	27.1261151710672	24.8096028233769	35.2238031388982	34.0708139899228	25.2668413486805	26.1852796189056	23.4877805334608	25.576787214983	26.3930339845769	24.1312937199821	27.5237688377151	4.19447788968376
ENSRNOG00000001431	Rasa4	25.7465201326859	33.9672068770129	20.8886931119479	24.9883881069876	21.3824356756962	25.0542652608946	19.6788256547742	23.4726054722228	20.0712989503823	21.0746591792373	26.1986969524881	26.6220012925733	25.9211293395883	16.9493069342288	23.3342890066919	20.0569294596985	22.9371786707791	26.1264937528834	15.0294217192056	10.4824893011222	15.4674433232776	20.7411232606041	14.9464987376511	20.8010740405416	10.0165650490264	17.1286434457989	17.1714396535005	9.86067247436498	17.157571222923	20.4577195192686	5.45124968011371
ENSRNOG00000001432	Dtx2	13.6382245864143	14.9420961198113	12.3716864300992	12.94041526969	12.9355574602971	12.4692260081186	12.3516033365072	14.0027780254943	12.4166128761789	15.2562206667088	11.3032769301411	13.3302640336185	12.8494105988697	13.0518727194062	12.5137868478366	14.0962355640452	12.8746999052457	11.5015366310162	10.4418533584458	12.5362014907298	12.2065008562618	13.2791330740038	11.5970423940329	14.4941570527315	9.33642791606786	11.6413235395101	13.7443666134112	11.3292832684193	14.648507044087	12.7620793316276	1.31029572086106
ENSRNOG00000001434	Zp3	0.0437122582897894	0	0.0367112356976238	0.0811311302174923	0.0816123499072374	0.115813244657448	0.083739683637337	0.0897613975993224	0.133511966410525	0.0458144764766029	0.0478952412294115	0.115580323990912	0.0444616283697913	0	0.0412996265605167	0	0.175763821232024	0	0.0342355847817896	0.0855713412336504	0.0881335801896159	0.0401182268096791	0	0.0783467948796295	0.0618306484507805	0.0512833636101765	0.0360744530535726	0.0419603084015531	0.18449001314971	0.0634087137529721	0.0477414491419807
ENSRNOG00000001435	Ssc4d	4.37122582897894	4.12645096331998	4.03823592673862	3.77259755511339	3.55013722096483	4.82555186072701	3.43332702913082	4.89199616916307	4.89543876838593	4.7647055535667	4.78952412294115	4.89290038228192	4.97970237741662	3.67083920233299	5.57544958566976	4.26914562796796	5.71232419004077	3.41738947822526	1.81448599343485	2.69549724885999	2.46774024530924	3.49028573244208	2.08890825731028	3.29056538494444	2.62780255915817	4.46165263408535	3.89604092978584	2.72742004610095	3.87429027614391	3.91074590174279	0.994146514166709
ENSRNOG00000001436	Ywhag	683.441158360857	649.025582041338	1006.84235024303	900.717807674599	950.171783795011	952.872772626598	1012.66399422632	1069.68657519113	1121.05547796038	1034.76576570055	930.700327569923	848.2439977693	759.849228839733	1178.47534095638	1090.02104381172	1081.54374239105	1090.0432783257	695.089670646333	706.177407293973	625.269790394283	716.878541262335	662.071097040133	518.733545345516	863.342506176078	726.571949945122	950.22944433296	832.886972100884	890.439704589358	1013.29294822347	881.417372580485	173.505805289383
ENSRNOG00000001439	Srrm3	59.7983693404319	61.6361464942216	54.4060513038785	59.5502495796393	52.7215780400753	60.6861402005028	54.305184838813	53.9914806559924	51.3576030792488	51.0373267949356	50.4815842557997	57.019626502183	52.9982610167912	44.9111314754567	51.789731706888	48.9743498453683	49.7411614086627	66.0327837889332	58.2004941290423	79.3246333235939	77.2931498262931	67.7998033083576	64.0358427844427	58.4858823776435	67.6427294051539	63.4375207857883	50.1074152914123	58.4087492949619	59.1106002131671	58.1132958988855	7.96834151320598
ENSRNOG00000001440	Mdh2	256.153833578166	241.549408494973	295.635581072964	274.628875786211	285.52080615047	276.021566433585	288.231991079714	289.435626559015	288.608367390753	320.289005047931	316.443858802721	299.23745881247	283.176111087201	283.832912644586	288.684389658012	282.16636103343	285.528327591422	266.225664190774	273.95314942388	281.615283999943	271.980228465155	320.183568168049	271.053854215813	292.116024708699	306.030794507138	276.05834631358	278.639075385795	283.316002327287	289.169646610856	285.016762742779	16.866086048882
ENSRNOG00000001441	Tmem120a	58.7492751414769	66.0666517390493	44.5674401369153	44.0542037080983	47.7840308706875	44.8583300973183	45.470648215074	41.200481498089	38.2289263822138	48.7466029711055	50.864746185635	55.4400287409739	56.866422684963	33.8986138684577	41.3822258136377	38.5834104867293	45.3910068331701	62.1744408296466	56.6598928138617	47.3209517022087	48.649736264668	60.618640709425	61.6227935906532	43.7958583377129	44.2089136423081	44.3601095228027	40.259089607787	34.4913735060766	40.4771088850464	47.8204122339928	8.45503435714249
ENSRNOG00000001442	Por	109.93632959882	118.450860810248	123.276329472621	121.209908544933	124.499639783491	128.591305984653	126.321312766923	146.221316689296	133.111430511294	144.636302236635	141.434647350452	133.99612228013	128.405182731957	132.829996321457	145.002988853974	137.055684641273	133.668386046954	103.550575802567	103.733821888822	142.476283154028	141.454396204333	139.571311070873	121.516835520084	129.585598730907	140.788386522427	131.336694205662	122.112023586343	141.741921780446	127.18741506541	130.127689936449	11.4509613074425
ENSRNOG00000001443	Rhbdd2	37.2428440629005	32.1428811879661	66.9245826767682	62.7549292232303	72.3085420178123	67.789352539493	67.4941850116936	76.3420686582237	73.7431094474136	77.1057639101226	65.7122709667525	53.2054758104829	51.3087191387391	84.2933446461649	76.1565113775928	79.9860680862677	74.2162735152219	32.0793657472113	28.8948335558304	35.6832492944322	42.7447863919637	35.504630726566	19.8806441040564	62.3640487241851	41.5192804346991	61.899019877483	55.5185832494482	52.7860679691538	69.4420409495509	57.1394301138423	17.7082065626795
ENSRNOG00000001448	Hip1	73.9174287680338	75.8398250732282	77.4607073219862	83.6867608193433	73.5327272664209	85.3929657274251	91.6530837410653	80.8301385381899	81.7983314208486	78.3885692514675	81.6613862961465	70.6966315077742	72.9170705264577	72.7823180116886	79.0061856102685	73.0990501392628	63.2310346882205	67.1351674915865	62.0691152093845	78.2549915581733	86.3268417957288	61.1000594311412	49.9897355370115	98.3644009713749	72.7128425781179	84.5149832295708	78.6783821098418	85.1374657467512	87.7065522513722	76.8236121592373	9.83054377417901
ENSRNOG00000001449	Pom121	62.8145151624273	58.1178040939172	91.4843993584785	84.6197688168444	88.5085934743989	90.450144077467	90.9831662719667	91.4668641537096	104.228341777817	85.1691117700047	77.8297669977936	71.8524347476833	71.7166065604733	116.061965397219	100.358092542056	105.27874218404	85.6409218953035	59.2714970793262	61.7267593615666	73.8908531552571	80.3337583428349	67.8399215351673	55.9323193724631	79.3653032130647	77.3501412119265	84.4124165023505	82.6826463987884	88.7040919608833	93.7209266800528	82.13144393432	14.6155567147464
ENSRNOG00000001450	Nsun5	21.2441575288376	23.6293613057481	22.5774099540386	23.4063310677465	22.6066209243047	24.3207813780641	23.6983304693664	24.9536685326116	24.0766579426981	24.0526001502165	22.8460300664293	24.1177609394369	24.0982025764269	21.3905691790268	23.0451916207683	20.7013287997692	23.1129424920111	21.2025132143653	18.6583937060753	21.5211923202631	22.033395047404	22.4260887866106	19.2683778907069	23.4256916690092	21.8571342273509	23.6929139879015	20.3820659752685	20.8123129671703	22.3601895937449	22.4661453211507	1.52980924151326
ENSRNOG00000001451	Fkbp6	0.0874245165795787	0	0.0734224713952476	0.0811311302174923	0	0	0.125609525456005	0.0448806987996612	0.178015955214034	0.0458144764766029	0	0.192633873318186	0	0.0906380049958762	0.0412996265605167	0.0805499175088295	0.0439409553080059	0	0.273884678254317	0.427856706168252	0.176267160379232	0.0802364536193581	0.18007829804399	0.0391733974398148	0.123661296901561	0.0512833636101765	0.108223359160718	0.251761850409319	0	0.0964754384764404	0.0981361141250723
ENSRNOG00000001452	Fzd9	11.1903381221861	9.208501097093	12.7387987870755	12.0479728372976	10.48718696308	11.9287641997172	11.7235557092272	12.9705219531021	13.9742524843017	16.6306549610068	15.2306867109528	10.1710685112002	9.55925009950512	14.2754857868505	11.5638954369447	12.1227625850788	13.4898732795578	9.4070075959749	6.84711695635791	8.38599144089773	7.799821846781	10.1499113828488	7.74336681589155	12.5746605781805	6.70862535690969	12.5131407208831	8.65786873285742	9.14734723153858	9.44588867326516	10.9894592019505	2.4587624981446
ENSRNOG00000001453	Baz1b	226.954045040586	229.51754621245	202.682732286581	214.470142729941	219.455608900561	235.679952877907	218.518704451631	206.361453080842	196.440606578686	198.147610761307	208.200613624252	231.276228305814	234.134934995321	184.6296161766	202.698567159016	193.883651443753	177.741164220884	191.741272014832	195.724838197491	220.774060382818	239.150469844523	179.729656107362	171.902743312792	206.169590725745	231.957677663103	205.338587895147	189.354804078202	195.451116534434	203.52938250676	207.297150969288	18.377076804663
ENSRNOG00000001454	Eif4h	222.626531469897	209.884326892233	338.257325717906	313.734080551043	319.757186936556	306.596263023151	333.283940876601	345.401857962193	349.445320085149	364.454160371376	335.601955294486	268.801306828197	257.077135234133	376.28367774038	369.342560330701	362.031604243434	367.741854972701	245.427358334048	232.322678329224	300.697693095047	297.186432399385	290.536198555696	224.521622001246	339.633355803194	299.136677204876	356.521943817947	338.27014628335	361.949620271797	350.678616994969	313.00701488348	49.1982739765871
ENSRNOG00000001455	Kif13a	70.8138584294588	64.329198701862	80.80142977047	74.6406398000929	66.9629330988883	77.440456260947	78.6734327772781	70.6871006094664	77.3479325404977	61.0706971433116	72.6091857037878	64.7635082095741	61.979509947489	73.5980600566515	76.0739121244718	73.904549314351	59.1445258445759	49.754251113086	42.5890674685462	53.0542315648632	59.886767738844	46.9383253673245	40.5896483791152	69.4152602633518	52.3087285893603	69.3351076009586	64.5011220597878	76.7034437580391	68.0768148522431	65.4480585892653	10.9320260185711
ENSRNOG00000001456	Nup153	55.0337331868448	55.8156788196439	55.3238321963191	57.3191434986583	64.2697255519494	61.8056682321915	58.8689975970479	56.9087260779704	60.0358808959329	55.0231862484	51.4394890803879	49.4298518934465	53.3984156721193	58.0989612023566	59.3475633674625	66.4939569035387	61.8249241183643	35.5702474722801	42.2124760359465	50.7438053515547	59.0494987270426	37.1895962525725	33.7826887130524	60.3270320573148	50.29923251471	60.6169357872286	57.4666037143411	56.6044560336951	59.5902742473564	54.6169166017148	8.06496079264838
ENSRNOG00000001457	Rfc2	13.4633755532551	13.2480794085536	12.9590662012612	15.6988736970848	15.5471526573287	14.3608423375236	16.5385875183741	14.9901533990868	14.3747883835332	15.4852930490918	16.1885915355411	15.9500847107458	14.272182706703	16.2242028942618	15.6525584664358	15.1031095329055	14.632338117566	14.2574958876495	14.0023541757519	16.3441261756272	14.3217067808126	15.8466995898232	15.0905613760863	16.6095205144815	14.4683717374826	17.8978938999516	16.1613549680005	14.2245445481265	12.7667089099599	15.0579523701036	1.19411017583188
ENSRNOG00000001465	Ids	25.7902323909757	19.5897829942875	74.7073646446644	53.6276770737624	76.511578038035	90.7975838114394	89.8945503846813	105.155477287606	138.095877257287	70.2794069151088	59.6295753306173	34.9437846199189	32.2791421964685	159.024379765265	108.039823082312	129.645092230461	102.338484912346	19.0712380559022	20.6440576234191	48.219450785162	62.3545079841532	7.98352713512613	11.3449327767713	76.5056451999583	53.5762568826013	81.5918315037908	78.7866054690025	93.4456068102588	97.410726943047	69.6994551760148	38.477857244224
[truncated: 18,299 more rows]
