# Supplementary material for: RNA-sequencing of AVPV and ARH reveals vastly different temporal and transcriptomic responses to estradiol in the female rat hypothalamus
Source: PLoS One. 2021 Aug 18;16(8):e0256148. doi: 10.1371/journal.pone.0256148 (PMC8372949; doi:10.1371/journal.pone.0256148)
Supplement: S2 Table — (XLSX) [file pone.0256148.s002.xlsx]

## Sheet: S1 Table_Fig2E
DE AVPV vs. ARH
Oil	6		24		382 elements included exclusively in "oil":	162 common elements in "oil" and "6":	1559 elements included exclusively in "6":	761 common elements in "oil", "6" and "24":	153 common elements in "oil" and "24":	575 common elements in "6" and "24":	483 elements included exclusively in "24":
7SK	Marchf11		Marchf11		Kiss1	Prima1	Coch	Pmch	Gpx2	Lepr	Ston1
A4galt	1700092M07Rik		5S_rRNA		Tmem72	Tmem35	Grem2	Hcrt	Lypd6b	Acp5	Ntsr2
AABR07001634.1	5S_rRNA		7SK		Pygl	Cbln4	Mt2A	Pomc	Tbr1	Scand1	Mxra8
AABR07003274.1	7SK		A3galt2		Ptprn	Serpini1	AABR07071876.1	Ntrk1	Rras2	Ankrd63	Fam181b
AABR07004228.1	A2ml1		A4galt		Zic5	Spats2l	Cebpb	Hdc	Trib2	Dkk2	Mgat5b
AABR07005535.1	A4galt		AABR07000385.2		Zic2	Pkib	Syt4	Chat	Pdlim3	AABR07030914.1	Atp5b
AABR07006654.2	Aaas		AABR07000402.1		Cacna2d2	Doc2a	Itga10	Slc5a7	Fam179a	Mybpc2	Rfwd2
AABR07007385.1	AABR07001634.1		AABR07001634.1		Olig2	Col19a1	Tmem259	Ngfr	Cox6a2	AABR07026032.3	Fgl2
AABR07008462.1	AABR07002337.1		AABR07002337.1		Kcnk4	Pdyn	Ppp1r1a	Npvf	AABR07014424.1	Ctnnbip1	AABR07049695.3
AABR07012274.1	AABR07002683.1		AABR07003304.2		Tbx19	Hcrtr1	Pid1	Pitx2	Fam161a	Mmp3	Tagln
AABR07014424.1	AABR07002928.1		AABR07003933.1		Nxnl2	Tmem150c	Rfx5	Insrr	Fam196a	Impa2	Cubn
AABR07015081.1	AABR07004228.1		AABR07005535.1		Stac	Sgk1	Rbp4	Calb2	Ramp3	Nog	Anxa1
AABR07016640.1	AABR07004232.2		AABR07006480.1		Lamb3	Nt5dc2	Sipa1l2	Ebf3	Gpr174	RGD1560394	Tmbim1
AABR07024593.2	AABR07005752.1		AABR07008030.1		Aldh3b1	Scg2	Alx3	Asic4	Prr18	Ngef	Cd82
AABR07024637.1	AABR07005779.4		AABR07011013.1		Tnni3k	Rxrg	Rab9b	Bsx	Crhr2	Emid1	Fzd6
AABR07026032.1	AABR07006030.1		AABR07012274.1		Ccdc74a	Pld3	Rcsd1	Fezf1	LOC360479	Lmo4	Abi3bp
AABR07026984.1	AABR07006480.1		AABR07012711.1		Krt17	Gfra2	Gprasp1	Nr5a1	Ppp1r14c	Akap12	Bdkrb2
AABR07027212.1	AABR07006654.2		AABR07013140.1		Dsc3	Mei1	Mybl2	Lhx8	Uox	H1fx	Anxa5
AABR07027322.1	AABR07007385.1		AABR07014424.1		Ldha	Grp	Brinp3	Foxg1	Magix	LOC103694874	Gfap
AABR07027407.1	AABR07011013.1		AABR07014836.1		Eid2b	Sstr3	Scnn1b	Gbx1	Tmem100	Itga2b	Scn5a
AABR07029417.1	AABR07012039.1		AABR07015081.1		Sema5b	Lats2	Defb1	Cartpt	Tekt5	Tmem160	Pdzrn3
AABR07029878.1	AABR07012274.1		AABR07016572.1		Glrx	Hs3st5	Pias4	Gnrh1	Clec18a	Oprl1	Ttll10
AABR07030823.1	AABR07012775.1		AABR07016573.1		Fxyd7	Tspyl2	Cldn7	Slc18a2	Cfap70	Cox5a	Csf1
AABR07033666.1	AABR07012826.1		AABR07016640.1		Kirrel	Zcchc18	Spata32	Dsc2	Pcdh8	Abhd17c	RGD1561161
AABR07034833.1	AABR07013140.1		AABR07017268.1		S1pr5	Ube2u	Chrna9	Dct	Gpnmb	Rnf39	Cabp7
AABR07035194.1	AABR07013750.1		AABR07019061.1		Iqgap3	Plin2	Cfd	Zar1	Neurod2	AABR07013140.1	AC128059.3
AABR07036302.2	AABR07015042.1		AABR07021596.1		Tspan2	Car3	Psrc1	Fndc3c1	Dnai1	Asic1	B3gnt8
AABR07041949.1	AABR07015081.1		AABR07024542.1		Otud1	Ass1	Mt-nd4	Gm14569	Nucb2	Ptprr	Itgb4
AABR07043098.1	AABR07016572.1		AABR07024637.1		Sulf1	Bdnf	Ccl19	Vwa7	Sulf2	Mcrs1	Nqo1
AABR07044001.4	AABR07016640.1		AABR07024653.1		Cdc25b	Ntng1	Pknox1	Nts	Slc16a5	Parp6	Cyb5r4
AABR07044959.1	AABR07016841.1		AABR07025787.1		Cdk5r2	Nol4	Usf2	Gbx2	Ncs1	Cdc42bpg	Frmd5
AABR07045403.1	AABR07017110.1		AABR07026032.3		Slc6a5	Grhl2	Rasl11b	Lhx6	Rab11fip1	Cabp1	Aif1l
AABR07048321.2	AABR07017236.1		AABR07026984.1		Cyp2s1	Ddc	Acsl5	Chst8	Avp	Plk5	Mbd3
AABR07049886.2	AABR07017268.1		AABR07027039.1		Pir	LOC691995	P2rx3	Fgf11	Gpr3	Car11	Gabrq
AABR07050265.1	AABR07018064.1		AABR07027407.1		Baz1a	Thegl	Ywhag	Col22a1	Ak8	Tmem108	Prob1
AABR07052500.1	AABR07019061.1		AABR07027753.2		Mafa	Shisa3	Rn50_8_0646.1	Plch1	Zfp474	Sema5a	Serping1
AABR07057675.1	AABR07020987.1		AABR07029417.1		Trim59	Krt75	Cdh18	Neurod6	Dnaaf3	Parva	Brinp2
AABR07058658.1	AABR07021823.1		AABR07029573.1		Fxyd1	Lhx3	AABR07044668.1	Barhl1	Armc4	Fhl2	Map3k10
AABR07060151.1	AABR07024542.1		AABR07030521.1		Pnlip	Pdzrn4	Usp27x	Gabra5	Olig1	Glb1l2	Samd11
AABR07061964.1	AABR07024593.2		AABR07030642.1		Slc12a1	Egfl6	Hacl1	Elfn1	Dnajb13	Atp2b4	Wdr49
AABR07064373.1	AABR07024786.1		AABR07030823.1		Casz1	Stk26	Acan	Tmem178a	Scrt2	Ptprk	Dbt
AABR07064681.1	AABR07025787.1		AABR07030901.1		Tp73	Edar	Cdkn3	Cpne9	Fgb	Fam98c	Dnah5
AABR07065353.1	AABR07026032.1		AABR07030914.1		Sdr9c7	Abcc9	Npy4r	AABR07043098.1	Enkur	Serpinb9	Cfap44
AABR07067499.1	AABR07026032.3		AABR07035273.1		Npr1	Perp	Glra3	Sytl4	Cfap74	Ltk	Ttc23l
AABR07068007.2	AABR07026984.1		AABR07036302.2		MGC94891	Ldhd	Disp2	Tshr	NEWGENE_2319083	Epor	Oxct1
AABR07069587.1	AABR07027407.1		AABR07038349.1		Wnt8b	Ttc6	Sorcs3	Agrp	AABR07041949.1	Vgll3	Snph
AABR07071198.1	AABR07027575.1		AABR07041709.1		Adcy10	Kitlg	Shroom1	Mc4r	Gsta1	RGD1561113	Acsbg1
AABR07071739.1	AABR07029417.1		AABR07041724.1		Lypd6	Fam83f	Plcxd2	Tox3	Pmp2	Dbp	Tsku
AABR07072264.2	AABR07029573.1		AABR07041949.1		Mthfd2l	LOC691153	Akt1s1	Ghrh	Ccdc114	Ramp1	LOC499240
AABR07072414.1	AABR07029901.1		AABR07043098.1		Tor4a	Gpx3	Prdm12	Arx	Prkcq	Rgs3	Lgals3
Aard	AABR07030156.2		AABR07044362.1		Kif27	Gck	Art3	Pou3f1	Steap2	Zbed3	Spata18
Abca4	AABR07030521.1		AABR07045400.1		Sh2d6	Piezo2	Myt1	Tpbg	Tekt1	Trhde	Tmprss5
Abcc9	AABR07030914.1		AABR07045403.1		Zfp385d	AC127140.1	Tspy26	Nr0b1	Cntnap3b	Bcl2l11	Cxcr4
Abcg3l3	AABR07032255.2		AABR07049695.2		LOC294154	Nkx6-2	Tnfrsf21	Zic4	Plppr5	Cox8a	AABR07058410.1
Abcg5	AABR07032787.1		AABR07049695.3		Chst7	Rasgrf2	Id1	Prph	Cfap45	AC117065.1	Klk6
Abcg8	AABR07034833.1		AABR07049886.2		Ttc25	Sstr1	Casq2	Tbx3	Ccdc146	Pkig	Slc5a11
AC096600.1	AABR07035787.1		AABR07052500.1		Gjc2	Nxph3	Pcsk5	Barhl2	Vwa3b	F12	Gas2l2
AC109096.1	AABR07036007.1		AABR07052502.1		Cryba4	Irs4	Smyd1	Ephx4	Caps2	Tmem240	Antxr1
AC127140.1	AABR07037058.1		AABR07053134.1		Gata3	Gpr22	Bin3	Cbln1	Btg2	Myh6	Islr
AC135645.1	AABR07041724.1		AABR07054451.1		Cck	Ehf	Galnt9	Lmx1a	Ucma	Ppp1cc	Smim5
Acer1	AABR07042821.1		AABR07055191.1		Gldc	Cbfa2t3	Nkain1	Nkx2-4	LOC690276	Ydjc	Kif24
Ackr4	AABR07042825.1		AABR07055801.1		Tmem114	Colq	Bmyc	Calb1	Ssmem1	Gal3st3	Fas
Acly	AABR07043098.1		AABR07056633.1		Afap1l2	Ip6k3	Ppp2r5a	Glp1r	Cerk	SNORD52	Vim
Acpp	AABR07043823.2		AABR07057495.1		RGD1311251	Dyrk3	Aifm1	Scn7a	Slc13a5	LOC103694872	Kdelr3
Acsbg2	AABR07044001.4		AABR07057678.1		Bpifa5	RGD1311744	Adamts5	Dlx6	AABR07005535.1	Skida1	Ankub1
Acsm3	AABR07044049.1		AABR07058410.1		Nmu	RGD1312005	Prkcdbp	Celsr1	RGD1564162	Lnp1	Adcy2
Acta2	AABR07044080.2		AABR07058658.1		Tpbgl	Nccrp1	Fdx1	Irx6	Otp	Tpgs1	Foxr2
Actr3b	AABR07044362.1		AABR07058699.1		Arhgef19	Prss12	Cdk14	Epcam	Dnali1	R3hdm4	Rapsn
Ada	AABR07044668.1		AABR07059159.1		Cdc42ep2	Rtl1	Sh3bp1	Lrat	Gng4	Rbm18	Cbs
Adamts15	AABR07044959.1		AABR07061825.1		AC135645.1	Ripk4	Pcyox1l	AABR07049886.2	Hspa2	Dact2	AABR07038349.1
Adamts18	AABR07044980.1		AABR07063682.1		LOC103693984	Mab21l3	Mt-nd2	Pls3	Ahnak2	B3gat2	Trdn
Adamts2	AABR07045680.1		AABR07064373.1		Atp2c2	Mroh5	Atp2a3	Pcp4l1	Chp2	Crispld2	Clca1
Adamts3	AABR07048321.1		AABR07064681.1		Slc1a6	Ccnf	AABR07015042.1	Bcl11b	AABR07024637.1	Adgrg2	Dock5
Adamts8	AABR07049695.2		AABR07065353.1		Ucn3	Hebp2	Nmb	Dlx6as	Fabp4	Lin7b	Pqlc3
Adamtsl1	AABR07049886.2		AABR07067310.2		AABR07072264.2	Ccdc160	Adcy3	Slc10a4	Adgb	Ctxn1	Tgfbi
Adamtsl5	AABR07051882.1		AABR07067355.1		Chrna2	Spata6	Ctdspl	Adora2a	Fgr	Mettl23	Anxa2
Adat1	AABR07052500.1		AABR07067499.1		Lhx9	Tceal3	Ube2g1	Galp	Crb2	Tmem41a	Mr1
Adcy10	AABR07053198.1		AABR07067749.1		Calml4	Fam150b	A2ml1	Plagl1	Zbtb7c	Cadm3	Anxa4
Adcy5	AABR07054361.1		AABR07068007.2		Cnksr3	Sfrp1	Ctgf	Atp6ap1l	Fgf20	Isoc2b	Sned1
Adcyap1	AABR07054451.1		AABR07068094.2		Fam65b	Cd83	AC132752.2	Gad1	Adora2b	Cox14	Slc2a10
Adgb	AABR07056845.1		AABR07068587.1		Satb2	Fam43a	Nkpd1	Nr5a2	Inpp5j	Sec1	Tnxb
Adgrd1	AABR07057678.1		AABR07070046.1		Avpr1a	Cdk19	Dnajb3	Fam189a2	Pgf	LOC679811	Asap3
Adgrv1	AABR07057683.1		AABR07070161.1		Rem1	Esrp1	AABR07065530.1	Gch1	Foxb2	Tmem38a	Dusp5
Adora2a	AABR07058658.1		AABR07070161.3		Ccnd1	Nod2	Peg3	Slc17a6	AABR07064681.1	Fstl4	Spag5
Adora2b	AABR07058795.1		AABR07070555.1		Arid3b	Asb4	Dzip1l	Zic1	Scnn1a	Pnma3	Rad9a
Adra1b	AABR07059002.1		AABR07070872.1		LOC688765	AABR07044001.4	Mogat1	Irx3	Armc3	Asah2	Ttc24
Adra2b	AABR07059159.1		AABR07071697.1		Reln	Col2a1	Myo5c	Maob	Pcdh20	Grin3b	Angptl2
Adra2c	AABR07061825.1		AABR07071739.1		Syt5	Prss8	Ltc4s	Foxb1	LOC654482	Slc9b1	Ldb3
Adrb1	AABR07062068.1		AABR07072414.1		Cpne6	Trim50	Fbxo31	Rprm	Gmnc	Atp5d	Ror1
Afap1l2	AABR07062154.1		AABR07073181.1		Slc9a3	S100g	Tnks1bp1	Slc6a3	Tcte1	Col12a1	Cfap73
Afp	AABR07064373.1		AABR07073391.1		Marcksl1	Cnga1	Syt17	Sp9	Ptrh1	Abcd4	Cdkn1c
Agap2	AABR07065353.1		Aass		Arhgap6	Cldn8	Primpol	Chrm4	Morn3	Cnn1	Macc1
Agr2	AABR07065530.1		Abcd4		Aard	Eya2	AY172581.9	Kcnh3	RGD1564308	Bai1	Pcdha4
Agr3	AABR07065532.2		Abcg3l3		RGD1309139	Baiap3	Ppp1r14a	Emx2	Drc7	Btg1	AC132760.1
Agrp	AABR07067499.1		Abcg5		Id4	Gdpd5	Tcerg1l	Zic3	Runx1t1	Ssbp4	Insc
Agtr2	AABR07067728.1		Abhd1		Islr2	AABR07044959.1	Ptms	Epha3	Zfp804a	Nudt13	Slc45a3
Ahnak2	AABR07068127.1		Abhd17a		Smpd5	Cdh17	Tomm20	Prkcd	Fbxo40	AABR07025787.1	Tle4
Ak8	AABR07068285.2		Abhd17c		Krt14	Skor2	Rgs14	Dlx5	Ccdc40	Dab1	AABR07003933.1
Ak9	AABR07069227.1		Abhd6		Nhlh1	AABR07004228.1	Tmem191c	Gpr88	Clcnka	Xkr8	Slc1a5
Akap14	AABR07070046.1		Abi3bp		Pafah1b3	Espn	Paqr5	Tox	Lrrc15	Endog	Micall1
Akap5	AABR07070872.1		Abo		Gli1	Fcgbp	Slc26a8	Gng7	AABR07068007.2	Cnih2	Prr20e
Akr1c2	AABR07071393.1		AC096600.1		Prmt3	Yjefn3	Lrrc39	Tnfaip8l3	Tnfrsf9	AABR07016572.1	AABR07021596.1
Alb	AABR07071739.1		AC109096.1		Enam	Gaa	Ctdnep1	Igsf10	Ppp1r9b	Rnf152	Epha1
Aldh1a1	AABR07071876.1		AC111647.1		Rn50_3_1467.1	Acsbg2	Magel2	Ddn	Wnt7b	Abhd17a	Fads3
Aldh3b1	AABR07071904.1		AC117065.1		Pih1d2	Slc22a1	Ccdc184	Dlk1	Ucp2	Zfp575	Ubl3
Aldh5a1	AABR07072414.1		AC117122.1		Adra1b	Plcg2	Galnt18	Myrfl	Efhb	Ldhb	Rab7b
Alox5	AABR07073295.1		AC128059.3		Isl1	Ccdc33	Mt-nd1	Foxa1	LOC680875	Cngb1	AABR07068587.1
Als2cr12	AABR07073391.1		AC131411.1		Tctex1d1	Abca4	Rn50_X_0635.2	Drd1	Prss39	Nlk	Trim34
Amn	Aamdc		AC132760.1		Kcnh8	Glt8d2	AY172581.24	Rax	Gnat3	AABR07030521.1	Msx1
Angpt4	Abca4		AC142360.1		Cndp1	Vat1	Mt-nd3	Sertm1	Tex26	Necab2	Mall
Ankrd33b	Abca5		Acacb		Lrrc30	AABR07006654.2	H2afx	Wif1	Rbm43	Lrrc75b	Chd3
Ankrd66	Abcb9		Ace3		Dusp10	Galnt16	Fam149a	Slit2	Fbxl13	Spata2L	Slc26a7
Ano3	Abcc2		Acer1		AABR07069587.1	Elf3	Notch1	Cplx1	Ntn1	Mcrip2	Ttll3
Aox2	Abcc3		Acly		AABR07060151.1	RGD1565459	Supv3l1	Ebf2	Dnah3	Proser3	Sec31b
Apln	Abcc9		Acot11		Rrad	Tmem207	Boc	Nptx2	Iqsec3	Nr2f6	Rasl12
Apobec2	Abcd4		Acot4		Rtn4r	Inf2	Fcho1	Frzb	Akap14	Psd	Slc1a2
Arc	Abcg3l3		Acp5		Fam92b	Rapgef5	Kdm1a	Esyt1	Efcab1	Uqcrfs1	Mrc2
Arg1	Abcg4		Acpp		Crip2	Catsperg	Mtmr1	Fzd5	Ephx2	LOC690617	Trim30c
Arhgap24	Abcg5		Acsbg1		Bmp4	Kcnab3	Spata13	Il20ra	Cplx2	Ckb	Hephl1
Arhgap6	Abhd17a		Actl6b		Stk32b	Hfe	Serf1	Bcl11a	Lingo3	Tkfc	Ctnna3
Arhgap8	Abhd17c		Actn2		Rsph1	Slc34a2	Nrip2	Gabrd	Ak9	Ttc28	Wnt16
Arhgef19	Abhd6		Actr3b		Tal2	Pitx3	LOC685699	Rab3b	Cspg4	Mettl9	Timp1
Arhgef2	Ablim3		Ada		Zcchc12	Tyro3	Sap30	Pth2r	Drgx	Rn50_20_0056.5	Slco2a1
Arhgef3	Abo		Adam19		Gpr27	Nebl	AABR07012039.1	Spn	RGD1565536	Kctd17	Greb1
Arhgef38	Abracl		Adam33		Adat1	Rasgrp4	Eqtn	Slc32a1	Rapgef4	LOC685849	Ednra
Arid3b	AC096239.3		Adamts1		Sh3rf3	Tec	Lrp5	Plekha7	Dnah6	Ocel1	Etv5
Arid3c	AC096600.1		Adamts12		LOC681410	Higd1c	Ccdc81	Lamp5	Bbox1	Fbxl15	Cerkl
Arl4d	AC097183.1		Adamts14		Prodh2	Crabp2	Nrgn	Nr4a2	Wdr38	Stard10	Ccdc3
Armc3	AC103024.1		Adamts15		Dlx1	Grasp	Bcs1l	Lpl	Lrrc7	LOC499331	Cyb5d1
Armc4	AC109096.1		Adamts18		Tnni3	Gsc	Ccz1b	Tmem158	Glul	Ggh	Rhbdd1
Arpp21	AC110981.1		Adamts2		Dnai2	Cited4	Mt3	Plod2	Pygm	Itgb1bp1	Sqle
Arr3	AC111647.1		Adamts20		Loxl1	Nbl1	Clcf1	Sema3c	AABR07030823.1	Arsi	Wdr63
Arx	AC111831.2		Adamts3		Kcnk13	Ptn	AC126148.1	Mpz	Myb	Abhd6	Pde8a
Asb13	AC117065.1		Adamts8		Kctd15	Sft2d2	Tgoln2	Arhgap24	Ccdc24	Plxna1	Nefl
Asb18	AC117122.1		Adamts9		Rpgr	AABR07007385.1	Prdm11	Cpa4	Kcnb2	Loxl2	Adamts12
Asb4	AC126148.1		Adamtsl1		Cux2	Mgat4d	Nucb1	Sgcg	Prr35	Cebpa	Reep6
Asic4	AC127140.1		Adamtsl3		Pde10a	Angpt4	LOC103690149	Gdf10	Cfap43	Kcnj5	Homer3
Ass1	AC128848.1		Adcy2		Il11	Wisp2	Mt-atp6	LOC102553190	AABR07036302.2	Fam167a	Mrpl16
Atp2b2	AC131411.1		Adcy5		Akr1c2	Btbd16	Mrps24	Six6	Scd4	Phactr3	Fkbp10
Atp2c2	AC132752.2		Adcy6		Pde8b	Cox6b2	Cpt1c	Nxf3	Klc3	Agfg2	S100a4
Atp6ap1l	AC135409.1		Adcyap1		Cited1	Prdm13	Akap17a	LOC688778	Muc1	Col4a5	Parp3
Atp8b3	AC142360.1		Adgb		Fam159b	Best3	Lgr4	Cga	RGD1564053	Mtg2	Pkd1l1
Auts2	Acaa1b		Adgrd1		Abcg8	Reck	Tenm2	Slc22a3	Glp2r	AABR07059159.1	Nipal4
Avp	Acacb		Adgrg2		Ccdc189	Sod3	Fn3k	Otx1	Ankrd66	Csf2ra	AABR07035273.1
Avpr1a	Acan		Adgrg6		Tceal1	Ptx4	Col6a1	Meis2	RT1-S3	Dynlt3	Creb5
B3gat1	Acat2		Adgrv1		Tekt3	AABR07034833.1	Trim15	Th	Trpa1	Clstn2	Plpp2
Baiap2	Acd		Adhfe1		Catsper4	Fam167b	Dkc1	Alb	Fam20a	Bmp5	Atf3
Baiap3	Ace3		Adora2a		Lrrc8e	SNORA12	Kcnj1	Bpifa1	AABR07045403.1	Cast	Prr5l
Bambi	Acer1		Adora2b		Ropn1l	Scn9a	Mirlet7b	Slc15a5	Rtdr1	Panx3	Cd74
Barhl1	Acer2		Adra2b		Bambi	RGD1305184	LOC690871	Bhlhe22	Catsperd	Tmem266	Ptpn13
Barhl2	Acly		Adra2c		Pmel	AABR07026032.1	Chdh	Pdcl2	Adgrd1	Spcs3	Trim36
Baz1a	Acot11		Adrb1		Tnfrsf8	Cacna2d1	Sfxn3	Vwa5b1	Stbd1	Rtn2	SNORA44
Bbox1	Acot4		Aebp1		Htatip2	Tpm2	Usp29	Irx5	Foxb2	Limd2	Faxdc2
Bcl11a	Acot8		Agap2		Arhgef2	Gins3	Mapk1ip1	Vgll2		Gria3	RT1-Da
Bcl11b	Acp5		Agbl2		Cacng5	Cacng8	Timp2	Stat3		5S_rRNA	Stard9
Bdnf	Acpp		Agfg2		Ngb	AABR07024593.2	RGD1311575	Cxcl14		Hr	Zeb2
Best3	Acsbg2		Agrp		Dhrs9	Vwa2	Ppp1ca	Arg1		Osbpl5	Mmp19
Bhlhe22	Acsl5		Agtr1a		Phf21b	Dsg1	Btbd11	Cdk18		Flna	Rell1
Bloc1s3	Actl6b		Agtr2		Dok5	Ceacam1	Tm4sf19	Rnd1		Lhfpl2	Rara
Bmp4	Actn1		Ahnak2		Lmnb1	Fgf18	Dbndd2	Scrg1		Zfp428	Qrich2
Bmper	Actn2		Aif1l		Myl3	Zfp185	Mapk12	Gpr50		Bend3	Sh3d19
Bpifa1	Actr3b		Aim1l		Cfap157	Ccl11	LOC100911664	Kcnip4		RGD1559909	AABR07012711.1
Bpifa5	Acyp1		Ajuba		Tmem255b		Osbpl3	Pam		Stk36	Ttc7b
Bpifb1	Ada		Ak8		LOC100361067		Ndufb2	Vav2		Rfc4	Lypd1
Brs3	Adam19		Ak9		RGD1560398		Hivep1	Samd3		Mrpl42	Hpd
Bsx	Adam1a		Akap12		Prop1		LOC690000	Stra6		Rd3l	Cdh24
Btbd16	Adam32		Akap13		Cfap57		Klf2	Capn3		Zfp706	RT1-Ba
Btbd17	Adamts1		Akap14		Drd3		Qrfpr	Meis1		Gsto1	LOC108348215
Btc	Adamts14		Akap5		Resp18		Ubtd2	Efnb3		Atp8b5p	Plekhg3
Btg2	Adamts15		Akp3		Pdgfra		AABR07012775.1	Nxph4		Htr5b	Tmem116
Bzw2	Adamts18		Alb		Col5a3		Smg9	Adcyap1		Mfrp	Mchr1
C1ql3	Adamts2		Aldh1a1		Rassf7		Zadh2	Tll2		AABR07073391.1	Adgrg6
C1ql4	Adamts3		Als2cr12		Man1a1		Cxcr5	Sox14		Slc25a5	Ush1c
C1qtnf4	Adamts5		Amn		RGD1565844		Cyr61	Rph3al		Pde9a	Bdh2
C2cd2l	Adamts8		Amot		Spata17		LOC252890	Nhlh2		Mmd	Cyp27a1
C8g	Adamtsl1		Amotl1		Pnck		Fhl3	Ptpn3		Clec2l	Plcl2
Ca5b	Adamtsl2		Angptl1		F2		Minos1	Shroom3		Six1	Pi15
Cables1	Adcy3		Angptl2		Kcnip3		Atp5e	Pcsk2		Chrnb3	Ppp1r3c
Cachd1	Adcy5		Angptl4		Stac2		Cmc2	Syndig1l		Rhoj	Lrp11
Cacna2d1	Adcy6		Ankk1		Dusp4		Snf8	Capn6		Pgr15l	Dhrs7c
Cacna2d2	Adcy7		Ankrd33b		Ttc12		Tigd3	Col14a1		Mb21d2	Inpp4b
Cacng3	Adcyap1		Ankrd37		Slc16a14		Mt-cox3	RGD1306556		Bean1	Fos
Cacng5	Adgrg2		Ankrd63		Ttc16		RGD1562726	Pou3f3		Plekhj1	AABR07052502.1
Cacng6	Adgrv1		Ankrd66		Krt9		Gfra3	Foxo6		Wnt10b	Fam115c
Cacng8	Adora2a		Ankrd9		Wdr93		Ttc32	Lmx1b		Vangl2	Tmem63a
Calb1	Adra2b		Ankub1		Rbm24		Cisd1	Gjb5		Kcnk1	Txnip
Calb2	Adra2c		Ano3		LOC500877		Gpr4	Vstm2l		Col8a1	AABR07008030.1
Calml4	Adrb1		Antxr1		Cfap161		Mex3a	Prok2		Cebpd	Pmp22
Caly	Adrb2		Anxa1		Stard8		Dcxr	Trpc3		Pradc1	Cdh1
Camk2n1	Adsl		Anxa2		Fam222a		Abcb9	Mef2c		Zfp687	Agbl2
Capn3	Adtrp		Anxa3		S100a3		Tbxa2r	Exph5		Bend7	Sgsm2
Capn6	Aff2		Anxa4		LOC688553		Atrip	Serinc2		St3gal5	Meltf
Caps2	Aff3		Anxa5		Acta2		Rarres2	Etnk2		Birc3	Rnf122
Car10	Agap2		Aox1		Tesb		Ugt1a5	Vstm2b		Fam171a2	Plekhh1
Car12	Agbl4		Aox2		Gldn		Rn60_1_0436.1	Frem1		Sin3b	Lbp
Car3	Agfg2		Ap1s1		Trib1		AC128848.1	Dact3		Icos	Ldlrap1
Car6	Agmat		Apln		Nkx1-2		Mgat4b	Zfp385b		Mcam	Slc4a2
Car7	Agrp		Apoc1		AABR07027322.1		Fibin	Hspb7		Grik5	Dcdc2
Card14	Agtr2		Apod		Otog		Timm13	Col23a1		Rps6ka5	Plk4
Cartpt	Ahi1		Apoe		Mki67		Ptpmt1	Eomes		Fam207a	Pcdhga1
Casc1	Aif1		Apool		Tcf7l2		Ctbp2	Nexn		Rwdd2b	Clic1
Casp3	Aifm1		Aqp9		Tmem65		Rab40c	AABR07065353.1		Nfyc	Pkd1l3
Casz1	Aim1l		Arc		Tmem52		Ptgs1	Tox2		Srrm3	Slc35g1
Catip	Ak6		Arg1		Susd2		Cnih3	Mas1		Ankrd37	Carns1
Catsper4	Akap12		Arhgap24		Adamtsl5		Mrps34	Prdm8		Sdc1	Tmem37
Catsperd	Akap13		Arhgap8		Spata46		Ltbp1	LOC680663		Nek8	Adam33
Catsperg	Akap17a		Arhgef3		Rn60_19_0375.4		Lbh	Ano3		Rnf182	Rab37
Cbfa2t3	Akap3		Arid3c		Chrne		Vps29	Dchs1		St8sia5	AABR07014836.1
Cbln1	Akap5		Arl10		Vipr2		Rmnd1	Fam89a		Fam126b	Nfe2l3
Cbln4	Akirin2		Arl4d		Mov10l1		AABR07005779.4	RGD1307752		Kcnj6	Ptprz1
Cbr3	Akr1c19		Arl5c		LOC102550416		Cyc1	Chodl		Klhdc1	Ptger4
Ccdc106	Akt1s1		Armc2		Cmah		Kif3c	Ppp1r36		Kcnrg	Col6a6
Ccdc114	Alb		Armc3		Apobec2		Pfn1	Igbp1b		Gpm6a	Bcl3
Ccdc138	Aldh1a1		Armc4		Oacyl		Sgsm1	RGD1310819		Zbtb17	AABR07003304.2
Ccdc146	Alkbh3		Arpp21		AABR07061964.1		Usp35	Cd24		Scml4	RGD1563962
Ccdc151	Alkbh7		Arr3		Ackr4		Porcn	Ccdc27		Pnpla3	LOC103690541
Ccdc160	Als2cr12		Arsi		Ttpa		Mt-co2	Nxph1		LOC103689961	LOC102551095
Ccdc170	Alx3		Art4		Tshz1		Fra10ac1	Zfp385a		Tfpi	Chek2
Ccdc189	Alyref		Arx		Lin28b		St8sia1	Lrrc9		AABR07041724.1	Prg2
Ccdc190	Amdhd2		Asah2		Pik3cg		Ube2c	Cckar		Ppl	Aebp1
Ccdc24	Amn		Asap2		Acsm3		Arglu1	Kcnj4		Lamtor5	Tigd4
Ccdc27	Amotl1		Asap3		AABR07033666.1		Cacng2	Tshb		Slc41a3	Lama3
Ccdc33	Anapc11		Asb18		LOC102550081		Map2k5	Adamts3		NA	Ndufaf6
Ccdc40	Anapc13		Asic1		Sftpd		AABR07002683.1	Socs3		AABR07017268.1	AABR07067355.1
Ccdc74a	Anapc16		Asic4		AABR07035194.1		Arntl2	Cdhr2		Svep1	C1rl
Ccdc80	Angpt4		Aspg		Atp8b3		Cldn5	Chrm1		Phlda1	Wnt10a
Cck	Angptl1		Atf3		Fam216b		Mpdz	Dnah11		Mkrn1	Ndrg2
Cckar	Angptl4		Atp11a		Asb13		Rab15	Npsr1		Vangl1	Piga
Ccl11	Ank1		Atp2b2		Fank1		Alkbh7	Pitx1		Jdp2	Prr29
Ccm2	Ankef1		Atp2b4		Lgals3bp		LOC108349594	Ecel1		Upp1	Il2
Ccnd1	Ankrd13d		Atp5b		Comp		Ccdc58	Sfrp2		Kif26b	AABR07070161.1
Ccnf	Ankrd24		Atp5d		Patj		Washc1	Parpbp		AABR07029573.1	Aspg
Ccni	Ankrd33b		Atp6ap1l		Efcab10		Drosha	Epyc		LOC108348250	Dgkk
Ccsap	Ankrd37		Atp7b		Jak3		Fuk	Rgs6		Glrx5	Ccdc13
Cd24	Ankrd49		Atp8b5p		Olr199		Rn50_13_0839.5	Gucy1a3		Gpr153	Sash3
Cd44	Ankrd50		Atr		E2f1		Mrpl45	Sowaha		Zmat1	Cdo1
Cd55	Ankrd52		Aven		Dlx2		Arpc1a	Col9a1		Cacnb3	Ccl5
Cd83	Ankrd63		Avp		Snx33		LOC681355	Arl4d		Crisp3	Sectm1b
Cdc25b	Ano3		AY172581.21		Smim3		Ms4a2	Egr3		Esrra	Pik3c2g
Cdc42ep2	Anp32a		Azin2		Cldn4		Dctpp1	Opn5		Optc	Dcdc2b
Cdc42ep3	Anp32b		B3gat1		Btc		Dcdc5	Gad2		Rn50_10_0700.3	Ffar2
Cdh17	Anpep		B3gat2		Spag1		Cyth2	Nptx1		Fam184b	Cfh
Cdh23	Anxa3		B3gnt8		SCARNA21		Hmgb2l1	AABR07064373.1		RGD1566239	Rtn4rl2
Cdh8	Aox2		B4galnt1		Diras1		Vegfc	Lum		Samd4a	AABR07070555.1
Cdh9	Ap1g2		B4galt1		Hmox1		Mt-co1	Wnt5a		Stat5a	Il1rap
Cdhr1	Ap1s1		Bace2		Rsph9		Tmem70	Slc15a2		AC142360.1	Amot
Cdhr2	Ap2s1		Bag1		Rln1		SNORD47	Rasd2		Kdm6b	Myo3a
Cdk15	Ap3m2		Bai1		Katnal2		Ints10	Inhbb		Chn1	Mir344a-2
Cdk17	Ap4s1		Baiap2		Glipr1l1		Wdr4	Fezf2		Lrrc27	AABR07030642.1
Cdk18	Apba3		Baiap2l2		Edn1		Kdr	Ada		Scube1	Tmem176b
Cdk19	Apc2		Barhl1		Dyrk4		AABR07059002.1	Car7		Smim10l1	Gprc5c
Cdk5r2	Apln		Barhl2		Lmod3		Ctrl	Krt71		Taf13	Lcn12
Ceacam1	Apobr		Bbox1		C8g		Emilin3	Lmo7		Eml6	Pgr
Celsr1	Apoc4		Bbs12		Dock10		Pcdh19	Dpyd		Ptger3	Hs3st1
Cep41	Apoe		Bcl11a		Fsip1		Slc25a28	Cldn9		Chpf2	AABR07045400.1
Cerk	Apol3		Bcl11b		Espl1		Pycr2	Nr1h4		Myh7	Zfp819
Ces1d	Apoo		Bcl2l11		Cdh8		Glrx2	Adra2c		Unc5c	Gypc
Cfap100	Arc		Bcl3		Evi2a		Arf5	Lad1		AABR07002337.1	AABR07073181.1
Cfap157	Arf5		Bdh2		Krt1		Ndufb5	Ghsr		Ngf	Cdh10
Cfap161	Arg1		Bdkrb2		Pi16		Popdc2	RGD1565616		LOC689065	Dapk3
Cfap43	Arglu1		Bean1		Rida		Mfsd6	Cep41		Cdc40	AABR07070161.3
Cfap45	Arhgap10		Bend3		Npy5r		LOC100912483	Chrna3		Nrbp2	Mertk
Cfap46	Arhgap24		Bend5		Cfap100		Nox4	Klhl29		Osbp2	Sdk2
Cfap46	Arhgap33		Bend7		Prl		Ppp1r12c	Fgf10		Zc4h2	Phf19
Cfap54	Arhgap42		Bhlhe22		Trat1		Mtif2	Wdr78		Cox6a1	Apod
Cfap57	Arhgap8		Bhlhe23		AABR07057675.1		Mafg	Glis3		Tmem26	Dbx2
Cfap65	Arhgef17		Birc3		Rwdd2a		Ndufb9	Syt12		Mrps18a	AABR07068094.2
Cfap70	Arhgef25		Bloc1s3		Prss56		AABR07058795.1	Cd44		Akap13	Gemin7
Cfap74	Arhgef26		Bmf		Ddo		Gadd45b	Egr4		Hsd11b1	Usp43
Cfap99	Arhgef3		Bmp5		Iqch		Mt-cyb	Tppp3		Timm8a1	Slc6a16
Cftr	Arhgef40		Bmper		Fam155b		Gnl1	Sh3rf2		AABR07070046.1	AABR07058699.1
Cga	Arhgef5		Bpifa1		Lck		Pcnx4	Krt18		Fgfr1	Inppl1
Chat	Arid3c		Bpifb1		Efhd1		Rab2b	Tmem163		AABR07049695.2	AABR07016573.1
Chodl	Arl10		Brinp2		Afp		Zfp579	Nefm		Pop5	Popdc3
Chp2	Arl3		Brsk1		Arhgef38		Usp28	Etv4		Kptn	Fam81b
Chrdl1	Arl4d		Bsx		Phox2a		LOC100911486	Synm		Cyp46a1	Pla2g3
Chrm1	Arl5c		Btbd17		Znf750		Rpl13	AC096600.1		Susd3	Naaladl1
Chrm4	Arl6ip4		Btg1		Fhad1		Ak6	Grm8		Nynrin	Rp1
Chrna10	Armc2		Btg2		Trank1		Rps2	Mc3r		Mpc1	Bbs12
Chrna2	Armcx4		Bzw2		Tac3		Tuft1	Ryr1		Zim1	Rspo3
Chrna3	Arntl2		C1ql3		Lemd1		Mrps36	Ccni		Scube3	AABR07030901.1
Chrna4	Arpc1a		C1ql4		Drc1		RNase_MRP	Vat1l		Khnyn	Six2
Chrna6	Arpc5l		C1qtnf4		Fam47a		Uba52	Prss23		Eloc	Fndc5
Chrna7	Arpp21		C1r		Efcab11		AABR07044980.1	Itpka		Zdbf2	LOC691352
Chrne	Arr3		C1rl		Fam183b		Acd	Adamtsl1		Pbxip1	A3galt2
Chst15	Arsi		C1s		Pde1c		Prmt2	Zfp180		Neurl1	Bace2
Chst2	Art3		C2cd2l		LOC100302465		Ube2d1	P2rx2		Ppm1b	Fat2
Chst5	Arv1		C3		Gadd45g		Emc6	Cables1		AABR07057678.1	Zfp385c
Chst7	Arx		Ca5b		Rn50_7_1411.1		Slc25a3	Lef1		AABR07061825.1	Erbb2
Chst8	Asah2		Cables1		Brs3		Rbms3	Slitrk6		Myo1e	RGD1309651
Cidea	Asb18		Cabp1		Lypd2		Dpagt1	Prox1		Adam19	LOC100363502
Cited1	Asb4		Cabp7		Tph1		Eif3f	Cnksr1		Dqx1	Dab2
Cited4	Asb9		Cachd1		Gpc2		Coq8a	RGD1563714		Tead1	Slc25a24
Clcnka	Ascl2		Cacnb3		Peli1		Trmt11	Disp3		Lcorl	Abhd1
Cldn4	Asic1		Cacng3		Plac9		Irx2	Kcnk15		Vsig10	Asap2
Cldn8	Asic4		Cacng6		Cfap54		Plcb3	Rps6ka4		Fam89b	Fkbp9
Cldn9	Asmtl		Cadm3		Riiad1		Mettl6	Rasgrp1		Kcnt1	Fzd2
Clec18a	Asphd1		Calb1		Rasa4		Adamtsl2	Camk2n1		Pdzd4	Nf1x
Cmah	Ass1		Calb2		AABR07048321.2		Maf1	Slc39a4		Bend5	Slc7a10
Cmya5	Astn2		Camk2d		Auts2		Pdcd6	Hepacam2		Lrrc3	Gxylt2
Cndp1	Ate1		Camk2n1		Slc14a1		Celf6	Wipf3		AC131411.1	Cxcl3
Cnga1	Atf4		Capn3		AABR07029878.1		Tstd3	Chrna4		Fam214b	Elovl7
Cnksr1	Atg101		Capn6		Gnrhr		AC135409.1	Cyp11b2		Dmrtb1	Ptpn18
Cnksr2	Atg16l1		Caps2		Htr1f		P2ry2	Sv2b		Sac3d1	Zfp36l1
Cnksr3	Atox1		Car10		Catip		Ebf1	Nrn1		Adcy6	Cenpi
Cnr1	Atp11a		Car11		Cxcl6		Rab3c	Adamts8		Eps8l2	Rffl
Cntnap3b	Atp2a3		Car12		Cr2		Sycn	Rprml		Sdhd	Lyn
Col11a2	Atp2b2		Car6		Cidea		AABR07020987.1	Thbs3		Cyp4f5	AABR07067749.1
Col14a1	Atp2b4		Car7		Aldh5a1		Apoo	Ebf4		Palm	Hnf4g
Col18a1	Atp5c1		Carns1		Tjp3		Cc2d2a	RT1-DOb		Cpe	Cmtm3
Col19a1	Atp5d		Cartpt		Neurl1b		Ccdc174	Stpg1		Mon1a	Itga7
Col22a1	Atp5e		Casc1		Dmrtc1a		Ripply2	Ankrd33b		Nudt19	Art4
Col23a1	Atp5g1		Casp3		LOC102553814		Npy2r	Htr6		Sptbn4	AABR07053134.1
Col2a1	Atp5g2		Cast		Hes1		Sh3pxd2b	Uncx		Guk1	Ajuba
Col4a6	Atp5g3		Catsperd		Paqr4		LOC100360573	Sall3		Pou6f2	Tspan32
Col5a3	Atp5h		Cbln1		Dact1		Tspan8	Fmnl1		Ndnf	Apool
Col6a5	Atp5i		Cbr3		Cst8		Pah	Ttll6		Orai1	Ppp1r42
Col9a1	Atp5j		Cbs		Prkch		Timeless	Rspo1		Prkcg	U6
Colq	Atp5j2		Ccdc106		LOC108351693		Pcdhga9	Lzts1		St6galnac6	Foxd1
Comp	Atp5l		Ccdc114		Cpne7		Pag1	Akap5		Azin2	Gm5471
Coro6	Atp5o		Ccdc13		F5		Rangrf	Tmem184a		Fndc11	Clec4a1
Cox6a2	Atp6ap1l		Ccdc138		AABR07027212.1		Lace1	AABR07067499.1		Spi1	Mylk3
Cox6b2	Atp6v1c2		Ccdc146		Rinl		Cxcl13	B3gat1		Guca2a	Rhpn1
Cpa4	Atp7a		Ccdc151		Tepp		Clstn3	Gpr179		Rem2	Tagap
Cpa6	Atp7b		Ccdc170		RGD1565660		Sap30l	Fam107a		Nsmf	Dlg3
Cplx1	Atp8a2		Ccdc24		Cpa6		LOC100362400	Ralyl		Camk2d	LOC690352
Cplx2	Atp8b5p		Ccdc27		Trh		Ap1g2	Lhx1		Yap1	AABR07057495.1
Cpne5	Atpif1		Ccdc3		LOC103691261		Pigy	Fermt1		Zfp300	LOC102553760
Cpne6	Atrip		Ccdc40		Hes7		Bri3	AABR07071739.1		Lman1	Unc13c
Cpne7	Atxn2		Ccdc50		Col6a5		Rhbdd2	Tshz3		Zfp641	Phlpp2
Cpne9	Auh		Ccdc60		Card14		Psmb10	Wfs1		LOC500567	Fnbp1
Cr2	Aurka		Ccdc8		Sp5		Anp32a	Crh		Sncb	Kcnc2
Crabp2	Aurkc		Ccdc80		Nxpe4		Rmrp	Cnr1		Lss	Aass
Crb1	Aven		Cckar		Gas1		Apobr	Foxa2		Ssbp2	B4galt1
Crb2	AY172581.12		Ccl5		AABR07050265.1		Eif1	Crlf1		Homez	Cyb5r2
Crh	AY172581.15		Ccm2		Npnt		LOC498675	Matn4		Plk2	Gna15
Crhr2	AY172581.19		Ccni		Dbx1		Eps8l3	Pmaip1		Map2k1	Ankk1
Crip2	AY172581.2		Ccsap		Pmfbp1		AABR07032787.1	Pknox2		Arl10	Napepld
Crlf1	AY172581.21		Cd1d1		Tctex1d4		SNORD81	Lhb		Col13a1	Mrgprx1
Cryba4	AY172581.22		Cd24		LOC100361265		Cyb561	RGD1564664		Zfp277	AABR07055801.1
Csgalnact1	AY172581.24		Cd274		Sox10		Ndufab1	Ky		Rn50_20_0066.11	Brsk1
Cspg4	AY172581.8		Cd44		Tspan1		Slc25a38	Prmt8		Trem2	Adamts9
Cst8	AY172581.9		Cd55		Izumo1		Gabbr2	Scn4b		Wnt9b	RGD1305645
Cttnbp2	Azin2		Cd74		Krtcap3		Astn2	RGD1561849		Pacsin2	Nov
Cux2	B3gat1		Cd82		Mical1		AABR07048321.1	Trnp1		Crtac1	Enpp3
Cxcl14	B3gat2		Cdc40		Sox8		Polr3gl	Mepe		Prelp	Atr
Cxcl6	B3gnt5		Cdc42bpg		Spata24		Maoa	Hcrtr2		Ace3	Adamtsl3
Cyp11b2	B4galnt1		Cdc42ep3		Mal		Mrpl57	Mpped2		Vsig8	Lims1
Cyp19a1	B4galt4		Cdh1		Ska1		Dffb	Rgs10		RGD1309108	RGD1309036
Cyp26a1	Bag1		Cdh10		Pdzk1ip1		Sbspon	Umodl		Mafk	Hgd
Cyp2s1	Bai1		Cdh23		Il27		Fdx1l	Rnd3		Rasgrp2	Ccdc8
Cyp4f4	Baiap2		Cdh24		Hspa8		Rn50_X_0714.1	Mak		Mpv17l2	Pkhd1l1
Dact1	Baiap2l2		Cdh9		Caly		Traip	Matn2		Trim7	Peli2
Dact3	Baiap3		Cdhr1		Sphkap		Sult1a1	Fndc7		Dapk1	Slc22a7
Dao	Banf1		Cdhr2		Pkd1l2		Irak2	Arpp21		Mylk	Spata20
Dbx1	Barhl1		Cdk15		Col11a2		Mir207	Lrrk2		AABR07019061.1	Dnmt3b
Dchs1	Barhl2		Cdk17		Chst2		Gadd45a	Layn		Rn50_X_0747.1	Neb
Dclk3	Bax		Cdk18		Eno4		RGD1359158	Htra1		Lrsam1	Slc24a4
Dct	Bbip1		Cdkl4		Mctp1		Rsrp1	Bpifb1		Fbn1	RT1-Bb
Ddc	Bccip		Cdkn1c		Ccdc190		Fmc1	Tnnc2		Spock1	Il33
Ddit4l	Bckdhb		Cdo1		Chrdl1		Clasrp	Iqca1		Krt10	Msh3
Ddn	Bcl11a		Cebpa		Agr3		Fam228b	Rab38		Sdhc	Nags
Ddo	Bcl11b		Cebpd		Htra3		Mrps30	RGD1310110		Dnajb5	Masp1
Dgat2	Bcl2l10		Celsr1		Rn60_6_0648.1		Ddt	Dkk3		Six4	Zfp839
Dgkz	Bcl2l11		Cenpi		LOC691110		Armcx4	Lrrc74b		RGD1562618	Tmem176a
Dhrs9	Bcl7c		Cep41		Agr2		Gtpbp10	Vrtn		B4galnt1	Aox1
Diras1	Bcor		Cep57l1		Nr2c1		Rpf2	Gsx2		Dpysl3	Sstr5
Diras3	Bcs1l		Cerk		Tmem53		Cox17	Kcnab1		Dscam	Fam25a
Disp3	Bdnf		Cerkl		AABR07071198.1		Lrrc14	Dmkn		Ap1s1	Nlrc3
Dkk3	Bean1		Ces1d		AABR07003274.1		Hhat	Sim1		Fam46a	Mlxipl
Dlec1	Bend3		Cfap43		LOC103692166		Itpa	Efhc2		LOC684270	Nedd1
Dlgap3	Bend5		Cfap44		Sema3e		Bloc1s4	A4galt		Rn50_X_0635.3	Wrn
Dlk1	Bend6		Cfap45		Fam131b		Sgms2	Spry2		AY172581.21	Rufy4
Dlx1	Bend7		Cfap46		Alox5		Crip3	Shb		Map3k9	Akp3
Dlx2	Best3		Cfap53		Mei4		Clic2	Zfp580		Grin2b	Bhlhe23
Dlx5	Bet1		Cfap65		AABR07008462.1		Fndc9	Etv1		Polr2a	Reep4
Dlx6	Bhlhe22		Cfap70		Nudt17		Gjd2	Scn11a		Dusp2	LOC100359752
Dlx6as	Bhlhe40		Cfap73		Zfp709l1		Tmx4	Dlgap3		Ppp1r3b	Rap1gap
Dmkn	Bicd1		Cfap74		tGap1		Atf4	Wnt7a		Zbtb42	Mettl10
Dmrtc1a	Bin2		Cfap99		Il1rn		Gng2	Fshb		Dgkb	Phactr4
Dnaaf3	Bin3		Cfh		Rad9b		Snap25	Ror2		Ppm1d	Pdlim2
Dnah11	Birc3		Cftr		Top2a		Atp5g1	Kcng2		Sat1	Colec11
Dnah12	Blnk		Cga				Gnaz	Lrriq1		Acot11	LOC102547287
Dnah3	Bloc1s1		Chat				Dcun1d5	LOC100361018		Erlin1	Nr1i2
Dnah6	Bloc1s3		Chd3				Mrpl35	LOC102547937		Ldlr	Zfp189
Dnah7	Bloc1s4		Chd5				Trub1	Gulp1		Enho	Tp53i11
Dnah9	Bmp2		Chek2				Pcp4	Gabra4		Meis3	Adhfe1
Dnai1	Bmp5		Chn1				Parp12	Mgst1		Kcns3	Ankrd9
Dnai2	Bmper		Chodl				Dnttip1	Lrrc55		Rhobtb2	RGD1561958
Dnajb13	Bmyc		Chp2				Uqcr11	Il16		Irf1	Spag6l
Dnali1	Boc		Chpf2				LOC691427	Sec14l2		Fkbp11	Engase
Doc2a	Bod1		Chpt1				Nuak1	Sez6		Lrrn1	Kng1
Dock10	Bola1		Chrdl2				Fhod3	Als2cr12		C1s	Rn50_20_0058.5
Dok5	Bola2		Chrm1				Ccdc9	Htr1d		Kdm3a	Npffr1
Dpf1	Bola3		Chrm4				AABR07068285.2	Tph2		Mkks	Ccdc60
Dpyd	Bora		Chrna10				Zbtb37	Arc		Reps1	Llgl2
Drc1	Borcs6		Chrna3				Frem2	Ppm1m		Fam124a	Ctss
Drc7	Bpifa1		Chrna4				Sncg	Elovl2		Shf	Rassf3
Drd1	Bpifb1		Chrna6				Slx1b	Cdh9		Tyw5	Agtr1a
Drd2	Bptf		Chrna7				Borcs6	Myh2		Ppp1r1c	Npm3
Drd3	Bri3		Chrnb3				AABR07016841.1	Ppp1r2		Nfkbil1	Fbxo48
Drgx	Brinp3		Chst15				Rplp1	Has3		Zfp395	AABR07063682.1
Dsc2	Brms1l		Chst5				Nat14	Wnt2b		Efcab6	Klhl38
Dsc3	Bsx		Chst8				LOC102546764	RGD1560925		Dlg5	Rhbdf2
Dsg1	Btbd11		Ckb				Agbl4	Shisa8		Noct	Tp53inp1
Dsg2	Btbd16		Clca1				AY172581.22	Lama5		Hdac7	Chpt1
Dtnb	Btbd17		Clcn5				Arhgef40	Olfm4		LOC108351063	Tmc5
Dusp10	Btg1		Clcnka				Nxnl1	Gnal		Prtg	Txlnb
Dusp4	Btg3		Cldn9				Rn60_X_0773.5	Tmem235		Nkd1	Tmem159
Dusp9	Btn1a1		Clec18a				Aif1	Agap2		Bag1	Ms4a8
Dyrk3	Btrc		Clec2l				Onecut1	Fst		Gtf2a1l	Pappa
Dyrk4	Bud31		Clec4a1				Aurkc	Gsx1		Angptl1	Zbtb7b
E2f1	Bzw2		Clic1				Mycbpap	Ccm2		Galr1	Slc6a4
Ebf2	C1qb		Clstn2				Fam110d	Cacng3		Gcat	Adamts20
Ebf3	C1ql3		Cmtm3				Col15a1	Acly		Sema3f	Ttc23
Ebf4	C1ql4		Cmya5				Mrps16	Ier5l		Adamts1	LOC500300
Ecel1	C1qtnf4		Cngb1				Tgif1	Phospho1		Elac1	Pacs2
Echdc2	C1r		Cnih1				B4galt4	Zfp771		H2afy2	Apoc1
Edar	C1s		Cnih2				Emx1	Tnfrsf19		Cnih1	Egfem1
Edn1	C2cd2l		Cnksr1				Smdt1	Nat8f3		Phldb2	Sorbs3
Efcab1	C2cd4c		Cnksr2				Kit	Smad3		Selenov	Col8a2
Efcab10	C2cd5		Cnn1				Igfbp2	Plppr1		Ndufa8	Nek10
Efcab11	C4bpb		Cnr1				Nr3c1	Pbx3		Igfbp5	Pkp3
Efcab12	C7		Cntn2				AABR07053198.1	Aox2		Herc2	Mmp24
Efhb	Ca5b		Cntnap3b				Pdss1	Ntn5		RGD1309621	AABR07055191.1
Efhc2	Cables1		Col12a1				Ficd	Mocos		Tapbpl	Chrdl2
Efhd1	Cabp1		Col13a1				Map4k1	Chrna10		Arl5c	Vsig10l
Efnb3	Cachd1		Col14a1				Syt9	Map3k19		Pacrgl	Hormad2
Egfl6	Cacna1h		Col18a1				Ccne1	Chrna6		Actn2	Nkx6-1
Egr3	Cacna2d1		Col22a1				Cox19	Prlh		Chd5	Sgk2
Egr4	Cacnb2		Col23a1				Mrpl54	Fam212b		Olfml2b	AABR07000385.2
Ehf	Cacnb3		Col4a5				Sult2b1	Rn50_13_0899.1		Lgals8	Tmem196
Eid2b	Cacng2		Col4a6				Alkbh3	Rpp25		Zfp52	Bmf
Elf3	Cacng3		Col5a1				Smoc1	Cdhr1		Pgghg	Notch2
Elfn1	Cacng6		Col6a6				C4bpb	Dao		Mst1r	Scp2d1
Elmod1	Cacng8		Col8a1				Arhgap10	Kctd19		Ppp1r26	Pon3
Elovl2	Cadm3		Col8a2				AABR07021823.1	Agtr2		Rims3	Rasgrp3
Emx2	Cadps		Col9a1				Them6	Hes5		AABR07024542.1	Plekhg1
Enam	Cadps2		Colec11				Ndufv1	Vav3		Amotl1	AABR07024653.1
Enc1	Calb1		Coro6				Tdg	Bloc1s3		Gpr139	Wfdc2
Enkur	Calb2		Cox14				Ppt1	Olr200		Hikeshi	Kcnk9
Eno4	Camk2d		Cox5a				Anp32b	Nek5		Ggta1	Ccdc50
Eomes	Camk2g		Cox6a1				Pdcl3	Six6os1		Lca5l	Glb1l
Epcam	Camk2n1		Cox6a2				Adam32	AABR07001634.1		Actl6b	Lcat
Epha3	Capn3		Cox8a				Apba3	AABR07058658.1		Aven	P3h4
Ephb2	Capn6		Cp				Rn50_X_0744.2	Rxfp1		Nrg2	Cp
Ephx2	Car10		Cpa4				Zfand5	Cttnbp2		AABR07070872.1	Lyve1
Ephx4	Car11		Cpe				Nkx2-2	Ret		Apoe	Epn3
Epyc	Car12		Cplx1				L1cam	Rsph10b		LOC100360218	Hopx
Erich3	Car3		Cplx2				Stxbp4	Phactr2		LOC108348154	Gm6576
Espl1	Car6		Cpne5				AABR07071393.1	Neu2		Lrrc18	Echdc3
Espn	Car7		Cpne9				Fam213b	Ptk2b		Lpcat4	Nr4a3
Esrp1	Cars2		Cracr2a				Fancd2	Apln		AABR07044362.1	Fbxo24
Esyt1	Cartpt		Crb1				Nubp1	Itga11		Angptl4	AABR07056633.1
Esyt3	Casc1		Crb2				Lrch1	Tiam2		Fkbp14	Parp14
Etnk2	Casp1		Creb5				LOC100362980	Rab40b		Sec24d	AABR07067310.2
Etv1	Casp3		Crh				Gmpr	Pitpnm2		Myo15a	Sec14l4
Etv4	Casq2		Crhr2				AABR07065532.2	Cd55		Fign	LOC681766
Evi2a	Cast		Crisp3				Gtf2a2	Thrsp		Mir1249	Ppp1r7
Exosc6	Catsperg		Crispld2				Cwc27	Lgi1		Zfp608	Daw1
Exph5	Cbfa2t3		Crlf1				Cdyl	AABR07026984.1		Ubr4	C3
Eya2	Cbln1		Crtac1				Dok3	Cacng6		Zbtb46	Smtn
F2	Cbln4		Csf1				Uqcr10	P2rx5		Dip2a	AABR07027039.1
F5	Cbr3		Csf2ra				Fgf1	Rarb		Acot4	Rdh16
Fabp4	Cbx2		Csgalnact1				Rcvrn	Abcg5		Gse1	AABR07027753.2
Fam107a	Cbx4		Cspg4				Bola2	Arid3c		AABR07011013.1	AABR07000402.1
Fam131b	Cc2d2a		Ctnna3				Btg3	Shbg		Samd15	Parp10
Fam131c	Ccdc106		Ctnnbip1				Ifrd2	Mfge8		Fam96a	RGD1305807
Fam150b	Ccdc124		Ctss				Pmm2	Wnt2		Plscr4	Aqp9
Fam155b	Ccdc138		Cttnbp2				Hyou1	Tbc1d10c		Rbfa	Tas2r108
Fam159b	Ccdc151		Ctxn1				Tdrd3	Ephb2		Aim1l	AABR07041709.1
Fam161a	Ccdc160		Cubn				Sigirr	AABR07029417.1		Fsd2	Fa2h
Fam163a	Ccdc167		Cxcl14				Cox4i1	Hnmt		Obsl1	NMS
Fam163b	Ccdc170		Cxcl3				Relt	Fjx1		Sorbs2	Cfap53
Fam167b	Ccdc174		Cxcr4				Gpx8	Itk		Hpca	Fam109a
Fam179a	Ccdc180		Cyb5d1				Vezf1	Ces1d		Hsd11b2	Entpd8
Fam183b	Ccdc184		Cyb5r2				SNORD72	Tmem200b		Otub2	LOC691162
Fam189a2	Ccdc27		Cyb5r4				Nbeal2	Adgrv1		Rnf213	Lrrc56
Fam196a	Ccdc33		Cyp11b2				Cox7a2	Erich3		Ttc26	Slc7a11
Fam20a	Ccdc57		Cyp19a1				Ndufs3	Ca5b		Kansl1l	Fam151a
Fam212b	Ccdc58		Cyp26a1				Selenoo	Spef2		Tex15	Rab3il1
Fam216b	Ccdc71		Cyp27a1				Fbxo8	Adamts18		Plxnb1	AABR07071697.1
Fam222a	Ccdc80		Cyp46a1				Tyrobp	Gpc4		C1r	U6
Fam43a	Ccdc81		Cyp4f4				Med9	Syndig1		Macf1
Fam47a	Ccdc84		Cyp4f5				Col5a2	Tmem44		Cdkl4
Fam49a	Ccdc9		Dab1				Rps28	Fam163b		Kantr
Fam65b	Cckar		Dab2				Celsr3	Mns1		Olfm3
Fam83f	Ccl11		Dact2				Ndufb3	Nrtn		Fga
Fam84a	Ccl19		Dact3				Glis1	Dsg2		Plp2
Fam89a	Ccl27		Dao				Traf3	Car6		Usp46
Fam92b	Ccm2		Dapk1				mrpl24	Mab21l1		Padi3
Fank1	Ccnb3		Dapk3				Rdx	Maats1		Zfhx3
Fbn2	Ccnd2		Daw1				Dhrs7	RGD1359634		Ildr1
Fbxl13	Ccne1		Dbp				Rnaseh2a	Spc24		RGD1311756
Fbxo34	Ccnf		Dbt				Asphd1	Tcap		RGD1311739
Fbxo39	Ccnh		Dbx2				Cgref1	Casp3		L3mbtl3
Fbxo40	Ccni		Dcdc2				Ccl27	Hpse		Zfp397
Fcgbp	Ccsap		Dcdc2b				AABR07002928.1	P2rx6		Pigv
Fer1l5	Ccz1b		Dchs1				Col11a1	Mcm6		Inmt
Fermt1	Cd163		Dclk3				Mzf1	AABR07016640.1		Mlnr
Fezf1	Cd1d1		Dct				Slc5a8	Mir135a		Serpine2
Fezf2	Cd24		Ddit4l				Rnf214	Prkar2b		Smo
Fgb	Cd274		Ddn				Rfk	Filip1		Rgs20
Fgf10	Cd300le		Ddr2				Rcn1	Grm2		Zfand4
Fgf11	Cd44		Dgat2				Ndufb11	Fkbp1a		Mmp14
Fgf18	Cd55		Dgkb				Cox7c	Kirrel3		AC117122.1
Fgf20	Cd70		Dgkk				Klhl1	Hydin		Stx8
Fgfr4	Cd83		Dgkz				Banf1	Tcf21		Msr1
Fgg	Cd99		Dhrs7c				Atp5i	LOC688801		Nphp3
Fgr	Cdan1		Dip2a				Agmat	Chst5		Soga1
Fhad1	Cdc25c		Diras3				Sub1	Fbn2		Npbwr1
Filip1	Cdc34		Disp3				Zcchc7	Chst15		Col5a1
Fjx1	Cdc40		Dkk2				Tmem132c	Rgs9		Pkd2l2
Fkbp1a	Cdc42bpg		Dkk3				Med30	Synpo2		Thbs1
Fkbp1b	Cdc42ep3		Dlec1				Fam193b	Myo7a		Zbtb10
Fkbp5	Cdc7		Dlg3				Sertad4	C1ql3		Fam19a2
Fmnl1	Cdh17		Dlg5				Pstk	Rfx2		Sema4c
Fndc3c1	Cdh18		Dlgap3				Bud31	Fkbp1b		Nxpe2
Fndc7	Cdh23		Dlk1				Taf10	Lmntd1		Mycbp2
Foxa1	Cdh9		Dlx5				C2cd5	Acpp		Nfatc4
Foxa2	Cdhr1		Dlx6				Fmr1	Glra1		Timm21
Foxb1	Cdhr2		Dlx6as				Pfdn6	Car12		Baiap2l2
Foxb2	Cdhr3		Dmkn				Ndufa3	Pkd2l1		Dst
Foxd2	Cdk11b		Dmrtb1				AABR07069227.1	Smoc2		Acacb
Foxg1	Cdk14		Dnaaf3				Kcnd1	Pla2g5		Abo
Foxo6	Cdk15		Dnah1				Thnsl1	Ccsap		Syde1
Foxp2	Cdk17		Dnah11				Kif21a	Cfap65		Cd1d1
Frem1	Cdk18		Dnah12				Rhebl1	Mpped1		Cd274
Frzb	Cdk19		Dnah3				Dusp28	Efcab12		Eva1a
Fshb	Cdk5rap3		Dnah5				Ndufa4	Fgfr4		Flnc
Fsip1	Cdk9		Dnah6				Hdx	Gna14		Jmjd7
Fst	Cdkl4		Dnah7				Cbx2	Dtnb		St18
Fxyd1	Cdkn3		Dnah9				Sdk1	Syt1		Pex19
Fxyd7	Cdyl		Dnai1				Pgls	Traf3ip3		Ninl
Fzd5	Ceacam1		Dnajb13				Adrb2	AABR07027407.1		Podn
Gaa	Cebpa		Dnajb5				Slitrk1	Myom3		Fzd7
Gabra4	Cebpb		Dnali1				Ccdc84	Igsf9		Maml2
Gabra5	Cebpd		Dnmt3b				Usmg5	Mreg		Dnah1
Gabrd	Cela3b		Dock5				Tnfaip8l1	Irf4		Armc2
Gad1	Celf6		Dpf1				Nudt16l1	Adrb1		Mical3
Gad2	Celsr1		Dpyd				Tfap2b	Ppef2		Mfsd4
Gadd45g	Celsr3		Dpysl3				Ttc9b	Htr3a		LOC690288
Galnt16	Cenpv		Dqx1				Pcgf6	Dclk3		Marchf11
Galp	Cep41		Drc7				Ablim3	Iqcd		Cntn2
Gas1	Cep57l1		Drd1				Oxr1	Cfap46		Slc25a35
Gata3	Cep95		Drd2				Mir3064	Dgkz		AABR07006480.1
Gbx1	Cers4		Drgx				Coa6	Slc6a1		Gab2
Gbx2	Ces1d		Dsc2				Ifih1	Ccdc80		Atp7b
Gch1	Ces1f		Dscam				Rab27a	Tsnaxip1		Cep57l1
Gck	Cfap46		Dsg2				LOC100361008	Bzw2		AABR07054451.1
Gcnt2	Cfap46		Dst				Tenm3	Kcnv1		Med12
Gdf10	Cfap65		Dtnb				Slc4a11	LOC100911639		Adamts14
Gdnf	Cfap99		Dtx4				Dhcr24	Lima1		Zfp455
Gdpd5	Cfd		Dusp2				Il17d	Prokr1		Cracr2a
Gfra2	Cfp		Dusp5				Slc35c2	Nsun7		Sh2d5
Gfy	Cftr		Dusp9				Pctp	Nefh		Efna5
Ghrh	Cga		Dynlt3				Zmat5	Otof		Ndst3
Ghsr	Cgn		Ebf2				Atg16l1	Krt76		Clcn5
Gins3	Cgref1		Ebf3				Ctla2a	Dpf1		Atp11a
Gjb5	Ch25h		Ebf4				Zfhx4	Cyp19a1		Kndc1
Gjc2	Chat		Ecel1				Syt3	Tnfaip2		Fam198a
Gldc	Chchd1		Echdc2				AABR07013750.1	Slc4a5		RGD1560784
Gldn	Chchd3		Echdc3				Lrg1	Inafm1		Lrp2
Gli1	Chchd7		Ednra				Atp5g3	AC109096.1		Six5
Glipr1l1	Chd5		Efcab1				Amdhd2	Npas1		Krt77
Glis3	Chd7		Efcab12				Ndufa6	Shisa7		Slc22a5
Glp1r	Chdh		Efcab6				Prrt1	Tesc		Gpx6
Glp2r	Chic2		Efhb				Yeats4	Fam131c		Mroh8
Glra1	Chmp2a		Efhc2				Cox6c	Cftr		Ddr2
Glrx	Chmp5		Efna5				LOC103691238	Cfap99		Nfia
Glt8d2	Chn1		Efnb3				Polr1d	Cdk17		Anxa3
Glul	Chodl		Egfem1				Cox6b1	Ttc21a		Ldlrad2
Gm14569	Chpf2		Egr3				Dpy19l2	Prr7		AC111647.1
Gmnc	Chrm1		Egr4				Cgn	Kcnj11		Dtx4
Gna14	Chrm4		Elac1				Acyp1	AABR07015081.1		Lrrc71
Gnal	Chrna10		Elfn1				Elp2	Pcsk1
Gnat3	Chrna3		Elmod1				Upf3a	Rgcc
Gng4	Chrna4		Eloc				Wwox	Echdc2
Gng7	Chrna6		Elovl2				Ngdn	LOC686911
Gnrh1	Chrna7		Elovl7				Ankrd24	Wdr6
Gnrhr	Chrna9		Emid1				AABR07005752.1	LOC108350502
Gpc2	Chrnb3		Eml6				Sarnp	Stc1
Gpc4	Chrnb4		Emx2				mrpl11	Myo16
Gpnmb	Chst15		Enc1				Polr2d	S1pr1
Gpr149	Chst5		Endog				Shisa2	Slc18a1
Gpr174	Chst8		Engase				Sirt5	Grhl1
Gpr179	Cib1		Enho				Mdh1b	Dnah7
Gpr22	Cilp2		Enkur				Dhx32	Aldh1a1
Gpr27	Cisd1		Enpp3				En1	Vwa3a
Gpr3	Cited4		Entpd8				Snrnp48	Spag8
Gpr50	Ckb		Eomes				Hp	Mamdc2
Gpr88	Cks2		Epcam				Wdr45	Mypop
Gpx2	Clasrp		Epha1				Fahd1	Micall2
Gpx3	Clcf1		Epha3				Dynll1	Fam163a
Grasp	Clcn5		Ephb2				Metrn	Man1c1
Grhl1	Cldn5		Ephx2				Ndufb7	Unc45b
Grhl2	Cldn7		Ephx4				Dexi	Sypl2
Grhl3	Cldn8		Epn3				Ubxn6	Adcy5
Grm2	Cldn9		Epor				Mast3	7SK
Grm8	Clec1a		Eps8l2				Btn1a1	Abcg3l3
Grp	Clec2g		Epyc				Ndufa5	Lrrc10b
Gsc	Clec2l		Erbb2				Pinx1	Zbbx
Gsta1	Clgn		Erich3				Mansc4	Kif6
Gsx1	Clic2		Erlin1				Hexb	Igfbp3
Gsx2	Clip2		Esrra				Hhex	Plau
Gucy1a3	Clk1		Esyt1				Ndufc1	Pla2g7
Gulp1	Clmp		Esyt3				Mthfd1l	Cdc42ep3
Hal	Cln5		Etnk2				XIST_intron	Dnah12
Hapln1	Clstn2		Etv1				Fam229a	Fkbp5
Has3	Clstn3		Etv4				Slc22a6	Cmya5
Hcrt	Clvs2		Etv5				Ecsit	Fgg
Hcrtr1	Cmc2		Eva1a				C7	Sox5
Hcrtr2	Cmip		Exosc6				Styk1	Foxd2
Hdc	Cmtr2		Exph5				Bax	Cachd1
Hebp2	Cmya5		F12				Abcc2	Zp2
Hepacam2	Cnbp		Fa2h				Gng10	Csgalnact1
Heph	Cnga1		Fabp4				Pde3a	Hapln1
Hes1	Cngb1		Fads3				Spef1	Gpr149
Hes5	Cnih1		Fam107a				Pfkl	Heph
Hes7	Cnih2		Fam109a				SNORD74	Grhl3
Hey2	Cnih3		Fam115c				Asb9	Igfbp6
Hfe	Cnksr1		Fam124a				Rps21	Tmem255a
Higd1c	Cnksr2		Fam126b				Mpc2	Arhgef3
Hmox1	Cnn1		Fam131c				Cdc34	Hal
Hnmt	Cnr1		Fam151a				Ap4s1	Mxi1
Hpse	Cntn1		Fam161a				Bckdhb	Baiap2
Hs3st5	Cntn2		Fam163a				Lingo4	Acer1
Hspa2	Cntnap5b		Fam163b				RGD1561931	Dnah9
Hspa8	Coa3		Fam167a				Mt1	Icam5
Hspb3	Coa6		Fam171a2				Fasn	Mtnr1a
Hspb7	Coa7		Fam179a				Fam162a	LOC100911951
Htatip2	Coch		Fam181b				AY172581.19	Esyt3
Htr1d	Col11a1		Fam184b				Ppip5k2	Pde2a
Htr1f	Col12a1		Fam189a2				Vrk1	Ddit4l
Htr3a	Col13a1		Fam196a				Ttc27	Kcnh4
Htr6	Col14a1		Fam198a				Tmprss2	C2cd2l
Htra1	Col15a1		Fam19a2				Immp1l	Gdnf
Htra3	Col18a1		Fam207a				Snhg11	Nlrc5
Hvcn1	Col19a1		Fam20a				Rn60_20_0050.7	Ssc5d
Hydin	Col22a1		Fam212b				Ppp2r3a	RGD1562029
Icam5	Col23a1		Fam214b				Rdh14	Ttc34
Id4	Col2a1		Fam25a				1700092M07Rik	Smpd3
Idua	Col4a2		Fam46a				Atox1	Drd2
Ier5l	Col4a5		Fam49a				Tfb2m	Casc1
Igbp1b	Col4a6		Fam81b				G0s2	Diras3
Igfbp3	Col5a1		Fam84a				LOC690700	Nr2f2
Igfbp6	Col5a2		Fam89a				Cdc7	Adra2b
Igsf10	Col6a1		Fam89b				Atp5c1	Wasf1
Igsf9	Col8a1		Fam96a				Unk	AABR07052500.1
Il11	Col9a1		Fam98c				Lrpprc	Fer1l5
Il16	Colq		Fas				Naa38	Rdh12
Il1rn	Commd4		Fat2				Ankrd49	Parm1
Il20ra	Commd6		Faxdc2				Bcor	Krt4
Il27	Commd8		Fbn1				Dgat1	Cyp4f4
Inafm1	Cops6		Fbn2				AABR07006030.1	Dusp9
Inf2	Cops9		Fbxl13				Polr1e	Adamts15
Inhbb	Coq7		Fbxl15				LOC100360087	Cdk15
Inpp5j	Coq8a		Fbxo24				Uqcrb	Fam84a
Insrr	Coro2a		Fbxo34				Rps29	Palm3
Ip6k3	Coro6		Fbxo39				Giot1	Rnasel
Iqca1	Cox14		Fbxo40				Nosip	Foxp2
Iqcd	Cox17		Fbxo48				Tulp2	Fbxo34
Iqch	Cox19		Fer1l5				Commd4	Dgat2
Iqgap3	Cox4i1		Fermt1				Bend6	Ptprv
Iqsec3	Cox4i2		Fezf1				Fam57b	Tead2
Irf4	Cox5a		Fezf2				Ppm1f	Stk17b
Irf6	Cox5b		Ffar2				Ern1	Tapbp
Irs4	Cox6a1		Fga				LOC102549636	Chrna7
Irx3	Cox6b1		Fgb				Pvalb	Tmem164
Irx5	Cox6b1		Fgf10				AABR07030156.2	Coro6
Irx6	Cox6b2		Fgf11				Dapk2	Neurod1
Isl1	Cox6c		Fgf20				Rcbtb1	Stk33
Islr2	Cox7a2		Fgfr1				Tmem256	Adamts2
Itga11	Cox7c		Fgfr4				Mrps21	Ccdc170
Itk	Cox8a		Fgg				Slc7a6	Pgm5
Itpka	Cpa4		Fgl2				Sdc3	Lama1
Izumo1	Cpe		Fgr				Spats2	Ptpn7
Jak3	Cplx1		Fhl2				Mamstr	Plekhf2
Katnal2	Cpne5		Fign				Apoc4	Ufsp1
Kcnab1	Cpne9		Filip1				LOC100361993	Zfpm2
Kcnab3	Cpt1c		Fjx1				Hmgn2	AABR07072414.1
Kcnb2	Cpxm1		Fkbp10				Efnb2	Klf16
Kcng2	Crabp2		Fkbp11				Rab13	L3mbtl1
Kcnh3	Cracr2a		Fkbp14				Clgn	Elmod1
Kcnh4	Crb1		Fkbp1a				Fth1	Ptpn5
Kcnh8	Crh		Fkbp1b				Chchd3	Arhgap8
Kcnip3	Crim1		Fkbp5				Rab24	Actr3b
Kcnip4	Crip3		Fkbp9				Uqcrq	Car10
Kcnj11	Crisp3		Flna				Hpf1	Lpcat2b
Kcnj4	Crispld2		Flnc				Cenpv	Ribc1
Kcnk13	Crlf1		Fmnl1				Asmtl	Gfy
Kcnk15	Crls1		Fnbp1				Rps7	Spag17
Kcnk4	Crtac1		Fndc11				Ccnd2	Ubxn10
Kcnq5	Crym		Fndc3c1				Adam1a	LOC498368
Kcnv1	Csf2ra		Fndc5				LOC103693430	Ppp1r1b
Kctd1	Csgalnact1		Fndc7				Jazf1	Msn
Kctd15	Ctbp2		Fos				Myadml2	Neto1
Kctd19	Ctdnep1		Foxa1				Trmt10b	Odf3l2
Kif27	Ctdspl		Foxa2				Hap1	Ccdc106
Kif6	Ctgf		Foxb1				LOC102555457	Styxl1
Kirrel	Ctla2a		Foxb2				Mir341	Cpne5
Kirrel3	Ctnnal1		Foxb2				Rn50_10_0700.4	Hey2
Kiss1	Ctnnbip1		Foxd1				Atp5o	Bmper
Kitlg	Ctrl		Foxd2				Pgpep1	Rbm46
Klc3	Ctsk		Foxg1				Tcf19	RGD1563482
Klf16	Cttnbp2		Foxo6				Ranbp3l	Dlec1
Klhl2	Ctu2		Foxp2				Arhgef25	Rassf6
Klhl29	Ctxn1		Foxr2				Snai1	Lrguk
Klhl30	Cuedc2		Frem1				Ccdc167	Irf6
Krt1	Cwc22		Frmd5				Mt-nd6	Cdh23
Krt14	Cwc25		Frzb				Grem1	Klhl2
Krt17	Cwc27		Fsd2				Apol3	Pou2f2
Krt18	Cxcl13		Fshb				Dpy19l4	Btbd17
Krt4	Cxcl14		Fst				Igfbp7	Hspb3
Krt71	Cxcl9		Fstl4				Tsr3	Klhl30
Krt75	Cxcr5		Fzd2				Tacr3	Arr3
Krt76	Cyb561		Fzd5				Mcm9	Pzp
Krt9	Cyb561d1		Fzd6				Srpra	Snx31
Krtcap3	Cyb5a		Fzd7				Mfsd3	Cyp26a1
Ky	Cyc1		Gab2				Ube2m	Asb18
L3mbtl1	Cyp11b2		Gabra4				AABR07018064.1	Col4a6
Lad1	Cyp19a1		Gabra5				Ndufaf5	Ccdc138
Lama1	Cyp26a1		Gabrd				Wdr73	Fbxo39
Lama5	Cyp46a1		Gabrq				Rpl36	Crb1
Lamb3	Cyp4f1		Gad1				Uqcrh	St8sia2
Lamp5	Cyp4f4		Gad2				Pdp2	Nrarp
Lats2	Cyp4f5		Gal3st3				Ccdc124	Nptxr
Layn	Cyr61		Galp				Map1b	AABR07012274.1
Lck	Cyth2		Galr1				Ppp4c	LOC100360828
Ldha	Dab1		Gas2l2				Rab9a	Tbc1d32
Ldhd	Dach1		Gbx1				RGD1304624	C1qtnf4
Lef1	Dact2		Gbx2				Lacc1	Spta1
Lemd1	Dact3		Gcat				Plekhn1	Met
Lgals3bp	Dao		Gch1				LOC689959	Kcnq5
Lgi1	Dapk1		Gcnt2				Rab34	Pla2g2c
Lhb	Dapk2		Gdf10				Pigf	Hvcn1
Lhx1	Dbn1		Gdnf				Rps10l1	Cbr3
Lhx3	Dbndd2		Gemin7				AABR07017236.1	Idua
Lhx6	Dbp		Gfap				Rbp2	Vill
Lhx8	Dcaf11		Gfy				Kcnj9	Enc1
Lhx9	Dcdc5		Ggh				Yrdc	Nab2
Lima1	Dchs1		Ggta1				Dnajc6	Cnksr2
Lin28b	Dclk3		Ghrh				Zfyve28	Gcnt2
Lingo3	Dct		Ghsr				Cops9	Kctd1
Lmnb1	Dctn4		Gjb5				Ap2s1	Exosc6
Lmntd1	Dctpp1		Glb1l				Hnrnpl	Sds
Lmo7	Dcun1d5		Glb1l2				Cyb561d1	Rflnb
Lmod3	Dcxr		Glis3				Tgds	Rassf9
Lmx1a	Ddc		Glp1r				Dbn1	Ccdc151
Lmx1b	Ddit3		Glp2r				H2afv	Fam49a
LOC100302465	Ddit4l		Glra1				Smad5	Ptprm
LOC100360828	Ddn		Glrx5				Slc22a8	Amn
LOC100361018	Ddr2		Glul				Crim1	Rgs22
LOC100361067	Ddt		Gm14569				Dsel	Col18a1
LOC100361265	Ddx39a		Gm5471				LOC499235	Atp2b2
LOC100911639	Ddx47		Gm6576				Zdhhc12	Scn4a
LOC100911951	Deaf1		Gmnc				Lactb	Zdhhc14
LOC102547937	Defb1		Gna14				Dnajc17	C1ql4
LOC102550081	Degs2		Gna15				LOC102549506	Sec14l1
LOC102550416	Dennd2c		Gnal				AABR07032255.2	Smpdl3b
LOC102553190	Dexi		Gnat3				Egln2	7SK
LOC102553814	Dffb		Gng4				Ctsk
LOC103691261	Dgat1		Gng7				Rps6kb2
LOC103692166	Dgat2		Gnrh1				Il23a
LOC103693984	Dgkb		Gpc4				Mrpl27
LOC108350502	Dgkz		Gpm6a				Cox5b
LOC108351693	Dhcr24		Gpnmb				Myadm
LOC294154	Dhrs7		Gpr139				Abracl
LOC360479	Dhrsx		Gpr149				Gpaa1
LOC498368	Dhx32		Gpr153				Slc16a12
LOC500877	Dip2a		Gpr174				Lsm5
LOC654482	Diras3		Gpr179				Cfp
LOC680663	Disp2		Gpr3				Tmem141
LOC680875	Disp3		Gpr50				Hfm1
LOC681410	Dkc1		Gpr88				Mrpl18
LOC686911	Dkk2		Gprc5c				Acaa1b
LOC688553	Dkk3		Gpx2				Tmsb4x
LOC688765	Dlec1		Gpx6				U4
LOC688778	Dlg5		Greb1				Fbxl7
LOC688801	Dlgap3		Grhl1				AC097183.1
LOC690276	Dlk1		Grhl3				Tpm4
LOC691110	Dlx5		Gria3				Tnnc1
LOC691153	Dlx6		Grik5				Pias1
LOC691995	Dlx6as		Grin2b				Vstm5
Loxl1	Dmbt1		Grin3b				Hras
Lpcat2b	Dmkn		Grm2				Slc25a37
Lpl	Dmrtb1		Grm8				Mrps25
Lrat	Dnah1		Gse1				Wfdc1
Lrguk	Dnah11		Gsta1				Plxnd1
Lrrc10b	Dnah12		Gsto1				Atp5j
Lrrc15	Dnah7		Gsx1				Cilp2
Lrrc30	Dnah9		Gsx2				Psmg4
Lrrc55	Dnajb14		Gtf2a1l				Sobp
Lrrc7	Dnajb3		Guca2a				P2ry4
Lrrc74b	Dnajb5		Gucy1a3				RGD1309170
Lrrc8e	Dnajc1		Guk1				Dnajc15
Lrrc9	Dnajc15		Gulp1				Zgrf1
Lrriq1	Dnajc17		Gxylt2				LOC100910771
Lrrk2	Dnajc6		Gypc				Magi1
Lum	Dnase1l2		H1fx				Fbxl6
Lypd2	Dnlz		H2afy2				Cdk11b
Lypd6	Dnttip1		Hal				AY172581.2
Lypd6b	Doc2a		Hapln1				Rgs12
Lzts1	Doc2b		Has3				Rn50_10_0699.2
Maats1	Dok3		Hcrt				Epm2aip1
Mab21l1	Dpagt1		Hcrtr2				Lsm4
Mab21l3	Dpf1		Hdac7				Atp5h
Mafa	Dpp7		Hdc				Tsen54
Magix	Dpy19l2		Hepacam2				Alyref
Mak	Dpy19l4		Heph				Kmt2d
Mal	Dpyd		Hephl1				Wdcp
Mamdc2	Dpysl2		Herc2				Rpl9
Man1a1	Dpysl3		Hes5				Stat5b
Man1c1	Dqx1		Hey2				Epha10
Maob	Drd1		Hgd				Mrgpre
Map3k19	Drd2		Hikeshi				Ypel3
Marcksl1	Drosha		Hnf4g				Mta3
Mas1	Dsc2		Hnmt				Tcte2
Matn2	Dscam		Homer3				Gpr150
Matn4	Dsel		Homez				Irs1
Mc3r	Dsg1		Hopx				Fxyd5
Mc4r	Dsg2		Hormad2				Wdr89
Mcm6	Dsn1		Hpca				Fam19a4
Mctp1	Dsp		Hpd				Zrsr1
Mef2c	Dst		Hpse				Chrnb4
Mei1	Dtnb		Hr				Thrb
Mei4	Dtnbp1		Hs3st1				Bin2
Meis1	Dtx4		Hsd11b1				Akr1c19
Meis2	Dusp16		Hsd11b2				Serpinb1b
Mepe	Dusp2		Hspa2				Hrh1
Met	Dusp28		Hspb3				Ppp1r14b
Mfge8	Dusp9		Hspb7				Imp3
Mgat4d	Dync1li1		Htr1d				Slc25a22
MGC94891	Dynll1		Htr3a				Mir149
Mgst1	Dynlrb1		Htr5b				Vps37b
Mical1	Dynlt3		Htr6				Usp6nl
Micall2	Dyrk3		Htra1				Mrps9
Mir135a	Dzank1		Hvcn1				Erlin2
Mki67	Dzip1l		Hydin				Rora
Mns1	Ears2		Icam5				Sirt7
Mocos	Ebf1		Icos				AABR07062068.1
Morn3	Ebf2		Idua				Memo1
Mov10l1	Ebf3		Ier5l				Pdcd2
Mpped1	Ebf4		Igbp1b				Nr2c2ap
Mpped2	Ece1		Igfbp3				Ccdc180
Mpz	Ecel1		Igfbp5				Rnf112
Mreg	Echdc2		Igfbp6				Mir25
Mroh5	Ecsit		Igsf10				Nufip1
Msn	Edar		Igsf9				LOC102547897
Mthfd2l	Edf1		Il16				Wbscr17
Mtnr1a	Eepd1		Il1rap				Tgm1
Muc1	Efcab12		Il2				Matk
Mxi1	Efcab6		Il20ra				Tpp1
Myb	Efhc2		Il33				Xrcc1
Myh2	Efna5		Ildr1				Zfp821
Myl3	Efnb2		Impa2				Hdac4
Myo16	Efnb3		Inafm1				Pigm
Myo7a	Efr3b		Inhbb				Coa7
Myom3	Egfl6		Inmt				Fbxo10
Mypop	Egln2		Inpp4b				Tmem14a
Myrfl	Egr3		Inpp5j				Prkar1b
Nab2	Egr4		Inppl1				Doc2b
Nat8f3	Ehf		Insc				Tra2a
Nbl1	Eif1		Insrr				Shisa6
Nccrp1	Eif3f		Iqca1				Rn60_5_1691.1
Ncs1	Elac1		Iqcd				Elob
Nebl	Elf3		Iqsec3				Msi2
Nefh	Elfn1		Irf1				Kcnn1
Nefm	Elmod1		Irf4				Zfp1
Nek5	Elob		Irf6				Sptssa
Neto1	Eloc		Irx3				Ddit3
Neu2	Elovl2		Irx5				Fam129c
Neurl1b	Elp2		Irx6				Aamdc
Neurod1	Emc6		Islr				Higd1a
Neurod2	Emid1		Isoc2b				Dhrsx
Neurod6	Emilin3		Itga11				Chic2
NEWGENE_2319083	Eml6		Itga2b				Tead4
Nexn	Emx1		Itga7				Mterf1
Ngb	Emx2		Itgb1bp1				Tomm22
Ngfr	En1		Itgb4				Fam151b
Nhlh1	En2		Itk				Ears2
Nhlh2	Enc1		Itpka				Mettl25
Nkx1-2	Endog		Jdp2				Cdan1
Nkx2-4	Endov		Jmjd7				Rimbp2
Nkx6-2	Enho		Kansl1l				SCARNA13
Nlrc5	Eomes		Kantr				Isg20
Nmu	Epcam		Kcnab1				Atp5l
Nod2	Epha10		Kcnb2				LOC102547954
Nol4	Epha3		Kcnc2				Y_RNA
Npas1	Ephb2		Kcng2				Cd163
Npnt	Ephx4		Kcnh3				Tmem30c
Npr1	Epm2aip1		Kcnh4				Sertad1
Npsr1	Epor		Kcnip4				LOC100362814
Nptx1	Eps8l2		Kcnj11				Tm2d1
Nptx2	Eps8l3		Kcnj4				Col4a2
Nptxr	Epyc		Kcnj5				Srp19
Npvf	Eqtn		Kcnj6				Tcaim
Npy5r	Erich3		Kcnk1				Atp6v1c2
Nr0b1	Erlin1		Kcnk15				Kcnc4
Nr1h4	Erlin2		Kcnk9				Plekha5
Nr2c1	Ern1		Kcnq5				Slfn5
Nr2f2	Espn		Kcnrg				Uqcrc1
Nr4a2	Esrp1		Kcns3				Apc2
Nr5a1	Esrra		Kcnt1				Actn1
Nr5a2	Esyt1		Kcnv1				Hapln3
Nrarp	Esyt3		Kctd1				Lrp1b
Nrn1	Etnk2		Kctd17				Ranbp17
Nrtn	Etv1		Kctd19				Chchd7
Nsun7	Etv4		Kdelr3				Luzp2
Nt5dc2	Eva1a		Kdm3a				Timd2
Ntn1	Exosc6		Kdm6b				Matn3
Ntn5	Exosc7		Khnyn				Me3
Ntng1	Exph5		Kif24				Slc12a8
Ntrk1	Eya2		Kif26b				Abcg4
Nts	F12		Kif6				Marcks
Nucb2	F13a1		Kirrel3				Tmem120b
Nudt17	F2rl2		Klc3				Ssc4d
Nxf3	Fahd1		Klf16				Tasp1
Nxnl2	Fam107a		Klhdc1				Kctd11
Nxpe4	Fam110d		Klhl2				Htatsf1
Nxph1	Fam114a2		Klhl29				U1
Nxph3	Fam124a		Klhl30				Crym
Nxph4	Fam126b		Klhl38				RGD1562987
Oacyl	Fam129c		Klk6				Onecut2
Odf3l2	Fam131c		Kndc1				Id3
Olfm4	Fam149a		Kng1				Ndufs7
Olig1	Fam150b		Kptn				LOC103690141
Olig2	Fam151b		Krt10				Arl3
Olr199	Fam162a		Krt18				Tep1
Olr200	Fam163a		Krt4				AABR07068127.1
Opn5	Fam163b		Krt71				Tube1
Otof	Fam167a		Krt76				Rilpl2
Otog	Fam167b		Krt77				Sorcs2
Otp	Fam171a2		Ky				Rev1
Otud1	Fam184b		L3mbtl1				Las1l
Otx1	Fam189a2		L3mbtl3				MGC109340
P2rx2	Fam193b		Lad1				Fstl5
P2rx5	Fam198a		Lama1				SNORD83
P2rx6	Fam19a2		Lama3				Tcf3
Pafah1b3	Fam19a4		Lama5				Anpep
Palm3	Fam207a		Lamp5				RGD1564093
Pam	Fam212b		Lamtor5				Gpt
Paqr4	Fam213b		Layn				Utp15
Parm1	Fam214b		Lbp				Dynlrb1
Parpbp	Fam228a		Lca5l				SNORA53
Patj	Fam228b		Lcat				Ppan
Pbx3	Fam229a		Lcn12				Pnma2
Pcdh20	Fam43a		Lcorl				Dtnbp1
Pcdh8	Fam46a		Ldb3				SNORA9
Pcp4l1	Fam46b		Ldhb				Prkar1a
Pcsk1	Fam49a		Ldlr				Ankrd52
Pcsk2	Fam53a		Ldlrad2				Srgn
Pdcl2	Fam57b		Ldlrap1				Sos1
Pde10a	Fam83f		Lef1				Cwc25
Pde1c	Fam84a		Lepr				Galt
Pde2a	Fam84b		Lgals3				Clmp
Pde8b	Fam89a		Lgals8				Bmp2
Pdgfra	Fam89b		Lgi1				Qtrt1
Pdlim3	Fam96a		Lhb				Cars2
Pdyn	Fam98c		Lhfpl2				Atp5j2
Pdzk1ip1	Fancd2		Lhx1				Zfp78
Pdzrn4	Fancm		Lhx6				Zswim7
Peli1	Fasn		Lhx8				Rpl29
Perp	Faxc		Lima1				Rbm8a
Pgf	Fbn1		Limd2				Pask
Pgm5	Fbn2		Lims1				Dsn1
Phactr2	Fbxl15		Lin7b				LOC108348064
Phf21b	Fbxl6		Lingo3				Rpl37
Phospho1	Fbxl7		Llgl2				Kcnk10
Phox2a	Fbxo10		Lman1				Lpcat2
Pi16	Fbxo31		Lmntd1				AABR07017110.1
Piezo2	Fbxo34		Lmo4				AABR07036007.1
Pih1d2	Fbxo39		Lmo7				Eepd1
Pik3cg	Fbxo8		Lmx1a				Igip
Pir	Fbxw4		Lmx1b				Sppl2b
Pitpnm2	Fcgbp		Lnp1				AABR07045680.1
Pitx1	Fcgr2b		LOC100359752				Hddc2
Pitx2	Fcho1		LOC100360218				Bhlhe40
Pitx3	Fdx1		LOC100360828				Lrig1
Pkd1l2	Fdx1l		LOC100361018				Cnbp
Pkd2l1	Fer		LOC100363502				Ece1
Pkib	Fer1l5		LOC100911639				Gpatch4
Pknox2	Fermt1		LOC100911951				Aff3
Pla2g2c	Fezf1		LOC102547287				Ccnh
Pla2g5	Fezf2		LOC102547937				Trim72
Pla2g7	Fga		LOC102551095				Zfp9
Plac9	Fgf1		LOC102553190				Slc25a2
Plagl1	Fgf10		LOC102553760				Siah3
Plau	Fgf11		LOC103689961				Itgb3
Plcg2	Fgf18		LOC103690541				Pole4
Plch1	Fgfbp3		LOC103694872				Arhgap33
Pld3	Fgfr1		LOC103694874				Tac1
Plekha7	Fgfr4		LOC108348154				Zfp958
Plekhf2	Fgg		LOC108348215				Serpinb1a
Plin2	Fhl2		LOC108348250				Ces1f
Plod2	Fhl3		LOC108350502				Speg
Plppr1	Fhod3		LOC108351063				Wnt3
Plppr5	Fibin		LOC360479				LOC108348302
Pls3	Ficd		LOC498368				Hk1
Pmaip1	Fign		LOC499240				Polr2f
Pmch	Filip1		LOC499331				Adcy7
Pmel	Fjx1		LOC500300				Katna1
Pmfbp1	Fkbp11		LOC500567				Tmem104
Pmp2	Fkbp14		LOC654482				Tcf4
Pnck	Fkbp1a		LOC679811				Usp9x
Pnlip	Fkbp1b		LOC680663				Nol7
Pomc	Fkbp2		LOC680875				Pcdh12
Pou2f2	Fkbp5		LOC681766				Serp2
Pou3f1	Flna		LOC684270				Txnl4a
Pou3f3	Flnc		LOC685849				Ankef1
Ppef2	Flvcr1		LOC686911				Tmod1
Ppm1m	Fmc1		LOC688778				Bbip1
Ppp1r14c	Fmnl1		LOC688801				Exosc7
Ppp1r1b	Fmr1		LOC689065				Rpl34
Ppp1r2	Fn3k		LOC690276				Rcc1l
Ppp1r36	Fndc11		LOC690288				Ank1
Ppp1r9b	Fndc3c1		LOC690352				Cdk9
Prdm13	Fndc7		LOC690617				Prkd2
Prdm8	Fndc9		LOC691162				RGD1561114
Prima1	Foxa1		LOC691352				Ppib
Prkar2b	Foxa2		Loxl2				Map2k4
Prkcd	Foxb1		Lpcat2b				Zfp26
Prkch	Foxc1		Lpcat4				Mrpl33
Prkcq	Foxd2		Lpl				Lama4
Prl	Foxg1		Lrat				Gadd45gip1
Prlh	Foxo6		Lrguk				Ccnb3
Prmt3	Foxp2		Lrp11				Trmt1
Prmt8	Fra10ac1		Lrp2				LOC100911483
Prodh2	Frem1		Lrrc10b				Akirin2
Prok2	Frem2		Lrrc15				LOC103692716
Prokr1	Frg1		Lrrc18				Bccip
Prop1	Frzb		Lrrc27				Abcc3
Prox1	Fsd2		Lrrc3				Dpp7
Prph	Fshb		Lrrc55				Golga4
Prr18	Fst		Lrrc56				Cyp4f1
Prr35	Fstl4		Lrrc7				AABR07054361.1
Prr7	Fstl5		Lrrc71				LOC680254
Prss12	Fth1		Lrrc74b				Ndufa12
Prss23	Fuk		Lrrc75b				Cmtr2
Prss39	Fut4		Lrrc9				Efr3b
Prss56	Fxyd5		Lrriq1				Aff2
Prss8	Fzd5		Lrrk2				Ifitm1
Pth2r	Fzd7		Lrrn1				Zhx2
Ptk2b	G0s2		Lrsam1				Pin1
Ptn	Gaa		Lss				Rhod
Ptpn3	Gab2		Ltk				Mrpl12
Ptpn5	Gabbr2		Lum				AABR07029901.1
Ptpn7	Gabra4		Lyn				Clk1
Ptprm	Gabra5		Lypd1				Smim20
Ptprn	Gabrd		Lypd6b				Dach1
Ptprv	Gad1		Lyve1				Mrgprf
Ptrh1	Gad2		Lzts1				B3gnt5
Ptx4	Gadd45a		Maats1				Ctu2
Pygl	Gadd45b		Mab21l1				Ubc
Pygm	Gadd45gip1		Macc1				Blnk
Pzp	Gal3st3		Macf1				AABR07024786.1
Rab11fip1	Galnt10		Mafk				Pin4
Rab38	Galnt16		Magix				RGD1311084
Rab3b	Galnt18		Mak				Tsen15
Rab40b	Galnt9		Mall				Igflr1
Rad9b	Galp		Mamdc2				Hspbap1
Ralyl	Galr1		Maml2				Abca5
Ramp3	Galt		Man1c1				Ddx47
Rapgef4	Gar1		Maob				Ndufb10
Rapgef5	Gast		Map2k1				Noxa1
Rarb	Gatsl3		Map3k10				Adsl
Rasa4	Gbx1		Map3k19				Dmbt1
Rasd2	Gbx2		Map3k9				C2cd4c
Rasgrf2	Gcat		Mas1				SNORD22
Rasgrp1	Gch1		Masp1				Sys1
Rasgrp4	Gck		Matn2				Tonsl
Rassf6	Gcnt2		Matn4				Rpl36al
Rassf7	Gcsh		Mb21d2				RGD1561636
Rassf9	Gdf10		Mbd3				Pym1
Rax	Gdnf		Mc3r				Mrps28
Rbm24	Gdpd5		Mc4r				Golga3
Rbm43	Gemin2		Mcam				AABR07073295.1
Rbm46	Gfra1		Mchr1				Faxc
Rdh12	Gfra2		Mcm6				Arpc5l
Reck	Gfra3		Mcrip2				Ctnnal1
Reln	Gfy		Mcrs1				Pspn
Rem1	Ggct		Med12				RGD1305110
Resp18	Ggh		Mef2c				Rpp30
Ret	Ggta1		Meis1				Taf6l
Rflnb	Ghrh		Meis2				Wfikkn1
Rfx2	Ghsr		Meis3				Ahi1
Rgcc	Gigyf1		Meltf				Endov
RGD1305184	Gins3		Mepe				Slc24a3
RGD1306556	Giot1		Mertk				Rassf8
RGD1307752	Gipr		Met				Rpl22
RGD1309139	Gjb5		Mettl10				St8sia4
RGD1310110	Gjd2		Mettl23				Camk2g
RGD1310819	Glb1l2		Mettl9				Cers4
RGD1311251	Glis1		Mfge8				Utp14a
RGD1311744	Glis3		Mfrp				Gtf2ird1
RGD1312005	Glp1r		Mfsd4				Nme1
RGD1359634	Glra1		Mgat5b				Palld
RGD1560398	Glra3		Mgst1				LOC100909712
RGD1560925	Glrx2		Mical3				Fam53a
RGD1561849	Glrx3		Micall1				Cpxm1
RGD1562029	Glrx5		Micall2				Vwc2l
RGD1563482	Glt8d1		Mir1249				SNORA21
RGD1563714	Glt8d2		Mir135a				Serf2
RGD1564053	Gm14569		Mir344a-2				Ccdc71
RGD1564162	Gmppa		Mkks				Cops6
RGD1564308	Gmpr		Mkrn1				Mtfmt
RGD1564664	Gna14		Mlnr				Jrk
RGD1565459	Gnal		Mlxipl				SNORD113
RGD1565536	Gnaz		Mmd				Lsm2
RGD1565616	Gng10		Mmp14				Il10rb
RGD1565660	Gng2		Mmp19				Nop9
RGD1565844	Gng7		Mmp24				Prepl
Rgs10	Gnl1		Mmp3				Ascl2
Rgs22	Gnrh1		Mns1				Arl6ip4
Rgs6	Golga3		Mocos				Mx1
Rgs9	Golga4		Mon1a				Nfic
Ribc1	Gpaa1		Morn3				Plac8l1
Rida	Gpatch4		Mpc1				Sult6b1
Riiad1	Gpc4		Mpped1				SNORA71
Rinl	Gpm6a		Mpped2				Sec23a
Ripk4	Gpr139		Mpv17l2				Rab33a
Rln1	Gpr149		Mpz				Fut4
Rn50_13_0899.1	Gpr150		Mr1				Klhl25
Rn50_3_1467.1	Gpr153		Mrc2				Uqcc2
Rn50_7_1411.1	Gpr179		Mreg				Mrps17
Rn60_19_0375.4	Gpr22		Mrgprx1				Auh
Rn60_6_0648.1	Gpr4		Mroh8				Glrx3
Rnasel	Gpr50		Mrpl16				Arhgef17
Rnd1	Gpr75		Mrpl42				Cdk5rap3
Rnd3	Gpr84		Mrps18a				Nrep
Ropn1l	Gpr88		Ms4a8				Med6
Ror2	Gprasp1		Msh3				Ndor1
Rpgr	Gpt		Msn				AABR07044049.1
Rph3al	Gpx3		Msr1				Rtn4rl1
Rpp25	Gpx4		Mst1r				Trim17
Rprm	Gpx6		Msx1				Deaf1
Rprml	Gpx8		Mtg2				Junb
Rps6ka4	Grasp		Mtnr1a				Fbxw4
Rrad	Grem1		Muc1				Rps23
Rras2	Grem2		Mxi1				Ier3
Rsph1	Grhl1		Mxra8				Sez6l
Rsph10b	Grhl2		Myb				Smim1
Rsph9	Grhl3		Mybpc2				LOC501033
Rspo1	Gria3		Mycbp2				Zfp707l1
RT1-DOb	Grid2		Myh2				Trpm3
RT1-S3	Grik1		Myh6				Dusp16
Rtdr1	Grik5		Myh7				AC110981.1
Rtl1	Grin2b		Mylk				C1qb
Rtn4r	Grin3b		Mylk3				Htr1a
Runx1t1	Grk4		Myo15a				Gpx4
Rwdd2a	Grm2		Myo16				Siah2
Rxfp1	Grm8		Myo1e				Mtap
Rxrg	Grp		Myo3a				Psmc5
Ryr1	Gsc		Myo7a				Kcnn2
S100a3	Gse1		Myom3				Ndufa2
S100g	Gsto1		Mypop				Ggct
S1pr1	Gsx1		Myrfl				Rrp9
S1pr5	Gsx2		NA				Dnajc1
Sall3	Gtf2a1l		Naaladl1				Sdhb
Samd3	Gtf2a2		Nab2				Atpif1
Satb2	Gtf2f1		Nags				Malsu1
SCARNA21	Gtf2h4		Napepld				Mirlet7i
Scd4	Gtf2ird1		Nat8f3				Srrm4
Scg2	Gtpbp10		Ncs1				Rorb
Scn11a	Guca2a		Ndnf				Igdcc3
Scn4a	Gucy1a3		Ndrg2				SNORD46
Scn4b	Guk1		Ndst3				Ufc1
Scn7a	Gulp1		Ndufa8				Foxc1
Scn9a	H1fx		Ndufaf6				Cadps2
Scnn1a	H2afv		Neb				Thap6
Scrg1	H2afx		Necab2				Plk1
Scrt2	H2afy2		Nedd1				Mrpl34
Sdr9c7	Hacl1		Nefh				Dnlz
Sds	Hal		Nefl				Bola1
Sec14l1	Hap1		Nefm				Pdcd2l
Sec14l2	Hapln1		Nek10				Mir1188
Sema3c	Hapln3		Nek5				Rgs5
Sema3e	Has3		Nek8				Frg1
Sema5b	Hcfc1r1		Neto1				Rab26
Serinc2	Hcrt		Neu2				AABR07012826.1
Serpini1	Hcrtr1		Neurl1				RGD1302996
Sertm1	Hcrtr2		Neurod1				Hint2
Sez6	Hdac4		Neurod2				Pltp
Sfrp1	Hdac7		Neurod6				Aurka
Sfrp2	Hdc		NEWGENE_2319083				Unkl
Sft2d2	Hddc2		Nexn				Ddx39a
Sftpd	Hdx		Nf1x				Cox4i2
Sgcg	Hebp2		Nfatc4				Fam84b
Sgk1	Hepacam2		Nfe2l3				Sil1
Sh2d6	Heph		Nfia				Tmem258b
Sh3rf2	Herc2		Nfkbil1				Dsp
Sh3rf3	Hes5		Nfyc				Btrc
Shb	Hexb		Ngef				Phpt1
Shbg	Hey2		Ngf				LOC682206
Shisa3	Hfe		Ngfr				Tnfrsf4
Shisa7	Hfm1		Nhlh2				LOC100359687
Shisa8	Hhat		Ninl				Setd6
Shroom3	Hhex		Nipal4				Fam114a2
Sim1	Higd1a		Nkd1				LOC687780
Six6	Higd1c		Nkx2-4				Stxbp1
Six6os1	Hikeshi		Nkx6-1				Cep95
Ska1	Hint1		Nlk				Acer2
Skor2	Hint2		Nlrc3				Sstr2
Slc10a4	Hist2h2be		Nlrc5				Strada
Slc12a1	Hist3h2ba		NMS				RGD1566099
Slc13a5	Hivep1		Noct				Kdm2b
Slc14a1	Hk1		Nog				Snrpa1
Slc15a2	Hmces		Notch2				Mir770
Slc15a5	Hmg20b		Nov				LOC103689975
Slc16a14	Hmgb2l1		Npas1				Hspa4l
Slc16a5	Hmgn2		Npbwr1				Lcmt1
Slc17a6	Hmgn3		Npffr1				Cntn1
Slc18a1	Hnmt		Nphp3				Mrps11
Slc18a2	Hnrnpl		Npm3				Cmip
Slc1a6	Homez		Npsr1				Gigyf1
Slc22a1	Hp		Nptx1				AABR07057683.1
Slc22a3	Hpca		Nptx2				Grk4
Slc32a1	Hpf1		Nptxr				Mettl11b
Slc34a2	Hpse		Npvf				Sik3
Slc39a4	Hr		Nqo1				Hmces
Slc4a5	Hras		Nr0b1				Tmem81
Slc5a7	Hrh1		Nr1h4				Mir124-2
Slc6a1	Hs3st5		Nr1i2				AABR07056845.1
Slc6a3	Hsbp1		Nr2f2				Plgrkt
Slc6a5	Hsd11b1		Nr2f6				Rnaseh2c
Slc9a3	Hsd11b2		Nr4a2				Slc26a11
Slit2	Hsd17b8		Nr4a3				AABR07071904.1
Slitrk6	Hspa4l		Nr5a1				Large2
Smad3	Hspb3		Nr5a2				Vbp1
Smim3	Hspb7		Nrarp				Atxn2
Smoc2	Hspbap1		Nrbp2				Rps15
Smpd3	Htatsf1		Nrg2				Pet100
Smpd5	Htr1a		Nrn1				AABR07062154.1
Smpdl3b	Htr1d		Nrtn				Flvcr1
SNORA12	Htr3a		Nsmf				Lingo1
Snx31	Htr5b		Nsun7				Lrfn1
Snx33	Htr6		Ntn1				Cela3b
Socs3	Htra1		Ntn5				Cks2
Sod3	Hvcn1		Ntrk1				Grik1
Sowaha	Hydin		Nts				Tomm6
Sox10	Hyou1		Ntsr2				Chchd1
Sox14	Icam5		Nucb2				Tbxas1
Sox5	Icos		Nudt13				Hist2h2be
Sox8	Id1		Nudt19				Mlip
Sp5	Id3		Nxf3				Ly6g5b
Sp9	Idua		Nxpe2				Degs2
Spag1	Ier3		Nxph1				Zfp513
Spag17	Ier5l		Nxph4				Gast
Spag8	Ifih1		Nynrin				Ptcd2
Spata17	Ifitm1		Obsl1				Trpc6
Spata24	Ifrd2		Ocel1				Tmem8b
Spata46	Igbp1b		Odf3l2				St8sia6
Spata6	Igdcc3		Olfm3				Hist3h2ba
Spats2l	Igfbp2		Olfm4				Zfp286a
Spc24	Igfbp3		Olfml2b				Gmppa
Spef2	Igfbp5		Olig1				Clip2
Sphkap	Igfbp6		Olr200				Raph1
Spn	Igfbp7		Opn5				Iqub
Spry2	Igflr1		Oprl1				Rn60_8_0242.1
Spta1	Igip		Optc				Prss55
Ssc5d	Igsf10		Orai1				Prpsap1
Ssmem1	Igsf9		Osbp2				Mmaa
Sstr1	Igsf9b		Osbpl5				Galnt10
Sstr3	Igtp		Otof				Tmco5b
St8sia2	Ikzf4		Otp				Ntn4
Stac	Il10rb		Otub2				Rad51d
Stac2	Il12a		Otx1				LOC102555924
Stard8	Il16		Oxct1				Acot8
Stat3	Il17b		P2rx2				Cyb5a
Stbd1	Il17d		P2rx5				Ap3m2
Stc1	Il17rd		P2rx6				Arv1
Steap2	Il20ra		P3h4				Cxcl9
Stk17b	Il23a		Pacrgl				Mboat1
Stk26	Ildr1		Pacs2				AC103024.1
Stk32b	Immp1l		Pacsin2				Cib1
Stk33	Imp3		Padi3				Anapc11
Stpg1	Impa2		Palm				LOC683897
Stra6	Inafm1		Palm3				Ttf2
Styxl1	Inf2		Pam				Slc4a8
Sulf1	Inhbb		Panx3				Usp40
Sulf2	Inmt		Pappa				Dcaf11
Susd2	Insrr		Parm1				Pcdh15
Sv2b	Ints10		Parp10				Edf1
Syndig1	Ip6k3		Parp14				Mrps12
Syndig1l	Iqca1		Parp3				Sfxn4
Synm	Iqcd		Parp6				Fam228a
Synpo2	Iqub		Parpbp				Rn50_2_1765.1
Sypl2	Irak2		Parva				Il17b
Syt1	Irf1		Pbx3				Arhgef5
Syt12	Irf3		Pbxip1				Akap3
Syt5	Irf4		Pcdh20				Hsbp1
Sytl4	Irf6		Pcdh8				Rpap3
Tac3	Irs1		Pcdha4				Cntnap5b
Tal2	Irs4		Pcdhga1				Mcf2
Tapbp	Irx1		Pcp4l1				Timm8b
Tbc1d10c	Irx2		Pcsk1				Rpa3
Tbc1d32	Irx3		Pcsk2				Bcl2l10
Tbr1	Irx5		Pdcl2				Zfp964
Tbx19	Irx6		Pde2a				Wnt6
Tbx3	Isg20		Pde8a				RGD1562963
Tcap	Isoc2b		Pde9a				AABR07044080.2
Tceal1	Itga10		Pdlim2				Nub1
Tceal3	Itga11		Pdlim3				Srsf9
Tcf21	Itga2b		Pdzd4				Taf9
Tcf7l2	Itgb1bp1		Pdzrn3				AABR07037058.1
Tcte1	Itgb3		Peli2				En2
Tctex1d1	Itk		Pex19				Pnpla7
Tctex1d4	Itpa		Pgf				Neil2
Tead2	Itpka		Pgghg				AABR07042821.1
Tec	Jazf1		Pgm5				Il17rd
Tekt1	Jdp2		Pgr				Dennd2c
Tekt3	Jmjd7		Pgr15l				Fam46b
Tekt5	Jrk		Phactr2				Ch25h
Tepp	Junb		Phactr3				Irf3
Tesb	Jund		Phactr4				Srl
Tesc	Kansl1l		Phf19				Zfp653
Tex26	Kantr		Phlda1				Atp7a
tGap1	Katna1		Phldb2				Rpl28
Th	Kcnab1		Phlpp2				Rft1
Thbs3	Kcnab3		Phospho1				RGD1560883
Thegl	Kcnc4		Pi15				Mcts1
Thrsp	Kcnd1		Piga				Kif3a
Tiam2	Kcng2		Pigv				Coa3
Tjp3	Kcnh3		Pik3c2g				Dnajb14
Tll2	Kcnh4		Pitpnm2				LOC100911730
Tmem100	Kcnip4		Pitx1				LOC499770
Tmem114	Kcnj1		Pitx2				RGD1306215
Tmem150c	Kcnj11		Pkd1l1				Top3a
Tmem158	Kcnj4		Pkd1l3				Rbms1
Tmem163	Kcnj5		Pkd2l1				AABR07004232.2
Tmem164	Kcnj6		Pkd2l2				Sem1
Tmem178a	Kcnj9		Pkhd1l1				Vrk2
Tmem184a	Kcnk1		Pkig				Rps21-ps1
Tmem200b	Kcnk10		Pknox2				Hsd17b8
Tmem207	Kcnk15		Pkp3				Rpl37a
Tmem235	Kcnn1		Pla2g2c				Nhlrc1
Tmem255a	Kcnn2		Pla2g3				LOC102551929
Tmem255b	Kcnn4		Pla2g5				Cln5
Tmem35	Kcnq5		Pla2g7				Syf2
Tmem44	Kcnrg		Plagl1				Zbed5
Tmem52	Kcns3		Plau				AABR07042825.1
Tmem53	Kcnt1		Plch1				Commd6
Tmem65	Kcnv1		Plcl2				Hint1
Tmem72	Kctd1		Plekha7				Il12a
Tnfaip2	Kctd11		Plekhf2				Atp5g2
Tnfaip8l3	Kctd17		Plekhg1				Gtf2h4
Tnfrsf19	Kctd19		Plekhg3				LOC102552055
Tnfrsf8	Kctd7		Plekhh1				Sft2d3
Tnfrsf9	Kdm1a		Plekhj1				Ankrd13d
Tnnc2	Kdm2b		Plk2				SNORD27
Tnni3	Kdm3a		Plk4				Nin
Tnni3k	Kdm6b		Plk5				Lpin1
Top2a	Kdr		Plod2				Zfp775
Tor4a	Khnyn		Plp2				Gcsh
Tox	Kif21a		Plpp2				Bicd1
Tox2	Kif26b		Plppr1				Tmem205
Tox3	Kif3a		Plppr5				Cdhr3
Tp73	Kif3c		Pls3				Anapc13
Tpbg	Kif6		Plscr4				Adtrp
Tpbgl	Kin		Plxna1				Rusc2
Tph1	Kirrel3		Plxnb1				Phkb
Tph2	Kit		Pmaip1				Atg101
Tpm2	Kitlg		Pmch				Hmgn3
Tppp3	Klf16		Pmp2				Ptges
Traf3ip3	Klf2		Pmp22				Ndufs8
Trank1	Klhdc1		Pnma3				Pla2g16
Trat1	Klhl1		Pnpla3				Anapc16
Trh	Klhl2		Podn				Cd300le
Trib1	Klhl25		Polr2a				Zscan18
Trib2	Klhl29		Pomc				Plek
Trim50	Klhl30		Pon3				Ate1
Trim59	Klhl35		Pop5				AABR07027575.1
Trnp1	Kmt2d		Popdc3				Gfra1
Trpa1	Kndc1		Pou2f2				Mrpl48
Trpc3	Kptn		Pou3f1				Srpk3
Tshb	Kremen1		Pou3f3				Unc5b
Tshr	Krt10		Pou6f2				Nectin3
Tshz1	Krt18		Ppef2				Rn50_X_0729.6
Tshz3	Krt4		Ppl				Bptf
Tsnaxip1	Krt42		Ppm1b				Casp1
Tspan1	Krt71		Ppm1d				N4bp1
Tspan2	Krt75		Ppm1m				Kin
Tspyl2	Krt76		Ppp1cc				Kctd7
Ttc12	Krt77		Ppp1r14c				LOC690035
Ttc16	Ky		Ppp1r1b				Myo10
Ttc21a	L1cam		Ppp1r1c				AABR07067728.1
Ttc25	L3mbtl1		Ppp1r2				Coq7
Ttc34	L3mbtl3		Ppp1r26				Prss53
Ttc6	Lacc1		Ppp1r36				LOC100912181
Ttll6	Lace1		Ppp1r3b				Zfp248
Ttpa	Lactb		Ppp1r3c				Psmd4
Tyro3	Lad1		Ppp1r42				Bcl7c
Ube2u	Lama1		Ppp1r7				Tns1
Ubxn10	Lama4		Ppp1r9b				Ndrg4
Ucma	Lama5		Pqlc3				Pik3r3
Ucn3	Lamp5		Pradc1				Tubgcp2
Ucp2	Lamtor5		Prdm8				Cbx4
Ufsp1	Large2		Prelp				F13a1
Umodl	Las1l		Prg2				Uvssa
Unc45b	Lats2		Prkar2b				Igtp
Uncx	Layn		Prkcd				Tbx18
Uox	Lbh		Prkcg				Gar1
Vat1	Lca5l		Prkcq				AABR07043823.2
Vat1l	Lcmt1		Prlh				Slc25a4
Vav2	Lcorl		Prmt8				Zfp609
Vav3	Ldhb		Prob1				Fcgr2b
Vgll2	Ldhd		Prok2				Zbtb8b
Vill	Ldlr		Prokr1				Dync1li1
Vipr2	Ldlrad2		Proser3				Dzank1
Vrtn	Lef1		Prox1				Nfatc2
Vstm2b	Lepr		Prph				F2rl2
Vstm2l	Lgals8		Prr18				Kcnn4
Vwa2	Lgi1		Prr20e				Nup85
Vwa3a	Lgr4		Prr29				Chd7
Vwa3b	Lhb		Prr35				Clvs2
Vwa5b1	Lhfpl2		Prr5l				Zfp954
Vwa7	Lhx1		Prr7				Kremen1
Wasf1	Lhx3		Prss23				AC096239.3
Wdr38	Lhx6		Prss39				Npff
Wdr6	Lhx8		Prtg				Fkbp2
Wdr78	Lig1		Psd				Clec2g
Wdr93	Lima1		Ptger3				Nudt6
Wfs1	Limd2		Ptger4				Ankrd50
Wif1	Lin7b		Pth2r				Wdr74
Wipf3	Lingo1		Ptk2b				Fancm
Wisp2	Lingo4		Ptpn13				Aaas
Wnt2	Lman1		Ptpn18				Susd1
Wnt2b	Lmntd1		Ptpn3				Nlgn2
Wnt5a	Lmo4		Ptpn5				Shank1
Wnt7a	Lmo7		Ptpn7				Chmp5
Wnt7b	Lmx1a		Ptprk				Zgpat
Wnt8b	Lmx1b		Ptprm				Mrc1
Yjefn3	Lnp1		Ptprr				Lsm7
Zar1	LOC100359687		Ptprv				Chmp2a
Zbbx	LOC100360087		Ptprz1				Gemin2
Zbtb7c	LOC100360218		Ptrh1				Cwc22
Zcchc12	LOC100360573		Pygm				Mtm1
Zcchc18	LOC100360828		Pzp				Med14
Zdhhc14	LOC100361008		Qrich2				Rn50_10_0698.6
Zfp180	LOC100361018		R3hdm4				Washc3
Zfp185	LOC100361993		Rab11fip1				AY172581.12
Zfp385a	LOC100362400		Rab37				Mdm1
Zfp385b	LOC100362814		Rab38				Bloc1s1
Zfp385d	LOC100362980		Rab3b				Clec1a
Zfp474	LOC100909712		Rab3il1				Trmt112
Zfp580	LOC100910771		Rab40b				Acat2
Zfp709l1	LOC100911483		Rab7b				Bola3
Zfp771	LOC100911486		Rad9a				Smarcd3
Zfp804a	LOC100911639		Ralyl				Nanos3
Zfpm2	LOC100911664		Ramp1				RGD1559482
Zic1	LOC100911730		Ramp3				Trappc9
Zic2	LOC100911951		Rap1gap				Irx1
Zic3	LOC100912181		Rapgef4				Slc44a3
Zic4	LOC100912483		Rapsn				LOC103690137
Zic5	LOC102546764		Rara				Rfx4
Znf750	LOC102547817		Rarb				Wbscr22
Zp2	LOC102547897		Rasd2				AABR07051882.1
	LOC102547937		Rasgrp1				Zfp446
	LOC102547954		Rasgrp2				Ubxn11
	LOC102549506		Rasgrp3				Fer
	LOC102549636		Rasl12				Medag
	LOC102551929		Rassf3				Zfp128
	LOC102552055		Rassf6				Grid2
	LOC102553088		Rassf9				Zc3h12a
	LOC102553190		Rax				Commd8
	LOC102555457		Rbfa				Glt8d1
	LOC102555924		Rbm18				Bet1
	LOC103689961		Rbm43				Cuedc2
	LOC103689975		Rbm46				Brms1l
	LOC103690137		Rd3l				Crls1
	LOC103690141		Rdh12				Slc25a43
	LOC103690149		Rdh16				Cdc25c
	LOC103691238		Reep4				Sfswap
	LOC103692531		Reep6				Ikzf4
	LOC103692716		Rell1				RGD1560436
	LOC103692984		Rem2				LOC102547817
	LOC103693430		Reps1				Rbm4
	LOC103694872		Ret				Ttll4
	LOC103694874		Rfc4				Map1lc3a
	LOC108348064		Rffl				Xpot
	LOC108348154		Rflnb				Igsf9b
	LOC108348250		Rfwd2				Ncam1
	LOC108348302		Rfx2				AABR07035787.1
	LOC108349594		Rgcc				Timm10
	LOC108350502		RGD1305645				Gtf2f1
	LOC108351063		RGD1305807				Pygo1
	LOC252890		RGD1306556				Ccdc57
	LOC498368		RGD1307752				Krt42
	LOC498675		RGD1309036				Gipr
	LOC499235		RGD1309108				Dnase1l2
	LOC499331		RGD1309621				Hcfc1r1
	LOC499770		RGD1309651				Klhl35
	LOC500567		RGD1310110				Gpr84
	LOC501033		RGD1310819				Rps17
	LOC679811		RGD1311739				Pdgfd
	LOC680254		RGD1311756				Sap25
	LOC680663		RGD1359634				Rn50_X_0711.1
	LOC681355		RGD1559909				Zmat3
	LOC682206		RGD1560394				Secisbp2
	LOC683897		RGD1560784				Bod1
	LOC684270		RGD1560925				Hmg20b
	LOC685699		RGD1561113				Lig1
	LOC685849		RGD1561161				Mcur1
	LOC686911		RGD1561849				Cd99
	LOC687780		RGD1561958				Cadps
	LOC688778		RGD1562029				Rpl31
	LOC688801		RGD1562618				Trpv3
	LOC689065		RGD1563482				Srrm2
	LOC689959		RGD1563714				LOC103692984
	LOC690000		RGD1563962				Dpysl2
	LOC690035		RGD1564053				AC111831.2
	LOC690288		RGD1564162				Ralgapa2
	LOC690617		RGD1564308				Dctn4
	LOC690700		RGD1564664				Rps12
	LOC690871		RGD1565536				Jund
	LOC691153		RGD1565616				Slc25a33
	LOC691427		RGD1566239				Pter
	LOC691427		Rgs10				Snrnp25
	LOC691995		Rgs20				Cacnb2
	Loxl2		Rgs22				Fgfbp3
	Lpcat2		Rgs3				SNORA67
	Lpcat2b		Rgs6				Timp3
	Lpcat4		Rgs9				Rpl14
	Lpin1		Rhbdd1				Cacna1h
	Lpl		Rhbdf2				Tpd52l1
	Lrat		Rhobtb2				Ogfod1
	Lrch1		Rhoj				Map2k2
	Lrfn1		Rhpn1				Bora
	Lrg1		Ribc1				LOC103692531
	Lrguk		Rims3				Rap2a
	Lrig1		Rn50_10_0700.3				AY172581.8
	Lrp1b		Rn50_13_0899.1				Tsta3
	Lrp1b		Rn50_20_0056.5				Arhgap42
	Lrp2		Rn50_20_0058.5				RGD1304567
	Lrp5		Rn50_20_0066.11				RGD1307100
	Lrpprc		Rn50_X_0635.3				Tmem30a
	Lrrc10b		Rn50_X_0747.1				Ltbp3
	Lrrc14		Rnasel				Gpr75
	Lrrc18		Rnd1				Rnf180
	Lrrc27		Rnd3				Oaf
	Lrrc3		Rnf122				Coro2a
	Lrrc39		Rnf152				Saxo2
	Lrrc55		Rnf182				LOC102553088
	Lrrc71		Rnf213				SNORA31
	Lrrc74b		Rnf39				Slc7a8
	Lrrc75b		Ror1				Pus10
	Lrrc9		Ror2				Cd70
	Lrriq1		Rp1				AY172581.15
	Lrrk2		Rph3al				Ptprd
	Lrrn1		Rpp25				Atp8a2
	Lrsam1		Rprm				Arhgef26
	Lsm2		Rprml				Gatsl3
	Lsm4		Rps6ka4				Lrp1b
	Lsm5		Rps6ka5				Cox6b1
	Lsm7		Rras2				NA
	Lss		Rsph10b				Cfap46
	Ltbp1		Rspo1				LOC691427
	Ltbp3		Rspo3
	Ltc4s		RT1-Ba
	Ltk		RT1-Bb
	Lum		RT1-Da
	Luzp2		RT1-DOb
	Ly6g5b		RT1-S3
	Lzts1		Rtdr1
	Maats1		Rtn2
	Mab21l1		Rtn4rl2
	Mab21l3		Rufy4
	Macf1		Runx1t1
	Maf1		Rwdd2b
	Mafg		Rxfp1
	Mafk		Ryr1
	Magel2		S100a4
	Magi1		S1pr1
	Mak		Sac3d1
	Malsu1		Sall3
	Mamdc2		Samd11
	Maml2		Samd15
	Mamstr		Samd3
	Man1c1		Samd4a
	Mansc4		Sash3
	Maoa		Sat1
	Maob		Scand1
	Map1b		Scd4
	Map1lc3a		Scml4
	Map2k1		Scn11a
	Map2k2		Scn4a
	Map2k4		Scn4b
	Map2k5		Scn5a
	Map3k19		Scn7a
	Map3k9		Scnn1a
	Map4k1		Scp2d1
	Mapk12		Scrg1
	Mapk1ip1		Scrt2
	Marcks		Scube1
	Mas1		Scube3
	Mast3		Sdc1
	Matk		Sdhc
	Matn2		Sdhd
	Matn3		Sdk2
	Matn4		Sds
	Mb21d2		Sec1
	Mboat1		Sec14l1
	Mc3r		Sec14l2
	Mc4r		Sec14l4
	Mcam		Sec24d
	Mcf2		Sec31b
	Mcm6		Sectm1b
	Mcm9		Selenov
	Mcrip2		Sema3c
	Mcrs1		Sema3f
	Mcts1		Sema4c
	Mcur1		Sema5a
	Mdh1b		Serinc2
	Mdm1		Serpinb9
	Me3		Serpine2
	Med12		Serping1
	Med14		Sertm1
	Med30		Sez6
	Med6		Sfrp2
	Med9		Sgcg
	Medag		Sgk2
	Mef2c		Sgsm2
	Mei1		Sh2d5
	Meis1		Sh3d19
	Meis2		Sh3rf2
	Meis3		Shb
	Memo1		Shbg
	Mepe		Shf
	Met		Shisa7
	Metrn		Shisa8
	Mettl11b		Shroom3
	Mettl23		Sim1
	Mettl25		Sin3b
	Mettl6		Six1
	Mettl9		Six2
	Mex3a		Six4
	Mfge8		Six5
	Mfrp		Six6
	Mfsd3		Six6os1
	Mfsd4		Skida1
	Mfsd6		Slc10a4
	Mgat4b		Slc13a5
	Mgat4d		Slc15a2
	MGC109340		Slc15a5
	Mgst1		Slc16a5
	Mical3		Slc17a6
	Micall2		Slc18a1
	Minos1		Slc18a2
	Mir1188		Slc1a2
	Mir124-2		Slc1a5
	Mir1249		Slc22a3
	Mir135a		Slc22a5
	Mir149		Slc22a7
	Mir207		Slc24a4
	Mir25		Slc25a24
	Mir3064		Slc25a35
	Mir341		Slc25a5
	Mir770		Slc26a7
	Mirlet7b		Slc2a10
	Mirlet7i		Slc32a1
	Mkks		Slc35g1
	Mkrn1		Slc39a4
	Mlip		Slc41a3
	Mlnr		Slc45a3
	Mmaa		Slc4a2
	Mmd		Slc4a5
	Mmp14		Slc5a11
	Mmp3		Slc5a7
	Mns1		Slc6a1
	Mocos		Slc6a16
	Mogat1		Slc6a3
	Mon1a		Slc6a4
	Mpc1		Slc7a10
	Mpc2		Slc7a11
	Mpdz		Slc9b1
	Mpped1		Slco2a1
	Mpped2		Slit2
	Mpv17l2		Slitrk6
	Mpz		Smad3
	Mrc1		Smim10l1
	Mreg		Smim5
	Mrgpre		Smo
	Mrgprf		Smoc2
	Mroh5		Smpd3
	Mroh8		Smpdl3b
	mrpl11		Smtn
	Mrpl12		Sncb
	Mrpl18		Sned1
	mrpl24		SNORA44
	Mrpl27		SNORD52
	Mrpl33		Snph
	Mrpl34		Snx31
	Mrpl35		Socs3
	Mrpl42		Soga1
	Mrpl45		Sorbs2
	Mrpl48		Sorbs3
	Mrpl54		Sowaha
	Mrpl57		Sox14
	Mrps11		Sox5
	Mrps12		Sp9
	Mrps16		Spag17
	Mrps17		Spag5
	Mrps18a		Spag6l
	Mrps21		Spag8
	Mrps24		Spata18
	Mrps25		Spata20
	Mrps28		Spata2L
	Mrps30		Spc24
	Mrps34		Spcs3
	Mrps36		Spef2
	Mrps9		Spi1
	Ms4a2		Spn
	Msi2		Spock1
	Msn		Spry2
	Msr1		Spta1
	Mst1r		Sptbn4
	Mt-atp6		Sqle
	Mt-co1		Srrm3
	Mt-co2		Ssbp2
	Mt-cox3		Ssbp4
	Mt-cyb		Ssc5d
	Mt-nd1		Ssmem1
	Mt-nd2		Sstr5
	Mt-nd3		St18
	Mt-nd4		St3gal5
	Mt-nd6		St6galnac6
	Mt1		St8sia2
	Mt2A		St8sia5
	Mt3		Stard10
	Mta3		Stard9
	Mtap		Stat3
	Mterf1		Stat5a
	Mtfmt		Stbd1
	Mtg2		Stc1
	Mthfd1l		Steap2
	Mtif2		Stk17b
	Mtm1		Stk33
	Mtmr1		Stk36
	Mtnr1a		Ston1
	Mx1		Stpg1
	Mxi1		Stra6
	Myadm		Stx8
	Myadml2		Styxl1
	Mybl2		Sulf2
	Mybpc2		Susd3
	Mycbp2		Sv2b
	Mycbpap		Svep1
	Myh2		Syde1
	Myh6		Syndig1
	Myh7		Syndig1l
	Mylk		Synm
	Myo10		Synpo2
	Myo15a		Sypl2
	Myo16		Syt1
	Myo1e		Syt12
	Myo5c		Sytl4
	Myo7a		Taf13
	Myom3		Tagap
	Mypop		Tagln
	Myrfl		Tapbp
	Myt1		Tapbpl
	Mzf1		Tas2r108
	N4bp1		Tbc1d10c
	NA		Tbc1d32
	NA		Tbr1
	Naa38		Tbx3
	Nab2		Tcap
	Nanos3		Tcf21
	Nat14		Tcte1
	Nat8f3		Tead1
	Nbeal2		Tead2
	Nbl1		Tekt1
	Ncam1		Tekt5
	Nccrp1		Tesc
	Ndnf		Tex15
	Ndor1		Tex26
	Ndrg4		Tfpi
	Ndst3		Tgfbi
	Ndufa12		Th
	Ndufa2		Thbs1
	Ndufa3		Thbs3
	Ndufa4		Thrsp
	Ndufa5		Tiam2
	Ndufa6		Tigd4
	Ndufa8		Timm21
	Ndufab1		Timm8a1
	Ndufaf5		Timp1
	Ndufb10		Tkfc
	Ndufb11		Tle4
	Ndufb2		Tll2
	Ndufb3		Tmbim1
	Ndufb5		Tmc5
	Ndufb7		Tmem100
	Ndufb9		Tmem108
	Ndufc1		Tmem116
	Ndufs3		Tmem158
	Ndufs7		Tmem159
	Ndufs8		Tmem160
	Ndufv1		Tmem163
	Nebl		Tmem164
	Necab2		Tmem176a
	Nectin3		Tmem176b
	Nefh		Tmem178a
	Nefm		Tmem184a
	Neil2		Tmem196
	Nek5		Tmem200b
	Nek8		Tmem235
	Neto1		Tmem240
	Neu2		Tmem255a
	Neurl1		Tmem26
	Neurod1		Tmem266
	Neurod6		Tmem37
	Nexn		Tmem38a
	Nfatc2		Tmem41a
	Nfatc4		Tmem44
	Nfia		Tmem63a
	Nfic		Tmprss5
	Nfkbil1		Tnfaip2
	Nfyc		Tnfaip8l3
	Ngdn		Tnfrsf19
	Ngef		Tnfrsf9
	Ngf		Tnnc2
	Ngfr		Tnxb
	Nhlh2		Tox
	Nhlrc1		Tox2
	Nin		Tox3
	Ninl		Tp53i11
	Nkain1		Tp53inp1
	Nkd1		Tpbg
	Nkpd1		Tpgs1
	Nkx2-2		Tph2
	Nkx2-4		Tppp3
	Nkx6-2		Traf3ip3
	Nlgn2		Trdn
	Nlk		Trem2
	Nlrc5		Trhde
	Nmb		Trib2
	Nme1		Trim30c
	Noct		Trim34
	Nod2		Trim36
	Nog		Trim7
	Nol4		Trnp1
	Nol7		Trpa1
	Nop9		Trpc3
	Nosip		Tshb
	Notch1		Tshr
	Nox4		Tshz3
	Noxa1		Tsku
	Npas1		Tsnaxip1
	Npbwr1		Tspan32
	Npff		Ttc21a
	Nphp3		Ttc23
	Npsr1		Ttc23l
	Nptx1		Ttc24
	Nptx2		Ttc26
	Nptxr		Ttc28
	Npvf		Ttc34
	Npy2r		Ttc7b
	Npy4r		Ttll10
	Nr0b1		Ttll3
	Nr1h4		Ttll6
	Nr2c2ap		Txlnb
	Nr2f2		Txnip
	Nr2f6		Tyw5
	Nr3c1		U6
	Nr4a2		U6
	Nr5a1		Ubl3
	Nr5a2		Ubr4
	Nrarp		Ubxn10
	Nrbp2		Ucma
	Nrep		Ucp2
	Nrg2		Ufsp1
	Nrgn		Umodl
	Nrip2		Unc13c
	Nrn1		Unc45b
	Nrtn		Unc5c
	Nsmf		Uncx
	Nsun7		Uox
	Nt5dc2		Upp1
	Ntn4		Uqcrfs1
	Ntn5		Ush1c
	Ntng1		Usp43
	Ntrk1		Usp46
	Nts		Vangl1
	Nuak1		Vangl2
	Nub1		Vat1l
	Nubp1		Vav2
	Nucb1		Vav3
	Nudt13		Vgll2
	Nudt16l1		Vgll3
	Nudt19		Vill
	Nudt6		Vim
	Nufip1		Vrtn
	Nup85		Vsig10
	Nxf3		Vsig10l
	Nxnl1		Vsig8
	Nxpe2		Vstm2b
	Nxph1		Vstm2l
	Nxph3		Vwa3a
	Nxph4		Vwa3b
	Nynrin		Vwa5b1
	Oaf		Vwa7
	Obsl1		Wasf1
	Ocel1		Wdr38
	Odf3l2		Wdr49
	Ogfod1		Wdr6
	Olfm3		Wdr63
	Olfm4		Wdr78
	Olfml2b		Wfdc2
	Olr200		Wfs1
	Onecut1		Wif1
	Onecut2		Wipf3
	Opn5		Wnt10a
	Oprl1		Wnt10b
	Optc		Wnt16
	Orai1		Wnt2
	Osbp2		Wnt2b
	Osbpl3		Wnt5a
	Osbpl5		Wnt7a
	Otof		Wnt7b
	Otub2		Wnt9b
	Otx1		Wrn
	Oxr1		Xkr8
	P2rx2		Yap1
	P2rx3		Ydjc
	P2rx5		Zar1
	P2rx6		Zbbx
	P2ry2		Zbed3
	P2ry4		Zbtb10
	Pacrgl		Zbtb17
	Pacsin2		Zbtb42
	Padi3		Zbtb46
	Pag1		Zbtb7b
	Pah		Zbtb7c
	Palld		Zc4h2
	Palm		Zdbf2
	Palm3		Zdhhc14
	Pam		Zeb2
	Panx3		Zfand4
	Paqr5		Zfhx3
	Parm1		Zfp180
	Parp12		Zfp189
	Parp6		Zfp277
	Parpbp		Zfp300
	Parva		Zfp36l1
	Pask		Zfp385a
	Pbx3		Zfp385b
	Pbxip1		Zfp385c
	Pcdh12		Zfp395
	Pcdh15		Zfp397
	Pcdh19		Zfp428
	Pcdhga9		Zfp455
	Pcgf6		Zfp474
	Pcnx4		Zfp52
	Pcp4		Zfp575
	Pcp4l1		Zfp580
	Pcsk1		Zfp608
	Pcsk2		Zfp641
	Pcsk5		Zfp687
	Pctp		Zfp706
	Pcyox1l		Zfp771
	Pdcd2		Zfp804a
	Pdcd2l		Zfp819
	Pdcd6		Zfp839
	Pdcl2		Zfpm2
	Pdcl3		Zic1
	Pde2a		Zic3
	Pde3a		Zic4
	Pde9a		Zim1
	Pdgfd		Zmat1
	Pdp2		Zp2
	Pdss1
	Pdyn
	Pdzd4
	Pdzrn4
	Peg3
	Perp
	Pet100
	Pex19
	Pfdn6
	Pfkl
	Pfn1
	Pgghg
	Pgls
	Pgm5
	Pgpep1
	Pgr15l
	Phactr2
	Phactr3
	Phkb
	Phlda1
	Phldb2
	Phospho1
	Phpt1
	Pias1
	Pias4
	Pid1
	Piezo2
[truncated: 1,056 more rows]
