# Supplementary material for: RNA-sequencing of AVPV and ARH reveals vastly different temporal and transcriptomic responses to estradiol in the female rat hypothalamus
Source: PLoS One. 2021 Aug 18;16(8):e0256148. doi: 10.1371/journal.pone.0256148 (PMC8372949; doi:10.1371/journal.pone.0256148)
Supplement: S3 Table — (XLSX) [file pone.0256148.s003.xlsx]

## Sheet: S2Table
AVPV	ARH	AVPV	ARH		21 elements included exclusively in "AVPV oil vs 6":	3 common elements in "ARH oil vs 6" and "AVPV oil vs 6":	31 elements included exclusively in "ARH oil vs 6":	2053 elements included exclusively in "AVPV oil vs 24":	27 common elements in "AVPV oil vs 6" and "AVPV oil vs 24":	2 common elements in "ARH oil vs 6", "AVPV oil vs 6" and "AVPV oil vs 24":	8 common elements in "ARH oil vs 6" and "AVPV oil vs 24":	13 common elements in "AVPV oil vs 24" and "ARH oil 24":	1 common element in "AVPV oil vs 6", "AVPV oil vs 24" and "ARH oil 24":	3 common elements in "ARH oil vs 6", "AVPV oil vs 6", "AVPV oil vs 24" and "ARH oil 24":	5 common elements in "ARH oil vs 6", "AVPV oil vs 24" and "ARH oil 24":	29 elements included exclusively in "ARH oil 24":	1 common element in "AVPV oil vs 6" and "ARH oil 24":	9 common elements in "ARH oil vs 6" and "ARH oil 24":
oil vs 6	oil vs 6	oil vs 24	oil vs 24		LOC688613	Tgm2	Phf21b	Iqub	Mcam	Ciart	Hbb	Serpina1	Crabp1	Kiss1	Slc6a5	Etv4	Slx4	Hsd11b2
Ciart	AABR07014424.1	Marchf11	AABR07067600.1		Parvb	Dbp	Sstr2	Gprc5b	Gpatch4	Mmp14	Hba-a2	Nfkbia		S100g	Tnfaip8l3	Nxf3		Pla2g3
S100g	Akr1b7	Septin9	Acy3		Wee1	Cd93	Gli1	Plcg1	Nog		Cxcr4	RGD1563601		Sgk1	Rxfp1	Creb3l1		Greb1
LOC688613	Alas2	5S_rRNA	Angptl4		Pcdh12		Wnt4	Slc16a1	Nrgn		LOC103694857	Celsr1			Igsf10	Capn8		Tmem215
Mcam	Armc3	Aaas	Arrdc2		Acp5		Fabp7	Slc6a9	Nkpd1		LOC103694855	Angptl4			Trpc3	Pim3		Gpr88
Sgk1	Ccdc40	AABR07001064.1	Capn8		Kank1		Pygl	Crtc2	Adamts1		Esr1	Wdr64				Cdkn1a		Rspo1
Gpatch4	Cd93	AABR07002247.1	Cdhr1		Lasp1		Eps8l3	Ctnnal1	Serinc5		Alas2	Ubxn10				Ms4a8		Col6a5
Mmp14	Cfap43	AABR07002337.1	Cdkn1a		Gnb3		Oxtr	Copg2	Col18a1		Hba-a2	Igfbp5				Cplx3		Nppc
Parvb	Ciart	AABR07002564.1	Celsr1		Nr4a3		AABR07014424.1	Diexf	Gpx2			Slc7a11				St6galnac5		Myc
Slx4	Col6a5	AABR07002969.1	Chdh		Cited4		Spata32	Ddx47	Tex40			Pdpn				AABR07067600.1
Nog	Crisp3	AABR07005633.1	Col6a5		Lrrc39		Papln	Lbh	Trim59			Rnf207				Oxt
Nrgn	Cxcr4	AABR07007055.1	Cplx3		Kdr		Rn50_X_0645.1	Ehmt2	Primpol			LOC103690541				Zcchc8
Kiss1	Dbp	AABR07008030.1	Crabp1		Nr1d2		Sgcg	Zeb2	Slc12a3			Penk				Nilr1
Nkpd1	Eps8l3	AABR07009224.1	Creb3l1		Rfk		Iqca1	Ccdc184	Adamts4							Pamr1
Adamts1	Esr1	AABR07010030.1	Cryab		Ifit3		Pnpla1	Pcp4	Cdh19							Fgr
Serinc5	Fabp7	AABR07012039.1	Etv4		Epyc		LOC688553	Timp2	Ankrd37							Arrdc2
Dbp	Fmo2	AABR07012826.1	Fam159a		Ms4a2		Ccdc40	Isoc1	Slc4a11							Otof
Col18a1	Gli1	AABR07015346.1	Fdxr		Mt2A		Tbc1d4	Syt11	Tspan2							Fam159a
Gpx2	Gpd1	AABR07016572.1	Fgr		Opn3		Per3	Slc9a5	Cabp1							Fzd1
Wee1	Gpr6	AABR07016841.1	Fzd1		LOC100909913		Slc19a3	Sfswap	AABR07030914.1							SNORA11
Crabp1	Gpr88	AABR07018064.1	Gpr88		Nudt14		Armc3	Slc45a3	Npy2r							Hhat
Pcdh12	Greb1	AABR07018857.1	Greb1				Akr1b7	Clip2	Opalin							Ranbp3l
Acp5	Hba-a2	AABR07019061.1	Hhat				Wdr38	Kank3	Ifrd2							Cdhr1
Kank1	Hba-a2	AABR07022098.1	Hsd11b2				Hspb1	Mir3072	Lpin3							Sult1a1
Lasp1	Hbb	AABR07024786.1	Igfbp5				Cfap43	Mt-nd2	Mmp3							Rln1
Tex40	Hsd11b2	AABR07025757.1	Igsf10				Gpr6	AY172581.15	Pdcd4							Cryab
Trim59	Hspb1	AABR07026997.1	Kiss1				Tnni3k	Prss53	Gadd45a							Fdxr
Gnb3	Igsf10	AABR07027322.1	LOC103690541				Fmo2	Ppp1r12c								Acy3
Nr4a3	Iqca1	AABR07028237.1	Ms4a8				Rab11fip1	Camk2g								Chdh
Primpol	Kiss1	AABR07029204.1	Myc				Gpd1	Acd
Slc12a3	LOC103694855	AABR07029417.1	Nfkbia				Crisp3	Dscam
Adamts4	LOC103694857	AABR07030521.1	Nilr1					Mt-nd4l
Cdh19	LOC688553	AABR07030914.1	Nppc					Actl6b
Ankrd37	Mmp14	AABR07032255.2	Nxf3					Slc6a11
Slc4a11	Myc	AABR07032787.1	Otof					Zbtb17
Tspan2	Nppc	AABR07033324.1	Oxt					Plcxd2
Cabp1	Oxtr	AABR07035008.1	Pamr1					Dbn1
Cd93	Papln	AABR07035428.1	Pdpn					Scd2
Cited4	Per3	AABR07035787.1	Penk					Kdm4b
Lrrc39	Phf21b	AABR07042077.1	Pim3					Gtf2h4
Kdr	Pla2g3	AABR07044049.1	Pla2g3					Lrrn1
Nr1d2	Pnpla1	AABR07044362.1	Ranbp3l					Bmf
Rfk	Pygl	AABR07045621.1	RGD1563601					Taf1c
Ifit3	Rab11fip1	AABR07045680.1	Rln1					Lin7b
AABR07030914.1	Rn50_X_0645.1	AABR07046866.1	Rnf207					Gabrq
Epyc	Rspo1	AABR07048397.1	Rspo1					Mt-nd4
Ms4a2	Rxfp1	AABR07048878.1	Rxfp1					Mzf1
Npy2r	S100g	AABR07050265.1	S100g					Rab7b
Tgm2	Sgcg	AABR07054189.1	Serpina1					Rfx1
Mt2A	Sgk1	AABR07057678.1	Sgk1					Meis3
Opalin	Slc19a3	AABR07059142.1	Slc6a5					Ccdc57
Opn3	Slc6a5	AABR07061825.1	Slc7a11					Pcdh17
Ifrd2	Spata32	AABR07062512.1	Slx4					Ssbp4
LOC100909913	Sstr2	AABR07064061.1	SNORA11					Rims3
Lpin3	Tbc1d4	AABR07064304.1	St6galnac5					Susd5
Mmp3	Tgm2	AABR07065531.5	Sult1a1					Slc39a9
Nudt14	Tmem215	AABR07066529.3	Tmem215					Cfp
Pdcd4	Tnfaip8l3	AABR07067267.1	Tnfaip8l3					Rhebl1
Gadd45a	Tnni3k	AABR07067355.1	Trpc3					Fads1
	Trpc3	AABR07068285.2	Ubxn10					Plxdc2
	Wdr38	AABR07068587.1	Wdr64					Cdh20
	Wnt4	AABR07069227.1	Zcchc8					Mt-nd1
		AABR07069473.1						Cntn1
		AABR07070046.1						Rffl
		Aagab						Speg
		Aarsd1						Mc4r
		Aatk						Fuk
		Abat						Slc20a2
		Abca5						Tspan15
		Abcb10						Adsl
		Abcb6						Antxr1
		Abcc2						Arl10
		Abcc8						Qtrt1
		Abcd4						Nhsl1
		Abhd4						Sdc3
		Abracl						Npr1
		Abtb2						Igsf1
		AC097183.1						Cnp
		AC105662.2						Kcnt1
		AC117869.1						Fzd10
		AC120262.1						Pagr1
		AC126148.1						Rasal1
		AC126572.3						Hp
		AC133265.1						Fam98c
		AC135409.1						Fcho1
		AC136661.1						Pygb
		Acan						Rnf11l1
		Acat2						Vps33a
		Acbd5						Tjp2
		Acd						Gpr165
		Ace3						Mt-atp8
		Acer2						Dnase1l2
		Ackr4						Sema4d
		Acot11						Tmem108
		Acot13						Aldh5a1
		Acot4						Acat2
		Acrbp						Ano10
		Acta2						Cd38
		Actl6b						Sema6d
		Acyp1						Vangl2
		Adam10						Kifc2
		Adam19						Btg3
		Adam1a						Mt-nd5
		Adam23						Degs2
		Adamts1						Rps6kb2
		Adamts12						AC126148.1
		Adamts2						Prox1
		Adamts4						Cpt1b
		Adamts5						Large2
		Adat2						Polrmt
		Adck5						Pde9a
		Adcy7						Egln3
		Adgra1						LOC103694872
		Adgrg2						Bicdl1
		Adgrg6						Rap2a
		Adnp2						Slc44a1
		Adpgk						Tmcc3
		Adsl						Vezf1
		Afdn						Dnajc6
		Aff2						Scd
		Aff3						Fam189b
		Agap1						Ptms
		Agbl4						Pdlim7
		Ager						AABR07057678.1
		Agmo						Dpysl3
		Ahi1						Map2k4
		Ahsa2						Usp28
		Aif1						Tsen54
		Aimp1						Atxn7l2
		Aimp2						Abtb2
		Ak4						Clk4
		Ak6						RGD1311739
		Akap12						Pdgfra
		Akap13						Atrip
		Akap17a						Dhcr24
		Akap6						Las1l
		Akap7						Gps2
		Akirin2						Sobp
		Alas2						Ager
		Aldh5a1						Arf5
		Alkbh5						Snrnp70
		Alkbh7						Rxra
		Amotl1						Galnt10
		Amotl2						Washc1
		Amph						SNORD81
		Amy1a						Gba2
		Anapc11						AY172581.8
		Anapc16						Rnf180
		Angptl2						Pcnx4
		Angptl4						Npy5r
		Ank1						Erbb3
		Ankrd13d						Fads2
		Ankrd34c						Cyp51
		Ankrd37						Car10
		Ankrd44						Arhgef10
		Ankzf1						Spock1
		Anlnl1						Gadd45g
		Ano10						Upp1
		Anp32b						Arglu1
		Antxr1						Rph3a
		Antxr2						Mettl17
		Ap1g2						Gapdh-ps2
		Ap2s1						Srrm3
		Ap3m2						C1qtnf4
		Ap4s1						Edil3
		Apba1						Abcd4
		Apoa1						Rev1
		Apoc4						Clca1
		Apoo						Abcb10
		Appl1						Gpr37
		Aqp4						Ndst4
		Ar						Fundc2
		Arf5						AABR07002969.1
		Arfip1						Arhgef25
		Arglu1						Cyb561d1
		Arhgap18						LOC690000
		Arhgap23						RGD1310110
		Arhgap28						Nphp4
		Arhgap36						Myo1d
		Arhgap4						Mt-cyb
		Arhgap5						Ppp1r26
		Arhgef10						Nectin1
		Arhgef25						Gsto1
		Arhgef26						Me2
		Arhgef4						Nipal4
		Arl10						Reep3
		Arl3						Hist1h1c
		Arl6ip4						Tmem229a
		Armcx4						Tmed10
		Arpc3						Adam1a
		Arpc5l						Rnf112
		Arsb						Mff
		Artn						Ctrl
		Arv1						Klhl1
		Asah2						Nup188
		Asap2						Shkbp1
		Asap3						AY172581.6
		Asb1						Hs3st1
		Asb7						Mt-atp6
		Asmtl						Stk32b
		Asphd1						Mapk1ip1
		Asphd2						Nxf1
		Astn2						B3galt6
		Ate1						Matk
		Atf2						St6galnac3
		Atf3						Efna5
		Atg4c						Eya4
		Atg7						Cadm4
		Atic						Dtx4
		Atp10b						Fstl5
		Atp11a						Parm1
		Atp2b4						Clk1
		Atp2c1						Zfp821
		Atp5d						Xrcc1
		Atp5e						Chic1
		Atp5g1						Gnl3
		Atp5g3						Jrk
		Atp5h						Met
		Atp5i						LOC108348154
		Atp5j						Gpt
		Atp5j2						AABR07016841.1
		Atp5l						Nkx2-2
		Atp5o						Fgfr1
		Atp6v0c						Dcaf11
		Atp6v1d						Pigl
		Atp7b						Ermn
		Atp9a						Rhbdd2
		Atpif1						Cntnap4
		Atrip						Rcbtb2
		Atrn						Trim36
		Atxn7l2						Lims1
		Auh						Eml1
		Aup1						Dpy19l1
		Aurkc						Ocel1
		Aven						AABR07035428.1
		Avil						Fa2h
		Avpi1						Srsf6
		AY172581.15						Glra2
		AY172581.19						Rsu1
		AY172581.2						Enpp6
		AY172581.21						Mtg2
		AY172581.22						E4f1
		AY172581.24						Rala
		AY172581.4						Slc22a23
		AY172581.6						Cdc7
		AY172581.8						Snx33
		AY172581.9						Sec23a
		B3galt6						Eif2ak2
		B4galnt4						Mroh8
		B9d2						Sez6l
		Bace2						Ap4s1
		Bag1						Sh3d19
		Bag4						Sema4c
		Bai1						Fgfr2
		Banf1						Prpf40b
		Banp						Ydjc
		Bax						Ltk
		Bcan						Ldlr
		Bcl2l11						Ncln
		Bcl2l13						Abhd4
		Bcl6						Kcnk9
		Bdkrb2						Arhgap18
		Bean1						Mt-co2
		Begain						St18
		Bex2						Gjc2
		Bex3						Notch4
		Bgn						Bcl6
		Bicdl1						Ncam2
		BLANK						Fdx1
		BLANK						Zcchc7
		BLANK						Banp
		Bloc1s1						Mt-co1
		Bloc1s4						Rn60_20_0050.7
		Blvrb						Yap1
		Bmf						Myo1e
		Bmp4						Pgr15l
		Bmpr1a						RGD1559896
		Bmyc						Hnrnph1
		Bola1						Timm21
		Bola2						Spns1
		Bora						Mt-nd3
		Borcs8						Cd274
		Bphl						Mt-cox3
		Bri3						Cldn11
		Btbd11						Akap12
		Btg1						Slc26a6
		Btg3						Fam193b
		Bzw1						Dmpk
		Bzw2						Fndc7
		C1qbp						Carmil2
		C1ql3						Ccdc84
		C1qtnf4						AY172581.9
		C1r						Rbm41
		C2cd4c						Map1b
		C4bpb						Snapc4
		C7						Plekho2
		Caap1						Zbtb48
		Cabp1						Noc2l
		Cachd1						Zfp692
		Cacna1h						2021-09-09
		Cadm1						Samd4a
		Cadm4						Oscp1
		Cadps						Mal
		Calcrl						Pnma2
		Camk1						Fra10ac1
		Camk1g						Rab26
		Camk2g						Cdh12
		Camk2n2						Akap7
		Camta1						Ppt1
		Capn6						Ar
		Car10						Tmem88b
		Car11						AABR07064304.1
		Car3						Mmp15
		Carmil2						Hsf1
		Carmil3						Safb
		Cartpt						Dgkz
		Casr						Pmp22
		Cav1						Dph7
		Cbx4						Pou3f2
		Cc2d2a						Htr7
		Ccdc106						AABR07065531.5
		Ccdc125						Wdr90
		Ccdc127						Ahi1
		Ccdc177						Rnf122
		Ccdc180						Cdc42ep1
		Ccdc184						Kif3c
		Ccdc186						Mfsd9
		Ccdc191						Racgap1
		Ccdc28a						Clcn5
		Ccdc50						Fbf1
		Ccdc57						LOC100362027
		Ccdc59						AABR07067267.1
		Ccdc62						LOC108352861
		Ccdc68						Olfml2b
		Ccdc71						Ptpn5
		Ccdc80						AY172581.24
		Ccdc84						Pcgf6
		Cck						Agbl4
		Cckar						Sirt7
		Ccl27						Mrps24
		Ccnh						AABR07010030.1
		Cd274						Arfip1
		Cd38						Commd4
		Cd47						Rpp25l
		Cdc27						Lrrc3
		Cdc42ep1						Rassf2
		Cdc7						Tmem255a
		Cdh12						Pus10
		Cdh19						Ate1
		Cdh20						Plekhg1
		Cdh6						Aatk
		Cdk5						Noc4l
		Cdk8						Ston1
		Cdk9						Prrt1
		Cdkl4						Mag
		Cds1						Dusp16
		Cds2						Naa16
		Cdv3						Pigm
		Celsr1						Ubxn2a
		Cep131						Nub1
		Cep83						Atic
		Ces5a						Galr1
		Cfp						Cdk9
		Cgref1						Cadps
		Chchd1						Efcab14
		Chchd6						Gpr17
		Chchd7						Abcb6
		Chd7						Sox10
		Chga						Dck
		Chic1						Mta3
		Chl1						Zfp653
		Chmp2a						AABR07018857.1
		Chn1						Unc5d
		Chrm2						Rarres1
		Chrm3						Chrna2
		Chrna2						Plekhj1
		Chrna7						Klhl25
		Chst11						Mrm3
		Chst3						Tmem30a
		Chst7						Htr1a
		Ciart						Gab1
		Cisd1						Glmn
		Clasrp						Zhx2
		Clca1						Megf11
		Clcn3						Rpap3
		Clcn5						Pld1
		Clcnkb						Arhgef26
		Cldn11						Tmem44
		Clic2						Bdkrb2
		Clic4						Plekha5
		Clip2						Nceh1
		Clk1						Cdkl4
		Clk3						Ap1g2
		Clk4						Pla2g4b
		Cln5						Mcm9
		Clpp						Lrsam1
		Clstn2						Rac1
		Clvs2						Dgkk
		Cmip						Spert
		Cmtm6						Avpi1
		Cmtm8						AABR07029204.1
		Cmtr2						Asphd2
		Cnih2						Wipf1
		Cnksr3						Vwc2l
		Cnn1						Tpp1
		Cnp						LOC100912427
		Cntn1						Snx22
		Cntn2						Gabrg2
		Cntnap4						Nkd1
		Cntnap5b						Plekhn1
		Coa3						Ostm1
		Col18a1						Luzp2
		Col9a1						Tsta3
		Colgalt2						AABR07035787.1
		Commd1						Smoc1
		Commd3						Lrig1
		Commd4						Tpd52l1
		Commd6						Galnt1
		Copb2						Irs1
		Cope						Enpp2
		Copg2						Neb
		Cops9						Pls1
		Coq7						Pcdh19
		Coro1a						Cartpt
		Coro6						Tsr3
		Cox14						LOC500956
		Cox17						Lmtk3
		Cox4i1						Zfp9
		Cox5a						Wdr83
		Cox5b						Krt1
		Cox6a1						Anlnl1
		Cox6b1						Kcnc4
		Cox6b1						LOC100362339
		Cox6c						Gpr150
		Cox7a2						Vps29
		Cox7b						Atp5g1
		Cox7c						Pafah1b1
		Cox8a						Tmx2
		Cpeb3						LOC100360218
		Cpm						Hras
		Cpne6						Aqp4
		Cpt1b						Pdlim5
		Cpt1c						Smad7
		Crabp1						Kctd14
		Crb1						Ngdn
		Creb3l2						Mrps9
		Creb5						RGD1566029
		Crebl2						Gng13
		Crebrf						Plp1
		Crip2						Prr7
		Crk						Zdhhc9
		Crls1						Rhot2
		Crtc2						Fam198a
		Cryga						Hrh1
		Cs						Ednrb
		Csf2ra						Ccl27
		Csnk2b						Car11
		Ctdspl						Tgds
		Ctnna3						Ankrd13d
		Ctnnal1						Rnf182
		Ctnnb1						Thoc5
		Ctnnd1						Napepld
		Ctrl						Dkc1
		Ctu2						Rgl2
		Ctxn1						Amotl1
		Ctxn2						Usp27x
		Cul4b						Soat1
		Cuta						Clk3
		Cwc15						Gal3st1
		Cxcr4						Sstr5
		Cyb561d1						Tceal5
		Cyb5d1						Slc48a1
		Cyp2u1						Tspan14
		Cyp51						Exoc8
		Cyth2						Aven
		Dab2						Zfp62
		Dag1						Tbx19
		Dalrd3						Slc36a4
		Dazap2						Amy1a
		Dbn1						Pin4
		Dcaf10						Mcrip2
		Dcaf11						B9d2
		Dcaf15						Sema3d
		Dcbld1						Fpgs
		Dck						Tmem125
		Dctn3						Zfp335
		Dctn4						Elac1
		Dcun1d3						Rpf2
		Ddr1						Znf454
		Ddr2						Ddr1
		Ddx39a						Ttc27
		Ddx47						Mog
		Degs2						Mir3561
		Denr						Galnt6
		Dffb						Acer2
		Dgat1						Creb5
		Dgcr2						Mrpl46
		Dgcr6						Dag1
		Dgkk						Mrps21
		Dgkz						Tmem240
		Dhcr24						Tcaim
		Dhodh						Npm3
		Dhrsx						Pcdh9
		Diexf						Ipp
		Dip2a						Ptprd
		Dkc1						Sppl2b
		Dlk2						Mt3
		Dmap1						Dip2a
		Dmpk						Thbs1
		Dmrtc1a						AABR07045621.1
		Dnah5						Sox6
		Dnajb14						Popdc2
		Dnajb5						Trmt1
		Dnajc16						Gtf2a1
		Dnajc17						Ugt8
		Dnajc18						Rab24
		Dnajc24						Nfia
		Dnajc4						Prkar1a
		Dnajc5						Ptprm
		Dnajc6						Srpra
		Dnase1l2						Tbr1
		Dnlz						Arhgap36
		Dnm1l						Ppih
		Dnm3						Sspn
		Dnpep						Ppie
		Dnttip1						Abcc8
		Doc2g						Mlnr
		Dock5						Gsn
		Dok3						Kctd7
		Dph7						Smg9
		Dpm3						Memo1
		Dpp3						Btbd11
		Dpy19l1						Inha
		Dpy19l4						Unc5b
		Dpysl2						Fam69c
		Dpysl3						Ankzf1
		Drap1						Wbscr22
		Drosha						Rtel1
		Dscam						Tgfbr1
		Dtnbp1						Ybx2
		Dtx4						Gnaz
		Dusp16						Zfp428
		Dut						Hspa8
		Dvl1						Ntn4
		Dxo						Marcksl1
		Dync1i2						Serf1
		Dync1li1						Lonrf2
		Dynll1						Smim17
		Dynlrb1						Il18bp
		Dzank1						Htatsf1
		E2f3						Slc24a3
		E4f1						Cnksr3
		Ece1						Rftn2
		Echdc2						Bora
		Edf1						Dcbld1
		Edil3						Echdc2
		Edn3						Tsen34
		Ednra						Fkbpl
		Ednrb						Klhdc1
		Efcab14						Arhgap4
		Efcab6						Neurl1
		Efhd1						Hadh
		Efna5						Mettl23
		Egfl8						Glra1
		Egln3						Lama2
		Ehd3						Ppan
		Ehmt2						Pin1
		Eif1						Slc28a2
		Eif1b						Trim72
		Eif2ak2						SNORD56
		Eif3k						Chga
		Elac1						Tsn
		Elob						Uqcr11
		Eloc						Irf3
		Elovl5						Drosha
		Elovl7						Evi2a
		Emc4						LOC100363452
		Eml1						AY172581.4
		Enah						Akap17a
		Endod1						LOC690871
		Enho						SNORD65
		Enkd1						G3bp2
		Eno3						Prkar1b
		Enpp2						Syt9
		Enpp6						C7
		Entpd5						Phldb2
		Epha10						Fkbp14
		Eps15						LOC100365839
		Erbb2						Slc7a6
		Erbb3						Tmem30c
		Ergic1						Ndufb3
		Erh						Rrp9
		Erlin2						Camk2n2
		Ermn						Artn
		Ero1a						Grid2
		Esr1						Arsb
		Esr2						Shh
		Etaa1						Rdx
		Etfb						P2ry2
		Etv6						AY172581.2
		Eva1a						Adgra1
		Evi2a						Astn2
		Exoc8						SNORA44
		Exosc7						Tmem120a
		Exosc8						Dgat1
		Eya4						Insig1
		F12						Pus1
		Fa2h						Grin3a
		Fabp3						Prepl
		Fads1						Cachd1
		Fads2						Rbpj
		Fahd1						LOC103693608
		Fam114a2						Arl3
		Fam126b						Hmga1
		Fam151b						Chst3
		Fam162a						Fam213b
		Fam172a						Cpm
		Fam173a						Coq7
		Fam185a						Mtmr14
		Fam189b						Uba52
		Fam193b						Armcx4
		Fam198a						Fbxl17
		Fam213b						Igflr1
		Fam214b						Hpd
		Fam228a						Lhfpl2
		Fam229b						Dok3
		Fam46a						Ube2q2
		Fam69c						RGD1560883
		Fam98c						AABR07061825.1
		Fastkd1						Sema6a
		Fbf1						Cmip
		Fbln7						Adam23
		Fbxl17						Mss51
		Fbxl6						Tmprss5
		Fbxo21						AABR07030521.1
		Fbxo45						Shtn1
		Fbxw4						Scarb2
		Fcf1						Ndrg1
		Fcho1						Ccnh
		Fdx1						Egfl8
		Fdx1l						Rpl32
		Fgd1						Gmppa
		Fgf21						Ntrk2
		Fgf9						Adgrg6
		Fgfr1						Kcne5
		Fgfr2						Gca
		Fgfr3						Tomm20
		Fgfrl1						Gtf2ird1
		Fign						Endod1
		Fkbp14						Parp11
		Fkbp2						Bean1
		Fkbpl						Zic5
		Flnc						Rps4x
		Fmc1						Ppp3r1
		Fmn2						Ranbp6
		Fn3k						Begain
		Fnbp1						Adam19
		Fndc3a						Atp6v1d
		Fndc7						Folh1
		Folh1						Zic1
		Fpgs						Chst7
		Fra10ac1						Snf8
		Fstl4						Gas2l1
		Fstl5						Ndufb10
		Fuk						Trub1
		Fundc2						Lgals8
		Fut10						Pvalb
		Fut4						Csf2ra
		Fxn						Kmt5c
		Fzd10						Setd6
		G3bp2						Ero1a
		Gab1						Pcsk6
		Gabra3						Usmg5
		Gabrg1						Ctxn1
		Gabrg2						Rcc1l
		Gabrq						Dnm3
		Gadd45a						Cpne6
		Gadd45g						Syngr1
		Gadd45gip1						Ndufb2
		Gal3st1						Plcl1
		Galnt1						SNORD72
		Galnt10						Sh3bgrl
		Galnt2						Gabra3
		Galnt6						Lat
		Galr1						Pfdn6
		Galt						Lypd6
		Ganc						Synm
		Gapdh-ps2						Rasgrp2
		Garem2						Ncam1
		Gas1						Atp5e
		Gas2l1						Tfdp1
		Gatsl2						Cntn2
		Gba2						Lin52
		Gbas						Itpkb
		Gca						Arpc5l
		Gfap						Bax
		Ggct						LOC102547287
		Gjb1						AABR07001064.1
		Gjc2						LOC100910771
		Gjc3						Hhip
		Glis3						Surf4
		Glmn						Aaas
		Glra1						Cox4i1
		Glra2						Mvk
		Glra3						Micall1
		Glrx2						LOC691427
		Glrx3						Rhbdd1
		Glrx5						Esr2
		Glt8d1						Ddr2
		Gmppa						Bphl
		Gnai1						Etv6
		Gnaz						Neo1
		Gnb1						Ap2s1
		Gng10						Exosc7
		Gng13						Wwox
		Gng3						Alkbh5
		Gnl2						Rgmb
		Gnl3						Fam214b
		Gpaa1						Tnfrsf4
		Gpatch2l						Prr35
		Gpatch4						Arhgap23
		Gpbp1l1						Bag4
		Gpc6						SNORD47
		Gpnmb						Zbtb10
		Gpr137b						Wscd1
		Gpr137c						Wdr46
		Gpr139						Coro6
		Gpr150						Doc2g
		Gpr157						Zfp277
		Gpr165						Mov10
		Gpr17						Pgls
		Gpr37						Atrn
		Gpr62						Rn50_X_0747.1
		Gprc5b						Fgfrl1
		Gprin2						Fastkd1
		Gps2						Rbfa
		Gpt						Mterf2
		Gpx2						Spsb1
		Gramd1a						Stx2
		Grid1						Carmil3
		Grid2						Tpbg
		Grin2b						Mterf1
		Grin3a						Chchd6
		Gse1						Abat
		Gsk3b						Vapb
		Gsn						Ubxn11
		Gsto1						Cyth2
		Gtf2a1						Atp10b
		Gtf2a2						Minpp1
		Gtf2f1						Trmt2a
		Gtf2h4						Itpa
		Gtf2ird1						Iqcj
		Gtpbp8						Crip2
		Guca2a						Ndufv1
		Gucd1						Asb1
		Guk1						Sec24d
		H2afv						snoU83B
		Habp4						Wdr74
		Hadh						Pcdh7
		Hagh						Slc8a1
		Haus7						Fut10
		Haus8						Cox5b
		Hba-a2						Fbxl6
		Hba-a2						Gjb1
		Hbb						Ap3m2
		Hcfc1r1						LOC498675
		Hcn1						AABR07008030.1
		Hdac10						LOC100909548
		Hdgfrp2						LOC688655
		Hepacam						Unc5c
		Hhip						Cdv3
		Higd1a						Polr1e
		Higd1b						Gpbp1l1
		Hint2						Dpysl2
		Hist1h1c						Eps15
		Hist3h2ba						Adnp2
		Hivep1						Prrc1
		Hk1						Atp5i
		Hmces						Aurkc
		Hmga1						RGD1561282
		Hnrnpd						AABR07024786.1
		Hnrnph1						Tppp
		Homer3						Fbln7
		Homez						Sec31b
		Hook2						Dhrsx
		Hp						Nubp1
		Hpd						Tra2a
		Hpf1						Thsd7a
		Hpn						Rpl21
		Hr						Svep1
		Hras						LOC100362980
		Hrh1						Il1rap
		Hrh3						Insc
		Hs3st1						C4bpb
		Hsd17b7						Mir410
		Hsd17b8						Ndufb9
		Hsdl1						Mboat7l1
		Hsf1						Cox5a
		Hspa8						Sra1
		Hspa9						Maml2
		Hspe1						Entpd5
		Htatip2						Bola2
		Htatsf1						AY172581.22
		Htr1a						Nfkbid
		Htr7						Dnlz
		Htra2						Gprin2
		Hypk						AABR07026997.1
		Icmt						Zfp773-ps1
		Idh3g						Cdk8
		Ids						Btg1
		Ifrd2						Txndc16
		Ift122						Rnf152
		Ift20						Cox7c
		Igfbp5						Mrpl20
		Igfbpl1						Tmem33
		Igflr1						Scg5
		Igip						Ndufa6
		Igsf1						Zbtb7b
		Igsf10						Noxa1
		Ihh						Vars2
		Ikzf5						Acyp1
		Il15						AABR07054189.1
		Il18bp						Ttyh2
		Il1rap						Cckar
		Ilf2						Gabrg1
		Imp3						Mcts1
		Inha						Ppm1f
		Inppl1						Kantr
		Insc						Ergic1
		Insig1						Avil
		Ip6k1						LOC103693430
		Ipcef1						Fbxw4
		Ipo5						Megf10
		Ipo8						Htatip2
		Ipp						Ndufb7
		Iqcj						Pnpla8
		Iqub						Ppp1r13l
		Ireb2						Elob
		Irf3						Mapre3
		Irgq						Lingo1
		Irs1						Cox6a1
		Isoc1						Rcan3
		Isyna1						Smim18
		Itgb1						Rab3il1
		Itgb1bp1						Trip6
		Itpa						Smim11
		Itpkb						LOC103694902
		Jazf1						Vrk1
		Jrk						Pde8a
		Kank3						Yy1
		Kantr						Icmt
		Katna1						Pstk
		Kcnab2						Smarca2
		Kcnc4						Kcnmb4
		Kcne5						Hpn
		Kcng4						Rpl29
		Kcnj10						Gramd1a
		Kcnj14						Rell1
		Kcnj5						Clcn3
		Kcnj9						Dhodh
		Kcnk5						Plekhg4
		Kcnk9						Igfbpl1
		Kcnmb4						Mcf2
		Kcnn2						Timm8a1
		Kcnrg						Dynll1
		Kcnt1						Snrpg
		Kctd11						Cadm1
		Kctd14						Tnfrsf25
		Kctd17						Gpaa1
		Kctd7						Timm10
		Kdm4b						Rn50_20_0046.5
		Kif21a						Yes1
		Kif2a						Psmg4
		Kif3a						Commd6
		Kif3c						Gjc3
		Kif6						Pask
		Kifc2						Zdhhc22
		Kin						Setd4
		Kiss1						Vsig10
		Klf1						Nfkbie
		Klf6						Dock5
		Klhdc1						AY172581.19
		Klhl1						Sub1
		Klhl11						Fabp3
		Klhl25						Gtf2f1
		Kmt5c						Plpp2
		Kndc1						Zmpste24
		Kpna6						Fnbp1
		Kras						Tspyl4
		Krt1						RGD1311084
		Krt10						Tecta
		Krt26						Tomm7
		Krtcap2						Chrm3
		L3mbtl2						Prlr
		Lama2						Clcnkb
		Lamtor2						Clic4
		Lancl2						Camk1g
		Large2						Ccdc127
		Larp1						Cyp2u1
		Las1l						Inppl1
		Lat						Dcaf15
		Lbh						Rpa3
		Lbr						Skida1
		Lcmt1						Rpl37
		Lcp1						Ace3
		Ldlr						Spata7
		Ldlrap1						Dmrtc1a
		Ldoc1l						Hivep1
		Lepr						Zfand2b
		Letm1						Bcl2l11
		Lgals8						Acot4
		Lhfpl2						Nme1
		Lhx6						Sorbs3
		Limd2						Clstn2
		Lims1						Tigd5
		Lin37						Rassf8
		Lin52						Acrbp
		Lin7b						Sst
		Lingo1						Atp2b4
		Litaf						Dlk2
		Llgl1						Adam10
		Lman1						Ctu2
		Lmtk3						Hr
		Lnpk						Cul4b
		LOC100174910						Ndufab1
		LOC100302465						Txnip
		LOC100360218						Fn3k
		LOC100360791						Hsd17b8
		LOC100361067						Atp5g3
		LOC100361655						Eva1a
		LOC100362027						Atp2c1
		LOC100362339						Cnih2
		LOC100362453						Nynrin
		LOC100362751						Lrwd1
		LOC100362980						Lrrc75a
		LOC100363268						Acot11
		LOC100363452						Zfp455
		LOC100363469						Rab1b
		LOC100364435						Ctnnd1
		LOC100365839						Tmem63a
		LOC100909548						Fam172a
		LOC100909712						Kcnn2
		LOC100909840						Cmtr2
		LOC100910678						LOC100362751
		LOC100910771						Naa38
		LOC100910944						Ece1
		LOC100911248						Nosip
		LOC100911483						Krt10
		LOC100912195						Kcnj5
		LOC100912427						Minos1
		LOC100912642						Uckl1
		LOC102546764						Nfasc
		LOC102547287						Zbtb8b
		LOC102549842						Ndufa3
		LOC102555453						Ncoa7
		LOC103689968						Timm13
		LOC103690541						Snap25
		LOC103692531						Atp5j2
		LOC103692716						Lsm3
		LOC103692984						Slc12a2
		LOC103693430						Lrch1
		LOC103693608						Ces5a
		LOC103693780						Ush1g
		LOC103694855						Alkbh7
		LOC103694857						LOC100909712
		LOC103694872						Agap1
		LOC103694877						Otoa
		LOC103694902						Lpcat2
		LOC108348154						Ccdc71
		LOC108348175						Eif1
		LOC108349594						Rps10l1
		LOC108351482						Hmces
		LOC108352861						Clasrp
		LOC288978						Dpy19l4
		LOC498675						Ids
		LOC500956						Nf1x
		LOC679811						Tmem160
		LOC681355						Cds1
		LOC682206						Snrpa
		LOC683897						Clvs2
		LOC684270						LOC288978
		LOC687780						LOC108351482
		LOC688655						Hook2
		LOC689065						Lancl2
		LOC690000						AABR07050265.1
		LOC690871						Cox17
		LOC691427						Thoc7
		LOC691921						Ndufa4
		Lonrf2						Syngr2
		Lpcat2						Ttc13
		Lpcat4						Gbas
		Lpgat1						Ipo5
		Lpin3						Cox8a
		Lrch1						St7l
		Lrfn1						Bzw2
		Lrig1						Nrg3
		Lrrc3						Rfc4
		Lrrc58						AABR07069473.1
		Lrrc73						Mcee
		Lrrc74b						Lrrtm2
		Lrrc75a						Lamtor2
		Lrrc75b						Atp5d
		Lrrc8a						Mrpl57
		Lrrc8d						Tanc1
		Lrrfip2						Cisd1
		Lrrn1						Pcyox1
		Lrrtm2						Enah
		Lrsam1						Kif2a
		Lrwd1						Ireb2
		Lsm2						Kif3a
		Lsm3						Akirin2
		Lsm4						Mgmt
		Lsm7						Ptprk
		Lsm8						Ldlrap1
		Lss						Mrpl50
		Ltk						Rps17
		Lurap1						Rnf13
		Luzp2						Clic2
		Lypd6						Ankrd34c
		Lysmd2						Tmbim1
		Maf						Tmem151b
		Mag						Nmnat2
		Magi1						Fam228a
		Mal						Mrps12
		Malsu1						Myrf
		Malt1						Pacs2
		Maml2						Tac1
		Mansc1						Gfap
		Map1b						Syde1
		Map1lc3a						Atpif1
		Map2k4						Rfx4
		Map3k9						Abracl
		Map6d1						Fmn2
		Mapk1ip1						Thsd7b
		Mapk9						AABR07019061.1
		Mapre3						Cdc27
		Marcksl1						Prpsap1
		Matk						Tbck
		Mboat7l1						Fam46a
		Mc4r						Mansc1
		Mcam						Ndufs3
		Mcee						Phkg2
		Mcf2						Kcnrg
		Mcm9						Micalcl
		Mcrip2						Wbp2
		Mcts1						Osgep
		Me2						Dffb
		Med21						Slc26a7
		Med27						Tacr3
		Med6						Sgf29
		Megf10						Psmd4
		Megf11						Fign
		Megf9						LOC100361067
		Meis3						Myl12b
		Memo1						Gnb1
		Met						Mtdh
		Metap1d						Haus7
		Mettl17						Mrpl28
		Mettl21a						Atg7
		Mettl23						Mgat3
		Mettl3						AABR07028237.1
		Mff						Pmepa1
		Mfsd12						Rps21
		Mfsd3						Guk1
		Mfsd9						Kif21a
		Mgat3						Uchl5
		Mgat5						Rps15
		Mgmt						Glrx5
		Micalcl						Dzank1
		Micall1						Commd1
		Mief1						Mmaa
		Minos1						Vsig10l
		Minpp1						Zc2hc1c
		Mir21						Npff
		Mir3072						AC133265.1
		Mir3561						Uqcrb
		Mir410						Cpt1c
		Mki67						Xpot
		Mlnr						Cmtm8
		Mmaa						Ttc9b
		Mmab						Aarsd1
		Mmd						Elovl5
		Mmp14						Srp19
		Mmp15						Dnah5
		Mmp3						Fgf9
		Moap1						Zim1
		Mog						Snrpd2
		Mov10						Ndufa11
		Mpc1						AABR07029417.1
		Mpc2						Hcn1
		Mpnd						Rogdi
		Mrgpre						Aimp1
		Mrm3						Sarnp
		Mro						Mrps16
		Mroh7						Zmat3
		Mroh8						Plk1
		Mrpl12						Metap1d
		Mrpl14						Rpl31
		Mrpl18						Rab3c
		Mrpl2						Ppm1a
		Mrpl20						Rasa3
		Mrpl21						Cpeb3
		Mrpl22						Pmel
		Mrpl23						Dtnbp1
		Mrpl27						C2cd4c
		Mrpl28						AABR07069227.1
		Mrpl32						Ipo8
		Mrpl33						Edf1
		Mrpl35						Pelp1
		Mrpl38						Rplp1
		Mrpl41						Acan
		Mrpl42						Nrg1
		Mrpl46						Utp6
		Mrpl50						Mettl21a
		Mrpl52						Slc13a3
		Mrpl54						Plekhd1
		Mrpl55						Bmyc
		Mrpl57						SNORA70
		Mrpl58						Ttc32
		Mrps11						Dnajb5
		Mrps12						Ift122
		Mrps16						Lurap1
		Mrps17						Bex2
		Mrps18b						Litaf
		Mrps18c						Lsm2
		Mrps21						Srsf2
		Mrps24						RGD1560784
		Mrps25						Amotl2
		Mrps26						Atp5j
		Mrps33						AABR07048397.1
		Mrps34						Phactr2
		Mrps36						Irgq
		Mrps6						Zfp655
		Mrps9						Cdk5
		Msantd1						Prkar2a
		Msantd2						Limd2
		Mslnl						RGD1565183
		Mss51						Plxnc1
		Mt-atp6						Arpc3
		Mt-atp8						Pik3r3
		Mt-co1						Uhmk1
		Mt-co2						Dazap2
		Mt-cox3						Gpr62
		Mt-cyb						Pnldc1
		Mt-nd1						Lrrc75b
		Mt-nd2						Uqcrfs1
		Mt-nd3						Atp5h
		Mt-nd4						Rn60_X_0641.1
		Mt-nd4l						Snx3
		Mt-nd5						Pam16
		Mt3						Mrpl55
		Mta3						Rps7
		Mtcp1						Nfyb
		Mtdh						Fam126b
		Mterf1						Pqbp1
		Mterf2						Sos1
		Mtg2						Adpgk
		Mtmr14						Moap1
		Mutyh						Homer3
		Mvk						Dync1li1
		Mxra8						B4galnt4
		Myl12b						Rnaseh1
		Myo1d						Rasgrp3
		Myo1e						Snrpa1
		Myrf						Mroh7
		Mzf1						AABR07012039.1
		Mzt1						Lrrc73
		N4bp1						AABR07009224.1
		NA						Hint2
		NA						Npc1
		Naa10						Cav1
		Naa16						Cox7a2
		Naa38						RGD1566239
		Naca						Hpf1
		Nacc2						Pdcd2
		Nalcn						Grid1
		Nanos1						Psmc5
		Napepld						Nacc2
		Naxe						Uqcr10
		Ncam1						Rab14
		Ncam2						Sirt5
		Nceh1						AC097183.1
		Nckap5						Ilf2
		Ncln						Mrps18b
		Ncoa7						Itgb1
		Ndrg1						Tube1
		Ndst1						Sem1
		Ndst4						Scand1
		Ndufa11						Sall3
		Ndufa2						Sptbn4
		Ndufa3						LOC103692716
		Ndufa4						Higd1a
		Ndufa5						Wdr18
		Ndufa6						Ccdc177
		Ndufa7						Hsd17b7
		Ndufab1						Soga1
		Ndufaf3						Rpl5l1
		Ndufb10						RGD1302996
		Ndufb11						Chrna7
		Ndufb2						Rpl36
		Ndufb3						Guca2a
		Ndufb5						H2afv
		Ndufb7						RGD1304622
		Ndufb9						Fam114a2
		Ndufc1						Snrk
		Ndufs3						Mapk9
		Ndufs5						L3mbtl2
		Ndufs7						Psma7
		Ndufv1						Tmem256
		Ndufv2						Tm9sf3
		Ndufv3						Mpc1
		Ndufv3						Zfp354a
		Neb						Zdhhc20
		Nectin1						Ndufs5
		Nectin3						Lrrc8d
		Neo1						Lsm4
		Neurl1						Idh3g
		Neurl2						Hk1
		Nf1x						Dynlrb1
		Nfasc						Sdhaf3
		Nfe2l1						Dmap1
		Nfia						Psmb10
		Nfib						Suclg1
		Nfkbia						Apba1
		Nfkbid						RGD1305110
		Nfkbie						AABR07022098.1
		Nfyb						Eif1b
		Ngdn						Cox6c
		Nhlrc1						Msantd1
		Nhsl1						Mutyh
		Nid1						Rabggtb
		Ninj2						Slc22a7
		Nipa1						Zfp958
		Nipal3						Rps21-ps1
		Nipal4						Park7
		Nkain1						Cox6b1
		Nkd1						Naxe
		Nkpd1						Rpp21
		Nkx2-2						Zfp395
		Nlgn2						Wdr82
		Nlgn3						Prr22
		Nme1						Nmu
		Nme2						AC135409.1
		Nme3						Rn50_X_0635.2
		Nmnat2						Atp5o
		Nmu						Gse1
		Nob1						Fam162a
		Noc2l						Slc1a3
		Noc4l						Zfp608
		Nog						Nkain1
		Nop10						LOC682206
		Nosip						Mrpl27
		Notch4						Tac3
		Noxa1						RGD1566325
		Npc1						Tmem91
		Npff						Gpr139
		Nphp4						Xirp1
		Npm3						AABR07045680.1
		Npr1						Lrfn1
		Npy2r						Gtf2a2
		Npy5r						Kcnj9
		Nr2f6						Appl1
		Nr3c1						Rps28
		Nrep						Ak4
		Nrg1						SNORD86
		Nrg3						Ndufs7
		Nrgn						Ak6
		Nrxn1						Glis3
		Ntn4						Dync1i2
		Ntrk2						Nipa1
		Nub1						Slc4a2
		Nubp1						Kcng4
		Nucks1						AABR07042077.1
		Nudt16l1						Naa10
		Nudt19						Ddx39a
		Nup188						Car3
		Nup85						Apoa1
		Nxf1						Rhou
		Nynrin						Nid1
		Ocel1						Lsm8
		Ocrl						Efcab6
		Olfm4						Pld6
		Olfml2b						Copb2
		Oosp1						Selenov
		Opalin						Crls1
		Opcml						Rn60_X_0773.5
		Oplah						LOC684270
		Oprl1						Pop5
		Osbpl1a						Mfsd12
		Oscp1						Hist3h2ba
		Osgep						Cox14
		Ostm1						Rps2
		Otoa						LOC103689968
		Otub1						Mzt1
		P2ry2						Anp32b
		P3h3						Pgm5
		P3h4						LOC683897
		Pabpn1						Slc12a4
		Pacs2						Timp3
		Padi2						Ndufa2
		Pafah1b1						Snrpe
		Pag1						AABR07002247.1
		Pagr1						Flnc
		Paip2b						Snrnp48
		Pak2						Slc9a4
		Pak3						Chmp2a
		Palld						Mrpl18
		Pam16						LOC689065
		Park7						Rcbtb1
		Parm1						Fmc1
		Parp11						Cops9
		Pask						Isyna1
		Pbdc1						Hdgfrp2
		Pbx4						Atg4c
		Pcbd2						Clpp
		Pcdh17						Scube3
		Pcdh19						Zfp597
		Pcdh7						Syt5
		Pcdh9						AABR07068285.2
		Pcdhga7						Gng3
		Pcgf6						Lpcat4
		Pcnx4						AABR07027322.1
		Pcp4						Serp2
		Pcsk6						RGD1565685
		Pcyox1						Mrgpre
		Pdcd2						LOC100910678
		Pdcd4						Med6
		Pde8a						Uqcc2
		Pde9a						Mrpl54
		Pdgfra						Atp11a
		Pdha1l1						Kif6
		Pdia5						Dnajc5
		Pdlim5						Pspn
		Pdlim7						LOC100363268
		Pdpn						Rpl35
		Pdrg1						LOC687780
		Pdss1						Mfsd3
		Pdxdc1						Prpf3
		Pelp1						Selenot
		Penk						Arhgap5
		Pex19						Slc4a5
		Pfdn2						Etfb
		Pfdn4						Mrps26
		Pfdn5						Zswim1
		Pfdn6						Haus8
		Pfn1						Mrpl2
		Pfn3						Bcl2l13
		Pgls						Coa3
		Pgm5						Galt
		Pgr15l						C1ql3
		Phactr2						Rpl18
		Phkg2						Wbscr17
		Phldb2						Ndufv3
		Phpt1						Nfe2l1
		Pigl						Ctnna3
		Pigm						Fndc3a
		Pigv						Dnttip1
		Pik3r3						AABR07066529.3
		Pin1						Slc43a2
		Pin4						Malt1
		Pinx1						Ypel3
		Pkia						Gng10
		Pla2g4b						Gtpbp8
		Plcg1						Rnf170
		Plcl1						Scn7a
		Plcxd2						RGD1311756
		Pld1						Mettl3
		Pld6						Tmc4
		Plekha5						Rrm2b
		Plekhd1						Mrps36
		Plekhg1						Cep131
		Plekhg4						Rpl26-ps2
		Plekhj1						Tspyl5
		Plekhn1						Radil
		Plekho2						Rpa2
		Plk1						Adck5
		Plp1						Ggct
		Plpp2						Aff3
		Plppr3						Cmtm6
		Pls1						Nup85
		Plxdc2						Map6d1
		Plxnc1						Ccdc28a
		Pmel						RGD1310429
		Pmepa1						Tp53inp1
		Pmp22						Cox7b
		Pnldc1						Srsf9
		Pnma2						Nectin3
		Pnpla8						Ackr4
		Pnrc1						Pinx1
		Pofut1						Dctn3
		Polr1e						Fbxo21
		Polr2c						Dcun1d3
		Polr2g						Mrpl22
		Polr2j						Arl6ip4
		Polr2k						Mrps18c
		Polr3gl						Dnajc18
		Polrmt						Mrpl33
		Pop5						Itgb1bp1
		Popdc2						Glt8d1
		Pou3f2						Zfp106
		Ppan						Top2a
		Ppie						Crebrf
		Ppih						Glrx3
		Ppm1a						Zrsr1
		Ppm1e						Fam173a
		Ppm1f						Cln5
		Ppp1r12c						Cope
		Ppp1r13l						Lpgat1
		Ppp1r14b						Slc35a5
		Ppp1r26						Cryga
		Ppp1r3e						Ninj2
		Ppp3r1						Pfdn5
		Ppt1						Camta1
		Pqbp1						Rps23
		Prepl						Atp7b
		Prickle3						Ednra
		Primpol						Atp5l
		Prkar1a						Mmab
		Prkar1b						Fdx1l
		Prkar2a						Tom1l2
		Prlr						Psmb5
		Prob1						Rpp30
		Prox1						Fstl4
		Prpf3						Chst11
		Prpf40b						Kndc1
		Prpsap1						Adat2
		Prr22						Acot13
		Prr35						Aimp2
		Prr5l						Rpl14
		Prr7						Lin37
		Prrc1						Pdia5
		Prrt1						Arhgef4
		Prrx1						N4bp1
		Prss53						Timm9
		Psenen						Nhlrc1
		Psma4						Zmynd10
		Psma7						Angptl2
		Psmb10						Amph
		Psmb2						Ruvbl1
		Psmb3						Calcrl
		Psmb5						Slc9b2
		Psmc5						Cc2d2a
		Psmd4						Ccdc59
		Psmg4						Rgs10
		Pspn						Tmem87a
		Pstk						Hypk
		Ptms						AABR07067355.1
		Ptov1						Mrpl38
		Ptp4a1						Supt4h1
		Ptpn5						Galnt2
		Ptprd						Pfdn4
		Ptprk						Ank1
		Ptprm						Anapc16
		Ptrhd1						Klhl11
		Pus1						Auh
		Pus10						Rpl22
		Pvalb						Adcy7
		Pygb						Zfp488
		Pym1						Caap1
		Qtrt1						Tmem208
		Rab11fip5						LOC103694877
		Rab14						Atf2
		Rab1b						Pbx4
		Rab24						Polr3gl
		Rab26						Naca
		Rab37						Nalcn
		Rab3c						Padi2
		Rab3gap1						Anapc11
		Rab3il1						Ctxn2
		Rab43						LOC103692531
		Rab7b						Gsk3b
		Rabggtb						Lysmd2
		Rac1						Nrep
		Racgap1						Mrpl41
		Radil						Zfp641
		Rala						Sp1
		Ranbp6						Mrps33
		Rap2a						Ctnnb1
		Rarres1						Zfp317
		Rasa3						Yrdc
		Rasal1						Pbdc1
		Rasd1						AC136661.1
		Rasgrp2						Uimc1
		Rasgrp3						Nudt16l1
		Rasl12						Rps27a
		Rassf2						Cyb5d1
		Rassf8						Dgcr2
		Rbfa						Cs
		Rbm41						Nme2
		Rbm8a						Rps10
		Rbpj						Fxn
		Rcan3						P3h3
		Rcbtb1						Rpl11
		Rcbtb2						Rpl36al
		Rcc1l						LOC100363469
		Rdx						Hdac10
		Reep3						Asap2
		Rell1						Asphd1
		Rest						Fgfr3
		Rev1						Ccdc80
		Rfc4						Mrpl12
		Rffl						Nrxn1
		Rftn2						Ndufa7
		Rfx1						Agmo
		Rfx4						Tusc3
		Rgag1						Arv1
		RGD1302996						Cuta
		RGD1304622						Tmc7
		RGD1305110						Bola1
		RGD1305587						Pabpn1
		RGD1307443						Htra2
		RGD1309995						Acbd5
		RGD1310110						AABR07062512.1
		RGD1310429						Pdrg1
		RGD1311084						Abcc2
		RGD1311739						Igip
		RGD1311756						Xylt1
		RGD1559896						Bloc1s1
		RGD1560784						Stx5
		RGD1560883						LOC103693780
		RGD1561282						Smdt1
		RGD1561444						Tbce
		RGD1562378						Rn50_10_0698.6
		RGD1562402						Mrps34
		RGD1563349						Lsm7
		RGD1563601						Prr5l
		RGD1565183						Nr2f6
		RGD1565616						Bmp4
		RGD1565685						Rnf217
		RGD1566029						Ip6k1
		RGD1566239						Srp9
		RGD1566320						Pak3
		RGD1566325						Sh3gl2
		Rgl2						Tamm41
		Rgmb						Gpr137c
		Rgs10						Ccdc191
		Rhbdd1						Mrpl52
		Rhbdd2						LOC108349594
		Rheb						Rn50_X_0744.2
		Rhebl1						Vps9d1
		Rhot2						Nckap5
		Rhou						Trpm3
		Rims3						Txnl4a
		Rims4						Acta2
		Rmi1						Ndufaf3
		Rn50_10_0698.6						Mgat5
		Rn50_20_0046.5						Psmb3
		Rn50_X_0635.2						2021-03-11
		Rn50_X_0635.3						Rps18
		Rn50_X_0729.6						Commd3
		Rn50_X_0744.2						Dvl1
		Rn50_X_0747.1						Ubl5
		Rn60_20_0050.7						Drap1
		Rn60_X_0641.1						Fgf21
		Rn60_X_0773.5						Rpl24
		Rnaseh1						Hrh3
		Rnaseh2c						Mrpl42
		Rnf112						Asah2
		Rnf11l1						Magi1
		Rnf122						Dpm3
		Rnf13						Ikzf5
		rnf141						Otub1
		Rnf152						RGD1562402
		Rnf170						Kpna6
		Rnf180						Bzw1
		Rnf182						Lrrc58
		Rnf207						Dnpep
		Rnf217						Sms
		Rnf43						Akap6
		Rogdi						Mtcp1
		Rpa2						Ppp1r3e
		Rpa3						Blvrb
		Rpap3						Rrn3
		Rpf2						Gpc6
		Rph3a						Dxo
		Rpl11						Cep83
		Rpl13						Gas1
		Rpl13a						Cntnap5b
		Rpl14						Ccdc50
		Rpl17						Mrpl58
		Rpl18						Ndufb5
		Rpl21						Tmx3
		Rpl21						LOC100362453
		Rpl22						Coro1a
		Rpl23a						Rnaseh2c
		Rpl24						Psenen
		Rpl26-ps2						LOC100360791
		Rpl27						Rps3a
		Rpl27a						Prickle3
		Rpl28						Rasl12
		Rpl29						Rxfp3
		Rpl31						Slc9a7
		Rpl32						Mrpl35
		Rpl34						Xpa
		Rpl35						RGD1307443
		Rpl36						Zmat5
		Rpl36a						Nlgn2
		Rpl36al						Dab2
		Rpl37						Tcp11x2
		Rpl37a						Map3k9
		Rpl5l1						Abca5
		Rpl7						Sclt1
		Rpl9						Thoc1
		Rplp1						Rps15a
		Rpp21						Med21
		Rpp25l						Kcnj14
		Rpp30						Fam151b
		Rps10						Snrpd1
		Rps10l1						Pkia
		Rps12						Oplah
		Rps14						Lcmt1
		Rps15						Gucd1
		Rps15a						Smim8
		Rps17						Gnai1
		Rps18						Timm8b
		Rps18l1						LOC108348175
		Rps2						Bri3
		Rps20						Rps6kc1
		Rps21						Ankrd44
		Rps21-ps1						Ganc
		Rps23						Asmtl
		Rps25						Chl1
		Rps27a						Bloc1s4
		Rps28						Trove2
		Rps29						Srebf1
		Rps3						Dut
		Rps3a						Kras
		Rps4x						Dcaf10
		Rps6kb2						S1pr2
		Rps6kc1						Vbp1
		Rps7						SNORD22
		Rps8						LOC100911483
		Rrm2b						Trmt112
		Rrn3						Slc9a8
		Rrp9						Etaa1
		Rsu1						Camk1
		Rtel1						Zfp575
		Rtkn2						Cgref1
		Ruvbl1						Uqcrq
		Ruvbl2						Ccdc62
		Rwdd3						Rwdd3
		Rxfp1						AABR07007055.1
		Rxfp3						Hcfc1r1
		Rxra						Bcan
		S100g						Banf1
		S1pr2						AY172581.21
		Safb						5S_rRNA
		Sall3						Tulp4
		Samd12						Psmb2
		Samd15						Snrpf
		Samd4a						Rgag1
		Sarnp						Hspe1
		Sat1						Opcml
		Saysd1						Slirp
		Scand1						Synpo2
		Scarb2						Ndst1
		Scd						AABR07068587.1
		Scd2						AABR07046866.1
		Scg5						AABR07018064.1
		Sclt1						Prob1
		Scml2						Rab11fip5
		Scn7a						Efhd1
		Scube3						Glra3
		Sdc1						Sdf2l1
		Sdc3						Slc25a35
		Sdf2l1						Rpl28
		Sdhaf3						Map1lc3a
		Sdk2						Zfp334
		Sec23a						AABR07005633.1
		Sec24d						Asb7
		Sec31b						AABR07059142.1
		Sec61g						Tmed5
		Selenop						Lrrc74b
		Selenot						Oprl1
		Selenov						Sec61g
		Sem1						Pym1
		Sema3d						Rps29
		Sema4c						Dnajb14
		Sema4d						Rps14
		Sema6a						SNORND104
		Sema6d						Adamts12
		Serf1						LOC103692984
		Serf2						Mpc2
		Serinc5						AABR07048878.1
		Serp2						Oosp1
		Serpina1						Fkbp2
		Setd4						Nipal3
		Setd6						Polr2k
		Setd7						Lss
		Sez6l						Phpt1
		Sfswap						Mro
		Sgf29						RGD1563349
		Sgk1						Dnajc16
		Sgk2						Mpnd
		Sh3bgrl						Epha10
		Sh3d19						RGD1565616
		Sh3gl2						Nanos1
		Shh						Pfdn2
		Shkbp1						Capn6
		Shtn1						Gpatch2l
		Sirt4						LOC100912642
		Sirt5						Paip2b
		Sirt7						Col9a1
		Skida1						Chn1
		Slc12a2						Slc36a1
		Slc12a3						Edn3
		Slc12a4						Gnl2
		Slc13a3						Slc25a4
		Slc16a1						Dnajc17
		Slc1a3						F12
		Slc20a2						Zfp593
		Slc22a23						St3gal3
		Slc22a7						Cnn1
		Slc24a3						Syde2
		Slc25a35						Tubgcp2
		Slc25a4						Akap13
		Slc26a6						Tmsb4x
		Slc26a7						Ppm1e
		Slc28a2						Ubr1
		Slc35a5						Polr2c
		Slc36a1						Mslnl
		Slc36a4						Nme3
		Slc38a1						Exosc8
		Slc39a9						Olfm4
		Slc43a2						Serf2
		Slc44a1						Mki67
		Slc45a3						AABR07044049.1
		Slc48a1						Rims4
		Slc4a11						Adamts2
		Slc4a2						AABR07015346.1
		Slc4a5						Csnk2b
		Slc6a11						Maf
		Slc6a5						Tdh
		Slc6a9						Ndufb11
		Slc7a11						Malsu1
		Slc7a6						Ccdc106
		Slc8a1						St8sia4
		Slc9a4						Borcs8
		Slc9a5						Ruvbl2
		Slc9a7						Zic2
		Slc9a8						RGD1305587
		Slc9b2						Rpl27
		Slirp						Mrpl21
		Smad7						Rtkn2
		Smarca2						RGD1561444
		Smdt1						LOC100912195
		Smg9						Dpp3
		Smim11						Mrps17
		Smim17						Crb1
		Smim18						Ubiad1
		Smim5						Klf6
		Smim8						Zbed5
		Smoc1						C1qbp
		Sms						Gpnmb
		Snap25						Sypl1
		Snapc4						LOC100174910
		Snf8						Bex3
		SNORA44						LOC100364435
		SNORA70						Tm6sf2
		SNORD22						Rpl37a
		SNORD47						Larp1
		SNORD56						LOC100910944
		SNORD65						Nucks1
		SNORD72						Atp9a
		SNORD78						Krtcap2
		SNORD81						C1r
		SNORD86						Dnajc24
		SNORND104						U2af1
		snoU83B						Snx13
		Snrk						Tmtc4
		Snrnp48						Eif3k
		Snrnp70						Hagh
		Snrpa						Rnf43
		Snrpa1						Bai1
		Snrpd1						Gadd45gip1
		Snrpd2						Dalrd3
		Snrpd3						Klf1
		Snrpe						Tmem41a
		Snrpf						Tcf12
		Snrpg						Ehd3
		Snx13						Nfib
		Snx22						Llgl1
		Snx29						Neurl2
		Snx3						Bmpr1a
		Snx33						Lman1
		Soat1						Rpl27a
		Sobp						Eno3
		Soga1						AC126572.3
		Sorbs3						Cacna1h
		Sos1						Crk
		Sox10						Lnpk
		Sox6						Zfp819
		Sp1						Plppr3
		Sp4						AC120262.1
		Sp7						Dctn4
		Spata7						Wls
		Speg						Zmat1
		Spert						Rmi1
		Spns1						Unkl
		Spock1						Denr
		Sppl2b						Hsdl1
		Spsb1						Uqcrh
		Sptbn4						Rab3gap1
		Sra1						Chd7
		Srebf1						Sp7
		Srp19						Nr3c1
		Srp9						Tmem200c
		Srpra						Pcbd2
		Srrm3						Arhgap28
		Srsf2						Ndufa5
		Srsf6						Rps18l1
		Srsf9						LOC100361655
		Ssbp4						Lcp1
		Sspn						Rps8
		Sst						Aif1
		Sstr5						Tbc1d7
		St18						Zbtb4
		St3gal3						Tmem89
		St6galnac3						Gpr137b
		St7l						AABR07002564.1
		St8sia4						Lepr
		Stk32b						Lhx6
		Ston1						Tex30
		Stx2						Sp4
		Stx5						Prrx1
		Sub1						Terb1
		Suclg1						Rheb
		Supt4h1						Atp6v0c
		Surf4						Mrpl32
		Susd5						Ndufv2
		Svep1						Elovl7
		Swi5						Tomm6
		Syde1						LOC100909840
		Syde2						Selenop
		Syngr1						Tubd1
		Syngr2						Zfp804b
		Synm						Rab43
		Synpo2						Habp4
		Sypl1						AABR07032787.1
		Syt11						Aup1
		Syt5						Il15
		Syt9						Homez
		Tac1						Setd7
		Tac3						Taf15
		Tacr3						Znrd1
		Taf15						Chchd1
		Taf1c						RGD1566320
		Tagap						Mrps25
		Tamm41						Gatsl2
		Tanc1						Megf9
		Tarbp2						Psma4
		Tbc1d7						Imp3
		Tbca						Sdk2
		Tbce						LOC100302465
		Tbck						Fcf1
		Tbkbp1						Ywhah
		Tbr1						Nop10
		Tbx19						LOC679811
		Tcaim						Mrps11
		Tceal5						Polr2g
		Tcf12						Sdc1
		Tcp11x2						Msantd2
		Tdh						Dnm1l
		Tecta						LOC102555453
		Terb1						Crebl2
		Tex30						Bag1
		Tex40						Apoo
		Tfdp1						AC105662.2
		Tgds						Vmo1
		Tgfbr1						Sirt4
		Thbs1						Znhit1
		Thbs2						Fut4
		Thoc1						Pofut1
		Thoc5						Creb3l2
		Thoc7						Ccdc186
		Thsd7a						Fgd1
		Thsd7b						SNORD78
		Tigd5						Tagap
		Timm10						Chchd7
		Timm13						Garem2
		Timm21						Pdss1
		Timm8a1						Kcnab2
		Timm8b						Mief1
		Timm9						Rpl17
		Timp2						Cds2
		Timp3						Fbxo45
		Tjp2						AABR07032255.2
		Tm2d1						Enho
		Tm6sf2						Pex19
		Tm9sf3						Pfn1
		Tmbim1						AABR07064061.1
		Tmc4						Palld
		Tmc7						Mir21
		Tmcc3						Hepacam
		Tmed10						Tmf1
		Tmed5						Ccdc180
		Tmem108						Ahsa2
		Tmem120a						Tbkbp1
		Tmem125						Bgn
		Tmem151b						Vps41
		Tmem160						Tmem52
		Tmem200c						Ptp4a1
		Tmem208						Cdh6
		Tmem229a						Mxra8
		Tmem240						E2f3
		Tmem255a						rnf141
		Tmem256						Lrrfip2
		Tmem30a						Samd12
		Tmem30c						Rps25
		Tmem33						Nudt19
		Tmem41a						Mrpl23
		Tmem44						Bace2
		Tmem52						Gpr157
		Tmem63a						Hnrnpd
		Tmem64						Jazf1
		Tmem87a						Nob1
		Tmem88b						Rpl13
		Tmem89						Kctd17
		Tmem91						Emc4
		Tmf1						Mrpl14
		Tmprss5						Pcdhga7
		Tmsb4x						Zfp330
		Tmsbl1						Hspa9
		Tmtc4						Rps12
		Tmx2						Rn50_X_0635.3
		Tmx3						Adgrg2
		Tnfaip8l3						AABR07044362.1
		Tnfrsf19						Rps20
		Tnfrsf25						Eloc
		Tnfrsf4						Afdn
		Tom1l2						P3h4
		Tomm20						Erbb2
		Tomm6						Tmem64
		Tomm7						Rpl23a
		Top2a						Tbca
		Tp53inp1						Wdr89
		Tpbg						Ocrl
		Tpd52l1						Cd47
		Tpm4						Cwc15
		Tpp1						Rab37
		Tppp						LOC102549842
		Tra2a						Slc38a1
		Trim36						Sat1
		Trim59						Rpl36a
		Trim72						Antxr2
		Trip6						AABR07002337.1
		Trmt1						Erlin2
		Trmt10b						Samd15
		Trmt112						RGD1562378
		Trmt2a						AABR07012826.1
		Trove2						Kctd11
		Trpc3						Kin
		Trpm3						Rn50_X_0729.6
		Trub1						Fahd1
		Tsen34						Aff2
		Tsen54						Sgk2
		Tsn						Ihh
		Tspan14						Erh
		Tspan15						AABR07035008.1
		Tspan2						Nlgn3
		Tspyl4						Adamts5
		Tspyl5						AABR07033324.1
		Tsr3						Ttc3
		Tsta3						Snx29
		Ttc13						AABR07025757.1
		Ttc27						Dgcr6
		Ttc3						Cck
		Ttc32						Ppp1r14b
		Ttc9b						Tnfrsf19
		Ttpa						Ttpa
		Ttyh2						Pnrc1
		Tubd1						Ptov1
		Tube1						Colgalt2
		Tubgcp2						LOC100911248
		Tulp4						Pigv
		Tusc3						Lrrc8a
		Txndc16						LOC681355
		Txnip						NA
		Txnl4a						Fam229b
		U2af1						Rbm8a
		Uba52						Atf3
		Ube2q2						Pfn3
		Ubiad1						Fam185a
		Ubl5						RGD1309995
		Ubr1						AABR07016572.1
		Ubxn10						Mmd
		Ubxn11						Krt26
		Ubxn2a						LOC691921
		Uchl5						Chrm2
		Uckl1						Ldoc1l
		Ugt8						Swi5
		Uhmk1						Ccdc125
		Uimc1						Pag1
		Unc5b						Polr2j
		Unc5c						Rasd1
		Unc5d						Tpm4
		Unkl						Trmt10b
		Upp1						Cbx4
		Uqcc2						Asap3
[truncated: 113 more rows]
