# Supplementary material for: RNA-sequencing of AVPV and ARH reveals vastly different temporal and transcriptomic responses to estradiol in the female rat hypothalamus
Source: PLoS One. 2021 Aug 18;16(8):e0256148. doi: 10.1371/journal.pone.0256148 (PMC8372949; doi:10.1371/journal.pone.0256148)
Supplement: S4 Table — (XLSX) [file pone.0256148.s004.xlsx]

## Sheet: 6 vs 24
AVPV	ARH
6 vs 24	6 vs 24		1 element included exclusively in "AVPV":	1 common element in "AVPV" and "ARH":	200 elements included exclusively in "ARH":
Ciart	Igfbp5		Cdh1	Ciart	Igfbp5
Cdh1	S100g				S100g
	Arntl				Arntl
	Tgm2				Tgm2
	Dbp				Dbp
	Fth1				Fth1
	Nid1				Nid1
	Etv4				Etv4
	Crem				Crem
	Fabp7				Fabp7
	Phf21b				Phf21b
	C7				C7
	Pmaip1				Pmaip1
	Cdkn1a				Cdkn1a
	Gpr17				Gpr17
	Nxf3				Nxf3
	Ciart				Fhad1
	Fhad1				Rmi1
	Rmi1				Atp23
	Atp23				Usp2
	Usp2				Bhlhe40
	Bhlhe40				S1pr3
	S1pr3				Timp3
	Timp3				Mterf2
	Mterf2				Lmo2
	Lmo2				Tnfrsf25
	Tnfrsf25				Serpina1
	Serpina1				LOC103693608
	LOC103693608				Tcp11x2
	Tcp11x2				Srms
	Srms				Ttll3
	Ttll3				Glt8d1
	Glt8d1				Tnfrsf11b
	Tnfrsf11b				Chrnb3
	Chrnb3				Nfil3
	Nfil3				Adtrp
	Adtrp				AC135409.1
	AC135409.1				Capn8
	Capn8				Tns1
	Tns1				Adgrg3
	Adgrg3				Kcnk16
	Kcnk16				Tepp
	Tepp				Slc16a12
	Slc16a12				Notch3
	Notch3				Cfap46
	Cfap46				Serpinb6b
	Serpinb6b				Dkc1
	Dkc1				Maff
	Maff				Sox12
	Sox12				Plat
	Plat				Antxr1
	Antxr1				Plekhn1
	Plekhn1				Tmem104
	Tmem104				Hspa1b
	Hspa1b				Nat8f3
	Nat8f3				Il17rd
	Il17rd				Mapk1ip1
	Mapk1ip1				Atp7a
	Atp7a				Pnrc1
	Pnrc1				Csf3r
	Csf3r				Hapln2
	Hapln2				Mt2A
	Mt2A				Foxb1
	Foxb1				Rasl10b
	Rasl10b				Hspb1
	Hspb1				Abtb2
	Abtb2				Setbp1
	Setbp1				SNORD14
	SNORD14				Rapsn
	Rapsn				Nr1i2
	Nr1i2				Unc13d
	Unc13d				Angptl4
	Angptl4				Pdlim5
	Pdlim5				Fgf21
	Fgf21				RT1-A2
	RT1-A2				AC130970.1
	AC130970.1				AABR07066529.3
	AABR07066529.3				RGD1564171
	RGD1564171				Parp12
	Parp12				Gtf2a2
	Gtf2a2				Ggnbp1
	Ggnbp1				Map2
	Map2				Cep95
	Cep95				Dalrd3
	Dalrd3				Dnase1l2
	Dnase1l2				Sema3c
	Sema3c				LOC100360238
	LOC100360238				Ace3
	Ace3				Irx2
	Irx2				Cdh22
	Cdh22				Fstl1
	Fstl1				Hspa8
	Hspa8				Rhobtb1
	Rhobtb1				Btg3
	Btg3				Grik3
	Grik3				Dynll1
	Dynll1				Fam172a
	Fam172a				Lig1
	Lig1				Gpr4
	Gpr4				Adarb2
	Adarb2				RGD1563601
	RGD1563601				Gpt
	Gpt				Ahsa2
	Ahsa2				Cplx2
	Cplx2				Dusp19
	Dusp19				Rad54l2
	Rad54l2				Doc2g
	Doc2g				Amer3
	Amer3				Mzt1
	Mzt1				Ttll2
	Ttll2				Pard6g
	Pard6g				AABR07040840.1
	AABR07040840.1				Bhlhe41
	Bhlhe41				Mettl23
	Mettl23				Sh3pxd2b
	Sh3pxd2b				Cwc25
	Cwc25				Pkp4
	Pkp4				Kcnj10
	Kcnj10				Erbb4
	Erbb4				Mt3
	Mt3				Ctrl
	Ctrl				Scand1
	Scand1				Hdac4
	Hdac4				LOC103693776
	LOC103693776				Pcdhga11
	Pcdhga11				St6galnac5
	St6galnac5				Rbm4
	Rbm4				Dnajb14
	Dnajb14				LOC100360573
	LOC100360573				AABR07022098.1
	AABR07022098.1				Apex2
	Apex2				Faxc
	Faxc				Rgs5
	Rgs5				Slc6a6
	Slc6a6				Creb3l2
	Creb3l2				Hyal1
	Hyal1				Zbtb16
	Zbtb16				Tshz2
	Tshz2				XIST_intron
	XIST_intron				Bcl6b
	Bcl6b				Ccdc62
	Ccdc62				AABR07006310.1
	AABR07006310.1				Mterf1
	Mterf1				Ece1
	Ece1				Homer2
	Homer2				Ipp
	Ipp				Mzb1
	Mzb1				Zglp1
	Zglp1				Inafm1
	Inafm1				Mdga1
	Mdga1				Etfb
	Etfb				Bex2
	Bex2				Y_RNA
	Y_RNA				Tra2a
	Tra2a				Isoc1
	Isoc1				Tmem258b
	Tmem258b				AABR07071210.2
	AABR07071210.2				AABR07001068.1
	AABR07001068.1				Wscd2
	Wscd2				Col5a3
	Col5a3				Rnaseh1
	Rnaseh1				Plekho2
	Plekho2				Wdr97
	Wdr97				RT1-CE4
	RT1-CE4				LOC498675
	LOC498675				Gas7
	Gas7				Phactr1
	Phactr1				AABR07030901.1
	AABR07030901.1				Ccnd2
	Ccnd2				Camkk2
	Camkk2				Pdgfra
	Pdgfra				Pde8b
	Pde8b				Klf9
	Klf9				Card19
	Card19				Ifitm6
	Ifitm6				AABR07035008.1
	AABR07035008.1				SNORD47
	SNORD47				Abat
	Abat				Arhgap31
	Arhgap31				AABR07016841.1
	AABR07016841.1				Degs2
	Degs2				Ube2c
	Ube2c				Camk2a
	Camk2a				Synpo
	Synpo				Zmynd10
	Zmynd10				Sarnp
	Sarnp				Tmem256
	Tmem256				Siah3
	Siah3				AY172581.24
	AY172581.24				Sgsh
	Sgsh				LOC100911068
	LOC100911068				SNORD81
	SNORD81				Cfap65
	Cfap65				AABR07073295.1
	AABR07073295.1				Acrbp
	Acrbp				Sorcs2
	Sorcs2				Msantd2
	Msantd2				Fcho1
	Fcho1				AABR07062799.2
	AABR07062799.2				LOC108348154
	LOC108348154
