# Supplementary material for: RNA-sequencing of AVPV and ARH reveals vastly different temporal and transcriptomic responses to estradiol in the female rat hypothalamus
Source: PLoS One. 2021 Aug 18;16(8):e0256148. doi: 10.1371/journal.pone.0256148 (PMC8372949; doi:10.1371/journal.pone.0256148)
Supplement: S5 Table — (XLSX) [file pone.0256148.s005.xlsx]

## Sheet: DESeq2_results_AVPV_Oil-ARH_Oil
	baseMean	log2FoldChange	lfcSE	stat	pvalue	padj	geneName	S1_ARH oil	S2_ARH oil	S7_ARH oil	S8_ARH oil	S13_ARH oil	S14_ARH oil	S18_AVPV oil	S19_AVPV oil	S24_AVPV oil	S25_AVPV oil	mean_cond1	mean_cond2	Coefficient_of_Variation	DE	POSITIVE FC	# DE	DE POS	DE NEG	# DE POS	# DE NEG
ENSRNOG00000004632	23575.4	8.34509	0.324245	25.737	4.51e-146	8.19e-142	Pmch	54683.4	45238.6	33678.3	36534.6	31837.1	33299.7	76.8375	76.9111	243.766	84.9565	120.618	39211.9	0.902061	YES	POS	1458	YES	NO	826	632
ENSRNOG00000018892	2309.19	6.41982	0.276891	23.1854	6.4e-119	5.81e-115	Hcrt	5269.21	4534.94	3231.18	3153.02	3297.89	3427.22	54.8839	68.1712	21.241	34.1578	44.6135	3818.91	0.89007	YES	POS		YES	NO
ENSRNOG00000012686	3016.13	5.65384	0.264417	21.3823	1.95e-101	1.18e-97	Pomc	6577.7	6431.02	2496.63	4576.72	3855.29	5828.92	124.404	94.3909	85.9756	90.2116	98.7454	4961.05	0.922755	YES	POS		YES	NO
ENSRNOG00000013953	700.47	-3.16409	0.167485	-18.8918	1.33e-79	6.06e-76	Ntrk1	156.181	177.863	164.66	159.328	183.319	163.104	1386.73	1151.92	1373.59	2088	1500.06	167.409	1.03808	YES	NEG		NO	YES
ENSRNOG00000010262	1231.4	5.81051	0.313759	18.519	1.45e-76	5.28e-73	Hdc	2519.85	2316.69	1367.53	2020.95	1757.82	2185.59	60.9822	34.9596	11.1263	38.537	36.4012	2028.07	0.872156	YES	POS		YES	NO
ENSRNOG00000025012	604.675	-4.36776	0.241604	-18.0782	4.74e-73	1.43e-69	Chat	38.093	72.7112	83.3991	74.5395	93.0554	47.9117	1131.83	1189.5	1507.1	1808.61	1409.26	68.285	1.1839	YES	NEG		NO	YES
ENSRNOG00000010597	913.866	-3.21243	0.185129	-17.3524	1.89e-67	4.91e-64	Slc5a7	153.324	176.744	237.367	227.345	210.305	268.102	1587.98	1720.89	2008.8	2547.82	1966.37	212.198	1.02761	YES	NEG		NO	YES
ENSRNOG00000005392	881.715	-3.00359	0.173703	-17.2915	5.45e-67	1.24e-63	Ngfr	214.273	211.422	250.197	242.253	278.236	192.666	1577	1524.24	1765.03	2561.83	1857.02	231.508	1.00314	YES	NEG		NO	YES
ENSRNOG00000010806	998.873	9.92782	0.584761	16.9775	1.2e-64	2.43e-61	Npvf	2356.05	1916.22	1194.32	1606.33	1326.97	1582.11	1.21964	0.87399	2.02296	2.62752	1.68603	1663.66	0.914874	YES	POS		YES	NO
ENSRNOG00000010681	348.376	7.75128	0.462238	16.769	4.11e-63	7.48e-60	Pitx2	605.678	501.148	653.293	606.565	434.569	671.783	2.43929	2.62197	3.03443	2.62752	2.6808	578.839	0.876535	YES	POS		YES	NO
ENSRNOG00000057702	201.968	-3.19913	0.197629	-16.1876	6.17e-59	1.02e-55	Insrr	60.9487	43.6267	31.0074	62.4268	45.5972	38.7371	504.932	369.698	385.373	477.333	434.334	47.0573	1.00951	YES	NEG		NO	YES
ENSRNOG00000016977	5788.35	1.85008	0.122174	15.1429	8.44e-52	1.28e-48	Calb2	8973.75	7960.19	7867.32	7347.73	7137.35	9565.01	2285.61	2502.23	1828.75	2415.57	2258.04	8141.89	0.539667	YES	POS		YES	NO
ENSRNOG00000016102	509.845	4.27018	0.29903	14.2801	2.91e-46	4.07e-43	Ebf3	916.136	651.044	977.267	878.634	706.291	800.228	29.2714	83.029	23.264	33.2819	42.2116	821.6	0.811181	YES	POS		YES	NO
ENSRNOG00000019985	698.432	-1.67008	0.124069	-13.4609	2.66e-41	3.45e-38	Asic4	302.839	390.403	445.865	375.493	368.5	355.77	1030.6	1144.93	1379.66	1190.27	1186.36	373.145	0.615163	YES	NEG		NO	YES
ENSRNOG00000024438	82.1323	4.32237	0.328974	13.1389	1.97e-39	2.39e-36	Bsx	130.468	101.796	112.268	152.806	135.861	161.065	7.31786	3.49596	10.1148	6.13088	6.76487	132.377	0.816621	YES	POS		YES	NO
ENSRNOG00000007608	378.703	3.55731	0.279117	12.7449	3.33e-37	3.78e-34	Fezf1	702.815	672.298	420.203	605.633	611.374	572.902	43.9072	51.5654	22.2525	84.0807	50.4514	597.538	0.772009	YES	POS		YES	NO
ENSRNOG00000012682	121.205	6.22754	0.491491	12.6707	8.59e-37	9.19e-34	Nr5a1	185.703	161.083	138.999	232.004	259.625	224.268	1.21964	6.11793	3.03443	0	2.593	200.28	0.888694	YES	POS		YES	NO
ENSRNOG00000028348	460.085	-5.90389	0.478983	-12.3259	6.57e-35	6.64e-32	Lhx8	4.76162	34.6776	16.0383	13.0444	40.0138	4.07759	991.57	985.86	1265.36	1245.44	1122.06	18.7689	1.2536	YES	NEG		NO	YES
ENSRNOG00000047891	704.027	-4.61847	0.375336	-12.3049	8.53e-35	8.16e-32	Foxg1	25.7127	136.473	72.7069	39.1332	91.1943	40.7759	1719.7	1342.45	1884.38	1687.74	1658.57	67.6661	1.18257	YES	NEG		NO	YES
ENSRNOG00000013369	70.0785	-4.29044	0.349112	-12.2896	1.03e-34	9.36e-32	Gbx1	14.2849	4.47453	11.7614	9.31744	2.79166	7.13579	176.848	102.257	173.974	197.94	162.755	8.29428	1.18988	YES	NEG		NO	YES
ENSRNOG00000017712	5773.68	3.15319	0.258722	12.1875	3.62e-34	3.14e-31	Cartpt	12371.6	11994	5551.39	7369.16	6722.33	9702.63	989.131	792.709	1423.15	820.662	1006.41	8951.86	0.800639	YES	POS		YES	NO
ENSRNOG00000047481	469.982	5.65119	0.491222	11.5043	1.25e-30	1.04e-27	Kiss1	912.326	986.634	396.68	782.665	546.235	1012.26	41.4679	6.11793	4.04591	11.3859	15.7544	772.801	0.922519	YES	POS		YES	NO
ENSRNOG00000013441	290.94	-3.36803	0.292915	-11.4983	1.34e-30	1.06e-27	Gnrh1	65.7104	71.5925	28.8689	52.1776	80.0277	70.3385	847.652	386.303	502.705	804.021	635.17	61.4526	1.11364	YES	NEG		NO	YES
ENSRNOG00000008890	674.246	3.66968	0.321114	11.428	3.03e-30	2.3e-27	Slc18a2	858.996	670.061	1642.32	1060.32	982.666	1192.7	97.5715	109.249	31.3558	97.2183	83.8486	1067.84	0.83933	YES	POS		YES	NO
ENSRNOG00000039969	69.0534	3.20452	0.28144	11.3861	4.9e-30	3.57e-27	Dsc2	115.231	101.796	84.4683	114.604	95.8471	132.522	10.9768	8.7399	7.08035	19.2685	11.5164	107.411	0.741454	YES	POS		YES	NO
ENSRNOG00000008671	245.158	4.85356	0.42738	11.3566	6.88e-30	4.81e-27	Dct	515.207	442.979	103.714	435.124	418.75	481.156	8.5375	23.5977	11.1263	11.3859	13.6619	399.488	0.930634	YES	POS		YES	NO
ENSRNOG00000026150	42.4645	-3.54729	0.319799	-11.0922	1.37e-28	9.21e-26	Zar1	3.8093	5.59317	18.1767	6.52221	7.44444	7.13579	101.23	77.7851	97.1019	99.8458	93.9908	8.1136	1.05866	YES	NEG		NO	YES
ENSRNOG00000002451	109.514	5.8467	0.528906	11.0543	2.09e-28	1.36e-25	Fndc3c1	176.18	175.625	62.0147	206.847	229.847	232.423	2.43929	3.49596	1.01148	5.25504	3.05044	180.489	0.940511	YES	POS		YES	NO
ENSRNOG00000027837	215.006	3.92313	0.356434	11.0066	3.55e-28	2.23e-25	Gm14569	436.164	449.691	126.168	482.643	295.916	269.121	18.2946	22.7237	28.3214	21.0202	22.59	343.284	0.905503	YES	POS		YES	NO
ENSRNOG00000000860	124.997	1.80095	0.164954	10.9179	9.47e-28	5.74e-25	Vwa7	183.799	185.693	162.521	187.28	180.528	148.832	54.8839	36.7076	47.5395	62.1847	50.3289	174.776	0.524856	YES	POS		YES	NO
ENSRNOG00000004179	975.033	-1.43349	0.131607	-10.8921	1.26e-27	7.37e-25	Nts	642.819	661.112	536.748	567.432	494.124	579.018	1797.75	1264.66	1451.47	1755.18	1567.27	580.209	0.546095	YES	NEG		NO	YES
ENSRNOG00000019495	28.4126	-4.23198	0.388775	-10.8854	1.35e-27	7.68e-25	Gbx2	1.90465	5.59317	5.3461	3.72697	3.72222	1.0194	56.1036	56.8093	72.8264	77.0739	65.7033	3.55208	1.15179	YES	NEG		NO	YES
ENSRNOG00000005996	104.85	-3.96141	0.366244	-10.8163	2.88e-27	1.59e-24	Lhx6	5.71394	7.83043	29.9381	13.0444	21.4028	14.2716	195.143	171.302	316.593	273.262	239.075	15.3669	1.16469	YES	NEG		NO	YES
ENSRNOG00000022919	427.127	1.55076	0.143599	10.7993	3.47e-27	1.86e-24	Chst8	608.535	517.927	549.579	582.34	533.208	687.074	232.952	191.404	146.664	221.588	198.152	579.777	0.476778	YES	POS		YES	NO
ENSRNOG00000014882	756.771	-1.06202	0.0984983	-10.7821	4.18e-27	2.17e-24	Fgf11	501.875	555.961	560.271	508.732	568.569	468.923	1026.94	1004.21	1270.42	1101.81	1100.84	527.388	0.40389	YES	NEG		NO	YES
ENSRNOG00000024824	449.25	3.56066	0.331472	10.7419	6.47e-27	3.27e-24	Col22a1	1203.74	960.906	336.804	663.401	493.194	594.309	63.4214	78.6591	45.5165	52.5504	60.0369	708.725	0.914499	YES	POS		YES	NO
ENSRNOG00000009955	796.782	0.866343	0.0824389	10.5089	7.86e-26	3.86e-23	Plch1	1016.13	979.923	945.19	997.897	991.041	906.245	518.348	568.093	464.268	580.682	532.848	972.738	0.290123	YES	POS		YES	NO
ENSRNOG00000026055	46.026	4.24477	0.404166	10.5025	8.41e-26	4.02e-23	Neurod6	81.8999	68.2366	83.3991	58.6998	68.861	83.5907	3.65893	6.99192	4.04591	0.87584	3.89315	74.1145	0.806131	YES	POS		YES	NO
ENSRNOG00000013209	57.396	3.90642	0.376553	10.3742	3.25e-25	1.52e-22	Barhl1	112.374	63.7621	104.784	101.56	78.1666	88.6876	9.75715	9.61389	0	5.25504	6.15652	91.5557	0.805465	YES	POS		YES	NO
ENSRNOG00000010803	1409.64	0.952108	0.0920013	10.3488	4.24e-25	1.93e-22	Gabra5	1764.66	1590.7	1608.11	1750.75	1805.28	1961.32	1028.16	868.746	825.366	893.357	903.907	1746.8	0.319139	YES	POS		YES	NO
ENSRNOG00000022767	759.256	-1.46329	0.142326	-10.2813	8.56e-25	3.8e-22	Elfn1	370.454	379.217	573.102	455.623	457.833	439.361	1083.04	1108.22	1404.94	1320.77	1229.24	445.931	0.550878	YES	NEG		NO	YES
ENSRNOG00000007907	654.269	-1.063	0.103975	-10.2235	1.56e-24	6.58e-22	Tmem178a	466.639	517.927	465.111	418.353	400.138	466.884	1009.86	828.542	923.48	1045.75	951.91	455.842	0.403573	YES	NEG		NO	YES
ENSRNOG00000023077	1220.7	1.74916	0.171062	10.2253	1.53e-24	6.58e-22	Cpne9	1824.65	1818.9	1663.71	1863.49	1115.73	1900.16	568.354	496.426	392.454	563.165	505.1	1697.77	0.537406	YES	POS		YES	NO
ENSRNOG00000054562	90.6455	2.56554	0.253434	10.1231	4.36e-24	1.8e-21	AABR07043098.1	96.1847	100.677	147.552	136.966	160.986	172.278	25.6125	20.9758	17.1951	28.0269	22.9526	135.774	0.693118	YES	POS		YES	NO
ENSRNOG00000003526	293.891	2.40854	0.238935	10.0803	6.75e-24	2.73e-21	Sytl4	277.126	298.675	471.526	571.159	525.763	466.884	86.5947	97.0129	62.7116	81.4531	81.9431	435.189	0.692456	YES	POS		YES	NO
ENSRNOG00000003972	165.485	1.91025	0.190139	10.0466	9.51e-24	3.76e-21	Tshr	286.65	288.607	190.321	218.96	208.444	212.035	74.3982	55.0613	48.5509	71.8189	62.4574	234.169	0.570672	YES	POS		YES	NO
ENSRNOG00000039001	99.1941	3.13204	0.312599	10.0194	1.25e-23	4.85e-21	Agrp	195.226	228.201	100.507	131.376	139.583	126.405	24.3929	21.8497	12.1377	12.2618	17.6605	153.55	0.795131	YES	POS		YES	NO
ENSRNOG00000018692	101.544	-1.33442	0.133309	-10.01	1.38e-23	5.22e-21	Mc4r	54.2825	63.7621	69.4993	61.4951	72.5832	57.0863	162.213	153.822	157.791	162.906	159.183	63.1181	0.491848	YES	NEG		NO	YES
ENSRNOG00000028649	443.659	0.831272	0.0830873	10.0048	1.45e-23	5.39e-21	Tox3	543.777	563.791	522.848	529.23	503.43	566.785	287.836	305.896	280.179	332.819	301.683	538.31	0.280167	YES	POS		YES	NO
ENSRNOG00000007782	103.888	2.80919	0.284671	9.86819	5.72e-23	2.08e-20	Ghrh	185.703	185.693	107.991	104.355	159.125	204.899	32.9304	19.2278	16.1836	22.7718	22.7784	157.961	0.739586	YES	POS		YES	NO
ENSRNOG00000053562	398.088	-1.80183	0.184357	-9.77357	1.46e-22	5.21e-20	Arx	167.609	215.896	271.582	147.215	223.333	172.278	750.081	561.101	806.148	665.639	695.742	199.652	0.667432	YES	NEG		NO	YES
ENSRNOG00000047686	150.574	-2.62136	0.268508	-9.76266	1.63e-22	5.69e-20	Pou3f1	49.5208	60.4062	63.084	37.2697	47.4583	37.7177	295.154	194.026	472.36	248.739	302.57	49.2428	0.985502	YES	NEG		NO	YES
ENSRNOG00000010694	498.856	1.37761	0.141561	9.73159	2.21e-22	7.58e-20	Tpbg	808.523	737.179	566.686	619.61	590.902	647.318	271.98	267.441	201.284	277.641	254.587	661.703	0.44569	YES	POS		YES	NO
ENSRNOG00000003765	43.9566	4.08735	0.421911	9.68772	3.4e-22	1.14e-19	Nr0b1	96.1847	67.118	41.6996	69.8808	72.5832	75.4355	4.87857	3.49596	3.03443	5.25504	4.166	70.4836	0.833756	YES	POS		YES	NO
ENSRNOG00000014871	278.284	-1.79977	0.186267	-9.66227	4.36e-22	1.44e-19	Zic4	128.564	144.304	150.76	117.4	171.222	125.386	617.139	447.483	335.811	544.773	486.301	139.606	0.693421	YES	NEG		NO	YES
ENSRNOG00000052880	1053.43	1.63539	0.172055	9.50504	2e-21	6.49e-19	Prph	1908.46	1702.56	1162.24	1230.83	1261.83	1406.77	534.204	499.922	371.212	456.313	465.413	1445.45	0.525873	YES	POS		YES	NO
ENSRNOG00000008706	191.215	1.90709	0.200952	9.49026	2.3e-21	7.35e-19	Tbx3	324.742	257.286	172.144	294.431	266.139	308.878	63.4214	60.3053	85.9756	78.8256	72.132	270.603	0.577761	YES	POS		YES	NO
ENSRNOG00000002117	98.3123	2.46796	0.26108	9.45287	3.3e-21	1.03e-18	Barhl2	139.992	118.575	148.622	156.533	132.139	182.472	24.3929	26.2197	12.1377	42.0403	26.1977	146.389	0.657012	YES	POS		YES	NO
ENSRNOG00000023389	93.819	-2.41674	0.257532	-9.38422	6.34e-21	1.95e-18	Ephx4	29.522	39.1522	25.6613	33.5428	38.1527	39.7565	142.698	182.664	279.168	127.873	183.101	34.2979	0.921159	YES	NEG		NO	YES
ENSRNOG00000000010	2257.93	2.45262	0.263916	9.29316	1.5e-20	4.54e-18	Cbln1	3409.32	3078.48	3449.3	3221.97	3419.79	3549.54	696.416	776.977	235.674	741.837	612.726	3354.73	0.633004	YES	POS		YES	NO
ENSRNOG00000004642	186.478	4.05038	0.439142	9.22339	2.88e-20	8.58e-18	Lmx1a	282.84	243.862	400.957	286.045	244.736	335.382	7.31786	44.5735	5.05739	14.0134	17.7405	298.97	0.817098	YES	POS		YES	NO
ENSRNOG00000012647	59.0511	6.31861	0.687278	9.19367	3.8e-20	1.11e-17	Nkx2-4	112.374	96.2024	59.8763	91.3109	91.1943	134.561	1.21964	0.87399	2.02296	0.87584	1.24811	97.5865	0.899025	YES	POS		YES	NO
ENSRNOG00000007456	4189	1.59769	0.174333	9.16462	4.97e-20	1.43e-17	Calb1	6475.8	6328.11	4357.07	5278.33	5360.92	6528.23	2145.35	2115.93	1274.46	2025.82	1890.39	5721.41	0.500197	YES	POS		YES	NO
ENSRNOG00000001152	87.709	1.48685	0.163051	9.11892	7.59e-20	2.16e-17	Glp1r	115.231	108.507	113.337	123.922	127.486	121.308	35.3697	41.0775	37.4247	53.4263	41.8245	118.299	0.45743	YES	POS		YES	NO
ENSRNOG00000029342	436.028	2.34608	0.257773	9.10134	8.92e-20	2.5e-17	Scn7a	607.583	590.638	375.296	725.828	784.457	771.684	124.404	153.822	69.792	156.775	126.198	642.581	0.668179	YES	POS		YES	NO
ENSRNOG00000010822	143.638	-1.43707	0.158133	-9.08774	1.01e-19	2.79e-17	Dlx6	74.2813	90.6093	83.3991	90.3791	93.0554	80.5325	200.021	187.034	282.202	254.87	231.032	85.3761	0.555324	YES	NEG		NO	YES
ENSRNOG00000008915	1120.67	-1.31075	0.144723	-9.0569	1.34e-19	3.64e-17	Prima1	591.393	682.366	890.66	736.077	723.041	600.426	1433.08	1634.36	1968.34	1946.99	1745.69	703.994	0.503426	YES	NEG		NO	YES
ENSRNOG00000021285	345.151	1.51259	0.167497	9.03054	1.71e-19	4.57e-17	Celsr1	434.26	408.301	484.356	514.322	514.597	442.419	175.629	190.53	103.171	183.926	163.314	466.376	0.46846	YES	POS		YES	NO
ENSRNOG00000011037	50.3555	2.08847	0.231417	9.02467	1.8e-19	4.75e-17	Irx6	70.472	76.0671	70.5685	79.1982	64.2083	73.3967	23.1732	15.7318	20.2296	10.5101	17.4112	72.3184	0.571817	YES	POS		YES	NO
ENSRNOG00000015667	123.543	2.32079	0.259249	8.95195	3.49e-19	9e-17	Epcam	244.747	201.354	105.853	207.779	169.361	160.046	42.6875	24.4717	41.4706	37.6611	36.5727	181.523	0.672094	YES	POS		YES	NO
ENSRNOG00000025608	83.9438	2.29783	0.256707	8.95121	3.52e-19	9e-17	Lrat	136.182	115.219	104.784	169.577	126.555	85.6295	32.9304	23.5977	28.3214	16.641	25.3726	122.991	0.654424	YES	POS		YES	NO
ENSRNOG00000052899	52.7289	-2.85886	0.320208	-8.92814	4.33e-19	1.09e-16	AABR07049886.2	15.2372	13.4236	14.9691	17.7031	18.6111	10.194	70.7393	87.399	180.043	98.97	109.288	15.023	1.06628	YES	NEG		NO	YES
ENSRNOG00000027520	2664.12	0.477241	0.0536683	8.89242	5.98e-19	1.49e-16	Pls3	3077.91	2969.97	3025.89	2972.26	2908.91	3064.31	2036.8	2302.09	2065.44	2217.63	2155.49	3003.21	0.167541	YES	POS		YES	NO
ENSRNOG00000001506	2922.39	0.820365	0.0929537	8.82553	1.09e-18	2.68e-16	Tmem35	3998.81	3955.49	3079.35	3415.77	3296.95	3466.97	2092.91	1930.64	2071.51	1915.46	2002.63	3535.56	0.28721	YES	POS		YES	NO
ENSRNOG00000003209	1787.25	-2.33686	0.265171	-8.81266	1.22e-18	2.96e-16	Pcp4l1	657.104	715.925	775.184	628.927	654.18	660.57	2388.06	2843.96	6286.34	2262.3	3445.16	681.982	1.00936	YES	NEG		NO	YES
ENSRNOG00000005776	501.425	-2.43646	0.277365	-8.78432	1.57e-18	3.76e-16	Bcl11b	200.94	181.219	176.421	179.827	173.083	176.356	765.936	684.334	1829.76	646.37	981.601	181.308	1.05199	YES	NEG		NO	YES
ENSRNOG00000051264	310.453	-1.89282	0.215721	-8.77439	1.72e-18	4.06e-16	Dlx6as	149.515	162.202	145.414	109.946	183.319	142.716	504.932	403.783	825.366	477.333	552.854	148.852	0.758566	YES	NEG		NO	YES
ENSRNOG00000026091	461.199	-3.03666	0.346374	-8.76699	1.84e-18	4.28e-16	Slc10a4	110.47	102.914	267.305	64.2903	81.8888	86.6488	857.409	814.558	1045.87	1180.63	974.617	118.919	0.988865	YES	NEG		NO	YES
ENSRNOG00000001302	333.494	-3.21097	0.371889	-8.63423	5.91e-18	1.36e-15	Adora2a	90.4708	68.2366	79.1223	55.9046	86.5416	84.6101	369.552	528.764	1549.58	422.155	717.514	77.481	1.38507	YES	NEG		NO	YES
ENSRNOG00000022129	58.879	5.83189	0.678019	8.60136	7.88e-18	1.79e-15	Galp	123.802	153.253	31.0074	79.1982	105.153	89.707	0	1.74798	4.04591	0.87584	1.66743	97.02	0.988781	YES	POS		YES	NO
ENSRNOG00000025587	1326.26	2.15446	0.250948	8.58528	9.06e-18	2.03e-15	Plagl1	2036.07	1887.13	1718.24	1803.86	2107.71	1982.73	480.539	465.836	184.089	596.447	431.728	1922.62	0.591274	YES	POS		YES	NO
ENSRNOG00000040201	368.405	-1.53974	0.179495	-8.57819	9.64e-18	2.14e-15	Atp6ap1l	201.893	284.133	179.629	211.506	192.625	184.511	547.62	552.361	818.286	511.491	607.439	209.049	0.606028	YES	NEG		NO	YES
ENSRNOG00000000007	10415.3	-0.899708	0.105072	-8.56281	1.1e-17	2.41e-15	Gad1	7498.6	7668.23	8374.13	7352.39	8128.39	7396.75	13410	12505.9	17704.9	14114.2	14433.7	7736.42	0.356528	YES	NEG		NO	YES
ENSRNOG00000000653	32.8917	3.85398	0.455452	8.46189	2.63e-17	5.69e-15	Nr5a2	45.7116	35.7963	54.5302	71.7443	41.875	65.2415	1.21964	2.62197	4.04591	6.13088	3.5046	52.4831	0.832327	YES	POS		YES	NO
ENSRNOG00000061147	480.737	1.12015	0.132404	8.4601	2.67e-17	5.71e-15	Fam189a2	690.435	600.706	612.663	600.975	514.597	659.551	307.35	336.486	230.617	253.994	282.112	613.154	0.37223	YES	POS		YES	NO
ENSRNOG00000011039	90.1954	1.50066	0.180095	8.3326	7.91e-17	1.67e-14	Gch1	111.422	108.507	117.614	124.854	137.722	129.464	50.0054	36.7076	31.3558	54.3021	43.0927	121.597	0.464044	YES	POS		YES	NO
ENSRNOG00000016147	4808.87	1.6946	0.204415	8.29004	1.13e-16	2.37e-14	Slc17a6	6539.61	6092.08	6826.97	6798.93	6488.76	7129.67	2391.72	2157.01	1080.26	2583.73	2053.18	6646	0.50278	YES	POS		YES	NO
ENSRNOG00000014644	661.031	-1.90562	0.233324	-8.16728	3.15e-16	6.52e-14	Zic1	230.462	259.523	451.211	281.387	421.541	245.675	1367.22	1185.13	826.378	1341.79	1180.13	314.966	0.718248	YES	NEG		NO	YES
ENSRNOG00000011533	52.717	2.37918	0.291823	8.15281	3.56e-16	7.26e-14	Irx3	105.708	57.0503	85.5376	67.0855	68.861	83.5907	14.6357	19.2278	7.08035	18.3926	14.8341	77.9722	0.667881	YES	POS		YES	NO
ENSRNOG00000029778	3511.93	1.17572	0.144742	8.12285	4.55e-16	9.2e-14	Maob	5393.01	4807.89	3396.91	4245.96	4201.45	5071.51	2140.47	2273.25	1689.17	1899.7	2000.65	4519.45	0.402853	YES	POS		YES	NO
ENSRNOG00000010547	157.149	2.48345	0.306078	8.11379	4.91e-16	9.8e-14	Foxb1	172.371	144.304	312.212	313.998	184.25	277.276	42.6875	63.8012	27.3099	33.2819	41.7702	234.068	0.729324	YES	POS		YES	NO
ENSRNOG00000005109	443.577	1.39892	0.173707	8.0533	8.06e-16	1.59e-13	Rprm	622.82	601.825	562.41	562.773	456.902	733.967	254.905	255.205	153.745	231.222	223.769	590.116	0.457211	YES	POS		YES	NO
ENSRNOG00000017302	418.999	8.03912	1.00287	8.0161	1.09e-15	2.13e-13	Slc6a3	583.775	238.269	2631.35	187.28	90.2638	448.535	1.21964	3.49596	4.04591	1.75168	2.6283	696.579	1.91765	YES	POS		YES	NO
ENSRNOG00000028187	41.7931	-3.10695	0.390014	-7.96623	1.64e-15	3.16e-13	Sp9	4.76162	12.305	13.8999	9.31744	17.6805	4.07759	67.0804	64.6752	136.55	87.584	88.9723	10.3403	1.07942	YES	NEG		NO	YES
ENSRNOG00000017556	369.51	-2.0556	0.259145	-7.93225	2.15e-15	4.12e-13	Chrm4	180.942	170.032	137.929	161.192	134	195.724	481.759	585.573	1166.23	481.712	678.82	163.303	0.886024	YES	NEG		NO	YES
ENSRNOG00000057315	243.371	-2.64463	0.334747	-7.90041	2.78e-15	5.26e-13	Kcnh3	101.899	118.575	53.461	63.3586	72.5832	61.1639	352.477	437.869	885.043	287.276	490.666	78.5067	1.08698	YES	NEG		NO	YES
ENSRNOG00000009482	78.2895	-1.29914	0.164506	-7.8972	2.85e-15	5.35e-13	Emx2	52.3778	52.5758	62.0147	40.9967	43.7361	44.8535	134.161	104.879	126.435	120.866	121.585	49.4258	0.490273	YES	NEG		NO	YES
ENSRNOG00000000861	247.376	-1.21331	0.154144	-7.87125	3.51e-15	6.51e-13	Zic3	190.465	154.371	188.183	114.604	167.5	156.987	390.286	423.885	319.627	367.853	375.413	162.018	0.464605	YES	NEG		NO	YES
ENSRNOG00000030285	230.204	-1.22069	0.155403	-7.85502	4e-15	7.34e-13	Epha3	147.61	155.49	144.345	141.625	141.444	171.259	296.373	325.124	471.349	307.42	350.067	150.296	0.494179	YES	NEG		NO	YES
ENSRNOG00000016346	412.086	-1.18449	0.151326	-7.82739	4.98e-15	9.06e-13	Prkcd	294.268	259.523	237.367	287.909	305.222	253.83	615.92	814.558	505.739	546.524	620.685	273.02	0.47851	YES	NEG		NO	YES
ENSRNOG00000010905	233.092	-1.4677	0.188741	-7.77627	7.47e-15	1.34e-12	Dlx5	143.801	170.032	125.099	117.4	134.93	128.444	362.234	278.803	525.969	344.205	377.803	136.618	0.597333	YES	NEG		NO	YES
ENSRNOG00000004372	786.03	0.801908	0.103206	7.77	7.85e-15	1.4e-12	Cbln4	1059.94	1058.23	910.975	892.61	822.61	939.885	609.822	496.426	532.037	537.766	544.013	947.374	0.281988	YES	POS		YES	NO
ENSRNOG00000026953	855.38	-2.5078	0.323177	-7.75984	8.5e-15	1.5e-12	Gpr88	315.219	323.285	256.613	266.479	291.264	332.324	1011.08	1301.37	3454.2	1001.96	1692.15	297.53	1.16063	YES	NEG		NO	YES
ENSRNOG00000010777	542.682	0.801065	0.103796	7.71771	1.18e-14	2.07e-12	Tox	613.297	627.553	681.093	640.108	726.763	636.104	404.922	400.287	303.443	393.252	375.476	654.153	0.276249	YES	POS		YES	NO
ENSRNOG00000019857	1725.59	-2.63435	0.342352	-7.69487	1.42e-14	2.45e-12	Gng7	472.353	477.656	693.924	530.162	662.555	520.912	2222.19	2409.59	7329.17	1937.36	3474.58	559.594	1.22724	YES	NEG		NO	YES
ENSRNOG00000024230	161.443	-1.114	0.144965	-7.68463	1.53e-14	2.63e-12	Tnfaip8l3	116.184	137.592	89.8144	111.809	111.667	94.804	217.097	263.945	211.399	260.125	238.141	110.312	0.427985	YES	NEG		NO	YES
ENSRNOG00000013917	329.468	0.910677	0.118926	7.65752	1.9e-14	3.22e-12	Igsf10	397.119	366.912	399.888	396.923	450.388	423.05	193.923	254.331	180.043	232.098	215.099	405.713	0.311334	YES	POS		YES	NO
ENSRNOG00000059605	1605.06	-2.40435	0.315218	-7.62758	2.39e-14	4.03e-12	Ddn	513.303	623.079	543.164	607.497	643.944	612.658	2159.99	2177.98	6368.27	1800.73	3126.74	590.607	1.12893	YES	NEG		NO	YES
ENSRNOG00000019584	2175.76	1.20241	0.157759	7.62178	2.5e-14	4.17e-12	Dlk1	2985.54	2642.21	2705.13	2756.1	2996.39	2785	1363.56	1193	804.125	1526.59	1221.82	2811.73	0.389486	YES	POS		YES	NO
ENSRNOG00000021833	24.8602	3.51323	0.461245	7.61684	2.6e-14	4.3e-12	Myrfl	46.6639	50.3385	33.1458	32.611	46.5277	25.485	3.65893	2.62197	4.04591	3.50336	3.45754	39.1286	0.799626	YES	POS		YES	NO
ENSRNOG00000009284	28.2724	8.02161	1.06038	7.56485	3.88e-14	6.36e-12	Foxa1	46.6639	30.2031	74.8454	47.5189	43.7361	39.7565	0	0	0	0	0	47.1206	0.946866	YES	POS		YES	NO
ENSRNOG00000023688	405.964	-2.59595	0.34413	-7.54353	4.57e-14	7.43e-12	Drd1	117.136	104.033	137.929	132.308	166.569	148.832	468.343	640.634	1677.03	466.823	813.208	134.468	1.19638	YES	NEG		NO	YES
ENSRNOG00000010248	4449.17	0.64599	0.0858642	7.5234	5.34e-14	8.59e-12	Serpini1	5693.95	5278.83	4990.05	4931.72	4574.61	5729.02	3540.62	3069.45	3278.2	3405.27	3323.39	5199.69	0.232216	YES	POS		YES	NO
ENSRNOG00000055672	34.8396	2.61697	0.348132	7.51718	5.6e-14	8.93e-12	Gpx2	45.7116	53.6944	73.7762	54.9729	35.3611	50.9699	7.31786	13.1098	9.1033	4.3792	8.47755	52.4143	0.707967	YES	POS		YES	NO
ENSRNOG00000016944	54.1798	8.23614	1.09868	7.49637	6.56e-14	1.04e-11	Rax	145.706	128.643	31.0074	92.2426	69.7916	73.3967	0	0	1.01148	0	0.25287	90.1311	1.03231	YES	POS		YES	NO
ENSRNOG00000014046	593.563	-0.816811	0.109371	-7.46826	8.13e-14	1.27e-11	Sertm1	420.927	485.487	510.018	454.691	405.722	454.652	701.295	764.741	943.709	794.387	801.033	455.249	0.320726	YES	NEG		NO	YES
ENSRNOG00000004476	273.527	1.26396	0.169681	7.44902	9.4e-14	1.46e-11	Wif1	462.829	415.013	254.474	343.813	315.458	349.654	139.039	150.326	155.768	148.893	148.507	356.874	0.441711	YES	POS		YES	NO
ENSRNOG00000003840	1439.91	0.871971	0.117382	7.42849	1.1e-13	1.69e-11	Slit2	1700.85	1635.44	1767.42	1694.84	1891.82	1865.5	958.64	1067.14	732.31	1085.17	960.814	1759.31	0.298355	YES	POS		YES	NO
ENSRNOG00000000060	8798.33	-1.39823	0.18898	-7.39882	1.37e-13	2.1e-11	Cplx1	3961.67	4195.99	7529.44	5303.48	6050.47	4869.67	12126.9	12863.4	16984.7	14097.5	14018.1	5318.45	0.541235	YES	NEG		NO	YES
ENSRNOG00000011548	67.3974	3.26464	0.44208	7.38472	1.53e-13	2.31e-11	Ebf2	109.517	68.2366	131.514	117.4	108.875	95.8234	2.43929	27.0937	6.06887	7.00672	10.6521	105.228	0.768852	YES	POS		YES	NO
ENSRNOG00000001006	795.279	1.31817	0.178877	7.36913	1.72e-13	2.58e-11	Nptx2	880.9	760.671	1009.34	1218.72	1206	1199.83	421.997	429.129	315.581	510.615	419.33	1045.91	0.449587	YES	POS		YES	NO
ENSRNOG00000007765	376.682	2.06197	0.280767	7.34407	2.07e-13	3.09e-11	Frzb	754.241	654.4	264.097	562.773	480.166	533.145	106.109	189.656	122.389	99.8458	129.5	541.47	0.657266	YES	POS		YES	NO
ENSRNOG00000060753	957.463	0.656201	0.0894822	7.33331	2.25e-13	3.32e-11	Esyt1	1236.12	1142.12	1111.99	1117.16	1032.92	1089.74	706.173	754.253	609.921	774.243	711.148	1121.67	0.231747	YES	POS		YES	NO
ENSRNOG00000014678	122.169	1.54109	0.210463	7.32238	2.44e-13	3.57e-11	Fzd5	185.703	144.304	103.714	193.803	199.139	167.181	58.5429	55.0613	48.5509	65.688	56.9608	165.641	0.511254	YES	POS		YES	NO
ENSRNOG00000012286	35.6212	2.6501	0.362443	7.31178	2.64e-13	3.83e-11	Il20ra	68.5673	60.4062	29.9381	48.4507	48.3888	66.2609	7.31786	4.36995	11.1263	11.3859	8.55	53.6687	0.722638	YES	POS		YES	NO
ENSRNOG00000007049	542.595	-1.3816	0.189038	-7.30857	2.7e-13	3.9e-11	Bcl11a	382.834	362.437	331.458	314.929	281.027	309.897	724.468	639.76	1253.22	825.917	860.842	330.431	0.584338	YES	NEG		NO	YES
ENSRNOG00000016385	132.966	-2.62379	0.359214	-7.30427	2.79e-13	3.99e-11	Gabrd	54.2825	64.8807	37.4227	31.6793	32.5694	39.7565	175.629	210.632	519.9	162.906	267.267	43.4318	1.14181	YES	NEG		NO	YES
ENSRNOG00000008001	2634.43	-0.912685	0.12544	-7.27589	3.44e-13	4.89e-11	Rab3b	2216.06	2267.47	1669.05	1676.21	1854.6	2000.06	3638.2	3599.09	3180.09	4243.45	3665.2	1947.24	0.357773	YES	NEG		NO	YES
ENSRNOG00000015259	80.0735	-1.84309	0.253369	-7.27433	3.48e-13	4.91e-11	Pth2r	37.1406	48.1012	39.5611	43.792	30.7083	36.6983	157.334	77.7851	185.1	144.514	141.183	39.3336	0.73647	YES	NEG		NO	YES
ENSRNOG00000036711	78.9224	1.78003	0.244821	7.27074	3.58e-13	5e-11	Spn	109.517	119.694	89.8144	138.83	89.3332	115.192	14.6357	33.2116	40.4591	38.537	31.7109	110.397	0.551695	YES	POS		YES	NO
ENSRNOG00000016012	788.831	0.689813	0.0948977	7.26902	3.62e-13	5.03e-11	Spats2l	918.04	936.296	992.236	910.314	869.138	957.215	511.031	628.399	652.403	513.242	576.269	930.54	0.241584	YES	POS		YES	NO
ENSRNOG00000015393	3899.02	-1.17152	0.161306	-7.26268	3.79e-13	5.23e-11	Slc32a1	2078.92	2217.13	3369.11	2378.74	2987.08	2554.61	5857.95	4688.95	6834.56	6023.15	5851.15	2597.6	0.460095	YES	NEG		NO	YES
ENSRNOG00000024602	962.898	0.67895	0.093671	7.24824	4.22e-13	5.77e-11	Plekha7	1232.31	1155.55	1053.18	1155.36	1172.5	1028.57	746.422	654.618	635.208	795.263	707.878	1132.91	0.239967	YES	POS		YES	NO
ENSRNOG00000005457	580.102	-1.95055	0.270034	-7.22336	5.07e-13	6.86e-11	Lamp5	267.603	286.37	282.274	247.844	292.194	245.675	689.098	1017.32	1842.91	629.729	1044.77	270.327	0.886087	YES	NEG		NO	YES
ENSRNOG00000005600	300.776	1.23826	0.171437	7.2228	5.09e-13	6.86e-11	Nr4a2	461.877	351.251	419.134	325.179	338.722	450.574	145.138	204.514	127.446	183.926	165.256	391.123	0.4208	YES	POS		YES	NO
ENSRNOG00000012181	309.273	-1.36495	0.189191	-7.21468	5.41e-13	7.23e-11	Lpl	203.797	185.693	207.429	174.236	178.666	188.589	392.725	471.954	719.161	370.48	488.58	189.735	0.58222	YES	NEG		NO	YES
ENSRNOG00000004757	461.577	-1.61841	0.224354	-7.21365	5.45e-13	7.23e-11	Tmem158	213.321	261.76	217.052	231.072	263.347	328.246	865.947	439.617	763.666	1031.74	775.242	252.466	0.666543	YES	NEG		NO	YES
ENSRNOG00000030183	257.809	1.08464	0.15086	7.18968	6.49e-13	8.56e-11	Plod2	348.551	316.573	309.004	330.769	337.791	320.091	141.479	213.253	127.446	133.128	153.827	327.13	0.361021	YES	POS		YES	NO
ENSRNOG00000006526	911.437	-1.10122	0.153949	-7.1531	8.48e-13	1.11e-10	Sema3c	616.154	466.47	529.264	722.101	638.36	777.801	1119.63	1420.23	1422.14	1402.22	1341.06	625.025	0.427039	YES	NEG		NO	YES
ENSRNOG00000003171	48.0593	-1.73943	0.243755	-7.13597	9.61e-13	1.25e-10	Mpz	18.0942	26.8472	28.8689	31.6793	19.5416	24.4656	65.8607	106.627	92.0445	66.5639	82.774	24.9161	0.67169	YES	NEG		NO	YES
ENSRNOG00000056944	529.172	0.728925	0.102182	7.13359	9.78e-13	1.26e-10	Arhgap24	607.583	570.503	668.262	663.401	595.555	668.725	397.604	374.942	318.616	426.534	379.424	629.005	0.255925	YES	POS		YES	NO
ENSRNOG00000010463	62.6667	1.94292	0.272966	7.11781	1.1e-12	1.4e-10	Cpa4	102.851	110.745	52.3918	70.8125	89.3332	108.056	24.3929	20.9758	18.2066	28.9027	23.1195	89.0316	0.610874	YES	POS		YES	NO
ENSRNOG00000014603	70.8195	1.42889	0.201038	7.10754	1.18e-12	1.5e-10	Sgcg	82.8522	101.796	107.991	96.9013	85.611	92.7652	39.0286	47.1954	24.2755	29.7786	35.0695	94.6528	0.45357	YES	POS		YES	NO
ENSRNOG00000051993	75.9438	-1.29052	0.181749	-7.10057	1.24e-12	1.57e-10	Gdf10	43.8069	38.0335	57.7379	54.0411	47.4583	46.8923	121.964	104.005	145.653	99.8458	117.867	47.995	0.505666	YES	NEG		NO	YES
ENSRNOG00000055694	322.906	1.80777	0.25486	7.0932	1.31e-12	1.64e-10	LOC102553190	575.204	644.333	341.081	389.469	290.333	471.981	156.114	145.082	84.9642	130.5	129.165	452.067	0.609045	YES	POS		YES	NO
ENSRNOG00000006296	136.308	2.84578	0.401277	7.0918	1.32e-12	1.65e-10	Six6	251.414	195.761	143.275	191.007	187.041	279.315	30.4911	55.9353	6.06887	22.7718	28.8168	207.969	0.735094	YES	POS		YES	NO
ENSRNOG00000028751	21.9178	3.15349	0.446211	7.06726	1.58e-12	1.95e-10	Nxf3	36.1883	39.1522	22.4536	38.2015	36.2916	32.6207	0	6.99192	2.02296	5.25504	3.56748	34.1513	0.754907	YES	POS		YES	NO
ENSRNOG00000017872	202.078	1.31133	0.185628	7.0643	1.61e-12	1.98e-10	LOC688778	339.98	323.285	213.844	220.823	240.083	253.83	128.063	112.745	103.171	84.9565	107.234	265.308	0.452582	YES	POS		YES	NO
ENSRNOG00000009269	1083.6	8.30144	1.18108	7.02871	2.08e-12	2.54e-10	Cga	3386.46	2702.62	59.8763	2126.24	1263.69	1274.25	0	0.87399	20.2296	1.75168	5.71381	1802.19	1.18246	YES	POS		YES	NO
ENSRNOG00000022946	92.8496	1.29773	0.185524	6.99491	2.65e-12	3.22e-10	Slc22a3	119.041	125.287	111.199	136.966	120.972	115.192	67.0804	33.2116	43.4936	56.0538	49.9598	121.443	0.414363	YES	POS		YES	NO
ENSRNOG00000059469	26.0256	3.15325	0.452557	6.96763	3.22e-12	3.88e-10	Otx1	28.5697	25.7286	57.7379	53.1094	40.0138	37.7177	1.21964	6.11793	3.03443	7.00672	4.34468	40.4795	0.808026	YES	POS		YES	NO
ENSRNOG00000004730	763.973	-3.2013	0.459717	-6.96364	3.32e-12	3.97e-10	Meis2	103.803	185.693	394.542	96.9013	179.597	111.114	1012.3	1073.26	3474.43	1008.09	1642.02	178.609	1.3577	YES	NEG		NO	YES
ENSRNOG00000000811	223.118	1.07286	0.155555	6.89696	5.31e-12	6.31e-10	Pkib	303.791	322.166	235.228	245.98	246.597	340.479	147.577	134.594	110.251	144.514	134.234	282.374	0.377281	YES	POS		YES	NO
ENSRNOG00000020410	1084.41	2.50032	0.364265	6.86402	6.69e-12	7.9e-10	Th	1677.99	1424.02	3230.11	1013.74	1006.86	1348.66	308.57	357.462	125.423	351.212	285.667	1616.9	0.855189	YES	POS		YES	NO
ENSRNOG00000002911	36.5426	-2.22987	0.325733	-6.84571	7.61e-12	8.93e-10	Alb	16.1895	20.1354	13.8999	12.1127	16.75	9.17458	97.5715	46.3215	85.9756	47.2954	69.291	14.7103	0.880292	YES	NEG		NO	YES
ENSRNOG00000013859	57.868	2.19257	0.320402	6.84317	7.75e-12	9.03e-10	Bpifa1	111.422	64.8807	67.3608	87.5839	79.0971	94.804	21.9536	16.6058	6.06887	28.9027	18.3827	84.1914	0.636757	YES	POS		YES	NO
ENSRNOG00000007717	16.7705	7.26337	1.06354	6.82944	8.52e-12	9.87e-10	Slc15a5	32.379	36.9149	25.6613	20.4984	18.6111	33.6401	0	0	0	0	0	27.9508	0.922764	YES	POS		YES	NO
ENSRNOG00000021745	110.469	1.27981	0.188621	6.7851	1.16e-11	1.33e-09	Bhlhe22	136.182	155.49	151.829	123.922	124.694	176.356	47.5661	80.407	49.5624	58.6813	59.0542	144.746	0.430714	YES	POS		YES	NO
ENSRNOG00000023340	18.6429	-2.24402	0.332103	-6.757	1.41e-11	1.61e-09	Tmem72	8.57092	6.7118	7.48454	4.65872	9.30554	8.15519	35.3697	46.3215	28.3214	31.5303	35.3857	7.48112	0.812833	YES	NEG		NO	YES
ENSRNOG00000002169	45.028	1.83953	0.272825	6.74252	1.56e-11	1.77e-09	Pdcl2	85.7092	70.4739	42.7688	55.9046	53.9722	70.3385	21.9536	16.6058	14.1607	18.3926	17.7782	63.1945	0.580493	YES	POS		YES	NO
ENSRNOG00000019920	1133.59	0.732231	0.108723	6.73485	1.64e-11	1.85e-09	Doc2a	1518.96	1347.95	1215.7	1338.92	1307.43	1358.86	934.247	768.237	670.61	874.964	812.015	1347.97	0.259497	YES	POS		YES	NO
ENSRNOG00000016553	669.785	0.901831	0.134947	6.68286	2.34e-11	2.63e-09	Vwa5b1	789.477	706.976	889.591	888.883	914.735	746.2	490.297	412.523	345.926	513.242	440.497	822.644	0.316974	YES	POS		YES	NO
ENSRNOG00000011180	54.557	1.60321	0.241896	6.62767	3.41e-11	3.8e-09	Irx5	91.4231	64.8807	70.5685	70.8125	60.486	88.6876	32.9304	25.3457	14.1607	26.2752	24.678	74.4764	0.508955	YES	POS		YES	NO
ENSRNOG00000000405	13.8986	6.99978	1.06695	6.56055	5.36e-11	5.94e-09	Vgll2	20.9511	23.4913	20.3152	36.338	19.5416	18.3492	0	0	0	0	0	23.1644	0.9322	YES	POS		YES	NO
ENSRNOG00000019742	2111.51	0.690737	0.105579	6.54237	6.06e-11	6.67e-09	Stat3	2250.34	2107.5	2515.87	2704.85	2737.69	2628.01	1472.11	1713.89	1377.63	1607.17	1542.7	2490.71	0.252268	YES	POS		YES	NO
ENSRNOG00000011984	1030.59	-1.08732	0.166289	-6.53875	6.2e-11	6.79e-09	Cxcl14	739.003	690.197	678.954	615.883	721.18	818.577	1646.52	1102.1	2000.7	1292.74	1510.52	710.632	0.461006	YES	NEG		NO	YES
ENSRNOG00000013304	201.924	0.800306	0.122516	6.53225	6.48e-11	7.05e-09	Arg1	270.46	248.337	273.72	228.277	215.889	222.229	158.554	138.09	137.561	126.121	140.082	243.152	0.281856	YES	POS		YES	NO
ENSRNOG00000008137	2562.98	0.470017	0.0719706	6.53069	6.55e-11	7.08e-09	Cdk18	2796.98	2821.19	2961.74	2983.44	3022.44	2717.72	2086.81	2146.52	1842.91	2250.03	2081.57	2883.92	0.170016	YES	POS		YES	NO
ENSRNOG00000059857	964.961	0.533699	0.081785	6.52564	6.77e-11	7.28e-09	Rnd1	1118.03	985.516	1140.86	1071.51	1105.5	1185.56	786.67	818.054	677.69	760.229	760.661	1101.16	0.193064	YES	POS		YES	NO
ENSRNOG00000013228	632.604	-0.778264	0.119346	-6.52106	6.98e-11	7.47e-09	Scrg1	422.832	489.961	519.641	469.599	566.708	482.175	848.872	881.856	956.858	687.535	843.78	491.819	0.31071	YES	NEG		NO	YES
ENSRNOG00000004614	375.643	-0.480651	0.0741429	-6.48277	9.01e-11	9.57e-09	Lypd6b	332.361	326.641	303.658	326.11	323.833	334.363	426.875	463.215	468.314	451.058	452.365	324.494	0.179387	YES	NEG		NO	YES
ENSRNOG00000011335	171.039	1.69771	0.262721	6.46202	1.03e-10	1.09e-08	Gpr50	243.795	178.981	220.259	264.615	248.458	263.005	81.7161	91.7689	29.3329	88.4599	72.8194	236.519	0.523479	YES	POS		YES	NO
ENSRNOG00000032350	1893.12	-0.527156	0.0818399	-6.44131	1.18e-10	1.24e-08	Kcnip4	1635.14	1771.91	1624.14	1415.32	1615.44	1594.34	2266.1	2101.07	2478.12	2429.58	2318.72	1609.38	0.205387	YES	NEG		NO	YES
ENSRNOG00000033280	10824.8	0.782888	0.121576	6.43951	1.2e-10	1.25e-08	Pam	12590.7	11992.9	12948.2	13119.9	13454	13912.7	8117.95	7905.24	5577.29	8628.78	7557.31	13003.1	0.273555	YES	POS		YES	NO
ENSRNOG00000007422	692.966	0.585975	0.0910821	6.43348	1.25e-10	1.3e-08	Vav2	861.853	794.23	809.399	860.931	740.721	732.947	518.348	568.967	470.337	571.924	532.394	800.014	0.212146	YES	POS		YES	NO
ENSRNOG00000039955	16.0362	-2.94394	0.461852	-6.37419	1.84e-10	1.9e-08	Samd3	5.71394	5.59317	6.41532	2.79523	3.72222	2.0388	45.1268	27.0937	17.1951	44.6679	33.5209	4.37978	1.06411	YES	NEG		NO	YES
ENSRNOG00000008312	435.435	1.99059	0.312734	6.36514	1.95e-10	2e-08	Stra6	885.661	979.923	294.035	705.33	409.444	454.652	141.479	152.948	161.836	169.037	156.325	621.507	0.728284	YES	POS		YES	NO
ENSRNOG00000006388	207.873	1.02783	0.16215	6.33875	2.32e-10	2.37e-08	Pygl	313.315	217.015	240.574	296.294	243.805	255.869	104.889	141.586	156.779	108.604	127.965	261.145	0.362657	YES	POS		YES	NO
ENSRNOG00000008609	49.6811	1.59751	0.252375	6.32989	2.45e-10	2.49e-08	Capn3	79.9952	70.4739	65.2224	87.5839	42.8055	61.1639	21.9536	22.7237	21.241	23.6477	22.3915	67.8741	0.527905	YES	POS		YES	NO
ENSRNOG00000004606	274.78	-0.988786	0.156816	-6.30539	2.87e-10	2.9e-08	Meis1	152.372	168.914	258.751	187.28	225.194	190.627	359.795	388.051	448.085	368.729	391.165	197.19	0.3885	YES	NEG		NO	YES
ENSRNOG00000012759	245.413	1.26535	0.201441	6.2815	3.35e-10	3.37e-08	Col19a1	249.509	230.438	337.873	381.083	307.083	414.895	131.721	101.383	154.756	145.389	133.312	320.147	0.453782	YES	POS		YES	NO
ENSRNOG00000010320	3627.76	-0.558518	0.0892347	-6.25898	3.88e-10	3.87e-08	Efnb3	3280.76	3270.88	2691.23	2987.17	3008.48	3066.35	4287.05	4050.94	5091.78	4542.98	4493.19	3050.81	0.221832	YES	NEG		NO	YES
ENSRNOG00000025059	441.811	1.2637	0.20196	6.25719	3.92e-10	3.89e-08	Nxph4	659.961	668.943	568.825	583.272	392.694	584.115	285.397	210.632	163.859	300.413	240.075	576.301	0.43547	YES	POS		YES	NO
ENSRNOG00000049882	1975.91	1.68218	0.2699	6.23261	4.59e-10	4.53e-08	Adcyap1	3138.86	3034.85	2344.8	2454.21	2383.15	3004.17	1129.39	750.757	367.167	1151.73	849.761	2726.67	0.521242	YES	POS		YES	NO
ENSRNOG00000013519	27.803	2.65595	0.426404	6.22871	4.7e-10	4.62e-08	Tll2	22.8558	30.2031	40.6303	54.9729	57.6944	45.8729	1.21964	7.86591	7.08035	9.63424	6.45004	42.0382	0.75984	YES	POS		YES	NO
ENSRNOG00000022084	84.6153	2.49785	0.402738	6.20216	5.57e-10	5.44e-08	Sox14	154.276	131.999	79.1223	146.284	128.417	116.211	37.8089	21.8497	3.03443	27.151	22.461	126.052	0.681593	YES	POS		YES	NO
ENSRNOG00000061429	239.431	1.19474	0.193019	6.18976	6.03e-10	5.86e-08	Rph3al	366.645	331.115	236.298	265.547	320.111	334.363	158.554	156.444	85.9756	139.259	135.058	309.013	0.412552	YES	POS		YES	NO
ENSRNOG00000054375	166.3	1.56123	0.252331	6.18722	6.12e-10	5.92e-08	Nhlh2	243.795	240.506	202.083	223.618	192.625	253.83	97.5715	86.525	31.3558	91.0874	76.6349	226.076	0.488464	YES	POS		YES	NO
ENSRNOG00000005049	49.2583	-3.10333	0.50244	-6.17651	6.55e-10	6.3e-08	Tbr1	6.66627	6.7118	37.4227	8.38569	9.30554	5.09699	91.4732	88.273	85.9756	153.272	104.748	12.2648	1.05819	YES	NEG		NO	YES
ENSRNOG00000026036	2820.33	1.58052	0.256371	6.16498	7.05e-10	6.75e-08	Pdyn	3617.88	3748.54	3510.25	4300.93	3919.5	3965.46	846.432	1019.95	2322.35	952.038	1285.19	3843.76	0.495289	YES	POS		YES	NO
ENSRNOG00000011425	217.934	0.803097	0.131109	6.12541	9.04e-10	8.61e-08	Ptpn3	263.794	285.251	268.374	267.41	255.902	236.5	164.652	167.806	110.251	159.403	150.528	262.872	0.281141	YES	POS		YES	NO
ENSRNOG00000002208	161.544	1.16454	0.190503	6.11299	9.78e-10	9.26e-08	Shroom3	259.032	196.879	176.421	241.322	198.208	173.298	101.23	108.375	61.7002	98.97	92.5688	207.527	0.40838	YES	POS		YES	NO
ENSRNOG00000005438	4177.92	0.87662	0.143684	6.10102	1.05e-09	9.91e-08	Pcsk2	4204.51	3786.57	6130.91	5455.36	5347.9	5724.94	2751.52	2592.25	2797.75	2987.49	2782.25	5108.36	0.331206	YES	POS		YES	NO
ENSRNOG00000027645	222.623	-1.59771	0.261901	-6.10044	1.06e-09	9.91e-08	Syndig1l	88.5661	91.7279	174.283	141.625	117.25	124.367	293.934	429.129	527.992	237.353	372.102	122.97	0.679513	YES	NEG		NO	YES
ENSRNOG00000004882	352.721	1.20903	0.198453	6.09228	1.11e-09	1.04e-07	Capn6	551.396	527.995	280.136	417.421	495.986	465.865	153.675	235.977	204.319	194.437	197.102	456.466	0.436458	YES	POS		YES	NO
ENSRNOG00000026415	106.957	-1.88516	0.310391	-6.0735	1.25e-09	1.16e-07	Col14a1	57.1394	55.9317	40.6303	58.6998	61.4166	34.6595	174.409	97.8868	320.639	168.161	190.274	51.4129	0.84291	YES	NEG		NO	YES
ENSRNOG00000052424	1046.02	0.517176	0.085329	6.06097	1.35e-09	1.25e-07	RGD1306556	1127.55	1055.99	1210.36	1207.54	1305.57	1230.41	758.618	804.944	852.676	906.495	830.683	1189.57	0.190876	YES	POS		YES	NO
ENSRNOG00000038909	864.135	-0.878011	0.144919	-6.05863	1.37e-09	1.26e-07	Pou3f3	533.301	599.587	798.707	687.627	621.61	642.221	1185.49	1040.92	1487.88	1044	1189.58	647.176	0.361627	YES	NEG		NO	YES
ENSRNOG00000032639	101.107	-1.78702	0.295957	-6.03813	1.56e-09	1.42e-07	Foxo6	39.9976	27.9658	50.2533	55.9046	60.486	71.3579	169.53	97.8868	194.204	243.484	176.276	50.9942	0.7363	YES	NEG		NO	YES
ENSRNOG00000017019	12.9181	6.89121	1.1432	6.02798	1.66e-09	1.51e-07	Lmx1b	11.4279	7.83043	41.6996	16.7714	26.9861	24.4656	0	0	0	0	0	21.5302	1.11586	YES	POS		YES	NO
ENSRNOG00000059897	17.3922	-2.0118	0.333907	-6.02505	1.69e-09	1.53e-07	Gjb5	5.71394	12.305	3.20766	8.38569	7.44444	10.194	32.9304	33.2116	33.3788	27.151	31.668	7.87511	0.72674	YES	NEG		NO	YES
ENSRNOG00000034031	1626.29	-0.64682	0.107528	-6.01539	1.79e-09	1.62e-07	Vstm2l	1163.74	1203.65	1403.89	1303.51	1332.55	1549.49	2118.52	1773.33	2155.46	2258.79	2076.52	1326.14	0.257833	YES	NEG		NO	YES
ENSRNOG00000010898	16.3419	-2.47695	0.412153	-6.00977	1.86e-09	1.66e-07	Prok2	2.85697	2.23727	9.62298	6.52221	10.2361	3.05819	29.2714	27.0937	31.3558	41.1645	32.2214	5.75562	0.8798	YES	NEG		NO	YES
ENSRNOG00000013838	202.503	0.901169	0.150146	6.00193	1.95e-09	1.74e-07	Hcrtr1	268.555	251.692	229.882	230.141	272.652	240.578	130.502	152.074	93.056	155.9	132.883	248.917	0.314671	YES	POS		YES	NO
ENSRNOG00000002258	2278.88	0.547795	0.0914777	5.9883	2.12e-09	1.88e-07	Tmem150c	2915.06	2680.24	2543.67	2475.64	2451.08	2584.17	1985.58	1715.64	1541.49	1896.19	1784.73	2608.31	0.20114	YES	POS		YES	NO
ENSRNOG00000016070	412.912	-0.785121	0.13115	-5.98645	2.14e-09	1.89e-07	Trpc3	318.076	315.455	373.158	313.066	249.389	352.712	595.186	475.45	520.911	615.716	551.816	320.309	0.313004	YES	NEG		NO	YES
ENSRNOG00000033134	1108.62	-0.89734	0.150382	-5.96706	2.42e-09	2.12e-07	Mef2c	810.428	793.111	859.653	827.388	763.055	891.973	1276.97	1576.68	2069.48	1217.42	1535.14	824.268	0.389535	YES	NEG		NO	YES
ENSRNOG00000025115	76.3006	-1.78972	0.300375	-5.95828	2.55e-09	2.23e-07	Exph5	26.6651	27.9658	52.3918	38.2015	53.9722	31.6013	93.9125	131.972	207.353	98.97	133.052	38.4663	0.761931	YES	NEG		NO	YES
ENSRNOG00000012989	55.235	1.96097	0.329341	5.95423	2.61e-09	2.27e-07	Serinc2	92.3754	112.982	52.3918	72.676	55.8333	84.6101	31.7107	13.1098	12.1377	24.5235	20.3705	78.4781	0.633459	YES	POS		YES	NO
ENSRNOG00000028368	639.448	0.615614	0.103446	5.95108	2.66e-09	2.31e-07	Etnk2	798.048	762.908	616.94	744.463	829.124	704.404	487.857	495.552	434.936	520.249	484.649	742.648	0.228324	YES	POS		YES	NO
ENSRNOG00000017456	539.031	-0.588345	0.0990164	-5.9419	2.82e-09	2.43e-07	Vstm2b	518.064	485.487	405.234	440.715	414.097	427.128	737.884	616.163	661.507	684.031	674.896	448.454	0.231813	YES	NEG		NO	YES
ENSRNOG00000022309	85.2739	1.05633	0.178339	5.92315	3.16e-09	2.71e-07	Frem1	124.754	109.626	93.0221	88.5156	130.278	99.901	50.0054	52.4394	45.5165	58.6813	51.6606	107.683	0.372305	YES	POS		YES	NO
ENSRNOG00000052256	2100.72	-0.390779	0.0665178	-5.87481	4.23e-09	3.61e-07	Dact3	1931.31	1971.03	1931.01	1675.28	1778.29	1922.59	2573.45	2363.27	2404.28	2456.73	2449.43	1868.25	0.150726	YES	NEG		NO	YES
ENSRNOG00000019065	386.724	-0.919331	0.156614	-5.87005	4.36e-09	3.7e-07	Zfp385b	259.032	234.913	378.504	296.294	284.75	256.888	515.909	445.735	644.312	550.904	539.215	285.064	0.374057	YES	NEG		NO	YES
ENSRNOG00000029079	24.4179	2.34736	0.400664	5.85868	4.67e-09	3.95e-07	Hspb7	35.236	25.7286	38.4919	36.338	34.4305	46.8923	0	13.1098	6.06887	7.88256	6.76532	36.1862	0.668558	YES	POS		YES	NO
ENSRNOG00000003349	93.4287	2.65506	0.453401	5.85587	4.75e-09	3.99e-07	Col23a1	207.607	180.1	88.7452	109.014	142.375	117.231	26.8322	34.0856	2.02296	26.2752	22.304	140.845	0.753443	YES	POS		YES	NO
ENSRNOG00000019587	16164.3	0.463187	0.0792142	5.84728	5e-09	4.19e-07	Ptprn	19480.7	18956.4	17294.6	18680.5	18317	16224.7	13523.4	12788.2	11961.7	14415.5	13172.2	18159	0.172697	YES	POS		YES	NO
ENSRNOG00000042140	19.3876	-3.19172	0.546378	-5.84161	5.17e-09	4.31e-07	Eomes	11.4279	2.23727	0	3.72697	6.51388	3.05819	40.2482	40.2035	24.2755	62.1847	41.728	4.49403	1.10558	YES	NEG		NO	YES
ENSRNOG00000012512	180.303	-2.03298	0.348123	-5.83983	5.23e-09	4.34e-07	Nexn	83.8045	71.5925	91.9529	74.5395	78.1666	83.5907	182.946	309.392	661.507	165.534	329.845	80.6078	1.0266	YES	NEG		NO	YES
ENSRNOG00000037891	26.4578	2.64904	0.453846	5.83688	5.32e-09	4.4e-07	AABR07065353.1	59.0441	48.1012	36.3535	27.0206	40.0138	28.5432	9.75715	9.61389	0	6.13088	6.37548	39.8461	0.744547	YES	POS		YES	NO
ENSRNOG00000008146	1572.05	0.662675	0.113569	5.83498	5.38e-09	4.43e-07	Tox2	1704.66	1620.9	2185.48	1948.28	1931.83	1671.81	1131.83	1179.01	1027.66	1319.02	1164.38	1843.83	0.249617	YES	POS		YES	NO
ENSRNOG00000014971	29.8641	3.0724	0.526894	5.83116	5.5e-09	4.51e-07	Mas1	56.1871	53.6944	45.9764	28.8841	25.125	67.2803	4.87857	12.2359	0	4.3792	5.37341	46.1912	0.821742	YES	POS		YES	NO
ENSRNOG00000002004	51.8521	1.34786	0.2313	5.82733	5.63e-09	4.59e-07	Prdm8	57.1394	52.5758	81.2607	67.0855	69.7916	83.5907	25.6125	34.9596	20.2296	26.2752	26.7692	68.5739	0.458306	YES	POS		YES	NO
ENSRNOG00000011120	39.7414	-1.77846	0.306213	-5.80793	6.33e-09	5.13e-07	LOC680663	18.0942	24.6099	13.8999	24.2253	20.4722	19.3686	93.9125	55.9353	38.4362	88.4599	69.186	20.1117	0.748535	YES	NEG		NO	YES
ENSRNOG00000004731	636.725	-1.68928	0.291269	-5.79973	6.64e-09	5.37e-07	Ano3	299.03	366.912	346.427	306.544	361.055	341.498	725.688	876.612	2079.6	663.887	1086.45	336.911	0.858842	YES	NEG		NO	YES
ENSRNOG00000012258	460.135	-0.529867	0.0914655	-5.79308	6.91e-09	5.56e-07	Rras2	393.31	399.352	365.673	339.155	397.347	449.555	582.989	536.63	565.416	571.924	564.24	390.732	0.205281	YES	NEG		NO	YES
ENSRNOG00000014358	43.4429	-1.39721	0.241315	-5.78998	7.04e-09	5.64e-07	Zic5	24.7604	19.0168	26.7305	21.4301	40.0138	25.485	67.0804	65.5492	57.6543	86.7082	69.248	26.2394	0.551439	YES	NEG		NO	YES
ENSRNOG00000031643	1154.98	0.504898	0.0873405	5.78079	7.43e-09	5.93e-07	Dchs1	1359.92	1202.53	1404.95	1312.83	1399.55	1179.44	902.536	975.372	827.389	985.32	922.654	1309.87	0.187962	YES	POS		YES	NO
ENSRNOG00000019022	210.841	-0.819777	0.141897	-5.77728	7.59e-09	6e-07	Fam89a	153.324	184.574	143.275	127.649	177.736	181.453	315.888	254.331	313.558	256.621	285.1	161.335	0.3279	YES	NEG		NO	YES
ENSRNOG00000020317	947.802	-0.411686	0.0712542	-5.7777	7.57e-09	6e-07	RGD1307752	848.521	928.465	781.6	779.869	817.957	867.508	1113.53	1064.52	1154.1	1121.95	1113.53	837.32	0.158588	YES	NEG		NO	YES
ENSRNOG00000001915	244.152	0.756602	0.131637	5.74763	9.05e-09	7.12e-07	Chodl	275.222	304.268	301.52	284.182	269.861	316.013	190.264	173.924	127.446	198.816	172.613	291.844	0.268959	YES	POS		YES	NO
ENSRNOG00000038480	617.023	1.22964	0.214039	5.74494	9.2e-09	7.21e-07	Ppp1r36	947.562	837.856	682.162	766.825	732.346	837.945	379.309	483.316	197.238	305.668	341.383	800.783	0.416488	YES	POS		YES	NO
ENSRNOG00000008125	55.6127	1.32937	0.231708	5.73726	9.62e-09	7.51e-07	Igbp1b	88.5661	83.8975	55.5994	85.7204	52.1111	73.3967	30.4911	25.3457	30.3443	30.6544	29.2089	73.2152	0.461547	YES	POS		YES	NO
ENSRNOG00000018366	697.679	-1.58492	0.276491	-5.73225	9.91e-09	7.7e-07	RGD1310819	422.832	353.488	410.58	382.947	402.93	352.712	818.381	999.844	2140.29	692.79	1162.83	387.581	0.794944	YES	NEG		NO	YES
ENSRNOG00000000321	704.043	0.7992	0.139494	5.72929	1.01e-08	7.8e-07	Cd24	936.135	869.178	620.147	831.115	859.832	974.545	473.222	561.975	423.809	490.471	487.369	848.492	0.299204	YES	POS		YES	NO
ENSRNOG00000011815	787.523	-0.658863	0.115183	-5.72014	1.06e-08	8.2e-07	Sgk1	608.535	736.061	615.87	681.105	544.374	651.395	985.472	1083.75	1121.73	846.938	1009.47	639.557	0.266115	YES	NEG		NO	YES
ENSRNOG00000056358	17.2044	2.37485	0.415349	5.71773	1.08e-08	8.28e-07	Ccdc27	22.8558	34.6776	27.7997	22.3618	21.4028	23.4462	6.09822	3.49596	2.02296	7.88256	4.87492	25.424	0.660267	YES	POS		YES	NO
ENSRNOG00000008939	1172.17	0.654515	0.114588	5.71192	1.12e-08	8.53e-07	Nxph1	1208.5	1185.75	1517.22	1364.07	1415.37	1544.39	761.057	893.217	998.329	833.8	871.601	1372.55	0.24572	YES	POS		YES	NO
ENSRNOG00000036833	2083.32	-0.660923	0.115982	-5.69847	1.21e-08	9.2e-07	Zfp385a	1622.76	1485.54	2136.3	1597.01	1772.71	1529.1	2445.38	2906.89	2717.84	2619.64	2672.44	1690.57	0.263493	YES	NEG		NO	YES
ENSRNOG00000005409	184.984	0.979453	0.171907	5.69757	1.22e-08	9.21e-07	Lrrc9	254.271	237.15	180.698	227.345	249.389	234.462	114.646	132.846	78.8953	140.134	116.631	230.552	0.345971	YES	POS		YES	NO
ENSRNOG00000018358	312.266	-0.795044	0.13967	-5.69231	1.25e-08	9.46e-07	Nt5dc2	250.461	210.303	213.844	242.253	281.027	250.772	345.159	478.946	368.178	481.712	418.499	241.443	0.32774	YES	NEG		NO	YES
ENSRNOG00000015055	24812.6	0.795186	0.139844	5.68622	1.3e-08	9.73e-07	Scg2	32506.6	31042.1	27800.8	29495.3	28401.5	30012.1	19328.9	16871.5	12134.7	20532.3	17216.9	29876.4	0.282101	YES	POS		YES	NO
ENSRNOG00000043124	89.1821	1.30882	0.230182	5.68603	1.3e-08	9.73e-07	Cckar	87.6138	81.6602	129.376	120.195	155.403	128.444	43.9072	36.7076	51.5854	56.9296	47.2824	117.115	0.470117	YES	POS		YES	NO
ENSRNOG00000013869	227.155	-2.00868	0.353448	-5.68311	1.32e-08	9.86e-07	Kcnj4	94.2801	106.27	87.676	113.673	86.5416	128.444	209.779	346.1	852.676	246.111	413.666	102.814	1.03784	YES	NEG		NO	YES
ENSRNOG00000016793	40.6891	6.52389	1.14938	5.676	1.38e-08	1.02e-06	Tshb	80.9475	81.6602	2.13844	172.373	36.2916	30.5819	0	0	2.02296	0.87584	0.724699	67.3321	1.38637	YES	POS		YES	NO
ENSRNOG00000006756	16867.6	0.34549	0.060891	5.6739	1.4e-08	1.03e-06	Maged1	18376	17535.7	18776.6	18868.7	18157.9	18912.9	15240.7	13762.7	13441.5	15603.1	14512	18438	0.127831	NO	POS		NO	NO
ENSRNOG00000027463	65.8904	-1.7331	0.305616	-5.67084	1.42e-08	1.05e-06	Adamts3	24.7604	33.559	43.838	35.4063	42.8055	24.4656	89.034	73.4151	189.146	102.473	113.517	34.1391	0.775914	YES	NEG		NO	YES
ENSRNOG00000002946	50.0255	1.43354	0.2533	5.65943	1.52e-08	1.11e-06	Socs3	88.5661	65.9994	54.5302	73.6077	52.1111	67.2803	20.7339	31.4636	16.1836	29.7786	24.5399	67.0158	0.488595	YES	POS		YES	NO
ENSRNOG00000017917	1276.65	0.439892	0.0777689	5.6564	1.55e-08	1.13e-06	Cdhr2	1519.91	1572.8	1377.15	1464.7	1357.68	1269.15	1007.43	1079.38	1048.9	1069.4	1051.28	1426.9	0.166201	YES	POS		YES	NO
ENSRNOG00000018385	173.005	-2.4226	0.428961	-5.6476	1.63e-08	1.18e-06	Chrm1	48.5685	62.6435	64.1532	53.1094	75.3749	74.4161	143.918	203.64	807.16	197.064	337.945	63.0443	1.33161	YES	NEG		NO	YES
ENSRNOG00000005451	508.905	1.36643	0.242266	5.64021	1.7e-08	1.23e-06	Dnah11	897.089	875.89	405.234	560.91	716.527	588.193	274.42	305.896	174.986	289.903	261.301	673.974	0.508996	YES	POS		YES	NO
ENSRNOG00000015863	79.1418	1.34823	0.239237	5.63557	1.74e-08	1.26e-06	Npsr1	92.3754	60.4062	113.337	121.127	123.764	116.211	39.0286	52.4394	39.4476	33.2819	41.0494	104.537	0.476969	YES	POS		YES	NO
ENSRNOG00000011423	29.7003	5.34374	0.948597	5.63331	1.77e-08	1.27e-06	Pitx1	78.0906	64.8807	1.06922	64.2903	38.1527	45.8729	0	1.74798	2.02296	0.87584	1.16169	48.7261	1.07584	YES	POS		YES	NO
ENSRNOG00000019447	3448.52	-0.673486	0.119618	-5.63032	1.8e-08	1.29e-06	Ecel1	3014.11	2955.43	2456	2721.62	2841.91	2724.85	4611.47	4057.06	3658.52	5444.22	4442.82	2785.65	0.283243	YES	NEG		NO	YES
ENSRNOG00000004537	817.228	0.668628	0.118812	5.62762	1.83e-08	1.3e-06	Rxrg	1010.42	955.313	882.106	1086.41	763.055	1061.19	565.914	574.211	595.761	677.9	603.447	959.749	0.253475	YES	POS		YES	NO
ENSRNOG00000009465	115.332	1.59911	0.284157	5.62755	1.83e-08	1.3e-06	Sfrp2	221.891	219.252	76.9838	165.85	134.93	126.405	50.0054	50.6914	55.6313	51.6746	52.0007	157.552	0.597556	YES	POS		YES	NO
ENSRNOG00000004682	26.6136	2.8523	0.507089	5.62484	1.86e-08	1.31e-06	Parpbp	38.093	63.7621	13.8999	21.4301	48.3888	58.1057	4.87857	6.11793	7.08035	4.3792	5.61401	40.6133	0.879837	YES	POS		YES	NO
ENSRNOG00000004717	3.86982	-5.71928	1.01677	-5.62497	1.86e-08	1.31e-06	Epyc	0	0	0	0	0	0	7.31786	12.2359	12.1377	7.00672	9.67454	0	1.36175	YES	NEG		NO	YES
ENSRNOG00000018390	16308.7	0.462467	0.0823064	5.61885	1.92e-08	1.35e-06	Pld3	18958.9	17600.6	18070.9	17994.8	18192.3	19093.3	13495.4	13177.1	11379.1	15124.9	13294.1	18318.5	0.170229	YES	POS		YES	NO
ENSRNOG00000008082	887.647	0.798566	0.142193	5.61607	1.95e-08	1.37e-06	Rgs6	963.752	838.975	1440.24	1070.57	1068.28	1034.69	651.29	597.809	597.784	613.088	614.993	1069.42	0.314299	YES	POS		YES	NO
ENSRNOG00000012302	1148.07	-1.322	0.235754	-5.60752	2.05e-08	1.43e-06	Gucy1a3	594.25	645.451	859.653	713.716	803.069	689.113	1258.67	1650.09	2949.47	1317.26	1793.87	717.542	0.629363	YES	NEG		NO	YES
ENSRNOG00000060061	100.401	-2.01654	0.360152	-5.59914	2.15e-08	1.49e-06	Sowaha	28.5697	34.6776	71.6377	49.3824	34.4305	53.0087	129.282	125.855	344.914	132.252	183.076	45.2844	0.949496	YES	NEG		NO	YES
ENSRNOG00000012920	153.044	-1.77747	0.317816	-5.59275	2.23e-08	1.54e-06	Col9a1	120.945	105.152	51.3225	56.8364	63.2777	68.2997	226.854	225.489	437.97	174.292	266.151	77.6388	0.786799	YES	NEG		NO	YES
ENSRNOG00000020770	164.437	-1.31397	0.234962	-5.59225	2.24e-08	1.54e-06	Arl4d	131.421	117.456	85.5376	93.1744	64.2083	127.425	221.975	329.494	286.248	187.43	256.287	103.204	0.543697	YES	NEG		NO	YES
ENSRNOG00000054879	201.803	-1.34442	0.240704	-5.58535	2.33e-08	1.6e-06	Zic2	119.993	104.033	150.76	115.536	143.305	116.211	286.616	476.324	182.066	323.185	317.048	124.973	0.606284	YES	NEG		NO	YES
ENSRNOG00000017828	105.568	-2.35731	0.422492	-5.57954	2.41e-08	1.65e-06	Egr3	19.0465	43.6267	36.3535	57.7681	46.5277	35.6789	108.548	131.098	443.027	134.004	204.169	39.8336	1.19033	YES	NEG		NO	YES
ENSRNOG00000012689	6.36876	-5.41761	0.971124	-5.5787	2.42e-08	1.65e-06	Opn5	0	1.11863	0	0	0	1.0194	19.5143	7.86591	13.1492	21.0202	15.3874	0.356339	1.33859	YES	NEG		NO	YES
ENSRNOG00000018200	11793.2	-1.01173	0.181384	-5.57782	2.44e-08	1.65e-06	Gad2	6347.24	6698.38	10699.7	7998.09	10514.3	8050.19	14489.4	15255.5	20995.3	16884.4	16906.1	8384.65	0.416093	YES	NEG		NO	YES
ENSRNOG00000003741	2212.8	0.942424	0.16899	5.57681	2.45e-08	1.66e-06	Nptx1	2152.25	2107.5	2993.81	2880.02	3376.98	2918.54	1445.28	1405.38	1123.75	1724.53	1424.73	2738.19	0.356118	YES	POS		YES	NO
ENSRNOG00000014010	1223.46	0.550316	0.0988505	5.56715	2.59e-08	1.74e-06	Gfra2	1442.77	1332.29	1471.25	1335.19	1379.08	1446.53	1037.92	951.775	772.769	1065.02	956.871	1401.18	0.200999	YES	POS		YES	NO
ENSRNOG00000059292	246.986	1.11009	0.199649	5.56023	2.69e-08	1.81e-06	AABR07064373.1	324.742	303.15	215.982	327.974	329.416	386.352	141.479	133.72	108.228	198.816	145.561	314.603	0.401433	YES	POS		YES	NO
ENSRNOG00000004610	221.144	-1.63903	0.294946	-5.55706	2.74e-08	1.83e-06	Lum	142.849	105.152	84.4683	122.99	120.972	142.716	231.732	665.106	253.881	341.578	373.074	119.858	0.79313	YES	NEG		NO	YES
ENSRNOG00000015618	242.362	0.832646	0.149898	5.55476	2.78e-08	1.85e-06	Wnt5a	293.316	249.455	305.797	309.339	290.333	317.033	140.259	219.371	137.561	161.155	164.587	294.212	0.299956	YES	POS		YES	NO
ENSRNOG00000002305	507.351	1.29371	0.233304	5.54517	2.94e-08	1.95e-06	Slc15a2	540.92	461.995	991.167	632.654	654.18	708.482	254.905	384.555	226.571	218.084	271.029	664.9	0.49003	YES	POS		YES	NO
ENSRNOG00000014761	1699.21	-0.89339	0.161171	-5.54312	2.97e-08	1.96e-06	Rasd2	1016.13	973.211	1561.06	1372.46	1339.07	1329.3	2079.49	2191.09	2923.17	2207.12	2350.22	1265.2	0.3685	YES	NEG		NO	YES
ENSRNOG00000004110	925.494	-0.421665	0.0761218	-5.53935	3.04e-08	2e-06	Trib2	813.285	731.586	806.192	837.638	845.874	854.256	1033.04	1165.03	1152.07	1015.97	1091.53	814.805	0.165843	YES	NEG		NO	YES
ENSRNOG00000060237	90.0415	0.950052	0.171554	5.53791	3.06e-08	2.01e-06	Inhbb	128.564	83.8975	103.714	107.151	115.389	130.483	57.3232	52.4394	56.6428	64.8122	57.8044	111.533	0.341624	YES	POS		YES	NO
ENSRNOG00000009206	86.143	1.34712	0.243345	5.53582	3.1e-08	2.03e-06	Fezf2	136.182	147.66	102.645	109.014	108.875	79.5131	32.9304	63.8012	34.3903	46.4195	44.3854	113.981	0.47756	YES	POS		YES	NO
ENSRNOG00000010265	160.762	1.99252	0.360078	5.53359	3.14e-08	2.04e-06	Ada	258.08	237.15	172.144	219.891	209.375	281.354	32.9304	124.981	38.4362	33.2819	57.4072	229.666	0.603348	YES	POS		YES	NO
ENSRNOG00000012371	55.8367	-1.33319	0.242195	-5.50463	3.7e-08	2.4e-06	Car7	43.8069	34.6776	39.5611	34.4745	31.6389	24.4656	60.9822	82.155	123.4	83.2048	87.4356	34.7708	0.563705	YES	NEG		NO	YES
ENSRNOG00000049495	347.85	-1.8836	0.342223	-5.50402	3.71e-08	2.4e-06	Krt71	191.417	185.693	129.376	162.123	157.264	179.414	397.604	414.271	1298.74	362.598	618.303	167.548	1.00913	YES	NEG		NO	YES
ENSRNOG00000015835	5588.76	-0.550833	0.100206	-5.49699	3.86e-08	2.48e-06	Cacna2d2	4687.34	4463.35	5232.76	4879.54	5018.48	3992.98	6621.44	6172.99	7023.7	7794.98	6903.28	4712.41	0.222486	YES	NEG		NO	YES
ENSRNOG00000060775	639.797	-1.44684	0.263186	-5.49742	3.85e-08	2.48e-06	Lmo7	412.356	372.505	388.127	377.356	387.111	333.343	700.075	753.379	1879.33	794.387	1031.79	378.466	0.734963	YES	NEG		NO	YES
ENSRNOG00000020497	3657.32	-0.329722	0.0600275	-5.49285	3.95e-08	2.53e-06	Plekha1	3033.15	3425.25	3339.17	3257.38	3441.19	3403.77	4129.71	4056.19	4470.73	4016.6	4168.31	3316.65	0.128525	NO	NEG		NO	NO
ENSRNOG00000017105	256.077	-0.640141	0.116859	-5.4779	4.3e-08	2.75e-06	Dpyd	191.417	178.981	194.598	209.642	253.111	227.326	332.963	346.1	303.443	323.185	326.423	209.179	0.252604	YES	NEG		NO	YES
ENSRNOG00000003654	256.54	0.858905	0.156973	5.47168	4.46e-08	2.83e-06	Cldn9	320.933	246.099	258.751	344.745	327.555	377.177	187.825	195.774	143.63	162.906	172.534	312.544	0.322403	YES	POS		YES	NO
ENSRNOG00000007003	75.9477	1.3745	0.251292	5.46972	4.51e-08	2.86e-06	Mei1	109.517	92.8465	98.3682	109.946	95.8471	98.8816	30.4911	63.8012	21.241	38.537	38.5176	100.901	0.451857	YES	POS		YES	NO
ENSRNOG00000007197	6.50621	-4.96506	0.908154	-5.4672	4.57e-08	2.89e-06	Nr1h4	0.952324	0	0	0.931744	0.930554	0	13.4161	13.9838	18.2066	16.641	15.5619	0.469104	1.21594	YES	NEG		NO	YES
ENSRNOG00000016999	91.7991	-1.18888	0.217916	-5.45567	4.88e-08	3.07e-06	Grp	43.8069	80.5416	75.9146	48.4507	53.9722	62.1833	167.091	116.241	111.263	158.527	138.28	60.8115	0.48672	YES	NEG		NO	YES
ENSRNOG00000009299	249.386	-1.24487	0.228883	-5.4389	5.36e-08	3.36e-06	Adra2c	134.278	134.236	167.867	167.714	167.5	194.705	328.084	294.535	608.91	296.034	381.891	161.05	0.581367	YES	NEG		NO	YES
ENSRNOG00000000611	803.336	-0.369248	0.0679673	-5.43273	5.55e-08	3.47e-06	Ube2d1	703.767	805.416	735.623	692.286	678.374	702.365	936.686	931.673	940.675	906.495	928.882	719.639	0.141567	NO	NEG		NO	NO
ENSRNOG00000009144	12.0635	3.28625	0.605634	5.42613	5.76e-08	3.59e-06	Lad1	19.0465	13.4236	24.5921	13.9762	15.8194	26.5044	0	2.62197	2.02296	2.62752	1.81811	18.8937	0.809566	YES	POS		YES	NO
ENSRNOG00000024119	59.9944	1.65013	0.304221	5.42414	5.82e-08	3.61e-06	Ghsr	53.3301	63.7621	84.4683	108.082	78.1666	107.037	31.7107	27.9677	12.1377	33.2819	26.2745	82.4744	0.565048	YES	POS		YES	NO
ENSRNOG00000021237	3918.53	0.400653	0.073941	5.41855	6.01e-08	3.72e-06	RGD1565616	4297.84	4414.13	4558.08	4121.1	4763.51	3883.91	3149.12	3491.59	3176.04	3329.94	3286.67	4339.76	0.152805	YES	POS		YES	NO
ENSRNOG00000010950	529.24	-0.495333	0.0914287	-5.4177	6.04e-08	3.72e-06	Cep41	408.547	459.758	440.518	435.124	491.333	492.369	676.902	573.337	626.105	688.41	641.189	454.608	0.196551	YES	NEG		NO	YES
ENSRNOG00000028658	1026.34	-0.59769	0.110363	-5.41567	6.11e-08	3.75e-06	Olig2	676.15	901.618	892.798	887.02	889.61	861.392	1326.97	1130.94	1451.47	1245.44	1288.71	851.431	0.241168	YES	NEG		NO	YES
ENSRNOG00000013829	39.526	1.39769	0.25823	5.41258	6.21e-08	3.79e-06	Chrna3	51.4255	39.1522	63.084	52.1776	44.6666	65.2415	15.8554	14.8578	24.2755	24.5235	19.878	52.6246	0.474889	YES	POS		YES	NO
ENSRNOG00000021140	310.432	0.492563	0.0910018	5.41268	6.21e-08	3.79e-06	Kcnk4	372.359	361.318	307.935	372.697	344.305	347.615	247.588	241.221	244.778	264.504	249.523	351.038	0.179667	YES	POS		YES	NO
ENSRNOG00000007332	268.334	0.780226	0.144441	5.40169	6.6e-08	4.01e-06	Sstr3	333.313	345.658	313.281	355.926	298.708	286.451	203.68	215.001	132.504	198.816	187.5	322.223	0.281776	YES	POS		YES	NO
ENSRNOG00000005371	798.479	-0.532	0.0990348	-5.37185	7.79e-08	4.72e-06	Klhl29	644.723	605.181	751.661	738.873	669.999	653.434	1024.5	860.88	1091.38	944.156	980.23	677.312	0.215423	YES	NEG		NO	YES
ENSRNOG00000012278	203.308	1.24472	0.232137	5.36201	8.23e-08	4.97e-06	Fgf10	363.788	284.133	171.075	204.984	235.43	326.207	143.918	93.5169	103.171	106.853	111.865	264.27	0.476252	YES	POS		YES	NO
ENSRNOG00000006999	732.937	0.750414	0.140252	5.35045	8.77e-08	5.28e-06	Wdr78	944.705	983.278	758.077	797.573	838.43	928.672	502.493	624.029	392.454	559.662	519.659	875.122	0.277641	YES	POS		YES	NO
ENSRNOG00000006763	1436.75	-0.374994	0.0701703	-5.34405	9.09e-08	5.45e-06	Rbm18	1303.73	1384.87	1265.96	1212.2	1221.82	1316.04	1727.01	1576.68	1792.34	1566.88	1665.73	1284.1	0.148185	NO	NEG		NO	NO
ENSRNOG00000002979	228.863	1.21624	0.22799	5.33462	9.57e-08	5.73e-06	Tbx19	387.596	354.607	208.498	335.428	233.569	258.927	136.6	149.452	82.9412	141.01	127.501	296.437	0.454864	YES	POS		YES	NO
ENSRNOG00000014768	41.5172	1.34447	0.252828	5.31772	1.05e-07	6.26e-06	Glis3	47.6162	48.1012	54.5302	58.6998	66.0694	54.0281	24.3929	26.2197	10.1148	25.3994	21.5317	54.8408	0.445408	YES	POS		YES	NO
ENSRNOG00000019306	990.411	-0.474704	0.0893803	-5.31105	1.09e-07	6.48e-06	Syt12	832.331	797.585	935.567	856.272	889.61	828.771	1169.64	1073.26	1374.6	1146.47	1190.99	856.689	0.193457	YES	NEG		NO	YES
ENSRNOG00000006094	373.758	1.09421	0.206138	5.30814	1.11e-07	6.56e-06	Cd44	421.88	353.488	484.356	575.818	514.597	499.505	170.75	323.376	173.974	219.836	221.984	474.941	0.397636	YES	POS		YES	NO
ENSRNOG00000015719	66.0477	-1.65269	0.311442	-5.30657	1.12e-07	6.59e-06	Egr4	41.9023	50.3385	25.6613	40.065	28.8472	26.5044	93.9125	71.6672	186.112	95.4666	111.79	35.5531	0.751498	YES	NEG		NO	YES
ENSRNOG00000016890	4804.97	1.01306	0.191049	5.30261	1.14e-07	6.72e-06	Tppp3	6112.02	6108.86	4685.32	5264.35	5348.83	8599.64	3155.22	3502.95	2135.23	3137.26	2982.66	6019.84	0.396426	YES	POS		YES	NO
ENSRNOG00000018780	20.8336	-2.7605	0.521056	-5.29789	1.17e-07	6.87e-06	Sh3rf2	10.4756	5.59317	5.3461	4.65872	5.58333	6.11639	13.4161	49.8174	81.9297	25.3994	42.6406	6.29554	1.23301	YES	NEG		NO	YES
ENSRNOG00000047393	207.927	1.31743	0.248935	5.29225	1.21e-07	7.06e-06	Krt18	389.501	308.743	196.736	277.66	226.125	241.597	130.502	131.972	61.7002	114.735	109.727	273.394	0.484707	YES	POS		YES	NO
ENSRNOG00000003769	984.565	0.688476	0.130448	5.27778	1.31e-07	7.62e-06	Tmem163	1252.31	1181.28	1076.7	1134.86	1076.65	1242.65	807.404	725.411	525.969	822.414	720.299	1160.74	0.251469	YES	POS		YES	NO
ENSRNOG00000013916	3734.66	-0.817742	0.155145	-5.27081	1.36e-07	7.89e-06	Nefm	2334.15	2360.32	3669.56	3199.61	3039.19	2567.86	4162.64	4952.9	5631.91	5428.46	5043.98	2861.78	0.335406	YES	NEG		NO	YES
ENSRNOG00000020792	265.29	-0.906245	0.171975	-5.26964	1.37e-07	7.91e-06	Etv4	207.607	233.794	183.906	205.915	179.597	167.181	504.932	332.99	347.948	289.027	368.725	196.333	0.39901	YES	NEG		NO	YES
ENSRNOG00000014030	2196.47	0.727128	0.138082	5.26592	1.39e-07	8.05e-06	Synm	2908.4	1906.15	2872.99	2717.9	2854.94	2397.62	1650.18	1768.08	1364.48	1523.96	1576.68	2609.67	0.280699	YES	POS		YES	NO
ENSRNOG00000056454	15.7674	-2.37805	0.451658	-5.26517	1.4e-07	8.06e-06	AC096600.1	1.90465	6.7118	8.55376	2.79523	7.44444	8.15519	30.4911	16.6058	30.3443	44.6679	30.5273	5.92751	0.918323	YES	NEG		NO	YES
ENSRNOG00000021468	386.272	0.777998	0.147999	5.25679	1.47e-07	8.41e-06	Grm8	391.405	365.793	539.956	507.8	510.874	464.846	261.004	242.969	326.707	251.366	270.512	463.446	0.297071	YES	POS		YES	NO
ENSRNOG00000004451	116.988	1.78369	0.339813	5.24903	1.53e-07	8.74e-06	Mc3r	181.894	136.473	160.383	208.711	146.097	146.793	54.8839	50.6914	12.1377	71.8189	47.383	163.392	0.554772	YES	POS		YES	NO
ENSRNOG00000020557	523.059	-1.22487	0.233904	-5.23662	1.64e-07	9.32e-06	Ryr1	421.88	388.166	336.804	345.677	299.639	252.811	515.909	761.245	1227.93	680.528	796.404	340.829	0.56856	YES	NEG		NO	YES
ENSRNOG00000002125	4070.26	-0.491708	0.0939465	-5.23392	1.66e-07	9.43e-06	Ccni	3271.23	3739.59	3638.55	3331.92	3375.12	3652.5	4921.26	5090.12	5564.14	4118.2	4923.43	3501.49	0.20285	YES	NEG		NO	YES
ENSRNOG00000011989	9645.75	0.799494	0.152841	5.23087	1.69e-07	9.56e-06	Vat1l	9310.87	8873	12522.7	12770.5	13192.5	13073.8	7011.73	6425.57	5578.3	7698.64	6678.56	11623.9	0.310487	YES	POS		YES	NO
ENSRNOG00000017307	561.163	1.40479	0.269852	5.20578	1.93e-07	1.09e-05	Prss23	900.899	854.636	534.61	769.62	636.499	787.995	192.704	495.552	211.399	227.718	281.843	747.376	0.488538	YES	POS		YES	NO
ENSRNOG00000059765	3353.31	-0.358164	0.0691034	-5.18301	2.18e-07	1.23e-05	Asic1	2947.44	2925.23	3244.01	3253.65	2972.19	2737.08	4030.92	3680.37	3976.12	3766.11	3863.38	3013.27	0.141254	NO	NEG		NO	NO
ENSRNOG00000056343	626.571	-0.67983	0.13118	-5.18242	2.19e-07	1.23e-05	Lats2	479.971	440.741	515.364	506.869	571.36	515.816	672.023	891.469	974.053	698.045	808.898	505.02	0.289498	YES	NEG		NO	YES
ENSRNOG00000005284	187.555	-2.00148	0.38652	-5.17822	2.24e-07	1.25e-05	Itpka	99.0417	138.711	64.1532	60.5633	73.5138	75.4355	213.438	272.685	701.966	176.044	341.033	85.2363	1.03603	YES	NEG		NO	YES
ENSRNOG00000014538	36.3184	1.28884	0.249112	5.17376	2.29e-07	1.28e-05	Nxnl2	54.2825	51.4571	37.4227	38.2015	51.1805	53.0087	20.7339	20.9758	13.1492	22.7718	19.4077	47.5922	0.435809	YES	POS		YES	NO
ENSRNOG00000008865	82.5456	-1.02908	0.19912	-5.16814	2.36e-07	1.31e-05	Stac	50.4732	35.7963	63.084	69.8808	70.7221	59.1251	108.548	102.257	138.572	126.997	119.094	58.1802	0.416171	YES	NEG		NO	YES
ENSRNOG00000006956	185.49	0.993008	0.192183	5.16698	2.38e-07	1.32e-05	Adamtsl1	331.409	222.608	157.175	213.369	245.666	219.171	114.646	120.611	110.251	119.99	116.375	231.566	0.394466	YES	POS		YES	NO
ENSRNOG00000029336	2060.6	-0.578197	0.111951	-5.16472	2.41e-07	1.33e-05	Zfp180	1476.1	1764.08	1908.56	1853.24	1710.36	1614.73	2457.58	2413.09	3095.12	2313.09	2569.72	1721.18	0.241729	YES	NEG		NO	YES
ENSRNOG00000037456	555.174	1.44911	0.28102	5.15658	2.51e-07	1.39e-05	P2rx2	939.944	883.72	608.386	719.306	653.249	657.512	347.598	273.559	110.251	358.219	272.407	743.686	0.489619	YES	POS		YES	NO
ENSRNOG00000012795	563.653	-0.492029	0.0955482	-5.14953	2.61e-07	1.43e-05	Cables1	511.398	453.046	501.464	446.305	505.291	489.311	743.982	684.334	724.218	577.179	682.428	484.469	0.200182	YES	NEG		NO	YES
ENSRNOG00000006025	126.939	0.796893	0.154854	5.14608	2.66e-07	1.46e-05	Lamb3	159.99	166.676	137.929	163.987	136.792	150.871	90.2536	78.6591	113.286	70.9431	88.2853	152.708	0.285653	YES	POS		YES	NO
ENSRNOG00000010121	245.903	0.762296	0.148241	5.14227	2.71e-07	1.48e-05	Lef1	365.692	326.641	244.851	310.271	254.972	264.024	151.236	193.152	166.894	181.299	173.145	294.409	0.295695	YES	POS		YES	NO
ENSRNOG00000012658	344.38	1.01961	0.198264	5.14268	2.71e-07	1.48e-05	Pdlim3	577.108	496.673	334.666	361.517	383.388	438.341	225.634	277.055	175.997	173.416	213.026	431.949	0.392348	YES	POS		YES	NO
ENSRNOG00000022337	218.451	0.753092	0.146514	5.14008	2.75e-07	1.49e-05	Slitrk6	198.083	233.794	241.644	304.68	296.847	289.509	162.213	152.948	156.779	148.017	154.989	260.76	0.289665	YES	POS		YES	NO
ENSRNOG00000003694	519.446	0.866575	0.168707	5.13657	2.8e-07	1.51e-05	Prox1	505.684	467.589	746.315	713.716	761.194	609.6	297.593	360.958	395.488	336.323	347.59	634.016	0.340708	YES	POS		YES	NO
ENSRNOG00000013452	1015.78	0.299931	0.0585655	5.12129	3.03e-07	1.64e-05	Rcn1	1134.22	1041.45	1123.75	1146.04	1110.15	1032.65	895.218	905.453	892.124	876.716	892.378	1098.04	0.11072	NO	POS		NO	NO
ENSRNOG00000022838	137.81	1.75734	0.343549	5.11526	3.13e-07	1.69e-05	Cnksr1	262.841	289.726	100.507	163.987	147.028	187.569	53.6643	89.1469	29.3329	54.3021	56.6116	191.943	0.646944	YES	POS		YES	NO
ENSRNOG00000017512	283.639	0.753835	0.147471	5.11174	3.19e-07	1.71e-05	Aldh3b1	347.598	381.454	288.689	308.407	292.194	414.895	203.68	237.725	183.078	178.671	200.789	338.873	0.290803	YES	POS		YES	NO
ENSRNOG00000031494	104.024	1.2929	0.253716	5.09586	3.47e-07	1.86e-05	RGD1563714	172.371	164.439	104.784	113.673	125.625	136.599	71.959	68.1712	28.3214	54.3021	55.6884	136.248	0.458343	YES	POS		YES	NO
ENSRNOG00000026447	729.811	0.626748	0.123046	5.09361	3.51e-07	1.87e-05	Disp3	868.52	822.195	746.315	915.904	924.041	821.635	522.007	568.967	442.016	666.514	549.876	849.768	0.234997	YES	POS		YES	NO
ENSRNOG00000010816	12.9218	4.4233	0.868625	5.0923	3.54e-07	1.88e-05	Kcnk15	18.0942	14.5422	31.0074	30.7475	6.51388	24.4656	1.21964	0	0	2.62752	0.961791	20.8951	0.973923	YES	POS		YES	NO
ENSRNOG00000021117	1077.5	-0.559524	0.110098	-5.08204	3.73e-07	1.98e-05	Rps6ka4	897.089	869.178	1004	904.723	853.318	906.245	1305.02	1332.83	1605.22	1097.43	1335.12	905.758	0.236941	YES	NEG		NO	YES
ENSRNOG00000026344	441.696	1.02327	0.201523	5.07766	3.82e-07	2.02e-05	Fam179a	697.101	738.298	356.05	495.688	551.819	487.272	276.859	317.258	241.743	254.87	272.683	554.371	0.410028	YES	POS		YES	NO
ENSRNOG00000005404	1246.5	-1.84271	0.363274	-5.0725	3.93e-07	2.07e-05	Rasgrp1	317.124	242.743	871.414	679.241	863.555	701.346	1691.65	1610.76	3415.76	2071.36	2197.38	612.57	0.779394	YES	NEG		NO	YES
ENSRNOG00000028225	37.5165	1.32212	0.261581	5.05436	4.32e-07	2.27e-05	Tnni3k	56.1871	45.864	39.5611	50.3142	52.1111	51.9893	24.3929	17.4798	10.1148	27.151	19.7846	49.3378	0.438948	YES	POS		YES	NO
ENSRNOG00000016322	2003.26	-0.549665	0.108938	-5.04568	4.52e-07	2.37e-05	Camk2n1	1556.1	1587.34	1932.08	1741.43	1673.14	1649.39	2172.18	2437.56	2986.89	2296.45	2473.27	1689.91	0.232444	YES	NEG		NO	YES
ENSRNOG00000014314	27.2738	1.75711	0.349474	5.02786	4.96e-07	2.59e-05	Slc39a4	50.4732	33.559	54.5302	27.9523	31.6389	30.5819	4.87857	13.9838	11.1263	14.0134	11.0005	38.1226	0.606898	YES	POS		YES	NO
ENSRNOG00000009711	9.887	3.42013	0.680595	5.0252	5.03e-07	2.62e-05	Hepacam2	12.3802	8.94906	17.1075	16.7714	17.6805	20.388	1.21964	2.62197	0	1.75168	1.39832	15.5461	0.804548	YES	POS		YES	NO
ENSRNOG00000009571	651.691	-1.47012	0.292642	-5.0236	5.07e-07	2.63e-05	Wipf3	441.878	398.233	303.658	330.769	460.624	353.731	712.272	836.408	1986.54	692.79	1057	381.482	0.77216	YES	NEG		NO	YES
ENSRNOG00000011202	747.468	0.911799	0.181574	5.02165	5.12e-07	2.64e-05	Chrna4	751.384	682.366	1311.93	941.061	1037.57	795.131	467.123	510.41	459.211	518.497	488.81	919.907	0.377636	YES	POS		YES	NO
ENSRNOG00000019933	2113.91	-0.24794	0.0493695	-5.02212	5.11e-07	2.64e-05	Ubqln4	2000.83	2047.1	1991.96	1909.14	1972.78	1874.67	2438.07	2251.4	2330.45	2322.73	2335.66	1966.08	0.0953547	NO	NEG		NO	NO
ENSRNOG00000030111	29.2077	1.98689	0.395693	5.02129	5.13e-07	2.64e-05	Cyp11b2	51.4255	50.3385	29.9381	40.065	46.5277	31.6013	14.6357	6.11793	3.03443	18.3926	10.5452	41.6494	0.615827	YES	POS		YES	NO
ENSRNOG00000011160	1116.73	0.806296	0.160614	5.0201	5.16e-07	2.65e-05	Sv2b	1111.36	982.16	1768.49	1267.17	1424.68	1531.14	784.231	760.371	742.425	795.263	770.572	1347.5	0.328763	YES	POS		YES	NO
ENSRNOG00000050767	568.839	1.06558	0.212445	5.01579	5.28e-07	2.7e-05	Nrn1	792.334	843.449	776.253	679.241	529.485	694.21	363.454	441.365	197.238	371.356	343.353	719.162	0.385755	YES	POS		YES	NO
ENSRNOG00000005574	41.1123	2.1269	0.42447	5.01073	5.42e-07	2.77e-05	Adamts8	47.6162	34.6776	83.3991	69.8808	40.0138	81.5519	12.1964	26.2197	5.05739	10.5101	13.4959	59.5232	0.708242	YES	POS		YES	NO
ENSRNOG00000019851	48.3916	1.24362	0.248252	5.00952	5.46e-07	2.78e-05	Cox6a2	55.2348	70.4739	73.7762	64.2903	62.3471	53.0087	12.1964	35.8336	31.3558	25.3994	26.1963	63.1885	0.43206	YES	POS		YES	NO
ENSRNOG00000028436	103.071	-1.52085	0.303831	-5.00559	5.57e-07	2.83e-05	Rprml	69.5197	80.5416	53.461	43.792	47.4583	59.1251	159.773	109.249	291.306	116.487	169.204	58.9829	0.7339	YES	NEG		NO	YES
ENSRNOG00000059903	419.344	1.17336	0.23444	5.00494	5.59e-07	2.83e-05	Thbs3	778.049	691.315	349.635	474.258	495.055	447.516	307.35	246.465	196.227	207.574	239.404	539.305	0.473008	YES	POS		YES	NO
ENSRNOG00000012951	729.313	-0.327941	0.0655324	-5.00426	5.61e-07	2.83e-05	Kctd9	623.772	642.095	691.785	629.859	669.069	714.598	831.797	847.77	824.355	818.035	830.489	661.863	0.125444	NO	NEG		NO	NO
ENSRNOG00000007408	793.101	-0.706493	0.141238	-5.00215	5.67e-07	2.86e-05	Ebf4	739.956	750.603	497.187	601.906	626.263	582.076	1169.64	919.437	912.353	1131.59	1033.25	632.999	0.293498	YES	NEG		NO	YES
ENSRNOG00000000454	26.8278	1.74274	0.348556	4.99989	5.74e-07	2.88e-05	RT1-DOb	58.0918	35.7963	33.1458	31.6793	31.6389	33.6401	8.5375	17.4798	12.1377	6.13088	11.0715	37.332	0.590276	YES	POS		YES	NO
ENSRNOG00000031448	373.173	1.04258	0.208589	4.99825	5.79e-07	2.9e-05	Stpg1	573.299	569.384	344.289	428.602	417.819	486.253	248.807	283.173	143.63	236.477	228.022	469.941	0.391581	YES	POS		YES	NO
ENSRNOG00000010888	14.6761	-2.72485	0.546473	-4.98624	6.16e-07	3.08e-05	Ankrd33b	2.85697	2.23727	9.62298	3.72697	4.65277	4.07759	28.0518	32.3376	49.5624	9.63424	29.8965	4.52909	1.10943	YES	NEG		NO	YES
ENSRNOG00000049761	64.1242	-1.40949	0.282772	-4.98456	6.21e-07	3.09e-05	Htr6	35.236	35.7963	42.7688	35.4063	49.3194	32.6207	87.8143	84.777	170.94	66.5639	102.524	38.5246	0.668388	YES	NEG		NO	YES
ENSRNOG00000001876	117.348	1.22151	0.245312	4.97942	6.38e-07	3.17e-05	Ccdc74a	199.036	200.235	131.514	126.717	107.944	146.793	84.1554	65.5492	41.4706	70.0672	65.3106	152.04	0.462973	YES	POS		YES	NO
ENSRNOG00000026371	37.1204	1.48746	0.298868	4.97697	6.46e-07	3.2e-05	Krt17	58.0918	64.8807	28.8689	43.792	42.8055	62.1833	13.4161	21.8497	15.1722	20.1443	17.6456	50.1037	0.534919	YES	POS		YES	NO
ENSRNOG00000001284	57.2274	1.54373	0.310371	4.97383	6.56e-07	3.24e-05	Uncx	80.9475	62.6435	91.9529	83.8569	51.1805	95.8234	25.6125	28.8417	11.1263	40.2887	26.4673	77.7341	0.529078	YES	POS		YES	NO
ENSRNOG00000021139	932.985	-0.374826	0.0753647	-4.97349	6.58e-07	3.24e-05	Esrra	850.425	864.703	820.091	804.095	845.874	818.577	1068.41	1142.3	1164.21	951.163	1081.52	833.961	0.150508	NO	NEG		NO	NO
ENSRNOG00000026116	231.677	1.07085	0.215574	4.96744	6.78e-07	3.33e-05	Sall3	225.701	192.405	435.172	314.929	288.472	301.742	140.259	138.964	154.756	124.369	139.587	293.07	0.437444	YES	POS		YES	NO
ENSRNOG00000003207	1391	-0.507277	0.102407	-4.95354	7.29e-07	3.57e-05	Fmnl1	1281.83	1327.82	1255.26	1131.14	1144.58	1002.07	1622.13	1629.12	1923.83	1592.28	1691.84	1190.45	0.207308	YES	NEG		NO	YES
ENSRNOG00000004939	120.03	2.38722	0.483078	4.94169	7.74e-07	3.79e-05	Ttll6	242.843	243.862	84.4683	147.215	178.666	167.181	58.5429	44.5735	4.04591	28.9027	34.0162	177.373	0.731134	YES	POS		YES	NO
ENSRNOG00000009656	80.5106	1.08469	0.219852	4.93371	8.07e-07	3.93e-05	Rspo1	134.278	93.9652	80.1915	96.9013	107.014	100.92	45.1268	57.6833	30.3443	58.6813	47.9589	102.212	0.397677	YES	POS		YES	NO
ENSRNOG00000000605	200.763	0.746191	0.151282	4.93243	8.12e-07	3.94e-05	Hs3st5	219.987	180.1	251.267	261.82	254.041	268.102	165.871	124.107	126.435	155.9	143.078	239.219	0.283131	YES	POS		YES	NO
ENSRNOG00000011826	1206.9	-0.996463	0.202016	-4.93259	8.11e-07	3.94e-05	Lzts1	739.956	765.145	930.221	841.364	1061.76	841.004	1370.88	1491.9	2635.91	1390.83	1722.38	863.242	0.475362	YES	NEG		NO	YES
ENSRNOG00000006410	301.519	-2.15769	0.437667	-4.92998	8.22e-07	3.98e-05	Akap5	62.8534	67.118	196.736	156.533	160.055	115.192	323.205	328.62	1223.89	380.991	564.176	126.415	1.13654	YES	NEG		NO	YES
ENSRNOG00000001275	13.2783	3.09323	0.62753	4.92921	8.26e-07	3.98e-05	Tmem184a	28.5697	25.7286	7.48454	27.9523	10.2361	23.4462	1.21964	3.49596	2.02296	2.62752	2.34152	20.5696	0.880987	YES	POS		YES	NO
ENSRNOG00000038911	63.0287	-1.19316	0.2423	-4.92433	8.47e-07	4.07e-05	AABR07067499.1	55.2348	40.2708	33.1458	44.7237	40.9444	34.6595	95.1322	67.2972	136.55	82.329	95.327	41.4965	0.526897	YES	NEG		NO	YES
ENSRNOG00000061782	7815.23	0.408097	0.0829696	4.91864	8.71e-07	4.18e-05	Tspyl2	9122.31	8615.71	8597.59	9005.3	8604.84	8072.61	6736.09	6490.25	5593.47	7314.14	6533.49	8669.73	0.154813	YES	POS		YES	NO
ENSRNOG00000007142	3570.12	-0.50912	0.103522	-4.91798	8.74e-07	4.18e-05	B3gat1	3359.8	3480.07	2949.98	2746.78	3013.14	2769.7	4595.62	3734.56	4328.11	4723.41	4345.42	3053.24	0.209797	YES	NEG		NO	YES
ENSRNOG00000029245	32.0092	2.11724	0.431373	4.90814	9.19e-07	4.39e-05	Gpr179	71.4243	65.9994	22.4536	47.5189	33.5	36.6983	12.1964	9.61389	4.04591	16.641	10.6243	46.2657	0.734676	YES	POS		YES	NO
ENSRNOG00000019968	1950.53	-0.287953	0.0586851	-4.90675	9.26e-07	4.41e-05	Trim8	1928.46	1801	1730	1791.74	1762.47	1736.04	2328.3	2203.33	2160.52	2063.48	2188.91	1791.62	0.113556	NO	NEG		NO	NO
ENSRNOG00000033261	1959.74	-0.814507	0.16603	-4.90579	9.31e-07	4.42e-05	Fam107a	1583.71	1577.27	1641.25	1414.39	1480.51	1323.18	2692.97	2696.26	3437	1750.8	2644.26	1503.39	0.365891	YES	NEG		NO	YES
ENSRNOG00000011400	1466.58	-0.389963	0.079506	-4.90483	9.35e-07	4.43e-05	Ralyl	1345.63	1381.51	1303.38	1248.54	1164.12	1383.32	1828.25	1565.32	1797.4	1648.33	1709.82	1304.42	0.157054	YES	NEG		NO	YES
ENSRNOG00000002812	74.8184	1.82584	0.372691	4.89907	9.63e-07	4.55e-05	Lhx1	47.6162	53.6944	159.314	116.468	107.014	145.774	31.7107	30.5896	19.2181	36.7853	29.5759	104.98	0.697126	YES	POS		YES	NO
ENSRNOG00000003205	864.23	0.337222	0.0688642	4.8969	9.74e-07	4.59e-05	Ldb2	993.274	925.11	934.498	899.133	960.332	943.963	724.468	741.143	822.332	698.045	746.497	942.718	0.125672	NO	POS		NO	NO
ENSRNOG00000021274	13.7578	2.53972	0.518844	4.89497	9.83e-07	4.62e-05	Fermt1	25.7127	26.8472	12.8306	17.7031	24.1944	15.291	7.31786	1.74798	5.05739	0.87584	3.74977	20.4298	0.714356	YES	POS		YES	NO
ENSRNOG00000051462	7.89902	-4.20577	0.860036	-4.89023	1.01e-06	4.72e-05	AABR07071739.1	4.76162	0	0	0	0	1.0194	19.5143	12.2359	28.3214	13.1376	18.3023	0.963503	1.26948	YES	NEG		NO	YES
ENSRNOG00000017159	4.98456	5.51839	1.12968	4.88492	1.03e-06	4.84e-05	Dsc3	10.4756	12.305	4.27688	8.38569	9.30554	5.09699	0	0	0	0	0	8.30761	0.977983	YES	POS		YES	NO
ENSRNOG00000036841	1095.34	0.356341	0.0730372	4.87889	1.07e-06	4.97e-05	Cbx5	1242.78	1277.48	1233.88	1137.66	1187.39	1125.42	934.247	944.783	854.699	1015.1	937.207	1200.77	0.135495	NO	POS		NO	NO
ENSRNOG00000013938	167.471	-0.689658	0.14168	-4.86771	1.13e-06	5.25e-05	Tshz3	126.659	102.914	152.898	145.352	140.514	137.619	231.732	178.294	220.502	238.229	217.189	134.326	0.283015	YES	NEG		NO	YES
ENSRNOG00000005108	2008.56	-1.68229	0.345704	-4.86626	1.14e-06	5.27e-05	Wfs1	992.322	964.262	1117.33	1135.8	1119.46	1068.33	1845.32	2200.71	7458.64	2183.47	3422.03	1066.25	0.98393	YES	NEG		NO	YES
ENSRNOG00000012703	168.258	-1.64692	0.338606	-4.86383	1.15e-06	5.33e-05	Crh	79.9952	102.914	149.691	70.8125	61.4166	80.5325	369.552	260.449	118.343	388.873	284.304	90.8936	0.744404	YES	NEG		NO	YES
ENSRNOG00000003078	1547.18	-0.225968	0.046523	-4.85713	1.19e-06	5.5e-05	Dcaf6	1414.2	1473.24	1419.92	1464.7	1514.01	1406.77	1690.43	1671.94	1710.41	1706.14	1694.73	1448.81	0.08481	NO	NEG		NO	NO
ENSRNOG00000055939	8478.84	0.402842	0.0829621	4.85574	1.2e-06	5.52e-05	Zcchc18	9772.75	9472.59	9177.11	9304.39	8776.06	9863.7	7445.92	7065.33	6051.67	7858.92	7105.46	9394.43	0.153158	YES	POS		YES	NO
ENSRNOG00000051389	7.33756	5.34617	1.10394	4.84281	1.28e-06	5.88e-05	AABR07014424.1	14.2849	6.7118	6.41532	14.9079	14.8889	15.291	0	0	0	0.87584	0.21896	12.0833	0.942428	YES	POS		YES	NO
ENSRNOG00000002397	1375.87	-0.329579	0.0681991	-4.8326	1.35e-06	6.17e-05	Slc30a10	1264.69	1293.14	1154.76	1186.11	1269.28	1319.1	1595.29	1684.18	1471.7	1520.46	1567.91	1247.85	0.130912	NO	NEG		NO	NO
ENSRNOG00000008223	2629.74	-0.722344	0.149498	-4.83181	1.35e-06	6.18e-05	Cnr1	1619.9	1677.95	2350.14	2111.33	2446.43	2317.09	3438.17	2943.6	3407.67	3985.07	3443.63	2087.14	0.299908	YES	NEG		NO	YES
ENSRNOG00000013133	6.79743	5.96231	1.23417	4.83104	1.36e-06	6.19e-05	Foxa2	10.4756	4.47453	19.246	5.59046	3.72222	24.4656	0	0	0	0	0	11.329	1.28044	YES	POS		YES	NO
ENSRNOG00000020030	985.575	-0.678136	0.140456	-4.8281	1.38e-06	6.27e-05	Crlf1	597.107	778.569	1010.41	893.542	788.18	701.346	1263.55	1310.11	1313.91	1199.03	1271.65	794.859	0.274464	YES	NEG		NO	YES
ENSRNOG00000014021	119.505	-0.751059	0.155577	-4.82757	1.38e-06	6.27e-05	Matn4	85.7092	92.8465	78.053	96.9013	107.014	101.94	159.773	173.05	178.02	121.742	158.146	93.7439	0.311405	YES	NEG		NO	YES
ENSRNOG00000009881	76.9316	0.944931	0.195817	4.82558	1.4e-06	6.31e-05	Fam161a	103.803	83.8975	74.8454	91.3109	105.153	113.153	45.1268	62.9273	37.4247	51.6746	49.2883	95.3605	0.349233	YES	POS		YES	NO
ENSRNOG00000018770	329.281	-0.766948	0.158949	-4.82512	1.4e-06	6.31e-05	Pmaip1	319.029	310.98	205.29	247.844	214.028	245.675	470.782	415.145	369.19	494.85	437.492	257.141	0.318708	YES	NEG		NO	YES
ENSRNOG00000023895	58.8176	1.22152	0.253754	4.81378	1.48e-06	6.67e-05	Ube2u	84.7568	80.5416	58.8071	89.4474	62.3471	80.5325	48.7857	28.8417	18.2066	35.9095	32.9359	76.0721	0.429373	YES	POS		YES	NO
ENSRNOG00000013009	6152.94	0.433898	0.0902871	4.80576	1.54e-06	6.92e-05	Ldha	7568.12	7108.91	5949.14	6492.39	6432.92	7647.53	4976.14	5132.07	4815.65	5406.56	5082.61	6866.5	0.172663	YES	POS		YES	NO
ENSRNOG00000028856	675.155	-0.527062	0.10996	-4.7932	1.64e-06	7.35e-05	Pknox2	609.487	610.774	587.002	579.545	516.458	541.3	712.272	799.701	1002.37	792.635	826.746	574.094	0.224211	YES	NEG		NO	YES
ENSRNOG00000047040	287.424	2.15224	0.449102	4.79233	1.65e-06	7.35e-05	Lhb	753.288	752.84	130.445	269.274	306.152	287.47	107.329	98.7608	49.5624	119.114	93.6915	416.578	0.907186	YES	POS		YES	NO
ENSRNOG00000055564	387.231	-0.91003	0.189898	-4.7922	1.65e-06	7.35e-05	RGD1564664	338.075	336.709	238.436	242.253	247.527	316.013	484.198	464.963	756.586	447.554	538.325	286.502	0.411233	YES	NEG		NO	YES
ENSRNOG00000008210	82.3129	1.08639	0.226793	4.79025	1.67e-06	7.4e-05	Ky	120.945	91.7279	101.576	98.7648	94.9166	118.25	58.5429	34.9596	33.3788	70.0672	49.2371	104.363	0.384711	YES	POS		YES	NO
ENSRNOG00000045545	68.2467	-1.07105	0.223616	-4.7897	1.67e-06	7.41e-05	Eid2b	54.2825	40.2708	35.2842	54.9729	47.4583	50.9699	129.282	72.5411	80.9182	116.487	99.8071	47.2064	0.468543	YES	NEG		NO	YES
ENSRNOG00000053804	488.411	-0.843422	0.176191	-4.78697	1.69e-06	7.49e-05	Prmt8	331.409	313.217	382.781	372.697	441.083	382.274	563.475	551.487	945.732	599.951	665.161	370.577	0.388832	YES	NEG		NO	YES
ENSRNOG00000026679	538.568	-1.69035	0.353242	-4.78526	1.71e-06	7.54e-05	Scn4b	219.035	149.897	487.564	311.202	267.069	274.218	539.082	945.657	1598.14	593.82	919.174	284.831	0.817008	YES	NEG		NO	YES
ENSRNOG00000021663	1482.02	-0.570791	0.119304	-4.78436	1.72e-06	7.55e-05	RGD1561849	1058.98	1113.04	1455.21	1235.49	1308.36	1274.25	2023.39	1875.58	1957.21	1518.71	1843.72	1240.89	0.238567	YES	NEG		NO	YES
ENSRNOG00000002238	364.448	-0.842649	0.176271	-4.78042	1.75e-06	7.66e-05	Sema5b	265.698	247.218	346.427	258.093	309.875	232.423	443.95	416.893	680.725	443.175	496.186	276.622	0.37804	YES	NEG		NO	YES
ENSRNOG00000007060	860.974	0.509706	0.10662	4.78056	1.75e-06	7.66e-05	Plin2	1065.65	1000.06	913.114	1005.35	941.721	938.866	704.954	707.932	548.221	783.877	686.246	977.46	0.193157	YES	POS		YES	NO
ENSRNOG00000032660	1336.19	0.375942	0.078651	4.77987	1.75e-06	7.67e-05	Adgrl2	1518	1455.34	1549.3	1484.27	1482.37	1340.51	996.449	1202.61	1219.84	1113.19	1133.02	1471.63	0.143853	NO	POS		NO	NO
ENSRNOG00000055936	174.526	-1.53463	0.321229	-4.77738	1.78e-06	7.74e-05	Trnp1	54.2825	58.1689	124.029	100.628	114.458	143.735	285.397	163.436	284.225	416.9	287.489	99.2171	0.671903	YES	NEG		NO	YES
ENSRNOG00000002154	19.3047	-1.9144	0.401481	-4.76833	1.86e-06	8.08e-05	Mepe	5.71394	19.0168	12.8306	5.59046	6.51388	6.11639	24.3929	34.0856	32.3673	46.4195	34.3163	9.29701	0.753149	YES	NEG		NO	YES
ENSRNOG00000010789	1200.83	-0.355171	0.0745544	-4.76391	1.9e-06	8.24e-05	Dusp7	1088.51	1154.43	1101.3	1050.08	1101.78	986.777	1275.75	1345.94	1524.3	1379.45	1381.36	1080.48	0.14323	NO	NEG		NO	NO
ENSRNOG00000011251	197.838	0.681465	0.143306	4.7553	1.98e-06	8.58e-05	Hcrtr2	238.081	213.659	266.236	240.39	185.18	254.85	125.623	129.35	163.859	161.155	144.997	233.066	0.26197	YES	POS		YES	NO
ENSRNOG00000004863	752.52	-0.691352	0.1455	-4.75156	2.02e-06	8.7e-05	Mpped2	635.2	588.401	622.286	605.633	576.944	595.329	847.652	796.205	1336.16	921.384	975.351	603.965	0.317845	YES	NEG		NO	YES
ENSRNOG00000042592	989.316	-0.585639	0.123257	-4.75136	2.02e-06	8.7e-05	Rgs10	878.043	945.245	788.015	693.217	769.569	871.585	1239.16	1304.87	1398.87	1004.59	1236.87	824.279	0.246361	YES	NEG		NO	YES
ENSRNOG00000037191	4.05359	-4.74663	0.999291	-4.75	2.03e-06	8.74e-05	Umodl	0	2.23727	0	0	0	0	7.31786	8.7399	9.1033	13.1376	9.57467	0.372878	1.23647	YES	NEG		NO	YES
ENSRNOG00000004624	1313.52	0.776458	0.163581	4.74662	2.07e-06	8.85e-05	Rnd3	1969.41	1642.15	1300.17	1466.56	1561.47	1515.85	973.275	1101.23	644.312	960.797	919.903	1575.94	0.299975	YES	POS		YES	NO
ENSRNOG00000010079	197.344	-1.33618	0.281509	-4.74648	2.07e-06	8.85e-05	Car3	181.894	116.338	104.784	81.9934	98.6388	151.89	354.916	418.641	170.94	293.407	309.476	122.59	0.595294	YES	NEG		NO	YES
ENSRNOG00000012183	1140.6	0.410871	0.0865921	4.7449	2.09e-06	8.9e-05	Glrx	1360.87	1342.36	1236.02	1146.04	1144.58	1367.01	998.888	996.348	874.929	938.901	952.266	1266.15	0.160547	YES	POS		YES	NO
ENSRNOG00000021067	883.839	0.907388	0.191485	4.7387	2.15e-06	9.16e-05	Fxyd7	1486.58	1429.61	805.122	895.406	901.707	1002.07	613.481	549.739	583.623	571.048	579.473	1086.75	0.387279	YES	POS		YES	NO
ENSRNOG00000015101	83.0218	1.001	0.211589	4.73087	2.24e-06	9.5e-05	Mak	131.421	96.2024	79.1223	96.9013	101.43	117.231	63.4214	57.6833	33.3788	53.4263	51.9775	103.718	0.37233	YES	POS		YES	NO
ENSRNOG00000006060	568.089	1.30823	0.276703	4.72791	2.27e-06	9.59e-05	Matn2	876.138	794.23	591.278	720.238	675.583	819.596	245.148	525.268	155.768	277.641	300.956	746.177	0.456404	YES	POS		YES	NO
ENSRNOG00000020421	185.102	1.12409	0.237752	4.72798	2.27e-06	9.59e-05	Fndc7	191.417	157.727	248.059	256.229	309.875	254.85	100.011	138.964	67.769	126.121	108.216	236.36	0.429408	YES	POS		YES	NO
ENSRNOG00000008919	2321.06	-1.67096	0.353674	-4.72459	2.31e-06	9.73e-05	Arpp21	1204.69	1471	1319.42	1285.81	1027.33	1124.4	2229.51	2854.45	8588.46	2105.52	3944.48	1238.77	0.982139	YES	NEG		NO	YES
ENSRNOG00000004048	668.797	-1.03864	0.220139	-4.7181	2.38e-06	0.000100102	Lrrk2	512.35	430.674	503.602	418.353	509.944	447.516	712.272	831.164	1575.88	746.216	966.384	470.407	0.523313	YES	NEG		NO	YES
ENSRNOG00000011228	206.855	0.72392	0.153444	4.7178	2.38e-06	0.000100102	Layn	257.127	266.235	237.367	243.185	248.458	221.209	170.75	180.042	103.171	141.01	148.743	245.597	0.266493	YES	POS		YES	NO
ENSRNOG00000033881	444.377	-0.474111	0.100716	-4.70741	2.51e-06	0.0001051	Fam196a	391.405	403.827	424.48	346.609	415.027	326.207	553.718	530.512	490.567	561.414	534.053	384.593	0.190411	YES	NEG		NO	YES
ENSRNOG00000008837	1534.28	0.414593	0.0881761	4.70187	2.58e-06	0.000107743	Ass1	1877.03	1758.49	1680.81	1698.57	1565.19	1646.33	1403.81	1231.45	1115.66	1365.44	1279.09	1704.4	0.159976	YES	POS		YES	NO
ENSRNOG00000020533	1682.28	-0.72415	0.154198	-4.69624	2.65e-06	0.000110251	Htra1	1173.26	1041.45	1593.14	1468.43	1344.65	1383.32	2711.27	2057.37	2293.02	1756.94	2204.65	1334.04	0.313599	YES	NEG		NO	YES
ENSRNOG00000021145	3038.93	0.209057	0.0445137	4.69646	2.65e-06	0.000110251	Gpr137	3306.47	3137.77	3291.06	3091.53	3209.48	3238.63	2789.32	2850.08	2659.18	2815.83	2778.6	3212.49	0.0782253	NO	POS		NO	NO
ENSRNOG00000016408	758.239	-0.408249	0.0870277	-4.69103	2.72e-06	0.000112837	Kirrel	691.387	633.146	674.678	702.535	691.402	629.988	801.306	874.864	1025.64	857.448	889.814	670.523	0.169077	YES	NEG		NO	YES
ENSRNOG00000015468	10.4644	3.03287	0.646686	4.68987	2.73e-06	0.000113218	Bpifb1	27.6174	14.5422	8.55376	20.4984	13.0278	12.2328	3.65893	0.87399	1.01148	2.62752	2.04298	16.0787	0.851132	YES	POS		YES	NO
ENSRNOG00000043381	1552.61	-0.327895	0.0700144	-4.68325	2.82e-06	0.00011667	Cyth1	1336.11	1520.22	1426.34	1383.64	1420.96	1365.99	1720.92	1707.78	1964.29	1679.86	1768.21	1408.88	0.132806	NO	NEG		NO	NO
ENSRNOG00000015155	87.7626	-0.831138	0.177735	-4.67629	2.92e-06	0.000120431	Tnnc2	82.8522	80.5416	66.2916	57.7681	58.6249	56.0669	100.011	121.485	143.63	110.356	118.87	67.0242	0.344131	YES	NEG		NO	YES
ENSRNOG00000019592	184.707	0.878188	0.187826	4.67554	2.93e-06	0.000120594	Iqca1	242.843	205.828	187.113	249.707	234.5	235.481	136.6	122.359	75.8609	156.775	122.899	225.912	0.322542	YES	POS		YES	NO
ENSRNOG00000016769	40.8367	1.20428	0.25763	4.67446	2.95e-06	0.000120698	Rab38	42.8546	62.6435	54.5302	49.3824	49.3194	59.1251	12.1964	30.5896	29.3329	18.3926	22.6279	52.9759	0.424762	YES	POS		YES	NO
ENSRNOG00000031849	1290.32	0.752131	0.160903	4.67444	2.95e-06	0.000120698	RGD1310110	1205.64	1126.46	1737.48	1661.3	1871.35	1642.25	887.9	957.019	809.182	1004.59	914.673	1540.75	0.307755	YES	POS		YES	NO
ENSRNOG00000016343	2131.3	0.861187	0.18444	4.66919	3.02e-06	0.000123547	Dkk3	2765.55	2506.86	2218.63	2538.07	2722.8	2841.06	1089.14	2125.54	1146	1359.3	1430	2598.83	0.321398	YES	POS		YES	NO
ENSRNOG00000001872	78.8093	1.53003	0.32826	4.66102	3.15e-06	0.000128267	Lrrc74b	101.899	83.8975	82.3299	113.673	135.861	122.328	51.225	36.7076	11.1263	49.0471	37.0265	106.665	0.516911	YES	POS		YES	NO
ENSRNOG00000048378	2.62506	-5.14422	1.10412	-4.65912	3.18e-06	0.000129167	Vrtn	0	0	0	0	0	0	8.5375	6.11793	8.09182	3.50336	6.56265	0	1.38613	YES	NEG		NO	YES
ENSRNOG00000017720	1319.9	-0.315067	0.0676672	-4.65612	3.22e-06	0.000130766	Mxd1	1208.5	1212.6	1155.83	1266.24	1219.96	1149.88	1526.99	1552.21	1566.78	1340.04	1496.5	1202.17	0.126481	NO	NEG		NO	NO
ENSRNOG00000053766	194.824	0.942338	0.202653	4.64999	3.32e-06	0.000134411	Ramp3	246.652	318.81	191.39	247.844	196.347	245.675	140.259	156.444	83.9527	120.866	125.38	241.12	0.365688	YES	POS		YES	NO
ENSRNOG00000002266	5.71566	-4.31919	0.92967	-4.64594	3.39e-06	0.000136774	Gsx2	0.952324	0	0	0.931744	0	2.0388	12.1964	6.99192	25.287	8.7584	13.3084	0.653811	1.4202	YES	NEG		NO	YES
ENSRNOG00000056697	905.809	-1.22909	0.264622	-4.64471	3.41e-06	0.000137285	Kcnab1	558.062	558.198	674.678	531.094	593.694	618.775	974.495	1093.36	2518.58	937.149	1380.9	589.083	0.664158	YES	NEG		NO	YES
ENSRNOG00000020901	1432.92	-0.40737	0.0877931	-4.64012	3.48e-06	0.000140062	S1pr5	1105.65	1308.8	1316.21	1392.96	1266.48	1216.14	1529.43	1678.93	1860.11	1654.46	1680.73	1267.71	0.166751	YES	NEG		NO	YES
ENSRNOG00000055934	56.8163	-1.24376	0.268273	-4.63616	3.55e-06	0.000142451	Dmkn	54.2825	35.7963	28.8689	36.338	30.7083	33.6401	98.7911	55.0613	119.354	75.3223	87.1323	36.6057	0.553039	YES	NEG		NO	YES
ENSRNOG00000016265	978.474	-0.238947	0.0515798	-4.63258	3.61e-06	0.000144624	Acsl5	913.279	911.686	912.044	921.494	928.693	887.896	1091.58	1106.47	1077.22	1034.37	1077.41	912.515	0.089554	NO	NEG		NO	NO
ENSRNOG00000037600	220.767	1.99227	0.430367	4.62923	3.67e-06	0.000146657	Sim1	223.796	243.862	405.234	322.383	363.847	332.324	69.5197	140.712	13.1492	92.8391	79.0551	315.241	0.616228	YES	POS		YES	NO
ENSRNOG00000016313	926.292	-0.365953	0.0794522	-4.60595	4.11e-06	0.0001637	Ctnnbip1	816.142	816.602	835.061	853.477	851.457	808.383	1041.58	981.49	1234	1024.73	1070.45	830.187	0.151827	NO	NEG		NO	NO
ENSRNOG00000047466	451.04	1.31282	0.285181	4.60347	4.16e-06	0.000165303	Bdnf	602.821	600.706	524.987	550.66	529.485	747.219	318.327	228.111	91.033	317.054	238.631	592.646	0.449276	YES	POS		YES	NO
ENSRNOG00000002986	52.5319	1.1667	0.253915	4.59484	4.33e-06	0.000171916	Efhc2	68.5673	52.5758	81.2607	55.9046	78.1666	69.3191	26.8322	45.4475	19.2181	28.0269	29.8811	67.6323	0.423467	YES	POS		YES	NO
ENSRNOG00000009736	12.2268	3.11575	0.678655	4.59106	4.41e-06	0.000174678	A4galt	27.6174	27.9658	5.3461	18.6349	16.75	17.3298	1.21964	4.36995	3.03443	0	2.15601	18.9407	0.877657	YES	POS		YES	NO
ENSRNOG00000010058	583.758	-0.648949	0.141373	-4.59033	4.43e-06	0.00017491	Spry2	426.641	393.759	605.178	481.711	489.472	456.69	767.156	760.371	849.642	606.957	746.031	475.575	0.275482	YES	NEG		NO	YES
ENSRNOG00000031136	638.182	0.452021	0.098506	4.58877	4.46e-06	0.000175845	Ntng1	651.39	646.57	807.261	727.692	710.013	747.219	568.354	524.394	454.154	544.773	522.918	715.024	0.176593	YES	POS		YES	NO
ENSRNOG00000027894	83.3637	-0.812911	0.177186	-4.5879	4.48e-06	0.000176197	Iqgap3	57.1394	71.5925	68.4301	81.9934	55.8333	48.9311	112.207	94.3909	121.377	121.742	112.429	63.9866	0.331328	YES	NEG		NO	YES
ENSRNOG00000011503	359.868	-0.568543	0.123937	-4.58736	4.49e-06	0.000176268	Shb	272.365	296.438	287.62	306.544	324.764	322.13	384.188	396.791	553.279	454.561	447.205	301.643	0.24634	YES	NEG		NO	YES
ENSRNOG00000016274	225.236	-0.442632	0.0965489	-4.58453	4.55e-06	0.000178285	Zfp580	183.799	215.896	211.705	182.622	183.319	204.899	279.298	266.567	265.007	259.249	267.53	197.04	0.170953	YES	NEG		NO	YES
ENSRNOG00000021984	1692.56	0.340158	0.0742399	4.58188	4.61e-06	0.000180176	Rgs7	1880.84	1861.41	1972.71	1830.88	1598.69	1942.97	1470.89	1394.89	1454.51	1517.83	1459.53	1847.92	0.133286	NO	POS		NO	NO
ENSRNOG00000006867	1059.55	-0.384817	0.084064	-4.57767	4.7e-06	0.000183439	Etv1	881.852	904.974	1059.6	962.491	922.179	932.749	1240.38	1192.12	1374.6	1124.58	1232.92	943.974	0.158427	YES	NEG		NO	YES
ENSRNOG00000007410	1118.02	-0.368511	0.0806118	-4.57143	4.84e-06	0.000188591	Dab1	952.324	983.278	1010.41	1034.24	1086.89	940.905	1228.18	1269.03	1463.61	1211.29	1293.03	1001.34	0.151915	NO	NEG		NO	NO
ENSRNOG00000014775	757.219	0.492324	0.107717	4.57051	4.87e-06	0.000189013	Nol4	752.336	705.857	859.653	934.539	916.596	967.409	631.775	602.179	595.761	606.081	608.949	856.065	0.198271	YES	POS		YES	NO
ENSRNOG00000032970	5.89714	-3.05473	0.668846	-4.56717	4.94e-06	0.000191638	Gpr174	0	4.47453	0	1.86349	1.86111	1.0194	9.75715	15.7318	11.1263	13.1376	12.4382	1.53642	1.01006	YES	NEG		NO	YES
ENSRNOG00000024149	220.943	-0.872151	0.190994	-4.56637	4.96e-06	0.000191957	Prr18	99.994	176.744	177.49	171.441	193.555	176.356	279.298	247.339	317.604	369.605	303.462	165.93	0.367094	YES	NEG		NO	YES
ENSRNOG00000042753	1999.39	0.337007	0.0738883	4.56104	5.09e-06	0.000196481	Fgf13	2229.39	2171.27	2328.76	2001.39	1988.59	2367.04	1768.48	1640.48	1779.19	1719.27	1726.86	2181.07	0.132884	NO	POS		NO	NO
ENSRNOG00000032884	44.7676	1.20318	0.264536	4.54828	5.41e-06	0.000208333	Scn11a	60.9487	71.5925	43.838	53.1094	56.7638	61.1639	17.075	26.2197	39.4476	17.5168	25.0648	57.9027	0.43073	YES	POS		YES	NO
ENSRNOG00000014302	1593.4	-0.637763	0.140354	-4.54395	5.52e-06	0.000212211	Dlgap3	1143.74	1116.4	1591	1359.41	1374.43	1235.51	2016.07	1843.24	2516.56	1737.67	2028.38	1303.41	0.27868	YES	NEG		NO	YES
ENSRNOG00000048782	465.545	-0.793465	0.175111	-4.53121	5.86e-06	0.000224951	Wnt7a	272.365	295.319	439.449	362.448	377.805	411.837	647.631	535.756	789.964	522.877	624.057	359.871	0.346955	YES	NEG		NO	YES
ENSRNOG00000007000	13.1263	1.95772	0.432322	4.52839	5.94e-06	0.000227494	Grhl2	23.8081	17.8981	14.9691	16.7714	17.6805	21.4074	2.43929	8.7399	4.04591	3.50336	4.68211	18.7558	0.596295	YES	POS		YES	NO
ENSRNOG00000023338	7422.87	-0.405485	0.0895844	-4.52629	6e-06	0.000229283	Tspan2	5685.37	7006	6945.65	6459.78	6809.8	6513.95	8305.77	8120.24	9973.17	8408.94	8702.03	6570.09	0.169768	YES	NEG		NO	YES
ENSRNOG00000004898	21.9687	7.65793	1.69364	4.52157	6.14e-06	0.000233957	Fshb	97.1371	43.6267	0	32.611	16.75	29.5625	0	0	0	0	0	36.6145	1.41774	YES	POS		YES	NO
ENSRNOG00000016950	109.474	-0.64056	0.141692	-4.5208	6.16e-06	0.000234323	Otud1	74.2813	74.9484	103.714	99.6966	90.2638	93.7846	132.941	131.972	154.756	138.383	139.513	89.4482	0.256882	YES	NEG		NO	YES
ENSRNOG00000053232	120.137	0.939844	0.207984	4.51884	6.22e-06	0.00023601	Ror2	159.99	136.473	142.206	163.055	166.569	124.367	57.3232	116.241	73.8379	61.3088	77.1776	148.777	0.350119	YES	POS		YES	NO
ENSRNOG00000056753	828.914	-0.361369	0.0800579	-4.51385	6.37e-06	0.000241132	Hectd2	760.907	771.857	692.854	672.719	837.499	727.85	990.35	914.193	981.134	939.777	956.363	743.948	0.14492	NO	NEG		NO	NO
ENSRNOG00000008578	4471.89	-0.197818	0.043911	-4.50497	6.64e-06	0.00025092	Cdk16	4367.36	4308.97	4223.42	4308.38	4116.77	4017.45	4738.31	4855.89	5009.85	4772.45	4844.13	4223.73	0.0766254	NO	NEG		NO	NO
ENSRNOG00000053640	115.308	-0.81769	0.181767	-4.49856	6.84e-06	0.000258067	Kcng2	78.0906	76.0671	89.8144	83.8569	96.7777	104.998	184.166	125.855	123.4	190.057	155.87	88.2674	0.360127	YES	NEG		NO	YES
ENSRNOG00000004564	81.5333	1.10321	0.245485	4.49399	6.99e-06	0.000263118	Lrriq1	98.0894	71.5925	97.299	109.946	130.278	116.211	34.15	55.0613	34.3903	68.3155	47.9793	103.903	0.415933	YES	POS		YES	NO
ENSRNOG00000046494	122.459	1.7237	0.383627	4.49317	7.02e-06	0.000263558	LOC100361018	220.939	204.71	93.0221	110.877	190.764	198.783	60.9822	69.0452	14.1607	61.3088	51.3742	169.849	0.608993	YES	POS		YES	NO
ENSRNOG00000057020	26.5271	2.40152	0.534532	4.49276	7.03e-06	0.000263558	LOC102547937	72.3766	59.2876	14.9691	31.6793	22.3333	34.6595	12.1964	8.7399	2.02296	7.00672	7.4915	39.2176	0.881623	YES	POS		YES	NO
ENSRNOG00000003242	275.131	-0.569528	0.126907	-4.48777	7.2e-06	0.000269251	Gulp1	230.462	209.184	239.505	218.96	230.778	254.85	291.495	387.177	395.488	293.407	341.892	230.623	0.244688	YES	NEG		NO	YES
ENSRNOG00000009037	1192.56	0.8874	0.198026	4.48124	7.42e-06	0.000277049	Sulf1	1121.84	1055.99	1649.81	1648.25	1694.54	1596.38	623.238	928.177	975.065	632.357	789.709	1461.13	0.354724	YES	POS		YES	NO
ENSRNOG00000011145	525.556	1.11753	0.249444	4.48011	7.46e-06	0.000277952	Crhr2	923.754	957.55	449.072	575.818	585.319	529.068	332.963	353.966	207.353	340.702	308.746	670.097	0.474247	YES	POS		YES	NO
ENSRNOG00000002336	1186.8	-0.732235	0.16355	-4.47713	7.57e-06	0.000281285	Gabra4	868.52	863.585	1008.27	931.744	856.11	1102.99	1414.79	1424.6	2168.61	1228.8	1559.2	938.537	0.343223	YES	NEG		NO	YES
ENSRNOG00000004327	1052.3	0.71386	0.15975	4.4686	7.87e-06	0.000292126	Ddc	1330.4	1203.65	1694.71	926.153	1147.37	1180.46	741.543	873.99	710.058	714.686	760.069	1247.12	0.302805	YES	POS		YES	NO
ENSRNOG00000007743	831.555	0.93161	0.208833	4.46104	8.16e-06	0.000301879	Mgst1	1070.41	1016.84	1054.25	986.716	969.638	1065.27	448.829	873.116	438.981	391.501	538.107	1027.19	0.343594	YES	POS		YES	NO
ENSRNOG00000028075	108.37	0.845346	0.18951	4.4607	8.17e-06	0.000301879	LOC360479	178.085	130.88	109.06	115.536	136.792	120.289	74.3982	70.7932	57.6543	90.2116	73.2643	131.774	0.334642	YES	POS		YES	NO
ENSRNOG00000053725	1763.48	-0.289529	0.0650102	-4.4536	8.44e-06	0.000311414	Usf2	1681.8	1699.2	1654.08	1630.55	1475.86	1574.97	2002.65	1899.18	2115	1901.45	1979.57	1619.41	0.116047	NO	NEG		NO	NO
ENSRNOG00000042271	39211.4	0.314007	0.0706666	4.4435	8.85e-06	0.000325734	Ubb	47781	45097.7	40219.8	39905.6	40820.6	41414.1	33368.2	33337.5	34214.3	35955	34218.7	42539.8	0.126446	NO	POS		NO	NO
ENSRNOG00000021248	690.798	-0.415998	0.0937053	-4.43943	9.02e-06	0.00033096	Cdc25b	635.2	686.841	599.832	627.995	608.583	497.466	841.554	806.692	784.907	818.911	813.016	609.32	0.167774	YES	NEG		NO	YES
ENSRNOG00000028266	297.392	-0.752319	0.169471	-4.43921	9.03e-06	0.00033096	Lrrc55	188.56	164.439	241.644	257.161	281.958	267.082	345.159	388.051	378.293	461.568	393.268	233.474	0.315842	YES	NEG		NO	YES
ENSRNOG00000007989	3336.03	0.192476	0.043395	4.43544	9.19e-06	0.000336134	Chst1	3554.07	3419.66	3559.43	3441.86	3558.44	3530.18	3252.79	3006.52	2999.03	3038.29	3074.16	3510.61	0.0720891	NO	POS		NO	NO
ENSRNOG00000011680	108.946	-0.960721	0.21702	-4.42688	9.56e-06	0.000348336	Il16	69.5197	74.9484	82.3299	80.13	86.5416	80.5325	134.161	161.688	221.514	98.0941	153.864	79.0003	0.451386	YES	NEG		NO	YES
ENSRNOG00000059827	20729.7	0.791682	0.178834	4.42692	9.56e-06	0.000348336	LOC691995	30728.6	29159.4	19146.5	22255.6	22833.9	25535.9	17637.3	13177.1	10516.3	16306.4	14409.3	24943.3	0.319131	YES	POS		YES	NO
ENSRNOG00000002085	18.1078	-2.36299	0.534158	-4.42376	9.7e-06	0.000352697	Thegl	6.66627	4.47453	2.13844	0.931744	9.30554	17.3298	37.8089	34.9596	26.2984	41.1645	35.0579	6.80772	0.866504	YES	NEG		NO	YES
ENSRNOG00000004672	1129.15	-0.440891	0.0997369	-4.42054	9.85e-06	0.000356969	Sec14l2	874.233	891.551	1147.27	998.829	1020.82	993.913	1351.36	1274.28	1499.01	1240.19	1341.21	987.77	0.183965	YES	NEG		NO	YES
ENSRNOG00000009350	5393.39	-0.678366	0.153481	-4.41987	9.88e-06	0.000356969	Sez6	4168.32	4137.82	5119.42	4124.83	4567.16	3976.67	6148.22	5944.88	9613.09	6133.51	6959.92	4349.04	0.319227	YES	NEG		NO	YES
ENSRNOG00000024917	125.347	1.34633	0.304601	4.41999	9.87e-06	0.000356969	Als2cr12	221.891	183.456	96.2298	158.396	183.319	150.871	43.9072	108.375	40.4591	66.5639	64.8262	165.694	0.506186	YES	POS		YES	NO
ENSRNOG00000037793	1220.29	-0.496658	0.112485	-4.41533	1.01e-05	0.000363821	Cdk5r2	902.803	922.872	1195.39	1046.35	1072	1148.86	1420.88	1287.39	1606.23	1600.16	1478.66	1048.05	0.208964	YES	NEG		NO	YES
ENSRNOG00000031662	49.0204	-0.940359	0.213019	-4.41444	1.01e-05	0.000364597	Slc6a5	29.522	40.2708	34.215	30.7475	39.0833	41.7953	52.4447	69.9192	90.0216	62.1847	68.6425	35.939	0.400193	YES	NEG		NO	YES
ENSRNOG00000012038	34.6775	-1.41673	0.321231	-4.41032	1.03e-05	0.000370871	Htr1d	19.9988	11.1863	19.246	27.0206	21.4028	25.485	43.9072	41.9515	91.033	45.5437	55.6088	20.7232	0.662969	YES	NEG		NO	YES
ENSRNOG00000015602	3624.13	0.297136	0.0673949	4.40888	1.04e-05	0.000371872	Cdh2	3752.16	3457.69	4143.23	4134.15	4087	3918.57	3222.3	3142.87	3136.59	3246.74	3187.12	3915.46	0.118067	NO	POS		NO	NO
ENSRNOG00000016368	360.069	-0.554732	0.125818	-4.409	1.04e-05	0.000371872	Ppp1r14c	256.175	262.879	367.812	297.226	330.347	303.781	507.372	421.263	410.66	443.175	445.617	303.037	0.232747	YES	NEG		NO	YES
ENSRNOG00000003880	20.7591	-1.33927	0.304177	-4.40293	1.07e-05	0.000381469	Tph2	16.1895	12.305	10.6922	15.8396	15.8194	6.11639	32.9304	40.2035	30.3443	27.151	32.6573	12.827	0.536335	YES	NEG		NO	YES
ENSRNOG00000025670	28.8187	-2.19188	0.498222	-4.3994	1.09e-05	0.000386964	Shisa3	18.0942	8.94906	10.6922	5.59046	17.6805	10.194	47.5661	115.367	24.2755	29.7786	54.2467	11.8667	1.1399	YES	NEG		NO	YES
ENSRNOG00000043203	34.0546	1.22643	0.279111	4.39407	1.11e-05	0.000395819	Krt75	46.6639	52.5758	26.7305	53.1094	34.4305	51.9893	15.8554	20.9758	17.1951	21.0202	18.7616	44.2499	0.45879	YES	POS		YES	NO
ENSRNOG00000016339	17.5011	2.13292	0.485553	4.39277	1.12e-05	0.000397417	Uox	38.093	26.8472	11.7614	22.3618	20.4722	32.6207	6.09822	9.61389	1.01148	6.13088	5.71362	25.3594	0.712347	YES	POS		YES	NO
ENSRNOG00000043465	293.705	-1.14408	0.26072	-4.38818	1.14e-05	0.000405099	Arc	234.272	238.269	184.975	189.144	177.736	163.104	332.963	309.392	758.609	348.584	437.387	197.917	0.601405	YES	NEG		NO	YES
ENSRNOG00000010092	28.297	1.33936	0.305633	4.38223	1.17e-05	0.000414839	Magix	44.7592	30.2031	34.215	32.611	44.6666	37.7177	15.8554	22.7237	7.08035	13.1376	14.6993	37.3621	0.463891	YES	POS		YES	NO
ENSRNOG00000046535	504.414	0.717915	0.163827	4.38216	1.18e-05	0.000414839	Ppm1m	732.337	661.112	517.502	590.725	517.388	570.863	379.309	434.373	256.915	383.618	363.554	598.321	0.284321	YES	POS		YES	NO
ENSRNOG00000014702	844.238	-0.745431	0.170148	-4.38106	1.18e-05	0.000416125	Elovl2	551.396	506.741	863.929	573.954	729.555	760.471	1268.43	1122.2	1139.94	925.763	1114.08	664.341	0.316989	YES	NEG		NO	YES
ENSRNOG00000033837	225.301	-0.695465	0.15889	-4.37702	1.2e-05	0.000423105	Cdh9	146.658	158.846	218.121	172.373	202.861	184.511	263.443	265.693	374.247	266.255	292.41	180.562	0.305258	YES	NEG		NO	YES
ENSRNOG00000020743	215.036	-0.537575	0.122841	-4.37619	1.21e-05	0.000423896	Cyp2s1	171.418	170.032	217.052	173.304	186.111	176.356	235.391	249.087	258.938	312.675	264.023	182.379	0.224853	YES	NEG		NO	YES
ENSRNOG00000002434	458.607	-0.726676	0.1662	-4.3723	1.23e-05	0.000430681	Tmem100	315.219	340.064	483.287	356.858	365.708	319.072	696.416	700.066	545.187	464.195	601.466	363.368	0.321832	YES	NEG		NO	YES
ENSRNOG00000049695	57.5287	-0.768534	0.175921	-4.36864	1.25e-05	0.000437128	Myh2	40.9499	44.7453	41.6996	47.5189	52.1111	41.7953	79.2768	61.1793	81.9297	84.0807	76.6166	44.8034	0.30947	YES	NEG		NO	YES
ENSRNOG00000009756	2181.5	-0.365227	0.0836351	-4.36692	1.26e-05	0.000439738	Pacsin2	1914.17	1820.02	2083.91	1993.93	2126.32	1797.2	2455.14	2583.51	2771.45	2269.3	2519.85	1955.92	0.152021	NO	NEG		NO	NO
ENSRNOG00000024501	1364.58	0.327704	0.075137	4.36142	1.29e-05	0.000450068	Rgs3	1539.91	1592.93	1461.62	1528.99	1384.67	1405.75	1137.93	1315.35	1154.1	1124.58	1182.99	1485.65	0.128594	NO	POS		NO	NO
ENSRNOG00000001733	3671.61	-0.70695	0.162299	-4.35584	1.33e-05	0.000460803	Ppp1r2	2895.07	2769.74	2929.66	2853	2847.5	3287.56	3922.37	4927.55	6645.41	3638.24	4783.39	2930.42	0.339068	YES	NEG		NO	YES
ENSRNOG00000058249	11599.2	0.175356	0.0402804	4.35338	1.34e-05	0.000465127	Pgk1	12540.2	11878.8	12318.5	11812.6	11815.3	12571.2	10606	10679.3	10647.8	11122.3	10763.9	12156.1	0.0672931	NO	POS		NO	NO
ENSRNOG00000007682	2172.26	-0.352041	0.080911	-4.35096	1.36e-05	0.000469385	Gria3	1852.27	2014.66	2048.62	1967.84	2005.34	1847.15	2425.87	2499.61	2839.22	2222.01	2496.68	1955.98	0.14851	NO	NEG		NO	NO
ENSRNOG00000059362	75.4672	-1.14255	0.262638	-4.35029	1.36e-05	0.000469939	Has3	45.7116	68.2366	33.1458	47.5189	67.9305	42.8147	90.2536	82.155	157.791	119.114	112.328	50.893	0.51469	YES	NEG		NO	YES
ENSRNOG00000014385	47.0905	1.32567	0.305022	4.34616	1.39e-05	0.000477965	Wnt2b	57.1394	30.2031	78.053	62.4268	78.1666	65.2415	35.3697	23.5977	16.1836	24.5235	24.9186	61.8717	0.501981	YES	POS		YES	NO
ENSRNOG00000002571	44.9147	0.884419	0.203561	4.34474	1.39e-05	0.000480154	Tekt5	58.0918	51.4571	43.838	64.2903	58.6249	54.0281	25.6125	30.5896	29.3329	33.2819	29.7042	55.055	0.316605	YES	POS		YES	NO
ENSRNOG00000007506	687.461	-0.291148	0.0670631	-4.34141	1.42e-05	0.00048656	Ndufaf4	607.583	586.164	629.77	655.016	661.624	643.24	795.207	735.899	805.137	754.974	772.804	630.566	0.114749	NO	NEG		NO	NO
ENSRNOG00000011042	19.0824	2.04251	0.470829	4.33811	1.44e-05	0.000492981	RGD1560925	33.3313	41.3894	14.9691	29.8158	15.8194	29.5625	3.65893	12.2359	3.03443	7.00672	6.48399	27.4813	0.707699	YES	POS		YES	NO
ENSRNOG00000003674	422.883	0.502838	0.116028	4.33377	1.47e-05	0.000501353	Pir	538.063	486.605	468.318	464.008	433.638	485.234	363.454	395.043	279.168	315.303	338.242	479.311	0.195668	YES	POS		YES	NO
ENSRNOG00000022721	26.287	1.33993	0.309198	4.33358	1.47e-05	0.000501353	Clec18a	42.8546	43.6267	28.8689	33.5428	34.4305	25.485	10.9768	19.2278	8.09182	15.7651	13.5154	34.8014	0.479088	YES	POS		YES	NO
ENSRNOG00000049407	25.496	-1.63531	0.377427	-4.33279	1.47e-05	0.000502222	Shisa8	10.4756	13.4236	20.3152	9.31744	8.37499	21.4074	35.3697	37.5816	69.792	28.9027	42.9115	13.8857	0.738079	YES	NEG		NO	YES
ENSRNOG00000018427	15.7409	1.9144	0.441946	4.33176	1.48e-05	0.000503635	Lhx3	22.8558	21.254	12.8306	38.2015	15.8194	22.4268	7.31786	5.24394	7.08035	4.3792	6.00534	22.2314	0.677604	YES	POS		YES	NO
ENSRNOG00000016623	2037.27	-0.337245	0.0778839	-4.33011	1.49e-05	0.000506478	Tmeff2	1710.37	1882.66	1890.38	1783.36	1909.5	1881.81	2296.59	2164	2659.18	2194.86	2328.65	1843.01	0.141906	NO	NEG		NO	NO
ENSRNOG00000053691	872.408	0.812755	0.18778	4.32823	1.5e-05	0.000509846	Lama5	1386.58	1343.48	785.876	1056.6	945.443	806.344	602.504	642.382	506.751	648.122	599.94	1054.05	0.351676	YES	POS		YES	NO
ENSRNOG00000011981	1011.41	-0.2779	0.0642253	-4.32696	1.51e-05	0.000510904	Slc39a13	929.468	1031.38	928.083	861.863	938.929	905.226	1113.53	1130.94	1150.05	1124.58	1129.78	932.491	0.109156	NO	NEG		NO	NO
ENSRNOG00000022844	267.841	0.541784	0.125211	4.32696	1.51e-05	0.000510904	Pdzrn4	282.84	310.98	351.773	328.905	287.541	276.257	210.998	232.481	168.917	227.718	210.029	306.383	0.212647	YES	POS		YES	NO
ENSRNOG00000013280	45.503	-1.23507	0.285788	-4.32161	1.55e-05	0.000522472	Olfm4	26.6651	49.2199	32.0766	17.7031	33.5	18.3492	80.4965	77.7851	59.6772	59.5571	69.379	29.5856	0.511125	YES	NEG		NO	YES
ENSRNOG00000004275	144.831	0.700442	0.162153	4.31964	1.56e-05	0.000525201	Egfl6	166.657	170.032	207.429	121.127	176.805	185.53	107.329	108.375	92.0445	112.983	105.183	171.263	0.280058	YES	POS		YES	NO
ENSRNOG00000007046	440.174	0.544027	0.125939	4.31975	1.56e-05	0.000525201	Cfap70	550.443	540.3	435.172	428.602	539.722	528.048	319.547	373.194	294.34	392.376	344.864	503.715	0.217596	YES	POS		YES	NO
ENSRNOG00000010440	1498.6	-1.1881	0.27524	-4.31657	1.58e-05	0.000531575	Gnal	656.151	677.892	1242.43	1064.05	1211.58	1096.87	1691.65	1744.48	3741.46	1859.41	2259.25	991.497	0.594343	YES	NEG		NO	YES
ENSRNOG00000013101	1074.13	-0.607353	0.140856	-4.31186	1.62e-05	0.000542042	Pcdh8	758.05	752.84	1040.35	940.129	982.666	854.256	1318.43	1095.98	1630.5	1368.06	1353.25	888.049	0.266061	YES	NEG		NO	YES
ENSRNOG00000006828	129.936	-0.682933	0.158465	-4.30967	1.63e-05	0.000546426	Baz1a	86.6615	109.626	105.853	118.331	103.292	103.979	156.114	190.53	196.227	128.749	167.905	104.624	0.294026	YES	NEG		NO	YES
ENSRNOG00000007668	5.2563	-2.83772	0.659418	-4.30337	1.68e-05	0.000561174	Mafa	0.952324	1.11863	3.20766	0.931744	1.86111	1.0194	15.8554	6.99192	10.1148	10.5101	10.868	1.51514	1.01184	YES	NEG		NO	YES
ENSRNOG00000048231	42.2845	-1.03211	0.239894	-4.30238	1.69e-05	0.000562661	Tmem235	30.4744	21.254	39.5611	32.611	33.5	21.4074	59.7625	49.8174	55.6313	78.8256	61.0092	29.8013	0.436883	YES	NEG		NO	YES
ENSRNOG00000025584	6269.93	-0.681354	0.158492	-4.29898	1.72e-05	0.000570311	Agap2	4842.57	5012.59	5404.91	5208.45	5222.27	4611.76	6975.14	7071.45	11602.7	6747.47	8099.18	5050.42	0.33263	YES	NEG		NO	YES
ENSRNOG00000011631	18.445	-1.31232	0.305372	-4.29744	1.73e-05	0.000573239	Fst	10.4756	12.305	10.6922	12.1127	15.8194	8.15519	20.7339	29.7156	36.4132	28.0269	28.7224	11.5933	0.530315	YES	NEG		NO	YES
ENSRNOG00000000952	11.2577	2.16673	0.505305	4.28796	1.8e-05	0.00059607	Gsx1	22.8558	12.305	16.0383	14.9079	16.75	15.291	1.21964	0.87399	7.08035	5.25504	3.60726	16.358	0.648904	YES	POS		YES	NO
ENSRNOG00000054352	10256.5	0.127081	0.0296351	4.28821	1.8e-05	0.00059607	Atp6ap1	10353.7	10651.6	10840.8	10509.1	10773	10561	9655.92	9852.49	9702.1	9664.9	9718.85	10614.9	0.0472267	NO	POS		NO	NO
ENSRNOG00000030667	3464.48	-0.241462	0.056348	-4.28519	1.83e-05	0.000602452	Ppm1b	3180.76	3285.43	3420.43	3086.87	3184.36	3216.2	3862.61	3706.59	4090.42	3611.09	3817.68	3229.01	0.0975342	NO	NEG		NO	NO
ENSRNOG00000007879	276.72	0.629178	0.146931	4.28213	1.85e-05	0.000609029	Stk26	328.552	343.42	271.582	290.704	331.277	368.003	236.611	225.489	151.722	219.836	208.414	322.256	0.246161	YES	POS		YES	NO
ENSRNOG00000028598	65.9944	-1.06035	0.247632	-4.28197	1.85e-05	0.000609029	Edar	42.8546	44.7453	33.1458	61.4951	40.0138	54.0281	82.9357	141.586	82.9412	76.1981	95.9153	46.0471	0.487013	YES	NEG		NO	YES
ENSRNOG00000008816	231.605	-1.09685	0.25641	-4.27772	1.89e-05	0.000619663	Gpnmb	99.994	138.711	228.813	204.984	145.166	137.619	275.639	496.426	301.42	287.276	340.19	159.214	0.504789	YES	NEG		NO	YES
ENSRNOG00000060825	1267.42	-0.392598	0.0918539	-4.27415	1.92e-05	0.000628524	Ccm2	1019.94	1007.89	1182.56	1105.98	1206	1235.51	1479.43	1453.44	1635.56	1347.92	1479.09	1126.31	0.163868	YES	NEG		NO	YES
ENSRNOG00000028417	7.28592	4.6038	1.07743	4.27296	1.93e-05	0.000629633	Neurod2	10.4756	4.47453	14.9691	16.7714	11.1667	13.2522	0	0.87399	0	0.87584	0.437457	11.8516	0.921969	YES	POS		YES	NO
ENSRNOG00000036960	345.024	0.42306	0.0990034	4.27319	1.93e-05	0.000629633	Abcc9	419.975	365.793	400.957	342.882	367.569	408.779	264.663	273.559	287.26	318.806	286.072	384.326	0.165498	YES	POS		YES	NO
ENSRNOG00000013734	254.012	0.833994	0.195341	4.26944	1.96e-05	0.000638504	Dnai1	373.311	316.573	254.474	280.455	316.389	306.839	219.536	174.798	104.182	193.561	173.019	308.007	0.319004	YES	POS		YES	NO
ENSRNOG00000012362	716.648	-0.729049	0.170798	-4.26848	1.97e-05	0.000640101	Cacng3	569.49	524.639	634.047	544.138	592.763	539.262	785.45	769.985	1368.53	838.179	940.536	567.39	0.357035	YES	NEG		NO	YES
ENSRNOG00000016924	8376.81	-0.624339	0.146288	-4.26789	1.97e-05	0.000640668	Acly	5596.81	5614.42	8080.09	7316.98	7657.53	7047.1	9707.14	9477.54	10145.1	13125.3	10613.8	6885.49	0.274287	YES	NEG		NO	YES
ENSRNOG00000024846	113.552	-0.762195	0.178805	-4.26271	2.02e-05	0.000654521	Ier5l	72.3766	99.5583	75.9146	68.949	94.9166	121.308	154.895	142.46	165.882	139.259	150.624	88.8373	0.31683	YES	NEG		NO	YES
ENSRNOG00000005569	198.896	-0.595371	0.139734	-4.26074	2.04e-05	0.000659153	Phospho1	146.658	136.473	201.013	167.714	156.333	181.453	293.934	235.103	247.812	222.463	249.828	164.941	0.254218	YES	NEG		NO	YES
ENSRNOG00000043225	477.042	-0.814293	0.19127	-4.2573	2.07e-05	0.000668189	Zfp771	304.744	327.759	352.842	352.199	364.777	493.389	753.74	485.938	517.877	817.159	643.678	365.952	0.376185	YES	NEG		NO	YES
ENSRNOG00000010515	636.639	-0.383016	0.0899849	-4.25644	2.08e-05	0.000669558	Trim59	496.161	564.91	570.963	595.384	552.749	624.891	740.323	717.546	820.309	683.155	740.333	567.51	0.158175	YES	NEG		NO	YES
ENSRNOG00000014265	622.737	0.490772	0.115358	4.25433	2.1e-05	0.000674567	Tnfrsf19	688.53	605.181	751.661	636.381	698.846	844.062	450.048	542.748	536.083	473.83	500.677	704.11	0.201794	YES	POS		YES	NO
ENSRNOG00000015763	343.833	-1.07991	0.253883	-4.25359	2.1e-05	0.000674567	Nat8f3	165.704	185.693	380.642	253.434	234.5	206.938	591.527	567.219	539.118	313.551	502.854	237.819	0.482074	YES	NEG		NO	YES
ENSRNOG00000021079	1316.95	0.626873	0.147368	4.25379	2.1e-05	0.000674567	Fxyd1	1697.99	1859.17	1293.76	1420.91	1275.79	1651.43	996.449	1210.48	898.193	865.33	992.612	1533.17	0.260284	YES	POS		YES	NO
ENSRNOG00000020456	921.933	0.439135	0.103581	4.23953	2.24e-05	0.000716969	Nucb2	1199.93	1073.89	1005.07	910.314	1079.44	913.381	698.856	831.164	731.299	775.995	759.328	1030.34	0.180034	YES	POS		YES	NO
ENSRNOG00000008620	614.489	-1.04599	0.246933	-4.23593	2.28e-05	0.00072727	Smad3	404.738	363.556	472.595	459.35	443.874	441.399	669.584	875.738	1479.79	534.263	889.844	430.919	0.552323	YES	NEG		NO	YES
ENSRNOG00000007575	393.109	-0.886288	0.209331	-4.2339	2.3e-05	0.000732561	Plppr1	271.412	241.625	330.389	297.226	316.389	303.781	428.095	455.349	850.653	436.168	542.566	293.47	0.449528	YES	NEG		NO	YES
ENSRNOG00000022162	869.397	-0.802564	0.189603	-4.23286	2.31e-05	0.000734683	Pbx3	544.729	599.587	987.959	652.221	606.722	628.969	1042.79	1071.51	1530.37	1029.11	1168.45	670.031	0.363639	YES	NEG		NO	YES
ENSRNOG00000006052	3640	-0.588653	0.139181	-4.22939	2.34e-05	0.000743499	Sulf2	2537.94	2494.55	3479.24	3500.56	3454.22	2709.56	4350.47	4064.93	5199	4609.55	4555.98	3029.35	0.251255	YES	NEG		NO	YES
ENSRNOG00000017725	211.484	-0.651684	0.154084	-4.2294	2.34e-05	0.000743499	Pnlip	157.133	186.812	156.106	155.601	205.653	172.278	223.195	227.237	321.65	309.172	270.313	172.264	0.288004	YES	NEG		NO	YES
ENSRNOG00000005367	13.6924	1.68311	0.398177	4.22704	2.37e-05	0.000749987	Slc12a1	18.0942	17.8981	26.7305	18.6349	17.6805	14.2716	7.31786	5.24394	4.04591	7.00672	5.90361	18.885	0.542988	YES	POS		YES	NO
ENSRNOG00000033923	24.718	3.97119	0.940357	4.22306	2.41e-05	0.000762032	Aox2	77.1382	32.4404	2.13844	95.0378	20.4722	10.194	0	5.24394	1.01148	3.50336	2.43969	39.5702	1.38142	YES	POS		YES	NO
ENSRNOG00000021016	6.31481	-2.43641	0.577291	-4.22042	2.44e-05	0.000769681	Ntn5	3.8093	1.11863	1.06922	1.86349	4.65277	1.0194	9.75715	16.6058	10.1148	13.1376	12.4038	2.25547	0.899155	YES	NEG		NO	YES
ENSRNOG00000015113	96.0754	0.888743	0.210603	4.22	2.44e-05	0.00076979	Mocos	139.039	155.49	98.3682	122.058	83.7499	108.056	67.0804	74.2891	49.5624	63.0605	63.4981	117.794	0.362568	YES	POS		YES	NO
ENSRNOG00000020293	28.0647	3.28337	0.778196	4.2192	2.45e-05	0.000771179	Chrna10	96.1847	61.5248	1.06922	51.2459	26.9861	25.485	6.09822	5.24394	5.05739	1.75168	4.53781	43.7493	1.14287	YES	POS		YES	NO
ENSRNOG00000003952	196.049	1.66511	0.394723	4.21842	2.46e-05	0.000772515	Map3k19	364.74	300.912	187.113	197.53	277.305	292.567	100.011	106.627	17.1951	116.487	85.0798	270.028	0.566448	YES	POS		YES	NO
ENSRNOG00000012283	68.4747	5.27348	1.2509	4.21575	2.49e-05	0.000780362	Chrna6	99.994	54.813	307.935	74.5395	37.2222	98.8816	0	11.3619	0	0	2.84047	112.231	1.3577	YES	POS		YES	NO
ENSRNOG00000019871	11.5889	2.89775	0.688012	4.21177	2.53e-05	0.00079161	Prlh	34.2837	19.0168	4.27688	15.8396	14.8889	18.3492	1.21964	1.74798	1.01148	5.25504	2.30854	17.7758	0.934122	YES	POS		YES	NO
ENSRNOG00000023476	4.31063	-3.5359	0.839533	-4.21174	2.53e-05	0.00079161	Slc16a5	1.90465	1.11863	0	0.931744	0.930554	0	8.5375	15.7318	6.06887	7.88256	9.55519	0.814263	1.19832	YES	NEG		NO	YES
ENSRNOG00000015691	514.751	-0.911802	0.216568	-4.21024	2.55e-05	0.000795522	Fam212b	312.362	296.438	378.504	367.107	502.499	426.108	595.186	636.264	1068.12	564.917	716.122	380.503	0.442509	YES	NEG		NO	YES
ENSRNOG00000051222	17.0881	-2.03214	0.482755	-4.20946	2.56e-05	0.000796927	Rn50_13_0899.1	4.76162	12.305	10.6922	4.65872	6.51388	7.13579	29.2714	20.9758	59.6772	14.8893	31.2034	7.67786	0.987608	YES	NEG		NO	YES
ENSRNOG00000013474	77.9855	-0.981179	0.233274	-4.20611	2.6e-05	0.000807419	Casz1	48.5685	42.5081	60.9455	66.1538	66.0694	51.9893	95.1322	82.155	163.859	102.473	110.905	56.0391	0.461497	YES	NEG		NO	YES
ENSRNOG00000024707	138.688	-0.907844	0.215956	-4.20383	2.62e-05	0.000814211	Tp73	99.0417	109.626	112.268	78.2665	114.458	102.959	210.998	205.388	111.263	242.608	192.564	102.77	0.415309	YES	NEG		NO	YES
ENSRNOG00000004459	59.633	-0.868815	0.206897	-4.19927	2.68e-05	0.000827957	Sdr9c7	37.1406	35.7963	65.2224	38.2015	48.3888	43.8341	91.4732	70.7932	91.033	74.4464	81.9365	44.764	0.36588	YES	NEG		NO	YES
ENSRNOG00000018812	268.834	-0.61167	0.145661	-4.19927	2.68e-05	0.000827957	Rpp25	247.604	248.337	218.121	206.847	190.764	219.171	380.529	256.079	392.454	328.44	339.375	221.807	0.269721	YES	NEG		NO	YES
ENSRNOG00000013330	294.606	-0.641375	0.15278	-4.19802	2.69e-05	0.000831119	Cdhr1	248.557	194.642	250.197	267.41	242.875	239.559	356.136	298.03	489.555	359.095	375.704	240.54	0.29176	YES	NEG		NO	YES
ENSRNOG00000054962	25.2962	2.16386	0.515545	4.19724	2.7e-05	0.000832586	Dao	19.9988	32.4404	44.9072	55.9046	28.8472	38.7371	4.87857	18.3538	1.01148	7.88256	8.0316	36.8059	0.715936	YES	POS		YES	NO
ENSRNOG00000016760	40.1021	1.68952	0.40304	4.19193	2.77e-05	0.000850865	Kctd19	66.6627	87.2534	44.9072	44.7237	42.8055	46.8923	10.9768	32.3376	6.06887	18.3926	16.944	55.5408	0.620059	YES	POS		YES	NO
ENSRNOG00000008761	5936.95	-0.390342	0.0931947	-4.18846	2.81e-05	0.000862529	Ncs1	4973.04	4696.02	5826.18	5363.12	5336.73	5486.4	7538.62	6090.83	7527.42	6531.14	6922	5280.25	0.166985	YES	NEG		NO	YES
ENSRNOG00000014684	683.162	-0.576413	0.137802	-4.1829	2.88e-05	0.000882404	Npr1	467.591	532.469	635.116	740.736	550.888	499.505	767.156	881.856	890.101	866.206	851.329	571.051	0.243422	YES	NEG		NO	YES
ENSRNOG00000011243	24.7933	1.27986	0.306434	4.17662	2.96e-05	0.000904881	MGC94891	42.8546	36.9149	22.4536	27.0206	28.8472	36.6983	13.4161	13.9838	9.1033	16.641	13.286	32.4649	0.465859	YES	POS		YES	NO
ENSRNOG00000048682	82926.5	0.210137	0.0503152	4.17642	2.96e-05	0.000904881	Zwint	87719.5	85461.3	92363.5	86896.3	85536.6	88107.6	74922.7	74085.5	72542.2	81630.1	75795.1	87680.8	0.0823394	NO	POS		NO	NO
ENSRNOG00000050006	25.2939	1.3915	0.333352	4.17427	2.99e-05	0.000911917	Agtr2	27.6174	31.3217	51.3225	30.7475	28.8472	31.6013	18.2946	15.7318	6.06887	11.3859	12.8703	33.5763	0.511219	YES	POS		YES	NO
ENSRNOG00000013850	279.586	-0.862497	0.206822	-4.17024	3.04e-05	0.000926639	Hes5	200.94	168.914	218.121	148.147	260.555	266.063	519.568	336.486	353.006	324.061	383.28	210.457	0.392227	YES	NEG		NO	YES
ENSRNOG00000020485	340.431	-0.768641	0.184447	-4.16727	3.08e-05	0.000937231	Vav3	209.511	239.387	366.742	259.956	261.486	256.888	428.095	395.917	601.829	384.494	452.584	265.662	0.351356	YES	NEG		NO	YES
ENSRNOG00000017463	142.441	-0.657418	0.157782	-4.16664	3.09e-05	0.000938269	Bloc1s3	119.041	125.287	119.753	97.8331	93.986	138.638	197.582	146.83	177.009	208.45	182.468	115.756	0.280045	YES	NEG		NO	YES
ENSRNOG00000048852	11.0811	3.3942	0.815507	4.16207	3.15e-05	0.000955649	Olr200	33.3313	25.7286	9.62298	7.45395	12.0972	16.3104	0	0	1.01148	5.25504	1.56663	17.4241	1.01308	YES	POS		YES	NO
ENSRNOG00000013817	7.08814	2.90808	0.699461	4.15761	3.22e-05	0.000972881	Wnt8b	8.57092	14.5422	8.55376	11.1809	8.37499	14.2716	0	1.74798	1.01148	2.62752	1.34674	10.9157	0.766266	YES	POS		YES	NO
ENSRNOG00000011994	125.095	0.812508	0.195674	4.15235	3.29e-05	0.00099387	Perp	195.226	178.981	131.514	136.035	118.18	146.793	98.7911	92.6429	61.7002	91.0874	86.0554	151.122	0.33091	YES	POS		YES	NO
ENSRNOG00000019036	579.439	0.453362	0.109206	4.15143	3.3e-05	0.000996181	Ldhd	623.772	629.79	669.331	625.2	606.722	743.141	489.077	535.756	386.385	485.216	474.108	649.659	0.180491	YES	POS		YES	NO
ENSRNOG00000053410	20.8732	-1.26812	0.305941	-4.14497	3.4e-05	0.00102301	Adcy10	12.3802	16.7795	11.7614	12.1127	15.8194	11.2134	36.5893	21.8497	27.3099	42.9162	32.1663	13.3444	0.53985	YES	NEG		NO	YES
ENSRNOG00000048769	446.724	1.31294	0.316837	4.1439	3.41e-05	0.0010261	Nek5	910.422	767.382	319.697	510.596	506.222	507.66	300.032	269.189	113.286	262.752	236.315	586.996	0.550032	YES	POS		YES	NO
ENSRNOG00000031655	9.74847	3.34382	0.80706	4.14321	3.42e-05	0.00102747	Six6os1	23.8081	26.8472	6.41532	7.45395	19.5416	7.13579	3.65893	1.74798	0	0.87584	1.57069	15.2003	1.01664	YES	POS		YES	NO
ENSRNOG00000060438	109.725	0.615019	0.148456	4.14277	3.43e-05	0.00102778	AABR07001634.1	114.279	123.05	149.691	135.103	115.389	126.405	97.5715	80.407	67.769	87.584	83.3329	127.319	0.235465	YES	POS		YES	NO
ENSRNOG00000010784	5796.21	0.303798	0.0734392	4.13673	3.52e-05	0.00105344	Scg3	6057.73	5659.16	6989.49	6411.33	6100.72	6417.11	5261.54	5084.87	4715.51	5264.68	5081.65	6272.59	0.123477	NO	POS		NO	NO
ENSRNOG00000032311	271.381	0.748623	0.181003	4.13598	3.53e-05	0.00105519	AABR07058658.1	421.88	382.573	252.336	267.41	301.5	317.033	218.316	201.018	147.676	204.071	192.77	323.788	0.315513	YES	POS		YES	NO
ENSRNOG00000038980	746.054	-0.530874	0.128395	-4.13471	3.55e-05	0.00105928	Lypd6	539.015	524.639	649.016	629.859	756.541	701.346	820.82	857.384	952.812	1029.11	915.032	633.403	0.226843	YES	NEG		NO	YES
ENSRNOG00000022791	14.047	1.6123	0.390263	4.13131	3.61e-05	0.0010733	Ttc6	14.2849	14.5422	23.5228	19.5666	22.3333	21.4074	4.87857	6.11793	5.05739	8.7584	6.20307	19.2762	0.530145	YES	POS		YES	NO
ENSRNOG00000024120	121.465	0.586927	0.142156	4.12875	3.65e-05	0.00108353	Rxfp1	166.657	127.524	134.722	130.444	133.069	148.832	98.7911	93.5169	76.8723	104.225	93.3513	140.208	0.226297	YES	POS		YES	NO
ENSRNOG00000061845	2480.26	-0.522285	0.126533	-4.12767	3.66e-05	0.00108687	Cttnbp2	2177.01	2620.96	2075.36	1860.69	2028.61	1908.31	2984.47	2809	3642.33	2695.84	3032.91	2111.82	0.230825	YES	NEG		NO	YES
ENSRNOG00000058940	116.007	0.990018	0.239929	4.12629	3.69e-05	0.00109165	Rab11fip1	139.039	123.05	121.891	159.328	155.403	170.24	70.7393	116.241	51.5854	52.5504	72.7789	144.825	0.37696	YES	POS		YES	NO
ENSRNOG00000005063	3281.86	0.233223	0.0565676	4.12291	3.74e-05	0.00110599	Atl1	3527.41	3607.59	3641.76	3221.97	3555.65	3386.44	3008.86	2812.5	3082.99	2973.48	2969.46	3490.14	0.0916869	NO	POS		NO	NO
ENSRNOG00000021347	267.12	0.404796	0.0982851	4.11859	3.81e-05	0.00112511	Mthfd2l	299.03	322.166	300.451	301.885	256.833	296.645	234.172	222.867	203.307	233.849	223.549	296.168	0.155701	YES	POS		YES	NO
ENSRNOG00000021229	8840.96	2.77461	0.674146	4.11574	3.86e-05	0.00113723	Avp	7087.2	26163.7	9920.22	12360.5	11087.6	13942.3	847.652	4736.15	393.465	1870.79	1962.02	13426.9	0.882984	YES	POS		YES	NO
ENSRNOG00000014751	790.273	1.1784	0.286541	4.11249	3.91e-05	0.00115151	Ret	700.91	694.671	1902.14	986.716	811.443	1009.2	436.632	536.63	321.65	502.732	449.411	1017.51	0.57091	YES	POS		YES	NO
ENSRNOG00000009540	100.32	-0.782634	0.190433	-4.10976	3.96e-05	0.00116334	Gpr3	53.3301	76.0671	65.2224	75.4712	98.6388	98.8816	118.305	130.224	135.538	151.52	133.897	77.9352	0.327754	YES	NEG		NO	YES
ENSRNOG00000001036	856.086	1.24518	0.303081	4.1084	3.98e-05	0.00116833	Rsph10b	1551.34	1451.99	766.63	1033.3	1030.12	848.139	614.7	529.638	197.238	537.766	469.836	1113.59	0.493819	YES	POS		YES	NO
ENSRNOG00000015473	161.927	0.855956	0.208387	4.10753	4e-05	0.00117083	Phactr2	146.658	147.66	259.82	217.096	223.333	189.608	95.1322	104.005	94.0675	141.886	108.773	197.363	0.359058	YES	POS		YES	NO
ENSRNOG00000005386	556.607	-0.635278	0.154677	-4.10712	4.01e-05	0.00117101	Kitlg	443.783	434.03	429.826	411.831	509.013	506.641	529.325	686.956	937.64	677.025	707.736	455.854	0.297614	YES	NEG		NO	YES
ENSRNOG00000009369	168.984	-0.510138	0.124395	-4.10096	4.11e-05	0.00120069	Tor4a	122.85	142.066	164.66	143.489	145.166	147.813	240.27	195.774	181.055	206.698	205.949	144.341	0.215223	YES	NEG		NO	YES
ENSRNOG00000016962	61.4535	-1.37113	0.334411	-4.10013	4.13e-05	0.00120114	Neu2	29.522	32.4404	42.7688	43.792	35.3611	41.7953	53.6643	98.7608	175.997	60.433	97.2138	37.6133	0.731025	YES	NEG		NO	YES
ENSRNOG00000027839	1857.12	-1.10864	0.27037	-4.10047	4.12e-05	0.00120114	Ptk2b	1149.46	1157.79	1351.49	1374.32	1376.29	1209.01	1989.24	1962.98	5100.88	1899.7	2738.2	1269.73	0.639204	YES	NEG		NO	YES
ENSRNOG00000012761	59.3903	0.957349	0.234083	4.08978	4.32e-05	0.00125402	Ak8	73.329	71.5925	73.7762	55.9046	93.0554	75.4355	32.9304	52.4394	24.2755	41.1645	37.7024	73.8489	0.366616	YES	POS		YES	NO
ENSRNOG00000056174	3000.3	-0.264765	0.0647465	-4.08926	4.33e-05	0.00125484	Pdzd4	2833.16	2752.96	2817.39	2714.17	2805.62	2733.01	3467.45	3082.56	3665.6	3131.13	3336.68	2776.05	0.111017	NO	NEG		NO	NO
ENSRNOG00000003984	321.994	-0.902476	0.221033	-4.08299	4.45e-05	0.00128717	Apln	166.657	158.846	312.212	249.707	287.541	257.908	498.834	461.467	502.705	324.061	446.767	238.812	0.393856	YES	NEG		NO	YES
ENSRNOG00000006723	31.9552	1.29707	0.318093	4.07764	4.55e-05	0.00131503	Itga11	42.8546	54.813	29.9381	43.792	40.9444	39.7565	9.75715	27.9677	19.2181	10.5101	16.8632	42.0164	0.473206	YES	POS		YES	NO
ENSRNOG00000016728	347.44	-1.25175	0.30727	-4.07377	4.63e-05	0.00133496	Tiam2	272.365	276.302	167.867	191.007	226.125	208.977	404.922	353.966	1015.52	357.343	532.939	223.774	0.712211	YES	NEG		NO	YES
ENSRNOG00000036661	424.72	-0.941502	0.231141	-4.07327	4.64e-05	0.00133568	Rab40b	357.122	317.692	281.205	292.567	288.472	325.188	508.591	513.906	977.088	385.37	596.239	310.374	0.498971	YES	NEG		NO	YES
ENSRNOG00000001269	4601.16	-0.311666	0.0765236	-4.07281	4.64e-05	0.00133622	Ppp1cc	4375.93	4382.8	4120.77	4035.38	3953	4310.02	5160.31	5229.08	5825.1	4619.18	5208.42	4196.32	0.132784	NO	NEG		NO	NO
ENSRNOG00000018724	25.117	1.22049	0.29976	4.07156	4.67e-05	0.00134131	Zfp474	31.4267	36.9149	28.8689	34.4745	29.7777	33.6401	19.5143	16.6058	5.05739	14.8893	14.0167	32.5172	0.41669	YES	POS		YES	NO
ENSRNOG00000029260	3417.98	-0.577612	0.141949	-4.06915	4.72e-05	0.00135308	Pitpnm2	3056.01	2929.7	3101.81	2849.27	2875.41	2321.17	3793.09	4122.61	5578.3	3552.41	4261.6	2855.56	0.269074	YES	NEG		NO	YES
ENSRNOG00000003927	237.897	0.444146	0.109202	4.06721	4.76e-05	0.00136229	Cd55	249.509	249.455	257.682	275.796	290.333	275.238	182.946	225.489	171.951	200.567	195.239	266.335	0.172497	YES	POS		YES	NO
ENSRNOG00000012404	207.288	1.35644	0.333673	4.06518	4.8e-05	0.00137204	Thrsp	204.75	244.981	344.289	234.799	297.777	319.072	69.5197	215.875	77.8838	63.9363	106.804	274.278	0.503369	YES	POS		YES	NO
ENSRNOG00000014758	1878.26	-0.51798	0.127436	-4.06463	4.81e-05	0.00137311	Lgi1	1406.58	1498.97	1857.23	1600.74	1668.48	1577.01	2147.79	2042.51	2911.03	2072.24	2293.39	1601.5	0.236936	YES	NEG		NO	YES
ENSRNOG00000012962	553.521	-0.29751	0.0732189	-4.06329	4.84e-05	0.00137884	Nudt16	494.256	558.198	496.118	513.391	476.444	503.583	640.313	607.423	653.415	592.068	623.305	506.998	0.118586	NO	NEG		NO	NO
ENSRNOG00000052412	26.0697	1.78751	0.440092	4.06168	4.87e-05	0.00138407	AABR07026984.1	58.0918	45.864	25.6613	27.9523	36.2916	24.4656	15.8554	14.8578	2.02296	9.63424	10.5926	36.3877	0.652776	YES	POS		YES	NO
ENSRNOG00000057852	21.6257	-1.30988	0.322475	-4.06195	4.87e-05	0.00138407	Cacng6	21.9035	12.305	9.62298	10.2492	13.0278	14.2716	26.8322	29.7156	48.5509	29.7786	33.7193	13.5633	0.571025	YES	NEG		NO	YES
ENSRNOG00000019208	80.3687	0.825756	0.203685	4.05408	5.03e-05	0.0014276	P2rx5	121.897	68.2366	106.922	117.4	93.0554	76.4549	51.225	55.9353	55.6313	56.9296	54.9303	97.3277	0.340305	YES	POS		YES	NO
ENSRNOG00000019257	307.822	0.453818	0.111968	4.05312	5.05e-05	0.00143123	Kif27	361.883	376.979	295.105	303.748	357.333	375.139	265.882	235.977	234.663	271.51	252.008	345.031	0.182676	YES	POS		YES	NO
ENSRNOG00000024061	342.69	-1.27891	0.315663	-4.0515	5.09e-05	0.00143897	Rarb	225.701	219.252	261.959	234.799	187.972	179.414	368.332	367.95	1053.96	327.564	529.452	218.183	0.756647	YES	NEG		NO	YES
ENSRNOG00000005250	54.9573	1.00113	0.247235	4.0493	5.14e-05	0.00145026	Abcg5	84.7568	86.1347	51.3225	63.3586	52.1111	74.4161	41.4679	41.9515	24.2755	29.7786	34.3684	68.6833	0.395737	YES	POS		YES	NO
ENSRNOG00000013416	3.99609	-3.39196	0.838187	-4.04679	5.19e-05	0.00146366	Arid3c	0.952324	1.11863	0	1.86349	0.930554	0	13.4161	8.7399	5.05739	7.88256	8.77398	0.810833	1.15251	YES	NEG		NO	YES
ENSRNOG00000013605	53.0248	1.11785	0.276647	4.04071	5.33e-05	0.00149979	Sh2d6	93.3278	88.372	52.3918	54.9729	54.9027	61.1639	41.4679	22.7237	23.264	37.6611	31.2792	67.5218	0.449868	YES	POS		YES	NO
ENSRNOG00000011357	85.2868	-0.639106	0.158216	-4.03945	5.36e-05	0.00150552	Shbg	86.6615	55.9317	73.7762	66.1538	68.861	67.2803	91.4732	110.997	121.377	110.356	108.551	69.7774	0.26469	YES	NEG		NO	YES
ENSRNOG00000017510	3420.2	-0.47899	0.118664	-4.03652	5.42e-05	0.00152207	Mfge8	2655.08	2441.98	3503.83	2757.96	3097.82	3271.25	4365.1	4113.87	4353.4	3641.74	4118.53	2954.65	0.204619	YES	NEG		NO	YES
ENSRNOG00000018330	90.4643	0.723967	0.179465	4.03403	5.48e-05	0.00153593	Fam83f	109.517	135.355	78.053	119.263	99.5693	101.94	73.1786	60.3053	68.7805	58.6813	65.2364	107.283	0.291647	YES	POS		YES	NO
ENSRNOG00000012683	456.036	-0.372988	0.0924887	-4.03279	5.51e-05	0.00153932	Abhd17c	413.309	436.267	396.68	384.81	398.277	418.973	486.638	547.118	601.829	476.457	528.01	408.053	0.157495	NO	NEG		NO	NO
ENSRNOG00000051905	24.8858	-1.54495	0.383067	-4.0331	5.5e-05	0.00153932	Wnt2	10.4756	10.0677	24.5921	12.1127	11.1667	16.3104	26.8322	31.4636	70.8035	35.0336	41.0332	14.1208	0.74706	YES	NEG		NO	YES
ENSRNOG00000009592	2276.55	0.256092	0.0635618	4.02902	5.6e-05	0.00156184	Cyb5r3	2568.42	2481.13	2432.47	2430.92	2395.25	2303.84	2009.97	2200.71	1866.18	2076.62	2038.37	2435.34	0.100936	NO	POS		NO	NO
ENSRNOG00000023639	1272.57	0.226269	0.0561983	4.02626	5.67e-05	0.00157785	Rpusd1	1366.58	1306.56	1448.79	1351.96	1287.89	1342.55	1197.69	1121.33	1154.1	1148.23	1155.34	1350.72	0.0870568	NO	POS		NO	NO
ENSRNOG00000014661	142.697	-1.31379	0.326584	-4.02281	5.75e-05	0.00159871	Zfp385d	51.4255	40.2708	147.552	99.6966	114.458	83.5907	170.75	200.144	285.237	233.849	222.495	89.499	0.561107	YES	NEG		NO	YES
ENSRNOG00000038883	4929.9	-0.403283	0.100322	-4.01988	5.82e-05	0.00161625	LOC294154	3702.64	3916.33	4821.11	4677.35	4692.79	4389.53	5335.94	5856.6	6365.23	5541.44	5774.8	4366.62	0.171255	YES	NEG		NO	YES
ENSRNOG00000021510	34.1783	-1.73518	0.431879	-4.01776	5.88e-05	0.00162839	Tbc1d10c	25.7127	21.254	18.1767	16.7714	11.1667	13.2522	26.8322	63.8012	113.286	31.5303	58.8623	17.7223	0.923256	YES	NEG		NO	YES
ENSRNOG00000008704	639.975	-0.374219	0.0931673	-4.01664	5.9e-05	0.00163366	Nlk	609.487	569.384	544.233	552.524	578.805	577.999	708.613	725.411	872.906	660.384	741.828	572.072	0.162214	NO	NEG		NO	NO
ENSRNOG00000038600	371.121	1.18616	0.295406	4.01535	5.94e-05	0.00164007	Dnaaf3	621.868	569.384	306.866	401.582	466.208	504.602	240.27	255.205	85.9756	259.249	210.175	478.418	0.456642	YES	POS		YES	NO
ENSRNOG00000004258	98.3979	-0.700377	0.174606	-4.01118	6.04e-05	0.00166427	Chst7	54.2825	72.7112	97.299	80.13	94.9166	73.3967	113.427	130.224	140.595	126.997	127.811	78.7893	0.291716	YES	NEG		NO	YES
ENSRNOG00000017473	163.218	1.36739	0.340866	4.01152	6.03e-05	0.00166427	Ttc25	313.315	294.201	144.345	177.031	197.278	171.259	87.8143	134.594	34.3903	77.9498	83.6872	216.238	0.547347	YES	POS		YES	NO
ENSRNOG00000012531	468.53	0.615781	0.153556	4.01014	6.07e-05	0.00166913	Ephb2	479.019	472.063	607.317	614.951	639.291	452.613	357.355	360.958	282.202	419.528	355.011	544.209	0.257782	YES	POS		YES	NO
ENSRNOG00000046439	763.846	-0.265396	0.0662452	-4.00627	6.17e-05	0.00169412	NEWGENE_1309258	726.623	720.4	653.293	717.443	732.346	690.133	823.259	880.982	889.089	804.897	849.557	706.706	0.105725	NO	NEG		NO	NO
ENSRNOG00000018905	26.852	1.5662	0.39106	4.00501	6.2e-05	0.0017006	Armc4	56.1871	29.0845	24.5921	26.0888	40.0138	43.8341	8.5375	20.9758	6.06887	13.1376	12.1799	36.6334	0.598288	YES	POS		YES	NO
ENSRNOG00000028648	3547.44	-0.669959	0.167552	-3.99851	6.37e-05	0.00174534	Olig1	1976.07	2539.3	3445.03	2853	3319.29	3081.64	4784.66	3903.24	5428.6	4143.6	4565.03	2869.05	0.294137	YES	NEG		NO	YES
ENSRNOG00000053479	1059.73	-0.703111	0.175995	-3.99505	6.47e-05	0.00176832	AABR07029417.1	1197.07	1025.79	727.069	698.808	683.958	749.258	1378.2	1277.77	1467.65	1391.71	1378.83	846.992	0.302376	YES	NEG		NO	YES
ENSRNOG00000005223	265.318	-0.562491	0.140817	-3.99449	6.48e-05	0.00176989	Hnmt	238.081	252.811	213.844	197.53	204.722	228.345	414.679	278.803	338.845	285.524	329.463	222.555	0.255898	YES	NEG		NO	YES
ENSRNOG00000005347	619.182	-0.508784	0.127509	-3.99019	6.6e-05	0.00179958	Fjx1	460.925	436.267	668.262	507.8	522.972	581.057	784.231	737.647	791.987	700.672	753.634	529.547	0.216549	YES	NEG		NO	YES
ENSRNOG00000006860	14.3018	-2.01123	0.504548	-3.9862	6.71e-05	0.00182733	Itk	3.8093	6.7118	6.41532	7.45395	10.2361	4.07759	15.8554	22.7237	52.5969	13.1376	26.0784	6.45068	1.02633	YES	NEG		NO	YES
ENSRNOG00000015519	418.143	2.69254	0.676769	3.97853	6.93e-05	0.00188452	Ces1d	899.946	885.957	255.543	634.517	476.444	638.143	129.282	104.005	6.06887	151.52	97.719	631.759	0.7968	YES	POS		YES	NO
ENSRNOG00000025815	986.626	-0.266224	0.066939	-3.97712	6.98e-05	0.00189286	Cdr2l	885.661	921.754	935.567	938.266	964.985	828.771	1086.7	1053.16	1166.23	1085.17	1097.82	912.501	0.107448	NO	NEG		NO	NO
ENSRNOG00000020230	597.526	-0.342384	0.0861563	-3.97399	7.07e-05	0.00191508	Pias4	547.586	559.317	493.979	518.049	606.722	511.738	674.463	627.525	734.333	701.548	684.467	539.565	0.141999	NO	NEG		NO	NO
ENSRNOG00000032018	10.5995	-1.72625	0.434441	-3.97351	7.08e-05	0.00191611	Tmem200b	4.76162	3.3559	7.48454	2.79523	4.65277	10.194	14.6357	21.8497	22.2525	14.0134	18.1879	5.54067	0.691135	YES	NEG		NO	YES
ENSRNOG00000016306	1796.7	0.679669	0.171304	3.96762	7.26e-05	0.00196111	Adgrv1	2646.51	2757.43	1506.53	1781.49	2025.82	1969.48	1251.35	1416.74	1298.74	1312.88	1319.93	2114.54	0.306862	YES	POS		YES	NO
ENSRNOG00000009533	467.388	0.67444	0.170009	3.96709	7.28e-05	0.00196256	Erich3	497.113	399.352	613.732	619.61	648.596	518.874	284.177	297.156	385.373	409.893	344.15	549.546	0.283633	YES	POS		YES	NO
ENSRNOG00000029330	234.472	0.559051	0.14096	3.96602	7.31e-05	0.00196851	Ca5b	243.795	256.167	296.174	253.434	286.611	280.335	153.675	232.481	153.745	188.306	182.052	269.419	0.223547	YES	POS		YES	NO
ENSRNOG00000017975	179.928	0.920158	0.232078	3.96486	7.34e-05	0.00197512	Dnajb13	315.219	246.099	175.352	191.007	184.25	218.151	148.796	135.468	72.8264	112.108	117.3	221.68	0.385598	YES	POS		YES	NO
ENSRNOG00000048187	24.1485	-1.29108	0.325837	-3.96236	7.42e-05	0.00199124	LOC691153	11.4279	6.7118	26.7305	19.5666	12.0972	15.291	35.3697	34.0856	36.4132	43.792	37.4151	15.3042	0.530698	YES	NEG		NO	YES
ENSRNOG00000058275	52.3458	1.30406	0.329123	3.96222	7.43e-05	0.00199124	Spef2	67.615	77.1857	63.084	61.4951	85.611	57.0863	37.8089	34.0856	7.08035	32.4061	27.8452	68.6795	0.45785	YES	POS		YES	NO
ENSRNOG00000005148	43.3067	-1.3241	0.334345	-3.96028	7.49e-05	0.00200448	Scrt2	12.3802	16.7795	23.5228	43.792	32.5694	32.6207	81.7161	45.4475	69.792	74.4464	67.8505	26.9441	0.567303	YES	NEG		NO	YES
ENSRNOG00000011575	23.6716	1.17513	0.296807	3.95924	7.52e-05	0.00201033	Adamts18	26.6651	38.0335	33.1458	27.9523	34.4305	23.4462	8.5375	18.3538	12.1377	14.0134	13.2606	30.6122	0.427752	YES	POS		YES	NO
ENSRNOG00000002413	621.934	0.723266	0.182719	3.95836	7.55e-05	0.00201476	Gpc4	891.375	854.636	608.386	732.35	602.999	741.103	472.002	554.983	303.443	458.064	447.123	738.475	0.297898	YES	POS		YES	NO
ENSRNOG00000007948	1717.81	-0.374878	0.0947306	-3.95731	7.58e-05	0.00202067	Nf2	1358.01	1471	1667.98	1609.12	1601.48	1505.65	1872.15	1985.7	2300.1	1806.86	1991.2	1535.54	0.16302	NO	NEG		NO	NO
ENSRNOG00000031536	480.241	-0.925654	0.234048	-3.95498	7.65e-05	0.00203751	Syndig1	240.938	234.913	449.072	375.493	408.513	409.798	595.186	538.378	939.663	610.461	670.922	353.121	0.430183	YES	NEG		NO	YES
ENSRNOG00000001726	451.23	-0.454504	0.114966	-3.95339	7.71e-05	0.0020435	Tmem44	456.163	444.097	349.635	324.247	404.791	379.216	532.984	534.882	576.543	509.739	538.537	393.025	0.190745	YES	NEG		NO	YES
ENSRNOG00000006591	1296.3	-0.80958	0.20479	-3.95322	7.71e-05	0.0020435	Fam163b	952.324	870.297	1203.94	1003.49	1006.86	940.905	1431.86	1395.76	2743.13	1414.48	1746.31	996.302	0.425621	YES	NEG		NO	YES
ENSRNOG00000057867	354.831	1.08143	0.27354	3.95345	7.7e-05	0.0020435	Mns1	686.626	581.689	255.543	371.766	418.75	384.313	208.559	243.843	140.595	256.621	212.405	449.781	0.484421	YES	POS		YES	NO
ENSRNOG00000048651	37.6294	-1.12364	0.284354	-3.95157	7.76e-05	0.00205471	Nrtn	33.3313	30.2031	18.1767	15.8396	20.4722	35.6789	57.3232	48.0694	44.505	72.6947	55.6481	25.617	0.485084	YES	NEG		NO	YES
ENSRNOG00000022432	8165.77	0.373514	0.0945446	3.95066	7.79e-05	0.00205952	Tmem59l	9830.84	9196.28	8630.74	8615.83	8553.66	9084.88	7856.94	6693.89	5820.05	7374.58	6936.36	8985.37	0.150753	NO	POS		NO	NO
ENSRNOG00000016526	80.7315	0.890703	0.225548	3.94906	7.85e-05	0.00207037	Dsg2	110.47	102.914	70.5685	118.331	93.0554	98.8816	54.8839	67.2972	31.3558	59.5571	53.2735	99.0368	0.348145	YES	POS		YES	NO
ENSRNOG00000021355	159.34	-0.660877	0.167513	-3.94523	7.97e-05	0.00210066	Car6	142.849	165.558	116.545	150.011	96.7777	103.979	214.657	194.9	215.445	192.685	204.422	129.286	0.27904	YES	NEG		NO	YES
ENSRNOG00000052564	6091.53	0.83331	0.211479	3.9404	8.13e-05	0.00214035	Gpx3	8364.26	7913.21	6069.96	6994.6	6912.16	8074.65	5102.99	4049.19	2273.8	5160.45	4146.61	7388.14	0.321395	YES	POS		YES	NO
ENSRNOG00000038328	1862.36	-0.424366	0.107707	-3.94	8.15e-05	0.00214074	Gjc2	1335.16	1717.1	1695.78	1645.46	1679.65	1758.46	1858.74	2186.72	2438.67	2307.84	2197.99	1638.6	0.183738	YES	NEG		NO	YES
ENSRNOG00000058571	867.077	-0.364305	0.0924752	-3.93949	8.17e-05	0.00214222	AABR07024542.1	743.765	774.094	824.368	716.511	755.61	851.198	1018.4	922.059	1146	918.756	1001.31	777.591	0.157297	NO	NEG		NO	NO
ENSRNOG00000011471	311.103	0.334418	0.0849794	3.93529	8.31e-05	0.00217382	Fgf9	346.646	352.369	344.289	330.769	320.111	342.518	257.345	256.953	263.996	296.034	268.582	339.45	0.125825	NO	POS		NO	NO
ENSRNOG00000017704	501.957	-0.311034	0.0790366	-3.93531	8.31e-05	0.00217382	Sema3f	471.4	477.656	470.457	479.848	443.874	404.701	543.961	580.329	600.818	546.524	567.908	457.989	0.125127	NO	NEG		NO	NO
ENSRNOG00000007092	7.16081	2.90525	0.738634	3.93328	8.38e-05	0.00218457	Fgb	13.3325	20.1354	9.62298	8.38569	9.30554	5.09699	1.21964	2.62197	1.01148	0.87584	1.43223	10.9799	0.878379	YES	POS		YES	NO
ENSRNOG00000024040	784.309	-0.363349	0.0923831	-3.93307	8.39e-05	0.00218457	Mb21d2	679.959	620.841	748.454	709.989	716.527	746.2	843.993	826.794	1030.7	919.632	905.279	703.662	0.156071	NO	NEG		NO	NO
ENSRNOG00000061527	369.328	1.24568	0.316718	3.93307	8.39e-05	0.00218457	Gck	560.919	473.182	343.219	508.732	464.347	532.126	276.859	202.766	65.7461	265.38	202.688	480.421	0.444359	YES	POS		YES	NO
ENSRNOG00000032941	60.7794	-1.43679	0.365453	-3.93152	8.44e-05	0.00219552	Mab21l1	33.3313	36.9149	76.9838	26.0888	18.6111	25.485	85.375	119.737	68.7805	116.487	97.5947	36.2358	0.626774	YES	NEG		NO	YES
ENSRNOG00000002976	294.068	0.658672	0.167552	3.93115	8.45e-05	0.00219572	Maats1	368.549	316.573	359.258	321.452	361.986	339.46	254.905	207.136	141.607	269.759	218.352	344.546	0.255113	YES	POS		YES	NO
ENSRNOG00000011170	356.489	0.43642	0.111025	3.93081	8.47e-05	0.00219572	RGD1359634	418.07	378.098	385.988	358.721	378.736	469.943	286.616	325.124	257.927	305.668	293.834	398.259	0.179041	YES	POS		YES	NO
ENSRNOG00000029862	40.1289	-0.915546	0.232994	-3.92948	8.51e-05	0.00220478	Spc24	30.4744	39.1522	26.7305	28.8841	23.2639	29.5625	51.225	62.9273	68.7805	40.2887	55.8054	29.6779	0.394893	YES	NEG		NO	YES
ENSRNOG00000049770	48.163	1.11905	0.284935	3.9274	8.59e-05	0.00222077	Cryba4	46.6639	80.5416	40.6303	59.6316	57.6944	83.5907	26.8322	38.4555	28.3214	19.2685	28.2194	61.4587	0.457132	YES	POS		YES	NO
ENSRNOG00000038784	44.9495	0.91581	0.233265	3.92605	8.64e-05	0.0022301	Piezo2	65.7104	55.9317	51.3225	50.3142	58.6249	49.9505	36.5893	37.5816	17.1951	26.2752	29.4103	55.309	0.337905	YES	POS		YES	NO
ENSRNOG00000005061	3512.41	-0.20019	0.051022	-3.9236	8.72e-05	0.00224971	Dlst	3300.76	3183.63	3516.66	3316.08	3437.47	3134.65	3780.89	3736.31	3936.67	3781	3808.72	3314.87	0.0801979	NO	NEG		NO	NO
ENSRNOG00000000581	573.315	-0.313727	0.0800507	-3.91911	8.89e-05	0.00228879	Cdc40	509.493	502.266	560.271	517.118	535.069	509.699	652.509	622.281	726.241	598.199	649.807	522.319	0.13083	NO	NEG		NO	NO
ENSRNOG00000060511	31.3225	1.61298	0.411698	3.91787	8.93e-05	0.00229734	Tcap	54.2825	52.5758	28.8689	54.0411	17.6805	49.9505	14.6357	22.7237	7.08035	11.3859	13.9564	42.8999	0.617937	YES	POS		YES	NO
ENSRNOG00000011448	494.175	-0.292913	0.0748009	-3.91591	9.01e-05	0.00231283	Eri1	441.878	467.589	425.549	501.278	438.291	446.496	531.764	575.959	553.279	559.662	555.166	453.514	0.115817	NO	NEG		NO	NO
ENSRNOG00000010475	444.067	-0.450977	0.115222	-3.91399	9.08e-05	0.00232802	Casp3	343.789	449.691	344.289	351.267	384.319	450.574	518.348	505.166	582.611	510.615	529.185	387.321	0.191583	YES	NEG		NO	YES
ENSRNOG00000018631	445.141	0.715722	0.183049	3.91	9.23e-05	0.0023634	Enkur	690.435	598.469	395.611	451.896	494.124	536.203	324.425	360.958	236.686	362.598	321.167	527.79	0.307653	YES	POS		YES	NO
ENSRNOG00000002188	54.7029	-1.44545	0.369732	-3.90944	9.25e-05	0.00236557	Hpse	24.7604	26.8472	42.7688	33.5428	18.6111	47.9117	60.9822	60.3053	163.859	67.4397	88.1467	32.407	0.764965	YES	NEG		NO	YES
ENSRNOG00000019336	8.68203	2.57502	0.659184	3.90637	9.37e-05	0.00239246	Gata3	8.57092	13.4236	20.3152	8.38569	10.2361	17.3298	2.43929	5.24394	0	0.87584	2.13977	13.0435	0.788907	YES	POS		YES	NO
ENSRNOG00000023627	244.48	0.680261	0.174187	3.90535	9.41e-05	0.00239253	Cfap74	386.644	329.997	211.705	254.366	280.097	263.005	203.68	173.05	161.836	180.423	179.747	287.636	0.298737	YES	POS		YES	NO
ENSRNOG00000053943	2137.85	0.190634	0.0488113	3.90554	9.4e-05	0.00239253	Cops3	2251.29	2346.89	2215.42	2204.51	2201.69	2274.28	2067.3	1955.99	1871.23	1989.91	1971.11	2249.01	0.0732555	NO	POS		NO	NO
ENSRNOG00000058510	7.91366	-2.36459	0.605394	-3.90586	9.39e-05	0.00239253	AC127140.1	4.76162	1.11863	4.27688	3.72697	2.79166	1.0194	10.9768	11.3619	30.3443	8.7584	15.3604	2.94919	1.10302	YES	NEG		NO	YES
ENSRNOG00000001873	804.345	1.33058	0.340847	3.90375	9.47e-05	0.00240169	P2rx6	1343.73	1328.94	779.461	943.856	1017.1	944.982	550.059	542.748	121.377	471.202	421.347	1059.68	0.483604	YES	POS		YES	NO
ENSRNOG00000004364	1281.89	0.210885	0.0540209	3.90376	9.47e-05	0.00240169	Bre	1333.25	1365.85	1369.67	1368.73	1344.65	1347.64	1269.65	1137.93	1129.82	1151.73	1172.28	1354.97	0.0797823	NO	POS		NO	NO
ENSRNOG00000003703	195.27	-0.441795	0.113224	-3.90197	9.54e-05	0.00240953	Mcm6	172.371	190.168	175.352	183.553	144.236	160.046	217.097	244.717	248.824	216.333	231.742	170.954	0.180355	YES	NEG		NO	YES
ENSRNOG00000017748	477.899	-0.558574	0.143134	-3.90246	9.52e-05	0.00240953	Nkx6-2	320.933	440.741	429.826	399.718	360.125	459.749	622.018	523.52	716.126	506.236	591.975	401.849	0.250565	YES	NEG		NO	YES
ENSRNOG00000037522	42.4353	-1.24842	0.319947	-3.90195	9.54e-05	0.00240953	AABR07016640.1	30.4744	50.3385	17.1075	19.5666	22.3333	24.4656	81.7161	55.9353	76.8723	45.5437	65.0169	27.381	0.556427	YES	NEG		NO	YES
ENSRNOG00000019321	382.81	1.17737	0.301909	3.89974	9.63e-05	0.00242823	Cck	669.484	628.672	546.371	285.114	241.944	585.135	251.247	235.103	147.676	237.353	217.845	492.787	0.519015	YES	POS		YES	NO
ENSRNOG00000009358	264.812	-0.340651	0.0873676	-3.89906	9.66e-05	0.00243173	Osgin2	219.035	237.15	239.505	247.844	250.319	240.578	318.327	297.156	313.558	284.648	303.422	239.072	0.133607	NO	NEG		NO	NO
ENSRNOG00000035529	43.7382	1.35601	0.347997	3.89662	9.75e-05	0.00245292	Mir135a	79.0429	68.2366	28.8689	51.2459	56.7638	63.2027	23.1732	28.8417	9.1033	28.9027	22.5052	57.8935	0.524534	YES	POS		YES	NO
ENSRNOG00000009079	2335.11	-0.635262	0.163132	-3.89416	9.85e-05	0.00247447	Prkar2b	1822.75	1751.78	1877.55	1925.91	1916.01	2177.43	2717.37	2419.2	4245.17	2497.9	2969.91	1911.91	0.319455	YES	NEG		NO	YES
ENSRNOG00000011521	297.256	-1.04427	0.268215	-3.8934	9.88e-05	0.00247885	Filip1	189.512	180.1	239.505	189.144	237.291	216.112	287.836	331.242	770.746	331.068	430.223	208.611	0.590311	YES	NEG		NO	YES
ENSRNOG00000013171	510.404	0.811898	0.2087	3.89027	0.000100133	0.0025076	Grm2	713.291	482.131	736.692	494.756	467.138	805.325	382.968	319.006	270.065	432.665	351.176	616.555	0.357075	YES	POS		YES	NO
ENSRNOG00000001204	1930.12	-0.266289	0.0684851	-3.88828	0.000100958	0.00252479	Ankrd13a	1752.28	1802.12	1970.57	1699.5	1777.36	1711.57	2061.2	2174.49	2319.32	2032.83	2146.96	1785.57	0.110967	NO	NEG		NO	NO
ENSRNOG00000011599	421.202	0.666772	0.171549	3.88677	0.000101589	0.00253707	Gldc	655.199	548.13	380.642	462.145	476.444	443.438	297.593	329.494	370.201	248.739	311.507	494.333	0.289443	YES	POS		YES	NO
ENSRNOG00000002768	62.1574	0.966891	0.248927	3.88424	0.000102652	0.0025601	Tmem114	76.1859	77.1857	71.6377	90.3791	57.6944	90.7264	43.9072	41.0775	20.2296	52.5504	39.4412	77.3015	0.370486	YES	POS		YES	NO
ENSRNOG00000008822	7364.61	-0.57457	0.148018	-3.88176	0.000103703	0.00258278	Fkbp1a	6287.24	6332.58	5964.11	5816.88	6098.85	6455.85	8052.08	8178.8	12853.9	7605.8	9172.64	6159.25	0.28746	YES	NEG		NO	YES
ENSRNOG00000030124	11149.1	-0.231371	0.0597206	-3.87422	0.000106967	0.00266042	Ptpn11	9555.62	10907.8	11096.4	10593.9	10542.3	9846.37	12575.7	12096.9	12450.3	11825.6	12237.1	10423.7	0.0948196	NO	NEG		NO	NO
ENSRNOG00000055142	39.2446	0.846927	0.218736	3.87191	0.000107986	0.00268209	NEWGENE_2319083	53.3301	49.2199	45.9764	53.1094	41.875	43.8341	20.7339	33.2116	22.2525	28.9027	26.2752	47.8908	0.310709	YES	POS		YES	NO
ENSRNOG00000009772	1517.94	-0.680552	0.175809	-3.87097	0.000108402	0.00268877	Kirrel3	991.369	977.685	1538.61	1276.49	1306.5	1247.74	1657.5	1634.36	2599.5	1949.62	1960.24	1223.07	0.320847	YES	NEG		NO	YES
ENSRNOG00000017178	915.93	1.14533	0.296046	3.86876	0.000109391	0.00270959	Hydin	1521.81	1409.48	825.438	937.334	1273.93	1070.37	598.845	619.659	211.399	691.038	530.235	1173.06	0.4467	YES	POS		YES	NO
ENSRNOG00000016700	7.37991	3.62525	0.937213	3.86812	0.000109677	0.00271042	Tcf21	13.3325	12.305	3.20766	17.7031	7.44444	16.3104	0	3.49596	0	0	0.87399	11.7172	0.949487	YES	POS		YES	NO
ENSRNOG00000042867	87.6243	0.895505	0.231515	3.86802	0.000109723	0.00271042	LOC688801	140.944	120.812	78.053	84.7887	86.5416	134.561	53.6643	70.7932	46.528	59.5571	57.6357	107.617	0.383472	YES	POS		YES	NO
ENSRNOG00000058173	25.8254	-1.21444	0.314076	-3.86671	0.000110313	0.00272132	AABR07041949.1	13.3325	19.0168	14.9691	11.1809	21.4028	21.4074	52.4447	38.4555	22.2525	43.792	39.2362	16.8849	0.544172	YES	NEG		NO	YES
ENSRNOG00000021521	90.5321	-0.626083	0.162054	-3.86343	0.000111805	0.00275437	Chst5	58.0918	73.8298	90.8837	72.676	71.6527	79.5131	107.329	119.737	133.515	98.0941	114.669	74.4412	0.264687	YES	NEG		NO	YES
ENSRNOG00000017164	439.111	-0.422124	0.109309	-3.86176	0.000112575	0.0027696	Afap1l2	425.689	417.25	372.088	348.472	408.513	348.634	472.002	603.927	512.819	481.712	517.615	386.775	0.182789	YES	NEG		NO	YES
ENSRNOG00000043219	74.4877	0.954939	0.247363	3.86047	0.00011317	0.00278046	Fbn2	103.803	110.745	70.5685	81.0617	106.083	81.5519	63.4214	55.9353	25.287	46.4195	47.7658	92.3022	0.373226	YES	POS		YES	NO
ENSRNOG00000007266	63.9439	1.01971	0.264427	3.8563	0.000115115	0.0028208	RGD1311251	100.946	115.219	52.3918	70.8125	72.5832	69.3191	45.1268	48.0694	27.3099	37.6611	39.5418	80.212	0.433687	YES	POS		YES	NO
ENSRNOG00000016267	116.445	-1.60157	0.415314	-3.85629	0.000115122	0.0028208	Chst15	29.522	29.0845	116.545	68.949	80.9582	60.1445	119.525	168.68	343.903	147.141	194.812	64.2005	0.795825	YES	NEG		NO	YES
ENSRNOG00000003800	1511.78	-0.875341	0.227134	-3.85385	0.000116273	0.00284517	Rgs9	1324.68	1389.34	864.999	1062.19	1118.53	1040.81	1784.34	1703.41	3305.51	1523.96	2079.3	1133.42	0.461219	YES	NEG		NO	YES
ENSRNOG00000014867	106.566	1.28031	0.332682	3.84844	0.000118871	0.00290482	Synpo2	106.66	73.8298	196.736	152.806	172.153	134.561	50.0054	91.7689	29.3329	57.8055	57.2282	139.458	0.525147	YES	POS		YES	NO
ENSRNOG00000013484	2757.39	0.897082	0.23327	3.84568	0.00012022	0.00293386	Gsta1	4233.08	4059.52	2071.08	3145.57	2838.19	3958.32	1607.49	2620.22	1603.19	1437.25	1817.04	3384.29	0.389093	YES	POS		YES	NO
ENSRNOG00000013641	149.502	1.14259	0.297145	3.84523	0.000120441	0.00293531	Myo7a	172.371	213.659	181.767	191.007	219.611	170.24	97.5715	111.871	28.3214	108.604	86.5919	191.442	0.406369	YES	POS		YES	NO
ENSRNOG00000003104	920.81	0.303347	0.0789762	3.84099	0.000122538	0.00298241	Trpv2	993.274	994.465	1030.73	982.99	988.249	987.797	868.386	744.639	724.218	893.357	807.65	996.25	0.11943	NO	POS		NO	NO
ENSRNOG00000017459	156.17	1.18182	0.308087	3.83598	0.000125063	0.00303573	C1ql3	119.993	91.7279	298.312	240.39	238.222	218.151	98.7911	81.281	75.8609	98.97	88.7257	201.133	0.531276	YES	POS		YES	NO
ENSRNOG00000022707	22.5152	1.21187	0.315907	3.83615	0.000124976	0.00303573	Pmp2	21.9035	27.9658	25.6613	40.065	26.9861	32.6207	8.5375	16.6058	15.1722	9.63424	12.4874	29.2004	0.449106	YES	POS		YES	NO
ENSRNOG00000013908	20.1343	1.31406	0.342617	3.83536	0.000125383	0.00303945	Bpifa5	30.4744	34.6776	17.1075	20.4984	26.9861	28.5432	15.8554	11.3619	7.08035	8.7584	10.764	26.3812	0.479954	YES	POS		YES	NO
ENSRNOG00000013000	13445.1	-0.289656	0.0755464	-3.83414	0.000126002	0.0030504	Ldhb	13500.1	13229	12657.4	11523.8	11370.4	11800.6	15357.7	14272.3	16171.5	14567.9	15092.3	12346.9	0.122481	NO	NEG		NO	NO
ENSRNOG00000056151	270.349	1.66214	0.433865	3.831	0.000127622	0.0030855	Rasgrf2	132.373	110.745	528.194	509.664	574.152	378.197	89.034	110.997	120.366	149.769	117.541	372.221	0.747448	YES	POS		YES	NO
ENSRNOG00000045846	322.49	0.837466	0.218782	3.82786	0.000129265	0.00312107	Rfx2	425.689	448.572	341.081	370.834	402	360.867	243.929	282.299	112.274	237.353	218.964	391.507	0.320674	YES	POS		YES	NO
ENSRNOG00000047143	714.831	-0.426383	0.111399	-3.82752	0.000129442	0.00312121	Fkbp1b	739.003	717.044	601.971	535.753	550.888	625.911	887.9	812.81	834.469	842.558	844.435	628.428	0.180818	YES	NEG		NO	YES
ENSRNOG00000048145	574.384	0.57994	0.151537	3.82706	0.000129682	0.00312284	Sstr1	531.397	508.978	704.616	750.054	662.555	814.499	461.025	453.601	389.419	467.699	442.936	662.016	0.254559	YES	POS		YES	NO
ENSRNOG00000002164	42.7717	1.64297	0.429477	3.82551	0.000130503	0.00313847	Nmu	73.329	51.4571	21.3844	119.263	42.8055	43.8341	23.1732	13.9838	19.2181	19.2685	18.9109	58.6789	0.765123	YES	POS		YES	NO
ENSRNOG00000015910	49.0948	1.13405	0.29667	3.82259	0.000132056	0.00317161	Lmntd1	66.6627	70.4739	65.2224	55.9046	67.9305	49.9505	40.2482	18.3538	14.1607	42.0403	28.7008	62.6908	0.414171	YES	POS		YES	NO
ENSRNOG00000011820	8.26354	2.03631	0.533117	3.81963	0.000133653	0.00320573	Acpp	14.2849	8.94906	12.8306	13.0444	13.0278	9.17458	2.43929	4.36995	1.01148	3.50336	2.83102	11.8852	0.609492	YES	POS		YES	NO
ENSRNOG00000013588	88.4273	1.89849	0.497429	3.81659	0.000135307	0.00324112	Glra1	41.9023	35.7963	225.605	169.577	158.194	119.27	31.7107	33.2116	18.2066	50.7987	33.4819	125.058	0.832461	YES	POS		YES	NO
ENSRNOG00000017766	284.961	-1.07262	0.281335	-3.81261	0.000137507	0.00328949	Car12	212.368	184.574	182.837	207.779	182.389	216.112	306.13	322.502	774.792	260.125	415.887	197.677	0.629283	YES	NEG		NO	YES
ENSRNOG00000007133	3288.52	0.327834	0.0861078	3.80725	0.00014052	0.00334876	Plxnb2	3915.96	3430.85	3495.28	3881.64	3617.07	3136.69	2849.09	3111.4	2608.6	2838.6	2851.92	3579.58	0.137071	NO	POS		NO	NO
ENSRNOG00000017922	12.3038	-1.88965	0.496332	-3.80722	0.000140537	0.00334876	Tpbgl	2.85697	0	8.55376	6.52221	9.30554	8.15519	14.6357	20.1018	22.2525	30.6544	21.9111	5.89894	0.774034	YES	NEG		NO	YES
ENSRNOG00000021109	410.614	1.26925	0.333332	3.80777	0.000140223	0.00334876	Ccdc114	761.859	713.688	311.143	477.053	491.333	461.787	239.05	315.51	85.9756	248.739	222.319	536.144	0.519003	YES	POS		YES	NO
ENSRNOG00000006989	20897.8	-0.178288	0.0468338	-3.80682	0.000140764	0.00334977	Vamp2	20612.1	20610.8	19949.5	18977.8	18958.2	20010.8	22891.5	21455.6	22682.4	22829.7	22464.8	19853.2	0.0722221	NO	NEG		NO	NO
ENSRNOG00000019057	503.814	-0.572062	0.150325	-3.80551	0.000141513	0.00336319	Prkcq	333.313	408.301	506.81	497.551	422.472	361.886	581.77	575.085	760.632	590.316	626.951	421.722	0.255899	YES	NEG		NO	YES
ENSRNOG00000006076	836.245	-0.504774	0.132697	-3.80394	0.000142411	0.00338012	Steap2	621.868	564.91	889.591	776.142	748.166	696.249	995.229	944.783	1128.81	996.706	1016.38	716.154	0.218978	YES	NEG		NO	YES
ENSRNOG00000047967	280.156	-0.495376	0.130288	-3.80216	0.000143441	0.00340014	Arhgef19	244.747	240.506	232.021	255.298	255.902	214.074	358.575	291.039	417.74	291.655	339.752	240.425	0.225895	YES	NEG		NO	YES
ENSRNOG00000014973	403.923	0.837456	0.220368	3.80026	0.000144544	0.00342182	Tekt1	677.102	577.215	348.566	452.827	433.638	452.613	296.373	339.108	178.02	283.772	274.318	490.327	0.364044	YES	POS		YES	NO
ENSRNOG00000020904	753.803	-0.417509	0.109886	-3.79949	0.000144996	0.00342804	Cdc42ep2	562.824	725.993	752.731	695.081	634.638	616.736	862.288	873.99	1011.48	802.27	887.506	664.667	0.181596	YES	NEG		NO	YES
ENSRNOG00000012591	6.61261	4.45105	1.1716	3.79912	0.000145209	0.00342864	Pkd2l1	20.9511	10.0677	2.13844	13.9762	13.0278	4.07759	0	0	1.01148	0.87584	0.47183	10.7065	1.11708	YES	POS		YES	NO
ENSRNOG00000003235	1032.81	-0.250823	0.0660875	-3.79531	0.000147457	0.00346826	Mgat4b	935.182	997.821	930.221	1029.58	968.707	896.051	1164.76	1121.33	1203.66	1080.79	1142.63	959.593	0.102488	NO	NEG		NO	NO
ENSRNOG00000005185	419.118	0.617523	0.162707	3.79531	0.00014746	0.00346826	Nxph3	518.064	375.861	451.211	503.142	451.319	621.833	341.5	299.778	251.858	376.611	317.437	486.905	0.266083	YES	POS		YES	NO
ENSRNOG00000027309	105.102	-0.954525	0.251468	-3.79581	0.000147164	0.00346826	Cntnap3b	65.7104	49.2199	70.5685	82.9252	97.7082	91.7458	135.38	107.501	221.514	128.749	148.286	76.313	0.466389	YES	NEG		NO	YES
ENSRNOG00000054126	42.1601	-0.993043	0.261955	-3.7909	0.000150105	0.00352591	AC135645.1	26.6651	51.4571	20.3152	29.8158	25.125	28.5432	56.1036	59.4313	50.5739	73.5706	59.9198	30.3202	0.431739	YES	NEG		NO	YES
ENSRNOG00000014166	79.4287	1.26791	0.334588	3.78946	0.000150974	0.00354176	Smoc2	159.99	137.592	47.0457	87.5839	76.3055	113.153	56.1036	33.2116	33.3788	49.9229	43.1542	103.612	0.560006	YES	POS		YES	NO
ENSRNOG00000016838	29.8246	1.54626	0.408966	3.7809	0.00015626	0.00366103	Pla2g5	65.7104	39.1522	18.1767	46.5872	40.9444	32.6207	8.5375	23.5977	14.1607	8.7584	13.7636	40.5319	0.622678	YES	POS		YES	NO
ENSRNOG00000022181	3.75811	-3.63836	0.964121	-3.77376	0.000160807	0.00376271	LOC103693984	0.952324	0	2.13844	0	0.930554	0	14.6357	5.24394	4.04591	9.63424	8.38995	0.67022	1.30358	YES	NEG		NO	YES
ENSRNOG00000017690	214.049	-0.814245	0.215821	-3.77278	0.000161441	0.0037727	Ccsap	139.039	152.134	179.629	165.85	184.25	164.123	252.466	220.245	454.154	228.594	288.865	164.171	0.428533	YES	NEG		NO	YES
ENSRNOG00000016497	683.341	-0.288592	0.0765323	-3.77086	0.000162686	0.00379692	Bloc1s5	608.535	581.689	693.924	635.449	654.18	594.309	709.832	790.087	772.769	792.635	766.331	628.014	0.118637	NO	NEG		NO	NO
ENSRNOG00000049334	40.1615	1.16616	0.309282	3.77054	0.000162898	0.00379698	Atp2c2	63.8057	55.9317	35.2842	56.8364	48.3888	49.9505	21.9536	34.0856	9.1033	26.2752	22.8544	51.6996	0.439106	YES	POS		YES	NO
ENSRNOG00000056996	841.086	1.59011	0.42203	3.76775	0.000164724	0.00383463	Cfap65	1940.84	1622.02	646.878	839.501	974.291	862.411	532.984	478.946	96.0904	416.9	381.23	1147.66	0.667438	YES	POS		YES	NO
ENSRNOG00000007509	190.733	0.625314	0.166546	3.7546	0.000173622	0.0040366	Slc1a6	268.555	271.828	182.837	202.188	212.166	193.686	162.213	120.611	129.469	163.782	144.019	221.877	0.267934	YES	POS		YES	NO
ENSRNOG00000010834	1290.24	-0.514552	0.137098	-3.75318	0.000174609	0.00405435	Mpped1	930.421	960.906	1305.52	1142.32	1201.35	1067.31	1556.26	1380.03	1942.04	1416.23	1573.64	1101.3	0.236386	YES	NEG		NO	YES
ENSRNOG00000016878	609.544	-0.493257	0.131459	-3.75218	0.000175301	0.00406525	Plppr5	490.447	412.776	575.24	532.026	574.152	559.65	657.388	655.492	885.043	753.223	737.786	524.048	0.221982	YES	NEG		NO	YES
ENSRNOG00000014087	2690.34	0.237644	0.0633491	3.75134	0.000175893	0.00407236	Kifc3	3096.96	2909.56	2902.93	2908.9	2783.29	2583.16	2500.27	2478.63	2394.17	2345.5	2429.64	2864.13	0.0970913	NO	POS		NO	NO
ENSRNOG00000057628	1877.82	-0.288418	0.0768887	-3.75111	0.000176056	0.00407236	Slc5a6	1792.27	1841.27	1617.73	1753.54	1746.65	1598.42	2238.05	2258.39	1908.66	2023.19	2107.07	1724.98	0.123456	NO	NEG		NO	NO
ENSRNOG00000026176	17.0107	-1.19318	0.318259	-3.74909	0.000177479	0.00410005	Efcab12	14.2849	12.305	9.62298	11.1809	8.37499	11.2134	35.3697	19.2278	22.2525	26.2752	25.7813	11.1637	0.511588	YES	NEG		NO	YES
ENSRNOG00000016763	26.9029	1.41299	0.377105	3.74694	0.000179006	0.0041301	Fgfr4	51.4255	40.2708	27.7997	34.4745	33.5	28.5432	7.31786	26.2197	8.09182	11.3859	13.2538	36.0023	0.534805	YES	POS		YES	NO
ENSRNOG00000034075	2405.64	0.281665	0.0751916	3.74596	0.000179709	0.00414104	Ube2ql1	2518.9	2500.14	2762.86	2447.69	2547.86	2759.51	2173.4	2049.51	1944.06	2352.51	2129.87	2589.49	0.115368	NO	POS		NO	NO
ENSRNOG00000019645	940.637	-0.252003	0.0673426	-3.7421	0.000182486	0.00419972	Osbp2	857.092	859.11	935.567	891.679	876.582	823.674	1000.11	995.474	1131.84	1035.24	1040.67	873.951	0.103853	NO	NEG		NO	NO
ENSRNOG00000017759	26.7857	-1.21936	0.326112	-3.73907	0.000184704	0.00424538	Ucn3	12.3802	12.305	32.0766	16.7714	21.4028	10.194	40.2482	47.1954	32.3673	42.9162	40.6818	17.5216	0.518934	YES	NEG		NO	YES
ENSRNOG00000014840	38.0272	1.02665	0.2749	3.73464	0.000187982	0.00431528	Gna14	53.3301	57.0503	54.5302	54.0411	26.9861	40.7759	25.6125	22.7237	17.1951	28.0269	23.3896	47.7856	0.408955	YES	POS		YES	NO
ENSRNOG00000004449	1116.66	-0.215032	0.0576045	-3.73289	0.000189294	0.00433992	E2f6	1024.7	1022.43	1101.3	1030.51	1044.08	1071.39	1253.79	1144.93	1202.65	1270.84	1218.05	1049.07	0.0860421	NO	NEG		NO	NO
ENSRNOG00000046790	2260.3	0.841195	0.225498	3.73038	0.000191188	0.00437783	Irs4	2714.12	2638.86	2754.31	2764.48	2889.37	2711.6	1953.87	1601.15	727.253	1848.02	1532.57	2745.46	0.31268	YES	POS		YES	NO
ENSRNOG00000052689	321.685	1.01567	0.272421	3.72832	0.000192764	0.00440836	AABR07072264.2	519.969	533.588	280.136	349.404	298.708	437.322	247.588	215.875	102.159	232.098	199.43	403.188	0.431638	YES	POS		YES	NO
ENSRNOG00000008423	380.281	0.451848	0.121311	3.72471	0.000195541	0.00446064	Gpr22	359.026	362.437	505.741	439.783	422.472	467.904	303.691	332.116	294.34	315.303	311.362	426.227	0.194629	YES	POS		YES	NO
ENSRNOG00000017424	19.049	-1.79149	0.480954	-3.72486	0.00019542	0.00446064	Chrna2	8.57092	1.11863	21.3844	8.38569	13.0278	5.09699	25.6125	29.7156	36.4132	41.1645	33.2265	9.5974	0.727582	YES	NEG		NO	YES
ENSRNOG00000011914	945.906	-0.414006	0.111174	-3.72394	0.000196137	0.00446863	Dtnb	850.425	815.484	854.306	798.504	862.624	827.751	1018.4	989.356	1406.97	1035.24	1112.49	834.849	0.194566	YES	NEG		NO	YES
ENSRNOG00000004686	3087.78	-0.317832	0.0853688	-3.72304	0.000196835	0.00447892	Spop	2697.93	3138.88	2686.95	2855.79	2815.86	2666.75	3779.67	3269.6	3820.35	3146.02	3503.91	2810.36	0.139594	NO	NEG		NO	NO
ENSRNOG00000006426	16908.4	-0.506287	0.136041	-3.72158	0.000197981	0.00449938	Syt1	12762.1	12896.7	18016.4	13612.8	15300.2	14259.3	17534.8	18834.5	25137.3	20730.3	20559.2	14474.6	0.234424	YES	NEG		NO	YES
ENSRNOG00000005565	73.5142	-0.684768	0.184019	-3.72118	0.000198297	0.00450093	Traf3ip3	64.758	67.118	55.5994	65.2221	48.3888	53.0087	117.086	102.257	89.0101	72.6947	95.2618	59.0158	0.304993	YES	NEG		NO	YES
ENSRNOG00000036913	723.102	0.342535	0.0921241	3.71819	0.000200658	0.00454883	RGD1309621	814.237	917.279	717.446	797.573	777.013	717.656	579.331	666.854	620.036	623.598	622.455	790.201	0.144956	NO	POS		NO	NO
ENSRNOG00000010357	27.6862	-1.30147	0.350211	-3.71624	0.000202208	0.00457826	Lhx9	16.1895	11.1863	16.0383	21.4301	24.1944	15.291	54.8839	33.2116	22.2525	62.1847	43.1332	17.3883	0.62964	YES	NEG		NO	YES
ENSRNOG00000010153	1845.41	-0.231779	0.0624018	-3.7143	0.000203765	0.00460777	Raf1	1790.37	1881.54	1650.88	1666.89	1672.21	1690.16	1961.19	1993.57	2156.47	1990.79	2025.5	1725.34	0.0958181	NO	NEG		NO	NO
ENSRNOG00000057161	80.7843	1.15072	0.309903	3.71317	0.000204679	0.0046227	AABR07027407.1	74.2813	57.0503	159.314	112.741	86.5416	131.502	51.225	57.6833	29.3329	48.1712	46.6031	103.572	0.513999	YES	POS		YES	NO
ENSRNOG00000007484	5.5402	2.80272	0.755018	3.71213	0.000205525	0.00463557	Ehf	8.57092	7.83043	7.48454	11.1809	6.51388	9.17458	0	1.74798	2.02296	0.87584	1.16169	8.45921	0.720458	YES	POS		YES	NO
ENSRNOG00000017035	1565.93	-0.264146	0.071163	-3.71184	0.000205759	0.00463557	Cep120	1368.49	1523.58	1500.12	1478.68	1461.9	1362.94	1750.19	1610.76	1915.74	1686.87	1740.89	1449.28	0.112176	NO	NEG		NO	NO
ENSRNOG00000014573	7968.37	0.362249	0.0976158	3.71096	0.000206472	0.00464587	Ckmt1	10135.6	9814.89	8369.85	8019.52	7730.12	8400.86	7082.47	6616.98	6401.64	7111.82	6803.23	8745.14	0.158264	NO	POS		NO	NO
ENSRNOG00000014723	123.319	-0.92058	0.24811	-3.71037	0.000206955	0.00464706	Cbfa2t3	79.9952	67.118	113.337	102.492	109.805	72.3773	120.745	149.452	261.973	155.9	172.017	90.8542	0.462858	YES	NEG		NO	YES
ENSRNOG00000019615	24.2313	-1.37937	0.371769	-3.71027	0.000207036	0.00464706	Colq	19.9988	6.7118	13.8999	9.31744	22.3333	16.3104	21.9536	48.9434	49.5624	33.2819	38.4353	14.7619	0.624332	YES	NEG		NO	YES
ENSRNOG00000032994	87.3356	-0.721663	0.194527	-3.70983	0.000207396	0.0046494	Myom3	82.8522	76.0671	89.8144	64.2903	60.486	42.8147	117.086	115.367	107.217	117.363	114.258	69.3875	0.30426	YES	NEG		NO	YES
ENSRNOG00000008054	552.435	0.752676	0.202914	3.70934	0.000207801	0.00465274	Igsf9	904.708	780.806	469.387	665.265	616.027	521.932	431.754	412.523	289.283	432.665	391.556	659.688	0.340573	YES	POS		YES	NO
ENSRNOG00000038202	146.339	1.36429	0.367914	3.70817	0.00020876	0.00466848	Calml4	262.841	249.455	122.96	147.215	177.736	202.86	65.8607	134.594	26.2984	73.5706	75.081	193.845	0.535422	YES	POS		YES	NO
ENSRNOG00000015774	222.894	0.526996	0.142189	3.70631	0.000210301	0.00469716	Mreg	266.651	231.557	244.851	264.615	260.555	255.869	179.288	229.859	147.676	148.017	176.21	254.016	0.211136	YES	POS		YES	NO
ENSRNOG00000025883	6.57866	2.34118	0.631918	3.70487	0.000211499	0.00471811	Ip6k3	12.3802	6.7118	10.6922	9.31744	10.2361	9.17458	0	1.74798	2.02296	3.50336	1.81857	9.75205	0.670362	YES	POS		YES	NO
ENSRNOG00000061070	73.0274	-0.639679	0.172735	-3.70324	0.000212864	0.00474275	Irf4	73.329	73.8298	54.5302	54.0411	57.6944	44.8535	93.9125	85.651	96.0904	96.3424	92.9991	59.713	0.266281	YES	NEG		NO	YES
ENSRNOG00000018052	532.041	-0.426695	0.115242	-3.70262	0.000213388	0.00474787	Cnksr3	405.69	395.996	499.326	448.169	545.305	511.738	576.891	658.988	669.599	608.709	628.547	467.704	0.18383	YES	NEG		NO	YES
ENSRNOG00000042821	4679.06	0.301276	0.0813743	3.70234	0.000213616	0.00474787	Cd59	5696.8	5060.7	4859.6	4846	4897.51	5004.23	4069.95	4326.25	3610.98	4418.61	4106.45	5060.81	0.125419	NO	POS		NO	NO
ENSRNOG00000017002	32.9157	-1.24964	0.337822	-3.69909	0.000216372	0.00480325	Adrb1	13.3325	10.0677	32.0766	21.4301	30.7083	19.3686	50.0054	41.9515	70.8035	39.4128	50.5433	21.164	0.561832	YES	NEG		NO	YES
ENSRNOG00000008492	312.752	1.17625	0.31819	3.69669	0.000218433	0.00484308	Cfap45	579.013	476.538	270.513	342.882	371.291	375.139	197.582	232.481	65.7461	216.333	178.036	402.562	0.473952	YES	POS		YES	NO
ENSRNOG00000004870	170.466	0.689121	0.18644	3.69621	0.00021884	0.0048462	Dyrk3	248.557	230.438	170.006	187.28	179.597	190.627	131.721	131.098	82.9412	152.396	124.539	201.084	0.286759	YES	POS		YES	NO
ENSRNOG00000001139	2434.62	-0.184742	0.0500655	-3.69	0.000224256	0.00495269	Suds3	2349.38	2392.76	2345.87	2324.7	2224.96	2211.07	2766.15	2628.09	2558.03	2545.19	2624.36	2308.12	0.0747037	NO	NEG		NO	NO
ENSRNOG00000001161	864.092	-0.236874	0.0642056	-3.6893	0.00022487	0.00495269	Gatc	786.62	863.585	780.53	815.276	764.916	826.732	998.888	916.815	974.053	913.501	950.814	806.276	0.0961173	NO	NEG		NO	NO
ENSRNOG00000005960	4189.14	0.503223	0.136371	3.6901	0.000224168	0.00495269	RGD1311744	4674.01	4773.21	4534.56	4542.25	4860.29	5106.17	3816.26	3275.71	2372.93	3936.03	3350.23	4748.41	0.202049	YES	POS		YES	NO
ENSRNOG00000022429	6669.1	0.452461	0.122636	3.68946	0.000224727	0.00495269	RGD1312005	8001.43	7695.08	7075.03	7372.89	7262.05	7436.51	6216.52	5498.27	4021.64	6111.61	5462.01	7473.83	0.182443	YES	POS		YES	NO
ENSRNOG00000054506	13.0971	-1.50891	0.409015	-3.68914	0.000225011	0.00495269	Nccrp1	9.52324	10.0677	7.48454	4.65872	6.51388	7.13579	25.6125	29.7156	10.1148	20.1443	21.3968	7.56398	0.670911	YES	NEG		NO	YES
ENSRNOG00000012524	3611.19	-0.22756	0.0618277	-3.68055	0.000232733	0.00511139	Zfp91	3037.91	3519.22	3514.52	3374.78	3462.59	3373.19	3874.81	4024.72	4156.16	3774	3957.42	3380.37	0.0943629	NO	NEG		NO	NO
ENSRNOG00000052061	206.379	0.787968	0.214093	3.68049	0.000232783	0.00511139	Ppef2	318.076	294.201	199.944	255.298	222.403	198.783	171.97	151.2	89.0101	162.906	143.772	248.117	0.334269	YES	POS		YES	NO
ENSRNOG00000018804	613.273	-0.893097	0.242733	-3.67934	0.00023384	0.0051284	Fam65b	294.268	324.404	650.086	527.367	512.736	431.205	723.248	684.334	1172.3	812.78	848.166	456.678	0.423349	YES	NEG		NO	YES
ENSRNOG00000010188	38.0816	1.58826	0.431789	3.67833	0.000234768	0.00514256	Satb2	43.8069	40.2708	57.7379	54.9729	61.4166	54.0281	13.4161	40.2035	7.08035	7.88256	17.1456	52.0389	0.553183	YES	POS		YES	NO
ENSRNOG00000006595	204.066	-0.566572	0.154069	-3.6774	0.000235622	0.00515504	Htr3a	195.226	189.049	164.66	174.236	145.166	158.007	250.027	222.867	327.719	213.705	253.58	171.057	0.264326	YES	NEG		NO	YES
ENSRNOG00000033026	476.03	-0.990368	0.269374	-3.67655	0.00023641	0.00516608	Dclk3	354.265	312.099	314.351	390.401	324.764	351.692	524.447	472.828	1245.13	470.326	678.183	341.262	0.588954	YES	NEG		NO	YES
ENSRNOG00000001378	187.237	0.561896	0.15291	3.67469	0.00023814	0.00519764	Iqcd	239.033	221.489	178.56	202.188	215.889	233.442	146.357	179.168	108.228	148.017	145.443	215.1	0.229563	YES	POS		YES	NO
ENSRNOG00000027374	267.086	1.08399	0.295072	3.67363	0.000239127	0.00521292	Cfap46	348.551	357.963	280.136	339.155	357.333	348.634	203.68	129.35	61.7002	244.359	159.773	338.628	0.396131	YES	POS		YES	NO
ENSRNOG00000015353	22.2758	-1.10444	0.301171	-3.66717	0.000245252	0.00533656	Prss12	10.4756	16.7795	19.246	21.4301	11.1667	12.2328	39.0286	32.3376	36.4132	23.6477	32.8568	15.2218	0.47018	YES	NEG		NO	YES
ENSRNOG00000017737	8292.31	-0.529354	0.144355	-3.66703	0.000245386	0.00533656	Dgkz	8598.53	8895.37	6118.07	6507.3	6369.65	5771.83	10003.5	10031.7	11118.2	9509	10165.6	7043.46	0.233839	YES	NEG		NO	YES
ENSRNOG00000004400	116.589	0.726023	0.198061	3.66565	0.000246712	0.00535899	Avpr1a	178.085	135.355	103.714	124.854	137.722	151.89	80.4965	97.0129	58.6657	98.0941	83.5673	138.603	0.305848	YES	POS		YES	NO
ENSRNOG00000048751	250.595	0.658819	0.179764	3.66491	0.00024743	0.00536817	Rtl1	313.315	275.184	273.72	301.885	335.93	261.985	203.68	179.168	119.354	241.732	185.984	293.67	0.265104	YES	POS		YES	NO
ENSRNOG00000012932	209.265	1.0552	0.287961	3.66438	0.000247935	0.00537271	Ccdc146	396.167	323.285	156.106	218.96	249.389	240.578	142.698	168.68	69.792	126.997	127.042	264.081	0.466422	YES	POS		YES	NO
ENSRNOG00000022921	498.378	-0.358994	0.0980796	-3.66023	0.000251985	0.00545007	Dact2	420.927	394.877	500.395	468.667	481.097	418.973	600.064	515.654	612.956	570.172	574.712	447.489	0.154156	NO	NEG		NO	NO
ENSRNOG00000023566	119.839	1.09598	0.299439	3.66011	0.000252104	0.00545007	Vwa3b	198.083	146.541	115.476	106.219	164.708	182.472	86.5947	97.8868	30.3443	70.0672	71.2233	152.25	0.44023	YES	POS		YES	NO
ENSRNOG00000006527	12095.9	-0.627951	0.171754	-3.6561	0.000256083	0.00552951	Slc6a1	8082.37	7805.82	14116.9	9551.3	10619.5	9402.93	13755.1	15403.2	17958.8	14263.1	15345	9929.8	0.285411	YES	NEG		NO	YES
ENSRNOG00000010799	543.153	-0.318715	0.0872498	-3.65291	0.000259288	0.00559207	Noct	468.543	459.758	512.156	510.596	462.486	550.475	647.631	580.329	661.507	578.055	616.88	494.002	0.135329	NO	NEG		NO	NO
ENSRNOG00000007567	61.173	-0.82873	0.22702	-3.65048	0.000261751	0.0056385	Rem1	58.0918	41.3894	38.4919	38.2015	50.2499	54.0281	69.5197	117.989	72.8264	70.9431	82.8194	46.7421	0.390749	YES	NEG		NO	YES
ENSRNOG00000020918	1126.6	-0.484055	0.132671	-3.64854	0.000263739	0.0056746	Ccnd1	856.139	803.179	959.09	1058.46	1148.3	1004.11	1305.02	1567.06	1438.32	1126.33	1359.18	971.547	0.219215	YES	NEG		NO	YES
ENSRNOG00000019677	221.469	-0.391413	0.107351	-3.64609	0.000266256	0.00572199	Arid3b	221.891	185.693	186.044	203.12	212.166	171.259	262.223	235.977	270.065	266.255	258.63	196.696	0.162927	YES	NEG		NO	YES
ENSRNOG00000002052	391.895	0.641155	0.175878	3.64545	0.000266923	0.00572954	Ccdc80	437.117	402.708	461.903	489.165	529.485	426.108	261.004	421.263	226.571	263.628	293.116	457.748	0.26682	YES	POS		YES	NO
ENSRNOG00000001618	34.7271	-0.983862	0.269913	-3.64511	0.000267281	0.00573046	Ripk4	23.8081	26.8472	21.3844	22.3618	29.7777	25.485	40.2482	42.8255	76.8723	37.6611	49.4018	24.944	0.480225	YES	NEG		NO	YES
ENSRNOG00000026600	67.7082	0.930169	0.255438	3.64146	0.000271093	0.00580534	Caps2	127.611	82.7788	68.4301	55.9046	78.1666	88.6876	48.7857	49.8174	31.3558	45.5437	43.8757	83.5965	0.411771	YES	POS		YES	NO
ENSRNOG00000018954	145.98	1.3635	0.374846	3.63749	0.00027531	0.00588873	Tsnaxip1	301.887	258.404	125.099	140.693	181.458	151.89	95.1322	97.8868	23.264	84.0807	75.0909	193.239	0.570824	YES	POS		YES	NO
ENSRNOG00000003300	418.948	0.762555	0.209692	3.63656	0.000276307	0.00590309	Btg2	629.486	657.756	362.465	527.367	427.125	404.701	208.559	336.486	317.604	317.93	295.145	501.483	0.345083	YES	POS		YES	NO
ENSRNOG00000001184	504.286	-0.355906	0.0979282	-3.63436	0.000278673	0.00594665	Pknox1	441.878	515.69	420.203	446.305	429.916	466.884	584.209	510.41	655.438	571.924	580.495	453.48	0.155347	NO	NEG		NO	NO
ENSRNOG00000016044	6.98147	2.21756	0.610222	3.63403	0.000279033	0.00594736	Mab21l3	10.4756	5.59317	8.55376	11.1809	13.9583	11.2134	2.43929	0.87399	2.02296	3.50336	2.2099	10.1625	0.667491	YES	POS		YES	NO
ENSRNOG00000004483	566.446	-0.320426	0.0881928	-3.63325	0.000279873	0.00595827	Ptprr	468.543	476.538	521.779	532.957	564.847	526.009	608.602	616.163	720.172	628.853	643.448	515.112	0.136997	NO	NEG		NO	NO
ENSRNOG00000032827	38.1233	0.874427	0.240845	3.63067	0.000282687	0.00601114	Mroh5	49.5208	43.6267	49.1841	52.1776	34.4305	49.9505	31.7107	29.7156	24.2755	16.641	25.5857	46.4817	0.326995	YES	POS		YES	NO
ENSRNOG00000005096	818.109	-0.39849	0.109792	-3.62951	0.000283963	0.00603122	Bzw2	771.382	826.67	594.486	702.535	713.735	745.18	957.42	851.266	1081.27	937.149	956.776	725.665	0.17561	YES	NEG		NO	YES
ENSRNOG00000004117	129.567	-0.791768	0.218253	-3.62776	0.000285895	0.00605812	Kcnv1	96.1847	101.796	82.3299	95.9696	121.903	102.959	146.357	159.94	262.984	125.245	173.632	100.19	0.407066	YES	NEG		NO	YES
ENSRNOG00000042394	25.6943	1.57985	0.435483	3.62781	0.000285836	0.00605812	LOC100911639	18.0942	14.5422	42.7688	34.4745	51.1805	48.9311	14.6357	13.1098	6.06887	13.1376	11.738	34.9985	0.656869	YES	POS		YES	NO
ENSRNOG00000059801	527.717	-0.516686	0.142502	-3.62582	0.000288047	0.0060966	Lima1	479.019	495.554	482.218	400.65	481.097	362.906	573.232	683.46	783.896	535.138	643.932	450.241	0.238835	YES	NEG		NO	YES
ENSRNOG00000032376	119.941	0.534033	0.147336	3.62459	0.000289416	0.00611846	LOC688765	151.42	145.422	103.714	139.762	149.819	131.502	84.1554	103.131	101.148	89.3357	94.4424	136.94	0.218403	YES	POS		YES	NO
ENSRNOG00000029366	3819.56	0.262178	0.0724039	3.62104	0.00029342	0.00619591	Prrt2	4068.33	3797.76	4221.28	4347.52	4097.23	4017.45	3140.58	3322.03	3825.41	3357.97	3411.5	4091.59	0.108313	NO	POS		NO	NO
ENSRNOG00000017987	27.8516	1.8195	0.502645	3.61986	0.000294764	0.00621706	Ucma	49.5208	45.864	19.246	50.3142	15.8194	54.0281	7.31786	21.8497	4.04591	10.5101	10.9309	39.1321	0.710844	YES	POS		YES	NO
ENSRNOG00000009556	10.279	2.30309	0.636497	3.61838	0.000296451	0.0062454	Prokr1	10.4756	5.59317	12.8306	27.0206	17.6805	17.3298	1.21964	2.62197	1.01148	7.00672	2.96495	15.155	0.827138	YES	POS		YES	NO
ENSRNOG00000025494	241.964	0.519275	0.143526	3.61799	0.000296897	0.00624755	Nsun7	301.887	350.132	228.813	257.161	243.805	270.141	201.241	201.018	164.871	200.567	191.924	275.323	0.228387	YES	POS		YES	NO
ENSRNOG00000008716	3620.54	-0.52943	0.146394	-3.61647	0.000298651	0.00627719	Nefh	2406.52	2575.09	4053.41	3341.23	3011.27	3064.31	4096.78	4870.74	4313.95	4472.04	4438.38	3075.31	0.23488	YES	NEG		NO	YES
ENSRNOG00000024338	235.113	1.08808	0.301045	3.61434	0.000301118	0.00632174	LOC690276	382.834	378.098	203.152	236.663	300.569	289.509	114.646	224.615	67.769	153.272	140.076	298.471	0.448016	YES	POS		YES	NO
ENSRNOG00000009967	912.426	-0.837467	0.231886	-3.61154	0.000304379	0.00638283	Otof	770.43	777.45	735.623	689.49	687.68	503.583	842.773	1318.85	1907.65	890.73	1240	694.043	0.44713	YES	NEG		NO	YES
ENSRNOG00000021441	1289.58	-0.942897	0.261178	-3.61017	0.000305996	0.00640936	Reln	677.102	629.79	1402.82	948.515	1196.69	797.169	1946.55	1479.66	1310.88	2506.65	1810.94	942.014	0.458042	YES	NEG		NO	YES
ENSRNOG00000007483	48.5974	-1.19752	0.331833	-3.60879	0.000307626	0.00643607	Ccnf	36.1883	38.0335	14.9691	42.8602	31.6389	28.5432	48.7857	106.627	91.033	47.2954	73.4352	32.0389	0.5856	YES	NEG		NO	YES
ENSRNOG00000018217	4789.21	0.499458	0.138434	3.60792	0.000308659	0.00645026	Syt5	6426.28	6318.04	4302.54	4842.27	4915.19	5740.23	3796.75	3260.86	4161.22	4128.71	3836.88	5424.09	0.223686	YES	POS		YES	NO
ENSRNOG00000018399	2472.86	0.521777	0.14465	3.60717	0.000309559	0.00646164	Cpne6	3451.22	3217.19	2691.23	2826.91	2291.96	2407.82	2016.07	1756.72	2327.41	1742.05	1960.56	2814.39	0.233396	YES	POS		YES	NO
ENSRNOG00000010345	64.0073	0.829396	0.23001	3.60591	0.000311063	0.00648559	Ssmem1	106.66	96.2024	54.5302	66.1538	64.2083	77.4743	48.7857	46.3215	39.4476	40.2887	43.7109	77.5382	0.362373	YES	POS		YES	NO
ENSRNOG00000015159	162.445	-0.831991	0.230855	-3.60395	0.000313417	0.00652372	Slc9a3	76.1859	101.796	140.068	150.011	163.778	111.114	196.363	295.409	202.296	187.43	220.374	123.825	0.386366	YES	NEG		NO	YES
ENSRNOG00000029165	1187.46	0.298094	0.0827167	3.60379	0.000313609	0.00652372	Stx1a	1383.73	1307.68	1185.76	1272.76	1212.51	1335.41	1130.61	936.917	994.283	1114.94	1044.19	1282.98	0.122793	NO	POS		NO	NO
ENSRNOG00000009113	342.103	-0.508587	0.141181	-3.60238	0.000315322	0.00655185	Marcksl1	246.652	242.743	326.112	273.001	325.694	340.479	482.979	362.706	385.373	435.293	416.588	292.447	0.228743	YES	NEG		NO	YES
ENSRNOG00000003956	616.087	0.443793	0.123221	3.60161	0.000316247	0.00656358	Arhgap6	651.39	525.758	732.415	684.832	826.332	712.559	526.886	477.198	506.751	516.746	506.895	688.881	0.195261	YES	POS		YES	NO
ENSRNOG00000017022	1228.57	-0.481649	0.133827	-3.59904	0.000319397	0.00662139	Cerk	906.612	887.076	1369.67	1023.99	1082.23	1093.81	1334.29	1421.98	1651.74	1514.33	1480.59	1060.57	0.21551	YES	NEG		NO	YES
ENSRNOG00000031785	7.83887	2.62609	0.729867	3.59804	0.000320626	0.0066393	Krt76	7.61859	8.94906	3.20766	15.8396	13.9583	21.4074	0	2.62197	3.03443	1.75168	1.85202	11.8301	0.909134	YES	POS		YES	NO
ENSRNOG00000014870	242.416	-0.762483	0.212062	-3.59556	0.00032369	0.00669407	Slc13a5	155.229	126.406	282.274	166.782	226.125	180.433	343.939	323.376	348.96	270.635	321.728	189.541	0.340961	YES	NEG		NO	YES
ENSRNOG00000026748	1000	0.286346	0.0796444	3.59531	0.000324008	0.00669407	Dennd2a	1138.03	1174.56	1132.3	1021.19	976.152	1024.5	862.288	912.445	926.514	832.048	883.324	1077.79	0.119668	NO	POS		NO	NO
ENSRNOG00000020687	1034.66	-0.774897	0.215567	-3.5947	0.000324765	0.0067021	Dpf1	927.564	945.245	701.408	752.849	700.708	805.325	1201.35	1094.24	2181.76	1036.12	1378.37	805.516	0.422671	YES	NEG		NO	YES
ENSRNOG00000013169	673.168	-0.347592	0.0967084	-3.59423	0.000325356	0.00670669	Traf4	594.25	676.773	583.794	573.022	633.708	581.057	718.37	753.379	905.273	712.058	772.27	607.101	0.155141	NO	NEG		NO	NO
ENSRNOG00000005147	364.146	0.377781	0.105179	3.5918	0.000328402	0.0067618	Ccdc157	388.548	374.742	408.442	404.377	438.291	392.468	319.547	300.652	257.927	356.467	308.648	401.145	0.153036	NO	POS		NO	NO
ENSRNOG00000000196	29.3659	-0.885959	0.246767	-3.59027	0.00033034	0.00679403	Cyp19a1	30.4744	20.1354	16.0383	20.4984	24.1944	19.3686	50.0054	34.9596	39.4476	38.537	40.7374	21.7849	0.378589	YES	NEG		NO	YES
ENSRNOG00000051825	33.8195	1.2004	0.334404	3.58966	0.000331105	0.00680206	AABR07005535.1	62.8534	64.8807	26.7305	37.2697	40.9444	29.5625	19.5143	15.7318	16.1836	24.5235	18.9883	43.7069	0.527844	YES	POS		YES	NO
ENSRNOG00000010165	80.7539	-1.07388	0.299245	-3.58864	0.000332412	0.0068212	Tnfaip2	39.9976	58.1689	78.053	77.3347	50.2499	32.6207	90.2536	174.798	119.354	86.7082	117.779	56.0708	0.520449	YES	NEG		NO	YES
ENSRNOG00000004708	183.882	0.749927	0.209024	3.58775	0.000333548	0.0068329	Aard	271.412	242.743	191.39	177.031	185.18	249.753	134.161	146.83	80.9182	159.403	130.328	219.585	0.317185	YES	POS		YES	NO
ENSRNOG00000010378	47.7741	1.20263	0.335256	3.58719	0.000334261	0.0068329	Slc4a5	49.5208	60.4062	50.2533	65.2221	81.8888	64.2221	10.9768	48.9434	25.287	21.0202	26.5568	61.9189	0.467239	YES	POS		YES	NO
ENSRNOG00000014981	5327.25	0.210623	0.0587143	3.58725	0.000334178	0.0068329	Usp14	5776.8	5597.64	5707.49	5500.08	5506.09	5712.71	4974.92	4742.27	4462.64	5291.83	4867.92	5633.47	0.0849996	NO	POS		NO	NO
ENSRNOG00000020307	68.3313	0.775648	0.216255	3.58672	0.000334861	0.0068329	RGD1309139	106.66	81.6602	57.7379	81.9934	85.611	78.4937	45.1268	63.8012	38.4362	43.792	47.7891	82.0261	0.32367	YES	POS		YES	NO
ENSRNOG00000049661	332.511	-0.77176	0.215169	-3.58676	0.000334812	0.0068329	Inafm1	253.318	350.132	212.775	286.045	215.889	236.5	602.504	360.084	309.512	498.353	442.613	259.11	0.385118	YES	NEG		NO	YES
ENSRNOG00000053735	229.895	0.709672	0.197951	3.58509	0.000336964	0.0068681	Hebp2	299.982	302.031	266.236	250.639	217.75	296.645	197.582	176.546	97.1019	194.437	166.417	272.214	0.287261	YES	POS		YES	NO
ENSRNOG00000016099	1344.45	0.421336	0.117825	3.57596	0.00034895	0.00710444	Id4	1682.76	1597.41	1389.99	1352.89	1329.76	1622.88	1229.4	1261.17	957.87	1020.35	1117.2	1495.95	0.181005	YES	POS		YES	NO
ENSRNOG00000046484	86.9488	0.667207	0.18663	3.57502	0.000350195	0.0071218	Ccdc160	121.897	115.219	93.0221	93.1744	83.7499	104.998	78.0572	70.7932	45.5165	63.0605	64.3568	102.01	0.272693	YES	POS		YES	NO
ENSRNOG00000046560	651.997	-0.754563	0.211135	-3.57384	0.000351778	0.00714601	AC109096.1	477.114	529.113	400.957	423.012	444.805	793.092	1070.85	658.114	843.573	879.344	862.969	511.349	0.357084	YES	NEG		NO	YES
ENSRNOG00000050714	411.869	-1.0456	0.293283	-3.56517	0.000363619	0.0073783	Islr2	167.609	155.49	437.311	358.721	338.722	275.238	579.331	423.011	727.253	656.004	596.4	288.848	0.471993	YES	NEG		NO	YES
ENSRNOG00000028386	129.059	1.23285	0.345955	3.56361	0.000365791	0.00741411	RGD1564162	188.56	210.303	119.753	160.26	168.43	158.007	96.3518	97.0129	19.2181	72.6947	71.3194	167.552	0.454219	YES	POS		YES	NO
ENSRNOG00000001172	4582.07	-0.253731	0.0712293	-3.56217	0.000367809	0.0074467	Rnf10	3886.43	3909.62	4565.57	4416.46	4398.73	4349.77	5273.74	4837.53	5312.28	4870.55	5073.53	4254.43	0.108182	NO	NEG		NO	NO
ENSRNOG00000015376	282.429	-0.660818	0.185677	-3.55897	0.000372309	0.00752942	Npas1	259.984	218.133	300.451	216.165	232.639	147.813	324.425	326.872	436.959	360.846	362.275	229.197	0.297929	YES	NEG		NO	YES
ENSRNOG00000016877	3387.44	-0.592636	0.166571	-3.55785	0.000373903	0.00755325	Shisa7	3258.85	3401.76	2296.68	2721.62	2811.21	2401.7	3991.89	3624.44	5669.33	3696.92	4245.65	2815.31	0.289877	YES	NEG		NO	YES
ENSRNOG00000037299	55.0132	0.970049	0.272726	3.55686	0.000375318	0.00757342	Smpd5	101.899	88.372	53.461	60.5633	43.7361	62.1833	41.4679	34.9596	29.3329	34.1578	34.9795	68.3691	0.437053	YES	POS		YES	NO
ENSRNOG00000010560	124.259	1.70137	0.47839	3.55646	0.000375888	0.00757652	Otp	103.803	80.5416	268.374	176.1	212.166	190.627	48.7857	88.273	9.1033	64.8122	52.7435	171.935	0.666364	YES	POS		YES	NO
ENSRNOG00000001128	179.645	-0.729233	0.205118	-3.55519	0.000377707	0.00759634	Tesc	175.228	163.32	107.991	112.741	142.375	151.89	187.825	214.127	330.753	210.202	235.727	142.258	0.357296	YES	NEG		NO	YES
ENSRNOG00000023008	544.42	-0.414488	0.116582	-3.55534	0.000377485	0.00759634	Fam131c	517.112	446.335	464.041	412.762	483.888	557.611	717.15	573.337	576.543	695.417	640.612	480.292	0.186218	YES	NEG		NO	YES
ENSRNOG00000003899	3.43432	4.20425	1.1831	3.5536	0.000379993	0.00763387	Krt14	8.57092	7.83043	2.13844	2.79523	4.65277	7.13579	1.21964	0	0	0	0.304911	5.5206	0.986346	YES	POS		YES	NO
ENSRNOG00000001082	956.772	-0.195842	0.0551414	-3.55163	0.000382854	0.00767096	Abcb9	897.089	925.11	890.66	870.249	932.416	908.284	1067.19	985.86	1033.73	1057.14	1035.98	903.968	0.0766466	NO	NEG		NO	NO
ENSRNOG00000005166	3.56267	4.25539	1.1987	3.55001	0.000385215	0.00767096	Nhlh1	4.76162	7.83043	9.62298	4.65872	6.51388	1.0194	1.21964	0	0	0	0.304911	5.7345	1.00912	YES	POS		YES	NO
ENSRNOG00000009280	2539.22	-0.249034	0.0701233	-3.55138	0.000383222	0.00767096	Mkrn1	2440.81	2449.81	2275.3	2315.38	2228.68	2456.75	2785.67	2656.93	3132.55	2650.29	2806.36	2361.12	0.108223	NO	NEG		NO	NO
ENSRNOG00000020481	749.113	0.692978	0.195195	3.55018	0.000384961	0.00767096	Pafah1b3	1009.46	1176.8	668.262	764.03	682.096	1003.09	639.093	521.772	424.821	601.702	546.847	883.957	0.319989	YES	POS		YES	NO
ENSRNOG00000024957	402.378	1.263	0.355763	3.55011	0.000385076	0.00767096	Dnali1	715.195	606.299	363.535	440.715	535.069	488.292	270.761	315.51	60.6887	227.718	218.67	524.851	0.482708	YES	POS		YES	NO
ENSRNOG00000025120	587.464	-0.472626	0.133076	-3.55155	0.000382976	0.00767096	Gli1	498.065	459.758	574.171	547.865	525.763	444.458	851.311	769.111	599.807	604.33	706.14	508.347	0.222198	YES	NEG		NO	YES
ENSRNOG00000047080	2369.7	-0.451567	0.127189	-3.55035	0.000384718	0.00767096	Gng4	1898.93	1781.98	2530.84	2033.06	2138.41	2012.29	2725.9	2363.27	3336.87	2875.38	2825.36	2065.92	0.208906	YES	NEG		NO	YES
ENSRNOG00000057996	2557.58	-0.330186	0.0930065	-3.55014	0.000385022	0.00767096	Phactr3	2246.53	2348.01	2608.9	2258.55	2284.51	2168.26	2700.29	2742.58	3432.96	2785.17	2915.25	2319.13	0.150393	NO	NEG		NO	NO
ENSRNOG00000014829	371.988	-0.389571	0.109791	-3.54829	0.000387735	0.00770427	Prmt3	273.317	298.675	361.396	338.223	354.541	358.828	439.072	395.917	473.372	426.534	433.724	330.83	0.168043	YES	NEG		NO	YES
ENSRNOG00000055103	6.50862	-2.0478	0.577098	-3.54844	0.000387515	0.00770427	Cftr	1.90465	6.7118	2.13844	1.86349	3.72222	1.0194	17.075	6.99192	13.1492	10.5101	11.9316	2.89333	0.844335	YES	NEG		NO	YES
ENSRNOG00000007568	310.608	0.496313	0.139911	3.54735	0.00038913	0.00772354	Spata6	369.502	341.183	353.912	323.315	340.583	382.274	235.391	321.628	192.181	246.111	248.828	351.795	0.204855	YES	POS		YES	NO
ENSRNOG00000013013	920.642	-0.210023	0.0592565	-3.54431	0.000393636	0.00780447	Tle3	853.282	872.534	860.722	890.747	878.443	845.081	940.345	1072.39	995.294	997.582	1001.4	866.802	0.0839284	NO	NEG		NO	NO
ENSRNOG00000049020	1316.08	0.468361	0.132197	3.54291	0.000395742	0.00783767	Tceal3	1761.8	1657.81	1229.6	1384.57	1326.04	1520.94	1136.71	894.091	1038.79	1210.41	1070	1480.13	0.207006	YES	POS		YES	NO
ENSRNOG00000005154	29.0733	1.49272	0.421382	3.54244	0.000396446	0.00784307	Fam150b	37.1406	36.9149	39.5611	60.5633	35.3611	26.5044	4.87857	24.4717	6.06887	19.2685	13.6719	39.3409	0.573977	YES	POS		YES	NO
ENSRNOG00000017783	182.64	-1.62041	0.457701	-3.54032	0.000399636	0.00789759	Sfrp1	90.4708	102.914	54.5302	150.011	103.292	97.8622	115.866	735.899	174.986	200.567	306.83	99.8466	1.09009	YES	NEG		NO	YES
ENSRNOG00000058434	506.452	1.26185	0.356535	3.53919	0.00040136	0.00792306	Cfap99	908.517	821.077	382.781	573.022	711.874	565.766	315.888	369.698	83.9527	331.943	275.37	660.506	0.50558	YES	POS		YES	NO
ENSRNOG00000004148	2150.93	-0.580082	0.163948	-3.53821	0.000402851	0.00794386	Cdk17	1776.08	1720.46	1755.66	1836.47	1687.1	1997	2245.36	2378.13	3884.08	2229.01	2684.14	1795.46	0.30566	YES	NEG		NO	YES
ENSRNOG00000034089	366.996	0.821669	0.232358	3.53623	0.000405885	0.00799502	Ttc21a	564.728	550.367	319.697	339.155	445.736	445.477	273.2	314.636	150.71	266.255	251.201	444.193	0.359385	YES	POS		YES	NO
ENSRNOG00000003672	2.57949	4.56982	1.29317	3.53383	0.000409591	0.00805928	Enam	2.85697	5.59317	1.06922	9.31744	1.86111	5.09699	0	0	0	0	0	4.29915	1.22803	YES	POS		YES	NO
ENSRNOG00000018092	2020.62	0.55679	0.157592	3.53312	0.000410688	0.00807212	Cd83	2181.77	2085.13	2550.09	2225	2083.51	2779.9	1625.78	1740.11	1090.37	1844.52	1575.2	2317.57	0.23698	YES	POS		YES	NO
ENSRNOG00000021447	393.149	-0.676341	0.191701	-3.5281	0.000418552	0.00820894	Prr7	356.169	370.268	224.536	292.567	255.902	403.682	561.036	380.186	563.393	523.753	507.092	317.187	0.310111	YES	NEG		NO	YES
ENSRNOG00000029912	5412.4	-0.199768	0.0566217	-3.52812	0.000418528	0.00820894	Gp1bb	5071.13	5073	5087.35	5067.75	5318.12	5034.81	5756.72	5427.48	6391.53	5896.16	5867.97	5108.69	0.0853165	NO	NEG		NO	NO
ENSRNOG00000011028	218.581	0.605292	0.171633	3.52666	0.000420839	0.00823146	Rn50_3_1467.1	300.934	238.269	213.844	229.209	307.083	230.384	179.288	194.026	119.354	173.416	166.521	253.287	0.261079	YES	POS		YES	NO
ENSRNOG00000021128	504.994	-0.454148	0.128781	-3.52652	0.000421058	0.00823146	Kcnj11	361.883	357.963	522.848	486.37	452.249	457.71	590.307	554.109	653.415	613.088	602.73	439.837	0.199323	YES	NEG		NO	YES
ENSRNOG00000047351	10.8336	-2.60124	0.737553	-3.52685	0.000420532	0.00823146	AABR07015081.1	0	5.59317	1.06922	0.931744	2.79166	11.2134	35.3697	22.7237	11.1263	17.5168	21.6841	3.59986	1.06193	YES	NEG		NO	YES
ENSRNOG00000011107	1062.42	0.690015	0.196045	3.51968	0.000432063	0.00843754	Pcsk1	1005.65	1053.75	1355.77	1269.03	1447.94	1385.36	890.34	709.68	497.647	1008.97	776.659	1252.92	0.2911	YES	POS		YES	NO
ENSRNOG00000042960	592.571	-0.479368	0.136285	-3.51738	0.000435822	0.00850179	Rgcc	511.398	534.707	443.726	481.711	510.874	587.173	804.965	607.423	851.665	592.068	714.03	511.598	0.227488	YES	NEG		NO	YES
ENSRNOG00000052025	7095.01	-0.212791	0.0605215	-3.51596	0.000438168	0.00853841	Aes	6368.19	6677.12	6508.34	6417.85	6714.88	7337.63	7985	7239.26	7953.25	7748.56	7731.52	6670.67	0.0901944	NO	NEG		NO	NO
ENSRNOG00000006472	347.276	0.603286	0.171791	3.51175	0.000445166	0.00865836	Hspa2	409.499	421.725	443.726	349.404	387.111	403.682	224.414	381.933	236.686	214.581	264.404	402.524	0.25327	YES	POS		YES	NO
ENSRNOG00000029333	211.918	-0.76631	0.218217	-3.51168	0.000445276	0.00865836	Echdc2	239.033	208.066	115.476	162.123	130.278	137.619	312.229	249.087	322.662	242.608	281.646	165.432	0.349482	YES	NEG		NO	YES
ENSRNOG00000028545	144.079	0.520411	0.148359	3.50779	0.000451848	0.00877677	Ahnak2	168.561	151.015	156.106	166.782	173.083	170.24	79.2768	117.115	119.354	139.259	113.751	164.298	0.211966	YES	POS		YES	NO
ENSRNOG00000050100	9.73599	-1.44349	0.411793	-3.50539	0.000455943	0.00884686	LOC686911	7.61859	3.3559	6.41532	8.38569	4.65277	4.07759	15.8554	17.4798	11.1263	18.3926	15.7135	5.75098	0.583219	YES	NEG		NO	YES
ENSRNOG00000046863	512.09	0.376602	0.107502	3.50321	0.000459679	0.00890984	C1ql2	637.105	553.723	466.18	538.548	560.194	626.93	432.973	396.791	465.28	443.175	434.555	563.78	0.162296	NO	POS		NO	NO
ENSRNOG00000009965	194.809	0.621761	0.177598	3.50094	0.000463625	0.00897675	Pih1d2	259.984	272.946	171.075	191.007	219.611	244.656	162.213	174.798	114.297	137.507	147.204	226.547	0.271945	YES	POS		YES	NO
ENSRNOG00000020185	11657.3	0.409231	0.117057	3.496	0.000472281	0.00913462	Wdr6	11559.3	10259	14028.2	13902.5	14194.7	13667.1	9931.56	9069.39	9021.37	10940.1	9740.61	12935.1	0.181394	YES	POS		YES	NO
ENSRNOG00000019112	38.4733	0.919277	0.263068	3.49445	0.000475045	0.00917831	Chp2	70.472	55.9317	40.6303	43.792	38.1527	35.6789	23.1732	27.9677	25.287	23.6477	25.0189	47.4429	0.397762	YES	POS		YES	NO
ENSRNOG00000029131	25.0895	1.45722	0.417124	3.4935	0.000476735	0.0092012	AABR07024637.1	16.1895	19.0168	29.9381	35.4063	57.6944	43.8341	10.9768	14.8578	8.09182	14.8893	12.2039	33.6799	0.64505	YES	POS		YES	NO
ENSRNOG00000005116	54.3575	-1.02787	0.29427	-3.49296	0.000477693	0.0092099	LOC108350502	30.4744	39.1522	32.0766	34.4745	44.6666	49.9505	64.6411	54.1874	61.7002	132.252	78.1951	38.4658	0.549647	YES	NEG		NO	YES
ENSRNOG00000015075	160.11	-0.906968	0.259686	-3.49256	0.000478415	0.00921404	Stc1	103.803	123.05	102.645	136.035	124.694	121.308	152.455	166.058	385.373	185.678	222.391	118.589	0.521211	YES	NEG		NO	YES
ENSRNOG00000012153	1183.8	-0.236504	0.067735	-3.49161	0.000480121	0.00923712	Rbl2	1098.98	1076.13	1186.83	1128.34	1127.83	1012.26	1264.77	1336.33	1378.64	1227.93	1301.92	1105.06	0.0992193	NO	NEG		NO	NO
ENSRNOG00000009076	1100.85	-0.296404	0.0849082	-3.49088	0.000481432	0.00925255	Ttpal	932.325	928.465	1007.2	1023.99	1073.86	1085.66	1230.62	1114.34	1373.59	1238.44	1239.25	1008.58	0.129918	NO	NEG		NO	NO
ENSRNOG00000060087	198.288	-0.533722	0.152936	-3.48984	0.00048331	0.00927883	Adra1b	162.847	129.761	181.767	163.055	174.944	196.744	245.148	221.993	205.33	301.289	243.44	168.187	0.246091	YES	NEG		NO	YES
ENSRNOG00000010805	10.077	2.22217	0.636937	3.48884	0.000485126	0.00930388	Fabp4	6.66627	10.0677	20.3152	20.4984	19.5416	11.2134	0	1.74798	8.09182	2.62752	3.11683	14.7171	0.773138	YES	POS		YES	NO
ENSRNOG00000016483	601.421	-0.644607	0.184837	-3.48744	0.000487673	0.00934288	Myo16	396.167	393.759	686.439	495.688	562.055	410.817	701.295	683.46	942.698	741.837	767.322	490.821	0.30074	YES	NEG		NO	YES
ENSRNOG00000009550	2178.07	0.298759	0.0856881	3.48659	0.000489214	0.00936253	Sqle	2191.3	2165.67	2357.63	2218.48	2557.16	2636.16	1873.37	2029.4	1758.96	1992.54	1913.57	2354.4	0.129207	NO	POS		NO	NO
ENSRNOG00000012556	511.157	0.460182	0.132053	3.48484	0.000492425	0.00941406	Isl1	661.865	618.604	442.657	579.545	516.458	622.852	432.973	389.799	469.326	377.487	417.396	573.663	0.202669	YES	POS		YES	NO
ENSRNOG00000013683	2027.02	-0.512842	0.147182	-3.4844	0.000493233	0.0094196	S1pr1	1530.38	1445.27	2219.7	1569.06	1793.18	1829.82	2835.67	2493.49	2574.21	1979.4	2470.69	1731.24	0.23823	YES	NEG		NO	YES
ENSRNOG00000005953	266.092	1.28602	0.369434	3.48104	0.000499467	0.00952866	Cfap46	483.781	434.03	246.99	335.428	357.333	232.423	152.455	225.489	41.4706	151.52	142.734	348.331	0.514012	YES	POS		YES	NO
ENSRNOG00000021669	195.729	-0.3763	0.10821	-3.47749	0.000506133	0.00964571	Mybl1	173.323	186.812	189.252	168.646	148.889	182.472	237.83	232.481	232.64	204.947	226.975	174.899	0.15513	NO	NEG		NO	NO
ENSRNOG00000011992	66.9287	-0.724745	0.208464	-3.47659	0.000507835	0.00966801	Slc18a1	36.1883	61.5248	63.084	59.6316	42.8055	55.0475	109.768	74.2891	75.8609	91.0874	87.7513	53.0469	0.327275	YES	NEG		NO	YES
ENSRNOG00000042741	281.407	1.57121	0.451978	3.4763	0.000508381	0.00966827	Adgb	550.443	484.368	211.705	269.274	429.916	352.712	170.75	191.404	21.241	132.252	128.912	383.07	0.599325	YES	POS		YES	NO
ENSRNOG00000054989	126.991	0.5641	0.162523	3.4709	0.000518717	0.00985453	Grhl1	133.325	123.05	138.999	179.827	167.5	132.522	90.2536	84.777	103.171	116.487	98.672	145.87	0.241607	YES	POS		YES	NO
ENSRNOG00000060984	205.81	1.30426	0.37589	3.46979	0.00052087	0.00988511	Dnah7	378.073	317.692	173.214	193.803	297.777	259.947	147.577	149.452	29.3329	111.232	109.398	270.084	0.515853	YES	POS		YES	NO
ENSRNOG00000001728	431.052	-0.5268	0.151904	-3.46799	0.000524364	0.00992036	Fam43a	414.261	381.454	338.943	371.766	338.722	354.751	484.198	675.594	389.419	561.414	527.656	366.649	0.256988	YES	NEG		NO	YES
ENSRNOG00000006784	2137.63	0.241584	0.0696599	3.46805	0.000524252	0.00992036	Sema4f	2307.48	2161.2	2354.42	2364.77	2250.08	2229.42	2049	1832.76	1748.85	2078.37	1927.24	2277.9	0.0991796	NO	POS		NO	NO
ENSRNOG00000020056	2048.04	-0.265723	0.0766186	-3.46813	0.000524088	0.00992036	Fam134c	1660.85	1796.52	1898.93	2051.7	1926.25	2033.7	2245.36	2213.82	2409.34	2243.9	2278.11	1894.66	0.113438	NO	NEG		NO	NO
ENSRNOG00000017619	840.187	0.922278	0.266088	3.46607	0.000528127	0.00998115	Aldh1a1	824.713	986.634	1671.19	1149.77	781.666	802.266	441.511	826.794	511.808	405.514	546.407	1036.04	0.446898	YES	POS		YES	NO
ENSRNOG00000025110	1698.28	0.860608	0.248371	3.46501	0.000530204	0.01001	Vwa3a	3111.24	2779.8	1190.04	1608.19	1924.39	1808.41	1230.62	1094.24	952.812	1283.11	1140.19	2070.35	0.430356	YES	POS		YES	NO
ENSRNOG00000000583	862.415	-0.414035	0.119566	-3.46282	0.000534549	0.0100816	Cdk19	663.77	745.01	891.729	827.388	721.18	718.676	917.172	1006.84	1212.76	919.632	1014.1	761.292	0.19163	YES	NEG		NO	YES
ENSRNOG00000021041	1434.3	-0.330856	0.0956073	-3.46057	0.00053904	0.0101347	Fam171a2	1211.36	1173.45	1409.23	1375.25	1340	1291.58	1606.27	1395.76	1749.86	1790.22	1635.53	1300.14	0.148526	NO	NEG		NO	NO
ENSRNOG00000023100	83.1821	0.658338	0.19021	3.46111	0.000537959	0.0101347	Tctex1d1	125.707	88.372	86.6068	73.6077	91.1943	119.27	63.4214	62.9273	57.6543	63.0605	61.7659	97.4595	0.287924	YES	POS		YES	NO
ENSRNOG00000027498	649.793	0.290269	0.0838737	3.46079	0.000538595	0.0101347	Engase	688.53	700.264	639.393	769.62	707.221	699.307	606.163	617.911	516.865	552.655	573.398	700.723	0.119526	NO	POS		NO	NO
ENSRNOG00000058626	35.6036	-0.920622	0.266261	-3.45759	0.000545033	0.0102368	Kcnh8	16.1895	22.3727	36.3535	23.2936	27.9166	31.6013	48.7857	39.3295	44.505	65.688	49.5771	26.2879	0.41355	YES	NEG		NO	YES
ENSRNOG00000008184	8.90383	2.75143	0.795907	3.45697	0.000546289	0.0102498	Esrp1	28.5697	11.1863	1.06922	17.7031	13.0278	9.17458	3.65893	0.87399	2.02296	1.75168	2.07689	13.4551	1.01725	YES	POS		YES	NO
ENSRNOG00000002840	30026.6	-0.191959	0.0555383	-3.45633	0.000547583	0.0102547	Atp5b	27862.1	27961.4	29238.9	27171.5	27322	30900	32727.9	31797.5	33973.5	31311.3	32452.6	28409.3	0.0811696	NO	NEG		NO	NO
ENSRNOG00000012911	670.355	-0.282212	0.0816519	-3.45628	0.000547677	0.0102547	Erlin1	649.485	602.943	589.14	597.248	605.791	655.473	773.254	703.562	836.492	690.162	750.868	616.68	0.122807	NO	NEG		NO	NO
ENSRNOG00000007367	8952.76	-0.311897	0.0903236	-3.4531	0.000554179	0.0103589	2021-09-04	8144.28	9513.97	7999.9	8505.89	7599.84	7224.48	9768.12	9807.91	11103	9860.21	10134.8	8164.73	0.137995	NO	NEG		NO	NO
ENSRNOG00000014124	25.9021	1.57305	0.455561	3.453	0.000554383	0.0103589	Nod2	56.1871	60.4062	17.1075	21.4301	36.2916	20.388	10.9768	9.61389	9.1033	17.5168	11.8027	35.3018	0.726155	YES	POS		YES	NO
ENSRNOG00000009197	1383.65	0.966114	0.280013	3.45024	0.000560085	0.0104476	Asb4	1701.8	1661.17	1445.58	1769.38	1764.33	1973.55	1162.32	843.4	337.834	1177.13	880.171	1719.3	0.365436	YES	POS		YES	NO
ENSRNOG00000027739	81.6046	-0.711332	0.206174	-3.45015	0.00056028	0.0104476	Cndp1	62.8534	46.9826	66.2916	67.0855	77.236	69.3191	112.207	142.46	91.033	80.5773	106.569	64.9614	0.339193	YES	NEG		NO	YES
ENSRNOG00000058847	11.5484	-1.29866	0.376445	-3.4498	0.000560996	0.0104503	AABR07044001.4	9.52324	8.94906	5.3461	6.52221	8.37499	5.09699	13.4161	20.1018	23.264	14.8893	17.9178	7.3021	0.541035	YES	NEG		NO	YES
ENSRNOG00000030389	2.66729	-4.07941	1.18274	-3.44911	0.000562437	0.0104664	Lrrc30	0	2.23727	0	0	0	0	7.31786	1.74798	10.1148	5.25504	6.10892	0.372878	1.37122	YES	NEG		NO	YES
ENSRNOG00000032539	430.073	1.01828	0.29528	3.44854	0.000563632	0.0104779	Spag8	753.288	720.4	322.904	453.759	494.124	491.35	313.448	347.848	129.469	274.138	266.226	539.304	0.454389	YES	POS		YES	NO
ENSRNOG00000030019	9853.14	0.297577	0.0864039	3.44402	0.000573139	0.0106438	Atp1a1	9588.95	9319.33	10958.4	11392.4	11584.5	11039.1	8037.45	8911.2	8531.82	9168.3	8662.19	10647.1	0.129921	NO	POS		NO	NO
ENSRNOG00000009912	60.2982	0.659467	0.191511	3.44349	0.00057425	0.0106535	Fgr	83.8045	61.5248	70.5685	75.4712	68.861	62.1833	59.7625	44.5735	39.4476	36.7853	45.1422	70.4022	0.259395	YES	POS		YES	NO
ENSRNOG00000025498	74.5268	1.20496	0.349999	3.44276	0.000575801	0.0106714	Crb2	111.422	70.4739	73.7762	83.8569	125.625	113.153	46.3464	60.3053	12.1377	48.1712	41.7402	96.3845	0.472321	YES	POS		YES	NO
ENSRNOG00000003302	1805.81	-0.187164	0.0543818	-3.44167	0.000578143	0.0106821	Flcn	1668.47	1806.59	1737.48	1761.93	1651.73	1642.25	1868.49	1908.79	2025.99	1986.41	1947.42	1711.41	0.0764602	NO	NEG		NO	NO
ENSRNOG00000004003	185.087	-0.520118	0.151107	-3.44206	0.000577304	0.0106821	Dusp10	137.135	168.914	177.49	183.553	149.819	129.464	206.12	214.127	280.179	204.071	226.124	157.729	0.239246	YES	NEG		NO	YES
ENSRNOG00000024620	59.574	1.23528	0.358902	3.44183	0.000577793	0.0106821	Mamdc2	60.9487	59.2876	65.2224	92.2426	93.0554	93.7846	35.3697	55.9353	10.1148	29.7786	32.7996	77.4236	0.478898	YES	POS		YES	NO
ENSRNOG00000058560	2054.69	1.07493	0.312596	3.43874	0.000584438	0.0107875	Col2a1	4012.14	4009.18	1589.93	2021.88	1945.79	2028.6	1550.17	1115.21	740.402	1533.6	1234.84	2601.25	0.538481	YES	POS		YES	NO
ENSRNOG00000014132	751.797	-0.402621	0.117095	-3.43841	0.000585145	0.0107896	Mypop	579.965	620.841	796.569	624.268	643.944	730.909	853.75	778.725	1004.4	884.599	880.368	666.083	0.182583	YES	NEG		NO	YES
ENSRNOG00000022533	308.182	0.427952	0.124721	3.43126	0.000600782	0.0110667	Micall2	333.313	307.624	387.057	321.452	391.763	317.033	309.789	235.103	238.709	239.98	255.895	343.04	0.18392	YES	POS		YES	NO
ENSRNOG00000019616	5.07294	3.47015	1.01213	3.42857	0.000606779	0.0111585	Prss8	14.2849	6.7118	2.13844	13.0444	4.65277	7.13579	0	0.87399	1.01148	0.87584	0.690327	7.99468	1.02135	YES	POS		YES	NO
ENSRNOG00000050165	2.07026	4.25715	1.2417	3.42847	0.000606993	0.0111585	AABR07069587.1	3.8093	3.3559	3.20766	3.72697	5.58333	1.0194	0	0	0	0	0	3.45043	1.00944	YES	POS		YES	NO
ENSRNOG00000047924	218.852	0.56067	0.163578	3.42754	0.000609066	0.0111853	Zbtb7c	216.178	212.54	304.728	300.953	245.666	228.345	147.577	212.379	153.745	166.41	170.028	251.402	0.250653	YES	POS		YES	NO
ENSRNOG00000024825	68.2422	-0.745099	0.21746	-3.42637	0.000611704	0.0112224	Fam163a	64.758	41.3894	48.1149	77.3347	50.2499	39.7565	89.034	101.383	95.0789	75.3223	90.2045	53.6006	0.333337	YES	NEG		NO	YES
ENSRNOG00000022483	7.39848	1.99059	0.581364	3.42399	0.00061708	0.0113096	Trim50	10.4756	12.305	12.8306	8.38569	7.44444	12.2328	2.43929	5.24394	0	2.62752	2.57769	10.6123	0.627748	YES	POS		YES	NO
ENSRNOG00000057620	3689.44	-0.322358	0.0941685	-3.4232	0.000618887	0.0113313	Slc6a8	2899.83	3233.97	3885.54	3533.17	3414.2	3156.06	3858.95	4105.13	4487.93	4319.64	4192.91	3353.8	0.142576	NO	NEG		NO	NO
ENSRNOG00000017087	724.049	-0.416602	0.121783	-3.42085	0.000624264	0.0114182	Man1c1	623.772	552.605	723.862	651.289	657.902	621.833	748.861	839.03	1054.97	766.36	852.306	638.544	0.197855	YES	NEG		NO	YES
ENSRNOG00000060956	4197.44	-0.244549	0.0715144	-3.41957	0.000627195	0.0114603	Zfp706	3876.91	4012.54	3922.97	3747.47	3632.88	4259.05	4604.15	4619.04	5053.34	4246.07	4630.65	3908.64	0.106998	NO	NEG		NO	NO
ENSRNOG00000009466	7.45405	-2.23365	0.653378	-3.41863	0.000629379	0.0114772	Unc45b	0.952324	4.47453	1.06922	3.72697	3.72222	4.07759	8.5375	7.86591	31.3558	8.7584	14.1294	3.00381	1.18776	YES	NEG		NO	YES
ENSRNOG00000014543	855.242	-0.197768	0.0578484	-3.41873	0.00062915	0.0114772	Tbc1d2b	781.858	767.382	816.884	816.207	860.763	802.266	933.027	939.539	924.491	909.998	926.764	807.56	0.0778401	NO	NEG		NO	NO
ENSRNOG00000019780	13.13	-1.4369	0.420433	-3.41767	0.000631602	0.0115062	Sypl2	7.61859	2.23727	12.8306	9.31744	8.37499	6.11639	21.9536	16.6058	31.3558	14.8893	21.2011	7.74922	0.652538	YES	NEG		NO	YES
ENSRNOG00000004222	12.0724	2.14732	0.628433	3.41694	0.000633284	0.0115253	S100g	22.8558	30.2031	5.3461	20.4984	5.58333	20.388	3.65893	4.36995	6.06887	1.75168	3.96236	17.4791	0.848869	YES	POS		YES	NO
ENSRNOG00000002229	2724.27	-0.800203	0.234249	-3.41603	0.000635406	0.0115408	Adcy5	1647.52	1598.53	2554.37	2347.99	2384.08	2074.48	2752.73	3142.87	5833.19	2906.91	3658.93	2101.16	0.441333	YES	NEG		NO	YES
ENSRNOG00000054598	1.72251	-3.9832	1.16597	-3.41622	0.000634973	0.0115408	7SK	0	1.11863	0	0	0	0	2.43929	6.11793	4.04591	3.50336	4.02662	0.186439	1.27783	YES	NEG		NO	YES
ENSRNOG00000039890	206.014	0.842004	0.246623	3.41413	0.000639867	0.0116102	Abcg3l3	342.837	326.641	147.552	232.936	237.291	215.093	124.404	181.79	106.205	145.389	139.447	250.392	0.394207	YES	POS		YES	NO
ENSRNOG00000018456	2758.7	-0.274903	0.0805291	-3.41371	0.000640849	0.0116164	LOC100911664	2651.27	2665.7	2334.11	2559.5	2297.54	2760.53	3293.04	3148.98	3071.86	2804.44	3079.58	2544.77	0.120274	NO	NEG		NO	NO
ENSRNOG00000030180	94.3964	-0.945757	0.277229	-3.41146	0.000646152	0.0117009	Lrrc10b	60.9487	49.2199	69.4993	78.2665	73.5138	81.5519	110.988	155.57	195.215	69.1914	132.741	68.8333	0.492575	YES	NEG		NO	YES
ENSRNOG00000000109	3.16929	4.10504	1.20342	3.41114	0.000646929	0.0117033	Fgf20	3.8093	5.59317	1.06922	4.65872	6.51388	9.17458	0	0.87399	0	0	0.218497	5.13648	1.02817	YES	POS		YES	NO
ENSRNOG00000009792	78.1902	0.75832	0.222579	3.40696	0.000656903	0.0118601	Zbbx	103.803	106.27	71.6377	70.8125	112.597	95.8234	62.2018	65.5492	35.4017	57.8055	55.2396	93.4907	0.321814	YES	POS		YES	NO
ENSRNOG00000013889	923.111	0.274577	0.0805918	3.407	0.0006568	0.0118601	Tmed3	947.562	1023.55	920.598	982.99	998.485	1078.52	845.213	895.839	734.333	804.021	819.852	991.951	0.114613	NO	POS		NO	NO
ENSRNOG00000011453	65.3468	0.628469	0.184516	3.40604	0.000659132	0.0118886	Kif6	66.6627	63.7621	86.6068	72.676	93.0554	74.4161	39.0286	48.9434	56.6428	51.6746	49.0723	76.1965	0.259318	YES	POS		YES	NO
ENSRNOG00000004778	11.747	1.59992	0.469884	3.40493	0.000661804	0.0119131	Cnga1	14.2849	14.5422	13.8999	21.4301	12.0972	20.388	1.21964	2.62197	9.1033	7.88256	5.20687	16.107	0.569968	YES	POS		YES	NO
ENSRNOG00000013194	1820.03	0.335037	0.0983929	3.40509	0.000661416	0.0119131	Rps6ka2	1874.17	1653.34	2097.81	2094.56	2061.18	2126.46	1435.52	1495.4	1746.82	1615.05	1573.2	1984.59	0.146049	NO	POS		NO	NO
ENSRNOG00000061910	200.616	0.82208	0.241535	3.40356	0.00066514	0.0119613	Igfbp3	279.983	222.608	193.529	270.206	233.569	257.908	107.329	229.859	105.194	105.977	137.09	242.967	0.347195	YES	POS		YES	NO
ENSRNOG00000053863	4.8601	-2.02942	0.596465	-3.40242	0.000667925	0.0119996	AABR07060151.1	0.952324	2.23727	2.13844	3.72697	0.930554	3.05819	10.9768	7.86591	7.08035	9.63424	8.88932	2.17396	0.762814	YES	NEG		NO	YES
ENSRNOG00000010516	27.6298	1.54396	0.453834	3.40205	0.000668834	0.012004	Plau	39.0453	43.6267	6.41532	42.8602	43.7361	48.9311	14.6357	9.61389	15.1722	12.2618	12.9209	37.4358	0.622939	YES	POS		YES	NO
ENSRNOG00000001571	2.70995	4.64811	1.36699	3.40026	0.00067323	0.01205	Cldn8	9.52324	2.23727	0	4.65872	5.58333	5.09699	0	0	0	0	0	4.51659	1.23687	YES	POS		YES	NO
ENSRNOG00000002922	111.814	0.871657	0.256381	3.39986	0.00067421	0.01205	Adora2b	138.087	125.287	156.106	146.284	116.319	137.619	79.2768	120.611	55.6313	42.9162	74.6087	136.617	0.349538	YES	POS		YES	NO
ENSRNOG00000011901	267.602	0.733077	0.215589	3.40035	0.000673001	0.01205	Rrad	395.214	368.03	229.882	287.909	270.791	358.828	191.484	208.01	122.389	243.484	191.341	318.443	0.323749	YES	POS		YES	NO
ENSRNOG00000019203	142.325	-0.981623	0.288697	-3.40019	0.000673388	0.01205	Eya2	66.6627	70.4739	130.445	122.058	134.93	89.707	158.554	242.969	282.202	125.245	202.243	102.38	0.494128	YES	NEG		NO	YES
ENSRNOG00000030920	173.341	0.420635	0.123729	3.39965	0.000674712	0.01205	Rtn4r	212.368	192.405	208.498	181.69	185.18	177.375	148.796	168.68	124.412	134.004	143.973	192.919	0.171075	YES	POS		YES	NO
ENSRNOG00000025691	1169.19	1.27413	0.374883	3.39875	0.000676936	0.0120779	Pla2g7	1229.45	1484.43	1952.39	1740.5	1399.55	1359.88	491.516	1394.01	293.329	346.833	631.423	1527.7	0.500785	YES	POS		YES	NO
ENSRNOG00000032136	270.822	-0.520517	0.153328	-3.3948	0.000686777	0.0122415	Cdc42ep3	264.746	253.93	196.736	216.165	199.139	253.83	292.714	321.628	423.809	285.524	330.919	230.758	0.248941	YES	NEG		NO	YES
ENSRNOG00000017893	15777.3	0.626378	0.184591	3.39333	0.000690495	0.0122957	Baiap3	21476.8	21326.7	16587.9	17661.2	16996.6	16137.1	14938.2	11090.1	7645.76	13912.7	11896.7	18364.4	0.268389	YES	POS		YES	NO
ENSRNOG00000033772	556.841	0.347995	0.102606	3.39156	0.000694959	0.0123631	Serpinb9	678.055	553.723	601.971	641.971	602.069	577.999	434.193	564.597	453.142	460.692	478.156	609.298	0.148549	NO	POS		NO	NO
ENSRNOG00000059865	2084.25	1.26533	0.373196	3.39054	0.000697563	0.0123973	Dnah12	3724.54	3681.42	1779.18	2396.44	2512.5	2223.31	1318.43	1710.4	309.512	1186.76	1131.28	2719.57	0.513675	YES	POS		YES	NO
ENSRNOG00000021714	312.781	1.09747	0.323922	3.38808	0.00070384	0.0124935	Fam92b	584.727	523.52	196.736	336.359	353.611	389.41	262.223	203.64	91.033	186.554	185.862	397.394	0.499293	YES	POS		YES	NO
ENSRNOG00000039980	4186.5	-0.270303	0.0797852	-3.38788	0.000704354	0.0124935	Slc25a5	3813.11	3774.27	4055.55	3566.71	3776.19	4221.33	4387.06	4714.3	5233.39	4323.15	4664.47	3867.86	0.121109	NO	NEG		NO	NO
ENSRNOG00000005041	2902.33	0.485965	0.143462	3.38742	0.000705533	0.0125022	Crip2	4108.33	3888.37	2678.4	2852.07	2934.97	3201.93	2096.57	2343.17	2631.87	2287.69	2339.82	3277.34	0.229213	YES	POS		YES	NO
ENSRNOG00000003611	2310.4	-0.290417	0.0857635	-3.38625	0.000708554	0.0125427	Dynlt3	2271.29	2280.89	2025.1	1925.91	2006.28	2219.23	2395.38	2711.12	2852.37	2416.44	2593.83	2121.45	0.129462	NO	NEG		NO	NO
ENSRNOG00000024636	810.316	0.218312	0.064475	3.386	0.000709198	0.0125427	Gpr85	818.046	807.653	922.737	849.75	871.93	881.779	723.248	718.42	748.494	761.105	737.817	858.649	0.0876818	NO	POS		NO	NO
ENSRNOG00000009694	373.358	-0.709317	0.209503	-3.38571	0.000709939	0.0125436	Bmp4	340.932	362.437	208.498	289.772	253.111	332.324	428.095	698.318	426.844	393.252	486.627	297.846	0.360817	YES	NEG		NO	YES
ENSRNOG00000018971	628.589	-0.292495	0.0864795	-3.38224	0.000718965	0.0126785	Mob3a	482.828	574.977	599.832	611.224	619.749	570.863	740.323	686.082	701.966	698.045	706.604	576.579	0.123976	NO	NEG		NO	NO
ENSRNOG00000019361	853.58	-0.381503	0.112795	-3.38228	0.000718881	0.0126785	Inpp5j	739.956	698.027	897.075	702.535	828.193	702.365	941.565	906.327	1164.21	955.542	991.911	761.359	0.175833	YES	NEG		NO	YES
ENSRNOG00000031397	171.398	-0.826781	0.244779	-3.37766	0.000731044	0.012879	Stk32b	83.8045	79.423	188.183	153.738	160.986	119.27	207.339	243.843	222.525	254.87	232.144	130.901	0.367318	YES	NEG		NO	YES
ENSRNOG00000050317	1417.29	-0.246678	0.0730593	-3.37641	0.000734392	0.0129254	Uhrf1bp1l	1392.3	1360.26	1348.29	1260.65	1367.92	1182.5	1611.15	1444.7	1655.79	1549.36	1565.25	1318.65	0.10607	NO	NEG		NO	NO
ENSRNOG00000022523	623.009	-0.450496	0.133436	-3.37613	0.000735138	0.0129261	Fkbp5	491.399	513.453	624.424	627.063	469.93	534.165	689.098	826.794	841.55	612.212	742.414	543.406	0.210265	YES	NEG		NO	YES
ENSRNOG00000057862	422.911	1.02007	0.302185	3.37564	0.000736444	0.0129365	Rsph1	723.766	718.162	367.812	424.875	487.611	460.768	308.57	323.376	110.251	303.917	261.528	530.499	0.446732	YES	POS		YES	NO
ENSRNOG00000023803	41.6027	-1.19585	0.354363	-3.37463	0.00073915	0.0129715	Cmya5	28.5697	45.864	9.62298	27.0206	23.2639	30.5819	42.6875	54.1874	92.0445	62.1847	62.776	27.4872	0.567046	YES	NEG		NO	YES
ENSRNOG00000025074	12.3901	1.85532	0.550347	3.37119	0.000748455	0.0131095	Fgg	21.9035	27.9658	4.27688	22.3618	13.0278	15.291	3.65893	7.86591	4.04591	3.50336	4.76853	17.4711	0.737997	YES	POS		YES	NO
ENSRNOG00000036859	620.535	-0.444394	0.131819	-3.37125	0.000748284	0.0131095	Gdpd5	443.783	574.977	488.633	608.429	630.916	506.641	684.22	687.83	880.997	698.921	737.992	542.23	0.205611	YES	NEG		NO	YES
ENSRNOG00000000549	4517.37	0.194044	0.0575724	3.37043	0.000750509	0.0131124	Tspyl1	4702.58	4788.87	4636.14	4669.9	4468.52	5275.39	4201.67	4182.91	4101.54	4146.23	4158.09	4756.9	0.0823185	NO	POS		NO	NO
ENSRNOG00000009513	1908.12	0.273941	0.0812766	3.37047	0.00075039	0.0131124	Akr1b1	2159.87	2041.51	1914.97	1992.07	2011.86	2179.47	1745.31	1907.92	1526.32	1601.91	1695.37	2049.96	0.115706	NO	POS		NO	NO
ENSRNOG00000056298	18.2993	-1.27511	0.378335	-3.37033	0.000750783	0.0131124	AABR07044959.1	4.76162	10.0677	12.8306	13.9762	13.9583	14.2716	25.6125	20.1018	45.5165	21.896	28.2817	11.6443	0.616415	YES	NEG		NO	YES
ENSRNOG00000005650	120.746	0.758555	0.225129	3.36942	0.00075326	0.013143	Pgf	154.276	163.32	126.168	150.942	117.25	154.949	84.1554	127.602	52.5969	76.1981	85.1382	144.484	0.315664	YES	POS		YES	NO
ENSRNOG00000019529	5010.46	-0.209837	0.0623154	-3.36734	0.000758976	0.0132301	Btbd1	4593.06	4368.26	4907.72	4721.14	4904.95	4792.19	5887.22	5508.76	5333.52	5087.76	5454.31	4714.55	0.0909026	NO	NEG		NO	NO
ENSRNOG00000052022	1967.17	0.377134	0.112011	3.36693	0.000760096	0.0132369	Pnma3	2162.73	2128.76	2103.15	2306.07	2280.79	2017.39	1797.75	1585.42	1326.05	1963.63	1668.21	2166.48	0.159323	NO	POS		NO	NO
ENSRNOG00000017674	1569.14	-0.206457	0.0613327	-3.36619	0.000762153	0.01326	Ctcf	1418.96	1420.66	1527.91	1560.67	1504.71	1435.31	1677.01	1757.59	1795.37	1593.15	1705.78	1478.04	0.0868996	NO	NEG		NO	NO
ENSRNOG00000027869	122.115	0.769774	0.228762	3.36496	0.000765559	0.0133065	Sox5	118.088	99.5583	221.328	145.352	150.75	142.716	96.3518	81.281	66.7576	98.97	85.8401	146.299	0.367075	YES	POS		YES	NO
ENSRNOG00000015562	16.7575	1.37324	0.408152	3.36452	0.000766769	0.0133148	Cdh17	21.9035	20.1354	13.8999	29.8158	28.8472	18.3492	12.1964	5.24394	4.04591	13.1376	8.65597	22.1585	0.523767	YES	POS		YES	NO
ENSRNOG00000018006	14.7751	-1.98025	0.588652	-3.36405	0.000768088	0.013325	Skor2	6.66627	5.59317	5.3461	9.31744	6.51388	7.13579	40.2482	19.2278	3.03443	44.6679	26.7946	6.76211	1.03274	YES	NEG		NO	YES
ENSRNOG00000007759	12.3228	2.61972	0.779208	3.36204	0.0007737	0.0134096	Foxd2	19.0465	13.4236	9.62298	22.3618	19.5416	27.5238	1.21964	10.4879	0	0	2.92688	18.5867	0.796958	YES	POS		YES	NO
ENSRNOG00000010514	528.204	0.798715	0.237688	3.36035	0.000778448	0.0134585	Cachd1	468.543	382.573	872.483	708.125	809.582	577.999	275.639	415.145	381.327	390.625	365.684	636.551	0.386136	YES	POS		YES	NO
ENSRNOG00000028082	8.9967	-1.65608	0.492844	-3.36024	0.000778744	0.0134585	Tal2	0.952324	2.23727	7.48454	4.65872	6.51388	7.13579	14.6357	9.61389	19.2181	17.5168	15.2461	4.83042	0.693532	YES	NEG		NO	YES
ENSRNOG00000059662	138.902	0.950983	0.28297	3.36072	0.000777389	0.0134585	AABR07004228.1	142.849	161.083	181.767	167.714	192.625	187.569	80.4965	159.066	47.5395	68.3155	88.8544	172.268	0.383791	YES	POS		YES	NO
ENSRNOG00000057989	13.057	2.19345	0.653059	3.35872	0.000783031	0.0135197	Zp2	37.1406	25.7286	6.41532	12.1127	15.8194	17.3298	0	6.11793	2.02296	7.88256	4.00586	19.0911	0.87645	YES	POS		YES	NO
ENSRNOG00000013162	14791	0.423507	0.126112	3.35818	0.000784578	0.0135309	Zcchc12	19150.3	18826.6	14585.2	15204.2	14894.5	16138.1	13780.7	11792.7	10078.4	13459	12277.7	16466.5	0.190323	YES	POS		YES	NO
ENSRNOG00000046345	7129.15	0.173711	0.051731	3.35797	0.000785163	0.0135309	Rpn1	7289.09	7217.42	7330.57	7303.01	7489.1	8179.65	6620.22	6683.4	6428.95	6750.1	6620.67	7468.14	0.0728701	NO	POS		NO	NO
ENSRNOG00000010880	135.386	-0.508655	0.15155	-3.35635	0.000789799	0.0135979	Gpr27	97.1371	102.914	115.476	116.468	112.597	149.852	181.727	146.83	148.687	182.175	164.855	115.741	0.22892	YES	NEG		NO	YES
ENSRNOG00000019434	189.406	0.398093	0.118631	3.35573	0.000791561	0.0136153	Adat1	196.179	219.252	191.39	233.868	216.819	197.763	189.045	145.082	155.768	148.893	159.697	209.212	0.162028	YES	POS		YES	NO
ENSRNOG00000010270	13.8081	1.56897	0.46774	3.35437	0.000795449	0.0136692	Espn	24.7604	21.254	7.48454	26.0888	16.75	16.3104	8.5375	7.86591	2.02296	7.00672	6.35827	18.7747	0.605607	YES	POS		YES	NO
ENSRNOG00000000068	991.668	-0.357713	0.106663	-3.35367	0.000797481	0.0136826	Ppp2r5a	774.239	845.687	1006.14	897.269	882.166	942.943	1092.8	1238.44	1261.31	975.686	1142.06	891.407	0.163349	NO	NEG		NO	NO
ENSRNOG00000011912	2047.14	-0.306479	0.0913886	-3.35358	0.000797734	0.0136826	Tmem38a	1941.79	1921.81	1836.92	1782.43	1799.69	1936.86	2313.66	1995.32	2714.81	2228.14	2312.98	1869.92	0.142577	NO	NEG		NO	NO
ENSRNOG00000046791	61.6076	-1.08464	0.323575	-3.35204	0.000802196	0.0137216	Sh3rf3	29.522	26.8472	54.5302	54.9729	60.486	28.5432	71.959	64.6752	139.584	84.9565	90.2937	42.4836	0.545596	YES	NEG		NO	YES
ENSRNOG00000058786	6.38655	2.24509	0.669776	3.35201	0.000802272	0.0137216	Foxb2	7.61859	7.83043	7.48454	13.0444	5.58333	14.2716	3.65893	2.62197	0	1.75168	2.00814	9.30548	0.730397	YES	POS		YES	NO
ENSRNOG00000061270	5441.93	-0.291345	0.086906	-3.35242	0.000801082	0.0137216	Git1	4691.15	4883.95	5832.59	5078.93	5062.22	4420.11	6061.63	6085.59	6526.06	5777.04	6112.58	4994.83	0.128975	NO	NEG		NO	NO
ENSRNOG00000013024	475.147	-0.533213	0.159096	-3.35152	0.000803686	0.0137329	Csgalnact1	349.503	293.082	499.326	461.213	426.194	388.391	565.914	571.589	684.771	511.491	583.441	402.951	0.245476	YES	NEG		NO	YES
ENSRNOG00000039876	655.07	-0.654563	0.195386	-3.35011	0.000807798	0.0137902	LOC681410	445.688	406.064	607.317	577.681	521.111	638.143	922.05	583.825	750.517	1098.3	838.674	532.667	0.327515	YES	NEG		NO	YES
ENSRNOG00000005877	2751.1	-0.165588	0.0494547	-3.34827	0.000813184	0.0138691	Lrpprc	2596.99	2793.23	2707.26	2533.41	2607.41	2504.66	2938.12	2894.65	2917.1	3018.15	2942.01	2623.83	0.0675337	NO	NEG		NO	NO
ENSRNOG00000057578	56.322	1.18542	0.354253	3.34626	0.000819093	0.0139568	Prodh2	83.8045	98.4397	28.8689	59.6316	60.486	103.979	43.9072	29.7156	20.2296	34.1578	32.0025	72.5349	0.537178	YES	POS		YES	NO
ENSRNOG00000001520	1042.9	-0.605582	0.181063	-3.34459	0.000824056	0.0140282	Dlx1	832.331	968.736	914.183	733.282	897.985	830.81	1595.29	1336.33	803.114	1516.96	1312.92	862.888	0.303509	YES	NEG		NO	YES
ENSRNOG00000056704	1.61263	-4.44506	1.32976	-3.34276	0.00082949	0.0141075	AABR07064681.1	0	0	0	0	0	0	3.65893	1.74798	8.09182	2.62752	4.03156	0	1.63829	YES	NEG		NO	YES
ENSRNOG00000055530	1703.03	-0.321861	0.0962936	-3.3425	0.000830281	0.0141078	Panx2	1496.1	1421.78	1901.07	1538.31	1528.9	1403.71	1894.11	1865.97	1995.65	1984.65	1935.09	1548.31	0.143322	NO	NEG		NO	NO
ENSRNOG00000032002	205.857	-0.760672	0.227632	-3.34167	0.000832754	0.0141234	Hapln1	188.56	146.541	180.698	139.762	156.333	154.949	197.582	280.551	421.786	191.809	272.932	161.14	0.417043	YES	NEG		NO	YES
ENSRNOG00000054838	1270.9	-0.307529	0.0920283	-3.34168	0.000832742	0.0141234	Mcrs1	1223.74	1278.6	1098.09	1160.02	1101.78	1100.95	1403.81	1356.43	1670.96	1314.64	1436.46	1160.53	0.140967	NO	NEG		NO	NO
ENSRNOG00000017097	1273.78	-0.259026	0.0775824	-3.33872	0.000841658	0.0142611	Lhpp	1141.84	1156.67	1311.93	1133.93	1151.1	1190.66	1351.36	1456.07	1550.6	1293.62	1412.91	1181.02	0.114178	NO	NEG		NO	NO
ENSRNOG00000014793	357.052	-0.728575	0.218398	-3.33599	0.000849963	0.0143884	Gpr149	205.702	247.218	344.289	311.202	282.889	304.8	446.389	351.344	700.954	375.735	468.606	282.683	0.387288	YES	NEG		NO	YES
ENSRNOG00000013587	1285.16	-0.218826	0.0656071	-3.33541	0.000851752	0.0144053	Fam135a	1152.31	1295.38	1197.53	1141.39	1283.23	1166.19	1461.13	1427.23	1402.92	1324.27	1403.89	1206	0.0923621	NO	NEG		NO	NO
ENSRNOG00000002128	916.677	0.252046	0.0756111	3.33345	0.000857758	0.0144934	Ppat	1039.94	1054.87	913.114	961.559	914.735	991.874	879.363	829.416	758.609	823.29	822.669	979.349	0.105823	NO	POS		NO	NO
ENSRNOG00000019368	90.9308	0.643897	0.193252	3.33189	0.000862572	0.0145612	Scnn1a	128.564	111.863	96.2298	123.922	87.4721	88.6876	81.7161	59.4313	52.5969	78.8256	68.1425	106.123	0.276301	YES	POS		YES	NO
ENSRNOG00000012294	237.818	-0.813982	0.244338	-3.33138	0.000864168	0.0145746	Heph	143.801	139.829	302.589	162.123	171.222	175.336	393.945	381.059	243.766	264.504	320.819	182.484	0.402213	YES	NEG		NO	YES
ENSRNOG00000008534	1701.7	-0.300788	0.0903052	-3.33079	0.000865984	0.0145917	Dusp15	1440.87	1614.19	1524.71	1443.27	1774.57	1547.45	1719.7	1872.09	2133.21	1946.99	1918	1557.51	0.135518	NO	NEG		NO	NO
ENSRNOG00000029427	117.229	1.094	0.328594	3.32933	0.000870549	0.014655	Grhl3	195.226	208.066	91.9529	127.649	88.4027	182.472	70.7393	76.9111	35.4017	95.4666	69.6297	148.961	0.501657	YES	POS		YES	NO
ENSRNOG00000016603	1679.89	-0.239547	0.0719643	-3.32869	0.000872547	0.0146716	Rtn2	1471.34	1515.75	1506.53	1609.12	1530.76	1764.58	1942.89	1765.46	1906.64	1785.84	1850.21	1566.35	0.103873	NO	NEG		NO	NO
ENSRNOG00000016716	175.357	1.11986	0.336473	3.32824	0.000873951	0.0146716	Armc3	285.697	230.438	196.736	163.055	236.361	230.384	91.4732	166.932	33.3788	119.114	102.725	223.779	0.437597	YES	POS		YES	NO
ENSRNOG00000018250	111.89	1.28292	0.385454	3.32835	0.00087363	0.0146716	Tnni3	227.605	230.438	68.4301	113.673	109.805	128.444	70.7393	83.029	26.2984	60.433	60.1249	146.399	0.611369	YES	POS		YES	NO
ENSRNOG00000010977	181.534	-1.35799	0.408135	-3.32732	0.000876867	0.0147069	Igfbp6	154.276	125.287	88.7452	109.946	101.43	90.7264	206.12	651.122	159.814	127.873	286.232	111.735	0.930455	YES	NEG		NO	YES
ENSRNOG00000024523	68.4969	0.754192	0.226698	3.32686	0.000878319	0.0147177	Dnai2	83.8045	86.1347	76.9838	71.7443	85.611	87.6682	45.1268	68.1712	26.2984	53.4263	48.2557	81.9911	0.301659	YES	POS		YES	NO
ENSRNOG00000012650	1251.82	-0.227229	0.0683206	-3.32593	0.000881249	0.0147532	Mrpl3	1122.79	1173.45	1216.77	1195.43	1180.87	1139.69	1425.76	1378.28	1461.59	1223.55	1372.29	1171.5	0.0981472	NO	NEG		NO	NO
ENSRNOG00000008680	307.138	-0.62912	0.18927	-3.32393	0.0008876	0.0148459	Loxl1	263.794	249.455	227.744	258.093	254.041	259.947	335.402	583.825	285.237	353.839	389.576	252.179	0.341438	YES	NEG		NO	YES
ENSRNOG00000028085	961.276	1.10203	0.331944	3.31994	0.000900378	0.0150458	Tmem255a	697.101	534.707	1613.45	1288.6	1770.85	1430.22	578.111	541	372.224	786.505	569.46	1222.49	0.532762	YES	POS		YES	NO
ENSRNOG00000019129	177.953	0.738398	0.222476	3.31899	0.000903426	0.0150828	Fcgbp	204.75	187.93	234.159	210.574	232.639	201.841	137.82	146.83	62.7116	160.279	126.91	211.982	0.294831	YES	POS		YES	NO
ENSRNOG00000047363	128.367	0.547091	0.164877	3.31818	0.000906068	0.015113	Kcnk13	138.087	126.406	137.929	163.987	144.236	170.24	92.6929	96.1389	132.504	81.4531	100.697	146.814	0.232155	YES	POS		YES	NO
ENSRNOG00000021137	583.749	0.533397	0.160766	3.31785	0.000907125	0.0151168	Kctd15	823.76	816.602	524.987	575.818	602.999	653.434	437.852	537.504	392.454	472.078	459.972	666.267	0.250897	YES	POS		YES	NO
ENSRNOG00000003013	385.948	0.420816	0.126962	3.31451	0.00091805	0.0152849	Rpgr	530.444	467.589	369.95	385.742	402.93	418.973	337.841	279.677	331.765	334.571	320.963	429.271	0.189935	YES	POS		YES	NO
ENSRNOG00000013306	655.923	-0.565572	0.170668	-3.31388	0.000920125	0.0153054	Pcdh20	367.597	444.097	660.778	608.429	595.555	624.891	889.12	804.944	728.264	835.552	814.47	550.224	0.253574	YES	NEG		NO	YES
ENSRNOG00000039191	10.2679	-1.67148	0.504536	-3.3129	0.000923326	0.0153419	Yjefn3	10.4756	4.47453	2.13844	3.72697	1.86111	10.194	18.2946	17.4798	12.1377	21.896	17.452	5.47843	0.702527	YES	NEG		NO	YES
ENSRNOG00000043410	382.381	0.62076	0.187388	3.3127	0.00092401	0.0153419	LOC654482	524.731	519.046	345.358	443.51	414.097	421.011	309.789	363.58	190.158	292.531	289.014	444.625	0.271768	YES	POS		YES	NO
ENSRNOG00000047896	1340.96	-0.20951	0.0632587	-3.31196	0.00092646	0.0153686	Kctd10	1218.97	1243.92	1188.97	1255.99	1389.32	1273.23	1463.57	1427.23	1530.37	1417.99	1459.79	1261.73	0.088176	NO	NEG		NO	NO
ENSRNOG00000014816	2073.95	-0.286461	0.0865953	-3.30804	0.000939507	0.0155708	Slc1a1	1819.89	1712.63	2105.29	1847.65	2076.07	1875.69	2350.25	2142.15	2565.11	2244.78	2325.57	1906.2	0.12838	NO	NEG		NO	NO
ENSRNOG00000052391	998.439	-0.238215	0.0721114	-3.30343	0.000955102	0.0158149	Sh3bp5	962.8	1006.77	896.006	921.494	880.305	923.575	1057.43	1195.62	1115.66	1024.73	1098.36	931.825	0.102415	NO	NEG		NO	NO
ENSRNOG00000019138	261.096	-0.368978	0.111732	-3.30235	0.00095879	0.0158615	Clec11a	224.748	241.625	259.82	213.369	254.041	208.977	319.547	325.124	304.455	259.249	302.094	233.763	0.16222	NO	NEG		NO	NO
ENSRNOG00000001259	621.79	-0.502115	0.152179	-3.29951	0.000968539	0.0160082	Cux2	485.685	449.691	720.654	545.07	510.874	486.253	707.393	671.224	912.353	728.699	754.917	533.038	0.239807	YES	NEG		NO	YES
ENSRNOG00000014363	694.338	-0.479457	0.145357	-3.29848	0.000972091	0.0160523	Arhgef3	543.777	532.469	733.485	650.357	557.402	581.057	753.74	758.623	1079.25	753.223	836.208	599.758	0.236752	YES	NEG		NO	YES
ENSRNOG00000011310	470.187	-0.965103	0.292709	-3.29714	0.000976744	0.0161145	Pde10a	234.272	263.997	468.318	372.697	413.166	290.528	448.829	554.109	1154.1	501.856	664.723	340.497	0.557966	YES	NEG		NO	YES
ENSRNOG00000004502	1.68688	-3.94189	1.19585	-3.29631	0.000979622	0.0161473	Hal	0	0	0	0	0	1.0194	3.65893	4.36995	6.06887	1.75168	3.96236	0.1699	1.32508	YES	NEG		NO	YES
ENSRNOG00000009982	2084.88	-0.234159	0.0710473	-3.29581	0.00098137	0.0161615	Pnp	2005.59	1911.74	1887.17	1993.93	1932.76	1951.13	2478.32	2386.87	2299.09	2002.17	2291.61	1947.06	0.104029	NO	NEG		NO	NO
ENSRNOG00000011295	3309.35	0.138108	0.0419269	3.29402	0.00098767	0.0162505	Anapc2	3349.32	3439.8	3501.69	3428.82	3373.26	3518.96	3080.82	3089.55	3043.54	3267.76	3120.42	3435.31	0.0543192	NO	POS		NO	NO
ENSRNOG00000017386	13.63	1.39471	0.423949	3.28981	0.00100256	0.0164744	Il11	23.8081	14.5422	14.9691	12.1127	20.4722	23.4462	3.65893	11.3619	4.04591	7.88256	6.73732	18.2251	0.536443	YES	POS		YES	NO
ENSRNOG00000034078	1643.11	-0.393457	0.119604	-3.28966	0.00100309	0.0164744	Mxi1	1364.68	1372.56	1688.3	1615.64	1422.82	1295.66	1875.81	2040.77	2182.77	1572.13	1917.87	1459.94	0.184967	YES	NEG		NO	YES
ENSRNOG00000029844	2.23024	-4.38083	1.3321	-3.28866	0.00100666	0.0165182	Akr1c2	0	0	0	0	0.930554	0	1.21964	1.74798	13.1492	5.25504	5.34297	0.155092	1.86788	YES	NEG		NO	YES
ENSRNOG00000010280	894.056	-0.624409	0.19005	-3.2855	0.00101803	0.0166896	Pde8b	618.058	607.418	908.837	790.119	807.721	676.88	947.663	895.839	1607.24	1080.79	1132.88	734.839	0.327234	YES	NEG		NO	YES
ENSRNOG00000007814	1260.59	-0.224355	0.0683612	-3.28191	0.00103108	0.0168883	Kdm3a	1224.69	1305.44	1117.33	1127.41	1186.46	1125.42	1373.32	1380.9	1449.45	1315.51	1379.8	1181.13	0.0957771	NO	NEG		NO	NO
ENSRNOG00000003189	508.691	0.832204	0.253657	3.28083	0.00103503	0.0169353	Cited1	753.288	751.721	427.688	598.179	514.597	655.473	429.314	344.352	177.009	435.293	346.492	616.824	0.361145	YES	POS		YES	NO
ENSRNOG00000013372	37.7415	1.1764	0.35859	3.28062	0.00103581	0.0169353	Fam159b	70.472	49.2199	32.0766	43.792	24.1944	71.3579	29.2714	21.8497	14.1607	21.0202	21.5755	48.5188	0.540507	YES	POS		YES	NO
ENSRNOG00000047656	22808	0.408563	0.124557	3.28013	0.00103758	0.0169491	Gaa	23897.6	22019.2	27122.9	26217.4	26564.5	26003.8	21103.5	17670.3	14980	22501.2	19063.8	25304.2	0.177224	YES	POS		YES	NO
ENSRNOG00000005420	5.87584	2.55036	0.778119	3.2776	0.00104693	0.017083	Abcg8	13.3325	6.7118	6.41532	6.52221	9.30554	10.194	1.21964	0	5.05739	0	1.56926	8.7469	0.758607	YES	POS		YES	NO
ENSRNOG00000008917	1505.81	0.298882	0.0911947	3.2774	0.00104766	0.017083	Ehbp1	1621.81	1530.29	1836.92	1736.77	1543.79	1494.44	1474.55	1350.31	1203.66	1265.59	1323.53	1627.34	0.131476	NO	POS		NO	NO
ENSRNOG00000004049	863.046	-0.894847	0.273186	-3.2756	0.00105439	0.0171773	Baiap2	558.062	579.452	671.47	729.555	672.791	642.221	742.763	1025.19	2184.79	824.166	1194.23	642.258	0.559993	YES	NEG		NO	YES
ENSRNOG00000053015	133.696	0.585199	0.178708	3.27461	0.0010581	0.0172223	Ccdc189	178.085	201.354	117.614	124.854	149.819	153.929	109.768	113.619	95.0789	92.8391	102.826	154.276	0.269571	YES	POS		YES	NO
ENSRNOG00000002387	1662.8	0.496025	0.151521	3.27364	0.00106171	0.0172502	Tceal1	2387.48	2257.4	1492.63	1609.12	1580.08	1964.38	1355.02	1348.57	1258.28	1375.07	1334.23	1881.85	0.241245	YES	POS		YES	NO
ENSRNOG00000047368	7.00281	-1.70476	0.520751	-3.27366	0.00106163	0.0172502	Acer1	3.8093	4.47453	3.20766	4.65872	3.72222	2.0388	13.4161	5.24394	17.1951	12.2618	12.0292	3.65187	0.749084	YES	NEG		NO	YES
ENSRNOG00000027212	59.4096	1.17081	0.357727	3.27292	0.00106441	0.0172786	Tekt3	82.8522	67.118	63.084	67.0855	82.8193	95.8234	35.3697	52.4394	8.09182	39.4128	33.8284	76.4637	0.442336	YES	POS		YES	NO
ENSRNOG00000004171	1575.16	0.706611	0.215957	3.272	0.00106791	0.0173199	Dnah9	2434.14	2320.05	1387.85	1522.47	1849.01	1669.77	1286.72	1100.35	747.482	1433.75	1142.08	1863.88	0.329758	YES	POS		YES	NO
ENSRNOG00000016312	8.62534	2.26131	0.691362	3.2708	0.00107243	0.0173777	Catsper4	19.0465	25.7286	4.27688	9.31744	7.44444	10.194	1.21964	1.74798	2.02296	5.25504	2.56141	12.668	0.931882	YES	POS		YES	NO
ENSRNOG00000045947	5.28919	2.43777	0.745639	3.26937	0.00107789	0.0174507	Acsbg2	10.4756	6.7118	10.6922	6.52221	3.72222	9.17458	1.21964	2.62197	0	1.75168	1.39832	7.88309	0.749273	YES	POS		YES	NO
ENSRNOG00000016337	3.78484	3.60342	1.1026	3.26812	0.00108264	0.017512	Slc22a1	9.52324	5.59317	4.27688	5.59046	4.65277	6.11639	1.21964	0	0	0.87584	0.523871	5.95882	0.833577	YES	POS		YES	NO
ENSRNOG00000020694	1221.94	-0.879138	0.269135	-3.26653	0.00108874	0.017595	Icam5	961.847	968.736	833.991	873.976	928.693	921.536	1248.91	1148.42	3138.62	1194.65	1682.65	914.797	0.563041	YES	NEG		NO	YES
ENSRNOG00000028744	7.31928	2.33011	0.713486	3.26581	0.00109151	0.0176241	Mtnr1a	13.3325	12.305	1.06922	14.9079	13.0278	10.194	1.21964	2.62197	1.01148	3.50336	2.08911	10.8061	0.804606	YES	POS		YES	NO
ENSRNOG00000028460	7.88083	1.99106	0.610014	3.26395	0.0010987	0.0177087	Lrrc8e	14.2849	12.305	8.55376	12.1127	6.51388	14.2716	0	6.99192	2.02296	1.75168	2.69164	11.3403	0.677323	YES	POS		YES	NO
ENSRNOG00000038505	12.7109	1.32282	0.405257	3.26416	0.0010979	0.0177087	Gmnc	16.1895	21.254	16.0383	21.4301	13.9583	12.2328	2.43929	8.7399	6.06887	8.7584	6.50161	16.8505	0.494086	YES	POS		YES	NO
ENSRNOG00000042781	83.0168	1.14289	0.350557	3.26023	0.00111324	0.0179271	Ropn1l	140.944	142.066	65.2224	96.9013	75.3749	117.231	59.7625	66.4232	17.1951	49.0471	48.107	106.29	0.489851	YES	POS		YES	NO
ENSRNOG00000019961	238.841	0.918601	0.281873	3.25892	0.00111838	0.0179941	Tcte1	383.787	327.759	243.782	258.093	290.333	261.985	189.045	209.758	62.7116	161.155	155.667	294.29	0.376769	YES	POS		YES	NO
ENSRNOG00000049034	145.65	0.453122	0.139058	3.25852	0.00111996	0.0180035	Ptrh1	161.895	172.269	142.206	164.919	174.014	165.143	118.305	132.846	90.0216	134.879	119.013	163.408	0.186801	YES	POS		YES	NO
ENSRNOG00000050450	36.1623	-1.16832	0.358746	-3.25668	0.00112723	0.0181043	LOC100911951	16.1895	30.2031	34.215	25.1571	26.0555	13.2522	32.9304	55.0613	90.0216	38.537	54.1376	24.1787	0.615618	YES	NEG		NO	YES
ENSRNOG00000045574	65.9224	1.09611	0.336764	3.25483	0.00113461	0.0182069	Morn3	103.803	76.0671	64.1532	86.6522	91.1943	80.5325	51.225	56.8093	11.1263	37.6611	39.2054	83.7338	0.420727	YES	POS		YES	NO
ENSRNOG00000018267	267.612	-0.302221	0.092888	-3.2536	0.00113951	0.0182533	B3gnt7	251.414	234.913	226.675	238.526	263.347	252.811	320.766	320.754	276.134	290.779	302.108	244.614	0.126717	NO	NEG		NO	NO
ENSRNOG00000038819	67.3172	0.852367	0.261969	3.25369	0.00113917	0.0182533	RGD1564308	103.803	95.0838	60.9455	83.8569	80.0277	67.2803	63.4214	53.3134	24.2755	41.1645	45.5437	81.8329	0.361363	YES	POS		YES	NO
ENSRNOG00000016066	121.293	0.47251	0.145242	3.25325	0.00114092	0.0182598	Bambi	142.849	164.439	125.099	124.854	120.042	143.735	87.8143	110.997	87.9986	105.101	97.9776	136.836	0.202996	YES	POS		YES	NO
ENSRNOG00000051986	101.288	0.643063	0.197801	3.25106	0.00114974	0.0183847	Plcg2	118.088	118.575	130.445	118.331	90.2638	135.58	59.7625	107.501	67.769	66.5639	75.399	118.547	0.277523	YES	POS		YES	NO
ENSRNOG00000000585	3932.39	-0.18504	0.0569337	-3.25009	0.00115369	0.0184317	Amd1	3587.4	3600.88	3697.36	3782.88	3739.9	3958.32	4369.98	3939.95	4467.7	4179.51	4239.28	3727.79	0.0796711	NO	NEG		NO	NO
ENSRNOG00000022704	977.661	0.79502	0.244741	3.24841	0.0011605	0.0185242	Esyt3	1531.34	1556.02	808.33	1172.13	830.985	1164.15	768.375	586.447	460.223	898.612	678.414	1177.16	0.37885	YES	POS		YES	NO
ENSRNOG00000019560	4994.26	-0.65171	0.200815	-3.24533	0.00117314	0.0186931	Pde2a	3927.38	4455.52	4173.16	3920.78	4180.98	3736.09	4882.23	5429.22	10158.3	5079	6387.18	4065.65	0.379765	YES	NEG		NO	YES
ENSRNOG00000042848	1710.72	-0.289018	0.0890545	-3.2454	0.00117284	0.0186931	Jam2	1553.24	1449.75	1731.07	1474.95	1613.58	1605.55	1879.47	2152.64	1965.3	1681.61	1919.76	1571.36	0.131986	NO	NEG		NO	NO
ENSRNOG00000008219	259.287	0.931045	0.286985	3.24423	0.00117769	0.0187492	Ccdc33	465.686	375.861	204.221	305.612	333.139	236.5	202.461	223.741	87.9986	157.651	167.963	320.17	0.429282	YES	POS		YES	NO
ENSRNOG00000012892	26.9846	-1.23185	0.379924	-3.24237	0.00118538	0.0188552	Abca4	25.7127	20.1354	19.246	13.9762	11.1667	15.291	34.15	74.2891	31.3558	24.5235	41.0796	17.588	0.674192	YES	NEG		NO	YES
ENSRNOG00000023085	358.299	-0.539303	0.166358	-3.24181	0.00118772	0.0188758	Pmel	227.605	228.201	344.289	339.155	345.236	334.363	468.343	419.515	499.67	376.611	441.035	303.141	0.248748	YES	NEG		NO	YES
ENSRNOG00000032590	611.487	0.370118	0.114196	3.24106	0.00119084	0.0189089	Ttc28	709.481	677.892	699.27	698.808	694.194	553.533	584.209	527.016	424.821	545.649	520.424	672.196	0.160418	NO	POS		NO	NO
ENSRNOG00000025860	193.945	1.16102	0.358259	3.24074	0.0011922	0.0189139	Drc7	319.029	294.201	182.837	197.53	279.166	221.209	147.577	148.578	29.3329	119.99	111.37	248.995	0.456715	YES	POS		YES	NO
ENSRNOG00000016782	4.74188	2.93784	0.907675	3.23666	0.00120937	0.0191378	Tnfrsf8	7.61859	5.59317	7.48454	3.72697	9.30554	10.194	0	3.49596	0	0	0.87399	7.32047	0.82313	YES	POS		YES	NO
ENSRNOG00000016855	720.619	-0.315249	0.0974076	-3.23639	0.00121052	0.0191378	B3galnt2	723.766	750.603	605.178	558.114	643.944	657.512	842.773	831.164	816.263	776.87	816.768	656.52	0.138738	NO	NEG		NO	NO
ENSRNOG00000019435	3734.33	-0.371073	0.114651	-3.23655	0.00120986	0.0191378	Psd	3422.65	3590.81	3275.02	3377.57	3207.62	3178.48	4335.83	3665.51	5425.57	3864.21	4322.78	3342.03	0.184797	NO	NEG		NO	NO
ENSRNOG00000033579	81.1538	-0.747883	0.231047	-3.23693	0.00120821	0.0191378	Glt8d2	77.1382	69.3553	57.7379	68.949	62.3471	46.8923	102.45	104.879	151.722	70.0672	107.279	63.7366	0.37867	YES	NEG		NO	YES
ENSRNOG00000006727	318.641	0.346141	0.10699	3.23525	0.00121535	0.0191975	Dtd2	388.548	352.369	319.697	345.677	340.583	343.537	282.957	262.197	234.663	316.178	273.999	348.402	0.145615	NO	POS		NO	NO
ENSRNOG00000010047	22.3922	1.3187	0.407732	3.23423	0.00121971	0.0192496	Ddit4l	36.1883	35.7963	31.0074	30.7475	15.8194	27.5238	9.75715	22.7237	9.1033	5.25504	11.7098	29.5138	0.518585	YES	POS		YES	NO
ENSRNOG00000022189	184.672	0.465672	0.144093	3.23174	0.0012304	0.0194014	Htatip2	248.557	225.964	172.144	182.622	181.458	235.481	139.039	146.83	151.722	162.906	150.124	207.704	0.210599	YES	POS		YES	NO
ENSRNOG00000018790	261.341	-0.543726	0.168428	-3.22824	0.00124553	0.019606	Kcnh4	253.318	250.574	194.598	224.55	218.68	183.492	289.055	330.368	421.786	246.987	322.049	220.869	0.27162	YES	NEG		NO	YES
ENSRNOG00000020027	1970.49	-0.384637	0.119146	-3.22829	0.00124532	0.019606	Arhgef2	1543.72	1834.56	1808.05	1803.86	1903.91	1641.23	2094.13	2186.72	2878.67	2010.05	2292.39	1755.89	0.189583	YES	NEG		NO	YES
ENSRNOG00000009719	3143.19	-0.412297	0.127746	-3.22748	0.00124885	0.0196413	C2cd2l	2860.78	2742.89	2831.29	2700.19	2824.23	2695.29	3429.64	3194.43	4917.81	3235.35	3694.31	2775.78	0.214165	YES	NEG		NO	YES
ENSRNOG00000005673	613.131	-0.615793	0.190834	-3.22686	0.00125158	0.0196673	Runx1t1	389.501	412.776	631.909	586.067	530.416	482.175	650.07	656.366	1065.09	726.947	774.617	505.474	0.314984	YES	NEG		NO	YES
ENSRNOG00000038004	268.682	-0.796441	0.246837	-3.22659	0.00125275	0.0196686	Zfp804a	171.418	154.371	261.959	205.915	277.305	174.317	232.952	319.88	526.98	361.722	360.384	207.548	0.420283	YES	NEG		NO	YES
ENSRNOG00000003288	347.399	-0.827294	0.256581	-3.22431	0.00126279	0.0198091	Cacng5	162.847	145.422	365.673	312.134	313.597	291.548	495.175	430.877	413.695	543.021	470.692	265.204	0.374287	YES	NEG		NO	YES
ENSRNOG00000012819	3.21115	-3.0412	0.944016	-3.22156	0.00127495	0.0199826	Gdnf	1.90465	0	0	0.931744	0.930554	1.0194	7.31786	6.11793	12.1377	1.75168	6.8313	0.797724	1.2485	YES	NEG		NO	YES
ENSRNOG00000002459	3.92774	3.64319	1.13102	3.22116	0.00127673	0.0199934	Fbxo40	1.90465	6.7118	8.55376	7.45395	6.51388	6.11639	0	0	2.02296	0	0.505739	6.20907	0.878137	YES	POS		YES	NO
ENSRNOG00000020684	7750.14	0.479318	0.148879	3.21952	0.00128407	0.0200909	Vat1	9197.55	8924.45	7901.53	8346.56	8309.85	9749.52	6908.06	6576.77	4250.23	7336.91	6267.99	8738.24	0.204781	YES	POS		YES	NO
ENSRNOG00000059909	8.26824	2.00494	0.62283	3.21908	0.00128601	0.0201039	AABR07006654.2	10.4756	22.3727	4.27688	10.2492	9.30554	14.2716	2.43929	4.36995	4.04591	0.87584	2.93275	11.8252	0.788388	YES	POS		YES	NO
ENSRNOG00000004200	2229.72	0.255324	0.0793571	3.21741	0.00129353	0.0202042	Sybu	2718.89	2483.37	2199.38	2398.31	2163.54	2343.6	1974.6	1965.6	1953.16	2096.76	1997.53	2384.51	0.113785	NO	POS		NO	NO
ENSRNOG00000048222	88.451	0.766717	0.238353	3.21673	0.00129659	0.0202173	Nlrc5	132.373	128.643	65.2224	107.151	103.292	98.8816	69.5197	72.5411	39.4476	67.4397	62.237	105.927	0.341614	YES	POS		YES	NO
ENSRNOG00000059401	195.919	1.10496	0.343479	3.21698	0.00129548	0.0202173	Ccdc40	234.272	262.879	217.052	244.117	314.527	223.248	119.525	154.696	30.3443	158.527	115.773	249.349	0.416362	YES	POS		YES	NO
ENSRNOG00000016687	536.431	0.787813	0.245008	3.21546	0.00130235	0.0202896	Ssc5d	739.003	745.01	554.925	692.286	652.319	487.272	330.523	614.415	243.766	304.792	373.374	645.136	0.347539	YES	POS		YES	NO
ENSRNOG00000011719	1007.82	0.521498	0.162245	3.21426	0.00130783	0.0203402	Ngb	1163.74	1256.22	994.374	1064.98	1114.8	1287.5	954.981	802.323	531.026	908.246	799.144	1146.94	0.224664	YES	POS		YES	NO
ENSRNOG00000014819	22694.7	0.376464	0.11712	3.21435	0.00130741	0.0203402	Hap1	23367.2	24013.7	25235.7	27123.1	25487.9	24715.3	22064.6	18183.4	14938.5	21818.1	19251.1	24990.5	0.162111	NO	POS		NO	NO
ENSRNOG00000021318	4546.16	-0.302139	0.0940857	-3.21132	0.00132127	0.0205141	Epas1	3987.38	3803.35	4818.97	3898.42	4380.12	4063.32	4955.41	5101.48	5773.52	4679.61	5127.51	4158.59	0.139481	NO	NEG		NO	NO
ENSRNOG00000022723	137.22	1.04716	0.326066	3.2115	0.00132045	0.0205141	RGD1562029	229.51	205.828	113.337	155.601	181.458	151.89	98.7911	118.863	29.3329	87.584	83.6426	172.938	0.436054	YES	POS		YES	NO
ENSRNOG00000003365	7536.09	0.335231	0.104408	3.21077	0.0013238	0.0205164	Cadm3	7428.13	6846.03	9104.4	8412.71	8620.66	8894.25	6321.41	6024.41	6376.36	7332.54	6513.68	8217.7	0.152479	NO	POS		NO	NO
ENSRNOG00000004589	4602.77	0.471957	0.147002	3.21055	0.00132481	0.0205164	Galnt16	4240.7	3897.32	5863.6	5791.72	5827.13	5464.99	3976.04	3470.61	3312.59	4183.01	3735.56	5180.91	0.221916	YES	POS		YES	NO
ENSRNOG00000006330	5.55702	2.22278	0.692333	3.21057	0.00132474	0.0205164	Elf3	9.52324	10.0677	6.41532	5.59046	4.65277	12.2328	2.43929	0.87399	2.02296	1.75168	1.77198	8.08038	0.711817	YES	POS		YES	NO
ENSRNOG00000024526	65.3288	1.01555	0.316963	3.20402	0.00135525	0.02097	Ttc34	119.041	105.152	56.6686	61.4951	69.7916	79.5131	42.6875	58.5573	19.2181	41.1645	40.4069	81.9434	0.457802	YES	POS		YES	NO
ENSRNOG00000052368	12.6618	1.47189	0.459484	3.20336	0.00135835	0.0210001	Clcnka	25.7127	23.4913	13.8999	19.5666	11.1667	8.15519	7.31786	5.24394	5.05739	7.00672	6.15648	16.9987	0.607636	YES	POS		YES	NO
ENSRNOG00000000257	1092.27	-0.608064	0.189974	-3.20077	0.00137061	0.0211717	Smpd3	716.148	693.553	1035	978.331	1021.75	972.506	1179.4	1244.56	1934.96	1146.47	1376.35	902.882	0.317128	YES	NEG		NO	YES
ENSRNOG00000058568	24.9991	-0.940318	0.293879	-3.19968	0.00137583	0.0212342	Dhrs9	17.1418	12.305	18.1767	20.4984	20.4722	21.4074	19.5143	43.6995	43.4936	33.2819	34.9973	18.3336	0.444941	YES	NEG		NO	YES
ENSRNOG00000049054	2829.08	-0.292107	0.0913157	-3.19887	0.00137969	0.0212757	Ntsr2	2570.32	2699.26	3045.14	2365.7	2589.73	2305.88	3316.21	3128.01	3301.46	2969.1	3178.7	2596.01	0.131501	NO	NEG		NO	NO
ENSRNOG00000013067	114.403	-0.777767	0.243338	-3.19625	0.00139228	0.0214517	Phf21b	59.9964	77.1857	111.199	109.946	100.5	74.4161	160.993	111.871	214.433	123.493	152.698	88.8738	0.395587	YES	NEG		NO	YES
ENSRNOG00000008428	484.299	-1.09592	0.34295	-3.19556	0.00139559	0.0214846	Drd2	271.412	200.235	564.548	313.998	323.833	323.149	465.904	534.008	1336.16	509.739	711.453	332.863	0.668129	YES	NEG		NO	YES
ENSRNOG00000027630	620.901	0.525233	0.164444	3.19399	0.00140321	0.0215835	Casc1	826.617	814.365	553.856	704.398	738.86	605.523	518.348	587.321	363.121	496.601	491.348	707.27	0.239434	YES	POS		YES	NO
ENSRNOG00000033613	3.85483	-2.33357	0.730848	-3.19296	0.00140821	0.0216325	RGD1565459	0	0	2.13844	1.86349	3.72222	1.0194	6.09822	6.99192	7.08035	9.63424	7.45118	1.45726	0.879157	YES	NEG		NO	YES
ENSRNOG00000033736	10.3984	-1.72611	0.540618	-3.19285	0.00140877	0.0216325	Diras3	1.90465	6.7118	3.20766	3.72697	3.72222	13.2522	25.6125	20.1018	9.1033	16.641	17.8646	5.42091	0.785826	YES	NEG		NO	YES
ENSRNOG00000010308	643.347	1.02835	0.322542	3.18827	0.00143127	0.0219517	Nr2f2	755.193	760.671	943.052	855.341	811.443	723.773	343.939	769.985	167.905	302.165	395.999	808.245	0.415759	YES	POS		YES	NO
ENSRNOG00000013887	21.638	-1.71291	0.537279	-3.18813	0.00143197	0.0219517	Adra2b	10.4756	15.6609	8.55376	14.9079	9.30554	9.17458	9.75715	49.8174	73.8379	14.8893	37.0754	11.3464	1.02067	YES	NEG		NO	YES
ENSRNOG00000047476	2228.69	-0.465162	0.145918	-3.18783	0.00143346	0.021956	Wasf1	2117.02	2059.4	2034.72	1833.67	1857.39	1703.41	2460.02	2423.57	3608.95	2188.72	2670.32	1934.27	0.243326	YES	NEG		NO	YES
ENSRNOG00000013196	342.37	0.420523	0.131957	3.18681	0.0014385	0.0220146	Dok5	441.878	439.623	371.019	322.383	320.111	390.43	304.911	261.323	261.973	310.047	284.564	380.907	0.191941	YES	POS		YES	NO
ENSRNOG00000013774	312.907	-0.430849	0.135311	-3.18412	0.00145192	0.0221881	Lmnb1	330.456	296.438	270.513	253.434	275.444	221.209	368.332	315.51	429.878	367.853	370.393	274.582	0.20073	YES	NEG		NO	YES
ENSRNOG00000020955	4.31773	3.22072	1.01151	3.18405	0.00145228	0.0221881	Myl3	13.3325	6.7118	4.27688	8.38569	4.65277	3.05819	0	1.74798	1.01148	0	0.689864	6.73631	0.97673	YES	POS		YES	NO
ENSRNOG00000013358	322.386	-0.340494	0.107248	-3.17484	0.00149922	0.022886	Aqp11	278.079	266.235	298.312	269.274	309.875	324.169	428.095	327.746	362.109	359.97	369.48	290.99	0.156363	NO	NEG		NO	NO
ENSRNOG00000039315	23.334	1.31321	0.413955	3.17236	0.00151208	0.0230629	Cfap157	47.6162	31.3217	31.0074	27.9523	22.3333	23.4462	19.5143	17.4798	3.03443	9.63424	12.4157	30.6128	0.531304	YES	POS		YES	NO
ENSRNOG00000001736	872.312	-0.256981	0.0810275	-3.17152	0.00151643	0.0231099	Bdh1	759.002	781.925	893.868	778.938	842.152	799.208	951.322	871.368	1046.88	998.458	967.007	809.182	0.114048	NO	NEG		NO	NO
ENSRNOG00000015736	405.67	0.36673	0.11567	3.17049	0.00152184	0.0231731	Dhrs3	445.688	407.182	466.18	423.943	436.43	495.428	341.5	422.137	312.547	305.668	345.463	445.808	0.159464	NO	POS		NO	NO
ENSRNOG00000026336	199.167	-0.418075	0.131976	-3.16782	0.00153589	0.0233479	Tmem255b	170.466	144.304	179.629	184.485	172.153	201.841	217.097	212.379	284.225	225.091	234.698	175.48	0.19497	YES	NEG		NO	YES
ENSRNOG00000055605	10.3905	-1.42926	0.451151	-3.16802	0.0015348	0.0233479	AABR07052500.1	7.61859	2.23727	9.62298	2.79523	5.58333	9.17458	19.5143	10.4879	20.2296	16.641	16.7182	6.172	0.622193	YES	NEG		NO	YES
ENSRNOG00000017445	4039.45	0.318954	0.100728	3.16649	0.00154291	0.023435	Tubb2b	3827.39	4677.01	4199.89	4071.72	4612.76	4935.93	3802.85	3148.98	3298.43	3819.54	3517.45	4387.45	0.144278	NO	POS		NO	NO
ENSRNOG00000018577	465.929	0.35466	0.11204	3.16548	0.00154827	0.0234576	Neil1	601.869	558.198	480.08	522.708	451.319	447.516	434.193	402.035	374.247	387.121	399.399	510.282	0.161049	NO	POS		NO	NO
ENSRNOG00000022652	15.151	1.5692	0.495687	3.16572	0.00154701	0.0234576	LOC100361067	18.0942	40.2708	27.7997	13.9762	9.30554	14.2716	7.31786	6.99192	9.1033	4.3792	6.94807	20.6197	0.735138	YES	POS		YES	NO
ENSRNOG00000037566	378.846	-0.399414	0.126176	-3.16553	0.00154798	0.0234576	RGD1560398	275.222	312.099	341.081	343.813	342.444	400.624	474.441	374.068	435.947	488.719	443.294	335.88	0.184855	YES	NEG		NO	YES
ENSRNOG00000003671	2.67061	4.62855	1.46247	3.16488	0.00155146	0.0234629	Prop1	10.4756	0	1.06922	4.65872	7.44444	3.05819	0	0	0	0	0	4.45102	1.40124	YES	POS		YES	NO
ENSRNOG00000024201	35.5896	1.01501	0.320756	3.16444	0.00155382	0.0234629	Fer1l5	51.4255	41.3894	37.4227	40.9967	72.5832	23.4462	21.9536	20.9758	27.3099	18.3926	22.158	44.544	0.477282	YES	POS		YES	NO
ENSRNOG00000026238	1579.07	-0.364375	0.115139	-3.16466	0.00155265	0.0234629	RGD1562618	1419.92	1292.02	1386.78	1453.52	1562.4	1382.3	1663.59	1650.97	2301.11	1678.11	1823.45	1416.16	0.181949	NO	NEG		NO	NO
ENSRNOG00000042833	836.395	-0.37016	0.116984	-3.1642	0.00155508	0.0234629	AABR07030521.1	831.379	912.805	684.301	745.395	677.444	641.201	1012.3	878.36	1009.46	971.307	967.856	748.754	0.169787	NO	NEG		NO	NO
ENSRNOG00000056553	45.547	-0.669086	0.211412	-3.16485	0.00155161	0.0234629	Rdh12	32.379	38.0335	35.2842	35.4063	31.6389	48.9311	46.3464	52.4394	72.8264	62.1847	58.4492	36.9455	0.302812	YES	NEG		NO	YES
ENSRNOG00000010260	2637.91	-0.253557	0.0801773	-3.16246	0.00156445	0.0235847	Dixdc1	2224.63	2358.08	2597.13	2395.51	2713.5	2407.82	2918.61	2828.23	3213.47	2722.11	2920.6	2449.45	0.114534	NO	NEG		NO	NO
ENSRNOG00000007037	155.712	0.982827	0.310824	3.162	0.00156688	0.0236018	Cfap57	253.318	253.93	148.622	146.284	203.791	159.026	96.3518	128.476	39.4476	127.873	98.0372	194.162	0.429174	YES	POS		YES	NO
ENSRNOG00000038539	4.14712	3.1388	0.992932	3.16115	0.0015715	0.0236323	Lrrc15	2.85697	3.3559	8.55376	8.38569	9.30554	6.11639	0	0.87399	2.02296	0	0.724236	6.42904	0.879696	YES	POS		YES	NO
ENSRNOG00000060806	31.3926	-1.47376	0.466205	-3.16118	0.00157131	0.0236323	Drd3	10.4756	19.0168	22.4536	27.0206	15.8194	15.291	34.15	16.6058	103.171	49.9229	50.9624	18.3462	0.882859	YES	NEG		NO	YES
ENSRNOG00000019704	12395.8	0.705105	0.223101	3.16048	0.00157509	0.0236667	Resp18	19279.8	19387	11138.1	13012.7	12021.8	13140	11271.9	8664.73	5855.45	10186	8994.54	14663.2	0.342018	YES	POS		YES	NO
ENSRNOG00000002244	1897.08	-0.747411	0.236559	-3.15951	0.00158036	0.0237067	Pdgfra	951.372	944.126	2011.2	1657.57	1835.98	1551.52	2353.91	2983.8	2709.75	1971.52	2504.74	1491.96	0.353679	YES	NEG		NO	YES
ENSRNOG00000020525	2565.84	-0.448381	0.141914	-3.15952	0.00158027	0.0237067	Col5a3	2441.76	2882.72	1872.2	2222.21	2118.87	1898.12	3094.23	2976.81	3510.84	2640.66	3055.64	2239.31	0.213758	YES	NEG		NO	YES
ENSRNOG00000017109	68.4672	0.54238	0.171696	3.15895	0.00158336	0.0237322	Rassf7	86.6615	86.1347	73.7762	82.9252	62.3471	78.4937	52.4447	54.1874	45.5165	62.1847	53.5833	78.3897	0.220174	YES	POS		YES	NO
ENSRNOG00000029147	352.728	0.255802	0.0810239	3.15712	0.00159338	0.0238626	Rbm11	388.548	369.149	383.85	389.469	345.236	386.352	326.864	294.535	316.593	326.688	316.17	377.101	0.0995505	NO	POS		NO	NO
ENSRNOG00000001448	1828.78	-0.238209	0.0754696	-3.15636	0.0015975	0.0239047	Hip1	1747.51	1834.56	1717.17	1782.43	1688.96	1466.91	2009.97	1906.17	2052.29	2081.87	2012.58	1706.26	0.103842	NO	NEG		NO	NO
ENSRNOG00000016244	1257.83	0.320463	0.101545	3.15587	0.00160018	0.0239251	Mical2	1225.64	1186.87	1522.57	1486.13	1434.91	1345.61	975.715	1079.38	1126.79	1194.65	1094.13	1366.96	0.145137	NO	POS		NO	NO
ENSRNOG00000021052	914.748	-0.180198	0.0571184	-3.15482	0.00160597	0.023992	Patl1	855.187	892.669	884.245	855.341	900.777	824.693	945.224	1011.21	1009.46	968.679	983.641	868.819	0.0718807	NO	NEG		NO	NO
ENSRNOG00000024954	866.571	-0.373105	0.118284	-3.15431	0.00160875	0.0240138	Mgat5b	724.719	761.789	937.706	722.101	825.402	678.919	946.443	929.051	1181.41	958.169	1003.77	775.106	0.177	NO	NEG		NO	NO
ENSRNOG00000000800	494.847	-0.534189	0.16967	-3.14839	0.0016417	0.0244653	Man1a1	319.981	362.437	510.018	427.67	461.555	436.302	513.47	576.833	798.056	542.145	607.626	419.661	0.268288	YES	NEG		NO	YES
ENSRNOG00000054475	11.5417	1.37194	0.435737	3.14855	0.00164083	0.0244653	AABR07068007.2	12.3802	13.4236	9.62298	13.9762	18.6111	23.4462	8.5375	6.11793	4.04591	5.25504	5.9891	15.2434	0.5323	YES	POS		YES	NO
ENSRNOG00000004120	139.165	0.676565	0.214991	3.14695	0.00164984	0.0245665	RGD1565844	185.703	200.235	140.068	131.376	162.847	162.084	117.086	124.107	58.6657	109.48	102.335	163.719	0.294513	YES	POS		YES	NO
ENSRNOG00000048672	3.23301	4.8865	1.55313	3.14624	0.00165386	0.0246062	Tmem207	2.85697	1.11863	23.5228	0.931744	1.86111	2.0388	0	0	0	0	0	5.38835	2.22737	YES	POS		YES	NO
ENSRNOG00000002579	1748.03	0.431437	0.13738	3.14047	0.00168678	0.025055	Parm1	1581.81	1575.04	2220.77	2122.51	2261.25	1936.86	1303.8	1371.29	1465.63	1641.32	1445.51	1949.71	0.204559	YES	POS		YES	NO
ENSRNOG00000028650	1244.01	-0.699144	0.222617	-3.14056	0.00168624	0.025055	Inf2	765.669	957.55	1176.14	1295.12	984.527	795.131	1253.79	1678.93	2345.62	1187.64	1616.5	995.69	0.378264	YES	NEG		NO	YES
ENSRNOG00000001243	1203.71	-0.349888	0.111467	-3.13895	0.00169555	0.0251647	Zcchc8	1072.32	1053.75	858.583	1059.39	1240.43	1222.26	1387.95	1270.78	1454.51	1417.11	1382.59	1084.46	0.158661	NO	NEG		NO	NO
ENSRNOG00000002504	162.179	0.856166	0.272802	3.13842	0.00169861	0.0251896	Spata17	269.508	266.235	120.822	155.601	174.944	198.783	103.67	151.2	69.792	111.232	108.973	197.649	0.412497	YES	POS		YES	NO
ENSRNOG00000005271	1146.79	-0.763821	0.243424	-3.13782	0.00170211	0.0252209	Rapgef5	558.062	616.367	1236.02	1008.15	1033.85	926.633	1198.91	1558.32	2050.27	1281.35	1522.21	896.512	0.381516	YES	NEG		NO	YES
ENSRNOG00000032332	4.39888	3.79919	1.21167	3.1355	0.00171562	0.0253985	Krt4	2.85697	6.7118	2.13844	13.9762	4.65277	11.2134	2.43929	0	0	0	0.609822	6.92492	1.10581	YES	POS		YES	NO
ENSRNOG00000058317	5160.71	0.558217	0.178044	3.13528	0.00171689	0.0253985	Pnck	7119.57	7225.25	4385.94	5288.58	5301.37	6202.02	4937.12	3837.69	3035.45	4274.1	4021.09	5920.45	0.265713	YES	POS		YES	NO
ENSRNOG00000032895	157.432	-0.511865	0.163291	-3.13467	0.00172046	0.0254307	Cyp4f4	139.039	151.015	151.829	131.376	123.764	109.076	223.195	167.806	226.571	150.645	192.054	134.35	0.248912	YES	NEG		NO	YES
ENSRNOG00000002963	760.422	-0.33566	0.107095	-3.13423	0.00172307	0.0254486	C1ql1	682.816	706.976	760.215	570.227	632.777	776.781	956.2	825.046	811.205	881.971	868.606	688.299	0.152779	NO	NEG		NO	NO
ENSRNOG00000036942	42.0527	1.15861	0.369705	3.13386	0.0017252	0.0254594	Tnfrsf9	64.758	73.8298	21.3844	47.5189	54.9027	62.1833	12.1964	37.5816	24.2755	21.896	23.9874	54.0962	0.512871	YES	POS		YES	NO
ENSRNOG00000017692	2761.54	-0.205	0.0654673	-3.13133	0.00174014	0.0256382	Ppp1r37	2418.9	2407.3	2744.69	2609.81	2740.48	2692.23	3071.06	2861.44	3140.64	2928.81	3000.49	2602.24	0.0894298	NO	NEG		NO	NO
ENSRNOG00000055185	9.56747	1.46395	0.467511	3.13136	0.00173998	0.0256382	Dusp9	14.2849	10.0677	11.7614	12.1127	8.37499	20.388	4.87857	4.36995	5.05739	4.3792	4.67128	12.8316	0.549284	YES	POS		YES	NO
ENSRNOG00000009892	143.098	0.848287	0.270939	3.13092	0.0017426	0.0256537	Adamts15	207.607	213.659	142.206	179.827	147.958	153.929	79.2768	167.806	67.769	70.9431	96.4487	174.198	0.377014	YES	POS		YES	NO
ENSRNOG00000020339	2334.15	-0.27323	0.0872801	-3.13049	0.00174514	0.0256702	Neurl1	2057.02	2191.4	2439.96	2093.63	2076.07	2067.34	2773.47	2519.71	2835.17	2287.69	2604.01	2154.24	0.126498	NO	NEG		NO	NO
ENSRNOG00000011956	2903.92	-0.123158	0.0393466	-3.13008	0.00174761	0.0256858	Aktip	2784.6	2849.16	2862.3	2772.87	2839.12	2714.66	3133.26	3064.21	2979.81	3039.17	3054.11	2803.78	0.0484975	NO	NEG		NO	NO
ENSRNOG00000002506	1389.79	0.277603	0.0887202	3.12897	0.00175418	0.0257614	Cdkl2	1336.11	1303.21	1611.31	1503.83	1562.4	1649.39	1234.28	1179.89	1237.04	1280.48	1232.92	1494.38	0.125355	NO	POS		NO	NO
ENSRNOG00000016325	6.21798	2.03212	0.649575	3.12839	0.00175766	0.025771	F2	9.52324	8.94906	3.20766	8.38569	10.2361	13.2522	1.21964	3.49596	3.03443	0.87584	2.15647	8.92566	0.696565	YES	POS		YES	NO
ENSRNOG00000022899	11.4393	1.35516	0.433155	3.12858	0.00175655	0.025771	Cdk15	15.2372	11.1863	23.5228	12.1127	10.2361	18.3492	7.31786	6.11793	5.05739	5.25504	5.93705	15.1074	0.532881	YES	POS		YES	NO
ENSRNOG00000009102	3563.89	-0.239538	0.0765908	-3.1275	0.00176299	0.0258283	Fermt2	3351.23	3468.88	3541.26	3195.88	3402.11	2982.76	4127.27	4217	3760.68	3591.82	3924.19	3323.69	0.10817	NO	NEG		NO	NO
ENSRNOG00000014152	614.696	-0.644727	0.206172	-3.12714	0.00176519	0.0258329	Kcnip3	357.122	375.861	631.909	500.346	560.194	584.115	734.225	623.155	1053.96	726.072	784.353	501.591	0.325536	YES	NEG		NO	YES
ENSRNOG00000060693	777.282	0.847266	0.270954	3.12698	0.00176615	0.0258329	Catsperg	1400.87	1242.8	669.331	817.139	750.957	790.034	652.509	534.882	293.329	620.971	525.423	945.189	0.418566	YES	POS		YES	NO
ENSRNOG00000047960	3624.25	0.328734	0.105153	3.12625	0.00177053	0.0258554	Rab9b	3622.64	3531.52	3995.67	3868.6	4266.59	4388.51	3521.11	2805.51	2803.82	3438.55	3142.25	3945.59	0.14806	NO	POS		NO	NO
ENSRNOG00000052113	6113.64	-0.465577	0.148922	-3.12632	0.0017701	0.0258554	Ppp1r9b	4289.27	4234.03	6555.39	5801.97	5842.02	5109.22	7004.41	7400.94	8518.67	6380.5	7326.13	5305.32	0.221756	YES	NEG		NO	YES
ENSRNOG00000008480	316.226	-0.756086	0.241958	-3.12487	0.00177884	0.0259559	Kcnab3	188.56	168.914	387.057	277.66	183.319	282.373	345.159	388.051	506.751	434.417	418.594	247.981	0.364509	YES	NEG		NO	YES
ENSRNOG00000004084	1264.73	-0.512936	0.164185	-3.12413	0.00178334	0.0259799	Fam84a	833.284	819.958	1336.52	1120.89	1082.23	1288.52	1457.47	1374.79	1784.25	1549.36	1541.47	1080.23	0.242112	YES	NEG		NO	YES
ENSRNOG00000004805	490.331	-0.538414	0.17233	-3.12431	0.00178222	0.0259799	Stac2	307.601	353.488	562.41	440.715	398.277	429.167	535.423	531.386	715.115	629.729	602.913	415.276	0.25946	YES	NEG		NO	YES
ENSRNOG00000016316	220.156	0.338586	0.108417	3.12299	0.00179023	0.0260594	Mcm2	217.13	242.743	276.928	229.209	228.916	246.694	204.9	186.16	170.94	197.94	189.985	240.27	0.142915	NO	POS		NO	NO
ENSRNOG00000011921	281.156	-0.665129	0.213003	-3.12263	0.00179243	0.0260705	Dusp4	154.276	159.965	284.412	235.731	296.847	235.481	302.472	339.108	445.05	358.219	361.212	227.785	0.317694	YES	NEG		NO	YES
ENSRNOG00000000826	3720.76	0.352224	0.112814	3.12218	0.0017952	0.0260714	Flot1	4887.33	4618.84	3604.34	3797.79	3618.93	3914.49	3493.06	3193.56	2965.65	3113.61	3191.47	4073.62	0.167684	NO	POS		NO	NO
ENSRNOG00000005729	437.513	0.558423	0.178858	3.12215	0.00179535	0.0260714	Palm3	611.392	531.351	434.103	546.002	413.166	476.059	363.454	349.596	229.606	420.403	340.765	502.012	0.252264	YES	POS		YES	NO
ENSRNOG00000027017	827.21	0.429337	0.137563	3.12101	0.00180233	0.0261518	Rnasel	948.515	950.838	999.72	968.082	934.277	729.889	843.993	715.798	551.256	629.729	685.194	921.887	0.192572	YES	POS		YES	NO
ENSRNOG00000005981	982.844	-0.234798	0.075309	-3.11779	0.00182211	0.0264177	Nt5c3a	1026.61	967.618	841.476	883.293	857.971	930.711	1072.07	1066.27	1115.66	1066.77	1080.19	917.946	0.101722	NO	NEG		NO	NO
ENSRNOG00000016967	94.4995	-0.678731	0.217719	-3.11746	0.00182414	0.026426	Hfe	81.8999	99.5583	54.5302	77.3347	66.0694	78.4937	108.548	172.176	102.159	104.225	121.777	76.3144	0.344261	YES	NEG		NO	YES
ENSRNOG00000008595	293.18	0.607394	0.194864	3.11701	0.00182693	0.0264454	Ttc12	435.212	389.284	244.851	326.11	339.652	304.8	223.195	278.803	157.791	232.098	222.971	339.985	0.283762	YES	POS		YES	NO
ENSRNOG00000015079	3197	0.165395	0.0530725	3.11639	0.00183077	0.0264716	Ddost	3491.22	3386.1	3282.5	3282.53	3257.87	3354.84	2846.65	3124.51	2830.12	3113.61	2978.72	3342.51	0.0687774	NO	POS		NO	NO
ENSRNOG00000015750	534.474	-0.392581	0.125979	-3.11625	0.00183165	0.0264716	Wnt7b	413.309	392.64	576.309	456.554	470.861	540.281	639.093	632.769	661.507	561.414	623.695	474.992	0.180938	YES	NEG		NO	YES
ENSRNOG00000007817	246.132	-0.32981	0.105848	-3.11589	0.00183391	0.0264832	Kctd6	259.032	243.862	208.498	215.233	201	211.015	290.275	274.433	294.34	263.628	280.669	223.107	0.143276	NO	NEG		NO	NO
ENSRNOG00000017072	186.598	-0.627868	0.201629	-3.11398	0.0018458	0.0266337	Slc16a14	117.136	126.406	205.29	150.011	177.736	141.696	295.154	170.428	231.628	250.49	236.925	153.046	0.311397	YES	NEG		NO	YES
ENSRNOG00000004626	5.34881	2.7284	0.87653	3.11273	0.00185365	0.0267047	Slc34a2	10.4756	3.3559	18.1767	4.65872	2.79166	9.17458	1.21964	1.74798	1.01148	0.87584	1.21374	8.10553	1.05262	YES	POS		YES	NO
ENSRNOG00000018122	1100.55	0.286038	0.0918863	3.11295	0.00185227	0.0267047	Tspan17	1281.83	1233.85	1091.67	1211.27	1121.32	1175.37	1015.96	936.043	842.561	1095.68	972.561	1185.88	0.124805	NO	POS		NO	NO
ENSRNOG00000047867	1432.74	0.339759	0.109217	3.11086	0.00186541	0.0268527	Klhdc8b	1784.66	1742.83	1315.14	1434.89	1393.04	1713.61	1258.67	1265.54	1214.79	1204.28	1235.82	1564.03	0.159881	NO	POS		NO	NO
ENSRNOG00000017854	1664.14	0.649891	0.209048	3.10882	0.00187838	0.027018	Ucp2	2315.1	2235.03	1087.4	2307.93	1891.82	1842.05	1241.6	1461.31	976.076	1283.11	1240.52	1946.55	0.311506	YES	POS		YES	NO
ENSRNOG00000054508	503.497	-0.850559	0.273678	-3.10788	0.00188437	0.0270829	Foxp2	346.646	319.929	482.218	397.855	357.333	382.274	531.764	492.93	1250.19	473.83	687.178	381.042	0.54	YES	NEG		NO	YES
ENSRNOG00000050650	219.9	0.777558	0.250323	3.10621	0.001895	0.0272141	Ttc16	339.98	344.539	188.183	204.984	264.277	241.597	170.75	177.42	85.9756	181.299	153.861	263.927	0.362753	YES	POS		YES	NO
ENSRNOG00000033617	659.23	0.329293	0.106173	3.10146	0.00192568	0.0276329	Krt26	788.524	834.5	659.708	690.422	606.722	726.831	613.481	575.959	539.118	557.034	571.398	717.785	0.151384	NO	POS		NO	NO
ENSRNOG00000014370	6.68331	-2.23981	0.722433	-3.10037	0.00193282	0.0276697	Krt9	4.76162	5.59317	1.06922	0	2.79166	2.0388	13.4161	13.9838	3.03443	20.1443	12.6447	2.70908	1.01104	YES	NEG		NO	YES
ENSRNOG00000026514	79.1295	1.43273	0.462115	3.10038	0.00193272	0.0276697	Wdr93	178.085	123.05	51.3225	124.854	59.5555	97.8622	45.1268	64.6752	9.1033	37.6611	39.1416	105.788	0.643114	YES	POS		YES	NO
ENSRNOG00000049985	28085.1	0.262867	0.084785	3.10039	0.00193264	0.0276697	Gprasp1	29545.9	29030.8	31249	31512.5	31219.2	27981.5	26751.7	23198.3	22238.4	28124.1	25078.1	30089.8	0.115354	NO	POS		NO	NO
ENSRNOG00000011199	2851.12	-0.26158	0.0844432	-3.0977	0.00195026	0.0278755	Parp6	2916.02	2897.26	2415.37	2517.57	2551.58	2548.5	3122.29	2933.98	3490.61	3117.99	3166.22	2641.05	0.119763	NO	NEG		NO	NO
ENSRNOG00000046343	218.203	0.344234	0.111123	3.09779	0.00194972	0.0278755		260.937	231.557	235.228	238.526	241.014	225.287	163.432	183.538	180.043	222.463	187.369	238.758	0.144551	NO	POS		NO	NO
ENSRNOG00000000938	5693.45	0.221951	0.0717219	3.09461	0.00197071	0.0281155	Ran	6350.1	6561.9	5633.72	5700.41	5683.83	6296.82	5449.37	5096.23	4837.9	5324.23	5176.93	6037.8	0.0986247	NO	POS		NO	NO
ENSRNOG00000011704	1116.44	-0.403941	0.130537	-3.09446	0.00197169	0.0281155	Fbxo34	957.086	994.465	1012.55	901.928	1061.76	1004.11	1167.2	1107.34	1719.51	1238.44	1308.12	988.65	0.209834	YES	NEG		NO	YES
ENSRNOG00000016573	931.691	-0.398908	0.128905	-3.0946	0.0019708	0.0281155	Dgat2	828.522	838.975	777.323	798.504	854.249	860.372	998.888	942.161	1441.36	976.562	1089.74	826.324	0.20809	YES	NEG		NO	YES
ENSRNOG00000046547	230.409	0.592669	0.191672	3.0921	0.00198743	0.0283177	Rbm24	329.504	325.522	191.39	259.025	200.069	292.567	157.334	181.79	208.364	158.527	176.504	266.346	0.286974	YES	POS		YES	NO
ENSRNOG00000005277	58.1005	-1.23203	0.398605	-3.09086	0.00199579	0.0283941	Ptprv	54.2825	61.5248	22.4536	27.0206	30.7083	30.5819	60.9822	79.5331	164.871	49.0471	88.6083	37.762	0.719328	YES	NEG		NO	YES
ENSRNOG00000021269	11577.4	0.279288	0.0903598	3.09084	0.00199591	0.0283941	Chgb	13796.3	12773.7	12062.9	13434.8	11870.2	10787.3	10281.6	9481.91	9940.81	11344.8	10262.3	12454.2	0.127314	NO	POS		NO	NO
ENSRNOG00000029292	17.932	1.00296	0.324535	3.09046	0.00199848	0.0284084	LOC500877	19.0465	24.6099	19.246	27.0206	21.4028	22.4268	17.075	6.99192	10.1148	11.3859	11.3919	22.2921	0.365586	YES	POS		YES	NO
ENSRNOG00000010284	1911.11	-0.261677	0.0847121	-3.08902	0.00200819	0.0285241	St3gal5	1662.76	1586.22	1891.45	1772.18	1679.65	2028.6	2227.07	2157.88	2078.59	2026.69	2122.56	1770.14	0.117837	NO	NEG		NO	NO
ENSRNOG00000012301	129.823	1.05638	0.34205	3.08838	0.00201253	0.0285634	Cfap161	206.654	196.879	122.96	139.762	156.333	160.046	120.745	100.509	24.2755	70.0672	78.899	163.772	0.428215	YES	POS		YES	NO
ENSRNOG00000008174	1444.26	-0.217397	0.07041	-3.08759	0.00201789	0.0285726	Appl2	1310.4	1356.9	1457.35	1296.99	1417.23	1297.69	1612.37	1712.15	1503.06	1478.42	1576.5	1356.09	0.0963488	NO	NEG		NO	NO
ENSRNOG00000020695	60.5389	0.909099	0.294435	3.0876	0.00201779	0.0285726	Tead2	107.613	96.2024	43.838	54.9729	68.861	75.4355	40.2482	55.0613	33.3788	29.7786	39.6167	74.4871	0.434056	YES	POS		YES	NO
ENSRNOG00000033883	231.01	-0.476122	0.154203	-3.08764	0.00201755	0.0285726	Stard8	177.132	159.965	228.813	209.642	241.944	181.453	230.513	314.636	308.501	257.497	277.787	199.825	0.226717	YES	NEG		NO	YES
ENSRNOG00000009149	1367.88	-0.226307	0.0733047	-3.08721	0.00202046	0.028574	Jam3	1185.64	1257.34	1295.89	1386.43	1296.26	1263.03	1495.28	1608.14	1538.46	1352.3	1498.54	1280.77	0.100585	NO	NEG		NO	NO
ENSRNOG00000012502	179.639	-0.633528	0.205217	-3.08711	0.00202113	0.028574	Stk17b	121.897	138.711	157.175	134.171	128.417	202.86	239.05	293.661	224.548	155.9	228.29	147.205	0.320618	YES	NEG		NO	YES
ENSRNOG00000050657	268.573	-0.327956	0.106254	-3.08653	0.00202504	0.0286071	Crlf3	221.891	215.896	241.644	263.683	257.764	259.947	304.911	290.165	346.937	282.896	306.227	243.471	0.146994	NO	NEG		NO	NO
ENSRNOG00000001198	200.306	-0.563771	0.182686	-3.086	0.00202866	0.0286359	Fam222a	125.707	147.66	187.113	170.509	228.916	148.832	219.536	218.497	301.42	254.87	248.581	168.123	0.272269	YES	NEG		NO	YES
ENSRNOG00000012008	45.107	0.678316	0.219859	3.08523	0.00203393	0.028688	S100a3	44.7592	61.5248	47.0457	54.9729	48.3888	63.2027	21.9536	39.3295	31.3558	38.537	32.794	53.3157	0.287227	YES	POS		YES	NO
ENSRNOG00000018723	538.645	-0.213201	0.0691114	-3.08489	0.00203627	0.0286987	Cops7b	510.446	484.368	510.018	508.732	473.652	551.494	585.429	596.061	578.565	587.689	586.936	506.452	0.0860358	NO	NEG		NO	NO
ENSRNOG00000015109	412.233	-0.317504	0.102933	-3.08458	0.00203841	0.0287067	Ubxn8	405.69	432.911	345.358	332.632	358.263	378.197	467.123	492.056	418.752	491.346	467.319	375.509	0.142453	NO	NEG		NO	NO
ENSRNOG00000029500	482.847	0.470185	0.152629	3.08058	0.00206596	0.0290721	Tapbp	651.39	525.758	533.541	560.91	442.013	546.397	421.997	441.365	281.191	423.907	392.115	543.335	0.21186	YES	POS		YES	NO
ENSRNOG00000010853	555.369	0.859007	0.279027	3.07858	0.00207989	0.0292455	Chrna7	375.216	372.505	907.767	759.371	799.346	847.12	353.697	374.068	300.409	464.195	373.092	676.888	0.43414	YES	POS		YES	NO
ENSRNOG00000002997	1541.73	-0.331744	0.10781	-3.07712	0.00209011	0.0293665	Slc9a3r2	1638	1568.32	1160.1	1313.76	1330.69	1373.13	1640.42	1764.59	1878.31	1749.93	1758.31	1397.33	0.15236	NO	NEG		NO	NO
ENSRNOG00000021003	208.632	-0.311542	0.101298	-3.0755	0.00210148	0.0295035	Sac3d1	191.417	204.71	180.698	180.758	199.139	184.511	237.83	208.884	254.892	243.484	236.273	190.206	0.131248	NO	NEG		NO	NO
ENSRNOG00000009084	399.968	0.363193	0.118127	3.07459	0.00210795	0.0295486	Rpusd3	507.589	492.199	392.404	395.991	382.458	462.807	380.529	333.864	321.65	330.192	341.559	438.908	0.167028	NO	POS		NO	NO
ENSRNOG00000037632	63.0482	0.997676	0.324485	3.07465	0.00210751	0.0295486	LOC688553	93.3278	76.0671	64.1532	68.949	95.8471	74.4161	46.3464	65.5492	15.1722	30.6544	39.4306	78.7934	0.407955	YES	POS		YES	NO
ENSRNOG00000010482	1140.38	-0.203007	0.0660712	-3.07255	0.00212236	0.0297076	Impa1	1038.03	1020.19	1178.28	1026.78	1112.94	1076.48	1206.23	1243.69	1304.81	1196.4	1237.78	1075.45	0.0873376	NO	NEG		NO	NO
ENSRNOG00000017841	1258.41	-0.195644	0.0636754	-3.07253	0.00212255	0.0297076	Fam192a	1190.41	1179.04	1138.72	1180.52	1199.48	1245.7	1373.32	1345.94	1476.76	1254.2	1362.56	1188.98	0.0852215	NO	NEG		NO	NO
ENSRNOG00000058039	280.586	-1.13382	0.369414	-3.06924	0.00214608	0.0300137	Acta2	187.608	214.778	206.359	170.509	195.416	165.143	275.639	925.555	207.353	257.497	416.511	189.969	0.817118	YES	NEG		NO	YES
ENSRNOG00000012787	715.487	-0.476965	0.155436	-3.06856	0.00215096	0.0300589	Tmem164	584.727	464.233	714.239	657.811	689.541	600.426	740.323	845.148	1096.44	761.981	860.974	618.496	0.238551	YES	NEG		NO	YES
ENSRNOG00000009066	8822.38	-0.362179	0.118085	-3.0671	0.00216147	0.0301826	Thra	6793.88	6727.46	9084.09	8026.04	8593.67	8285.67	9551.03	9363.05	11901.1	9897.87	10178.3	7918.47	0.173161	NO	NEG		NO	NO
ENSRNOG00000014496	1309.32	-0.551457	0.179845	-3.0663	0.00216729	0.0302406	Coro6	1442.77	1412.83	1002.93	1013.74	982.666	767.607	1752.63	1436.84	1569.81	1711.39	1617.67	1103.76	0.261148	YES	NEG		NO	YES
ENSRNOG00000004549	1365.37	0.180538	0.0589687	3.06159	0.00220163	0.0306333	Dhx40	1473.25	1516.87	1376.09	1382.71	1378.15	1468.95	1303.8	1301.37	1255.24	1197.27	1264.42	1432.67	0.0749167	NO	POS		NO	NO
ENSRNOG00000005609	21.8576	1.10748	0.361741	3.06152	0.00220217	0.0306333	Neurod1	29.522	15.6609	47.0457	27.0206	23.2639	24.4656	14.6357	15.7318	8.09182	13.1376	12.8992	27.8298	0.51088	YES	POS		YES	NO
ENSRNOG00000014590	34.0032	1.24919	0.407976	3.06192	0.0021992	0.0306333	Stk33	48.5685	51.4571	43.838	36.338	40.9444	44.8535	19.5143	26.2197	2.02296	26.2752	18.508	44.3333	0.45326	YES	POS		YES	NO
ENSRNOG00000039398	5.88762	2.1562	0.704159	3.0621	0.00219791	0.0306333	Tesb	13.3325	12.305	9.62298	5.59046	5.58333	5.09699	1.21964	2.62197	0	3.50336	1.83624	8.58854	0.768333	YES	POS		YES	NO
ENSRNOG00000008615	1904.27	0.281496	0.092044	3.05828	0.00222609	0.0309424	Mal2	2275.1	1982.22	1951.33	1889.58	1890.89	2306.9	1858.74	1671.07	1560.71	1656.21	1686.68	2049.33	0.129146	NO	POS		NO	NO
ENSRNOG00000024082	100.713	-0.666529	0.218016	-3.05725	0.00223379	0.0310257	Gldn	64.758	69.3553	97.299	78.2665	84.6805	94.804	160.993	143.334	77.8838	135.755	129.492	81.5272	0.335623	YES	NEG		NO	YES
ENSRNOG00000004100	46.3192	-0.92847	0.303874	-3.05545	0.00224725	0.0311412	Trib1	17.1418	20.1354	41.6996	52.1776	39.0833	33.6401	58.5429	64.6752	80.9182	55.1779	64.8286	33.9796	0.42984	YES	NEG		NO	YES
ENSRNOG00000012618	76.5606	1.37438	0.449799	3.05554	0.00224658	0.0311412	Efhb	151.42	129.761	71.6377	72.676	80.9582	102.959	39.0286	63.8012	6.06887	47.2954	39.0485	101.569	0.56073	YES	POS		YES	NO
ENSRNOG00000023828	494.88	0.723791	0.236855	3.05584	0.00224428	0.0311412	LOC680875	395.214	740.535	651.155	754.712	525.763	458.729	367.113	492.93	250.847	311.799	355.672	587.685	0.352496	YES	POS		YES	NO
ENSRNOG00000051232	749.257	0.264209	0.0864867	3.05491	0.00225126	0.031173	Gbe1	788.524	760.671	871.414	765.893	803.069	829.79	674.463	743.765	580.588	674.397	668.303	803.227	0.114232	NO	POS		NO	NO
ENSRNOG00000017006	4.18854	-2.04781	0.670532	-3.05401	0.00225804	0.0312431	Nkx1-2	0	2.23727	4.27688	2.79523	0.930554	1.0194	8.5375	7.86591	8.09182	6.13088	7.65653	1.87655	0.777315	YES	NEG		NO	YES
ENSRNOG00000023858	13.2806	1.50989	0.494767	3.05172	0.00227534	0.0314346	Prss39	24.7604	24.6099	7.48454	22.3618	11.1667	17.3298	7.31786	6.11793	2.02296	9.63424	6.27325	17.9522	0.626957	YES	POS		YES	NO
ENSRNOG00000047712	1421.19	-0.27311	0.0894915	-3.0518	0.00227475	0.0314346	Dcx	1218.02	1226.02	1326.9	1312.83	1487.03	1298.71	1656.28	1388.77	1572.85	1724.53	1585.61	1311.59	0.126451	NO	NEG		NO	NO
ENSRNOG00000030442	20.1999	0.974442	0.319395	3.0509	0.00228158	0.0314969	AABR07027322.1	23.8081	31.3217	27.7997	19.5666	15.8194	32.6207	13.4161	12.2359	13.1492	12.2618	12.7657	25.1561	0.400999	YES	POS		YES	NO
ENSRNOG00000001888	1846.88	0.283078	0.0928249	3.0496	0.00229148	0.0315856	Arvcf	2188.44	2221.61	1718.24	2006.98	1860.18	1936.86	1650.18	1677.19	1489.91	1719.27	1634.14	1988.72	0.129991	NO	POS		NO	NO
ENSRNOG00000005268	1.77347	4.03354	1.32263	3.04963	0.00229125	0.0315856	Gnat3	6.66627	2.23727	2.13844	0.931744	3.72222	2.0388	0	0	0	0	0	2.95579	1.21001	YES	POS		YES	NO
ENSRNOG00000010983	28.2475	-1.12127	0.367727	-3.0492	0.00229454	0.0316038	Otog	12.3802	27.9658	18.1767	17.7031	26.9861	12.2328	48.7857	37.5816	20.2296	60.433	41.7575	19.2408	0.569812	YES	NEG		NO	YES
ENSRNOG00000061484	391.915	1.16068	0.380723	3.04861	0.00229899	0.0316412	Adamts2	326.647	274.065	720.654	610.292	564.847	522.951	200.021	376.69	76.8723	246.111	224.924	503.243	0.523296	YES	POS		YES	NO
ENSRNOG00000019194	6.08522	2.88358	0.945968	3.04829	0.0023015	0.0316517	Pitx3	9.52324	6.7118	27.7997	4.65872	1.86111	5.09699	2.43929	0.87399	1.01148	0.87584	1.30015	9.27526	1.33944	YES	POS		YES	NO
ENSRNOG00000024280	56.2599	0.719748	0.236336	3.04544	0.00232337	0.0319284	Ccdc170	65.7104	70.4739	52.3918	68.0173	82.8193	61.1639	45.1268	39.3295	23.264	54.3021	40.5056	66.7628	0.30656	YES	POS		YES	NO
ENSRNOG00000010096	822.767	-0.205887	0.0676103	-3.04521	0.0023252	0.0319294	Azi2	749.479	738.298	814.745	745.395	799.346	802.266	917.172	889.721	942.698	828.545	894.534	774.922	0.0881466	NO	NEG		NO	NO
ENSRNOG00000012763	943.683	-0.240633	0.0790451	-3.04425	0.00233262	0.0320071	Cwf19l1	927.564	1002.3	860.722	864.658	810.513	813.48	1070.85	1053.16	1024.63	1008.97	1039.4	879.872	0.10625	NO	NEG		NO	NO
ENSRNOG00000028137	40.2457	-0.863061	0.283616	-3.04307	0.00234179	0.0321087	Mki67	29.522	21.254	22.4536	33.5428	48.3888	26.5044	39.0286	64.6752	69.792	47.2954	55.1978	30.2776	0.423401	YES	NEG		NO	YES
ENSRNOG00000049232	487.517	-0.405504	0.1333	-3.04204	0.00234981	0.0321944	Tcf7l2	416.166	458.64	443.726	434.193	447.597	389.41	519.568	711.428	606.887	447.554	571.359	431.622	0.20388	YES	NEG		NO	YES
ENSRNOG00000010861	2560.85	-0.154267	0.0507235	-3.04134	0.00235526	0.0322447	Atad1	2397	2313.33	2640.97	2444.9	2432.47	2473.06	2695.41	2698.01	2781.56	2731.75	2726.68	2450.29	0.0646916	NO	NEG		NO	NO
ENSRNOG00000015406	214.042	0.570314	0.187669	3.03893	0.00237417	0.0324791	Pgm5	218.082	187.93	285.482	280.455	294.986	211.015	151.236	204.514	125.423	181.299	165.618	246.325	0.268539	YES	POS		YES	NO
ENSRNOG00000058586	2739.36	-0.516042	0.169885	-3.03759	0.00238478	0.0325998	Tyro3	1733.23	1926.29	2701.92	2662.92	2676.27	2323.21	2855.18	3117.52	4282.6	3114.49	3342.45	2337.31	0.259173	YES	NEG		NO	YES
ENSRNOG00000008934	292.929	-0.630862	0.207758	-3.03652	0.00239325	0.032691	Tmem65	187.608	143.185	279.066	257.161	308.014	266.063	323.205	344.352	430.89	389.749	372.049	240.183	0.296528	YES	NEG		NO	YES
ENSRNOG00000016618	42.0601	1.14006	0.375516	3.03598	0.00239757	0.0327254	Tmem52	86.6615	89.4906	44.9072	39.1332	35.3611	27.5238	21.9536	21.8497	28.3214	25.3994	24.381	53.8462	0.603086	YES	POS		YES	NO
ENSRNOG00000000905	107.246	0.752318	0.248242	3.03059	0.00244077	0.0332901	Tex26	189.512	165.558	85.5376	96.9013	114.458	116.211	86.5947	85.651	63.7231	68.3155	76.0711	128.03	0.382958	YES	POS		YES	NO
ENSRNOG00000012036	343.493	0.377595	0.124627	3.02979	0.00244725	0.0333284	Pcsk5	401.881	403.827	376.365	382.015	319.18	388.391	284.177	308.518	231.628	338.95	290.818	378.61	0.166666	NO	POS		NO	NO
ENSRNOG00000017237	229.109	0.807464	0.266498	3.0299	0.00244635	0.0333284	Lama1	332.361	342.302	192.46	253.434	280.097	259.947	78.0572	235.103	158.802	158.527	157.622	276.767	0.3615	YES	POS		YES	NO
ENSRNOG00000019891	4462.41	-0.124986	0.0412944	-3.02671	0.00247235	0.033645	Sgta	4117.85	4331.35	4335.69	4450.01	4178.19	4425.21	4789.54	4645.26	4647.74	4703.26	4696.45	4306.38	0.0510512	NO	NEG		NO	NO
ENSRNOG00000049452	693.899	0.426882	0.141067	3.02609	0.00247741	0.0336887	Nebl	633.295	628.672	946.259	816.207	870.068	745.18	497.614	618.785	591.715	591.192	574.827	773.28	0.20684	YES	POS		YES	NO
ENSRNOG00000002767	2968.42	-0.29214	0.0965806	-3.02483	0.0024877	0.0338034	Dlg3	2684.6	2592.99	2788.52	2693.67	2845.64	2737.08	3143.02	2892.91	4032.76	3273.02	3335.43	2723.75	0.144668	NO	NEG		NO	NO
ENSRNOG00000015268	689.549	-0.190324	0.0629376	-3.02401	0.00249452	0.0338707	Plpp6	648.533	626.435	689.647	616.814	669.069	666.686	729.347	727.159	754.563	767.236	744.576	652.864	0.0766758	NO	NEG		NO	NO
ENSRNOG00000033389	1491.03	0.515971	0.17072	3.02232	0.00250843	0.0340087	Susd2	2074.16	1891.61	1463.76	1665.03	1587.53	1487.3	1306.24	1220.96	800.079	1413.61	1185.22	1694.9	0.237788	YES	POS		YES	NO
ENSRNOG00000033787	33.5301	-1.22608	0.405646	-3.02253	0.00250667	0.0340087	Adamtsl5	21.9035	17.8981	14.9691	36.338	19.5416	20.388	42.6875	97.8868	24.2755	39.4128	51.0657	21.8397	0.733655	YES	NEG		NO	YES
ENSRNOG00000006470	1305.5	0.204306	0.0676159	3.02156	0.00251472	0.0340179	Camk1g	1420.87	1323.34	1410.3	1429.29	1376.29	1307.89	1208.67	1075.01	1255.24	1248.07	1196.75	1378	0.085937	NO	POS		NO	NO
ENSRNOG00000013658	9098.68	-0.294293	0.0973899	-3.0218	0.00251277	0.0340179	Nefl	7688.11	7219.66	9572.72	8094.99	8151.66	9333.61	10077.9	9980.09	11085.8	9782.26	10231.5	8343.46	0.136372	NO	NEG		NO	NO
ENSRNOG00000025624	1880.43	-0.310774	0.102849	-3.02164	0.00251407	0.0340179	Arhgap20	1532.29	1512.39	1924.6	1810.38	1867.62	1645.31	2000.21	2033.77	2426.54	2051.22	2127.94	1715.43	0.146629	NO	NEG		NO	NO
ENSRNOG00000005807	14.3444	-1.64791	0.54578	-3.01937	0.00253301	0.0342399	Ptpn7	7.61859	6.7118	7.48454	13.0444	8.37499	3.05819	17.075	31.4636	42.4821	6.13088	24.2879	7.71542	0.892457	YES	NEG		NO	YES
ENSRNOG00000004673	216.79	0.422846	0.140055	3.01914	0.00253497	0.0342409	Rbm43	299.03	246.099	208.498	256.229	206.583	231.403	174.409	202.766	186.112	156.775	180.015	241.307	0.195098	YES	POS		YES	NO
ENSRNOG00000033744	57.3875	-0.832707	0.275983	-3.01724	0.00255084	0.0344297	Rasgrp4	53.3301	48.1012	29.9381	47.5189	51.1805	32.6207	45.1268	102.257	98.1134	65.688	77.7962	43.7816	0.430632	YES	NEG		NO	YES
ENSRNOG00000001004	5124.05	0.21908	0.072624	3.01663	0.00255601	0.0344739	Ncor2	5732.99	5541.71	5617.68	5559.71	5440.95	4687.19	4621.23	4390.05	4760.02	4888.94	4665.06	5430.04	0.0975656	NO	POS		NO	NO
ENSRNOG00000002972	29.2045	0.784835	0.260299	3.01513	0.00256871	0.0346096	Spata46	38.093	41.3894	33.1458	31.6793	34.4305	31.6013	26.8322	20.9758	11.1263	22.7718	20.4265	35.0566	0.307056	YES	POS		YES	NO
ENSRNOG00000031801	292.075	-0.35475	0.117662	-3.01499	0.00256988	0.0346096	Ephb3	264.746	232.676	304.728	289.772	244.736	238.539	379.309	298.904	319.627	347.709	336.387	262.533	0.165614	NO	NEG		NO	NO
ENSRNOG00000013438	655.609	-0.250176	0.0830178	-3.01352	0.00258233	0.0347259	Yae1d1	559.014	573.859	620.147	625.2	652.319	625.911	701.295	774.355	769.735	654.253	724.909	609.408	0.111743	NO	NEG		NO	NO
ENSRNOG00000043035	38.8163	0.883936	0.293307	3.01369	0.0025809	0.0347259	Fbxl13	61.9011	45.864	38.4919	46.5872	54.9027	37.7177	26.8322	34.0856	11.1263	30.6544	25.6746	47.5774	0.374555	YES	POS		YES	NO
ENSRNOG00000026662	357.484	-0.415592	0.137921	-3.01325	0.00258462	0.0347309	Plekhf2	319.981	286.37	360.327	323.315	310.805	290.528	459.806	485.064	426.844	311.799	420.878	315.221	0.204172	YES	NEG		NO	YES
ENSRNOG00000016854	199.07	1.06263	0.35268	3.01302	0.00258666	0.0347327	Rn60_19_0375.4	334.266	363.556	163.591	197.53	248.458	201.841	142.698	169.554	40.4591	128.749	120.365	251.54	0.482965	YES	POS		YES	NO
ENSRNOG00000051006	807.879	-0.395708	0.131434	-3.0107	0.00260643	0.0349723	Ufsp1	831.379	815.484	622.286	639.176	671.86	722.753	1117.19	819.802	839.527	999.334	943.964	717.156	0.194728	YES	NEG		NO	YES
ENSRNOG00000054274	3149.33	-0.185004	0.0614579	-3.01026	0.00261028	0.0349981	Cacnb3	3107.43	2995.7	2949.98	2883.75	2986.15	2989.9	3518.67	3037.11	3575.58	3449.06	3395.1	2985.48	0.0825442	NO	NEG		NO	NO
ENSRNOG00000003947	118.82	-1.53307	0.509467	-3.00916	0.00261973	0.035092	Ntn1	14.2849	24.6099	147.552	73.6077	76.3055	69.3191	146.357	152.948	324.684	158.527	195.629	67.6132	0.756986	YES	NEG		NO	YES
ENSRNOG00000012852	10612.2	-0.219842	0.0730615	-3.00899	0.00262114	0.035092	Bin1	9468.01	10342.9	10556.4	10653.6	9679.63	9037.98	12014.7	10686.3	12272.3	11410.4	11595.9	9956.41	0.0998232	NO	NEG		NO	NO
ENSRNOG00000003777	64.3599	0.854794	0.28419	3.00782	0.0026313	0.0352021	Chrne	107.613	121.931	55.5994	67.0855	56.7638	61.1639	45.1268	34.0856	49.5624	44.6679	43.3607	78.3594	0.4404	YES	POS		YES	NO
ENSRNOG00000002278	258.44	-0.636485	0.21172	-3.00625	0.00264489	0.035358	Tec	233.319	280.777	165.729	210.574	192.625	186.55	271.98	400.287	415.718	226.843	328.707	211.596	0.335233	YES	NEG		NO	YES
ENSRNOG00000010041	1005.99	-0.238996	0.0795069	-3.00598	0.00264728	0.0353638	Ube2g1	937.087	997.821	987.959	853.477	912.874	942.943	1041.58	1186	1182.42	1017.73	1106.93	938.693	0.10787	NO	NEG		NO	NO
ENSRNOG00000009949	408.052	0.3763	0.125199	3.00561	0.00265047	0.0353805	Pcdh18	427.593	373.623	520.71	464.94	466.208	444.458	279.298	381.059	379.304	343.329	345.748	449.589	0.17237	NO	POS		NO	NO
ENSRNOG00000004317	244.409	0.554508	0.184584	3.00409	0.00266374	0.0355296	Vipr2	341.884	294.201	230.951	264.615	249.389	301.742	147.577	207.136	151.722	254.87	190.326	280.464	0.256416	YES	POS		YES	NO
ENSRNOG00000018818	2729.96	0.190362	0.0633721	3.00389	0.00266555	0.0355296	Txnl1	2878.88	2635.5	3006.65	2915.43	2768.4	3023.54	2690.53	2382.5	2506.44	2491.77	2517.81	2871.4	0.0826961	NO	POS		NO	NO
ENSRNOG00000050426	30.4827	1.63628	0.544916	3.00281	0.00267497	0.035629	Dnah3	60.9487	43.6267	19.246	27.9523	54.9027	44.8535	8.5375	20.9758	1.01148	22.7718	13.3241	41.9217	0.650294	YES	POS		YES	NO
ENSRNOG00000014093	1401.45	0.210215	0.070045	3.00114	0.00268974	0.0357995	Tom1	1432.3	1358.02	1539.68	1480.54	1565.19	1513.81	1355.02	1320.6	1166.23	1283.11	1281.24	1481.59	0.0907758	NO	POS		NO	NO
ENSRNOG00000013764	446.571	0.348537	0.116148	3.00081	0.00269264	0.0358119	Fam118a	486.638	450.809	510.018	561.841	456.902	462.807	457.366	378.438	321.65	379.239	384.173	488.169	0.156935	NO	POS		NO	NO
ENSRNOG00000031093	16.6046	1.06659	0.355507	3.0002	0.002698	0.035857	Mov10l1	19.0465	27.9658	21.3844	22.3618	15.8194	20.388	4.87857	13.9838	7.08035	13.1376	9.77009	21.161	0.427296	YES	POS		YES	NO
ENSRNOG00000042517	2.21749	-3.23811	1.07945	-2.99978	0.00270177	0.0358809	LOC102550416	0	1.11863	0	0.931744	0	1.0194	7.31786	2.62197	3.03443	6.13088	4.77629	0.511629	1.17603	YES	NEG		NO	YES
ENSRNOG00000003094	5.3283	-1.91151	0.63759	-2.99802	0.00271741	0.0359418	Cmah	2.85697	5.59317	3.20766	1.86349	1.86111	0	10.9768	13.9838	5.05739	7.88256	9.47514	2.56373	0.831149	YES	NEG		NO	YES
ENSRNOG00000004109	225.071	0.609759	0.203402	2.9978	0.00271939	0.0359418	Zfpm2	215.225	221.489	326.112	266.479	254.972	282.373	192.704	196.648	101.148	193.561	171.015	261.108	0.274754	YES	POS		YES	NO
ENSRNOG00000012303	34.1695	0.92133	0.307305	2.9981	0.00271669	0.0359418	Apobec2	39.9976	61.5248	23.5228	35.4063	41.875	50.9699	15.8554	18.3538	25.287	28.9027	22.0997	42.2161	0.428675	YES	POS		YES	NO
ENSRNOG00000024640	66.6911	0.689215	0.229914	2.99771	0.00272019	0.0359418	Oacyl	55.2348	86.1347	93.0221	95.9696	81.8888	59.1251	58.5429	37.5816	42.4821	56.9296	48.884	78.5625	0.313859	YES	POS		YES	NO
ENSRNOG00000046069	9.59787	1.49274	0.497803	2.99865	0.00271178	0.0359418	Higd1c	13.3325	13.4236	6.41532	12.1127	12.0972	20.388	3.65893	2.62197	4.04591	7.88256	4.55234	12.9615	0.586731	YES	POS		YES	NO
ENSRNOG00000054929	18.3373	-1.26616	0.422334	-2.99802	0.00271741	0.0359418	AABR07072414.1	16.1895	15.6609	9.62298	9.31744	8.37499	11.2134	24.3929	19.2278	53.6083	15.7651	28.2485	11.7299	0.728748	YES	NEG		NO	YES
ENSRNOG00000057550	1.50847	3.78897	1.26347	2.99887	0.00270983	0.0359418	AABR07061964.1	2.85697	2.23727	3.20766	1.86349	1.86111	3.05819	0	0	0	0	0	2.51411	0.910855	YES	POS		YES	NO
ENSRNOG00000014083	4960.27	-0.432518	0.14441	-2.99507	0.00274386	0.0362281	Iqsec3	3500.74	3600.88	5608.06	4660.58	4733.73	4006.24	6164.08	5444.08	5493.34	6391.01	5873.13	4351.7	0.206728	YES	NEG		NO	YES
ENSRNOG00000018345	2211.8	-0.156346	0.0522105	-2.99453	0.00274864	0.0362649	Abce1	2134.16	2222.72	2110.64	2047.97	2165.4	2010.25	2296.59	2270.63	2439.69	2419.95	2356.71	2115.19	0.0660194	NO	NEG		NO	NO
ENSRNOG00000002449	2719.36	0.263012	0.0878802	2.99285	0.0027639	0.0364397	Maged2	3133.15	3109.8	2673.05	2809.21	2763.75	2991.93	2645.41	2495.24	2084.66	2487.39	2428.17	2913.48	0.117733	NO	POS		NO	NO
ENSRNOG00000033694	825.208	-0.48266	0.16131	-2.99213	0.00277037	0.0364987	Klf16	713.291	675.654	630.84	714.647	716.527	820.616	922.05	790.961	1390.78	876.716	995.127	711.929	0.26482	YES	NEG		NO	YES
ENSRNOG00000012980	157.759	-0.345792	0.115624	-2.99067	0.00278368	0.0366474	Hyls1	137.135	140.948	149.691	144.42	152.611	128.444	185.386	154.696	194.204	190.057	181.086	142.208	0.149121	NO	NEG		NO	NO
ENSRNOG00000007044	1080.82	0.405144	0.135488	2.99026	0.00278739	0.0366697	L3mbtl1	1311.35	1215.95	1177.21	1320.28	1207.86	957.215	862.288	857.384	762.654	1135.96	904.573	1198.31	0.187954	YES	POS		YES	NO
ENSRNOG00000011478	50.5314	-0.606129	0.202765	-2.98931	0.00279608	0.0367574	Ackr4	34.2837	38.0335	34.215	46.5872	51.1805	46.8923	47.5661	65.5492	71.8149	69.1914	63.5304	41.8654	0.276044	YES	NEG		NO	YES
ENSRNOG00000009054	3676.88	-0.418552	0.140128	-2.98692	0.00281801	0.037004	Elmod1	3286.47	3108.68	3504.9	3209.86	3001.97	3331.39	3926.03	3550.15	5875.68	3973.69	4331.39	3240.55	0.227524	YES	NEG		NO	YES
ENSRNOG00000012760	3497.12	-0.18532	0.0620459	-2.98683	0.00281891	0.037004	Chtop	3448.37	3520.34	3081.49	3236.88	3237.4	3365.03	4017.5	3745.05	3793.04	3526.13	3770.43	3314.92	0.0824898	NO	NEG		NO	NO
ENSRNOG00000025730	2426.81	-0.319955	0.107137	-2.98642	0.00282268	0.0370268	Armcx3	1889.41	1965.44	2648.46	2258.55	2317.08	2166.22	2712.49	2572.15	3016.23	2722.11	2755.74	2207.53	0.150238	NO	NEG		NO	NO
ENSRNOG00000047394	2202.95	0.185468	0.06213	2.98517	0.00283425	0.0371518	Ufd1l	2426.52	2468.82	2226.12	2344.27	2160.75	2261.03	2123.4	2067.86	1912.71	2038.08	2035.51	2314.58	0.0804	NO	POS		NO	NO
ENSRNOG00000006899	59.8622	1.27692	0.427804	2.98482	0.00283742	0.0371638	Akap14	100.946	97.3211	52.3918	67.0855	82.8193	69.3191	31.7107	60.3053	6.06887	30.6544	32.1848	78.3139	0.508979	YES	POS		YES	NO
ENSRNOG00000017136	849.754	0.319836	0.107161	2.98463	0.00283926	0.0371638	Syt17	876.138	785.28	1070.29	865.59	970.568	971.487	743.982	693.074	690.84	830.297	739.548	923.225	0.149126	NO	POS		NO	NO
ENSRNOG00000022101	218.134	-1.37245	0.460038	-2.98334	0.00285124	0.0372939	Crabp2	224.748	140.948	56.6686	150.011	78.1666	149.852	202.461	765.615	165.882	246.987	345.236	133.399	0.922594	YES	NEG		NO	YES
ENSRNOG00000007139	35.692	-1.18783	0.398375	-2.9817	0.00286657	0.0374673	Ttpa	9.52324	8.94906	42.7688	23.2936	28.8472	28.5432	41.4679	62.9273	47.5395	63.0605	53.7488	23.6542	0.541853	YES	NEG		NO	YES
ENSRNOG00000013981	6053.86	-0.482818	0.161959	-2.98112	0.00287198	0.0375112	Ptpn5	6152.01	6428.78	4638.27	4635.42	5027.79	4457.83	7137.35	6037.52	9464.4	6559.17	7299.61	5223.35	0.251284	YES	NEG		NO	YES
ENSRNOG00000050091	236.983	0.812651	0.272783	2.97911	0.00289087	0.0377308	Efcab1	324.742	208.066	272.651	228.277	379.666	304.8	163.432	250.835	84.9642	152.396	162.907	286.367	0.374026	YES	POS		YES	NO
ENSRNOG00000029735	1546.72	0.245599	0.0824699	2.97804	0.00290101	0.0378359	Pid1	1677.99	1465.41	1835.85	1596.08	1575.43	1748.27	1440.4	1273.4	1417.08	1437.25	1392.03	1649.84	0.111175	NO	POS		NO	NO
ENSRNOG00000016246	516.909	-0.971625	0.326346	-2.97729	0.00290812	0.0378743	Tshz1	233.319	210.303	568.825	427.67	428.055	372.08	480.539	589.943	1246.14	612.212	732.209	373.375	0.562721	YES	NEG		NO	YES
ENSRNOG00000033570	31.5993	0.852471	0.286307	2.97747	0.0029064	0.0378743	Arhgap8	48.5685	33.559	28.8689	43.792	41.875	34.6595	18.2946	30.5896	12.1377	23.6477	21.1674	38.5538	0.362804	YES	POS		YES	NO
ENSRNOG00000003728	981.922	-0.228734	0.0769149	-2.97386	0.00294078	0.0382107	Xylt2	998.988	846.805	974.059	929.88	833.777	927.652	1114.75	1007.71	1106.56	1079.04	1077.01	918.527	0.101549	NO	NEG		NO	NO
ENSRNOG00000017976	938.15	-0.365899	0.123033	-2.974	0.00293949	0.0382107	Slco2b1	769.478	779.687	954.813	838.569	954.749	748.238	1064.75	1119.58	1258.28	893.357	1083.99	840.922	0.178904	NO	NEG		NO	NO
ENSRNOG00000025938	17.9702	-1.00904	0.339321	-2.9737	0.00294236	0.0382107	Lin28b	9.52324	16.7795	12.8306	10.2492	14.8889	12.2328	39.0286	23.5977	15.1722	25.3994	25.7995	12.7507	0.504374	YES	NEG		NO	YES
ENSRNOG00000031855	478.876	-0.441499	0.14846	-2.97387	0.00294074	0.0382107	Actr3b	396.167	485.487	403.096	442.578	373.152	412.856	523.227	485.938	762.654	503.608	568.857	418.889	0.233615	YES	NEG		NO	YES
ENSRNOG00000002626	546.173	0.599586	0.201653	2.97335	0.00294566	0.0382263	Car10	459.973	439.623	810.468	706.262	728.624	648.337	407.361	395.917	344.914	520.249	417.11	632.214	0.299618	YES	POS		YES	NO
ENSRNOG00000055849	3.22191	-2.47334	0.832099	-2.97241	0.00295468	0.038316	Lpcat2b	0	0	1.06922	2.79523	2.79166	0	6.09822	6.11793	8.09182	5.25504	6.39075	1.10935	0.929128	YES	NEG		NO	YES
ENSRNOG00000002935	3243.42	-0.252455	0.0849997	-2.97007	0.00297734	0.0385121	Ankrd40	2779.83	3254.1	3299.61	2986.24	3064.32	2695.29	3338.16	3657.65	3920.49	3438.55	3588.71	3013.23	0.116903	NO	NEG		NO	NO
ENSRNOG00000007346	219.147	-0.724797	0.244021	-2.97022	0.00297587	0.0385121	Grasp	205.702	242.743	141.137	154.669	147.028	151.89	202.461	249.961	441.004	254.87	287.074	173.862	0.409358	YES	NEG		NO	YES
ENSRNOG00000009385	119.006	-0.597655	0.201231	-2.97	0.00297797	0.0385121	Pik3cg	75.2336	67.118	116.545	115.536	108.875	109.076	147.577	187.908	126.435	135.755	149.419	98.7305	0.290104	YES	NEG		NO	YES
ENSRNOG00000010605	2.63962	3.82189	1.28699	2.96963	0.00298156	0.0385121	Gsc	5.71394	5.59317	6.41532	0	3.72222	4.07759	0	0.87399	0	0	0.218497	4.25371	1.03101	YES	POS		YES	NO
ENSRNOG00000017286	611.62	-0.540944	0.182165	-2.96953	0.00298251	0.0385121	Ephx2	465.686	525.758	619.078	465.872	546.235	481.156	991.57	846.022	668.587	506.236	753.104	517.298	0.29091	YES	NEG		NO	YES
ENSRNOG00000046607	56.3132	-0.603132	0.203097	-2.96967	0.0029812	0.0385121	Cited4	43.8069	43.6267	49.1841	41.9285	53.0416	47.9117	82.9357	89.1469	54.6198	56.9296	70.908	46.5832	0.292777	YES	NEG		NO	YES
ENSRNOG00000049402	1667.4	-0.572531	0.192848	-2.96881	0.00298952	0.0385752	Nbl1	1445.63	1308.8	1446.65	1349.16	1420.96	1402.69	1683.11	3251.24	1736.71	1629.06	2075.03	1395.65	0.344734	YES	NEG		NO	YES
ENSRNOG00000032246	34.9959	-0.675794	0.22784	-2.96609	0.0030161	0.0388906	Acsm3	24.7604	24.6099	29.9381	35.4063	24.1944	30.5819	37.8089	41.0775	58.6657	42.9162	45.1171	28.2485	0.307528	YES	NEG		NO	YES
ENSRNOG00000020385	893.856	0.29852	0.100725	2.96371	0.00303956	0.0391652	Fads3	940.896	992.228	871.414	944.788	1032.92	1014.3	837.895	813.684	638.243	852.193	785.504	966.09	0.132091	NO	POS		NO	NO
ENSRNOG00000011946	6063.57	-0.479108	0.161678	-2.96335	0.0030431	0.0391831	Ptn	6044.4	6098.79	4409.46	4666.17	4767.23	5444.61	6518.99	9821.02	6830.51	6034.54	7301.27	5238.44	0.255899	YES	NEG		NO	YES
ENSRNOG00000003038	374.967	0.644151	0.217425	2.96264	0.0030501	0.0392455	Sft2d2	410.452	378.098	382.781	527.367	442.944	487.272	282.957	408.153	166.894	262.752	280.189	438.152	0.291119	YES	POS		YES	NO
ENSRNOG00000055823	1.58337	3.86844	1.30623	2.96152	0.0030612	0.0393605	AABR07033666.1	4.76162	2.23727	2.13844	3.72697	0.930554	2.0388	0	0	0	0	0	2.63894	1.07539	YES	POS		YES	NO
ENSRNOG00000058055	2.31534	3.62643	1.22482	2.96079	0.00306854	0.039427	LOC102550081	5.71394	6.7118	2.13844	1.86349	2.79166	3.05819	0	0	0	0.87584	0.21896	3.71292	1.01849	YES	POS		YES	NO
ENSRNOG00000056001	4.34865	3.78883	1.28056	2.95872	0.00308923	0.0396648	Sftpd	10.4756	8.94906	0	11.1809	3.72222	7.13579	0	0	2.02296	0	0.505739	6.91059	1.06928	YES	POS		YES	NO
ENSRNOG00000055786	4.63789	2.18112	0.737774	2.95635	0.00311305	0.0399424	AABR07035194.1	6.66627	10.0677	5.3461	8.38569	3.72222	6.11639	2.43929	1.74798	1.01148	0.87584	1.51865	6.71739	0.688088	YES	POS		YES	NO
ENSRNOG00000003081	165.714	0.492046	0.166491	2.95539	0.00312272	0.0400382	Ribc1	209.511	213.659	164.66	184.485	172.153	179.414	159.773	146.83	90.0216	136.631	133.314	187.314	0.218195	YES	POS		YES	NO
ENSRNOG00000000105	2812.27	-1.27945	0.43308	-2.95431	0.00313364	0.0400652	Cplx2	673.293	592.876	3435.4	1922.19	2438.05	1678.95	3074.72	3901.49	6458.29	3947.41	4345.48	1790.13	0.626557	YES	NEG		NO	YES
ENSRNOG00000005923	1419.19	-0.236941	0.0801999	-2.95438	0.00313297	0.0400652	Mtmr2	1143.74	1284.19	1474.45	1416.25	1322.32	1307.89	1520.9	1594.16	1544.53	1583.52	1560.77	1324.81	0.105721	NO	NEG		NO	NO
ENSRNOG00000024975	174.003	0.529661	0.179275	2.95446	0.00313221	0.0400652	Atp8b3	252.366	239.387	172.144	170.509	201	154.949	148.796	133.72	111.263	155.9	137.42	198.393	0.257339	YES	POS		YES	NO
ENSRNOG00000047401	3.81148	-2.73759	0.926562	-2.95457	0.00313109	0.0400652	Gfy	0.952324	3.3559	0	0.931744	1.86111	0	3.65893	2.62197	8.09182	16.641	7.75342	1.18351	1.33749	YES	NEG		NO	YES
ENSRNOG00000021943	102.193	1.3995	0.473762	2.95401	0.00313669	0.040076	Fam216b	173.323	174.507	86.6068	109.946	125.625	145.774	70.7393	69.0452	5.05739	61.3088	51.5377	135.964	0.528321	YES	POS		YES	NO
ENSRNOG00000050701	124.882	-0.519228	0.175791	-2.95366	0.00314031	0.0400941	AABR07007385.1	92.3754	92.8465	143.275	96.9013	114.458	98.8816	142.698	161.688	183.078	122.618	152.52	106.456	0.253963	YES	NEG		NO	YES
ENSRNOG00000037196	178.062	1.53045	0.5182	2.9534	0.00314293	0.0400958	Spag17	346.646	365.793	143.275	189.144	210.305	191.647	109.768	114.493	7.08035	102.473	83.4536	241.135	0.620517	YES	POS		YES	NO
ENSRNOG00000060550	3638.66	-0.309707	0.104871	-2.95321	0.00314486	0.0400958	Epn2	2976.01	3306.68	3664.22	3333.78	3533.32	3109.16	3977.26	3975.78	4916.8	3593.57	4115.85	3320.53	0.153246	NO	NEG		NO	NO
ENSRNOG00000027731	98.1025	0.847696	0.287093	2.95269	0.00315018	0.0401356	Ubxn10	110.47	90.6093	138.999	110.877	152.611	112.134	84.1554	71.6672	26.2984	83.2048	66.3314	119.283	0.36412	YES	POS		YES	NO
ENSRNOG00000017941	3290.11	0.284905	0.0965	2.95238	0.0031533	0.0401471	Optn	4040.71	3772.03	3410.81	3575.1	3187.15	3279.4	3051.55	2992.54	2511.5	3080.33	2908.98	3544.2	0.132013	NO	POS		NO	NO
ENSRNOG00000002191	126.193	-0.600877	0.203673	-2.95021	0.00317555	0.0403739	LOC498368	60.9487	111.863	135.791	116.468	109.805	92.7652	158.554	159.94	180.043	135.755	158.573	104.607	0.279696	YES	NEG		NO	YES
ENSRNOG00000009832	726.473	-0.247721	0.0839641	-2.95032	0.00317448	0.0403739	Slc39a14	649.485	598.469	759.146	658.743	727.694	660.57	822.04	760.371	797.045	831.172	802.657	675.684	0.111012	NO	NEG		NO	NO
ENSRNOG00000016827	2090.73	-0.245167	0.083136	-2.94898	0.00318822	0.0405067	Slc38a3	2049.4	2033.67	1947.05	1747.02	2046.29	1856.32	2269.76	2577.4	2301.11	2079.24	2306.88	1946.63	0.114299	NO	NEG		NO	NO
ENSRNOG00000017967	304.738	-0.422248	0.143213	-2.9484	0.00319425	0.0405549	Asb13	240.938	236.032	270.513	292.567	322.902	245.675	351.257	283.173	413.695	390.625	359.687	268.104	0.206981	YES	NEG		NO	YES
ENSRNOG00000019492	1452.98	0.287915	0.0976936	2.94712	0.00320746	0.0406746	Pomgnt2	1581.81	1458.7	1539.68	1577.44	1592.18	1647.35	1389.17	1176.39	1090.37	1476.67	1283.15	1566.19	0.127611	NO	POS		NO	NO
ENSRNOG00000028404	2592.57	-1.00796	0.342024	-2.94706	0.00320815	0.0406746	Ppp1r1b	2136.06	2081.78	1391.05	1896.1	1601.48	1969.48	2238.05	3039.74	7693.3	1878.68	3712.44	1845.99	0.711475	YES	NEG		NO	YES
ENSRNOG00000018327	125.315	0.666876	0.226378	2.94585	0.00322069	0.0408051	Fank1	183.799	168.914	111.199	119.263	156.333	142.716	113.427	118.863	60.6887	77.9498	92.732	147.037	0.308199	YES	POS		YES	NO
ENSRNOG00000003217	1004.76	0.617814	0.209807	2.94468	0.00323288	0.0409125	Lgals3bp	1350.4	1336.77	1233.88	1203.81	1007.79	872.605	774.473	1082.87	496.636	688.41	760.598	1167.54	0.288584	YES	POS		YES	NO
ENSRNOG00000016608	445.246	-0.304708	0.10348	-2.94461	0.00323366	0.0409125	Zfp579	453.306	477.656	347.496	391.332	384.319	388.391	489.077	519.15	507.762	493.974	502.491	407.083	0.138424	NO	NEG		NO	NO
ENSRNOG00000002153	248.832	-0.313475	0.106466	-2.94436	0.00323622	0.0409163	Cep135	230.462	252.811	220.259	227.345	221.472	206.938	308.57	255.205	309.512	255.745	282.258	226.548	0.143494	NO	NEG		NO	NO
ENSRNOG00000030118	1450.13	0.422265	0.143455	2.94353	0.00324491	0.0409693	Msn	1646.57	1484.43	1472.32	1578.37	1784.8	1718.71	1039.14	1631.74	1053.96	1091.3	1204.03	1614.2	0.196188	YES	POS		YES	NO
ENSRNOG00000052307	814.319	-0.188688	0.0641025	-2.94354	0.00324484	0.0409693	Spats2	765.669	789.755	814.745	791.05	751.888	714.598	859.849	853.888	928.537	873.213	878.872	771.284	0.0792753	NO	NEG		NO	NO
ENSRNOG00000048472	45.2485	0.736818	0.250367	2.94295	0.00325103	0.041018	Comp	40.9499	51.4571	51.3225	67.0855	66.9999	45.8729	24.3929	25.3457	34.3903	44.6679	32.1992	53.948	0.328923	YES	POS		YES	NO
ENSRNOG00000014006	569.714	-0.67971	0.231028	-2.94211	0.00325985	0.0411008	Neto1	354.265	364.674	505.741	498.483	584.388	447.516	508.591	600.431	1122.74	710.306	735.517	459.178	0.389451	YES	NEG		NO	YES
ENSRNOG00000008199	4.68638	2.20595	0.750012	2.94122	0.00326925	0.0411908	Odf3l2	9.52324	5.59317	8.55376	9.31744	3.72222	4.07759	2.43929	0.87399	1.01148	1.75168	1.51911	6.7979	0.724047	YES	POS		YES	NO
ENSRNOG00000007551	1139.09	0.481029	0.163581	2.94061	0.00327566	0.0412054	Patj	1075.17	1020.19	1559.99	1472.15	1164.12	1416.96	842.773	823.298	1169.27	846.938	920.57	1284.77	0.237365	YES	POS		YES	NO
ENSRNOG00000007865	1309.81	0.283334	0.0963698	2.94007	0.00328135	0.0412054	Ephb1	1278.02	1328.94	1568.55	1591.42	1333.48	1362.94	1094.02	1072.39	1190.51	1277.85	1158.69	1410.56	0.13204	NO	POS		NO	NO
ENSRNOG00000010730	95.6228	1.01892	0.346568	2.94004	0.00328175	0.0412054	Efcab10	169.514	143.185	69.4993	86.6522	90.2638	161.065	50.0054	94.3909	30.3443	61.3088	59.0124	120.03	0.496881	YES	POS		YES	NO
ENSRNOG00000018669	327.513	0.464777	0.158044	2.94081	0.00327355	0.0412054	Jak3	452.354	438.504	330.389	393.196	300.569	293.587	276.859	285.795	230.617	273.262	266.633	368.1	0.229263	YES	POS		YES	NO
ENSRNOG00000029755	3.88556	3.60026	1.22443	2.94036	0.0032783	0.0412054	Olr199	7.61859	11.1863	3.20766	0.931744	8.37499	5.09699	2.43929	0	0	0	0.609822	6.06938	1.03455	YES	POS		YES	NO
ENSRNOG00000016708	936.214	0.420166	0.142939	2.93947	0.00328778	0.0412526	E2f1	1169.45	1214.84	913.114	918.699	992.902	1038.77	952.541	768.237	601.829	791.76	778.592	1041.3	0.197521	YES	POS		YES	NO
ENSRNOG00000001519	98.807	-0.844467	0.287335	-2.93896	0.00329316	0.0412916	Dlx2	48.5685	46.9826	106.922	67.0855	99.5693	80.5325	147.577	103.131	101.148	186.554	134.602	74.9434	0.436204	YES	NEG		NO	YES
ENSRNOG00000000411	2072.86	-0.213008	0.0724879	-2.93854	0.00329764	0.0413194	Nus1	1874.17	1774.15	2103.15	1915.66	1903.91	2121.37	2272.2	2109.81	2337.53	2316.6	2259.03	1948.74	0.0959184	NO	NEG		NO	NO
ENSRNOG00000017382	654.772	-0.435167	0.148134	-2.93766	0.00330701	0.0414083	Snx33	459.973	532.469	606.248	674.582	635.569	535.184	646.411	855.636	925.502	676.149	775.924	574.004	0.218663	YES	NEG		NO	YES
ENSRNOG00000032569	152.556	-1.09577	0.37312	-2.93677	0.00331653	0.0414989	Lingo3	50.4732	40.2708	132.583	109.946	125.625	170.24	167.091	171.302	288.271	269.759	224.106	104.856	0.530729	YES	NEG		NO	YES
ENSRNOG00000001294	995.828	0.295772	0.100784	2.9347	0.00333868	0.0417472	Ift81	1159.93	1053.75	1055.32	1130.21	1030.12	1022.46	1007.43	892.343	715.115	891.605	876.622	1075.3	0.131474	NO	POS		NO	NO
ENSRNOG00000010164	1341.89	-0.178316	0.0607763	-2.93397	0.00334658	0.0418173	Mrps2	1278.02	1245.04	1286.27	1230.83	1352.1	1254.88	1431.86	1384.4	1563.75	1391.71	1442.93	1274.52	0.0778292	NO	NEG		NO	NO
ENSRNOG00000019536	326.778	0.476602	0.162472	2.93344	0.00335226	0.0418595	Smim3	435.212	366.912	301.52	354.994	316.389	435.283	245.148	336.486	217.468	258.373	264.369	368.385	0.228251	YES	POS		YES	NO
ENSRNOG00000015997	618.254	-0.500155	0.170553	-2.93256	0.00336182	0.04195	Ccdc106	660.913	621.96	472.595	444.442	481.097	500.525	784.231	671.224	957.87	587.689	750.253	530.255	0.260004	YES	NEG		NO	YES
ENSRNOG00000003695	78.0701	0.786626	0.268323	2.93164	0.0033718	0.0420458	Mgat4d	105.708	87.2534	83.3991	81.0617	95.8471	110.095	59.7625	47.1954	26.2984	84.0807	54.3343	93.894	0.33706	YES	POS		YES	NO
ENSRNOG00000037688	407.138	1.09553	0.373737	2.93129	0.0033756	0.0420643	Ak9	696.149	633.146	380.642	390.401	522.972	480.137	285.397	350.47	59.6772	272.386	241.982	517.241	0.456768	YES	POS		YES	NO
ENSRNOG00000012729	378.877	-0.315803	0.107749	-2.93091	0.00337967	0.0420862	Mfsd8	298.077	309.861	406.303	334.496	380.597	341.498	414.679	441.365	451.119	410.769	429.483	345.139	0.144126	NO	NEG		NO	NO
ENSRNOG00000001476	27.4714	0.956581	0.326548	2.92938	0.00339643	0.0422659	Cldn4	28.5697	33.559	22.4536	48.4507	31.6389	39.7565	14.6357	9.61389	23.264	22.7718	17.5714	34.0714	0.419504	YES	POS		YES	NO
ENSRNOG00000002728	84.5273	0.443516	0.151427	2.92892	0.00340147	0.0422997	Btc	98.0894	101.796	97.299	100.628	83.7499	85.6295	64.6411	64.6752	83.9527	64.8122	69.5203	94.5319	0.180062	YES	POS		YES	NO
ENSRNOG00000023366	178.404	0.548798	0.187407	2.92837	0.00340743	0.0423448	Styxl1	242.843	251.692	148.622	181.69	176.805	224.268	147.577	152.074	105.194	153.272	139.529	204.32	0.265305	YES	POS		YES	NO
ENSRNOG00000010078	408.125	0.669124	0.228671	2.92614	0.00343196	0.0426206	Spag1	655.199	653.282	328.25	405.308	409.444	424.07	348.818	327.746	216.456	312.675	301.424	479.259	0.349979	YES	POS		YES	NO
ENSRNOG00000056350	41.628	-0.60017	0.205129	-2.92582	0.00343548	0.0426351	SCARNA21	33.3313	27.9658	33.1458	37.2697	42.8055	31.6013	63.4214	48.9434	43.4936	54.3021	52.5401	34.3533	0.270473	YES	NEG		NO	YES
ENSRNOG00000000522	2646.29	-0.494113	0.168898	-2.92551	0.00343895	0.0426491	Cpne5	2250.34	2259.64	2368.32	2285.57	2246.36	2237.58	2680.78	2534.57	4735.74	2864	3203.77	2274.63	0.289098	YES	NEG		NO	YES
ENSRNOG00000029738	2012.76	-0.617214	0.211073	-2.92417	0.00345377	0.0428037	Diras1	1201.83	1092.9	2252.85	1862.56	1893.68	1647.35	2247.8	2226.05	3160.87	2541.69	2544.1	1658.53	0.306728	YES	NEG		NO	YES
ENSRNOG00000003307	1996.75	-0.179625	0.0614329	-2.92392	0.00345654	0.0428065	Gcdh	1995.12	1944.18	1794.15	1889.58	1801.55	1950.11	2218.53	2038.14	2271.78	2064.36	2148.2	1895.78	0.0794821	NO	NEG		NO	NO
ENSRNOG00000006068	720.205	0.304851	0.104274	2.92355	0.0034606	0.0428065	Tmem117	730.433	720.4	909.906	811.549	716.527	790.034	624.457	715.798	559.347	623.598	630.8	779.808	0.141689	NO	POS		NO	NO
ENSRNOG00000013364	181.269	0.449408	0.153722	2.92351	0.00346107	0.0428065	Hey2	212.368	172.269	217.052	206.847	198.208	212.035	141.479	198.396	124.412	129.624	148.478	203.13	0.201379	YES	POS		YES	NO
ENSRNOG00000045998	2468.83	-0.230263	0.0787736	-2.92309	0.00346572	0.042835	Sema6b	2303.67	2220.49	2453.86	2320.04	2278	2276.32	2832.01	2302.09	2815.96	2885.89	2708.99	2308.73	0.107923	NO	NEG		NO	NO
ENSRNOG00000021177	5279.64	-0.344657	0.117919	-2.92284	0.00346854	0.0428407	Cox8a	5207.31	5606.59	4281.16	3941.28	4252.63	5302.91	6301.9	5842.62	6326.8	5733.25	6051.14	4765.31	0.162442	NO	NEG		NO	NO
ENSRNOG00000014117	253.482	0.425127	0.145513	2.92156	0.0034828	0.0429876	Hmox1	332.361	295.319	228.813	281.387	270.791	286.451	181.727	265.693	195.215	197.064	209.925	282.52	0.197786	YES	POS		YES	NO
ENSRNOG00000000909	1022.41	-0.186246	0.0637681	-2.92067	0.0034928	0.0430819	Uspl1	923.754	945.245	975.128	1008.15	951.027	1009.2	1148.9	1023.44	1082.28	1156.99	1102.9	968.751	0.0805841	NO	NEG		NO	NO
ENSRNOG00000015357	127.748	0.455156	0.156006	2.91756	0.00352786	0.0434848	Bmper	145.706	146.541	152.898	119.263	147.028	148.832	109.768	112.745	73.8379	120.866	104.304	143.378	0.196971	YES	POS		YES	NO
ENSRNOG00000019474	889.99	0.58512	0.200599	2.91686	0.00353569	0.0435517	Rsph9	1190.41	1259.58	774.115	894.474	918.457	1124.4	834.236	713.176	436.959	754.099	684.617	1026.9	0.278803	YES	POS		YES	NO
ENSRNOG00000060972	1202.6	-0.261906	0.0898072	-2.91632	0.00354192	0.0435989	Heca	953.276	1005.65	1196.46	1121.82	1189.25	1216.14	1362.34	1303.12	1381.68	1296.24	1335.85	1113.77	0.119004	NO	NEG		NO	NO
ENSRNOG00000060867	18.5152	1.2159	0.417047	2.91551	0.00355107	0.043682	Rln1	36.1883	26.8472	12.8306	23.2936	20.4722	23.4462	19.5143	6.99192	5.05739	10.5101	10.5184	23.8463	0.523034	YES	POS		YES	NO
ENSRNOG00000011589	3569	-0.261744	0.0897838	-2.91527	0.00355385	0.0436867	Camk2d	3005.53	3079.6	3654.59	3235.01	3520.29	3341.59	3582.09	4034.34	4464.66	3772.24	3963.33	3306.1	0.124964	NO	NEG		NO	NO
ENSRNOG00000005008	100.569	0.87636	0.300646	2.91492	0.00355778	0.0437054	Angpt4	138.087	143.185	96.2298	104.355	118.18	137.619	89.034	76.0371	23.264	79.7015	67.0091	122.943	0.364382	YES	POS		YES	NO
ENSRNOG00000017788	114.794	1.05515	0.362216	2.91304	0.00357927	0.0439397	Katnal2	216.178	230.438	93.0221	107.151	105.153	117.231	86.5947	95.2649	30.3443	66.5639	69.6919	144.862	0.542606	YES	POS		YES	NO
ENSRNOG00000026634	30.7897	1.32063	0.453403	2.91272	0.00358301	0.0439559	Glipr1l1	42.8546	41.3894	33.1458	27.9523	32.5694	65.2415	20.7339	25.3457	2.02296	16.641	16.1859	40.5255	0.554155	YES	POS		YES	NO
ENSRNOG00000017319	508.647	-0.329256	0.113073	-2.91188	0.00359263	0.0440442	Mertk	429.498	406.064	532.471	474.258	486.68	438.341	578.111	611.793	642.289	486.967	579.79	461.219	0.157495	NO	NEG		NO	NO
ENSRNOG00000017208	813.022	-0.473246	0.162545	-2.91148	0.00359718	0.0440702	Cspg4	594.25	589.52	890.66	715.579	828.193	603.484	989.131	899.335	1191.52	828.545	977.133	703.614	0.238868	YES	NEG		NO	YES
ENSRNOG00000011720	368.046	0.266984	0.0917486	2.90996	0.00361479	0.0442265	L3mbtl3	353.312	390.403	402.027	428.602	429.916	364.945	306.13	331.242	335.811	338.074	327.814	394.867	0.116343	NO	POS		NO	NO
ENSRNOG00000014361	63.5119	-0.693755	0.238404	-2.91	0.00361431	0.0442265	Edn1	63.8057	42.5081	51.3225	27.0206	54.9027	66.2609	70.7393	78.6591	94.0675	85.8324	82.3245	50.9701	0.319962	YES	NEG		NO	YES
ENSRNOG00000014571	2982.71	-0.315975	0.108628	-2.90878	0.0036284	0.044338	Dbndd2	2362.72	2931.94	2809.91	2716.03	2736.76	2744.22	2852.75	3505.57	4018.6	3148.65	3381.39	2716.93	0.157895	NO	NEG		NO	NO
ENSRNOG00000025823	44.3869	0.595585	0.204756	2.90875	0.00362879	0.044338	Rbm46	42.8546	49.2199	64.1532	49.3824	45.5972	57.0863	35.3697	33.2116	29.3329	37.6611	33.8938	51.3822	0.247042	YES	POS		YES	NO
ENSRNOG00000053178	6.20335	2.04394	0.702962	2.90761	0.00364207	0.0444704	Dyrk4	11.4279	15.6609	6.41532	10.2492	2.79166	7.13579	1.21964	4.36995	1.01148	1.75168	2.08819	8.94678	0.798159	YES	POS		YES	NO
ENSRNOG00000010666	31.2415	-1.56198	0.537444	-2.90632	0.00365709	0.0446239	Wisp2	31.4267	16.7795	9.62298	15.8396	20.4722	11.2134	24.3929	127.602	25.287	29.7786	51.7652	17.5591	1.10885	YES	NEG		NO	YES
ENSRNOG00000032443	2.11782	-3.16635	1.08991	-2.90515	0.00367082	0.0447613	Lmod3	1.90465	1.11863	0	0	0	0	6.09822	3.49596	5.05739	3.50336	4.53873	0.50388	1.08234	YES	NEG		NO	YES
ENSRNOG00000028701	93.0482	0.400247	0.137794	2.90469	0.00367622	0.0447972	C8g	98.0894	114.101	95.1605	104.355	103.292	102.959	85.375	74.2891	68.7805	84.0807	78.1313	102.993	0.155501	YES	POS		YES	NO
ENSRNOG00000001073	132.425	-0.398454	0.137277	-2.90255	0.00370139	0.0450435	RGD1563482	143.801	104.033	122.96	111.809	107.014	115.192	148.796	173.05	161.836	135.755	154.86	117.468	0.181294	YES	NEG		NO	YES
ENSRNOG00000032085	405.836	1.29665	0.446717	2.90262	0.00370059	0.0450435	Dlec1	733.29	615.248	338.943	451.896	610.444	442.419	257.345	300.652	31.3558	276.766	216.53	532.04	0.513515	YES	POS		YES	NO
ENSRNOG00000005278	429.832	0.341095	0.117582	2.9009	0.00372087	0.0452503	Trhde	427.593	437.386	497.187	435.124	518.319	501.544	367.113	360.084	312.547	441.424	370.292	469.526	0.155657	NO	POS		NO	NO
ENSRNOG00000053200	2418.38	-0.391982	0.135172	-2.89988	0.00373309	0.0453685	Dock10	1721.8	2126.52	2553.3	2192.39	2435.26	1870.6	2525.88	2655.18	3330.8	2772.03	2820.97	2149.98	0.193225	YES	NEG		NO	YES
ENSRNOG00000005888	47.7427	0.688771	0.237537	2.89964	0.00373595	0.045373	Fsip1	51.4255	69.3553	43.838	44.7237	75.3749	53.0087	39.0286	34.0856	26.2984	40.2887	34.9253	56.2877	0.317975	YES	POS		YES	NO
ENSRNOG00000009629	7453.41	-0.327596	0.113021	-2.89855	0.00374889	0.0454997	Car2	5496.81	6610	7750.77	6929.38	6914.02	6881.96	7764.25	8304.65	9968.12	7914.09	8487.78	6763.82	0.160486	NO	NEG		NO	NO
ENSRNOG00000012835	33.6665	0.681713	0.235248	2.89785	0.00375731	0.0455412	Espl1	30.4744	43.6267	38.4919	34.4745	44.6666	46.8923	19.5143	25.3457	24.2755	28.9027	24.5095	39.7711	0.28173	YES	POS		YES	NO
ENSRNOG00000020573	242.057	-0.335598	0.115804	-2.89798	0.00375569	0.0455412	Efna1	193.322	259.523	228.813	211.506	210.305	212.035	269.541	296.282	298.386	240.856	276.266	219.251	0.154385	NO	NEG		NO	NO
ENSRNOG00000056643	962.305	-0.594771	0.205273	-2.89747	0.00376191	0.0455665	Cdh8	607.583	552.605	1078.84	836.706	846.805	872.605	1057.43	971.877	1543.52	1255.08	1206.98	799.191	0.305352	YES	NEG		NO	YES
ENSRNOG00000022764	1968.84	-0.425417	0.146889	-2.89618	0.00377736	0.0457231	Evi2a	1249.45	1666.76	2035.79	1899.83	1857.39	1678.95	2190.48	2485.63	2656.14	1968.01	2325.07	1731.36	0.207565	YES	NEG		NO	YES
ENSRNOG00000028996	62.0496	0.68538	0.236746	2.895	0.00379156	0.0458591	Krt1	93.3278	89.4906	63.084	51.2459	60.486	81.5519	39.0286	56.8093	49.5624	35.9095	45.3274	73.1977	0.323599	YES	POS		YES	NO
ENSRNOG00000036675	102.897	0.543119	0.187617	2.89483	0.00379363	0.0458591	Btbd16	116.184	120.812	105.853	115.536	134	113.153	97.5715	71.6672	52.5969	101.597	80.8582	117.59	0.235259	YES	POS		YES	NO
ENSRNOG00000000525	767.894	0.472709	0.163339	2.89404	0.00380316	0.0459437	Pi16	865.663	872.534	604.109	852.545	796.555	1195.75	603.723	638.012	635.208	614.84	622.946	864.527	0.246796	YES	POS		YES	NO
ENSRNOG00000020045	8.25389	1.62921	0.563196	2.89279	0.00381842	0.0460974	Drgx	19.9988	6.7118	7.48454	13.0444	9.30554	11.2134	4.87857	1.74798	2.02296	6.13088	3.6951	11.2931	0.664549	YES	POS		YES	NO
ENSRNOG00000005437	1274.93	0.462555	0.159911	2.89257	0.00382105	0.0460985	Rida	1649.43	1831.2	1111.99	1324.94	1358.61	1317.06	961.079	1284.76	999.34	910.874	1039.01	1432.2	0.23306	YES	POS		YES	NO
ENSRNOG00000056756	2242.89	-0.37203	0.128643	-2.89196	0.00382852	0.046158	Actn1	2183.68	2099.67	1821.95	2029.34	1970.91	1934.82	2292.93	2455.04	3397.55	2243.03	2597.14	2006.73	0.199195	NO	NEG		NO	NO
ENSRNOG00000010169	1291.68	-0.282928	0.0978437	-2.89163	0.00383244	0.0461747	Atpaf1	1003.75	1080.6	1352.56	1259.72	1260.9	1174.35	1405.03	1446.45	1549.58	1383.83	1446.22	1188.65	0.13126	NO	NEG		NO	NO
ENSRNOG00000014172	149.568	0.487902	0.168785	2.89066	0.00384429	0.0462868	Npy5r	177.132	187.93	132.583	168.646	149.819	198.783	96.3518	146.83	132.504	105.101	120.197	169.149	0.227431	YES	POS		YES	NO
ENSRNOG00000002866	51.2168	0.671249	0.232232	2.89043	0.00384721	0.0462912	Rassf6	62.8534	51.4571	71.6377	65.2221	53.9722	55.0475	52.4447	30.5896	24.2755	44.6679	37.9944	60.0317	0.288619	YES	POS		YES	NO
ENSRNOG00000038933	2433.68	-0.188397	0.0652063	-2.88924	0.00386171	0.046435	Spcs3	2232.25	2221.61	2381.15	2276.25	2251.94	2464.9	2749.08	2640.32	2743.13	2376.15	2627.17	2304.68	0.0853537	NO	NEG		NO	NO
ENSRNOG00000038616	68.5824	-0.847809	0.29346	-2.88901	0.00386457	0.0464387	Cox6b2	71.4243	65.9994	34.215	43.792	40.9444	55.0475	130.502	116.241	63.7231	63.9363	93.6005	51.9038	0.458729	YES	NEG		NO	YES
ENSRNOG00000017959	386.386	1.22226	0.423207	2.8881	0.0038758	0.0465429	Cfap100	687.578	696.908	302.589	443.51	443.874	431.205	201.241	366.202	45.5165	245.235	214.549	500.944	0.527262	YES	POS		YES	NO
ENSRNOG00000008775	113.269	0.844103	0.292354	2.88726	0.00388609	0.0466357	Lrguk	177.132	164.439	87.676	106.219	148.889	141.696	90.2536	86.525	34.3903	95.4666	76.6589	137.675	0.386649	YES	POS		YES	NO
ENSRNOG00000051706	921.266	0.310194	0.107461	2.88656	0.00389473	0.0467085	Tep1	950.419	932.94	1088.47	1106.91	995.693	917.458	823.259	878.36	656.449	862.703	805.193	998.648	0.141972	NO	POS		NO	NO
ENSRNOG00000005326	2035.07	0.189489	0.0656545	2.88615	0.00389988	0.0467395	Cnrip1	2254.15	2105.27	2021.89	2083.38	2070.48	2305.88	1983.14	1810.91	1772.11	1943.49	1877.41	2140.18	0.0836001	NO	POS		NO	NO
ENSRNOG00000017374	4.99899	5.52524	1.91553	2.88445	0.00392103	0.046962	Prl	13.3325	1.11863	0	0	33.5	2.0388	0	0	0	0	0	8.33165	2.16635	YES	POS		YES	NO
ENSRNOG00000016213	1623.75	-0.231933	0.0804449	-2.88313	0.00393741	0.0471271	Ssbp2	1611.33	1564.97	1524.71	1519.67	1429.33	1456.72	1722.14	1631.74	2046.22	1730.66	1782.69	1517.79	0.110474	NO	NEG		NO	NO
ENSRNOG00000031421	855.146	0.2284	0.0792259	2.8829	0.00394032	0.0471309	Eif1a	935.182	852.398	890.66	956.901	847.735	969.448	709.832	853.888	764.677	770.739	774.784	908.721	0.101329	NO	POS		NO	NO
ENSRNOG00000024065	284.801	-0.279455	0.0969953	-2.88112	0.00396271	0.0473675	Zfp575	274.269	265.116	252.336	259.956	241.944	278.296	367.113	294.535	310.524	303.917	319.022	261.986	0.127922	NO	NEG		NO	NO
ENSRNOG00000005082	65.3735	0.952272	0.33099	2.87704	0.00401428	0.0479524	Irf6	88.5661	89.4906	52.3918	83.8569	78.1666	94.804	15.8554	70.7932	46.528	33.2819	41.6146	81.2127	0.411907	YES	POS		YES	NO
ENSRNOG00000017003	2898.98	0.296561	0.103099	2.87646	0.00402158	0.0480081	Plxna1	2970.3	2865.94	3384.08	3318.87	3305.33	2946.06	2621.01	2372.88	2209.07	2996.25	2549.8	3131.76	0.137241	NO	POS		NO	NO
ENSRNOG00000033087	327.101	0.618044	0.214883	2.87619	0.00402505	0.0480181	Cdh23	289.507	270.709	553.856	430.466	425.263	310.916	232.952	223.741	236.686	296.91	247.572	380.119	0.330568	YES	POS		YES	NO
ENSRNOG00000029564	1.92883	-3.58247	1.2466	-2.8738	0.00405569	0.0483518	Trat1	0	2.23727	0	0	0	0	1.21964	3.49596	7.08035	5.25504	4.26275	0.372878	1.33033	YES	NEG		NO	YES
ENSRNOG00000029441	2150.36	-0.486193	0.16927	-2.8723	0.00407496	0.0485497	Klhl2	1817.03	1671.24	1989.82	1803.86	1959.75	1877.73	2200.24	2303.84	3799.11	2081	2596.05	1853.24	0.283567	YES	NEG		NO	YES
ENSRNOG00000055650	305.299	0.629699	0.219253	2.87202	0.00407852	0.0485603	Pou2f2	247.604	250.574	454.418	492.892	362.916	325.188	240.27	231.607	189.146	258.373	229.849	355.599	0.332639	YES	POS		YES	NO
ENSRNOG00000054487	3.68492	-1.99207	0.693791	-2.87129	0.004088	0.0486413	AABR07057675.1	0	2.23727	2.13844	1.86349	1.86111	2.0388	6.09822	6.11793	10.1148	4.3792	6.67753	1.68985	0.814069	YES	NEG		NO	YES
ENSRNOG00000020067	679.832	-0.292512	0.101888	-2.87092	0.00409285	0.0486672	Rab40c	649.485	713.688	588.071	566.5	603.93	620.814	756.179	761.245	871.894	666.514	763.958	623.748	0.140489	NO	NEG		NO	NO
ENSRNOG00000009599	196.896	0.512143	0.178452	2.86992	0.0041057	0.048788	Rwdd2a	239.033	261.76	204.221	224.55	173.083	238.539	197.582	164.31	108.228	157.651	156.943	223.531	0.236812	YES	POS		YES	NO
ENSRNOG00000029865	23.7959	1.24003	0.432147	2.86947	0.00411167	0.0488271	Prss56	55.2348	33.559	14.9691	20.4984	18.6111	42.8147	13.4161	12.2359	9.1033	17.5168	13.068	30.9478	0.635442	YES	POS		YES	NO
ENSRNOG00000000582	109.098	0.584492	0.203739	2.86882	0.00412006	0.0488851	Ddo	135.23	135.355	88.7452	123.922	107.014	164.123	106.109	90.0209	67.769	72.6947	84.1484	125.731	0.280769	YES	POS		YES	NO
ENSRNOG00000003109	316.92	-0.437262	0.152426	-2.86868	0.00412193	0.0488851	Btbd17	239.033	312.099	333.597	236.663	252.18	291.548	473.222	332.116	331.765	366.977	376.02	277.52	0.223195	YES	NEG		NO	YES
ENSRNOG00000008353	15.1153	1.0458	0.364656	2.86792	0.0041318	0.0489702	Iqch	15.2372	19.0168	11.7614	19.5666	23.2639	25.485	9.75715	11.3619	6.06887	9.63424	9.20553	19.0551	0.426996	YES	POS		YES	NO
ENSRNOG00000010992	10.679	1.25881	0.439065	2.86703	0.00414342	0.0490583	Hspb3	17.1418	20.1354	12.8306	11.1809	8.37499	14.2716	3.65893	5.24394	6.06887	7.88256	5.71357	13.9892	0.505419	YES	POS		YES	NO
ENSRNOG00000038066	657.3	-0.395636	0.137999	-2.86694	0.00414463	0.0490583	Fam155b	468.543	496.673	712.1	609.36	612.305	603.484	762.277	834.66	643.3	830.297	767.633	583.744	0.192609	YES	NEG		NO	YES
ENSRNOG00000006931	215.206	-0.345575	0.120575	-2.86606	0.00415614	0.0491604	Eepd1	168.561	168.914	211.705	221.755	180.528	213.054	262.223	260.449	233.651	231.222	246.886	194.086	0.158226	NO	NEG		NO	NO
ENSRNOG00000020105	22.5933	1.16241	0.405604	2.86587	0.00415866	0.0491604	Klhl30	26.6651	34.6776	23.5228	40.9967	20.4722	28.5432	6.09822	26.2197	9.1033	9.63424	12.7639	29.1463	0.506206	YES	POS		YES	NO
ENSRNOG00000009705	156.88	0.457212	0.159597	2.86479	0.00417287	0.0492962	Lck	186.656	183.456	159.314	160.26	159.125	205.918	165.871	126.729	97.1019	124.369	128.518	175.788	0.208621	YES	POS		YES	NO
ENSRNOG00000006632	917.351	-0.362646	0.126649	-2.86339	0.00419135	0.0494183	Rps6ka3	748.527	725.993	896.006	816.207	896.124	857.314	874.484	1133.56	1278.51	946.783	1058.34	823.362	0.18519	NO	NEG		NO	NO
ENSRNOG00000015596	735.205	-0.493132	0.17221	-2.86355	0.00418924	0.0494183	Efhd1	491.399	506.741	851.099	668.06	658.833	616.736	914.732	1033.93	900.216	710.306	889.796	632.145	0.247817	YES	NEG		NO	YES
ENSRNOG00000021314	4077.04	0.199178	0.0695556	2.86358	0.00418887	0.0494183	Fdft1	4174.04	4225.08	4246.94	4220.8	4364.3	4563.85	3577.21	3563.26	3589.74	4245.2	3743.85	4299.17	0.0888088	NO	POS		NO	NO
ENSRNOG00000002904	1.31954	-3.59249	1.25475	-2.86311	0.00419507	0.04943	Arr3	0	0	0	0	0.930554	0	1.21964	3.49596	4.04591	3.50336	3.06622	0.155092	1.28327	YES	NEG		NO	YES
ENSRNOG00000002889	6.5685	-1.57445	0.550032	-2.86247	0.00420347	0.0494649	Afp	4.76162	1.11863	4.27688	2.79523	5.58333	3.05819	19.5143	9.61389	7.08035	7.88256	11.0228	3.59898	0.793679	YES	NEG		NO	YES
ENSRNOG00000028910	214.248	0.400373	0.139869	2.86249	0.00420332	0.0494649	RGD1565536	205.702	251.692	232.021	289.772	242.875	202.86	151.236	205.388	177.009	183.926	179.39	237.487	0.18927	YES	POS		YES	NO
ENSRNOG00000020843	2856.08	-0.229499	0.0801921	-2.86187	0.00421156	0.049528	LOC100360087	2775.07	2927.46	2411.09	2749.58	2464.11	2702.42	3304.01	3243.38	3147.72	2835.97	3132.77	2671.62	0.106607	NO	NEG		NO	NO
ENSRNOG00000004471	716.41	0.227517	0.0795298	2.86078	0.00422604	0.0496477	Polr3h	757.098	811.009	700.339	718.374	737.93	839.984	683	652.87	604.864	658.632	649.842	760.789	0.101443	NO	POS		NO	NO
ENSRNOG00000023965	3.21973	4.11012	1.43678	2.86065	0.0042278	0.0496477	Arhgef38	0	1.11863	12.8306	9.31744	4.65277	3.05819	1.21964	0	0	0	0.304911	5.16295	1.3948	YES	POS		YES	NO
ENSRNOG00000043387	35181.7	-0.238276	0.0832991	-2.86049	0.00422993	0.0496477	Cpe	35352.2	33952.8	33211	30993.5	30538	32892.9	42587.5	34301.5	41524.2	36463	38719	32823.4	0.114974	NO	NEG		NO	NO
ENSRNOG00000008247	502.517	0.339492	0.118711	2.85982	0.00423887	0.0497206	Ikbip	576.156	583.926	527.125	459.35	514.597	629.988	476.881	446.609	362.109	448.43	433.507	548.524	0.158834	NO	POS		NO	NO
ENSRNOG00000051382	474.408	-0.216907	0.0758707	-2.85891	0.00425099	0.0498305	Ntan1	430.45	455.284	466.18	464.94	403.861	452.613	512.25	492.056	546.198	520.249	517.688	445.555	0.0913582	NO	NEG		NO	NO
ENSRNOG00000019706	4.74679	1.9969	0.698579	2.85851	0.00425631	0.0498608	Phox2a	9.52324	5.59317	5.3461	8.38569	3.72222	8.15519	1.21964	1.74798	2.02296	1.75168	1.68556	6.7876	0.657334	YES	POS		YES	NO
ENSRNOG00000006709	5.57355	2.05808	0.72009	2.85808	0.00426211	0.0498711	Pzp	12.3802	7.83043	6.41532	2.79523	5.58333	13.2522	1.21964	3.49596	1.01148	1.75168	1.86969	8.04278	0.796806	YES	POS		YES	NO
ENSRNOG00000046482	3.57821	2.90066	1.01491	2.85804	0.00426267	0.0498711	Znf750	2.85697	3.3559	8.55376	9.31744	4.65277	4.07759	1.21964	1.74798	0	0	0.741906	5.46907	0.90409	YES	POS		YES	NO
ENSRNOG00000028064	870.483	0.581686	0.203615	2.85679	0.00427949	0.0500035	Fhad1	1342.78	1260.7	828.645	832.047	908.221	850.178	722.029	779.599	457.188	723.444	670.565	1003.76	0.297387	YES	POS		YES	NO
ENSRNOG00000050445	1688.21	-0.366891	0.128421	-2.85693	0.0042776	0.0500035	Gde1	1193.26	1275.24	1682.95	1605.39	1647.08	1673.85	1842.88	1760.22	2128.15	2073.11	1951.09	1512.96	0.176061	NO	NEG		NO	NO
ENSRNOG00000021012	1908.96	0.22274	0.0780094	2.85529	0.00429971	0.0501752	Rfx5	2136.06	1991.17	1959.88	2023.75	2022.09	2016.37	1798.97	1776.82	1478.78	1885.68	1735.06	2024.89	0.0977834	NO	POS		NO	NO
ENSRNOG00000021091	3987.12	-0.430433	0.150748	-2.85532	0.00429936	0.0501752	Trank1	3352.18	3615.42	3362.7	3558.33	3694.3	3419.06	4117.52	3776.51	6610.01	4365.19	4717.31	3500.33	0.245275	YES	NEG		NO	YES
ENSRNOG00000004229	942.35	0.528061	0.18498	2.85469	0.00430794	0.050239	Tac3	1180.88	1270.77	742.038	1111.57	886.818	1251.82	707.393	712.302	953.824	606.081	744.9	1073.98	0.263213	YES	POS		YES	NO
ENSRNOG00000020813	2420.1	0.309262	0.108376	2.8536	0.00432266	0.0503784	Ltbp3	2968.39	2777.57	2474.17	2629.38	2471.55	2414.95	2134.38	2445.42	1743.79	2141.43	2116.25	2622.67	0.144138	NO	POS		NO	NO
ENSRNOG00000028743	459.012	-0.34572	0.121179	-2.85298	0.00433111	0.0504445	Gal3st3	419.023	365.793	495.049	401.582	392.694	410.817	486.638	469.332	634.197	514.994	526.29	414.16	0.172309	NO	NEG		NO	NO
ENSRNOG00000051244	53.4091	0.564448	0.197889	2.85235	0.00433971	0.0505123	Lemd1	78.0906	70.4739	56.6686	47.5189	59.5555	56.0669	40.2482	39.3295	41.4706	44.6679	41.4291	61.3957	0.248153	YES	POS		YES	NO
ENSRNOG00000024905	1725.04	0.77779	0.272829	2.85083	0.00436054	0.0507223	Drc1	2834.12	2730.58	1420.99	1847.65	1879.72	1707.49	1519.68	1272.53	603.852	1433.75	1207.45	2070.09	0.384612	YES	POS		YES	NO
ENSRNOG00000025501	13.3528	1.47553	0.517618	2.85062	0.00436336	0.0507227	Snx31	8.57092	8.94906	25.6613	22.3618	13.9583	28.5432	3.65893	4.36995	6.06887	11.3859	6.37092	18.0074	0.677988	YES	POS		YES	NO
ENSRNOG00000003248	1369.65	-0.286683	0.100635	-2.84873	0.00438937	0.0509924	Mpzl1	1267.54	1371.44	1205.01	1169.34	1261.83	1279.34	1372.1	1474.42	1859.1	1436.38	1535.5	1259.09	0.14448	NO	NEG		NO	NO
ENSRNOG00000001516	2320.83	-0.641626	0.225259	-2.8484	0.00439399	0.0510135	Rapgef4	1360.87	1341.24	2763.93	1915.66	2236.12	1758.46	2500.27	2693.64	3964.99	2673.06	2957.99	1896.05	0.338776	YES	NEG		NO	YES
ENSRNOG00000016750	3.55267	-2.16445	0.759998	-2.84797	0.00439987	0.0510211	Cyp26a1	0.952324	3.3559	0	2.79523	1.86111	0	4.87857	6.99192	5.05739	9.63424	6.64053	1.49409	0.88174	YES	NEG		NO	YES
ENSRNOG00000019751	416.97	0.37835	0.13286	2.84774	0.00440307	0.0510211	Cyb5r2	555.205	473.182	446.934	415.558	442.013	423.05	391.505	394.169	275.122	352.964	353.44	459.324	0.177353	NO	POS		NO	NO
ENSRNOG00000056984	1849.42	0.200398	0.0703695	2.84779	0.00440235	0.0510211	Baz2b	1889.41	2088.49	1942.77	1960.39	2073.28	1749.29	1659.93	1656.21	1815.6	1658.84	1697.65	1950.6	0.0902295	NO	POS		NO	NO
ENSRNOG00000046053	1170.29	0.341719	0.120033	2.84689	0.00441492	0.0511259	Nudt10	1384.68	1295.38	1103.43	1154.43	1230.19	1499.53	1151.34	1015.58	843.573	1024.73	1008.81	1277.94	0.163758	NO	POS		NO	NO
ENSRNOG00000030048	8.20197	1.39651	0.490609	2.84649	0.00442042	0.0511571	Fam47a	10.4756	7.83043	10.6922	12.1127	13.0278	11.2134	4.87857	1.74798	3.03443	7.00672	4.16693	10.892	0.480849	YES	POS		YES	NO
ENSRNOG00000013933	669.374	0.318679	0.111984	2.84576	0.00443055	0.0512416	Med27	803.761	791.992	610.524	695.081	666.277	794.111	623.238	636.264	525.969	546.524	582.999	726.958	0.150773	NO	POS		NO	NO
ENSRNOG00000017857	1686.09	0.256651	0.0902381	2.84416	0.00445291	0.0514675	LOC108348250	1767.51	1718.22	1886.1	1944.55	1904.85	1600.46	1558.7	1432.47	1359.43	1688.62	1509.8	1803.61	0.118109	NO	POS		NO	NO
ENSRNOG00000033316	872.741	-0.215349	0.075777	-2.84188	0.00448488	0.051804	Foxo4	779.953	880.364	822.23	841.364	818.888	777.801	900.097	978.868	1045.87	881.971	951.701	820.1	0.0982607	NO	NEG		NO	NO
ENSRNOG00000053317	9.82977	1.43406	0.504712	2.84134	0.0044925	0.0518591	Efcab11	19.9988	19.0168	7.48454	9.31744	13.9583	9.17458	3.65893	6.99192	6.06887	2.62752	4.83681	13.1584	0.609633	YES	POS		YES	NO
ENSRNOG00000008079	1800.71	-0.248989	0.0876468	-2.84083	0.00449966	0.0518962	Ugp2	1656.09	1604.12	1790.94	1661.3	1567.05	1765.6	2253.9	2073.98	1889.44	1744.67	1990.5	1674.18	0.120819	NO	NEG		NO	NO
ENSRNOG00000019557	6.77508	-1.34582	0.473762	-2.8407	0.00450142	0.0518962	Asb18	4.76162	4.47453	4.27688	2.79523	4.65277	4.07759	14.6357	11.3619	7.08035	9.63424	10.678	4.1731	0.570175	YES	NEG		NO	YES
ENSRNOG00000013286	764.545	-0.257834	0.0907806	-2.84018	0.00450879	0.0519482	Pdcl3	781.858	758.433	668.262	663.401	626.263	757.413	833.016	832.038	805.137	919.632	847.456	709.272	0.118565	NO	NEG		NO	NO
ENSRNOG00000025269	1362.36	-0.218496	0.0769722	-2.83864	0.00453065	0.052167	Slc25a44	1177.07	1142.12	1366.46	1304.44	1333.48	1346.63	1550.17	1413.24	1546.55	1443.38	1488.34	1278.37	0.0995795	NO	NEG		NO	NO
ENSRNOG00000002873	326.063	1.11725	0.393755	2.83742	0.00454801	0.0523338	Fam183b	573.299	529.113	303.658	270.206	388.041	430.186	206.12	304.148	46.528	209.326	191.53	415.751	0.487385	YES	POS		YES	NO
ENSRNOG00000009640	1333.2	0.191803	0.0676189	2.83653	0.00456062	0.0524457	Psmf1	1520.86	1496.73	1354.7	1371.53	1359.54	1314	1290.38	1206.98	1175.34	1241.94	1228.66	1402.89	0.085143	NO	POS		NO	NO
ENSRNOG00000011375	3713.97	-0.264317	0.0932434	-2.8347	0.0045869	0.0526813	Tsc2	3503.6	3584.1	3647.11	3453.04	3525.87	2911.4	3916.27	3726.69	4678.09	4193.52	4128.64	3437.52	0.127363	NO	NEG		NO	NO
ENSRNOG00000032414	464.632	-0.242212	0.0854438	-2.83475	0.00458611	0.0526813	Tmem161b	398.071	440.741	468.318	402.513	450.388	436.302	552.498	478.946	535.072	483.464	512.495	432.723	0.109086	NO	NEG		NO	NO
ENSRNOG00000012337	130.561	-0.485234	0.171192	-2.83443	0.00459068	0.0526914	Pde1c	80.9475	115.219	127.237	115.536	122.833	114.173	129.282	144.208	200.273	155.9	157.416	112.658	0.241555	YES	NEG		NO	YES
ENSRNOG00000056772	166.286	0.848917	0.299532	2.83415	0.00459481	0.0527055	Col4a6	297.125	218.133	141.137	166.782	207.514	183.492	108.548	164.31	50.5739	125.245	112.169	202.364	0.405137	YES	POS		YES	NO
ENSRNOG00000008075	566.742	0.29452	0.103955	2.83314	0.00460931	0.0528385	Ift74	717.1	659.994	533.541	559.978	576.013	624.891	520.788	508.662	460.223	506.236	498.977	611.919	0.139693	NO	POS		NO	NO
ENSRNOG00000027542	198.945	-0.4477	0.158067	-2.83235	0.00462078	0.0529366	LOC100302465	136.182	180.1	204.221	206.847	171.222	142.716	258.564	218.497	267.03	204.071	237.041	173.548	0.217903	YES	NEG		NO	YES
ENSRNOG00000007683	15.5656	1.27845	0.451434	2.83198	0.0046261	0.0529642	Prdm13	17.1418	27.9658	19.246	20.4984	22.3333	15.291	8.5375	7.86591	1.01148	15.7651	8.295	20.4127	0.507012	YES	POS		YES	NO
ENSRNOG00000058156	459.149	-0.243461	0.0860065	-2.83073	0.0046442	0.0531379	Zdhhc18	408.547	389.284	468.318	440.715	432.708	427.128	468.343	513.906	557.324	485.216	506.197	427.783	0.110078	NO	NEG		NO	NO
ENSRNOG00000013090	280.172	0.538456	0.190708	2.82345	0.00475093	0.0543249	Gadd45g	423.784	376.979	205.29	301.885	286.611	326.207	190.264	229.859	242.755	218.084	220.241	320.126	0.276741	YES	POS		YES	NO
ENSRNOG00000028581	464.941	0.700472	0.248186	2.82237	0.00476706	0.0544751	Ccdc138	781.858	749.484	333.597	541.343	449.458	441.399	346.379	415.145	257.927	332.819	338.068	549.523	0.380809	YES	POS		YES	NO
ENSRNOG00000010971	788.694	-0.323123	0.114531	-2.82127	0.00478344	0.0545936	Snx18	619.011	610.774	829.714	729.555	787.249	723.773	919.611	998.096	847.619	821.538	896.716	716.679	0.155509	NO	NEG		NO	NO
ENSRNOG00000053703	2.15441	3.53432	1.25273	2.8213	0.00478293	0.0545936	Rn50_7_1411.1	0.952324	2.23727	2.13844	5.59046	4.65277	5.09699	0	0	0	0.87584	0.21896	3.44471	1.02302	YES	POS		YES	NO
ENSRNOG00000005491	7.3943	1.52484	0.540717	2.82003	0.00480188	0.0547698	Best3	6.66627	10.0677	16.0383	8.38569	6.51388	12.2328	4.87857	2.62197	3.03443	3.50336	3.50958	9.9841	0.589178	YES	POS		YES	NO
ENSRNOG00000000873	118.373	-0.565079	0.200506	-2.81826	0.00482842	0.054969	Brs3	98.0894	99.5583	88.7452	101.56	103.292	103.979	195.143	144.208	87.9986	161.155	147.126	99.2039	0.304261	YES	NEG		NO	YES
ENSRNOG00000006058	4.92365	2.30314	0.817207	2.81831	0.00482768	0.054969	Lypd2	16.1895	5.59317	3.20766	3.72697	7.44444	7.13579	2.43929	1.74798	0	1.75168	1.48474	7.21626	0.941872	YES	POS		YES	NO
ENSRNOG00000014953	11.4212	-1.23869	0.439518	-2.81828	0.00482811	0.054969	Fbxo39	7.61859	6.7118	3.20766	12.1127	7.44444	7.13579	12.1964	20.9758	26.2984	10.5101	17.4952	7.37182	0.62105	YES	NEG		NO	YES
ENSRNOG00000002271	1074.51	-0.189967	0.0674456	-2.81659	0.00485363	0.0552215	Slain2	1048.51	1049.28	935.567	975.536	1092.47	1002.07	1134.27	1210.48	1192.53	1104.43	1160.43	1017.24	0.0837397	NO	NEG		NO	NO
ENSRNOG00000011929	3000.1	-0.170359	0.0605603	-2.81305	0.00490738	0.055798	Abcd3	2746.5	2729.46	2837.71	2912.63	3001.04	2913.44	3149.12	3426.91	3311.58	2972.6	3215.05	2856.8	0.0770768	NO	NEG		NO	NO
ENSRNOG00000019575	1934.84	-0.220874	0.0785273	-2.8127	0.00491278	0.0558246	Rell2	1862.75	1633.2	1938.5	1718.14	1854.6	1879.77	2173.4	1880.83	2200.98	2206.24	2115.36	1814.49	0.102928	NO	NEG		NO	NO
ENSRNOG00000006841	1139.3	-0.272918	0.0971161	-2.81022	0.00495079	0.0562213	Ano4	902.803	1066.06	1216.77	1090.14	1081.3	954.157	1197.69	1218.34	1349.31	1316.39	1270.43	1051.87	0.128361	NO	NEG		NO	NO
ENSRNOG00000015581	479.317	1.17537	0.418483	2.80865	0.00497495	0.0564604	Dnah6	865.663	789.755	387.057	425.807	650.458	582.076	353.697	345.226	53.6083	339.826	273.089	616.803	0.506906	YES	POS		YES	NO
ENSRNOG00000011672	11.7488	1.25339	0.446377	2.80792	0.00498619	0.0565527	Tph1	19.0465	17.8981	8.55376	8.38569	22.3333	15.291	8.5375	6.11793	6.06887	5.25504	6.49484	15.2514	0.533523	YES	POS		YES	NO
ENSRNOG00000004839	1676.46	-0.217906	0.0776359	-2.80677	0.00500413	0.0567208	B4galnt1	1779.89	1576.15	1524.71	1544.83	1572.64	1442.45	1911.18	1671.94	1907.65	1833.13	1830.98	1573.45	0.101339	NO	NEG		NO	NO
ENSRNOG00000014289	4390.24	-0.166234	0.0592532	-2.80549	0.00502402	0.0569108	Arpc2	4469.26	4456.63	4044.86	3946.87	3995.8	4201.96	4657.82	4784.22	4837.9	4507.07	4696.75	4185.9	0.0743308	NO	NEG		NO	NO
ENSRNOG00000001367	66.3282	-0.449767	0.160393	-2.80415	0.0050449	0.0571117	Gpc2	56.1871	69.3553	58.8071	58.6998	46.5277	58.1057	82.9357	80.407	70.8035	81.4531	78.8999	57.9471	0.188658	YES	NEG		NO	YES
ENSRNOG00000010903	30.7561	0.851513	0.303852	2.8024	0.00507244	0.0573877	Crb1	26.6651	32.4404	35.2842	48.4507	43.7361	38.7371	15.8554	22.7237	12.1377	31.5303	20.5618	37.5523	0.378421	YES	POS		YES	NO
ENSRNOG00000006329	340.497	-0.468839	0.16738	-2.80104	0.00509378	0.0575934	Peli1	237.129	296.438	311.143	284.182	354.541	287.47	354.916	349.596	557.324	372.232	408.517	295.15	0.255245	YES	NEG		NO	YES
ENSRNOG00000011263	15.2772	-1.99051	0.710852	-2.80017	0.00510761	0.0577137	Plac9	5.71394	11.1863	0	9.31744	5.58333	10.194	15.8554	70.7932	10.1148	14.0134	27.6942	6.99917	1.31051	YES	NEG		NO	YES
ENSRNOG00000014863	939.133	-0.433803	0.15502	-2.79838	0.00513598	0.0579983	Reck	982.798	1038.09	784.807	735.146	803.069	597.367	1167.2	1075.01	1200.62	1007.22	1112.51	823.546	0.211756	YES	NEG		NO	YES
ENSRNOG00000003795	1012.98	-0.262271	0.0937598	-2.79726	0.00515377	0.0581631	Angel2	879.947	830.026	1085.26	900.996	1001.28	931.73	1065.97	1143.18	1222.88	1068.53	1125.14	938.206	0.124251	NO	NEG		NO	NO
ENSRNOG00000029837	87.3155	0.496796	0.177616	2.79702	0.00515759	0.0581701	Cfap54	93.3278	76.0671	95.1605	106.219	126.555	95.8234	59.7625	63.8012	75.8609	80.5773	70.0005	98.8588	0.231661	YES	POS		YES	NO
ENSRNOG00000037310	97.5599	0.918795	0.328551	2.79651	0.00516579	0.0582264	Riiad1	169.514	162.202	67.3608	91.3109	94.9166	135.58	90.2536	74.2891	32.3673	57.8055	63.6789	120.147	0.460747	YES	POS		YES	NO
ENSRNOG00000059485	388.964	-0.274702	0.0982734	-2.79529	0.00518536	0.0584108	Cdkl3	346.646	310.98	426.619	342.882	368.5	356.789	447.609	423.011	447.073	419.528	434.305	358.736	0.126465	NO	NEG		NO	NO
ENSRNOG00000013919	1439.62	0.203866	0.0729836	2.79331	0.00521717	0.0587328	Ift46	1643.71	1558.26	1483.01	1483.34	1493.54	1456.72	1359.9	1279.52	1196.58	1441.63	1319.41	1519.76	0.0907992	NO	POS		NO	NO
ENSRNOG00000042332	161.048	-0.325656	0.116646	-2.79184	0.00524087	0.0589631	Slc44a5	150.467	154.371	158.245	137.898	151.68	124.367	201.241	178.294	163.859	190.057	183.363	146.171	0.144824	NO	NEG		NO	NO
ENSRNOG00000013806	205.786	-0.308734	0.110601	-2.79142	0.00524772	0.0590036	Mplkip	169.514	184.574	168.937	181.69	203.791	218.151	230.513	225.489	251.858	223.339	232.8	187.776	0.138314	NO	NEG		NO	NO
ENSRNOG00000001431	470.043	0.553004	0.198174	2.7905	0.00526264	0.0591236	Rasa4	658.056	652.163	399.888	526.435	463.416	532.126	407.361	416.019	237.697	407.266	367.086	538.681	0.270308	YES	POS		YES	NO
ENSRNOG00000061187	8.26688	1.50577	0.539631	2.79036	0.0052649	0.0591236	AABR07048321.2	12.3802	15.6609	4.27688	13.0444	10.2361	11.2134	6.09822	5.24394	1.01148	3.50336	3.96425	11.1353	0.587185	YES	POS		YES	NO
ENSRNOG00000019438	936.526	0.262345	0.0940477	2.78949	0.00527908	0.0592462	Rnf31	1061.84	1148.84	939.844	939.198	1041.29	887.896	895.218	806.692	780.861	863.579	836.588	1003.15	0.124449	NO	POS		NO	NO
ENSRNOG00000000885	405.586	-0.660744	0.237043	-2.78744	0.00531257	0.0595853	Auts2	228.558	194.642	456.557	385.742	408.513	300.722	429.314	535.756	576.543	539.518	520.283	329.122	0.323047	YES	NEG		NO	YES
ENSRNOG00000016753	1369.42	0.440346	0.158004	2.78693	0.00532108	0.0596181	Slc14a1	1220.88	1289.78	1929.94	1577.44	1581.01	1583.13	1295.26	1293.5	920.445	1002.84	1128.01	1530.36	0.220892	YES	POS		YES	NO
ENSRNOG00000020713	976.089	0.276675	0.099278	2.78687	0.00532205	0.0596181	Osbpl5	1002.8	960.906	1093.81	1098.53	1091.54	1047.94	940.345	908.949	699.943	916.129	866.342	1049.25	0.124973	NO	POS		NO	NO
ENSRNOG00000057031	197.317	-0.330245	0.118523	-2.78634	0.00533063	0.0596774	Six3	159.99	159.965	174.283	190.076	199.139	189.608	215.877	196.648	239.72	247.863	225.027	178.843	0.15234	NO	NEG		NO	NO
ENSRNOG00000003869	276.894	-0.475659	0.170782	-2.78518	0.00534981	0.0598554	Sod3	240.938	206.947	268.374	228.277	262.416	230.384	286.616	444.861	354.017	246.111	332.901	239.556	0.258746	YES	NEG		NO	YES
ENSRNOG00000050016	467.89	-0.191347	0.0688298	-2.78	0.00543593	0.0607814	Gtf3a	429.498	427.318	436.242	464.94	434.569	463.826	506.152	492.93	499.67	523.753	505.626	442.732	0.0763278	NO	NEG		NO	NO
ENSRNOG00000007206	2013.21	-0.300021	0.10793	-2.77978	0.00543956	0.0607847	LOC361016	1639.9	2041.51	2005.86	1846.72	1750.37	1773.75	2100.23	2483	2556.01	1934.73	2268.49	1843.02	0.150245	NO	NEG		NO	NO
ENSRNOG00000013353	999.766	-0.255129	0.0917885	-2.77953	0.0054437	0.0607936	Tmem260	866.615	917.279	980.474	963.423	973.36	866.488	1035.48	1084.62	1295.7	1014.22	1107.51	927.94	0.125174	NO	NEG		NO	NO
ENSRNOG00000010712	2362.43	0.353986	0.127407	2.77838	0.00546312	0.060973	Terf2ip	2878.88	2950.95	2317	2552.98	2212.86	2613.74	2135.6	2354.53	1634.55	1973.27	2024.49	2587.73	0.171057	NO	POS		NO	NO
ENSRNOG00000057566	33.7	1.30022	0.468024	2.7781	0.00546781	0.0609879	AABR07029878.1	46.6639	53.6944	26.7305	42.8602	48.3888	46.8923	24.3929	25.3457	1.01148	21.0202	17.9426	44.205	0.492165	YES	POS		YES	NO
ENSRNOG00000008519	893.363	-0.207525	0.0747121	-2.77766	0.00547512	0.0609945	RGD1309079	794.238	862.466	791.223	805.026	897.985	898.09	908.634	1005.09	1033.73	937.149	971.151	841.505	0.0939468	NO	NEG		NO	NO
ENSRNOG00000023129	269.727	-0.31	0.111597	-2.77786	0.00547183	0.0609945	Mfsd9	228.558	204.71	281.205	256.229	242.875	263.005	290.275	298.904	339.857	291.655	305.173	246.097	0.144516	NO	NEG		NO	NO
ENSRNOG00000020139	1714.73	-0.208808	0.0751898	-2.77709	0.00548488	0.0610659	RGD1565775	1734.18	1745.07	1499.05	1687.39	1474	1544.39	1963.63	1882.57	1814.59	1802.48	1865.82	1614.01	0.0958908	NO	NEG		NO	NO
ENSRNOG00000012031	33.8091	1.17312	0.422507	2.77657	0.00549353	0.0611247	St8sia2	26.6651	14.5422	59.8763	52.1776	64.2083	43.8341	12.1964	16.6058	18.2066	29.7786	19.1969	43.5506	0.582157	YES	POS		YES	NO
ENSRNOG00000002011	3.14688	2.73785	0.986417	2.77555	0.00551081	0.0612795	Gnrhr	6.66627	3.3559	5.3461	3.72697	4.65277	5.09699	0	1.74798	0	0.87584	0.655955	4.8075	0.753437	YES	POS		YES	NO
ENSRNOG00000059519	109.941	1.38953	0.500973	2.77367	0.00554282	0.0615978	Bbox1	160.943	145.422	127.237	126.717	147.958	168.201	71.959	100.509	4.04591	46.4195	55.7333	146.08	0.489452	YES	POS		YES	NO
ENSRNOG00000014102	87.5773	1.38533	0.49955	2.77316	0.00555142	0.0616557	Wdr38	124.754	127.524	99.4374	82.9252	127.486	135.58	62.2018	72.5411	3.03443	40.2887	44.5165	116.285	0.50049	YES	POS		YES	NO
ENSRNOG00000013351	4034.48	0.18442	0.0665193	2.77243	0.005564	0.06172	Stxbp5	4202.61	4202.7	4291.85	4313.97	4436.88	3976.67	4063.85	3589.48	3402.61	3864.21	3730.04	4237.45	0.0823451	NO	POS		NO	NO
ENSRNOG00000060934	6.72981	1.71675	0.619214	2.77247	0.00556327	0.06172	Ptx4	8.57092	8.94906	10.6922	7.45395	6.51388	14.2716	1.21964	3.49596	0	6.13088	2.71162	9.4086	0.641866	YES	POS		YES	NO
ENSRNOG00000021899	1001.04	-0.163376	0.0589632	-2.77081	0.00559174	0.0619899	Tmem115	887.566	928.465	997.582	969.013	950.096	999.01	1054.99	1054.91	1105.55	1063.27	1069.68	955.289	0.0685552	NO	NEG		NO	NO
ENSRNOG00000048622	1539.74	0.248764	0.0898233	2.76948	0.00561455	0.0622048	Sin3b	1451.34	1535.88	1777.04	1734.91	1801.55	1563.76	1264.77	1351.19	1459.56	1457.4	1383.23	1644.08	0.117727	NO	POS		NO	NO
ENSRNOG00000017577	436.295	0.361487	0.130563	2.76868	0.0056284	0.0623203	Bphl	554.253	469.826	433.034	534.821	411.305	469.943	340.28	450.979	369.19	329.316	372.441	478.863	0.174045	NO	POS		NO	NO
ENSRNOG00000019372	2930.28	-0.320094	0.115629	-2.76829	0.00563509	0.0623564	Pc	2282.72	2285.37	3138.16	2812	2772.12	2700.39	3761.38	3090.43	3409.69	3050.55	3328.01	2665.13	0.158074	NO	NEG		NO	NO
ENSRNOG00000007100	2842.81	0.278424	0.100656	2.76611	0.00567294	0.0627371	Ccdc136	3186.48	2929.7	3119.98	3180.04	3014.07	2914.46	2669.8	2434.94	2053.3	2925.31	2520.84	3057.45	0.127215	NO	POS		NO	NO
ENSRNOG00000000716	19.3655	-1.01809	0.368204	-2.76501	0.00569202	0.0629098	Htr1f	12.3802	8.94906	16.0383	18.6349	11.1667	15.291	17.075	17.4798	42.4821	34.1578	27.7987	13.7433	0.548305	YES	NEG		NO	YES
ENSRNOG00000009354	515.642	-0.468118	0.169334	-2.76447	0.00570157	0.0629404	Nrarp	403.785	355.725	553.856	373.629	505.291	489.311	770.815	646.752	516.865	540.393	618.706	446.933	0.244822	YES	NEG		NO	YES
ENSRNOG00000011980	399.185	-0.542075	0.196087	-2.76446	0.00570171	0.0629404	Lrrc7	256.175	280.777	383.85	343.813	446.666	313.975	432.973	390.673	659.484	483.464	491.649	337.543	0.293288	YES	NEG		NO	YES
ENSRNOG00000018762	305.177	0.375272	0.135775	2.76393	0.00571103	0.0629698	Rsph3	373.311	360.2	321.835	321.452	326.625	312.955	271.98	263.945	191.169	308.296	258.848	336.063	0.171113	NO	POS		NO	NO
ENSRNOG00000049560	18582.4	-0.594596	0.215129	-2.76391	0.0057113	0.0629698	Glul	10497.5	10159.4	22621.5	15756.7	16850.5	16716.1	23824.5	23249.9	25505.4	20642.7	23305.6	15433.6	0.293951	YES	NEG		NO	YES
ENSRNOG00000016156	4703.98	0.505075	0.182953	2.76068	0.00576818	0.0635199	Nptxr	4105.47	3674.71	6368.27	6141.12	6150.97	5564.89	3815.04	3732.81	3068.82	4417.74	3758.6	5334.24	0.261103	YES	POS		YES	NO
ENSRNOG00000027088	3228.67	-0.146273	0.0529827	-2.76078	0.00576635	0.0635199	Ube2k	3218.86	3132.17	2952.12	2980.65	3024.3	3268.19	3580.87	3343.01	3459.26	3327.32	3427.61	3096.05	0.0645367	NO	NEG		NO	NO
ENSRNOG00000059604	78.996	-0.760667	0.275596	-2.76008	0.0057787	0.0635971	AABR07012274.1	77.1382	67.118	51.3225	48.4507	52.1111	74.4161	142.698	61.1793	78.8953	136.631	104.851	61.7594	0.42792	YES	NEG		NO	YES
ENSRNOG00000023086	290.347	-0.513785	0.186216	-2.75907	0.00579655	0.063755	LOC100360828	202.845	208.066	303.658	236.663	259.625	277.276	268.322	383.681	467.303	296.034	353.835	248.022	0.279198	YES	NEG		NO	YES
ENSRNOG00000037835	597.44	0.675851	0.244978	2.75883	0.00580088	0.063764	Catip	958.038	954.194	492.91	580.476	616.958	612.658	529.325	483.316	270.065	476.457	439.791	702.539	0.356646	YES	POS		YES	NO
ENSRNOG00000002843	10.1153	1.40452	0.509285	2.75784	0.00581851	0.0638438	Cxcl6	19.0465	19.0168	11.7614	15.8396	10.2361	5.09699	2.43929	4.36995	8.09182	5.25504	5.03903	13.4996	0.607024	YES	POS		YES	NO
ENSRNOG00000010011	276.473	-0.301831	0.109438	-2.75801	0.00581543	0.0638438	Osbpl3	295.22	274.065	236.298	218.028	253.111	240.578	311.009	294.535	338.845	303.041	311.857	252.883	0.139234	NO	NEG		NO	NO
ENSRNOG00000017373	2009.08	-0.359729	0.130439	-2.75783	0.00581867	0.0638438	Rhobtb2	1564.67	1534.76	2014.41	1975.3	1896.47	1842.05	2081.93	2085.34	2881.7	2214.12	2315.77	1804.61	0.187626	NO	NEG		NO	NO
ENSRNOG00000000802	167.801	0.437645	0.158748	2.75686	0.00583595	0.0639948	Tbc1d32	181.894	131.999	201.013	211.506	227.986	169.22	142.698	130.224	139.584	141.886	138.598	187.27	0.214206	YES	POS		YES	NO
ENSRNOG00000034164	1.95271	3.38911	1.22945	2.75662	0.00584029	0.0640039	Cr2	1.90465	2.23727	2.13844	5.59046	3.72222	3.05819	0	0	0	0.87584	0.21896	3.10854	0.939692	YES	POS		YES	NO
ENSRNOG00000055204	93.3509	0.589202	0.213761	2.75636	0.00584481	0.0640148	AABR07034833.1	80.9475	79.423	119.753	109.014	131.208	126.405	76.8375	61.1793	57.6543	91.0874	71.6896	107.792	0.285729	YES	POS		YES	NO
ENSRNOG00000009140	1230.98	-0.570362	0.20699	-2.7555	0.00586019	0.0640988	C1qtnf4	1238.02	1344.6	752.731	734.214	896.124	1220.22	1720.92	1170.27	1632.53	1600.16	1530.97	1030.98	0.28937	YES	NEG		NO	YES
ENSRNOG00000049425	2.8351	3.19188	1.15834	2.75557	0.00585894	0.0640988	Fam167b	3.8093	4.47453	2.13844	4.65872	7.44444	4.07759	0	1.74798	0	0	0.436995	4.43384	0.876163	YES	POS		YES	NO
ENSRNOG00000060528	3252.98	0.370547	0.134483	2.75534	0.00586306	0.0640988	Cacna1g	3930.24	3718.34	3578.68	3447.45	3792.01	2996.01	2902.75	2495.24	2219.18	3449.93	2766.78	3577.12	0.176893	NO	POS		NO	NO
ENSRNOG00000014440	1135.91	-0.266016	0.0965563	-2.75504	0.00586858	0.0641206	Josd1	940.896	1025.79	959.09	1049.14	1147.37	1182.5	1183.05	1179.89	1410	1281.35	1263.57	1050.8	0.12848	NO	NEG		NO	NO
ENSRNOG00000009195	1597.54	0.269206	0.0977371	2.75439	0.00588025	0.0641822	Tnks1bp1	1568.48	1600.76	1872.2	1922.19	1741.07	1582.11	1357.46	1391.39	1315.93	1623.81	1422.15	1714.47	0.129072	NO	POS		NO	NO
ENSRNOG00000021090	2077.4	-0.441574	0.16032	-2.75433	0.00588128	0.0641822	Pygm	1505.62	1339	2430.34	1776.84	2026.75	1823.7	2668.58	2552.05	2387.09	2264.05	2467.94	1817.04	0.218806	YES	NEG		NO	YES
ENSRNOG00000003187	658.466	0.249201	0.0905517	2.75203	0.00592266	0.064595	LOC102552920	699.006	712.569	768.769	673.651	652.319	710.521	678.122	600.431	526.98	562.289	591.956	702.806	0.113205	NO	POS		NO	NO
ENSRNOG00000020102	7806.79	-0.21835	0.0793663	-2.75117	0.00593833	0.0647271	Sirt2	6989.11	7599.99	7384.03	6888.38	7932.05	7174.52	7824.01	8451.48	9700.08	8124.29	8524.97	7328.01	0.106747	NO	NEG		NO	NO
ENSRNOG00000010938	1989.34	-0.325389	0.118333	-2.74979	0.00596343	0.0649229	Slc7a10	1728.47	1532.53	2052.9	1697.64	1972.78	1852.25	2703.95	2046.88	2281.89	2024.07	2264.2	1806.09	0.166358	NO	NEG		NO	NO
ENSRNOG00000056836	920.527	-0.295595	0.107496	-2.74982	0.00596286	0.0649229	Cav1	854.235	813.246	886.383	774.279	864.485	870.566	995.229	1230.58	1064.07	852.193	1035.52	843.866	0.149777	NO	NEG		NO	NO
ENSRNOG00000027592	444.545	0.372684	0.135653	2.74733	0.00600833	0.0653725	Rerg	486.638	507.859	483.287	425.807	455.041	574.941	390.286	360.958	460.223	300.413	377.97	488.929	0.176961	NO	POS		NO	NO
ENSRNOG00000025145	505.95	-0.229255	0.0834699	-2.74656	0.00602245	0.0654869	Rmdn1	475.21	520.164	454.418	459.35	451.319	478.098	613.481	563.723	540.129	503.608	555.235	473.093	0.105841	NO	NEG		NO	NO
ENSRNOG00000012329	8849.96	0.243787	0.0888233	2.74463	0.00605797	0.0658338	Saraf	9519.43	9242.15	9186.73	9135.75	9107.34	10428.4	8870.47	7989.14	6710.15	8309.97	7969.93	9436.64	0.112786	NO	POS		NO	NO
ENSRNOG00000003537	66.445	0.879576	0.320656	2.74305	0.00608718	0.0660594	Spta1	83.8045	58.1689	90.8837	82.9252	81.8888	90.7264	39.0286	76.0371	17.1951	43.792	44.0132	81.3996	0.383675	YES	POS		YES	NO
ENSRNOG00000018454	77195.6	-0.289693	0.105605	-2.74317	0.00608489	0.0660594	Apoe	66189.4	71188.7	76643.8	67748.9	68722.4	74844.2	99144.8	95451.9	80819.1	71202.3	86654.5	70889.6	0.148844	NO	NEG		NO	NO
ENSRNOG00000018505	73.4648	0.686522	0.250289	2.74292	0.00608963	0.0660594	Cidea	103.803	85.0161	74.8454	103.424	61.4166	90.7264	67.0804	52.4394	29.3329	66.5639	53.8541	86.5386	0.316785	YES	POS		YES	NO
ENSRNOG00000001277	512.911	0.263258	0.0960074	2.74206	0.00610549	0.0661131	Mafk	498.065	476.538	610.524	559.978	594.624	557.611	459.806	440.491	441.004	490.471	457.943	549.557	0.122794	NO	POS		NO	NO
ENSRNOG00000017905	3867.4	-0.186968	0.0681787	-2.74232	0.0061006	0.0661131	Map1lc3b	3377.89	3548.3	4013.85	3505.22	3778.98	3765.66	3887	4196.9	4365.54	4234.69	4171.03	3664.98	0.0863725	NO	NEG		NO	NO
ENSRNOG00000023538	4051.53	-0.475646	0.173457	-2.74215	0.00610379	0.0661131	Aldh5a1	2618.89	2455.4	4488.58	3775.43	4091.65	3594.4	4915.16	4704.69	5051.32	4819.75	4872.73	3504.06	0.230368	YES	NEG		NO	YES
ENSRNOG00000021255	1357.69	-0.213234	0.0778194	-2.74011	0.00614186	0.0664673	Smox	1155.17	1229.38	1420.99	1283.94	1362.33	1204.93	1551.39	1416.74	1512.16	1439.88	1480.04	1276.12	0.0987884	NO	NEG		NO	NO
ENSRNOG00000017285	1007.53	-0.188595	0.0688488	-2.73926	0.00615775	0.0665996	Tab1	878.995	974.329	1021.1	969.013	957.541	924.594	1069.63	1092.49	1167.25	1020.35	1087.43	954.263	0.084618	NO	NEG		NO	NO
ENSRNOG00000020501	204.894	0.625612	0.228419	2.73888	0.00616491	0.0666375	Tjp3	303.791	286.37	159.314	188.212	248.458	244.656	173.189	192.278	101.148	151.52	154.534	238.467	0.31306	YES	POS		YES	NO
ENSRNOG00000027606	32.2209	-1.3193	0.482132	-2.73638	0.00621194	0.0670661	Neurl1b	7.61859	5.59317	42.7688	23.2936	21.4028	20.388	32.9304	37.5816	72.8264	57.8055	50.286	20.1775	0.662011	YES	NEG		NO	YES
ENSRNOG00000053811	194.333	0.304379	0.111232	2.73644	0.00621077	0.0670661	Arg2	225.701	231.557	189.252	205.915	188.903	221.209	173.189	184.412	156.779	166.41	170.197	210.423	0.133051	NO	POS		NO	NO
ENSRNOG00000048295	396.02	0.405324	0.148277	2.73356	0.00626536	0.0675626	Dmrtc1a	534.254	524.639	351.773	369.902	384.319	468.923	359.795	324.25	322.662	319.682	331.597	438.968	0.208593	YES	POS		YES	NO
ENSRNOG00000052745	37.1434	0.861668	0.315198	2.73374	0.00626202	0.0675626	Met	29.522	27.9658	63.084	54.9729	62.3471	33.6401	28.0518	25.3457	20.2296	26.2752	24.9756	45.2553	0.440254	YES	POS		YES	NO
ENSRNOG00000013781	881.775	-0.509655	0.186497	-2.73277	0.00628037	0.0676843	Kcnq5	765.669	706.976	796.569	720.238	770.499	763.529	948.882	802.323	1636.57	906.495	1073.57	753.913	0.312849	YES	NEG		NO	YES
ENSRNOG00000005310	4133.95	0.096684	0.0353856	2.7323	0.00628943	0.0677017	Cul1	4402.59	4169.15	4234.11	4254.34	4181.91	4223.37	3906.52	4008.99	3955.89	4002.59	3968.5	4244.24	0.0382078	NO	POS		NO	NO
ENSRNOG00000052607	55.6019	-0.512975	0.187734	-2.73246	0.00628639	0.0677017	SNORA12	42.8546	62.6435	48.1149	46.5872	47.4583	37.7177	65.8607	76.0371	71.8149	56.9296	67.6606	47.5627	0.233961	YES	NEG		NO	YES
ENSRNOG00000006639	2010.78	0.575785	0.210824	2.73111	0.00631212	0.0679057	Scn9a	2681.74	2731.7	1796.29	2141.15	2299.4	2242.68	1992.9	1403.63	926.514	1891.82	1553.71	2315.49	0.273839	YES	POS		YES	NO
ENSRNOG00000038957	7.31786	1.58057	0.578964	2.73	0.00633343	0.0680947	RGD1305184	10.4756	11.1863	10.6922	12.1127	5.58333	10.194	2.43929	6.99192	0	3.50336	3.23364	10.0407	0.58084	YES	POS		YES	NO
ENSRNOG00000046001	579.627	0.89815	0.329019	2.72978	0.00633761	0.0680994	AABR07030823.1	797.095	757.315	578.448	575.818	713.735	847.12	413.459	611.793	121.377	380.115	381.686	711.588	0.38443	YES	POS		YES	NO
ENSRNOG00000016647	363.736	0.409305	0.149956	2.72949	0.00634321	0.0681192	Pla2g2c	412.356	353.488	403.096	415.558	423.402	413.876	320.766	266.567	230.617	397.631	303.895	403.629	0.18989	YES	POS		YES	NO
ENSRNOG00000042321	5.84515	-1.55623	0.5706	-2.72735	0.00638456	0.0685228	LOC102553814	1.90465	2.23727	5.3461	5.59046	2.79166	2.0388	3.65893	12.2359	12.1377	10.5101	9.63565	3.31816	0.720554	YES	NEG		NO	YES
ENSRNOG00000026059	1538.78	0.234369	0.0859721	2.72611	0.00640865	0.0687408	Paqr6	1607.52	1690.25	1561.06	1602.6	1680.58	1678.95	1392.83	1498.02	1511.15	1164.87	1391.72	1636.83	0.10513	NO	POS		NO	NO
ENSRNOG00000055858	89.2475	1.05505	0.387055	2.72583	0.00641391	0.0687567	Myb	127.611	134.236	84.4683	88.5156	134	107.037	64.6411	80.407	11.1263	60.433	54.1518	112.645	0.433239	YES	POS		YES	NO
ENSRNOG00000001720	211.013	0.467002	0.171375	2.72503	0.00642963	0.0688845	Hes1	294.268	257.286	235.228	230.141	195.416	209.996	221.975	178.294	132.504	155.024	171.949	237.056	0.227596	YES	POS		YES	NO
ENSRNOG00000029644	1089.85	-0.303099	0.111298	-2.72332	0.00646298	0.0692011	Clec2l	1008.51	957.55	953.744	835.774	990.11	1234.49	1242.82	1158.04	1184.44	1333.03	1229.58	996.697	0.148015	NO	NEG		NO	NO
ENSRNOG00000003721	842.536	-0.429714	0.157808	-2.72303	0.0064687	0.0692215	Paqr4	560.919	582.808	949.467	718.374	838.43	789.014	970.836	941.287	1105.55	968.679	996.587	739.835	0.212243	YES	NEG		NO	YES
ENSRNOG00000021157	4550.38	-0.313676	0.115297	-2.72058	0.0065168	0.0696952	Ctss	4200.7	3527.05	4166.75	4710.9	4195.87	4082.69	4968.83	5821.65	5628.88	4200.53	5154.97	4147.33	0.159881	NO	NEG		NO	NO
ENSRNOG00000008445	74.9615	-0.545389	0.200715	-2.71722	0.0065832	0.070364	Dact1	46.6639	41.3894	82.3299	66.1538	69.7916	73.3967	95.1322	95.2649	91.033	88.4599	92.4725	63.2875	0.257314	YES	NEG		NO	YES
ENSRNOG00000004989	1.44193	3.7124	1.36638	2.71695	0.00658859	0.0703802	Cst8	1.90465	5.59317	1.06922	1.86349	0.930554	3.05819	0	0	0	0	0	2.40321	1.24391	YES	POS		YES	NO
ENSRNOG00000004873	142.849	-0.671267	0.247146	-2.71607	0.00660612	0.070526	Prkch	94.2801	108.507	146.483	106.219	137.722	99.901	128.063	144.208	292.317	170.789	183.844	115.519	0.404881	YES	NEG		NO	YES
ENSRNOG00000029264	289.755	-0.35203	0.129711	-2.71396	0.00664837	0.0709355	Kcnn1	251.414	257.286	254.474	242.253	287.541	272.179	306.13	277.929	420.775	327.564	333.1	260.858	0.183138	NO	NEG		NO	NO
ENSRNOG00000005668	6590.79	-0.229825	0.0847148	-2.71292	0.00666923	0.0711163	Ndufa8	6759.6	6999.29	5852.91	5619.35	5698.72	6059.3	7706.93	6993.67	7176.44	7041.76	7229.7	6164.86	0.109834	NO	NEG		NO	NO
ENSRNOG00000037462	839.32	0.370618	0.136634	2.71249	0.00667789	0.0711669	Eml6	888.518	910.567	956.952	914.04	1016.17	851.198	791.548	618.785	557.324	888.102	713.94	922.907	0.173636	NO	POS		NO	NO
ENSRNOG00000061855	4.35379	2.74063	1.01054	2.71206	0.0066867	0.0712191	LOC108351693	10.4756	13.4236	1.06922	6.52221	0.930554	7.13579	1.21964	0.87399	1.01148	0.87584	0.995238	6.59282	1.08243	YES	POS		YES	NO
ENSRNOG00000001270	24.5187	-0.981222	0.362134	-2.70955	0.0067374	0.0716425	Hvcn1	11.4279	13.4236	29.9381	19.5666	21.4028	10.194	26.8322	40.2035	48.5509	23.6477	34.8086	17.6588	0.507397	YES	NEG		NO	YES
ENSRNOG00000006972	338.709	-0.322349	0.11897	-2.70951	0.00673828	0.0716425	Zfp189	279.031	287.489	327.181	308.407	295.916	350.673	315.888	395.043	449.096	378.363	384.598	308.116	0.160695	NO	NEG		NO	NO
ENSRNOG00000015397	3251.5	0.528331	0.194979	2.70969	0.00673468	0.0716425	Cpne7	4767.33	4835.85	3086.84	3251.79	3025.23	3269.21	3057.65	2654.31	1842.91	2723.86	2569.68	3706.04	0.281563	YES	POS		YES	NO
ENSRNOG00000008517	1285.26	-0.31809	0.117422	-2.70896	0.00674954	0.0717203	Cdc42ep1	969.466	1118.63	1248.85	1249.47	1302.78	1130.51	1263.55	1562.69	1670.96	1335.66	1458.22	1169.95	0.160525	NO	NEG		NO	NO
ENSRNOG00000011352	1146.48	-0.193801	0.0715849	-2.70729	0.00678341	0.0720051	Furin	1043.75	1083.96	1072.43	1055.67	1127.83	1121.34	1170.86	1212.22	1397.86	1178.88	1239.96	1084.16	0.0911726	NO	NEG		NO	NO
ENSRNOG00000017333	7768.97	0.289681	0.107006	2.70716	0.00678623	0.0720051	Syt4	7413.84	7044.03	8757.98	8497.5	8755.59	9802.53	7154.43	6653.68	6260.04	7350.05	6854.55	8378.58	0.144505	NO	POS		NO	NO
ENSRNOG00000057855	12.843	-1.5939	0.588795	-2.70706	0.00678823	0.0720051	F5	5.71394	6.7118	8.55376	9.31744	7.44444	5.09699	12.1964	53.3134	6.06887	14.0134	21.398	7.13973	1.12951	YES	NEG		NO	YES
ENSRNOG00000047028	754.514	-0.266524	0.0984689	-2.70669	0.00679586	0.0720099	Mmp24	653.294	605.181	799.776	739.804	704.43	684.016	825.698	763.867	926.514	842.558	839.659	697.75	0.128635	NO	NEG		NO	NO
ENSRNOG00000057683	117.547	-0.465059	0.171821	-2.70665	0.0067966	0.0720099	AABR07027212.1	109.517	95.0838	98.3682	94.1061	102.361	112.134	131.721	120.611	194.204	117.363	140.975	101.928	0.250974	YES	NEG		NO	YES
ENSRNOG00000015588	1215.93	0.365017	0.134883	2.70617	0.00680635	0.0720712	Nol3	1464.67	1475.48	1256.33	1182.38	1288.82	1344.59	1141.59	1149.3	752.54	1103.56	1036.75	1335.38	0.17146	NO	POS		NO	NO
ENSRNOG00000045821	312.262	0.300542	0.111087	2.70546	0.00682106	0.0721849	Slc41a3	336.17	322.166	360.327	326.11	348.958	334.363	254.905	304.148	224.548	310.923	273.631	338.016	0.135271	NO	POS		NO	NO
ENSRNOG00000001701	100.384	-0.61685	0.22803	-2.70512	0.00682794	0.0722157	Cbr3	99.0417	85.0161	69.4993	74.5395	69.7916	98.8816	90.2536	143.334	178.02	95.4666	126.769	82.795	0.345033	YES	NEG		NO	YES
ENSRNOG00000010765	1629.13	-0.325462	0.120336	-2.70461	0.0068384	0.0722843	Vcl	1220.88	1425.14	1801.64	1535.51	1476.79	1416.96	1769.7	2059.12	1971.37	1614.17	1853.59	1479.49	0.163306	NO	NEG		NO	NO
ENSRNOG00000025354	14.1322	-0.865975	0.32024	-2.70414	0.00684809	0.0723446	Rinl	13.3325	7.83043	10.6922	10.2492	11.1667	10.194	23.1732	17.4798	16.1836	21.0202	19.4642	10.5775	0.362475	YES	NEG		NO	YES
ENSRNOG00000013465	75.4873	0.610068	0.225667	2.7034	0.00686346	0.0724228	Tepp	113.327	105.152	70.5685	70.8125	89.3332	75.4355	73.1786	41.9515	48.5509	66.5639	57.5612	87.438	0.295714	YES	POS		YES	NO
ENSRNOG00000052637	419.744	-0.232901	0.0861495	-2.70345	0.0068623	0.0724228	Samd1	421.88	395.996	399.888	371.766	364.777	400.624	423.216	484.19	500.682	434.417	460.626	392.488	0.105304	NO	NEG		NO	NO
ENSRNOG00000011778	580.06	0.370896	0.137233	2.70267	0.0068785	0.0725395	Blvra	710.434	825.551	542.094	586.998	569.499	593.29	517.129	522.646	438.981	493.974	493.182	637.978	0.193693	NO	POS		NO	NO
ENSRNOG00000006440	447.017	0.362466	0.134173	2.70149	0.00690301	0.0727557	Ift27	594.25	541.418	390.265	496.619	439.222	481.156	412.239	413.397	366.155	335.447	381.81	490.488	0.180854	NO	POS		NO	NO
ENSRNOG00000054809	24.6699	-1.13459	0.420036	-2.70118	0.00690947	0.0727816	AABR07026032.1	18.0942	15.6609	18.1767	13.0444	14.8889	20.388	17.075	24.4717	76.8723	28.0269	36.6115	16.7088	0.76551	YES	NEG		NO	YES
ENSRNOG00000007091	2143.95	0.26412	0.0978003	2.7006	0.00692135	0.0728646	Ly6e	2586.51	2566.14	2165.17	2130.9	2151.44	2186.61	1996.56	2072.23	1671.97	1911.96	1913.18	2297.8	0.128214	NO	POS		NO	NO
ENSRNOG00000018421	410.963	-0.238943	0.0885158	-2.69944	0.00694563	0.0730778	Aen	381.882	335.59	384.919	372.697	408.513	416.934	426.875	439.617	452.131	490.471	452.273	383.423	0.108219	NO	NEG		NO	NO
ENSRNOG00000000043	4533.24	0.473289	0.17536	2.69895	0.00695581	0.0731003	Idua	6549.13	6618.95	4130.4	4687.6	4483.41	4156.09	4039.46	3848.18	2997.01	3822.17	3676.7	5104.26	0.25813	YES	POS		YES	NO
ENSRNOG00000043130	1.67552	3.94971	1.4634	2.699	0.00695488	0.0731003	RGD1565660	0.952324	2.23727	0	3.72697	3.72222	6.11639	0	0	0	0	0	2.79253	1.30447	YES	POS		YES	NO
ENSRNOG00000005655	3.72383	2.56616	0.950989	2.69841	0.0069671	0.0731412	Cpa6	4.76162	6.7118	3.20766	4.65872	9.30554	5.09699	0	3.49596	0	0	0.87399	5.62372	0.829338	YES	POS		YES	NO
ENSRNOG00000011824	2790.3	0.829216	0.307301	2.69838	0.00696775	0.0731412	Trh	3579.79	4327.99	2716.89	2879.09	3437.47	3348.72	2331.96	2120.3	639.254	2521.54	1903.26	3381.66	0.36017	YES	POS		YES	NO
ENSRNOG00000036648	98.7011	0.881946	0.327003	2.69706	0.00699549	0.0733901	LOC103691261	175.228	180.1	71.6377	95.9696	100.5	100.92	95.1322	61.1793	35.4017	70.9431	65.6641	120.726	0.470729	YES	POS		YES	NO
ENSRNOG00000007391	36.1987	-0.733987	0.272184	-2.69665	0.00700399	0.0734369	Hes7	30.4744	24.6099	20.3152	27.0206	30.7083	37.7177	64.6411	29.7156	42.4821	54.3021	47.7852	28.4743	0.385685	YES	NEG		NO	YES
ENSRNOG00000001599	409.251	-0.299134	0.11099	-2.69515	0.0070357	0.0736269	Rwdd2b	413.309	336.709	343.219	388.537	374.083	391.449	431.754	433.499	554.29	425.658	461.3	374.551	0.150234	NO	NEG		NO	NO
ENSRNOG00000010663	67.7626	0.79489	0.294982	2.69471	0.00704508	0.0736269	Col6a5	107.613	131.999	62.0147	68.0173	56.7638	63.2027	54.8839	43.6995	33.3788	56.0538	47.004	81.6016	0.438698	YES	POS		YES	NO
ENSRNOG00000011446	19.0901	-1.38864	0.515263	-2.695	0.00703876	0.0736269	Vill	16.1895	16.7795	4.27688	10.2492	13.0278	9.17458	8.5375	43.6995	50.5739	18.3926	30.3009	11.6162	0.810598	YES	NEG		NO	YES
ENSRNOG00000014303	4421.11	-0.259477	0.0962784	-2.69507	0.00703736	0.0736269	Lrp11	3900.72	3553.9	4487.51	3784.74	4196.8	4664.77	4796.86	4530.76	5300.15	4994.92	4905.67	4098.07	0.126096	NO	NEG		NO	NO
ENSRNOG00000033531	1010.94	1.10066	0.408462	2.69464	0.00704641	0.0736269	Cacna2d1	444.735	421.725	1918.18	1563.47	1879.72	1484.24	517.129	527.016	640.266	712.934	599.336	1285.34	0.615022	YES	POS		YES	NO
ENSRNOG00000060168	336.876	-0.362056	0.134336	-2.69515	0.00703564	0.0736269	Prkx	260.937	249.455	351.773	270.206	340.583	341.498	369.552	421.263	409.649	353.839	388.576	302.409	0.176682	NO	NEG		NO	NO
ENSRNOG00000057284	1873.43	-0.262632	0.0974813	-2.69417	0.00705633	0.0736882	Cenpb	1608.48	2014.66	1763.14	1747.95	1756.89	1518.9	1996.56	2129.91	2305.16	1892.69	2081.08	1735	0.128924	NO	NEG		NO	NO
ENSRNOG00000027405	2910.52	-0.258361	0.0959088	-2.69382	0.00706377	0.0737235	Ccp110	2385.57	2740.65	2836.64	2573.48	3025.23	2632.09	2921.05	3124.51	3718.19	3147.77	3227.88	2698.94	0.128999	NO	NEG		NO	NO
ENSRNOG00000047367	29.7204	1.03522	0.384499	2.69238	0.00709432	0.0739845	Card14	32.379	44.7453	31.0074	37.2697	41.875	37.7177	8.5375	36.7076	18.2066	8.7584	18.0525	37.499	0.444776	YES	POS		YES	NO
ENSRNOG00000054086	10.6741	1.29572	0.481277	2.69226	0.00709691	0.0739845	Sp5	19.0465	15.6609	8.55376	15.8396	12.0972	13.2522	1.21964	10.4879	7.08035	3.50336	5.57281	14.075	0.530484	YES	POS		YES	NO
ENSRNOG00000000955	245.225	-0.316025	0.117446	-2.6908	0.00712815	0.074146	Lnx2	240.938	220.371	218.121	190.076	234.5	236.5	247.588	275.307	328.73	260.125	277.937	223.418	0.153239	NO	NEG		NO	NO
ENSRNOG00000007110	2993.1	0.15667	0.058229	2.69058	0.00713279	0.074146	Ankrd6	3107.43	3147.83	3198.04	3191.22	3065.25	3017.42	3023.5	2728.6	2577.25	2874.51	2800.96	3121.2	0.0688269	NO	POS		NO	NO
ENSRNOG00000019586	67.6022	1.24849	0.464019	2.69061	0.00713215	0.074146	Ccdc24	131.421	102.914	56.6686	72.676	96.7777	67.2803	54.8839	55.0613	5.05739	33.2819	37.0712	87.9563	0.53392	YES	POS		YES	NO
ENSRNOG00000051507	376.698	-0.371983	0.138237	-2.69092	0.00712562	0.074146	Azin2	342.837	333.353	368.881	313.066	322.902	340.479	437.852	339.982	560.359	407.266	436.365	336.92	0.200021	NO	NEG		NO	NO
ENSRNOG00000059851	35.7893	-0.549754	0.20431	-2.69078	0.00712861	0.074146	Nxpe4	27.6174	33.559	32.0766	27.0206	32.5694	28.5432	46.3464	48.9434	37.4247	43.792	44.1266	30.231	0.223629	YES	NEG		NO	YES
ENSRNOG00000016541	4120.79	-0.460029	0.171058	-2.68931	0.00715994	0.0743856	Enc1	2904.59	2782.04	3869.51	3736.29	4223.79	3978.71	4502.92	4095.52	6532.13	4582.4	4928.24	3582.49	0.25177	YES	NEG		NO	YES
ENSRNOG00000001404	838.757	-0.310789	0.11562	-2.68803	0.0071876	0.0745024	Agfg2	770.43	714.807	738.831	768.688	771.43	826.732	839.115	901.957	1201.64	853.944	949.163	765.153	0.166492	NO	NEG		NO	NO
ENSRNOG00000016558	3427.66	-0.302799	0.112624	-2.68859	0.00717543	0.0745024	Pllp	2618.89	3089.66	3371.25	3220.11	3301.61	3208.05	3439.39	3918.1	4638.64	3470.96	3866.77	3134.93	0.156437	NO	NEG		NO	NO
ENSRNOG00000017843	2415.19	0.295524	0.109927	2.68836	0.00718045	0.0745024	Polr3k	2991.25	3029.26	2315.93	2322.84	2300.33	2691.21	2231.95	2142.15	1985.53	2141.43	2125.26	2608.47	0.1502	NO	POS		NO	NO
ENSRNOG00000028956	1950.52	-0.290748	0.108172	-2.68784	0.00719166	0.0745024	Mbd3	1533.24	1761.85	1727.86	1924.98	1621.03	2175.4	2184.38	2284.61	2019.92	2271.93	2190.21	1790.73	0.142317	NO	NEG		NO	NO
ENSRNOG00000050485	38.5671	-0.894622	0.332811	-2.68808	0.00718637	0.0745024	Gas1	11.4279	17.8981	38.4919	43.792	26.9861	33.6401	52.4447	64.6752	45.5165	50.7987	53.3588	28.706	0.425314	YES	NEG		NO	YES
ENSRNOG00000016731	332.503	-0.723465	0.269195	-2.68751	0.00719859	0.0745316	Tpm2	332.361	257.286	264.097	264.615	211.236	253.83	341.5	777.851	303.443	318.806	435.4	263.904	0.486278	YES	NEG		NO	YES
ENSRNOG00000033863	1276.12	-0.292907	0.109025	-2.6866	0.00721836	0.0746938	RGD1560470	1280.88	1221.55	1057.46	1160.02	1194.83	1108.09	1519.68	1135.31	1525.31	1558.12	1434.6	1170.47	0.147739	NO	NEG		NO	NO
ENSRNOG00000007613	621.121	-0.265525	0.0989001	-2.68478	0.00725771	0.0749904	C1qtnf5	559.014	574.977	561.34	554.387	554.61	642.221	797.647	724.537	604.864	637.612	691.165	574.425	0.132845	NO	NEG		NO	NO
ENSRNOG00000052537	16.143	-1.14302	0.425756	-2.68467	0.00726005	0.0749904	AABR07050265.1	5.71394	5.59317	20.3152	14.9079	5.58333	13.2522	24.3929	16.6058	25.287	29.7786	24.016	10.8943	0.545017	YES	NEG		NO	YES
ENSRNOG00000052873	108.964	0.559754	0.208512	2.68451	0.00726352	0.0749904	Npnt	122.85	95.0838	114.406	132.308	143.305	143.735	48.7857	98.7608	94.0675	96.3424	84.4891	125.281	0.264132	YES	POS		YES	NO
ENSRNOG00000055371	4539.97	-0.301878	0.112445	-2.68468	0.00725999	0.0749904	Sptbn4	4600.68	4594.23	4145.36	4013.02	4033.95	3532.21	5029.81	4322.75	5957.61	5170.09	5120.06	4153.24	0.154107	NO	NEG		NO	NO
ENSRNOG00000008415	348.31	-0.529485	0.197321	-2.68336	0.00728854	0.075206	Nab2	310.458	286.37	239.505	284.182	308.014	346.595	323.205	446.609	614.979	323.185	426.994	295.854	0.309932	YES	NEG		NO	YES
ENSRNOG00000014706	1.43406	3.70806	1.38235	2.68243	0.0073089	0.0753733	Dbx1	2.85697	4.47453	1.06922	0.931744	0.930554	4.07759	0	0	0	0	0	2.3901	1.21053	YES	POS		YES	NO
ENSRNOG00000003402	1821.53	-0.274895	0.102502	-2.68184	0.00732189	0.0754645	Stx6	1477.05	1611.95	1805.91	1702.3	1802.48	1683.03	1862.4	1937.64	2434.63	1897.95	2033.15	1680.45	0.140975	NO	NEG		NO	NO
ENSRNOG00000014505	162.434	0.53911	0.201198	2.6795	0.00737331	0.0759513	Pmfbp1	205.702	192.405	147.552	177.963	180.528	207.957	178.068	99.6348	90.0216	144.514	128.059	185.351	0.254541	YES	POS		YES	NO
ENSRNOG00000007014	370.679	-0.824665	0.307946	-2.67796	0.00740727	0.076258	Cnksr2	227.605	180.1	360.327	299.09	367.569	265.044	291.495	409.901	893.135	412.521	501.763	283.289	0.536327	YES	NEG		NO	YES
ENSRNOG00000000047	1756.59	0.217005	0.0810478	2.6775	0.00741744	0.0763194	Cd82	1819.89	1952.01	1765.28	1897.03	1801.55	1928.7	1561.14	1845.87	1540.48	1453.89	1600.35	1860.75	0.100078	NO	POS		NO	NO
ENSRNOG00000023816	1668.86	-0.120792	0.0451424	-2.67581	0.00745486	0.0766611	Aph1a	1619.9	1561.61	1653.01	1584.9	1634.98	1620.84	1729.45	1788.18	1791.33	1704.39	1753.34	1612.54	0.0484432	NO	NEG		NO	NO
ENSRNOG00000018463	20.7249	1.23031	0.459982	2.67469	0.00747988	0.0768749	Tctex1d4	30.4744	24.6099	10.6922	19.5666	44.6666	31.6013	10.9768	18.3538	4.04591	12.2618	11.4096	26.9352	0.59185	YES	POS		YES	NO
ENSRNOG00000025211	1.71962	3.97889	1.48864	2.67283	0.00752135	0.0772138	LOC100361265	0.952324	1.11863	2.13844	0.931744	1.86111	10.194	0	0	0	0	0	2.86604	1.79142	YES	POS		YES	NO
ENSRNOG00000028991	64.3699	0.694445	0.259811	2.67289	0.00752018	0.0772138	Kcnb2	50.4732	52.5758	90.8837	100.628	85.611	76.4549	30.4911	49.8174	51.5854	55.1779	46.768	76.1045	0.349479	YES	POS		YES	NO
ENSRNOG00000011305	2318.38	-0.396591	0.148485	-2.67091	0.0075646	0.077614	Sox10	1508.48	1896.08	2472.04	2159.78	2323.59	1987.83	2457.58	2609.73	3242.8	2525.92	2709.01	2057.97	0.203039	YES	NEG		NO	YES
ENSRNOG00000019791	1376.65	0.320781	0.120133	2.67022	0.00758015	0.0776859	Sipa1l2	1317.06	1269.65	1715.03	1591.42	1625.68	1457.74	1022.06	1180.76	1370.55	1216.54	1197.48	1496.1	0.159513	NO	POS		NO	NO
ENSRNOG00000023320	227.916	0.447066	0.167427	2.67022	0.00758008	0.0776859	Tspan1	304.744	337.827	207.429	213.369	220.541	246.694	204.9	185.286	170.94	187.43	187.139	255.101	0.236974	YES	POS		YES	NO
ENSRNOG00000024678	31.2766	0.657988	0.246449	2.66987	0.00758805	0.077723	Izumo1	40.9499	38.0335	31.0074	33.5428	47.4583	28.5432	25.6125	20.1018	21.241	26.2752	23.3076	36.5892	0.281256	YES	POS		YES	NO
ENSRNOG00000047941	31.4861	1.01687	0.381115	2.66815	0.00762712	0.0780792	Krtcap3	60.9487	49.2199	29.9381	39.1332	26.9861	30.5819	25.6125	22.7237	6.06887	23.6477	19.5132	39.468	0.483202	YES	POS		YES	NO
ENSRNOG00000000307	281.116	0.379648	0.142331	2.66736	0.00764497	0.0781633	Mical1	402.833	344.539	271.582	299.09	283.819	256.888	240.27	247.339	226.571	238.229	238.102	309.792	0.196526	YES	POS		YES	NO
ENSRNOG00000013239	2032.36	-0.299918	0.112446	-2.66722	0.00764823	0.0781633	Tle4	1528.48	1628.73	2221.84	1914.73	1884.37	1983.75	2367.33	2199.83	2409.34	2185.22	2290.43	1860.32	0.14638	NO	NEG		NO	NO
ENSRNOG00000016416	1802.11	0.288148	0.108024	2.66745	0.00764296	0.0781633	Rnh1	2041.78	2110.86	1700.06	1832.74	1818.3	2152.97	1735.55	1705.15	1327.06	1596.66	1591.11	1942.79	0.13955	NO	POS		NO	NO
ENSRNOG00000011863	82.5814	-0.483904	0.181455	-2.6668	0.00765768	0.078165	Gins3	62.8534	52.5758	74.8454	90.3791	76.3055	69.3191	104.889	98.7608	115.309	80.5773	99.884	71.0464	0.237428	YES	NEG		NO	YES
ENSRNOG00000018841	832.717	-0.557013	0.208874	-2.66674	0.00765905	0.078165	Sox8	477.114	541.418	939.844	737.941	781.666	725.812	926.929	912.445	1389.77	894.233	1030.84	700.633	0.303573	YES	NEG		NO	YES
ENSRNOG00000036742	6116.63	-0.132234	0.049588	-2.66664	0.0076613	0.078165	Uqcrc2	5658.71	5970.14	6042.16	5703.2	5858.77	6108.23	6603.15	6396.73	6742.51	6082.71	6456.28	5890.2	0.0592536	NO	NEG		NO	NO
ENSRNOG00000002339	1814.3	-0.223412	0.0838041	-2.66588	0.0076786	0.0782976	Mark1	1585.62	1502.32	1925.66	1797.33	1739.21	1652.44	1883.13	1954.24	2087.69	2015.31	1985.09	1700.43	0.106119	NO	NEG		NO	NO
ENSRNOG00000019976	133.509	0.446566	0.16761	2.66432	0.00771439	0.0785744	Spata24	184.751	151.015	141.137	146.284	147.958	124.367	134.161	123.233	84.9642	97.2183	109.894	149.252	0.21223	YES	POS		YES	NO
ENSRNOG00000020212	73.4517	-0.452751	0.169931	-2.66433	0.00771424	0.0785744	Prr35	61.9011	55.9317	76.9838	71.7443	68.861	47.9117	98.7911	90.0209	80.9182	81.4531	87.7959	63.8889	0.211183	YES	NEG		NO	YES
ENSRNOG00000013673	291.44	-0.326508	0.122605	-2.66309	0.00774272	0.0788188	Msh3	264.746	268.472	288.689	271.137	268	226.306	306.13	282.299	400.545	338.074	331.762	264.558	0.165072	NO	NEG		NO	NO
ENSRNOG00000057848	569.848	-0.464576	0.174468	-2.66282	0.00774893	0.0788379	Cacng8	460.925	410.538	477.941	521.776	582.527	513.777	597.625	500.796	927.525	705.051	682.75	494.581	0.263591	YES	NEG		NO	YES
ENSRNOG00000021317	4272.86	0.194106	0.0729019	2.66256	0.0077549	0.0788545	Cct2	4616.87	4616.6	4215.93	4298.13	4359.65	4889.03	4167.52	3960.92	3519.94	4084.04	3933.11	4499.37	0.090255	NO	POS		NO	NO
ENSRNOG00000015445	8122.23	-0.480705	0.180625	-2.66134	0.007783	0.079096	Mal	4683.53	5646.86	8252.24	7723.22	8148.87	7623.06	8883.88	8913.82	12030.5	9316.31	9786.13	7012.96	0.247212	YES	NEG		NO	YES
ENSRNOG00000012942	691.958	-0.3004	0.11294	-2.65983	0.00781804	0.0794077	Satb1	628.534	698.027	736.692	592.589	594.624	549.456	813.502	661.61	827.389	817.159	779.915	633.32	0.14881	NO	NEG		NO	NO
ENSRNOG00000006494	1027.71	0.276869	0.104155	2.65825	0.00785478	0.0797363	Tubg2	1231.35	1195.82	1060.67	1040.76	1019.89	1081.58	923.27	829.416	822.332	1072.03	911.762	1105.01	0.13307	NO	POS		NO	NO
ENSRNOG00000006027	1165.22	0.228693	0.0860449	2.65783	0.00786457	0.0797524	Eif2ak4	1303.73	1366.97	1254.19	1147.91	1246.94	1107.07	1085.48	960.515	1040.81	1138.59	1056.35	1237.8	0.108032	NO	POS		NO	NO
ENSRNOG00000007364	2444.76	-0.344902	0.129788	-2.65743	0.00787391	0.0797524	Rab15	2044.64	1816.66	2353.35	2267.86	2341.28	2413.94	2610.04	2473.39	3533.09	2593.36	2802.47	2206.29	0.184979	NO	NEG		NO	NO
ENSRNOG00000015275	4.46385	-1.70471	0.641452	-2.65758	0.00787041	0.0797524	Ska1	0.952324	3.3559	2.13844	0.931744	4.65277	2.0388	9.75715	5.24394	5.05739	10.5101	7.64214	2.345	0.757471	YES	NEG		NO	YES
ENSRNOG00000048176	158.227	-0.399533	0.150325	-2.6578	0.00786527	0.0797524	AABR07024593.2	148.563	165.558	113.337	146.284	130.278	136.599	214.657	175.672	203.307	148.017	185.413	140.103	0.201834	YES	NEG		NO	YES
ENSRNOG00000008161	2.05453	-2.64361	0.995023	-2.65683	0.00788781	0.0798487	Pdzk1ip1	1.90465	1.11863	0	0	0.930554	0	3.65893	3.49596	5.05739	4.3792	4.14787	0.658973	0.944612	YES	NEG		NO	YES
ENSRNOG00000019170	8.56723	2.1006	0.790842	2.65616	0.00790368	0.0799648	Il27	21.9035	14.5422	5.3461	9.31744	2.79166	20.388	1.21964	6.11793	4.04591	0	2.84587	12.3815	0.913638	YES	POS		YES	NO
ENSRNOG00000018986	1715.45	-0.166329	0.0626254	-2.65593	0.00790904	0.0799745	Fbxl19	1697.04	1690.25	1604.9	1705.09	1616.37	1497.5	1870.93	1717.39	1915.74	1839.26	1835.83	1635.19	0.075319	NO	NEG		NO	NO
ENSRNOG00000036719	498.803	-0.199424	0.0751262	-2.65451	0.00794229	0.0802661	Samd10	479.971	513.453	461.903	436.988	465.277	467.904	541.522	506.04	568.451	546.524	540.634	470.916	0.0867102	NO	NEG		NO	NO
ENSRNOG00000023778	143.248	-0.533266	0.201008	-2.65296	0.00797892	0.0805915	Gcnt2	126.659	123.05	130.445	122.058	127.486	99.901	118.305	175.672	253.881	155.024	175.721	121.6	0.307611	YES	NEG		NO	YES
ENSRNOG00000032585	61.0911	0.781446	0.294683	2.65182	0.00800596	0.0808198	Hspa8	62.8534	124.168	67.3608	59.6316	62.3471	64.2221	42.6875	62.0533	38.4362	27.151	42.582	73.4306	0.424033	YES	POS		YES	NO
ENSRNOG00000018337	14060.8	0.405617	0.152995	2.65117	0.00802139	0.0809306	Caly	19462.6	19100.7	13106.5	13640.7	13598.2	14625.3	13194.1	11099.7	9969.13	12810.9	11768.5	15589	0.217305	YES	POS		YES	NO
ENSRNOG00000036585	607.303	1.00645	0.379929	2.64904	0.00807204	0.0813964	Cfap43	907.565	804.297	579.517	581.408	853.318	833.868	463.464	545.37	82.9412	421.279	378.264	759.996	0.416692	YES	POS		YES	NO
ENSRNOG00000016388	1646.75	-0.597173	0.225474	-2.64852	0.00808443	0.0814542	Sphkap	946.61	896.025	1950.26	1413.46	1454.46	1538.27	1817.27	1664.08	2382.03	2405.06	2067.11	1366.51	0.313201	YES	NEG		NO	YES
ENSRNOG00000019426	846.876	0.293562	0.110844	2.64843	0.00808673	0.0814542	Fam103a1	1027.56	1033.62	826.507	850.682	793.763	953.137	802.525	783.969	653.415	743.588	745.874	914.211	0.145196	NO	POS		NO	NO
ENSRNOG00000016467	488.172	-0.632854	0.23904	-2.64748	0.0081093	0.0816128	Kctd1	334.266	295.319	531.402	469.599	416.888	352.712	489.077	537.504	967.985	486.967	620.383	400.031	0.385766	YES	NEG		NO	YES
ENSRNOG00000051303	1096.09	-0.329048	0.124291	-2.6474	0.00811145	0.0816128	Rn50_13_0839.5	1102.79	1119.75	858.583	943.856	971.499	968.428	1183.05	1167.65	1549.58	1095.68	1248.99	994.152	0.174792	NO	NEG		NO	NO
ENSRNOG00000018582	109.107	-0.538962	0.203605	-2.64709	0.00811875	0.081641	Exosc6	99.994	100.677	68.4301	79.1982	80.9582	124.367	171.97	117.115	108.228	140.134	134.362	92.2707	0.285088	YES	NEG		NO	YES
ENSRNOG00000055721	829.529	-0.225446	0.0852054	-2.64591	0.00814721	0.0818819	Rnf128	822.808	759.552	799.776	687.627	787.249	802.266	1028.16	843.4	878.974	885.475	909.002	776.546	0.1091	NO	NEG		NO	NO
ENSRNOG00000060862	3.63612	2.97417	1.12497	2.64379	0.00819836	0.0823505	AABR07036302.2	7.61859	14.5422	1.06922	3.72697	3.72222	3.05819	0	1.74798	0	0.87584	0.655955	5.6229	1.22776	YES	POS		YES	NO
ENSRNOG00000001388	37.8432	-0.780269	0.295187	-2.64331	0.00821008	0.0824227	Sds	29.522	39.1522	33.1458	19.5666	35.3611	19.3686	73.1786	54.1874	36.4132	38.537	50.579	29.3527	0.421766	YES	NEG		NO	YES
ENSRNOG00000006674	83.8379	0.687216	0.260021	2.64293	0.00821926	0.0824693	Rflnb	74.2813	54.813	119.753	122.058	126.555	95.8234	46.3464	59.4313	65.7461	73.5706	61.2736	98.8807	0.357544	YES	POS		YES	NO
ENSRNOG00000010024	515.482	-0.299982	0.113515	-2.64267	0.00822548	0.0824862	Cyb5r4	394.262	422.843	508.949	517.118	458.763	528.048	613.481	563.723	629.139	518.497	581.21	471.664	0.146824	NO	NEG		NO	NO
ENSRNOG00000045626	11.5313	1.0793	0.408452	2.64242	0.00823159	0.082502	Pkd1l2	17.1418	13.4236	11.7614	18.6349	13.0278	13.2522	7.31786	3.49596	11.1263	6.13088	7.01774	14.5403	0.411273	YES	POS		YES	NO
ENSRNOG00000000463	9687.66	0.380401	0.143996	2.64175	0.00824787	0.0826195	Col11a2	13386.8	11368.7	8874.52	11202.4	10245.4	8986	9180.25	8135.1	8865.61	6631.86	8203.2	10677.3	0.19751	YES	POS		YES	NO
ENSRNOG00000018549	3434.27	-0.139562	0.0528387	-2.64128	0.00825936	0.0826891	Fbxo18	3260.76	3116.51	3261.12	3337.51	3568.68	3254.94	3628.44	3519.56	3635.25	3759.98	3635.81	3299.92	0.0623085	NO	NEG		NO	NO
ENSRNOG00000038574	229.33	0.586491	0.222092	2.64076	0.00827215	0.0827716	Rassf9	293.316	240.506	219.19	217.096	306.152	312.955	147.577	267.441	124.412	164.658	176.022	264.869	0.293208	YES	POS		YES	NO
ENSRNOG00000032554	13.5578	1.39998	0.530288	2.64004	0.0082897	0.0828754	Scd4	26.6651	25.7286	7.48454	14.9079	18.6111	15.291	4.87857	9.61389	1.01148	11.3859	6.72247	18.1147	0.622075	YES	POS		YES	NO
ENSRNOG00000047734	1043.49	-0.488983	0.185224	-2.63996	0.00829164	0.0828754	Chst2	699.958	621.96	1002.93	1009.08	1032.92	1023.48	1173.3	1105.6	1611.28	1154.36	1261.13	898.386	0.258419	YES	NEG		NO	YES
ENSRNOG00000017051	593.803	-0.173796	0.0659134	-2.63674	0.00837079	0.0836205	Tmem110	583.775	551.486	567.756	525.503	574.152	587.173	620.798	654.618	654.426	618.343	637.047	564.974	0.0718211	NO	NEG		NO	NO
ENSRNOG00000010735	1486.73	-0.198819	0.0754473	-2.63521	0.00840857	0.0839518	Nfyc	1434.2	1538.12	1472.32	1349.16	1291.61	1339.49	1531.87	1712.15	1677.03	1521.33	1610.6	1404.15	0.0936704	NO	NEG		NO	NO
ENSRNOG00000013263	89.6616	0.762368	0.289433	2.63401	0.00843842	0.0842035	Ccdc151	144.753	154.371	69.4993	90.3791	93.0554	91.7458	73.1786	69.0452	34.3903	76.1981	63.203	107.301	0.400031	YES	POS		YES	NO
ENSRNOG00000018310	374.749	0.629847	0.239154	2.63365	0.00844733	0.0842463	Eno4	613.297	566.028	302.589	394.128	377.805	364.945	347.598	274.433	186.112	320.558	282.175	436.465	0.342771	YES	POS		YES	NO
ENSRNOG00000013282	229.284	-0.992993	0.377238	-2.63227	0.00848161	0.0845417	Mctp1	89.5185	111.863	212.775	183.553	201.93	185.53	245.148	184.412	663.53	214.581	326.918	164.195	0.696307	YES	NEG		NO	YES
ENSRNOG00000018101	120.345	0.645969	0.24554	2.63081	0.00851813	0.0848592	Klc3	165.704	139.829	95.1605	135.103	152.611	154.949	118.305	88.273	47.5395	105.977	90.0236	140.559	0.30427	YES	POS		YES	NO
ENSRNOG00000020539	105.182	0.684195	0.260219	2.62931	0.00855586	0.0851885	Muc1	182.846	166.676	69.4993	117.4	103.292	103.979	69.5197	76.9111	75.8609	85.8324	77.031	123.949	0.382218	YES	POS		YES	NO
ENSRNOG00000005375	186.346	-0.525675	0.200009	-2.62826	0.00858232	0.0853584	RGD1564053	148.563	148.778	182.837	135.103	150.75	184.511	219.536	175.672	333.788	183.926	228.23	158.424	0.308315	YES	NEG		NO	YES
ENSRNOG00000025581	22.5928	0.910675	0.346472	2.62842	0.00857813	0.0853584	Vwa2	42.8546	25.7286	23.5228	27.9523	21.4028	24.4656	19.5143	10.4879	21.241	8.7584	15.0004	27.6544	0.418375	YES	POS		YES	NO
ENSRNOG00000025005	161.733	0.887812	0.337879	2.6276	0.00859886	0.0854762	Ccdc190	263.794	234.913	163.591	175.168	184.25	167.181	140.259	162.562	35.4017	90.2116	107.109	198.149	0.401918	YES	POS		YES	NO
ENSRNOG00000018491	376.985	0.221084	0.0841741	2.62651	0.00862664	0.0857055	Chchd5	410.452	434.03	380.642	393.196	396.416	384.313	319.547	330.368	379.304	341.578	342.699	399.841	0.0961023	NO	POS		NO	NO
ENSRNOG00000004330	55.6951	-0.767198	0.292127	-2.62625	0.00863314	0.0857231	Chrdl1	25.7127	48.1012	37.4227	42.8602	62.3471	44.8535	62.2018	116.241	57.6543	59.5571	73.9135	43.5496	0.437511	YES	NEG		NO	YES
ENSRNOG00000052758	2382.54	-0.515346	0.19647	-2.62303	0.00871523	0.0864911	Fam49a	1854.17	1774.15	2204.73	2057.29	2109.57	2199.86	2433.19	2500.48	4504.11	2187.85	2906.41	2033.3	0.326617	YES	NEG		NO	YES
ENSRNOG00000004994	1.60395	3.88053	1.47964	2.62262	0.00872554	0.0865008	Agr3	5.71394	4.47453	0	0.931744	1.86111	3.05819	0	0	0	0	0	2.67325	1.32465	YES	POS		YES	NO
ENSRNOG00000008182	305.77	-0.702305	0.267788	-2.62262	0.00872573	0.0865008	Htra3	265.698	250.574	234.159	238.526	244.736	233.442	359.795	711.428	274.111	245.235	397.642	244.523	0.48189	YES	NEG		NO	YES
ENSRNOG00000008941	386.471	-0.304664	0.116189	-2.62214	0.00873798	0.0865279	Ets1	362.835	337.827	346.427	367.107	361.055	345.576	341.5	458.845	517.877	425.658	435.97	353.471	0.157357	NO	NEG		NO	NO
ENSRNOG00000016853	5.99152	2.18698	0.834007	2.62225	0.00873513	0.0865279	Dsg1	0	6.7118	12.8306	7.45395	11.1667	14.2716	1.21964	2.62197	1.01148	2.62752	1.87015	8.7391	0.881257	YES	POS		YES	NO
ENSRNOG00000058248	13.8654	-1.27419	0.48599	-2.62184	0.0087457	0.0865572	Rn60_6_0648.1	2.85697	5.59317	19.246	11.1809	8.37499	6.11639	15.8554	20.9758	15.1722	33.2819	21.3213	8.89473	0.658027	YES	NEG		NO	YES
ENSRNOG00000038477	13.3136	-0.844489	0.322128	-2.6216	0.0087519	0.0865714	LOC691110	9.52324	11.1863	8.55376	11.1809	11.1667	9.17458	14.6357	19.2278	19.2181	19.2685	18.0875	10.1309	0.331103	YES	NEG		NO	YES
ENSRNOG00000029450	7999.6	-0.249159	0.0950512	-2.62132	0.00875906	0.0865952	Bai1	7725.25	7648.09	7932.54	7508.92	7261.12	6554.73	9041.22	7896.5	10279.7	8147.94	8841.33	7438.44	0.127709	NO	NEG		NO	NO
ENSRNOG00000005023	4.20349	2.72073	1.03809	2.62091	0.00876958	0.0866176	Agr2	16.1895	5.59317	1.06922	6.52221	3.72222	5.09699	1.21964	2.62197	0	0	0.960403	6.36555	1.14523	YES	POS		YES	NO
ENSRNOG00000011700	2103.69	0.40587	0.154861	2.62086	0.00877086	0.0866176	Ptprm	1829.41	1741.71	2843.05	2564.16	2679.07	2337.48	1664.81	1642.23	1858.09	1876.93	1760.51	2332.48	0.216561	YES	POS		YES	NO
ENSRNOG00000003683	5.68576	1.67463	0.639023	2.62062	0.00877708	0.086632	Glp2r	9.52324	3.3559	11.7614	4.65872	7.44444	10.194	3.65893	2.62197	1.01148	2.62752	2.47997	7.82295	0.658693	YES	POS		YES	NO
ENSRNOG00000009050	58.4197	-0.866034	0.330499	-2.62038	0.00878308	0.0866442	Amn	49.5208	55.9317	33.1458	39.1332	30.7083	55.0475	113.427	36.7076	63.7231	106.853	80.1775	43.9146	0.502194	YES	NEG		NO	YES
ENSRNOG00000017405	3192.75	-0.112453	0.0429178	-2.6202	0.00878785	0.0866442	Raly	3149.34	3103.09	3116.78	3181.9	2923.8	3081.64	3290.6	3430.41	3355.07	3294.91	3342.75	3092.76	0.047078	NO	NEG		NO	NO
ENSRNOG00000050424	796.825	0.203774	0.0778131	2.61876	0.00882504	0.0869638	Decr2	822.808	809.89	903.491	819.934	845.874	843.042	745.202	657.24	812.217	708.555	730.803	840.84	0.0911498	NO	POS		NO	NO
ENSRNOG00000020578	250.141	-0.556905	0.212713	-2.6181	0.00884217	0.0870853	Ceacam1	260.937	269.591	161.452	213.369	207.514	150.871	232.952	410.775	301.42	292.531	309.42	210.622	0.303611	YES	NEG		NO	YES
ENSRNOG00000006983	852.337	-0.404316	0.154473	-2.61739	0.00886062	0.0870947	Nr2c1	709.481	708.095	538.887	848.818	802.138	919.497	1146.46	908.075	883.02	1058.89	999.113	754.486	0.206842	YES	NEG		NO	YES
ENSRNOG00000019186	243.33	0.412509	0.157621	2.6171	0.00886793	0.0870947	Tmem53	304.744	333.353	229.882	218.028	240.083	295.625	196.363	228.111	215.445	171.665	202.896	270.286	0.211305	YES	POS		YES	NO
ENSRNOG00000025551	713.53	0.732834	0.280027	2.61701	0.00887035	0.0870947	Rgs22	813.285	710.332	919.529	816.207	919.388	913.381	696.416	592.565	190.158	564.041	510.795	848.687	0.315618	YES	POS		YES	NO
ENSRNOG00000046426	68.3785	1.12255	0.428891	2.61733	0.00886201	0.0870947	Ankrd66	90.4708	93.9652	90.8837	81.9934	90.2638	76.4549	36.5893	62.0533	5.05739	56.0538	39.9384	87.3386	0.42472	YES	POS		YES	NO
ENSRNOG00000053034	11.7776	1.25018	0.477694	2.61711	0.0088679	0.0870947	AABR07071198.1	16.1895	12.305	11.7614	14.9079	16.75	20.388	6.09822	13.1098	1.01148	5.25504	6.36865	15.3836	0.506988	YES	POS		YES	NO
ENSRNOG00000058890	6.50933	-1.3407	0.512315	-2.61695	0.00887187	0.0870947	AABR07003274.1	4.76162	3.3559	3.20766	2.79523	1.86111	8.15519	12.1964	8.7399	12.1377	7.88256	10.2392	4.02278	0.590326	YES	NEG		NO	YES
ENSRNOG00000000777	707.408	0.654679	0.250327	2.61529	0.00891507	0.0874716	RT1-S3	1015.18	1033.62	678.954	934.539	774.221	533.145	551.279	776.103	425.832	351.212	526.106	828.276	0.34097	YES	POS		YES	NO
ENSRNOG00000001229	900.873	0.761889	0.291397	2.61461	0.00893302	0.0875533	Col18a1	1495.15	1353.55	811.538	985.785	923.11	898.09	548.839	1112.59	384.362	495.726	635.379	1077.87	0.400818	YES	POS		YES	NO
ENSRNOG00000007354	24.1941	1.27283	0.486806	2.61465	0.00893192	0.0875533	Trpa1	18.0942	11.1863	54.5302	42.8602	37.2222	25.485	19.5143	16.6058	5.05739	11.3859	13.1409	31.563	0.654429	YES	POS		YES	NO
ENSRNOG00000030269	5093.44	-0.402968	0.154138	-2.61433	0.00894038	0.0875782	Atp2b2	3905.48	3707.15	6128.77	4490.07	4787.7	4052.11	5729.88	5283.27	7005.5	5844.48	5965.78	4511.88	0.213149	YES	NEG		NO	YES
ENSRNOG00000000661	1793.73	0.293427	0.112263	2.61375	0.00895552	0.0876792	Hps4	2234.15	2286.49	1670.12	1845.78	1835.98	1745.21	1646.52	1623.87	1446.41	1602.79	1579.9	1936.29	0.151715	NO	POS		NO	NO
ENSRNOG00000020444	1727.33	-0.239618	0.0916921	-2.61329	0.0089674	0.0877309	Hcn3	1710.37	1645.51	1676.54	1563.47	1648.01	1421.04	2018.51	1723.51	1733.67	2132.67	1902.09	1610.82	0.119841	NO	NEG		NO	NO
ENSRNOG00000023786	1381.49	-0.273321	0.104597	-2.61307	0.00897318	0.0877309	Ybx1	1398.96	1424.02	1095.95	1207.54	1237.64	1287.5	1450.16	1765.46	1557.68	1389.96	1540.81	1275.27	0.137912	NO	NEG		NO	NO
ENSRNOG00000038366	586.214	0.192505	0.0736722	2.61299	0.00897527	0.0877309	Larp1b	612.344	602.943	608.386	609.36	635.569	634.066	556.157	556.731	476.406	570.172	539.867	617.111	0.0820144	NO	POS		NO	NO
ENSRNOG00000009324	13.3982	0.912403	0.349351	2.61171	0.00900914	0.0880146	LOC103692166	16.1895	20.1354	17.1075	16.7714	16.75	12.2328	7.31786	8.7399	9.1033	9.63424	8.69883	16.5311	0.335816	YES	POS		YES	NO
ENSRNOG00000013647	440.659	-0.249668	0.095606	-2.61143	0.00901658	0.0880169	Polm	409.499	440.741	398.819	421.148	411.305	375.139	558.597	477.198	422.798	491.346	487.485	409.442	0.122883	NO	NEG		NO	NO
ENSRNOG00000048389	20.0378	0.837059	0.320549	2.61133	0.00901905	0.0880169	Fgf18	30.4744	14.5422	29.9381	22.3618	25.125	23.4462	14.6357	18.3538	10.1148	11.3859	13.6226	24.3146	0.366495	YES	POS		YES	NO
ENSRNOG00000006631	174.068	-0.779106	0.2984	-2.61094	0.00902928	0.0880223	Sema3e	82.8522	71.5925	208.498	156.533	161.916	130.483	176.848	224.615	320.639	206.698	232.2	135.312	0.417235	YES	NEG		NO	YES
ENSRNOG00000021174	756.058	0.36884	0.141267	2.61094	0.00902929	0.0880223	Macrod1	975.18	928.465	700.339	710.92	723.041	948.04	720.809	657.24	543.164	653.377	643.648	830.998	0.191011	NO	POS		NO	NO
ENSRNOG00000017149	1855.05	-0.389247	0.149113	-2.61042	0.00904323	0.0881109	Fam131b	1351.35	1411.71	1900	1757.27	1795.04	1688.12	1850.2	2071.36	2784.6	1940.86	2161.75	1650.58	0.213487	YES	NEG		NO	YES
ENSRNOG00000055331	1435.09	-0.293475	0.112437	-2.61013	0.00905067	0.0881362	Ints10	1384.68	1335.65	1178.28	1287.67	1465.62	1244.69	1580.66	1367.79	1952.15	1553.74	1613.59	1316.1	0.15485	NO	NEG		NO	NO
ENSRNOG00000009643	2072.63	-0.266934	0.102281	-2.60982	0.00905902	0.0881703	Msl1	1649.43	1619.78	2150.2	2056.36	2090.96	1933.8	2231.95	2264.51	2402.26	2327.11	2306.46	1916.75	0.12923	NO	NEG		NO	NO
ENSRNOG00000039852	580.23	-0.233946	0.0896867	-2.60848	0.00909466	0.0884698	Cactin	540.92	536.944	529.264	575.818	524.833	541.3	709.832	568.093	692.863	582.434	638.305	541.513	0.115263	NO	NEG		NO	NO
ENSRNOG00000057042	671.725	-0.28659	0.109892	-2.60793	0.00910904	0.0885623	Pcca	599.012	492.199	721.723	625.2	661.624	604.503	765.936	810.188	709.046	727.823	753.248	617.377	0.13982	NO	NEG		NO	NO
ENSRNOG00000000922	425.129	0.348094	0.133536	2.60674	0.00914077	0.0886189	Sumf2	540.92	527.995	453.349	473.326	409.444	385.333	370.772	428.255	337.834	324.061	365.23	465.061	0.174864	NO	POS		NO	NO
ENSRNOG00000003969	184.424	0.444355	0.170475	2.60657	0.00914535	0.0886189	Fam20a	229.51	213.659	217.052	208.711	214.028	155.968	135.38	203.64	124.412	141.886	151.329	206.488	0.216992	YES	POS		YES	NO
ENSRNOG00000012972	117.906	-0.444613	0.170588	-2.60636	0.00915105	0.0886189	Alox5	86.6615	119.694	100.507	99.6966	112.597	100.92	102.45	172.176	128.458	155.9	139.746	103.346	0.23088	YES	NEG		NO	YES
ENSRNOG00000014637	5687.55	0.129355	0.0496182	2.607	0.00913395	0.0886189	Atxn10	5965.36	5747.54	6019.71	5886.76	5730.35	5987.95	5529.86	5357.56	4997.71	5652.67	5384.45	5889.61	0.0566317	NO	POS		NO	NO
ENSRNOG00000028783	1150.41	0.169043	0.0648387	2.60713	0.00913051	0.0886189	Wdr35	1091.36	1160.02	1228.53	1228.04	1297.19	1216.14	1086.7	1075.88	1043.85	1076.41	1070.71	1203.55	0.0755688	NO	POS		NO	NO
ENSRNOG00000046852	523.413	-0.274013	0.105123	-2.6066	0.00914468	0.0886189	B3gat2	484.733	600.706	454.418	431.397	444.805	483.195	574.452	579.455	609.921	571.048	583.719	483.209	0.133575	NO	NEG		NO	NO
ENSRNOG00000051704	18.7386	0.980591	0.376109	2.6072	0.00912862	0.0886189	Zfp185	18.0942	16.7795	21.3844	28.8841	26.0555	29.5625	7.31786	20.1018	6.06887	13.1376	11.6565	23.46	0.439008	YES	POS		YES	NO
ENSRNOG00000058135	44.153	1.15319	0.44247	2.60625	0.00915386	0.0886189	AABR07045403.1	91.4231	80.5416	26.7305	46.5872	58.6249	35.6789	35.3697	29.7156	7.08035	29.7786	25.4861	56.5977	0.585556	YES	POS		YES	NO
ENSRNOG00000017545	868.779	-0.190799	0.0732255	-2.60564	0.00917022	0.08873	Mrs2	851.378	887.076	826.507	792.914	802.138	772.704	994.009	856.51	924.491	980.065	938.769	822.119	0.088474	NO	NEG		NO	NO
ENSRNOG00000023794	62.3919	0.595786	0.22873	2.60475	0.00919405	0.0889134	Mei4	80.9475	81.6602	67.3608	63.3586	57.6944	81.5519	63.4214	50.6914	27.3099	49.9229	47.8364	72.0956	0.275262	YES	POS		YES	NO
ENSRNOG00000001315	47.892	0.753038	0.28928	2.60315	0.00923724	0.0892661	Rtdr1	81.8999	63.7621	41.6996	47.5189	52.1111	56.0669	42.6875	39.3295	16.1836	37.6611	33.9655	57.1764	0.36446	YES	POS		YES	NO
ENSRNOG00000056135	1867.6	-0.203871	0.0783204	-2.60303	0.00924035	0.0892661	Tsc22d3	1708.47	1888.25	1860.44	1733.04	1566.12	1807.39	2214.87	2064.36	1909.67	1923.35	2028.06	1760.62	0.0981832	NO	NEG		NO	NO
ENSRNOG00000009681	2764.39	0.196256	0.0754084	2.60257	0.00925277	0.089321	Flot2	2627.46	2614.25	3142.44	3112.96	2996.39	2981.74	2549.05	2584.39	2469.02	2566.21	2542.17	2912.54	0.0943359	NO	POS		NO	NO
ENSRNOG00000019374	1254.23	-0.169202	0.0650162	-2.60246	0.00925586	0.089321	Csk	1240.88	1151.07	1305.52	1113.43	1176.22	1182.5	1352.58	1360.8	1275.47	1383.83	1343.17	1194.94	0.0764661	NO	NEG		NO	NO
ENSRNOG00000012134	57.726	0.930069	0.357468	2.60182	0.00927292	0.0893434	Scn4a	46.6639	38.0335	103.714	106.219	73.5138	60.1445	21.9536	35.8336	33.3788	57.8055	37.2428	71.3815	0.502853	YES	POS		YES	NO
ENSRNOG00000020889	10383.8	0.215481	0.0828186	2.60184	0.00927257	0.0893434	Nucb1	10675.6	9661.63	12163.4	11356.1	11438.4	10669	9420.52	9736.24	8571.27	10145.7	9468.44	10994	0.104523	NO	POS		NO	NO
ENSRNOG00000060305	3.83331	2.18399	0.839393	2.60187	0.00927168	0.0893434	AABR07008462.1	4.76162	10.0677	5.3461	3.72697	6.51388	3.05819	1.21964	0	1.01148	2.62752	1.21466	5.57908	0.781442	YES	POS		YES	NO
ENSRNOG00000008797	1336.29	-0.230078	0.0885231	-2.59908	0.00934751	0.089928	Tmpo	1377.06	1337.89	1234.95	1221.52	1097.12	1231.43	1468.45	1627.37	1420.12	1347.04	1465.74	1249.99	0.112289	NO	NEG		NO	NO
ENSRNOG00000011348	1057.18	-0.340951	0.131166	-2.59939	0.00933903	0.089928	Snx14	872.329	885.957	1044.63	989.512	1016.17	920.517	1575.78	1029.56	1139.94	1097.43	1210.68	954.851	0.19095	NO	NEG		NO	NO
ENSRNOG00000037217	65.6017	0.702582	0.270324	2.59904	0.00934843	0.089928	Nudt17	96.1847	90.6093	65.2224	69.8808	44.6666	98.8816	56.1036	48.0694	30.3443	56.0538	47.6428	77.5742	0.354112	YES	POS		YES	NO
ENSRNOG00000021815	1175.77	-0.183019	0.0704456	-2.59802	0.00937624	0.0901001	Lig3	1006.61	1143.24	1205.01	1102.25	1154.82	1081.58	1226.96	1271.65	1347.29	1218.29	1266.05	1115.59	0.0842368	NO	NEG		NO	NO
ENSRNOG00000048910	16.3604	0.942625	0.362816	2.59808	0.00937466	0.0901001	Zfp709l1	13.3325	16.7795	21.3844	16.7714	31.6389	21.4074	9.75715	9.61389	14.1607	8.7584	10.5725	20.219	0.429993	YES	POS		YES	NO
ENSRNOG00000008167	915.801	-0.292592	0.112656	-2.59721	0.00939844	0.0902657	Abhd6	947.562	900.5	838.268	745.395	844.013	764.549	1067.19	956.145	1203.66	890.73	1029.43	840.048	0.151111	NO	NEG		NO	NO
ENSRNOG00000022511	4.50836	1.87893	0.723667	2.5964	0.00942059	0.0904307	tGap1	5.71394	4.47453	8.55376	4.65872	6.51388	8.15519	1.21964	1.74798	4.04591	0	1.75338	6.345	0.636623	YES	POS		YES	NO
ENSRNOG00000048818	135.673	0.433082	0.166919	2.59457	0.00947107	0.0908673	Catsperd	193.322	163.32	148.622	134.171	148.889	121.308	87.8143	116.241	114.297	128.749	111.775	151.605	0.217148	YES	POS		YES	NO
ENSRNOG00000055903	1.81725	3.24121	1.2496	2.59381	0.00949188	0.0910189	7SK	0.952324	3.3559	2.13844	2.79523	4.65277	3.05819	1.21964	0	0	0	0.304911	2.82548	0.898974	YES	POS		YES	NO
ENSRNOG00000033593	1862.17	0.168162	0.0648719	2.59221	0.00953617	0.0913954	Osbpl9	2083.68	2092.96	1860.44	1891.44	1859.25	1901.18	1735.55	1798.67	1628.48	1770.07	1733.19	1948.16	0.077589	NO	POS		NO	NO
ENSRNOG00000005357	1732.47	0.166901	0.06439	2.59203	0.00954125	0.0913959	Ctc1	1827.51	1840.15	1927.8	1847.65	1821.1	1604.53	1670.91	1592.41	1581.95	1610.67	1613.99	1811.46	0.0762774	NO	POS		NO	NO
ENSRNOG00000005871	45.7259	0.593419	0.228968	2.59172	0.00954983	0.09143	Il1rn	48.5685	44.7453	57.7379	46.5872	60.486	59.1251	39.0286	46.3215	22.2525	32.4061	35.0022	52.875	0.265363	YES	POS		YES	NO
ENSRNOG00000002180	905.212	0.160416	0.0619174	2.5908	0.00957523	0.0916249	Tbc1d1	942.801	998.939	959.09	928.948	958.471	881.779	870.825	829.416	805.137	876.716	845.524	945.005	0.068698	NO	POS		NO	NO
ENSRNOG00000025940	1541.83	-0.209291	0.0807957	-2.59038	0.00958713	0.0916423	Mettl9	1461.82	1566.09	1365.39	1399.48	1349.3	1564.78	1720.92	1736.62	1765.03	1488.93	1677.87	1451.14	0.101082	NO	NEG		NO	NO
ENSRNOG00000048169	351.502	-0.264698	0.102184	-2.59042	0.009586	0.0916423	Tuba8	357.122	342.302	349.635	294.431	313.597	295.625	387.847	362.706	371.212	440.548	390.578	325.452	0.126164	NO	NEG		NO	NO
ENSRNOG00000005669	267.211	0.333122	0.128621	2.58995	0.00959907	0.0917046	Car8	293.316	280.777	328.25	300.953	254.041	287.47	287.836	208.01	232.64	198.816	231.825	290.801	0.158368	NO	POS		NO	NO
ENSRNOG00000008332	607.821	0.292639	0.112998	2.58978	0.00960374	0.0917046	Smo	688.53	639.858	623.355	604.702	702.569	677.9	529.325	654.618	451.119	506.236	535.325	656.152	0.139716	NO	POS		NO	NO
ENSRNOG00000010633	2077.53	-0.190671	0.0736335	-2.58947	0.00961244	0.0917395	Acsl1	1754.18	1915.1	2119.19	2019.09	2066.76	1924.62	2186.82	2381.62	2304.15	2103.77	2244.09	1966.49	0.0901999	NO	NEG		NO	NO
ENSRNOG00000009411	1939.04	-0.377806	0.145938	-2.58882	0.00963057	0.0918161	Chn2	1461.82	1531.41	1900	1801.99	1926.25	1768.66	1902.64	2131.66	2958.57	2007.43	2250.08	1731.69	0.212355	NO	NEG		NO	NO
ENSRNOG00000017069	1473.94	-0.273817	0.105764	-2.58894	0.00962726	0.0918161	Mark4	1255.16	1153.31	1559.99	1457.25	1424.68	1309.93	1707.5	1447.33	1643.65	1780.58	1644.77	1360.05	0.136774	NO	NEG		NO	NO
ENSRNOG00000001843	517.382	0.320568	0.123851	2.58835	0.00964375	0.0918936	Bcl6	625.677	609.655	580.586	611.224	419.68	527.029	436.632	478.072	449.096	436.168	449.992	562.308	0.16043	NO	POS		NO	NO
ENSRNOG00000023536	23.1113	0.711208	0.274871	2.58742	0.00966967	0.0920923	Adgrd1	24.7604	21.254	23.5228	32.611	32.5694	29.5625	14.6357	14.8578	17.1951	20.1443	16.7082	27.38	0.292547	YES	POS		YES	NO
ENSRNOG00000004362	1171.87	-0.374317	0.144715	-2.58658	0.00969333	0.0922693	Rps6ka5	959.943	1002.3	1119.47	1086.41	1025.47	1092.79	1164.76	1302.24	1845.95	1119.32	1358.07	1047.73	0.21767	NO	NEG		NO	NO
ENSRNOG00000007722	254.151	-0.270647	0.104658	-2.58601	0.00970948	0.0923264	Fam57a	222.844	238.269	221.328	228.277	224.264	273.199	307.35	301.526	259.95	264.504	283.333	234.697	0.127502	NO	NEG		NO	NO
ENSRNOG00000026049	330.9	-0.24232	0.0937021	-2.58607	0.00970781	0.0923264	Qrsl1	294.268	312.099	338.943	294.431	306.152	302.761	413.459	371.446	340.868	334.571	365.086	308.109	0.115152	NO	NEG		NO	NO
ENSRNOG00000009729	2182.65	-0.155458	0.060125	-2.58558	0.00972146	0.0923919	Ubp1	2147.49	2139.95	2010.13	2141.15	2111.43	1972.54	2397.82	2173.61	2477.11	2255.29	2325.96	2087.11	0.0719773	NO	NEG		NO	NO
ENSRNOG00000029049	658.516	-0.412094	0.159423	-2.58491	0.00974048	0.0924865	Zdhhc14	499.97	506.741	670.401	613.087	653.249	545.378	743.982	665.98	1034.74	651.625	774.082	581.471	0.233154	YES	NEG		NO	YES
ENSRNOG00000037162	805.525	0.348362	0.134769	2.58487	0.00974158	0.0924865	Slbp	1048.51	1016.84	735.623	803.163	759.332	922.555	787.89	712.302	620.036	648.998	692.306	881.003	0.181475	NO	POS		NO	NO
ENSRNOG00000000082	1022.49	-0.242039	0.0936526	-2.58443	0.00975397	0.0925558	Hltf	904.708	928.465	1087.4	940.129	920.318	934.788	1287.94	1160.66	1016.54	1044	1127.28	952.634	0.1228	NO	NEG		NO	NO
ENSRNOG00000015201	200.619	-0.28861	0.111695	-2.5839	0.0097689	0.0925959	Tmem266	159.99	173.388	183.906	191.007	190.764	204.899	251.247	208.884	233.651	208.45	225.558	183.992	0.135629	NO	NEG		NO	NO
ENSRNOG00000021480	80.8419	0.439225	0.169996	2.58374	0.00977347	0.0925959	Rad9b	105.708	93.9652	75.9146	74.5395	96.7777	95.8234	62.2018	75.1631	55.6313	72.6947	66.4227	90.4547	0.202611	YES	POS		YES	NO
ENSRNOG00000053047	33.7773	-0.783305	0.303129	-2.58407	0.00976419	0.0925959	Top2a	17.1418	26.8472	24.5921	28.8841	30.7083	29.5625	23.1732	49.8174	66.7576	40.2887	45.0092	26.2893	0.43691	YES	NEG		NO	YES
ENSRNOG00000060020	12.6313	1.43757	0.556573	2.5829	0.00979743	0.0927745	C1ql4	15.2372	15.6609	28.8689	14.9079	11.1667	16.3104	0	13.9838	4.04591	6.13088	6.04016	17.0253	0.634359	YES	POS		YES	NO
ENSRNOG00000056735	724.401	-0.258902	0.100345	-2.58012	0.00987658	0.0934753	Zc4h2	760.907	750.603	659.708	608.429	600.208	649.357	831.797	784.843	866.837	731.327	803.701	671.535	0.127049	NO	NEG		NO	NO
ENSRNOG00000002722	1552.09	-0.429188	0.166409	-2.57911	0.00990548	0.0937001	Sec14l1	1089.46	1191.34	1665.84	1461.91	1528.9	1241.63	1550.17	1695.54	2421.48	1674.61	1835.45	1363.18	0.240459	YES	NEG		NO	YES
ENSRNOG00000011762	261.276	-0.281772	0.109262	-2.57886	0.00991264	0.093719	Elf1	238.081	224.845	255.543	242.253	263.347	219.171	275.639	329.494	309.512	254.87	292.379	240.54	0.135408	NO	NEG		NO	NO
ENSRNOG00000007335	4.6806	2.55643	0.991441	2.5785	0.00992298	0.0937681	Ccl11	9.52324	5.59317	0	9.31744	6.51388	11.2134	0	2.62197	2.02296	0	1.16123	7.02685	0.925389	YES	POS		YES	NO
ENSRNOG00000002218	109.637	0.430987	0.16718	2.57798	0.00993795	0.0937774	Stbd1	156.181	107.389	115.476	103.424	110.736	140.677	90.2536	103.131	78.8953	90.2116	90.6228	122.314	0.21389	YES	POS		YES	NO
ENSRNOG00000015329	285.812	0.264709	0.102683	2.57793	0.00993944	0.0937774	Kpna2	289.507	268.472	335.735	328.905	335.93	279.315	254.905	260.449	244.778	260.125	255.064	306.311	0.123205	NO	POS		NO	NO
ENSRNOG00000042389	447.188	-0.233173	0.0904437	-2.5781	0.00993444	0.0937774	Bcl10	439.021	451.928	405.234	410.899	409.444	390.43	479.32	497.3	551.256	437.044	491.23	417.826	0.111284	NO	NEG		NO	NO
ENSRNOG00000042326	58.0669	-0.963254	0.373852	-2.57657	0.00997871	0.094099	Smpdl3b	31.4267	29.0845	34.215	65.2221	46.5277	45.8729	41.4679	73.4151	154.756	58.6813	82.0801	42.0581	0.636961	YES	NEG		NO	YES
ENSRNOG00000003925	34.056	0.651798	0.253063	2.57564	0.0100056	0.0942548	Hhat	32.379	40.2708	40.6303	36.338	38.1527	50.9699	34.15	25.3457	15.1722	27.151	25.4547	39.7901	0.289177	NO	POS		NO	NO
ENSRNOG00000005883	79.2837	0.501131	0.194556	2.57577	0.0100017	0.0942548	Nek10	83.8045	81.6602	79.1223	84.7887	118.18	90.7264	73.1786	49.8174	53.6083	77.9498	63.6385	89.7138	0.240303	NO	POS		NO	NO
ENSRNOG00000029212	1142.91	-0.342798	0.133125	-2.57501	0.0100237	0.0943765	Vcan	843.759	1028.02	1154.76	1167.47	1125.04	873.624	1270.87	1324.09	1521.26	1120.2	1309.11	1032.11	0.177198	NO	NEG		NO	NO
ENSRNOG00000005124	448.962	0.329801	0.128097	2.57461	0.0100353	0.0944365	Plekhh2	529.492	511.215	464.041	477.053	530.416	421.011	352.477	347.848	492.59	363.474	389.097	488.872	0.161879	NO	POS		NO	NO
ENSRNOG00000012595	1.86469	3.26536	1.26928	2.57261	0.0100936	0.0949359	AC124205.1	1.90465	3.3559	4.27688	0.931744	1.86111	5.09699	1.21964	0	0	0	0.304911	2.90454	0.982524	NO	POS		NO	NO
ENSRNOG00000048876	42.0433	1.43776	0.558999	2.57203	0.0101105	0.0950457	Dcdc2b	89.5185	70.4739	36.3535	24.2253	56.7638	60.1445	26.8322	32.3376	1.01148	22.7718	20.7383	56.2466	0.631136	NO	POS		NO	NO
ENSRNOG00000009771	717.638	-0.470523	0.182964	-2.57167	0.0101208	0.0950936	Cdh10	477.114	458.64	868.206	624.268	692.333	609.6	857.409	748.135	990.237	850.441	861.556	621.694	0.246242	NO	NEG		NO	NO
ENSRNOG00000000893	1168.66	0.164988	0.0641726	2.57101	0.0101402	0.0952267	Tmem248	1205.64	1275.24	1175.07	1163.75	1252.53	1255.9	1146.46	1058.4	1011.48	1142.1	1089.61	1221.35	0.0729972	NO	POS		NO	NO
ENSRNOG00000011134	282.73	-0.510392	0.198612	-2.56979	0.0101761	0.095515	Lama2	232.367	191.286	232.021	244.117	271.722	279.315	303.691	472.828	228.594	371.356	344.117	241.805	0.294641	NO	NEG		NO	NO
ENSRNOG00000046261	19.1052	-0.757357	0.294753	-2.56947	0.0101855	0.0955538	Acp5	18.0942	17.8981	13.8999	16.7714	12.0972	11.2134	23.1732	32.3376	26.2984	19.2685	25.2694	14.9957	0.34448	NO	NEG		NO	NO
ENSRNOG00000027935	300.024	0.745695	0.290285	2.56884	0.010204	0.0956777	Lrrc34	451.402	447.453	260.89	319.588	324.764	342.518	276.859	263.945	85.9756	226.843	213.406	357.769	0.354821	NO	POS		NO	NO
ENSRNOG00000024470	533.866	0.429044	0.167077	2.56794	0.0102305	0.0958763	Lman1	473.305	440.741	670.401	657.811	702.569	625.911	450.048	492.93	351.994	472.954	441.982	595.123	0.22405	NO	POS		NO	NO
ENSRNOG00000022738	39.8844	0.539074	0.209977	2.5673	0.0102495	0.0959895	AC098459.1	52.3778	39.1522	42.7688	52.1776	43.7361	43.8341	25.6125	37.5816	28.3214	33.2819	31.1993	45.6744	0.226237	NO	POS		NO	NO
ENSRNOG00000026914	570.244	1.11245	0.433336	2.56717	0.0102531	0.0959895	Dnah1	979.941	970.974	465.111	498.483	846.805	597.367	407.361	472.828	60.6887	402.887	335.941	726.447	0.504722	NO	POS		NO	NO
ENSRNOG00000014872	333.765	0.33693	0.131265	2.5668	0.0102642	0.0959944	Sec24d	349.503	304.268	390.265	366.175	408.513	366.983	270.761	344.352	234.663	302.165	287.985	364.285	0.16396	NO	POS		NO	NO
ENSRNOG00000058714	4.06739	-1.69191	0.65912	-2.56693	0.0102604	0.0959944	Klre1	0	1.11863	3.20766	1.86349	3.72222	3.05819	4.87857	9.61389	7.08035	6.13088	6.92592	2.1617	0.717871	NO	NEG		NO	NO
ENSRNOG00000033527	14.6488	1.27462	0.496654	2.56642	0.0102754	0.0960502	Pappa	11.4279	7.83043	28.8689	15.8396	30.7083	20.388	6.09822	5.24394	6.06887	14.0134	7.85612	19.1772	0.638328	NO	POS		NO	NO
ENSRNOG00000012014	1530.74	-0.200038	0.0779512	-2.5662	0.0102821	0.0960628	Fam160b2	1433.25	1510.15	1457.35	1609.12	1374.43	1283.42	1679.45	1613.38	1758.96	1587.9	1659.92	1444.62	0.0952567	NO	NEG		NO	NO
ENSRNOG00000026111	54.8194	0.724361	0.282432	2.56473	0.0103257	0.0964207	Morn5	72.3766	82.7788	51.3225	55.9046	62.3471	66.2609	43.9072	49.8174	16.1836	47.2954	39.3009	65.1651	0.332179	NO	POS		NO	NO
ENSRNOG00000028077	358.859	1.20037	0.468145	2.56411	0.0103442	0.0965437	Cfap44	551.396	502.266	333.597	365.243	568.569	460.768	228.073	285.795	22.2525	270.635	201.689	463.64	0.470167	NO	POS		NO	NO
ENSRNOG00000000412	2231.16	-0.286922	0.111918	-2.56368	0.0103568	0.0966116	Slc35f1	1893.22	1792.05	2346.94	2021.88	2124.46	2125.45	2299.03	2392.98	3012.18	2303.46	2501.91	2050.67	0.151829	NO	NEG		NO	NO
ENSRNOG00000010763	424.468	-0.375173	0.146364	-2.56328	0.0103689	0.0966751	Fam181b	351.408	289.726	367.812	396.923	428.055	440.38	606.163	443.987	442.016	478.209	492.594	379.05	0.199159	NO	NEG		NO	NO
ENSRNOG00000038473	15.2206	1.34324	0.5241	2.56294	0.010379	0.09672	Got1l1	28.5697	29.0845	9.62298	13.9762	13.0278	26.5044	8.5375	11.3619	1.01148	10.5101	7.85523	20.1309	0.626764	NO	POS		NO	NO
ENSRNOG00000003583	2731.54	0.24881	0.0971079	2.5622	0.010401	0.0968754	Smyd2	3137.91	2933.06	2769.28	2934.06	2797.25	2925.67	2668.58	2235.67	2099.83	2814.07	2454.54	2916.2	0.118685	NO	POS		NO	NO
ENSRNOG00000052194	4.89986	1.78835	0.698071	2.56185	0.0104116	0.0969245	AABR07067728.1	9.52324	5.59317	5.3461	3.72697	6.51388	10.194	2.43929	0	3.03443	2.62752	2.02531	6.81622	0.655239	NO	POS		NO	NO
ENSRNOG00000007561	43.0692	0.806302	0.314825	2.56111	0.0104337	0.0970806	Glb1l2	59.9964	70.4739	36.3535	58.6998	53.9722	32.6207	28.0518	20.9758	22.2525	47.2954	29.6439	52.0194	0.403631	NO	POS		NO	NO
ENSRNOG00000006653	10.4337	1.35014	0.527387	2.56006	0.0104656	0.097327	Slc38a4	19.0465	11.1863	13.8999	18.6349	6.51388	13.2522	8.5375	3.49596	1.01148	8.7584	5.45084	13.7556	0.572072	NO	POS		NO	NO
ENSRNOG00000032137	9.34765	2.14639	0.83869	2.55921	0.010491	0.0975137	Foxb2	0.952324	4.47453	17.1075	22.3618	23.2639	13.2522	2.43929	4.36995	0	5.25504	3.01607	13.5687	0.949744	NO	POS		NO	NO
ENSRNOG00000003105	348.83	0.417177	0.163075	2.55819	0.0105219	0.0977512	Kif19	450.449	450.809	325.043	336.359	412.236	352.712	280.518	370.572	227.583	282.021	290.173	387.935	0.213217	NO	POS		NO	NO
ENSRNOG00000007805	38.2398	-0.810806	0.317018	-2.5576	0.0105396	0.0978655	Mybl2	37.1406	43.6267	19.246	30.7475	16.75	28.5432	58.5429	35.8336	70.8035	41.1645	51.5861	29.3423	0.434966	NO	NEG		NO	NO
ENSRNOG00000038976	72.8392	-0.753958	0.294829	-2.55727	0.0105496	0.0979084	Galntl6	39.9976	31.3217	89.8144	66.1538	56.7638	59.1251	67.0804	80.407	120.366	117.363	96.304	57.1961	0.407088	NO	NEG		NO	NO
ENSRNOG00000021434	82.3832	0.601047	0.235101	2.55655	0.0105716	0.0980626	Usp51	105.708	115.219	80.1915	105.287	69.7916	95.8234	78.0572	48.9434	42.4821	82.329	62.9529	95.3368	0.292327	NO	POS		NO	NO
ENSRNOG00000006858	742.515	-0.201428	0.0787956	-2.55634	0.0105781	0.0980727	Pyurf	769.478	666.705	700.339	627.063	691.402	748.238	783.011	784.843	852.676	801.394	805.481	700.538	0.0933731	NO	NEG		NO	NO
ENSRNOG00000010911	288.579	0.695742	0.272302	2.55504	0.0106176	0.0983889	Tmem108	247.604	152.134	461.903	389.469	424.333	369.022	196.363	235.103	189.146	220.712	210.331	340.744	0.385308	NO	POS		NO	NO
ENSRNOG00000003476	3.66516	2.4866	0.973431	2.55447	0.0106349	0.0984985	Slc6a4	3.8093	7.83043	9.62298	5.59046	0.930554	5.09699	0	1.74798	2.02296	0	0.942734	5.48012	0.906457	NO	POS		NO	NO
ENSRNOG00000013660	1010.13	-0.188251	0.073703	-2.55418	0.0106439	0.0985315	Cog6	857.092	922.872	1000.79	1004.42	997.554	959.254	1012.3	1113.46	1157.13	1076.41	1089.83	956.997	0.0876717	NO	NEG		NO	NO
ENSRNOG00000027032	747.998	0.19663	0.0769927	2.55388	0.0106531	0.0985674	Rhbdd3	832.331	805.416	707.823	773.347	770.499	837.945	740.323	672.972	641.277	698.045	688.154	787.894	0.090052	NO	POS		NO	NO
ENSRNOG00000013746	1492.4	-0.126454	0.0495387	-2.55263	0.0106914	0.0988708	Senp3	1396.11	1444.16	1445.58	1467.5	1410.72	1476.09	1503.82	1609.01	1629.49	1541.48	1570.95	1440.03	0.052988	NO	NEG		NO	NO
ENSRNOG00000018552	737.613	-0.18676	0.0731841	-2.55192	0.010713	0.0990207	Slc25a38	703.767	734.942	646.878	737.941	647.666	720.715	842.773	755.127	811.205	775.119	796.056	698.651	0.0856835	NO	NEG		NO	NO
ENSRNOG00000002660	5748.01	0.239918	0.0940545	2.55084	0.0107462	0.0990348	Magee1	6551.99	6257.63	6493.37	5936.14	5876.45	5624.02	5500.59	4831.41	4500.07	5908.42	5185.12	6123.27	0.116176	NO	POS		NO	NO
ENSRNOG00000003233	32.8912	-0.653653	0.256205	-2.55129	0.0107325	0.0990348	Serpinf2	37.1406	29.0845	26.7305	24.2253	19.5416	24.4656	32.9304	56.8093	39.4476	38.537	41.9311	26.8647	0.327099	NO	NEG		NO	NO
ENSRNOG00000004555	25.3932	0.831148	0.325879	2.55049	0.0107573	0.0990348	Sec14l4	38.093	27.9658	21.3844	44.7237	28.8472	23.4462	20.7339	23.5977	11.1263	14.0134	17.3678	30.7434	0.400605	NO	POS		NO	NO
ENSRNOG00000011290	690.764	0.293966	0.11526	2.55046	0.0107581	0.0990348	Tm2d3	825.665	847.924	681.093	648.494	720.249	750.277	696.416	601.305	517.877	618.343	608.485	745.617	0.146652	NO	POS		NO	NO
ENSRNOG00000015300	1005.22	-0.166145	0.0651354	-2.55077	0.0107486	0.0990348	Spsb3	982.798	904.974	972.99	934.539	901.707	1053.04	1083.04	1068.89	1097.45	1052.76	1075.54	958.341	0.0744929	NO	NEG		NO	NO
ENSRNOG00000016469	20.5125	-1.36417	0.534718	-2.55119	0.0107354	0.0990348	Fxyd2	8.57092	16.7795	11.7614	11.1809	10.2361	17.3298	23.1732	78.6591	15.1722	12.2618	32.3166	12.6431	1.01751	NO	NEG		NO	NO
ENSRNOG00000016983	224.285	-0.378316	0.148279	-2.55137	0.01073	0.0990348	Myh7	242.843	236.032	174.283	175.168	204.722	168.201	258.564	237.725	304.455	240.856	260.4	200.208	0.193668	NO	NEG		NO	NO
ENSRNOG00000022711	97.9707	-0.377602	0.148034	-2.55078	0.0107481	0.0990348	Slco4c1	90.4708	99.5583	79.1223	80.13	93.0554	82.5713	106.109	104.005	139.584	105.101	113.7	87.4847	0.182552	NO	NEG		NO	NO
ENSRNOG00000019118	571.657	-0.910372	0.357151	-2.54899	0.0108037	0.0994035	Slc13a3	403.785	329.997	408.442	498.483	459.694	437.322	450.048	1737.49	527.992	463.32	794.713	422.954	0.722846	NO	NEG		NO	NO
ENSRNOG00000009205	1192.07	-0.462048	0.18137	-2.54755	0.0108483	0.0996629	Lmo4	1323.73	1275.24	875.691	926.153	907.291	906.245	1233.06	1414.99	1873.26	1185.01	1426.58	1035.73	0.261311	NO	NEG		NO	NO
ENSRNOG00000016353	484.079	0.21444	0.0841705	2.54768	0.0108441	0.0996629	Nim1k	581.87	523.52	501.464	483.575	469.93	513.777	442.731	448.357	455.165	420.403	441.664	512.356	0.0983018	NO	POS		NO	NO
ENSRNOG00000043031	27.0672	-0.699237	0.27445	-2.54777	0.0108414	0.0996629	Rd3l	21.9035	26.8472	27.7997	15.8396	16.75	21.4074	26.8322	33.2116	48.5509	31.5303	35.0312	21.7579	0.350722	NO	NEG		NO	NO
ENSRNOG00000007415	188.206	-0.384815	0.151087	-2.54698	0.010866	0.0997246	Ptgs1	140.944	146.541	160.383	180.758	213.097	164.123	204.9	249.961	235.674	185.678	219.053	167.641	0.196831	NO	NEG		NO	NO
ENSRNOG00000017631	463.643	-0.24107	0.094646	-2.54707	0.010863	0.0997246	Cyp20a1	453.306	422.843	446.934	443.51	430.847	395.527	535.423	579.455	452.131	476.457	510.867	432.161	0.118207	NO	NEG		NO	NO
ENSRNOG00000026503	23.7378	0.90664	0.355995	2.54678	0.0108723	0.0997323	Xrra1	37.1406	30.2031	34.215	21.4301	29.7777	22.4268	19.5143	22.7237	5.05739	14.8893	15.5462	29.1989	0.402319	NO	POS		NO	NO
ENSRNOG00000007581	105.832	-0.732451	0.287627	-2.54653	0.0108799	0.0997517	Slc17a8	80.9475	57.0503	84.4683	81.0617	122.833	75.4355	100.011	97.8868	231.628	126.997	139.131	83.6328	0.463454	NO	NEG		NO	NO
ENSRNOG00000009713	1946.25	-0.130905	0.051439	-2.54485	0.0109324	0.100135	Oxa1l	1905.6	1911.74	1958.81	1783.36	1858.32	1833.9	1990.46	2024.16	2161.53	2034.58	2052.68	1875.29	0.0573335	NO	NEG		NO	NO
ENSRNOG00000016472	268.869	-0.458391	0.180134	-2.54472	0.0109365	0.100135	2021-03-04	177.132	181.219	270.513	273.001	268.93	232.423	278.079	266.567	384.362	356.467	321.369	233.87	0.243411	NO	NEG		NO	NO
ENSRNOG00000060008	973.587	0.139561	0.0548446	2.54466	0.0109383	0.100135	Cog7	964.704	986.634	1052.11	1034.24	1024.54	1001.05	948.882	896.713	914.376	912.626	918.149	1010.55	0.0564517	NO	POS		NO	NO
ENSRNOG00000002373	1067.85	-0.284312	0.111776	-2.54359	0.010972	0.100373	Akap1	858.996	884.839	1129.1	1051.94	1037.57	930.711	1137.93	1132.69	1398.87	1115.82	1196.33	982.191	0.147023	NO	NEG		NO	NO
ENSRNOG00000008530	1391.52	0.207154	0.081445	2.54349	0.0109753	0.100373	Stoml1	1477.05	1371.44	1418.85	1425.57	1442.36	1686.08	1261.11	1192.12	1247.15	1393.46	1273.46	1470.23	0.100664	NO	POS		NO	NO
ENSRNOG00000045543	31.7928	-0.812949	0.319707	-2.54279	0.010997	0.100521	Frat2	17.1418	8.94906	27.7997	30.7475	26.9861	34.6595	39.0286	36.7076	42.4821	53.4263	42.9111	24.3806	0.398361	NO	NEG		NO	NO
ENSRNOG00000002876	61.0502	0.491904	0.193576	2.54115	0.011049	0.100946	Eef2kmt	79.0429	82.7788	66.2916	67.0855	59.5555	60.1445	42.6875	62.0533	50.5739	40.2887	48.9008	69.1498	0.227873	NO	POS		NO	NO
ENSRNOG00000016701	342.372	-0.329398	0.129668	-2.54031	0.0110753	0.101135	Gng8	273.317	331.115	307.935	360.585	335	254.85	390.286	436.995	402.568	331.068	390.229	310.467	0.166164	NO	NEG		NO	NO
ENSRNOG00000055471	23131	0.213877	0.0842582	2.53835	0.0111377	0.101654	Ywhah	27278.4	27341.6	22608.6	22891.1	22427.3	24335.1	20942.5	20657.6	20370.2	22457.4	21106.9	24480.3	0.108021	NO	POS		NO	NO
ENSRNOG00000001192	1444.54	-0.308093	0.121396	-2.53792	0.0111514	0.101708	Gltp	1095.17	1321.11	1497.98	1200.09	1474	1326.24	1461.13	1729.63	1878.31	1461.78	1632.71	1319.1	0.160664	NO	NEG		NO	NO
ENSRNOG00000008224	452.307	-0.265175	0.10449	-2.53781	0.0111548	0.101708	Jdp2	426.641	409.42	428.757	400.65	386.18	458.729	507.372	422.137	579.577	503.608	503.173	418.396	0.133687	NO	NEG		NO	NO
ENSRNOG00000054699	12.7072	1.14316	0.450554	2.53724	0.0111731	0.101824	LOC103690541	17.1418	31.3217	10.6922	13.9762	9.30554	15.291	8.5375	7.86591	5.05739	7.88256	7.33584	16.2881	0.593969	NO	POS		NO	NO
[truncated: 17,027 more rows]
