# Supplementary material for: RNA-sequencing of AVPV and ARH reveals vastly different temporal and transcriptomic responses to estradiol in the female rat hypothalamus
Source: PLoS One. 2021 Aug 18;16(8):e0256148. doi: 10.1371/journal.pone.0256148 (PMC8372949; doi:10.1371/journal.pone.0256148)
Supplement: S6 Table — (XLSX) [file pone.0256148.s006.xlsx]

## Sheet: DESeq2_results_AVPV_6hr_EB-ARH_
	baseMean	log2FoldChange	lfcSE	stat	pvalue	padj	geneName	S3_ARH 6 hr	S4_ARH 6 hr	S9_ARH 6 hr	S10_ARH 6 hr	S15_ARH 6 hr	S16_ARH 6 hr	S20_AVPV 6 hr	S21_AVPV 6 hr	S26_AVPV 6 hr	S27_AVPV 6 hr	mean_cond1	mean_cond2	Coefficient_of_Variation	DE	POSITIVE FC	# DE	DE POS	DE NEG	# DE POS	# DE NEG
ENSRNOG00000004632	20404.8	8.15345	0.311569	26.169	5.98593e-151	1.00528e-146	Pmch	21482.4	40089.8	35545.8	27827	42118	36506.7	128.147	205.593	68.9175	75.8027	119.615	33928.3	0.902141	YES	POS	3056	YES	NO	1330	1726
ENSRNOG00000012686	2075.74	4.815	0.254966	18.8849	1.51913e-79	1.27562e-75	Pomc	4122.64	3112.64	3273.35	2403	3620.3	3743.11	179.837	138.552	95.215	68.7695	120.593	3379.17	0.838582	YES	POS		YES	NO
ENSRNOG00000005392	707.646	-2.86686	0.152492	-18.8001	7.54059e-79	4.22122e-75	Ngfr	205.543	208.158	186.055	198.561	173.044	236.092	1137.17	1591.11	1351.15	1789.57	1467.25	201.242	0.952706	YES	NEG		NO	YES
ENSRNOG00000010681	300.987	7.34	0.436165	16.8285	1.50898e-63	6.33544e-60	Pitx2	461.793	580.702	546.921	539.965	517.036	351.367	1.07687	3.35207	4.53405	3.12589	3.02222	499.631	0.876262	YES	POS		YES	NO
ENSRNOG00000008706	160.351	2.5476	0.15388	16.5558	1.45397e-61	4.88359e-58	Tbx3	247.195	226.639	260.682	228.953	249.603	228.333	36.6135	30.1686	50.7813	44.5439	40.5268	240.234	0.647333	YES	POS		YES	NO
ENSRNOG00000010262	1078.11	5.84159	0.364147	16.0418	6.5195e-58	1.82481e-54	Hdc	1951.3	1688.61	1896.33	1551.01	1844.76	1724.69	49.5358	15.643	49.8745	9.37766	31.1077	1776.12	0.842223	YES	POS		YES	NO
ENSRNOG00000009269	1110.68	10.0883	0.643838	15.669	2.46513e-55	5.9142e-52	Cga	1839.93	1522.28	1955.63	1048.53	1282.63	3450.49	3.2306	3.35207	0	0.781472	1.84103	1849.91	1.03274	YES	POS		YES	NO
ENSRNOG00000007608	328.947	3.72544	0.252642	14.7459	3.26882e-49	6.86206e-46	Fezf1	749.735	448.415	501.941	469.051	517.036	444.473	52.7664	33.5207	49.8745	22.6627	39.7061	521.775	0.80102	YES	POS		YES	NO
ENSRNOG00000016102	498.005	4.37441	0.313764	13.9417	3.53348e-44	6.59347e-41	Ebf3	625.685	867.648	923.121	905.683	837.954	665.048	26.9217	32.4033	75.2652	20.3183	38.7271	804.19	0.816737	YES	POS		YES	NO
ENSRNOG00000013953	615.099	-2.90815	0.211407	-13.7561	4.67824e-43	7.85664e-40	Ntrk1	142.16	133.26	169.699	203.627	166.752	209.49	1032.71	1795.59	979.354	1318.34	1281.5	170.831	0.996932	YES	NEG		NO	YES
ENSRNOG00000024824	421.607	2.94913	0.220252	13.3898	6.93866e-41	1.05934e-37	Col22a1	989.687	509.695	697.196	526.796	553.742	602.976	96.918	88.2711	78.8924	71.8954	83.9942	646.682	0.760042	YES	POS		YES	NO
ENSRNOG00000002117	88.1652	2.94831	0.221217	13.3277	1.59735e-40	2.23549e-37	Barhl2	136.727	140.069	149.253	144.869	124.802	116.383	17.2299	11.1736	26.2975	14.848	17.3872	135.35	0.700214	YES	POS		YES	NO
ENSRNOG00000025012	552.121	-4.52989	0.342472	-13.227	6.12517e-40	7.91277e-37	Chat	45.2739	59.3347	28.6239	61.7972	33.5601	108.624	1010.1	1651.45	965.752	1556.69	1296	56.2024	1.21923	YES	NEG		NO	YES
ENSRNOG00000012682	123.506	5.46956	0.421776	12.9679	1.85991e-38	2.23109e-35	Nr5a1	287.942	152.714	226.947	180.326	230.726	137.443	2.15373	10.0562	3.62724	3.12589	4.74076	202.683	0.895012	YES	POS		YES	NO
ENSRNOG00000002451	107.929	6.08201	0.475172	12.7996	1.64809e-37	1.8452e-34	Fndc3c1	162.08	194.54	198.323	134.738	220.238	158.503	4.30746	1.11736	5.44086	0	2.71642	178.07	0.866934	YES	POS		YES	NO
ENSRNOG00000013369	48.2358	-4.24816	0.334079	-12.716	4.81863e-37	5.05776e-34	Gbx1	9.96025	1.9454	5.11141	1.01307	9.43879	7.75889	110.917	128.496	100.656	107.062	111.783	5.8713	1.14431	YES	NEG		NO	YES
ENSRNOG00000016977	5779.6	1.82312	0.152937	11.9207	9.231e-33	9.11914e-30	Calb2	7462.94	8145.39	8664.86	7527.1	9016.14	7815.42	2968.92	1926.32	2485.56	1783.32	2291.03	8105.31	0.528584	YES	POS		YES	NO
ENSRNOG00000004642	179.223	3.98363	0.336872	11.8253	2.88741e-32	2.69396e-29	Lmx1a	205.543	320.018	385.4	308.986	292.602	207.273	18.3067	11.1736	33.5519	9.37766	18.1025	286.637	0.826981	YES	POS		YES	NO
ENSRNOG00000017307	480.427	1.36014	0.115107	11.8163	3.21387e-32	2.84072e-29	Prss23	709.894	575.838	708.442	551.109	635.545	631.795	245.525	258.109	268.416	219.594	247.911	635.437	0.429561	YES	POS		YES	NO
ENSRNOG00000029342	437.115	3.4619	0.295991	11.696	1.33664e-31	1.12238e-28	Scn7a	768.75	717.853	718.664	570.358	749.859	597.434	38.7672	36.8727	117.885	54.703	62.057	687.153	0.753506	YES	POS		YES	NO
ENSRNOG00000010597	704.031	-2.75399	0.239546	-11.4967	1.37043e-30	1.09595e-27	Slc5a7	177.474	172.168	221.835	233.006	203.458	273.778	919.644	1352	1294.92	2192.03	1439.65	213.62	1.00212	YES	NEG		NO	YES
ENSRNOG00000027837	257.466	4.57809	0.400504	11.4308	2.93352e-30	2.23934e-27	Gm14569	527.893	394.916	546.921	410.293	269.53	356.909	7.53806	6.70413	17.2294	36.7292	17.0502	417.744	0.859743	YES	POS		YES	NO
ENSRNOG00000053562	398.117	-1.8337	0.161117	-11.3812	5.18732e-30	3.78765e-27	Arx	175.663	214.967	191.167	224.901	179.337	192.864	648.273	873.772	521.415	758.809	700.567	196.483	0.690426	YES	NEG		NO	YES
ENSRNOG00000047891	843.664	-4.38469	0.388399	-11.2892	1.48464e-29	1.03888e-26	Foxg1	111.374	108.942	28.6239	92.1892	52.4377	171.804	1886.67	2334.16	1409.18	2241.26	1967.82	94.2285	1.183	YES	NEG		NO	YES
ENSRNOG00000010806	726.915	11.3092	1.01465	11.1459	7.49702e-29	5.0362e-26	Npvf	1385.38	1047.6	1672.45	749.671	1242.77	1169.38	0	1.11736	0	0.781472	0.474707	1211.21	0.917544	YES	POS		YES	NO
ENSRNOG00000028348	455.002	-5.80617	0.52399	-11.0807	1.55671e-28	1.00551e-25	Lhx8	17.2041	22.3721	3.06685	20.2614	5.24377	50.987	1072.56	1328.54	833.358	1196.43	1107.72	19.8559	1.26358	YES	NEG		NO	YES
ENSRNOG00000057702	196.444	-2.83053	0.256397	-11.0396	2.46004e-28	1.53015e-25	Insrr	63.3834	59.3347	57.2478	43.5619	44.0477	74.2636	417.824	604.489	266.602	333.688	405.651	56.9732	1.01339	YES	NEG		NO	YES
ENSRNOG00000010694	505.655	0.99529	0.0908215	10.9587	6.03309e-28	3.61856e-25	Tpbg	698.123	598.21	661.417	577.449	631.35	624.036	320.906	298.334	302.874	343.847	316.49	631.764	0.329115	YES	POS		YES	NO
ENSRNOG00000046560	753.35	-1.1971	0.109615	-10.9209	9.15641e-28	5.30251e-25	AC109096.1	472.659	441.606	503.985	561.24	536.962	462.208	1243.78	1222.39	976.634	1112.03	1138.71	496.443	0.452461	YES	NEG		NO	YES
ENSRNOG00000047686	181.482	-2.69768	0.249701	-10.8036	3.30819e-27	1.85193e-24	Pou3f1	58.856	62.2528	56.2255	55.7188	57.6815	49.8786	296.138	493.871	212.193	472.009	368.553	56.7689	0.98823	YES	NEG		NO	YES
ENSRNOG00000057315	441.51	-3.95932	0.372843	-10.6193	2.42445e-26	1.31343e-23	Kcnh3	93.2641	45.7169	52.1364	74.9671	56.6327	65.3963	535.203	1476.03	466.1	1549.66	1006.75	64.6856	1.34232	YES	NEG		NO	YES
ENSRNOG00000023389	171.1	-3.54613	0.335319	-10.5754	3.87498e-26	2.03364e-23	Ephx4	32.5972	40.8534	23.5125	33.4313	40.9014	23.2767	247.679	502.81	198.591	567.348	379.107	32.4287	1.21562	YES	NEG		NO	YES
ENSRNOG00000008312	395.639	2.09415	0.199077	10.5193	7.04184e-26	3.58366e-23	Stra6	643.794	484.405	791.246	506.534	428.94	566.399	145.377	131.848	152.344	105.499	133.767	570.22	0.621481	YES	POS		YES	NO
ENSRNOG00000016385	295.926	-4.21954	0.40591	-10.3953	2.60591e-25	1.28717e-22	Gabrd	38.9355	26.2629	36.8022	46.6011	40.9014	31.0356	337.059	897.237	272.043	1232.38	684.68	36.7564	1.44429	YES	NEG		NO	YES
ENSRNOG00000018892	1927.39	5.57878	0.53988	10.3334	4.97763e-25	2.38841e-22	Hcrt	1050.35	3449.19	4060.5	3167.86	3561.57	3718.72	129.224	39.1075	87.9605	9.37766	66.4174	3168.04	0.929971	YES	POS		YES	NO
ENSRNOG00000008671	271.199	5.2679	0.511752	10.2939	7.51032e-25	3.50357e-22	Dct	504.351	132.287	407.891	273.528	377.551	969.861	16.153	11.1736	14.5089	4.68883	11.6311	444.245	1.14073	YES	POS		YES	NO
ENSRNOG00000054562	107.103	2.61053	0.254045	10.2759	9.05212e-25	4.10868e-22	AABR07043098.1	167.513	175.086	178.899	150.947	161.508	131.901	24.7679	17.8777	45.3405	17.1924	26.2946	160.976	0.664318	YES	POS		YES	NO
ENSRNOG00000025608	68.2709	3.24004	0.317734	10.1974	2.03739e-24	9.00417e-22	Lrat	139.443	98.2427	145.164	92.1892	71.3153	91.9982	7.53806	10.0562	12.6953	14.0665	11.089	106.392	0.78917	YES	POS		YES	NO
ENSRNOG00000011548	62.1713	3.36976	0.330619	10.1923	2.14684e-24	9.24463e-22	Ebf2	63.3834	124.506	124.718	104.346	92.2904	75.3721	7.53806	6.70413	12.6953	10.1591	9.27416	97.436	0.792961	YES	POS		YES	NO
ENSRNOG00000024438	77.669	6.7656	0.667573	10.1346	3.8783e-24	1.6283e-21	Bsx	109.563	111.86	138.008	129.673	159.411	124.142	0	0	0.906809	3.12589	1.00817	128.776	0.867808	YES	POS		YES	NO
ENSRNOG00000007456	4026.24	1.52946	0.15428	9.91348	3.63752e-23	1.48996e-20	Calb1	5972.53	4981.2	5435.47	4875.9	5875.12	5567.56	2304.49	1575.47	2223.5	1451.19	1888.66	5451.3	0.468722	YES	POS		YES	NO
ENSRNOG00000026150	57.9114	-3.47304	0.351942	-9.86822	5.71709e-23	2.28602e-20	Zar1	7.24382	7.7816	20.4456	14.183	9.43879	9.97571	117.378	175.425	73.4515	143.791	127.511	11.5114	1.12212	YES	NEG		NO	YES
ENSRNOG00000036711	59.4584	2.26041	0.229139	9.86476	5.91755e-23	2.31115e-20	Spn	80.5875	72.9525	98.1391	78.0063	91.2416	100.866	16.153	18.995	23.577	14.0665	18.1979	86.9654	0.615505	YES	POS		YES	NO
ENSRNOG00000000860	114.994	2.06632	0.209602	9.85833	6.30928e-23	2.40814e-20	Vwa7	153.931	167.304	203.434	173.235	139.484	156.286	37.6903	22.3471	51.6881	44.5439	39.0674	165.612	0.589091	YES	POS		YES	NO
ENSRNOG00000043225	518.838	-1.00104	0.102241	-9.791	1.23069e-22	4.59294e-20	Zfp771	322.35	358.926	380.289	421.436	414.258	325.873	758.114	718.46	751.745	736.928	741.312	370.522	0.374586	YES	NEG		NO	YES
ENSRNOG00000059605	2253.79	-3.06345	0.314943	-9.72701	2.3129e-22	8.4441e-20	Ddn	642.889	512.613	579.634	626.076	561.083	506.545	2678.17	5231.46	2573.52	8625.88	4777.26	571.473	1.20834	YES	NEG		NO	YES
ENSRNOG00000002911	57.8968	-3.39966	0.350986	-9.68603	3.45707e-22	1.22348e-19	Alb	9.96025	10.6997	13.2897	10.1307	10.4875	17.7346	81.8418	198.889	79.7992	146.135	126.666	12.0504	1.1711	YES	NEG		NO	YES
ENSRNOG00000023077	1267.66	1.57429	0.162552	9.68486	3.49691e-22	1.22348e-19	Cpne9	2220.23	1664.29	1881	1737.41	1594.11	1259.16	641.812	605.607	588.519	484.512	580.113	1726.03	0.50393	YES	POS		YES	NO
ENSRNOG00000016147	4699.4	1.8282	0.189949	9.62468	6.29029e-22	2.1559e-19	Slc17a6	6660.69	6427.6	6941.3	6836.19	6761.32	5937.77	2239.88	1539.72	2442.94	1206.59	1857.28	6594.14	0.528589	YES	POS		YES	NO
ENSRNOG00000051993	107.562	-1.48629	0.156599	-9.49104	2.28734e-21	7.68272e-19	Gdf10	62.4779	44.7442	65.4261	71.9279	69.2178	62.0711	153.992	176.542	172.294	196.931	174.94	62.6442	0.551362	YES	NEG		NO	YES
ENSRNOG00000005457	1244.44	-3.3135	0.349413	-9.48307	2.46917e-21	8.13085e-19	Lamp5	266.21	231.503	269.883	314.051	269.53	280.428	1383.77	3536.43	1206.06	4686.48	2703.19	271.934	1.27901	YES	NEG		NO	YES
ENSRNOG00000003765	41.5944	4.44208	0.469386	9.46362	2.97473e-21	9.60723e-19	Nr0b1	95.9806	50.5804	67.4706	49.6404	75.5103	64.2879	5.38433	1.11736	3.62724	2.34441	3.11833	67.245	0.854518	YES	POS		YES	NO
ENSRNOG00000008939	1065.57	0.777979	0.082929	9.38126	6.51865e-21	2.06555e-18	Nxph1	1210.62	1222.68	1349.41	1385.88	1329.82	1176.03	676.272	746.394	788.017	770.531	745.303	1279.07	0.266988	YES	POS		YES	NO
ENSRNOG00000005109	367.041	1.13475	0.121736	9.32134	1.14877e-20	3.57266e-18	Rprm	552.341	415.343	453.893	454.868	500.256	437.823	244.449	208.946	186.803	215.686	213.971	469.087	0.374555	YES	POS		YES	NO
ENSRNOG00000003209	3102.8	-3.19308	0.344518	-9.26825	1.89217e-20	5.77765e-18	Pcp4l1	713.516	747.034	664.483	730.422	775.029	741.528	4021.02	9580.21	2495.54	10559.2	6664	728.669	1.23704	YES	NEG		NO	YES
ENSRNOG00000007765	340.775	2.17603	0.237285	9.1705	4.70814e-20	1.41194e-17	Frzb	613.913	381.298	558.166	388.005	474.037	553.098	143.223	100.562	130.581	64.8621	109.807	494.753	0.622972	YES	POS		YES	NO
ENSRNOG00000017302	565.807	8.06253	0.883112	9.12968	6.87019e-20	2.02418e-17	Slc6a3	134.011	721.743	2499.48	1285.58	763.493	239.417	3.2306	6.70413	3.62724	0.781472	3.58586	940.621	1.42831	YES	POS		YES	NO
ENSRNOG00000013209	54.6959	3.5894	0.393563	9.12028	7.49288e-20	2.16958e-17	Barhl1	69.7217	80.7341	81.7826	108.398	96.4854	79.8057	17.2299	6.70413	4.53405	1.56294	7.50775	86.1546	0.769537	YES	POS		YES	NO
ENSRNOG00000019985	845.383	-1.78679	0.196395	-9.09793	9.20722e-20	2.62078e-17	Asic4	456.36	458.142	318.952	396.11	428.94	503.219	1313.78	1705.08	1004.74	1868.5	1473.03	426.954	0.694393	YES	NEG		NO	YES
ENSRNOG00000005284	376.656	-3.37225	0.37721	-8.93998	3.89245e-19	1.0895e-16	Itpka	95.0751	69.0617	74.6266	94.2154	68.169	75.3721	430.746	1122.94	327.358	1408.99	822.51	79.42	1.30031	YES	NEG		NO	YES
ENSRNOG00000007049	562.77	-1.60362	0.180961	-8.86169	7.88088e-19	2.1697e-16	Bcl11a	335.932	303.482	304.64	275.555	323.016	317.006	871.185	1143.05	612.096	1141.73	942.016	309.939	0.636606	YES	NEG		NO	YES
ENSRNOG00000039969	52.6555	2.62121	0.296504	8.84039	9.53835e-19	2.58366e-16	Dsc2	83.3039	59.3347	100.184	64.8364	76.559	90.8898	17.2299	6.70413	18.1362	9.37766	12.862	79.1846	0.689279	YES	POS		YES	NO
ENSRNOG00000015863	72.4296	1.70051	0.192935	8.81389	1.20877e-18	3.22223e-16	Npsr1	88.7368	104.079	97.1168	103.333	119.558	88.673	22.6142	32.4033	38.086	29.6959	30.6999	100.249	0.512607	YES	POS		YES	NO
ENSRNOG00000026091	478.583	-2.39949	0.272813	-8.79537	1.42572e-18	3.68362e-16	Slc10a4	100.508	173.141	294.417	176.274	161.508	154.069	739.807	985.508	763.533	1237.07	931.479	176.653	0.866883	YES	NEG		NO	YES
ENSRNOG00000060237	104.35	1.67694	0.190638	8.79646	1.41201e-18	3.68362e-16	Inhbb	106.846	138.123	168.677	128.66	145.777	175.129	45.2284	48.0463	47.1541	39.855	45.071	143.869	0.521949	YES	POS		YES	NO
ENSRNOG00000012283	89.1626	6.28023	0.716595	8.76398	1.8848e-18	4.79595e-16	Chrna6	59.7615	100.188	331.219	205.653	117.46	69.83	3.2306	0	2.72043	1.56294	1.87849	147.352	1.21027	YES	POS		YES	NO
ENSRNOG00000010777	461.026	1.02272	0.117253	8.7224	2.72372e-18	6.82719e-16	Tox	633.834	596.265	609.28	583.527	534.865	514.303	265.986	254.757	345.494	271.952	284.547	578.679	0.341519	YES	POS		YES	NO
ENSRNOG00000026055	41.759	3.61675	0.416117	8.69167	3.5716e-18	8.82081e-16	Neurod6	42.5574	67.1163	95.0722	72.9409	70.2665	48.7702	1.07687	4.46942	9.06809	6.25177	5.21654	66.1206	0.825508	YES	POS		YES	NO
ENSRNOG00000010248	4453.73	0.601667	0.0696178	8.64243	5.50281e-18	1.33934e-15	Serpini1	5657.42	5077.49	5323.02	4979.23	5225.94	4677.5	3410.44	3571.07	3245.47	3369.71	3399.17	5156.77	0.211937	YES	POS		YES	NO
ENSRNOG00000051264	383.543	-2.54601	0.294749	-8.63789	5.72597e-18	1.37374e-15	Dlx6as	125.861	133.26	125.741	141.83	116.412	140.768	495.358	1103.95	380.86	1071.4	762.891	130.645	1.02422	YES	NEG		NO	YES
ENSRNOG00000000653	32.2356	4.28002	0.496554	8.61943	6.72868e-18	1.59157e-15	Nr5a2	44.3684	40.8534	69.5152	57.7449	48.2427	49.8786	5.38433	5.58678	0	0.781472	2.93815	51.7672	0.820046	YES	POS		YES	NO
ENSRNOG00000008890	664.655	4.21437	0.489274	8.61352	7.08511e-18	1.62996e-15	Slc18a2	737.964	1006.74	1597.83	1159.96	1081.27	832.418	64.612	21.2298	129.674	14.848	57.5909	1069.36	0.85739	YES	POS		YES	NO
ENSRNOG00000040201	508.506	-2.47967	0.287852	-8.61438	7.03231e-18	1.62996e-15	Atp6ap1l	218.22	180.922	172.766	153.986	152.069	199.514	830.264	1441.39	454.311	1281.61	1001.89	179.58	0.978221	YES	NEG		NO	YES
ENSRNOG00000004476	252.787	1.03516	0.120321	8.60331	7.7448e-18	1.75765e-15	Wif1	326.877	304.455	345.531	283.659	313.577	331.415	166.914	177.66	126.953	150.824	155.588	317.586	0.340913	YES	POS		YES	NO
ENSRNOG00000023664	95.7216	1.27009	0.14778	8.59443	8.36776e-18	1.87371e-15	Lepr	114.09	124.506	120.629	140.817	127.948	123.034	49.5358	48.0463	50.7813	57.8289	51.5481	125.171	0.404098	YES	POS		YES	NO
ENSRNOG00000025587	1017.57	2.80185	0.330124	8.48727	2.11553e-17	4.67476e-15	Plagl1	1555.61	1501.85	1763.44	1686.76	1418.96	1362.24	173.375	90.5058	425.294	197.712	221.722	1548.14	0.687374	YES	POS		YES	NO
ENSRNOG00000004179	1096.85	-1.70526	0.201397	-8.46717	2.51423e-17	5.48363e-15	Nts	498.012	669.218	483.539	462.972	569.473	772.564	2472.48	1964.31	1595.08	1480.89	1878.19	575.963	0.661866	YES	NEG		NO	YES
ENSRNOG00000016346	377.541	-1.00104	0.11854	-8.44473	3.04736e-17	6.56121e-15	Prkcd	277.981	267.492	270.905	262.385	234.921	302.597	507.204	652.536	502.372	497.016	539.782	269.38	0.389785	YES	NEG		NO	YES
ENSRNOG00000055564	500.867	-1.53585	0.182194	-8.42974	3.46436e-17	7.36461e-15	RGD1564664	292.469	285.974	286.239	255.293	311.48	275.995	841.033	973.217	513.254	973.714	825.304	284.575	0.611758	YES	NEG		NO	YES
ENSRNOG00000019742	1685.5	0.802405	0.095247	8.42447	3.624e-17	7.60768e-15	Stat3	2003.82	2037.81	2122.26	2131.5	2007.32	1892.06	1171.63	1022.38	1372.91	1093.28	1165.05	2032.46	0.273574	YES	POS		YES	NO
ENSRNOG00000017556	560.754	-2.90781	0.345643	-8.41277	4.00448e-17	8.30261e-15	Chrm4	179.284	168.277	147.209	137.777	176.191	125.251	655.812	1584.41	513.254	1920.08	1168.39	155.665	1.17301	YES	NEG		NO	YES
ENSRNOG00000010547	157.122	3.41365	0.406174	8.40441	4.30016e-17	8.70083e-15	Foxb1	294.28	230.53	308.729	284.672	197.166	162.937	38.7672	10.0562	36.2724	7.81472	23.2276	246.386	0.787028	YES	POS		YES	NO
ENSRNOG00000022129	44.9448	4.32977	0.515105	8.40561	4.25638e-17	8.70083e-15	Galp	122.239	81.7068	55.2032	33.4313	53.4865	88.673	5.38433	3.35207	3.62724	2.34441	3.67701	72.4567	0.948783	YES	POS		YES	NO
ENSRNOG00000010265	144.189	2.0116	0.239647	8.39399	4.69906e-17	9.39476e-15	Ada	242.668	172.168	197.3	189.444	199.263	236.092	64.612	35.7554	72.5447	32.0403	51.2381	206.156	0.578545	YES	POS		YES	NO
ENSRNOG00000005776	672.834	-3.09714	0.372422	-8.3162	9.08298e-17	1.79458e-14	Bcl11b	191.056	162.441	181.966	171.209	140.533	156.286	795.804	1832.46	528.67	2567.92	1431.21	167.248	1.26378	YES	NEG		NO	YES
ENSRNOG00000016944	43.569	6.23424	0.752537	8.28429	1.18815e-16	2.32021e-14	Rax	85.1149	51.5531	87.9163	80.0324	69.2178	57.6375	1.07687	2.23471	0.906809	0	1.0546	71.912	0.878141	YES	POS		YES	NO
ENSRNOG00000013304	197.713	1.02144	0.124442	8.20819	2.24554e-16	4.33466e-14	Arg1	201.921	263.602	255.571	265.424	256.945	244.959	134.608	111.736	125.14	117.221	122.176	248.07	0.342011	YES	POS		YES	NO
ENSRNOG00000046261	31.3122	-2.17888	0.265797	-8.19754	2.45359e-16	4.68245e-14	Acp5	12.6767	12.6451	14.312	12.1568	11.5363	14.4094	75.3806	60.3372	42.62	57.0474	58.8463	12.956	0.796858	YES	NEG		NO	YES
ENSRNOG00000019987	870.072	-1.54868	0.189195	-8.18565	2.7084e-16	5.11066e-14	Scand1	488.052	472.732	439.581	475.129	589.4	483.268	1766.06	1825.76	1017.44	1143.29	1438.14	491.36	0.627882	YES	NEG		NO	YES
ENSRNOG00000004606	256.774	-1.14959	0.140506	-8.18184	2.79549e-16	5.21639e-14	Meis1	148.498	159.523	174.81	203.627	167.801	181.78	375.826	436.886	305.595	413.398	382.926	172.673	0.44554	YES	NEG		NO	YES
ENSRNOG00000053232	119.774	1.36401	0.166799	8.17758	2.8959e-16	5.34438e-14	Ror2	176.568	133.26	149.253	167.156	155.216	168.479	73.2269	60.3372	68.9175	45.3253	61.9517	158.322	0.430948	YES	POS		YES	NO
ENSRNOG00000027520	2422.71	0.579259	0.0710512	8.1527	3.55901e-16	6.49674e-14	Pls3	2585.14	2716.75	2898.17	2902.44	2871.49	2779.9	1788.67	1804.53	2074.78	1805.2	1868.3	2792.31	0.203357	YES	POS		YES	NO
ENSRNOG00000010803	1394.14	0.84967	0.105189	8.07757	6.60728e-16	1.19315e-13	Gabra5	1758.44	1494.07	1779.79	1729.31	1873.07	1541.8	1058.56	823.491	985.702	897.129	941.22	1696.08	0.293519	YES	POS		YES	NO
ENSRNOG00000056944	500.561	0.956512	0.118728	8.05635	7.8609e-16	1.40442e-13	Arhgap24	619.346	633.228	695.152	638.233	565.278	575.266	321.983	271.517	386.301	299.304	319.776	621.084	0.323646	YES	POS		YES	NO
ENSRNOG00000001302	560.299	-3.79115	0.470743	-8.05354	8.0435e-16	1.42192e-13	Adora2a	77.871	84.6249	103.251	78.0063	92.2904	111.95	539.51	1298.37	349.122	2868	1263.75	91.3321	1.6003	YES	NEG		NO	YES
ENSRNOG00000020293	35.8748	3.99701	0.496749	8.04634	8.53056e-16	1.49232e-13	Chrna10	86.9258	65.1709	75.6489	39.5097	33.5601	43.2281	2.15373	6.70413	2.72043	3.12589	3.67605	57.3406	0.895027	YES	POS		YES	NO
ENSRNOG00000013441	323.697	-3.69324	0.459311	-8.04083	8.92336e-16	1.54494e-13	Gnrh1	79.682	61.2801	31.6907	48.6273	26.2189	88.673	933.643	1261.49	457.939	247.726	725.201	56.0287	1.34595	YES	NEG		NO	YES
ENSRNOG00000004730	991.233	-3.14701	0.392857	-8.01057	1.14182e-15	1.95671e-13	Meis2	257.156	313.209	130.852	245.163	228.628	260.477	1222.24	2345.33	854.214	4055.06	2119.21	239.247	1.28949	YES	NEG		NO	YES
ENSRNOG00000004757	534.879	-1.84896	0.231318	-7.99313	1.31559e-15	2.23172e-13	Tmem158	293.375	232.475	264.771	298.855	268.481	215.032	655.812	737.455	897.741	1484.8	943.951	262.165	0.77371	YES	NEG		NO	YES
ENSRNOG00000015393	3813.12	-0.921831	0.115719	-7.96611	1.63753e-15	2.75006e-13	Slc32a1	2509.08	2909.35	2702.91	2936.89	2937.56	2856.38	5191.57	4432.55	5139.79	6515.13	5319.76	2808.69	0.366157	YES	NEG		NO	YES
ENSRNOG00000011423	33.5344	8.30472	1.05545	7.8684	3.59196e-15	5.97261e-13	Pitx1	70.6272	47.6623	63.3815	36.4705	44.0477	73.1552	0	0	0	0	0	55.8907	0.924664	YES	POS		YES	NO
ENSRNOG00000015667	127.926	1.54339	0.197847	7.80096	6.14375e-15	1.01155e-12	Epcam	193.772	153.687	223.88	143.856	189.824	135.226	59.2276	65.924	66.1971	47.6698	59.7546	173.374	0.502293	YES	POS		YES	NO
ENSRNOG00000004882	284.47	1.51997	0.194952	7.79664	6.35788e-15	1.03664e-12	Capn6	478.092	371.571	382.334	356.6	389.088	330.307	153.992	98.3273	180.455	103.936	134.177	384.665	0.480264	YES	POS		YES	NO
ENSRNOG00000019857	1955.81	-2.85548	0.366695	-7.78707	6.85803e-15	1.10744e-12	Gng7	625.685	511.64	493.762	629.115	579.961	517.629	1936.21	3935.33	2013.12	8315.64	4050.07	559.632	1.27635	YES	NEG		NO	YES
ENSRNOG00000028649	400.284	0.840544	0.108542	7.74396	9.63687e-15	1.54135e-12	Tox3	570.451	444.524	492.74	491.338	478.232	437.823	264.909	293.865	282.018	246.945	271.934	485.851	0.291327	YES	POS		YES	NO
ENSRNOG00000028751	27.2651	3.15032	0.407019	7.73999	9.94207e-15	1.57516e-12	Nxf3	50.7067	33.0718	47.025	31.4051	49.2914	42.1197	5.38433	2.23471	9.06809	2.34441	4.75789	42.27	0.749073	YES	POS		YES	NO
ENSRNOG00000009140	1614.37	-1.41414	0.182937	-7.73021	1.07372e-14	1.68524e-12	C1qtnf4	1030.43	982.427	936.41	814.507	1107.48	942.151	2681.4	3289.5	1647.67	2711.71	2582.57	968.902	0.572897	YES	NEG		NO	YES
ENSRNOG00000019495	27.5478	-3.44979	0.447005	-7.71756	1.18574e-14	1.84383e-12	Gbx2	3.62191	5.8362	5.11141	8.10455	3.14626	7.75889	40.9209	35.7554	58.9426	106.28	60.4748	5.59654	1.23059	YES	NEG		NO	YES
ENSRNOG00000023688	518.608	-3.20239	0.415154	-7.71374	1.22184e-14	1.88253e-12	Drd1	126.767	107.97	123.696	120.555	143.679	104.191	472.744	1013.44	494.211	2478.83	1114.81	121.143	1.4428	YES	NEG		NO	YES
ENSRNOG00000033261	2419.62	-1.25321	0.162701	-7.70257	1.33361e-14	2.03606e-12	Fam107a	1387.19	1363.73	1499.69	1564.18	1831.12	1700.3	2799.85	4419.14	3211.01	4420	3712.5	1557.7	0.504164	YES	NEG		NO	YES
ENSRNOG00000009284	29.8329	8.137	1.06277	7.65644	1.9116e-14	2.8922e-12	Foxa1	41.6519	59.3347	67.4706	45.5881	57.6815	26.6019	0	0	0	0	0	49.7215	0.936222	YES	POS		YES	NO
ENSRNOG00000012512	378.676	-3.17625	0.415508	-7.64428	2.10122e-14	3.15071e-12	Nexn	103.224	98.2427	86.894	87.1239	90.1928	73.1552	388.749	1202.27	255.72	1401.18	811.981	89.8055	1.31753	YES	NEG		NO	YES
ENSRNOG00000018366	1218.95	-2.52684	0.334219	-7.56045	4.01678e-14	5.96972e-12	RGD1310819	450.022	397.834	390.512	428.528	438.379	412.329	1343.93	2881.66	1104.49	4341.86	2417.98	419.601	1.10683	YES	NEG		NO	YES
ENSRNOG00000014678	105.164	2.09248	0.277545	7.53923	4.72738e-14	6.96418e-12	Fzd5	162.986	135.205	189.122	154.999	145.777	123.034	23.6911	17.8777	54.4086	44.5439	35.1303	151.854	0.603521	YES	POS		YES	NO
ENSRNOG00000000007	10414.9	-0.936846	0.124483	-7.5259	5.2359e-14	7.64624e-12	Gad1	7609.63	7841.91	7212.2	7341.71	7777.56	7972.81	13191.6	15562.5	11628	18010.6	14598.2	7625.97	0.379351	YES	NEG		NO	YES
ENSRNOG00000049495	535.297	-2.84928	0.37878	-7.52224	5.38455e-14	7.79553e-12	Krt71	190.15	128.396	134.941	114.477	182.483	171.804	736.576	1665.98	363.63	1664.53	1107.68	153.709	1.16536	YES	NEG		NO	YES
ENSRNOG00000008001	2709.94	-1.04803	0.139608	-7.50693	6.05306e-14	8.68847e-12	Rab3b	1895.16	1903.57	1620.32	1718.16	2099.61	2155.86	4413	4603.51	3194.69	3495.52	3926.68	1898.78	0.417174	YES	NEG		NO	YES
ENSRNOG00000010905	284.924	-1.90059	0.255242	-7.44622	9.60528e-14	1.36704e-11	Dlx5	148.498	154.659	110.406	130.686	141.582	130.793	405.979	611.194	279.297	736.146	508.154	136.104	0.792491	YES	NEG		NO	YES
ENSRNOG00000049661	375.25	-1.33206	0.179618	-7.4161	1.20622e-13	1.70229e-11	Inafm1	266.21	217.885	241.259	236.045	229.677	208.382	765.652	679.352	463.38	444.657	588.26	233.243	0.547942	YES	NEG		NO	YES
ENSRNOG00000029049	723.432	-0.646024	0.0872132	-7.40742	1.28782e-13	1.8023e-11	Zdhhc14	555.057	565.139	578.612	611.893	601.985	630.687	870.108	899.471	868.723	1052.64	922.736	590.562	0.249055	YES	NEG		NO	YES
ENSRNOG00000016012	772.576	0.567527	0.0766461	7.40452	1.3163e-13	1.82693e-11	Spats2l	969.766	855.003	869.962	828.69	897.733	906.681	582.585	639.128	560.408	615.8	599.48	887.973	0.200272	YES	POS		YES	NO
ENSRNOG00000003769	992.468	0.78663	0.106448	7.38983	1.47018e-13	2.02379e-11	Tmem163	1142.71	1252.84	1206.29	1123.49	1252.21	1178.24	773.19	696.113	746.304	553.282	692.222	1192.63	0.269659	YES	POS		YES	NO
ENSRNOG00000004717	17.604	-7.40105	1.00186	-7.38733	1.49805e-13	2.04538e-11	Epyc	0	0	0	0	0	1.10841	21.5373	56.9851	19.043	77.3657	43.7328	0.184735	1.57986	YES	NEG		NO	YES
ENSRNOG00000008919	3993.89	-2.77719	0.377346	-7.35981	1.84173e-13	2.49436e-11	Arpp21	1378.14	1207.12	1194.03	1288.62	1059.24	1043.02	4411.92	10779.1	2878.21	14699.5	8192.19	1195.03	1.20702	YES	NEG		NO	YES
ENSRNOG00000003171	72.547	-2.78075	0.37834	-7.34987	1.98397e-13	2.66551e-11	Mpz	20.826	20.4267	14.312	26.3398	32.5114	15.5178	111.994	222.354	63.4766	197.712	148.884	21.6556	1.08264	YES	NEG		NO	YES
ENSRNOG00000020770	215.142	-1.73585	0.238221	-7.28672	3.17593e-13	4.23306e-11	Arl4d	102.319	107.97	110.406	86.1108	132.143	129.684	305.83	419.008	231.236	526.712	370.697	111.439	0.715307	YES	NEG		NO	YES
ENSRNOG00000007907	676.652	-1.05635	0.14516	-7.27712	3.41015e-13	4.50945e-11	Tmem178a	484.43	459.114	437.537	405.227	493.963	554.206	1029.48	1223.5	806.153	872.904	983.011	472.413	0.42443	YES	NEG		NO	YES
ENSRNOG00000009955	766.953	0.967099	0.133109	7.26547	3.71743e-13	4.87739e-11	Plch1	1012.32	961.028	1023.3	1030.29	837.954	854.586	516.896	397.779	593.053	442.313	487.51	953.248	0.331027	YES	POS		YES	NO
ENSRNOG00000000010	2530.29	2.35271	0.324638	7.24719	4.25503e-13	5.53946e-11	Cbln1	3973.23	3612.61	3662.84	3537.63	3975.83	3618.97	1032.71	489.402	1119.91	279.767	730.448	3730.18	0.621929	YES	POS		YES	NO
ENSRNOG00000014046	593.705	-0.867281	0.119854	-7.23615	4.61607e-13	5.96326e-11	Sertm1	414.709	413.397	471.272	487.286	458.306	434.498	787.189	884.946	654.716	930.733	814.396	446.578	0.343407	YES	NEG		NO	YES
ENSRNOG00000031849	1068.32	1.29165	0.179248	7.2059	5.76624e-13	7.39223e-11	RGD1310110	1353.69	1394.85	1498.67	1364.6	1459.87	1326.77	477.052	412.304	823.383	572.037	571.194	1399.74	0.414804	YES	POS		YES	NO
ENSRNOG00000021468	336.694	0.872084	0.121208	7.19496	6.2477e-13	7.94878e-11	Grm8	370.34	409.507	428.336	455.881	434.184	372.427	205.681	189.95	246.652	253.978	224.066	411.779	0.302671	YES	POS		YES	NO
ENSRNOG00000053479	1207.38	-1.1815	0.165157	-7.15381	8.44016e-13	1.06574e-10	AABR07029417.1	822.173	804.423	846.45	673.691	794.956	864.562	1850.06	2067.11	1211.5	2138.89	1816.89	801.042	0.480836	YES	NEG		NO	YES
ENSRNOG00000012920	324.359	-3.33738	0.468249	-7.12737	1.02303e-12	1.28215e-10	Col9a1	109.563	58.362	70.5375	62.8102	56.6327	60.9627	426.439	1308.42	150.53	939.329	706.18	69.8113	1.3703	YES	NEG		NO	YES
ENSRNOG00000012181	453.424	-2.00867	0.282004	-7.12284	1.05726e-12	1.31523e-10	Lpl	205.543	215.939	211.612	161.078	223.385	213.924	559.97	1019.03	439.802	1283.96	825.69	205.247	0.867752	YES	NEG		NO	YES
ENSRNOG00000026953	1514.62	-3.0118	0.424638	-7.09262	1.31595e-12	1.62501e-10	Gpr88	349.514	394.916	379.267	390.031	401.673	459.991	1321.31	3044.79	1232.35	7172.35	3192.7	395.899	1.42599	YES	NEG		NO	YES
ENSRNOG00000021447	536.97	-1.48943	0.210337	-7.08117	1.42946e-12	1.75229e-10	Prr7	373.057	293.755	269.883	327.221	334.553	270.453	937.95	1131.88	515.068	915.885	875.196	311.487	0.612051	YES	NEG		NO	YES
ENSRNOG00000028436	172.891	-2.33492	0.330245	-7.07028	1.54627e-12	1.88174e-10	Rprml	57.0451	63.2255	62.3592	72.9409	77.6078	63.1795	249.833	465.937	131.487	485.294	333.138	66.0597	0.982855	YES	NEG		NO	YES
ENSRNOG00000016274	242.246	-0.664535	0.0943124	-7.0461	1.84003e-12	2.22313e-10	Zfp580	214.598	199.403	198.323	194.509	187.727	181.78	338.136	302.803	301.967	303.211	311.529	196.057	0.252159	YES	NEG		NO	YES
ENSRNOG00000019584	2115.81	1.44847	0.205638	7.0438	1.87072e-12	2.24406e-10	Dlk1	2538.96	2453.15	3452.25	2694.76	3050.83	2814.26	1234.09	786.618	1406.46	726.769	1038.48	2834.03	0.4661	YES	POS		YES	NO
ENSRNOG00000012647	41.1247	7.15345	1.01633	7.03852	1.94295e-12	2.31418e-10	Nkx2-4	51.6122	46.6896	88.9386	79.0193	77.6078	65.3963	1.07687	0	0.906809	0	0.495919	68.2106	0.90211	YES	POS		YES	NO
ENSRNOG00000022704	1007.73	0.690559	0.0982056	7.03177	2.03933e-12	2.41187e-10	Esyt3	1371.8	1179.88	1222.65	1172.12	1018.34	1166.05	801.188	690.526	710.032	744.742	736.622	1188.47	0.247892	YES	POS		YES	NO
ENSRNOG00000022162	961.02	-0.827864	0.117908	-7.02125	2.19889e-12	2.58239e-10	Pbx3	607.575	744.115	747.288	823.625	730.982	749.287	1223.32	1349.77	1124.44	1509.8	1301.83	733.812	0.32576	YES	NEG		NO	YES
ENSRNOG00000000861	229.068	-1.12489	0.160427	-7.01187	2.35161e-12	2.74257e-10	Zic3	165.702	188.704	134.941	135.751	120.607	187.322	358.596	334.089	372.699	292.27	339.414	155.504	0.434486	YES	NEG		NO	YES
ENSRNOG00000049882	1834.1	1.85761	0.266278	6.97621	3.03253e-12	3.5123e-10	Adcyap1	2881.23	2509.57	2797.99	2335.12	2698.44	2267.81	977.795	635.775	917.691	319.622	712.721	2581.69	0.544338	YES	POS		YES	NO
ENSRNOG00000038911	89.4339	-2.22039	0.318995	-6.96057	3.38906e-12	3.89835e-10	AABR07067499.1	20.826	45.7169	39.869	28.3659	40.9014	42.1197	165.837	268.165	92.4945	150.043	169.135	36.2998	0.904273	YES	NEG		NO	YES
ENSRNOG00000013869	355.637	-2.92134	0.421138	-6.93676	4.01198e-12	4.58348e-10	Kcnj4	148.498	94.3519	85.8717	93.2023	88.0953	77.5889	367.211	920.701	259.347	1421.5	742.189	97.9347	1.28051	YES	NEG		NO	YES
ENSRNOG00000059469	24.3572	3.563	0.514481	6.92542	4.34678e-12	4.93242e-10	Otx1	25.3534	37.9353	53.1587	52.6796	38.8039	23.2767	0	2.23471	5.44086	4.68883	3.0911	38.5346	0.849615	YES	POS		YES	NO
ENSRNOG00000042446	51.0421	-4.07137	0.589498	-6.90651	4.96709e-12	5.59847e-10	Ankrd63	8.14929	7.7816	5.11141	13.1699	4.19502	3.32524	44.1515	71.5108	60.7562	292.27	117.172	6.95541	1.73372	YES	NEG		NO	YES
ENSRNOG00000011680	171.852	-2.08384	0.302254	-6.89431	5.41256e-12	6.05991e-10	Il16	82.3984	64.1982	76.6712	81.0455	84.9491	59.8543	200.297	439.121	170.48	459.505	317.351	74.8528	0.893042	YES	NEG		NO	YES
ENSRNOG00000059292	199.473	1.77742	0.258698	6.87063	6.39199e-12	7.10908e-10	AABR07064373.1	332.31	239.284	313.841	276.568	292.602	216.14	87.2262	40.2248	121.512	75.0213	80.9962	278.458	0.545932	YES	POS		YES	NO
ENSRNOG00000016070	574.093	-0.795966	0.116048	-6.85891	6.93873e-12	7.66639e-10	Trpc3	450.022	448.415	460.027	422.45	406.917	471.075	853.955	890.533	664.691	672.847	770.506	443.151	0.319172	YES	NEG		NO	YES
ENSRNOG00000060753	900.384	0.535891	0.0782726	6.84647	7.56946e-12	8.3086e-10	Esyt1	1086.57	1051.49	1124.51	1010.03	930.245	963.211	721.5	729.633	686.455	700.199	709.447	1027.68	0.192933	YES	POS		YES	NO
ENSRNOG00000015259	52.9716	-1.51772	0.221759	-6.84399	7.70172e-12	8.39888e-10	Pth2r	27.1643	27.2356	31.6907	20.2614	33.5601	43.2281	83.9956	69.2761	92.4945	100.81	86.644	30.5234	0.576796	YES	NEG		NO	YES
ENSRNOG00000003972	119.169	2.15227	0.315137	6.82965	8.51226e-12	9.2229e-10	Tshr	199.205	172.168	174.81	157.026	148.923	183.996	54.9202	17.8777	61.663	21.0997	38.8902	172.688	0.60086	YES	POS		YES	NO
ENSRNOG00000033923	52.5376	5.94071	0.870177	6.82701	8.67031e-12	9.33392e-10	Aox2	90.5477	23.3448	103.251	42.5489	25.1701	234.983	2.15373	0	1.81362	1.56294	1.38257	86.6409	1.41123	YES	POS		YES	NO
ENSRNOG00000005286	414.353	-1.09951	0.161095	-6.82522	8.7792e-12	9.39095e-10	Coch	256.25	257.765	286.239	246.176	304.139	355.8	707.501	655.888	452.498	621.27	609.289	284.395	0.439399	YES	NEG		NO	YES
ENSRNOG00000018385	196.719	-2.69954	0.39618	-6.81393	9.49655e-12	1.0094e-09	Chrm1	71.5327	53.4985	60.3146	75.9801	51.3889	56.529	189.528	281.574	248.466	878.374	399.485	61.5407	1.29571	YES	NEG		NO	YES
ENSRNOG00000003349	75.8594	2.77424	0.407508	6.80781	9.90944e-12	1.04666e-09	Col23a1	152.12	110.888	113.473	109.411	109.07	96.4319	18.3067	5.58678	36.2724	7.03324	16.7998	115.232	0.703935	YES	POS		YES	NO
ENSRNOG00000000060	8173.24	-1.09366	0.160713	-6.8051	1.00979e-11	1.0599e-09	Cplx1	4741.08	5614.42	5752.38	5976.09	5980	5672.86	9765.02	11220.5	10375.7	16634.4	11998.9	5622.8	0.462023	YES	NEG		NO	YES
ENSRNOG00000018770	279.79	-0.85425	0.12597	-6.7814	1.19017e-11	1.24147e-09	Pmaip1	204.638	210.103	207.523	215.784	184.581	244.959	401.671	449.177	341.867	337.596	382.578	211.265	0.338742	YES	NEG		NO	YES
ENSRNOG00000014882	691.644	-0.800241	0.118261	-6.76673	1.31722e-11	1.36552e-09	Fgf11	557.774	540.821	503.985	548.07	500.256	550.881	909.952	882.711	777.136	1144.86	928.664	533.631	0.323232	YES	NEG		NO	YES
ENSRNOG00000024201	50.2328	2.06644	0.305447	6.7653	1.33032e-11	1.37064e-09	Fer1l5	95.0751	86.5703	73.6043	48.6273	51.3889	77.5889	21.5373	20.1124	9.06809	18.7553	17.3683	72.1425	0.631123	YES	POS		YES	NO
ENSRNOG00000013519	23.1254	3.69263	0.546543	6.75634	1.41526e-11	1.44926e-09	Tll2	63.3834	25.2902	37.8244	38.4966	26.2189	28.8187	1.07687	2.23471	6.34766	1.56294	2.80555	36.672	0.887225	YES	POS		YES	NO
ENSRNOG00000021833	20.8212	3.93101	0.582197	6.75202	1.45797e-11	1.48395e-09	Myrfl	56.1396	23.3448	28.6239	32.4182	25.1701	33.2524	4.30746	2.23471	2.72043	0	2.31565	33.1582	0.877146	YES	POS		YES	NO
ENSRNOG00000011360	56.1146	1.41764	0.210187	6.74467	1.5338e-11	1.55172e-09	Dkk2	76.0601	74.8979	84.8494	57.7449	83.9003	70.9384	37.6903	25.6992	23.577	25.7886	28.1888	74.7318	0.452927	YES	POS		YES	NO
ENSRNOG00000011335	142.019	2.33817	0.347857	6.72164	1.79685e-11	1.80696e-09	Gpr50	137.633	199.403	249.437	197.548	252.75	218.357	43.0746	18.995	77.9856	25.0071	41.2656	209.188	0.658613	YES	POS		YES	NO
ENSRNOG00000020557	897.466	-2.40884	0.35845	-6.72016	1.81527e-11	1.81463e-09	Ryr1	340.459	312.237	442.648	330.26	269.53	281.537	1049.94	2390.02	678.293	2879.72	1749.5	329.445	1.06249	YES	NEG		NO	YES
ENSRNOG00000003616	1042.84	0.433624	0.0647523	6.69666	2.13243e-11	2.11905e-09	Grem2	1089.29	1177.94	1197.09	1180.22	1206.07	1133.91	870.108	797.792	902.275	873.685	860.965	1164.09	0.15537	YES	POS		YES	NO
ENSRNOG00000016728	452.795	-2.01775	0.302774	-6.6642	2.66105e-11	2.6288e-09	Tiam2	209.165	213.994	202.412	205.653	185.629	207.273	467.36	1006.74	448.871	1380.86	825.957	204.021	0.913618	YES	NEG		NO	YES
ENSRNOG00000004731	1065	-2.70961	0.406697	-6.66249	2.6923e-11	2.64412e-09	Ano3	323.255	322.936	348.598	371.796	321.967	298.163	874.415	2700.65	831.544	4256.68	2165.82	331.119	1.25928	YES	NEG		NO	YES
ENSRNOG00000052880	973.693	1.29537	0.194528	6.65903	2.75647e-11	2.69141e-09	Prph	1212.43	1247.97	1356.57	1118.43	1393.79	1325.66	684.887	583.26	500.559	313.37	520.519	1275.81	0.4187	YES	POS		YES	NO
ENSRNOG00000022767	699.202	-1.01129	0.152001	-6.65322	2.86749e-11	2.78362e-09	Elfn1	515.216	505.804	483.539	546.044	435.233	497.677	791.497	1156.46	829.73	1230.82	1002.13	497.252	0.417999	YES	NEG		NO	YES
ENSRNOG00000017105	237.055	-0.614787	0.0926872	-6.63292	3.29105e-11	3.17643e-09	Dpyd	191.961	188.704	203.434	207.679	182.483	198.406	303.676	312.86	276.577	304.774	299.472	195.445	0.231775	YES	NEG		NO	YES
ENSRNOG00000033134	1360.83	-1.67078	0.252494	-6.61712	3.66273e-11	3.51497e-09	Mef2c	790.482	633.228	675.729	849.964	675.398	733.769	1340.7	2449.24	1767.37	3692.45	2312.44	726.428	0.74437	YES	NEG		NO	YES
ENSRNOG00000030183	210.682	1.00046	0.151351	6.61019	3.8383e-11	3.66253e-09	Plod2	229.086	223.721	298.506	259.346	267.432	302.597	147.531	108.384	151.437	118.784	131.534	263.448	0.349035	YES	POS		YES	NO
ENSRNOG00000005108	2684.4	-2.44004	0.369483	-6.60395	4.00352e-11	3.79859e-09	Wfs1	926.303	892.939	1046.82	1036.37	990.024	921.091	2741.7	5574.49	2169.09	10545.2	5257.61	968.924	1.16546	YES	NEG		NO	YES
ENSRNOG00000000405	13.6147	7.00758	1.06194	6.59885	4.14361e-11	3.89067e-09	Vgll2	28.0698	17.5086	26.5793	28.3659	16.7801	18.843	0	0	0	0	0	22.6911	0.912343	YES	POS		YES	NO
ENSRNOG00000027645	408.277	-2.26668	0.343503	-6.59873	4.1469e-11	3.89067e-09	Syndig1l	162.986	162.441	168.677	170.195	169.898	136.335	417.824	713.99	425.294	1555.13	778.059	161.755	1.08761	YES	NEG		NO	YES
ENSRNOG00000029079	25.5949	2.39666	0.366565	6.53815	6.22838e-11	5.81108e-09	Hspb7	48.8958	33.0718	41.9136	34.4443	45.0964	23.2767	11.8455	5.58678	6.34766	5.4703	7.31257	37.7831	0.67596	YES	POS		YES	NO
ENSRNOG00000014166	46.7315	1.86319	0.285486	6.52637	6.73845e-11	6.25224e-09	Smoc2	86.9258	66.1436	57.2478	71.9279	59.779	52.0954	23.6911	15.643	24.4838	9.37766	18.2989	65.6866	0.56726	YES	POS		YES	NO
ENSRNOG00000024846	120.181	-1.17914	0.180848	-6.52008	7.02702e-11	6.48416e-09	Ier5l	59.7615	76.8433	71.5598	94.2154	102.778	74.2636	180.914	189.95	145.996	205.527	180.597	79.9036	0.459822	YES	NEG		NO	YES
ENSRNOG00000007408	806.487	-0.545477	0.0838334	-6.50668	7.68296e-11	7.05069e-09	Ebf4	771.467	682.835	653.238	633.168	629.252	717.143	1024.1	976.569	943.988	1033.11	994.441	681.184	0.209115	YES	NEG		NO	YES
ENSRNOG00000033280	9732.22	0.869419	0.134322	6.47264	9.63036e-11	8.78979e-09	Pam	11658.9	11266.8	12382.9	11812.4	12251.5	11931	6925.33	5209.11	8299.12	5585.18	6504.68	11883.9	0.298963	YES	POS		YES	NO
ENSRNOG00000003526	355.504	2.77407	0.429758	6.45495	1.08258e-10	9.82747e-09	Sytl4	712.611	523.313	594.968	501.469	433.135	474.401	58.1508	24.5818	183.175	49.2327	78.7852	539.983	0.71157	YES	POS		YES	NO
ENSRNOG00000011984	1212.43	-1.53076	0.237553	-6.44387	1.16465e-10	1.05156e-08	Cxcl14	549.625	571.948	718.664	700.03	848.442	754.829	1571.15	2885.01	1245.05	2279.55	1995.19	690.59	0.660049	YES	NEG		NO	YES
ENSRNOG00000007717	12.1303	6.83601	1.06185	6.43785	1.2118e-10	1.08828e-08	Slc15a5	19.9205	15.5632	28.6239	16.2091	19.9263	21.0598	0	0	0	0	0	20.2171	0.907337	YES	POS		YES	NO
ENSRNOG00000004898	22.2754	7.71349	1.19987	6.42861	1.28772e-10	1.14423e-08	Fshb	9.96025	58.362	36.8022	11.1438	76.559	29.9271	0	0	0	0	0	37.1257	1.23206	YES	POS		YES	NO
ENSRNOG00000061432	97.943	-2.04625	0.318296	-6.42875	1.28658e-10	1.14423e-08	AABR07030914.1	53.4232	44.7442	36.8022	37.4835	49.2914	38.7944	148.608	289.395	81.6128	199.275	179.723	43.4232	0.886353	YES	NEG		NO	YES
ENSRNOG00000025115	96.106	-2.21978	0.346815	-6.40047	1.54898e-10	1.36914e-08	Exph5	28.0698	41.8261	51.1141	50.6534	27.2676	35.4692	94.7642	207.828	122.419	301.648	181.665	39.0667	0.953048	YES	NEG		NO	YES
ENSRNOG00000012286	38.1623	2.2501	0.353953	6.35706	2.05647e-10	1.80819e-08	Il20ra	79.682	55.4439	48.0473	42.5489	47.1939	62.0711	6.4612	16.7603	5.44086	17.9738	11.6591	55.8312	0.661411	YES	POS		YES	NO
ENSRNOG00000012371	94.4466	-2.08773	0.329122	-6.34334	2.24836e-10	1.96661e-08	Car7	38.03	45.7169	48.0473	45.5881	35.6576	33.2524	100.149	261.461	94.3082	242.256	174.544	41.0487	0.914038	YES	NEG		NO	YES
ENSRNOG00000053804	508.285	-0.936216	0.148064	-6.32303	2.56478e-10	2.23175e-08	Prmt8	396.599	383.244	338.375	331.273	385.941	399.029	568.585	765.389	615.723	898.692	712.097	372.41	0.387375	YES	NEG		NO	YES
ENSRNOG00000028187	36.0097	-2.72426	0.431071	-6.31975	2.61985e-10	2.26792e-08	Sp9	12.6767	17.5086	8.17826	10.1307	12.585	5.54206	37.6903	48.0463	72.5447	135.195	73.369	11.1036	1.13855	YES	NEG		NO	YES
ENSRNOG00000019627	33.2313	-3.21931	0.50947	-6.31893	2.63388e-10	2.26838e-08	Mybpc2	9.05477	10.6997	8.17826	4.05227	6.29252	7.75889	33.3829	109.501	25.3907	118.002	71.5691	7.67274	1.30825	YES	NEG		NO	YES
ENSRNOG00000016793	148.554	10.4518	1.65547	6.31348	2.72821e-10	2.33763e-08	Tshb	201.016	39.8807	174.81	44.575	19.9263	1005.33	0	0	0	0	0	247.59	2.08684	YES	POS		YES	NO
ENSRNOG00000028744	11.8659	6.80648	1.07963	6.30443	2.89251e-10	2.46583e-08	Mtnr1a	27.1643	15.5632	22.4902	12.1568	14.6826	26.6019	0	0	0	0	0	19.7765	0.952203	YES	POS		YES	NO
ENSRNOG00000003800	2615.61	-2.15881	0.343	-6.29392	3.09541e-10	2.62547e-08	Rgs9	1328.33	1054.41	1089.75	959.376	1012.05	1132.8	3459.97	7633.77	1699.36	6786.3	4894.85	1096.12	0.971097	YES	NEG		NO	YES
ENSRNOG00000010977	189.308	-1.53701	0.244945	-6.27495	3.49755e-10	2.95165e-08	Igfbp6	94.1696	93.3792	93.0277	82.0585	139.484	142.985	436.131	297.217	308.315	206.308	311.993	107.517	0.636505	YES	NEG		NO	YES
ENSRNOG00000047040	200.101	1.95293	0.311313	6.27321	3.53683e-10	2.96988e-08	Lhb	167.513	374.489	262.727	241.11	382.795	278.212	95.8411	50.281	104.283	43.7624	73.5419	284.474	0.631024	YES	POS		YES	NO
ENSRNOG00000038883	4567.68	-0.286365	0.0456924	-6.26724	3.67505e-10	3.06563e-08	LOC294154	4097.28	4347	4061.53	4320.74	4190.82	4174.28	5091.42	5342.08	4933.04	5118.64	5121.3	4198.61	0.108118	NO	NEG		NO	NO
ENSRNOG00000059897	15.65	-2.36772	0.377825	-6.26672	3.68738e-10	3.06563e-08	Gjb5	4.52739	2.9181	9.20054	8.10455	5.24377	5.54206	24.7679	30.1686	25.3907	40.6365	30.2409	5.92273	0.85408	YES	NEG		NO	YES
ENSRNOG00000012689	10.6281	-5.23994	0.836998	-6.2604	3.8399e-10	3.16114e-08	Opn5	0.905477	0	1.02228	0	2.09751	0	23.6911	39.1075	25.3907	14.0665	25.5639	0.670878	1.3343	YES	NEG		NO	YES
ENSRNOG00000016769	35.2819	1.70627	0.272529	6.26089	3.82787e-10	3.16114e-08	Rab38	57.9505	35.0172	47.025	46.6011	58.7302	47.6617	20.4605	11.1736	11.7885	16.4109	14.9584	48.831	0.533774	YES	POS		YES	NO
ENSRNOG00000004682	29.8494	3.02151	0.483883	6.24431	4.25686e-10	3.4873e-08	Parpbp	35.3136	59.3347	25.5571	27.3528	74.4615	53.2038	7.53806	7.82149	6.34766	1.56294	5.81754	45.8706	0.850104	YES	POS		YES	NO
ENSRNOG00000048651	48.8653	-1.48818	0.239072	-6.22482	4.8211e-10	3.93036e-08	Nrtn	33.5027	29.181	31.6907	20.2614	29.3651	25.4935	111.994	75.9802	67.1039	64.0807	79.7897	28.2491	0.608135	YES	NEG		NO	YES
ENSRNOG00000029778	3062.6	0.955445	0.153519	6.22364	4.85736e-10	3.9408e-08	Maob	3568.49	3142.79	4222.03	3850.67	4207.6	3797.42	2420.8	1936.38	2040.32	1439.47	1959.24	3798.17	0.334381	YES	POS		YES	NO
ENSRNOG00000059081	118.005	-2.41819	0.388798	-6.21965	4.98279e-10	4.02312e-08	AABR07026032.3	41.6519	47.6623	43.9581	38.4966	49.2914	37.686	129.224	278.222	87.9605	425.902	230.327	43.1244	1.11301	YES	NEG		NO	YES
ENSRNOG00000022101	229.067	-1.70365	0.274224	-6.21263	5.21051e-10	4.18686e-08	Crabp2	124.956	115.751	92.0054	76.9932	161.508	150.744	478.129	535.213	263.881	291.489	392.178	120.326	0.708653	YES	NEG		NO	YES
ENSRNOG00000046607	93.9631	-1.20647	0.194693	-6.19675	5.76417e-10	4.60969e-08	Cited4	55.2341	55.4439	61.3369	65.8494	74.4615	58.7459	143.223	124.026	110.631	190.679	142.14	61.8453	0.494379	YES	NEG		NO	YES
ENSRNOG00000018780	30.1622	-3.44158	0.557508	-6.17315	6.69435e-10	5.30306e-08	Sh3rf2	3.62191	6.8089	8.17826	4.05227	4.19502	9.97571	32.306	82.6843	20.8566	128.943	66.1974	6.13868	1.40243	YES	NEG		NO	YES
ENSRNOG00000030285	275.089	-1.82699	0.295955	-6.1732	6.69227e-10	5.30306e-08	Epha3	143.065	122.56	132.897	136.764	165.703	116.383	273.524	743.042	284.738	632.21	483.379	136.229	0.825233	YES	NEG		NO	YES
ENSRNOG00000021510	61.5572	-2.8046	0.454597	-6.16942	6.85408e-10	5.40411e-08	Tbc1d10c	17.2041	19.454	23.5125	14.183	16.7801	17.7346	68.9194	181.012	37.1792	219.594	126.676	18.1447	1.22588	YES	NEG		NO	YES
ENSRNOG00000010121	223.52	0.661843	0.107508	6.15623	7.44985e-10	5.84639e-08	Lef1	299.713	255.82	266.816	233.006	264.286	251.61	166.914	175.425	161.412	160.202	165.988	261.875	0.234128	YES	POS		YES	NO
ENSRNOG00000043219	65.2117	2.24531	0.364915	6.15298	7.60385e-10	5.93949e-08	Fbn2	92.3587	87.543	111.429	87.1239	74.4615	119.709	18.3067	4.46942	37.1792	19.5368	19.873	95.4374	0.639844	YES	POS		YES	NO
ENSRNOG00000005409	141.521	1.1901	0.193444	6.15215	7.64418e-10	5.94335e-08	Lrrc9	201.921	175.086	219.791	196.535	152.069	149.636	79.6881	69.2761	107.91	63.2992	80.0434	182.506	0.410641	YES	POS		YES	NO
ENSRNOG00000009299	297.11	-1.91596	0.311604	-6.14871	7.81163e-10	6.03676e-08	Adra2c	141.254	131.314	132.897	164.117	142.631	133.01	363.981	691.643	234.864	835.393	531.47	140.87	0.869741	YES	NEG		NO	YES
ENSRNOG00000014871	259.895	-1.35572	0.220533	-6.14748	7.87216e-10	6.03676e-08	Zic4	212.787	139.096	129.83	129.673	149.972	198.406	495.358	398.896	470.634	274.297	409.796	159.961	0.553043	YES	NEG		NO	YES
ENSRNOG00000017019	14.1342	7.05821	1.14808	6.14781	7.85593e-10	6.03676e-08	Lmx1b	12.6767	19.454	34.7576	48.6273	13.6338	12.1925	0	0	0	0	0	23.557	1.167	YES	POS		YES	NO
ENSRNOG00000059903	395.289	0.878295	0.143031	6.1406	8.22112e-10	6.2757e-08	Thbs3	584.938	428.961	533.631	400.162	476.134	475.509	313.368	255.874	253	231.316	263.389	483.223	0.318342	YES	POS		YES	NO
ENSRNOG00000026116	202.984	1.53014	0.249498	6.13289	8.62985e-10	6.55791e-08	Sall3	286.131	272.356	316.907	351.535	237.018	186.213	80.765	61.4546	140.555	96.9025	94.9194	275.027	0.514944	YES	POS		YES	NO
ENSRNOG00000052899	42.428	-2.21593	0.361986	-6.12158	9.26492e-10	7.00879e-08	AABR07049886.2	18.1095	15.5632	21.4679	15.196	11.5363	22.1683	41.9978	55.8678	87.9605	134.413	80.0598	17.3402	0.948453	YES	NEG		NO	YES
ENSRNOG00000008146	1440.51	1.06352	0.173962	6.11354	9.7446e-10	7.28417e-08	Tox2	1908.75	1811.17	1985.27	1947.12	1730.44	1540.69	819.495	576.556	1084.54	1001.07	870.415	1820.57	0.362644	YES	POS		YES	NO
ENSRNOG00000010898	14.9423	-3.42153	0.559558	-6.1147	9.67402e-10	7.28417e-08	Prok2	0.905477	0.9727	2.04456	4.05227	7.34128	3.32524	16.153	44.6942	25.3907	44.5439	32.6954	3.10692	1.16812	YES	NEG		NO	YES
ENSRNOG00000058510	19.967	-3.9862	0.652054	-6.1133	9.75907e-10	7.28417e-08	AC127140.1	1.81095	0.9727	4.08913	4.05227	4.19502	2.21683	32.306	81.567	9.06809	59.3918	45.5832	2.88948	1.43411	YES	NEG		NO	YES
ENSRNOG00000028856	739.035	-0.710225	0.116359	-6.10373	1.03624e-09	7.70027e-08	Pknox2	636.55	616.692	603.146	595.684	521.231	560.857	947.642	1057.02	776.229	1075.3	964.049	589.027	0.286245	YES	NEG		NO	YES
ENSRNOG00000016313	991.708	-0.665864	0.109129	-6.10163	1.04991e-09	7.7521e-08	Ctnnbip1	766.939	822.904	784.09	804.376	831.662	809.141	1263.16	1451.45	1011.09	1372.26	1274.49	803.186	0.270239	YES	NEG		NO	YES
ENSRNOG00000032626	9.29748	-3.61914	0.593181	-6.10125	1.05245e-09	7.7521e-08	Mmp3	1.81095	1.9454	1.02228	1.01307	2.09751	2.21683	11.8455	31.286	21.7634	17.9738	20.7172	1.68434	1.17267	YES	NEG		NO	YES
ENSRNOG00000018516	108.811	-0.789583	0.129432	-6.10038	1.05816e-09	7.76018e-08	Impa2	96.8861	79.7614	86.894	80.0324	87.0466	74.2636	138.916	156.43	137.835	150.043	145.806	84.1473	0.301372	YES	NEG		NO	YES
ENSRNOG00000010378	41.7719	2.36976	0.389612	6.08235	1.18432e-09	8.64759e-08	Slc4a5	52.5177	46.6896	84.8494	74.9671	50.3402	62.0711	4.30746	5.58678	14.5089	21.8812	11.5711	61.9058	0.688053	YES	POS		YES	NO
ENSRNOG00000014971	31.2984	2.39366	0.394043	6.07463	1.24274e-09	9.03489e-08	Mas1	35.3136	49.6077	71.5598	47.6142	35.6576	38.7944	5.38433	3.35207	16.3226	9.37766	8.60916	46.4246	0.712134	YES	POS		YES	NO
ENSRNOG00000011037	47.6632	1.95648	0.32385	6.04132	1.52858e-09	1.10651e-07	Irx6	68.8163	66.1436	73.6043	70.9148	76.559	49.8786	9.6918	34.638	9.9749	16.4109	17.6789	67.6528	0.57886	YES	POS		YES	NO
ENSRNOG00000043098	344.602	-1.29481	0.214864	-6.0262	1.67855e-09	1.20985e-07	Mt2A	181.095	178.977	221.835	211.731	220.238	293.729	449.053	773.21	408.971	507.175	534.602	217.934	0.555786	YES	NEG		NO	YES
ENSRNOG00000006296	111.925	2.71323	0.45049	6.02284	1.71387e-09	1.23003e-07	Six6	200.11	174.113	156.409	122.581	188.776	174.021	22.6142	14.5256	59.8494	6.25177	25.8102	169.335	0.697429	YES	POS		YES	NO
ENSRNOG00000012278	161.175	1.1066	0.183866	6.01853	1.76004e-09	1.25779e-07	Fgf10	230.897	194.54	154.365	176.274	280.017	195.081	90.4568	91.6232	96.1218	102.373	95.1436	205.196	0.408688	YES	POS		YES	NO
ENSRNOG00000022919	475.545	1.28851	0.214376	6.01048	1.84975e-09	1.3163e-07	Chst8	629.307	561.248	662.439	570.358	705.811	605.193	353.212	236.879	285.645	145.354	255.273	622.393	0.421593	YES	POS		YES	NO
ENSRNOG00000005600	282.314	1.25938	0.20965	6.00704	1.88938e-09	1.33883e-07	Nr4a2	282.509	447.442	431.403	428.528	355.528	261.585	188.452	158.665	154.158	114.876	154.037	367.832	0.449948	YES	POS		YES	NO
ENSRNOG00000001128	276.597	-1.93519	0.322288	-6.00454	1.9188e-09	1.35396e-07	Tesc	132.2	130.342	117.562	100.294	160.459	138.552	309.061	705.052	233.957	738.491	496.64	129.901	0.87813	YES	NEG		NO	YES
ENSRNOG00000011160	1043.74	1.0583	0.176308	6.00257	1.94213e-09	1.36469e-07	Sv2b	1112.83	1282.99	1493.55	1610.78	1293.11	1113.95	572.893	521.805	858.748	576.726	632.543	1317.87	0.377801	YES	POS		YES	NO
ENSRNOG00000032002	243.143	-1.5283	0.255481	-5.98203	2.20368e-09	1.54203e-07	Hapln1	104.13	142.014	129.83	156.013	134.241	166.262	286.446	481.58	250.279	580.633	399.735	138.748	0.672223	YES	NEG		NO	YES
ENSRNOG00000036661	621.319	-1.7835	0.298617	-5.97254	2.33585e-09	1.62773e-07	Rab40b	360.38	297.646	295.44	298.855	305.187	328.09	769.959	1505.08	477.888	1574.67	1081.9	314.266	0.813901	YES	NEG		NO	YES
ENSRNOG00000017463	149.725	-0.91887	0.153939	-5.96906	2.38627e-09	1.65599e-07	Bloc1s3	123.145	106.024	109.384	96.2415	134.241	91.9982	245.525	220.119	187.71	182.864	209.055	110.172	0.368184	YES	NEG		NO	YES
ENSRNOG00000053691	891.133	0.766792	0.128862	5.95047	2.6737e-09	1.84783e-07	Lama5	1301.17	1162.38	1078.51	986.729	928.147	944.367	633.197	631.306	700.057	545.467	627.507	1066.88	0.284919	YES	POS		YES	NO
ENSRNOG00000018692	124.598	-1.57966	0.266519	-5.92701	3.08494e-09	2.1233e-07	Mc4r	49.8012	63.2255	57.2478	65.8494	85.9978	95.3235	192.759	165.369	152.344	318.059	207.133	69.5742	0.677858	YES	NEG		NO	YES
ENSRNOG00000034031	1832.45	-0.750859	0.126861	-5.91874	3.24414e-09	2.22376e-07	Vstm2l	1479.55	1472.67	1364.75	1403.1	1683.25	1233.66	2396.03	2200.07	2132.82	2958.65	2421.89	1439.5	0.307048	YES	NEG		NO	YES
ENSRNOG00000013859	64.0233	1.97618	0.333968	5.91727	3.27323e-09	2.23458e-07	Bpifa1	67.0053	85.5976	89.9608	82.0585	99.6316	121.925	41.9978	25.6992	15.4158	10.9406	23.5133	91.0299	0.598793	YES	POS		YES	NO
ENSRNOG00000002266	9.36638	-4.22361	0.714545	-5.91091	3.40229e-09	2.31328e-07	Gsx2	2.71643	0.9727	1.02228	0	2.09751	0	10.7687	26.8165	17.2294	32.0403	21.7137	1.13482	1.28068	YES	NEG		NO	YES
ENSRNOG00000056358	20.7912	2.57453	0.435676	5.90927	3.43618e-09	2.3269e-07	Ccdc27	24.4479	27.2356	42.9359	19.2483	36.7064	36.5776	4.30746	3.35207	9.9749	3.12589	5.19008	31.1919	0.726795	YES	POS		YES	NO
ENSRNOG00000008082	801.55	0.824937	0.139754	5.90279	3.57413e-09	2.4106e-07	Rgs6	893.706	936.71	1074.42	1148.82	947.025	823.551	525.511	491.637	681.014	493.109	547.817	970.705	0.301426	YES	POS		YES	NO
ENSRNOG00000017306	61.1819	-1.08003	0.183201	-5.89537	3.73843e-09	2.51132e-07	AABR07071876.1	40.7465	43.7715	44.9804	44.575	46.1452	33.2524	104.456	78.2149	100.656	75.0213	89.587	42.2452	0.428221	YES	NEG		NO	YES
ENSRNOG00000051462	11.0899	-3.48415	0.591236	-5.89299	3.7927e-09	2.53763e-07	AABR07071739.1	1.81095	2.9181	2.04456	1.01307	2.09751	3.32524	17.2299	31.286	10.8817	38.2921	24.4224	2.20157	1.22573	YES	NEG		NO	YES
ENSRNOG00000011251	160.591	0.769158	0.130972	5.87269	4.28792e-09	2.8463e-07	Hcrtr2	173.852	204.267	181.966	206.666	210.8	178.454	117.378	93.8579	109.724	128.943	112.476	192.667	0.273901	YES	POS		YES	NO
ENSRNOG00000029333	293.063	-1.79421	0.305503	-5.87296	4.28076e-09	2.8463e-07	Echdc2	175.663	148.823	182.989	100.294	145.777	130.793	463.052	807.848	233.05	542.341	511.573	147.39	0.797431	YES	NEG		NO	YES
ENSRNOG00000023683	127.193	-0.821173	0.139928	-5.86855	4.39612e-09	2.90578e-07	Nog	85.1149	106.024	94.05	87.1239	106.973	104.191	180.914	196.655	145.996	164.89	172.114	97.2461	0.324649	YES	NEG		NO	YES
ENSRNOG00000033026	640.53	-1.74699	0.297717	-5.86795	4.41214e-09	2.90578e-07	Dclk3	320.539	332.663	317.93	362.678	336.65	308.139	682.733	1377.7	559.501	1806.76	1106.67	329.767	0.821699	YES	NEG		NO	YES
ENSRNOG00000011039	67.8379	1.32675	0.226495	5.85776	4.69164e-09	3.07779e-07	Gch1	77.871	93.3792	95.0722	73.954	121.655	74.2636	38.7672	26.8165	45.3405	31.2589	35.5458	89.3659	0.462037	YES	POS		YES	NO
ENSRNOG00000001701	140.12	-1.75294	0.299671	-5.84953	4.92975e-09	3.22141e-07	Cbr3	71.5327	78.7887	65.4261	65.8494	71.3153	78.6973	186.298	332.972	108.817	341.503	242.398	71.9349	0.78514	YES	NEG		NO	YES
ENSRNOG00000000605	199.347	0.631049	0.108055	5.84006	5.21816e-09	3.39666e-07	Hs3st5	235.424	229.557	238.192	243.136	237.018	210.598	158.299	130.731	165.946	144.572	149.887	232.321	0.222432	YES	POS		YES	NO
ENSRNOG00000012134	45.153	1.97726	0.338622	5.83914	5.2472e-09	3.40238e-07	Scn4a	64.2889	53.4985	86.894	74.9671	65.0227	42.1197	15.0761	6.70413	28.1111	14.848	16.1848	64.4651	0.620412	YES	POS		YES	NO
ENSRNOG00000027839	2195.73	-1.68329	0.288788	-5.82881	5.5824e-09	3.6058e-07	Ptk2b	1184.36	1024.25	1240.03	1207.58	1260.6	1074.05	2208.65	4023.6	2208.08	6526.07	3741.6	1165.15	0.810599	YES	NEG		NO	YES
ENSRNOG00000048378	8.11876	-5.77872	0.992205	-5.82412	5.74147e-09	3.69434e-07	Vrtn	0	0	2.04456	0	0	0	13.9993	22.3471	9.9749	32.8218	19.7858	0.340761	1.43241	YES	NEG		NO	YES
ENSRNOG00000038150	884.19	-1.33698	0.229614	-5.82271	5.79021e-09	3.71148e-07	RGD1560394	588.56	577.784	390.512	513.626	640.789	581.917	1874.82	1702.85	1052.81	918.229	1387.18	548.864	0.583315	YES	NEG		NO	YES
ENSRNOG00000011533	47.8796	2.37425	0.408072	5.81823	5.94746e-09	3.78339e-07	Irx3	50.7067	60.3074	82.8049	91.1762	79.7053	58.7459	25.8448	10.0562	16.3226	3.12589	13.8374	70.5744	0.671478	YES	POS		YES	NO
ENSRNOG00000024120	172.185	0.975859	0.16772	5.8184	5.94141e-09	3.78339e-07	Rxfp1	216.409	199.403	218.768	203.627	195.068	253.826	87.2262	97.21	148.717	101.591	108.686	214.517	0.34314	YES	POS		YES	NO
ENSRNOG00000003741	2292.15	0.970115	0.166839	5.81468	6.07492e-09	3.84989e-07	Nptx1	3178.22	2771.22	2788.79	2948.03	2906.1	2510.55	1419.31	1021.26	1959.61	1418.37	1454.64	2850.49	0.336906	YES	POS		YES	NO
ENSRNOG00000004372	789.274	0.600079	0.103439	5.80127	6.58158e-09	4.1553e-07	Cbln4	871.974	968.809	921.076	896.566	908.221	914.44	645.043	551.974	702.777	511.864	602.914	913.514	0.215066	YES	POS		YES	NO
ENSRNOG00000016653	5194.57	-1.79849	0.310582	-5.7907	7.00934e-09	4.40879e-07	Ngef	2712.81	2508.59	2822.52	2193.29	2685.86	2727.8	6280.28	13411.6	3769.61	12833.3	9073.71	2608.48	0.835354	YES	NEG		NO	YES
ENSRNOG00000057347	69.2082	-1.01045	0.174564	-5.78839	7.10635e-09	4.45313e-07	Cebpb	51.6122	47.6623	37.8244	54.7057	55.584	47.6617	115.225	87.1538	107.91	86.7433	99.258	49.1751	0.39903	YES	NEG		NO	YES
ENSRNOG00000006595	250.114	-1.19701	0.207041	-5.78154	7.40217e-09	4.60415e-07	Htr3a	159.364	141.041	175.833	180.326	194.019	138.552	360.75	459.233	234.864	457.161	378.002	164.856	0.507811	YES	NEG		NO	YES
ENSRNOG00000012892	35.7626	-1.93144	0.334041	-5.78205	7.37941e-09	4.60415e-07	Abca4	21.7315	16.5359	20.4456	20.2614	8.39003	13.301	62.4582	74.8628	34.4588	85.1804	64.2401	16.7776	0.778743	YES	NEG		NO	YES
ENSRNOG00000017333	6844.55	0.453598	0.0784759	5.7801	7.46551e-09	4.6094e-07	Syt4	6953.16	7513.13	7731.52	7981.97	8064.92	7792.14	5896.92	4984.52	6036.63	5490.62	5602.17	7672.81	0.167079	YES	POS		YES	NO
ENSRNOG00000020687	1345.92	-1.4616	0.252853	-5.78046	7.44969e-09	4.6094e-07	Dpf1	932.641	791.778	728.887	678.756	826.418	786.973	1771.44	3010.16	1123.54	2808.61	2178.44	790.909	0.656453	YES	NEG		NO	YES
ENSRNOG00000020185	10552.9	0.593385	0.102805	5.77192	7.83756e-09	4.82139e-07	Wdr6	12031.1	11207.4	12745.8	13005.8	12774.9	11425.5	8346.79	6920.9	9454.39	7616.22	8084.58	12198.4	0.216611	YES	POS		YES	NO
ENSRNOG00000004589	4173.27	0.688147	0.119253	5.77049	7.90417e-09	4.84462e-07	Galnt16	5020.87	4648.53	5323.02	5072.43	5254.26	4199.78	3324.29	2568.8	3534.74	2785.95	3053.44	4919.82	0.250953	YES	POS		YES	NO
ENSRNOG00000047351	13.8301	-3.61822	0.62826	-5.7591	8.45623e-09	5.16414e-07	AABR07015081.1	2.71643	0.9727	3.06685	7.09148	1.04875	0	19.3836	46.9289	39.8996	17.1924	30.8511	2.4827	1.23416	YES	NEG		NO	YES
ENSRNOG00000033575	352.918	-1.09076	0.189579	-5.7536	8.73613e-09	5.31574e-07	Emid1	231.802	283.056	245.348	217.81	216.043	263.802	519.05	671.531	333.706	547.03	517.829	242.977	0.4658	YES	NEG		NO	YES
ENSRNOG00000020694	1527.94	-1.56781	0.273101	-5.74077	9.42496e-09	5.71418e-07	Icam5	971.577	803.45	903.697	839.834	812.784	802.491	1743.45	2898.42	1366.56	4137.11	2536.38	855.639	0.739614	YES	NEG		NO	YES
ENSRNOG00000008822	8541	-1.14762	0.199999	-5.73811	9.57386e-09	5.78358e-07	Fkbp1a	5944.46	5534.66	5615.4	5275.05	6342.86	5769.29	10623.3	15186	7961.78	17157.2	12732.1	5746.95	0.509732	YES	NEG		NO	YES
ENSRNOG00000001726	506.077	-0.89987	0.15687	-5.73642	9.67003e-09	5.82073e-07	Tmem44	385.733	329.745	393.579	363.692	417.404	364.668	699.963	854.777	492.397	758.809	701.487	375.803	0.378148	YES	NEG		NO	YES
ENSRNOG00000061782	7922.39	0.469658	0.081954	5.73075	9.99878e-09	5.99712e-07	Tspyl2	9210.51	8865.19	9270.05	8415.56	9004.6	8712.12	7058.86	5689.58	6971.55	6025.93	6436.48	8913.01	0.171602	YES	POS		YES	NO
ENSRNOG00000000454	26.79	1.82847	0.319176	5.7287	1.01201e-08	6.04829e-07	RT1-DOb	40.7465	36.9626	44.9804	26.3398	27.2676	48.7702	11.8455	12.2909	10.8817	7.81472	10.7082	37.5112	0.578194	YES	POS		YES	NO
ENSRNOG00000007197	5.9541	-5.317	0.928482	-5.72655	1.02492e-08	6.10374e-07	Nr1h4	0.905477	0	0	0	1.04875	0	11.8455	16.7603	11.7885	17.1924	14.3967	0.325705	1.25581	YES	NEG		NO	YES
ENSRNOG00000031136	600.467	0.456076	0.0796983	5.72253	1.04951e-08	6.22807e-07	Ntng1	627.496	673.108	714.575	680.782	706.86	639.554	484.59	489.402	456.125	532.182	490.575	673.729	0.166154	YES	POS		YES	NO
ENSRNOG00000009205	1442.19	-1.34225	0.235312	-5.70413	1.16937e-08	6.91495e-07	Lmo4	894.611	939.628	861.784	802.35	936.537	925.524	1960.97	3229.16	1197.89	2673.41	2265.36	893.406	0.605336	YES	NEG		NO	YES
ENSRNOG00000008620	773.554	-1.5874	0.278393	-5.70202	1.18399e-08	6.97683e-07	Smad3	422.858	383.244	473.317	478.168	401.673	416.763	803.342	1512.9	742.677	2100.6	1289.88	429.337	0.749815	YES	NEG		NO	YES
ENSRNOG00000016962	115.466	-2.39505	0.420114	-5.70095	1.19144e-08	6.99618e-07	Neu2	41.6519	42.7988	39.869	43.5619	40.9014	47.6617	104.456	271.517	80.706	441.531	224.553	42.7408	1.16828	YES	NEG		NO	YES
ENSRNOG00000008125	50.1655	1.23039	0.216079	5.69417	1.23974e-08	7.25444e-07	Igbp1b	59.7615	62.2528	74.6266	48.6273	79.7053	65.3963	29.0754	27.9339	30.8315	23.4441	27.8212	65.0616	0.418686	YES	POS		YES	NO
ENSRNOG00000019549	2783.72	0.712975	0.125397	5.68576	1.30233e-08	7.59419e-07	Akap12	3098.54	3295.51	3400.11	3459.63	3401.11	3135.7	1806.98	1724.08	2602.54	1913.04	2011.66	3298.43	0.256001	YES	POS		YES	NO
ENSRNOG00000006639	1698.67	0.770753	0.135987	5.66784	1.44612e-08	8.39234e-07	Scn9a	2213.89	1959.99	2119.19	1840.75	1878.32	2202.42	1150.09	1049.2	1545.2	1027.64	1193.03	2035.76	0.278442	YES	POS		YES	NO
ENSRNOG00000010888	22.1347	-3.36373	0.593514	-5.66747	1.44919e-08	8.39234e-07	Ankrd33b	4.52739	2.9181	6.13369	6.07841	3.14626	5.54206	16.153	25.6992	36.2724	114.876	48.2502	4.72432	1.55617	YES	NEG		NO	YES
ENSRNOG00000002258	2352.14	0.504036	0.0889939	5.66371	1.48131e-08	8.54884e-07	Tmem150c	2797.92	2595.16	2729.49	2474.93	2734.1	2666.84	2173.12	1714.02	1925.16	1710.64	1880.73	2666.41	0.184407	YES	POS		YES	NO
ENSRNOG00000055934	73.4968	-1.85898	0.328755	-5.65461	1.56201e-08	8.98371e-07	Dmkn	44.3684	50.5804	32.713	27.3528	26.2189	33.2524	136.762	184.364	57.129	142.228	130.121	35.7476	0.789551	YES	NEG		NO	YES
ENSRNOG00000011107	901.155	1.13827	0.201501	5.64894	1.6144e-08	9.25333e-07	Pcsk1	1044.02	1152.65	1143.93	1227.84	1228.09	1120.61	539.51	374.314	784.39	396.206	523.605	1152.86	0.384642	YES	POS		YES	NO
ENSRNOG00000009571	1016.45	-2.1065	0.373102	-5.64591	1.64306e-08	9.38556e-07	Wipf3	478.092	415.343	418.113	411.306	468.793	434.498	933.643	1844.75	847.867	3912.05	1884.58	437.691	1.09356	YES	NEG		NO	YES
ENSRNOG00000010834	1288.45	-0.481187	0.0854529	-5.63101	1.79152e-08	1.01989e-06	Mpped1	1129.13	1162.38	1103.04	1134.64	1122.17	1021.96	1581.92	1606.76	1333.01	1689.54	1552.81	1112.22	0.191563	YES	NEG		NO	YES
ENSRNOG00000012531	446.316	0.816388	0.145091	5.62674	1.83649e-08	1.03845e-06	Ephb2	610.292	504.831	554.077	563.266	533.816	471.075	344.597	243.584	372.699	264.919	306.45	539.559	0.292747	YES	POS		YES	NO
ENSRNOG00000027722	294.11	-0.737991	0.131154	-5.62691	1.83466e-08	1.03845e-06	H1fx	247.195	243.175	218.768	200.588	278.969	202.839	443.669	389.957	340.053	375.888	387.392	231.922	0.295829	YES	NEG		NO	YES
ENSRNOG00000061147	380.35	1.06204	0.188818	5.6247	1.85835e-08	1.04729e-06	Fam189a2	429.196	512.613	482.517	491.338	612.472	354.692	276.755	177.66	269.322	196.931	230.167	480.471	0.386962	YES	POS		YES	NO
ENSRNOG00000007782	104.731	2.11086	0.375417	5.62271	1.87984e-08	1.05586e-06	Ghrh	222.747	106.024	107.34	85.0977	202.41	182.888	62.4582	30.1686	26.2975	21.8812	35.2014	151.084	0.714057	YES	POS		YES	NO
ENSRNOG00000016763	28.1691	1.8305	0.325638	5.62126	1.89565e-08	1.06119e-06	Fgfr4	50.7067	29.181	36.8022	35.4574	35.6576	48.7702	17.2299	8.93885	12.6953	6.25177	11.279	39.4292	0.57075	YES	POS		YES	NO
ENSRNOG00000004610	169.984	-1.50527	0.268361	-5.60912	2.03357e-08	1.13461e-06	Lum	100.508	89.4884	99.1614	56.7318	120.607	120.817	303.676	403.365	185.896	219.594	278.133	97.8855	0.647589	YES	NEG		NO	YES
ENSRNOG00000028344	95.1076	0.889602	0.159086	5.59197	2.24505e-08	1.24845e-06	LOC103694874	116.807	124.506	122.674	114.477	104.875	115.275	65.6888	60.3372	77.9856	48.4512	63.1157	116.436	0.303863	YES	POS		YES	NO
ENSRNOG00000022084	70.2124	2.45827	0.439819	5.58927	2.28029e-08	1.26387e-06	Sox14	156.648	91.4338	107.34	76.9932	119.558	74.2636	29.0754	3.35207	31.7383	11.7221	18.972	104.373	0.717817	YES	POS		YES	NO
ENSRNOG00000011202	785.055	0.965144	0.1728	5.58534	2.33248e-08	1.28854e-06	Chrna4	850.243	855.976	1052.95	1089.05	1137.9	866.779	541.664	365.375	636.58	454.035	499.414	975.482	0.34797	YES	POS		YES	NO
ENSRNOG00000022071	189.65	-1.32998	0.238343	-5.58012	2.40347e-08	1.32341e-06	Itga2b	120.428	110.888	131.874	104.346	128.997	111.95	243.372	424.595	172.294	347.755	297.004	118.081	0.595287	YES	NEG		NO	YES
ENSRNOG00000011989	8572.7	1.03756	0.186005	5.57814	2.43099e-08	1.33123e-06	Vat1l	9796.36	9869.01	11308.5	11531.8	11475.5	10731.7	4854.51	3467.16	7377.8	5314.79	5253.56	10785.5	0.357299	YES	POS		YES	NO
ENSRNOG00000015304	628.687	-1.26936	0.227566	-5.57796	2.43353e-08	1.33123e-06	Tmem160	392.072	381.298	366.999	388.005	426.843	455.558	1093.02	1420.16	571.29	791.631	969.025	401.796	0.577459	YES	NEG		NO	YES
ENSRNOG00000015155	122.199	-1.71857	0.308231	-5.57559	2.46697e-08	1.34514e-06	Tnnc2	58.856	41.8261	70.5375	41.5358	93.3391	76.4805	178.76	336.324	141.462	182.864	209.853	63.7625	0.750372	YES	NEG		NO	YES
ENSRNOG00000004109	194.637	0.94685	0.169945	5.57149	2.52564e-08	1.36825e-06	Zfpm2	220.936	230.53	263.749	295.816	219.19	215.032	155.069	109.501	139.649	96.9025	125.28	240.875	0.339947	YES	POS		YES	NO
ENSRNOG00000038480	546.894	1.08353	0.194459	5.57203	2.51791e-08	1.36825e-06	Ppp1r36	658.282	598.21	732.976	684.834	744.615	740.42	417.824	273.752	406.251	211.779	327.401	693.223	0.370038	YES	POS		YES	NO
ENSRNOG00000011446	39.5928	-2.53677	0.455426	-5.5701	2.54589e-08	1.37478e-06	Vill	15.3931	14.5905	7.15598	12.1568	20.9751	11.0841	32.306	111.736	40.8064	129.724	78.6431	13.5593	1.11557	YES	NEG		NO	YES
ENSRNOG00000013133	9.57573	6.49687	1.1678	5.56335	2.64646e-08	1.42451e-06	Foxa2	7.24382	19.454	29.6462	19.2483	15.7313	4.43365	0	0	0	0	0	15.9595	1.11746	YES	POS		YES	NO
ENSRNOG00000060825	1294.91	-0.622712	0.11204	-5.55796	2.72945e-08	1.46449e-06	Ccm2	1086.57	1041.76	1049.88	1052.58	1102.24	1056.32	1572.22	1891.68	1297.64	1798.17	1639.93	1064.89	0.258269	YES	NEG		NO	YES
ENSRNOG00000020105	19.1122	1.91174	0.344688	5.54627	2.91822e-08	1.55583e-06	Klhl30	30.7862	22.3721	33.7353	25.3267	24.1213	25.4935	7.53806	10.0562	5.44086	6.25177	7.32172	26.9725	0.560676	YES	POS		YES	NO
ENSRNOG00000028404	3960.38	-2.29665	0.414067	-5.54656	2.91342e-08	1.55583e-06	Ppp1r1b	1549.27	1113.74	1754.24	1662.45	1514.4	1669.27	3777.65	9003.65	2415.74	15143.4	7585.1	1543.89	1.15468	YES	NEG		NO	YES
ENSRNOG00000056697	1167.12	-1.83413	0.331023	-5.5408	3.01089e-08	1.60015e-06	Kcnab1	539.664	586.538	608.258	573.397	560.035	588.567	1163.02	2291.7	962.125	3797.95	2053.7	576.076	0.917796	YES	NEG		NO	YES
ENSRNOG00000003840	1308.93	0.889743	0.161106	5.52271	3.33814e-08	1.76848e-06	Slit2	1737.61	1494.07	1795.13	1612.8	1607.74	1381.08	735.5	665.944	923.132	1136.26	865.209	1604.74	0.318294	YES	POS		YES	NO
ENSRNOG00000009465	125.221	1.64052	0.297126	5.52129	3.36529e-08	1.77726e-06	Sfrp2	223.653	125.478	143.12	112.451	136.338	290.404	65.6888	50.281	57.129	47.6698	55.1921	171.907	0.637716	YES	POS		YES	NO
ENSRNOG00000005096	907.362	-0.693929	0.125792	-5.51649	3.45841e-08	1.82071e-06	Bzw2	761.506	773.296	678.795	693.952	712.104	744.853	1189.94	1385.52	895.021	1238.63	1177.28	727.418	0.289251	YES	NEG		NO	YES
ENSRNOG00000001733	5230.82	-1.57469	0.285694	-5.5118	3.55176e-08	1.86401e-06	Ppp1r2	2736.35	2829.58	2909.42	2984.5	3025.66	3033.73	5336.95	11733.4	4480.54	13238.1	8697.24	2919.87	0.751541	YES	NEG		NO	YES
ENSRNOG00000017712	4069.64	1.52651	0.277727	5.49643	3.87559e-08	2.02762e-06	Cartpt	6023.23	5834.25	5010.21	3999.59	6534.79	5645.15	2065.43	2991.16	930.386	1662.19	1912.29	5507.87	0.499634	YES	POS		YES	NO
ENSRNOG00000016768	888.685	0.80691	0.146829	5.49557	3.89454e-08	2.03121e-06	Oprl1	1043.11	978.536	1065.22	1208.59	1148.39	992.029	618.121	471.524	791.644	569.693	612.746	1072.64	0.291012	YES	POS		YES	NO
ENSRNOG00000001006	824.167	1.35064	0.246129	5.48753	4.07604e-08	2.11929e-06	Nptx2	986.065	952.273	1153.13	1150.85	1284.72	1008.66	302.599	250.288	596.68	556.408	426.494	1089.28	0.448286	YES	POS		YES	NO
ENSRNOG00000006526	867.368	-0.805122	0.146819	-5.48379	4.16318e-08	2.15516e-06	Sema3c	497.107	669.218	735.021	665.586	767.688	673.915	991.794	1067.07	1238.7	1367.58	1166.29	668.089	0.327316	YES	NEG		NO	YES
ENSRNOG00000018816	4226.74	-0.833883	0.152072	-5.48347	4.17069e-08	2.15516e-06	Cox5a	3213.54	3253.68	2842.97	2923.72	3513.33	3566.87	6436.43	6906.38	4138.68	5471.86	5738.34	3219.02	0.354021	YES	NEG		NO	YES
ENSRNOG00000005116	50.8379	-1.22441	0.223514	-5.47799	4.30174e-08	2.21605e-06	LOC108350502	38.9355	24.3175	41.9136	39.5097	26.2189	27.7103	59.2276	90.5058	77.9856	82.0545	77.4434	33.1009	0.488442	YES	NEG		NO	YES
ENSRNOG00000021274	15.6335	3.20067	0.586453	5.45768	4.82408e-08	2.47754e-06	Fermt1	44.3684	18.4813	22.4902	14.183	29.3651	16.6262	2.15373	3.35207	4.53405	0.781472	2.70533	24.2524	0.891639	YES	POS		YES	NO
ENSRNOG00000016700	7.42864	6.12131	1.12549	5.4388	5.36403e-08	2.74645e-06	Tcf21	6.33834	9.727	13.2897	7.09148	16.7801	21.0598	0	0	0	0	0	12.3811	1.03781	YES	POS		YES	NO
ENSRNOG00000012683	482.764	-0.779192	0.143445	-5.43199	5.57279e-08	2.84467e-06	Abhd17c	388.45	354.063	368.022	344.443	381.746	414.546	576.123	805.614	501.466	693.165	644.092	375.212	0.331268	YES	NEG		NO	YES
ENSRNOG00000014775	674.187	0.45684	0.0841821	5.42681	5.73714e-08	2.91968e-06	Nol4	766.939	760.651	750.355	796.272	730.982	732.661	570.739	499.458	621.164	512.645	551.002	756.31	0.16662	YES	POS		YES	NO
ENSRNOG00000025501	12.4592	2.60926	0.481413	5.42	5.95993e-08	3.0239e-06	Snx31	21.7315	16.5359	18.4011	19.2483	17.8288	18.843	1.07687	2.23471	6.34766	2.34441	3.00091	18.7648	0.670097	YES	POS		YES	NO
ENSRNOG00000018812	291.486	-0.792893	0.146612	-5.4081	6.36958e-08	3.22201e-06	Rpp25	201.016	251.929	217.746	223.888	240.165	217.249	410.286	455.881	285.645	411.054	390.717	225.332	0.330195	YES	NEG		NO	YES
ENSRNOG00000020410	1284.33	2.36405	0.43744	5.40427	6.50711e-08	3.27357e-06	Th	1201.57	1904.55	3364.33	1734.37	1987.39	1178.24	634.274	193.303	513.254	132.069	368.225	1895.07	0.776932	YES	POS		YES	NO
ENSRNOG00000054375	159.264	1.63766	0.303035	5.40418	6.51049e-08	3.27357e-06	Nhlh2	228.18	253.875	210.59	197.548	208.702	211.707	102.302	61.4546	92.4945	25.7886	70.51	218.434	0.5044	YES	POS		YES	NO
ENSRNOG00000056553	50.2846	-1.19714	0.221648	-5.40112	6.62273e-08	3.32006e-06	Rdh12	34.4081	26.2629	29.6462	34.4443	44.0477	29.9271	99.0717	67.0413	59.8494	78.1472	76.0274	33.1227	0.491081	YES	NEG		NO	YES
ENSRNOG00000021217	40.4865	-2.53791	0.470965	-5.38874	7.09553e-08	3.5465e-06	Itga10	16.2986	9.727	3.06685	14.183	19.9263	19.9514	58.1508	135.2	35.3656	92.9951	80.4279	13.8589	1.05866	YES	NEG		NO	YES
ENSRNOG00000016553	581.577	1.09339	0.203166	5.38172	7.3776e-08	3.67654e-06	Vwa5b1	806.78	693.535	817.826	838.821	630.301	643.988	410.286	237.997	464.286	271.952	346.13	738.542	0.383851	YES	POS		YES	NO
ENSRNOG00000014751	745.453	1.33111	0.247399	5.38042	7.43118e-08	3.69228e-06	Ret	572.262	961.028	1301.37	1309.9	981.634	767.021	390.902	336.324	505.093	329	390.33	982.201	0.506817	YES	POS		YES	NO
ENSRNOG00000005438	4038.68	0.849954	0.158194	5.37287	7.74924e-08	3.83896e-06	Pcsk2	4707.58	4703	5310.76	5359.13	4937.53	4466.9	2028.82	2495.06	2705.92	3672.13	2725.48	4914.15	0.304092	YES	POS		YES	NO
ENSRNOG00000047466	390.837	1.3237	0.24668	5.36608	8.04654e-08	3.97452e-06	Bdnf	565.018	507.749	540.787	497.417	553.742	420.088	241.218	240.231	247.559	94.5581	205.892	514.134	0.433728	YES	POS		YES	NO
ENSRNOG00000061429	195.469	1.00895	0.188184	5.3615	8.25338e-08	4.06473e-06	Rph3al	249.006	223.721	285.217	212.744	248.555	248.284	152.915	99.4447	149.624	85.1804	121.791	244.588	0.353297	YES	POS		YES	NO
ENSRNOG00000007683	13.8389	2.65806	0.496062	5.35833	8.39952e-08	4.12461e-06	Prdm13	19.9205	23.3448	30.6685	21.2744	15.7313	14.4094	3.2306	1.11736	6.34766	2.34441	3.26001	20.8915	0.73549	YES	POS		YES	NO
ENSRNOG00000060775	822.68	-1.87615	0.35022	-5.35708	8.45797e-08	4.1412e-06	Lmo7	400.221	395.889	385.4	428.528	352.381	424.522	669.811	1348.65	865.096	2956.31	1459.97	397.824	0.987598	YES	NEG		NO	YES
ENSRNOG00000005277	114.159	-2.39509	0.447779	-5.34881	8.85327e-08	4.32214e-06	Ptprv	68.8163	37.9353	32.713	44.575	32.5114	36.5776	102.302	315.094	77.9856	393.08	222.116	42.1881	1.13707	YES	NEG		NO	YES
ENSRNOG00000011180	45.5691	1.96163	0.367122	5.34327	9.12854e-08	4.44361e-06	Irx5	41.6519	62.2528	71.5598	91.1762	68.169	53.2038	31.2291	17.8777	9.9749	8.59619	16.9195	64.6689	0.621751	YES	POS		YES	NO
ENSRNOG00000006723	30.7369	1.54829	0.289835	5.34195	9.19498e-08	4.46302e-06	Itga11	48.8958	30.1537	51.1141	48.6273	34.6089	37.686	12.9224	8.93885	17.2294	17.1924	14.0707	41.8476	0.518633	YES	POS		YES	NO
ENSRNOG00000010816	12.2186	3.58228	0.670671	5.34133	9.22654e-08	4.46543e-06	Kcnk15	29.8807	12.6451	24.5348	20.2614	16.7801	12.1925	1.07687	0	0.906809	3.90736	1.47276	19.3824	0.871188	YES	POS		YES	NO
ENSRNOG00000012808	2522.49	-0.472605	0.0886353	-5.33201	9.71299e-08	4.68705e-06	Tmem259	2274.56	2143.83	2236.75	2133.52	2241.19	2070.51	3230.6	3406.82	2626.12	2860.97	3031.13	2183.39	0.192857	YES	NEG		NO	YES
ENSRNOG00000036833	2007.65	-0.420703	0.0789089	-5.3315	9.74026e-08	4.68705e-06	Zfp385a	1657.93	1778.1	1910.65	1884.31	1765.05	1613.85	2512.33	2165.44	2340.47	2448.35	2366.65	1768.31	0.165878	YES	NEG		NO	YES
ENSRNOG00000012302	1470.03	-1.78275	0.334709	-5.32627	1.0025e-07	4.81027e-06	Gucy1a3	748.83	801.505	749.333	761.827	745.664	656.18	1334.24	2407.9	1424.6	5070.19	2559.23	743.89	0.935926	YES	NEG		NO	YES
ENSRNOG00000024119	50.0066	2.3801	0.447495	5.31873	1.04496e-07	4.99974e-06	Ghsr	86.9258	56.4166	97.1168	91.1762	55.584	56.529	13.9993	2.23471	29.9247	10.1591	14.0795	73.9581	0.6979	YES	POS		YES	NO
ENSRNOG00000013887	31.6727	-2.69143	0.506613	-5.3126	1.08072e-07	5.15615e-06	Adra2b	9.96025	5.8362	12.2674	7.09148	12.585	12.1925	29.0754	75.9802	23.577	128.161	64.1985	9.98882	1.25452	YES	NEG		NO	YES
ENSRNOG00000001152	75.3646	1.15645	0.217846	5.30858	1.10482e-07	5.25618e-06	Glp1r	79.682	103.106	110.406	90.1631	92.2904	106.408	35.5366	26.8165	55.3154	53.9215	42.8975	97.0093	0.402713	YES	POS		YES	NO
ENSRNOG00000021117	1235.23	-0.829777	0.156347	-5.30728	1.11271e-07	5.27878e-06	Rps6ka4	965.239	960.055	892.452	975.585	953.317	906.681	1488.23	1994.48	1185.2	2031.04	1674.74	942.222	0.361772	YES	NEG		NO	YES
ENSRNOG00000019447	3566.1	-0.610678	0.115236	-5.29935	1.16218e-07	5.49795e-06	Ecel1	2891.19	2828.61	2686.56	2604.6	3344.48	3315.26	4891.13	4992.35	3968.2	4138.67	4497.59	2945.12	0.248871	YES	NEG		NO	YES
ENSRNOG00000007142	3414.06	-0.421529	0.0795819	-5.2968	1.1785e-07	5.5595e-06	B3gat1	3400.97	3203.1	2832.74	2800.12	2880.93	2917.34	3863.8	4146.51	3888.4	4206.66	4026.34	3005.87	0.165763	YES	NEG		NO	YES
ENSRNOG00000055939	8096.93	0.475518	0.0897936	5.29567	1.18579e-07	5.57818e-06	Zcchc18	9212.32	9274.69	9066.62	8524.97	9512.2	9137.75	7275.31	5670.58	7189.18	6105.64	6560.18	9121.43	0.175592	YES	POS		YES	NO
ENSRNOG00000042592	1148.7	-1.14342	0.216132	-5.29037	1.22067e-07	5.72623e-06	Rgs10	880.124	789.832	699.241	591.632	818.028	865.67	1946.97	2374.38	1119.91	1401.18	1710.61	774.088	0.511483	YES	NEG		NO	YES
ENSRNOG00000001275	11.4879	3.21808	0.608528	5.2883	1.23461e-07	5.75947e-06	Tmem184a	20.826	12.6451	21.4679	12.1568	18.8776	21.0598	1.07687	2.23471	4.53405	0	1.96141	17.8389	0.772697	YES	POS		YES	NO
ENSRNOG00000002305	451.697	1.1264	0.212981	5.28876	1.23147e-07	5.75947e-06	Slc15a2	372.151	460.087	682.885	782.089	545.352	618.494	214.296	271.517	285.645	284.456	263.979	576.843	0.436559	YES	POS		YES	NO
ENSRNOG00000004048	901.589	-1.87474	0.354544	-5.28774	1.23834e-07	5.76085e-06	Lrrk2	462.699	453.278	422.203	474.116	383.844	421.197	760.268	2090.57	728.168	2819.55	1599.64	436.223	0.938769	YES	NEG		NO	YES
ENSRNOG00000007865	1283.61	0.372083	0.0703952	5.28562	1.25277e-07	5.81186e-06	Ephb1	1337.39	1411.39	1424.04	1500.35	1433.65	1365.56	1191.01	998.916	1089.08	1084.68	1090.92	1412.06	0.137947	NO	POS		NO	NO
ENSRNOG00000020792	292.51	-0.844686	0.160039	-5.278	1.30599e-07	6.0421e-06	Etv4	202.827	223.721	228.991	200.588	264.286	209.49	435.054	498.341	355.469	306.337	398.8	221.65	0.359979	YES	NEG		NO	YES
ENSRNOG00000005574	45.0898	2.35547	0.446562	5.27467	1.32994e-07	6.1175e-06	Adamts8	83.3039	52.5258	65.4261	79.0193	79.7053	38.7944	21.5373	3.35207	21.7634	5.4703	13.0308	66.4625	0.690683	YES	POS		YES	NO
ENSRNOG00000018582	116.483	-0.800692	0.151812	-5.27422	1.33322e-07	6.1175e-06	Exosc6	82.3984	71.0071	103.251	103.333	91.2416	87.5646	184.144	149.726	140.555	151.605	156.508	89.7992	0.320549	YES	NEG		NO	YES
ENSRNOG00000033570	26.4984	2.10467	0.399036	5.2744	1.33194e-07	6.1175e-06	Arhgap8	24.4479	39.8807	46.0027	35.4574	38.8039	45.4449	9.6918	1.11736	16.3226	7.81472	8.73661	38.3396	0.633188	YES	POS		YES	NO
ENSRNOG00000000781	37.4657	-1.05663	0.200473	-5.27069	1.35912e-07	6.21936e-06	Rnf39	29.8807	25.2902	27.6016	22.2875	26.2189	25.4935	58.1508	54.7504	47.1541	57.8289	54.471	26.1287	0.401693	YES	NEG		NO	YES
ENSRNOG00000027869	102.223	1.39986	0.265761	5.26738	1.38383e-07	6.31524e-06	Sox5	135.822	113.806	150.275	160.065	121.655	135.226	38.7672	34.638	89.7741	42.1995	51.3447	136.142	0.469571	YES	POS		YES	NO
ENSRNOG00000056951	9.75013	-3.85693	0.732796	-5.2633	1.41492e-07	6.4396e-06	AABR07013140.1	0.905477	0	1.02228	3.03921	2.09751	2.21683	20.4605	27.9339	5.44086	34.3847	22.055	1.54688	1.3155	YES	NEG		NO	YES
ENSRNOG00000049407	38.5791	-2.39667	0.456024	-5.25559	1.4755e-07	6.69717e-06	Shisa8	21.7315	17.5086	9.20054	11.1438	13.6338	12.1925	52.7664	87.1538	24.4838	135.976	75.095	14.2351	1.08976	YES	NEG		NO	YES
ENSRNOG00000005451	404.64	1.37045	0.26109	5.24897	1.52954e-07	6.92376e-06	Dnah11	603.048	451.333	551.01	484.247	555.84	571.941	219.681	116.205	339.147	153.95	207.246	536.236	0.454721	YES	POS		YES	NO
ENSRNOG00000039890	190.283	1.02614	0.195642	5.24502	1.56263e-07	7.0545e-06	Abcg3l3	277.076	192.595	248.415	235.032	203.458	278.212	97.9948	90.5058	162.319	117.221	117.01	239.131	0.37333	YES	POS		YES	NO
ENSRNOG00000003703	213.019	-0.569311	0.108974	-5.22429	1.74822e-07	7.87122e-06	Mcm6	159.364	181.895	189.122	186.405	166.752	187.322	263.832	288.278	232.143	275.078	264.833	178.477	0.223449	YES	NEG		NO	YES
ENSRNOG00000059765	3506.01	-0.44052	0.0844623	-5.21558	1.83243e-07	8.22829e-06	Asic1	3332.16	3062.06	3033.11	2987.54	2936.51	3054.78	4120.09	4437.02	3579.18	4517.69	4163.49	3067.69	0.178387	YES	NEG		NO	YES
ENSRNOG00000004483	599.199	-0.468713	0.0898881	-5.2144	1.84409e-07	8.25859e-06	Ptprr	525.177	506.777	521.364	513.626	534.865	516.52	706.424	697.23	639.301	830.704	718.415	519.721	0.188393	YES	NEG		NO	YES
ENSRNOG00000004117	161.142	-1.71124	0.328634	-5.20712	1.9179e-07	8.56629e-06	Kcnv1	85.1149	69.0617	76.6712	91.1762	102.778	82.0225	125.993	275.987	204.032	498.579	276.148	84.4707	0.843014	YES	NEG		NO	YES
ENSRNOG00000013829	36.2725	1.54571	0.296959	5.20513	1.93857e-07	8.63564e-06	Chrna3	34.4081	39.8807	71.5598	58.758	48.2427	43.2281	16.153	12.2909	16.3226	21.8812	16.6619	49.3462	0.547074	YES	POS		YES	NO
ENSRNOG00000054838	1423.39	-0.697222	0.134026	-5.20213	1.97019e-07	8.75325e-06	Mcrs1	1092.91	1167.24	1153.13	1095.13	1207.12	1123.93	1857.59	2228.01	1352.05	1956.8	1848.61	1139.91	0.297848	YES	NEG		NO	YES
ENSRNOG00000012703	243.447	-1.78292	0.342941	-5.1989	2.00468e-07	8.883e-06	Crh	86.9258	170.222	81.7826	60.7841	151.021	188.43	605.199	386.605	425.294	278.204	423.825	123.194	0.732972	YES	NEG		NO	YES
ENSRNOG00000011120	33.4665	-1.8834	0.362913	-5.18968	2.10657e-07	9.30992e-06	LOC680663	13.5822	13.6178	16.3565	10.1307	26.2189	16.6262	83.9956	72.6281	52.5949	28.9144	59.5333	16.0887	0.799068	YES	NEG		NO	YES
ENSRNOG00000011199	3043.24	-0.612606	0.118166	-5.18429	2.16845e-07	9.55823e-06	Parp6	2605.96	2463.85	2501.52	2384.76	2525.4	2588.14	3763.65	4524.17	2958.92	4116.01	3840.69	2511.61	0.259185	YES	NEG		NO	YES
ENSRNOG00000014132	702.807	-0.422838	0.0816015	-5.18175	2.19819e-07	9.63873e-06	Mypop	616.63	641.009	594.968	619.998	632.399	606.302	835.648	858.129	722.727	900.255	829.19	618.551	0.167792	YES	NEG		NO	YES
ENSRNOG00000027456	207.33	0.645976	0.124652	5.18221	2.19268e-07	9.63873e-06	Cdc42bpg	284.32	234.421	234.103	237.058	225.482	237.2	173.375	144.139	169.573	133.632	155.18	242.097	0.235668	YES	POS		YES	NO
ENSRNOG00000015719	85.5088	-2.28753	0.441795	-5.17781	2.24511e-07	9.81885e-06	Egr4	37.1246	45.7169	33.7353	50.6534	13.6338	19.9514	94.7642	204.476	75.2652	279.767	163.568	33.4692	1.02668	YES	NEG		NO	YES
ENSRNOG00000036827	1673.45	-1.04693	0.202396	-5.1727	2.30735e-07	1.00648e-05	Ppp1r1a	1285.78	1111.8	948.678	911.762	1319.33	1460.89	2796.62	3078.32	1746.51	2074.81	2424.06	1173.04	0.451742	YES	NEG		NO	YES
ENSRNOG00000012362	834.413	-1.13873	0.220367	-5.16742	2.37345e-07	1.03034e-05	Cacng3	498.918	567.084	600.08	535.913	616.667	563.074	876.569	1445.86	837.892	1802.07	1240.6	563.623	0.530138	YES	NEG		NO	YES
ENSRNOG00000024061	443.952	-1.94324	0.376061	-5.16735	2.37432e-07	1.03034e-05	Rarb	191.961	206.212	230.013	189.444	186.678	241.634	446.899	1140.82	276.577	1329.28	798.395	207.657	0.960109	YES	NEG		NO	YES
ENSRNOG00000002085	16.7945	-2.22855	0.431617	-5.16326	2.42686e-07	1.05043e-05	Thegl	15.3931	5.8362	5.11141	4.05227	3.14626	6.65048	38.7672	36.8727	20.8566	31.2589	31.9388	6.69829	0.847138	YES	NEG		NO	YES
ENSRNOG00000018790	338.874	-1.33769	0.259233	-5.16018	2.46711e-07	1.06511e-05	Kcnh4	249.006	208.158	226.947	186.405	203.458	188.43	343.52	595.551	346.401	840.863	531.584	210.401	0.637374	YES	NEG		NO	YES
ENSRNOG00000009736	10.9456	4.20249	0.81468	5.15846	2.48992e-07	1.0722e-05	A4galt	20.826	9.727	15.3342	10.1307	25.1701	24.3851	1.07687	1.11736	0.906809	0.781472	0.970626	17.5955	0.913643	YES	POS		YES	NO
ENSRNOG00000061484	381.389	2.08327	0.404028	5.15625	2.51945e-07	1.08214e-05	Adamts2	534.232	507.749	653.238	708.135	483.476	409.004	108.763	54.7504	286.552	67.988	129.513	549.306	0.629891	YES	POS		YES	NO
ENSRNOG00000048782	462.076	-0.946937	0.18389	-5.14948	2.61212e-07	1.11908e-05	Wnt7a	259.872	289.865	361.888	357.613	396.429	356.909	642.889	745.276	448.871	761.153	649.547	337.096	0.401247	YES	NEG		NO	YES
ENSRNOG00000002812	66.1188	2.58571	0.502341	5.14731	2.64246e-07	1.1292e-05	Lhx1	108.657	109.915	93.0277	132.712	93.3391	57.6375	10.7687	7.82149	42.62	4.68883	16.4748	99.2148	0.7216	YES	POS		YES	NO
ENSRNOG00000031536	554.997	-0.910714	0.176961	-5.14642	2.65509e-07	1.13172e-05	Syndig1	419.236	396.862	341.442	386.992	466.696	453.341	645.043	662.592	689.175	1088.59	771.35	410.761	0.406379	YES	NEG		NO	YES
ENSRNOG00000011826	1431.02	-1.33236	0.258915	-5.14591	2.66225e-07	1.13189e-05	Lzts1	819.457	829.713	860.762	1001.92	958.561	872.321	1357.93	2550.92	1470.84	3587.74	2241.86	890.456	0.646065	YES	NEG		NO	YES
ENSRNOG00000029735	1442.98	0.411683	0.0800386	5.14356	2.69575e-07	1.14324e-05	Pid1	1628.05	1567.99	1589.65	1704.99	1631.86	1493.03	1185.63	1058.14	1262.28	1308.18	1203.56	1602.6	0.153818	YES	POS		YES	NO
ENSRNOG00000047476	2706.01	-0.977522	0.190532	-5.1305	2.8898e-07	1.22245e-05	Wasf1	1993.86	2068.93	1818.64	1859.99	2041.92	1917.55	3077.68	4517.47	2573.52	5190.53	3839.8	1950.15	0.445655	YES	NEG		NO	YES
ENSRNOG00000004624	1124.56	0.824841	0.160817	5.12907	2.91181e-07	1.22867e-05	Rnd3	1597.26	1214.9	1350.43	1321.04	1330.87	1354.48	963.795	692.761	866.003	554.063	769.155	1361.5	0.299548	YES	POS		YES	NO
ENSRNOG00000033087	308.993	1.12459	0.219325	5.12751	2.93595e-07	1.23575e-05	Cdh23	335.027	454.251	380.289	564.279	320.919	311.464	211.066	143.022	220.355	149.261	180.926	394.371	0.435118	YES	POS		YES	NO
ENSRNOG00000029245	25.8824	2.97877	0.581122	5.1259	2.96126e-07	1.24329e-05	Gpr179	49.8012	35.0172	42.9359	40.5227	39.8527	31.0356	0	1.11736	15.4158	3.12589	4.91475	39.8609	0.739049	YES	POS		YES	NO
ENSRNOG00000021012	1824.94	0.489722	0.0956236	5.12136	3.03348e-07	1.27043e-05	Rfx5	2241.06	2004.73	2054.79	2020.06	2008.36	2047.24	1476.38	1229.09	1687.57	1480.11	1468.29	2062.71	0.182083	YES	POS		YES	NO
ENSRNOG00000001173	1149.46	-0.868356	0.169627	-5.1192	3.0684e-07	1.28186e-05	Cabp1	922.681	919.201	906.764	773.984	849.491	811.358	1521.61	2109.57	1087.26	1592.64	1577.77	863.913	0.385723	YES	NEG		NO	YES
ENSRNOG00000034102	525.637	-1.59526	0.311896	-5.11473	3.14196e-07	1.30933e-05	Plk5	332.31	311.264	340.42	259.346	212.897	287.079	704.27	1489.44	391.742	927.607	878.264	290.553	0.772413	YES	NEG		NO	YES
ENSRNOG00000002125	4281.12	-0.763485	0.14972	-5.09943	3.40682e-07	1.41416e-05	Ccni	3103.07	3307.18	3186.45	3490.02	3412.65	3582.39	5674.01	7556.68	4291.02	5207.73	5682.36	3346.96	0.338773	YES	NEG		NO	YES
ENSRNOG00000021017	7606.82	-1.43665	0.281739	-5.09923	3.41036e-07	1.41416e-05	Car11	5323.3	4798.33	4506.22	3752.41	4137.33	4604.35	12065.2	18720.2	5220.5	12940.4	12236.6	4520.32	0.673394	YES	NEG		NO	YES
ENSRNOG00000014768	33.8694	2.11404	0.414742	5.09725	3.44619e-07	1.4255e-05	Glis3	48.8958	42.7988	68.4929	65.8494	29.3651	38.7944	4.30746	6.70413	21.7634	11.7221	11.1243	49.0327	0.68331	YES	POS		YES	NO
ENSRNOG00000010911	238.126	1.4921	0.292984	5.09277	3.52861e-07	1.45291e-05	Tmem108	334.121	333.636	332.242	414.345	285.261	226.116	78.6112	78.2149	204.939	93.7766	113.885	320.954	0.511592	YES	POS		YES	NO
ENSRNOG00000042960	616.782	-0.75864	0.148966	-5.09271	3.52977e-07	1.45291e-05	Rgcc	381.206	460.087	487.629	492.351	557.937	518.737	846.417	1012.32	688.268	722.861	817.468	482.991	0.320111	YES	NEG		NO	YES
ENSRNOG00000047143	761.55	-0.76634	0.150524	-5.09115	3.55895e-07	1.46135e-05	Fkbp1b	564.112	627.391	594.968	551.109	606.18	624.036	1061.79	1260.38	712.752	1012.79	1011.93	594.633	0.332349	YES	NEG		NO	YES
ENSRNOG00000011977	1903.02	0.809383	0.15947	5.07546	3.86557e-07	1.58338e-05	Sema5a	2219.32	2228.46	2428.94	2725.15	2264.26	1921.99	1143.63	993.329	1546.11	1559.04	1310.53	2298.02	0.300297	YES	POS		YES	NO
ENSRNOG00000009144	11.4885	2.74244	0.540488	5.07402	3.89496e-07	1.58767e-05	Lad1	21.7315	15.5632	11.2451	17.2222	17.8288	21.0598	3.2306	0	5.44086	1.56294	2.5586	17.4418	0.72335	YES	POS		YES	NO
ENSRNOG00000048222	74.6663	1.16789	0.230165	5.07415	3.8923e-07	1.58767e-05	Nlrc5	90.5477	93.3792	95.0722	106.372	89.1441	101.974	39.844	27.9339	68.0107	34.3847	42.5433	96.0816	0.400366	YES	POS		YES	NO
ENSRNOG00000015713	683.045	0.639154	0.126015	5.07204	3.93569e-07	1.60039e-05	Parva	785.049	772.324	768.756	817.546	835.857	803.599	561.047	423.478	627.512	435.28	511.829	797.188	0.23324	YES	POS		YES	NO
ENSRNOG00000016306	1697.59	0.512338	0.10106	5.06966	3.98529e-07	1.61664e-05	Adgrv1	2222.04	1938.59	1905.53	1717.15	1840.56	1943.05	1280.39	1471.56	1459.06	1198	1352.25	1927.82	0.195281	YES	POS		YES	NO
ENSRNOG00000002208	119.981	1.34809	0.266227	5.06367	4.11261e-07	1.66427e-05	Shroom3	162.08	139.096	214.679	177.287	136.338	120.817	68.9194	54.7504	90.6809	35.1662	62.3793	158.383	0.477755	YES	POS		YES	NO
ENSRNOG00000004451	100.297	1.92988	0.381258	5.06189	4.15115e-07	1.67583e-05	Mc3r	139.443	103.106	155.387	159.052	163.606	133.01	58.1508	11.1736	58.9426	21.0997	37.3417	142.267	0.583333	YES	POS		YES	NO
ENSRNOG00000016866	416.979	-1.03312	0.204257	-5.05794	4.23804e-07	1.7068e-05	Fhl2	339.554	281.11	290.328	222.875	321.967	307.03	567.508	844.721	406.251	588.448	601.732	293.811	0.46229	YES	NEG		NO	YES
ENSRNOG00000015518	654.282	-1.20307	0.237944	-5.05611	4.27894e-07	1.71915e-05	Rbp4	418.33	353.09	357.799	295.816	544.303	611.844	1323.47	1007.85	787.11	843.208	990.41	430.197	0.510189	YES	NEG		NO	YES
ENSRNOG00000028266	268.208	-0.58164	0.115093	-5.05364	4.33467e-07	1.73738e-05	Lrrc55	217.315	194.54	236.147	269.476	222.336	202.839	307.984	350.85	350.028	330.562	334.856	223.776	0.23057	YES	NEG		NO	YES
ENSRNOG00000012795	641.142	-0.520684	0.103309	-5.04006	4.6539e-07	1.86089e-05	Cables1	507.067	551.521	503.985	566.305	600.936	546.447	713.962	900.589	818.849	701.761	783.79	546.044	0.213651	YES	NEG		NO	YES
ENSRNOG00000010320	3503.71	-0.522492	0.103695	-5.03873	4.68634e-07	1.86803e-05	Efnb3	3334.87	2955.06	2919.64	2668.42	3153.6	2866.35	4274.08	4301.82	3657.16	4906.08	4284.79	2982.99	0.215225	YES	NEG		NO	YES
ENSRNOG00000049761	87.4529	-2.05216	0.407302	-5.03842	4.69399e-07	1.86803e-05	Htr6	35.3136	35.0172	52.1364	37.4835	49.2914	23.2767	77.5344	174.308	80.706	309.463	160.503	38.7531	1.02107	YES	NEG		NO	YES
ENSRNOG00000002154	22.7375	-1.698	0.337146	-5.0364	4.74373e-07	1.88336e-05	Mepe	9.96025	11.6724	6.13369	8.10455	20.9751	15.5178	27.9985	40.2248	39.8996	46.8883	38.7528	12.0606	0.662469	YES	NEG		NO	YES
ENSRNOG00000007561	34.5947	1.73177	0.344302	5.0298	4.90983e-07	1.94471e-05	Glb1l2	57.0451	42.7988	50.0918	54.7057	40.9014	43.2281	8.61493	7.82149	29.0179	11.7221	14.2941	48.1285	0.551516	YES	POS		YES	NO
ENSRNOG00000008034	1986.16	-0.327887	0.0652922	-5.02183	5.11807e-07	2.02242e-05	Tmeff1	1759.34	1812.14	1673.48	1805.29	1925.51	1835.53	2262.5	2436.95	2202.64	2148.27	2262.59	1801.88	0.129053	NO	NEG		NO	NO
ENSRNOG00000003031	3942.65	0.895554	0.178374	5.02066	5.14944e-07	2.02529e-05	Atp2b4	5213.74	4718.57	5224.88	5855.54	4382.74	3631.16	2268.96	1983.31	3187.43	2960.21	2599.98	4837.77	0.338049	YES	POS		YES	NO
ENSRNOG00000019791	1434.41	0.474588	0.0945207	5.021	5.14026e-07	2.02529e-05	Sipa1l2	1636.2	1608.85	1568.18	1753.62	1586.76	1542.91	1045.64	1031.32	1308.53	1262.08	1161.89	1616.09	0.177754	YES	POS		YES	NO
ENSRNOG00000013838	219.166	1.07691	0.214676	5.01642	5.26425e-07	2.0656e-05	Hcrtr1	292.469	259.711	274.994	245.163	319.87	272.669	164.761	98.3273	177.735	85.9619	131.696	277.479	0.375132	YES	POS		YES	NO
ENSRNOG00000014590	30.3991	1.35448	0.270273	5.01152	5.40009e-07	2.11397e-05	Stk33	41.6519	37.9353	37.8244	34.4443	44.0477	44.3365	24.7679	13.4083	15.4158	10.1591	15.9378	40.04	0.437238	YES	POS		YES	NO
ENSRNOG00000002336	1446.6	-1.35234	0.269965	-5.00933	5.46208e-07	2.13326e-05	Gabra4	988.781	722.716	936.41	837.808	922.904	945.476	1515.15	2382.2	1378.35	3836.24	2277.99	892.349	0.671205	YES	NEG		NO	YES
ENSRNOG00000060061	111.466	-2.04708	0.408891	-5.00643	5.54501e-07	2.16062e-05	Sowaha	46.1793	53.4985	47.025	66.8625	50.3402	33.2524	91.5336	153.078	130.581	442.313	204.376	49.5263	1.10108	YES	NEG		NO	YES
ENSRNOG00000004863	728.158	-0.891294	0.178058	-5.00563	5.56793e-07	2.16453e-05	Mpped2	519.744	550.548	573.5	553.135	567.376	492.135	849.647	1064.84	717.286	1393.36	1006.28	542.74	0.404769	YES	NEG		NO	YES
ENSRNOG00000025059	427.606	1.0485	0.20958	5.00285	5.64887e-07	2.19093e-05	Nxph4	579.505	502.886	597.013	427.515	628.204	496.569	342.443	311.742	222.168	168.016	261.093	538.615	0.376041	YES	POS		YES	NO
ENSRNOG00000013171	479.589	1.16364	0.233058	4.99291	5.9475e-07	2.30143e-05	Grm2	651.038	677.972	737.065	536.926	718.397	373.535	323.06	275.987	323.731	178.176	275.238	615.822	0.432774	YES	POS		YES	NO
ENSRNOG00000005960	3801.05	0.64623	0.129671	4.98362	6.24049e-07	2.40926e-05	RGD1311744	4336.33	4543.48	4291.54	4230.57	4694.22	4558.9	3007.69	2689.48	3497.56	2160.77	2838.87	4442.51	0.236655	YES	POS		YES	NO
ENSRNOG00000017828	117.648	-2.48834	0.500267	-4.97403	6.55751e-07	2.52584e-05	Egr3	52.5177	44.7442	31.6907	56.7318	30.4139	32.144	57.0739	184.364	140.555	546.249	232.06	41.3737	1.35265	YES	NEG		NO	YES
ENSRNOG00000047605	832.186	0.942671	0.189587	4.97222	6.61888e-07	2.54365e-05	Ptprk	933.547	1036.9	1074.42	1090.06	1086.51	958.777	470.591	372.079	787.11	511.864	535.411	1030.04	0.336356	YES	POS		YES	NO
ENSRNOG00000024036	1483.15	-1.17835	0.237181	-4.96816	6.759e-07	2.59157e-05	Fam98c	1092.91	1072.89	954.812	885.422	968	936.609	2600.63	3319.66	1298.55	1702.05	2230.22	985.107	0.560725	YES	NEG		NO	YES
ENSRNOG00000018290	24.1699	-1.65402	0.333353	-4.96177	6.98538e-07	2.67227e-05	Alx3	13.5822	16.5359	10.2228	8.10455	11.5363	17.7346	60.3045	37.9901	39.8996	25.7886	40.9957	12.9527	0.699254	YES	NEG		NO	YES
ENSRNOG00000033772	429.215	0.598925	0.121115	4.94508	7.61129e-07	2.90509e-05	Serpinb9	492.58	500.94	500.918	477.155	534.865	476.617	317.676	251.405	372.699	367.292	327.268	497.179	0.221156	YES	POS		YES	NO
ENSRNOG00000047960	3332.08	0.535075	0.10828	4.94159	7.74863e-07	2.95081e-05	Rab9b	3601.08	3670.97	3682.26	3926.65	4209.7	3732.03	2774.01	2137.5	3035.09	2551.5	2624.53	3803.78	0.200811	YES	POS		YES	NO
ENSRNOG00000004939	111.937	2.36949	0.480274	4.93363	8.07146e-07	3.06679e-05	Ttll6	201.016	133.26	147.209	128.66	161.508	219.466	55.997	13.4083	52.5949	6.25177	32.063	165.186	0.675531	YES	POS		YES	NO
ENSRNOG00000014302	1675.64	-0.907867	0.184277	-4.92665	8.36494e-07	3.16398e-05	Dlgap3	1362.74	1274.24	1260.47	1377.77	1147.34	1021.96	1999.74	2587.8	1625	3099.32	2327.96	1240.75	0.407344	YES	NEG		NO	YES
ENSRNOG00000055694	317.99	1.28227	0.260255	4.92697	8.35125e-07	3.16398e-05	LOC102553190	515.216	410.479	406.868	349.509	460.403	351.367	234.757	223.471	138.742	89.0878	171.514	415.64	0.442417	YES	POS		YES	NO
ENSRNOG00000019871	12.3694	2.34554	0.476151	4.92605	8.39106e-07	3.16673e-05	Prlh	16.2986	12.6451	25.5571	16.2091	24.1213	14.4094	3.2306	4.46942	3.62724	3.12589	3.61329	18.2068	0.689285	YES	POS		YES	NO
ENSRNOG00000025130	1121.06	-1.15546	0.23496	-4.91768	8.75747e-07	3.2976e-05	Ltk	909.099	872.512	671.639	680.782	670.154	706.059	1651.91	2453.71	945.802	1648.9	1675.08	751.707	0.535636	YES	NEG		NO	YES
ENSRNOG00000010463	51.5093	1.31339	0.26737	4.91224	9.00406e-07	3.38287e-05	Cpa4	67.9108	45.7169	68.4929	85.0977	58.7302	80.9141	34.4597	14.5256	27.2043	32.0403	27.0575	67.8104	0.469527	YES	POS		YES	NO
ENSRNOG00000003283	172.376	-0.804132	0.163934	-4.90523	9.33178e-07	3.49817e-05	Rcsd1	134.011	132.287	130.852	119.542	133.192	146.31	200.297	301.686	178.641	246.945	231.892	132.699	0.350804	YES	NEG		NO	YES
ENSRNOG00000032941	58.5941	-0.972552	0.198382	-4.90242	9.46617e-07	3.54064e-05	Mab21l1	59.7615	37.9353	34.7576	47.6142	33.5601	39.9029	86.1493	73.7455	83.4264	89.0878	83.1022	42.2553	0.387023	YES	NEG		NO	YES
ENSRNOG00000018200	11904	-0.849488	0.173301	-4.90179	9.49655e-07	3.54411e-05	Gad2	8834.74	8978.99	7737.65	9738.63	9189.18	9601.07	13183	12695.4	16144.8	22936.2	16239.9	9013.38	0.390677	YES	NEG		NO	YES
ENSRNOG00000026679	798.223	-2.48278	0.506637	-4.90052	9.55826e-07	3.55923e-05	Scn4b	183.812	273.329	350.643	367.744	245.408	268.236	451.207	1174.34	642.928	4024.58	1573.26	281.529	1.46578	YES	NEG		NO	YES
ENSRNOG00000012619	18.6871	-1.82018	0.372447	-4.88709	1.02335e-06	3.79789e-05	Epor	9.05477	8.7543	11.2451	8.10455	8.39003	9.97571	27.9985	52.5157	17.2294	33.6033	32.8367	9.25408	0.797009	YES	NEG		NO	YES
ENSRNOG00000049985	26853.6	0.383836	0.0785441	4.88688	1.02444e-06	3.79789e-05	Gprasp1	31054.2	29257.8	29229.1	30309	28363.6	29513.7	24092.7	21178.4	25222.9	20314.4	22702.1	29621.2	0.144555	YES	POS		YES	NO
ENSRNOG00000007805	49.8268	-1.70333	0.348639	-4.88566	1.03084e-06	3.81321e-05	Mybl2	34.4081	33.0718	21.4679	21.2744	20.9751	25.4935	59.2276	144.139	44.4337	93.7766	85.3942	26.1151	0.805738	YES	NEG		NO	YES
ENSRNOG00000028774	14.9271	1.98955	0.40735	4.88414	1.03879e-06	3.83417e-05	Vgll3	19.015	19.454	16.3565	23.3006	28.3164	22.1683	3.2306	2.23471	8.16128	7.03324	5.16496	21.4351	0.610356	YES	POS		YES	NO
ENSRNOG00000001506	2942.09	0.551757	0.112985	4.88345	1.04246e-06	3.83926e-05	Tmem35	3768.6	3110.69	3226.32	2802.15	3750.34	3564.65	2594.17	2200.07	2133.72	2270.17	2299.54	3370.46	0.215842	YES	POS		YES	NO
ENSRNOG00000022681	705.201	-0.522224	0.107039	-4.87882	1.06722e-06	3.92186e-05	RGD1561113	545.097	620.583	605.191	573.397	643.935	612.952	997.178	918.466	743.584	791.631	862.715	600.192	0.217692	YES	NEG		NO	YES
ENSRNOG00000002811	578.053	0.617131	0.126523	4.8776	1.07385e-06	3.93762e-05	Brinp3	647.416	615.719	737.065	716.239	736.225	578.591	393.056	376.549	512.347	467.32	437.318	671.876	0.235676	YES	POS		YES	NO
ENSRNOG00000011700	1922.41	0.75063	0.153956	4.87561	1.08475e-06	3.96891e-05	Ptprm	2091.65	2226.51	2518.9	2634.99	2236.99	2061.65	1250.24	1013.44	1700.27	1489.48	1363.36	2295.12	0.280546	YES	POS		YES	NO
ENSRNOG00000017737	9923.38	-0.686836	0.14111	-4.86739	1.13083e-06	4.1235e-05	Dgkz	9279.33	8906.04	8002.43	7411.61	7299.33	6965.26	12488.4	15843	10311.3	12727	12842.4	7977.33	0.294215	YES	NEG		NO	YES
ENSRNOG00000021027	3697.41	-0.619465	0.127273	-4.8672	1.13191e-06	4.1235e-05	Dbp	2995.32	2953.12	3067.87	2915.61	2982.66	3350.73	4950.35	5421.41	3462.2	4874.82	4677.2	3044.22	0.265442	YES	NEG		NO	YES
ENSRNOG00000039001	100.032	2.26327	0.465164	4.86554	1.14147e-06	4.14931e-05	Agrp	171.135	83.6522	153.342	96.2415	187.727	185.105	37.6903	62.5719	12.6953	10.1591	30.7792	146.201	0.699798	YES	POS		YES	NO
ENSRNOG00000012031	25.3903	1.58382	0.325578	4.86463	1.14672e-06	4.1594e-05	St8sia2	35.3136	30.1537	43.9581	45.5881	23.0726	29.9271	6.4612	12.2909	15.4158	11.7221	11.4725	34.6689	0.543845	YES	POS		YES	NO
ENSRNOG00000019926	1186.76	-1.21272	0.249327	-4.86399	1.15042e-06	4.16383e-05	Ramp1	650.133	776.215	680.84	828.69	1014.15	712.709	1584.07	2526.34	971.193	2123.26	1801.22	777.122	0.559716	YES	NEG		NO	YES
ENSRNOG00000050767	601.685	0.937497	0.192844	4.86143	1.16539e-06	4.20893e-05	Nrn1	719.854	832.631	730.932	652.416	772.932	753.721	456.591	331.855	515.068	250.852	388.591	743.748	0.333996	YES	POS		YES	NO
ENSRNOG00000032332	4.93278	5.53039	1.14038	4.84959	1.23715e-06	4.45844e-05	Krt4	4.52739	3.8908	11.2451	10.1307	7.34128	12.1925	0	0	0	0	0	8.2213	1.01125	YES	POS		YES	NO
ENSRNOG00000054508	631.94	-1.53517	0.316584	-4.84917	1.23978e-06	4.45844e-05	Foxp2	276.171	360.872	382.334	419.41	377.551	339.174	683.81	1385.52	465.193	1629.37	1040.97	359.252	0.75545	YES	NEG		NO	YES
ENSRNOG00000008223	2165.03	-0.42683	0.088064	-4.84682	1.25458e-06	4.50202e-05	Cnr1	1842.65	1783.93	1938.25	2156.82	1969.56	1726.91	2373.41	2579.97	2803.85	2474.92	2558.04	1903.02	0.172174	YES	NEG		NO	YES
ENSRNOG00000024501	1241.13	0.491302	0.101392	4.84557	1.26247e-06	4.52067e-05	Rgs3	1458.72	1438.62	1360.66	1403.1	1397.99	1356.7	1131.79	998.916	1059.15	805.697	998.888	1402.63	0.181792	YES	POS		YES	NO
ENSRNOG00000032350	1954.84	-0.642416	0.13266	-4.84259	1.28156e-06	4.57927e-05	Kcnip4	1717.69	1602.04	1449.6	1458.82	1629.76	1721.36	2386.34	2901.77	1899.77	2781.26	2492.28	1596.55	0.275535	YES	NEG		NO	YES
ENSRNOG00000028941	283.91	-0.551956	0.114066	-4.83891	1.30552e-06	4.65497e-05	Zbed3	244.479	243.175	219.791	244.149	261.14	222.791	348.905	377.666	290.179	386.828	350.895	239.254	0.225247	YES	NEG		NO	YES
ENSRNOG00000030981	8.6901	3.50039	0.724079	4.83427	1.33634e-06	4.75475e-05	Scnn1b	15.3931	10.6997	15.3342	12.1568	12.585	15.5178	4.30746	0	0.906809	0	1.30357	13.6144	0.764989	YES	POS		YES	NO
ENSRNOG00000059604	80.8565	-0.816673	0.169112	-4.82917	1.37102e-06	4.86783e-05	AABR07012274.1	70.6272	47.6623	63.3815	65.8494	69.2178	54.3122	130.301	109.501	96.1218	101.591	109.379	61.8417	0.332505	YES	NEG		NO	YES
ENSRNOG00000013768	8.64939	-3.47948	0.721137	-4.82499	1.40011e-06	4.96063e-05	Defb1	1.81095	0.9727	0	0	3.14626	4.43365	30.1523	18.995	19.9498	7.03324	19.0326	1.72726	1.22057	YES	NEG		NO	YES
ENSRNOG00000005278	383.086	0.887936	0.184122	4.82254	1.41742e-06	5.01139e-05	Trhde	495.296	432.851	470.25	499.443	435.233	484.376	228.296	182.129	370.885	232.097	253.352	469.575	0.321445	YES	POS		YES	NO
ENSRNOG00000007335	5.32878	5.645	1.17069	4.82193	1.42177e-06	5.01621e-05	Ccl11	4.52739	6.8089	18.4011	5.06534	6.29252	12.1925	0	0	0	0	0	8.88129	1.14562	YES	POS		YES	NO
ENSRNOG00000036859	616.452	-0.668529	0.138879	-4.81375	1.48123e-06	5.21503e-05	Gdpd5	496.201	540.821	473.317	522.743	444.672	515.412	768.882	863.716	593.96	944.799	792.839	498.861	0.287075	YES	NEG		NO	YES
ENSRNOG00000013981	7394.99	-0.903474	0.187763	-4.81177	1.49597e-06	5.25592e-05	Ptpn5	6046.78	5835.23	5221.82	4860.7	5233.28	5711.65	9285.82	13164.7	6498.19	12091.7	10260.1	5484.91	0.409743	YES	NEG		NO	YES
ENSRNOG00000017619	981.235	1.29183	0.268764	4.80656	1.53552e-06	5.38362e-05	Aldh1a1	960.711	849.167	1887.13	1193.39	981.634	1841.07	415.67	474.876	671.039	537.652	524.809	1285.52	0.536276	YES	POS		YES	NO
ENSRNOG00000023086	336.815	-1.03887	0.216317	-4.80252	1.56678e-06	5.48179e-05	LOC100360828	199.205	238.311	253.526	240.097	230.726	260.477	318.752	535.213	385.394	706.45	486.453	237.057	0.485532	YES	NEG		NO	YES
ENSRNOG00000020317	982.276	-0.608013	0.126643	-4.80101	1.57866e-06	5.51185e-05	RGD1307752	744.302	744.115	793.291	768.919	919.757	901.139	1331.01	1430.22	997.49	1192.53	1237.81	811.921	0.256602	YES	NEG		NO	YES
ENSRNOG00000016551	118.504	0.695957	0.145261	4.7911	1.65873e-06	5.77158e-05	Bcl2l11	144.876	138.123	150.275	140.817	120.607	145.202	91.5336	70.3934	104.283	78.9286	86.2847	139.983	0.253396	YES	POS		YES	NO
ENSRNOG00000021177	5885.01	-0.725389	0.151408	-4.79095	1.65992e-06	5.77158e-05	Cox8a	4627.89	4594.06	4410.13	4321.75	5318.23	4720.73	8775.38	9443.89	5592.29	7045.75	7714.33	4665.47	0.320388	YES	NEG		NO	YES
ENSRNOG00000055103	15.2308	-2.54092	0.531828	-4.77772	1.77298e-06	6.15194e-05	Cftr	3.62191	4.8635	8.17826	6.07841	2.09751	6.65048	16.153	25.6992	17.2294	61.7363	30.2045	5.24834	1.17838	YES	NEG		NO	YES
ENSRNOG00000000043	4561.12	0.635161	0.132966	4.77686	1.78054e-06	6.16542e-05	Idua	6311.18	5606.64	5719.67	4535.51	4534.81	5204	3793.8	3110.72	3810.41	2984.44	3424.84	5318.63	0.249492	YES	POS		YES	NO
ENSRNOG00000052121	21.9588	1.65335	0.346905	4.766	1.87918e-06	6.4936e-05	AC117065.1	31.6917	40.8534	27.6016	23.3006	27.2676	31.0356	9.6918	3.35207	15.4158	9.37766	9.45932	30.2917	0.546001	YES	POS		YES	NO
ENSRNOG00000059801	566.322	-0.743768	0.156082	-4.76524	1.88632e-06	6.50491e-05	Lima1	459.077	509.695	429.359	442.711	399.575	435.606	622.429	869.303	580.358	915.103	746.798	446.004	0.327942	YES	NEG		NO	YES
ENSRNOG00000010235	1341.9	-0.937326	0.196721	-4.76475	1.89086e-06	6.5072e-05	Pkig	989.687	967.836	877.118	894.539	1077.07	1087.35	1941.59	2533.05	1141.67	1909.13	1881.36	982.267	0.427034	YES	NEG		NO	YES
ENSRNOG00000015139	137.581	-1.71648	0.360279	-4.7643	1.89513e-06	6.50856e-05	F12	77.871	68.089	70.5375	87.1239	80.7541	46.5533	160.453	383.253	92.4945	308.681	236.22	71.8215	0.836262	YES	NEG		NO	YES
ENSRNOG00000017872	202.218	0.895589	0.188114	4.76089	1.92743e-06	6.60597e-05	LOC688778	277.981	229.557	256.593	207.679	273.725	241.634	170.145	128.496	149.624	86.7433	133.752	247.862	0.324297	YES	POS		YES	NO
ENSRNOG00000042211	430.597	-0.742031	0.155881	-4.76024	1.93361e-06	6.61365e-05	Tmem240	343.176	360.872	324.063	281.633	362.869	362.451	663.35	635.775	404.437	567.348	567.728	339.177	0.320051	YES	NEG		NO	YES
ENSRNOG00000025757	30.3005	-1.76476	0.371027	-4.75642	1.97059e-06	6.72645e-05	Myh6	14.4876	19.454	11.2451	12.1568	15.7313	19.9514	34.4597	67.0413	27.2043	81.273	52.4946	15.5044	0.804975	YES	NEG		NO	YES
ENSRNOG00000037522	51.4556	-1.76811	0.371834	-4.7551	1.98345e-06	6.7566e-05	AABR07016640.1	31.6917	41.8261	15.3342	12.1568	29.3651	26.6019	100.149	118.44	44.4337	94.5581	89.395	26.1626	0.744364	YES	NEG		NO	YES
ENSRNOG00000011357	97.07	-1.36867	0.287935	-4.7534	2.00029e-06	6.80016e-05	Shbg	62.4779	85.5976	35.7799	49.6404	60.8277	62.0711	158.299	192.185	82.5196	181.301	153.576	59.3991	0.594532	YES	NEG		NO	YES
ENSRNOG00000020230	620.226	-0.451581	0.0950129	-4.75284	2.0058e-06	6.80512e-05	Pias4	574.073	556.384	482.517	564.279	539.06	525.388	806.573	802.261	665.598	686.132	740.141	540.283	0.18473	YES	NEG		NO	YES
ENSRNOG00000017325	10.3896	3.04208	0.641192	4.74441	2.09112e-06	7.0803e-05	Cldn7	14.4876	13.6178	20.4456	6.07841	16.7801	24.3851	2.15373	3.35207	1.81362	0.781472	2.02522	15.9658	0.828511	YES	POS		YES	NO
ENSRNOG00000005223	295.443	-0.877702	0.185017	-4.7439	2.09644e-06	7.08401e-05	Hnmt	153.931	213.021	250.459	216.797	244.36	249.393	391.979	517.336	309.222	407.928	406.616	221.327	0.37616	YES	NEG		NO	YES
ENSRNOG00000000513	2222.27	-0.367657	0.0775223	-4.74259	2.11002e-06	7.1156e-05	Mapk14	1966.7	2007.65	1855.44	1971.43	2045.07	2100.44	2484.33	2776.63	2286.07	2728.9	2568.98	1991.12	0.149383	NO	NEG		NO	NO
ENSRNOG00000005996	53.8068	-2.45576	0.517975	-4.74108	2.12586e-06	7.14252e-05	Lhx6	12.6767	16.5359	12.2674	35.4574	16.7801	22.1683	51.6896	27.9339	165.946	176.613	105.546	19.3143	1.17289	YES	NEG		NO	YES
ENSRNOG00000033736	13.1532	-2.13937	0.451248	-4.74101	2.12651e-06	7.14252e-05	Diras3	3.62191	1.9454	12.2674	5.06534	5.24377	5.54206	15.0761	27.9339	23.577	31.2589	24.4615	5.61431	0.825784	YES	NEG		NO	YES
ENSRNOG00000033694	895.916	-0.919493	0.194005	-4.73954	2.14205e-06	7.18037e-05	Klf16	695.406	622.528	617.458	665.586	684.836	677.24	1071.48	1382.17	805.247	1737.21	1249.03	660.509	0.427653	YES	NEG		NO	YES
ENSRNOG00000005347	637.601	-0.880614	0.185931	-4.73624	2.17723e-06	7.28373e-05	Fjx1	355.853	454.251	629.726	350.522	553.742	518.737	932.566	941.931	757.186	881.5	878.296	477.138	0.358426	YES	NEG		NO	YES
ENSRNOG00000003275	46.0436	1.22866	0.259489	4.73492	2.19145e-06	7.31674e-05	Spata32	67.0053	73.9252	49.0695	61.7972	52.4377	55.4206	16.153	17.8777	36.2724	30.4774	25.1951	59.9426	0.436025	YES	POS		YES	NO
ENSRNOG00000002484	6.61825	5.96421	1.2604	4.73199	2.22324e-06	7.40815e-05	Chrna9	18.1095	7.7816	15.3342	5.06534	1.04875	18.843	0	0	0	0	0	11.0304	1.19978	YES	POS		YES	NO
ENSRNOG00000001269	5380.11	-0.711593	0.150457	-4.72955	2.25022e-06	7.48322e-05	Ppp1cc	4422.35	4295.44	4177.05	4066.46	4258.99	4500.15	6462.27	8650.57	4959.34	8008.52	7020.18	4286.74	0.317437	YES	NEG		NO	YES
ENSRNOG00000011946	6123.16	-0.727171	0.153786	-4.72847	2.26214e-06	7.50799e-05	Ptn	4975.6	4741.91	4720.9	4393.68	4880.9	5393.54	8835.69	10392.5	6232.5	6664.39	8031.28	4851.09	0.327299	YES	NEG		NO	YES
ENSRNOG00000038616	78.3737	-1.2617	0.266891	-4.7274	2.2741e-06	7.53279e-05	Cox6b2	52.5177	59.3347	52.1364	41.5358	39.8527	55.4206	176.606	128.496	110.631	67.2066	120.735	50.133	0.577145	YES	NEG		NO	YES
ENSRNOG00000001861	522.772	-0.690835	0.146221	-4.72458	2.30589e-06	7.59316e-05	Ydjc	404.748	416.316	416.069	358.626	461.452	459.991	795.804	754.215	503.279	657.218	677.629	419.534	0.297616	YES	NEG		NO	YES
ENSRNOG00000002188	58.2576	-1.41678	0.299857	-4.72485	2.3029e-06	7.59316e-05	Hpse	29.8807	33.0718	42.9359	36.4705	37.7551	29.9271	53.8433	107.266	65.2903	146.135	93.1337	35.0069	0.666407	YES	NEG		NO	YES
ENSRNOG00000055605	13.8836	-1.64748	0.348652	-4.72528	2.29794e-06	7.59316e-05	AABR07052500.1	4.52739	5.8362	7.15598	7.09148	9.43879	11.0841	21.5373	29.0513	23.577	19.5368	23.4256	7.52233	0.628765	YES	NEG		NO	YES
ENSRNOG00000033564	47.0751	-1.64703	0.34865	-4.72401	2.31234e-06	7.59951e-05	Cfd	30.7862	21.3994	16.3565	14.183	23.0726	46.5533	109.84	90.5058	62.5698	55.4845	79.6001	25.3918	0.696054	YES	NEG		NO	YES
ENSRNOG00000009466	14.2625	-2.84422	0.602294	-4.72231	2.3318e-06	7.63357e-05	Unc45b	9.05477	2.9181	1.02228	4.05227	5.24377	2.21683	18.3067	26.8165	13.6021	59.3918	29.5293	4.08467	1.25268	YES	NEG		NO	YES
ENSRNOG00000028743	514.967	-0.652959	0.138263	-4.72258	2.32868e-06	7.63357e-05	Gal3st3	450.022	421.179	402.779	425.489	409.014	405.679	643.966	713.99	485.143	792.412	658.878	419.027	0.282809	YES	NEG		NO	YES
ENSRNOG00000014953	17.244	-2.30325	0.488237	-4.71748	2.38782e-06	7.79712e-05	Fbxo39	9.05477	4.8635	4.08913	3.03921	9.43879	9.97571	20.4605	29.0513	19.9498	62.5177	32.9948	6.74352	1.04379	YES	NEG		NO	YES
ENSRNOG00000020013	34.6994	-1.31004	0.277715	-4.71721	2.39104e-06	7.79712e-05	Psrc1	25.3534	21.3994	22.4902	22.2875	14.6826	24.3851	45.2284	72.6281	34.4588	64.0807	54.099	21.7664	0.567276	YES	NEG		NO	YES
ENSRNOG00000016343	1898.33	1.09071	0.231268	4.71621	2.40281e-06	7.8203e-05	Dkk3	2491.87	2070.88	2537.3	2313.85	2465.62	2578.17	1405.31	732.985	1622.28	765.061	1131.41	2409.62	0.381024	YES	POS		YES	NO
ENSRNOG00000057819	7.06493	-6.56498	1.39224	-4.71542	2.41212e-06	7.83542e-05	SNORD52	0	0	0	0	0	0	8.61493	54.7504	1.81362	5.4703	17.6623	0	2.40852	YES	NEG		NO	YES
ENSRNOG00000009482	65.648	-1.14635	0.24331	-4.71149	2.45917e-06	7.94762e-05	Emx2	69.7217	35.0172	50.0918	42.5489	30.4139	36.5776	95.8411	113.97	80.706	101.591	98.0272	44.0619	0.47039	YES	NEG		NO	YES
ENSRNOG00000010058	675.641	-0.973696	0.20667	-4.71135	2.46086e-06	7.94762e-05	Spry2	359.474	474.678	574.523	566.305	464.598	486.593	747.345	1231.33	697.336	1154.23	957.56	487.695	0.437466	YES	NEG		NO	YES
ENSRNOG00000057852	29.263	-1.80634	0.383365	-4.71179	2.45548e-06	7.94762e-05	Cacng6	20.826	14.5905	19.4234	14.183	7.34128	11.0841	37.6903	79.3323	27.2043	60.9548	51.2954	14.5747	0.806129	YES	NEG		NO	YES
ENSRNOG00000009711	8.48132	3.81566	0.810205	4.7095	2.48325e-06	8.00454e-05	Hepacam2	9.05477	8.7543	15.3342	14.183	12.585	21.0598	2.15373	0	0.906809	0.781472	0.960503	13.4952	0.864258	YES	POS		YES	NO
ENSRNOG00000028356	6032.41	-0.857398	0.182425	-4.70001	2.60151e-06	8.36968e-05	LOC103694872	4723.87	4533.75	4397.86	4014.79	5080.16	4571.09	9440.89	10584.7	5245.89	7731.1	8250.65	4553.59	0.389114	YES	NEG		NO	YES
ENSRNOG00000039955	11.9765	-2.34628	0.499596	-4.69636	2.6484e-06	8.50426e-05	Samd3	5.43286	7.7816	1.02228	2.02614	4.19502	6.65048	21.5373	31.286	28.1111	11.7221	23.1641	4.51806	0.920149	YES	NEG		NO	YES
ENSRNOG00000033330	74.3103	1.25275	0.266897	4.69376	2.68234e-06	8.5968e-05	Skida1	85.1149	80.7341	116.54	123.594	89.1441	86.4562	40.9209	20.1124	59.8494	40.6365	40.3798	96.9306	0.451546	YES	POS		YES	NO
ENSRNOG00000039649	35.8908	-1.57086	0.334702	-4.69331	2.68823e-06	8.59927e-05	Lnp1	17.2041	24.3175	18.4011	17.2222	25.1701	17.7346	50.6127	101.679	32.6451	53.9215	59.7147	20.0083	0.746621	YES	NEG		NO	YES
ENSRNOG00000032930	949.703	0.358746	0.0764538	4.69232	2.70127e-06	8.62455e-05	Trim26	1081.14	1050.52	1063.17	1050.55	1021.49	982.054	820.572	743.042	907.716	776.783	812.028	1041.49	0.134905	NO	POS		NO	NO
ENSRNOG00000008296	1102.87	-0.663118	0.141364	-4.69086	2.72059e-06	8.66975e-05	Tpgs1	919.965	897.802	800.447	900.618	955.415	888.947	1721.91	1617.93	1102.68	1223	1416.38	893.866	0.29277	YES	NEG		NO	YES
ENSRNOG00000011489	2660.93	-0.594753	0.126941	-4.68528	2.79581e-06	8.89259e-05	R3hdm4	2290.86	2257.64	2180.53	2076.79	2210.77	2242.32	3346.9	3850.41	2463.8	3689.33	3337.61	2209.82	0.257682	YES	NEG		NO	YES
ENSRNOG00000006763	1439.95	-0.531683	0.11354	-4.68279	2.83002e-06	8.96742e-05	Rbm18	1233.26	1208.09	1167.45	1204.54	1295.21	1223.69	1633.61	2084.99	1430.94	1917.73	1766.82	1222.04	0.228672	YES	NEG		NO	YES
ENSRNOG00000022921	567.223	-0.552055	0.117881	-4.68316	2.82486e-06	8.96742e-05	Dact2	488.052	492.186	469.228	491.338	458.306	468.859	610.583	840.252	593.053	760.372	701.065	477.995	0.2374	YES	NEG		NO	YES
ENSRNOG00000029707	4612.98	-1.09618	0.234155	-4.68145	2.84852e-06	9.00905e-05	Mt-nd4	3841.03	2898.65	3433.85	2903.45	2682.71	3259.84	6413.82	10673	4271.07	5752.41	6777.57	3169.92	0.534852	YES	NEG		NO	YES
ENSRNOG00000046852	550.779	-0.629349	0.134453	-4.68081	2.85747e-06	9.02036e-05	B3gat2	459.982	463.978	405.846	467.025	412.16	501.002	829.187	777.68	559.501	631.429	699.449	451.666	0.271376	YES	NEG		NO	YES
ENSRNOG00000043124	84.8865	2.12205	0.453414	4.68017	2.86642e-06	9.03163e-05	Cckar	97.7915	113.806	151.298	127.647	126.899	119.709	15.0761	4.46942	56.2222	35.9477	27.9289	122.858	0.618101	YES	POS		YES	NO
ENSRNOG00000024602	967.007	1.01969	0.218101	4.67532	2.93491e-06	9.23012e-05	Plekha7	1423.41	1151.68	1322.83	1222.77	1018.34	1139.45	536.279	365.375	879.605	610.329	597.897	1213.08	0.36952	YES	POS		YES	NO
ENSRNOG00000051905	27.5459	-2.28426	0.489043	-4.67087	2.99927e-06	9.41492e-05	Wnt2	6.33834	7.7816	12.2674	19.2483	6.29252	13.301	30.1523	45.8116	27.2043	107.062	52.5574	10.8715	1.11307	YES	NEG		NO	YES
ENSRNOG00000016752	108.5	0.85568	0.183289	4.66848	3.03435e-06	9.50726e-05	Crispld2	107.752	128.396	165.61	156.013	122.704	111.95	86.1493	65.924	77.9856	62.5177	73.1442	132.071	0.329267	YES	POS		YES	NO
ENSRNOG00000015055	26773.2	0.77359	0.165756	4.66703	3.05584e-06	9.55674e-05	Scg2	29331.1	31035.9	32666	29110.5	33426.9	37045.4	23279.7	15439.6	22374.6	14021.9	18779	32102.6	0.288591	YES	POS		YES	NO
ENSRNOG00000018427	17.8037	1.74946	0.375053	4.66457	3.09269e-06	9.65403e-05	Lhx3	26.2588	19.454	32.713	19.2483	19.9263	31.0356	9.6918	6.70413	3.62724	9.37766	7.35021	24.7727	0.573768	YES	POS		YES	NO
ENSRNOG00000052424	932.922	0.704695	0.15128	4.65822	3.1895e-06	9.93773e-05	RGD1306556	1220.58	1057.32	1178.69	1225.81	940.732	999.788	563.201	554.208	815.221	773.657	676.572	1103.82	0.269349	YES	POS		YES	NO
ENSRNOG00000032472	189.229	0.858287	0.18448	4.65245	3.28007e-06	0.00010201	Adgrg2	209.165	207.185	267.838	233.006	206.605	259.369	149.684	105.031	161.412	92.9951	127.281	230.528	0.318662	YES	POS		YES	NO
ENSRNOG00000022838	126.974	1.22608	0.263752	4.64861	3.34183e-06	0.000103739	Cnksr1	228.18	133.26	173.788	136.764	160.459	155.178	113.071	43.5769	65.2903	60.1733	70.5279	164.605	0.453955	YES	POS		YES	NO
ENSRNOG00000001172	4288.69	-0.187911	0.0404516	-4.64533	3.39539e-06	0.000105207	Rnf10	4152.52	4032.81	4090.15	4129.27	4109.02	3861.71	4680.06	4545.4	4583.01	4702.9	4627.84	4062.58	0.0712652	NO	NEG		NO	NO
ENSRNOG00000000196	34.0068	-1.27199	0.273969	-4.64282	3.43691e-06	0.000106297	Cyp19a1	33.5027	21.3994	13.2897	16.2091	19.9263	25.4935	66.7657	45.8116	50.7813	46.8883	52.5617	21.6368	0.521969	YES	NEG		NO	YES
ENSRNOG00000020746	1451.54	-1.11071	0.239318	-4.64116	3.46466e-06	0.000106959	Lin7b	1137.28	1020.36	893.475	812.481	1025.68	1059.64	2305.57	3076.08	1127.16	2057.61	2141.61	991.487	0.522681	YES	NEG		NO	YES
ENSRNOG00000015668	31.706	-1.50081	0.32343	-4.64028	3.4794e-06	0.000107217	Ccl19	23.5424	20.4267	16.3565	10.1307	19.9263	18.843	69.9963	56.9851	53.5017	27.3515	51.9587	18.2043	0.647942	YES	NEG		NO	YES
ENSRNOG00000019960	1852.01	-0.330874	0.0713372	-4.63817	3.51509e-06	0.000108118	Ino80e	1599.98	1657.48	1700.06	1650.29	1736.74	1730.23	1988.97	2243.65	1937.85	2274.86	2111.33	1679.13	0.133671	NO	NEG		NO	NO
ENSRNOG00000022946	105.032	0.932096	0.201441	4.62715	3.70731e-06	0.000113822	Slc22a3	111.374	91.4338	142.097	141.83	153.118	139.66	68.9194	49.1637	81.6128	71.1139	67.7025	129.919	0.356079	YES	POS		YES	NO
ENSRNOG00000001184	492.595	-0.481083	0.104052	-4.62351	3.77306e-06	0.000115418	Pknox1	439.156	439.66	397.668	442.711	407.965	424.522	584.738	625.719	493.304	670.503	593.566	425.28	0.199385	YES	NEG		NO	YES
ENSRNOG00000003694	407.415	1.66639	0.360417	4.62352	3.77278e-06	0.000115418	Prox1	450.928	567.084	641.993	659.508	508.646	539.797	137.839	59.2199	336.426	172.705	176.548	561.326	0.53512	YES	POS		YES	NO
ENSRNOG00000001057	5830.72	-0.776604	0.168286	-4.61478	3.93506e-06	0.000120155	Ctxn1	4842.49	4568.77	4087.08	3888.16	5075.97	4757.31	7427.15	9528.81	5303.93	8827.5	7771.85	4536.63	0.345798	YES	NEG		NO	YES
ENSRNOG00000013024	470.338	-0.580701	0.125889	-4.61282	3.9725e-06	0.000121078	Csgalnact1	343.176	362.817	430.381	415.358	399.575	405.679	517.973	594.433	520.508	713.484	586.599	392.831	0.246366	YES	NEG		NO	YES
ENSRNOG00000053725	1835.55	-0.446961	0.0969063	-4.6123	3.98242e-06	0.000121161	Usf2	1564.66	1690.55	1649.96	1530.75	1614.03	1563.97	2354.03	2480.53	1846.26	2060.74	2185.39	1602.32	0.188742	YES	NEG		NO	YES
ENSRNOG00000000249	233.743	-1.1016	0.238948	-4.61024	4.02209e-06	0.000121783	Mettl23	168.419	197.458	141.075	135.751	153.118	165.153	335.982	497.223	193.15	350.099	344.114	160.162	0.514255	YES	NEG		NO	YES
ENSRNOG00000002097	269.491	-0.978924	0.212343	-4.61011	4.02461e-06	0.000121783	Rasl11b	176.568	161.468	196.278	200.588	204.507	226.116	281.062	438.003	276.577	533.745	382.347	194.254	0.454342	YES	NEG		NO	YES
ENSRNOG00000024620	50.5569	2.03102	0.440501	4.61071	4.013e-06	0.000121783	Mamdc2	71.5327	55.4439	76.6712	78.0063	84.9491	68.7216	15.0761	2.23471	38.086	14.848	17.5612	72.5541	0.605595	YES	POS		YES	NO
ENSRNOG00000016265	1023.63	-0.378986	0.0822786	-4.60613	4.10227e-06	0.000123699	Acsl5	875.596	877.375	882.23	897.579	999.463	949.91	1227.63	1280.49	1051.9	1194.09	1188.53	913.692	0.153657	YES	NEG		NO	YES
ENSRNOG00000046283	647.139	-0.772599	0.167747	-4.60574	4.11003e-06	0.000123699	Tmem41a	501.634	520.394	536.698	456.894	523.328	486.593	871.185	965.395	561.315	1047.95	861.462	504.257	0.344082	YES	NEG		NO	YES
ENSRNOG00000059362	77.0421	-1.16871	0.253734	-4.60604	4.10413e-06	0.000123699	Has3	52.5177	53.4985	46.0027	47.6142	44.0477	65.3963	77.5344	120.674	88.8673	174.268	115.336	51.5128	0.542233	YES	NEG		NO	YES
ENSRNOG00000008552	39.3997	1.05323	0.22875	4.60427	4.1392e-06	0.000124354	P2rx3	51.6122	40.8534	51.1141	38.4966	54.5352	62.0711	21.5373	22.3471	27.2043	24.2256	23.8286	49.7804	0.380358	YES	POS		YES	NO
ENSRNOG00000003365	7047.17	0.579167	0.126033	4.59534	4.32035e-06	0.000129564	Cadm3	7883.08	7705.73	8584.1	7992.1	8803.24	7762.21	5119.42	4193.44	6455.57	5972.79	5435.31	8121.74	0.21854	YES	POS		YES	NO
ENSRNOG00000010950	450.225	-0.489004	0.10646	-4.5933	4.36289e-06	0.000130374	Cep41	448.211	378.38	363.932	386.992	376.503	370.21	496.435	635.775	515.974	529.838	544.506	387.371	0.203667	YES	NEG		NO	YES
ENSRNOG00000016829	202.843	-0.820998	0.178735	-4.59338	4.36115e-06	0.000130374	Isoc2b	163.891	154.659	151.298	147.908	154.167	158.503	328.444	324.033	175.921	269.608	274.502	155.071	0.365591	YES	NEG		NO	YES
ENSRNOG00000001436	21320.2	0.380127	0.0828853	4.58618	4.51432e-06	0.00013466	Ywhag	22349.9	23525.7	24365.1	25519.2	23687.2	21538.7	17771.5	16093.3	19985.2	18366.1	18054	23497.6	0.147414	YES	POS		YES	NO
ENSRNOG00000061425	827.305	-0.622612	0.13582	-4.5841	4.5594e-06	0.000135763	Cox14	624.779	654.627	648.127	591.632	777.127	785.865	1167.32	1166.52	838.799	1018.26	1047.72	680.359	0.264206	YES	NEG		NO	YES
ENSRNOG00000019560	5908.38	-1.20058	0.262147	-4.57978	4.65462e-06	0.000138353	Pde2a	4470.34	4244.86	3783.47	3608.55	3288.89	3937.08	6237.21	10138.9	5118.94	14255.6	8937.66	3888.87	0.601555	YES	NEG		NO	YES
ENSRNOG00000004049	1117.18	-1.48671	0.324753	-4.57798	4.69492e-06	0.000139305	Baiap2	680.013	597.238	665.506	680.782	674.349	597.434	972.41	1978.84	953.963	3371.27	1819.12	649.22	0.800228	YES	NEG		NO	YES
ENSRNOG00000021014	33.3166	-1.63569	0.357499	-4.57537	4.75383e-06	0.000140804	Sec1	23.5424	17.5086	21.4679	15.196	11.5363	18.843	57.0739	82.6843	23.577	61.7363	56.2679	18.0157	0.735363	YES	NEG		NO	YES
ENSRNOG00000009837	828.226	-0.806598	0.176424	-4.57192	4.83277e-06	0.000142435	LOC679811	708.083	687.699	657.327	553.135	583.107	634.012	929.336	1402.28	797.992	1329.28	1114.72	637.227	0.366356	YES	NEG		NO	YES
ENSRNOG00000011912	2257.38	-0.48077	0.105148	-4.57233	4.82339e-06	0.000142435	Tmem38a	1885.2	1817	1993.45	1857.97	2122.68	2018.42	2677.09	2952.05	2221.68	3028.2	2719.76	1949.12	0.203061	YES	NEG		NO	YES
ENSRNOG00000053753	224.338	-0.784875	0.171676	-4.57185	4.83434e-06	0.000142435	Rn50_8_0646.1	167.513	147.85	156.409	165.13	223.385	185.105	244.449	260.344	379.046	314.152	299.498	174.232	0.340261	YES	NEG		NO	YES
ENSRNOG00000002904	3.92881	-5.72591	1.25258	-4.57131	4.84687e-06	0.000142554	Arr3	0	0	0	0	0	0	2.15373	17.8777	3.62724	15.6294	9.82202	0	1.75388	YES	NEG		NO	YES
ENSRNOG00000010535	829.009	0.523382	0.114578	4.56792	4.92599e-06	0.000144628	Cdh18	842.094	932.819	944.589	1017.12	956.464	970.969	668.734	573.204	797.992	586.104	656.508	944.009	0.199906	YES	POS		YES	NO
ENSRNOG00000005154	46.7215	1.7712	0.388001	4.56495	4.99607e-06	0.000146174	Fam150b	67.9108	61.2801	67.4706	45.5881	50.3402	98.6487	17.2299	8.93885	38.086	11.7221	18.9942	65.2064	0.613693	YES	POS		YES	NO
ENSRNOG00000055480	11.7857	2.09382	0.458652	4.56516	4.99117e-06	0.000146174	AABR07044668.1	17.2041	20.4267	15.3342	22.2875	11.5363	15.5178	1.07687	4.46942	4.53405	5.4703	3.88766	17.0511	0.633418	YES	POS		YES	NO
ENSRNOG00000030118	1223.22	0.75449	0.165304	4.56427	5.01246e-06	0.000146399	Msn	1427.03	1518.38	1440.4	1499.34	1383.31	1499.68	843.186	682.704	1227.82	710.358	866.017	1461.36	0.279734	YES	POS		YES	NO
ENSRNOG00000007759	8.88448	2.64904	0.580439	4.56385	5.02232e-06	0.000146432	Foxd2	10.8657	18.4813	14.312	14.183	13.6338	8.8673	1.07687	2.23471	3.62724	1.56294	2.12544	13.3905	0.714366	YES	POS		YES	NO
ENSRNOG00000002169	46.9422	1.37564	0.301471	4.5631	5.04031e-06	0.000146702	Pdcl2	72.4382	45.7169	58.2701	51.6665	79.7053	64.2879	35.5366	31.286	17.2294	13.285	24.3342	62.0141	0.479896	YES	POS		YES	NO
ENSRNOG00000006565	270.123	-0.966718	0.211942	-4.56124	5.08536e-06	0.000147757	Fstl4	193.772	187.731	210.59	193.496	188.776	198.406	285.37	544.152	256.627	442.313	382.115	195.462	0.459988	YES	NEG		NO	YES
ENSRNOG00000002844	501.929	0.708228	0.155308	4.56016	5.11143e-06	0.000148258	Usp27x	571.356	581.675	628.704	600.75	632.399	551.989	349.982	249.17	451.591	401.676	363.105	594.479	0.262388	YES	POS		YES	NO
ENSRNOG00000008609	40.9485	1.309	0.287268	4.55672	5.19589e-06	0.000150448	Capn3	62.4779	64.1982	46.0027	39.5097	66.0715	43.2281	21.5373	31.286	22.6702	12.5035	21.9993	53.5813	0.466306	YES	POS		YES	NO
ENSRNOG00000017941	3268.3	0.273992	0.0601462	4.55544	5.22755e-06	0.000151104	Optn	3407.31	3209.91	3615.81	3532.57	3576.25	3725.37	2862.31	2997.87	2951.66	2803.92	2903.94	3511.2	0.105546	NO	POS		NO	NO
ENSRNOG00000034078	1593.59	-0.509043	0.111763	-4.55468	5.24662e-06	0.000151395	Mxi1	1253.18	1413.33	1365.77	1399.05	1426.31	1321.23	1649.76	2100.63	1719.31	2287.37	1939.27	1363.14	0.219147	YES	NEG		NO	YES
ENSRNOG00000038909	841.879	-0.834697	0.183535	-4.54789	5.41873e-06	0.000156093	Pou3f3	502.54	746.061	636.882	735.488	600.936	624.036	999.332	1445.86	823.383	1304.28	1143.21	640.99	0.372882	YES	NEG		NO	YES
ENSRNOG00000052022	1871.19	0.867159	0.190774	4.54549	5.48083e-06	0.000157611	Pnma3	2445.69	2335.45	2220.4	2311.82	2114.29	2276.68	1354.7	781.032	1729.29	1142.51	1251.88	2284.06	0.31322	YES	POS		YES	NO
ENSRNOG00000012196	757.735	0.712578	0.156844	4.54323	5.53982e-06	0.000159035	Asah2	765.128	890.993	898.586	1110.32	843.198	880.08	495.358	419.008	656.53	618.144	547.26	898.051	0.277368	YES	POS		YES	NO
ENSRNOG00000018396	1758.43	-0.260117	0.0572705	-4.54191	5.5748e-06	0.000159494	Prpf18	1696.86	1583.56	1594.76	1687.77	1560.55	1652.64	1969.59	2031.35	1830.85	1976.34	1952.03	1629.36	0.101784	NO	NEG		NO	NO
ENSRNOG00000019630	708.672	-0.421117	0.0927172	-4.54195	5.5736e-06	0.000159494	Hacl1	624.779	591.402	646.082	649.377	632.399	601.868	724.731	876.007	795.272	944.799	835.202	624.318	0.174074	YES	NEG		NO	YES
ENSRNOG00000005565	76.7907	-1.16726	0.257127	-4.53962	5.63563e-06	0.000160961	Traf3ip3	39.841	43.7715	78.7157	44.575	50.3402	49.8786	134.608	149.726	77.9856	98.4654	115.196	51.187	0.514611	YES	NEG		NO	YES
ENSRNOG00000012562	25.0354	1.20301	0.265268	4.53508	5.75816e-06	0.000164181	Grin3b	27.1643	35.9899	32.713	29.379	35.6576	33.2524	16.153	13.4083	11.7885	14.848	14.0494	32.3594	0.394083	YES	POS		YES	NO
ENSRNOG00000007346	313.019	-1.23507	0.272359	-4.5347	5.76858e-06	0.000164199	Grasp	215.504	192.595	200.367	204.64	194.019	211.707	270.293	557.561	313.756	769.749	477.84	203.139	0.623763	YES	NEG		NO	YES
ENSRNOG00000027017	822.001	0.542498	0.119769	4.52953	5.91147e-06	0.000167982	Rnasel	961.617	928.928	977.302	965.454	867.32	938.825	656.888	546.387	805.247	572.037	645.14	939.908	0.205701	YES	POS		YES	NO
ENSRNOG00000000952	9.55771	2.92221	0.645504	4.52702	5.98208e-06	0.000169701	Gsx1	18.1095	9.727	21.4679	10.1307	11.5363	16.6262	5.38433	0	1.81362	0.781472	1.99486	14.5996	0.791446	YES	POS		YES	NO
ENSRNOG00000017917	1225.43	0.533096	0.117821	4.52463	6.05015e-06	0.000171178	Cdhr2	1372.7	1353.03	1494.58	1446.66	1282.63	1437.61	1046.71	998.916	1079.1	742.398	966.783	1397.87	0.200926	YES	POS		YES	NO
ENSRNOG00000042985	37.4403	1.02165	0.225804	4.52448	6.05451e-06	0.000171178	Slc9b1	44.3684	53.4985	48.0473	46.6011	35.6576	54.3122	19.3836	21.2298	26.2975	25.0071	22.9795	47.0809	0.362488	YES	POS		YES	NO
ENSRNOG00000025074	10.9374	2.4924	0.551234	4.52149	6.14044e-06	0.000173315	Fgg	28.0698	13.6178	16.3565	11.1438	11.5363	16.6262	2.15373	5.58678	2.72043	1.56294	3.00597	16.2251	0.761309	YES	POS		YES	NO
ENSRNOG00000028992	113.235	0.762712	0.168726	4.52041	6.1721e-06	0.000173917	Acan	134.011	120.615	155.387	159.052	113.265	131.901	63.5351	72.6281	95.215	86.7433	79.5304	135.705	0.292245	YES	POS		YES	NO
ENSRNOG00000009079	2632.55	-0.95751	0.211915	-4.51837	6.23188e-06	0.000175307	Prkar2b	1919.61	1824.79	1860.55	1847.84	2004.17	2016.2	2585.56	4536.46	2532.72	5197.57	3713.08	1912.19	0.462877	YES	NEG		NO	YES
ENSRNOG00000009785	22.5498	-1.2764	0.282593	-4.51675	6.27968e-06	0.000176356	Cdkn3	13.5822	15.5632	18.4011	11.1438	11.5363	15.5178	44.1515	39.1075	29.9247	26.57	34.9384	14.2907	0.524427	YES	NEG		NO	YES
ENSRNOG00000014625	4885.52	-0.735492	0.162898	-4.51503	6.33079e-06	0.000177404	Atp5d	3849.18	3662.22	3751.78	3515.35	4239.06	4135.49	7470.22	8080.72	4612.94	5538.29	6425.54	3858.85	0.334975	YES	NEG		NO	YES
ENSRNOG00000058470	555.108	0.773851	0.171404	4.51478	6.33814e-06	0.000177404	Col12a1	844.81	608.91	723.776	594.671	555.84	667.264	327.367	316.212	482.423	429.809	388.953	665.879	0.305796	YES	POS		YES	NO
ENSRNOG00000011964	522.693	-1.01003	0.223752	-4.51405	6.36023e-06	0.000177727	Abcd4	411.087	368.653	370.066	327.221	352.381	401.245	634.274	1115.12	449.777	797.101	749.068	371.776	0.487965	YES	NEG		NO	YES
ENSRNOG00000013917	231.499	1.22391	0.271432	4.50908	6.51087e-06	0.000181634	Igsf10	311.484	309.319	302.596	306.96	311.48	259.369	138.916	73.7455	216.727	84.3989	128.447	300.201	0.421498	YES	POS		YES	NO
ENSRNOG00000032639	85.5237	-1.13812	0.252485	-4.5077	6.55347e-06	0.000182519	Foxo6	64.2889	59.3347	53.1587	70.9148	41.9502	57.6375	104.456	77.0976	167.76	158.639	126.988	57.8808	0.517245	YES	NEG		NO	YES
ENSRNOG00000027736	25.1123	1.75427	0.389897	4.49932	6.81702e-06	0.000189545	Cnn1	34.4081	41.8261	44.9804	26.3398	34.6089	26.6019	10.7687	15.643	13.6021	2.34441	10.5895	34.7942	0.563262	YES	POS		YES	NO
ENSRNOG00000019587	15822.5	0.286647	0.0637493	4.49647	6.90922e-06	0.000191791	Ptprn	17020.3	17439.5	17596.5	15546.5	17318.1	17385.5	15083.7	13905.5	13866.9	13062.3	13979.6	17051.1	0.11071	NO	POS		NO	NO
ENSRNOG00000015997	743.056	-0.931953	0.207399	-4.49354	7.00492e-06	0.000194127	Ccdc106	631.118	542.767	529.542	472.09	578.912	515.412	973.487	1448.09	630.232	1108.91	1040.18	544.973	0.436588	YES	NEG		NO	YES
ENSRNOG00000029500	421.757	0.508893	0.113306	4.49133	7.07789e-06	0.000195826	Tapbp	445.495	521.367	479.45	452.842	479.281	494.352	382.288	270.4	365.444	326.655	336.197	478.798	0.193661	YES	POS		YES	NO
ENSRNOG00000029450	9473.31	-0.626168	0.139614	-4.48498	7.29213e-06	0.000201421	Bai1	8211.77	7849.69	8086.25	7981.97	7256.33	7303.33	11574.2	14477.6	8711.72	13280.3	12010.9	7781.56	0.278239	YES	NEG		NO	YES
ENSRNOG00000004284	1564.93	-0.781201	0.174211	-4.48421	7.31837e-06	0.000201814	Btg1	1317.47	1129.3	1128.6	1107.28	1274.24	1335.64	2046.05	2769.93	1407.37	2133.42	2089.19	1215.42	0.357653	YES	NEG		NO	YES
ENSRNOG00000019698	5084.02	-0.890793	0.198676	-4.48364	7.33808e-06	0.000202026	Ssbp4	4356.25	3674.86	3772.22	3091.88	3921.29	3918.24	7937.58	9193.6	4297.37	6676.89	7026.36	3789.12	0.409995	YES	NEG		NO	YES
ENSRNOG00000048195	133.217	-0.689454	0.153835	-4.48177	7.40254e-06	0.000203324	Nudt13	122.239	95.3246	93.0277	116.503	90.1928	124.142	170.145	198.889	145.089	176.613	172.684	106.905	0.286224	YES	NEG		NO	YES
ENSRNOG00000059962	8.3989	-3.02601	0.67521	-4.48157	7.40944e-06	0.000203324	AABR07025787.1	3.62191	0.9727	2.04456	3.03921	2.09751	1.10841	15.0761	33.5207	4.53405	17.9738	17.7762	2.14738	1.26891	YES	NEG		NO	YES
ENSRNOG00000061026	10.3171	2.30224	0.513878	4.48013	7.45982e-06	0.000204372	Npy4r	9.05477	16.5359	20.4456	17.2222	16.7801	11.0841	2.15373	2.23471	4.53405	3.12589	3.01209	15.1871	0.685385	YES	POS		YES	NO
ENSRNOG00000003187	672.322	0.351444	0.0784924	4.47743	7.55471e-06	0.000205964	LOC102552920	696.312	706.18	787.157	760.814	691.129	776.997	569.662	535.213	589.426	610.329	576.158	736.432	0.134965	NO	POS		NO	NO
ENSRNOG00000003207	1446.63	-0.623422	0.139227	-4.47772	7.54428e-06	0.000205964	Fmnl1	1393.53	1274.24	1191.98	1202.51	1023.58	1050.78	1697.14	1891.68	1508.93	2231.88	1832.41	1189.44	0.270093	YES	NEG		NO	YES
ENSRNOG00000029260	4360.32	-0.993299	0.221812	-4.4781	7.53092e-06	0.000205964	Pitpnm2	3582.97	3417.09	3076.05	3033.13	2780.25	2847.51	4393.61	6996.88	4262.91	9212.77	6216.54	3122.83	0.48469	YES	NEG		NO	YES
ENSRNOG00000011914	1073.13	-0.802555	0.179338	-4.47511	7.6373e-06	0.000207878	Dtnb	833.944	770.378	821.915	805.389	908.221	822.442	1220.09	1659.27	982.074	1907.57	1442.25	827.048	0.373187	YES	NEG		NO	YES
ENSRNOG00000005569	194.009	-0.582115	0.130259	-4.46891	7.86208e-06	0.00021365	Phospho1	162.08	176.059	167.654	156.013	160.459	149.636	226.142	239.114	206.753	296.178	242.047	161.983	0.244449	YES	NEG		NO	YES
ENSRNOG00000009681	2613.86	0.283073	0.0633484	4.46851	7.87654e-06	0.000213697	Flot2	2704.66	2890.86	2860.35	2863.94	2897.71	2669.06	2454.18	2144.21	2419.37	2234.23	2312.99	2814.43	0.108202	NO	POS		NO	NO
ENSRNOG00000001388	42.1985	-1.49722	0.335142	-4.46742	7.91685e-06	0.000214444	Sds	23.5424	15.5632	32.713	33.4313	26.2189	14.4094	78.6112	102.797	46.2473	48.4512	69.0266	24.313	0.675158	YES	NEG		NO	YES
ENSRNOG00000049792	29.9758	2.4591	0.550615	4.4661	7.96598e-06	0.000215428	Glra3	38.03	35.9899	38.8467	81.0455	40.9014	33.2524	2.15373	1.11736	19.043	9.37766	7.92294	44.6777	0.791688	YES	POS		YES	NO
ENSRNOG00000007410	1290.75	-0.864121	0.193701	-4.46112	8.15325e-06	0.000220138	Dab1	1075.71	962.973	977.302	1002.94	894.587	917.766	1289.01	2270.47	1273.16	2243.6	1769.06	971.879	0.408237	YES	NEG		NO	YES
ENSRNOG00000015519	366.074	2.35715	0.528671	4.45865	8.24789e-06	0.000222336	Ces1d	698.123	301.537	595.991	431.567	601.985	609.627	203.528	50.281	153.251	14.848	105.477	539.805	0.694268	YES	POS		YES	NO
ENSRNOG00000010165	103.261	-1.57811	0.3542	-4.45543	8.37252e-06	0.000225333	Tnfaip2	57.0451	55.4439	68.4929	61.7972	63.974	38.7944	92.6105	196.655	90.6809	307.118	171.766	57.5912	0.814097	YES	NEG		NO	YES
ENSRNOG00000024312	197.469	-1.12449	0.252409	-4.45503	8.38826e-06	0.000225396	Xkr8	129.483	167.304	131.874	130.686	112.217	133.01	225.065	424.595	169.573	350.881	292.529	134.096	0.540114	YES	NEG		NO	YES
ENSRNOG00000016033	443.673	-0.890516	0.199947	-4.45375	8.43819e-06	0.000226117	Endog	299.713	339.472	299.529	302.907	386.99	354.692	793.65	757.567	432.548	469.664	613.358	330.551	0.415001	YES	NEG		NO	YES
ENSRNOG00000048751	196.807	1.08052	0.242615	4.45366	8.44203e-06	0.000226117	Rtl1	271.643	281.11	230.013	220.849	276.871	216.14	106.61	87.1538	194.057	83.6175	117.86	249.438	0.394133	YES	POS		YES	NO
ENSRNOG00000026787	16716.7	0.626814	0.140759	4.4531	8.46391e-06	0.000226342	Disp2	20460.2	19090.2	20684.9	21202.5	18019.7	17302.3	12111.5	9651.72	15927.2	12716.9	12601.8	19460	0.240359	YES	POS		YES	NO
ENSRNOG00000028832	846.812	0.57473	0.129219	4.44773	8.6783e-06	0.000231706	Sorcs3	963.428	897.802	1071.35	1040.42	983.731	894.489	651.504	516.218	805.247	643.933	654.225	975.204	0.221083	YES	POS		YES	NO
ENSRNOG00000030180	131.269	-1.91253	0.430311	-4.44452	8.80891e-06	0.00023482	Lrrc10b	46.1793	43.7715	83.8271	62.8102	69.2178	68.7216	100.149	229.058	108.817	500.142	234.541	62.4213	1.06741	YES	NEG		NO	YES
ENSRNOG00000006674	68.6879	1.492	0.335749	4.4438	8.83853e-06	0.000235237	Rflnb	89.6422	71.0071	86.894	117.516	110.119	80.9141	29.0754	12.2909	58.9426	30.4774	32.6966	92.6821	0.516572	YES	POS		YES	NO
ENSRNOG00000002976	248.868	1.15524	0.260164	4.44044	8.97736e-06	0.000237999	Maats1	323.255	334.609	341.442	308.986	288.407	319.223	135.685	84.919	246.652	105.499	143.189	319.32	0.405888	YES	POS		YES	NO
ENSRNOG00000020247	3108.74	-0.666525	0.150106	-4.44038	8.98007e-06	0.000237999	Cnih2	2759.89	2470.66	2404.41	2153.78	2792.83	2521.64	4241.78	4876.14	2896.35	3969.88	3996.04	2517.2	0.295121	YES	NEG		NO	YES
ENSRNOG00000061005	84.9757	-1.77666	0.400124	-4.44026	8.98483e-06	0.000237999	AABR07016572.1	28.0698	55.4439	32.713	51.6665	34.6089	56.529	50.6127	216.767	106.097	217.249	147.681	43.1719	0.857532	YES	NEG		NO	YES
ENSRNOG00000014859	181.432	1.70963	0.385512	4.4347	9.22015e-06	0.000243847	Rnf152	229.991	241.23	272.949	360.652	216.043	187.322	44.1515	27.9339	144.183	89.8692	76.5343	251.365	0.58052	YES	POS		YES	NO
ENSRNOG00000043465	387.632	-1.59259	0.359242	-4.4332	9.28438e-06	0.00024516	Arc	188.339	236.366	202.412	302.907	163.606	193.972	286.446	1000.03	352.749	949.488	647.179	214.6	0.813047	YES	NEG		NO	YES
ENSRNOG00000018212	1570.86	-0.627757	0.141623	-4.4326	9.31028e-06	0.000245458	Abhd17a	1350.07	1231.44	1153.13	1192.38	1504.96	1304.6	1970.67	2526.34	1593.26	1881.78	1993.01	1289.43	0.278852	YES	NEG		NO	YES
ENSRNOG00000024065	304.715	-0.592355	0.13366	-4.43179	9.34537e-06	0.000245997	Zfp575	287.036	265.547	239.214	244.149	261.14	220.574	450.13	411.187	311.036	357.132	382.371	252.943	0.254329	YES	NEG		NO	YES
ENSRNOG00000013000	14699.5	-0.551581	0.124539	-4.42898	9.46784e-06	0.000248442	Ldhb	11275.9	11997.3	12783.6	12119.3	13164	13007.2	19158.5	21119.1	13690.1	18680.3	18162	12391.2	0.240555	YES	NEG		NO	YES
ENSRNOG00000031773	132.916	1.05493	0.238173	4.42925	9.45611e-06	0.000248442	Cngb1	169.324	148.823	193.211	186.405	142.631	166.262	76.4575	56.9851	129.674	59.3918	80.6271	167.776	0.385677	YES	POS		YES	NO
ENSRNOG00000022309	73.6804	1.83663	0.414786	4.42789	9.51598e-06	0.000249316	Frem1	107.752	121.587	124.718	105.359	84.9491	77.5889	8.61493	13.4083	55.3154	37.5106	28.7123	103.659	0.584957	YES	POS		YES	NO
ENSRNOG00000009967	1483.98	-1.47252	0.332691	-4.42608	9.59597e-06	0.00025102	Otof	1059.41	936.71	918.009	814.507	663.861	814.683	1238.4	2529.69	1371.1	4493.46	2408.16	867.863	0.797084	YES	NEG		NO	YES
ENSRNOG00000007431	152.942	-0.988185	0.223315	-4.42506	9.64142e-06	0.000251816	Shroom1	99.6025	139.096	122.674	107.385	87.0466	103.082	175.529	240.231	152.344	302.429	217.634	109.814	0.453692	YES	NEG		NO	YES
ENSRNOG00000002004	58.542	1.61102	0.364207	4.42337	9.71725e-06	0.000253403	Prdm8	79.682	78.7887	78.7157	95.2284	83.9003	64.2879	27.9985	13.4083	51.6881	11.7221	26.2042	80.1005	0.524793	YES	POS		YES	NO
ENSRNOG00000042289	1356.12	0.768129	0.17369	4.42242	9.76028e-06	0.000254131	Plcxd2	1464.16	1515.47	1773.66	2067.67	1571.03	1355.59	862.57	726.281	1215.12	1009.66	953.409	1624.6	0.305434	YES	POS		YES	NO
ENSRNOG00000004537	657.942	0.433366	0.0980591	4.41944	9.89567e-06	0.000256989	Rxrg	791.387	649.764	792.269	736.501	756.152	677.24	614.891	517.336	535.924	507.957	544.027	733.885	0.168879	YES	POS		YES	NO
ENSRNOG00000008704	661.744	-0.553278	0.125195	-4.41933	9.90067e-06	0.000256989	Nlk	548.719	540.821	585.768	574.41	531.718	564.182	690.271	938.579	686.455	956.521	817.956	557.603	0.242716	YES	NEG		NO	YES
ENSRNOG00000020289	1184.52	-0.496702	0.112462	-4.4166	1.00264e-05	0.00025985	Akt1s1	1026.81	952.273	994.681	991.794	1048.75	1087.35	1614.22	1645.87	1209.68	1273.8	1435.89	1016.94	0.215411	YES	NEG		NO	YES
ENSRNOG00000022337	193.267	1.006	0.227951	4.41323	1.01842e-05	0.000263534	Slitrk6	259.872	238.311	197.3	266.437	235.97	253.826	105.533	83.8017	193.15	98.4654	120.238	241.953	0.369888	YES	POS		YES	NO
ENSRNOG00000012591	10.1094	5.10578	1.15711	4.41253	1.02172e-05	0.000263981	Pkd2l1	39.841	15.5632	14.312	7.09148	17.8288	4.43365	0	1.11736	0.906809	0	0.506041	16.5117	1.2347	YES	POS		YES	NO
ENSRNOG00000001571	3.62085	5.09456	1.15475	4.41183	1.025e-05	0.000264423	Cldn8	6.33834	6.8089	9.20054	2.02614	6.29252	5.54206	0	0	0	0	0	6.03475	0.98506	YES	POS		YES	NO
ENSRNOG00000014758	2104.89	-0.695823	0.157759	-4.41068	1.03046e-05	0.000265017	Lgi1	1607.22	1591.34	1682.68	1949.14	1716.81	1573.95	2133.27	3047.03	2237.1	3510.37	2731.94	1686.86	0.317818	YES	NEG		NO	YES
ENSRNOG00000042833	886.4	-0.663039	0.150315	-4.41101	1.02889e-05	0.000265017	AABR07030521.1	771.467	713.962	745.244	673.691	647.081	760.371	1020.87	1385.52	841.519	1304.28	1138.05	718.636	0.297322	YES	NEG		NO	YES
ENSRNOG00000010666	30.3514	-1.18559	0.268953	-4.40816	1.04255e-05	0.000267715	Wisp2	21.7315	15.5632	18.4011	17.2222	22.0238	25.4935	49.5358	45.8116	58.0358	29.6959	45.7698	20.0725	0.50028	YES	NEG		NO	YES
ENSRNOG00000015084	3199.97	-1.09688	0.248871	-4.40744	1.04598e-05	0.000268187	Necab2	2586.04	2057.26	2221.42	1768.82	2239.09	2317.69	4033.94	6574.52	2432.06	5768.82	4702.34	2198.39	0.527689	YES	NEG		NO	YES
ENSRNOG00000021285	250.819	1.96032	0.444885	4.40635	1.05129e-05	0.000269137	Celsr1	329.594	312.237	440.604	455.881	342.943	260.477	79.6881	27.9339	210.38	48.4512	91.6132	356.956	0.62076	YES	POS		YES	NO
ENSRNOG00000046428	1292.12	0.824298	0.187094	4.40581	1.05391e-05	0.000269396	Lrrc75b	1421.6	1541.73	1672.45	1809.34	1517.55	1425.42	849.647	608.959	1258.65	815.856	883.278	1564.68	0.31067	YES	POS		YES	NO
ENSRNOG00000009218	26.4192	1.32185	0.300144	4.40405	1.0625e-05	0.00027118	Prdm12	42.5574	35.0172	32.713	45.5881	25.1701	27.7103	15.0761	8.93885	18.1362	13.285	13.859	34.7927	0.475447	YES	POS		YES	NO
ENSRNOG00000016526	64.0943	1.10577	0.251146	4.40291	1.0681e-05	0.000272194	Dsg2	107.752	64.1982	92.0054	76.9932	72.364	76.4805	38.7672	23.4645	55.3154	33.6033	37.7876	81.6322	0.415149	YES	POS		YES	NO
ENSRNOG00000019208	74.0156	0.874683	0.19872	4.40159	1.07462e-05	0.000273443	P2rx5	83.3039	83.6522	103.251	96.2415	78.6566	96.4319	66.7657	53.6331	34.4588	43.7624	49.655	90.2561	0.318444	YES	POS		YES	NO
ENSRNOG00000051222	21.2412	-2.03487	0.462586	-4.3989	1.08799e-05	0.000276424	Rn50_13_0899.1	12.6767	8.7543	15.3342	5.06534	8.39003	6.65048	27.9985	48.0463	15.4158	64.0807	38.8853	9.47851	0.933316	YES	NEG		NO	YES
ENSRNOG00000028598	63.1661	-1.00067	0.227522	-4.39811	1.09196e-05	0.000277015	Edar	36.2191	43.7715	41.9136	37.4835	36.7064	75.3721	87.2262	89.3885	84.3333	99.2469	90.0487	45.2444	0.411445	YES	NEG		NO	YES
ENSRNOG00000029441	2391.47	-0.826455	0.188007	-4.39586	1.10333e-05	0.000279477	Klhl2	1882.49	1840.35	1731.75	1741.46	1880.42	1883.19	2488.64	3597.89	2307.83	4560.67	3238.76	1826.61	0.39712	YES	NEG		NO	YES
ENSRNOG00000002256	125.594	-0.933363	0.212414	-4.39408	1.11244e-05	0.000281359	Art3	70.6272	86.5703	92.0054	102.32	89.1441	111.95	184.144	215.65	109.724	193.805	175.831	92.1028	0.412632	YES	NEG		NO	YES
ENSRNOG00000005807	18.7293	-2.04702	0.465916	-4.39354	1.11522e-05	0.000281639	Ptpn7	13.5822	5.8362	6.13369	7.09148	8.39003	8.8673	20.4605	41.3422	15.4158	60.1733	34.3479	8.31681	0.964008	YES	NEG		NO	YES
ENSRNOG00000010789	1198.14	-0.354064	0.0805986	-4.39292	1.11836e-05	0.000282008	Dusp7	1007.8	1094.29	998.77	1107.28	1101.19	1161.62	1250.24	1449.21	1334.82	1476.2	1377.62	1078.49	0.143891	NO	NEG		NO	NO
ENSRNOG00000031655	9.11559	2.52055	0.573865	4.39223	1.12192e-05	0.000282482	Six6os1	19.015	14.5905	14.312	11.1438	12.585	9.97571	1.07687	2.23471	5.44086	0.781472	2.38348	13.6037	0.700335	YES	POS		YES	NO
ENSRNOG00000010308	614.193	1.51968	0.346219	4.38934	1.13693e-05	0.000285832	Nr2f2	905.477	932.819	731.954	822.612	815.931	774.78	299.369	128.496	564.035	166.453	289.588	830.595	0.49982	YES	POS		YES	NO
ENSRNOG00000017346	757.247	0.438048	0.0998503	4.38705	1.14899e-05	0.000288432	Myt1	869.258	930.874	905.742	845.912	742.518	780.322	569.662	644.714	691.895	591.574	624.461	845.771	0.172139	YES	POS		YES	NO
ENSRNOG00000016167	567.985	-1.09105	0.248793	-4.38539	1.15779e-05	0.000290209	Spata2L	430.102	454.251	370.066	356.6	369.161	366.885	604.122	985.508	489.677	1253.48	833.197	391.177	0.540252	YES	NEG		NO	YES
ENSRNOG00000054962	25.8607	1.99924	0.455983	4.38447	1.16269e-05	0.000291001	Dao	23.5424	32.0991	50.0918	40.5227	34.6089	41.0113	8.61493	3.35207	20.8566	3.90736	9.18274	36.9794	0.63976	YES	POS		YES	NO
ENSRNOG00000009556	7.37372	4.66025	1.06448	4.37796	1.19795e-05	0.000298491	Prokr1	16.2986	8.7543	8.17826	18.2352	8.39003	12.1925	0	0	0.906809	0.781472	0.42207	12.0082	0.924733	YES	POS		YES	NO
ENSRNOG00000020029	303.305	-0.943962	0.215604	-4.37822	1.19655e-05	0.000298491	Mcrip2	205.543	225.666	210.59	204.64	246.457	234.983	527.664	566.499	259.347	351.662	426.293	221.313	0.447356	YES	NEG		NO	YES
ENSRNOG00000050100	12.1765	-1.93512	0.441959	-4.3785	1.19501e-05	0.000298491	LOC686911	6.33834	9.727	1.02228	4.05227	6.29252	6.65048	17.2299	32.4033	20.8566	17.1924	21.9205	5.68048	0.789062	YES	NEG		NO	YES
ENSRNOG00000021745	109.855	1.03303	0.236053	4.37627	1.20725e-05	0.000300364	Bhlhe22	111.374	140.069	148.231	140.817	158.362	129.684	58.1508	63.6893	105.19	42.9809	67.5027	138.089	0.37644	YES	POS		YES	NO
ENSRNOG00000016687	540.811	0.640713	0.146501	4.37343	1.22311e-05	0.000303411	Ssc5d	759.695	580.702	661.417	611.893	579.961	594.109	426.439	354.202	506	333.688	405.082	631.296	0.250737	YES	POS		YES	NO
ENSRNOG00000026770	754.762	0.503915	0.115215	4.37367	1.22174e-05	0.000303411	Tspy26	806.78	770.378	912.898	864.147	918.709	863.453	603.045	482.698	696.429	629.085	602.814	856.061	0.194947	YES	POS		YES	NO
ENSRNOG00000024625	413.137	0.461095	0.105464	4.37206	1.2308e-05	0.000304868	Proser3	515.216	460.087	467.183	424.476	444.672	472.184	358.596	287.16	379.046	322.748	336.888	463.97	0.177379	YES	POS		YES	NO
ENSRNOG00000016892	653.964	-0.747527	0.171004	-4.37141	1.23445e-05	0.000305322	Nr2f6	571.356	500.94	521.364	472.09	513.889	504.328	1038.1	1089.42	642.021	686.132	863.918	513.995	0.346182	YES	NEG		NO	YES
ENSRNOG00000018818	2620.57	0.226609	0.0518547	4.37007	1.24206e-05	0.000306752	Txnl1	2661.2	2829.58	2695.76	2875.09	2795.98	2839.75	2243.11	2381.09	2442.04	2442.1	2377.08	2782.89	0.0860952	NO	POS		NO	NO
ENSRNOG00000002191	118.878	-0.649088	0.148576	-4.36872	1.24976e-05	0.0003082	LOC498368	120.428	84.6249	94.05	108.398	83.9003	88.673	144.3	166.486	159.598	138.32	152.176	96.6792	0.265813	YES	NEG		NO	YES
ENSRNOG00000019435	4144.47	-0.669284	0.153271	-4.36667	1.26155e-05	0.000310653	Psd	3733.28	3598.99	3452.25	3178	3062.36	3091.36	4997.74	6371.16	3814.04	6145.49	5332.11	3352.71	0.300499	YES	NEG		NO	YES
ENSRNOG00000011517	2499.74	0.40633	0.0931486	4.36216	1.28782e-05	0.000316656	Tnfrsf21	2701.04	2771.22	2862.39	2851.79	2818	2630.26	1942.67	1794.47	2380.37	2245.17	2090.67	2772.45	0.156352	YES	POS		YES	NO
ENSRNOG00000026415	88.879	-1.10026	0.252335	-4.36032	1.29874e-05	0.000318875	Col14a1	63.3834	67.1163	52.1364	53.6926	74.4615	55.4206	106.61	143.022	80.706	192.242	130.645	61.0351	0.517443	YES	NEG		NO	YES
ENSRNOG00000036675	100.559	1.02884	0.236068	4.35823	1.3112e-05	0.000321465	Btbd16	146.687	116.724	114.496	108.398	124.802	146.31	82.9187	44.6942	80.706	39.855	62.0435	126.236	0.375567	YES	POS		YES	NO
ENSRNOG00000018281	2978.78	-0.583988	0.134117	-4.35433	1.33473e-05	0.000326755	Uqcrfs1	2371.44	2403.54	2396.23	2286.5	2651.25	2788.77	4017.79	4529.76	2900.88	3441.6	3722.51	2482.95	0.259245	YES	NEG		NO	YES
ENSRNOG00000009054	4176.38	-0.868298	0.199727	-4.34743	1.37743e-05	0.000336719	Elmod1	3017.05	3317.88	3148.63	2966.26	3331.89	3057	4482.99	6233.73	3874.8	8333.61	5731.28	3139.79	0.424352	YES	NEG		NO	YES
ENSRNOG00000019968	1856.27	-0.283576	0.0652475	-4.34616	1.38541e-05	0.000338177	Trim8	1666.08	1721.68	1807.39	1660.42	1794.42	1595.01	2200.04	2133.03	1966.87	2017.76	2079.42	1707.5	0.1136	NO	NEG		NO	NO
ENSRNOG00000016647	336.875	0.80569	0.185464	4.34419	1.39789e-05	0.000340242	Pla2g2c	392.072	414.37	454.916	383.953	398.527	394.595	283.216	169.838	303.781	173.487	232.58	406.405	0.298336	YES	POS		YES	NO
ENSRNOG00000017456	527.117	-0.605944	0.139484	-4.34419	1.39792e-05	0.000340242	Vstm2b	444.589	440.633	393.579	362.678	497.109	476.617	684.887	808.966	565.849	596.263	663.991	435.868	0.263194	YES	NEG		NO	YES
ENSRNOG00000039861	40.8775	-1.92918	0.444502	-4.3401	1.42418e-05	0.000346132	LOC690617	23.5424	14.5905	17.3788	22.2875	22.0238	15.5178	68.9194	112.853	16.3226	95.3395	73.3586	19.2235	0.908909	YES	NEG		NO	YES
ENSRNOG00000021750	457.137	-0.882712	0.203454	-4.33862	1.43379e-05	0.000347963	Id1	307.862	331.691	300.551	305.947	366.015	437.823	720.423	849.19	475.168	476.698	630.37	341.648	0.411069	YES	NEG		NO	YES
ENSRNOG00000010872	30590.7	-0.643384	0.148336	-4.33734	1.44216e-05	0.000348986	Ckb	23184.7	22860.4	25797.3	25496.9	27415.5	25101.1	43862.9	47381.5	27936.1	36870.6	39012.8	24976	0.290003	YES	NEG		NO	YES
ENSRNOG00000020704	143.729	0.552276	0.12733	4.33737	1.44197e-05	0.000348986	Tkfc	170.23	150.768	149.253	195.522	163.606	158.503	108.763	112.853	121.512	106.28	112.352	164.647	0.209371	YES	POS		YES	NO
ENSRNOG00000032590	563.228	0.637069	0.146906	4.33656	1.44727e-05	0.000349719	Ttc28	747.924	688.672	700.263	691.926	571.571	542.014	389.826	384.37	535.924	379.795	422.479	657.062	0.252594	YES	POS		YES	NO
ENSRNOG00000016243	107.975	-0.793827	0.183082	-4.33592	1.45154e-05	0.000350246	Casq2	90.5477	76.8433	77.6934	75.9801	94.3879	84.2394	152.915	191.068	107.91	128.161	145.014	83.282	0.355934	YES	NEG		NO	YES
ENSRNOG00000014840	36.651	1.04295	0.240625	4.33435	1.46193e-05	0.000352247	Gna14	48.8958	33.0718	50.0918	42.5489	52.4377	49.8786	16.153	26.8165	26.2975	20.3183	22.3963	46.1541	0.374239	YES	POS		YES	NO
ENSRNOG00000012036	343.849	0.543747	0.125571	4.33018	1.48986e-05	0.000358464	Pcsk5	423.763	351.145	366.999	383.953	419.502	413.438	290.754	248.053	317.383	223.501	269.923	393.133	0.208661	YES	POS		YES	NO
ENSRNOG00000002579	1495.96	0.734962	0.169889	4.32613	1.5175e-05	0.000363552	Parm1	1696.86	1681.8	1848.29	1959.27	1779.74	1716.93	992.871	743.042	1466.31	1074.52	1069.19	1780.48	0.276651	YES	POS		YES	NO
ENSRNOG00000006776	9.2471	2.55642	0.590842	4.32674	1.51332e-05	0.000363552	Smyd1	15.3931	8.7543	17.3788	22.2875	9.43879	9.97571	2.15373	1.11736	3.62724	2.34441	2.31068	13.8714	0.78182	YES	POS		YES	NO
ENSRNOG00000025940	1597.35	-0.585404	0.135315	-4.32625	1.51672e-05	0.000363552	Mettl9	1328.33	1265.48	1276.83	1355.49	1316.19	1442.04	2081.58	2460.42	1481.73	1965.4	1997.28	1330.73	0.261899	YES	NEG		NO	YES
ENSRNOG00000052122	96.5351	-1.2185	0.281711	-4.32533	1.52303e-05	0.000364104	Rn50_20_0056.5	67.9108	45.7169	62.3592	51.6665	66.0715	84.2394	159.376	221.236	82.5196	124.254	146.847	62.994	0.579097	YES	NEG		NO	YES
ENSRNOG00000057867	301.099	0.784181	0.181306	4.32517	1.52415e-05	0.000364104	Mns1	467.226	309.319	331.219	301.894	378.6	381.294	248.756	197.772	239.398	155.513	210.36	361.592	0.312005	YES	POS		YES	NO
ENSRNOG00000018023	481.761	-0.476421	0.110181	-4.32398	1.53237e-05	0.00036555	Bin3	393.883	431.879	430.381	384.966	425.794	431.172	585.815	683.822	483.329	566.567	579.883	416.346	0.203804	YES	NEG		NO	YES
ENSRNOG00000032895	186.334	-0.778481	0.180118	-4.32206	1.54582e-05	0.000368233	Cyp4f4	123.145	107.97	153.342	177.287	149.972	157.395	220.758	321.798	220.355	231.316	248.557	144.852	0.340269	YES	NEG		NO	YES
ENSRNOG00000000231	2234.05	-0.749209	0.173391	-4.32093	1.55373e-05	0.000369594	Kctd17	1743.04	1640.94	1768.55	1583.43	1881.46	1917.55	2856.93	3634.76	1909.74	3404.09	2951.38	1755.83	0.342897	YES	NEG		NO	YES
ENSRNOG00000014603	47.1291	1.34824	0.312361	4.31629	1.58673e-05	0.000376911	Sgcg	56.1396	48.635	67.4706	80.0324	65.0227	55.4206	30.1523	24.5818	34.4588	9.37766	24.6426	62.1202	0.46654	YES	POS		YES	NO
ENSRNOG00000012068	14.5502	2.00082	0.463709	4.31482	1.59735e-05	0.000378896	LOC685849	15.3931	13.6178	27.6016	31.4051	12.585	24.3851	6.4612	2.23471	6.34766	5.4703	5.12847	20.8313	0.696164	YES	POS		YES	NO
ENSRNOG00000011704	1259.71	-0.669826	0.155265	-4.31409	1.6026e-05	0.000379606	Fbxo34	1102.87	1068.02	1040.68	962.415	972.195	967.644	1270.7	1826.88	1308.53	2077.15	1620.81	1018.97	0.308367	YES	NEG		NO	YES
ENSRNOG00000032575	462.576	-0.846275	0.196226	-4.31277	1.61223e-05	0.00038135	Ocel1	361.285	319.046	325.086	321.143	399.575	376.86	723.654	838.017	406.251	554.845	630.692	350.499	0.39593	YES	NEG		NO	YES
ENSRNOG00000037476	636.253	0.658313	0.152733	4.31023	1.63083e-05	0.000385207	Galnt9	663.715	739.252	808.625	819.572	834.808	608.518	459.822	364.258	579.451	484.512	472.011	745.748	0.25997	YES	POS		YES	NO
ENSRNOG00000004222	83.5445	1.38081	0.320671	4.30599	1.6624e-05	0.000392111	S100g	133.105	71.9798	97.1168	100.294	96.4854	165.153	69.9963	44.6942	30.8315	25.7886	42.8277	110.689	0.530663	YES	POS		YES	NO
ENSRNOG00000053640	106.287	-0.59379	0.137922	-4.30526	1.66788e-05	0.000392853	Kcng2	105.035	83.6522	75.6489	88.137	95.4366	82.0225	123.84	127.379	144.183	137.539	133.235	88.3221	0.235822	YES	NEG		NO	YES
ENSRNOG00000019509	487.868	-0.634093	0.147331	-4.30387	1.67837e-05	0.000394771	Fbxl15	379.395	374.489	400.735	383.953	470.891	386.836	735.5	724.047	502.372	520.46	620.595	399.383	0.283264	YES	NEG		NO	YES
ENSRNOG00000011445	160.723	0.691567	0.160731	4.30264	1.68777e-05	0.000396424	Nkain1	179.284	194.54	193.211	230.98	180.386	160.72	106.61	91.6232	143.276	126.598	117.027	189.853	0.270715	YES	POS		YES	NO
ENSRNOG00000019780	19.8026	-2.05846	0.478505	-4.30185	1.69378e-05	0.00039728	Sypl2	9.05477	7.7816	10.2228	8.10455	9.43879	7.75889	15.0761	68.1587	16.3226	46.1068	36.4161	8.7269	1.03843	YES	NEG		NO	YES
ENSRNOG00000002626	506.633	1.44152	0.335483	4.29684	1.73252e-05	0.000405802	Car10	684.541	684.781	715.598	803.363	658.618	522.062	172.299	101.679	456.125	267.263	249.342	678.16	0.489736	YES	POS		YES	NO
ENSRNOG00000019491	1112.8	-0.561606	0.130789	-4.29397	1.75508e-05	0.000410512	Stard10	874.691	880.293	947.656	906.696	1045.61	953.235	1427.92	1661.51	1051.9	1378.52	1379.96	934.696	0.247949	YES	NEG		NO	YES
ENSRNOG00000016924	7776.36	-0.437386	0.101935	-4.29085	1.77993e-05	0.000415746	Acly	5985.2	6655.21	6911.65	7867.49	6879.83	6570.67	7910.66	9781.33	9294.79	9906.71	9223.38	6811.68	0.183674	YES	NEG		NO	YES
ENSRNOG00000042556	1025.7	-0.550758	0.12842	-4.28873	1.79701e-05	0.000419153	Bmyc	871.974	892.939	840.316	831.729	909.27	841.285	1499	1416.81	966.659	1187.06	1267.38	864.586	0.244775	YES	NEG		NO	YES
ENSRNOG00000025644	518.579	-0.423851	0.0988412	-4.2882	1.8013e-05	0.00041957	LOC499331	445.495	467.869	471.272	425.489	431.038	494.352	633.197	701.699	561.315	554.063	612.569	455.919	0.17816	YES	NEG		NO	YES
ENSRNOG00000020485	423.372	-1.35143	0.315204	-4.28749	1.80705e-05	0.000420327	Vav3	211.882	271.383	274.994	267.45	253.798	288.187	375.826	964.278	331.892	994.032	666.507	261.282	0.699815	YES	NEG		NO	YES
ENSRNOG00000000068	950.098	-0.503429	0.117445	-4.28651	1.81503e-05	0.000420783	Ppp2r5a	699.934	827.768	801.469	864.147	880.953	810.25	1174.86	1293.9	923.132	1224.57	1154.11	814.087	0.215172	YES	NEG		NO	YES
ENSRNOG00000006067	937.368	-0.609192	0.14211	-4.28677	1.81287e-05	0.000420783	Aifm1	770.561	765.515	756.489	763.854	792.858	796.949	1221.17	1490.55	856.028	1159.7	1181.86	774.371	0.276228	YES	NEG		NO	YES
ENSRNOG00000057794	33.7516	1.57866	0.368301	4.28633	1.81653e-05	0.000420783	Adamts5	48.8958	39.8807	62.3592	63.8233	30.4139	31.0356	12.9224	7.82149	26.2975	14.0665	15.277	46.0681	0.58905	YES	POS		YES	NO
ENSRNOG00000006756	15736.7	0.282091	0.0658406	4.28445	1.83194e-05	0.000423769	Maged1	16606.5	16627.3	17417.6	16771.3	17692.5	16523.1	15396	13466.4	14080	12786.4	13932.2	16939.7	0.109263	NO	POS		NO	NO
ENSRNOG00000001270	31.7573	-1.80734	0.421869	-4.28412	1.83462e-05	0.000423805	Hvcn1	16.2986	11.6724	15.3342	23.3006	16.7801	12.1925	27.9985	53.6331	31.7383	108.625	55.4986	15.9297	0.938344	YES	NEG		NO	YES
ENSRNOG00000017914	413.92	-0.662465	0.154706	-4.2821	1.85141e-05	0.000427096	Prkcdbp	340.459	348.227	302.596	295.816	363.918	361.342	632.12	621.25	473.354	400.113	531.71	335.393	0.296589	YES	NEG		NO	YES
ENSRNOG00000024526	50.5177	1.22856	0.286958	4.28132	1.85786e-05	0.000427995	Ttc34	80.5875	68.089	66.4483	57.7449	70.2665	49.8786	40.9209	14.5256	37.1792	19.5368	28.0406	65.5025	0.439404	YES	POS		YES	NO
ENSRNOG00000002278	262.785	-0.984561	0.230014	-4.28044	1.86524e-05	0.000429107	Tec	193.772	215.939	192.189	147.908	161.508	221.683	328.444	491.637	223.075	451.691	373.712	188.833	0.459161	YES	NEG		NO	YES
ENSRNOG00000007351	671.845	-0.69512	0.16242	-4.27976	1.87092e-05	0.000429238	Ggh	526.988	463.978	481.495	496.404	601.985	659.505	983.179	1046.96	676.48	781.472	872.023	538.392	0.308218	YES	NEG		NO	YES
ENSRNOG00000059402	1225.36	-0.671792	0.156968	-4.27979	1.87068e-05	0.000429238	Itgb1bp1	984.254	991.181	942.544	888.461	1022.54	1112.85	1567.92	2002.3	1109.03	1632.49	1577.94	990.304	0.305417	YES	NEG		NO	YES
ENSRNOG00000059857	1013.68	0.590118	0.137908	4.27906	1.87681e-05	0.000430002	Rnd1	1187.08	1155.57	1132.69	1096.14	1236.48	1217.04	1014.41	608.959	778.042	710.358	777.942	1170.83	0.226273	YES	POS		YES	NO
ENSRNOG00000026060	33.5515	1.5839	0.370787	4.27172	1.93975e-05	0.000443817	Arsi	42.5574	34.0445	59.2924	44.575	40.9014	53.2038	20.4605	5.58678	26.2975	8.59619	15.2352	45.7624	0.538186	YES	POS		YES	NO
ENSRNOG00000022523	768.751	-0.638969	0.149606	-4.27101	1.94587e-05	0.000444611	Fkbp5	613.008	620.583	634.837	590.619	706.86	607.41	752.729	1001.15	878.698	1281.61	978.548	628.886	0.29252	YES	NEG		NO	YES
ENSRNOG00000012123	269.225	-0.756658	0.177189	-4.27034	1.95173e-05	0.000445346	Fdx1	220.936	198.431	193.211	180.326	237.018	234.983	395.21	464.82	271.136	296.178	356.836	210.818	0.345997	YES	NEG		NO	YES
ENSRNOG00000048852	10.1202	2.13398	0.499816	4.26953	1.95885e-05	0.000446363	Olr200	20.826	14.5905	14.312	12.1568	14.6826	11.0841	6.4612	1.11736	3.62724	2.34441	3.38755	14.6087	0.637933	YES	POS		YES	NO
ENSRNOG00000025584	7051.74	-0.930984	0.218106	-4.2685	1.96796e-05	0.000447831	Agap2	6303.93	5398.48	5292.35	5267.96	4512.79	4275.15	7605.91	10950.1	6666.86	14243.9	9866.68	5175.11	0.451183	YES	NEG		NO	YES
ENSRNOG00000008167	1013.64	-0.609923	0.142911	-4.26786	1.97356e-05	0.000448497	Abhd6	902.761	857.921	812.714	823.625	836.906	790.298	1094.1	1519.6	984.795	1513.71	1278.05	837.371	0.276605	YES	NEG		NO	YES
ENSRNOG00000020049	738.791	-0.344949	0.0808662	-4.26567	1.99304e-05	0.000452312	Slc7a6os	632.023	684.781	638.926	644.312	720.494	678.348	894.876	908.41	769.881	815.856	847.256	666.481	0.140697	NO	NEG		NO	NO
ENSRNOG00000007151	2407.99	0.637349	0.149431	4.26518	1.99743e-05	0.000452696	Cdk14	2704.66	2643.8	2965.64	3269.17	2891.41	2383.09	1554.99	1439.15	2200.83	2027.14	1805.53	2809.63	0.250886	YES	POS		YES	NO
ENSRNOG00000010514	422.752	1.46716	0.344108	4.26366	2.01106e-05	0.000454559	Cachd1	466.321	527.203	660.394	744.605	563.181	445.582	104.456	112.853	381.767	221.156	205.058	567.881	0.518715	YES	POS		YES	NO
ENSRNOG00000017003	2750.94	0.729608	0.171117	4.2638	2.00978e-05	0.000454559	Plxna1	3854.62	3451.14	3341.84	3318.81	2838.98	2816.48	1949.13	1408.99	2589.85	1939.61	1971.89	3270.31	0.284687	YES	POS		YES	NO
ENSRNOG00000009360	589.014	-0.716042	0.168014	-4.26181	2.02779e-05	0.000457724	Sh3bp1	466.321	455.224	473.317	444.737	477.183	495.46	657.965	833.547	554.06	1032.32	769.474	468.707	0.335141	YES	NEG		NO	YES
ENSRNOG00000016758	13.0863	2.01114	0.47207	4.26025	2.04194e-05	0.000460299	Loxl2	18.1095	14.5905	26.5793	20.2614	17.8288	15.5178	1.07687	2.23471	9.9749	4.68883	4.49383	18.8146	0.640166	YES	POS		YES	NO
ENSRNOG00000010440	1585.27	-1.30141	0.305545	-4.25933	2.05043e-05	0.000461594	Gnal	896.422	905.584	1048.86	1221.76	1043.51	882.296	1351.47	2205.66	1684.85	4612.25	2463.56	999.739	0.720954	YES	NEG		NO	YES
ENSRNOG00000010918	131.919	-0.691944	0.1625	-4.25811	2.06162e-05	0.000463491	Cebpa	104.13	89.4884	117.562	115.49	110.119	97.5403	162.607	219.002	136.021	167.235	171.216	105.722	0.304213	YES	NEG		NO	YES
ENSRNOG00000011631	19.2998	-1.24026	0.291495	-4.25482	2.09219e-05	0.000469736	Fst	9.96025	11.6724	7.15598	14.183	17.8288	14.4094	26.9217	32.4033	27.2043	31.2589	29.447	12.535	0.482497	YES	NEG		NO	YES
ENSRNOG00000013416	5.19591	-2.82762	0.664657	-4.25426	2.09743e-05	0.000470283	Arid3c	0.905477	2.9181	3.06685	1.01307	0	1.10841	12.9224	11.1736	6.34766	12.5035	10.7368	1.50198	0.992797	YES	NEG		NO	YES
ENSRNOG00000033796	266.107	0.582463	0.136977	4.25227	2.11615e-05	0.000473849	Kcnj5	313.295	305.428	305.662	304.934	311.48	300.38	217.527	173.19	261.161	168.016	204.974	306.863	0.219543	YES	POS		YES	NO
ENSRNOG00000019643	754.016	-0.4286	0.100801	-4.25195	2.11916e-05	0.000473891	Pcyox1l	653.754	666.299	651.194	595.684	660.715	745.962	891.645	1002.27	765.347	907.288	891.637	662.268	0.180306	YES	NEG		NO	YES
ENSRNOG00000031033	307110	-0.97506	0.22946	-4.24936	2.14378e-05	0.000478759	Mt-nd2	261853	228089	206760	189436	197072	245990	418710	640763	248382	434039	435474	221533	0.474841	YES	NEG		NO	YES
ENSRNOG00000009350	6219.99	-0.95256	0.224235	-4.24804	2.15651e-05	0.000480477	Sez6	4516.52	4541.54	4845.62	4694.56	4522.23	4039.06	6431.04	10330	5467.15	12812.2	8760.09	4526.59	0.474919	YES	NEG		NO	YES
ENSRNOG00000011316	112.956	0.707343	0.166513	4.24797	2.1572e-05	0.000480477	Fam167a	114.996	159.523	115.518	149.934	130.045	133.01	67.8426	75.9802	100.656	82.0545	81.6333	133.838	0.276032	YES	POS		YES	NO
ENSRNOG00000057996	2809	-0.467702	0.110189	-4.24456	2.19025e-05	0.000487194	Phactr3	2372.35	2494.98	2361.47	2410.09	2629.23	2346.51	3140.14	4025.83	2780.28	3529.13	3368.84	2435.77	0.205695	YES	NEG		NO	YES
ENSRNOG00000001404	930.065	-0.646615	0.152582	-4.23782	2.25702e-05	0.00050138	Agfg2	719.854	716.88	769.778	850.977	753.005	740.42	1044.56	1461.5	876.885	1366.79	1187.43	758.486	0.295106	YES	NEG		NO	YES
ENSRNOG00000057989	10.6735	2.46345	0.581357	4.23741	2.26113e-05	0.000501631	Zp2	28.9753	13.6178	19.4234	8.10455	11.5363	13.301	5.38433	2.23471	1.81362	2.34441	2.94427	15.8264	0.815269	YES	POS		YES	NO
ENSRNOG00000006060	497.528	1.21566	0.286916	4.237	2.2653e-05	0.000501892	Matn2	486.241	466.896	674.706	853.004	665.959	719.36	254.14	183.246	472.448	199.275	277.277	644.361	0.466102	YES	POS		YES	NO
ENSRNOG00000017912	131.83	0.83899	0.198058	4.23609	2.27444e-05	0.000503254	Atp2a3	128.578	146.878	234.103	161.078	139.484	150.744	99.0717	72.6281	94.3082	91.4322	89.36	160.144	0.353866	YES	POS		YES	NO
ENSRNOG00000018951	417.491	0.485196	0.114687	4.2306	2.33071e-05	0.000515026	Col4a5	515.216	439.66	481.495	478.168	475.086	438.931	328.444	296.099	410.785	311.026	336.588	471.426	0.188336	YES	POS		YES	NO
ENSRNOG00000008137	2381.81	0.761019	0.179981	4.22833	2.35431e-05	0.000519557	Cdk18	2892.09	2975.49	2850.12	2754.53	2901.9	2718.94	2014.82	1327.42	2208.99	1173.77	1681.25	2848.85	0.283062	YES	POS		YES	NO
ENSRNOG00000037456	522.002	1.2654	0.29932	4.22758	2.36221e-05	0.000520617	P2rx2	718.949	648.791	720.709	567.318	751.957	678.348	441.515	177.66	377.233	137.539	283.487	681.012	0.436635	YES	POS		YES	NO
ENSRNOG00000004502	5.29085	-4.63739	1.09784	-4.22408	2.39914e-05	0.000527533	Hal	0.905477	0	0	2.02614	0	0	8.61493	16.7603	2.72043	21.8812	12.4942	0.488602	1.49927	YES	NEG		NO	YES
ENSRNOG00000061254	16.0921	-3.22269	0.762946	-4.22402	2.39988e-05	0.000527533	AABR07015042.1	4.52739	2.9181	2.04456	2.02614	7.34128	3.32524	59.2276	63.6893	12.6953	3.12589	34.6845	3.69712	1.50058	YES	NEG		NO	YES
ENSRNOG00000059919	1019.49	-0.777182	0.184037	-4.22298	2.41097e-05	0.000529279	Mtg2	841.188	745.088	777.957	720.292	831.662	841.285	1355.77	1858.16	877.791	1345.69	1359.36	792.912	0.36773	YES	NEG		NO	YES
ENSRNOG00000007110	2824.66	0.290329	0.0687627	4.22218	2.41946e-05	0.000529758	Ankrd6	3149.25	3165.17	3218.14	3115.19	2924.97	2705.64	2519.87	2547.57	2517.3	2383.49	2492.06	3046.39	0.114629	NO	POS		NO	NO
ENSRNOG00000018092	1879.75	0.671607	0.159063	4.22228	2.41843e-05	0.000529758	Cd83	2155.04	2005.71	2130.44	2160.87	2444.65	2354.27	1733.75	1080.48	1630.44	1101.87	1386.64	2208.49	0.25729	YES	POS		YES	NO
ENSRNOG00000061925	146.417	-1.44164	0.341471	-4.22186	2.42292e-05	0.000529825	AABR07059159.1	63.3834	88.5157	102.228	107.385	83.9003	75.3721	122.763	421.243	136.021	263.356	235.846	86.7975	0.763769	YES	NEG		NO	YES
ENSRNOG00000010475	433.711	-0.700156	0.165876	-4.22095	2.43272e-05	0.000531275	Casp3	350.42	316.127	300.551	376.861	350.284	387.944	514.742	672.648	401.716	665.814	563.73	347.031	0.316264	YES	NEG		NO	YES
ENSRNOG00000010516	22.1461	2.0213	0.479053	4.21937	2.44982e-05	0.000534316	Plau	44.3684	24.3175	27.6016	27.3528	47.1939	19.9514	1.07687	5.58678	15.4158	8.59619	7.6689	31.7976	0.695415	YES	POS		YES	NO
ENSRNOG00000049782	250.873	-1.07613	0.255154	-4.21756	2.46964e-05	0.000537939	Csf2ra	218.22	181.895	162.543	139.803	148.923	190.647	391.979	534.096	196.778	343.847	366.675	173.672	0.517475	YES	NEG		NO	YES
ENSRNOG00000003611	2364.23	-0.539127	0.127857	-4.21663	2.47982e-05	0.000539458	Dynlt3	1944.06	1887.04	1990.38	1971.43	2060.8	2155.86	2630.78	3298.43	2269.74	3433.79	2908.19	2001.6	0.241355	YES	NEG		NO	YES
ENSRNOG00000021355	175.158	-1.07682	0.255496	-4.21464	2.5018e-05	0.000542833	Car6	98.697	91.4338	141.075	141.83	125.85	128.576	260.602	391.075	155.971	216.468	256.029	121.244	0.523683	YES	NEG		NO	YES
ENSRNOG00000031855	561.498	-0.97108	0.230394	-4.21487	2.49917e-05	0.000542833	Actr3b	392.977	393.943	419.136	395.097	388.039	445.582	577.2	884.946	506	1212.06	795.052	405.796	0.489224	YES	NEG		NO	YES
ENSRNOG00000001284	56.3925	1.62347	0.385263	4.21393	2.50969e-05	0.000543842	Uncx	68.8163	115.751	83.8271	93.2023	55.584	46.5533	31.2291	10.0562	41.7132	17.1924	25.0477	77.289	0.603244	YES	POS		YES	NO
ENSRNOG00000007575	445.999	-1.16514	0.276601	-4.21233	2.52754e-05	0.000547005	Plppr1	267.116	290.837	283.172	337.352	307.285	302.597	419.978	670.413	420.759	1160.49	667.909	298.06	0.623681	YES	NEG		NO	YES
ENSRNOG00000011011	62.2004	-1.0254	0.243451	-4.21192	2.53205e-05	0.000547276	Nmb	43.4629	36.9626	42.9359	33.4313	55.584	50.987	110.917	112.853	59.8494	75.0213	89.6602	43.8939	0.463028	YES	NEG		NO	YES
ENSRNOG00000043085	618.818	1.54823	0.367655	4.21109	2.54145e-05	0.0005486	Clstn2	763.317	747.034	969.124	1139.7	789.712	631.795	151.838	119.557	492.397	383.703	286.874	840.114	0.538478	YES	POS		YES	NO
ENSRNOG00000003999	1885.92	0.537101	0.127557	4.21066	2.54623e-05	0.000548926	Adcy3	2043.66	1980.42	2345.12	2389.83	2242.24	1923.1	1475.31	1157.58	1692.11	1609.83	1483.71	2154.06	0.212084	YES	POS		YES	NO
ENSRNOG00000046257	857.816	-0.65777	0.156307	-4.20821	2.57406e-05	0.000554215	Ctdspl	751.546	751.897	676.751	615.946	660.715	723.793	1041.33	1280.49	775.322	1300.37	1099.38	696.775	0.297361	YES	NEG		NO	YES
ENSRNOG00000010917	23.4056	1.33984	0.318672	4.20445	2.61722e-05	0.000562786	Bmp5	33.5027	24.3175	39.869	30.3921	31.4626	25.4935	16.153	7.82149	17.2294	7.81472	12.2546	30.8396	0.46555	YES	POS		YES	NO
ENSRNOG00000010286	1296.11	0.532033	0.126565	4.20363	2.62668e-05	0.000564097	Cast	1446.05	1498.93	1500.71	1493.26	1452.52	1479.73	1016.56	908.41	1319.41	845.552	1022.48	1478.53	0.204863	YES	POS		YES	NO
ENSRNOG00000002052	323.857	0.697978	0.166058	4.20322	2.63147e-05	0.000564406	Ccdc80	381.206	356.008	408.913	365.718	425.794	356.909	247.679	222.354	308.315	165.672	236.005	382.425	0.264748	YES	POS		YES	NO
ENSRNOG00000004275	136.853	0.740227	0.176373	4.19695	2.70534e-05	0.000579094	Egfl6	119.523	150.768	160.498	197.548	171.996	177.346	120.609	90.5058	96.1218	83.6175	97.7135	162.947	0.293465	YES	POS		YES	NO
ENSRNOG00000010041	1015.81	-0.409389	0.0975475	-4.19682	2.70685e-05	0.000579094	Ube2g1	855.676	937.683	817.826	904.67	915.562	957.668	1082.25	1268.2	1068.22	1350.38	1192.26	898.181	0.173491	YES	NEG		NO	YES
ENSRNOG00000013351	4027.1	0.304973	0.0726904	4.1955	2.72269e-05	0.000581742	Stxbp5	4713.01	4362.56	4269.05	4413.94	4042.95	4357.17	3285.52	3324.13	3797.72	3704.96	3528.08	4359.78	0.119974	NO	POS		NO	NO
ENSRNOG00000007247	81.4375	-1.13485	0.270642	-4.19317	2.75078e-05	0.000586997	A2ml1	67.9108	55.4439	49.0695	50.6534	49.2914	57.6375	92.6105	188.833	71.6379	131.287	121.092	55.0011	0.559628	YES	NEG		NO	YES
ENSRNOG00000011400	1484.14	-0.560677	0.133788	-4.19078	2.78001e-05	0.00059248	Ralyl	1336.48	1326.76	1199.14	1111.34	1177.75	1330.1	1958.82	2220.19	1415.53	1765.34	1839.97	1246.93	0.24962	YES	NEG		NO	YES
ENSRNOG00000022844	266.882	0.773909	0.184752	4.1889	2.80312e-05	0.000596648	Pdzrn4	369.435	305.428	346.554	343.43	255.896	299.271	212.143	141.904	243.932	150.824	187.201	320.002	0.300776	YES	POS		YES	NO
ENSRNOG00000000082	985.061	-0.295121	0.0704629	-4.18832	2.81022e-05	0.000597403	Hltf	937.169	915.311	922.099	867.187	862.076	911.115	1128.56	1211.21	1062.78	1033.11	1108.91	902.493	0.119971	NO	NEG		NO	NO
ENSRNOG00000031675	18.9928	-1.25672	0.300182	-4.18652	2.83263e-05	0.000601405	Panx3	11.7712	16.5359	16.3565	6.07841	11.5363	11.0841	24.7679	29.0513	29.9247	32.8218	29.1414	12.2271	0.494955	YES	NEG		NO	YES
ENSRNOG00000025269	1318.56	-0.239126	0.057147	-4.1844	2.85918e-05	0.000606276	Slc25a44	1185.27	1179.88	1216.52	1273.43	1271.09	1252.51	1499	1483.85	1372.91	1451.19	1451.74	1229.78	0.0933949	NO	NEG		NO	NO
ENSRNOG00000015036	285.229	-0.963311	0.230441	-4.18029	2.91143e-05	0.000615436	Ctgf	201.016	160.495	205.479	163.104	234.921	274.886	338.136	602.255	350.028	321.966	403.096	206.65	0.460716	YES	NEG		NO	YES
ENSRNOG00000015201	200.585	-0.611784	0.146345	-4.18043	2.90956e-05	0.000615436	Tmem266	170.23	160.495	180.944	168.169	165.703	147.419	231.526	309.508	196.778	275.078	253.222	165.493	0.269979	YES	NEG		NO	YES
ENSRNOG00000060837	166.477	0.747292	0.178772	4.18013	2.91337e-05	0.000615436	AC132752.2	210.071	223.721	219.791	196.535	167.801	174.021	145.377	78.2149	129.674	119.565	118.208	198.657	0.288581	YES	POS		YES	NO
ENSRNOG00000037191	6.08715	-3.26421	0.78095	-4.1798	2.91768e-05	0.000615571	Umodl	0	2.9181	1.02228	0	0	4.43365	11.8455	20.1124	7.25447	13.285	13.1244	1.39567	1.139	YES	NEG		NO	YES
ENSRNOG00000000802	150.296	0.735007	0.175951	4.17733	2.94951e-05	0.000620757	Tbc1d32	175.663	149.796	205.479	187.418	200.312	156.286	87.2262	84.919	132.394	123.473	107.003	179.159	0.288287	YES	POS		YES	NO
ENSRNOG00000043378	97.7471	-0.623928	0.149361	-4.17732	2.94965e-05	0.000620757	Nkpd1	81.4929	80.7341	76.6712	83.0716	83.9003	75.3721	143.223	131.848	96.1218	125.035	124.057	80.207	0.26158	YES	NEG		NO	YES
ENSRNOG00000002413	567.143	0.634559	0.151992	4.17493	2.98072e-05	0.000626511	Gpc4	668.242	557.357	741.155	630.129	643.935	726.01	473.821	397.779	514.161	318.84	426.15	661.138	0.247658	YES	POS		YES	NO
ENSRNOG00000012989	51.9504	1.31094	0.314226	4.17196	3.01997e-05	0.000633967	Serinc2	81.4929	59.3347	74.6266	55.7188	69.2178	68.7216	34.4597	18.995	44.4337	12.5035	27.598	68.1854	0.455502	YES	POS		YES	NO
ENSRNOG00000023172	83.2498	-0.748105	0.179389	-4.17031	3.0419e-05	0.000637774	Dnajb3	64.2889	63.2255	73.6043	55.7188	62.9252	72.0468	130.301	128.496	83.4264	98.4654	110.172	65.3016	0.326336	YES	NEG		NO	YES
ENSRNOG00000059315	38.6757	0.91016	0.218458	4.16628	3.09607e-05	0.000648322	AABR07065530.1	50.7067	40.8534	58.2701	48.6273	44.0477	43.2281	27.9985	22.3471	21.7634	28.9144	25.2559	47.6222	0.327507	YES	POS		YES	NO
ENSRNOG00000014791	43340.3	0.581246	0.139535	4.16559	3.10554e-05	0.000649496	Peg3	47170.8	47780	51584.4	57915.1	48019.3	47342.5	30237.3	27199.8	43289.3	32864.8	33397.8	49968.7	0.230042	YES	POS		YES	NO
ENSRNOG00000014746	743.709	-0.46894	0.11261	-4.16428	3.12334e-05	0.000652405	Dzip1l	706.272	604.047	657.327	624.05	692.178	583.025	852.878	1029.08	748.118	940.11	892.548	644.483	0.201996	YES	NEG		NO	YES
ENSRNOG00000038933	2524.02	-0.410237	0.0985494	-4.16275	3.14432e-05	0.000655972	Spcs3	2156.85	2172.04	2105.9	2343.23	2360.75	2246.75	2612.48	3026.92	2715.89	3499.43	2963.68	2230.92	0.178102	YES	NEG		NO	YES
ENSRNOG00000001915	211.044	0.760466	0.182745	4.16134	3.16384e-05	0.000659226	Chodl	244.479	242.202	269.883	213.757	292.602	249.393	172.299	195.537	116.978	113.313	149.532	252.053	0.290471	YES	POS		YES	NO
ENSRNOG00000015357	145.774	0.785172	0.188758	4.15967	3.18704e-05	0.000663237	Bmper	146.687	169.25	167.654	178.3	199.263	190.647	114.148	69.2761	134.208	88.3063	101.484	175.3	0.300342	YES	POS		YES	NO
ENSRNOG00000014692	47.3318	-0.947825	0.227897	-4.15901	3.1963e-05	0.00066434	Mogat1	40.7465	26.2629	33.7353	30.3921	41.9502	33.2524	64.612	90.5058	51.6881	60.1733	66.7448	34.3899	0.418584	YES	NEG		NO	YES
ENSRNOG00000055204	85.2097	1.05414	0.253526	4.1579	3.21188e-05	0.000666754	AABR07034833.1	115.901	106.997	113.473	113.464	95.4366	100.866	36.6135	32.4033	86.1469	50.7957	51.4898	107.69	0.385255	YES	POS		YES	NO
ENSRNOG00000016603	1870.67	-0.484369	0.116587	-4.15457	3.25904e-05	0.000675708	Rtn2	1656.12	1604.95	1598.85	1521.63	1729.4	1566.19	2402.49	2714.06	1833.57	2079.5	2257.4	1612.86	0.215611	YES	NEG		NO	YES
ENSRNOG00000025448	1260.25	-0.707719	0.170426	-4.15266	3.28637e-05	0.000680534	Limd2	1072.99	961.028	977.302	845.912	1152.58	1023.06	1549.61	2077.16	1135.33	1807.54	1642.41	1005.48	0.325063	YES	NEG		NO	YES
ENSRNOG00000008356	218.273	-1.22709	0.295704	-4.14974	3.3286e-05	0.000688431	Myo5c	177.474	123.533	136.986	108.398	146.826	159.611	221.834	367.61	189.523	550.937	332.476	142.138	0.632745	YES	NEG		NO	YES
ENSRNOG00000003244	90.471	-0.869289	0.209523	-4.14889	3.34086e-05	0.000690115	Ltc4s	81.4929	50.5804	68.4929	54.7057	77.6078	74.2636	138.916	155.312	91.5877	111.75	124.392	67.8572	0.384092	YES	NEG		NO	YES
ENSRNOG00000042274	1241.31	-0.453269	0.109267	-4.14825	3.35022e-05	0.000691199	Fbxo31	1086.57	1038.84	1099.98	1115.39	1084.41	1062.97	1538.84	1716.26	1167.06	1502.77	1481.23	1081.36	0.198273	YES	NEG		NO	YES
ENSRNOG00000005371	780.004	-0.527295	0.12719	-4.14574	3.38711e-05	0.000697348	Klhl29	694.501	653.654	682.885	750.684	591.497	605.193	848.571	1012.32	814.315	1146.42	955.407	663.069	0.231626	YES	NEG		NO	YES
ENSRNOG00000007879	229.428	0.548278	0.132253	4.14566	3.38833e-05	0.000697348	Stk26	300.618	211.076	262.727	234.019	275.822	291.513	180.914	187.716	162.319	187.553	179.625	262.629	0.219826	YES	POS		YES	NO
ENSRNOG00000034075	2457.04	0.353608	0.0853517	4.14295	3.4287e-05	0.000704793	Ube2ql1	2705.57	2698.27	2584.33	2549.89	3006.78	2601.44	2187.12	1936.38	2342.29	1958.37	2106.04	2691.05	0.140571	NO	POS		NO	NO
ENSRNOG00000009195	1514.49	0.406651	0.0982689	4.13815	3.50122e-05	0.000718821	Tnks1bp1	1779.26	1711.95	1765.48	1728.29	1509.16	1582.81	1262.09	1162.05	1481.73	1162.05	1266.98	1679.49	0.161094	YES	POS		YES	NO
ENSRNOG00000007682	2486.05	-0.736773	0.178083	-4.13725	3.51498e-05	0.000719885	Gria3	2125.15	1998.9	1986.29	2031.2	1831.12	1804.5	2537.1	3786.72	2401.23	4358.27	3270.83	1962.86	0.352825	YES	NEG		NO	YES
ENSRNOG00000055067	104.494	-2.77965	0.671841	-4.13737	3.51315e-05	0.000719885	5S_rRNA	34.4081	56.4166	5.11141	17.2222	44.0477	29.9271	305.83	436.886	80.706	34.3847	214.452	31.1889	1.39206	YES	NEG		NO	YES
ENSRNOG00000006956	176.646	0.873734	0.211447	4.13216	3.59373e-05	0.000735118	Adamtsl1	224.558	171.195	213.657	268.463	190.873	228.333	79.6881	96.0926	139.649	153.95	117.345	216.18	0.341612	YES	POS		YES	NO
ENSRNOG00000016483	558.379	-0.64631	0.156484	-4.13021	3.6244e-05	0.000740488	Myo16	455.455	450.36	486.606	561.24	398.527	381.294	599.814	674.883	668.318	907.288	712.576	455.58	0.288433	YES	NEG		NO	YES
ENSRNOG00000006094	305.071	0.88419	0.214297	4.12599	3.69135e-05	0.000752796	Cd44	321.444	302.51	405.846	442.711	407.965	362.451	191.682	119.557	256.627	239.912	201.945	373.821	0.340512	YES	POS		YES	NO
ENSRNOG00000006591	1494.83	-0.982234	0.238068	-4.12585	3.6936e-05	0.000752796	Fam163b	1098.34	1115.69	1139.84	1065.75	1058.19	974.295	1520.54	2316.28	1319.41	3340.01	2124.06	1075.35	0.507693	YES	NEG		NO	YES
ENSRNOG00000019616	7.44471	3.22018	0.781771	4.11909	3.80378e-05	0.000774312	Prss8	6.33834	9.727	9.20054	10.1307	13.6338	19.9514	3.2306	2.23471	0	0	1.36633	11.497	0.857994	YES	POS		YES	NO
ENSRNOG00000004110	980.129	-0.325271	0.0790533	-4.11458	3.8789e-05	0.000788647	Trib2	792.292	874.457	907.787	870.226	943.879	953.235	1164.09	1049.2	1171.6	1074.52	1114.85	890.313	0.131709	NO	NEG		NO	NO
ENSRNOG00000017136	781.557	0.47855	0.116391	4.11157	3.92979e-05	0.000798027	Syt17	737.058	890.993	975.257	876.304	965.902	840.177	615.967	657.005	714.566	542.341	632.47	880.949	0.191933	YES	POS		YES	NO
ENSRNOG00000014981	5253.01	0.197891	0.0481548	4.10948	3.96544e-05	0.000804294	Usp14	5290.7	5612.48	5356.76	5455.37	5883.51	5625.19	4845.9	4717.48	4812.44	4930.3	4826.53	5537.34	0.0769146	NO	POS		NO	NO
ENSRNOG00000010079	150.204	-1.16324	0.283371	-4.10499	4.04324e-05	0.000819086	Car3	62.4779	107.97	97.1168	78.0063	98.5829	158.503	320.906	198.889	230.33	149.261	224.847	100.443	0.535257	YES	NEG		NO	YES
ENSRNOG00000014289	4526.09	-0.288641	0.0703277	-4.10423	4.05662e-05	0.000820805	Arpc2	4101.81	4218.6	4176.02	3986.42	4230.67	4231.92	4890.05	5624.77	4575.76	5224.92	5078.87	4157.58	0.120847	NO	NEG		NO	NO
ENSRNOG00000011427	1187.75	0.429682	0.104788	4.10048	4.12286e-05	0.000833206	Hr	1296.64	1297.58	1361.68	1449.7	1224.94	1314.58	993.948	898.354	1173.41	866.652	983.091	1324.19	0.169523	YES	POS		YES	NO
ENSRNOG00000022320	32.3727	1.23387	0.300936	4.10012	4.12945e-05	0.000833533	Primpol	26.2588	39.8807	46.0027	44.575	53.4865	43.2281	13.9993	10.0562	23.577	22.6627	17.5738	42.2386	0.460405	YES	POS		YES	NO
ENSRNOG00000030478	166914	-1.43543	0.350192	-4.09898	4.14978e-05	0.000836631	AY172581.9	122993	111990	82334.6	74666.2	96502.2	106978	284504	506061	117792	165320	268419	99244	0.799869	YES	NEG		NO	YES
ENSRNOG00000011521	308.656	-1.34206	0.327557	-4.09719	4.1819e-05	0.000841088	Filip1	169.324	242.202	191.167	227.94	152.069	165.153	250.91	483.815	314.663	889.315	484.676	191.309	0.732838	YES	NEG		NO	YES
ENSRNOG00000020676	1092.32	-0.822366	0.200703	-4.09743	4.17762e-05	0.000841088	Ppp1r14a	779.616	832.631	689.018	882.383	922.904	905.573	1931.9	1708.44	1361.12	909.633	1477.77	835.354	0.389082	YES	NEG		NO	YES
ENSRNOG00000016737	320.56	-0.909273	0.221995	-4.09592	4.20499e-05	0.000844324	Tcerg1l	244.479	252.902	210.59	212.744	265.335	238.309	278.908	452.529	380.86	668.94	445.309	237.393	0.450932	YES	NEG		NO	YES
ENSRNOG00000060098	11541.9	-0.68645	0.167601	-4.09575	4.20805e-05	0.000844324	Ptms	10038.1	9162.83	8697.58	8110.63	10128.9	9541.22	16739.9	19028.6	10305.9	13665.6	14935	9279.87	0.320156	YES	NEG		NO	YES
ENSRNOG00000005857	352.709	0.323679	0.0790343	4.09542	4.21405e-05	0.000844519	Lrrc3b	373.057	406.589	394.601	366.731	386.99	374.643	301.523	293.865	311.036	318.059	306.12	383.768	0.119336	NO	POS		NO	NO
ENSRNOG00000019980	4288.76	-0.7084	0.172988	-4.09509	4.22008e-05	0.000844721	Tomm20	3506.01	3481.29	3205.88	2977.41	3722.03	3633.38	5873.23	7349.97	3742.4	5396.06	5590.41	3421	0.332611	YES	NEG		NO	YES
ENSRNOG00000019036	562.48	0.48056	0.117381	4.09402	4.23957e-05	0.00084761	Ldhd	648.322	563.193	650.171	631.142	640.789	670.59	503.973	465.937	495.118	355.57	455.15	634.034	0.18522	YES	POS		YES	NO
ENSRNOG00000014030	1701.42	0.744716	0.181959	4.09277	4.26254e-05	0.000850553	Synm	1866.19	1907.46	2151.9	2373.62	2252.72	1619.39	1205.01	1124.06	1633.16	880.718	1210.74	2028.55	0.296668	YES	POS		YES	NO
ENSRNOG00000016322	2355.07	-0.872477	0.213181	-4.09267	4.26441e-05	0.000850553	Camk2n1	1803.71	1907.46	1798.19	1911.66	1610.89	1575.05	2054.66	2902.89	3061.39	4924.83	3235.94	1767.83	0.440051	YES	NEG		NO	YES
ENSRNOG00000008184	8.24129	2.70155	0.660277	4.09154	4.28514e-05	0.000853672	Esrp1	11.7712	4.8635	10.2228	11.1438	16.7801	19.9514	1.07687	3.35207	0.906809	2.34441	1.92004	12.4555	0.819043	YES	POS		YES	NO
ENSRNOG00000020713	953.926	0.421913	0.103133	4.09095	4.29604e-05	0.00085483	Osbpl5	1114.64	1134.17	1066.24	1111.34	957.512	984.27	897.03	718.46	851.494	704.106	792.772	1061.36	0.166935	YES	POS		YES	NO
ENSRNOG00000017237	212.378	0.515114	0.12599	4.08854	4.341e-05	0.000862755	Lama1	273.454	209.13	244.325	246.176	216.043	260.477	167.991	150.843	162.319	193.023	168.544	241.601	0.203845	YES	POS		YES	NO
ENSRNOG00000015616	673.78	-1.08717	0.266009	-4.08698	4.37018e-05	0.000867526	Rgs14	563.207	414.37	462.072	391.044	462.501	495.46	720.423	1183.28	539.551	1505.9	987.288	464.776	0.55376	YES	NEG		NO	YES
ENSRNOG00000004148	2531.45	-0.993912	0.243366	-4.08402	4.42639e-05	0.000877647	Cdk17	1629.86	1730.43	1752.19	1933.95	1908.73	1920.88	2440.18	4033.65	2288.79	5675.83	3609.61	1812.67	0.516574	YES	NEG		NO	YES
ENSRNOG00000001864	14.4102	-2.34286	0.57373	-4.08356	4.43504e-05	0.000878326	Tmem191c	6.33834	8.7543	4.08913	4.05227	7.34128	2.21683	21.5373	35.7554	6.34766	47.6698	27.8275	5.46536	1.08182	YES	NEG		NO	YES
ENSRNOG00000003864	1369.57	-0.354011	0.0867675	-4.08	4.5036e-05	0.000889332	Gipc1	1205.19	1194.48	1202.2	1176.17	1285.77	1330.1	1592.69	1753.13	1365.65	1590.29	1575.44	1232.32	0.149501	NO	NEG		NO	NO
ENSRNOG00000014164	142.766	-0.479091	0.117428	-4.07988	4.50582e-05	0.000889332	Paqr5	135.822	112.833	122.674	120.555	115.363	133.01	167.991	176.542	156.878	185.99	171.85	123.376	0.188702	YES	NEG		NO	YES
ENSRNOG00000021128	546.338	-0.512289	0.125577	-4.07949	4.51355e-05	0.000889332	Kcnj11	463.604	444.524	491.718	504.508	498.158	399.029	638.582	636.893	571.29	815.075	665.46	466.923	0.224602	YES	NEG		NO	YES
ENSRNOG00000054890	2152.34	0.616682	0.151173	4.0793	4.51709e-05	0.000889332	Flna	2822.37	2868.49	2499.48	2160.87	2322.99	2327.67	1673.45	1252.56	2046.67	1548.88	1630.39	2500.31	0.247624	YES	POS		YES	NO
ENSRNOG00000056454	18.7851	-2.34056	0.573716	-4.07965	4.5103e-05	0.000889332	AC096600.1	5.43286	6.8089	9.20054	15.196	4.19502	2.21683	12.9224	20.1124	45.3405	66.4251	36.2001	7.17503	1.11166	YES	NEG		NO	YES
ENSRNOG00000000512	379.885	-0.99998	0.24524	-4.07755	4.5512e-05	0.000894999	Slc26a8	207.354	298.619	296.462	315.064	255.896	254.935	387.672	722.929	340.96	718.954	542.629	271.388	0.490704	YES	NEG		NO	YES
ENSRNOG00000011032	628.494	0.828844	0.203287	4.0772	4.55805e-05	0.000895296	Lhfpl2	749.735	628.364	864.851	966.467	669.105	691.649	408.132	343.028	616.63	346.973	428.691	761.695	0.335381	YES	POS		YES	NO
ENSRNOG00000009656	127.173	1.48471	0.364514	4.07312	4.63875e-05	0.000906282	Rspo1	202.827	148.823	135.964	133.725	188.776	216.14	94.7642	54.7504	77.9856	17.9738	61.3685	171.042	0.515377	YES	POS		YES	NO
ENSRNOG00000015117	8.79984	-2.24366	0.550802	-4.07343	4.63252e-05	0.000906282	Lrrc39	3.62191	1.9454	2.04456	3.03921	7.34128	3.32524	7.53806	22.3471	11.7885	25.0071	16.6702	3.55293	0.959361	YES	NEG		NO	YES
ENSRNOG00000015691	525.939	-0.97518	0.239425	-4.07301	4.64096e-05	0.000906282	Fam212b	416.519	418.261	398.69	365.718	342.943	334.741	436.131	759.802	622.978	1163.61	745.63	379.479	0.496735	YES	NEG		NO	YES
ENSRNOG00000017352	1969.41	-0.541686	0.132983	-4.07335	4.63412e-05	0.000906282	Ctdnep1	1618.99	1678.88	1622.36	1562.15	1719.96	1791.19	2551.1	2966.58	1812.71	2370.2	2425.15	1665.59	0.245588	YES	NEG		NO	YES
ENSRNOG00000019802	1129.32	-0.808802	0.198559	-4.07335	4.63417e-05	0.000906282	Zfp428	970.671	794.696	812.714	750.684	943.879	935.5	1826.37	2006.77	1021.07	1230.82	1521.26	868.024	0.388285	YES	NEG		NO	YES
ENSRNOG00000010158	2038.21	0.673355	0.16535	4.0723	4.65502e-05	0.000906919	Magel2	2893.9	2677.84	2396.23	2009.93	2155.19	2238.99	1652.99	1480.5	1791.86	1084.68	1502.51	2395.35	0.271385	YES	POS		YES	NO
ENSRNOG00000031785	8.26856	2.32027	0.569762	4.07234	4.65422e-05	0.000906919	Krt76	14.4876	11.6724	10.2228	9.11762	13.6338	13.301	2.15373	4.46942	3.62724	0	2.5626	12.0725	0.638237	YES	POS		YES	NO
ENSRNOG00000014010	1117.04	0.62049	0.1524	4.07145	4.67212e-05	0.000908273	Gfra2	1271.29	1267.43	1293.19	1368.66	1308.85	1281.32	1040.25	707.286	1003.84	628.303	844.92	1298.46	0.236853	YES	POS		YES	NO
ENSRNOG00000032827	55.2491	0.99948	0.245487	4.07142	4.67279e-05	0.000908273	Mroh5	74.2491	55.4439	61.3369	103.333	71.3153	48.7702	30.1523	34.638	38.086	35.1662	34.5106	69.0747	0.416376	YES	POS		YES	NO
ENSRNOG00000015774	201.73	0.603022	0.148176	4.06965	4.70845e-05	0.000913773	Mreg	216.409	223.721	221.835	263.398	247.506	229.441	158.299	128.496	197.684	130.506	153.746	233.718	0.234313	YES	POS		YES	NO
ENSRNOG00000038366	582.673	0.345916	0.0850026	4.06947	4.71196e-05	0.000913773	Larp1b	578.6	603.074	667.55	633.168	699.519	639.554	511.511	505.045	526.856	461.85	501.316	636.911	0.135232	NO	POS		NO	NO
ENSRNOG00000015473	125.809	1.4177	0.34901	4.06207	4.86403e-05	0.000942174	Phactr2	124.05	143.96	182.989	227.94	158.362	170.696	37.6903	27.9339	113.351	71.1139	62.5223	167.999	0.513753	YES	POS		YES	NO
ENSRNOG00000046505	79.0308	1.34086	0.330179	4.061	4.88633e-05	0.000945404	Bend3	134.011	102.133	103.251	90.1631	95.4366	101.974	26.9217	15.643	65.2903	55.4845	40.8348	104.495	0.472299	YES	POS		YES	NO
ENSRNOG00000021945	555.465	0.953365	0.234783	4.06062	4.8943e-05	0.000945855	Ccdc184	622.063	686.726	729.909	812.481	722.592	559.748	313.368	197.772	511.44	398.55	355.283	688.92	0.359667	YES	POS		YES	NO
ENSRNOG00000019920	1163.05	0.727462	0.179405	4.05486	5.01644e-05	0.000968345	Doc2a	1544.74	1429.87	1391.33	1236.96	1444.13	1243.64	1125.33	674.883	934.014	605.64	834.966	1381.78	0.281228	YES	POS		YES	NO
ENSRNOG00000000811	207.788	0.672258	0.165865	4.05306	5.05531e-05	0.000974109	Pkib	219.125	248.038	251.481	220.849	249.603	273.778	192.759	176.542	132.394	113.313	153.752	243.813	0.257389	YES	POS		YES	NO
ENSRNOG00000037600	231.606	2.0894	0.515527	4.05294	5.0579e-05	0.000974109	Sim1	355.853	340.445	283.172	360.652	319.87	342.499	93.6874	16.7603	180.455	22.6627	78.3914	333.749	0.607444	YES	POS		YES	NO
ENSRNOG00000042421	1446.66	-0.788886	0.194694	-4.05194	5.07956e-05	0.000977161	RGD1559909	1166.25	1120.55	996.725	1026.24	1211.31	1200.41	2402.49	2525.22	1431.85	1385.55	1936.28	1120.25	0.382869	YES	NEG		NO	YES
ENSRNOG00000016913	361.169	0.693301	0.171151	4.05081	5.10412e-05	0.000980763	Stk36	509.784	459.114	394.601	373.822	393.283	427.847	240.141	197.772	352.749	262.574	263.309	426.409	0.276221	YES	POS		YES	NO
ENSRNOG00000010992	10.9284	1.84604	0.45586	4.04957	5.13112e-05	0.000981564	Hspb3	19.015	10.6997	19.4234	18.2352	12.585	12.1925	4.30746	3.35207	6.34766	3.12589	4.28327	15.3585	0.593365	YES	POS		YES	NO
ENSRNOG00000017021	631.739	-0.679522	0.167802	-4.04955	5.13167e-05	0.000981564	Galnt18	500.729	458.142	503.985	497.417	576.815	518.737	688.118	944.166	593.053	1036.23	815.392	509.304	0.318055	YES	NEG		NO	YES
ENSRNOG00000030644	272582	-1.05203	0.259779	-4.0497	5.1283e-05	0.000981564	Mt-nd1	238545	196931	183357	151555	171576	202235	402216	621638	211748	346022	395406	190700	0.536366	YES	NEG		NO	YES
ENSRNOG00000043203	34.1645	1.05406	0.260264	4.04995	5.12292e-05	0.000981564	Krt75	52.5177	42.7988	38.8467	36.4705	45.0964	43.2281	26.9217	10.0562	25.3907	20.3183	20.6717	43.1597	0.383211	YES	POS		YES	NO
ENSRNOG00000001816	279.759	-0.972013	0.240072	-4.04883	5.14733e-05	0.00098232	Rfc4	211.882	174.113	189.122	190.457	208.702	237.2	449.053	582.142	226.702	328.218	396.529	201.913	0.482636	YES	NEG		NO	YES
ENSRNOG00000042740	914.643	-0.700474	0.173001	-4.04896	5.1446e-05	0.00098232	Mrpl42	754.262	758.706	657.327	638.233	783.419	796.949	1266.39	1598.94	866.91	1025.29	1189.38	731.483	0.332068	YES	NEG		NO	YES
ENSRNOG00000014496	1489.3	-0.651306	0.160903	-4.04782	5.16976e-05	0.000985482	Coro6	1417.98	1363.73	1285.01	1080.94	1070.78	1055.21	1885.59	2434.72	1473.56	1825.52	1904.85	1212.27	0.296683	YES	NEG		NO	YES
ENSRNOG00000043031	35.6773	-1.6032	0.396122	-4.04723	5.18264e-05	0.000986817	Rd3l	15.3931	15.5632	26.5793	18.2352	14.6826	27.7103	44.1515	84.919	23.577	85.9619	59.6524	19.694	0.774895	YES	NEG		NO	YES
ENSRNOG00000060956	4534.52	-0.516134	0.127674	-4.04259	5.28651e-05	0.00100546	Zfp706	3733.28	3858.7	3544.25	3733.16	4305.14	4037.95	5559.86	6686.26	4264.72	5621.91	5533.19	3868.75	0.231962	YES	NEG		NO	YES
ENSRNOG00000051341	510.934	-0.765282	0.18938	-4.04099	5.32271e-05	0.00101119	Rn50_X_0635.2	410.181	373.517	399.712	360.652	391.185	458.883	709.655	953.105	467.914	584.541	678.803	399.022	0.370958	YES	NEG		NO	YES
ENSRNOG00000028746	1662.69	-0.876227	0.216877	-4.0402	5.3405e-05	0.00101343	Gsto1	1278.53	1188.64	1194.03	1043.46	1351.84	1419.88	2407.87	3234.75	1327.57	2180.31	2287.62	1246.06	0.427065	YES	NEG		NO	YES
ENSRNOG00000049020	1320.99	0.446466	0.110523	4.03957	5.35483e-05	0.001015	Tceal3	1624.43	1419.17	1439.37	1373.72	1496.57	1516.31	1276.09	926.288	1163.44	974.495	1085.08	1478.26	0.176667	YES	POS		YES	NO
ENSRNOG00000021704	46.8428	1.27106	0.314827	4.03733	5.40623e-05	0.00102359	Atp8b5p	78.7765	57.3893	74.6266	39.5097	50.3402	66.5048	36.6135	11.1736	30.8315	22.6627	25.3203	61.1912	0.481238	YES	POS		YES	NO
ENSRNOG00000036960	333.302	0.739591	0.183254	4.03588	5.43983e-05	0.00102879	Abcc9	395.694	490.241	405.846	383.953	333.504	374.643	178.76	188.833	289.272	292.27	237.284	397.313	0.294029	YES	POS		YES	NO
ENSRNOG00000002549	10.7923	-2.19568	0.544174	-4.03488	5.46302e-05	0.00103201	Htr5b	9.96025	3.8908	0	4.05227	6.29252	2.21683	21.5373	15.643	15.4158	28.9144	20.3776	4.40211	0.869644	YES	NEG		NO	YES
ENSRNOG00000009772	1474.09	-0.535099	0.132655	-4.03378	5.48877e-05	0.00103571	Kirrel3	1157.2	1240.19	1333.06	1378.79	1232.29	1157.18	1713.29	1859.28	1423.69	2245.95	1810.55	1249.78	0.242168	YES	NEG		NO	YES
ENSRNOG00000039107	61.0907	1.94145	0.481511	4.03201	5.53028e-05	0.00104237	Mfrp	46.1793	43.7715	88.9386	190.457	70.2665	80.9141	21.5373	17.8777	40.8064	10.1591	22.5951	86.7545	0.861827	YES	POS		YES	NO
ENSRNOG00000058361	8.1696	2.92943	0.727697	4.02561	5.68266e-05	0.00106989	AABR07073391.1	12.6767	9.727	17.3788	8.10455	5.24377	22.1683	2.15373	1.11736	0	3.12589	1.59924	12.5498	0.903351	YES	POS		YES	NO
ENSRNOG00000003242	231.302	-0.399191	0.0991695	-4.02534	5.68927e-05	0.00106994	Gulp1	199.205	212.049	218.768	195.522	194.019	212.815	244.449	272.635	266.602	296.959	270.161	205.396	0.15792	YES	NEG		NO	YES
ENSRNOG00000013330	268.92	-0.886326	0.220351	-4.02234	5.76217e-05	0.00108244	Cdhr1	175.663	174.113	222.858	210.718	231.775	190.647	271.37	369.845	281.111	561.097	370.856	200.962	0.440701	YES	NEG		NO	YES
ENSRNOG00000039980	4381.51	-0.499943	0.124319	-4.02147	5.7837e-05	0.00108527	Slc25a5	3344.83	3479.35	3790.62	3817.24	4143.63	3978.09	4955.74	5909.69	4257.47	6138.46	5315.34	3758.96	0.222359	YES	NEG		NO	YES
ENSRNOG00000043866	220680	-1.42369	0.354108	-4.02049	5.80765e-05	0.00108855	AY172581.24	161805	146708	110851	97711.5	131592	142730	374425	675971	159033	205969	353850	131900	0.80649	YES	NEG		NO	YES
ENSRNOG00000001174	1206.8	-0.925812	0.230521	-4.01617	5.91504e-05	0.00110744	Pde9a	1095.63	885.157	868.94	771.958	789.712	912.224	1703.6	2413.49	933.107	1694.23	1686.11	887.27	0.453458	YES	NEG		NO	YES
ENSRNOG00000033615	24641.6	-1.34726	0.335666	-4.01368	5.97783e-05	0.00111795	Mt-nd3	19100.1	15780.1	13811	11706	14269.3	16727.1	42430.7	69225.8	15831.1	27535.2	38755.7	15232.3	0.735251	YES	NEG		NO	YES
ENSRNOG00000015618	215.097	0.799682	0.199504	4.00835	6.11445e-05	0.00114222	Wnt5a	230.897	223.721	301.573	277.581	251.701	270.453	138.916	116.205	220.355	119.565	148.76	259.321	0.313205	YES	POS		YES	NO
ENSRNOG00000002436	2338.35	-0.583027	0.14559	-4.00458	6.21282e-05	0.00115931	Mmd	1989.33	2116.6	1965.85	1657.38	2109.04	1861.02	2590.94	3553.19	2257.95	3282.18	2921.07	1949.87	0.266337	YES	NEG		NO	YES
ENSRNOG00000010047	22.1578	1.35968	0.339678	4.00285	6.25841e-05	0.00116652	Ddit4l	25.3534	18.4813	30.6685	38.4966	35.6576	26.6019	17.2299	11.1736	10.8817	7.03324	11.5796	29.2099	0.491159	YES	POS		YES	NO
ENSRNOG00000029644	1100.08	-0.391509	0.0978303	-4.00192	6.28309e-05	0.00116983	Clec2l	1015.04	990.209	912.898	1002.94	1020.44	924.416	1339.62	1480.5	1108.12	1206.59	1283.71	977.656	0.169924	YES	NEG		NO	YES
ENSRNOG00000010386	672.704	-0.391671	0.0979545	-3.9985	6.37446e-05	0.00118552	H2afx	637.456	601.129	563.277	571.371	625.057	587.459	848.571	881.594	688.268	722.861	785.323	597.625	0.168377	YES	NEG		NO	YES
ENSRNOG00000011575	19.2803	1.6986	0.425194	3.99488	6.47269e-05	0.0012015	Adamts18	37.1246	27.2356	29.6462	31.4051	12.585	22.1683	5.38433	5.58678	15.4158	6.25177	8.15966	26.6941	0.612379	YES	POS		YES	NO
ENSRNOG00000022777	25.3663	2.04847	0.512784	3.99481	6.4747e-05	0.0012015	Six1	39.841	25.2902	39.869	16.2091	41.9502	55.4206	7.53806	4.46942	19.9498	3.12589	8.77079	36.43	0.714995	YES	POS		YES	NO
ENSRNOG00000021693	1015.11	0.521896	0.130682	3.99363	6.50701e-05	0.00120617	Fam149a	1163.54	1108.88	1241.05	1179.21	1116.92	1122.82	847.494	681.587	1018.35	671.284	804.678	1155.4	0.204628	YES	POS		YES	NO
ENSRNOG00000045764	1162.8	0.274514	0.0687428	3.99336	6.51444e-05	0.00120621	Cxxc4	1281.25	1304.39	1280.92	1285.58	1157.82	1188.22	1028.41	958.691	1056.43	1086.25	1032.44	1249.7	0.107518	NO	POS		NO	NO
ENSRNOG00000012448	23.0002	2.97605	0.745672	3.9911	6.57663e-05	0.00121544	Chrnb3	13.5822	15.5632	74.6266	71.9279	22.0238	14.4094	4.30746	1.11736	10.8817	1.56294	4.46737	35.3555	1.18739	YES	POS		YES	NO
ENSRNOG00000019322	1396.83	0.501509	0.125659	3.99103	6.57873e-05	0.00121544	Notch1	1627.14	1679.85	1704.14	1734.37	1361.28	1391.06	1002.56	974.334	1322.13	1171.43	1117.61	1582.98	0.204331	YES	POS		YES	NO
ENSRNOG00000001161	864.895	-0.37776	0.0946641	-3.99052	6.59273e-05	0.00121669	Gatc	710.8	806.368	738.088	790.193	804.394	783.648	1115.63	1043.61	849.68	1006.54	1003.86	772.248	0.160855	NO	NEG		NO	NO
ENSRNOG00000002986	46.5274	1.29813	0.325465	3.98853	6.64832e-05	0.0012256	Efhc2	70.6272	42.7988	79.738	52.6796	54.5352	66.5048	17.2299	13.4083	43.5268	24.2256	24.5976	61.1473	0.489077	YES	POS		YES	NO
ENSRNOG00000021919	140.581	0.690413	0.173138	3.98764	6.67325e-05	0.00122884	Rhoj	166.608	128.396	203.434	168.169	141.582	187.322	101.225	87.1538	124.233	97.6839	102.574	165.919	0.282889	YES	POS		YES	NO
ENSRNOG00000000392	969.34	-0.427619	0.107387	-3.98205	6.8324e-05	0.00125677	Supv3l1	858.392	853.058	818.848	805.389	884.1	888.947	1184.55	1365.41	959.404	1075.3	1146.17	851.456	0.189476	YES	NEG		NO	YES
ENSRNOG00000016890	4329.1	0.797175	0.200231	3.98127	6.85471e-05	0.0012595	Tppp3	5077.92	5031.78	4935.58	4625.67	5918.12	5697.24	4140.55	2647.02	3336.15	1881	3001.18	5214.38	0.305588	YES	POS		YES	NO
ENSRNOG00000002041	278.732	-0.756675	0.190117	-3.98004	6.89031e-05	0.00126466	Boc	195.583	206.212	240.236	230.98	214.995	223.899	255.217	407.835	308.315	504.049	368.854	218.651	0.362471	YES	NEG		NO	YES
ENSRNOG00000007014	433.85	-1.33849	0.336413	-3.97871	6.92913e-05	0.00126855	Cnksr2	261.683	247.066	262.727	352.548	276.871	215.032	344.597	555.326	482.423	1340.22	680.642	269.321	0.775786	YES	NEG		NO	YES
ENSRNOG00000033912	5953.16	-0.760124	0.191056	-3.97853	6.93421e-05	0.00126855	Fcho1	5692.73	5211.73	4544.04	3963.12	4089.09	4459.14	7995.73	10256.2	5158.84	8160.91	7892.92	4659.98	0.356176	YES	NEG		NO	YES
ENSRNOG00000048187	24.764	-1.72148	0.432649	-3.97893	6.92271e-05	0.00126855	LOC691153	10.8657	10.6997	15.3342	21.2744	7.34128	12.1925	19.3836	29.0513	76.172	45.3253	42.483	12.9513	0.858361	YES	NEG		NO	YES
ENSRNOG00000022802	1825.85	0.244079	0.0614345	3.973	7.09739e-05	0.00129699	Tmem184b	1875.24	1981.39	2011.85	2006.89	1962.22	1847.72	1541	1595.58	1744.7	1691.89	1643.29	1947.55	0.0951741	NO	POS		NO	NO
ENSRNOG00000021547	83.1784	2.14482	0.540066	3.97141	7.14473e-05	0.00130422	Pgr15l	81.4929	118.669	145.164	170.195	125.85	82.0225	5.38433	11.1736	70.7311	21.0997	27.0972	120.566	0.691146	YES	POS		YES	NO
ENSRNOG00000022372	2036.57	-0.395345	0.0995603	-3.97092	7.15966e-05	0.00130553	Kdm1a	1950.4	1873.42	1769.57	1701.95	1676.96	1876.54	2376.64	2781.1	2058.46	2300.65	2379.21	1808.14	0.172629	YES	NEG		NO	YES
ENSRNOG00000002697	762.249	-0.430029	0.108355	-3.96869	7.22674e-05	0.00131209	Mtmr1	643.794	676.999	608.258	647.351	743.567	694.975	927.182	1015.68	741.77	922.918	901.887	669.157	0.185918	YES	NEG		NO	YES
ENSRNOG00000010605	6.55232	4.44604	1.12035	3.96843	7.23467e-05	0.00131209	Gsc	11.7712	7.7816	7.15598	7.09148	6.29252	23.2767	2.15373	0	0	0	0.538433	10.5616	1.08791	YES	POS		YES	NO
ENSRNOG00000013707	774.998	-0.584815	0.147331	-3.9694	7.20528e-05	0.00131209	Spata13	588.56	673.108	701.286	685.847	572.62	655.072	804.419	1001.15	815.221	1252.7	968.373	646.082	0.270554	YES	NEG		NO	YES
ENSRNOG00000014363	779.916	-0.729536	0.183827	-3.9686	7.22965e-05	0.00131209	Arhgef3	603.953	634.2	571.456	640.259	629.252	626.253	769.959	1092.77	779.856	1451.19	1023.45	617.562	0.360146	YES	NEG		NO	YES
ENSRNOG00000024040	782.604	-0.494914	0.124701	-3.96879	7.2237e-05	0.00131209	Mb21d2	639.267	650.736	624.614	705.096	750.908	666.156	849.647	945.283	814.315	1180.02	947.317	672.796	0.222697	YES	NEG		NO	YES
ENSRNOG00000017945	287.239	-0.698946	0.176144	-3.96803	7.24696e-05	0.0013129	Serf1	230.897	253.875	217.746	176.274	260.091	239.417	410.286	474.876	283.831	325.092	373.521	229.717	0.32044	YES	NEG		NO	YES
ENSRNOG00000012937	651.161	0.264695	0.0667256	3.96692	7.28072e-05	0.00131478	Wwp2	670.053	709.098	719.687	705.096	702.665	681.674	568.585	568.734	625.698	560.315	580.833	698.045	0.0990196	NO	POS		NO	NO
ENSRNOG00000037720	570.522	-0.336905	0.0849216	-3.96725	7.27073e-05	0.00131478	Rita1	530.61	524.285	491.718	496.404	543.255	508.761	657.965	731.868	585.799	634.555	652.547	515.839	0.140714	NO	NEG		NO	NO
ENSRNOG00000060693	706.369	0.971036	0.244784	3.96692	7.28084e-05	0.00131478	Catsperg	1079.33	916.283	978.324	729.409	655.471	911.115	624.582	388.84	523.229	257.104	448.439	878.322	0.379007	YES	POS		YES	NO
ENSRNOG00000008423	363.439	0.446287	0.112538	3.96565	7.31962e-05	0.00132036	Gpr22	344.987	403.67	422.203	442.711	422.648	406.787	262.755	274.87	325.545	328.218	297.847	407.168	0.178174	YES	POS		YES	NO
ENSRNOG00000042939	980.719	0.472744	0.119255	3.96415	7.36571e-05	0.00132725	Nrip2	1132.75	1028.14	1153.13	1055.62	1160.97	1095.11	894.876	612.311	895.928	778.346	795.365	1104.29	0.185391	YES	POS		YES	NO
ENSRNOG00000007000	14.2173	2.04703	0.516449	3.96367	7.38073e-05	0.00132764	Grhl2	26.2588	29.181	18.4011	24.3136	14.6826	8.8673	9.6918	5.58678	3.62724	1.56294	5.11719	20.2841	0.69726	YES	POS		YES	NO
ENSRNOG00000013301	64.861	1.48577	0.374856	3.96357	7.38366e-05	0.00132764	Bean1	81.4929	85.5976	88.9386	115.49	90.1928	63.1795	20.4605	10.0562	58.0358	35.1662	30.9297	87.4819	0.524034	YES	POS		YES	NO
ENSRNOG00000043358	18.9162	-1.23963	0.312804	-3.96295	7.40292e-05	0.00132967	LOC685699	10.8657	7.7816	12.2674	11.1438	13.6338	17.7346	29.0754	39.1075	21.7634	25.7886	28.9337	12.2378	0.52539	YES	NEG		NO	YES
ENSRNOG00000023895	55.0436	1.10892	0.279883	3.96209	7.42976e-05	0.00133307	Ube2u	79.682	60.3074	75.6489	54.7057	66.0715	83.1309	48.459	27.9339	38.086	16.4109	32.7224	69.9244	0.407511	YES	POS		YES	NO
ENSRNOG00000019247	934.394	-0.807421	0.203828	-3.96128	7.45483e-05	0.00133472	Plekhj1	756.979	751.897	640.971	571.371	784.468	805.816	1459.15	1657.04	803.433	1112.82	1258.11	718.584	0.385581	YES	NEG		NO	YES
ENSRNOG00000061238	11.6816	-2.00193	0.505346	-3.96151	7.4476e-05	0.00133472	Wnt10b	8.14929	7.7816	6.13369	1.01307	3.14626	5.54206	15.0761	24.5818	11.7885	33.6033	21.2624	5.29433	0.875489	YES	NEG		NO	YES
ENSRNOG00000013218	119.833	-0.700845	0.17694	-3.96092	7.46609e-05	0.00133531	Sap30	91.4532	102.133	73.6043	92.1892	117.46	97.5403	158.299	195.537	122.419	147.698	155.988	95.7302	0.311202	YES	NEG		NO	YES
ENSRNOG00000061763	15.189	-4.25866	1.07525	-3.96063	7.47514e-05	0.00133551	AABR07012039.1	3.62191	0.9727	2.04456	1.01307	0	3.32524	35.5366	100.562	0.906809	3.90736	35.2282	1.82958	2.0952	YES	NEG		NO	YES
ENSRNOG00000014793	406.155	-1.12322	0.283703	-3.95915	7.52156e-05	0.00134237	Gpr149	299.713	249.984	283.172	268.463	273.725	281.537	391.979	755.333	312.849	944.799	601.24	276.099	0.593999	YES	NEG		NO	YES
ENSRNOG00000026323	26.3993	1.53921	0.389551	3.95125	7.77454e-05	0.00138605	Eqtn	57.0451	24.3175	35.7799	51.6665	24.1213	22.1683	9.6918	8.93885	15.4158	14.848	12.2236	35.8498	0.635244	YES	POS		YES	NO
ENSRNOG00000004889	370.736	1.22606	0.310367	3.95035	7.8038e-05	0.00138966	Vangl2	464.51	488.295	524.431	560.227	453.062	395.703	147.531	94.9752	369.978	208.653	205.284	481.038	0.442011	YES	POS		YES	NO
ENSRNOG00000033579	85.551	-0.740465	0.187454	-3.95012	7.81135e-05	0.00138966	Glt8d2	76.0601	53.4985	68.4929	62.8102	62.9252	82.0225	103.379	100.562	98.8422	146.917	112.425	67.6349	0.324484	YES	NEG		NO	YES
ENSRNOG00000019937	791.612	-0.514908	0.13038	-3.94927	7.83901e-05	0.0013931	Kcnk1	603.048	600.156	683.907	731.435	730.982	706.059	880.877	1006.74	800.713	1172.21	965.133	675.931	0.229716	YES	NEG		NO	YES
ENSRNOG00000014314	26.5508	1.78903	0.453233	3.94726	7.90519e-05	0.00140338	Slc39a4	25.3534	18.4813	66.4483	32.4182	56.6327	23.2767	11.8455	7.82149	15.4158	7.81472	10.7244	37.1018	0.758537	YES	POS		YES	NO
ENSRNOG00000033837	233.856	-1.0099	0.255933	-3.94595	7.94826e-05	0.00140954	Cdh9	137.633	197.458	146.186	161.078	163.606	192.864	186.298	435.769	262.068	455.598	334.933	166.471	0.500261	YES	NEG		NO	YES
ENSRNOG00000015911	297.917	0.725521	0.183885	3.94551	7.96302e-05	0.00141017	Lrp5	311.484	316.127	431.403	388.005	354.479	322.548	221.834	150.843	284.738	197.712	213.782	354.008	0.291532	YES	POS		YES	NO
ENSRNOG00000033733	122.791	-0.832411	0.210997	-3.94513	7.97556e-05	0.00141017	Ccdc81	74.2491	100.188	75.6489	75.9801	115.363	119.709	169.068	216.767	144.183	136.758	166.694	93.523	0.373903	YES	NEG		NO	YES
ENSRNOG00000039668	39.4064	1.86403	0.472518	3.94489	7.98363e-05	0.00141017	Col8a1	38.03	46.6896	72.582	64.8364	59.779	52.0954	4.30746	4.46942	31.7383	19.5368	15.013	55.6687	0.614908	YES	POS		YES	NO
ENSRNOG00000052256	2254.72	-0.590985	0.149812	-3.94484	7.98542e-05	0.00141017	Dact3	2060.87	2045.59	1760.37	1882.28	1840.56	1658.19	2968.92	3658.22	2231.66	2440.54	2824.83	1874.64	0.276846	YES	NEG		NO	YES
ENSRNOG00000050869	78.5562	-0.9426	0.239159	-3.94131	8.10375e-05	0.00142956	Cebpd	51.6122	40.8534	68.4929	67.8756	44.0477	70.9384	122.763	143.022	97.0286	78.9286	110.435	57.3034	0.425661	YES	NEG		NO	YES
ENSRNOG00000019592	147.955	0.564673	0.143292	3.94071	8.12397e-05	0.00143163	Iqca1	168.419	153.687	171.743	173.235	169.898	182.888	132.455	92.7405	136.021	98.4654	114.92	169.978	0.216551	YES	POS		YES	NO
ENSRNOG00000013228	593.186	-0.560509	0.142287	-3.93929	8.17239e-05	0.00143865	Scrg1	531.515	518.449	386.423	497.417	536.962	518.737	782.882	831.313	760.813	567.348	735.589	498.25	0.245889	YES	NEG		NO	YES
ENSRNOG00000015602	3314.56	0.295493	0.0750259	3.93855	8.19754e-05	0.00144157	Cdh2	3477.03	3283.83	3843.78	3800.02	3510.18	3566.87	2874.16	2657.07	3045.07	3087.59	2915.97	3580.29	0.118796	NO	POS		NO	NO
ENSRNOG00000010688	3924.84	-0.544593	0.138325	-3.93706	8.24859e-05	0.00144727	Nrgn	4157.95	3232.28	3273.35	2611.69	3579.4	3043.7	4319.31	5201.29	4534.95	5294.47	4837.51	3316.39	0.234312	YES	NEG		NO	YES
ENSRNOG00000029862	50.0074	-1.42963	0.363145	-3.9368	8.25765e-05	0.00144727	Spc24	20.826	28.2083	20.4456	24.3136	39.8527	45.4449	61.3814	125.144	39.8996	94.5581	80.2457	29.8485	0.694209	YES	NEG		NO	YES
ENSRNOG00000042140	15.0913	-2.62765	0.667402	-3.93713	8.24627e-05	0.00144727	Eomes	4.52739	3.8908	2.04456	3.03921	8.39003	7.75889	30.1523	4.46942	67.1039	19.5368	30.3156	4.94181	1.34643	YES	NEG		NO	YES
ENSRNOG00000050483	335.753	-0.768452	0.195207	-3.9366	8.26443e-05	0.00144727	Pradc1	270.738	257.765	241.259	231.993	251.701	318.114	484.59	569.851	277.484	454.035	446.49	261.928	0.360318	YES	NEG		NO	YES
ENSRNOG00000003880	18.9092	-1.24636	0.316737	-3.93499	8.32015e-05	0.00145399	Tph2	10.8657	10.6997	7.15598	13.1699	13.6338	17.7346	22.6142	40.2248	27.2043	25.7886	28.958	12.2099	0.533698	YES	NEG		NO	YES
ENSRNOG00000021026	1278.72	0.487166	0.123798	3.93517	8.31365e-05	0.00145399	Zfp687	1537.5	1572.86	1431.2	1477.05	1335.06	1313.47	1014.41	814.552	1236.89	1054.21	1030.01	1444.52	0.19471	YES	POS		YES	NO
ENSRNOG00000016573	1019.84	-0.547095	0.13907	-3.93395	8.356e-05	0.00145874	Dgat2	897.328	908.502	754.444	853.004	878.856	874.538	1150.09	1350.88	969.379	1561.38	1257.93	861.112	0.250851	YES	NEG		NO	YES
ENSRNOG00000022712	41.8615	1.54174	0.392011	3.93289	8.39302e-05	0.00146368	Bend7	56.1396	60.3074	55.2032	63.8233	58.7302	47.6617	6.4612	7.82149	33.5519	28.9144	19.1873	56.9776	0.514275	YES	POS		YES	NO
ENSRNOG00000016754	574.819	-0.435662	0.110829	-3.93094	8.46135e-05	0.00147407	Bcs1l	522.46	521.367	510.119	476.142	472.988	517.629	718.27	794.44	556.781	657.999	681.872	503.451	0.191643	YES	NEG		NO	YES
ENSRNOG00000010284	1993.98	-0.397847	0.10131	-3.92702	8.60063e-05	0.00149678	St3gal5	1557.42	1646.78	1722.55	1775.91	1958.02	1955.24	2405.72	2496.17	2021.28	2400.68	2330.96	1769.32	0.169084	YES	NEG		NO	YES
ENSRNOG00000001032	1079.55	-0.436438	0.111232	-3.92366	8.72131e-05	0.00151489	Ccz1b	959.806	931.847	999.792	871.239	928.147	983.162	1335.31	1476.03	1018.35	1291.77	1280.37	945.665	0.192709	YES	NEG		NO	YES
ENSRNOG00000018958	8751.28	-1.19368	0.304229	-3.92362	8.72274e-05	0.00151489	Mt3	5810.45	5653.33	4892.64	4815.11	6382.72	7104.92	16560	21419.7	6796.54	8077.29	13213.4	5776.53	0.640417	YES	NEG		NO	YES
ENSRNOG00000024230	233.457	-0.480491	0.122551	-3.92073	8.82802e-05	0.00153159	Tnfaip8l3	204.638	183.84	173.788	182.352	232.823	232.767	257.371	299.451	278.39	289.144	281.089	201.701	0.199448	YES	NEG		NO	YES
ENSRNOG00000018752	26.4111	-1.86103	0.474738	-3.92012	8.85064e-05	0.00153393	Clcf1	17.2041	13.6178	7.15598	11.1438	11.5363	16.6262	30.1523	56.9851	14.5089	85.1804	46.7067	12.8807	0.953994	YES	NEG		NO	YES
ENSRNOG00000005731	30.4035	0.945446	0.2412	3.91976	8.86389e-05	0.00153464	Birc3	38.9355	37.9353	43.9581	29.379	36.7064	38.7944	20.4605	17.8777	23.577	16.4109	19.5815	37.6181	0.333012	YES	POS		YES	NO
ENSRNOG00000021041	1405.96	-0.425023	0.108453	-3.91895	8.89355e-05	0.00153819	Fam171a2	1282.16	1248.95	1282.96	1340.29	1186.14	1079.59	1680.99	1499.49	1494.42	1964.62	1659.88	1236.68	0.186466	YES	NEG		NO	YES
ENSRNOG00000048622	1517.54	0.413039	0.105451	3.91687	8.97075e-05	0.00154995	Sin3b	1661.55	1668.18	1742.99	1787.05	1651.79	1603.87	1122.09	1082.72	1456.34	1398.83	1265	1685.91	0.163735	YES	POS		YES	NO
ENSRNOG00000057502	371.466	-1.23505	0.315437	-3.91535	9.02737e-05	0.00155813	AC126148.1	283.414	264.574	195.256	163.104	250.652	288.187	673.041	887.181	252.093	457.161	567.369	240.865	0.630494	YES	NEG		NO	YES
ENSRNOG00000006410	310.626	-2.06959	0.528727	-3.91429	9.06688e-05	0.00156334	Akap5	121.334	131.314	157.431	195.522	102.778	109.733	137.839	241.349	417.132	1491.83	572.037	136.352	1.36983	YES	NEG		NO	YES
ENSRNOG00000014617	5323.69	0.412742	0.105468	3.91344	9.09906e-05	0.00156728	Tgoln2	5292.51	5584.27	6004.89	6629.52	6098.5	5864.61	4264.39	3906.28	5247.7	4344.2	4440.64	5912.38	0.168328	YES	POS		YES	NO
ENSRNOG00000028085	784.718	2.03991	0.521595	3.9109	9.19515e-05	0.00158221	Tmem255a	965.239	1020.36	1319.77	1487.18	1111.68	849.044	89.3799	58.1025	639.301	307.118	273.475	1125.55	0.635698	YES	POS		YES	NO
ENSRNOG00000008674	157.256	1.26553	0.32372	3.90932	9.25578e-05	0.00159084	Prdm11	228.18	197.458	224.902	275.555	170.947	135.226	45.2284	52.5157	137.835	104.717	85.0741	205.378	0.485902	YES	POS		YES	NO
ENSRNOG00000046196	20.6888	1.2564	0.321406	3.90909	9.26427e-05	0.00159084	Icos	35.3136	28.2083	28.6239	25.3267	15.7313	28.8187	11.8455	7.82149	12.6953	12.5035	11.2165	27.0038	0.461438	YES	POS		YES	NO
ENSRNOG00000057161	81.9745	1.77208	0.45366	3.90619	9.3761e-05	0.0016084	AABR07027407.1	118.618	122.56	108.362	114.477	102.778	119.709	11.8455	14.5256	83.4264	23.4441	33.3104	114.417	0.56775	YES	POS		YES	NO
ENSRNOG00000016467	512.976	-0.822335	0.210606	-3.90462	9.43753e-05	0.00161709	Kctd1	357.663	363.79	450.826	445.75	405.868	331.415	525.511	684.939	527.763	1036.23	693.611	392.552	0.412479	YES	NEG		NO	YES
ENSRNOG00000020889	10121.5	0.396954	0.101668	3.9044	9.44604e-05	0.00161709	Nucb1	10812.3	11259	11551.8	10842.9	11895	10834.7	8998.29	6958.89	9804.42	8257.81	8504.85	11199.3	0.157353	YES	POS		YES	NO
ENSRNOG00000007726	1447.09	0.562623	0.14423	3.90087	9.58491e-05	0.00163753	Mcam	1616.28	1858.83	1741.97	1887.35	1300.45	1567.3	1098.4	910.645	1152.55	1337.1	1124.68	1662.03	0.232992	YES	POS		YES	NO
ENSRNOG00000020310	3810.52	-0.538895	0.138143	-3.901	9.57945e-05	0.00163753	Grik5	3688.91	3222.55	3377.62	3413.03	2957.49	2695.66	4641.29	5564.43	3660.79	4883.42	4687.48	3225.88	0.241418	YES	NEG		NO	YES
ENSRNOG00000046617	549.376	0.901347	0.231214	3.89832	9.68633e-05	0.00165317	LOC103690149	674.58	673.108	676.751	679.769	624.009	721.577	340.29	203.359	565.849	334.47	360.992	674.966	0.337462	YES	POS		YES	NO
ENSRNOG00000031979	415768	-1.17214	0.300751	-3.89738	9.72382e-05	0.00165789	Mt-atp6	351849	289036	251945	221294	251250	296163	656803	1.06623e+06	297210	475898	624035	276923	0.633845	YES	NEG		NO	YES
ENSRNOG00000011979	654.61	-0.759381	0.19489	-3.89645	9.76114e-05	0.00166256	Mrps24	504.351	540.821	477.406	425.489	581.01	545.339	1016.56	1124.06	561.315	769.749	867.922	512.403	0.363696	YES	NEG		NO	YES
ENSRNOG00000060511	35.4881	1.19649	0.30712	3.89583	9.78626e-05	0.00166515	Tcap	49.8012	40.8534	42.9359	50.6534	48.2427	41.0113	25.8448	32.4033	9.06809	14.0665	20.3457	45.583	0.417078	YES	POS		YES	NO
ENSRNOG00000005592	1251.16	-0.248598	0.0638292	-3.89474	9.83057e-05	0.00167082	Brinp2	1211.53	1214.9	1195.05	1192.38	1090.7	1075.16	1421.46	1387.76	1340.26	1382.42	1382.98	1163.29	0.0993431	NO	NEG		NO	NO
ENSRNOG00000026163	3341.88	-0.414372	0.106399	-3.89452	9.83946e-05	0.00167082	Cpt1c	2899.34	2973.54	2921.68	2817.34	3010.97	3071.41	4517.45	4291.76	3172.02	3743.25	3931.12	2949.05	0.185	YES	NEG		NO	YES
ENSRNOG00000004362	1298.87	-0.775705	0.199214	-3.89383	9.86757e-05	0.0016739	Rps6ka5	1016.85	952.273	1010.01	1103.23	977.439	1006.44	1325.62	2010.12	1168.88	2417.87	1730.62	1011.04	0.388005	YES	NEG		NO	YES
ENSRNOG00000028211	2005.72	-0.525512	0.135006	-3.89251	9.92144e-05	0.00168134	Akap17a	1833.59	1761.56	1713.34	1596.6	1709.47	1618.28	2776.16	2977.75	1926.06	2144.36	2456.08	1705.47	0.243343	YES	NEG		NO	YES
ENSRNOG00000023803	50.3666	-1.32025	0.339208	-3.89216	9.93568e-05	0.00168206	Cmya5	36.2191	35.9899	26.5793	31.4051	28.3164	31.0356	44.1515	65.924	57.129	146.917	78.5303	31.5909	0.720144	YES	NEG		NO	YES
ENSRNOG00000001225	824.418	-0.572401	0.147092	-3.89145	9.96469e-05	0.00168357	Fam207a	719.854	723.689	613.369	645.325	726.787	710.492	1048.87	1188.87	723.634	1143.29	1026.17	689.919	0.260546	YES	NEG		NO	YES
ENSRNOG00000001229	1550.03	-1.00379	0.257944	-3.89152	9.96181e-05	0.00168357	Col18a1	995.119	1188.64	1234.92	958.363	1045.61	1210.39	1565.76	3242.57	1237.79	2821.11	2216.81	1105.51	0.519503	YES	NEG		NO	YES
ENSRNOG00000001599	441.163	-0.479891	0.123333	-3.89103	9.98202e-05	0.0016848	Rwdd2b	368.529	324.882	401.757	359.639	378.6	453.341	522.28	575.438	448.871	578.289	531.219	381.125	0.206276	YES	NEG		NO	YES
ENSRNOG00000005715	1136.7	0.647634	0.166468	3.89045	0.00010006	0.00168716	Lgr4	1244.13	1281.05	1380.08	1436.53	1410.57	1223.69	659.042	657.005	1109.03	965.899	847.743	1329.34	0.254345	YES	POS		YES	NO
ENSRNOG00000027341	1558.69	0.728341	0.187346	3.88768	0.000101207	0.00170478	Tenm2	2148.7	1894.82	1903.49	2211.53	1615.08	1342.29	909.952	909.528	1255.02	1396.49	1117.75	1852.65	0.303718	YES	POS		YES	NO
ENSRNOG00000003081	146.673	0.599855	0.154361	3.88606	0.000101883	0.00171446	Ribc1	182.001	172.168	155.387	156.013	176.191	176.238	124.916	98.3273	138.742	86.7433	112.182	169.666	0.23033	YES	POS		YES	NO
ENSRNOG00000036659	810.428	-0.639178	0.164506	-3.88545	0.000102141	0.00171708	Fn3k	672.77	642.955	663.461	565.292	716.299	713.818	1191.01	1299.48	760.813	878.374	1032.42	662.432	0.301681	YES	NEG		NO	YES
ENSRNOG00000005729	431.682	0.495201	0.127491	3.88419	0.000102671	0.00172425	Palm3	517.027	463.005	518.297	494.377	442.574	493.244	418.901	337.441	360.003	271.952	347.074	488.087	0.194279	YES	POS		YES	NO
ENSRNOG00000016760	42.4305	1.18748	0.305871	3.8823	0.000103475	0.00173429	Kctd19	63.3834	62.2528	46.0027	52.6796	42.9989	60.9627	25.8448	14.5256	40.8064	14.848	24.0062	54.7133	0.438158	YES	POS		YES	NO
ENSRNOG00000016838	27.4296	1.13295	0.291825	3.8823	0.000103474	0.00173429	Pla2g5	53.4232	27.2356	28.6239	35.4574	31.4626	34.3608	16.153	13.4083	15.4158	18.7553	15.9331	35.0939	0.446375	YES	POS		YES	NO
ENSRNOG00000001249	371.276	-0.732651	0.188737	-3.88187	0.000103656	0.00173559	Col6a1	316.012	279.165	284.194	229.967	296.797	354.692	429.67	603.372	575.824	343.066	487.983	293.471	0.341669	YES	NEG		NO	YES
ENSRNOG00000022791	19.1043	1.76328	0.454846	3.87665	0.000105905	0.00177149	Ttc6	22.6369	33.0718	24.5348	32.4182	31.4626	16.6262	5.38433	1.11736	8.16128	15.6294	7.5731	26.7917	0.608631	YES	POS		YES	NO
ENSRNOG00000010735	1577.35	-0.469477	0.12113	-3.87581	0.000106272	0.00177585	Nfyc	1345.54	1269.37	1531.38	1347.38	1310.94	1396.6	2022.35	2162.08	1459.96	1927.89	1893.07	1366.87	0.209609	YES	NEG		NO	YES
ENSRNOG00000003038	330.022	0.767242	0.198024	3.87449	0.000106846	0.00178368	Sft2d2	366.718	323.909	442.648	424.476	407.965	404.571	204.605	289.395	287.459	148.48	232.484	395.048	0.297526	YES	POS		YES	NO
ENSRNOG00000031689	124.436	0.628926	0.162357	3.87372	0.000107188	0.00178759	Trim15	147.593	154.659	150.275	131.699	142.631	141.877	110.917	79.3323	114.258	71.1139	93.9053	144.789	0.239135	YES	POS		YES	NO
ENSRNOG00000009719	3511.27	-0.723675	0.186854	-3.87294	0.000107531	0.00179154	C2cd2l	2816.03	2865.57	2766.3	2806.2	2737.25	2722.26	3549.35	5264.98	3217.36	6367.43	4599.78	2785.6	0.361429	YES	NEG		NO	YES
ENSRNOG00000055849	4.53938	-4.90328	1.26636	-3.87195	0.000107967	0.00179703	Lpcat2b	0	0	0	0	2.09751	0	2.15373	21.2298	2.72043	17.1924	10.8241	0.349585	1.73252	YES	NEG		NO	YES
ENSRNOG00000001439	1429.08	-0.473015	0.122194	-3.87103	0.000108377	0.00180207	Srrm3	1423.41	1261.59	1229.81	1169.08	1168.31	1168.27	1819.9	1986.66	1353.87	1709.86	1717.57	1236.74	0.21116	YES	NEG		NO	YES
ENSRNOG00000031643	1052.19	0.579298	0.149741	3.86866	0.000109434	0.00181784	Dchs1	1289.4	1158.49	1289.1	1352.45	1129.51	1056.32	907.798	664.827	1007.47	666.595	811.671	1212.54	0.233105	YES	POS		YES	NO
ENSRNOG00000055562	2912.58	-0.913248	0.236108	-3.86792	0.000109766	0.00182155	Dkc1	2387.74	2057.26	2072.17	1861.01	2412.13	2121.5	5130.19	5745.44	2725.87	2612.46	4053.49	2151.97	0.468576	YES	NEG		NO	YES
ENSRNOG00000059005	13.5615	1.72581	0.446243	3.86742	0.000109992	0.0018235	Kcnj1	30.7862	17.5086	19.4234	17.2222	17.8288	9.97571	4.30746	5.58678	9.06809	3.90736	5.71742	18.7908	0.62845	YES	POS		YES	NO
ENSRNOG00000019604	1244.4	0.355622	0.0919644	3.86695	0.000110205	0.00182524	Pld2	1520.3	1296.61	1456.75	1364.6	1260.6	1281.32	1091.94	1022.38	1178.85	970.588	1065.94	1363.36	0.144703	NO	POS		NO	NO
ENSRNOG00000031335	175.571	-0.722615	0.186945	-3.86539	0.000110911	0.00183511	Ankrd37	141.254	144.932	139.03	114.477	147.874	147.419	260.602	292.747	153.251	214.123	230.181	139.165	0.33797	YES	NEG		NO	YES
ENSRNOG00000035636	28.1137	-1.8158	0.470072	-3.86281	0.000112088	0.00185276	Mirlet7b	15.3931	12.6451	22.4902	4.05227	13.6338	15.5178	58.1508	84.919	19.9498	34.3847	49.3511	13.9554	0.88846	YES	NEG		NO	YES
ENSRNOG00000011323	5388.36	0.257685	0.0667439	3.8608	0.000113017	0.00186543	Lgi3	5810.45	5779.78	5656.29	6039.91	5625.52	5680.61	5213.11	4458.25	5103.52	4516.12	4822.75	5765.43	0.101782	NO	POS		NO	NO
ENSRNOG00000059947	22.7284	1.44051	0.373123	3.86067	0.000113077	0.00186543	Sdc1	22.6369	30.1537	19.4234	33.4313	51.3889	25.4935	12.9224	7.82149	15.4158	8.59619	11.189	30.4213	0.583193	YES	POS		YES	NO
ENSRNOG00000015562	13.1352	1.62298	0.420602	3.85872	0.000113981	0.00187851	Cdh17	19.9205	20.4267	16.3565	18.2352	15.7313	16.6262	10.7687	4.46942	7.25447	1.56294	6.01388	17.8827	0.509895	YES	POS		YES	NO
ENSRNOG00000042653	703.748	-1.09045	0.282641	-3.85807	0.000114284	0.00188165	LOC690871	463.604	512.613	467.183	428.528	498.158	537.58	1320.24	1604.52	548.62	656.436	1032.45	484.611	0.582719	YES	NEG		NO	YES
ENSRNOG00000015859	78.4587	0.733796	0.190263	3.85675	0.000114903	0.00188999	Chdh	91.4532	97.27	94.05	105.359	88.0953	83.1309	65.6888	48.0463	71.6379	39.855	56.307	93.2264	0.276281	YES	POS		YES	NO
ENSRNOG00000055721	820.064	-0.347705	0.0901721	-3.85602	0.00011525	0.00189385	Rnf128	738.869	721.743	636.882	718.266	799.151	821.334	990.717	968.747	891.393	913.54	941.1	739.374	0.144095	NO	NEG		NO	NO
ENSRNOG00000016731	338.9	-0.724073	0.187807	-3.85541	0.000115535	0.00189667	Tpm2	288.847	268.465	248.415	246.176	277.92	281.537	599.814	511.749	335.519	330.562	444.411	268.56	0.353669	YES	NEG		NO	YES
ENSRNOG00000015442	1797.45	0.383541	0.0995025	3.85458	0.000115928	0.00190127	Sfxn3	1880.68	1977.5	2089.54	2091.99	1954.88	1903.14	1506.54	1265.96	1765.56	1538.72	1519.19	1982.95	0.153198	YES	POS		YES	NO
ENSRNOG00000059589	774.919	-0.298754	0.0775191	-3.85394	0.000116231	0.00190437	Lmbr1	727.098	685.753	711.508	664.573	723.64	744.853	841.033	947.518	794.365	908.851	872.942	709.571	0.123511	NO	NEG		NO	NO
ENSRNOG00000015956	4652.87	0.471089	0.122248	3.85354	0.000116423	0.00190566	Usp29	5077.92	5096.95	5294.4	6247.59	5105.33	4597.7	3612.89	3149.83	4415.25	3930.8	3777.19	5236.65	0.195657	YES	POS		YES	NO
ENSRNOG00000003695	69.3299	1.20545	0.312959	3.85179	0.000117259	0.00191747	Mgat4d	86.0203	88.5157	105.295	76.9932	87.0466	94.2151	43.0746	18.995	68.9175	24.2256	38.8032	89.681	0.435099	YES	POS		YES	NO
ENSRNOG00000012866	111.994	0.564387	0.146547	3.85125	0.000117519	0.00191985	Nek8	127.672	116.724	152.32	138.79	111.168	124.142	97.9948	88.2711	87.0537	75.8027	87.2806	128.469	0.219752	YES	POS		YES	NO
ENSRNOG00000003109	347.573	-0.933087	0.242299	-3.85097	0.00011765	0.00192013	Btbd17	193.772	208.158	252.504	315.064	324.065	234.983	579.354	668.179	340.96	358.695	486.797	254.758	0.452976	YES	NEG		NO	YES
ENSRNOG00000018070	68.9582	1.50986	0.392145	3.85025	0.000117996	0.0019239	Rnf182	84.2094	69.0617	115.518	114.477	97.5341	78.6973	12.9224	20.1124	68.9175	28.133	32.5213	93.2495	0.542089	YES	POS		YES	NO
ENSRNOG00000006231	1942.1	0.280984	0.0730088	3.84863	0.00011878	0.00193294	Ptpro	2024.65	1906.49	2164.17	2212.54	2196.09	2037.26	1610.99	1815.7	1654.93	1798.17	1719.95	2090.2	0.112928	NO	POS		NO	NO
ENSRNOG00000016935	1601.33	-0.748695	0.194527	-3.84879	0.000118701	0.00193294	Mapk1ip1	1463.25	1391.93	1139.84	1126.53	1186.14	1243.64	2253.88	2925.24	1395.58	1887.25	2115.49	1258.56	0.366757	YES	NEG		NO	YES
ENSRNOG00000027374	234.328	1.49934	0.389723	3.84719	0.000119482	0.00194248	Cfap46	332.31	293.755	327.13	296.829	304.139	342.499	93.6874	40.2248	243.932	68.7695	111.653	316.11	0.507306	YES	POS		YES	NO
ENSRNOG00000032884	43.4564	0.963719	0.25057	3.8461	0.000120011	0.00194919	Scn11a	54.3286	46.6896	54.181	60.7841	60.8277	45.4449	31.2291	41.3422	21.7634	17.9738	28.0771	53.7093	0.353474	YES	POS		YES	NO
ENSRNOG00000022691	140.228	-0.767386	0.199641	-3.84383	0.000121131	0.00196547	St8sia5	92.3587	105.052	105.295	118.529	118.509	118.6	120.609	181.012	192.244	250.071	185.984	109.724	0.360336	YES	NEG		NO	YES
ENSRNOG00000025079	566.907	-0.456246	0.118714	-3.84323	0.000121425	0.00196835	Fam126b	479.903	491.213	507.052	544.018	482.427	454.449	697.809	811.2	553.154	647.84	677.501	493.177	0.204314	YES	NEG		NO	YES
ENSRNOG00000021886	854.145	-0.342947	0.0893143	-3.83977	0.000123148	0.00199435	B4galt7	786.86	759.679	761.6	741.566	806.492	769.238	1071.48	1073.78	853.307	917.448	979.004	770.906	0.147912	NO	NEG		NO	NO
ENSRNOG00000001073	134.716	-0.635785	0.165717	-3.83656	0.000124769	0.00201867	RGD1563482	105.035	119.642	103.251	97.2546	124.802	110.841	187.375	206.711	124.233	168.016	171.584	110.138	0.285836	YES	NEG		NO	YES
ENSRNOG00000001658	119.222	1.60096	0.417357	3.83596	0.000125073	0.00202135	Kcnj6	123.145	154.659	189.122	248.202	148.923	114.166	33.3829	17.8777	108.817	53.9215	53.4998	163.036	0.597777	YES	POS		YES	NO
ENSRNOG00000004425	389.76	-0.536607	0.139905	-3.83552	0.000125296	0.00202135	Klhdc1	351.325	361.844	313.841	304.934	306.236	342.499	432.9	592.199	379.953	511.864	479.229	330.113	0.245308	YES	NEG		NO	YES
ENSRNOG00000021831	43.4079	0.877976	0.228896	3.83569	0.000125212	0.00202135	Kcnrg	47.9903	60.3074	52.1364	55.7188	54.5352	47.6617	27.9985	25.6992	41.7132	20.3183	28.9323	53.0583	0.322458	YES	POS		YES	NO
ENSRNOG00000010731	16497.5	-0.446105	0.116343	-3.83441	0.000125866	0.0020286	Gpm6a	13779.6	14128.5	14182.1	14311.6	15118.8	14933.6	17944.9	22944.9	15684.2	21946.8	19630.2	14409	0.203566	YES	NEG		NO	YES
ENSRNOG00000014021	129.892	-0.714199	0.186272	-3.83417	0.000125991	0.00202866	Matn4	99.6025	120.615	85.8717	118.529	90.1928	104.191	204.605	196.655	155.971	122.691	169.98	103.167	0.325397	YES	NEG		NO	YES
ENSRNOG00000010436	1162.64	-0.804038	0.209781	-3.83275	0.000126719	0.00203842	Zbtb17	1053.07	874.457	855.65	792.22	848.442	947.693	1582.99	2270.47	972.099	1429.31	1563.72	895.255	0.403716	YES	NEG		NO	YES
ENSRNOG00000001396	601.83	-0.327641	0.0855148	-3.83139	0.00012742	0.00204775	Mospd3	547.814	536.93	501.941	523.756	613.521	551.989	709.655	722.929	622.071	687.695	685.588	545.992	0.135553	NO	NEG		NO	NO
ENSRNOG00000000321	597.615	0.755546	0.197223	3.83092	0.000127663	0.00204969	Cd24	660.093	546.657	760.578	736.501	721.543	859.02	492.128	327.385	554.967	317.277	422.939	714.065	0.305808	YES	POS		YES	NO
ENSRNOG00000047656	21304.9	0.505816	0.132079	3.82964	0.00012833	0.00205843	Gaa	23188.4	23036.5	25688.9	24828.3	25329.5	22907.6	20178.3	14180.4	19771.2	13939.9	17017.4	24163.2	0.201321	YES	POS		YES	NO
ENSRNOG00000026110	200.166	0.88271	0.23056	3.82855	0.000128902	0.00206564	Scml4	305.146	259.711	226.947	247.189	188.776	241.634	164.761	106.149	177.735	83.6175	133.065	244.9	0.347416	YES	POS		YES	NO
ENSRNOG00000022268	225.324	0.474195	0.123883	3.82778	0.000129306	0.00207012	Pnpla3	280.698	230.53	245.348	242.123	260.091	263.802	186.298	163.134	219.448	161.765	182.661	253.765	0.18672	YES	POS		YES	NO
ENSRNOG00000035529	41.2294	1.0611	0.277276	3.82685	0.000129793	0.00207595	Mir135a	56.1396	40.8534	59.2924	56.7318	41.9502	57.6375	20.4605	21.2298	40.8064	17.1924	24.9223	52.1008	0.401654	YES	POS		YES	NO
ENSRNOG00000003148	5167.08	0.698329	0.182526	3.82593	0.000130281	0.00208177	Timp2	5583.17	5836.2	6594.74	7414.65	5980	5216.19	3275.83	2857.08	5288.51	3624.47	3761.47	6104.16	0.286193	YES	POS		YES	NO
ENSRNOG00000002139	3430.93	0.45295	0.118482	3.82296	0.000131858	0.00210496	RGD1311575	4262.99	3757.54	4104.46	4158.65	3364.4	3426.1	2455.25	2533.05	3142.09	3104.79	2808.8	3845.69	0.187754	YES	POS		YES	NO
ENSRNOG00000056772	136.34	1.62646	0.425833	3.81947	0.000133737	0.00213294	Col4a6	227.275	220.803	195.256	175.261	167.801	135.226	60.3045	16.7603	128.767	35.9477	60.4449	186.937	0.555349	YES	POS		YES	NO
ENSRNOG00000018708	4670.61	-0.397397	0.104112	-3.817	0.000135083	0.00215235	Ppp1ca	4131.69	4135.92	4086.06	3922.6	4387.99	4204.21	5388.64	6171.16	4375.35	5902.45	5459.4	4144.75	0.176941	YES	NEG		NO	YES
ENSRNOG00000056298	20.5962	-1.12687	0.295332	-3.81561	0.000135846	0.00216246	AABR07044959.1	18.1095	10.6997	10.2228	15.196	14.6826	14.4094	35.5366	37.9901	21.7634	27.3515	30.6604	13.8867	0.481981	YES	NEG		NO	YES
ENSRNOG00000011111	1983.32	-0.360261	0.0944289	-3.81516	0.000136096	0.00216438	Cipc	1766.59	1748.91	1840.11	1825.55	1804.91	1702.52	2051.43	2415.72	2026.72	2650.75	2286.16	1781.43	0.159174	NO	NEG		NO	NO
ENSRNOG00000005758	394.711	1.53846	0.403307	3.81461	0.0001364	0.00216717	Btbd11	516.122	461.06	606.213	728.396	495.012	404.571	94.7642	63.6893	354.562	222.719	183.934	535.229	0.544762	YES	POS		YES	NO
ENSRNOG00000028581	456.921	0.718519	0.18838	3.8142	0.000136623	0.00216866	Ccdc138	633.834	510.667	535.676	489.312	449.915	631.795	383.364	277.104	420.759	236.786	329.503	541.867	0.291425	YES	POS		YES	NO
ENSRNOG00000018954	122.754	0.846576	0.222037	3.81276	0.000137422	0.00217929	Tsnaxip1	157.553	140.069	142.097	118.529	151.021	186.213	91.5336	64.8066	117.885	57.8289	83.0136	149.247	0.33589	YES	POS		YES	NO
ENSRNOG00000051483	3910.86	-0.730697	0.191715	-3.81137	0.000138198	0.00218953	LOC103689961	2973.59	2953.12	2924.75	2713	3366.5	3635.59	5763.39	6922.02	3424.11	4432.51	5135.51	3094.42	0.3574	YES	NEG		NO	YES
ENSRNOG00000017087	716.33	-0.541268	0.142088	-3.80938	0.000139317	0.00220518	Man1c1	557.774	604.047	636.882	614.933	640.789	583.025	735.5	895.002	742.677	1152.67	881.462	606.241	0.255382	YES	NEG		NO	YES
ENSRNOG00000001757	58.4154	1.16589	0.306136	3.80839	0.000139876	0.00221194	Tm4sf19	114.09	71.9798	46.0027	92.1892	41.9502	84.2394	31.2291	31.286	34.4588	36.7292	33.4257	75.0752	0.511521	YES	POS		YES	NO
ENSRNOG00000019306	1108.41	-0.608374	0.159767	-3.80789	0.000140156	0.00221427	Syt12	860.203	937.683	940.5	903.657	875.71	979.837	1230.86	1615.7	990.236	1749.71	1396.63	916.265	0.289878	YES	NEG		NO	YES
ENSRNOG00000005039	824.867	0.472448	0.124113	3.80661	0.000140886	0.00221976	Tfpi	977.01	823.877	874.051	845.912	1011	1039.69	749.499	579.908	755.372	592.355	669.284	928.59	0.194383	YES	POS		YES	NO
ENSRNOG00000006860	21.5962	-2.11122	0.554624	-3.80658	0.000140899	0.00221976	Itk	5.43286	12.6451	10.2228	6.07841	11.5363	9.97571	18.3067	48.0463	10.8817	82.836	40.0177	9.3152	1.1471	YES	NEG		NO	YES
ENSRNOG00000052130	37.1362	1.4283	0.375204	3.80674	0.000140812	0.00221976	AABR07041724.1	57.0451	60.3074	57.2478	52.6796	32.5114	38.7944	7.53806	10.0562	31.7383	23.4441	18.1942	49.7643	0.525647	YES	POS		YES	NO
ENSRNOG00000020659	1270.57	-0.361148	0.0948954	-3.80574	0.00014138	0.00222524	Mrpl4	1146.33	1079.7	1254.34	1105.26	1140	1117.28	1472.08	1684.97	1263.19	1442.6	1465.71	1140.48	0.157843	NO	NEG		NO	NO
ENSRNOG00000014571	2954.97	-0.423212	0.111219	-3.80521	0.000141682	0.00222791	Dbndd2	2309.87	2710.91	2130.44	2807.21	2657.54	2986.06	3604.27	3695.1	3366.08	3282.18	3486.91	2600.34	0.178797	YES	NEG		NO	YES
ENSRNOG00000031233	594.726	0.541743	0.142442	3.80325	0.000142809	0.00224353	Mapk12	693.595	697.426	713.553	647.351	622.96	702.734	603.045	411.187	489.677	365.729	467.409	679.603	0.214823	YES	POS		YES	NO
ENSRNOG00000013588	58.8956	2.44154	0.642134	3.80223	0.000143402	0.00225074	Glra1	56.1396	88.5157	88.9386	182.352	70.2665	38.7944	8.61493	1.11736	41.7132	12.5035	15.9873	87.5012	0.910432	YES	POS		YES	NO
ENSRNOG00000018456	2880	-0.474387	0.124778	-3.80186	0.000143614	0.00225196	LOC100911664	2435.73	2466.77	2331.83	2398.95	2520.16	2796.52	3751.8	4169.97	2787.53	3140.73	3462.51	2491.66	0.217676	YES	NEG		NO	YES
ENSRNOG00000005491	6.47087	2.84335	0.748079	3.80087	0.00014419	0.00225889	Best3	14.4876	10.6997	13.2897	8.10455	4.19502	8.8673	0	0	2.72043	2.34441	1.26621	9.94064	0.825938	YES	POS		YES	NO
ENSRNOG00000010011	338	-0.871129	0.229212	-3.80054	0.000144382	0.00225979	Osbpl3	211.882	286.946	273.972	208.692	285.261	257.152	310.137	491.637	362.724	691.602	464.025	253.984	0.439577	YES	NEG		NO	YES
ENSRNOG00000002930	75.6988	0.828282	0.218006	3.79936	0.000145072	0.00226848	Ppl	108.657	69.0617	108.362	87.1239	92.2904	85.3478	54.9202	34.638	68.9175	47.6698	51.5364	91.8071	0.330856	YES	POS		YES	NO
ENSRNOG00000017510	3490.65	-0.631098	0.16613	-3.79882	0.000145389	0.00227131	Mfge8	2030.08	2335.45	3079.11	3145.58	3465.08	3119.07	4864.2	4802.4	4030.77	4034.74	4433.03	2862.4	0.271611	YES	NEG		NO	YES
ENSRNOG00000022899	8.8692	1.92565	0.507397	3.79516	0.000147549	0.00230291	Cdk15	11.7712	12.6451	17.3788	13.1699	7.34128	13.301	4.30746	1.11736	4.53405	3.12589	3.27119	12.6012	0.615543	YES	POS		YES	NO
ENSRNOG00000015113	93.8524	0.575612	0.151773	3.79258	0.000149089	0.00232479	Mocos	112.279	111.86	123.696	84.0847	113.265	103.082	72.15	75.9802	67.1039	75.0213	72.5638	108.045	0.223853	YES	POS		YES	NO
ENSRNOG00000019065	405.289	-0.590978	0.155869	-3.7915	0.000149743	0.00233203	Zfp385b	379.395	323.909	335.309	364.705	297.846	322.548	421.055	430.182	505.093	672.847	507.294	337.285	0.278477	YES	NEG		NO	YES
ENSRNOG00000026616	2536.45	-0.972206	0.256427	-3.79135	0.000149831	0.00233203	Ndufb2	1906.93	1901.63	1631.56	1516.56	1983.19	2049.45	4585.3	5239.28	2081.13	2469.45	3593.79	1831.56	0.507557	YES	NEG		NO	YES
ENSRNOG00000014460	522.23	0.672008	0.177289	3.79048	0.000150359	0.00233808	Hivep1	616.63	656.572	692.085	678.756	513.889	525.388	299.369	311.742	505.093	422.776	384.745	613.887	0.274202	YES	POS		YES	NO
ENSRNOG00000018186	967.049	-0.619081	0.163398	-3.78879	0.000151385	0.00235185	Lamtor5	756.979	789.832	760.578	743.592	835.857	890.055	1434.39	1507.31	857.842	1094.06	1223.4	796.149	0.29442	YES	NEG		NO	YES
ENSRNOG00000045821	290.045	0.436792	0.115343	3.78689	0.000152544	0.00236768	Slc41a3	301.524	329.745	336.331	336.339	321.967	319.223	236.911	194.42	285.645	238.349	238.831	324.188	0.172475	YES	POS		YES	NO
ENSRNOG00000014966	939.367	0.546914	0.14454	3.78382	0.000154437	0.00239299	LOC690000	1035.87	977.563	1203.23	1126.53	1098.05	1010.87	651.504	587.729	957.591	744.742	735.392	1075.35	0.221728	YES	POS		YES	NO
ENSRNOG00000042627	77.3546	-0.965707	0.255222	-3.78379	0.00015446	0.00239299	NA	69.7217	45.7169	55.2032	53.6926	58.7302	52.0954	115.225	159.782	62.5698	100.81	109.597	55.86	0.473847	YES	NEG		NO	YES
ENSRNOG00000055328	7.83148	2.40888	0.636781	3.78291	0.000155006	0.00239924	AABR07017268.1	19.9205	10.6997	10.2228	14.183	5.24377	8.8673	3.2306	3.35207	1.81362	0.781472	2.29444	11.5228	0.779443	YES	POS		YES	NO
ENSRNOG00000008415	423.689	-0.860485	0.227526	-3.78192	0.000155625	0.0024066	Nab2	358.569	361.844	297.484	279.607	319.87	299.271	480.282	735.22	337.333	767.405	580.06	319.441	0.428657	YES	NEG		NO	YES
ENSRNOG00000025823	36.2175	1.20129	0.317679	3.78146	0.000155911	0.0024088	Rbm46	49.8012	45.7169	55.2032	45.5881	51.3889	33.2524	13.9993	16.7603	37.1792	13.285	20.3059	46.8251	0.447211	YES	POS		YES	NO
ENSRNOG00000014205	251.92	-0.875021	0.231464	-3.78037	0.000156594	0.00241713	Klf2	206.449	220.803	153.342	208.692	166.752	176.238	359.673	507.28	211.287	308.681	346.73	188.713	0.43744	YES	NEG		NO	YES
ENSRNOG00000010822	119.32	-0.955365	0.252748	-3.77991	0.000156888	0.00241911	Dlx6	89.6422	83.6522	84.8494	89.15	92.2904	82.0225	119.532	112.853	164.132	275.078	167.899	86.9345	0.505045	YES	NEG		NO	YES
ENSRNOG00000045844	23278.5	0.208077	0.0550511	3.77971	0.00015701	0.00241911	Impact	24573.7	24503.3	23988.9	24216.4	26025.9	24294.2	20735.1	20587.3	23149.9	20710.6	21295.7	24600.4	0.0828351	NO	POS		NO	NO
ENSRNOG00000014414	73.6582	-0.627825	0.16613	-3.77911	0.000157387	0.00242269	Qrfpr	65.1944	61.2801	49.0695	59.771	65.0227	62.0711	94.7642	90.5058	111.538	77.3657	93.5433	60.4015	0.264225	YES	NEG		NO	YES
ENSRNOG00000051006	818.528	-0.60741	0.160794	-3.77756	0.000158372	0.00243562	Ufsp1	756.979	653.654	612.347	567.318	746.713	722.685	1135.02	1244.73	740.863	1004.97	1031.4	676.616	0.280236	YES	NEG		NO	YES
ENSRNOG00000033110	174.18	0.842877	0.22316	3.77701	0.000158725	0.00243882	Svep1	238.14	202.322	208.546	193.496	190.873	238.309	104.456	64.8066	146.903	153.95	117.529	211.948	0.324801	YES	POS		YES	NO
ENSRNOG00000004137	413.928	-0.476446	0.126237	-3.77421	0.000160513	0.00246178	Ubtd2	365.813	353.09	330.197	340.391	401.673	358.017	422.132	491.637	459.752	616.581	497.525	358.197	0.214554	YES	NEG		NO	YES
ENSRNOG00000009892	125.631	0.886848	0.234974	3.77424	0.000160494	0.00246178	Adamts15	200.11	132.287	161.521	174.248	125.85	128.576	87.2262	81.567	113.351	51.5771	83.4304	153.765	0.358958	YES	POS		YES	NO
ENSRNOG00000053044	14.4273	-3.18219	0.843521	-3.77251	0.000161615	0.00247643	AABR07012775.1	2.71643	4.8635	1.02228	1.01307	4.19502	6.65048	57.0739	56.9851	2.72043	7.03324	30.9532	3.41013	1.56275	YES	NEG		NO	YES
ENSRNOG00000004019	542.358	-0.505613	0.134053	-3.77173	0.000162118	0.0024802	Phlda1	476.281	503.859	469.228	426.502	465.647	444.473	629.967	756.45	497.838	753.339	659.398	464.332	0.230037	YES	NEG		NO	YES
ENSRNOG00000007003	92.9218	0.660798	0.1752	3.77167	0.000162157	0.0024802	Mei1	137.633	103.106	114.496	102.32	90.1928	106.408	55.997	72.6281	64.3835	82.0545	68.7658	109.026	0.267332	YES	POS		YES	NO
ENSRNOG00000019596	673.288	-0.659865	0.175078	-3.76897	0.000163924	0.00250495	Smg9	580.411	647.818	515.23	491.338	505.499	537.58	936.874	1078.25	574.01	865.87	863.751	546.313	0.310897	YES	NEG		NO	YES
ENSRNOG00000016239	612.969	-0.533228	0.141531	-3.76757	0.000164844	0.00251671	Zadh2	488.052	518.449	515.23	539.965	547.45	509.87	720.423	946.4	557.688	786.16	752.668	519.836	0.249271	YES	NEG		NO	YES
ENSRNOG00000012430	8.24344	2.06013	0.547086	3.76564	0.000166125	0.00253397	Cxcr5	5.43286	13.6178	16.3565	12.1568	11.5363	12.1925	2.15373	2.23471	3.62724	3.12589	2.78539	11.8821	0.658311	YES	POS		YES	NO
ENSRNOG00000009280	2778.31	-0.527997	0.140303	-3.76326	0.000167714	0.00255588	Mkrn1	2351.52	2374.36	2300.13	2176.07	2488.69	2475.09	3100.3	4016.89	2525.46	3974.56	3404.3	2360.98	0.2472	YES	NEG		NO	YES
ENSRNOG00000014350	83.1641	-1.67773	0.446002	-3.76171	0.000168758	0.00256947	Cyr61	47.0848	31.1264	46.0027	58.758	35.6576	46.5533	89.3799	308.39	44.4337	124.254	141.614	44.1971	1.01032	YES	NEG		NO	YES
ENSRNOG00000054767	33.3304	-1.47483	0.392247	-3.75994	0.000169952	0.0025853	LOC252890	15.3931	24.3175	24.5348	11.1438	18.8776	22.1683	60.3045	94.9752	27.2043	34.3847	54.2172	19.4058	0.766384	YES	NEG		NO	YES
ENSRNOG00000007483	49.0515	-0.886594	0.235866	-3.75889	0.000170672	0.00259391	Ccnf	44.3684	35.9899	29.6462	21.2744	36.7064	52.0954	69.9963	59.2199	66.1971	75.0213	67.6086	36.6801	0.373003	YES	NEG		NO	YES
ENSRNOG00000016477	361.341	0.598327	0.159189	3.75859	0.000170873	0.00259461	Vangl1	394.788	405.616	438.559	439.672	441.525	387.944	284.293	258.109	363.63	199.275	276.327	418.017	0.235512	YES	POS		YES	NO
ENSRNOG00000013239	1967.15	-0.346744	0.0922846	-3.75733	0.000171734	0.00260533	Tle4	1672.42	1812.14	1748.1	1928.88	1655.98	1829.99	2124.66	2305.11	2012.21	2581.98	2255.99	1774.59	0.151091	NO	NEG		NO	NO
ENSRNOG00000007541	106.612	-0.657009	0.174906	-3.75636	0.000172405	0.00261315	Fhl3	99.6025	100.188	77.6934	72.9409	103.827	64.2879	137.839	158.665	126.046	125.035	136.896	86.4233	0.284179	YES	NEG		NO	YES
ENSRNOG00000042696	1819.43	-0.926591	0.24669	-3.75609	0.00017259	0.00261359	Minos1	1435.18	1376.37	1236.96	1087.02	1404.28	1484.16	3155.22	3712.97	1552.46	1749.71	2542.59	1337.33	0.482999	YES	NEG		NO	YES
ENSRNOG00000019203	97.4523	-0.820498	0.218554	-3.75421	0.000173889	0.00262816	Eya2	66.0998	47.6623	105.295	85.0977	75.5103	68.7216	114.148	112.853	151.437	147.698	131.534	74.7311	0.35773	YES	NEG		NO	YES
ENSRNOG00000047896	1222.91	-0.200856	0.0535035	-3.75408	0.000173982	0.00262816	Kctd10	1130.04	1147.79	1142.91	1107.28	1211.31	1183.78	1362.24	1341.94	1291.3	1310.53	1326.5	1153.85	0.0778808	NO	NEG		NO	NO
ENSRNOG00000049912	3869.81	-1.02755	0.27372	-3.75402	0.000174022	0.00262816	Atp5e	2832.33	2672.01	2496.41	2149.73	3112.7	3140.13	6754.1	8642.75	3057.76	3840.15	5573.69	2733.89	0.546287	YES	NEG		NO	YES
ENSRNOG00000011279	236.963	-0.805468	0.214694	-3.7517	0.000175639	0.00265021	Cmc2	178.379	164.386	164.587	177.287	199.263	209.49	383.364	436.886	217.634	238.349	319.058	182.232	0.40147	YES	NEG		NO	YES
ENSRNOG00000015763	366.402	-0.742749	0.19807	-3.74994	0.000176879	0.00266652	Nat8f3	186.528	247.066	402.779	296.829	340.845	258.26	473.821	511.749	473.354	472.79	482.929	288.718	0.31584	YES	NEG		NO	YES
ENSRNOG00000047133	268.187	0.36691	0.0979178	3.74713	0.000178872	0.00269415	Jrkl	270.738	299.592	286.239	319.117	297.846	295.946	199.22	234.645	239.398	239.13	228.098	294.913	0.142352	NO	POS		NO	NO
ENSRNOG00000006500	1925.16	-0.738557	0.197334	-3.74267	0.000182075	0.00273994	Snf8	1472.31	1550.48	1398.48	1353.46	1647.59	1690.33	2831.08	3563.25	1751.05	1993.53	2534.73	1518.78	0.372199	YES	NEG		NO	YES
ENSRNOG00000009049	7140.31	0.309719	0.0828425	3.73865	0.000185014	0.00278166	Usp11	7716.48	7742.69	7842.95	7911.05	7698.9	7518.36	6660.42	5453.81	7016.89	5841.5	6243.16	7738.41	0.123638	NO	POS		NO	NO
ENSRNOG00000010903	22.5309	1.89834	0.507905	3.73759	0.000185796	0.00279093	Crb1	36.2191	21.3994	46.0027	34.4443	33.5601	19.9514	2.15373	4.46942	20.8566	6.25177	8.43289	31.9295	0.664776	YES	POS		YES	NO
ENSRNOG00000017940	4839.44	0.226323	0.0605668	3.73675	0.000186413	0.0027977	Rere	5223.7	5393.62	5327.11	5308.48	4668	4905.83	4261.16	4416.91	4457.87	4431.73	4391.92	5137.79	0.0916668	NO	POS		NO	NO
ENSRNOG00000023318	161.131	-0.593399	0.158835	-3.73596	0.000187001	0.00280401	Tigd3	131.294	109.915	126.763	115.49	149.972	169.587	218.604	229.058	172.294	188.335	202.073	133.837	0.259666	YES	NEG		NO	YES
ENSRNOG00000000583	855.02	-0.535516	0.143472	-3.73255	0.000189553	0.00283974	Cdk19	675.486	727.58	742.177	790.193	654.423	760.371	836.725	1022.38	969.379	1371.48	1049.99	725.038	0.253484	YES	NEG		NO	YES
ENSRNOG00000006027	1212.83	0.304728	0.0817067	3.72953	0.000191836	0.00287087	Eif2ak4	1474.12	1293.69	1367.81	1247.09	1255.36	1236.99	999.332	1158.7	1058.25	1037.01	1063.32	1312.51	0.124655	NO	POS		NO	NO
ENSRNOG00000042867	72.1114	0.957596	0.256773	3.72935	0.000191973	0.00287087	LOC688801	83.3039	60.3074	89.9608	87.1239	102.778	113.058	64.612	33.5207	54.4086	32.0403	46.1454	89.422	0.3837	YES	POS		YES	NO
ENSRNOG00000030700	469747	-1.09383	0.293383	-3.72832	0.000192758	0.00288005	Mt-cox3	410263	334715	295825	258575	286225	353151	680078	1.18779e+06	346907	543936	689679	323126	0.603918	YES	NEG		NO	YES
ENSRNOG00000028670	161.892	1.2217	0.327722	3.72785	0.000193119	0.00288288	RGD1562726	191.961	184.813	204.456	226.927	253.798	197.297	90.4568	50.281	170.48	48.4512	89.9173	209.876	0.449565	YES	POS		YES	NO
ENSRNOG00000008224	523.716	-0.404995	0.108672	-3.72676	0.000193957	0.00289282	Jdp2	515.216	498.022	476.384	395.097	435.233	461.1	629.967	634.658	529.577	661.906	614.027	463.509	0.173134	YES	NEG		NO	YES
ENSRNOG00000004972	149.027	-0.814177	0.218534	-3.72563	0.000194829	0.00290066	Upp1	83.3039	105.052	118.585	139.803	110.119	128.576	241.218	259.227	144.183	160.202	201.207	114.24	0.387341	YES	NEG		NO	YES
ENSRNOG00000028624	153.291	0.941783	0.252777	3.72574	0.000194744	0.00290066	Kif26b	191.961	223.721	207.523	218.823	153.118	142.985	105.533	63.6893	150.53	75.0213	98.6934	189.689	0.378145	YES	POS		YES	NO
ENSRNOG00000049032	144.609	-0.663892	0.1783	-3.72345	0.000196519	0.00292324	AABR07029573.1	128.578	102.133	113.473	110.424	122.704	125.251	161.53	253.64	142.369	185.99	185.882	117.094	0.317272	YES	NEG		NO	YES
ENSRNOG00000006426	17155.7	-0.494987	0.132948	-3.72317	0.000196737	0.00292389	Syt1	14976.6	13794.8	15268.8	15693.4	15060.1	13660.1	17656.3	21319.1	17451.5	26676.3	20775.8	14742.3	0.235308	YES	NEG		NO	YES
ENSRNOG00000020309	17.6483	-1.55661	0.41813	-3.7228	0.000197029	0.00292565	Gfra3	12.6767	8.7543	8.17826	7.09148	12.585	9.97571	37.6903	31.286	38.086	10.1591	29.3053	9.87691	0.719443	YES	NEG		NO	YES
ENSRNOG00000017857	1542.75	0.471458	0.12666	3.72223	0.000197471	0.00292879	LOC108348250	1833.59	1736.27	1810.46	1793.13	1659.13	1586.14	1318.08	998.916	1546.11	1145.64	1252.19	1736.45	0.190305	YES	POS		YES	NO
ENSRNOG00000049088	93.5037	-1.02029	0.274117	-3.72208	0.00019759	0.00292879	Ttc32	63.3834	54.4712	71.5598	59.771	71.3153	76.4805	144.3	206.711	69.8243	117.221	134.514	66.1635	0.520914	YES	NEG		NO	YES
ENSRNOG00000004206	1366.27	-0.59019	0.158578	-3.72176	0.000197842	0.00292995	Glrx5	1114.64	1105.96	1074.42	1006.99	1314.09	1201.52	2020.2	2071.58	1284.95	1468.39	1711.28	1136.27	0.280019	YES	NEG		NO	YES
ENSRNOG00000006867	988.349	-0.395156	0.106197	-3.72098	0.000198452	0.00293638	Etv1	760.601	821.931	921.076	1019.15	823.272	921.091	1040.25	1258.14	1131.7	1186.27	1154.09	877.853	0.169311	YES	NEG		NO	YES
ENSRNOG00000020937	2299.88	-0.251453	0.0675812	-3.72075	0.000198633	0.00293648	Ubtf	2223.85	2179.82	2092.61	2148.72	2057.66	2119.28	2502.64	2685.01	2286.07	2703.11	2544.2	2136.99	0.105466	NO	NEG		NO	NO
ENSRNOG00000000610	2149.36	-0.652536	0.175505	-3.71805	0.000200766	0.00296541	Cisd1	1752.1	1761.56	1587.6	1517.58	1966.41	1908.69	3238.14	3462.69	1927.88	2370.98	2749.92	1748.99	0.314893	YES	NEG		NO	YES
ENSRNOG00000010718	537.566	0.577622	0.155468	3.71538	0.000202899	0.00299165	Gpr153	621.157	601.129	651.194	685.847	630.301	527.604	401.671	301.686	532.297	422.776	414.608	619.539	0.233611	YES	POS		YES	NO
ENSRNOG00000016362	106.638	-0.600657	0.161664	-3.71547	0.000202827	0.00299165	Gpr4	96.8861	103.106	65.4261	82.0585	84.9491	97.5403	155.069	125.144	117.885	138.32	134.105	88.3277	0.257413	YES	NEG		NO	YES
ENSRNOG00000017690	248.138	-1.12275	0.30222	-3.71502	0.000203187	0.00299327	Ccsap	176.568	167.304	150.275	200.588	178.288	139.66	200.297	360.906	250.279	657.218	367.175	168.781	0.633646	YES	NEG		NO	YES
ENSRNOG00000024135	757.221	0.716031	0.192866	3.71259	0.000205147	0.003019	Zmat1	1006.89	906.556	912.898	890.487	763.493	907.79	444.746	366.493	733.609	639.244	546.023	898.019	0.283285	YES	POS		YES	NO
ENSRNOG00000032311	246.869	0.645499	0.173876	3.71241	0.000205294	0.003019	AABR07058658.1	344.987	316.127	307.707	258.332	231.775	270.453	220.758	181.012	203.125	134.413	184.827	288.23	0.265348	YES	POS		YES	NO
ENSRNOG00000014702	839.926	-0.758375	0.204344	-3.71126	0.00020623	0.00302486	Elovl2	455.455	460.087	763.645	840.847	697.421	730.444	1052.1	1318.48	964.845	1115.94	1112.84	657.983	0.331094	YES	NEG		NO	YES
ENSRNOG00000054274	3296.44	-0.43535	0.117303	-3.71132	0.000206185	0.00302486	Cacnb3	3255.19	2923.94	2895.1	2721.1	2838.98	2701.2	3487.97	4490.65	3265.42	4384.84	3907.22	2889.25	0.198269	YES	NEG		NO	YES
ENSRNOG00000058654	15.8227	1.5427	0.415681	3.71126	0.000206232	0.00302486	Mex3a	25.3534	26.2629	24.5348	25.3267	15.7313	12.1925	4.30746	3.35207	11.7885	9.37766	7.20643	21.5669	0.567308	YES	POS		YES	NO
ENSRNOG00000050315	212.998	-0.71347	0.192273	-3.71072	0.000206672	0.00302867	Dcxr	154.837	143.96	165.61	177.287	191.922	182.888	351.058	340.794	212.193	209.434	278.37	169.417	0.344385	YES	NEG		NO	YES
ENSRNOG00000012038	39.8067	-1.40436	0.378731	-3.70808	0.000208836	0.00305771	Htr1d	19.9205	23.3448	23.5125	29.379	27.2676	21.0598	43.0746	56.9851	30.8315	122.691	63.3956	24.0807	0.785779	YES	NEG		NO	YES
ENSRNOG00000001082	1018.41	-0.409494	0.11048	-3.7065	0.00021014	0.00307412	Abcb9	914.532	885.157	925.165	911.762	898.782	866.779	1124.25	1245.85	979.354	1432.44	1195.47	900.363	0.185672	YES	NEG		NO	YES
ENSRNOG00000061845	2866.47	-0.794615	0.214409	-3.70606	0.000210505	0.00307677	Cttnbp2	2449.32	2441.48	2090.57	2079.83	1947.54	2284.44	2606.02	4594.57	2769.4	5401.53	3842.88	2215.53	0.406985	YES	NEG		NO	YES
ENSRNOG00000014385	39.47	1.07648	0.290483	3.70583	0.000210698	0.00307693	Wnt2b	46.1793	42.7988	56.2255	47.6142	54.5352	52.0954	34.4597	15.643	32.6451	12.5035	23.8128	49.9081	0.392147	YES	POS		YES	NO
ENSRNOG00000020585	82.1394	-0.800863	0.216157	-3.705	0.000211387	0.00308431	Tbxa2r	61.5724	74.8979	60.3146	68.8887	63.974	49.8786	100.149	144.139	72.5447	125.035	110.467	63.2544	0.376303	YES	NEG		NO	YES
ENSRNOG00000020670	631.306	-1.03511	0.279785	-3.69967	0.00021588	0.00314713	Atrip	545.097	475.65	393.579	344.443	400.624	507.653	1025.18	1462.62	515.068	643.151	911.504	444.508	0.553484	YES	NEG		NO	YES
ENSRNOG00000013496	4.64583	5.45309	1.47408	3.69931	0.000216188	0.00314827	Crisp3	3.62191	4.8635	26.5793	4.05227	7.34128	0	0	0	0	0	0	7.74305	1.75413	YES	POS		YES	NO
ENSRNOG00000021139	927.249	-0.398352	0.107688	-3.69914	0.000216334	0.00314827	Esrra	747.019	830.686	823.959	833.755	891.441	809.141	1155.48	1105.06	873.257	1202.68	1084.12	822.667	0.175721	YES	NEG		NO	YES
ENSRNOG00000003059	79.6309	0.802097	0.216847	3.69892	0.000216522	0.00314828	Optc	131.294	83.6522	99.1614	94.2154	79.7053	88.673	51.6896	39.1075	72.5447	56.266	54.9019	96.1169	0.334359	YES	POS		YES	NO
ENSRNOG00000003654	226.793	0.639191	0.172847	3.69803	0.000217283	0.00315547	Cldn9	216.409	208.158	335.309	260.359	257.993	309.247	195.99	176.542	164.132	143.791	170.114	264.579	0.276611	YES	POS		YES	NO
ENSRNOG00000014534	11.8506	-1.88848	0.510691	-3.6979	0.000217392	0.00315547	Rn50_10_0700.3	3.62191	7.7816	9.20054	4.05227	5.24377	4.43365	16.153	22.3471	8.16128	37.5106	21.043	5.72229	0.912104	YES	NEG		NO	YES
ENSRNOG00000003704	235.574	-0.874978	0.236723	-3.6962	0.000218849	0.0031684	Fam184b	172.946	181.895	158.454	166.143	200.312	180.671	213.22	394.427	220.355	467.32	323.83	176.737	0.450803	YES	NEG		NO	YES
ENSRNOG00000019990	846.14	-0.827015	0.223732	-3.69645	0.000218633	0.0031684	RGD1566239	699.934	580.702	599.057	584.54	737.274	673.915	1468.85	1543.07	736.329	837.738	1146.5	645.904	0.422171	YES	NEG		NO	YES
ENSRNOG00000024705	324.053	-0.828129	0.224039	-3.69636	0.000218711	0.0031684	Rarres2	246.29	174.113	255.571	203.627	274.774	329.199	576.123	502.81	342.774	335.251	439.24	247.262	0.393238	YES	NEG		NO	YES
ENSRNOG00000018740	152.519	-0.612451	0.165711	-3.69591	0.000219103	0.00316924	Ugt1a5	120.428	120.615	98.1391	121.568	123.753	170.696	188.452	227.941	172.294	181.301	192.497	125.867	0.270509	YES	NEG		NO	YES
ENSRNOG00000059866	116.986	-0.700186	0.18946	-3.6957	0.000219284	0.00316924	Rn60_1_0436.1	88.7368	95.3246	82.8049	85.0977	112.217	96.4319	202.451	164.251	115.165	127.38	152.312	93.4354	0.331643	YES	NEG		NO	YES
ENSRNOG00000002946	39.6088	0.918317	0.2485	3.69545	0.0002195	0.00316964	Socs3	52.5177	59.3347	44.9804	42.5489	40.9014	53.2038	26.9217	14.5256	35.3656	25.7886	25.6504	48.9145	0.354944	YES	POS		YES	NO
ENSRNOG00000049437	2605.12	-0.378159	0.102376	-3.69383	0.000220903	0.00318716	Gpc1	2618.64	2366.58	2282.76	2167.97	2316.7	2203.52	2989.38	3376.65	2521.84	3207.16	3023.76	2326.03	0.167265	NO	NEG		NO	NO
ENSRNOG00000010489	248.49	1.04111	0.281932	3.69277	0.000221826	0.00319772	Samd4a	325.066	367.681	304.64	409.28	250.652	220.574	100.149	99.4447	239.398	168.016	151.752	312.982	0.425552	YES	POS		YES	NO
ENSRNOG00000025764	168.274	-0.981285	0.265768	-3.69227	0.000222265	0.00320131	AC128848.1	136.727	114.779	111.429	105.359	103.827	154.069	191.682	370.962	136.021	257.886	239.138	121.032	0.509297	YES	NEG		NO	YES
ENSRNOG00000019496	188.797	0.601758	0.162993	3.69192	0.00022257	0.00320295	Stat5a	203.732	172.168	274.994	245.163	189.824	226.116	163.684	122.909	148.717	140.665	143.994	218.666	0.258252	YES	POS		YES	NO
ENSRNOG00000004672	1143.06	-0.449192	0.121707	-3.69076	0.000223588	0.00321485	Sec14l2	826.701	890.02	1076.46	1171.11	1028.83	992.029	1284.7	1421.28	1224.19	1515.27	1361.36	997.525	0.195139	YES	NEG		NO	YES
ENSRNOG00000016999	108.97	-0.816856	0.221344	-3.69044	0.000223865	0.00321607	Grp	78.7765	82.6795	61.3369	74.9671	99.6316	103.082	171.222	176.542	146.903	94.5581	147.306	83.4123	0.3776	YES	NEG		NO	YES
ENSRNOG00000000257	1228.56	-1.0027	0.271811	-3.68895	0.00022518	0.0032322	Smpd3	767.845	748.006	1006.95	955.324	875.71	906.681	1082.25	1815.7	1148.93	2978.19	1756.27	876.752	0.557942	YES	NEG		NO	YES
ENSRNOG00000021984	1824.68	0.25796	0.0699437	3.68811	0.000225926	0.00324014	Rgs7	1944.96	1944.43	1985.27	1907.61	2067.09	1867.68	1578.69	1653.69	1500.77	1796.6	1632.44	1952.84	0.102943	NO	POS		NO	NO
ENSRNOG00000003235	1069.95	-0.412506	0.111875	-3.6872	0.000226732	0.00324234	Mgat4b	1042.2	959.082	898.586	977.611	919.757	870.104	1327.78	1403.4	1002.93	1298.02	1258.03	944.557	0.183683	YES	NEG		NO	YES
ENSRNOG00000004699	210.544	-0.761113	0.206426	-3.68709	0.000226829	0.00324234	Fibin	139.443	156.605	142.097	163.104	167.801	220.574	211.066	246.936	394.462	263.356	278.955	164.937	0.370507	YES	NEG		NO	YES
ENSRNOG00000019682	1634.88	-0.770669	0.209021	-3.68704	0.000226882	0.00324234	Timm13	1379.04	1284.94	1172.56	1041.43	1425.26	1344.5	2602.79	2958.76	1449.99	1689.54	2175.27	1274.62	0.387322	YES	NEG		NO	YES
ENSRNOG00000025691	1060.68	1.20099	0.32575	3.68685	0.000227045	0.00324234	Pla2g7	814.024	1211.98	1528.31	1783	1483.99	1401.03	551.355	538.565	1021.07	273.515	596.126	1370.39	0.473735	YES	POS		YES	NO
ENSRNOG00000055666	9.57632	1.99091	0.539925	3.68739	0.00022657	0.00324234	AC142360.1	11.7712	11.6724	22.4902	13.1699	14.6826	8.8673	3.2306	0	3.62724	6.25177	3.2774	13.7756	0.690823	YES	POS		YES	NO
ENSRNOG00000009723	1102.6	-0.592186	0.160663	-3.68588	0.00022791	0.00325028	Ptpmt1	895.517	860.839	928.232	808.429	975.341	1029.72	1527	1747.54	992.049	1261.3	1381.97	916.346	0.282509	YES	NEG		NO	YES
ENSRNOG00000037613	1351.7	0.866006	0.234958	3.6858	0.000227988	0.00325028	Kdm6b	2065.39	1767.4	1659.16	1534.8	1268.99	1602.76	743.038	532.979	1196.08	1146.42	904.629	1649.75	0.347633	YES	POS		YES	NO
ENSRNOG00000017326	1376.34	0.463271	0.125713	3.68516	0.000228555	0.0032556	Ctbp2	1750.29	1653.59	1512.98	1341.3	1455.67	1561.75	1254.55	1080.48	1254.12	898.692	1121.96	1545.93	0.191117	YES	POS		YES	NO
ENSRNOG00000020067	692.656	-0.443244	0.120296	-3.6846	0.000229066	0.00326012	Rab40c	636.55	654.627	557.144	561.24	581.01	640.662	875.492	975.452	680.107	764.279	823.832	605.206	0.20079	YES	NEG		NO	YES
ENSRNOG00000000522	2760.72	-0.763554	0.207251	-3.6842	0.000229422	0.00326242	Cpne5	2478.29	2158.42	2243.91	2040.32	2175.12	1854.37	2928	4286.18	2367.68	5074.88	3664.18	2158.41	0.386709	YES	NEG		NO	YES
ENSRNOG00000017939	7785.06	-0.713806	0.193778	-3.68363	0.000229935	0.00326695	Chn1	6394.48	6119.26	6015.11	5525.28	6875.63	6259.21	7725.44	11712.1	7147.47	14076.6	10165.4	6198.16	0.3621	YES	NEG		NO	YES
ENSRNOG00000017538	115.668	0.503232	0.136715	3.6809	0.000232415	0.00329938	Lrrc27	121.334	118.669	117.562	144.869	145.777	138.552	99.0717	86.0364	98.8422	85.9619	92.478	131.127	0.196443	YES	POS		YES	NO
ENSRNOG00000010617	130.708	1.14877	0.312214	3.67942	0.000233763	0.00331573	Scube1	164.797	150.768	181.966	215.784	149.972	142.985	40.9209	41.3422	122.419	96.121	75.2008	167.712	0.436263	YES	POS		YES	NO
ENSRNOG00000047309	557.449	-0.398067	0.108229	-3.67802	0.000235049	0.00333115	Smim10l1	414.709	462.032	506.03	551.109	535.913	497.677	678.426	699.465	575.824	653.31	651.756	494.578	0.169689	YES	NEG		NO	YES
ENSRNOG00000020315	944.879	-0.567847	0.154462	-3.67629	0.000236652	0.00334821	Taf13	722.571	705.207	752.4	793.233	832.711	945.476	1241.63	1486.08	905.902	1063.58	1174.3	791.933	0.267755	YES	NEG		NO	YES
ENSRNOG00000037462	793.413	0.793504	0.215842	3.67632	0.000236625	0.00334821	Eml6	1117.36	992.154	1005.93	963.428	761.395	891.164	421.055	386.605	820.662	574.382	550.676	955.238	0.320495	YES	POS		YES	NO
ENSRNOG00000048389	18.53	1.19296	0.324619	3.67496	0.000237886	0.00336284	Fgf18	29.8807	21.3994	23.5125	25.3267	23.0726	21.0598	9.6918	4.46942	13.6021	13.285	10.2621	24.042	0.426732	YES	POS		YES	NO
ENSRNOG00000022429	6528.44	0.546667	0.148781	3.6743	0.000238505	0.00336875	RGD1312005	7153.27	7525.78	7167.22	6808.83	8249.5	7920.72	6373.97	4153.21	5836.22	4095.69	5114.77	7470.89	0.221592	YES	POS		YES	NO
ENSRNOG00000007415	188.678	-0.381404	0.103925	-3.67	0.000242554	0.00341898	Ptgs1	182.906	151.741	157.431	174.248	165.703	178.454	219.681	204.476	229.423	222.719	219.075	168.414	0.150368	YES	NEG		NO	YES
ENSRNOG00000008210	81.0345	0.95417	0.259972	3.67028	0.000242286	0.00341898	Ky	124.956	90.4611	125.741	101.307	92.2904	67.6132	67.8426	37.9901	66.1971	35.9477	51.9944	100.395	0.390546	YES	POS		YES	NO
ENSRNOG00000022724	60.6873	0.830093	0.226191	3.66987	0.000242672	0.00341898	Cnih3	55.2341	59.3347	97.1168	72.9409	85.9978	70.9384	36.6135	49.1637	32.6451	46.8883	41.3276	73.5938	0.344929	YES	POS		YES	NO
ENSRNOG00000010325	24.7385	1.38854	0.378386	3.66964	0.000242892	0.00341922	Ptger3	24.4479	30.1537	34.7576	43.5619	32.5114	31.0356	21.5373	10.0562	15.4158	3.90736	12.7292	32.7447	0.491553	YES	POS		YES	NO
ENSRNOG00000015479	1070.87	-0.785399	0.214055	-3.66915	0.000243355	0.00342138	Mrps34	926.303	774.269	710.486	704.083	933.391	933.283	1759.6	1905.09	965.752	1096.4	1431.71	830.303	0.392883	YES	NEG		NO	YES
ENSRNOG00000019615	29.9723	-0.985654	0.26864	-3.66905	0.000243453	0.00342138	Colq	20.826	25.2902	22.4902	25.3267	17.8288	17.7346	26.9217	48.0463	38.9928	56.266	42.5567	21.5828	0.443332	YES	NEG		NO	YES
ENSRNOG00000033090	132.653	0.86923	0.236987	3.66784	0.00024461	0.00343477	Ltbp1	156.648	164.386	169.699	153.986	165.703	160.72	125.993	63.6893	113.351	52.3586	88.8481	161.857	0.326766	YES	POS		YES	NO
ENSRNOG00000010466	1868.22	0.672671	0.183415	3.66747	0.000244962	0.00343683	Chpf2	2154.13	2145.78	2380.9	2271.3	2032.49	2190.22	1313.78	851.425	1785.51	1556.69	1376.85	2195.8	0.262223	YES	POS		YES	NO
ENSRNOG00000039902	137.396	1.2805	0.349361	3.66527	0.000247079	0.00346364	Lbh	166.608	182.868	205.479	221.862	181.434	120.817	44.1515	34.638	138.742	77.3657	73.7243	179.845	0.483782	YES	POS		YES	NO
ENSRNOG00000001274	1839.9	-0.516302	0.140904	-3.66422	0.000248093	0.00347495	Vps29	1495.85	1608.85	1478.22	1441.6	1665.42	1728.02	2167.73	2747.58	1665.81	2399.9	2245.25	1569.66	0.241672	YES	NEG		NO	YES
ENSRNOG00000019501	1208.82	-0.517207	0.141275	-3.661	0.000251236	0.00351605	Rmnd1	1095.63	997.99	985.48	982.676	1007.85	1115.06	1481.77	1874.92	1102.68	1444.16	1475.88	1030.78	0.24545	YES	NEG		NO	YES
ENSRNOG00000016983	239.417	-0.831126	0.227086	-3.65995	0.00025226	0.0035245	Myh7	206.449	179.949	164.587	151.96	190.873	200.623	383.364	419.008	177.735	319.622	324.932	182.407	0.40578	YES	NEG		NO	YES
ENSRNOG00000029071	986.703	0.625821	0.170989	3.66	0.000252215	0.0035245	Unc5c	1113.74	1127.36	1131.67	1293.69	1145.24	1080.7	621.352	528.509	978.447	846.334	743.66	1148.73	0.25016	YES	POS		YES	NO
ENSRNOG00000051384	310.913	-1.04812	0.286411	-3.65949	0.00025272	0.003528	AABR07002337.1	270.738	197.458	245.348	186.405	195.068	211.707	368.288	690.526	212.193	531.401	450.602	217.787	0.550137	YES	NEG		NO	YES
ENSRNOG00000016571	15.8168	-1.63278	0.446526	-3.65664	0.000255547	0.00356449	Ngf	9.05477	5.8362	10.2228	11.1438	3.14626	12.1925	24.7679	35.7554	10.8817	35.1662	26.6428	8.59939	0.744677	YES	NEG		NO	YES
ENSRNOG00000036641	41.2256	-1.05146	0.287807	-3.65337	0.000258825	0.00360723	LOC689065	21.7315	31.1264	24.5348	26.3398	33.5601	35.4692	66.7657	86.0364	33.5519	53.1401	59.8735	28.7936	0.507221	YES	NEG		NO	YES
ENSRNOG00000000581	569.278	-0.411395	0.112663	-3.65157	0.000260645	0.00362959	Cdc40	497.107	476.623	525.453	509.573	530.67	478.834	603.045	721.812	565.849	783.816	668.63	503.043	0.184602	YES	NEG		NO	YES
ENSRNOG00000048769	370.764	1.16112	0.318076	3.65044	0.000261787	0.00364247	Nek5	588.56	453.278	471.272	356.6	459.354	526.496	309.061	151.96	301.967	89.0878	213.019	475.927	0.433414	YES	POS		YES	NO
ENSRNOG00000056571	8.68065	-2.19495	0.601453	-3.64941	0.00026284	0.00365409	AABR07005779.4	2.71643	3.8908	5.11141	3.03921	3.14626	3.32524	22.6142	29.0513	4.53405	9.37766	16.3943	3.53822	1.07873	YES	NEG		NO	YES
ENSRNOG00000029535	12161	0.549849	0.150715	3.64827	0.000264008	0.00366729	Nrbp2	15294.4	14584.7	14243.5	13127.3	12240	14069.1	9980.4	7116.44	12263.7	8690.75	9512.82	13926.5	0.224135	YES	POS		YES	NO
ENSRNOG00000018390	15133	0.379639	0.104083	3.64746	0.000264842	0.00366983	Pld3	15720	16543.7	17382.9	15685.3	17596	17129.4	15145	11449.5	13514.2	11164.1	12818.2	16676.2	0.155277	YES	POS		YES	NO
ENSRNOG00000019645	915.213	-0.413584	0.11339	-3.64746	0.000264846	0.00366983	Osbp2	869.258	841.385	777.957	844.899	780.273	734.878	948.719	1072.66	973.913	1308.18	1075.87	808.108	0.187794	YES	NEG		NO	YES
ENSRNOG00000056735	752.047	-0.437358	0.119895	-3.64784	0.000264454	0.00366983	Zc4h2	700.839	667.272	575.545	649.377	680.641	677.24	919.644	1050.31	711.845	887.752	892.389	658.486	0.197865	YES	NEG		NO	YES
ENSRNOG00000012457	4521.67	-0.440004	0.120663	-3.64655	0.000265784	0.00367979	Cyc1	3755.92	3913.17	3916.36	3629.82	4408.96	4117.75	6158.6	5919.75	4223.01	5173.34	5368.68	3957	0.20111	YES	NEG		NO	YES
ENSRNOG00000011394	2915.24	0.68077	0.186787	3.64464	0.000267768	0.0037042	Kif3c	3178.22	3434.6	3537.1	4249.82	3134.73	3057	1676.68	1583.29	2766.67	2534.31	2140.24	3431.91	0.281249	YES	POS		YES	NO
ENSRNOG00000003975	3009.7	-0.481045	0.131997	-3.64437	0.000268047	0.003705	Pfn1	2573.37	2503.73	2546.5	2445.55	2741.44	2777.68	4371	4126.39	3049.6	2961.78	3627.19	2598.05	0.22722	YES	NEG		NO	YES
ENSRNOG00000000708	6098.57	0.396159	0.108727	3.6436	0.000268856	0.0037114	Sgsm1	7527.23	6862.4	6744	6718.67	6323.99	6302.43	5551.25	4485.07	5951.39	4519.25	5126.74	6746.45	0.163397	YES	POS		YES	NO
ENSRNOG00000024961	876.239	0.382595	0.105007	3.6435	0.000268951	0.0037114	Usp35	1060.31	972.7	973.213	997.872	862.076	932.175	785.035	616.78	831.544	730.676	741.009	966.392	0.156636	YES	POS		YES	NO
ENSRNOG00000004819	1346.26	-0.440134	0.120812	-3.64315	0.000269326	0.00371352	Porcn	1219.68	1132.22	1245.14	1095.13	1164.12	1211.49	1679.91	1843.64	1216.94	1654.38	1598.72	1177.96	0.200667	YES	NEG		NO	YES
ENSRNOG00000030371	364702	-1.11276	0.305464	-3.64285	0.000269634	0.00371471	Mt-co2	332732	261806	229342	192120	216078	261541	550468	938860	274790	389277	538349	248937	0.623461	YES	NEG		NO	YES
ENSRNOG00000054809	35.7012	-1.93452	0.531086	-3.64258	0.000269919	0.00371559	AABR07026032.1	18.1095	22.3721	14.312	20.2614	13.6338	12.1925	21.5373	29.0513	45.3405	160.202	64.0327	16.8136	1.25477	YES	NEG		NO	YES
ENSRNOG00000046343	227.508	0.468597	0.128669	3.64188	0.000270652	0.00372264		284.32	264.574	238.192	255.293	256.945	237.2	188.452	144.139	217.634	188.335	184.64	256.087	0.188521	YES	POS		YES	NO
ENSRNOG00000001170	9919.18	-0.740467	0.203366	-3.64106	0.000271513	0.00372837	Cox6a1	7939.22	7670.71	7234.69	6552.53	9217.5	8309.77	15197.8	17770.4	8587.48	10711.6	13066.8	7820.74	0.371949	YES	NEG		NO	YES
ENSRNOG00000015235	570.719	-0.668518	0.183595	-3.64127	0.000271299	0.00372837	Fra10ac1	484.43	453.278	457.982	418.397	462.501	493.244	794.727	983.273	472.448	686.913	734.34	461.639	0.329567	YES	NEG		NO	YES
ENSRNOG00000014018	170.449	0.746043	0.204964	3.63988	0.000272764	0.00374249	St8sia1	215.504	196.485	211.612	233.006	196.117	168.479	90.4568	87.1538	170.48	135.195	120.821	203.534	0.300161	YES	POS		YES	NO
ENSRNOG00000015131	19.301	-1.31204	0.360492	-3.63959	0.000273071	0.00374364	Ube2c	15.3931	9.727	5.11141	15.196	15.7313	11.0841	39.844	36.8727	19.043	25.0071	30.1917	12.0405	0.590431	YES	NEG		NO	YES
ENSRNOG00000061910	199.122	0.775667	0.213167	3.63877	0.000273942	0.00375251	Igfbp3	200.11	205.24	261.704	238.071	263.237	263.802	199.22	119.557	149.624	90.6507	139.763	238.694	0.310091	YES	POS		YES	NO
ENSRNOG00000024142	3347.72	-0.7303	0.200786	-3.63721	0.000275606	0.00377223	Arglu1	2891.19	2690.49	2496.41	2266.23	2493.94	3057	4375.31	6199.09	2782.09	4225.42	4395.48	2649.21	0.367531	YES	NEG		NO	YES
ENSRNOG00000027859	13.2145	1.60563	0.441612	3.63583	0.000277084	0.00378937	Tmem26	24.4479	14.5905	14.312	19.2483	17.8288	18.843	1.07687	3.35207	9.06809	9.37766	5.71867	18.2117	0.561312	YES	POS		YES	NO
ENSRNOG00000006226	549.23	0.598226	0.164582	3.63483	0.000278167	0.00380109	Cacng2	558.679	648.791	697.196	813.494	598.839	496.569	445.823	338.559	488.77	405.584	419.684	635.595	0.261979	YES	POS		YES	NO
ENSRNOG00000019511	1239.82	-0.496155	0.136509	-3.63458	0.00027843	0.00380159	Mrps18a	1085.67	1053.43	1013.08	942.154	1140	1153.86	1704.68	1787.77	1185.2	1332.41	1502.51	1064.7	0.231867	YES	NEG		NO	YES
ENSRNOG00000007926	1486.63	-0.620227	0.170687	-3.63372	0.000279366	0.00381127	Map2k5	1262.24	1260.62	1252.3	1114.38	1144.19	1306.82	2220.5	2424.66	1442.73	1437.91	1881.45	1223.42	0.306394	YES	NEG		NO	YES
ENSRNOG00000010964	711.581	0.734564	0.202173	3.63334	0.000279777	0.00381378	Akap13	902.761	943.519	858.717	870.226	716.299	790.298	405.979	347.498	732.702	547.812	508.497	846.97	0.295005	YES	POS		YES	NO
ENSRNOG00000005061	3467.53	-0.180994	0.0498847	-3.62824	0.000285363	0.00388677	Dlst	3233.46	3345.11	3307.08	3161.79	3380.13	3323.02	3736.73	3761.02	3515.7	3911.27	3731.18	3291.77	0.0729157	NO	NEG		NO	NO
ENSRNOG00000005861	505.805	-0.892122	0.246021	-3.6262	0.000287619	0.00391432	Hsd11b1	265.305	317.1	457.982	353.561	447.818	418.98	606.276	1042.49	450.684	697.854	699.327	376.791	0.450771	YES	NEG		NO	YES
ENSRNOG00000054609	1120.96	-0.536414	0.14794	-3.62589	0.000287967	0.00391588	AABR07002683.1	1000.55	891.966	876.096	846.925	998.414	1084.03	1509.77	1661.51	1021.97	1318.34	1377.9	949.663	0.250651	YES	NEG		NO	YES
ENSRNOG00000011226	209.946	-0.579429	0.159833	-3.62522	0.000288715	0.00392288	Timm8a1	145.782	186.758	129.83	193.496	210.8	185.105	259.525	294.982	226.702	266.482	261.923	175.295	0.25168	YES	NEG		NO	YES
ENSRNOG00000001830	46.8806	0.965315	0.266436	3.62306	0.000291139	0.00395262	Arntl2	79.682	59.3347	53.1587	37.4835	54.5352	64.2879	30.1523	37.9901	32.6451	19.5368	30.0811	58.0803	0.39136	YES	POS		YES	NO
ENSRNOG00000045811	2335.46	-0.546525	0.150877	-3.62232	0.000291973	0.00396073	Cldn5	2025.55	2055.31	1782.86	1765.78	1969.56	2232.34	3441.66	3353.18	2157.3	2571.04	2880.8	1971.9	0.259105	YES	NEG		NO	YES
ENSRNOG00000001010	3296.13	0.24839	0.0685799	3.62191	0.000292433	0.0039618	Tecpr1	3429.04	3475.46	3685.33	3849.66	3254.28	3420.56	2949.54	2781.1	3079.52	3036.8	2961.74	3519.06	0.102359	NO	POS		NO	NO
ENSRNOG00000039200	251.577	1.07771	0.29756	3.62183	0.000292523	0.0039618	AABR07070046.1	319.633	337.527	331.219	331.273	305.187	288.187	120.609	64.8066	260.254	157.076	150.686	318.838	0.397425	YES	POS		YES	NO
ENSRNOG00000007894	2661.66	0.403274	0.111433	3.61899	0.00029575	0.00400228	Mpdz	3261.53	2944.36	3124.09	2923.72	2549.52	2892.96	2100.97	2105.1	2689.6	2024.79	2230.11	2949.36	0.168899	YES	POS		YES	NO
ENSRNOG00000016050	1683.85	0.902487	0.249403	3.61858	0.00029622	0.00400541	Fgfr1	1963.98	1871.47	2390.1	2308.78	2037.73	1841.07	965.949	594.433	1736.54	1128.44	1106.34	2068.86	0.352256	YES	POS		YES	NO
ENSRNOG00000007364	2643.88	-0.601022	0.166141	-3.61754	0.000297419	0.00400696	Rab15	2286.33	2086.44	2259.24	2156.82	2264.26	2093.79	2648.01	3472.74	2575.34	4595.83	3322.98	2191.15	0.302909	YES	NEG		NO	YES
ENSRNOG00000009028	1167.7	-0.350809	0.0969735	-3.61757	0.000297376	0.00400696	Rnf126	1099.25	1093.31	1034.55	1033.33	1054	995.354	1413.93	1449.21	1092.71	1411.34	1341.79	1051.63	0.154649	NO	NEG		NO	NO
ENSRNOG00000047089	742.417	-0.800082	0.221173	-3.61744	0.000297527	0.00400696	Alkbh7	577.694	594.32	511.141	507.547	636.594	607.41	1201.78	1391.11	611.189	785.379	997.365	572.451	0.411017	YES	NEG		NO	YES
ENSRNOG00000051039	455.381	-0.810324	0.224003	-3.61746	0.000297505	0.00400696	LOC108349594	393.883	374.489	317.93	284.672	370.21	356.909	695.656	892.767	411.691	455.598	613.928	349.682	0.418105	YES	NEG		NO	YES
ENSRNOG00000059865	1894.63	1.44085	0.398265	3.61781	0.000297109	0.00400696	Dnah12	2901.15	2532.91	2572.06	2241.92	2272.65	2690.12	1240.55	468.172	1727.47	299.304	933.874	2535.13	0.491718	YES	POS		YES	NO
ENSRNOG00000061527	312.177	1.26973	0.351269	3.6147	0.000300691	0.00404632	Gck	492.58	369.626	427.314	344.443	454.11	356.909	243.372	124.026	253.907	55.4845	169.197	407.497	0.455164	YES	POS		YES	NO
ENSRNOG00000018610	1017.54	-0.374377	0.103597	-3.61377	0.000301772	0.00405178	Pde6d	865.636	906.556	833.16	923.918	957.512	970.969	1179.17	1341.94	976.634	1219.88	1179.41	909.625	0.166362	NO	NEG		NO	NO
ENSRNOG00000031653	183.759	-0.57903	0.16023	-3.61375	0.000301805	0.00405178	Ccdc58	151.215	157.577	146.186	146.895	148.923	168.479	229.373	307.273	183.175	198.494	229.579	153.213	0.278171	YES	NEG		NO	YES
ENSRNOG00000051636	5.51188	2.81728	0.779605	3.61373	0.000301821	0.00405178	AABR07049695.2	6.33834	9.727	9.20054	8.10455	13.6338	3.32524	1.07687	1.11736	1.81362	0.781472	1.19733	8.38824	0.821578	YES	POS		YES	NO
ENSRNOG00000053306	1111.54	-0.60448	0.167289	-3.61338	0.000302228	0.004054	Washc1	1007.8	1007.72	872.007	778.037	885.148	967.644	1642.22	1744.19	1056.43	1154.23	1399.27	919.725	0.292111	YES	NEG		NO	YES
ENSRNOG00000001199	638.324	-0.610014	0.168833	-3.61312	0.000302534	0.00405488	Pop5	571.356	523.313	477.406	495.39	529.621	566.399	808.727	967.63	525.949	917.448	804.938	527.247	0.290301	YES	NEG		NO	YES
ENSRNOG00000010853	467.29	1.5963	0.441851	3.61275	0.000302961	0.00405736	Chrna7	555.057	609.883	758.533	763.854	628.204	514.303	96.918	53.6331	385.394	307.118	210.766	638.306	0.538348	YES	POS		YES	NO
ENSRNOG00000001493	1223.73	-0.663573	0.183688	-3.6125	0.000303265	0.00405819	Kptn	1094.72	892.939	995.703	958.363	941.781	1067.4	1678.83	2090.57	1005.65	1511.37	1571.61	991.818	0.32701	YES	NEG		NO	YES
ENSRNOG00000007147	3387.27	-0.559685	0.154946	-3.61212	0.000303703	0.00406082	Cyp46a1	2918.35	2736.2	2960.53	2717.05	2952.24	2800.96	4110.4	4319.7	2919.02	5438.26	4196.84	2847.56	0.271759	YES	NEG		NO	YES
ENSRNOG00000007044	1051.44	0.867923	0.240332	3.61135	0.000304607	0.00406966	L3mbtl1	1528.45	1336.49	1475.15	1203.53	975.341	1183.78	509.358	450.294	994.77	857.274	702.924	1283.79	0.351725	YES	POS		YES	NO
ENSRNOG00000026662	353.798	-0.436544	0.120897	-3.61087	0.000305174	0.004074	Plekhf2	284.32	267.492	325.086	340.391	342.943	299.271	387.672	494.989	380.86	414.961	419.62	309.917	0.192916	YES	NEG		NO	YES
ENSRNOG00000013451	3282.04	-0.442018	0.122463	-3.60939	0.000306917	0.00409401	Drosha	3015.24	2902.54	2943.15	2668.42	2772.91	2918.45	3886.41	4847.09	3094.03	3772.16	3899.92	2870.12	0.207849	YES	NEG		NO	YES
ENSRNOG00000059453	622.5	-0.449012	0.12445	-3.60797	0.000308602	0.00411322	Fuk	556.868	628.364	509.097	514.639	540.108	507.653	819.495	860.364	620.258	668.158	742.069	542.788	0.204808	YES	NEG		NO	YES
ENSRNOG00000051303	1149.29	-0.620215	0.171942	-3.60711	0.00030963	0.00412365	Rn50_13_0839.5	996.93	855.003	983.435	888.461	986.878	966.536	1071.48	1612.34	1179.76	1952.12	1453.93	946.207	0.308455	YES	NEG		NO	YES
ENSRNOG00000010540	885.047	-0.415379	0.115163	-3.60689	0.000309885	0.00412378	Mrpl45	742.491	800.532	699.241	738.527	891.441	811.358	1146.86	1167.64	884.139	968.243	1041.72	780.598	0.186137	YES	NEG		NO	YES
ENSRNOG00000000996	4404.19	-0.543408	0.150762	-3.60441	0.000312862	0.00415725	Arpc1a	3778.56	3681.67	3737.46	3372.5	3887.73	3879.44	5445.71	6688.49	3746.03	5824.31	5426.14	3722.89	0.259074	YES	NEG		NO	YES
ENSRNOG00000016525	96.3216	-0.541203	0.150151	-3.60438	0.000312895	0.00415725	Susd3	79.682	77.816	80.7603	83.0716	80.7541	87.5646	100.149	131.848	102.469	139.102	118.392	81.6081	0.232167	YES	NEG		NO	YES
ENSRNOG00000048431	630.438	1.28615	0.356988	3.60277	0.000314845	0.00417984	Nynrin	808.591	797.614	956.856	949.245	720.494	719.36	220.758	117.322	592.146	421.995	338.055	825.36	0.460918	YES	POS		YES	NO
ENSRNOG00000039063	18.6408	1.84026	0.510836	3.60245	0.000315233	0.00418169	LOC681355	17.2041	23.3448	34.7576	43.5619	17.8288	21.0598	1.07687	4.46942	14.5089	8.59619	7.16286	26.2928	0.701463	YES	POS		YES	NO
ENSRNOG00000042492	1494.04	-0.369661	0.102641	-3.6015	0.000316388	0.00419371	Rfwd2	1273.1	1317.04	1273.76	1284.57	1418.96	1458.67	1703.6	1984.42	1444.55	1781.76	1728.58	1337.68	0.165319	NO	NEG		NO	NO
ENSRNOG00000012415	3193.6	-0.654949	0.181984	-3.59893	0.000319524	0.00423193	Mpc1	2459.28	2531.94	2557.75	2410.09	2768.71	2851.95	4383.92	5597.95	2719.52	3654.94	4089.08	2596.62	0.328871	YES	NEG		NO	YES
ENSRNOG00000016877	3840.33	-0.878199	0.244077	-3.59805	0.000320614	0.00424158	Shisa7	3739.62	2924.91	2824.57	2461.76	2564.2	2742.21	3690.42	5701.87	3553.79	8199.98	5286.51	2876.21	0.46896	YES	NEG		NO	YES
ENSRNOG00000020533	1798.3	-0.802131	0.222942	-3.59793	0.000320757	0.00424158	Htra1	887.368	979.509	1629.52	1561.14	1672.76	1586.14	2070.81	3087.25	2127.37	2381.14	2416.65	1386.07	0.362728	YES	NEG		NO	YES
ENSRNOG00000020993	15.1136	-1.59875	0.444676	-3.59531	0.000324005	0.00428115	Ms4a2	8.14929	2.9181	13.2897	7.09148	4.19502	14.4094	22.6142	39.1075	19.043	20.3183	25.2707	8.34215	0.717767	YES	NEG		NO	YES
ENSRNOG00000015071	410.922	2.14248	0.596328	3.59279	0.000327158	0.00431942	Zim1	652.849	701.317	599.057	633.168	504.451	479.943	37.6903	15.643	349.122	135.976	134.608	595.131	0.636726	YES	POS		YES	NO
ENSRNOG00000001715	3428.27	0.367415	0.102314	3.59106	0.000329333	0.0043413	Ece2	3711.55	3656.38	3742.58	3756.46	3950.66	3787.45	2836.47	2383.32	3430.46	3027.42	2919.42	3767.51	0.148846	NO	POS		NO	NO
ENSRNOG00000040257	1426.79	-0.252631	0.0703495	-3.59108	0.000329313	0.0043413	Chmp2b	1214.24	1352.05	1309.54	1315.98	1387.5	1371.11	1615.3	1705.08	1488.07	1509.02	1579.37	1325.07	0.105761	NO	NEG		NO	NO
ENSRNOG00000017850	97.106	-0.689553	0.192074	-3.59005	0.000330618	0.00435482	Dctpp1	72.4382	81.7068	71.5598	58.758	90.1928	93.1067	143.223	139.669	90.6809	129.724	125.824	77.9604	0.308488	YES	NEG		NO	YES
ENSRNOG00000000500	40.0183	1.24485	0.346866	3.58883	0.000332161	0.00437171	Scube3	74.2491	48.635	46.0027	46.6011	53.4865	43.2281	22.6142	14.5256	39.8996	10.9406	21.995	52.0338	0.479592	YES	POS		YES	NO
ENSRNOG00000000921	4566.83	-0.284574	0.0793029	-3.58844	0.00033266	0.00437486	Ubl3	3786.71	4349.91	4136.15	4249.82	4385.89	4293.99	4955.74	5664.99	4620.19	5224.92	5116.46	4200.41	0.123047	NO	NEG		NO	NO
ENSRNOG00000022178	31.9115	1.34574	0.375272	3.58605	0.000335729	0.00440889	Dcdc5	42.5574	41.8261	49.0695	30.3921	41.9502	46.5533	27.9985	8.93885	23.577	6.25177	16.6915	42.0581	0.478042	YES	POS		YES	NO
ENSRNOG00000060020	17.9719	1.88397	0.525365	3.58601	0.000335773	0.00440889	C1ql4	19.9205	38.908	16.3565	28.3659	18.8776	29.9271	6.4612	2.23471	16.3226	2.34441	6.84072	25.3926	0.674784	YES	POS		YES	NO
ENSRNOG00000015857	3759.42	-0.354518	0.0988685	-3.58575	0.000336106	0.00440982	Ctsa	3234.36	3160.3	3227.34	3422.15	3534.3	3715.4	4768.36	4725.3	3673.48	4133.2	4325.09	3382.31	0.158166	NO	NEG		NO	NO
ENSRNOG00000015468	6.51093	2.28732	0.63796	3.58537	0.000336601	0.00441287	Bpifb1	8.14929	5.8362	9.20054	13.1699	9.43879	11.0841	4.30746	2.23471	0.906809	0.781472	2.05761	9.47981	0.670601	YES	POS		YES	NO
ENSRNOG00000021051	1644.19	-0.483666	0.134925	-3.58471	0.000337455	0.00442061	Cyth2	1461.44	1499.9	1307.5	1287.61	1392.75	1558.43	2147.27	2438.07	1591.45	1757.53	1983.58	1417.94	0.227953	YES	NEG		NO	YES
ENSRNOG00000012820	3789.57	0.315906	0.0881382	3.58421	0.000338102	0.00442563	Add3	3822.02	3835.36	4566.53	4666.19	3840.54	3949.27	3161.68	3253.74	3409.6	3390.81	3303.96	4113.32	0.135931	NO	POS		NO	NO
ENSRNOG00000013167	159.668	-0.448099	0.125042	-3.58359	0.000338899	0.00443261	Hmgb2l1	135.822	141.041	140.053	130.686	130.045	157.395	222.911	195.537	170.48	172.705	190.408	139.174	0.19356	YES	NEG		NO	YES
ENSRNOG00000011416	72.5174	-0.837675	0.233809	-3.58273	0.000340019	0.0044438	Vegfc	57.0451	48.635	51.1141	41.5358	52.4377	79.8057	114.148	121.792	68.0107	90.6507	98.6502	55.0956	0.389877	YES	NEG		NO	YES
ENSRNOG00000034234	1.01083e+06	-0.985084	0.27498	-3.58239	0.000340469	0.00444621	Mt-co1	915198	757258	694167	571300	675324	744491	1.43416e+06	2.41241e+06	791070	1.11292e+06	1.43764e+06	726290	0.547124	YES	NEG		NO	YES
ENSRNOG00000006608	1049.7	-0.419206	0.117087	-3.58028	0.000343228	0.00447876	Tmem70	919.059	943.519	852.583	857.056	964.854	1010.87	1348.24	1442.51	1022.88	1135.48	1237.28	924.657	0.19172	YES	NEG		NO	YES
ENSRNOG00000020506	221.376	1.26099	0.352338	3.57893	0.000345004	0.00449844	Khnyn	279.792	284.028	356.776	282.646	248.555	281.537	66.7657	46.9289	199.498	167.235	120.107	288.889	0.455541	YES	POS		YES	NO
ENSRNOG00000052061	215.377	0.743428	0.20777	3.57813	0.000346066	0.00450879	Ppef2	306.957	283.056	267.838	231.993	209.751	240.526	181.99	109.501	204.939	117.221	153.413	256.687	0.304572	YES	POS		YES	NO
ENSRNOG00000057278	253.843	-0.828778	0.231661	-3.57755	0.000346831	0.00451526	SNORD47	196.489	212.049	177.877	178.3	181.434	215.032	390.902	500.575	201.312	284.456	344.311	193.53	0.428783	YES	NEG		NO	YES
ENSRNOG00000004327	1076.87	0.73202	0.204668	3.57662	0.00034806	0.00452425	Ddc	1164.44	1163.35	1748.1	1183.26	1254.31	1169.38	1046.71	800.027	721.82	517.334	771.474	1280.47	0.314719	YES	POS		YES	NO
ENSRNOG00000055331	1612.73	-0.58312	0.163034	-3.57668	0.000347987	0.00452425	Ints10	1408.02	1409.44	1291.14	1259.24	1340.31	1361.13	1547.46	2374.38	1570.59	2565.57	2014.5	1344.88	0.28812	YES	NEG		NO	YES
ENSRNOG00000015406	174.563	1.14653	0.320633	3.57583	0.000349124	0.00453456	Pgm5	147.593	222.748	235.125	273.528	227.58	236.092	78.6112	45.8116	177.735	100.81	100.742	223.778	0.445133	YES	POS		YES	NO
ENSRNOG00000031730	1109.37	-0.593795	0.166108	-3.57476	0.000350551	0.00454958	Eloc	919.059	867.648	865.873	858.069	1017.29	1000.9	1513	1777.71	950.336	1323.81	1391.21	921.473	0.287921	YES	NEG		NO	YES
ENSRNOG00000001181	227.956	-0.619961	0.173437	-3.57455	0.000350829	0.00454968	Wdr4	191.056	204.267	185.033	158.039	185.629	200.623	310.137	377.666	207.659	259.449	288.728	187.441	0.29883	YES	NEG		NO	YES
ENSRNOG00000006330	5.74114	2.87081	0.803397	3.57334	0.000352461	0.00456731	Elf3	5.43286	4.8635	10.2228	6.07841	9.43879	16.6262	2.15373	0	1.81362	0.781472	1.18721	8.77709	0.897735	YES	POS		YES	NO
ENSRNOG00000046829	364.876	0.493409	0.138152	3.5715	0.000354943	0.00459238	Kdr	405.654	478.568	446.737	435.619	313.577	396.812	297.215	249.17	318.29	307.118	292.948	412.828	0.211143	YES	POS		YES	NO
ENSRNOG00000060141	3689.39	0.277172	0.0776029	3.57167	0.000354712	0.00459238	Epdr1	3583.88	3879.13	3957.25	3929.69	4329.26	4123.29	3437.36	2953.17	3413.23	3287.65	3272.85	3967.08	0.114908	NO	POS		NO	NO
ENSRNOG00000014761	1802.75	-1.00091	0.280286	-3.57103	0.000355585	0.00459361	Rasd2	1319.28	1254.78	1375.99	1439.57	1322.48	1011.98	1490.38	2258.18	1949.64	4605.21	2575.85	1287.35	0.581323	YES	NEG		NO	YES
ENSRNOG00000056565	97.6095	0.978945	0.274128	3.57112	0.000355452	0.00459361	AABR07059002.1	171.135	86.5703	125.741	113.464	94.3879	137.443	94.7642	44.6942	62.5698	45.3253	61.8384	121.457	0.417371	YES	POS		YES	NO
ENSRNOG00000024114	1889.71	0.910347	0.255066	3.56906	0.000358265	0.00462468	Zdbf2	2554.35	2413.27	2221.42	2448.59	2177.21	2135.91	827.033	735.22	1958.71	1425.4	1236.59	2325.12	0.351195	YES	POS		YES	NO
ENSRNOG00000019353	185.608	-0.906567	0.254044	-3.56855	0.000358968	0.00463019	Ctrl	156.648	167.304	132.897	111.438	126.899	128.576	333.829	356.437	162.319	179.738	258.081	137.294	0.467904	YES	NEG		NO	YES
ENSRNOG00000011992	79.6825	-0.940525	0.263664	-3.56714	0.000360896	0.00464842	Slc18a1	69.7217	54.4712	73.6043	44.575	53.4865	53.2038	139.993	126.261	58.0358	123.473	111.941	58.1771	0.450255	YES	NEG		NO	YES
ENSRNOG00000020673	1467.7	0.478635	0.13418	3.56711	0.000360935	0.00464842	Pbxip1	1487.7	1467.8	1982.21	1694.86	1623.47	1671.49	1285.78	1029.08	1410.09	1024.51	1187.37	1654.59	0.204115	YES	POS		YES	NO
ENSRNOG00000016734	4.69997	3.36134	0.943237	3.56362	0.000365769	0.00470707	Emilin3	7.24382	6.8089	10.2228	10.1307	6.29252	3.32524	1.07687	1.11736	0	0.781472	0.743923	7.33733	0.835399	YES	POS		YES	NO
ENSRNOG00000024825	76.0426	-0.794771	0.223097	-3.56244	0.00036742	0.0047247	Fam163a	52.5177	71.0071	72.582	56.7318	51.3889	48.7702	68.9194	117.322	90.6809	130.506	101.857	58.833	0.373256	YES	NEG		NO	YES
ENSRNOG00000003929	303.692	1.01255	0.284291	3.56166	0.000368514	0.00473513	Pcdh19	313.295	320.991	387.445	681.795	311.48	268.236	147.531	155.312	253.907	196.931	188.42	380.54	0.505333	YES	POS		YES	NO
ENSRNOG00000020339	2493.83	-0.648521	0.182136	-3.56065	0.000369939	0.00474618	Neurl1	2409.47	2079.63	2084.43	2032.22	1766.1	1821.12	3329.67	4259.36	2155.49	3000.85	3186.34	2032.16	0.31992	YES	NEG		NO	YES
ENSRNOG00000030667	3578.86	-0.381497	0.107138	-3.5608	0.000369732	0.00474618	Ppm1b	2941.9	3224.5	3136.36	3296.52	3236.45	3317.48	4133.01	4862.73	3352.47	4287.15	4158.84	3192.2	0.174266	YES	NEG		NO	YES
ENSRNOG00000016751	1813.11	-0.440604	0.123758	-3.5602	0.000370569	0.00474702	Slc25a28	1617.18	1670.13	1317.72	1428.43	1887.76	1596.11	2411.1	2289.46	2004.05	1909.13	2153.44	1586.22	0.195869	YES	NEG		NO	YES
ENSRNOG00000024507	242.831	1.39059	0.39058	3.56033	0.000370385	0.00474702	AABR07057678.1	240.857	302.51	368.022	413.332	326.163	285.97	86.1493	41.3422	253	110.969	122.865	322.809	0.51316	YES	POS		YES	NO
ENSRNOG00000059964	233.238	-0.667732	0.187568	-3.55995	0.000370932	0.00474805	AABR07061825.1	169.324	178.977	178.899	162.091	222.336	220.574	355.366	358.671	204.032	282.111	300.045	188.7	0.317045	YES	NEG		NO	YES
ENSRNOG00000003267	849.387	-0.469607	0.131985	-3.55802	0.000373658	0.00477342	Pycr2	742.491	705.207	676.751	675.717	800.199	814.683	1123.17	1219.04	832.451	904.163	1019.71	735.841	0.218744	YES	NEG		NO	YES
ENSRNOG00000003385	1027.19	-0.500924	0.140777	-3.55829	0.000373277	0.00477342	Glrx2	856.581	892.939	786.135	808.429	968	972.078	1379.47	1503.96	971.193	1133.13	1246.94	880.694	0.23522	YES	NEG		NO	YES
ENSRNOG00000007806	3666.08	-0.721036	0.202667	-3.55775	0.000374052	0.00477342	Arf5	2932.84	2833.47	2657.93	2395.91	3322.45	3323.02	5620.16	6347.7	3083.15	4144.14	4798.79	2910.94	0.359973	YES	NEG		NO	YES
ENSRNOG00000011949	2686.79	-0.707147	0.198753	-3.55791	0.000373813	0.00477342	Ndufb5	2176.77	2096.17	1951.54	1868.1	2319.84	2451.81	4292.39	4588.98	2373.12	2749.22	3500.93	2144.04	0.357601	YES	NEG		NO	YES
ENSRNOG00000022533	322.894	0.556498	0.156476	3.55644	0.00037591	0.00478985	Micall2	364.907	343.363	404.824	358.626	334.553	413.438	299.369	279.339	253.907	176.613	252.307	369.952	0.224079	YES	POS		YES	NO
ENSRNOG00000061928	334.62	1.14318	0.321429	3.55655	0.000375757	0.00478985	Myo1e	374.868	419.234	438.559	557.188	388.039	393.486	138.916	89.3885	358.19	188.335	193.707	428.562	0.440827	YES	POS		YES	NO
ENSRNOG00000058752	165.65	-0.693006	0.194939	-3.55499	0.000377999	0.00481283	Popdc2	161.175	134.233	134.941	101.307	125.85	138.552	218.604	288.278	155.064	198.494	215.11	132.676	0.33334	YES	NEG		NO	YES
ENSRNOG00000012663	4109	0.41822	0.11766	3.55449	0.000378717	0.00481832	Mfsd6	4161.57	4519.16	4649.34	5099.79	4649.13	4337.22	3032.46	2885.01	4032.58	3723.71	3418.44	4569.37	0.173986	YES	POS		YES	NO
ENSRNOG00000029427	96.6253	0.779157	0.219255	3.55366	0.000379916	0.00482991	Grhl3	117.712	86.5703	128.808	128.66	93.3391	139.66	64.612	96.0926	55.3154	55.4845	67.8761	115.791	0.325351	YES	POS		YES	NO
ENSRNOG00000014865	103.447	0.719104	0.202373	3.55335	0.000380353	0.0048318	LOC100912483	124.956	111.86	117.562	139.803	114.314	129.684	62.4582	46.9289	97.0286	89.8692	74.0712	123.03	0.287503	YES	POS		YES	NO
ENSRNOG00000002840	30805.4	-0.373496	0.10513	-3.55269	0.000381308	0.00484028	Atp5b	25445.7	26525.5	26918.7	26835.2	30101.3	29468.3	37757.1	39869.5	29036	36097	35689.9	27549.1	0.168263	NO	NEG		NO	NO
ENSRNOG00000013925	101.538	0.758819	0.213642	3.55183	0.000382563	0.00485254	Nox4	158.458	121.587	106.317	94.2154	111.168	136.335	49.5358	90.5058	81.6128	65.6436	71.8245	121.347	0.320532	YES	POS		YES	NO
ENSRNOG00000053828	4660.44	-0.463839	0.130671	-3.54967	0.000385709	0.00488875	Ppp1r12c	4268.42	4236.11	3904.1	3578.16	4144.68	4146.57	5903.38	6824.81	4320.95	5277.28	5581.6	4046.34	0.218498	YES	NEG		NO	YES
ENSRNOG00000004161	734.265	-0.486085	0.137063	-3.54643	0.000390495	0.00494569	Mtif2	651.944	637.118	599.057	603.789	590.449	713.818	809.803	1131.88	715.472	889.315	886.618	632.696	0.231844	YES	NEG		NO	YES
ENSRNOG00000036697	574.205	0.453264	0.127856	3.54512	0.000392435	0.0049665	Mafg	648.322	699.371	646.082	685.847	604.082	579.7	358.596	464.82	533.204	522.023	469.661	643.901	0.185918	YES	POS		YES	NO
ENSRNOG00000016589	8504.11	-0.377811	0.106601	-3.54415	0.000393878	0.00498102	Mlf2	7127.92	7554.96	7601.69	7016.51	8482.32	7783.27	10911.9	10894.2	8147.68	9520.67	9868.61	7594.45	0.170911	NO	NEG		NO	NO
ENSRNOG00000019832	1443.47	0.28097	0.0792822	3.54392	0.00039422	0.00498159	Bbs1	1560.14	1581.61	1622.36	1649.28	1451.48	1455.35	1333.16	1182.16	1396.49	1202.68	1278.62	1553.37	0.114975	NO	POS		NO	NO
ENSRNOG00000009364	4427.53	-0.871754	0.246014	-3.54351	0.000394843	0.00498196	Ndufb9	3441.72	3334.42	3108.76	2660.32	3747.2	3651.11	7149.31	9037.17	3471.27	4673.98	6082.93	3323.92	0.462426	YES	NEG		NO	YES
ENSRNOG00000045691	42.6067	-1.06	0.299122	-3.54369	0.000394565	0.00498196	AABR07058795.1	38.03	27.2356	29.6462	23.3006	29.3651	29.9271	68.9194	93.8579	32.6451	53.1401	62.1406	29.5841	0.534251	YES	NEG		NO	YES
ENSRNOG00000042980	462.29	0.453696	0.128054	3.54302	0.000395578	0.00498741	Adam19	568.64	522.34	556.122	544.018	441.525	477.726	363.981	315.094	455.218	378.232	378.131	518.395	0.190111	YES	POS		YES	NO
ENSRNOG00000046069	7.41163	2.16617	0.611425	3.54282	0.000395868	0.00498741	Higd1c	9.96025	10.6997	19.4234	6.07841	10.4875	7.75889	4.30746	1.11736	2.72043	1.56294	2.42705	10.7347	0.750433	YES	POS		YES	NO
ENSRNOG00000021312	302.057	-0.302409	0.0853968	-3.54122	0.000398282	0.00501405	Dnaaf5	271.643	256.793	290.328	275.555	288.407	273.778	341.367	366.493	331.892	324.311	341.016	276.084	0.120294	NO	NEG		NO	NO
ENSRNOG00000008062	224.439	0.422282	0.119382	3.53725	0.000404317	0.00508241	Dqx1	293.375	247.066	245.348	242.123	219.19	251.61	204.605	160.899	194.964	185.209	186.419	249.785	0.173317	YES	POS		YES	NO
ENSRNOG00000019822	182.833	-0.507473	0.143462	-3.53732	0.000404202	0.00508241	Gadd45b	144.876	170.222	159.476	165.13	124.802	174.021	216.45	253.64	181.362	238.349	222.45	156.421	0.22427	YES	NEG		NO	YES
ENSRNOG00000015488	71.9213	1.47811	0.417995	3.5362	0.000405922	0.00509876	Tead1	95.9806	94.3519	112.451	124.607	79.7053	74.2636	12.9224	13.4083	66.1971	45.3253	34.4633	96.8933	0.532714	YES	POS		YES	NO
ENSRNOG00000016623	1946.46	-0.28689	0.0811345	-3.53598	0.000406259	0.00509919	Tmeff2	1715.88	1815.06	1546.71	1795.16	1901.39	1960.78	2167.73	2231.36	2083.85	2246.73	2182.42	1789.16	0.120428	NO	NEG		NO	NO
ENSRNOG00000031766	377559	-0.908421	0.256945	-3.53546	0.000407064	0.0051029	Mt-cyb	350717	300309	261795	226651	253317	284262	510341	840482	293307	454413	524636	279509	0.49309	YES	NEG		NO	YES
ENSRNOG00000052758	2404.24	-0.855756	0.242054	-3.5354	0.000407162	0.0051029	Fam49a	1760.25	1697.36	1840.11	1988.65	1937.05	1673.7	1990.05	3582.24	2384	5188.97	3286.32	1816.19	0.469586	YES	NEG		NO	YES
ENSRNOG00000000798	3207.44	-0.506344	0.143317	-3.53303	0.000410825	0.00512966	Gnl1	2813.32	2649.63	2632.38	2568.13	2909.24	2899.61	4422.69	4797.93	2939.88	3441.6	3900.52	2745.38	0.244223	YES	NEG		NO	YES
ENSRNOG00000005568	1859.23	0.563036	0.159331	3.53376	0.000409699	0.00512966	Pcnx4	2040.04	1951.24	2326.71	2231.79	2265.31	1998.47	1213.63	1081.6	1852.61	1630.93	1444.69	2135.59	0.230747	YES	POS		YES	NO
ENSRNOG00000012488	509.52	0.507263	0.143573	3.53315	0.000410645	0.00512966	Rab2b	548.719	617.664	658.35	612.906	563.181	468.859	324.137	384.37	488.77	428.246	406.381	578.28	0.214666	YES	POS		YES	NO
ENSRNOG00000016608	454.321	-0.472266	0.133661	-3.53332	0.000410379	0.00512966	Zfp579	447.306	445.497	377.222	375.848	361.82	350.258	605.199	627.954	454.311	497.797	546.315	392.992	0.215683	YES	NEG		NO	YES
ENSRNOG00000042044	1124.82	-0.21155	0.0598681	-3.53361	0.000409929	0.00512966	Stard3	988.781	1098.18	1010.01	1098.17	1056.1	1097.33	1245.93	1204.51	1244.14	1205.03	1224.9	1058.09	0.0839634	NO	NEG		NO	NO
ENSRNOG00000014644	505.928	-0.863138	0.244358	-3.53226	0.000412021	0.00514077	Zic1	408.37	424.097	332.242	394.084	352.381	375.752	567.508	456.999	1162.53	585.322	693.09	381.154	0.485513	YES	NEG		NO	YES
ENSRNOG00000007325	1233.64	-0.503021	0.142457	-3.53103	0.000413947	0.00516097	Usp28	1296.64	1090.4	1022.28	917.84	950.171	1065.18	1373	1758.72	1218.75	1643.43	1498.48	1057.09	0.232579	YES	NEG		NO	YES
ENSRNOG00000014867	69.6872	1.58429	0.448745	3.53048	0.000414799	0.00516775	Synpo2	108.657	89.4884	119.607	112.451	79.7053	60.9627	11.8455	12.2909	69.8243	32.0403	31.5003	95.1452	0.575292	YES	POS		YES	NO
ENSRNOG00000000156	60.9018	-1.05253	0.298189	-3.52975	0.000415952	0.00517444	LOC100911486	38.9355	39.8807	52.1364	34.4443	45.0964	44.3365	106.61	137.435	56.2222	53.9215	88.5471	42.4716	0.553928	YES	NEG		NO	YES
ENSRNOG00000015335	4393.25	-0.596154	0.168886	-3.52993	0.000415673	0.00517444	Rpl13	3968.71	3683.61	3381.71	3209.4	3898.22	3737.57	6531.19	6985.71	4152.28	4384.06	5513.31	3646.54	0.295162	YES	NEG		NO	YES
ENSRNOG00000039848	303.766	-0.550257	0.155914	-3.52925	0.000416744	0.00518046	Ak6	263.494	273.329	239.214	216.797	296.797	246.068	403.825	463.703	287.459	346.973	375.49	255.95	0.258238	YES	NEG		NO	YES
ENSRNOG00000014179	8125.68	-0.562773	0.159513	-3.52806	0.000418611	0.00519214	Rps2	7127.01	6838.08	6067.24	5510.08	8143.58	7253.45	11079.9	12459.6	8325.42	8452.4	10079.3	6823.24	0.266335	YES	NEG		NO	YES
ENSRNOG00000020923	93.8636	1.03234	0.292597	3.52821	0.000418377	0.00519214	Tuft1	143.971	164.386	162.543	93.2023	69.2178	74.2636	55.997	59.2199	63.4766	52.3586	57.763	117.931	0.482672	YES	POS		YES	NO
ENSRNOG00000061213	965.272	-0.720876	0.204312	-3.52831	0.000418219	0.00519214	Mrps36	784.143	810.259	691.063	644.312	833.759	834.635	1387	1741.96	786.204	1139.39	1263.64	766.362	0.364296	YES	NEG		NO	YES
ENSRNOG00000003787	79.2703	1.26156	0.357655	3.5273	0.000419818	0.00520326	Lcorl	92.3587	104.079	110.406	129.673	80.7541	104.191	22.6142	17.8777	75.2652	55.4845	42.8104	103.577	0.469772	YES	POS		YES	NO
ENSRNOG00000006394	495.956	-0.362974	0.102913	-3.527	0.000420296	0.00520487	Tbc1d10a	406.559	389.08	459.005	446.763	495.012	473.292	638.582	579.908	536.831	534.527	572.462	444.952	0.156562	NO	NEG		NO	NO
ENSRNOG00000057527	27.5623	-1.90433	0.539954	-3.52683	0.000420567	0.00520487	RNase_MRP	16.2986	22.3721	7.15598	13.1699	10.4875	8.8673	63.5351	96.0926	23.577	14.0665	49.3178	13.0586	1.05479	YES	NEG		NO	YES
ENSRNOG00000004171	1500.49	0.561973	0.159394	3.52567	0.000422405	0.00521609	Dnah9	1963.98	1810.19	1732.77	1473	1590.96	1765.7	1268.55	963.161	1508.93	927.607	1167.06	1722.77	0.234551	YES	POS		YES	NO
ENSRNOG00000019974	8301.26	-0.79014	0.22409	-3.52599	0.000421898	0.00521609	Uba52	6816.43	6493.74	5788.16	5239.59	7291.99	6928.69	12661.8	16228.5	7349.69	8214.05	11113.5	6426.43	0.415036	YES	NEG		NO	YES
ENSRNOG00000061835	18.9224	1.90232	0.539536	3.52585	0.000422128	0.00521609	AABR07044980.1	19.9205	25.2902	34.7576	43.5619	16.7801	21.0598	1.07687	2.23471	13.6021	10.9406	6.96358	26.895	0.704084	YES	POS		YES	NO
ENSRNOG00000038973	1900.37	-0.541092	0.153566	-3.52351	0.000425874	0.00525505	Acd	1807.33	1748.91	1529.33	1419.31	1538.52	1601.66	2329.26	2933.06	1683.94	2412.4	2339.67	1607.51	0.258996	YES	NEG		NO	YES
ENSRNOG00000002660	5724.51	0.254293	0.0721821	3.52294	0.000426792	0.00526251	Magee1	6111.07	6463.59	6116.31	6058.15	5970.56	5998.73	5694.47	4857.15	5317.53	4657.57	5131.68	6119.73	0.103403	NO	POS		NO	NO
ENSRNOG00000022698	115.858	0.955928	0.271391	3.52233	0.000427765	0.00527065	Vsig10	140.349	171.195	139.03	140.817	152.069	119.709	50.6127	48.0463	128.767	67.988	73.8535	143.861	0.380183	YES	POS		YES	NO
ENSRNOG00000038784	45.4076	1.489	0.4228	3.52176	0.000428696	0.00527824	Piezo2	58.856	62.2528	71.5598	71.9279	39.8527	63.1795	15.0761	5.58678	46.2473	19.5368	21.6117	61.2714	0.538159	YES	POS		YES	NO
ENSRNOG00000015075	179.459	-0.755152	0.214454	-3.52127	0.00042948	0.00528402	Stc1	137.633	127.424	157.431	122.581	157.313	142.985	178.76	250.288	173.201	346.973	237.305	140.895	0.385684	YES	NEG		NO	YES
ENSRNOG00000024239	953.685	-0.464856	0.132027	-3.52092	0.000430049	0.00528714	Fam89b	837.566	817.068	760.578	743.592	916.611	890.055	1258.86	1337.47	889.58	1085.46	1142.84	827.578	0.215715	YES	NEG		NO	YES
ENSRNOG00000006784	2072.18	0.312698	0.0888211	3.52054	0.000430675	0.00529097	Sema4f	2516.32	2333.51	2098.75	2250.02	2252.72	2031.72	1949.13	1659.27	1914.27	1716.11	1809.7	2247.17	0.131619	NO	POS		NO	NO
ENSRNOG00000001297	2157.15	0.508372	0.144426	3.51996	0.000431615	0.00529477	Prmt2	2219.32	2367.55	2453.48	2421.23	2641.81	2584.82	1922.21	1341.94	2155.49	1463.7	1720.83	2448.04	0.208701	YES	POS		YES	NO
ENSRNOG00000017283	4907.25	-0.666616	0.189374	-3.52011	0.000431367	0.00529477	Kcnt1	4993.71	4355.75	3936.81	3456.59	3247.99	3850.63	5639.55	7805.85	4395.3	7390.38	6307.77	3973.58	0.322873	YES	NEG		NO	YES
ENSRNOG00000000611	780.107	-0.44351	0.12607	-3.51798	0.000434848	0.00532665	Ube2d1	634.739	727.58	650.171	670.651	654.423	753.721	929.336	1068.19	712.752	999.502	927.445	681.881	0.203662	YES	NEG		NO	YES
ENSRNOG00000019352	612.735	-0.561619	0.159637	-3.51811	0.00043463	0.00532665	Emc6	497.107	491.213	495.807	443.724	606.18	553.098	879.8	927.405	603.935	629.085	760.056	514.521	0.269083	YES	NEG		NO	YES
ENSRNOG00000056174	3228.05	-0.431599	0.122697	-3.5176	0.000435474	0.00533043	Pdzd4	3169.17	2851.96	2715.18	2590.42	2793.88	2875.22	3876.72	4528.64	2974.33	3905.01	3821.18	2832.64	0.200297	YES	NEG		NO	YES
ENSRNOG00000008289	10938.2	-0.416585	0.118457	-3.51677	0.000436828	0.00534165	Slc25a3	9158	9600.55	9124.89	8856.24	10593.5	10544.3	14388	14512.2	10368.5	12235.5	12876	9646.25	0.191619	YES	NEG		NO	YES
ENSRNOG00000008775	92.0025	0.693702	0.197262	3.51665	0.000437027	0.00534165	Lrguk	105.035	106.997	97.1168	100.294	109.07	133.01	72.15	54.7504	91.5877	50.0142	67.1256	108.587	0.280819	YES	POS		YES	NO
ENSRNOG00000025881	97.5897	0.806591	0.22949	3.51472	0.000440226	0.00537293	Rbms3	98.697	121.587	124.718	147.908	110.119	105.299	43.0746	56.9851	69.8243	97.6839	66.892	118.055	0.332093	YES	POS		YES	NO
ENSRNOG00000047368	6.79611	-1.92731	0.548343	-3.51479	0.000440096	0.00537293	Acer1	4.52739	0.9727	2.04456	4.05227	2.09751	5.54206	10.7687	16.7603	6.34766	14.848	12.1812	3.20608	0.810274	YES	NEG		NO	YES
ENSRNOG00000009799	1338.61	-0.618944	0.176122	-3.51429	0.000440927	0.00537759	Dpagt1	1152.67	1075.81	1089.75	1061.7	1067.63	1166.05	1584.07	2233.59	1097.24	1857.56	1693.12	1102.27	0.308444	YES	NEG		NO	YES
ENSRNOG00000015221	4023.64	-0.513639	0.146177	-3.51382	0.00044172	0.00538334	Eif3f	3511.44	3451.14	3233.48	3203.32	3637.08	3576.85	5804.31	5938.75	4034.39	3845.62	4905.77	3435.55	0.25	YES	NEG		NO	YES
ENSRNOG00000043201	759.231	-0.467898	0.133173	-3.51347	0.000442288	0.00538636	Coq8a	584.033	694.508	655.283	675.717	672.251	668.373	879.8	1044.73	683.734	1033.89	910.537	658.361	0.217609	YES	NEG		NO	YES
ENSRNOG00000014240	112.652	-0.527341	0.150111	-3.513	0.000443074	0.00539202	Trmt11	105.941	94.3519	100.184	85.0977	85.9978	101.974	134.608	167.603	112.444	138.32	138.244	95.591	0.234482	YES	NEG		NO	YES
ENSRNOG00000008025	300.144	-0.436686	0.124327	-3.51241	0.00044406	0.00539982	Bend5	255.345	275.274	264.771	227.94	294.7	258.26	423.208	369.845	310.129	321.966	356.287	262.715	0.196961	YES	NEG		NO	YES
ENSRNOG00000012742	19.8849	1.66226	0.473277	3.51223	0.000444358	0.00539982	Irx2	20.826	33.0718	26.5793	41.5358	18.8776	23.2767	8.61493	5.58678	18.1362	2.34441	8.67058	27.3612	0.614328	YES	POS		YES	NO
ENSRNOG00000021150	361.689	0.47111	0.134174	3.5112	0.000446097	0.00541522	Plcb3	330.499	401.725	454.916	452.842	407.965	395.703	270.293	261.461	355.469	286.019	293.311	407.275	0.199878	YES	POS		YES	NO
ENSRNOG00000048682	83090.7	0.247315	0.0704383	3.51109	0.00044627	0.00541522	Zwint	86715.7	89774.4	88736.1	82398.9	94465.5	89984.3	79563.2	67043.6	74072.7	78152.6	74708	88679.1	0.101705	NO	POS		NO	NO
ENSRNOG00000014287	1234.38	-0.310512	0.0884683	-3.50986	0.000448338	0.00543638	Stk11	1177.12	1093.31	1121.44	1054.6	1190.34	1117.28	1483.92	1564.3	1290.39	1251.14	1397.44	1125.68	0.13728	NO	NEG		NO	NO
ENSRNOG00000020030	1116.97	-1.03561	0.295087	-3.5095	0.00044895	0.00543987	Crlf1	475.375	822.904	1007.97	676.73	928.147	808.033	2432.64	1878.28	1283.14	856.493	1612.64	786.527	0.537245	YES	NEG		NO	YES
ENSRNOG00000057372	354.141	-0.524361	0.14944	-3.50884	0.000450061	0.00544941	Mettl6	319.633	320.018	281.128	265.424	309.382	312.572	365.058	503.927	344.588	519.679	433.313	301.36	0.247848	YES	NEG		NO	YES
ENSRNOG00000001217	44.1103	1.15065	0.327964	3.50846	0.000450702	0.00545324	Lrrc3	51.6122	51.5531	58.2701	71.9279	52.4377	54.3122	20.4605	10.0562	46.2473	24.2256	25.2474	56.6855	0.439231	YES	POS		YES	NO
ENSRNOG00000033593	1850.74	0.198645	0.0566361	3.5074	0.000452513	0.00547121	Osbpl9	2012.88	1924.97	1989.36	1934.96	1916.07	1930.85	1717.6	1632.46	1619.56	1828.64	1699.57	1951.52	0.0781139	NO	POS		NO	NO
ENSRNOG00000001847	1047.67	0.251457	0.0717054	3.50681	0.000453516	0.00547792	Ccdc91	1034.96	1076.78	1184.83	1117.41	1174.6	1128.36	979.948	874.89	987.515	917.448	939.95	1119.49	0.101775	NO	POS		NO	NO
ENSRNOG00000027742	539.934	0.699303	0.199422	3.50665	0.000453791	0.00547792	Adamtsl2	704.461	712.989	633.815	500.456	675.398	598.543	502.897	454.764	369.071	246.945	393.419	637.61	0.284814	YES	POS		YES	NO
ENSRNOG00000056371	1826.95	-0.333625	0.0951448	-3.5065	0.000454047	0.00547792	Pik3ca	1614.47	1752.81	1577.38	1654.34	1647.59	1679.25	2139.73	2448.13	1826.31	1929.45	2085.91	1654.31	0.151658	NO	NEG		NO	NO
ENSRNOG00000013514	2720.88	-0.484062	0.138059	-3.50621	0.00045454	0.00547993	Maf1	2394.99	2458.99	2275.6	2140.61	2483.45	2324.34	3659.19	4031.42	2519.12	2921.14	3282.72	2346.33	0.232514	YES	NEG		NO	YES
ENSRNOG00000052870	15.9913	-1.69625	0.484021	-3.50449	0.000457475	0.00551136	AC131411.1	10.8657	6.8089	13.2897	4.05227	4.19502	11.0841	36.6135	42.4595	11.7885	18.7553	27.4042	8.38262	0.827198	YES	NEG		NO	YES
ENSRNOG00000009323	941.844	0.755249	0.215533	3.50409	0.000458165	0.00551571	Fam214b	1115.55	1110.82	1230.83	1263.3	1018.34	1014.2	625.659	389.957	967.565	682.225	666.352	1125.51	0.302235	YES	POS		YES	NO
ENSRNOG00000050006	21.302	1.61614	0.461246	3.50385	0.000458576	0.00551671	Agtr2	9.96025	30.1537	29.6462	49.6404	22.0238	33.2524	15.0761	7.82149	9.9749	5.4703	9.5857	29.1128	0.668015	YES	POS		YES	NO
ENSRNOG00000023213	56.1362	0.896558	0.255972	3.50256	0.000460802	0.00553952	Dmrtb1	87.8313	52.5258	58.2701	60.7841	93.3391	60.9627	37.6903	25.6992	49.8745	34.3847	36.9122	68.9522	0.3862	YES	POS		YES	NO
ENSRNOG00000014485	1209.45	-0.42151	0.120411	-3.5006	0.000464219	0.0055766	Pdcd6	999.647	1049.54	1034.55	1002.94	1107.48	1193.76	1566.84	1673.8	1178.85	1287.08	1426.64	1064.65	0.195619	YES	NEG		NO	YES
ENSRNOG00000012710	1225.51	-0.301791	0.0862366	-3.49957	0.000466001	0.00559401	Ubac2	1048.54	1072.89	1115.31	1069.8	1282.63	1137.23	1420.39	1484.97	1255.02	1368.36	1382.18	1121.07	0.130054	NO	NEG		NO	NO
ENSRNOG00000021003	238.737	-0.408045	0.116618	-3.49898	0.000467036	0.00559443	Sac3d1	201.016	228.584	180.944	197.548	238.067	220.574	310.137	272.635	250.279	287.582	280.158	211.122	0.174719	YES	NEG		NO	YES
ENSRNOG00000052224	1445.37	0.647043	0.184914	3.49915	0.000466746	0.00559443	Celf6	1672.42	1694.44	1751.17	1611.79	1803.86	1604.98	1115.63	722.929	1532.51	944.018	1078.77	1689.78	0.260752	YES	POS		YES	NO
ENSRNOG00000054757	1810.39	0.538508	0.153904	3.499	0.000467014	0.00559443	Adcy6	2305.34	2172.04	2023.1	1974.47	2004.17	1928.64	1663.76	1172.11	1764.65	1095.62	1424.03	2067.96	0.221051	YES	POS		YES	NO
ENSRNOG00000028185	948.244	-0.50307	0.143786	-3.49874	0.000467463	0.00559556	Tstd3	705.367	869.594	789.202	717.252	873.612	919.982	1252.4	1363.17	886.859	1105	1151.86	812.502	0.234026	YES	NEG		NO	YES
ENSRNOG00000021891	1383.37	0.312195	0.0892555	3.49777	0.000469167	0.00561041	Zdhhc8	1528.45	1580.64	1521.16	1592.54	1423.16	1356.7	1172.71	1064.84	1338.45	1255.04	1207.76	1500.44	0.129608	NO	POS		NO	NO
ENSRNOG00000038864	102.366	-1.22516	0.35028	-3.49765	0.000469372	0.00561041	AC135409.1	83.3039	77.816	52.1364	55.7188	68.169	62.0711	207.835	254.757	79.7992	82.0545	156.112	66.5359	0.68092	YES	NEG		NO	YES
ENSRNOG00000019283	42.0537	1.1955	0.341884	3.4968	0.000470869	0.00562431	P2ry2	54.3286	67.1163	58.2701	61.7972	44.0477	41.0113	18.3067	8.93885	41.7132	25.0071	23.4915	54.4285	0.461357	YES	POS		YES	NO
ENSRNOG00000018336	131.111	0.852222	0.243754	3.49624	0.000471866	0.00563221	Eps8l2	179.284	124.506	176.855	140.817	181.434	154.069	106.61	72.6281	123.326	51.5771	88.5353	159.494	0.341261	YES	POS		YES	NO
ENSRNOG00000028845	97.4394	0.984127	0.281513	3.49585	0.000472556	0.00563644	Ebf1	105.035	146.878	122.674	163.104	91.2416	100.866	36.6135	45.8116	93.4014	68.7695	61.149	121.633	0.414824	YES	POS		YES	NO
ENSRNOG00000011623	341.139	1.35151	0.38663	3.49563	0.000472942	0.00563703	Rab3c	343.176	398.807	441.626	807.416	412.16	302.597	77.5344	106.149	282.018	239.912	176.403	450.964	0.599014	YES	POS		YES	NO
ENSRNOG00000013280	56.7129	-0.888536	0.254208	-3.49531	0.000473517	0.00563989	Olfm4	43.4629	65.1709	32.713	35.4574	33.5601	43.2281	72.15	93.8579	55.3154	92.2136	78.3842	42.2654	0.410298	YES	NEG		NO	YES
ENSRNOG00000019879	12.4233	-1.94474	0.556578	-3.49411	0.000475644	0.00566081	Sycn	5.43286	3.8908	3.06685	5.06534	6.29252	11.0841	36.6135	20.1124	27.2043	5.4703	22.3501	5.80542	0.934808	YES	NEG		NO	YES
ENSRNOG00000022980	2959.69	-0.422011	0.120784	-3.49394	0.000475947	0.00566081	Sdhd	2433.92	2524.16	2528.1	2364.5	2861	2920.67	3751.8	4028.07	2827.43	3357.2	3491.13	2605.39	0.193841	YES	NEG		NO	YES
ENSRNOG00000042496	355.586	0.532152	0.152329	3.49344	0.000476834	0.00566734	Cyp4f5	387.544	388.107	468.205	418.397	372.308	399.029	310.137	235.762	353.656	222.719	280.569	405.598	0.219754	YES	POS		YES	NO
ENSRNOG00000010838	3870.78	0.254571	0.0729083	3.49166	0.000480037	0.00570138	Araf	3993.15	4042.54	4242.47	4109.01	4199.21	4248.55	3383.51	3092.84	3866.63	3529.91	3468.22	4139.15	0.103653	NO	POS		NO	NO
ENSRNOG00000059225	14.6927	1.62688	0.465993	3.49121	0.000480836	0.00570683	AABR07020987.1	30.7862	20.4267	20.4456	13.1699	24.1213	12.1925	5.38433	2.23471	12.6953	5.4703	6.44617	20.1904	0.622689	YES	POS		YES	NO
ENSRNOG00000046918	942.185	-0.618226	0.177106	-3.49071	0.000481731	0.00571275	Apoo	784.143	721.743	769.778	678.756	803.346	897.814	1301.93	1566.53	817.035	1080.78	1191.57	775.93	0.305987	YES	NEG		NO	YES
ENSRNOG00000059715	2163.84	-0.666683	0.190996	-3.49056	0.000482016	0.00571275	Cc2d2a	2048.19	1792.69	1828.86	1619.9	1470.35	1752.4	2264.65	3661.57	1932.41	3267.33	2781.49	1752.06	0.335174	YES	NEG		NO	YES
ENSRNOG00000009760	3575.53	-0.448233	0.128507	-3.48801	0.000486628	0.00576335	Palm	3327.63	3152.52	3169.07	3169.89	2973.22	2930.64	4181.47	5101.85	3193.78	4555.2	4258.07	3120.5	0.211587	YES	NEG		NO	YES
ENSRNOG00000010090	386.859	-0.53165	0.152465	-3.48702	0.00048843	0.00578062	Ccdc174	368.529	339.472	296.462	313.038	320.919	330.307	453.361	613.428	356.376	476.698	474.966	328.121	0.256337	YES	NEG		NO	YES
ENSRNOG00000010004	52.6372	-0.729039	0.209117	-3.48628	0.000489793	0.00578773	Ripply2	46.1793	35.9899	32.713	46.6011	35.6576	53.2038	67.8426	72.6281	53.5017	82.0545	69.0067	41.7241	0.31902	YES	NEG		NO	YES
ENSRNOG00000043387	36594.4	-0.58426	0.167589	-3.48627	0.000489809	0.00578773	Cpe	25721	28592.5	31935.1	31572.3	32113.9	33080.6	50464.1	59987.5	33895.6	38581.3	45732.1	30502.6	0.289835	YES	NEG		NO	YES
ENSRNOG00000046535	498.396	0.584388	0.167632	3.48613	0.000490065	0.00578773	Ppm1m	593.993	591.402	572.478	527.809	606.18	556.423	507.204	354.202	411.691	262.574	383.918	574.714	0.234681	YES	POS		YES	NO
ENSRNOG00000049213	105.587	1.26176	0.362037	3.48516	0.000491848	0.00580471	Npy2r	91.4532	138.123	170.721	168.169	142.631	116.383	34.4597	22.3471	87.9605	83.6175	57.0962	137.913	0.485881	YES	POS		YES	NO
ENSRNOG00000018502	595.734	-0.490205	0.140694	-3.4842	0.00049361	0.00582141	Mon1a	535.137	494.132	503.985	488.299	546.401	506.545	794.727	896.119	555.874	636.118	720.71	512.416	0.235665	YES	NEG		NO	YES
ENSRNOG00000000977	2063.64	0.254226	0.072977	3.48365	0.000494632	0.00582461	Pnpla6	2272.75	2206.08	2289.91	2249.01	2147.85	2073.84	1795.14	1679.39	2048.48	1873.97	1849.24	2206.57	0.103771	NO	POS		NO	NO
ENSRNOG00000004063	99.1002	1.11807	0.32096	3.48351	0.000494885	0.00582461	Sh3pxd2b	111.374	122.56	150.275	164.117	112.217	98.6487	35.5366	31.286	102.469	62.5177	57.9524	126.532	0.4476	YES	POS		YES	NO
ENSRNOG00000032136	263.845	-0.670469	0.19247	-3.48349	0.000494922	0.00582461	Cdc42ep3	235.424	241.23	192.189	189.444	200.312	221.683	298.292	389.957	227.609	442.313	339.543	213.38	0.329587	YES	NEG		NO	YES
ENSRNOG00000059386	499.393	-0.614486	0.176533	-3.48086	0.000499799	0.00587789	Nudt19	412.898	427.015	360.866	421.436	394.332	453.341	764.575	793.323	459.752	506.394	631.011	411.648	0.305499	YES	NEG		NO	YES
ENSRNOG00000020093	118.336	-1.31485	0.377757	-3.48067	0.000500154	0.00587795	LOC100360573	57.9505	88.5157	71.5598	47.6142	87.0466	91.9982	232.603	320.681	86.1469	99.2469	184.669	74.1142	0.738842	YES	NEG		NO	YES
ENSRNOG00000055371	4981.43	-0.47597	0.136779	-3.47986	0.000501677	0.00589172	Sptbn4	5234.56	4299.33	4362.08	4106.98	3878.29	3965.9	5440.33	6635.98	4862.31	7028.56	5991.79	4307.86	0.222726	YES	NEG		NO	YES
ENSRNOG00000004411	147.567	-0.845081	0.242887	-3.47931	0.000502698	0.00589959	Tspan8	122.239	96.2973	108.362	78.0063	140.533	125.251	254.14	237.997	194.057	118.784	201.245	111.781	0.40859	YES	NEG		NO	YES
ENSRNOG00000013364	155.966	0.565514	0.162559	3.47883	0.00050361	0.00590616	Hey2	167.513	144.932	230.013	208.692	154.167	169.587	118.455	131.848	118.792	115.658	121.188	179.151	0.250176	YES	POS		YES	NO
ENSRNOG00000004302	70.2867	-1.00896	0.290056	-3.4785	0.000504226	0.00590926	Pah	59.7615	59.3347	43.9581	51.6665	35.6576	48.7702	148.608	112.853	90.6809	51.5771	100.93	49.8581	0.511766	YES	NEG		NO	YES
ENSRNOG00000031916	91.2854	0.670537	0.19281	3.47772	0.000505702	0.00592243	Timeless	101.413	126.451	141.075	86.1108	97.5341	90.8898	67.8426	59.2199	79.7992	62.5177	67.3448	107.246	0.292613	YES	POS		YES	NO
ENSRNOG00000021663	1502.18	-0.418299	0.120356	-3.47552	0.000509869	0.00596707	RGD1561849	1439.71	1461	1287.05	1369.67	1261.65	1122.82	1672.37	2154.26	1639.51	1613.74	1769.97	1323.65	0.193026	YES	NEG		NO	YES
ENSRNOG00000016967	101.297	-0.669523	0.192721	-3.47405	0.000512661	0.00599373	Hfe	78.7765	72.9525	84.8494	56.7318	98.5829	100.866	108.763	129.613	122.419	159.42	130.054	82.1264	0.299009	YES	NEG		NO	YES
ENSRNOG00000052564	5746.87	0.799621	0.230177	3.47395	0.000512861	0.00599373	Gpx3	7503.69	6413.98	6522.16	5731.94	7763.93	7617.01	5376.79	3409.05	4902.21	2227.98	3979.01	6925.45	0.319789	YES	POS		YES	NO
ENSRNOG00000030352	38.9136	1.29768	0.373599	3.47345	0.000513808	0.00600062	Pcdhga9	46.1793	38.908	62.3592	74.9671	47.1939	37.686	11.8455	8.93885	29.0179	32.0403	20.4607	51.2156	0.524469	YES	POS		YES	NO
ENSRNOG00000061328	37.5667	1.3179	0.379462	3.47307	0.000514537	0.00600496	Pag1	48.8958	43.7715	55.2032	67.8756	46.1452	35.4692	10.7687	7.82149	36.2724	23.4441	19.5767	49.5601	0.508061	YES	POS		YES	NO
ENSRNOG00000004980	451.345	-0.644061	0.185475	-3.4725	0.000515628	0.00600517	Rangrf	365.813	347.254	357.799	317.09	411.112	410.113	697.809	734.103	437.082	435.28	576.068	368.197	0.321413	YES	NEG		NO	YES
ENSRNOG00000043033	208.062	-0.555109	0.159856	-3.47255	0.00051553	0.00600517	Lace1	161.175	159.523	189.122	175.261	175.142	189.539	285.37	326.268	200.405	218.812	257.714	174.96	0.265866	YES	NEG		NO	YES
ENSRNOG00000058790	2942.23	0.310739	0.0894834	3.47259	0.000515458	0.00600517	Fam120b	2944.61	3229.36	3273.35	3454.56	3260.58	2976.09	2697.55	2194.49	2750.35	2641.37	2570.94	3189.76	0.129342	NO	POS		NO	NO
ENSRNOG00000024899	13.8912	-1.25411	0.361201	-3.47206	0.000516482	0.00601094	Cxcl13	9.96025	5.8362	4.08913	8.10455	12.585	13.301	16.153	24.5818	20.8566	23.4441	21.2589	8.97935	0.520851	YES	NEG		NO	YES
ENSRNOG00000011228	190.563	0.530142	0.152736	3.47098	0.000518563	0.00603099	Layn	220.031	202.322	216.724	218.823	216.043	229.441	149.684	140.787	197.684	114.095	150.563	217.231	0.212059	YES	POS		YES	NO
ENSRNOG00000011156	13581.4	0.429194	0.123686	3.47003	0.000520407	0.00604825	Clstn3	14129.1	14849.2	15607.2	15958.9	15965.2	14330.7	11478.3	8623.75	13528.7	11343.1	11243.5	15140	0.176851	YES	POS		YES	NO
ENSRNOG00000002440	400.552	-0.297871	0.0858531	-3.46954	0.00052135	0.00605248	Ralb	366.718	373.517	373.133	335.326	371.259	381.294	459.822	469.289	400.81	474.353	451.069	366.874	0.122857	NO	NEG		NO	NO
ENSRNOG00000002928	4407.08	-0.709119	0.204388	-3.46947	0.000521492	0.00605248	Guk1	3443.53	3521.17	3485.98	2849.76	4119.51	3666.63	6787.49	7830.43	3996.31	4369.99	5746.05	3514.43	0.364104	YES	NEG		NO	YES
ENSRNOG00000002575	633.752	-0.742562	0.214127	-3.46785	0.000524635	0.00608236	Sap30l	502.54	522.34	417.091	466.011	558.986	527.604	999.332	1160.93	567.663	615.018	835.736	499.095	0.385737	YES	NEG		NO	YES
ENSRNOG00000006283	1619.99	-0.785056	0.226386	-3.46777	0.000524791	0.00608236	LOC100362400	1463.25	1285.91	1114.29	1085	1364.43	1224.8	2775.08	2933.06	1516.19	1437.91	2165.56	1256.28	0.411625	YES	NEG		NO	YES
ENSRNOG00000005749	491.984	0.346955	0.100062	3.46741	0.000525494	0.00608631	Foxred2	580.411	535.958	576.567	544.018	499.207	492.135	463.052	359.789	438.896	429.809	422.887	538.049	0.143188	NO	POS		NO	NO
ENSRNOG00000025619	924.409	-0.861204	0.248404	-3.46695	0.000526407	0.00609126	Ap1g2	891.895	797.614	664.483	536.926	637.642	651.747	1099.48	1757.6	705.498	1501.21	1265.95	696.718	0.441174	YES	NEG		NO	YES
ENSRNOG00000052134	345.121	-0.516594	0.149011	-3.46682	0.000526647	0.00609126	Pigy	283.414	255.82	303.618	342.417	289.456	290.404	441.515	529.627	332.799	382.14	421.52	294.188	0.24522	YES	NEG		NO	YES
ENSRNOG00000042394	17.6305	2.37105	0.684138	3.46575	0.000528746	0.00611133	LOC100911639	20.826	20.4267	31.6907	38.4966	25.1701	19.9514	1.07687	0	16.3226	2.34441	4.93596	26.0936	0.7404	YES	POS		YES	NO
ENSRNOG00000001009	859.499	-0.718064	0.207228	-3.46509	0.000530047	0.00612216	Bri3	721.665	688.672	602.124	569.344	778.175	738.203	1412.85	1448.09	748.118	887.752	1124.2	683.031	0.365003	YES	NEG		NO	YES
ENSRNOG00000050450	43.5405	-1.34629	0.388592	-3.46453	0.000531153	0.00613071	LOC100911951	24.4479	22.3721	20.4456	38.4966	22.0238	34.3608	35.5366	63.6893	43.5268	130.506	68.3146	27.0245	0.763718	YES	NEG		NO	YES
ENSRNOG00000001443	1392.43	0.693543	0.2002	3.46425	0.000531717	0.00613301	Rhbdd2	1590.02	1567.99	1738.9	1678.65	1765.05	1520.74	953.027	616.78	1443.64	1049.52	1015.74	1643.56	0.277326	YES	POS		YES	NO
ENSRNOG00000013237	10.1623	2.15813	0.623058	3.46376	0.000532676	0.00613984	Pou6f2	15.3931	19.454	15.3342	22.2875	10.4875	5.54206	4.30746	0	7.25447	1.56294	3.28122	14.7497	0.754331	YES	POS		YES	NO
ENSRNOG00000014025	13051.8	0.324993	0.093832	3.46356	0.000533073	0.00614022	Rasgrf1	12722	14144	15791.2	15347	14667.9	12511.8	11336.2	10713.2	12342.6	10942.2	11333.5	14197.3	0.140682	NO	POS		NO	NO
ENSRNOG00000019494	538.375	-0.819105	0.236546	-3.46277	0.000534642	0.00615097	Psmb10	398.41	418.261	388.467	358.626	424.745	484.376	890.568	1046.96	455.218	518.116	727.716	412.148	0.435456	YES	NEG		NO	YES
ENSRNOG00000020385	836.882	0.335358	0.0968481	3.46272	0.00053474	0.00615097	Fads3	887.368	886.13	910.853	902.644	954.366	934.392	820.572	615.663	787.11	669.721	723.267	912.625	0.136651	NO	POS		NO	NO
ENSRNOG00000001873	715.43	1.26818	0.366314	3.462	0.000536184	0.00615553	P2rx6	1001.46	869.594	1043.75	792.22	868.368	1027.5	596.584	234.645	591.24	128.943	387.853	933.815	0.452858	YES	POS		YES	NO
ENSRNOG00000014846	3093.95	-0.428367	0.123735	-3.46197	0.000536236	0.00615553	Anp32a	2893	2608.78	2698.83	2560.02	2734.1	2812.04	3958.56	4330.87	2793.88	3549.44	3658.19	2717.8	0.201586	YES	NEG		NO	YES
ENSRNOG00000054493	127.352	-1.69736	0.490269	-3.4621	0.00053598	0.00615553	Rmrp	95.0751	92.4065	47.025	33.4313	75.5103	58.7459	228.296	464.82	113.351	64.8621	217.832	67.0323	1.02416	YES	NEG		NO	YES
ENSRNOG00000013641	137.226	1.29735	0.374821	3.46126	0.000537652	0.00616757	Myo7a	179.284	179.949	185.033	184.378	170.947	179.563	109.84	36.8727	120.606	25.7886	73.2768	179.859	0.451494	YES	POS		YES	NO
ENSRNOG00000021237	3274.27	1.10142	0.318297	3.46035	0.000539473	0.00618423	RGD1565616	4394.28	4374.23	4401.95	4561.85	3627.64	3622.29	1226.55	887.181	3419.58	2227.19	1940.13	4163.71	0.415388	YES	POS		YES	NO
ENSRNOG00000006857	99.6058	0.774012	0.223806	3.4584	0.000543396	0.00621506	Ndnf	80.5875	144.932	138.008	131.699	103.827	118.6	55.997	56.9851	94.3082	71.1139	69.6011	119.609	0.332261	YES	POS		YES	NO
ENSRNOG00000015953	2071.01	0.310161	0.0897057	3.45754	0.000545123	0.00621506	Oaz2	2098.9	2131.19	2310.36	2315.87	2315.65	2299.96	1713.29	1568.77	2014.93	1941.18	1809.54	2245.32	0.128169	NO	POS		NO	NO
ENSRNOG00000017403	66.3818	-0.675799	0.195421	-3.45818	0.000543846	0.00621506	Apobr	59.7615	45.7169	49.0695	53.6926	51.3889	60.9627	88.303	111.736	63.4766	79.7101	85.8063	53.432	0.313965	YES	NEG		NO	YES
ENSRNOG00000017674	1513.47	-0.245162	0.0709047	-3.45762	0.000544966	0.00621506	Ctcf	1435.18	1425.98	1359.64	1438.56	1383.31	1411.01	1599.15	1819.06	1510.74	1752.06	1670.25	1408.94	0.105202	NO	NEG		NO	NO
ENSRNOG00000033765	9675	-0.602277	0.174179	-3.45781	0.000544584	0.00621506	Eif1	8142.96	8054.93	7327.72	7210.01	8339.69	9008.07	14052	15656.4	8387.99	10570.2	12166.6	8013.9	0.300708	YES	NEG		NO	YES
ENSRNOG00000046155	65.802	-0.956051	0.276481	-3.45793	0.000544343	0.00621506	LOC498675	56.1396	52.5258	49.0695	37.4835	42.9989	47.6617	128.147	122.909	56.2222	64.8621	93.0351	47.6465	0.492218	YES	NEG		NO	YES
ENSRNOG00000048209	11.1096	2.27341	0.657446	3.45794	0.000544332	0.00621506	Eps8l3	14.4876	6.8089	11.2451	5.06534	36.7064	23.2767	4.30746	3.35207	2.72043	3.12589	3.37646	16.265	0.999753	YES	POS		YES	NO
ENSRNOG00000052546	33.1543	-1.19827	0.346552	-3.45768	0.000544852	0.00621506	AABR07032787.1	25.3534	29.181	13.2897	15.196	23.0726	24.3851	58.1508	75.9802	26.2975	40.6365	50.2662	21.7463	0.597699	YES	NEG		NO	YES
ENSRNOG00000052013	203.795	-1.2115	0.350625	-3.45525	0.000549791	0.00626404	SNORD81	163.891	142.014	98.1391	124.607	113.265	158.503	417.824	491.637	123.326	204.746	309.383	133.403	0.670862	YES	NEG		NO	YES
ENSRNOG00000001336	205.852	-0.584379	0.169159	-3.45462	0.000551065	0.00627429	Orai1	160.269	162.441	164.587	158.039	206.605	176.238	306.907	310.625	204.939	207.871	257.586	171.363	0.280577	YES	NEG		NO	YES
ENSRNOG00000007433	2413.94	0.38661	0.111934	3.4539	0.000552541	0.00628069	Cyb561	2569.74	2487.19	2738.69	2587.38	2872.54	2730.02	2433.72	1862.63	2155.49	1702.05	2038.47	2664.26	0.16064	YES	POS		YES	NO
ENSRNOG00000016044	5.46358	2.80855	0.8132	3.4537	0.000552943	0.00628069	Mab21l3	9.96025	7.7816	11.2451	7.09148	10.4875	3.32524	0	1.11736	3.62724	0	1.18615	8.3152	0.803494	YES	POS		YES	NO
ENSRNOG00000018129	2885.71	-0.653951	0.189337	-3.4539	0.000552533	0.00628069	Ndufab1	2438.45	2427.86	2098.75	1987.64	2574.69	2554.89	4441	4787.87	2594.38	2951.62	3693.72	2347.05	0.330129	YES	NEG		NO	YES
ENSRNOG00000018552	737.093	-0.382441	0.110736	-3.45362	0.000553123	0.00628069	Slc25a38	619.346	645.873	643.016	627.089	699.519	707.167	984.256	941.931	729.075	773.657	857.23	657.002	0.175085	YES	NEG		NO	YES
ENSRNOG00000008431	3158.74	0.490473	0.142067	3.45242	0.000555588	0.00630017	Gabbr2	3277.83	3246.87	3940.9	4349.1	3533.25	3074.74	2546.79	2153.14	3097.66	2367.08	2541.17	3570.45	0.216631	YES	POS		YES	NO
ENSRNOG00000054371	2598.88	-0.65998	0.191157	-3.45255	0.000555316	0.00630017	Prkcg	2365.11	2194.41	2235.73	1935.97	2077.58	1847.72	2889.23	3963.26	2158.21	4321.54	3333.06	2109.42	0.332814	YES	NEG		NO	YES
ENSRNOG00000060105	733.445	0.926483	0.268426	3.45154	0.000557392	0.00631636	Astn2	797.725	847.222	989.569	1095.13	918.709	782.539	456.591	229.058	749.024	468.883	475.889	905.148	0.366837	YES	POS		YES	NO
ENSRNOG00000057406	7.09256	1.93798	0.561556	3.45109	0.000558332	0.00632274	AABR07048321.1	11.7712	10.6997	9.20054	6.07841	12.585	9.97571	4.30746	1.11736	3.62724	1.56294	2.65375	10.0518	0.603509	YES	POS		YES	NO
ENSRNOG00000021209	570.234	-0.625403	0.181324	-3.4491	0.000562467	0.00636528	Polr3gl	529.704	425.07	467.183	389.018	483.476	515.412	795.804	956.457	520.508	619.707	723.119	468.31	0.310242	YES	NEG		NO	YES
ENSRNOG00000002848	1569.04	0.49564	0.143744	3.44807	0.000564611	0.00637776	Maoa	1593.64	1774.2	1824.77	1955.22	1774.49	1733.56	1012.25	1034.67	1537.95	1449.63	1258.63	1775.98	0.205676	YES	POS		YES	NO
ENSRNOG00000010855	670	-0.613673	0.177965	-3.44828	0.000564179	0.00637776	Mrpl57	593.088	483.432	528.52	501.469	609.326	599.651	961.642	1083.84	579.451	759.59	846.13	552.581	0.302753	YES	NEG		NO	YES
ENSRNOG00000025030	369.962	-0.631314	0.183094	-3.44802	0.000564709	0.00637776	Dffb	333.216	326.827	298.506	269.476	272.676	318.114	485.667	634.658	317.383	443.094	470.201	303.136	0.314873	YES	NEG		NO	YES
ENSRNOG00000007258	27.7751	-0.867594	0.251991	-3.44295	0.000575401	0.00647722	Sbspon	19.9205	22.3721	19.4234	26.3398	16.7801	19.9514	32.306	50.281	39.8996	30.4774	38.241	20.7979	0.38444	YES	NEG		NO	YES
ENSRNOG00000018184	2552.41	-0.321862	0.093485	-3.44293	0.000575444	0.00647722	Tpm1	2273.65	2426.89	2325.69	2173.03	2390.11	2332.1	2906.46	3262.68	2413.93	3019.61	2900.67	2320.25	0.144893	NO	NEG		NO	NO
ENSRNOG00000023020	1089.27	-0.75052	0.217983	-3.44302	0.000575253	0.00647722	Fdx1l	921.776	801.505	767.734	733.462	996.316	912.224	1783.29	1944.2	935.827	1096.4	1439.93	855.503	0.389132	YES	NEG		NO	YES
ENSRNOG00000046984	2557.02	-0.386853	0.11234	-3.4436	0.000574022	0.00647722	St6galnac6	2239.24	2186.63	2392.14	2284.47	2279.99	2276.68	3232.75	3547.6	2467.43	2663.26	2977.76	2276.53	0.182139	YES	NEG		NO	YES
ENSRNOG00000051507	387.121	-0.565601	0.164274	-3.44302	0.000575247	0.00647722	Azin2	331.405	320.991	342.465	332.286	307.285	314.789	414.593	525.157	350.028	632.21	480.497	324.87	0.279463	YES	NEG		NO	YES
ENSRNOG00000013243	19.2314	1.5188	0.441332	3.44141	0.00057868	0.00650928	Fndc11	34.4081	21.3994	32.713	18.2352	20.9751	27.7103	20.4605	4.46942	7.25447	4.68883	9.2183	25.9069	0.566192	YES	POS		YES	NO
ENSRNOG00000012172	99.8291	-0.603728	0.175485	-3.44034	0.000580982	0.00653079	Spi1	84.2094	72.9525	95.0722	79.0193	90.1928	73.1552	122.763	166.486	109.724	104.717	125.922	82.4336	0.285624	YES	NEG		NO	YES
ENSRNOG00000051189	128.292	0.584051	0.169817	3.43929	0.000583233	0.00655172	Rn50_X_0714.1	157.553	140.069	157.431	151.96	125.85	156.286	77.5344	86.0364	133.301	96.9025	98.4435	148.192	0.240475	YES	POS		YES	NO
ENSRNOG00000008849	15.3626	-1.59906	0.465032	-3.4386	0.000584723	0.00655968	Guca2a	16.2986	6.8089	4.08913	9.11762	5.24377	8.8673	25.8448	41.3422	11.7885	24.2256	25.8003	8.40422	0.770451	YES	NEG		NO	YES
ENSRNOG00000030101	286.044	-1.13137	0.329007	-3.43875	0.000584408	0.00655968	Traip	270.738	169.25	199.345	172.222	169.898	180.671	313.368	698.347	178.641	507.957	424.578	193.687	0.628045	YES	NEG		NO	YES
ENSRNOG00000011646	218.365	-1.06937	0.311057	-3.43784	0.000586366	0.00656496	Rem2	191.961	161.468	110.406	142.843	138.436	165.153	220.758	421.243	152.344	479.042	318.347	151.711	0.579243	YES	NEG		NO	YES
ENSRNOG00000019342	331.514	-0.974531	0.283458	-3.43801	0.00058601	0.00656496	Sult1a1	202.827	173.141	208.546	181.339	395.38	273.778	553.509	520.688	533.204	272.734	470.034	239.168	0.467233	YES	NEG		NO	YES
ENSRNOG00000021817	346.151	-0.424598	0.123507	-3.43785	0.000586354	0.00656496	Irak2	311.484	302.51	285.217	302.907	293.651	331.415	337.059	479.346	365.444	452.472	408.58	304.531	0.195373	YES	NEG		NO	YES
ENSRNOG00000015232	491.596	0.316973	0.0922134	3.43738	0.000587362	0.00657172	Pip5k1b	499.823	584.593	524.431	550.096	553.742	489.918	435.054	394.427	475.168	408.71	428.34	533.767	0.130182	NO	POS		NO	NO
ENSRNOG00000035596	9.18125	1.58263	0.460469	3.437	0.000588206	0.00657679	Mir207	11.7712	11.6724	15.3342	12.1568	11.5363	13.301	3.2306	1.11736	5.44086	6.25177	4.01015	12.6287	0.520016	YES	POS		YES	NO
ENSRNOG00000005615	475.052	-0.485179	0.141178	-3.43665	0.000588962	0.00658086	Gadd45a	470.848	365.735	383.356	370.783	421.599	443.365	677.349	641.362	469.727	506.394	573.708	409.281	0.227048	YES	NEG		NO	YES
ENSRNOG00000027161	262.69	-0.533809	0.155355	-3.43605	0.000590264	0.00659102	RGD1359158	218.22	246.093	206.501	205.653	218.141	240.526	385.518	381.018	249.373	275.859	322.942	222.522	0.255613	YES	NEG		NO	YES
ENSRNOG00000008810	5517.51	-0.490868	0.142891	-3.43525	0.000591998	0.00660599	Nsmf	5519.79	4826.54	4611.51	4403.81	4522.23	4601.02	6816.56	8490.79	5133.45	6249.43	6672.56	4747.48	0.238464	YES	NEG		NO	YES
ENSRNOG00000017309	18685.7	-0.407778	0.118732	-3.43443	0.000593797	0.00661488	Rsrp1	17461.2	16705.1	16523.1	14537.5	15369.5	18560.4	22381.6	25828.8	17944.8	21544.4	21924.9	16526.2	0.188557	YES	NEG		NO	YES
ENSRNOG00000021521	85.0683	-0.578096	0.168316	-3.43458	0.000593469	0.00661488	Chst5	71.5327	72.9525	55.2032	78.0063	57.6815	90.8898	101.225	113.97	111.538	97.6839	106.104	71.0443	0.24819	YES	NEG		NO	YES
ENSRNOG00000052637	409.164	-0.337456	0.0982591	-3.43435	0.000593976	0.00661488	Samd1	378.489	376.435	398.69	328.234	386.99	352.475	460.899	475.994	415.319	518.116	467.582	370.219	0.144424	NO	NEG		NO	NO
ENSRNOG00000005618	562.801	-0.713332	0.207734	-3.43387	0.000595025	0.00661655	Fmc1	440.967	497.05	411.98	380.914	484.524	472.184	909.952	972.1	487.863	570.474	735.097	447.936	0.366565	YES	NEG		NO	YES
ENSRNOG00000046000	5526.34	-0.748832	0.21808	-3.43374	0.000595308	0.00661655	Clasrp	5185.67	4639.78	4153.53	3536.62	4072.31	4474.66	9530.27	9428.25	5181.51	5060.81	7300.21	4343.76	0.388837	YES	NEG		NO	YES
ENSRNOG00000049615	19.9021	1.12551	0.327778	3.43376	0.000595265	0.00661655	Fam228b	28.0698	18.4813	26.5793	28.3659	25.1701	26.6019	10.7687	4.46942	17.2294	13.285	11.4381	25.5447	0.420424	YES	POS		YES	NO
ENSRNOG00000011589	3556.65	-0.426752	0.124309	-3.433	0.000596934	0.00663023	Camk2d	3071.38	3168.08	3068.89	3348.19	3069.7	3032.62	3646.27	4273.89	3549.25	5338.23	4201.91	3126.48	0.206954	YES	NEG		NO	YES
ENSRNOG00000008519	845.981	-0.28588	0.0832802	-3.43275	0.000597486	0.00663197	RGD1309079	833.944	761.624	702.308	813.494	712.104	843.502	890.568	982.156	955.777	964.336	948.209	777.829	0.120471	NO	NEG		NO	NO
ENSRNOG00000005933	160.177	1.51556	0.441526	3.43254	0.000597956	0.00663281	Yap1	210.071	228.584	252.504	261.372	169.898	177.346	31.2291	24.5818	164.132	82.0545	75.4995	216.629	0.540487	YES	POS		YES	NO
ENSRNOG00000012136	958.578	-0.462468	0.134741	-3.43227	0.000598544	0.00663495	Mrps30	852.959	860.839	766.712	807.416	824.321	882.296	1221.17	1419.04	874.164	1076.87	1147.81	832.424	0.221657	YES	NEG		NO	YES
ENSRNOG00000001239	1478.79	-0.574875	0.167536	-3.43135	0.000600595	0.00664453	Ddt	1084.76	1204.2	1217.54	1223.79	1300.45	1387.73	2230.19	2276.05	1401.02	1462.13	1842.35	1236.41	0.286065	YES	NEG		NO	YES
ENSRNOG00000012164	4009.6	-0.366835	0.106903	-3.43147	0.000600328	0.00664453	Plppr2	4080.99	3670	3442.02	3389.73	3546.89	3429.43	4983.74	4970	3745.12	4838.09	4634.24	3593.17	0.166375	NO	NEG		NO	NO
ENSRNOG00000043128	2182.46	0.512689	0.149404	3.43157	0.000600103	0.00664453	Armcx4	2280.9	2517.35	2694.74	2813.29	2123.73	2446.27	1601.3	1317.36	2134.63	1895.07	1737.09	2479.38	0.217411	YES	POS		YES	NO
ENSRNOG00000007098	187.354	-0.475438	0.138575	-3.43091	0.00060156	0.00665082	Gtpbp10	171.135	153.687	168.677	151.96	148.923	177.346	216.45	269.283	177.735	238.349	225.454	161.955	0.216642	YES	NEG		NO	YES
ENSRNOG00000046469	73.4183	0.889806	0.25937	3.43065	0.000602143	0.00665289	Zfp300	95.0751	86.5703	90.9831	85.0977	83.9003	99.7571	29.0754	31.286	76.172	56.266	48.1998	90.2306	0.349735	YES	POS		YES	NO
ENSRNOG00000005185	424.42	0.688996	0.200864	3.43016	0.000603235	0.00665673	Nxph3	444.589	498.995	529.542	484.247	600.936	443.365	445.823	242.466	329.172	225.064	310.631	500.279	0.288029	YES	POS		YES	NO
ENSRNOG00000007133	3126.86	0.252418	0.0735883	3.43013	0.000603283	0.00665673	Plxnb2	3659.94	3234.23	3428.73	3396.82	3254.28	3071.41	2875.23	2857.08	2930.81	2560.1	2805.8	3340.9	0.10525	NO	POS		NO	NO
ENSRNOG00000057020	19.9137	1.85539	0.540955	3.42985	0.000603917	0.00665934	LOC102547937	42.5574	26.2629	26.5793	24.3136	15.7313	32.144	17.2299	4.46942	9.06809	0.781472	7.88721	27.9314	0.651163	YES	POS		YES	NO
ENSRNOG00000024470	470.948	0.856079	0.249619	3.42955	0.00060459	0.00666239	Lman1	492.58	582.647	620.525	663.56	544.303	539.797	211.066	200.007	492.397	362.603	316.518	573.902	0.343615	YES	POS		YES	NO
ENSRNOG00000032447	140.769	0.95802	0.279412	3.4287	0.000606485	0.00667889	Zfp641	194.678	192.595	190.144	172.222	148.923	150.744	67.8426	43.5769	141.462	105.499	89.5951	174.884	0.375858	YES	POS		YES	NO
ENSRNOG00000006364	3528.34	-0.313892	0.0915766	-3.42764	0.000608855	0.0067006	Dld	2998.94	3078.6	3158.85	3195.22	3403.21	3458.25	4011.33	4591.22	3503.91	3883.91	3997.59	3215.51	0.141413	NO	NEG		NO	NO
ENSRNOG00000008428	575.978	-1.3621	0.397414	-3.42741	0.00060936	0.00670177	Drd2	262.588	364.762	466.161	358.626	383.844	287.079	475.975	730.751	432.548	1997.44	909.179	353.843	0.896109	YES	NEG		NO	YES
ENSRNOG00000012787	687.775	-0.433948	0.126624	-3.42707	0.000610139	0.00670594	Tmem164	558.679	573.893	622.57	631.142	608.277	626.253	696.732	804.496	721.82	1033.89	814.234	603.469	0.206678	YES	NEG		NO	YES
ENSRNOG00000000587	783.226	-0.63573	0.185547	-3.42626	0.000611957	0.00672098	Rpf2	740.68	651.709	557.144	570.358	618.765	707.167	1135.02	1297.25	682.827	871.341	996.609	640.97	0.316825	YES	NEG		NO	YES
ENSRNOG00000026676	14.3172	1.76312	0.514621	3.42606	0.00061241	0.00672098	LOC500567	29.8807	8.7543	14.312	29.379	23.0726	14.4094	8.61493	1.11736	8.16128	5.4703	5.84097	19.968	0.698309	YES	POS		YES	NO
ENSRNOG00000038951	1428.18	-0.853162	0.249031	-3.42593	0.000612708	0.00672098	Cox17	1335.58	1065.11	958.901	819.572	1171.46	1127.26	2321.72	2855.96	1225.1	1401.18	1950.99	1079.65	0.45296	YES	NEG		NO	YES
ENSRNOG00000016128	885.956	-0.388214	0.113345	-3.42507	0.000614633	0.0067377	Lrrc14	823.079	736.334	794.313	744.605	800.199	831.309	1029.48	1243.62	846.96	1009.66	1032.43	788.307	0.180598	YES	NEG		NO	YES
ENSRNOG00000003925	22.5125	1.32034	0.385607	3.42406	0.000616926	0.00675842	Hhat	38.03	25.2902	29.6462	43.5619	16.7801	24.3851	11.8455	7.82149	19.9498	7.81472	11.8579	29.6156	0.540196	YES	POS		YES	NO
ENSRNOG00000021233	1510.39	-0.560736	0.163779	-3.42373	0.000617673	0.00676219	Itpa	1302.08	1268.4	1187.89	1142.74	1328.77	1384.41	2104.2	2303.99	1255.93	1825.52	1872.41	1269.05	0.273556	YES	NEG		NO	YES
ENSRNOG00000051377	785.25	-0.333367	0.0974251	-3.42178	0.000622125	0.0068065	Zfp874b	718.043	732.443	639.949	640.259	805.443	730.444	928.259	972.1	807.967	877.593	896.479	711.097	0.14536	NO	NEG		NO	NO
ENSRNOG00000011148	2452.03	-0.365586	0.106896	-3.42003	0.000626135	0.00684146	Ssr3	2041.85	2028.08	2132.48	2130.48	2343.97	2512.77	2889.23	3279.44	2484.66	2677.32	2832.66	2198.27	0.166296	NO	NEG		NO	NO
ENSRNOG00000042821	4293.66	0.287668	0.0841086	3.4202	0.000625745	0.00684146	Cd59	3972.33	4584.33	4515.42	4685.44	4891.39	5123.08	3744.26	3632.52	4028.95	3758.88	3791.15	4628.67	0.1235	NO	POS		NO	NO
ENSRNOG00000018039	10988.8	-0.389835	0.113993	-3.41982	0.000626621	0.00684231	Sncb	9665.97	10412.8	9659.54	8542.19	10790.6	9581.12	14712.1	13840.7	10645.9	12037	12808.9	9775.37	0.179633	YES	NEG		NO	YES
ENSRNOG00000058847	11.8739	-2.0788	0.607921	-3.41953	0.000627303	0.00684531	AABR07044001.4	4.52739	13.6178	1.02228	3.03921	4.19502	4.43365	18.3067	42.4595	15.4158	11.7221	21.976	5.13922	1.03396	YES	NEG		NO	YES
ENSRNOG00000036742	6265.4	-0.300385	0.0878595	-3.41893	0.000628687	0.00685151	Uqcrc2	5286.18	5550.23	5755.45	5789.69	5970.56	6054.15	6848.87	8030.44	6167.21	7201.26	7061.94	5734.37	0.134902	NO	NEG		NO	NO
ENSRNOG00000054224	375.143	-0.574479	0.168024	-3.41903	0.000628456	0.00685151	Bloc1s4	356.758	310.291	284.194	274.542	327.211	328.09	520.126	587.729	331.892	430.591	467.585	313.514	0.279019	YES	NEG		NO	YES
ENSRNOG00000011284	43.2026	0.968495	0.283467	3.4166	0.000634079	0.00690579	Sgms2	38.03	52.5258	59.2924	73.954	44.0477	55.4206	19.3836	18.995	39.8996	30.4774	27.1889	53.8784	0.407861	YES	POS		YES	NO
ENSRNOG00000018613	18.1148	-1.61755	0.473507	-3.41612	0.000635212	0.00691365	Crip3	11.7712	9.727	12.2674	7.09148	6.29252	12.1925	31.2291	45.8116	7.25447	37.5106	30.4515	9.89035	0.796663	YES	NEG		NO	YES
ENSRNOG00000000728	164.916	-0.979932	0.286924	-3.4153	0.000637124	0.0069274	Clic2	134.011	114.779	113.473	104.346	119.558	125.251	318.752	343.028	125.14	150.824	234.436	118.57	0.536997	YES	NEG		NO	YES
ENSRNOG00000006549	165.31	0.932182	0.272949	3.41522	0.000637301	0.0069274	Fndc9	212.787	189.676	201.39	201.601	222.336	198.406	90.4568	51.3984	179.548	105.499	106.726	204.366	0.36168	YES	POS		YES	NO
ENSRNOG00000008337	197.509	0.595988	0.174529	3.41484	0.0006382	0.00692935	Gjd2	217.315	232.475	221.835	243.136	234.921	222.791	134.608	101.679	202.218	164.109	150.654	228.746	0.242258	YES	POS		YES	NO
ENSRNOG00000011820	9.52895	1.64812	0.482641	3.41479	0.000638306	0.00692935	Acpp	16.2986	13.6178	15.3342	12.1568	9.43879	12.1925	4.30746	0	7.25447	4.68883	4.06269	13.1731	0.560704	YES	POS		YES	NO
ENSRNOG00000007422	742.596	0.624647	0.182958	3.41415	0.000639809	0.00693223	Vav2	861.109	890.993	955.834	790.193	843.198	842.394	666.58	455.881	734.515	385.265	560.561	863.953	0.253771	YES	POS		YES	NO
ENSRNOG00000024852	12750.8	0.385782	0.112986	3.41442	0.000639183	0.00693223	Tmx4	12696.6	13214.1	13957.2	14831.3	15521.6	14208.7	11647.4	9038.29	12497.6	9894.99	10769.6	14071.6	0.163309	YES	POS		YES	NO
ENSRNOG00000054549	876.827	0.8128	0.238061	3.41425	0.000639581	0.00693223	Lss	986.97	1080.67	1184.83	1136.66	952.269	1016.41	430.746	362.023	882.325	735.365	602.615	1059.64	0.323758	YES	POS		YES	NO
ENSRNOG00000016213	1643.3	-0.402048	0.117777	-3.41365	0.000640996	0.00694061	Ssbp2	1422.5	1457.1	1522.18	1401.07	1500.77	1433.18	1810.21	2174.37	1507.12	2204.53	1924.06	1456.13	0.188618	YES	NEG		NO	YES
ENSRNOG00000017801	5526.31	-0.39283	0.115106	-3.41276	0.000643075	0.00695539	Atf4	5024.49	5117.37	4617.65	4521.32	4961.66	5223.95	7093.32	7577.91	5430.88	5694.58	6449.17	4911.07	0.184605	YES	NEG		NO	YES
ENSRNOG00000048980	5707.28	0.406223	0.119032	3.41272	0.000643189	0.00695539	Gng2	6239.64	6061.87	6498.65	6624.45	6477.1	6068.56	5399.41	4163.27	5617.68	3922.21	4775.64	6328.38	0.167989	YES	POS		YES	NO
ENSRNOG00000006037	32716	-0.431214	0.126453	-3.41007	0.000649472	0.00701881	Snap25	28915.5	29160.6	27933.9	25845.4	30568	29865.1	34772	43924.4	30685.5	45489.5	38717.8	28714.7	0.205559	YES	NEG		NO	YES
ENSRNOG00000007235	3304.87	-0.647631	0.189943	-3.40961	0.000650554	0.00702598	Atp5g1	2691.98	2688.54	2470.86	2217.61	3112.7	2982.74	5418.79	4997.93	2878.21	3589.3	4221.06	2694.07	0.324829	YES	NEG		NO	YES
ENSRNOG00000001313	1107.45	0.715057	0.209758	3.40897	0.000652087	0.00703801	Gnaz	1274.01	1249.92	1421.99	1477.05	1373.87	1080.7	693.502	493.871	1117.19	892.441	799.251	1312.92	0.293282	YES	POS		YES	NO
ENSRNOG00000008390	1057.29	-0.468233	0.137361	-3.40878	0.000652531	0.00703828	Dcun1d5	961.617	869.594	847.472	824.638	973.244	1021.96	1454.85	1490.55	1031.04	1097.97	1268.6	916.42	0.222697	YES	NEG		NO	YES
ENSRNOG00000008546	921.967	-0.499281	0.146496	-3.40816	0.000654028	0.0070499	Mrpl35	814.929	797.614	763.645	654.442	858.93	855.694	1332.08	1272.67	867.816	1001.85	1118.6	790.876	0.237748	YES	NEG		NO	YES
ENSRNOG00000017321	429.49	-0.489912	0.143756	-3.40793	0.00065457	0.00705122	Trub1	403.843	369.626	378.244	337.352	350.284	377.969	465.206	657.005	404.437	550.937	519.396	369.553	0.236302	YES	NEG		NO	YES
ENSRNOG00000001628	7089.38	-0.865461	0.253988	-3.40749	0.000655621	0.00705802	Pcp4	6245.08	5273.98	4755.66	4079.63	6022.99	5634.06	8912.14	13695.4	4934.86	11339.9	9720.59	5335.23	0.449613	YES	NEG		NO	YES
ENSRNOG00000002907	5015.24	0.363283	0.106637	3.40672	0.000657492	0.00706909	Plekha6	6568.33	5607.61	5811.67	5207.17	4871.46	4965.69	4600.37	3915.21	4438.83	4166.02	4280.11	5505.32	0.161343	NO	POS		NO	NO
ENSRNOG00000017133	3218.92	-0.201228	0.0590667	-3.4068	0.000657301	0.00706909	LOC306766	2752.65	2990.08	3043.33	3240.81	3103.26	3093.58	3485.82	3544.25	3414.14	3521.31	3491.38	3037.29	0.0826358	NO	NEG		NO	NO
ENSRNOG00000008196	96.5403	0.802443	0.235623	3.40563	0.000660121	0.0070717	Parp12	118.618	114.779	114.496	135.751	100.68	115.275	50.6127	43.5769	105.19	66.4251	66.4511	116.6	0.326545	YES	POS		YES	NO
ENSRNOG00000008915	952.347	-0.651248	0.19119	-3.40629	0.000658533	0.0070717	Prima1	625.685	870.566	760.578	878.33	714.201	804.708	878.723	983.273	1387.42	1619.99	1217.35	775.678	0.327514	YES	NEG		NO	YES
ENSRNOG00000014933	1442.32	-0.606531	0.178064	-3.40625	0.000658627	0.0070717	Dnttip1	1288.49	1201.28	1111.22	1062.71	1218.65	1273.57	2234.5	2289.46	1387.42	1355.85	1816.81	1192.65	0.307444	YES	NEG		NO	YES
ENSRNOG00000016952	4952.39	-0.768841	0.225745	-3.40579	0.000659722	0.0070717	Uqcr11	4135.31	3833.41	3224.28	3159.76	4490.76	4341.65	7703.9	9019.3	3909.25	5706.31	6584.69	3864.2	0.395186	YES	NEG		NO	YES
ENSRNOG00000021061	3357.04	0.375591	0.110287	3.40557	0.000660262	0.0070717	Map4k2	3938.83	3989.04	3906.14	3422.15	3192.41	3728.7	2795.54	2379.97	3139.37	3078.22	2848.28	3696.21	0.160228	NO	POS		NO	NO
ENSRNOG00000032130	160.706	-0.601108	0.176497	-3.40577	0.000659777	0.0070717	LOC691427	139.443	137.151	126.763	129.673	130.045	134.118	240.141	253.64	172.294	143.791	202.466	132.866	0.294331	YES	NEG		NO	YES
ENSRNOG00000008061	667.345	0.517726	0.15207	3.40452	0.000662797	0.00708601	Nuak1	701.745	739.252	820.893	951.271	675.398	666.156	443.669	468.172	641.114	565.785	529.685	759.119	0.229611	YES	POS		YES	NO
ENSRNOG00000019022	192.876	-0.534921	0.157118	-3.40458	0.000662655	0.00708601	Fam89a	176.568	178.004	158.454	159.052	156.264	150.744	295.061	253.64	226.702	174.268	237.418	163.181	0.253739	YES	NEG		NO	YES
ENSRNOG00000027230	1128.78	0.423103	0.12428	3.40442	0.000663045	0.00708601	Fhod3	1162.63	1255.76	1313.63	1409.18	1249.07	1150.53	880.877	784.384	1164.34	917.448	936.763	1256.8	0.179867	YES	POS		YES	NO
ENSRNOG00000048848	2148.61	-0.661435	0.194293	-3.40432	0.000663285	0.00708601	Ccdc9	2154.13	1783.93	1759.35	1554.05	1461.96	1743.53	3225.21	3470.51	1781.88	2551.5	2757.28	1742.83	0.328255	YES	NEG		NO	YES
ENSRNOG00000058555	66.7507	-1.79878	0.528551	-3.40323	0.000665953	0.00710999	7SK	42.5574	41.8261	12.2674	19.2483	48.2427	36.5776	124.916	249.17	54.4086	38.2921	116.697	33.4533	1.06293	YES	NEG		NO	YES
ENSRNOG00000061524	169.174	1.04227	0.306331	3.40242	0.000667924	0.00712651	AABR07068285.2	184.717	178.977	225.924	266.437	220.238	202.839	76.4575	49.1637	182.269	104.717	103.152	213.189	0.413701	YES	POS		YES	NO
ENSRNOG00000014887	106.016	0.791816	0.232756	3.40191	0.000669169	0.00713525	Homez	113.185	143.96	144.142	143.856	126.899	94.2151	60.3045	52.5157	111.538	69.551	73.4772	127.709	0.333695	YES	POS		YES	NO
ENSRNOG00000026907	22.218	1.378	0.405138	3.40131	0.000670643	0.00714644	Zbtb37	23.5424	36.9626	33.7353	32.4182	36.7064	14.4094	6.4612	5.58678	13.6021	18.7553	11.1014	29.629	0.548752	YES	POS		YES	NO
ENSRNOG00000011951	1201.21	-0.852165	0.250588	-3.40067	0.000672217	0.00715866	Plk2	875.596	1023.28	900.631	928.984	819.077	904.465	1102.71	1855.93	1009.28	2592.14	1640.01	908.672	0.476304	YES	NEG		NO	YES
ENSRNOG00000014365	727.912	-0.214603	0.0631185	-3.4	0.000673856	0.00716443	Gne	681.824	690.617	699.241	691.926	672.251	667.264	766.729	848.073	756.279	804.916	793.999	683.854	0.0857786	NO	NEG		NO	NO
ENSRNOG00000021670	48.9939	-1.96147	0.576944	-3.39975	0.000674465	0.00716443	Frem2	20.826	17.5086	32.713	20.2614	22.0238	23.2767	17.2299	45.8116	53.5017	236.786	88.3323	22.7682	1.37037	YES	NEG		NO	YES
ENSRNOG00000032085	333.032	1.62599	0.478244	3.39992	0.000674059	0.00716443	Dlec1	478.997	522.34	460.027	332.286	433.135	512.087	151.838	56.9851	342.774	39.855	147.863	456.479	0.557669	YES	POS		YES	NO
ENSRNOG00000058006	830.885	-0.584135	0.171795	-3.40019	0.000673382	0.00716443	Sncg	650.133	655.6	712.531	578.462	771.883	785.865	1122.09	1279.37	1046.46	706.45	1038.59	692.412	0.28212	YES	NEG		NO	YES
ENSRNOG00000019369	1009.26	-0.458331	0.13482	-3.39957	0.000674917	0.0071647	Slx1b	903.666	849.167	893.475	821.598	884.1	914.44	1180.25	1518.49	912.25	1215.19	1206.54	877.741	0.221659	YES	NEG		NO	YES
ENSRNOG00000006513	607.131	-0.411814	0.121175	-3.39852	0.000677522	0.00718781	Borcs6	516.122	498.995	530.564	536.926	584.156	549.773	839.956	754.215	560.408	700.199	713.694	536.089	0.191194	YES	NEG		NO	YES
ENSRNOG00000006051	404.469	-0.823056	0.242234	-3.39778	0.000679351	0.00719287	AABR07016841.1	356.758	313.209	269.883	281.633	286.31	346.933	609.506	825.726	321.01	433.717	547.49	309.121	0.442578	YES	NEG		NO	YES
ENSRNOG00000010176	6419.32	-0.610883	0.179776	-3.39802	0.000678763	0.00719287	Map2k1	5025.4	5425.72	5158.44	5106.88	5695.78	5396.86	6616.27	9118.74	5624.94	11024.2	8096.04	5301.51	0.315743	YES	NEG		NO	YES
ENSRNOG00000013874	11003.4	-0.807459	0.237653	-3.39763	0.000679712	0.00719287	Rplp1	8676.28	8145.39	7660.98	7308.28	9444.03	9546.76	17720.9	21768.3	9108.9	10653.8	14813	8463.62	0.43657	YES	NEG		NO	YES
ENSRNOG00000045948	223.854	1.24942	0.367714	3.3978	0.000679304	0.00719287	Arl10	267.116	249.984	318.952	366.731	293.651	252.718	73.2269	53.6331	253.907	108.625	122.348	291.525	0.479195	YES	POS		YES	NO
ENSRNOG00000042414	1022.24	-0.38345	0.11287	-3.39727	0.000680606	0.00719779	Nat14	999.647	854.031	900.631	836.795	947.025	927.741	1362.24	1272.67	966.659	1155.01	1189.14	910.978	0.176083	YES	NEG		NO	YES
ENSRNOG00000056435	258.454	-0.91045	0.268078	-3.39621	0.000683259	0.0072213	LOC102546764	204.638	179.949	186.055	168.169	185.629	221.683	494.282	502.81	207.659	233.66	359.603	191.021	0.495541	YES	NEG		NO	YES
ENSRNOG00000008011	73.5696	1.12854	0.33239	3.39522	0.000685737	0.00724293	Agbl4	79.682	76.8433	108.362	121.568	93.3391	85.3478	25.8448	18.995	67.1039	58.6104	42.6385	94.1904	0.444246	YES	POS		YES	NO
ENSRNOG00000033932	36.0171	-1.42968	0.421217	-3.39417	0.000688364	0.00726155	AY172581.22	28.9753	8.7543	17.3788	18.2352	24.1213	31.0356	71.0732	94.9752	28.1111	37.5106	57.9175	21.4167	0.739955	YES	NEG		NO	YES
ENSRNOG00000052354	3254.23	0.444397	0.130924	3.3943	0.000688046	0.00726155	Arhgef40	4021.22	3912.2	3631.15	3408.98	3284.7	3582.39	2975.38	2343.1	3202.85	2180.31	2675.41	3640.11	0.187751	YES	POS		YES	NO
ENSRNOG00000042658	29.0256	0.86948	0.256251	3.39307	0.000691127	0.00728612	Nxnl1	33.5027	28.2083	44.9804	42.5489	28.3164	35.4692	16.153	18.995	21.7634	20.3183	19.3074	35.5043	0.343574	YES	POS		YES	NO
ENSRNOG00000032807	339.787	-1.2352	0.364176	-3.39176	0.00069444	0.00731646	Rn60_X_0773.5	256.25	207.185	199.345	150.947	266.384	241.634	699.963	876.007	237.584	262.574	519.032	220.291	0.713262	YES	NEG		NO	YES
ENSRNOG00000003111	174.229	-0.597856	0.176285	-3.39142	0.000695312	0.00732105	NA	148.498	134.233	164.587	131.699	132.143	156.286	212.143	245.818	149.624	267.263	218.712	144.574	0.284287	YES	NEG		NO	YES
ENSRNOG00000029336	1891.83	-0.634706	0.187208	-3.39038	0.000697949	0.00734421	Zfp180	1267.67	1487.26	1644.85	1841.76	1360.23	1694.76	1915.74	3012.39	1799.11	2894.57	2405.45	1549.42	0.315607	YES	NEG		NO	YES
ENSRNOG00000000552	98.5656	1.16367	0.34327	3.38994	0.000699079	0.00735149	Col13a1	109.563	98.2427	166.632	83.0716	145.777	156.286	68.9194	35.7554	92.4945	28.9144	56.521	126.595	0.481445	YES	POS		YES	NO
ENSRNOG00000000853	715.223	-0.93101	0.27466	-3.38968	0.000699751	0.00735395	Aif1	622.063	488.295	457.982	472.09	518.084	589.675	1142.56	1626.87	621.164	613.455	1001.01	524.698	0.525838	YES	NEG		NO	YES
ENSRNOG00000045854	457.828	-0.587651	0.173421	-3.38858	0.000702568	0.00736972	Zfp277	393.883	370.599	390.512	330.26	411.112	389.053	615.967	777.68	433.455	465.757	573.215	380.903	0.297876	YES	NEG		NO	YES
ENSRNOG00000048176	155.978	-0.526201	0.155283	-3.38866	0.000702353	0.00736972	AABR07024593.2	115.901	145.905	150.275	134.738	112.217	137.443	162.607	210.063	163.226	227.408	190.826	132.747	0.239634	YES	NEG		NO	YES
ENSRNOG00000052039	19.8601	1.48957	0.439583	3.38859	0.00070252	0.00736972	Rn50_20_0066.11	24.4479	27.2356	22.4902	38.4966	19.9263	28.8187	6.4612	1.11736	16.3226	13.285	9.29653	26.9026	0.55578	YES	POS		YES	NO
ENSRNOG00000008095	14.7946	1.84416	0.54441	3.38745	0.000705456	0.00739196	Onecut1	25.3534	13.6178	17.3788	32.4182	23.0726	13.301	2.15373	2.23471	14.5089	3.90736	5.70119	20.8569	0.689694	YES	POS		YES	NO
ENSRNOG00000008212	1081.51	-0.376602	0.111186	-3.38715	0.000706239	0.00739196	Wdr5	1031.34	1035.93	884.274	875.291	980.585	988.704	1280.39	1415.69	1020.16	1302.71	1254.74	966.02	0.171258	NO	NEG		NO	NO
ENSRNOG00000010488	2612.06	0.343541	0.101432	3.38692	0.00070681	0.00739196	Zmiz1	2952.76	2971.6	3002.44	3123.29	2508.62	2565.98	2187.12	2012.36	2542.69	2253.76	2248.98	2854.11	0.148016	NO	POS		NO	NO
ENSRNOG00000015825	879.988	-0.827437	0.244305	-3.38689	0.000706888	0.00739196	Aurkc	789.576	775.242	614.392	530.848	630.301	689.433	1389.16	1757.6	730.888	892.441	1192.52	671.632	0.442083	YES	NEG		NO	YES
ENSRNOG00000021016	7.31669	-1.89195	0.558589	-3.38702	0.000706555	0.00739196	Ntn5	5.43286	0	5.11141	3.03921	3.14626	4.43365	16.153	5.58678	15.4158	14.848	13.0009	3.52723	0.80127	YES	NEG		NO	YES
ENSRNOG00000027731	66.2514	1.32563	0.391531	3.38576	0.000709814	0.00741793	Ubxn10	83.3039	76.8433	108.362	95.2284	92.2904	67.6132	33.3829	13.4083	72.5447	19.5368	34.7182	87.2735	0.497834	YES	POS		YES	NO
ENSRNOG00000027463	79.5965	-1.84479	0.544997	-3.38495	0.000711909	0.0074341	Adamts3	35.3136	35.9899	44.9804	48.6273	36.7064	33.2524	34.4597	67.0413	79.7992	379.795	140.274	39.145	1.33958	YES	NEG		NO	YES
ENSRNOG00000042912	235.991	-0.495376	0.146352	-3.38482	0.000712247	0.0074341	Mycbpap	199.205	219.83	205.479	171.209	180.386	240.526	247.679	340.794	248.466	306.337	285.819	202.772	0.228102	YES	NEG		NO	YES
ENSRNOG00000016491	99.6265	-0.728819	0.215448	-3.38281	0.000717476	0.00748403	Fam110d	62.4779	93.3792	78.7157	61.7972	75.5103	100.866	156.146	159.782	99.749	107.843	130.88	78.791	0.346921	YES	NEG		NO	YES
ENSRNOG00000020578	266.808	-0.485202	0.143469	-3.38194	0.000719764	0.00750324	Ceacam1	271.643	239.284	236.147	211.731	176.191	243.851	362.904	340.794	272.95	312.589	322.309	229.808	0.217596	YES	NEG		NO	YES
ENSRNOG00000025883	9.29973	1.7648	0.522003	3.38082	0.000722706	0.00752632	Ip6k3	20.826	9.727	11.2451	9.11762	18.8776	7.75889	3.2306	5.58678	2.72043	3.90736	3.86129	12.9254	0.67434	YES	POS		YES	NO
ENSRNOG00000060381	4.73856	2.61916	0.774727	3.38075	0.000722874	0.00752632	Col15a1	9.05477	7.7816	4.08913	7.09148	8.39003	6.65048	1.07687	0	0.906809	2.34441	1.08202	7.17625	0.728036	YES	POS		YES	NO
ENSRNOG00000006898	743.356	-0.620289	0.183495	-3.38041	0.000723778	0.00752953	Mrps16	617.535	597.238	597.013	558.201	647.081	652.855	1175.94	1169.87	629.326	788.505	940.91	611.654	0.315305	YES	NEG		NO	YES
ENSRNOG00000015906	81.7679	0.778427	0.230284	3.3803	0.00072408	0.00752953	Tgif1	76.0601	104.079	119.607	89.15	103.827	95.3235	81.8418	46.9289	62.5698	38.2921	57.4082	98.0077	0.319939	YES	POS		YES	NO
ENSRNOG00000003114	387.513	-0.466399	0.137989	-3.37998	0.000724905	0.00753034	B4galt4	362.191	348.227	295.44	321.143	334.553	353.584	488.897	581.025	384.487	405.584	464.998	335.856	0.222794	YES	NEG		NO	YES
ENSRNOG00000013578	409.616	-0.75194	0.222472	-3.37993	0.000725054	0.00753034	Trem2	353.136	276.247	296.462	314.051	348.186	340.283	642.889	772.093	386.301	366.51	541.948	321.394	0.398417	YES	NEG		NO	YES
ENSRNOG00000015493	6.55129	-2.48745	0.736019	-3.3796	0.000725922	0.00753469	Emx1	5.43286	0.9727	2.04456	2.02614	1.04875	2.21683	7.53806	5.58678	30.8315	7.81472	12.9428	2.29031	1.36076	YES	NEG		NO	YES
ENSRNOG00000059662	125.111	0.958957	0.283881	3.37803	0.000730072	0.00757309	AABR07004228.1	128.578	148.823	155.387	175.261	165.703	157.395	120.609	50.281	106.097	42.9809	79.9919	155.191	0.371309	YES	POS		YES	NO
ENSRNOG00000008461	2328.23	-0.611306	0.180979	-3.37776	0.000730778	0.00757573	Smdt1	1869.81	1821.87	1739.92	1765.78	2179.31	2156.97	3417.97	3826.94	2092.92	2410.84	2937.17	1922.28	0.309605	YES	NEG		NO	YES
ENSRNOG00000003807	17.453	-1.24346	0.368168	-3.37742	0.000731683	0.00758044	Wnt9b	16.2986	9.727	13.2897	12.1568	10.4875	5.54206	18.3067	34.638	18.1362	35.9477	26.7572	11.2503	0.584116	YES	NEG		NO	YES
ENSRNOG00000002227	722.027	0.546096	0.161746	3.37625	0.000734811	0.00760346	Kit	878.313	821.931	838.271	973.559	770.834	676.132	461.976	471.524	599.401	728.331	565.308	826.507	0.235914	YES	POS		YES	NO
ENSRNOG00000009756	2233.49	-0.437329	0.129528	-3.37634	0.000734569	0.00760346	Pacsin2	2170.43	1975.55	2103.86	1827.58	1875.17	1785.65	2268.96	3025.8	2213.52	3088.38	2649.16	1956.37	0.20794	YES	NEG		NO	YES
ENSRNOG00000016957	592.176	-1.2026	0.356331	-3.37496	0.000738255	0.00762969	Igfbp2	392.072	225.666	305.662	199.574	644.984	568.616	1272.86	943.048	792.551	576.726	896.295	389.429	0.574255	YES	NEG		NO	YES
ENSRNOG00000054929	28.1008	-1.50184	0.444991	-3.37499	0.000738176	0.00762969	AABR07072414.1	21.7315	10.6997	18.4011	14.183	9.43879	23.2767	25.8448	34.638	29.0179	93.7766	45.8193	16.2884	0.868824	YES	NEG		NO	YES
ENSRNOG00000014096	1703.47	0.385258	0.114193	3.37375	0.00074151	0.00765863	Nr3c1	1679.66	1806.3	1984.25	2133.52	1821.69	1855.48	1292.24	1242.5	1629.54	1589.51	1438.45	1880.15	0.165122	YES	POS		YES	NO
ENSRNOG00000054398	15.4986	1.24796	0.370064	3.37227	0.000745507	0.00769517	AABR07053198.1	24.4479	24.3175	16.3565	15.196	17.8288	22.1683	13.9993	7.82149	8.16128	4.68883	8.66772	20.0525	0.451387	YES	POS		YES	NO
ENSRNOG00000048849	333.428	-0.550786	0.163368	-3.37144	0.000747761	0.0077137	Pdss1	318.728	294.728	258.637	254.28	249.603	309.247	428.593	538.565	325.545	356.351	412.263	280.871	0.269939	YES	NEG		NO	YES
ENSRNOG00000059799	663.229	0.416279	0.12351	3.37042	0.000750532	0.00773753	Ficd	668.242	691.59	748.311	806.402	787.614	722.685	543.817	439.121	661.064	563.441	551.861	737.474	0.175562	YES	POS		YES	NO
ENSRNOG00000020505	122.435	-0.737903	0.218975	-3.36981	0.0007522	0.00774996	Map4k1	83.3039	104.079	110.406	103.333	74.4615	103.082	192.759	213.415	121.512	118.002	161.422	96.4444	0.368266	YES	NEG		NO	YES
ENSRNOG00000015220	1442.79	-0.610578	0.181231	-3.36906	0.000754263	0.0077617	Crtac1	1180.74	1230.47	1222.65	1053.59	1199.77	1262.48	1577.61	2374.38	1206.06	2120.13	1819.54	1191.62	0.310492	YES	NEG		NO	YES
ENSRNOG00000019613	170.672	1.46146	0.433777	3.36915	0.000753991	0.0077617	Syt9	198.299	200.376	248.415	353.561	217.092	157.395	33.3829	30.1686	146.903	121.128	82.8957	229.19	0.569672	YES	POS		YES	NO
ENSRNOG00000003120	632.2	0.787258	0.233714	3.36846	0.000755886	0.00777364	Prelp	809.497	684.781	846.45	748.658	825.369	645.096	454.438	395.544	662.878	249.289	440.537	759.975	0.319117	YES	POS		YES	NO
ENSRNOG00000020421	125.183	1.58881	0.471973	3.36631	0.000761805	0.00782971	Fndc7	143.065	142.987	212.635	246.176	135.289	145.202	24.7679	20.1124	137.835	43.7624	56.6194	170.892	0.603333	YES	POS		YES	NO
ENSRNOG00000007467	513.408	0.944352	0.280546	3.36612	0.000762336	0.00783038	Ace3	576.789	664.354	677.773	733.462	634.496	527.604	246.602	159.782	517.788	395.425	329.899	635.746	0.37143	YES	POS		YES	NO
ENSRNOG00000008668	10.4593	-1.58857	0.471978	-3.36577	0.000763311	0.00783561	Vsig8	3.62191	7.7816	3.06685	6.07841	5.24377	8.8673	29.0754	17.8777	13.6021	9.37766	17.4832	5.77664	0.760968	YES	NEG		NO	YES
ENSRNOG00000014786	218.279	-0.380801	0.113145	-3.3656	0.000763782	0.00783564	Ccne1	191.961	191.622	194.234	176.274	205.556	208.382	270.293	271.517	210.38	262.574	253.691	194.671	0.16426	YES	NEG		NO	YES
ENSRNOG00000008138	192.755	1.09202	0.324513	3.3651	0.000765146	0.00784335	RGD1309108	291.564	145.905	386.423	341.404	166.752	136.335	127.07	100.562	103.376	128.161	114.792	244.73	0.547938	YES	POS		YES	NO
ENSRNOG00000022483	7.11533	1.81755	0.540161	3.36482	0.000765934	0.00784335	Trim50	12.6767	11.6724	7.15598	10.1307	10.4875	7.75889	4.30746	1.11736	2.72043	3.12589	2.81778	9.98036	0.576936	YES	POS		YES	NO
ENSRNOG00000050052	956.327	-0.400273	0.118955	-3.3649	0.000765703	0.00784335	Cox19	829.417	856.949	804.536	800.324	923.952	870.104	1213.63	1333.01	924.039	1007.32	1119.5	847.547	0.188857	YES	NEG		NO	YES
ENSRNOG00000020464	1256.61	-0.785404	0.233532	-3.36315	0.000770577	0.00788609	Mrpl54	1024.09	924.065	904.72	790.193	1078.12	1125.04	2022.35	2403.43	1066.41	1227.69	1679.97	974.372	0.418896	YES	NEG		NO	YES
ENSRNOG00000021046	99.9094	-0.665009	0.197774	-3.36247	0.000772488	0.00789602	Sult2b1	95.9806	79.7614	84.8494	63.8233	73.4128	86.4562	147.531	164.251	100.656	102.373	128.703	80.7139	0.320841	YES	NEG		NO	YES
ENSRNOG00000049223	1890.22	-0.336088	0.0999508	-3.36254	0.000772294	0.00789602	Vipas39	1810.95	1636.08	1713.34	1651.3	1721.01	1731.34	2006.2	2441.42	1817.25	2373.33	2159.55	1710.67	0.154653	NO	NEG		NO	NO
ENSRNOG00000021678	800.601	-0.579783	0.172471	-3.36163	0.000774833	0.00791517	Alkbh3	626.59	672.136	675.729	622.024	655.471	757.046	1101.63	1318.48	694.616	882.281	999.253	668.166	0.29262	YES	NEG		NO	YES
ENSRNOG00000005998	258.673	0.858386	0.25537	3.36134	0.000775666	0.00791887	Smoc1	306.051	238.311	409.935	395.097	256.945	285.97	145.377	110.618	260.254	178.176	173.606	315.385	0.378202	YES	POS		YES	NO
ENSRNOG00000004125	47.9203	-1.4712	0.437877	-3.35984	0.000779877	0.00795701	C4bpb	47.0848	22.3721	24.5348	29.379	22.0238	22.1683	86.1493	147.491	27.2043	50.7957	77.91	27.9271	0.843113	YES	NEG		NO	YES
ENSRNOG00000011425	223.92	0.750163	0.223298	3.35947	0.000780925	0.0079608	Ptpn3	278.887	260.684	283.172	273.528	271.627	236.092	164.761	102.797	245.745	121.91	158.803	267.332	0.30443	YES	POS		YES	NO
ENSRNOG00000013152	119.915	-0.862562	0.256763	-3.35937	0.000781196	0.0079608	Arhgap10	103.224	94.3519	94.05	59.771	72.364	118.6	105.533	206.711	135.115	209.434	164.198	90.3936	0.42582	YES	NEG		NO	YES
ENSRNOG00000052785	242.695	0.512346	0.152534	3.3589	0.000782542	0.00796968	AABR07021823.1	277.981	316.127	286.239	279.607	261.14	233.875	184.144	149.726	246.652	191.461	192.996	275.828	0.217277	YES	POS		YES	NO
ENSRNOG00000005929	699.97	-0.653079	0.194449	-3.35862	0.000783335	0.00797267	Them6	581.316	536.93	627.681	471.077	621.911	578.591	830.264	1031.32	564.035	1156.58	895.549	569.585	0.327459	YES	NEG		NO	YES
ENSRNOG00000018117	5126.66	-0.487686	0.145211	-3.35846	0.000783784	0.00797267	Ndufv1	4443.18	4347.97	4272.12	4006.69	4662.76	4762.85	6974.86	7629.31	4612.94	5553.92	6192.76	4415.93	0.239173	YES	NEG		NO	YES
ENSRNOG00000027124	931.496	-0.452201	0.134667	-3.35791	0.000785337	0.00798362	Tdg	849.338	770.378	747.288	699.017	867.32	937.717	1013.33	1372.11	950.336	1108.13	1110.98	811.843	0.213883	YES	NEG		NO	YES
ENSRNOG00000012616	2807.91	0.553147	0.164795	3.35658	0.000789138	0.00801742	Ppt1	2845.91	2962.84	3420.56	3645.02	3379.09	3055.89	1917.9	1577.71	2668.74	2605.43	2192.44	3218.22	0.233087	YES	POS		YES	NO
ENSRNOG00000046439	777.839	-0.362334	0.10798	-3.35558	0.000791998	0.0080416	NEWGENE_1309258	728.004	689.644	646.082	703.069	698.47	721.577	981.025	1007.85	722.727	879.937	897.886	697.808	0.166155	NO	NEG		NO	NO
ENSRNOG00000009266	2146.85	-0.521586	0.155566	-3.35283	0.000799903	0.00810717	Anp32b	1879.77	1774.2	1720.5	1725.26	1925.51	1943.05	2799.85	3470.51	1976.84	2252.98	2625.05	1828.05	0.263445	YES	NEG		NO	YES
ENSRNOG00000013286	782.767	-0.422307	0.125947	-3.35306	0.000799241	0.00810717	Pdcl3	666.431	726.607	701.286	611.893	720.494	706.059	933.643	1135.23	739.05	886.97	923.724	688.795	0.200666	YES	NEG		NO	YES
ENSRNOG00000025728	19.5202	-0.992903	0.296128	-3.35295	0.000799547	0.00810717	Adam32	15.3931	9.727	11.2451	13.1699	22.0238	12.1925	27.9985	29.0513	31.7383	22.6627	27.8627	13.9586	0.419531	YES	NEG		NO	YES
ENSRNOG00000020466	534.099	-0.461834	0.13778	-3.35197	0.000802386	0.00812378	Apba3	505.256	490.241	391.534	445.75	513.889	435.606	674.118	781.032	554.967	548.593	639.678	463.713	0.218188	YES	NEG		NO	YES
ENSRNOG00000051082	143.851	-1.11763	0.33343	-3.35193	0.00080251	0.00812378	Rn50_X_0744.2	128.578	122.56	96.0945	59.771	67.1203	113.058	290.754	298.334	110.631	151.605	212.831	97.8636	0.583837	YES	NEG		NO	YES
ENSRNOG00000018107	3257.94	-0.408736	0.121952	-3.35162	0.000803412	0.00812801	Zfand5	2896.62	2801.38	2785.72	2779.86	2928.12	3091.36	3553.66	4571.1	2997	4174.62	3824.1	2880.51	0.195399	YES	NEG		NO	YES
ENSRNOG00000008761	5917.52	-0.359051	0.107136	-3.35136	0.000804147	0.00813055	Ncs1	5824.93	5198.11	5566.33	5320.64	5065.48	4921.35	7109.47	7976.8	5684.79	6507.31	6819.59	5316.14	0.166982	NO	NEG		NO	NO
ENSRNOG00000012728	141.6	0.580988	0.173398	3.35061	0.000806332	0.00814774	Nkx2-2	140.349	161.468	150.275	200.588	169.898	157.395	105.533	91.6232	145.089	93.7766	109.006	163.329	0.248006	YES	POS		YES	NO
ENSRNOG00000061230	6738.26	0.420138	0.125422	3.3498	0.000808703	0.00816678	L1cam	7714.67	7693.08	8053.54	8102.52	6968.97	6444.31	4869.59	4815.8	6022.12	6697.99	5601.38	7496.18	0.180396	YES	POS		YES	NO
ENSRNOG00000032768	64.6282	1.33205	0.39772	3.34921	0.000810438	0.00817938	Stxbp4	82.3984	93.3792	83.8271	97.2546	78.6566	76.4805	16.153	11.1736	67.1039	39.855	33.5714	85.3327	0.482179	YES	POS		YES	NO
ENSRNOG00000015376	286.632	-0.616097	0.183993	-3.34849	0.000812547	0.00819574	Npas1	151.215	267.492	283.172	228.953	233.872	253.826	331.675	384.37	307.408	424.339	361.948	236.422	0.277352	YES	NEG		NO	YES
ENSRNOG00000001277	469.219	0.444437	0.132739	3.34819	0.000813399	0.00819941	Mafk	518.838	524.285	515.23	500.456	528.572	561.965	471.667	297.217	426.2	347.755	385.71	524.891	0.183755	YES	POS		YES	NO
ENSRNOG00000046440	12.1141	1.38125	0.412584	3.3478	0.000814563	0.00820622	AABR07071393.1	11.7712	12.6451	19.4234	13.1699	23.0726	16.6262	4.30746	5.58678	9.06809	5.4703	6.10816	16.1181	0.516509	YES	POS		YES	NO
ENSRNOG00000005404	1088.31	-1.62202	0.484642	-3.34684	0.000817396	0.00822983	Rasgrp1	528.799	553.466	605.191	813.494	561.083	504.328	515.819	691.643	1733.82	4375.46	1829.19	594.394	1.11423	YES	NEG		NO	YES
ENSRNOG00000013468	963.056	-0.830383	0.248225	-3.34528	0.000822003	0.00826663	Fam213b	740.68	734.388	659.372	594.671	864.173	812.466	1637.91	1854.81	754.465	977.621	1306.2	734.292	0.445475	YES	NEG		NO	YES
ENSRNOG00000020970	6423.15	-0.23931	0.0715477	-3.34477	0.000823512	0.00826663	Rundc3a	6016.9	6005.45	6069.29	5788.67	6085.92	5975.45	7622.06	7570.09	6243.38	6854.29	7072.45	5990.28	0.105751	NO	NEG		NO	NO
ENSRNOG00000024349	10587.5	0.324602	0.0970367	3.34514	0.000822399	0.00826663	Cbarp	12064.6	12335.8	11805.3	12122.4	10885	9879.28	10191.5	8399.16	9672.03	8520.38	9195.76	11515.4	0.139824	NO	POS		NO	NO
ENSRNOG00000026036	2614.68	0.75309	0.225132	3.3451	0.000822533	0.00826663	Pdyn	2808.79	2776.09	3215.08	2974.37	3407.4	3555.79	1322.39	1784.42	1360.21	2942.24	1852.32	3122.92	0.315072	YES	POS		YES	NO
ENSRNOG00000046790	1834.87	0.881343	0.263486	3.34493	0.00082302	0.00826663	Irs4	2427.58	2118.54	2300.13	2280.42	2213.92	2131.48	1592.69	953.105	1744.7	586.104	1219.15	2245.35	0.338998	YES	POS		YES	NO
ENSRNOG00000011170	328.669	0.460585	0.137735	3.34399	0.000825838	0.00828307	RGD1359634	355.853	373.517	364.955	361.665	381.746	375.752	326.29	219.002	308.315	219.594	268.3	368.915	0.188471	YES	POS		YES	NO
ENSRNOG00000061085	158.677	-0.780326	0.233359	-3.34389	0.000826137	0.00828307	Fancd2	118.618	122.56	104.273	95.2284	141.582	158.503	169.068	210.063	155.064	311.807	211.501	123.461	0.400775	YES	NEG		NO	YES
ENSRNOG00000002574	689.959	-0.49903	0.149278	-3.34296	0.0008289	0.00830582	Nubp1	596.709	572.92	570.433	544.018	638.691	628.47	887.338	1054.78	607.562	798.664	837.087	591.874	0.243988	YES	NEG		NO	YES
ENSRNOG00000009412	349.434	0.853381	0.255326	3.34232	0.000830821	0.0083201	Lrch1	407.465	469.814	460.027	520.717	370.21	325.873	149.684	157.547	311.036	321.966	235.058	425.684	0.356114	YES	POS		YES	NO
ENSRNOG00000047506	494.589	-0.432925	0.129545	-3.34188	0.000832125	0.00832819	LOC100362980	486.241	398.807	444.693	383.953	462.501	425.63	610.583	680.47	460.659	592.355	586.017	433.637	0.200467	YES	NEG		NO	YES
ENSRNOG00000025670	22.1804	-1.72623	0.516578	-3.34165	0.000832806	0.00833004	Shisa3	8.14929	4.8635	7.15598	22.2875	15.7313	11.0841	61.3814	15.643	54.4086	21.0997	38.1332	11.5453	0.889907	YES	NEG		NO	YES
ENSRNOG00000017250	1303.63	-0.429305	0.128528	-3.34016	0.000837287	0.00836988	Gmpr	1039.49	1004.8	1259.45	1219.73	1210.26	1135.01	1527	1854.81	1236.89	1548.88	1541.89	1144.79	0.201903	YES	NEG		NO	YES
ENSRNOG00000050020	15.7901	1.38801	0.415669	3.33923	0.000840117	0.00839317	AABR07065532.2	23.5424	18.4813	25.5571	21.2744	16.7801	21.0598	1.07687	5.58678	13.6021	10.9406	7.8016	21.1158	0.5042	YES	POS		YES	NO
ENSRNOG00000018481	1142.53	-0.336106	0.10067	-3.33869	0.000841758	0.00839957	Zfp259	1017.76	974.645	1073.4	922.905	1078.12	1136.12	1371.93	1461.5	1130.79	1258.17	1305.6	1033.82	0.15127	NO	NEG		NO	NO
ENSRNOG00000028368	596.006	0.658016	0.197087	3.3387	0.000841708	0.00839957	Etnk2	731.626	651.709	768.756	646.338	697.421	692.758	613.814	374.314	499.652	283.674	442.863	698.101	0.268114	YES	POS		YES	NO
ENSRNOG00000056701	375.75	-0.70703	0.211809	-3.33806	0.000843661	0.00841357	Gtf2a2	334.121	296.673	256.593	252.254	306.236	352.475	563.201	651.418	303.781	440.75	489.788	299.725	0.358536	YES	NEG		NO	YES
ENSRNOG00000021098	1393.39	-0.761	0.228069	-3.33671	0.000847768	0.0084495	Rasgrp2	1243.22	1217.82	1086.69	1019.15	998.414	976.511	1691.76	2548.69	1006.56	2145.14	1848.04	1090.3	0.397126	YES	NEG		NO	YES
ENSRNOG00000049939	387.996	0.351832	0.105477	3.33564	0.000851029	0.00847697	AABR07066677.1	443.684	431.879	394.601	428.528	429.989	421.197	305.83	300.569	401.716	321.966	332.52	424.98	0.145091	NO	POS		NO	NO
ENSRNOG00000060438	98.8658	0.720776	0.216161	3.33444	0.000854711	0.0085086	AABR07001634.1	103.224	118.669	130.852	130.686	102.778	118.6	76.4575	41.3422	98.8422	67.2066	70.9621	117.468	0.295181	YES	POS		YES	NO
ENSRNOG00000005397	2580.89	0.237114	0.071119	3.33405	0.000855911	0.00851046	Maea	2596.91	2726.48	2754.03	2803.16	2848.42	2757.73	2438.03	2068.23	2513.68	2302.22	2330.54	2747.79	0.0974316	NO	POS		NO	NO
ENSRNOG00000013252	258.923	-0.442779	0.132802	-3.33414	0.000855645	0.00851046	Cwc27	225.464	245.12	223.88	208.692	246.457	208.382	304.753	344.146	238.491	343.847	307.809	226.332	0.20259	YES	NEG		NO	YES
ENSRNOG00000032215	130.855	0.745208	0.223652	3.33199	0.000862261	0.00856853	Cdyl	141.254	175.086	153.342	189.444	133.192	145.202	74.3038	61.4546	136.021	99.2469	92.7567	156.253	0.31462	YES	POS		YES	NO
ENSRNOG00000011994	118.412	0.609472	0.182936	3.33161	0.000863453	0.00857092	Perp	138.538	142.014	145.164	134.738	130.045	131.901	131.378	82.6843	78.8924	68.7695	90.431	137.067	0.247536	YES	POS		YES	NO
ENSRNOG00000023509	2074	0.323962	0.0972395	3.33159	0.000863523	0.00857092	Irs2	2261.88	2319.89	2240.84	2409.08	2117.43	2184.68	1887.75	1511.78	2064.8	1741.9	1801.56	2255.63	0.135536	NO	POS		NO	NO
ENSRNOG00000013564	80.3079	-0.903012	0.271092	-3.33102	0.000865291	0.0085834	Dok3	87.8313	64.1982	57.2478	41.5358	50.3402	55.4206	117.378	151.96	66.1971	110.969	111.626	59.429	0.445424	YES	NEG		NO	YES
ENSRNOG00000059061	3021.08	-0.801511	0.240714	-3.32973	0.000869313	0.00861821	Uqcr10	2347.9	2347.12	2067.05	1828.59	2653.35	2728.91	4946.05	5751.03	2432.06	3108.69	4059.46	2328.82	0.426943	YES	NEG		NO	YES
ENSRNOG00000054863	1640.71	-0.28041	0.0842209	-3.32946	0.000870149	0.0086214	Usp4	1458.72	1498.93	1536.49	1508.46	1526.99	1538.48	1714.37	1901.74	1628.63	2094.34	1834.77	1511.34	0.125969	NO	NEG		NO	NO
ENSRNOG00000013867	1143.56	0.424812	0.127636	3.3283	0.000873764	0.00865212	Fgf1	1101.97	1185.72	1485.38	1455.78	1308.85	1101.76	1024.1	1015.68	935.827	820.545	949.037	1273.24	0.190029	YES	POS		YES	NO
ENSRNOG00000019394	558.502	-0.737831	0.221725	-3.32769	0.00087568	0.00866598	Mpv17l2	467.226	393.943	435.492	349.509	446.769	550.881	940.104	935.227	468.82	597.044	735.299	440.637	0.379276	YES	NEG		NO	YES
ENSRNOG00000002469	45.4047	1.37648	0.413686	3.32736	0.000876737	0.00867133	Trim7	56.1396	58.362	75.6489	68.8887	61.8765	41.0113	24.7679	3.35207	38.9928	25.0071	23.03	60.3211	0.502841	YES	POS		YES	NO
ENSRNOG00000003633	7.40395	-1.64865	0.495724	-3.32575	0.000881798	0.00871626	Rcvrn	6.33834	4.8635	1.02228	4.05227	4.19502	3.32524	9.6918	16.7603	8.16128	15.6294	12.5607	3.96611	0.708263	YES	NEG		NO	YES
ENSRNOG00000047988	1551.67	-0.935954	0.281457	-3.32539	0.000882945	0.00872246	Bola2	1186.18	1190.58	978.324	906.696	1257.46	1299.06	2790.16	3309.61	1206.06	1392.58	2174.6	1136.38	0.523039	YES	NEG		NO	YES
ENSRNOG00000001555	725.635	-0.660054	0.198573	-3.32399	0.000887395	0.00876127	Btg3	659.187	587.511	525.453	479.181	644.984	636.229	954.103	1322.95	651.996	794.757	930.951	588.758	0.343141	YES	NEG		NO	YES
ENSRNOG00000016150	401.467	-0.530163	0.159552	-3.32283	0.000891095	0.00879263	Ifrd2	360.38	365.735	313.841	312.025	349.235	342.499	528.741	641.362	366.351	434.498	492.738	340.619	0.263767	YES	NEG		NO	YES
ENSRNOG00000002615	1026.53	-0.47416	0.142755	-3.3215	0.000895342	0.00882935	Pmm2	936.263	887.102	939.477	772.971	897.733	894.489	1323.47	1525.19	919.505	1169.08	1234.31	888.006	0.230091	YES	NEG		NO	YES
ENSRNOG00000010944	4376.25	0.469283	0.14133	3.32048	0.000898639	0.00885666	Hyou1	4511.99	4913.11	5067.45	5103.84	5005.7	4937.98	3564.43	2606.79	4532.23	3518.97	3555.6	4923.35	0.195308	YES	POS		YES	NO
ENSRNOG00000004870	149.743	0.551775	0.16623	3.31935	0.000902267	0.00888199	Dyrk3	173.852	178.004	176.855	161.078	178.288	160.72	134.608	96.0926	149.624	88.3063	117.158	171.466	0.223278	YES	POS		YES	NO
ENSRNOG00000009034	278.657	-0.398313	0.119995	-3.31942	0.00090205	0.00888199	Tdrd3	263.494	257.765	214.679	250.228	271.627	223.899	315.522	384.37	289.272	315.715	326.22	246.949	0.179973	YES	NEG		NO	YES
ENSRNOG00000015593	94.8323	-0.45896	0.138288	-3.31888	0.000903794	0.00889181	Sigirr	89.6422	89.4884	71.5598	73.954	84.9491	84.2394	124.916	117.322	105.19	107.062	113.623	82.3055	0.189633	YES	NEG		NO	YES
ENSRNOG00000011503	339.618	-0.40727	0.122731	-3.31841	0.000905317	0.00889637	Shb	304.24	287.919	280.105	323.169	333.504	274.886	408.132	353.084	353.656	477.479	398.088	300.637	0.186336	YES	NEG		NO	YES
ENSRNOG00000017817	14945.3	-0.704925	0.212427	-3.31844	0.000905229	0.00889637	Cox4i1	12095.4	12264.8	10904.7	9819.67	13102.1	13434	23289.4	26695.9	12664.5	15183.2	19458.2	11936.8	0.370899	YES	NEG		NO	YES
ENSRNOG00000016248	194.209	-0.362289	0.109208	-3.31742	0.000908535	0.00892277	Sox18	187.434	179.949	172.766	153.986	171.996	180.671	227.219	206.711	211.287	250.071	223.822	174.467	0.150236	NO	NEG		NO	NO
ENSRNOG00000018198	1542.98	-0.487777	0.14707	-3.31663	0.000911109	0.00894282	Dapk1	1342.82	1265.48	1278.88	1398.03	1346.6	1344.5	1543.15	1816.82	1566.97	2526.5	1863.36	1329.39	0.249015	YES	NEG		NO	YES
ENSRNOG00000025075	412.1	0.505845	0.152533	3.31631	0.00091216	0.00894791	Relt	438.251	447.442	493.762	478.168	470.891	475.509	396.287	261.461	398.996	260.23	329.244	467.337	0.208778	YES	POS		YES	NO
ENSRNOG00000010461	342.549	-0.510505	0.153951	-3.31602	0.000913094	0.00895184	Gpx8	275.265	271.383	289.306	295.816	321.967	301.488	457.668	529.627	367.258	315.715	417.567	292.538	0.250563	YES	NEG		NO	YES
ENSRNOG00000009819	1263.01	0.385428	0.116239	3.31581	0.000913767	0.00895321	Vezf1	1281.25	1430.84	1455.73	1537.84	1341.36	1316.79	939.027	969.865	1314.87	1042.48	1066.56	1393.97	0.16533	YES	POS		YES	NO
ENSRNOG00000060919	30.8218	-1.3786	0.415913	-3.31463	0.00091764	0.00898591	SNORD72	24.4479	15.5632	18.4011	20.2614	16.7801	16.6262	59.2276	89.3885	27.2043	20.3183	49.0347	18.68	0.787205	YES	NEG		NO	YES
ENSRNOG00000027880	1703.89	0.467316	0.141056	3.31298	0.000923059	0.00903372	Nbeal2	2478.29	2084.5	1846.24	1660.42	1594.11	1831.1	1524.84	1288.31	1446.36	1284.74	1386.06	1915.78	0.217996	YES	POS		YES	NO
ENSRNOG00000002215	411.529	0.489208	0.147736	3.31135	0.000928456	0.00907595	Mylk	422.858	533.04	542.832	506.534	403.77	380.186	348.905	326.268	372.699	278.204	331.519	464.87	0.218361	YES	POS		YES	NO
ENSRNOG00000042903	2581.83	-0.763285	0.230504	-3.31138	0.000928374	0.00907595	Cox7a2	2083.5	2008.63	1790.02	1624.96	2261.11	2343.18	4131.94	4768.87	2058.46	2747.65	3426.73	2018.57	0.403482	YES	NEG		NO	YES
ENSRNOG00000009521	42.8595	-0.795106	0.240157	-3.31078	0.00093037	0.00908038	AABR07019061.1	39.841	33.0718	27.6016	27.3528	35.6576	34.3608	69.9963	70.3934	37.1792	53.1401	57.6772	32.9809	0.375795	YES	NEG		NO	YES
ENSRNOG00000022267	1035.29	1.18224	0.357094	3.31073	0.000930531	0.00908038	Rn50_X_0747.1	1407.11	1433.76	1360.66	1455.78	1277.38	1068.51	411.363	194.42	1038.3	705.669	587.437	1333.87	0.437265	YES	POS		YES	NO
ENSRNOG00000022312	890.415	0.808156	0.244101	3.31075	0.000930464	0.00908038	Lrsam1	1052.16	1103.04	1162.33	1208.59	1031.97	892.272	475.975	343.028	904.089	730.676	613.442	1075.06	0.327148	YES	POS		YES	NO
ENSRNOG00000007302	633.674	0.634208	0.191586	3.3103	0.000931964	0.00908909	Fbn1	865.636	790.805	772.845	644.312	616.667	742.636	482.436	365.375	674.666	381.358	475.959	738.817	0.273507	YES	POS		YES	NO
ENSRNOG00000012747	1747.69	0.915912	0.276712	3.30998	0.000933011	0.00909402	Spock1	1842.65	2193.44	2189.73	2733.26	2236.99	1719.15	851.801	610.076	1829.94	1269.89	1140.43	2152.54	0.378897	YES	POS		YES	NO
ENSRNOG00000030170	123.94	-0.740768	0.223833	-3.30946	0.000934766	0.00910584	Krt10	109.563	95.3246	81.7826	105.359	93.3391	99.7571	187.375	225.706	99.749	141.446	163.569	97.5209	0.379789	YES	NEG		NO	YES
ENSRNOG00000009155	2890.21	-0.564744	0.170665	-3.30908	0.000936037	0.00911293	Ndufs3	2408.57	2322.81	2255.15	2198.36	2664.88	2701.2	4212.7	4546.52	2576.25	3015.7	3587.79	2425.16	0.285526	YES	NEG		NO	YES
ENSRNOG00000060120	1230.63	-0.456617	0.138007	-3.30864	0.000937501	0.00912189	Selenoo	1113.74	1145.84	1010.01	976.598	1062.39	1116.17	1542.07	1862.63	1156.18	1320.69	1470.39	1070.79	0.224268	YES	NEG		NO	YES
ENSRNOG00000003163	4478.34	-0.50012	0.151179	-3.30813	0.000939204	0.00913318	Sdhc	3415.46	3746.84	3719.06	3594.37	4239.06	4333.89	6191.98	6660.56	4200.34	4681.8	5433.67	3841.45	0.245944	YES	NEG		NO	YES
ENSRNOG00000010502	846.431	-0.619486	0.187289	-3.30765	0.000940825	0.00914365	Fbxo8	708.083	689.644	666.528	652.416	676.446	786.973	1239.47	1445.86	746.304	852.585	1071.06	696.682	0.322352	YES	NEG		NO	YES
ENSRNOG00000020845	315.844	-0.762149	0.230463	-3.30704	0.000942885	0.00915836	Tyrobp	274.36	214.967	223.88	238.071	273.725	256.043	487.82	608.959	316.476	264.137	419.348	246.841	0.408635	YES	NEG		NO	YES
ENSRNOG00000053961	577.552	-0.389482	0.117791	-3.30655	0.00094452	0.00916894	Med9	517.027	491.213	545.899	447.776	544.303	536.472	667.657	765.389	543.179	716.609	673.208	513.782	0.178519	YES	NEG		NO	YES
ENSRNOG00000003736	1391.17	0.39923	0.120773	3.30563	0.000947638	0.00919389	Col5a2	1585.49	1284.94	1844.2	1585.45	1383.31	1557.32	1018.72	1283.84	1186.11	1182.37	1167.76	1540.12	0.178596	YES	POS		YES	NO
ENSRNOG00000042886	2628.46	-0.914493	0.27669	-3.30511	0.000949382	0.0092055	Rps28	2132.4	2038.78	1591.69	1559.11	2029.34	2295.52	4631.6	5547.67	2234.38	2224.07	3659.43	1941.14	0.509407	YES	NEG		NO	YES
ENSRNOG00000053889	4646.68	0.456894	0.1383	3.30363	0.000954414	0.00924895	Celsr3	6407.16	5734.07	5266.8	4822.21	4228.58	4818.27	3445.97	3373.3	4066.13	4304.35	3797.44	5212.85	0.208142	YES	POS		YES	NO
ENSRNOG00000058434	393.753	1.2854	0.389151	3.3031	0.00095623	0.0092612	Cfap99	610.292	477.596	544.876	390.031	474.037	595.218	246.602	81.567	412.598	104.717	211.371	515.342	0.483955	YES	POS		YES	NO
ENSRNOG00000011825	2022.07	-0.793472	0.240263	-3.30252	0.000958213	0.00927506	Ndufb3	1703.2	1591.34	1414.84	1207.58	1670.67	1792.3	3238.14	3924.15	1668.53	2009.94	2710.19	1563.32	0.427254	YES	NEG		NO	YES
ENSRNOG00000011334	1876.06	0.342147	0.103631	3.30158	0.000961431	0.00930084	Tmem63c	2145.08	1940.54	2300.13	2096.04	1958.02	1856.59	1610.99	1362.06	1800.02	1691.1	1616.04	2049.4	0.147194	NO	POS		NO	NO
ENSRNOG00000046484	89.2953	0.579738	0.175632	3.30088	0.000963836	0.00931874	Ccdc160	107.752	106.024	104.273	99.2807	94.3879	105.299	89.3799	51.3984	78.8924	56.266	68.9842	102.836	0.231981	YES	POS		YES	NO
ENSRNOG00000061070	104.905	-0.727285	0.220356	-3.3005	0.000965135	0.00932594	Irf4	118.618	76.8433	80.7603	84.0847	63.974	73.1552	130.301	187.716	107.003	126.598	137.905	82.9058	0.357418	YES	NEG		NO	YES
ENSRNOG00000000130	1773.18	-0.517627	0.156847	-3.30021	0.00096614	0.00933028	Dnajb5	1800.09	1584.53	1373.95	1334.21	1479.79	1499.68	1873.75	2639.19	1663.09	2483.52	2164.89	1512.04	0.254029	YES	NEG		NO	YES
ENSRNOG00000000138	49.6547	0.85867	0.260258	3.2993	0.000969248	0.00935239	Glis1	79.682	71.0071	63.3815	45.5881	50.3402	52.0954	43.0746	31.286	38.9928	21.0997	33.6133	60.349	0.360179	YES	POS		YES	NO
ENSRNOG00000008145	935.541	0.904391	0.274129	3.29915	0.000969787	0.00935239	Traf3	1296.64	1205.18	1172.56	1362.58	904.026	958.777	502.897	297.217	867.816	787.723	613.913	1149.96	0.367567	YES	POS		YES	NO
ENSRNOG00000022234	725.652	-0.477647	0.144783	-3.29906	0.0009701	0.00935239	mrpl24	701.745	591.402	592.924	545.031	657.569	672.806	1013.33	1017.91	679.2	784.597	873.76	626.913	0.229711	YES	NEG		NO	YES
ENSRNOG00000012237	1332.63	0.664531	0.201458	3.29861	0.000971645	0.0093619	Rdx	1436.99	1641.92	1614.18	1678.65	1514.4	1496.36	817.341	636.893	1429.13	1060.46	985.956	1563.75	0.273819	YES	POS		YES	NO
ENSRNOG00000005589	963.473	-0.519694	0.157648	-3.29655	0.000978815	0.00942558	Dhrs7	741.586	753.842	866.895	801.337	910.318	851.261	1320.24	1459.27	840.612	1089.37	1177.37	820.873	0.25617	YES	NEG		NO	YES
ENSRNOG00000007250	40.3804	0.786494	0.238631	3.29586	0.000981209	0.00943781	Six4	50.7067	41.8261	68.4929	47.6142	44.0477	38.7944	26.9217	23.4645	35.3656	26.57	28.0804	48.5803	0.335363	YES	POS		YES	NO
ENSRNOG00000008054	542.069	0.627128	0.190277	3.29587	0.000981183	0.00943781	Igsf9	833.039	618.637	652.216	511.6	576.815	593.001	564.278	331.855	389.928	349.318	408.845	630.885	0.283382	YES	POS		YES	NO
ENSRNOG00000025551	690.447	0.966888	0.293396	3.2955	0.000982462	0.00944446	Rgs22	1034.96	943.519	798.402	910.749	695.324	764.805	488.897	411.187	673.759	182.864	439.177	857.96	0.381671	YES	POS		YES	NO
ENSRNOG00000003504	1393.79	-0.520695	0.158037	-3.29476	0.000985063	0.00946405	Rnaseh2a	1130.94	1180.86	1168.47	1066.76	1252.21	1323.44	1996.51	2106.22	1277.69	1434.78	1703.8	1187.11	0.260134	YES	NEG		NO	YES
ENSRNOG00000027213	1076.42	-0.539473	0.163746	-3.29458	0.000985704	0.00946478	Asphd1	1025.91	906.556	896.541	762.841	874.661	998.68	1585.15	1602.29	1029.23	1082.34	1324.75	910.864	0.267545	YES	NEG		NO	YES
ENSRNOG00000006973	721.524	-0.319948	0.0971353	-3.29384	0.000988271	0.00947332	RGD1307947	613.913	643.927	657.327	626.076	657.569	739.311	791.497	918.466	714.566	852.585	819.279	656.354	0.143251	NO	NEG		NO	NO
ENSRNOG00000007923	1144.65	-0.529004	0.160603	-3.29386	0.0009882	0.00947332	Cgref1	1101.06	859.867	913.92	846.925	1038.27	1072.94	1607.76	1672.68	1020.16	1312.87	1403.37	972.164	0.25693	YES	NEG		NO	YES
ENSRNOG00000016156	4610.22	0.637959	0.193682	3.29384	0.000988285	0.00947332	Nptxr	5154.88	5161.15	5665.49	5955.83	5428.35	4910.27	3413.67	2343.1	5071.78	2997.72	3456.57	5379.33	0.267312	YES	POS		YES	NO
ENSRNOG00000056889	1095.63	0.327198	0.0993434	3.29361	0.000989102	0.00947575	Vps33a	1123.7	1152.65	1210.38	1368.66	1218.65	1080.7	996.101	855.895	1055.53	894.003	950.381	1192.46	0.141643	NO	POS		NO	NO
ENSRNOG00000039530	949.535	-0.775823	0.23561	-3.29282	0.000991872	0.00949686	Ccl27	867.447	819.013	636.882	611.893	758.249	739.311	1485	1823.52	766.254	987.78	1265.64	738.799	0.415655	YES	NEG		NO	YES
ENSRNOG00000026238	1545.37	-0.382304	0.116111	-3.29256	0.000992798	0.00950031	RGD1562618	1473.21	1327.74	1407.68	1370.68	1418.96	1270.24	1853.29	1865.98	1397.39	2068.56	1796.3	1378.09	0.178775	YES	NEG		NO	YES
ENSRNOG00000006989	21553.5	-0.26592	0.0807768	-3.29204	0.000994648	0.00951259	Vamp2	19841.7	20224.4	19518.4	18685	21565.5	19798.5	25450.7	25688	20763.2	23999.8	23975.4	19938.9	0.11883	NO	NEG		NO	NO
ENSRNOG00000004839	1855.39	-0.493773	0.150012	-3.29156	0.00099634	0.00952335	B4galnt1	1777.45	1725.57	1659.16	1404.11	1568.94	1434.29	2075.12	2623.55	1668.53	2617.15	2246.09	1594.92	0.239559	YES	NEG		NO	YES
ENSRNOG00000023786	1445.75	-0.372628	0.113245	-3.29046	0.00100025	0.0095553	Ybx1	1409.83	1276.18	1156.2	1227.84	1280.53	1407.68	1640.07	1996.71	1418.25	1644.22	1674.81	1293.04	0.174311	NO	NEG		NO	NO
ENSRNOG00000029912	5681.01	-0.282084	0.0857441	-3.28984	0.00100245	0.00956543	Gp1bb	5515.26	5153.36	5102.21	5015.7	5515.4	5076.53	5554.48	6116.41	6562.58	7198.13	6357.9	5229.74	0.128024	NO	NEG		NO	NO
ENSRNOG00000061315	32.7849	1.08929	0.331109	3.28984	0.00100244	0.00956543	AABR07002928.1	37.1246	45.7169	41.9136	50.6534	36.7064	38.7944	6.4612	15.643	23.577	31.2589	19.235	41.8182	0.420939	YES	POS		YES	NO
ENSRNOG00000023148	3580.61	-0.803203	0.244224	-3.2888	0.00100614	0.00958972	Col11a1	3257.91	3000.78	2916.57	2065.65	2454.08	2856.38	3360.9	6591.28	3080.43	6222.08	4813.67	2758.56	0.429747	YES	NEG		NO	YES
ENSRNOG00000027550	1528.32	-0.485486	0.147618	-3.28881	0.00100613	0.00958972	Mzf1	1657.02	1319.95	1215.49	1112.35	1250.11	1348.94	1814.52	2155.38	1451.8	1957.59	1844.82	1317.31	0.229341	YES	NEG		NO	YES
ENSRNOG00000018992	582.339	1.60806	0.488977	3.28862	0.00100679	0.00959049	Dpysl3	711.705	684.781	884.274	1217.71	712.104	568.616	97.9948	71.5108	583.985	290.707	261.05	796.531	0.605696	YES	POS		YES	NO
ENSRNOG00000006367	6.32374	1.91785	0.583221	3.28837	0.00100769	0.00959366	Slc5a8	5.43286	7.7816	11.2451	11.1438	9.43879	8.8673	2.15373	2.23471	1.81362	3.12589	2.33199	8.9849	0.603819	YES	POS		YES	NO
ENSRNOG00000017151	766.739	0.623213	0.189566	3.28758	0.00101054	0.00960986	Rnf214	862.014	889.048	935.388	971.533	827.467	867.887	449.053	401.131	787.11	676.754	578.512	892.223	0.257727	YES	POS		YES	NO
ENSRNOG00000027992	748.962	1.07254	0.326233	3.28765	0.00101028	0.00960986	Dscam	884.651	940.601	1050.91	1227.84	878.856	704.95	315.522	223.471	847.867	414.961	450.455	947.967	0.44054	YES	POS		YES	NO
ENSRNOG00000001415	2527.82	-0.461711	0.140473	-3.28684	0.00101319	0.00962745	Ap1s1	2085.31	2084.5	2173.37	2019.05	2487.64	2328.77	3073.38	3440.34	2192.66	3393.15	3024.88	2196.44	0.221029	YES	NEG		NO	YES
ENSRNOG00000022273	839.01	-0.540548	0.164463	-3.28674	0.00101354	0.00962745	Rfk	555.057	649.764	638.926	643.298	808.589	964.319	1095.17	1118.47	997.49	919.011	1032.54	709.992	0.24704	YES	NEG		NO	YES
ENSRNOG00000013452	1092.52	0.450757	0.137159	3.28639	0.00101481	0.00963407	Rcn1	1236.88	1111.8	1218.56	1256.2	1270.04	1252.51	793.65	686.056	1094.52	1004.97	894.799	1224.33	0.188871	YES	POS		YES	NO
ENSRNOG00000010240	142.837	1.40132	0.426511	3.28555	0.00101784	0.00965191	Fam46a	140.349	199.403	176.855	237.058	200.312	187.322	40.9209	22.3471	160.505	63.2992	71.7681	190.217	0.522167	YES	POS		YES	NO
ENSRNOG00000045524	834.86	-0.333779	0.101588	-3.2856	0.00101765	0.00965191	Slc39a3	676.391	731.47	717.642	801.337	815.931	794.732	982.102	984.39	805.247	1039.36	952.774	756.251	0.149056	NO	NEG		NO	NO
ENSRNOG00000050348	416.227	-0.721425	0.21959	-3.28532	0.00101867	0.00965437	LOC684270	293.375	311.264	361.888	251.241	358.674	405.679	648.273	718.46	355.469	457.942	545.036	330.353	0.367281	YES	NEG		NO	YES
ENSRNOG00000045998	2608.8	-0.280818	0.0854993	-3.28444	0.00102184	0.00967895	Sema6b	2569.74	2398.68	2428.94	2591.43	2347.11	2076.06	3003.38	3058.2	2643.35	2971.15	2919.02	2401.99	0.122607	NO	NEG		NO	NO
ENSRNOG00000008329	2546.69	-0.630185	0.192027	-3.28176	0.00103161	0.00976167	Ndufb11	2110.67	2085.47	1940.29	1886.33	2287.33	2222.37	3938.1	4262.71	2235.28	2498.36	3233.62	2088.74	0.330067	YES	NEG		NO	YES
ENSRNOG00000030237	4210.7	-0.803474	0.244833	-3.28173	0.00103174	0.00976167	Cox7c	3443.53	3136.96	2784.7	2622.83	3580.45	3892.74	6876.87	8098.59	3319.83	4350.45	5661.44	3243.53	0.43238	YES	NEG		NO	YES
ENSRNOG00000019228	2501.74	-0.360997	0.110025	-3.28104	0.00103424	0.00977982	Pik3r2	2469.24	2227.48	2286.85	2070.71	2079.68	2343.18	2966.77	3083.9	2310.55	3179.03	2885.06	2246.19	0.166521	NO	NEG		NO	NO
ENSRNOG00000012258	419.547	-0.365992	0.111581	-3.28006	0.00103784	0.00980291	Rras2	347.703	420.206	342.465	406.24	348.186	390.161	511.511	547.504	435.268	446.22	485.126	375.827	0.164802	NO	NEG		NO	NO
ENSRNOG00000031100	234.696	1.11411	0.339647	3.2802	0.00103735	0.00980291	Klhl1	216.409	320.018	360.866	364.705	305.187	228.333	91.5336	59.2199	230.33	170.361	137.861	299.253	0.451126	YES	POS		YES	NO
ENSRNOG00000048145	536.994	0.583265	0.177933	3.27801	0.00104543	0.00986899	Sstr1	581.316	577.784	631.77	661.534	659.666	606.302	379.057	267.048	535.017	470.446	412.892	619.729	0.240588	YES	POS		YES	NO
ENSRNOG00000049430	372.678	0.331293	0.101115	3.27638	0.00105146	0.00992036	Mpv17	459.077	380.326	376.2	394.084	403.77	424.522	305.83	291.63	337.333	354.007	322.2	406.33	0.139381	NO	POS		NO	NO
ENSRNOG00000020460	1547.38	-0.525581	0.160599	-3.27262	0.00106554	0.0100476	Banf1	1250.46	1325.79	1318.74	1140.72	1473.5	1385.52	2191.42	2346.45	1382.88	1658.28	1894.76	1315.79	0.261999	YES	NEG		NO	YES
ENSRNOG00000051346	430.68	-0.767425	0.23451	-3.27246	0.00106618	0.0100479	Rn50_X_0635.3	366.718	310.291	298.506	292.777	368.113	380.186	656.888	797.792	311.942	523.586	572.552	336.098	0.402321	YES	NEG		NO	YES
ENSRNOG00000000064	3770.66	-0.89374	0.273187	-3.27153	0.00106966	0.0100701	Atp5i	3105.79	2779	2508.68	2135.55	3118.99	3194.44	6520.42	7877.36	2915.39	3551.01	5216.05	2807.08	0.497367	YES	NEG		NO	YES
ENSRNOG00000012315	16.5969	-1.44416	0.441462	-3.2713	0.00107054	0.0100701	Agmat	10.8657	8.7543	12.2674	7.09148	12.585	7.75889	12.9224	25.6992	17.2294	50.7957	26.6617	9.88714	0.794262	YES	NEG		NO	YES
ENSRNOG00000016462	212.238	0.368639	0.112692	3.2712	0.00107093	0.0100701	LOC102547287	230.897	236.366	225.924	226.927	257.993	223.899	160.453	160.899	201.312	197.712	180.094	233.668	0.15073	NO	POS		NO	NO
ENSRNOG00000050563	3932.98	-0.556921	0.170238	-3.27142	0.0010701	0.0100701	Sub1	3379.24	3267.3	3163.96	2922.7	3585.69	3535.84	5115.11	6520.89	3376.05	4462.98	4868.76	3309.12	0.285229	YES	NEG		NO	YES
ENSRNOG00000033545	42.1694	-1.31776	0.402873	-3.2709	0.00107205	0.010075	AY172581.21	23.5424	18.4813	28.6239	31.4051	29.3651	26.6019	76.4575	118.44	22.6702	46.1068	65.9186	26.3366	0.749994	YES	NEG		NO	YES
ENSRNOG00000013078	1576.42	-0.645195	0.197456	-3.26755	0.00108485	0.0101783	Zcchc7	1581.87	1247	1216.52	1088.04	1126.36	1456.45	2188.19	2728.58	1401.02	1730.18	2011.99	1286.04	0.33095	YES	NEG		NO	YES
ENSRNOG00000015597	564.341	-0.32067	0.098132	-3.26774	0.0010841	0.0101783	LOC100125364	550.53	460.087	499.896	522.743	489.768	555.315	677.349	688.291	553.154	646.277	641.268	513.057	0.141708	NO	NEG		NO	NO
ENSRNOG00000051986	97.3301	0.57295	0.175346	3.26754	0.00108486	0.0101783	Plcg2	104.13	92.4065	136.986	127.647	105.924	105.299	66.7657	72.6281	94.3082	67.2066	75.2271	112.065	0.246023	YES	POS		YES	NO
ENSRNOG00000000963	174.367	0.858305	0.262756	3.26655	0.00108866	0.0102083	Tmem132c	178.379	221.776	210.59	246.176	221.287	197.297	120.609	62.5719	190.43	94.5581	117.042	212.584	0.349764	YES	POS		YES	NO
ENSRNOG00000050701	120.267	-0.744015	0.227833	-3.26562	0.00109224	0.0102361	AABR07007385.1	88.7368	74.8979	109.384	103.333	96.4854	96.4319	101.225	165.369	137.835	228.971	158.35	94.8782	0.383178	YES	NEG		NO	YES
ENSRNOG00000004844	328.534	-0.501328	0.153593	-3.264	0.00109853	0.0102855	Med30	298.807	280.138	249.437	255.293	332.455	272.669	450.13	475.994	304.688	365.729	399.135	281.467	0.241094	YES	NEG		NO	YES
ENSRNOG00000007271	426.786	0.760394	0.232995	3.26357	0.00110019	0.0102855	Map3k9	532.421	543.739	478.428	599.737	474.037	435.606	202.451	210.063	456.125	335.251	300.973	510.661	0.318466	YES	POS		YES	NO
ENSRNOG00000008766	169.12	-0.781503	0.239482	-3.26331	0.00110119	0.0102855	Grin2b	114.996	121.587	124.718	188.431	108.022	129.684	207.835	335.207	155.971	204.746	225.94	131.24	0.41036	YES	NEG		NO	YES
ENSRNOG00000028834	2567.9	0.471616	0.144516	3.26341	0.00110082	0.0102855	Polr2a	2916.54	2950.2	3053.56	3380.61	2530.64	2511.66	1931.9	1643.63	2540.88	2219.38	2083.95	2890.54	0.207269	YES	POS		YES	NO
ENSRNOG00000039807	3221.53	-0.654599	0.200579	-3.26354	0.00110028	0.0102855	Fam193b	3134.76	2962.84	2398.27	2104.14	2475.06	2642.46	4674.68	5492.92	2761.23	3568.98	4124.45	2619.59	0.33523	YES	NEG		NO	YES
ENSRNOG00000060773	810.203	-0.727765	0.223009	-3.26339	0.00110087	0.0102855	Sertad4	699.934	646.845	645.06	612.906	618.765	627.362	885.184	1274.9	603.935	1487.14	1062.79	641.812	0.38976	YES	NEG		NO	YES
ENSRNOG00000020605	1050.33	-0.639223	0.195924	-3.26261	0.00110392	0.0103053	Pstk	896.422	822.904	849.517	720.292	909.27	953.235	1465.61	1872.69	912.25	1101.09	1337.91	858.607	0.336517	YES	NEG		NO	YES
ENSRNOG00000000989	1039.44	-0.501219	0.153674	-3.26158	0.00110795	0.0103354	Bud31	881.029	874.457	861.784	753.723	987.926	987.596	1514.07	1479.38	1005.65	1048.73	1261.96	891.086	0.246513	YES	NEG		NO	YES
ENSRNOG00000013862	40.616	-0.797367	0.244484	-3.26144	0.0011085	0.0103354	Dusp2	28.9753	29.181	27.6016	28.3659	47.1939	26.6019	47.3821	72.6281	43.5268	54.703	54.56	31.3199	0.376344	YES	NEG		NO	YES
ENSRNOG00000019178	1229.88	-0.617047	0.189202	-3.26131	0.00110899	0.0103354	Taf10	1124.6	1017.44	892.452	782.089	1133.7	1129.47	1887.75	1911.8	1142.58	1276.92	1554.76	1013.29	0.308729	YES	NEG		NO	YES
ENSRNOG00000014382	3111.94	-0.422327	0.129523	-3.26062	0.00111167	0.0103547	C2cd5	3065.04	2881.14	2689.62	2527.61	2448.84	2822.02	3565.5	4497.36	2923.55	3698.7	3671.28	2739.04	0.203345	YES	NEG		NO	YES
ENSRNOG00000057464	719.749	-0.386269	0.118473	-3.2604	0.00111254	0.010357	Fmr1	629.307	645.873	611.325	682.808	624.009	651.747	765.652	1040.26	700.964	845.552	838.106	640.845	0.186151	YES	NEG		NO	YES
ENSRNOG00000011474	53.8348	0.91666	0.281231	3.25946	0.00111625	0.0103742	Ppp1r3b	63.3834	58.362	75.6489	48.6273	71.3153	79.8057	49.5358	30.1686	43.5268	17.9738	35.3013	66.1904	0.369724	YES	POS		YES	NO
ENSRNOG00000016497	678.483	-0.370502	0.113675	-3.2593	0.00111686	0.0103742	Bloc1s5	552.341	570.975	593.946	581.501	670.154	673.915	814.111	918.466	715.472	693.947	785.499	607.139	0.171394	NO	NEG		NO	NO
ENSRNOG00000018801	1079.12	-0.283035	0.0868352	-3.25945	0.00111627	0.0103742	Klhdc4	1005.08	945.464	982.413	921.892	1024.63	1077.38	1304.08	1280.49	1056.43	1193.31	1208.58	992.81	0.125513	NO	NEG		NO	NO
ENSRNOG00000037562	28.5375	0.815735	0.250255	3.25962	0.00111562	0.0103742	Zbtb42	33.5027	29.181	44.9804	34.4443	33.5601	31.0356	24.7679	16.7603	19.9498	17.1924	19.6676	34.4507	0.312805	YES	POS		YES	NO
ENSRNOG00000000473	2063.36	-0.7128	0.218738	-3.25869	0.00111926	0.0103908	Pfdn6	1781.07	1625.38	1545.69	1376.76	1683.25	1846.62	3450.28	3574.42	1712.06	2038.08	2693.71	1643.13	0.38001	YES	NEG		NO	YES
ENSRNOG00000060293	2986.81	-0.776611	0.238376	-3.25792	0.00112232	0.0104134	Ndufa3	2502.74	2464.82	1998.56	1772.87	2501.28	2702.31	4764.06	5649.35	2445.66	3066.49	3981.39	2323.76	0.414892	YES	NEG		NO	YES
ENSRNOG00000057080	323.212	-0.61197	0.187852	-3.25772	0.0011231	0.0104149		256.25	305.428	239.214	203.627	289.456	305.922	470.591	510.632	305.595	345.41	408.057	266.649	0.301109	YES	NEG		NO	YES
ENSRNOG00000051989	375.528	-0.853859	0.262127	-3.25743	0.00112426	0.0104199	AABR07069227.1	319.633	277.219	258.637	247.189	276.871	322.548	670.888	737.455	289.272	355.57	513.296	283.683	0.470976	YES	NEG		NO	YES
ENSRNOG00000027204	2293.15	0.194311	0.0596546	3.25727	0.00112489	0.01042	Map6	2540.77	2428.83	2421.79	2440.48	2391.16	2265.6	2181.73	1985.54	2223.5	2052.14	2110.73	2414.77	0.0793934	NO	POS		NO	NO
ENSRNOG00000039544	388.885	-0.573112	0.175978	-3.25672	0.00112708	0.0104345	Kcnd1	366.718	337.527	306.685	298.855	285.261	356.909	446.899	605.607	331.892	552.5	484.225	325.326	0.284419	YES	NEG		NO	YES
ENSRNOG00000002089	567.058	-0.317409	0.0974907	-3.25579	0.00113077	0.0104574	Ccng2	487.147	515.531	505.007	543.005	546.401	499.894	589.046	743.042	574.917	666.595	643.4	516.164	0.143785	NO	NEG		NO	NO
ENSRNOG00000045846	282.034	0.880903	0.270565	3.25578	0.0011308	0.0104574	Rfx2	394.788	335.581	335.309	325.195	330.358	349.15	246.602	118.44	280.204	104.717	187.491	345.063	0.347774	YES	POS		YES	NO
ENSRNOG00000004276	1395.41	0.275794	0.084738	3.25467	0.00113523	0.0104926	Itga3	1521.2	1492.12	1614.18	1453.75	1481.89	1436.5	1349.31	1061.49	1311.25	1232.38	1238.61	1499.94	0.115282	NO	POS		NO	NO
ENSRNOG00000016337	4.91578	2.62146	0.805859	3.253	0.00114194	0.0105449	Slc22a1	6.33834	7.7816	11.2451	5.06534	10.4875	3.32524	1.07687	1.11736	2.72043	0	1.22866	7.37386	0.808159	YES	POS		YES	NO
ENSRNOG00000033076	291	0.630878	0.19394	3.25295	0.00114215	0.0105449	Thnsl1	323.255	320.991	344.509	371.796	386.99	288.187	164.761	168.721	311.036	229.753	218.567	339.288	0.270086	YES	POS		YES	NO
ENSRNOG00000004612	7026.94	-0.314505	0.096708	-3.25211	0.0011455	0.0105527	Ppp1cb	5797.77	6161.08	6207.3	6560.63	6876.68	6814.52	7586.52	9218.19	7012.36	8034.31	7962.84	6403	0.145029	NO	NEG		NO	NO
ENSRNOG00000014844	4342.73	0.873486	0.268572	3.25233	0.00114463	0.0105527	Kif21a	4874.18	5228.26	5997.73	6208.08	4954.31	4579.96	1851.13	1680.5	4359.94	3693.23	2896.2	5307.09	0.355352	YES	POS		YES	NO
ENSRNOG00000054385	239.838	-0.654704	0.201313	-3.25217	0.00114528	0.0105527	Rhebl1	220.936	232.475	199.345	139.803	178.288	198.406	302.599	406.718	215.821	303.992	307.282	194.876	0.323096	YES	NEG		NO	YES
ENSRNOG00000057389	293.188	-0.495496	0.152341	-3.25255	0.00114375	0.0105527	Dusp28	255.345	212.049	251.481	270.489	264.286	256.043	415.67	424.595	291.993	289.926	355.546	251.616	0.240554	YES	NEG		NO	YES
ENSRNOG00000005512	7129.01	-0.710589	0.218536	-3.25159	0.0011476	0.0105662	Ndufa4	5817.69	5816.75	5056.21	4556.78	6445.64	6399.97	11092.8	12736.7	5855.27	7512.29	9299.27	5682.17	0.374877	YES	NEG		NO	YES
ENSRNOG00000030771	2239.28	-0.931174	0.286426	-3.25101	0.00114998	0.0105765	Dgkb	1546.55	1491.15	1653.03	1941.04	1682.2	1546.24	1850.06	3095.08	1991.35	5596.12	3133.15	1643.37	0.566373	YES	NEG		NO	YES
ENSRNOG00000037799	13.3961	1.55585	0.478573	3.25102	0.00114991	0.0105765	Hdx	19.015	12.6451	16.3565	27.3528	16.7801	17.7346	3.2306	1.11736	12.6953	7.03324	6.01913	18.314	0.589388	YES	POS		YES	NO
ENSRNOG00000019194	8.22962	2.17802	0.670061	3.25047	0.00115213	0.0105905	Pitx3	5.43286	15.5632	25.5571	9.11762	11.5363	4.43365	3.2306	2.23471	3.62724	1.56294	2.66387	11.9401	0.918766	YES	POS		YES	NO
ENSRNOG00000009078	1111.28	-0.330114	0.10159	-3.24947	0.00115621	0.0106222	Mrpl37	932.641	951.301	991.614	1010.03	1050.85	1108.41	1366.54	1405.63	1067.31	1228.47	1266.99	1007.47	0.150936	NO	NEG		NO	NO
ENSRNOG00000049215	144.489	-0.486565	0.14977	-3.24876	0.00115909	0.0106429	Cbx2	134.916	131.314	115.518	119.542	121.655	123.034	163.684	220.119	136.928	178.176	174.727	124.33	0.23057	YES	NEG		NO	YES
ENSRNOG00000001103	224.677	0.746946	0.229981	3.24786	0.00116275	0.0106706	Sdk1	255.345	270.411	303.618	330.26	237.018	212.815	122.763	103.914	223.075	187.553	159.326	268.244	0.321829	YES	POS		YES	NO
ENSRNOG00000003329	479.02	-0.46437	0.143	-3.24734	0.00116491	0.0106707	Ppm1d	406.559	453.278	382.334	373.822	450.964	426.739	573.97	734.103	457.032	531.401	574.126	415.616	0.227792	YES	NEG		NO	YES
ENSRNOG00000003809	2376.09	-0.726748	0.223805	-3.24724	0.00116531	0.0106707	Sat1	1579.15	1671.1	2075.23	1913.69	1923.41	2133.69	3538.58	4492.89	1909.74	2523.37	3116.15	1882.71	0.391084	YES	NEG		NO	YES
ENSRNOG00000018326	538.546	-0.71925	0.221485	-3.2474	0.00116466	0.0106707	Pgls	415.614	406.589	403.801	400.162	483.476	456.666	931.489	925.171	461.566	500.923	704.787	427.718	0.386927	YES	NEG		NO	YES
ENSRNOG00000026267	809.359	-0.312605	0.0962629	-3.24741	0.00116461	0.0106707	Igbp1	786.86	676.999	753.422	733.462	719.445	754.829	964.872	1046.96	814.315	842.426	917.144	737.503	0.142508	NO	NEG		NO	NO
ENSRNOG00000019217	83.6219	-0.51901	0.159863	-3.2466	0.00116793	0.0106889	Adrb2	76.0601	63.2255	64.4038	73.954	68.169	82.0225	83.9956	120.674	94.3082	109.406	102.096	71.3058	0.230007	YES	NEG		NO	YES
ENSRNOG00000009209	1111.58	0.397318	0.122386	3.24642	0.00116865	0.0106897	Slitrk1	1197.95	1199.34	1314.65	1326.11	1238.58	1106.2	805.496	787.736	1086.36	1053.42	933.253	1230.47	0.169941	YES	POS		YES	NO
ENSRNOG00000012137	769.098	-0.698375	0.215136	-3.2462	0.00116957	0.0106923	Ccdc84	736.153	614.746	572.478	509.573	627.155	632.904	1125.33	1422.39	654.716	795.538	999.493	615.502	0.372099	YES	NEG		NO	YES
ENSRNOG00000004614	358.474	-0.3705	0.114177	-3.24496	0.00117468	0.0107331	Lypd6b	336.837	313.209	305.662	287.711	315.675	365.776	445.823	439.121	342.774	432.154	414.968	320.812	0.166359	NO	NEG		NO	NO
ENSRNOG00000042869	549.439	-0.906519	0.279412	-3.24438	0.00117707	0.0107492	Usmg5	434.629	432.851	348.598	292.777	480.329	452.232	948.719	1146.41	428.014	529.838	763.244	406.903	0.499594	YES	NEG		NO	YES
ENSRNOG00000045999	17.3226	1.18799	0.366199	3.24412	0.00117814	0.0107531	Tnfaip8l1	24.4479	25.2902	24.5348	15.196	26.2189	18.843	5.38433	6.70413	17.2294	9.37766	9.67387	22.4218	0.459674	YES	POS		YES	NO
ENSRNOG00000003224	1845.03	-0.50177	0.154684	-3.24383	0.00117933	0.0107581	Nudt16l1	1605.41	1634.14	1468	1404.11	1687.45	1690.33	2665.24	2697.3	1671.25	1927.11	2240.22	1581.57	0.25055	YES	NEG		NO	YES
ENSRNOG00000011823	12.7158	-1.31918	0.406724	-3.24344	0.00118096	0.0107613	Tfap2b	9.96025	5.8362	8.17826	6.07841	8.39003	8.8673	31.2291	21.2298	17.2294	10.1591	19.9618	7.88507	0.639555	YES	NEG		NO	YES
ENSRNOG00000018850	880.254	-0.615091	0.189638	-3.24349	0.00118075	0.0107613	Ttc9b	842.094	733.416	639.949	543.005	810.687	784.756	1329.93	1369.88	886.859	861.963	1112.16	725.651	0.305484	YES	NEG		NO	YES
ENSRNOG00000020250	680.529	-0.570122	0.175797	-3.24307	0.00118248	0.0107693	Pcgf6	643.794	583.62	523.408	468.038	534.865	665.048	880.877	1127.41	653.809	724.424	846.631	569.795	0.287502	YES	NEG		NO	YES
ENSRNOG00000007837	243.92	1.5691	0.484037	3.24169	0.00118825	0.0108133	Acot11	307.862	277.219	392.556	464.998	291.554	258.26	45.2284	30.1686	261.161	110.187	111.686	332.075	0.582983	YES	POS		YES	NO
ENSRNOG00000019365	591.666	0.836858	0.258162	3.2416	0.0011886	0.0108133	Ablim3	731.626	751.897	692.085	837.808	691.129	605.193	337.059	208.946	636.58	424.339	401.731	718.29	0.341449	YES	POS		YES	NO
ENSRNOG00000056487	4407.07	0.399731	0.123324	3.24131	0.00118981	0.0108184	Oxr1	4500.22	4988.01	4910.02	5542.5	4817.98	4520.11	3230.6	3127.48	4422.51	4011.29	3697.97	4879.8	0.173275	YES	POS		YES	NO
ENSRNOG00000050490	81.7386	-0.638327	0.19696	-3.2409	0.00119153	0.0108282	Mir3064	58.856	75.8706	57.2478	63.8233	69.2178	77.5889	79.6881	92.7405	102.469	139.883	103.695	67.1007	0.304863	YES	NEG		NO	YES
ENSRNOG00000052701	137.894	-0.593198	0.183062	-3.24042	0.00119354	0.0108407	Coa6	106.846	109.915	104.273	120.555	138.436	106.408	198.143	215.65	122.419	156.294	173.127	114.405	0.290314	YES	NEG		NO	YES
ENSRNOG00000006227	82.805	0.604391	0.186548	3.23986	0.00119589	0.0108509	Ifih1	92.3587	105.052	92.0054	94.2154	85.9978	106.408	54.9202	55.8678	88.8673	52.3586	63.0035	96.0061	0.249297	YES	POS		YES	NO
ENSRNOG00000012911	706.911	-0.46835	0.144573	-3.23953	0.00119725	0.0108509	Erlin1	652.849	569.029	590.879	606.828	661.764	596.326	746.268	963.161	646.555	1035.45	847.858	612.946	0.230269	YES	NEG		NO	YES
ENSRNOG00000023778	175.775	-0.784955	0.242316	-3.23938	0.00119791	0.0108509	Gcnt2	127.672	142.987	155.387	133.725	138.436	120.817	158.299	224.589	176.828	379.014	234.682	136.504	0.440604	YES	NEG		NO	YES
ENSRNOG00000052499	311.598	0.397938	0.122838	3.23953	0.00119726	0.0108509	Rab27a	327.783	338.5	335.309	359.639	353.43	353.584	287.523	242.466	308.315	209.434	261.935	344.707	0.162854	YES	POS		YES	NO
ENSRNOG00000061731	3597.12	0.291132	0.0898614	3.23979	0.00119618	0.0108509	Plxnb3	3613.76	4139.81	3746.66	4242.73	3593.03	3949.27	3109.99	3006.8	3613.63	2955.53	3171.49	3880.88	0.126234	NO	POS		NO	NO
ENSRNOG00000014852	437.756	0.310694	0.0959239	3.23896	0.00119967	0.010861	Fbxo30	442.778	465.923	430.381	516.665	508.646	484.376	374.749	349.732	425.294	379.014	382.197	474.795	0.131056	NO	POS		NO	NO
ENSRNOG00000022490	157.71	-1.10263	0.340476	-3.23849	0.00120163	0.010873	LOC100361008	115.901	123.533	90.9831	64.8364	116.412	136.335	290.754	367.61	104.283	166.453	232.275	108	0.608353	YES	NEG		NO	YES
ENSRNOG00000012802	831.15	1.21516	0.375303	3.23782	0.00120448	0.0108921	Tenm3	930.83	982.427	1195.05	1567.22	1002.61	780.322	243.372	194.42	791.644	623.614	463.263	1076.41	0.496811	YES	POS		YES	NO
ENSRNOG00000021234	262.145	-0.506932	0.156573	-3.23768	0.00120504	0.0108921	Slc4a11	249.912	240.257	188.1	201.601	211.848	253.826	317.676	376.549	239.398	342.285	318.977	224.257	0.239539	YES	NEG		NO	YES
ENSRNOG00000006787	3760.98	0.633006	0.195579	3.23658	0.00120972	0.0109285	Dhcr24	3438.1	4228.33	4512.35	5106.88	4826.37	4192.02	2562.94	1968.78	3993.59	2780.48	2826.45	4384.01	0.275782	YES	POS		YES	NO
ENSRNOG00000051120	178.775	-0.46888	0.144885	-3.23621	0.00121128	0.0109367	Il17d	166.608	142.987	144.142	154.999	153.118	166.262	249.833	249.17	172.294	188.335	214.908	154.686	0.221767	YES	NEG		NO	YES
ENSRNOG00000018649	1143.64	-0.914304	0.282549	-3.23591	0.00121255	0.0109423	Slc35c2	885.557	813.177	816.803	863.134	809.638	878.971	2322.8	2238.06	881.419	926.825	1592.28	844.547	0.525198	YES	NEG		NO	YES
ENSRNOG00000007174	833.304	-0.365145	0.112873	-3.23501	0.0012164	0.0109712	Utp11	722.571	786.914	672.662	722.318	802.297	774.78	1016.56	1128.53	806.153	900.255	962.875	746.924	0.171066	NO	NEG		NO	NO
ENSRNOG00000002425	53.5691	-0.698438	0.215965	-3.23403	0.00122055	0.0109908	Pctp	47.0848	30.1537	48.0473	40.5227	39.8527	50.987	67.8426	92.7405	59.8494	58.6104	69.7607	42.7747	0.328606	YES	NEG		NO	YES
ENSRNOG00000007849	323.769	-0.586895	0.18147	-3.23412	0.00122017	0.0109908	Zmat5	282.509	249.984	265.793	242.123	280.017	295.946	479.205	520.688	283.831	337.596	405.33	269.395	0.299428	YES	NEG		NO	YES
ENSRNOG00000017913	2180	-0.381139	0.11785	-3.23409	0.0012203	0.0109908	Atg16l1	2144.17	2023.22	1843.17	1859.99	1820.64	1975.19	2644.78	3036.97	2062.08	2389.74	2533.4	1944.4	0.18228	YES	NEG		NO	YES
ENSRNOG00000039971	29.2116	-0.94788	0.293118	-3.23378	0.00122162	0.0109946	Ctla2a	23.5424	21.3994	15.3342	21.2744	16.7801	28.8187	43.0746	56.9851	39.8996	25.0071	41.2416	21.1915	0.456285	YES	NEG		NO	YES
ENSRNOG00000008765	1270.54	0.724709	0.224165	3.23292	0.00122531	0.0110143	Zfhx4	1647.97	1528.11	1609.07	1664.47	1257.46	1346.72	940.104	556.443	1372	783.034	912.896	1508.97	0.305015	YES	POS		YES	NO
ENSRNOG00000019318	2305.89	-0.414578	0.128236	-3.23293	0.00122528	0.0110143	Syt3	2224.76	1997.93	2096.7	1853.92	1997.88	2036.15	3187.52	3063.79	2123.75	2476.48	2712.89	2034.55	0.200881	YES	NEG		NO	YES
ENSRNOG00000052596	5.08397	2.46387	0.762143	3.23281	0.00122578	0.0110143	AABR07013750.1	9.05477	9.727	5.11141	9.11762	9.43879	3.32524	0	0	2.72043	2.34441	1.26621	7.62914	0.776997	YES	POS		YES	NO
ENSRNOG00000049918	51.8519	-1.03213	0.319418	-3.23129	0.00123232	0.0110672	Lrg1	35.3136	40.8534	28.6239	26.3398	36.7064	50.987	110.917	93.8579	53.5017	41.418	74.9237	36.4707	0.544717	YES	NEG		NO	YES
ENSRNOG00000001596	7540.5	-0.630665	0.195215	-3.23062	0.00123521	0.0110695	Atp5g3	6146.38	6182.48	5597	5174.75	6956.39	7047.29	11706.6	12162.4	6356.73	8074.95	9575.18	6184.05	0.325301	YES	NEG		NO	YES
ENSRNOG00000006460	416.22	-0.580125	0.179551	-3.23097	0.0012337	0.0110695	Amdhd2	348.609	310.291	360.866	295.816	394.332	373.535	575.047	680.47	369.978	453.253	519.687	347.241	0.293401	YES	NEG		NO	YES
ENSRNOG00000017002	33.7655	-1.33607	0.413555	-3.23069	0.00123492	0.0110695	Adrb1	15.3931	19.454	27.6016	26.3398	18.8776	18.843	29.0754	22.3471	64.3835	95.3395	52.7864	21.0848	0.762196	YES	NEG		NO	YES
ENSRNOG00000032018	12.336	-2.29545	0.710501	-3.23075	0.00123468	0.0110695	Tmem200b	9.05477	2.9181	5.11141	1.01307	3.14626	7.75889	5.38433	16.7603	13.6021	58.6104	23.5893	4.83375	1.37678	YES	NEG		NO	YES
ENSRNOG00000008569	2907.39	-0.756393	0.234248	-3.22903	0.00124211	0.0111194	Ndufa6	2360.58	2392.84	2086.48	1780.97	2529.59	2522.75	4613.29	5489.57	2336.85	2961	3850.18	2278.87	0.408633	YES	NEG		NO	YES
ENSRNOG00000038347	1390.66	-0.325071	0.100667	-3.22918	0.00124147	0.0111194	Usp21	1355.5	1402.63	1182.78	1191.37	1203.97	1239.21	1624.99	1804.53	1373.82	1527.78	1582.78	1262.58	0.149187	NO	NEG		NO	NO
ENSRNOG00000009946	1789.51	0.535874	0.166015	3.22787	0.00124718	0.0111588	Ldlr	1690.53	2056.29	2070.12	2293.59	2192.94	1955.24	1448.39	1159.82	1899.77	1128.44	1409.1	2043.12	0.233104	YES	POS		YES	NO
ENSRNOG00000000433	3887.19	-0.450202	0.139503	-3.22719	0.00125013	0.0111778	Prrt1	3716.98	3724.47	3304.02	3123.29	3094.87	3377.33	5090.35	5625.89	3544.72	4269.96	4632.73	3390.16	0.220321	YES	NEG		NO	YES
ENSRNOG00000005689	714.003	-0.484328	0.150084	-3.22704	0.00125078	0.0111778	Yeats4	592.182	613.774	620.525	535.913	655.471	675.023	955.18	1083.84	689.175	718.954	861.786	615.481	0.24072	YES	NEG		NO	YES
ENSRNOG00000010807	6710.86	-0.82676	0.256219	-3.22677	0.00125196	0.0111778	Cox6c	5572.31	5102.78	4441.82	4140.41	5654.88	5835.79	11313.6	13273.1	5136.17	6637.82	9090.15	5124.67	0.45592	YES	NEG		NO	YES
ENSRNOG00000014863	1133.9	-0.447422	0.138654	-3.22689	0.00125144	0.0111778	Reck	1155.39	1083.59	957.878	882.383	848.442	1010.87	1126.4	1657.04	1271.35	1345.69	1350.12	989.759	0.214283	YES	NEG		NO	YES
ENSRNOG00000019884	20.4444	1.42232	0.440814	3.22658	0.00125281	0.0111794	LOC103691238	17.2041	21.3994	32.713	37.4835	30.4139	25.4935	4.30746	3.35207	17.2294	14.848	9.93422	27.4512	0.558017	YES	POS		YES	NO
ENSRNOG00000043300	2396.78	-0.782466	0.242539	-3.22614	0.00125473	0.0111906	Enho	1647.06	1611.76	1915.76	1725.26	2220.21	2043.91	4059.79	4534.23	2103.8	2106.07	3200.97	1860.66	0.429132	YES	NEG		NO	YES
ENSRNOG00000031802	1177.94	-0.75723	0.234734	-3.22591	0.00125574	0.0111937	LOC691427	957.089	917.256	880.185	709.148	1033.02	1040.8	1881.29	2194.49	932.2	1233.94	1560.48	922.917	0.405812	YES	NEG		NO	YES
ENSRNOG00000003908	172.653	0.34418	0.106704	3.22555	0.00125731	0.0112017	Cep128	191.056	186.758	197.3	178.3	176.191	201.731	146.454	154.195	157.785	136.758	148.798	188.556	0.13054	NO	POS		NO	NO
ENSRNOG00000022723	111.224	1.20099	0.372368	3.22527	0.00125855	0.0112068	RGD1562029	153.026	138.123	119.607	137.777	136.338	177.346	83.9956	25.6992	110.631	29.6959	62.5053	143.703	0.454039	YES	POS		YES	NO
ENSRNOG00000000954	757.682	-0.465201	0.144243	-3.22511	0.00125924	0.011207	Polr1d	690.879	654.627	579.634	592.645	708.958	717.143	1055.33	1068.19	720.913	788.505	908.235	657.314	0.226622	YES	NEG		NO	YES
ENSRNOG00000011815	1388.27	-0.717895	0.222645	-3.2244	0.00126238	0.0112235	Sgk1	1092.01	1337.46	707.419	1008	1568.94	907.79	1438.69	2185.55	1802.74	1834.11	1815.27	1103.6	0.337072	YES	NEG		NO	YES
ENSRNOG00000021390	1477.31	-0.465625	0.144407	-3.22439	0.00126243	0.0112235	Meis3	1369.99	1334.54	1197.09	1173.13	1337.16	1278	2016.97	2150.91	1325.76	1589.51	1770.79	1281.65	0.230418	YES	NEG		NO	YES
ENSRNOG00000004899	104.554	-0.661847	0.205294	-3.22389	0.00126461	0.0112369	Kcns3	57.0451	105.052	81.7826	90.1631	96.4854	78.6973	121.686	151.96	102.469	160.202	134.079	84.8708	0.308419	YES	NEG		NO	YES
ENSRNOG00000001958	843.478	-0.361404	0.112177	-3.22172	0.00127426	0.0113167	Ift57	782.332	776.215	743.199	672.677	804.394	763.696	986.409	1106.18	779.856	1019.82	973.067	757.086	0.167651	NO	NEG		NO	NO
ENSRNOG00000017373	2031.57	-0.473079	0.146857	-3.22135	0.00127589	0.0113252	Rhobtb2	1766.59	1782.96	1758.33	1877.22	1749.32	1618.28	1894.21	2581.09	2099.26	3188.4	2440.74	1758.78	0.240286	YES	NEG		NO	YES
ENSRNOG00000008144	261.293	0.533732	0.165736	3.22037	0.00128025	0.0113399	Irf1	309.673	246.093	319.974	311.012	271.627	330.307	251.987	165.369	241.211	165.672	206.06	298.114	0.228888	YES	POS		YES	NO
ENSRNOG00000024309	2765.77	-0.564498	0.175282	-3.22051	0.00127964	0.0113399	Cox6b1	2396.8	2433.7	2070.12	1998.78	2504.42	2521.64	4031.79	4367.74	2464.71	2868	3433.06	2320.91	0.288162	YES	NEG		NO	YES
ENSRNOG00000050841	5249.27	0.258559	0.0802868	3.22044	0.00127996	0.0113399	Ache	5357.71	5541.47	5949.68	5471.58	5941.19	5450.06	4640.22	4118.57	4838.73	5183.5	4695.26	5618.62	0.109592	NO	POS		NO	NO
ENSRNOG00000054775	17783.5	-0.459838	0.142771	-3.22081	0.00127827	0.0113399	Fkbp11	15643	14614.8	15433.4	15967	16139.3	14974.7	17840.4	23053.3	16774.2	27395.3	21265.8	15462	0.233523	YES	NEG		NO	YES
ENSRNOG00000045585	22.2211	1.47986	0.459798	3.2185	0.00128864	0.0114083	Dpy19l2	21.7315	35.9899	36.8022	30.3921	22.0238	32.144	16.153	5.58678	19.043	2.34441	10.7818	29.8472	0.538024	YES	POS		YES	NO
ENSRNOG00000020952	478.646	0.535301	0.166328	3.21834	0.00128936	0.0114086	Cgn	666.431	658.518	573.5	484.247	433.135	462.208	396.287	326.268	438.896	346.973	377.106	546.34	0.249064	YES	POS		YES	NO
ENSRNOG00000006744	435.471	-0.626997	0.1949	-3.21702	0.00129528	0.0114369	Acyp1	364.907	356.008	355.754	293.79	384.893	389.053	617.044	755.333	374.512	463.413	552.575	357.401	0.326744	YES	NEG		NO	YES
ENSRNOG00000006802	1257.76	0.457556	0.142222	3.2172	0.0012945	0.0114369	Lrrn1	1297.55	1414.31	1337.15	1598.62	1433.65	1387.73	874.415	846.956	1333.01	1054.21	1027.15	1411.5	0.198186	YES	POS		YES	NO
ENSRNOG00000015301	2398.74	0.412439	0.128197	3.21724	0.00129431	0.0114369	Elp2	2462.9	2673.95	2637.49	2785.94	2853.66	2570.41	1886.67	1552.01	2463.8	2100.6	2000.77	2664.06	0.175527	YES	POS		YES	NO
ENSRNOG00000017397	1144.72	-0.497911	0.15477	-3.21711	0.0012949	0.0114369	Upf3a	1011.42	1042.73	929.255	919.866	949.122	1041.91	1689.6	1664.86	1070.03	1128.44	1388.24	982.384	0.251719	YES	NEG		NO	YES
ENSRNOG00000038957	4.50547	2.48792	0.773604	3.21601	0.00129988	0.0114715	RGD1305184	7.24382	7.7816	6.13369	6.07841	6.29252	6.65048	2.15373	0	2.72043	0	1.21854	6.69675	0.663663	YES	POS		YES	NO
ENSRNOG00000012030	38.179	1.26696	0.39414	3.2145	0.00130674	0.0115259	Wwox	37.1246	50.5804	53.1587	69.9017	50.3402	38.7944	8.61493	10.0562	38.9928	24.2256	20.4724	49.9833	0.508654	YES	POS		YES	NO
ENSRNOG00000011971	274.112	0.770732	0.239784	3.21427	0.00130775	0.0115288	C1s	354.947	232.475	328.153	298.855	346.089	410.113	203.528	176.542	274.763	115.658	192.623	328.439	0.333222	YES	POS		YES	NO
ENSRNOG00000036934	4970.93	-0.233253	0.072594	-3.21312	0.00131301	0.0115691	Abhd12	4560.89	4562.94	4632.98	4444.33	4788.61	4879.23	5616.93	5751.03	4770.72	5701.62	5460.08	4644.83	0.10318	NO	NEG		NO	NO
ENSRNOG00000018069	1504.82	-0.684897	0.213179	-3.21277	0.00131461	0.0115771	Ngdn	1393.53	1277.15	1096.91	1010.03	1156.78	1327.88	2295.88	2668.25	1243.24	1578.57	1946.48	1210.38	0.3627	YES	NEG		NO	YES
ENSRNOG00000006759	5.81047	2.96177	0.92207	3.21209	0.00131774	0.0115894	Ankrd24	9.05477	11.6724	10.2228	3.03921	2.09751	17.7346	0	0	2.72043	1.56294	1.07084	8.97022	1.03122	YES	POS		YES	NO
ENSRNOG00000007814	1308.06	-0.446681	0.139064	-3.21205	0.00131793	0.0115894	Kdm3a	1138.18	1234.36	1081.57	1124.51	1140	1135.01	1194.24	1905.09	1363.84	1763.78	1556.74	1142.27	0.221814	YES	NEG		NO	YES
ENSRNOG00000057137	21.4902	-0.952556	0.29656	-3.21202	0.00131807	0.0115894	AABR07005752.1	16.2986	18.4813	15.3342	16.2091	14.6826	13.301	17.2299	29.0513	34.4588	39.855	30.1487	15.7178	0.43761	YES	NEG		NO	YES
ENSRNOG00000030520	1982.33	-0.775223	0.241398	-3.21139	0.00132093	0.0116085	Sarnp	1801.9	1585.5	1343.28	1232.9	1558.45	1735.77	3338.29	3698.45	1699.36	1829.42	2641.38	1542.97	0.421644	YES	NEG		NO	YES
ENSRNOG00000019970	839.456	-0.43157	0.134402	-3.21103	0.00132259	0.0116132	mrpl11	724.382	729.525	679.818	684.834	764.542	835.743	1094.1	1186.63	774.415	920.573	993.929	736.474	0.20881	YES	NEG		NO	YES
ENSRNOG00000049349	3326.63	-0.189174	0.058915	-3.21097	0.00132286	0.0116132	Fam19a5	3074.09	3089.29	3207.92	3110.12	3259.53	3156.76	3871.33	3686.16	3345.22	3465.83	3592.13	3149.62	0.0814111	NO	NEG		NO	NO
ENSRNOG00000016231	402.974	-0.416421	0.129756	-3.20926	0.00133077	0.0116705	Polr2d	332.31	345.308	329.175	335.326	372.308	416.763	522.28	553.091	403.53	419.65	474.638	355.198	0.196653	YES	NEG		NO	YES
ENSRNOG00000019557	9.00852	-1.63012	0.507931	-3.20933	0.00133043	0.0116705	Asb18	5.43286	2.9181	6.13369	5.06534	5.24377	4.43365	17.2299	23.4645	4.53405	15.6294	15.2145	4.87124	0.784248	YES	NEG		NO	YES
ENSRNOG00000016145	4034	-0.295919	0.092245	-3.20797	0.00133676	0.0117169	Strn4	3916.19	4051.3	3465.54	3656.16	3657.01	3436.08	4468.99	5004.64	3921.04	4763.07	4539.44	3697.04	0.13465	NO	NEG		NO	NO
ENSRNOG00000006705	1039.47	-0.441917	0.137766	-3.20774	0.00133784	0.0117203	Mkks	889.179	854.031	842.361	885.422	1021.49	960.994	1415	1434.68	934.92	1156.58	1235.3	908.912	0.214616	YES	NEG		NO	YES
ENSRNOG00000026050	468.838	0.303338	0.0945889	3.20691	0.00134169	0.0117478	Epb41l4a	508.878	523.313	545.899	479.181	487.671	496.569	458.745	408.952	424.387	354.788	411.718	506.918	0.123986	NO	POS		NO	NO
ENSRNOG00000059224	604.108	0.562331	0.17541	3.20582	0.0013468	0.0117864	Reps1	668.242	657.545	768.756	761.827	664.91	642.879	325.214	397.779	585.799	568.13	469.23	694.027	0.238057	YES	POS		YES	NO
ENSRNOG00000012521	34.5503	0.785283	0.245018	3.205	0.00135064	0.0118079	Shisa2	47.9903	36.9626	48.0473	45.5881	44.0477	26.6019	23.6911	20.1124	29.0179	23.4441	24.0664	41.5396	0.323475	YES	POS		YES	NO
ENSRNOG00000017866	3733.34	-0.437354	0.13646	-3.20499	0.00135066	0.0118079	Sirt5	3464.36	3126.26	3060.71	2884.21	3326.65	3757.52	4930.97	5078.38	3362.45	4341.86	4428.41	3269.95	0.209995	YES	NEG		NO	YES
ENSRNOG00000012891	149.842	0.669925	0.209041	3.20475	0.00135181	0.0118118	Mdh1b	159.364	170.222	185.033	175.261	173.044	195.081	87.2262	69.2761	148.717	135.195	110.103	176.334	0.277874	YES	POS		YES	NO
ENSRNOG00000028956	1946.5	-0.351377	0.109652	-3.20448	0.00135306	0.0118166	Mbd3	1555.61	1845.21	1884.07	1796.17	1658.08	1777.89	2438.03	2534.16	1868.93	2106.85	2236.99	1752.84	0.16424	NO	NEG		NO	NO
ENSRNOG00000018119	855.997	-0.531921	0.166009	-3.20416	0.00135457	0.0118236	Dhx32	738.869	686.726	784.09	737.514	686.934	724.902	828.11	1265.96	791.644	1315.22	1050.23	726.506	0.272927	YES	NEG		NO	YES
ENSRNOG00000009802	437.001	-0.551696	0.172268	-3.20255	0.00136218	0.0118761	Fam124a	416.519	354.063	365.977	388.005	335.601	350.258	464.129	608.959	386.301	700.199	539.897	368.404	0.279948	YES	NEG		NO	YES
ENSRNOG00000018851	2352.7	-0.211277	0.0659737	-3.20244	0.0013627	0.0118761	Ppp2r2b	2145.98	2092.28	2196.88	2256.1	2310.41	2277.79	2510.18	2683.89	2344.1	2709.36	2561.88	2213.24	0.0910879	NO	NEG		NO	NO
ENSRNOG00000056580	15.7684	2.62775	0.820541	3.20246	0.00136259	0.0118761	En1	3.62191	20.4267	62.3592	35.4574	10.4875	9.97571	2.15373	3.35207	9.06809	0.781472	3.83884	23.7214	1.23227	YES	POS		YES	NO
ENSRNOG00000006720	1860.78	-0.333919	0.10428	-3.20214	0.0013641	0.0118801	Rnpep	1636.2	1665.26	1701.08	1576.33	1731.49	1798.95	2351.88	2406.78	1784.6	1955.24	2124.63	1684.89	0.157154	NO	NEG		NO	NO
ENSRNOG00000013756	598.628	-0.421102	0.131511	-3.20204	0.00136458	0.0118801	Snrnp48	524.271	548.603	503.985	486.273	513.889	584.133	727.962	886.063	586.706	624.396	706.282	526.859	0.206219	YES	NEG		NO	YES
ENSRNOG00000014964	138.835	-1.2524	0.391157	-3.20178	0.00136581	0.0118806	Hp	139.443	95.3246	52.1364	73.954	61.8765	113.058	256.294	346.38	83.4264	166.453	213.139	89.2988	0.682944	YES	NEG		NO	YES
ENSRNOG00000028685	384.691	-0.421384	0.131611	-3.20173	0.00136605	0.0118806	Shf	340.459	340.445	327.13	305.947	394.332	322.548	533.049	493.871	366.351	422.776	454.012	338.477	0.199671	YES	NEG		NO	YES
ENSRNOG00000009749	996.533	-0.446862	0.139615	-3.20066	0.00137112	0.0119185	Wdr45	867.447	905.584	849.517	780.063	875.71	941.042	1245.93	1497.26	914.971	1087.81	1186.49	869.894	0.221624	YES	NEG		NO	YES
ENSRNOG00000010100	266.609	-0.776966	0.242774	-3.20036	0.00137256	0.0119187	Tyw5	228.18	201.349	199.345	203.627	186.678	225.008	283.216	515.101	197.684	425.902	355.476	207.364	0.423056	YES	NEG		NO	YES
ENSRNOG00000014727	526.845	-0.513635	0.160491	-3.2004	0.00137239	0.0119187	Fahd1	495.296	427.015	437.537	377.875	418.453	542.014	747.345	747.511	486.957	588.448	642.565	449.698	0.249742	YES	NEG		NO	YES
ENSRNOG00000008917	1367.92	0.298913	0.0934362	3.19912	0.0013785	0.0119483	Ehbp1	1356.4	1529.08	1544.67	1547.97	1552.16	1341.18	1128.56	1214.57	1367.47	1097.19	1201.94	1478.58	0.128604	NO	POS		NO	NO
ENSRNOG00000011222	6774.07	-0.556268	0.173872	-3.1993	0.00137763	0.0119483	Dynll1	5953.51	5875.11	5263.73	4881.98	6115.28	6116.22	9378.43	10875.2	5750.98	7530.26	8383.72	5700.97	0.28451	YES	NEG		NO	YES
ENSRNOG00000019692	1666.48	-0.697844	0.21812	-3.19935	0.00137737	0.0119483	Metrn	1131.85	1146.81	1314.65	1389.93	1446.23	1576.16	2571.56	3019.1	1575.13	1493.39	2164.79	1334.27	0.374199	YES	NEG		NO	YES
ENSRNOG00000028717	2841.86	-0.856682	0.267793	-3.19905	0.00137882	0.0119483	Ndufb7	2311.68	2161.34	1819.66	1691.82	2329.28	2560.43	4900.82	5718.63	2149.14	2775.79	3886.09	2145.7	0.475771	YES	NEG		NO	YES
ENSRNOG00000002635	1054.35	-0.434657	0.13595	-3.19719	0.00138773	0.0120138	Dexi	950.751	883.212	894.497	845.912	970.097	999.788	1439.77	1482.73	992.049	1084.68	1249.81	924.043	0.213479	YES	NEG		NO	YES
ENSRNOG00000014693	1884.1	-0.222535	0.0696035	-3.19718	0.0013878	0.0120138	Btbd6	1703.2	1845.21	1645.87	1732.35	1878.32	1791.19	2114.97	2188.9	1894.32	2046.67	2061.22	1766.02	0.0961597	NO	NEG		NO	NO
ENSRNOG00000048509	1900.27	-0.582121	0.1821	-3.19671	0.00139006	0.0120271	Ubxn6	1622.62	1649.7	1517.07	1378.79	1690.59	1650.43	2818.16	3091.72	1644.05	1939.61	2373.38	1584.86	0.303538	YES	NEG		NO	YES
ENSRNOG00000013064	2685.3	0.334506	0.104652	3.19635	0.0013918	0.012036	Lrp8	3411.84	3032.88	2910.44	2729.21	2636.57	2846.4	2067.58	2166.55	2556.3	2495.24	2321.42	2927.89	0.148599	NO	POS		NO	NO
ENSRNOG00000022753	4367.83	-0.519553	0.16258	-3.19567	0.00139507	0.012058	Mast3	4159.76	4214.71	3516.65	3679.46	3365.45	3398.39	4353.77	5889.58	4193.09	6907.43	5335.97	3722.41	0.264427	YES	NEG		NO	YES
ENSRNOG00000038176	739.817	-0.34012	0.106453	-3.19502	0.00139821	0.012079	Ufm1	633.834	640.037	653.238	645.325	669.105	769.238	895.953	970.982	749.931	770.531	846.849	668.463	0.157594	NO	NEG		NO	NO
ENSRNOG00000017514	13.9651	1.33727	0.418581	3.19476	0.00139947	0.0120837	Btn1a1	16.2986	16.5359	32.713	15.196	17.8288	12.1925	5.38433	5.58678	10.8817	7.03324	7.22152	18.4608	0.577072	YES	POS		YES	NO
ENSRNOG00000005698	2860.89	-0.697973	0.218532	-3.19391	0.00140358	0.0121067	Ndufa5	2312.59	2350.04	2111.01	2049.44	2418.43	2501.69	4455	5288.45	2406.67	2715.61	3716.43	2290.53	0.38235	YES	NEG		NO	YES
ENSRNOG00000012012	243.92	-0.565546	0.177066	-3.19398	0.00140326	0.0121067	Pinx1	217.315	230.53	172.766	169.182	217.092	219.466	340.29	384.37	235.77	252.415	303.211	204.392	0.280082	YES	NEG		NO	YES
ENSRNOG00000036925	5.55939	-1.74019	0.545422	-3.19054	0.00142009	0.0122365	Mansc4	1.81095	4.8635	3.06685	1.01307	3.14626	3.32524	12.9224	8.93885	6.34766	10.1591	9.59201	2.87098	0.70854	YES	NEG		NO	YES
ENSRNOG00000061684	2670.33	-0.350536	0.109866	-3.19057	0.00141994	0.0122365	Ndufa9	2245.58	2421.05	2467.79	2327.02	2442.55	2528.29	3370.59	3530.84	2482.84	2886.76	3067.76	2405.38	0.166838	NO	NEG		NO	NO
ENSRNOG00000024990	15.4858	1.33373	0.418224	3.18902	0.00142754	0.0122944	Ppp1r1c	12.6767	20.4267	26.5793	10.1307	27.2676	25.4935	5.38433	11.1736	6.34766	9.37766	8.0708	20.4291	0.554857	YES	POS		YES	NO
ENSRNOG00000025274	2719.64	-0.421957	0.13235	-3.1882	0.0014316	0.012323	Hexb	2442.98	2082.55	2325.69	2520.51	2482.4	2509.45	3540.74	3901.81	2745.82	2644.5	3208.22	2393.93	0.207123	YES	NEG		NO	YES
ENSRNOG00000000839	622.343	-0.521398	0.163579	-3.18744	0.0014354	0.0123491	Nfkbil1	558.679	518.449	517.275	507.547	565.278	510.978	897.03	964.278	604.842	579.07	761.305	529.701	0.267416	YES	NEG		NO	YES
ENSRNOG00000016595	83.3612	-0.7323	0.229756	-3.1873	0.0014361	0.0123491	Hhex	72.4382	71.9798	62.3592	56.7318	59.779	70.9384	131.378	150.843	79.7992	77.3657	109.846	65.7044	0.379715	YES	NEG		NO	YES
ENSRNOG00000014531	1835.77	-0.266256	0.0835418	-3.1871	0.00143708	0.0123512	Hbs1l	1584.58	1703.2	1632.58	1766.79	1667.52	1833.31	2092.35	2217.95	1779.16	2080.28	2042.43	1698	0.119055	NO	NEG		NO	NO
ENSRNOG00000038218	1568.63	-0.676166	0.212206	-3.18637	0.00144071	0.0123761	Ndufc1	1318.37	1170.16	1153.13	971.533	1430.5	1550.67	2349.72	2718.53	1397.39	1626.24	2022.97	1265.73	0.351428	YES	NEG		NO	YES
ENSRNOG00000019582	665.822	0.399879	0.125518	3.18583	0.0014434	0.0123928	Mthfd1l	749.735	788.86	764.667	774.997	694.275	649.53	629.967	501.693	646.555	457.942	559.039	737.011	0.171063	YES	POS		YES	NO
ENSRNOG00000009533	401.399	0.943893	0.296438	3.18412	0.00145197	0.0124562	Erich3	549.625	492.186	525.453	574.41	438.379	402.354	188.452	115.088	365.444	362.603	257.897	497.068	0.377843	YES	POS		YES	NO
ENSRNOG00000014191	572.149	0.455328	0.143003	3.18406	0.00145226	0.0124562	Zfp395	622.063	634.2	704.352	730.422	572.62	585.242	516.896	421.243	564.035	370.418	468.148	641.483	0.198108	YES	POS		YES	NO
[truncated: 17,064 more rows]
