# Supplementary material for: RNA-sequencing of AVPV and ARH reveals vastly different temporal and transcriptomic responses to estradiol in the female rat hypothalamus
Source: PLoS One. 2021 Aug 18;16(8):e0256148. doi: 10.1371/journal.pone.0256148 (PMC8372949; doi:10.1371/journal.pone.0256148)
Supplement: S7 Table — (XLSX) [file pone.0256148.s007.xlsx]

## Sheet: DESeq2_results_AVPV_24hr_EB-ARH
	baseMean	log2FoldChange	lfcSE	stat	pvalue	padj	geneName	S5_ARH 24 hr	S6_ARH 24 hr	S11_ARH 24 hr	S12_ARH 24 hr	S17_ARH 24 hr	S22_AVPV 24 hr	S23_AVPV 24 hr	S28_AVPV 24 hr	S29_AVPV 24 hr	mean_cond1	mean_cond2	Coefficient_of_Variation	DE	POSITIVE FC	# DE	DE POS	DE NEG	# DE POS	# DE NEG
ENSRNOG00000004632	25429.9	8.7248	0.281815	30.9593	1.90183e-210	3.4039e-206	Pmch	61582	47082.8	40687.3	41382.6	37702.5	89.3531	183.542	87.8214	70.7163	107.858	45687.4	0.980985	YES	POS	1971	YES	NO	1146	825
ENSRNOG00000016102	394.959	4.41191	0.242933	18.161	1.05051e-73	9.401e-70	Ebf3	704.01	640.202	732.745	674.199	675.031	45.2022	44.4053	23.0008	15.832	32.1101	685.238	0.874096	YES	POS		YES	NO
ENSRNOG00000010265	149.933	2.90666	0.170286	17.0693	2.51365e-65	1.49964e-61	Ada	235.041	249.272	253.486	233.588	248.173	28.3827	38.4846	37.6378	25.3312	32.4591	243.912	0.745	YES	POS		YES	NO
ENSRNOG00000012686	2183.39	5.12353	0.302713	16.9253	2.92645e-64	1.30944e-60	Pomc	4576.07	5910.06	2409.34	3039.39	3274.98	137.709	140.123	84.6849	78.1046	110.155	3841.97	1.00845	YES	POS		YES	NO
ENSRNOG00000004642	135.338	4.17212	0.254317	16.4052	1.75613e-60	6.28623e-57	Lmx1a	235.041	242.684	224.959	219.847	243.661	24.1779	10.8546	7.31845	9.4992	12.9625	233.238	0.860294	YES	POS		YES	NO
ENSRNOG00000010681	233.215	7.0732	0.431688	16.385	2.44805e-60	7.30254e-57	Pitx2	428.867	403.009	455.623	402.137	397.077	5.25606	5.9207	1.04549	0	3.05557	417.343	0.939283	YES	POS		YES	NO
ENSRNOG00000010262	1077.17	6.39857	0.444281	14.4021	5.022e-47	1.28405e-43	Hdc	1973.9	1976.61	1877.1	1763.36	2012.46	53.6119	21.7093	7.31845	8.44374	22.7708	1920.69	0.931087	YES	POS		YES	NO
ENSRNOG00000028348	518.414	-5.37016	0.37618	-14.2755	3.11078e-46	6.95959e-43	Lhx8	25.6206	8.78493	35.863	48.5496	17.1465	794.717	1354.85	1094.63	1285.56	1132.44	27.1929	1.16218	YES	NEG		NO	YES
ENSRNOG00000010806	822.108	8.6644	0.613815	14.1157	3.0411e-45	6.04773e-42	Npvf	1910.41	2469.66	859.081	916.031	1229.13	11.5633	0.986784	1.04549	1.05547	3.66277	1476.86	1.11767	YES	POS		YES	NO
ENSRNOG00000025012	589.633	-4.36778	0.343247	-12.7249	4.30045e-37	7.69694e-34	Chat	60.1528	41.7284	75.8013	71.4504	53.2444	504.582	1182.17	1635.15	1682.41	1251.08	60.4755	1.20617	YES	NEG		NO	YES
ENSRNOG00000047891	942.7	-4.19771	0.33578	-12.5014	7.33675e-36	1.19376e-32	Foxg1	110.28	42.8265	158.938	156.641	71.2934	1708.22	2062.38	2170.44	2003.28	1986.08	107.996	1.05853	YES	NEG		NO	YES
ENSRNOG00000008001	2731.64	-0.991095	0.084009	-11.7975	4.02154e-32	5.99813e-29	Rab3b	1885.9	1858.01	1815.15	2009.77	1923.12	3755.98	4241.2	3457.45	3638.2	3773.21	1898.39	0.369948	YES	NEG		NO	YES
ENSRNOG00000017307	511.805	1.61947	0.137599	11.7695	5.60712e-32	7.71971e-29	Prss23	809.835	838.961	672.43	680.611	653.373	280.674	226.96	210.144	233.258	237.759	731.042	0.523064	YES	POS		YES	NO
ENSRNOG00000053562	431.122	-1.89991	0.162292	-11.7068	1.17682e-31	1.50448e-28	Arx	183.8	151.54	219.253	219.847	197.636	591.833	858.502	765.301	692.386	727.006	194.415	0.672159	YES	NEG		NO	YES
ENSRNOG00000024824	482.722	3.55647	0.305146	11.655	2.16493e-31	2.58319e-28	Col22a1	1031.51	1193.65	440.136	748.397	654.275	71.4825	59.207	90.9579	54.8843	69.1329	813.594	0.924535	YES	POS		YES	NO
ENSRNOG00000002117	64.9342	2.75594	0.247392	11.14	8.01375e-29	8.96438e-26	Barhl2	89.1152	101.027	114.109	105.344	112.806	15.7682	16.7753	9.40944	20.0539	15.5017	104.48	0.731794	YES	POS		YES	NO
ENSRNOG00000026091	468.649	-3.21619	0.29292	-10.9797	4.78279e-28	5.03543e-25	Slc10a4	79.0898	105.419	141.822	109.924	63.1714	539.272	872.317	1151.09	1155.74	929.603	99.8851	1.00915	YES	NEG		NO	YES
ENSRNOG00000018892	2816.92	5.91372	0.554513	10.6647	1.48881e-26	1.48037e-23	Hcrt	6893.06	6143.96	4014.21	3857.4	4111.55	221.806	50.326	19.8644	40.1077	83.026	5004.04	0.986669	YES	POS		YES	NO
ENSRNOG00000029342	309.315	3.20383	0.308289	10.3923	2.68802e-25	2.53211e-22	Scn7a	453.374	611.651	302.39	556.031	638.031	62.0216	58.2203	27.1828	74.9382	55.5907	512.295	0.839838	YES	POS		YES	NO
ENSRNOG00000018692	156.694	-1.72544	0.166461	-10.3655	3.56043e-25	3.18623e-22	Mc4r	65.7225	83.4569	70.0958	95.2672	72.1959	232.318	236.828	306.329	248.035	255.878	77.3476	0.617617	YES	NEG		NO	YES
ENSRNOG00000008671	167.914	5.57291	0.540858	10.3038	6.77052e-25	5.74463e-22	Dct	317.473	502.937	150.787	159.389	355.565	3.15364	2.96035	4.18197	14.7765	6.26813	297.23	1.10377	YES	POS		YES	NO
ENSRNOG00000011548	50.602	3.45109	0.335064	10.2998	7.06123e-25	5.74463e-22	Ebf2	81.3177	75.77	103.514	70.5344	92.9522	9.46092	2.96035	9.40944	9.4992	7.83248	84.8176	0.824221	YES	POS		YES	NO
ENSRNOG00000047686	174.349	-2.76114	0.275635	-10.0174	1.27816e-23	9.94627e-21	Pou3f1	51.2413	60.3964	52.1643	40.3053	40.6102	177.655	331.559	401.469	413.743	331.107	48.9435	0.934884	YES	NEG		NO	YES
ENSRNOG00000013953	613.011	-3.01556	0.301598	-9.9986	1.5457e-23	1.15271e-20	Ntrk1	130.331	104.321	159.753	157.557	185.904	553.989	1190.06	1474.15	1561.04	1194.81	147.573	1.00953	YES	NEG		NO	YES
ENSRNOG00000013369	54.4676	-3.54929	0.360667	-9.84093	7.50157e-23	5.37052e-20	Gbx1	15.5952	8.78493	9.78081	8.24428	5.41469	62.0216	128.282	128.596	123.49	110.597	9.56397	1.04469	YES	NEG		NO	YES
ENSRNOG00000017302	174.518	7.23071	0.737836	9.79989	1.1271e-22	7.75881e-20	Slc6a3	290.738	420.579	610.485	149.313	91.1473	3.15364	0	3.13648	2.11093	2.10026	312.453	1.26618	YES	POS		YES	NO
ENSRNOG00000017712	4933.56	2.15527	0.220372	9.78013	1.3704e-22	9.08424e-20	Cartpt	9909.61	10062	5423.46	5967.94	6279.24	1917.41	1642.01	1639.33	1561.04	1689.95	7528.46	0.703394	YES	POS		YES	NO
ENSRNOG00000043225	484.537	-1.06276	0.108854	-9.76317	1.62017e-22	1.03564e-19	Zfp771	325.271	350.299	309.726	301.374	346.54	612.857	633.515	729.754	751.493	681.905	326.642	0.397383	YES	NEG		NO	YES
ENSRNOG00000014702	800.12	-0.863266	0.088459	-9.75894	1.68919e-22	1.04252e-19	Elovl2	598.186	506.232	630.862	589.008	606.445	1103.77	1017.37	1077.9	1071.3	1067.59	586.147	0.321077	YES	NEG		NO	YES
ENSRNOG00000020339	2505.65	-0.737306	0.0768253	-9.59718	8.21654e-22	4.90199e-19	Neurl1	2031.83	1908.53	1994.47	1893.44	1835.58	3190.43	3184.35	3536.9	2975.36	3221.76	1932.77	0.277934	YES	NEG		NO	YES
ENSRNOG00000016343	1747.02	1.17855	0.123031	9.57935	9.76562e-22	5.63823e-19	Dkk3	2220.08	2546.53	2284.63	2012.52	2553.93	1107.98	1138.75	991.127	867.594	1026.36	2323.54	0.404587	YES	POS		YES	NO
ENSRNOG00000003349	79.2574	3.25756	0.350057	9.30582	1.32959e-20	7.43657e-18	Col23a1	168.205	174.601	80.6917	131.908	102.879	17.8706	10.8546	8.36394	17.9429	13.758	131.657	0.864604	YES	POS		YES	NO
ENSRNOG00000019495	33.4575	-4.13902	0.448796	-9.2225	2.90263e-20	1.57428e-17	Gbx2	3.34182	4.39247	5.70547	1.83206	4.51224	39.9461	82.8899	92.0034	66.4944	70.3334	3.95681	1.12652	YES	NEG		NO	YES
ENSRNOG00000000860	105.538	1.90795	0.207658	9.18796	4.00372e-20	2.1076e-17	Vwa7	133.673	173.502	158.123	158.473	158.831	32.5876	29.6035	52.2747	52.7734	41.8098	156.521	0.585314	YES	POS		YES	NO
ENSRNOG00000024438	60.5704	6.71155	0.747728	8.97592	2.81003e-19	1.43697e-16	Bsx	92.4571	93.3399	111.664	108.092	135.367	2.10243	0	0	2.11093	1.05334	108.184	0.954277	YES	POS		YES	NO
ENSRNOG00000023077	1117.11	1.40484	0.157624	8.91265	4.98275e-19	2.47726e-16	Cpne9	1655.32	1881.07	1576.34	1353.89	1255.31	620.216	663.119	484.063	564.675	583.018	1544.39	0.481886	YES	POS		YES	NO
ENSRNOG00000008890	404.218	4.10998	0.466407	8.81201	1.22921e-18	5.94608e-16	Slc18a2	491.248	373.36	945.478	787.786	878.985	74.6361	45.3921	9.40944	31.664	40.2754	695.371	0.960562	YES	POS		YES	NO
ENSRNOG00000026055	34.459	3.93296	0.449572	8.74822	2.16753e-18	1.02091e-15	Neurod6	43.4437	65.887	70.0958	51.2977	64.0738	2.10243	6.90749	1.04549	5.27734	3.83319	58.9596	0.875007	YES	POS		YES	NO
ENSRNOG00000002451	83.3069	6.57885	0.753821	8.72733	2.60744e-18	1.19662e-15	Fndc3c1	199.395	160.325	41.5684	134.656	207.563	0	0.986784	1.04549	4.22187	1.56354	148.702	1.09001	YES	POS		YES	NO
ENSRNOG00000012682	82.5648	7.57723	0.872612	8.68339	3.84136e-18	1.71882e-15	Nr5a1	105.824	124.087	153.233	142.901	213.88	2.10243	0	0	1.05547	0.789473	147.985	1.00329	YES	POS		YES	NO
ENSRNOG00000021285	201.642	2.56151	0.295676	8.66322	4.58642e-18	2.00214e-15	Celsr1	328.612	294.295	256.746	311.45	407.004	36.7924	49.3392	35.5468	94.992	54.1676	319.622	0.725708	YES	POS		YES	NO
ENSRNOG00000019985	828.313	-1.72852	0.200537	-8.61944	6.72826e-18	2.8672e-15	Asic4	416.614	370.065	490.67	391.145	372.711	1014.42	1121.97	1881.89	1395.33	1353.4	408.241	0.667363	YES	NEG		NO	YES
ENSRNOG00000007907	701.425	-1.0369	0.121497	-8.5344	1.40887e-17	5.86419e-15	Tmem178a	525.78	462.307	517.568	450.687	434.078	950.296	1156.51	864.623	950.976	980.602	478.084	0.395005	YES	NEG		NO	YES
ENSRNOG00000016688	50.1078	2.13973	0.252783	8.46471	2.56794e-17	1.02136e-14	Ston1	73.5201	75.77	81.5067	61.374	89.3424	14.717	14.8018	17.7734	22.1648	17.3642	76.3027	0.638319	YES	POS		YES	NO
ENSRNOG00000026150	54.6617	-3.5253	0.416467	-8.46477	2.56668e-17	1.02136e-14	Zar1	11.1394	14.2755	13.0411	8.24428	1.8049	64.124	113.48	124.414	141.433	110.863	9.70103	1.04593	YES	NEG		NO	YES
ENSRNOG00000010905	317.024	-1.7225	0.204786	-8.41123	4.05731e-17	1.57865e-14	Dlx5	184.914	150.442	142.637	152.061	154.319	354.259	459.841	685.843	568.897	517.21	156.875	0.660296	YES	NEG		NO	YES
ENSRNOG00000012647	47.4566	8.80871	1.0539	8.35819	6.36886e-17	2.42531e-14	Nkx2-4	80.2037	102.125	66.0204	65.9542	112.806	0	0	0	0	0	85.4218	1.00027	YES	POS		YES	NO
ENSRNOG00000007765	327.476	2.71163	0.325492	8.33085	8.02628e-17	2.9928e-14	Frzb	739.656	746.719	229.034	415.878	495.444	77.7898	79.9295	80.503	82.3264	80.1372	525.346	0.861066	YES	POS		YES	NO
ENSRNOG00000009955	706.815	1.03598	0.125178	8.27607	1.2731e-16	4.65019e-14	Plch1	841.025	903.75	910.43	986.565	934.034	510.889	472.67	351.286	450.684	446.382	915.161	0.358393	YES	POS		YES	NO
ENSRNOG00000015618	202.658	0.992649	0.120003	8.27186	1.3189e-16	4.72115e-14	Wnt5a	258.434	261.352	231.479	274.809	275.247	134.555	139.137	129.641	119.268	130.65	260.264	0.343731	YES	POS		YES	NO
ENSRNOG00000040201	452.113	-2.01795	0.246971	-8.17081	3.06338e-16	1.07507e-13	Atp6ap1l	196.054	185.582	218.438	198.779	160.636	453.073	697.656	1121.81	836.985	777.382	191.898	0.780932	YES	NEG		NO	YES
ENSRNOG00000007049	554.242	-1.52316	0.188726	-8.07073	6.98808e-16	2.40524e-13	Bcl11a	290.738	275.627	320.321	316.031	308.637	555.04	901.921	1027.72	992.139	869.205	302.271	0.590075	YES	NEG		NO	YES
ENSRNOG00000030118	1167.07	0.722077	0.0896222	8.0569	7.82549e-16	2.64265e-13	Msn	1492.68	1360.57	1308.18	1371.3	1540.48	916.658	783.507	851.031	879.204	857.6	1414.64	0.260088	YES	POS		YES	NO
ENSRNOG00000061147	422.702	1.63208	0.203776	8.0092	1.15455e-15	3.8267e-13	Fam189a2	697.327	667.655	401.013	670.534	587.494	185.013	153.938	204.917	236.425	195.073	604.805	0.55186	YES	POS		YES	NO
ENSRNOG00000008761	5530.15	-0.584524	0.0733055	-7.97381	1.53858e-15	5.00681e-13	Ncs1	4400.06	4110.25	4986.58	4611.3	4515.85	6640.51	6780.19	6941.03	6785.6	6786.83	4524.81	0.219837	YES	NEG		NO	YES
ENSRNOG00000003694	338.06	2.07927	0.261068	7.96446	1.65943e-15	5.30367e-13	Prox1	409.93	430.462	591.739	567.939	557.713	95.6604	72.0352	176.688	140.377	121.19	511.557	0.639406	YES	POS		YES	NO
ENSRNOG00000058940	85.5822	1.394	0.1753	7.95205	1.8345e-15	5.76032e-13	Rab11fip1	119.192	109.812	123.075	124.58	113.708	54.6631	46.3789	34.5013	44.3296	44.9682	118.073	0.457016	YES	POS		YES	NO
ENSRNOG00000060237	79.048	1.6995	0.217459	7.81525	5.48548e-15	1.69274e-12	Inhbb	112.508	122.989	107.589	91.6031	136.27	42.0485	36.511	37.6378	24.2757	35.1183	114.192	0.551245	YES	POS		YES	NO
ENSRNOG00000010597	689.288	-3.00563	0.387712	-7.75224	9.02889e-15	2.73897e-12	Slc5a7	137.015	101.027	185.02	200.611	211.173	457.278	1171.31	1813.93	1926.23	1342.19	166.969	1.08247	YES	NEG		NO	YES
ENSRNOG00000046984	2349.91	-0.459166	0.0593138	-7.7413	9.8405e-15	2.93542e-12	St6galnac6	1968.33	1925	2123.25	2016.18	2036.83	2718.44	2775.82	2896.02	2689.33	2769.9	2013.92	0.172699	YES	NEG		NO	YES
ENSRNOG00000005392	701.546	-2.54029	0.328877	-7.72414	1.12613e-14	3.30418e-12	Ngfr	192.712	178.993	182.575	300.458	261.71	560.296	1151.58	1724.02	1761.57	1299.37	223.29	0.949168	YES	NEG		NO	YES
ENSRNOG00000022129	54.79	4.42752	0.57758	7.66563	1.77952e-14	5.13707e-12	Galp	102.483	191.072	37.4931	59.542	84.8301	4.20485	2.96035	3.13648	7.38827	4.42249	95.084	1.1585	YES	POS		YES	NO
ENSRNOG00000029778	3015.6	1.17087	0.153025	7.65149	1.98662e-14	5.64389e-12	Maob	4230.75	4114.64	3360.52	3398.47	4921.05	1973.13	1866.01	1471.01	1804.85	1778.75	4005.09	0.420123	YES	POS		YES	NO
ENSRNOG00000000007	10785.5	-0.991939	0.129766	-7.64408	2.10439e-14	5.88506e-12	Gad1	6984.41	6495.36	8329.99	7815.57	7835.96	12298.1	17453.3	14885.7	14970.7	14902	7492.26	0.384356	YES	NEG		NO	YES
ENSRNOG00000046560	759.065	-1.15104	0.151697	-7.58779	3.25416e-14	8.96046e-12	AC109096.1	535.805	521.605	447.472	468.092	488.225	1031.24	861.463	1385.28	1092.41	1092.6	492.24	0.453782	YES	NEG		NO	YES
ENSRNOG00000000653	29.6323	5.34488	0.713098	7.4953	6.61475e-14	1.7938e-11	Nr5a2	57.9249	43.9247	46.4588	39.3893	74.0008	0	3.94714	1.04549	0	1.24816	52.3397	0.968183	YES	POS		YES	NO
ENSRNOG00000021090	1790.08	-0.621126	0.0833126	-7.45536	8.96212e-14	2.39409e-11	Pygm	1324.48	1435.24	1532.33	1389.62	1539.58	2355.77	2197.57	2292.77	2043.38	2222.37	1444.25	0.23661	YES	NEG		NO	YES
ENSRNOG00000008082	703.242	0.806639	0.108435	7.4389	1.01528e-13	2.67228e-11	Rgs6	829.886	734.64	894.129	948.092	934.936	468.841	476.617	522.747	519.29	496.874	868.337	0.29307	YES	POS		YES	NO
ENSRNOG00000016944	56.5108	8.33518	1.12386	7.41654	1.20223e-13	3.11849e-11	Rax	116.964	196.563	42.3835	66.8702	84.8301	0	0.986784	0	0	0.246696	101.522	1.20411	YES	POS		YES	NO
ENSRNOG00000012283	37.5187	4.8135	0.65359	7.36472	1.77525e-13	4.53907e-11	Chrna6	46.7855	62.5926	119	37.5573	62.2689	6.30728	0	1.04549	2.11093	2.36593	65.6408	1.07163	YES	POS		YES	NO
ENSRNOG00000010058	575.271	-0.980572	0.133288	-7.35676	1.88422e-13	4.74981e-11	Spry2	379.854	357.986	437.691	415.878	415.126	739.003	728.247	981.718	721.939	792.727	401.307	0.384939	YES	NEG		NO	YES
ENSRNOG00000027837	184.754	3.90105	0.533234	7.31583	2.55802e-13	6.3588e-11	Gm14569	350.891	509.526	181.76	301.374	234.637	5.25606	6.90749	40.7742	31.664	21.1504	315.638	0.970484	YES	POS		YES	NO
ENSRNOG00000004606	285.963	-1.14583	0.158095	-7.24775	4.23752e-13	1.03895e-10	Meis1	204.965	154.834	176.055	224.427	168.758	338.491	428.264	471.517	406.355	411.157	185.808	0.43763	YES	NEG		NO	YES
ENSRNOG00000025587	962.692	2.38033	0.329882	7.21571	5.36533e-13	1.29768e-10	Plagl1	1361.24	1403.39	1041.66	1607.63	2096.39	388.949	336.493	115.004	313.474	288.48	1502.06	0.727301	YES	POS		YES	NO
ENSRNOG00000055564	512.648	-1.32142	0.18333	-7.20789	5.68254e-13	1.35608e-10	RGD1564664	328.612	355.79	264.082	279.389	311.345	635.984	625.621	1025.63	787.378	768.653	307.844	0.526041	YES	NEG		NO	YES
ENSRNOG00000022767	654.126	-1.2643	0.176076	-7.18042	6.94994e-13	1.63671e-10	Elfn1	368.714	305.276	454.808	454.351	430.468	733.747	1081.52	1096.72	961.531	968.379	402.723	0.48711	YES	NEG		NO	YES
ENSRNOG00000029245	23.8746	2.90313	0.404954	7.16905	7.55214e-13	1.75543e-10	Gpr179	34.5322	47.219	35.863	41.2214	35.1955	3.15364	2.96035	5.22747	9.4992	5.21017	38.8062	0.762682	YES	POS		YES	NO
ENSRNOG00000025608	60.1626	2.52809	0.353623	7.1491	8.73462e-13	2.00426e-10	Lrat	120.306	119.695	51.3492	90.687	93.8546	10.5121	25.6564	15.6824	13.7211	16.393	95.1782	0.768401	YES	POS		YES	NO
ENSRNOG00000020317	1005.32	-0.517562	0.0725983	-7.12911	1.01017e-12	2.28862e-10	RGD1307752	885.583	834.569	855.821	801.527	841.082	1246.74	1274.93	1174.09	1133.57	1207.33	843.716	0.195887	YES	NEG		NO	YES
ENSRNOG00000011533	45.3687	2.30537	0.323805	7.11963	1.08215e-12	2.37187e-10	Irx3	69.0643	88.9474	62.7602	59.542	71.2934	19.973	15.7885	16.7279	4.22187	14.1778	70.3215	0.682459	YES	POS		YES	NO
ENSRNOG00000013441	383.252	-2.98011	0.418571	-7.11972	1.08149e-12	2.37187e-10	Gnrh1	103.596	99.9286	110.849	87.9389	69.4885	1020.73	1200.92	210.144	545.676	744.366	94.3603	1.14838	YES	NEG		NO	YES
ENSRNOG00000053232	100.834	1.29175	0.181449	7.11906	1.08668e-12	2.37187e-10	Ror2	113.622	152.638	139.377	130.076	148.002	60.9703	47.3656	67.9571	47.496	55.9473	136.743	0.440546	YES	POS		YES	NO
ENSRNOG00000049054	2709.52	-0.504857	0.0710973	-7.10093	1.23916e-12	2.67211e-10	Ntsr2	2323.68	2347.77	2178.67	2443.97	2127.97	3435.36	3147.84	3199.21	3181.18	3240.9	2284.41	0.191395	YES	NEG		NO	YES
ENSRNOG00000010378	29.7412	2.55742	0.360546	7.09319	1.31058e-12	2.79248e-10	Slc4a5	33.4182	50.5134	48.089	40.3053	63.1714	8.4097	5.9207	10.4549	7.38827	8.0434	47.0995	0.742849	YES	POS		YES	NO
ENSRNOG00000012920	306.036	-2.66232	0.376854	-7.06461	1.61066e-12	3.32387e-10	Col9a1	101.369	125.185	64.3903	98.0153	65.8787	227.062	512.141	963.945	596.339	574.872	90.9676	1.03316	YES	NEG		NO	YES
ENSRNOG00000024119	39.322	2.20221	0.311743	7.06418	1.61569e-12	3.32387e-10	Ghsr	46.7855	47.219	77.4314	55.8779	74.0008	11.5633	15.7885	10.4549	14.7765	13.1458	60.2629	0.685181	YES	POS		YES	NO
ENSRNOG00000056174	3146.97	-0.481573	0.0681544	-7.06591	1.59567e-12	3.32387e-10	Pdzd4	2740.29	2581.67	2848.66	2552.98	2654.1	3630.89	3656.04	4019.92	3638.2	3736.26	2675.54	0.183451	YES	NEG		NO	YES
ENSRNOG00000016977	5216.19	1.55219	0.2208	7.02985	2.06754e-12	4.2051e-10	Calb2	7180.46	6923.63	8052.86	7181.68	7545.37	3666.63	2787.67	1787.79	1819.63	2515.43	7376.8	0.50585	YES	POS		YES	NO
ENSRNOG00000001726	514.519	-0.737371	0.105028	-7.02072	2.20722e-12	4.43875e-10	Tmem44	434.437	423.873	402.643	377.405	347.443	620.216	686.802	714.072	623.781	661.218	397.16	0.280367	YES	NEG		NO	YES
ENSRNOG00000020533	1901.75	-0.78601	0.112054	-7.01457	2.30656e-12	4.58697e-10	Htra1	1217.54	1367.16	1586.94	1632.37	1387.06	2543.94	2429.46	2645.1	2306.2	2481.17	1438.21	0.299628	YES	NEG		NO	YES
ENSRNOG00000042592	1193.73	-1.03657	0.148811	-6.96564	3.26915e-12	6.42982e-10	Rgs10	867.76	867.512	810.992	798.779	723.764	1839.62	1999.22	1559.88	1276.06	1668.7	813.761	0.412828	YES	NEG		NO	YES
ENSRNOG00000009284	17.0457	7.34145	1.06378	6.90125	5.15453e-12	1.00278e-09	Foxa1	22.2788	28.551	40.7534	31.145	30.6832	0	0	0	0	0	30.6823	0.987958	YES	POS		YES	NO
ENSRNOG00000057702	209.704	-2.45557	0.356509	-6.88782	5.66541e-12	1.09032e-09	Insrr	71.2922	127.382	48.904	59.542	44.22	214.447	383.859	397.287	540.399	383.998	70.2679	0.886736	YES	NEG		NO	YES
ENSRNOG00000028751	46.0451	3.58914	0.521311	6.88482	5.78598e-12	1.10168e-09	Nxf3	70.1783	104.321	50.5342	77.8626	85.7326	14.717	7.89427	0	3.1664	6.44441	77.7257	0.874859	YES	POS		YES	NO
ENSRNOG00000007837	165.681	1.2754	0.185371	6.88026	5.97418e-12	1.12554e-09	Acot11	178.23	199.857	273.863	213.435	254.49	93.5579	76.9692	90.9579	109.769	92.8134	223.975	0.452564	YES	POS		YES	NO
ENSRNOG00000006060	436.901	1.26504	0.183952	6.87699	6.11316e-12	1.12797e-09	Matn2	467.855	635.809	520.828	576.183	749.032	298.544	194.396	249.873	239.591	245.601	589.942	0.455082	YES	POS		YES	NO
ENSRNOG00000055934	83.5138	-1.66169	0.241584	-6.87832	6.05615e-12	1.12797e-09	Dmkn	51.2413	52.7096	42.3835	37.5573	29.7808	117.736	109.533	181.916	128.767	134.488	42.7345	0.63163	YES	NEG		NO	YES
ENSRNOG00000023664	82.0397	1.47179	0.214069	6.87529	6.18621e-12	1.1298e-09	Lepr	86.8874	115.302	128.781	108.092	133.562	32.5876	36.511	49.1382	47.496	41.4332	114.525	0.499648	YES	POS		YES	NO
ENSRNOG00000001269	4992.53	-0.550079	0.0801051	-6.86697	6.55799e-12	1.16562e-09	Ppp1cc	4113.78	4172.84	4288.07	4164.28	3954.53	5460	6089.45	6752.84	5937	6059.82	4138.7	0.213817	YES	NEG		NO	YES
ENSRNOG00000006526	783.572	-1.31499	0.191507	-6.86654	6.57769e-12	1.16562e-09	Sema3c	404.36	423.873	527.349	429.618	572.152	825.202	1432.81	1136.45	1300.34	1173.7	471.47	0.519109	YES	NEG		NO	YES
ENSRNOG00000052412	23.268	2.71467	0.395237	6.86844	6.49059e-12	1.16562e-09	AABR07026984.1	38.9879	29.6491	42.3835	37.5573	37.9028	10.5121	2.96035	4.18197	5.27734	5.73295	37.2961	0.734186	YES	POS		YES	NO
ENSRNOG00000009269	568.002	8.82092	1.28947	6.84075	7.87814e-12	1.38238e-09	Cga	820.974	2242.35	83.9519	1534.35	421.443	1.05121	7.89427	0	0	2.23637	1020.61	1.43805	YES	POS		YES	NO
ENSRNOG00000056772	141.559	1.86555	0.273123	6.83044	8.46518e-12	1.47097e-09	Col4a6	232.814	241.586	152.418	203.359	214.783	59.9191	68.0881	27.1828	73.8827	57.2682	208.992	0.598149	YES	POS		YES	NO
ENSRNOG00000020421	96.9769	2.19953	0.322193	6.82675	8.68623e-12	1.49487e-09	Fndc7	114.736	120.793	136.931	165.802	204.856	18.9218	27.63	27.1828	55.9398	32.4186	148.623	0.694709	YES	POS		YES	NO
ENSRNOG00000016603	1769.24	-0.504345	0.0742977	-6.78817	1.13565e-11	1.93579e-09	Rtn2	1518.3	1383.63	1591.01	1523.36	1441.21	2159.19	2105.8	2223.76	1976.89	2116.41	1491.5	0.192354	YES	NEG		NO	YES
ENSRNOG00000023389	146.104	-3.02978	0.44695	-6.77879	1.21183e-11	2.04616e-09	Ephx4	36.76	32.9435	46.4588	33.8931	24.3661	92.5067	197.357	559.339	291.309	285.128	34.8843	1.23259	YES	NEG		NO	YES
ENSRNOG00000010547	82.9465	2.49614	0.370862	6.73065	1.68912e-11	2.82542e-09	Foxb1	96.9128	73.5738	167.089	140.153	175.977	35.7412	26.6432	18.8189	11.6101	23.2034	130.741	0.784677	YES	POS		YES	NO
ENSRNOG00000008609	34.3278	1.7655	0.263552	6.69887	2.10044e-11	3.48089e-09	Capn3	45.6716	50.5134	53.7944	50.3817	49.6347	11.5633	14.8018	13.5914	18.9984	14.7387	49.9991	0.547523	YES	POS		YES	NO
ENSRNOG00000002305	363.496	1.00635	0.150626	6.68116	2.37058e-11	3.85769e-09	Slc15a2	464.513	372.262	581.143	450.687	470.176	218.652	215.119	255.1	243.813	233.171	467.756	0.37127	YES	POS		YES	NO
ENSRNOG00000057315	405.884	-3.75877	0.562594	-6.68114	2.37091e-11	3.85769e-09	Kcnh3	61.2667	61.4945	48.904	61.374	75.8057	126.146	402.608	1835.89	979.473	836.028	61.769	1.51991	YES	NEG		NO	YES
ENSRNOG00000020030	1182.99	-0.787953	0.118044	-6.6751	2.47068e-11	3.98381e-09	Crlf1	876.671	856.531	924.286	933.435	879.887	1641.99	1823.58	1318.37	1392.16	1544.02	894.162	0.314106	YES	NEG		NO	YES
ENSRNOG00000019244	289.624	1.19934	0.18015	6.65747	2.78584e-11	4.45186e-09	Mxra8	423.297	472.19	282.828	360	395.272	183.962	138.15	168.324	182.596	168.258	386.718	0.436122	YES	POS		YES	NO
ENSRNOG00000021833	22.1279	3.46043	0.520985	6.6421	3.09242e-11	4.89806e-09	Myrfl	27.8485	62.5926	33.4178	31.145	30.6832	5.25606	2.96035	3.13648	2.11093	3.36596	37.1374	0.926913	YES	POS		YES	NO
ENSRNOG00000011912	2198.79	-0.472251	0.0714725	-6.60746	3.90975e-11	6.1383e-09	Tmem38a	1868.08	1888.76	1898.29	1877.86	1846.41	2430.4	2531.1	2884.52	2563.73	2602.44	1875.88	0.182658	YES	NEG		NO	YES
ENSRNOG00000005451	457.915	1.87442	0.284394	6.59092	4.3712e-11	6.80311e-09	Dnah11	779.758	922.418	478.444	460.763	741.812	254.394	146.044	126.505	211.093	184.509	676.639	0.650492	YES	POS		YES	NO
ENSRNOG00000019742	1584.68	0.772338	0.117263	6.5864	4.50623e-11	6.95281e-09	Stat3	1866.96	1908.53	1688.82	1868.7	2379.76	1211	1109.15	1099.86	1129.35	1137.34	1942.55	0.292293	YES	POS		YES	NO
ENSRNOG00000029535	12025.8	0.659178	0.100199	6.57866	4.74695e-11	7.26161e-09	Nrbp2	14282.9	15079.3	13760.8	16343.8	12372.6	9414.66	8892.9	8542.72	9542.48	9098.19	14367.9	0.247945	YES	POS		YES	NO
ENSRNOG00000059469	19.1441	3.50501	0.533487	6.57001	5.03123e-11	7.63126e-09	Otx1	26.7346	20.8642	35.0479	37.5573	40.6102	2.10243	0.986784	5.22747	3.1664	2.87077	32.1628	0.862755	YES	POS		YES	NO
ENSRNOG00000000552	89.1911	2.35159	0.3588	6.55403	5.60063e-11	8.36459e-09	Col13a1	174.889	228.408	88.8423	115.42	86.635	28.3827	26.6432	34.5013	18.9984	27.1314	138.839	0.821495	YES	POS		YES	NO
ENSRNOG00000012181	448.704	-2.04004	0.311275	-6.55382	5.60817e-11	8.36459e-09	Lpl	189.37	193.269	185.835	192.366	180.49	396.307	491.419	1086.27	1123.02	774.253	188.266	0.864946	YES	NEG		NO	YES
ENSRNOG00000011984	1154.87	-1.23723	0.189053	-6.54434	5.97574e-11	8.83916e-09	Cxcl14	704.01	800.527	683.026	737.405	676.836	1268.81	1379.52	2328.31	1815.4	1698.01	720.361	0.515098	YES	NEG		NO	YES
ENSRNOG00000007782	129.18	2.89807	0.444877	6.51431	7.30246e-11	1.07131e-08	Ghrh	255.092	378.85	114.109	163.053	138.977	47.3046	31.5771	12.5459	21.1093	28.1342	210.016	0.952712	YES	POS		YES	NO
ENSRNOG00000003537	44.4049	1.83084	0.281605	6.50143	7.95589e-11	1.15768e-08	Spta1	50.1273	75.77	59.4999	65.9542	74.9032	21.0243	19.7357	9.40944	23.2203	18.3474	65.2509	0.588738	YES	POS		YES	NO
ENSRNOG00000025691	901.484	1.58668	0.244209	6.49722	8.18185e-11	1.18096e-08	Pla2g7	1335.61	1037.72	1390.5	1375.88	1267.04	667.52	415.436	346.058	277.588	426.651	1281.35	0.525239	YES	POS		YES	NO
ENSRNOG00000016763	27.4969	2.36212	0.36396	6.49006	8.58018e-11	1.22854e-08	Fgfr4	47.8994	57.1021	38.3082	32.9771	37.9028	7.35849	4.93392	12.5459	8.44374	8.32052	42.8379	0.710002	YES	POS		YES	NO
ENSRNOG00000053479	1344.13	-1.06712	0.164834	-6.47391	9.54995e-11	1.35655e-08	AABR07029417.1	990.293	988.305	805.286	884.886	852.814	1682.99	2559.72	1690.56	1642.31	1893.89	904.317	0.439817	YES	NEG		NO	YES
ENSRNOG00000003972	119.22	2.01854	0.312205	6.46542	1.01017e-10	1.42362e-08	Tshr	208.307	216.329	101.068	159.389	211.173	60.9703	47.3656	24.0463	44.3296	44.178	179.253	0.669637	YES	POS		YES	NO
ENSRNOG00000011037	39.7987	1.65338	0.256207	6.45331	1.09433e-10	1.53019e-08	Irx6	55.697	61.4945	45.6438	60.458	62.2689	18.9218	14.8018	15.6824	23.2203	18.1566	57.1125	0.533492	YES	POS		YES	NO
ENSRNOG00000011039	63.6376	1.34233	0.209328	6.41257	1.43084e-10	1.9852e-08	Gch1	77.9758	77.9663	85.5821	87.0229	106.489	36.7924	32.5639	27.1828	41.1632	34.4256	87.0072	0.457998	YES	POS		YES	NO
ENSRNOG00000024501	1237.54	0.563112	0.0878406	6.4106	1.44944e-10	1.99554e-08	Rgs3	1562.86	1509.91	1383.17	1497.71	1273.35	981.833	1018.36	967.081	943.588	977.716	1445.4	0.210556	YES	POS		YES	NO
ENSRNOG00000004882	277.171	1.66137	0.259597	6.39979	1.55591e-10	2.12578e-08	Capn6	471.197	532.587	224.143	361.832	401.589	148.221	118.414	97.2309	139.322	125.797	398.27	0.600411	YES	POS		YES	NO
ENSRNOG00000016687	551.484	0.84269	0.131778	6.39477	1.60787e-10	2.18013e-08	Ssc5d	732.973	762.093	679.766	727.328	530.64	367.924	361.163	403.56	397.911	382.64	686.56	0.31439	YES	POS		YES	NO
ENSRNOG00000028436	169.743	-2.40617	0.377194	-6.37914	1.78084e-10	2.39651e-08	Rprml	74.634	73.5738	36.678	56.7939	50.5371	140.863	228.934	533.201	332.472	308.868	58.4434	0.989943	YES	NEG		NO	YES
ENSRNOG00000004730	1002.76	-3.48463	0.552335	-6.3089	2.81027e-10	3.7536e-08	Meis2	169.319	104.321	288.534	253.74	90.2448	386.846	1259.14	3481.49	2991.19	2029.67	181.232	1.31682	YES	NEG		NO	YES
ENSRNOG00000020247	3209.06	-0.531982	0.0843702	-6.30533	2.87587e-10	3.81277e-08	Cnih2	2762.57	2978.09	2467.21	2576.79	2608.98	4106.04	3685.64	4004.24	3692.02	3871.98	2678.73	0.204939	YES	NEG		NO	YES
ENSRNOG00000005457	1030.14	-2.95415	0.469265	-6.29527	3.06868e-10	4.03848e-08	Lamp5	217.218	250.371	252.671	282.137	285.174	583.423	1033.16	4477.85	1889.29	1995.93	257.514	1.36475	YES	NEG		NO	YES
ENSRNOG00000009465	107.935	1.74444	0.279168	6.24872	4.13831e-10	5.40639e-08	Sfrp2	190.484	209.74	101.068	118.168	165.148	53.6119	53.2863	32.4103	47.496	46.7011	156.922	0.620626	YES	POS		YES	NO
ENSRNOG00000010763	403.519	-0.690995	0.110627	-6.24617	4.20651e-10	5.45565e-08	Fam181b	299.65	278.922	312.986	346.26	345.638	552.938	502.273	462.108	530.9	512.055	316.691	0.267018	YES	NEG		NO	YES
ENSRNOG00000013981	8510.16	-0.757395	0.121345	-6.24166	4.32947e-10	5.57473e-08	Ptpn5	7369.83	7305.77	5822.84	6591.76	5471.54	10624.6	10516.2	12160.1	10728.8	11007.4	6512.35	0.292665	YES	NEG		NO	YES
ENSRNOG00000057996	2810.99	-0.491253	0.0787428	-6.23871	4.41207e-10	5.64052e-08	Phactr3	2458.47	2416.95	2256.92	2581.37	2195.66	3465.85	3448.81	3363.35	3111.52	3347.38	2381.87	0.18862	YES	NEG		NO	YES
ENSRNOG00000016385	249.692	-3.77353	0.605038	-6.23686	4.46452e-10	5.66709e-08	Gabrd	34.5322	28.551	35.863	45.8015	43.3175	70.4313	200.317	1169.91	618.504	514.79	37.613	1.57832	YES	NEG		NO	YES
ENSRNOG00000014870	207.902	-0.926573	0.148945	-6.22091	4.94273e-10	6.22993e-08	Slc13a5	122.533	139.461	176.87	161.221	140.782	317.466	298.009	251.964	262.811	282.563	148.173	0.359539	YES	NEG		NO	YES
ENSRNOG00000003952	140.74	2.57533	0.414613	6.21141	5.25102e-10	6.57222e-08	Map3k19	250.637	263.548	142.637	166.718	293.296	59.9191	41.4449	9.40944	39.0523	37.4564	223.367	0.77465	YES	POS		YES	NO
ENSRNOG00000002125	4337.49	-0.634914	0.102358	-6.20289	5.54344e-10	6.89003e-08	Ccni	3782.94	3589.74	3484.41	3390.23	3163.98	5229.78	6189.11	5439.7	4767.54	5406.53	3482.26	0.251145	YES	NEG		NO	YES
ENSRNOG00000001302	475.63	-3.50587	0.566326	-6.19054	5.99567e-10	7.40072e-08	Adora2a	83.5455	102.125	91.2875	84.2748	63.1714	185.013	303.93	1950.89	1416.44	964.067	84.8808	1.47542	YES	NEG		NO	YES
ENSRNOG00000003209	2626.14	-2.71768	0.439818	-6.17911	6.44654e-10	7.90276e-08	Pcp4l1	699.555	650.085	818.328	821.679	784.228	1311.91	2957.39	9324.75	6267.36	4965.36	754.775	1.18519	YES	NEG		NO	YES
ENSRNOG00000013209	49.0924	2.87222	0.465142	6.17492	6.61973e-10	8.00541e-08	Barhl1	99.1407	72.4757	75.8013	72.3664	78.513	24.1779	9.86784	1.04549	8.44374	10.8837	79.6594	0.765301	YES	POS		YES	NO
ENSRNOG00000024954	829.154	-0.550361	0.0891155	-6.17581	6.58255e-10	8.00541e-08	Mgat5b	705.124	677.538	670.8	699.847	683.153	951.348	920.67	1138.54	1015.36	1006.48	687.293	0.2154	YES	NEG		NO	YES
ENSRNOG00000052880	1035.69	1.58182	0.256503	6.16688	6.96489e-10	8.36629e-08	Prph	1774.51	1641.68	1362.79	1308.09	1268.84	583.423	672.987	264.51	444.352	491.318	1471.18	0.53205	YES	POS		YES	NO
ENSRNOG00000008706	139.916	1.98236	0.321534	6.16533	7.03346e-10	8.39232e-08	Tbx3	238.383	231.703	142.637	209.771	224.71	27.3315	34.5374	79.4575	70.7163	53.0107	209.441	0.631326	YES	POS		YES	NO
ENSRNOG00000039107	54.7338	2.57783	0.419362	6.14702	7.89542e-10	9.35843e-08	Mfrp	80.2037	106.517	88.0273	109.924	49.6347	5.25606	8.88106	17.7734	26.3867	14.5743	86.8613	0.770574	YES	POS		YES	NO
ENSRNOG00000021745	99.2273	0.987237	0.160877	6.1366	8.43088e-10	9.92736e-08	Bhlhe22	116.964	108.714	132.856	130.992	146.197	66.2264	66.1145	64.8206	60.1616	64.3308	127.144	0.349944	YES	POS		YES	NO
ENSRNOG00000005776	669.511	-2.97383	0.48606	-6.11823	9.46211e-10	1.10688e-07	Bcl11b	178.23	131.774	158.123	165.802	193.124	249.137	821.004	2384.77	1743.63	1299.64	165.411	1.24611	YES	NEG		NO	YES
ENSRNOG00000039969	43.7515	2.844	0.465209	6.11338	9.75402e-10	1.13362e-07	Dsc2	70.1783	86.7512	61.9451	60.458	74.9032	22.0755	6.90749	1.04549	9.4992	9.88191	70.8472	0.764589	YES	POS		YES	NO
ENSRNOG00000015393	3463.43	-1.07862	0.176739	-6.1029	1.04158e-09	1.20272e-07	Slc32a1	2028.49	1707.57	2723.14	2726.11	2402.32	4017.74	4722.75	5646.71	5196.06	4895.81	2317.52	0.421162	YES	NEG		NO	YES
ENSRNOG00000002840	29418	-0.402567	0.0662769	-6.07402	1.24749e-09	1.43126e-07	Atp5b	26238.9	24705.4	25959.9	25156	26622.2	33647.2	36488.3	34644.5	31299.9	34020	25736.5	0.156232	YES	NEG		NO	YES
ENSRNOG00000047040	175.653	1.83208	0.301809	6.07032	1.27656e-09	1.45528e-07	Lhb	225.016	289.903	158.938	407.634	209.368	90.4043	67.1013	50.1837	82.3264	72.5039	258.172	0.680266	YES	POS		YES	NO
ENSRNOG00000014293	738.396	0.882264	0.145442	6.06609	1.31064e-09	1.48467e-07	Nkd1	890.038	873.003	950.368	1152.37	767.983	518.248	437.145	564.566	491.848	502.952	926.752	0.33466	YES	POS		YES	NO
ENSRNOG00000038480	545.125	1.33826	0.220653	6.06502	1.31938e-09	1.48518e-07	Ppp1r36	846.595	838.961	619.451	671.45	750.837	422.588	312.811	207.008	236.425	294.708	745.459	0.467525	YES	POS		YES	NO
ENSRNOG00000019447	3911.47	-0.531359	0.0878246	-6.05023	1.44635e-09	1.61793e-07	Ecel1	3391.95	3449.18	2952.17	3186.87	3348.08	4893.4	5052.33	4204.97	4724.27	4718.74	3265.65	0.207281	YES	NEG		NO	YES
ENSRNOG00000012286	32.2789	2.35071	0.390099	6.02593	1.68144e-09	1.85768e-07	Il20ra	55.697	59.2983	48.904	43.0534	44.22	5.25606	7.89427	20.9099	5.27734	9.83438	50.2346	0.692449	YES	POS		YES	NO
ENSRNOG00000032350	2107.39	-0.681351	0.113061	-6.02641	1.67638e-09	1.85768e-07	Kcnip4	1602.96	1502.22	1676.59	1615.88	1909.58	2454.58	3106.4	2508.14	2590.12	2664.81	1661.45	0.270475	YES	NEG		NO	YES
ENSRNOG00000017178	787.834	1.50457	0.24997	6.01899	1.75507e-09	1.92714e-07	Hydin	1328.93	1314.45	709.109	929.771	1248.99	489.865	322.678	279.147	467.572	389.816	1106.25	0.545135	YES	POS		YES	NO
ENSRNOG00000016553	538.801	1.06561	0.177254	6.01178	1.83497e-09	2.00258e-07	Vwa5b1	726.289	771.976	625.157	641.221	743.617	398.41	267.419	261.373	413.743	335.236	701.652	0.380012	YES	POS		YES	NO
ENSRNOG00000043387	36782.9	-0.579847	0.0965868	-6.00338	1.9325e-09	2.09623e-07	Cpe	33062.9	30517.8	29841.2	28081.8	29264.6	48280.1	49784.2	41338.8	40875.1	45069.6	30153.7	0.22993	YES	NEG		NO	YES
ENSRNOG00000010777	457.597	0.897215	0.149529	6.00027	1.96985e-09	2.12388e-07	Tox	577.021	484.269	624.342	562.443	632.616	352.156	356.229	279.147	250.146	309.419	576.138	0.328414	YES	POS		YES	NO
ENSRNOG00000048651	50.9418	-1.32653	0.221168	-5.99782	1.99985e-09	2.14332e-07	Nrtn	36.76	38.4341	31.7876	24.7328	21.6588	76.7385	74.0088	83.6394	70.7163	76.2758	30.6747	0.487139	YES	NEG		NO	YES
ENSRNOG00000001872	39.8799	2.91577	0.487587	5.97999	2.23149e-09	2.37156e-07	Lrrc74b	57.9249	66.9851	49.7191	55.8779	93.8546	11.5633	2.96035	2.09099	17.9429	8.63941	64.8723	0.812553	YES	POS		YES	NO
ENSRNOG00000002976	218.873	1.12481	0.188113	5.97942	2.23932e-09	2.37156e-07	Maats1	257.32	274.529	304.02	261.069	343.833	146.119	126.308	92.0034	164.653	132.271	288.154	0.4026	YES	POS		YES	NO
ENSRNOG00000008312	423.261	2.4151	0.40447	5.97102	2.35781e-09	2.48236e-07	Stra6	741.884	1158.51	495.561	523.969	392.565	80.9434	74.9956	110.822	230.092	124.213	662.499	0.848499	YES	POS		YES	NO
ENSRNOG00000042492	1459.96	-0.392025	0.0656742	-5.96924	2.38367e-09	2.49491e-07	Rfwd2	1274.35	1256.25	1252.76	1265.95	1360.89	1583.13	1751.54	1729.25	1665.53	1682.36	1282.04	0.149536	YES	NEG		NO	YES
ENSRNOG00000017556	531.645	-2.86094	0.480711	-5.95147	2.65747e-09	2.76532e-07	Chrm4	158.18	130.676	155.678	106.26	151.611	234.42	576.282	2017.8	1253.89	1020.6	140.481	1.25961	YES	NEG		NO	YES
ENSRNOG00000060956	4614.42	-0.499675	0.0839766	-5.95016	2.67875e-09	2.77134e-07	Zfp706	3960.06	3696.26	3937.59	3874.81	4018.6	5522.02	6238.45	5243.15	5038.8	5510.6	3897.46	0.197849	YES	NEG		NO	YES
ENSRNOG00000017510	3316.56	-0.585145	0.0984185	-5.94548	2.75654e-09	2.83543e-07	Mfge8	2631.13	2673.91	2851.11	2884.58	2525.05	4169.11	3534.66	4582.4	3997.05	4070.81	2713.16	0.232393	YES	NEG		NO	YES
ENSRNOG00000029336	2048.14	-0.748985	0.12609	-5.94009	2.84862e-09	2.91341e-07	Zfp180	1843.57	1677.92	1489.13	1476.64	1377.14	2692.16	3023.51	2530.09	2323.08	2642.21	1572.88	0.296097	YES	NEG		NO	YES
ENSRNOG00000030667	3605.38	-0.41732	0.0703559	-5.93156	3.00073e-09	3.05154e-07	Ppm1b	3285.01	3073.63	3184.47	3057.71	3088.18	4181.72	4585.59	4084.74	3907.34	4189.85	3137.8	0.16244	YES	NEG		NO	YES
ENSRNOG00000028187	39.8485	-3.52033	0.594593	-5.92057	3.20824e-09	3.24413e-07	Sp9	4.45576	3.29435	9.78081	8.24428	9.02448	29.434	28.6167	130.687	135.1	80.9593	6.95994	1.3456	YES	NEG		NO	YES
ENSRNOG00000012881	100.107	1.08142	0.183001	5.90936	3.43443e-09	3.44667e-07	Fgl2	112.508	151.54	135.301	114.504	139.879	75.6873	59.207	62.7296	49.607	61.8077	130.747	0.387582	YES	POS		YES	NO
ENSRNOG00000032895	165.411	-0.789522	0.133619	-5.90875	3.44706e-09	3.44667e-07	Cyp4f4	110.28	130.676	132.041	136.489	114.611	210.243	194.396	244.645	215.315	216.15	124.819	0.30525	YES	NEG		NO	YES
ENSRNOG00000007608	302.913	2.8929	0.490238	5.90101	3.61285e-09	3.59238e-07	Fezf1	462.285	562.236	370.041	417.71	648.86	145.067	63.1542	13.5914	43.2742	66.2718	492.226	0.79465	YES	POS		YES	NO
ENSRNOG00000021447	546.43	-1.12795	0.191517	-5.88952	3.87307e-09	3.82985e-07	Prr7	411.044	471.092	276.308	310.534	322.174	729.542	776.599	950.353	670.222	781.679	358.23	0.442583	YES	NEG		NO	YES
ENSRNOG00000011360	50.6952	1.40793	0.239245	5.88491	3.98273e-09	3.91665e-07	Dkk2	72.4061	75.77	55.4246	64.1221	83.0252	28.3827	26.6432	18.8189	31.664	26.3772	70.1496	0.483312	YES	POS		YES	NO
ENSRNOG00000047605	765.822	0.774229	0.131919	5.86899	4.38461e-09	4.28829e-07	Ptprk	913.431	770.878	1015.57	950.84	1044.13	606.55	521.022	471.517	598.45	549.385	938.971	0.290447	YES	POS		YES	NO
ENSRNOG00000001006	681.795	1.40238	0.240001	5.84323	5.11981e-09	4.98013e-07	Nptx2	646.085	662.164	1001.72	1060.76	1339.23	350.054	311.824	426.561	337.749	356.547	941.993	0.546413	YES	POS		YES	NO
ENSRNOG00000045574	53.767	1.59351	0.273414	5.82821	5.60235e-09	5.42005e-07	Morn3	83.5455	85.6531	61.9451	60.458	91.1473	34.69	28.6167	15.6824	22.1648	25.2885	76.5498	0.544551	YES	POS		YES	NO
ENSRNOG00000015997	779.263	-0.798606	0.137449	-5.81019	6.24027e-09	6.00475e-07	Ccdc106	660.567	619.338	536.314	579.847	537.859	825.202	1058.82	1211.73	983.695	1019.86	586.785	0.322675	YES	NEG		NO	YES
ENSRNOG00000011425	201.91	0.914504	0.157426	5.80911	6.2806e-09	6.01124e-07	Ptpn3	251.751	282.216	248.596	253.74	240.051	140.863	168.74	101.413	129.822	135.209	255.271	0.32935	YES	POS		YES	NO
ENSRNOG00000052757	21.704	3.31231	0.57104	5.80048	6.61249e-09	6.29523e-07	AABR07049695.3	37.874	60.3964	17.1164	31.145	34.293	7.35849	2.96035	3.13648	1.05547	3.6277	36.165	0.94361	YES	POS		YES	NO
ENSRNOG00000059605	2348.9	-3.2974	0.569221	-5.79282	6.9213e-09	6.55436e-07	Ddn	364.259	374.458	546.91	517.557	581.177	763.181	1642.01	9258.89	7091.68	4688.94	476.872	1.43443	YES	NEG		NO	YES
ENSRNOG00000037522	59.892	-1.58342	0.273427	-5.79102	6.99603e-09	6.59026e-07	AABR07016640.1	28.9625	51.6115	23.637	26.5649	28.8783	69.38	112.493	97.2309	100.269	94.8434	31.9308	0.598922	YES	NEG		NO	YES
ENSRNOG00000038909	828.844	-0.929387	0.160782	-5.78041	7.45204e-09	6.98307e-07	Pou3f3	602.642	517.213	696.883	642.137	496.347	872.507	1126.91	1292.23	1212.73	1126.09	591.044	0.372834	YES	NEG		NO	YES
ENSRNOG00000012502	157.789	-0.719326	0.124474	-5.77894	7.5174e-09	7.00762e-07	Stk17b	105.824	125.185	124.705	120.916	135.367	198.679	191.436	218.508	199.483	202.027	122.4	0.273963	YES	NEG		NO	YES
ENSRNOG00000009206	93.0673	1.51728	0.262921	5.77086	7.88701e-09	7.29681e-07	Fezf2	150.382	171.306	88.0273	120.916	124.538	46.2534	56.2467	29.2738	50.6624	45.6091	131.034	0.545413	YES	POS		YES	NO
ENSRNOG00000016793	21.4913	7.66508	1.32835	5.77038	7.90916e-09	7.29681e-07	Tshb	18.937	98.8305	4.07534	19.2366	52.342	0	0	0	0	0	38.6843	1.56894	YES	POS		YES	NO
ENSRNOG00000061484	232.997	2.14505	0.372237	5.76259	8.2832e-09	7.60271e-07	Adamts2	207.193	272.333	463.773	378.321	453.931	96.7116	73.022	31.3648	120.323	80.3554	355.11	0.716437	YES	POS		YES	NO
ENSRNOG00000051264	360.869	-1.9375	0.33631	-5.76106	8.35898e-09	7.63311e-07	Dlx6as	202.737	154.834	149.972	146.565	145.294	283.827	424.317	1016.22	724.05	612.104	159.881	0.862872	YES	NEG		NO	YES
ENSRNOG00000014872	256.347	0.77595	0.134813	5.75573	8.62661e-09	7.76131e-07	Sec24d	295.194	359.084	271.417	299.542	347.443	194.474	163.806	177.734	198.428	183.611	314.536	0.290556	YES	POS		YES	NO
ENSRNOG00000014971	23.7409	2.34892	0.408104	5.75568	8.62946e-09	7.76131e-07	Mas1	43.4437	46.1209	31.7876	21.9847	41.5126	4.20485	8.88106	10.4549	5.27734	7.20454	36.9699	0.728443	YES	POS		YES	NO
ENSRNOG00000029079	17.4949	3.09549	0.537735	5.75653	8.58613e-09	7.76131e-07	Hspb7	21.1649	40.6303	27.7123	20.1527	34.293	3.15364	1.97357	7.31845	1.05547	3.37528	28.7906	0.848474	YES	POS		YES	NO
ENSRNOG00000000405	15.2559	3.83579	0.667306	5.74817	9.02132e-09	8.07318e-07	Vgll2	24.5067	37.336	16.3013	28.3969	23.4637	5.25606	0.986784	0	1.05547	1.82458	26.0009	0.913059	YES	POS		YES	NO
ENSRNOG00000005109	368.748	1.07035	0.186384	5.7427	9.31803e-09	8.29722e-07	Rprm	540.261	474.386	431.986	501.069	455.736	320.62	225.974	185.052	183.651	228.824	480.688	0.383945	YES	POS		YES	NO
ENSRNOG00000004757	509.312	-1.74126	0.303593	-5.73551	9.72191e-09	8.614e-07	Tmem158	210.535	213.035	248.596	236.336	338.418	474.097	559.507	1189.77	1113.52	834.223	249.384	0.754259	YES	NEG		NO	YES
ENSRNOG00000000861	259.946	-1.02057	0.178015	-5.73303	9.86524e-09	8.69793e-07	Zic3	174.889	215.231	193.986	170.382	138.075	384.744	439.119	293.784	329.306	361.738	178.512	0.408241	YES	NEG		NO	YES
ENSRNOG00000013683	1898.53	-0.648067	0.113115	-5.72929	1.00854e-08	8.84847e-07	S1pr1	1526.1	1392.41	1787.44	1492.21	1382.55	2554.45	2562.68	2186.13	2202.76	2376.5	1516.14	0.255686	YES	NEG		NO	YES
ENSRNOG00000004682	33.4387	3.35511	0.585864	5.72678	1.02353e-08	8.91004e-07	Parpbp	115.85	35.1397	50.5342	60.458	17.1465	7.35849	3.94714	4.18197	6.3328	5.4551	55.8256	1.1201	YES	POS		YES	NO
ENSRNOG00000013000	14353.7	-0.536678	0.0937207	-5.72636	1.0261e-08	8.91004e-07	Ldhb	12401.5	11852	11860	12364.6	11315.8	16184.5	19600.5	18235.5	15368.7	17347.3	11958.8	0.215371	YES	NEG		NO	YES
ENSRNOG00000038933	2465.15	-0.46793	0.0817255	-5.72563	1.03049e-08	8.91004e-07	Spcs3	2052.99	1930.49	2233.28	2088.55	2225.44	2726.85	3178.43	2861.51	2888.81	2913.9	2106.15	0.182693	YES	NEG		NO	YES
ENSRNOG00000024620	38.0061	1.93881	0.33876	5.72324	1.0451e-08	8.96467e-07	Mamdc2	44.5576	64.7889	46.4588	52.2137	74.9032	11.5633	12.8282	9.40944	25.3312	14.783	56.5845	0.638193	YES	POS		YES	NO
ENSRNOG00000039001	123.098	2.8294	0.494395	5.72296	1.04683e-08	8.96467e-07	Agrp	232.814	417.284	102.698	152.977	90.2448	34.69	40.4582	24.0463	12.6656	27.965	199.204	1.06549	YES	POS		YES	NO
ENSRNOG00000014046	614.219	-1.03635	0.18127	-5.71714	1.08332e-08	9.23301e-07	Sertm1	394.335	407.401	470.294	399.389	421.443	590.782	944.352	1092.54	807.432	858.777	418.573	0.434889	YES	NEG		NO	YES
ENSRNOG00000017628	464.554	1.15244	0.202291	5.69698	1.21952e-08	1.03445e-06	Tagln	746.34	734.64	401.828	567.939	624.494	321.671	286.167	249.873	248.035	276.437	615.048	0.442306	YES	POS		YES	NO
ENSRNOG00000013850	240.058	-0.905529	0.158996	-5.69528	1.23172e-08	1.03988e-06	Hes5	149.268	193.269	150.787	155.725	215.685	364.771	300.969	338.74	291.309	323.947	172.947	0.353884	YES	NEG		NO	YES
ENSRNOG00000005996	54.0462	-2.86787	0.503954	-5.69074	1.26491e-08	1.05792e-06	Lhx6	6.68364	6.5887	17.1164	26.5649	13.5367	47.3046	64.141	168.324	136.155	103.981	14.0981	1.09862	YES	NEG		NO	YES
ENSRNOG00000008146	1245.44	0.847076	0.148846	5.69096	1.26327e-08	1.05792e-06	Tox2	1243.16	1273.82	1704.31	1666.26	1869.87	823.1	877.251	870.896	880.26	862.877	1551.48	0.331781	YES	POS		YES	NO
ENSRNOG00000013917	204.725	1.27794	0.224802	5.68472	1.31031e-08	1.09078e-06	Igsf10	274.029	229.506	283.643	295.878	302.32	136.658	133.216	62.7296	124.545	114.287	277.075	0.443051	YES	POS		YES	NO
ENSRNOG00000002052	269.489	0.980019	0.172572	5.67889	1.35569e-08	1.12334e-06	Ccdc80	382.082	389.831	304.835	261.985	387.15	169.245	148.018	202.826	179.429	174.879	345.177	0.370302	YES	POS		YES	NO
ENSRNOG00000015863	72.2454	1.51193	0.266383	5.67577	1.38068e-08	1.13878e-06	Npsr1	96.9128	63.6908	120.63	98.9313	127.245	47.3046	33.5507	34.5013	27.4421	35.6997	101.482	0.542992	YES	POS		YES	NO
ENSRNOG00000006763	1425	-0.481957	0.0849775	-5.67159	1.41481e-08	1.16157e-06	Rbm18	1269.89	1161.81	1175.33	1210.99	1239.96	1579.97	1857.13	1775.25	1554.7	1691.76	1211.6	0.189919	YES	NEG		NO	YES
ENSRNOG00000024602	868.802	0.868966	0.153266	5.66967	1.43071e-08	1.16926e-06	Plekha7	961.331	1183.77	932.437	1143.21	1216.5	582.372	518.062	532.156	749.382	595.493	1087.45	0.325723	YES	POS		YES	NO
ENSRNOG00000029047	71.04	1.7082	0.30142	5.66717	1.45174e-08	1.18106e-06	Cubn	102.483	168.012	88.8423	71.4504	83.0252	31.5364	24.6696	33.4558	35.8859	31.3869	102.762	0.652932	YES	POS		YES	NO
ENSRNOG00000026953	1314.65	-2.71424	0.479182	-5.66433	1.476e-08	1.19536e-06	Gpr88	335.296	364.575	370.856	434.198	388.053	667.52	1050.93	4933.68	3286.72	2484.71	378.596	1.25742	YES	NEG		NO	YES
ENSRNOG00000038911	93.9803	-1.60816	0.28418	-5.65896	1.52295e-08	1.22782e-06	AABR07067499.1	52.3552	70.2795	44.8287	51.2977	27.9759	115.633	137.163	211.19	135.1	149.771	49.3474	0.636779	YES	NEG		NO	YES
ENSRNOG00000017469	268.63	1.67993	0.297432	5.6481	1.62233e-08	1.30208e-06	Anxa1	462.285	568.824	242.89	271.145	389.858	166.092	125.322	87.8214	103.436	120.668	387	0.636683	YES	POS		YES	NO
ENSRNOG00000017105	251.298	-0.684427	0.121263	-5.64416	1.65993e-08	1.32631e-06	Dpyd	208.307	198.759	169.534	209.771	203.953	282.776	309.85	325.148	353.581	317.839	198.065	0.265436	YES	NEG		NO	YES
ENSRNOG00000003018	294.56	0.83859	0.148741	5.63791	1.72131e-08	1.36924e-06	Olfml2b	407.702	424.971	329.287	349.924	320.369	235.472	176.634	187.143	219.537	204.697	366.451	0.315995	YES	POS		YES	NO
ENSRNOG00000005284	341.344	-3.02323	0.539849	-5.60014	2.14183e-08	1.69504e-06	Itpka	69.0643	92.2418	70.0958	75.1145	102.879	122.992	303.93	1407.23	828.542	665.674	81.8791	1.37413	YES	NEG		NO	YES
ENSRNOG00000014797	834.075	0.503767	0.0899683	5.59939	2.15113e-08	1.69504e-06	Tmbim1	969.128	907.044	989.492	1041.53	891.619	609.703	709.498	698.389	690.275	676.967	959.762	0.189101	YES	POS		YES	NO
ENSRNOG00000039890	184.516	1.25937	0.224939	5.59873	2.15929e-08	1.69504e-06	Abcg3l3	285.169	259.156	171.164	218.931	310.442	86.1995	84.8634	126.505	118.212	103.945	248.972	0.470446	YES	POS		YES	NO
ENSRNOG00000012404	159.27	1.429	0.255847	5.58536	2.3322e-08	1.82278e-06	Thrsp	220.56	202.053	224.959	231.756	225.612	94.6092	65.1278	123.368	45.3851	82.1225	220.988	0.480531	YES	POS		YES	NO
ENSRNOG00000011335	122.035	2.37828	0.426099	5.58151	2.38442e-08	1.85549e-06	Gpr50	147.04	158.129	183.39	213.435	249.978	54.6631	61.1806	11.5004	18.9984	36.5856	190.394	0.718426	YES	POS		YES	NO
ENSRNOG00000042833	986.141	-0.565574	0.101346	-5.58064	2.3963e-08	1.85667e-06	AABR07030521.1	888.925	835.667	799.581	748.397	792.35	1129	1130.85	1387.37	1163.12	1202.59	812.984	0.225223	YES	NEG		NO	YES
ENSRNOG00000051222	22.7453	-1.7269	0.30953	-5.57913	2.4173e-08	1.86486e-06	Rn50_13_0899.1	8.91152	12.0793	12.226	10.0763	12.6343	27.3315	39.4714	36.5923	45.3851	37.1951	11.1855	0.637802	YES	NEG		NO	YES
ENSRNOG00000002436	2467.49	-0.585243	0.104997	-5.57389	2.49115e-08	1.91359e-06	Mmd	1986.16	1956.84	2202.31	1890.69	2056.68	2612.26	3390.59	3246.26	2865.59	3028.68	2018.54	0.23554	YES	NEG		NO	YES
ENSRNOG00000005096	963.316	-0.613127	0.11013	-5.56729	2.58725e-08	1.97891e-06	Bzw2	812.063	875.199	715.629	765.802	731.886	1049.11	1184.14	1356	1180.01	1192.32	780.116	0.243962	YES	NEG		NO	YES
ENSRNOG00000009140	1701.05	-1.05296	0.189164	-5.5664	2.60059e-08	1.98065e-06	C1qtnf4	1362.35	1552.74	929.177	996.641	916.887	2288.49	2370.26	2679.6	2213.31	2387.91	1151.56	0.408164	YES	NEG		NO	YES
ENSRNOG00000012294	257.156	-0.861965	0.154954	-5.56272	2.65595e-08	2.01425e-06	Heph	165.977	187.778	224.959	166.718	196.734	408.922	355.242	318.875	289.198	343.059	188.433	0.346408	YES	NEG		NO	YES
ENSRNOG00000015259	51.2736	-1.47523	0.265863	-5.54882	2.87602e-08	2.17194e-06	Pth2r	34.5322	21.9623	29.3424	26.5649	30.6832	56.7655	83.8767	66.9116	110.824	79.5944	28.617	0.598704	YES	NEG		NO	YES
ENSRNOG00000010917	19.168	2.91704	0.525797	5.54784	2.89221e-08	2.17499e-06	Bmp5	18.937	52.7096	31.7876	20.1527	32.4881	2.10243	5.9207	3.13648	5.27734	4.10924	31.215	0.899735	YES	POS		YES	NO
ENSRNOG00000019857	2019.37	-3.10569	0.560809	-5.53787	3.06164e-08	2.29277e-06	Gng7	373.17	383.243	536.314	601.832	409.712	699.057	1353.87	7185.67	6631.5	3967.52	460.854	1.38231	YES	NEG		NO	YES
ENSRNOG00000014867	60.2877	2.34492	0.423594	5.53578	3.09846e-08	2.31067e-06	Synpo2	83.5455	86.7512	66.8355	93.4351	138.075	6.30728	10.8546	21.9554	34.8304	18.4869	93.7284	0.739677	YES	POS		YES	NO
ENSRNOG00000012683	460.695	-0.698329	0.126322	-5.52816	3.236e-08	2.40323e-06	Abhd17c	402.133	363.477	361.89	333.435	343.833	522.453	508.194	669.116	641.724	585.372	360.953	0.28174	YES	NEG		NO	YES
ENSRNOG00000036711	47.7467	1.68627	0.305538	5.51903	3.40882e-08	2.52112e-06	Spn	55.697	82.3587	53.7944	60.458	92.0497	22.0755	27.63	24.0463	11.6101	21.3405	68.8716	0.59022	YES	POS		YES	NO
ENSRNOG00000017463	143.968	-0.75424	0.136736	-5.51601	3.46783e-08	2.55421e-06	Bloc1s3	115.85	101.027	119	101.679	113.708	183.962	199.33	201.78	159.376	186.112	110.253	0.292703	YES	NEG		NO	YES
ENSRNOG00000061928	262.894	1.20041	0.218527	5.4932	3.94723e-08	2.89539e-06	Myo1e	286.283	291.001	423.835	412.214	341.125	112.48	126.308	198.644	174.152	152.896	350.892	0.443881	YES	POS		YES	NO
ENSRNOG00000012658	310.765	1.00839	0.183819	5.4858	4.11604e-08	3.00529e-06	Pdlim3	458.943	520.507	292.609	358.168	371.809	194.474	204.264	189.234	206.872	198.711	400.407	0.398485	YES	POS		YES	NO
ENSRNOG00000043124	58.8717	2.01891	0.368066	5.48517	4.13063e-08	3.00529e-06	Cckar	54.5831	47.219	103.514	100.763	136.27	21.0243	27.63	21.9554	16.8875	21.8743	88.4697	0.7459	YES	POS		YES	NO
ENSRNOG00000005223	278.897	-0.862039	0.157625	-5.46891	4.52809e-08	3.28112e-06	Hnmt	218.332	173.502	181.76	240	209.368	384.744	447.013	341.876	313.474	371.777	204.593	0.347604	YES	NEG		NO	YES
ENSRNOG00000024338	198.552	1.68348	0.307964	5.46649	4.59034e-08	3.31282e-06	LOC690276	350.891	347.005	218.438	250.076	264.417	147.17	84.8634	46.0017	78.1046	89.0349	286.166	0.579682	YES	POS		YES	NO
ENSRNOG00000016313	931.28	-0.441055	0.0809097	-5.45121	5.00294e-08	3.59609e-06	Ctnnbip1	857.734	786.251	797.136	782.29	795.057	1055.42	1049.94	1211.73	1045.97	1090.76	803.694	0.172512	YES	NEG		NO	YES
ENSRNOG00000042446	63.6244	-4.86787	0.894878	-5.4397	5.33699e-08	3.82086e-06	Ankrd63	4.45576	3.29435	5.70547	1.83206	8.12203	4.20485	29.6035	296.92	218.482	137.303	4.68194	1.76154	YES	NEG		NO	YES
ENSRNOG00000026600	54.7994	1.34272	0.246982	5.43652	5.4331e-08	3.87417e-06	Caps2	75.748	88.9474	66.8355	62.2901	81.2203	43.0997	25.6564	21.9554	27.4421	29.5384	75.0083	0.470463	YES	POS		YES	NO
ENSRNOG00000002215	368.373	0.570009	0.104882	5.43476	5.48708e-08	3.89713e-06	Mylk	399.905	432.658	449.102	464.428	407.907	309.057	299.982	299.011	253.312	290.341	430.8	0.211757	YES	POS		YES	NO
ENSRNOG00000042211	450.417	-0.536776	0.0988487	-5.43028	5.62649e-08	3.98035e-06	Tmem240	357.575	412.892	372.486	374.657	359.174	565.553	545.692	584.431	481.293	544.242	375.357	0.209762	YES	NEG		NO	YES
ENSRNOG00000002911	56.9948	-2.29624	0.423394	-5.42342	5.84709e-08	4.12013e-06	Alb	36.76	15.3736	8.96574	14.6565	28.8783	62.0216	83.8767	151.596	110.824	102.08	20.9268	0.869045	YES	NEG		NO	YES
ENSRNOG00000022309	71.5181	2.08134	0.383831	5.42254	5.87567e-08	4.12403e-06	Frem1	111.394	86.7512	87.2122	98.9313	157.026	7.35849	26.6432	27.1828	41.1632	25.5869	108.263	0.684085	YES	POS		YES	NO
ENSRNOG00000010463	52.1686	1.57474	0.290469	5.42135	5.91497e-08	4.12454e-06	Cpa4	72.4061	75.77	51.3492	65.9542	104.684	17.8706	22.696	33.4558	25.3312	24.8384	74.0327	0.568252	YES	POS		YES	NO
ENSRNOG00000016551	103.017	0.829264	0.152989	5.42043	5.94553e-08	4.12454e-06	Bcl2l11	131.445	119.695	143.452	127.328	117.318	70.4313	79.9295	74.23	63.328	71.9797	127.848	0.297527	YES	POS		YES	NO
ENSRNOG00000036913	675.231	0.685641	0.126484	5.42076	5.9345e-08	4.12454e-06	RGD1309621	836.569	911.437	799.581	756.641	754.447	478.302	428.264	508.11	603.727	504.601	811.735	0.258113	YES	POS		YES	NO
ENSRNOG00000007422	675.231	0.683381	0.1264	5.40651	6.42652e-08	4.441e-06	Vav2	890.038	902.652	766.163	752.061	746.325	529.811	508.194	416.106	565.73	504.96	811.448	0.259315	YES	POS		YES	NO
ENSRNOG00000061910	179.464	0.815864	0.151026	5.40215	6.58451e-08	4.53268e-06	Igfbp3	196.054	263.548	199.691	203.359	248.173	134.555	128.282	130.687	110.824	126.087	222.165	0.310079	YES	POS		YES	NO
ENSRNOG00000056358	17.8166	2.43731	0.451444	5.39891	6.7046e-08	4.59766e-06	Ccdc27	23.3928	24.1586	37.4931	23.8168	30.6832	9.46092	2.96035	6.27296	2.11093	5.20129	27.9089	0.723825	YES	POS		YES	NO
ENSRNOG00000006200	548.051	0.668269	0.123839	5.39627	6.80417e-08	4.63816e-06	St18	630.49	614.945	713.184	717.252	604.64	340.593	446.026	458.971	406.355	412.986	656.102	0.251371	YES	POS		YES	NO
ENSRNOG00000007281	428.648	0.889245	0.164798	5.39597	6.81549e-08	4.63816e-06	Flnc	616.009	525.998	503.712	532.214	516.2	259.65	223.013	304.238	376.802	290.926	538.827	0.32746	YES	POS		YES	NO
ENSRNOG00000014030	1570.61	0.913163	0.169526	5.38657	7.18149e-08	4.85701e-06	Synm	2146.56	1652.67	1783.37	1764.27	2573.78	974.474	953.234	1006.81	1280.28	1053.7	1984.13	0.360611	YES	POS		YES	NO
ENSRNOG00000047351	22.7583	-3.36831	0.625346	-5.38632	7.19135e-08	4.85701e-06	AABR07015081.1	5.5697	3.29435	2.4452	3.66412	7.21959	22.0755	45.3921	98.2763	16.8875	45.6578	4.43859	1.38456	YES	NEG		NO	YES
ENSRNOG00000028649	413.547	0.692081	0.128533	5.38446	7.26624e-08	4.88914e-06	Tox3	524.666	531.488	450.732	458.015	525.225	350.054	337.48	259.282	284.976	307.948	498.025	0.259645	YES	POS		YES	NO
ENSRNOG00000010284	1862.98	-0.443774	0.0826287	-5.3707	7.84316e-08	5.25756e-06	St3gal5	1523.87	1575.8	1692.89	1564.58	1671.33	2048.81	2300.19	2364.91	2024.39	2184.57	1605.7	0.175568	YES	NEG		NO	YES
ENSRNOG00000014768	22.896	2.35586	0.43918	5.36422	8.13004e-08	5.42953e-06	Glis3	31.1903	19.7661	31.7876	39.3893	55.9518	4.20485	5.9207	9.40944	8.44374	6.99468	35.617	0.779867	YES	POS		YES	NO
ENSRNOG00000000047	1480.25	0.540459	0.100782	5.36267	8.20012e-08	5.45598e-06	Cd82	1756.68	1807.5	1740.98	1820.15	1470.09	1266.71	1244.33	1069.54	1146.24	1181.71	1719.08	0.206659	YES	POS		YES	NO
ENSRNOG00000013280	69.059	-1.26413	0.235905	-5.35865	8.38467e-08	5.55811e-06	Olfm4	32.3043	38.4341	53.7944	44.8855	42.4151	90.4043	102.626	79.4575	137.211	102.425	42.3667	0.515814	YES	NEG		NO	YES
ENSRNOG00000011202	607.982	0.892765	0.16671	5.3552	8.5461e-08	5.64421e-06	Chrna4	677.276	684.127	912.06	778.626	771.593	452.022	470.696	296.92	428.52	412.039	764.736	0.334608	YES	POS		YES	NO
ENSRNOG00000016070	569.883	-0.792788	0.148209	-5.34912	8.83844e-08	5.81582e-06	Trpc3	494.59	419.481	425.465	401.221	409.712	873.558	850.608	619.977	634.336	744.62	430.094	0.328832	YES	NEG		NO	YES
ENSRNOG00000021026	1260.52	0.440943	0.0824929	5.34523	9.03023e-08	5.92026e-06	Zfp687	1429.19	1489.05	1318.78	1472.98	1428.58	1057.52	999.612	987.991	1161.01	1051.53	1427.71	0.166149	YES	POS		YES	NO
ENSRNOG00000059292	171.624	1.82302	0.341996	5.33052	9.793e-08	6.3969e-06	AABR07064373.1	237.269	242.684	196.431	261.069	322.174	40.9973	50.326	56.4566	137.211	71.2477	251.925	0.607151	YES	POS		YES	NO
ENSRNOG00000054962	15.6431	2.49549	0.468749	5.32373	1.01661e-07	6.61648e-06	Dao	17.823	18.668	28.5274	23.8168	34.293	4.20485	2.96035	6.27296	4.22187	4.41501	24.6256	0.751116	YES	POS		YES	NO
ENSRNOG00000007717	10.0595	5.83623	1.09683	5.32099	1.03205e-07	6.69261e-06	Slc15a5	12.2533	18.668	12.226	21.0687	25.2686	1.05121	0	0	0	0.262803	17.8969	1.00696	YES	POS		YES	NO
ENSRNOG00000058470	626.035	0.598386	0.112606	5.31397	1.07263e-07	6.93066e-06	Col12a1	716.264	773.074	630.047	768.55	798.667	501.429	448.987	454.789	542.51	486.929	737.32	0.228053	YES	POS		YES	NO
ENSRNOG00000004660	137.282	0.971054	0.182799	5.31213	1.08349e-07	6.97567e-06	Fzd6	186.028	218.525	154.048	170.382	148.904	89.3531	73.022	108.731	86.5483	89.4137	175.577	0.36697	YES	POS		YES	NO
ENSRNOG00000019937	720.724	-0.612257	0.115354	-5.30764	1.11055e-07	7.12425e-06	Kcnk1	560.312	565.53	642.273	570.687	578.469	764.232	941.392	1030.86	832.764	892.311	583.454	0.24919	YES	NEG		NO	YES
ENSRNOG00000004731	959.743	-2.41256	0.455036	-5.3019	1.14606e-07	7.32578e-06	Ano3	294.08	284.412	344.773	339.847	379.028	465.687	947.313	3410.4	2172.15	1748.89	328.428	1.14843	YES	NEG		NO	YES
ENSRNOG00000003059	86.1564	0.912818	0.172301	5.29782	1.17196e-07	7.46468e-06	Optc	116.964	112.008	94.5478	106.26	114.611	59.9191	52.2996	49.1382	69.6608	57.7544	108.878	0.327744	YES	POS		YES	NO
ENSRNOG00000001378	146.38	0.916055	0.173024	5.2944	1.1941e-07	7.55195e-06	Iqcd	198.281	177.895	158.123	183.206	207.563	122.992	74.9956	94.0944	100.269	98.0878	185.014	0.336649	YES	POS		YES	NO
ENSRNOG00000010834	1214.88	-0.698452	0.131909	-5.29496	1.19039e-07	7.55195e-06	Mpped1	906.748	852.138	1068.55	874.809	1054.06	1282.48	1516.69	1779.43	1599.03	1544.41	951.262	0.283858	YES	NEG		NO	YES
ENSRNOG00000012512	302.703	-2.69268	0.508746	-5.29277	1.20476e-07	7.59252e-06	Nexn	86.8874	117.498	88.0273	76.9466	72.1959	122.992	291.101	1164.68	703.997	570.692	88.3111	1.26204	YES	NEG		NO	YES
ENSRNOG00000051993	85.4975	-1.26278	0.238973	-5.28421	1.2625e-07	7.92852e-06	Gdf10	51.2413	46.1209	60.315	48.5496	56.8542	86.1995	110.52	176.688	132.989	126.599	52.6162	0.535056	YES	NEG		NO	YES
ENSRNOG00000014302	1606.11	-1.09699	0.207652	-5.28281	1.27221e-07	7.96152e-06	Dlgap3	994.749	1019.05	1151.69	1129.47	1036.01	1658.81	1752.53	3268.21	2444.46	2281	1066.19	0.490586	YES	NEG		NO	YES
ENSRNOG00000046283	636.606	-0.662324	0.125637	-5.27175	1.3513e-07	8.42702e-06	Tmem41a	522.438	530.39	577.068	458.015	440.395	749.515	740.088	929.443	782.101	800.287	505.661	0.265555	YES	NEG		NO	YES
ENSRNOG00000001627	59.1756	2.18577	0.415794	5.25686	1.46537e-07	9.07516e-06	Abi3bp	71.2922	177.895	62.7602	87.9389	53.2444	12.6146	21.7093	27.1828	17.9429	19.8624	90.6261	0.874256	YES	POS		YES	NO
ENSRNOG00000049495	482.739	-2.45219	0.466444	-5.2572	1.46265e-07	9.07516e-06	Krt71	154.838	159.227	163.829	156.641	173.27	185.013	617.727	1722.97	1011.14	884.213	161.561	1.14409	YES	NEG		NO	YES
ENSRNOG00000015519	348.83	2.95172	0.56274	5.24528	1.56049e-07	9.63091e-06	Ces1d	638.288	735.738	398.568	398.473	674.129	98.814	41.4449	8.36394	145.654	73.5693	569.039	0.822425	YES	POS		YES	NO
ENSRNOG00000047476	2634.08	-0.786796	0.150107	-5.24158	1.59209e-07	9.79216e-06	Wasf1	2047.42	1993.08	1993.65	2029.01	1896.95	2608.06	3187.31	4379.57	3571.7	3436.66	1992.02	0.337091	YES	NEG		NO	YES
ENSRNOG00000036661	568.88	-1.63279	0.311801	-5.23663	1.63536e-07	1.00239e-05	Rab40b	271.801	292.099	261.637	302.29	342.93	469.892	601.938	1451.14	1126.18	912.29	294.152	0.756396	YES	NEG		NO	YES
ENSRNOG00000059401	125.092	1.49258	0.285337	5.23093	1.68656e-07	1.03024e-05	Ccdc40	177.117	181.189	145.897	154.809	217.49	92.5067	47.3656	33.4558	75.9936	62.3304	175.3	0.518217	YES	POS		YES	NO
ENSRNOG00000060438	95.4172	0.786806	0.150471	5.22896	1.7047e-07	1.03778e-05	AABR07001634.1	119.192	108.714	116.555	128.244	113.708	71.4825	61.1806	73.1845	66.4944	68.0855	117.283	0.279178	YES	POS		YES	NO
ENSRNOG00000043035	27.4743	1.81292	0.346846	5.22687	1.72407e-07	1.04601e-05	Fbxl13	56.811	40.6303	35.863	31.145	37.0004	12.6146	6.90749	9.40944	16.8875	11.4547	40.2899	0.615881	YES	POS		YES	NO
ENSRNOG00000056697	1099.25	-1.89521	0.363134	-5.21903	1.79859e-07	1.08754e-05	Kcnab1	421.07	416.186	559.951	525.802	564.933	719.03	1251.24	3049.7	2385.36	1851.33	497.588	0.878334	YES	NEG		NO	YES
ENSRNOG00000019926	1170.96	-0.952357	0.18259	-5.21583	1.82997e-07	1.10279e-05	Ramp1	831	997.09	713.184	793.282	802.277	1239.38	1430.84	2161.03	1570.54	1600.45	827.366	0.410238	YES	NEG		NO	YES
ENSRNOG00000000563	30.8077	1.65621	0.317973	5.20864	1.90229e-07	1.14252e-05	Adamts14	61.2667	50.5134	34.2328	38.4733	37.0004	17.8706	14.8018	11.5004	11.6101	13.9457	44.2973	0.584019	YES	POS		YES	NO
ENSRNOG00000001152	68.9602	1.27211	0.244561	5.2016	1.97584e-07	1.18273e-05	Glp1r	82.4316	112.008	84.767	73.2824	113.708	30.4852	31.5771	52.2747	40.1077	38.6112	93.2395	0.466922	YES	POS		YES	NO
ENSRNOG00000010731	16724.1	-0.471698	0.0908334	-5.19301	2.06925e-07	1.23452e-05	Gpm6a	14890	13841.8	14536.7	13570.1	14517.7	19467.4	22821.4	18984.1	17888.1	19790.2	14271.3	0.191943	YES	NEG		NO	YES
ENSRNOG00000012164	4078.78	-0.32939	0.0634479	-5.19151	2.08595e-07	1.24034e-05	Plppr2	3762.89	3884.04	3451.81	3566.11	3644.99	4714.69	4714.85	4621.08	4348.52	4599.79	3661.97	0.127325	NO	NEG		NO	NO
ENSRNOG00000047300	41.1874	1.28296	0.247251	5.1889	2.11542e-07	1.2537e-05	Bdkrb2	52.3552	59.2983	52.9794	61.374	53.2444	23.1267	31.5771	21.9554	14.7765	22.8589	55.8503	0.440268	YES	POS		YES	NO
ENSRNOG00000007759	6.01733	5.82581	1.12423	5.18205	2.19458e-07	1.29632e-05	Foxd2	12.2533	10.9812	7.33561	8.24428	15.3416	0	0	0	0	0	10.8312	1.02107	YES	POS		YES	NO
ENSRNOG00000005409	144.577	1.17455	0.227039	5.17332	2.2997e-07	1.35395e-05	Lrrc9	196.054	219.623	142.637	181.374	221.1	79.8922	69.0749	69.0025	122.434	85.1009	192.157	0.434585	YES	POS		YES	NO
ENSRNOG00000020770	225.636	-1.6426	0.318559	-5.15633	2.51835e-07	1.47781e-05	Arl4d	137.015	171.306	83.9519	104.427	84.8301	216.55	303.93	563.521	365.192	362.298	116.306	0.709889	YES	NEG		NO	YES
ENSRNOG00000010560	79.2891	2.92589	0.567566	5.15516	2.53416e-07	1.48224e-05	Otp	62.3807	60.3964	196.431	162.137	164.246	29.434	21.7093	2.09099	14.7765	17.0027	129.118	0.93925	YES	POS		YES	NO
ENSRNOG00000007142	3736.93	-0.445475	0.0864358	-5.15383	2.5522e-07	1.48792e-05	B3gat1	3483.29	3376.71	3092.37	3275.73	2870.69	4483.42	4626.04	4042.92	4381.24	4383.41	3219.76	0.1752	YES	NEG		NO	YES
ENSRNOG00000009540	100.657	-0.893689	0.173471	-5.15182	2.57975e-07	1.4991e-05	Gpr3	73.5201	73.5738	69.2807	81.5267	66.7812	116.685	162.819	113.959	147.765	135.307	72.9365	0.359665	YES	NEG		NO	YES
ENSRNOG00000017019	6.1059	5.86275	1.13866	5.14884	2.62105e-07	1.51328e-05	Lmx1b	7.79758	6.5887	10.5959	12.8244	17.1465	0	0	0	0	0	10.9906	1.06677	YES	POS		YES	NO
ENSRNOG00000043219	63.1568	1.85445	0.36015	5.1491	2.61741e-07	1.51328e-05	Fbn2	89.1152	108.714	74.1711	95.2672	98.3669	22.0755	37.4978	7.31845	35.8859	25.6944	93.1268	0.596369	YES	POS		YES	NO
ENSRNOG00000003800	2292.17	-1.63977	0.319611	-5.13054	2.88914e-07	1.6586e-05	Rgs9	1385.74	1462.69	1000.9	1015.88	1041.43	2020.43	2520.25	6405.74	3776.46	3680.72	1181.33	0.780736	YES	NEG		NO	YES
ENSRNOG00000028075	88.6564	1.37129	0.267287	5.1304	2.8913e-07	1.6586e-05	LOC360479	123.647	127.382	112.479	137.405	108.294	69.38	23.6828	42.8652	52.7734	47.1754	121.841	0.472379	YES	POS		YES	NO
ENSRNOG00000024917	131.256	1.51881	0.296078	5.12975	2.90123e-07	1.65898e-05	Als2cr12	243.953	242.684	131.226	116.336	189.514	86.1995	47.3656	54.3656	69.6608	64.3979	184.743	0.587104	YES	POS		YES	NO
ENSRNOG00000052424	820.265	0.494132	0.0964051	5.12558	2.96631e-07	1.6908e-05	RGD1306556	896.722	881.788	929.992	1019.54	979.156	609.703	627.595	739.164	698.719	668.795	941.44	0.1876	YES	POS		YES	NO
ENSRNOG00000015713	641.427	0.554992	0.108443	5.11783	3.09076e-07	1.75614e-05	Parva	708.466	734.64	808.547	683.359	802.277	543.477	563.454	462.108	466.516	508.889	747.458	0.211452	YES	POS		YES	NO
ENSRNOG00000023566	87.8873	1.69109	0.330909	5.11044	3.21409e-07	1.82043e-05	Vwa3b	153.724	158.129	81.5067	101.679	138.977	67.2776	26.6432	29.2738	33.7749	39.2424	126.803	0.605412	YES	POS		YES	NO
ENSRNOG00000021468	282.743	0.830716	0.162655	5.10723	3.26912e-07	1.84576e-05	Grm8	309.675	294.295	377.376	344.428	428.663	227.062	196.37	161.006	205.816	197.564	350.887	0.321755	YES	POS		YES	NO
ENSRNOG00000010320	3423.31	-0.546063	0.106946	-5.10597	3.29096e-07	1.85225e-05	Efnb3	2714.67	2772.74	2803.83	2953.28	2965.45	3506.85	3888.92	4603.31	4600.78	4149.96	2842	0.224907	YES	NEG		NO	YES
ENSRNOG00000021355	183.991	-0.782741	0.153376	-5.1034	3.336e-07	1.87171e-05	Car6	131.445	141.657	138.561	165.802	119.123	258.598	206.238	276.01	218.482	239.832	139.318	0.315011	YES	NEG		NO	YES
ENSRNOG00000027374	198.179	1.97756	0.38762	5.1018	3.36443e-07	1.88177e-05	Cfap46	246.181	297.59	262.452	271.145	405.199	53.6119	111.507	24.0463	111.88	75.2611	296.513	0.644916	YES	POS		YES	NO
ENSRNOG00000004972	189.155	-0.714672	0.140264	-5.0952	3.48368e-07	1.9424e-05	Upp1	178.23	124.087	136.931	147.481	149.806	262.803	236.828	251.964	214.26	241.464	147.307	0.281224	YES	NEG		NO	YES
ENSRNOG00000014453	1574.19	0.602235	0.118257	5.09258	3.53215e-07	1.96331e-05	Anxa5	1938.26	2230.27	1601.61	1752.37	1757.07	1304.56	1189.07	1252.5	1142.02	1222.04	1855.91	0.239823	YES	POS		YES	NO
ENSRNOG00000036942	44.8789	1.43192	0.28163	5.0844	3.68787e-07	2.03849e-05	Tnfrsf9	72.4061	81.2606	47.2739	60.458	50.5371	23.1267	22.696	30.3193	15.832	22.9935	62.3872	0.52154	YES	POS		YES	NO
ENSRNOG00000038574	165.828	1.24781	0.245425	5.08428	3.69019e-07	2.03849e-05	Rassf9	265.118	248.174	181.76	182.29	239.149	67.2776	67.1013	123.368	118.212	93.9899	223.298	0.457619	YES	POS		YES	NO
ENSRNOG00000027736	22.991	3.00995	0.59211	5.08343	3.70675e-07	2.04133e-05	Cnn1	42.3297	74.6719	13.0411	35.7252	22.5612	6.30728	4.93392	4.18197	3.1664	4.64739	37.6658	1.04947	YES	POS		YES	NO
ENSRNOG00000054890	2189.74	0.743906	0.146456	5.07939	3.78642e-07	2.07881e-05	Flna	2849.46	3272.39	2168.89	2583.21	2463.68	1479.06	1451.56	1583.92	1855.51	1592.51	2667.53	0.296239	YES	POS		YES	NO
ENSRNOG00000002919	12129.3	0.803405	0.158601	5.06558	4.07163e-07	2.22856e-05	Gfap	14298.5	11996.9	14155.3	16008.6	18391.9	8365.55	7803.49	10525	7618.36	8578.1	14970.2	0.317838	YES	POS		YES	NO
ENSRNOG00000048782	469.766	-1.10166	0.217521	-5.0646	4.09261e-07	2.23322e-05	Wnt7a	318.587	311.865	306.465	316.031	303.223	496.172	484.511	976.491	714.551	667.931	311.234	0.501171	YES	NEG		NO	YES
ENSRNOG00000054562	81.643	2.48685	0.4917	5.05765	4.24447e-07	2.30904e-05	AABR07043098.1	86.8874	80.1625	168.719	145.649	161.538	47.3046	26.6432	6.27296	11.6101	22.9577	128.591	0.785255	YES	POS		YES	NO
ENSRNOG00000015461	7599.97	-0.464983	0.0920686	-5.05039	4.409e-07	2.38405e-05	Serpine2	6490.93	6914.84	6430.07	6439.7	6231.41	8963.69	10321.8	8561.54	8045.83	8973.21	6501.39	0.189986	YES	NEG		NO	YES
ENSRNOG00000057867	335.324	1.27418	0.252288	5.05052	4.40616e-07	2.38405e-05	Mns1	561.426	577.609	332.547	344.428	452.127	256.496	157.885	135.914	199.483	187.445	453.627	0.493948	YES	POS		YES	NO
ENSRNOG00000000454	25.4925	1.95277	0.387128	5.04425	4.55307e-07	2.44717e-05	RT1-DOb	27.8485	59.2983	44.0136	27.4809	31.5857	11.5633	10.8546	10.4549	6.3328	9.80143	38.0454	0.698146	YES	POS		YES	NO
ENSRNOG00000028856	747.373	-0.674196	0.133655	-5.04432	4.55148e-07	2.44717e-05	Pknox2	630.49	592.983	590.924	600.916	539.664	772.641	885.145	1159.45	954.142	942.845	590.995	0.283343	YES	NEG		NO	YES
ENSRNOG00000015049	961.692	-0.390033	0.0773434	-5.04288	4.58572e-07	2.45734e-05	Scn5a	822.088	902.652	810.992	803.359	887.107	1123.75	1073.62	1174.09	1057.58	1107.26	845.239	0.151319	YES	NEG		NO	YES
ENSRNOG00000016760	40.5144	1.65691	0.328711	5.04062	4.64016e-07	2.47909e-05	Kctd19	62.3807	77.9663	40.7534	47.6336	62.2689	19.973	13.815	28.2283	11.6101	18.4066	58.2006	0.587087	YES	POS		YES	NO
ENSRNOG00000005574	31.8718	1.97598	0.392749	5.03115	4.87541e-07	2.59703e-05	Adamts8	43.4437	41.7284	68.4657	47.6336	37.0004	22.0755	12.8282	5.22747	8.44374	12.1437	47.6543	0.662087	YES	POS		YES	NO
ENSRNOG00000020970	6244.14	-0.291823	0.0580584	-5.02637	4.99841e-07	2.65465e-05	Rundc3a	5418.21	5613.57	6024.98	5807.63	5524.79	7079.92	6708.16	7167.9	6852.09	6952.02	5677.84	0.112855	NO	NEG		NO	NO
ENSRNOG00000019065	380.731	-0.944051	0.187888	-5.02454	5.0465e-07	2.67226e-05	Zfp385b	232.814	219.623	330.102	285.802	279.759	405.768	450.96	603.25	618.504	519.62	269.62	0.395306	YES	NEG		NO	YES
ENSRNOG00000003840	1197.46	0.797986	0.159049	5.01724	5.24186e-07	2.76752e-05	Slit2	1332.27	1346.29	1455.71	1352.06	1894.24	681.186	839.753	984.854	890.814	849.152	1476.11	0.316642	YES	POS		YES	NO
ENSRNOG00000026116	152.731	1.23308	0.245853	5.01551	5.28918e-07	2.78428e-05	Sall3	150.382	142.755	260.006	232.672	239.149	71.4825	82.8899	112.913	82.3264	87.403	204.993	0.482768	YES	POS		YES	NO
ENSRNOG00000057556	209.241	0.817577	0.163155	5.01105	5.41325e-07	2.84124e-05	Pdzrn3	259.548	319.552	233.924	231.756	250.881	126.146	128.282	157.869	175.208	146.876	259.132	0.315236	YES	POS		YES	NO
ENSRNOG00000004442	221.97	0.538541	0.107651	5.00267	5.6542e-07	2.94353e-05	RGD1311756	261.776	251.469	248.596	261.069	265.32	196.577	175.648	159.96	177.318	177.376	257.646	0.19638	YES	POS		YES	NO
ENSRNOG00000018200	11495	-0.997935	0.199471	-5.00291	5.64725e-07	2.94353e-05	Gad2	6275.94	5678.36	9958.49	8955.12	8955.9	13222.2	15122.5	18524	16762.9	15907.9	7964.76	0.400587	YES	NEG		NO	YES
ENSRNOG00000033261	2440.14	-1.27405	0.25468	-5.00256	5.65748e-07	2.94353e-05	Fam107a	1374.6	1460.5	1520.92	1577.4	1549.5	2599.65	2142.31	5010	4726.38	3619.59	1496.58	0.587171	YES	NEG		NO	YES
ENSRNOG00000055408	241.168	-0.52296	0.104597	-4.99975	5.74039e-07	2.97801e-05	Gcat	189.37	200.955	211.917	211.603	194.929	289.084	264.458	306.329	301.864	290.434	201.755	0.201735	YES	NEG		NO	YES
ENSRNOG00000020132	102.314	2.27148	0.45444	4.99842	5.78033e-07	2.99007e-05	Ttll10	153.724	143.853	145.897	171.298	175.075	59.9191	24.6696	5.22747	41.1632	32.7449	157.969	0.66749	YES	POS		YES	NO
ENSRNOG00000005371	789.093	-0.635914	0.127441	-4.98986	6.04224e-07	3.10759e-05	Klhl29	644.972	612.749	639.828	631.145	637.128	782.102	924.617	1090.45	1138.85	984.004	633.164	0.266486	YES	NEG		NO	YES
ENSRNOG00000024280	43.5941	1.92036	0.384811	4.99041	6.02525e-07	3.10759e-05	Ccdc170	65.7225	65.887	57.0547	47.6336	87.5375	31.5364	13.815	6.27296	16.8875	17.1279	64.7671	0.641339	YES	POS		YES	NO
ENSRNOG00000033736	16.3047	-1.88845	0.379233	-4.97965	6.37009e-07	3.25748e-05	Diras3	5.5697	6.5887	7.33561	9.16031	8.12203	32.5876	20.7225	35.5468	21.1093	27.4915	7.35527	0.714614	YES	NEG		NO	YES
ENSRNOG00000034031	1635.87	-0.864562	0.173618	-4.97968	6.36894e-07	3.25748e-05	Vstm2l	998.091	963.048	1320.41	1332.82	1377.14	1911.1	1836.41	2663.92	2319.92	2182.84	1198.3	0.358958	YES	NEG		NO	YES
ENSRNOG00000031536	532.295	-1.16109	0.233225	-4.97843	6.41037e-07	3.26874e-05	Syndig1	341.98	231.703	365.15	374.657	403.394	523.504	653.251	959.763	937.255	768.443	343.377	0.495894	YES	NEG		NO	YES
ENSRNOG00000013869	325.927	-2.96513	0.59567	-4.97782	6.43055e-07	3.26972e-05	Kcnj4	69.0643	95.5361	85.5821	76.9466	77.6106	79.8922	248.67	1391.55	808.488	632.15	80.9479	1.42901	YES	NEG		NO	YES
ENSRNOG00000032884	47.1279	1.39097	0.279559	4.97559	6.50477e-07	3.2865e-05	Scn11a	45.6716	90.0456	51.3492	66.8702	71.2934	23.1267	29.6035	26.1373	20.0539	24.7304	65.046	0.52473	YES	POS		YES	NO
ENSRNOG00000058275	31.0306	1.87623	0.37707	4.97582	6.49734e-07	3.2865e-05	Spef2	53.4691	62.5926	33.4178	34.8092	45.1224	12.6146	9.86784	6.27296	21.1093	12.4662	45.8822	0.646193	YES	POS		YES	NO
ENSRNOG00000061429	195.59	1.38005	0.277388	4.97518	6.51865e-07	3.2865e-05	Rph3al	270.688	364.575	198.061	230.84	282.466	163.989	87.8238	71.0935	90.7702	103.419	269.326	0.517911	YES	POS		YES	NO
ENSRNOG00000009144	6.0074	5.81985	1.17014	4.97365	6.5705e-07	3.30334e-05	Lad1	7.79758	18.668	4.8904	10.0763	12.6343	0	0	0	0	0	10.8133	1.1314	YES	POS		YES	NO
ENSRNOG00000008919	3566.27	-2.51501	0.506254	-4.96789	6.76866e-07	3.38395e-05	Arpp21	1175.21	1226.6	1154.95	1145.95	1056.77	1211	3240.6	12589.8	9295.5	6584.23	1151.89	1.21039	YES	NEG		NO	YES
ENSRNOG00000020557	862.535	-1.91458	0.385382	-4.968	6.76464e-07	3.38395e-05	Ryr1	308.562	530.39	341.513	426.87	325.784	640.189	886.132	2741.28	1562.09	1457.42	386.624	0.937915	YES	NEG		NO	YES
ENSRNOG00000016346	422.173	-0.876129	0.176644	-4.95987	7.0542e-07	3.51688e-05	Prkcd	310.789	419.481	250.226	297.71	262.612	508.787	547.665	541.565	660.722	564.685	308.164	0.35267	YES	NEG		NO	YES
ENSRNOG00000015667	95.7161	1.55519	0.313631	4.95866	7.09822e-07	3.529e-05	Epcam	158.18	210.838	76.6163	120	111.904	32.5876	48.3524	49.1382	53.8288	45.9768	135.508	0.623842	YES	POS		YES	NO
ENSRNOG00000003171	66.0633	-1.93057	0.389976	-4.95048	7.40308e-07	3.67037e-05	Mpz	25.6206	34.0416	22.8219	22.9008	41.5126	52.5606	88.8106	198.644	107.658	111.918	29.3795	0.879444	YES	NEG		NO	YES
ENSRNOG00000031849	888.289	0.985507	0.199296	4.94493	7.6172e-07	3.7661e-05	RGD1310110	882.241	816.999	1361.98	1191.76	1440.31	597.089	634.502	496.609	573.119	575.33	1138.66	0.403602	YES	POS		YES	NO
ENSRNOG00000011228	183.561	0.663173	0.134283	4.93862	7.86767e-07	3.87922e-05	Layn	237.269	236.095	199.691	205.191	220.197	148.221	149.991	113.959	141.433	138.401	219.689	0.248978	YES	POS		YES	NO
ENSRNOG00000039200	234.519	0.877723	0.177764	4.93759	7.90957e-07	3.88916e-05	AABR07070046.1	277.371	296.491	281.198	293.13	322.174	111.429	158.872	158.915	211.093	160.077	294.073	0.323733	YES	POS		YES	NO
ENSRNOG00000004451	88.8375	2.00232	0.405597	4.93673	7.94428e-07	3.89553e-05	Mc3r	111.394	131.774	149.972	112.672	160.636	58.8679	39.4714	8.36394	26.3867	33.2725	133.29	0.63582	YES	POS		YES	NO
ENSRNOG00000007118	180.544	-0.662145	0.134163	-4.93539	7.99899e-07	3.90359e-05	Eva1a	122.533	138.363	159.753	140.153	155.221	209.191	259.524	218.508	221.648	227.218	143.205	0.263012	YES	NEG		NO	YES
ENSRNOG00000043465	364.217	-1.73297	0.35114	-4.93526	8.00434e-07	3.90359e-05	Arc	216.104	163.619	172.794	152.061	191.319	261.752	383.859	974.4	762.047	595.514	179.18	0.820934	YES	NEG		NO	YES
ENSRNOG00000010872	30526.7	-0.496141	0.100615	-4.93107	8.17786e-07	3.9666e-05	Ckb	27593.4	28535.7	24289.8	25521.5	23147.8	36183.8	37610.3	39530.1	32327.9	36413	25817.6	0.199749	YES	NEG		NO	YES
ENSRNOG00000039980	4108.12	-0.475754	0.0964795	-4.93114	8.17491e-07	3.9666e-05	Slc25a5	3493.32	3367.92	3502.34	3642.14	3496.08	4184.88	5212.19	5441.79	4632.45	4867.83	3500.36	0.195553	YES	NEG		NO	YES
ENSRNOG00000002881	33.6617	1.50802	0.306254	4.92406	8.47669e-07	4.10043e-05	Ddr2	38.9879	57.1021	45.6438	44.8855	49.6347	22.0755	7.89427	21.9554	14.7765	16.6754	47.2508	0.513944	YES	POS		YES	NO
ENSRNOG00000007351	698.974	-0.65742	0.133548	-4.92272	8.53477e-07	4.11739e-05	Ggh	539.147	513.919	536.314	586.26	605.543	817.844	1093.36	842.667	755.714	877.396	556.236	0.277609	YES	NEG		NO	YES
ENSRNOG00000018659	332.288	0.758693	0.154143	4.922	8.56629e-07	4.12149e-05	Csf1	367.6	396.42	414.869	446.107	405.199	301.698	246.696	182.961	229.036	240.098	406.039	0.284849	YES	POS		YES	NO
ENSRNOG00000021237	3152.38	0.964658	0.196299	4.91422	8.91349e-07	4.27704e-05	RGD1565616	4068.11	4223.36	3603.41	4144.12	4083.58	1572.61	1574.91	2187.17	2914.14	2062.21	4024.52	0.354878	YES	POS		YES	NO
ENSRNOG00000004839	1895.28	-0.412675	0.0840411	-4.91039	9.08966e-07	4.32677e-05	B4galnt1	1803.47	1632.9	1514.39	1658.02	1653.29	2084.56	2080.14	2391.04	2239.7	2198.86	1652.41	0.163863	YES	NEG		NO	YES
ENSRNOG00000029333	324.112	-1.32522	0.269829	-4.91133	9.04614e-07	4.32677e-05	Echdc2	221.674	270.137	136.931	203.359	139.879	317.466	486.485	651.342	489.737	486.257	194.396	0.553954	YES	NEG		NO	YES
ENSRNOG00000042867	56.4427	1.16267	0.236765	4.91065	9.07756e-07	4.32677e-05	LOC688801	80.2037	80.1625	76.6163	68.7023	68.5861	49.407	27.63	33.4558	23.2203	33.4283	74.8542	0.412838	YES	POS		YES	NO
ENSRNOG00000018812	291.387	-0.730249	0.148934	-4.90318	9.42972e-07	4.47674e-05	Rpp25	271.801	208.642	243.705	179.542	223.807	371.078	426.291	336.649	360.97	373.747	225.5	0.292263	YES	NEG		NO	YES
ENSRNOG00000020080	25.1251	1.96763	0.401694	4.89835	9.66461e-07	4.57612e-05	Lrrc18	35.6461	39.5322	34.2328	42.1374	36.0979	17.8706	6.90749	2.09099	11.6101	9.61981	37.5293	0.614785	YES	POS		YES	NO
ENSRNOG00000000321	523.172	0.704804	0.144083	4.89166	9.99905e-07	4.72198e-05	Cd24	662.795	625.926	601.52	553.282	714.739	346.9	340.441	376.378	486.57	387.572	631.652	0.271282	YES	POS		YES	NO
ENSRNOG00000009592	2030.11	0.328666	0.0672314	4.88858	1.01566e-06	4.76753e-05	Cyb5r3	2123.17	2197.33	2201.5	2283.66	2354.49	1894.29	1768.32	1770.02	1678.19	1777.7	2232.03	0.124856	NO	POS		NO	NO
ENSRNOG00000029441	2382.36	-0.863362	0.176607	-4.88862	1.01546e-06	4.76753e-05	Klhl2	1864.74	1594.47	1750.76	1876.95	1645.16	2303.21	2734.38	4048.15	3623.42	3177.29	1746.42	0.379283	YES	NEG		NO	YES
ENSRNOG00000052022	1659.78	0.778665	0.159294	4.88822	1.01754e-06	4.76753e-05	Pnma3	1747.77	1724.04	2282.19	2180.15	2252.51	1265.66	1278.87	898.079	1308.78	1187.85	2037.33	0.303135	YES	POS		YES	NO
ENSRNOG00000039582	122.797	0.878774	0.17986	4.88589	1.02963e-06	4.81155e-05	RGD1561161	137.015	155.933	160.568	150.229	166.05	114.582	77.9559	74.23	68.6054	83.8434	153.959	0.324772	YES	POS		YES	NO
ENSRNOG00000018366	993.975	-2.35825	0.483263	-4.87984	1.06174e-06	4.94869e-05	RGD1310819	279.599	348.103	361.075	370.076	394.37	463.585	810.15	3675.95	2242.87	1798.14	350.645	1.18744	YES	NEG		NO	YES
ENSRNOG00000020673	1362.48	0.453635	0.0930351	4.87596	1.08282e-06	5.03384e-05	Pbxip1	1444.78	1542.85	1489.94	1688.24	1573.87	1236.23	997.639	1159.45	1129.35	1130.67	1547.94	0.174262	YES	POS		YES	NO
ENSRNOG00000019511	1269.77	-0.396848	0.0815612	-4.86565	1.14081e-06	5.2897e-05	Mrps18a	1156.27	1155.22	1097.08	1092.82	1065.79	1491.67	1578.85	1484.6	1305.61	1465.18	1113.44	0.157743	YES	NEG		NO	YES
ENSRNOG00000002004	40.9582	1.71992	0.353542	4.86481	1.14565e-06	5.29841e-05	Prdm8	52.3552	37.336	74.9862	61.374	70.391	27.3315	21.7093	8.36394	14.7765	18.0453	59.2885	0.603509	YES	POS		YES	NO
ENSRNOG00000016265	991.717	-0.337628	0.0694713	-4.85996	1.17409e-06	5.41596e-05	Acsl5	877.785	855.433	939.773	852.824	911.473	1132.16	1176.25	1083.13	1096.63	1122.04	887.458	0.130074	NO	NEG		NO	NO
ENSRNOG00000029500	387.861	0.512963	0.10577	4.84978	1.236e-06	5.68686e-05	Tapbp	402.133	460.111	471.924	447.023	454.834	320.62	310.837	274.965	348.304	313.681	447.205	0.193884	YES	POS		YES	NO
ENSRNOG00000030111	34.684	1.82799	0.377068	4.8479	1.24775e-06	5.72039e-05	Cyp11b2	36.76	60.3964	41.5684	50.3817	65.8787	14.717	25.6564	9.40944	7.38827	14.2928	50.9971	0.628075	YES	POS		YES	NO
ENSRNOG00000057703	581.316	-0.64073	0.132175	-4.84759	1.24968e-06	5.72039e-05	Cabp7	426.639	396.42	563.211	470.84	469.273	674.879	818.044	740.209	672.333	726.366	465.277	0.259124	YES	NEG		NO	YES
ENSRNOG00000000327	762.23	-0.373084	0.0770444	-4.84245	1.28251e-06	5.85569e-05	Hace1	678.39	617.142	698.513	683.359	690.373	868.302	856.529	931.534	835.93	873.074	673.555	0.145029	NO	NEG		NO	NO
ENSRNOG00000061650	212.718	2.27506	0.469905	4.84153	1.28842e-06	5.86773e-05	AC128059.3	408.816	329.435	287.719	278.473	338.418	98.814	48.3524	11.5004	112.935	67.9005	328.572	0.681779	YES	POS		YES	NO
ENSRNOG00000012795	629.772	-0.699623	0.144637	-4.83708	1.31759e-06	5.9702e-05	Cables1	526.894	536.979	389.602	442.443	570.347	919.811	762.784	746.482	772.602	800.42	493.253	0.281449	YES	NEG		NO	YES
ENSRNOG00000021245	2693.91	-0.389107	0.0804351	-4.83753	1.31462e-06	5.9702e-05	RGD1311739	2460.69	2626.69	2214.54	2260.76	2280.49	2929.73	3243.56	3163.66	3065.08	3100.51	2368.64	0.153244	YES	NEG		NO	YES
ENSRNOG00000009711	9.0616	3.28455	0.679522	4.83362	1.34072e-06	6.05963e-05	Hepacam2	15.5952	15.3736	16.3013	12.8244	15.3416	2.10243	2.96035	0	1.05547	1.52956	15.0872	0.79999	YES	POS		YES	NO
ENSRNOG00000004179	1389.9	-1.76219	0.364793	-4.83066	1.36081e-06	6.11956e-05	Nts	749.682	701.696	692.807	715.42	508.981	3018.03	3678.73	848.94	1594.81	2285.13	673.717	0.836906	YES	NEG		NO	YES
ENSRNOG00000020606	15.0488	1.99374	0.412708	4.83089	1.35927e-06	6.11956e-05	B3gnt8	25.6206	16.4717	25.2671	20.1527	25.2686	5.25606	6.90749	6.27296	4.22187	5.6646	22.5561	0.623853	YES	POS		YES	NO
ENSRNOG00000061925	129.131	-1.18036	0.244698	-4.82374	1.40888e-06	6.31984e-05	AABR07059159.1	83.5455	107.615	71.7259	78.7786	72.1959	110.377	204.264	234.19	199.483	187.079	82.7723	0.501851	YES	NEG		NO	YES
ENSRNOG00000005580	325.582	2.00061	0.414867	4.82228	1.41923e-06	6.35035e-05	Itgb4	461.171	914.731	352.109	381.069	333.003	172.399	80.9163	55.4111	179.429	122.039	488.417	0.803133	YES	POS		YES	NO
ENSRNOG00000001139	2470.93	-0.296533	0.0615119	-4.82074	1.43027e-06	6.37334e-05	Suds3	2296.95	2251.14	2284.63	2205.8	2179.41	2779.41	2874.5	2816.56	2550.01	2755.12	2243.59	0.115563	NO	NEG		NO	NO
ENSRNOG00000038883	4461.11	-0.365787	0.0758804	-4.82057	1.43149e-06	6.37334e-05	LOC294154	3954.49	3591.94	4237.53	4204.58	3779.45	4975.39	5109.57	5322.61	4974.42	5095.5	3953.6	0.143602	NO	NEG		NO	NO
ENSRNOG00000053640	108.44	-0.855772	0.17756	-4.81963	1.43828e-06	6.38767e-05	Kcng2	94.6849	84.555	77.4314	68.7023	74.0008	177.655	118.414	135.914	144.599	144.146	79.8749	0.348705	YES	NEG		NO	YES
ENSRNOG00000012689	9.2452	-4.71524	0.978456	-4.81906	1.44234e-06	6.38986e-05	Opn5	0	0	0	2.74809	0.902448	21.0243	22.696	5.22747	30.6085	19.8891	0.730108	1.30272	YES	NEG		NO	YES
ENSRNOG00000011796	309.178	1.13305	0.23536	4.81411	1.47859e-06	6.53426e-05	C1r	389.879	574.315	330.917	342.595	401.589	250.189	191.436	129.641	172.041	185.827	407.859	0.450675	YES	POS		YES	NO
ENSRNOG00000000231	2125.64	-0.593203	0.123305	-4.81086	1.50279e-06	6.62487e-05	Kctd17	1799.01	1927.19	1653.77	1669.01	1620.8	2384.15	2496.56	3209.66	2370.58	2615.24	1733.96	0.250688	YES	NEG		NO	YES
ENSRNOG00000017619	648.108	1.37333	0.286002	4.80182	1.57233e-06	6.89744e-05	Aldh1a1	904.52	1359.47	862.341	698.931	631.714	308.005	294.062	524.838	249.09	343.999	891.395	0.555238	YES	POS		YES	NO
ENSRNOG00000030285	245.174	-1.59767	0.332705	-4.80206	1.57041e-06	6.89744e-05	Epha3	133.673	109.812	137.746	123.664	139.879	153.477	327.612	563.521	517.179	390.447	128.955	0.733441	YES	NEG		NO	YES
ENSRNOG00000018385	198.97	-3.12551	0.651093	-4.8004	1.58346e-06	6.9293e-05	Chrm1	33.4182	28.551	51.3492	44.8855	65.8787	47.3046	113.48	776.801	629.058	391.661	44.8165	1.45325	YES	NEG		NO	YES
ENSRNOG00000024065	321.962	-0.599036	0.124851	-4.798	1.6026e-06	6.99592e-05	Zfp575	255.092	260.254	283.643	239.084	271.637	461.482	415.436	369.059	341.971	396.987	261.942	0.245476	YES	NEG		NO	YES
ENSRNOG00000012772	400.617	0.414977	0.0865013	4.79735	1.60782e-06	7.00163e-05	Nqo1	438.893	463.405	450.732	433.282	467.468	336.388	365.11	320.966	329.306	337.943	450.756	0.153545	YES	POS		YES	NO
ENSRNOG00000006472	335.47	0.520174	0.108541	4.79241	1.64793e-06	7.14156e-05	Hspa2	416.614	393.126	405.088	371.908	351.955	281.725	282.22	282.283	234.314	270.136	387.738	0.197562	YES	POS		YES	NO
ENSRNOG00000012278	167.063	1.05799	0.220762	4.79245	1.64756e-06	7.14156e-05	Fgf10	264.004	213.035	142.637	215.267	251.783	77.7898	118.414	105.595	115.046	104.211	217.345	0.414863	YES	POS		YES	NO
ENSRNOG00000032085	373.606	2.22623	0.46491	4.78852	1.68019e-06	7.26379e-05	Dlec1	670.592	664.361	444.212	512.061	580.274	241.779	101.639	24.0463	123.49	122.738	574.3	0.679579	YES	POS		YES	NO
ENSRNOG00000010024	493.326	-0.417886	0.0873478	-4.78417	1.71699e-06	7.40499e-05	Cyb5r4	478.994	403.009	431.986	422.29	410.614	543.477	577.269	587.567	584.729	573.26	429.379	0.161546	YES	NEG		NO	YES
ENSRNOG00000008167	1036.02	-0.49695	0.103985	-4.77906	1.76114e-06	7.57715e-05	Abhd6	956.875	932.301	773.499	893.13	825.74	1155.28	1215.72	1388.41	1183.18	1235.65	876.309	0.199843	YES	NEG		NO	YES
ENSRNOG00000016189	995.387	0.470932	0.0985557	4.77834	1.76752e-06	7.58635e-05	Frmd5	1127.31	1160.71	1117.46	1239.39	1035.11	735.849	774.626	871.941	896.092	819.627	1135.99	0.181789	YES	POS		YES	NO
ENSRNOG00000000060	7588.37	-1.30373	0.272965	-4.77617	1.78664e-06	7.65006e-05	Cplx1	3489.98	3105.47	5914.94	5754.5	4690.93	7067.3	10457.9	15539.2	12275.1	11334.9	4591.16	0.561303	YES	NEG		NO	YES
ENSRNOG00000016213	1628.57	-0.45712	0.0958531	-4.76896	1.85176e-06	7.90999e-05	Ssbp2	1435.87	1325.43	1355.46	1370.38	1498.06	1700.86	1810.75	2135.94	2024.39	1917.98	1397.04	0.18673	YES	NEG		NO	YES
ENSRNOG00000056984	1769.18	0.3293	0.0690647	4.76799	1.86069e-06	7.92921e-05	Baz2b	1942.71	1941.47	1876.28	2064.73	1903.26	1440.16	1542.34	1563.01	1648.64	1548.54	1945.69	0.125334	NO	POS		NO	NO
ENSRNOG00000020105	16.4526	1.98259	0.415858	4.76746	1.86563e-06	7.93139e-05	Klhl30	22.2788	25.2567	24.452	29.313	21.6588	7.35849	1.97357	5.22747	10.5547	6.27855	24.5918	0.61576	YES	POS		YES	NO
ENSRNOG00000014751	577.336	0.778188	0.163293	4.76559	1.88301e-06	7.98628e-05	Ret	660.567	569.923	852.56	690.687	768.886	427.844	483.524	327.239	414.799	413.351	708.525	0.307651	YES	POS		YES	NO
ENSRNOG00000051006	811.176	-0.596743	0.125278	-4.76335	1.90406e-06	8.05648e-05	Ufsp1	728.517	640.202	744.156	662.29	528.835	965.013	1107.17	966.036	958.364	999.146	660.8	0.238474	YES	NEG		NO	YES
ENSRNOG00000009951	370.18	0.620728	0.130353	4.76189	1.91787e-06	8.09575e-05	Aif1l	493.476	427.167	418.13	449.771	403.394	335.337	285.181	234.19	284.976	284.921	438.388	0.238538	YES	POS		YES	NO
ENSRNOG00000009280	2633.96	-0.427648	0.0899141	-4.75618	1.97289e-06	8.30842e-05	Mkrn1	2306.97	2235.77	2297.67	2307.48	2270.56	2704.77	2936.67	3488.81	3156.9	3071.79	2283.69	0.175943	YES	NEG		NO	YES
ENSRNOG00000002208	108.612	1.19482	0.251431	4.75209	2.01321e-06	8.45832e-05	Shroom3	148.154	154.834	111.664	148.397	161.538	69.38	73.022	32.4103	78.1046	63.2292	144.918	0.432301	YES	POS		YES	NO
ENSRNOG00000028956	1897.15	-0.430326	0.090575	-4.75104	2.0237e-06	8.48249e-05	Mbd3	1773.39	1585.68	1554.33	1594.81	1709.24	2084.56	2198.56	2500.82	2072.94	2214.22	1643.49	0.174609	YES	NEG		NO	YES
ENSRNOG00000025940	1620.45	-0.484659	0.102049	-4.74926	2.04158e-06	8.52296e-05	Mettl9	1449.24	1394.61	1404.36	1319.08	1314.87	1983.64	2206.45	1852.61	1659.19	1925.47	1376.43	0.200195	YES	NEG		NO	YES
ENSRNOG00000033923	18.5936	5.39122	1.1352	4.74914	2.04288e-06	8.52296e-05	Aox2	30.0764	88.9474	3.26027	26.5649	15.3416	1.05121	0	1.04549	1.05547	0.788043	32.8381	1.55174	YES	POS		YES	NO
ENSRNOG00000005108	2594.83	-2.59522	0.546674	-4.74729	2.06156e-06	8.58089e-05	Wfs1	644.972	645.693	913.69	826.26	971.937	851.482	1868.97	9461.71	7168.73	4837.72	800.51	1.27693	YES	NEG		NO	YES
ENSRNOG00000019645	963.011	-0.453722	0.0957495	-4.73863	2.15164e-06	8.91434e-05	Osbp2	844.367	882.886	792.245	854.657	762.569	1018.63	1072.63	1224.27	1214.84	1132.59	827.345	0.182964	YES	NEG		NO	YES
ENSRNOG00000052256	2255.94	-0.619695	0.130774	-4.73866	2.15136e-06	8.91434e-05	Dact3	1980.59	1855.82	1872.21	1856.79	1543.19	3108.44	3171.52	2590.73	2324.14	2798.71	1821.72	0.259054	YES	NEG		NO	YES
ENSRNOG00000004110	929.35	-0.420338	0.0887976	-4.73367	2.20499e-06	9.11431e-05	Trib2	844.367	741.229	817.512	804.275	832.057	1096.42	1201.9	1006.81	1019.58	1081.18	807.888	0.168667	YES	NEG		NO	YES
ENSRNOG00000056553	45.5786	-1.00664	0.212752	-4.7315	2.22865e-06	9.19085e-05	Rdh12	28.9625	36.2378	26.8972	33.8931	31.5857	54.6631	57.2335	73.1845	67.5499	63.1577	31.5153	0.388461	YES	NEG		NO	YES
ENSRNOG00000008766	164.239	-0.804025	0.169959	-4.73069	2.23761e-06	9.20659e-05	Grin2b	105.824	162.521	119.815	109.008	120.026	197.628	187.489	239.418	236.425	215.24	123.439	0.325844	YES	NEG		NO	YES
ENSRNOG00000004898	7.55031	6.15687	1.3026	4.7266	2.28316e-06	9.37246e-05	Fshb	6.68364	18.668	2.4452	30.229	9.92693	0	0	0	0	0	13.5906	1.40355	YES	POS		YES	NO
ENSRNOG00000018781	1523.25	-0.325442	0.0688879	-4.72423	2.3099e-06	9.46055e-05	Map1s	1315.56	1358.37	1442.67	1363.97	1364.5	1670.38	1752.53	1829.61	1611.7	1716.05	1369.01	0.127822	NO	NEG		NO	NO
ENSRNOG00000007408	890.823	-0.563318	0.119356	-4.71965	2.36254e-06	9.65404e-05	Ebf4	799.809	814.802	685.472	747.481	628.104	956.604	1055.86	1120.77	1208.51	1085.44	735.134	0.228394	YES	NEG		NO	YES
ENSRNOG00000004863	696.597	-0.904008	0.191665	-4.71661	2.39804e-06	9.77678e-05	Mpped2	495.704	479.877	497.191	485.496	552.298	607.601	890.079	1183.5	1077.63	939.703	502.113	0.399669	YES	NEG		NO	YES
ENSRNOG00000003765	37.8404	3.33941	0.708212	4.71527	2.41385e-06	9.8189e-05	Nr0b1	66.8364	70.2795	44.0136	60.458	74.0008	19.973	3.94714	0	1.05547	6.24391	63.1177	0.835861	YES	POS		YES	NO
ENSRNOG00000006779	875.641	-0.369381	0.0783559	-4.71414	2.42728e-06	9.85113e-05	Crot	786.442	803.821	767.793	779.542	739.105	1063.83	1055.86	956.626	927.756	1001.02	775.341	0.145462	NO	NEG		NO	NO
ENSRNOG00000006527	10100.6	-0.71208	0.151076	-4.71339	2.43625e-06	9.86514e-05	Slc6a1	6851.85	6799.54	8823.92	8435.73	8431.57	10109.5	12569.7	15149.2	13734.8	12890.8	7868.52	0.299947	YES	NEG		NO	YES
ENSRNOG00000024751	605.79	-0.396096	0.0841007	-4.70978	2.47982e-06	9.99465e-05	H2afy2	563.654	577.609	506.972	498.321	511.688	701.159	716.405	667.025	709.274	698.466	531.649	0.152781	YES	NEG		NO	YES
ENSRNOG00000029658	805.634	0.922731	0.19592	4.70973	2.48042e-06	9.99465e-05	Rnf213	1067.16	1067.37	744.156	1112.06	1108.21	498.275	402.608	537.383	713.496	537.941	1019.79	0.357461	YES	POS		YES	NO
ENSRNOG00000036833	1877.2	-0.53361	0.113308	-4.70936	2.48498e-06	9.99465e-05	Zfp385a	1372.37	1565.91	1687.19	1778.93	1423.16	2076.15	2236.05	2529.05	2225.98	2266.81	1565.51	0.21627	YES	NEG		NO	YES
ENSRNOG00000014314	20.486	1.76055	0.373996	4.7074	2.50893e-06	0.000100683	Slc39a4	25.6206	41.7284	30.9726	26.5649	24.3661	11.5633	8.88106	10.4549	4.22187	8.7803	29.8505	0.602563	YES	POS		YES	NO
ENSRNOG00000000798	3057.4	-0.375369	0.0797559	-4.70647	2.52037e-06	0.000100916	Gnl1	2814.93	2915.5	2673.42	2493.44	2608.08	3727.6	3514.93	3540.04	3228.67	3502.81	2701.07	0.149308	NO	NEG		NO	NO
ENSRNOG00000053402	113.771	2.25372	0.478978	4.70526	2.53544e-06	0.000101293	Gabrq	85.7734	50.5134	259.191	192.366	288.783	33.6388	30.5903	31.3648	51.7179	36.828	175.326	0.915133	YES	POS		YES	NO
ENSRNOG00000005861	530.472	-0.670558	0.142543	-4.70427	2.54781e-06	0.00010156	Hsd11b1	401.019	461.209	383.082	477.252	378.126	722.183	707.524	720.345	523.512	668.391	420.137	0.277632	YES	NEG		NO	YES
ENSRNOG00000039596	30.4769	1.41475	0.300805	4.70323	2.56072e-06	0.000101848	Prob1	45.6716	35.1397	39.9383	44.8855	45.1224	12.6146	8.88106	18.8189	23.2203	15.8837	42.1515	0.48366	YES	POS		YES	NO
ENSRNOG00000025498	50.1308	2.10892	0.44848	4.70237	2.57164e-06	0.000102056	Crb2	96.9128	86.7512	63.5752	48.5496	84.8301	21.0243	15.7885	3.13648	30.6085	17.6395	76.1238	0.6886	YES	POS		YES	NO
ENSRNOG00000007457	277.547	1.13404	0.241483	4.69616	2.65103e-06	0.000104974	Serping1	369.828	521.605	250.226	294.046	395.272	145.067	135.189	180.87	205.816	166.736	366.195	0.468505	YES	POS		YES	NO
ENSRNOG00000059903	442.282	0.99237	0.211957	4.68193	2.84182e-06	0.00011228	Thbs3	646.085	735.738	403.458	507.481	546.884	358.464	298.009	225.827	258.589	285.222	567.929	0.401915	YES	POS		YES	NO
ENSRNOG00000004717	9.35125	-5.7114	1.22264	-4.67137	2.99198e-06	0.000117953	Epyc	0	0	1.63013	0	0	2.10243	23.6828	26.1373	30.6085	20.6328	0.326027	1.41515	YES	NEG		NO	YES
ENSRNOG00000012302	1330.4	-1.79	0.383842	-4.66336	3.11083e-06	0.000122369	Gucy1a3	622.693	513.919	724.595	663.206	654.275	794.717	1417.02	3956.15	2627.06	2198.74	635.737	0.893609	YES	NEG		NO	YES
ENSRNOG00000002930	78.4346	1.27996	0.275287	4.64953	3.32697e-06	0.000130584	Ppl	125.875	124.087	74.9862	86.1069	120.026	48.3558	27.63	38.6832	60.1616	43.7077	106.216	0.484129	YES	POS		YES	NO
ENSRNOG00000039955	15.9826	-2.46925	0.532148	-4.64015	3.4816e-06	0.000136354	Samd3	4.45576	3.29435	4.8904	10.0763	3.60979	40.9973	36.511	10.4549	29.5531	29.3791	5.26533	0.955762	YES	NEG		NO	YES
ENSRNOG00000015719	103.592	-2.03693	0.439329	-4.63647	3.54414e-06	0.000138409	Egr4	64.6085	41.7284	39.9383	28.3969	43.3175	74.6361	91.7709	316.784	231.147	178.585	43.5979	0.973648	YES	NEG		NO	YES
ENSRNOG00000024990	14.7127	2.11105	0.455344	4.63615	3.54954e-06	0.000138409	Ppp1r1c	23.3928	28.551	24.452	17.4046	18.049	8.4097	6.90749	3.13648	2.11093	5.14115	22.3699	0.66835	YES	POS		YES	NO
ENSRNOG00000003120	512.189	1.11546	0.240723	4.63379	3.59038e-06	0.000139697	Prelp	683.959	966.343	528.979	546.87	640.738	295.391	241.762	268.692	436.963	310.702	673.378	0.457282	YES	POS		YES	NO
ENSRNOG00000060825	1254.19	-0.662532	0.143061	-4.63111	3.63702e-06	0.000141205	Ccm2	1003.66	993.795	1001.72	951.756	1029.69	1322.43	1405.18	2056.48	1523.04	1576.78	996.125	0.2929	YES	NEG		NO	YES
ENSRNOG00000006296	99.7547	3.30291	0.713445	4.62952	3.66515e-06	0.000141989	Six6	172.661	200.955	112.479	158.473	185.904	46.2534	15.7885	0	5.27734	16.8298	166.095	0.834047	YES	POS		YES	NO
ENSRNOG00000039649	41.3444	-1.30094	0.281074	-4.62845	3.68408e-06	0.000142107	Lnp1	35.6461	31.8454	17.1164	17.4046	24.3661	47.3046	67.1013	64.8206	66.4944	61.4302	25.2757	0.50255	YES	NEG		NO	YES
ENSRNOG00000055371	5336.84	-0.503952	0.108872	-4.62883	3.67744e-06	0.000142107	Sptbn4	4934.76	4927.25	4341.05	4425.34	3876.02	5926.74	6030.24	7186.72	6383.47	6381.79	4500.88	0.205604	YES	NEG		NO	YES
ENSRNOG00000015113	89.8577	0.881116	0.190637	4.62196	3.80139e-06	0.000146317	Mocos	125.875	140.559	95.3629	98.9313	103.782	62.0216	59.207	53.3201	69.6608	61.0524	112.902	0.343722	YES	POS		YES	NO
ENSRNOG00000005592	1057.73	-0.419396	0.0907773	-4.62005	3.83645e-06	0.000147349	Brinp2	858.848	859.825	1021.28	950.84	906.058	1348.71	1184.14	1184.54	1205.34	1230.68	919.37	0.168127	YES	NEG		NO	YES
ENSRNOG00000027520	2262.47	0.581095	0.125809	4.61887	3.85842e-06	0.000147876	Pls3	2515.28	2337.89	2906.53	2708.7	2798.49	1811.24	2119.61	1531.65	1632.81	1773.83	2653.38	0.227823	YES	POS		YES	NO
ENSRNOG00000013859	57.929	1.87611	0.406358	4.6169	3.89511e-06	0.000148963	Bpifa1	82.4316	112.008	77.4314	67.7863	88.4399	48.3558	20.7225	9.40944	14.7765	23.3161	85.6194	0.629122	YES	POS		YES	NO
ENSRNOG00000002154	26.0103	-1.76132	0.381769	-4.61357	3.9581e-06	0.000150909	Mepe	25.6206	12.0793	8.96574	10.9924	6.31714	39.9461	49.3392	46.0017	34.8304	42.5294	12.795	0.65387	YES	NEG		NO	YES
ENSRNOG00000010121	254.494	0.833798	0.180737	4.61332	3.96286e-06	0.000150909	Lef1	406.588	349.201	255.931	281.221	288.783	146.119	169.727	195.507	197.372	177.181	316.345	0.339348	YES	POS		YES	NO
ENSRNOG00000028545	121.597	1.07747	0.233687	4.61074	4.01229e-06	0.000152467	Ahnak2	137.015	197.661	169.534	152.061	137.172	52.5606	59.207	85.7304	103.436	75.2335	158.689	0.408789	YES	POS		YES	NO
ENSRNOG00000017250	1232.36	-0.361421	0.078452	-4.60691	4.08691e-06	0.000154664	Gmpr	1100.57	1027.84	1131.31	1161.53	1047.74	1404.42	1465.37	1463.69	1288.73	1405.55	1093.8	0.143188	NO	NEG		NO	NO
ENSRNOG00000039668	26.4432	2.06042	0.447248	4.60689	4.08738e-06	0.000154664	Col8a1	30.0764	30.7473	49.7191	33.8931	55.0493	9.46092	6.90749	3.13648	18.9984	9.62582	39.897	0.696794	YES	POS		YES	NO
ENSRNOG00000023521	1909.5	-0.391767	0.085095	-4.60388	4.14696e-06	0.000156587	Map3k10	1610.76	1626.31	1781.74	1781.68	1582.89	2238.03	2078.17	2418.23	2067.66	2200.52	1676.68	0.158086	YES	NEG		NO	YES
ENSRNOG00000027645	365.546	-2.54002	0.551771	-4.6034	4.15652e-06	0.000156618	Syndig1l	79.0898	76.8682	158.123	146.565	120.928	166.092	234.855	1422.92	884.481	677.086	116.315	1.28327	YES	NEG		NO	YES
ENSRNOG00000020342	149.049	0.719917	0.156752	4.59272	4.37498e-06	0.000164503	Samd11	183.8	211.936	163.013	196.031	148.904	111.429	120.388	97.2309	108.713	109.44	180.737	0.281802	YES	POS		YES	NO
ENSRNOG00000026842	989.495	-0.370389	0.0807248	-4.58829	4.46895e-06	0.000167684	Nnt	937.938	796.135	879.458	853.741	910.57	1053.32	1167.37	1139.59	1167.35	1131.9	875.568	0.145877	NO	NEG		NO	NO
ENSRNOG00000046505	74.9595	1.18438	0.2584	4.5835	4.57259e-06	0.000171214	Bend3	94.6849	73.5738	115.74	111.756	102.879	25.2291	40.4582	53.3201	56.9952	44.0007	99.7266	0.438463	YES	POS		YES	NO
ENSRNOG00000006426	15423.4	-0.618557	0.134985	-4.58241	4.59637e-06	0.000171745	Syt1	11141.6	10378.3	14355	12662.3	13756	16097.2	19716.9	20249.1	20453.9	19129.3	12458.6	0.254038	YES	NEG		NO	YES
ENSRNOG00000028344	85.5003	0.969612	0.211685	4.58045	4.63975e-06	0.000173005	LOC103694874	111.394	114.204	94.5478	118.168	108.294	57.8167	65.1278	33.4558	66.4944	55.7237	109.322	0.356058	YES	POS		YES	NO
ENSRNOG00000007044	1041.51	0.748084	0.16334	4.57991	4.65174e-06	0.000173091	L3mbtl1	1169.64	1122.28	1334.27	1562.75	1159.65	653.854	642.396	788.302	940.421	756.243	1269.71	0.299459	YES	POS		YES	NO
ENSRNOG00000009571	958.939	-2.11651	0.462504	-4.57621	4.7347e-06	0.000175813	Wipf3	363.145	401.911	371.671	378.321	416.029	504.582	746.009	3491.95	1956.84	1674.84	386.215	1.12471	YES	NEG		NO	YES
ENSRNOG00000024628	27.8463	2.01192	0.439842	4.57419	4.78061e-06	0.00017715	Wdr49	52.3552	41.7284	35.0479	42.1374	37.9028	18.9218	9.86784	1.04549	11.6101	10.3613	41.8344	0.639308	YES	POS		YES	NO
ENSRNOG00000001915	211.516	0.690483	0.15097	4.57364	4.79335e-06	0.000177255	Chodl	249.523	205.348	295.054	255.573	266.222	180.809	141.11	142.187	167.819	157.981	254.344	0.26958	YES	POS		YES	NO
ENSRNOG00000020482	99.2345	1.59129	0.348081	4.5716	4.84017e-06	0.000178617	Nfatc4	160.407	255.861	79.8766	103.511	106.489	39.9461	49.3392	50.1837	47.496	46.7412	141.229	0.710842	YES	POS		YES	NO
ENSRNOG00000009299	287.675	-1.88354	0.412309	-4.56828	4.91735e-06	0.000181092	Adra2c	106.938	104.321	133.671	144.733	165.148	169.245	310.837	911.67	542.51	483.566	130.962	0.947465	YES	NEG		NO	YES
ENSRNOG00000015101	68.4963	1.41996	0.311222	4.56253	5.05397e-06	0.000185741	Mak	99.1407	117.498	70.9109	87.9389	99.2693	58.8679	35.5242	18.8189	28.4976	35.4272	94.9517	0.514062	YES	POS		YES	NO
ENSRNOG00000008822	8230.35	-0.921336	0.202252	-4.55539	5.22888e-06	0.000191776	Fkbp1a	6095.48	5588.32	5787.79	6132.82	5846.96	7136.68	10016.8	15298.7	12169.5	11155.4	5890.28	0.424062	YES	NEG		NO	YES
ENSRNOG00000016012	762.892	0.370715	0.0814175	4.55326	5.282e-06	0.000192933	Spats2l	892.266	818.097	806.102	824.428	901.546	650.701	693.709	669.116	610.06	655.896	848.488	0.14223	NO	POS		NO	NO
ENSRNOG00000019394	570.566	-0.476263	0.104596	-4.55337	5.27944e-06	0.000192933	Mpv17l2	501.273	551.255	487.41	432.366	459.346	741.105	663.119	670.161	629.058	675.861	486.33	0.190536	YES	NEG		NO	YES
ENSRNOG00000053804	446.479	-1.11664	0.245322	-4.55171	5.32109e-06	0.000193965	Prmt8	252.864	233.899	328.472	297.71	355.565	439.407	476.617	893.897	739.882	637.451	293.702	0.509651	YES	NEG		NO	YES
ENSRNOG00000001733	4466.09	-1.38451	0.304233	-4.55081	5.34408e-06	0.000194407	Ppp1r2	2345.96	2226.98	2952.17	2638.17	2849.93	3242.99	5374.03	11065.5	7499.09	6795.4	2602.64	0.675568	YES	NEG		NO	YES
ENSRNOG00000002812	43.9373	2.04461	0.449354	4.55011	5.36187e-06	0.000194659	Lhx1	44.5576	32.9435	87.2122	74.1985	92.0497	19.973	11.8414	6.27296	26.3867	16.1185	66.1923	0.744297	YES	POS		YES	NO
ENSRNOG00000032002	197.89	-1.41599	0.311518	-4.54546	5.48163e-06	0.000198604	Hapln1	101.369	102.125	136.116	109.008	119.123	145.067	250.643	487.2	330.361	303.318	113.548	0.676156	YES	NEG		NO	YES
ENSRNOG00000013133	4.51906	5.42068	1.19273	4.54477	5.49948e-06	0.000198848	Foxa2	12.2533	4.39247	12.226	4.58015	7.21959	0	0	0	0	0	8.13431	1.12892	YES	POS		YES	NO
ENSRNOG00000001861	537.155	-0.468819	0.103225	-4.54171	5.58011e-06	0.000201356	Ydjc	510.185	438.149	507.787	428.702	409.712	641.24	662.132	607.431	629.058	634.965	458.907	0.185273	YES	NEG		NO	YES
ENSRNOG00000016571	16.9	-1.76806	0.389399	-4.54048	5.61261e-06	0.000202122	Ngf	11.1394	9.88305	4.8904	5.49618	9.92693	21.0243	24.6696	38.6832	26.3867	27.6909	8.26719	0.676994	YES	NEG		NO	YES
ENSRNOG00000001599	433.672	-0.505914	0.111571	-4.53447	5.77489e-06	0.000207548	Rwdd2b	357.575	366.771	385.527	340.763	376.321	429.946	535.824	556.202	554.12	519.023	365.391	0.207011	YES	NEG		NO	YES
ENSRNOG00000028581	471.758	1.0847	0.239738	4.52452	6.05337e-06	0.000217121	Ccdc138	738.543	823.587	431.171	554.199	536.054	374.232	296.035	204.917	287.087	290.568	616.711	0.445417	YES	POS		YES	NO
ENSRNOG00000002986	36.3919	1.16866	0.258986	4.51246	6.40811e-06	0.000228294	Efhc2	44.5576	50.5134	38.3082	54.0458	54.1469	28.3827	19.7357	16.7279	21.1093	21.4889	48.3144	0.41882	YES	POS		YES	NO
ENSRNOG00000016769	32.2793	1.65334	0.366415	4.5122	6.41592e-06	0.000228294	Rab38	40.1019	23.0604	47.2739	56.7939	64.0738	18.9218	10.8546	12.5459	16.8875	14.8025	46.2608	0.62409	YES	POS		YES	NO
ENSRNOG00000020687	1408.85	-1.28372	0.284464	-4.51276	6.39884e-06	0.000228294	Dpf1	931.254	1045.41	707.478	775.878	841.984	1175.26	1542.34	3253.57	2406.46	2094.41	860.4	0.616991	YES	NEG		NO	YES
ENSRNOG00000049661	434.936	-0.921991	0.204318	-4.51254	6.40559e-06	0.000228294	Inafm1	409.93	372.262	260.006	248.244	267.125	686.442	661.145	527.974	481.293	589.214	311.513	0.384212	YES	NEG		NO	YES
ENSRNOG00000033110	179.442	0.899667	0.199676	4.50563	6.61755e-06	0.000235002	Svep1	248.409	222.918	211.917	210.687	236.441	77.7898	110.52	141.142	155.154	121.151	226.074	0.335915	YES	POS		YES	NO
ENSRNOG00000019780	16.5937	-1.88612	0.419006	-4.50142	6.74999e-06	0.00023923	Sypl2	7.79758	5.49058	11.4109	6.41221	6.31714	18.9218	22.696	43.9107	26.3867	27.9788	7.48569	0.774559	YES	NEG		NO	YES
ENSRNOG00000001873	701.391	1.78772	0.397423	4.49827	6.85096e-06	0.000241856	P2rx6	1265.44	1283.7	769.424	780.458	1026.08	548.733	257.551	99.3218	281.81	296.854	1025.02	0.623989	YES	POS		YES	NO
ENSRNOG00000005347	550.636	-0.625229	0.138993	-4.49826	6.85111e-06	0.000241856	Fjx1	399.905	403.009	492.301	452.519	469.273	618.113	623.648	853.122	643.835	684.68	443.401	0.268012	YES	NEG		NO	YES
ENSRNOG00000021510	49.1329	-2.14926	0.477988	-4.49646	6.90926e-06	0.000243429	Tbc1d10c	20.0509	23.0604	18.7465	17.4046	18.049	32.5876	39.4714	167.279	105.547	86.2211	19.4623	1.06562	YES	NEG		NO	YES
ENSRNOG00000001057	6099.04	-0.552509	0.123087	-4.48875	7.16419e-06	0.000251915	Ctxn1	5089.59	5843.08	4631.21	4944.73	4749.59	6882.29	6645.99	8906.56	7198.29	7408.28	5051.64	0.234724	YES	NEG		NO	YES
ENSRNOG00000021017	7835.6	-0.910483	0.203043	-4.48419	7.31929e-06	0.000256864	Car11	6736	7169.6	4806.45	5264.43	4190.97	8755.55	10046.4	13578.9	9972.05	10588.2	5633.49	0.388166	YES	NEG		NO	YES
ENSRNOG00000015071	359.614	1.79476	0.401057	4.47507	7.63853e-06	0.000267543	Zim1	352.005	344.809	581.143	607.328	744.52	73.5849	100.652	138.005	294.475	151.679	525.961	0.667596	YES	POS		YES	NO
ENSRNOG00000026238	1535.92	-0.625459	0.139875	-4.47156	7.76526e-06	0.000271451	RGD1562618	1257.64	1062.98	1331.82	1262.29	1271.55	1681.94	1643	2381.63	1930.45	1909.25	1237.26	0.271508	YES	NEG		NO	YES
ENSRNOG00000022162	897.057	-0.953769	0.213417	-4.46904	7.85728e-06	0.000274132	Pbx3	542.489	459.013	830.554	693.435	639.836	864.097	1297.62	1422.92	1323.56	1227.05	633.065	0.403785	YES	NEG		NO	YES
ENSRNOG00000012989	54.4861	1.49158	0.333857	4.46773	7.9053e-06	0.000275271	Serinc2	91.3431	103.223	52.1643	62.2901	73.0983	39.9461	32.5639	14.6369	21.1093	27.0641	76.4238	0.563464	YES	POS		YES	NO
ENSRNOG00000001415	2429.03	-0.450476	0.100852	-4.46672	7.94287e-06	0.000276042	Ap1s1	1932.69	2037.01	2198.24	2122.44	2152.34	2611.21	2732.41	3354.99	2719.94	2854.64	2088.54	0.189282	YES	NEG		NO	YES
ENSRNOG00000017084	44.9933	2.05915	0.461342	4.46339	8.06713e-06	0.000279817	Hsd11b2	61.2667	72.4757	66.8355	70.5344	68.5861	37.8437	14.8018	7.31845	5.27734	16.3103	67.9397	0.641542	YES	POS		YES	NO
ENSRNOG00000060061	126.722	-2.80869	0.62983	-4.45944	8.21755e-06	0.000284483	Sowaha	20.0509	17.5699	37.4931	41.2214	55.9518	43.0997	80.9163	461.062	383.135	242.053	34.4574	1.3386	YES	NEG		NO	YES
ENSRNOG00000000500	37.3287	1.28953	0.289258	4.45805	8.27082e-06	0.000285774	Scube3	47.8994	54.9058	35.863	57.7099	56.8542	19.973	21.7093	12.5459	28.4976	20.6815	50.6465	0.469463	YES	POS		YES	NO
ENSRNOG00000010514	318.799	1.05906	0.237587	4.45757	8.28946e-06	0.000285867	Cachd1	328.612	294.295	476.814	421.374	551.396	161.887	156.899	243.6	234.314	199.175	414.498	0.435089	YES	POS		YES	NO
ENSRNOG00000014289	4475.71	-0.239093	0.0537206	-4.45068	8.55994e-06	0.000294626	Arpc2	4255.25	4091.58	4025.62	4044.28	4302.87	4666.33	4880.63	5027.78	4987.08	4890.46	4143.92	0.0928412	NO	NEG		NO	NO
ENSRNOG00000012789	32.2116	1.35686	0.304969	4.44916	8.62048e-06	0.000296141	Mlnr	27.8485	45.0228	52.1643	58.626	37.0004	16.8194	17.7621	17.7734	16.8875	17.3106	44.1324	0.513755	YES	POS		YES	NO
ENSRNOG00000015029	604.476	-0.423742	0.0952907	-4.44684	8.71432e-06	0.000298791	Dbt	494.59	456.816	572.177	556.031	542.371	682.237	726.273	697.344	712.44	704.574	524.397	0.167781	YES	NEG		NO	YES
ENSRNOG00000005061	3361.81	-0.251881	0.0566716	-4.44457	8.80662e-06	0.000300803	Dlst	2976.45	2975.9	3205.66	3218.93	3116.15	3627.74	3822.8	3718.82	3593.87	3690.81	3098.62	0.0979308	NO	NEG		NO	NO
ENSRNOG00000053961	591.665	-0.346988	0.0780675	-4.44471	8.80085e-06	0.000300803	Med9	507.957	493.054	551.801	535.878	548.689	674.879	647.33	703.617	661.778	671.901	527.476	0.134618	NO	NEG		NO	NO
ENSRNOG00000025115	74.3874	-2.37845	0.535241	-4.44369	8.8429e-06	0.000301467	Exph5	18.937	24.1586	31.7876	32.9771	21.6588	28.3827	74.0088	267.646	169.93	134.992	25.9038	1.16906	YES	NEG		NO	YES
ENSRNOG00000030269	4767.44	-0.645939	0.145508	-4.43919	9.02984e-06	0.000307255	Atp2b2	3422.03	3462.36	4370.39	3980.15	3818.26	4613.77	5850.64	7000.62	6388.74	5963.45	3810.64	0.277525	YES	NEG		NO	YES
ENSRNOG00000012258	413.682	-0.464485	0.104687	-4.43689	9.12691e-06	0.000309969	Rras2	397.677	336.024	352.109	354.504	330.296	508.787	532.863	441.198	469.683	488.133	354.122	0.186611	YES	NEG		NO	YES
ENSRNOG00000025644	557.259	-0.550931	0.124236	-4.43456	9.22604e-06	0.000312351	LOC499331	443.348	429.364	441.766	472.672	521.615	725.337	780.546	599.068	601.616	676.642	461.753	0.231309	YES	NEG		NO	YES
ENSRNOG00000042980	416.907	0.50092	0.112962	4.43442	9.23198e-06	0.000312351	Adam19	446.69	455.718	542.02	513.893	437.687	313.261	331.559	337.694	373.635	339.038	479.202	0.197173	YES	POS		YES	NO
ENSRNOG00000001275	10.7113	3.08602	0.697066	4.42716	9.54813e-06	0.000322439	Tmem184a	24.5067	27.4529	8.96574	17.4046	9.92693	1.05121	3.94714	2.09099	1.05547	2.0362	17.6514	0.948456	YES	POS		YES	NO
ENSRNOG00000047143	829.237	-0.638647	0.144502	-4.41965	9.88605e-06	0.000333221	Fkbp1b	706.238	695.108	674.876	620.153	628.104	960.809	1343.01	950.353	884.481	1034.66	664.896	0.282852	YES	NEG		NO	YES
ENSRNOG00000024201	46.9255	1.52626	0.345719	4.41473	1.01136e-05	0.000338977	Fer1l5	84.6595	70.2795	60.315	63.2061	52.342	32.5876	31.5771	8.36394	18.9984	22.8818	66.1604	0.540745	YES	POS		YES	NO
ENSRNOG00000028368	553.893	0.705941	0.1599	4.41489	1.01061e-05	0.000338977	Etnk2	648.313	801.625	620.266	598.168	676.836	495.121	434.185	311.557	398.967	409.957	669.042	0.279896	YES	POS		YES	NO
ENSRNOG00000048363	75.7147	1.50841	0.341616	4.41552	1.00767e-05	0.000338977	Dnah5	126.989	104.321	70.0958	85.1908	145.294	21.0243	28.6167	38.6832	61.2171	37.3853	106.378	0.575716	YES	POS		YES	NO
ENSRNOG00000021218	723.4	0.334223	0.0757192	4.41398	1.01489e-05	0.000339522	Pias3	803.151	791.742	743.341	836.336	808.594	650.701	594.044	632.523	650.168	631.859	796.633	0.126583	NO	POS		NO	NO
ENSRNOG00000017969	1656.84	-0.558303	0.126548	-4.41178	1.02526e-05	0.000342352	Olfm3	1303.31	1224.4	1582.86	1341.98	1392.48	1838.57	2091.98	2370.13	1765.8	2016.62	1369.01	0.236615	YES	NEG		NO	YES
ENSRNOG00000003329	485.589	-0.435911	0.0988487	-4.40988	1.03426e-05	0.000342417	Ppm1d	415.5	442.541	427.91	400.305	413.321	521.402	642.396	580.249	526.678	567.681	419.916	0.177015	YES	NEG		NO	YES
ENSRNOG00000003611	2363.82	-0.491962	0.111592	-4.40858	1.04048e-05	0.000342417	Dynlt3	2089.75	2001.87	2028.7	1897.1	1994.41	2439.87	3345.2	2912.74	2564.79	2815.65	2002.37	0.210637	YES	NEG		NO	YES
ENSRNOG00000004284	1645.25	-0.567883	0.128764	-4.41026	1.03247e-05	0.000342417	Btg1	1589.59	1552.74	1201.41	1189.92	1242.67	2000.46	2107.77	1824.39	2098.27	2007.72	1355.27	0.230994	YES	NEG		NO	YES
ENSRNOG00000017828	122.935	-3.10998	0.705446	-4.40853	1.04076e-05	0.000342417	Egr3	24.5067	14.2755	31.7876	37.5573	31.5857	25.2291	52.2996	503.928	385.245	241.675	27.9426	1.50523	YES	NEG		NO	YES
ENSRNOG00000022921	500.136	-0.63827	0.144734	-4.40995	1.03396e-05	0.000342417	Dact2	379.854	371.163	419.76	388.397	444.907	479.353	603.912	710.935	702.941	624.285	400.816	0.273664	YES	NEG		NO	YES
ENSRNOG00000024846	127.811	-1.26161	0.286105	-4.4096	1.03563e-05	0.000342417	Ier5l	95.7989	108.714	55.4246	50.3817	84.8301	151.375	146.044	257.191	200.539	188.787	79.0298	0.534878	YES	NEG		NO	YES
ENSRNOG00000048222	73.8286	1.07371	0.243522	4.40908	1.03811e-05	0.000342417	Nlrc5	86.8874	110.91	78.2465	88.855	116.416	51.5094	28.6167	43.9107	59.1062	45.7858	96.2629	0.407997	YES	POS		YES	NO
ENSRNOG00000059765	3371.24	-0.456507	0.103545	-4.40878	1.03955e-05	0.000342417	Asic1	2784.85	2805.69	3065.47	2872.67	2933.86	3353.37	3790.24	4428.71	4306.31	3969.66	2892.51	0.192394	YES	NEG		NO	YES
ENSRNOG00000004048	812.742	-1.76315	0.400172	-4.40599	1.05303e-05	0.000345819	Lrrk2	362.031	387.635	401.013	382.901	434.98	427.844	834.819	2338.77	1744.69	1336.53	393.712	0.894347	YES	NEG		NO	YES
ENSRNOG00000022723	115.891	1.7758	0.403096	4.4054	1.05586e-05	0.000346115	RGD1562029	207.193	176.797	144.267	152.061	165.148	92.5067	35.5242	14.6369	54.8843	49.388	169.093	0.591287	YES	POS		YES	NO
ENSRNOG00000012371	89.8305	-1.93466	0.439439	-4.40256	1.0698e-05	0.00034998	Car7	38.9879	31.8454	39.9383	50.3817	37.9028	52.5606	100.652	306.329	149.876	152.355	39.8112	1.0009	YES	NEG		NO	YES
ENSRNOG00000022681	707.641	-0.465386	0.105717	-4.4022	1.07157e-05	0.00034998	RGD1561113	599.3	658.87	537.944	641.221	590.201	863.046	899.947	852.077	726.161	835.308	605.507	0.189234	YES	NEG		NO	YES
ENSRNOG00000012703	366.435	-2.07989	0.472947	-4.39772	1.09392e-05	0.00035663	Crh	191.598	122.989	189.911	177.71	70.391	1115.34	895.013	237.327	297.642	636.33	150.52	1.01465	YES	NEG		NO	YES
ENSRNOG00000016924	6966.34	-0.563734	0.128428	-4.3895	1.13612e-05	0.000369043	Acly	5348.03	4977.76	6173.32	5951.45	6275.63	6811.86	8973.82	8906.56	9278.61	8492.71	5745.24	0.237365	YES	NEG		NO	YES
ENSRNOG00000019459	7061.45	-0.274641	0.0625639	-4.38977	1.13473e-05	0.000369043	Oaz1	6587.84	6587.6	6398.28	6595.42	6129.43	8138.49	7994.93	7916.47	7204.62	7813.63	6459.71	0.109206	NO	NEG		NO	NO
ENSRNOG00000004564	49.4962	2.05005	0.467699	4.38326	1.16914e-05	0.000379082	Lrriq1	71.2922	74.6719	68.4657	54.0458	104.684	11.5633	3.94714	20.9099	35.8859	18.0766	74.6319	0.679571	YES	POS		YES	NO
ENSRNOG00000027552	323.226	0.510736	0.116552	4.38204	1.17575e-05	0.000380533	Tapbpl	324.157	405.205	337.438	381.985	414.224	272.264	267.419	250.918	255.423	261.506	372.602	0.202266	YES	POS		YES	NO
ENSRNOG00000023366	156.454	0.665759	0.151947	4.38153	1.17851e-05	0.00038074	Styxl1	189.37	216.329	167.904	183.206	179.587	142.965	98.6784	115.004	115.046	117.923	187.279	0.257686	YES	POS		YES	NO
ENSRNOG00000003242	226.522	-0.46399	0.105991	-4.37763	1.19975e-05	0.000386902	Gulp1	194.94	195.465	210.287	194.198	174.173	254.394	276.3	263.464	275.477	267.409	193.813	0.178141	YES	NEG		NO	YES
ENSRNOG00000003300	333.1	0.721145	0.164749	4.37723	1.20199e-05	0.000386929	Btg2	520.21	420.579	394.493	351.756	332.101	276.469	237.815	213.281	251.201	244.691	403.828	0.300456	YES	POS		YES	NO
ENSRNOG00000051825	29.2684	1.21712	0.278226	4.37459	1.21661e-05	0.00039093	AABR07005535.1	40.1019	47.219	32.6027	32.9771	43.3175	19.973	16.7753	16.7279	13.7211	16.7993	39.2436	0.436093	YES	POS		YES	NO
ENSRNOG00000013829	26.0185	1.29092	0.295264	4.37207	1.23075e-05	0.000394059	Chrna3	34.5322	30.7473	36.678	31.145	43.3175	17.8706	16.7753	12.5459	10.5547	14.4366	35.284	0.452004	YES	POS		YES	NO
ENSRNOG00000027839	2076.78	-1.91291	0.437518	-4.3722	1.23001e-05	0.000394059	Ptk2b	807.607	849.942	888.423	929.771	1182.21	1055.42	1796.93	6177.82	5002.91	3508.27	931.59	0.980125	YES	NEG		NO	YES
ENSRNOG00000003207	1620.64	-0.630916	0.144556	-4.3645	1.27413e-05	0.000407221	Fmnl1	1382.4	1492.34	1265.8	1279.69	1095.57	1740.81	1754.5	2405.68	2168.98	2017.49	1303.16	0.27076	YES	NEG		NO	YES
ENSRNOG00000000010	2164.09	2.2187	0.508501	4.36323	1.28159e-05	0.000408492	Cbln1	2933.01	3067.04	3703.67	3365.5	3551.13	1529.51	812.123	131.732	383.135	714.126	3324.07	0.66717	YES	POS		YES	NO
ENSRNOG00000002218	94.0343	0.9745	0.223353	4.36304	1.28267e-05	0.000408492	Stbd1	145.926	127.382	115.74	96.1832	116.416	86.1995	52.2996	46.0017	60.1616	61.1656	120.329	0.376719	YES	POS		YES	NO
ENSRNOG00000028077	276.199	2.20083	0.504675	4.36088	1.29543e-05	0.000411822	Cfap44	512.413	428.265	334.178	338.015	504.469	185.013	76.9692	13.5914	92.8811	92.1138	423.468	0.687893	YES	POS		YES	NO
ENSRNOG00000010718	428.391	0.520541	0.119391	4.35996	1.30084e-05	0.000412809	Gpr153	451.146	474.386	476.814	534.046	537.859	370.027	303.93	316.784	390.523	345.316	494.85	0.203688	YES	POS		YES	NO
ENSRNOG00000055986	11.6746	2.3256	0.533461	4.35945	1.30387e-05	0.00041304	Ttc23l	16.7091	17.5699	16.3013	21.9847	18.049	8.4097	3.94714	1.04549	1.05547	3.61445	18.1228	0.693597	YES	POS		YES	NO
ENSRNOG00000011826	1300.78	-1.43336	0.328876	-4.35835	1.31047e-05	0.000414395	Lzts1	671.706	672.047	837.074	760.305	762.569	939.784	1279.86	3241.03	2542.62	2000.82	740.74	0.72042	YES	NEG		NO	YES
ENSRNOG00000014644	455.656	-0.960033	0.220295	-4.35794	1.31293e-05	0.000414441	Zic1	256.206	259.156	426.28	355.42	305.93	637.035	636.476	435.971	788.434	624.479	320.598	0.416723	YES	NEG		NO	YES
ENSRNOG00000032018	10.2447	-3.40501	0.781702	-4.35589	1.3253e-05	0.00041761	Tmem200b	3.34182	2.19623	1.63013	1.83206	0.902448	6.30728	8.88106	46.0017	21.1093	20.5748	1.98054	1.44726	YES	NEG		NO	YES
ENSRNOG00000027731	45.9838	1.56475	0.359397	4.35381	1.33794e-05	0.00042085	Ubxn10	52.3552	43.9247	60.315	68.7023	100.172	27.3315	15.7885	12.5459	32.7195	22.0964	65.0938	0.608151	YES	POS		YES	NO
ENSRNOG00000019435	4177.6	-0.687027	0.157834	-4.35286	1.34376e-05	0.00042194	Psd	3364.1	3343.76	3265.97	3377.4	3081.86	4124.96	4415.86	6636.79	5987.66	5291.32	3286.62	0.309945	YES	NEG		NO	YES
ENSRNOG00000043094	3108.81	-0.540097	0.1241	-4.35213	1.34821e-05	0.000422596	Oxct1	2271.32	2290.67	2842.14	2577.71	2950.1	3438.52	3581.04	4328.34	3699.41	3761.83	2586.39	0.225077	YES	NEG		NO	YES
ENSRNOG00000019871	25.1339	2.77367	0.637605	4.35014	1.36048e-05	0.000425696	Prlh	44.5576	82.3587	13.0411	30.229	32.4881	9.46092	9.86784	2.09099	2.11093	5.88267	40.5349	1.03541	YES	POS		YES	NO
ENSRNOG00000009588	4315.56	-0.383858	0.08827	-4.34868	1.36961e-05	0.000427806	Snph	4081.48	3795.09	3773.76	3970.99	3383.28	5085.77	5400.67	4683.81	4665.16	4958.85	3800.92	0.156209	YES	NEG		NO	YES
ENSRNOG00000033026	574.742	-1.75699	0.404068	-4.34826	1.37221e-05	0.000427871	Dclk3	246.181	250.371	308.095	278.473	313.15	323.774	542.731	1661.29	1248.62	944.103	279.254	0.899715	YES	NEG		NO	YES
ENSRNOG00000020293	24.774	3.52275	0.810328	4.34731	1.37819e-05	0.000428987	Chrna10	41.2158	107.615	4.8904	43.0534	11.7318	3.15364	3.94714	3.13648	4.22187	3.61478	41.7014	1.41453	YES	POS		YES	NO
ENSRNOG00000030314	3610.56	0.294379	0.0677371	4.34591	1.38703e-05	0.000430989	Golgb1	4050.29	4047.66	3803.92	3735.57	4029.43	3171.51	3073.83	3106.16	3476.71	3207.05	3933.37	0.11445	NO	POS		NO	NO
ENSRNOG00000011423	15.4124	5.7243	1.31791	4.34346	1.40255e-05	0.000435059	Pitx1	22.2788	62.5926	2.4452	42.1374	7.21959	1.05121	0.986784	0	0	0.509499	27.3347	1.471	YES	POS		YES	NO
ENSRNOG00000011381	4365.14	-0.540997	0.124623	-4.34106	1.41795e-05	0.000438536	Acsbg1	3261.62	3058.25	4143.8	3895.88	3792.99	5682.86	5173.71	5634.16	4643	5283.43	3630.51	0.223288	YES	NEG		NO	YES
ENSRNOG00000027747	172.884	0.722994	0.166552	4.34095	1.41866e-05	0.000438536	Ninl	200.509	239.389	185.835	250.992	171.465	134.555	110.52	123.368	139.322	126.941	209.638	0.292042	YES	POS		YES	NO
ENSRNOG00000047309	545.028	-0.44785	0.103266	-4.33686	1.44529e-05	0.000445998	Smim10l1	416.614	420.579	505.342	506.565	494.542	637.035	678.908	640.887	604.783	640.403	468.728	0.179688	YES	NEG		NO	YES
ENSRNOG00000009886	137.776	0.618069	0.142625	4.33351	1.46748e-05	0.000452063	Fkbp14	160.407	143.853	163.829	177.71	168.758	95.6604	100.652	102.458	126.656	106.357	162.911	0.233862	YES	POS		YES	NO
ENSRNOG00000010888	23.9087	-3.71705	0.858364	-4.33039	1.48842e-05	0.000457728	Ankrd33b	0	3.29435	2.4452	8.24428	4.51224	8.4097	11.8414	93.0489	83.3819	49.1705	3.69921	1.53551	YES	NEG		NO	YES
ENSRNOG00000027784	93.394	1.10423	0.255129	4.32811	1.50398e-05	0.000461718	Tsku	111.394	135.068	126.335	110.84	129.05	84.097	67.1013	40.7742	35.8859	56.9646	122.538	0.40729	YES	POS		YES	NO
ENSRNOG00000028685	368.438	-0.386353	0.0893057	-4.32619	1.51713e-05	0.00046496	Shf	326.385	334.926	334.993	334.351	290.588	425.741	421.357	435.971	411.632	423.675	324.248	0.147863	YES	NEG		NO	YES
ENSRNOG00000009350	5772.61	-1.04818	0.242568	-4.32118	1.55194e-05	0.000474813	Sez6	3856.46	3575.47	4086.75	4059.85	3994.24	4708.38	6465.41	11566.3	9640.64	8095.18	3914.55	0.503485	YES	NEG		NO	YES
ENSRNOG00000002191	114.471	-0.756081	0.175017	-4.32004	1.55998e-05	0.000475648	LOC498368	79.0898	76.8682	88.0273	91.6031	101.977	154.528	156.899	169.37	111.88	148.169	87.513	0.316024	YES	NEG		NO	YES
ENSRNOG00000002266	7.89286	-4.90039	1.13426	-4.32034	1.55787e-05	0.000475648	Gsx2	1.11394	0	0.815067	0	0.902448	2.10243	15.7885	36.5923	13.7211	17.0511	0.566291	1.56651	YES	NEG		NO	YES
ENSRNOG00000005565	77.2371	-1.09431	0.253343	-4.31948	1.564e-05	0.000476061	Traf3ip3	54.5831	65.887	42.3835	53.1298	41.5126	128.248	135.189	105.595	68.6054	109.409	51.4992	0.470248	YES	NEG		NO	YES
ENSRNOG00000001199	666.065	-0.508291	0.117733	-4.31733	1.57926e-05	0.000478274	Pop5	651.655	580.904	505.342	498.321	569.445	722.183	786.467	888.669	791.6	797.23	561.133	0.208117	YES	NEG		NO	YES
ENSRNOG00000013713	43.3027	1.96929	0.456136	4.31733	1.57928e-05	0.000478274	LOC499240	77.9758	73.5738	58.6848	44.8855	68.5861	31.5364	19.7357	3.13648	11.6101	16.5047	64.7412	0.64849	YES	POS		YES	NO
ENSRNOG00000019968	1887.02	-0.305313	0.0707178	-4.31735	1.57915e-05	0.000478274	Trim8	1762.25	1785.54	1698.6	1763.36	1532.36	2141.32	2144.28	2089.94	2065.55	2110.27	1708.42	0.119434	NO	NEG		NO	NO
ENSRNOG00000004686	3127.86	-0.291511	0.067581	-4.31351	1.60685e-05	0.000484981	Spop	2999.84	2756.27	2974.18	2782.9	2710.95	3501.59	3620.51	3553.63	3250.84	3481.64	2844.83	0.115807	NO	NEG		NO	NO
ENSRNOG00000028085	477.198	2.05106	0.475481	4.31365	1.60581e-05	0.000484981	Tmem255a	331.954	303.08	863.971	830.84	1269.74	89.3531	106.573	218.508	280.754	173.797	719.918	0.860044	YES	POS		YES	NO
ENSRNOG00000007046	376.034	0.663853	0.153982	4.31125	1.62337e-05	0.000489142	Cfap70	464.513	493.054	376.561	428.702	486.42	354.259	268.405	280.192	232.203	283.765	449.85	0.263282	YES	POS		YES	NO
ENSRNOG00000028149	326.42	0.633838	0.147037	4.31074	1.62709e-05	0.00048944	Kansl1l	475.653	423.873	330.102	352.672	357.37	219.703	261.498	249.873	267.033	249.527	387.934	0.261789	YES	POS		YES	NO
ENSRNOG00000010645	114.208	1.25146	0.290427	4.30903	1.63972e-05	0.000492412	Lgals3	193.826	168.012	114.924	146.565	146.197	107.224	52.2996	40.7742	58.0507	64.587	153.905	0.4769	YES	POS		YES	NO
ENSRNOG00000016838	22.9787	2.00695	0.465839	4.30826	1.64547e-05	0.000493312	Pla2g5	25.6206	61.4945	23.637	28.3969	33.3906	14.717	5.9207	9.40944	4.22187	8.56725	34.5079	0.772962	YES	POS		YES	NO
ENSRNOG00000014758	1890.22	-0.781825	0.181586	-4.30553	1.66585e-05	0.000498586	Lgi1	1188.57	1121.18	1665.18	1609.47	1575.67	1928.98	2316.97	2948.29	2657.67	2462.98	1432.01	0.334815	YES	NEG		NO	YES
ENSRNOG00000022919	379.879	1.33222	0.309825	4.29991	1.70866e-05	0.000510543	Chst8	470.083	574.315	477.629	518.473	554.103	356.361	222.026	110.822	135.1	206.077	518.921	0.477149	YES	POS		YES	NO
ENSRNOG00000016653	4742.24	-1.3281	0.309042	-4.29745	1.72771e-05	0.000514518	Ngef	2998.73	3171.36	2710.1	2603.36	2702.83	3908.41	4591.51	12377.6	7616.25	7123.44	2837.28	0.689969	YES	NEG		NO	YES
ENSRNOG00000022268	210.282	0.482361	0.112235	4.29776	1.72534e-05	0.000514518	Pnpla3	238.383	232.801	261.637	240	230.124	175.553	175.648	153.687	184.707	172.399	240.589	0.180096	YES	POS		YES	NO
ENSRNOG00000042960	664.031	-0.769109	0.179007	-4.29652	1.73501e-05	0.000515834	Rgcc	573.679	618.24	406.719	442.443	489.127	1032.29	900.934	846.849	666	861.519	506.041	0.328788	YES	NEG		NO	YES
ENSRNOG00000002413	582.423	0.83014	0.19337	4.29301	1.76269e-05	0.000523193	Gpc4	795.354	870.806	646.348	617.405	685.861	494.07	469.709	282.283	379.968	406.508	723.155	0.330319	YES	POS		YES	NO
ENSRNOG00000015750	511.688	-0.438756	0.102314	-4.28835	1.80009e-05	0.00053341	Wnt7b	416.614	449.13	420.575	461.679	461.151	557.143	568.388	692.116	578.396	599.011	441.83	0.180965	YES	NEG		NO	YES
ENSRNOG00000002120	66.775	1.86331	0.434854	4.28491	1.82817e-05	0.000539943	Spata18	112.508	81.2606	95.3629	83.3588	120.026	34.69	15.7885	7.31845	50.6624	27.1149	98.5032	0.618664	YES	POS		YES	NO
ENSRNOG00000006094	246.054	1.09907	0.25648	4.28521	1.82566e-05	0.000539943	Cd44	282.941	270.137	303.205	330.687	425.053	90.4043	123.348	190.28	198.428	150.615	322.405	0.428843	YES	POS		YES	NO
ENSRNOG00000029450	9250.69	-0.595908	0.139105	-4.28388	1.83662e-05	0.000541546	Bai1	7728.52	7884.48	7638	7727.63	6708.8	9951.83	10130.3	14685	10801.7	11392.2	7537.49	0.266899	YES	NEG		NO	YES
ENSRNOG00000020485	369.023	-1.33679	0.31216	-4.2824	1.84892e-05	0.000543383	Vav3	188.256	175.699	258.376	249.16	227.417	272.264	420.37	854.168	675.499	555.575	219.782	0.64839	YES	NEG		NO	YES
ENSRNOG00000047401	5.26185	-4.28077	0.999601	-4.28248	1.84822e-05	0.000543383	Gfy	1.11394	0	0.815067	0.916031	0	16.8194	10.8546	5.22747	11.6101	11.1279	0.569008	1.19518	YES	NEG		NO	YES
ENSRNOG00000016483	533.119	-0.842836	0.196909	-4.28034	1.86611e-05	0.000546639	Myo16	369.828	331.631	466.218	403.969	397.98	522.453	577.269	899.124	829.597	707.111	393.925	0.381314	YES	NEG		NO	YES
ENSRNOG00000019057	421.687	-0.521204	0.121763	-4.28048	1.86488e-05	0.000546639	Prkcq	347.549	285.51	417.314	350.84	363.687	487.763	513.128	520.656	508.735	507.57	352.98	0.209678	YES	NEG		NO	YES
ENSRNOG00000002571	50.1159	1.02603	0.239743	4.27968	1.87159e-05	0.000547349	Tekt5	51.2413	80.1625	66.0204	64.1221	62.2689	28.3827	29.6035	43.9107	25.3312	31.807	64.7631	0.389402	YES	POS		YES	NO
ENSRNOG00000003969	153.714	0.657409	0.153837	4.2734	1.92511e-05	0.000562081	Fam20a	204.965	209.74	156.493	187.786	159.733	112.48	107.559	131.732	112.935	116.177	183.744	0.261715	YES	POS		YES	NO
ENSRNOG00000010235	1339.46	-0.653667	0.153034	-4.27137	1.94278e-05	0.000566317	Pkig	1164.07	1221.11	934.882	1100.15	918.692	1510.59	1620.3	2108.76	1476.6	1679.06	1067.78	0.284475	YES	NEG		NO	YES
ENSRNOG00000010992	10.1383	2.34334	0.549042	4.26806	1.97182e-05	0.000573848	Hspb3	20.0509	18.668	13.0411	12.8244	14.4392	3.15364	5.9207	2.09099	1.05547	3.0552	15.8047	0.713823	YES	POS		YES	NO
ENSRNOG00000008058	269.793	1.1422	0.267811	4.26497	1.99933e-05	0.000580908	Tmprss5	294.08	294.295	464.588	462.595	266.222	105.121	141.11	210.144	189.984	161.59	356.356	0.472356	YES	POS		YES	NO
ENSRNOG00000008704	653.904	-0.516214	0.121236	-4.25793	2.0633e-05	0.000598525	Nlk	559.198	546.862	537.944	537.71	563.128	632.83	758.837	914.806	833.819	785.073	548.968	0.22129	YES	NEG		NO	YES
ENSRNOG00000003866	92.7844	0.836386	0.196745	4.25111	2.1271e-05	0.000616034	Cxcr4	121.42	110.91	131.226	104.427	108.294	76.7385	45.3921	58.5476	78.1046	64.6957	115.255	0.316374	YES	POS		YES	NO
ENSRNOG00000018336	139.095	1.1895	0.279848	4.25053	2.13263e-05	0.000616636	Eps8l2	200.509	253.665	143.452	189.618	139.879	120.889	81.9031	52.2747	69.6608	81.182	185.425	0.478453	YES	POS		YES	NO
ENSRNOG00000018454	75686.4	-0.565691	0.133172	-4.24782	2.15858e-05	0.000623132	Apoe	66072.3	67669.2	60250.6	60625.7	57266.7	110561	96961.4	88636.9	73133.3	92323.2	62376.9	0.247367	YES	NEG		NO	YES
ENSRNOG00000054549	728.443	0.706339	0.166362	4.2458	2.17816e-05	0.000627774	Lss	757.48	758.799	1093.82	872.061	915.985	427.844	506.22	612.659	611.115	539.46	879.629	0.290394	YES	POS		YES	NO
ENSRNOG00000007456	4142.8	1.25971	0.296931	4.24245	2.21097e-05	0.00063533	Calb1	5476.13	5829.9	5322.39	5116.95	6202.53	3772.8	2716.62	1190.82	1657.08	2334.33	5589.58	0.453764	YES	POS		YES	NO
ENSRNOG00000011180	40.6737	1.80812	0.426213	4.24229	2.2125e-05	0.00063533	Irx5	65.7225	57.1021	57.8698	64.1221	53.2444	33.6388	20.7225	8.36394	5.27734	17.0006	59.6122	0.592442	YES	POS		YES	NO
ENSRNOG00000059519	76.7611	2.09745	0.494445	4.24203	2.21503e-05	0.00063533	Bbox1	143.698	119.695	104.329	91.6031	122.733	63.0728	24.6696	6.27296	14.7765	27.198	116.412	0.669506	YES	POS		YES	NO
ENSRNOG00000009079	2487.2	-1.00264	0.23645	-4.24039	2.23129e-05	0.00063897	Prkar2b	1535.01	1490.14	1842.87	1735.88	1995.31	2143.42	2765.96	4783.13	4093.1	3446.4	1719.84	0.475052	YES	NEG		NO	YES
ENSRNOG00000020410	901.328	1.9896	0.469416	4.23847	2.25051e-05	0.000643445	Th	1402.45	1636.19	1414.96	1080.92	1217.4	647.547	457.868	84.6849	169.93	340.008	1350.38	0.638554	YES	POS		YES	NO
ENSRNOG00000009050	78.0975	-0.788314	0.18602	-4.23778	2.25739e-05	0.000644382	Amn	72.4061	70.2795	55.4246	50.3817	47.8298	108.275	99.6652	90.9579	107.658	101.639	59.2643	0.310589	YES	NEG		NO	YES
ENSRNOG00000012457	4470.35	-0.371457	0.0877058	-4.23526	2.28287e-05	0.000650618	Cyc1	4197.33	3987.26	3719.97	3953.59	3914.82	5278.14	5644.41	5039.28	4498.4	5115.06	3954.59	0.154213	NO	NEG		NO	NO
ENSRNOG00000009054	3866.57	-0.848868	0.200473	-4.23433	2.29234e-05	0.000652279	Elmod1	2427.28	2588.26	3345.04	2773.74	3121.57	3695.01	4318.17	6904.44	5625.64	5135.81	2851.18	0.390981	YES	NEG		NO	YES
ENSRNOG00000014603	50.9352	1.34142	0.31697	4.232	2.31627e-05	0.000656997	Sgcg	80.2037	81.2606	66.8355	74.1985	46.0249	46.2534	22.696	23.0008	17.9429	27.4733	69.7046	0.504499	YES	POS		YES	NO
ENSRNOG00000024239	951.092	-0.453524	0.107157	-4.23234	2.31274e-05	0.000656997	Fam89b	919.001	859.825	707.478	836.336	764.374	1088.01	1155.52	1202.32	1026.97	1118.2	817.403	0.18443	YES	NEG		NO	YES
ENSRNOG00000012650	1188.17	-0.318787	0.0754864	-4.2231	2.40967e-05	0.000681332	Mrpl3	1060.47	1042.11	1093.01	1074.5	1082.04	1286.68	1384.46	1445.92	1224.34	1335.35	1070.43	0.128627	NO	NEG		NO	NO
ENSRNOG00000042140	16.2363	-2.42954	0.575253	-4.22343	2.40614e-05	0.000681332	Eomes	1.11394	2.19623	8.15067	9.16031	6.31714	38.8949	27.63	11.5004	41.1632	29.7971	5.38766	0.955805	YES	NEG		NO	YES
ENSRNOG00000006989	20943.1	-0.254632	0.0603172	-4.22155	2.42629e-05	0.000684949	Vamp2	19042.8	18412.1	20127.3	19739.5	19118.4	22837.6	24655.8	22059.9	22494.1	23011.9	19288	0.101972	NO	NEG		NO	NO
ENSRNOG00000046955	2879.95	-0.361222	0.0856125	-4.21927	2.45098e-05	0.00069083	Cbx6	2573.2	2430.13	2737.81	2434.81	2606.27	2968.63	3169.55	3610.09	3389.1	3284.34	2556.45	0.149033	NO	NEG		NO	NO
ENSRNOG00000009482	65.4137	-1.31811	0.312531	-4.21753	2.46993e-05	0.000695075	Emx2	44.5576	35.1397	43.1986	38.4733	35.1955	45.2022	94.7313	113.959	138.266	98.0396	39.3129	0.602252	YES	NEG		NO	YES
ENSRNOG00000010911	160.068	1.11932	0.265441	4.21685	2.4774e-05	0.000696082	Tmem108	138.129	150.442	268.972	248.244	246.368	103.019	72.0352	89.9124	123.49	97.114	210.431	0.46814	YES	POS		YES	NO
ENSRNOG00000008620	717.793	-1.68172	0.39904	-4.21441	2.50428e-05	0.000702534	Smad3	362.031	419.481	354.554	327.023	348.345	416.28	636.476	1994.8	1601.14	1162.18	362.287	0.873545	YES	NEG		NO	YES
ENSRNOG00000024470	397.638	0.643014	0.152641	4.21258	2.52467e-05	0.000707144	Lman1	424.411	429.364	505.342	440.611	565.835	269.11	270.379	300.057	373.635	303.295	473.112	0.261158	YES	POS		YES	NO
ENSRNOG00000054838	1375.88	-0.491917	0.116898	-4.2081	2.57522e-05	0.000720177	Mcrs1	1246.5	1203.54	1057.14	1203.66	1117.23	1461.19	1519.65	1970.75	1603.25	1638.71	1165.61	0.211605	YES	NEG		NO	YES
ENSRNOG00000015142	505.571	-0.396284	0.0942022	-4.20673	2.59088e-05	0.000723189	Timm21	450.032	459.013	408.349	463.511	436.785	581.321	628.582	602.204	520.345	583.113	443.538	0.158901	YES	NEG		NO	YES
ENSRNOG00000045846	289.28	1.12595	0.267672	4.20646	2.59407e-05	0.000723189	Rfx2	445.576	416.186	278.753	393.893	370.906	276.469	143.084	109.777	168.875	174.551	381.063	0.434705	YES	POS		YES	NO
ENSRNOG00000009028	1157.86	-0.331649	0.0788578	-4.20566	2.60317e-05	0.000724597	Rnf126	1014.8	1122.28	1028.61	1047.94	980.059	1349.76	1287.75	1385.28	1204.29	1306.77	1038.74	0.132995	NO	NEG		NO	NO
ENSRNOG00000029131	14.6737	1.86125	0.44267	4.20461	2.61534e-05	0.000726854	AABR07024637.1	22.2788	15.3736	19.5616	21.0687	29.7808	7.35849	2.96035	4.18197	9.4992	6	21.6127	0.627797	YES	POS		YES	NO
ENSRNOG00000016703	16.1512	1.80945	0.430782	4.20039	2.66459e-05	0.000739394	Gtf2a1l	26.7346	34.0416	19.5616	21.9847	16.2441	9.46092	7.89427	6.27296	3.1664	6.69864	23.7133	0.640775	YES	POS		YES	NO
ENSRNOG00000026415	102.638	-1.26804	0.301992	-4.19894	2.68169e-05	0.000742986	Col14a1	72.4061	61.4945	79.0615	43.9695	58.6591	81.9946	136.176	167.279	222.704	152.038	63.1182	0.583398	YES	NEG		NO	YES
ENSRNOG00000015084	3095.98	-0.849858	0.202516	-4.19649	2.71078e-05	0.000748728	Necab2	2456.24	2393.89	2240.62	2159.08	2161.36	2927.63	3423.15	5973.95	4127.93	4113.17	2282.24	0.409651	YES	NEG		NO	YES
ENSRNOG00000020792	405.92	-0.786321	0.187376	-4.1965	2.71073e-05	0.000748728	Etv4	330.84	300.884	311.356	328.855	263.515	681.186	608.846	409.833	417.965	529.458	307.09	0.357999	YES	NEG		NO	YES
ENSRNOG00000001217	29.8676	1.42641	0.340139	4.19362	2.74537e-05	0.000757113	Lrrc3	25.6206	30.7473	59.4999	43.9695	46.9273	13.6658	15.7885	13.5914	18.9984	15.511	41.3529	0.559063	YES	POS		YES	NO
ENSRNOG00000003526	261.65	2.06723	0.493446	4.18937	2.79726e-05	0.000770236	Sytl4	278.485	275.627	457.253	327.023	638.933	181.86	112.493	21.9554	61.2171	94.3814	395.464	0.754278	YES	POS		YES	NO
ENSRNOG00000007795	11.1222	2.01209	0.480377	4.18857	2.80717e-05	0.000771777	AABR07058410.1	16.7091	20.8642	18.7465	13.7405	13.5367	5.25606	4.93392	2.09099	4.22187	4.12571	16.7194	0.634823	YES	POS		YES	NO
ENSRNOG00000018651	3927.91	-0.230097	0.0549461	-4.18769	2.81813e-05	0.000773604	Agtpbp1	3655.95	3564.49	3677.58	3620.15	3718.99	4015.63	4252.05	4376.43	4469.9	4278.51	3647.43	0.0906723	NO	NEG		NO	NO
ENSRNOG00000031855	538.172	-0.96354	0.230278	-4.18425	2.8611e-05	0.000784196	Actr3b	392.107	379.948	388.787	371.908	359.174	483.558	560.493	1070.58	836.985	737.905	378.385	0.466669	YES	NEG		NO	YES
ENSRNOG00000004672	1013.21	-0.566824	0.135491	-4.18348	2.87079e-05	0.000785648	Sec14l2	819.86	726.953	907.17	920.611	797.764	1016.52	1173.29	1457.42	1299.28	1236.63	834.472	0.24435	YES	NEG		NO	YES
ENSRNOG00000014166	45.7987	1.76196	0.421278	4.1824	2.88443e-05	0.000788176	Smoc2	77.9758	83.4569	59.4999	53.1298	59.5616	27.3315	21.7093	3.13648	26.3867	19.641	66.7248	0.598098	YES	POS		YES	NO
ENSRNOG00000013971	2783.15	-0.378308	0.090499	-4.18024	2.912e-05	0.000794496	Psat1	2696.85	2326.91	2221.06	2672.98	2362.61	3192.53	2984.04	3324.67	3266.67	3191.98	2456.08	0.15326	NO	NEG		NO	NO
ENSRNOG00000031927	1158.99	0.761753	0.182452	4.1751	2.97855e-05	0.000811417	Klk6	1426.96	1233.18	1549.44	1734.96	1142.5	620.216	1011.45	863.577	848.596	835.961	1417.41	0.313692	YES	POS		YES	NO
ENSRNOG00000000777	574.652	0.717569	0.171933	4.17355	2.99891e-05	0.000815723	RT1-S3	714.036	871.905	589.294	714.504	590.201	529.811	418.396	372.196	371.524	422.982	695.988	0.299189	YES	POS		YES	NO
ENSRNOG00000004425	424.416	-0.444721	0.106579	-4.1727	3.01013e-05	0.000816848	Klhdc1	344.208	362.378	391.232	367.328	362.784	421.536	525.956	504.973	539.344	497.952	365.586	0.183376	YES	NEG		NO	YES
ENSRNOG00000013519	14.2759	2.64967	0.635131	4.17185	3.02131e-05	0.000816848	Tll2	14.4812	16.4717	29.3424	17.4046	36.0979	3.15364	0.986784	1.04549	9.4992	3.67128	22.7596	0.863619	YES	POS		YES	NO
ENSRNOG00000018502	614.08	-0.436592	0.104646	-4.1721	3.01809e-05	0.000816848	Mon1a	589.275	520.507	544.465	557.863	442.2	696.954	699.63	744.391	731.439	718.103	530.862	0.174501	YES	NEG		NO	YES
ENSRNOG00000038600	308.305	1.48785	0.356629	4.17198	3.0196e-05	0.000816848	Dnaaf3	540.261	471.092	395.308	342.595	409.712	295.391	118.414	71.0935	130.878	153.944	431.794	0.541908	YES	POS		YES	NO
ENSRNOG00000013407	424.357	0.614893	0.147629	4.16513	3.11174e-05	0.000840029	Slc5a11	573.679	564.432	408.349	525.802	437.687	355.31	355.242	304.238	294.475	327.317	501.99	0.254739	YES	POS		YES	NO
ENSRNOG00000032941	58.8723	-1.20822	0.290286	-4.16218	3.15223e-05	0.000849677	Mab21l1	30.0764	34.0416	52.1643	43.9695	25.2686	91.4555	117.427	74.23	61.2171	86.0825	37.1041	0.522638	YES	NEG		NO	YES
ENSRNOG00000002434	449.266	-0.958859	0.230572	-4.15861	3.20197e-05	0.000859203	Tmem100	337.524	286.608	361.89	291.298	305.028	881.968	644.37	377.423	557.287	615.262	316.47	0.45512	YES	NEG		NO	YES
ENSRNOG00000031655	9.10951	3.27412	0.787237	4.159	3.19639e-05	0.000859203	Six6os1	13.3673	25.2567	17.9315	10.9924	8.12203	4.20485	0	0	2.11093	1.57895	15.134	0.950848	YES	POS		YES	NO
ENSRNOG00000060511	30.502	1.89887	0.456583	4.15887	3.19829e-05	0.000859203	Tcap	44.5576	65.887	54.6095	43.0534	18.049	4.20485	15.7885	13.5914	14.7765	12.0903	45.2313	0.71309	YES	POS		YES	NO
ENSRNOG00000017456	576.323	-0.603265	0.145097	-4.15766	3.21528e-05	0.000861483	Vstm2b	505.729	479.877	425.465	489.16	442.2	733.747	891.066	601.159	618.504	711.119	468.486	0.266607	YES	NEG		NO	YES
ENSRNOG00000007197	5.20992	-4.27079	1.02755	-4.1563	3.23438e-05	0.000865304	Nr1h4	1.11394	0	0.815067	0	0.902448	12.6146	17.7621	4.18197	9.4992	11.0145	0.566291	1.25273	YES	NEG		NO	YES
ENSRNOG00000047546	42.2148	1.86548	0.448918	4.15551	3.24566e-05	0.000867027	Gas2l2	57.9249	70.2795	57.0547	54.9618	71.2934	30.4852	15.7885	2.09099	20.0539	17.1046	62.3029	0.603919	YES	POS		YES	NO
ENSRNOG00000016254	712.596	0.5363	0.129078	4.15484	3.25515e-05	0.000868265	Sema4c	724.061	766.485	951.184	908.702	781.52	547.682	495.366	632.523	605.838	570.352	826.391	0.219297	YES	POS		YES	NO
ENSRNOG00000008678	125.559	0.82509	0.198608	4.15435	3.26207e-05	0.000868816	Antxr1	153.724	144.951	142.637	154.809	182.295	59.9191	88.8106	85.7304	117.157	87.9042	155.683	0.319214	YES	POS		YES	NO
ENSRNOG00000018610	991.148	-0.345288	0.0831417	-4.15301	3.28137e-05	0.000871365	Pde6d	936.824	912.535	801.211	887.634	888.009	1116.39	1206.84	1127.04	1043.86	1123.53	885.243	0.138159	NO	NEG		NO	NO
ENSRNOG00000059865	2049.45	1.78717	0.430304	4.15327	3.27763e-05	0.000871365	Dnah12	3711.65	3461.26	2431.35	2581.37	2788.57	1743.96	768.705	240.463	717.718	867.712	2994.84	0.610183	YES	POS		YES	NO
ENSRNOG00000011160	807.68	0.818896	0.197451	4.14734	3.36364e-05	0.000885954	Sv2b	815.404	787.35	1151.69	1014.05	1231.84	596.038	550.626	425.516	696.608	567.197	1000.07	0.342046	YES	POS		YES	NO
ENSRNOG00000014882	755.616	-0.881187	0.212441	-4.14791	3.35521e-05	0.000885954	Fgf11	558.084	550.156	581.143	516.641	543.274	594.986	980.863	1182.45	1292.95	1012.81	549.86	0.408261	YES	NEG		NO	YES
ENSRNOG00000016050	1278.21	0.685853	0.165337	4.14821	3.35079e-05	0.000885954	Fgfr1	1242.04	1363.86	1730.39	1659.85	1685.77	850.431	773.639	1063.27	1134.63	955.491	1536.38	0.280619	YES	POS		YES	NO
ENSRNOG00000023688	547.816	-3.49265	0.842245	-4.14684	3.37096e-05	0.000885954	Drd1	53.4691	64.7889	132.856	93.4351	148.002	81.9946	329.586	2364.91	1661.31	1109.45	98.5101	1.55731	YES	NEG		NO	YES
ENSRNOG00000030183	204.29	0.999772	0.241039	4.14776	3.35743e-05	0.000885954	Plod2	221.674	307.473	259.191	233.588	291.491	172.399	166.767	82.594	103.436	131.299	262.683	0.386333	YES	POS		YES	NO
ENSRNOG00000037191	5.15333	-4.81072	1.15955	-4.14877	3.34265e-05	0.000885954	Umodl	1.11394	1.09812	0	0	0	2.10243	15.7885	11.5004	14.7765	11.042	0.442411	1.31564	YES	NEG		NO	YES
ENSRNOG00000048924	133.443	1.62621	0.392143	4.14697	3.36904e-05	0.000885954	Islr	177.117	393.126	120.63	158.473	104.684	54.6631	49.3392	61.6841	81.271	61.7393	190.806	0.80411	YES	POS		YES	NO
ENSRNOG00000003109	349.122	-0.87632	0.211534	-4.14268	3.43265e-05	0.000900844	Btbd17	309.675	282.216	207.842	272.977	201.246	564.501	526.943	455.835	320.862	467.035	254.791	0.384093	YES	NEG		NO	YES
ENSRNOG00000015691	485.667	-1.14487	0.276452	-4.14128	3.45374e-05	0.000905052	Fam212b	286.283	266.842	357.815	375.573	291.491	462.534	457.868	1085.22	787.378	698.25	315.601	0.566518	YES	NEG		NO	YES
ENSRNOG00000049642	41.1007	1.74476	0.421376	4.14064	3.46345e-05	0.00090627	Smim5	46.7855	66.9851	48.904	101.679	34.293	10.5121	17.7621	30.3193	12.6656	17.8148	59.7294	0.713742	YES	POS		YES	NO
ENSRNOG00000004483	576.076	-0.547816	0.132332	-4.13971	3.47743e-05	0.0009086	Ptprr	441.12	392.028	570.547	468.092	516.2	630.728	748.969	715.117	701.886	699.175	477.597	0.225833	YES	NEG		NO	YES
ENSRNOG00000012735	59.0174	1.14203	0.276052	4.13703	3.51826e-05	0.000917926	Kif24	79.0898	83.4569	72.541	83.3588	71.2934	22.0755	23.6828	40.7742	54.8843	35.3542	77.948	0.418893	YES	POS		YES	NO
ENSRNOG00000019142	33.3937	1.11751	0.270338	4.13376	3.56874e-05	0.000929743	Fas	54.5831	35.1397	41.5684	44.8855	43.3175	18.9218	13.815	25.0918	23.2203	20.2622	43.8989	0.412039	YES	POS		YES	NO
ENSRNOG00000049235	954.691	-0.313883	0.0759469	-4.13292	3.58182e-05	0.000931793	Arl16	839.911	840.059	870.492	899.542	857.326	968.167	1083.49	1120.77	1112.46	1071.22	861.466	0.125679	NO	NEG		NO	NO
ENSRNOG00000016526	65.3018	0.971064	0.234982	4.1325	3.58842e-05	0.000932156	Dsg2	76.8619	87.8493	77.4314	77.8626	97.4644	37.8437	50.326	26.1373	55.9398	42.5617	83.4939	0.366449	YES	POS		YES	NO
ENSRNOG00000019987	1044.83	-1.02857	0.248956	-4.13154	3.6034e-05	0.00093469	Scand1	895.608	1031.13	502.081	566.107	579.372	1714.53	1610.43	1372.73	1131.46	1457.29	714.86	0.434173	YES	NEG		NO	YES
ENSRNOG00000000303	288.013	-0.386367	0.0935328	-4.13082	3.61476e-05	0.000935382	Cep57l1	270.688	260.254	252.671	240	244.563	335.337	341.427	313.648	333.528	330.985	253.635	0.146971	YES	NEG		NO	YES
ENSRNOG00000046958	141.837	0.628072	0.152049	4.13071	3.61652e-05	0.000935382	Abo	143.698	144.951	175.239	185.954	190.417	108.275	111.507	98.2763	118.212	109.068	168.052	0.248484	YES	POS		YES	NO
ENSRNOG00000005807	17.9461	-2.60185	0.630079	-4.1294	3.63707e-05	0.000939339	Ptpn7	4.45576	5.49058	5.70547	7.32824	4.51224	16.8194	6.90749	55.4111	54.8843	33.5056	5.49846	1.19371	YES	NEG		NO	YES
ENSRNOG00000023627	272.084	0.659098	0.159769	4.12533	3.70203e-05	0.000954739	Cfap74	352.005	349.201	273.863	353.588	296.905	228.113	156.899	203.871	234.314	205.799	325.112	0.26272	YES	POS		YES	NO
ENSRNOG00000011575	19.662	2.58004	0.625682	4.12357	3.73048e-05	0.000959313	Adamts18	13.3673	32.9435	35.0479	36.6412	37.9028	8.4097	0	2.09099	10.5547	5.26384	31.1805	0.799858	YES	POS		YES	NO
ENSRNOG00000013588	30.6184	2.4028	0.582672	4.12377	3.72721e-05	0.000959313	Glra1	14.4812	19.7661	90.4725	49.4657	64.9763	6.30728	5.9207	10.4549	13.7211	9.101	47.8323	0.99261	YES	POS		YES	NO
ENSRNOG00000006595	235.915	-0.884232	0.214529	-4.12173	3.76033e-05	0.000961462	Htr3a	171.547	208.642	136.931	165.802	175.075	215.499	297.022	424.47	328.25	316.31	171.599	0.40082	YES	NEG		NO	YES
ENSRNOG00000013578	377.762	-0.567184	0.137597	-4.12208	3.75464e-05	0.000961462	Trem2	302.992	306.375	328.472	327.939	289.686	453.073	449.974	566.657	374.691	461.099	311.093	0.247502	YES	NEG		NO	YES
ENSRNOG00000032447	123.208	0.615614	0.149354	4.12185	3.75839e-05	0.000961462	Zfp641	138.129	130.676	142.637	167.634	148.904	84.097	89.7974	97.2309	109.769	95.2235	145.596	0.236476	YES	POS		YES	NO
ENSRNOG00000032590	546.939	0.620896	0.150629	4.12201	3.75574e-05	0.000961462	Ttc28	721.833	721.463	564.027	635.725	595.616	504.582	389.78	338.74	450.684	420.947	647.733	0.250938	YES	POS		YES	NO
ENSRNOG00000007341	190.666	-0.557761	0.135357	-4.12068	3.77764e-05	0.000964511	Mroh8	172.661	163.619	126.335	167.634	158.831	233.369	207.225	247.782	238.536	231.728	157.816	0.222437	YES	NEG		NO	YES
ENSRNOG00000011453	38.6822	1.38029	0.335628	4.11258	3.91269e-05	0.000997568	Kif6	46.7855	46.1209	58.6848	50.3817	64.0738	9.46092	13.815	30.3193	28.4976	20.5232	53.2094	0.496312	YES	POS		YES	NO
ENSRNOG00000054274	3249.84	-0.503318	0.122411	-4.11172	3.92716e-05	0.000999835	Cacnb3	2748.09	2894.64	2625.33	2694.96	2743.44	3351.27	3438.94	4758.04	3993.89	3885.53	2741.29	0.223129	YES	NEG		NO	YES
ENSRNOG00000046494	83.7182	1.96924	0.479071	4.11054	3.94732e-05	0.00100354	LOC100361018	135.901	141.657	92.1026	98.9313	157.026	66.2264	23.6828	6.27296	31.664	31.9616	125.124	0.659314	YES	POS		YES	NO
ENSRNOG00000003958	686.65	-0.272827	0.0663947	-4.10917	3.97079e-05	0.00100807	Commd10	628.262	653.379	609.67	640.305	611.86	757.924	748.969	763.21	766.269	759.093	628.695	0.102136	NO	NEG		NO	NO
ENSRNOG00000019560	5853.58	-1.16163	0.282756	-4.10823	3.98698e-05	0.00101075	Pde2a	3862.03	3739.09	3359.71	3982.9	3940.99	4756.74	5937.48	13814.1	9289.17	8449.37	3776.94	0.598527	YES	NEG		NO	YES
ENSRNOG00000018087	2767.59	1.13383	0.276168	4.10558	4.03295e-05	0.00102096	Vim	4100.41	5501.56	2626.15	2817.71	3208.2	2297.95	1416.04	1135.41	1804.85	1663.56	3650.81	0.496508	YES	POS		YES	NO
ENSRNOG00000058434	462.942	1.64536	0.400802	4.10516	4.04029e-05	0.00102137	Cfap99	802.037	773.074	519.198	604.58	619.08	433.1	147.031	80.503	187.873	212.127	663.594	0.582319	YES	POS		YES	NO
ENSRNOG00000011170	296.486	0.605051	0.147441	4.10369	4.06613e-05	0.00102645	RGD1359634	339.752	352.495	333.363	319.695	403.394	282.776	239.789	194.462	202.65	229.919	349.74	0.241322	YES	POS		YES	NO
ENSRNOG00000033881	454.008	-0.412242	0.100469	-4.10316	4.07552e-05	0.00102738	Fam196a	389.879	409.597	349.664	396.641	434.078	497.224	546.678	499.746	562.564	526.553	395.972	0.165181	YES	NEG		NO	YES
ENSRNOG00000002336	1355.67	-1.27671	0.311335	-4.10075	4.1182e-05	0.00103667	Gabra4	766.391	741.229	837.889	848.244	958.4	1002.86	1373.6	3279.71	2392.74	2012.23	830.431	0.655133	YES	NEG		NO	YES
ENSRNOG00000001701	145.526	-1.20263	0.293322	-4.10003	4.13098e-05	0.00103843	Cbr3	88.0013	129.578	76.6163	85.1908	82.1228	114.582	184.529	303.193	245.924	212.057	92.3018	0.561361	YES	NEG		NO	YES
ENSRNOG00000013577	42.6363	1.36147	0.332119	4.09935	4.14316e-05	0.00103857	Kdelr3	65.7225	85.6531	31.7876	47.6336	62.2689	24.1779	27.63	20.9099	17.9429	22.6652	58.6131	0.559914	YES	POS		YES	NO
ENSRNOG00000032311	274.442	1.01641	0.247943	4.09937	4.14283e-05	0.00103857	AABR07058658.1	375.398	432.658	288.534	334.351	339.321	272.264	165.78	119.186	142.488	174.93	354.052	0.400295	YES	POS		YES	NO
ENSRNOG00000042394	10.0191	3.44496	0.840445	4.09898	4.14979e-05	0.00103878	LOC100911639	11.1394	7.68682	17.1164	13.7405	34.293	0	1.97357	0	4.22187	1.54886	16.7952	1.09293	YES	POS		YES	NO
ENSRNOG00000014496	1626.59	-0.60731	0.148219	-4.09737	4.17873e-05	0.00104457	Coro6	1553.95	1476.97	1247.05	1320.92	1000.82	1967.87	2232.11	1786.75	2052.88	2009.9	1319.94	0.25229	YES	NEG		NO	YES
ENSRNOG00000043466	36.7731	1.05171	0.256748	4.09627	4.19852e-05	0.00104805	Ankub1	54.5831	41.7284	50.5342	48.5496	43.3175	22.0755	20.7225	16.7279	32.7195	23.0613	47.7426	0.385121	YES	POS		YES	NO
ENSRNOG00000010903	17.0905	2.27812	0.556286	4.09522	4.21761e-05	0.00105016	Crb1	24.5067	15.3736	28.5274	21.0687	42.4151	6.30728	2.96035	1.04549	11.6101	5.48082	26.3783	0.787558	YES	POS		YES	NO
ENSRNOG00000016119	24.0946	1.7929	0.437808	4.09516	4.21872e-05	0.00105016	Fzd7	37.874	39.5322	26.8972	33.8931	37.9028	4.20485	3.94714	12.5459	20.0539	10.1879	35.2199	0.600353	YES	POS		YES	NO
ENSRNOG00000032626	11.8438	-3.0642	0.74835	-4.0946	4.22895e-05	0.00105125	Mmp3	1.11394	2.19623	5.70547	2.74809	1.8049	49.407	24.6696	5.22747	13.7211	23.2563	2.71373	1.3523	YES	NEG		NO	YES
ENSRNOG00000032150	2453.44	-0.430831	0.105266	-4.09279	4.26217e-05	0.00105804	Adcy2	2048.54	1847.03	2111.84	2144.43	2470.9	2612.26	3036.33	2950.38	2859.26	2864.56	2124.55	0.177711	YES	NEG		NO	YES
ENSRNOG00000033772	505.227	0.463007	0.113153	4.09185	4.27946e-05	0.00105939	Serpinb9	554.742	583.1	585.218	570.687	582.982	360.566	374.978	481.972	452.795	417.578	575.346	0.18036	YES	POS		YES	NO
ENSRNOG00000045821	259.368	0.523501	0.127937	4.09185	4.27943e-05	0.00105939	Slc41a3	286.283	273.431	310.541	321.527	307.735	186.065	249.656	210.144	188.929	208.698	299.903	0.204907	YES	POS		YES	NO
ENSRNOG00000001128	255.266	-1.31815	0.322243	-4.09055	4.30351e-05	0.00106387	Tesc	183.8	170.208	133.671	127.328	152.514	207.089	282.22	677.48	363.081	382.467	153.504	0.688338	YES	NEG		NO	YES
ENSRNOG00000010898	14.6856	-2.41404	0.590448	-4.08849	4.34187e-05	0.00107096	Prok2	1.11394	3.29435	5.70547	10.0763	4.51224	19.973	10.8546	42.8652	33.7749	26.867	4.94047	0.998589	YES	NEG		NO	YES
ENSRNOG00000030619	14.2389	2.06023	0.503925	4.08837	4.34415e-05	0.00107096	Foxr2	10.0255	17.5699	26.0822	25.6489	27.9759	6.30728	2.96035	3.13648	8.44374	5.21196	21.4604	0.717486	YES	POS		YES	NO
ENSRNOG00000000805	5146.96	-0.359277	0.0879284	-4.08602	4.38835e-05	0.00108037	Gja1	4289.78	4234.34	4754.29	4457.4	5124.1	5511.51	6304.56	5908.08	5738.57	5865.68	4571.98	0.147329	NO	NEG		NO	NO
ENSRNOG00000011208	31.0718	1.19092	0.291515	4.08528	4.40243e-05	0.00108234	Rapsn	42.3297	54.9058	29.3424	42.1374	38.8053	18.9218	21.7093	17.7734	13.7211	18.0314	41.5041	0.454179	YES	POS		YES	NO
ENSRNOG00000013306	596.803	-0.674598	0.165191	-4.08375	4.43156e-05	0.00108801	Pcdh20	402.133	406.303	543.65	513.893	491.834	852.534	883.172	601.159	676.554	753.355	471.563	0.295428	YES	NEG		NO	YES
ENSRNOG00000026344	406.221	0.807304	0.197837	4.08066	4.49089e-05	0.00110107	Fam179a	511.299	644.594	437.691	484.58	431.37	383.693	289.128	249.873	223.759	286.613	501.907	0.334356	YES	POS		YES	NO
ENSRNOG00000001336	204.298	-0.573657	0.140642	-4.07885	4.52587e-05	0.00110661	Orai1	164.863	193.269	154.048	145.649	182.295	253.342	248.67	282.283	214.26	249.639	168.025	0.236532	YES	NEG		NO	YES
ENSRNOG00000021919	151.753	0.6528	0.160038	4.07904	4.52223e-05	0.00110661	Rhoj	204.965	199.857	171.164	157.557	172.368	136.658	117.427	113.959	91.8256	114.967	181.182	0.259505	YES	POS		YES	NO
ENSRNOG00000051483	4037.65	-0.626322	0.15384	-4.07126	4.67589e-05	0.00114173	LOC103689961	3614.74	3551.31	3131.49	3224.43	2738.93	5391.67	5866.43	5053.91	3765.91	5019.48	3252.18	0.275082	YES	NEG		NO	YES
ENSRNOG00000001161	854.23	-0.305639	0.075164	-4.0663	4.77651e-05	0.001164	Gatc	784.214	765.387	775.129	802.443	739.105	968.167	1030.2	929.443	893.981	955.448	773.256	0.121497	NO	NEG		NO	NO
ENSRNOG00000016306	1818.07	0.659247	0.162131	4.06613	4.7801e-05	0.001164	Adgrv1	2332.59	2705.76	1684.74	1899.85	2238.97	1456.98	1477.22	1150.04	1416.44	1375.17	2172.38	0.282378	YES	POS		YES	NO
ENSRNOG00000006899	43.9022	2.26957	0.558329	4.06494	4.80451e-05	0.00116677	Akap14	73.5201	91.1437	48.089	45.8015	80.3179	29.434	8.88106	1.04549	16.8875	14.062	67.7744	0.740654	YES	POS		YES	NO
ENSRNOG00000024526	55.3328	1.34069	0.329801	4.06516	4.80005e-05	0.00116677	Ttc34	96.9128	75.77	58.6848	64.1221	83.0252	53.6119	20.7225	25.0918	20.0539	29.87	75.703	0.509643	YES	POS		YES	NO
ENSRNOG00000019891	4353.65	-0.235431	0.057929	-4.06413	4.82126e-05	0.00116925	Sgta	4052.52	4014.71	4063.11	4032.37	4015.89	5045.82	4812.55	4732.95	4412.91	4751.06	4035.72	0.0941578	NO	NEG		NO	NO
ENSRNOG00000029528	1206.76	-0.710415	0.17492	-4.06137	4.87852e-05	0.00118154	Cbs	783.1	711.58	1050.62	1209.16	947.571	1609.41	1353.87	1702.06	1493.49	1539.71	940.406	0.296986	YES	NEG		NO	YES
ENSRNOG00000038383	7.16705	3.55141	0.874792	4.05972	4.91307e-05	0.0011883	AABR07038349.1	10.0255	5.49058	13.0411	10.9924	20.7563	1.05121	0	2.09099	1.05547	1.04942	12.0612	0.982498	YES	POS		YES	NO
ENSRNOG00000025494	251	0.507745	0.125109	4.05843	4.94048e-05	0.00119332	Nsun7	278.485	289.903	276.308	296.794	304.125	220.755	213.145	161.006	218.482	203.347	289.123	0.195852	YES	POS		YES	NO
ENSRNOG00000017841	1311.85	-0.31585	0.0778355	-4.05791	4.9513e-05	0.00119432	Fam192a	1074.95	1139.85	1223.42	1230.23	1245.38	1481.16	1555.17	1398.87	1457.6	1473.2	1182.76	0.126782	NO	NEG		NO	NO
ENSRNOG00000028356	6705.5	-0.654511	0.161367	-4.05604	4.99112e-05	0.0012023	LOC103694872	6099.94	6553.56	4446.19	4960.31	4653.93	8865.93	9732.65	7991.75	7045.24	8408.89	5342.78	0.280737	YES	NEG		NO	YES
ENSRNOG00000016890	4140.62	0.958829	0.236451	4.05508	5.01163e-05	0.00120558	Tppp3	5099.62	5292.92	5272.67	5432.06	5302.79	3749.68	3425.13	1687.43	2003.28	2716.38	5280.01	0.360233	YES	POS		YES	NO
ENSRNOG00000058571	930.435	-0.720343	0.177653	-4.05478	5.01818e-05	0.00120558	AABR07024542.1	648.313	640.202	802.026	753.893	767.081	874.609	1070.66	1540.01	1277.12	1190.6	722.303	0.329675	YES	NEG		NO	YES
ENSRNOG00000020310	3580.78	-0.391359	0.0965657	-4.05277	5.06146e-05	0.00121434	Grik5	3181.41	3305.33	3082.58	3193.28	2963.64	4122.86	3618.54	4749.68	4009.72	4125.2	3145.25	0.166983	YES	NEG		NO	YES
ENSRNOG00000025584	6806.07	-1.0535	0.260045	-4.05122	5.09511e-05	0.00122078	Agap2	4556.02	4373.8	4953.16	4690.99	4449.97	5677.6	6879.86	14707	10966.3	9557.68	4604.79	0.533428	YES	NEG		NO	YES
ENSRNOG00000008210	72.8138	1.20214	0.297001	4.04759	5.17476e-05	0.00123821	Ky	98.0268	96.6343	105.959	109.008	76.7081	56.7655	53.2863	17.7734	41.1632	42.2471	97.2671	0.442283	YES	POS		YES	NO
ENSRNOG00000055103	13.6268	-2.86899	0.709052	-4.04624	5.20477e-05	0.00124372	Cftr	2.22788	2.19623	2.4452	4.58015	6.31714	7.35849	15.7885	62.7296	18.9984	26.2188	3.55332	1.42222	YES	NEG		NO	YES
ENSRNOG00000016147	4050	1.50785	0.372775	4.04493	5.23397e-05	0.00124848	Slc17a6	5126.35	5090.87	6115.45	5626.26	6488.6	3109.49	2690.96	627.296	1574.76	2000.63	5689.51	0.520225	YES	POS		YES	NO
ENSRNOG00000048769	433.612	1.42718	0.352849	4.04472	5.23863e-05	0.00124848	Nek5	705.124	769.78	445.842	469.008	618.177	368.976	230.907	87.8214	206.872	223.644	601.586	0.539897	YES	POS		YES	NO
ENSRNOG00000059402	1262.43	-0.486242	0.120269	-4.04295	5.27837e-05	0.00125628	Itgb1bp1	1252.07	1132.16	975.636	968.244	1031.5	1304.56	1517.67	1670.7	1509.32	1500.56	1071.92	0.204608	YES	NEG		NO	YES
ENSRNOG00000004899	88.8373	-0.947778	0.23455	-4.04084	5.32612e-05	0.00126261	Kcns3	59.0388	53.8077	70.0958	70.5344	60.464	81.9946	122.361	170.415	110.824	121.399	62.7881	0.434424	YES	NEG		NO	YES
ENSRNOG00000016983	241.045	-0.570684	0.141212	-4.04132	5.31511e-05	0.00126261	Myh7	207.193	238.291	175.239	193.282	178.685	272.264	260.511	320.966	322.973	294.179	198.538	0.236994	YES	NEG		NO	YES
ENSRNOG00000027869	78.4345	0.938303	0.232202	4.0409	5.3247e-05	0.00126261	Sox5	85.7734	81.2606	121.445	88.855	120.026	63.0728	42.4317	40.7742	62.2726	52.1378	99.4719	0.376106	YES	POS		YES	NO
ENSRNOG00000018905	21.4435	1.77562	0.440031	4.03522	5.45518e-05	0.00129149	Armc4	34.5322	31.8454	31.7876	22.9008	35.1955	10.5121	0.986784	10.4549	14.7765	9.1826	31.2523	0.590093	YES	POS		YES	NO
ENSRNOG00000017737	10297.8	-0.562859	0.139523	-4.03416	5.47988e-05	0.00129563	Dgkz	9889.56	9579.97	7792.04	8574.96	6644.73	11433	12014.1	13628	13123.7	12549.7	8496.25	0.234331	YES	NEG		NO	YES
ENSRNOG00000012609	15.1317	2.15694	0.535728	4.02618	5.66895e-05	0.0013368	Trdn	26.7346	25.2567	8.15067	26.5649	28.8783	4.20485	5.9207	8.36394	2.11093	5.15011	23.117	0.748099	YES	POS		YES	NO
ENSRNOG00000013228	593.302	-0.626722	0.155651	-4.02646	5.66227e-05	0.0013368	Scrg1	480.108	477.681	507.787	508.397	415.126	772.641	934.485	648.206	595.283	737.654	477.82	0.282058	YES	NEG		NO	YES
ENSRNOG00000021117	1165.13	-0.85878	0.213343	-4.02536	5.68891e-05	0.00133798	Rps6ka4	848.823	865.316	810.177	912.366	841.984	1041.75	1252.23	2224.81	1688.75	1551.88	855.733	0.418726	YES	NEG		NO	YES
ENSRNOG00000060775	803.465	-1.95388	0.485363	-4.0256	5.68313e-05	0.00133798	Lmo7	349.777	345.907	355.369	362.748	350.15	313.261	637.463	2637.78	1878.73	1366.81	352.79	1.06015	YES	NEG		NO	YES
ENSRNOG00000039496	67.047	1.05217	0.261744	4.01983	5.824e-05	0.00136795	Plp2	93.571	119.695	55.4246	81.5267	85.7326	47.3046	43.4185	31.3648	45.3851	41.8682	87.1899	0.436746	YES	POS		YES	NO
ENSRNOG00000010964	667.557	0.572459	0.142426	4.01933	5.83633e-05	0.00136905	Akap13	813.177	826.882	749.862	762.137	754.447	437.305	438.132	592.795	633.28	525.378	781.301	0.226115	YES	POS		YES	NO
ENSRNOG00000004939	104.933	2.59795	0.646669	4.01743	5.88357e-05	0.00137833	Ttll6	203.851	243.782	121.445	106.26	158.831	66.2264	19.7357	1.04549	23.2203	27.557	166.834	0.81472	YES	POS		YES	NO
ENSRNOG00000013171	426.208	0.810439	0.201906	4.01394	5.97144e-05	0.00139558	Grm2	548.059	613.847	454.808	552.366	465.663	367.924	346.361	192.371	294.475	300.283	526.949	0.32144	YES	POS		YES	NO
ENSRNOG00000020694	1485.86	-1.50887	0.375912	-4.01388	5.97283e-05	0.00139558	Icam5	864.418	745.621	781.65	795.115	894.326	945.04	1298.61	4135.97	2912.03	2322.91	816.226	0.811865	YES	NEG		NO	YES
ENSRNOG00000060831	96.2827	0.926762	0.231244	4.00772	6.13083e-05	0.00143063	Clca1	108.052	88.9474	167.089	104.427	140.782	53.6119	68.0881	63.7751	71.7718	64.3117	121.86	0.39422	YES	POS		YES	NO
ENSRNOG00000019933	2101.07	-0.243396	0.0607852	-4.00421	6.22255e-05	0.00145015	Ubqln4	1986.16	2044.69	1955.35	1843.05	1884.31	2385.2	2245.92	2319.95	2244.98	2299.01	1942.71	0.0954134	NO	NEG		NO	NO
ENSRNOG00000018456	2891.12	-0.327168	0.0817291	-4.00308	6.25237e-05	0.0014552	LOC100911664	2687.94	2668.42	2713.36	2451.3	2466.39	3328.14	3581.04	3020.43	3103.07	3258.17	2597.48	0.135346	NO	NEG		NO	NO
ENSRNOG00000000196	34.8694	-1.21481	0.303501	-4.00266	6.26336e-05	0.00145586	Cyp19a1	24.5067	18.668	21.1917	21.9847	23.4637	78.841	45.3921	46.0017	33.7749	51.0024	21.963	0.557426	YES	NEG		NO	YES
ENSRNOG00000008125	46.4102	1.14734	0.286768	4.00094	6.30924e-05	0.00146463	Igbp1b	69.0643	52.7096	48.089	49.4657	87.5375	37.8437	24.6696	25.0918	23.2203	27.7063	61.3732	0.469284	YES	POS		YES	NO
ENSRNOG00000032472	150.639	0.671838	0.16805	3.99785	6.392e-05	0.00148192	Adgrg2	160.407	161.423	191.541	174.046	214.783	104.07	137.163	93.0489	119.268	113.387	180.44	0.269633	YES	POS		YES	NO
ENSRNOG00000024703	380.75	1.39685	0.349534	3.99634	6.43291e-05	0.00148947	Dock5	460.057	588.59	514.307	628.397	436.785	87.2507	124.335	312.602	274.421	199.652	525.627	0.50829	YES	POS		YES	NO
ENSRNOG00000016647	316.118	0.733644	0.183647	3.99487	6.4731e-05	0.00149684	Pla2g2c	340.866	377.752	419.76	416.794	365.492	291.186	252.617	155.778	224.814	231.099	384.133	0.288252	YES	POS		YES	NO
ENSRNOG00000005126	114.043	0.734608	0.184184	3.98846	6.65045e-05	0.00153587	Pqlc3	149.268	135.068	134.486	144.733	129.953	89.3531	102.626	55.4111	85.4928	83.2207	138.702	0.282243	YES	POS		YES	NO
ENSRNOG00000009195	1338.29	0.310919	0.0779998	3.98616	6.71525e-05	0.00154884	Tnks1bp1	1381.29	1553.83	1515.21	1451.91	1419.55	1224.66	1116.05	1117.63	1264.45	1180.7	1464.36	0.122657	NO	POS		NO	NO
ENSRNOG00000011042	18.9509	1.5227	0.382027	3.98585	6.72396e-05	0.00154885	RGD1560925	28.9625	29.6491	19.5616	32.9771	22.5612	7.35849	14.8018	9.40944	5.27734	9.21176	26.7423	0.545334	YES	POS		YES	NO
ENSRNOG00000012216	321.863	0.438003	0.109959	3.98332	6.79598e-05	0.00156342	Tgfbi	374.284	350.299	356.184	367.328	372.711	294.34	224.987	289.602	267.033	268.99	364.161	0.168666	YES	POS		YES	NO
ENSRNOG00000010362	426.269	1.14306	0.287103	3.98137	6.85184e-05	0.00157333	Anxa2	593.73	888.376	369.225	476.336	489.127	341.644	288.141	181.916	207.927	254.907	563.359	0.514584	YES	POS		YES	NO
ENSRNOG00000011646	183.202	-1.02225	0.25677	-3.98121	6.85663e-05	0.00157333	Rem2	135.901	132.872	113.294	119.084	127.245	166.092	196.37	400.424	257.534	255.105	125.679	0.510872	YES	NEG		NO	YES
ENSRNOG00000003522	251.105	1.20654	0.3032	3.97935	6.91034e-05	0.00158187	Mr1	362.031	363.477	299.13	315.115	338.418	251.24	108.546	75.2755	146.71	145.443	335.634	0.447681	YES	POS		YES	NO
ENSRNOG00000008137	2285.97	0.722694	0.181613	3.97931	6.9115e-05	0.00158187	Cdk18	2652.29	2745.29	2607.4	3168.55	2682.98	2084.56	1801.87	1101.95	1728.86	1679.31	2771.3	0.284017	YES	POS		YES	NO
ENSRNOG00000060020	13.7511	1.83898	0.463158	3.97053	7.17121e-05	0.00163921	C1ql4	16.7091	15.3736	25.2671	24.7328	18.9514	10.5121	5.9207	4.18197	2.11093	5.68144	20.2068	0.624786	YES	POS		YES	NO
ENSRNOG00000028417	6.2984	3.35056	0.843948	3.97011	7.18405e-05	0.00164005	Neurod2	7.79758	7.68682	10.5959	15.5725	10.8294	2.10243	0	1.04549	1.05547	1.05085	10.4964	0.872408	YES	POS		YES	NO
ENSRNOG00000036641	47.2628	-0.973545	0.245274	-3.96922	7.21097e-05	0.0016441	LOC689065	42.3297	27.4529	36.678	37.5573	21.6588	63.0728	77.9559	63.7751	54.8843	64.922	33.1353	0.39593	YES	NEG		NO	YES
ENSRNOG00000010950	488.278	-0.51793	0.130577	-3.96647	7.29449e-05	0.00166103	Cep41	369.828	367.869	418.13	398.473	492.737	579.218	607.859	508.11	652.279	586.866	409.407	0.2189	YES	NEG		NO	YES
ENSRNOG00000014761	1556.14	-1.37015	0.345712	-3.96328	7.39257e-05	0.00168122	Rasd2	758.593	664.361	1118.27	961.832	1061.28	1222.56	1388.41	3869.37	2960.59	2360.23	912.868	0.707026	YES	NEG		NO	YES
ENSRNOG00000003880	19.4845	-1.38463	0.349575	-3.96089	7.46702e-05	0.00169385	Tph2	10.0255	6.5887	8.96574	10.9924	19.8539	28.3827	29.6035	28.2283	32.7195	29.7335	11.2852	0.535786	YES	NEG		NO	YES
ENSRNOG00000015774	172.587	0.657028	0.16587	3.96109	7.46084e-05	0.00169385	Mreg	221.674	169.11	217.623	220.763	201.246	145.067	153.938	100.367	123.49	130.716	206.083	0.261731	YES	POS		YES	NO
ENSRNOG00000019584	1916.72	1.23255	0.311333	3.95894	7.52816e-05	0.00170556	Dlk1	2885.11	3043.98	2042.56	2325.8	2571.98	1639.89	1313.41	472.563	955.198	1095.27	2573.88	0.461946	YES	POS		YES	NO
ENSRNOG00000012873	957.718	-0.321178	0.0811536	-3.95766	7.56884e-05	0.00170947	Gfm1	866.646	912.535	851.745	782.29	898.838	1059.62	1156.51	1065.36	1025.91	1076.85	862.411	0.128915	NO	NEG		NO	NO
ENSRNOG00000056735	790.754	-0.419708	0.106054	-3.95749	7.5741e-05	0.00170947	Zc4h2	742.998	645.693	657.759	708.092	684.056	966.065	1045.99	821.758	844.374	919.547	687.72	0.178253	YES	NEG		NO	YES
ENSRNOG00000061432	90.5045	-1.22453	0.309419	-3.9575	7.57383e-05	0.00170947	AABR07030914.1	52.3552	88.9474	43.1986	54.0458	46.0249	88.3019	132.229	201.78	107.658	132.492	56.9144	0.57181	YES	NEG		NO	YES
ENSRNOG00000030180	130.432	-2.29584	0.580253	-3.95663	7.60158e-05	0.00171352	Lrrc10b	35.6461	35.1397	39.1232	55.8779	72.1959	60.9703	67.1013	511.246	296.586	233.976	47.5966	1.26216	YES	NEG		NO	YES
ENSRNOG00000008775	87.8357	1.08667	0.274692	3.95595	7.62317e-05	0.00171503	Lrguk	129.217	121.891	88.8423	98.0153	136.27	74.6361	37.4978	35.5468	68.6054	54.0715	114.847	0.424741	YES	POS		YES	NO
ENSRNOG00000023008	540.821	-0.501034	0.126658	-3.95581	7.62746e-05	0.00171503	Fam131c	437.779	466.7	456.438	461.679	460.249	719.03	712.458	501.837	651.223	646.137	456.569	0.217718	YES	NEG		NO	YES
ENSRNOG00000021139	932.153	-0.44639	0.112864	-3.95513	7.64919e-05	0.00171776	Esrra	831	822.489	768.608	824.428	767.983	939.784	1086.45	1304.78	1043.86	1093.72	802.902	0.19442	YES	NEG		NO	YES
ENSRNOG00000004679	39.7734	1.45858	0.368815	3.95477	7.66081e-05	0.00171821	Fign	40.1019	41.7284	74.1711	60.458	60.464	9.46092	13.815	30.3193	27.4421	20.2593	55.3847	0.553506	YES	POS		YES	NO
ENSRNOG00000010816	8.83647	2.25923	0.571458	3.95345	7.7032e-05	0.00172555	Kcnk15	10.0255	19.7661	13.8561	10.9924	13.5367	3.15364	2.96035	4.18197	1.05547	2.83786	13.6354	0.717788	YES	POS		YES	NO
ENSRNOG00000010475	453.665	-0.562335	0.142255	-3.95301	7.71751e-05	0.0017266	Casp3	350.891	345.907	414.869	374.657	384.443	467.79	500.3	692.116	552.009	553.054	374.153	0.250864	YES	NEG		NO	YES
ENSRNOG00000009466	11.5309	-2.98548	0.755487	-3.95173	7.75878e-05	0.0017315	Unc45b	2.22788	3.29435	4.8904	0.916031	2.70734	5.25606	8.88106	40.7742	34.8304	22.4354	2.8072	1.31289	YES	NEG		NO	YES
ENSRNOG00000012932	212.599	1.16752	0.295443	3.95175	7.75802e-05	0.0017315	Ccdc146	316.359	334.926	213.548	257.405	288.783	220.755	95.7181	96.1854	89.7147	125.593	282.204	0.458226	YES	POS		YES	NO
ENSRNOG00000018159	289.644	0.600098	0.152006	3.94785	7.88555e-05	0.0017576	Anxa4	317.473	398.616	348.849	373.74	268.027	240.728	248.67	209.099	201.594	225.023	341.341	0.250177	YES	POS		YES	NO
ENSRNOG00000028366	1798.03	-0.277975	0.0704448	-3.94599	7.94698e-05	0.00176909	Gphn	1626.35	1584.58	1694.52	1648.86	1659.6	1900.59	2189.67	1960.3	1917.78	1992.09	1642.78	0.113255	NO	NEG		NO	NO
ENSRNOG00000023548	362.435	1.35477	0.343453	3.94456	7.99477e-05	0.00177752	Sned1	441.12	757.7	364.335	436.947	484.615	126.146	109.533	214.326	327.195	194.3	496.943	0.556869	YES	POS		YES	NO
ENSRNOG00000002946	32.0366	1.51128	0.383245	3.94339	8.03388e-05	0.001784	Socs3	27.8485	66.9851	27.7123	46.7176	55.9518	19.973	15.7885	9.40944	17.9429	15.7785	45.0431	0.620888	YES	POS		YES	NO
ENSRNOG00000025384	114.291	0.772245	0.195848	3.94308	8.04405e-05	0.00178404	Slc2a10	126.989	168.012	134.486	133.74	137.172	98.814	57.2335	97.2309	74.9382	82.0541	140.08	0.304539	YES	POS		YES	NO
ENSRNOG00000012362	752.783	-1.16789	0.296231	-3.9425	8.06376e-05	0.0017862	Cacng3	474.539	370.065	539.575	507.481	529.737	570.809	823.965	1728.2	1230.67	1088.41	484.279	0.593574	YES	NEG		NO	YES
ENSRNOG00000001376	1956.98	0.330738	0.0839128	3.94145	8.099e-05	0.00179179	Mettl7a	2217.86	2241.26	2089.02	2223.21	1995.31	1632.53	1918.31	1639.33	1656.03	1711.55	2153.33	0.132375	NO	POS		NO	NO
ENSRNOG00000026662	336.941	-0.415951	0.105607	-3.93869	8.19291e-05	0.00181033	Plekhf2	318.587	320.65	273.048	272.061	284.271	416.28	396.687	395.196	355.692	390.964	293.723	0.166828	YES	NEG		NO	YES
ENSRNOG00000004889	273.825	0.99465	0.252689	3.93626	8.27612e-05	0.00182646	Vangl2	294.08	209.74	432.801	360	461.151	149.272	156.899	173.552	226.925	176.662	351.554	0.435464	YES	POS		YES	NO
ENSRNOG00000017133	2977.08	-0.35832	0.0911773	-3.92993	8.49703e-05	0.0018729	LOC306766	2476.29	2323.61	2953.8	2741.68	2729.91	3354.42	3426.11	3520.18	3267.73	3392.11	2645.06	0.146333	NO	NEG		NO	NO
ENSRNOG00000046469	64.8658	0.832775	0.21197	3.92874	8.53903e-05	0.00187985	Zfp300	81.3177	81.2606	74.1711	70.5344	95.6595	37.8437	48.3524	35.5468	59.1062	45.2123	80.5887	0.322555	YES	POS		YES	NO
ENSRNOG00000053691	985.34	1.05916	0.269639	3.92806	8.56339e-05	0.00188289	Lama5	1489.34	2071.05	913.69	1002.14	932.229	704.313	548.652	526.929	679.721	614.903	1281.69	0.509241	YES	POS		YES	NO
ENSRNOG00000019372	2573.96	-0.352674	0.0897976	-3.92743	8.5858e-05	0.00188551	Pc	2200.03	2147.92	2391.41	2438.47	2280.49	3016.98	3125.15	3016.25	2548.95	2926.83	2291.66	0.147649	NO	NEG		NO	NO
ENSRNOG00000016047	18281.7	0.500772	0.127532	3.92663	8.61429e-05	0.00188944	Macf1	22712.1	21273.8	19295.9	20541.1	21286	13015.1	13670.9	14077.6	18662.8	14856.6	21021.8	0.203345	YES	POS		YES	NO
ENSRNOG00000013330	238.32	-1.04268	0.265682	-3.92453	8.6901e-05	0.00190374	Cdhr1	131.445	135.068	174.424	196.031	172.368	187.116	289.128	426.561	432.742	333.887	161.867	0.493685	YES	NEG		NO	YES
ENSRNOG00000011357	94.6713	-0.896011	0.228348	-3.92388	8.71355e-05	0.00190654	Shbg	66.8364	74.6719	63.5752	84.2748	53.2444	89.3531	128.282	169.37	122.434	127.36	68.5206	0.400042	YES	NEG		NO	YES
ENSRNOG00000027240	2461.52	0.912208	0.232593	3.92191	8.78488e-05	0.0019198	Kndc1	2757	2714.54	3383.34	3542.29	3147.74	1041.75	1310.45	2008.39	2248.14	1652.18	3108.98	0.358552	YES	POS		YES	NO
ENSRNOG00000009881	53.6789	0.990019	0.252732	3.91727	8.95589e-05	0.00195241	Fam161a	61.2667	60.3964	74.1711	70.5344	77.6106	53.6119	25.6564	31.3648	28.4976	34.7827	68.7958	0.378176	YES	POS		YES	NO
ENSRNOG00000023803	52.7446	-1.18932	0.303602	-3.91738	8.95176e-05	0.00195241	Cmya5	34.5322	39.5322	34.2328	22.9008	37.0004	54.6631	51.3128	111.868	88.6592	76.6257	33.6397	0.551884	YES	NEG		NO	YES
ENSRNOG00000033581	846.303	1.32403	0.338053	3.91663	8.97971e-05	0.00195522	Tnxb	1376.83	1621.92	1013.94	1039.69	720.154	710.62	486.485	213.281	433.797	461.046	1154.51	0.542	YES	POS		YES	NO
ENSRNOG00000013641	138.69	1.21959	0.311537	3.91476	9.04959e-05	0.00196804	Myo7a	169.319	206.446	184.205	177.71	191.319	145.067	70.0617	42.8652	61.2171	79.8028	185.8	0.454793	YES	POS		YES	NO
ENSRNOG00000011400	1630.7	-0.628363	0.160591	-3.91282	9.12227e-05	0.00198144	Ralyl	1292.17	1217.81	1391.32	1330.99	1329.31	2160.24	2647.54	1646.65	1660.25	2028.67	1312.32	0.293981	YES	NEG		NO	YES
ENSRNOG00000020010	1329.14	-0.317279	0.0811077	-3.91182	9.16015e-05	0.00198725	Kctd13	1292.17	1127.77	1123.16	1282.44	1165.96	1446.47	1457.48	1588.1	1478.71	1492.69	1198.3	0.12835	NO	NEG		NO	NO
ENSRNOG00000006723	28.1251	1.55956	0.399024	3.90844	9.28956e-05	0.00200442	Itga11	35.6461	62.5926	39.1232	29.313	32.4881	6.30728	9.86784	21.9554	15.832	13.4906	39.8326	0.613849	YES	POS		YES	NO
ENSRNOG00000006956	192.796	1.13729	0.290954	3.90884	9.27405e-05	0.00200442	Adamtsl1	269.574	328.337	169.534	229.008	276.149	66.2264	95.7181	130.687	169.93	115.64	254.52	0.459886	YES	POS		YES	NO
ENSRNOG00000014083	4095.03	-0.405829	0.103823	-3.90887	9.27277e-05	0.00200442	Iqsec3	3260.5	3094.49	3843.04	3716.34	3975.28	4629.54	4741.5	4493.53	5101.07	4741.41	3577.93	0.168154	YES	NEG		NO	YES
ENSRNOG00000046864	106.213	-0.710025	0.181672	-3.90829	9.29527e-05	0.00200442	Acot4	85.7734	81.2606	96.993	75.1145	74.9032	114.582	163.806	150.551	112.935	135.469	82.809	0.306366	YES	NEG		NO	YES
ENSRNOG00000051905	24.6467	-2.6126	0.668463	-3.90838	9.29181e-05	0.00200442	Wnt2	4.45576	8.78493	10.5959	8.24428	5.41469	6.30728	22.696	93.0489	62.2726	46.0812	7.49911	1.27744	YES	NEG		NO	YES
ENSRNOG00000021048	3226.26	-0.355791	0.0910583	-3.90729	9.33362e-05	0.00200785	Lmtk3	2994.27	3069.24	2720.69	3021.98	2543.1	3933.64	3539.59	3792	3421.82	3671.77	2869.86	0.147	NO	NEG		NO	NO
ENSRNOG00000025501	10.459	2.14535	0.549042	3.90745	9.32761e-05	0.00200785	Snx31	10.0255	16.4717	19.5616	11.9084	21.6588	6.30728	2.96035	4.18197	1.05547	3.62627	15.9252	0.715512	YES	POS		YES	NO
ENSRNOG00000004476	285.536	0.87757	0.224702	3.90549	9.40343e-05	0.00202044	Wif1	380.968	461.209	285.274	314.198	349.247	258.598	221.04	158.915	140.377	194.733	358.179	0.36488	YES	POS		YES	NO
ENSRNOG00000017237	213.007	0.887844	0.227515	3.90235	9.52614e-05	0.00204052	Lama1	300.764	377.752	208.657	218.015	233.734	147.17	108.546	168.324	154.098	144.535	267.785	0.392888	YES	POS		YES	NO
ENSRNOG00000028743	465.375	-0.639352	0.163843	-3.90223	9.5311e-05	0.00204052	Gal3st3	338.638	336.024	408.349	370.992	409.712	470.943	500.3	742.3	611.115	581.165	372.743	0.291509	YES	NEG		NO	YES
ENSRNOG00000060862	3.18731	4.9011	1.25591	3.90244	9.52281e-05	0.00204052	AABR07036302.2	4.45576	12.0793	4.8904	2.74809	4.51224	0	0	0	0	0	5.73716	1.24593	YES	POS		YES	NO
ENSRNOG00000011592	960.801	0.311192	0.0797887	3.9002	9.61152e-05	0.00205528	Lrp10	1040.42	1138.75	1011.5	1044.27	1023.38	916.658	833.833	852.077	786.323	847.223	1051.66	0.123034	NO	POS		NO	NO
ENSRNOG00000049714	77.767	0.803795	0.206319	3.89588	9.78428e-05	0.00208973	Asap3	110.28	114.204	74.9862	105.344	75.8057	51.5094	53.2863	58.5476	55.9398	54.8208	96.1239	0.330708	YES	POS		YES	NO
ENSRNOG00000014061	32.4987	-1.01128	0.259709	-3.89391	9.86401e-05	0.00210424	Dusp5	27.8485	19.7661	25.2671	18.3206	20.7563	56.7655	35.5242	43.9107	44.3296	45.1325	22.3917	0.413284	YES	NEG		NO	YES
ENSRNOG00000052745	15.054	2.24077	0.575656	3.89255	9.91945e-05	0.00211104	Met	10.0255	15.3736	27.7123	21.9847	40.6102	2.10243	2.96035	6.27296	8.44374	4.94487	23.1413	0.853788	YES	POS		YES	NO
ENSRNOG00000052899	47.5099	-2.01031	0.516436	-3.89265	9.91551e-05	0.00211104	AABR07049886.2	12.2533	8.78493	27.7123	33.8931	18.049	31.5364	48.3524	107.686	139.322	81.7241	20.1385	0.955738	YES	NEG		NO	YES
ENSRNOG00000010516	18.2421	1.82857	0.46984	3.8919	9.94611e-05	0.0021142	Plau	37.874	34.0416	11.4109	21.9847	28.8783	7.35849	7.89427	4.18197	10.5547	7.49735	26.8379	0.696415	YES	POS		YES	NO
ENSRNOG00000012562	27.5467	1.08085	0.277843	3.89016	0.000100179	0.00212567	Grin3b	32.3043	34.0416	42.3835	38.4733	32.4881	13.6658	17.7621	14.6369	22.1648	17.0574	35.9382	0.38777	YES	POS		YES	NO
ENSRNOG00000028624	129.643	0.708186	0.182052	3.89001	0.000100238	0.00212567	Kif26b	160.407	122.989	171.979	165.802	161.538	109.326	91.7709	71.0935	111.88	96.0175	156.543	0.282077	YES	POS		YES	NO
ENSRNOG00000011777	250.27	0.520853	0.133926	3.8891	0.000100616	0.00213116	Spag5	316.359	248.174	267.342	334.351	279.759	189.218	186.502	211.19	219.537	201.612	289.197	0.21363	YES	POS		YES	NO
ENSRNOG00000018729	357.204	0.414552	0.106623	3.88801	0.000101068	0.0021382	Rad9a	395.449	455.718	368.41	399.389	390.76	318.517	279.26	286.465	320.862	301.276	401.945	0.165905	YES	POS		YES	NO
ENSRNOG00000011316	99.1068	0.884881	0.227627	3.88741	0.000101318	0.00214095	Fam167a	137.015	112.008	110.849	105.344	157.026	80.9434	56.2467	48.0927	84.4374	67.43	124.448	0.358863	YES	POS		YES	NO
ENSRNOG00000028765	10.6914	2.18542	0.562264	3.88683	0.000101563	0.00214266	Ttc24	18.937	15.3736	12.226	18.3206	17.1465	2.10243	7.89427	0	4.22187	3.55464	16.4008	0.685652	YES	POS		YES	NO
ENSRNOG00000037462	759.047	0.516029	0.13277	3.88665	0.000101638	0.00214266	Eml6	848.823	815.901	863.971	903.206	948.473	608.652	638.449	477.79	726.161	612.763	876.075	0.206377	YES	POS		YES	NO
ENSRNOG00000003984	293.347	-0.787277	0.202609	-3.88569	0.000102039	0.00214858	Apln	184.914	174.601	269.787	248.244	230.124	311.159	311.824	478.836	430.631	383.112	221.534	0.354178	YES	NEG		NO	YES
ENSRNOG00000016477	320.918	0.511826	0.131741	3.8851	0.000102286	0.00215126	Vangl1	323.043	379.948	370.856	399.389	376.321	290.135	239.789	216.417	292.364	259.676	369.911	0.204558	YES	POS		YES	NO
ENSRNOG00000019306	1013.02	-0.654646	0.168572	-3.88348	0.000102974	0.00216317	Syt12	790.898	650.085	941.403	811.603	840.179	1037.55	1171.31	1647.7	1226.45	1270.75	806.834	0.298328	YES	NEG		NO	YES
ENSRNOG00000033134	1208.2	-1.38266	0.356149	-3.88225	0.000103496	0.00217159	Mef2c	622.693	689.617	747.417	723.664	740.008	793.666	1184.14	3398.9	1973.72	1837.61	704.68	0.765077	YES	NEG		NO	YES
ENSRNOG00000045998	2469.42	-0.295408	0.0760999	-3.88185	0.000103667	0.00217263	Sema6b	2283.58	2235.77	2326.2	2267.18	2101.8	2482.96	2735.37	2923.2	2868.76	2752.57	2242.9	0.121653	NO	NEG		NO	NO
ENSRNOG00000015581	405.231	1.78381	0.459857	3.87905	0.000104865	0.00219073	Dnah6	895.608	717.07	329.287	401.221	616.372	325.876	119.401	54.3656	187.873	171.879	591.912	0.701474	YES	POS		YES	NO
ENSRNOG00000024625	412.02	0.389109	0.100303	3.87933	0.000104745	0.00219073	Proser3	444.462	459.013	472.739	480.916	444.005	374.232	309.85	335.603	387.356	351.76	460.227	0.151161	YES	POS		YES	NO
ENSRNOG00000025823	33.03	1.23504	0.318393	3.87898	0.000104897	0.00219073	Rbm46	45.6716	46.1209	36.678	40.3053	53.2444	7.35849	22.696	19.8644	25.3312	18.8125	44.4041	0.454695	YES	POS		YES	NO
ENSRNOG00000022623	572.329	0.301998	0.0778809	3.87769	0.000105451	0.00219972	Ttll12	590.388	598.474	631.677	647.634	654.275	508.787	495.366	494.518	529.844	507.129	624.49	0.115136	NO	POS		NO	NO
ENSRNOG00000011680	149.438	-1.70122	0.438783	-3.87714	0.000105692	0.00219988	Il16	53.4691	75.77	68.4657	93.4351	82.1228	77.7898	149.991	464.199	279.699	242.92	74.6526	0.916418	YES	NEG		NO	YES
ENSRNOG00000050426	21.8076	2.59196	0.668528	3.87711	0.000105704	0.00219988	Dnah3	44.5576	30.7473	25.2671	29.313	43.3175	4.20485	1.97357	0	16.8875	5.76647	34.6405	0.782822	YES	POS		YES	NO
ENSRNOG00000011199	3224.56	-0.452342	0.11668	-3.87676	0.000105855	0.00220046	Parp6	3199.24	3160.38	2469.65	2489.77	2538.59	3734.96	3874.11	3944.65	3609.7	3790.85	2771.53	0.187821	YES	NEG		NO	YES
ENSRNOG00000016678	23.7076	1.51389	0.390587	3.87593	0.000106218	0.00220545	Angptl2	17.823	38.4341	30.1575	41.2214	38.8053	11.5633	5.9207	11.5004	17.9429	11.7319	33.2883	0.572528	YES	POS		YES	NO
ENSRNOG00000052121	16.2595	1.82365	0.470734	3.87406	0.000107038	0.0022199	AC117065.1	18.937	20.8642	22.0068	35.7252	21.6588	3.15364	2.96035	8.36394	12.6656	6.78589	23.8384	0.64992	YES	POS		YES	NO
ENSRNOG00000059166	168.292	0.532615	0.137537	3.87254	0.000107709	0.00223122	Ldb3	192.712	198.759	202.952	207.939	173.27	121.941	161.833	131.732	123.49	134.749	195.126	0.208571	YES	POS		YES	NO
ENSRNOG00000002697	738.067	-0.334004	0.0862765	-3.87133	0.000108244	0.00223805	Mtmr1	681.732	704.991	656.944	659.542	605.543	769.488	853.568	897.033	813.765	833.464	661.75	0.135409	NO	NEG		NO	NO
ENSRNOG00000028266	249.288	-0.645692	0.166793	-3.87123	0.000108289	0.00223805	Lrrc55	165.977	185.582	199.691	216.183	228.319	275.418	370.044	251.964	350.415	311.96	199.151	0.285394	YES	NEG		NO	YES
ENSRNOG00000017987	15.0224	2.13367	0.551539	3.86858	0.000109471	0.00225987	Ucma	23.3928	39.5322	17.9315	10.9924	22.5612	3.15364	3.94714	3.13648	10.5547	5.19798	22.882	0.807459	YES	POS		YES	NO
ENSRNOG00000059081	104.053	-2.1764	0.562961	-3.86599	0.00011064	0.00228138	AABR07026032.3	47.8994	57.1021	40.7534	33.8931	23.4637	35.7412	109.533	422.379	165.708	183.34	40.6223	1.22798	YES	NEG		NO	YES
ENSRNOG00000032639	78.2588	-1.35099	0.34952	-3.86528	0.000110963	0.00228541	Foxo6	47.8994	21.9623	52.9794	57.7099	50.5371	66.2264	91.7709	146.369	168.875	118.31	46.2176	0.624339	YES	NEG		NO	YES
ENSRNOG00000010822	136.676	-1.16438	0.301395	-3.8633	0.000111868	0.00229784	Dlx6	63.4946	65.887	108.404	95.2672	106.489	124.043	149.004	299.011	218.482	197.635	87.9083	0.56169	YES	NEG		NO	YES
ENSRNOG00000018816	4963.67	-0.723845	0.187348	-3.86365	0.000111707	0.00229784	Cox5a	4408.98	4202.49	3531.69	3520.31	3582.72	7267.03	8238.66	5116.64	4804.49	6356.71	3849.24	0.341656	YES	NEG		NO	YES
ENSRNOG00000043210	7267.05	-0.296165	0.076665	-3.86311	0.000111952	0.00229784	Ppp3r1	6694.78	6609.56	6709.63	6293.13	6687.14	7576.09	8696.53	8675.5	7461.1	8102.3	6598.85	0.124186	NO	NEG		NO	NO
ENSRNOG00000000130	2009.94	-0.452759	0.11722	-3.86247	0.000112245	0.00230121	Dnajb5	1919.32	1951.35	1495.65	1592.06	1678.55	2128.71	2273.55	2560.41	2489.85	2363.13	1727.39	0.190877	YES	NEG		NO	YES
ENSRNOG00000017674	1512.97	-0.235655	0.061036	-3.86092	0.000112959	0.0023132	Ctcf	1385.74	1321.03	1433.7	1400.61	1469.19	1624.12	1710.1	1628.88	1643.36	1651.62	1402.06	0.0921495	NO	NEG		NO	NO
ENSRNOG00000053889	4871.56	0.317329	0.0822198	3.85952	0.000113609	0.00232386	Celsr3	5234.41	5452.15	5040.38	5730.69	5243.22	4189.08	4041.87	4106.7	4805.54	4285.8	5340.17	0.128132	NO	POS		NO	NO
ENSRNOG00000029449	42.4608	0.886866	0.229864	3.85822	0.000114217	0.00233363	Ror1	41.2158	50.5134	54.6095	64.1221	55.9518	31.5364	29.6035	30.3193	24.2757	28.9337	53.2825	0.335962	YES	POS		YES	NO
ENSRNOG00000056407	25.257	1.83859	0.476626	3.85751	0.000114547	0.00233769	Cfap73	49.0134	34.0416	38.3082	20.1527	44.22	17.8706	7.89427	2.09099	13.7211	10.3942	37.1472	0.660041	YES	POS		YES	NO
ENSRNOG00000028910	171.777	1.04081	0.269946	3.85561	0.000115442	0.00235328	RGD1565536	217.218	225.114	234.739	244.58	191.319	60.9703	77.9559	150.551	143.544	108.255	222.594	0.395286	YES	POS		YES	NO
ENSRNOG00000017022	1031.49	-0.456212	0.118336	-3.85524	0.000115617	0.00235416	Cerk	884.469	818.097	940.588	890.382	891.619	977.628	1225.59	1385.28	1269.73	1214.55	885.031	0.199093	YES	NEG		NO	YES
ENSRNOG00000005049	23.2797	-1.85391	0.480984	-3.85441	0.00011601	0.002358	Tbr1	6.68364	4.39247	22.0068	9.16031	10.8294	22.0755	35.5242	38.6832	60.1616	39.1111	10.6145	0.794549	YES	NEG		NO	YES
ENSRNOG00000056454	21.1999	-2.57139	0.66715	-3.85428	0.000116069	0.002358	AC096600.1	5.5697	5.49058	6.52054	8.24428	7.21959	7.35849	12.8282	73.1845	64.3835	39.4387	6.60894	1.28086	YES	NEG		NO	YES
ENSRNOG00000015763	261.205	-1.29504	0.336236	-3.85158	0.000117359	0.00238086	Nat8f3	141.47	182.287	114.109	126.412	229.222	187.116	315.771	548.884	505.569	389.335	158.7	0.62371	YES	NEG		NO	YES
ENSRNOG00000059500	206.58	1.10966	0.288121	3.85137	0.00011746	0.00238086	Cdkn1c	309.675	432.658	184.205	243.664	186.807	145.067	145.057	117.095	94.992	125.553	271.402	0.51921	YES	POS		YES	NO
ENSRNOG00000004668	79.0007	0.674732	0.175217	3.85083	0.000117719	0.0023834	Slc25a35	76.8619	99.9286	101.068	92.5191	102.879	49.407	60.1938	64.8206	63.328	59.4374	94.6514	0.259362	YES	POS		YES	NO
ENSRNOG00000012068	13.3594	2.30707	0.599462	3.84857	0.00011881	0.00240279	LOC685849	24.5067	25.2567	6.52054	18.3206	28.8783	4.20485	0.986784	5.22747	6.3328	4.18798	20.6966	0.807247	YES	POS		YES	NO
ENSRNOG00000016829	203.457	-0.616235	0.160167	-3.84745	0.000119351	0.00240829	Isoc2b	159.293	183.385	144.267	165.802	170.563	248.086	320.705	227.917	211.093	251.95	164.662	0.273394	YES	NEG		NO	YES
ENSRNOG00000017003	2684.75	0.489426	0.127201	3.84767	0.000119244	0.00240829	Plxna1	2886.22	3035.19	2981.52	3220.76	3267.77	2387.3	2168.95	1707.29	2507.79	2192.83	3078.29	0.19621	YES	POS		YES	NO
ENSRNOG00000002626	356.49	1.19993	0.311979	3.84618	0.000119973	0.00241811	Car10	287.397	263.548	676.506	498.321	653.373	228.113	196.37	165.188	239.591	207.316	475.829	0.557913	YES	POS		YES	NO
ENSRNOG00000013887	32.4293	-2.59059	0.673925	-3.84403	0.000121031	0.00243194	Adra2b	12.2533	15.3736	7.33561	7.32824	8.12203	9.46092	27.63	152.642	51.7179	60.3627	10.0826	1.45953	YES	NEG		NO	YES
ENSRNOG00000014132	706.742	-0.547478	0.142431	-3.84381	0.00012114	0.00243194	Mypop	560.312	500.741	586.033	609.16	675.031	695.903	820.018	1004.72	908.757	857.349	586.256	0.24071	YES	NEG		NO	YES
ENSRNOG00000017872	185.803	1.114	0.289794	3.84409	0.000121	0.00243194	LOC688778	223.902	270.137	193.171	272.977	260.808	162.938	100.652	134.869	52.7734	112.808	244.199	0.425095	YES	POS		YES	NO
ENSRNOG00000061845	3034.52	-0.654558	0.170295	-3.84368	0.000121203	0.00243194	Cttnbp2	2481.86	2589.36	2286.26	2640.92	2090.07	2766.79	3528.74	4809.27	4117.38	3805.54	2417.69	0.302673	YES	NEG		NO	YES
ENSRNOG00000057464	685.97	-0.324985	0.0845785	-3.84241	0.000121834	0.00244186	Fmr1	603.756	614.945	587.664	642.137	635.324	716.927	806.203	836.394	730.383	772.477	616.765	0.132379	NO	NEG		NO	NO
ENSRNOG00000009892	135.557	1.12447	0.292753	3.84101	0.000122532	0.0024531	Adamts15	179.344	237.193	166.274	142.901	166.953	138.76	73.022	56.4566	59.1062	81.8362	178.533	0.453646	YES	POS		YES	NO
ENSRNOG00000017917	1179.47	0.667892	0.173954	3.83946	0.000123304	0.00246305	Cdhr2	1487.11	1525.28	1470.38	1486.72	1091.06	1099.57	980.863	684.798	789.489	888.68	1412.11	0.275333	YES	POS		YES	NO
ENSRNOG00000037436	4.23295	4.54213	1.18295	3.83965	0.000123208	0.00246305	Macc1	13.3673	8.78493	4.8904	5.49618	4.51224	0	0	1.04549	0	0.261373	7.41021	1.08959	YES	POS		YES	NO
ENSRNOG00000050052	920.121	-0.297135	0.0774046	-3.83872	0.000123675	0.00246772	Cox19	867.76	889.474	792.245	826.26	802.277	1085.9	1015.4	1043.4	958.364	1025.77	835.603	0.119025	NO	NEG		NO	NO
ENSRNOG00000011226	208.767	-0.552388	0.143956	-3.83719	0.00012445	0.00248041	Timm8a1	177.117	198.759	152.418	184.122	153.416	262.803	291.101	217.463	241.702	253.267	173.166	0.232251	YES	NEG		NO	YES
ENSRNOG00000024061	412.628	-1.8342	0.478055	-3.83679	0.000124651	0.00248165	Rarb	188.256	224.016	189.096	171.298	191.319	165.04	332.546	1247.27	1004.8	687.416	192.797	0.998541	YES	NEG		NO	YES
ENSRNOG00000055858	62.6999	1.79475	0.468056	3.83448	0.000125829	0.00250232	Myb	113.622	81.2606	77.4314	84.2748	101.977	55.7143	23.6828	5.22747	21.1093	26.4335	91.7131	0.611667	YES	POS		YES	NO
ENSRNOG00000061070	85.0667	-0.61769	0.16118	-3.83231	0.000126947	0.00252175	Irf4	70.1783	69.1813	63.5752	81.5267	59.5616	104.07	108.546	112.913	96.0475	105.394	68.8046	0.242608	YES	NEG		NO	YES
ENSRNOG00000004148	2482.85	-0.998328	0.260607	-3.83079	0.000127733	0.00253456	Cdk17	1623.01	1665.84	1769.51	1697.4	1844.6	1812.29	2784.7	4810.31	4337.97	3436.32	1720.07	0.500207	YES	NEG		NO	YES
ENSRNOG00000023683	145.683	-0.771553	0.201748	-3.82434	0.000131123	0.00259893	Nog	114.736	120.793	128.781	109.008	81.2203	197.628	239.789	174.597	144.599	189.153	110.907	0.3411	YES	NEG		NO	YES
ENSRNOG00000032522	242.125	0.816912	0.213684	3.82298	0.000131846	0.00261038	RGD1560784	231.7	216.329	324.397	345.344	379.931	188.167	140.123	157.869	195.261	170.355	299.54	0.357076	YES	POS		YES	NO
ENSRNOG00000056951	10.5692	-2.77585	0.726304	-3.82188	0.000132436	0.00261916	AABR07013140.1	2.22788	6.5887	2.4452	1.83206	1.8049	5.25606	9.86784	35.5468	29.5531	20.0559	2.97975	1.21423	YES	NEG		NO	YES
ENSRNOG00000049223	1828.02	-0.248942	0.065202	-3.81801	0.000134531	0.00265766	Vipas39	1704.33	1755.89	1665.18	1684.58	1625.31	1942.64	1977.52	2164.17	1932.56	2004.22	1687.06	0.100143	NO	NEG		NO	NO
ENSRNOG00000019557	9.10882	-2.15627	0.564932	-3.81686	0.00013516	0.00266713	Asb18	3.34182	3.29435	5.70547	2.74809	2.70734	24.1779	15.7885	6.27296	17.9429	16.0456	3.55942	0.883286	YES	NEG		NO	YES
ENSRNOG00000025274	2697.27	-0.313232	0.0820862	-3.81589	0.000135692	0.00267469	Hexb	2426.16	2347.77	2490.03	2364.27	2545.81	3050.62	3308.69	3065.39	2676.66	3025.34	2434.81	0.131539	NO	NEG		NO	NO
ENSRNOG00000034089	304.218	1.08852	0.285319	3.81509	0.000136131	0.0026804	Ttc21a	482.336	446.933	297.5	333.435	429.565	289.084	183.542	101.413	174.152	187.048	397.954	0.437235	YES	POS		YES	NO
ENSRNOG00000016728	477.408	-1.59555	0.418613	-3.81151	0.000138122	0.00271659	Tiam2	307.448	309.669	182.575	206.107	251.783	250.189	454.907	1179.32	1154.68	759.773	251.516	0.835225	YES	NEG		NO	YES
ENSRNOG00000050413	45.0223	1.09544	0.287559	3.80944	0.000139281	0.00273639	Samd15	46.7855	42.8265	78.2465	68.7023	57.7567	21.0243	24.6696	26.1373	39.0523	27.7209	58.8635	0.44541	YES	POS		YES	NO
ENSRNOG00000020119	1998.54	-0.398074	0.104512	-3.80888	0.000139598	0.00273961	Pcdha4	1651.97	1529.68	1895.03	1768.86	1908.68	2058.27	2278.48	2477.82	2418.08	2308.16	1750.84	0.167747	YES	NEG		NO	YES
ENSRNOG00000061881	48.1641	1.09432	0.287449	3.80701	0.000140656	0.00275736	AC132760.1	80.2037	71.3776	50.5342	52.2137	61.3665	43.0997	31.5771	17.7734	25.3312	29.4454	63.1391	0.434737	YES	POS		YES	NO
ENSRNOG00000028629	3498.27	-0.164089	0.0431406	-3.80358	0.000142622	0.00279284	Akt1	3319.54	3217.48	3323.84	3330.69	3409.45	3707.63	3708.33	3761.68	3705.75	3720.85	3320.2	0.0621016	NO	NEG		NO	NO
ENSRNOG00000012134	32.2953	1.39145	0.366086	3.80088	0.000144186	0.0028186	Scn4a	47.8994	28.551	57.0547	47.6336	41.5126	8.4097	21.7093	11.5004	26.3867	17.0015	44.5303	0.529648	YES	POS		YES	NO
ENSRNOG00000028386	109.885	1.49526	0.39341	3.80076	0.000144253	0.0028186	RGD1564162	178.23	185.582	110.849	163.053	132.66	96.7116	35.5242	19.8644	66.4944	54.6487	154.075	0.55203	YES	POS		YES	NO
ENSRNOG00000051389	4.065	4.50118	1.18459	3.79977	0.000144828	0.00282674	AABR07014424.1	8.91152	6.5887	6.52054	2.74809	10.8294	0	0.986784	0	0	0.246696	7.11965	1.03798	YES	POS		YES	NO
ENSRNOG00000005650	100.752	0.637158	0.167729	3.79873	0.000145439	0.00283388	Pgf	113.622	135.068	132.856	109.924	107.391	86.1995	78.9427	81.5485	61.2171	76.9769	119.772	0.251126	YES	POS		YES	NO
ENSRNOG00000049407	33.4123	-2.51316	0.661599	-3.79861	0.00014551	0.00283388	Shisa8	14.4812	12.0793	13.8561	10.9924	2.70734	11.5633	31.5771	136.96	66.4944	61.6486	10.8233	1.29331	YES	NEG		NO	YES
ENSRNOG00000034078	1560.25	-0.552608	0.145531	-3.79718	0.000146349	0.00284712	Mxi1	1307.77	1216.71	1250.31	1294.35	1391.58	1499.03	1669.64	2327.27	2085.6	1895.38	1292.14	0.254056	YES	NEG		NO	YES
ENSRNOG00000011882	439.99	0.47168	0.124293	3.7949	0.000147703	0.00286723	Gab2	505.729	527.096	498.006	536.794	444.005	298.544	386.819	351.286	411.632	362.07	502.326	0.19044	YES	POS		YES	NO
ENSRNOG00000024712	463.725	0.68752	0.181158	3.79515	0.000147557	0.00286723	Insc	552.514	613.847	555.876	642.137	424.151	264.906	317.745	422.379	379.968	346.249	557.705	0.287174	YES	POS		YES	NO
ENSRNOG00000007591	87.6553	1.04404	0.275338	3.79186	0.000149523	0.00289628	Slc45a3	80.2037	85.6531	144.267	164.886	92.9522	50.4582	59.207	63.7751	47.496	55.2341	113.592	0.470946	YES	POS		YES	NO
ENSRNOG00000013239	1904.44	-0.405014	0.106807	-3.79203	0.00014942	0.00289628	Tle4	1542.81	1418.77	1882.81	1723.97	1752.55	2056.17	2170.93	2253.04	2338.92	2204.76	1664.18	0.168836	YES	NEG		NO	YES
ENSRNOG00000012038	38.7912	-2.2028	0.581193	-3.79014	0.000150562	0.00291326	Htr1d	11.1394	10.9812	21.1917	17.4046	13.5367	13.6658	34.5374	138.005	88.6592	68.7169	14.8507	1.15008	YES	NEG		NO	YES
ENSRNOG00000003703	184.042	-0.51719	0.136532	-3.78805	0.000151832	0.00293466	Mcm6	135.901	152.638	167.904	163.053	151.611	217.601	184.529	248.827	234.314	221.318	154.222	0.218251	YES	NEG		NO	YES
ENSRNOG00000011250	15.6933	2.58606	0.683453	3.78382	0.00015444	0.00298184	Inmt	31.1903	43.9247	4.07534	28.3969	17.1465	2.10243	4.93392	3.13648	6.3328	4.12641	24.9468	0.977199	YES	POS		YES	NO
ENSRNOG00000008428	471.712	-1.69388	0.447884	-3.78196	0.000155599	0.00300099	Drd2	165.977	159.227	342.328	225.344	289.686	261.752	411.489	1213.82	1175.79	765.712	236.512	0.885517	YES	NEG		NO	YES
ENSRNOG00000007743	784.565	0.801199	0.211871	3.78154	0.000155859	0.00300206	Mgst1	1066.04	993.795	909.615	946.26	924.107	682.237	702.59	499.746	336.694	555.317	967.964	0.313237	YES	POS		YES	NO
ENSRNOG00000010805	7.43726	2.30077	0.608485	3.78115	0.000156104	0.00300206	Fabp4	11.1394	14.2755	13.0411	9.16031	9.92693	2.10243	0.986784	3.13648	3.1664	2.34802	11.5086	0.685347	YES	POS		YES	NO
ENSRNOG00000061051	83.0457	0.883166	0.233576	3.78107	0.000156158	0.00300206	AABR07003933.1	72.4061	86.7512	113.294	124.58	123.635	48.3558	53.2863	52.2747	72.8272	56.686	104.133	0.370041	YES	POS		YES	NO
ENSRNOG00000015948	127.87	0.807172	0.21372	3.77677	0.000158876	0.00304859	Slc1a5	134.787	136.166	198.876	180.458	138.977	115.633	96.7048	67.9571	81.271	90.3916	157.853	0.337838	YES	POS		YES	NO
ENSRNOG00000024957	330.023	1.62617	0.430579	3.7767	0.000158919	0.00304859	Dnali1	556.97	573.217	372.486	355.42	500.859	294.34	142.097	40.7742	134.044	152.814	471.79	0.587697	YES	POS		YES	NO
ENSRNOG00000026212	1520.35	0.451309	0.119516	3.77613	0.000159286	0.00305236	Micall1	1795.67	1643.88	1748.32	1942.9	1501.67	1401.27	1344.99	1072.68	1231.73	1262.66	1726.49	0.187569	YES	POS		YES	NO
ENSRNOG00000026675	14.9337	1.54317	0.408751	3.77533	0.000159797	0.00305888	Prr20e	23.3928	20.8642	21.1917	25.6489	14.4392	9.46092	8.88106	3.13648	7.38827	7.21668	21.1073	0.541757	YES	POS		YES	NO
ENSRNOG00000052673	26.4073	1.1373	0.301298	3.77469	0.00016021	0.0030635	AABR07021596.1	36.76	41.7284	26.0822	28.3969	41.5126	18.9218	13.815	16.7279	13.7211	15.7964	34.896	0.432466	YES	POS		YES	NO
ENSRNOG00000059604	92.3309	-0.850993	0.225561	-3.77278	0.000161438	0.0030837	AABR07012274.1	84.6595	88.9474	48.904	54.9618	64.0738	138.76	134.203	100.367	116.101	122.358	68.3093	0.356951	YES	NEG		NO	YES
ENSRNOG00000017525	11.1903	2.12434	0.563446	3.77025	0.000163081	0.00311111	Epha1	11.1394	26.3548	13.8561	21.9847	11.7318	2.10243	1.97357	4.18197	7.38827	3.91156	17.0134	0.764165	YES	POS		YES	NO
ENSRNOG00000021663	1532.62	-0.752184	0.19952	-3.76997	0.000163267	0.00311111	RGD1561849	1286.6	998.188	1321.22	1286.11	983.669	2485.07	2354.47	1606.92	1471.32	1979.44	1175.16	0.353244	YES	NEG		NO	YES
ENSRNOG00000056371	1823.06	-0.275131	0.0729835	-3.76977	0.000163395	0.00311111	Pik3ca	1782.3	1680.12	1637.47	1625.04	1613.58	2123.45	2108.76	1860.98	1975.83	2017.25	1667.7	0.11246	NO	NEG		NO	NO
ENSRNOG00000000952	8.07784	2.27204	0.602868	3.76872	0.000164084	0.00312091	Gsx1	6.68364	14.2755	12.226	13.7405	15.3416	3.15364	0.986784	4.18197	2.11093	2.60833	12.4534	0.71612	YES	POS		YES	NO
ENSRNOG00000004610	144.326	-1.26769	0.336494	-3.76735	0.000164989	0.0031348	Lum	84.6595	163.619	52.9794	74.1985	69.4885	181.86	285.181	153.687	233.258	213.497	88.989	0.558833	YES	NEG		NO	YES
ENSRNOG00000009205	1429.51	-0.900892	0.239204	-3.76621	0.000165743	0.00314579	Lmo4	1139.56	1356.17	857.451	921.527	885.302	1212.05	1875.88	2660.78	1956.84	1926.39	1032	0.429204	YES	NEG		NO	YES
ENSRNOG00000011107	856.648	0.968533	0.257499	3.76131	0.000169029	0.00320474	Pcsk1	968.014	919.124	1152.51	1075.42	1357.28	773.693	628.582	296.92	538.288	559.371	1094.47	0.386255	YES	POS		YES	NO
ENSRNOG00000050006	21.8314	1.29209	0.343591	3.76053	0.000169553	0.00321128	Agtr2	28.9625	16.4717	35.0479	36.6412	30.6832	13.6658	10.8546	12.5459	11.6101	12.1691	29.5613	0.493819	YES	POS		YES	NO
ENSRNOG00000020385	798.65	0.382188	0.101642	3.76014	0.000169816	0.00321285	Fads3	929.026	883.984	894.944	863.817	882.594	780	724.3	599.068	630.114	683.37	890.873	0.152685	YES	POS		YES	NO
ENSRNOG00000031773	119.358	1.13837	0.302824	3.75918	0.00017047	0.00322182	Cngb1	139.243	138.363	147.527	172.214	190.417	100.916	74.9956	29.2738	81.271	71.6142	157.553	0.431974	YES	POS		YES	NO
ENSRNOG00000008725	1224.57	-0.2515	0.0669609	-3.75592	0.000172707	0.00326066	Slc37a3	1148.47	1038.82	1156.58	1131.3	1168.67	1370.78	1379.52	1333	1294	1344.33	1128.77	0.0994746	NO	NEG		NO	NO
ENSRNOG00000008100	391.835	-0.689881	0.183712	-3.75523	0.000173185	0.00326624	Rgs20	267.346	284.412	302.39	351.756	333.003	413.127	411.489	677.48	485.515	496.903	307.781	0.326969	YES	NEG		NO	YES
ENSRNOG00000040266	55.8307	1.35834	0.362277	3.74945	0.00017722	0.00333883	Cdkl4	38.9879	46.1209	116.555	88.855	92.0497	26.2803	29.6035	37.6378	26.3867	29.9771	76.5136	0.608285	YES	POS		YES	NO
ENSRNOG00000000921	4581.33	-0.383218	0.102232	-3.74852	0.000177882	0.00334291	Ubl3	4085.93	3803.88	4217.97	4114.81	3955.43	5453.69	6100.3	4901.27	4598.67	5263.48	4035.6	0.16841	YES	NEG		NO	YES
ENSRNOG00000004049	1095.81	-1.68973	0.450785	-3.74842	0.000177954	0.00334291	Baiap2	478.994	550.156	572.992	514.809	637.128	506.685	862.449	3269.26	2469.79	1777.05	550.816	0.941358	YES	NEG		NO	YES
ENSRNOG00000005116	51.3823	-1.32409	0.353245	-3.74836	0.000177997	0.00334291	LOC108350502	32.3043	39.5322	26.0822	27.4809	28.8783	50.4582	41.4449	122.323	93.9366	77.0406	30.8556	0.658738	YES	NEG		NO	YES
ENSRNOG00000017119	434.303	-0.456531	0.121874	-3.74592	0.000179732	0.00335788	Fam96a	424.411	370.065	336.623	351.756	381.736	555.04	555.559	500.791	432.742	511.033	372.918	0.194437	YES	NEG		NO	YES
ENSRNOG00000021177	6386.64	-0.570967	0.152412	-3.7462	0.000179531	0.00335788	Cox8a	5911.68	5897.98	4336.16	5254.35	4866.9	8605.23	8982.7	7444.96	6179.76	7803.16	5253.42	0.254197	YES	NEG		NO	YES
ENSRNOG00000029644	1061	-0.425053	0.113463	-3.74616	0.00017956	0.00335788	Clec2l	1003.66	907.044	934.882	929.771	829.35	1333.99	1354.85	1229.5	1025.91	1236.06	920.942	0.183812	YES	NEG		NO	YES
ENSRNOG00000039754	157.943	0.548026	0.146299	3.74594	0.000179721	0.00335788	Rab7b	179.344	197.661	176.87	200.611	164.246	131.402	103.612	147.415	120.323	125.688	183.746	0.217449	YES	POS		YES	NO
ENSRNOG00000057499	54.9577	0.813509	0.217137	3.74652	0.000179304	0.00335788	AABR07068587.1	65.7225	56.0039	63.5752	66.8702	87.5375	38.8949	42.4317	31.3648	42.2187	38.7275	67.9419	0.323482	YES	POS		YES	NO
ENSRNOG00000027582	2521.39	-0.239262	0.0638818	-3.74538	0.000180118	0.00335808	Dpysl4	2380.49	2314.83	2249.59	2315.73	2411.34	2601.75	2773.85	2956.65	2688.27	2755.13	2334.39	0.0969768	NO	NEG		NO	NO
ENSRNOG00000052061	217.223	0.998775	0.266655	3.74557	0.000179981	0.00335808	Ppef2	300.764	262.45	290.164	273.893	268.93	209.191	167.753	77.3665	104.491	139.701	279.24	0.381743	YES	POS		YES	NO
ENSRNOG00000042686	266.536	0.419201	0.111963	3.74409	0.000181046	0.00337186	Trim34	289.625	291.001	275.493	332.519	312.247	231.267	230.907	236.281	199.483	224.485	300.177	0.16557	YES	POS		YES	NO
ENSRNOG00000009736	9.90448	3.16761	0.846744	3.74093	0.000183342	0.00341108	A4galt	20.0509	35.1397	4.8904	11.9084	9.92693	4.20485	1.97357	1.04549	0	1.80598	16.3833	1.15166	YES	POS		YES	NO
ENSRNOG00000001205	4998.54	-0.23147	0.0618932	-3.73983	0.000184145	0.00342246	Agpat3	4559.36	4335.36	4978.43	4761.53	4560.97	5320.19	5403.63	5558.89	5508.48	5447.8	4639.13	0.0928256	NO	NEG		NO	NO
ENSRNOG00000053725	1835.32	-0.33036	0.0884183	-3.73633	0.000186724	0.00346679	Usf2	1791.22	1709.77	1660.29	1606.72	1468.28	2045.66	2037.71	2254.08	1944.17	2070.41	1647.26	0.137265	NO	NEG		NO	NO
ENSRNOG00000006876	83.7175	1.06518	0.285144	3.73559	0.000187277	0.00347346	Msx1	124.761	122.989	109.219	94.3512	93.8546	86.1995	46.3789	30.3193	45.3851	52.0707	109.035	0.418373	YES	POS		YES	NO
ENSRNOG00000011791	163.62	0.452985	0.121335	3.73335	0.000188951	0.00350087	Zfand4	170.433	172.404	197.246	202.443	185.904	135.606	131.242	141.142	136.155	136.036	185.686	0.1722	YES	POS		YES	NO
ENSRNOG00000010803	1293.94	0.71173	0.190681	3.73256	0.00018954	0.00350816	Gabra5	1361.24	1424.26	1652.96	1577.4	1807.6	1213.1	1081.52	653.433	873.927	955.494	1564.69	0.290832	YES	POS		YES	NO
ENSRNOG00000021274	14.2132	2.12826	0.570433	3.73096	0.000190753	0.00352696	Fermt1	21.1649	27.4529	10.5959	11.9084	37.0004	5.25606	2.96035	3.13648	8.44374	4.94916	21.6245	0.834	YES	POS		YES	NO
ENSRNOG00000054757	1852.55	0.45314	0.121498	3.7296	0.000191783	0.00354235	Adcy6	2034.06	2289.57	2050.71	2129.77	2019.68	1748.17	1597.6	1210.68	1592.7	1537.29	2104.76	0.183392	YES	POS		YES	NO
ENSRNOG00000004140	249.372	-0.429949	0.115314	-3.7285	0.000192627	0.00354694	Pacrgl	242.839	224.016	193.986	215.267	205.758	278.571	315.771	301.102	267.033	290.619	216.373	0.174034	YES	NEG		NO	YES
ENSRNOG00000005375	201.729	-0.862857	0.231403	-3.72881	0.000192383	0.00354694	RGD1564053	158.18	127.382	163.013	129.16	161.538	166.092	237.815	327.239	345.138	269.071	147.855	0.409887	YES	NEG		NO	YES
ENSRNOG00000015599	28.9471	1.4846	0.398158	3.72868	0.000192489	0.00354694	Mall	36.76	20.8642	55.4246	54.0458	35.1955	21.0243	8.88106	17.7734	10.5547	14.5583	40.458	0.601456	YES	POS		YES	NO
ENSRNOG00000009722	7286.58	-0.457451	0.122708	-3.72797	0.000193031	0.00355075	Chd3	6024.19	5813.43	6867.76	6151.15	6392.94	7285.96	7642.64	9895.59	9505.54	8582.43	6249.89	0.205196	YES	NEG		NO	YES
ENSRNOG00000008054	576.023	0.82452	0.221334	3.72523	0.000195138	0.0035858	Igsf9	855.506	877.395	569.732	680.611	588.396	546.631	401.621	287.511	376.802	403.141	714.328	0.354869	YES	POS		YES	NO
ENSRNOG00000006096	12.6983	2.13403	0.573145	3.72336	0.000196586	0.00360872	Slc26a7	21.1649	35.1397	11.4109	19.2366	9.92693	4.20485	6.90749	4.18197	2.11093	4.35131	19.3758	0.843444	YES	POS		YES	NO
ENSRNOG00000016752	86.339	1.08732	0.292311	3.71972	0.000199444	0.00365743	Crispld2	104.71	173.502	101.883	99.8473	84.8301	40.9973	45.3921	80.503	45.3851	53.0694	112.955	0.481137	YES	POS		YES	NO
ENSRNOG00000010165	87.7283	-1.77166	0.476539	-3.71777	0.000200989	0.00368198	Tnfaip2	30.0764	31.8454	53.7944	47.6336	47.8298	48.3558	77.9559	297.966	154.098	144.594	42.2359	0.995751	YES	NEG		NO	YES
ENSRNOG00000002171	81.8995	0.970077	0.261286	3.7127	0.000205057	0.00374883	Phldb2	92.4571	118.597	97.8081	94.3512	120.026	33.6388	41.4449	57.5021	81.271	53.4642	104.648	0.383238	YES	POS		YES	NO
ENSRNOG00000029330	181.467	0.468237	0.126116	3.71274	0.000205025	0.00374883	Ca5b	190.484	221.82	191.541	233.588	197.636	156.631	157.885	142.187	141.433	149.534	207.014	0.185935	YES	POS		YES	NO
ENSRNOG00000023828	503.372	0.857434	0.231147	3.70947	0.000207691	0.00379312	LOC680875	787.556	612.749	576.253	759.389	407.004	467.79	317.745	306.329	295.531	346.849	628.59	0.378639	YES	POS		YES	NO
ENSRNOG00000009802	452.189	-0.537141	0.144848	-3.7083	0.000208657	0.00380572	Fam124a	405.474	410.696	316.246	371.908	379.931	491.968	452.934	625.205	615.337	546.361	376.851	0.237392	YES	NEG		NO	YES
ENSRNOG00000013024	435.449	-0.715995	0.193089	-3.70812	0.000208806	0.00380572	Csgalnact1	301.878	274.529	349.664	388.397	378.126	430.997	461.815	714.072	619.559	556.611	338.519	0.33362	YES	NEG		NO	YES
ENSRNOG00000050348	454.461	-0.560064	0.15123	-3.7034	0.000212729	0.00387327	LOC684270	407.702	445.835	365.965	351.756	306.832	586.577	641.41	513.337	470.738	553.015	375.618	0.244248	YES	NEG		NO	YES
ENSRNOG00000020746	1479.98	-0.72249	0.195192	-3.70143	0.000214384	0.00389944	Lin7b	1409.13	1435.24	938.957	1122.14	837.472	1745.01	2189.67	2012.57	1629.64	1894.23	1148.59	0.313352	YES	NEG		NO	YES
ENSRNOG00000023213	45.9476	0.841397	0.227361	3.70071	0.000214994	0.00390656	Dmrtb1	50.1273	49.4152	67.6506	68.7023	49.6347	31.5364	35.5242	29.2738	31.664	31.9996	57.106	0.329191	YES	POS		YES	NO
ENSRNOG00000045948	157.914	1.18657	0.320761	3.69923	0.000216256	0.0039255	Arl10	118.078	126.283	287.719	247.328	271.637	77.7898	77.9559	92.0034	122.434	92.5458	210.209	0.542814	YES	POS		YES	NO
ENSRNOG00000000996	4374.46	-0.375775	0.10162	-3.69785	0.000217433	0.00394287	Arpc1a	4319.86	4238.73	3654.76	3587.18	3519.55	4665.28	5219.1	5374.88	4790.77	5012.51	3864.02	0.158836	NO	NEG		NO	NO
ENSRNOG00000011268	5177.69	0.602695	0.163159	3.69392	0.000220823	0.00400029	Chd5	5338	5601.49	6885.69	6610.99	6083.4	3292.4	3471.51	4078.47	5237.23	4019.9	6103.92	0.252508	YES	POS		YES	NO
ENSRNOG00000007250	49.9044	0.892948	0.241757	3.69358	0.000221115	0.00400154	Six4	56.811	63.6908	64.3903	53.1298	75.8057	28.3827	37.4978	24.0463	45.3851	33.828	62.7655	0.349599	YES	POS		YES	NO
ENSRNOG00000055936	135.959	-1.4775	0.400054	-3.69325	0.000221409	0.0040028	Trnp1	51.2413	57.1021	83.1369	79.6947	107.391	103.019	116.441	361.741	263.867	211.267	75.7132	0.77566	YES	NEG		NO	YES
ENSRNOG00000005877	2824.01	-0.300775	0.0814662	-3.69202	0.000222483	0.00401411	Lrpprc	2781.51	2677.21	2543.82	2290.99	2509.71	3229.33	3299.81	3100.93	2982.75	3153.2	2560.65	0.123767	NO	NEG		NO	NO
ENSRNOG00000009032	1167.14	0.549859	0.148932	3.69203	0.000222474	0.00401411	Ttll3	1352.32	1711.96	1155.77	1309.92	1263.43	1076.44	967.048	805.03	862.317	927.709	1358.68	0.241051	YES	POS		YES	NO
ENSRNOG00000029260	4137.69	-1.00347	0.271855	-3.69119	0.00022321	0.00402081	Pitpnm2	2928.55	3043.98	2670.16	3088.86	2570.17	3372.29	4010.29	9018.42	6536.51	5734.38	2860.34	0.530508	YES	NEG		NO	YES
ENSRNOG00000055647	852.763	-0.396721	0.107481	-3.69108	0.000223303	0.00402081	Rbfa	847.709	741.229	710.739	762.137	677.739	1011.27	1090.4	963.945	869.705	983.828	747.91	0.16878	YES	NEG		NO	YES
ENSRNOG00000050091	143.119	1.37408	0.372439	3.6894	0.000224786	0.00404345	Efcab1	199.395	158.129	202.952	211.603	212.075	95.6604	68.0881	21.9554	118.212	75.979	196.831	0.491594	YES	POS		YES	NO
ENSRNOG00000022267	806.723	0.849509	0.23035	3.6879	0.000226109	0.00406315	Rn50_X_0747.1	721.833	776.368	1103.6	1204.58	1221.01	437.305	475.63	575.021	745.16	558.279	1005.48	0.374386	YES	POS		YES	NO
ENSRNOG00000025781	406.24	-0.512599	0.139057	-3.68624	0.000227593	0.00408571	Sec31b	382.082	381.046	290.979	359.084	296.003	485.66	555.559	426.561	479.182	486.741	341.839	0.218821	YES	NEG		NO	YES
ENSRNOG00000032339	176.904	0.57291	0.155447	3.68556	0.0002282	0.00409251	Rasl12	227.244	248.174	182.575	186.87	191.319	139.811	125.322	162.051	128.767	138.988	207.237	0.240885	YES	POS		YES	NO
ENSRNOG00000005600	277.212	1.10829	0.300819	3.68424	0.000229384	0.00410963	Nr4a2	427.753	401.911	356.184	284.886	349.247	242.83	224.987	85.7304	121.379	168.732	363.996	0.43167	YES	POS		YES	NO
ENSRNOG00000015406	132.822	0.919206	0.249606	3.68262	0.00023085	0.00413175	Pgm5	147.04	132.872	164.644	166.718	228.319	60.9703	71.0485	107.686	116.101	88.9515	167.919	0.389155	YES	POS		YES	NO
ENSRNOG00000016962	104.672	-2.09262	0.568722	-3.67952	0.000233677	0.00417817	Neu2	22.2788	39.5322	42.3835	51.2977	57.7567	34.69	88.8106	388.923	216.371	182.199	42.6498	1.16219	YES	NEG		NO	YES
ENSRNOG00000002106	2250.05	-0.52184	0.141853	-3.67873	0.000234399	0.0041869	Usp46	1799.01	1617.53	2077.61	1905.34	2024.19	2111.89	2652.48	3114.52	2947.92	2706.7	1884.74	0.234039	YES	NEG		NO	YES
ENSRNOG00000005479	396.136	-1.26508	0.343983	-3.67774	0.000235308	0.00419895	Slc1a2	206.079	213.035	282.013	198.779	319.467	326.927	356.229	628.341	1034.36	586.464	243.874	0.688519	YES	NEG		NO	YES
ENSRNOG00000008025	318.378	-0.478201	0.130105	-3.67549	0.000237395	0.00423196	Bend5	298.536	287.707	251.856	269.313	249.076	422.588	420.37	336.649	329.306	377.228	271.297	0.206816	YES	NEG		NO	YES
ENSRNOG00000006548	631.482	0.726615	0.197709	3.67517	0.000237687	0.00423295	Mrc2	685.073	1030.03	656.129	800.611	659.69	588.679	440.106	357.559	465.461	462.951	766.307	0.322976	YES	POS		YES	NO
ENSRNOG00000001331	1637.48	-0.308457	0.0840037	-3.67194	0.000240714	0.00428261	Rnf34	1436.98	1404.49	1573.08	1494.05	1493.55	1750.27	2062.38	1729.25	1793.24	1833.78	1480.43	0.130598	NO	NEG		NO	NO
ENSRNOG00000000054	5565.02	-0.303373	0.0826432	-3.67087	0.000241725	0.00429631	Abhd8	4903.57	4813.04	5254.74	5046.41	5184.57	7043.13	6147.67	5795.17	5896.89	6220.71	5040.47	0.130206	NO	NEG		NO	NO
ENSRNOG00000059964	249.628	-0.508549	0.138574	-3.66986	0.000242683	0.00430907	AABR07061825.1	212.763	237.193	178.5	202.443	221.1	310.108	343.401	254.055	287.087	298.663	210.4	0.217059	YES	NEG		NO	YES
ENSRNOG00000025448	1232.18	-0.486193	0.132498	-3.66943	0.000243088	0.00431198	Limd2	1087.21	1161.81	937.327	1042.44	1001.72	1373.94	1365.71	1824.39	1295.06	1464.77	1046.1	0.221257	YES	NEG		NO	YES
ENSRNOG00000016322	2108.04	-0.913695	0.24902	-3.66917	0.000243338	0.00431215	Camk2n1	1439.21	1306.76	1681.48	1576.49	1563.04	1958.41	2165	4616.9	2665.05	2851.34	1513.4	0.488432	YES	NEG		NO	YES
ENSRNOG00000017191	360.017	0.554655	0.151215	3.66798	0.000244474	0.004328	Trim30c	431.095	491.956	331.732	428.702	415.126	327.978	302.943	244.645	265.978	285.386	419.722	0.235389	YES	POS		YES	NO
ENSRNOG00000014909	1926.72	-0.745397	0.203241	-3.66755	0.000244888	0.00433076	Sh2d5	1411.36	1500.03	1392.95	1562.75	1539.58	1715.58	1943.96	3261.94	3012.3	2483.45	1481.33	0.367968	YES	NEG		NO	YES
ENSRNOG00000046001	456.232	1.26814	0.345795	3.66731	0.000245114	0.00433076	AABR07030823.1	774.189	694.01	502.897	512.977	598.323	435.202	220.053	102.458	265.978	255.923	616.479	0.490605	YES	POS		YES	NO
ENSRNOG00000056092	2.35415	4.47291	1.22014	3.6659	0.000246472	0.00435045	Hephl1	4.45576	4.39247	3.26027	3.66412	5.41469	0	0	0	0	0	4.23746	0.980728	YES	POS		YES	NO
ENSRNOG00000000373	16.5826	1.48672	0.405636	3.66515	0.000247193	0.00435887	Ctnna3	18.937	23.0604	30.1575	25.6489	18.049	7.35849	3.94714	8.36394	13.7211	8.34766	23.1705	0.537944	YES	POS		YES	NO
ENSRNOG00000005781	33.5712	1.29489	0.353403	3.66405	0.000248256	0.00437331	Wnt16	37.874	42.8265	42.3835	63.2061	41.5126	21.0243	21.7093	6.27296	25.3312	18.5844	45.5606	0.497811	YES	POS		YES	NO
ENSRNOG00000010208	149.883	1.49912	0.409265	3.66296	0.000249317	0.00438768	Timp1	233.928	375.556	96.993	154.809	190.417	115.633	81.9031	58.5476	41.1632	74.3118	210.34	0.70139	YES	POS		YES	NO
ENSRNOG00000013304	190.576	0.918422	0.250775	3.66233	0.000249929	0.00439414	Arg1	257.32	208.642	266.527	228.092	244.563	180.809	153.938	101.413	73.8827	127.511	241.029	0.361055	YES	POS		YES	NO
ENSRNOG00000009005	61.9297	1.82327	0.498528	3.65731	0.000254879	0.00447677	Slco2a1	69.0643	209.74	50.5342	58.626	66.7812	42.0485	22.696	12.5459	25.3312	25.6554	90.9492	0.951459	YES	POS		YES	NO
ENSRNOG00000024651	510.751	0.842247	0.230527	3.65357	0.000258618	0.00453353	Greb1	652.769	724.757	577.068	640.305	583.884	461.482	409.515	195.507	351.471	354.494	635.757	0.331923	YES	POS		YES	NO
ENSRNOG00000054508	603.666	-1.3436	0.36775	-3.65358	0.000258608	0.00453353	Foxp2	376.512	326.141	370.856	370.076	349.247	305.903	700.617	1522.24	1111.41	910.041	358.566	0.717723	YES	NEG		NO	YES
ENSRNOG00000028236	654.92	-0.353603	0.0968024	-3.65283	0.000259361	0.00454212	RGD1309104	626.035	523.802	639.828	534.046	590.201	757.924	702.59	776.801	743.049	745.091	582.782	0.145415	NO	NEG		NO	NO
ENSRNOG00000010694	551.742	0.682921	0.186976	3.65246	0.00025974	0.0045443	Tpbg	695.099	750.014	607.225	587.176	675.031	535.067	404.582	431.789	279.699	412.784	662.909	0.279115	YES	POS		YES	NO
ENSRNOG00000008296	1121.71	-0.511664	0.140129	-3.65139	0.000260827	0.00455886	Tpgs1	1021.48	1117.88	827.293	889.466	861.838	1514.8	1451.56	1291.18	1119.85	1344.35	943.593	0.225149	YES	NEG		NO	YES
ENSRNOG00000012721	120.717	0.629085	0.172405	3.64889	0.000263378	0.00459896	Ednra	161.521	155.933	132.856	113.588	152.514	98.814	79.9295	83.6394	107.658	92.5102	143.282	0.258713	YES	POS		YES	NO
ENSRNOG00000032136	284.785	-0.714255	0.195773	-3.64839	0.000263888	0.00460338	Cdc42ep3	246.181	220.721	222.513	209.771	209.368	248.086	315.771	458.971	431.686	363.629	221.711	0.340025	YES	NEG		NO	YES
ENSRNOG00000060266	1566.49	-0.304654	0.0835316	-3.64717	0.000265141	0.00462073	Exoc2	1542.81	1339.7	1429.63	1374.05	1406.01	1821.75	1892.65	1679.06	1612.75	1751.55	1418.44	0.127647	NO	NEG		NO	NO
ENSRNOG00000021831	33.1055	0.93718	0.257126	3.64482	0.000267577	0.00465865	Kcnrg	41.2158	31.8454	44.8287	47.6336	44.22	25.2291	16.7753	25.0918	21.1093	22.0514	41.9487	0.350355	YES	POS		YES	NO
ENSRNOG00000001785	580.368	-0.467308	0.128251	-3.6437	0.000268743	0.00467441	Etv5	456.716	395.322	556.691	547.786	521.615	670.674	636.476	723.481	714.551	686.296	495.626	0.196831	YES	NEG		NO	YES
ENSRNOG00000005039	784.131	0.582599	0.159927	3.64289	0.000269591	0.00467606	Tfpi	961.331	1149.73	819.143	874.809	795.959	675.93	708.511	503.928	567.841	614.052	920.194	0.254009	YES	POS		YES	NO
ENSRNOG00000007561	35.8572	1.48477	0.407576	3.64294	0.000269546	0.00467606	Glb1l2	59.0388	58.2002	30.1575	52.2137	51.4396	17.8706	14.8018	6.27296	32.7195	17.9162	50.21	0.560494	YES	POS		YES	NO
ENSRNOG00000013364	139.652	0.520625	0.14292	3.64278	0.00026971	0.00467606	Hey2	150.382	170.208	177.685	155.725	152.514	97.7628	102.626	129.641	120.323	112.588	161.303	0.204401	YES	POS		YES	NO
ENSRNOG00000020539	113.431	0.815742	0.223944	3.64261	0.000269883	0.00467606	Muc1	144.812	200.955	123.075	117.252	116.416	97.7628	80.9163	72.139	67.5499	79.592	140.502	0.367142	YES	POS		YES	NO
ENSRNOG00000010100	266.823	-0.602133	0.165343	-3.64173	0.000270816	0.00468769	Tyw5	267.346	226.212	198.061	222.595	171.465	265.957	334.52	369.059	346.193	328.932	217.136	0.260877	YES	NEG		NO	YES
ENSRNOG00000001277	425.796	0.418628	0.115023	3.63953	0.000273138	0.00472331	Mafk	446.69	412.892	513.492	533.13	490.029	381.59	379.912	333.512	340.916	358.983	479.247	0.173619	YES	POS		YES	NO
ENSRNOG00000030212	23.5791	1.51368	0.415966	3.63896	0.000273743	0.00472921	Cerkl	35.6461	37.336	30.1575	33.8931	28.8783	18.9218	15.7885	2.09099	9.4992	11.5751	33.1822	0.531183	YES	POS		YES	NO
ENSRNOG00000025130	1211.23	-0.753246	0.207251	-3.63447	0.000278556	0.0048077	Ltk	1127.31	1088.23	1004.98	784.122	638.031	1218.36	1585.76	1908.02	1546.26	1564.6	928.534	0.334572	YES	NEG		NO	YES
ENSRNOG00000017933	9.38666	2.08172	0.57367	3.62877	0.000284774	0.00490557	Ccdc3	10.0255	13.1774	11.4109	18.3206	18.049	2.10243	2.96035	1.04549	7.38827	3.37414	14.1967	0.696204	YES	POS		YES	NO
ENSRNOG00000045742	57.238	0.942441	0.259699	3.62898	0.000284547	0.00490557	Cyb5d1	77.9758	60.3964	73.3561	69.6183	82.1228	25.2291	26.6432	49.1382	50.6624	37.9182	72.6939	0.367606	YES	POS		YES	NO
ENSRNOG00000011503	300.639	-0.589984	0.162609	-3.62824	0.000285357	0.00491089	Shb	226.13	215.231	253.486	260.153	271.637	289.084	328.599	424.47	436.963	369.779	245.327	0.269158	YES	NEG		NO	YES
ENSRNOG00000054963	232.511	0.552035	0.152233	3.62625	0.000287564	0.00494411	Rhbdd1	252.864	211.936	267.342	316.947	304.125	193.423	200.317	168.324	177.318	184.846	270.643	0.235761	YES	POS		YES	NO
ENSRNOG00000014590	28.4665	1.6679	0.460066	3.62534	0.00028858	0.00495206	Stk33	45.6716	36.2378	37.4931	33.8931	51.4396	25.2291	16.7753	4.18197	5.27734	12.8659	40.947	0.591709	YES	POS		YES	NO
ENSRNOG00000048978	228.85	0.55341	0.152642	3.62554	0.00028836	0.00495206	Nphp3	256.206	282.216	264.897	285.802	243.661	195.526	154.925	150.551	225.87	181.718	266.556	0.22427	YES	POS		YES	NO
ENSRNOG00000002579	1259.73	0.595465	0.164325	3.6237	0.000290414	0.00497876	Parm1	1203.06	1128.86	1690.45	1557.25	1831.97	976.577	983.824	962.899	1002.69	981.498	1482.32	0.270993	YES	POS		YES	NO
ENSRNOG00000009550	1868.35	0.390399	0.10777	3.62251	0.000291757	0.004997	Sqle	1938.26	1918.41	2230.02	2084.89	2269.66	1694.56	1773.25	1392.6	1513.54	1593.49	2088.25	0.162522	YES	POS		YES	NO
ENSRNOG00000014893	229.056	1.64076	0.453089	3.62127	0.000293157	0.00501597	Wdr63	336.41	377.752	290.979	255.573	379.931	200.782	110.52	21.9554	87.6038	105.215	328.129	0.574816	YES	POS		YES	NO
ENSRNOG00000019005	682.284	0.508388	0.140403	3.62093	0.000293547	0.00501597	Pde8a	795.354	634.711	947.108	847.328	704.812	521.402	552.599	610.568	526.678	552.812	785.863	0.222873	YES	POS		YES	NO
ENSRNOG00000054375	158.671	1.28882	0.355951	3.62079	0.000293705	0.00501597	Nhlh2	223.902	232.801	226.589	182.29	210.27	159.784	96.7048	36.5923	59.1062	88.0469	215.17	0.479149	YES	POS		YES	NO
ENSRNOG00000005464	1475.41	-0.316924	0.08754	-3.62034	0.00029422	0.00501997	Lgalsl	1206.4	1337.51	1340.79	1326.41	1438.5	1528.46	1631.15	1644.56	1824.9	1657.27	1329.92	0.133614	NO	NEG		NO	NO
ENSRNOG00000001439	1572.99	-0.435997	0.12047	-3.61912	0.000295604	0.00502192	Srrm3	1523.87	1558.23	1207.93	1344.73	1165.96	1889.03	1677.53	1938.34	1851.29	1839.05	1360.14	0.18472	YES	NEG		NO	YES
ENSRNOG00000013658	9019.19	-0.512241	0.141522	-3.61951	0.000295159	0.00502192	Nefl	6703.69	6486.57	8981.23	7953.89	7786.32	9278	11674.6	12388	9920.34	10815.3	7582.34	0.227602	YES	NEG		NO	YES
ENSRNOG00000014871	262.475	-1.16143	0.320875	-3.61958	0.00029508	0.00502192	Zic4	160.407	192.17	202.137	168.55	123.635	499.326	484.511	154.733	376.802	378.843	169.38	0.566985	YES	NEG		NO	YES
ENSRNOG00000018865	60.2629	0.840508	0.232244	3.61908	0.000295653	0.00502192	Adamts12	64.6085	82.3587	76.6163	97.0992	54.1469	43.0997	40.4582	48.0927	35.8859	41.8841	74.966	0.351914	YES	POS		YES	NO
ENSRNOG00000022084	64.6817	2.05674	0.568315	3.61901	0.000295737	0.00502192	Sox14	91.3431	120.793	70.9109	87.9389	117.318	50.4582	28.6167	2.09099	12.6656	23.4579	97.6608	0.676905	YES	POS		YES	NO
ENSRNOG00000033262	334.418	-0.429166	0.118619	-3.618	0.000296886	0.00503188	Reep6	262.89	284.412	288.534	330.687	281.564	381.59	347.348	445.38	387.356	390.419	289.617	0.183229	YES	NEG		NO	YES
ENSRNOG00000033280	8612.43	0.699129	0.19323	3.61812	0.000296753	0.00503188	Pam	9560.95	9338.38	10726.3	9983.82	12315.7	8289.86	7067.35	4318.93	5910.62	6396.69	10385	0.28945	YES	POS		YES	NO
ENSRNOG00000011989	7000.3	0.785067	0.217043	3.6171	0.000297926	0.00504474	Vat1l	6626.83	5859.55	10194.9	8836.03	11508.9	5536.74	5186.54	4100.42	5152.79	4994.12	8605.24	0.366288	YES	POS		YES	NO
ENSRNOG00000025079	602.249	-0.401884	0.111146	-3.61583	0.000299388	0.0050647	Fam126b	554.742	539.175	507.787	493.74	540.567	731.644	788.441	585.476	678.665	696.057	527.202	0.174414	YES	NEG		NO	YES
ENSRNOG00000020229	261.885	0.556013	0.153803	3.61509	0.000300242	0.00507434	Homer3	338.638	328.337	249.411	350.84	259.905	197.628	195.383	236.281	200.539	207.458	305.426	0.239035	YES	POS		YES	NO
ENSRNOG00000032332	2.61103	4.64802	1.28602	3.61427	0.000301191	0.00508557	Krt4	2.22788	2.19623	8.15067	6.41221	4.51224	0	0	0	0	0	4.69985	1.1831	YES	POS		YES	NO
ENSRNOG00000000802	135.799	0.704145	0.194901	3.61284	0.000302864	0.00510486	Tbc1d32	140.357	189.974	146.712	166.718	175.977	71.4825	98.6784	101.413	130.878	100.613	163.948	0.28952	YES	POS		YES	NO
ENSRNOG00000007354	13.2439	1.67259	0.462961	3.6128	0.000302903	0.00510486	Trpa1	18.937	20.8642	15.4863	16.4886	23.4637	6.30728	3.94714	2.09099	11.6101	5.98888	19.0479	0.580027	YES	POS		YES	NO
ENSRNOG00000017854	1700.49	0.719732	0.199276	3.61174	0.000304152	0.00512108	Ucp2	1903.72	2534.45	1579.6	2138.93	2144.22	1733.45	1060.79	1086.27	1123.02	1250.88	2060.19	0.31267	YES	POS		YES	NO
ENSRNOG00000016913	402.087	0.599984	0.166224	3.60948	0.000306812	0.00516102	Stk36	514.641	528.194	423.02	484.58	418.736	346.9	313.797	224.781	364.136	312.404	473.834	0.248407	YES	POS		YES	NO
ENSRNOG00000051346	442.639	-0.513547	0.142342	-3.60785	0.000308751	0.00518875	Rn50_X_0635.3	376.512	407.401	356.184	333.435	387.15	498.275	646.344	549.929	428.52	530.767	372.137	0.23204	YES	NEG		NO	YES
ENSRNOG00000054598	2.39882	-4.29123	1.1901	-3.60578	0.000311218	0.00522531	7SK	0	0	0	0.916031	0	3.15364	4.93392	8.36394	4.22187	5.16834	0.183206	1.24294	YES	NEG		NO	YES
ENSRNOG00000011992	85.8094	-0.945788	0.262537	-3.60249	0.000315187	0.005287	Slc18a1	66.8364	60.3964	42.3835	75.1145	59.5616	122.992	100.652	165.188	79.16	116.998	60.8585	0.444582	YES	NEG		NO	YES
ENSRNOG00000009946	1496.56	0.569086	0.158105	3.59943	0.000318919	0.00534458	Ldlr	1472.63	1402.29	2172.15	1787.18	1915	1332.94	1206.84	1060.13	1119.85	1179.94	1749.85	0.255376	YES	POS		YES	NO
ENSRNOG00000018708	4504.23	-0.347757	0.0967246	-3.59533	0.000323981	0.00542434	Ppp1ca	3936.67	3776.42	4132.39	4135.88	4105.24	4893.4	4840.18	6010.54	4707.38	5112.87	4017.32	0.154206	NO	NEG		NO	NO
ENSRNOG00000010918	130.461	-0.756948	0.210555	-3.59502	0.000324371	0.00542579	Cebpa	115.85	77.9663	88.8423	116.336	100.172	133.504	137.163	213.281	191.04	168.747	99.8332	0.347066	YES	NEG		NO	YES
ENSRNOG00000021005	548.112	-0.420544	0.117023	-3.59368	0.000326036	0.00544854	Mrpl16	520.21	448.032	482.52	467.176	464.761	696.954	703.577	624.159	525.623	637.578	476.54	0.183816	YES	NEG		NO	YES
ENSRNOG00000009792	69.8497	0.82067	0.22843	3.59266	0.000327322	0.00546493	Zbbx	76.8619	102.125	85.5821	71.4504	96.562	69.38	39.4714	40.7742	46.4406	49.0165	86.5162	0.334639	YES	POS		YES	NO
ENSRNOG00000017857	1468.42	0.409855	0.114103	3.59197	0.000328194	0.00547254	LOC108348250	1658.66	1675.73	1629.32	1636.03	1648.77	1418.09	1103.22	1056.99	1388.99	1241.82	1649.7	0.166316	YES	POS		YES	NO
ENSRNOG00000032539	443.627	1.1258	0.313434	3.59181	0.000328389	0.00547254	Spag8	717.378	818.097	399.383	469.924	517.103	441.509	216.106	173.552	239.591	267.69	584.377	0.497419	YES	POS		YES	NO
ENSRNOG00000014021	123.563	-0.569676	0.158664	-3.59046	0.0003301	0.00549593	Matn4	98.0268	104.321	116.555	98.9313	90.2448	165.04	145.057	171.461	122.434	150.998	101.616	0.243903	YES	NEG		NO	YES
ENSRNOG00000015941	179.175	0.53255	0.148359	3.5896	0.000331186	0.00550774	Fkbp10	214.991	254.763	170.349	205.191	194.026	140.863	136.176	149.506	146.71	143.314	207.864	0.226901	YES	POS		YES	NO
ENSRNOG00000022946	87.6579	0.859323	0.239405	3.58941	0.000331424	0.00550774	Slc22a3	86.8874	121.891	103.514	98.9313	136.27	69.38	66.1145	70.048	35.8859	60.3571	109.499	0.353986	YES	POS		YES	NO
ENSRNOG00000006705	1103.45	-0.437115	0.121814	-3.58839	0.000332727	0.00552425	Mkks	1033.74	1012.46	907.17	894.046	921.4	1361.32	1520.63	1172	1108.24	1290.55	953.763	0.195926	YES	NEG		NO	YES
ENSRNOG00000038819	75.9881	0.87273	0.243354	3.58626	0.00033545	0.0055643	RGD1564308	111.394	105.419	73.3561	84.2748	101.977	70.4313	58.2203	35.5468	43.2742	51.8681	95.2842	0.358082	YES	POS		YES	NO
ENSRNOG00000011821	118.266	1.03997	0.290041	3.58558	0.00033633	0.00557107	S100a4	213.877	202.053	101.883	127.328	121.831	84.097	95.7181	63.7751	53.8288	74.3547	153.394	0.475716	YES	POS		YES	NO
ENSRNOG00000053766	156.184	0.542282	0.151245	3.58546	0.00033648	0.00557107	Ramp3	170.433	198.759	198.061	181.374	158.831	131.402	145.057	101.413	120.323	124.549	181.492	0.21988	YES	POS		YES	NO
ENSRNOG00000024507	161.441	1.20436	0.335966	3.58478	0.000337364	0.00558053	AABR07057678.1	134.787	115.302	296.684	220.763	310.442	85.1482	68.0881	99.3218	122.434	93.7481	215.596	0.565873	YES	POS		YES	NO
ENSRNOG00000012865	117.758	0.568684	0.158672	3.58402	0.000338344	0.00559157	Parp3	145.926	160.325	125.52	126.412	130.855	111.429	82.8899	89.9124	86.5483	92.6948	137.808	0.230956	YES	POS		YES	NO
ENSRNOG00000019208	64.3017	0.81448	0.227644	3.57787	0.000346412	0.00571964	P2rx5	84.6595	70.2795	92.9177	77.8626	72.1959	44.1509	64.141	33.4558	39.0523	45.2	79.583	0.325767	YES	POS		YES	NO
ENSRNOG00000020704	136.315	0.575348	0.160853	3.57686	0.000347748	0.0057364	Tkfc	155.952	182.287	158.938	178.626	122.733	117.736	103.612	102.458	104.491	107.074	159.707	0.239955	YES	POS		YES	NO
ENSRNOG00000014385	28.6339	1.80274	0.504131	3.57594	0.000348972	0.005746	Wnt2b	40.1019	29.6491	45.6438	31.145	63.1714	17.8706	21.7093	3.13648	5.27734	11.9984	41.9422	0.674089	YES	POS		YES	NO
ENSRNOG00000015075	195.157	-0.968894	0.270931	-3.57616	0.000348675	0.005746	Stc1	109.166	146.05	119	159.389	150.709	170.296	192.423	320.966	388.412	268.024	136.863	0.488342	YES	NEG		NO	YES
ENSRNOG00000006857	90.5888	0.642991	0.17985	3.57514	0.000350035	0.0057582	Ndnf	106.938	116.4	124.705	99.8473	91.1473	68.3288	64.141	84.6849	59.1062	69.0652	107.808	0.259018	YES	POS		YES	NO
ENSRNOG00000020029	339.728	-0.742989	0.207839	-3.57483	0.00035045	0.00575974	Mcrip2	316.359	347.005	214.363	228.092	203.051	448.868	531.877	378.468	389.467	437.17	261.774	0.329535	YES	NEG		NO	YES
ENSRNOG00000020713	894	0.395122	0.110636	3.57136	0.000355133	0.00583135	Osbpl5	1021.48	1060.78	984.601	1032.37	904.253	774.744	844.687	630.432	792.656	760.63	1000.7	0.162057	YES	POS		YES	NO
ENSRNOG00000013496	3.1147	4.86946	1.36364	3.57093	0.000355723	0.00583568	Crisp3	4.45576	10.9812	1.63013	9.16031	1.8049	0	0	0	0	0	5.60645	1.35718	YES	POS		YES	NO
ENSRNOG00000028941	266.129	-0.455337	0.127522	-3.57065	0.000356094	0.00583641	Zbed3	219.446	248.174	246.965	234.504	193.124	275.418	300.969	331.421	345.138	313.236	228.443	0.192539	YES	NEG		NO	YES
ENSRNOG00000011631	20.4771	-1.40658	0.394114	-3.56897	0.000358392	0.00586871	Fst	17.823	7.68682	5.70547	11.9084	16.2441	19.973	33.5507	38.6832	32.7195	31.2316	11.8736	0.581087	YES	NEG		NO	YES
ENSRNOG00000048741	6.05509	2.92477	0.820871	3.563	0.000366638	0.00599826	LOC690288	15.5952	5.49058	7.33561	8.24428	12.6343	3.15364	0.986784	0	1.05547	1.29897	9.85998	0.898546	YES	POS		YES	NO
ENSRNOG00000005277	105.867	-1.78012	0.499936	-3.56069	0.000369885	0.00604584	Ptprv	46.7855	82.3587	32.6027	53.1298	39.7077	47.3046	108.546	347.104	195.261	174.554	50.9169	0.980461	YES	NEG		NO	YES
ENSRNOG00000011720	307.559	0.674498	0.189479	3.55976	0.000371198	0.00606178	L3mbtl3	352.005	330.533	394.493	379.237	387.15	157.682	215.119	241.509	310.307	231.154	368.684	0.274237	YES	POS		YES	NO
ENSRNOG00000018780	30.8352	-3.34296	0.939575	-3.55795	0.000373759	0.00609802	Sh3rf2	4.45576	18.668	4.8904	0.916031	1.8049	5.25606	14.8018	131.732	94.992	61.6955	6.14701	1.55795	YES	NEG		NO	YES
ENSRNOG00000004865	18.1479	1.18574	0.333351	3.55703	0.000375076	0.00611394	Pkd1l1	26.7346	26.3548	26.8972	19.2366	21.6588	9.46092	9.86784	10.4549	12.6656	10.6123	24.1764	0.419834	YES	POS		YES	NO
ENSRNOG00000037891	21.134	1.97648	0.555911	3.55539	0.000377412	0.00614643	AABR07065353.1	33.4182	52.7096	21.1917	21.9847	28.8783	16.8194	8.88106	1.04549	5.27734	8.00582	31.6365	0.754177	YES	POS		YES	NO
ENSRNOG00000006255	355.726	0.60045	0.168918	3.55468	0.000378433	0.00615186	Nipal4	380.968	363.477	509.417	485.496	355.565	234.42	254.59	315.739	301.864	276.653	418.984	0.264088	YES	POS		YES	NO
ENSRNOG00000055687	152.06	0.525532	0.147841	3.55472	0.000378383	0.00615186	AABR07035273.1	181.572	174.601	174.424	161.221	187.709	104.07	105.586	146.369	132.989	122.253	175.906	0.209167	YES	POS		YES	NO
ENSRNOG00000008622	87.7647	1.28315	0.361241	3.55206	0.000382221	0.0062078	Creb5	100.255	87.8493	167.904	110.84	127.245	26.2803	27.63	63.7751	78.1046	48.9475	118.819	0.521129	YES	POS		YES	NO
ENSRNOG00000005148	40.5683	-1.58164	0.445342	-3.55152	0.000383006	0.0062149	Scrt2	20.0509	15.3736	30.9726	10.9924	29.7808	35.7412	37.4978	110.822	73.8827	64.486	21.4341	0.790002	YES	NEG		NO	YES
ENSRNOG00000001388	45.0322	-0.902525	0.254308	-3.54895	0.000386778	0.00627042	Sds	37.874	27.4529	22.8219	39.3893	35.1955	53.6119	65.1278	76.321	47.496	60.6392	32.5467	0.388188	YES	NEG		NO	YES
ENSRNOG00000057989	13.6573	2.05528	0.579186	3.54857	0.000387331	0.00627371	Zp2	26.7346	34.0416	10.5959	14.6565	17.1465	2.10243	3.94714	3.13648	10.5547	4.93518	20.635	0.800923	YES	POS		YES	NO
ENSRNOG00000007575	401.238	-1.27375	0.359065	-3.5474	0.000389049	0.00629584	Plppr1	200.509	170.208	271.417	274.809	313.15	293.288	356.229	936.762	794.767	595.262	246.019	0.676596	YES	NEG		NO	YES
ENSRNOG00000008415	451.405	-0.951755	0.268344	-3.54677	0.000389986	0.0063053	Nab2	307.448	368.967	259.191	287.634	371.809	400.512	439.119	950.353	677.61	616.899	319.01	0.495656	YES	NEG		NO	YES
ENSRNOG00000000177	241.085	0.461769	0.130217	3.54614	0.000390915	0.00631461	Plpp2	240.611	264.646	301.575	313.282	251.783	186.065	221.04	196.553	194.206	199.466	274.38	0.192058	YES	POS		YES	NO
ENSRNOG00000003745	30.405	1.61916	0.456736	3.54508	0.0003925	0.00632879	Atf3	72.4061	56.0039	26.0822	30.229	32.4881	18.9218	4.93392	14.6369	17.9429	14.1089	43.4419	0.700303	YES	POS		YES	NO
ENSRNOG00000021128	489.354	-0.735944	0.207583	-3.5453	0.000392164	0.00632879	Kcnj11	345.322	315.159	478.444	381.985	366.394	450.97	547.665	834.303	683.943	629.22	377.461	0.353639	YES	NEG		NO	YES
ENSRNOG00000031448	346.4	1.19033	0.335957	3.54311	0.000395438	0.00637043	Stpg1	517.982	584.198	399.383	378.321	428.663	354.259	201.304	92.0034	161.486	202.263	461.709	0.475022	YES	POS		YES	NO
ENSRNOG00000004666	282.975	0.514354	0.145191	3.54261	0.000396195	0.00637355	Prr5l	331.954	317.356	351.294	362.748	268.93	188.167	220.053	258.237	248.035	228.623	326.456	0.214922	YES	POS		YES	NO
ENSRNOG00000009837	862.88	-0.565422	0.159621	-3.54228	0.000396682	0.00637355	LOC679811	780.872	814.802	594.184	673.282	693.983	892.48	878.238	1222.18	1215.9	1052.2	711.425	0.259315	YES	NEG		NO	YES
ENSRNOG00000046426	48.2565	1.33034	0.375563	3.54226	0.000396714	0.00637355	Ankrd66	70.1783	70.2795	70.9109	50.3817	67.6836	48.3558	20.7225	9.40944	26.3867	26.2186	65.8868	0.497248	YES	POS		YES	NO
ENSRNOG00000059897	14.511	-1.84264	0.520221	-3.54203	0.000397056	0.00637355	Gjb5	4.45576	3.29435	5.70547	9.16031	10.8294	8.4097	24.6696	32.4103	31.664	24.2884	6.68905	0.808696	YES	NEG		NO	YES
ENSRNOG00000011704	1254.81	-0.586163	0.165572	-3.54023	0.000399785	0.0064116	Fbxo34	1061.59	1022.35	1043.29	993.893	1009.84	1160.54	1318.34	2003.16	1680.3	1540.59	1026.19	0.284312	YES	NEG		NO	YES
ENSRNOG00000017286	654.591	-0.577738	0.163295	-3.53801	0.00040316	0.00645443	Ephx2	568.11	465.601	583.588	550.534	517.103	981.833	914.749	667.025	642.779	801.596	536.987	0.271689	YES	NEG		NO	YES
ENSRNOG00000034177	57.7888	1.24421	0.35167	3.538	0.000403176	0.00645443	Efna5	41.2158	58.2002	84.767	79.6947	124.538	29.434	28.6167	26.1373	47.496	32.921	77.6831	0.570675	YES	POS		YES	NO
ENSRNOG00000018735	252.742	1.54852	0.437785	3.53717	0.000404446	0.00646897	Cd74	214.991	816.999	191.541	347.176	215.685	174.501	119.401	92.0034	102.38	122.071	357.278	0.891548	YES	POS		YES	NO
ENSRNOG00000000611	833.444	-0.350994	0.0992597	-3.53612	0.000406057	0.00648894	Ube2d1	744.112	697.304	745.787	811.603	713.837	876.712	1070.66	970.218	870.76	947.088	742.529	0.151309	NO	NEG		NO	NO
ENSRNOG00000019961	203.941	1.15783	0.327499	3.53536	0.000407215	0.00650164	Tcte1	296.308	271.235	268.157	244.58	270.734	228.113	99.6652	61.6841	94.992	121.114	270.203	0.448268	YES	POS		YES	NO
ENSRNOG00000017975	178.913	1.0696	0.30263	3.53434	0.000408794	0.00652102	Dnajb13	256.206	298.688	198.061	172.214	240.954	163.989	123.348	53.3201	103.436	111.023	233.225	0.439043	YES	POS		YES	NO
ENSRNOG00000043300	2579.29	-0.636464	0.180195	-3.53209	0.000412292	0.00657097	Enho	2327.02	2393.89	1916.22	2048.24	1662.31	3862.16	3751.75	2764.28	2487.74	3216.48	2069.54	0.297913	YES	NEG		NO	YES
ENSRNOG00000019491	1077.01	-0.433251	0.122718	-3.53047	0.00041482	0.00660538	Stard10	988.065	959.754	961.779	893.13	857.326	1124.8	1185.13	1551.51	1171.57	1258.25	932.011	0.198349	YES	NEG		NO	YES
ENSRNOG00000008749	897.43	0.95451	0.270415	3.5298	0.000415873	0.00661626	Col5a1	1138.45	1669.14	906.355	1092.82	910.57	763.181	674.96	334.558	586.84	589.885	1143.47	0.426655	YES	POS		YES	NO
ENSRNOG00000050869	93.7532	-0.65442	0.185488	-3.5281	0.000418547	0.00665288	Cebpd	67.9504	93.3399	52.9794	80.6107	79.4154	117.736	115.454	124.414	111.88	117.371	74.8592	0.267229	YES	NEG		NO	YES
ENSRNOG00000002061	430.929	0.677562	0.192166	3.52592	0.000422014	0.00668259	Ptpn13	516.868	720.364	405.904	476.336	466.566	384.744	312.811	274.965	319.807	323.081	517.208	0.315497	YES	POS		YES	NO
ENSRNOG00000005278	345.225	0.638303	0.18104	3.52575	0.000422282	0.00668259	Trhde	377.626	356.888	423.02	428.702	465.663	282.776	298.009	175.643	298.697	263.781	410.38	0.262631	YES	POS		YES	NO
ENSRNOG00000006419	310.916	-0.463859	0.13153	-3.52664	0.000420865	0.00668259	Aven	267.346	261.352	289.349	278.473	233.734	398.41	397.674	376.378	295.531	366.998	266.051	0.201929	YES	NEG		NO	YES
ENSRNOG00000016612	218.223	0.813173	0.230619	3.52604	0.000421815	0.00668259	Trim36	268.46	184.484	321.137	305.954	268.93	113.531	125.322	174.597	201.594	153.761	269.793	0.348584	YES	POS		YES	NO
ENSRNOG00000060982	25.532	-0.981669	0.278404	-3.52606	0.000421789	0.00668259	SNORA44	16.7091	20.8642	17.1164	15.5725	18.9514	44.1509	36.511	26.1373	33.7749	35.1436	17.8427	0.403355	YES	NEG		NO	YES
ENSRNOG00000019955	2611.42	-0.231675	0.0657174	-3.52532	0.000422972	0.00668759	Ogdhl	2299.17	2301.65	2618	2483.36	2414.05	2838.27	2933.71	2816.56	2798.04	2846.65	2423.25	0.093906	NO	NEG		NO	NO
ENSRNOG00000002045	1463.97	-0.505547	0.14344	-3.52445	0.000424361	0.00670363	Anxa3	1177.44	1133.26	1288.62	1270.53	1298.62	2036.2	1690.36	1962.39	1318.28	1751.81	1233.69	0.233564	YES	NEG		NO	YES
ENSRNOG00000003809	2541.17	-0.493445	0.140148	-3.5209	0.000430093	0.00678818	Sat1	2292.49	2334.6	2023.81	2217.71	1888.82	3505.79	3444.86	2637.78	2524.68	3028.28	2151.49	0.226877	YES	NEG		NO	YES
ENSRNOG00000010440	1365.69	-1.60732	0.456556	-3.52053	0.000430679	0.00679145	Gnal	554.742	429.364	959.334	794.199	837.472	703.261	1111.12	3760.64	3141.07	2179.02	715.022	0.885381	YES	NEG		NO	YES
ENSRNOG00000027259	131.784	0.673096	0.191258	3.51932	0.00043266	0.00681668	Faxdc2	177.117	154.834	134.486	148.397	175.075	77.7898	79.9295	122.323	116.101	99.0358	157.982	0.2773	YES	POS		YES	NO
ENSRNOG00000004612	7062.28	-0.367928	0.104602	-3.51742	0.000435761	0.00685949	Ppp1cb	6518.78	5859.55	6546.62	5945.95	6402.87	7901.97	9568.85	7492	7323.89	8071.68	6254.76	0.165508	NO	NEG		NO	NO
ENSRNOG00000016225	643.664	0.338669	0.0963303	3.5157	0.00043859	0.00689797	Fgd3	727.403	678.636	770.239	698.931	672.324	583.423	511.154	621.023	529.844	561.361	709.507	0.137636	NO	POS		NO	NO
ENSRNOG00000003741	1855.39	0.695185	0.197787	3.51482	0.00044006	0.00691501	Nptx1	1819.06	1563.72	2583.76	2240.61	2968.15	1512.7	1320.32	1239.95	1450.21	1380.79	2235.06	0.327302	YES	POS		YES	NO
ENSRNOG00000025676	57.9256	0.772151	0.219892	3.51151	0.000445575	0.0069909	Fam198a	54.5831	70.2795	83.1369	78.7786	67.6836	36.7924	34.5374	53.3201	42.2187	41.7172	70.8923	0.310683	YES	POS		YES	NO
ENSRNOG00000032699	14359.9	-0.266021	0.0757583	-3.51145	0.000445671	0.0069909	Ttyh1	12310.2	12886.4	13209	13082.7	14381.4	14987.1	15255.7	17092.8	16033.6	15842.3	13173.9	0.112274	NO	NEG		NO	NO
ENSRNOG00000032844	60.2369	1.70731	0.486451	3.50973	0.00044857	0.00703022	RT1-Da	51.2413	204.25	48.089	80.6107	51.4396	38.8949	26.6432	20.9099	20.0539	26.6254	87.126	0.950151	YES	POS		YES	NO
ENSRNOG00000026517	824.364	-0.29183	0.0831764	-3.50857	0.000450528	0.00705472	Vrk3	715.15	780.761	727.04	829.924	695.788	906.145	946.326	929.443	888.703	917.655	749.732	0.118706	NO	NEG		NO	NO
ENSRNOG00000021547	52.5534	2.06805	0.58983	3.50617	0.0004546	0.00711227	Pgr15l	40.1019	28.551	104.329	76.9466	147.099	8.4097	13.815	10.4549	43.2742	18.9884	79.4054	0.908922	YES	POS		YES	NO
ENSRNOG00000008237	966.236	0.363453	0.103677	3.50562	0.000455543	0.00711572	Unc13b	1130.65	1187.06	978.081	1080	987.278	755.822	791.401	887.624	898.203	833.262	1072.61	0.153058	NO	POS		NO	NO
ENSRNOG00000035529	46.418	0.955178	0.272474	3.50558	0.000455616	0.00711572	Mir135a	72.4061	54.9058	49.7191	49.4657	69.4885	33.6388	35.5242	16.7279	35.8859	30.4442	59.197	0.386452	YES	POS		YES	NO
ENSRNOG00000012531	384.174	0.646607	0.184516	3.50434	0.000457744	0.00714273	Ephb2	452.26	449.13	462.958	476.336	447.614	379.488	332.546	198.644	258.589	292.317	457.66	0.261047	YES	POS		YES	NO
ENSRNOG00000012763	982.467	-0.25543	0.0729296	-3.50242	0.000461045	0.00718797	Cwf19l1	898.95	967.441	915.321	885.802	856.423	1011.27	1085.46	1129.13	1092.41	1079.57	904.787	0.103034	NO	NEG		NO	NO
ENSRNOG00000010050	896.237	0.775813	0.221604	3.5009	0.000463691	0.00722293	Stard9	1199.71	1218.91	901.464	1092.82	1084.74	421.536	517.075	861.486	768.38	642.119	1099.53	0.319774	YES	POS		YES	NO
ENSRNOG00000019278	18.4139	1.2226	0.349433	3.4988	0.000467363	0.00727379	Fsd2	20.0509	28.551	30.1575	24.7328	19.8539	14.717	10.8546	8.36394	8.44374	10.5948	24.6692	0.452969	YES	POS		YES	NO
ENSRNOG00000048852	8.32393	2.30845	0.65987	3.49834	0.000468168	0.00727999	Olr200	11.1394	19.7661	7.33561	7.32824	18.9514	3.15364	1.97357	1.04549	4.22187	2.59864	12.9042	0.839471	YES	POS		YES	NO
ENSRNOG00000012031	16.7844	1.30178	0.372142	3.49807	0.000468643	0.00728105	St8sia2	14.4812	20.8642	29.3424	21.9847	27.0734	8.4097	7.89427	10.4549	10.5547	9.32839	22.7492	0.489766	YES	POS		YES	NO
ENSRNOG00000004677	816.262	0.518244	0.148229	3.49623	0.000471888	0.0073251	Zeb2	924.571	807.116	1102.79	1057.1	821.228	544.528	662.132	673.298	753.604	658.39	942.56	0.226683	YES	POS		YES	NO
ENSRNOG00000033694	876.062	-0.889795	0.254654	-3.49413	0.000475602	0.00737637	Klf16	608.212	619.338	600.705	580.763	767.081	744.259	864.423	1783.61	1316.17	1177.12	635.22	0.468455	YES	NEG		NO	YES
ENSRNOG00000017208	659.721	-0.419067	0.119985	-3.49265	0.000478246	0.00741095	Cspg4	593.73	504.036	595.814	630.229	544.176	741.105	666.079	889.715	772.602	767.375	573.597	0.185026	YES	NEG		NO	YES
ENSRNOG00000002549	11.2983	-1.76925	0.506781	-3.49116	0.000480935	0.00744618	Htr5b	4.45576	3.29435	6.52054	6.41221	6.31714	9.46092	13.815	32.4103	18.9984	18.6711	5.4	0.826217	YES	NEG		NO	YES
ENSRNOG00000037613	1408.83	0.553111	0.158454	3.49067	0.000481806	0.0074532	Kdm6b	1752.23	1747.1	1577.16	1481.22	1647.87	909.299	920.67	1223.23	1420.66	1118.46	1641.12	0.230755	YES	POS		YES	NO
ENSRNOG00000006778	33.959	1.0571	0.302881	3.49014	0.00048276	0.00746151	Mmp19	43.4437	30.7473	40.7534	56.7939	48.7322	16.8194	14.8018	30.3193	23.2203	21.2902	44.0941	0.426153	YES	POS		YES	NO
ENSRNOG00000045829	50.2422	1.42116	0.407296	3.48926	0.000484362	0.00747981	Thbs1	42.3297	49.4152	80.6917	80.6107	94.7571	21.0243	9.86784	41.8197	31.664	26.094	69.5609	0.580034	YES	POS		YES	NO
ENSRNOG00000002192	114.274	0.565168	0.162106	3.4864	0.000489562	0.00755361	Rell1	128.103	116.4	137.746	146.565	138.075	75.6873	78.9427	102.458	104.491	90.3949	133.378	0.225843	YES	POS		YES	NO
ENSRNOG00000009972	271.069	0.57588	0.165192	3.48612	0.000490074	0.00755498	Rara	336.41	389.831	293.424	294.962	273.442	198.679	170.714	241.509	240.646	212.887	317.614	0.249393	YES	POS		YES	NO
ENSRNOG00000018212	1533.64	-0.419011	0.120226	-3.48519	0.000491781	0.00756827	Abhd17a	1346.75	1470.38	1334.27	1446.41	1072.11	1787.06	1671.61	1985.39	1688.75	1783.2	1333.98	0.180154	YES	NEG		NO	YES
ENSRNOG00000032134	5999.35	-0.293531	0.0842188	-3.48534	0.000491511	0.00756827	Uqcrc1	5736.79	5427.99	5396.56	5320.31	5382.2	7146.14	7295.3	6302.23	5986.61	6682.57	5452.77	0.127588	NO	NEG		NO	NO
ENSRNOG00000046196	17.5021	1.44268	0.414577	3.47988	0.000501632	0.00771323	Icos	22.2788	14.2755	35.863	29.313	19.8539	8.4097	12.8282	8.36394	6.3328	8.98366	24.3168	0.581327	YES	POS		YES	NO
ENSRNOG00000024036	1676.63	-0.739658	0.212785	-3.47609	0.000508779	0.00781642	Fam98c	1571.77	1641.68	1130.5	1242.14	875.375	2424.1	2347.56	2222.72	1633.86	2157.06	1292.29	0.330076	YES	NEG		NO	YES
ENSRNOG00000005569	171.33	-0.623694	0.179533	-3.47399	0.000512785	0.00786127	Phospho1	114.736	120.793	165.459	166.718	121.831	173.45	220.053	241.509	217.426	213.11	137.907	0.274473	YES	NEG		NO	YES
ENSRNOG00000006052	2998.22	-0.396754	0.114211	-3.47387	0.000513016	0.00786127	Sulf2	2298.06	2358.75	2840.51	2977.1	2665.83	3123.15	3469.53	3435.49	3815.51	3460.92	2628.05	0.172176	YES	NEG		NO	YES
ENSRNOG00000019592	144.314	0.836031	0.240641	3.47418	0.000512412	0.00786127	Iqca1	152.61	153.736	185.02	164.886	240.051	133.504	65.1278	90.9579	112.935	100.631	179.261	0.360244	YES	POS		YES	NO
ENSRNOG00000019059	244.269	-0.340957	0.0981559	-3.47363	0.000513471	0.00786151	Zfp1	219.446	226.212	210.287	218.015	218.392	264.906	263.471	294.829	282.865	276.518	218.471	0.131835	NO	NEG		NO	NO
ENSRNOG00000025254	16.9084	1.58288	0.455892	3.47206	0.000516487	0.00790092	Qrich2	30.0764	36.2378	19.5616	16.4886	18.049	8.4097	12.8282	3.13648	7.38827	7.94066	24.0827	0.635851	YES	POS		YES	NO
ENSRNOG00000039861	29.2908	-1.64822	0.474888	-3.47075	0.000519004	0.00793265	LOC690617	12.2533	14.2755	13.0411	20.1527	15.3416	25.2291	35.5242	101.413	26.3867	47.1382	15.0128	0.959829	YES	NEG		NO	YES
ENSRNOG00000028248	35.8744	1.33833	0.385719	3.46971	0.000521022	0.00795669	Lca5l	52.3552	50.5134	58.6848	45.8015	37.9028	37.8437	18.7489	9.40944	11.6101	19.403	49.0516	0.511642	YES	POS		YES	NO
ENSRNOG00000021003	208.175	-0.468186	0.134951	-3.46932	0.000521784	0.00796154	Sac3d1	184.914	185.582	182.575	189.618	147.099	263.854	250.643	262.419	206.872	245.947	177.958	0.198273	YES	NEG		NO	YES
ENSRNOG00000004819	1296.42	-0.307118	0.0885555	-3.46808	0.000524189	0.00798838	Porcn	1274.35	1260.64	1133.76	1142.29	1054.96	1438.06	1466.36	1536.87	1360.5	1450.45	1173.2	0.128249	NO	NEG		NO	NO
ENSRNOG00000029427	94.235	1.03936	0.299703	3.46795	0.000524436	0.00798838	Grhl3	99.1407	165.816	87.2122	99.8473	158.831	66.2264	83.8767	46.0017	41.1632	59.317	122.169	0.466136	YES	POS		YES	NO
ENSRNOG00000057372	349.637	-0.340984	0.0983569	-3.4668	0.000526696	0.00801599	Mettl6	325.271	323.944	304.835	291.298	318.564	350.054	413.463	415.061	404.244	395.705	312.782	0.13926	NO	NEG		NO	NO
ENSRNOG00000000082	984.208	-0.334528	0.0965213	-3.46585	0.000528557	0.00803065	Hltf	842.139	848.844	929.177	850.076	938.546	1186.82	1216.7	987.991	1057.58	1112.27	881.756	0.144637	NO	NEG		NO	NO
ENSRNOG00000016611	2279.63	-0.341929	0.0986541	-3.46593	0.000528391	0.00803065	Hras	2098.66	2140.23	1951.27	2040.92	1957.41	2794.12	2823.19	2513.37	2197.48	2582.04	2037.7	0.150556	NO	NEG		NO	NO
ENSRNOG00000011752	258.429	0.493079	0.142305	3.46495	0.000530328	0.00805072	Sh3d19	281.827	256.959	303.205	338.931	301.418	168.194	214.132	225.827	235.369	210.88	296.468	0.205588	YES	POS		YES	NO
ENSRNOG00000001172	4151.54	-0.237655	0.0685953	-3.4646	0.00053103	0.00805456	Rnf10	3736.16	3572.17	4017.47	3890.38	4008.68	4389.86	4316.19	4727.72	4705.27	4534.76	3844.97	0.0984831	NO	NEG		NO	NO
ENSRNOG00000054483	15.4832	1.53124	0.442026	3.46414	0.000531938	0.00806149	AABR07012711.1	20.0509	30.7473	13.0411	16.4886	28.8783	10.5121	4.93392	8.36394	6.3328	7.5357	21.8412	0.608736	YES	POS		YES	NO
ENSRNOG00000008151	216.6	0.597013	0.172402	3.46292	0.000534345	0.00809113	Plscr4	265.118	329.435	224.959	240.916	215.685	174.501	197.357	155.778	145.654	168.323	255.223	0.266332	YES	POS		YES	NO
ENSRNOG00000027630	611.704	0.715201	0.206651	3.46091	0.000538345	0.00814479	Casc1	878.899	845.55	628.417	668.702	680.446	648.598	388.793	366.968	398.967	450.831	740.403	0.311539	YES	POS		YES	NO
ENSRNOG00000002545	1508.54	-0.23942	0.0691914	-3.46026	0.000539658	0.00815777	RGD1309748	1344.53	1356.17	1389.69	1379.54	1511.6	1556.85	1718.98	1653.97	1665.53	1648.83	1396.31	0.0975668	NO	NEG		NO	NO
ENSRNOG00000057819	4.6536	-3.54763	1.02612	-3.45733	0.000545561	0.00824005	SNORD52	2.22788	2.19623	0	0	0	18.9218	5.9207	5.22747	7.38827	9.36457	0.884823	1.29354	YES	NEG		NO	YES
ENSRNOG00000022980	2959.92	-0.397195	0.114934	-3.45586	0.000548534	0.00827796	Sdhd	2714.67	2632.19	2559.31	2540.15	2526.86	3528.92	4072.46	3211.75	2852.93	3416.52	2594.64	0.182256	YES	NEG		NO	YES
ENSRNOG00000008981	2857.56	0.227363	0.0658082	3.45494	0.000550423	0.00829248	Pdcd6ip	2964.2	2879.26	3242.34	3243.66	2946.49	2592.29	2629.78	2574	2646.06	2610.53	3055.19	0.09294	NO	POS		NO	NO
ENSRNOG00000027300	2040.6	-0.392359	0.113559	-3.45513	0.000550037	0.00829248	Ttc7b	1630.81	1542.85	1987.13	1831.15	1964.63	2144.47	2332.76	2604.32	2327.3	2352.22	1791.31	0.170139	YES	NEG		NO	YES
ENSRNOG00000003453	1970.59	-0.473267	0.137029	-3.45378	0.000552791	0.00831417	Lypd1	1604.07	1596.66	1778.48	1702.9	1720.07	1862.75	2075.21	2693.19	2702	2333.29	1680.44	0.221573	YES	NEG		NO	YES
ENSRNOG00000056944	441.179	0.617942	0.178912	3.4539	0.000552552	0.00831417	Arhgap24	506.843	465.601	579.513	509.313	548.689	404.717	421.357	278.101	256.479	340.163	521.992	0.256788	YES	POS		YES	NO
ENSRNOG00000001658	81.0992	1.30766	0.378724	3.45281	0.000554775	0.00833	Kcnj6	64.6085	66.9851	139.377	93.4351	186.807	55.7143	33.5507	31.3648	58.0507	44.6701	110.242	0.633312	YES	POS		YES	NO
ENSRNOG00000007014	386.44	-1.47327	0.42668	-3.45287	0.000554654	0.00833	Cnksr2	161.521	154.834	238	221.679	303.223	203.935	356.229	1004.72	833.819	599.676	215.851	0.806447	YES	NEG		NO	YES
ENSRNOG00000000815	499.362	0.337734	0.0978564	3.45132	0.000557843	0.00834976	Smpdl3a	536.919	553.451	535.499	565.191	561.323	468.841	469.709	430.743	372.58	435.468	550.477	0.135094	NO	POS		NO	NO
ENSRNOG00000014265	448.787	0.544501	0.157742	3.45185	0.000556748	0.00834976	Tnfrsf19	587.047	471.092	462.958	478.168	609.153	313.261	308.863	437.016	371.524	357.666	521.683	0.236927	YES	POS		YES	NO
ENSRNOG00000046535	530.427	0.677723	0.196369	3.45127	0.000557957	0.00834976	Ppm1m	682.846	728.051	601.52	604.58	565.835	524.555	454.907	286.465	325.084	397.753	636.566	0.283978	YES	POS		YES	NO
ENSRNOG00000055251	39.4199	1.50795	0.436924	3.45129	0.000557919	0.00834976	Prtg	56.811	47.219	71.7259	54.9618	46.0249	5.25606	12.8282	21.9554	37.9968	19.5091	55.3485	0.558199	YES	POS		YES	NO
ENSRNOG00000004117	132.214	-1.3284	0.385037	-3.45005	0.000560474	0.00838042	Kcnv1	59.0388	85.6531	72.541	80.6107	97.4644	69.38	151.965	315.739	257.534	198.654	79.0616	0.70079	YES	NEG		NO	YES
ENSRNOG00000018556	1399.62	-0.217164	0.0629923	-3.44748	0.000565849	0.00845373	Tomm40	1255.41	1290.29	1339.97	1331.91	1307.65	1483.26	1462.41	1617.38	1508.26	1517.83	1305.04	0.0873278	NO	NEG		NO	NO
ENSRNOG00000027463	69.5465	-2.38326	0.691803	-3.445	0.000571057	0.00852442	Adamts3	16.7091	19.7661	33.4178	21.9847	28.8783	13.6658	30.5903	256.146	204.761	126.291	24.1512	1.32794	YES	NEG		NO	YES
ENSRNOG00000001338	46.3645	-0.81897	0.237901	-3.44248	0.000576412	0.00858287	Hpd	26.7346	46.1209	38.3082	38.4733	23.4637	62.0216	59.207	56.4566	66.4944	61.0449	34.6201	0.337093	YES	NEG		NO	YES
ENSRNOG00000031325	2166.47	-0.312937	0.090897	-3.44276	0.000575803	0.00858287	Abi1	1880.33	1806.4	2040.11	1977.71	2073.83	2499.78	2685.04	2359.68	2175.32	2429.95	1955.68	0.135473	NO	NEG		NO	NO
ENSRNOG00000057852	22.2073	-1.20657	0.350476	-3.44265	0.00057604	0.00858287	Cacng6	13.3673	12.0793	16.3013	14.6565	13.5367	24.1779	20.7225	49.1382	35.8859	32.4811	13.9882	0.566528	YES	NEG		NO	YES
ENSRNOG00000004502	4.27773	-5.15609	1.49865	-3.44049	0.00058066	0.00862932	Hal	0	0	0.815067	0	0	1.05121	0.986784	25.0918	10.5547	9.42113	0.163013	1.98885	YES	NEG		NO	YES
ENSRNOG00000013503	400.868	0.459184	0.133463	3.44055	0.000580541	0.00862932	Cdh24	404.36	421.677	478.444	517.557	457.541	296.442	290.115	364.877	376.802	332.059	455.916	0.193907	YES	POS		YES	NO
ENSRNOG00000049437	2579.18	-0.309075	0.0898386	-3.44034	0.000580977	0.00862932	Gpc1	2546.47	2398.29	2327.83	2367.94	2018.78	2795.17	2763.98	3085.25	2908.87	2888.32	2331.86	0.130136	NO	NEG		NO	NO
ENSRNOG00000012911	701.884	-0.449133	0.130587	-3.43933	0.000583162	0.00865458	Erlin1	627.149	564.432	591.739	575.267	660.592	669.623	789.427	984.854	853.873	824.444	603.836	0.20537	YES	NEG		NO	YES
ENSRNOG00000059224	540.077	0.583913	0.169816	3.43851	0.000584933	0.00867367	Reps1	520.21	565.53	643.088	676.947	762.569	360.566	357.216	514.383	460.184	423.087	633.669	0.255723	YES	POS		YES	NO
ENSRNOG00000011521	318.964	-1.38072	0.40181	-3.43625	0.000589826	0.008739	Filip1	208.307	193.269	162.198	190.534	176.88	192.372	241.762	858.35	647.001	484.871	186.238	0.791458	YES	NEG		NO	YES
ENSRNOG00000000451	55.0645	1.42081	0.413675	3.4346	0.000593432	0.00875613	RT1-Ba	49.0134	149.344	52.9794	91.6031	38.8053	32.5876	26.6432	29.2738	25.3312	28.4589	76.349	0.743007	YES	POS		YES	NO
ENSRNOG00000003848	1568.84	0.498182	0.145057	3.43438	0.000593918	0.00875613	Med12	1907.07	1950.26	1648.07	1898.93	1609.97	1101.67	1052.9	1481.46	1469.21	1276.31	1802.86	0.211263	YES	POS		YES	NO
ENSRNOG00000005933	114.015	1.02001	0.296993	3.43448	0.000593699	0.00875613	Yap1	114.736	108.714	175.239	125.496	211.173	50.4582	53.2863	87.8214	99.2139	72.695	147.072	0.459745	YES	POS		YES	NO
ENSRNOG00000020731	2502.18	-0.237124	0.0690341	-3.43488	0.000592809	0.00875613	Ppfia3	2292.49	2163.29	2356.36	2363.36	2413.15	2860.35	2545.9	2838.51	2686.16	2732.73	2317.73	0.0983468	NO	NEG		NO	NO
ENSRNOG00000024657	130.681	0.886244	0.257983	3.43528	0.000591942	0.00875613	Mfsd4	130.331	95.5361	201.322	212.519	180.49	106.172	85.8502	78.412	85.4928	88.9819	164.04	0.408413	YES	POS		YES	NO
ENSRNOG00000058436	40.3849	0.921082	0.268157	3.43486	0.000592852	0.00875613	LOC108348215	62.3807	47.219	34.2328	61.374	50.5371	25.2291	24.6696	24.0463	33.7749	26.93	51.1487	0.381533	YES	POS		YES	NO
ENSRNOG00000015300	952.978	-0.237322	0.0691235	-3.43331	0.000596266	0.00878351	Spsb3	887.811	914.731	890.869	860.153	860.936	1027.03	991.718	1117.63	1025.91	1040.57	882.9	0.0953628	NO	NEG		NO	NO
ENSRNOG00000006570	3778.95	0.601997	0.175371	3.43271	0.00059758	0.00879563	Plekhg3	4826.7	5207.27	4001.98	5162.75	3073.74	2541.83	3023.51	3163.66	3009.14	2934.53	4454.49	0.275517	YES	POS		YES	NO
ENSRNOG00000008990	174.762	1.18494	0.345353	3.43109	0.000601165	0.00884112	Amotl1	153.724	152.638	295.054	260.153	301.418	68.3288	68.0881	101.413	172.041	102.468	232.597	0.522992	YES	POS		YES	NO
ENSRNOG00000027480	19.3043	1.38802	0.404599	3.4306	0.000602241	0.00884968	Tmem116	31.1903	37.336	14.6712	30.229	19.8539	13.6658	7.89427	10.4549	8.44374	10.1147	26.6561	0.569166	YES	POS		YES	NO
ENSRNOG00000016267	106.08	-2.41583	0.704831	-3.42753	0.000609105	0.00894321	Chst15	16.7091	24.1586	46.4588	40.3053	53.2444	29.434	33.5507	386.832	324.028	193.461	36.1753	1.34489	YES	NEG		NO	YES
ENSRNOG00000014678	86.29	1.7857	0.521315	3.42537	0.000613962	0.00900712	Fzd5	121.42	137.265	86.3971	121.832	163.343	11.5633	9.86784	71.0935	53.8288	36.5884	126.051	0.631325	YES	POS		YES	NO
ENSRNOG00000018895	316.289	-0.72006	0.210239	-3.42495	0.000614906	0.00901358	Mchr1	247.295	254.763	253.486	214.351	258.1	336.388	272.352	465.244	544.621	404.651	245.599	0.358617	YES	NEG		NO	YES
ENSRNOG00000021390	1537.03	-0.390136	0.113927	-3.42444	0.000616072	0.00902329	Meis3	1455.92	1573.6	1208.74	1348.4	1168.67	1857.49	1817.66	1664.42	1738.35	1769.48	1351.07	0.166695	YES	NEG		NO	YES
ENSRNOG00000016033	464.435	-0.642371	0.187616	-3.42386	0.000617379	0.00903504	Endog	409.93	437.05	308.91	376.489	327.589	704.313	681.868	476.745	457.017	579.986	371.994	0.303926	YES	NEG		NO	YES
ENSRNOG00000004206	1381.79	-0.49334	0.144106	-3.42344	0.000618333	0.0090416	Glrx5	1273.23	1345.19	1075.89	1121.22	1035.11	1758.68	1962.71	1488.78	1375.27	1646.36	1170.13	0.226813	YES	NEG		NO	YES
ENSRNOG00000008144	249.999	0.535912	0.156603	3.4221	0.000621403	0.00907907	Irf1	300.764	326.141	276.308	263.817	283.369	257.547	193.41	186.098	162.542	199.899	290.08	0.225223	YES	POS		YES	NO
ENSRNOG00000021109	414.405	1.40663	0.411123	3.42143	0.000622935	0.00909403	Ccdc114	756.366	742.327	404.273	444.275	518.005	404.717	194.396	72.139	193.15	216.101	573.049	0.572821	YES	POS		YES	NO
ENSRNOG00000006867	984.528	-0.435356	0.127373	-3.41796	0.00063093	0.00920324	Etv1	766.391	791.742	946.293	918.779	832.057	946.092	1300.58	1232.64	1126.18	1151.37	851.052	0.195632	YES	NEG		NO	YES
ENSRNOG00000011411	339.557	0.384294	0.112465	3.417	0.000633144	0.00922052	Adgrg6	359.803	351.397	426.28	408.55	347.443	292.237	267.419	309.466	293.42	290.635	378.694	0.159175	YES	POS		YES	NO
ENSRNOG00000013211	1655.85	-0.321138	0.0939766	-3.41722	0.000632646	0.00922052	Chchd3	1520.53	1494.54	1529.88	1431.76	1477.31	1835.42	2140.33	1835.89	1637.03	1862.17	1490.8	0.141958	NO	NEG		NO	NO
ENSRNOG00000001284	48.6407	1.24878	0.365872	3.41317	0.00064212	0.00934363	Uncx	54.5831	74.6719	76.6163	49.4657	72.1959	46.2534	33.5507	18.8189	11.6101	27.5583	65.5066	0.490036	YES	POS		YES	NO
ENSRNOG00000000043	5033.1	0.605001	0.177302	3.41227	0.000644253	0.00936706	Idua	6312.7	6934.61	5029.78	6170.38	5237.81	4739.92	4326.06	2806.1	3740.58	3903.16	5937.06	0.260993	YES	POS		YES	NO
ENSRNOG00000021149	28.197	-1.11637	0.327222	-3.41167	0.000645654	0.00937981	Ush1c	20.0509	25.2567	8.15067	21.9847	18.049	49.407	39.4714	38.6832	32.7195	40.0703	18.6984	0.456557	YES	NEG		NO	YES
ENSRNOG00000014490	86.8288	0.776251	0.227592	3.41072	0.000647925	0.00940516	Bdh2	113.622	140.559	85.5821	98.9313	94.7571	66.2264	79.9295	55.4111	46.4406	62.0019	106.69	0.33838	YES	POS		YES	NO
ENSRNOG00000017188	170.75	0.595137	0.174593	3.40872	0.000652692	0.00946123	Cyp27a1	197.167	265.744	167.089	177.71	197.636	149.272	118.414	126.505	137.211	132.85	201.069	0.268295	YES	POS		YES	NO
ENSRNOG00000020230	604.421	-0.305626	0.0896617	-3.40865	0.000652845	0.00946123	Pias4	523.552	572.119	554.246	559.695	525.225	682.237	604.899	740.209	677.61	676.239	546.967	0.128454	NO	NEG		NO	NO
ENSRNOG00000021016	8.94043	-2.03217	0.596406	-3.40736	0.000655934	0.00949831	Ntn5	4.45576	8.78493	2.4452	0.916031	2.70734	18.9218	13.815	8.36394	20.0539	15.2887	3.86185	0.803461	YES	NEG		NO	YES
ENSRNOG00000013368	771.737	-0.539195	0.15829	-3.40638	0.000658296	0.0095248	Plcl2	571.451	512.82	680.581	657.71	787.837	796.819	869.357	1070.58	998.472	933.808	642.08	0.242245	YES	NEG		NO	YES
ENSRNOG00000012591	4.11891	4.50457	1.3229	3.40508	0.000661447	0.00956266	Pkd2l1	8.91152	15.3736	0.815067	6.41221	4.51224	0	0	1.04549	0	0.261373	7.20494	1.29129	YES	POS		YES	NO
ENSRNOG00000016589	8542.46	-0.304209	0.0893537	-3.40455	0.000662725	0.00956569	Mlf2	8136.22	8267.72	7379.62	7592.98	7302.61	9964.45	10413.5	9370.75	8454.29	9550.76	7735.83	0.132494	NO	NEG		NO	NO
ENSRNOG00000017686	8.89438	2.28024	0.669746	3.40464	0.000662513	0.00956569	Pi15	15.5952	6.5887	13.8561	12.8244	19.8539	1.05121	3.94714	0	6.3328	2.83279	13.7437	0.776965	YES	POS		YES	NO
ENSRNOG00000018954	138.399	1.23512	0.362822	3.4042	0.000663584	0.00957037	Tsnaxip1	203.851	233.899	130.411	161.221	200.344	152.426	57.2335	41.8197	64.3835	78.9656	185.945	0.50718	YES	POS		YES	NO
ENSRNOG00000049783	407.919	-0.374966	0.110193	-3.40281	0.000666966	0.00961139	Rcor1	379.854	393.126	321.137	357.252	351.955	411.024	458.855	485.109	512.957	466.986	360.665	0.159421	NO	NEG		NO	NO
ENSRNOG00000009967	1494.48	-1.28461	0.377584	-3.40218	0.000668508	0.00962587	Otof	855.506	1014.66	934.882	964.58	791.447	1136.36	1114.08	4429.75	2209.09	2222.32	912.215	0.789108	YES	NEG		NO	YES
ENSRNOG00000019609	1033.02	-0.240938	0.0709875	-3.39409	0.000688568	0.00990675	B4galt2	937.938	925.712	1003.35	914.199	996.303	1175.26	1088.42	1167.82	1088.19	1129.92	955.5	0.0976568	NO	NEG		NO	NO
ENSRNOG00000017644	1105.49	0.338336	0.0996933	3.39377	0.000689383	0.0099105	Usp6nl	1154.04	1138.75	1278.84	1355.73	1165.06	887.224	916.722	977.536	1075.52	964.251	1218.48	0.143106	NO	POS		NO	NO
ENSRNOG00000019575	1880.85	-0.295059	0.0869608	-3.39301	0.000691285	0.00992987	Rell2	1535.01	1573.6	1851.02	1854.96	1725.48	2063.53	2122.57	2140.12	2061.33	2096.89	1708.01	0.123451	NO	NEG		NO	NO
ENSRNOG00000018494	880.22	-0.505707	0.149095	-3.39184	0.000694262	0.00996464	Ppp1r3c	627.149	618.24	874.567	721.832	865.448	1094.31	1032.18	1160.5	927.756	1053.69	741.447	0.222827	YES	NEG		NO	YES
ENSRNOG00000017704	574.579	-0.429931	0.126795	-3.39075	0.000697005	0.00999599	Sema3f	550.287	587.492	436.061	490.992	425.956	713.774	633.515	655.524	677.61	670.106	498.158	0.183606	YES	NEG		NO	YES
ENSRNOG00000012808	2517.46	-0.343425	0.101315	-3.38967	0.00069977	0.0100276	Tmem259	2354.87	2561.91	2006.7	2253.44	2069.31	3050.62	2734.38	2954.56	2671.39	2852.74	2249.24	0.14769	NO	NEG		NO	NO
ENSRNOG00000059919	1019.75	-0.48049	0.141796	-3.38859	0.000702524	0.010059	Mtg2	976.926	1048.7	761.273	778.626	773.398	1178.41	1255.19	1342.41	1062.86	1209.72	867.785	0.21228	YES	NEG		NO	YES
ENSRNOG00000006513	557.958	-0.303286	0.0895628	-3.3863	0.000708421	0.0101354	Borcs6	531.35	515.017	488.225	474.504	518.908	621.267	619.7	683.752	568.897	623.404	505.601	0.126204	NO	NEG		NO	NO
ENSRNOG00000056723	11.731	1.89025	0.558474	3.38467	0.000712646	0.0101877	LOC108351063	16.7091	32.9435	15.4863	10.9924	10.8294	4.20485	4.93392	2.09099	7.38827	4.65451	17.3921	0.800144	YES	POS		YES	NO
ENSRNOG00000014303	4155.62	-0.415201	0.122752	-3.38244	0.000718454	0.0102625	Lrp11	3463.24	3020.92	3755.83	3818.02	4036.65	4086.06	4972.41	5319.47	4927.98	4826.48	3618.93	0.184012	YES	NEG		NO	YES
ENSRNOG00000009756	2280.8	-0.523256	0.154721	-3.38193	0.000719794	0.0102734	Pacsin2	1909.29	1694.39	1893.4	1878.78	2172.19	2174.96	2431.44	3445.95	2926.81	2744.79	1909.61	0.250631	YES	NEG		NO	YES
ENSRNOG00000026548	5.60626	3.13821	0.928123	3.38124	0.000721598	0.010291	Dhrs7c	13.3673	13.1774	2.4452	8.24428	9.02448	1.05121	0	2.09099	1.05547	1.04942	9.25173	0.959397	YES	POS		YES	NO
ENSRNOG00000010947	133.309	0.66689	0.19733	3.37958	0.000725973	0.0103451	Mmp14	116.964	152.638	174.424	185.954	166.953	116.685	74.0088	109.777	102.38	100.713	159.387	0.284878	YES	POS		YES	NO
ENSRNOG00000018666	2942.41	-0.246458	0.0729348	-3.37915	0.000727108	0.010353	Gpsm1	2663.43	2885.85	2708.47	2729.77	2599.95	3260.86	3020.55	3511.81	3100.96	3223.55	2717.5	0.104415	NO	NEG		NO	NO
ENSRNOG00000016190	1442.52	-0.21039	0.0622795	-3.37817	0.000729712	0.0103736	Coq9	1420.27	1296.88	1364.42	1331.91	1329.31	1585.23	1622.27	1541.06	1491.38	1559.98	1348.56	0.084061	NO	NEG		NO	NO
ENSRNOG00000055694	353.115	1.2654	0.374577	3.37821	0.000729596	0.0103736	LOC102553190	669.478	600.67	420.575	374.657	319.467	311.159	264.458	95.1399	122.434	198.298	476.969	0.545563	YES	POS		YES	NO
ENSRNOG00000018382	404.062	-0.427302	0.126515	-3.37747	0.00073155	0.0103915	Inpp4b	320.815	310.767	352.109	378.321	388.955	425.741	518.062	520.656	421.131	471.397	350.193	0.188836	YES	NEG		NO	YES
ENSRNOG00000017097	1191.32	-0.33123	0.0980861	-3.37693	0.000732999	0.0104038	Lhpp	1081.64	967.441	1163.1	1150.53	980.059	1399.16	1428.86	1325.69	1225.4	1344.78	1068.55	0.141734	NO	NEG		NO	NO
ENSRNOG00000018516	104.712	-0.578414	0.171319	-3.37624	0.000734848	0.0104169	Impa2	96.9128	90.0456	84.767	79.6947	78.513	113.531	114.467	163.097	121.379	128.118	85.9866	0.258149	YES	NEG		NO	YES
ENSRNOG00000054475	6.38509	2.263	0.670291	3.37615	0.000735084	0.0104169	AABR07068007.2	8.91152	7.68682	8.15067	12.8244	11.7318	2.10243	3.94714	0	2.11093	2.04012	9.86105	0.710336	YES	POS		YES	NO
ENSRNOG00000010176	6122.73	-0.604352	0.179018	-3.37592	0.000735693	0.0104173	Map2k1	4675.21	4531.93	5183.83	5141.68	5330.76	5322.29	6720.99	9788.95	8408.91	7560.28	4972.68	0.298732	YES	NEG		NO	YES
ENSRNOG00000026679	617.011	-2.56259	0.759252	-3.37516	0.000737732	0.0104379	Scn4b	151.496	126.283	319.506	212.519	159.733	138.76	358.203	2340.86	1745.74	1145.89	193.908	1.33895	YES	NEG		NO	YES
ENSRNOG00000008015	640.929	0.644945	0.191126	3.37445	0.000739623	0.0104481	Fos	1066.04	695.108	700.958	620.153	734.593	523.504	576.282	446.426	405.299	487.878	763.37	0.306033	YES	POS		YES	NO
ENSRNOG00000011489	2634.8	-0.382109	0.113235	-3.37447	0.000739578	0.0104481	R3hdm4	2429.5	2565.2	2134.66	2351.45	2129.78	2816.2	2794.57	3577.68	2914.14	3025.65	2322.12	0.17278	YES	NEG		NO	YES
ENSRNOG00000004532	1536.5	-0.188638	0.0559279	-3.37288	0.000743865	0.0104915	Fam69b	1431.41	1412.18	1501.35	1403.36	1483.62	1655.66	1645.96	1683.24	1611.7	1649.14	1446.39	0.0733539	NO	NEG		NO	NO
ENSRNOG00000016768	759.289	0.58393	0.173119	3.37299	0.000743563	0.0104915	Oprl1	719.606	809.312	975.636	854.657	1095.57	694.852	582.203	457.926	643.835	594.704	890.956	0.260393	YES	POS		YES	NO
ENSRNOG00000007726	1431.56	0.446129	0.132422	3.369	0.00075441	0.0106235	Mcam	1616.33	1590.07	1801.3	1741.37	1368.11	1182.61	1173.29	1409.32	1001.64	1191.72	1623.44	0.192888	YES	POS		YES	NO
ENSRNOG00000051686	50.1229	0.753471	0.223635	3.3692	0.000753859	0.0106235	AABR07052502.1	57.9249	53.8077	57.8698	65.0382	71.2934	39.9461	46.3789	27.1828	31.664	36.2929	61.1868	0.298406	YES	POS		YES	NO
ENSRNOG00000015473	92.7091	1.03522	0.307387	3.3678	0.000757709	0.0106615	Phactr2	74.634	82.3587	148.342	120	174.173	66.2264	41.4449	53.3201	73.8827	58.7185	119.902	0.484568	YES	POS		YES	NO
ENSRNOG00000024149	186.239	-0.403139	0.119727	-3.36714	0.000759517	0.0106786	Prr18	157.066	183.385	149.972	174.962	149.806	209.191	204.264	222.69	224.814	215.24	163.038	0.16217	YES	NEG		NO	YES
ENSRNOG00000009772	1292.37	-0.77905	0.231419	-3.36641	0.000761535	0.0106986	Kirrel3	775.303	792.84	1202.22	1021.37	1109.11	1162.64	1375.58	2217.49	1974.78	1682.62	980.17	0.384686	YES	NEG		NO	YES
ENSRNOG00000007302	676.464	0.671678	0.199598	3.36515	0.000765014	0.0107306	Fbn1	839.911	821.391	744.156	837.252	810.399	661.213	610.819	338.74	424.298	508.767	810.622	0.275709	YES	POS		YES	NO
ENSRNOG00000050703	16.5073	1.24275	0.369284	3.36528	0.000764654	0.0107306	Fam115c	27.8485	26.3548	17.9315	18.3206	20.7563	10.5121	6.90749	12.5459	7.38827	9.33845	22.2423	0.467244	YES	POS		YES	NO
ENSRNOG00000003177	1847.17	-0.290612	0.0863795	-3.36436	0.000767216	0.010753	Mat2b	1668.68	1693.3	1679.85	1592.98	1767.9	1844.88	2165	2257.22	1954.73	2055.46	1680.54	0.126262	NO	NEG		NO	NO
ENSRNOG00000003847	1434.68	-0.37328	0.110971	-3.36377	0.000768849	0.0107675	Gid4	1285.49	1211.22	1364.42	1174.35	1304.94	1459.08	1472.28	1876.66	1763.69	1642.93	1268.08	0.168466	NO	NEG		NO	NO
ENSRNOG00000016750	5.98988	-2.21583	0.658941	-3.36271	0.000771808	0.0108005	Cyp26a1	1.11394	3.29435	2.4452	0.916031	3.60979	6.30728	7.89427	17.7734	10.5547	10.6324	2.27586	0.911417	YES	NEG		NO	YES
ENSRNOG00000010286	1251.13	0.477623	0.14207	3.3619	0.000774088	0.010821	Cast	1385.74	1467.08	1415.77	1381.37	1501.67	1175.26	1168.35	757.982	1006.92	1027.13	1430.33	0.197214	YES	POS		YES	NO
ENSRNOG00000012215	163.909	-0.453879	0.135012	-3.36176	0.000774482	0.010821	Baiap2l2	154.838	157.031	122.26	144.733	126.343	211.294	182.555	180.87	195.261	192.495	141.041	0.186887	YES	NEG		NO	YES
ENSRNOG00000020045	9.9504	1.71208	0.509417	3.36086	0.00077701	0.0108478	Drgx	13.3673	12.0793	14.6712	10.9924	20.7563	7.35849	2.96035	2.09099	5.27734	4.42179	14.3733	0.610826	YES	POS		YES	NO
ENSRNOG00000003310	578.112	0.701631	0.208824	3.35992	0.000779656	0.0108763	Tmem63a	768.619	585.296	780.834	839.084	513.493	309.057	405.568	503.928	497.125	428.919	697.465	0.314197	YES	POS		YES	NO
ENSRNOG00000043212	1816.55	0.624439	0.18592	3.35865	0.000783256	0.010918	Dip2a	1907.07	1847.03	2400.37	2574.05	2034.12	1082.75	1157.5	1639.33	1706.69	1396.57	2152.53	0.274379	YES	POS		YES	NO
ENSRNOG00000003787	64.3068	1.12534	0.335089	3.35834	0.000784122	0.0109216	Lcorl	50.1273	63.6908	84.767	106.26	118.221	26.2803	30.5903	40.7742	58.0507	38.9239	84.6131	0.505765	YES	POS		YES	NO
ENSRNOG00000043410	351.534	0.771775	0.229848	3.35776	0.000785768	0.0109275	LOC654482	492.362	461.209	354.554	370.076	476.493	340.593	261.498	151.596	255.423	252.278	430.939	0.326313	YES	POS		YES	NO
ENSRNOG00000050072	122.405	0.788218	0.234744	3.35777	0.000785727	0.0109275	Jmjd7	137.015	140.559	154.863	159.389	160.636	62.0216	59.207	112.913	115.046	87.2969	150.492	0.319167	YES	POS		YES	NO
ENSRNOG00000017283	5192.09	-0.480575	0.143137	-3.35746	0.000786631	0.010931	Kcnt1	4762.1	5279.74	3818.59	4503.21	3718.99	5676.55	5922.68	7271.4	5775.52	6161.54	4416.53	0.217008	YES	NEG		NO	YES
ENSRNOG00000006037	34350.5	-0.355865	0.106301	-3.3477	0.000814848	0.0113143	Snap25	32969.3	32442.8	29102.8	29471.5	28774.6	34782.5	45748.3	39199.7	36662.7	39098.3	30552.2	0.16174	NO	NEG		NO	NO
ENSRNOG00000003736	1278.19	0.377022	0.11265	3.34683	0.000817401	0.011341	Col5a2	1453.69	1375.94	1195.7	1654.35	1439.4	1006.01	1151.58	1107.18	1119.85	1096.15	1423.82	0.16575	NO	POS		NO	NO
ENSRNOG00000021201	1043.54	0.509395	0.152288	3.34495	0.000822962	0.0114077	Txnip	1059.36	1257.34	1217.71	1447.33	1030.6	804.178	750.943	1043.4	781.046	844.892	1202.47	0.227607	YES	POS		YES	NO
ENSRNOG00000027455	255.727	-0.351742	0.105161	-3.34478	0.000823485	0.0114077	RGD1564804	226.13	224.016	214.363	232.672	241.856	314.313	299.982	287.511	260.7	290.627	227.807	0.143294	NO	NEG		NO	NO
ENSRNOG00000010068	446.929	-0.317994	0.0951107	-3.34341	0.000827563	0.0114553	Plpp7	389.879	383.243	419.76	413.13	407.004	504.582	505.233	553.066	446.463	502.336	402.603	0.134188	NO	NEG		NO	NO
ENSRNOG00000051672	29.2547	1.46183	0.43747	3.34154	0.000833137	0.0115236	AABR07008030.1	36.76	29.6491	45.6438	40.3053	51.4396	6.30728	5.9207	24.0463	23.2203	14.8736	40.7596	0.550377	YES	POS		YES	NO
ENSRNOG00000025059	380.357	0.908466	0.271993	3.34003	0.00083769	0.0115776	Nxph4	480.108	551.255	497.191	494.657	377.223	338.491	311.824	122.323	250.146	255.696	480.087	0.366978	YES	POS		YES	NO
ENSRNOG00000003338	792.385	0.425488	0.127427	3.33907	0.000840608	0.0115911	Pmp22	758.593	789.546	977.266	1062.6	879.887	634.933	645.357	708.844	674.443	665.894	893.578	0.191029	YES	POS		YES	NO
ENSRNOG00000015139	127.723	-1.0034	0.300501	-3.33909	0.000840542	0.0115911	F12	95.7989	105.419	67.6506	108.092	64.9763	125.094	144.07	291.693	146.71	176.892	88.3873	0.532235	YES	NEG		NO	YES
ENSRNOG00000054989	113.985	1.06075	0.31764	3.33948	0.000839358	0.0115911	Grhl1	120.306	131.774	161.383	192.366	135.367	38.8949	47.3656	112.913	85.4928	71.1667	148.239	0.439679	YES	POS		YES	NO
ENSRNOG00000043031	32.6926	-1.27756	0.382643	-3.33878	0.000841459	0.0115939	Rd3l	22.2788	16.4717	12.226	32.9771	16.2441	33.6388	35.5242	76.321	48.5515	48.5089	20.0395	0.614138	YES	NEG		NO	YES
ENSRNOG00000000513	2273.04	-0.23521	0.0704776	-3.33737	0.00084574	0.0116439	Mapk14	2129.85	2218.2	2065.38	1983.21	2140.61	2387.3	2468.93	2684.83	2379.02	2480.02	2107.45	0.0984235	NO	NEG		NO	NO
ENSRNOG00000024040	727.504	-0.494965	0.148334	-3.33683	0.000847407	0.0116579	Mb21d2	590.388	477.681	675.691	709.008	623.592	726.388	859.489	971.263	914.035	867.794	615.272	0.220932	YES	NEG		NO	YES
ENSRNOG00000007177	778.385	0.349856	0.104877	3.33589	0.000850282	0.0116884	Kdelc2	813.177	780.761	964.225	785.038	959.303	649.65	689.762	675.389	688.165	675.741	860.501	0.151807	NO	POS		NO	NO
ENSRNOG00000023858	15.3305	1.51674	0.454753	3.3353	0.00085206	0.0117039	Prss39	31.1903	24.1586	15.4863	11.9084	25.2686	11.5633	7.89427	5.22747	5.27734	7.4906	21.6024	0.61563	YES	POS		YES	NO
ENSRNOG00000011914	1030.77	-0.66037	0.19809	-3.33369	0.000857014	0.0117629	Dtnb	883.355	786.251	797.951	821.679	807.691	928.221	1075.59	1851.57	1324.61	1295	819.386	0.343306	YES	NEG		NO	YES
ENSRNOG00000016451	52.405	-0.793602	0.23824	-3.33111	0.000865007	0.0118374	Cd1d1	33.4182	47.219	44.0136	39.3893	33.3906	60.9703	49.3392	78.412	85.4928	68.5536	39.4862	0.359706	YES	NEG		NO	YES
ENSRNOG00000028404	3537.29	-1.91352	0.574402	-3.33133	0.000864326	0.0118374	Ppp1r1b	1705.44	1957.94	1322.85	1385.95	1559.43	875.66	2206.45	12869	7952.94	5976.01	1586.32	1.16014	YES	NEG		NO	YES
ENSRNOG00000032970	4.29033	-3.52441	1.05804	-3.33108	0.000865089	0.0118374	Gpr174	1.11394	0	0.815067	0	1.8049	1.05121	12.8282	11.5004	9.4992	8.71976	0.746781	1.2434	YES	NEG		NO	YES
ENSRNOG00000036934	4755.59	-0.281463	0.0844954	-3.33111	0.00086501	0.0118374	Abhd12	4175.05	4122.33	4503.25	4411.6	4486.97	5703.88	5588.16	5131.28	4677.83	5275.29	4339.84	0.122879	NO	NEG		NO	NO
ENSRNOG00000005438	3263.63	0.604327	0.181517	3.32931	0.000870609	0.0118948	Pcsk2	3278.33	2936.36	4466.57	3941.68	4621.44	2038.3	2343.61	2940.97	2805.43	2532.08	3848.88	0.27661	YES	POS		YES	NO
ENSRNOG00000020151	21.851	3.23039	0.970281	3.32934	0.000870532	0.0118948	Cdh1	14.4812	136.166	2.4452	14.6565	13.5367	4.20485	5.9207	3.13648	2.11093	3.84324	36.2572	1.97669	YES	POS		YES	NO
ENSRNOG00000023086	317.713	-0.781792	0.235129	-3.32495	0.000884353	0.0120733	LOC100360828	248.409	238.291	238	228.092	250.881	285.93	287.154	579.203	503.458	413.936	240.734	0.408547	YES	NEG		NO	YES
ENSRNOG00000036865	286.635	-0.906389	0.27276	-3.32303	0.000890465	0.0121475	Krt77	213.877	202.053	186.65	181.374	248.173	222.857	309.85	603.25	411.632	386.897	206.426	0.486365	YES	NEG		NO	YES
ENSRNOG00000001073	150.413	-0.475893	0.143299	-3.32098	0.000897013	0.0122275	RGD1563482	151.496	121.891	120.63	131.908	115.513	177.655	160.846	205.962	167.819	178.071	128.288	0.203587	YES	NEG		NO	YES
ENSRNOG00000003081	142.423	0.784004	0.236136	3.32014	0.000899719	0.0122551	Ribc1	217.218	178.993	167.089	181.374	130.855	146.119	102.626	82.594	74.9382	101.569	175.106	0.341478	YES	POS		YES	NO
ENSRNOG00000052039	10.675	1.62734	0.490264	3.31932	0.000902385	0.012282	Rn50_20_0066.11	20.0509	19.7661	13.0411	12.8244	10.8294	2.10243	5.9207	7.31845	4.22187	4.89086	15.3024	0.601466	YES	POS		YES	NO
ENSRNOG00000061781	17.0751	-1.46167	0.440765	-3.31621	0.000912469	0.0124099	AABR07070872.1	4.45576	14.2755	6.52054	13.7405	9.02448	14.717	22.696	37.6378	30.6085	26.4148	9.60335	0.653971	YES	NEG		NO	YES
ENSRNOG00000008467	65.006	0.843117	0.254347	3.31483	0.000916975	0.0124617	Agbl2	84.6595	73.5738	94.5478	54.9618	96.562	40.9973	31.5771	56.4566	51.7179	45.1872	80.861	0.359644	YES	POS		YES	NO
ENSRNOG00000009029	10454	-0.292434	0.0882368	-3.31419	0.000919083	0.0124808	Nptn	9612.19	9381.21	9660.99	9590.84	9278.97	11052.5	13379.8	11699.1	10430.1	11640.4	9504.84	0.131348	NO	NEG		NO	NO
ENSRNOG00000016368	319.529	-0.588101	0.177478	-3.31366	0.000920831	0.0124951	Ppp1r14c	229.472	253.665	288.534	249.16	284.271	473.046	461.815	289.602	346.193	392.664	261.02	0.28215	YES	NEG		NO	YES
ENSRNOG00000027194	2767.49	-0.413515	0.124819	-3.31293	0.00092324	0.0125183	Sgsm2	2332.59	2418.05	2507.96	2384.43	2414.95	2848.79	2718.59	3939.42	3342.66	3212.36	2411.6	0.196375	YES	NEG		NO	YES
ENSRNOG00000009117	125.444	-0.639251	0.19305	-3.31131	0.00092859	0.0125813	Otub2	109.166	91.1437	92.1026	120.916	89.3424	128.248	127.295	188.189	182.596	156.582	100.534	0.296824	YES	NEG		NO	YES
ENSRNOG00000020315	998.593	-0.447209	0.135066	-3.31105	0.000929463	0.0125836	Taf13	952.419	837.863	919.396	817.099	772.496	1230.97	1386.43	1123.91	946.754	1172.02	859.855	0.206782	YES	NEG		NO	YES
ENSRNOG00000001739	133.483	1.00469	0.30354	3.3099	0.000933288	0.0126258	Meltf	152.61	166.914	167.089	146.565	225.612	129.299	84.8634	38.6832	89.7147	85.6401	171.758	0.415054	YES	POS		YES	NO
ENSRNOG00000002469	34.6878	1.15203	0.348253	3.30803	0.000939538	0.0127008	Trim7	30.0764	29.6491	52.9794	60.458	55.9518	15.7682	15.7885	20.9099	30.6085	20.7688	45.8229	0.501309	YES	POS		YES	NO
ENSRNOG00000008079	1706.32	-0.377485	0.11416	-3.30662	0.000944294	0.0127555	Ugp2	1474.86	1368.25	1540.48	1565.5	1581.09	2037.25	2301.18	1770.02	1718.3	1956.69	1506.03	0.173166	NO	NEG		NO	NO
ENSRNOG00000056753	898.131	-0.263443	0.0796768	-3.30639	0.00094507	0.0127563	Hectd2	824.316	807.116	832.184	807.939	851.911	925.067	1068.69	924.216	1041.75	989.929	824.693	0.110975	NO	NEG		NO	NO
ENSRNOG00000031785	6.63196	2.12027	0.641673	3.30428	0.000952194	0.0128428	Krt76	11.1394	6.5887	8.15067	11.9084	12.6343	4.20485	2.96035	1.04549	1.05547	2.31654	10.0843	0.691336	YES	POS		YES	NO
ENSRNOG00000006591	1324.26	-1.173	0.355085	-3.30344	0.000955048	0.0128716	Fam163b	678.39	596.277	1014.76	951.756	1008.94	871.455	1332.16	3269.26	2195.37	1917.06	850.024	0.655494	YES	NEG		NO	YES
ENSRNOG00000060753	875.795	0.49338	0.149394	3.30254	0.000958126	0.0129033	Esyt1	1030.39	1171.69	988.677	992.061	843.789	548.733	736.141	760.073	810.599	713.887	1005.32	0.214701	YES	POS		YES	NO
ENSRNOG00000023473	118.758	0.532241	0.161181	3.30214	0.000959512	0.0129123	Rnf122	147.04	117.498	162.198	143.817	117.318	90.4043	104.599	90.9579	94.992	95.2383	137.574	0.223987	YES	POS		YES	NO
ENSRNOG00000014816	1997.77	-0.353779	0.107165	-3.30126	0.000962509	0.0129429	Slc1a1	1689.85	1536.27	1910.52	1823.82	1928.53	2006.77	2269.6	2480.96	2333.64	2272.74	1777.8	0.155366	NO	NEG		NO	NO
ENSRNOG00000018183	12209.4	0.47927	0.145267	3.29923	0.000969502	0.0130271	Ubr4	15230.9	15158.4	12437.9	13636.9	13354.4	9105.61	8907.7	9073.83	12979.1	10016.6	13963.7	0.209189	YES	POS		YES	NO
ENSRNOG00000010650	2816.8	1.03268	0.313056	3.29872	0.000971285	0.0130413	Plekhh1	3523.39	3697.36	3785.99	4385.04	2832.79	731.644	1620.3	2462.14	2312.53	1781.65	3644.91	0.413121	YES	POS		YES	NO
ENSRNOG00000019496	172.71	0.499768	0.151546	3.29779	0.000974488	0.0130745	Stat5a	202.737	193.269	206.212	203.359	186.807	162.938	112.493	164.142	122.434	140.502	198.477	0.203758	YES	POS		YES	NO
ENSRNOG00000004449	1038.16	-0.241007	0.0730939	-3.29722	0.000976459	0.0130911	E2f6	926.798	898.259	993.567	959.084	1023.38	1099.57	1196.97	1131.22	1114.57	1135.58	960.217	0.0986591	NO	NEG		NO	NO
ENSRNOG00000001455	1530.33	0.318999	0.0968005	3.29543	0.000982721	0.0131652	Kif13a	1804.58	1626.31	1793.96	1685.5	1480.92	1423.34	1227.56	1296.41	1434.38	1345.42	1678.25	0.136188	NO	POS		NO	NO
ENSRNOG00000014532	15.7537	1.84625	0.560301	3.2951	0.000983851	0.0131705	Lbp	20.0509	43.9247	13.0411	24.7328	14.4392	4.20485	10.8546	2.09099	8.44374	6.39855	23.2377	0.808951	YES	POS		YES	NO
ENSRNOG00000000151	166.349	1.00766	0.305909	3.29397	0.000987813	0.0132137	Ldlrap1	219.446	177.895	236.37	260.153	176.88	60.9703	67.1013	149.506	148.821	106.6	214.149	0.416004	YES	POS		YES	NO
ENSRNOG00000009826	386.757	0.337671	0.102551	3.29272	0.000992244	0.013263	Bche	421.07	408.499	458.883	433.282	408.809	329.03	302.943	381.605	336.694	337.568	426.109	0.136797	NO	POS		NO	NO
ENSRNOG00000010325	21.2953	1.45812	0.442932	3.29197	0.000994867	0.0132882	Ptger3	31.1903	19.7661	37.4931	24.7328	35.1955	16.8194	13.815	2.09099	10.5547	10.82	29.6756	0.557555	YES	POS		YES	NO
ENSRNOG00000014347	809.243	0.468122	0.142211	3.29175	0.000995673	0.013289	Slc4a2	936.824	1109.1	846.04	938.931	784.228	607.601	583.189	703.617	773.657	667.016	923.024	0.209149	YES	POS		YES	NO
ENSRNOG00000026914	526.423	1.72031	0.522836	3.29033	0.00100068	0.0133459	Dnah1	998.091	925.712	499.636	668.702	720.154	483.558	196.37	35.5468	210.038	231.378	762.459	0.634392	YES	POS		YES	NO
ENSRNOG00000017511	128.457	0.729203	0.221664	3.28968	0.00100301	0.0133671	Dcdc2	164.863	183.385	132.856	128.244	170.563	80.9434	65.1278	106.64	123.49	94.0503	155.982	0.312646	YES	POS		YES	NO
ENSRNOG00000004084	1080.02	-0.730588	0.222138	-3.28889	0.00100583	0.0133947	Fam84a	629.376	619.338	1043.29	881.221	1001.72	1028.09	1288.74	1690.56	1537.82	1386.3	834.988	0.341916	YES	NEG		NO	YES
ENSRNOG00000009713	1834.47	-0.243269	0.0740318	-3.28601	0.00101618	0.0135124	Oxa1l	1770.05	1652.67	1703.49	1755.11	1599.14	2187.57	2007.12	1931.03	1904.06	2007.45	1696.09	0.102833	NO	NEG		NO	NO
ENSRNOG00000054775	16491.9	-0.555922	0.169171	-3.28616	0.00101565	0.0135124	Fkbp11	13293.8	12731.6	14164.2	13082.7	14935.5	15398.2	16439.8	25447.3	22934.2	20054.9	13641.6	0.276818	YES	NEG		NO	YES
ENSRNOG00000011654	60.214	0.607185	0.184795	3.28571	0.00101724	0.0135164	Plk4	69.0643	62.5926	73.3561	81.5267	68.5861	42.0485	52.2996	44.9562	47.496	46.7001	71.0252	0.232518	YES	POS		YES	NO
ENSRNOG00000012864	507.432	0.3301	0.100511	3.28423	0.00102263	0.0135678	Ern1	510.185	516.115	546.095	597.252	619.982	425.741	432.211	443.289	476.016	444.314	557.926	0.138907	NO	POS		NO	NO
ENSRNOG00000022838	140.656	1.18551	0.36097	3.28423	0.00102261	0.0135678	Cnksr1	200.509	256.959	128.781	155.725	194.929	110.377	127.295	52.2747	39.0523	82.2499	187.381	0.500532	YES	POS		YES	NO
ENSRNOG00000017002	26.6665	-1.88838	0.575727	-3.27999	0.00103811	0.0137528	Adrb1	12.2533	8.78493	13.0411	12.8244	13.5367	11.5633	16.7753	80.503	70.7163	44.8895	12.0881	1.04748	YES	NEG		NO	YES
ENSRNOG00000017035	1548.06	-0.279479	0.0852064	-3.28003	0.00103797	0.0137528	Cep120	1472.63	1307.86	1414.14	1452.82	1421.36	1547.39	1893.64	1682.2	1740.47	1715.92	1413.76	0.121041	NO	NEG		NO	NO
ENSRNOG00000003918	391.39	-0.319304	0.0973729	-3.27919	0.00104106	0.0137817	Slc25a19	366.486	360.182	357.815	323.359	355.565	387.898	449.974	462.108	459.128	439.777	352.681	0.132967	NO	NEG		NO	NO
ENSRNOG00000009760	3319.01	-0.492456	0.150233	-3.27795	0.00104564	0.0138203	Palm	2597.71	2959.42	3019.82	2887.33	2589.12	3367.03	3264.28	5024.64	4161.71	3954.42	2810.68	0.240158	YES	NEG		NO	YES
ENSRNOG00000010308	520.113	1.18413	0.361237	3.27799	0.00104549	0.0138203	Nr2f2	617.123	557.843	790.615	742.901	753.544	547.682	354.256	177.734	139.322	304.748	692.405	0.470278	YES	POS		YES	NO
ENSRNOG00000010977	158.722	-0.913638	0.278737	-3.27777	0.00104629	0.0138203	Igfbp6	102.483	177.895	111.664	108.092	70.391	228.113	280.247	194.462	155.154	214.494	114.105	0.428376	YES	NEG		NO	YES
ENSRNOG00000025074	9.63807	2.14083	0.65343	3.27629	0.00105179	0.0138827	Fgg	20.0509	17.5699	10.5959	10.9924	14.4392	2.10243	8.88106	0	2.11093	3.2736	14.7296	0.737367	YES	POS		YES	NO
ENSRNOG00000011120	32.6571	-1.36484	0.416621	-3.27597	0.00105301	0.0138886	LOC680663	15.5952	19.7661	17.9315	17.4046	25.2686	72.5337	61.1806	15.6824	48.5515	49.487	19.1932	0.676606	YES	NEG		NO	YES
ENSRNOG00000039463	18.0005	1.46787	0.448153	3.27537	0.00105525	0.0139078	Pcdhga1	23.3928	16.4717	22.8219	32.9771	29.7808	6.30728	2.96035	15.6824	11.6101	9.14004	25.0889	0.564797	YES	POS		YES	NO
ENSRNOG00000029682	300.995	0.564691	0.172481	3.27394	0.00106061	0.0139682	Clic1	435.551	387.635	305.65	314.198	315.857	299.596	224	215.372	211.093	237.515	351.778	0.255658	YES	POS		YES	NO
ENSRNOG00000002928	4772.31	-0.568681	0.173756	-3.27287	0.00106462	0.0139803	Guk1	4737.59	4288.15	3358.08	3699.85	3561.06	6667.84	6854.2	5438.66	4345.36	5826.51	3928.94	0.27126	YES	NEG		NO	YES
ENSRNOG00000048378	4.16142	-5.72508	1.74911	-3.27314	0.00106359	0.0139803	Vrtn	0	0	0	0	0	0	3.94714	28.2283	5.27734	9.3632	0	2.22265	YES	NEG		NO	YES
ENSRNOG00000051706	812.275	0.311227	0.0950933	3.27286	0.00106466	0.0139803	Tep1	908.975	848.844	906.355	904.122	876.277	804.178	743.048	622.068	696.608	716.476	888.915	0.128005	NO	POS		NO	NO
ENSRNOG00000052310	7.47839	1.9739	0.603011	3.2734	0.00106261	0.0139803	Pkd1l3	5.5697	14.2755	11.4109	12.8244	11.7318	2.10243	0.986784	4.18197	4.22187	2.87326	11.1625	0.676064	YES	POS		YES	NO
ENSRNOG00000021704	39.7207	1.32771	0.405854	3.2714	0.00107016	0.0140423	Atp8b5p	59.0388	70.2795	30.9726	52.2137	58.6591	25.2291	15.7885	8.36394	36.9413	21.5807	54.2327	0.539374	YES	POS		YES	NO
ENSRNOG00000013201	1347.04	-0.229363	0.070144	-3.26989	0.0010759	0.0140988	Tex264	1258.75	1321.03	1213.64	1256.79	1207.48	1506.39	1522.61	1486.69	1349.94	1466.41	1251.54	0.0944946	NO	NEG		NO	NO
ENSRNOG00000019529	4716.54	-0.331315	0.101324	-3.26985	0.00107604	0.0140988	Btbd1	4290.9	3832.43	4423.37	4046.11	4561.88	5821.62	5770.71	4762.22	4939.59	5323.53	4230.94	0.148158	NO	NEG		NO	NO
ENSRNOG00000029740	7.48877	1.97974	0.605501	3.26959	0.00107704	0.0141016	Slc35g1	7.79758	17.5699	8.96574	10.9924	10.8294	3.15364	4.93392	1.04549	2.11093	2.811	11.231	0.705167	YES	POS		YES	NO
ENSRNOG00000018603	1251.69	0.754621	0.230842	3.26899	0.0010793	0.0141109	Carns1	1590.71	1717.45	1362.79	1897.1	1073.91	633.881	826.925	1243.09	919.312	905.802	1528.39	0.341887	YES	POS		YES	NO
ENSRNOG00000047714	33.0794	1.30112	0.398018	3.26899	0.00107933	0.0141109	Tmem37	50.1273	82.3587	33.4178	30.229	28.8783	18.9218	12.8282	21.9554	18.9984	18.1759	45.0022	0.64815	YES	POS		YES	NO
ENSRNOG00000018117	5190.66	-0.362519	0.110918	-3.26836	0.00108173	0.014132	Ndufv1	4923.62	5112.83	4376.1	4465.65	4153.07	6183.23	6608.49	5803.53	5089.46	5921.18	4606.25	0.162966	NO	NEG		NO	NO
ENSRNOG00000021242	9.24381	1.58934	0.486531	3.26669	0.00108814	0.0142029	Adam33	11.1394	9.88305	15.4863	12.8244	16.2441	5.25606	3.94714	3.13648	5.27734	4.40425	13.1154	0.54331	YES	POS		YES	NO
ENSRNOG00000028834	2234.72	0.379822	0.116277	3.26653	0.00108875	0.0142029	Polr2a	2284.69	2230.27	2836.43	2639.08	2462.78	1804.93	1705.16	1983.3	2165.82	1914.8	2490.65	0.166924	YES	POS		YES	NO
ENSRNOG00000033593	1789.48	0.17309	0.0529955	3.26613	0.00109028	0.0142126	Osbpl9	1893.7	1937.08	1830.64	1833.89	1926.73	1693.5	1678.52	1630.97	1680.3	1670.82	1884.41	0.066626	NO	POS		NO	NO
ENSRNOG00000009533	348.904	0.908976	0.278385	3.26518	0.00109395	0.01425	Erich3	405.474	377.752	446.657	408.55	563.128	183.962	126.308	300.057	328.25	234.644	440.312	0.382662	YES	POS		YES	NO
ENSRNOG00000059793	38.4784	1.13659	0.348231	3.26391	0.00109887	0.0143037	Rab37	30.0764	45.0228	52.1643	74.1985	52.342	17.8706	30.5903	30.3193	13.7211	23.1253	50.7608	0.497807	YES	POS		YES	NO
ENSRNOG00000007410	1152.82	-0.704923	0.216002	-3.2635	0.00110044	0.0143137	Dab1	930.14	785.153	873.752	894.962	1018.86	997.601	1214.73	2118.17	1542.04	1468.13	900.574	0.370365	YES	NEG		NO	YES
ENSRNOG00000052758	2351.91	-0.972299	0.298028	-3.26244	0.00110457	0.0143571	Fam49a	1483.77	1457.2	1732.02	1553.59	2010.65	1698.76	2214.34	4760.13	4256.7	3232.48	1647.45	0.532874	YES	NEG		NO	YES
ENSRNOG00000011700	1544.59	0.477238	0.146356	3.2608	0.00111099	0.0144299	Ptprm	1458.15	1508.81	2005.07	1720.31	2134.29	1203.64	1180.19	1280.73	1410.1	1268.67	1765.32	0.221471	YES	POS		YES	NO
ENSRNOG00000025110	1804.8	0.756504	0.232024	3.26046	0.00111231	0.0144366	Vwa3a	2611.08	2858.4	1537.22	1662.6	2354.49	1475.9	1171.31	995.309	1576.87	1304.85	2204.75	0.359663	YES	POS		YES	NO
ENSRNOG00000015781	71.3837	0.895764	0.274772	3.26002	0.00111404	0.0144486	Ndst3	82.4316	63.6908	95.3629	99.8473	107.391	48.3558	27.63	49.1382	68.6054	48.4323	89.7448	0.377531	YES	POS		YES	NO
ENSRNOG00000006180	4333.67	-0.281983	0.0865368	-3.25853	0.00111989	0.0145035	Pum2	3707.19	3561.19	4305.19	3927.02	4268.58	4612.72	5063.19	4687.99	4869.93	4808.46	3953.83	0.120533	NO	NEG		NO	NO
ENSRNOG00000016700	2.58707	4.59811	1.41107	3.25859	0.00111967	0.0145035	Tcf21	4.45576	9.88305	1.63013	6.41221	0.902448	0	0	0	0	0	4.65672	1.37941	YES	POS		YES	NO
ENSRNOG00000020544	1161.58	-0.308947	0.0949092	-3.25519	0.00113318	0.014665	Sdr39u1	983.609	1021.25	1107.68	1054.35	1082.94	1281.43	1440.7	1348.69	1133.57	1301.1	1049.96	0.136127	NO	NEG		NO	NO
ENSRNOG00000002169	52.9935	1.54965	0.476174	3.25438	0.00113641	0.0146841	Pdcl2	83.5455	104.321	66.8355	58.626	61.3665	54.6631	27.63	10.4549	9.4992	25.5618	74.9389	0.604465	YES	POS		YES	NO
ENSRNOG00000023150	15010.2	-0.206248	0.0633761	-3.25435	0.00113651	0.0146841	Gpi	13777.2	13644.1	14545.7	14440.3	13844.5	16650.2	17350.6	15394.9	15444.7	16210.1	14050.4	0.0874674	NO	NEG		NO	NO
ENSRNOG00000026060	33.4576	1.17624	0.361453	3.2542	0.00113712	0.0146841	Arsi	52.3552	54.9058	23.637	43.9695	47.8298	28.3827	22.696	10.4549	16.8875	19.6053	44.5394	0.492924	YES	POS		YES	NO
ENSRNOG00000001404	879.322	-0.645888	0.198528	-3.25339	0.00114037	0.0147155	Agfg2	640.516	698.402	809.362	692.519	673.226	771.59	949.286	1525.37	1153.63	1099.97	702.805	0.33184	YES	NEG		NO	YES
ENSRNOG00000012207	18817.4	0.504795	0.155336	3.2497	0.00115528	0.0148971	Dst	23074.2	21981	19424.7	22050.7	21767.1	12246.6	13624.5	14992.4	20195.3	15264.7	21659.5	0.217756	YES	POS		YES	NO
ENSRNOG00000014363	702.234	-0.740065	0.227764	-3.24927	0.00115703	0.0149089	Arhgef3	470.083	495.251	581.143	572.519	585.689	588.679	712.458	1254.59	1059.69	903.855	540.937	0.385961	YES	NEG		NO	YES
ENSRNOG00000055530	1546.88	-0.338764	0.104271	-3.24888	0.00115859	0.0149183	Panx2	1337.84	1235.38	1546.18	1460.15	1339.23	1548.44	1784.11	1917.43	1753.13	1750.78	1383.76	0.149439	NO	NEG		NO	NO
ENSRNOG00000011798	1439.71	-0.201537	0.062039	-3.24855	0.00115997	0.0149253	Mapre1	1419.16	1327.62	1360.35	1296.18	1346.45	1607.3	1591.68	1492.96	1515.65	1551.9	1349.95	0.0808408	NO	NEG		NO	NO
ENSRNOG00000002127	2.09482	4.31499	1.32849	3.24804	0.00116204	0.0149366	AABR07014836.1	3.34182	2.19623	2.4452	2.74809	8.12203	0	0	0	0	0	3.77068	1.26294	YES	POS		YES	NO
ENSRNOG00000010886	23.36	0.936987	0.288488	3.24792	0.00116251	0.0149366	Nfe2l3	27.8485	32.9435	28.5274	31.145	27.9759	15.7682	18.7489	16.7279	10.5547	15.4499	29.6881	0.340946	YES	POS		YES	NO
ENSRNOG00000048195	136.78	-0.527147	0.16235	-3.24697	0.0011664	0.0149758	Nudt13	121.42	133.97	103.514	118.168	95.6595	146.119	150.978	197.598	163.597	164.573	114.546	0.232557	YES	NEG		NO	YES
ENSRNOG00000017939	7906.24	-0.546034	0.168182	-3.24669	0.00116756	0.01498	Chn1	7109.17	7380.44	5393.3	6142.9	6795.44	7830.48	8580.09	12591.9	9332.44	9583.73	6564.25	0.268382	YES	NEG		NO	YES
ENSRNOG00000028103	3531.05	-0.167862	0.0517163	-3.24582	0.00117112	0.0150148	Psmd3	3344.05	3390.98	3375.19	3362.75	3265.06	3868.46	3872.14	3742.87	3557.98	3760.36	3347.61	0.0674455	NO	NEG		NO	NO
ENSRNOG00000051382	466.467	-0.317953	0.0980306	-3.2434	0.0011811	0.015132	Ntan1	378.74	444.737	407.534	439.695	431.37	512.992	584.176	501.837	497.125	524.032	420.415	0.135162	NO	NEG		NO	NO
ENSRNOG00000020289	1181.45	-0.371799	0.114671	-3.24231	0.00118564	0.0151792	Akt1s1	1117.28	1177.18	969.93	1092.82	869.058	1388.65	1319.33	1441.73	1257.06	1351.69	1045.26	0.161078	NO	NEG		NO	NO
ENSRNOG00000006030	4913.4	-0.444681	0.137198	-3.24117	0.00119041	0.0152185	Ptprz1	4158.34	3742.38	4458.42	4410.69	4399.44	4673.69	5132.26	6719.38	6525.95	5762.82	4233.85	0.211419	YES	NEG		NO	YES
ENSRNOG00000061270	5313.48	-0.338449	0.10442	-3.24124	0.00119012	0.0152185	Git1	4768.78	4952.51	4478.79	5115.11	4459	5412.69	5503.3	6962.98	6168.15	6011.78	4754.84	0.154485	NO	NEG		NO	NO
ENSRNOG00000019851	42.592	1.06181	0.327665	3.24053	0.00119308	0.0152418	Cox6a2	64.6085	59.2983	39.9383	54.9618	58.6591	16.8194	34.5374	39.7287	14.7765	26.4655	55.4932	0.430772	YES	POS		YES	NO
ENSRNOG00000013240	15.4555	1.4814	0.457485	3.23815	0.00120309	0.0153587	Ptger4	15.5952	14.2755	24.452	20.1527	33.3906	11.5633	4.93392	4.18197	10.5547	7.80848	21.5732	0.606543	YES	POS		YES	NO
ENSRNOG00000023007	79.861	0.797745	0.246542	3.23574	0.00121327	0.0154777	Col6a6	83.5455	120.793	83.1369	126.412	78.513	49.407	60.1938	42.8652	73.8827	56.5872	98.4801	0.359312	YES	POS		YES	NO
ENSRNOG00000013101	934.325	-0.706841	0.218504	-3.23491	0.00121683	0.0155119	Pcdh8	560.312	577.609	877.827	796.031	833.862	863.046	1041.06	1336.14	1523.04	1190.82	729.128	0.343506	YES	NEG		NO	YES
ENSRNOG00000020695	56.062	1.07813	0.333325	3.23448	0.00121865	0.0155241	Tead2	90.2292	105.419	50.5342	57.7099	62.2689	39.9461	22.696	25.0918	50.6624	34.5991	73.2323	0.489987	YES	POS		YES	NO
ENSRNOG00000015221	4055.46	-0.355961	0.110096	-3.23319	0.00122414	0.015583	Eif3f	3963.4	3907.1	3453.44	3267.48	3444.65	5079.46	5002.01	4303.25	4078.32	4615.76	3607.21	0.160595	NO	NEG		NO	NO
ENSRNOG00000020235	7290.21	-0.309889	0.0958534	-3.23295	0.0012252	0.0155853	Hnrnpl	6983.29	7280.51	6204.29	6301.37	6175.45	8794.45	8573.18	8038.8	7260.56	8166.75	6588.99	0.136861	NO	NEG		NO	NO
ENSRNOG00000018186	983.234	-0.47342	0.14646	-3.23242	0.00122744	0.0156028	Lamtor5	976.926	912.535	753.937	809.771	740.91	1246.74	1363.74	1094.63	949.92	1163.76	838.816	0.219952	YES	NEG		NO	YES
ENSRNOG00000011421	5556.87	-0.155688	0.0481708	-3.23199	0.00122929	0.0156152	Smap2	5263.37	5166.64	5236.81	5409.16	5368.66	6013.99	6072.67	5844.31	5636.19	5891.79	5288.93	0.0624047	NO	NEG		NO	NO
ENSRNOG00000010735	1608.02	-0.38508	0.119161	-3.2316	0.00123101	0.015626	Nfyc	1314.45	1472.57	1251.13	1614.96	1424.97	1686.15	1975.54	2074.26	1658.14	1848.52	1415.62	0.174033	YES	NEG		NO	YES
ENSRNOG00000042414	1008.17	-0.270343	0.0837016	-3.22984	0.00123858	0.0157109	Nat14	904.52	922.418	953.629	911.45	925.009	1179.46	1019.35	1215.91	1041.75	1114.12	923.405	0.116886	NO	NEG		NO	NO
ENSRNOG00000032575	526.87	-0.542886	0.168168	-3.22823	0.00124558	0.0157885	Ocel1	530.236	531.488	399.383	380.153	350.15	700.108	692.722	580.249	577.341	637.605	438.282	0.243763	YES	NEG		NO	YES
ENSRNOG00000043416	23.7004	1.13296	0.351125	3.22666	0.00125245	0.0158643	Bcl3	32.3043	46.1209	23.637	31.145	23.4637	17.8706	17.7621	11.5004	9.4992	14.1581	31.3342	0.483836	YES	POS		YES	NO
ENSRNOG00000001816	296.364	-0.614499	0.190497	-3.22577	0.00125636	0.0158768	Rfc4	300.764	296.491	190.726	197.863	214.783	344.798	438.132	355.468	328.25	366.662	240.125	0.278479	YES	NEG		NO	YES
ENSRNOG00000006375	5341.45	-0.325471	0.100895	-3.22584	0.00125602	0.0158768	Vdac1	4842.3	4687.86	4840.68	4887.02	4749.59	5510.46	7180.83	5910.17	5464.15	6016.4	4801.49	0.151434	NO	NEG		NO	NO
ENSRNOG00000044512	31.3242	1.042	0.323038	3.22563	0.00125698	0.0158768	5S_rRNA	46.7855	34.0416	38.3082	53.1298	30.6832	15.7682	12.8282	30.3193	20.0539	19.7424	40.5897	0.434689	YES	POS		YES	NO
ENSRNOG00000058637	7.06304	2.03931	0.632216	3.22566	0.00125684	0.0158768	AABR07003304.2	7.79758	13.1774	13.0411	11.9084	7.21959	3.15364	0.986784	5.22747	1.05547	2.60584	10.6288	0.687855	YES	POS		YES	NO
ENSRNOG00000004424	321.983	-0.399125	0.123756	-3.22511	0.00125926	0.0158944	RGD1563962	266.232	285.51	282.013	286.718	289.686	413.127	423.33	331.421	319.807	371.921	282.032	0.180412	YES	NEG		NO	YES
ENSRNOG00000004180	702.71	-0.396501	0.123134	-3.22008	0.00128156	0.0161531	Fam19a2	559.198	525.998	741.711	664.122	587.494	780	836.793	834.303	794.767	811.466	615.705	0.172721	YES	NEG		NO	YES
ENSRNOG00000016467	450.744	-1.06677	0.331285	-3.2201	0.00128148	0.0161531	Kctd1	250.637	233.899	337.438	336.183	357.37	327.978	397.674	983.809	831.708	635.292	303.105	0.591634	YES	NEG		NO	YES
ENSRNOG00000022704	1058.94	0.671502	0.208667	3.21805	0.00129064	0.016256	Esyt3	1186.35	1614.23	968.3	1332.82	1242.67	1002.86	782.52	543.656	857.039	796.518	1268.87	0.303698	YES	POS		YES	NO
ENSRNOG00000049032	153.516	-0.51859	0.161182	-3.21742	0.00129351	0.0162808	AABR07029573.1	150.382	129.578	118.185	138.321	108.294	209.191	205.251	166.233	156.209	184.221	128.952	0.230906	YES	NEG		NO	YES
ENSRNOG00000054699	27.9995	1.17587	0.365586	3.2164	0.00129808	0.0163268	LOC103690541	25.6206	53.8077	36.678	46.7176	23.4637	15.7682	23.6828	13.5914	12.6656	16.427	37.2575	0.525042	YES	POS		YES	NO
ENSRNOG00000052870	18.7795	-1.00486	0.312563	-3.21491	0.00130487	0.0163956	AC131411.1	10.0255	15.3736	12.226	13.7405	13.5367	19.973	30.5903	29.2738	24.2757	26.0282	12.9805	0.406113	YES	NEG		NO	YES
ENSRNOG00000055328	7.70683	2.35626	0.732944	3.21479	0.00130538	0.0163956	AABR07017268.1	18.937	20.8642	4.8904	8.24428	7.21959	2.10243	3.94714	1.04549	2.11093	2.3015	12.0311	0.9501	YES	POS		YES	NO
ENSRNOG00000061118	528.757	0.396878	0.123466	3.21448	0.00130679	0.0164018	LOC102551095	629.376	475.484	687.917	586.26	580.274	442.561	461.815	432.834	462.295	449.876	591.862	0.176635	YES	POS		YES	NO
ENSRNOG00000037509	47.7911	0.727906	0.226628	3.2119	0.00131859	0.0165383	Chek2	63.4946	66.9851	48.904	65.0382	46.0249	42.0485	33.5507	32.4103	31.664	34.9184	58.0894	0.300435	YES	POS		YES	NO
ENSRNOG00000011964	516.935	-0.551295	0.171689	-3.211	0.00132273	0.0165786	Abcd4	504.615	463.405	392.862	448.855	333.003	557.143	620.687	790.393	541.455	627.419	428.548	0.260112	YES	NEG		NO	YES
ENSRNOG00000036742	6034.53	-0.347117	0.108215	-3.20766	0.00133818	0.0167605	Uqcrc2	5334.66	5197.39	5491.92	5359.69	5534.72	7110.4	8043.28	6465.33	5773.41	6848.1	5383.68	0.161906	NO	NEG		NO	NO
ENSRNOG00000008394	7.1552	-1.69216	0.527787	-3.20614	0.0013453	0.0168368	Prg2	3.34182	2.19623	4.07534	1.83206	6.31714	13.6658	9.86784	12.5459	10.5547	11.6585	3.55252	0.64049	YES	NEG		NO	YES
ENSRNOG00000013286	777.583	-0.333783	0.104113	-3.20595	0.00134615	0.0168368	Pdcl3	711.808	743.425	707.478	677.863	645.251	894.582	1010.47	785.165	822.209	878.106	697.165	0.149311	NO	NEG		NO	NO
ENSRNOG00000052386	337.964	0.28083	0.087603	3.20571	0.0013473	0.0168394	Nlrx1	384.309	360.182	354.554	371.908	363.687	290.135	309.85	315.739	291.309	301.758	366.928	0.107091	NO	POS		NO	NO
ENSRNOG00000057161	52.0296	1.2057	0.376198	3.20497	0.00135077	0.016871	AABR07027407.1	45.6716	37.336	113.294	78.7786	72.1959	32.5876	31.5771	17.7734	39.0523	30.2476	69.4553	0.579394	YES	POS		YES	NO
ENSRNOG00000017905	3653.44	-0.232903	0.0726844	-3.20431	0.00135385	0.0168789	Map1lc3b	3287.24	3214.19	3453.44	3718.17	3273.18	3881.08	4014.24	4212.29	3827.12	3983.68	3389.24	0.0987039	NO	NEG		NO	NO
ENSRNOG00000051208	49.6413	-1.00177	0.31264	-3.20423	0.00135423	0.0168789	Selenov	41.2158	41.7284	28.5274	25.6489	35.1955	86.1995	92.7577	57.5021	37.9968	68.614	34.4632	0.491203	YES	NEG		NO	YES
ENSRNOG00000056135	2012.04	-0.340567	0.106285	-3.20429	0.00135395	0.0168789	Tsc22d3	1801.24	1836.05	1769.51	1864.12	1725.48	2058.27	2680.11	2016.76	2356.86	2278	1799.28	0.157716	NO	NEG		NO	NO
ENSRNOG00000006565	257.196	-0.597161	0.186394	-3.20376	0.00135646	0.0168831	Fstl4	240.611	277.823	178.5	172.214	179.587	293.288	276.3	349.195	347.249	316.508	209.747	0.269303	YES	NEG		NO	YES
ENSRNOG00000037600	200.447	1.84412	0.575592	3.20387	0.00135594	0.0168831	Sim1	286.283	217.427	372.486	294.962	304.125	186.065	101.639	13.5914	27.4421	82.1842	295.056	0.640226	YES	POS		YES	NO
ENSRNOG00000054371	2718.46	-0.651386	0.203341	-3.20342	0.00135808	0.0168915	Prkcg	2293.6	2296.16	2025.44	2213.13	2014.26	2286.39	2832.07	4632.58	3872.51	3405.89	2168.52	0.338787	YES	NEG		NO	YES
ENSRNOG00000014102	56.7576	1.71724	0.536377	3.20156	0.00136687	0.0169891	Wdr38	102.483	98.8305	57.0547	59.542	92.9522	56.7655	15.7885	4.18197	23.2203	24.9891	82.1724	0.645741	YES	POS		YES	NO
ENSRNOG00000010489	239.758	0.415917	0.129951	3.20057	0.00137158	0.0170358	Samd4a	225.016	278.922	299.13	289.466	255.393	220.755	182.555	196.553	210.038	202.475	269.585	0.176799	YES	POS		YES	NO
ENSRNOG00000013720	600.343	0.832314	0.260169	3.19913	0.00137842	0.0171088	Aebp1	630.49	1258.44	579.513	685.191	574.86	400.512	353.269	507.064	413.743	418.647	745.699	0.451123	YES	POS		YES	NO
ENSRNOG00000010741	4.3468	3.82874	1.19713	3.19825	0.00138265	0.0171494	Tigd4	5.5697	14.2755	8.96574	5.49618	2.70734	1.05121	0	0	1.05547	0.52667	7.4029	1.106	YES	POS		YES	NO
ENSRNOG00000031643	992.567	0.534054	0.167055	3.19686	0.00138931	0.0172201	Dchs1	1216.42	1193.65	1017.2	1191.76	1135.28	960.809	766.731	555.157	896.092	794.697	1150.86	0.226361	YES	POS		YES	NO
ENSRNOG00000002904	4.38468	-5.1823	1.62174	-3.19553	0.00139576	0.0172881	Arr3	1.11394	0	0	0	0	3.15364	5.9207	29.2738	0	9.58704	0.222788	2.17886	YES	NEG		NO	YES
ENSRNOG00000011763	1975.99	-0.32641	0.102168	-3.19484	0.00139908	0.0173173	Serp1	1858.05	1893.15	1747.5	1589.31	1791.36	2455.63	2379.14	2110.85	1958.95	2226.14	1775.88	0.146198	NO	NEG		NO	NO
ENSRNOG00000011300	493.897	0.517937	0.162239	3.19243	0.00141079	0.0174501	Lama3	613.781	658.87	507.787	619.237	453.029	414.178	452.934	315.739	409.521	398.093	570.541	0.233121	YES	POS		YES	NO
ENSRNOG00000013301	50.0206	1.04249	0.326595	3.192	0.00141292	0.0174524	Bean1	55.697	45.0228	82.3218	67.7863	73.0983	14.717	30.5903	33.4558	47.496	31.5648	64.7852	0.438762	YES	POS		YES	NO
ENSRNOG00000051636	6.82916	2.35135	0.736635	3.19202	0.00141283	0.0174524	AABR07049695.2	8.91152	18.668	6.52054	9.16031	9.92693	5.25606	1.97357	1.04549	0	2.06878	10.6375	0.84398	YES	POS		YES	NO
ENSRNOG00000001225	806.355	-0.492553	0.154416	-3.18978	0.00142382	0.0175749	Fam207a	712.922	729.149	690.362	659.542	622.689	808.383	891.066	1276.55	866.538	960.634	682.933	0.246207	YES	NEG		NO	YES
ENSRNOG00000015346	619.481	0.426798	0.133837	3.18895	0.00142792	0.0176133	Obsl1	715.15	827.98	619.451	657.71	675.934	568.706	532.863	424.47	553.065	519.776	699.245	0.189111	YES	POS		YES	NO
ENSRNOG00000060984	179.502	1.8311	0.574376	3.18798	0.00143271	0.0176602	Dnah7	320.815	344.809	164.644	215.267	273.442	180.809	49.3392	10.4549	55.9398	74.1356	263.795	0.677763	YES	POS		YES	NO
ENSRNOG00000040040	228.34	-0.467452	0.146652	-3.18748	0.00143516	0.0176783	Ndufaf6	201.623	236.095	177.685	166.718	194.929	299.596	293.075	239.418	245.924	269.503	195.41	0.207466	YES	NEG		NO	YES
ENSRNOG00000013484	2084.94	0.535579	0.168051	3.18701	0.00143753	0.0176952	Gsta1	2315.88	3096.69	1848.57	2013.44	2817.44	1669.33	1695.3	1661.29	1646.53	1668.11	2418.4	0.261099	YES	POS		YES	NO
ENSRNOG00000007506	697.411	-0.331649	0.104084	-3.18635	0.00144079	0.0177232	Ndufaf4	583.705	580.904	673.246	598.168	690.373	691.698	821.991	817.576	819.042	787.577	625.279	0.144967	NO	NEG		NO	NO
ENSRNOG00000057235	18.6108	1.14554	0.359728	3.18447	0.00145018	0.0178264	AABR07067355.1	20.0509	26.3548	22.0068	25.6489	28.8783	5.25606	9.86784	12.5459	16.8875	11.1393	24.5879	0.434482	YES	POS		YES	NO
ENSRNOG00000012760	3572.32	-0.250522	0.0786883	-3.18373	0.00145392	0.0178602	Chtop	3395.29	3283.37	3257.82	3312.37	3225.35	4083.96	4327.05	3669.68	3595.98	3919.17	3294.84	0.110348	NO	NEG		NO	NO
ENSRNOG00000018770	412.358	-0.612791	0.192501	-3.18331	0.00145603	0.0178738	Pmaip1	438.893	389.831	322.767	258.321	260.808	508.787	572.335	435.971	523.512	510.151	334.124	0.276151	YES	NEG		NO	YES
ENSRNOG00000013263	86.4002	0.87827	0.275973	3.18245	0.00146035	0.0179146	Ccdc151	120.306	137.265	87.2122	108.092	89.3424	84.097	66.1145	33.4558	51.7179	58.8463	108.443	0.380348	YES	POS		YES	NO
ENSRNOG00000005082	52.0561	1.0103	0.3176	3.18104	0.00146747	0.0179895	Irf6	43.4437	84.555	56.2396	88.855	62.2689	19.973	35.5242	48.0927	29.5531	33.2858	67.0724	0.452101	YES	POS		YES	NO
ENSRNOG00000013718	8306.18	0.464942	0.146188	3.18044	0.00147053	0.0180148	Herc2	10258.3	9471.26	8675.58	8890.08	10030.7	5675.5	6497.97	6363.92	8892.31	6857.42	9465.18	0.203804	YES	POS		YES	NO
ENSRNOG00000018569	8284.44	-0.354134	0.111365	-3.17995	0.001473	0.0180326	Ahcyl1	6489.82	6258.17	8337.32	7757.86	8018.25	9274.85	9477.08	9628.99	9317.66	9424.65	7372.28	0.153613	NO	NEG		NO	NO
ENSRNOG00000006950	9.50755	-1.50363	0.473128	-3.17807	0.00148261	0.0181278	Padi3	2.22788	3.29435	5.70547	8.24428	6.31714	17.8706	17.7621	13.5914	10.5547	14.9447	5.15782	0.615189	YES	NEG		NO	YES
ENSRNOG00000011718	15.4462	1.54287	0.485479	3.17803	0.0014828	0.0181278	C1rl	20.0509	10.9812	25.2671	15.5725	37.0004	5.25606	4.93392	10.4549	9.4992	7.53603	21.7744	0.677776	YES	POS		YES	NO
ENSRNOG00000037456	530.468	1.41257	0.444524	3.17771	0.00148442	0.0181352	P2rx2	875.557	933.399	608.855	600.916	652.47	463.585	358.203	60.6386	220.593	275.755	734.24	0.540781	YES	POS		YES	NO
ENSRNOG00000027617	251.866	0.403331	0.126988	3.17612	0.00149258	0.0182225	Ttc26	272.915	254.763	285.274	281.221	317.662	188.167	219.066	199.689	248.035	213.739	282.367	0.169782	YES	POS		YES	NO
ENSRNOG00000014534	10.3802	-1.86139	0.58646	-3.17393	0.00150388	0.0183479	Rn50_10_0700.3	3.34182	6.5887	4.8904	4.58015	4.51224	4.20485	13.815	24.0463	27.4421	17.3771	4.78266	0.89465	YES	NEG		NO	YES
ENSRNOG00000052510	7.03881	2.02346	0.637591	3.1736	0.0015056	0.0183565	Wnt10a	11.1394	16.4717	8.15067	8.24428	9.02448	0	2.96035	3.13648	4.22187	2.57968	10.6061	0.713483	YES	POS		YES	NO
ENSRNOG00000053247	946.052	-0.297262	0.0937013	-3.17244	0.00151163	0.0184174	Snx21	827.658	789.546	926.731	877.557	870.863	1112.18	1149.6	961.854	998.472	1055.53	858.471	0.130136	NO	NEG		NO	NO
ENSRNOG00000000105	1650.81	-1.70934	0.538885	-3.172	0.00151391	0.0184327	Cplx2	483.45	355.79	1282.1	879.389	1107.3	857.79	1059.81	4700.54	4131.1	2687.31	821.607	0.969627	YES	NEG		NO	YES
ENSRNOG00000010164	1320.98	-0.208681	0.0658319	-3.16991	0.00152486	0.018542	Mrps2	1162.95	1260.64	1266.61	1248.55	1238.16	1432.8	1497.94	1437.55	1343.61	1427.98	1235.38	0.0853088	NO	NEG		NO	NO
ENSRNOG00000025551	705.534	1.01055	0.318796	3.16989	0.00152497	0.018542	Rgs22	1156.27	653.379	818.328	807.939	1109.11	679.084	434.185	201.78	489.737	451.196	909.005	0.438763	YES	POS		YES	NO
ENSRNOG00000006364	3527.37	-0.326547	0.103078	-3.16795	0.00153515	0.0186532	Dld	3193.67	3249.33	3243.15	3066.87	3095.4	4123.91	4651.7	3536.9	3585.42	3974.48	3169.68	0.151729	NO	NEG		NO	NO
ENSRNOG00000010389	29298.1	-0.392073	0.123799	-3.16701	0.00154015	0.0187012	Ndrg2	23089.8	21665.8	28807.7	27013.7	28058	36324.7	32208.6	36474.1	30040.7	33762	25727	0.1764	YES	NEG		NO	YES
ENSRNOG00000001245	1175.63	-0.253005	0.0799178	-3.16581	0.00154649	0.0187655	Pcbp3	1131.76	1149.73	1057.96	1024.12	1054.96	1244.64	1349.92	1370.64	1196.9	1290.52	1083.71	0.107417	NO	NEG		NO	NO
ENSRNOG00000003554	448.801	0.950088	0.300542	3.16125	0.00157093	0.0190404	Piga	522.438	545.764	639.013	625.649	523.42	122.992	273.339	414.015	372.58	295.732	571.257	0.379283	YES	POS		YES	NO
ENSRNOG00000060193	56.9048	1.42591	0.451067	3.16119	0.00157128	0.0190404	Prr29	88.0013	93.3399	66.0204	73.2824	74.0008	68.3288	19.7357	12.5459	16.8875	29.3745	78.929	0.556382	YES	POS		YES	NO
ENSRNOG00000014693	1838.68	-0.258334	0.0817302	-3.16082	0.00157325	0.0190515	Btbd6	1687.62	1697.69	1700.23	1669.92	1701.11	2235.93	2126.52	1871.43	1857.62	2022.88	1691.32	0.113979	NO	NEG		NO	NO
ENSRNOG00000000522	2559.25	-0.775021	0.245218	-3.16054	0.00157475	0.0190558	Cpne5	1761.14	1876.68	2027.07	2083.97	1973.65	2136.06	2311.05	4662.9	4200.76	3327.69	1944.5	0.421642	YES	NEG		NO	YES
ENSRNOG00000017359	21918.2	-0.175093	0.055403	-3.16036	0.00157574	0.0190558	Itm2c	20753.8	19745.2	21530.8	19925.5	21689.4	23469.4	23394.7	24065.2	22689.4	23404.6	20729	0.0722124	NO	NEG		NO	NO
ENSRNOG00000007316	4210.23	-0.276553	0.0875172	-3.15998	0.00157778	0.0190676	Idh3B	4032.46	3743.48	3726.49	3864.73	3877.82	4578.03	5326.66	4542.67	4199.7	4661.77	3849	0.124715	NO	NEG		NO	NO
ENSRNOG00000017348	1.70731	-4.44276	1.40627	-3.15925	0.00158174	0.0190967	Il2	0	0	0	0	0	1.05121	5.9207	5.22747	3.1664	3.84145	0	1.42388	YES	NEG		NO	YES
ENSRNOG00000052054	16.6869	2.14822	0.680002	3.15915	0.00158232	0.0190967	AABR07070161.1	17.823	27.4529	22.8219	24.7328	34.293	1.05121	1.97357	2.09099	17.9429	5.76468	25.4247	0.73552	YES	POS		YES	NO
ENSRNOG00000006860	19.2846	-1.82552	0.578103	-3.15778	0.00158977	0.0191704	Itk	7.79758	13.1774	9.78081	8.24428	6.31714	9.46092	13.815	60.6386	44.3296	32.061	9.06344	1.00641	YES	NEG		NO	YES
ENSRNOG00000026217	136.597	0.540334	0.171126	3.15752	0.00159115	0.0191704	Armc2	159.293	172.404	149.972	132.824	178.685	91.4555	93.7445	132.778	118.212	109.047	158.636	0.231338	YES	POS		YES	NO
ENSRNOG00000029071	840.67	0.514173	0.162845	3.15743	0.00159165	0.0191704	Unc5c	814.291	780.761	1163.1	981.985	1108.21	603.396	667.066	645.069	802.155	679.422	969.669	0.240115	YES	POS		YES	NO
ENSRNOG00000059219	52.3231	0.684022	0.216654	3.15721	0.00159288	0.0191724	Myo15a	51.2413	74.6719	53.7944	71.4504	63.1714	39.9461	32.5639	38.6832	45.3851	39.1446	62.8659	0.283811	YES	POS		YES	NO
ENSRNOG00000006709	5.23409	2.69685	0.854324	3.15671	0.00159562	0.019192	Pzp	6.68364	8.78493	6.52054	4.58015	15.3416	3.15364	0.986784	0	1.05547	1.29897	8.38218	0.921678	YES	POS		YES	NO
ENSRNOG00000018582	113.126	-0.443395	0.14047	-3.15652	0.00159666	0.019192	Exosc6	99.1407	87.8493	98.6231	97.0992	104.684	134.555	142.097	140.096	113.99	132.685	97.4793	0.182225	YES	NEG		NO	YES
ENSRNOG00000021147	943.618	-0.225195	0.0713785	-3.15494	0.00160533	0.0192834	Bad	849.937	909.241	879.458	872.977	877.18	1090.11	1055.86	1004.72	953.087	1025.94	877.758	0.0928107	NO	NEG		NO	NO
ENSRNOG00000014937	391.573	1.46151	0.463464	3.15346	0.00161348	0.0193682	Lrrc71	681.732	758.799	396.123	425.038	469.273	439.407	154.925	64.8206	134.044	198.299	546.193	0.610782	YES	POS		YES	NO
ENSRNOG00000060146	96.5817	0.762564	0.241878	3.15267	0.00161782	0.0194074	Six5	115.85	155.933	79.0615	129.16	111.001	66.2264	53.2863	69.0025	89.7147	69.5575	118.201	0.348701	YES	POS		YES	NO
ENSRNOG00000021233	1500.54	-0.369043	0.117117	-3.15105	0.00162686	0.0195027	Itpa	1454.81	1495.63	1268.24	1248.55	1176.79	1829.11	1876.86	1656.06	1498.76	1715.2	1328.81	0.1663	NO	NEG		NO	NO
ENSRNOG00000005668	7618.59	-0.537702	0.17072	-3.14962	0.00163483	0.0195459	Ndufa8	6913.11	6666.67	6253.2	6081.53	5810.86	11099.8	11088.5	7894.52	6759.21	9210.49	6345.07	0.270085	YES	NEG		NO	YES
ENSRNOG00000012843	54.1753	1.52604	0.484449	3.15005	0.00163241	0.0195459	Aspg	63.4946	170.208	48.089	46.7176	53.2444	45.2022	21.7093	14.6369	24.2757	26.456	76.3507	0.85678	YES	POS		YES	NO
ENSRNOG00000019112	28.9102	0.942544	0.299246	3.14973	0.00163421	0.0195459	Chp2	37.874	43.9247	35.0479	23.8168	43.3175	13.6658	23.6828	19.8644	18.9984	19.0528	36.7962	0.389953	YES	POS		YES	NO
ENSRNOG00000019791	1215.31	0.253746	0.0805565	3.14992	0.00163317	0.0195459	Sipa1l2	1245.39	1233.18	1358.72	1296.18	1410.53	1059.62	1048.95	1095.68	1189.51	1098.44	1308.8	0.106227	NO	POS		NO	NO
ENSRNOG00000004362	1195.04	-0.756269	0.240149	-3.14916	0.00163741	0.0195637	Rps6ka5	864.418	830.176	1005.79	905.954	967.425	945.04	1195.98	2191.35	1849.18	1545.39	914.753	0.407446	YES	NEG		NO	YES
ENSRNOG00000016112	67.3822	1.14797	0.364602	3.14857	0.0016407	0.0195899	Cd274	56.811	57.1021	122.26	91.6031	117.318	28.3827	23.6828	51.2292	58.0507	40.3364	89.0189	0.526999	YES	POS		YES	NO
ENSRNOG00000039323	33.5801	1.72219	0.547632	3.1448	0.00166203	0.0198314	Dgkk	26.7346	20.8642	69.2807	48.5496	77.6106	4.20485	11.8414	14.6369	28.4976	14.7952	48.6079	0.771257	YES	POS		YES	NO
ENSRNOG00000010240	118.851	1.01246	0.321986	3.14443	0.00166409	0.0198427	Fam46a	118.078	87.8493	182.575	162.137	214.783	56.7655	59.207	70.048	118.212	76.0582	153.084	0.478682	YES	POS		YES	NO
ENSRNOG00000018281	3189.67	-0.444574	0.14149	-3.14209	0.00167746	0.0199888	Uqcrfs1	3049.97	3053.86	2437.87	2565.8	2637.86	4085.01	4372.44	3490.9	3013.36	3740.43	2749.07	0.210873	YES	NEG		NO	YES
ENSRNOG00000037688	352.64	1.45273	0.462375	3.14188	0.0016787	0.0199902	Ak9	623.807	613.847	360.26	359.084	499.054	363.72	154.925	43.9107	155.154	179.427	491.21	0.58187	YES	POS		YES	NO
ENSRNOG00000025643	180.764	0.499976	0.159158	3.14139	0.00168148	0.0200101	Ccdc13	225.016	229.506	176.87	205.191	203.051	187.116	132.229	130.687	137.211	146.811	207.927	0.216417	YES	POS		YES	NO
ENSRNOG00000004624	1171.33	0.766531	0.244209	3.13883	0.00169622	0.0201587	Rnd3	1499.36	1366.06	1419.85	1393.28	1491.75	1201.54	1035.14	510.201	624.837	842.928	1434.06	0.318639	YES	POS		YES	NO
ENSRNOG00000016758	9.30449	2.05917	0.65602	3.13888	0.00169592	0.0201587	Loxl2	11.1394	17.5699	10.5959	17.4046	13.5367	0	1.97357	9.40944	2.11093	3.37349	14.0493	0.709812	YES	POS		YES	NO
ENSRNOG00000004409	69.7566	-0.612832	0.19528	-3.13822	0.00169974	0.0201737	Sash3	44.5576	47.219	58.6848	68.7023	62.2689	91.4555	84.8634	97.2309	72.8272	86.5943	56.2865	0.267523	YES	NEG		NO	YES
ENSRNOG00000038539	1.86384	4.15222	1.32303	3.13842	0.00169863	0.0201737	Lrrc15	1.11394	3.29435	3.26027	5.49618	3.60979	0	0	0	0	0	3.35491	1.11735	YES	POS		YES	NO
ENSRNOG00000033330	57.4923	0.941284	0.299996	3.13766	0.00170304	0.0201995	Skida1	72.4061	46.1209	84.767	62.2901	99.2693	31.5364	30.5903	33.4558	56.9952	38.1444	72.9707	0.4278	YES	POS		YES	NO
ENSRNOG00000056849	78.2478	1.07798	0.343753	3.13592	0.00171318	0.0203063	Kantr	63.4946	62.5926	127.15	107.176	149.806	33.6388	39.4714	50.1837	70.7163	48.5025	102.044	0.51813	YES	POS		YES	NO
ENSRNOG00000004109	174.67	0.84101	0.268207	3.13567	0.0017146	0.0203097	Zfpm2	187.142	160.325	277.123	230.84	231.027	153.477	161.833	75.2755	94.992	121.394	217.291	0.373398	YES	POS		YES	NO
ENSRNOG00000012761	50.0572	1.03383	0.329848	3.13427	0.00172285	0.0203939	Ak8	63.4946	65.887	53.7944	55.8779	84.8301	56.7655	24.6696	19.8644	25.3312	31.6577	64.7768	0.441121	YES	POS		YES	NO
ENSRNOG00000060550	3516.98	-0.287765	0.0918379	-3.1334	0.00172795	0.0204407	Epn2	3268.3	3171.36	3216.26	3360	2997.93	3435.36	3777.41	4381.66	4044.55	3909.75	3202.77	0.129765	NO	NEG		NO	NO
ENSRNOG00000020506	206.481	0.917049	0.292752	3.13251	0.00173316	0.0204889	Khnyn	201.623	241.586	296.684	246.412	318.564	88.3019	84.8634	187.143	193.15	138.365	260.974	0.39367	YES	POS		YES	NO
ENSRNOG00000000158	1036.79	-0.384826	0.122884	-3.13162	0.00173844	0.0205377	Cdo1	894.494	880.689	943.848	921.527	923.205	1301.4	1408.14	1037.13	1020.64	1191.83	912.753	0.182885	YES	NEG		NO	YES
ENSRNOG00000061238	16.3164	-1.34582	0.429934	-3.13029	0.00174634	0.0206175	Wnt10b	8.91152	8.78493	11.4109	12.8244	6.31714	13.6658	17.7621	39.7287	27.4421	24.6497	9.64979	0.660388	YES	NEG		NO	YES
ENSRNOG00000023197	543.085	0.398821	0.127427	3.12981	0.0017492	0.0206376	Zfp608	623.807	533.685	607.225	653.13	623.592	383.693	438.132	479.881	544.621	461.582	608.288	0.171905	YES	POS		YES	NO
ENSRNOG00000018631	403.517	0.812636	0.259669	3.1295	0.00175101	0.0206454	Enkur	578.135	598.474	407.534	414.962	496.347	425.741	247.683	170.415	292.364	284.051	499.09	0.35991	YES	POS		YES	NO
ENSRNOG00000010906	24.1847	1.09967	0.351558	3.12798	0.00176012	0.020739	Ccl5	30.0764	40.6303	17.1164	32.9771	37.9028	12.6146	13.815	19.8644	12.6656	14.7399	31.7406	0.465371	YES	POS		YES	NO
ENSRNOG00000036673	2.00417	4.22663	1.35184	3.12658	0.00176853	0.0208245	Sectm1b	5.5697	4.39247	0.815067	2.74809	4.51224	0	0	0	0	0	3.60751	1.15331	YES	POS		YES	NO
ENSRNOG00000020049	684.365	-0.264389	0.0845951	-3.12535	0.00177593	0.0208978	Slc7a6os	622.693	611.651	636.568	631.145	638.933	769.488	828.899	742.3	677.61	754.574	628.198	0.11296	NO	NEG		NO	NO
ENSRNOG00000022712	33.7342	1.19374	0.382089	3.12425	0.00178259	0.0209624	Bend7	33.4182	31.8454	51.3492	41.2214	66.7812	10.5121	13.815	23.0008	31.664	19.748	44.9231	0.525875	YES	POS		YES	NO
ENSRNOG00000034228	20.42	1.10812	0.35473	3.12383	0.00178512	0.0209784	Pik3c2g	28.9625	26.3548	27.7123	30.229	20.7563	19.973	9.86784	13.5914	6.3328	12.4413	26.803	0.429141	YES	POS		YES	NO
ENSRNOG00000005673	582.366	-0.762429	0.244132	-3.12302	0.00179008	0.0210229	Runx1t1	362.031	419.481	495.561	440.611	505.371	430.997	667.066	966.036	954.142	754.56	444.611	0.395381	YES	NEG		NO	YES
ENSRNOG00000048876	29.842	1.79915	0.576169	3.1226	0.00179259	0.0210386	Dcdc2b	50.1273	56.0039	35.863	35.7252	40.6102	29.434	3.94714	2.09099	14.7765	12.5622	43.6659	0.643545	YES	POS		YES	NO
ENSRNOG00000021021	3.09687	-3.45039	1.10524	-3.12185	0.00179718	0.0210786	Ffar2	0	1.09812	0.815067	0.916031	0	3.15364	2.96035	7.31845	11.6101	6.26065	0.565843	1.26851	YES	NEG		NO	YES
ENSRNOG00000049761	71.9463	-1.93812	0.620875	-3.12159	0.00179875	0.0210832	Htr6	17.823	40.6303	33.4178	34.8092	32.4881	16.8194	46.3789	242.554	182.596	122.087	31.8337	1.1353	YES	NEG		NO	YES
ENSRNOG00000030715	720.697	-0.441339	0.141447	-3.12017	0.00180745	0.0211713	Cfh	501.273	623.73	613.746	618.321	750.837	913.504	746.009	937.807	781.046	844.591	621.581	0.201655	YES	NEG		NO	YES
ENSRNOG00000053449	14.357	1.29562	0.415288	3.11981	0.00180969	0.0211837	Cracr2a	11.1394	15.3736	25.2671	20.1527	25.2686	7.35849	8.88106	6.27296	9.4992	8.00293	19.4403	0.522963	YES	POS		YES	NO
ENSRNOG00000012866	119.199	0.450168	0.144312	3.11941	0.00181211	0.0211981	Nek8	150.382	132.872	122.26	125.496	146.197	101.968	106.573	86.7759	100.269	98.8964	135.441	0.182917	YES	POS		YES	NO
ENSRNOG00000021513	5.19013	-2.09919	0.672989	-3.1192	0.00181342	0.0211996	Rtn4rl2	1.11394	3.29435	1.63013	3.66412	0.902448	7.35849	10.8546	5.22747	12.6656	9.02655	2.121	0.823857	YES	NEG		NO	YES
ENSRNOG00000016877	4270.23	-0.786981	0.252352	-3.11858	0.00181724	0.0212304	Shisa7	3197.01	3288.86	3043.46	3361.83	3254.23	3282.94	4034.96	7727.24	7241.56	5571.67	3229.08	0.432496	YES	NEG		NO	YES
ENSRNOG00000049584	2.70709	-3.26191	1.04621	-3.11784	0.00182183	0.0212701	AABR07070555.1	0	0	0.815067	0.916031	0.902448	5.25606	4.93392	7.31845	4.22187	5.43258	0.526709	1.00925	YES	NEG		NO	YES
ENSRNOG00000001928	335.433	0.597232	0.191661	3.11608	0.00183272	0.0213833	Il1rap	331.954	331.631	439.321	429.618	441.297	202.884	215.119	318.875	308.196	261.269	394.764	0.266561	YES	POS		YES	NO
ENSRNOG00000007640	10.2726	2.37137	0.761532	3.11395	0.00184603	0.0215246	Npbwr1	7.79758	4.39247	26.0822	10.9924	30.6832	3.15364	1.97357	1.04549	6.3328	3.12638	15.9896	1.04844	YES	POS		YES	NO
ENSRNOG00000022698	98.5405	0.600552	0.192901	3.11326	0.00185031	0.0215605	Vsig10	114.736	130.676	122.26	125.496	87.5375	59.9191	75.9824	76.321	93.9366	76.5398	116.141	0.25924	YES	POS		YES	NO
ENSRNOG00000011474	39.9924	1.08612	0.348899	3.113	0.00185195	0.0215655	Ppp1r3b	52.3552	81.2606	30.1575	35.7252	62.2689	22.0755	24.6696	31.3648	20.0539	24.5409	52.3535	0.522629	YES	POS		YES	NO
ENSRNOG00000020947	2802.03	-0.304277	0.0977558	-3.11262	0.00185433	0.0215792	Egln2	2653.41	2904.52	2386.52	2420.15	2323.8	3312.37	3188.3	3172.03	2857.15	3132.46	2537.68	0.134091	NO	NEG		NO	NO
ENSRNOG00000030771	2029.99	-1.12846	0.362602	-3.11212	0.00185751	0.0216021	Dgkb	1050.45	891.671	1744.24	1389.62	1569.36	1307.71	1943.96	4662.9	3709.97	2906.13	1329.07	0.6338	YES	NEG		NO	YES
ENSRNOG00000007345	613.437	-0.433655	0.139397	-3.11094	0.00186491	0.0216742	Amot	515.754	477.681	517.568	505.649	636.226	620.216	642.396	766.346	839.096	717.014	530.576	0.203352	YES	NEG		NO	YES
ENSRNOG00000006674	57.6985	0.978683	0.314628	3.1106	0.00186705	0.0216849	Rflnb	63.4946	39.5322	90.4725	79.6947	95.6595	27.3315	29.6035	46.0017	47.496	37.6082	73.7707	0.446727	YES	POS		YES	NO
ENSRNOG00000059857	896.435	0.495997	0.159501	3.10968	0.00187289	0.0217386	Rnd1	917.887	932.301	1191.63	977.405	1128.06	844.124	853.568	589.658	633.28	730.158	1029.46	0.222068	YES	POS		YES	NO
ENSRNOG00000018478	42.5983	1.05999	0.341005	3.10842	0.0018809	0.0218175	Myo3a	54.5831	87.8493	44.0136	55.8779	35.1955	26.2803	35.5242	28.2283	15.832	26.4662	55.5039	0.502369	YES	POS		YES	NO
ENSRNOG00000001036	805.447	1.30902	0.421206	3.1078	0.00188487	0.0218494	Rsph10b	1221.99	1402.29	885.163	936.183	1034.21	891.428	411.489	136.96	329.306	442.296	1095.97	0.527054	YES	POS		YES	NO
ENSRNOG00000014793	346.698	-1.08137	0.348011	-3.10727	0.00188822	0.0218598	Gpr149	200.509	180.091	271.417	241.832	264.417	206.038	345.374	722.436	688.165	490.503	231.653	0.603417	YES	NEG		NO	YES
ENSRNOG00000046685	1.76161	4.07006	1.30978	3.10744	0.00188718	0.0218598	Mir344a-2	2.22788	3.29435	4.8904	1.83206	3.60979	0	0	0	0	0	3.1709	1.06559	YES	POS		YES	NO
ENSRNOG00000054591	7.95524	2.40431	0.77422	3.10546	0.00189984	0.0219802	AABR07030642.1	20.0509	10.9812	4.8904	7.32824	18.9514	6.30728	0.986784	1.04549	1.05547	2.34876	12.4404	0.924572	YES	POS		YES	NO
ENSRNOG00000055597	783.737	0.581611	0.187342	3.10454	0.00190572	0.022034	Hdac7	876.671	1011.37	864.786	1023.21	820.325	498.275	454.907	768.437	735.661	614.32	919.271	0.254336	YES	POS		YES	NO
ENSRNOG00000008193	504.632	0.283902	0.0914676	3.10386	0.00191016	0.0220711	Cr1l	572.565	569.923	524.903	499.237	574.86	484.609	431.225	454.789	429.575	450.05	548.297	0.117564	NO	POS		NO	NO
ENSRNOG00000008465	1916.77	-0.440894	0.142061	-3.10356	0.00191209	0.0220791	Tmem176b	1439.21	1587.88	1704.31	1831.15	1706.53	2714.23	2064.35	2391.04	1812.24	2245.47	1653.81	0.212441	YES	NEG		NO	YES
ENSRNOG00000056996	956.179	1.67266	0.539046	3.103	0.00191569	0.0221064	Cfap65	1754.46	1886.56	982.971	1045.19	1210.18	988.14	318.731	73.1845	346.193	431.562	1375.87	0.654703	YES	POS		YES	NO
ENSRNOG00000003144	53.038	0.625815	0.201752	3.1019	0.0019228	0.0221742	Gprc5c	66.8364	70.2795	62.7602	62.2901	52.342	44.1509	32.5639	44.9562	41.1632	40.7086	62.9016	0.246982	YES	POS		YES	NO
ENSRNOG00000036585	456.783	1.47798	0.476579	3.10122	0.00192724	0.022211	Cfap43	747.454	680.832	489.855	522.137	753.544	493.019	191.436	51.2292	181.54	229.306	638.765	0.568816	YES	POS		YES	NO
ENSRNOG00000030225	1163.07	-0.299014	0.0964303	-3.10083	0.00192979	0.0222261	Clpx	1154.04	1098.12	1002.53	985.649	1036.91	1362.37	1428.86	1209.64	1189.51	1297.6	1055.45	0.132747	NO	NEG		NO	NO
ENSRNOG00000018951	443.015	0.57329	0.184928	3.10007	0.00193473	0.0222687	Col4a5	641.63	639.104	397.753	402.137	513.493	358.464	362.15	324.103	348.304	348.255	518.823	0.280327	YES	POS		YES	NO
ENSRNOG00000016878	535.307	-0.502558	0.162131	-3.09971	0.0019371	0.0222816	Plppr5	390.993	411.794	475.999	502.901	475.59	489.865	583.189	745.437	741.993	640.121	451.455	0.243073	YES	NEG		NO	YES
ENSRNOG00000061005	70.9542	-1.47711	0.476582	-3.09937	0.0019393	0.0222926	AABR07016572.1	36.76	17.5699	45.6438	64.1221	33.3906	54.6631	49.3392	178.779	158.32	110.275	39.4973	0.805142	YES	NEG		NO	YES
ENSRNOG00000008224	459.281	-0.38462	0.124226	-3.09614	0.00196059	0.0225229	Jdp2	383.196	370.065	447.472	403.053	416.931	435.202	518.062	595.931	563.619	528.204	404.143	0.176278	YES	NEG		NO	YES
ENSRNOG00000019802	1230.42	-0.606581	0.195966	-3.09534	0.00196585	0.0225689	Zfp428	1169.64	1225.5	901.464	884.886	812.203	1834.37	1780.16	1222.18	1243.34	1520.01	998.738	0.297708	YES	NEG		NO	YES
ENSRNOG00000005058	1902.9	-0.387296	0.125133	-3.09509	0.00196756	0.0225739	Lpcat4	1765.6	1764.67	1559.22	1699.24	1581.09	1911.1	1973.57	2697.37	2174.26	2189.08	1673.96	0.186816	YES	NEG		NO	YES
ENSRNOG00000028730	274.981	0.436551	0.14107	3.09458	0.00197091	0.0225979	Lcn12	343.094	375.556	262.452	287.634	287.881	227.062	212.159	241.509	237.48	229.552	311.323	0.199218	YES	POS		YES	NO
ENSRNOG00000006831	101.309	1.08291	0.350008	3.09396	0.00197507	0.0226311	Pgr	91.3431	79.0644	160.568	128.244	202.148	59.9191	47.3656	43.9107	99.2139	62.6023	132.274	0.528364	YES	POS		YES	NO
ENSRNOG00000026447	848.385	0.504711	0.163169	3.09318	0.00198025	0.0226759	Disp3	990.293	1181.57	778.389	960	972.839	851.482	600.952	594.886	705.052	688.093	976.619	0.232043	YES	POS		YES	NO
ENSRNOG00000048622	1223.68	0.406415	0.131401	3.09293	0.0019819	0.0226804	Sin3b	1258.75	1379.23	1310.63	1402.44	1516.11	901.941	881.198	1146.91	1215.9	1036.49	1373.43	0.177455	YES	POS		YES	NO
ENSRNOG00000010598	535.624	0.419449	0.135653	3.09208	0.0019876	0.022731	Hs3st1	534.691	612.749	680.581	678.779	508.981	503.531	454.907	451.653	394.745	451.209	603.156	0.189717	YES	POS		YES	NO
ENSRNOG00000011814	2594.92	-0.332943	0.107717	-3.0909	0.00199552	0.0228071	Cbx3	2442.87	2299.46	2223.5	2262.6	2405.02	3104.23	3403.42	2632.55	2580.62	2930.2	2326.69	0.155917	NO	NEG		NO	NO
ENSRNOG00000042985	34.9291	0.770203	0.249205	3.09064	0.00199727	0.0228124	Slc9b1	42.3297	52.7096	37.4931	45.8015	36.0979	25.2291	30.5903	23.0008	21.1093	24.9824	42.8864	0.310872	YES	POS		YES	NO
ENSRNOG00000001211	2424.23	-0.290102	0.093908	-3.08922	0.00200686	0.0229073	RGD1303003	2360.44	2256.63	2101.24	2228.7	2083.75	2995.96	2836.02	2556.23	2399.08	2696.82	2206.15	0.130862	NO	NEG		NO	NO
ENSRNOG00000013862	42.5385	-0.724125	0.234466	-3.0884	0.0020124	0.022956	Dusp2	33.4182	31.8454	26.0822	33.8931	39.7077	55.7143	41.4449	66.9116	53.8288	54.4749	32.9893	0.316204	YES	NEG		NO	YES
ENSRNOG00000017824	1626.63	-0.291306	0.0943399	-3.08783	0.00201621	0.0229848	Ncoa5	1612.99	1650.47	1372.57	1436.34	1327.5	1866.95	1769.3	1754.34	1849.18	1809.94	1479.97	0.125791	NO	NEG		NO	NO
ENSRNOG00000026110	195.651	0.603782	0.195597	3.08686	0.0020228	0.0230453	Scml4	225.016	192.17	226.589	228.092	281.564	172.399	180.582	102.458	151.987	151.856	230.686	0.265731	YES	POS		YES	NO
ENSRNOG00000007600	4150.86	-0.352458	0.114196	-3.08642	0.00202581	0.0230648	Igsf1	3190.33	3194.42	4138.1	3895.88	4060.11	4970.13	4607.3	4794.63	4506.84	4719.73	3695.77	0.155467	NO	NEG		NO	NO
ENSRNOG00000006975	2441.93	-0.209867	0.0680198	-3.08538	0.0020329	0.0231309	Wasl	2265.75	2210.51	2303.38	2256.18	2378.85	2426.2	2769.9	2597	2769.55	2640.66	2282.94	0.089423	NO	NEG		NO	NO
ENSRNOG00000027992	525.713	0.762925	0.247358	3.08429	0.00204036	0.023201	Dscam	500.159	377.752	844.41	709.008	783.325	359.515	338.467	359.65	459.128	379.19	642.931	0.379703	YES	POS		YES	NO
ENSRNOG00000054936	13.8152	1.47228	0.47738	3.08409	0.00204178	0.0232024	AABR07045400.1	20.0509	19.7661	19.5616	13.7405	23.4637	11.5633	9.86784	1.04549	5.27734	6.9385	19.3166	0.547105	YES	POS		YES	NO
ENSRNOG00000030160	31.9815	0.932436	0.302495	3.08249	0.0020528	0.0233128	Zfp819	45.6716	27.4529	35.863	43.9695	49.6347	18.9218	14.8018	20.9099	30.6085	21.3105	40.5183	0.393733	YES	POS		YES	NO
ENSRNOG00000013679	1873.6	0.378443	0.122877	3.07986	0.00207099	0.0235045	Sema4d	2029.6	1838.25	2234.1	2510.84	1824.75	1535.82	1534.45	1627.83	1726.74	1606.21	2087.51	0.176525	NO	POS		NO	NO
ENSRNOG00000009323	799.748	0.629015	0.204278	3.07921	0.00207549	0.0235407	Fam214b	767.505	786.251	1132.94	1063.51	992.693	485.66	480.564	732.891	755.714	613.707	948.581	0.288533	YES	POS		YES	NO
ENSRNOG00000010617	114.636	0.735814	0.239163	3.07662	0.00209359	0.0237192	Scube1	112.508	155.933	148.342	129.16	150.709	54.6631	68.0881	93.0489	119.268	83.767	139.33	0.31767	YES	POS		YES	NO
ENSRNOG00000019627	29.096	-2.2389	0.727722	-3.07658	0.00209388	0.0237192	Mybpc2	10.0255	9.88305	4.07534	11.9084	18.9514	4.20485	27.63	112.913	62.2726	51.7552	10.9687	1.24542	YES	NEG		NO	YES
ENSRNOG00000015235	617.819	-0.361362	0.117481	-3.07591	0.00209863	0.0237279	Fra10ac1	639.402	586.394	510.232	485.496	522.518	770.539	720.352	687.934	637.502	704.082	548.808	0.1606	NO	NEG		NO	NO
ENSRNOG00000027722	301.453	-0.444252	0.14443	-3.07591	0.0020986	0.0237279	H1fx	235.041	265.744	257.561	300.458	240.051	404.717	368.07	362.786	278.643	353.554	259.771	0.20572	YES	NEG		NO	YES
ENSRNOG00000029939	35.4464	1.00164	0.325608	3.07622	0.00209645	0.0237279	Gypc	50.1273	70.2795	31.7876	32.9771	43.3175	17.8706	29.6035	23.0008	20.0539	22.6322	45.6978	0.472616	YES	POS		YES	NO
ENSRNOG00000021437	86.3873	1.19737	0.389377	3.07509	0.00210442	0.0237784	AABR07073181.1	129.217	148.246	95.3629	98.0153	105.586	21.0243	27.63	66.9116	85.4928	50.2647	115.285	0.490267	YES	POS		YES	NO
ENSRNOG00000007290	22515	-0.314647	0.10233	-3.07483	0.00210622	0.0237836	Atp1a2	17530.1	20434.9	22436.4	19812.8	21357.3	27410.4	26062.9	25007.1	22582.8	25265.8	20314.3	0.140971	NO	NEG		NO	NO
ENSRNOG00000009771	629.753	-0.445893	0.145023	-3.07464	0.00210756	0.0237838	Cdh10	483.45	434.854	589.294	613.74	589.299	634.933	717.392	832.212	772.602	739.285	542.127	0.20399	YES	NEG		NO	YES
ENSRNOG00000020383	1222.03	-0.605486	0.196995	-3.07361	0.00211488	0.0238514	Dapk3	1204.17	995.992	772.684	750.229	1238.16	1530.57	1378.54	1817.07	1310.89	1509.27	992.247	0.283151	YES	NEG		NO	YES
ENSRNOG00000000781	35.1181	-0.981578	0.319381	-3.07338	0.00211652	0.0238548	Rnf39	14.4812	23.0604	25.2671	35.7252	23.4637	40.9973	35.5242	70.048	47.496	48.5164	24.3995	0.473554	YES	NEG		NO	YES
ENSRNOG00000027088	3312.69	-0.195429	0.0636045	-3.07256	0.0021223	0.0238899	Ube2k	3047.74	3083.51	3125.78	3072.37	3230.76	3524.72	3870.17	3464.76	3394.38	3563.51	3112.03	0.0831963	NO	NEG		NO	NO
ENSRNOG00000055224	19.688	1.42992	0.465359	3.07272	0.00212114	0.0238899	AABR07070161.3	32.3043	29.6491	30.1575	17.4046	27.0734	14.717	6.90749	2.09099	16.8875	10.1507	27.3178	0.548615	YES	POS		YES	NO
ENSRNOG00000017319	503.961	-0.397955	0.129557	-3.07166	0.00212871	0.023947	Mertk	435.551	356.888	468.664	469.008	476.493	557.143	506.22	645.069	620.615	582.262	441.321	0.180075	YES	NEG		NO	YES
ENSRNOG00000022777	12.5826	2.82014	0.918309	3.07101	0.00213335	0.0239841	Six1	18.937	53.8077	1.63013	19.2366	8.12203	5.25606	0.986784	1.04549	4.22187	2.87755	20.3467	1.35199	YES	POS		YES	NO
ENSRNOG00000000839	630.558	-0.488459	0.159099	-3.07016	0.00213942	0.0240372	Nfkbil1	581.477	598.474	482.52	544.122	468.371	940.836	791.401	641.933	625.892	750.015	534.993	0.238823	YES	NEG		NO	YES
ENSRNOG00000015468	7.64289	2.16252	0.704426	3.06991	0.00214126	0.0240428	Bpifb1	21.1649	7.68682	4.07534	14.6565	10.8294	1.05121	1.97357	4.18197	3.1664	2.59329	11.6826	0.880778	YES	POS		YES	NO
ENSRNOG00000000831	520.551	-0.363312	0.118428	-3.06779	0.00215651	0.0241837	Gtf2h4	490.134	549.058	395.308	436.947	439.492	628.625	591.084	591.749	562.564	593.506	462.188	0.15852	NO	NEG		NO	NO
ENSRNOG00000007545	412.527	-0.406652	0.132555	-3.06781	0.00215635	0.0241837	Angptl4	404.36	375.556	318.691	405.802	298.71	521.402	476.617	475.699	435.908	477.406	360.624	0.179236	YES	NEG		NO	YES
ENSRNOG00000011032	467.566	0.59475	0.193954	3.06645	0.00216616	0.0242767	Lhfpl2	507.957	440.345	637.383	557.863	606.445	336.388	258.537	463.153	400.022	364.525	549.998	0.266414	YES	POS		YES	NO
ENSRNOG00000007814	1359.88	-0.392795	0.128111	-3.06606	0.00216903	0.0242785	Kdm3a	1249.84	1326.52	1084.04	1065.34	1244.48	1298.25	1511.75	1668.61	1790.07	1567.17	1194.05	0.183218	YES	NEG		NO	YES
ENSRNOG00000024711	415.835	0.631577	0.20598	3.0662	0.00216798	0.0242785	Sdk2	442.234	389.831	554.246	538.626	542.371	247.035	254.59	339.785	433.797	318.802	493.462	0.284818	YES	POS		YES	NO
ENSRNOG00000018874	169.423	0.604422	0.197204	3.06496	0.00217698	0.0243522	Phf19	209.421	254.763	172.794	192.366	170.563	157.682	152.952	109.777	104.491	131.225	199.981	0.276884	YES	POS		YES	NO
ENSRNOG00000009811	1890.68	-0.392575	0.128113	-3.06428	0.00218191	0.0243922	Cnih1	1709.9	1659.25	1679.04	1622.29	1629.82	2373.64	2619.91	1917.43	1804.85	2178.96	1660.06	0.191088	YES	NEG		NO	YES
ENSRNOG00000048273	7487	0.412898	0.134789	3.0633	0.00218913	0.0244575	Apod	7927.91	7277.22	8806.8	10689.2	7389.25	5999.27	6695.33	6413.05	6185.04	6323.17	8418.07	0.19997	YES	POS		YES	NO
ENSRNOG00000006885	89.0221	-0.595469	0.194483	-3.0618	0.00220011	0.0245649	Dbx2	66.8364	66.9851	85.5821	73.2824	69.4885	139.811	115.454	99.3218	84.4374	109.756	72.4349	0.281509	YES	NEG		NO	YES
ENSRNOG00000023476	5.60371	-2.44232	0.797728	-3.06159	0.00220166	0.0245669	Slc16a5	0	4.39247	4.07534	0	0.902448	6.30728	14.8018	10.4549	9.4992	10.2658	1.87405	0.919762	YES	NEG		NO	YES
ENSRNOG00000008062	269.639	0.588207	0.192159	3.06103	0.00220574	0.0245971	Dqx1	354.233	408.499	262.452	306.87	252.686	261.752	205.251	188.189	186.818	210.502	316.948	0.280811	YES	POS		YES	NO
ENSRNOG00000005731	28.8733	0.986585	0.322338	3.06072	0.00220806	0.0246076	Birc3	27.8485	30.7473	47.2739	40.3053	38.8053	16.8194	28.6167	11.5004	17.9429	18.7199	36.9961	0.413281	YES	POS		YES	NO
ENSRNOG00000016892	765.78	-0.57872	0.189125	-3.05998	0.0022135	0.0246529	Nr2f6	751.91	776.368	496.376	596.336	520.713	1109.03	1031.19	831.167	778.935	937.58	628.341	0.274837	YES	NEG		NO	YES
ENSRNOG00000055588	1.615	-4.35874	1.4254	-3.05791	0.00222889	0.0248089	AABR07068094.2	0	0	0	0	0	6.30728	2.96035	1.04549	4.22187	3.63375	0	1.45195	YES	NEG		NO	YES
ENSRNOG00000007682	2262.89	-0.607588	0.198794	-3.05638	0.00224028	0.0249201	Gria3	1711.01	1637.29	1982.24	1875.11	1971.85	1933.18	2398.87	3859.96	2996.47	2797.12	1835.5	0.321177	YES	NEG		NO	YES
ENSRNOG00000008939	953.54	0.494109	0.161704	3.05563	0.00224589	0.0249543	Nxph1	931.254	883.984	1265.8	1145.95	1245.38	712.722	945.339	757.982	693.442	777.371	1094.47	0.231251	YES	POS		YES	NO
ENSRNOG00000018801	1012.13	-0.247388	0.0809622	-3.0556	0.00224614	0.0249543	Klhdc4	965.786	959.754	890.869	939.847	916.887	1059.62	1044.02	1234.73	1097.69	1109.01	934.629	0.107117	NO	NEG		NO	NO
ENSRNOG00000017932	1306.79	-0.338938	0.110978	-3.0541	0.00225735	0.0250633	St3gal2	1172.98	980.618	1222.6	1152.37	1315.77	1470.65	1334.13	1610.06	1501.93	1479.19	1168.87	0.151353	NO	NEG		NO	NO
ENSRNOG00000055605	11.8305	-1.24239	0.406833	-3.05381	0.00225954	0.025072	AABR07052500.1	10.0255	9.88305	8.15067	5.49618	3.60979	14.717	16.7753	18.8189	18.9984	17.3274	7.43303	0.483077	YES	NEG		NO	YES
ENSRNOG00000020456	1005.75	0.407984	0.133635	3.05296	0.00226593	0.0251274	Nucb2	1216.42	1257.34	1090.56	960.916	1122.65	988.14	917.709	745.437	752.548	850.958	1129.58	0.182826	YES	POS		YES	NO
ENSRNOG00000020497	3442.62	-0.229249	0.0751041	-3.05241	0.00227011	0.0251582	Plekha1	3243.79	3082.41	3271.68	3355.42	3035.84	3449.03	4012.26	3622.63	3910.51	3748.61	3197.83	0.0999634	NO	NEG		NO	NO
ENSRNOG00000032618	35.8711	0.905783	0.296769	3.05215	0.00227212	0.0251648	Mst1r	38.9879	47.219	40.7534	45.8015	53.2444	21.0243	14.8018	21.9554	39.0523	24.2084	45.2013	0.372832	YES	POS		YES	NO
ENSRNOG00000049772	180.74	-0.512063	0.1678	-3.05164	0.00227598	0.025192	Gemin7	174.889	159.227	137.746	133.74	155.221	242.83	257.551	193.416	172.041	216.46	152.165	0.241146	YES	NEG		NO	YES
ENSRNOG00000046852	568.252	-0.630464	0.20671	-3.04999	0.00228852	0.0253151	B3gat2	466.741	524.9	435.246	433.282	425.053	994.447	749.956	592.795	491.848	707.261	457.044	0.334877	YES	NEG		NO	YES
ENSRNOG00000005268	1.7444	4.06019	1.3317	3.04886	0.00229708	0.0253804	Gnat3	2.22788	2.19623	4.8904	4.58015	1.8049	0	0	0	0	0	3.13991	1.12029	YES	POS		YES	NO
ENSRNOG00000047393	207.481	1.10619	0.362822	3.04884	0.00229726	0.0253804	Krt18	282.941	366.771	253.486	240.916	217.49	226.011	143.084	60.6386	75.9936	126.432	272.321	0.475127	YES	POS		YES	NO
ENSRNOG00000007838	1690.95	-0.285048	0.0935064	-3.04843	0.00230039	0.0253854	Ddx47	1790.1	1582.39	1387.24	1468.4	1480.92	1910.05	1898.57	1839.02	1861.84	1877.37	1541.81	0.123651	NO	NEG		NO	NO
ENSRNOG00000011652	618.645	-0.249681	0.0819153	-3.04804	0.00230338	0.0253854	Sppl2a	595.958	579.806	559.951	554.199	564.933	646.496	734.167	632.523	699.775	678.24	570.969	0.104448	NO	NEG		NO	NO
ENSRNOG00000017459	97.5695	1.27382	0.417886	3.04826	0.00230173	0.0253854	C1ql3	71.2922	45.0228	199.691	153.893	189.514	63.0728	46.3789	53.3201	55.9398	54.6779	131.883	0.658343	YES	POS		YES	NO
ENSRNOG00000056184	449.293	1.11488	0.365748	3.04821	0.00230212	0.0253854	Lrp2	742.998	635.809	374.116	545.038	655.177	435.202	336.493	105.595	213.204	272.624	590.628	0.475445	YES	POS		YES	NO
ENSRNOG00000003785	24.4306	0.856034	0.281089	3.04542	0.00232359	0.0255923	Usp43	35.6461	30.7473	33.4178	25.6489	27.0734	15.7682	14.8018	17.7734	18.9984	16.8354	30.5067	0.322465	YES	POS		YES	NO
ENSRNOG00000025220	2.40647	3.72582	1.22412	3.04366	0.00233717	0.0257261	Slc6a16	3.34182	4.39247	6.52054	2.74809	3.60979	0	0	1.04549	0	0.261373	4.12254	0.958181	YES	POS		YES	NO
ENSRNOG00000003654	205.489	0.670625	0.2204	3.04276	0.00234422	0.0257404	Cldn9	220.56	303.08	202.952	237.252	267.125	222.857	139.137	115.004	141.433	154.608	246.194	0.30566	YES	POS		YES	NO
ENSRNOG00000006802	1043.9	0.483515	0.158885	3.04318	0.00234096	0.0257404	Lrrn1	1009.23	935.595	1275.58	1337.4	1416.84	756.873	807.189	903.306	953.087	855.114	1194.93	0.229275	YES	POS		YES	NO
ENSRNOG00000006973	687.259	-0.29154	0.0958066	-3.04301	0.00234227	0.0257404	RGD1307947	656.111	664.361	614.561	639.389	552.298	694.852	825.938	773.665	764.158	764.653	625.344	0.125964	NO	NEG		NO	NO
ENSRNOG00000007748	77.9977	-1.02893	0.338148	-3.04283	0.00234365	0.0257404	Tex15	54.5831	54.9058	48.904	62.2901	46.0249	54.6631	73.022	174.597	132.989	108.818	53.3416	0.575544	YES	NEG		NO	YES
ENSRNOG00000057791	4.1165	3.14842	1.0351	3.04166	0.00235279	0.0258187	AABR07058699.1	5.5697	4.39247	12.226	2.74809	9.02448	0	0.986784	1.04549	1.05547	0.771936	6.79215	1.01425	YES	POS		YES	NO
ENSRNOG00000019730	637.094	0.587245	0.193099	3.04116	0.00235672	0.0258301	Inppl1	895.608	719.266	650.424	727.328	749.032	400.512	370.044	615.795	605.838	498.047	748.332	0.262149	YES	POS		YES	NO
ENSRNOG00000033729	238.288	0.371471	0.122147	3.04118	0.0023565	0.0258301	Zfp719	252.864	222.918	268.157	291.298	288.783	215.499	196.37	196.553	212.149	205.143	264.804	0.158434	NO	POS		NO	NO
ENSRNOG00000015597	568.262	-0.282259	0.0928392	-3.0403	0.00236344	0.025888	LOC100125364	510.185	545.764	490.67	531.298	515.298	587.628	665.093	690.025	578.396	630.285	518.643	0.122476	NO	NEG		NO	NO
ENSRNOG00000054236	3.09953	-4.03783	1.32901	-3.03821	0.00237986	0.0260518	AABR07016573.1	1.11394	0	0	0	0.902448	1.05121	4.93392	16.7279	3.1664	6.46986	0.403278	1.73324	YES	NEG		NO	YES
ENSRNOG00000047102	21.063	1.16461	0.383592	3.03606	0.0023969	0.0262224	Popdc3	35.6461	35.1397	30.9726	13.7405	24.3661	11.5633	11.8414	9.40944	16.8875	12.4254	27.973	0.504146	YES	POS		YES	NO
ENSRNOG00000011446	39.4491	-2.30449	0.759317	-3.03494	0.0024058	0.0263036	Vill	16.7091	26.3548	17.9315	4.58015	6.31714	14.717	27.63	204.917	35.8859	70.7874	14.3785	1.59339	YES	NEG		NO	YES
ENSRNOG00000026845	6.6325	2.09321	0.689815	3.03444	0.00240979	0.0263311	Fam81b	13.3673	13.1774	6.52054	5.49618	11.7318	5.25606	0.986784	1.04549	2.11093	2.34982	10.0586	0.75561	YES	POS		YES	NO
ENSRNOG00000021061	3484.68	0.277292	0.0913992	3.03386	0.0024145	0.0263665	Map4k2	3983.45	3892.82	3700.41	3932.52	3383.28	2925.53	3155.74	2911.7	3476.71	3117.42	3778.5	0.120986	NO	POS		NO	NO
ENSRNOG00000006999	708.281	0.63144	0.20818	3.03314	0.00242027	0.0264134	Wdr78	992.521	823.587	667.54	743.817	976.449	751.617	483.524	407.742	527.734	542.654	840.783	0.292873	YES	POS		YES	NO
ENSRNOG00000011589	3369.14	-0.492388	0.16239	-3.03213	0.00242836	0.0264741	Camk2d	2624.44	2447.7	2997	2935.88	3260.55	3153.64	3825.76	5168.92	3908.39	4014.18	2853.11	0.246696	YES	NEG		NO	YES
ENSRNOG00000013416	6.05351	-2.25097	0.742386	-3.03208	0.00242879	0.0264741	Arid3c	3.34182	1.09812	4.07534	2.74809	0	5.25606	14.8018	6.27296	16.8875	10.8046	2.25267	0.973772	YES	NEG		NO	YES
ENSRNOG00000046261	21.7655	-1.67105	0.551309	-3.03107	0.00243691	0.0265464	Acp5	3.34182	23.0604	9.78081	14.6565	4.51224	24.1779	19.7357	50.1837	46.4406	35.1344	11.0704	0.772107	YES	NEG		NO	YES
ENSRNOG00000027859	12.5415	1.67798	0.553707	3.03045	0.00244189	0.0265845	Tmem26	8.91152	16.4717	21.1917	22.9008	20.7563	7.35849	7.89427	0	7.38827	5.66026	18.0464	0.636982	YES	POS		YES	NO
ENSRNOG00000025121	79.9326	0.731122	0.241318	3.0297	0.00244794	0.0266342	Pla2g3	88.0013	79.0644	105.959	128.244	83.9277	40.9973	68.0881	51.2292	73.8827	58.5493	97.0393	0.331291	YES	POS		YES	NO
ENSRNOG00000039544	429.881	-0.333535	0.110101	-3.02935	0.00245079	0.026649	Kcnd1	396.563	439.247	379.821	379.237	333.003	534.016	464.775	470.472	471.794	485.264	385.574	0.145086	NO	NEG		NO	NO
ENSRNOG00000057957	40.3604	-0.77863	0.257073	-3.02882	0.00245508	0.0266794	Aim1l	28.9625	32.9435	38.3082	21.0687	31.5857	57.8167	43.4185	65.8661	43.2742	52.5939	30.5737	0.351642	YES	NEG		NO	YES
ENSRNOG00000021000	13.3251	1.59721	0.527405	3.02844	0.00245821	0.0266972	Naaladl1	25.6206	26.3548	14.6712	21.0687	7.21959	6.30728	3.94714	4.18197	10.5547	6.24776	18.987	0.675664	YES	POS		YES	NO
ENSRNOG00000061425	876.684	-0.402396	0.132904	-3.02771	0.00246411	0.0267451	Cox14	841.025	833.47	691.992	797.863	672.324	954.501	1208.81	1014.13	876.038	1013.37	767.335	0.189364	YES	NEG		NO	YES
ENSRNOG00000001736	820.513	-0.297217	0.0982219	-3.02598	0.00247831	0.0268829	Bdh1	732.973	663.262	803.656	737.405	785.13	867.251	904.881	1025.63	864.428	915.547	744.485	0.132206	NO	NEG		NO	NO
ENSRNOG00000055028	2718.39	0.339903	0.112405	3.02392	0.00249526	0.0270504	Setd1a	3253.82	3372.32	2722.32	2961.53	2682.08	2449.33	2538.01	2059.62	2426.52	2368.37	2998.41	0.153826	NO	POS		NO	NO
ENSRNOG00000008807	7.19125	2.23264	0.738653	3.02258	0.00250627	0.0271533	Rp1	15.5952	12.0793	4.8904	12.8244	9.92693	6.30728	0.986784	0	2.11093	2.35125	11.0632	0.786369	YES	POS		YES	NO
ENSRNOG00000020843	2963.69	-0.308865	0.102201	-3.02214	0.00250996	0.0271768	LOC100360087	2774.83	2760.67	2649.78	2871.76	2340.95	3454.29	3629.39	3296.44	2895.15	3318.82	2679.6	0.139679	NO	NEG		NO	NO
ENSRNOG00000011977	1573.39	0.538791	0.178407	3.02002	0.00252758	0.0273026	Sema5a	1472.63	1364.96	2075.16	1887.02	2331.02	1119.54	1290.71	1348.69	1270.78	1257.43	1826.16	0.266418	YES	POS		YES	NO
ENSRNOG00000016167	573.649	-1.0049	0.332727	-3.02018	0.00252623	0.0273026	Spata2L	360.917	404.107	392.862	398.473	425.053	421.536	460.828	1411.42	887.648	795.357	396.282	0.615017	YES	NEG		NO	YES
ENSRNOG00000016497	655.952	-0.373227	0.123585	-3.02001	0.00252768	0.0273026	Bloc1s5	600.414	523.802	634.937	546.87	592.909	783.154	837.78	775.756	607.949	751.16	579.786	0.172782	NO	NEG		NO	NO
ENSRNOG00000055142	31.1618	1.15061	0.380957	3.02032	0.00252507	0.0273026	NEWGENE_2319083	43.4437	41.7284	46.4588	39.3893	35.1955	30.4852	22.696	5.22747	15.832	18.5602	41.2431	0.448146	YES	POS		YES	NO
ENSRNOG00000023536	19.3037	1.31072	0.434044	3.01978	0.00252956	0.0273064	Adgrd1	26.7346	23.0604	33.4178	15.5725	32.4881	4.20485	8.88106	18.8189	10.5547	10.6149	26.2547	0.540125	YES	POS		YES	NO
ENSRNOG00000007510	56.1897	0.733671	0.242996	3.01928	0.00253378	0.0273326	Bbs12	51.2413	68.0832	70.0958	63.2061	88.4399	29.434	37.4978	47.0472	50.6624	41.1603	68.2133	0.322561	YES	POS		YES	NO
ENSRNOG00000012710	1197.06	-0.260891	0.0864176	-3.01895	0.00253649	0.0273326	Ubac2	1190.8	1116.78	982.156	1027.79	1184.91	1309.81	1317.36	1334.05	1309.83	1317.76	1100.49	0.110565	NO	NEG		NO	NO
ENSRNOG00000014783	224.268	0.446792	0.147997	3.01892	0.00253678	0.0273326	Pgghg	225.016	316.258	230.664	273.893	226.515	176.604	178.608	186.098	204.761	186.518	254.469	0.206545	YES	POS		YES	NO
ENSRNOG00000048431	478.902	0.814887	0.269941	3.01876	0.0025381	0.0273326	Nynrin	463.399	427.167	695.252	612.824	763.471	257.547	237.815	350.24	502.402	337.001	592.423	0.385641	YES	POS		YES	NO
ENSRNOG00000011375	3771.85	-0.301745	0.100012	-3.01708	0.00255225	0.0274685	Tsc2	3732.81	3772.03	3323.84	3243.66	3021.4	4389.86	3871.15	4495.62	4096.27	4213.23	3418.75	0.134707	NO	NEG		NO	NO
ENSRNOG00000055849	3.14393	-5.31987	1.76372	-3.01628	0.00255898	0.0275244	Lpcat2b	0	0	0	0	0	3.15364	0	19.8644	5.27734	7.07384	0	2.08402	YES	NEG		NO	YES
ENSRNOG00000011568	79.55	0.708415	0.23492	3.01556	0.00256502	0.0275728	Rspo3	89.1152	105.419	78.2465	97.0992	111.001	72.5337	71.0485	35.5468	55.9398	58.7672	96.1763	0.303876	YES	POS		YES	NO
ENSRNOG00000009719	3344.16	-0.690676	0.229095	-3.01481	0.00257144	0.0276252	C2cd2l	2452.9	2565.2	2698.69	2591.45	2827.37	2679.54	3299.81	6049.22	4933.25	4240.46	2627.12	0.380274	YES	NEG		NO	YES
ENSRNOG00000055889	130.861	1.21016	0.40158	3.0135	0.00258253	0.0277278	AABR07030901.1	201.623	213.035	134.486	143.817	182.295	134.555	71.0485	21.9554	74.9382	75.6243	175.051	0.492022	YES	POS		YES	NO
ENSRNOG00000005250	54.5844	1.07156	0.355705	3.01249	0.00259111	0.0278032	Abcg5	86.8874	68.0832	71.7259	72.3664	56.8542	59.9191	36.511	14.6369	24.2757	33.8357	71.1834	0.444545	YES	POS		YES	NO
ENSRNOG00000016866	351.564	-0.527242	0.175062	-3.01174	0.00259754	0.0278388	Fhl2	298.536	390.93	272.232	253.74	255.393	387.898	418.396	515.428	371.524	423.312	294.166	0.251435	YES	NEG		NO	YES
ENSRNOG00000042421	1559.14	-0.591413	0.196366	-3.01178	0.00259717	0.0278388	RGD1559909	1521.64	1483.56	1177.77	1141.37	1039.62	2244.34	2360.39	1594.38	1469.21	1917.08	1272.79	0.297206	YES	NEG		NO	YES
ENSRNOG00000037562	21.6866	0.919927	0.305614	3.01009	0.0026117	0.0279738	Zbtb42	23.3928	29.6491	28.5274	23.8168	31.5857	17.8706	9.86784	14.6369	15.832	14.5518	27.3943	0.347316	YES	POS		YES	NO
ENSRNOG00000000257	994.639	-1.07462	0.357065	-3.00959	0.00261604	0.0280035	Smpd3	613.781	521.605	719.704	697.099	781.52	604.447	875.278	2340.86	1797.46	1404.51	666.742	0.636031	YES	NEG		NO	YES
ENSRNOG00000008849	17.7827	-1.37435	0.456844	-3.00837	0.00262656	0.0280993	Guca2a	14.4812	16.4717	8.96574	7.32824	5.41469	25.2291	45.3921	18.8189	17.9429	26.8457	10.5323	0.680483	YES	NEG		NO	YES
ENSRNOG00000012779	6.14775	-2.4965	0.829961	-3.00797	0.00262996	0.0281189	Msr1	0	1.09812	4.07534	0.916031	3.60979	5.25606	7.89427	25.0918	7.38827	11.4076	1.93986	1.24101	YES	NEG		NO	YES
ENSRNOG00000010799	550.462	-0.548743	0.18251	-3.00665	0.00264145	0.028208	Noct	434.437	348.103	524.088	458.015	517.103	508.787	674.96	837.44	651.223	668.103	456.349	0.268312	YES	NEG		NO	YES
ENSRNOG00000045854	483.307	-0.485835	0.161584	-3.00671	0.00264095	0.028208	Zfp277	506.843	415.088	370.041	356.336	404.297	699.057	591.084	542.611	464.406	574.289	410.521	0.234134	YES	NEG		NO	YES
ENSRNOG00000042274	1221.69	-0.316724	0.105381	-3.00551	0.00265133	0.0282966	Fbxo31	1110.6	1171.69	1071	1152.37	1002.62	1267.76	1366.7	1598.56	1253.89	1371.73	1101.65	0.146586	NO	NEG		NO	NO
ENSRNOG00000005609	16.838	1.24351	0.41385	3.00475	0.00265803	0.0283343	Neurod1	13.3673	23.0604	21.1917	26.5649	28.8783	10.5121	6.90749	5.22747	15.832	9.61977	22.6125	0.507316	YES	POS		YES	NO
ENSRNOG00000058827	5.8435	3.66485	1.21968	3.00476	0.00265791	0.0283343	Six2	4.45576	30.7473	2.4452	8.24428	3.60979	2.10243	0.986784	0	0	0.772302	9.90046	1.65729	YES	POS		YES	NO
ENSRNOG00000013911	921.748	0.266148	0.0886187	3.0033	0.00267072	0.0284527	Nagk	1041.53	1005.87	965.855	997.557	971.937	900.889	892.053	757.982	762.047	828.243	996.552	0.112011	NO	POS		NO	NO
ENSRNOG00000050450	46.5799	-1.8353	0.611561	-3.00101	0.00269084	0.02865	LOC100911951	21.1649	19.7661	19.5616	25.6489	22.5612	14.717	21.7093	145.324	128.767	77.6292	21.7405	1.10643	YES	NEG		NO	YES
ENSRNOG00000030238	1311.08	-0.549857	0.183272	-3.00023	0.0026978	0.028707	Fndc5	883.355	853.237	1249.5	1203.66	1243.57	1326.63	1427.88	1979.12	1632.81	1591.61	1086.67	0.266426	YES	NEG		NO	YES
ENSRNOG00000010345	67.6084	0.768979	0.256395	2.9992	0.00270687	0.0287865	Ssmem1	110.28	87.8493	59.4999	64.1221	92.9522	48.3558	59.207	35.5468	50.6624	48.443	82.9407	0.358784	YES	POS		YES	NO
ENSRNOG00000004673	211.544	0.425942	0.142054	2.99846	0.0027135	0.0288377	Rbm43	267.346	259.156	193.171	227.176	247.271	185.013	153.938	184.007	186.818	177.444	238.824	0.187834	YES	POS		YES	NO
ENSRNOG00000038422	1.88942	4.14238	1.38158	2.9983	0.00271492	0.0288377	LOC691352	4.45576	5.49058	1.63013	0.916031	4.51224	0	0	0	0	0	3.40095	1.20876	YES	POS		YES	NO
ENSRNOG00000005935	61.6	0.554425	0.184934	2.99796	0.00271789	0.0288522	A3galt2	63.4946	73.5738	64.3903	76.9466	80.3179	46.2534	44.4053	55.4111	49.607	48.9192	71.7446	0.21885	YES	POS		YES	NO
ENSRNOG00000041492	67.3332	0.837201	0.279395	2.99648	0.00273115	0.0289757	Mir1249	67.9504	80.1625	95.3629	100.763	74.0008	27.3315	36.511	65.8661	58.0507	46.9398	83.648	0.361929	YES	POS		YES	NO
ENSRNOG00000019509	514.232	-0.503007	0.167917	-2.99557	0.00273937	0.0290457	Fbxl15	506.843	469.994	379.821	399.389	414.224	711.671	722.326	550.975	472.849	614.455	434.054	0.246572	YES	NEG		NO	YES
ENSRNOG00000018070	42.1609	1.12869	0.376947	2.9943	0.0027508	0.0291496	Rnf182	36.76	40.6303	76.6163	42.1374	81.2203	25.2291	14.8018	23.0008	39.0523	25.521	55.4729	0.540628	YES	POS		YES	NO
ENSRNOG00000002963	682.165	-0.364978	0.12196	-2.9926	0.00276611	0.0292945	C1ql1	659.453	648.987	575.437	596.336	545.079	876.712	850.608	664.934	721.939	778.548	605.058	0.169746	NO	NEG		NO	NO
ENSRNOG00000023095	4377.14	-0.198135	0.0662357	-2.99136	0.00277741	0.0293969	Npepps	4025.78	3814.86	4398.1	4084.58	4216.24	4661.08	4955.63	4588.67	4649.33	4713.68	4107.91	0.0841603	NO	NEG		NO	NO
ENSRNOG00000027514	5582.8	-0.361253	0.120808	-2.9903	0.00278702	0.0294811	Ube2m	5323.52	5358.81	4635.29	4814.66	4649.41	7054.69	7085.11	6122.41	5201.34	6365.89	4956.34	0.171533	NO	NEG		NO	NO
ENSRNOG00000001953	63.9296	0.594976	0.198994	2.98993	0.00279043	0.0294998	Bace2	55.697	76.8682	83.9519	71.4504	87.5375	48.3558	45.3921	51.2292	54.8843	49.9653	75.101	0.252179	YES	POS		YES	NO
ENSRNOG00000019333	3627.03	0.190127	0.0635967	2.98958	0.00279362	0.029516	Hipk1	3844.21	3640.26	3963.67	3747.48	3991.53	3256.66	3481.37	3200.25	3517.87	3364.04	3837.43	0.0792198	NO	POS		NO	NO
ENSRNOG00000012575	3.56179	5.06979	1.69623	2.98886	0.00280017	0.0295678	Fat2	2.22788	15.3736	1.63013	12.8244	0	0	0	0	0	0	6.41122	1.70275	YES	POS		YES	NO
ENSRNOG00000001274	1849.66	-0.335648	0.112318	-2.98838	0.00280458	0.0295969	Vps29	1859.17	1791.03	1571.45	1553.59	1510.7	1972.08	2393.94	2097.26	1897.73	2090.25	1657.19	0.15509	NO	NEG		NO	NO
ENSRNOG00000025370	11.5088	1.95867	0.655598	2.98761	0.00281167	0.0296542	Zfp385c	21.1649	21.9623	23.637	11.9084	7.21959	2.10243	1.97357	11.5004	2.11093	4.42184	17.1784	0.774664	YES	POS		YES	NO
ENSRNOG00000006450	11.1532	1.61823	0.541832	2.98659	0.00282107	0.0297184	Erbb2	10.0255	19.7661	9.78081	21.0687	18.9514	2.10243	3.94714	4.18197	10.5547	5.19655	15.9185	0.649084	YES	POS		YES	NO
ENSRNOG00000012561	1210.7	0.332195	0.111236	2.98641	0.00282273	0.0297184	Arhgef10	1275.46	1288.09	1370.13	1560.92	1167.77	1017.57	1174.27	1023.54	1018.53	1058.48	1332.47	0.151932	NO	POS		NO	NO
ENSRNOG00000017646	56.1022	-0.710281	0.237825	-2.98658	0.0028212	0.0297184	RGD1309651	47.8994	40.6303	47.2739	43.0534	39.7077	66.2264	53.2863	102.458	64.3835	71.5886	43.713	0.353784	YES	NEG		NO	YES
ENSRNOG00000007467	390.292	0.616868	0.206576	2.98616	0.00282507	0.0297255	Ace3	368.714	416.186	535.499	479.084	508.078	257.547	217.093	327.239	403.188	301.267	461.512	0.280293	YES	POS		YES	NO
ENSRNOG00000010452	2834.56	-0.415592	0.139235	-2.98482	0.00283743	0.0298381	LOC100363502	2433.96	2310.44	2629.41	2412.82	2554.83	3422.75	4115.88	2981.75	2649.22	3292.4	2468.29	0.207858	YES	NEG		NO	YES
ENSRNOG00000028930	267.048	0.634507	0.212634	2.98404	0.00284472	0.0298971	Dab2	262.89	339.318	308.095	337.099	338.418	132.453	175.648	250.918	258.589	204.402	317.164	0.27685	YES	POS		YES	NO
ENSRNOG00000020470	301.645	0.400369	0.134201	2.98335	0.0028511	0.0299466	Slc25a24	339.752	366.771	321.952	317.863	344.735	277.52	303.93	216.417	225.87	255.934	338.214	0.173129	YES	POS		YES	NO
ENSRNOG00000006541	497.989	-0.254603	0.0853551	-2.98287	0.00285563	0.0299766	Nup107	457.83	471.092	464.588	441.527	458.444	502.48	549.639	599.068	537.233	547.105	458.696	0.106845	NO	NEG		NO	NO
ENSRNOG00000001173	1151.94	-0.471036	0.157937	-2.98242	0.00285976	0.0300023	Cabp1	1103.92	1151.92	950.368	916.947	794.154	1217.3	1356.83	1675.93	1200.07	1362.53	983.462	0.227473	YES	NEG		NO	YES
ENSRNOG00000029049	617.594	-0.490179	0.164387	-2.98185	0.0028651	0.0300407	Zdhhc14	485.678	451.326	560.766	576.183	542.371	617.062	629.568	962.899	732.494	735.506	523.265	0.248369	YES	NEG		NO	YES
ENSRNOG00000048848	2185.65	-0.355208	0.119132	-2.98165	0.00286701	0.0300432	Ccdc9	2187.78	2110.58	1931.71	1822.9	1670.43	2470.35	2446.24	2827.01	2203.82	2486.85	1944.68	0.163995	NO	NEG		NO	NO
ENSRNOG00000017808	509.536	-0.2632	0.0882946	-2.98093	0.0028737	0.0300957	Klf15	465.627	478.779	444.212	498.321	453.029	561.348	550.626	520.656	613.226	561.464	467.993	0.111254	NO	NEG		NO	NO
ENSRNOG00000006076	713.919	-0.424598	0.142562	-2.97834	0.00289819	0.0302902	Steap2	553.628	508.428	750.677	660.458	623.592	745.31	938.432	851.031	793.711	832.121	619.357	0.196129	YES	NEG		NO	YES
ENSRNOG00000012172	104.293	-0.637042	0.213911	-2.97807	0.00290074	0.0302902	Spi1	80.2037	82.3587	77.4314	83.3588	94.7571	165.04	102.626	157.869	94.992	130.132	83.6219	0.320926	YES	NEG		NO	YES
ENSRNOG00000016654	29.5076	1.12786	0.378692	2.9783	0.00289852	0.0302902	Galr1	24.5067	20.8642	50.5342	39.3893	58.6591	19.973	13.815	17.7734	20.0539	17.9038	38.7907	0.542963	YES	POS		YES	NO
ENSRNOG00000025689	821.651	-0.418052	0.140349	-2.97867	0.00289505	0.0302902	Abhd1	851.051	654.477	617.006	764.886	687.666	1120.59	876.264	982.763	840.152	954.943	715.017	0.197428	YES	NEG		NO	YES
ENSRNOG00000061519	236.51	1.11149	0.373208	2.97821	0.00289936	0.0302902	Asap2	216.104	215.231	371.671	374.657	375.418	60.9703	105.586	170.415	238.536	143.877	310.616	0.495447	YES	POS		YES	NO
ENSRNOG00000008810	5699.76	-0.391098	0.131346	-2.97762	0.00290499	0.0303017	Nsmf	5656.59	5915.55	4276.66	4899.85	4287.53	6492.29	6258.19	7179.4	6331.75	6565.41	5007.24	0.178021	YES	NEG		NO	YES
ENSRNOG00000021014	33.12	-0.896707	0.301152	-2.97759	0.00290522	0.0303017	Sec1	23.3928	37.336	18.7465	23.8168	17.1465	32.5876	46.3789	56.4566	42.2187	44.4104	24.0877	0.408468	YES	NEG		NO	YES
ENSRNOG00000032137	4.71538	3.99567	1.34208	2.97722	0.00290872	0.0303205	Foxb2	4.45576	1.09812	20.3767	6.41221	8.12203	0	1.97357	0	0	0.493392	8.09296	1.39697	YES	POS		YES	NO
ENSRNOG00000008566	1365.1	-0.227832	0.0765484	-2.97631	0.0029174	0.0303933	Mrpl15	1263.21	1255.15	1282.92	1279.69	1262.53	1490.62	1635.1	1473.1	1343.61	1485.61	1268.7	0.0995774	NO	NEG		NO	NO
ENSRNOG00000024461	102.233	-0.7095	0.238912	-2.96972	0.00298075	0.0310351	2020-03-11	103.596	86.7512	52.1643	71.4504	85.7326	147.17	158.872	100.367	113.99	130.1	79.939	0.334176	YES	NEG		NO	YES
ENSRNOG00000003927	215.421	0.46071	0.155155	2.96936	0.00298423	0.0310353	Cd55	204.965	242.684	260.006	240.916	277.052	208.14	198.344	158.915	147.765	178.291	245.125	0.203694	YES	POS		YES	NO
ENSRNOG00000050317	1391.31	-0.226116	0.0761471	-2.96946	0.0029832	0.0310353	Uhrf1bp1l	1311.11	1244.17	1370.13	1195.42	1347.36	1422.29	1595.63	1529.56	1506.15	1513.41	1293.64	0.0963778	NO	NEG		NO	NO
ENSRNOG00000002229	2600.37	-1.19438	0.40245	-2.96778	0.00299957	0.0311767	Adcy5	1454.81	1484.65	1807	1661.68	1859.04	1463.29	1835.42	6602.29	5235.12	3784.03	1653.44	0.737874	YES	NEG		NO	YES
ENSRNOG00000005478	495.674	0.386483	0.130276	2.96665	0.00301063	0.0312735	Fkbp9	510.185	657.772	534.684	501.985	563.128	420.485	387.806	496.609	388.412	423.328	553.551	0.176733	YES	POS		YES	NO
ENSRNOG00000032994	80.5902	-0.672386	0.226786	-2.96485	0.00302835	0.0314393	Myom3	50.1273	43.9247	89.6574	72.3664	61.3665	101.968	93.7445	109.777	102.38	101.967	63.4885	0.302307	YES	NEG		NO	YES
ENSRNOG00000005765	612.757	-0.318609	0.107469	-2.96466	0.00303021	0.0314404	Ap4s1	569.224	650.085	499.636	514.809	528.835	710.62	702.59	702.571	636.447	688.057	552.518	0.140146	NO	NEG		NO	NO
ENSRNOG00000042741	254.646	1.63259	0.550768	2.9642	0.0030347	0.0314688	Adgb	519.096	472.19	248.596	236.336	345.638	272.264	98.6784	20.9099	78.1046	117.489	364.371	0.674983	YES	POS		YES	NO
ENSRNOG00000029510	1522.08	0.734509	0.247816	2.96393	0.00303732	0.0314777	Plxnb1	1707.67	1671.33	1903.18	2077.56	1890.63	744.259	736.141	1441.73	1526.21	1112.09	1850.07	0.318111	YES	POS		YES	NO
ENSRNOG00000021962	218.132	-0.445776	0.150445	-2.96306	0.00304599	0.0315493	Fzd2	157.066	234.997	176.055	175.878	195.831	245.984	239.789	294.829	242.757	255.84	187.965	0.203737	YES	NEG		NO	YES
ENSRNOG00000014846	3199.26	-0.286713	0.0967972	-2.962	0.00305651	0.0316327	Anp32a	3260.5	3002.25	2745.15	2805.8	2760.59	3854.8	3749.78	3448.04	3166.4	3554.75	2914.86	0.130375	NO	NEG		NO	NO
ENSRNOG00000017383	877.523	-0.380432	0.128442	-2.96189	0.00305758	0.0316327	Hikeshi	817.632	782.957	766.163	746.565	756.252	1095.36	1202.89	887.624	842.263	1007.04	773.914	0.185268	YES	NEG		NO	YES
ENSRNOG00000011315	1039.61	-0.226044	0.076353	-2.96051	0.00307133	0.0317382	Med16	920.115	1015.76	921.026	1000.31	976.449	1103.77	1057.83	1205.45	1155.74	1130.7	966.731	0.0961198	NO	NEG		NO	NO
ENSRNOG00000019914	899.916	-0.325906	0.110084	-2.96051	0.00307127	0.0317382	Fam57b	836.569	890.573	816.697	831.756	669.617	954.501	1088.42	949.308	1061.8	1013.51	809.042	0.144815	NO	NEG		NO	NO
ENSRNOG00000028991	41.6601	1.33221	0.450272	2.95867	0.00308968	0.0319095	Kcnb2	47.8994	26.3548	70.0958	61.374	78.513	11.5633	10.8546	33.4558	34.8304	22.676	56.8474	0.587804	YES	POS		YES	NO
ENSRNOG00000010303	2510.34	-0.29435	0.0995162	-2.95781	0.00309836	0.0319806	Trim32	2216.74	2006.26	2423.19	2265.34	2491.66	2767.84	3127.12	2587.6	2707.27	2797.46	2280.64	0.133592	NO	NEG		NO	NO
ENSRNOG00000016643	683.646	-0.37797	0.127871	-2.95586	0.00311794	0.0321642	Lpcat2	657.225	647.889	576.253	582.595	554.103	741.105	920.67	822.803	650.168	783.686	603.613	0.179499	NO	NEG		NO	NO
ENSRNOG00000011145	586.396	0.755015	0.255535	2.95465	0.00313025	0.0322726	Crhr2	748.568	990.501	590.109	602.748	648.86	629.676	401.621	386.832	278.643	424.193	716.157	0.363928	YES	POS		YES	NO
ENSRNOG00000015304	686.08	-0.754799	0.255488	-2.95434	0.00313334	0.0322858	Tmem160	680.618	710.481	422.205	414.962	400.687	929.272	1158.48	841.622	616.393	886.443	525.791	0.377478	YES	NEG		NO	YES
ENSRNOG00000012819	3.97469	-3.05564	1.03462	-2.95339	0.00314306	0.0323674	Gdnf	0	1.09812	1.63013	0.916031	0.902448	1.05121	3.94714	16.7279	9.4992	7.80636	0.909346	1.40666	YES	NEG		NO	YES
ENSRNOG00000002983	186.21	1.06072	0.359273	2.95241	0.00315305	0.0324516	Nf1x	160.407	165.816	308.095	297.71	278.857	63.0728	74.9956	138.005	188.929	116.251	242.177	0.490787	YES	POS		YES	NO
ENSRNOG00000011971	214.541	0.945841	0.320434	2.95175	0.00315978	0.0325022	C1s	251.751	321.748	192.356	255.573	342.93	245.984	130.256	80.503	109.769	141.628	272.871	0.431542	YES	POS		YES	NO
ENSRNOG00000016156	3584.21	0.560992	0.190207	2.94937	0.00318422	0.0327348	Nptxr	3437.62	3012.13	5102.32	4309.01	5053.71	3392.26	2750.17	2620.01	2580.62	2835.76	4182.96	0.279133	YES	POS		YES	NO
ENSRNOG00000006410	327.477	-2.82452	0.957806	-2.94895	0.00318855	0.0327416	Akap5	51.2413	41.7284	118.185	100.763	129.953	32.5876	92.7577	1216.95	1163.12	626.356	88.3741	1.49742	YES	NEG		NO	YES
ENSRNOG00000025489	3.49926	-2.85146	0.966912	-2.94904	0.00318764	0.0327416	Pkd2l2	0	0	0.815067	0.916031	2.70734	3.15364	3.94714	10.4549	9.4992	6.76373	0.887689	1.12371	YES	NEG		NO	YES
ENSRNOG00000018932	1850.64	-0.370912	0.125798	-2.94848	0.00319344	0.032773	Ccdc124	1744.43	1837.15	1499.72	1672.67	1433.99	2410.43	2221.25	2048.12	1787.96	2116.94	1637.59	0.174418	NO	NEG		NO	NO
ENSRNOG00000059362	81.5224	-1.07483	0.364936	-2.94525	0.0032269	0.0330974	Has3	45.6716	57.1021	52.9794	62.2901	55.0493	50.4582	73.022	175.643	161.486	115.152	54.6185	0.614204	YES	NEG		NO	YES
ENSRNOG00000021521	85.9312	-0.744325	0.252886	-2.94332	0.0032471	0.0332855	Chst5	81.3177	47.219	63.5752	78.7786	59.5616	148.221	101.639	119.186	73.8827	110.732	66.0904	0.371299	YES	NEG		NO	YES
ENSRNOG00000021255	1351.28	-0.222168	0.0754984	-2.94269	0.00325372	0.0333344	Smox	1242.04	1182.67	1286.99	1372.21	1205.67	1535.82	1442.68	1398.87	1494.54	1467.98	1257.92	0.0948193	NO	NEG		NO	NO
ENSRNOG00000010938	1849.4	-0.463373	0.157555	-2.94103	0.00327128	0.033495	Slc7a10	1460.38	1403.39	1741.8	1701.98	1606.36	2650.11	2481.76	1801.38	1797.46	2182.68	1582.78	0.23325	YES	NEG		NO	YES
ENSRNOG00000005621	1.68427	3.99755	1.35933	2.94083	0.00327334	0.033497	Gxylt2	4.45576	1.09812	3.26027	1.83206	4.51224	0	0	0	0	0	3.03169	1.14735	YES	POS		YES	NO
ENSRNOG00000024120	206.435	0.653178	0.222131	2.94051	0.00327675	0.0335127	Rxfp1	243.953	261.352	198.876	212.519	314.954	155.58	168.74	102.458	199.483	156.565	246.331	0.302326	YES	POS		YES	NO
ENSRNOG00000012933	1259.18	-0.220185	0.0749001	-2.93971	0.00328515	0.0335603	Prcc	1282.15	1196.95	1137.02	1123.05	1128.96	1441.21	1383.47	1319.41	1320.39	1366.12	1173.63	0.0934496	NO	NEG		NO	NO
ENSRNOG00000016675	338.606	-0.375056	0.127577	-2.93984	0.00328386	0.0335603	Kcnn2	325.271	323.944	286.904	273.893	286.979	417.332	445.04	339.785	348.304	387.615	299.398	0.173279	NO	NEG		NO	NO
ENSRNOG00000034102	506.472	-1.09464	0.37241	-2.93933	0.0032892	0.0335825	Plk5	388.765	413.99	289.349	309.618	281.564	378.437	434.185	1442.78	619.559	718.74	336.657	0.722079	YES	NEG		NO	YES
ENSRNOG00000000068	906.906	-0.32627	0.111068	-2.93758	0.00330787	0.0337538	Ppp2r5a	727.403	803.821	866.417	865.649	810.399	978.679	951.26	1206.5	952.031	1022.12	814.738	0.153192	NO	NEG		NO	NO
ENSRNOG00000049430	384.164	0.332083	0.113054	2.93739	0.00330992	0.0337555	Mpv17	390.993	398.616	436.061	427.786	459.346	364.771	292.088	369.059	318.751	336.167	422.561	0.142174	NO	POS		NO	NO
ENSRNOG00000022337	204.62	0.64298	0.218919	2.93706	0.00331338	0.0337715	Slitrk6	259.548	221.82	219.253	256.489	260.808	191.321	190.449	90.9579	150.932	155.915	243.583	0.276206	YES	POS		YES	NO
ENSRNOG00000013243	16.3543	1.30391	0.443987	2.93681	0.00331603	0.0337794	Fndc11	25.6206	24.1586	17.9315	25.6489	18.049	10.5121	15.7885	2.09099	7.38827	8.94498	22.2817	0.510122	YES	POS		YES	NO
ENSRNOG00000008519	837.205	-0.276813	0.0943065	-2.93525	0.00333277	0.0339113	RGD1309079	730.745	704.991	802.026	791.45	795.959	848.329	1018.36	870.896	972.085	927.418	765.034	0.123927	NO	NEG		NO	NO
ENSRNOG00000028043	3.24037	3.38467	1.15308	2.93533	0.00333192	0.0339113	Cxcl3	5.5697	6.5887	4.07534	4.58015	6.31714	0	0.986784	1.04549	0	0.508069	5.42621	0.841569	YES	POS		YES	NO
ENSRNOG00000000520	3504.68	-0.298891	0.101835	-2.93506	0.00333483	0.033913	Srsf3	3325.11	3244.93	3140.45	3008.24	3179.33	3993.56	4571.77	3463.72	3614.97	3911.01	3179.61	0.141815	NO	NEG		NO	NO
ENSRNOG00000019369	1037.66	-0.31121	0.10604	-2.93483	0.00333734	0.0339192	Slx1b	1062.7	1017.95	840.334	922.443	845.594	1188.92	1148.62	1232.64	1079.74	1162.48	937.805	0.138442	NO	NEG		NO	NO
ENSRNOG00000008212	1120.08	-0.298602	0.101755	-2.93453	0.00334055	0.0339235	Wdr5	1043.76	1158.51	913.69	1005.8	961.107	1174.2	1195	1380.05	1248.62	1249.47	1016.57	0.134245	NO	NEG		NO	NO
ENSRNOG00000010450	212.095	0.994527	0.338936	2.93426	0.00334345	0.0339235	Elovl7	256.206	221.82	303.205	318.779	261.71	63.0728	85.8502	189.234	208.982	136.785	272.344	0.417944	YES	POS		YES	NO
ENSRNOG00000013415	177.301	0.533324	0.181754	2.93433	0.00334274	0.0339235	Ptpn18	221.674	255.861	173.609	182.29	194.929	152.426	126.308	172.506	116.101	141.835	205.673	0.248081	YES	POS		YES	NO
ENSRNOG00000058646	926.405	0.462332	0.157596	2.93365	0.00335005	0.0339712	Zfp36l1	1210.85	1090.43	986.231	874.809	1112.72	740.054	586.15	868.805	867.594	765.651	1055.01	0.211129	YES	POS		YES	NO
ENSRNOG00000026176	19.1033	-1.20872	0.412271	-2.93186	0.00336938	0.0341479	Efcab12	10.0255	19.7661	8.96574	16.4886	5.41469	27.3315	17.7621	33.4558	32.7195	27.8172	12.1321	0.53663	YES	NEG		NO	YES
ENSRNOG00000030170	132.57	-0.628106	0.21426	-2.93151	0.00337313	0.0341666	Krt10	130.331	131.774	96.993	91.6031	83.9277	177.655	187.489	117.095	176.263	164.626	106.926	0.298326	YES	NEG		NO	YES
ENSRNOG00000013514	2767.76	-0.295174	0.100729	-2.93039	0.00338534	0.0342708	Maf1	2687.94	2854	2300.93	2448.55	2281.39	3191.48	3292.9	2975.47	2877.2	3084.26	2514.56	0.132789	NO	NEG		NO	NO
ENSRNOG00000014460	465.598	0.311272	0.106235	2.93003	0.00338931	0.0342916	Hivep1	450.032	488.662	547.725	504.733	555.006	399.461	376.952	419.243	448.574	411.057	509.232	0.135232	NO	POS		NO	NO
ENSRNOG00000027193	372.706	0.783036	0.267297	2.92946	0.00339548	0.0343346	Ppp1r26	378.74	308.571	559.951	454.351	587.494	211.294	186.502	290.647	376.802	266.311	457.821	0.378836	YES	POS		YES	NO
ENSRNOG00000033335	30.8661	0.795443	0.271559	2.92918	0.00339863	0.0343471	Cenpi	44.5576	29.6491	33.4178	38.4733	44.22	18.9218	28.6167	17.7734	22.1648	21.8692	38.0636	0.329303	YES	POS		YES	NO
ENSRNOG00000031494	103.983	1.17063	0.399935	2.92706	0.00342188	0.0345583	RGD1563714	177.117	187.778	74.9862	114.504	136.27	112.48	45.3921	29.2738	58.0507	61.2991	138.131	0.543594	YES	POS		YES	NO
ENSRNOG00000059947	18.3689	1.11497	0.380937	2.92692	0.00342339	0.0345583	Sdc1	15.5952	38.4341	19.5616	21.9847	25.2686	8.4097	10.8546	12.5459	12.6656	11.119	24.1688	0.507231	YES	POS		YES	NO
ENSRNOG00000037443	1126.61	-0.227449	0.0777222	-2.92643	0.00342877	0.0345931	Pgam5	1072.72	1084.94	1087.3	974.657	1017.06	1184.72	1320.32	1244.14	1153.63	1225.7	1047.34	0.0975968	NO	NEG		NO	NO
ENSRNOG00000007596	1430.69	0.406611	0.138963	2.92604	0.0034331	0.0346173	Rffl	1503.82	1374.84	1846.94	1916.34	1387.06	1125.85	1186.11	1327.78	1207.45	1211.8	1605.8	0.19656	YES	POS		YES	NO
ENSRNOG00000028746	1722.34	-0.538603	0.184084	-2.92585	0.00343514	0.0346183	Gsto1	1660.89	1875.58	1202.22	1254.96	1177.69	2096.12	2470.91	1993.76	1768.96	2082.44	1434.27	0.258741	YES	NEG		NO	YES
ENSRNOG00000008180	219.359	-0.495786	0.16952	-2.92466	0.00344837	0.0347321	Lyn	149.268	158.129	200.507	221.679	196.734	293.288	218.079	292.738	243.813	261.98	185.263	0.233478	YES	NEG		NO	YES
ENSRNOG00000032947	20.7793	-0.837167	0.286307	-2.92402	0.00345548	0.0347841	AABR07067749.1	17.823	16.4717	13.8561	16.4886	12.6343	28.3827	25.6564	25.0918	30.6085	27.4349	15.4548	0.321388	YES	NEG		NO	YES
ENSRNOG00000019093	200.807	-0.541579	0.185246	-2.92357	0.00346041	0.0347946	Nrg2	178.23	180.091	144.267	170.382	162.441	190.27	194.396	295.875	291.309	242.962	167.082	0.272271	YES	NEG		NO	YES
ENSRNOG00000025757	34.418	-1.56274	0.534526	-2.9236	0.00346014	0.0347946	Myh6	28.9625	28.551	11.4109	15.5725	8.12203	28.3827	21.7093	80.503	86.5483	54.2858	18.5238	0.839537	YES	NEG		NO	YES
ENSRNOG00000008971	2.337	3.67217	1.25631	2.92298	0.00346695	0.0348408	Hnf4g	2.22788	6.5887	5.70547	2.74809	2.70734	0	0	0	1.05547	0.263867	3.9955	1.04561	YES	POS		YES	NO
ENSRNOG00000010691	109.407	0.547476	0.187356	2.92211	0.00347667	0.0349189	Cmtm3	140.357	161.423	112.479	121.832	101.074	99.8652	84.8634	86.7759	75.9936	86.8746	127.433	0.254838	YES	POS		YES	NO
ENSRNOG00000005729	384.558	0.639728	0.219171	2.91885	0.00351329	0.0352668	Palm3	421.07	430.462	496.376	505.649	433.175	353.208	357.216	167.279	296.586	293.572	457.346	0.275276	YES	POS		YES	NO
ENSRNOG00000007905	783.126	-0.481102	0.164886	-2.91779	0.00352524	0.0353472	Itga7	675.048	652.281	717.259	679.695	605.543	1187.87	1021.32	795.62	713.496	929.577	665.965	0.247661	YES	NEG		NO	YES
ENSRNOG00000019639	248.01	0.340129	0.116569	2.91782	0.00352485	0.0353472	Pgpep1	265.118	251.469	295.054	263.817	291.491	192.372	223.013	208.053	241.702	216.285	273.39	0.142663	NO	POS		NO	NO
ENSRNOG00000005670	17.8213	1.45514	0.49895	2.91641	0.0035409	0.0354844	Art4	12.2533	13.1774	30.1575	39.3893	28.8783	12.6146	3.94714	8.36394	11.6101	9.13394	24.7712	0.66978	YES	POS		YES	NO
ENSRNOG00000018228	814.513	-0.252179	0.0864829	-2.91594	0.0035462	0.0354857	Cog2	764.163	806.018	713.999	722.748	748.13	833.612	852.582	986.945	902.424	893.891	751.011	0.110507	NO	NEG		NO	NO
ENSRNOG00000018481	1126.9	-0.248165	0.0851083	-2.91587	0.00354699	0.0354857	Zfp259	1126.19	1114.59	991.937	965.496	1004.42	1199.43	1176.25	1319.41	1244.4	1234.87	1040.53	0.107764	NO	NEG		NO	NO
ENSRNOG00000054929	26.4033	-2.13904	0.733535	-2.91607	0.00354476	0.0354857	AABR07072414.1	17.823	3.29435	12.226	15.5725	3.60979	8.4097	23.6828	113.959	39.0523	46.2759	10.5051	1.31218	YES	NEG		NO	YES
ENSRNOG00000052209	8.95781	1.72916	0.593164	2.91515	0.00355523	0.0355483	AABR07053134.1	15.5952	17.5699	16.3013	7.32824	8.12203	7.35849	0.986784	3.13648	4.22187	3.92591	12.9833	0.68124	YES	POS		YES	NO
ENSRNOG00000008223	2106.31	-0.62828	0.215611	-2.91396	0.00356881	0.0356641	Cnr1	1286.6	1249.66	2049.89	1747.79	2140.61	2469.3	3093.57	2010.48	2908.87	2620.55	1694.91	0.304849	YES	NEG		NO	YES
ENSRNOG00000009033	2328.52	0.613006	0.210467	2.9126	0.00358438	0.0357799	Cntn2	2317	2359.85	3286.35	2927.63	2867.98	1277.22	1450.57	2192.4	2277.7	1799.47	2751.76	0.282661	YES	POS		YES	NO
ENSRNOG00000015357	125.642	0.652562	0.224035	2.91276	0.00358247	0.0357799	Bmper	150.382	128.48	153.233	165.802	151.611	110.377	132.229	69.0025	69.6608	95.3174	149.901	0.285405	YES	POS		YES	NO
ENSRNOG00000007613	562.95	-0.288937	0.0992392	-2.91152	0.00359674	0.0358438	C1qtnf5	525.78	577.609	484.15	497.405	479.2	628.625	684.828	611.613	577.341	625.602	512.829	0.126949	NO	NEG		NO	NO
ENSRNOG00000011094	181.537	-0.48854	0.167796	-2.91152	0.0035968	0.0358438	Efcab6	168.205	161.423	154.863	150.229	135.367	209.191	171.7	279.147	203.705	215.936	154.017	0.240791	YES	NEG		NO	YES
ENSRNOG00000012791	122.481	0.694654	0.238584	2.91157	0.00359616	0.0358438	Ajuba	160.407	204.25	109.219	115.42	148.904	99.8652	70.0617	110.822	83.3819	91.0328	147.64	0.341209	YES	POS		YES	NO
ENSRNOG00000010482	1088.71	-0.295193	0.101448	-2.90978	0.0036168	0.0359682	Impa1	925.685	956.46	965.04	1077.25	1019.77	1080.65	1371.63	1144.81	1257.06	1213.54	988.84	0.136179	NO	NEG		NO	NO
ENSRNOG00000020688	282.317	-0.299103	0.102779	-2.91017	0.00361229	0.0359682	Ccdc51	257.32	264.646	245.335	275.725	238.246	292.237	343.401	314.693	309.252	314.896	256.255	0.124566	NO	NEG		NO	NO
ENSRNOG00000026039	3.69081	2.94997	1.01377	2.9099	0.00361542	0.0359682	Tspan32	4.45576	10.9812	6.52054	3.66412	4.51224	1.05121	0.986784	1.04549	0	0.770873	6.02677	0.944987	YES	POS		YES	NO
ENSRNOG00000038150	1106.61	-0.986428	0.339009	-2.90974	0.00361732	0.0359682	RGD1560394	1022.6	1127.77	502.081	620.153	581.177	2143.42	1993.3	936.762	1032.25	1526.43	770.755	0.53282	YES	NEG		NO	YES
ENSRNOG00000002722	1460.12	-0.645692	0.222128	-2.90685	0.00365089	0.0362818	Sec14l1	1145.13	1196.95	1155.77	1226.56	1111.82	1302.45	1257.16	2446.45	2298.81	1826.22	1167.24	0.357455	YES	NEG		NO	YES
ENSRNOG00000004512	155.554	-0.466663	0.160575	-2.9062	0.00365848	0.0363371	Apool	140.357	157.031	132.041	120	116.416	174.501	194.396	215.372	149.876	183.536	133.169	0.21634	YES	NEG		NO	YES
ENSRNOG00000007147	3192.31	-0.473671	0.163086	-2.90442	0.00367936	0.0365242	Cyp46a1	2675.69	2498.22	2810.35	2793.89	2831.88	3258.76	3020.55	5107.23	3734.24	3780.2	2722.01	0.252011	YES	NEG		NO	YES
ENSRNOG00000002862	71.8284	1.23716	0.42604	2.90386	0.0036859	0.0365689	Clcn5	51.2413	60.3964	157.308	84.2748	129.05	22.0755	29.6035	44.9562	67.5499	41.0463	96.4541	0.628216	YES	POS		YES	NO
ENSRNOG00000006804	23.1525	0.846807	0.291704	2.90296	0.00369648	0.0366535	Ppp1r42	32.3043	29.6491	25.2671	27.4809	29.7808	15.7682	18.7489	18.8189	10.5547	15.9727	28.8964	0.321956	YES	POS		YES	NO
ENSRNOG00000007801	3340.56	-0.212995	0.0733835	-2.90249	0.00370214	0.0366893	R3hdm2	3232.66	3295.45	2961.95	3141.98	2969.96	3768.6	3809.97	3353.94	3530.54	3615.76	3120.4	0.0930902	NO	NEG		NO	NO
ENSRNOG00000060162	14.553	1.55564	0.536219	2.90112	0.00371828	0.0368289	U6	21.1649	10.9812	26.0822	21.9847	22.5612	2.10243	2.96035	8.36394	14.7765	7.05082	20.5548	0.612924	YES	POS		YES	NO
ENSRNOG00000043332	41.5232	1.3129	0.452676	2.9003	0.00372802	0.0369049	Foxd1	43.4437	102.125	48.089	50.3817	38.8053	42.0485	24.6696	13.5914	10.5547	22.716	56.5689	0.650059	YES	POS		YES	NO
ENSRNOG00000036880	45.1284	-0.96758	0.333725	-2.89934	0.00373954	0.0369985	Arl5c	40.1019	30.7473	26.8972	30.229	30.6832	30.4852	53.2863	97.2309	66.4944	61.8742	31.7317	0.522458	YES	NEG		NO	YES
ENSRNOG00000004518	2811.52	-0.373419	0.128834	-2.89845	0.00375014	0.0370215	Cacnb1	2540.9	2438.92	2534.86	2498.93	2412.24	2654.31	2812.33	3795.14	3616.03	3219.45	2485.17	0.185892	NO	NEG		NO	NO
ENSRNOG00000012325	1163.88	-0.311106	0.107331	-2.89858	0.00374861	0.0370215	Adk	1056.02	919.124	1185.92	1047.02	1047.74	1413.88	1346.96	1316.28	1142.02	1304.78	1051.17	0.142121	NO	NEG		NO	NO
ENSRNOG00000015496	556.757	0.350692	0.120983	2.89869	0.00374731	0.0370215	Tpm4	580.363	549.058	652.869	658.626	637.128	407.871	459.841	543.656	521.401	483.192	615.609	0.155123	NO	POS		NO	NO
ENSRNOG00000017538	115.143	0.468268	0.161538	2.89881	0.00374587	0.0370215	Lrrc27	131.445	114.204	127.966	147.481	135.367	108.275	106.573	76.321	88.6592	94.957	131.293	0.199349	YES	POS		YES	NO
ENSRNOG00000016778	2680.19	-0.226971	0.0783536	-2.89675	0.00377048	0.0372018	Cops7a	2390.52	2279.69	2538.12	2722.44	2525.05	2826.71	2931.74	3099.89	2807.54	2916.47	2491.16	0.0993702	NO	NEG		NO	NO
ENSRNOG00000033979	141.737	-0.389793	0.134578	-2.8964	0.00377469	0.0372228	Gm5471	123.647	117.498	112.479	146.565	122.733	152.426	175.648	157.869	166.764	163.177	124.585	0.163685	YES	NEG		NO	YES
ENSRNOG00000058173	16.2654	-1.07255	0.370411	-2.89558	0.00378463	0.0373003	AABR07041949.1	4.45576	12.0793	13.0411	11.9084	12.6343	30.4852	19.7357	17.7734	24.2757	23.0675	10.8238	0.476342	YES	NEG		NO	YES
ENSRNOG00000061004	1043.52	-0.25457	0.0879262	-2.89527	0.00378834	0.0373163	Asphd2	1022.6	936.693	961.779	939.847	944.863	1214.15	1094.34	1250.41	1026.97	1146.47	961.156	0.114289	NO	NEG		NO	NO
ENSRNOG00000012514	1090.48	-0.323411	0.111718	-2.89489	0.00379292	0.0373408	Abhd17b	1030.39	1014.66	922.656	957.252	980.961	1250.94	1455.51	1076.86	1125.13	1227.11	981.185	0.154691	NO	NEG		NO	NO
ENSRNOG00000033503	12.1202	1.59468	0.551005	2.89413	0.00380214	0.037411	Ldlrad2	21.1649	14.2755	25.2671	10.9924	14.4392	12.6146	2.96035	2.09099	5.27734	5.73581	17.2278	0.650638	YES	POS		YES	NO
ENSRNOG00000014128	1057.8	-0.293662	0.101496	-2.89334	0.00381165	0.037484	Ecsit	1021.48	1059.68	877.827	959.084	890.716	1194.18	1269.99	1204.41	1042.8	1177.84	961.759	0.132316	NO	NEG		NO	NO
ENSRNOG00000005357	1589.6	0.220714	0.0763124	2.89225	0.00382492	0.0375939	Ctc1	1765.6	1750.4	1642.36	1682.75	1642.46	1568.41	1360.78	1369.6	1524.09	1455.72	1696.71	0.0934642	NO	POS		NO	NO
ENSRNOG00000003163	4461.89	-0.410428	0.141947	-2.89141	0.00383513	0.0376528	Sdhc	4387.81	4213.47	3515.39	3709.01	3638.67	5635.55	6190.1	4534.3	4332.69	5173.16	3892.87	0.20347	YES	NEG		NO	YES
ENSRNOG00000003307	2175.39	-0.284994	0.0985617	-2.89152	0.00383377	0.0376528	Gcdh	1865.85	2007.36	1828.2	2274.5	1938.46	2583.88	2302.17	2548.91	2229.15	2416.03	1982.87	0.129602	NO	NEG		NO	NO
ENSRNOG00000042139	36.4222	-0.694857	0.240332	-2.89123	0.00383732	0.0376537	Clec4a1	26.7346	34.0416	27.7123	33.8931	20.7563	38.8949	52.2996	49.1382	44.3296	46.1656	28.6276	0.292765	YES	NEG		NO	YES
ENSRNOG00000002089	569.1	-0.267655	0.0926214	-2.88977	0.00385519	0.0377669	Ccng2	539.147	520.507	502.897	487.328	559.518	580.269	594.044	678.525	659.667	628.126	521.879	0.116793	NO	NEG		NO	NO
ENSRNOG00000004171	1754.75	0.695009	0.240496	2.8899	0.00385367	0.0377669	Dnah9	2530.87	2533.35	1648.07	1819.24	2038.63	1850.13	1323.28	826.985	1222.23	1305.66	2114.03	0.327639	YES	POS		YES	NO
ENSRNOG00000017546	25.8427	-0.805545	0.278726	-2.8901	0.00385123	0.0377669	Mylk3	16.7091	23.0604	13.8561	17.4046	26.171	34.69	34.5374	35.5468	30.6085	33.8457	19.4403	0.328602	YES	NEG		NO	YES
ENSRNOG00000004493	282.902	-0.277171	0.0959458	-2.88883	0.00386681	0.0378601	Tasp1	257.32	254.763	270.602	251.908	258.1	296.442	340.441	316.784	299.753	313.355	258.539	0.112471	NO	NEG		NO	NO
ENSRNOG00000028504	1984.89	-0.284312	0.0984414	-2.88813	0.00387537	0.0379231	Socs5	1842.46	1545.05	2017.29	1760.61	1881.6	2118.19	2374.2	2176.72	2147.88	2204.25	1809.4	0.127013	NO	NEG		NO	NO
ENSRNOG00000008061	581.197	0.32244	0.111707	2.88647	0.00389585	0.0381027	Nuak1	619.351	587.492	738.451	594.504	648.86	468.841	477.604	543.656	552.009	510.528	637.732	0.144719	NO	POS		NO	NO
ENSRNOG00000002188	52.0922	-1.62459	0.563061	-2.88529	0.0039105	0.0381264	Hpse	26.7346	32.9435	30.1575	20.1527	25.2686	16.8194	35.5242	171.461	109.769	83.3933	27.0514	1.01408	YES	NEG		NO	YES
ENSRNOG00000007597	864.957	0.758849	0.263009	2.88525	0.00391098	0.0381264	Rhpn1	1155.16	1679.02	726.225	883.053	842.887	807.331	595.031	518.565	577.341	624.567	1057.27	0.418022	YES	POS		YES	NO
ENSRNOG00000008578	4501.49	-0.176128	0.0610269	-2.88607	0.00390084	0.0381264	Cdk16	4365.53	4485.81	4248.13	4284.28	3897.67	4758.84	4846.1	4854.22	4772.82	4808	4256.28	0.073583	NO	NEG		NO	NO
ENSRNOG00000018915	43.3501	-0.646647	0.224145	-2.88496	0.00391467	0.0381264	Tagap	30.0764	29.6491	39.1232	39.3893	34.293	57.8167	48.3524	44.9562	66.4944	54.4049	34.5062	0.288585	YES	NEG		NO	YES
ENSRNOG00000019990	945.143	-0.607433	0.210568	-2.88473	0.00391745	0.0381264	RGD1566239	882.241	976.226	618.636	708.092	649.763	1418.09	1392.35	984.854	876.038	1167.83	766.991	0.3096	YES	NEG		NO	YES
ENSRNOG00000020607	1458.64	-0.267735	0.0928024	-2.885	0.00391416	0.0381264	Bckdha	1366.8	1518.7	1295.14	1311.76	1196.65	1641.99	1660.76	1645.61	1490.32	1609.67	1337.81	0.1186	NO	NEG		NO	NO
ENSRNOG00000024230	257.69	-0.431276	0.1495	-2.88479	0.00391671	0.0381264	Tnfaip8l3	200.509	231.703	187.465	232.672	263.515	271.213	340.441	265.555	326.139	300.837	223.173	0.200304	YES	NEG		NO	YES
ENSRNOG00000033570	20.5856	1.03328	0.358135	2.88517	0.00391199	0.0381264	Arhgap8	35.6461	28.551	13.8561	26.5649	28.8783	13.6658	11.8414	12.5459	13.7211	12.9435	26.6993	0.446602	YES	POS		YES	NO
ENSRNOG00000047625	1022.9	-0.229717	0.0796033	-2.88577	0.00390455	0.0381264	Atg4d	982.496	974.029	906.355	966.412	922.302	1148.98	1184.14	1120.77	1000.58	1113.62	950.319	0.0995085	NO	NEG		NO	NO
ENSRNOG00000012747	1340.59	0.719227	0.249425	2.88353	0.00393241	0.0382513	Spock1	1139.56	995.992	2111.84	1940.15	1931.24	869.353	900.934	1010.99	1165.24	986.629	1623.76	0.374559	YES	POS		YES	NO
ENSRNOG00000024312	205.03	-1.01547	0.352286	-2.88251	0.00394523	0.0383551	Xkr8	130.331	154.834	136.931	152.061	130.855	121.941	182.555	460.017	375.746	285.065	141.003	0.603824	YES	NEG		NO	YES
ENSRNOG00000002767	2921.29	-0.443296	0.15385	-2.88136	0.00395964	0.0384743	Dlg3	2399.43	2295.06	2644.08	2601.53	2652.3	2659.57	2969.23	4169.43	3901.01	3424.81	2518.48	0.226563	YES	NEG		NO	YES
ENSRNOG00000017983	1083.01	-0.293485	0.10188	-2.8807	0.00396799	0.0385345	Ubac1	869.988	923.516	1070.18	1033.28	1022.47	1131.11	1120	1316.28	1260.23	1206.9	983.889	0.133256	NO	NEG		NO	NO
ENSRNOG00000011540	1362.87	-0.235419	0.0817685	-2.8791	0.00398816	0.0387094	Vta1	1179.66	1188.16	1275.58	1320	1351.87	1464.34	1553.2	1557.78	1375.27	1487.65	1263.05	0.103225	NO	NEG		NO	NO
ENSRNOG00000021041	1349.2	-0.455457	0.158224	-2.87856	0.00399499	0.0387547	Fam171a2	1059.36	1091.53	1269.87	1217.4	1151.52	1307.71	1288.74	1968.66	1787.96	1588.27	1157.94	0.233614	YES	NEG		NO	YES
ENSRNOG00000051590	14.128	1.30064	0.451875	2.87831	0.00399806	0.0387635	LOC690352	28.9625	21.9623	17.1164	12.8244	15.3416	12.6146	8.88106	5.22747	4.22187	7.73624	19.2414	0.559974	YES	POS		YES	NO
ENSRNOG00000002866	45.5795	0.657814	0.228616	2.87738	0.00400996	0.0387813	Rassf6	51.2413	47.219	65.2054	55.8779	52.342	43.0997	38.4846	26.1373	30.6085	34.5825	54.3771	0.272079	YES	POS		YES	NO
ENSRNOG00000014170	7790.67	-0.352528	0.122504	-2.8777	0.0040059	0.0387813	Dbn1	7714.04	8144.73	5972	6970.99	5886.67	9067.76	8839.61	8683.87	8836.37	8856.9	6937.69	0.159537	NO	NEG		NO	NO
ENSRNOG00000054340	45.0188	0.759627	0.263991	2.87747	0.00400878	0.0387813	AABR07011013.1	42.3297	47.219	64.3903	45.8015	74.9032	30.4852	29.6035	29.2738	41.1632	32.6314	54.9288	0.350571	YES	POS		YES	NO
ENSRNOG00000058166	36.0942	1.46233	0.508227	2.87732	0.00401074	0.0387813	AABR07057495.1	54.5831	46.1209	39.1232	55.8779	55.9518	5.25606	6.90749	19.8644	41.1632	18.2978	50.3314	0.565183	YES	POS		YES	NO
ENSRNOG00000061684	2535.01	-0.262102	0.0910905	-2.87738	0.0040099	0.0387813	Ndufa9	2400.54	2426.84	2269.15	2290.08	2258.83	2892.94	3116.26	2732.92	2427.57	2792.42	2329.09	0.121057	NO	NEG		NO	NO
ENSRNOG00000009982	1877.63	-0.285604	0.0993083	-2.87593	0.00402841	0.0389312	Pnp	1665.34	1685.61	1696.97	1807.33	1700.21	2392.56	2115.67	2048.12	1786.91	2085.81	1711.09	0.134485	NO	NEG		NO	NO
ENSRNOG00000018928	111.379	0.520536	0.181057	2.87498	0.00404054	0.0390094	LOC102553760	124.761	119.695	136.116	119.084	143.489	72.5337	84.8634	81.5485	120.323	89.8172	128.629	0.227413	YES	POS		YES	NO
ENSRNOG00000019354	2187.2	-0.364121	0.126653	-2.87495	0.00404086	0.0390094	Ptch1	1754.46	1565.91	2284.63	1984.12	2107.22	2354.72	2517.29	2592.82	2523.62	2497.11	1939.27	0.165253	NO	NEG		NO	NO
ENSRNOG00000056612	887.904	-0.815399	0.283653	-2.87464	0.00404488	0.0390271	Unc13c	646.085	444.737	814.252	595.42	817.618	744.259	836.793	1605.88	1486.1	1168.26	663.623	0.444717	YES	NEG		NO	YES
ENSRNOG00000059962	4.0073	-2.16518	0.753258	-2.87442	0.00404769	0.0390332	AABR07025787.1	1.11394	4.39247	0.815067	0.916031	0.902448	5.25606	6.90749	7.31845	8.44374	6.98144	1.62799	0.781808	YES	NEG		NO	YES
ENSRNOG00000008451	1123.99	-0.231016	0.0803776	-2.87413	0.00405142	0.0390444	Fut8	1014.8	991.599	1137.83	1013.13	1058.57	1256.2	1300.58	1208.59	1134.63	1225	1043.19	0.100531	NO	NEG		NO	NO
ENSRNOG00000010042	1581.8	0.253845	0.0883251	2.87399	0.00405322	0.0390444	Wdfy2	1734.41	1730.63	1530.7	1814.66	1710.14	1352.91	1379.52	1391.55	1591.64	1428.91	1704.11	0.111386	NO	POS		NO	NO
ENSRNOG00000014650	1355.19	0.225396	0.0784398	2.8735	0.00405956	0.0390845	Sema4g	1477.09	1481.36	1428	1544.43	1311.26	1206.79	1251.24	1182.45	1314.06	1238.64	1448.43	0.0969779	NO	POS		NO	NO
ENSRNOG00000031576	147.321	-0.415963	0.144808	-2.87251	0.00407226	0.0391736	Zfp455	143.698	144.951	113.294	118.168	122.733	172.399	194.396	151.596	164.653	170.761	128.569	0.182686	YES	NEG		NO	YES
ENSRNOG00000051507	342.297	-0.608923	0.211988	-2.87244	0.00407319	0.0391736	Azin2	281.827	230.604	274.678	304.122	296.003	285.93	354.256	563.521	489.737	423.361	277.447	0.323844	YES	NEG		NO	YES
ENSRNOG00000009255	2198.55	-0.272686	0.0949666	-2.87139	0.00408673	0.0392826	Timm29	1933.8	1926.1	2067.83	1995.11	2138.8	2662.72	2641.62	2249.9	2171.1	2431.34	2012.33	0.126779	NO	NEG		NO	NO
ENSRNOG00000000905	106.877	0.796902	0.277557	2.87113	0.00409011	0.039294	Tex26	111.394	198.759	112.479	111.756	124.538	109.326	76.9692	51.2292	65.439	75.7409	131.785	0.398947	YES	POS		YES	NO
ENSRNOG00000027456	215.912	0.520084	0.181191	2.87037	0.00409992	0.0393671	Cdc42bpg	255.092	326.141	203.767	259.237	203.953	202.884	171.7	155.778	164.653	173.754	249.638	0.254844	YES	POS		YES	NO
ENSRNOG00000016108	875.775	0.863303	0.301017	2.86795	0.00413135	0.0396476	Phlpp2	913.431	875.199	1195.7	1215.57	1274.26	305.903	479.577	655.524	966.808	601.953	1094.83	0.386491	YES	POS		YES	NO
ENSRNOG00000014625	5281.3	-0.48408	0.168802	-2.86774	0.00413412	0.039653	Atp5d	5233.29	5350.02	3909.88	4160.61	3779.45	6966.39	7235.1	5945.72	4951.2	6274.6	4486.65	0.237691	YES	NEG		NO	YES
ENSRNOG00000014543	747.898	-0.255948	0.0892593	-2.86746	0.00413776	0.0396667	Tbc1d2b	695.099	724.757	689.547	652.214	681.348	737.951	789.427	862.532	898.203	822.028	688.593	0.113719	NO	NEG		NO	NO
ENSRNOG00000019953	369.644	-0.237606	0.0828697	-2.86722	0.00414091	0.0396756	Ube2f	343.094	319.552	345.589	352.672	350.15	407.871	392.74	409.833	405.299	403.936	342.211	0.0924469	NO	NEG		NO	NO
ENSRNOG00000008258	1752.35	0.780849	0.272485	2.86566	0.00416135	0.0398288	Fnbp1	1758.91	1614.23	2765.52	2497.1	2124.36	812.588	895.013	1682.2	1621.2	1252.75	2152.03	0.370875	YES	POS		YES	NO
ENSRNOG00000009974	711.879	-0.306339	0.106896	-2.86577	0.00416002	0.0398288	Coq3	644.972	612.749	653.684	598.168	711.129	752.668	921.656	726.618	785.268	796.553	644.14	0.142127	NO	NEG		NO	NO
ENSRNOG00000021086	154.795	0.687525	0.239936	2.86545	0.00416417	0.0398345	Dtx4	153.724	126.283	244.52	201.527	203.953	94.6092	103.612	109.777	155.154	115.788	186.001	0.336717	YES	POS		YES	NO
ENSRNOG00000000121	181.24	0.501426	0.175024	2.86489	0.0041715	0.0398833	Pigv	183.8	185.582	229.034	235.42	207.563	117.736	124.335	174.597	173.097	147.441	208.28	0.225135	YES	POS		YES	NO
ENSRNOG00000015201	184.908	-0.487601	0.170243	-2.86414	0.00418142	0.0399568	Tmem266	133.673	173.502	144.267	163.969	168.758	202.884	180.582	283.329	213.204	220	156.834	0.241368	YES	NEG		NO	YES
ENSRNOG00000017766	358.63	-1.50263	0.524687	-2.86385	0.0041852	0.0399715	Car12	152.61	184.484	187.465	265.649	197.636	109.326	247.683	1009.95	872.871	559.957	197.569	0.935125	YES	NEG		NO	YES
ENSRNOG00000040205	2576.83	-0.357573	0.124885	-2.86322	0.00419357	0.0400301	Zcchc24	2299.17	2269.81	2437.05	2502.6	1943.87	3339.7	3184.35	2557.28	2657.67	2934.75	2290.5	0.171094	NO	NEG		NO	NO
ENSRNOG00000029798	1281.04	-0.313858	0.109664	-2.862	0.0042098	0.0401636	Lrrc4c	1122.85	1014.66	1219.34	1196.34	1226.43	1221.51	1528.53	1433.37	1566.31	1437.43	1155.92	0.145864	NO	NEG		NO	NO
ENSRNOG00000023863	11.4352	1.58227	0.553189	2.86027	0.00423276	0.0403612	Gpr139	8.91152	9.88305	19.5616	13.7405	28.8783	6.30728	1.97357	6.27296	7.38827	5.48552	16.195	0.720619	YES	POS		YES	NO
ENSRNOG00000004077	1343.92	-0.489357	0.171148	-2.85925	0.00424639	0.0404221	Kcnc2	1021.48	838.961	1382.35	1222.9	1230.04	1344.5	1863.05	1633.06	1558.92	1599.88	1139.15	0.233437	YES	NEG		NO	YES
ENSRNOG00000011334	1722.17	0.292909	0.102447	2.85912	0.00424818	0.0404221	Tmem63c	1693.19	1756.99	2056.41	1788.09	2080.14	1632.53	1420.97	1459.51	1611.7	1531.18	1874.97	0.134027	NO	POS		NO	NO
ENSRNOG00000039494	99.9351	-0.666857	0.233211	-2.85946	0.00424358	0.0404221	Aass	54.5831	57.1021	96.993	79.6947	106.489	126.146	111.507	124.414	142.488	126.138	78.9723	0.308088	YES	NEG		NO	YES
ENSRNOG00000059461	72.1081	0.764091	0.267231	2.8593	0.00424584	0.0404221	B4galt1	80.2037	85.6531	81.5067	86.1069	107.391	38.8949	32.5639	58.5476	78.1046	52.0277	88.1724	0.334883	YES	POS		YES	NO
ENSRNOG00000003206	4091.31	-0.280834	0.098234	-2.85882	0.00425214	0.0404382	Actr3	3484.41	3381.1	4026.43	3687.02	4092.6	4242.7	5011.88	4624.22	4271.48	4537.57	3734.31	0.128965	NO	NEG		NO	NO
ENSRNOG00000019751	361.314	0.661059	0.231417	2.85657	0.00428251	0.0407055	Cyb5r2	453.374	522.703	423.02	359.084	401.589	368.976	323.665	174.597	224.814	273.013	431.954	0.301486	YES	POS		YES	NO
ENSRNOG00000002977	1086.59	-0.311466	0.109047	-2.85625	0.00428676	0.0407243	Ttc19	829.886	920.222	1071.81	1012.21	1071.21	1119.54	1213.74	1312.09	1228.56	1218.49	981.068	0.141016	NO	NEG		NO	NO
ENSRNOG00000054385	268.066	-0.369835	0.129543	-2.85491	0.00430492	0.040875	Rhebl1	267.346	271.235	229.849	214.351	204.856	324.825	280.247	297.966	321.917	306.239	237.527	0.164286	NO	NEG		NO	NO
ENSRNOG00000005378	131.104	-0.468312	0.16411	-2.85365	0.00432205	0.0410159	Gna15	126.989	117.498	96.1779	112.672	107.391	156.631	122.361	184.007	156.209	154.802	112.146	0.217099	YES	NEG		NO	YES
ENSRNOG00000025037	5.68987	2.2698	0.795617	2.85288	0.00433252	0.0410935	Ankk1	17.823	8.78493	6.52054	5.49618	5.41469	3.15364	2.96035	0	1.05547	1.79236	8.80788	0.932747	YES	POS		YES	NO
ENSRNOG00000011363	86.4209	0.841327	0.295002	2.85194	0.00434537	0.0411935	Napepld	89.1152	70.2795	136.931	114.504	126.343	36.7924	48.3524	77.3665	78.1046	60.154	107.435	0.393781	YES	POS		YES	NO
ENSRNOG00000037156	1.72216	4.02126	1.4101	2.85175	0.00434796	0.0411962	Mrgprx1	3.34182	3.29435	1.63013	0.916031	6.31714	0	0	0	0	0	3.09989	1.27764	YES	POS		YES	NO
ENSRNOG00000005711	5416.07	0.344234	0.120728	2.85133	0.00435365	0.0412284	Ptprd	5395.93	5509.25	6113.82	6752.06	6129.43	3882.13	4772.09	4931.59	5258.34	4711.04	5980.1	0.157442	NO	POS		NO	NO
ENSRNOG00000002364	5979.41	-0.26691	0.093629	-2.85072	0.00436207	0.0412863	Rnf112	5859.33	5924.34	5224.58	5507.18	4906.61	6310.43	6302.59	7358.18	6421.46	6598.17	5484.41	0.122205	NO	NEG		NO	NO
ENSRNOG00000021229	10191.5	2.22592	0.781071	2.84982	0.00437436	0.04136	Avp	20435.2	14935.5	12600.1	13386.9	16970.5	6361.94	5232.92	1610.06	189.984	3348.73	15665.7	0.695842	YES	POS		YES	NO
ENSRNOG00000052990	1984.57	-0.152318	0.0534483	-2.84981	0.00437448	0.04136	Cers5	1973.9	1876.68	1923.56	1872.37	1809.41	2070.89	2117.64	2090.99	2125.71	2101.31	1891.18	0.0604535	NO	NEG		NO	NO
ENSRNOG00000032554	10.1362	1.84325	0.64697	2.84905	0.00438502	0.0414377	Scd4	25.6206	20.8642	6.52054	7.32824	14.4392	3.15364	5.9207	1.04549	6.3328	4.11316	14.9546	0.82392	YES	POS		YES	NO
ENSRNOG00000015488	52.5137	1.12407	0.394609	2.84857	0.0043916	0.0414562	Tead1	53.4691	50.5134	73.3561	75.1145	92.9522	17.8706	16.7753	32.4103	60.1616	31.8045	69.081	0.500454	YES	POS		YES	NO
ENSRNOG00000060675	9.5063	1.44277	0.50647	2.84867	0.00439018	0.0414562	AABR07055801.1	7.79758	9.88305	14.6712	15.5725	18.049	2.10243	5.9207	5.22747	6.3328	4.89585	13.1947	0.570822	YES	POS		YES	NO
ENSRNOG00000017673	4433.35	-0.398739	0.14	-2.84813	0.00439772	0.0414702	Brsk1	3657.07	3358.04	4527.7	4085.5	3789.38	4396.17	4590.52	6126.59	5369.16	5120.61	3883.54	0.196518	YES	NEG		NO	YES
ENSRNOG00000023257	202.653	0.395704	0.138926	2.8483	0.00439541	0.0414702	Adamts9	221.674	215.231	218.438	250.076	228.319	170.296	152.952	153.687	213.204	172.535	226.748	0.171852	YES	POS		YES	NO
ENSRNOG00000032705	1139.74	-0.284177	0.0997856	-2.84787	0.00440126	0.0414817	Bcl7b	1150.7	1106.9	974.82	1035.11	930.424	1336.09	1332.16	1246.23	1145.18	1264.91	1039.59	0.127941	NO	NEG		NO	NO
ENSRNOG00000012841	812.058	0.25087	0.088103	2.84747	0.00440686	0.0415126	Alg11	891.152	838.961	851.745	849.16	939.449	749.515	782.52	649.251	756.77	734.514	874.094	0.107095	NO	POS		NO	NO
ENSRNOG00000033575	334.026	-0.659194	0.231543	-2.84697	0.00441381	0.0415549	Emid1	313.017	339.318	227.404	247.328	202.148	386.846	399.648	583.385	307.141	419.255	265.843	0.345818	YES	NEG		NO	YES
ENSRNOG00000049695	61.1835	-0.69844	0.245341	-2.84681	0.00441599	0.0415549	Myh2	51.2413	37.336	51.3492	64.1221	35.1955	72.5337	59.207	85.7304	93.9366	77.8519	47.8488	0.32975	YES	NEG		NO	YES
ENSRNOG00000012084	1798.91	-0.175799	0.0617645	-2.84629	0.00442321	0.0416009	Xpnpep1	1692.08	1705.38	1646.44	1661.68	1799.48	1985.74	1933.11	1948.8	1817.51	1921.29	1701.01	0.0730029	NO	NEG		NO	NO
ENSRNOG00000026676	9.12586	2.18489	0.767827	2.84555	0.00443342	0.0416751	LOC500567	5.5697	5.49058	27.7123	20.1527	10.8294	3.15364	3.94714	0	5.27734	3.09453	13.9509	0.992571	YES	POS		YES	NO
ENSRNOG00000010047	19.9313	1.71406	0.602795	2.84353	0.0044617	0.0419189	Ddit4l	28.9625	51.6115	14.6712	25.6489	23.4637	18.9218	10.8546	3.13648	2.11093	8.75597	28.8715	0.761123	YES	POS		YES	NO
ENSRNOG00000023576	85.4865	0.869896	0.306033	2.8425	0.00447618	0.0420329	RGD1305645	113.622	174.601	70.9109	97.0992	79.4154	62.0216	55.2599	74.23	42.2187	58.4325	107.13	0.463874	YES	POS		YES	NO
ENSRNOG00000001174	1229.38	-0.560509	0.197203	-2.8423	0.00447892	0.0420366	Pde9a	1266.55	1289.19	833.814	870.229	817.618	1512.7	1532.48	1740.75	1201.12	1496.76	1015.48	0.271978	YES	NEG		NO	YES
ENSRNOG00000008697	223.696	1.10751	0.389852	2.84085	0.00449936	0.0422063	Nov	253.978	351.397	342.328	229.924	290.588	236.523	170.714	48.0927	89.7147	136.261	293.643	0.467711	YES	POS		YES	NO
ENSRNOG00000014786	206.956	-0.353739	0.124531	-2.84057	0.00450336	0.0422217	Ccne1	177.117	206.446	199.691	154.809	183.197	220.755	245.709	230.008	244.868	235.335	184.252	0.151728	NO	NEG		NO	NO
ENSRNOG00000014353	2380.32	-0.207042	0.072901	-2.84004	0.00451077	0.0422689	Sympk	2234.56	2324.71	2208.02	2200.31	2170.39	2530.27	2333.74	2770.56	2650.28	2571.21	2227.6	0.0915996	NO	NEG		NO	NO
ENSRNOG00000019489	578.864	-0.228725	0.0806156	-2.83723	0.00455063	0.0426202	Armt1	524.666	563.334	563.211	523.969	513.493	662.264	591.084	649.251	618.504	630.276	537.735	0.09529	NO	NEG		NO	NO
ENSRNOG00000000658	1135.91	0.533095	0.18792	2.83681	0.0045566	0.0426315	Acacb	1092.78	1474.77	1276.4	1214.66	1525.14	842.021	1181.18	958.717	657.556	909.869	1316.75	0.249537	YES	POS		YES	NO
ENSRNOG00000019022	218.762	-0.654129	0.230577	-2.83692	0.00455512	0.0426315	Fam89a	200.509	188.876	146.712	217.099	119.123	324.825	329.586	233.145	208.982	274.135	174.464	0.323965	YES	NEG		NO	YES
ENSRNOG00000013791	68.8517	0.621847	0.219255	2.83619	0.0045656	0.0426933	Enpp3	101.369	87.8493	69.2807	69.6183	80.3179	58.8679	65.1278	38.6832	48.5515	52.8076	81.687	0.280612	YES	POS		YES	NO
ENSRNOG00000049349	3240.59	-0.321559	0.113435	-2.83475	0.00458622	0.0428638	Fam19a5	2790.42	2770.55	3001.08	3099.85	2922.13	4142.83	3994.5	3391.58	3052.41	3645.33	2916.8	0.155935	NO	NEG		NO	NO
ENSRNOG00000042740	962.893	-0.510978	0.180352	-2.83322	0.00460813	0.0430461	Mrpl42	984.723	930.105	692.807	691.603	751.739	1332.94	1352.88	1012.04	917.201	1153.76	810.196	0.256029	YES	NEG		NO	YES
ENSRNOG00000022802	1718.18	0.158456	0.0559517	2.83202	0.00462552	0.043186	Tmem184b	1751.11	1780.05	1766.25	1819.24	1889.73	1644.1	1591.68	1644.56	1576.87	1614.3	1801.28	0.0630022	NO	POS		NO	NO
ENSRNOG00000051384	332.763	-0.61533	0.217295	-2.83177	0.00462908	0.0431967	AABR07002337.1	341.98	305.276	228.219	256.489	214.783	275.418	422.344	507.064	443.296	412.03	269.349	0.310525	YES	NEG		NO	YES
ENSRNOG00000010027	523.841	0.393674	0.139063	2.83091	0.00464153	0.0432227	Atr	532.464	480.975	666.725	644.886	603.738	503.531	400.634	410.879	470.738	446.446	585.757	0.184263	YES	POS		YES	NO
ENSRNOG00000010840	74.5051	0.580915	0.205196	2.83102	0.00464002	0.0432227	Adamtsl3	67.9504	105.419	89.6574	95.2672	78.513	53.6119	59.207	48.0927	72.8272	58.4347	87.3614	0.261914	YES	POS		YES	NO
ENSRNOG00000012604	436.67	-0.357247	0.126184	-2.83115	0.00463809	0.0432227	Swsap1	360.917	314.061	449.102	425.038	389.858	523.504	471.683	494.518	501.347	497.763	387.795	0.161015	NO	NEG		NO	NO
ENSRNOG00000037765	159.966	0.551594	0.194833	2.83111	0.00463875	0.0432227	Lims1	186.028	153.736	200.507	168.55	222.002	98.814	110.52	132.778	166.764	127.219	186.165	0.254445	YES	POS		YES	NO
ENSRNOG00000051756	347.09	0.365473	0.129115	2.83059	0.00464616	0.0432434	Zfp62	396.563	328.337	370.856	405.802	425.053	260.701	288.141	300.057	348.304	299.301	385.322	0.164377	NO	POS		NO	NO
ENSRNOG00000037298	37.3977	-0.763397	0.26976	-2.82991	0.00465615	0.0433138	RGD1309036	26.7346	35.1397	30.1575	30.229	20.7563	53.6119	60.1938	48.0927	31.664	48.3906	28.6034	0.357422	YES	NEG		NO	YES
ENSRNOG00000002701	8.41022	-1.46444	0.517547	-2.82958	0.00466095	0.0433359	Hgd	4.45576	9.88305	2.4452	3.66412	3.60979	16.8194	13.815	11.5004	9.4992	12.9085	4.81159	0.608644	YES	NEG		NO	YES
ENSRNOG00000001396	562.932	-0.249966	0.0883713	-2.82859	0.00467536	0.0434458	Mospd3	535.805	520.507	516.753	496.489	527.03	602.345	582.203	695.253	590.006	617.452	519.317	0.109755	NO	NEG		NO	NO
ENSRNOG00000027936	167.245	0.502425	0.177633	2.82843	0.00467763	0.0434458	Ccdc8	198.281	236.095	150.787	187.786	189.514	148.221	104.599	145.324	144.599	135.686	192.493	0.23323	YES	POS		YES	NO
ENSRNOG00000004398	40.1681	1.48581	0.525449	2.82769	0.00468851	0.0435243	Pkhd1l1	56.811	126.283	29.3424	21.9847	46.9273	30.4852	11.8414	16.7279	21.1093	20.041	56.2698	0.879973	YES	POS		YES	NO
ENSRNOG00000021027	2474.95	-0.492373	0.174153	-2.82724	0.00469504	0.0435624	Dbp	2030.71	2528.96	1894.22	1894.35	2132.49	2313.72	2608.07	3884.01	2988.03	2948.46	2096.15	0.258887	YES	NEG		NO	YES
ENSRNOG00000012363	171.158	0.614054	0.217247	2.82653	0.0047056	0.0436111	Peli2	267.346	216.329	198.061	181.374	148.904	121.941	100.652	139.051	166.764	132.102	202.403	0.299766	YES	POS		YES	NO
ENSRNOG00000018420	28.4511	-2.04282	0.72269	-2.82669	0.00470313	0.0436111	Slc22a7	17.823	16.4717	7.33561	11.9084	6.31714	15.7682	29.6035	10.4549	140.377	49.0509	11.9712	1.49531	YES	NEG		NO	YES
ENSRNOG00000022312	734.362	0.577152	0.204201	2.82639	0.0047076	0.0436111	Lrsam1	685.073	620.436	1018.83	1012.21	964.717	481.455	516.088	600.113	710.329	576.996	860.255	0.28758	YES	POS		YES	NO
ENSRNOG00000019247	1067.59	-0.544441	0.192647	-2.82611	0.00471171	0.0436265	Plekhj1	1081.64	1134.35	764.533	782.29	673.226	1400.22	1474.26	1207.54	1090.3	1293.08	887.208	0.26276	YES	NEG		NO	YES
ENSRNOG00000001408	2380.57	-0.39284	0.139014	-2.82591	0.00471464	0.0436312	Actl6b	2494.11	2432.33	1761.36	1980.46	1783.24	2884.53	2759.05	2769.51	2560.56	2743.41	2090.3	0.181699	YES	NEG		NO	YES
ENSRNOG00000019361	892.934	-0.486538	0.172198	-2.82545	0.00472142	0.0436713	Inpp5j	730.745	790.644	757.197	781.374	729.178	761.078	936.458	1357.05	1192.68	1061.82	757.828	0.256292	YES	NEG		NO	YES
ENSRNOG00000024135	690.936	0.538001	0.190426	2.82525	0.00472435	0.0436758	Zmat1	605.984	648.987	940.588	895.878	916.887	463.585	522.009	536.338	688.165	552.524	801.665	0.265144	YES	POS		YES	NO
ENSRNOG00000007400	4348.85	0.206814	0.0732326	2.82406	0.00474191	0.0438155	Srebf2	4232.97	4319.99	4887.14	4904.43	4769.44	3986.2	4081.34	3991.69	3966.45	4006.42	4622.79	0.0914903	NO	POS		NO	NO
ENSRNOG00000003273	54.1287	0.814209	0.288367	2.82352	0.00475002	0.0438678	Spata20	63.4946	65.887	78.2465	58.626	68.5861	51.5094	50.326	18.8189	31.664	38.0796	66.968	0.346221	YES	POS		YES	NO
ENSRNOG00000018724	18.2399	1.45341	0.515077	2.82174	0.00477643	0.044089	Zfp474	23.3928	28.551	17.1164	21.0687	37.0004	15.7682	12.8282	1.04549	7.38827	9.25754	25.4259	0.5952	YES	POS		YES	NO
ENSRNOG00000010625	59.9944	0.849089	0.300967	2.8212	0.00478446	0.0441404	Dnmt3b	66.8364	68.0832	83.9519	87.0229	67.6836	30.4852	29.6035	33.4558	72.8272	41.5929	74.7156	0.379145	YES	POS		YES	NO
ENSRNOG00000024961	858.287	0.231961	0.0822388	2.82058	0.00479365	0.0442023	Usp35	965.786	978.422	847.67	869.313	934.936	792.614	742.062	771.574	822.209	782.115	919.226	0.0998364	NO	POS		NO	NO
ENSRNOG00000006783	125.432	-0.587857	0.208438	-2.8203	0.00479792	0.044219	Neb	67.9504	107.615	106.774	141.069	88.4399	156.631	141.11	164.142	155.154	154.259	102.37	0.270119	YES	NEG		NO	YES
ENSRNOG00000012415	3354.69	-0.497573	0.176444	-2.82001	0.00480226	0.0442362	Mpc1	3298.38	3202.11	2493.29	2764.58	2421.27	4273.18	5090.82	3524.36	3124.18	4003.13	2835.93	0.256593	YES	NEG		NO	YES
ENSRNOG00000006729	137.938	-1.64571	0.584195	-2.81706	0.00484658	0.0446215	Slc24a4	69.0643	61.4945	78.2465	71.4504	74.0008	51.5094	49.3392	441.198	345.138	221.796	70.8513	1.06571	YES	NEG		NO	YES
ENSRNOG00000014953	15.9697	-1.96063	0.696168	-2.81631	0.00485784	0.0446792	Fbxo39	10.0255	5.49058	4.07534	6.41221	9.02448	5.25606	7.89427	52.2747	43.2742	27.1748	7.00562	1.14392	YES	NEG		NO	YES
ENSRNOG00000024801	926.456	0.238353	0.0846292	2.81644	0.00485584	0.0446792	Slc35a2	1042.65	1028.94	997.642	936.183	963.815	787.358	799.295	932.58	849.651	842.221	993.845	0.10241	NO	POS		NO	NO
ENSRNOG00000014191	510.176	0.404221	0.143567	2.81556	0.00486922	0.0447608	Zfp395	524.666	498.545	625.972	578.015	633.519	532.965	413.463	418.197	366.247	432.718	572.143	0.186748	YES	POS		YES	NO
ENSRNOG00000014268	15270.2	0.294696	0.104709	2.81444	0.00488616	0.0448704	Abca2	16808.2	17217.4	15994.1	18835.4	14326.4	12706	12680.2	14152.8	14711.1	13562.5	16636.3	0.137225	NO	POS		NO	NO
ENSRNOG00000032708	17.4249	1.74839	0.621185	2.81461	0.0048837	0.0448704	RT1-Bb	13.3673	61.4945	15.4863	21.0687	15.3416	10.5121	6.90749	2.09099	10.5547	7.51632	25.3517	0.99829	YES	POS		YES	NO
ENSRNOG00000004614	387.122	-0.426569	0.15159	-2.81396	0.00489349	0.0449147	Lypd6b	346.435	328.337	354.554	312.366	337.516	444.663	586.15	398.333	375.746	451.223	335.842	0.218806	YES	NEG		NO	YES
ENSRNOG00000003728	928.671	-0.196242	0.0697454	-2.81369	0.00489766	0.0449299	Xylt2	869.988	910.339	852.56	908.702	820.325	1038.6	998.626	1000.54	958.364	999.031	872.383	0.0805217	NO	NEG		NO	NO
ENSRNOG00000016456	601.269	-0.493422	0.175431	-2.81263	0.00491378	0.0450547	Il33	429.981	408.499	630.862	517.557	556.811	829.407	783.507	679.571	575.23	716.928	508.742	0.241319	YES	NEG		NO	YES
ENSRNOG00000006394	452.564	-0.249933	0.0888712	-2.8123	0.00491881	0.0450777	Tbc1d10a	411.044	437.05	398.568	429.618	411.516	481.455	473.656	549.929	480.238	496.32	417.559	0.106593	NO	NEG		NO	NO
ENSRNOG00000059386	516.292	-0.409773	0.145716	-2.81214	0.00492132	0.0450777	Nudt19	501.273	496.349	417.314	411.298	427.76	633.881	726.273	529.02	503.458	598.158	450.799	0.202597	YES	NEG		NO	YES
ENSRNOG00000019850	3230.09	-0.336701	0.119759	-2.8115	0.00493117	0.0451448	Speg	3170.27	3367.92	2613.11	2847.94	2463.68	3493.18	3518.87	4018.88	3576.98	3651.98	2892.59	0.15602	NO	NEG		NO	NO
ENSRNOG00000018992	336.04	1.05765	0.376261	2.81096	0.00493939	0.0451969	Dpysl3	289.625	211.936	612.931	447.939	621.787	141.914	143.084	224.781	330.361	210.035	436.843	0.552462	YES	POS		YES	NO
ENSRNOG00000016716	139.546	1.24633	0.443548	2.80991	0.00495556	0.0453217	Armc3	250.637	228.408	119.815	141.069	199.441	160.836	78.9427	29.2738	47.496	79.137	187.874	0.560696	YES	POS		YES	NO
ENSRNOG00000000799	2833.4	-0.227666	0.0810595	-2.80863	0.00497527	0.0454495	Abcf1	2804.9	2739.8	2644.08	2504.43	2474.51	3308.17	2815.3	3195.03	3014.41	3083.23	2633.54	0.102267	NO	NEG		NO	NO
ENSRNOG00000008332	500.551	0.500055	0.178041	2.80866	0.00497483	0.0454495	Smo	632.718	665.459	458.883	493.74	627.202	510.889	388.793	326.194	401.077	406.738	575.6	0.239921	YES	POS		YES	NO
ENSRNOG00000052025	6806.37	-0.2507	0.0892646	-2.80851	0.00497715	0.0454495	Aes	6039.79	5447.76	6455.33	6651.3	6788.22	7601.32	7095.96	7852.7	7324.94	7468.73	6276.48	0.11214	NO	NEG		NO	NO
ENSRNOG00000014592	102.507	0.648634	0.231029	2.80759	0.00499138	0.0455562	Zbtb46	121.42	104.321	114.109	121.832	148.904	50.4582	67.1013	88.8669	105.547	77.9933	122.117	0.29225	YES	POS		YES	NO
ENSRNOG00000031730	1191.25	-0.41721	0.148638	-2.80689	0.00500219	0.0456316	Eloc	1208.63	1131.06	958.519	910.534	976.449	1479.06	1647.93	1274.46	1134.63	1384.02	1037.04	0.206595	YES	NEG		NO	YES
ENSRNOG00000011820	7.85548	1.61926	0.57708	2.80595	0.0050168	0.0456775	Acpp	10.0255	14.2755	8.15067	9.16031	14.4392	7.35849	0.986784	3.13648	3.1664	3.66204	11.2102	0.608419	YES	POS		YES	NO
ENSRNOG00000011981	976.998	-0.228289	0.08136	-2.80591	0.00501743	0.0456775	Slc39a13	952.419	939.988	828.108	909.618	910.57	991.294	1033.16	1134.36	1093.46	1063.07	908.141	0.0989591	NO	NEG		NO	NO
ENSRNOG00000013673	284.588	-0.393254	0.140137	-2.8062	0.00501289	0.0456775	Msh3	208.307	283.314	252.671	234.504	269.832	286.981	300.969	373.241	351.471	328.165	249.726	0.184987	YES	NEG		NO	YES
ENSRNOG00000020879	6.12922	1.79573	0.639899	2.80627	0.00501191	0.0456775	Nags	10.0255	7.68682	8.96574	7.32824	10.8294	5.25606	2.96035	0	2.11093	2.58184	8.96713	0.615077	YES	POS		YES	NO
ENSRNOG00000003769	918.995	0.615927	0.219548	2.80543	0.00502491	0.0457223	Tmem163	1029.28	1030.03	1104.42	1152.37	1118.13	979.73	840.74	458.971	557.287	709.182	1086.85	0.273463	YES	POS		YES	NO
ENSRNOG00000042627	85.7544	-0.617339	0.220068	-2.80521	0.00502832	0.0457301	NA	85.7734	81.2606	50.5342	72.3664	57.7567	103.019	116.441	123.368	81.271	106.025	69.5383	0.288552	YES	NEG		NO	YES
ENSRNOG00000001827	275.354	-0.379399	0.135274	-2.80468	0.00503673	0.0457601	Masp1	218.332	206.446	248.596	264.733	275.247	309.057	357.216	319.921	278.643	316.209	242.671	0.175409	YES	NEG		NO	YES
ENSRNOG00000019698	5684.34	-0.517813	0.184624	-2.80469	0.00503649	0.0457601	Ssbp4	5643.22	6297.7	3790.06	4059.85	4056.5	7811.56	6805.85	6621.11	6073.16	6827.92	4769.47	0.249309	YES	NEG		NO	YES
ENSRNOG00000031661	172.247	0.519919	0.185426	2.80392	0.00504855	0.0458426	Zfp839	177.117	193.269	202.952	230.84	190.417	104.07	116.441	165.188	169.93	138.907	198.919	0.233936	YES	POS		YES	NO
ENSRNOG00000048818	134.499	0.404111	0.144132	2.80377	0.00505093	0.0458426	Catsperd	137.015	166.914	164.644	152.977	132.66	113.531	107.559	129.641	105.547	114.07	150.842	0.17313	YES	POS		YES	NO
ENSRNOG00000019223	6220.21	-0.33158	0.118277	-2.80343	0.0050562	0.0458672	Atp5c1	6011.94	5848.57	5378.63	5222.29	5437.25	7344.82	8340.3	6352.42	6045.72	7020.81	5579.74	0.163813	NO	NEG		NO	NO
ENSRNOG00000003235	1068.35	-0.322087	0.114907	-2.80303	0.00506242	0.0458771	Mgat4b	986.951	1122.28	879.458	894.962	925.009	1133.21	1073.62	1321.5	1278.17	1201.63	961.731	0.150991	NO	NEG		NO	NO
ENSRNOG00000053203	1134.83	0.650665	0.232125	2.80309	0.00506161	0.0458771	Mical3	1159.61	1329.82	1517.66	1543.51	1214.7	557.143	672	1063.27	1155.74	862.036	1353.06	0.297538	YES	POS		YES	NO
ENSRNOG00000003807	19.1507	-1.39583	0.498075	-2.80246	0.00507142	0.0459354	Wnt9b	8.91152	14.2755	11.4109	8.24428	12.6343	16.8194	10.8546	53.3201	35.8859	29.22	11.0953	0.798729	YES	NEG		NO	YES
ENSRNOG00000010466	1525.11	0.546564	0.195068	2.80192	0.00507987	0.0459887	Chpf2	1461.49	1569.21	1931.71	1975.88	1929.43	948.194	958.167	1352.87	1599.03	1214.57	1773.54	0.256828	YES	POS		YES	NO
ENSRNOG00000023708	998.042	-0.396743	0.14162	-2.80146	0.00508713	0.0460311	Tmem176a	753.024	820.293	907.985	1028.7	863.643	1340.3	1046.98	1248.32	973.141	1152.18	874.729	0.194524	YES	NEG		NO	YES
ENSRNOG00000033837	224.357	-0.778159	0.277795	-2.80119	0.0050914	0.0460465	Cdh9	170.433	124.087	206.212	173.13	176.88	174.501	230.907	446.426	316.64	292.119	170.148	0.441599	YES	NEG		NO	YES
ENSRNOG00000015354	890.796	0.39362	0.140549	2.80059	0.00510099	0.0461098	Aox1	956.875	1191.46	882.718	960	992.693	828.356	867.383	621.023	716.662	758.356	996.748	0.18512	YES	POS		YES	NO
ENSRNOG00000018834	11.8506	1.4825	0.529507	2.79977	0.00511383	0.0461924	Sstr5	8.91152	10.9812	23.637	21.0687	18.049	5.25606	2.96035	4.18197	11.6101	6.00213	16.5295	0.63505	YES	POS		YES	NO
ENSRNOG00000055025	2.23162	4.37867	1.56399	2.79968	0.00511529	0.0461924	Fam25a	4.45576	12.0793	0.815067	1.83206	0.902448	0	0	0	0	0	4.01692	1.77678	YES	POS		YES	NO
ENSRNOG00000042114	260.728	-0.303279	0.108365	-2.79867	0.00513132	0.0463138	Erich1	223.902	241.586	244.52	227.176	243.661	275.418	332.546	284.374	273.366	291.426	236.169	0.132133	NO	NEG		NO	NO
ENSRNOG00000024210	14.0107	1.11779	0.399455	2.79829	0.0051374	0.0463454	Nlrc3	14.4812	15.3736	22.0068	24.7328	15.3416	5.25606	7.89427	10.4549	10.5547	8.53998	18.3872	0.452392	YES	POS		YES	NO
ENSRNOG00000013781	952.513	-0.931002	0.332772	-2.79772	0.00514647	0.0463903	Kcnq5	636.06	585.296	701.773	690.687	780.618	563.45	879.225	1969.71	1765.8	1294.55	678.887	0.556624	YES	NEG		NO	YES
ENSRNOG00000046171	261.175	0.691608	0.24721	2.79765	0.00514756	0.0463903	Mlxipl	301.878	311.865	336.623	399.389	222.002	155.58	149.991	290.647	182.596	194.703	314.351	0.334647	YES	POS		YES	NO
ENSRNOG00000021098	1434.63	-0.517913	0.185297	-2.79504	0.0051893	0.0467428	Rasgrp2	1452.58	1346.29	1081.59	1210.08	928.619	1397.06	1765.36	2203.9	1526.21	1723.13	1203.83	0.264301	YES	NEG		NO	YES
ENSRNOG00000004011	168.89	0.550345	0.196935	2.79456	0.00519711	0.0467656	Nedd1	219.446	194.367	225.774	209.771	133.562	133.504	113.48	126.505	163.597	134.272	196.584	0.260685	YES	POS		YES	NO
ENSRNOG00000004829	554.237	-0.36953	0.132276	-2.79363	0.00521205	0.0467656	Immp1l	559.198	501.839	438.506	489.16	465.663	621.267	727.26	669.116	516.123	633.441	490.873	0.177385	NO	NEG		NO	NO
ENSRNOG00000015440	251.207	0.698753	0.25005	2.79445	0.00519887	0.0467656	Wrn	321.929	287.707	260.006	332.519	312.247	105.121	157.885	216.417	267.033	186.614	302.882	0.309182	YES	POS		YES	NO
ENSRNOG00000032991	7.49854	1.83047	0.655253	2.79354	0.00521349	0.0467656	Rufy4	7.79758	13.1774	12.226	14.6565	7.21959	7.35849	2.96035	2.09099	0	3.10246	11.0154	0.686648	YES	POS		YES	NO
ENSRNOG00000033087	274.876	0.757706	0.27118	2.7941	0.00520441	0.0467656	Cdh23	274.029	221.82	467.849	457.099	258.1	202.884	250.643	164.142	177.318	198.747	335.779	0.408952	YES	POS		YES	NO
ENSRNOG00000038505	11.6934	1.6011	0.573132	2.7936	0.00521256	0.0467656	Gmnc	23.3928	21.9623	9.78081	16.4886	11.7318	1.05121	2.96035	7.31845	10.5547	5.47117	16.6713	0.661687	YES	POS		YES	NO
ENSRNOG00000048101	140.317	0.542484	0.194179	2.79373	0.00521039	0.0467656	Zfp397	171.547	152.638	172.794	136.489	181.392	85.1482	91.7709	129.641	141.433	111.998	162.972	0.244282	YES	POS		YES	NO
ENSRNOG00000051341	539.382	-0.353954	0.12671	-2.79342	0.00521534	0.0467656	Rn50_X_0635.2	522.438	567.726	439.321	432.366	440.395	609.703	678.908	615.795	547.787	613.048	480.449	0.1641	NO	NEG		NO	NO
ENSRNOG00000058652	6.22763	-1.5192	0.543815	-2.7936	0.00521242	0.0467656	Akp3	4.45576	1.09812	4.07534	3.66412	3.60979	9.46092	11.8414	10.4549	7.38827	9.78638	3.38063	0.591883	YES	NEG		NO	YES
ENSRNOG00000010312	4.95912	-2.743	0.982101	-2.79299	0.00522239	0.0467819	Bhlhe23	5.5697	0	0.815067	0	0.902448	3.15364	7.89427	9.40944	16.8875	9.33621	1.45744	1.14327	YES	NEG		NO	YES
ENSRNOG00000014840	35.8779	0.967896	0.346534	2.79307	0.00522097	0.0467819	Gna14	55.697	45.0228	35.0479	51.2977	42.4151	32.5876	33.5507	16.7279	10.5547	23.3552	45.8961	0.415971	YES	POS		YES	NO
ENSRNOG00000050289	1177.45	-0.327714	0.117354	-2.79252	0.00522997	0.0468264	Cstf2t	944.622	974.029	1143.54	1064.43	1159.65	1162.64	1247.3	1504.46	1396.38	1327.7	1057.25	0.155967	NO	NEG		NO	NO
[truncated: 17,023 more rows]
