# Supplementary material for: RNA-sequencing of AVPV and ARH reveals vastly different temporal and transcriptomic responses to estradiol in the female rat hypothalamus
Source: PLoS One. 2021 Aug 18;16(8):e0256148. doi: 10.1371/journal.pone.0256148 (PMC8372949; doi:10.1371/journal.pone.0256148)
Supplement: S8 Table — (XLSX) [file pone.0256148.s008.xlsx]

## Sheet: DESeq2_results_AVPV_Oil-AVPV_6h
	baseMean	log2FoldChange	lfcSE	stat	pvalue	padj	geneName	S18_AVPV oil	S19_AVPV oil	S20_AVPV 6 hr	S21_AVPV 6 hr	S24_AVPV oil	S25_AVPV oil	S26_AVPV 6 hr	S27_AVPV 6 hr	mean_cond1	mean_cond2	Coefficient_of_Variation	DE	POSITIVE FC	# DE	DE POS	DE NEG	# DE POS	# DE NEG
ENSRNOG00000000405	0	NA	NA	NA	NA	NA	Vgll2	0	0	0	0	0	0	0	0	0	0	NA	#VALUE!	POS		#VALUE!	#VALUE!
ENSRNOG00000001571	0	NA	NA	NA	NA	NA	Cldn8	0	0	0	0	0	0	0	0	0	0	NA	#VALUE!	POS		#VALUE!	#VALUE!
ENSRNOG00000002484	0	NA	NA	NA	NA	NA	Chrna9	0	0	0	0	0	0	0	0	0	0	NA	#VALUE!	POS		#VALUE!	#VALUE!
ENSRNOG00000003671	0	NA	NA	NA	NA	NA	Prop1	0	0	0	0	0	0	0	0	0	0	NA	#VALUE!	POS		#VALUE!	#VALUE!
ENSRNOG00000003672	0	NA	NA	NA	NA	NA	Enam	0	0	0	0	0	0	0	0	0	0	NA	#VALUE!	POS		#VALUE!	#VALUE!
ENSRNOG00000004898	0	NA	NA	NA	NA	NA	Fshb	0	0	0	0	0	0	0	0	0	0	NA	#VALUE!	POS		#VALUE!	#VALUE!
ENSRNOG00000004989	0	NA	NA	NA	NA	NA	Cst8	0	0	0	0	0	0	0	0	0	0	NA	#VALUE!	POS		#VALUE!	#VALUE!
ENSRNOG00000007717	0	NA	NA	NA	NA	NA	Slc15a5	0	0	0	0	0	0	0	0	0	0	NA	#VALUE!	POS		#VALUE!	#VALUE!
ENSRNOG00000009284	0	NA	NA	NA	NA	NA	Foxa1	0	0	0	0	0	0	0	0	0	0	NA	#VALUE!	POS		#VALUE!	#VALUE!
ENSRNOG00000013050	0	NA	NA	NA	NA	NA	Spz1	0	0	0	0	0	0	0	0	0	0	NA	#VALUE!	POS		#VALUE!	#VALUE!
ENSRNOG00000013133	0	NA	NA	NA	NA	NA	Foxa2	0	0	0	0	0	0	0	0	0	0	NA	#VALUE!	POS		#VALUE!	#VALUE!
ENSRNOG00000013496	0	NA	NA	NA	NA	NA	Crisp3	0	0	0	0	0	0	0	0	0	0	NA	#VALUE!	POS		#VALUE!	#VALUE!
ENSRNOG00000014706	0	NA	NA	NA	NA	NA	Dbx1	0	0	0	0	0	0	0	0	0	0	NA	#VALUE!	POS		#VALUE!	#VALUE!
ENSRNOG00000016291	0	NA	NA	NA	NA	NA	Marveld3	0	0	0	0	0	0	0	0	0	0	NA	#VALUE!	POS		#VALUE!	#VALUE!
ENSRNOG00000017019	0	NA	NA	NA	NA	NA	Lmx1b	0	0	0	0	0	0	0	0	0	0	NA	#VALUE!	POS		#VALUE!	#VALUE!
ENSRNOG00000017159	0	NA	NA	NA	NA	NA	Dsc3	0	0	0	0	0	0	0	0	0	0	NA	#VALUE!	POS		#VALUE!	#VALUE!
ENSRNOG00000025200	0	NA	NA	NA	NA	NA	LOC102553785	0	0	0	0	0	0	0	0	0	0	NA	#VALUE!	POS		#VALUE!	#VALUE!
ENSRNOG00000043130	0	NA	NA	NA	NA	NA	RGD1565660	0	0	0	0	0	0	0	0	0	0	NA	#VALUE!	POS		#VALUE!	#VALUE!
ENSRNOG00000051935	0	NA	NA	NA	NA	NA	AABR07036442.1	0	0	0	0	0	0	0	0	0	0	NA	#VALUE!	POS		#VALUE!	#VALUE!
ENSRNOG00000052244	0	NA	NA	NA	NA	NA	AABR07021023.1	0	0	0	0	0	0	0	0	0	0	NA	#VALUE!	POS		#VALUE!	#VALUE!
ENSRNOG00000052979	0	NA	NA	NA	NA	NA	Rab17	0	0	0	0	0	0	0	0	0	0	NA	#VALUE!	POS		#VALUE!	#VALUE!
ENSRNOG00000061700	0	NA	NA	NA	NA	NA	AABR07008844.1	0	0	0	0	0	0	0	0	0	0	NA	#VALUE!	POS		#VALUE!	#VALUE!
ENSRNOG00000042717	315.609	1.2513	0.176251	7.09954	1.25169e-12	2.23351e-08	Ciart	176.52	181.8	481.502	507.559	223.024	165.283	351.202	437.985	186.657	444.562	0.462312	YES	POS		YES	NO
ENSRNOG00000004222	24.0653	3.46672	0.56869	6.09598	1.08767e-09	9.70419e-06	S100g	3.67749	4.34928	72.1143	46.0371	6.19511	1.78685	31.8423	26.5202	4.00218	44.1285	1.051	YES	POS		YES	NO
ENSRNOG00000043197	753.807	-0.729993	0.130525	-5.59274	2.2351e-08	0.000132944	LOC688613	927.954	853.329	579.134	501.804	1036.65	946.136	527.272	658.183	941.017	566.598	0.279936	YES	NEG		NO	YES
ENSRNOG00000007726	1665.24	-0.9056	0.171367	-5.28458	1.25995e-07	0.000562064	Mcam	1873.07	1979.79	1131.64	938.005	2611.24	2222.84	1190.34	1375.03	2171.73	1158.75	0.35681	YES	NEG		NO	YES
ENSRNOG00000011815	1444.94	0.875453	0.167677	5.22107	1.7789e-07	0.000634854	Sgk1	990.472	1078.62	1482.23	2251.21	1145.06	863.941	1861.84	1886.15	1019.52	1870.36	0.349787	YES	POS		YES	NO
ENSRNOG00000018969	770.229	0.802473	0.16018	5.00981	5.44827e-07	0.00162032	Gpatch4	620.271	608.029	914.188	1208.47	540.007	477.088	917.809	875.969	561.349	979.11	0.323081	YES	POS		YES	NO
ENSRNOG00000010947	192.755	-1.73002	0.373124	-4.63657	3.54246e-06	0.00582141	Mmp14	234.134	461.024	87.6467	62.15	245.739	243.905	147.973	59.4695	296.2	89.3099	0.698735	YES	NEG		NO	YES
ENSRNOG00000055305	2517.46	-0.586377	0.127035	-4.61585	3.91487e-06	0.00582141	Parvb	3158.97	3115.82	2211.14	1762.07	2973.65	2840.19	2288.9	1788.91	3022.16	2012.75	0.229141	YES	NEG		NO	YES
ENSRNOG00000024445	1499.29	-0.438411	0.0947659	-4.62625	3.72345e-06	0.00582141	Slx4	1713.71	1630.11	1170.47	1201.57	1734.63	1825.26	1357.98	1360.57	1725.93	1272.65	0.171111	YES	NEG		NO	YES
ENSRNOG00000023683	141.897	0.73509	0.158572	4.63569	3.55744e-06	0.00582141	Nog	114.002	102.643	186.388	202.563	107.382	101.85	150.783	169.568	106.469	177.326	0.287112	YES	POS		YES	NO
ENSRNOG00000010688	3938.06	0.785303	0.166608	4.71347	2.43536e-06	0.00582141	Nrgn	2743.41	2656.54	4450.01	5357.56	3710.87	2457.81	4683.63	5444.67	2892.16	4983.97	0.309742	YES	POS		YES	NO
ENSRNOG00000047481	109.754	3.69658	0.791177	4.67225	2.97913e-06	0.00582141	Kiss1	41.6783	6.08899	410.497	117.395	4.13007	11.6145	241.627	45.0039	15.878	203.631	1.32598	YES	POS		YES	NO
ENSRNOG00000043378	97.1145	0.949201	0.207685	4.57039	4.86829e-06	0.00657614	Nkpd1	77.2274	59.1502	147.557	135.809	71.2437	58.0725	99.2732	128.583	66.4235	127.806	0.370594	YES	POS		YES	NO
ENSRNOG00000001607	234.43	-0.921045	0.203159	-4.53362	5.79824e-06	0.00689758	Adamts1	231.682	306.189	135.353	185.299	354.154	335.034	140.481	187.249	306.765	162.095	0.370802	YES	NEG		NO	YES
ENSRNOG00000024039	4139.25	-0.894708	0.198383	-4.51001	6.48241e-06	0.00722951	Serinc5	4555.19	5383.54	2992.19	2216.69	6434.65	5159.52	3733.05	2639.16	5383.23	2895.27	0.359014	YES	NEG		NO	YES
ENSRNOG00000021027	3774.94	0.818821	0.182775	4.47994	7.46636e-06	0.00783705	Dbp	2699.28	2435.6	5100.15	5584.3	3297.86	2493.55	3575.71	5013.12	2731.57	4818.32	0.338403	YES	POS		YES	NO
ENSRNOG00000001229	1461.21	1.83618	0.412584	4.45043	8.56987e-06	0.0084956	Col18a1	551.624	1107.33	1613.14	3339.99	392.357	505.678	1278.38	2901.15	639.246	2283.16	0.761543	YES	POS		YES	NO
ENSRNOG00000055672	20.534	1.912	0.437895	4.36635	1.26339e-05	0.0118652	Gpx2	7.35499	13.0478	33.2835	44.8861	9.29266	4.46712	26.2231	25.7165	8.54065	32.5273	0.695825	YES	POS		YES	NO
ENSRNOG00000010017	842.84	0.416286	0.0978466	4.25448	2.09535e-05	0.0162563	Wee1	758.79	753.295	913.079	1039.29	667.007	709.378	903.761	998.123	722.117	963.562	0.164866	YES	POS		YES	NO
ENSRNOG00000023633	266.947	0.965365	0.228264	4.22917	2.34559e-05	0.0174395	Crabp1	159.358	178.321	423.81	357.938	228.186	157.243	242.564	388.159	180.777	353.118	0.403313	YES	POS		YES	NO
ENSRNOG00000019265	39.7022	-1.42447	0.339529	-4.19544	2.72339e-05	0.0189282	Pcdh12	40.4524	53.0612	26.6268	18.4148	78.4714	58.966	27.1596	14.4656	57.7377	21.6667	0.560911	YES	NEG		NO	YES
ENSRNOG00000046261	43.0589	1.24104	0.296009	4.19258	2.75798e-05	0.0189282	Acp5	23.2908	32.1847	77.6616	62.15	26.8455	19.6553	44.0174	58.6658	25.4941	60.6237	0.490771	YES	POS		YES	NO
ENSRNOG00000016023	1763.44	-0.619862	0.148886	-4.16334	3.13626e-05	0.0207272	Kank1	1918.43	2344.26	1294.73	1324.72	2302.51	1980.72	1704.5	1237.61	2136.48	1390.39	0.252817	YES	NEG		NO	YES
ENSRNOG00000004132	3000.24	-0.384729	0.092835	-4.14422	3.40974e-05	0.0209805	Lasp1	3317.1	3475.08	2627.18	2441.12	3478.55	3320.86	2923.88	2418.16	3397.9	2602.58	0.151901	YES	NEG		NO	YES
ENSRNOG00000051621	197.164	0.865446	0.208456	4.1517	3.30012e-05	0.0209805	Tex40	127.486	153.965	251.845	336.071	127	149.202	193.864	237.878	139.413	254.914	0.373193	YES	POS		YES	NO
ENSRNOG00000010515	653.218	-0.421394	0.10231	-4.11878	3.80877e-05	0.0219237	Trim59	744.08	714.152	528.099	577.765	837.372	696.87	576.908	550.495	748.119	558.317	0.169201	YES	NEG		NO	YES
ENSRNOG00000015541	211.385	1.10744	0.2686	4.12302	3.73945e-05	0.0219237	Gnb3	143.422	146.136	230.766	445.409	115.642	130.44	217.277	261.987	133.91	288.86	0.513056	YES	POS		YES	NO
ENSRNOG00000005964	108.466	-1.73836	0.423386	-4.10584	4.02851e-05	0.0223424	Nr4a3	89.4857	118.3	27.7363	49.4899	217.861	242.118	77.7328	45.0039	166.941	49.9907	0.74129	YES	NEG		NO	YES
ENSRNOG00000022320	32.1471	-1.32496	0.323708	-4.09306	4.25713e-05	0.0223424	Primpol	45.3558	45.2325	14.4229	10.3583	42.3332	51.8186	24.35	23.3056	46.185	18.1092	0.493848	YES	NEG		NO	YES
ENSRNOG00000057072	254.225	1.14352	0.279016	4.09838	4.16046e-05	0.0223424	Slc12a3	156.906	182.67	286.238	460.371	139.39	154.562	211.658	442.003	158.382	350.068	0.511368	YES	POS		YES	NO
ENSRNOG00000003538	1423.37	-1.00656	0.248128	-4.05662	4.97885e-05	0.0246785	Adamts4	1496.74	1677.95	839.855	695.16	2534.83	1894.06	1278.38	969.996	1900.9	945.847	0.430181	YES	NEG		NO	YES
ENSRNOG00000029841	268.723	-0.643322	0.159986	-4.02111	5.79248e-05	0.0279354	Cdh19	292.974	334.025	176.403	235.94	339.698	343.075	244.437	183.23	327.443	210.002	0.255177	YES	NEG		NO	YES
ENSRNOG00000031335	180.238	0.942469	0.235935	3.99461	6.48011e-05	0.0304292	Ankrd37	137.293	122.65	268.487	301.543	128.032	105.424	158.275	220.198	123.35	237.126	0.409137	YES	POS		YES	NO
ENSRNOG00000021234	257.971	0.811228	0.204381	3.9692	7.21135e-05	0.0321698	Slc4a11	182.649	154.834	327.288	387.862	232.317	179.578	247.246	351.995	187.344	328.598	0.339668	YES	POS		YES	NO
ENSRNOG00000023338	7691.94	-0.417421	0.105374	-3.96131	7.45389e-05	0.0324408	Tspan2	8347.91	8081.83	6442.58	6638.55	10180.6	8577.76	6964.11	6302.16	8797.03	6586.85	0.175059	YES	NEG		NO	YES
ENSRNOG00000001173	1275.66	0.811267	0.205841	3.94123	8.10656e-05	0.0344413	Cabp1	886.276	907.26	1567.65	2172.95	976.762	933.628	1122.91	1637.82	925.981	1625.33	0.367513	YES	POS		YES	NO
ENSRNOG00000024799	199.749	-1.69901	0.434168	-3.91325	9.10622e-05	0.0377887	Cd93	219.424	300.1	46.597	44.8861	372.739	330.567	124.56	159.121	305.707	93.791	0.633923	YES	NEG		NO	YES
ENSRNOG00000046607	108.946	1.03844	0.266223	3.90063	9.59442e-05	0.0387737	Cited4	83.3565	88.7253	147.557	127.753	55.756	58.0725	114.258	196.089	71.4776	146.414	0.438114	YES	POS		YES	NO
ENSRNOG00000015117	9.9568	2.66077	0.682943	3.89603	9.77817e-05	0.0387737	Lrrc39	2.45166	2.60957	7.76616	23.0185	4.13007	1.78685	12.175	25.7165	2.74454	17.1691	0.96011	YES	POS		YES	NO
ENSRNOG00000046829	404.63	-0.749042	0.1938	-3.86503	0.000111075	0.0425519	Kdr	378.782	517.564	306.209	256.657	646.356	486.916	328.725	315.831	507.405	301.855	0.328737	YES	NEG		NO	YES
ENSRNOG00000046912	3168.43	0.391331	0.101533	3.85424	0.00011609	0.0425519	Nr1d2	2622.05	2840.95	3542.48	4043.21	2904.47	2596.29	3261.97	3536.02	2740.94	3595.92	0.162332	YES	POS		YES	NO
ENSRNOG00000022273	930.182	0.416878	0.108482	3.84284	0.000121618	0.0425519	Rfk	851.953	811.576	1128.31	1152.08	735.153	787.106	1030.19	945.083	796.447	1063.92	0.171149	YES	POS		YES	NO
ENSRNOG00000022839	55.9662	1.25589	0.326525	3.84623	0.00011995	0.0425519	Ifit3	24.5166	48.7119	98.7412	90.9232	33.0406	25.0159	55.2558	71.5241	32.8213	79.1111	0.515189	YES	POS		YES	NO
ENSRNOG00000061432	123.962	1.55979	0.404893	3.85234	0.000116992	0.0425519	AABR07030914.1	62.5174	59.1502	153.104	298.09	86.7315	42.8843	84.2886	204.929	62.8209	185.103	0.71659	YES	POS		YES	NO
ENSRNOG00000004717	27.3981	2.20351	0.571718	3.85419	0.000116114	0.0425519	Epyc	7.35499	12.178	22.189	58.6973	12.3902	7.14739	19.6673	79.5605	9.76764	45.0285	0.980937	YES	POS		YES	NO
ENSRNOG00000020993	16.7537	1.77261	0.465581	3.80731	0.000140489	0.0482093	Ms4a2	6.12916	11.3081	23.2985	40.2824	6.19511	6.25397	19.6673	20.8947	7.47159	26.0357	0.708523	YES	POS		YES	NO
ENSRNOG00000049213	123.455	-1.66859	0.439507	-3.79651	0.00014675	0.0486912	Npy2r	180.197	167.882	35.5024	23.0185	148.683	255.519	90.8443	85.9897	188.07	58.8387	0.638989	YES	NEG		NO	YES
ENSRNOG00000012956	338.618	-1.14449	0.302736	-3.78049	0.000156519	0.0507805	Tgm2	295.425	739.378	251.845	177.243	456.373	373.451	224.77	190.463	466.157	211.08	0.553656	YES	NEG		NO	YES
ENSRNOG00000043098	418.472	0.943517	0.252161	3.74173	0.00018276	0.0582352	Mt2A	267.231	329.675	462.641	796.441	326.276	221.569	422.379	521.563	286.188	550.756	0.436429	YES	POS		YES	NO
ENSRNOG00000022386	5521.1	-0.625114	0.170702	-3.66201	0.000250242	0.0756834	Opalin	6027.41	6370.83	4866.05	4812.02	8470.78	5925.19	3930.66	3765.86	6698.55	4343.65	0.277103	YES	NEG		NO	YES
ENSRNOG00000003778	218.187	0.626508	0.171852	3.64564	0.000266731	0.0793258	Opn3	158.132	164.403	313.975	283.128	167.268	194.766	250.056	213.769	171.142	265.232	0.268748	YES	POS		YES	NO
ENSRNOG00000016150	407.202	0.72504	0.20004	3.62447	0.000289549	0.0847002	Ifrd2	323.62	308.799	544.741	660.632	275.682	318.952	378.362	446.825	306.763	507.64	0.331174	YES	POS		YES	NO
ENSRNOG00000002960	15.1614	-1.48011	0.408959	-3.61921	0.000295505	0.0850483	LOC100909913	22.065	25.2258	4.43781	8.05649	21.6829	20.5487	11.2385	8.03642	22.3806	7.9423	0.530084	YES	NEG		NO	YES
ENSRNOG00000016636	1274	0.630853	0.175952	3.58537	0.000336604	0.095339	Lpin3	1065.25	945.534	1361.3	1939.31	973.664	1014.93	1198.77	1693.27	999.844	1548.16	0.287713	YES	POS		YES	NO
ENSRNOG00000032626	13.2914	2.03293	0.568361	3.57683	0.000347789	0.0969678	Mmp3	7.35499	3.47942	12.204	32.226	2.06504	8.04081	22.477	18.4838	5.23507	21.3477	0.781962	YES	POS		YES	NO
ENSRNOG00000014362	348.966	0.718578	0.201229	3.57094	0.000355702	0.0976485	Nudt14	285.619	240.95	495.925	547.841	259.162	268.92	332.472	360.835	263.663	434.268	0.328009	YES	POS		YES	NO
ENSRNOG00000014779	3515.85	0.457152	0.128345	3.56189	0.000368199	0.098062	Pdcd4	3041.29	2896.62	4455.56	4658.95	3045.93	2868.78	3438.04	3721.66	2963.15	4068.55	0.200726	YES	POS		YES	NO
ENSRNOG00000005615	483.973	0.647034	0.181495	3.56503	0.000363814	0.098062	Gadd45a	373.879	411.442	697.845	660.632	306.658	415.442	485.128	520.76	376.855	591.091	0.283547	YES	POS		YES	NO
ENSRNOG00000057231	92.738	-24.3598	3.38379	-7.19896	NA	NA	Ddx3	730.596	11.3081	0	0	0	0	0	0	185.476	0	2.77948	NO	NEG	0	NO	NO	0	0
ENSRNOG00000060048	79.0467	-9.15755	3.38386	-2.70624	NA	NA	Eif2s3y	619.045	12.178	0	1.15093	0	0	0	0	157.806	0.287732	2.76081	NO	NEG		NO	NO
ENSRNOG00000060496	53.9025	-8.60387	3.38409	-2.54245	NA	NA	Kdm5d	426.589	3.47942	0	1.15093	0	0	0	0	107.517	0.287732	2.79381	NO	NEG		NO	NO
ENSRNOG00000060617	11.5564	-6.98621	3.38672	-2.06283	NA	NA	Rn60_Y_0010.2	90.7115	1.73971	0	0	0	0	0	0	23.1128	0	2.7681	NO	NEG		NO	NO
ENSRNOG00000060437	13.0888	-5.85277	3.3826	-1.73026	NA	NA	Rn60_Y_0001.2	102.97	0	0	0	0	0	0.93654	0.803642	25.7425	0.435045	2.77487	NO	NEG		NO	NO
ENSRNOG00000055071	1.13064	-3.63089	1.7956	-2.02211	0.0431654	NA	AABR07050415.1	1.22583	0.869856	0	0	5.16259	1.78685	0	0	2.26128	0	1.56361	NO	NEG		NO	NO
ENSRNOG00000016275	525.587	-3.62968	1.72509	-2.10406	NA	NA	Ttr	30.6458	3845.63	136.463	41.4334	5.16259	8.93424	55.2558	81.1678	972.594	78.5799	2.55366	NO	NEG		NO	NO
ENSRNOG00000028744	1.0552	-3.55139	1.73671	-2.04489	0.0408655	NA	Mtnr1a	1.22583	2.60957	0	0	1.03252	3.57369	0	0	2.1104	0	1.30346	NO	NEG		NO	NO
ENSRNOG00000061821	1.07112	-3.53088	1.81372	-1.94676	0.0515635	NA	AC109891.1	4.90333	1.73971	0	0	1.03252	0.893424	0	0	2.14224	0	1.56838	NO	NEG		NO	NO
ENSRNOG00000006767	0.98448	-3.44576	3.06868	-1.12288	0.261488	NA	Cst7	0	6.08899	0	0	0	1.78685	0	0	1.96896	0	2.1892	NO	NEG		NO	NO
ENSRNOG00000028531	0.901973	-3.32725	2.2393	-1.48584	0.13732	NA	Ccl25	0	2.60957	0	0	1.03252	3.57369	0	0	1.80395	0	1.57566	NO	NEG		NO	NO
ENSRNOG00000032890	0.906399	-3.30996	3.10201	-1.06704	0.285956	NA	LOC100912321	3.67749	0	0	0	0	3.57369	0	0	1.8128	0	1.85189	NO	NEG		NO	NO
ENSRNOG00000056301	0.896675	-3.28579	1.75738	-1.8697	0.0615251	NA	AABR07006591.1	2.45166	0.869856	0	0	2.06504	1.78685	0	0	1.79335	0	1.17665	NO	NEG		NO	NO
ENSRNOG00000056749	0.853658	-3.2034	2.43368	-1.31628	0.18808	NA	SCARNA23	4.90333	0	0	0	1.03252	0.893424	0	0	1.70732	0	1.98389	NO	NEG		NO	NO
ENSRNOG00000042705	0.833906	-3.19955	3.12852	-1.0227	0.306448	NA	Zc2hc1b	0	0	0	0	3.09755	3.57369	0	0	1.66781	0	1.85792	NO	NEG		NO	NO
ENSRNOG00000015637	0.723114	-2.99826	1.84595	-1.62424	0.104324	NA	LOC690507	1.22583	1.73971	0	0	1.03252	1.78685	0	0	1.44623	0	1.12166	NO	NEG		NO	NO
ENSRNOG00000003789	0.716336	-2.98475	2.35066	-1.26975	0.204173	NA	Rn60_X_0110.2	0	1.73971	0	0	3.09755	0.893424	0	0	1.43267	0	1.61033	NO	NEG		NO	NO
ENSRNOG00000058332	1.26204	-2.9318	1.53751	-1.90685	0.0565395	NA	U6	3.67749	0.869856	0	0	2.06504	2.68027	0	0.803642	2.32316	0.20091	1.10579	NO	NEG		NO	NO
ENSRNOG00000021659	1.26036	-2.92165	1.85535	-1.57471	0.115322	NA	Acpt	0	5.21914	0	1.15093	1.03252	2.68027	0	0	2.23298	0.287732	1.47238	NO	NEG		NO	NO
ENSRNOG00000042990	1.25282	-2.88948	1.4766	-1.95685	0.0503652	NA	AABR07021804.1	2.45166	2.60957	1.10945	0	2.06504	1.78685	0	0	2.22828	0.277363	0.902661	NO	NEG		NO	NO
ENSRNOG00000060503	0.664176	-2.87986	3.27124	-0.880357	0.378666	NA	RT1-M3-2-ps	0	1.73971	0	0	0	3.57369	0	0	1.32835	0	1.99329	NO	NEG		NO	NO
ENSRNOG00000060524	0.664176	-2.87986	3.27124	-0.880357	0.378666	NA	AABR07030366.1	0	1.73971	0	0	0	3.57369	0	0	1.32835	0	1.99329	NO	NEG		NO	NO
ENSRNOG00000058450	0.66123	-2.87411	3.25214	-0.883759	0.376826	NA	LOC102551100	0	2.60957	0	0	0	2.68027	0	0	1.32246	0	1.85186	NO	NEG		NO	NO
ENSRNOG00000056344	0.658879	-2.8398	2.4184	-1.17425	0.240296	NA	AABR07049578.1	2.45166	0	0	0	1.03252	1.78685	0	0	1.31776	0	1.49552	NO	NEG		NO	NO
ENSRNOG00000056114	0.638546	-2.80036	2.41942	-1.15745	0.247088	NA	AC097312.1	2.45166	0.869856	0	0	0	1.78685	0	0	1.27709	0	1.53193	NO	NEG		NO	NO
ENSRNOG00000054384	0.6356	-2.79445	2.41954	-1.15495	0.248111	NA	U6	2.45166	1.73971	0	0	0	0.893424	0	0	1.2712	0	1.52812	NO	NEG		NO	NO
ENSRNOG00000055980	0.614382	-2.75576	1.95116	-1.41237	0.157841	NA	AABR07061333.2	1.22583	0.869856	0	0	1.03252	1.78685	0	0	1.22876	0	1.15068	NO	NEG		NO	NO
ENSRNOG00000054478	0.607604	-2.74381	2.48866	-1.10253	0.270232	NA	AABR07069211.1	0	0.869856	0	0	3.09755	0.893424	0	0	1.21521	0	1.78089	NO	NEG		NO	NO
ENSRNOG00000042473	0.612916	-2.72644	3.44682	-0.791001	0.428943	NA	Krtap17-1	4.90333	0	0	0	0	0	0	0	1.22583	0	2.82843	NO	NEG		NO	NO
ENSRNOG00000056113	0.594049	-2.7141	2.4238	-1.11977	0.262813	NA	7SK	1.22583	1.73971	0	0	0	1.78685	0	0	1.1881	0	1.40825	NO	NEG		NO	NO
ENSRNOG00000011423	0.587271	-2.7029	2.42552	-1.11436	0.265124	NA	Pitx1	0	1.73971	0	0	2.06504	0.893424	0	0	1.17454	0	1.48586	NO	NEG		NO	NO
ENSRNOG00000007335	0.584326	-2.68932	3.36376	-0.799498	0.424002	NA	Ccl11	0	2.60957	0	0	2.06504	0	0	0	1.16865	0	1.86832	NO	NEG		NO	NO
ENSRNOG00000003883	1.06059	-2.67265	1.58488	-1.68634	0.0917306	NA	LOC317456	1.22583	2.60957	0	0	1.03252	2.68027	0.93654	0	1.88705	0.234135	1.03536	NO	NEG		NO	NO
ENSRNOG00000001746	0.568419	-2.62417	3.45143	-0.760314	0.447067	NA	Ncbp2	3.67749	0.869856	0	0	0	0	0	0	1.13684	0	2.27404	NO	NEG		NO	NO
ENSRNOG00000055733	1.03536	-2.55985	1.58289	-1.6172	0.105834	NA	7SK	2.45166	0.869856	1.10945	0	2.06504	1.78685	0	0	1.79335	0.277363	0.957513	NO	NEG		NO	NO
ENSRNOG00000001005	0.544255	-2.55536	2.55782	-0.999039	0.317776	NA	Fcer2	2.45166	0.869856	0	0	1.03252	0	0	0	1.08851	0	1.62327	NO	NEG		NO	NO
ENSRNOG00000024508	0.544255	-2.55536	2.55782	-0.999039	0.317776	NA	LOC690326	2.45166	0.869856	0	0	1.03252	0	0	0	1.08851	0	1.62327	NO	NEG		NO	NO
ENSRNOG00000057747	0.972966	-2.53581	1.63022	-1.5555	0.119827	NA	U4	1.22583	0.869856	0	0	3.09755	1.78685	0	0.803642	1.74502	0.20091	1.10692	NO	NEG		NO	NO
ENSRNOG00000057911	0.526868	-2.51466	2.56149	-0.981718	0.326239	NA	snoZ6	2.45166	0.869856	0	0	0	0.893424	0	0	1.05374	0	1.6585	NO	NEG		NO	NO
ENSRNOG00000051263	0.970131	-2.50825	1.92301	-1.30434	0.192118	NA	Dthd1	2.45166	3.47942	0	0	0	0.893424	0.93654	0	1.70613	0.234135	1.36433	NO	NEG		NO	NO
ENSRNOG00000048353	0.934472	-2.46197	1.91566	-1.28518	0.19873	NA	Apeg3	1.22583	1.73971	0	0	0	3.57369	0.93654	0	1.63481	0.234135	1.35311	NO	NEG		NO	NO
ENSRNOG00000029591	0.907362	-2.42768	1.88547	-1.28758	0.197894	NA	Pkdrej	0	2.60957	0	0	1.03252	2.68027	0.93654	0	1.58059	0.234135	1.27376	NO	NEG		NO	NO
ENSRNOG00000054495	7.77983	-2.42364	1.21232	-1.99918	NA	NA	Cldn2	2.45166	46.1024	3.32835	1.15093	2.06504	1.78685	3.74616	1.60728	13.1015	2.45818	1.99349	NO	NEG		NO	NO
ENSRNOG00000024030	0.870417	-2.38194	2.40319	-0.991158	0.321608	NA	Gpr35	0	3.47942	0	0	0	2.68027	0	0.803642	1.53992	0.20091	1.61749	NO	NEG		NO	NO
ENSRNOG00000042317	0.905896	-2.37075	1.94789	-1.21709	0.223571	NA	Cd209f	3.67749	1.73971	0	0	0	0.893424	0.93654	0	1.57766	0.234135	1.42474	NO	NEG		NO	NO
ENSRNOG00000055851	1.41995	-2.37002	1.52609	-1.553	0.120422	NA	AABR07063901.2	1.22583	2.60957	0	0	4.13007	1.78685	0	1.60728	2.43808	0.401821	1.03147	NO	NEG		NO	NO
ENSRNOG00000027432	15.0112	-2.35365	1.62364	-1.44961	NA	NA	R3hdml	1.22583	98.2937	5.54726	1.15093	0	0.893424	12.175	0.803642	25.1033	4.91921	2.258	NO	NEG		NO	NO
ENSRNOG00000021435	0.458207	-2.35243	2.58341	-0.910592	0.362511	NA	AC141966.1	0	1.73971	0	0	1.03252	0.893424	0	0	0.916413	0	1.47818	NO	NEG		NO	NO
ENSRNOG00000048321	0.458207	-2.35243	2.58341	-0.910592	0.362511	NA	Tnfsf8	0	1.73971	0	0	1.03252	0.893424	0	0	0.916413	0	1.47818	NO	NEG		NO	NO
ENSRNOG00000054672	0.847733	-2.30998	1.88582	-1.22492	0.220606	NA	AABR07062775.1	2.45166	1.73971	0	0	0	1.78685	0	0.803642	1.49456	0.20091	1.19024	NO	NEG		NO	NO
ENSRNOG00000018858	1.39501	-2.30215	1.5535	-1.48192	0.138362	NA	Myct1	0	2.60957	0	0	4.13007	2.68027	0.93654	0.803642	2.35498	0.435045	1.1173	NO	NEG		NO	NO
ENSRNOG00000023285	0.869925	-2.28342	1.68614	-1.35423	0.175662	NA	Rn50_4_2149.1	1.22583	0.869856	0	1.15093	1.03252	2.68027	0	0	1.45212	0.287732	1.04453	NO	NEG		NO	NO
ENSRNOG00000058287	0.861795	-2.28007	1.64006	-1.39024	0.164456	NA	SNORD5	1.22583	1.73971	1.10945	0	1.03252	1.78685	0	0	1.44623	0.277363	0.885617	NO	NEG		NO	NO
ENSRNOG00000042646	0.823569	-2.27989	1.64949	-1.38218	0.166916	NA	Cfc1	1.22583	1.73971	0	0	1.03252	1.78685	0	0.803642	1.44623	0.20091	0.918775	NO	NEG		NO	NO
ENSRNOG00000016700	0.434928	-2.2756	3.46976	-0.655837	0.511929	NA	Tcf21	0	3.47942	0	0	0	0	0	0	0.869856	0	2.82843	NO	NEG		NO	NO
ENSRNOG00000014471	0.820623	-2.27484	1.69562	-1.3416	0.179727	NA	B3gnt6	1.22583	2.60957	0	0	1.03252	0.893424	0	0.803642	1.44034	0.20091	1.07379	NO	NEG		NO	NO
ENSRNOG00000057925	0.816791	-2.26818	1.93971	-1.16934	0.242267	NA	SNORD91	0	1.73971	0	0	3.09755	0.893424	0	0.803642	1.43267	0.20091	1.36711	NO	NEG		NO	NO
ENSRNOG00000049112	0.812074	-2.25209	2.55081	-0.882893	0.377294	NA	AABR07029804.1	1.22583	0	0	0	0	4.46712	0	0.803642	1.42324	0.20091	1.90929	NO	NEG		NO	NO
ENSRNOG00000052948	0.803236	-2.24427	1.93553	-1.15951	0.246248	NA	AABR07049134.4	1.22583	2.60957	0	0	0	1.78685	0	0.803642	1.40556	0.20091	1.24404	NO	NEG		NO	NO
ENSRNOG00000046288	0.435523	-2.23324	3.4723	-0.64316	0.52012	NA	AABR07051353.1	2.45166	0	0	0	1.03252	0	0	0	0.871045	0	2.04621	NO	NEG		NO	NO
ENSRNOG00000052682	0.435523	-2.23324	3.4723	-0.64316	0.52012	NA	AABR07030473.1	2.45166	0	0	0	1.03252	0	0	0	0.871045	0	2.04621	NO	NEG		NO	NO
ENSRNOG00000058177	0.782018	-2.2143	1.93204	-1.14609	0.251756	NA	AABR07007879.1	0	1.73971	0	0	1.03252	2.68027	0	0.803642	1.36313	0.20091	1.28148	NO	NEG		NO	NO
ENSRNOG00000046271	0.822483	-2.21024	1.91339	-1.15515	0.248031	NA	LOC100911685	0	2.60957	0	1.15093	1.03252	1.78685	0	0	1.35723	0.287732	1.21423	NO	NEG		NO	NO
ENSRNOG00000000008	1.3294	-2.19424	2.10689	-1.04146	0.297664	NA	Alx4	0	7.82871	1.10945	0	0	0.893424	0	0.803642	2.18053	0.478273	2.00687	NO	NEG		NO	NO
ENSRNOG00000061856	0.808042	-2.17011	2.43546	-0.891048	0.372904	NA	SCARNA18	0	1.73971	0	1.15093	0	3.57369	0	0	1.32835	0.287732	1.61352	NO	NEG		NO	NO
ENSRNOG00000030039	0.41519	-2.1691	3.47628	-0.623973	0.532646	NA	LOC100910852	2.45166	0.869856	0	0	0	0	0	0	0.83038	0	2.11314	NO	NEG		NO	NO
ENSRNOG00000026387	1.33029	-2.15519	2.38292	-0.904434	0.365766	NA	Ms4a12	0	6.08899	0	0	0	2.68027	1.87308	0	2.19232	0.46827	1.64718	NO	NEG		NO	NO
ENSRNOG00000048522	0.772406	-2.15114	2.54259	-0.846039	0.397531	NA	LOC100909648	0	4.34928	0	0	0	0.893424	0.93654	0	1.31068	0.234135	1.94621	NO	NEG		NO	NO
ENSRNOG00000014965	1.26889	-2.14336	1.58562	-1.35175	0.176455	NA	Mas1l	0	1.73971	0	0	3.09755	3.57369	0.93654	0.803642	2.10274	0.435045	1.11592	NO	NEG		NO	NO
ENSRNOG00000051161	1.29159	-2.10608	1.51524	-1.38993	0.164552	NA	Rn50_X_0721.2	4.90333	0.869856	0	0	1.03252	1.78685	0.93654	0.803642	2.14814	0.435045	1.21489	NO	NEG		NO	NO
ENSRNOG00000055548	1.37272	-2.10494	1.70699	-1.23313	0.217527	NA	7SK	4.90333	0	0	1.15093	3.09755	0.893424	0.93654	0	2.22358	0.521867	1.27855	NO	NEG		NO	NO
ENSRNOG00000057568	0.752556	-2.10226	2.04249	-1.02927	0.303355	NA	SNORA84	1.22583	0	0	0	3.09755	0.893424	0	0.803642	1.3042	0.20091	1.42151	NO	NEG		NO	NO
ENSRNOG00000055638	0.769169	-2.10212	2.03521	-1.03288	0.301662	NA	AABR07028381.1	1.22583	0	0	0	3.09755	0.893424	0.93654	0	1.3042	0.234135	1.39333	NO	NEG		NO	NO
ENSRNOG00000023612	0.393972	-2.0961	2.72973	-0.767877	0.44256	NA	Doxl1	1.22583	0	0	0	1.03252	0.893424	0	0	0.787943	0	1.39859	NO	NEG		NO	NO
ENSRNOG00000052290	0.391026	-2.08673	2.73136	-0.763989	0.444874	NA	AABR07010040.1	1.22583	0.869856	0	0	1.03252	0	0	0	0.782051	0	1.40147	NO	NEG		NO	NO
ENSRNOG00000054663	0.391026	-2.08673	2.73136	-0.763989	0.444874	NA	Tomm20l	1.22583	0.869856	0	0	1.03252	0	0	0	0.782051	0	1.40147	NO	NEG		NO	NO
ENSRNOG00000055150	0.391026	-2.08673	2.73136	-0.763989	0.444874	NA	AABR07052559.2	1.22583	0.869856	0	0	1.03252	0	0	0	0.782051	0	1.40147	NO	NEG		NO	NO
ENSRNOG00000056873	1.20926	-2.08334	1.57602	-1.3219	0.186201	NA	Or7e24	2.45166	0.869856	0	0	2.06504	2.68027	0	1.60728	2.01671	0.401821	0.942885	NO	NEG		NO	NO
ENSRNOG00000049071	0.77045	-2.06162	1.71728	-1.20051	0.22994	NA	Phyhip	1.22583	0.869856	1.10945	0	2.06504	0.893424	0	0	1.26354	0.277363	0.956816	NO	NEG		NO	NO
ENSRNOG00000011225	1.17154	-2.05855	1.86656	-1.10286	0.270088	NA	LOC102554034	2.45166	1.73971	0	0	0	3.57369	0	1.60728	1.94127	0.401821	1.1815	NO	NEG		NO	NO
ENSRNOG00000056745	1.21527	-2.05305	2.04086	-1.00597	0.31443	NA	U6	0	0	0	0	6.19511	1.78685	0.93654	0.803642	1.99549	0.435045	1.73946	NO	NEG		NO	NO
ENSRNOG00000057427	0.714837	-2.03496	1.7247	-1.17989	0.238045	NA	AABR07039210.1	1.22583	0.869856	0	0	1.03252	1.78685	0	0.803642	1.22876	0.20091	0.927357	NO	NEG		NO	NO
ENSRNOG00000058520	0.373639	-2.0323	2.74211	-0.741144	0.458606	NA	AABR07053717.2	1.22583	0.869856	0	0	0	0.893424	0	0	0.747278	0	1.40921	NO	NEG		NO	NO
ENSRNOG00000048726	0.711891	-2.03014	1.72401	-1.17756	0.23897	NA	Clec2d	1.22583	1.73971	0	0	1.03252	0.893424	0	0.803642	1.22287	0.20091	0.917311	NO	NEG		NO	NO
ENSRNOG00000016793	0.369807	-2.02408	3.48594	-0.580643	0.561481	NA	Tshb	0	0	0	0	2.06504	0.893424	0	0	0.739615	0	2.03606	NO	NEG		NO	NO
ENSRNOG00000058540	1.20554	-2.02238	1.44319	-1.40133	0.161116	NA	SNORA72	2.45166	1.73971	0	0	1.03252	2.68027	0.93654	0.803642	1.97604	0.435045	0.840302	NO	NEG		NO	NO
ENSRNOG00000013615	1.32567	-2.01404	1.51419	-1.33011	0.183482	NA	Dntt	2.45166	0.869856	1.10945	1.15093	4.13007	0.893424	0	0	2.08625	0.565095	1.03269	NO	NEG		NO	NO
ENSRNOG00000021782	1.11526	-1.99775	2.54061	-0.786325	0.431677	NA	Zscan10	1.22583	6.08899	0	0	0	0	0	1.60728	1.82871	0.401821	1.89335	NO	NEG		NO	NO
ENSRNOG00000038437	0.710231	-1.99324	2.4887	-0.800918	0.423179	NA	LOC108350839	0	0	0	0	2.06504	2.68027	0.93654	0	1.18633	0.234135	1.53224	NO	NEG		NO	NO
ENSRNOG00000009160	0.734969	-1.99172	2.01069	-0.990564	0.321898	NA	Rn50_7_1411.2	1.22583	2.60957	0	1.15093	0	0.893424	0	0	1.18221	0.287732	1.27157	NO	NEG		NO	NO
ENSRNOG00000000053	0.70817	-1.9915	2.02326	-0.984303	0.324966	NA	Crp	1.22583	2.60957	0	0	0	0.893424	0.93654	0	1.18221	0.234135	1.3047	NO	NEG		NO	NO
ENSRNOG00000007943	1.18266	-1.97567	1.4641	-1.34941	0.177205	NA	Gsdma	1.22583	2.60957	1.10945	0	1.03252	2.68027	0	0.803642	1.88705	0.478273	0.8605	NO	NEG		NO	NO
ENSRNOG00000058407	1.20094	-1.97074	1.6281	-1.21045	0.226105	NA	AABR07047823.1	1.22583	0.869856	0	0	2.06504	3.57369	1.87308	0	1.9336	0.46827	1.05634	NO	NEG		NO	NO
ENSRNOG00000045762	0.352421	-1.96294	3.4903	-0.5624	0.573843	NA	AABR07018048.1	0	0	0	0	1.03252	1.78685	0	0	0.704841	0	1.93799	NO	NEG		NO	NO
ENSRNOG00000052753	0.689898	-1.96198	2.02138	-0.970612	0.331741	NA	LOC100912611	0	0.869856	0	0	1.03252	2.68027	0.93654	0	1.14566	0.234135	1.35044	NO	NEG		NO	NO
ENSRNOG00000007889	0.673286	-1.9617	2.02974	-0.966478	0.333805	NA	Aipl1	0	0.869856	0	0	1.03252	2.68027	0	0.803642	1.14566	0.20091	1.37804	NO	NEG		NO	NO
ENSRNOG00000003137	0.686952	-1.95853	1.96141	-0.998528	0.318023	NA	43720	0	1.73971	0	0	1.03252	1.78685	0.93654	0	1.13977	0.234135	1.15247	NO	NEG		NO	NO
ENSRNOG00000054948	0.686952	-1.95853	1.96141	-0.998528	0.318023	NA	AC141169.1	0	1.73971	0	0	1.03252	1.78685	0.93654	0	1.13977	0.234135	1.15247	NO	NEG		NO	NO
ENSRNOG00000010661	0.70562	-1.95108	2.00962	-0.97087	0.331613	NA	Gzmk	0	2.60957	1.10945	0	1.03252	0.893424	0	0	1.13388	0.277363	1.30349	NO	NEG		NO	NO
ENSRNOG00000008121	0.346529	-1.94133	3.49188	-0.555955	0.578242	NA	Slc13a1	0	1.73971	0	0	1.03252	0	0	0	0.693058	0	1.9303	NO	NEG		NO	NO
ENSRNOG00000053856	0.672511	-1.91261	2.57105	-0.743904	0.456934	NA	AC119496.1	0	0.869856	0	0	0	3.57369	0.93654	0	1.11089	0.234135	1.84586	NO	NEG		NO	NO
ENSRNOG00000036910	0.652953	-1.90765	2.50259	-0.762272	0.445898	NA	LOC100362344	0	1.73971	0	0	0	2.68027	0	0.803642	1.105	0.20091	1.57949	NO	NEG		NO	NO
ENSRNOG00000051099	0.693418	-1.90206	2.46808	-0.770664	0.440906	NA	Rn50_X_0691.3	0	2.60957	0	1.15093	0	1.78685	0	0	1.0991	0.287732	1.49082	NO	NEG		NO	NO
ENSRNOG00000009240	0.712285	-1.8873	2.58167	-0.731037	0.464756	NA	LOC690096	3.67749	0.869856	0	1.15093	0	0	0	0	1.13684	0.287732	1.80311	NO	NEG		NO	NO
ENSRNOG00000057843	1.15996	-1.8783	1.65437	-1.13536	0.256225	NA	LOC102550012	0	3.47942	0	1.15093	1.03252	2.68027	0.93654	0	1.79805	0.521867	1.11902	NO	NEG		NO	NO
ENSRNOG00000024504	0.329142	-1.87742	3.49671	-0.53691	0.59133	NA	LOC100363368	0	1.73971	0	0	0	0.893424	0	0	0.658284	0	1.97504	NO	NEG		NO	NO
ENSRNOG00000025601	1.16221	-1.87698	1.50732	-1.24525	0.213041	NA	Topaz1	3.67749	1.73971	0	1.15093	1.03252	0.893424	0	0.803642	1.83579	0.488642	1.00655	NO	NEG		NO	NO
ENSRNOG00000032857	0.660728	-1.87262	3.45285	-0.54234	0.587584	NA	Klk1	0	4.34928	0	0	0	0	0.93654	0	1.08732	0.234135	2.30958	NO	NEG		NO	NO
ENSRNOG00000005743	0.326196	-1.86614	3.49758	-0.533551	0.593652	NA	Dapl1	0	2.60957	0	0	0	0	0	0	0.652392	0	2.82843	NO	NEG		NO	NO
ENSRNOG00000029993	0.326196	-1.86614	3.49758	-0.533551	0.593652	NA	Kynu	0	2.60957	0	0	0	0	0	0	0.652392	0	2.82843	NO	NEG		NO	NO
ENSRNOG00000055021	1.25012	-1.86309	1.74074	-1.07028	0.284492	NA	U6atac	4.90333	0.869856	0	2.30185	1.03252	0.893424	0	0	1.92478	0.575463	1.33372	NO	NEG		NO	NO
ENSRNOG00000002382	1.14053	-1.85458	2.43377	-0.762019	0.446049	NA	LOC102553715	3.67749	0	0	0	0	3.57369	1.87308	0	1.8128	0.46827	1.45953	NO	NEG		NO	NO
ENSRNOG00000022970	1.1317	-1.83847	1.94103	-0.947161	0.343557	NA	Nkx2-8	3.67749	2.60957	0	0	0	0.893424	1.87308	0	1.79512	0.46827	1.26713	NO	NEG		NO	NO
ENSRNOG00000036951	1.16598	-1.83712	1.78943	-1.02665	0.304586	NA	Slc2a7	1.22583	0	1.10945	0	5.16259	0.893424	0.93654	0	1.82046	0.511498	1.45638	NO	NEG		NO	NO
ENSRNOG00000008826	1.10694	-1.8281	2.53259	-0.72183	0.470399	NA	Pax9	0	6.08899	0	0	0	0.893424	1.87308	0	1.7456	0.46827	1.91882	NO	NEG		NO	NO
ENSRNOG00000054117	0.661322	-1.81933	2.06868	-0.879465	0.379149	NA	SNORA17	2.45166	0.869856	0	0	1.03252	0	0.93654	0	1.08851	0.234135	1.30475	NO	NEG		NO	NO
ENSRNOG00000010806	1.09945	-1.81576	1.49417	-1.21523	0.224277	NA	Npvf	1.22583	0.869856	0	1.15093	2.06504	2.68027	0	0.803642	1.71025	0.488642	0.842624	NO	NEG		NO	NO
ENSRNOG00000058252	1.19336	-1.81226	2.12544	-0.85265	0.393853	NA	Gm9999	0	0	1.10945	1.15093	1.03252	6.25397	0	0	1.82162	0.565095	1.77311	NO	NEG		NO	NO
ENSRNOG00000045646	1.17404	-1.79561	1.60543	-1.11846	0.26337	NA	LOC102549173	2.45166	0.869856	2.2189	0	2.06504	1.78685	0	0	1.79335	0.554726	0.917437	NO	NEG		NO	NO
ENSRNOG00000019199	1.07098	-1.79088	1.48912	-1.20264	0.229115	NA	Cracr2b	1.22583	2.60957	1.10945	0	1.03252	1.78685	0	0.803642	1.66369	0.478273	0.810329	NO	NEG		NO	NO
ENSRNOG00000055566	1.0311	-1.779	1.69216	-1.05132	0.29311	NA	AABR07019437.4	0	0.869856	0	0	2.06504	3.57369	0.93654	0.803642	1.62715	0.435045	1.20522	NO	NEG		NO	NO
ENSRNOG00000061306	1.05949	-1.77416	1.76349	-1.00605	0.314391	NA	5_8S_rRNA	1.22583	0.869856	1.10945	0	0	4.46712	0	0.803642	1.6407	0.478273	1.38676	NO	NEG		NO	NO
ENSRNOG00000050242	1.07118	-1.77112	1.79865	-0.984691	0.324776	NA	Mirlet7g	4.90333	0	0	0	1.03252	0.893424	0.93654	0.803642	1.70732	0.435045	1.50739	NO	NEG		NO	NO
ENSRNOG00000023068	0.622717	-1.74218	2.06299	-0.844494	0.398394	NA	Cd5l	1.22583	0	0	0	1.03252	1.78685	0.93654	0	1.0113	0.234135	1.14142	NO	NEG		NO	NO
ENSRNOG00000051524	0.622717	-1.74218	2.06299	-0.844494	0.398394	NA	U1	1.22583	0	0	0	1.03252	1.78685	0.93654	0	1.0113	0.234135	1.14142	NO	NEG		NO	NO
ENSRNOG00000060822	0.603159	-1.73274	1.79948	-0.962909	0.335593	NA	AC116288.1	1.22583	0.869856	0	0	1.03252	0.893424	0	0.803642	1.00541	0.20091	0.854406	NO	NEG		NO	NO
ENSRNOG00000012458	1.07315	-1.72309	1.6912	-1.01885	0.308272	NA	Cyp2e1	1.22583	1.73971	1.10945	0	0	3.57369	0.93654	0	1.63481	0.511498	1.12458	NO	NEG		NO	NO
ENSRNOG00000061879	0.964689	-1.70471	1.97844	-0.861644	0.388884	NA	AABR07071904.2	1.22583	0	0	0	3.09755	1.78685	0	1.60728	1.52756	0.401821	1.20306	NO	NEG		NO	NO
ENSRNOG00000004747	1.02285	-1.70333	1.72356	-0.988263	0.323024	NA	Slc30a8	2.45166	0	0	0	3.09755	0.893424	0.93654	0.803642	1.61066	0.435045	1.14234	NO	NEG		NO	NO
ENSRNOG00000052669	0.958798	-1.69525	1.97686	-0.85755	0.391141	NA	AABR07055162.1	1.22583	1.73971	0	0	3.09755	0	0	1.60728	1.51577	0.401821	1.2056	NO	NEG		NO	NO
ENSRNOG00000055803	0.599438	-1.69167	2.05897	-0.821608	0.4113	NA	AABR07047840.1	1.22583	1.73971	0	0	0	0.893424	0.93654	0	0.964742	0.234135	1.1506	NO	NEG		NO	NO
ENSRNOG00000049586	0.596492	-1.68075	2.60802	-0.644457	0.519279	NA	Mir6331	1.22583	2.60957	0	0	0	0	0.93654	0	0.95885	0.234135	1.59588	NO	NEG		NO	NO
ENSRNOG00000016535	0.619459	-1.67546	2.52527	-0.663476	0.507026	NA	Ccl22	0	1.73971	0	1.15093	2.06504	0	0	0	0.951187	0.287732	1.43687	NO	NEG		NO	NO
ENSRNOG00000060952	1.00999	-1.65973	2.45565	-0.675882	0.499116	NA	AABR07056183.1	0	1.73971	0	0	0	4.46712	1.87308	0	1.55171	0.46827	1.60218	NO	NEG		NO	NO
ENSRNOG00000054251	9.85619	-1.65916	1.35561	-1.22392	NA	NA	Clec7a	1.22583	54.8009	6.65671	0	2.06504	1.78685	7.49232	4.82185	14.9697	4.74272	1.8624	NO	NEG		NO	NO
ENSRNOG00000037839	1.04239	-1.65055	2.10659	-0.783518	0.433323	NA	P2ry10	0	5.21914	0	1.15093	1.03252	0	0.93654	0	1.56291	0.521867	1.69354	NO	NEG		NO	NO
ENSRNOG00000015783	0.602073	-1.64475	2.04116	-0.805794	0.420362	NA	Abca16	0	1.73971	0	1.15093	1.03252	0.893424	0	0	0.916413	0.287732	1.1431	NO	NEG		NO	NO
ENSRNOG00000053314	0.558662	-1.6438	2.06768	-0.795001	0.426613	NA	AABR07006657.1	0	1.73971	0	0	1.03252	0.893424	0	0.803642	0.916413	0.20091	1.17959	NO	NEG		NO	NO
ENSRNOG00000015386	1.08097	-1.63374	1.95429	-0.835974	0.40317	NA	LOC100912849	0	1.73971	0	2.30185	1.03252	3.57369	0	0	1.58648	0.575463	1.25166	NO	NEG		NO	NO
ENSRNOG00000032332	0.306458	-1.62405	3.51478	-0.462064	0.644036	NA	Krt4	2.45166	0	0	0	0	0	0	0	0.612916	0	2.82843	NO	NEG		NO	NO
ENSRNOG00000033830	1.05271	-1.62252	1.71746	-0.944722	0.344801	NA	Slc7a12	3.67749	0.869856	0	1.15093	0	1.78685	0.93654	0	1.58355	0.521867	1.18045	NO	NEG		NO	NO
ENSRNOG00000011640	0.958023	-1.6102	1.52162	-1.05821	0.289958	NA	AABR07009931.1	1.22583	1.73971	0	0	2.06504	0.893424	0.93654	0.803642	1.481	0.435045	0.766266	NO	NEG		NO	NO
ENSRNOG00000058871	0.979637	-1.602	1.51663	-1.05629	0.290836	NA	AABR07071299.1	1.22583	1.73971	1.10945	0	2.06504	0.893424	0	0.803642	1.481	0.478273	0.751218	NO	NEG		NO	NO
ENSRNOG00000052076	0.946528	-1.60139	1.77126	-0.904095	0.365945	NA	AABR07069218.1	1.22583	0	0	0	1.03252	3.57369	0.93654	0.803642	1.45801	0.435045	1.24339	NO	NEG		NO	NO
ENSRNOG00000028033	0.940636	-1.58975	1.51798	-1.04728	0.294972	NA	Smptb	1.22583	1.73971	0	0	1.03252	1.78685	0.93654	0.803642	1.44623	0.435045	0.722463	NO	NEG		NO	NO
ENSRNOG00000045658	0.590578	-1.58898	3.46773	-0.458217	0.646796	NA	Rn50_20_0040.5	0	0	0	1.15093	0	3.57369	0	0	0.893424	0.287732	2.1519	NO	NEG		NO	NO
ENSRNOG00000049843	0.603553	-1.58264	3.4681	-0.456342	0.648144	NA	AABR07016950.1	3.67749	0	0	1.15093	0	0	0	0	0.919374	0.287732	2.1634	NO	NEG		NO	NO
ENSRNOG00000060355	0.960657	-1.57599	1.69371	-0.930493	0.352116	NA	Hist1h1b	0	1.73971	0	1.15093	3.09755	0.893424	0	0.803642	1.43267	0.488642	1.11333	NO	NEG		NO	NO
ENSRNOG00000054970	1.00143	-1.56586	1.5185	-1.03119	0.302453	NA	SNORD53_SNORD92	1.22583	1.73971	0	1.15093	2.06504	0.893424	0.93654	0	1.481	0.521867	0.732884	NO	NEG		NO	NO
ENSRNOG00000042367	1.41501	-1.5634	1.56382	-0.999727	0.317443	NA	Cyp2ab1	3.67749	0	0	1.15093	3.09755	1.78685	0	1.60728	2.14047	0.689553	1.0066	NO	NEG		NO	NO
ENSRNOG00000056177	1.28939	-1.55763	1.53014	-1.01796	0.308696	NA	Ccdc144b	2.45166	1.73971	0	0	1.03252	2.68027	0	2.41093	1.97604	0.602731	0.917641	NO	NEG		NO	NO
ENSRNOG00000022110	0.57361	-1.55426	3.46976	-0.447944	0.654194	NA	Gcsam	0	3.47942	1.10945	0	0	0	0	0	0.869856	0.277363	2.1559	NO	NEG		NO	NO
ENSRNOG00000035491	0.997602	-1.55346	1.77196	-0.876687	0.380657	NA	Mir137	0	0.869856	0	1.15093	4.13007	0.893424	0.93654	0	1.47334	0.521867	1.35827	NO	NEG		NO	NO
ENSRNOG00000012964	0.258129	-1.54001	3.52036	-0.437458	0.661779	NA	Ccr6	0	0	0	0	2.06504	0	0	0	0.516259	0	2.82843	NO	NEG		NO	NO
ENSRNOG00000021910	0.258129	-1.54001	3.52036	-0.437458	0.661779	NA	Nkx2-6	0	0	0	0	2.06504	0	0	0	0.516259	0	2.82843	NO	NEG		NO	NO
ENSRNOG00000056001	0.258129	-1.54001	3.52036	-0.437458	0.661779	NA	Sftpd	0	0	0	0	2.06504	0	0	0	0.516259	0	2.82843	NO	NEG		NO	NO
ENSRNOG00000059588	1.25933	-1.53545	1.59433	-0.963072	0.335511	NA	AC113785.2	1.22583	3.47942	0	0	2.06504	0.893424	0	2.41093	1.91593	0.602731	1.03085	NO	NEG		NO	NO
ENSRNOG00000049706	1.34077	-1.5338	1.36431	-1.12423	0.260915	NA	AABR07012575.1	2.45166	1.73971	0	0	3.09755	0.893424	0.93654	1.60728	2.04559	0.635956	0.822329	NO	NEG		NO	NO
ENSRNOG00000056503	1.0201	-1.52409	1.71419	-0.889101	0.373949	NA	AABR07015015.1	1.22583	2.60957	1.10945	1.15093	2.06504	0	0	0	1.47511	0.565095	0.966724	NO	NEG		NO	NO
ENSRNOG00000054659	1.32044	-1.51357	1.35856	-1.1141	0.265238	NA	SNORA48	2.45166	2.60957	0	0	2.06504	0.893424	0.93654	1.60728	2.00492	0.635956	0.778401	NO	NEG		NO	NO
ENSRNOG00000059477	1.32339	-1.5105	1.32299	-1.14173	0.253565	NA	SNORA17	2.45166	1.73971	0	0	2.06504	1.78685	0.93654	1.60728	2.01081	0.635956	0.69632	NO	NEG		NO	NO
ENSRNOG00000051446	1.00291	-1.49965	2.13701	-0.701755	0.482832	NA	Rn50_7_1407.1	4.90333	0	0	1.15093	1.03252	0	0.93654	0	1.48396	0.521867	1.65408	NO	NEG		NO	NO
ENSRNOG00000020980	1.30994	-1.47973	1.60627	-0.92122	0.356935	NA	AABR07006278.1	1.22583	3.47942	0	0	3.09755	0	1.87308	0.803642	1.9507	0.66918	1.06526	NO	NEG		NO	NO
ENSRNOG00000060928	1.02735	-1.47498	2.48996	-0.592372	0.553601	NA	AABR07068285.1	0	0	0	2.30185	4.13007	1.78685	0	0	1.47923	0.575463	1.5216	NO	NEG		NO	NO
ENSRNOG00000055519	1.31317	-1.47298	1.63892	-0.898751	0.368785	NA	Zfp30	2.45166	0.869856	1.10945	0	0	4.46712	0	1.60728	1.94716	0.679184	1.17767	NO	NEG		NO	NO
ENSRNOG00000059863	1.24323	-1.4653	1.62371	-0.902435	0.366826	NA	AABR07022168.1	0	0.869856	0	0	2.06504	4.46712	0.93654	1.60728	1.8505	0.635956	1.21879	NO	NEG		NO	NO
ENSRNOG00000032989	1.29461	-1.46488	1.60287	-0.913914	0.360762	NA	Lrrn4	0	0.869856	0	0	4.13007	2.68027	1.87308	0.803642	1.92005	0.66918	1.15843	NO	NEG		NO	NO
ENSRNOG00000030431	1.00495	-1.46384	2.04803	-0.714752	0.474762	NA	RT1-Db2	1.22583	3.47942	0	2.30185	1.03252	0	0	0	1.43444	0.575463	1.2971	NO	NEG		NO	NO
ENSRNOG00000008282	0.264907	-1.46246	3.52475	-0.414912	0.678206	NA	Elf5	1.22583	0	0	0	0	0.893424	0	0	0.529814	0	1.88176	NO	NEG		NO	NO
ENSRNOG00000048049	0.240743	-1.46246	3.52475	-0.414912	0.678206	NA	AABR07006049.2	0	0	0	0	1.03252	0.893424	0	0	0.481485	0	1.85807	NO	NEG		NO	NO
ENSRNOG00000056303	0.264907	-1.46246	3.52475	-0.414912	0.678206	NA	U6	1.22583	0	0	0	0	0.893424	0	0	0.529814	0	1.88176	NO	NEG		NO	NO
ENSRNOG00000025637	1.34217	-1.45705	1.61464	-0.9024	0.366845	NA	Saxo1	2.45166	0.869856	0	0	1.03252	3.57369	2.80962	0	1.98193	0.702405	1.05696	NO	NEG		NO	NO
ENSRNOG00000055248	0.887011	-1.45661	2.1276	-0.684627	0.493579	NA	AABR07003056.1	1.22583	0	0	0	4.13007	0	0.93654	0.803642	1.33898	0.435045	1.58229	NO	NEG		NO	NO
ENSRNOG00000054850	0.856843	-1.45034	1.74733	-0.830028	0.406523	NA	AABR07037927.1	2.45166	0.869856	0	0	1.03252	0.893424	0	1.60728	1.31187	0.401821	1.01949	NO	NEG		NO	NO
ENSRNOG00000056645	0.261961	-1.44707	3.52546	-0.410464	0.681465	NA	AABR07053483.1	1.22583	0.869856	0	0	0	0	0	0	0.523922	0	1.88692	NO	NEG		NO	NO
ENSRNOG00000059098	0.83651	-1.43502	2.00503	-0.715709	0.474171	NA	SNORD113	2.45166	1.73971	0	0	0	0.893424	0	1.60728	1.2712	0.401821	1.18004	NO	NEG		NO	NO
ENSRNOG00000019500	0.91764	-1.4269	1.73337	-0.823199	0.410395	NA	Cyp1a1	2.45166	0.869856	0	1.15093	2.06504	0	0	0.803642	1.34664	0.488642	1.03101	NO	NEG		NO	NO
ENSRNOG00000011648	37.272	-1.41513	0.886757	-1.59585	NA	NA	Aqp1	9.80665	175.711	32.1741	17.2639	18.5853	12.5079	16.8577	15.2692	54.1527	20.3912	1.51125	NO	NEG		NO	NO
ENSRNOG00000032708	35.56	-1.40187	1.03447	-1.35516	NA	NA	RT1-Bb	7.35499	179.19	16.6418	11.5093	7.22762	12.5079	41.2077	8.84006	51.5702	19.5497	1.6617	NO	NEG		NO	NO
ENSRNOG00000061434	0.217464	-1.39061	3.52811	-0.394152	0.693469	NA	AC128293.1	0	1.73971	0	0	0	0	0	0	0.434928	0	2.82843	NO	NEG		NO	NO
ENSRNOG00000016624	0.895069	-1.38833	1.57908	-0.879202	0.379292	NA	Cfl1	2.45166	0.869856	1.10945	0	1.03252	0.893424	0	0.803642	1.31187	0.478273	0.854949	NO	NEG		NO	NO
ENSRNOG00000037997	1.24969	-1.38804	1.62285	-0.855308	0.392381	NA	Tssk2	0	1.73971	0	1.15093	1.03252	4.46712	0	1.60728	1.80984	0.689553	1.18927	NO	NEG		NO	NO
ENSRNOG00000058713	1.3405	-1.38764	1.54082	-0.900584	0.36781	NA	U6	2.45166	2.60957	1.10945	0	0	2.68027	1.87308	0	1.93538	0.745633	0.907886	NO	NEG		NO	NO
ENSRNOG00000049218	1.31359	-1.3831	1.71133	-0.808202	0.418974	NA	LOC100359924	4.90333	0.869856	0	0	1.03252	0.893424	2.80962	0	1.92478	0.702405	1.31079	NO	NEG		NO	NO
ENSRNOG00000038921	0.893013	-1.38206	2.00265	-0.690117	0.490121	NA	Tex35	2.45166	0	0	0	1.03252	1.78685	1.87308	0	1.31776	0.46827	1.15121	NO	NEG		NO	NO
ENSRNOG00000006010	254.26	-1.37827	0.667317	-2.0654	NA	NA	RGD1566368	123.809	1029.91	144.229	101.282	170.365	144.735	208.848	110.903	367.205	141.315	1.23999	NO	NEG		NO	NO
ENSRNOG00000028116	1.23882	-1.37302	1.42968	-0.960372	0.336868	NA	LOC102552988	3.67749	0.869856	0	0	1.03252	1.78685	0.93654	1.60728	1.84168	0.635956	0.951341	NO	NEG		NO	NO
ENSRNOG00000054285	0.794074	-1.37243	2.51529	-0.545635	0.585317	NA	U1	0	0	0	0	2.06504	2.68027	0	1.60728	1.18633	0.401821	1.42693	NO	NEG		NO	NO
ENSRNOG00000020503	0.887122	-1.37123	2.00092	-0.685301	0.493154	NA	Cbln3	2.45166	1.73971	0	0	1.03252	0	1.87308	0	1.30597	0.46827	1.1524	NO	NEG		NO	NO
ENSRNOG00000023005	0.887122	-1.37123	2.00092	-0.685301	0.493154	NA	LOC681325	2.45166	1.73971	0	0	1.03252	0	1.87308	0	1.30597	0.46827	1.1524	NO	NEG		NO	NO
ENSRNOG00000061717	0.494427	-1.36374	2.16755	-0.629163	0.529242	NA	U6	1.22583	0	0	0	1.03252	0.893424	0	0.803642	0.787943	0.20091	1.09643	NO	NEG		NO	NO
ENSRNOG00000058804	0.511039	-1.3634	2.15548	-0.632527	0.527042	NA	SNORA79	1.22583	0	0	0	1.03252	0.893424	0.93654	0	0.787943	0.234135	1.08567	NO	NEG		NO	NO
ENSRNOG00000024181	0.791128	-1.35984	1.99577	-0.681362	0.495642	NA	Tpsab1	0	0.869856	0	0	2.06504	1.78685	0	1.60728	1.18043	0.401821	1.14961	NO	NEG		NO	NO
ENSRNOG00000047657	0.491481	-1.35542	2.16733	-0.625388	0.531717	NA	C4a	1.22583	0.869856	0	0	1.03252	0	0	0.803642	0.782051	0.20091	1.09808	NO	NEG		NO	NO
ENSRNOG00000050623	0.491481	-1.35542	2.16733	-0.625388	0.531717	NA	Vom1r-ps112	1.22583	0.869856	0	0	1.03252	0	0	0.803642	0.782051	0.20091	1.09808	NO	NEG		NO	NO
ENSRNOG00000002200	1.26631	-1.35529	1.46673	-0.924021	0.355475	NA	AABR07072371.1	0	1.73971	0	1.15093	1.03252	4.46712	0.93654	0.803642	1.80984	0.722777	1.11948	NO	NEG		NO	NO
ENSRNOG00000001794	0.534892	-1.35462	2.1366	-0.634007	0.526076	NA	Muc13	1.22583	0.869856	0	1.15093	1.03252	0	0	0	0.782051	0.287732	1.0858	NO	NEG		NO	NO
ENSRNOG00000045014	0.534892	-1.35462	2.1366	-0.634007	0.526076	NA	5S_rRNA	1.22583	0.869856	0	1.15093	1.03252	0	0	0	0.782051	0.287732	1.0858	NO	NEG		NO	NO
ENSRNOG00000051753	0.828073	-1.35045	2.04339	-0.660889	0.508684	NA	AABR07014272.1	0	0	0	0	3.09755	1.78685	0.93654	0.803642	1.2211	0.435045	1.35594	NO	NEG		NO	NO
ENSRNOG00000061639	0.961051	-1.33809	2.01834	-0.662963	0.507354	NA	RT1-CE6	2.45166	0.869856	0	2.30185	2.06504	0	0	0	1.34664	0.575463	1.17599	NO	NEG		NO	NO
ENSRNOG00000017821	0.858703	-1.33556	1.57123	-0.850011	0.395319	NA	Agxt2	1.22583	0.869856	0	1.15093	1.03252	1.78685	0	0.803642	1.22876	0.488642	0.708331	NO	NEG		NO	NO
ENSRNOG00000029420	0.906257	-1.33439	2.64769	-0.503981	0.614274	NA	Olr1744	0	0	0	1.15093	5.16259	0	0.93654	0	1.29065	0.521867	1.96876	NO	NEG		NO	NO
ENSRNOG00000057253	1.2444	-1.3253	1.57547	-0.841206	0.400233	NA	AABR07060560.3	2.45166	0	0	1.15093	2.06504	2.68027	0	1.60728	1.79924	0.689553	0.910118	NO	NEG		NO	NO
ENSRNOG00000057241	0.894295	-1.32403	1.72974	-0.76545	0.444004	NA	AABR07057233.2	2.45166	0.869856	1.10945	0	0	1.78685	0.93654	0	1.27709	0.511498	1.00638	NO	NEG		NO	NO
ENSRNOG00000059518	0.890463	-1.32225	1.72992	-0.764343	0.444663	NA	AABR07051515.2	1.22583	0	1.10945	0	2.06504	1.78685	0.93654	0	1.26943	0.511498	0.922594	NO	NEG		NO	NO
ENSRNOG00000012647	0.887517	-1.3206	1.57737	-0.837217	0.40247	NA	Nkx2-4	1.22583	0.869856	1.10945	0	2.06504	0.893424	0.93654	0	1.26354	0.511498	0.753242	NO	NEG		NO	NO
ENSRNOG00000056248	1.3003	-1.32042	1.54596	-0.85411	0.393044	NA	Marf1	1.22583	5.21914	1.10945	1.15093	0	0.893424	0	0.803642	1.8346	0.766005	1.27418	NO	NEG		NO	NO
ENSRNOG00000017161	0.515266	-1.32015	2.64921	-0.49832	0.618258	NA	Lcn8	1.22583	0	1.10945	0	0	1.78685	0	0	0.75317	0.277363	1.43036	NO	NEG		NO	NO
ENSRNOG00000035502	1.17399	-1.32011	1.5562	-0.84829	0.396277	NA	Mir100	2.45166	2.60957	0	0	0	1.78685	0.93654	1.60728	1.71202	0.635956	0.935749	NO	NEG		NO	NO
ENSRNOG00000007475	1.19432	-1.31997	1.37999	-0.956508	0.338816	NA	Gpihbp1	2.45166	1.73971	0	0	1.03252	1.78685	0.93654	1.60728	1.75269	0.635956	0.73168	NO	NEG		NO	NO
ENSRNOG00000019086	0.934648	-1.31672	1.79078	-0.735279	0.46217	NA	Gucy2f	1.22583	0	1.10945	1.15093	3.09755	0.893424	0	0	1.3042	0.565095	1.10471	NO	NEG		NO	NO
ENSRNOG00000022537	0.848516	-1.30869	1.72897	-0.756915	0.449101	NA	E2f8	1.22583	0.869856	0	0	1.03252	1.78685	1.87308	0	1.22876	0.46827	0.920116	NO	NEG		NO	NO
ENSRNOG00000059433	0.474094	-1.30856	2.16672	-0.603936	0.545886	NA	AABR07068810.1	1.22583	0.869856	0	0	0	0.893424	0	0.803642	0.747278	0.20091	1.10043	NO	NEG		NO	NO
ENSRNOG00000031680	0.517505	-1.30838	2.13475	-0.612895	0.539946	NA	RGD1564548	1.22583	0.869856	0	1.15093	0	0.893424	0	0	0.747278	0.287732	1.09302	NO	NEG		NO	NO
ENSRNOG00000008880	1.07427	-1.30626	2.40186	-0.543853	0.586543	NA	Nrk	0	2.60957	0	0	0	3.57369	0	2.41093	1.54582	0.602731	1.4144	NO	NEG		NO	NO
ENSRNOG00000048853	0.940718	-1.30242	2.01258	-0.647139	0.517542	NA	Slc25a41	2.45166	1.73971	0	2.30185	1.03252	0	0	0	1.30597	0.575463	1.15908	NO	NEG		NO	NO
ENSRNOG00000019687	0.48776	-1.30117	2.67491	-0.486434	0.626659	NA	Art2b	1.22583	1.73971	0	0	0	0	0.93654	0	0.741386	0.234135	1.45034	NO	NEG		NO	NO
ENSRNOG00000023917	1.32417	-1.28881	1.44192	-0.893818	0.371419	NA	AABR07034362.1	3.67749	0	1.10945	1.15093	2.06504	1.78685	0	0.803642	1.88234	0.766005	0.90959	NO	NEG		NO	NO
ENSRNOG00000002783	0.91137	-1.28278	1.73722	-0.738407	0.460267	NA	Serpinc1	1.22583	1.73971	1.10945	1.15093	2.06504	0	0	0	1.25764	0.565095	0.899514	NO	NEG		NO	NO
ENSRNOG00000028812	0.912077	-1.27415	2.00322	-0.63605	0.524744	NA	Trim80	1.22583	0	2.2189	0	2.06504	1.78685	0	0	1.26943	0.554726	1.11413	NO	NEG		NO	NO
ENSRNOG00000039481	1.30384	-1.26382	1.33782	-0.944686	0.344819	NA	AABR07008300.1	3.67749	0.869856	1.10945	1.15093	1.03252	1.78685	0	0.803642	1.84168	0.766005	0.827106	NO	NEG		NO	NO
ENSRNOG00000001821	0.744571	-1.26265	3.44813	-0.366183	0.714229	NA	Adipoq	0	4.34928	0	0	0	0	0	1.60728	1.08732	0.401821	2.09697	NO	NEG		NO	NO
ENSRNOG00000051476	0.781515	-1.26198	2.10928	-0.598297	0.549641	NA	AABR07055146.1	0	3.47942	0	0	1.03252	0	0.93654	0.803642	1.12799	0.435045	1.51472	NO	NEG		NO	NO
ENSRNOG00000052190	1.21016	-1.26015	1.87556	-0.671882	0.501659	NA	AABR07072602.1	2.45166	1.73971	0	0	0	2.68027	2.80962	0	1.71791	0.702405	1.09978	NO	NEG		NO	NO
ENSRNOG00000056276	1.23773	-1.25086	1.29864	-0.963209	0.335443	NA	AABR07007802.2	2.45166	1.73971	0	1.15093	1.03252	1.78685	0.93654	0.803642	1.75269	0.722777	0.60212	NO	NEG		NO	NO
ENSRNOG00000007797	0.493341	-1.25053	2.13504	-0.585715	0.558067	NA	Rbpj	0	0.869856	0	1.15093	1.03252	0.893424	0	0	0.698949	0.287732	1.08307	NO	NEG		NO	NO
ENSRNOG00000051129	0.466542	-1.24994	2.15544	-0.579898	0.561983	NA	Rn50_X_0677.1	0	0.869856	0	0	1.03252	0.893424	0.93654	0	0.698949	0.234135	1.07378	NO	NEG		NO	NO
ENSRNOG00000056299	0.466542	-1.24994	2.15544	-0.579898	0.561983	NA	AABR07010944.1	0	0.869856	0	0	1.03252	0.893424	0.93654	0	0.698949	0.234135	1.07378	NO	NEG		NO	NO
ENSRNOG00000017756	1.31751	-1.2324	1.33851	-0.920725	0.357194	NA	Mmp21	3.67749	1.73971	1.10945	1.15093	1.03252	0.893424	0.93654	0	1.83579	0.799229	0.809427	NO	NEG		NO	NO
ENSRNOG00000008478	0.463596	-1.2292	2.68194	-0.458325	0.646719	NA	Mmp13	0	1.73971	0	0	1.03252	0	0.93654	0	0.693058	0.234135	1.46988	NO	NEG		NO	NO
ENSRNOG00000059781	0.463596	-1.2292	2.68194	-0.458325	0.646719	NA	AABR07010183.1	0	1.73971	0	0	1.03252	0	0.93654	0	0.693058	0.234135	1.46988	NO	NEG		NO	NO
ENSRNOG00000032844	106.649	-1.22903	0.951995	-1.291	NA	NA	RT1-Da	30.6458	516.695	62.1293	32.226	30.9755	19.6553	114.258	46.6112	149.493	63.8061	1.57853	NO	NEG		NO	NO
ENSRNOG00000042250	0.879542	-1.22854	1.77668	-0.691481	0.489263	NA	Cgm4	1.22583	0.869856	1.10945	1.15093	0	2.68027	0	0	1.19399	0.565095	1.03581	NO	NEG		NO	NO
ENSRNOG00000057119	1.25416	-1.22852	1.38438	-0.887417	0.374855	NA	U6	2.45166	1.73971	2.2189	0	1.03252	1.78685	0	0.803642	1.75269	0.755636	0.755359	NO	NEG		NO	NO
ENSRNOG00000054753	1.22794	-1.21106	1.41889	-0.853528	0.393367	NA	AABR07000986.1	1.22583	0.869856	1.10945	0	2.06504	2.68027	1.87308	0	1.71025	0.745633	0.777723	NO	NEG		NO	NO
ENSRNOG00000020405	1.22705	-1.20168	1.41723	-0.84791	0.396488	NA	Ins2	1.22583	2.60957	2.2189	0	2.06504	0.893424	0	0.803642	1.69846	0.755636	0.809075	NO	NEG		NO	NO
ENSRNOG00000024527	1.22293	-1.19358	1.98971	-0.599879	0.548587	NA	LOC103693627	2.45166	4.34928	1.10945	0	0	0	1.87308	0	1.70024	0.745633	1.30033	NO	NEG		NO	NO
ENSRNOG00000061060	1.24331	-1.19343	1.42031	-0.840259	0.400763	NA	7SK	1.22583	0.869856	0	2.30185	2.06504	2.68027	0	0.803642	1.71025	0.776374	0.820532	NO	NEG		NO	NO
ENSRNOG00000007866	1.35516	-1.19323	2.46172	-0.484715	0.627879	NA	Clec2d	4.90333	2.60957	3.32835	0	0	0	0	0	1.87822	0.832089	1.45565	NO	NEG		NO	NO
ENSRNOG00000010917	20.6596	-1.18954	1.06701	-1.11484	NA	NA	Bmp5	2.45166	101.773	16.6418	8.05649	5.16259	5.36054	17.7943	8.03642	28.687	12.6322	1.60825	NO	NEG		NO	NO
ENSRNOG00000055422	0.449155	-1.18243	2.68599	-0.44022	0.659778	NA	AABR07065124.1	0	0.869856	0	0	0	1.78685	0.93654	0	0.664176	0.234135	1.5083	NO	NEG		NO	NO
ENSRNOG00000015880	0.435489	-1.17844	3.495	-0.337178	0.735983	NA	Dpep1	0	0	0	0	0	2.68027	0	0.803642	0.670068	0.20091	2.18059	NO	NEG		NO	NO
ENSRNOG00000056817	0.4789	-1.17844	3.495	-0.337178	0.735983	NA	Muc6	0	0	0	1.15093	0	2.68027	0	0	0.670068	0.287732	2.03887	NO	NEG		NO	NO
ENSRNOG00000014555	31.7283	-1.17484	0.894042	-1.31407	NA	NA	Aox4	9.80665	136.567	21.0796	11.5093	12.3902	16.975	37.4616	8.03642	43.9348	19.5217	1.3676	NO	NEG		NO	NO
ENSRNOG00000018739	0.446209	-1.17235	2.68682	-0.436335	0.662594	NA	Pax7	0	1.73971	0	0	0	0.893424	0.93654	0	0.658284	0.234135	1.49358	NO	NEG		NO	NO
ENSRNOG00000037743	0.446209	-1.17235	2.68682	-0.436335	0.662594	NA	LOC299277	0	1.73971	0	0	0	0.893424	0.93654	0	0.658284	0.234135	1.49358	NO	NEG		NO	NO
ENSRNOG00000002011	0.429597	-1.17169	2.70962	-0.432418	0.665437	NA	Gnrhr	0	1.73971	0	0	0	0.893424	0	0.803642	0.658284	0.20091	1.52241	NO	NEG		NO	NO
ENSRNOG00000060862	0.429597	-1.17169	2.70962	-0.432418	0.665437	NA	AABR07036302.2	0	1.73971	0	0	0	0.893424	0	0.803642	0.658284	0.20091	1.52241	NO	NEG		NO	NO
ENSRNOG00000030519	0.813431	-1.16963	2.02618	-0.577256	0.563766	NA	RGD1562039	0	1.73971	0	1.15093	0	2.68027	0.93654	0	1.105	0.521867	1.23975	NO	NEG		NO	NO
ENSRNOG00000042156	0.727778	-1.15209	2.0903	-0.551162	0.581523	NA	AABR07017874.1	2.45166	0.869856	0	0	0	0.893424	0	1.60728	1.05374	0.401821	1.26271	NO	NEG		NO	NO
ENSRNOG00000051367	0.798722	-1.15042	2.554	-0.450437	0.652395	NA	SNORD70	2.45166	0	0	0	2.06504	0	1.87308	0	1.12917	0.46827	1.39415	NO	NEG		NO	NO
ENSRNOG00000008591	0.844302	-1.14996	2.04232	-0.563069	0.573388	NA	Colec10	0	2.60957	2.2189	0	1.03252	0.893424	0	0	1.13388	0.554726	1.25784	NO	NEG		NO	NO
ENSRNOG00000037982	0.723947	-1.14841	2.09067	-0.549304	0.582797	NA	Tmem236	1.22583	0	0	0	2.06504	0.893424	0	1.60728	1.04607	0.401821	1.16226	NO	NEG		NO	NO
ENSRNOG00000025597	0.464877	-1.1448	3.49758	-0.327312	0.743432	NA	Rnase6	0	2.60957	1.10945	0	0	0	0	0	0.652392	0.277363	2.04263	NO	NEG		NO	NO
ENSRNOG00000000451	104.946	-1.13886	0.913764	-1.24634	NA	NA	RT1-Ba	41.6783	477.551	61.0198	47.188	25.8129	32.1632	129.242	24.9129	144.301	65.5908	1.47027	NO	NEG		NO	NO
ENSRNOG00000060380	1.08559	-1.12241	1.44205	-0.778341	0.436368	NA	7SK	2.45166	0.869856	0	0	1.03252	1.78685	0.93654	1.60728	1.53522	0.635956	0.783076	NO	NEG		NO	NO
ENSRNOG00000060721	0.788576	-1.10948	1.79561	-0.617886	0.536651	NA	SNORD113	2.45166	0.869856	0	1.15093	1.03252	0	0	0.803642	1.08851	0.488642	1.05327	NO	NEG		NO	NO
ENSRNOG00000057409	1.41246	-1.10287	1.57887	-0.698516	0.484855	NA	AABR07053667.1	0	0.869856	0	0	5.16259	1.78685	1.87308	1.60728	1.95482	0.870091	1.21846	NO	NEG		NO	NO
ENSRNOG00000008946	1.38229	-1.09013	1.31382	-0.829743	0.406684	NA	Rn60_4_0065.1	1.22583	1.73971	0	0	2.06504	2.68027	0.93654	2.41093	1.92771	0.836866	0.742883	NO	NEG		NO	NO
ENSRNOG00000043100	1.20955	-1.08687	1.50276	-0.723249	0.469527	NA	Rn50_18_0532.1	3.67749	0.869856	1.10945	1.15093	2.06504	0	0	0.803642	1.6531	0.766005	0.990244	NO	NEG		NO	NO
ENSRNOG00000038598	1.42058	-1.08545	1.59359	-0.681132	0.495788	NA	AABR07032503.1	1.22583	3.47942	0	1.15093	3.09755	0	0	2.41093	1.9507	0.890463	1.00248	NO	NEG		NO	NO
ENSRNOG00000004405	1.14278	-1.08322	1.93961	-0.558472	0.576522	NA	Pigr	0	3.47942	1.10945	0	0	2.68027	1.87308	0	1.53992	0.745633	1.21891	NO	NEG		NO	NO
ENSRNOG00000051249	1.08598	-1.08192	1.63781	-0.660593	0.508873	NA	Rn50_X_0646.2	1.22583	0	1.10945	0	2.06504	2.68027	0	1.60728	1.49278	0.679184	0.942294	NO	NEG		NO	NO
ENSRNOG00000046783	0.837284	-1.07317	2.505	-0.42841	0.668353	NA	LOC108351994	0	2.60957	0	2.30185	0	1.78685	0	0	1.0991	0.575463	1.40541	NO	NEG		NO	NO
ENSRNOG00000008962	1.11204	-1.0701	1.69488	-0.631371	0.527798	NA	LOC500028	1.22583	0.869856	0	0	3.09755	0.893424	2.80962	0	1.52167	0.702405	1.10937	NO	NEG		NO	NO
ENSRNOG00000005780	1.10143	-1.0611	1.96318	-0.5405	0.588852	NA	Adamts13	2.45166	0.869856	0	0	0	2.68027	2.80962	0	1.50045	0.702405	1.19565	NO	NEG		NO	NO
ENSRNOG00000051622	1.41777	-1.06066	1.6061	-0.660394	0.509001	NA	U6	4.90333	0	0	0	2.06504	0.893424	1.87308	1.60728	1.96545	0.870091	1.1656	NO	NEG		NO	NO
ENSRNOG00000051962	1.10643	-1.03902	1.47962	-0.702221	0.482541	NA	AABR07013157.1	2.45166	0.869856	1.10945	0	0	2.68027	0.93654	0.803642	1.50045	0.712408	0.898079	NO	NEG		NO	NO
ENSRNOG00000039505	1.168	-1.03517	1.35441	-0.764296	0.444691	NA	AC130232.1	2.45166	0.869856	1.10945	1.15093	2.06504	0.893424	0	0.803642	1.56999	0.766005	0.656632	NO	NEG		NO	NO
ENSRNOG00000027380	9.28184	-1.02331	1.24727	-0.820446	NA	NA	Upk1b	2.45166	42.623	5.54726	2.30185	1.03252	3.57369	15.9212	0.803642	12.4202	6.14348	1.54393	NO	NEG		NO	NO
ENSRNOG00000003897	516.583	-1.01116	0.691139	-1.46303	NA	NA	Col1a1	205.94	1991.1	461.532	216.374	333.503	231.397	413.951	278.864	690.485	342.68	1.1674	NO	NEG		NO	NO
ENSRNOG00000039120	0.736839	-1.00633	1.79837	-0.55958	0.575766	NA	AABR07027478.1	1.22583	0.869856	0	0	1.03252	0.893424	1.87308	0	1.00541	0.46827	0.930215	NO	NEG		NO	NO
ENSRNOG00000021840	67.4624	-1.00554	0.667685	-1.50601	NA	NA	Cped1	39.2266	233.121	36.6119	31.075	54.7234	33.0567	80.5424	31.342	90.032	44.8928	1.02296	NO	NEG		NO	NO
ENSRNOG00000009239	1.12304	-1.00549	1.64735	-0.610369	0.541618	NA	Entpd8	2.45166	0.869856	1.10945	0	0	2.68027	1.87308	0	1.50045	0.745633	0.987013	NO	NEG		NO	NO
ENSRNOG00000052796	1.12304	-1.00549	1.64735	-0.610369	0.541618	NA	AABR07067885.1	2.45166	0.869856	1.10945	0	0	2.68027	1.87308	0	1.50045	0.745633	0.987013	NO	NEG		NO	NO
ENSRNOG00000055399	1.36807	-0.998334	1.53047	-0.652305	0.514205	NA	SNORA25	0	3.47942	0	0	2.06504	1.78685	2.80962	0.803642	1.83283	0.903315	1.00111	NO	NEG		NO	NO
ENSRNOG00000059828	0.953467	-0.997253	2.03268	-0.490609	0.623703	NA	AABR07031590.1	1.22583	0	0	0	3.09755	0.893424	0	2.41093	1.3042	0.602731	1.28056	NO	NEG		NO	NO
ENSRNOG00000061390	1.42269	-0.996868	1.30507	-0.763842	0.444961	NA	LOC365778	1.22583	0.869856	1.10945	0	1.03252	4.46712	1.87308	0.803642	1.89883	0.946543	0.938283	NO	NEG		NO	NO
ENSRNOG00000001627	92.3708	-0.994238	0.969907	-1.02509	NA	NA	Abi3bp	23.2908	389.696	43.2686	14.962	28.9105	50.0317	163.894	24.9129	122.982	61.7595	1.39999	NO	NEG		NO	NO
ENSRNOG00000051601	0.723746	-0.9932	2.10681	-0.471424	0.637338	NA	AABR07003713.1	1.22583	2.60957	0	1.15093	0	0	0	0.803642	0.95885	0.488642	1.28903	NO	NEG		NO	NO
ENSRNOG00000054983	1.19952	-0.992865	1.9926	-0.498277	0.618289	NA	SCARNA11	3.67749	0	0	2.30185	0	2.68027	0.93654	0	1.58944	0.809598	1.23543	NO	NEG		NO	NO
ENSRNOG00000046151	1.4168	-0.991831	1.22581	-0.809123	0.418445	NA	Tubb1	1.22583	2.60957	1.10945	0	1.03252	2.68027	1.87308	0.803642	1.88705	0.946543	0.647396	NO	NEG		NO	NO
ENSRNOG00000020242	1.16204	-0.990937	1.45004	-0.683387	0.494362	NA	Art5	2.45166	0.869856	2.2189	0	1.03252	1.78685	0.93654	0	1.53522	0.788861	0.79832	NO	NEG		NO	NO
ENSRNOG00000011360	43.032	-0.979509	0.691468	-1.41657	NA	NA	Dkk2	19.6133	157.444	38.8308	26.4713	20.6504	30.3764	24.35	26.5202	57.021	29.0431	1.08335	NO	NEG		NO	NO
ENSRNOG00000004554	515.369	-0.979112	0.680413	-1.439	NA	NA	Dcn	236.585	1960.66	465.97	295.788	264.325	273.388	420.506	205.732	683.738	346.999	1.14645	NO	NEG		NO	NO
ENSRNOG00000061563	0.807177	-0.971171	2.55045	-0.380785	0.703363	NA	AABR07067031.1	2.45166	0	2.2189	0	0	1.78685	0	0	1.05963	0.554726	1.39809	NO	NEG		NO	NO
ENSRNOG00000060751	1.39263	-0.970254	1.3128	-0.73907	0.459865	NA	AABR07044574.1	0	2.60957	1.10945	0	2.06504	2.68027	1.87308	0.803642	1.83872	0.946543	0.773754	NO	NEG		NO	NO
ENSRNOG00000058401	1.23174	-0.9702	1.67998	-0.577507	0.563597	NA	AABR07019116.2	2.45166	0	1.10945	2.30185	3.09755	0.893424	0	0	1.61066	0.852826	1.00822	NO	NEG		NO	NO
ENSRNOG00000053922	0.785251	-0.968521	1.63815	-0.591228	0.554368	NA	AABR07024999.1	1.22583	0.869856	1.10945	1.15093	1.03252	0.893424	0	0	1.00541	0.565095	0.636043	NO	NEG		NO	NO
ENSRNOG00000052074	1.14306	-0.966495	1.34812	-0.71692	0.473424	NA	AABR07072876.1	1.22583	0.869856	1.10945	1.15093	2.06504	1.78685	0.93654	0	1.48689	0.799229	0.542969	NO	NEG		NO	NO
ENSRNOG00000056058	1.14601	-0.958651	1.48633	-0.644979	0.518941	NA	SNORA24	1.22583	0	1.10945	1.15093	2.06504	2.68027	0.93654	0	1.49278	0.799229	0.799532	NO	NEG		NO	NO
ENSRNOG00000049757	1.13198	-0.945319	1.65038	-0.572788	0.566788	NA	LOC689039	1.22583	2.60957	2.2189	0	2.06504	0	0.93654	0	1.47511	0.788861	0.95183	NO	NEG		NO	NO
ENSRNOG00000056264	1.13923	-0.937827	1.72233	-0.54451	0.586091	NA	SNORA76	0	0	1.10945	1.15093	4.13007	1.78685	0.93654	0	1.47923	0.799229	1.20995	NO	NEG		NO	NO
ENSRNOG00000036912	1.0799	-0.934695	1.63598	-0.571336	0.567772	NA	AABR07062599.1	0	0.869856	0	1.15093	2.06504	2.68027	1.87308	0	1.40379	0.756002	0.97175	NO	NEG		NO	NO
ENSRNOG00000049388	5.47376	-0.932998	1.76695	-0.528029	NA	NA	Prr32	0	28.7053	1.10945	4.60371	0	0	3.74616	5.62549	7.17631	3.7712	1.76369	NO	NEG		NO	NO
ENSRNOG00000056366	0.767864	-0.923279	1.79692	-0.513811	0.607384	NA	AABR07026614.1	1.22583	0.869856	1.10945	1.15093	0	1.78685	0	0	0.970634	0.565095	0.89292	NO	NEG		NO	NO
ENSRNOG00000004516	94.8848	-0.912153	0.858058	-1.06304	NA	NA	Itgbl1	33.0975	400.134	77.6616	39.1315	30.9755	31.2698	111.448	35.3602	123.869	65.9004	1.33517	NO	NEG		NO	NO
ENSRNOG00000056322	1.10151	-0.907599	1.47608	-0.614869	0.538641	NA	AABR07071969.1	0	0.869856	1.10945	1.15093	2.06504	2.68027	0.93654	0	1.40379	0.799229	0.835647	NO	NEG		NO	NO
ENSRNOG00000002794	0.677011	-0.90508	2.10204	-0.430573	0.666779	NA	Selp	0	2.60957	1.10945	0	0	0.893424	0	0.803642	0.875748	0.478273	1.34661	NO	NEG		NO	NO
ENSRNOG00000058912	0.677011	-0.90508	2.10204	-0.430573	0.666779	NA	LOC499407	0	2.60957	1.10945	0	0	0.893424	0	0.803642	0.875748	0.478273	1.34661	NO	NEG		NO	NO
ENSRNOG00000058467	1.34408	-0.883034	1.41666	-0.623322	0.533073	NA	AC125757.1	2.45166	0	0	1.15093	1.03252	3.57369	0.93654	1.60728	1.76447	0.923687	0.897257	NO	NEG		NO	NO
ENSRNOG00000053096	0.716194	-0.880051	2.11118	-0.416853	0.676786	NA	AABR07062061.1	0	2.60957	0	1.15093	1.03252	0	0.93654	0	0.910522	0.521867	1.28991	NO	NEG		NO	NO
ENSRNOG00000047717	1.28428	-0.880001	1.34175	-0.65586	0.511914	NA	Mir3562	1.22583	2.60957	0	0	2.06504	0.893424	1.87308	1.60728	1.69846	0.870091	0.737042	NO	NEG		NO	NO
ENSRNOG00000040275	0.71101	-0.879966	2.11268	-0.416515	0.677033	NA	Tmem210	0	2.60957	1.10945	0	1.03252	0	0.93654	0	0.910522	0.511498	1.29556	NO	NEG		NO	NO
ENSRNOG00000035609	1.333	-0.866326	1.22567	-0.706816	0.479681	NA	Mir140	2.45166	1.73971	1.10945	0	1.03252	1.78685	0.93654	1.60728	1.75269	0.913319	0.550715	NO	NEG		NO	NO
ENSRNOG00000021694	1.0311	-0.861482	1.97008	-0.437284	0.661905	NA	Rn50_X_0663.3	0	3.47942	1.10945	0	0	1.78685	1.87308	0	1.31657	0.745633	1.24487	NO	NEG		NO	NO
ENSRNOG00000038115	0.769217	-0.861015	2.55097	-0.337524	0.735722	NA	Defb37	0	0	0	2.30185	2.06504	1.78685	0	0	0.962971	0.575463	1.39171	NO	NEG		NO	NO
ENSRNOG00000043507	1.2894	-0.846915	1.44532	-0.585971	0.557895	NA	Tmem95	1.22583	0.869856	0	0	1.03252	3.57369	2.80962	0.803642	1.67547	0.903315	0.986957	NO	NEG		NO	NO
ENSRNOG00000055811	0.73557	-0.843877	2.06831	-0.408004	0.683271	NA	AABR07030501.1	0	1.73971	2.2189	0	1.03252	0.893424	0	0	0.916413	0.554726	1.20352	NO	NEG		NO	NO
ENSRNOG00000053701	1.16915	-0.840127	1.98922	-0.42234	0.672777	NA	SNORA67	1.22583	2.60957	0	3.45278	2.06504	0	0	0	1.47511	0.863195	1.19059	NO	NEG		NO	NO
ENSRNOG00000061703	0.978138	-0.839636	1.6591	-0.50608	0.6128	NA	Gm14597	2.45166	0.869856	1.10945	0	0	1.78685	0	1.60728	1.27709	0.679184	0.955958	NO	NEG		NO	NO
ENSRNOG00000014532	24.3259	-0.838095	0.825407	-1.01537	NA	NA	Lbp	6.12916	93.9445	19.9701	13.8111	9.29266	15.1882	23.4135	12.8583	31.1386	17.5133	1.17811	NO	NEG		NO	NO
ENSRNOG00000008676	110.74	-0.828025	0.65946	-1.25561	NA	NA	Emp1	56.3882	391.435	83.2089	57.5463	65.0486	53.6054	109.575	69.1132	141.619	79.8609	1.03758	NO	NEG		NO	NO
ENSRNOG00000060256	1.26837	-0.824774	1.66712	-0.494728	0.620792	NA	RNaseP_nuc	4.90333	0.869856	0	0	0	0.893424	1.87308	1.60728	1.66665	0.870091	1.29272	NO	NEG		NO	NO
ENSRNOG00000003183	241.653	-0.824661	0.754757	-1.09262	NA	NA	Fmod	61.2916	921.178	274.035	141.564	151.78	100.957	177.943	104.473	308.802	174.504	1.16637	NO	NEG		NO	NO
ENSRNOG00000016136	0.399361	-0.823143	2.79809	-0.29418	0.76862	NA	Pdcd1lg2	1.22583	0	0	0	1.03252	0	0.93654	0	0.564587	0.234135	1.39415	NO	NEG		NO	NO
ENSRNOG00000029130	0.420975	-0.822199	2.76615	-0.297236	0.766286	NA	AABR07057586.1	1.22583	0	1.10945	0	1.03252	0	0	0	0.564587	0.277363	1.38565	NO	NEG		NO	NO
ENSRNOG00000000195	0.989748	-0.820833	1.99039	-0.412399	0.680047	NA	Vwa5a	2.45166	0.869856	0	0	0	1.78685	2.80962	0	1.27709	0.702405	1.20865	NO	NEG		NO	NO
ENSRNOG00000042516	0.985917	-0.817209	1.99031	-0.410594	0.68137	NA	A930018M24Rik	1.22583	0	0	0	2.06504	1.78685	2.80962	0	1.26943	0.702405	1.15504	NO	NEG		NO	NO
ENSRNOG00000002936	1.00919	-0.811983	1.5035	-0.540063	0.589153	NA	Golt1a	2.45166	1.73971	1.10945	0	1.03252	0	0.93654	0.803642	1.30597	0.712408	0.81276	NO	NEG		NO	NO
ENSRNOG00000048310	0.905249	-0.808769	1.64312	-0.492216	0.622566	NA	LOC100910478	0	1.73971	0	0	2.06504	0.893424	0.93654	1.60728	1.17454	0.635956	0.933039	NO	NEG		NO	NO
ENSRNOG00000042267	0.948972	-0.798109	1.49411	-0.534172	0.593223	NA	RGD1564324	1.22583	0.869856	0	0	1.03252	1.78685	1.87308	0.803642	1.22876	0.66918	0.741728	NO	NEG		NO	NO
ENSRNOG00000043116	1.00288	-0.797963	1.71457	-0.4654	0.641645	NA	RGD1308564	2.45166	0	0	1.15093	0	2.68027	0.93654	0.803642	1.28298	0.722777	1.0657	NO	NEG		NO	NO
ENSRNOG00000052858	1.00288	-0.797963	1.71457	-0.4654	0.641645	NA	AABR07025896.1	2.45166	0	0	1.15093	0	2.68027	0.93654	0.803642	1.28298	0.722777	1.0657	NO	NEG		NO	NO
ENSRNOG00000048796	1.10004	-0.797933	1.56118	-0.511108	0.609276	NA	AABR07000740.1	3.67749	0	1.10945	1.15093	1.03252	0.893424	0.93654	0	1.40086	0.799229	1.03876	NO	NEG		NO	NO
ENSRNOG00000036726	1.34842	-0.792648	1.30763	-0.606173	0.5444	NA	Cd300e	0	0.869856	1.10945	1.15093	4.13007	1.78685	0.93654	0.803642	1.69669	1.00014	0.909995	NO	NEG		NO	NO
ENSRNOG00000051809	1.36421	-0.789339	1.35829	-0.581125	0.561156	NA	AC095267.1	2.45166	1.73971	0	2.30185	0	2.68027	0.93654	0.803642	1.71791	1.01051	0.791144	NO	NEG		NO	NO
ENSRNOG00000010685	164.603	-0.784252	0.673353	-1.1647	NA	NA	Tbx18	91.9374	591.502	142.01	104.734	80.5364	68.7936	148.91	88.4006	208.192	121.014	1.06203	NO	NEG		NO	NO
ENSRNOG00000004626	0.956212	-0.783447	1.49306	-0.524724	0.599775	NA	Slc34a2	1.22583	1.73971	0	1.15093	1.03252	0.893424	0	1.60728	1.22287	0.689553	0.683127	NO	NEG		NO	NO
ENSRNOG00000008947	91.6809	-0.777166	0.698914	-1.11196	NA	NA	Cpz	45.3558	327.936	100.96	57.5463	47.4958	41.9909	71.177	40.9857	115.695	67.6673	1.06412	NO	NEG		NO	NO
ENSRNOG00000036625	1.29792	-0.77715	1.38238	-0.562181	0.573993	NA	Ms4a3	1.22583	2.60957	1.10945	1.15093	0	2.68027	0	1.60728	1.62892	0.966915	0.779142	NO	NEG		NO	NO
ENSRNOG00000012566	0.924807	-0.775637	1.64723	-0.470874	0.63773	NA	Kcnv2	0	0.869856	0	0	2.06504	1.78685	1.87308	0.803642	1.18043	0.66918	0.960735	NO	NEG		NO	NO
ENSRNOG00000046779	1.24625	-0.775557	1.46436	-0.529622	0.596374	NA	LOC100911562	0	4.34928	0	1.15093	1.03252	0.893424	0.93654	1.60728	1.56881	0.923687	1.0994	NO	NEG		NO	NO
ENSRNOG00000061760	1.32379	-0.775442	1.30147	-0.595818	0.551297	NA	AABR07006736.1	1.22583	3.47942	2.2189	0	1.03252	0.893424	0.93654	0.803642	1.6578	0.989771	0.802533	NO	NEG		NO	NO
ENSRNOG00000061549	1.1211	-0.765814	1.95161	-0.392401	0.694762	NA	AABR07058816.1	0	0.869856	0	0	3.09755	1.78685	0	3.21457	1.43856	0.803642	1.25344	NO	NEG		NO	NO
ENSRNOG00000048544	1.31158	-0.7521	1.29837	-0.579266	0.56241	NA	AABR07060165.1	1.22583	3.47942	1.10945	1.15093	0	1.78685	0.93654	0.803642	1.62303	1.00014	0.768856	NO	NEG		NO	NO
ENSRNOG00000052741	1.02449	-0.751262	1.71969	-0.436858	0.662214	NA	SNORA21	2.45166	0	1.10945	1.15093	0	2.68027	0	0.803642	1.28298	0.766005	1.04343	NO	NEG		NO	NO
ENSRNOG00000052453	1.11049	-0.750366	2.02052	-0.371372	0.71036	NA	AABR07019254.1	1.22583	0.869856	0	0	0	3.57369	0	3.21457	1.41735	0.803642	1.33992	NO	NEG		NO	NO
ENSRNOG00000015902	159.724	-0.746264	0.762005	-0.979342	NA	NA	Cpxm2	58.8399	616.728	110.945	145.017	62.9836	61.6462	151.719	69.9168	200.049	119.4	1.18018	NO	NEG		NO	NO
ENSRNOG00000052568	0.904475	-0.743328	1.64146	-0.452844	0.650661	NA	U2	0	1.73971	0	0	1.03252	1.78685	1.87308	0.803642	1.13977	0.66918	0.924568	NO	NEG		NO	NO
ENSRNOG00000026952	0.35781	-0.739381	2.82973	-0.26129	0.793869	NA	Rgsl1	0	0	0	0	1.03252	0.893424	0.93654	0	0.481485	0.234135	1.38422	NO	NEG		NO	NO
ENSRNOG00000059697	0.381974	-0.739267	2.79754	-0.264256	0.791583	NA	LOC102557137	1.22583	0	0	0	0	0.893424	0.93654	0	0.529814	0.234135	1.40312	NO	NEG		NO	NO
ENSRNOG00000039543	0.938474	-0.732761	1.97791	-0.370472	0.711031	NA	Rnase11	0	1.73971	0	0	2.06504	0.893424	2.80962	0	1.17454	0.702405	1.20401	NO	NEG		NO	NO
ENSRNOG00000001071	0.662457	-0.730176	2.14015	-0.34118	0.732968	NA	Higd2al1	2.45166	0	0	1.15093	0	0.893424	0	0.803642	0.836272	0.488642	1.3096	NO	NEG		NO	NO
ENSRNOG00000023434	0.662457	-0.730176	2.14015	-0.34118	0.732968	NA	Lrtomt	2.45166	0	0	1.15093	0	0.893424	0	0.803642	0.836272	0.488642	1.3096	NO	NEG		NO	NO
ENSRNOG00000000993	0.129065	-0.729728	3.53381	-0.206499	0.836401	NA	Pcp2	0	0	0	0	1.03252	0	0	0	0.258129	0	2.82843	NO	NEG		NO	NO
ENSRNOG00000012648	0.153229	-0.729728	3.53381	-0.206499	0.836401	NA	Ppp1r14d	1.22583	0	0	0	0	0	0	0	0.306458	0	2.82843	NO	NEG		NO	NO
ENSRNOG00000024630	0.129065	-0.729728	3.53381	-0.206499	0.836401	NA	Igsf23	0	0	0	0	1.03252	0	0	0	0.258129	0	2.82843	NO	NEG		NO	NO
ENSRNOG00000043425	0.153229	-0.729728	3.53381	-0.206499	0.836401	NA	Spdye4	1.22583	0	0	0	0	0	0	0	0.306458	0	2.82843	NO	NEG		NO	NO
ENSRNOG00000045733	0.129065	-0.729728	3.53381	-0.206499	0.836401	NA	LOC298139	0	0	0	0	1.03252	0	0	0	0.258129	0	2.82843	NO	NEG		NO	NO
ENSRNOG00000048809	0.111678	-0.729728	3.53381	-0.206499	0.836401	NA	Mir1247	0	0	0	0	0	0.893424	0	0	0.223356	0	2.82843	NO	NEG		NO	NO
ENSRNOG00000054643	0.111678	-0.729728	3.53381	-0.206499	0.836401	NA	AABR07034183.1	0	0	0	0	0	0.893424	0	0	0.223356	0	2.82843	NO	NEG		NO	NO
ENSRNOG00000055220	0.153229	-0.729728	3.53381	-0.206499	0.836401	NA	AC106681.1	1.22583	0	0	0	0	0	0	0	0.306458	0	2.82843	NO	NEG		NO	NO
ENSRNOG00000060190	0.129065	-0.729728	3.53381	-0.206499	0.836401	NA	AABR07021823.2	0	0	0	0	1.03252	0	0	0	0.258129	0	2.82843	NO	NEG		NO	NO
ENSRNOG00000060399	0.111678	-0.729728	3.53381	-0.206499	0.836401	NA	AABR07065429.2	0	0	0	0	0	0.893424	0	0	0.223356	0	2.82843	NO	NEG		NO	NO
ENSRNOG00000061660	0.108732	-0.729728	3.53381	-0.206499	0.836401	NA	AABR07021614.1	0	0.869856	0	0	0	0	0	0	0.217464	0	2.82843	NO	NEG		NO	NO
ENSRNOG00000004498	1.29668	-0.729264	1.65457	-0.440757	0.659389	NA	Scin	0	4.34928	2.2189	0	2.06504	0	0.93654	0.803642	1.60358	0.989771	1.17235	NO	NEG		NO	NO
ENSRNOG00000048823	1.19882	-0.726384	1.57697	-0.46062	0.645071	NA	LOC100910259	1.22583	0	0	0	3.09755	1.78685	1.87308	1.60728	1.52756	0.870091	0.939758	NO	NEG		NO	NO
ENSRNOG00000046950	0.591936	-0.725437	2.1692	-0.334427	0.738058	NA	Ewsr1	1.22583	0.869856	0	0	1.03252	0	0	1.60728	0.782051	0.401821	1.12526	NO	NEG		NO	NO
ENSRNOG00000054358	1.39895	-0.721394	1.58933	-0.453897	0.649903	NA	AABR07066957.1	2.45166	0.869856	0	0	2.06504	1.78685	0	4.01821	1.79335	1.00455	1.03637	NO	NEG		NO	NO
ENSRNOG00000056625	0.989436	-0.717312	1.49731	-0.479067	0.631891	NA	AABR07062758.1	1.22583	1.73971	0	1.15093	1.03252	0.893424	1.87308	0	1.22287	0.756002	0.703828	NO	NEG		NO	NO
ENSRNOG00000055870	1.03298	-0.716378	1.67394	-0.427959	0.668681	NA	AABR07007693.1	2.45166	0.869856	2.2189	0	0	1.78685	0.93654	0	1.27709	0.788861	0.983474	NO	NEG		NO	NO
ENSRNOG00000016366	224.141	-0.711107	0.653671	-1.08787	NA	NA	Colec12	127.486	772.432	221.89	134.658	114.609	98.2766	203.229	120.546	278.201	170.081	1.00752	NO	NEG		NO	NO
ENSRNOG00000003698	1.3332	-0.710576	1.41244	-0.503083	0.614906	NA	Mroh9	1.22583	3.47942	2.2189	1.15093	0	1.78685	0	0.803642	1.62303	1.04337	0.872735	NO	NEG		NO	NO
ENSRNOG00000054348	0.926089	-0.70637	1.48709	-0.475002	0.634786	NA	RT1-M10-2-ps	0	1.73971	1.10945	0	1.03252	1.78685	0.93654	0.803642	1.13977	0.712408	0.727596	NO	NEG		NO	NO
ENSRNOG00000036417	1.18527	-0.70375	1.57106	-0.447947	0.654192	NA	Mir181d	2.45166	0.869856	0	0	0	2.68027	1.87308	1.60728	1.50045	0.870091	0.946183	NO	NEG		NO	NO
ENSRNOG00000057404	66.5184	-0.695063	1.17692	-0.59058	NA	NA	Slc47a1	8.58082	283.573	42.1592	8.05649	7.22762	29.483	144.227	8.84006	82.2161	50.8207	1.48968	NO	NEG		NO	NO
ENSRNOG00000046848	70.2022	-0.694285	0.671633	-1.03373	NA	NA	PCOLCE2	38.0008	234.861	73.2238	51.7917	37.1706	36.6304	61.8116	28.1275	86.6657	53.7386	0.971446	NO	NEG		NO	NO
ENSRNOG00000040195	0.362037	-0.691478	3.52706	-0.19605	0.844571	NA	RGD1559960	0	0	1.10945	0	0	1.78685	0	0	0.446712	0.277363	1.91798	NO	NEG		NO	NO
ENSRNOG00000007067	0.340423	-0.691478	3.52706	-0.19605	0.844571	NA	Padi1	0	0	0	0	0	1.78685	0.93654	0	0.446712	0.234135	1.9683	NO	NEG		NO	NO
ENSRNOG00000034101	0.367222	-0.691478	3.52706	-0.19605	0.844571	NA	Vom1r47	0	0	0	1.15093	0	1.78685	0	0	0.446712	0.287732	1.9086	NO	NEG		NO	NO
ENSRNOG00000050304	0.340423	-0.691478	3.52706	-0.19605	0.844571	NA	AC122625.1	0	0	0	0	0	1.78685	0.93654	0	0.446712	0.234135	1.9683	NO	NEG		NO	NO
ENSRNOG00000060697	0.340423	-0.691478	3.52706	-0.19605	0.844571	NA	AABR07061261.2	0	0	0	0	0	1.78685	0.93654	0	0.446712	0.234135	1.9683	NO	NEG		NO	NO
ENSRNOG00000021885	0.359091	-0.684048	2.82329	-0.242287	0.808558	NA	Gphb5	0	0.869856	1.10945	0	0	0.893424	0	0	0.44082	0.277363	1.39406	NO	NEG		NO	NO
ENSRNOG00000060672	0.359091	-0.684048	2.82329	-0.242287	0.808558	NA	SNORA17	0	0.869856	1.10945	0	0	0.893424	0	0	0.44082	0.277363	1.39406	NO	NEG		NO	NO
ENSRNOG00000004356	0.337477	-0.683763	2.86293	-0.238833	0.811235	NA	Lrrc52	0	0.869856	0	0	0	0.893424	0.93654	0	0.44082	0.234135	1.38117	NO	NEG		NO	NO
ENSRNOG00000056250	0.337477	-0.683763	2.86293	-0.238833	0.811235	NA	U6	0	0.869856	0	0	0	0.893424	0.93654	0	0.44082	0.234135	1.38117	NO	NEG		NO	NO
ENSRNOG00000051036	0.320865	-0.683536	2.89576	-0.236047	0.813396	NA	Rn50_X_0656.1	0	0.869856	0	0	0	0.893424	0	0.803642	0.44082	0.20091	1.38231	NO	NEG		NO	NO
ENSRNOG00000003737	0.974105	-0.683158	1.53292	-0.445658	0.655844	NA	Best2	1.22583	2.60957	1.10945	1.15093	0	0.893424	0	0.803642	1.18221	0.766005	0.843069	NO	NEG		NO	NO
ENSRNOG00000013771	1.26414	-0.678714	1.54363	-0.439687	0.660164	NA	Clca2	0	5.21914	1.10945	1.15093	0	0.893424	0.93654	0.803642	1.52814	1.00014	1.31459	NO	NEG		NO	NO
ENSRNOG00000059529	1.00722	-0.675436	1.5409	-0.438339	0.66114	NA	AABR07029617.1	0	0.869856	1.10945	1.15093	3.09755	0.893424	0.93654	0	1.21521	0.799229	0.954241	NO	NEG		NO	NO
ENSRNOG00000004906	1.2324	-0.675212	1.41859	-0.475973	0.634094	NA	AABR07058116.1	2.45166	0	0	1.15093	1.03252	2.68027	0.93654	1.60728	1.54111	0.923687	0.805329	NO	NEG		NO	NO
ENSRNOG00000042711	0.317919	-0.669272	3.52811	-0.189697	0.849547	NA	Ccdc188	0	1.73971	0	0	0	0	0	0.803642	0.434928	0.20091	2.01192	NO	NEG		NO	NO
ENSRNOG00000053069	0.334531	-0.669272	3.52811	-0.189697	0.849547	NA	AABR07054565.1	0	1.73971	0	0	0	0	0.93654	0	0.434928	0.234135	1.95967	NO	NEG		NO	NO
ENSRNOG00000058341	0.317919	-0.669272	3.52811	-0.189697	0.849547	NA	AABR07042999.1	0	1.73971	0	0	0	0	0	0.803642	0.434928	0.20091	2.01192	NO	NEG		NO	NO
ENSRNOG00000058755	0.356145	-0.669272	3.52811	-0.189697	0.849547	NA	Tgm7l1	0	1.73971	1.10945	0	0	0	0	0	0.434928	0.277363	1.91109	NO	NEG		NO	NO
ENSRNOG00000055880	1.3009	-0.662553	1.70283	-0.389089	0.69721	NA	AABR07001061.1	0	4.34928	3.32835	0	1.03252	0.893424	0	0.803642	1.56881	1.033	1.26529	NO	NEG		NO	NO
ENSRNOG00000059091	0.99661	-0.656252	1.53744	-0.426847	0.669491	NA	RGD1563748	1.22583	0.869856	1.10945	1.15093	0	2.68027	0.93654	0	1.19399	0.799229	0.842067	NO	NEG		NO	NO
ENSRNOG00000037680	1.20688	-0.656115	1.41179	-0.464739	0.642118	NA	Skint8	2.45166	0.869856	1.10945	0	0	2.68027	0.93654	1.60728	1.50045	0.913319	0.827987	NO	NEG		NO	NO
ENSRNOG00000051741	1.26345	-0.653343	1.28548	-0.508246	0.611281	NA	AABR07063511.1	2.45166	0.869856	0	1.15093	2.06504	0.893424	1.87308	0.803642	1.56999	0.956912	0.637289	NO	NEG		NO	NO
ENSRNOG00000000691	0.913195	-0.644687	2.07314	-0.310972	0.755822	NA	Foxn4	3.67749	0.869856	0	1.15093	0	0	0	1.60728	1.13684	0.689553	1.40463	NO	NEG		NO	NO
ENSRNOG00000056968	0.834237	-0.644685	2.59628	-0.248311	0.803894	NA	AC130862.2	0	0	0	0	4.13007	0	0.93654	1.60728	1.03252	0.635956	1.75181	NO	NEG		NO	NO
ENSRNOG00000020369	1930.86	-0.638117	0.680886	-0.937186	NA	NA	Igf2	746.531	6754.43	2055.81	1439.81	979.859	922.907	1721.36	826.144	2350.93	1510.78	1.03786	NO	NEG		NO	NO
ENSRNOG00000054756	1.08261	-0.634688	1.94271	-0.326703	0.743893	NA	AABR07001592.1	0	1.73971	0	0	0	3.57369	0.93654	2.41093	1.32835	0.836866	1.26416	NO	NEG		NO	NO
ENSRNOG00000060480	1.25107	-0.632511	1.2815	-0.493569	0.621611	NA	AABR07052686.1	2.45166	0.869856	1.10945	1.15093	1.03252	1.78685	0	1.60728	1.53522	0.966915	0.57669	NO	NEG		NO	NO
ENSRNOG00000025238	1.37054	-0.627162	1.57695	-0.397705	0.690848	NA	Bpifb5	0	1.73971	3.32835	1.15093	2.06504	2.68027	0	0	1.62125	1.11982	0.949351	NO	NEG		NO	NO
ENSRNOG00000052812	0.972445	-0.626472	1.53344	-0.40854	0.682877	NA	SNORA32	0	0.869856	1.10945	1.15093	1.03252	2.68027	0.93654	0	1.14566	0.799229	0.858083	NO	NEG		NO	NO
ENSRNOG00000024986	0.58733	-0.625539	2.1507	-0.290854	0.771163	NA	Mmrn1	0	0	0	0	2.06504	0.893424	0.93654	0.803642	0.739615	0.435045	1.25873	NO	NEG		NO	NO
ENSRNOG00000054111	0.58733	-0.625539	2.1507	-0.290854	0.771163	NA	AABR07066829.1	0	0	0	0	2.06504	0.893424	0.93654	0.803642	0.739615	0.435045	1.25873	NO	NEG		NO	NO
ENSRNOG00000056417	0.992071	-0.623239	1.66316	-0.374732	0.70786	NA	AABR07052697.1	0	1.73971	0	2.30185	2.06504	0.893424	0.93654	0	1.17454	0.809598	0.963161	NO	NEG		NO	NO
ENSRNOG00000050522	0.591162	-0.62151	1.86567	-0.333129	0.739037	NA	AC120750.1	1.22583	0.869856	0	0	0	0.893424	0.93654	0.803642	0.747278	0.435045	0.854134	NO	NEG		NO	NO
ENSRNOG00000034229	0.995902	-0.620451	1.7126	-0.362286	0.717138	NA	Serpinb1b	1.22583	2.60957	0	2.30185	0	0.893424	0.93654	0	1.18221	0.809598	1.02904	NO	NEG		NO	NO
ENSRNOG00000026836	0.550385	-0.618652	2.16572	-0.285656	0.775142	NA	Rn50_3_1464.1	0	0.869856	0	0	1.03252	0.893424	0	1.60728	0.698949	0.401821	1.14519	NO	NEG		NO	NO
ENSRNOG00000033274	1.22573	-0.616033	1.37428	-0.44826	0.653966	NA	RGD1565415	2.45166	1.73971	0	1.15093	0	1.78685	1.87308	0.803642	1.49456	0.956912	0.735521	NO	NEG		NO	NO
ENSRNOG00000046154	1.10511	-0.611003	2.51083	-0.243347	0.807737	NA	AABR07031674.2	0	0	0	0	0	5.36054	1.87308	1.60728	1.34014	0.870091	1.71202	NO	NEG		NO	NO
ENSRNOG00000051452	1.2559	-0.609992	1.46694	-0.415825	0.677538	NA	AABR07018124.2	1.22583	0.869856	0	1.15093	3.09755	0.893424	2.80962	0	1.52167	0.990136	0.915437	NO	NEG		NO	NO
ENSRNOG00000061375	1.2496	-0.609851	2.11444	-0.288422	0.773024	NA	AC135822.3	6.12916	0	1.10945	1.15093	0	0	0	1.60728	1.53229	0.966915	1.66257	NO	NEG		NO	NO
ENSRNOG00000048579	0.705868	-0.609305	2.64743	-0.230149	0.817976	NA	Psors1c2	2.45166	0	0	2.30185	0	0.893424	0	0	0.836272	0.575463	1.52596	NO	NEG		NO	NO
ENSRNOG00000033226	1.15444	-0.609303	1.61318	-0.377703	0.705651	NA	Polr2m	1.22583	2.60957	0	0	0	1.78685	2.80962	0.803642	1.40556	0.903315	1.0029	NO	NEG		NO	NO
ENSRNOG00000038625	1.22396	-0.60718	1.27657	-0.475635	0.634334	NA	Sbk2	1.22583	1.73971	1.10945	1.15093	2.06504	0.893424	0	1.60728	1.481	0.966915	0.511735	NO	NEG		NO	NO
ENSRNOG00000059687	0.654905	-0.60642	1.861	-0.325858	0.744532	NA	AABR07026241.1	1.22583	0	0	1.15093	1.03252	0.893424	0.93654	0	0.787943	0.521867	0.843773	NO	NEG		NO	NO
ENSRNOG00000055653	1.19933	-0.600114	1.30532	-0.459744	0.6457	NA	AC123495.2	1.22583	0.869856	1.10945	0	1.03252	2.68027	1.87308	0.803642	1.45212	0.946543	0.660097	NO	NEG		NO	NO
ENSRNOG00000056512	1.33629	-0.593888	1.60781	-0.369377	0.711847	NA	AABR07054609.1	1.22583	1.73971	0	0	0	3.57369	0.93654	3.21457	1.63481	1.03778	1.06681	NO	NEG		NO	NO
ENSRNOG00000060520	0.61072	-0.5894	2.64997	-0.222418	0.823989	NA	AABR07048387.1	1.22583	0	0	0	0	1.78685	1.87308	0	0.75317	0.46827	1.41399	NO	NEG		NO	NO
ENSRNOG00000061041	1.39062	-0.587822	1.32097	-0.444991	0.656326	NA	AABR07065387.1	1.22583	0.869856	0	0	2.06504	2.68027	1.87308	2.41093	1.71025	1.071	0.747204	NO	NEG		NO	NO
ENSRNOG00000051821	1.42285	-0.586305	1.46486	-0.400248	0.688974	NA	AABR07006654.1	0	0.869856	1.10945	0	5.16259	0.893424	0.93654	2.41093	1.73147	1.11423	1.18595	NO	NEG		NO	NO
ENSRNOG00000035470	1.2394	-0.584886	1.63907	-0.356841	0.721211	NA	Mir376c	2.45166	2.60957	0	1.15093	0	0.893424	2.80962	0	1.48866	0.990136	0.99045	NO	NEG		NO	NO
ENSRNOG00000009204	11.4215	-0.584368	1.1115	-0.525749	NA	NA	Il17re	3.67749	45.2325	14.4229	10.3583	2.06504	3.57369	11.2385	0.803642	13.6372	9.20583	1.27102	NO	NEG		NO	NO
ENSRNOG00000013200	0.676519	-0.573678	1.86899	-0.306946	0.758885	NA	Rn50_2_2782.1	1.22583	0	1.10945	1.15093	1.03252	0.893424	0	0	0.787943	0.565095	0.840091	NO	NEG		NO	NO
ENSRNOG00000014845	1.18418	-0.569749	1.40547	-0.405379	0.685199	NA	Strc	1.22583	1.73971	0	1.15093	0	2.68027	1.87308	0.803642	1.41145	0.956912	0.780107	NO	NEG		NO	NO
ENSRNOG00000004630	0.889031	-0.569146	1.73241	-0.328528	0.742512	NA	Rag1	2.45166	0.869856	0	1.15093	1.03252	0	0	1.60728	1.08851	0.689553	0.989621	NO	NEG		NO	NO
ENSRNOG00000054719	0.532998	-0.563717	2.67567	-0.210683	0.833135	NA	LOC303448	0	0.869856	0	0	0	1.78685	0	1.60728	0.664176	0.401821	1.46365	NO	NEG		NO	NO
ENSRNOG00000007558	0.629388	-0.560058	1.85911	-0.30125	0.763224	NA	Defb36	1.22583	0.869856	1.10945	0	0	0.893424	0.93654	0	0.747278	0.511498	0.848525	NO	NEG		NO	NO
ENSRNOG00000057305	0.823627	-0.555765	1.71945	-0.323222	0.746527	NA	AABR07018503.1	1.22583	0	0	0	1.03252	1.78685	0.93654	1.60728	1.0113	0.635956	0.893994	NO	NEG		NO	NO
ENSRNOG00000048402	0.946221	-0.55398	1.76976	-0.313026	0.754261	NA	Igh-6	0	3.47942	1.10945	1.15093	0	0.893424	0.93654	0	1.09321	0.799229	1.2099	NO	NEG		NO	NO
ENSRNOG00000032131	1.15483	-0.550902	1.39951	-0.393639	0.693848	NA	LOC685160	0	1.73971	1.10945	0	1.03252	2.68027	1.87308	0.803642	1.36313	0.946543	0.801193	NO	NEG		NO	NO
ENSRNOG00000055027	0.630741	-0.550494	2.1402	-0.257216	0.797012	NA	SNORD83	0	0	0	1.15093	2.06504	0.893424	0.93654	0	0.739615	0.521867	1.21065	NO	NEG		NO	NO
ENSRNOG00000017554	0.626442	-0.545452	2.1406	-0.254812	0.798868	NA	Adam3a	1.22583	1.73971	1.10945	0	0	0	0.93654	0	0.741386	0.511498	1.12841	NO	NEG		NO	NO
ENSRNOG00000049890	1.20285	-0.541682	1.30379	-0.415467	0.6778	NA	AABR07043429.1	1.22583	2.60957	1.10945	1.15093	0	1.78685	0.93654	0.803642	1.40556	1.00014	0.629154	NO	NEG		NO	NO
ENSRNOG00000009711	1.19767	-0.541043	1.40836	-0.384164	0.700857	NA	Hepacam2	1.22583	2.60957	2.2189	0	0	1.78685	0.93654	0.803642	1.40556	0.989771	0.803133	NO	NEG		NO	NO
ENSRNOG00000052594	1.33576	-0.540361	1.99515	-0.270837	0.786517	NA	Hist1h2ak	0	1.73971	3.32835	1.15093	0	4.46712	0	0	1.55171	1.11982	1.30007	NO	NEG		NO	NO
ENSRNOG00000000096	1.24774	-0.539197	1.31203	-0.410965	0.681098	NA	Pdzk1	1.22583	0.869856	2.2189	1.15093	1.03252	2.68027	0	0.803642	1.45212	1.04337	0.673839	NO	NEG		NO	NO
ENSRNOG00000034106	1.02181	-0.534938	2.00575	-0.266702	0.789698	NA	LOC679748	0	0.869856	0	3.45278	2.06504	1.78685	0	0	1.18043	0.863195	1.2697	NO	NEG		NO	NO
ENSRNOG00000053722	1.37649	-0.533624	1.68193	-0.31727	0.751039	NA	AABR07069218.2	3.67749	1.73971	1.10945	3.45278	1.03252	0	0	0	1.61243	1.14056	1.08492	NO	NEG		NO	NO
ENSRNOG00000001976	1.15413	-0.533129	1.46078	-0.364961	0.715141	NA	Tmprss2	0	3.47942	0	1.15093	1.03252	0.893424	1.87308	0.803642	1.35134	0.956912	0.971134	NO	NEG		NO	NO
ENSRNOG00000004273	28.4219	-0.524448	0.744945	-0.704009	NA	NA	Ifitm1	11.0325	94.8143	35.5024	24.1695	14.4552	13.4014	18.7308	15.2692	33.4259	23.418	0.983193	NO	NEG		NO	NO
ENSRNOG00000030434	0.549611	-0.522742	2.14666	-0.243515	0.807607	NA	Rs1	0	0.869856	0	0	0	1.78685	0.93654	0.803642	0.664176	0.435045	1.20216	NO	NEG		NO	NO
ENSRNOG00000056258	0.549611	-0.522742	2.14666	-0.243515	0.807607	NA	Dsc1	0	0.869856	0	0	0	1.78685	0.93654	0.803642	0.664176	0.435045	1.20216	NO	NEG		NO	NO
ENSRNOG00000017214	0.838464	-0.519154	2.05654	-0.252441	0.8007	NA	Olr153	0	0	1.10945	0	3.09755	0.893424	0	1.60728	0.997744	0.679184	1.32065	NO	NEG		NO	NO
ENSRNOG00000055911	1.10836	-0.514957	1.6031	-0.321226	0.748039	NA	LOC100361259	2.45166	0.869856	0	0	2.06504	0	1.87308	1.60728	1.34664	0.870091	0.921088	NO	NEG		NO	NO
ENSRNOG00000059415	0.965795	-0.510713	2.08947	-0.244422	0.806904	NA	LOC100362172	3.67749	0	2.2189	0	0	0.893424	0.93654	0	1.14273	0.788861	1.3925	NO	NEG		NO	NO
ENSRNOG00000048618	1.26659	-0.508217	1.2829	-0.396148	0.691996	NA	AABR07049890.1	1.22583	1.73971	1.10945	2.30185	1.03252	1.78685	0.93654	0	1.44623	1.08696	0.547044	NO	NEG		NO	NO
ENSRNOG00000028373	0.661371	-0.505659	2.15413	-0.23474	0.814411	NA	LOC691044	1.22583	0.869856	0	2.30185	0	0.893424	0	0	0.747278	0.575463	1.25945	NO	NEG		NO	NO
ENSRNOG00000060678	0.60817	-0.503782	2.13932	-0.235487	0.813831	NA	AABR07067763.1	0	0	1.10945	0	1.03252	1.78685	0.93654	0	0.704841	0.511498	1.14729	NO	NEG		NO	NO
ENSRNOG00000033567	1.34241	-0.499766	1.51594	-0.329674	0.741646	NA	Musk	0	2.60957	0	0	1.03252	2.68027	2.80962	1.60728	1.58059	1.10423	0.938927	NO	NEG		NO	NO
ENSRNOG00000059948	1.32805	-0.497761	1.46039	-0.340841	0.733223	NA	SNORD115	3.67749	0.869856	0	0	1.03252	0.893424	0.93654	3.21457	1.61832	1.03778	1.0358	NO	NEG		NO	NO
ENSRNOG00000005542	0.844534	-0.489648	1.72084	-0.28454	0.775996	NA	Apob	1.22583	1.73971	0	1.15093	1.03252	0	0	1.60728	0.999515	0.689553	0.872127	NO	NEG		NO	NO
ENSRNOG00000022631	0.992924	-0.488434	2.02477	-0.24123	0.809377	NA	Fgf5	1.22583	2.60957	0	0	0	0.893424	0	3.21457	1.18221	0.803642	1.29407	NO	NEG		NO	NO
ENSRNOG00000033843	0.850075	-0.488326	2.58295	-0.189058	0.850048	NA	AABR07007121.1	0	0	0	0	3.09755	0.893424	2.80962	0	0.997744	0.702405	1.57236	NO	NEG		NO	NO
ENSRNOG00000057500	1.19824	-0.483221	1.41	-0.34271	0.731817	NA	SNORA79	0	1.73971	1.10945	1.15093	1.03252	2.68027	1.87308	0	1.36313	1.03336	0.763199	NO	NEG		NO	NO
ENSRNOG00000057092	95.4196	-0.48259	0.80607	-0.598695	NA	NA	Slfn4	36.7749	354.031	82.0994	72.5084	21.6829	32.1632	103.019	61.0768	111.163	79.676	1.13219	NO	NEG		NO	NO
ENSRNOG00000042370	0.90263	-0.480415	2.01943	-0.237896	0.811962	NA	RT1-M10-4-ps	2.45166	0	1.10945	0	0	1.78685	1.87308	0	1.05963	0.745633	1.141	NO	NEG		NO	NO
ENSRNOG00000028908	0.570517	-0.475827	2.68137	-0.177457	0.85915	NA	Eppin	0	2.60957	0	1.15093	0	0	0	0.803642	0.652392	0.488642	1.64646	NO	NEG		NO	NO
ENSRNOG00000052467	0.570517	-0.475827	2.68137	-0.177457	0.85915	NA	Klrc3	0	2.60957	0	1.15093	0	0	0	0.803642	0.652392	0.488642	1.64646	NO	NEG		NO	NO
ENSRNOG00000043323	0.565333	-0.475735	2.68509	-0.177177	0.859369	NA	Il36b	0	2.60957	1.10945	0	0	0	0	0.803642	0.652392	0.478273	1.65527	NO	NEG		NO	NO
ENSRNOG00000026647	158.354	-0.468956	0.577865	-0.811532	NA	NA	Cxcl16	112.776	460.154	153.104	125.451	82.6014	79.5147	164.831	88.4006	183.762	132.947	0.795786	NO	NEG		NO	NO
ENSRNOG00000051361	1.15111	-0.465197	1.94576	-0.239083	0.811041	NA	Rn50_2_1411.1	0	2.60957	1.10945	0	0	2.68027	2.80962	0	1.32246	0.979768	1.16172	NO	NEG		NO	NO
ENSRNOG00000054378	1.20101	-0.464746	1.69837	-0.273643	0.784359	NA	Aqp2	0	0.869856	3.32835	0	1.03252	3.57369	0	0.803642	1.36902	1.033	1.20982	NO	NEG		NO	NO
ENSRNOG00000060810	1.41498	-0.463842	1.22259	-0.379393	0.704396	NA	SNORA55	1.22583	2.60957	1.10945	1.15093	0	2.68027	0.93654	1.60728	1.62892	1.20105	0.626152	NO	NEG		NO	NO
ENSRNOG00000020039	0.904686	-0.45999	1.73492	-0.265136	0.790905	NA	Slc5a2	2.45166	0.869856	2.2189	0	0	0.893424	0	0.803642	1.05374	0.755636	1.07227	NO	NEG		NO	NO
ENSRNOG00000058218	0.634968	-0.455958	2.14775	-0.212296	0.831876	NA	AC131806.3	0	0	1.10945	1.15093	1.03252	1.78685	0	0	0.704841	0.565095	1.12767	NO	NEG		NO	NO
ENSRNOG00000059520	0.566223	-0.452245	2.65119	-0.170581	0.864553	NA	AABR07050052.1	0	0.869856	0	0	0	1.78685	1.87308	0	0.664176	0.46827	1.47657	NO	NEG		NO	NO
ENSRNOG00000010769	1.13516	-0.451131	1.4419	-0.312872	0.754378	NA	AABR07004799.1	2.45166	0.869856	0	1.15093	2.06504	0	0.93654	1.60728	1.34664	0.923687	0.78143	NO	NEG		NO	NO
ENSRNOG00000036499	1.13516	-0.451131	1.4419	-0.312872	0.754378	NA	Mir540	2.45166	0.869856	0	1.15093	2.06504	0	0.93654	1.60728	1.34664	0.923687	0.78143	NO	NEG		NO	NO
ENSRNOG00000055634	0.590075	-0.440269	2.13416	-0.206296	0.83656	NA	AABR07024908.1	0	1.73971	0	1.15093	0	0.893424	0.93654	0	0.658284	0.521867	1.15315	NO	NEG		NO	NO
ENSRNOG00000052346	1.11554	-0.437567	1.43705	-0.304489	0.760755	NA	AABR07066567.1	2.45166	0	1.10945	0	1.03252	1.78685	0.93654	1.60728	1.31776	0.913319	0.758038	NO	NEG		NO	NO
ENSRNOG00000049649	0.595967	-0.428339	2.68693	-0.159416	0.873341	NA	Hist1h2ah	0	0	0	1.15093	0	2.68027	0.93654	0	0.670068	0.521867	1.62239	NO	NEG		NO	NO
ENSRNOG00000051752	1.38583	-0.407054	1.37197	-0.296694	0.7667	NA	AABR07010894.1	3.67749	0	1.10945	0	1.03252	1.78685	1.87308	1.60728	1.62421	1.14745	0.851231	NO	NEG		NO	NO
ENSRNOG00000057168	1.04648	-0.405431	1.42209	-0.285096	0.775571	NA	SNORA17	1.22583	1.73971	0	0	1.03252	0.893424	1.87308	1.60728	1.22287	0.870091	0.697021	NO	NEG		NO	NO
ENSRNOG00000047026	1.06221	-0.405422	1.97343	-0.20544	0.837228	NA	Enpp7	0	0	0	0	3.09755	1.78685	2.80962	0.803642	1.2211	0.903315	1.248	NO	NEG		NO	NO
ENSRNOG00000014266	0.623892	-0.397997	2.64051	-0.150727	0.880191	NA	RGD1560730	0	1.73971	2.2189	0	1.03252	0	0	0	0.693058	0.554726	1.47181	NO	NEG		NO	NO
ENSRNOG00000031367	0.887945	-0.39335	1.73042	-0.227315	0.820178	NA	LOC103689983	1.22583	1.73971	0	2.30185	1.03252	0	0	0.803642	0.999515	0.776374	0.973656	NO	NEG		NO	NO
ENSRNOG00000060903	0.814411	-0.392858	1.54963	-0.253518	0.799868	NA	Rn60_20_0017.1	0	1.73971	1.10945	0	1.03252	0.893424	0.93654	0.803642	0.916413	0.712408	0.709718	NO	NEG		NO	NO
ENSRNOG00000010344	1.14876	-0.39243	1.66558	-0.235612	0.813734	NA	B4galnt3	2.45166	0	1.10945	0	1.03252	1.78685	2.80962	0	1.31776	0.979768	0.978087	NO	NEG		NO	NO
ENSRNOG00000053660	0.854302	-0.384783	2.00731	-0.191691	0.847984	NA	AABR07026936.2	0	0	1.10945	0	2.06504	1.78685	1.87308	0	0.962971	0.745633	1.11557	NO	NEG		NO	NO
ENSRNOG00000017379	1.03928	-0.382085	1.62998	-0.23441	0.814666	NA	Olr197	1.22583	1.73971	0	1.15093	0	1.78685	0	2.41093	1.1881	0.890463	0.9069	NO	NEG		NO	NO
ENSRNOG00000058329	22.3179	-0.372106	1.26961	-0.293086	NA	NA	Prrx2	3.67749	91.3349	8.87561	3.45278	2.06504	3.57369	59.9385	5.62549	25.1628	19.4731	1.52446	NO	NEG		NO	NO
ENSRNOG00000002127	1.13138	-0.371033	1.99334	-0.186137	0.852338	NA	AABR07014836.1	2.45166	0	1.10945	0	0	2.68027	2.80962	0	1.28298	0.979768	1.16109	NO	NEG		NO	NO
ENSRNOG00000051675	0.799279	-0.358695	2.62037	-0.136888	0.89112	NA	RNaseP_nuc	3.67749	0	1.10945	0	0	0	0	1.60728	0.919374	0.679184	1.65356	NO	NEG		NO	NO
ENSRNOG00000060844	1.17426	-0.358625	2.52858	-0.141828	0.887216	NA	AABR07013165.1	0	5.21914	0	2.30185	0	0	1.87308	0	1.30478	1.04373	1.60987	NO	NEG		NO	NO
ENSRNOG00000055228	1.25861	-0.353173	1.33692	-0.26417	0.791649	NA	SNORD33	1.22583	1.73971	0	0	1.03252	1.78685	1.87308	2.41093	1.44623	1.071	0.70018	NO	NEG		NO	NO
ENSRNOG00000030316	1.08765	-0.348583	1.32707	-0.26267	0.792805	NA	Otogl	1.22583	0.869856	1.10945	0	1.03252	1.78685	1.87308	0.803642	1.22876	0.946543	0.54276	NO	NEG		NO	NO
ENSRNOG00000012478	0.939966	-0.347675	2.5475	-0.136477	0.891444	NA	Shox2	2.45166	1.73971	3.32835	0	0	0	0	0	1.04784	0.832089	1.45242	NO	NEG		NO	NO
ENSRNOG00000060226	0.802208	-0.345208	1.71191	-0.201651	0.84019	NA	AC141937.1	0	1.73971	0	1.15093	0	1.78685	0.93654	0.803642	0.88164	0.722777	0.932684	NO	NEG		NO	NO
ENSRNOG00000032202	0.839153	-0.342517	1.72067	-0.19906	0.842216	NA	Creb3l3	0	0.869856	0	1.15093	1.03252	1.78685	1.87308	0	0.922305	0.756002	0.924738	NO	NEG		NO	NO
ENSRNOG00000060951	0.839153	-0.342517	1.72067	-0.19906	0.842216	NA	Rn50_3_0730.2	0	0.869856	0	1.15093	1.03252	1.78685	1.87308	0	0.922305	0.756002	0.924738	NO	NEG		NO	NO
ENSRNOG00000046812	1.40373	-0.32934	1.37623	-0.239307	0.810868	NA	AABR07045321.2	3.67749	0.869856	2.2189	0	0	1.78685	1.87308	0.803642	1.58355	1.22391	0.884364	NO	NEG		NO	NO
ENSRNOG00000006498	1.14415	-0.308299	1.94497	-0.158511	0.874054	NA	Lrrc69	2.45166	2.60957	2.2189	0	0	0	1.87308	0	1.26531	1.023	1.08461	NO	NEG		NO	NO
ENSRNOG00000052668	0.823822	-0.299316	1.71623	-0.174403	0.861548	NA	Tcf24	0	1.73971	1.10945	1.15093	0	1.78685	0	0.803642	0.88164	0.766005	0.91659	NO	NEG		NO	NO
ENSRNOG00000031307	1.2774	-0.297587	1.69466	-0.175603	0.860606	NA	Ptgdrl	1.22583	0.869856	0	0	0	3.57369	3.74616	0.803642	1.41735	1.13745	1.20757	NO	NEG		NO	NO
ENSRNOG00000021207	0.813636	-0.295317	1.99573	-0.147975	0.882363	NA	Lgals12	0	1.73971	1.10945	0	0	1.78685	1.87308	0	0.88164	0.745633	1.10543	NO	NEG		NO	NO
ENSRNOG00000052257	0.906546	-0.2887	1.7362	-0.166283	0.867934	NA	LOC102552043	1.22583	0.869856	2.2189	1.15093	0	1.78685	0	0	0.970634	0.842457	0.943926	NO	NEG		NO	NO
ENSRNOG00000052577	1.08216	-0.287554	1.42862	-0.201281	0.840479	NA	SNORA54	0	1.73971	2.2189	0	2.06504	0.893424	0.93654	0.803642	1.17454	0.989771	0.793937	NO	NEG		NO	NO
ENSRNOG00000052916	1.31757	-0.279348	1.56827	-0.178125	0.858625	NA	Malrd1	0	0	2.2189	0	3.09755	2.68027	0.93654	1.60728	1.44446	1.19068	0.963234	NO	NEG		NO	NO
ENSRNOG00000053782	1.1723	-0.263898	1.45044	-0.181944	0.855627	NA	7SK	1.22583	1.73971	1.10945	2.30185	2.06504	0	0.93654	0	1.25764	1.08696	0.735622	NO	NEG		NO	NO
ENSRNOG00000023101	0.733168	-0.255665	2.07535	-0.123191	0.901956	NA	AABR07047835.1	2.45166	0.869856	0	0	0	0	0.93654	1.60728	0.83038	0.635956	1.25511	NO	NEG		NO	NO
ENSRNOG00000052176	1.33507	-0.254842	1.21961	-0.208955	0.834484	NA	AC115255.1	1.22583	1.73971	2.2189	0	1.03252	1.78685	1.87308	0.803642	1.44623	1.22391	0.537658	NO	NEG		NO	NO
ENSRNOG00000005246	1.16329	-0.2538	1.73897	-0.145948	0.883962	NA	Tfap2c	0	0.869856	2.2189	1.15093	4.13007	0	0.93654	0	1.24998	1.07659	1.22062	NO	NEG		NO	NO
ENSRNOG00000008575	1.1311	-0.249729	1.99759	-0.125015	0.900511	NA	Aoc1	1.22583	1.73971	0	0	2.06504	0	0	4.01821	1.25764	1.00455	1.28138	NO	NEG		NO	NO
ENSRNOG00000053614	0.948247	-0.244423	1.98877	-0.122901	0.902185	NA	AC115415.1	2.45166	0	0	0	0	1.78685	0.93654	2.41093	1.05963	0.836866	1.17566	NO	NEG		NO	NO
ENSRNOG00000059170	1.2719	-0.231713	1.38337	-0.167499	0.866977	NA	LOC102551356	0	1.73971	1.10945	0	1.03252	2.68027	2.80962	0.803642	1.36313	1.18068	0.846026	NO	NEG		NO	NO
ENSRNOG00000051911	1.36729	-0.231315	1.65537	-0.139736	0.888869	NA	Rbp3	0	1.73971	3.32835	0	4.13007	0	0.93654	0.803642	1.46745	1.26713	1.16395	NO	NEG		NO	NO
ENSRNOG00000030021	21.0524	-0.219118	0.830397	-0.263871	NA	NA	Ccl6	8.58082	66.9789	18.8607	16.113	10.3252	4.46712	31.8423	11.251	22.588	19.5167	0.966264	NO	NEG		NO	NO
ENSRNOG00000023384	1.13011	-0.213434	1.70871	-0.12491	0.900595	NA	Defb20	1.22583	0.869856	3.32835	0	0	2.68027	0.93654	0	1.19399	1.06622	1.11834	NO	NEG		NO	NO
ENSRNOG00000015668	57.646	-0.209609	0.916152	-0.228793	NA	NA	Ccl19	17.1616	208.765	72.1143	58.6973	10.3252	10.7211	55.2558	28.1275	61.7433	53.5487	1.13573	NO	NEG		NO	NO
ENSRNOG00000009226	0.834543	-0.203404	2.13087	-0.0954559	0.923953	NA	Crygn	0	3.47942	1.10945	1.15093	0	0	0.93654	0	0.869856	0.799229	1.42985	NO	NEG		NO	NO
ENSRNOG00000060334	1.11337	-0.188387	1.43665	-0.13113	0.895673	NA	Cdx1	0	1.73971	1.10945	2.30185	1.03252	1.78685	0.93654	0	1.13977	1.08696	0.741852	NO	NEG		NO	NO
ENSRNOG00000015716	1.42649	-0.178815	1.38362	-0.129237	0.89717	NA	Gp2	2.45166	2.60957	2.2189	2.30185	0	0.893424	0.93654	0	1.48866	1.36432	0.7697	NO	NEG		NO	NO
ENSRNOG00000050335	0.862049	-0.172503	2.01103	-0.0857783	0.931643	NA	Olr1309	0	1.73971	2.2189	1.15093	0	1.78685	0	0	0.88164	0.842457	1.11977	NO	NEG		NO	NO
ENSRNOG00000057660	1.38778	-0.168235	1.59329	-0.10559	0.915908	NA	AABR07071747.1	0	0	2.2189	2.30185	3.09755	2.68027	0	0.803642	1.44446	1.3311	0.952812	NO	NEG		NO	NO
ENSRNOG00000036897	0.550779	-0.167537	2.72691	-0.0614383	0.95101	NA	Defb24	2.45166	0	0	1.15093	0	0	0	0.803642	0.612916	0.488642	1.61729	NO	NEG		NO	NO
ENSRNOG00000003965	0.709004	-0.164776	1.78677	-0.0922197	0.926523	NA	Amelx	1.22583	0.869856	0	0	1.03252	0	0.93654	1.60728	0.782051	0.635956	0.886343	NO	NEG		NO	NO
ENSRNOG00000060843	1.32639	-0.138237	2.00229	-0.0690397	0.944958	NA	AABR07061385.2	0	0	0	2.30185	1.03252	4.46712	2.80962	0	1.37491	1.27787	1.2788	NO	NEG		NO	NO
ENSRNOG00000059050	0.475652	-0.135992	2.76144	-0.0492466	0.960723	NA	Gm5414	0	0	0	0	2.06504	0	0.93654	0.803642	0.516259	0.435045	1.58474	NO	NEG		NO	NO
ENSRNOG00000046475	0.894027	-0.133899	1.97361	-0.0678447	0.945909	NA	Mir148a	0	1.73971	0	0	2.06504	0	0.93654	2.41093	0.951187	0.836866	1.16444	NO	NEG		NO	NO
ENSRNOG00000054576	1.27249	-0.126665	1.60608	-0.0788661	0.937139	NA	Gsdmc	3.67749	1.73971	2.2189	0	0	0	0.93654	1.60728	1.3543	1.19068	1.0281	NO	NEG		NO	NO
ENSRNOG00000051366	0.725616	-0.124706	1.7889	-0.0697113	0.944423	NA	AABR07007833.1	1.22583	0.869856	0	0	1.03252	0	1.87308	0.803642	0.782051	0.66918	0.941572	NO	NEG		NO	NO
ENSRNOG00000058596	0.465817	-0.121219	2.76749	-0.0438012	0.965063	NA	U6	1.22583	0	0	0	0	0.893424	0	1.60728	0.529814	0.401821	1.43971	NO	NEG		NO	NO
ENSRNOG00000059922	1.29801	-0.119694	1.32125	-0.0905916	0.927817	NA	AABR07019442.2	3.67749	0.869856	1.10945	1.15093	1.03252	0	0.93654	1.60728	1.39497	1.20105	0.817615	NO	NEG		NO	NO
ENSRNOG00000035654	1.03584	-0.111546	1.678	-0.0664757	0.946999	NA	Mir99b	2.45166	0	0	2.30185	1.03252	0.893424	0	1.60728	1.0944	0.977284	0.97726	NO	NEG		NO	NO
ENSRNOG00000039500	0.983527	-0.109708	1.49104	-0.0735778	0.941346	NA	Rnase13	2.45166	0.869856	1.10945	0	0	0.893424	0.93654	1.60728	1.05374	0.913319	0.816864	NO	NEG		NO	NO
ENSRNOG00000041305	0.52143	-0.109239	2.21274	-0.0493681	0.960626	NA	Mir873	1.22583	0	1.10945	0	1.03252	0	0	0.803642	0.564587	0.478273	1.0922	NO	NEG		NO	NO
ENSRNOG00000042465	1.27471	-0.109074	2.02377	-0.0538965	0.957018	NA	Zbtb32	0	5.21914	0	2.30185	0	0	1.87308	0.803642	1.30478	1.24464	1.44327	NO	NEG		NO	NO
ENSRNOG00000061490	0.462871	-0.107501	2.76619	-0.0388624	0.969	NA	AABR07056605.1	1.22583	0.869856	0	0	0	0	0	1.60728	0.523922	0.401821	1.44434	NO	NEG		NO	NO
ENSRNOG00000034139	1.31962	-0.106137	1.44321	-0.0735418	0.941375	NA	Lyc2	3.67749	0.869856	2.2189	1.15093	1.03252	0	0	1.60728	1.39497	1.24428	0.916853	NO	NEG		NO	NO
ENSRNOG00000054814	1.06466	-0.104742	1.50965	-0.0693815	0.944686	NA	AABR07065042.1	2.45166	0	1.10945	1.15093	2.06504	0	0.93654	0.803642	1.12917	1.00014	0.816179	NO	NEG		NO	NO
ENSRNOG00000005286	651.053	-0.104237	0.534002	-0.1952	NA	NA	Coch	297.877	1647.51	728.91	675.594	418.17	334.14	467.333	638.895	674.424	627.683	0.665194	NO	NEG		NO	NO
ENSRNOG00000016902	0.716177	-0.102569	2.07019	-0.0495456	0.960484	NA	Ptf1a	1.22583	0	1.10945	0	0	1.78685	0	1.60728	0.75317	0.679184	1.10784	NO	NEG		NO	NO
ENSRNOG00000061769	0.627562	-0.100131	3.46847	-0.028869	0.976969	NA	AABR07026044.1	0	2.60957	0	0	0	0	0	2.41093	0.652392	0.602731	1.85357	NO	NEG		NO	NO
ENSRNOG00000047782	1.20638	-0.0914085	1.58393	-0.05771	0.95398	NA	RGD1309808	2.45166	2.60957	1.10945	0	0	0	1.87308	1.60728	1.26531	1.14745	0.91345	NO	NEG		NO	NO
ENSRNOG00000047426	0.562207	-0.090815	2.73594	-0.0331933	0.97352	NA	Olr1408	2.45166	0	1.10945	0	0	0	0.93654	0	0.612916	0.511498	1.58951	NO	NEG		NO	NO
ENSRNOG00000057599	0.567391	-0.0905706	2.73206	-0.033151	0.973554	NA	SNORA35	2.45166	0	0	1.15093	0	0	0.93654	0	0.612916	0.521867	1.58157	NO	NEG		NO	NO
ENSRNOG00000030106	183.482	-0.0859895	1.28154	-0.0670985	NA	NA	RGD1564698	203.488	268.786	610.198	80.5649	246.772	36.6304	9.3654	12.0546	188.919	178.046	1.10093	NO	NEG		NO	NO
ENSRNOG00000057584	1.0901	-0.0852088	1.74264	-0.0488965	0.961002	NA	AC229945.2	3.67749	0.869856	2.2189	1.15093	0	0	0	0.803642	1.13684	1.04337	1.18436	NO	NEG		NO	NO
ENSRNOG00000018715	67.2449	-0.0747794	0.844533	-0.0885452	NA	NA	Clec10a	24.5166	216.594	89.8656	71.3575	10.3252	24.1224	73.0501	28.1275	68.8896	65.6001	0.994769	NO	NEG		NO	NO
ENSRNOG00000061263	1.3808	-0.0712452	1.98551	-0.0358825	0.971376	NA	AABR07050283.2	1.22583	0	0	0	0	4.46712	3.74616	1.60728	1.42324	1.33836	1.30767	NO	NEG		NO	NO
ENSRNOG00000011398	1.2055	-0.0707299	1.27076	-0.0556595	0.955613	NA	LOC103692719	1.22583	0.869856	1.10945	0	2.06504	0.893424	1.87308	1.60728	1.26354	1.14745	0.544758	NO	NEG		NO	NO
ENSRNOG00000000943	0.794361	-0.0693677	1.80055	-0.0385259	0.969268	NA	AC136867.1	1.22583	0	1.10945	1.15093	2.06504	0	0	0.803642	0.822717	0.766005	0.942093	NO	NEG		NO	NO
ENSRNOG00000046516	0.72101	-0.0595474	2.61422	-0.0227782	0.981827	NA	Olfr873	0	0	0	0	2.06504	0.893424	2.80962	0	0.739615	0.702405	1.55487	NO	NEG		NO	NO
ENSRNOG00000007200	1.10244	-0.0571637	1.60343	-0.0356508	0.971561	NA	Ikzf3	0	2.60957	0	0	1.03252	0.893424	1.87308	2.41093	1.13388	1.071	0.986065	NO	NEG		NO	NO
ENSRNOG00000020995	1.15635	-0.0488343	1.39924	-0.0349005	0.972159	NA	Fut1	1.22583	1.73971	0	1.15093	0	1.78685	0.93654	2.41093	1.1881	1.1246	0.733746	NO	NEG		NO	NO
ENSRNOG00000054952	1.24426	-0.0461007	1.3794	-0.033421	0.973339	NA	U1	2.45166	0.869856	0	2.30185	0	1.78685	0.93654	1.60728	1.27709	1.21142	0.76449	NO	NEG		NO	NO
ENSRNOG00000059898	0.943329	-0.045677	1.65222	-0.0276459	0.977945	NA	LOC100909599	0	0	0	1.15093	2.06504	1.78685	0.93654	1.60728	0.962971	0.923687	0.90691	NO	NEG		NO	NO
ENSRNOG00000004452	0.519063	-0.0453819	2.73194	-0.0166116	0.986746	NA	Aqp12a	0	0	0	1.15093	2.06504	0	0.93654	0	0.516259	0.521867	1.51184	NO	NEG		NO	NO
ENSRNOG00000028473	0.485064	-0.0452633	2.21242	-0.0204588	0.983677	NA	LOC691551	0	0	0	1.15093	1.03252	0.893424	0	0.803642	0.481485	0.488642	1.08879	NO	NEG		NO	NO
ENSRNOG00000033207	0.994292	-0.0385068	1.66549	-0.0231204	0.981554	NA	RGD1565048	1.22583	0	0	2.30185	1.03252	1.78685	0	1.60728	1.0113	0.977284	0.910304	NO	NEG		NO	NO
ENSRNOG00000048632	1.12494	-0.0383829	1.61102	-0.0238252	0.980992	NA	AABR07054721.1	0	0.869856	0	0	1.03252	2.68027	2.80962	1.60728	1.14566	1.10423	1.02791	NO	NEG		NO	NO
ENSRNOG00000009221	0.763842	-0.0381348	1.79498	-0.0212453	0.98305	NA	Cdcp2	1.22583	0.869856	1.10945	0	1.03252	0	1.87308	0	0.782051	0.745633	0.912011	NO	NEG		NO	NO
ENSRNOG00000058557	0.903438	-0.0357702	1.69155	-0.0211464	0.983129	NA	AABR07063286.1	0	1.73971	0	1.15093	1.03252	0.893424	0	2.41093	0.916413	0.890463	0.981011	NO	NEG		NO	NO
ENSRNOG00000055453	0.681119	-0.0355253	2.0647	-0.0172061	0.986272	NA	SNORA41	0	1.73971	0	0	1.03252	0	1.87308	0.803642	0.693058	0.66918	1.1818	NO	NEG		NO	NO
ENSRNOG00000060767	0.771972	-0.035159	1.79645	-0.0195713	0.984385	NA	AABR07024652.1	1.22583	0	0	1.15093	1.03252	0.893424	1.87308	0	0.787943	0.756002	0.907097	NO	NEG		NO	NO
ENSRNOG00000030426	0.729843	-0.033711	1.61947	-0.020816	0.983392	NA	LOC100364116	1.22583	0.869856	1.10945	0	0	0.893424	0.93654	0.803642	0.747278	0.712408	0.64474	NO	NEG		NO	NO
ENSRNOG00000015367	0.726897	-0.0321034	1.78742	-0.0179607	0.98567	NA	AC096024.1	1.22583	1.73971	1.10945	0	0	0	0.93654	0.803642	0.741386	0.712408	0.908989	NO	NEG		NO	NO
ENSRNOG00000057765	0.814805	-0.0296021	1.80457	-0.0164039	0.986912	NA	AABR07034457.1	2.45166	0.869856	1.10945	1.15093	0	0	0.93654	0	0.83038	0.799229	1.02564	NO	NEG		NO	NO
ENSRNOG00000022251	1.16778	-0.0292093	1.3607	-0.0214664	0.982874	NA	Rn50_X_0748.1	1.22583	1.73971	1.10945	0	0	1.78685	1.87308	1.60728	1.1881	1.14745	0.658169	NO	NEG		NO	NO
ENSRNOG00000060666	0.769026	-0.0279192	1.79573	-0.0155475	0.987595	NA	SNORA44	1.22583	0.869856	0	1.15093	1.03252	0	1.87308	0	0.782051	0.756002	0.909877	NO	NEG		NO	NO
ENSRNOG00000061428	1.21785	-0.0266479	1.30503	-0.0204193	0.983709	NA	Gm1141	1.22583	0	1.10945	1.15093	1.03252	2.68027	0.93654	1.60728	1.23466	1.20105	0.613155	NO	NEG		NO	NO
ENSRNOG00000004278	1.20177	-0.0265955	1.30287	-0.0204129	0.983714	NA	Dlx3	1.22583	1.73971	1.10945	0	1.03252	0.893424	2.80962	0.803642	1.22287	1.18068	0.675282	NO	NEG		NO	NO
ENSRNOG00000052817	1.42545	-0.0261644	1.33294	-0.0196292	0.984339	NA	AABR07021419.1	0	0.869856	0	2.30185	3.09755	1.78685	0.93654	2.41093	1.43856	1.41233	0.807628	NO	NEG		NO	NO
ENSRNOG00000048993	0.861936	-0.0219361	2.10912	-0.0104006	0.991702	NA	Metazoa_SRP	2.45166	0	1.10945	2.30185	1.03252	0	0	0	0.871045	0.852826	1.21385	NO	NEG		NO	NO
ENSRNOG00000015522	0.774028	-0.0203329	1.62259	-0.0125312	0.990002	NA	Tfap2a	1.22583	0.869856	1.10945	1.15093	1.03252	0	0	0.803642	0.782051	0.766005	0.642975	NO	NEG		NO	NO
ENSRNOG00000051034	1.22009	-0.0170846	1.27211	-0.0134301	0.989285	NA	Rn50_17_0793.1	1.22583	0.869856	0	2.30185	1.03252	1.78685	0.93654	1.60728	1.22876	1.21142	0.568539	NO	NEG		NO	NO
ENSRNOG00000052953	0.437933	-0.0110126	2.24952	-0.00489555	0.996094	NA	AABR07051592.1	0	0.869856	0	0	0	0.893424	0.93654	0.803642	0.44082	0.435045	1.07226	NO	NEG		NO	NO
ENSRNOG00000054700	0.437933	-0.0110126	2.24952	-0.00489555	0.996094	NA	AABR07027809.1	0	0.869856	0	0	0	0.893424	0.93654	0.803642	0.44082	0.435045	1.07226	NO	NEG		NO	NO
ENSRNOG00000011973	1.18733	-0.0100139	1.45076	-0.00690248	0.994493	NA	Il7	1.22583	0.869856	1.10945	0	0	2.68027	2.80962	0.803642	1.19399	1.18068	0.896752	NO	NEG		NO	NO
ENSRNOG00000008972	0.253684	-0.00838907	3.53381	-0.00237394	0.998106	NA	Mtnr1b	1.22583	0	0	0	0	0	0	0.803642	0.306458	0.20091	1.90431	NO	NEG		NO	NO
ENSRNOG00000056323	0.228745	-0.00838907	3.53381	-0.00237394	0.998106	NA	SNORA7	0	0	0	0	0	0.893424	0.93654	0	0.223356	0.234135	1.85233	NO	NEG		NO	NO
ENSRNOG00000046057	0.267746	-0.00838907	3.53381	-0.00237394	0.998106	NA	Pnmt	0	0	1.10945	0	1.03252	0	0	0	0.258129	0.277363	1.85323	NO	NEG		NO	NO
ENSRNOG00000051389	0.250359	-0.00838907	3.53381	-0.00237394	0.998106	NA	AABR07014424.1	0	0	1.10945	0	0	0.893424	0	0	0.223356	0.277363	1.86595	NO	NEG		NO	NO
ENSRNOG00000012197	0.22952	-0.00838907	3.53381	-0.00237394	0.998106	NA	Bpifb2	0	0	0	0	1.03252	0	0	0.803642	0.258129	0.20091	1.87072	NO	NEG		NO	NO
ENSRNOG00000029514	0.225799	-0.00838907	3.53381	-0.00237394	0.998106	NA	Slc26a9	0	0.869856	0	0	0	0	0.93654	0	0.217464	0.234135	1.85332	NO	NEG		NO	NO
ENSRNOG00000030948	0.247413	-0.00838907	3.53381	-0.00237394	0.998106	NA	LOC102552378	0	0.869856	1.10945	0	0	0	0	0	0.217464	0.277363	1.86964	NO	NEG		NO	NO
ENSRNOG00000033891	0.272931	-0.00838907	3.53381	-0.00237394	0.998106	NA	LOC100361475	0	0	0	1.15093	1.03252	0	0	0	0.258129	0.287732	1.85527	NO	NEG		NO	NO
ENSRNOG00000056064	0.225799	-0.00838907	3.53381	-0.00237394	0.998106	NA	AABR07004189.1	0	0.869856	0	0	0	0	0.93654	0	0.217464	0.234135	1.85332	NO	NEG		NO	NO
ENSRNOG00000058764	0.225799	-0.00838907	3.53381	-0.00237394	0.998106	NA	AABR07028039.1	0	0.869856	0	0	0	0	0.93654	0	0.217464	0.234135	1.85332	NO	NEG		NO	NO
ENSRNOG00000059758	0.247413	-0.00838907	3.53381	-0.00237394	0.998106	NA	AABR07024799.2	0	0.869856	1.10945	0	0	0	0	0	0.217464	0.277363	1.86964	NO	NEG		NO	NO
ENSRNOG00000035627	0.252598	-0.00838907	3.53381	-0.00237394	0.998106	NA	Mir325	0	0.869856	0	1.15093	0	0	0	0	0.217464	0.287732	1.87537	NO	NEG		NO	NO
ENSRNOG00000054016	0.209187	-0.00838907	3.53381	-0.00237394	0.998106	NA	AABR07030091.1	0	0.869856	0	0	0	0	0	0.803642	0.217464	0.20091	1.85357	NO	NEG		NO	NO
ENSRNOG00000010615	0.499042	-0.00818964	2.73748	-0.00299168	0.997613	NA	AABR07007690.1	1.22583	0	0	0	0	0.893424	1.87308	0	0.529814	0.46827	1.4797	NO	NEG		NO	NO
ENSRNOG00000017167	0.956995	-0.00762253	1.48713	-0.00512565	0.99591	NA	AABR07033851.1	0	0.869856	0	1.15093	2.06504	0.893424	1.87308	0.803642	0.957079	0.956912	0.78707	NO	NEG		NO	NO
ENSRNOG00000031694	1.36002	-0.00596477	1.68349	-0.00354309	0.997173	NA	AABR07053188.1	3.67749	0	3.32835	1.15093	0	1.78685	0.93654	0	1.36609	1.35396	1.08347	NO	NEG		NO	NO
ENSRNOG00000039865	0.877921	-0.00266951	2.02405	-0.00131889	0.998948	NA	Vnn3	0	2.60957	1.10945	0	0	0.893424	0	2.41093	0.875748	0.880094	1.25411	NO	NEG		NO	NO
ENSRNOG00000050508	0.434987	-0.000501032	2.78993	-0.000179586	0.999857	NA	Mir3552	0	1.73971	0	0	0	0	0.93654	0.803642	0.434928	0.435045	1.51396	NO	NEG		NO	NO
ENSRNOG00000003595	0.464731	0.000429674	2.22589	0.000193034	0.999846	NA	Lhx4	0	0.869856	0	1.15093	0	0.893424	0	0.803642	0.44082	0.488642	1.0904	NO	POS		NO	NO
ENSRNOG00000058027	0.464731	0.000429674	2.22589	0.000193034	0.999846	NA	SNORA5	0	0.869856	0	1.15093	0	0.893424	0	0.803642	0.44082	0.488642	1.0904	NO	POS		NO	NO
ENSRNOG00000046060	0.459547	0.000440604	2.22895	0.000197673	0.999842	NA	AABR07067441.1	0	0.869856	1.10945	0	0	0.893424	0	0.803642	0.44082	0.478273	1.08557	NO	POS		NO	NO
ENSRNOG00000051529	0.459547	0.000440604	2.22895	0.000197673	0.999842	NA	Opn1mw	0	0.869856	1.10945	0	0	0.893424	0	0.803642	0.44082	0.478273	1.08557	NO	POS		NO	NO
ENSRNOG00000017625	0.746455	0.0015179	1.7915	0.000847282	0.999324	NA	Htr2b	1.22583	0.869856	1.10945	0	0	0.893424	1.87308	0	0.747278	0.745633	0.925279	NO	POS		NO	NO
ENSRNOG00000039489	0.564841	0.00255906	2.22436	0.00115047	0.999082	NA	Tmem253	1.22583	0	1.10945	1.15093	1.03252	0	0	0	0.564587	0.565095	1.07313	NO	POS		NO	NO
ENSRNOG00000042181	0.666678	0.00295891	2.06202	0.00143495	0.998855	NA	Dytn	0	0.869856	0	0	0	1.78685	1.87308	0.803642	0.664176	0.66918	1.20906	NO	POS		NO	NO
ENSRNOG00000061253	1.31648	0.0058348	1.29193	0.00451635	0.996396	NA	AABR07006038.1	2.45166	0.869856	1.10945	2.30185	1.03252	0.893424	1.87308	0	1.31187	1.3211	0.629302	NO	POS		NO	NO
ENSRNOG00000037172	0.710863	0.012388	1.61923	0.00765054	0.993896	NA	RGD1564138	0	0.869856	0	1.15093	1.03252	0.893424	0.93654	0.803642	0.698949	0.722777	0.634909	NO	POS		NO	NO
ENSRNOG00000054776	0.710863	0.012388	1.61923	0.00765054	0.993896	NA	AABR07002898.1	0	0.869856	0	1.15093	1.03252	0.893424	0.93654	0.803642	0.698949	0.722777	0.634909	NO	POS		NO	NO
ENSRNOG00000038539	0.739678	0.0131453	2.0784	0.00632471	0.994954	NA	Lrrc15	0	0.869856	1.10945	0	2.06504	0	1.87308	0	0.733723	0.745633	1.18559	NO	POS		NO	NO
ENSRNOG00000012591	0.501676	0.0186026	2.21729	0.00838978	0.993306	NA	Pkd2l1	0	0	0	1.15093	1.03252	0.893424	0.93654	0	0.481485	0.521867	1.0794	NO	POS		NO	NO
ENSRNOG00000013291	0.990571	0.0268762	1.49233	0.0180096	0.985631	NA	Cyp2c23	1.22583	0.869856	0	2.30185	0	1.78685	0.93654	0.803642	0.970634	1.01051	0.80253	NO	POS		NO	NO
ENSRNOG00000019046	1.01626	0.0294426	1.72223	0.0170956	0.98636	NA	Reg4	1.22583	1.73971	3.32835	0	1.03252	0	0	0.803642	0.999515	1.033	1.11928	NO	POS		NO	NO
ENSRNOG00000048698	0.493546	0.0298305	2.21924	0.0134418	0.989275	NA	LOC683961	0	0.869856	1.10945	0	1.03252	0	0.93654	0	0.475594	0.511498	1.07815	NO	POS		NO	NO
ENSRNOG00000052461	0.673918	0.0318908	2.06177	0.0154677	0.987659	NA	AABR07072759.1	0	1.73971	0	1.15093	0	0.893424	0	1.60728	0.658284	0.689553	1.13555	NO	POS		NO	NO
ENSRNOG00000033186	0.791993	0.0481233	2.6233	0.0183445	0.985364	NA	AC097037.2	0	0	0	2.30185	3.09755	0	0.93654	0	0.774388	0.809598	1.56489	NO	POS		NO	NO
ENSRNOG00000057926	1.06876	0.0511922	1.73805	0.0294539	0.976503	NA	LOC691030	1.22583	0.869856	0	3.45278	2.06504	0	0.93654	0	1.04018	1.09733	1.12861	NO	POS		NO	NO
ENSRNOG00000051878	1.37302	0.0535476	1.588	0.0337202	0.9731	NA	AABR07059158.1	2.45166	0	0	1.15093	3.09755	0	1.87308	2.41093	1.3873	1.35873	0.920015	NO	POS		NO	NO
ENSRNOG00000016782	0.896772	0.0557743	2.05076	0.0271969	0.978303	NA	Tnfrsf8	0	3.47942	0	1.15093	0	0	0.93654	1.60728	0.869856	0.923687	1.36299	NO	POS		NO	NO
ENSRNOG00000051643	0.919983	0.0564948	2.05773	0.0274549	0.978097	NA	SNORA17	0	0	1.10945	0	0	3.57369	1.87308	0.803642	0.893424	0.946543	1.38627	NO	POS		NO	NO
ENSRNOG00000041875	1.21967	0.0627116	1.64035	0.0382306	0.969504	NA	AC119762.1	1.22583	2.60957	2.2189	0	0	0.893424	2.80962	0	1.18221	1.25713	0.981308	NO	POS		NO	NO
ENSRNOG00000061556	0.451599	0.0627511	3.51852	0.0178345	0.985771	NA	SNORA11	0	1.73971	0	0	0	0	1.87308	0	0.434928	0.46827	1.85332	NO	POS		NO	NO
ENSRNOG00000020685	0.911146	0.0629645	1.69532	0.0371403	0.970373	NA	Atp12a	0	2.60957	1.10945	0	0	0.893424	1.87308	0.803642	0.875748	0.946543	1.04546	NO	POS		NO	NO
ENSRNOG00000048284	0.481343	0.0648614	2.23026	0.0290824	0.976799	NA	AABR07054460.1	0	0.869856	0	1.15093	0	0.893424	0.93654	0	0.44082	0.521867	1.08324	NO	POS		NO	NO
ENSRNOG00000051046	0.481343	0.0648614	2.23026	0.0290824	0.976799	NA	Rn50_10_0706.2	0	0.869856	0	1.15093	0	0.893424	0.93654	0	0.44082	0.521867	1.08324	NO	POS		NO	NO
ENSRNOG00000060383	0.481343	0.0648614	2.23026	0.0290824	0.976799	NA	AABR07043167.3	0	0.869856	0	1.15093	0	0.893424	0.93654	0	0.44082	0.521867	1.08324	NO	POS		NO	NO
ENSRNOG00000048073	0.476159	0.0649748	2.23316	0.0290955	0.976788	NA	LOC103690821	0	0.869856	1.10945	0	0	0.893424	0.93654	0	0.44082	0.511498	1.07937	NO	POS		NO	NO
ENSRNOG00000060018	0.696422	0.0653545	2.12322	0.0307809	0.975444	NA	5S_rRNA	0	0	0	1.15093	0	2.68027	0.93654	0.803642	0.670068	0.722777	1.34606	NO	POS		NO	NO
ENSRNOG00000014714	1.25778	0.0655464	1.6537	0.0396362	0.968383	NA	Trpv6	0	0.869856	3.32835	0	3.09755	0.893424	1.87308	0	1.21521	1.30036	1.08679	NO	POS		NO	NO
ENSRNOG00000037082	1.00541	0.0655682	1.49684	0.0438044	0.96506	NA	Mybphl	0	0.869856	1.10945	2.30185	2.06504	0.893424	0	0.803642	0.957079	1.05374	0.832815	NO	POS		NO	NO
ENSRNOG00000058682	1.16964	0.0818175	1.40534	0.058219	0.953574	NA	U1	0	1.73971	1.10945	1.15093	0	2.68027	1.87308	0.803642	1.105	1.23427	0.789952	NO	POS		NO	NO
ENSRNOG00000058840	1.16964	0.0818175	1.40534	0.058219	0.953574	NA	AABR07059003.1	0	1.73971	1.10945	1.15093	0	2.68027	1.87308	0.803642	1.105	1.23427	0.789952	NO	POS		NO	NO
ENSRNOG00000060610	0.982837	0.0854319	1.49257	0.057238	0.954356	NA	LOC100360362	0	0.869856	2.2189	1.15093	1.03252	1.78685	0	0.803642	0.922305	1.04337	0.786417	NO	POS		NO	NO
ENSRNOG00000047011	1.1674	0.0887376	1.64639	0.0538984	0.957016	NA		0	0.869856	2.2189	0	0	3.57369	1.87308	0.803642	1.11089	1.22391	1.10761	NO	POS		NO	NO
ENSRNOG00000032247	0.473213	0.0898173	2.76017	0.0325405	0.974041	NA	Bank1	0	1.73971	1.10945	0	0	0	0.93654	0	0.434928	0.511498	1.4604	NO	POS		NO	NO
ENSRNOG00000060305	1.28912	0.0901745	1.72839	0.0521725	0.958391	NA	AABR07008462.1	1.22583	0	4.43781	0	1.03252	2.68027	0.93654	0	1.23466	1.34359	1.20991	NO	POS		NO	NO
ENSRNOG00000007129	1.139	0.0956406	2.00108	0.0477944	0.96188	NA	Cd8b	0	4.34928	2.2189	0	0	0	0.93654	1.60728	1.08732	1.19068	1.36505	NO	POS		NO	NO
ENSRNOG00000057397	1.06531	0.0962993	1.92003	0.050155	0.959999	NA	AABR07071701.1	2.45166	0	0	0	0	1.78685	1.87308	2.41093	1.05963	1.071	1.09039	NO	POS		NO	NO
ENSRNOG00000055871	1.36446	0.0965015	1.46758	0.0657556	0.947572	NA	AC118434.3	3.67749	0.869856	1.10945	1.15093	0	0.893424	0	3.21457	1.36019	1.36874	1.00158	NO	POS		NO	NO
ENSRNOG00000009738	1.0678	0.0968186	1.51107	0.0640727	0.948912	NA	LOC108348453	1.22583	0.869856	2.2189	2.30185	1.03252	0.893424	0	0	1.00541	1.13019	0.809038	NO	POS		NO	NO
ENSRNOG00000009903	1.01548	0.0973206	1.72284	0.0564884	0.954953	NA	Serpini2	1.22583	1.73971	3.32835	0	0	0.893424	0.93654	0	0.964742	1.06622	1.11864	NO	POS		NO	NO
ENSRNOG00000052205	1.1955	0.0984149	1.63396	0.0602309	0.951972	NA	Fgf23	0	2.60957	2.2189	0	1.03252	0.893424	2.80962	0	1.13388	1.25713	1.00265	NO	POS		NO	NO
ENSRNOG00000016403	0.941597	0.103958	2.06316	0.0503878	0.959813	NA	Olah	0	0	2.2189	0	0	3.57369	0.93654	0.803642	0.893424	0.989771	1.39774	NO	POS		NO	NO
ENSRNOG00000016348	0.789683	0.115119	2.14271	0.0537256	0.957154	NA	Tat	1.22583	0.869856	3.32835	0	0	0.893424	0	0	0.747278	0.832089	1.44754	NO	POS		NO	NO
ENSRNOG00000058679	1.253	0.11885	1.60266	0.0741581	0.940885	NA	SNORD21	0	1.73971	0	3.45278	2.06504	0.893424	1.87308	0	1.17454	1.33146	0.998589	NO	POS		NO	NO
ENSRNOG00000059773	1.16651	0.119194	1.90247	0.0626522	0.950043	NA	AABR07051218.1	0	2.60957	3.32835	0	0	1.78685	0	1.60728	1.0991	1.23391	1.15823	NO	POS		NO	NO
ENSRNOG00000056916	1.40989	0.122632	1.37864	0.0889517	0.92912	NA	AABR07061328.1	3.67749	0.869856	2.2189	0	1.03252	0	1.87308	1.60728	1.39497	1.42482	0.86701	NO	POS		NO	NO
ENSRNOG00000054225	1.24356	0.131737	1.46653	0.0898287	0.928423	NA	U6	0	0.869856	1.10945	3.45278	1.03252	2.68027	0	0.803642	1.14566	1.34147	0.981737	NO	POS		NO	NO
ENSRNOG00000048028	0.78809	0.137176	2.09069	0.0656127	0.947686	NA	AABR07002546.1	0	0.869856	2.2189	1.15093	2.06504	0	0	0	0.733723	0.842457	1.20382	NO	POS		NO	NO
ENSRNOG00000061422	0.717329	0.148758	2.07216	0.071789	0.94277	NA	AABR07019442.3	0	1.73971	0	2.30185	0	0.893424	0	0.803642	0.658284	0.776374	1.25274	NO	POS		NO	NO
ENSRNOG00000009709	1.29452	0.150937	1.29453	0.116596	0.90718	NA	Slfn14	1.22583	0.869856	0	1.15093	2.06504	0.893424	0.93654	3.21457	1.26354	1.32551	0.741561	NO	POS		NO	NO
ENSRNOG00000050325	1.1095	0.156677	1.47507	0.106216	0.915411	NA	Adgre4	2.45166	0	0	1.15093	1.03252	0.893424	0.93654	2.41093	1.0944	1.1246	0.837318	NO	POS		NO	NO
ENSRNOG00000038825	1.11933	0.169275	1.65717	0.102147	0.91864	NA	Fabp12	1.22583	0	0	1.15093	3.09755	0	1.87308	1.60728	1.08085	1.15782	0.983924	NO	POS		NO	NO
ENSRNOG00000061014	1.39386	0.170602	1.23109	0.138578	0.889784	NA	AABR07066870.1	2.45166	0	1.10945	1.15093	2.06504	0.893424	1.87308	1.60728	1.35253	1.43519	0.554252	NO	POS		NO	NO
ENSRNOG00000015518	962.95	0.171965	0.557645	0.308377	NA	NA	Rbp4	402.073	2263.37	1363.52	1038.14	574.08	382.385	812.916	867.129	905.476	1020.42	0.643967	NO	POS		NO	NO
ENSRNOG00000050800	1.01276	0.180099	2.06201	0.0873416	0.9304	NA	Hnrnpc	0	0	0	3.45278	1.03252	2.68027	0.93654	0	0.928197	1.09733	1.33746	NO	POS		NO	NO
ENSRNOG00000057446	1.1935	0.187539	1.67865	0.11172	0.911045	NA	U6	3.67749	0	2.2189	1.15093	0	0.893424	0	1.60728	1.14273	1.24428	1.08591	NO	POS		NO	NO
ENSRNOG00000051695	1.01699	0.191499	1.90423	0.100565	0.919896	NA	AABR07028469.1	0	0	0	0	2.06504	1.78685	1.87308	2.41093	0.962971	1.071	1.0838	NO	POS		NO	NO
ENSRNOG00000032859	0.494827	0.192149	3.51284	0.0546991	0.956378	NA	Krt83	0	1.73971	2.2189	0	0	0	0	0	0.434928	0.554726	1.86964	NO	POS		NO	NO
ENSRNOG00000058598	1.37853	0.194276	1.25966	0.154229	0.87743	NA	LOC108351533	2.45166	0.869856	2.2189	1.15093	1.03252	0.893424	0	2.41093	1.31187	1.44519	0.642403	NO	POS		NO	NO
ENSRNOG00000052952	1.25386	0.195167	1.43882	0.135644	0.892103	NA	AABR07031963.1	1.22583	2.60957	0	1.15093	0	0.893424	0.93654	3.21457	1.18221	1.32551	0.907766	NO	POS		NO	NO
ENSRNOG00000017805	0.969927	0.202582	2.04957	0.0988412	0.921264	NA	Duoxa2	0	2.60957	0	3.45278	0	0.893424	0	0.803642	0.875748	1.06411	1.38595	NO	POS		NO	NO
ENSRNOG00000051885	1.29928	0.212292	1.38949	0.152785	0.878568	NA	LOC100360413	1.22583	2.60957	1.10945	0	1.03252	0	2.80962	1.60728	1.21698	1.38159	0.800995	NO	POS		NO	NO
ENSRNOG00000054096	0.863016	0.213302	2.0655	0.103269	0.917749	NA	LOC688812	1.22583	0	0	0	2.06504	0	2.80962	0.803642	0.822717	0.903315	1.26542	NO	POS		NO	NO
ENSRNOG00000051660	0.959757	0.228474	1.79729	0.127122	0.898844	NA	AABR07058788.1	3.67749	0	1.10945	1.15093	0	0	0.93654	0.803642	0.919374	1.00014	1.25979	NO	POS		NO	NO
ENSRNOG00000012094	41.2853	0.23243	0.744907	0.312025	NA	NA	Ltbp2	8.58082	108.732	24.4079	49.4899	15.4878	18.7619	47.7635	57.0586	37.8906	44.68	0.789365	NO	POS		NO	NO
ENSRNOG00000020103	1.32384	0.237539	1.21721	0.195151	0.845275	NA	Pcdhb1	1.22583	1.73971	2.2189	0	1.03252	0.893424	1.87308	1.60728	1.22287	1.42482	0.525545	NO	POS		NO	NO
ENSRNOG00000017061	1.33197	0.239978	1.15694	0.207425	0.835678	NA	Patl2	1.22583	0.869856	1.10945	1.15093	1.03252	1.78685	1.87308	1.60728	1.22876	1.43519	0.279803	NO	POS		NO	NO
ENSRNOG00000054726	1.32207	0.243025	1.89708	0.128105	0.898066	NA	AABR07068163.1	0	1.73971	3.32835	0	3.09755	0	0	2.41093	1.20932	1.43482	1.1266	NO	POS		NO	NO
ENSRNOG00000054964	1.33127	0.249589	1.35515	0.184178	0.853874	NA	Aoah	1.22583	2.60957	0	2.30185	1.03252	0	1.87308	1.60728	1.21698	1.44555	0.728875	NO	POS		NO	NO
ENSRNOG00000051354	1.03565	0.252953	1.45957	0.173306	0.862411	NA	Rn50_13_0843.1	0	0.869856	1.10945	0	2.06504	0.893424	0.93654	2.41093	0.957079	1.11423	0.828944	NO	POS		NO	NO
ENSRNOG00000061580	1.13517	0.257352	1.73077	0.148693	0.881796	NA	U1	1.22583	0	0	1.15093	2.06504	0.893424	3.74616	0	1.04607	1.22427	1.13473	NO	POS		NO	NO
ENSRNOG00000007484	1.29968	0.261539	1.30586	0.200281	0.841261	NA	Ehf	0	1.73971	2.2189	0	2.06504	0.893424	1.87308	1.60728	1.17454	1.42482	0.687647	NO	POS		NO	NO
ENSRNOG00000051750	1.39777	0.26535	1.23217	0.215351	0.829494	NA	SNORD116	1.22583	0.869856	2.2189	2.30185	2.06504	0.893424	0	1.60728	1.26354	1.53201	0.573433	NO	POS		NO	NO
ENSRNOG00000060404	1.05227	0.279435	1.42222	0.196477	0.844237	NA	AABR07030378.1	0	0.869856	1.10945	0	2.06504	0.893424	1.87308	1.60728	0.957079	1.14745	0.743428	NO	POS		NO	NO
ENSRNOG00000010454	0.90802	0.286652	2.07645	0.138049	0.890201	NA	Ccno	2.45166	0	1.10945	0	0	0.893424	2.80962	0	0.836272	0.979768	1.27197	NO	POS		NO	NO
ENSRNOG00000016593	0.901594	0.290788	1.73333	0.167763	0.86677	NA	Pde6c	2.45166	0	1.10945	1.15093	0	0.893424	0	1.60728	0.836272	0.966915	0.978205	NO	POS		NO	NO
ENSRNOG00000038193	0.808684	0.299986	1.71254	0.17517	0.860946	NA	Rn60_19_0563.2	1.22583	0.869856	0	0	0	0.893424	1.87308	1.60728	0.747278	0.870091	0.925079	NO	POS		NO	NO
ENSRNOG00000006098	1.38887	0.300139	1.19176	0.251845	0.801161	NA	Sox30	1.22583	1.73971	3.32835	1.15093	1.03252	0.893424	0.93654	0.803642	1.22287	1.55487	0.601631	NO	POS		NO	NO
ENSRNOG00000056218	1.16562	0.304244	1.33822	0.227349	0.820152	NA	AABR07000639.1	2.45166	0.869856	2.2189	1.15093	0	0.893424	0.93654	0.803642	1.05374	1.2775	0.685355	NO	POS		NO	NO
ENSRNOG00000032531	1.31498	0.31146	1.41537	0.220055	0.825828	NA	AC093965.1	0	0	2.2189	1.15093	1.03252	3.57369	0.93654	1.60728	1.15155	1.47841	0.895773	NO	POS		NO	NO
ENSRNOG00000057953	1.07477	0.312212	1.64152	0.190197	0.849155	NA	Cox7b2	1.22583	2.60957	2.2189	0	0	0	0.93654	1.60728	0.95885	1.19068	0.960233	NO	POS		NO	NO
ENSRNOG00000003718	1.16786	0.312972	1.44808	0.216129	0.828887	NA	Ambn	2.45166	1.73971	1.10945	2.30185	0	0	0.93654	0.803642	1.04784	1.28787	0.804455	NO	POS		NO	NO
ENSRNOG00000035527	1.13003	0.315025	1.33226	0.23646	0.813076	NA	Mir337	1.22583	0.869856	1.10945	2.30185	1.03252	0.893424	0	1.60728	1.00541	1.25465	0.58132	NO	POS		NO	NO
ENSRNOG00000048973	0.847685	0.315954	1.55182	0.203602	0.838664	NA	NEWGENE_1306399	1.22583	0.869856	1.10945	0	1.03252	0	0.93654	1.60728	0.782051	0.913319	0.671517	NO	POS		NO	NO
ENSRNOG00000055132	1.36005	0.31619	1.32144	0.239276	0.810891	NA	7SK	1.22583	1.73971	2.2189	2.30185	0	1.78685	0	1.60728	1.1881	1.53201	0.665203	NO	POS		NO	NO
ENSRNOG00000015036	373.629	0.322288	0.647035	0.4981	NA	NA	Ctgf	139.745	917.698	348.368	620.35	109.447	160.816	361.504	331.1	331.927	415.33	0.735945	NO	POS		NO	NO
ENSRNOG00000053957	1.40843	0.322349	1.26978	0.253862	0.799602	NA	AABR07022064.1	1.22583	0.869856	3.32835	1.15093	1.03252	1.78685	1.87308	0	1.22876	1.58809	0.68733	NO	POS		NO	NO
ENSRNOG00000018238	1.09727	0.326883	1.43196	0.228277	0.819431	NA	Nuggc	1.22583	0.869856	2.2189	0	0	1.78685	1.87308	0.803642	0.970634	1.22391	0.762331	NO	POS		NO	NO
ENSRNOG00000002975	0.872245	0.330243	1.72673	0.191254	0.848327	NA	RGD1563606	1.22583	0	2.2189	0	1.03252	0.893424	0	1.60728	0.787943	0.956547	0.948114	NO	POS		NO	NO
ENSRNOG00000058839	1.18723	0.330584	1.49485	0.221148	0.824977	NA	AABR07010763.2	2.45166	0.869856	3.32835	1.15093	0	0.893424	0	0.803642	1.05374	1.32073	0.972828	NO	POS		NO	NO
ENSRNOG00000056131	0.566273	0.332726	2.68066	0.124121	0.90122	NA	AABR07029217.4	1.22583	0	0	0	0	0.893424	0	2.41093	0.529814	0.602731	1.57216	NO	POS		NO	NO
ENSRNOG00000040387	1.18358	0.333461	1.45437	0.229282	0.818649	NA	Mir762	1.22583	0	1.10945	2.30185	2.06504	0.893424	1.87308	0	1.04607	1.3211	0.741809	NO	POS		NO	NO
ENSRNOG00000052983	1.38479	0.335738	1.38206	0.242926	0.808062	NA	SNORD18	1.22583	0.869856	0	0	2.06504	0.893424	2.80962	3.21457	1.26354	1.50605	0.872046	NO	POS		NO	NO
ENSRNOG00000057531	1.38979	0.349494	1.29762	0.269335	0.787672	NA	AABR07005573.1	1.22583	0.869856	1.10945	0	2.06504	0.893424	0.93654	4.01821	1.26354	1.51605	0.865306	NO	POS		NO	NO
ENSRNOG00000042084	1.01973	0.349845	1.57472	0.222163	0.824187	NA	Acsm1	0	1.73971	0	1.15093	0	1.78685	1.87308	1.60728	0.88164	1.15782	0.854673	NO	POS		NO	NO
ENSRNOG00000026548	0.786576	0.351866	2.04343	0.172194	0.863285	NA	Dhrs7c	0	1.73971	1.10945	0	1.03252	0	0	2.41093	0.693058	0.880094	1.19518	NO	POS		NO	NO
ENSRNOG00000012034	1.24579	0.354237	1.76042	0.201222	0.840525	NA	Ces2i	2.45166	0	4.43781	1.15093	1.03252	0.893424	0	0	1.0944	1.39718	1.23156	NO	POS		NO	NO
ENSRNOG00000061219	0.934818	0.357536	1.74379	0.205034	0.837545	NA	AABR07028669.1	2.45166	0	1.10945	1.15093	0	0.893424	1.87308	0	0.836272	1.03336	0.980564	NO	POS		NO	NO
ENSRNOG00000026764	1.11729	0.358936	1.33275	0.26932	0.787683	NA	Pla2g4c	0	0.869856	2.2189	1.15093	2.06504	0.893424	0.93654	0.803642	0.957079	1.2775	0.642177	NO	POS		NO	NO
ENSRNOG00000015005	1.06097	0.367128	1.6384	0.224077	0.822697	NA	LOC100912524	0	2.60957	0	2.30185	1.03252	0	0.93654	1.60728	0.910522	1.21142	0.984013	NO	POS		NO	NO
ENSRNOG00000037409	1.03911	0.372494	1.63265	0.228153	0.819528	NA	Scimp	0	0.869856	2.2189	0	0	2.68027	0.93654	1.60728	0.887532	1.19068	1.00846	NO	POS		NO	NO
ENSRNOG00000053143	1.08035	0.372644	1.42904	0.260765	0.794273	NA	Rn50_7_1407.3	0	1.73971	2.2189	1.15093	1.03252	0.893424	0	1.60728	0.916413	1.24428	0.73263	NO	POS		NO	NO
ENSRNOG00000053537	1.16844	0.37469	1.49163	0.251196	0.801663	NA	AABR07070131.1	1.22583	0.869856	0	3.45278	1.03252	0.893424	1.87308	0	1.00541	1.33146	0.950378	NO	POS		NO	NO
ENSRNOG00000055588	0.851912	0.376526	1.72164	0.218702	0.826882	NA	AABR07068094.2	1.22583	0.869856	2.2189	0	0	0.893424	0	1.60728	0.747278	0.956547	0.9678	NO	POS		NO	NO
ENSRNOG00000042749	0.521776	0.385673	2.71453	0.142077	0.887019	NA	RGD1562024	0	0.869856	0	0	0	0.893424	0	2.41093	0.44082	0.602731	1.65016	NO	POS		NO	NO
ENSRNOG00000057472	1.30037	0.387804	1.63499	0.237191	0.812509	NA	AC117065.2	0	2.60957	1.10945	1.15093	0	1.78685	3.74616	0	1.0991	1.50163	1.05057	NO	POS		NO	NO
ENSRNOG00000019082	1.32145	0.390567	1.59157	0.245397	0.806149	NA	Sbk1	0	0.869856	2.2189	2.30185	0	3.57369	0	1.60728	1.11089	1.53201	1.00571	NO	POS		NO	NO
ENSRNOG00000057124	1.15087	0.396987	1.44559	0.274619	0.783609	NA	AABR07044824.1	1.22583	0.869856	2.2189	2.30185	0	1.78685	0	0.803642	0.970634	1.3311	0.78574	NO	POS		NO	NO
ENSRNOG00000050420	1.13255	0.397833	1.66087	0.239533	0.810692	NA	Krt5	1.22583	1.73971	3.32835	0	0	0.893424	1.87308	0	0.964742	1.30036	1.03684	NO	POS		NO	NO
ENSRNOG00000050521	1.12872	0.399547	1.66103	0.240542	0.80991	NA	Tspo2	0	0.869856	3.32835	0	2.06504	0.893424	1.87308	0	0.957079	1.30036	1.07017	NO	POS		NO	NO
ENSRNOG00000049523	1.17944	0.401287	1.62153	0.247475	0.804541	NA	AC097153.2	2.45166	0.869856	0	0	0	0.893424	2.80962	2.41093	1.05374	1.30514	1.02063	NO	POS		NO	NO
ENSRNOG00000035626	1.09661	0.407219	1.9825	0.205407	0.837254	NA	Mir134	0	0	0	3.45278	1.03252	2.68027	0	1.60728	0.928197	1.26502	1.24913	NO	POS		NO	NO
ENSRNOG00000059673	0.907708	0.413905	1.56298	0.264818	0.791149	NA	AABR07072283.2	1.22583	0.869856	1.10945	1.15093	1.03252	0	1.87308	0	0.782051	1.03336	0.696497	NO	POS		NO	NO
ENSRNOG00000052764	1.17184	0.418129	2.07318	0.201685	0.840163	NA	AABR07016779.1	0	0.869856	0	4.60371	3.09755	0	0	0.803642	0.991852	1.35184	1.48528	NO	POS		NO	NO
ENSRNOG00000014372	0.609332	0.418342	3.47646	0.120335	0.904217	NA	Gjb3	0	0	0	0	2.06504	0	2.80962	0	0.516259	0.702405	1.88022	NO	POS		NO	NO
ENSRNOG00000056755	1.32717	0.418889	1.57247	0.266389	0.78994	NA	7SK	0	2.60957	1.10945	2.30185	0	1.78685	2.80962	0	1.0991	1.55523	0.915549	NO	POS		NO	NO
ENSRNOG00000025217	0.558721	0.421484	2.13705	0.197226	0.84365	NA	Rn60_12_0122.1	0	0	0	0	1.03252	0.893424	0.93654	1.60728	0.481485	0.635956	1.1375	NO	POS		NO	NO
ENSRNOG00000018407	0.912892	0.42171	1.7386	0.242557	0.808348	NA	Gjd4	1.22583	0.869856	0	2.30185	1.03252	0	1.87308	0	0.782051	1.04373	0.967925	NO	POS		NO	NO
ENSRNOG00000052040	0.870763	0.423267	1.55656	0.271924	0.78568	NA	U6	1.22583	1.73971	1.10945	1.15093	0	0	0.93654	0.803642	0.741386	1.00014	0.692038	NO	POS		NO	NO
ENSRNOG00000013292	0.878893	0.424466	1.55771	0.272493	0.785243	NA	AC117101.1	1.22583	0.869856	0	2.30185	0	0.893424	0.93654	0.803642	0.747278	1.01051	0.827139	NO	POS		NO	NO
ENSRNOG00000052677	0.62707	0.427031	2.14124	0.199432	0.841925	NA	AABR07007088.1	1.22583	0	0	1.15093	1.03252	0	0	1.60728	0.564587	0.689553	1.10008	NO	POS		NO	NO
ENSRNOG00000055005	0.579939	0.433266	2.12645	0.203751	0.838548	NA	SNORD121A	1.22583	0.869856	0	0	0	0	0.93654	1.60728	0.523922	0.635956	1.1343	NO	POS		NO	NO
ENSRNOG00000055929	0.930247	0.435234	2.05409	0.211887	0.832195	NA	SNORD103	1.22583	0	0	0	2.06504	0	0.93654	3.21457	0.822717	1.03778	1.28836	NO	POS		NO	NO
ENSRNOG00000031461	0.932268	0.441472	1.56789	0.281572	0.778272	NA	Prss47	1.22583	0	2.2189	1.15093	1.03252	0.893424	0.93654	0	0.787943	1.07659	0.762721	NO	POS		NO	NO
ENSRNOG00000054168	0.839358	0.452969	1.77151	0.255696	0.798186	NA	U6	0	0.869856	1.10945	0	1.03252	0.893424	2.80962	0	0.698949	0.979768	1.11304	NO	POS		NO	NO
ENSRNOG00000054472	0.535442	0.456474	2.65927	0.171654	0.863709	NA	AABR07032621.1	0	1.73971	0	0	0	0	0.93654	1.60728	0.434928	0.635956	1.44553	NO	POS		NO	NO
ENSRNOG00000046746	0.892377	0.464846	1.73278	0.268267	0.788494	NA	AC130391.1	1.22583	1.73971	2.2189	1.15093	0	0	0	0.803642	0.741386	1.04337	0.952048	NO	POS		NO	NO
ENSRNOG00000049895	0.538388	0.466102	2.14842	0.216951	0.828246	NA	LOC100910143	0	0.869856	0	0	0	0.893424	0.93654	1.60728	0.44082	0.635956	1.15279	NO	POS		NO	NO
ENSRNOG00000007980	0.807598	0.471023	1.71562	0.274551	0.783662	NA	Anxa13	0	1.73971	0	1.15093	0	0.893424	1.87308	0.803642	0.658284	0.956912	0.946029	NO	POS		NO	NO
ENSRNOG00000046924	0.911935	0.480615	1.56509	0.307084	0.758779	NA	9430069I07Rik	1.22583	0.869856	2.2189	1.15093	0	0.893424	0.93654	0	0.747278	1.07659	0.778684	NO	POS		NO	NO
ENSRNOG00000002304	1.34375	0.490997	1.51652	0.323765	0.746116	NA	Tnfrsf13b	0	1.73971	1.10945	0	0	2.68027	2.80962	2.41093	1.105	1.5825	0.920191	NO	POS		NO	NO
ENSRNOG00000057327	0.950936	0.493359	1.79644	0.274632	0.783599	NA	AABR07065118.1	1.22583	0.869856	3.32835	1.15093	1.03252	0	0	0	0.782051	1.11982	1.15838	NO	POS		NO	NO
ENSRNOG00000004582	0.557946	0.493744	2.65413	0.186028	0.852423	NA	AABR07064983.1	0	0	0	0	0	1.78685	1.87308	0.803642	0.446712	0.66918	1.49289	NO	POS		NO	NO
ENSRNOG00000046410	0.643682	0.494976	1.8629	0.265702	0.790469	NA	AC131537.2	1.22583	0	0	1.15093	1.03252	0	0.93654	0.803642	0.564587	0.722777	0.851269	NO	POS		NO	NO
ENSRNOG00000039997	0.824028	0.501356	1.71963	0.291548	0.770632	NA	AABR07055527.1	0	1.73971	2.2189	0	0	0.893424	0.93654	0.803642	0.658284	0.989771	1.009	NO	POS		NO	NO
ENSRNOG00000052593	0.606737	0.501862	2.12889	0.235738	0.813636	NA	AC130391.2	1.22583	0.869856	0	1.15093	0	0	0	1.60728	0.523922	0.689553	1.11823	NO	POS		NO	NO
ENSRNOG00000050173	0.630946	0.502711	2.64392	0.190139	0.849201	NA	AABR07059072.1	0	0	1.10945	0	2.06504	0	1.87308	0	0.516259	0.745633	1.44504	NO	POS		NO	NO
ENSRNOG00000046263	1.4066	0.510479	1.22326	0.41731	0.676452	NA	AC107267.1	0	2.60957	2.2189	1.15093	1.03252	0.893424	0.93654	2.41093	1.13388	1.67932	0.646228	NO	POS		NO	NO
ENSRNOG00000048439	0.824918	0.516455	2.57873	0.200275	0.841266	NA	RGD1561465	0	0	1.10945	0	0	2.68027	2.80962	0	0.670068	0.979768	1.51026	NO	POS		NO	NO
ENSRNOG00000038259	0.873397	0.520051	1.73028	0.300558	0.763751	NA	RGD1564425	0	1.73971	1.10945	2.30185	1.03252	0	0	0.803642	0.693058	1.05374	0.983535	NO	POS		NO	NO
ENSRNOG00000046260	1.30124	0.521435	1.65979	0.314157	0.753402	NA	LOC688320	1.22583	0	3.32835	1.15093	3.09755	0	0	1.60728	1.08085	1.52164	1.02849	NO	POS		NO	NO
ENSRNOG00000058959	1.16809	0.530029	1.63906	0.323373	0.746412	NA	AABR07022072.2	0	0.869856	0	2.30185	2.06504	0.893424	0	3.21457	0.957079	1.37911	1.05028	NO	POS		NO	NO
ENSRNOG00000039439	1.2543	0.540659	1.3145	0.411304	0.68085	NA	AC121204.1	1.22583	0.869856	1.10945	1.15093	2.06504	0	2.80962	0.803642	1.04018	1.46841	0.676024	NO	POS		NO	NO
ENSRNOG00000035515	1.31963	0.543267	1.44227	0.376676	0.706414	NA	Mir153	2.45166	0	2.2189	1.15093	1.03252	0.893424	2.80962	0	1.0944	1.54486	0.814434	NO	POS		NO	NO
ENSRNOG00000022982	1.29345	0.544176	1.95211	0.278763	0.780426	NA	Gal3st2	1.22583	0	0	0	3.09755	0	2.80962	3.21457	1.08085	1.50605	1.1667	NO	POS		NO	NO
ENSRNOG00000060176	0.574558	0.545535	3.48324	0.156617	0.875547	NA	U4	0	0	0	0	0	1.78685	2.80962	0	0.446712	0.702405	1.91178	NO	POS		NO	NO
ENSRNOG00000006759	0.939307	0.545913	2.49551	0.218758	0.826839	NA	Ankrd24	0	0	0	0	3.09755	0	2.80962	1.60728	0.774388	1.10423	1.45159	NO	POS		NO	NO
ENSRNOG00000035566	0.890009	0.554056	1.7357	0.319211	0.749567	NA	Mir298	0	1.73971	1.10945	2.30185	1.03252	0	0.93654	0	0.693058	1.08696	0.964888	NO	POS		NO	NO
ENSRNOG00000007232	1.32687	0.563657	1.29557	0.435065	0.663515	NA	Lao1	2.45166	0.869856	2.2189	2.30185	1.03252	0	0.93654	0.803642	1.08851	1.56523	0.667658	NO	POS		NO	NO
ENSRNOG00000004703	0.676724	0.565209	2.1519	0.262656	0.792816	NA	Muc15	1.22583	0	2.2189	0	1.03252	0	0.93654	0	0.564587	0.788861	1.21158	NO	POS		NO	NO
ENSRNOG00000020110	1.24209	0.569575	1.3125	0.433963	0.664315	NA	B4gat1	1.22583	0.869856	0	2.30185	1.03252	0.893424	2.80962	0.803642	1.00541	1.47878	0.721355	NO	POS		NO	NO
ENSRNOG00000059339	1.24209	0.569575	1.3125	0.433963	0.664315	NA	SNORA8	1.22583	0.869856	0	2.30185	1.03252	0.893424	2.80962	0.803642	1.00541	1.47878	0.721355	NO	POS		NO	NO
ENSRNOG00000031734	0.637723	0.573655	2.13743	0.268385	0.788403	NA	Vom1r50	1.22583	0	1.10945	0	0	0.893424	1.87308	0	0.529814	0.745633	1.15331	NO	POS		NO	NO
ENSRNOG00000052433	1.24415	0.576538	1.27983	0.450479	0.652365	NA	AABR07054341.1	1.22583	1.73971	1.10945	2.30185	1.03252	0	0.93654	1.60728	0.999515	1.48878	0.543611	NO	POS		NO	NO
ENSRNOG00000032924	1.40186	0.583187	2.06069	0.283007	0.777172	NA	Rn50_6_1033.1	2.45166	0	5.54726	1.15093	2.06504	0	0	0	1.12917	1.67455	1.39186	NO	POS		NO	NO
ENSRNOG00000054565	1.10362	0.585282	1.74315	0.335762	0.737051	NA	AABR07028792.1	3.67749	0	1.10945	2.30185	0	0	0.93654	0.803642	0.919374	1.28787	1.17806	NO	POS		NO	NO
ENSRNOG00000054395	1.38769	0.589884	2.05915	0.28647	0.774518	NA	AC114452.1	0	3.47942	1.10945	0	0	0.893424	5.61924	0	1.09321	1.68217	1.49941	NO	POS		NO	NO
ENSRNOG00000056847	1.10705	0.590502	1.95171	0.302556	0.762228	NA	Gsta3	0	2.60957	0	0	0	0.893424	3.74616	1.60728	0.875748	1.33836	1.2965	NO	POS		NO	NO
ENSRNOG00000013573	0.578853	0.592749	2.15524	0.275027	0.783295	NA	Atp6v1b1	0	1.73971	0	1.15093	0	0	0.93654	0.803642	0.434928	0.722777	1.16688	NO	POS		NO	NO
ENSRNOG00000051743	0.615798	0.597278	2.14398	0.278584	0.780564	NA	AABR07043822.1	0	0.869856	0	1.15093	1.03252	0	1.87308	0	0.475594	0.756002	1.16814	NO	POS		NO	NO
ENSRNOG00000053435	0.644963	0.598735	1.85672	0.322469	0.747097	NA	AABR07034328.1	1.22583	0.869856	1.10945	1.15093	0	0	0	0.803642	0.523922	0.766005	0.855846	NO	POS		NO	NO
ENSRNOG00000017867	1.26576	0.601416	1.38511	0.4342	0.664143	NA	RGD1561415	1.22583	1.73971	2.2189	2.30185	1.03252	0	0	1.60728	0.999515	1.53201	0.705591	NO	POS		NO	NO
ENSRNOG00000055737	0.354139	0.601589	3.5292	0.17046	0.864648	NA	SNORA18	1.22583	0	0	0	0	0	0	1.60728	0.306458	0.401821	1.87388	NO	POS		NO	NO
ENSRNOG00000022244	0.309642	0.601589	3.5292	0.17046	0.864648	NA	Olr1462	0	0.869856	0	0	0	0	0	1.60728	0.217464	0.401821	1.95798	NO	POS		NO	NO
ENSRNOG00000049240	0.329975	0.601589	3.5292	0.17046	0.864648	NA	AABR07006090.1	0	0	0	0	1.03252	0	0	1.60728	0.258129	0.401821	1.90926	NO	POS		NO	NO
ENSRNOG00000029082	1.14475	0.605408	1.43974	0.420498	0.674122	NA	RGD1566189	0	0.869856	1.10945	1.15093	0	2.68027	0.93654	2.41093	0.887532	1.40196	0.854768	NO	POS		NO	NO
ENSRNOG00000055316	1.3311	0.612539	1.44453	0.424039	0.671537	NA	Scarna15	2.45166	0.869856	3.32835	2.30185	0	0.893424	0	0.803642	1.05374	1.60846	0.91629	NO	POS		NO	NO
ENSRNOG00000022492	1.24337	0.61809	1.28158	0.482289	0.629601	NA	Ppial4g	1.22583	1.73971	1.10945	2.30185	0	0.893424	1.87308	0.803642	0.964742	1.52201	0.580226	NO	POS		NO	NO
ENSRNOG00000052145	1.33245	0.618932	1.44594	0.428048	0.668616	NA	AABR07049134.3	1.22583	0	2.2189	3.45278	2.06504	0.893424	0	0.803642	1.04607	1.61883	0.890391	NO	POS		NO	NO
ENSRNOG00000022572	1.24319	0.623984	1.42118	0.439061	0.660617	NA	LOC102548286	1.22583	1.73971	3.32835	1.15093	0	0.893424	0	1.60728	0.964742	1.52164	0.857185	NO	POS		NO	NO
ENSRNOG00000060598	1.0209	0.625185	1.66942	0.374494	0.708037	NA	AABR07055864.2	2.45166	0.869856	0	2.30185	0	0	0.93654	1.60728	0.83038	1.21142	0.992623	NO	POS		NO	NO
ENSRNOG00000056324	0.603412	0.627778	1.86987	0.335734	0.737071	NA	LOC102548818	0	0.869856	1.10945	1.15093	0	0.893424	0	0.803642	0.44082	0.766005	0.850436	NO	POS		NO	NO
ENSRNOG00000025645	0.664522	0.630833	1.86129	0.338922	0.734668	NA	Abca13	1.22583	0	1.10945	1.15093	0	0.893424	0.93654	0	0.529814	0.799229	0.843782	NO	POS		NO	NO
ENSRNOG00000049536	0.664522	0.630833	1.86129	0.338922	0.734668	NA	LOC103690996	1.22583	0	1.10945	1.15093	0	0.893424	0.93654	0	0.529814	0.799229	0.843782	NO	POS		NO	NO
ENSRNOG00000033585	0.606358	0.631861	2.15513	0.293189	0.769378	NA	Tex29	0	0	1.10945	1.15093	0	1.78685	0	0.803642	0.446712	0.766005	1.15827	NO	POS		NO	NO
ENSRNOG00000027911	0.598411	0.632001	2.15517	0.293249	0.769332	NA	Stkld1	0	0.869856	0	1.15093	0	0.893424	1.87308	0	0.44082	0.756002	1.18554	NO	POS		NO	NO
ENSRNOG00000054597	0.853922	0.633533	2.55103	0.248344	0.803868	NA	AABR07051511.1	0	0	0	0	0	2.68027	0.93654	3.21457	0.670068	1.03778	1.56871	NO	POS		NO	NO
ENSRNOG00000036796	1.01188	0.63599	1.49999	0.423996	0.671569	NA	RGD1565533	1.22583	0	1.10945	1.15093	2.06504	0	0.93654	1.60728	0.822717	1.20105	0.707903	NO	POS		NO	NO
ENSRNOG00000023089	0.59028	0.636449	2.65742	0.239499	0.810719	NA	LOC102548013	0	1.73971	1.10945	0	0	0	1.87308	0	0.434928	0.745633	1.4287	NO	POS		NO	NO
ENSRNOG00000014327	0.656391	0.640301	2.13927	0.299308	0.764705	NA	Csrp3	1.22583	0.869856	2.2189	0	0	0	0.93654	0	0.523922	0.788861	1.23676	NO	POS		NO	NO
ENSRNOG00000001776	0.632227	0.640523	2.14683	0.298358	0.76543	NA	Muc20	0	0.869856	2.2189	0	1.03252	0	0.93654	0	0.475594	0.788861	1.25768	NO	POS		NO	NO
ENSRNOG00000023493	1.34477	0.644094	1.62409	0.396588	0.691671	NA	Creb3l4	2.45166	1.73971	3.32835	2.30185	0	0	0.93654	0	1.04784	1.64169	0.966453	NO	POS		NO	NO
ENSRNOG00000056854	0.883699	0.654314	2.58406	0.253211	0.800105	NA	Tex33	0	0	0	3.45278	0	2.68027	0.93654	0	0.670068	1.09733	1.58513	NO	POS		NO	NO
ENSRNOG00000046064	0.961922	0.654587	2.59497	0.252252	0.800846	NA	AABR07064711.1	1.22583	0	0	0	0	1.78685	4.6827	0	0.75317	1.17067	1.72265	NO	POS		NO	NO
ENSRNOG00000027370	0.326255	0.664555	2.88041	0.230715	0.817536	NA	LOC690114	0	0.869856	0	0	0	0	0.93654	0.803642	0.217464	0.435045	1.38442	NO	POS		NO	NO
ENSRNOG00000010972	0.329201	0.664593	2.87456	0.231198	0.817161	NA	Neurog2	0	0	0	0	0	0.893424	0.93654	0.803642	0.223356	0.435045	1.38451	NO	POS		NO	NO
ENSRNOG00000059790	0.642596	0.665483	2.14831	0.309771	0.756735	NA	Krt78	0	0.869856	0	2.30185	1.03252	0	0.93654	0	0.475594	0.809598	1.27447	NO	POS		NO	NO
ENSRNOG00000010816	1.24629	0.673851	1.68677	0.399491	0.689531	NA	Kcnk15	1.22583	0	1.10945	0	0	2.68027	0.93654	4.01821	0.976526	1.51605	1.15541	NO	POS		NO	NO
ENSRNOG00000033703	0.61484	0.675515	2.15773	0.313068	0.754229	NA	LOC689713	0	0.869856	2.2189	0	0	0.893424	0.93654	0	0.44082	0.788861	1.27937	NO	POS		NO	NO
ENSRNOG00000011612	0.347869	0.677212	2.83596	0.238795	0.811265	NA	Tdo2	0	0.869856	1.10945	0	0	0	0	0.803642	0.217464	0.478273	1.4021	NO	POS		NO	NO
ENSRNOG00000012674	0.347869	0.677212	2.83596	0.238795	0.811265	NA	Adrb3	0	0.869856	1.10945	0	0	0	0	0.803642	0.217464	0.478273	1.4021	NO	POS		NO	NO
ENSRNOG00000060029	0.347869	0.677212	2.83596	0.238795	0.811265	NA	AABR07072539.2	0	0.869856	1.10945	0	0	0	0	0.803642	0.217464	0.478273	1.4021	NO	POS		NO	NO
ENSRNOG00000002640	0.373386	0.677485	2.79269	0.242593	0.808321	NA	Serpinb5	0	0	0	1.15093	1.03252	0	0	0.803642	0.258129	0.488642	1.40308	NO	POS		NO	NO
ENSRNOG00000028981	0.373386	0.677485	2.79269	0.242593	0.808321	NA	Myl10	0	0	0	1.15093	1.03252	0	0	0.803642	0.258129	0.488642	1.40308	NO	POS		NO	NO
ENSRNOG00000060352	0.617079	0.696939	2.16135	0.322456	0.747107	NA	AABR07036024.2	0	1.73971	1.10945	1.15093	0	0	0.93654	0	0.434928	0.799229	1.13155	NO	POS		NO	NO
ENSRNOG00000045963	1.0735	0.699222	1.68695	0.414489	0.678516	NA	LOC100360654	2.45166	0	2.2189	1.15093	0	0.893424	1.87308	0	0.836272	1.31073	0.954293	NO	POS		NO	NO
ENSRNOG00000042752	0.97711	0.700361	1.49448	0.46863	0.639334	NA	AABR07065010.1	1.22583	0	1.10945	1.15093	0	1.78685	0.93654	1.60728	0.75317	1.20105	0.678149	NO	POS		NO	NO
ENSRNOG00000059724	0.962202	0.702535	1.65524	0.42443	0.671252	NA	AABR07043028.1	0	0.869856	2.2189	0	2.06504	0	0.93654	1.60728	0.733723	1.19068	0.962057	NO	POS		NO	NO
ENSRNOG00000053802	0.667156	0.709662	2.15367	0.329514	0.741767	NA	AABR07058899.1	0	0	1.10945	2.30185	1.03252	0.893424	0	0	0.481485	0.852826	1.24546	NO	POS		NO	NO
ENSRNOG00000028533	0.967387	0.711202	1.49412	0.476001	0.634073	NA	LOC689618	0	0.869856	1.10945	1.15093	2.06504	0	0.93654	1.60728	0.733723	1.20105	0.73618	NO	POS		NO	NO
ENSRNOG00000038867	1.01959	0.711828	1.72072	0.41368	0.679109	NA	LOC500990	1.22583	0.869856	2.2189	0	1.03252	0	2.80962	0	0.782051	1.25713	1.03706	NO	POS		NO	NO
ENSRNOG00000057485	1.4017	0.711927	1.63313	0.435928	0.662889	NA	snoZ6	1.22583	0	3.32835	1.15093	3.09755	0	0	2.41093	1.08085	1.72255	0.994211	NO	POS		NO	NO
ENSRNOG00000004994	0.100455	0.712945	3.53381	0.20175	0.840113	NA	Agr3	0	0	0	0	0	0	0	0.803642	0	0.20091	2.82843	NO	POS		NO	NO
ENSRNOG00000005268	0.143866	0.712945	3.53381	0.20175	0.840113	NA	Gnat3	0	0	0	1.15093	0	0	0	0	0	0.287732	2.82843	NO	POS		NO	NO
ENSRNOG00000016301	0.143866	0.712945	3.53381	0.20175	0.840113	NA	Dmrt2	0	0	0	1.15093	0	0	0	0	0	0.287732	2.82843	NO	POS		NO	NO
ENSRNOG00000032629	0.100455	0.712945	3.53381	0.20175	0.840113	NA	MGC114492	0	0	0	0	0	0	0	0.803642	0	0.20091	2.82843	NO	POS		NO	NO
ENSRNOG00000035569	0.100455	0.712945	3.53381	0.20175	0.840113	NA	Mir181c	0	0	0	0	0	0	0	0.803642	0	0.20091	2.82843	NO	POS		NO	NO
ENSRNOG00000052255	0.143866	0.712945	3.53381	0.20175	0.840113	NA	AABR07034098.1	0	0	0	1.15093	0	0	0	0	0	0.287732	2.82843	NO	POS		NO	NO
ENSRNOG00000055025	0.143866	0.712945	3.53381	0.20175	0.840113	NA	Fam25a	0	0	0	1.15093	0	0	0	0	0	0.287732	2.82843	NO	POS		NO	NO
ENSRNOG00000015336	0.117067	0.712945	3.53381	0.20175	0.840113	NA	Isl2	0	0	0	0	0	0	0.93654	0	0	0.234135	2.82843	NO	POS		NO	NO
ENSRNOG00000017806	0.117067	0.712945	3.53381	0.20175	0.840113	NA	RGD1564827	0	0	0	0	0	0	0.93654	0	0	0.234135	2.82843	NO	POS		NO	NO
ENSRNOG00000023256	0.117067	0.712945	3.53381	0.20175	0.840113	NA	Nxf7	0	0	0	0	0	0	0.93654	0	0	0.234135	2.82843	NO	POS		NO	NO
ENSRNOG00000028632	0.117067	0.712945	3.53381	0.20175	0.840113	NA	Bcl2l14	0	0	0	0	0	0	0.93654	0	0	0.234135	2.82843	NO	POS		NO	NO
ENSRNOG00000036653	0.117067	0.712945	3.53381	0.20175	0.840113	NA	Nps	0	0	0	0	0	0	0.93654	0	0	0.234135	2.82843	NO	POS		NO	NO
ENSRNOG00000049583	0.138681	0.712945	3.53381	0.20175	0.840113	NA	AABR07017733.1	0	0	1.10945	0	0	0	0	0	0	0.277363	2.82843	NO	POS		NO	NO
ENSRNOG00000050165	0.138681	0.712945	3.53381	0.20175	0.840113	NA	AABR07069587.1	0	0	1.10945	0	0	0	0	0	0	0.277363	2.82843	NO	POS		NO	NO
ENSRNOG00000052003	0.117067	0.712945	3.53381	0.20175	0.840113	NA	Mkrn2os	0	0	0	0	0	0	0.93654	0	0	0.234135	2.82843	NO	POS		NO	NO
ENSRNOG00000022848	0.342867	0.723635	3.52424	0.205331	0.837314	NA	MGC114483	0	0.869856	0	0	0	0	1.87308	0	0.217464	0.46827	2.01	NO	POS		NO	NO
ENSRNOG00000060270	0.345813	0.723635	3.52424	0.205331	0.837314	NA	Mir224	0	0	0	0	0	0.893424	1.87308	0	0.223356	0.46827	2.00045	NO	POS		NO	NO
ENSRNOG00000021002	0.993722	0.725155	1.49885	0.483806	0.628523	NA	AABR07067812.1	1.22583	0	1.10945	1.15093	0	1.78685	1.87308	0.803642	0.75317	1.23427	0.712122	NO	POS		NO	NO
ENSRNOG00000010490	0.751689	0.739534	2.61173	0.283158	0.777056	NA	Hes2	2.45166	0	0	1.15093	0	0	0	2.41093	0.612916	0.890463	1.47692	NO	POS		NO	NO
ENSRNOG00000026883	0.696504	0.744517	2.68345	0.277448	0.781436	NA	Smco2	1.22583	0	0	3.45278	0	0.893424	0	0	0.529814	0.863195	1.7451	NO	POS		NO	NO
ENSRNOG00000030524	1.41849	0.74662	1.4178	0.526606	0.598467	NA	Defa24	1.22583	0	1.10945	2.30185	3.09755	0	2.80962	0.803642	1.08085	1.75614	0.845536	NO	POS		NO	NO
ENSRNOG00000047566	0.774728	0.746903	3.44447	0.216841	0.828332	NA	AABR07059807.1	2.45166	0	0	0	0	0	3.74616	0	0.612916	0.93654	1.90473	NO	POS		NO	NO
ENSRNOG00000058956	1.24005	0.750726	1.54122	0.4871	0.626188	NA	Pgpep1l	0	1.73971	2.2189	2.30185	0	1.78685	1.87308	0	0.88164	1.59846	0.842926	NO	POS		NO	NO
ENSRNOG00000023965	0.414162	0.755493	2.75289	0.274437	0.783749	NA	Arhgef38	1.22583	0	0	1.15093	0	0	0.93654	0	0.306458	0.521867	1.39367	NO	POS		NO	NO
ENSRNOG00000010349	0.408978	0.75557	2.75924	0.273833	0.784213	NA	Ghrl	1.22583	0	1.10945	0	0	0	0.93654	0	0.306458	0.511498	1.39318	NO	POS		NO	NO
ENSRNOG00000026501	0.646823	0.75626	2.16282	0.349664	0.726591	NA	Slc6a19	0	0.869856	1.10945	2.30185	0	0.893424	0	0	0.44082	0.852826	1.27183	NO	POS		NO	NO
ENSRNOG00000009073	0.369665	0.756305	2.8228	0.267927	0.788755	NA	Tnni1	0	0.869856	0	1.15093	0	0	0.93654	0	0.217464	0.521867	1.39637	NO	POS		NO	NO
ENSRNOG00000055064	0.364481	0.75639	2.83041	0.267237	0.789287	NA	LOC102551636	0	0.869856	1.10945	0	0	0	0.93654	0	0.217464	0.511498	1.392	NO	POS		NO	NO
ENSRNOG00000014899	1.00337	0.757841	1.71706	0.441359	0.658953	NA	AC110824.1	0	0	3.32835	0	2.06504	0.893424	0.93654	0.803642	0.739615	1.26713	1.16771	NO	POS		NO	NO
ENSRNOG00000059212	1.34237	0.771576	1.19067	0.648019	0.516972	NA	AABR07025303.1	1.22583	0.869856	2.2189	1.15093	1.03252	0.893424	0.93654	2.41093	1.00541	1.67932	0.458	NO	POS		NO	NO
ENSRNOG00000035632	1.01463	0.771781	1.50395	0.513169	0.607833	NA	Mirlet7a1	1.22583	1.73971	1.10945	2.30185	0	0	0.93654	0.803642	0.741386	1.28787	0.776571	NO	POS		NO	NO
ENSRNOG00000055508	1.34077	0.77325	1.39575	0.554005	0.579576	NA	AABR07000159.3	0	0.869856	1.10945	2.30185	3.09755	0	0.93654	2.41093	0.991852	1.68969	0.854545	NO	POS		NO	NO
ENSRNOG00000048410	1.21046	0.78458	1.86581	0.420504	0.674117	NA	AABR07063672.1	0	1.73971	0	0	0	1.78685	3.74616	2.41093	0.88164	1.53927	1.1826	NO	POS		NO	NO
ENSRNOG00000051254	1.03419	0.791304	1.50915	0.524339	0.600043	NA	Rn50_13_0849.2	1.22583	0.869856	1.10945	2.30185	0	0.893424	1.87308	0	0.747278	1.3211	0.778633	NO	POS		NO	NO
ENSRNOG00000019267	1.27505	0.792662	2.07052	0.382831	0.701845	NA	Dkk4	0	2.60957	0	5.75463	1.03252	0	0	0.803642	0.910522	1.63957	1.58617	NO	POS		NO	NO
ENSRNOG00000048574	1.27402	0.792723	1.33759	0.59265	0.553416	NA	RGD1563378	0	0.869856	2.2189	0	1.03252	1.78685	1.87308	2.41093	0.922305	1.62573	0.74317	NO	POS		NO	NO
ENSRNOG00000030299	1.41459	0.800289	1.2714	0.629455	0.529051	NA	AABR07024742.1	1.22583	0.869856	3.32835	1.15093	2.06504	0	1.87308	0.803642	1.04018	1.789	0.710544	NO	POS		NO	NO
ENSRNOG00000058989	1.33535	0.800417	1.3932	0.574519	0.565617	NA	AABR07001764.1	1.22583	0.869856	0	3.45278	0	1.78685	0.93654	2.41093	0.970634	1.70006	0.885995	NO	POS		NO	NO
ENSRNOG00000020945	0.98528	0.801503	1.50132	0.533867	0.593434	NA	Ms4a1	0	1.73971	2.2189	1.15093	1.03252	0	0.93654	0.803642	0.693058	1.2775	0.776525	NO	POS		NO	NO
ENSRNOG00000061720	1.38578	0.808396	1.17394	0.68862	0.491063	NA	U6	1.22583	0.869856	2.2189	2.30185	1.03252	0.893424	0.93654	1.60728	1.00541	1.76614	0.426316	NO	POS		NO	NO
ENSRNOG00000054667	1.03937	0.808568	1.72599	0.468467	0.639451	NA	AABR07049288.1	1.22583	0.869856	0	3.45278	0	0.893424	1.87308	0	0.747278	1.33146	1.14102	NO	POS		NO	NO
ENSRNOG00000032765	1.35196	0.81936	1.35688	0.603858	0.545938	NA	RGD1559955	1.22583	0.869856	0	3.45278	0	1.78685	1.87308	1.60728	0.970634	1.73329	0.831368	NO	POS		NO	NO
ENSRNOG00000044610	0.411612	0.827531	2.78716	0.296908	0.766537	NA	5S_rRNA	0	0	1.10945	1.15093	1.03252	0	0	0	0.258129	0.565095	1.38233	NO	POS		NO	NO
ENSRNOG00000058055	0.394225	0.828733	2.81347	0.294559	0.768331	NA	LOC102550081	0	0	1.10945	1.15093	0	0.893424	0	0	0.223356	0.565095	1.3928	NO	POS		NO	NO
ENSRNOG00000060088	1.00665	0.829915	1.9619	0.423016	0.672284	NA	SNORD113	1.22583	1.73971	0	0	0	0	1.87308	3.21457	0.741386	1.27191	1.20293	NO	POS		NO	NO
ENSRNOG00000018185	1.40444	0.838505	1.37162	0.611323	0.540986	NA	Sag	1.22583	1.73971	3.32835	2.30185	1.03252	0	0	1.60728	0.999515	1.80937	0.797227	NO	POS		NO	NO
ENSRNOG00000060382	1.33829	0.843369	1.93786	0.435205	0.663413	NA	AC098763.1	0	1.73971	2.2189	0	2.06504	0	4.6827	0	0.951187	1.7254	1.25714	NO	POS		NO	NO
ENSRNOG00000054829	0.965838	0.845226	1.70977	0.494349	0.62106	NA	AABR07036640.1	0	0.869856	1.10945	1.15093	0	1.78685	2.80962	0	0.664176	1.2675	1.03064	NO	POS		NO	NO
ENSRNOG00000029386	53.5184	0.845882	2.61503	0.32347	NA	NA	RT1-N2	0	0	1.10945	1.15093	2.06504	150.989	2.80962	270.024	38.2634	68.7734	1.90567	NO	POS		NO	NO
ENSRNOG00000040122	0.635897	0.846763	2.60885	0.324573	0.745504	NA	Myoz1	0	1.73971	0	0	0	0	0.93654	2.41093	0.434928	0.836866	1.5132	NO	POS		NO	NO
ENSRNOG00000004774	0.699952	0.852916	2.04764	0.416537	0.677017	NA	Ccdc175	1.22583	0	0	0	0	0.893424	1.87308	1.60728	0.529814	0.870091	1.14207	NO	POS		NO	NO
ENSRNOG00000010605	0.386095	0.853028	3.51856	0.242436	0.808442	NA	Gsc	0	0.869856	2.2189	0	0	0	0	0	0.217464	0.554726	2.07379	NO	POS		NO	NO
ENSRNOG00000031703	0.416796	0.853028	3.51856	0.242436	0.808442	NA	LOC100912210	0	0	0	2.30185	1.03252	0	0	0	0.258129	0.575463	2.02264	NO	POS		NO	NO
ENSRNOG00000038422	0.440961	0.853028	3.51856	0.242436	0.808442	NA	LOC691352	1.22583	0	0	2.30185	0	0	0	0	0.306458	0.575463	1.96313	NO	POS		NO	NO
ENSRNOG00000029418	0.638843	0.854449	2.11637	0.403733	0.686409	NA	LOC498231	0	0.869856	0	0	0	0.893424	0.93654	2.41093	0.44082	0.836866	1.32024	NO	POS		NO	NO
ENSRNOG00000052694	0.638843	0.854449	2.11637	0.403733	0.686409	NA	AABR07037878.2	0	0.869856	0	0	0	0.893424	0.93654	2.41093	0.44082	0.836866	1.32024	NO	POS		NO	NO
ENSRNOG00000059505	0.658401	0.873709	2.54682	0.343059	0.731554	NA	AABR07005949.1	0	0	0	0	0	1.78685	1.87308	1.60728	0.446712	0.870091	1.38451	NO	POS		NO	NO
ENSRNOG00000021018	1.02869	0.884682	1.67749	0.527384	0.597927	NA	Batf2	0	1.73971	2.2189	2.30185	1.03252	0	0.93654	0	0.693058	1.36432	0.95291	NO	POS		NO	NO
ENSRNOG00000057694	0.997638	0.886457	1.66898	0.531138	0.595323	NA	U6	0	0.869856	2.2189	2.30185	0	1.78685	0	0.803642	0.664176	1.3311	0.991941	NO	POS		NO	NO
ENSRNOG00000052838	1.14716	0.887017	1.65521	0.535893	0.592032	NA	AABR07063274.1	2.45166	0	2.2189	0	0	0.893424	2.80962	0.803642	0.836272	1.45804	1.02851	NO	POS		NO	NO
ENSRNOG00000033136	1.27535	0.887831	2.08406	0.426011	0.6701	NA	RT1-M5	3.67749	0	4.43781	1.15093	0	0	0.93654	0	0.919374	1.63132	1.40289	NO	POS		NO	NO
ENSRNOG00000007803	0.98543	0.88843	1.68259	0.528014	0.59749	NA	RGD1565653	0	0.869856	0	0	1.03252	0.893424	1.87308	3.21457	0.698949	1.27191	1.13094	NO	POS		NO	NO
ENSRNOG00000056083	0.6924	0.888562	2.11356	0.420409	0.674187	NA	AABR07018119.2	0	0	0	0	1.03252	0.893424	2.80962	0.803642	0.481485	0.903315	1.39906	NO	POS		NO	NO
ENSRNOG00000058795	0.716564	0.888793	2.1081	0.421609	0.67331	NA	AABR07054855.1	1.22583	0	0	0	0	0.893424	2.80962	0.803642	0.529814	0.903315	1.36867	NO	POS		NO	NO
ENSRNOG00000061785	0.989507	0.891821	1.71576	0.519782	0.603215	NA	AABR07065124.2	0	1.73971	3.32835	1.15093	0	0.893424	0	0.803642	0.658284	1.32073	1.14847	NO	POS		NO	NO
ENSRNOG00000061462	1.38948	0.892288	1.64693	0.541787	0.587965	NA	U6	1.22583	2.60957	0	4.60371	0	0	1.87308	0.803642	0.95885	1.82011	1.16097	NO	POS		NO	NO
ENSRNOG00000003476	1.37546	0.892522	1.91469	0.466144	0.641113	NA	Slc6a4	0	1.73971	0	3.45278	2.06504	0	3.74616	0	0.951187	1.79973	1.16944	NO	POS		NO	NO
ENSRNOG00000046776	0.982267	0.895125	1.98944	0.449937	0.652756	NA	Msx3	0	0.869856	3.32835	0	0	1.78685	1.87308	0	0.664176	1.30036	1.26554	NO	POS		NO	NO
ENSRNOG00000057245	0.741587	0.896047	2.06973	0.43293	0.665066	NA	Rbbp8nl	0	0	1.10945	1.15093	2.06504	0	0	1.60728	0.516259	0.966915	1.14007	NO	POS		NO	NO
ENSRNOG00000059698	1.30558	0.912556	1.60256	0.569437	0.56906	NA	Gpr141	0	2.60957	3.32835	0	0	0.893424	2.80962	0.803642	0.875748	1.7354	1.06721	NO	POS		NO	NO
ENSRNOG00000019616	1.05325	0.916832	1.73237	0.529236	0.596642	NA	Prss8	0	0.869856	3.32835	2.30185	1.03252	0.893424	0	0	0.698949	1.40755	1.14174	NO	POS		NO	NO
ENSRNOG00000030224	1.09495	0.917204	1.37079	0.669106	0.503428	NA	AABR07030729.1	1.22583	0	1.10945	1.15093	1.03252	0.893424	0.93654	2.41093	0.787943	1.40196	0.599951	NO	POS		NO	NO
ENSRNOG00000058979	0.822957	0.918722	2.61818	0.350901	0.725663	NA	5_8S_rRNA	2.45166	0	3.32835	0	0	0	0	0.803642	0.612916	1.033	1.61181	NO	POS		NO	NO
ENSRNOG00000028043	1.09201	0.922329	1.37057	0.672952	0.500978	NA	Cxcl3	1.22583	0.869856	1.10945	1.15093	1.03252	0	0.93654	2.41093	0.782051	1.40196	0.602563	NO	POS		NO	NO
ENSRNOG00000024139	0.69964	0.92862	1.78524	0.520165	0.602949	NA	LOC100911456	0	0.869856	0	1.15093	1.03252	0	0.93654	1.60728	0.475594	0.923687	0.886345	NO	POS		NO	NO
ENSRNOG00000052265	0.680015	0.934102	2.06639	0.452045	0.651236	NA	AABR07063852.1	0	0	1.10945	0	0	1.78685	0.93654	1.60728	0.446712	0.913319	1.13703	NO	POS		NO	NO
ENSRNOG00000059190	0.672068	0.934128	2.12227	0.440155	0.659825	NA	AC127784.1	0	0.869856	0	0	0	0.893424	2.80962	0.803642	0.44082	0.903315	1.43175	NO	POS		NO	NO
ENSRNOG00000055810	1.19355	0.935479	1.71424	0.545712	0.585264	NA	AABR07004495.1	2.45166	0	1.10945	0	1.03252	0	0.93654	4.01821	0.871045	1.51605	1.1821	NO	POS		NO	NO
ENSRNOG00000058154	1.0798	0.949054	1.4714	0.645002	0.518926	NA	AC118094.1	1.22583	0.869856	0	2.30185	0	0.893424	0.93654	2.41093	0.747278	1.41233	0.836999	NO	POS		NO	NO
ENSRNOG00000053481	1.12818	0.956329	1.37786	0.694071	0.487638	NA	LOC102553338	1.22583	0	1.10945	1.15093	1.03252	0.893424	2.80962	0.803642	0.787943	1.46841	0.693101	NO	POS		NO	NO
ENSRNOG00000055485	1.41149	0.95713	1.43783	0.665675	0.505619	NA	LOC100363531	0	1.73971	2.2189	4.60371	1.03252	0.893424	0	0.803642	0.916413	1.90656	1.06156	NO	POS		NO	NO
ENSRNOG00000052877	0.679308	0.961421	2.06951	0.464565	0.642243	NA	RGD1562415	0	1.73971	0	1.15093	0	0	0.93654	1.60728	0.434928	0.923687	1.12937	NO	POS		NO	NO
ENSRNOG00000057180	0.798976	0.97671	1.80381	0.541471	0.588183	NA	Gpx5	1.22583	0	1.10945	1.15093	1.03252	0	1.87308	0	0.564587	1.03336	0.888272	NO	POS		NO	NO
ENSRNOG00000009530	1.36301	0.977424	1.90824	0.512213	0.608502	NA	Uchl3	0	0	2.2189	2.30185	0	3.57369	2.80962	0	0.893424	1.83259	1.11007	NO	POS		NO	NO
ENSRNOG00000051654	0.693682	0.981014	1.79552	0.546368	0.584813	NA	AABR07029217.2	0	0.869856	1.10945	0	0	0.893424	1.87308	0.803642	0.44082	0.946543	0.95786	NO	POS		NO	NO
ENSRNOG00000053274	1.00627	0.981943	1.61679	0.60734	0.543625	NA	AABR07016633.1	0	0.869856	1.10945	0	0	1.78685	1.87308	2.41093	0.664176	1.34836	0.950278	NO	POS		NO	NO
ENSRNOG00000055138	0.727681	0.985191	2.11952	0.464818	0.642062	NA	Cldn16	0	0.869856	1.10945	0	1.03252	0	2.80962	0	0.475594	0.979768	1.34561	NO	POS		NO	NO
ENSRNOG00000034236	1.10784	0.988581	1.37671	0.718074	0.472711	NA	C2cd4a	1.22583	0.869856	1.10945	1.15093	0	0.893424	2.80962	0.803642	0.747278	1.46841	0.710283	NO	POS		NO	NO
ENSRNOG00000054542	1.16516	0.990056	1.49122	0.663923	0.506739	NA	AABR07064897.1	1.22583	0	1.10945	3.45278	1.03252	0.893424	0	1.60728	0.787943	1.54238	0.931288	NO	POS		NO	NO
ENSRNOG00000001333	1.3706	0.996978	1.64268	0.606922	0.543903	NA	Azgp1	0	2.60957	4.43781	1.15093	0	0.893424	1.87308	0	0.875748	1.86545	1.14058	NO	POS		NO	NO
ENSRNOG00000061467	0.770161	0.9999	1.79188	0.558015	0.576834	NA	AABR07043772.1	1.22583	0	0	2.30185	0	0.893424	0.93654	0.803642	0.529814	1.01051	1.02675	NO	POS		NO	NO
ENSRNOG00000051984	0.695737	1.00113	2.55148	0.392373	0.694783	NA	U6atac	0	1.73971	2.2189	0	0	0	0	1.60728	0.434928	0.956547	1.4021	NO	POS		NO	NO
ENSRNOG00000051469	1.39769	1.00809	2.10178	0.479636	0.631487	NA	AABR07028874.1	0	0.869856	0	0	1.03252	1.78685	7.49232	0	0.922305	1.87308	1.82453	NO	POS		NO	NO
ENSRNOG00000009436	0.709052	1.00913	2.0717	0.487103	0.626185	NA	Hemgn	0	0.869856	0	2.30185	0	0.893424	0	1.60728	0.44082	0.977284	1.2404	NO	POS		NO	NO
ENSRNOG00000056484	0.71324	1.01418	2.6073	0.388978	0.697292	NA	AABR07000978.1	0	0	1.10945	0	0	1.78685	2.80962	0	0.446712	0.979768	1.52191	NO	POS		NO	NO
ENSRNOG00000028231	0.706106	1.02538	2.55166	0.40185	0.687795	NA	AABR07029202.1	0	1.73971	0	2.30185	0	0	0	1.60728	0.434928	0.977284	1.40808	NO	POS		NO	NO
ENSRNOG00000047135	0.754479	1.03349	1.79736	0.575003	0.565289	NA	AABR07014756.2	0	0.869856	1.10945	1.15093	1.03252	0	1.87308	0	0.475594	1.03336	0.914549	NO	POS		NO	NO
ENSRNOG00000047395	0.43043	1.03628	3.505	0.295658	0.767492	NA	AABR07069433.1	0	0	0	0	1.03252	0	0	2.41093	0.258129	0.602731	2.03988	NO	POS		NO	NO
ENSRNOG00000031065	16.8947	1.03947	1.37305	0.757053	NA	NA	Rn50_20_0045.3	1.22583	1.73971	4.43781	5.75463	1.03252	40.2041	2.80962	77.9532	11.0505	22.7388	1.6555	NO	POS		NO	NO
ENSRNOG00000016442	1.15242	1.04228	1.45221	0.717717	0.472932	NA	Hoxc6	0	0	2.2189	2.30185	2.06504	0.893424	0.93654	0.803642	0.739615	1.56523	0.815521	NO	POS		NO	NO
ENSRNOG00000010741	1.13794	1.04432	1.97493	0.52879	0.596951	NA	Tigd4	1.22583	1.73971	3.32835	0	0	0	2.80962	0	0.741386	1.53449	1.2041	NO	POS		NO	NO
ENSRNOG00000029979	0.743019	1.04672	2.64826	0.395247	0.692661	NA	RGD1563815	0	0	0	0	1.03252	0.893424	0	4.01821	0.481485	1.00455	1.87551	NO	POS		NO	NO
ENSRNOG00000053322	0.788829	1.04725	1.79528	0.583339	0.559665	NA	U1	1.22583	0.869856	1.10945	2.30185	0	0	0	0.803642	0.523922	1.05374	1.0115	NO	POS		NO	NO
ENSRNOG00000040427	0.764665	1.04742	1.79858	0.582359	0.560325	NA	Mir764	0	0.869856	1.10945	2.30185	1.03252	0	0	0.803642	0.475594	1.05374	1.02739	NO	POS		NO	NO
ENSRNOG00000053319	1.10029	1.04992	1.54092	0.681363	0.495642	NA	AC095852.3	0	0.869856	1.10945	1.15093	1.03252	0.893424	3.74616	0	0.698949	1.50163	1.06017	NO	POS		NO	NO
ENSRNOG00000025088	0.783828	1.05055	2.06617	0.508451	0.611137	NA	Tmc3	1.22583	0.869856	0	2.30185	0	0	1.87308	0	0.523922	1.04373	1.19594	NO	POS		NO	NO
ENSRNOG00000010665	1.41295	1.0568	1.72769	0.611684	0.540747	NA	Ccr7	0	2.60957	1.10945	5.75463	0	0.893424	0.93654	0	0.875748	1.95016	1.38637	NO	POS		NO	NO
ENSRNOG00000015279	1.06835	1.05885	1.43719	0.736749	0.461275	NA	Vtcn1	0	1.73971	2.2189	1.15093	0	0.893424	0.93654	1.60728	0.658284	1.47841	0.742313	NO	POS		NO	NO
ENSRNOG00000049984	0.803203	1.06333	1.80044	0.590593	0.554793	NA	AABR07014547.1	1.22583	0	2.2189	1.15093	0	0.893424	0.93654	0	0.529814	1.07659	0.971825	NO	POS		NO	NO
ENSRNOG00000053017	1.07353	1.06434	1.43827	0.740014	0.459292	NA	AC131411.2	0	1.73971	1.10945	2.30185	0	0.893424	0.93654	1.60728	0.658284	1.48878	0.754699	NO	POS		NO	NO
ENSRNOG00000042782	0.74504	1.07367	2.08027	0.516122	0.605769	NA	RGD1561870	0	0	2.2189	1.15093	0	1.78685	0	0.803642	0.446712	1.04337	1.20545	NO	POS		NO	NO
ENSRNOG00000052156	1.08496	1.08085	1.44199	0.749554	0.453523	NA	SNORD51	0	1.73971	2.2189	1.15093	0	0.893424	1.87308	0.803642	0.658284	1.51164	0.764037	NO	POS		NO	NO
ENSRNOG00000051027	1.15572	1.08085	2.00092	0.540175	0.589076	NA	Rn50_X_0641.4	0	0.869856	4.43781	0	2.06504	0	1.87308	0	0.733723	1.57772	1.36958	NO	POS		NO	NO
ENSRNOG00000037466	1.42283	1.10757	1.71248	0.646763	0.517786	NA	Lrcol1	0	2.60957	1.10945	1.15093	0	0.893424	5.61924	0	0.875748	1.9699	1.34259	NO	POS		NO	NO
ENSRNOG00000008235	0.755409	1.11113	2.60751	0.426127	0.670015	NA	Mylk2	0	0	0	3.45278	0	1.78685	0	0.803642	0.446712	1.06411	1.67412	NO	POS		NO	NO
ENSRNOG00000031779	0.753522	1.11189	2.13676	0.520361	0.602812	NA	Ltf	0	0.869856	3.32835	0	0	0.893424	0.93654	0	0.44082	1.06622	1.50208	NO	POS		NO	NO
ENSRNOG00000037167	0.75576	1.12828	2.08678	0.54068	0.588728	NA	Rtp3	0	1.73971	2.2189	1.15093	0	0	0.93654	0	0.434928	1.07659	1.18163	NO	POS		NO	NO
ENSRNOG00000005798	0.805837	1.12838	2.08289	0.541739	0.587999	NA	Cav3	0	0	2.2189	2.30185	1.03252	0.893424	0	0	0.481485	1.13019	1.23128	NO	POS		NO	NO
ENSRNOG00000059037	0.750576	1.13682	2.61117	0.435368	0.663295	NA	AABR07056422.1	0	1.73971	3.32835	0	0	0	0.93654	0	0.434928	1.06622	1.62978	NO	POS		NO	NO
ENSRNOG00000056082	0.760945	1.13842	2.08778	0.545281	0.58556	NA	AC133739.1	0	1.73971	1.10945	2.30185	0	0	0.93654	0	0.434928	1.08696	1.19631	NO	POS		NO	NO
ENSRNOG00000035103	0.827056	1.13908	2.0769	0.548453	0.583381	NA	5S_rRNA	1.22583	0.869856	2.2189	2.30185	0	0	0	0	0.523922	1.13019	1.2099	NO	POS		NO	NO
ENSRNOG00000016597	0.776243	1.15046	2.02343	0.568569	0.569649	NA	AABR07006081.1	0	0	0	0	1.03252	0.893424	1.87308	2.41093	0.481485	1.071	1.22842	NO	POS		NO	NO
ENSRNOG00000053523	0.83224	1.15194	2.13039	0.540718	0.588702	NA	AABR07071567.1	1.22583	0.869856	1.10945	3.45278	0	0	0	0	0.523922	1.14056	1.42686	NO	POS		NO	NO
ENSRNOG00000017775	1.28808	1.16093	1.43111	0.811207	0.417247	NA	Slc5a1	2.45166	0.869856	2.2189	1.15093	0	0	2.80962	0.803642	0.83038	1.74577	0.844463	NO	POS		NO	NO
ENSRNOG00000057129	0.766129	1.17145	2.6113	0.44861	0.653713	NA	AABR07049033.2	0	1.73971	0	3.45278	0	0	0.93654	0	0.434928	1.09733	1.64586	NO	POS		NO	NO
ENSRNOG00000019467	0.785505	1.17404	2.09002	0.561733	0.574298	NA	Fer1l4	0	0.869856	2.2189	2.30185	0	0.893424	0	0	0.44082	1.13019	1.25851	NO	POS		NO	NO
ENSRNOG00000057440	1.09235	1.17657	1.68926	0.6965	0.486116	NA	LOC102551339	0	1.73971	0	1.15093	0	0.893424	0.93654	4.01821	0.658284	1.52642	1.22951	NO	POS		NO	NO
ENSRNOG00000026430	0.443322	1.17949	2.69851	0.437089	0.662046	NA	Trim58	0	0.869856	0	0	0	0	1.87308	0.803642	0.217464	0.66918	1.55782	NO	POS		NO	NO
ENSRNOG00000060390	0.443322	1.17949	2.69851	0.437089	0.662046	NA	AABR07072184.1	0	0.869856	0	0	0	0	1.87308	0.803642	0.217464	0.66918	1.55782	NO	POS		NO	NO
ENSRNOG00000051923	1.26061	1.18221	1.42516	0.829529	0.406805	NA	SNORD113	1.22583	0	0	3.45278	1.03252	0.893424	1.87308	1.60728	0.787943	1.73329	0.882692	NO	POS		NO	NO
ENSRNOG00000027445	0.792855	1.18318	2.02758	0.583541	0.559529	NA	AABR07060293.1	0	0	0	0	1.03252	0.893424	2.80962	1.60728	0.481485	1.10423	1.28912	NO	POS		NO	NO
ENSRNOG00000017524	0.453508	1.20771	2.69396	0.448304	0.653934	NA	Fgf8	0	0.869856	0	1.15093	0	0	0	1.60728	0.217464	0.689553	1.44816	NO	POS		NO	NO
ENSRNOG00000002459	0.865081	1.21155	2.57789	0.469976	0.638372	NA	Fbxo40	0	0	1.10945	0	2.06504	0	3.74616	0	0.516259	1.2139	1.60782	NO	POS		NO	NO
ENSRNOG00000055489	0.787743	1.22026	2.61197	0.46718	0.640371	NA	AABR07036391.1	0	1.73971	1.10945	3.45278	0	0	0	0	0.434928	1.14056	1.60681	NO	POS		NO	NO
ENSRNOG00000059377	1.19432	1.22361	1.32283	0.924992	0.35497	NA	AABR07009536.1	0	0.869856	1.10945	2.30185	1.03252	0.893424	0.93654	2.41093	0.698949	1.68969	0.665999	NO	POS		NO	NO
ENSRNOG00000012877	1.21051	1.22683	1.70006	0.721643	0.470514	NA	Rgs9bp	1.22583	0.869856	0	0	0	0.893424	1.87308	4.82185	0.747278	1.67373	1.32815	NO	POS		NO	NO
ENSRNOG00000006850	0.459934	1.22862	3.49008	0.352032	0.724814	NA	Ovol2	0	0.869856	0	0	0	0	2.80962	0	0.217464	0.702405	2.16774	NO	POS		NO	NO
ENSRNOG00000046685	1.18637	1.23555	1.5599	0.792071	0.428319	NA	Mir344a-2	0	1.73971	0	2.30185	1.03252	0	2.80962	1.60728	0.693058	1.67969	0.934756	NO	POS		NO	NO
ENSRNOG00000037100	0.464936	1.25373	2.16296	0.579634	0.562161	NA	Heatr9	0	0.869856	1.10945	0	0	0	0.93654	0.803642	0.217464	0.712408	1.08495	NO	POS		NO	NO
ENSRNOG00000039326	0.464936	1.25373	2.16296	0.579634	0.562161	NA	Csn2	0	0.869856	1.10945	0	0	0	0.93654	0.803642	0.217464	0.712408	1.08495	NO	POS		NO	NO
ENSRNOG00000017856	0.467882	1.25376	2.16063	0.580277	0.561728	NA	Fev	0	0	1.10945	0	0	0.893424	0.93654	0.803642	0.223356	0.712408	1.08402	NO	POS		NO	NO
ENSRNOG00000031493	0.485269	1.25396	2.14723	0.583993	0.559225	NA	Ascl4	0	0	1.10945	0	1.03252	0	0.93654	0.803642	0.258129	0.712408	1.08374	NO	POS		NO	NO
ENSRNOG00000036487	0.509433	1.25424	2.12961	0.588951	0.555894	NA	Mir544	1.22583	0	1.10945	0	0	0	0.93654	0.803642	0.306458	0.712408	1.09553	NO	POS		NO	NO
ENSRNOG00000031935	1.22531	1.25602	1.42269	0.882846	0.37732	NA	AABR07052587.1	0	0	2.2189	1.15093	1.03252	1.78685	2.80962	0.803642	0.704841	1.74577	0.81821	NO	POS		NO	NO
ENSRNOG00000054745	0.473066	1.26638	2.16026	0.586217	0.55773	NA	U1	0	0	0	1.15093	0	0.893424	0.93654	0.803642	0.223356	0.722777	1.08831	NO	POS		NO	NO
ENSRNOG00000043250	0.514617	1.26662	2.12961	0.594765	0.552	NA	Spink10	1.22583	0	0	1.15093	0	0	0.93654	0.803642	0.306458	0.722777	1.09717	NO	POS		NO	NO
ENSRNOG00000058073	0.802267	1.26767	1.98319	0.639205	0.52269	NA	AABR07070799.1	0	0	0	1.15093	0	1.78685	1.87308	1.60728	0.446712	1.15782	1.10087	NO	POS		NO	NO
ENSRNOG00000026917	1.33664	1.2688	1.40795	0.901171	0.367498	NA	Rn50_13_0841.1	2.45166	0	1.10945	1.15093	0	0.893424	1.87308	3.21457	0.836272	1.83701	0.844226	NO	POS		NO	NO
ENSRNOG00000051545	0.484494	1.30286	2.68439	0.485346	0.627431	NA	AABR07032590.1	0	0	1.10945	0	0	0.893424	1.87308	0	0.223356	0.745633	1.49239	NO	POS		NO	NO
ENSRNOG00000061371	0.926229	1.30501	1.58554	0.823071	0.410467	NA	AABR07035541.3	1.22583	0	1.10945	2.30185	1.03252	0	0.93654	0.803642	0.564587	1.28787	0.791053	NO	POS		NO	NO
ENSRNOG00000029755	0.967006	1.30945	2.03022	0.644977	0.518942	NA	Olr199	2.45166	0	1.10945	2.30185	0	0	1.87308	0	0.612916	1.3211	1.14407	NO	POS		NO	NO
ENSRNOG00000057824	0.863064	1.31082	1.72783	0.758652	0.448061	NA	AABR07057617.1	0	0	0	2.30185	1.03252	0.893424	1.87308	0.803642	0.481485	1.24464	1.0137	NO	POS		NO	NO
ENSRNOG00000061623	1.35709	1.31426	1.99152	0.659925	0.509302	NA	AABR07043354.1	0	0	2.2189	4.60371	3.09755	0	0.93654	0	0.774388	1.93979	1.30205	NO	POS		NO	NO
ENSRNOG00000025571	0.48655	1.31487	2.68588	0.489549	0.624453	NA	Il19	0	0.869856	2.2189	0	0	0	0	0.803642	0.217464	0.755636	1.63543	NO	POS		NO	NO
ENSRNOG00000056392	0.884283	1.31919	1.72449	0.76497	0.44429	NA	AABR07009824.1	1.22583	0.869856	0	2.30185	0	0	1.87308	0.803642	0.523922	1.24464	0.998425	NO	POS		NO	NO
ENSRNOG00000017374	0.20091	1.32292	3.5292	0.374851	0.707771	NA	Prl	0	0	0	0	0	0	0	1.60728	0	0.401821	2.82843	NO	POS		NO	NO
ENSRNOG00000055732	0.20091	1.32292	3.5292	0.374851	0.707771	NA	AABR07010040.2	0	0	0	0	0	0	0	1.60728	0	0.401821	2.82843	NO	POS		NO	NO
ENSRNOG00000059992	0.889285	1.32386	1.72494	0.767482	0.442795	NA	Siglecl1	1.22583	0.869856	1.10945	2.30185	0	0	0	1.60728	0.523922	1.25465	0.954687	NO	POS		NO	NO
ENSRNOG00000016337	0.898657	1.3318	1.77702	0.749459	0.45358	NA	Slc22a1	1.22583	0	1.10945	1.15093	0	0.893424	2.80962	0	0.529814	1.2675	1.0548	NO	POS		NO	NO
ENSRNOG00000059549	1.42328	1.33939	1.56736	0.854553	0.392799	NA	LOC102549993	2.45166	0	3.32835	2.30185	0	0.893424	0	2.41093	0.836272	2.01028	0.949802	NO	POS		NO	NO
ENSRNOG00000029649	1.29239	1.34304	1.49845	0.896289	0.370098	NA	Prss45	0	0.869856	4.43781	2.30185	1.03252	0.893424	0	0.803642	0.698949	1.88583	1.12879	NO	POS		NO	NO
ENSRNOG00000036673	0.824415	1.34478	2.58206	0.520817	0.602494	NA	Sectm1b	0	1.73971	1.10945	0	0	0	3.74616	0	0.434928	1.2139	1.6437	NO	POS		NO	NO
ENSRNOG00000059382	0.842732	1.34631	1.73324	0.776757	0.437302	NA	LOC100364835	0	0.869856	0	2.30185	0	0.893424	1.87308	0.803642	0.44082	1.24464	1.03506	NO	POS		NO	NO
ENSRNOG00000000590	1.36035	1.34678	1.93334	0.696606	0.48605	NA	Naglt1	0	0	4.43781	0	3.09755	0	0.93654	2.41093	0.774388	1.94632	1.2785	NO	POS		NO	NO
ENSRNOG00000021260	1.25044	1.34695	1.43338	0.939702	0.347371	NA	Prnd	0	1.73971	3.32835	2.30185	0	0.893424	0.93654	0.803642	0.658284	1.8426	0.917583	NO	POS		NO	NO
ENSRNOG00000030869	0.896106	1.36397	1.73724	0.785139	0.432372	NA	Aldoart2	0	0	2.2189	1.15093	1.03252	0.893424	1.87308	0	0.481485	1.31073	0.961526	NO	POS		NO	NO
ENSRNOG00000008363	0.503162	1.36813	2.68288	0.509947	0.610089	NA	AABR07071101.1	0	0.869856	2.2189	0	0	0	0.93654	0	0.217464	0.788861	1.59913	NO	POS		NO	NO
ENSRNOG00000011165	0.91214	1.37336	2.04538	0.671442	0.501939	NA	Dydc1	1.22583	0.869856	3.32835	0	0	0	1.87308	0	0.523922	1.30036	1.32273	NO	POS		NO	NO
ENSRNOG00000020406	1.38787	1.37492	1.463	0.939793	0.347324	NA	Tmed6	1.22583	0	0	4.60371	1.03252	0.893424	0.93654	2.41093	0.787943	1.98779	1.08392	NO	POS		NO	NO
ENSRNOG00000029410	0.930457	1.37608	1.73749	0.791994	0.428364	NA	Rpl21	1.22583	0	2.2189	2.30185	0	0.893424	0	0.803642	0.529814	1.3311	1.01495	NO	POS		NO	NO
ENSRNOG00000051332	0.922326	1.3794	1.78127	0.774394	0.438698	NA	Rn50_1_1354.1	1.22583	0.869856	3.32835	1.15093	0	0	0	0.803642	0.523922	1.32073	1.1949	NO	POS		NO	NO
ENSRNOG00000051789	0.8614	1.38627	1.74043	0.796511	0.425735	NA	AABR07007584.1	0	1.73971	1.10945	2.30185	0	0	0.93654	0.803642	0.434928	1.28787	0.99506	NO	POS		NO	NO
ENSRNOG00000049425	0.851214	1.38689	2.05541	0.67475	0.499835	NA	Fam167b	0	1.73971	1.10945	1.15093	0	0	2.80962	0	0.434928	1.2675	1.2305	NO	POS		NO	NO
ENSRNOG00000028052	1.33555	1.38711	1.27199	1.0905	0.275493	NA	RGD1563620	1.22583	0.869856	1.10945	2.30185	0	0.893424	1.87308	2.41093	0.747278	1.92383	0.609495	NO	POS		NO	NO
ENSRNOG00000014376	0.930639	1.38825	2.05104	0.676854	0.498499	NA	Proc	1.22583	0	0	3.45278	0	0.893424	1.87308	0	0.529814	1.33146	1.33483	NO	POS		NO	NO
ENSRNOG00000031437	1.34198	1.39401	1.3773	1.01213	0.311477	NA	RGD1308195	1.22583	0.869856	1.10945	1.15093	0	0.893424	4.6827	0.803642	0.747278	1.93668	1.04549	NO	POS		NO	NO
ENSRNOG00000009797	0.244321	1.39546	3.52653	0.395704	0.692323	NA	Aqp3	0	0	0	1.15093	0	0	0	0.803642	0	0.488642	1.89021	NO	POS		NO	NO
ENSRNOG00000057959	0.516477	1.39752	2.67719	0.522013	0.601662	NA	AABR07056517.1	0	0	0	2.30185	0	0.893424	0.93654	0	0.223356	0.809598	1.60996	NO	POS		NO	NO
ENSRNOG00000046482	1.32963	1.41715	1.713	0.827291	0.408072	NA	Znf750	1.22583	1.73971	1.10945	0	0	0	0.93654	5.62549	0.741386	1.91787	1.39666	NO	POS		NO	NO
ENSRNOG00000010518	1.37775	1.42627	2.5883	0.551046	0.581602	NA	Cer1	1.22583	1.73971	0	8.05649	0	0	0	0	0.741386	2.01412	2.02061	NO	POS		NO	NO
ENSRNOG00000005954	0.867643	1.42893	2.50968	0.569368	0.569107	NA	Il5ra	0	1.73971	3.32835	0	0	0	1.87308	0	0.434928	1.30036	1.48307	NO	POS		NO	NO
ENSRNOG00000038432	0.956476	1.43137	1.69659	0.843674	0.398852	NA	Sh2d1b2	1.22583	0	1.10945	0	1.03252	0	1.87308	2.41093	0.564587	1.34836	0.951833	NO	POS		NO	NO
ENSRNOG00000018045	0.889088	1.43796	2.50837	0.573265	0.566465	NA	AABR07007730.1	0	0	0	3.45278	0	1.78685	1.87308	0	0.446712	1.33146	1.49088	NO	POS		NO	NO
ENSRNOG00000051801	0.954108	1.44025	1.95655	0.736121	0.461657	NA	AABR07044167.1	0	0	0	1.15093	2.06504	0	2.80962	1.60728	0.516259	1.39196	1.17407	NO	POS		NO	NO
ENSRNOG00000005787	0.545109	1.44475	3.47546	0.4157	0.677629	NA	Erp27	0	0	3.32835	0	1.03252	0	0	0	0.258129	0.832089	2.16693	NO	POS		NO	NO
ENSRNOG00000026195	0.545109	1.44475	3.47546	0.4157	0.677629	NA	LOC689725	0	0	3.32835	0	1.03252	0	0	0	0.258129	0.832089	2.16693	NO	POS		NO	NO
ENSRNOG00000037289	0.234135	1.44497	3.52424	0.410009	0.681799	NA	Iqcf1	0	0	0	0	0	0	1.87308	0	0	0.46827	2.82843	NO	POS		NO	NO
ENSRNOG00000001167	0.863606	1.45353	2.55905	0.567997	0.570037	NA	Ubash3a	0	1.73971	0	1.15093	0	0	0	4.01821	0.434928	1.29228	1.66832	NO	POS		NO	NO
ENSRNOG00000052466	0.555478	1.45973	2.65567	0.549664	0.58255	NA	AABR07043106.1	0	0	1.10945	2.30185	1.03252	0	0	0	0.258129	0.852826	1.5407	NO	POS		NO	NO
ENSRNOG00000035619	1.31267	1.46573	1.35558	1.08126	0.279582	NA	Mir296	0	1.73971	2.2189	2.30185	0	0.893424	0.93654	2.41093	0.658284	1.96706	0.759175	NO	POS		NO	NO
ENSRNOG00000049162	0.889257	1.47181	2.58383	0.569624	0.568933	NA	Prr15l	0	1.73971	4.43781	0	0	0	0.93654	0	0.434928	1.34359	1.7664	NO	POS		NO	NO
ENSRNOG00000036665	0.88611	1.47359	2.02487	0.727743	0.466771	NA	AC110474.1	0	0	0	1.15093	0	1.78685	0.93654	3.21457	0.446712	1.32551	1.31099	NO	POS		NO	NO
ENSRNOG00000004601	0.255749	1.48318	3.52252	0.421058	0.673713	NA	Hao1	0	0	1.10945	0	0	0	0.93654	0	0	0.511498	1.86044	NO	POS		NO	NO
ENSRNOG00000051463	0.255749	1.48318	3.52252	0.421058	0.673713	NA	AABR07061455.1	0	0	1.10945	0	0	0	0.93654	0	0	0.511498	1.86044	NO	POS		NO	NO
ENSRNOG00000052491	0.977928	1.4839	2.54226	0.583695	0.559426	NA	AABR07060620.1	0	0	0	0	2.06504	0	0.93654	4.82185	0.516259	1.4396	1.76019	NO	POS		NO	NO
ENSRNOG00000027506	0.543275	1.49199	3.47254	0.429655	0.667447	NA	Zp4	0	0	0	3.45278	0	0.893424	0	0	0.223356	0.863195	2.23915	NO	POS		NO	NO
ENSRNOG00000060142	0.54033	1.49199	3.47254	0.429655	0.667447	NA	AABR07072664.1	0	0.869856	0	3.45278	0	0	0	0	0.217464	0.863195	2.24962	NO	POS		NO	NO
ENSRNOG00000061579	0.975722	1.49504	1.65734	0.902072	0.367019	NA	Rpl12-ps1	0	0	1.10945	1.15093	2.06504	0	1.87308	1.60728	0.516259	1.43519	0.891404	NO	POS		NO	NO
ENSRNOG00000055700	1.40278	1.49681	1.47955	1.01167	0.311696	NA	AC096473.3	1.22583	0.869856	1.10945	2.30185	0	0.893424	0	4.82185	0.747278	2.05829	1.11402	NO	POS		NO	NO
ENSRNOG00000046279	1.01007	1.50071	1.71001	0.877604	0.380159	NA	AABR07063703.1	1.22583	0	1.10945	2.30185	1.03252	0	0	2.41093	0.564587	1.45556	0.972099	NO	POS		NO	NO
ENSRNOG00000057782	0.936539	1.50404	1.69429	0.887712	0.374696	NA	AC128476.2	0	0	2.2189	0	1.03252	0.893424	0.93654	2.41093	0.481485	1.39159	1.0258	NO	POS		NO	NO
ENSRNOG00000048453	0.907724	1.50824	2.02919	0.743274	0.457316	NA	AABR07030053.1	0	0	1.10945	1.15093	0	1.78685	0	3.21457	0.446712	1.36874	1.28272	NO	POS		NO	NO
ENSRNOG00000057787	0.530111	1.5132	2.62478	0.576505	0.564274	NA	AABR07026986.1	0	0	0	0	0	0.893424	0.93654	2.41093	0.223356	0.836866	1.63207	NO	POS		NO	NO
ENSRNOG00000056061	0.916389	1.54087	1.69989	0.906453	0.364696	NA	AABR07004090.1	0	0.869856	0	1.15093	0	0.893424	2.80962	1.60728	0.44082	1.39196	1.0627	NO	POS		NO	NO
ENSRNOG00000027343	1.39023	1.54895	1.37282	1.1283	0.259194	NA	Ttc39d	0	0.869856	0	2.30185	1.03252	0.893424	2.80962	3.21457	0.698949	2.08151	0.888692	NO	POS		NO	NO
ENSRNOG00000027103	0.966817	1.56097	1.70326	0.916457	0.359427	NA	Gpr151	0	0.869856	2.2189	0	1.03252	0	2.80962	0.803642	0.475594	1.45804	1.0924	NO	POS		NO	NO
ENSRNOG00000060412	1.00411	1.56473	1.51964	1.02967	0.303164	NA	RT1-M4	1.22583	0	2.2189	1.15093	0	0.893424	0.93654	1.60728	0.529814	1.47841	0.747501	NO	POS		NO	NO
ENSRNOG00000004320	0.282547	1.57436	3.51856	0.447444	0.654555	NA	Tgm4	0	0	1.10945	1.15093	0	0	0	0	0	0.565095	1.85206	NO	POS		NO	NO
ENSRNOG00000024709	0.287732	1.57436	3.51856	0.447444	0.654555	NA	Vwde	0	0	0	2.30185	0	0	0	0	0	0.575463	2.82843	NO	POS		NO	NO
ENSRNOG00000053457	0.282547	1.57436	3.51856	0.447444	0.654555	NA	LOC100361866	0	0	1.10945	1.15093	0	0	0	0	0	0.565095	1.85206	NO	POS		NO	NO
ENSRNOG00000060596	0.287732	1.57436	3.51856	0.447444	0.654555	NA	AABR07001880.1	0	0	0	2.30185	0	0	0	0	0	0.575463	2.82843	NO	POS		NO	NO
ENSRNOG00000003776	0.277363	1.57436	3.51856	0.447444	0.654555	NA	Amtn	0	0	2.2189	0	0	0	0	0	0	0.554726	2.82843	NO	POS		NO	NO
ENSRNOG00000048672	0.277363	1.57436	3.51856	0.447444	0.654555	NA	Tmem207	0	0	2.2189	0	0	0	0	0	0	0.554726	2.82843	NO	POS		NO	NO
ENSRNOG00000054311	0.277363	1.57436	3.51856	0.447444	0.654555	NA	LOC102551526	0	0	2.2189	0	0	0	0	0	0	0.554726	2.82843	NO	POS		NO	NO
ENSRNOG00000059624	0.988431	1.58973	1.70877	0.930337	0.352197	NA	AABR07015889.1	0	0.869856	3.32835	0	1.03252	0	1.87308	0.803642	0.475594	1.50127	1.1623	NO	POS		NO	NO
ENSRNOG00000000973	1.02591	1.59126	1.52486	1.04355	0.296695	NA	RGD1563425	1.22583	0	1.10945	2.30185	0	0.893424	1.87308	0.803642	0.529814	1.52201	0.787125	NO	POS		NO	NO
ENSRNOG00000003160	1.00175	1.59128	1.52572	1.04297	0.296962	NA	RragB	0	0	1.10945	2.30185	1.03252	0.893424	1.87308	0.803642	0.481485	1.52201	0.802165	NO	POS		NO	NO
ENSRNOG00000041320	0.943155	1.59677	2.54158	0.62826	0.529834	NA	Mir876	0	0	0	0	0	1.78685	0.93654	4.82185	0.446712	1.4396	1.8013	NO	POS		NO	NO
ENSRNOG00000037315	0.563336	1.60386	2.62074	0.61199	0.540544	NA	RGD1563667	0	0	0	0	0	0.893424	2.80962	0.803642	0.223356	0.903315	1.7495	NO	POS		NO	NO
ENSRNOG00000022603	1.0038	1.60586	1.6645	0.964772	0.334659	NA	Astl	0	0.869856	2.2189	2.30185	1.03252	0	0	1.60728	0.475594	1.53201	0.964926	NO	POS		NO	NO
ENSRNOG00000024829	0.969985	1.61192	1.71295	0.941019	0.346695	NA	AABR07014804.1	0	0.869856	0	3.45278	0	0.893424	0.93654	1.60728	0.44082	1.49915	1.19531	NO	POS		NO	NO
ENSRNOG00000028974	1.04458	1.62222	1.52887	1.06106	0.288664	NA	AABR07004894.1	1.22583	0.869856	2.2189	2.30185	0	0	0.93654	0.803642	0.523922	1.56523	0.831052	NO	POS		NO	NO
ENSRNOG00000059345	0.568337	1.62621	2.06147	0.788858	0.430195	NA	AABR07043031.3	0	0	1.10945	0	0	0.893424	0.93654	1.60728	0.223356	0.913319	1.13359	NO	POS		NO	NO
ENSRNOG00000054305	0.615073	1.63713	2.03708	0.803664	0.421591	NA	SNORD116	1.22583	0	0	1.15093	0	0	0.93654	1.60728	0.306458	0.923687	1.10973	NO	POS		NO	NO
ENSRNOG00000033224	0.597335	1.64125	3.46389	0.473819	0.635629	NA	AABR07043813.1	0	0	0	0	1.03252	0	3.74616	0	0.258129	0.93654	2.21421	NO	POS		NO	NO
ENSRNOG00000027900	1.11932	1.65774	1.89383	0.875335	0.381391	NA	Glt6d1	2.45166	0	2.2189	0	0	0	1.87308	2.41093	0.612916	1.62573	1.08014	NO	POS		NO	NO
ENSRNOG00000017927	1.04221	1.66241	1.72308	0.96479	0.33465	NA	Drd4	0	0.869856	1.10945	3.45278	1.03252	0	1.87308	0	0.475594	1.60883	1.13495	NO	POS		NO	NO
ENSRNOG00000054250	0.582004	1.66435	2.0659	0.80563	0.420456	NA	Fam186b	0	0.869856	1.10945	0	0	0	1.87308	0.803642	0.217464	0.946543	1.20309	NO	POS		NO	NO
ENSRNOG00000035466	0.602336	1.66456	2.05376	0.81049	0.417658	NA	Mir146a	0	0	1.10945	0	1.03252	0	1.87308	0.803642	0.258129	0.946543	1.18209	NO	POS		NO	NO
ENSRNOG00000031310	1.0134	1.6767	1.78996	0.936729	0.348898	NA	Rn60_X_0768.2	0	0.869856	0	4.60371	0	0.893424	0.93654	0.803642	0.44082	1.58597	1.49449	NO	POS		NO	NO
ENSRNOG00000051588	1.05346	1.68177	1.79058	0.939232	0.347612	NA	AABR07024669.1	0	0.869856	4.43781	1.15093	1.03252	0	0.93654	0	0.475594	1.63132	1.38216	NO	POS		NO	NO
ENSRNOG00000000109	0.59219	1.68182	2.06589	0.814091	0.415593	NA	Fgf20	0	0.869856	1.10945	1.15093	0	0	0	1.60728	0.217464	0.966915	1.12194	NO	POS		NO	NO
ENSRNOG00000026686	1.02404	1.68969	2.01988	0.836531	0.402856	NA	Ddx4	0	0.869856	0	0	1.03252	0	4.6827	1.60728	0.475594	1.5725	1.5635	NO	POS		NO	NO
ENSRNOG00000054465	1.0224	1.69137	2.05403	0.82344	0.410258	NA	AABR07045217.1	0	0	4.43781	1.15093	0	1.78685	0	0.803642	0.446712	1.59809	1.50143	NO	POS		NO	NO
ENSRNOG00000048235	1.04178	1.69219	1.67987	1.00733	0.313775	NA	AABR07039778.1	1.22583	0.869856	0	1.15093	0	0	1.87308	3.21457	0.523922	1.55964	1.07278	NO	POS		NO	NO
ENSRNOG00000006971	0.641871	1.69251	2.51816	0.672121	0.501507	NA	Rpl9-ps1	1.22583	0	0	2.30185	0	0	0	1.60728	0.306458	0.977284	1.45298	NO	POS		NO	NO
ENSRNOG00000001183	0.597374	1.69255	2.55746	0.661808	0.508094	NA	Hnf1a	0	0.869856	0	2.30185	0	0	0	1.60728	0.217464	0.977284	1.52162	NO	POS		NO	NO
ENSRNOG00000036959	0.987099	1.70249	2.42425	0.702275	0.482508	NA	RGD1561551	0	1.73971	0	0	0	0	3.74616	2.41093	0.434928	1.53927	1.48683	NO	POS		NO	NO
ENSRNOG00000003899	0.648114	1.70937	2.0436	0.836454	0.4029	NA	Krt14	1.22583	0	2.2189	0	0	0	0.93654	0.803642	0.306458	0.989771	1.24924	NO	POS		NO	NO
ENSRNOG00000035493	0.62395	1.70942	2.05679	0.831114	0.40591	NA	Mir381	0	0	2.2189	0	1.03252	0	0.93654	0.803642	0.258129	0.989771	1.27037	NO	POS		NO	NO
ENSRNOG00000036622	0.62395	1.70942	2.05679	0.831114	0.40591	NA	Glyatl1	0	0	2.2189	0	1.03252	0	0.93654	0.803642	0.258129	0.989771	1.27037	NO	POS		NO	NO
ENSRNOG00000047673	0.624133	1.71288	2.59989	0.658828	0.510007	NA	Crybb3	0	0	0	1.15093	1.03252	0	2.80962	0	0.258129	0.990136	1.62137	NO	POS		NO	NO
ENSRNOG00000057300	0.992101	1.71378	1.93648	0.884998	0.376158	NA	AC105645.3	0	1.73971	1.10945	0	0	0	1.87308	3.21457	0.434928	1.54927	1.21824	NO	POS		NO	NO
ENSRNOG00000053916	1.12459	1.73542	1.881	0.922604	0.356214	NA	AABR07071779.1	0	0	2.2189	2.30185	2.06504	0	0	2.41093	0.516259	1.73292	1.07241	NO	POS		NO	NO
ENSRNOG00000036511	1.08544	1.73754	2.03652	0.853191	0.393553	NA	AABR07063638.1	0	0.869856	3.32835	3.45278	1.03252	0	0	0	0.475594	1.69528	1.36635	NO	POS		NO	NO
ENSRNOG00000039680	1.15912	1.73996	2.01808	0.862187	0.388585	NA	Gpr15	1.22583	0	0	4.60371	1.03252	0	0	2.41093	0.564587	1.75366	1.41485	NO	POS		NO	NO
ENSRNOG00000042579	0.664727	1.75192	2.51993	0.695225	0.486914	NA	AABR07072078.1	1.22583	0	2.2189	0	0	0	1.87308	0	0.306458	1.023	1.43843	NO	POS		NO	NO
ENSRNOG00000053703	0.62836	1.75702	2.07067	0.848529	0.396143	NA	Rn50_7_1411.1	0	0	1.10945	1.15093	0	0.893424	1.87308	0	0.223356	1.03336	1.15757	NO	POS		NO	NO
ENSRNOG00000047108	1.05713	1.79847	1.63448	1.10033	0.271188	NA	Gstm6l	0	1.73971	2.2189	1.15093	0	0	0.93654	2.41093	0.434928	1.67932	0.947602	NO	POS		NO	NO
ENSRNOG00000061701	0.691525	1.80052	2.05275	0.877123	0.38042	NA	AABR07057590.1	1.22583	0	2.2189	1.15093	0	0	0.93654	0	0.306458	1.07659	1.19775	NO	POS		NO	NO
ENSRNOG00000026740	0.662176	1.80297	2.59762	0.694085	0.487629	NA	LOC290876	0	0	3.32835	0	1.03252	0	0.93654	0	0.258129	1.06622	1.76053	NO	POS		NO	NO
ENSRNOG00000016944	0.672545	1.81095	2.06571	0.876673	0.380664	NA	Rax	0	0	1.10945	2.30185	1.03252	0	0.93654	0	0.258129	1.08696	1.23818	NO	POS		NO	NO
ENSRNOG00000014700	0.62762	1.81905	2.5825	0.704374	0.4812	NA	Ttc36	0	0.869856	0	0	0	0	0.93654	3.21457	0.217464	1.03778	1.78809	NO	POS		NO	NO
ENSRNOG00000054510	0.647953	1.81959	2.56545	0.709268	0.478158	NA	U6	0	0	0	0	1.03252	0	0.93654	3.21457	0.258129	1.03778	1.74196	NO	POS		NO	NO
ENSRNOG00000055903	0.672117	1.82022	2.54606	0.714916	0.474661	NA	7SK	1.22583	0	0	0	0	0	0.93654	3.21457	0.306458	1.03778	1.69633	NO	POS		NO	NO
ENSRNOG00000030387	1.08687	1.82286	1.64006	1.11146	0.266372	NA	Kng1	0	0.869856	2.2189	2.30185	0	0.893424	0	2.41093	0.44082	1.73292	0.992119	NO	POS		NO	NO
ENSRNOG00000035629	0.317978	1.82394	3.49964	0.521181	0.602241	NA	Mir320a	0	0	0	0	0	0	0.93654	1.60728	0	0.635956	1.93556	NO	POS		NO	NO
ENSRNOG00000046326	1.21883	1.82692	2.62147	0.696907	0.485861	NA	Rp1l1	1.22583	0	0	0	1.03252	0	7.49232	0	0.564587	1.87308	2.12187	NO	POS		NO	NO
ENSRNOG00000055711	1.14561	1.83306	1.51063	1.21344	0.224961	NA	AABR07044796.1	0	0	1.10945	3.45278	1.03252	0.893424	1.87308	0.803642	0.481485	1.80974	0.971553	NO	POS		NO	NO
ENSRNOG00000052667	1.09848	1.83325	1.50841	1.21536	0.22423	NA	Rn50_17_0381.1	0	0.869856	1.10945	2.30185	0	0.893424	2.80962	0.803642	0.44082	1.75614	0.908447	NO	POS		NO	NO
ENSRNOG00000015544	0.660343	1.83771	2.61024	0.704038	0.481409	NA	LOC100909441	0	0	0	3.45278	0	0.893424	0.93654	0	0.223356	1.09733	1.81981	NO	POS		NO	NO
ENSRNOG00000006926	1.14267	1.83944	1.51025	1.21796	0.223238	NA	Atp6v0d2	0	0.869856	1.10945	3.45278	1.03252	0	1.87308	0.803642	0.475594	1.80974	0.974752	NO	POS		NO	NO
ENSRNOG00000030814	1.08517	1.84494	1.93704	0.952454	0.340867	NA	Kb23	0	1.73971	3.32835	0	0	0	2.80962	0.803642	0.434928	1.7354	1.26657	NO	POS		NO	NO
ENSRNOG00000055213	1.07889	1.86469	1.76589	1.05595	0.290992	NA	uc_338	0	0.869856	1.10945	0	0	0.893424	0.93654	4.82185	0.44082	1.71696	1.46975	NO	POS		NO	NO
ENSRNOG00000057386	0.694159	1.87334	2.53873	0.737902	0.460574	NA	7SK	0	0	2.2189	2.30185	1.03252	0	0	0	0.258129	1.13019	1.48451	NO	POS		NO	NO
ENSRNOG00000008871	1.18384	1.88342	1.65925	1.1351	0.256332	NA	Sdr16c5	0	0	2.2189	3.45278	1.03252	0.893424	1.87308	0	0.481485	1.88619	1.0592	NO	POS		NO	NO
ENSRNOG00000010451	0.33459	1.88803	3.49468	0.540257	0.58902	NA	Slc34a3	0	0	0	0	0	0	1.87308	0.803642	0	0.66918	2.03919	NO	POS		NO	NO
ENSRNOG00000059105	0.33459	1.88803	3.49468	0.540257	0.58902	NA	U4	0	0	0	0	0	0	1.87308	0.803642	0	0.66918	2.03919	NO	POS		NO	NO
ENSRNOG00000046137	1.12733	1.89616	1.8909	1.00278	0.315968	NA	AABR07051804.1	0	1.73971	2.2189	3.45278	0	0	0	1.60728	0.434928	1.81974	1.17528	NO	POS		NO	NO
ENSRNOG00000061081	1.12006	1.90064	1.93577	0.981853	0.326172	NA	U2	0	0	2.2189	0	0	1.78685	0.93654	4.01821	0.446712	1.79341	1.31142	NO	POS		NO	NO
ENSRNOG00000060244	0.339592	1.90378	3.49349	0.544949	0.585789	NA	U6	0	0	1.10945	0	0	0	0	1.60728	0	0.679184	1.89264	NO	POS		NO	NO
ENSRNOG00000056838	1.19108	1.90521	1.72568	1.10403	0.26958	NA	AABR07071551.1	0	0.869856	2.2189	4.60371	1.03252	0	0	0.803642	0.475594	1.90656	1.31747	NO	POS		NO	NO
ENSRNOG00000003263	1.15314	1.91116	1.72634	1.10705	0.268271	NA	Lefty1	0	0.869856	4.43781	1.15093	0	0.893424	1.87308	0	0.44082	1.86545	1.28811	NO	POS		NO	NO
ENSRNOG00000000251	1.15925	1.91578	1.48102	1.29356	0.195819	NA	St6galnac1	0	0	1.10945	1.15093	1.03252	0.893424	1.87308	3.21457	0.481485	1.83701	0.893554	NO	POS		NO	NO
ENSRNOG00000057425	0.665847	1.91807	2.02403	0.947649	0.343308	NA	AC111678.2	0	0.869856	1.10945	0	0	0	0.93654	2.41093	0.217464	1.11423	1.28574	NO	POS		NO	NO
ENSRNOG00000044895	0.710343	1.91897	2.00173	0.958656	0.337732	NA	5S_rRNA	1.22583	0	1.10945	0	0	0	0.93654	2.41093	0.306458	1.11423	1.23491	NO	POS		NO	NO
ENSRNOG00000027916	0.344776	1.92197	3.49214	0.550371	0.582065	NA	Txndc2	0	0	0	1.15093	0	0	0	1.60728	0	0.689553	1.88513	NO	POS		NO	NO
ENSRNOG00000060892	0.671031	1.92693	2.02458	0.951767	0.341215	NA	AABR07047531.1	0	0.869856	0	1.15093	0	0	0.93654	2.41093	0.217464	1.1246	1.28056	NO	POS		NO	NO
ENSRNOG00000034164	0.673977	1.92698	2.02307	0.952503	0.340842	NA	Cr2	0	0	0	1.15093	0	0.893424	0.93654	2.41093	0.223356	1.1246	1.27617	NO	POS		NO	NO
ENSRNOG00000027547	0.687461	1.94983	2.49651	0.781023	0.434789	NA	AABR07048308.1	0	0.869856	2.2189	0	0	0	0	2.41093	0.217464	1.15746	1.52681	NO	POS		NO	NO
ENSRNOG00000032995	0.351202	1.94996	3.49008	0.558714	0.576357	NA	LOC364556	0	0	0	0	0	0	2.80962	0	0	0.702405	2.82843	NO	POS		NO	NO
ENSRNOG00000051417	0.351202	1.94996	3.49008	0.558714	0.576357	NA	AABR07031612.1	0	0	0	0	0	0	2.80962	0	0	0.702405	2.82843	NO	POS		NO	NO
ENSRNOG00000009438	1.14615	1.95652	1.94369	1.0066	0.314126	NA	Serpina6	0	1.73971	1.10945	2.30185	0	0	0	4.01821	0.434928	1.85738	1.28536	NO	POS		NO	NO
ENSRNOG00000053157	1.19471	1.95788	1.6228	1.20648	0.227631	NA	U6	0	0.869856	0	2.30185	1.03252	0	3.74616	1.60728	0.475594	1.91382	1.11042	NO	POS		NO	NO
ENSRNOG00000049058	0.687643	1.96065	1.96896	0.995778	0.319358	NA	AABR07003935.9	0	0.869856	0	1.15093	0	0	1.87308	1.60728	0.217464	1.15782	1.15168	NO	POS		NO	NO
ENSRNOG00000020530	0.356204	1.96892	2.75732	0.714071	0.475183	NA	Cnfn	0	0	1.10945	0	0	0	0.93654	0.803642	0	0.712408	1.39918	NO	POS		NO	NO
ENSRNOG00000050457	1.19843	1.97338	2.06171	0.957157	0.338488	NA	LOC100364002	0	0	1.10945	5.75463	0	1.78685	0.93654	0	0.446712	1.95016	1.63655	NO	POS		NO	NO
ENSRNOG00000059133	0.719404	1.9826	2.02081	0.981092	0.326547	NA	AABR07020537.1	0	0	1.10945	0	1.03252	0	2.80962	0.803642	0.258129	1.18068	1.35957	NO	POS		NO	NO
ENSRNOG00000022566	1.30405	1.98631	1.45667	1.3636	0.172695	NA	AABR07066798.1	1.22583	0	3.32835	2.30185	1.03252	0	0.93654	1.60728	0.564587	2.04351	0.85987	NO	POS		NO	NO
ENSRNOG00000036885	0.720868	2.02157	2.57638	0.784655	0.432656	NA	Gbp3	0	0.869856	0	1.15093	0	0	3.74616	0	0.217464	1.22427	1.8131	NO	POS		NO	NO
ENSRNOG00000030962	1.26474	2.02413	1.45305	1.39303	0.163611	NA	RGD1564937	0	0.869856	2.2189	3.45278	1.03252	0	0.93654	1.60728	0.475594	2.05388	0.912932	NO	POS		NO	NO
ENSRNOG00000052302	1.20742	2.02675	1.63865	1.23684	0.216146	NA	AABR07024580.1	0	1.73971	2.2189	1.15093	0	0	3.74616	0.803642	0.434928	1.97991	1.09748	NO	POS		NO	NO
ENSRNOG00000039325	0.770366	2.02834	1.71198	1.18479	0.236099	NA	Grxcr2	1.22583	0	1.10945	1.15093	0	0	1.87308	0.803642	0.306458	1.23427	0.913247	NO	POS		NO	NO
ENSRNOG00000052042	1.31268	2.03518	1.5893	1.28055	0.200352	NA	7SK	1.22583	0	2.2189	0	1.03252	0	2.80962	3.21457	0.564587	2.06077	0.994712	NO	POS		NO	NO
ENSRNOG00000000838	0.731054	2.03772	1.97812	1.03013	0.30295	NA	Lta	0	0.869856	0	2.30185	0	0	1.87308	0.803642	0.217464	1.24464	1.25943	NO	POS		NO	NO
ENSRNOG00000037552	1.2444	2.05945	1.5796	1.30378	0.192308	NA	Tsacc	0	1.73971	2.2189	3.45278	0	0	0.93654	1.60728	0.434928	2.05388	1.0048	NO	POS		NO	NO
ENSRNOG00000042255	1.3157	2.0595	1.64811	1.24961	0.211442	NA	Efcab3	1.22583	0.869856	2.2189	4.60371	0	0	0	1.60728	0.523922	2.10747	1.18835	NO	POS		NO	NO
ENSRNOG00000030809	0.786979	2.06054	2.0189	1.02062	0.307433	NA	Rn60_11_0630.1	1.22583	0	1.10945	1.15093	0	0	2.80962	0	0.306458	1.2675	1.27045	NO	POS		NO	NO
ENSRNOG00000000713	0.742482	2.06075	2.03828	1.01102	0.312005	NA	AABR07033045.1	0	0.869856	1.10945	1.15093	0	0	2.80962	0	0.217464	1.2675	1.32705	NO	POS		NO	NO
ENSRNOG00000028025	1.24841	2.06484	1.72328	1.1982	0.230838	NA	Aknad1	0	0.869856	5.54726	0	0	0.893424	1.87308	0.803642	0.44082	2.05599	1.4836	NO	POS		NO	NO
ENSRNOG00000032913	1.33231	2.06984	1.51566	1.36564	0.172052	NA	Rasl2-9	1.22583	0.869856	2.2189	4.60371	0	0	0.93654	0.803642	0.523922	2.1407	1.12406	NO	POS		NO	NO
ENSRNOG00000020807	0.731021	2.0706	2.54947	0.812168	0.416695	NA	NEWGENE_1306714	0	0	0	0	0	0.893424	0.93654	4.01821	0.223356	1.23869	1.90296	NO	POS		NO	NO
ENSRNOG00000032170	1.26914	2.07084	1.51491	1.36698	0.171633	NA	AABR07003250.1	0	0.869856	1.10945	4.60371	0	0.893424	1.87308	0.803642	0.44082	2.09747	1.16292	NO	POS		NO	NO
ENSRNOG00000061297	0.760798	2.08448	2.03876	1.02243	0.306579	NA	Metazoa_SRP	0	0	0	3.45278	0	0.893424	0.93654	0.803642	0.223356	1.29824	1.54027	NO	POS		NO	NO
ENSRNOG00000059476	1.26502	2.09604	2.01729	1.03904	0.298786	NA	AABR07049503.1	0	0.869856	5.54726	0	0	0.893424	2.80962	0	0.44082	2.08922	1.56451	NO	POS		NO	NO
ENSRNOG00000003888	0.761857	2.09606	2.49559	0.839907	0.40096	NA	Rgs13	0	0	3.32835	0	0	0.893424	1.87308	0	0.223356	1.30036	1.62593	NO	POS		NO	NO
ENSRNOG00000029560	0.39443	2.09677	3.47992	0.602533	0.54682	NA	LOC100360439	0	0	2.2189	0	0	0	0.93654	0	0	0.788861	2.04538	NO	POS		NO	NO
ENSRNOG00000057536	0.78943	2.10462	2.03369	1.03488	0.300727	NA	AABR07056415.1	0	0	3.32835	1.15093	1.03252	0	0	0.803642	0.258129	1.32073	1.44659	NO	POS		NO	NO
ENSRNOG00000001967	0.404799	2.12957	3.47778	0.612336	0.540316	NA	Sult1b1	0	0	0	2.30185	0	0	0.93654	0	0	0.809598	2.0594	NO	POS		NO	NO
ENSRNOG00000012238	0.404799	2.12957	3.47778	0.612336	0.540316	NA	Clec3a	0	0	0	2.30185	0	0	0.93654	0	0	0.809598	2.0594	NO	POS		NO	NO
ENSRNOG00000059640	1.34076	2.12969	1.46404	1.45467	0.145761	NA	Ccl28	1.22583	0.869856	3.32835	1.15093	0	0	0.93654	3.21457	0.523922	2.1576	0.955621	NO	POS		NO	NO
ENSRNOG00000055730	0.788656	2.13547	2.04474	1.04437	0.296314	NA	AABR07028784.1	0	0	3.32835	1.15093	0	0.893424	0.93654	0	0.223356	1.35396	1.44588	NO	POS		NO	NO
ENSRNOG00000017701	0.783471	2.13808	2.57196	0.831304	0.405802	NA	Asip	0	0	4.43781	0	0	0.893424	0.93654	0	0.223356	1.34359	1.95716	NO	POS		NO	NO
ENSRNOG00000051360	8.29555	2.14816	3.25821	0.659305	NA	NA	RGD1563270	0	12.178	0	0	0	0	53.3828	0.803642	3.0445	13.5466	2.25436	NO	POS		NO	NO
ENSRNOG00000057677	0.796078	2.15241	2.04764	1.05117	0.293182	NA	Rpl30l1	0	0.869856	1.10945	3.45278	0	0	0.93654	0	0.217464	1.37469	1.47995	NO	POS		NO	NO
ENSRNOG00000040355	1.31252	2.1552	1.59965	1.3473	0.177884	NA	Mir665	0	0	1.10945	3.45278	0	1.78685	0.93654	3.21457	0.446712	2.17833	1.06875	NO	POS		NO	NO
ENSRNOG00000043296	1.35795	2.15922	1.39008	1.55331	0.12035	NA	Abca14	0	0	2.2189	2.30185	1.03252	0.893424	2.80962	1.60728	0.481485	2.23441	0.777917	NO	POS		NO	NO
ENSRNOG00000053946	0.421229	2.18196	3.47447	0.627998	0.530005	NA	AC120807.1	0	0	2.2189	1.15093	0	0	0	0	0	0.842457	1.97173	NO	POS		NO	NO
ENSRNOG00000032570	0.851821	2.18742	2.54686	0.85887	0.390412	NA	Smc1b	1.22583	0	4.43781	1.15093	0	0	0	0	0.306458	1.39718	1.81417	NO	POS		NO	NO
ENSRNOG00000012595	0.837597	2.2009	1.99313	1.10424	0.269489	NA	AC124205.1	1.22583	0	1.10945	1.15093	0	0	0	3.21457	0.306458	1.36874	1.33703	NO	POS		NO	NO
ENSRNOG00000032112	0.817692	2.20477	2.49799	0.882617	0.377443	NA	AY172581.14	0	0.869856	2.2189	3.45278	0	0	0	0	0.217464	1.41792	1.61801	NO	POS		NO	NO
ENSRNOG00000025211	0.431598	2.21333	3.47254	0.63738	0.523877	NA	LOC100361265	0	0	0	3.45278	0	0	0	0	0	0.863195	2.82843	NO	POS		NO	NO
ENSRNOG00000054325	1.40357	2.24735	1.42404	1.57815	0.114531	NA	AABR07004397.2	0	0	1.10945	2.30185	1.03252	0.893424	1.87308	4.01821	0.481485	2.32565	0.943976	NO	POS		NO	NO
ENSRNOG00000055557	0.82114	2.25018	1.87736	1.19858	0.23069	NA	LOC108348261	0	0.869856	2.2189	0	0	0	1.87308	1.60728	0.217464	1.42482	1.16244	NO	POS		NO	NO
ENSRNOG00000005166	0.86582	2.25018	2.00062	1.12474	0.260698	NA	Nhlh1	1.22583	0	0	1.15093	0	0	3.74616	0.803642	0.306458	1.42518	1.481	NO	POS		NO	NO
ENSRNOG00000026844	0.856843	2.26981	1.93183	1.17495	0.240014	NA	Lypd8	0	0	1.10945	2.30185	1.03252	0	0	2.41093	0.258129	1.45556	1.21082	NO	POS		NO	NO
ENSRNOG00000008847	0.862495	2.31041	2.02359	1.14174	0.253562	NA	Gja3	0	0	1.10945	1.15093	0	0.893424	3.74616	0	0.223356	1.50163	1.48196	NO	POS		NO	NO
ENSRNOG00000046836	0.869553	2.32132	1.94799	1.19165	0.233399	NA	AC133403.1	0	0.869856	3.32835	1.15093	0	0	0	1.60728	0.217464	1.52164	1.35331	NO	POS		NO	NO
ENSRNOG00000049248	0.456659	2.336	2.58578	0.9034	0.366314	NA	AABR07007905.1	0	0	1.10945	0	0	0	0.93654	1.60728	0	0.913319	1.43907	NO	POS		NO	NO
ENSRNOG00000055823	0.456659	2.336	2.58578	0.9034	0.366314	NA	AABR07033666.1	0	0	1.10945	0	0	0	0.93654	1.60728	0	0.913319	1.43907	NO	POS		NO	NO
ENSRNOG00000057816	0.46827	2.36259	3.46389	0.682063	0.495199	NA	SNORA5	0	0	0	0	0	0	3.74616	0	0	0.93654	2.82843	NO	POS		NO	NO
ENSRNOG00000058086	0.46827	2.36259	3.46389	0.682063	0.495199	NA	AABR07037607.1	0	0	0	0	0	0	3.74616	0	0	0.93654	2.82843	NO	POS		NO	NO
ENSRNOG00000047948	0.901718	2.37153	2.03141	1.16743	0.243036	NA	AC107446.2	0	0.869856	0	4.60371	0	0	0.93654	0.803642	0.217464	1.58597	1.72666	NO	POS		NO	NO
ENSRNOG00000057550	0.473272	2.37958	2.58041	0.922169	0.35644	NA	AABR07061964.1	0	0	1.10945	0	0	0	1.87308	0.803642	0	0.946543	1.51386	NO	POS		NO	NO
ENSRNOG00000057687	0.473272	2.37958	2.58041	0.922169	0.35644	NA	AC141334.3	0	0	1.10945	0	0	0	1.87308	0.803642	0	0.946543	1.51386	NO	POS		NO	NO
ENSRNOG00000057000	0.478456	2.39182	2.57848	0.927606	0.353612	NA	AABR07064724.3	0	0	0	1.15093	0	0	1.87308	0.803642	0	0.956912	1.50872	NO	POS		NO	NO
ENSRNOG00000061606	0.903702	2.39184	1.90391	1.25627	0.209017	NA	U6	0	0	1.10945	0	1.03252	0	1.87308	3.21457	0.258129	1.54927	1.29624	NO	POS		NO	NO
ENSRNOG00000045877	0.932521	2.41228	1.9614	1.22987	0.218745	NA	Rn50_20_0060.5	0	0	3.32835	2.30185	0	0.893424	0.93654	0	0.223356	1.64169	1.35007	NO	POS		NO	NO
ENSRNOG00000020650	145.158	2.42367	1.19109	2.03484	NA	NA	Slc17a7	26.9683	86.1158	16.6418	37.9806	29.943	39.3106	861.616	62.6841	45.5844	244.731	2.00012	NO	POS		NO	NO
ENSRNOG00000058488	0.50007	2.44089	2.06009	1.18485	0.236078	NA	SNORD53_SNORD92	0	0	1.10945	1.15093	0	0	0.93654	0.803642	0	1.00014	1.08951	NO	POS		NO	NO
ENSRNOG00000023286	0.511498	2.47738	3.45781	0.716461	0.473707	NA	AABR07049408.1	0	0	2.2189	0	0	0	1.87308	0	0	1.023	1.86044	NO	POS		NO	NO
ENSRNOG00000011113	0.533112	2.53211	3.45507	0.73287	0.463638	NA	Prame	0	0	3.32835	0	0	0	0.93654	0	0	1.06622	2.20598	NO	POS		NO	NO
ENSRNOG00000060521	1.01655	2.56077	1.63831	1.56306	0.118039	NA	AABR07011084.2	0	0	1.10945	3.45278	0	0.893424	1.87308	0.803642	0.223356	1.80974	1.16622	NO	POS		NO	NO
ENSRNOG00000005533	0.545687	2.58745	3.4524	0.749463	0.453578	NA	LOC686013	0	0	0	1.15093	0	0	0	3.21457	0	1.09137	2.10953	NO	POS		NO	NO
ENSRNOG00000011306	0.590339	2.69819	2.4934	1.08213	0.279193	NA	Myod1	0	0	1.10945	0	0	0	2.80962	0.803642	0	1.18068	1.69184	NO	POS		NO	NO
ENSRNOG00000057075	1.0758	2.70521	1.99801	1.35395	0.175752	NA	SNORA46	0	0	0	1.15093	0	0.893424	0.93654	5.62549	0.223356	1.92824	1.77023	NO	POS		NO	NO
ENSRNOG00000022457	1.09744	2.70562	1.59993	1.69109	0.0908202	NA	AABR07050176.1	0	0.869856	1.10945	3.45278	0	0	0.93654	2.41093	0.217464	1.97742	1.14038	NO	POS		NO	NO
ENSRNOG00000059540	0.595523	2.70831	2.49244	1.08661	0.277209	NA	Gcnt3	0	0	0	1.15093	0	0	2.80962	0.803642	0	1.19105	1.68246	NO	POS		NO	NO
ENSRNOG00000056241	1.13421	2.72604	1.8112	1.5051	0.132298	NA	Olr1741-ps	0	0	3.32835	2.30185	1.03252	0	0	2.41093	0.258129	2.01028	1.19984	NO	POS		NO	NO
ENSRNOG00000055088	1.18017	2.74443	1.5586	1.76083	0.0782672	NA	AABR07026021.1	1.22583	0	2.2189	3.45278	0	0	0.93654	1.60728	0.306458	2.05388	1.04594	NO	POS		NO	NO
ENSRNOG00000037076	1.18123	2.75673	1.92617	1.43119	0.152375	NA	LOC689757	1.22583	0	5.54726	0	0	0	1.87308	0.803642	0.306458	2.05599	1.60839	NO	POS		NO	NO
ENSRNOG00000010698	0.619344	2.77626	3.38984	0.818995	0.412789	NA	Car1	0	0	0	0	0	0	0.93654	4.01821	0	1.23869	2.27969	NO	POS		NO	NO
ENSRNOG00000014652	1.17529	2.82793	1.82343	1.55088	0.12093	NA	Aqp8	0	0	2.2189	0	0	0.893424	4.6827	1.60728	0.223356	2.12722	1.4085	NO	POS		NO	NO
ENSRNOG00000057189	1.25382	2.86595	1.47345	1.94506	0.0517673	NA	LOC103690326	1.22583	0	2.2189	2.30185	0	0	1.87308	2.41093	0.306458	2.20119	0.87727	NO	POS		NO	NO
ENSRNOG00000025359	0.674182	2.89944	2.35366	1.23189	0.21799	NA	Spesp1	0	0	1.10945	0	0	0	1.87308	2.41093	0	1.34836	1.47432	NO	POS		NO	NO
ENSRNOG00000056587	0.707406	2.95863	2.44256	1.21128	0.225786	NA	AABR07051808.1	0	0	1.10945	0	0	0	3.74616	0.803642	0	1.41481	1.84367	NO	POS		NO	NO
ENSRNOG00000058435	1.31258	2.96535	1.61518	1.83592	0.0663693	NA	U1	0	0.869856	4.43781	3.45278	0	0	0.93654	0.803642	0.217464	2.40769	1.2914	NO	POS		NO	NO
ENSRNOG00000012637	0.717593	2.97908	1.84753	1.61247	0.10686	NA	Als2cr11	0	0	1.10945	1.15093	0	0	1.87308	1.60728	0	1.43519	1.12077	NO	POS		NO	NO
ENSRNOG00000050601	0.72902	2.99583	2.3534	1.27298	0.203025	NA	Olr1389	0	0	2.2189	0	0	0	2.80962	0.803642	0	1.45804	1.57354	NO	POS		NO	NO
ENSRNOG00000059556	0.793862	3.10888	3.28841	0.945407	0.344451	NA	SNORA36	0	0	5.54726	0	0	0	0	0.803642	0	1.58772	2.44518	NO	POS		NO	NO
ENSRNOG00000051163	0.804231	3.1174	2.35416	1.32421	0.185434	NA	Rn50_10_0705.2	0	0	3.32835	2.30185	0	0	0	0.803642	0	1.60846	1.61768	NO	POS		NO	NO
ENSRNOG00000011207	0.829476	3.18691	2.2161	1.43807	0.150415	NA	Gh1	0	0	2.2189	0	0	0	2.80962	1.60728	0	1.65895	1.43348	NO	POS		NO	NO
ENSRNOG00000037188	0.829476	3.18691	2.2161	1.43807	0.150415	NA	Mug1	0	0	2.2189	0	0	0	2.80962	1.60728	0	1.65895	1.43348	NO	POS		NO	NO
ENSRNOG00000014339	0.877888	3.25292	1.81613	1.79113	0.0732732	NA	Anxa10	0	0	3.32835	1.15093	0	0	0.93654	1.60728	0	1.75578	1.34073	NO	POS		NO	NO
ENSRNOG00000006874	0.908317	3.3253	2.24278	1.48267	0.138163	NA	Opn1sw	0	0	1.10945	0	0	0	3.74616	2.41093	0	1.81663	1.58325	NO	POS		NO	NO
ENSRNOG00000031061	0.981139	3.41057	3.11223	1.09586	0.273141	NA	LOC306079	0	0	5.54726	2.30185	0	0	0	0	0	1.96228	2.05185	NO	POS		NO	NO
ENSRNOG00000020614	1.02694	3.47104	1.72271	2.01487	0.0439187	NA	Phlda2	0	0	2.2189	3.45278	0	0	0.93654	1.60728	0	2.05388	1.26798	NO	POS		NO	NO
ENSRNOG00000055018	1.28961	3.80569	3.09456	1.2298	0.218772	NA	SNORA26	0	0	1.10945	9.20741	0	0	0	0	0	2.57922	2.49901	NO	POS		NO	NO
ENSRNOG00000052010	1.37938	3.91101	2.20305	1.77527	0.0758525	NA	Treh	0	0	3.32835	1.15093	0	0	6.55578	0	0	2.75876	1.73644	NO	POS		NO	NO
ENSRNOG00000005592	1262.31	0.374361	0.0821293	4.5582	5.15949e-06	0.00657614	Brinp2	1125.31	995.115	1464.48	1429.45	1140.93	1137.33	1384.21	1421.64	1099.67	1424.94	0.143463	NO	POS		NO	NO
ENSRNOG00000007610	1349.81	-0.29681	0.068698	-4.32051	1.5567e-05	0.0138889	Gdf11	1457.51	1458.75	1161.6	1183.15	1522.96	1515.25	1239.98	1259.31	1488.62	1211.01	0.11349	NO	NEG		NO	NO
ENSRNOG00000020782	1413.69	0.353157	0.0823631	4.28781	1.80446e-05	0.0153327	Pspc1	1287.12	1235.2	1535.48	1711.43	1195.66	1248.11	1478.8	1617.73	1241.52	1585.86	0.139486	NO	POS		NO	NO
ENSRNOG00000018009	933.432	-0.355458	0.0833375	-4.26528	1.99649e-05	0.0161934	Rab8b	1026.02	1074.27	802.133	765.366	1030.45	1061.39	889.713	818.107	1048.03	818.83	0.13725	NO	NEG		NO	NO
ENSRNOG00000025815	985.707	-0.363419	0.0891379	-4.07704	4.56127e-05	0.0232547	Cdr2l	1092.22	1048.18	862.044	813.705	1190.49	1106.95	929.047	843.02	1109.46	861.954	0.143642	NO	NEG		NO	NO
ENSRNOG00000014218	1061.93	0.330393	0.083187	3.97169	7.13651e-05	0.0321698	Tmem25	965.955	886.383	1217.07	1219.98	929.266	981.873	1096.69	1198.23	940.869	1182.99	0.129739	NO	POS		NO	NO
ENSRNOG00000000442	622.4	0.364416	0.0960129	3.79549	0.000147351	0.0486912	Notch4	500.139	545.4	681.203	719.329	587.503	543.202	663.07	739.35	544.061	700.738	0.144412	NO	POS		NO	NO
ENSRNOG00000018971	633.466	-0.369357	0.0993706	-3.71697	0.000201629	0.0631204	Mob3a	744.08	682.837	590.228	555.898	716.567	712.059	575.035	491.025	713.886	553.047	0.145352	NO	NEG		NO	NO
ENSRNOG00000014083	5267.27	-0.367663	0.0999532	-3.67835	0.000234743	0.07222	Iqsec3	6195.35	5418.33	4448.9	4382.73	5607.6	6519.31	4996.44	4569.51	5935.15	4599.39	0.153566	NO	NEG		NO	NO
ENSRNOG00000002883	805.666	0.646965	0.183622	3.52336	0.000426109	0.111816	Alg1	626.4	567.146	1097.25	1224.59	660.811	656.666	755.787	856.682	627.756	983.576	0.295895	NO	POS		NO	NO
ENSRNOG00000039464	2017.05	-0.428692	0.122196	-3.50824	0.00045109	0.116656	Tmem229a	2223.66	2536.5	1640.88	1673.45	2498.69	1999.48	1928.34	1635.41	2314.58	1719.52	0.183397	NO	NEG		NO	NO
ENSRNOG00000058105	1109.38	-1.04966	0.300451	-3.49362	0.000476521	0.120078	Hbb	1152.28	1799.73	782.163	1048.49	1765.61	1265.09	640.593	421.108	1495.68	723.09	0.449096	NO	NEG		NO	NO
ENSRNOG00000018845	1106.63	0.328461	0.0940363	3.49291	0.000477783	0.120078	Snapc4	1013.76	892.472	1292.51	1294.79	1002.57	1015.82	1138.83	1202.25	981.158	1232.1	0.133901	NO	POS		NO	NO
ENSRNOG00000013287	1936.09	-0.282325	0.0818069	-3.45112	0.000558275	0.138359	Sall2	2151.33	2130.28	1710.77	1589.43	2109.43	2111.16	1886.19	1800.16	2125.55	1746.64	0.113269	NO	NEG		NO	NO
ENSRNOG00000001628	7469.39	1.02289	0.296911	3.4451	0.000570858	0.13954	Pcp4	4588.29	4781.6	9181.82	14106.9	5739.77	4598.45	5096.65	11661.6	4927.03	10011.8	0.498249	NO	POS		NO	NO
ENSRNOG00000016866	480.992	0.856075	0.250197	3.4216	0.000622535	0.150115	Fhl2	306.458	421.88	584.681	870.101	347.959	292.15	419.57	605.142	342.112	619.873	0.407299	NO	POS		NO	NO
ENSRNOG00000011440	906.476	0.302052	0.0884243	3.41594	0.000635611	0.151225	Ccdc39	866.663	794.179	964.113	1074.97	783.681	804.081	940.286	1023.84	812.151	1000.8	0.122552	NO	POS		NO	NO
ENSRNOG00000014746	772.68	0.554666	0.162599	3.41125	0.000646668	0.151831	Dzip1l	554.076	620.207	878.686	1060	759.933	569.111	772.645	966.781	625.832	919.529	0.24168	NO	POS		NO	NO
ENSRNOG00000015746	242.287	-0.585534	0.172091	-3.40247	0.000667805	0.153971	Kcng4	317.49	299.231	175.293	158.828	246.772	301.084	232.262	207.34	291.144	193.431	0.247397	NO	NEG		NO	NO
ENSRNOG00000018052	547.546	-0.464143	0.136499	-3.40033	0.000673042	0.153971	Cnksr3	579.818	655.872	455.985	386.711	683.527	620.929	539.447	458.076	635.037	460.055	0.193987	NO	NEG		NO	NO
ENSRNOG00000050114	61.4265	0.956717	0.281837	3.39457	0.00068736	0.155256	Fam228a	46.5816	35.6641	94.3034	105.885	45.4308	39.3106	54.3193	69.9168	41.7468	81.1062	0.426705	NO	POS		NO	NO
ENSRNOG00000017382	650.317	-0.601378	0.177739	-3.38349	0.000715696	0.157665	Snx33	649.691	851.589	532.537	436.201	944.754	689.723	602.195	495.847	783.939	516.695	0.269273	NO	NEG		NO	NO
ENSRNOG00000013090	307.486	0.815453	0.240999	3.38363	0.000715345	0.157665	Gadd45g	191.23	228.772	467.079	498.351	247.804	222.462	253.802	350.388	222.567	392.405	0.38308	NO	POS		NO	NO
ENSRNOG00000028992	113.682	-0.822467	0.243489	-3.37784	0.000730568	0.158979	Acan	121.357	121.78	65.4576	74.8102	198.243	140.268	98.3367	89.2042	145.412	81.9522	0.373988	NO	NEG		NO	NO
ENSRNOG00000017109	71.8757	0.71772	0.212951	3.37034	0.000750743	0.161401	Rassf7	52.7108	53.9311	90.975	108.187	46.4633	63.4331	74.9232	84.3824	54.1346	89.6169	0.300033	NO	POS		NO	NO
ENSRNOG00000003929	261.769	-0.760541	0.227041	-3.3498	0.000808687	0.164202	Pcdh19	263.554	318.367	151.995	159.979	353.121	382.385	262.231	202.518	329.357	194.181	0.329328	NO	NEG		NO	NO
ENSRNOG00000046005	71982.6	-0.478698	0.142696	-3.35467	0.000794606	0.164202	Scd2	85782.5	85238.1	55504.7	57464.6	87838.4	76407.4	74969.1	52656.2	83816.6	60148.7	0.203487	NO	NEG		NO	NO
ENSRNOG00000003076	421.265	-0.35406	0.105702	-3.34961	0.000809246	0.164202	Rbms2	459.687	511.475	349.477	369.448	456.373	462.793	406.458	354.406	472.582	369.947	0.142143	NO	NEG		NO	NO
ENSRNOG00000005387	3625.08	0.98226	0.293262	3.34943	0.000809783	0.164202	Rbm3	2834.12	2476.48	5190.01	7337.16	2225.08	2210.33	2753.43	3974.01	2436.5	4813.65	0.500211	NO	POS		NO	NO
ENSRNOG00000061005	99.7233	1.69062	0.503689	3.35648	0.00078941	0.164202	AABR07016572.1	72.3241	35.6641	52.1442	223.28	53.6909	27.6961	109.575	223.412	47.3438	152.103	0.804787	NO	POS		NO	NO
ENSRNOG00000020923	85.2938	-0.89804	0.269088	-3.33735	0.000845812	0.164648	Tuft1	112.776	68.7186	57.6915	60.9991	146.618	116.145	65.5578	53.844	111.064	59.5231	0.407902	NO	NEG		NO	NO
ENSRNOG00000014013	5834.63	-0.356259	0.107068	-3.32741	0.00087657	0.164648	Map4k4	6065.41	6288.19	4934.84	5064.08	7402.12	6449.62	5678.24	4794.53	6551.34	5117.92	0.153349	NO	NEG		NO	NO
ENSRNOG00000018980	1989.22	-0.30773	0.0920333	-3.34368	0.000826742	0.164648	Tjap1	2077.78	2099.83	1866.1	1665.39	2443.97	2180.85	1815.01	1764.8	2200.61	1777.82	0.129475	NO	NEG		NO	NO
ENSRNOG00000012622	1212.46	-0.306612	0.0918467	-3.3383	0.000842929	0.164648	Mmp15	1327.58	1297.83	1081.72	1038.14	1493.02	1246.33	1117.29	1097.77	1341.19	1083.73	0.128566	NO	NEG		NO	NO
ENSRNOG00000011226	225.365	0.580612	0.174417	3.32886	0.000872009	0.164648	Timm8a1	208.391	167.882	267.378	303.845	203.406	143.841	234.135	274.042	180.88	269.85	0.243565	NO	POS		NO	NO
ENSRNOG00000011964	592.088	0.902577	0.27066	3.33472	0.00085384	0.164648	Abcd4	408.202	415.791	653.467	1148.62	410.942	415.442	464.524	819.715	412.594	771.583	0.456102	NO	POS		NO	NO
ENSRNOG00000001174	1320.07	0.942985	0.283262	3.32902	0.00087153	0.164648	Pde9a	921.825	822.014	1755.15	2486	1085.18	784.426	963.699	1742.3	903.36	1736.79	0.461919	NO	POS		NO	NO
ENSRNOG00000004812	3006.81	-0.467484	0.140787	-3.32051	0.000898533	0.167015	Sema6d	3236.2	3529.01	2247.75	2164.89	3563.22	3631.77	3063.42	2618.26	3490.05	2523.58	0.197343	NO	NEG		NO	NO
ENSRNOG00000011150	2774.18	-0.533932	0.160974	-3.31688	0.000910279	0.167454	Arsb	2753.22	3936.97	2129.04	1907.09	3263.79	3173.44	2519.29	2510.58	3281.85	2266.5	0.238102	NO	NEG		NO	NO
ENSRNOG00000000033	3746.04	-0.303438	0.0916636	-3.31034	0.000931838	0.169671	Tmcc2	4270.8	3873.47	3210.75	3409.05	4568.89	3842.61	3491.42	3301.36	4138.94	3353.14	0.129238	NO	NEG		NO	NO
ENSRNOG00000027550	1630.64	0.482098	0.14602	3.30158	0.000961412	0.173287	Mzf1	1463.64	1326.53	1869.43	2220.14	1368.09	1284.74	1499.4	2013.12	1360.75	1900.52	0.217066	NO	POS		NO	NO
ENSRNOG00000033110	184.822	-1.03381	0.314399	-3.2882	0.00100829	0.178137	Svep1	194.907	236.601	107.617	66.7538	224.056	338.608	151.719	158.317	248.543	121.102	0.455773	NO	NEG		NO	NO
ENSRNOG00000004964	1396.02	-0.59791	0.181787	-3.28908	0.00100515	0.178137	Erbb3	1558.03	1498.76	934.158	971.382	2009.28	1659.98	1417.92	1118.67	1681.51	1110.53	0.264388	NO	NEG		NO	NO
ENSRNOG00000051993	149.698	0.603612	0.184109	3.27855	0.00104342	0.182537	Gdf10	122.583	103.513	158.652	181.846	148.683	101.85	177.943	202.518	119.157	180.24	0.250711	NO	POS		NO	NO
ENSRNOG00000011305	2318.36	-0.528665	0.161825	-3.2669	0.00108734	0.188374	Sox10	2470.05	2597.39	1832.81	1659.64	3310.25	2576.63	2321.68	1778.46	2738.58	1898.15	0.236962	NO	NEG		NO	NO
ENSRNOG00000023538	4370.3	-0.367002	0.112457	-3.26349	0.00110049	0.188819	Aldh5a1	4940.1	4682.44	3360.53	3509.18	5156.39	4916.51	4213.49	4183.76	4923.86	3816.74	0.153713	NO	NEG		NO	NO
ENSRNOG00000029886	1320.17	-0.995557	0.305731	-3.25632	0.00112868	0.189471	Hba-a2	1152.28	2054.6	977.427	1211.93	2119.76	1705.55	833.52	506.294	1758.05	882.292	0.442039	NO	NEG		NO	NO
ENSRNOG00000010489	234.04	-0.991402	0.304193	-3.25912	0.0011176	0.189471	Samd4a	286.845	328.806	103.179	102.432	300.463	330.567	247.246	172.783	311.67	156.41	0.408141	NO	NEG		NO	NO
ENSRNOG00000036659	872.487	0.641953	0.197254	3.25444	0.00113615	0.189471	Fn3k	710.982	630.646	1227.05	1338.53	687.657	695.977	785.757	903.293	681.315	1063.66	0.306711	NO	POS		NO	NO
ENSRNOG00000005053	398.013	-0.390069	0.120388	-3.24009	0.00119494	0.192094	Egln3	422.912	451.455	343.93	326.863	486.316	444.925	394.283	313.42	451.402	344.624	0.160685	NO	NEG		NO	NO
ENSRNOG00000019262	2314.94	-0.274824	0.0847775	-3.24171	0.00118816	0.192094	Trak1	2434.5	2483.44	1913.8	2042.9	2630.86	2591.82	2241.14	2181.08	2535.15	2094.73	0.112815	NO	NEG		NO	NO
ENSRNOG00000024867	1092.8	0.378124	0.116569	3.24379	0.00117951	0.192094	Eme2	1066.47	853.329	1310.26	1301.7	880.738	1001.53	1145.39	1182.96	950.517	1235.08	0.159686	NO	POS		NO	NO
ENSRNOG00000009140	2104.29	0.781001	0.240949	3.24136	0.00118961	0.192094	C1qtnf4	1729.65	1164.74	2762.53	3388.33	1666.48	1632.28	1701.69	2788.64	1548.29	2660.3	0.365907	NO	POS		NO	NO
ENSRNOG00000057794	26.9326	-1.26274	0.39111	-3.2286	0.00124397	0.19302	Adamts5	30.6458	39.1435	13.3134	8.05649	43.3657	39.3106	27.1596	14.4656	38.1164	15.7488	0.502757	NO	NEG		NO	NO
ENSRNOG00000012297	2278.59	-0.412187	0.127501	-3.2328	0.00122584	0.19302	43532	2522.76	2612.18	1902.71	1995.71	2649.44	2622.2	2302.01	1621.75	2601.64	1955.54	0.172367	NO	NEG		NO	NO
ENSRNOG00000017309	19594.8	0.444249	0.137416	3.23288	0.00122548	0.19302	Rsrp1	18349.5	15834.9	23058.8	26604.8	16225	15996.7	18533.2	22155.6	16601.5	22588.1	0.201212	NO	POS		NO	NO
ENSRNOG00000039848	323.981	0.564349	0.174737	3.22971	0.00123917	0.19302	Ak6	254.973	269.655	416.044	477.635	264.325	255.519	296.883	356.817	261.118	386.845	0.260491	NO	POS		NO	NO
ENSRNOG00000049028	24.9809	-1.41139	0.438881	-3.21588	0.00130047	0.195158	C5ar2	29.42	46.9722	11.0945	4.60371	38.2032	31.2698	20.6039	17.6801	36.4663	13.4956	0.565758	NO	NEG		NO	NO
ENSRNOG00000014096	1723.94	-0.406474	0.126499	-3.21325	0.00131243	0.195158	Nr3c1	1928.23	2069.39	1331.34	1279.83	1938.04	1927.11	1682.96	1634.61	1965.69	1482.19	0.171125	NO	NEG		NO	NO
ENSRNOG00000027590	1355.93	-0.293477	0.0911486	-3.21977	0.00128293	0.195158	Jakmip3	1404.8	1503.98	1120.55	1214.23	1512.64	1551.88	1341.12	1198.23	1493.32	1218.53	0.12081	NO	NEG		NO	NO
ENSRNOG00000003670	1412.55	0.276352	0.0858504	3.219	0.00128639	0.195158	Sumo2	1323.9	1279.56	1586.52	1661.94	1264.83	1241.86	1402	1539.78	1277.54	1547.56	0.115169	NO	POS		NO	NO
ENSRNOG00000034102	633.203	1.32179	0.411063	3.21554	0.00130197	0.195158	Plk5	328.523	375.778	725.581	1534.19	515.226	227.823	404.585	953.923	361.838	904.569	0.683918	NO	POS		NO	NO
ENSRNOG00000058654	14.6037	-1.51645	0.482801	-3.14094	0.00168407	0.197054	Mex3a	19.6133	18.267	4.43781	3.45278	20.6504	28.5896	12.175	9.6437	21.78	7.42733	0.5952	NO	NEG		NO	NO
ENSRNOG00000039902	132.311	-1.3063	0.41049	-3.1823	0.00146111	0.197054	Lbh	176.52	204.416	45.4875	35.6787	179.658	193.873	143.291	79.5605	188.617	76.0043	0.518656	NO	NEG		NO	NO
ENSRNOG00000049853	84.2413	-0.986343	0.311513	-3.1663	0.00154391	0.197054	Rgag1	116.454	90.465	44.3781	34.5278	98.0892	143.841	78.6693	67.5059	112.212	56.2703	0.430159	NO	NEG		NO	NO
ENSRNOG00000047321	523.841	-0.876204	0.277195	-3.16096	0.0015725	0.197054	Hba-a2	502.591	711.542	445.999	490.295	792.974	704.018	317.487	225.823	677.781	369.901	0.381222	NO	NEG		NO	NO
ENSRNOG00000032215	133.912	-0.844277	0.268269	-3.14712	0.00164885	0.197054	Cdyl	161.81	182.67	76.5521	63.301	155.91	188.512	140.481	102.062	172.226	95.5991	0.356508	NO	NEG		NO	NO
ENSRNOG00000019996	1277.79	-0.796275	0.248465	-3.20477	0.00135169	0.197054	Slc16a1	1420.74	1820.61	755.536	659.481	1622.09	1624.24	1389.82	929.813	1621.92	933.664	0.342708	NO	NEG		NO	NO
ENSRNOG00000002244	2067.49	-0.653675	0.205014	-3.18844	0.0014304	0.197054	Pdgfra	2365.85	2969.69	1344.66	1397.23	2766.12	2011.1	2122.2	1563.08	2528.19	1606.79	0.296101	NO	NEG		NO	NO
ENSRNOG00000027894	94.0987	-0.607346	0.19293	-3.14802	0.0016438	0.197054	Iqgap3	112.776	93.9445	86.5372	64.4519	123.902	124.186	67.4309	79.5605	113.702	74.4951	0.254069	NO	NEG		NO	NO
ENSRNOG00000049989	94.8958	-0.591747	0.187224	-3.16064	0.00157423	0.197054	Wdcp	109.099	106.992	68.786	60.9991	119.772	121.506	90.8443	81.1678	114.342	75.4493	0.242618	NO	NEG		NO	NO
ENSRNOG00000012488	500.869	-0.475645	0.150522	-3.15998	0.0015778	0.197054	Rab2b	556.528	602.81	333.945	395.919	586.47	586.086	504.795	440.396	582.973	418.764	0.20055	NO	NEG		NO	NO
ENSRNOG00000021150	359.41	-0.461723	0.146367	-3.15455	0.00160747	0.197054	Plcb3	386.137	453.195	278.472	269.317	434.69	392.213	367.124	294.133	416.559	302.261	0.197418	NO	NEG		NO	NO
ENSRNOG00000012206	11489.5	-0.438523	0.137293	-3.19406	0.00140286	0.197054	Dennd5a	12545.2	12172.8	8623.77	9414.58	14854.8	13317.4	11765.7	9221.79	13222.5	9756.47	0.191774	NO	NEG		NO	NO
ENSRNOG00000019077	1334.64	-0.367262	0.116335	-3.15694	0.00159435	0.197054	Lipa	1436.67	1692.74	1182.68	1223.44	1293.74	1589.4	1106.05	1152.42	1503.14	1166.15	0.161728	NO	NEG		NO	NO
ENSRNOG00000003835	1009.51	-0.341616	0.108077	-3.16085	0.00157309	0.197054	Slc43a2	1121.64	1071.66	895.327	776.876	1181.2	1140.9	1002.1	886.417	1128.85	890.179	0.142833	NO	NEG		NO	NO
ENSRNOG00000009046	563.63	-0.334216	0.104807	-3.18886	0.00142835	0.197054	Phf13	670.53	590.632	508.129	450.012	594.73	660.24	530.081	504.687	629.033	498.227	0.139132	NO	NEG		NO	NO
ENSRNOG00000000962	733.859	-0.300006	0.0950483	-3.15635	0.00159757	0.197054	Slc15a4	799.242	755.905	682.313	604.237	856.99	828.204	698.659	645.324	810.085	657.633	0.123351	NO	NEG		NO	NO
ENSRNOG00000008377	2027.05	-0.245662	0.0781995	-3.14147	0.001681	0.197054	Wdtc1	2217.53	2134.63	1871.64	1697.62	2295.29	2152.26	1905.86	1941.6	2199.93	1854.18	0.100438	NO	NEG		NO	NO
ENSRNOG00000007051	3095.72	0.257217	0.0811093	3.17124	0.00151791	0.197054	Rraga	2745.86	2796.59	3534.71	3566.72	2743.4	2992.97	3209.52	3175.99	2819.7	3371.74	0.107865	NO	POS		NO	NO
ENSRNOG00000016486	1590.76	0.310836	0.0969681	3.20555	0.00134807	0.197054	Nop58	1472.22	1363.93	1849.46	1934.71	1384.61	1458.07	1633.33	1629.79	1419.71	1761.82	0.133176	NO	POS		NO	NO
ENSRNOG00000061004	1047.95	0.41382	0.129699	3.19062	0.00141969	0.197054	Asphd2	856.856	841.151	1233.71	1313.21	1018.06	878.235	1003.97	1238.41	898.576	1197.32	0.181076	NO	POS		NO	NO
ENSRNOG00000018217	4703.54	0.510243	0.161609	3.15727	0.00159254	0.197054	Syt5	3816.01	3245.43	6195.18	6159.76	4247.78	4211.6	4385.82	5366.72	3880.21	5526.87	0.230807	NO	POS		NO	NO
ENSRNOG00000012879	895.277	0.533044	0.169645	3.14212	0.00167732	0.197054	Fabp3	737.951	684.577	1186	1246.45	749.608	754.05	782.947	1020.62	731.546	1059.01	0.248507	NO	POS		NO	NO
ENSRNOG00000007637	620.951	0.581516	0.18458	3.15048	0.00163002	0.197054	Acer2	496.462	398.394	722.253	787.234	511.096	584.299	586.274	881.595	497.563	744.339	0.262153	NO	POS		NO	NO
ENSRNOG00000004500	118.521	0.629911	0.198196	3.17822	0.00148184	0.197054	Myc	101.744	115.691	158.652	143.866	71.2437	83.0884	140.481	133.405	92.9418	144.101	0.261744	NO	POS		NO	NO
ENSRNOG00000012012	255.231	0.65674	0.20726	3.16867	0.00153138	0.197054	Pinx1	225.553	176.581	350.587	395.919	203.406	186.726	243.5	259.576	198.066	312.396	0.308817	NO	POS		NO	NO
ENSRNOG00000007390	605.035	0.706846	0.22336	3.1646	0.00155297	0.197054	Nfkbia	398.395	481.9	893.108	965.628	471.861	485.129	593.766	550.495	459.321	750.749	0.345617	NO	POS		NO	NO
ENSRNOG00000033575	425.842	0.744067	0.234813	3.16876	0.00153091	0.197054	Emid1	289.296	339.244	534.756	691.707	367.576	276.961	344.647	562.549	318.269	533.415	0.354509	NO	POS		NO	NO
ENSRNOG00000017420	150.186	0.824447	0.26182	3.1489	0.00163886	0.197054	Nudt6	128.712	95.6842	231.875	235.94	85.699	123.292	128.306	171.979	108.347	192.025	0.384099	NO	POS		NO	NO
ENSRNOG00000030410	608.903	0.917801	0.288933	3.17652	0.00149053	0.197054	Zfp958	475.623	383.607	967.442	1115.25	357.251	469.047	472.953	630.055	421.382	796.424	0.462548	NO	POS		NO	NO
ENSRNOG00000055562	3192.56	0.918775	0.292606	3.13998	0.00168961	0.197054	Dkc1	1991.98	2045.9	5285.43	5918.07	2583.36	2213.9	2815.24	2686.57	2208.79	4176.33	0.477859	NO	POS		NO	NO
ENSRNOG00000022071	227.54	1.03598	0.327057	3.16758	0.00153713	0.197054	Itga2b	145.874	179.19	250.736	437.352	172.43	99.17	177.943	357.621	149.166	305.913	0.505101	NO	POS		NO	NO
ENSRNOG00000032847	16.7927	1.49727	0.471814	3.17344	0.00150646	0.197054	RGD1561636	11.0325	5.21914	26.6268	35.6787	7.22762	11.6145	22.477	14.4656	8.77344	24.812	0.627212	NO	POS		NO	NO
ENSRNOG00000032882	218.061	1.57386	0.50082	3.14257	0.00167474	0.197054	AY172581.19	140.971	103.513	335.054	680.198	101.187	92.9161	122.687	167.961	109.647	326.475	0.928972	NO	POS		NO	NO
ENSRNOG00000020746	1694.55	0.898731	0.286836	3.13325	0.00172882	0.200318	Lin7b	1240.54	1048.18	2375.34	3168.5	1294.78	1148.94	1164.12	2115.99	1183.11	2205.99	0.455825	NO	POS		NO	NO
ENSRNOG00000004147	2441.35	-0.542718	0.173582	-3.12657	0.00176856	0.203602	Abca8a	2777.73	2983.61	1856.11	1549.15	2982.94	2837.51	2604.52	1939.19	2895.45	1987.24	0.233503	NO	NEG		NO	NO
ENSRNOG00000010653	838.038	-0.384573	0.123265	-3.11989	0.00180921	0.203895	Elmsan1	914.47	929.006	603.542	721.631	986.055	968.471	755.787	825.34	949.501	726.575	0.161676	NO	NEG		NO	NO
ENSRNOG00000016099	1325.39	0.43392	0.139088	3.11975	0.00181002	0.203895	Id4	1235.64	1255.2	1586.52	1720.64	977.794	1040.84	1412.3	1374.23	1127.37	1523.42	0.191111	NO	POS		NO	NO
ENSRNOG00000008951	96.9977	0.645133	0.206863	3.11865	0.00181681	0.203895	Rasl10a	68.6466	85.2459	117.602	95.5269	71.2437	77.7279	110.512	149.477	75.716	118.279	0.284745	NO	POS		NO	NO
ENSRNOG00000030442	22.9517	1.34493	0.430669	3.12288	0.00179089	0.203895	AABR07027322.1	13.4841	12.178	37.7213	47.188	13.4227	12.5079	31.8423	15.2692	12.8982	33.0052	0.604884	NO	POS		NO	NO
ENSRNOG00000017117	207.51	0.524607	0.168318	3.11677	0.00182845	0.203918	Ybx2	190.004	176.581	279.582	239.393	152.813	161.71	194.8	265.202	170.277	244.744	0.230777	NO	POS		NO	NO
ENSRNOG00000007254	727.092	-0.306244	0.0983578	-3.11357	0.00184839	0.204592	Ttc9	778.403	760.254	613.527	620.35	851.827	827.31	649.022	716.045	804.449	649.736	0.127165	NO	NEG		NO	NO
ENSRNOG00000011675	1573.68	0.596499	0.191669	3.11213	0.00185743	0.204592	Zfp40	1511.45	976.848	1742.95	1783.94	1277.22	1248.11	1643.63	2405.3	1253.41	1893.95	0.276289	NO	POS		NO	NO
ENSRNOG00000050044	1829.48	-0.27797	0.0894911	-3.10612	0.00189561	0.205002	Ptp4a2	2025.07	1970.22	1505.53	1599.79	2062.97	1964.64	1827.19	1680.41	2005.73	1653.23	0.115173	NO	NEG		NO	NO
ENSRNOG00000007128	2987.71	0.344434	0.110764	3.10961	0.00187333	0.205002	Nop56	2770.38	2485.18	3771.03	3407.89	2470.82	2803.56	3199.22	2993.57	2632.48	3342.93	0.151585	NO	POS		NO	NO
ENSRNOG00000000587	833.841	0.679307	0.218642	3.10694	0.00189038	0.205002	Rpf2	717.111	609.769	1169.36	1336.23	607.12	629.864	705.214	896.06	640.966	1026.72	0.333778	NO	POS		NO	NO
ENSRNOG00000039754	217.537	-0.644194	0.207733	-3.10107	0.00192824	0.206033	Rab7b	234.134	300.1	180.841	135.809	282.91	243.905	221.96	140.637	265.262	169.812	0.280268	NO	NEG		NO	NO
ENSRNOG00000022764	2005.28	-0.499026	0.160872	-3.10202	0.00192207	0.206033	Evi2a	2201.59	2473.87	1734.07	1538.79	2711.39	2007.52	1974.23	1400.75	2348.59	1661.96	0.224155	NO	NEG		NO	NO
ENSRNOG00000014556	503.868	-0.6514	0.211027	-3.0868	0.00202323	0.207605	Cdh20	603.109	613.249	358.353	279.675	598.86	648.626	544.13	384.944	615.961	391.775	0.279659	NO	NEG		NO	NO
ENSRNOG00000002811	526.201	-0.414784	0.134513	-3.08361	0.00204505	0.207605	Brinp3	598.206	581.934	404.95	387.862	598.86	628.077	529.145	480.578	601.769	450.634	0.175766	NO	NEG		NO	NO
ENSRNOG00000014684	758.075	-0.39365	0.127675	-3.08323	0.00204767	0.207605	Npr1	771.048	877.685	759.974	668.688	908.616	883.596	622.799	572.193	860.236	655.914	0.168148	NO	NEG		NO	NO
ENSRNOG00000019667	642.178	-0.361555	0.116889	-3.09316	0.0019804	0.207605	Ppfibp2	649.691	765.473	639.044	553.596	755.803	715.632	547.876	510.312	721.65	562.707	0.153143	NO	NEG		NO	NO
ENSRNOG00000053607	1379.32	-0.247389	0.0799214	-3.09541	0.00196544	0.207605	Fam217b	1545.77	1417	1253.68	1170.49	1494.05	1534.9	1328.01	1290.65	1497.93	1260.71	0.101197	NO	NEG		NO	NO
ENSRNOG00000022971	408.798	0.44497	0.143988	3.09032	0.00199941	0.207605	Znf454	360.394	314.888	484.83	532.879	331.438	377.918	385.854	482.185	346.16	471.437	0.196544	NO	POS		NO	NO
ENSRNOG00000016070	675.842	0.508438	0.164307	3.09445	0.00197181	0.207605	Trpc3	598.206	473.202	879.795	917.289	531.747	628.077	686.484	691.935	557.808	793.876	0.230856	NO	POS		NO	NO
ENSRNOG00000015825	945.112	0.892526	0.289308	3.08504	0.00203524	0.207605	Aurkc	783.306	635.865	1431.19	1810.41	616.413	611.102	754.851	917.759	661.672	1228.55	0.466956	NO	POS		NO	NO
ENSRNOG00000029052	18.5963	1.73109	0.56101	3.08566	0.00203098	0.207605	LOC108352861	7.35499	11.3081	32.1741	52.9426	8.26014	7.14739	15.9212	13.6619	8.51766	28.675	0.865396	NO	POS		NO	NO
ENSRNOG00000014166	31.2365	-1.21533	0.395062	-3.07631	0.00209577	0.20831	Smoc2	56.3882	33.0545	24.4079	16.113	34.0731	50.9251	25.2866	9.6437	43.6103	18.8628	0.514589	NO	NEG		NO	NO
ENSRNOG00000008706	57.3732	-0.795715	0.2586	-3.07702	0.00209084	0.20831	Tbx3	63.7432	60.0201	37.7213	31.075	87.764	80.4081	52.4462	45.8076	72.9839	41.7625	0.34469	NO	NEG		NO	NO
ENSRNOG00000007862	2637.46	0.487977	0.158749	3.07388	0.00211291	0.20831	Acat1	2347.47	2234.66	3238.49	3799.21	2139.38	2060.23	2449.05	2831.23	2195.43	3079.49	0.231587	NO	POS		NO	NO
ENSRNOG00000056397	133.062	0.762832	0.248166	3.07387	0.00211298	0.20831	SNORD22	122.583	93.9445	218.562	179.545	98.0892	80.4081	117.067	154.299	98.7562	167.368	0.357196	NO	POS		NO	NO
ENSRNOG00000016737	352.351	0.899615	0.292541	3.07517	0.00210382	0.20831	Tcerg1l	201.036	221.813	287.348	466.125	312.853	248.372	393.347	687.917	246.019	458.684	0.459838	NO	POS		NO	NO
ENSRNOG00000019283	43.144	-1.34657	0.442151	-3.0455	0.00232296	0.209989	P2ry2	45.3558	66.1091	18.8607	9.20741	80.5364	56.2857	43.0808	25.7165	62.0717	24.2164	0.56424	NO	NEG		NO	NO
ENSRNOG00000058096	37.7833	-1.04341	0.34146	-3.05574	0.00224509	0.209989	AABR07021704.1	52.7108	49.5818	16.6418	16.113	62.9836	39.3106	32.7789	32.1457	51.1467	24.4198	0.444319	NO	NEG		NO	NO
ENSRNOG00000000572	231.439	-0.95526	0.31616	-3.02145	0.0025157	0.209989	Chst3	248.844	279.224	117.602	96.6779	371.706	322.526	250.993	163.943	305.575	157.304	0.421504	NO	NEG		NO	NO
ENSRNOG00000037134	65.2006	-0.850697	0.281561	-3.02136	0.00251639	0.209989	Shc4	76.0016	85.2459	33.2835	32.226	86.7315	88.4489	67.4309	52.2367	84.107	46.2943	0.357423	NO	NEG		NO	NO
ENSRNOG00000003276	1105.74	-0.733887	0.242799	-3.02261	0.00250607	0.209989	Myo1d	1116.73	1417.87	714.487	656.028	1716.04	1274.02	1202.52	748.19	1381.17	830.306	0.340256	NO	NEG		NO	NO
ENSRNOG00000015445	8088.89	-0.655635	0.216977	-3.02168	0.00251379	0.209989	Mal	8928.96	8871.66	5565.01	4665.86	12280.8	9503.35	8376.41	6519.14	9896.18	6281.6	0.301104	NO	NEG		NO	NO
ENSRNOG00000018359	493.95	-0.545832	0.179762	-3.03642	0.00239408	0.209989	Smad7	512.398	582.804	365.01	317.656	643.259	607.528	512.287	410.661	586.497	401.403	0.240038	NO	NEG		NO	NO
ENSRNOG00000000142	524.662	-0.519885	0.170202	-3.05452	0.00225423	0.209989	Plxdc2	594.528	628.906	383.87	371.749	637.064	612.889	571.289	396.999	618.347	430.977	0.225339	NO	NEG		NO	NO
ENSRNOG00000019484	4635.52	-0.462278	0.152493	-3.03147	0.00243364	0.209989	Slc6a9	5375.27	5243.49	3956.3	3356.1	5862.64	5006.75	4868.13	3415.48	5372.04	3899	0.203046	NO	NEG		NO	NO
ENSRNOG00000020480	3424.96	-0.449053	0.146949	-3.05583	0.00224436	0.209989	Fads1	3846.66	3991.77	3089.82	2382.42	4180.66	3796.16	3503.59	2608.62	3953.81	2896.11	0.193667	NO	NEG		NO	NO
ENSRNOG00000002524	4042.43	-0.447932	0.146951	-3.04818	0.00230229	0.209989	Gpr37	4020.73	4446.7	3239.6	3222.6	5627.22	4565.39	3979.36	3237.87	4665.01	3419.86	0.207327	NO	NEG		NO	NO
ENSRNOG00000009819	1280.98	-0.411832	0.136152	-3.02479	0.00248807	0.209989	Vezf1	1453.84	1509.2	967.442	999.004	1424.87	1463.43	1357.98	1072.06	1462.83	1099.12	0.177858	NO	NEG		NO	NO
ENSRNOG00000008223	3059.07	-0.401654	0.131511	-3.05415	0.00225698	0.209989	Cnr1	3455.62	2929.68	2445.23	2657.49	3478.55	4065.08	2895.78	2545.13	3482.23	2635.91	0.182882	NO	NEG		NO	NO
ENSRNOG00000012580	672.899	-0.397919	0.130705	-3.04442	0.0023313	0.209989	Ccdc141	709.756	695.015	493.706	583.52	837.372	819.269	620.926	623.626	765.353	580.444	0.173628	NO	NEG		NO	NO
ENSRNOG00000019490	1726.24	-0.363808	0.120389	-3.02193	0.00251169	0.209989	Slc20a2	2067.98	2072.87	1618.69	1404.13	1844.08	1785.95	1677.34	1338.87	1942.72	1509.76	0.158216	NO	NEG		NO	NO
ENSRNOG00000015852	3798.1	-0.363654	0.119736	-3.03712	0.00238849	0.209989	Arhgap35	3922.66	4100.5	3255.13	2850.85	4459.44	4615.43	3722.75	3458.07	4274.51	3321.7	0.158154	NO	NEG		NO	NO
ENSRNOG00000013160	3332.56	-0.336794	0.110879	-3.03749	0.00238556	0.209989	Sash1	4072.21	3904.78	2913.42	2936.01	3514.69	3387.86	3266.65	2664.88	3719.89	2945.24	0.147607	NO	NEG		NO	NO
ENSRNOG00000008174	1439.67	-0.306029	0.101276	-3.02173	0.00251333	0.209989	Appl2	1620.55	1704.05	1245.91	1270.62	1534.32	1508.1	1446.02	1187.78	1591.75	1287.58	0.130176	NO	NEG		NO	NO
ENSRNOG00000000841	15310	0.258146	0.084103	3.06941	0.00214484	0.209989	Ddx39b	13812.7	13661.1	16432.1	17933.7	14340.6	13960.6	14952.8	17386	13943.8	16676.2	0.111236	NO	POS		NO	NO
ENSRNOG00000012808	2782.24	0.354962	0.116718	3.04119	0.00235642	0.209989	Tmem259	2607.34	2304.25	3328.35	3509.18	2364.47	2489.97	2712.22	2942.13	2441.51	3122.97	0.159365	NO	POS		NO	NO
ENSRNOG00000011471	318.507	0.426173	0.140736	3.02817	0.00246039	0.209989	Fgf9	258.65	255.738	359.462	430.447	269.487	301.977	320.297	351.995	271.463	365.55	0.189614	NO	POS		NO	NO
ENSRNOG00000033220	165.617	0.440363	0.145535	3.02582	0.0024796	0.209989	Oas1b	121.357	156.574	199.701	197.959	134.227	148.308	172.323	194.481	140.117	191.116	0.182737	NO	POS		NO	NO
ENSRNOG00000057622	631.524	0.450959	0.147282	3.06187	0.0021996	0.209989	Rbm41	494.01	523.653	695.626	903.478	586.47	528.907	665.88	654.164	533.26	729.787	0.209787	NO	POS		NO	NO
ENSRNOG00000001501	563.249	0.477732	0.157903	3.02548	0.00248242	0.209989	Snrpa	471.945	477.551	761.084	750.404	490.446	442.245	532.891	579.426	470.547	655.951	0.223541	NO	POS		NO	NO
ENSRNOG00000048295	402.46	0.488136	0.161574	3.02113	0.00251836	0.209989	Dmrtc1a	361.62	322.717	510.348	543.237	329.373	326.1	357.758	468.523	334.952	469.967	0.224255	NO	POS		NO	NO
ENSRNOG00000014179	8854.4	0.503674	0.164308	3.06543	0.00217357	0.209989	Rps2	7266.73	7846.97	11415.1	12834	7106.82	7075.02	8598.37	8692.19	7323.89	10384.9	0.242384	NO	POS		NO	NO
ENSRNOG00000014727	559.067	0.537017	0.177575	3.02418	0.00249311	0.209989	Fahd1	505.043	423.62	769.959	769.97	462.568	433.31	502.922	605.142	456.135	661.998	0.253521	NO	POS		NO	NO
ENSRNOG00000022555	57.1715	0.73032	0.24165	3.02222	0.00250932	0.209989	LOC497899	40.4524	44.3627	87.6467	78.263	36.1381	50.0317	61.8116	58.6658	42.7462	71.5968	0.319412	NO	POS		NO	NO
ENSRNOG00000021447	707.212	0.813798	0.266928	3.04875	0.00229796	0.209989	Prr7	563.882	378.387	966.332	1165.89	575.112	534.267	531.955	941.868	512.912	901.511	0.392492	NO	POS		NO	NO
ENSRNOG00000020670	708.21	0.975529	0.322609	3.02388	0.00249558	0.209989	Atrip	524.656	458.414	1056.2	1506.56	484.251	442.245	531.955	661.397	477.391	939.028	0.536008	NO	POS		NO	NO
ENSRNOG00000047295	215.643	0.992086	0.328118	3.02357	0.00249814	0.209989	Prr22	112.776	121.78	307.318	447.711	189.983	151.882	203.229	190.463	144.105	287.18	0.517468	NO	POS		NO	NO
ENSRNOG00000016618	38.0484	1.05002	0.343409	3.05764	0.00223088	0.209989	Tmem52	22.065	21.7464	48.8159	75.9612	28.9105	25.9093	49.6366	31.342	24.6578	51.4389	0.495164	NO	POS		NO	NO
ENSRNOG00000031662	113.9	1.19217	0.392981	3.03366	0.00241607	0.209989	Slc6a5	52.7108	69.5885	89.8656	151.922	91.8941	63.4331	110.512	281.275	69.4066	158.394	0.653544	NO	POS		NO	NO
ENSRNOG00000011716	153.549	0.542231	0.17963	3.01861	0.00253938	0.210756	Degs2	114.002	125.259	179.731	224.431	145.585	114.358	161.085	163.943	124.801	182.297	0.244152	NO	POS		NO	NO
ENSRNOG00000018406	868.845	-0.581723	0.192804	-3.01718	0.00255137	0.210771	Wipf1	967.181	1115.16	592.447	576.614	1147.13	938.095	937.476	676.666	1041.89	695.801	0.259562	NO	NEG		NO	NO
ENSRNOG00000004392	7040.5	-0.371945	0.123553	-3.0104	0.00260906	0.214544	Aatk	7872.29	7305.92	6308.34	5320.73	8692.77	7902.33	7089.61	5832.03	7943.33	6137.68	0.162758	NO	NEG		NO	NO
ENSRNOG00000009069	1554.38	-0.23747	0.0789847	-3.00652	0.00264253	0.216299	Tnfaip1	1649.97	1584.01	1445.62	1375.36	1823.43	1671.6	1466.62	1418.43	1682.25	1426.51	0.0991323	NO	NEG		NO	NO
ENSRNOG00000033772	409.963	-0.51596	0.172327	-2.99408	0.00275277	0.216612	Serpinb9	436.396	561.927	327.288	258.959	462.568	469.941	384.918	377.712	482.708	337.219	0.228563	NO	NEG		NO	NO
ENSRNOG00000008487	983.307	-0.36807	0.122819	-2.99686	0.00272776	0.216612	Amotl2	1026.02	1168.22	858.715	748.102	1212.18	1026.54	962.763	863.915	1108.24	858.374	0.161159	NO	NEG		NO	NO
ENSRNOG00000005248	1134.62	-0.271134	0.0905691	-2.99367	0.00275641	0.216612	Slc1a4	1282.22	1189.96	965.223	1000.16	1209.08	1283.85	1137.9	1008.57	1241.28	1027.96	0.113132	NO	NEG		NO	NO
ENSRNOG00000058588	1216.93	0.362428	0.121007	2.9951	0.00274357	0.216612	Nfxl1	1151.06	1083.84	1276.98	1470.88	1024.26	1001.53	1195.96	1530.94	1065.17	1368.69	0.162195	NO	POS		NO	NO
ENSRNOG00000008489	456.539	0.487936	0.16313	2.99108	0.00277988	0.216612	Ppih	362.846	367.079	568.039	641.066	378.934	410.081	413.951	510.312	379.735	533.342	0.228459	NO	POS		NO	NO
ENSRNOG00000006976	422.396	0.494766	0.16509	2.99695	0.00272691	0.216612	Med6	367.749	331.415	528.099	585.822	343.828	359.156	373.679	489.418	350.537	494.254	0.230198	NO	POS		NO	NO
ENSRNOG00000017945	321.826	0.569194	0.190153	2.99334	0.00275938	0.216612	Serf1	251.295	260.957	422.701	489.144	255.032	268.027	293.137	334.315	258.828	384.824	0.275894	NO	POS		NO	NO
ENSRNOG00000017850	105.692	0.659894	0.220583	2.9916	0.00277524	0.216612	Dctpp1	68.6466	84.376	147.557	143.866	98.0892	75.941	93.654	133.405	81.7632	129.62	0.296891	NO	POS		NO	NO
ENSRNOG00000019698	5800.75	0.730101	0.243549	2.99776	0.00271973	0.216612	Ssbp4	4751.32	3604.68	8177.77	9469.83	4550.31	4547.53	4438.26	6866.31	4363.46	7238.04	0.363732	NO	POS		NO	NO
ENSRNOG00000050553	192.353	1.0524	0.350352	3.00383	0.00266604	0.216612	Atp6v1c2	105.422	122.65	226.328	384.41	171.398	100.957	131.116	296.544	125.107	259.599	0.533997	NO	POS		NO	NO
ENSRNOG00000004125	53.7607	1.55947	0.520099	2.99842	0.00271384	0.216612	C4bpb	39.2266	23.4861	88.7561	151.922	25.8129	20.5487	28.0962	52.2367	27.2686	80.2528	0.847555	NO	POS		NO	NO
ENSRNOG00000039063	16.1714	-1.72882	0.578762	-2.98709	0.00281646	0.216987	LOC681355	19.6133	26.0957	1.10945	4.60371	23.7479	30.3764	14.9846	8.84006	24.9583	7.38446	0.654993	NO	NEG		NO	NO
ENSRNOG00000054458	410.721	0.426123	0.142679	2.98658	0.00282117	0.216987	Kcnmb4	351.814	321.847	492.596	521.37	399.584	328.78	392.41	477.363	350.506	470.935	0.188438	NO	POS		NO	NO
ENSRNOG00000020250	720.397	0.616938	0.206483	2.98785	0.00280951	0.216987	Pcgf6	650.917	586.283	907.531	1161.29	488.381	548.562	675.245	744.976	568.536	872.259	0.305124	NO	POS		NO	NO
ENSRNOG00000017424	22.1973	-1.60809	0.547057	-2.93954	0.00328702	0.217954	Chrna2	25.7425	29.5751	4.43781	3.45278	37.1706	41.9909	15.9212	19.2874	33.6198	10.7748	0.636565	NO	NEG		NO	NO
ENSRNOG00000025998	34.9118	-0.902281	0.306513	-2.94369	0.0032432	0.217954	Aim1	44.1299	54.8009	19.9701	18.4148	35.1056	48.2449	33.7154	24.9129	45.5703	24.2533	0.383557	NO	NEG		NO	NO
ENSRNOG00000011478	49.2821	-0.893405	0.303622	-2.94249	0.00325588	0.217954	Ackr4	47.8074	65.2392	33.2835	19.5658	73.3088	70.5805	40.2712	44.2003	64.234	34.3302	0.38605	NO	NEG		NO	NO
ENSRNOG00000000567	1634.2	-0.705455	0.239421	-2.9465	0.0032139	0.217954	Unc5b	1620.55	1899.77	1101.69	873.553	2488.37	2095.97	1694.2	1299.49	2026.16	1242.23	0.326376	NO	NEG		NO	NO
ENSRNOG00000002844	472.134	-0.605533	0.204736	-2.95763	0.00310012	0.217954	Usp27x	576.141	535.831	360.572	256.657	522.454	645.945	466.397	413.072	570.093	374.174	0.265529	NO	NEG		NO	NO
ENSRNOG00000006200	537.602	-0.560048	0.188909	-2.96464	0.00303038	0.217954	St18	639.884	640.214	346.149	367.146	676.299	607.528	581.591	442.003	640.981	434.222	0.245468	NO	NEG		NO	NO
ENSRNOG00000027286	128.195	-0.559183	0.18947	-2.9513	0.00316444	0.217954	Lrrc75a	159.358	147.876	84.3183	92.0741	133.195	171.537	125.496	111.706	152.991	103.399	0.24261	NO	NEG		NO	NO
ENSRNOG00000033791	3037.32	-0.411017	0.138434	-2.96905	0.00298722	0.217954	Apc2	3301.16	3341.99	2388.65	2153.38	3529.15	3697.88	2925.75	2960.62	3467.54	2607.1	0.178653	NO	NEG		NO	NO
ENSRNOG00000019322	1339.64	-0.40688	0.136689	-2.97669	0.0029138	0.217954	Notch1	1403.58	1546.6	1032.9	1003.61	1653.06	1507.21	1365.47	1204.66	1527.61	1151.66	0.178246	NO	NEG		NO	NO
ENSRNOG00000003063	952.308	-0.27135	0.0921314	-2.94525	0.00322697	0.217954	Phka1	1029.7	1105.59	833.198	921.892	1003.61	1025.65	905.634	793.194	1041.14	863.48	0.11233	NO	NEG		NO	NO
ENSRNOG00000014613	3313.86	-0.261762	0.0890796	-2.93851	0.0032979	0.217954	Ddah1	3478.91	3321.11	3033.24	3217.99	3814.12	3839.04	2866.75	2939.72	3613.3	3014.43	0.112978	NO	NEG		NO	NO
ENSRNOG00000057042	702.535	-0.239412	0.0811132	-2.95158	0.00316148	0.217954	Pcca	769.822	806.357	634.606	659.481	723.795	742.435	631.228	652.557	760.602	644.468	0.0953355	NO	NEG		NO	NO
ENSRNOG00000003616	965.859	-0.234703	0.0796085	-2.94822	0.0031961	0.217954	Grem2	1044.41	1011.64	896.437	821.762	1037.68	1084.62	931.857	898.471	1044.59	887.132	0.094898	NO	NEG		NO	NO
ENSRNOG00000016767	1046.86	-0.222015	0.0752415	-2.9507	0.0031706	0.217954	Ggps1	1114.28	1102.98	941.924	917.289	1120.28	1173.07	1002.1	1002.94	1127.65	966.064	0.0889859	NO	NEG		NO	NO
ENSRNOG00000008034	2159.44	0.229351	0.077163	2.97229	0.00295588	0.217954	Tmeff1	1944.17	1912.81	2330.96	2510.17	2020.64	2072.74	2274.85	2209.21	1987.59	2331.3	0.0962143	NO	POS		NO	NO
ENSRNOG00000018801	1123.6	0.312987	0.105532	2.9658	0.00301894	0.217954	Klhdc4	1011.31	929.006	1343.55	1318.96	1030.45	1037.26	1091.07	1227.16	1002.01	1245.18	0.136613	NO	POS		NO	NO
ENSRNOG00000014463	1180.42	0.33775	0.114711	2.94435	0.0032363	0.217954	Uri1	1154.73	1001.2	1392.36	1434.05	1003.61	1012.25	1141.64	1303.51	1042.95	1317.89	0.149578	NO	POS		NO	NO
ENSRNOG00000046863	504.155	0.372472	0.126645	2.94107	0.00327081	0.217954	C1ql2	435.17	394.915	656.795	567.407	474.958	452.072	520.716	531.207	439.279	569.031	0.165212	NO	POS		NO	NO
ENSRNOG00000022189	175.558	0.389396	0.132505	2.93872	0.0032957	0.217954	Htatip2	139.745	146.136	203.03	211.771	154.878	166.177	182.625	200.107	151.734	199.383	0.157951	NO	POS		NO	NO
ENSRNOG00000037238	346.278	0.413136	0.13893	2.97369	0.00294242	0.217954	Mrm3	295.425	300.97	463.751	405.126	293.235	297.51	326.852	387.355	296.785	395.771	0.186383	NO	POS		NO	NO
ENSRNOG00000018023	522.25	0.417303	0.139954	2.98171	0.00286641	0.217954	Bin3	444.977	444.496	603.542	704.367	484.251	414.549	499.176	582.64	447.068	597.431	0.190127	NO	POS		NO	NO
ENSRNOG00000046479	354.405	0.430214	0.145613	2.95449	0.00313184	0.217954	Chaf1a	279.49	315.758	366.119	448.861	348.991	263.56	379.299	433.163	301.95	406.86	0.188588	NO	POS		NO	NO
ENSRNOG00000026163	3506.81	0.450675	0.15252	2.95486	0.00312814	0.217954	Cpt1c	3335.49	2603.48	4654.15	4420.71	3023.21	2892.01	3276.02	3849.44	2963.55	4050.08	0.209533	NO	POS		NO	NO
ENSRNOG00000004819	1425.4	0.452051	0.153572	2.94357	0.00324454	0.217954	Porcn	1214.8	1122.11	1730.74	1899.03	1299.94	1178.43	1256.84	1701.31	1203.82	1646.98	0.211329	NO	POS		NO	NO
ENSRNOG00000047506	518.364	0.479023	0.161561	2.96496	0.00302719	0.217954	LOC100362980	430.267	438.408	629.059	700.914	486.316	377.025	475.762	609.16	433.004	603.724	0.219709	NO	POS		NO	NO
ENSRNOG00000053405	3008.8	0.528077	0.178387	2.96029	0.00307347	0.217954	Rpap3	2430.82	2525.19	3657.86	4668.16	2406.8	2492.65	2785.27	3103.66	2463.87	3553.74	0.264412	NO	POS		NO	NO
ENSRNOG00000009430	2209.29	0.541741	0.183282	2.95579	0.00311872	0.217954	Gnl2	2038.56	1700.57	2827.99	3335.39	1664.42	1793.1	2097.85	2216.44	1799.16	2619.42	0.266214	NO	POS		NO	NO
ENSRNOG00000021748	3345.36	0.588575	0.199398	2.95175	0.00315975	0.217954	Las1l	2885.61	2533.89	4415.62	5190.68	2743.4	2525.71	2856.45	3611.57	2672.15	4018.58	0.293852	NO	POS		NO	NO
ENSRNOG00000025030	396.722	0.646952	0.220084	2.93957	0.00328668	0.217954	Dffb	304.006	309.669	500.363	653.726	330.406	292.15	327.789	455.665	309.058	484.386	0.32522	NO	POS		NO	NO
ENSRNOG00000058752	180.398	0.667119	0.22495	2.96563	0.00302065	0.217954	Popdc2	125.035	126.129	225.219	296.939	152.813	152.775	160.148	204.125	139.188	221.608	0.325244	NO	POS		NO	NO
ENSRNOG00000007081	245.591	0.676141	0.227931	2.96643	0.00301282	0.217954	Xdh	159.358	186.149	209.686	269.317	200.308	210.848	340.9	388.159	189.166	302.016	0.328239	NO	POS		NO	NO
ENSRNOG00000031033	353288	0.797909	0.269621	2.95937	0.00308271	0.217954	Mt-nd2	235572	281442	431380	660015	257917	257103	256526	446353	258008	448569	0.421973	NO	POS		NO	NO
ENSRNOG00000006471	1024.46	0.804035	0.269507	2.98336	0.00285104	0.217954	Pvalb	760.016	732.419	1251.46	1808.11	735.153	756.73	710.834	1440.93	746.079	1302.83	0.412165	NO	POS		NO	NO
ENSRNOG00000056200	28.3164	0.880716	0.298061	2.95482	0.00312856	0.217954	SNORD12	23.2908	20.8765	37.7213	46.0371	17.5528	17.8685	31.8423	31.342	19.8972	36.7357	0.360562	NO	POS		NO	NO
ENSRNOG00000033615	28671.2	1.19636	0.401684	2.97837	0.00289791	0.217954	Mt-nd3	17519.6	20725.2	43714.6	71305.7	16632.8	14804.9	16350.1	28316.3	17420.6	39921.7	0.687608	NO	POS		NO	NO
ENSRNOG00000047413	16.0773	1.21362	0.411748	2.94749	0.00320361	0.217954	Spert	11.0325	7.82871	26.6268	16.113	11.3577	8.93424	17.7943	28.9311	9.78828	22.3663	0.496623	NO	POS		NO	NO
ENSRNOG00000000934	11.1145	1.55992	0.525269	2.96976	0.00298031	0.217954	Piwil1	3.67749	4.34928	15.5323	23.0185	5.16259	8.93424	17.7943	10.4473	5.5309	16.6981	0.633965	NO	POS		NO	NO
ENSRNOG00000006146	17.8701	1.62267	0.546158	2.97106	0.00296772	0.217954	Trim54	2.45166	10.4383	23.2985	28.7732	7.22762	14.2948	41.2077	15.2692	8.60308	27.1371	0.707444	NO	POS		NO	NO
ENSRNOG00000007806	4012.18	0.682193	0.23238	2.93568	0.00332819	0.219145	Arf5	3200.65	2940.98	5790.23	6538.42	3207	2974.21	3184.23	4261.71	3080.71	4943.65	0.350243	NO	POS		NO	NO
ENSRNOG00000017283	5401.27	0.593896	0.202678	2.93024	0.00338696	0.219808	Kcnt1	4403.19	3943.93	5810.2	8040.37	4705.18	4167.82	4539.41	7600.04	4305.03	6497.5	0.295527	NO	POS		NO	NO
ENSRNOG00000053430	196.412	0.617832	0.210851	2.93019	0.00338754	0.219808	Slco4a1	143.422	206.156	255.174	280.826	133.195	135.8	212.594	204.125	154.643	238.18	0.281988	NO	POS		NO	NO
ENSRNOG00000012447	398.616	0.663285	0.226241	2.93176	0.00337048	0.219808	Setd6	366.524	307.059	512.567	630.708	247.804	312.698	339.027	472.541	308.521	488.711	0.322114	NO	POS		NO	NO
ENSRNOG00000029707	5486	0.807167	0.275382	2.93108	0.00337785	0.219808	Mt-nd4	3925.11	4387.55	6607.89	10993.7	3623.11	4023.98	4411.1	5915.61	3989.94	6982.06	0.447474	NO	POS		NO	NO
ENSRNOG00000035516	16.3488	-1.19004	0.406451	-2.92787	0.00341291	0.219855	Mir132	18.3875	17.3971	11.0945	9.20741	24.7804	30.3764	7.49232	12.0546	22.7354	9.96222	0.489663	NO	NEG		NO	NO
ENSRNOG00000033893	3161.48	0.72769	0.248512	2.92819	0.00340939	0.219855	Cacna1h	2276.37	2145.94	3059.87	4553.07	2800.19	2300.57	2710.35	5445.48	2380.76	3942.19	0.379069	NO	POS		NO	NO
ENSRNOG00000021547	74.1458	-2.10048	0.719655	-2.91874	0.00351453	0.223281	Pgr15l	139.745	114.821	5.54726	11.5093	45.4308	181.365	73.0501	21.6983	120.34	27.9512	0.877899	NO	NEG		NO	NO
ENSRNOG00000011463	2005.83	0.426862	0.14623	2.91912	0.00351025	0.223281	Psmb2	1619.32	1874.54	2656.03	2575.77	1708.82	1640.33	1921.78	2050.09	1710.75	2300.92	0.201636	NO	POS		NO	NO
ENSRNOG00000054385	260.857	0.625021	0.213907	2.92193	0.00347872	0.223281	Rhebl1	224.327	184.41	311.756	418.937	199.276	212.635	222.896	312.617	205.162	316.552	0.307353	NO	POS		NO	NO
ENSRNOG00000030371	413768	1.02271	0.350528	2.91762	0.00352711	0.223281	Mt-co2	260280	307490	567125	967069	263747	260317	283800	400320	272958	554578	0.597355	NO	POS		NO	NO
ENSRNOG00000048378	13.5	1.64871	0.565113	2.91749	0.00352865	0.223281	Vrtn	8.58082	6.08899	14.4229	23.0185	8.26014	3.57369	10.3019	33.753	6.62591	20.3741	0.749668	NO	POS		NO	NO
ENSRNOG00000021611	3268.54	-0.507571	0.174128	-2.91493	0.00355772	0.224325	Clip2	3635.82	3586.42	2576.15	2095.84	3793.47	4335.78	3439.91	2684.97	3837.87	2699.22	0.227634	NO	NEG		NO	NO
ENSRNOG00000056836	905.665	-0.447544	0.153954	-2.907	0.00364913	0.228474	Cav1	1000.28	1224.76	715.596	699.763	1086.21	869.301	897.205	752.209	1045.14	766.193	0.207341	NO	NEG		NO	NO
ENSRNOG00000021817	362.503	0.469345	0.161433	2.90737	0.00364485	0.228474	Irak2	318.716	319.237	347.258	493.748	267.422	310.911	377.425	465.309	304.072	420.935	0.218062	NO	POS		NO	NO
ENSRNOG00000032261	492.365	-0.380251	0.131004	-2.90259	0.00370092	0.230156	Cyp2d4	600.657	604.55	426.029	429.296	531.747	490.49	477.635	378.515	556.861	427.869	0.167172	NO	NEG		NO	NO
ENSRNOG00000000931	2566.1	0.470489	0.162097	2.90251	0.0037018	0.230156	Sfswap	2145.21	2164.2	3109.79	3723.25	2249.86	2045.05	2330.11	2761.31	2151.08	2981.12	0.23001	NO	POS		NO	NO
ENSRNOG00000021047	1045.36	0.418306	0.144322	2.89842	0.00375052	0.230903	Lrrfip2	881.373	940.315	1260.34	1436.36	845.632	910.399	989.922	1098.58	894.43	1196.3	0.198376	NO	POS		NO	NO
ENSRNOG00000011201	81.1467	0.638687	0.220371	2.89824	0.00375262	0.230903	Cmtm8	78.4532	57.4105	117.602	109.338	61.9511	56.2857	86.1616	81.9715	63.5251	98.7682	0.283581	NO	POS		NO	NO
ENSRNOG00000014766	1332.53	0.907524	0.312998	2.89946	0.00373806	0.230903	Galt	1157.18	957.712	1838.36	2681.66	632.933	958.644	1282.12	1151.62	926.618	1738.44	0.484006	NO	POS		NO	NO
ENSRNOG00000014602	474.99	0.50585	0.174618	2.89689	0.00376877	0.231099	Mtfmt	384.911	387.956	630.168	670.99	413.007	383.279	423.316	506.294	392.288	557.692	0.244082	NO	POS		NO	NO
ENSRNOG00000059956	189.068	-0.801504	0.276907	-2.89449	0.00379781	0.23129	Bcl6b	163.036	206.156	175.293	140.413	348.991	242.118	120.814	115.724	240.075	138.061	0.409469	NO	NEG		NO	NO
ENSRNOG00000016679	623.802	-0.513198	0.177292	-2.89465	0.00379577	0.23129	Tmc7	652.142	645.433	452.656	464.974	922.038	715.632	614.37	523.171	733.812	513.793	0.244909	NO	NEG		NO	NO
ENSRNOG00000009157	131.663	-0.489955	0.16935	-2.89315	0.00381395	0.231483	Fut4	150.777	172.232	117.602	94.376	144.552	147.415	128.306	98.0443	153.744	109.582	0.20611	NO	NEG		NO	NO
ENSRNOG00000022852	118.417	-0.94907	0.328372	-2.89023	0.00384959	0.231681	Snx22	177.746	143.526	74.3332	40.2824	179.658	124.186	120.814	86.7933	156.279	80.5556	0.416017	NO	NEG		NO	NO
ENSRNOG00000014172	160.643	0.716157	0.247831	2.8897	0.00385616	0.231681	Npy5r	96.8407	146.136	161.98	272.77	135.26	107.211	159.212	205.732	121.362	199.923	0.352059	NO	POS		NO	NO
ENSRNOG00000021689	2211.53	0.722551	0.249965	2.89061	0.00384498	0.231681	Rps6kb2	1805.65	1594.45	3100.92	3856.76	1659.26	1616.2	1720.42	2338.6	1668.89	2754.17	0.380629	NO	POS		NO	NO
ENSRNOG00000019424	373.696	0.461669	0.160115	2.88335	0.00393464	0.235603	Aspdh	356.717	295.751	490.378	477.635	335.568	269.814	381.172	382.533	314.463	432.929	0.210125	NO	POS		NO	NO
ENSRNOG00000003858	7627.48	0.321238	0.111482	2.88153	0.00395751	0.23618	Atp6ap2	6830.33	6763.13	9048.69	9363.94	6822.88	6709.61	7089.61	8391.63	6781.49	8473.46	0.146837	NO	POS		NO	NO
ENSRNOG00000033653	1119.69	0.41326	0.143712	2.87562	0.00403231	0.239355	Mpp3	870.34	983.807	1134.97	1239.55	1036.65	951.496	1168.8	1571.92	960.573	1278.81	0.196062	NO	POS		NO	NO
ENSRNOG00000014964	158.331	1.17584	0.408956	2.87521	0.00403753	0.239355	Hp	114.002	102.643	264.049	356.787	94.9916	76.8344	86.1616	171.176	97.1179	219.544	0.63901	NO	POS		NO	NO
ENSRNOG00000022784	364.643	-0.679045	0.236301	-2.87364	0.00405768	0.239715	Fzd10	454.783	394.045	248.517	191.054	553.43	394.893	354.949	325.475	449.288	279.999	0.312325	NO	NEG		NO	NO
ENSRNOG00000027739	87.6146	-0.667021	0.232197	-2.87265	0.00407048	0.239715	Cndp1	112.776	141.787	74.3332	69.0556	92.9266	82.195	62.7482	65.095	107.421	67.808	0.313218	NO	NEG		NO	NO
ENSRNOG00000035636	35.0815	1.38867	0.483604	2.8715	0.00408523	0.239792	Mirlet7b	18.3875	20.8765	59.9104	87.4704	23.7479	14.2948	20.6039	35.3602	19.3267	50.8362	0.731656	NO	POS		NO	NO
ENSRNOG00000005506	70.0437	-1.04861	0.365597	-2.86823	0.00412781	0.241497	Arhgef5	61.2916	101.773	32.1741	25.3204	113.577	101.85	60.8751	63.4877	94.623	45.4643	0.46892	NO	NEG		NO	NO
ENSRNOG00000055608	270.715	-1.35744	0.473646	-2.86593	0.00415787	0.242199	LOC102548695	544.269	262.697	129.806	126.602	413.007	338.608	53.3828	297.347	389.645	151.784	0.60588	NO	NEG		NO	NO
ENSRNOG00000020310	4189.93	0.443482	0.15478	2.86524	0.00416696	0.242199	Grik5	3455.62	3181.93	4781.74	5731.62	3782.11	3783.65	3780.81	5021.96	3550.83	4829.03	0.211042	NO	POS		NO	NO
ENSRNOG00000012392	1062.49	0.41122	0.143609	2.86347	0.00419033	0.242767	Dnajc2	985.569	865.507	1208.19	1379.96	881.77	915.759	958.08	1305.11	912.151	1212.84	0.191797	NO	POS		NO	NO
ENSRNOG00000008552	33.8809	-0.806223	0.282721	-2.85166	0.00434921	0.244638	P2rx3	51.4849	38.2737	22.189	23.0185	33.0406	50.0317	28.0962	24.9129	43.2077	24.5542	0.345525	NO	NEG		NO	NO
ENSRNOG00000020056	2142.58	-0.214556	0.0750206	-2.85996	0.00423691	0.244638	Fam134c	2256.76	2203.35	1964.84	1877.16	2459.46	2288.95	2041.66	2048.48	2302.13	1983.03	0.0898881	NO	NEG		NO	NO
ENSRNOG00000012946	793.09	0.339804	0.119106	2.85295	0.00433153	0.244638	Mov10	755.112	725.46	863.153	978.288	611.251	708.485	793.249	909.722	700.077	886.103	0.149988	NO	POS		NO	NO
ENSRNOG00000051605	115.779	0.582997	0.204232	2.85457	0.00430947	0.244638	SNORD86	109.099	88.7253	159.761	161.13	82.6014	90.2358	107.702	126.975	92.6654	138.892	0.267442	NO	POS		NO	NO
ENSRNOG00000024066	986.621	0.618893	0.216726	2.85565	0.00429484	0.244638	Fundc2	853.179	725.46	924.173	1664.24	790.909	743.328	946.842	1244.84	778.219	1195.02	0.323894	NO	POS		NO	NO
ENSRNOG00000030644	315646	0.862722	0.302529	2.8517	0.0043486	0.244638	Mt-nd1	205948	251090	414387	640315	222780	216117	218690	355839	223984	407308	0.480328	NO	POS		NO	NO
ENSRNOG00000019321	314.957	0.898439	0.314576	2.85603	0.00428974	0.244638	Cck	252.521	233.991	518.114	406.277	150.748	242.118	502.922	212.965	219.844	410.069	0.445911	NO	POS		NO	NO
ENSRNOG00000017487	23.9129	1.10641	0.388092	2.85089	0.00435972	0.244638	Otoa	20.8391	12.178	38.8308	44.8861	13.4227	14.2948	24.35	22.502	15.1837	32.6422	0.503389	NO	POS		NO	NO
ENSRNOG00000033932	41.6225	1.33083	0.466518	2.85268	0.00433521	0.244638	AY172581.22	19.6133	29.5751	73.2238	97.8288	29.943	15.1882	29.0327	38.5748	23.5799	59.665	0.690993	NO	POS		NO	NO
ENSRNOG00000036925	6.02281	2.16488	0.757259	2.85884	0.00425193	0.244638	Mansc4	2.45166	1.73971	13.3134	9.20741	0	4.46712	6.55578	10.4473	2.16462	9.88099	0.77611	NO	POS		NO	NO
ENSRNOG00000045913	155.551	-0.551084	0.193439	-2.84887	0.00438742	0.245098	Prdm16	223.101	152.225	128.696	118.545	154.878	209.955	140.481	116.528	185.04	126.063	0.259149	NO	NEG		NO	NO
ENSRNOG00000028648	4004.97	-0.443255	0.15569	-2.84703	0.00441287	0.245098	Olig1	4808.94	3884.78	3313.93	3483.86	5541.52	4226.79	3842.62	2937.31	4615.51	3394.43	0.210738	NO	NEG		NO	NO
ENSRNOG00000007542	12514.6	0.469936	0.165218	2.84434	0.00445033	0.245098	Scg5	11006.7	9330.95	16004.9	16965.8	11002.5	10636.2	10868.5	14300.8	10494.1	14535	0.226253	NO	POS		NO	NO
ENSRNOG00000006460	439.565	0.638858	0.224533	2.84528	0.00443731	0.245098	Amdhd2	395.944	356.641	592.447	700.914	335.568	286.789	382.108	466.112	343.735	535.395	0.320137	NO	POS		NO	NO
ENSRNOG00000018680	7494.94	0.647984	0.227754	2.8451	0.00443976	0.245098	Rpl17	6569.23	4518.9	10563.1	11292.9	6089.79	6179.81	8618.04	6127.77	5839.43	9150.45	0.320479	NO	POS		NO	NO
ENSRNOG00000053720	44.7575	1.15581	0.405832	2.848	0.00439944	0.245098	Rn60_20_0050.7	25.7425	30.445	74.3332	98.9797	23.7479	30.3764	31.8423	42.593	27.5779	61.9371	0.60901	NO	POS		NO	NO
ENSRNOG00000010205	505.878	-0.650328	0.229004	-2.83981	0.00451397	0.245952	Mturn	567.56	556.708	276.253	339.523	680.429	668.281	546.003	412.268	618.245	393.512	0.293206	NO	NEG		NO	NO
ENSRNOG00000061731	3669.92	-0.317263	0.111739	-2.83932	0.00452097	0.245952	Plxnb3	3646.85	4077.02	3204.1	3097.14	4378.91	4183.9	3732.11	3039.37	4071.67	3268.18	0.141198	NO	NEG		NO	NO
ENSRNOG00000015425	1468.98	0.305172	0.107475	2.83946	0.00451902	0.245952	Ssx2ip	1357	1273.47	1658.63	1775.88	1322.66	1303.51	1379.52	1681.22	1314.16	1623.81	0.136818	NO	POS		NO	NO
ENSRNOG00000051481	16.4491	1.46294	0.514713	2.84225	0.00447962	0.245952	SCARNA18	2.45166	16.5273	31.0646	25.3204	7.22762	8.04081	22.477	18.4838	8.56184	24.3364	0.601148	NO	POS		NO	NO
ENSRNOG00000025608	18.5213	-1.13256	0.399297	-2.83638	0.00456276	0.245975	Lrat	33.0975	23.4861	7.76616	10.3583	28.9105	16.975	13.1116	14.4656	25.6173	11.4254	0.489538	NO	NEG		NO	NO
ENSRNOG00000003781	101.815	-0.862802	0.304018	-2.838	0.00453978	0.245975	Atp10b	96.8407	145.266	58.8009	44.8861	151.78	132.227	106.766	77.9532	131.528	72.1015	0.389684	NO	NEG		NO	NO
ENSRNOG00000015139	174.477	1.20325	0.424092	2.83725	0.00455046	0.245975	F12	110.325	90.465	165.308	394.768	129.065	92.9161	95.527	317.438	105.693	243.26	0.668293	NO	POS		NO	NO
ENSRNOG00000011921	274.926	-0.9814	0.3465	-2.83232	0.0046211	0.246883	Dusp4	304.006	337.504	120.93	107.036	454.308	365.41	208.848	301.366	365.307	184.545	0.439273	NO	NEG		NO	NO
ENSRNOG00000017210	2311.45	-0.540116	0.190671	-2.83271	0.00461552	0.246883	Slc22a23	2536.25	2616.53	1545.47	1474.34	3090.33	2715.11	2324.49	2189.12	2739.55	1883.35	0.243407	NO	NEG		NO	NO
ENSRNOG00000001861	593.366	0.514885	0.181771	2.8326	0.00461706	0.246883	Ydjc	568.786	444.496	819.885	776.876	467.731	473.514	519.779	675.863	488.632	698.101	0.246803	NO	POS		NO	NO
ENSRNOG00000021729	1484.26	0.723723	0.255741	2.82991	0.00465612	0.248011	Iqub	1223.38	1113.42	1795.09	2606.85	1139.9	1001.53	1095.75	1898.2	1119.56	1848.97	0.380807	NO	POS		NO	NO
ENSRNOG00000000645	1570.64	-0.482509	0.170636	-2.82771	0.00468817	0.248236	Reep3	1625.45	2183.34	1245.91	1158.98	1909.13	1605.48	1624.9	1211.89	1830.85	1310.42	0.228389	NO	NEG		NO	NO
ENSRNOG00000008456	1935.55	0.414586	0.146603	2.82795	0.00468478	0.248236	Thoc5	1678.16	1547.47	2420.82	2573.47	1722.24	1688.57	1751.33	2102.33	1659.11	2211.99	0.197945	NO	POS		NO	NO
ENSRNOG00000012728	142.248	-0.613985	0.217409	-2.82411	0.00474127	0.249567	Nkx2-2	166.713	184.41	108.726	94.376	197.211	140.268	149.846	96.437	172.15	112.346	0.278332	NO	NEG		NO	NO
ENSRNOG00000000473	2217	0.742183	0.262747	2.8247	0.00473247	0.249567	Pfdn6	1822.81	1566.61	3554.68	3681.81	1626.22	1619.78	1768.19	2095.9	1658.85	2775.15	0.397462	NO	POS		NO	NO
ENSRNOG00000010668	3369.69	0.254144	0.0900562	2.82205	0.00477171	0.250431	Anxa6	2926.06	3151.49	3693.36	3649.59	3010.82	3205.6	3314.41	4006.15	3073.49	3665.88	0.111682	NO	POS		NO	NO
ENSRNOG00000001843	497.219	0.245818	0.087137	2.82105	0.00478664	0.250477	Bcl6	438.848	475.811	543.631	561.652	458.438	444.925	538.51	515.938	454.505	539.933	0.097541	NO	POS		NO	NO
ENSRNOG00000018126	1067.66	-0.45764	0.162425	-2.81755	0.0048392	0.251509	Abca1	1338.61	1410.04	802.133	792.989	1181.2	1014.04	1045.18	957.137	1235.97	899.359	0.213897	NO	NEG		NO	NO
ENSRNOG00000006130	5978.32	-0.268549	0.095319	-2.81738	0.00484178	0.251509	Rab5b	6148.77	6423.02	5061.32	5027.25	6967.43	6595.25	5678.24	5925.25	6533.62	5423.01	0.116988	NO	NEG		NO	NO
ENSRNOG00000057819	10.1287	3.15423	1.11974	2.81692	0.00484864	0.251509	SNORD52	3.67749	0.869856	8.87561	56.3954	1.03252	2.68027	1.87308	5.62549	2.06503	18.1924	1.86438	NO	POS		NO	NO
ENSRNOG00000047531	599.481	0.413602	0.146908	2.81538	0.00487191	0.251984	Ccdc57	522.204	515.825	665.671	814.856	575.112	443.138	598.449	660.593	514.07	684.892	0.191766	NO	POS		NO	NO
ENSRNOG00000035480	20.2114	1.04717	0.372244	2.81312	0.00490631	0.253029	Mir21	9.80665	13.0478	23.2985	29.9241	15.4878	14.2948	19.6673	36.1639	13.1593	27.2634	0.448635	NO	POS		NO	NO
ENSRNOG00000018798	4211.68	-0.552311	0.19645	-2.81145	0.00493182	0.253612	Bcan	5353.21	4786.82	2987.75	2510.17	5337.08	4557.35	4406.42	3754.61	5008.62	3414.74	0.248374	NO	NEG		NO	NO
ENSRNOG00000031979	483270	0.989693	0.352187	2.81013	0.00495209	0.253922	Mt-atp6	322386	357009	676678	1.09826e+06	307384	308086	306955	489399	323716	642824	0.580124	NO	POS		NO	NO
ENSRNOG00000055471	23917.6	0.313617	0.111728	2.80698	0.00500088	0.254239	Ywhah	21048.8	20559.9	29982.9	27973.3	20793.9	22908.3	23459.4	24614.7	21327.7	26507.6	0.145018	NO	POS		NO	NO
ENSRNOG00000011979	733.134	0.643455	0.229216	2.8072	0.00499738	0.254239	Mrps24	612.916	538.441	1047.32	1157.83	556.527	580.725	579.718	791.587	572.152	894.115	0.331241	NO	POS		NO	NO
ENSRNOG00000032729	8992.97	0.699314	0.24914	2.80691	0.00500194	0.254239	Bex2	7949.52	5982	14610.4	13616.6	5978.28	7510.12	8000.86	8295.99	6854.98	11131	0.366026	NO	POS		NO	NO
ENSRNOG00000059081	158.708	1.56366	0.557246	2.80605	0.00501524	0.254239	AABR07026032.3	52.7108	63.4995	133.134	286.581	154.878	50.0317	90.8443	437.985	80.2799	237.136	0.864366	NO	POS		NO	NO
ENSRNOG00000007596	1715.98	-0.44303	0.158051	-2.80309	0.0050616	0.255862	Rffl	1809.33	2058.95	1418.99	1224.59	2235.4	1806.5	1799.09	1375.03	1977.55	1454.42	0.203924	NO	NEG		NO	NO
ENSRNOG00000019915	2737.54	0.657777	0.234829	2.80109	0.00509304	0.256368	Xrcc1	2049.59	2102.44	3743.29	4505.88	2431.58	1911.93	2182.14	2973.47	2123.88	3351.19	0.342523	NO	POS		NO	NO
ENSRNOG00000052013	229.483	1.18372	0.422662	2.80063	0.00510035	0.256368	SNORD81	181.423	133.958	430.467	506.408	125.967	119.719	127.369	210.554	140.267	318.7	0.66305	NO	POS		NO	NO
ENSRNOG00000004258	106.079	-0.631311	0.225497	-2.79964	0.00511597	0.256431	Chst7	114.002	129.609	69.8954	60.9991	143.52	129.546	108.639	92.4188	129.169	82.988	0.278365	NO	NEG		NO	NO
ENSRNOG00000004581	1686.02	-0.58276	0.20826	-2.79823	0.00513828	0.256549	Zdhhc9	1690.42	1903.25	1264.77	977.137	2436.74	2058.45	1697.95	1459.41	2022.21	1349.82	0.272809	NO	NEG		NO	NO
ENSRNOG00000026211	700.91	0.324669	0.116156	2.79511	0.00518814	0.256549	Mri1	672.981	634.995	842.074	822.913	556.527	624.503	687.42	765.871	622.252	779.569	0.14371	NO	POS		NO	NO
ENSRNOG00000001289	653.375	0.489891	0.175275	2.79499	0.00519021	0.256549	LOC498154	572.463	526.263	835.417	947.213	527.617	546.775	582.528	688.721	543.28	763.47	0.242432	NO	POS		NO	NO
ENSRNOG00000051531	741.822	0.799885	0.286059	2.79622	0.00517043	0.256549	Ctu2	621.497	513.215	1217.07	1295.94	516.259	513.719	617.18	639.699	541.172	942.473	0.434883	NO	POS		NO	NO
ENSRNOG00000019317	81.076	1.06969	0.382478	2.79674	0.00516212	0.256549	Cplx3	63.7432	58.2804	173.074	72.5084	37.1706	50.0317	131.116	62.6841	52.3065	109.846	0.572684	NO	POS		NO	NO
ENSRNOG00000013301	55.9952	-1.3193	0.474031	-2.78315	0.00538334	0.256683	Bean1	72.3241	80.0268	21.0796	10.3583	67.1137	100.957	59.9385	36.1639	80.1053	31.8851	0.552506	NO	NEG		NO	NO
ENSRNOG00000006966	255.747	-0.805881	0.288691	-2.7915	0.0052465	0.256683	Nfia	318.716	371.429	128.696	132.357	333.503	278.748	291.264	191.267	325.599	185.896	0.364137	NO	NEG		NO	NO
ENSRNOG00000031849	756.311	-0.649394	0.233275	-2.78382	0.00537228	0.256683	RGD1310110	892.405	952.492	491.487	424.692	826.014	1024.76	850.378	588.266	923.917	588.706	0.296128	NO	NEG		NO	NO
ENSRNOG00000021081	1421.68	0.319546	0.114611	2.7881	0.00530188	0.256683	Vps72	1181.7	1233.46	1749.6	1660.79	1331.95	1310.65	1354.24	1551.03	1264.44	1578.91	0.145467	NO	POS		NO	NO
ENSRNOG00000013061	5414.75	0.393336	0.141259	2.78451	0.00536085	0.256683	Tusc3	5099.46	4414.52	6462.55	7182.93	4483.19	4727.1	4945.87	6002.4	4681.07	6148.44	0.187691	NO	POS		NO	NO
ENSRNOG00000022586	2460.12	0.497697	0.178505	2.78814	0.00530108	0.256683	Cdk9	2173.4	2038.94	3102.03	3676.06	1978.3	1968.21	2214.92	2529.06	2039.71	2880.52	0.251943	NO	POS		NO	NO
ENSRNOG00000014240	119.119	0.570297	0.204319	2.79121	0.00525113	0.256683	Trmt11	91.9374	100.903	138.681	172.639	113.577	76.8344	116.131	142.245	95.813	142.424	0.259337	NO	POS		NO	NO
ENSRNOG00000025130	1363.16	0.785752	0.28167	2.78962	0.00527697	0.256683	Ltk	1141.25	872.466	1701.9	2527.44	1088.27	901.464	976.811	1695.68	1000.86	1725.46	0.421312	NO	POS		NO	NO
ENSRNOG00000024036	1800.57	0.817225	0.29333	2.78603	0.00533582	0.256683	Fam98c	1168.22	1270.86	2679.33	3419.4	1468.24	1307.08	1341.12	1750.33	1303.6	2297.55	0.452211	NO	POS		NO	NO
ENSRNOG00000031439	43.5189	0.834031	0.299742	2.78249	0.00539431	0.256683	AC117869.1	34.3233	24.356	57.6915	78.263	34.0731	32.1632	43.0808	44.2003	31.2289	55.8089	0.395969	NO	POS		NO	NO
ENSRNOG00000015155	168.171	0.844281	0.30241	2.79184	0.00524091	0.256683	Tnnc2	100.518	120.91	184.169	346.429	146.618	112.571	146.1	188.052	120.154	216.188	0.46757	NO	POS		NO	NO
ENSRNOG00000029042	1925.33	0.908003	0.325364	2.79073	0.00525898	0.256683	Mt-nd6	1171.89	1833.66	2723.7	3936.17	1149.19	1198.97	1495.65	1893.38	1338.43	2512.23	0.503285	NO	POS		NO	NO
ENSRNOG00000006565	301.514	0.91076	0.327198	2.78352	0.00537731	0.256683	Fstl4	190.004	146.136	294.005	560.501	307.69	193.873	265.041	454.861	209.426	393.602	0.469336	NO	POS		NO	NO
ENSRNOG00000035531	10.1807	1.55815	0.559329	2.78574	0.00534055	0.256683	Mir25	3.67749	6.95885	14.4229	19.5658	7.22762	2.68027	8.42886	18.4838	5.13606	15.2253	0.638447	NO	POS		NO	NO
ENSRNOG00000036745	1324.4	-0.353938	0.127487	-2.77627	0.00549862	0.257526	Gna13	1490.61	1592.71	972.989	1150.93	1481.66	1380.34	1343	1182.96	1486.33	1162.47	0.156679	NO	NEG		NO	NO
ENSRNOG00000059474	673.167	-0.346805	0.124868	-2.77737	0.00548	0.257526	Mob1a	745.306	817.665	562.492	511.012	746.51	706.698	675.245	620.411	754.045	592.29	0.152652	NO	NEG		NO	NO
ENSRNOG00000008673	2937.72	0.480957	0.172999	2.78011	0.005434	0.257526	Arpc3	2451.66	2416.46	3824.28	4246.92	2427.45	2513.2	2635.42	2986.33	2452.19	3423.24	0.242149	NO	POS		NO	NO
ENSRNOG00000049689	339.131	0.616614	0.221833	2.77963	0.00544208	0.257526	Smim18	275.812	243.56	478.174	523.672	262.26	288.576	280.962	360.031	267.552	410.71	0.312891	NO	POS		NO	NO
ENSRNOG00000030700	538576	0.9541	0.343354	2.77876	0.00545666	0.257526	Mt-cox3	347467	414124	700656	1.22348e+06	336945	368291	358281	559368	366706	710446	0.565782	NO	POS		NO	NO
ENSRNOG00000014740	50.6617	1.15181	0.414812	2.7767	0.0054914	0.257526	Gast	46.5816	24.356	115.383	69.0556	23.7479	31.2698	57.1289	37.7712	31.4888	69.8347	0.60353	NO	POS		NO	NO
ENSRNOG00000060694	814.039	-0.340157	0.122625	-2.77396	0.00553793	0.258399	Adam17	858.082	967.28	726.691	706.669	1019.1	793.36	777.328	663.808	909.454	718.624	0.154673	NO	NEG		NO	NO
ENSRNOG00000001374	1646.47	0.703209	0.253549	2.77347	0.00554623	0.258399	Rasal1	1148.6	1136.03	2090.21	2840.49	1611.76	1114.99	1346.74	1882.93	1252.85	2040.09	0.367327	NO	POS		NO	NO
ENSRNOG00000019742	1379.19	-0.375873	0.135618	-2.77156	0.0055789	0.258571	Stat3	1479.58	1705.79	1207.08	1053.1	1406.29	1639.43	1417.92	1124.29	1557.77	1200.6	0.170623	NO	NEG		NO	NO
ENSRNOG00000001847	1051.14	-0.22706	0.0819097	-2.77208	0.00557002	0.258571	Ccdc91	1125.31	1092.54	1009.6	901.176	1137.83	1179.32	1019.89	943.475	1133.75	968.536	0.0937272	NO	NEG		NO	NO
ENSRNOG00000004420	3294.07	-0.248653	0.0897609	-2.77017	0.00560272	0.259002	Rad21	3612.53	3567.28	2801.36	3007.37	3780.05	3350.34	3317.22	2916.42	3577.55	3010.59	0.107851	NO	NEG		NO	NO
ENSRNOG00000061379	111.295	-1.89418	0.685168	-2.76455	0.00570015	0.259579	C7	98.0665	431.449	38.8308	16.113	71.2437	100.957	98.3367	35.3602	175.429	47.1602	1.19891	NO	NEG		NO	NO
ENSRNOG00000026323	24.0309	-1.48756	0.537712	-2.76646	0.00566692	0.259579	Eqtn	18.3875	18.267	9.98506	9.20741	38.2032	67.0068	15.9212	15.2692	35.4661	12.5957	0.813078	NO	NEG		NO	NO
ENSRNOG00000017557	17.752	-1.10067	0.398157	-2.76442	0.00570248	0.259579	LOC100362216	30.6458	20.0067	9.98506	5.75463	23.7479	23.229	14.9846	13.6619	24.4074	11.0966	0.459585	NO	NEG		NO	NO
ENSRNOG00000028156	645.211	-0.492763	0.178216	-2.76497	0.00569285	0.259579	Pld1	703.627	863.767	511.457	490.295	801.234	648.626	684.61	458.076	754.313	536.11	0.229881	NO	NEG		NO	NO
ENSRNOG00000018230	349.263	0.306312	0.110805	2.76442	0.00570246	0.259579	Gtf2h2	318.716	317.497	372.776	406.277	294.268	318.952	349.329	416.286	312.358	386.167	0.12887	NO	POS		NO	NO
ENSRNOG00000016949	1527.72	0.514115	0.185802	2.767	0.00565739	0.259579	Slc25a33	1444.03	1214.32	2026.97	2231.65	1186.36	1188.25	1450.7	1479.5	1258.24	1797.2	0.258298	NO	POS		NO	NO
ENSRNOG00000019643	822.961	0.336903	0.122048	2.76041	0.00577284	0.261575	Pcyox1l	736.725	677.618	918.626	1032.38	797.104	697.764	790.439	933.028	727.303	918.619	0.153074	NO	POS		NO	NO
ENSRNOG00000028461	1375.92	0.491124	0.177927	2.76025	0.00577564	0.261575	Gnl3	1195.19	1122.98	1708.56	2034.84	1107.89	1148.94	1195.02	1493.97	1143.75	1608.1	0.247454	NO	POS		NO	NO
ENSRNOG00000001032	1162.81	0.389715	0.141408	2.75596	0.00585203	0.263696	Ccz1b	1027.25	1037.74	1375.72	1520.37	1042.84	918.439	1051.73	1328.42	1006.57	1319.06	0.184181	NO	POS		NO	NO
ENSRNOG00000015667	49.2906	0.74086	0.26881	2.75608	0.00584994	0.263696	Epcam	42.9041	24.356	61.0198	67.9047	42.3332	38.4172	68.3674	49.0221	37.0026	61.5785	0.314037	NO	POS		NO	NO
ENSRNOG00000052546	38.3922	1.04675	0.38011	2.75381	0.00589052	0.264762	AABR07032787.1	28.1941	21.7464	59.9104	78.263	26.8455	23.229	27.1596	41.7894	25.0038	51.7806	0.533328	NO	POS		NO	NO
ENSRNOG00000057713	539.199	-0.391249	0.142269	-2.75006	0.00595838	0.265803	Cav2	566.334	711.542	437.124	475.333	654.616	514.612	504.795	449.236	611.776	466.622	0.182979	NO	NEG		NO	NO
ENSRNOG00000018516	130.622	0.442919	0.161019	2.75073	0.0059463	0.265803	Impa2	127.486	91.3349	143.119	161.13	113.577	111.678	142.354	154.299	111.019	150.226	0.182728	NO	POS		NO	NO
ENSRNOG00000029875	1047.72	0.494603	0.179829	2.75041	0.00595207	0.265803	Mrpl41	892.405	813.316	1389.03	1512.32	863.185	909.505	941.222	1060.81	869.603	1225.85	0.248912	NO	POS		NO	NO
ENSRNOG00000005457	1920.26	1.39665	0.508246	2.74798	0.00599638	0.266831	Lamp5	692.595	1012.51	1425.65	3642.68	1881.25	642.372	1245.6	4819.44	1057.18	2783.34	0.78824	NO	POS		NO	NO
ENSRNOG00000025448	1421.1	0.556385	0.202848	2.74286	0.00609063	0.269224	Limd2	1117.96	1207.36	1596.5	2139.57	1250.38	1025.65	1172.55	1858.82	1150.34	1691.86	0.281906	NO	POS		NO	NO
ENSRNOG00000058283	63.8601	0.562793	0.205088	2.74416	0.00606666	0.269224	SNORA62	39.2266	59.1502	79.8805	80.5649	55.756	50.9251	73.0501	72.3278	51.2645	76.4558	0.233305	NO	POS		NO	NO
ENSRNOG00000058677	656.296	0.663115	0.241783	2.7426	0.00609541	0.269224	Lsm8	536.914	507.126	954.128	1088.78	519.356	468.154	556.305	619.608	507.888	804.704	0.353955	NO	POS		NO	NO
ENSRNOG00000009613	36.3815	-1.01253	0.369427	-2.74081	0.00612871	0.269728	Sh3bgrl2	33.0975	51.3215	12.204	21.8676	50.5934	59.8594	35.5885	26.5202	48.7179	24.0451	0.450484	NO	NEG		NO	NO
ENSRNOG00000016374	2575.18	-0.349983	0.1278	-2.73853	0.00617151	0.269728	Fgfr2	2560.76	2951.42	2164.54	2122.31	3272.05	2759.79	2623.25	2147.33	2886	2264.36	0.162152	NO	NEG		NO	NO
ENSRNOG00000007628	1384.71	0.373393	0.136342	2.73864	0.00616931	0.269728	Ptp4a3	1376.61	1213.45	1661.96	1783.94	1130.61	1105.16	1424.48	1381.46	1206.46	1562.96	0.174767	NO	POS		NO	NO
ENSRNOG00000009897	70.3446	0.690308	0.252078	2.73847	0.00617251	0.269728	Clcnkb	52.7108	62.6296	112.055	90.9232	47.4958	51.8186	59.9385	85.186	53.6637	87.0256	0.328042	NO	POS		NO	NO
ENSRNOG00000039357	237.077	1.11891	0.408668	2.73795	0.0061824	0.269728	Fam129c	148.326	113.081	353.915	445.409	217.861	118.825	119.877	379.319	149.523	324.63	0.571777	NO	POS		NO	NO
ENSRNOG00000030517	177.4	0.56333	0.205822	2.73698	0.0062007	0.269867	Zfp879	152.003	144.396	225.219	270.468	151.78	124.186	158.275	192.874	143.091	211.709	0.275955	NO	POS		NO	NO
ENSRNOG00000025710	70.3642	0.694586	0.254077	2.73376	0.00626149	0.271189	Ces5a	57.6141	46.9722	106.507	94.376	48.5283	61.6462	58.0655	89.2042	53.6902	87.0383	0.324597	NO	POS		NO	NO
ENSRNOG00000002256	146.036	0.706136	0.258262	2.73418	0.0062535	0.271189	Art3	102.97	110.472	189.716	222.129	138.357	92.0226	113.321	199.303	110.955	181.117	0.344347	NO	POS		NO	NO
ENSRNOG00000015322	86.7799	-0.520885	0.190687	-2.73163	0.00630224	0.272043	Zfp78	101.744	105.253	58.8009	60.9991	104.284	99.17	79.6059	84.3824	102.613	70.9471	0.219065	NO	NEG		NO	NO
ENSRNOG00000012942	673.736	-0.49545	0.181471	-2.73019	0.00632974	0.272043	Satb1	817.63	658.481	450.437	528.275	844.6	833.564	719.262	537.636	788.569	558.903	0.229457	NO	NEG		NO	NO
ENSRNOG00000028341	887.183	-0.463852	0.170036	-2.72796	0.00637267	0.272043	Alkbh5	979.439	1035.13	640.153	604.237	1005.67	1095.34	945.905	791.587	1028.89	745.471	0.209334	NO	NEG		NO	NO
ENSRNOG00000006949	2281.93	0.356509	0.130655	2.72863	0.00635976	0.272043	C1qbp	2027.53	2007.63	2816.9	2927.96	1912.22	2056.66	2139.06	2367.53	2001.01	2562.86	0.170423	NO	POS		NO	NO
ENSRNOG00000020608	915.725	0.637063	0.233263	2.73109	0.0063125	0.272043	Ppan	790.661	669.789	1386.81	1423.7	687.657	718.313	785.757	863.111	716.605	1114.84	0.337025	NO	POS		NO	NO
ENSRNOG00000020998	37.4807	0.944741	0.346127	2.72946	0.00634377	0.272043	Oosp1	36.7749	19.1368	54.3631	67.9047	22.7154	24.1224	40.2712	34.5566	25.6874	49.2739	0.446497	NO	POS		NO	NO
ENSRNOG00000018767	1611.27	0.336358	0.123348	2.7269	0.00639318	0.272267	Rbm17	1446.48	1376.11	1965.95	2029.08	1398.03	1475.04	1530.31	1669.16	1423.92	1798.63	0.158535	NO	POS		NO	NO
ENSRNOG00000020279	18662.2	-0.364467	0.133708	-2.72583	0.00641393	0.272361	Syt11	20312	19484.8	15574.5	13545.3	22572.9	21660.2	19012.7	17135.2	21007.5	16316.9	0.164351	NO	NEG		NO	NO
ENSRNOG00000001483	578.019	0.444065	0.162947	2.72522	0.00642592	0.272361	Rcc1l	487.881	501.037	754.427	796.441	492.511	476.195	539.447	576.211	489.406	666.632	0.218885	NO	POS		NO	NO
ENSRNOG00000019850	3177.69	0.407991	0.14977	2.72413	0.00644714	0.272613	Speg	2786.31	2432.99	3603.5	4040.9	2978.81	2727.62	2839.59	4011.78	2731.43	3623.94	0.194949	NO	POS		NO	NO
ENSRNOG00000015669	54.4051	-0.788376	0.289529	-2.72296	0.0064699	0.272929	Kctd11	51.4849	85.2459	35.5024	27.6222	71.2437	67.9002	55.2558	40.9857	68.9687	39.8416	0.359701	NO	NEG		NO	NO
ENSRNOG00000015911	273.93	-0.570449	0.209687	-2.72048	0.0065188	0.273501	Lrp5	317.49	353.162	228.547	155.375	336.601	302.871	294.073	203.321	327.531	220.329	0.256085	NO	NEG		NO	NO
ENSRNOG00000038297	233.559	-0.46188	0.170006	-2.71685	0.00659075	0.273501	Plekhd1	317.49	231.382	213.015	179.545	231.284	302.871	208.848	184.034	270.757	196.36	0.218687	NO	NEG		NO	NO
ENSRNOG00000020867	2581.25	0.295228	0.108654	2.71715	0.00658466	0.273501	Numbl	2543.6	2227.7	3033.24	3024.64	2230.24	2271.08	2459.35	2860.16	2318.16	2844.35	0.134151	NO	POS		NO	NO
ENSRNOG00000003111	188.252	0.57725	0.212425	2.71744	0.006579	0.273501	NA	163.036	140.917	218.562	253.204	157.975	142.948	154.529	274.845	151.219	225.285	0.281221	NO	POS		NO	NO
ENSRNOG00000002164	28.4188	0.983166	0.361593	2.71899	0.00654819	0.273501	Nmu	23.2908	13.9177	35.5024	46.0371	19.6178	19.6553	46.827	22.502	19.1204	37.7171	0.446146	NO	POS		NO	NO
ENSRNOG00000005975	2163.46	1.12153	0.412563	2.71844	0.00655913	0.273501	LOC100362027	1566.61	1233.46	2441.9	5931.88	1616.92	1032.8	1741.03	1743.1	1362.45	2964.48	0.729414	NO	POS		NO	NO
ENSRNOG00000003800	3572.41	1.26017	0.463562	2.71845	0.00655893	0.273501	Rgs9	1793.39	1695.35	3564.67	7863.13	3374.27	1554.56	1755.08	6978.82	2104.39	5040.42	0.702729	NO	POS		NO	NO
ENSRNOG00000033330	59.6106	-0.890093	0.328254	-2.7116	0.00669599	0.274343	Skida1	87.034	76.5473	42.1592	20.7167	61.9511	84.8752	61.8116	41.7894	77.6019	41.6192	0.392009	NO	NEG		NO	NO
ENSRNOG00000010813	475.46	-0.782815	0.288661	-2.71189	0.00669017	0.274343	Tspan14	523.43	622.817	265.159	223.28	692.819	567.324	543.193	365.657	601.598	349.322	0.359193	NO	NEG		NO	NO
ENSRNOG00000020653	160.29	-0.626916	0.231552	-2.70745	0.00678017	0.274343	S1pr2	166.713	213.115	109.836	113.942	204.439	193.873	180.752	99.6516	194.535	126.045	0.285875	NO	NEG		NO	NO
ENSRNOG00000004464	4077.58	-0.317876	0.117228	-2.71162	0.00669562	0.274343	Sel1l	4620.16	4282.3	3371.62	3144.33	4605.03	4594.88	4154.49	3847.84	4525.59	3629.57	0.140886	NO	NEG		NO	NO
ENSRNOG00000016422	321.47	0.294498	0.108583	2.71219	0.00668411	0.274343	Klhl36	284.393	273.135	337.273	339.523	314.918	284.109	361.504	376.908	289.139	353.802	0.119911	NO	POS		NO	NO
ENSRNOG00000051251	592.66	0.466551	0.172218	2.70908	0.00674708	0.274343	LOC100912181	579.818	476.681	681.203	842.478	449.145	485.129	541.32	685.506	497.693	687.627	0.227524	NO	POS		NO	NO
ENSRNOG00000023172	94.3038	0.58629	0.216543	2.70749	0.00677935	0.274343	Dnajb3	71.0982	80.8966	134.244	132.357	67.1137	81.3015	86.1616	101.259	75.1025	113.505	0.277229	NO	POS		NO	NO
ENSRNOG00000061070	118.038	0.592175	0.218549	2.70957	0.00673699	0.274343	Irf4	94.389	85.2459	134.244	193.356	98.0892	98.2766	110.512	130.19	94.0002	142.075	0.296304	NO	POS		NO	NO
ENSRNOG00000010855	724.364	0.59449	0.219363	2.71008	0.00672673	0.274343	Mrpl57	576.141	572.365	990.74	1116.4	656.681	502.997	598.449	781.14	577.046	871.682	0.305317	NO	POS		NO	NO
ENSRNOG00000016888	324.927	0.747616	0.275421	2.71444	0.00663874	0.274343	Pask	204.714	265.306	310.646	605.387	260.194	239.438	272.533	441.199	242.413	407.442	0.410656	NO	POS		NO	NO
ENSRNOG00000001128	374.958	1.10072	0.406428	2.70828	0.00676324	0.274343	Tesc	188.778	213.115	318.413	726.235	337.633	214.422	241.627	759.441	238.487	511.429	0.621563	NO	POS		NO	NO
ENSRNOG00000042932	711.791	0.509664	0.188397	2.70526	0.00682502	0.274911	Ttc27	621.497	536.701	874.248	1074.97	615.381	575.365	619.053	777.122	587.236	836.347	0.258983	NO	POS		NO	NO
ENSRNOG00000039783	68.185	1.06187	0.392429	2.70588	0.00681227	0.274911	Rpl26-ps2	47.8074	49.5818	118.711	143.866	41.3007	37.5238	55.2558	51.4331	44.0534	92.3165	0.585394	NO	POS		NO	NO
ENSRNOG00000013851	302.521	-0.468482	0.173974	-2.69283	0.00708488	0.27525	Spry4	330.975	359.251	231.875	232.487	336.601	377.918	332.472	218.591	351.186	253.856	0.211699	NO	NEG		NO	NO
ENSRNOG00000019496	172.512	-0.408124	0.151321	-2.69708	0.00699497	0.27525	Stat5a	192.456	207.026	168.637	126.602	174.496	212.635	153.592	144.656	196.653	148.372	0.176087	NO	NEG		NO	NO
ENSRNOG00000026833	2351.75	-0.201029	0.0745561	-2.69635	0.0070104	0.27525	Ube4a	2570.57	2358.18	2167.87	2082.03	2648.41	2487.29	2226.15	2273.5	2516.11	2187.39	0.0854613	NO	NEG		NO	NO
ENSRNOG00000009990	6489.95	0.189551	0.0703614	2.69396	0.00706081	0.27525	Zranb2	6234.58	5740.18	6696.65	7216.31	6161.03	6122.63	6566.08	7182.15	6064.61	6915.3	0.0808179	NO	POS		NO	NO
ENSRNOG00000055096	694.873	0.30078	0.111669	2.6935	0.00707059	0.27525	AABR07002768.1	634.981	621.947	697.845	844.78	634.998	599.487	693.976	830.966	622.853	766.892	0.136083	NO	POS		NO	NO
ENSRNOG00000033611	1532.91	0.370755	0.137449	2.69741	0.00698813	0.27525	Wdr83os	1343.51	1314.35	1998.12	1917.44	1343.31	1345.5	1429.16	1571.92	1336.67	1729.16	0.179721	NO	POS		NO	NO
ENSRNOG00000014164	156.592	0.382191	0.141523	2.70055	0.00692251	0.27525	Paqr5	145.874	145.266	173.074	181.846	130.097	123.292	162.021	191.267	136.132	177.052	0.156336	NO	POS		NO	NO
ENSRNOG00000013111	1728.46	0.423492	0.157149	2.69485	0.00704202	0.27525	Mettl3	1520.03	1459.62	2112.4	2439.96	1374.28	1550.98	1636.13	1734.26	1476.23	1980.69	0.21143	NO	POS		NO	NO
ENSRNOG00000048849	360.783	0.516034	0.191493	2.6948	0.0070431	0.27525	Pdss1	328.523	274.875	441.562	554.747	295.3	288.576	336.218	366.461	296.818	424.747	0.262337	NO	POS		NO	NO
ENSRNOG00000018718	757.006	0.527908	0.195526	2.69993	0.00693539	0.27525	Rpp30	646.013	579.324	980.755	1169.34	632.933	620.929	704.278	722.474	619.8	894.212	0.274317	NO	POS		NO	NO
ENSRNOG00000012137	836.435	0.678234	0.250963	2.70253	0.00688148	0.27525	Ccdc84	654.594	638.474	1159.38	1465.13	664.941	614.675	676.182	818.107	643.171	1029.7	0.37164	NO	POS		NO	NO
ENSRNOG00000020431	6482.73	0.713378	0.265087	2.69111	0.00712146	0.27525	Matk	5452.5	4515.42	9722.12	11085.7	4898.26	4780.71	4849.4	6557.72	4911.72	8053.74	0.389777	NO	POS		NO	NO
ENSRNOG00000012756	31.1116	0.762422	0.282738	2.69657	0.00700583	0.27525	Slc25a43	23.2908	26.0957	45.4875	40.2824	25.8129	16.975	35.5885	35.3602	23.0436	39.1797	0.308084	NO	POS		NO	NO
ENSRNOG00000039350	565.061	0.872051	0.323687	2.69412	0.00705746	0.27525	Gng13	418.009	409.702	834.307	1161.29	382.032	386.852	397.093	531.207	399.149	730.973	0.504273	NO	POS		NO	NO
ENSRNOG00000011918	53.9977	0.891338	0.330096	2.70024	0.00692902	0.27525	Vsx2	40.4524	38.2737	90.975	92.0741	30.9755	41.0975	40.2712	57.8622	37.6998	70.2956	0.450792	NO	POS		NO	NO
ENSRNOG00000015402	25.2215	1.10661	0.409986	2.69915	0.00695173	0.27525	Guca1a	18.3875	14.7876	51.0348	42.5843	14.4552	16.0816	24.35	20.091	15.928	34.515	0.550592	NO	POS		NO	NO
ENSRNOG00000008849	18.6512	1.30508	0.483171	2.70107	0.00691169	0.27525	Guca2a	11.0325	11.3081	26.6268	42.5843	13.4227	7.14739	12.175	24.9129	10.7277	26.5748	0.637359	NO	POS		NO	NO
ENSRNOG00000003452	8.42961	1.81534	0.67447	2.69151	0.00711288	0.27525	Asb9	4.90333	3.47942	5.54726	14.962	4.13007	2.68027	8.42886	23.3056	3.79827	13.0609	0.851629	NO	POS		NO	NO
ENSRNOG00000061763	20.2942	3.07767	1.14374	2.69087	0.0071265	0.27525	AABR07012039.1	3.67749	3.47942	36.6119	103.583	8.26014	1.78685	0.93654	4.01821	4.30098	36.2875	1.75594	NO	POS		NO	NO
ENSRNOG00000010254	46.4022	-1.94993	0.725934	-2.6861	0.00722912	0.275422	Htr1a	57.6141	51.3215	1.10945	8.05649	90.8616	95.5963	39.3347	27.3238	73.8484	18.9561	0.750189	NO	NEG		NO	NO
ENSRNOG00000059947	19.1705	-1.22592	0.455866	-2.68922	0.00716189	0.275422	Sdc1	22.065	43.4928	13.3134	8.05649	17.5528	24.1224	15.9212	8.84006	26.8083	11.5328	0.592198	NO	NEG		NO	NO
ENSRNOG00000014460	492.01	-0.566248	0.211	-2.68364	0.0072826	0.275422	Hivep1	501.365	632.385	308.427	321.109	566.852	649.519	521.653	434.77	587.53	396.49	0.263067	NO	NEG		NO	NO
ENSRNOG00000015030	1185.85	-0.492197	0.182987	-2.6898	0.00714951	0.275422	Tjp2	1229.51	1510.94	995.178	862.044	1521.93	1282.06	1277.44	807.66	1386.11	985.581	0.230374	NO	NEG		NO	NO
ENSRNOG00000004310	1147.26	-0.422215	0.157337	-2.68351	0.0072853	0.275422	Caskin2	1198.86	1278.69	981.865	912.685	1554.97	1223.1	1185.66	842.216	1313.91	980.606	0.200078	NO	NEG		NO	NO
ENSRNOG00000002903	2396.65	-0.32696	0.121688	-2.68687	0.00721244	0.275422	Specc1	2544.83	2613.05	2103.52	1815.01	2777.47	2733.88	2496.81	2088.66	2667.31	2126	0.145964	NO	NEG		NO	NO
ENSRNOG00000019596	741.577	0.583683	0.217286	2.68625	0.00722595	0.275422	Smg9	519.753	595.851	965.223	1110.64	695.917	561.963	592.83	890.435	593.371	889.783	0.295129	NO	POS		NO	NO
ENSRNOG00000005274	385.444	0.681	0.253605	2.68528	0.00724688	0.275422	Vrk1	312.587	294.011	511.457	670.99	327.308	250.159	312.804	404.232	296.016	474.871	0.364797	NO	POS		NO	NO
ENSRNOG00000031766	424606	0.807565	0.300403	2.68828	0.00718216	0.275422	Mt-cyb	289312	350502	525783	865734	289396	305891	302923	467305	308776	540436	0.469029	NO	POS		NO	NO
ENSRNOG00000009286	83.4223	1.55797	0.580477	2.68395	0.00727571	0.275422	Noxa1	35.5491	33.0545	105.398	226.733	70.2112	30.3764	26.2231	139.834	42.2978	124.547	0.85115	NO	POS		NO	NO
ENSRNOG00000026589	2996.38	-0.367959	0.137236	-2.6812	0.00733576	0.276159	Dpy19l1	3042.51	3605.55	2524	2388.17	3658.21	3199.35	3155.2	2398.07	3376.41	2616.36	0.170579	NO	NEG		NO	NO
ENSRNOG00000057502	442.468	0.959067	0.357672	2.68142	0.00733111	0.276159	AC126148.1	328.523	314.888	693.407	913.836	306.658	251.945	260.358	470.13	300.504	584.433	0.542338	NO	POS		NO	NO
ENSRNOG00000021017	9504.57	0.976248	0.364218	2.6804	0.00735347	0.276243	Car11	6360.84	5562.73	12430.3	19282.6	8643.21	5057.67	5391.66	13307.5	6406.11	12603	0.535724	NO	POS		NO	NO
ENSRNOG00000037909	2574.38	-0.496384	0.185482	-2.67618	0.0074466	0.276827	Ppm1f	2953.03	3002.74	1931.55	1618.2	2847.68	3249.38	2816.17	2176.26	3013.21	2135.55	0.227527	NO	NEG		NO	NO
ENSRNOG00000021824	1459.49	-0.341316	0.127493	-2.67714	0.00742528	0.276827	Dnajb1	1429.32	1598.8	1397.91	1194.66	1615.89	1879.76	1375.78	1183.76	1630.94	1288.03	0.159297	NO	NEG		NO	NO
ENSRNOG00000015434	1385.35	-0.291154	0.108791	-2.67627	0.00744464	0.276827	Midn	1458.74	1419.61	1299.17	1118.7	1728.43	1492.91	1302.73	1262.52	1524.92	1245.78	0.132618	NO	NEG		NO	NO
ENSRNOG00000015476	795.364	0.51736	0.193215	2.67765	0.00741414	0.276827	Ubxn11	723.241	612.379	1015.15	1205.02	661.844	619.143	702.405	823.733	654.151	936.576	0.265921	NO	POS		NO	NO
ENSRNOG00000017508	2483.75	0.608505	0.227239	2.67781	0.00741043	0.276827	Kmt5c	2067.98	1875.41	3424.88	4060.47	1872.99	2053.09	2075.37	2439.86	1967.37	3000.14	0.327862	NO	POS		NO	NO
ENSRNOG00000050543	4617.84	0.384795	0.143921	2.67366	0.00750288	0.277187	Safb	4002.34	3792.57	5624.92	6257.59	4142.46	4083.84	4295.91	4743.09	4005.3	5230.38	0.190082	NO	POS		NO	NO
ENSRNOG00000013195	871.056	0.409589	0.153151	2.67442	0.00748592	0.277187	Ruvbl1	773.5	753.295	1172.69	1114.1	754.771	710.272	813.853	875.969	747.959	994.152	0.201716	NO	POS		NO	NO
ENSRNOG00000006236	67.3022	0.593286	0.221886	2.67383	0.00749908	0.277187	Dsn1	41.6783	57.4105	94.3034	86.3195	60.9186	53.6054	64.6212	79.5605	53.4032	81.2012	0.265258	NO	POS		NO	NO
ENSRNOG00000009035	563.618	0.53538	0.200411	2.67142	0.00755319	0.278469	Malsu1	494.01	475.811	785.492	828.667	437.788	432.417	501.049	553.709	460.006	667.229	0.27576	NO	POS		NO	NO
ENSRNOG00000007766	1271.03	0.428719	0.160531	2.67063	0.00757091	0.27848	Pqbp1	1108.15	1061.22	1683.04	1693.01	1114.09	1049.77	1131.34	1327.62	1083.31	1458.75	0.213334	NO	POS		NO	NO
ENSRNOG00000060337	418.267	0.624914	0.234048	2.67002	0.00758468	0.27848	Exosc7	318.716	295.751	639.044	626.104	375.836	325.206	354.012	411.465	328.877	507.656	0.327682	NO	POS		NO	NO
ENSRNOG00000018140	550.435	-0.236158	0.0885007	-2.66843	0.00762066	0.279226	Smad2	604.335	598.461	488.159	494.899	568.917	610.208	545.066	493.436	595.48	505.39	0.0955588	NO	NEG		NO	NO
ENSRNOG00000000525	716.362	0.350625	0.131529	2.66576	0.00768143	0.279461	Pi16	606.787	634.995	969.661	801.045	648.421	627.183	721.136	721.67	629.347	803.378	0.168984	NO	POS		NO	NO
ENSRNOG00000022681	791.435	0.356165	0.133627	2.66536	0.00769055	0.279461	RGD1561113	690.143	655.872	1027.35	946.062	759.933	670.068	767.962	814.089	694.004	888.866	0.168839	NO	POS		NO	NO
ENSRNOG00000061425	943.109	0.420148	0.157676	2.66464	0.00770719	0.279461	Cox14	876.47	719.371	1202.65	1201.57	895.193	736.181	866.299	1047.15	806.804	1079.41	0.200582	NO	POS		NO	NO
ENSRNOG00000019501	1309.23	0.469262	0.176257	2.66238	0.00775902	0.279461	Rmnd1	1120.41	1006.42	1526.61	1931.26	1123.38	1141.8	1138.83	1485.13	1098	1520.46	0.238772	NO	POS		NO	NO
ENSRNOG00000012368	437.43	0.697429	0.261995	2.66199	0.00776804	0.279461	Dnajc17	344.459	301.84	671.218	730.839	364.479	323.419	366.187	396.999	333.549	541.311	0.379403	NO	POS		NO	NO
ENSRNOG00000014692	54.6972	0.759866	0.285292	2.66346	0.00773407	0.279461	Mogat1	42.9041	29.5751	66.5671	93.2251	51.6259	38.4172	53.3828	61.8804	40.6306	68.7638	0.360606	NO	POS		NO	NO
ENSRNOG00000031769	322.399	0.876586	0.328768	2.66628	0.00766958	0.279461	Chchd7	281.941	207.896	521.442	614.595	208.569	210.848	228.516	305.384	227.313	417.484	0.489376	NO	POS		NO	NO
ENSRNOG00000022652	12.6496	1.38826	0.521354	2.66281	0.0077492	0.279461	LOC100361067	7.35499	6.95885	8.87561	28.7732	9.29266	4.46712	17.7943	17.6801	7.0184	18.2808	0.644059	NO	POS		NO	NO
ENSRNOG00000003095	2.19047	3.76563	1.41411	2.6629	0.00774701	0.279461	Fgfbp1	0	0.869856	7.76616	4.60371	0	0	1.87308	2.41093	0.217464	4.16347	1.25855	NO	POS		NO	NO
ENSRNOG00000032058	1510.24	-0.314781	0.118384	-2.65897	0.0078379	0.279719	Pogk	1543.32	1714.49	1186	1275.23	1755.28	1685	1561.21	1361.37	1674.52	1345.95	0.141245	NO	NEG		NO	NO
ENSRNOG00000002662	647.355	0.481173	0.180942	2.65926	0.0078313	0.279719	Pbdc1	459.687	548.879	867.591	900.025	579.243	571.791	642.466	609.16	539.9	754.811	0.24009	NO	POS		NO	NO
ENSRNOG00000011680	241.154	1.07227	0.4032	2.6594	0.007828	0.279719	Il16	134.841	160.923	206.358	452.314	226.121	100.063	176.069	472.541	155.487	326.821	0.589459	NO	POS		NO	NO
ENSRNOG00000000009	8.72439	1.52917	0.574686	2.66087	0.00779388	0.279719	Tmco5b	6.12916	6.08899	15.5323	17.2639	2.06504	3.57369	10.3019	8.84006	4.46422	12.9846	0.622297	NO	POS		NO	NO
ENSRNOG00000017879	571.061	-1.12973	0.425009	-2.65812	0.00785768	0.279865	Gab1	617.819	752.426	184.169	179.545	953.014	813.015	671.499	396.999	784.069	358.053	0.505304	NO	NEG		NO	NO
ENSRNOG00000026951	53.4853	-1.38039	0.522147	-2.64368	0.00820108	0.280701	Susd5	79.679	73.9378	13.3134	12.6602	90.8616	65.2199	66.4943	25.7165	77.4246	29.5461	0.585296	NO	NEG		NO	NO
ENSRNOG00000010959	132.679	-0.777325	0.293757	-2.64615	0.00814144	0.280701	Klhl25	150.777	179.19	67.6765	65.6028	151.78	189.406	146.1	110.903	167.788	97.5705	0.354117	NO	NEG		NO	NO
ENSRNOG00000009886	149.443	-0.711615	0.269655	-2.63898	0.00831552	0.280701	Fkbp14	164.261	234.861	134.244	78.263	164.17	178.685	152.656	88.4006	185.494	113.391	0.33574	NO	NEG		NO	NO
ENSRNOG00000003031	3308.81	-0.555555	0.210857	-2.63475	0.00841994	0.280701	Atp2b4	3561.04	3219.34	2337.61	2042.9	4807.4	4166.03	3291.94	3044.19	3938.45	2679.16	0.271961	NO	NEG		NO	NO
ENSRNOG00000010706	389.454	-0.507921	0.191854	-2.64743	0.00811062	0.280701	Ccdc117	440.074	401.004	258.502	273.921	486.316	502.997	417.697	335.119	457.598	321.31	0.236165	NO	NEG		NO	NO
ENSRNOG00000022402	1533.65	-0.444983	0.167865	-2.65085	0.00802906	0.280701	Luzp1	1680.61	1624.02	1095.03	1066.91	1857.5	1912.82	1530.31	1502.01	1768.74	1298.56	0.204665	NO	NEG		NO	NO
ENSRNOG00000049982	559.379	-0.333806	0.126707	-2.63448	0.00842656	0.280701	Pex26	633.755	596.721	489.268	452.314	569.95	695.084	569.416	468.523	623.877	494.88	0.151371	NO	NEG		NO	NO
ENSRNOG00000019400	2777.34	-0.300878	0.113953	-2.64036	0.0082817	0.280701	Dag1	3004.51	3172.37	2388.65	2195.97	3232.81	2855.38	2864.87	2504.15	3066.27	2488.41	0.135582	NO	NEG		NO	NO
ENSRNOG00000001518	1631.34	-0.294494	0.111247	-2.64722	0.0081156	0.280701	Itga6	1766.42	1851.05	1374.61	1325.87	1823.43	1749.32	1716.68	1443.34	1797.56	1465.12	0.130897	NO	NEG		NO	NO
ENSRNOG00000014265	461.161	-0.281945	0.10646	-2.64838	0.00808797	0.280701	Tnfrsf19	452.332	540.181	419.373	423.541	547.234	483.342	404.585	418.697	505.772	416.549	0.122633	NO	NEG		NO	NO
ENSRNOG00000004345	2323.62	-0.205044	0.0774049	-2.64898	0.0080735	0.280701	Daam1	2495.79	2385.15	2177.85	2090.08	2555.48	2517.67	2332.92	2034.02	2488.52	2158.72	0.0867748	NO	NEG		NO	NO
ENSRNOG00000021399	1426.43	0.390961	0.147881	2.64375	0.0081993	0.280701	RGD1306954	1228.28	1196.92	1849.46	1870.26	1247.28	1263.3	1338.32	1417.62	1233.95	1618.91	0.193705	NO	POS		NO	NO
ENSRNOG00000052111	1927.09	0.416504	0.157935	2.63719	0.00835948	0.280701	Sugp1	1748.04	1548.34	2405.29	2672.45	1688.17	1617.99	1774.74	1961.69	1650.63	2203.54	0.209116	NO	POS		NO	NO
ENSRNOG00000024879	1165.44	0.42959	0.161875	2.65383	0.00795831	0.280701	Polrmt	1013.76	919.438	1428.97	1605.54	1049.04	989.913	1018.96	1297.88	993.038	1337.84	0.21267	NO	POS		NO	NO
ENSRNOG00000001274	2002.22	0.451437	0.169986	2.65574	0.00791346	0.280701	Vps29	1770.1	1664.03	2233.33	2830.13	1752.18	1579.57	1720.42	2467.98	1691.47	2312.97	0.226888	NO	POS		NO	NO
ENSRNOG00000055990	156.352	0.467407	0.177518	2.63301	0.00846318	0.280701	SNORD78	145.874	143.526	191.935	209.469	129.065	106.317	158.275	166.354	131.196	181.508	0.212313	NO	POS		NO	NO
ENSRNOG00000015685	683.843	0.504476	0.191438	2.63519	0.00840898	0.280701	Mfsd3	590.851	561.057	878.686	1008.21	575.112	534.267	570.353	752.209	565.322	802.365	0.258447	NO	POS		NO	NO
ENSRNOG00000049075	2278.71	0.541705	0.20569	2.63359	0.00844863	0.280701	Fabp5	1797.07	1747.54	3307.27	3281.29	1776.96	2100.44	2213.98	2005.09	1855.5	2701.91	0.284396	NO	POS		NO	NO
ENSRNOG00000007235	3629.09	0.579653	0.219085	2.64579	0.00814993	0.280701	Atp5g1	3053.55	2686.99	5582.76	5148.1	3091.36	2806.24	2972.58	3691.13	2909.53	4348.64	0.307972	NO	POS		NO	NO
ENSRNOG00000001057	6659.97	0.591162	0.223387	2.64635	0.00813646	0.280701	Ctxn1	4925.39	4691.13	7651.89	9815.1	6751.63	4888.81	5477.82	9077.94	5314.24	8005.69	0.301443	NO	POS		NO	NO
ENSRNOG00000013078	1720.22	0.599738	0.22611	2.65242	0.00799178	0.280701	Zcchc7	1513.9	1290.87	2254.41	2810.56	1471.34	1194.51	1446.95	1779.26	1367.65	2072.8	0.319732	NO	POS		NO	NO
ENSRNOG00000059919	1160.65	0.60414	0.228803	2.64044	0.00827976	0.280701	Mtg2	904.664	898.561	1396.8	1913.99	1022.19	858.58	906.57	1383.87	920.999	1400.31	0.322755	NO	POS		NO	NO
ENSRNOG00000016539	2419.74	0.610092	0.231328	2.63735	0.00835564	0.280701	Rab24	2033.65	1828.44	3510.3	3853.3	1842.01	1957.49	1995.77	2336.99	1915.4	2924.09	0.330509	NO	POS		NO	NO
ENSRNOG00000019802	1282.94	0.649905	0.245149	2.65106	0.0080239	0.280701	Zfp428	1097.12	832.452	1881.63	2067.06	990.185	1074.79	1054.54	1265.74	998.636	1567.24	0.347618	NO	POS		NO	NO
ENSRNOG00000028746	1910.84	0.685365	0.259468	2.64142	0.00825586	0.280701	Gsto1	1504.1	1392.64	2480.73	3331.93	1596.27	1367.83	1371.09	2242.16	1465.21	2356.48	0.373897	NO	POS		NO	NO
ENSRNOG00000045570	98.1284	0.695142	0.263938	2.63374	0.0084451	0.280701	LOC288978	80.9049	67.8488	158.652	143.866	69.1787	81.3015	79.6059	103.67	74.8085	121.448	0.354349	NO	POS		NO	NO
ENSRNOG00000046000	6058.97	0.710446	0.269816	2.63307	0.0084616	0.280701	Clasrp	5567.73	4177.92	9818.65	9711.52	3898.79	4741.4	5351.39	5204.38	4596.46	7521.48	0.389016	NO	POS		NO	NO
ENSRNOG00000057278	282.114	0.758244	0.28593	2.65185	0.00800522	0.280701	SNORD47	232.908	211.375	402.731	515.615	204.439	189.406	207.912	292.526	209.532	354.696	0.416704	NO	POS		NO	NO
ENSRNOG00000011094	205.817	0.765744	0.289373	2.64622	0.00813964	0.280701	Efcab6	171.616	140.047	238.532	387.862	170.365	127.76	156.402	253.951	152.447	259.187	0.418019	NO	POS		NO	NO
ENSRNOG00000034234	1.15294e+06	0.844261	0.319534	2.64216	0.0082378	0.280701	Mt-co1	818918	882998	1.47755e+06	2.4849e+06	787431	810267	817005	1.14449e+06	824904	1.48099e+06	0.510804	NO	POS		NO	NO
ENSRNOG00000020013	42.8347	0.898842	0.341371	2.63304	0.00846252	0.280701	Psrc1	28.1941	23.4861	46.597	74.8102	41.3007	26.8027	35.5885	65.8986	29.9459	55.7236	0.438457	NO	POS		NO	NO
ENSRNOG00000017712	1494.02	0.951894	0.361495	2.63321	0.00845813	0.280701	Cartpt	994.149	788.96	2127.93	3081.03	1452.75	837.138	960.89	1709.35	1018.25	1969.8	0.532543	NO	POS		NO	NO
ENSRNOG00000023389	287.784	1.07656	0.406644	2.64743	0.00811068	0.280701	Ephx4	143.422	181.8	255.174	517.917	284.975	130.44	205.102	583.444	185.159	390.409	0.594814	NO	POS		NO	NO
ENSRNOG00000060019	50.1046	1.09182	0.414401	2.6347	0.00842116	0.280701	LOC103692984	23.2908	30.445	39.9403	104.734	46.4633	27.6961	43.0808	85.186	31.9738	68.2354	0.583765	NO	POS		NO	NO
ENSRNOG00000007374	2267.03	1.19534	0.452131	2.64379	0.00819842	0.280701	Tac1	1229.51	1096.89	2343.16	4867.27	2217.85	968.471	1159.44	4253.68	1378.18	3155.89	0.668448	NO	POS		NO	NO
ENSRNOG00000029145	129.385	1.31795	0.497437	2.64948	0.00806167	0.280701	AY172581.2	69.8724	84.376	234.094	341.825	83.6339	58.0725	62.7482	100.455	73.9887	184.781	0.7953	NO	POS		NO	NO
ENSRNOG00000059143	2.99406	3.44207	1.29851	2.65078	0.00803057	0.280701	AABR07018331.1	1.22583	0.869856	8.87561	5.75463	0	0	5.61924	1.60728	0.523922	5.46419	1.10482	NO	POS		NO	NO
ENSRNOG00000027299	26.8615	-1.00661	0.383008	-2.62817	0.00858466	0.281242	Pcdhga5	30.6458	33.0545	15.5323	8.05649	41.3007	39.3106	19.6673	27.3238	36.0779	17.645	0.433716	NO	NEG		NO	NO
ENSRNOG00000011032	574.765	-0.679613	0.258608	-2.62796	0.00858982	0.281242	Lhfpl2	594.528	941.184	420.482	353.335	699.015	595.914	636.847	356.817	707.66	441.87	0.344677	NO	NEG		NO	NO
ENSRNOG00000045764	1193.97	-0.314574	0.119573	-2.6308	0.00851839	0.281242	Cxxc4	1515.13	1196.05	1059.53	987.495	1192.56	1392.85	1091.07	1117.06	1324.15	1063.79	0.148451	NO	NEG		NO	NO
ENSRNOG00000004161	778.987	0.50358	0.191499	2.62967	0.00854672	0.281242	Mtif2	789.435	560.187	834.307	1165.89	611.251	617.356	738.93	914.544	644.557	913.418	0.25443	NO	POS		NO	NO
ENSRNOG00000003545	689.711	0.508079	0.193276	2.62877	0.00856951	0.281242	Uchl5	552.85	564.537	944.143	993.25	595.763	563.75	582.528	720.867	569.225	810.197	0.261911	NO	POS		NO	NO
ENSRNOG00000008356	258.806	0.96654	0.367521	2.62989	0.00854114	0.281242	Myo5c	145.874	225.293	228.547	378.655	193.081	136.694	195.737	566.567	175.235	342.377	0.560089	NO	POS		NO	NO
ENSRNOG00000061536	16.074	1.59791	0.607578	2.62996	0.00853947	0.281242	SNORA73	9.80665	8.69856	24.4079	44.8861	6.19511	7.14739	6.55578	20.8947	7.96193	24.1861	0.842701	NO	POS		NO	NO
ENSRNOG00000025724	143.577	-0.894532	0.340548	-2.62674	0.00862063	0.281697	Mtf1	159.358	162.663	82.0994	49.4899	221.991	203.701	153.592	115.724	186.928	100.227	0.406843	NO	NEG		NO	NO
ENSRNOG00000019245	424.07	0.414054	0.157702	2.62554	0.00865108	0.281697	Sgf29	338.329	389.696	503.691	589.275	336.601	387.746	437.364	409.857	363.093	485.047	0.202291	NO	POS		NO	NO
ENSRNOG00000027646	864.112	0.417042	0.158827	2.62576	0.00864564	0.281697	Pop4	820.081	768.953	1122.76	1140.57	696.95	673.641	831.647	858.289	739.906	988.317	0.204989	NO	POS		NO	NO
ENSRNOG00000047134	2940.62	0.497982	0.189869	2.62276	0.00872202	0.283489	Gtf2f1	2597.54	2267.72	4071.69	4221.6	2534.83	2351.49	2696.3	2783.81	2437.89	3443.35	0.259837	NO	POS		NO	NO
ENSRNOG00000009660	272.888	-0.732251	0.27991	-2.61603	0.00889599	0.283818	Enpp6	239.037	380.997	205.249	162.281	452.243	290.363	286.581	166.354	340.66	205.116	0.375891	NO	NEG		NO	NO
ENSRNOG00000010533	357.012	-0.515653	0.19696	-2.61806	0.00884314	0.283818	Arfip1	451.106	440.147	225.219	243.996	406.812	384.172	372.743	331.904	420.559	293.465	0.236736	NO	NEG		NO	NO
ENSRNOG00000020952	469.028	-0.498244	0.190187	-2.61976	0.00879911	0.283818	Cgn	650.917	414.052	408.278	336.071	523.487	609.315	453.285	356.817	549.442	388.613	0.245697	NO	NEG		NO	NO
ENSRNOG00000033064	5781.5	-0.438749	0.167511	-2.61923	0.00881297	0.283818	Edil3	6351.03	6917.1	4351.27	4062.77	6596.76	6751.6	6451.82	4769.61	6654.12	4908.87	0.20353	NO	NEG		NO	NO
ENSRNOG00000006076	934.823	-0.285262	0.108938	-2.61856	0.0088301	0.283818	Steap2	1000.28	940.315	819.885	798.743	1152.29	1016.72	821.345	929.01	1027.4	842.246	0.12973	NO	NEG		NO	NO
ENSRNOG00000000833	1460.63	0.30983	0.118432	2.6161	0.008894	0.283818	Vars2	1406.03	1205.62	1715.21	1810.41	1275.16	1330.31	1411.37	1530.94	1304.28	1616.98	0.144984	NO	POS		NO	NO
ENSRNOG00000012664	431.752	0.550228	0.209994	2.62021	0.00878748	0.283818	Polr1e	355.491	340.984	558.054	653.726	327.308	377.025	345.583	495.847	350.202	513.303	0.283285	NO	POS		NO	NO
ENSRNOG00000033912	6831.38	0.555489	0.212375	2.6156	0.0089071	0.283818	Fcho1	5662.12	5025.16	8237.68	10564.4	5923.55	5517.78	5327.97	8392.43	5532.15	8130.61	0.291662	NO	POS		NO	NO
ENSRNOG00000052730	3187.64	0.62419	0.238099	2.62156	0.00875292	0.283818	Psmb3	2802.25	2452.12	4890.46	4943.23	2385.12	2394.38	2724.39	2909.18	2508.47	3866.82	0.340296	NO	POS		NO	NO
ENSRNOG00000054339	68.8817	0.656594	0.250798	2.61802	0.00884425	0.283818	SNORA70	51.4849	67.8488	92.0845	103.583	52.6584	41.0975	73.9866	68.3095	53.2724	84.491	0.305898	NO	POS		NO	NO
ENSRNOG00000029301	27.2699	0.866055	0.330902	2.61726	0.00886392	0.283818	AY172581.4	22.065	16.5273	36.6119	48.3389	21.6829	16.975	26.2231	29.7347	19.3125	35.2272	0.39642	NO	POS		NO	NO
ENSRNOG00000000167	25.176	-1.11889	0.428189	-2.61307	0.00897338	0.284621	Alas2	18.3875	33.9244	19.9701	18.4148	46.4633	38.4172	17.7943	8.03642	34.2981	16.0539	0.513995	NO	NEG		NO	NO
ENSRNOG00000032490	566.049	-0.4074	0.156022	-2.61117	0.00902329	0.284621	Cdh7	693.821	608.029	473.736	401.673	551.365	729.927	545.066	524.778	645.785	486.313	0.192189	NO	NEG		NO	NO
ENSRNOG00000023360	7135.79	0.309345	0.118462	2.61134	0.0090189	0.284621	Fus	6623.17	6118.57	8984.34	8494.99	6373.73	6378.15	6788.98	7324.39	6373.4	7898.17	0.148618	NO	POS		NO	NO
ENSRNOG00000018816	5102.94	0.461033	0.176511	2.61192	0.00900351	0.284621	Cox5a	4314.93	4030.91	6631.19	7113.88	4487.32	4343.83	4274.37	5627.1	4294.25	5911.63	0.234997	NO	POS		NO	NO
ENSRNOG00000020605	1137.38	0.620195	0.237532	2.61099	0.00902798	0.284621	Pstk	954.923	961.191	1509.96	1928.95	833.242	836.244	942.159	1132.33	896.4	1378.35	0.340691	NO	POS		NO	NO
ENSRNOG00000015304	797.933	0.739798	0.283123	2.61299	0.00897548	0.284621	Tmem160	670.53	525.393	1126.09	1462.83	563.755	630.757	590.02	814.089	597.609	998.258	0.414722	NO	POS		NO	NO
ENSRNOG00000018379	257.222	0.32823	0.125764	2.60989	0.00905718	0.285038	Zfp688	247.618	207.026	297.333	291.184	249.869	209.061	268.787	286.9	228.394	286.051	0.137547	NO	POS		NO	NO
ENSRNOG00000028456	12.8079	-1.3902	0.533635	-2.60516	0.00918311	0.285084	Ush1g	14.71	17.3971	7.76616	1.15093	16.5203	25.9093	9.3654	9.6437	18.6342	6.98155	0.585224	NO	NEG		NO	NO
ENSRNOG00000016011	338.003	-1.09389	0.419663	-2.60659	0.00914496	0.285084	Plekhg1	372.653	479.291	128.696	88.6214	513.161	477.088	368.06	276.453	460.548	215.458	0.476896	NO	NEG		NO	NO
ENSRNOG00000025184	150.545	-0.526462	0.20216	-2.60418	0.00920954	0.285084	Prss35	207.166	182.67	135.353	138.111	135.26	184.939	123.623	97.2406	177.508	123.582	0.246068	NO	NEG		NO	NO
ENSRNOG00000016780	243.443	-0.474593	0.182755	-2.59688	0.0094074	0.285084	RGD1310951	275.812	267.916	166.418	176.092	329.373	260.88	250.056	221.001	283.495	203.392	0.221486	NO	NEG		NO	NO
ENSRNOG00000006570	3471.77	-0.451159	0.17336	-2.60243	0.00925652	0.285084	Plekhg3	3618.65	3913.48	2837.98	2240.85	4522.43	3987.35	3659.06	2994.37	4010.48	2933.07	0.211277	NO	NEG		NO	NO
ENSRNOG00000018985	3010.34	-0.449808	0.173301	-2.59553	0.00944448	0.285084	Grk2	3634.59	3365.47	2320.97	1917.44	3368.07	3537.06	3184.23	2754.88	3476.3	2544.38	0.205787	NO	NEG		NO	NO
ENSRNOG00000013674	1148.28	-0.428988	0.165094	-2.59845	0.00936458	0.285084	Megf10	1282.22	1491.8	788.82	896.572	1354.66	1143.58	1155.69	1072.86	1318.07	978.486	0.202071	NO	NEG		NO	NO
ENSRNOG00000033206	804.856	-0.41455	0.159474	-2.59949	0.00933627	0.285084	Entpd5	839.695	975.979	633.497	570.86	976.762	887.17	865.363	689.525	919.901	689.811	0.192426	NO	NEG		NO	NO
ENSRNOG00000016740	1414.17	-0.400686	0.154262	-2.59744	0.00939219	0.285084	Fam210a	1572.74	1592.71	1010.71	1041.59	1584.91	1688.57	1447.89	1374.23	1609.73	1218.6	0.18241	NO	NEG		NO	NO
ENSRNOG00000010649	2683.67	-0.335242	0.128689	-2.60506	0.00918572	0.285084	Ctnnd2	2821.86	2807.9	2056.92	2258.12	3287.54	3060.87	2394.73	2781.4	2994.54	2372.79	0.154821	NO	NEG		NO	NO
ENSRNOG00000016200	557.914	-0.242195	0.0932513	-2.59724	0.00939776	0.285084	Lzic	619.045	607.16	485.94	484.54	619.511	575.365	518.843	552.905	605.27	510.557	0.10134	NO	NEG		NO	NO
ENSRNOG00000007047	1419.42	-0.234075	0.0900966	-2.59804	0.0093757	0.285084	Eps8	1610.74	1562.26	1262.56	1290.19	1552.91	1412.5	1422.6	1241.63	1534.6	1304.24	0.102372	NO	NEG		NO	NO
ENSRNOG00000060154	2789.26	-0.167491	0.06422	-2.60808	0.00910526	0.285084	Ddx23	2896.64	2897.49	2621.63	2500.96	3081.03	2930.43	2734.7	2651.21	2951.4	2627.13	0.0693012	NO	NEG		NO	NO
ENSRNOG00000012263	1784.9	0.294271	0.113388	2.59525	0.00945226	0.285084	Cnot7	1608.29	1634.46	1902.71	2134.97	1642.74	1528.65	1673.6	2153.76	1603.53	1966.26	0.137979	NO	POS		NO	NO
ENSRNOG00000018372	2556.35	0.322545	0.123628	2.60899	0.00908095	0.285084	Cul9	2271.47	2128.54	2853.51	3227.2	2392.34	2294.31	2352.59	2930.88	2271.66	2841.04	0.153645	NO	POS		NO	NO
ENSRNOG00000024452	2337.29	0.369971	0.142633	2.59388	0.00949002	0.285084	Carmil2	2029.98	1924.99	2955.58	2990.11	1993.79	2206.76	2137.18	2459.95	2038.88	2635.7	0.181736	NO	POS		NO	NO
ENSRNOG00000020254	1161.13	0.375562	0.144371	2.60136	0.00928547	0.285084	Per2	973.31	1013.38	1194.88	1131.36	1005.67	1051.56	1637.07	1281.81	1010.98	1311.28	0.188795	NO	POS		NO	NO
ENSRNOG00000008560	1414.47	0.412551	0.15898	2.59498	0.00945959	0.285084	Ccdc30	1214.8	1057.75	1494.43	1834.58	1165.71	1416.08	1335.51	1796.94	1213.58	1615.36	0.200749	NO	POS		NO	NO
ENSRNOG00000020763	19220	0.474157	0.182025	2.60491	0.0091899	0.285084	Snrnp70	16969.2	15379.1	25525.1	27668.3	15903.9	16105.7	16721.9	19486.7	16089.5	22350.5	0.247152	NO	POS		NO	NO
ENSRNOG00000060098	13030.5	0.527298	0.203279	2.59396	0.00948777	0.285084	Ptms	10019.9	10760.1	17246.4	19600.3	11734.6	10185.9	10643.8	14053.3	10675.1	15385.9	0.277713	NO	POS		NO	NO
ENSRNOG00000000490	2373.4	0.60207	0.231726	2.59819	0.00937154	0.285084	Rps10	1776.23	1798.86	2354.26	4233.11	1735.66	2229.09	2449.05	2410.93	1884.96	2861.84	0.34082	NO	POS		NO	NO
ENSRNOG00000000262	1176.67	0.611422	0.235289	2.5986	0.00936048	0.285084	Zfp821	945.116	834.192	1543.25	1911.69	968.502	975.619	889.713	1345.3	930.857	1422.49	0.327588	NO	POS		NO	NO
ENSRNOG00000024142	3737.14	0.619827	0.238684	2.59685	0.00940826	0.285084	Arglu1	3108.71	2891.4	4507.7	6385.34	3114.07	2671.34	2873.3	4345.29	2946.38	4527.91	0.340836	NO	POS		NO	NO
ENSRNOG00000002097	309.905	0.801294	0.30798	2.60177	0.00927439	0.285084	Rasl11b	170.391	258.347	289.567	451.163	304.593	170.644	285.645	548.887	225.994	393.815	0.421805	NO	POS		NO	NO
ENSRNOG00000053349	36.4341	0.840413	0.323979	2.59404	0.00948563	0.285084	Rrh	36.7749	14.7876	52.1442	51.7917	25.8129	27.6961	37.4616	45.0039	26.2679	46.6004	0.361604	NO	POS		NO	NO
ENSRNOG00000042869	610.287	0.856095	0.329061	2.60163	0.00927822	0.285084	Usmg5	501.365	427.969	977.427	1180.85	458.438	349.329	442.047	544.869	434.275	786.298	0.491252	NO	POS		NO	NO
ENSRNOG00000053044	19.0012	2.38533	0.918478	2.59705	0.00940284	0.285084	AABR07012775.1	9.80665	6.95885	58.8009	58.6973	4.13007	3.57369	2.80962	7.23278	6.11732	31.8851	1.29665	NO	POS		NO	NO
ENSRNOG00000002186	1686.07	0.372665	0.143779	2.59193	0.00954399	0.28598	Nudt9	1477.13	1378.72	2204.48	2134.97	1479.6	1541.16	1608.98	1663.54	1469.15	1902.99	0.184645	NO	POS		NO	NO
ENSRNOG00000016653	6769.13	1.15558	0.445887	2.59164	0.00955189	0.28598	Ngef	3488.72	3475.08	6470.32	13814.6	6993.24	2820.54	3893.2	13197.4	4194.39	9343.87	0.652534	NO	POS		NO	NO
ENSRNOG00000028137	43.8127	-0.815072	0.314906	-2.5883	0.00964503	0.285995	Mki67	39.2266	64.3694	29.9552	31.075	71.2437	48.2449	43.0808	23.3056	55.7711	31.8542	0.384941	NO	NEG		NO	NO
ENSRNOG00000041989	456.144	-0.500134	0.193218	-2.58844	0.00964111	0.285995	AABR07010030.1	505.043	505.386	345.039	277.373	612.283	516.399	472.953	414.679	534.778	377.511	0.233089	NO	NEG		NO	NO
ENSRNOG00000021216	699.907	-0.373591	0.144327	-2.5885	0.00963957	0.285995	Pex11b	746.531	779.391	601.323	524.823	939.591	695.977	651.832	659.79	790.373	609.442	0.179308	NO	NEG		NO	NO
ENSRNOG00000021140	278.353	0.272469	0.105275	2.58818	0.00964857	0.285995	Kcnk4	248.844	240.08	313.975	292.335	249.869	269.814	302.502	309.402	252.152	304.554	0.107189	NO	POS		NO	NO
ENSRNOG00000008047	397.222	0.551521	0.21309	2.58821	0.00964763	0.285995	Khk	357.943	334.895	589.119	563.954	293.235	301.977	377.425	359.228	322.012	472.432	0.288252	NO	POS		NO	NO
ENSRNOG00000001441	1212.72	0.597354	0.230732	2.58895	0.00962691	0.285995	Tmem120a	1060.34	970.759	1676.38	1969.24	848.73	980.086	1047.05	1149.21	964.98	1460.47	0.324963	NO	POS		NO	NO
ENSRNOG00000038973	2073.23	0.473184	0.183002	2.58568	0.00971868	0.287596	Acd	1847.33	1638.81	2399.74	3021.18	1832.72	1626.03	1739.15	2480.84	1736.22	2410.23	0.243267	NO	POS		NO	NO
ENSRNOG00000004950	67.6195	-1.08418	0.419783	-2.58272	0.00980257	0.287853	Ubxn2a	79.679	86.9856	27.7363	17.2639	98.0892	103.637	72.1136	55.4513	92.0977	43.1413	0.469018	NO	NEG		NO	NO
ENSRNOG00000002763	2243.56	-0.228996	0.0886272	-2.58381	0.00977147	0.287853	Ulk2	2379.34	2472.13	1932.66	1940.46	2459.46	2375.61	2300.14	2088.66	2421.64	2065.48	0.09973	NO	NEG		NO	NO
ENSRNOG00000002895	350.532	0.354508	0.137282	2.58234	0.00981338	0.287853	Nagpa	312.587	312.278	427.139	440.805	312.853	292.15	323.106	383.337	307.467	393.597	0.165567	NO	POS		NO	NO
ENSRNOG00000049920	3011.76	0.475296	0.184124	2.58139	0.00984031	0.287853	Psma2	2579.15	2600.87	4022.87	4374.67	2403.7	2495.33	2724.39	2893.11	2519.76	3503.76	0.250016	NO	POS		NO	NO
ENSRNOG00000058130	760.774	0.605339	0.234324	2.58334	0.00978485	0.287853	Pym1	672.981	584.543	1153.83	1139.42	575.112	580.725	604.068	775.514	603.341	918.207	0.325135	NO	POS		NO	NO
ENSRNOG00000004814	2139.23	0.85865	0.332233	2.58448	0.00975261	0.287853	Elob	1714.94	1527.47	3748.84	3990.26	1439.33	1400.89	1554.66	1737.47	1520.66	2757.81	0.503144	NO	POS		NO	NO
ENSRNOG00000012311	391.638	1.21844	0.472003	2.58143	0.00983907	0.287853	Slc35d3	224.327	230.512	301.771	730.839	360.349	126.866	251.929	906.508	235.513	547.762	0.704435	NO	POS		NO	NO
ENSRNOG00000052357	26.515	-1.43746	0.557405	-2.57885	0.009913	0.287945	Fosl2	18.3875	20.8765	8.87561	8.05649	58.8535	57.1791	20.6039	19.2874	38.8242	14.2058	0.757376	NO	NEG		NO	NO
ENSRNOG00000006336	719.788	-0.261588	0.101414	-2.57942	0.00989677	0.287945	Fyco1	780.855	810.706	633.497	652.575	797.104	750.476	735.184	597.909	784.785	654.791	0.112586	NO	NEG		NO	NO
ENSRNOG00000002728	84.4278	0.491998	0.190811	2.57846	0.00992412	0.287945	Btc	64.9691	64.3694	106.507	84.0177	85.699	66.1133	99.2732	104.473	70.2877	98.5679	0.211307	NO	POS		NO	NO
ENSRNOG00000020580	3451.39	0.547389	0.212293	2.57847	0.00992401	0.287945	LOC500956	3112.39	2617.4	4863.84	5149.25	2604.01	2883.08	2873.3	3507.9	2804.22	4098.57	0.291113	NO	POS		NO	NO
ENSRNOG00000022490	161.148	1.52823	0.592203	2.58059	0.00986327	0.287945	LOC100361008	150.777	60.8899	299.552	378.655	18.5853	101.85	107.702	171.176	83.0257	239.271	0.754276	NO	POS		NO	NO
ENSRNOG00000000335	4.64119	-2.08053	0.807136	-2.57768	0.00994673	0.288132	Ermap	8.58082	6.08899	2.2189	2.30185	6.19511	8.93424	2.80962	0	7.44979	1.83259	0.703839	NO	NEG		NO	NO
ENSRNOG00000008747	2987.08	0.55996	0.217305	2.57684	0.00997082	0.288362	Plekha5	2405.08	2280.76	2973.33	4481.71	2671.12	2301.46	2478.08	4305.11	2414.61	3559.56	0.300443	NO	POS		NO	NO
ENSRNOG00000060982	24.2116	1.04356	0.405095	2.57608	0.00999265	0.288526	SNORA44	14.71	12.178	35.5024	49.4899	14.4552	21.4422	23.4135	22.502	15.6963	32.7269	0.519628	NO	POS		NO	NO
ENSRNOG00000009629	7673.11	-0.342518	0.133024	-2.57485	0.0100282	0.289085	Car2	7803.64	8265.37	6790.95	7711.21	10175.5	8072.98	6300.1	6265.19	8579.36	6766.86	0.166581	NO	NEG		NO	NO
ENSRNOG00000003988	3773.49	-0.301677	0.117279	-2.5723	0.0101026	0.29076	Dnajc27	4061.18	3847.37	3113.12	2988.96	4309.73	4450.14	3702.14	3715.24	4167.11	3379.86	0.137836	NO	NEG		NO	NO
ENSRNOG00000005708	278.623	-0.604839	0.235371	-2.56973	0.0101778	0.292451	Mmp16	280.715	340.984	159.761	173.79	382.032	342.181	270.66	278.864	336.478	220.769	0.283929	NO	NEG		NO	NO
ENSRNOG00000010866	7.60612	-1.59313	0.620363	-2.56807	0.0102267	0.292497	Tmem154	7.35499	12.178	2.2189	2.30185	17.5528	8.93424	4.6827	5.62549	11.505	3.70724	0.687284	NO	NEG		NO	NO
ENSRNOG00000005417	306.582	-0.817972	0.318663	-2.56688	0.0102617	0.292497	Zhx2	340.781	414.921	178.622	112.791	396.487	413.655	333.408	261.987	391.461	221.702	0.36798	NO	NEG		NO	NO
ENSRNOG00000011394	2745.72	-0.574897	0.223984	-2.56669	0.0102673	0.292497	Kif3c	2927.29	3015.79	1727.42	1630.86	3453.77	3747.02	2857.38	2606.21	3285.97	2205.47	0.272601	NO	NEG		NO	NO
ENSRNOG00000026293	1514.43	-0.31852	0.124157	-2.56545	0.0103041	0.292497	Jun	1556.81	1624.89	1458.93	1329.32	1654.09	1886.02	1455.38	1150.01	1680.45	1348.41	0.146638	NO	NEG		NO	NO
ENSRNOG00000023129	279.241	-0.30387	0.118407	-2.56632	0.0102785	0.292497	Mfsd9	291.748	297.491	254.064	250.902	346.926	297.51	262.231	233.056	308.419	250.063	0.130277	NO	NEG		NO	NO
ENSRNOG00000009080	6408.8	0.411472	0.160403	2.56524	0.0103105	0.292497	Atp6v1d	5512.56	5382.67	7695.16	8459.31	5926.65	5181.86	5408.52	7703.71	5500.94	7316.67	0.205408	NO	POS		NO	NO
ENSRNOG00000001555	799.063	0.584968	0.227705	2.56897	0.0102002	0.292497	Btg3	631.303	618.468	982.974	1362.7	684.559	621.823	673.372	817.304	639.038	959.087	0.325285	NO	POS		NO	NO
ENSRNOG00000027593	16.7589	1.50522	0.58643	2.56676	0.0102654	0.292497	Ndufv3	11.0325	6.95885	28.8457	44.8861	5.16259	11.6145	10.3019	15.2692	8.69211	24.8258	0.804013	NO	POS		NO	NO
ENSRNOG00000038218	1725.96	0.607439	0.236946	2.56362	0.0103586	0.293396	Ndufc1	1548.23	1193.44	2420.82	2800.2	1332.98	1396.42	1443.21	1672.38	1367.77	2084.15	0.331956	NO	POS		NO	NO
ENSRNOG00000028356	7098.58	0.576915	0.225166	2.56217	0.010402	0.29368	LOC103694872	5849.67	5199.13	9726.56	10902.7	6253.96	5488.3	5417.88	7950.43	5697.76	8499.4	0.307728	NO	POS		NO	NO
ENSRNOG00000001860	25.4145	0.767404	0.299576	2.56164	0.010418	0.29368	Ccdc116	20.8391	16.5273	28.8457	35.6787	17.5528	20.5487	27.1596	36.1639	18.867	31.962	0.305192	NO	POS		NO	NO
ENSRNOG00000000064	4215.52	0.813473	0.31749	2.5622	0.0104012	0.29368	Atp5i	3265.62	3051.46	6717.73	8114.03	3003.59	2908.99	3010.97	3651.75	3057.41	5373.62	0.480008	NO	POS		NO	NO
ENSRNOG00000002835	8706.33	0.245345	0.0958198	2.56048	0.0104527	0.294189	Luc7l3	8621.27	7697.36	8811.26	10215.6	7757.31	7796.91	8729.49	10021.4	7968.21	9444.45	0.112972	NO	POS		NO	NO
ENSRNOG00000021173	1383.81	0.313283	0.12241	2.55929	0.0104887	0.294189	Vps45	1321.45	1186.48	1619.8	1720.64	1186.36	1241.86	1283.06	1510.85	1234.04	1533.59	0.14895	NO	POS		NO	NO
ENSRNOG00000005034	3533.01	0.425313	0.166213	2.55885	0.010502	0.294189	Arhgef25	3254.58	3037.54	4447.79	4856.91	2848.72	2922.39	3047.5	3848.64	3015.81	4050.21	0.216329	NO	POS		NO	NO
ENSRNOG00000024845	1231.37	0.692941	0.270744	2.55939	0.0104855	0.294189	Mrps21	974.536	922.048	1780.67	2176.4	1010.83	856.793	934.667	1195.02	941.053	1521.69	0.392454	NO	POS		NO	NO
ENSRNOG00000025353	50.546	-0.95649	0.37662	-2.53966	0.0110959	0.29569	Ears2	69.8724	58.2804	17.7512	20.7167	69.1787	70.5805	50.5731	47.4149	66.978	34.114	0.420146	NO	NEG		NO	NO
ENSRNOG00000003398	731.803	-0.530375	0.207807	-2.55225	0.0107031	0.29569	Tomm40l	821.307	811.576	484.83	441.956	888.998	938.988	731.437	735.332	865.217	598.389	0.246093	NO	NEG		NO	NO
ENSRNOG00000030790	1912.29	-0.513517	0.202545	-2.53532	0.0112344	0.29569	Ctnnd1	2104.75	2426.03	1310.26	1196.96	2351.04	2115.63	2115.64	1678	2249.36	1575.22	0.242489	NO	NEG		NO	NO
ENSRNOG00000022697	168.295	-0.495291	0.193933	-2.55393	0.0106514	0.29569	Clec14a	148.326	245.299	145.338	127.753	201.341	192.086	131.116	155.103	196.763	139.827	0.243066	NO	NEG		NO	NO
ENSRNOG00000015448	168.959	-0.485905	0.190624	-2.54902	0.0108025	0.29569	Fam69c	240.263	179.19	124.259	134.658	195.146	175.111	176.069	126.975	197.428	140.49	0.233556	NO	NEG		NO	NO
ENSRNOG00000036760	80.0334	-0.474185	0.186005	-2.54932	0.0107934	0.29569	Tmc5	94.389	99.1636	67.6765	63.301	103.252	75.941	67.4309	69.1132	93.1864	66.8804	0.202501	NO	NEG		NO	NO
ENSRNOG00000050857	237.609	-0.458919	0.180289	-2.54546	0.0109133	0.29569	Fut10	269.683	266.176	144.229	197.959	300.463	265.347	230.389	226.627	275.417	199.801	0.207582	NO	NEG		NO	NO
ENSRNOG00000011668	198.345	-0.45267	0.177336	-2.55261	0.0106918	0.29569	Nfil3	221.876	200.067	207.467	159.979	250.902	243.011	167.641	135.815	228.964	167.726	0.206314	NO	NEG		NO	NO
ENSRNOG00000006226	495.039	-0.366353	0.144333	-2.53825	0.0111408	0.29569	Cacng2	514.849	567.146	459.313	348.731	559.625	588.766	504.795	417.09	557.597	432.482	0.166229	NO	NEG		NO	NO
ENSRNOG00000011762	263.467	-0.348231	0.137381	-2.53479	0.0112516	0.29569	Elf1	277.038	327.936	213.015	222.129	315.95	259.986	253.802	237.878	295.228	231.706	0.157866	NO	NEG		NO	NO
ENSRNOG00000024849	669.401	-0.244191	0.0963162	-2.5353	0.0112351	0.29569	Tor1aip2	758.79	722.85	566.93	607.689	739.283	684.362	673.372	601.928	726.321	612.48	0.105378	NO	NEG		NO	NO
ENSRNOG00000020371	542.572	-0.241408	0.0948909	-2.54406	0.0109572	0.29569	Pgap2	574.915	575.845	472.626	467.276	584.405	617.356	539.447	508.705	588.13	497.014	0.101463	NO	NEG		NO	NO
ENSRNOG00000001867	1028.56	-0.211115	0.0828421	-2.5484	0.0108217	0.29569	Snap29	1044.41	1147.34	915.297	904.628	1112.02	1111.42	1016.15	977.228	1103.8	953.325	0.0893848	NO	NEG		NO	NO
ENSRNOG00000001620	756.552	0.205508	0.0807354	2.54545	0.0109138	0.29569	Prdm15	715.886	647.173	815.447	810.252	720.697	728.14	806.361	808.464	702.974	810.131	0.0824522	NO	POS		NO	NO
ENSRNOG00000033617	640.505	0.285945	0.112432	2.54327	0.0109822	0.29569	Krt26	616.593	573.235	791.039	726.235	550.332	568.217	626.545	671.844	577.094	703.916	0.131476	NO	POS		NO	NO
ENSRNOG00000018665	462.099	0.300037	0.118126	2.53997	0.0110861	0.29569	Bud13	394.718	420.141	565.82	548.992	426.43	413.655	450.476	476.56	413.736	510.462	0.138258	NO	POS		NO	NO
ENSRNOG00000006751	3133.51	0.306088	0.119979	2.55119	0.0107357	0.29569	Psmd6	2892.96	2776.58	3939.66	3741.66	2665.96	2872.36	3010.97	3167.96	2801.97	3465.06	0.148122	NO	POS		NO	NO
ENSRNOG00000021130	738.575	0.331916	0.129966	2.55387	0.0106532	0.29569	Abcc8	660.723	584.543	828.76	898.874	606.088	763.877	743.612	822.125	653.808	823.343	0.15251	NO	POS		NO	NO
ENSRNOG00000029698	1407.35	0.335029	0.131997	2.53816	0.0111436	0.29569	Pim3	1282.22	1204.75	1786.22	1741.35	1188.43	1301.72	1393.57	1360.57	1244.28	1570.43	0.16408	NO	POS		NO	NO
ENSRNOG00000015733	5475.7	0.339892	0.134014	2.53624	0.0112051	0.29569	Myl12b	4606.67	4935.56	6671.13	6952.75	4958.15	4832.53	4907.47	5941.32	4833.23	6118.17	0.167363	NO	POS		NO	NO
ENSRNOG00000011414	4300.09	0.380496	0.148928	2.55489	0.0106221	0.29569	Psmc3	3781.69	3706.46	5583.87	5651.05	3666.47	3789.01	4084.25	4137.95	3735.91	4864.28	0.193171	NO	POS		NO	NO
ENSRNOG00000060530	1115.73	0.387475	0.152799	2.53585	0.0112174	0.29569	Cdc34	992.924	924.657	1435.63	1461.68	995.347	953.283	1000.22	1162.07	966.553	1264.9	0.194596	NO	POS		NO	NO
ENSRNOG00000060175	436.424	0.389596	0.153423	2.53936	0.0111056	0.29569	Tsen2	372.653	358.381	448.218	601.935	398.552	381.492	410.204	519.956	377.769	495.078	0.193281	NO	POS		NO	NO
ENSRNOG00000053828	5059.11	0.396605	0.156458	2.53491	0.0112478	0.29569	Ppp1r12c	4471.83	4197.93	6082.01	7029.86	4493.52	4308.09	4462.61	5426.99	4367.84	5750.37	0.20312	NO	POS		NO	NO
ENSRNOG00000031656	710.721	0.405639	0.159385	2.54502	0.010927	0.29569	Ccnh	641.11	559.318	843.183	935.703	656.681	588.766	617.18	843.824	611.469	809.972	0.199119	NO	POS		NO	NO
ENSRNOG00000010412	889.481	0.439828	0.173335	2.53745	0.0111665	0.29569	Ccdc180	658.272	695.015	1065.07	1131.36	946.819	719.206	823.218	1076.88	754.828	1024.13	0.213483	NO	POS		NO	NO
ENSRNOG00000013933	696.732	0.450619	0.176409	2.55441	0.0106369	0.29569	Med27	626.4	633.255	934.158	955.269	536.909	557.496	653.705	676.666	588.515	804.95	0.229754	NO	POS		NO	NO
ENSRNOG00000028247	3762.92	0.488816	0.191593	2.55133	0.0107312	0.29569	Ankrd13d	3417.62	2842.69	4886.02	5575.09	2932.35	3332.47	3341.57	3775.51	3131.28	4394.55	0.257346	NO	POS		NO	NO
ENSRNOG00000000432	391.807	0.506784	0.199616	2.53879	0.0111238	0.29569	Fkbpl	326.071	312.278	534.756	569.709	329.373	326.1	328.725	407.446	323.456	460.159	0.264482	NO	POS		NO	NO
ENSRNOG00000060248	1379.26	0.537235	0.211008	2.54604	0.0108954	0.29569	Chchd6	1219.7	1076.88	1926.01	2075.12	1162.62	1041.73	1170.67	1361.37	1125.23	1633.29	0.288027	NO	POS		NO	NO
ENSRNOG00000021046	110.51	0.575732	0.22612	2.54614	0.0108923	0.29569	Sult2b1	79.679	94.8143	151.995	169.186	89.8291	89.3424	103.956	105.277	88.4162	132.604	0.292359	NO	POS		NO	NO
ENSRNOG00000004534	173.546	0.608017	0.238881	2.54527	0.0109192	0.29569	Spdya	153.229	113.081	219.671	275.072	142.487	141.161	139.544	204.125	137.49	209.603	0.312649	NO	POS		NO	NO
ENSRNOG00000007118	223.529	0.637549	0.250541	2.54469	0.0109374	0.29569	Eva1a	207.166	169.622	290.676	385.56	159.008	163.497	212.594	200.107	174.823	272.235	0.348061	NO	POS		NO	NO
ENSRNOG00000031591	168.262	0.651932	0.256942	2.53728	0.0111719	0.29569	AABR07032255.2	112.776	130.478	234.094	285.43	141.455	137.587	156.402	147.87	130.574	205.949	0.353635	NO	POS		NO	NO
ENSRNOG00000025476	53.4111	0.671845	0.263635	2.54839	0.0108222	0.29569	Tmem252	33.0975	55.6708	69.8954	62.15	33.0406	41.9909	76.7962	54.6476	40.9499	65.8723	0.305163	NO	POS		NO	NO
ENSRNOG00000018671	3396.39	0.715103	0.281215	2.54291	0.0109934	0.29569	Commd4	2895.41	2362.53	4982.55	6119.48	2581.29	2446.19	2530.53	3253.14	2571.36	4221.42	0.410221	NO	POS		NO	NO
ENSRNOG00000015797	87.7391	0.849356	0.333486	2.5469	0.0108685	0.29569	Neurl2	73.5499	51.3215	147.557	148.47	55.756	69.687	59.9385	95.6334	62.5786	112.9	0.451355	NO	POS		NO	NO
ENSRNOG00000029333	405.772	0.888421	0.349529	2.54177	0.0110293	0.29569	Echdc2	313.813	247.909	477.064	832.12	329.373	247.478	240.691	557.727	284.643	526.901	0.511434	NO	POS		NO	NO
ENSRNOG00000001837	3364.49	0.904185	0.355938	2.54029	0.0110762	0.29569	Sst	1697.78	2258.15	4836.1	4983.51	3845.1	1572.43	2422.83	5300.02	2343.36	4385.61	0.461334	NO	POS		NO	NO
ENSRNOG00000047436	16.6094	0.97986	0.384271	2.54992	0.0107748	0.29569	Cabyr	12.2583	10.4383	14.4229	27.6222	12.3902	9.82766	23.4135	22.502	11.2286	21.9901	0.412061	NO	POS		NO	NO
ENSRNOG00000032803	49.8122	1.33704	0.523124	2.55588	0.0105919	0.29569	Rpl21	28.1941	26.9655	93.1939	131.206	28.9105	28.5896	36.525	24.9129	28.1649	71.4594	0.802299	NO	POS		NO	NO
ENSRNOG00000016312	6.4306	1.9382	0.761012	2.54687	0.0108693	0.29569	Catsper4	1.22583	1.73971	11.0945	14.962	2.06504	5.36054	3.74616	11.251	2.59778	10.2634	0.819238	NO	POS		NO	NO
ENSRNOG00000016768	767.834	-0.517437	0.204266	-2.53315	0.0113043	0.296639	Oprl1	934.084	869.856	636.825	485.691	736.185	1076.58	817.599	585.855	904.175	631.493	0.254226	NO	NEG		NO	NO
ENSRNOG00000048449	9.208	-1.51037	0.597233	-2.52895	0.0114405	0.296929	Itgb3	11.0325	19.1368	3.32835	2.30185	9.29266	15.1882	9.3654	4.01821	13.6625	4.75345	0.644986	NO	NEG		NO	NO
ENSRNOG00000015894	175.472	-0.685101	0.270839	-2.52955	0.011421	0.296929	Dock8	198.585	277.484	130.915	97.8288	205.471	184.045	198.546	110.903	216.396	134.548	0.338042	NO	NEG		NO	NO
ENSRNOG00000017342	901.877	-0.256585	0.101489	-2.52821	0.0114644	0.296929	Zdhhc7	916.922	946.404	764.412	789.536	1085.18	980.086	876.601	855.878	982.147	821.607	0.115683	NO	NEG		NO	NO
ENSRNOG00000011967	754.937	0.319966	0.126562	2.52813	0.0114672	0.296929	Nphp4	668.078	651.522	834.307	992.099	685.592	679.895	715.516	812.482	671.272	838.601	0.155196	NO	POS		NO	NO
ENSRNOG00000003964	372.461	0.359687	0.142376	2.52633	0.0115262	0.296929	Nsmce2	310.135	330.545	401.621	507.559	308.723	353.796	395.22	372.086	325.8	419.121	0.174802	NO	POS		NO	NO
ENSRNOG00000016930	2908.95	0.424565	0.168088	2.52585	0.0115418	0.296929	Ube2s	2563.21	2283.37	4000.68	3817.62	2448.1	2640.07	2734.7	2783.81	2483.69	3334.2	0.219702	NO	POS		NO	NO
ENSRNOG00000016201	1277.4	0.48468	0.191417	2.53207	0.0113392	0.296929	Mrps9	1046.86	992.506	1628.67	1876.01	1146.09	1073	1060.16	1395.93	1064.62	1490.19	0.253893	NO	POS		NO	NO
ENSRNOG00000019943	2043.74	0.505694	0.200131	2.52682	0.0115101	0.296929	Slc7a6	1967.46	1606.62	2532.88	2977.45	1607.63	1575.11	1655.8	2427	1689.2	2398.28	0.262529	NO	POS		NO	NO
ENSRNOG00000012100	491.488	0.512409	0.202656	2.52847	0.0114562	0.296929	Ssbp1	400.847	414.052	605.76	782.63	406.812	397.573	442.047	482.185	404.821	578.156	0.277866	NO	POS		NO	NO
ENSRNOG00000012109	202.598	0.520204	0.205968	2.52565	0.0115484	0.296929	Fam105a	158.132	214.854	254.064	285.43	155.91	135.8	206.039	210.554	166.174	239.022	0.252745	NO	POS		NO	NO
ENSRNOG00000021302	1953.33	0.541841	0.214054	2.53133	0.011363	0.296929	Tmem91	1678.16	1435.26	2652.7	2883.07	1590.08	1659.09	1507.83	2220.46	1590.65	2316.02	0.286089	NO	POS		NO	NO
ENSRNOG00000039807	3559.04	0.566422	0.224218	2.52621	0.01153	0.296929	Fam193b	3118.52	2908.8	4816.13	5657.96	2798.12	2650.79	2851.76	3670.23	2869.06	4249.02	0.309967	NO	POS		NO	NO
ENSRNOG00000033057	34.4061	1.31978	0.5225	2.5259	0.0115402	0.296929	Gapdh-ps2	12.2583	22.6163	48.8159	97.8288	22.7154	20.5487	27.1596	23.3056	19.5347	49.2775	0.804566	NO	POS		NO	NO
ENSRNOG00000058269	22.0595	1.55773	0.616636	2.52617	0.0115313	0.296929	snoU83B	8.58082	16.5273	52.1442	50.6408	10.3252	8.93424	8.42886	20.8947	11.0919	33.0271	0.844854	NO	POS		NO	NO
ENSRNOG00000021185	487.965	0.689107	0.272918	2.52496	0.011571	0.297084	Bola1	421.686	361.86	803.243	775.725	337.633	372.558	436.427	394.588	373.434	602.496	0.387128	NO	POS		NO	NO
ENSRNOG00000031802	1302.77	0.687436	0.272408	2.52356	0.0116175	0.297848	LOC691427	1041.96	1024.69	1938.21	2260.42	1000.51	924.693	962.763	1268.95	997.963	1607.59	0.391105	NO	POS		NO	NO
ENSRNOG00000053005	6.33301	-1.62104	0.648372	-2.50018	0.0124131	0.297938	AABR07030890.1	9.80665	10.4383	3.32835	2.30185	9.29266	8.93424	0.93654	5.62549	9.61796	3.04806	0.594862	NO	NEG		NO	NO
ENSRNOG00000025042	36.7754	-1.56037	0.621507	-2.51062	0.0120519	0.297938	Pde3a	25.7425	59.1502	4.43781	8.05649	76.4063	58.966	30.9058	30.5384	55.0662	18.4846	0.699275	NO	NEG		NO	NO
ENSRNOG00000035596	7.89773	-1.43818	0.573664	-2.507	0.012176	0.297938	Mir207	12.2583	12.178	3.32835	1.15093	12.3902	9.82766	5.61924	6.42913	11.6635	4.13191	0.55603	NO	NEG		NO	NO
ENSRNOG00000005723	241.561	-1.37589	0.548277	-2.50947	0.0120913	0.297938	Grin3a	291.748	277.484	49.9253	42.5843	431.592	394.893	259.421	184.838	348.929	134.192	0.592276	NO	NEG		NO	NO
ENSRNOG00000003388	14.1968	-1.25553	0.498818	-2.51701	0.0118354	0.297938	Cenpf	9.80665	19.1368	7.76616	4.60371	28.9105	22.3356	12.175	8.84006	20.0474	8.34624	0.590875	NO	NEG		NO	NO
ENSRNOG00000010911	164.903	-0.853164	0.341565	-2.49781	0.0124965	0.297938	Tmem108	197.359	233.991	80.99	80.5649	193.081	225.143	211.658	96.437	212.393	117.412	0.405357	NO	NEG		NO	NO
ENSRNOG00000005998	236.237	-0.712105	0.284478	-2.5032	0.0123076	0.297938	Smoc1	278.264	361.86	149.776	113.942	243.674	290.363	268.787	183.23	293.54	178.934	0.346242	NO	NEG		NO	NO
ENSRNOG00000016388	1791	-0.489006	0.195861	-2.4967	0.0125356	0.297938	Sphkap	1826.49	1656.21	1276.98	1389.17	2431.58	2453.34	1445.08	1849.18	2091.9	1490.1	0.251229	NO	NEG		NO	NO
ENSRNOG00000020918	1186.89	-0.454527	0.180604	-2.5167	0.011846	0.297938	Ccnd1	1311.64	1559.65	1089.48	965.628	1468.24	1148.94	1185.66	765.871	1372.12	1001.66	0.218508	NO	NEG		NO	NO
ENSRNOG00000051563	194.912	-0.443424	0.177362	-2.5001	0.0124157	0.297938	Giot1	209.617	261.827	138.681	146.168	203.406	224.249	198.546	176.801	224.775	165.049	0.208003	NO	NEG		NO	NO
ENSRNOG00000021780	298.987	-0.437583	0.173581	-2.52091	0.0117052	0.297938	Rad51d	353.039	329.675	210.796	220.978	346.926	347.542	330.598	252.343	344.296	253.679	0.202095	NO	NEG		NO	NO
ENSRNOG00000024207	354.28	-0.381378	0.151199	-2.52235	0.0116573	0.297938	Fgfrl1	386.137	399.264	337.273	356.787	440.885	375.238	284.708	253.951	400.381	308.18	0.172618	NO	NEG		NO	NO
ENSRNOG00000049019	235.761	-0.371702	0.14845	-2.50389	0.0122837	0.297938	Tmem170a	258.65	291.402	215.234	194.507	252.967	259.986	239.754	173.587	265.751	205.77	0.164336	NO	NEG		NO	NO
ENSRNOG00000014347	851.961	-0.341039	0.136188	-2.50417	0.0122738	0.297938	Slc4a2	816.404	1031.65	749.989	699.763	1011.87	947.922	876.601	681.488	951.961	751.96	0.160915	NO	NEG		NO	NO
ENSRNOG00000018683	1162.71	-0.339207	0.13496	-2.51338	0.0119579	0.297938	Dock1	1196.41	1297.83	940.815	936.854	1457.92	1243.65	1226.87	1001.34	1298.95	1026.47	0.160407	NO	NEG		NO	NO
ENSRNOG00000049900	406.133	-0.317746	0.126265	-2.51649	0.0118529	0.297938	Irf2bp2	489.107	414.921	322.85	339.523	431.592	469.047	408.331	373.693	451.167	361.1	0.144169	NO	NEG		NO	NO
ENSRNOG00000017600	1230.67	-0.299159	0.119381	-2.50592	0.0122132	0.297938	Ptpn9	1444.03	1316.09	1015.15	967.929	1329.88	1343.71	1268.07	1160.46	1358.43	1102.9	0.136402	NO	NEG		NO	NO
ENSRNOG00000008981	3127.44	-0.283865	0.11353	-2.50035	0.012407	0.297938	Pdcd6ip	3379.62	3462.03	2587.24	2504.42	3544.63	3352.13	3266.65	2922.84	3434.6	2820.29	0.12911	NO	NEG		NO	NO
ENSRNOG00000016214	2067.21	-0.259368	0.103907	-2.49616	0.0125545	0.297938	Agl	2217.53	2285.98	1771.79	1699.92	2119.76	2388.12	2102.53	1952.05	2252.85	1881.57	0.117485	NO	NEG		NO	NO
ENSRNOG00000008345	4282.94	-0.207194	0.082629	-2.50752	0.012158	0.297938	Clcn6	4609.13	4221.41	3853.12	3876.32	4531.72	4998.7	4146.06	4027.05	4590.24	3975.64	0.0933392	NO	NEG		NO	NO
ENSRNOG00000042271	37030.8	0.191213	0.0765366	2.49832	0.0124782	0.297938	Ubb	33537.5	33179.8	42725	38216.5	34925.9	36676.8	37961.7	39023.2	34580	39481.6	0.0855512	NO	POS		NO	NO
ENSRNOG00000001396	651.55	0.241684	0.096246	2.51111	0.0120352	0.297938	Mospd3	562.657	582.804	731.128	744.65	633.966	607.528	642.466	707.205	596.739	706.362	0.105469	NO	POS		NO	NO
ENSRNOG00000020438	2210.93	0.246843	0.0987421	2.49988	0.0124237	0.297938	Prpf38b	1963.78	2078.96	2228.89	2626.41	2066.07	1979.83	2177.45	2566.03	2022.16	2399.7	0.115068	NO	POS		NO	NO
ENSRNOG00000000604	2261.61	0.283345	0.112517	2.51824	0.0117944	0.297938	Hdac2	2053.27	1927.6	2450.78	2830.13	2163.12	2016.46	2152.17	2499.33	2040.11	2483.1	0.134971	NO	POS		NO	NO
ENSRNOG00000011778	561.216	0.324559	0.130006	2.49649	0.0125431	0.297938	Blvra	519.753	520.174	702.283	675.594	448.113	503.891	558.178	561.746	497.983	624.45	0.154274	NO	POS		NO	NO
ENSRNOG00000010952	2722.92	0.327753	0.130427	2.51293	0.0119734	0.297938	Ift122	2493.34	2264.24	3170.81	3566.72	2392.34	2508.73	2567.99	2819.18	2414.66	3031.18	0.162123	NO	POS		NO	NO
ENSRNOG00000020518	1763.79	0.346854	0.138199	2.50982	0.0120794	0.297938	Fam189b	1652.42	1470.06	1914.91	2240.85	1535.35	1553.66	1583.69	2159.39	1552.87	1974.71	0.170678	NO	POS		NO	NO
ENSRNOG00000000392	1052.23	0.354255	0.140512	2.52118	0.0116963	0.297938	Supv3l1	985.569	854.199	1220.4	1406.43	960.242	894.317	990.859	1105.81	923.581	1180.87	0.17503	NO	POS		NO	NO
ENSRNOG00000026344	318.991	0.395282	0.156896	2.51939	0.011756	0.297938	Fam179a	278.264	315.758	384.98	403.975	246.772	259.986	368.06	294.133	275.195	362.787	0.187229	NO	POS		NO	NO
ENSRNOG00000013756	639.779	0.396939	0.159022	2.49612	0.012556	0.297938	Snrnp48	524.656	573.235	749.989	912.685	550.332	559.283	605.941	642.11	551.877	727.681	0.204595	NO	POS		NO	NO
ENSRNOG00000001429	778.676	0.444792	0.177013	2.51277	0.0119788	0.297938	Lrwd1	695.046	665.44	978.536	1111.8	618.478	658.453	671.499	830.162	659.354	897.998	0.230234	NO	POS		NO	NO
ENSRNOG00000013493	2664.98	0.446507	0.178355	2.50348	0.0122979	0.297938	Psma4	2425.92	2332.95	3563.56	3696.78	2130.08	2133.5	2343.22	2693.81	2255.61	3074.34	0.233579	NO	POS		NO	NO
ENSRNOG00000025512	601.775	0.457596	0.182659	2.50519	0.0122385	0.297938	Mettl17	505.043	510.606	802.133	850.535	492.511	519.079	523.526	610.768	506.81	696.74	0.238899	NO	POS		NO	NO
ENSRNOG00000057941	404.491	0.471178	0.187897	2.50764	0.0121541	0.297938	AABR07036331.2	371.427	328.806	569.149	547.841	320.081	335.034	363.377	400.214	338.837	470.145	0.243919	NO	POS		NO	NO
ENSRNOG00000050949	1018.75	0.49619	0.198502	2.49967	0.0124307	0.297938	Ttc39c	887.502	699.364	982.974	1512.32	926.169	868.408	949.651	1323.6	845.361	1192.14	0.260501	NO	POS		NO	NO
ENSRNOG00000032780	984.847	0.52552	0.210025	2.50217	0.0123433	0.297938	Mrpl58	858.082	787.22	1424.54	1437.51	799.169	784.426	841.949	945.886	807.224	1162.47	0.284602	NO	POS		NO	NO
ENSRNOG00000021042	4123.52	0.547719	0.217404	2.51936	0.0117567	0.297938	Psmd4	3515.68	3358.51	5866.78	6323.19	3078.97	3445.93	3630.03	3769.08	3349.78	4897.27	0.300551	NO	POS		NO	NO
ENSRNOG00000001596	8266.69	0.564728	0.225158	2.50814	0.0121368	0.297938	Atp5g3	7126.98	6375.18	12060.8	12527.8	6651.48	6521.99	6565.14	8304.03	6668.91	9864.46	0.310028	NO	POS		NO	NO
ENSRNOG00000002563	1249.47	0.580257	0.232087	2.50017	0.0124134	0.297938	Mcts1	1093.44	970.759	1863.88	1890.97	967.469	973.832	994.605	1240.82	1001.38	1497.57	0.318929	NO	POS		NO	NO
ENSRNOG00000018943	116.067	0.585063	0.231991	2.52192	0.0116716	0.297938	Tnnc1	112.776	80.0268	178.622	153.073	84.6665	93.8095	117.067	108.492	92.8198	139.314	0.293659	NO	POS		NO	NO
ENSRNOG00000015932	359.802	0.588363	0.234499	2.50902	0.0121066	0.297938	Plgrkt	275.812	307.059	473.736	592.727	294.268	271.601	290.327	372.89	287.185	432.42	0.322316	NO	POS		NO	NO
ENSRNOG00000005540	107.061	0.607526	0.241504	2.51559	0.0118834	0.297938	Nin	80.9049	87.8555	90.975	151.922	80.5364	90.2358	107.702	166.354	84.8831	129.238	0.312333	NO	POS		NO	NO
ENSRNOG00000023299	484.433	0.609729	0.243849	2.50043	0.0124041	0.297938	Hfm1	452.332	313.148	472.626	726.235	400.617	368.984	410.204	731.314	383.77	585.095	0.327126	NO	POS		NO	NO
ENSRNOG00000016952	5543.78	0.65611	0.261246	2.51146	0.0120231	0.297938	Uqcr11	4386.03	4123.99	7937.02	9290.28	4854.9	3852.44	4037.42	5868.19	4304.34	6783.23	0.36607	NO	POS		NO	NO
ENSRNOG00000028884	7135.33	0.666703	0.266364	2.50298	0.0123152	0.297938	Atp5l	5771.21	5679.29	10449.9	12388.6	5344.31	5265.84	5410.39	6773.09	5515.16	8755.5	0.383347	NO	POS		NO	NO
ENSRNOG00000061153	1548.02	0.682684	0.273023	2.50046	0.0124031	0.297938	Hrh3	1136.35	981.198	1718.54	2086.63	1553.94	1082.83	1184.72	2639.96	1188.58	1907.46	0.374346	NO	POS		NO	NO
ENSRNOG00000011825	2259.69	0.692567	0.277185	2.49857	0.0124696	0.297938	Ndufb3	1700.23	1681.43	3336.12	4042.05	1825.49	1701.97	1723.23	2066.97	1727.28	2792.09	0.403083	NO	POS		NO	NO
ENSRNOG00000050051	926.015	0.724917	0.287881	2.51811	0.0117986	0.297938	Pin4	735.499	659.351	1360.19	1711.43	687.657	709.378	702.405	842.216	697.971	1154.06	0.422907	NO	POS		NO	NO
ENSRNOG00000013300	5551.24	0.72698	0.288926	2.51614	0.0118646	0.297938	Atpif1	4739.06	3943.93	8360.83	10095.9	3930.8	4111.54	4182.59	5045.26	4181.33	6921.15	0.423117	NO	POS		NO	NO
ENSRNOG00000019353	211.633	0.753889	0.301797	2.498	0.0124897	0.297938	Ctrl	145.874	144.396	343.93	367.146	183.788	155.456	167.641	184.838	157.378	265.888	0.426822	NO	POS		NO	NO
ENSRNOG00000032605	113.135	1.00876	0.400189	2.52071	0.0117118	0.297938	Rpl32	82.1307	79.1569	197.482	243.996	68.1462	70.5805	76.7962	86.7933	75.0036	151.267	0.599528	NO	POS		NO	NO
ENSRNOG00000001644	43.4811	1.02622	0.410949	2.49718	0.0125184	0.297938	Tmem30c	34.3233	17.3971	83.2089	69.0556	28.9105	33.9501	27.1596	53.844	28.6453	58.317	0.526855	NO	POS		NO	NO
ENSRNOG00000031052	48.8229	1.02828	0.409206	2.51286	0.0119756	0.297938	LOC100362751	42.9041	34.7942	71.0049	108.187	24.7804	25.9093	35.5885	47.4149	32.097	65.5488	0.575597	NO	POS		NO	NO
ENSRNOG00000011955	133.816	1.16893	0.464217	2.51807	0.0117999	0.297938	AABR07026997.1	90.7115	103.513	251.845	313.052	73.3088	61.6462	76.7962	99.6516	82.2949	185.336	0.703984	NO	POS		NO	NO
ENSRNOG00000030339	60.3252	1.26993	0.508407	2.49786	0.0124946	0.297938	AY172581.8	39.2266	41.7531	82.0994	172.639	36.1381	24.1224	32.7789	53.844	35.3101	85.3403	0.80664	NO	POS		NO	NO
ENSRNOG00000016606	24.415	1.44022	0.575155	2.50405	0.0122782	0.297938	RGD1311447	9.80665	12.178	32.1741	74.8102	19.6178	10.7211	15.9212	20.091	13.0809	35.7491	0.884497	NO	POS		NO	NO
ENSRNOG00000018745	1961.47	0.203748	0.0816675	2.49485	0.0126011	0.298215	Sgsm3	1869.39	1735.36	2116.83	2269.63	1838.91	1848.49	1940.51	2072.59	1823.04	2099.89	0.0902323	NO	POS		NO	NO
ENSRNOG00000004059	193.287	0.511848	0.205151	2.49498	0.0125965	0.298215	Ptrhd1	144.648	172.232	276.253	258.959	162.105	157.243	161.085	213.769	159.057	227.516	0.260401	NO	POS		NO	NO
ENSRNOG00000011284	38.421	-0.789047	0.316967	-2.48936	0.0127972	0.30145	Sgms2	42.9041	47.8421	19.9701	19.5658	46.4633	58.0725	41.2077	31.342	48.8205	28.0214	0.356538	NO	NEG		NO	NO
ENSRNOG00000011944	1269.12	-0.7198	0.289044	-2.49027	0.0127645	0.30145	Snx10	1404.8	1506.59	720.034	659.481	1662.35	1744.86	881.284	1573.53	1579.65	958.582	0.34884	NO	NEG		NO	NO
ENSRNOG00000018668	5873.59	-0.308667	0.124081	-2.48762	0.0128602	0.30145	Glg1	6400.07	6008.97	4808.36	4588.75	6673.16	6917.78	6070.65	5521.02	6499.99	5247.19	0.143513	NO	NEG		NO	NO
ENSRNOG00000022014	1429.05	-0.263958	0.106094	-2.48795	0.0128481	0.30145	Rab35	1626.68	1488.32	1306.93	1109.49	1579.75	1545.62	1380.46	1395.12	1560.09	1298	0.118108	NO	NEG		NO	NO
ENSRNOG00000017333	6348.92	-0.262541	0.105554	-2.48727	0.0128729	0.30145	Syt4	7190.73	6622.21	6075.36	5134.28	6390.25	7497.61	6234.54	5646.39	6925.2	5772.64	0.121442	NO	NEG		NO	NO
ENSRNOG00000020376	553.287	0.365094	0.146739	2.48805	0.0128447	0.30145	Stn1	485.429	470.592	687.86	690.556	515.226	462.793	487.001	626.841	483.51	623.064	0.177924	NO	POS		NO	NO
ENSRNOG00000010593	2481.39	0.591878	0.237956	2.48734	0.0128701	0.30145	Ctnnal1	2049.59	1971.96	2646.04	4268.79	2099.11	1796.67	1966.73	3052.23	1979.33	2983.45	0.336263	NO	POS		NO	NO
ENSRNOG00000051544	9.91105	1.63396	0.656389	2.48931	0.0127991	0.30145	SNORA21	2.45166	6.08899	24.4079	18.4148	4.13007	6.25397	4.6827	12.8583	4.73117	15.0909	0.795876	NO	POS		NO	NO
ENSRNOG00000024438	3.94558	-2.56552	1.0327	-2.48429	0.012981	0.302592	Bsx	7.35499	3.47942	0	0	10.3252	6.25397	0.93654	3.21457	6.85339	1.03778	0.951181	NO	NEG		NO	NO
ENSRNOG00000008283	1515.2	-0.252603	0.101783	-2.48179	0.0130723	0.302592	B4galt5	1532.29	1663.16	1376.83	1238.4	1629.31	1765.4	1527.5	1388.69	1647.54	1382.85	0.114239	NO	NEG		NO	NO
ENSRNOG00000014097	2964.04	0.213476	0.0859618	2.48338	0.0130143	0.302592	Psmd7	2801.02	2625.23	3401.58	3368.76	2796.06	2757.11	2913.57	3049.02	2744.85	3183.23	0.0968972	NO	POS		NO	NO
ENSRNOG00000008108	1332.94	0.220733	0.0888754	2.48362	0.0130053	0.302592	Ubr7	1323.9	1283.04	1425.65	1506.56	1184.3	1133.75	1438.52	1367.8	1231.25	1434.63	0.0963442	NO	POS		NO	NO
ENSRNOG00000050997	697.828	0.235213	0.0947568	2.48229	0.0130543	0.302592	Ifrd1	658.272	654.132	779.944	809.102	658.746	592.34	716.453	713.634	640.872	754.783	0.102554	NO	POS		NO	NO
ENSRNOG00000004794	31602.6	0.277117	0.111653	2.48195	0.0130665	0.302592	Rtn1	29363.6	25559	37154.4	36605.2	28795.9	30588.1	29955.2	34799.3	28576.6	34628.5	0.130592	NO	POS		NO	NO
ENSRNOG00000016385	487.85	1.3808	0.556385	2.48174	0.0130743	0.302592	Gabrd	176.52	209.635	347.258	924.194	530.714	166.177	280.962	1267.34	270.762	704.939	0.82729	NO	POS		NO	NO
ENSRNOG00000038741	8.3088	2.05796	0.828758	2.48318	0.0130214	0.302592	LOC100910419	2.45166	2.60957	7.76616	31.075	4.13007	3.57369	2.80962	12.0546	3.19125	13.4264	1.17706	NO	POS		NO	NO
ENSRNOG00000060344	4.28289	2.20213	0.886367	2.48445	0.0129752	0.302592	LOC100911337	3.67749	1.73971	7.76616	9.20741	0	0.893424	3.74616	7.23278	1.57766	6.98813	0.799331	NO	POS		NO	NO
ENSRNOG00000052574	295.007	-0.510098	0.205616	-2.48083	0.0131076	0.302724	Lbr	350.588	319.237	177.512	204.865	357.251	360.943	309.995	279.667	347.005	243.01	0.237243	NO	NEG		NO	NO
ENSRNOG00000012937	645.925	-0.212508	0.085666	-2.48066	0.013114	0.302724	Wwp2	677.885	682.837	585.79	585.822	690.754	721.886	646.212	576.211	693.341	598.509	0.0872886	NO	NEG		NO	NO
ENSRNOG00000007307	165.105	-0.60504	0.244184	-2.4778	0.0132194	0.302752	Syde1	186.326	235.731	140.9	81.7158	185.853	189.406	172.323	128.583	199.329	130.881	0.283949	NO	NEG		NO	NO
ENSRNOG00000012561	1469.26	-0.381564	0.154046	-2.47695	0.0132509	0.302752	Arhgef10	1516.35	1728.4	1164.92	1260.26	1889.51	1515.25	1563.08	1116.26	1662.38	1276.13	0.185114	NO	NEG		NO	NO
ENSRNOG00000009663	1572.91	0.245333	0.0990151	2.47773	0.0132221	0.302752	Apex1	1507.77	1496.15	1830.59	1796.6	1363.96	1389.27	1515.32	1683.63	1439.29	1706.54	0.112589	NO	POS		NO	NO
ENSRNOG00000006720	1952.63	0.350809	0.141553	2.47828	0.0132016	0.302752	Rnpep	1853.46	1516.16	2423.04	2479.1	1713.98	1781.49	1843.11	2010.71	1716.27	2188.99	0.173176	NO	POS		NO	NO
ENSRNOG00000002757	1126.25	0.441085	0.177913	2.47922	0.013167	0.302752	Tada2a	1079.96	935.965	1450.05	1595.18	884.868	920.226	1045.18	1098.58	955.254	1297.25	0.230353	NO	POS		NO	NO
ENSRNOG00000047052	1095.92	0.553548	0.223341	2.47849	0.0131941	0.302752	Clpp	905.889	914.219	1597.61	1673.45	856.99	874.662	955.27	989.283	887.94	1303.9	0.30684	NO	POS		NO	NO
ENSRNOG00000011245	1235.25	0.598489	0.241586	2.47733	0.0132369	0.302752	Arhgap18	1071.38	999.465	1633.11	2099.29	886.933	972.045	1008.65	1211.09	982.455	1488.04	0.33933	NO	POS		NO	NO
ENSRNOG00000032232	139.11	0.751571	0.303279	2.47815	0.0132066	0.302752	Snrpg	110.325	119.17	228.547	231.336	89.8291	94.7029	103.956	135.012	103.507	174.713	0.415483	NO	POS		NO	NO
ENSRNOG00000005298	1298.7	0.428474	0.173109	2.47517	0.0133172	0.30349	Zfp513	1148.6	1096.02	1531.04	1877.16	1176.04	1007.78	1136.96	1416.02	1107.11	1490.3	0.223889	NO	POS		NO	NO
ENSRNOG00000038951	1619.83	0.708694	0.286309	2.47527	0.0133135	0.30349	Cox17	1393.77	1093.41	2391.98	2941.77	1244.18	1187.36	1265.27	1440.93	1229.68	2009.99	0.414643	NO	POS		NO	NO
ENSRNOG00000019884	18.15	-1.31409	0.531015	-2.47467	0.0133358	0.303525	LOC103691238	25.7425	23.4861	4.43781	3.45278	23.7479	31.2698	17.7943	15.2692	26.0616	10.2385	0.551767	NO	NEG		NO	NO
ENSRNOG00000014427	27.6315	-0.977211	0.395891	-2.46838	0.0135725	0.303589	Chrnb4	30.6458	22.6163	17.7512	12.6602	39.2357	54.4988	18.7308	24.9129	36.7491	18.5138	0.493029	NO	NEG		NO	NO
ENSRNOG00000002488	332.573	-0.786604	0.319156	-2.46464	0.0137153	0.303589	Galnt10	376.33	429.709	195.263	132.357	456.373	422.589	398.029	249.933	421.25	243.895	0.367972	NO	NEG		NO	NO
ENSRNOG00000020078	153.812	-0.688531	0.278672	-2.47076	0.0134826	0.303589	Vstm4	204.714	257.477	134.244	121.998	144.552	151.882	137.671	77.9532	189.656	117.967	0.354716	NO	NEG		NO	NO
ENSRNOG00000056894	501.552	-0.487918	0.197912	-2.46533	0.0136889	0.303589	St6galnac3	498.913	605.42	399.403	332.618	689.722	548.562	548.812	388.963	585.654	417.449	0.241027	NO	NEG		NO	NO
ENSRNOG00000010534	990.338	-0.470217	0.190712	-2.46558	0.013679	0.303589	Ankrd50	1059.12	1184.74	636.825	699.763	1108.92	1249.9	929.047	1054.38	1150.67	830.003	0.222939	NO	NEG		NO	NO
ENSRNOG00000007393	4933.7	-0.441202	0.17913	-2.46303	0.0137768	0.303589	Ndrg1	4697.39	6345.6	3880.86	4005.23	6270.48	5415.04	5338.28	3516.74	5682.13	4185.27	0.219507	NO	NEG		NO	NO
ENSRNOG00000025695	2683.42	-0.425753	0.172319	-2.47072	0.0134841	0.303589	Tns3	2858.64	3350.69	2123.49	2055.56	3337.1	2759.79	2986.62	1995.44	3076.55	2290.28	0.208063	NO	NEG		NO	NO
ENSRNOG00000008613	539.573	-0.36374	0.147746	-2.46193	0.0138192	0.303589	Gatad1	600.657	622.817	400.512	409.73	572.015	635.224	523.526	552.102	607.678	471.467	0.167933	NO	NEG		NO	NO
ENSRNOG00000007600	6465.3	-0.349294	0.141376	-2.47068	0.0134855	0.303589	Igsf1	8010.81	7543.39	6407.08	5834.05	6528.61	6892.76	5927.36	4578.35	7243.89	5686.71	0.165242	NO	NEG		NO	NO
ENSRNOG00000010352	389.86	-0.296162	0.119884	-2.4704	0.0134963	0.303589	Dnajc3	449.88	440.147	329.507	323.41	397.519	432.417	403.649	342.351	429.991	349.729	0.131887	NO	NEG		NO	NO
ENSRNOG00000015153	2576.44	-0.208008	0.0844957	-2.46176	0.0138258	0.303589	Ints3	2760.57	2640.88	2458.54	2230.5	2798.12	2848.23	2603.58	2271.09	2761.95	2390.93	0.0914525	NO	NEG		NO	NO
ENSRNOG00000018053	1054.09	0.247913	0.100664	2.46278	0.0137865	0.303589	Fech	972.084	968.15	1163.81	1280.98	1000.51	913.079	1039.56	1094.56	963.456	1144.73	0.114649	NO	POS		NO	NO
ENSRNOG00000029308	484.519	0.252627	0.102292	2.46967	0.0135238	0.303589	Lrmp	464.59	437.538	541.412	536.332	445.015	422.589	470.143	558.531	442.433	526.605	0.109229	NO	POS		NO	NO
ENSRNOG00000012803	1464.62	0.307437	0.124681	2.4658	0.013671	0.303589	Wdr61	1292.03	1344.8	1669.72	1871.41	1267.93	1330.31	1343.93	1596.84	1308.77	1620.48	0.150577	NO	POS		NO	NO
ENSRNOG00000039076	494.03	0.307789	0.124908	2.46412	0.013735	0.303589	LOC688452	474.397	426.23	519.223	646.821	426.43	438.671	502.922	517.545	441.432	546.628	0.147617	NO	POS		NO	NO
ENSRNOG00000014212	246.408	0.388564	0.157245	2.47107	0.0134709	0.303589	Mettl21a	237.811	216.594	282.91	330.316	204.439	194.766	230.389	274.042	213.403	279.414	0.186507	NO	POS		NO	NO
ENSRNOG00000021794	545.448	0.42523	0.172056	2.47146	0.0134564	0.303589	Znhit2	498.913	423.62	748.88	711.273	452.243	486.916	522.589	519.153	465.423	625.474	0.218268	NO	POS		NO	NO
ENSRNOG00000050277	1195.54	0.466669	0.189597	2.46137	0.0138407	0.303589	Uckl1	1062.8	991.636	1583.19	1730.99	919.973	1039.95	1042.37	1193.41	1003.59	1387.49	0.248892	NO	POS		NO	NO
ENSRNOG00000028711	1460.86	0.479376	0.194685	2.46232	0.0138042	0.303589	Dgat1	1352.09	1130.81	1920.46	2136.12	1133.7	1264.19	1258.71	1490.76	1220.2	1701.51	0.255531	NO	POS		NO	NO
ENSRNOG00000002165	119.253	0.493664	0.200476	2.46245	0.013799	0.303589	Fam175a	125.035	96.554	150.885	161.13	84.6665	90.2358	116.131	129.386	99.1228	139.383	0.234058	NO	POS		NO	NO
ENSRNOG00000007158	373.115	0.500944	0.20327	2.46443	0.0137232	0.303589	Qtrt1	328.523	286.183	520.333	536.332	294.268	326.1	325.916	367.264	308.768	437.461	0.26522	NO	POS		NO	NO
ENSRNOG00000004373	729.937	0.516457	0.209529	2.46485	0.013707	0.303589	Ddx39a	625.174	590.632	987.412	1114.1	626.738	559.283	626.545	709.616	600.457	859.417	0.281301	NO	POS		NO	NO
ENSRNOG00000019186	254.684	0.569122	0.231068	2.46301	0.0137776	0.303589	Tmem53	197.359	227.032	339.492	403.975	219.926	175.111	218.214	256.362	204.857	304.511	0.305599	NO	POS		NO	NO
ENSRNOG00000010736	220.226	0.620689	0.252217	2.46093	0.0138577	0.303589	Pbx4	183.875	153.095	319.522	349.882	174.496	182.258	170.45	228.234	173.431	267.022	0.337072	NO	POS		NO	NO
ENSRNOG00000015866	1253.65	0.708186	0.28777	2.46095	0.013857	0.303589	Hint2	1040.73	923.787	2009.22	2162.59	885.9	956.857	974.001	1076.08	951.819	1555.47	0.413854	NO	POS		NO	NO
ENSRNOG00000026616	2944.03	0.760269	0.308962	2.46072	0.013866	0.303589	Ndufb2	2459.02	2020.68	4724.04	5396.7	2165.19	2097.76	2149.36	2539.51	2185.66	3702.4	0.451897	NO	POS		NO	NO
ENSRNOG00000012371	134.116	1.02196	0.414824	2.46358	0.0137555	0.303589	Car7	61.2916	81.7665	103.179	269.317	125.967	84.8752	97.4001	249.129	88.4751	179.756	0.593479	NO	POS		NO	NO
ENSRNOG00000043866	271258	1.03421	0.418317	2.47231	0.0134244	0.303589	AY172581.24	197264	180468	385755	696281	184652	149580	164248	211812	177991	364524	0.689354	NO	POS		NO	NO
ENSRNOG00000020557	1303.67	1.16031	0.469091	2.47352	0.0133788	0.303589	Ryr1	518.527	757.645	1081.72	2461.83	1253.48	694.19	700.532	2961.42	805.96	1801.37	0.697693	NO	POS		NO	NO
ENSRNOG00000001792	44.8908	1.1643	0.471702	2.4683	0.0135756	0.303589	Slc12a8	26.9683	20.0067	38.8308	95.5269	37.1706	26.8027	26.2231	87.5969	27.7371	62.0444	0.657609	NO	POS		NO	NO
ENSRNOG00000012920	498.228	1.43294	0.579676	2.47197	0.013437	0.303589	Col9a1	228.005	224.423	439.343	1347.74	447.08	177.791	155.466	965.977	269.325	727.13	0.869832	NO	POS		NO	NO
ENSRNOG00000001762	1479.46	-0.431716	0.175488	-2.46008	0.0138904	0.303751	Pcyt1a	1657.32	1689.26	1089.48	970.231	1647.9	1803.82	1541.54	1436.11	1699.58	1259.34	0.202191	NO	NEG		NO	NO
ENSRNOG00000021224	1434.58	0.540367	0.219736	2.45917	0.0139259	0.304153	Mrps26	1267.51	1116.03	2236.65	1992.25	1155.39	1136.43	1245.6	1326.81	1168.84	1700.33	0.300153	NO	POS		NO	NO
ENSRNOG00000001478	276.406	0.703925	0.286403	2.45782	0.0139785	0.304929	Gtf2ird1	212.069	210.505	436.014	470.729	188.951	228.716	213.531	250.736	210.06	342.753	0.401597	NO	POS		NO	NO
ENSRNOG00000014859	127.166	-1.14871	0.467884	-2.45512	0.0140838	0.304969	Rnf152	131.164	182.67	45.4875	28.7732	186.886	201.02	148.91	92.4188	175.435	78.8973	0.516089	NO	NEG		NO	NO
ENSRNOG00000007529	86.1733	-0.959222	0.390635	-2.45555	0.014067	0.304969	Bmf	101.744	100.903	28.8457	35.6787	144.552	108.998	89.9078	78.7569	114.049	58.2973	0.445002	NO	NEG		NO	NO
ENSRNOG00000006689	549.64	-0.784479	0.319516	-2.45521	0.0140803	0.304969	Chd7	649.691	637.605	298.442	231.336	782.649	712.952	664.943	419.501	695.724	403.556	0.372455	NO	NEG		NO	NO
[truncated: 17,023 more rows]
