# Supplementary material for: RNA-sequencing of AVPV and ARH reveals vastly different temporal and transcriptomic responses to estradiol in the female rat hypothalamus
Source: PLoS One. 2021 Aug 18;16(8):e0256148. doi: 10.1371/journal.pone.0256148 (PMC8372949; doi:10.1371/journal.pone.0256148)
Supplement: S9 Table — (XLSX) [file pone.0256148.s009.xlsx]

## Sheet: DESeq2_results_ARH_Oil-ARH_6hr_
	baseMean	log2FoldChange	lfcSE	stat	pvalue	padj	geneName	S1_ARH oil	S2_ARH oil	S3_ARH 6 hr	S4_ARH 6 hr	S7_ARH oil	S8_ARH oil	S9_ARH 6 hr	S10_ARH 6 hr	S13_ARH oil	S14_ARH oil	S15_ARH 6 hr	S16_ARH 6 hr	mean_cond1	mean_cond2	Coefficient_of_Variation	DE	POSITIVE FC	# DE	DE POS	DE NEG	# DE POS	# DE NEG
ENSRNOG00000047481	464.276	-2.13377	0.228199	-9.35051	8.72274e-21	1.46533e-16	Kiss1	889.764	965.332	214.72	160.163	390.475	767.331	184.415	112.992	534.385	990.364	199.23	162.136	756.275	172.276	0.748696	YES	NEG	61	NO	YES	34	27
ENSRNOG00000017084	40.1675	1.88008	0.207513	9.06006	1.30385e-19	1.09517e-15	Hsd11b2	19.5042	10.9448	66.4175	51.4463	12.6299	18.2698	60.1133	70.6198	23.6695	16.9549	54.8147	76.6257	16.9955	63.3396	0.628697	YES	POS		YES	NO
ENSRNOG00000031662	73.4314	1.66508	0.199861	8.3312	8.0028e-17	4.4813e-13	Slc6a5	28.7919	39.4013	90.9828	78.6255	33.6798	30.1451	95.7738	110.974	38.2354	40.8912	135.983	157.693	35.1908	111.672	0.611214	YES	POS		YES	NO
ENSRNOG00000012956	317.673	-0.782489	0.0978333	-7.99819	1.26262e-15	5.30268e-12	Tgm2	465.315	424.658	218.359	197.049	352.586	390.06	262.868	253.222	406.934	370.015	225.584	245.424	401.595	233.751	0.293587	YES	NEG		NO	YES
ENSRNOG00000004222	63.9418	2.69902	0.341579	7.9016	2.75355e-15	9.25139e-12	S100g	22.2905	29.551	133.745	71.8307	5.26247	20.0968	96.7926	99.8766	5.4622	19.9469	96.9799	165.467	17.1016	110.782	0.848022	YES	POS		YES	NO
ENSRNOG00000024230	154.922	0.90174	0.127632	7.06514	1.60452e-12	4.49239e-09	Tnfaip8l3	113.31	134.621	205.621	183.46	88.4095	109.619	173.208	181.594	109.244	92.7532	234.017	233.209	107.993	201.851	0.344797	YES	POS		YES	NO
ENSRNOG00000013067	132.328	1.028	0.156	6.58974	4.40601e-11	1.05738e-07	Phf21b	58.5126	75.5192	186.515	194.137	109.459	107.792	180.34	159.399	98.3195	72.8062	149.686	195.451	87.0681	177.588	0.385202	YES	POS		YES	NO
ENSRNOG00000002793	249.569	0.51756	0.0788963	6.56	5.38078e-11	1.1299e-07	Sstr2	202.472	188.251	286.596	312.561	222.076	192.746	296.491	265.329	205.743	220.413	306.752	295.398	205.284	293.854	0.194402	YES	POS		YES	NO
ENSRNOG00000025120	616.75	0.562662	0.0876384	6.42027	1.36032e-10	2.53912e-07	Gli1	485.748	449.832	706.937	694.04	565.19	537.131	844.643	670.888	514.357	434.843	781.11	716.284	497.85	735.65	0.220529	YES	POS		YES	NO
ENSRNOG00000024120	175.936	0.642108	0.10316	6.22442	4.8334e-10	8.11964e-07	Rxfp1	162.535	124.771	217.449	198.991	132.614	127.888	218.038	202.78	130.182	145.612	196.068	254.308	137.267	214.606	0.250063	YES	POS		YES	NO
ENSRNOG00000013166	290.509	0.653911	0.111256	5.87752	4.16459e-09	6.36009e-06	Wnt4	208.974	163.078	319.35	337.799	229.444	242.075	347.435	379.329	240.337	269.283	384.757	364.25	225.532	355.487	0.255172	YES	POS		YES	NO
ENSRNOG00000000814	1762.55	-0.544377	0.0946417	-5.75197	8.82078e-09	1.23484e-05	Fabp7	1736.8	2382.68	1468.46	1421.08	2048.15	2278.24	1406.04	1673.69	2201.27	1900.94	1262.85	1370.38	2091.35	1433.75	0.222118	YES	NEG		NO	YES
ENSRNOG00000006388	209.391	-0.649915	0.114686	-5.6669	1.454e-08	1.87891e-05	Pygl	305.566	212.329	171.048	145.603	236.811	290.489	192.566	159.399	238.516	250.334	162.336	147.699	255.674	163.108	0.263368	YES	NEG		NO	YES
ENSRNOG00000046790	2467.3	-0.25902	0.0471638	-5.49193	3.97559e-08	4.77042e-05	Irs4	2647	2581.88	2439.25	2114.15	2711.23	2710.32	2292.46	2270.93	2826.69	2652.94	2225.27	2135.52	2688.34	2246.26	0.101574	NO	NEG		NO	NO
ENSRNOG00000013917	348.787	-0.40332	0.0759161	-5.31271	1.08008e-07	0.000120961	Igsf10	387.298	358.99	312.981	308.678	393.633	389.146	301.585	305.683	440.617	413.899	313.076	259.861	397.264	300.311	0.159537	YES	NEG		NO	YES
ENSRNOG00000025121	76.5861	0.792515	0.149605	5.29739	1.17468e-07	0.000123334	Pla2g3	53.8688	45.9682	95.532	75.7135	61.0447	63.0307	95.7738	95.8412	51.8909	59.8407	91.7093	128.82	55.9407	97.2316	0.325236	YES	POS		YES	NO
ENSRNOG00000024651	517.825	0.725677	0.137936	5.26098	1.43291e-07	0.000141597	Greb1	471.816	493.611	736.051	701.806	332.588	380.011	665.322	596.233	376.892	287.236	526.011	646.321	390.359	645.291	0.294027	YES	POS		YES	NO
ENSRNOG00000016070	378.499	0.500592	0.095437	5.24526	1.56059e-07	0.000145646	Trpc3	310.21	308.644	452.185	447.486	367.321	306.932	458.491	420.692	243.978	345.082	409.002	471.97	313.694	443.304	0.198411	YES	POS		YES	NO
ENSRNOG00000021027	2680.12	0.395796	0.0763306	5.18529	2.1568e-07	0.000190695	Dbp	2699.01	2517.31	3009.71	2947	2153.4	2100.11	3057.63	2903.48	2113.87	2304.87	2997.94	3357.09	2314.76	3045.48	0.160434	YES	POS		YES	NO
ENSRNOG00000048209	8.3838	5.05775	0.997636	5.06973	3.98375e-07	0.000334615	Eps8l3	2.78632	0	14.5573	6.7948	0	0	11.2076	5.04427	0	0	36.8945	23.3209	0.464386	16.3032	1.38285	YES	POS		YES	NO
ENSRNOG00000005806	24.7422	1.59651	0.316636	5.04211	4.60438e-07	0.000368328	Oxtr	9.28772	5.4724	51.8602	19.4137	17.8924	11.8754	47.8869	40.3542	19.1177	9.97346	32.678	31.0945	12.2698	37.2146	0.635423	YES	POS		YES	NO
ENSRNOG00000042246	196.227	0.633431	0.130145	4.86713	1.1323e-06	0.000864615	Tmem215	143.96	146.66	316.62	207.727	154.717	155.293	250.642	223.966	160.224	162.567	180.256	252.087	153.904	238.55	0.278065	YES	POS		YES	NO
ENSRNOG00000011815	865.402	0.818909	0.170299	4.80864	1.51957e-06	0.00110988	Sgk1	593.485	720.168	1097.25	1334.69	606.237	667.76	705.058	1003.81	532.564	637.304	1576.98	909.514	626.253	1104.55	0.38026	YES	POS		YES	NO
ENSRNOG00000026953	343.664	0.442345	0.0925624	4.77889	1.76269e-06	0.00123381	Gpr88	307.424	316.305	351.194	394.098	252.599	261.258	378.001	388.409	284.945	325.135	403.732	460.865	291.277	396.05	0.184164	YES	POS		YES	NO
ENSRNOG00000051389	6.88914	-2.57299	0.539513	-4.7691	1.85048e-06	0.00124345	AABR07014424.1	13.9316	6.56688	3.63931	3.88274	6.31497	14.6158	1.01887	1.00885	14.5659	14.9602	1.05413	1.11052	11.8259	1.9524	0.864182	YES	NEG		NO	YES
ENSRNOG00000029698	1208.69	0.340223	0.0718262	4.73676	2.17165e-06	0.0013179	Pim3	1069.95	1197.36	1275.58	1384.2	984.082	1006.66	1202.27	1358.93	1013.24	1129.99	1408.32	1473.66	1066.88	1350.49	0.141769	NO	POS		NO	NO
ENSRNOG00000042717	281.711	0.733106	0.154394	4.74828	2.05154e-06	0.0013179	Ciart	283.275	261.581	402.144	371.773	199.974	177.217	321.963	290.55	186.625	161.57	315.185	408.67	211.707	351.714	0.308413	YES	POS		YES	NO
ENSRNOG00000051922	337.959	0.360258	0.0760931	4.73444	2.19663e-06	0.0013179	Samd9l	270.273	317.399	376.669	350.418	323.116	306.932	372.906	379.329	293.138	265.294	385.811	414.223	296.025	379.893	0.144322	NO	POS		NO	NO
ENSRNOG00000003275	47.5015	0.78353	0.166095	4.71737	2.38909e-06	0.00138394	Spata32	37.1509	36.1179	67.3273	73.7721	41.0473	31.9721	48.9058	61.5401	30.0421	33.9098	52.7065	55.5259	35.04	59.9629	0.309846	YES	POS		YES	NO
ENSRNOG00000009656	135.629	0.772261	0.164992	4.6806	2.86036e-06	0.00159355	Rspo1	130.957	91.9364	203.802	148.515	78.9371	95.0028	135.51	133.169	104.692	98.7372	189.743	216.551	100.044	171.215	0.340133	YES	POS		YES	NO
ENSRNOG00000046912	2879.42	0.221718	0.0474271	4.67492	2.94066e-06	0.00159355	Nr1d2	2816.97	2822.67	3178.94	3066.4	2632.29	2675.61	2952.68	3212.19	2464.36	2541.24	3078.06	3111.67	2658.85	3099.99	0.0895001	NO	POS		NO	NO
ENSRNOG00000009448	45.206	0.850172	0.187479	4.53475	5.76714e-06	0.00302757	Papln	22.2905	33.9289	67.3273	61.1532	38.9423	42.0205	50.9435	66.5844	30.9525	25.931	57.9771	44.4207	32.3443	58.0677	0.344877	YES	POS		YES	NO
ENSRNOG00000051365	7.78803	2.11052	0.468633	4.50357	6.68212e-06	0.0034016	Rn50_X_0645.1	0.928772	1.09448	15.4671	16.5017	4.20998	3.65395	9.16983	16.1417	1.82073	5.98407	7.37891	11.1052	2.94867	12.6274	0.753066	YES	POS		YES	NO
ENSRNOG00000058105	766.163	-1.53647	0.347469	-4.42189	9.78427e-06	0.00483429	Hbb	1369.94	1303.53	867.067	371.773	572.557	1298.98	156.906	228.001	1224.44	1068.16	483.845	248.756	1139.6	392.725	0.615961	YES	NEG		NO	YES
ENSRNOG00000010663	56.6011	-1.25608	0.286657	-4.38181	1.177e-05	0.00564925	Col6a5	104.951	129.149	40.0325	53.3877	61.0447	66.6847	26.4906	18.1594	55.5323	61.8354	25.2991	36.6471	79.8662	33.3361	0.578608	YES	NEG		NO	YES
ENSRNOG00000018854	82.4312	0.65177	0.151874	4.29152	1.77454e-05	0.00828067	Nppc	53.8688	71.1412	121.917	83.479	62.0972	59.3768	84.5662	84.7438	61.9049	76.7956	114.9	114.383	64.1974	100.665	0.283011	YES	POS		YES	NO
ENSRNOG00000014603	77.4157	-0.575714	0.142035	-4.05334	5.0492e-05	0.0212964	Sgcg	80.8032	99.5977	56.4094	48.5343	106.302	95.0028	67.2454	79.6995	83.7537	90.7585	65.356	55.5259	92.703	62.1284	0.242415	YES	NEG		NO	YES
ENSRNOG00000017545	890.331	0.278605	0.0688343	4.04747	5.17748e-05	0.0212964	Mrs2	830.322	867.923	1062.68	990.099	813.578	777.379	1022.95	1001.79	784.736	755.988	835.925	940.608	804.988	975.675	0.120736	NO	POS		NO	NO
ENSRNOG00000019592	195.609	-0.383551	0.0947477	-4.04814	5.16272e-05	0.0212964	Iqca1	236.837	201.384	169.228	153.368	184.187	244.815	171.17	172.514	229.412	230.387	170.769	183.235	221.17	170.048	0.161795	YES	NEG		NO	YES
ENSRNOG00000028622	112.53	1.82544	0.449511	4.06094	4.88746e-05	0.0212964	Pnpla1	30.6495	16.4172	42.7619	241.701	76.8321	67.5982	57.0567	296.603	54.622	50.8646	229.8	185.456	49.4973	175.563	0.863969	YES	POS		YES	NO
ENSRNOG00000037632	63.605	-0.621444	0.153573	-4.04656	5.19764e-05	0.0212964	LOC688553	91.0197	74.4247	58.229	57.2705	63.1497	67.5982	47.8869	47.4162	93.7677	72.8062	46.3817	43.3102	77.1277	50.0824	0.266724	YES	NEG		NO	YES
ENSRNOG00000029886	884.671	-1.47503	0.365138	-4.03964	5.35334e-05	0.0214121	Hba-a2	1565.91	1438.15	1108.17	430.014	768.321	1519.13	189.51	210.851	1490.27	1026.27	561.851	307.613	1301.34	468.002	0.610097	YES	NEG		NO	YES
ENSRNOG00000003866	131.084	-0.582068	0.144855	-4.01828	5.86255e-05	0.0229035	Cxcr4	184.826	166.361	81.8846	97.0686	118.932	144.331	123.283	114.001	183.894	143.618	94.8717	119.936	156.994	105.174	0.259903	YES	NEG		NO	YES
ENSRNOG00000061299	459.296	-1.49767	0.373333	-4.01161	6.03051e-05	0.0230242	LOC103694857	860.972	769.42	579.561	216.463	323.116	800.216	96.7926	124.089	693.699	623.341	276.182	147.699	678.461	240.131	0.630334	YES	NEG		NO	YES
ENSRNOG00000024799	219.7	-0.593048	0.148067	-4.00527	6.19454e-05	0.0231249	Cd93	242.409	234.219	187.425	222.287	259.966	250.296	174.227	202.78	315.897	283.246	115.954	147.699	264.339	175.062	0.260122	YES	NEG		NO	YES
ENSRNOG00000019018	1759.22	-0.338504	0.0850273	-3.98112	6.85915e-05	0.0250493	Plat	1997.79	2291.84	1454.82	1465.74	1719.78	1755.73	1558.87	1654.52	1905.4	2117.37	1465.24	1723.52	1964.65	1553.78	0.154193	NO	NEG		NO	NO
ENSRNOG00000033772	546.992	-0.263626	0.0665517	-3.96123	7.45661e-05	0.0266518	Serpinb9	661.286	541.768	494.947	499.903	592.554	629.394	499.246	475.17	589.007	565.495	537.606	477.522	596.584	497.399	0.112078	NO	NEG		NO	NO
ENSRNOG00000059401	210.911	-0.460891	0.117073	-3.93677	8.2586e-05	0.0289034	Ccdc40	228.478	257.203	157.4	150.456	213.656	239.334	192.566	186.638	307.704	218.419	200.285	178.793	244.132	177.69	0.208543	YES	NEG		NO	YES
ENSRNOG00000009431	226.659	0.421287	0.108061	3.89859	9.6755e-05	0.0331712	Tbc1d4	172.752	161.983	251.113	290.235	213.656	199.141	280.189	279.453	216.667	198.472	210.826	245.424	193.778	259.54	0.187205	YES	POS		YES	NO
ENSRNOG00000005923	1447.77	0.300684	0.0773609	3.88677	0.000101589	0.0341318	Mtmr2	1115.46	1256.46	1501.22	1731.7	1451.39	1388.5	1429.47	1715.05	1293.63	1279.59	1613.87	1596.92	1297.51	1598.04	0.132974	NO	POS		NO	NO
ENSRNOG00000018413	2462.02	0.396252	0.102221	3.87644	0.000105996	0.0349142	Per3	2478.89	2321.39	3122.53	3076.1	1788.19	2300.16	2779.48	2524.15	2100.21	1767.3	2598.43	2687.45	2126.03	2798.02	0.177523	YES	POS		YES	NO
ENSRNOG00000057256	71.3114	0.624925	0.163581	3.82028	0.000133298	0.043063	Slc19a3	71.5154	61.2909	73.6961	110.658	46.3098	52.0689	77.4341	77.6818	60.0842	44.8806	79.0597	101.057	56.025	86.5978	0.283541	YES	POS		YES	NO
ENSRNOG00000047098	212.85	-1.45988	0.383435	-3.80738	0.000140449	0.0445171	LOC103694855	420.734	353.517	271.129	113.57	175.767	299.624	38.7171	54.4781	314.987	309.177	138.091	64.41	312.301	113.399	0.614033	YES	NEG		NO	YES
ENSRNOG00000014448	648.921	-0.276573	0.0733513	-3.77053	0.000162903	0.0506779	Arntl	666.858	658.877	577.741	559.115	719.906	665.02	624.567	553.861	772.901	780.922	557.635	649.653	710.747	587.095	0.122587	NO	NEG		NO	NO
ENSRNOG00000016716	187.259	-0.495644	0.132446	-3.74224	0.000182386	0.0557072	Armc3	278.632	225.463	154.671	157.251	193.659	159.861	148.755	137.204	231.233	225.4	152.849	182.125	219.041	155.476	0.23416	YES	NEG		NO	YES
ENSRNOG00000010947	214.794	-0.81015	0.217672	-3.72188	0.000197742	0.0591329	Mmp14	188.541	171.833	132.835	115.512	334.693	309.673	198.68	213.877	355.043	281.252	121.225	154.362	273.506	156.082	0.395145	YES	NEG		NO	YES
ENSRNOG00000047321	332.223	-1.41476	0.380496	-3.71821	0.000200642	0.0591329	Hba-a2	640.853	608.531	422.16	145.603	250.494	529.823	48.9058	123.08	466.107	403.925	215.042	132.152	483.289	181.157	0.616254	YES	NEG		NO	YES
ENSRNOG00000009875	16.3491	1.32104	0.356974	3.70065	0.000215045	0.0622852	Akr1b7	13.0028	4.37792	37.303	11.6482	9.47245	11.8754	30.5661	14.124	9.10366	7.97877	18.9743	27.7629	9.30183	23.3964	0.625339	YES	POS		YES	NO
ENSRNOG00000014102	93.1579	-0.654739	0.177919	-3.67999	0.000233244	0.0664112	Wdr38	121.669	124.771	49.1307	80.5669	97.882	81.3005	77.4341	55.487	124.72	132.647	80.1138	92.1729	113.832	72.4843	0.297783	YES	NEG		NO	YES
ENSRNOG00000023546	283.14	-0.466945	0.127819	-3.65318	0.000259012	0.0713303	Hspb1	332.5	397.296	222.908	241.701	256.809	306.932	193.585	213.877	309.525	368.021	283.561	270.966	328.514	237.766	0.220663	YES	NEG		NO	YES
ENSRNOG00000036585	635.788	-0.495918	0.135604	-3.65712	0.00025507	0.0713303	Cfap43	885.12	786.932	480.389	487.284	570.452	570.017	544.076	452.976	834.806	815.829	622.991	578.58	743.859	527.716	0.240459	YES	NEG		NO	YES
ENSRNOG00000004537	836.959	-0.355851	0.0976587	-3.64383	0.000268612	0.0727809	Rxrg	985.427	934.686	795.19	648.418	868.308	1065.13	789.624	733.437	746.5	1038.24	760.027	678.526	939.714	734.204	0.166885	NO	NEG		NO	NO
ENSRNOG00000049580	160.2	0.700358	0.194116	3.60794	0.000308637	0.0822983	Gpr6	127.242	137.905	250.203	162.104	97.882	136.11	194.604	189.665	69.1878	164.562	231.908	161.025	122.148	198.252	0.324071	YES	POS		YES	NO
ENSRNOG00000019358	246.459	-0.513483	0.143736	-3.5724	0.000353722	0.0914182	Esr1	225.692	199.195	191.974	177.635	319.958	316.067	208.868	216.904	352.312	325.135	216.097	207.667	289.726	203.191	0.252874	YES	NEG		NO	YES
ENSRNOG00000028225	39.728	-0.638277	0.178478	-3.57622	0.000348602	0.0914182	Tnni3k	54.7975	44.8737	24.5654	28.1499	38.9423	49.3284	36.6793	38.3365	50.9805	50.8646	34.7863	24.4314	48.2978	31.1581	0.266235	YES	NEG		NO	YES
ENSRNOG00000003510	22.8581	1.0579	0.296465	3.56839	0.000359185	0.0914234	Fmo2	19.5042	14.2282	38.2128	32.0326	8.41996	19.1833	21.3963	17.1505	18.2073	8.97611	34.7863	42.1997	14.7532	30.963	0.49232	YES	POS		YES	NO
ENSRNOG00000001647	1257.75	0.223557	0.0627449	3.56295	0.000366706	0.0919447	Ets2	1192.54	1138.26	1527.6	1375.46	1116.7	1256.05	1268.49	1375.07	1149.79	1110.05	1248.09	1334.84	1160.56	1354.93	0.101279	NO	POS		NO	NO
ENSRNOG00000009197	1496.93	-0.361649	0.101862	-3.55037	0.000384687	0.0936573	Asb4	1659.72	1625.3	1120.91	1218.21	1422.97	1734.72	1325.55	1176.32	1726.05	1930.86	1583.3	1439.23	1683.27	1310.59	0.169458	NO	NEG		NO	NO
ENSRNOG00000016244	1486.01	0.286874	0.0807171	3.55406	0.000379331	0.0936573	Mical2	1195.33	1161.24	1699.56	1617.16	1498.75	1457.01	1734.12	1736.24	1403.78	1316.5	1523.22	1489.2	1338.77	1633.25	0.130683	NO	POS		NO	NO
ENSRNOG00000025587	1715.33	-0.28172	0.0794678	-3.54508	0.000392489	0.0941916	Plagl1	1985.71	1846.39	1563.09	1498.74	1691.36	1768.51	1757.55	1679.74	2061.98	1939.84	1426.24	1364.83	1882.3	1548.36	0.129624	NO	NEG		NO	NO
ENSRNOG00000000167	15.8655	-1.4332	0.406441	-3.52623	0.000421528	0.0970035	Alas2	20.433	35.0234	20.0162	5.82411	16.8399	25.5777	2.03774	7.06198	24.5799	16.9549	11.5954	4.44207	23.2348	8.49626	0.629089	YES	NEG		NO	YES
ENSRNOG00000004500	103.861	0.479076	0.135829	3.52706	0.000420199	0.0970035	Myc	71.5154	107.259	130.105	118.424	87.357	89.5219	101.887	112.992	70.0982	95.7452	115.954	145.478	86.9161	120.807	0.217395	YES	POS		YES	NO
ENSRNOG00000058940	121.765	-0.482388	0.136668	-3.52963	0.000416145	0.0970035	Rab11fip1	135.601	120.393	92.8025	82.5083	119.984	156.207	131.434	103.912	152.031	166.557	106.467	93.2835	141.795	101.735	0.223438	YES	NEG		NO	YES
ENSRNOG00000056457	1556.18	0.778747	0.221402	3.51734	0.000435895	0.0989541	Gpd1	743.946	1149.2	1314.7	2179.19	1254.57	1527.35	1199.21	2112.54	1137.05	1064.17	3022.19	1970.06	1146.05	1966.31	0.412775	YES	POS		YES	NO
ENSRNOG00000013496	4.1112	3.98408	1.13404	3.51318	0.000442771	0.0991749	Crisp3	0.928772	1.09448	3.63931	4.85343	0	0.913489	26.4906	4.03542	0	0	7.37891	0	0.489457	7.73295	1.81038	YES	POS		YES	NO
ENSRNOG00000013452	1150.04	0.187158	0.053394	3.50522	0.000456223	0.100843	Rcn1	1106.17	1018.96	1242.83	1109.49	1106.17	1123.59	1214.49	1250.98	1086.07	1010.31	1276.55	1254.88	1075.21	1224.87	0.0816287	NO	POS		NO	NO
ENSRNOG00000008336	509.432	-0.411611	0.117553	-3.50151	0.000462629	0.100931	Tnfrsf11b	704.009	668.728	407.603	485.343	451.52	494.197	465.624	415.648	548.951	622.344	400.569	448.649	581.625	437.239	0.203604	NO	NEG		NO	NO
ENSRNOG00000014900	457.288	-0.389294	0.111402	-3.49448	0.000474983	0.102298	Crem	532.186	601.964	381.218	422.248	381.003	486.889	362.718	361.17	529.833	579.458	409.002	439.765	518.556	396.02	0.187955	NO	NEG		NO	NO
ENSRNOG00000019742	2236.05	-0.262915	0.0754917	-3.4827	0.00049639	0.105555	Stat3	2194.69	2062	2013.45	2033.59	2476.52	2651.86	2115.17	2122.63	2678.3	2571.16	2017.6	1895.65	2439.09	2033.02	0.124479	NO	NEG		NO	NO
ENSRNOG00000011754	32.1168	0.900625	0.259767	3.46704	0.00052622	0.1105	Myom2	18.5754	24.0786	66.4175	33.974	25.2599	27.4047	36.6793	48.425	26.4006	12.9655	26.3532	38.8681	22.4474	41.7862	0.446517	NO	POS		NO	NO
ENSRNOG00000007092	6.94495	-1.75134	0.505766	-3.46275	0.000534679	0.11089	Fgb	13.0028	19.7007	5.45897	1.94137	9.47245	8.2214	6.11322	1.00885	9.10366	4.98673	2.10826	2.22103	10.7479	3.14195	0.782424	NO	NEG		NO	NO
ENSRNOG00000012216	449.5	-0.268924	0.0787393	-3.41538	0.000636935	0.129486	Tgfbi	442.095	493.611	423.07	459.134	474.675	556.315	376.982	389.418	514.357	466.758	390.028	407.56	491.302	407.699	0.122778	NO	NEG		NO	NO
ENSRNOG00000012495	1080.21	0.25361	0.0744368	3.40705	0.000656692	0.129486	Podxl	1111.74	1017.87	1197.33	1312.37	945.14	986.568	1155.4	1095.62	985.927	865.696	1077.32	1211.57	985.49	1174.94	0.117619	NO	POS		NO	NO
ENSRNOG00000016339	18.3586	-1.06043	0.3109	-3.41083	0.000647651	0.129486	Uox	37.1509	26.2675	15.4671	9.70686	11.5774	21.9237	8.15096	10.0885	20.0281	31.9151	15.8119	12.2157	24.8105	11.9068	0.509121	NO	NEG		NO	NO
ENSRNOG00000027212	62.0392	-0.612227	0.179829	-3.40449	0.000662886	0.129486	Tekt3	80.8032	65.6688	37.303	39.7981	62.0972	65.7712	50.9435	43.3807	81.0226	93.7505	70.6267	53.3048	74.8522	49.2261	0.286411	NO	NEG		NO	NO
ENSRNOG00000058522	2090.05	0.16944	0.0496483	3.4128	0.000642982	0.129486	Fam214a	2050.73	2041.21	2327.34	2335.47	1913.44	1923.81	2122.31	2204.35	2035.58	1841.1	2080.85	2204.38	1967.64	2212.45	0.0751682	NO	POS		NO	NO
ENSRNOG00000000010	3508.55	0.184146	0.054478	3.3802	0.000724342	0.139865	Cbln1	3325	3012.01	3992.33	3605.13	3395.35	3158.84	3650.61	3522.92	3345.6	3472.76	3996.2	3625.84	3284.93	3732.17	0.0841343	NO	POS		NO	NO
ENSRNOG00000017712	7136.18	-0.668194	0.198884	-3.35972	0.00078021	0.14894	Cartpt	12065.7	11735	6052.18	5822.17	5464.55	7224.78	4993.48	3982.96	6576.49	9492.74	6568.28	5655.87	8759.88	5512.49	0.363623	NO	NEG		NO	NO
ENSRNOG00000003778	204.272	0.425672	0.12737	3.34201	0.000831727	0.156991	Opn3	142.102	160.889	195.613	239.759	190.502	155.293	249.623	250.196	172.97	224.403	204.501	265.414	174.36	234.184	0.203238	NO	POS		NO	NO
ENSRNOG00000021032	1109.14	-0.158555	0.0477166	-3.32286	0.00089101	0.166312	Sphk2	1160.04	1069.31	1087.24	1033.78	1183	1196.67	1067.78	1015.92	1180.74	1229.73	1060.45	1025.01	1169.92	1048.36	0.0682167	NO	NEG		NO	NO
ENSRNOG00000002972	27.8546	-0.682117	0.205472	-3.31975	0.000900978	0.166324	Spata46	37.1509	40.4958	20.9261	21.3551	32.6273	31.0586	25.4717	13.1151	33.6835	30.9177	26.3532	21.0998	34.3223	21.3868	0.283032	NO	NEG		NO	NO
ENSRNOG00000039649	27.5809	-0.808467	0.244817	-3.30233	0.000958837	0.175082	Lnp1	41.7947	48.1571	17.2867	24.2671	24.2074	30.1451	18.3397	17.1505	23.6695	42.8859	25.2991	17.7683	35.1433	20.0186	0.394995	NO	NEG		NO	NO
ENSRNOG00000024210	17.4958	0.995683	0.301942	3.2976	0.00097515	0.175493	Nlrc3	13.0028	4.37792	29.1145	30.0913	10.5249	16.4428	22.4151	26.2302	15.4762	9.97346	18.9743	13.3262	11.633	23.3586	0.46124	NO	POS		NO	NO
ENSRNOG00000026036	3444.04	-0.268929	0.0816752	-3.29266	0.000992432	0.175493	Pdyn	3528.4	3667.6	2822.29	2770.34	3455.34	4216.66	3204.35	2962	3834.46	3879.68	3424.87	3562.54	3763.69	3124.4	0.1281	NO	NEG		NO	NO
ENSRNOG00000057318	36.4393	0.630853	0.191515	3.29401	0.000987689	0.175493	AABR07073295.1	26.0056	24.0786	43.6718	42.7102	33.6798	41.107	48.9058	50.4427	24.5799	21.9416	37.9487	42.1997	28.5654	44.3131	0.276972	NO	POS		NO	NO
ENSRNOG00000005154	51.8877	0.754908	0.230341	3.27736	0.00104784	0.18147	Fam150b	36.2221	36.1179	68.2371	61.1532	38.9423	59.3768	67.2454	45.3984	34.5939	25.931	50.5982	98.836	38.5307	65.2447	0.390994	NO	POS		NO	NO
ENSRNOG00000058275	56.7503	-0.540872	0.165009	-3.27782	0.0010461	0.18147	Spef2	65.9428	75.5192	49.1307	33.0033	62.0972	60.2903	45.8491	50.4427	83.7537	55.8514	56.923	42.1997	67.2424	46.2581	0.249213	NO	NEG		NO	NO
ENSRNOG00000025787	209.609	-0.493221	0.151255	-3.26086	0.00111074	0.190401	Spag6l	228.478	270.337	176.507	156.28	182.082	196.4	176.264	142.248	296.779	296.212	217.151	176.572	245.048	174.17	0.252496	NO	NEG		NO	NO
ENSRNOG00000060528	3887.97	0.287189	0.0881833	3.25673	0.00112703	0.191242	Cacna1g	3833.04	3638.05	5062.29	4433.12	3522.7	3379.91	4263.97	4123.19	3709.74	2931.2	3771.68	3986.76	3502.44	4273.5	0.140885	NO	POS		NO	NO
ENSRNOG00000017072	176.171	0.433036	0.133213	3.2507	0.0011512	0.193391	Slc16a14	114.239	123.676	194.703	189.284	202.079	147.072	205.812	210.851	173.88	138.631	215.042	198.783	149.929	202.412	0.203533	NO	POS		NO	NO
ENSRNOG00000002484	6.63085	2.29377	0.70731	3.24295	0.00118301	0.196766	Chrna9	3.71509	2.18896	18.1966	7.76548	1.05249	5.48093	15.283	5.04427	0.910366	0	1.05413	18.8788	2.22464	11.037	1.04772	NO	POS		NO	NO
ENSRNOG00000001425	275.464	0.260204	0.0805891	3.22878	0.0012432	0.198901	Sh2b2	243.338	250.636	303.883	274.704	257.861	250.296	309.736	271.382	261.275	240.36	348.917	293.177	250.628	300.3	0.118566	NO	POS		NO	NO
ENSRNOG00000038083	11.485	1.31225	0.405626	3.23512	0.00121591	0.198901	Wdr64	7.43018	7.66136	24.5654	18.443	13.6824	6.39442	12.2264	9.07969	1.82073	2.99204	16.8661	16.6578	6.66353	16.3064	0.592225	NO	POS		NO	NO
ENSRNOG00000050091	238.578	-0.512922	0.158795	-3.23008	0.00123754	0.198901	Efcab1	316.711	203.573	188.334	152.398	268.386	223.805	184.415	195.718	371.429	298.206	224.53	235.43	280.352	196.804	0.266809	NO	NEG		NO	NO
ENSRNOG00000060356	57.9837	0.808687	0.250349	3.23024	0.00123686	0.198901	Kif15	71.5154	41.5903	78.2452	66.9773	32.6273	31.9721	91.6983	92.8146	50.9805	23.9363	59.0313	54.4154	42.1037	73.8637	0.397201	NO	POS		NO	NO
ENSRNOG00000059519	125.565	-0.407582	0.126703	-3.21683	0.00129617	0.205418	Bbox1	156.962	142.282	94.6222	102.893	125.247	124.234	112.076	87.7703	144.748	164.562	117.008	134.373	143.006	108.124	0.191928	NO	NEG		NO	NO
ENSRNOG00000012697	125.654	-0.491415	0.153055	-3.2107	0.0013241	0.205959	Spaca9	176.467	155.416	88.2534	104.834	103.144	133.369	108	82.7261	160.224	151.597	133.874	109.941	146.703	104.605	0.24238	NO	NEG		NO	NO
ENSRNOG00000058626	32.9054	0.644565	0.200704	3.21153	0.00132032	0.205959	Kcnh8	15.7891	21.8896	42.7619	39.7981	35.7848	22.8372	43.8114	41.363	27.311	30.9177	33.7321	38.8681	25.7549	40.0558	0.279523	NO	POS		NO	NO
ENSRNOG00000019141	60.0543	0.710053	0.222112	3.19682	0.0013895	0.214149	Ch25h	55.7263	70.0468	79.1551	71.8307	39.9948	43.8475	82.5285	61.5401	24.5799	39.8938	94.8717	56.6364	45.6815	74.4271	0.343584	NO	POS		NO	NO
ENSRNOG00000038574	229.96	-0.371366	0.116329	-3.19238	0.00141104	0.215491	Rassf9	286.062	235.313	196.523	204.815	215.761	212.843	216	182.603	299.51	306.185	192.906	210.998	259.279	200.641	0.186527	NO	NEG		NO	NO
ENSRNOG00000016737	213.912	0.318118	0.0997498	3.18916	0.00142688	0.215948	Tcerg1l	205.259	151.038	245.654	252.378	204.184	193.66	209.887	211.859	192.087	195.48	266.695	238.761	190.285	237.539	0.149567	NO	POS		NO	NO
ENSRNOG00000012199	1589.01	-0.245115	0.0769839	-3.18398	0.00145267	0.217888	Sox2	1908.63	1852.96	1402.96	1300.72	1633.47	1527.35	1560.91	1571.8	1598.6	1821.15	1412.53	1476.99	1723.69	1454.32	0.119118	NO	NEG		NO	NO
ENSRNOG00000050949	818.895	0.214467	0.067557	3.17461	0.00150037	0.223051	Ttc39c	772.738	777.081	874.345	852.262	711.486	774.638	968.945	770.765	735.576	776.932	962.42	849.546	758.075	879.714	0.101927	NO	POS		NO	NO
ENSRNOG00000013734	271.955	-0.315799	0.0998706	-3.16209	0.00156643	0.223433	Dnai1	364.079	309.738	246.564	240.73	250.494	274.96	253.699	209.842	309.525	300.201	259.316	244.314	301.499	242.411	0.154135	NO	NEG		NO	NO
ENSRNOG00000018911	1342.75	0.354939	0.112248	3.16208	0.00156644	0.223433	Pfkfb3	1025.36	881.057	1495.76	1396.82	1332.46	1272.49	1633.25	1721.11	1301.82	1256.66	1412.53	1383.7	1178.31	1507.19	0.172251	NO	POS		NO	NO
ENSRNOG00000043286	595.235	0.192439	0.0608527	3.16237	0.0015649	0.223433	Cpne2	598.129	542.862	670.544	669.773	582.029	535.304	629.662	586.144	544.399	531.585	607.179	645.211	555.718	634.752	0.0851958	NO	POS		NO	NO
ENSRNOG00000054549	973.497	0.255975	0.0809656	3.16153	0.00156944	0.223433	Lss	827.536	819.766	991.713	1078.43	957.77	926.278	1180.87	1131.93	992.299	799.871	957.15	1018.34	887.253	1059.74	0.123749	NO	POS		NO	NO
ENSRNOG00000055952	61.0227	0.494152	0.155999	3.16766	0.00153669	0.223433	SNORD75	52.94	52.5351	61.8683	84.4496	50.5197	52.9823	68.2643	75.6641	51.8909	42.8859	51.6523	86.6204	50.6256	71.4198	0.236138	NO	POS		NO	NO
ENSRNOG00000053766	206.564	-0.414287	0.131429	-3.15216	0.00162065	0.228784	Ramp3	240.552	311.927	176.507	172.782	188.397	242.988	151.812	170.496	192.087	240.36	187.635	203.225	236.052	177.076	0.216392	NO	NEG		NO	NO
ENSRNOG00000019265	47.4576	-0.652913	0.207616	-3.14481	0.00166193	0.230733	Pcdh12	65.014	60.1964	35.4833	40.7688	43.1523	45.6744	50.9435	30.2656	81.0226	52.8593	26.3532	37.7576	57.9865	36.9287	0.329106	NO	NEG		NO	NO
ENSRNOG00000020621	10.2185	1.29693	0.412304	3.14557	0.00165764	0.230733	Dcst1	2.78632	5.4724	20.9261	8.73617	7.36746	1.82698	13.2453	19.1682	6.37256	11.9681	14.7578	9.99466	5.96565	14.4714	0.59081	NO	POS		NO	NO
ENSRNOG00000003972	200.994	-0.406523	0.12961	-3.1365	0.00170975	0.233691	Tshr	279.56	282.376	200.162	171.811	187.344	214.67	174.227	156.372	203.922	207.448	149.686	184.346	229.22	172.768	0.21049	NO	NEG		NO	NO
ENSRNOG00000014265	611.231	-0.372222	0.118683	-3.13628	0.00171105	0.233691	Tnfrsf19	671.502	592.114	398.505	485.343	739.904	623.913	600.114	606.321	683.685	825.802	553.418	554.148	689.487	532.975	0.184475	NO	NEG		NO	NO
ENSRNOG00000030183	291.913	-0.284953	0.0913231	-3.12027	0.00180683	0.244782	Plod2	339.931	309.738	230.187	223.258	304.171	324.288	297.51	258.267	330.463	313.167	268.803	303.171	320.293	263.533	0.131089	NO	NEG		NO	NO
ENSRNOG00000003952	224.123	-0.523345	0.16846	-3.10664	0.00189224	0.254302	Map3k19	355.72	294.415	179.236	155.31	184.187	193.66	189.51	156.372	271.289	286.238	220.313	203.225	264.251	183.994	0.281723	NO	NEG		NO	NO
ENSRNOG00000032827	57.3015	0.604446	0.195393	3.09349	0.00197817	0.26374	Mroh5	48.2961	42.6847	74.6059	55.3291	48.4147	51.1554	61.1322	102.903	33.6835	48.8699	71.6808	48.8628	45.5174	69.0857	0.320752	NO	POS		NO	NO
ENSRNOG00000002753	3307.36	0.352172	0.114031	3.08838	0.0020125	0.266205	Adam11	2660	2476.81	3995.97	3855.56	3369.04	3319.62	3965.44	4019.28	3219.05	2389.64	3316.29	3101.68	2905.69	3709.04	0.175826	NO	POS		NO	NO
ENSRNOG00000001872	88.2015	-0.540162	0.17523	-3.08259	0.00205208	0.267231	Lrrc74b	99.3786	82.086	56.4094	71.8307	81.0421	111.446	88.6417	83.7349	132.913	119.681	79.0597	52.1943	104.425	71.9785	0.273966	NO	NEG		NO	NO
ENSRNOG00000006470	1430.8	0.164093	0.0532039	3.08424	0.00204076	0.267231	Camk1g	1385.73	1294.77	1582.19	1480.3	1388.24	1401.29	1460.04	1386.17	1346.43	1279.59	1621.25	1543.62	1349.34	1512.26	0.0761006	NO	POS		NO	NO
ENSRNOG00000019317	68.8529	0.483641	0.157101	3.07854	0.00208015	0.268804	Cplx3	71.5154	60.1964	90.9828	76.6842	38.9423	66.6847	85.5851	63.5578	51.8909	54.854	85.3845	79.9573	57.3473	80.3586	0.228414	NO	POS		NO	NO
ENSRNOG00000020325	65.9252	-0.475104	0.154704	-3.07106	0.00213301	0.271458	Calhm2	73.373	61.2909	65.5076	49.505	61.0447	87.6949	55.019	55.487	83.7537	92.7532	59.0313	46.6417	76.6517	55.1986	0.230016	NO	NEG		NO	NO
ENSRNOG00000056756	2096	0.181076	0.0589406	3.07218	0.00212503	0.271458	Actn1	2129.67	2054.34	2372.83	2276.26	1793.45	1989.58	2332.19	2062.1	1928.16	1892.96	2107.2	2213.26	1964.69	2227.31	0.0857173	NO	POS		NO	NO
ENSRNOG00000007046	449.456	-0.281639	0.0919676	-3.06237	0.00219589	0.276365	Cfap70	536.83	528.634	401.234	392.157	428.365	420.205	434.039	350.072	528.012	516.625	436.41	420.886	493.112	405.8	0.138453	NO	NEG		NO	NO
ENSRNOG00000013973	11.6987	1.40826	0.460033	3.06121	0.00220447	0.276365	Lcn2	8.35895	10.9448	31.844	7.76548	6.31497	7.30791	6.11322	18.1594	2.7311	2.99204	18.9743	18.8788	6.44163	16.9559	0.735744	NO	POS		NO	NO
ENSRNOG00000015357	157.883	0.319795	0.104722	3.05376	0.00225991	0.281217	Bmper	142.102	143.377	147.392	168.899	150.507	116.927	167.095	177.558	143.838	145.612	200.285	191.009	140.394	175.373	0.149614	NO	POS		NO	NO
ENSRNOG00000014530	1555.39	0.312869	0.102621	3.04879	0.00229766	0.283812	Nav2	1372.73	1242.24	1874.25	1835.57	1545.06	1526.44	1906.31	1741.28	1502.1	1135.98	1497.92	1484.76	1387.42	1723.35	0.15716	NO	POS		NO	NO
ENSRNOG00000022136	109.477	0.426572	0.140615	3.03361	0.00241646	0.296308	LOC685680	98.4498	109.448	112.819	98.0392	85.2521	94.0893	123.283	118.036	81.933	90.7585	132.82	168.799	93.3218	125.633	0.222454	NO	POS		NO	NO
ENSRNOG00000049633	197.544	0.284342	0.0938613	3.02939	0.0024505	0.298304	Flvcr1	163.464	163.078	228.367	232.965	178.924	196.4	200.717	242.125	173.88	193.485	195.014	202.114	178.205	216.884	0.132211	NO	POS		NO	NO
ENSRNOG00000006711	308.567	0.300698	0.0994109	3.0248	0.00248795	0.298537	Zfp212	267.486	279.093	330.268	308.678	295.751	303.278	370.869	376.303	213.936	300.201	320.455	336.487	276.624	340.51	0.143725	NO	POS		NO	NO
ENSRNOG00000020254	1262.58	0.406115	0.134212	3.02593	0.00247871	0.298537	Per2	1230.62	1311.19	1508.5	1870.51	925.143	1029.5	1208.38	1171.28	1121.57	898.609	1464.19	1411.47	1086.11	1439.05	0.21731	NO	POS		NO	NO
ENSRNOG00000036841	1114.89	-0.157511	0.0521658	-3.01944	0.00253246	0.301721	Cbx5	1212.05	1249.9	1059.95	1035.72	1214.58	1115.37	1000.53	1027.01	1161.63	1101.07	1082.59	1118.29	1175.76	1054.02	0.0721225	NO	NEG		NO	NO
ENSRNOG00000024957	444.768	-0.450883	0.150077	-3.00435	0.00266147	0.31486	Dnali1	697.508	593.208	403.054	343.623	357.848	432.08	351.51	340.993	523.461	477.729	374.216	441.986	513.639	375.897	0.251218	NO	NEG		NO	NO
ENSRNOG00000027730	86.9043	0.448253	0.149992	2.98851	0.00280344	0.329336	Nxpe1	88.2333	91.9364	90.073	128.131	66.3072	61.2037	94.7549	89.788	71.0086	62.8328	107.521	91.0624	73.587	100.222	0.223932	NO	POS		NO	NO
ENSRNOG00000011039	104.244	-0.415683	0.139672	-2.97613	0.00291914	0.340546	Gch1	108.666	106.165	78.2452	93.1858	115.774	122.407	94.7549	73.6464	134.734	126.663	122.279	74.4047	119.068	89.4193	0.203671	NO	NEG		NO	NO
ENSRNOG00000003515	498.637	0.264142	0.0888947	2.9714	0.00296445	0.343447	Ephx1	479.246	425.753	470.381	494.079	423.103	491.457	546.114	544.781	410.575	486.705	625.099	586.353	452.806	544.468	0.132796	NO	POS		NO	NO
ENSRNOG00000004564	88.4979	-0.439091	0.148114	-2.96454	0.00303138	0.348796	Lrriq1	95.6635	70.0468	70.9666	73.7721	95.777	107.792	81.5096	86.7615	127.451	113.697	67.4643	71.0731	101.738	75.2579	0.22319	NO	NEG		NO	NO
ENSRNOG00000001448	1795.69	0.201391	0.0681883	2.95346	0.00314236	0.356679	Hip1	1704.3	1794.95	2012.54	2124.83	1690.31	1747.5	1834.98	1854.27	1652.31	1435.18	1803.62	1893.43	1670.76	1920.61	0.0982309	NO	POS		NO	NO
ENSRNOG00000046607	53.7444	0.436858	0.147888	2.95398	0.00313708	0.356679	Cited4	42.7235	42.6847	55.4995	55.3291	48.4147	41.107	61.1322	65.5755	51.8909	46.8753	74.8432	58.8574	45.616	61.8728	0.190574	NO	POS		NO	NO
ENSRNOG00000002110	3.91659	1.75769	0.597398	2.94224	0.00325843	0.362252	Fam114a1l1	0.928772	1.09448	2.72949	8.73617	2.10499	2.74047	6.11322	9.07969	1.82073	1.99469	6.32478	3.33155	1.78069	6.05248	0.738015	NO	POS		NO	NO
ENSRNOG00000012795	510.324	0.202552	0.0687831	2.94478	0.0032318	0.362252	Cables1	498.751	443.265	509.504	550.379	493.62	437.561	502.303	563.95	494.329	478.726	604.016	547.485	474.375	546.273	0.0955654	NO	POS		NO	NO
ENSRNOG00000014742	864.194	0.225662	0.076745	2.94042	0.00327771	0.362252	Ankrd13b	716.083	759.57	1032.66	992.041	845.153	848.631	922.077	969.509	839.358	772.943	832.762	839.551	796.956	931.433	0.112077	NO	POS		NO	NO
ENSRNOG00000046001	625.441	-0.32981	0.112026	-2.94406	0.00323938	0.362252	AABR07030823.1	777.382	740.963	516.783	565.91	569.4	564.536	519.624	510.48	698.251	828.794	634.586	578.58	696.554	554.327	0.175134	NO	NEG		NO	NO
ENSRNOG00000055305	2587.57	-0.281706	0.0959385	-2.93631	0.00332139	0.36468	Parvb	2574.56	2647.55	2209.06	2088.92	3201.69	2857.39	2700.01	2734	3051.55	2703.8	2238.97	2043.35	2839.42	2335.72	0.143952	NO	NEG		NO	NO
ENSRNOG00000006831	157.834	0.80547	0.275719	2.92134	0.00348524	0.375312	Pgr	49.2249	59.102	191.974	178.606	173.662	124.234	222.114	257.258	170.238	112.7	174.985	179.904	114.86	200.807	0.389205	NO	POS		NO	NO
ENSRNOG00000017319	501.116	0.285176	0.0975628	2.923	0.00346673	0.375312	Mertk	418.876	397.296	534.979	483.401	524.142	464.966	546.114	639.614	476.122	428.859	609.287	489.738	451.71	550.522	0.147039	NO	POS		NO	NO
ENSRNOG00000055714	408.818	-0.409841	0.140291	-2.92136	0.00348511	0.375312	Ak7	544.26	518.784	333.907	294.118	369.426	397.368	345.397	284.497	504.343	463.766	386.866	463.086	466.324	351.312	0.216204	NO	NEG		NO	NO
ENSRNOG00000026634	31.819	-0.722689	0.247898	-2.91527	0.0035538	0.380256	Glipr1l1	41.7947	40.4958	22.7457	28.1499	32.6273	27.4047	20.3774	23.2037	31.8628	63.8301	32.678	16.6578	39.6692	23.9687	0.396536	NO	NEG		NO	NO
ENSRNOG00000042332	159.017	0.291923	0.100257	2.91174	0.0035942	0.382145	Slc44a5	146.746	151.038	194.703	188.313	155.769	135.196	176.264	155.364	148.39	121.676	157.065	177.683	143.136	174.899	0.135332	NO	POS		NO	NO
ENSRNOG00000024689	357.701	-0.295859	0.101999	-2.90061	0.00372432	0.39349	Hopx	386.369	408.241	262.94	269.851	379.951	420.205	315.85	363.188	359.595	409.909	373.162	343.15	394.045	321.357	0.14462	NO	NEG		NO	NO
ENSRNOG00000018987	772.811	0.170525	0.0588381	2.89821	0.00375304	0.394046	Crebzf	673.36	730.019	774.264	836.731	790.423	714.348	841.586	846.429	700.072	755.988	763.19	847.325	727.368	818.254	0.0789088	NO	POS		NO	NO
ENSRNOG00000049302	2024.09	0.272504	0.0943629	2.88783	0.00387913	0.404754	Chd9	1609.56	1711.77	2605.75	2340.32	1910.28	1890.92	2185.48	2183.16	2167.58	1711.45	1942.76	2030.03	1833.59	2214.58	0.142469	NO	POS		NO	NO
ENSRNOG00000013053	43.0449	-0.508658	0.176554	-2.88103	0.00396379	0.411035	Trpm6	55.7263	52.5351	45.4914	42.7102	51.5722	50.2419	37.6982	33.2922	49.1598	44.8806	22.1367	31.0945	50.686	35.4039	0.235037	NO	NEG		NO	NO
ENSRNOG00000019902	71.6993	-0.516071	0.179595	-2.87353	0.00405909	0.415784	Folr1	110.524	71.1412	50.9504	52.417	83.1471	58.4633	49.9246	56.4958	97.4092	84.7744	68.5184	76.6257	84.2432	59.1553	0.272135	NO	NEG		NO	NO
ENSRNOG00000025290	113.048	0.517492	0.180072	2.87381	0.00405555	0.415784	Map3k15	81.7319	78.8026	180.146	102.893	107.354	70.3386	126.34	131.151	132.003	87.7664	117.008	141.036	92.9995	133.096	0.278673	NO	POS		NO	NO
ENSRNOG00000052406	295.147	-0.366407	0.127624	-2.87098	0.00409195	0.41661	LOC102552527	373.366	372.123	266.58	226.17	265.229	351.693	304.642	231.028	275.841	356.052	220.313	298.729	332.384	257.91	0.192766	NO	NEG		NO	NO
ENSRNOG00000038258	3.59543	1.78456	0.622539	2.86659	0.00414921	0.419895	Upb1	1.85754	1.09448	5.45897	2.91206	1.05249	1.82698	6.11322	4.03542	3.64146	0	7.37891	7.77362	1.57883	5.61203	0.721596	NO	POS		NO	NO
ENSRNOG00000018233	3520.68	0.143001	0.0499511	2.86282	0.00419883	0.422372	Gas6	3177.33	3118.18	3508.3	3522.62	3585.85	3385.39	3828.91	3664.16	3461.21	3348.09	3882.36	3765.76	3346.01	3695.35	0.0686406	NO	POS		NO	NO
ENSRNOG00000015101	89.2631	-0.400454	0.140222	-2.85586	0.00429198	0.424178	Mak	128.171	94.1253	87.3435	74.7428	77.8846	95.0028	77.4341	69.611	99.2299	114.695	68.5184	84.3993	101.518	77.0082	0.203807	NO	NEG		NO	NO
ENSRNOG00000017178	1003.8	-0.417456	0.146155	-2.85626	0.00428662	0.424178	Hydin	1484.18	1379.05	940.763	926.034	812.526	918.97	840.568	737.473	1246.29	1047.21	807.463	905.072	1148.04	859.562	0.238777	NO	NEG		NO	NO
ENSRNOG00000024201	57.8936	0.724659	0.253748	2.85582	0.00429253	0.424178	Fer1l5	50.1537	40.4958	95.532	86.391	36.8373	40.1935	73.3586	48.425	71.0086	22.939	51.6523	77.7362	43.6046	72.1825	0.386355	NO	POS		NO	NO
ENSRNOG00000008759	100.606	-0.330847	0.116373	-2.84299	0.00446922	0.439055	Csf3r	111.453	97.4088	95.532	91.2444	130.509	114.186	91.6983	99.8766	113.796	105.719	75.8973	79.9573	112.179	89.0343	0.153891	NO	NEG		NO	NO
ENSRNOG00000017060	3172.35	0.255955	0.0902068	2.83743	0.00454787	0.441617	Ryr2	2764.03	2818.29	3932.28	3736.17	2877.52	2855.57	3648.57	3492.65	3333.76	2701.81	2933.64	2973.97	2891.83	3452.88	0.136013	NO	POS		NO	NO
ENSRNOG00000052870	12.2858	-0.945144	0.332935	-2.83882	0.00452804	0.441617	AC131411.1	20.433	16.4172	10.9179	6.7948	15.7874	10.9619	13.2453	4.03542	14.5659	18.9496	4.21652	11.1052	16.1858	8.38586	0.435277	NO	NEG		NO	NO
ENSRNOG00000005965	255.3	-0.279583	0.0988024	-2.82972	0.00465886	0.449794	Irak4	293.492	247.353	217.449	202.873	281.016	256.69	276.114	232.037	305.883	294.217	206.609	249.866	279.775	230.825	0.138808	NO	NEG		NO	NO
ENSRNOG00000018371	115.624	-0.372503	0.131947	-2.82312	0.00475591	0.453946	Tubb6	136.529	153.227	111.909	108.717	103.144	110.532	102.906	78.6906	139.286	140.626	107.521	94.394	130.558	100.69	0.190226	NO	NEG		NO	NO
ENSRNOG00000059326	84.3056	0.73879	0.261684	2.82322	0.00475445	0.453946	Abca9	74.3018	44.8737	119.188	120.365	66.3072	42.934	83.5473	156.372	105.602	44.8806	82.2221	71.0731	63.1499	105.461	0.41691	NO	POS		NO	NO
ENSRNOG00000061070	70.7025	0.510043	0.180879	2.81981	0.00480521	0.456061	Irf4	71.5154	72.2357	119.188	76.6842	53.6772	52.9823	80.4907	83.7349	56.4427	43.8832	64.3019	73.2941	58.4561	82.9489	0.277338	NO	POS		NO	NO
ENSRNOG00000004494	1039.99	-0.117467	0.0417206	-2.81556	0.00486917	0.457419	Lta4h	1089.45	1081.35	968.057	984.275	1049.34	1091.62	984.228	1002.8	1072.41	1108.05	1049.91	998.355	1082.04	997.938	0.0478108	NO	NEG		NO	NO
ENSRNOG00000010415	913.805	0.136079	0.0483363	2.81525	0.00487398	0.457419	Atxn7l1	868.402	817.577	947.131	955.155	906.198	918.056	929.209	947.314	877.593	834.778	1001.42	962.819	870.434	957.175	0.0601323	NO	POS		NO	NO
ENSRNOG00000007822	208.088	-0.317081	0.112841	-2.80998	0.00495445	0.462388	Vgll4	221.977	213.424	173.777	174.723	285.226	210.102	178.302	225.983	253.082	201.464	181.31	177.683	230.879	185.297	0.167626	NO	NEG		NO	NO
ENSRNOG00000011071	231.193	0.377411	0.134422	2.80766	0.00499037	0.463167	Nt5e	150.461	194.818	237.465	235.877	203.131	242.988	258.793	311.736	241.247	173.538	288.831	235.43	201.031	261.355	0.197108	NO	POS		NO	NO
ENSRNOG00000056753	780.358	0.192741	0.0686941	2.80579	0.00501938	0.463299	Hectd2	742.089	755.192	915.287	838.672	682.016	659.539	803.888	789.933	819.33	712.105	801.138	845.104	728.378	832.337	0.0941831	NO	POS		NO	NO
ENSRNOG00000011348	1064.3	0.352183	0.126001	2.79509	0.00518861	0.471153	Snx14	850.755	866.829	1467.55	1003.69	1028.29	970.125	1367.32	1016.93	994.12	900.603	1370.37	935.056	935.12	1193.49	0.199762	NO	POS		NO	NO
ENSRNOG00000016722	2981.48	0.144825	0.051755	2.79828	0.00513754	0.471153	Xpo6	2799.32	2809.53	3188.04	3163.46	3186.95	2790.71	3112.65	3188.99	2824.87	2582.13	3052.76	3078.35	2832.25	3130.71	0.0697628	NO	POS		NO	NO
ENSRNOG00000050137	744.136	0.189122	0.0676504	2.79558	0.00518072	0.471153	Ajap1	691.935	668.728	871.616	734.809	706.224	751.801	820.19	770.765	690.968	663.235	847.52	711.842	695.482	792.79	0.0940181	NO	POS		NO	NO
ENSRNOG00000060899	21.3949	0.712514	0.25533	2.79056	0.00526162	0.475215	AABR07040840.1	10.2165	16.4172	21.8359	31.0619	26.3124	17.3563	27.5095	31.2745	16.3866	10.9708	27.4074	19.9893	16.2766	26.5131	0.342524	NO	POS		NO	NO
ENSRNOG00000009912	59.8564	-0.439522	0.157771	-2.78583	0.0053391	0.479634	Fgr	81.7319	60.1964	56.4094	65.0359	69.4646	73.9926	36.6793	49.4339	67.3671	60.8381	52.7065	44.4207	68.9318	50.7809	0.213836	NO	NEG		NO	NO
ENSRNOG00000002953	128.404	0.295786	0.106314	2.78221	0.00539903	0.482438	P2ry4	117.025	120.393	134.655	153.368	105.249	109.619	169.132	131.151	123.81	115.692	128.604	132.152	115.298	141.51	0.141047	NO	POS		NO	NO
ENSRNOG00000012521	35.1003	0.540381	0.194576	2.77722	0.00548267	0.487319	Shisa2	33.4358	22.9841	48.2209	36.8861	31.5748	24.6642	47.8869	45.3984	27.311	31.9151	44.2734	26.6524	28.6475	41.553	0.263663	NO	POS		NO	NO
ENSRNOG00000002053	666.268	0.255114	0.0922873	2.76434	0.00570377	0.491373	Fras1	598.129	623.854	817.026	734.809	555.717	644.923	814.077	710.233	676.402	546.546	669.372	604.121	607.595	724.94	0.134727	NO	POS		NO	NO
ENSRNOG00000013484	2851.62	-0.470062	0.169792	-2.76846	0.0056321	0.491373	Gsta1	4128.39	3971.87	2317.33	1974.37	2038.68	3083.94	2372.95	2085.3	2776.62	3872.69	2651.14	2946.2	3312.03	2391.22	0.270989	NO	NEG		NO	NO
ENSRNOG00000017511	168.573	-0.30476	0.109913	-2.77273	0.00555877	0.491373	Dcdc2	186.683	192.629	151.941	116.482	174.714	165.341	139.585	163.434	211.205	186.504	164.444	169.909	186.179	150.966	0.149319	NO	NEG		NO	NO
ENSRNOG00000019598	3679.12	0.193026	0.0698093	2.76505	0.00569139	0.491373	Vegfa	3651.93	3690.59	4489.09	3935.16	3242.74	3482.22	3958.31	3566.3	3412.05	3121.69	3652.56	3946.78	3433.54	3924.7	0.100262	NO	POS		NO	NO
ENSRNOG00000022305	1013.95	0.26291	0.0949502	2.76893	0.00562409	0.491373	Abcc1	980.783	936.875	1254.65	1160.94	849.363	908.921	1179.85	1103.69	1052.38	802.863	906.551	1030.56	921.865	1106.04	0.13888	NO	POS		NO	NO
ENSRNOG00000033397	358.964	0.249904	0.0903472	2.76604	0.00567413	0.491373	Adamts20	311.139	334.911	385.767	448.457	336.798	358.088	383.095	438.852	319.539	308.18	336.267	346.481	328.109	389.82	0.129728	NO	POS		NO	NO
ENSRNOG00000017766	211.558	0.245775	0.0890077	2.76128	0.00575751	0.493472	Car12	207.116	180.589	225.637	248.496	179.977	203.708	253.699	221.948	178.432	211.437	205.555	222.103	193.543	229.573	0.116908	NO	POS		NO	NO
ENSRNOG00000019244	402.644	-0.268488	0.0973156	-2.75894	0.00579893	0.494499	Mxra8	500.608	395.107	319.35	306.737	426.26	436.648	391.246	374.285	450.631	428.859	432.193	369.802	439.686	365.602	0.136812	NO	NEG		NO	NO
ENSRNOG00000003899	3.44866	-1.83672	0.668237	-2.74861	0.00598489	0.496645	Krt14	8.35895	7.66136	0.909828	3.88274	2.10499	2.74047	1.01887	1.00885	4.55183	6.98142	1.05413	1.11052	5.39984	1.49749	0.818068	NO	NEG		NO	NO
ENSRNOG00000005048	324.926	-0.208405	0.0759589	-2.74365	0.00607597	0.496645	Trhr	325.07	358.99	279.317	274.704	337.851	355.347	313.812	287.524	338.656	373.007	318.347	336.487	348.154	301.698	0.0975659	NO	NEG		NO	NO
ENSRNOG00000007081	268.379	0.520537	0.189437	2.74781	0.00599941	0.496645	Xdh	267.486	313.021	275.678	412.541	162.084	231.113	257.774	284.497	174.79	174.536	277.236	389.792	220.505	316.253	0.293551	NO	POS		NO	NO
ENSRNOG00000008837	1773.12	0.169763	0.0616733	2.75262	0.00591203	0.496645	Ass1	1830.61	1720.52	1787.81	1860.8	1654.52	1665.29	1902.23	1745.32	1531.24	1610.71	2088.23	1880.11	1668.82	1877.42	0.0854869	NO	POS		NO	NO
ENSRNOG00000009729	2171.55	0.170527	0.0621688	2.74296	0.00608879	0.496645	Ubp1	2094.38	2093.74	2582.09	2344.21	1978.69	2099.2	2322	2286.06	2065.62	1929.86	2002.85	2259.9	2043.58	2299.52	0.0872021	NO	POS		NO	NO
ENSRNOG00000018951	511.331	-0.223626	0.0815226	-2.74312	0.0060859	0.496645	Col4a5	602.773	547.24	517.692	438.75	514.67	485.976	479.888	476.179	526.192	629.325	477.521	439.765	551.029	471.632	0.115318	NO	NEG		NO	NO
ENSRNOG00000022595	67.827	1.71967	0.627321	2.7413	0.00611973	0.496645	LOC100362965	29.7207	30.6455	29.1145	29.1206	39.9948	31.9721	32.6038	251.205	27.311	29.9204	244.558	37.7576	31.5941	104.06	1.24132	NO	POS		NO	NO
ENSRNOG00000024111	81.133	-0.33175	0.120404	-2.75531	0.00586371	0.496645	Cage1	95.6635	90.8419	63.688	67.948	81.0421	94.0893	76.4152	81.7172	85.5744	94.7479	67.4643	74.4047	90.3265	71.9396	0.139607	NO	NEG		NO	NO
ENSRNOG00000036802	17340.7	0.205764	0.0748387	2.74943	0.00596987	0.496645	Snhg11	15831.8	15884.2	20044.4	20168.9	15515.9	17603.8	19949.5	16986.1	16301	15500.7	15620.1	18682.2	16106.3	18575.2	0.108952	NO	POS		NO	NO
ENSRNOG00000059984	242.569	-0.226175	0.0824774	-2.74227	0.00610165	0.496645	Dll1	274.917	264.864	215.629	246.554	272.596	253.036	218.038	248.178	263.096	241.358	197.122	215.44	261.644	223.494	0.105131	NO	NEG		NO	NO
ENSRNOG00000025377	21.5325	0.726003	0.266281	2.72645	0.00640195	0.51705	Ankdd1b	21.3618	16.4172	32.7538	17.4723	22.1024	13.7023	25.4717	19.1682	10.9244	12.9655	31.6239	34.426	16.2456	26.8193	0.371887	NO	POS		NO	NO
ENSRNOG00000000047	1717.43	-0.176392	0.0647841	-2.72277	0.00647363	0.51812	Cd82	1774.88	1909.87	1437.53	1565.72	1737.67	1859.86	1535.44	1611.14	1762.47	1886.98	1690.82	1836.8	1821.96	1612.91	0.0882249	NO	NEG		NO	NO
ENSRNOG00000008057	14.4689	0.794334	0.291755	2.72261	0.00647688	0.51812	Krt7	10.2165	13.1338	25.4752	21.3551	8.41996	11.8754	13.2453	18.1594	8.1933	11.9681	11.5954	19.9893	10.6345	18.3033	0.379254	NO	POS		NO	NO
ENSRNOG00000013589	975.512	0.292318	0.107452	2.72047	0.00651897	0.519015	Cxcl12	901.838	907.324	997.172	1377.4	765.164	802.957	1105.47	887.792	972.271	912.571	1067.83	1008.35	877.021	1074	0.164784	NO	POS		NO	NO
ENSRNOG00000010275	63.002	0.3889	0.143096	2.71776	0.00657263	0.520819	Slc17a9	52.94	54.724	77.3354	82.5083	59.9922	62.1172	76.4152	70.6198	45.5183	52.8593	63.2478	57.7469	54.6918	71.3122	0.181589	NO	POS		NO	NO
ENSRNOG00000009005	68.0288	0.703423	0.25923	2.71351	0.00665738	0.525058	Slco2a1	82.6607	70.0468	97.3516	77.6548	39.9948	55.7228	71.3209	58.5136	27.311	34.9071	106.467	94.394	51.7739	84.2837	0.374428	NO	POS		NO	NO
ENSRNOG00000013647	428.162	0.185404	0.0684454	2.70879	0.00675283	0.526328	Polm	399.372	431.225	465.832	488.255	392.58	412.897	482.944	440.869	402.382	367.023	445.897	408.67	400.913	455.411	0.0880307	NO	POS		NO	NO
ENSRNOG00000027731	102.054	-0.421495	0.155644	-2.70808	0.00676747	0.526328	Ubxn10	107.738	88.6529	83.7042	76.6842	136.824	108.705	108	94.8323	149.3	109.708	92.7634	67.7416	116.821	87.2876	0.230509	NO	NEG		NO	NO
ENSRNOG00000053332	8.32188	1.05422	0.389264	2.70823	0.00676436	0.526328	Cdh26	4.64386	4.37792	15.4671	10.6775	7.36746	3.65395	11.2076	7.06198	2.7311	9.97346	11.5954	11.1052	5.45796	11.1858	0.473435	NO	POS		NO	NO
ENSRNOG00000007545	244.091	0.410819	0.151934	2.70393	0.00685248	0.52805	Angptl4	169.965	300.982	298.424	291.206	233.654	197.314	264.906	262.302	176.611	180.52	328.888	224.325	209.841	278.342	0.224872	NO	POS		NO	NO
ENSRNOG00000009967	773.868	0.353841	0.130803	2.70514	0.00682746	0.52805	Otof	751.377	760.664	1064.5	934.77	724.116	675.982	914.945	811.119	672.761	492.689	667.264	816.23	679.598	868.138	0.193568	NO	POS		NO	NO
ENSRNOG00000012608	250.52	-0.3652	0.135532	-2.69456	0.00704815	0.539603	Tmem212	323.213	316.305	214.72	198.02	221.024	212.843	219.057	192.691	290.407	328.127	226.638	263.193	281.986	219.053	0.203603	NO	NEG		NO	NO
ENSRNOG00000059957	47.6703	-1.06493	0.395343	-2.69369	0.00706665	0.539603	AABR07021734.1	81.7319	95.2198	6.3688	21.3551	66.3072	54.8093	42.7925	34.301	21.8488	66.8222	31.6239	48.8628	64.4565	30.884	0.55547	NO	NEG		NO	NO
ENSRNOG00000001476	26.6887	-0.74039	0.275783	-2.68468	0.00725984	0.544456	Cldn4	27.8632	32.8344	25.4752	13.5896	22.1024	47.5014	27.5095	9.07969	30.9525	38.8965	20.0285	24.4314	33.3584	20.019	0.390344	NO	NEG		NO	NO
ENSRNOG00000029682	365.862	-0.264768	0.0985921	-2.68549	0.00724237	0.544456	Clic1	421.662	457.493	325.719	311.59	330.483	394.627	306.68	300.639	372.34	418.885	382.649	367.581	399.248	332.476	0.14044	NO	NEG		NO	NO
ENSRNOG00000051612	14.3574	1.26077	0.46942	2.6858	0.00723562	0.544456	AABR07044570.1	15.7891	8.75584	6.3688	15.531	6.31497	1.82698	20.3774	30.2656	11.8348	5.98407	13.7037	35.5366	8.41762	20.2972	0.707526	NO	POS		NO	NO
ENSRNOG00000052064	73.231	-0.373237	0.138836	-2.68834	0.00718091	0.544456	Parvg	77.0881	75.5192	77.3354	65.0359	83.1471	76.7331	46.868	67.5932	91.0366	92.7532	59.0313	66.631	82.7129	63.7492	0.17875	NO	NEG		NO	NO
ENSRNOG00000007992	641.297	0.147416	0.0549791	2.6813	0.00733358	0.547541	Srsf10	614.847	568.035	683.281	628.034	653.599	612.037	658.19	688.039	603.573	598.407	696.78	690.742	608.417	674.177	0.0669358	NO	POS		NO	NO
ENSRNOG00000027645	141.146	0.426508	0.159337	2.67676	0.00743378	0.551776	Syndig1l	86.3758	89.7474	163.769	162.104	171.557	138.85	168.114	169.488	114.706	121.676	170.769	136.594	120.485	161.806	0.224345	NO	POS		NO	NO
ENSRNOG00000031689	133.059	0.256239	0.0957632	2.67576	0.00745599	0.551776	Trim15	111.453	120.393	148.302	154.339	117.879	122.407	149.774	131.151	133.824	121.676	143.362	142.146	121.272	144.846	0.107682	NO	POS		NO	NO
ENSRNOG00000009881	83.2991	-0.355037	0.132819	-2.67309	0.00751565	0.553752	Fam161a	101.236	82.086	72.7863	67.948	73.6746	89.5219	71.3209	67.5932	102.871	110.705	84.3304	75.5152	93.3492	73.249	0.176833	NO	NEG		NO	NO
ENSRNOG00000023340	10.7505	0.949084	0.355376	2.67064	0.00757057	0.555363	Tmem72	8.35895	6.56688	7.27863	16.5017	7.36746	4.56744	12.2264	22.1948	9.10366	7.97877	16.8661	9.99466	7.32386	14.177	0.485408	NO	POS		NO	NO
ENSRNOG00000012658	372.833	-0.388867	0.14595	-2.66439	0.00771281	0.55848	Pdlim3	562.836	485.949	305.702	309.649	329.431	354.434	289.359	332.922	375.071	428.859	412.165	287.624	422.763	322.903	0.228921	NO	NEG		NO	NO
ENSRNOG00000034191	96.0758	-0.394831	0.148126	-2.66551	0.0076872	0.55848	Fmo1	102.165	113.826	76.4256	61.1532	102.092	91.3489	80.4907	95.8412	142.017	102.727	94.8717	89.9519	109.029	83.1224	0.209422	NO	NEG		NO	NO
ENSRNOG00000049939	402.505	0.163845	0.0614706	2.66542	0.00768925	0.55848	AABR07066677.1	383.583	377.596	445.816	430.984	405.21	380.925	393.284	426.745	368.698	363.034	432.193	421.997	379.841	425.17	0.0701637	NO	POS		NO	NO
ENSRNOG00000014030	2292.23	-0.332985	0.125217	-2.65926	0.00783135	0.561098	Synm	2836.47	1864.99	1875.16	1903.51	2828.05	2664.65	2144.72	2363.75	2793	2345.76	2264.27	1622.47	2555.49	2028.98	0.184125	NO	NEG		NO	NO
ENSRNOG00000030726	38.6577	0.626342	0.235601	2.65849	0.00784916	0.561098	Asgr2	33.4358	22.9841	52.77	50.4757	21.0499	34.7126	52.9812	31.2745	45.5183	23.9363	34.7863	59.9679	30.2728	47.0426	0.34264	NO	POS		NO	NO
ENSRNOG00000060237	126.548	0.392883	0.147702	2.65998	0.0078146	0.561098	Inhbb	125.384	82.086	107.36	137.837	102.092	105.051	168.114	128.125	112.885	127.66	146.524	175.462	109.193	143.903	0.216326	NO	POS		NO	NO
ENSRNOG00000012862	173.092	0.249484	0.0939301	2.65606	0.00790592	0.562761	Spsb4	143.96	145.566	191.064	177.635	178.924	170.822	177.283	176.55	156.583	152.594	192.906	213.219	158.075	188.11	0.1196	NO	POS		NO	NO
ENSRNOG00000006756	17500.5	-0.0914532	0.034467	-2.65336	0.00796951	0.564598	Maged1	17921.6	17157.1	16686.3	16592.9	18482.9	18499.1	17359.5	16701.6	17764	18503.8	17783.2	16554.5	18054.7	16946.3	0.0437659	NO	NEG		NO	NO
ENSRNOG00000008529	48.494	-0.442013	0.166665	-2.65211	0.00799895	0.564598	Foxs1	69.6579	52.5351	44.5816	41.7395	58.9397	44.7609	35.6604	35.3099	55.5323	53.8567	52.7065	36.6471	55.8804	41.1075	0.217447	NO	NEG		NO	NO
ENSRNOG00000047171	868.076	0.147659	0.055708	2.65058	0.00803525	0.564788	Rnf8	843.325	840.561	899.82	936.712	872.518	839.496	886.417	955.385	762.887	784.911	949.771	845.104	823.95	912.201	0.070387	NO	POS		NO	NO
ENSRNOG00000002052	415.424	-0.229912	0.0868622	-2.64686	0.00812425	0.568664	Ccdc80	426.306	394.013	383.038	355.271	454.678	479.582	407.548	364.196	517.998	416.891	427.977	357.587	448.245	382.603	0.120608	NO	NEG		NO	NO
ENSRNOG00000056350	39.7566	0.440152	0.166424	2.64477	0.00817471	0.569822	SCARNA21	32.507	27.362	46.4013	42.7102	32.6273	36.5395	48.9058	48.425	41.8768	30.9177	42.1652	46.6417	33.6384	45.8748	0.188061	NO	POS		NO	NO
ENSRNOG00000014838	33.6421	-0.732781	0.277361	-2.64198	0.00824228	0.572158	Glipr2	26.0056	20.7951	18.1966	29.1206	58.9397	47.5014	22.4151	34.301	42.7872	55.8514	20.0285	27.7629	41.9801	25.3041	0.423955	NO	NEG		NO	NO
ENSRNOG00000016999	71.5221	0.491833	0.186463	2.63769	0.00834727	0.577061	Grp	42.7235	78.8026	79.1551	82.5083	74.7271	47.5014	61.1322	74.6552	52.8012	60.8381	100.142	103.278	59.5657	83.4785	0.268564	NO	POS		NO	NO
ENSRNOG00000000245	155.386	0.430447	0.164913	2.61015	0.00905029	0.581115	Slc16a6	127.242	98.5033	187.425	203.844	172.609	161.687	208.868	171.505	103.782	130.652	128.604	169.909	132.413	178.359	0.23814	NO	POS		NO	NO
ENSRNOG00000003105	347.003	-0.273995	0.104747	-2.61579	0.00890221	0.581115	Kif19	439.309	441.076	293.875	313.531	319.958	329.769	303.623	295.594	403.292	345.082	324.672	354.255	379.748	314.258	0.15197	NO	NEG		NO	NO
ENSRNOG00000005413	192.067	0.276368	0.105296	2.62468	0.00867313	0.581115	Creb3l1	168.108	184.967	188.334	213.551	134.719	182.698	217.019	198.744	202.101	168.551	236.125	209.888	173.524	210.61	0.1409	NO	POS		NO	NO
ENSRNOG00000005592	1081.16	0.221052	0.0847051	2.60966	0.00906316	0.581115	Brinp2	848.898	906.23	1217.35	1212.39	1177.74	1059.65	1191.06	1187.42	949.512	1050.21	1096.29	1077.2	998.705	1163.62	0.115661	NO	POS		NO	NO
ENSRNOG00000007989	3573.03	0.109333	0.0418369	2.61332	0.00896682	0.581115	Chst1	3466.18	3345.83	3717.56	3583.77	3503.75	3374.43	3839.1	3465.41	3481.24	3453.81	3976.18	3669.15	3437.54	3708.53	0.0537068	NO	POS		NO	NO
ENSRNOG00000009401	372.495	-0.272671	0.104139	-2.61833	0.0088362	0.581115	Lmo2	476.46	484.855	338.456	324.209	339.956	355.347	341.321	304.674	385.085	403.925	364.729	350.923	407.605	337.385	0.152553	NO	NEG		NO	NO
ENSRNOG00000010605	7.36865	1.35356	0.514243	2.63214	0.0084848	0.581115	Gsc	5.57263	5.4724	11.8278	7.76548	6.31497	0	7.13209	7.06198	3.64146	3.98938	6.32478	23.3209	4.16514	10.5722	0.779911	NO	POS		NO	NO
ENSRNOG00000016971	1849.62	0.2127	0.0808873	2.62958	0.00854899	0.581115	Zfp612	1574.27	1701.92	2242.73	2118.04	1746.09	1676.25	2055.06	2009.64	1925.42	1658.59	1715.07	1772.39	1713.76	1985.49	0.115165	NO	POS		NO	NO
ENSRNOG00000020139	1677.18	0.166841	0.0638802	2.61178	0.00900715	0.581115	RGD1565775	1691.29	1707.39	1776.89	1713.26	1475.6	1654.33	1879.81	1706.98	1442.02	1510.98	1670.8	1896.76	1580.27	1774.09	0.0855849	NO	POS		NO	NO
ENSRNOG00000021285	406.822	-0.355772	0.136075	-2.61453	0.00893498	0.581115	Celsr1	423.52	399.485	331.178	311.59	476.78	504.246	439.133	453.984	503.433	432.848	344.7	260.972	456.719	356.926	0.193151	NO	NEG		NO	NO
ENSRNOG00000022523	580.714	0.241611	0.0918449	2.63064	0.00852255	0.581115	Fkbp5	479.246	502.367	615.954	619.297	614.657	614.778	632.718	588.162	459.735	522.609	710.483	608.564	532.232	629.196	0.127036	NO	POS		NO	NO
ENSRNOG00000024523	71.187	-0.372859	0.141859	-2.62837	0.00857947	0.581115	Dnai2	81.7319	84.275	61.8683	53.3877	75.7796	70.3386	67.2454	45.3984	83.7537	85.7717	76.9515	67.7416	80.2751	62.0988	0.17991	NO	NEG		NO	NO
ENSRNOG00000039969	92.1878	-0.411247	0.15709	-2.61791	0.00884711	0.581115	Dsc2	112.381	99.5977	83.7042	59.2118	83.1471	112.359	99.8492	64.5667	93.7677	129.655	76.9515	91.0624	105.151	79.2243	0.221148	NO	NEG		NO	NO
ENSRNOG00000047019	153.285	-0.324568	0.123575	-2.62649	0.00862705	0.581115	Bbip1	186.683	205.762	131.015	160.163	148.402	153.466	111.057	125.098	149.3	179.522	141.253	147.699	170.523	136.048	0.174769	NO	NEG		NO	NO
ENSRNOG00000047860	20.2968	-0.737907	0.281294	-2.62326	0.0087094	0.581115	Plin5	18.5754	21.8896	13.6474	11.6482	35.7848	35.6261	20.3774	10.0885	17.297	22.939	17.9202	17.7683	25.352	15.2417	0.401806	NO	NEG		NO	NO
ENSRNOG00000047917	44.5123	0.714882	0.273519	2.61364	0.00895822	0.581115	Plscr5	28.7919	22.9841	81.8846	65.0359	51.5722	39.28	27.5095	68.6021	30.0421	29.9204	47.4358	41.0891	33.7651	55.2595	0.423974	NO	POS		NO	NO
ENSRNOG00000055858	96.3069	-0.424757	0.162009	-2.62182	0.00874622	0.581115	Myb	124.455	131.338	61.8683	71.8307	83.1471	86.7814	91.6983	85.7526	131.093	104.721	87.4927	95.5045	110.256	82.3579	0.233451	NO	NEG		NO	NO
ENSRNOG00000059770	17.9004	-0.715298	0.272672	-2.62329	0.00870841	0.581115	RT1-CE16	15.7891	19.7007	18.1966	13.5896	29.4698	17.3563	9.16983	17.1505	22.7592	28.923	11.5954	11.1052	22.333	13.4679	0.364518	NO	NEG		NO	NO
ENSRNOG00000061182	934.264	-0.251014	0.0958077	-2.61998	0.00879348	0.581115	Gabre	1241.77	1105.43	818.846	794.992	837.786	982	901.7	822.216	1010.51	913.569	913.93	868.425	1015.18	853.351	0.141693	NO	NEG		NO	NO
ENSRNOG00000003891	57.581	0.675367	0.259154	2.60604	0.00915955	0.585062	Dio2	37.1509	39.4013	57.3192	47.5636	32.6273	44.7609	80.4907	56.4958	54.622	56.8487	53.7606	129.931	44.2352	70.9267	0.451044	NO	POS		NO	NO
ENSRNOG00000015411	34.556	-0.557058	0.214358	-2.59873	0.00935689	0.592229	Apobec1	45.5098	48.1571	35.4833	27.1792	38.9423	54.8093	27.5095	21.1859	33.6835	25.931	27.4074	28.8735	41.1722	27.9398	0.299298	NO	NEG		NO	NO
ENSRNOG00000024636	789.916	-0.187024	0.0719884	-2.59798	0.00937752	0.592229	Gpr85	797.815	790.215	679.642	744.516	908.303	833.102	648.001	753.614	853.013	862.704	829.6	778.473	840.859	738.974	0.0955069	NO	NEG		NO	NO
ENSRNOG00000061147	540.507	-0.320537	0.123361	-2.59836	0.0093671	0.592229	Fam189a2	673.36	587.736	431.259	511.551	603.079	589.2	480.907	489.294	503.433	645.283	615.612	355.366	600.348	480.665	0.174081	NO	NEG		NO	NO
ENSRNOG00000005109	523.583	-0.298862	0.115474	-2.58814	0.00964971	0.600528	Rprm	607.417	588.831	554.995	414.483	553.612	551.747	452.378	452.976	446.99	718.089	502.82	438.654	577.781	469.384	0.170117	NO	NEG		NO	NO
ENSRNOG00000015131	16.437	-0.782151	0.302107	-2.58898	0.009626	0.600528	Ube2c	26.9344	26.2675	15.4671	9.70686	15.7874	14.6158	5.09435	15.1328	16.3866	24.9336	15.8119	11.1052	20.8209	12.053	0.405296	NO	NEG		NO	NO
ENSRNOG00000025998	37.3164	-0.466805	0.180369	-2.58806	0.00965192	0.600528	Aim1	44.5811	52.5351	29.1145	36.8861	51.5722	33.7991	31.585	28.2479	40.9665	36.9018	31.6239	29.984	43.3926	31.2402	0.225975	NO	NEG		NO	NO
ENSRNOG00000048686	820.429	0.137968	0.0532669	2.59012	0.00959433	0.600528	LOC100360856	767.166	751.908	837.952	873.617	817.788	820.313	831.398	814.145	776.542	751.999	872.819	929.503	780.953	859.906	0.065829	NO	POS		NO	NO
ENSRNOG00000002270	3659.05	0.149728	0.0579372	2.58431	0.0097573	0.602621	Hnrnpdl	3457.82	3597.56	3860.4	3847.8	3576.38	3771.79	3928.76	3934.53	3342.86	3069.83	3541.88	3978.98	3469.37	3848.73	0.0760538	NO	POS		NO	NO
ENSRNOG00000060001	4.598	-1.38879	0.537334	-2.5846	0.00974922	0.602621	AABR07071199.2	8.35895	5.4724	1.81966	1.94137	3.15748	6.39442	2.03774	2.01771	7.28293	8.97611	1.05413	6.6631	6.60705	2.58895	0.626919	NO	NEG		NO	NO
ENSRNOG00000023794	62.4273	-0.380619	0.147789	-2.57543	0.0100115	0.611578	Mei4	78.9456	79.8971	46.4013	51.4463	66.3072	62.1172	54.0001	51.4516	56.4427	79.7877	59.0313	63.2995	70.5829	54.2717	0.187779	NO	NEG		NO	NO
ENSRNOG00000036604	163.455	0.285618	0.110883	2.57585	0.00999944	0.611578	Ifit2	143.031	179.495	166.499	169.87	149.454	141.591	157.925	177.558	132.003	138.631	185.527	219.882	147.367	179.544	0.153281	NO	POS		NO	NO
ENSRNOG00000061429	273.579	-0.306417	0.118965	-2.57569	0.010004	0.611578	Rph3al	357.577	323.966	250.203	223.258	232.601	260.344	284.265	211.859	313.166	327.129	249.829	248.756	302.464	244.695	0.170971	NO	NEG		NO	NO
ENSRNOG00000016719	498.688	0.154947	0.0602432	2.57202	0.0101106	0.614863	Zfp161	497.822	456.398	539.528	548.437	488.357	479.582	507.397	508.463	476.122	432.848	500.712	548.596	471.855	525.522	0.0713189	NO	POS		NO	NO
ENSRNOG00000039730	299.934	-0.189657	0.0737658	-2.57107	0.0101385	0.614863	Orai3	337.144	332.722	279.317	273.733	289.436	322.462	283.246	255.24	325.911	309.177	310.968	279.85	319.475	280.393	0.0884986	NO	NEG		NO	NO
ENSRNOG00000001416	5009.85	-0.154118	0.0600475	-2.56661	0.0102699	0.61803	Vgf	4871.41	5119.98	4254.36	5176.67	5124.6	5446.22	4764.24	4856.63	5647.91	5451.49	4531.7	4872.95	5276.93	4742.76	0.0799973	NO	NEG		NO	NO
ENSRNOG00000005935	84.1329	-0.410788	0.16006	-2.56647	0.010274	0.61803	A3galt2	114.239	118.204	81.8846	58.2411	68.4121	92.2624	84.5662	68.6021	87.3952	95.7452	60.0854	79.9573	96.043	72.2228	0.227744	NO	NEG		NO	NO
ENSRNOG00000021916	153.606	0.30025	0.117031	2.56555	0.0103011	0.61803	Slc16a12	134.672	137.905	150.122	166.958	136.824	165.341	151.812	167.47	112.885	137.634	172.877	208.777	137.544	169.669	0.161133	NO	POS		NO	NO
ENSRNOG00000022697	179.522	-0.278738	0.108771	-2.56261	0.0103888	0.619143	Clec14a	208.045	210.14	152.851	155.31	159.979	184.525	191.548	138.213	200.281	217.421	176.04	159.915	196.732	162.313	0.146132	NO	NEG		NO	NO
ENSRNOG00000051993	54.8406	0.411655	0.160648	2.56246	0.0103934	0.619143	Gdf10	42.7235	37.2123	62.7782	44.6515	56.8347	52.9823	65.2077	71.6287	46.4287	45.8779	69.5725	62.189	47.0099	62.6713	0.208869	NO	POS		NO	NO
ENSRNOG00000008422	3.66055	1.46475	0.572508	2.55847	0.0105132	0.621874	Lpo	2.78632	2.18896	3.63931	5.82411	1.05249	2.74047	6.11322	6.05313	1.82073	0.997346	7.37891	3.33155	1.93105	5.39004	0.590594	NO	POS		NO	NO
ENSRNOG00000011559	3378.57	-0.196096	0.0767419	-2.55527	0.0106105	0.621874	Cnn3	3487.54	3733.27	2760.42	2696.56	3513.23	3557.12	3174.8	3573.36	3580.47	3773.96	3319.45	3372.64	3607.6	3149.54	0.102339	NO	NEG		NO	NO
ENSRNOG00000042826	176.685	0.335205	0.131042	2.55801	0.0105274	0.621874	Zfp52	135.601	160.889	215.629	208.697	148.402	126.061	178.302	212.868	209.384	157.581	201.339	165.467	156.32	197.051	0.181573	NO	POS		NO	NO
ENSRNOG00000046744	680.353	0.255931	0.100176	2.55482	0.0106243	0.621874	Ankrd29	549.833	597.586	723.314	796.933	730.431	568.19	706.077	641.631	636.346	639.299	894.956	679.637	620.281	740.425	0.144455	NO	POS		NO	NO
ENSRNOG00000054457	7.05119	-1.07912	0.422028	-2.55699	0.0105582	0.621874	SNORA25	11.1453	10.9448	4.54914	7.76548	6.31497	9.13489	2.03774	3.02656	11.8348	7.97877	2.10826	7.77362	9.55891	4.54347	0.494258	NO	NEG		NO	NO
ENSRNOG00000006261	712.926	0.157625	0.0618147	2.54995	0.0107738	0.628433	Papolg	709.582	724.546	836.132	728.985	652.547	655.885	721.36	731.419	627.242	676.2	730.512	760.704	674.334	751.519	0.0781876	NO	POS		NO	NO
ENSRNOG00000007607	571.897	-0.709403	0.278826	-2.54425	0.0109512	0.635846	Nr4a1	809.889	1011.3	405.783	667.832	349.428	669.587	339.284	612.375	727.383	691.161	204.501	374.244	709.791	434.003	0.413027	NO	NEG		NO	NO
ENSRNOG00000057204	10.1213	0.892451	0.350883	2.54344	0.0109766	0.635846	snoU2_19	7.43018	3.28344	19.1064	8.73617	5.26247	8.2214	15.283	9.07969	9.10366	8.97611	14.7578	12.2157	7.04621	13.1965	0.441678	NO	POS		NO	NO
ENSRNOG00000008943	5640.47	0.351956	0.138876	2.53431	0.0112668	0.636378	Penk	5729.59	5927.71	8048.34	5851.29	4300.49	4560.14	6199.82	4709.33	3930.05	5287.93	6681.07	6459.88	4955.98	6324.96	0.206196	NO	POS		NO	NO
ENSRNOG00000014008	587.389	0.202063	0.0797524	2.53363	0.0112888	0.636378	Mfsd2a	590.699	581.169	558.635	579.499	503.092	541.699	609.284	624.481	537.116	522.609	726.295	674.084	546.064	628.713	0.109519	NO	POS		NO	NO
ENSRNOG00000014034	373.814	-0.311983	0.122756	-2.54148	0.0110383	0.636378	Olfml2a	475.531	386.352	322.079	358.183	377.846	454.004	366.793	344.019	394.189	395.946	227.692	383.128	413.978	333.649	0.167551	NO	NEG		NO	NO
ENSRNOG00000017852	5421.73	0.117701	0.0463776	2.53788	0.0111527	0.636378	Nars	5068.31	4942.67	5378.91	5610.56	5642.42	5306.46	5646.58	5534.58	5255.54	4986.73	5671.22	6016.78	5200.36	5643.1	0.059646	NO	POS		NO	NO
ENSRNOG00000020937	2221.17	-0.108302	0.0426775	-2.53769	0.0111588	0.636378	Ubtf	2394.37	2256.82	2234.54	2175.31	2261.81	2449.06	2085.63	2139.78	2191.25	2273.95	2068.2	2123.31	2304.54	2137.79	0.0523616	NO	NEG		NO	NO
ENSRNOG00000034089	386.241	-0.364045	0.143608	-2.535	0.0112447	0.636378	Ttc21a	550.762	538.484	349.374	329.062	314.696	332.51	318.906	309.718	436.065	435.84	376.324	343.15	434.726	337.756	0.221026	NO	NEG		NO	NO
ENSRNOG00000045924	58.4293	1.58283	0.624435	2.53481	0.0112507	0.636378	RT1-T24-3	32.507	27.362	139.204	40.7688	9.47245	22.8372	16.3019	106.939	15.4762	67.8195	34.7863	187.677	29.2457	87.6128	0.971753	NO	POS		NO	NO
ENSRNOG00000054699	21.9775	0.817627	0.322216	2.53751	0.0111643	0.636378	LOC103690541	16.7179	30.6455	19.1064	18.443	10.5249	13.7023	32.6038	29.2568	9.10366	14.9602	24.245	44.4207	15.9424	28.0126	0.47779	NO	POS		NO	NO
ENSRNOG00000052173	103.8	0.810227	0.320557	2.52756	0.0114858	0.645315	Ranbp3l	113.31	62.3854	103.72	159.192	37.8898	115.1	67.2454	95.8412	80.1122	42.8859	201.339	166.578	75.2805	132.319	0.490134	NO	POS		NO	NO
ENSRNOG00000021812	76.0814	-0.346965	0.137522	-2.52298	0.0116365	0.651607	Scx	79.8744	111.637	71.8764	64.0653	75.7796	84.9544	68.2643	57.5047	72.8293	86.7691	71.6808	67.7416	85.3073	66.8555	0.183304	NO	NEG		NO	NO
ENSRNOG00000005409	204.108	-0.305388	0.121193	-2.51985	0.0117404	0.653236	Lrrc9	247.982	232.03	202.892	174.723	177.872	222.891	219.057	195.718	243.978	229.39	152.849	149.92	225.69	182.526	0.166455	NO	NEG		NO	NO
ENSRNOG00000011901	274.498	-0.392003	0.155571	-2.51976	0.0117434	0.653236	Rrad	385.44	360.084	297.514	271.792	226.286	282.268	219.057	201.771	264.917	351.066	195.014	238.761	311.677	237.318	0.231625	NO	NEG		NO	NO
ENSRNOG00000022839	39.885	0.942175	0.37526	2.51072	0.0120485	0.667993	Ifit3	33.4358	61.2909	50.0406	40.7688	12.6299	22.8372	32.6038	48.425	21.8488	11.9681	50.5982	92.1729	27.3351	52.4349	0.571561	NO	POS		NO	NO
ENSRNOG00000010886	24.7171	0.646688	0.257716	2.50931	0.0120969	0.668473	Nfe2l3	21.3618	18.6062	31.844	24.2671	15.7874	7.30791	26.4906	31.2745	24.5799	27.9257	31.6239	35.5366	19.2615	30.1728	0.323579	NO	POS		NO	NO
ENSRNOG00000038197	13.5267	0.989623	0.39463	2.50772	0.0121512	0.66927	Cd226	12.074	9.85033	23.6555	16.5017	5.26247	9.13489	23.434	29.2568	8.1933	9.97346	10.5413	4.44207	9.08141	17.9719	0.586684	NO	POS		NO	NO
ENSRNOG00000010950	416.358	-0.19819	0.0791059	-2.50538	0.0122321	0.671526	Cep41	398.443	449.832	450.365	377.597	433.628	426.599	362.718	385.382	480.673	481.718	378.432	370.913	445.149	387.568	0.103056	NO	NEG		NO	NO
ENSRNOG00000002946	57.2665	-0.423224	0.169748	-2.49324	0.0126582	0.682121	Socs3	86.3758	64.5744	52.77	59.2118	53.6772	72.1656	44.8303	42.3719	50.9805	65.8248	41.1111	53.3048	65.5997	48.9333	0.231038	NO	NEG		NO	NO
ENSRNOG00000019311	135.451	-0.274092	0.109851	-2.49512	0.0125914	0.682121	Nfkb2	170.894	133.527	121.917	144.632	135.772	137.023	116.151	116.018	144.748	167.554	112.792	124.378	148.253	122.648	0.141366	NO	NEG		NO	NO
ENSRNOG00000031478	39.5858	-0.454385	0.181897	-2.49803	0.0124885	0.682121	Zfp663	42.7235	51.4406	37.303	38.8274	50.5197	54.8093	26.4906	30.2656	32.7732	42.8859	34.7863	32.205	45.8587	33.313	0.22858	NO	NEG		NO	NO
ENSRNOG00000050534	113.821	-0.276271	0.110821	-2.49295	0.0126687	0.682121	Gcnt1	135.601	136.81	110.089	95.1272	137.877	106.878	104.944	95.8412	110.154	121.676	106.467	104.389	124.833	102.809	0.13542	NO	NEG		NO	NO
ENSRNOG00000055387	7.82699	0.976274	0.391263	2.49519	0.012589	0.682121	SNORA40	5.57263	7.66136	10.0081	6.7948	4.20998	2.74047	9.16983	10.0885	4.55183	6.98142	9.48717	16.6578	5.28628	10.3677	0.470199	NO	POS		NO	NO
ENSRNOG00000055631	1566.32	0.10568	0.0423416	2.49589	0.0125642	0.682121	Zfp280d	1487.89	1500.53	1625.86	1711.32	1516.64	1613.22	1626.12	1602.06	1485.72	1450.14	1593.84	1582.49	1509.02	1623.62	0.0492966	NO	POS		NO	NO
ENSRNOG00000001632	1760.93	0.169352	0.0679712	2.49153	0.0127194	0.68259	Brwd1	1702.44	1653.76	2118.99	1978.26	1617.68	1653.41	1870.65	1873.44	1729.7	1590.77	1651.82	1690.21	1657.96	1863.89	0.0928336	NO	POS		NO	NO
ENSRNOG00000002487	8.93101	-0.963375	0.38683	-2.49043	0.0127587	0.68259	Mbnl3	8.35895	6.56688	6.3688	1.94137	10.5249	11.8754	7.13209	6.05313	17.297	15.9575	8.43304	6.6631	11.7634	6.09859	0.487849	NO	NEG		NO	NO
ENSRNOG00000014648	929.838	-0.159882	0.0643833	-2.48328	0.0130179	0.694248	Efnb2	1032.79	983.938	958.049	860.998	872.518	1040.46	906.794	836.34	953.153	1005.32	898.118	809.567	981.365	878.311	0.0830334	NO	NEG		NO	NO
ENSRNOG00000001243	1184.47	0.300191	0.121286	2.47506	0.0133215	0.707486	Zcchc8	1045.8	1031	1680.45	1224.03	845.153	1038.64	1081.02	1186.41	1213.52	1195.82	1269.17	1402.58	1061.65	1307.28	0.178765	NO	POS		NO	NO
ENSRNOG00000009910	442.782	-0.203309	0.0821687	-2.47428	0.0133504	0.707486	Swap70	494.107	454.209	452.185	447.486	452.573	476.841	395.321	435.825	483.404	483.713	409.002	328.713	474.141	411.422	0.105295	NO	NEG		NO	NO
ENSRNOG00000012556	515.12	-0.260749	0.105569	-2.46994	0.0135136	0.713885	Isl1	645.497	605.248	504.045	498.932	435.733	568.19	441.171	401.524	505.253	609.378	492.278	474.191	561.55	468.69	0.14828	NO	NEG		NO	NO
ENSRNOG00000014515	298.509	-0.232999	0.0944355	-2.46729	0.0136142	0.716942	Cdc14a	367.794	350.234	262.031	245.583	261.019	306.019	280.189	282.479	310.435	339.098	295.156	282.071	322.433	274.585	0.126694	NO	NEG		NO	NO
ENSRNOG00000025938	16.103	0.671325	0.272298	2.46541	0.0136857	0.718457	Lin28b	9.28772	16.4172	26.385	12.6189	12.6299	10.0484	20.3774	22.1948	14.5659	11.9681	18.9743	17.7683	12.4862	19.7198	0.323758	NO	POS		NO	NO
ENSRNOG00000014673	308.782	0.182672	0.0741953	2.46204	0.0138147	0.722971	Eri2	264.7	304.266	333.907	336.828	261.019	301.451	334.189	317.789	319.539	284.244	310.968	336.487	289.203	328.361	0.0869722	NO	POS		NO	NO
ENSRNOG00000005124	519.539	0.228224	0.0928016	2.45927	0.0139222	0.725629	Plekhh2	516.397	500.178	687.83	539.701	456.783	467.706	558.341	523.595	518.909	411.904	512.307	540.822	478.646	560.433	0.128924	NO	POS		NO	NO
ENSRNOG00000028744	15.1822	0.894375	0.363954	2.45739	0.0139951	0.725629	Mtnr1a	13.0028	12.0393	27.2949	15.531	1.05249	14.6158	22.4151	12.1063	12.7451	9.97346	14.7578	26.6524	10.5715	19.7929	0.481579	NO	POS		NO	NO
ENSRNOG00000058186	624.557	0.211767	0.0861403	2.4584	0.0139559	0.725629	Errfi1	478.318	551.618	650.527	665.89	590.449	593.768	591.963	686.021	608.125	650.269	754.757	672.974	578.758	670.355	0.114515	NO	POS		NO	NO
ENSRNOG00000016917	82.6943	0.418076	0.170239	2.45582	0.0140565	0.72657	Clcn1	87.3046	89.7474	122.827	108.717	55.7822	64.8577	89.6605	86.7615	71.9189	55.8514	81.168	77.7362	70.9104	94.4783	0.239918	NO	POS		NO	NO
ENSRNOG00000052444	325.053	0.245684	0.100159	2.45294	0.0141693	0.730156	RGD1563091	265.629	292.226	308.432	356.242	357.848	328.856	379.02	379.329	286.765	253.326	332.051	360.918	297.442	352.665	0.133623	NO	POS		NO	NO
ENSRNOG00000015075	128.543	0.277151	0.113089	2.45074	0.0142564	0.730457	Stc1	101.236	120.393	138.294	127.16	101.039	133.369	156.906	122.071	121.989	118.684	158.119	143.257	116.119	140.968	0.143955	NO	POS		NO	NO
ENSRNOG00000033529	158.101	0.901199	0.367747	2.45059	0.0142622	0.730457	Amy1a	37.1509	36.1179	191.064	305.766	174.714	110.532	167.095	251.205	179.342	123.671	131.766	188.788	110.255	205.947	0.493489	NO	POS		NO	NO
ENSRNOG00000020811	204.294	0.250209	0.102154	2.44934	0.0143119	0.730779	Il6r	184.826	167.456	246.564	224.228	204.184	218.324	194.604	216.904	156.583	188.498	215.042	234.319	186.645	221.944	0.131284	NO	POS		NO	NO
ENSRNOG00000025981	124.513	0.4067	0.166209	2.44692	0.0144083	0.731256	Ska2	137.458	123.676	168.318	117.453	66.3072	88.6084	132.453	135.186	104.692	121.676	152.849	145.478	107.07	141.956	0.225012	NO	POS		NO	NO
ENSRNOG00000028207	126.886	0.324753	0.13269	2.44746	0.0143865	0.731256	Colgalt2	96.5923	90.8419	140.114	139.779	139.982	126.975	138.566	157.381	127.451	93.7505	120.171	151.03	112.599	141.174	0.176583	NO	POS		NO	NO
ENSRNOG00000004110	844.245	0.156971	0.0642162	2.44441	0.0145089	0.732128	Trib2	793.171	715.79	796.1	872.646	793.581	821.226	904.756	866.606	827.523	835.776	948.717	955.045	797.845	890.645	0.0822458	NO	POS		NO	NO
ENSRNOG00000016831	1589	-0.229102	0.0937285	-2.44432	0.0145127	0.732128	Serpinh1	1920.7	1672.37	1341.09	1447.29	1401.92	1566.63	1452.91	1349.85	1941.81	1784.25	1665.52	1523.63	1714.61	1463.38	0.131798	NO	NEG		NO	NO
ENSRNOG00000010811	8.77759	1.07045	0.438297	2.44228	0.0145946	0.734058	Lalba	8.35895	5.4724	20.0162	12.6189	6.31497	3.65395	5.09435	17.1505	7.28293	2.99204	5.27065	11.1052	5.67921	11.876	0.615983	NO	POS		NO	NO
ENSRNOG00000019718	11.6216	0.785587	0.322044	2.43938	0.0147126	0.737783	Galnt15	8.35895	13.1338	11.8278	16.5017	5.26247	7.30791	9.16983	19.1682	7.28293	9.97346	13.7037	17.7683	8.55325	14.6899	0.386955	NO	POS		NO	NO
ENSRNOG00000001338	31.786	0.609538	0.250688	2.43146	0.015038	0.740829	Hpd	28.7919	24.0786	36.3931	29.1206	38.9423	25.5777	43.8114	31.2745	10.9244	22.939	48.49	41.0891	25.209	38.3631	0.33001	NO	POS		NO	NO
ENSRNOG00000003189	534.207	-0.377723	0.155257	-2.43288	0.0149792	0.740829	Cited1	734.659	735.491	530.43	401.864	420.998	586.46	450.34	364.196	503.433	641.293	483.845	557.48	603.722	464.693	0.229404	NO	NEG		NO	NO
ENSRNOG00000004232	343.459	0.18004	0.0739544	2.43447	0.0149137	0.740829	G2e3	338.073	323.966	401.234	382.45	291.541	312.413	362.718	346.037	340.477	326.132	328.888	367.581	322.1	364.818	0.0895572	NO	POS		NO	NO
ENSRNOG00000013238	353.558	0.225341	0.0925758	2.43412	0.0149279	0.740829	Tmem14a	312.996	282.376	373.03	377.597	377.846	330.683	432.001	416.657	320.449	332.116	361.566	325.382	326.078	381.039	0.124551	NO	POS		NO	NO
ENSRNOG00000013925	104.032	0.490866	0.201613	2.4347	0.0149042	0.740829	Nox4	96.5923	136.81	159.22	121.336	65.2547	86.7814	105.962	93.8235	66.4567	67.8195	111.738	136.594	86.6191	121.445	0.293095	NO	POS		NO	NO
ENSRNOG00000052581	5.92335	1.0414	0.428164	2.43226	0.0150051	0.740829	LOC102552805	4.64386	3.28344	10.0081	8.73617	2.10499	4.56744	8.15096	9.07969	3.64146	4.98673	6.32478	5.55259	3.87132	7.97538	0.428696	NO	POS		NO	NO
ENSRNOG00000002832	599.223	-0.300469	0.124348	-2.41637	0.0156762	0.742145	Slc16a2	808.96	614.004	658.716	539.701	594.659	715.262	504.341	540.746	633.615	602.397	582.934	395.344	661.483	536.964	0.174465	NO	NEG		NO	NO
ENSRNOG00000007722	268.244	0.417684	0.172341	2.4236	0.0153676	0.742145	Fam57a	217.333	233.124	490.398	278.587	217.866	223.805	223.132	247.169	219.398	267.289	289.886	310.945	229.803	306.686	0.28647	NO	POS		NO	NO
ENSRNOG00000010208	203.052	-0.548476	0.225978	-2.42712	0.0152193	0.742145	Timp1	335.287	322.872	166.499	168.899	131.562	225.632	135.51	109.965	202.101	229.39	182.364	226.546	241.14	164.964	0.34782	NO	NEG		NO	NO
ENSRNOG00000011668	221.28	-0.383327	0.158503	-2.41843	0.0155878	0.742145	Nfil3	234.979	256.108	224.728	274.704	204.184	249.382	142.642	161.417	265.827	293.22	176.04	172.13	250.617	191.943	0.222807	NO	NEG		NO	NO
ENSRNOG00000012686	4118.29	-0.521321	0.215355	-2.42075	0.0154885	0.742145	Pomc	6415.03	6292.17	4142.45	3106.19	2457.57	4487.06	3262.42	2393	3771.65	5702.82	3638.86	3750.22	4854.38	3382.19	0.332494	NO	NEG		NO	NO
ENSRNOG00000012698	421.781	-0.148958	0.0614306	-2.42481	0.0153164	0.742145	Chsy1	439.309	433.414	388.497	401.864	452.573	423.859	390.227	389.418	440.617	470.747	391.082	439.765	443.42	400.142	0.0676695	NO	NEG		NO	NO
ENSRNOG00000013611	9.67059	-0.899712	0.372365	-2.41621	0.0156832	0.742145	Krt32	15.7891	9.85033	7.27863	3.88274	14.7349	9.13489	6.11322	4.03542	10.014	15.9575	13.7037	5.55259	12.5801	6.76105	0.462343	NO	NEG		NO	NO
ENSRNOG00000014166	83.5419	-0.622958	0.257308	-2.42106	0.0154755	0.742145	Smoc2	156.034	134.621	87.3435	66.0066	46.3098	85.8679	57.0567	71.6287	74.65	110.705	60.0854	52.1943	101.365	65.7192	0.407859	NO	NEG		NO	NO
ENSRNOG00000018468	2176.01	0.0926	0.0381511	2.42719	0.0152162	0.742145	Ldb1	2134.32	2097.02	2361.91	2325.76	2168.14	2118.38	2210.95	2227.55	2051.06	2071.49	2177.83	2167.73	2106.73	2245.29	0.0435608	NO	POS		NO	NO
ENSRNOG00000020248	6294.01	0.0908935	0.0376062	2.41698	0.0156499	0.742145	Ina	5925.57	5870.79	6139.52	6623.96	6449.69	6140.47	6725.56	6484.92	6010.24	6177.56	6536.66	6443.22	6095.72	6492.31	0.0452771	NO	POS		NO	NO
ENSRNOG00000024127	242.789	0.263839	0.108825	2.42442	0.0153328	0.742145	Atp13a5	225.692	203.573	284.776	291.206	243.126	224.718	321.963	245.152	211.205	216.424	222.421	223.214	220.79	264.789	0.152242	NO	POS		NO	NO
ENSRNOG00000025994	21.928	-0.567782	0.234688	-2.4193	0.0155502	0.742145	Krt80	24.1481	27.362	10.9179	23.2965	23.1549	26.4912	17.3208	18.1594	32.7732	22.939	22.1367	14.4367	26.1447	17.7113	0.27158	NO	NEG		NO	NO
ENSRNOG00000035610	35.8415	0.453967	0.187073	2.42669	0.0152373	0.742145	Mir377	31.5782	28.4565	40.9423	54.3584	23.1549	35.6261	36.6793	41.363	36.4146	25.931	40.0569	35.5366	30.1936	41.4894	0.230413	NO	POS		NO	NO
ENSRNOG00000042838	576.873	-0.455722	0.188119	-2.42252	0.0154135	0.742145	Junb	766.237	838.372	498.586	655.213	396.79	625.74	411.623	558.905	632.705	744.02	347.863	446.428	667.311	486.436	0.276307	NO	NEG		NO	NO
ENSRNOG00000000640	28.3297	-0.945567	0.391773	-2.41356	0.0157974	0.745152	Egr2	41.7947	64.5744	21.8359	20.3844	12.6299	38.3665	10.1887	37.3276	33.6835	32.9124	7.37891	18.8788	37.3269	19.3324	0.576636	NO	NEG		NO	NO
ENSRNOG00000002627	2196.29	0.126057	0.0522476	2.41269	0.0158354	0.745152	Kctd3	2037.73	2053.25	2225.44	2325.76	2321.8	2128.43	2143.7	2425.29	2071.99	1989.7	2358.09	2274.34	2100.48	2292.1	0.0657203	NO	POS		NO	NO
ENSRNOG00000000531	92.6933	-0.398008	0.165296	-2.40784	0.016047	0.752999	Ccdc167	80.8032	133.527	73.6961	75.7135	95.777	83.1275	75.3964	67.5932	105.602	133.644	87.4927	99.9466	105.414	79.9731	0.239283	NO	NEG		NO	NO
ENSRNOG00000018377	12.1752	-1.17689	0.489255	-2.40547	0.0161519	0.755809	AC123471.1	3.71509	19.7007	3.63931	6.7948	14.7349	17.3563	13.2453	2.01771	22.7592	22.939	14.7578	4.44207	16.8675	7.48284	0.637212	NO	NEG		NO	NO
ENSRNOG00000017933	12.6319	-0.720559	0.300026	-2.40166	0.016321	0.761602	Ccdc3	12.074	9.85033	10.9179	8.73617	16.8399	17.3563	8.15096	9.07969	18.2073	19.9469	12.6496	7.77362	15.7125	9.55132	0.343486	NO	NEG		NO	NO
ENSRNOG00000006644	420.193	0.163165	0.0679708	2.40052	0.0163718	0.761857	Kdm4c	389.155	408.241	468.562	459.134	415.735	411.983	425.888	424.728	406.023	348.074	420.598	464.196	396.535	443.851	0.0800348	NO	POS		NO	NO
ENSRNOG00000022155	246.62	0.30362	0.126956	2.39154	0.0167776	0.778584	RGD1560289	171.823	197.007	256.572	282.47	287.331	253.036	234.34	289.541	213.936	201.464	269.857	302.061	220.766	272.473	0.172261	NO	POS		NO	NO
ENSRNOG00000006783	77.2666	0.464586	0.194626	2.38707	0.0169835	0.780532	Neb	69.6579	71.1412	131.015	70.86	46.3098	69.4251	65.2077	83.7349	80.1122	52.8593	98.034	88.8414	64.9176	89.6156	0.286794	NO	POS		NO	NO
ENSRNOG00000016813	1343.95	0.19442	0.0814634	2.38659	0.0170055	0.780532	Tia1	1304	1419.54	1709.57	1447.29	1187.21	1219.51	1450.87	1322.61	1207.15	1185.84	1292.36	1381.48	1253.87	1434.03	0.112484	NO	POS		NO	NO
ENSRNOG00000031406	472.812	-0.16519	0.0691797	-2.38784	0.0169476	0.780532	Hps3	513.611	467.343	416.701	442.633	510.46	496.938	493.133	473.153	476.122	534.577	444.843	404.228	499.842	445.782	0.0843066	NO	NEG		NO	NO
ENSRNOG00000031939	97.2233	0.292245	0.122397	2.38767	0.0169554	0.780532	AABR07066416.1	95.6635	74.4247	119.188	108.717	88.4095	94.0893	96.7926	102.903	85.5744	85.7717	88.5469	126.599	87.3222	107.124	0.15387	NO	POS		NO	NO
ENSRNOG00000048636	20.0022	-0.662234	0.277763	-2.38417	0.0171175	0.783535	Il2rb	30.6495	24.0786	11.8278	13.5896	11.5774	21.0102	15.283	19.1682	24.5799	34.9071	20.0285	13.3262	24.4671	15.5372	0.375508	NO	NEG		NO	NO
ENSRNOG00000059956	180.001	-0.486553	0.204409	-2.38029	0.017299	0.78969	Bcl6b	240.552	306.455	158.31	150.456	109.459	172.649	152.83	157.381	233.964	197.474	112.792	167.688	210.092	149.91	0.314118	NO	NEG		NO	NO
ENSRNOG00000007879	289.15	-0.263704	0.111003	-2.37564	0.0175184	0.793241	Stk26	320.426	336.006	302.063	210.639	267.334	285.008	261.85	233.045	324.09	360.042	277.236	292.066	315.484	262.816	0.148523	NO	NEG		NO	NO
ENSRNOG00000012726	445.543	-0.20652	0.0869231	-2.3759	0.0175064	0.793241	Zbtb5	536.83	516.595	418.521	426.131	420.998	514.294	387.171	451.967	440.617	434.843	372.108	426.439	477.363	413.723	0.115566	NO	NEG		NO	NO
ENSRNOG00000013260	83.9193	-0.500941	0.210798	-2.37641	0.0174822	0.793241	Calr3	73.373	94.1253	69.147	63.0946	90.5145	80.387	68.2643	71.6287	77.3811	174.536	79.0597	65.5205	98.3861	69.4525	0.358128	NO	NEG		NO	NO
ENSRNOG00000010906	31.479	-0.478434	0.201507	-2.37427	0.0175835	0.794045	Ccl5	30.6495	31.7399	20.0162	24.2671	36.8373	31.9721	34.6416	25.2214	47.339	40.8912	25.2991	28.8735	36.5715	26.3865	0.243705	NO	NEG		NO	NO
ENSRNOG00000007628	1230.42	0.229245	0.0966659	2.37152	0.0177151	0.795709	Ptp4a3	1186.97	1202.83	1246.46	1329.84	1277.73	1252.39	1280.72	1302.43	933.125	944.486	1502.13	1305.97	1132.92	1327.93	0.128013	NO	POS		NO	NO
ENSRNOG00000050237	13.7591	0.787187	0.331822	2.37231	0.017677	0.795709	AABR07043701.1	8.35895	13.1338	9.09828	18.443	11.5774	4.56744	12.2264	20.1771	9.10366	13.9628	20.0285	24.4314	10.1174	17.4008	0.427691	NO	POS		NO	NO
ENSRNOG00000001410	2616.97	0.242782	0.102481	2.36904	0.0178344	0.796807	Gigyf1	2501.18	2297.31	3400.03	2973.21	2481.78	2787.05	2847.74	2770.31	2345.1	1971.75	2351.76	2676.35	2397.36	2836.57	0.14315	NO	POS		NO	NO
ENSRNOG00000006094	419.515	-0.316349	0.133505	-2.36957	0.017809	0.796807	Cd44	411.446	345.856	322.989	301.883	476.78	564.536	404.491	440.869	503.433	488.699	410.056	363.139	465.125	373.905	0.188426	NO	NEG		NO	NO
ENSRNOG00000054954	22.2705	0.551773	0.233319	2.36489	0.0180356	0.803662	Nilr1	19.5042	17.5117	30.0243	34.9447	19.9974	17.3563	21.3963	17.1505	19.1177	14.9602	25.2991	29.984	18.0746	26.4665	0.283794	NO	POS		NO	NO
ENSRNOG00000006548	785.273	0.174588	0.0739451	2.36105	0.0182235	0.807034	Mrc2	790.385	708.129	935.304	797.904	697.804	773.725	797.775	762.694	765.618	690.163	784.272	919.508	737.637	832.909	0.0975498	NO	POS		NO	NO
ENSRNOG00000018390	17309.7	-0.104598	0.0443007	-2.3611	0.0182208	0.807034	Pld3	18490	17220.6	15795.5	16509.4	17788.2	17642.2	17324.9	15620.1	17797.7	18680.3	17686.2	17161.9	17936.5	16683	0.0545536	NO	NEG		NO	NO
ENSRNOG00000021270	423.812	0.169118	0.0716637	2.35989	0.0182804	0.807034	Trmt6	367.794	431.225	414.882	434.867	378.898	400.108	457.473	415.648	403.292	411.904	474.358	495.291	398.87	448.753	0.0882882	NO	POS		NO	NO
ENSRNOG00000026989	9.99378	-0.868789	0.368221	-2.35942	0.0183035	0.807034	Gapt	5.57263	15.3227	6.3688	5.82411	12.6299	21.0102	9.16983	7.06198	10.014	12.9655	8.43304	5.55259	12.9192	7.06839	0.474204	NO	NEG		NO	NO
ENSRNOG00000049615	21.2316	0.585128	0.248358	2.35599	0.0184734	0.810272	Fam228b	14.8604	9.85033	28.2047	18.443	13.6824	15.5293	26.4906	28.2479	24.5799	22.939	25.2991	26.6524	16.9069	25.5563	0.302244	NO	POS		NO	NO
ENSRNOG00000059136	51.3167	0.484953	0.2058	2.35642	0.0184519	0.810272	AC141997.1	40.866	48.1571	69.147	69.8894	55.7822	45.6744	71.3209	42.3719	43.6976	22.939	53.7606	52.1943	42.8527	59.7807	0.274588	NO	POS		NO	NO
ENSRNOG00000002919	20823	-0.483601	0.205548	-2.35273	0.0186359	0.811547	Gfap	14239	19283.7	11450.2	15004.9	29898.2	32074.4	18230.6	23423.6	26122	24066	16379.1	19703.9	24280.5	17365.4	0.306975	NO	NEG		NO	NO
ENSRNOG00000059507	120.027	0.354849	0.150839	2.35251	0.0186474	0.811547	Lamc3	95.6635	86.464	134.655	158.222	118.932	105.051	164.038	137.204	118.348	107.713	88.5469	125.488	105.362	134.692	0.210556	NO	POS		NO	NO
ENSRNOG00000059853	8.57637	-1.05268	0.447293	-2.35345	0.0186	0.811547	U6	8.35895	13.1338	3.63931	5.82411	8.41996	6.39442	5.09435	8.07084	7.28293	25.931	6.32478	4.44207	11.5868	5.56591	0.698668	NO	NEG		NO	NO
ENSRNOG00000010027	610.849	0.183165	0.0779411	2.35004	0.0187713	0.811824	Atr	562.836	599.775	743.33	679.48	616.762	547.18	606.228	643.649	595.379	512.636	576.609	646.321	572.428	649.269	0.101386	NO	POS		NO	NO
ENSRNOG00000012647	81.8633	-0.488643	0.208002	-2.34923	0.0188124	0.811824	Nkx2-4	109.595	94.1253	51.8602	46.5929	58.9397	89.5219	88.6417	78.6906	89.2159	131.65	78.0056	65.5205	95.5079	68.2186	0.297363	NO	NEG		NO	NO
ENSRNOG00000031111	5.9825	1.04306	0.44413	2.34854	0.018847	0.811824	Spag11bl	2.78632	4.37792	10.9179	4.85343	2.10499	4.56744	5.09435	10.0885	3.64146	5.98407	7.37891	9.99466	3.91037	8.05464	0.495442	NO	POS		NO	NO
ENSRNOG00000054398	16.3687	0.67472	0.287039	2.35062	0.0187422	0.811824	AABR07053198.1	16.7179	18.6062	24.5654	24.2671	8.41996	7.30791	16.3019	15.1328	10.014	14.9602	17.9202	22.2103	12.671	20.0663	0.349694	NO	POS		NO	NO
ENSRNOG00000009470	1810.01	0.23664	0.100884	2.34566	0.0189934	0.813954	Flnb	1616.06	1594.66	2088.97	2110.27	1494.54	1788.61	2182.42	1974.33	2000.07	1477.07	1631.79	1761.28	1661.84	1958.18	0.139246	NO	POS		NO	NO
ENSRNOG00000016362	105.372	-0.468593	0.199728	-2.34616	0.018968	0.813954	Gpr4	154.176	174.022	97.3516	102.893	72.6221	117.84	65.2077	81.7172	113.796	101.729	85.3845	97.7255	122.364	88.3799	0.301577	NO	NEG		NO	NO
ENSRNOG00000021225	6107.64	0.72869	0.310983	2.34318	0.0191199	0.817033	Oxt	2255.99	7869.32	8043.79	9691.33	5093.02	3584.53	2686.76	6973.2	4854.07	3926.55	7253.47	11059.6	4597.25	7618.03	0.459242	NO	POS		NO	NO
ENSRNOG00000030712	435.08	-0.339344	0.144888	-2.34211	0.019175	0.817033	RT1-A2	549.833	555.996	393.046	295.088	373.636	582.806	362.718	381.347	369.609	483.713	451.167	421.997	485.932	384.227	0.207851	NO	NEG		NO	NO
ENSRNOG00000043098	248.309	-0.355407	0.151792	-2.34141	0.0192112	0.817033	Mt2A	338.073	332.722	181.966	178.606	217.866	282.268	221.095	210.851	230.323	270.281	221.367	294.287	278.589	218.029	0.218273	NO	NEG		NO	NO
ENSRNOG00000056071	5.28069	-1.88925	0.807946	-2.33833	0.01937	0.821709	AABR07040959.1	0	1.09448	0	0.970686	13.6824	11.8754	3.05661	2.01771	9.10366	13.9628	3.16239	4.44207	8.28646	2.27491	1.01615	NO	NEG		NO	NO
ENSRNOG00000001355	1055.51	-0.101389	0.0434713	-2.33232	0.019684	0.82306	Taf6	1091.31	1063.84	1025.38	1012.43	1117.75	1062.39	1060.64	978.589	1087.89	1132.98	1045.7	987.25	1092.69	1018.33	0.0458702	NO	NEG		NO	NO
ENSRNOG00000011471	351.859	0.160974	0.0690074	2.3327	0.0196639	0.82306	Fgf9	338.073	344.761	385.767	340.711	338.903	324.288	347.435	407.577	313.166	335.108	368.945	377.576	332.383	371.335	0.0780568	NO	POS		NO	NO
ENSRNOG00000011713	96.6152	0.333182	0.142642	2.3358	0.0195018	0.82306	LOC691113	60.3702	71.1412	111.909	98.0392	88.4095	102.311	109.019	118.036	106.513	83.777	104.359	105.499	85.4203	107.81	0.179618	NO	POS		NO	NO
ENSRNOG00000030641	15.2448	0.752458	0.322049	2.33647	0.0194668	0.82306	Fam159a	13.9316	17.5117	20.9261	11.6482	6.31497	8.2214	22.4151	14.124	6.37256	15.9575	21.0826	24.4314	11.385	19.1046	0.410847	NO	POS		NO	NO
ENSRNOG00000038478	53.3228	0.523355	0.22424	2.3339	0.0196009	0.82306	RGD1563668	41.7947	50.3461	39.1226	92.2151	39.9948	41.107	41.7737	59.5224	35.5043	53.8567	78.0056	66.631	43.7673	62.8784	0.332548	NO	POS		NO	NO
ENSRNOG00000053201	2263.82	0.241171	0.103414	2.33209	0.0196958	0.82306	Gpcpd1	2412.02	2510.74	2625.76	2311.2	1940.8	1837.94	2328.12	2307.25	1758.83	1990.7	2352.82	2789.62	2075.17	2452.46	0.141072	NO	POS		NO	NO
ENSRNOG00000001152	106.43	-0.261066	0.11248	-2.32101	0.0202866	0.824468	Glp1r	112.381	106.165	80.0649	102.893	111.564	121.494	110.038	89.788	124.72	118.684	92.7634	106.61	115.835	97.0261	0.125352	NO	NEG		NO	NO
ENSRNOG00000002852	429.508	0.246943	0.10646	2.31958	0.0203636	0.824468	Myo19	443.024	465.154	533.159	454.281	366.268	399.195	464.605	513.507	349.581	335.108	423.76	406.449	393.055	465.96	0.143662	NO	POS		NO	NO
ENSRNOG00000004207	1090.94	0.191322	0.0821501	2.32893	0.0198625	0.824468	Eml5	999.359	1075.87	1305.6	1123.08	938.825	965.558	1245.06	1105.7	1183.48	949.473	1029.88	1169.37	1018.76	1163.12	0.109515	NO	POS		NO	NO
ENSRNOG00000009963	2724.1	0.154504	0.0666404	2.31848	0.0204233	0.824468	Ctps1	2440.81	2360.79	2864.14	3046.01	2749.12	2738.64	2629.7	2638.15	2610.02	2570.16	3188.74	2852.92	2578.26	2869.94	0.0872791	NO	POS		NO	NO
ENSRNOG00000010128	664.213	0.222887	0.0958624	2.32507	0.020068	0.824468	Slc27a2	719.798	675.295	715.125	714.425	592.554	570.017	714.228	613.383	579.903	540.561	841.195	694.073	613.021	715.405	0.130012	NO	POS		NO	NO
ENSRNOG00000010572	396.4	0.202908	0.0872815	2.32475	0.0200853	0.824468	Pus7	421.662	399.485	461.283	460.105	343.113	385.492	405.51	427.754	330.463	332.116	390.028	399.786	368.722	424.078	0.111458	NO	POS		NO	NO
ENSRNOG00000014414	68.763	-0.346448	0.149224	-2.32167	0.0202508	0.824468	Qrfpr	89.1621	96.3143	65.5076	61.1532	74.7271	70.3386	48.9058	59.5224	59.1738	72.8062	65.356	62.189	77.087	60.439	0.192361	NO	NEG		NO	NO
ENSRNOG00000015699	1516.78	-0.112993	0.0485741	-2.32621	0.0200074	0.824468	Lman2l	1519.47	1619.83	1509.41	1390.99	1506.12	1620.53	1456.98	1365.99	1544.89	1645.62	1477.89	1543.62	1576.08	1457.48	0.0573786	NO	NEG		NO	NO
ENSRNOG00000018426	257.506	-0.415117	0.179107	-2.3177	0.0204657	0.824468	Apoc1	325.07	332.722	208.351	141.72	288.384	341.645	279.17	243.134	198.46	279.257	183.419	268.745	294.256	220.756	0.246523	NO	NEG		NO	NO
ENSRNOG00000031041	108.818	0.431019	0.185187	2.32749	0.0199394	0.824468	Rps4y2	70.5867	103.976	161.04	128.131	86.3046	84.9544	139.585	121.063	84.6641	126.663	123.333	75.5152	92.8581	124.778	0.262563	NO	POS		NO	NO
ENSRNOG00000033653	1003.32	0.156982	0.067577	2.32301	0.0201789	0.824468	Mpp3	924.128	843.845	998.992	1072.61	1103.01	981.087	1081.02	1048.2	896.711	943.489	1057.29	1089.42	948.712	1057.92	0.0851465	NO	POS		NO	NO
ENSRNOG00000043451	224.798	0.306632	0.132296	2.31778	0.0204613	0.824468	Spp1	209.902	190.44	189.244	222.287	205.236	220.151	258.793	239.098	177.521	201.464	241.396	342.039	200.786	248.81	0.195464	NO	POS		NO	NO
ENSRNOG00000047003	758.031	0.149023	0.0640895	2.32523	0.0200595	0.824468	AABR07066693.1	687.291	687.334	832.493	838.672	736.746	758.196	709.133	743.526	700.982	743.023	853.845	805.125	718.929	797.132	0.0795336	NO	POS		NO	NO
ENSRNOG00000049336	1171.52	0.181583	0.0782982	2.31912	0.0203884	0.824468	Lime1	1160.04	1190.79	1388.4	1288.1	1010.39	1163.78	1302.12	1132.94	1111.56	951.468	1185.9	1172.71	1098.01	1245.03	0.102277	NO	POS		NO	NO
ENSRNOG00000049770	51.5035	-0.491492	0.211221	-2.32691	0.0199703	0.824468	Cryba4	45.5098	78.8026	36.3931	37.8567	39.9948	58.4633	35.6604	50.4427	56.4427	81.7824	40.0569	56.6364	60.1659	42.8411	0.305728	NO	NEG		NO	NO
ENSRNOG00000004000	183.982	-0.197704	0.0853466	-2.31649	0.0205316	0.825142	Tefm	205.259	218.896	161.949	173.753	192.607	193.66	165.057	166.461	189.356	179.522	180.256	181.014	196.55	171.415	0.0922169	NO	NEG		NO	NO
ENSRNOG00000014893	326.542	-0.430873	0.186167	-2.31444	0.0206435	0.827661	Wdr63	498.751	445.454	204.711	244.613	273.649	249.382	280.189	263.311	376.892	404.922	346.809	329.824	374.842	278.243	0.276	NO	NEG		NO	NO
ENSRNOG00000017759	24.3632	0.875414	0.378677	2.31177	0.0207905	0.831569	Ucn3	12.074	12.0393	19.1064	39.7981	31.5748	16.4428	24.4529	12.1063	20.9384	9.97346	51.6523	42.1997	17.1738	31.5526	0.569199	NO	POS		NO	NO
ENSRNOG00000051406	186.74	0.312296	0.135343	2.30744	0.0210302	0.837389	7SK	117.025	159.794	183.785	227.14	167.347	177.217	218.038	221.948	220.309	157.581	190.797	199.893	166.545	206.934	0.177458	NO	POS		NO	NO
ENSRNOG00000056940	890.696	-0.197239	0.0855163	-2.30645	0.0210855	0.837389	Cited2	1040.22	1008.02	906.189	836.731	816.736	926.278	789.624	787.915	849.372	1069.15	890.739	767.368	951.63	829.761	0.115072	NO	NEG		NO	NO
ENSRNOG00000060211	1043.85	0.159265	0.0690425	2.30676	0.021068	0.837389	AABR07058699.2	953.849	871.207	1023.56	1088.14	1144.06	982.914	1166.61	1129.92	975.002	990.364	1128.97	1071.65	986.233	1101.47	0.0876732	NO	POS		NO	NO
ENSRNOG00000007126	311.587	-0.199065	0.0863759	-2.30463	0.0211872	0.838684	Gpr19	302.78	316.305	292.965	284.411	319.958	323.375	274.076	288.532	345.939	389.962	333.105	267.635	333.053	290.121	0.110544	NO	NEG		NO	NO
ENSRNOG00000033693	70.082	0.33451	0.145181	2.30408	0.021218	0.838684	Naip6	47.3674	63.4799	85.5239	81.5376	68.4121	67.5982	81.5096	77.6818	74.65	50.8646	79.0597	63.2995	62.062	78.102	0.174404	NO	POS		NO	NO
ENSRNOG00000002208	180.769	-0.359598	0.156203	-2.30212	0.0213284	0.839163	Shroom3	252.626	192.629	162.859	138.808	173.662	236.594	213.963	176.55	193.908	169.549	137.037	121.046	203.161	158.377	0.220331	NO	NEG		NO	NO
ENSRNOG00000012192	2529.76	0.107127	0.0465525	2.30121	0.0213799	0.839163	Znf740	2465.89	2546.86	2702.19	2637.35	2355.48	2534.93	2545.14	2559.46	2363.31	2348.75	2479.31	2818.49	2435.87	2623.66	0.056356	NO	POS		NO	NO
ENSRNOG00000015501	2277.96	0.136468	0.0593027	2.30122	0.0213794	0.839163	Ddhd2	2095.31	2117.82	2532.05	2489.81	2224.97	2127.52	2441.21	2355.68	2372.41	2084.45	2095.61	2398.72	2170.41	2385.51	0.0749655	NO	POS		NO	NO
ENSRNOG00000000985	624.365	0.173256	0.07541	2.29752	0.021589	0.84204	Cpsf4	643.639	629.326	721.494	660.066	506.25	576.411	654.114	646.676	547.13	619.352	607.179	680.747	587.018	661.713	0.0943872	NO	POS		NO	NO
ENSRNOG00000008353	15.2402	-0.665816	0.28983	-2.29727	0.0216036	0.84204	Iqch	14.8604	18.6062	10.9179	13.5896	11.5774	19.1833	11.2076	6.05313	22.7592	24.9336	14.7578	14.4367	18.6533	11.8271	0.350507	NO	NEG		NO	NO
ENSRNOG00000019065	308.317	0.27386	0.119158	2.2983	0.0215446	0.84204	Zfp385b	252.626	229.841	381.218	323.238	372.583	290.489	334.189	363.188	278.572	251.331	299.373	323.161	279.24	337.394	0.161751	NO	POS		NO	NO
ENSRNOG00000020822	2969.8	0.164923	0.0718646	2.29492	0.0217379	0.845312	Atp8b2	2926.56	2747.15	3677.53	3264.42	2842.79	2748.69	3061.7	3150.65	2854	2683.86	2699.63	2980.63	2800.51	3139.09	0.0970398	NO	POS		NO	NO
ENSRNOG00000006144	440.949	-0.182884	0.0798922	-2.28913	0.0220716	0.854334	Cntn3	420.734	435.603	420.341	383.421	468.36	454.004	427.925	433.807	558.054	475.734	405.84	407.56	468.748	413.149	0.10276	NO	NEG		NO	NO
ENSRNOG00000061533	257.26	0.174499	0.076209	2.28974	0.0220366	0.854334	AABR07001926.3	234.979	232.03	291.145	267.909	230.496	233.853	276.114	280.462	255.813	263.299	245.612	275.408	241.745	272.775	0.0833376	NO	POS		NO	NO
ENSRNOG00000011251	210.488	-0.243383	0.106427	-2.28685	0.0222048	0.85577	Hcrtr2	232.193	209.046	174.687	203.844	262.071	235.68	181.359	205.806	181.163	249.336	211.88	178.793	228.248	192.728	0.13844	NO	NEG		NO	NO
ENSRNOG00000043035	40.9976	-0.403671	0.176526	-2.28675	0.0222106	0.85577	Fbxl13	60.3702	44.8737	32.7538	32.0326	37.8898	45.6744	36.6793	36.3188	53.7116	36.9018	34.7863	39.9786	46.5703	35.4249	0.211719	NO	NEG		NO	NO
ENSRNOG00000008965	122.221	0.28697	0.125631	2.28423	0.0223581	0.859482	Socs2	116.097	103.976	138.294	129.101	77.8846	122.407	114.113	130.142	118.348	120.679	141.253	154.362	109.898	134.544	0.159551	NO	POS		NO	NO
ENSRNOG00000057945	81.8346	0.329557	0.144424	2.28187	0.0224968	0.862838	Fancg	70.5867	71.1412	84.614	86.391	75.7796	75.8196	124.302	100.885	68.2775	73.8036	73.7891	76.6257	72.568	91.1012	0.196651	NO	POS		NO	NO
ENSRNOG00000051170	10113.5	0.140572	0.0617814	2.2753	0.0228878	0.875835	Ddx17	8920.86	8995.54	10426.6	10659.1	9595.59	10344.3	10890.7	11314.3	10748.7	9120.73	9922.52	10423.3	9620.96	10606.1	0.0786342	NO	POS		NO	NO
ENSRNOG00000000633	198.193	-0.315189	0.138646	-2.27333	0.0230063	0.878371	Rhobtb1	276.774	249.542	157.4	172.782	222.076	180.871	204.793	159.399	219.398	169.549	159.174	206.556	219.702	176.684	0.19484	NO	NEG		NO	NO
ENSRNOG00000000387	1080.68	0.128924	0.0567941	2.27002	0.0232062	0.879069	Slc25a16	1079.23	1059.46	1137.29	1211.42	1070.39	958.25	1176.79	1061.31	993.21	1036.24	1139.51	1045	1032.8	1128.55	0.0682373	NO	POS		NO	NO
ENSRNOG00000012083	57.3343	0.3561	0.156957	2.26878	0.023282	0.879069	St6galnac2	61.299	49.2516	63.688	55.3291	46.3098	54.8093	74.3775	51.4516	45.5183	43.8832	63.2478	78.8467	50.1785	64.4901	0.196538	NO	POS		NO	NO
ENSRNOG00000015948	166.942	-0.21238	0.0936308	-2.26827	0.0233126	0.879069	Slc1a5	165.321	215.613	158.31	156.28	176.819	179.044	163.019	144.266	171.149	168.551	153.903	151.03	179.416	154.468	0.110993	NO	NEG		NO	NO
ENSRNOG00000017159	6.07991	-1.01323	0.446118	-2.27121	0.0231341	0.879069	Dsc3	10.2165	12.0393	4.54914	3.88274	4.20998	8.2214	4.07548	2.01771	9.10366	4.98673	6.32478	3.33155	8.12959	4.03023	0.511416	NO	NEG		NO	NO
ENSRNOG00000017469	381.383	-0.396627	0.174947	-2.26713	0.0233821	0.879069	Anxa1	544.26	527.54	332.997	244.613	312.591	346.212	349.472	269.364	406.023	463.766	328.888	450.87	433.399	329.367	0.25428	NO	NEG		NO	NO
ENSRNOG00000018956	11.7366	0.696414	0.30743	2.26528	0.0234956	0.879069	Olr287	9.28772	6.56688	10.9179	12.6189	9.47245	7.30791	18.3397	12.1063	11.8348	8.97611	18.9743	14.4367	8.90764	14.5656	0.334908	NO	POS		NO	NO
ENSRNOG00000031494	118.408	-0.365652	0.161267	-2.26737	0.0233674	0.879069	RGD1563714	168.108	160.889	120.097	99.0099	103.144	111.446	111.057	77.6818	122.899	133.644	88.5469	124.378	133.355	103.462	0.225286	NO	NEG		NO	NO
ENSRNOG00000051606	464.44	0.158739	0.070055	2.26592	0.0234562	0.879069	LOC100360380	444.882	418.092	507.684	501.844	452.573	410.156	487.02	460.038	472.48	434.843	440.626	543.043	438.838	490.043	0.0849	NO	POS		NO	NO
ENSRNOG00000052121	24.9053	0.630748	0.278394	2.26567	0.0234716	0.879069	AC117065.1	12.074	15.3227	31.844	40.7688	19.9974	17.3563	27.5095	23.2037	37.325	14.9602	27.4074	31.0945	19.5059	30.3046	0.372107	NO	POS		NO	NO
ENSRNOG00000004400	121.161	-0.35118	0.155192	-2.26287	0.0236437	0.880688	Avpr1a	173.68	132.432	89.1632	102.893	102.092	122.407	117.17	80.7084	134.734	148.605	121.225	128.82	135.658	106.663	0.211985	NO	NEG		NO	NO
ENSRNOG00000014779	3079.64	0.199489	0.0881246	2.26372	0.0235914	0.880688	Pdcd4	3359.37	3257.17	3506.48	3272.18	2601.77	2706.67	3008.72	3031.61	2739.29	2538.25	3402.73	3531.45	2867.09	3292.19	0.11672	NO	POS		NO	NO
ENSRNOG00000059315	41.8872	0.398697	0.176322	2.26119	0.0237474	0.882594	AABR07065530.1	35.2933	25.1731	50.9504	40.7688	42.0998	35.6261	58.0756	48.425	32.7732	45.8779	44.2734	43.3102	36.1406	47.6339	0.210723	NO	POS		NO	NO
ENSRNOG00000005365	1404.69	0.190122	0.084228	2.25723	0.0239937	0.889723	Kcnip1	1374.58	1220.35	1582.19	1274.51	1504.01	1290.76	1624.08	1589.95	1219.89	1264.63	1565.38	1345.95	1312.37	1497.01	0.11188	NO	POS		NO	NO
ENSRNOG00000010028	971.045	0.118839	0.0526673	2.25641	0.0240451	0.889723	Polr3d	993.786	922.647	1043.57	1042.52	904.093	931.758	956.719	931.173	927.663	905.59	1043.59	1049.44	930.923	1011.17	0.0610225	NO	POS		NO	NO
ENSRNOG00000003348	580.981	0.319076	0.141487	2.25516	0.0241232	0.89065	Rasd1	595.343	593.208	639.609	629.004	325.221	527.996	562.416	603.295	518.909	540.561	637.748	798.462	516.873	645.089	0.187957	NO	POS		NO	NO
ENSRNOG00000001367	63.284	0.307769	0.136643	2.25235	0.0243003	0.891515	Gpc2	54.7975	67.8578	77.3354	74.7428	57.8872	57.5498	67.2454	66.5844	45.5183	56.8487	66.4102	66.631	56.7432	69.8249	0.141999	NO	POS		NO	NO
ENSRNOG00000012827	194.672	-0.396715	0.176137	-2.25231	0.0243024	0.891515	Mlf1	257.27	281.282	171.048	167.929	177.872	157.12	154.868	148.302	160.224	294.217	176.04	189.898	221.331	168.014	0.266404	NO	NEG		NO	NO
ENSRNOG00000024257	4.99265	-1.44684	0.642396	-2.25226	0.0243058	0.891515	Irgc	4.64386	8.75584	1.81966	0	6.31497	12.7888	6.11322	7.06198	6.37256	4.98673	1.05413	0	7.31047	2.67483	0.763146	NO	NEG		NO	NO
ENSRNOG00000011167	177.056	0.241546	0.107356	2.24995	0.0244519	0.89492	Wdhd1	161.606	178.4	235.646	181.518	153.664	174.476	184.415	183.612	168.418	137.634	167.607	197.672	162.366	191.745	0.137158	NO	POS		NO	NO
ENSRNOG00000027582	2528.84	0.142131	0.0631971	2.249	0.0245122	0.895176	Dpysl4	2641.43	2541.38	2686.72	2708.21	2454.42	2254.49	2704.08	2359.71	2206.73	2328.8	2788.17	2671.9	2404.54	2653.13	0.0792267	NO	POS		NO	NO
ENSRNOG00000001342	248.309	-0.309345	0.13796	-2.24227	0.024944	0.895422	Wdr66	361.292	294.415	223.818	214.522	217.866	222.891	201.736	206.815	310.435	241.358	221.367	263.193	274.71	221.908	0.199343	NO	NEG		NO	NO
ENSRNOG00000011130	91.3181	-0.290635	0.12931	-2.24758	0.0246031	0.895422	Calca	98.4498	121.487	87.3435	85.4203	85.2521	80.387	72.3398	82.7261	109.244	108.711	81.168	83.2888	100.588	82.0477	0.161525	NO	NEG		NO	NO
ENSRNOG00000014867	115.889	-0.521232	0.232543	-2.24144	0.0249974	0.895422	Synpo2	104.022	72.2357	109.179	89.3031	193.659	149.812	119.208	111.983	168.418	131.65	80.1138	61.0785	136.633	95.1442	0.342355	NO	NEG		NO	NO
ENSRNOG00000016855	687.826	0.190249	0.0847528	2.24476	0.0247838	0.895422	B3galnt2	705.867	734.396	764.256	803.728	595.712	547.18	672.454	688.039	629.973	643.288	709.429	759.594	642.736	732.917	0.10846	NO	POS		NO	NO
ENSRNOG00000017930	1106.83	-0.113268	0.0505197	-2.24205	0.0249583	0.895422	Lpcat1	1251.98	1097.76	1069.05	1075.52	1198.79	1125.42	1034.15	1042.15	1085.16	1141.96	1057.29	1102.74	1150.18	1063.48	0.0584271	NO	NEG		NO	NO
ENSRNOG00000020421	201.155	-0.439289	0.195983	-2.24147	0.0249956	0.895422	Fndc7	186.683	154.322	143.753	142.691	244.179	251.209	211.925	245.152	303.152	249.336	135.983	145.478	231.48	170.83	0.282797	NO	NEG		NO	NO
ENSRNOG00000022239	35.1704	-0.473815	0.210911	-2.24651	0.0246711	0.895422	Tusc5	49.2249	33.9289	26.385	22.3258	41.0473	40.1935	38.7171	38.3365	30.9525	49.8673	21.0826	29.984	40.8691	29.4718	0.268751	NO	NEG		NO	NO
ENSRNOG00000030210	115.574	-0.290836	0.129755	-2.24142	0.0249987	0.895422	Fndc1	119.812	109.448	120.097	97.0686	114.722	139.764	106.981	119.045	157.493	121.676	87.4927	93.2835	127.152	103.995	0.168467	NO	NEG		NO	NO
ENSRNOG00000053979	23.9106	0.527204	0.234732	2.24598	0.0247051	0.895422	Egf	13.9316	22.9841	37.303	27.1792	21.0499	23.7507	29.5472	23.2037	15.4762	20.9443	32.678	18.8788	19.6895	28.1316	0.285633	NO	POS		NO	NO
ENSRNOG00000015835	4939.56	0.190001	0.084914	2.23757	0.025249	0.902465	Cacna2d2	4571.42	4366.98	5963.93	5300.91	5150.91	4783.94	5614.99	5225.87	4909.6	3906.6	4729.88	4749.68	4614.91	5264.21	0.112524	NO	POS		NO	NO
ENSRNOG00000002120	109.042	-0.479983	0.214672	-2.23589	0.0253593	0.903181	Spata18	113.31	105.07	49.1307	113.57	105.249	106.878	110.038	85.7526	178.432	152.594	109.629	78.8467	126.922	91.1613	0.30075	NO	NEG		NO	NO
ENSRNOG00000010428	865.17	-0.121995	0.0545973	-2.23444	0.0254538	0.903181	Bahd1	887.906	870.112	844.321	810.522	869.361	985.654	848.719	884.765	900.352	896.614	807.463	776.252	901.666	828.674	0.0629368	NO	NEG		NO	NO
ENSRNOG00000032735	1985.27	0.182556	0.0817476	2.23317	0.0255379	0.903181	Srek1	1908.63	2003.99	2474.73	2067.56	1683.99	2010.59	2188.53	1922.88	1890.83	1661.58	1933.27	2076.67	1859.93	2110.61	0.108878	NO	POS		NO	NO
ENSRNOG00000035620	58.3477	0.460636	0.206153	2.23444	0.025454	0.903181	Mir22	32.507	41.5903	56.4094	59.2118	36.8373	62.1172	75.3964	65.5755	71.9189	48.8699	86.4386	63.2995	48.9734	67.7219	0.276376	NO	POS		NO	NO
ENSRNOG00000038427	240.767	0.265673	0.118964	2.23322	0.0255344	0.903181	AABR07015812.1	196.9	197.007	336.637	268.88	211.551	234.767	277.133	240.107	245.799	226.397	210.826	243.203	218.737	262.798	0.164081	NO	POS		NO	NO
ENSRNOG00000001037	403.483	0.140787	0.0630719	2.23216	0.0256042	0.903624	Gpalpp1	387.298	409.336	429.439	417.395	378.898	393.714	449.322	432.799	382.354	352.063	401.623	407.56	383.944	423.023	0.0665635	NO	POS		NO	NO
ENSRNOG00000002327	195.825	-0.506452	0.227266	-2.22845	0.0258506	0.908502	Gabrb1	173.68	159.794	129.196	150.456	323.116	193.66	158.944	250.196	321.359	207.448	166.552	115.494	229.843	161.806	0.351154	NO	NEG		NO	NO
ENSRNOG00000027871	1323.08	0.164212	0.0736857	2.22854	0.0258443	0.908502	Rapgefl1	1328.14	1292.58	1628.59	1436.61	1317.72	1221.33	1361.21	1328.66	1226.26	1103.06	1313.45	1319.29	1248.19	1397.97	0.095858	NO	POS		NO	NO
ENSRNOG00000003716	7.68655	0.845411	0.380591	2.22131	0.02633	0.918307	Batf3	4.64386	3.28344	10.9179	9.70686	3.15748	5.48093	9.16983	7.06198	8.1933	7.97877	12.6496	9.99466	5.4563	9.9168	0.395067	NO	POS		NO	NO
ENSRNOG00000008224	436.708	0.180246	0.0811588	2.2209	0.0263578	0.918307	Jdp2	416.09	400.58	517.692	496.991	422.05	392.8	474.793	393.453	377.802	448.806	437.464	461.975	409.688	463.728	0.10157	NO	POS		NO	NO
ENSRNOG00000010092	31.9916	-0.428151	0.192605	-2.22295	0.0262189	0.918307	Magix	43.6523	29.551	22.7457	28.1499	33.6798	31.9721	23.434	26.2302	43.6976	36.9018	30.5698	33.3155	36.5758	27.4075	0.214163	NO	NEG		NO	NO
ENSRNOG00000030131	133.106	0.21589	0.0971682	2.22182	0.0262953	0.918307	Zscan30	120.74	103.976	143.753	134.925	123.142	126.975	142.642	147.293	138.376	124.668	148.632	142.146	122.979	143.232	0.100514	NO	POS		NO	NO
ENSRNOG00000048876	45.4594	-0.618706	0.278667	-2.22023	0.0264029	0.918307	Dcdc2b	87.3046	68.9523	31.844	32.0326	35.7848	23.7507	27.5095	36.3188	55.5323	58.8434	43.2193	44.4207	55.028	35.8908	0.415575	NO	NEG		NO	NO
ENSRNOG00000003522	293.825	-0.227624	0.102725	-2.21585	0.0267017	0.918758	Mr1	347.361	384.163	278.408	256.261	271.544	293.23	314.831	264.32	316.807	289.23	248.775	260.972	317.056	270.594	0.138218	NO	NEG		NO	NO
ENSRNOG00000008142	883.276	0.125555	0.0566781	2.21523	0.026744	0.918758	Brpf1	801.53	885.435	971.697	922.151	925.143	809.351	907.813	884.765	863.027	786.906	908.66	932.835	845.232	921.32	0.0653375	NO	POS		NO	NO
ENSRNOG00000014616	1952.1	0.103439	0.0466818	2.21584	0.0267027	0.918758	Iars	1889.12	1864.99	2029.83	1961.76	2021.84	1852.56	1999.02	1932.97	1905.4	1758.32	2066.09	2143.3	1882.04	2022.16	0.0544577	NO	POS		NO	NO
ENSRNOG00000018666	2745.23	0.0725488	0.0327168	2.21748	0.0265902	0.918758	Gpsm1	2729.66	2695.71	2850.49	2899.44	2685.97	2679.26	2727.51	2799.57	2696.5	2571.16	2856.69	2750.75	2676.38	2814.08	0.0336405	NO	POS		NO	NO
ENSRNOG00000026280	47.0129	-0.375203	0.169244	-2.21693	0.0266278	0.918758	Mettl4	41.7947	42.6847	34.5735	42.7102	59.9922	58.4633	42.7925	43.3807	58.2634	56.8487	32.678	49.9733	53.0078	41.018	0.201523	NO	NEG		NO	NO
ENSRNOG00000049873	95.0639	0.356462	0.160655	2.21881	0.0264997	0.918758	Ap1s3	85.447	74.4247	102.811	123.277	64.2022	111.446	116.151	74.6552	80.1122	83.777	101.196	123.267	83.2348	106.893	0.216057	NO	POS		NO	NO
ENSRNOG00000010172	35.6208	-0.431271	0.194819	-2.2137	0.0268491	0.920487	Mkrn3	31.5782	39.4013	27.2949	28.1499	44.2048	38.3665	36.6793	28.2479	54.622	36.9018	24.245	37.7576	40.8458	30.3958	0.23778	NO	NEG		NO	NO
ENSRNOG00000017637	22.7151	-0.650341	0.293939	-2.21251	0.0269317	0.921439	Fbp2	30.6495	42.6847	20.0162	14.5603	34.7323	15.5293	13.2453	18.1594	27.311	15.9575	25.2991	14.4367	27.8107	17.6195	0.416377	NO	NEG		NO	NO
ENSRNOG00000014235	1193.1	0.183424	0.082991	2.21017	0.0270937	0.921574	Zgpat	952.92	968.615	1259.2	1254.13	1248.26	1238.69	1398.91	1244.93	1165.27	1129.99	1229.12	1227.12	1117.29	1268.9	0.105278	NO	POS		NO	NO
ENSRNOG00000018969	588.064	0.41974	0.189936	2.2099	0.0271119	0.921574	Gpatch4	588.841	755.192	605.036	756.164	402.053	508.813	474.793	628.516	385.085	378.991	794.814	778.473	503.163	672.966	0.269232	NO	POS		NO	NO
ENSRNOG00000043410	403.067	-0.23108	0.104595	-2.20928	0.0271551	0.921574	LOC654482	511.753	507.839	364.841	372.743	339.956	434.821	395.321	345.028	405.113	411.904	351.025	396.455	435.231	370.902	0.142766	NO	NEG		NO	NO
ENSRNOG00000057153	38.0759	0.435882	0.19711	2.21136	0.0270108	0.921574	Pla1a	41.7947	33.9289	37.303	39.7981	27.3649	33.7991	45.8491	34.301	34.5939	21.9416	48.49	57.7469	32.2372	43.9147	0.251675	NO	POS		NO	NO
ENSRNOG00000009968	1011.82	0.133111	0.0603215	2.2067	0.0273351	0.922364	Ercc8	886.049	977.371	998.082	1127.94	969.347	978.346	990.341	1101.67	1015.97	963.436	996.152	1137.17	965.086	1058.56	0.0732663	NO	POS		NO	NO
ENSRNOG00000042152	69.8304	0.328842	0.149019	2.2067	0.0273347	0.922364	Gipc2	50.1537	80.9916	84.614	87.3617	56.8347	69.4251	75.3964	70.6198	60.0842	54.854	84.3304	63.2995	62.0572	77.6036	0.18372	NO	POS		NO	NO
ENSRNOG00000043304	564.93	-0.273035	0.123736	-2.20658	0.0273431	0.922364	Apcdd1	743.946	728.924	543.168	519.317	582.029	538.958	505.359	403.542	578.993	536.572	476.467	621.89	618.237	511.624	0.172224	NO	NEG		NO	NO
ENSRNOG00000009045	162.217	0.204125	0.0926593	2.20296	0.0275976	0.927781	Alg6	158.82	149.944	195.613	169.87	149.454	146.158	149.774	172.514	155.673	144.615	167.607	186.567	150.777	173.657	0.101674	NO	POS		NO	NO
ENSRNOG00000009782	131.578	-0.307574	0.139683	-2.20194	0.0276694	0.927781	Efcab7	184.826	168.55	135.564	111.629	110.512	124.234	117.17	108.956	133.824	151.597	104.359	127.709	145.59	117.565	0.19165	NO	NEG		NO	NO
ENSRNOG00000036711	97.5474	-0.316468	0.143684	-2.20252	0.0276284	0.927781	Spn	106.809	117.109	80.9747	72.8014	88.4095	136.11	97.8115	77.6818	87.3952	112.7	91.7093	101.057	108.089	87.006	0.188009	NO	NEG		NO	NO
ENSRNOG00000007100	3086.36	0.0862108	0.0393326	2.19184	0.0283909	0.941198	Ccdc136	3107.67	2866.44	3189.86	3093.58	3071.18	3117.74	3314.38	3131.48	2948.68	2851.41	3164.5	3179.41	2993.85	3178.87	0.0440965	NO	POS		NO	NO
ENSRNOG00000009004	29.7286	-0.559292	0.255348	-2.19031	0.0285016	0.941198	Lrriq4	24.1481	41.5903	14.5573	23.2965	41.0473	37.453	26.4906	13.1151	30.0421	37.8991	32.678	34.426	35.3633	24.0939	0.323163	NO	NEG		NO	NO
ENSRNOG00000014863	898.233	0.296963	0.135477	2.19199	0.0283805	0.941198	Reck	958.493	1015.68	1160.94	1081.34	772.531	720.743	954.681	878.712	785.646	584.445	852.791	1012.79	806.256	990.21	0.182985	NO	POS		NO	NO
ENSRNOG00000017680	16.6508	-0.61694	0.281408	-2.19233	0.0283557	0.941198	Dennd2d	28.7919	15.3227	11.8278	6.7948	19.9974	20.0968	19.3585	13.1151	15.4762	20.9443	14.7578	13.3262	20.1049	13.1967	0.337279	NO	NEG		NO	NO
ENSRNOG00000026293	1600.83	-0.175457	0.080114	-2.19009	0.0285177	0.941198	Jun	1669	1730.37	1514.86	1590.95	1492.44	1694.52	1449.85	1745.32	1718.77	1883.99	1366.15	1353.72	1698.18	1503.48	0.103734	NO	NEG		NO	NO
ENSRNOG00000028064	889.186	-0.303888	0.138752	-2.19015	0.0285134	0.941198	Fhad1	1309.57	1233.48	721.494	727.044	815.683	815.745	840.568	788.924	888.517	831.786	882.306	815.12	982.463	795.909	0.209497	NO	NEG		NO	NO
ENSRNOG00000047939	14.5877	-0.711417	0.324086	-2.19515	0.0281528	0.941198	LOC102546809	9.28772	14.2282	10.9179	12.6189	25.2599	16.4428	12.2264	15.1328	23.6695	19.9469	4.21652	11.1052	18.1392	11.0363	0.413201	NO	NEG		NO	NO
ENSRNOG00000052634	20.5768	0.499378	0.227705	2.19309	0.028301	0.941198	Lsmem2	13.0028	22.9841	23.6555	26.2085	15.7874	15.5293	21.3963	23.2037	15.4762	19.9469	25.2991	24.4314	17.1211	24.0324	0.219263	NO	POS		NO	NO
ENSRNOG00000054963	336.168	-0.233018	0.106462	-2.18874	0.0286155	0.942572	Rhbdd1	364.079	371.029	302.063	259.173	375.741	377.271	388.189	285.506	298.6	392.954	316.239	303.171	363.279	309.057	0.138182	NO	NEG		NO	NO
ENSRNOG00000003738	69.5808	-0.63984	0.293087	-2.18311	0.029028	0.942855	Ush2a	59.4414	72.2357	24.5654	69.8894	114.722	50.2419	46.868	47.4162	133.824	77.793	78.0056	59.9679	84.7096	54.4521	0.43144	NO	NEG		NO	NO
ENSRNOG00000007988	1120.89	-0.118835	0.0544399	-2.18286	0.029046	0.942855	Timm22	1144.25	1078.06	1006.27	1100.76	1183	1172.92	1077.96	1044.16	1141.6	1280.59	1099.46	1121.62	1166.74	1075.04	0.0640016	NO	NEG		NO	NO
ENSRNOG00000021164	6430.28	-0.113508	0.0519412	-2.18531	0.028866	0.942855	Stip1	6628.65	6576.73	6321.49	6004.66	6591.77	6565.24	5941.03	5625.37	6775.86	6959.48	6869.76	6303.3	6682.96	6177.6	0.0628048	NO	NEG		NO	NO
ENSRNOG00000021242	10.7604	0.724612	0.331525	2.18569	0.028838	0.942855	Adam33	12.074	8.75584	10.9179	18.443	5.26247	8.2214	17.3208	12.1063	7.28293	6.98142	8.43304	13.3262	8.09635	13.4245	0.380797	NO	POS		NO	NO
ENSRNOG00000022249	993.763	0.15966	0.0730495	2.18564	0.028842	0.942855	Mllt10	949.205	911.702	1156.39	1026.01	944.088	1055.99	1128.91	1051.23	928.574	843.755	948.717	980.587	938.886	1048.64	0.09256	NO	POS		NO	NO
ENSRNOG00000046426	77.907	-0.28629	0.131187	-2.1823	0.0290874	0.942855	Ankrd66	88.2333	91.9364	67.3273	62.1239	89.462	80.387	70.302	66.5844	88.3055	74.8009	63.2478	92.1729	85.5209	70.2931	0.151203	NO	NEG		NO	NO
ENSRNOG00000047006	40.0127	0.440688	0.201487	2.18718	0.0287297	0.942855	Mir2985	29.7207	29.551	50.0406	52.417	39.9948	26.4912	55.019	48.425	48.2494	29.9204	34.7863	35.5366	33.9879	46.0374	0.257269	NO	POS		NO	NO
ENSRNOG00000057806	1446.38	0.150546	0.0689127	2.18459	0.0289191	0.942855	Trpm7	1266.85	1209.4	1569.45	1551.16	1559.8	1336.43	1568.04	1529.42	1477.52	1376.34	1445.21	1466.99	1371.06	1521.71	0.0853073	NO	POS		NO	NO
ENSRNOG00000060703	11.8525	-0.740906	0.339595	-2.18173	0.0291292	0.942855	Troap	23.2193	16.4172	12.7376	7.76548	12.6299	14.6158	5.09435	9.07969	7.28293	14.9602	8.43304	9.99466	14.8542	8.8508	0.421707	NO	NEG		NO	NO
ENSRNOG00000019810	58.7679	0.367054	0.168331	2.18055	0.0292169	0.943876	Des	62.2277	58.0075	73.6961	78.6255	49.4672	36.5395	61.1322	63.5578	44.6079	57.8461	49.5441	69.9626	51.4493	66.0864	0.208443	NO	POS		NO	NO
ENSRNOG00000055278	61.0069	0.396057	0.181771	2.17888	0.0293407	0.946055	AABR07059380.1	34.3646	51.4406	78.2452	71.8307	67.3597	52.9823	82.5285	70.6198	63.7256	46.8753	63.2478	48.8628	52.7913	69.2225	0.233679	NO	POS		NO	NO
ENSRNOG00000007128	2885.2	0.159643	0.0733519	2.1764	0.0295256	0.948894	Nop56	3089.1	2956.19	3289.03	3149.87	2602.82	2713.06	2916.01	2761.23	2514.43	2479.4	2967.37	3183.85	2725.83	3044.56	0.0936756	NO	POS		NO	NO
ENSRNOG00000015160	181.264	-0.447252	0.205724	-2.17404	0.029702	0.948894	Gem	273.988	276.904	172.867	172.782	108.407	168.995	147.736	128.125	200.281	226.397	125.441	173.241	209.162	153.365	0.301586	NO	NEG		NO	NO
ENSRNOG00000019306	877.744	0.12691	0.058396	2.17326	0.0297607	0.948894	Syt12	811.747	780.365	864.337	935.741	920.933	839.496	937.36	899.898	870.31	810.842	880.198	981.697	838.949	916.539	0.0687858	NO	POS		NO	NO
ENSRNOG00000020927	3.86475	-1.227	0.564613	-2.17317	0.0297677	0.948894	Tulp2	9.28772	3.28344	3.63931	2.91206	3.15748	6.39442	3.05661	1.00885	6.37256	3.98938	1.05413	2.22103	5.41417	2.31533	0.6208	NO	NEG		NO	NO
ENSRNOG00000033176	946.341	0.106832	0.0490963	2.17597	0.0295576	0.948894	Zrsr2	864.687	912.797	960.779	948.36	953.56	950.942	955.7	1037.1	914.918	870.683	999.315	987.25	911.264	981.418	0.0529262	NO	POS		NO	NO
ENSRNOG00000056407	30.018	-0.438213	0.201546	-2.17425	0.0296863	0.948894	Cfap73	36.2221	35.0234	20.9261	32.0326	39.9948	26.4912	19.3585	22.1948	35.5043	33.9098	26.3532	32.205	34.5242	25.5117	0.224717	NO	NEG		NO	NO
ENSRNOG00000001557	697.931	0.22417	0.103721	2.16128	0.030674	0.950723	Cxadr	559.121	577.886	859.788	790.138	568.347	707.04	761.096	642.64	763.797	686.174	707.321	751.82	643.727	752.134	0.136455	NO	POS		NO	NO
ENSRNOG00000004319	7.01029	-0.919805	0.425572	-2.16134	0.0306692	0.950723	AABR07038019.1	11.1453	13.1338	5.45897	5.82411	11.5774	7.30791	6.11322	6.05313	8.1933	3.98938	4.21652	1.11052	9.22451	4.79608	0.498273	NO	NEG		NO	NO
ENSRNOG00000008749	843.881	0.398202	0.184239	2.16133	0.0306697	0.950723	Col5a1	1060.66	866.829	1279.22	943.506	517.827	733.531	942.455	802.039	505.253	685.177	914.984	875.088	728.212	959.549	0.25834	NO	POS		NO	NO
ENSRNOG00000009227	270.405	-0.377142	0.174487	-2.16143	0.0306621	0.950723	Aplnr	237.766	317.399	175.597	198.991	322.063	274.96	185.434	291.559	385.085	295.214	228.746	332.045	305.415	235.395	0.241788	NO	NEG		NO	NO
ENSRNOG00000011367	13.4139	-0.642564	0.296197	-2.16939	0.0300535	0.950723	Cyp2r1	12.074	16.4172	17.2867	8.73617	15.7874	19.1833	11.2076	9.07969	20.0281	14.9602	8.43304	7.77362	16.4084	10.4195	0.328069	NO	NEG		NO	NO
ENSRNOG00000012008	46.2431	-0.376655	0.174076	-2.16374	0.030484	0.950723	S100a3	43.6523	60.1964	28.2047	44.6515	46.3098	53.8958	37.6982	38.3365	47.339	61.8354	50.5982	42.1997	52.2048	40.2815	0.2065	NO	NEG		NO	NO
ENSRNOG00000013330	218.289	-0.231859	0.10689	-2.16913	0.0300726	0.950723	Cdhr1	242.409	190.44	176.507	173.753	246.284	262.171	222.114	209.842	237.606	234.376	232.963	191.009	235.548	201.031	0.134439	NO	NEG		NO	NO
ENSRNOG00000015468	12.6069	-0.745648	0.344804	-2.16253	0.0305776	0.950723	Bpifb1	26.9344	14.2282	8.18846	5.82411	8.41996	20.0968	9.16983	13.1151	12.7451	11.9681	9.48717	11.1052	15.7321	9.48164	0.461004	NO	NEG		NO	NO
ENSRNOG00000019129	191.799	-0.24066	0.111129	-2.16559	0.0303422	0.950723	Fcgbp	199.686	183.873	148.302	146.574	230.496	206.448	203.774	200.762	227.592	197.474	184.473	172.13	207.595	176.002	0.13841	NO	NEG		NO	NO
ENSRNOG00000019961	262.398	-0.283283	0.131052	-2.16161	0.0306484	0.950723	Tcte1	374.295	320.683	239.285	243.642	239.969	253.036	276.114	185.629	284.034	256.318	240.342	235.43	288.056	236.74	0.182391	NO	NEG		NO	NO
ENSRNOG00000025860	217.988	-0.342929	0.158035	-2.16996	0.03001	0.950723	Drc7	311.139	287.848	200.162	168.899	179.977	193.66	184.415	155.364	273.11	216.424	216.097	228.767	243.693	192.284	0.225294	NO	NEG		NO	NO
ENSRNOG00000028426	5492.96	0.180326	0.0830528	2.17122	0.0299146	0.950723	Mcf2l	5346.01	5433	6450.68	6298.78	5216.16	5376.79	6131.56	5702.05	5185.45	4344.44	4909.08	5521.49	5150.31	5835.61	0.108244	NO	POS		NO	NO
ENSRNOG00000033402	446.376	0.252269	0.116593	2.16367	0.0304893	0.950723	LOC501110	450.454	522.067	440.357	494.079	369.426	417.464	447.284	459.029	341.387	344.084	533.39	537.49	407.481	485.271	0.154525	NO	POS		NO	NO
ENSRNOG00000047303	273.384	0.155026	0.071653	2.16357	0.0304975	0.950723	Med18	265.629	268.148	280.227	306.737	253.651	262.171	277.133	292.568	233.054	270.281	286.723	284.292	258.822	287.947	0.0704212	NO	POS		NO	NO
ENSRNOG00000055666	11.012	0.73337	0.338462	2.16677	0.0302522	0.950723	AC142360.1	4.64386	6.56688	11.8278	11.6482	8.41996	10.9619	22.4151	13.1151	10.9244	7.97877	14.7578	8.88414	8.24929	13.7747	0.415536	NO	POS		NO	NO
ENSRNOG00000018463	21.4819	-0.676796	0.313268	-2.16044	0.0307385	0.950968	Tctex1d4	29.7207	24.0786	11.8278	19.4137	10.5249	19.1833	13.2453	17.1505	43.6976	30.9177	15.8119	22.2103	26.3538	16.6099	0.443688	NO	NEG		NO	NO
ENSRNOG00000008015	722.533	-0.53412	0.247501	-2.15805	0.030924	0.95495	Fos	925.986	998.166	477.66	991.07	539.93	739.012	528.793	742.517	950.422	975.404	297.265	504.175	854.82	590.247	0.340399	NO	NEG		NO	NO
ENSRNOG00000039971	25.5482	-0.495168	0.229561	-2.15702	0.0310042	0.955668	Ctla2a	34.3646	40.4958	23.6555	21.3551	22.1024	31.9721	15.283	21.1859	25.4903	24.9336	16.8661	28.8735	29.8931	21.2032	0.285855	NO	NEG		NO	NO
ENSRNOG00000023557	9.1501	1.09956	0.510269	2.15486	0.0311728	0.959105	RGD1563692	12.074	8.75584	15.4671	13.5896	1.05249	9.13489	18.3397	7.06198	0.910366	2.99204	12.6496	7.77362	5.81994	12.4802	0.609966	NO	POS		NO	NO
ENSRNOG00000032684	47.7797	-0.433885	0.201455	-2.15376	0.0312591	0.960002	Ccdc60	70.5867	59.102	53.6799	35.9154	37.8898	40.1935	43.8114	34.301	60.9945	60.8381	31.6239	44.4207	54.9341	40.6254	0.267294	NO	NEG		NO	NO
ENSRNOG00000040289	5.31138	-0.989018	0.459515	-2.15231	0.0313731	0.961428	Xkr9	8.35895	9.85033	3.63931	1.94137	5.26247	4.56744	3.05661	3.02656	7.28293	6.98142	4.21652	5.55259	7.05059	3.57216	0.449987	NO	NEG		NO	NO
ENSRNOG00000046889	5807.72	-0.228695	0.106321	-2.15099	0.0314772	0.961428	Dbi	6413.17	7377.89	5065.92	4835.96	5056.18	5558.58	5203.37	5355	5745.32	7451.17	5716.54	5913.51	6267.05	5348.38	0.149098	NO	NEG		NO	NO
ENSRNOG00000051257	3755.32	0.198469	0.0922513	2.15139	0.0314453	0.961428	Rn50_X_0752.3	3417.88	3465.13	4244.35	3963.31	2811.21	3808.33	4219.14	3878.04	4242.31	3238.38	3780.11	3995.64	3497.21	4013.43	0.118207	NO	POS		NO	NO
ENSRNOG00000010806	1420.07	-0.425954	0.198254	-2.14853	0.0316717	0.964742	Npvf	2297.78	1874.85	1392.04	1045.43	1175.64	1574.85	1666.87	746.552	1298.18	1547.88	1249.14	1171.6	1628.2	1211.94	0.287908	NO	NEG		NO	NO
ENSRNOG00000031174	763.637	0.176299	0.0820697	2.14817	0.0317006	0.964742	Arnt	761.593	717.979	868.886	826.053	749.376	720.743	874.19	813.137	745.59	607.384	673.589	805.125	717.111	810.163	0.103224	NO	POS		NO	NO
ENSRNOG00000006093	672.715	-0.169422	0.0789727	-2.14532	0.0319272	0.96653	LRRTM1	659.428	647.933	658.716	608.62	786.213	685.117	618.454	621.454	800.212	694.153	712.592	579.69	712.176	633.254	0.100881	NO	NEG		NO	NO
ENSRNOG00000019387	311.953	-0.177411	0.082652	-2.14648	0.0318347	0.96653	Ifi30	356.648	343.667	280.227	268.88	297.856	340.731	271.019	288.532	326.821	319.151	306.752	343.15	330.812	293.093	0.098517	NO	NEG		NO	NO
ENSRNOG00000025843	119.627	-0.260896	0.121615	-2.14526	0.0319319	0.96653	Ccdc102a	156.962	148.849	117.368	100.951	104.197	114.186	114.113	104.921	123.81	134.642	102.251	113.273	130.441	108.813	0.15334	NO	NEG		NO	NO
ENSRNOG00000021149	25.838	0.449832	0.210056	2.14149	0.0322345	0.972185	Ush1c	24.1481	22.9841	25.4752	30.0913	21.0499	22.8372	36.6793	27.2391	22.7592	16.9549	23.1908	36.6471	21.7889	29.8871	0.2313	NO	POS		NO	NO
ENSRNOG00000049083	2388.07	0.0871685	0.0406998	2.14175	0.0322139	0.972185	Nicn1	2195.62	2232.74	2391.94	2454.86	2429.16	2330.31	2495.21	2402.08	2359.67	2346.75	2427.66	2590.84	2315.71	2460.43	0.0450895	NO	POS		NO	NO
ENSRNOG00000033280	12310.6	-0.0990514	0.0462971	-2.13948	0.0323972	0.97534	Pam	12279.3	11733.9	11715	11243.5	12745.7	12862.8	12341.6	11763.2	13162.1	13611.8	12314.3	11953.6	12732.6	11888.5	0.0556757	NO	NEG		NO	NO
ENSRNOG00000016782	5.34635	-1.02262	0.478162	-2.13865	0.0324639	0.975602	Tnfrsf8	7.43018	5.4724	1.81966	4.85343	7.36746	3.65395	3.05661	5.04427	9.10366	9.97346	5.27065	1.11052	7.16685	3.52586	0.513162	NO	NEG		NO	NO
ENSRNOG00000008332	609.078	-0.159569	0.0746573	-2.13735	0.0325693	0.977021	Smo	671.502	626.043	503.135	534.848	613.604	592.854	648.001	588.162	687.326	663.235	586.096	594.127	642.428	575.728	0.0898752	NO	NEG		NO	NO
ENSRNOG00000007390	527.844	0.354546	0.165945	2.13652	0.0326367	0.977297	Nfkbia	572.124	619.476	655.076	584.353	321.011	517.035	514.529	537.719	329.553	420.88	628.261	634.105	463.346	592.341	0.217546	NO	POS		NO	NO
ENSRNOG00000014705	26.4555	0.488775	0.229006	2.13433	0.0328154	0.979159	Rbm20	21.3618	28.4565	29.1145	20.3844	23.1549	20.0968	33.6227	28.2479	20.0281	18.9496	27.4074	46.6417	22.0079	30.9031	0.298466	NO	POS		NO	NO
ENSRNOG00000045743	1667.06	0.353146	0.16543	2.13471	0.0327846	0.979159	Etnppl	1585.41	1432.68	1385.67	1322.07	1477.7	1754.81	2509.48	1857.3	1192.58	1340.43	2346.49	1800.15	1463.94	1870.19	0.24669	NO	POS		NO	NO
ENSRNOG00000012546	339.646	-0.212262	0.0995134	-2.133	0.0329248	0.980682	Frmpd1	379.868	302.077	338.456	286.352	435.733	359.001	312.793	362.179	365.057	346.079	298.319	289.845	364.636	314.657	0.130414	NO	NEG		NO	NO
ENSRNOG00000053410	16.9705	0.680462	0.319241	2.1315	0.0330477	0.9826	Adcy10	12.074	16.4172	32.7538	20.3844	11.5774	11.8754	9.16983	12.1063	15.4762	10.9708	25.2991	25.5419	13.0652	20.8759	0.437247	NO	POS		NO	NO
ENSRNOG00000017197	269.774	0.192846	0.0905154	2.13053	0.0331279	0.98317	Pdgfb	272.13	207.951	263.85	298.971	252.599	265.825	334.189	282.479	260.365	250.334	269.857	278.74	251.534	288.014	0.111111	NO	POS		NO	NO
ENSRNOG00000026371	42.2295	-0.472477	0.221836	-2.12985	0.0331839	0.98317	Krt17	56.6551	63.4799	30.9342	27.1792	28.4174	42.934	43.8114	29.2568	41.8768	60.8381	35.8404	45.5312	49.0335	35.4255	0.300718	NO	NEG		NO	NO
ENSRNOG00000017628	588.342	-0.389338	0.182866	-2.12908	0.0332475	0.983318	Tagln	826.607	645.744	449.455	531.936	546.245	472.274	418.756	483.241	578.993	933.516	714.7	458.644	667.23	509.455	0.275789	NO	NEG		NO	NO
ENSRNOG00000004918	252.81	-0.217654	0.102363	-2.12631	0.0334775	0.98492	Kcna4	229.407	255.014	238.375	216.463	286.279	253.95	242.491	251.205	308.614	298.206	258.262	195.451	271.912	233.708	0.129594	NO	NEG		NO	NO
ENSRNOG00000042627	62.5526	-0.301767	0.141863	-2.12717	0.0334056	0.98492	NA	70.5867	79.8971	70.0568	45.6222	70.5171	65.7712	55.019	53.4693	64.636	63.8301	59.0313	52.1943	69.2064	55.8988	0.15597	NO	NEG		NO	NO
ENSRNOG00000059492	587.536	0.186014	0.0874601	2.12684	0.0334333	0.98492	LOC100365363	596.272	585.547	706.027	609.591	527.3	466.793	543.058	629.525	528.012	595.415	597.691	665.2	549.89	625.182	0.110418	NO	POS		NO	NO
ENSRNOG00000014288	944.829	0.285623	0.134469	2.12408	0.0336639	0.98867	Fn1	1113.6	905.135	847.05	1258.98	668.334	870.555	888.455	1079.47	789.287	761.972	1045.7	1109.41	851.48	1038.18	0.185108	NO	POS		NO	NO
ENSRNOG00000011243	27.4144	-0.464111	0.218994	-2.11929	0.034066	0.991811	MGC94891	41.7947	36.1179	25.4752	17.4723	22.1024	26.4912	23.434	20.1771	28.2214	35.9044	28.4615	23.3209	31.772	23.0568	0.263277	NO	NEG		NO	NO
ENSRNOG00000013791	83.1643	-0.406138	0.191539	-2.12039	0.033973	0.991811	Enpp3	116.097	114.92	69.147	49.505	64.2022	84.9544	96.7926	61.5401	108.334	79.7877	72.7349	79.9573	94.7158	71.6128	0.2615	NO	NEG		NO	NO
ENSRNOG00000016420	57.8472	-0.383899	0.180933	-2.12177	0.0338568	0.991811	Serpinb6b	87.3046	85.3695	59.1388	40.7688	55.7822	55.7228	48.9058	53.4693	58.2634	50.8646	46.3817	52.1943	65.5512	50.1431	0.24662	NO	NEG		NO	NO
ENSRNOG00000037688	449.79	-0.36404	0.171652	-2.1208	0.033939	0.991811	Ak9	678.932	619.476	433.078	366.919	374.688	382.752	366.793	286.515	511.626	469.75	421.652	485.296	506.204	393.376	0.249383	NO	NEG		NO	NO
ENSRNOG00000047546	59.2039	-0.511759	0.241455	-2.11948	0.0340497	0.991811	Gas2l2	77.0881	63.4799	45.4914	44.6515	47.3623	41.107	45.8491	33.2922	98.3195	89.7611	68.5184	55.5259	69.5196	48.8881	0.346139	NO	NEG		NO	NO
ENSRNOG00000003809	2022.62	-0.199456	0.0941617	-2.11823	0.0341557	0.992701	Sat1	2434.31	2262.29	1586.74	1667.64	2010.26	2044.39	2068.31	1905.73	1909.95	2310.85	1933.27	2137.75	2162.01	1883.24	0.122593	NO	NEG		NO	NO
ENSRNOG00000000007	7602.72	0.0101521	0.0504091	0.201395	0.84039	0.999692	Gad1	7313.15	7502.66	7646.2	7825.67	8243.14	7208.34	7188.13	7311.17	7952.05	7236.74	7817.42	7987.95	7576.01	7629.42	0.0472333	NO	POS		NO	NO
ENSRNOG00000000009	5.12305	0.0621863	0.56123	0.110804	0.911772	0.999692	Tmco5b	4.64386	4.37792	4.54914	2.91206	5.26247	0.913489	6.11322	4.03542	12.7451	1.99469	9.48717	4.44207	4.98959	5.25651	0.626449	NO	POS		NO	NO
ENSRNOG00000000012	23.2641	-0.390366	0.282354	-1.38254	0.166805	0.999692	Tcf15	37.1509	38.3068	27.2949	20.3844	18.9449	17.3563	12.2264	14.124	20.9384	25.931	23.1908	23.3209	26.4381	20.0902	0.346583	NO	NEG		NO	NO
ENSRNOG00000000017	6.81378	-0.0448724	0.435619	-0.103008	0.917956	0.999692	Steap1	7.43018	2.18896	7.27863	5.82411	5.26247	4.56744	9.16983	3.02656	11.8348	9.97346	6.32478	8.88414	6.87621	6.75134	0.419865	NO	NEG		NO	NO
ENSRNOG00000000021	211.044	0.0411372	0.1836	0.224059	0.822711	0.999692	AABR07061902.1	143.031	137.905	184.695	229.082	225.234	228.372	198.68	270.373	264.006	249.336	231.908	169.909	207.981	214.108	0.209814	NO	POS		NO	NO
ENSRNOG00000000024	322.211	0.058587	0.103639	0.565297	0.571872	0.999692	Hebp1	346.432	358.99	317.53	316.444	286.279	273.133	311.774	305.683	269.468	360.042	373.162	347.592	315.724	328.697	0.108844	NO	POS		NO	NO
ENSRNOG00000000033	3272.6	0.0154081	0.129354	0.119116	0.905183	0.999692	Tmcc2	2472.39	2567.65	3203.51	3569.21	4159.46	3497.75	3113.67	3787.24	3529.49	3304.21	3075.95	2990.62	3255.16	3290.03	0.146908	NO	POS		NO	NO
ENSRNOG00000000034	163.217	-0.105825	0.112652	-0.939397	0.347527	0.999692	Nuak2	139.316	175.117	135.564	150.456	175.767	191.833	162	194.709	167.507	165.559	148.632	152.141	169.183	157.251	0.116384	NO	NEG		NO	NO
ENSRNOG00000000036	684.024	0.111303	0.0615573	1.80812	0.0705872	0.999692	Klhdc8a	626.921	628.232	704.207	651.33	660.967	635.788	737.662	734.446	685.506	708.116	762.136	672.974	657.588	710.459	0.0667527	NO	POS		NO	NO
ENSRNOG00000000040	148.415	-0.155609	0.18376	-0.84681	0.397101	0.999692	RGD1304622	98.4498	121.487	107.36	161.134	202.079	164.428	130.415	151.328	203.012	148.605	133.874	158.804	156.343	140.486	0.221036	NO	NEG		NO	NO
ENSRNOG00000000041	52.7741	0.0319957	0.187208	0.17091	0.864294	0.999692	Slc26a1	39.0084	39.4013	47.3111	55.3291	78.9371	51.1554	65.2077	53.4693	50.9805	53.8567	45.3276	53.3048	52.2232	53.3249	0.206549	NO	POS		NO	NO
ENSRNOG00000000042	529.421	-0.210337	0.349047	-0.602603	0.546773	0.999692	Xpr1	226.62	191.534	365.751	442.633	951.455	626.653	527.775	795.986	823.881	587.437	427.977	385.35	567.93	490.912	0.448406	NO	NEG		NO	NO
ENSRNOG00000000043	5158.56	0.0909256	0.147178	0.617794	0.536711	0.999692	Idua	6387.17	6476.04	6341.5	5595.03	4065.79	4595.76	5700.58	4516.64	4386.14	4066.18	4558.06	5213.88	4996.18	5320.95	0.177336	NO	POS		NO	NO
ENSRNOG00000000044	1624.16	-0.00771531	0.0517112	-0.1492	0.881396	0.999692	Tmem175	1737.73	1768.68	1683.18	1565.72	1596.63	1523.7	1643.44	1600.04	1584.04	1561.84	1578.03	1646.9	1628.77	1619.55	0.0457091	NO	NEG		NO	NO
ENSRNOG00000000048	2049.35	0.00217098	0.11003	0.0197308	0.984258	0.999692	Gak	1646.71	1634.06	1932.48	2040.38	2461.78	2288.29	2179.36	2203.34	2244.96	2010.65	1991.25	1958.95	2047.74	2050.96	0.120197	NO	POS		NO	NO
ENSRNOG00000000054	5367.87	-0.0601538	0.0652265	-0.922229	0.356409	0.999692	Abhd8	5174.19	5121.07	5323.41	4982.53	5307.73	5440.74	5212.54	4822.32	5645.18	6188.53	5812.47	5383.79	5479.57	5256.18	0.0694295	NO	NEG		NO	NO
ENSRNOG00000000060	5417.43	0.110179	0.147672	0.746107	0.455603	0.999692	Cplx1	3863.69	4105.4	4763.86	5602.8	7411.67	5199.58	5733.18	5951.23	5919.2	4764.32	6010.65	5683.63	5210.64	5624.22	0.17694	NO	POS		NO	NO
ENSRNOG00000000062	241.597	-0.114714	0.182593	-0.628247	0.529842	0.999692	Pcgf3	172.752	159.794	213.81	256.261	313.643	280.441	213.963	267.346	325.001	255.321	249.829	191.009	251.159	232.036	0.217295	NO	NEG		NO	NO
ENSRNOG00000000064	2996.38	-0.180243	0.201489	-0.894552	0.371027	0.999692	Atp5i	4292.78	4407.47	3120.71	2773.25	2166.03	2281.89	2500.31	2126.67	2308.69	3643.3	3134.98	3200.51	3183.36	2809.4	0.264165	NO	NEG		NO	NO
ENSRNOG00000000065	8.18669	-0.162409	0.495744	-0.327606	0.74321	0.999692	Pde6b	14.8604	14.2282	7.27863	9.70686	3.15748	6.39442	15.283	2.01771	7.28293	5.98407	3.16239	8.88414	8.65125	7.72213	0.561564	NO	NEG		NO	NO
ENSRNOG00000000066	404.387	-0.0529674	0.14204	-0.372904	0.70922	0.999692	Fbxo28	306.495	316.305	369.39	451.369	453.625	424.772	357.623	469.117	499.791	469.75	387.92	346.481	411.79	396.983	0.161623	NO	NEG		NO	NO
ENSRNOG00000000068	843.678	-0.100586	0.0811905	-1.23889	0.215386	0.999692	Ppp2r5a	755.092	827.427	703.297	826.053	990.397	879.69	798.794	860.553	863.027	922.545	885.469	811.788	873.03	814.326	0.0894226	NO	NEG		NO	NO
ENSRNOG00000000073	210.166	-0.0546557	0.206435	-0.26476	0.791194	0.999692	Tmed5	152.319	117.109	209.261	198.991	268.386	242.988	197.661	281.47	257.634	246.344	186.581	163.246	214.13	206.202	0.240741	NO	NEG		NO	NO
ENSRNOG00000000075	522.421	0.0391198	0.0821014	0.476481	0.633732	0.999692	Mtf2	472.745	522.067	565.003	544.555	557.822	516.121	517.586	579.082	541.668	482.715	432.193	537.49	515.523	529.318	0.0808267	NO	POS		NO	NO
ENSRNOG00000000081	31.4357	0.234923	0.351117	0.669072	0.50345	0.999692	Antxr2	16.7179	9.85033	17.2867	34.9447	47.3623	38.3665	28.5284	52.4604	31.8628	28.923	44.2734	26.6524	28.8471	34.0243	0.411581	NO	POS		NO	NO
ENSRNOG00000000082	917.9	-0.0464127	0.0600511	-0.772887	0.439589	0.999692	Hltf	882.333	908.419	941.672	913.415	1070.39	921.71	919.021	863.579	900.352	914.566	866.494	912.845	932.961	902.838	0.0579709	NO	NEG		NO	NO
ENSRNOG00000000098	1500.61	0.0324836	0.0885549	0.366819	0.713754	0.999692	Rnf115	1372.73	1345.12	1283.77	1390.02	1578.74	1430.52	1444.76	1662.59	1565.83	1607.72	1587.52	1737.96	1483.44	1517.77	0.094194	NO	POS		NO	NO
ENSRNOG00000000104	801.453	0.10726	0.0738716	1.45198	0.146507	0.999692	Thoc3	868.402	823.049	863.427	781.402	711.486	730.791	816.115	765.72	721.01	774.938	833.816	927.282	771.613	831.294	0.082272	NO	POS		NO	NO
ENSRNOG00000000105	1730.6	-0.0408767	0.417779	-0.0978428	0.922057	0.999692	Cplx2	656.642	580.075	1467.55	1610.37	3381.67	1884.53	2013.29	2557.45	2385.16	1642.63	1406.21	1181.59	1755.12	1706.08	0.458208	NO	NEG		NO	NO
ENSRNOG00000000108	964.676	-0.065669	0.102363	-0.641529	0.521179	0.999692	Aga	1059.73	1255.37	969.877	982.334	968.295	941.807	880.304	913.013	853.923	841.76	879.144	1030.56	986.814	942.539	0.118288	NO	NEG		NO	NO
ENSRNOG00000000109	4.05151	-0.724521	0.608834	-1.19001	0.234041	0.999692	Fgf20	3.71509	5.4724	0.909828	4.85343	1.05249	4.56744	5.09435	0	6.37256	8.97611	3.16239	4.44207	5.02602	3.07701	0.622593	NO	NEG		NO	NO
ENSRNOG00000000111	1836.35	0.0155045	0.137423	0.112823	0.910171	0.999692	Coprs	2320.07	2300.6	1918.83	1723.94	1551.38	1644.28	1676.04	1607.11	1429.27	1713.44	2011.28	2139.97	1826.51	1846.19	0.161618	NO	POS		NO	NO
ENSRNOG00000000112	928.494	-0.0308434	0.0915093	-0.337053	0.736077	0.999692	Champ1	851.684	754.097	862.517	944.477	1086.17	987.481	895.587	1006.84	1028.71	921.548	884.415	918.398	938.283	918.705	0.0966712	NO	NEG		NO	NO
ENSRNOG00000000113	493.074	-0.0366563	0.193873	-0.189073	0.850035	0.999692	Elac1	318.569	325.061	460.373	467.87	686.226	616.605	534.907	610.357	560.786	488.699	413.219	434.212	499.324	486.823	0.23116	NO	NEG		NO	NO
ENSRNOG00000000121	227.007	-0.00742763	0.100539	-0.0738784	0.941107	0.999692	Pigv	204.33	230.935	198.343	207.727	252.599	206.448	273.057	240.107	244.889	226.397	217.151	222.103	227.6	226.415	0.0988078	NO	NEG		NO	NO
ENSRNOG00000000122	430.086	0.000380046	0.0691775	0.00549377	0.995617	0.999692	Ak2	448.597	470.627	463.103	401.864	394.685	413.81	447.284	397.489	423.32	429.856	440.626	429.77	430.149	430.023	0.0582599	NO	POS		NO	NO
ENSRNOG00000000123	850.841	0.0333526	0.0739516	0.451005	0.651986	0.999692	Rnf19b	733.73	756.286	834.313	882.353	954.613	903.44	849.737	816.163	845.73	851.733	879.144	902.851	840.922	860.76	0.0727913	NO	POS		NO	NO
ENSRNOG00000000127	1497.97	-0.0379987	0.216165	-0.175786	0.860462	0.999692	Kpna6	894.407	863.545	1304.69	1358.96	2115.51	1761.21	1499.78	1929.94	1810.72	1660.58	1474.73	1301.53	1517.66	1478.27	0.256512	NO	NEG		NO	NO
ENSRNOG00000000129	773.744	-0.111462	0.174808	-0.637621	0.52372	0.999692	Phf24	610.203	506.745	788.821	678.509	1057.76	887.911	767.209	920.075	952.243	806.853	718.916	589.685	803.619	743.869	0.210688	NO	NEG		NO	NO
ENSRNOG00000000130	1509.77	0.00647598	0.110286	0.0587196	0.953175	0.999692	Dnajb5	1692.22	1817.93	1808.74	1581.25	1252.47	1319.99	1369.36	1328.66	1518.49	1438.17	1487.38	1502.53	1506.55	1512.99	0.123631	NO	POS		NO	NO
ENSRNOG00000000133	1628.04	-0.0261875	0.0753348	-0.347615	0.728129	0.999692	Txndc15	1474.89	1469.89	1513.95	1511.36	1649.26	1709.14	1629.17	1575.83	1684.18	1868.03	1798.34	1652.45	1642.56	1613.52	0.0775179	NO	NEG		NO	NO
ENSRNOG00000000138	55.6301	0.251016	0.254376	0.986794	0.323744	0.999692	Glis1	45.5098	83.1805	80.0649	70.86	34.7323	63.9442	63.1699	45.3984	50.9805	26.9283	50.5982	52.1943	50.8793	60.381	0.308525	NO	POS		NO	NO
ENSRNOG00000000142	559.915	-0.151849	0.201232	-0.754597	0.450491	0.999692	Plxdc2	384.512	404.958	485.848	529.994	894.62	655.885	533.888	706.198	684.595	511.638	464.871	461.975	589.368	530.462	0.264342	NO	NEG		NO	NO
ENSRNOG00000000145	451.344	-0.126083	0.309598	-0.407249	0.683825	0.999692	Pik3r3	187.612	194.818	393.046	425.16	760.954	535.304	501.284	568.994	619.049	528.593	383.703	317.608	471.055	431.633	0.375074	NO	NEG		NO	NO
ENSRNOG00000000150	228.209	-0.0356017	0.107316	-0.331745	0.740082	0.999692	Dnajc1	289.777	242.975	232.006	220.346	198.921	217.41	216	194.709	223.95	212.435	244.558	245.424	230.911	225.507	0.111805	NO	NEG		NO	NO
ENSRNOG00000000151	242.584	-0.0557513	0.180374	-0.309088	0.757255	0.999692	Ldlrap1	167.179	191.534	200.162	283.44	304.171	266.739	210.906	297.612	331.373	222.408	204.501	230.988	247.234	237.935	0.215437	NO	NEG		NO	NO
ENSRNOG00000000155	769.043	0.0598619	0.0965837	0.619793	0.535394	0.999692	Cog3	596.272	665.444	778.813	734.809	834.628	759.109	803.888	864.588	863.027	799.871	747.378	780.694	753.059	785.028	0.101468	NO	POS		NO	NO
ENSRNOG00000000156	37.9655	0.341488	0.220382	1.54953	0.121255	0.999692	LOC100911486	53.8688	37.2123	39.1226	39.7981	25.2599	34.7126	51.9624	34.301	23.6695	25.931	45.3276	44.4207	33.4423	42.4887	0.261547	NO	POS		NO	NO
ENSRNOG00000000157	2230.2	0.0183455	0.0474845	0.386347	0.69924	0.999692	Atg12	2094.38	2164.88	2321.88	2255.87	2300.75	2321.17	2173.25	2183.16	2104.77	2310.85	2169.4	2362.07	2216.13	2244.27	0.0414086	NO	POS		NO	NO
ENSRNOG00000000158	906.583	-0.0027726	0.0657181	-0.0421892	0.966348	0.999692	Cdo1	912.054	929.214	842.501	963.891	905.145	846.804	915.964	825.243	858.475	993.356	983.503	902.851	907.508	905.659	0.0613131	NO	NEG		NO	NO
ENSRNOG00000000161	367.382	0.0621687	0.136789	0.454485	0.64948	0.999692	Chm	269.344	292.226	327.538	389.245	455.73	378.184	374.944	458.02	370.519	390.96	373.162	328.713	359.494	375.27	0.154881	NO	POS		NO	NO
ENSRNOG00000000164	2561.2	-0.0751895	0.06966	-1.07938	0.280419	0.999692	Lamp2	2401.8	2538.1	2169.03	2354.88	2752.27	2603.44	2481.97	2809.66	2732.01	2738.71	2599.48	2553.08	2627.72	2494.68	0.0735954	NO	NEG		NO	NO
ENSRNOG00000000165	12.3337	-0.180597	0.354248	-0.509805	0.610188	0.999692	Pfkfb1	10.2165	19.7007	10.9179	9.70686	12.6299	17.3563	21.3963	12.1063	10.014	8.97611	10.5413	4.44207	13.1489	11.5184	0.392131	NO	NEG		NO	NO
ENSRNOG00000000166	195.473	-0.0976281	0.137526	-0.709889	0.477773	0.999692	Apex2	216.404	238.597	188.334	189.284	133.667	188.179	179.321	162.426	215.757	219.416	185.527	228.767	202.003	188.943	0.152738	NO	NEG		NO	NO
ENSRNOG00000000168	3936.22	-0.0140748	0.122062	-0.115309	0.9082	0.999692	Gatm	3037.08	3681.83	3076.13	3918.66	4889.89	3906.08	3979.71	4627.62	3972.84	4244.7	3740.05	4160	3955.4	3917.03	0.136781	NO	NEG		NO	NO
ENSRNOG00000000169	142.373	0.0259111	0.10736	0.241347	0.809286	0.999692	Spata5l1	131.886	172.928	127.376	142.691	145.244	128.802	136.529	145.275	123.81	144.615	154.957	154.362	141.214	143.532	0.0983176	NO	POS		NO	NO
ENSRNOG00000000170	1118.6	-0.0676165	0.102257	-0.66124	0.508458	0.999692	Slc30a4	941.775	1005.83	1015.37	1027.96	1357.72	1110.8	1109.55	1293.35	1228.08	1224.74	1075.21	1032.78	1144.82	1092.37	0.115375	NO	NEG		NO	NO
ENSRNOG00000000172	188.339	-0.101202	0.138796	-0.72914	0.465916	0.999692	Sqrdl	184.826	157.605	147.392	144.632	228.391	177.217	194.604	218.921	186.625	234.376	184.473	201.004	194.84	181.838	0.156397	NO	NEG		NO	NO
ENSRNOG00000000175	1043.84	0.0475477	0.103125	0.461066	0.644751	0.999692	Mier2	954.778	1071.5	1169.13	1156.09	1070.39	1218.59	1116.68	996.748	1032.36	812.837	908.66	1018.34	1026.74	1060.94	0.111189	NO	POS		NO	NO
ENSRNOG00000000177	283.414	0.0662953	0.131444	0.504362	0.614007	0.999692	Plpp2	234.979	267.053	246.564	301.883	270.491	287.749	236.378	267.346	317.718	282.249	289.886	398.676	276.707	290.122	0.155898	NO	POS		NO	NO
ENSRNOG00000000184	4.40525	0.202516	0.555102	0.364826	0.715241	0.999692	Tmprss6	4.64386	5.4724	7.27863	3.88274	4.20998	6.39442	1.01887	2.01771	0.910366	2.99204	7.37891	6.6631	4.10384	4.70666	0.525903	NO	POS		NO	NO
ENSRNOG00000000185	540.52	-0.120866	0.0933275	-1.29507	0.195296	0.999692	Mpst	625.064	584.453	500.406	425.16	514.67	525.256	496.19	507.454	540.758	587.437	580.825	598.569	562.939	518.101	0.104581	NO	NEG		NO	NO
ENSRNOG00000000186	1929.24	-0.220513	0.132088	-1.66943	0.0950318	0.999692	Tst	2047.01	2057.62	1331.99	1518.15	2073.41	1655.24	1850.27	1870.42	2029.21	2595.09	2134.61	1987.83	2076.27	1782.21	0.168366	NO	NEG		NO	NO
ENSRNOG00000000187	30.818	0.0313529	0.2557	0.122616	0.902411	0.999692	Csf2rb	20.433	21.8896	46.4013	29.1206	42.0998	37.453	27.5095	21.1859	38.2354	22.939	34.7863	27.7629	30.5083	31.1277	0.28532	NO	POS		NO	NO
ENSRNOG00000000190	295.914	0.0033992	0.181363	0.0187426	0.985046	0.999692	Ep300	206.187	228.746	335.727	312.561	392.58	301.451	314.831	366.214	358.684	286.238	224.53	223.214	295.648	296.179	0.212547	NO	POS		NO	NO
ENSRNOG00000000195	3.93976	-0.417943	0.68195	-0.612865	0.539965	0.999692	Vwa5a	5.57263	2.18896	0	3.88274	6.31497	9.13489	3.05661	8.07084	2.7311	0.997346	4.21652	1.11052	4.48998	3.38954	0.725761	NO	NEG		NO	NO
ENSRNOG00000000196	21.4917	0.022137	0.26373	0.0839383	0.933106	0.999692	Cyp19a1	29.7207	19.7007	33.6637	21.3551	15.7874	20.0968	13.2453	16.1417	23.6695	18.9496	20.0285	25.5419	21.3208	21.6627	0.273465	NO	POS		NO	NO
ENSRNOG00000000204	542.328	0.0149475	0.105824	0.141248	0.887674	0.999692	Syncrip	459.742	429.036	540.438	570.763	584.134	570.017	579.737	598.251	625.422	568.487	494.387	487.517	539.473	545.182	0.111746	NO	POS		NO	NO
ENSRNOG00000000219	1262.26	-0.0380524	0.108263	-0.35148	0.725228	0.999692	Ano10	1134.96	977.371	1082.7	1212.39	1511.38	1372.06	1277.66	1374.06	1347.34	1329.46	1346.12	1181.59	1278.76	1245.75	0.118051	NO	NEG		NO	NO
ENSRNOG00000000221	532.173	0.00210009	0.0893702	0.0234988	0.981252	0.999692	Abhd5	469.03	494.705	483.119	533.877	626.234	561.796	508.416	600.268	549.861	488.699	507.036	563.032	531.721	532.625	0.0922538	NO	POS		NO	NO
ENSRNOG00000000230	527.056	-0.012108	0.0738657	-0.163919	0.869795	0.999692	Lmf1	538.688	599.775	526.791	544.555	545.192	505.159	522.68	558.905	532.564	455.787	485.954	508.617	529.528	524.584	0.0693845	NO	NEG		NO	NO
ENSRNOG00000000231	1800.86	-0.0707925	0.0837473	-0.845312	0.397937	0.999692	Kctd17	2022.87	1986.48	1751.42	1637.55	1573.48	1719.19	1762.64	1576.84	1747.9	2019.63	1891.11	1921.2	1844.92	1756.79	0.0911151	NO	NEG		NO	NO
ENSRNOG00000000233	110.077	0.0293928	0.135876	0.21632	0.828738	0.999692	Grm6	89.1621	122.582	108.27	90.2738	112.617	116.927	146.717	117.027	111.975	100.732	98.034	106.61	108.999	111.155	0.141836	NO	POS		NO	NO
ENSRNOG00000000236	2569.19	0.0124707	0.0421981	0.295527	0.767592	0.999692	Zfp207	2435.24	2435.22	2508.4	2613.09	2554.4	2616.23	2560.42	2608.9	2706.52	2599.08	2698.57	2494.22	2557.78	2580.6	0.0347564	NO	POS		NO	NO
ENSRNOG00000000237	368.596	0.00812499	0.308848	0.0263074	0.979012	0.999692	RGD1310429	165.321	159.794	305.702	333.916	571.505	447.609	424.869	577.065	487.046	374.005	312.022	264.303	367.547	369.646	0.376861	NO	POS		NO	NO
ENSRNOG00000000244	286.761	0.0865355	0.0955479	0.905677	0.365107	0.999692	Coil	245.196	234.219	268.399	296.059	317.853	281.355	286.302	330.904	310.435	279.257	304.643	286.513	278.052	295.47	0.0985962	NO	POS		NO	NO
ENSRNOG00000000246	2976.83	-0.0751964	0.10188	-0.738088	0.460461	0.999692	Amz2	2565.27	2429.75	2695.82	2701.42	3592.16	3389.04	3007.7	3104.24	3087.05	3262.32	2922.05	2965.08	3054.27	2899.39	0.114862	NO	NEG		NO	NO
ENSRNOG00000000247	1199.36	-0.0177655	0.0772165	-0.230074	0.818034	0.999692	Mfsd11	1348.58	1361.53	1259.2	1225.98	1088.28	1137.29	1115.66	1090.57	1110.65	1194.82	1205.92	1253.77	1206.86	1191.85	0.0790121	NO	NEG		NO	NO
ENSRNOG00000000248	6440.94	0.078493	0.121695	0.644996	0.51893	0.999692	Srsf2	7465.47	8059.76	7157.62	7022.91	5234.06	5842.67	6273.18	5669.76	5401.2	5592.12	6480.79	7091.76	6265.88	6616	0.141883	NO	POS		NO	NO
ENSRNOG00000000249	174.484	-0.235603	0.14644	-1.60887	0.107645	0.999692	Mettl23	237.766	212.329	169.228	197.049	135.772	168.995	140.604	135.186	172.059	205.453	153.903	165.467	188.729	160.24	0.186629	NO	NEG		NO	NO
ENSRNOG00000000250	531.377	-0.0540522	0.114109	-0.473688	0.635722	0.999692	Jmjd6	609.274	624.948	514.053	587.265	405.21	508.813	461.548	471.135	504.343	595.415	548.147	546.375	541.334	521.42	0.124983	NO	NEG		NO	NO
ENSRNOG00000000257	880.631	-0.0126308	0.127721	-0.0988936	0.921223	0.999692	Smpd3	698.437	678.578	771.535	746.457	1018.81	959.163	1003.59	951.35	999.582	951.468	880.198	908.403	884.34	876.922	0.140853	NO	NEG		NO	NO
ENSRNOG00000000258	907.06	0.00511587	0.0584542	0.0875193	0.930259	0.999692	Prmt7	845.183	800.065	913.468	900.796	960.928	945.461	894.568	936.217	936.767	943.489	916.039	891.745	905.315	908.805	0.0507004	NO	POS		NO	NO
ENSRNOG00000000262	918.539	0.0148074	0.127354	0.11627	0.907439	0.999692	Zfp821	1108.03	1168.91	1029.93	954.184	737.799	849.544	891.511	788.924	787.467	831.786	874.927	999.466	913.921	923.156	0.146938	NO	POS		NO	NO
ENSRNOG00000000264	1438.66	0.0323826	0.0832069	0.389181	0.697142	0.999692	Def8	1463.74	1672.37	1513.95	1546.3	1382.98	1285.28	1212.46	1474.95	1405.61	1326.47	1467.35	1512.52	1422.74	1454.59	0.08681	NO	POS		NO	NO
ENSRNOG00000000274	4024.67	0.0299722	0.06447	0.464902	0.642002	0.999692	Phyhipl	3744.81	4071.47	3707.55	4117.65	4508.89	3683.19	4124.39	4134.29	4194.06	3695.17	4211.25	4103.36	3982.93	4066.41	0.0644896	NO	POS		NO	NO
ENSRNOG00000000275	653.921	0.0220426	0.130948	0.16833	0.866323	0.999692	Fam13c	471.816	513.311	600.487	740.633	762.006	681.463	695.888	676.941	775.632	689.166	636.694	603.011	648.899	658.942	0.143591	NO	POS		NO	NO
ENSRNOG00000000277	87.371	-0.0270339	0.22092	-0.122369	0.902606	0.999692	Tet1	54.7975	64.5744	83.7042	104.834	110.512	84.9544	90.6794	102.903	136.555	77.793	72.7349	64.41	88.1977	86.5443	0.266077	NO	NEG		NO	NO
ENSRNOG00000000279	338.553	0.000643251	0.0820772	0.00783714	0.993747	0.999692	Rtn4ip1	371.509	360.084	364.841	292.176	306.276	319.721	361.699	321.825	346.85	326.132	338.376	353.145	338.429	338.677	0.0747226	NO	POS		NO	NO
ENSRNOG00000000281	1959.34	0.0669933	0.152243	0.440043	0.659906	0.999692	Prodh1	1780.46	1684.41	1329.26	1586.1	2309.17	2038.91	2388.23	2447.48	1939.99	1729.4	2183.1	2095.55	1913.72	2004.95	0.176579	NO	POS		NO	NO
ENSRNOG00000000283	377.035	0.10959	0.086114	1.27261	0.203155	0.999692	Dgcr14	335.287	303.171	406.693	359.154	402.053	401.935	378.001	377.312	378.712	354.058	422.706	405.339	362.536	391.534	0.0913986	NO	POS		NO	NO
ENSRNOG00000000288	433.999	0.0430215	0.105161	0.409101	0.682466	0.999692	Scarf2	503.394	433.414	519.512	448.457	430.47	407.416	457.473	444.905	354.132	437.835	410.056	360.918	427.777	440.22	0.112095	NO	POS		NO	NO
ENSRNOG00000000299	183.284	-0.203033	0.363694	-0.558251	0.576673	0.999692	Foxo3	73.373	62.3854	128.286	192.196	345.218	226.545	172.189	256.249	274.931	194.482	159.174	114.383	196.156	170.413	0.457061	NO	NEG		NO	NO
ENSRNOG00000000302	1100.82	0.0108525	0.0902863	0.120201	0.904324	0.999692	Sesn1	933.416	946.726	1009	1086.2	1173.53	1149.17	1070.83	1083.51	1152.52	1223.74	1281.82	1099.41	1096.52	1105.13	0.0947951	NO	POS		NO	NO
ENSRNOG00000000303	238.894	0.00933807	0.111236	0.0839481	0.933098	0.999692	Cep57l1	275.845	282.376	273.858	223.258	210.499	234.767	237.397	244.143	195.729	230.387	210.826	247.645	238.267	239.521	0.115511	NO	POS		NO	NO
ENSRNOG00000000304	4012.57	-0.056605	0.048302	-1.1719	0.241238	0.999692	Cd164	4231.49	4246.58	3662.97	3834.21	4018.42	3941.7	3767.78	4085.86	3940.06	4167.91	4019.4	4234.4	4091.03	3934.1	0.047862	NO	NEG		NO	NO
ENSRNOG00000000306	445.376	-0.0548854	0.163324	-0.336053	0.736831	0.999692	Smpd2	587.913	612.909	502.225	473.695	370.478	384.579	381.057	342.002	367.788	399.936	432.193	489.738	453.934	436.818	0.199421	NO	NEG		NO	NO
ENSRNOG00000000307	293.344	-0.0978871	0.113326	-0.863766	0.387716	0.999692	Mical1	392.871	337.1	277.498	274.704	267.334	293.23	314.831	276.426	277.662	251.331	276.182	280.961	303.254	283.434	0.131234	NO	NEG		NO	NO
ENSRNOG00000000308	285.596	-0.0818752	0.0868701	-0.942501	0.345936	0.999692	Zbtb24	269.344	285.659	314.801	303.825	308.381	305.105	262.868	289.541	304.973	290.228	240.342	252.087	293.948	277.244	0.0847801	NO	NEG		NO	NO
ENSRNOG00000000312	1563.77	-0.00291594	0.0583409	-0.0499811	0.960137	0.999692	Fig4	1528.76	1564.01	1601.3	1631.72	1662.94	1642.45	1588.42	1613.16	1594.05	1401.27	1519	1418.13	1565.58	1561.95	0.053455	NO	NEG		NO	NO
ENSRNOG00000000314	2180.04	0.0316043	0.0686612	0.460294	0.645306	0.999692	Sec63	1980.14	1976.63	2066.22	2223.84	2451.26	2190.55	2173.25	2421.25	2280.47	2057.52	2149.37	2189.94	2156.1	2203.98	0.0697369	NO	POS		NO	NO
ENSRNOG00000000316	394.998	-0.036497	0.326487	-0.111787	0.910992	0.999692	Sobp	166.25	157.605	383.038	417.395	687.279	518.862	403.472	537.719	507.984	362.037	357.35	240.982	400.003	389.993	0.396288	NO	NEG		NO	NO
ENSRNOG00000000321	772.456	-0.218203	0.127024	-1.7178	0.0858329	0.999692	Cd24	912.983	850.411	663.265	545.525	610.447	814.832	758.039	733.437	841.178	953.463	725.241	860.651	830.552	714.36	0.159277	NO	NEG		NO	NO
ENSRNOG00000000322	530.52	-0.0802724	0.0884198	-0.907855	0.363955	0.999692	Atg5	524.756	468.438	454.004	510.581	570.452	557.228	474.793	507.454	566.248	582.45	531.281	618.558	544.929	516.112	0.0947761	NO	NEG		NO	NO
ENSRNOG00000000323	11.0076	0.0772789	0.348907	0.221489	0.824712	0.999692	Prdm1	8.35895	12.0393	6.3688	9.70686	7.36746	17.3563	10.1887	18.1594	10.9244	7.97877	14.7578	8.88414	10.6709	11.3443	0.351227	NO	POS		NO	NO
ENSRNOG00000000327	720.92	-0.0369692	0.0823775	-0.448778	0.653592	0.999692	Hace1	638.066	629.326	654.167	714.425	821.998	724.397	698.945	737.473	778.363	787.903	704.159	761.815	730.009	711.83	0.0841445	NO	NEG		NO	NO
ENSRNOG00000000335	4.42909	-0.499552	0.527957	-0.946197	0.344048	0.999692	Ermap	4.64386	7.66136	5.45897	4.85343	4.20998	5.48093	1.01887	3.02656	8.1933	0.997346	3.16239	4.44207	5.1978	3.66038	0.500417	NO	NEG		NO	NO
ENSRNOG00000000340	2506.11	-0.0444609	0.112386	-0.39561	0.692393	0.999692	RGD1304704	2886.62	3072.21	2496.57	2408.27	2037.63	2361.37	2232.34	2181.14	2227.67	2682.86	2749.17	2737.43	2544.73	2467.49	0.127169	NO	NEG		NO	NO
ENSRNOG00000000341	158.847	-0.0834201	0.109851	-0.75939	0.447619	0.999692	Nid2	186.683	164.172	188.334	160.163	159.979	158.947	139.585	152.337	173.88	137.634	142.307	142.146	163.549	154.146	0.109329	NO	NEG		NO	NO
ENSRNOG00000000368	1924.34	-0.027743	0.0649089	-0.427415	0.669077	0.999692	Grik2	2027.51	2144.09	2119.9	1840.42	1792.4	1790.44	1960.31	1796.77	1920.87	1983.72	1871.08	1844.57	1943.17	1905.51	0.0645761	NO	NEG		NO	NO
ENSRNOG00000000373	30.2139	-0.034414	0.323224	-0.106471	0.915209	0.999692	Ctnna3	15.7891	24.0786	16.3769	50.4757	48.4147	32.8856	24.4529	42.3719	35.5043	26.9283	25.2991	19.9893	30.6001	29.8276	0.390928	NO	NEG		NO	NO
ENSRNOG00000000376	3.90543	0.723355	0.585983	1.23443	0.217043	0.999692	Tmem167b	1.85754	1.09448	3.63931	8.73617	5.26247	2.74047	2.03774	4.03542	1.82073	4.98673	8.43304	2.22103	2.9604	4.85045	0.650789	NO	POS		NO	NO
ENSRNOG00000000378	15.65	-0.015356	0.305748	-0.0502243	0.959944	0.999692	Ctnna3	11.1453	14.2282	13.6474	24.2671	24.2074	15.5293	17.3208	18.1594	12.7451	16.9549	7.37891	12.2157	15.8017	15.4982	0.318476	NO	NEG		NO	NO
ENSRNOG00000000383	4.6166	-0.247364	0.513093	-0.482104	0.629732	0.999692	Mypn	4.64386	3.28344	2.72949	3.88274	3.15748	3.65395	1.01887	7.06198	9.10366	5.98407	4.21652	6.6631	4.97108	4.26212	0.480859	NO	NEG		NO	NO
ENSRNOG00000000384	3.79321	0.671569	0.55589	1.2081	0.22701	0.999692	Atoh7	5.57263	4.37792	5.45897	5.82411	3.15748	2.74047	4.07548	6.05313	1.82073	0	4.21652	2.22103	2.94487	4.64154	0.49023	NO	POS		NO	NO
ENSRNOG00000000386	174.477	-0.139549	0.240404	-0.58048	0.561591	0.999692	Pbld1	183.897	249.542	161.04	226.17	263.124	166.255	154.868	162.426	81.933	153.591	167.607	123.267	183.057	165.896	0.292767	NO	NEG		NO	NO
ENSRNOG00000000392	837.638	0.0490627	0.0758038	0.647232	0.517482	0.999692	Supv3l1	851.684	959.859	862.517	851.291	716.749	855.025	816.115	802.039	801.122	755.988	888.631	890.635	823.405	851.871	0.077199	NO	POS		NO	NO
ENSRNOG00000000394	485.448	-0.140752	0.203738	-0.690848	0.489661	0.999692	Srgn	643.639	737.68	544.987	511.551	293.646	429.34	420.793	351.081	446.99	503.66	388.974	553.038	509.159	461.737	0.256634	NO	NEG		NO	NO
ENSRNOG00000000395	2882.14	0.00250927	0.0415677	0.0603658	0.951864	0.999692	Kif1bp	2792.82	2816.1	2785.89	2831.49	3130.12	2891.19	2921.1	2863.13	2857.64	2789.58	2992.67	2914	2879.57	2884.71	0.0347002	NO	POS		NO	NO
ENSRNOG00000000396	1285.76	0.0346918	0.092832	0.373705	0.708623	0.999692	Ddx50	1420.09	1410.79	1398.41	1347.31	1112.49	1260.61	1212.46	1095.62	1111.56	1306.52	1322.93	1430.35	1270.34	1301.18	0.0982116	NO	POS		NO	NO
ENSRNOG00000000397	1685.67	0.0313794	0.103413	0.303438	0.761556	0.999692	Ccar1	2000.57	1966.78	1828.76	1747.23	1426.13	1704.57	1675.02	1559.69	1461.14	1445.15	1633.9	1779.05	1667.39	1703.94	0.113946	NO	POS		NO	NO
ENSRNOG00000000398	1106.77	-0.0027287	0.173538	-0.0157239	0.987455	0.999692	Zufsp	1509.25	1533.37	1326.53	1170.65	835.681	968.298	988.304	952.359	912.187	888.635	1007.75	1188.25	1107.9	1105.64	0.216021	NO	NEG		NO	NO
ENSRNOG00000000405	22.6892	0.00153791	0.250654	0.00613559	0.995105	0.999692	Vgll2	20.433	22.9841	28.2047	17.4723	19.9974	35.6261	26.4906	28.2479	19.1177	17.9522	16.8661	18.8788	22.6851	22.6934	0.254366	NO	POS		NO	NO
ENSRNOG00000000406	7.95755	0.240622	0.389396	0.617936	0.536618	0.999692	Ros1	9.28772	6.56688	7.27863	2.91206	5.26247	6.39442	11.2076	9.07969	10.9244	4.98673	11.5954	9.99466	7.2371	8.678	0.351707	NO	POS		NO	NO
ENSRNOG00000000407	78.327	0.111422	0.232853	0.478506	0.63229	0.999692	Dcbld1	47.3674	41.5903	66.4175	84.4496	107.354	75.8196	93.736	100.885	104.692	74.8009	70.6267	72.1836	75.2708	81.3831	0.269105	NO	POS		NO	NO
ENSRNOG00000000408	1653.13	0.0664777	0.0501734	1.32496	0.185185	0.999692	Gopc	1684.79	1692.07	1679.54	1698.7	1555.59	1561.15	1616.95	1621.23	1508.48	1688.51	1759.34	1771.28	1615.1	1691.17	0.0492817	NO	POS		NO	NO
ENSRNOG00000000410	22.3299	0.257194	0.439446	0.58527	0.558366	0.999692	Nepn	26.0056	36.1179	24.5654	15.531	10.5249	6.39442	26.4906	21.1859	7.28293	35.9044	16.8661	41.0891	20.3717	24.288	0.515793	NO	POS		NO	NO
ENSRNOG00000000411	1904.28	-0.00637321	0.0604561	-0.105419	0.916044	0.999692	Nus1	1827.82	1735.85	1836.03	1807.42	2070.26	1878.13	1844.15	1929.94	1862.61	2075.48	2051.34	1932.3	1908.36	1900.2	0.0580065	NO	NEG		NO	NO
ENSRNOG00000000412	2076.27	0.0943298	0.0695043	1.35718	0.174725	0.999692	Slc35f1	1846.4	1753.36	2084.42	2059.79	2310.23	1982.27	2127.4	2263.87	2078.37	2079.47	2163.07	2166.62	2008.35	2144.2	0.0760894	NO	POS		NO	NO
ENSRNOG00000000413	28.3682	-0.175878	0.264506	-0.664931	0.506095	0.999692	Pln	39.9372	39.4013	24.5654	34.9447	27.3649	26.4912	39.7359	23.2037	22.7592	24.9336	12.6496	24.4314	30.1479	26.5884	0.296751	NO	NEG		NO	NO
ENSRNOG00000000414	117.631	0.0860285	0.214129	0.40176	0.687861	0.999692	Cep85l	67.8004	71.1412	101.901	127.16	166.294	125.148	142.642	142.248	135.645	118.684	109.629	103.278	114.119	121.143	0.246313	NO	POS		NO	NO
ENSRNOG00000000415	451.968	-0.111894	0.0685954	-1.63121	0.102846	0.999692	Asf1a	479.246	478.288	386.677	414.483	479.938	442.129	433.02	470.126	462.466	473.739	423.76	479.744	469.301	434.635	0.0694053	NO	NEG		NO	NO
ENSRNOG00000000417	4741.93	-0.0034004	0.0668181	-0.0508903	0.959413	0.999692	Numa1	4793.39	4799.3	4926.72	4859.25	4823.58	5197.75	5054.61	4714.38	4822.21	4049.22	4345.12	4517.58	4747.58	4736.28	0.0654915	NO	NEG		NO	NO
ENSRNOG00000000418	238.184	0.0087699	0.0807552	0.108599	0.913521	0.999692	Zbtb12	244.267	237.502	252.022	241.701	249.441	246.642	244.529	202.78	227.592	219.416	242.45	249.866	237.477	238.891	0.0613973	NO	POS		NO	NO
ENSRNOG00000000420	1227.15	-0.0644483	0.0826649	-0.779633	0.435607	0.999692	Nelfe	1376.44	1368.1	1230.09	1223.06	1147.22	1161.04	1130.95	1056.27	1124.3	1350.41	1217.52	1340.39	1254.59	1199.71	0.0886161	NO	NEG		NO	NO
ENSRNOG00000000421	1222.46	-0.0608155	0.0530743	-1.14586	0.251854	0.999692	Skiv2l	1338.36	1280.54	1283.77	1119.2	1215.63	1216.77	1190.04	1195.49	1275.42	1162.91	1216.47	1174.93	1248.27	1196.65	0.0503853	NO	NEG		NO	NO
ENSRNOG00000000422	344.183	-0.0574351	0.13318	-0.431258	0.666281	0.999692	Dxo	437.452	453.115	372.12	336.828	288.384	341.645	330.114	306.692	284.945	301.198	326.78	350.923	351.123	337.243	0.156287	NO	NEG		NO	NO
ENSRNOG00000000423	82.6018	-0.133171	0.191959	-0.693746	0.487841	0.999692	Stk19-ps	101.236	111.637	82.7944	90.2738	62.0972	67.5982	66.2265	50.4427	78.2915	97.7399	89.601	93.2835	86.4333	78.7703	0.219251	NO	NEG		NO	NO
ENSRNOG00000000428	4.0791	0.430996	0.580966	0.741861	0.458171	0.999692	Cyp21a1	0	6.56688	8.18846	2.91206	3.15748	4.56744	2.03774	6.05313	1.82073	4.98673	4.21652	4.44207	3.51655	4.64166	0.554633	NO	POS		NO	NO
ENSRNOG00000000431	2041.04	0.00329773	0.0471489	0.0699428	0.944239	0.999692	Atf6b	2125.03	2211.95	2087.15	2133.57	1993.42	1985.01	2013.29	1958.19	1990.97	1927.87	2026.04	2040.02	2039.04	2043.04	0.0405992	NO	POS		NO	NO
ENSRNOG00000000432	356.563	-0.0452358	0.125554	-0.36029	0.71863	0.999692	Fkbpl	444.882	403.863	373.03	350.418	282.069	338.904	313.812	284.497	325.911	376.997	387.92	396.455	362.104	351.022	0.139359	NO	NEG		NO	NO
ENSRNOG00000000433	3423.71	-0.0269288	0.0980966	-0.274514	0.78369	0.999692	Prrt1	4015.08	4107.59	3734.85	3716.76	3195.37	3278.51	3292.99	3110.3	3131.66	3007	3110.74	3383.75	3455.87	3391.56	0.109539	NO	NEG		NO	NO
ENSRNOG00000000435	752.738	0.0257276	0.0878323	0.292917	0.769585	0.999692	Ppt2	808.032	879.962	761.526	860.998	693.594	718.002	706.077	673.915	687.326	690.163	774.785	778.473	746.18	759.296	0.0926296	NO	POS		NO	NO
ENSRNOG00000000436	168.444	-0.130773	0.215701	-0.606267	0.544338	0.999692	Egfl8	239.623	259.392	201.982	167.929	105.249	156.207	129.396	126.107	134.734	161.57	158.119	181.014	176.129	160.758	0.273649	NO	NEG		NO	NO
ENSRNOG00000000437	3838.68	-0.00722557	0.0556576	-0.129822	0.896707	0.999692	Agpat1	3672.36	3535.17	3749.4	3729.37	4229.98	3756.27	3895.14	3829.61	3958.27	3937.52	4138.51	3632.5	3848.26	3829.09	0.0532347	NO	NEG		NO	NO
ENSRNOG00000000438	1494.48	-0.00976166	0.0869116	-0.112317	0.910572	0.999692	Rnf5	1643	1769.78	1469.37	1473.5	1426.13	1408.6	1358.15	1387.17	1310.02	1440.17	1626.52	1621.36	1499.61	1489.35	0.0927986	NO	NEG		NO	NO
ENSRNOG00000000439	341.362	0.052805	0.219432	0.240644	0.809831	0.999692	Ager	486.677	502.367	454.004	359.154	229.444	309.673	347.435	322.833	246.709	236.371	274.074	327.603	335.207	347.517	0.277424	NO	POS		NO	NO
ENSRNOG00000000440	1781.21	0.00765899	0.0619391	0.123653	0.90159	0.999692	Pbx2	1955.07	1867.18	1907.91	1826.83	1775.56	1753.9	1809.51	1625.26	1625.91	1682.52	1720.34	1824.58	1776.69	1785.74	0.0589039	NO	POS		NO	NO
ENSRNOG00000000441	90.7261	-0.0208064	0.14835	-0.140253	0.88846	0.999692	Gpsm3	91.9484	110.543	96.4418	98.0392	79.9896	114.186	79.4718	73.6464	71.0086	80.785	93.8175	98.836	91.41	90.0421	0.15328	NO	NEG		NO	NO
ENSRNOG00000000442	635.808	0.246681	0.164839	1.49649	0.134525	0.999692	Notch4	739.303	815.388	750.608	726.073	413.63	496.024	609.284	662.817	529.833	495.681	589.258	801.794	581.643	689.972	0.20952	NO	POS		NO	NO
ENSRNOG00000000443	142.164	-0.116472	0.162771	-0.715557	0.474265	0.999692	C4a	146.746	180.589	136.474	142.691	99.987	202.794	136.529	112.992	129.272	127.66	138.091	152.141	147.842	136.486	0.193924	NO	NEG		NO	NO
ENSRNOG00000000451	91.9313	-0.200535	0.347343	-0.57734	0.56371	0.999692	RT1-Ba	142.102	97.4088	72.7863	54.3584	39.9948	164.428	59.0945	61.5401	54.622	90.7585	132.82	133.262	98.219	85.6436	0.452723	NO	NEG		NO	NO
ENSRNOG00000000454	37.0324	0.0355701	0.223023	0.15949	0.873283	0.999692	RT1-DOb	56.6551	35.0234	40.9423	36.8861	32.6273	31.0586	44.8303	26.2302	30.9525	32.9124	27.4074	48.8628	36.5382	37.5265	0.247426	NO	POS		NO	NO
ENSRNOG00000000456	62.2303	0.124043	0.197107	0.629316	0.529142	0.999692	Psmb8	70.5867	59.102	60.0487	40.7688	54.7297	71.2521	70.302	70.6198	35.5043	65.8248	76.9515	71.0731	59.4999	64.9606	0.207846	NO	POS		NO	NO
ENSRNOG00000000457	176.678	-0.132946	0.101483	-1.31004	0.190183	0.999692	Tap1	202.472	193.723	155.581	151.427	181.029	196.4	162	165.452	152.942	181.517	186.581	191.009	184.68	168.675	0.1035	NO	NEG		NO	NO
ENSRNOG00000000459	145.461	-0.221188	0.208134	-1.06272	0.287908	0.999692	Psmb9	213.618	213.424	144.663	107.746	94.7245	155.293	123.283	122.071	102.871	159.575	153.903	154.362	156.584	134.338	0.266745	NO	NEG		NO	NO
ENSRNOG00000000463	11126.2	0.175039	0.119579	1.4638	0.14325	0.999692	Col11a2	13055.7	11123.2	13309.9	10389.2	8735.7	10982.9	13638.6	11197.3	10023.1	8791.6	9996.31	12271.2	10452	11800.4	0.149271	NO	POS		NO	NO
ENSRNOG00000000464	2912.56	0.0368433	0.0931951	0.395335	0.692596	0.999692	Rxrb	3299.93	3408.21	3211.69	3155.7	2582.82	2784.31	2822.27	2701.71	2528.09	2649.95	2777.63	3028.38	2875.55	2949.56	0.101983	NO	POS		NO	NO
ENSRNOG00000000465	2348.14	0.0114234	0.0466333	0.244962	0.806486	0.999692	Slc39a7	2420.38	2390.35	2287.31	2231.61	2221.82	2386.03	2363.78	2262.86	2317.79	2293.9	2509.88	2492	2338.38	2357.91	0.040587	NO	POS		NO	NO
ENSRNOG00000000466	714.798	-0.0922716	0.133974	-0.688726	0.490996	0.999692	Hsd17b8	895.336	914.986	755.158	713.454	595.712	632.134	650.039	591.189	583.545	804.858	752.648	688.521	737.762	691.835	0.159091	NO	NEG		NO	NO
ENSRNOG00000000467	959.973	0.0230328	0.0806782	0.285489	0.775269	0.999692	Ring1	1048.58	1066.02	1104.53	974.568	871.465	929.018	881.322	932.181	844.82	955.457	945.554	966.15	952.561	967.385	0.0827928	NO	POS		NO	NO
ENSRNOG00000000470	1809.77	0.109022	0.0694902	1.56888	0.116675	0.999692	Vps52	1717.3	1631.87	2048.02	1867.6	1918.7	1843.42	1924.65	1945.07	1786.14	1551.87	1701.37	1781.27	1741.55	1878	0.0789283	NO	POS		NO	NO
ENSRNOG00000000471	94.5851	-0.0128636	0.118028	-0.108987	0.913213	0.999692	B3galt4	104.022	105.07	95.532	85.4203	87.357	89.5219	109.019	85.7526	84.6641	99.7346	101.196	87.7309	95.0617	94.1086	0.0936864	NO	NEG		NO	NO
ENSRNOG00000000473	1703.23	-0.0999442	0.174031	-0.574289	0.565773	0.999692	Pfdn6	2367.44	2445.07	1789.63	1622.02	1272.47	1434.18	1540.53	1371.03	1320.03	1734.38	1691.88	1850.12	1762.26	1644.2	0.221799	NO	NEG		NO	NO
ENSRNOG00000000474	1612.91	-0.0280781	0.166964	-0.168169	0.86645	0.999692	Rgl2	2214.19	2159.41	1912.46	1724.91	1330.35	1482.59	1573.14	1353.88	1320.03	1265.63	1329.26	1689.1	1628.7	1597.12	0.20653	NO	NEG		NO	NO
ENSRNOG00000000476	622.022	0.0182423	0.078708	0.231772	0.816715	0.999692	Zbtb22	577.696	526.445	631.421	591.148	718.854	643.096	655.133	644.658	619.049	623.341	650.398	583.022	618.08	625.963	0.0780206	NO	POS		NO	NO
ENSRNOG00000000477	829.027	-0.0263963	0.0927502	-0.284595	0.775954	0.999692	Daxx	917.627	1003.64	827.034	925.063	771.479	827.621	791.662	764.712	782.005	718.089	763.19	856.209	836.743	821.312	0.100266	NO	NEG		NO	NO
ENSRNOG00000000479	32.258	-0.152922	0.233057	-0.656157	0.511723	0.999692	Kifc1	42.7235	35.0234	34.5735	29.1206	19.9974	48.4149	30.5661	20.1771	27.311	29.9204	33.7321	35.5366	33.8984	30.6177	0.253474	NO	NEG		NO	NO
ENSRNOG00000000480	2479.65	0.0404829	0.111268	0.363831	0.715984	0.999692	Phf1	2921.92	3001.07	2764.97	2573.29	2111.3	2289.2	2494.19	2171.05	2034.67	2311.85	2501.45	2580.84	2445	2514.3	0.125302	NO	POS		NO	NO
ENSRNOG00000000481	1254.82	-0.0599228	0.107804	-0.55585	0.578313	0.999692	Cuta	1513.9	1533.37	1251.01	1285.19	1130.38	1174.75	1148.27	1043.16	1111.56	1221.75	1383.02	1261.55	1280.95	1228.7	0.122943	NO	NEG		NO	NO
ENSRNOG00000000483	2636.96	0.108743	0.130739	0.831761	0.405544	0.999692	Syngap1	2220.69	2123.29	3205.33	2953.8	2822.79	3038.26	2991.4	2813.69	2824.87	2196.16	2136.72	2316.54	2537.68	2736.25	0.153213	NO	POS		NO	NO
ENSRNOG00000000485	400.458	-0.0880349	0.0824665	-1.06752	0.285736	0.999692	Bak1	416.09	500.178	396.685	407.688	371.531	408.329	367.812	368.232	383.264	397.941	407.948	379.797	412.889	388.027	0.0892225	NO	NEG		NO	NO
ENSRNOG00000000486	38.937	0.00130697	0.269932	0.00484183	0.996137	0.999692	Ggnbp1	49.2249	73.3302	46.4013	38.8274	23.1549	31.9721	35.6604	35.3099	26.4006	29.9204	33.7321	43.3102	39.0005	38.8736	0.342	NO	POS		NO	NO
ENSRNOG00000000487	477.054	0.109534	0.133274	0.821867	0.411153	0.999692	Grm4	431.879	407.147	614.134	485.343	550.455	511.554	494.152	542.764	374.161	479.723	469.088	364.25	459.153	494.955	0.155276	NO	POS		NO	NO
ENSRNOG00000000488	595.043	0.108656	0.105479	1.03011	0.302957	0.999692	Hmga1	481.104	449.832	623.232	661.037	677.806	620.259	649.02	628.516	592.648	614.365	581.879	560.811	572.669	617.416	0.116059	NO	POS		NO	NO
ENSRNOG00000000490	2109.73	-0.126491	0.213524	-0.592395	0.553586	0.999692	Rps10	2819.75	2832.52	1871.52	2108.33	1385.08	1974.05	1557.85	1399.28	1581.31	2620.03	2578.4	2588.62	2202.12	2017.33	0.264479	NO	NEG		NO	NO
ENSRNOG00000000491	27.6783	0.216568	0.247592	0.874695	0.38174	0.999692	Spdef	30.6495	37.2123	25.4752	34.9447	17.8924	23.7507	33.6227	17.1505	17.297	26.9283	30.5698	36.6471	25.6217	29.735	0.26946	NO	POS		NO	NO
ENSRNOG00000000493	334.597	-0.0994489	0.109997	-0.904107	0.365939	0.999692	Snrpc	394.728	344.761	313.891	316.444	299.961	309.673	312.793	265.329	335.015	391.957	396.353	334.266	346.016	323.179	0.123147	NO	NEG		NO	NO
ENSRNOG00000000495	341.432	0.00252131	0.160558	0.0157034	0.987471	0.999692	Uhrf1bp1	225.692	279.093	332.087	374.685	401	390.06	312.793	423.719	406.023	345.082	341.538	265.414	341.158	341.706	0.180856	NO	POS		NO	NO
ENSRNOG00000000498	1085.81	0.00990221	0.0977307	0.101321	0.919295	0.999692	Anks1a	981.712	1009.11	1101.8	1087.17	1370.35	1093.45	1141.13	1166.24	1126.12	912.571	1057.29	982.808	1082.22	1089.41	0.107756	NO	POS		NO	NO
ENSRNOG00000000499	31.1576	0.136137	0.401525	0.33905	0.734572	0.999692	Tcp11	56.6551	60.1964	24.5654	39.7981	10.5249	16.4428	27.5095	32.2833	15.4762	18.9496	33.7321	37.7576	29.7075	32.6077	0.50408	NO	POS		NO	NO
ENSRNOG00000000500	48.8679	0.189075	0.208275	0.907814	0.363976	0.999692	Scube3	36.2221	27.362	74.6059	48.5343	45.2573	53.8958	45.8491	46.4073	57.3531	53.8567	53.7606	43.3102	45.6578	52.0779	0.238176	NO	POS		NO	NO
ENSRNOG00000000501	1296.98	0.0403816	0.0733761	0.550337	0.582088	0.999692	Zfp523	1364.37	1330.89	1497.58	1333.72	1259.84	1267.92	1345.93	1198.52	1268.14	1182.85	1144.78	1369.27	1279	1314.97	0.0749121	NO	POS		NO	NO
ENSRNOG00000000502	30.4718	0.0205129	0.193596	0.105957	0.915616	0.999692	Def6	31.5782	37.2123	30.9342	28.1499	30.5223	34.7126	30.5661	28.2479	24.5799	22.939	28.4615	37.7576	30.2574	30.6862	0.148021	NO	POS		NO	NO
ENSRNOG00000000503	514.079	0.0639827	0.0946659	0.675879	0.499118	0.999692	Ppard	457.885	430.131	499.496	551.349	604.132	547.18	560.378	544.781	530.743	445.814	501.766	495.291	502.647	525.51	0.100806	NO	POS		NO	NO
ENSRNOG00000000504	592.549	-0.0718214	0.0955421	-0.751725	0.452216	0.999692	Fance	691.935	661.066	557.725	617.356	523.09	622.086	557.322	499.383	519.819	625.336	591.367	644.1	607.222	577.875	0.103084	NO	NEG		NO	NO
ENSRNOG00000000505	2682.64	-0.0601845	0.129079	-0.466259	0.64103	0.999692	Rpl10a	3251.63	3391.8	2609.39	2687.83	2144.98	2365.02	2345.44	2217.46	2419.75	2858.39	3014.81	2885.12	2738.6	2626.68	0.150936	NO	NEG		NO	NO
ENSRNOG00000000506	128.757	0.14034	0.12265	1.14424	0.252526	0.999692	Tead3	156.962	134.621	146.482	121.336	98.9345	108.705	134.491	135.186	123.81	111.703	130.712	142.146	122.456	135.059	0.129606	NO	POS		NO	NO
ENSRNOG00000000510	4.7591	-0.675338	0.488542	-1.38235	0.166863	0.999692	Clps	6.5014	7.66136	3.63931	7.76548	4.20998	6.39442	3.05661	2.01771	4.55183	5.98407	4.21652	1.11052	5.88385	3.63436	0.449285	NO	NEG		NO	NO
ENSRNOG00000000511	1100.95	0.0879681	0.124853	0.704574	0.481075	0.999692	Srpk1	846.111	811.01	1081.79	1171.62	1234.58	1228.64	1089.17	1314.54	1224.44	1059.18	1134.24	1016.12	1067.33	1134.58	0.139533	NO	POS		NO	NO
ENSRNOG00000000512	281.431	-0.103593	0.136662	-0.758021	0.448439	0.999692	Slc26a8	325.07	362.273	208.351	298	226.286	287.749	295.472	313.754	302.242	245.347	257.208	255.419	291.495	271.367	0.156639	NO	NEG		NO	NO
ENSRNOG00000000513	2022.82	-0.0443651	0.056954	-0.778964	0.436001	0.999692	Mapk14	2218.84	2110.16	1976.15	2003.5	1830.29	2007.85	1849.25	1963.23	2122.97	2031.59	2055.55	2104.43	2053.62	1992.02	0.0552535	NO	NEG		NO	NO
ENSRNOG00000000515	4.89213	0.436952	0.597227	0.731636	0.464391	0.999692	Mapk13	9.28772	4.37792	10.0081	6.7948	0	3.65395	5.09435	1.00885	4.55183	2.99204	3.16239	7.77362	4.14391	5.64035	0.6315	NO	POS		NO	NO
ENSRNOG00000000517	316.974	-0.0923541	0.21578	-0.428002	0.66865	0.999692	Kctd20	201.544	181.684	252.932	314.502	407.315	419.291	338.265	382.356	412.396	340.095	285.669	267.635	327.054	306.893	0.255501	NO	NEG		NO	NO
ENSRNOG00000000519	750.919	0.145473	0.137263	1.05981	0.289229	0.999692	Stk38	868.402	907.324	950.771	841.584	585.187	693.338	770.266	714.269	654.553	570.482	663.047	791.799	713.214	788.623	0.165631	NO	POS		NO	NO
ENSRNOG00000000520	3099.33	-0.0519928	0.070148	-0.741187	0.45858	0.999692	Srsf3	3168.97	3314.09	3105.24	2974.18	2844.89	3042.83	2705.1	3036.65	2989.64	3570.5	3136.04	3303.79	3155.15	3043.5	0.0735194	NO	NEG		NO	NO
ENSRNOG00000000521	273.041	-0.00587527	0.0971278	-0.0604901	0.951765	0.999692	Cdkn1a	268.415	291.132	236.555	281.499	244.179	297.797	230.265	291.559	276.751	262.302	317.293	278.74	273.429	272.652	0.0955682	NO	NEG		NO	NO
ENSRNOG00000000522	2193.41	-0.0441864	0.0682743	-0.647189	0.517509	0.999692	Cpne5	2194.69	2210.85	2490.2	2153.95	2331.28	2240.79	2236.42	2031.83	2197.62	2189.17	2186.26	1857.9	2227.4	2159.43	0.0689798	NO	NEG		NO	NO
ENSRNOG00000000523	532.233	0.05883	0.0659912	0.891482	0.372671	0.999692	Ppil1	530.329	525.351	509.504	480.489	489.41	519.775	570.567	543.773	517.088	544.551	582.934	573.027	521.084	543.382	0.060625	NO	POS		NO	NO
ENSRNOG00000000524	1267.68	-0.0386462	0.0733959	-0.526545	0.598509	0.999692	RGD735065	1178.61	1160.15	1136.38	1199.77	1429.29	1274.32	1270.53	1225.76	1257.22	1407.25	1310.28	1362.6	1284.47	1250.89	0.0750973	NO	NEG		NO	NO
ENSRNOG00000000525	818.102	-0.0995778	0.14981	-0.664693	0.506247	0.999692	Pi16	844.254	853.695	807.018	778.49	594.659	835.842	744.794	613.383	779.273	1169.89	950.825	845.104	846.268	789.936	0.182338	NO	NEG		NO	NO
ENSRNOG00000000527	16486.1	-0.0315495	0.0827945	-0.381058	0.70316	0.999692	Mtch1	15939.6	17174.6	15693.6	15270.8	15198	17078.6	16667.7	14078.6	15591.8	19014.4	18585.4	17539.5	16666.2	16305.9	0.088518	NO	NEG		NO	NO
ENSRNOG00000000528	135.021	-0.0845361	0.126613	-0.667674	0.504342	0.999692	Fgd2	138.387	130.243	175.597	117.453	131.562	165.341	122.264	120.054	130.182	138.631	132.82	117.715	139.058	130.984	0.134875	NO	NEG		NO	NO
ENSRNOG00000000529	40.0169	0.126853	0.218361	0.580933	0.561286	0.999692	Pim1	29.7207	25.1731	32.7538	44.6515	43.1523	45.6744	49.9246	58.5136	43.6976	41.8885	29.5156	35.5366	38.2178	41.816	0.241826	NO	POS		NO	NO
ENSRNOG00000000532	3038.38	0.00732706	0.094866	0.0772359	0.938436	0.999692	Cmtr1	2577.34	2479	2933.29	2963.5	3517.44	3156.1	3140.16	3288.87	3415.69	3037.92	3093.87	2857.36	3030.58	3046.17	0.101043	NO	POS		NO	NO
ENSRNOG00000000536	257.741	-0.0874678	0.19895	-0.439647	0.660193	0.999692	Mdga1	181.111	168.55	244.744	242.671	381.003	316.981	243.51	323.842	312.256	233.379	237.179	207.667	265.546	249.936	0.245366	NO	NEG		NO	NO
ENSRNOG00000000540	385.034	-0.06952	0.211922	-0.328045	0.742878	0.999692	Btbd9	255.412	218.896	286.596	363.036	542.035	441.215	394.303	465.082	497.97	409.909	379.487	366.471	394.24	375.829	0.25086	NO	NEG		NO	NO
ENSRNOG00000000541	3008.72	-0.00139783	0.125788	-0.0111127	0.991134	0.999692	Glo1	3431.81	3448.71	2946.02	3116.87	2340.75	2800.76	2439.17	2711.8	2621.85	3416.91	3233.02	3596.97	3010.13	3007.31	0.141822	NO	NEG		NO	NO
ENSRNOG00000000542	19.5848	0.121382	0.269403	0.450559	0.652308	0.999692	Dnah8	10.2165	15.3227	20.9261	18.443	16.8399	24.6642	23.434	27.2391	26.4006	18.9496	13.7037	18.8788	18.7323	20.4374	0.265635	NO	POS		NO	NO
ENSRNOG00000000543	7.09588	0.0563122	0.514461	0.109459	0.912839	0.999692	Frk	4.64386	5.4724	4.54914	4.85343	5.26247	10.0484	7.13209	2.01771	10.9244	4.98673	5.27065	19.9893	6.88971	7.30205	0.667405	NO	POS		NO	NO
ENSRNOG00000000546	232.985	0.064136	0.126993	0.505036	0.613533	0.999692	Nt5dc1	273.059	270.337	252.932	235.877	178.924	192.746	224.151	240.107	229.412	222.408	197.122	278.74	227.814	238.155	0.139274	NO	POS		NO	NO
ENSRNOG00000000547	3383.34	0.00749674	0.327768	0.0228721	0.981752	0.999692	Tspyl4	1342.08	1186.42	2626.67	3310.04	5419.29	4205.7	3771.86	4786.01	4444.41	3649.29	3253.04	2605.27	3374.53	3392.15	0.381538	NO	POS		NO	NO
ENSRNOG00000000549	4591.73	-0.0413811	0.0488771	-0.846636	0.397198	0.999692	Tspyl1	4586.28	4685.47	4633.76	4409.82	4563.62	4578.41	4469.78	4405.67	4371.58	5161.26	4795.24	4439.85	4657.77	4525.69	0.0478695	NO	NEG		NO	NO
ENSRNOG00000000551	1066.79	-0.0374535	0.110103	-0.340167	0.733731	0.999692	RGD1305587	1233.41	1270.69	1112.72	1051.25	1015.66	952.769	1004.61	852.482	894.89	1117.03	1174.3	1121.62	1080.74	1052.83	0.121151	NO	NEG		NO	NO
ENSRNOG00000000552	124.616	0.0461414	0.262662	0.175669	0.860554	0.999692	Col13a1	180.182	160.889	110.089	98.0392	55.7822	136.11	166.076	82.7261	94.6781	107.713	146.524	156.583	122.559	126.673	0.309362	NO	POS		NO	NO
ENSRNOG00000000557	6142	-0.0351996	0.0570593	-0.616895	0.537304	0.999692	Ppa1	6115.96	6048.1	5845.65	5746.46	6397.06	6101.19	5870.73	5665.73	6051.2	6586.47	6720.08	6555.38	6216.67	6067.34	0.0566512	NO	NEG		NO	NO
ENSRNOG00000000559	43.4275	-0.30927	0.271122	-1.1407	0.253994	0.999692	Npffr1	30.6495	25.1731	40.0325	32.0326	69.4646	57.5498	45.8491	53.4693	64.636	40.8912	35.8404	25.5419	48.0607	38.7943	0.34405	NO	NEG		NO	NO
ENSRNOG00000000560	216.21	-0.0858303	0.137676	-0.623422	0.533007	0.999692	Lrrc20	165.321	167.456	202.892	193.166	274.701	237.507	206.831	243.134	251.261	239.363	211.88	201.004	222.602	209.818	0.155146	NO	NEG		NO	NO
ENSRNOG00000000561	533.034	-0.0317382	0.0873918	-0.363171	0.716477	0.999692	Pald1	541.474	530.823	475.84	476.607	588.344	507.9	608.265	602.286	533.475	531.585	533.39	466.417	538.934	527.134	0.0896483	NO	NEG		NO	NO
ENSRNOG00000000563	34.8279	0.301714	0.282729	1.06715	0.285904	0.999692	Adamts14	38.0797	51.4406	54.5897	29.1206	33.6798	24.6642	50.9435	31.2745	20.0281	19.9469	25.2991	38.8681	31.3065	38.3492	0.34997	NO	POS		NO	NO
ENSRNOG00000000564	12.5989	0.321461	0.3448	0.93231	0.351176	0.999692	Tbata	12.074	22.9841	10.0081	17.4723	6.31497	9.13489	13.2453	17.1505	10.014	6.98142	15.8119	9.99466	11.2506	13.9471	0.390721	NO	POS		NO	NO
ENSRNOG00000000565	3233.3	0.136726	0.132186	1.03434	0.300976	0.999692	Sgpl1	3883.2	3825.21	3960.48	3630.36	2484.94	2586.09	3274.65	2930.72	2926.83	2775.61	3063.3	3458.15	3080.31	3386.28	0.159192	NO	POS		NO	NO
ENSRNOG00000000566	1642.91	-0.144911	0.158114	-0.916497	0.359406	0.999692	Pcbd1	2125.96	2294.03	1715.94	1580.28	1251.42	1414.08	1521.17	1197.51	1432.92	1834.12	1716.12	1631.35	1725.42	1560.39	0.198641	NO	NEG		NO	NO
ENSRNOG00000000567	1749.28	-0.0488293	0.18697	-0.261161	0.793969	0.999692	Unc5b	1094.09	1264.13	1487.57	1957.87	2461.78	2108.33	1591.47	2104.47	2016.46	1728.4	1524.27	1652.45	1778.87	1719.68	0.224478	NO	NEG		NO	NO
ENSRNOG00000000568	760.985	0.0958748	0.0792629	1.20958	0.22644	0.999692	Slc29a3	688.22	786.932	707.847	774.607	783.056	814.832	741.737	846.429	695.52	645.283	801.138	846.214	735.64	786.329	0.0855158	NO	POS		NO	NO
ENSRNOG00000000569	900.728	-0.121086	0.126162	-0.959765	0.337173	0.999692	Vsir	784.812	757.381	721.494	713.454	1074.6	1040.46	955.7	1034.08	1043.28	929.526	884.415	869.535	938.343	863.112	0.147488	NO	NEG		NO	NO
ENSRNOG00000000571	48582.9	-0.0272191	0.0588357	-0.462628	0.643631	0.999692	Psap	46779.5	45128.7	44858.2	44432.2	53223.6	50945.3	50168.1	47629	49078.8	49089.4	51463.7	50198.7	49040.9	48125	0.0582971	NO	NEG		NO	NO
ENSRNOG00000000572	210.532	-0.00131679	0.184442	-0.00713933	0.994304	0.999692	Chst3	161.606	146.66	207.441	285.382	266.281	190.006	163.019	235.063	264.006	235.374	174.985	196.562	210.656	210.409	0.219118	NO	NEG		NO	NO
ENSRNOG00000000576	364.593	-0.00859482	0.100545	-0.0854825	0.931878	0.999692	Anapc16	399.372	407.147	361.202	389.245	307.328	363.569	330.114	302.656	343.208	373.007	377.378	420.886	365.605	363.58	0.103968	NO	NEG		NO	NO
ENSRNOG00000000579	3697.53	-0.152958	0.0991004	-1.54346	0.122719	0.999692	Marcks	4120.96	4184.2	3512.85	3367.31	3320.62	3486.79	3369.4	3293.91	3407.5	4840.12	3640.96	3825.73	3893.36	3501.69	0.127	NO	NEG		NO	NO
ENSRNOG00000000581	507.363	-0.0234891	0.0591123	-0.397365	0.691098	0.999692	Cdc40	496.893	491.422	499.496	475.636	551.507	506.986	523.699	507.454	523.461	498.673	533.39	479.744	511.49	503.236	0.0437621	NO	NEG		NO	NO
ENSRNOG00000000582	114.251	-0.22546	0.148794	-1.51525	0.129709	0.999692	Ddo	131.886	132.432	91.8927	94.1565	87.357	121.494	98.8304	111.983	104.692	160.573	119.117	116.604	123.072	105.431	0.18341	NO	NEG		NO	NO
ENSRNOG00000000583	735.408	-0.039993	0.0857356	-0.466469	0.64088	0.999692	Cdk19	647.354	728.924	678.732	726.073	877.78	811.178	739.7	786.906	705.534	703.129	657.777	761.815	745.65	725.167	0.0902305	NO	NEG		NO	NO
ENSRNOG00000000585	3608.2	-0.0339185	0.0424769	-0.798516	0.424571	0.999692	Amd1	3498.68	3523.13	3450.98	3457.58	3639.53	3708.76	3417.29	3716.62	3658.76	3872.69	3665.21	3689.14	3650.26	3566.14	0.0381329	NO	NEG		NO	NO
ENSRNOG00000000586	620.264	0.045876	0.0590796	0.776511	0.437447	0.999692	Gtf3c6	618.562	645.744	623.232	630.946	620.972	572.757	608.265	588.162	579.903	625.336	685.184	644.1	610.546	629.982	0.0501519	NO	POS		NO	NO
ENSRNOG00000000587	646.433	-0.0222589	0.153866	-0.144664	0.884976	0.999692	Rpf2	855.399	852.6	744.24	650.359	484.147	573.671	555.284	567.985	562.606	580.455	621.936	708.51	651.48	641.386	0.185212	NO	NEG		NO	NO
ENSRNOG00000000588	18.1274	-0.301269	0.250142	-1.20439	0.228438	0.999692	Slc16a10	17.6467	17.5117	20.0162	13.5896	24.2074	20.0968	11.2076	23.2037	21.8488	18.9496	13.7037	15.5472	20.0435	16.2113	0.223165	NO	NEG		NO	NO
ENSRNOG00000000589	25.7781	-0.0924237	0.236502	-0.390796	0.695948	0.999692	RGD1310495	30.6495	39.4013	33.6637	24.2671	27.3649	24.6642	21.3963	23.2037	16.3866	21.9416	25.2991	21.0998	26.7347	24.8216	0.242092	NO	NEG		NO	NO
ENSRNOG00000000593	2892.72	0.0332775	0.0848206	0.392328	0.694816	0.999692	Rev3l	3029.65	3247.32	3471.91	3113.96	2695.44	2713.97	2769.29	2787.46	2877.67	2594.1	2693.3	2718.55	2859.69	2925.74	0.0923836	NO	POS		NO	NO
ENSRNOG00000000595	141.473	-0.100529	0.111512	-0.901505	0.36732	0.999692	Traf3ip2	151.39	158.7	153.761	138.808	141.034	173.563	129.396	136.195	138.376	115.692	128.604	132.152	146.459	136.486	0.110405	NO	NEG		NO	NO
ENSRNOG00000000596	2577.83	0.0655443	0.0909129	0.720957	0.470936	0.999692	Fyn	2103.67	2250.25	2531.14	2832.46	3088.02	2503.87	2622.57	2757.2	2691.04	2479.4	2566.81	2507.55	2519.38	2636.29	0.0997042	NO	POS		NO	NO
ENSRNOG00000000597	13.884	0.0919002	0.309623	0.296813	0.766609	0.999692	Wisp3	13.0028	14.2282	13.6474	17.4723	10.5249	13.7023	11.2076	11.0974	6.37256	22.939	16.8661	15.5472	13.4616	14.3063	0.299455	NO	POS		NO	NO
ENSRNOG00000000598	327.797	0.000913218	0.11699	0.00780596	0.993772	0.999692	Tube1	381.725	413.714	353.013	361.095	298.908	285.008	338.265	284.497	308.614	279.257	315.185	314.276	327.871	327.722	0.129267	NO	POS		NO	NO
ENSRNOG00000000599	444.527	0.0848233	0.128923	0.657938	0.510578	0.999692	Lama4	407.731	438.887	534.979	496.991	370.478	432.994	468.68	433.807	540.758	397.941	324.672	486.407	431.465	457.589	0.145764	NO	POS		NO	NO
ENSRNOG00000000604	2070.89	-0.00606657	0.0899878	-0.0674155	0.946251	0.999692	Hdac2	2425.02	2358.61	2276.39	2003.5	1840.81	1992.32	1962.34	1879.5	1810.72	2024.61	2132.5	2144.41	2075.35	2066.44	0.0967432	NO	NEG		NO	NO
ENSRNOG00000000605	233.334	-0.0128477	0.102674	-0.125131	0.90042	0.999692	Hs3st5	214.546	176.211	236.555	229.082	247.336	256.69	237.397	242.125	248.53	262.302	238.233	210.998	234.269	232.398	0.100697	NO	NEG		NO	NO
ENSRNOG00000000606	288.268	0.0905466	0.163788	0.552827	0.580382	0.999692	Pcdh15	205.259	219.991	324.809	331.974	315.748	274.96	305.661	359.152	360.505	299.204	228.746	233.209	279.278	297.259	0.189916	NO	POS		NO	NO
ENSRNOG00000000609	860.218	0.0351221	0.0611088	0.574747	0.565462	0.999692	Ipmk	759.736	832.9	885.263	862.94	871.465	848.631	787.586	904.942	868.489	917.558	879.144	903.961	849.797	870.639	0.0550216	NO	POS		NO	NO
ENSRNOG00000000610	1787.94	-0.0610104	0.137187	-0.444725	0.656518	0.999692	Cisd1	2216.05	2209.76	1760.52	1757.91	1365.09	1570.29	1582.3	1511.26	1524.86	2068.5	1976.49	1912.31	1825.76	1750.13	0.160587	NO	NEG		NO	NO
ENSRNOG00000000611	693.392	-0.046448	0.0678237	-0.684834	0.493449	0.999692	Ube2d1	686.363	788.026	637.79	726.073	724.116	678.722	648.001	667.862	663.657	687.171	657.777	755.152	704.676	682.109	0.0660056	NO	NEG		NO	NO
ENSRNOG00000000613	761.02	-0.0283963	0.0820664	-0.346016	0.729331	0.999692	Tfam	830.322	843.845	742.42	733.838	652.547	706.127	732.567	705.189	728.293	849.739	822.221	785.136	768.479	753.562	0.0837863	NO	NEG		NO	NO
ENSRNOG00000000614	159.447	0.0742279	0.0955541	0.776816	0.437267	0.999692	Bicc1	156.962	165.267	148.302	173.753	145.244	176.303	175.246	156.372	139.286	148.605	158.119	169.909	155.278	163.617	0.0790838	NO	POS		NO	NO
ENSRNOG00000000618	243.123	-0.0991	0.25673	-0.386009	0.69949	0.999692	Mdga2	154.176	118.204	219.269	219.375	377.846	253.95	251.661	323.842	342.298	262.302	222.421	172.13	251.463	234.783	0.316611	NO	NEG		NO	NO
ENSRNOG00000000622	3500.02	-0.0787232	0.162641	-0.484029	0.628365	0.999692	Hint1	4710.73	4659.2	3655.69	3192.58	2633.34	2895.76	3049.48	2937.78	2788.45	3885.66	3819.11	3772.43	3595.52	3404.51	0.200086	NO	NEG		NO	NO
ENSRNOG00000000632	19.6574	-0.290763	0.262569	-1.10738	0.268131	0.999692	Cdk1	24.1481	31.7399	20.0162	12.6189	16.8399	21.0102	15.283	16.1417	17.297	18.9496	27.4074	14.4367	21.6641	17.6507	0.287149	NO	NEG		NO	NO
ENSRNOG00000000634	380.152	-0.137504	0.113855	-1.20771	0.22716	0.999692	RGD1306739	414.232	445.454	269.309	330.033	405.21	353.52	394.303	356.126	360.505	409.909	409.002	414.223	398.138	362.166	0.126909	NO	NEG		NO	NO
ENSRNOG00000000635	252.985	-0.147581	0.24165	-0.610721	0.541384	0.999692	Arid5b	154.176	172.928	248.383	239.759	396.79	286.835	263.887	335.949	349.581	235.374	184.473	167.688	265.947	240.023	0.308047	NO	NEG		NO	NO
ENSRNOG00000000636	50.5169	-0.0901373	0.267767	-0.336626	0.736399	0.999692	Rtkn2	27.8632	35.0234	39.1226	59.2118	48.4147	55.7228	32.6038	64.5667	88.3055	56.8487	47.4358	51.0838	52.0297	49.0041	0.326165	NO	NEG		NO	NO
ENSRNOG00000000638	1605.32	-0.040729	0.106295	-0.383168	0.701595	0.999692	Zfp365	1312.35	1384.52	1592.2	1559.89	1754.51	1688.13	1570.08	1824.01	1952.74	1675.54	1570.65	1379.26	1627.96	1582.68	0.117733	NO	NEG		NO	NO
ENSRNOG00000000639	78.5962	-0.171318	0.280762	-0.610188	0.541737	0.999692	Ado	40.866	40.4958	58.229	66.9773	114.722	102.311	66.2265	112.992	110.154	90.7585	71.6808	67.7416	83.2179	73.9745	0.341789	NO	NEG		NO	NO
ENSRNOG00000000641	159.195	-0.0249091	0.127161	-0.195887	0.844698	0.999692	LOC100363472	165.321	131.338	133.745	144.632	167.347	177.217	185.434	164.443	164.776	156.583	192.906	126.599	160.43	157.96	0.134159	NO	NEG		NO	NO
ENSRNOG00000000645	1438.39	-0.108222	0.160735	-0.673295	0.50076	0.999692	Reep3	1085.73	1121.84	1165.49	1325.96	1972.37	1478.02	1434.57	1804.84	1779.77	1515.97	1272.33	1303.75	1492.28	1384.49	0.198966	NO	NEG		NO	NO
ENSRNOG00000000648	2378.34	0.0182938	0.0784616	0.233157	0.81564	0.999692	Jmjd1c	2137.1	2215.23	2440.16	2483.01	2621.76	2464.59	2653.14	2425.29	2536.28	2205.13	2061.88	2296.55	2363.35	2393.34	0.0807554	NO	POS		NO	NO
ENSRNOG00000000653	51.5849	0.00615493	0.202678	0.030368	0.975774	0.999692	Nr5a2	44.5811	35.0234	44.5816	40.7688	53.6772	70.3386	69.2831	57.5047	40.9665	63.8301	48.49	49.9733	51.4028	51.7669	0.223992	NO	POS		NO	NO
ENSRNOG00000000655	114.784	-0.117341	0.152334	-0.770291	0.441128	0.999692	Ptprc	106.809	118.204	141.023	119.394	133.667	151.639	94.7549	106.939	120.168	86.7691	96.9799	101.057	119.543	110.025	0.171886	NO	NEG		NO	NO
ENSRNOG00000000657	636.029	-0.041606	0.112233	-0.37071	0.710854	0.999692	Nek7	521.97	690.617	603.216	695.011	737.799	641.269	612.341	740.499	710.996	569.484	523.902	585.243	645.356	626.702	0.123258	NO	NEG		NO	NO
ENSRNOG00000000658	1257.13	0.277442	0.158404	1.75149	0.0798622	0.999692	Acacb	1045.8	1073.69	1617.67	1807.42	1115.64	1525.53	1464.12	991.704	1098.81	960.444	1133.19	1251.55	1136.65	1377.61	0.220465	NO	POS		NO	NO
ENSRNOG00000000661	1891.84	-0.00548679	0.0920522	-0.0596052	0.95247	0.999692	Hps4	2178.9	2237.12	2080.78	1876.34	1644	1809.62	1879.81	1712.03	1796.15	1707.46	1813.1	1966.73	1895.54	1888.13	0.099935	NO	NEG		NO	NO
ENSRNOG00000000662	261.771	-0.0855207	0.0946987	-0.903083	0.366482	0.999692	Srrd	274.917	323.966	264.76	256.261	241.021	266.739	268.982	214.886	253.082	258.313	275.128	243.203	269.673	253.87	0.0990585	NO	NEG		NO	NO
ENSRNOG00000000663	953.26	0.00509924	0.0591522	0.0862055	0.931303	0.999692	Tfip11	899.98	847.128	913.468	959.037	1043.02	1005.75	975.058	956.394	956.795	955.457	949.771	977.255	951.356	955.164	0.0525682	NO	POS		NO	NO
ENSRNOG00000000664	481.162	-0.0255256	0.0696464	-0.366503	0.71399	0.999692	Tpst2	471.816	529.729	457.644	415.453	480.99	467.706	510.454	491.312	493.418	468.753	509.145	477.522	485.402	476.922	0.0612671	NO	NEG		NO	NO
ENSRNOG00000000665	1144.35	0.0253036	0.132831	0.190494	0.848922	0.999692	Pitpnb	882.333	819.766	1009	1179.38	1305.09	1298.98	1151.32	1262.08	1287.26	1211.78	1270.23	1054.99	1134.2	1154.5	0.145751	NO	POS		NO	NO
ENSRNOG00000000692	73.8208	0.0344316	0.129996	0.264867	0.791112	0.999692	Ung	69.6579	74.4247	75.5158	60.1825	72.6221	78.56	69.2831	72.6375	71.9189	69.8142	79.0597	92.1729	72.833	74.8086	0.103034	NO	POS		NO	NO
ENSRNOG00000000693	1706.66	0.0340674	0.193856	0.175735	0.860502	0.999692	Svop	1116.38	955.482	1513.95	1544.36	2097.62	1861.69	1768.76	1961.21	2021.92	2065.5	1963.84	1609.14	1686.43	1726.88	0.218206	NO	POS		NO	NO
ENSRNOG00000000695	236.807	0.0580057	0.214163	0.270848	0.786508	0.999692	Ssh1	166.25	132.432	259.301	231.994	362.058	240.248	273.057	283.488	284.945	206.451	197.122	204.335	232.064	241.55	0.259261	NO	POS		NO	NO
ENSRNOG00000000697	3451.33	-0.00533812	0.0504076	-0.105899	0.915663	0.999692	Coro1c	3167.11	3216.68	3520.13	3471.17	3705.83	3598.23	3457.03	3370.58	3564.99	3493.7	3534.5	3316	3457.76	3444.9	0.0457138	NO	NEG		NO	NO
ENSRNOG00000000699	567.086	0.109524	0.281294	0.389357	0.697012	0.999692	Selplg	234.979	250.636	683.281	687.245	736.746	817.572	549.171	607.33	670.94	562.503	547.093	457.533	545.563	588.609	0.316811	NO	POS		NO	NO
ENSRNOG00000000700	270.737	0.2074	0.18855	1.09997	0.271344	0.999692	Tmem119	164.393	170.739	345.735	313.531	235.759	351.693	286.302	231.028	308.614	276.265	299.373	265.414	251.244	290.23	0.224605	NO	POS		NO	NO
ENSRNOG00000000701	2820.02	-0.132441	0.125142	-1.05832	0.289908	0.999692	Iscu	3448.53	3539.55	2714.02	2442.24	2512.3	2397.91	2534.95	2469.68	2426.13	3372.03	3063.3	2919.55	2949.41	2690.62	0.153923	NO	NEG		NO	NO
ENSRNOG00000000702	1244.61	0.0801935	0.0496612	1.61481	0.106352	0.999692	Sart3	1142.39	1150.3	1273.76	1277.42	1280.89	1303.55	1330.64	1285.28	1210.79	1171.88	1250.2	1258.22	1209.97	1279.25	0.0495084	NO	POS		NO	NO
ENSRNOG00000000704	73.1699	-0.0252853	0.192572	-0.131303	0.895535	0.999692	Cmklr1	66.8716	72.2357	74.6059	74.7428	71.5696	110.532	79.4718	89.788	73.7397	47.8726	62.1936	54.4154	73.8036	72.5363	0.22083	NO	NEG		NO	NO
ENSRNOG00000000708	6675.45	0.0319877	0.0636965	0.502189	0.615535	0.999692	Sgsm1	7093.96	6987.16	7563.4	6848.19	6592.83	6305.81	6721.48	6690.72	6705.76	5925.23	6356.4	6314.4	6601.79	6749.1	0.0643902	NO	POS		NO	NO
ENSRNOG00000000716	15.5089	0.377634	0.332965	1.13415	0.256731	0.999692	Htr1f	12.074	8.75584	12.7376	13.5896	15.7874	18.2698	12.2264	35.3099	10.9244	14.9602	13.7037	17.7683	13.4619	17.5559	0.438613	NO	POS		NO	NO
ENSRNOG00000000718	1412.5	-0.0405558	0.0714758	-0.567406	0.570439	0.999692	Cggbp1	1430.31	1369.2	1261.02	1350.22	1362.98	1392.16	1275.63	1392.22	1445.66	1591.76	1547.46	1531.4	1432.01	1392.99	0.0728945	NO	NEG		NO	NO
ENSRNOG00000000720	77.1452	-0.209517	0.200736	-1.04374	0.296605	0.999692	MGC95208	48.2961	66.7633	57.3192	68.9187	104.197	79.4735	61.1322	79.6995	82.8433	114.695	78.0056	84.3993	82.7113	71.5791	0.243976	NO	NEG		NO	NO
ENSRNOG00000000723	63.655	-0.318508	0.193352	-1.6473	0.099497	0.999692	RT1-CE5	63.1565	91.9364	83.7042	37.8567	66.3072	61.2037	50.9435	45.3984	70.0982	71.8089	54.8147	66.631	70.7518	56.5581	0.240151	NO	NEG		NO	NO
ENSRNOG00000000728	121.675	-0.0695485	0.194281	-0.35798	0.720358	0.999692	Clic2	157.891	195.912	134.655	114.541	92.6195	106.878	113.095	103.912	89.2159	105.719	120.171	125.488	124.706	118.644	0.245554	NO	NEG		NO	NO
ENSRNOG00000000729	174.702	0.0807736	0.0984818	0.820188	0.412109	0.999692	Tmlhe	176.467	154.322	167.408	161.134	164.189	162.601	175.246	194.709	192.087	167.554	169.715	210.998	169.537	179.868	0.0946694	NO	POS		NO	NO
ENSRNOG00000000748	4.8965	0.159322	0.527354	0.302117	0.762563	0.999692	AABR07044273.1	2.78632	5.4724	5.45897	8.73617	9.47245	2.74047	7.13209	6.05313	3.64146	3.98938	1.05413	2.22103	4.68375	5.10925	0.537123	NO	POS		NO	NO
ENSRNOG00000000763	603.383	-0.116704	0.12736	-0.916337	0.35949	0.999692	RT1-M3-1	730.944	769.42	578.651	499.903	529.405	587.373	614.379	461.046	549.861	599.405	647.236	672.974	627.735	579.031	0.150671	NO	NEG		NO	NO
ENSRNOG00000000774	29106	-0.0348863	0.0797085	-0.437673	0.661623	0.999692	Gabbr1	26548.9	25938.1	25836.4	26944.3	33545.1	29661.9	30438.7	31488.4	30928.8	30123.8	30088	27729.6	29457.8	28754.2	0.0845527	NO	NEG		NO	NO
ENSRNOG00000000775	4181.7	-0.0028527	0.108562	-0.0262772	0.979036	0.999692	Mog	3330.58	4247.68	3693.9	4694.24	4563.62	4408.5	3303.18	4352.2	4392.52	4171.9	4271.33	4750.79	4185.8	4177.61	0.116352	NO	NEG		NO	NO
ENSRNOG00000000777	767.909	-0.161712	0.180395	-0.896434	0.370021	0.999692	RT1-S3	990.071	1011.3	535.889	780.431	668.334	916.229	789.624	604.304	757.425	521.612	944.5	695.184	810.828	724.989	0.221757	NO	NEG		NO	NO
ENSRNOG00000000778	219.651	0.100519	0.121972	0.824112	0.409876	0.999692	Znrd1as1	231.264	273.62	250.203	221.316	175.767	179.957	206.831	260.284	213.936	198.472	208.718	215.44	212.169	227.132	0.136712	NO	POS		NO	NO
ENSRNOG00000000779	345.364	-0.0371455	0.157415	-0.235971	0.813455	0.999692	Znrd1	428.164	458.587	403.054	327.121	256.809	277.701	300.567	287.524	304.062	374.005	343.646	383.128	349.888	340.84	0.185329	NO	NEG		NO	NO
ENSRNOG00000000780	2609.3	0.00090468	0.0615603	0.0146958	0.988275	0.999692	Ppp1r11	2417.59	2468.05	2569.36	2564.55	2619.66	2565.99	2490.12	2647.23	2701.97	2877.34	2918.88	2470.9	2608.43	2610.17	0.0604149	NO	POS		NO	NO
ENSRNOG00000000781	26.0711	0.00782609	0.205989	0.0379929	0.969693	0.999692	Rnf39	26.9344	25.1731	30.0243	25.2378	29.4698	31.0586	27.5095	22.1948	26.4006	16.9549	26.3532	25.5419	25.9986	26.1436	0.143969	NO	POS		NO	NO
ENSRNOG00000000782	12.1095	0.118341	0.312609	0.378561	0.705014	0.999692	Trim10	13.9316	14.2282	15.4671	9.70686	14.7349	10.9619	12.2264	15.1328	10.014	5.98407	7.37891	15.5472	11.6425	12.5766	0.270845	NO	POS		NO	NO
ENSRNOG00000000785	1260.76	0.111061	0.124399	0.892783	0.371973	0.999692	Trim39	1438.67	1553.07	1451.18	1308.48	978.82	1117.2	1234.87	1152.11	1117.02	1069.15	1225.95	1482.54	1212.32	1309.19	0.146641	NO	POS		NO	NO
ENSRNOG00000000786	475.789	-0.0572712	0.140078	-0.408852	0.682648	0.999692	Rpp21	574.91	643.555	486.758	510.581	371.531	409.243	421.812	410.604	405.113	507.649	469.088	498.622	485.333	466.244	0.165661	NO	NEG		NO	NO
ENSRNOG00000000787	9.35046	1.35859	0.73947	1.83725	0.0661736	0.999692	RT1-T24-2	3.71509	3.28344	21.8359	1.94137	3.15748	3.65395	2.03774	27.2391	2.7311	14.9602	2.10826	25.5419	5.25021	13.4507	1.07602	NO	POS		NO	NO
ENSRNOG00000000795	74.8701	0.22775	0.254044	0.896501	0.369985	0.999692	RT1-N3	84.5183	101.787	91.8927	73.7721	37.8898	63.0307	51.9624	67.5932	52.8012	73.8036	71.6808	127.709	68.9717	80.7684	0.324286	NO	POS		NO	NO
ENSRNOG00000000796	3691.46	-0.00397958	0.0715717	-0.0556026	0.955658	0.999692	Ranbp2	3361.23	3193.69	3507.39	3664.34	3891.07	3640.25	3633.29	3891.15	4132.15	3959.46	3577.72	3845.72	3696.31	3686.6	0.0721335	NO	NEG		NO	NO
ENSRNOG00000000798	2768.74	-0.0228587	0.0655614	-0.348661	0.727344	0.999692	Gnl1	3113.24	2966.04	2826.84	2644.15	2545.98	2717.63	2623.59	2557.45	2609.11	2791.57	2924.16	2905.11	2790.6	2746.88	0.0656298	NO	NEG		NO	NO
ENSRNOG00000000799	2641.47	0.00658598	0.0483275	0.136278	0.891601	0.999692	Abcf1	2541.12	2592.82	2741.31	2790.72	2739.64	2772.44	2564.5	2585.69	2726.55	2440.51	2540.45	2661.91	2635.51	2647.43	0.0425189	NO	POS		NO	NO
ENSRNOG00000000800	417.143	0.0423006	0.116547	0.362948	0.716644	0.999692	Man1a1	312.067	354.612	469.471	388.274	502.04	419.291	373.925	431.79	451.542	426.864	442.734	433.102	411.069	423.216	0.125202	NO	POS		NO	NO
ENSRNOG00000000801	273.268	-0.10585	0.0872189	-1.21361	0.224895	0.999692	Msl3l2	310.21	272.526	234.736	278.587	274.701	269.479	251.661	270.373	251.261	321.145	283.561	260.972	283.22	263.315	0.0882934	NO	NEG		NO	NO
ENSRNOG00000000802	181.31	-0.0357259	0.139367	-0.256343	0.797686	0.999692	Tbc1d32	177.395	129.149	176.507	149.486	197.869	207.362	204.793	186.638	223.04	165.559	201.339	156.583	183.396	179.224	0.151565	NO	NEG		NO	NO
ENSRNOG00000000804	992.976	0.031101	0.129107	0.240893	0.809638	0.999692	Mrps18b	1225.98	1232.39	1055.4	1014.37	863.046	865.987	973.021	817.172	833.895	872.678	1024.61	1137.17	982.328	1003.62	0.149326	NO	POS		NO	NO
ENSRNOG00000000805	5833.12	-0.13862	0.226888	-0.61096	0.541226	0.999692	Gja1	4605.78	4447.97	2921.46	4602.99	9193.54	6074.7	6279.29	8013.33	5955.62	6400.97	6038.05	5463.75	6113.1	5553.15	0.284222	NO	NEG		NO	NO
ENSRNOG00000000808	1172.76	-0.0475608	0.058474	-0.813365	0.416009	0.999692	Hsf2	1321.64	1222.53	1204.61	1159	1092.49	1189.36	1180.87	1067.37	1198.95	1127	1152.16	1157.16	1192	1153.53	0.0558478	NO	NEG		NO	NO
ENSRNOG00000000809	2184.69	0.0239752	0.0538552	0.445179	0.656191	0.999692	Atat1	2134.32	2257.91	2351.91	2266.55	2106.04	2184.15	2282.27	2137.76	2311.42	2006.66	2043.96	2133.3	2166.75	2202.62	0.0498892	NO	POS		NO	NO
ENSRNOG00000000811	260.168	-0.180737	0.114933	-1.57254	0.115825	0.999692	Pkib	296.278	315.21	220.178	247.525	231.549	241.161	250.642	219.93	241.247	333.113	250.883	274.298	276.427	243.909	0.141689	NO	NEG		NO	NO
ENSRNOG00000000812	1718.12	0.0441283	0.126888	0.347774	0.72801	0.999692	RGD1302996	2133.39	2145.18	1936.11	1815.18	1460.86	1492.64	1684.19	1511.26	1456.59	1463.11	1729.83	1789.04	1691.96	1744.27	0.148009	NO	POS		NO	NO
ENSRNOG00000000815	587.852	-0.159439	0.113458	-1.40527	0.159942	0.999692	Smpdl3a	586.055	599.775	413.062	505.727	624.129	665.02	550.19	637.596	542.578	703.129	605.07	621.89	620.114	555.589	0.131166	NO	NEG		NO	NO
ENSRNOG00000000816	185.217	-0.0068402	0.111688	-0.0612436	0.951165	0.999692	Ppp1r18	219.19	214.518	187.425	186.372	167.347	199.141	185.434	192.691	169.328	144.615	185.527	171.02	185.69	184.745	0.111491	NO	NEG		NO	NO
ENSRNOG00000000818	26.119	-0.0437128	0.258958	-0.168803	0.865952	0.999692	Nrm	36.2221	36.1179	28.2047	29.1206	28.4174	11.8754	24.4529	19.1682	20.0281	26.9283	28.4615	24.4314	26.5982	25.6399	0.263428	NO	NEG		NO	NO
ENSRNOG00000000823	1430.74	0.0219653	0.140697	0.156118	0.87594	0.999692	Gcc2	1023.51	1093.39	1448.45	1359.93	1819.76	1529.18	1528.3	1658.56	1602.24	1451.14	1406.21	1248.22	1419.87	1441.61	0.159267	NO	POS		NO	NO
ENSRNOG00000000824	189.644	0.0436376	0.103916	0.419933	0.674535	0.999692	Dse	207.116	184.967	196.523	152.398	159.979	192.746	186.453	192.691	181.163	193.485	216.097	212.109	186.576	192.712	0.100073	NO	POS		NO	NO
ENSRNOG00000000825	12.4213	0.311152	0.292798	1.06269	0.287925	0.999692	Fam26e	10.2165	13.1338	17.2867	12.6189	7.36746	11.8754	14.2642	10.0885	9.10366	14.9602	13.7037	14.4367	11.1095	13.7331	0.226302	NO	POS		NO	NO
ENSRNOG00000000826	3874.05	-0.0847122	0.0976273	-0.86771	0.385553	0.999692	Flot1	4766.46	4519.11	3953.2	4024.46	3547.96	3723.38	3817.71	3150.65	3540.41	3829.81	3975.12	3640.28	3987.85	3760.24	0.112112	NO	NEG		NO	NO
ENSRNOG00000000827	143.758	0.0974978	0.11619	0.839127	0.401398	0.999692	Ier3	156.962	148.849	148.302	132.984	138.929	142.504	135.51	137.204	109.244	136.636	159.174	178.793	138.854	148.661	0.118272	NO	POS		NO	NO
ENSRNOG00000000831	402.516	-0.10574	0.11181	-0.94571	0.344296	0.999692	Gtf2h4	471.816	485.949	466.742	383.421	343.113	401.022	345.397	354.108	381.443	420.88	352.079	424.218	417.371	387.661	0.12797	NO	NEG		NO	NO
ENSRNOG00000000833	1377.55	0.0448069	0.156323	0.28663	0.774396	0.999692	Vars2	1773.03	1744.6	1576.73	1622.99	1170.37	1215.85	1456.98	1162.2	1266.32	967.425	1351.39	1222.68	1356.27	1398.83	0.185469	NO	POS		NO	NO
ENSRNOG00000000839	534.419	-0.0232548	0.122551	-0.189755	0.849501	0.999692	Nfkbil1	614.847	670.917	561.364	517.375	429.418	452.177	515.548	505.436	452.452	613.368	568.176	511.949	538.863	529.975	0.137848	NO	NEG		NO	NO
ENSRNOG00000000840	7476.01	0.0356866	0.0587125	0.607819	0.543307	0.999692	Atp6v1g2	7188.7	7122.88	8219.39	7365.56	7873.71	6684.91	7613	6985.31	7507.79	7924.91	7729.93	7495.99	7383.82	7568.2	0.0582077	NO	POS		NO	NO
ENSRNOG00000000841	14471.9	0.0995134	0.103933	0.957477	0.338327	0.999692	Ddx39b	16244.2	16787.1	16450.6	15806.6	11878.5	13767.2	15037.5	12853.8	12899.9	12261.4	14216	15459.5	13973	14970.7	0.119244	NO	POS		NO	NO
ENSRNOG00000000842	691.599	-0.160533	0.147229	-1.09036	0.275554	0.999692	Ddah2	896.265	982.844	696.929	632.887	558.875	605.643	600.114	553.861	620.87	716.094	726.295	708.51	730.098	653.099	0.189844	NO	NEG		NO	NO
ENSRNOG00000000843	19.3404	0.0650555	0.261142	0.24912	0.803268	0.999692	Ly6g6c	17.6467	27.362	20.0162	25.2378	13.6824	24.6642	22.4151	18.1594	17.297	12.9655	12.6496	19.9893	18.9363	19.7446	0.253139	NO	POS		NO	NO
ENSRNOG00000000847	2435.51	-0.0193092	0.114743	-0.168282	0.866361	0.999692	Csnk2b	2985.07	3039.37	2501.12	2532.52	2110.25	2226.17	2201.78	2171.05	2076.55	2273.95	2555.21	2553.08	2451.89	2419.13	0.132045	NO	NEG		NO	NO
ENSRNOG00000000848	640.041	-0.0755306	0.0705222	-1.07102	0.28416	0.999692	Gpank1	742.089	703.751	627.782	594.06	628.339	624.826	603.171	622.463	590.828	651.267	677.805	614.116	656.85	623.233	0.0720928	NO	NEG		NO	NO
ENSRNOG00000000850	34.1498	-0.324158	0.230904	-1.40386	0.160359	0.999692	Apom	44.5811	55.8185	38.2128	24.2671	35.7848	32.8856	29.5472	23.2037	29.1317	29.9204	24.245	42.1997	38.0203	30.2792	0.285245	NO	NEG		NO	NO
ENSRNOG00000000851	4376.02	0.0218316	0.0575631	0.379263	0.704492	0.999692	Bag6	4619.71	4361.51	4681.98	4602.99	4662.55	4151.81	4385.22	4434.92	4342.45	3921.56	4260.79	4086.7	4343.26	4408.77	0.0553479	NO	POS		NO	NO
ENSRNOG00000000852	8604.11	0.00256974	0.112726	0.0227963	0.981813	0.999692	Prrc2a	8311.58	7948.12	9851.62	9299.17	10460.7	8837.09	8849.9	9256.24	8904.29	7118.06	7407.37	7005.14	8596.65	8611.57	0.125518	NO	POS		NO	NO
ENSRNOG00000000853	534.017	-0.0480606	0.150651	-0.31902	0.749712	0.999692	Aif1	702.152	685.145	625.052	487.284	434.68	544.439	456.454	470.126	420.589	470.747	520.74	590.795	542.959	525.075	0.180255	NO	NEG		NO	NO
ENSRNOG00000000854	3.89428	0.71753	0.55292	1.29771	0.194387	0.999692	Ncr3	5.57263	3.28344	5.45897	5.82411	5.26247	1.82698	6.11322	5.04427	0.910366	0.997346	4.21652	2.22103	2.97554	4.81302	0.501491	NO	POS		NO	NO
ENSRNOG00000000855	6.59903	0.328578	0.435607	0.7543	0.450669	0.999692	Lst1	5.57263	6.56688	10.9179	3.88274	7.36746	7.30791	11.2076	7.06198	6.37256	1.99469	3.16239	7.77362	5.86369	7.33437	0.41894	NO	POS		NO	NO
ENSRNOG00000000857	19.5646	-0.238375	0.336899	-0.707556	0.479221	0.999692	Msh5	23.2193	37.2123	20.0162	18.443	23.1549	17.3563	10.1887	13.1151	17.297	8.97611	15.8119	29.984	21.2026	17.9265	0.411634	NO	NEG		NO	NO
ENSRNOG00000000858	105.603	-0.191819	0.134427	-1.42693	0.153599	0.999692	Sapcd1	110.524	138.999	110.089	122.306	99.987	103.224	83.5473	87.7703	106.513	117.687	103.305	83.2888	112.822	98.3845	0.154556	NO	NEG		NO	NO
ENSRNOG00000000860	168.369	-0.0477897	0.10801	-0.442457	0.658158	0.999692	Vwa7	179.253	181.684	154.671	166.958	159.979	183.611	202.755	172.514	176.611	145.612	140.199	156.583	171.125	165.613	0.106033	NO	NEG		NO	NO
ENSRNOG00000000861	157.103	-0.0273519	0.155286	-0.176138	0.860185	0.999692	Zic3	185.754	151.038	166.499	188.313	185.239	112.359	134.491	135.186	163.866	153.591	121.225	187.677	158.641	155.565	0.171501	NO	NEG		NO	NO
ENSRNOG00000000866	1260.46	0.114817	0.0610403	1.881	0.0599718	0.999692	Rbmx	1297.49	1338.55	1336.54	1315.28	1121.96	1218.59	1218.57	1365.99	1168	1118.02	1325.04	1301.53	1210.44	1310.49	0.069651	NO	POS		NO	NO
ENSRNOG00000000867	1793.92	0.023099	0.0648989	0.355923	0.721898	0.999692	Vars	1863.12	1954.74	1941.57	1836.54	1901.86	1712.79	1784.04	1765.5	1668.7	1578.8	1802.56	1716.86	1780	1807.84	0.0631961	NO	POS		NO	NO
ENSRNOG00000000869	267.289	0.211925	0.112986	1.87567	0.0607	0.999692	Arhgef6	229.407	232.03	320.26	324.209	266.281	243.901	286.302	318.798	284.945	230.387	226.638	244.314	247.825	286.753	0.143312	NO	POS		NO	NO
ENSRNOG00000000873	91.1724	-0.19532	0.143821	-1.35808	0.174438	0.999692	Brs3	95.6635	97.4088	62.7782	89.3031	87.357	99.5703	82.5285	67.5932	101.051	101.729	98.034	111.052	97.1299	85.2148	0.156373	NO	NEG		NO	NO
ENSRNOG00000000875	4424.39	-0.0143463	0.0558974	-0.256654	0.797446	0.999692	Fhl1	4669.87	4893.42	4567.34	4563.19	4318.39	4179.21	4271.1	4028.36	4344.27	4274.62	4424.18	4558.67	4446.63	4402.14	0.0535955	NO	NEG		NO	NO
ENSRNOG00000000878	83.9976	-0.276094	0.160919	-1.71573	0.0862107	0.999692	Slc44a4	97.5211	94.1253	80.9747	49.505	76.8321	88.6084	85.5851	59.5224	96.4988	97.7399	82.2221	98.836	91.8876	76.1076	0.187446	NO	NEG		NO	NO
ENSRNOG00000000879	5114.72	0.0128359	0.0780494	0.164459	0.86937	0.999692	Slc9a6	4505.47	4331.95	4796.62	5005.83	5752.94	5247.99	5071.93	5368.11	5375.71	5336.8	5479.37	5103.94	5091.81	5137.63	0.0799326	NO	POS		NO	NO
ENSRNOG00000000881	1106.99	0.0230979	0.107641	0.214582	0.830093	0.999692	Mmgt1	908.339	879.962	1003.54	1035.72	1315.62	1103.49	1132.98	1218.7	1188.94	1191.83	1174.3	1130.51	1098.03	1115.96	0.116348	NO	POS		NO	NO
ENSRNOG00000000885	354.276	0.259577	0.195017	1.33105	0.183174	0.999692	Auts2	222.905	190.44	397.595	407.688	449.415	378.184	403.472	439.861	399.651	294.217	323.618	344.26	322.469	386.082	0.232925	NO	POS		NO	NO
ENSRNOG00000000886	56.6349	-0.281316	0.392275	-0.717141	0.473287	0.999692	Caln1	17.6467	35.0234	41.8521	53.3877	113.669	73.0791	54.0001	93.8235	84.6641	48.8699	35.8404	27.7629	62.1588	51.1111	0.511786	NO	NEG		NO	NO
ENSRNOG00000000887	6.55993	0.201518	0.451335	0.446493	0.655241	0.999692	AABR07035098.1	2.78632	6.56688	11.8278	5.82411	10.5249	6.39442	9.16983	4.03542	2.7311	7.97877	4.21652	6.6631	6.16374	6.95613	0.444771	NO	POS		NO	NO
ENSRNOG00000000888	2350.5	-0.00215585	0.0749545	-0.0287621	0.977054	0.999692	Sbds	2701.8	2555.61	2304.6	2417.01	2147.09	2393.34	2236.42	2215.44	2165.76	2149.28	2365.47	2554.19	2352.15	2348.85	0.0772649	NO	NEG		NO	NO
ENSRNOG00000000891	606.772	0.0553181	0.107751	0.513387	0.60768	0.999692	Gm17067	642.71	715.79	694.199	606.679	536.772	590.114	629.662	579.082	607.214	478.726	521.794	678.526	595.221	618.324	0.117647	NO	POS		NO	NO
ENSRNOG00000000893	1198.9	0.00719314	0.0684568	0.105076	0.916316	0.999692	Tmem248	1175.83	1247.71	1201.88	1116.29	1156.69	1140.95	1304.15	1050.22	1225.35	1228.73	1341.91	1197.14	1195.88	1201.93	0.0665933	NO	POS		NO	NO
ENSRNOG00000000894	2391.36	-0.0165931	0.214409	-0.0773901	0.938313	0.999692	Fry	1544.55	1499.44	2098.06	2373.33	3642.68	2671.04	2616.46	3133.5	2938.66	2134.32	2120.91	1923.42	2405.12	2377.61	0.267528	NO	NEG		NO	NO
ENSRNOG00000000895	669.208	-0.0521733	0.065386	-0.797928	0.424912	0.999692	Rabgef1	599.987	633.704	660.535	645.506	705.171	713.435	675.511	681.986	727.383	708.116	667.264	611.895	681.299	657.116	0.060996	NO	NEG		NO	NO
ENSRNOG00000000897	19.7514	0.0777201	0.273848	0.283808	0.776558	0.999692	Rxfp2	24.1481	18.6062	20.0162	13.5896	23.1549	16.4428	27.5095	31.2745	19.1177	13.9628	14.7578	14.4367	19.2387	20.2641	0.29015	NO	POS		NO	NO
ENSRNOG00000000900	851.341	-0.131916	0.0664354	-1.98563	0.0470742	0.999692	Tpst1	919.484	918.269	726.043	769.754	954.613	871.468	821.209	846.429	807.495	869.686	886.523	825.114	890.169	812.512	0.0773221	NO	NEG		NO	NO
ENSRNOG00000000901	1089.16	-0.0422141	0.101989	-0.413909	0.678941	0.999692	Crcp	1227.84	1144.83	1088.15	1192.97	1211.42	1189.36	1102.42	1104.7	995.03	862.704	905.497	1045	1105.2	1073.12	0.108755	NO	NEG		NO	NO
ENSRNOG00000000902	7595.89	-0.0602843	0.0739751	-0.814927	0.415114	0.999692	Hsph1	7044.74	6697.13	7426.02	6957.87	7717.94	8088.94	7579.37	7141.68	8515.57	8461.48	8171.61	7348.29	7754.3	7437.48	0.0793866	NO	NEG		NO	NO
ENSRNOG00000000903	594.454	-0.0758685	0.122297	-0.620362	0.53502	0.999692	Asl	684.505	611.815	577.741	535.818	498.882	570.93	532.869	467.1	563.517	730.057	688.347	671.863	609.951	578.956	0.139809	NO	NEG		NO	NO
ENSRNOG00000000904	11.0897	0.0673398	0.343256	0.196179	0.84447	0.999692	Wdr95	11.1453	18.6062	10.9179	7.76548	5.26247	10.0484	7.13209	12.1063	10.9244	8.97611	16.8661	13.3262	10.8271	11.3523	0.346243	NO	POS		NO	NO
ENSRNOG00000000905	127.318	0.0463151	0.206075	0.224748	0.822175	0.999692	Tex26	184.826	161.983	160.13	115.512	84.1996	95.0028	105.962	107.947	111.975	113.697	123.333	163.246	125.281	129.355	0.250481	NO	POS		NO	NO
ENSRNOG00000000906	48.1536	-0.195693	0.165981	-1.17901	0.238395	0.999692	Medag	65.9428	49.2516	35.4833	45.6222	51.5722	48.4149	51.9624	40.3542	40.9665	51.862	45.3276	51.0838	51.335	44.9722	0.160087	NO	NEG		NO	NO
ENSRNOG00000000907	87.1714	0.272843	0.165666	1.64694	0.0995694	0.999692	Alox5ap	68.7291	90.8419	93.7123	91.2444	84.1996	85.8679	82.5285	63.5578	69.1878	74.8009	117.008	124.378	78.9379	95.4049	0.211913	NO	POS		NO	NO
ENSRNOG00000000909	955.444	0.0206975	0.0525546	0.393828	0.693708	0.999692	Uspl1	900.909	924.836	1007.18	974.568	959.875	988.395	887.436	920.075	930.394	987.372	1000.37	983.918	948.63	962.258	0.0428187	NO	POS		NO	NO
ENSRNOG00000000913	302.556	-0.148002	0.0862114	-1.71673	0.086028	0.999692	Gusb	331.572	314.116	285.686	262.085	329.431	365.395	286.302	296.603	271.289	296.212	309.914	282.071	318.002	287.11	0.0964146	NO	NEG		NO	NO
ENSRNOG00000000917	144.501	-0.0717797	0.212192	-0.338277	0.735155	0.999692	Nupr2	174.609	148.849	141.933	122.306	99.987	84.9544	141.623	150.319	143.838	236.371	157.065	132.152	148.101	140.9	0.261821	NO	NEG		NO	NO
ENSRNOG00000000918	842.081	-0.269103	0.159661	-1.68547	0.0918978	0.999692	Zbed5	1078.3	1165.62	774.264	824.112	651.494	759.109	653.096	679.968	719.189	1148.94	839.087	811.788	920.444	763.719	0.220952	NO	NEG		NO	NO
ENSRNOG00000000920	140.473	0.0515313	0.252163	0.204357	0.838074	0.999692	Phkg1	97.5211	97.4088	125.556	100.951	133.667	108.705	105.962	123.08	198.46	191.49	232.963	169.909	137.875	143.07	0.328469	NO	POS		NO	NO
ENSRNOG00000000921	4216.15	-0.0098691	0.0635497	-0.155297	0.876587	0.999692	Ubl3	4003.94	3998.14	3804.9	4340.91	4423.63	3990.12	4122.35	4232.14	4154.91	4812.19	4408.37	4302.14	4230.49	4201.8	0.063313	NO	NEG		NO	NO
ENSRNOG00000000922	439.232	-0.105858	0.0939561	-1.12668	0.25988	0.999692	Sumf2	527.543	516.595	406.693	418.365	446.258	464.052	446.265	408.586	400.561	376.997	406.894	451.981	455.334	423.131	0.105251	NO	NEG		NO	NO
ENSRNOG00000000923	3703.74	-0.0131276	0.0496005	-0.264666	0.791267	0.999692	Cct6a	3717.87	3620.54	3642.95	3726.46	3629	3700.54	3440.72	3473.49	3670.6	3983.4	3941.39	3897.92	3720.33	3687.16	0.0455163	NO	NEG		NO	NO
ENSRNOG00000000924	1542.17	-0.115702	0.0805763	-1.43593	0.151023	0.999692	Slc7a1	1638.35	1483.02	1571.27	1614.25	1635.58	1462.5	1389.74	1554.64	1881.73	1522.95	1325.04	1427.01	1604.02	1480.33	0.09444	NO	NEG		NO	NO
ENSRNOG00000000925	261.792	-0.0101898	0.112347	-0.0906994	0.927731	0.999692	Psph	299.065	291.132	224.728	231.994	232.601	230.199	234.34	292.568	249.44	273.273	306.752	275.408	262.618	260.965	0.118319	NO	NEG		NO	NO
ENSRNOG00000000926	598.43	-0.0890379	0.105875	-0.840974	0.400362	0.999692	Mrps17	718.87	701.562	619.593	563.968	520.985	575.498	513.51	504.427	557.144	627.331	663.047	615.227	616.898	579.962	0.119598	NO	NEG		NO	NO
ENSRNOG00000000931	2147.53	0.100726	0.125526	0.80243	0.422304	0.999692	Sfswap	2445.46	2649.74	2650.33	2293.73	1858.71	1998.71	2175.29	1963.23	1824.37	1659.58	2032.36	2218.81	2072.76	2222.29	0.148341	NO	POS		NO	NO
ENSRNOG00000000934	12.6662	0.517872	0.304216	1.70232	0.0886959	0.999692	Piwil1	12.074	9.85033	14.5573	20.3844	10.5249	9.13489	18.3397	7.06198	10.014	10.9708	16.8661	12.2157	10.4282	14.9042	0.319217	NO	POS		NO	NO
ENSRNOG00000000936	1411	-0.0664641	0.188386	-0.352808	0.724233	0.999692	Stx2	1993.14	2042.3	1787.81	1465.74	1085.12	1250.57	1346.95	1154.13	1204.41	1086.11	1175.35	1340.39	1443.61	1378.4	0.243	NO	NEG		NO	NO
ENSRNOG00000000937	142.709	0.0253436	0.104979	0.241415	0.809233	0.999692	Slc46a3	141.173	137.905	126.466	123.277	146.297	154.38	156.906	150.319	129.272	138.631	140.199	167.688	141.276	144.143	0.0921624	NO	POS		NO	NO
ENSRNOG00000000938	5838.11	-0.0362377	0.0645651	-0.561258	0.574621	0.999692	Ran	6193.05	6420.22	5791.06	5657.16	5545.59	5588.72	5595.63	5168.36	5560.52	6160.61	6295.26	6081.19	5911.45	5764.78	0.0654094	NO	NEG		NO	NO
ENSRNOG00000000940	1503.92	-0.00155779	0.102767	-0.0151585	0.987906	0.999692	Flt1	1694.08	1544.31	1536.7	1722.97	1280.89	1351.05	1476.34	1624.26	1757.92	1400.27	1292.36	1365.94	1504.75	1503.09	0.112388	NO	NEG		NO	NO
ENSRNOG00000000942	637.494	0.146128	0.111204	1.31405	0.188828	0.999692	Pan3	542.403	516.595	732.412	632.887	633.602	670.501	726.454	777.827	703.713	564.498	567.122	581.911	605.218	669.769	0.133067	NO	POS		NO	NO
ENSRNOG00000000952	15.3101	-0.138098	0.284712	-0.485045	0.627644	0.999692	Gsx1	22.2905	12.0393	18.1966	9.70686	15.7874	14.6158	21.3963	10.0885	16.3866	14.9602	11.5954	16.6578	16.0133	14.6069	0.264998	NO	NEG		NO	NO
ENSRNOG00000000954	677.271	-0.0828759	0.102013	-0.812407	0.416558	0.999692	Polr1d	722.585	805.538	694.199	653.271	599.922	648.577	577.699	590.18	606.304	797.877	712.592	718.505	696.8	657.741	0.114547	NO	NEG		NO	NO
ENSRNOG00000000955	218.974	0.00394341	0.0843327	0.0467602	0.962704	0.999692	Lnx2	234.979	215.613	213.81	232.965	214.709	186.352	224.151	221.948	229.412	231.384	221.367	201.004	218.742	219.207	0.0645771	NO	POS		NO	NO
ENSRNOG00000000956	49.6007	-0.0430464	0.195493	-0.220194	0.82572	0.999692	Rasl11a	67.8004	50.3461	54.5897	65.0359	32.6273	52.9823	45.8491	40.3542	45.5183	52.8593	50.5982	36.6471	50.3556	48.8457	0.209704	NO	NEG		NO	NO
ENSRNOG00000000957	9143.29	-0.0497567	0.155917	-0.319123	0.749633	0.999692	Rpl21	11570.6	12260.4	10112.7	9331.2	7195.91	8038.7	7831.03	7058.95	7222.85	9517.67	9760.19	9819.19	9301.02	8985.55	0.187495	NO	NEG		NO	NO
ENSRNOG00000000958	10.367	0.251452	0.446153	0.563602	0.573025	0.999692	AABR07055943.1	6.5014	10.9448	7.27863	4.85343	10.5249	8.2214	15.283	26.2302	13.6555	6.98142	9.48717	4.44207	9.47158	11.2624	0.577155	NO	POS		NO	NO
ENSRNOG00000000961	600.008	0.0564027	0.132356	0.426145	0.670002	0.999692	Glt1d1	477.389	420.281	573.192	586.294	709.381	608.383	622.529	719.313	652.733	661.24	622.991	546.375	588.235	611.782	0.146465	NO	POS		NO	NO
ENSRNOG00000000962	673.482	-0.112181	0.101421	-1.10609	0.268687	0.999692	Slc15a4	592.557	609.626	587.749	631.916	724.116	768.244	581.775	615.401	751.052	751.001	784.272	684.079	699.433	647.532	0.116266	NO	NEG		NO	NO
ENSRNOG00000000963	209.338	0.0444911	0.165912	0.268161	0.788575	0.999692	Tmem132c	156.962	132.432	179.236	221.316	279.964	230.199	209.887	245.152	219.398	217.421	222.421	197.672	206.063	212.614	0.187169	NO	POS		NO	NO
ENSRNOG00000000964	7.93276	-0.322085	0.397707	-0.809854	0.418024	0.999692	AABR07036087.1	10.2165	9.85033	10.9179	2.91206	9.47245	11.8754	8.15096	6.05313	4.55183	6.98142	4.21652	9.99466	8.82465	7.04088	0.370273	NO	NEG		NO	NO
ENSRNOG00000000967	1212.16	0.0345855	0.0655949	0.527258	0.598014	0.999692	Aacs	1083.88	1102.14	1167.31	1253.16	1249.31	1215.85	1283.78	1195.49	1275.42	1258.65	1329.26	1131.62	1197.54	1226.77	0.0636189	NO	POS		NO	NO
ENSRNOG00000000968	891.151	0.0147192	0.125036	0.11772	0.906289	0.999692	Rnf6	752.305	624.948	820.665	879.441	1083.02	1000.27	892.53	997.757	934.946	923.542	938.175	846.214	886.505	895.797	0.136402	NO	POS		NO	NO
ENSRNOG00000000974	601.353	0.0257598	0.0868441	0.296621	0.766756	0.999692	Zfp358	579.554	479.382	575.012	650.359	687.279	641.269	579.737	643.649	573.531	614.365	592.421	599.679	595.897	606.81	0.0878593	NO	POS		NO	NO
ENSRNOG00000000975	1503.49	0.0451954	0.0593331	0.761724	0.446225	0.999692	Mcoln1	1577.98	1666.89	1477.56	1573.48	1419.82	1446.97	1493.66	1507.23	1396.5	1372.35	1578.03	1531.4	1480.08	1526.89	0.0578131	NO	POS		NO	NO
ENSRNOG00000000977	2166.51	0.0544403	0.0646412	0.842192	0.39968	0.999692	Pnpla6	2130.6	2103.59	2283.67	2201.51	2311.28	2229.83	2282.27	2239.66	2184.88	1794.23	2158.86	2077.78	2125.73	2207.29	0.0638939	NO	POS		NO	NO
ENSRNOG00000000979	105.71	-0.0299057	0.123918	-0.241334	0.809296	0.999692	Bri3bp	115.168	82.086	121.917	104.834	105.249	115.1	95.7738	118.036	106.513	116.689	92.7634	94.394	106.801	104.62	0.116449	NO	NEG		NO	NO
ENSRNOG00000000981	1138.82	0.0383007	0.0678645	0.564371	0.572502	0.999692	Scarb1	1186.04	1237.86	1283.77	1117.26	1012.5	1131.81	1203.29	1118.82	1106.09	1069.15	1071	1128.29	1123.91	1153.74	0.0673494	NO	POS		NO	NO
ENSRNOG00000000983	331.708	-0.0796122	0.0796593	-0.999409	0.317597	0.999692	Zfp394	340.859	319.588	330.268	360.124	329.431	317.894	321.963	286.515	384.175	353.06	326.78	309.834	340.835	322.581	0.0765101	NO	NEG		NO	NO
ENSRNOG00000000986	1272.64	0.0105746	0.0783389	0.134985	0.892624	0.999692	Camsap3	1481.39	1325.42	1409.32	1301.69	1181.95	1263.35	1259.32	1281.25	1258.13	1098.08	1189.06	1222.68	1268.05	1277.22	0.0802086	NO	POS		NO	NO
ENSRNOG00000000987	599.572	-0.0223057	0.0755548	-0.295225	0.767822	0.999692	Ptcd1	554.477	545.051	582.29	576.587	625.182	598.335	615.397	672.906	642.719	659.246	540.768	581.911	604.168	594.977	0.0734115	NO	NEG		NO	NO
ENSRNOG00000000988	1139.08	-0.0712475	0.0810021	-0.879576	0.379089	0.999692	Xab2	1266.85	1363.72	1099.07	1168.71	1104.07	1191.19	1096.3	1009.86	1038.73	1039.23	1137.41	1153.83	1167.3	1110.86	0.0885825	NO	NEG		NO	NO
ENSRNOG00000000989	916.051	-0.0770304	0.103886	-0.741486	0.458399	0.999692	Bud31	1104.31	1090.1	885.263	872.646	831.471	917.143	858.907	750.588	822.061	877.664	992.99	989.471	940.458	891.644	0.11775	NO	NEG		NO	NO
ENSRNOG00000000990	2855.13	0.0514125	0.0753374	0.68243	0.494967	0.999692	Pdap1	3104.88	3191.51	2991.52	2874.2	2647.02	2655.51	2782.53	2696.67	2499.87	2727.74	3197.17	2892.9	2804.42	2905.83	0.0796511	NO	POS		NO	NO
ENSRNOG00000000991	519.815	0.0849937	0.0910255	0.933735	0.350441	0.999692	Arpc1b	575.839	565.846	558.635	534.848	454.678	506.073	470.718	525.613	424.231	500.668	537.606	583.022	504.556	535.074	0.0965041	NO	POS		NO	NO
ENSRNOG00000000994	265.825	0.00520748	0.153765	0.0338664	0.972984	0.999692	Stxbp2	302.78	363.368	312.981	256.261	201.026	295.057	250.642	259.276	224.86	205.453	236.125	282.071	265.424	266.226	0.179308	NO	POS		NO	NO
ENSRNOG00000000996	3766.72	-0.0321113	0.0908419	-0.353485	0.723725	0.999692	Arpc1a	4524.05	4389.96	3796.71	3674.05	3313.25	3593.66	3724.99	3358.48	3394.76	3636.32	3907.66	3886.81	3808.67	3724.78	0.100141	NO	NEG		NO	NO
ENSRNOG00000000999	1295.62	-0.0175672	0.0709183	-0.24771	0.804359	0.999692	Smurf1	1249.2	1294.77	1416.6	1396.82	1392.45	1351.96	1235.89	1214.66	1334.6	1199.81	1333.47	1127.18	1303.8	1287.44	0.0698971	NO	NEG		NO	NO
ENSRNOG00000001003	849.295	-0.000963369	0.0828032	-0.0116344	0.990717	0.999692	Trappc5	892.55	840.561	874.345	882.353	811.473	729.877	808.983	783.88	819.33	1004.33	927.634	816.23	849.686	848.904	0.0850745	NO	NEG		NO	NO
ENSRNOG00000001004	5453.97	0.0725804	0.0783081	0.926857	0.354001	0.999692	Ncor2	5591.21	5422.06	6435.22	5811.49	5529.81	5450.79	5622.12	5681.87	5322.91	4585.8	5049.28	4945.13	5317.09	5590.85	0.0854668	NO	POS		NO	NO
ENSRNOG00000001006	1056.98	0.0888541	0.132568	0.670251	0.502698	0.999692	Nptx2	859.114	744.247	990.803	950.301	993.555	1194.84	1149.29	1146.06	1179.83	1173.88	1291.31	1010.57	1024.24	1089.72	0.150409	NO	POS		NO	NO
ENSRNOG00000001007	44.4421	-0.24319	0.213109	-1.14115	0.253806	0.999692	Baiap2l1	65.9428	48.1571	43.6718	33.974	44.2048	48.4149	37.6982	23.2037	40.9665	40.8912	49.5441	56.6364	48.0962	40.788	0.244432	NO	NEG		NO	NO
ENSRNOG00000001009	710.661	-0.109838	0.154203	-0.712298	0.47628	0.999692	Bri3	915.769	997.072	725.133	687.245	616.762	631.221	600.114	566.976	550.772	715.097	782.164	739.605	737.782	683.54	0.191808	NO	NEG		NO	NO
ENSRNOG00000001010	3542.49	-0.0186261	0.0656703	-0.283631	0.776693	0.999692	Tecpr1	3351.01	3110.51	3445.52	3468.26	3810.03	3730.69	3673.03	3833.65	3728.86	3660.26	3270.96	3427.06	3565.23	3519.75	0.0649677	NO	NEG		NO	NO
ENSRNOG00000001011	66.7781	0.0817988	0.144407	0.566445	0.571091	0.999692	Rflna	76.1593	67.8578	85.5239	62.1239	66.3072	64.8577	59.0945	70.6198	50.9805	63.8301	69.5725	64.41	64.9988	68.5574	0.128631	NO	POS		NO	NO
ENSRNOG00000001030	9090.75	-0.00197909	0.0387619	-0.0510576	0.95928	0.999692	Tsc22d1	9278.43	8962.7	9133.77	8986.61	8899.89	9097.43	8727.64	8702.38	8947.99	9394	9809.73	9148.44	9096.74	9084.76	0.0334323	NO	NEG		NO	NO
ENSRNOG00000001031	4.8529	-0.479538	0.560355	-0.855776	0.392122	0.999692	Ocm2	6.5014	15.3227	4.54914	3.88274	1.05249	4.56744	5.09435	3.02656	3.64146	2.99204	3.16239	4.44207	5.6796	4.02621	0.733145	NO	NEG		NO	NO
ENSRNOG00000001032	931.511	0.0452197	0.0663374	0.681663	0.495452	0.999692	Ccz1b	1017.93	1001.45	964.418	929.917	864.098	858.679	996.455	867.615	883.966	875.67	932.905	985.029	916.966	946.056	0.0646064	NO	POS		NO	NO
ENSRNOG00000001033	704.186	-0.000676436	0.090148	-0.00750362	0.994013	0.999692	Nufip1	830.322	794.593	696.019	682.392	602.027	685.117	717.284	643.649	633.615	680.19	763.19	721.836	704.311	704.062	0.0944024	NO	NEG		NO	NO
ENSRNOG00000001034	3348.12	-0.0106521	0.0570591	-0.186685	0.851907	0.999692	Evi5l	3534.91	3550.5	3592	3577.95	3383.77	3313.22	3150.35	3238.42	3324.66	3057.86	3165.55	3288.24	3360.82	3335.42	0.0542942	NO	NEG		NO	NO
ENSRNOG00000001035	399.307	-0.0603	0.0863729	-0.698136	0.485092	0.999692	Gtf2h3	464.386	455.304	426.71	359.154	361.006	382.752	379.02	363.188	400.561	381.983	410.056	407.56	407.665	390.948	0.0883056	NO	NEG		NO	NO
ENSRNOG00000001036	1025.86	-0.180034	0.177109	-1.01651	0.309385	0.999692	Rsph10b	1512.97	1420.64	1190.06	834.79	754.639	1013.06	993.398	789.933	1007.78	829.792	999.315	963.929	1089.81	961.903	0.233348	NO	NEG		NO	NO
ENSRNOG00000001039	747.744	-0.0197829	0.102082	-0.193793	0.846338	0.999692	Eif2b1	874.903	885.435	657.806	761.988	658.862	692.424	721.36	688.039	657.284	748.009	790.597	836.22	752.82	742.668	0.111519	NO	NEG		NO	NO
ENSRNOG00000001040	730.679	0.0746007	0.0751461	0.992742	0.320836	0.999692	Pms2	793.171	765.042	813.387	757.135	645.179	687.857	683.662	696.11	719.189	660.243	743.161	804.015	711.78	749.578	0.0780798	NO	POS		NO	NO
ENSRNOG00000001043	483.559	0.0399634	0.110446	0.361837	0.717474	0.999692	Ddx55	537.759	574.602	484.029	557.174	442.048	476.841	468.68	399.506	422.41	407.914	517.578	514.17	476.929	490.189	0.120352	NO	POS		NO	NO
ENSRNOG00000001044	653.73	-0.00555463	0.123107	-0.0451204	0.964011	0.999692	Aimp2	802.459	760.664	655.076	697.923	593.607	565.45	529.812	559.914	584.455	623.341	735.782	736.273	654.996	652.464	0.138629	NO	NEG		NO	NO
ENSRNOG00000001047	942.377	0.119234	0.137326	0.868254	0.385255	0.999692	Map2k7	655.713	713.601	869.796	1076.49	1057.76	1069.7	1015.81	1119.83	1036	887.638	883.361	922.84	903.4	981.355	0.156676	NO	POS		NO	NO
ENSRNOG00000001048	7.3911	-0.131537	0.612843	-0.214634	0.830052	0.999692	Ankrd61	17.6467	9.85033	14.5573	3.88274	4.20998	5.48093	12.2264	2.01771	7.28293	1.99469	8.43304	1.11052	7.74425	7.03795	0.718913	NO	NEG		NO	NO
ENSRNOG00000001049	16068.8	-0.0373846	0.126353	-0.295875	0.767326	0.999692	Tpt1	19445.7	20579.5	17022	15742.6	12998.3	14582	14403.8	13959.5	13293.2	16763.4	16899.8	17135.3	16277	15860.5	0.147316	NO	NEG		NO	NO
ENSRNOG00000001050	1240.53	0.0228616	0.126464	0.180776	0.856543	0.999692	Eif2ak1	991.929	893.096	1215.53	1146.38	1413.5	1413.17	1333.7	1422.48	1377.38	1294.55	1239.66	1144.94	1230.61	1250.45	0.138411	NO	POS		NO	NO
ENSRNOG00000001052	208.055	0.308041	0.191443	1.60904	0.107607	0.999692	Slc25a30	113.31	117.109	222.908	219.375	221.024	224.718	200.717	285.506	227.592	211.437	230.854	222.103	185.865	230.244	0.230075	NO	POS		NO	NO
ENSRNOG00000001053	2949.22	0.0104347	0.0514199	0.202932	0.839188	0.999692	Tmed2	2987.86	3016.39	2917.82	2857.7	2980.66	2887.54	2809.02	2828.83	2739.29	3018.97	3094.92	3251.59	2938.45	2959.98	0.0475037	NO	POS		NO	NO
ENSRNOG00000001055	1010.86	-0.00922519	0.0516725	-0.178532	0.858305	0.999692	Rilpl1	1023.51	999.261	918.927	978.451	1060.91	1015.8	989.323	1047.19	986.837	996.348	1049.91	1063.88	1013.78	1007.95	0.0413659	NO	NEG		NO	NO
ENSRNOG00000001056	1467.03	-0.115161	0.0695716	-1.65529	0.0978652	0.999692	Snapc2	1383.87	1510.38	1198.24	1457.97	1601.9	1582.16	1364.27	1416.43	1549.44	1523.94	1459.97	1555.83	1525.28	1408.79	0.0778976	NO	NEG		NO	NO
ENSRNOG00000001057	4651.48	-0.0692275	0.112097	-0.617566	0.536861	0.999692	Ctxn1	5673.87	5697.87	4865.76	4559.31	4354.17	4042.19	4073.44	3871.98	4193.15	4617.71	5101.99	4766.34	4763.16	4539.8	0.130019	NO	NEG		NO	NO
ENSRNOG00000001058	1234.35	0.0205964	0.084469	0.243834	0.807359	0.999692	Timm44	1366.22	1395.46	1346.55	1304.6	1200.9	1189.36	1211.44	1098.64	1071.5	1130.99	1181.68	1314.85	1225.74	1242.96	0.0878731	NO	POS		NO	NO
ENSRNOG00000001059	634.293	0.0110541	0.0819512	0.134887	0.892701	0.999692	Usp42	673.36	680.767	731.502	675.597	613.604	603.816	628.643	658.782	638.167	583.447	560.797	563.032	632.193	636.392	0.0822098	NO	POS		NO	NO
ENSRNOG00000001060	883.326	-0.0085108	0.127437	-0.0667843	0.946753	0.999692	Snrnp35	1037.44	1150.3	962.598	897.884	768.321	791.995	769.247	763.703	791.108	776.932	866.494	1023.9	886.016	880.637	0.148895	NO	NEG		NO	NO
ENSRNOG00000001061	572.493	-0.102043	0.123045	-0.829317	0.406925	0.999692	Rilpl2	717.941	665.444	541.348	532.906	424.155	570.017	513.51	483.241	571.71	606.386	632.478	610.785	592.609	552.378	0.141319	NO	NEG		NO	NO
ENSRNOG00000001062	393.809	0.0465732	0.0803957	0.5793	0.562387	0.999692	Kmt5a	346.432	364.462	408.513	463.988	403.105	421.118	376.982	396.48	404.203	385.973	386.866	367.581	387.549	400.068	0.077609	NO	POS		NO	NO
ENSRNOG00000001064	1417.34	0.0153344	0.121477	0.126233	0.899548	0.999692	Sbno1	1128.46	1108.71	1427.52	1402.64	1673.47	1581.25	1367.32	1674.7	1633.2	1333.45	1331.37	1345.95	1409.76	1424.92	0.135606	NO	POS		NO	NO
ENSRNOG00000001065	725.64	0.0257891	0.0614811	0.419463	0.674877	0.999692	Cyth3	774.596	680.767	704.207	777.519	775.688	697.905	751.926	762.694	710.996	675.203	700.996	695.184	719.193	732.088	0.0544815	NO	POS		NO	NO
ENSRNOG00000001068	2787.55	0.0435008	0.155498	0.279752	0.779668	0.999692	Rac1	1889.12	2003.99	2583	2783.93	3479.55	3060.19	2844.68	3486.6	3160.79	2879.34	2699.63	2579.73	2745.5	2829.6	0.177954	NO	POS		NO	NO
ENSRNOG00000001069	574.945	-0.0451727	0.0650982	-0.693915	0.487735	0.999692	Elavl1	545.189	562.563	560.454	550.379	570.452	659.539	550.19	605.313	607.214	557.516	580.825	549.706	583.746	566.144	0.0588194	NO	NEG		NO	NO
ENSRNOG00000001070	1893.79	-0.126651	0.0775857	-1.6324	0.102595	0.999692	Cdk2ap1	2134.32	2133.14	1749.6	1795.77	1775.56	1858.04	1742.27	1630.31	1834.39	2125.34	2055.55	1891.21	1976.8	1810.78	0.0923559	NO	NEG		NO	NO
ENSRNOG00000001072	1251.14	0.0167923	0.166161	0.10106	0.919503	0.999692	Cers4	894.407	818.671	1224.63	1240.54	1532.43	1453.36	1370.38	1516.31	1477.52	1286.58	1119.49	1079.42	1243.83	1258.46	0.189598	NO	POS		NO	NO
ENSRNOG00000001073	112.605	-0.0636997	0.117065	-0.544141	0.586345	0.999692	RGD1563482	140.245	101.787	105.54	119.394	121.037	109.619	102.906	96.85	104.692	112.7	125.441	111.052	115.013	110.197	0.108074	NO	NEG		NO	NO
ENSRNOG00000001074	425.864	0.0256562	0.0959052	0.267516	0.789072	0.999692	Mphosph9	376.153	416.997	471.291	493.108	443.1	416.551	447.284	410.604	468.839	411.904	343.646	410.891	422.257	429.471	0.0981962	NO	POS		NO	NO
ENSRNOG00000001079	532.583	-0.0779926	0.117262	-0.665115	0.505977	0.999692	Daglb	460.671	430.131	476.75	529.024	680.964	556.315	482.944	533.684	633.615	519.617	579.771	507.506	546.885	518.28	0.13525	NO	NEG		NO	NO
ENSRNOG00000001080	1729.31	-0.0119258	0.114701	-0.103973	0.917191	0.999692	Arl6ip4	2137.1	2058.72	1694.1	1686.08	1465.07	1503.6	1601.66	1521.35	1546.71	1707.46	1936.44	1893.43	1736.44	1722.18	0.130693	NO	NEG		NO	NO
ENSRNOG00000001081	278.948	0.03792	0.11107	0.341405	0.732799	0.999692	Ogfod2	320.426	302.077	284.776	270.821	245.231	258.517	284.265	226.992	233.964	291.225	301.481	327.603	275.24	282.656	0.116849	NO	POS		NO	NO
ENSRNOG00000001082	892.908	0.0258337	0.0437948	0.589881	0.55527	0.999692	Abcb9	874.903	905.135	918.927	883.324	876.728	853.198	922.077	907.969	912.187	888.635	903.389	868.425	885.131	900.685	0.0244855	NO	POS		NO	NO
ENSRNOG00000001083	987.035	0.0915209	0.104165	0.878616	0.37961	0.999692	Kdelr2	1100.59	1149.2	1138.2	1065.81	765.164	916.229	1032.12	933.19	876.683	927.532	1003.53	936.166	955.901	1018.17	0.116721	NO	POS		NO	NO
ENSRNOG00000001086	407.234	-0.187727	0.10477	-1.79181	0.0731642	0.999692	Vps37b	454.17	427.942	420.341	434.867	358.901	415.637	353.548	305.683	468.839	476.731	404.786	365.36	433.703	380.764	0.12728	NO	NEG		NO	NO
ENSRNOG00000001088	242.562	-0.0287297	0.132148	-0.217405	0.827893	0.999692	Rfc3	311.139	288.943	262.94	219.375	207.341	209.189	226.189	200.762	213.936	239.363	256.153	275.408	244.985	240.138	0.148487	NO	NEG		NO	NO
ENSRNOG00000001090	391.013	0.0583958	0.0775746	0.752769	0.451589	0.999692	Stard13	361.292	360.084	393.956	423.219	413.63	403.762	409.586	419.683	398.74	361.039	336.267	410.891	383.091	398.934	0.0734664	NO	POS		NO	NO
ENSRNOG00000001091	2772.66	0.0370248	0.0670401	0.552279	0.580757	0.999692	Hip1r	2528.12	2673.82	2860.5	2906.23	3042.76	2802.58	2823.29	3067.93	2820.31	2556.2	2498.29	2691.89	2737.3	2808.02	0.0678809	NO	POS		NO	NO
ENSRNOG00000001092	51.1198	0.0843584	0.202019	0.417577	0.676257	0.999692	Kl	35.2933	28.4565	43.6718	50.4757	57.8872	52.0689	57.0567	47.4162	65.5464	57.8461	62.1936	55.5259	49.5164	52.7233	0.213563	NO	POS		NO	NO
ENSRNOG00000001094	142.83	-0.0119455	0.168035	-0.071089	0.943327	0.999692	Zfp316	110.524	138.999	128.286	133.955	186.292	132.456	158.944	192.691	161.135	131.65	140.199	98.836	143.509	142.152	0.194547	NO	NEG		NO	NO
ENSRNOG00000001098	3960.28	-0.0190857	0.0978258	-0.195098	0.845316	0.999692	Pds5b	3363.08	3286.73	4056.93	3807.03	4801.48	4101.56	3918.57	4260.39	4337.89	4028.28	3988.83	3572.53	3986.5	3934.05	0.106612	NO	NEG		NO	NO
ENSRNOG00000001099	189.788	-0.047193	0.0955281	-0.494022	0.621291	0.999692	Rbak	176.467	214.518	200.162	176.665	189.449	200.968	191.548	212.868	199.37	177.528	160.228	177.683	193.05	186.526	0.0869031	NO	NEG		NO	NO
ENSRNOG00000001101	1186.7	-0.0168188	0.0976935	-0.172159	0.863313	0.999692	Rnf216	1058.8	939.064	1109.99	1161.91	1352.46	1280.71	1190.04	1318.57	1330.05	1199.81	1200.65	1098.3	1193.48	1179.91	0.103713	NO	NEG		NO	NO
ENSRNOG00000001103	270.304	-0.0221612	0.168992	-0.131138	0.895666	0.999692	Sdk1	201.544	210.14	256.572	269.851	331.536	254.863	302.604	328.887	376.892	259.31	238.233	213.219	272.381	268.228	0.20192	NO	NEG		NO	NO
ENSRNOG00000001104	398.027	0.083463	0.221982	0.37599	0.706924	0.999692	Foxk1	224.763	262.675	407.603	438.75	578.872	447.609	432.001	538.728	464.287	341.092	326.78	313.166	386.55	409.505	0.269013	NO	POS		NO	NO
ENSRNOG00000001106	1176.79	0.0201911	0.141044	0.143155	0.886168	0.999692	Denr	1522.26	1457.85	1265.57	1136.67	973.557	1028.59	1072.87	1022.98	911.277	1118.02	1247.04	1364.83	1168.59	1184.99	0.166007	NO	POS		NO	NO
ENSRNOG00000001107	140.761	0.058018	0.105928	0.547712	0.58389	0.999692	Ap5z1	107.738	135.716	146.482	154.339	138.929	147.072	143.661	149.31	153.852	144.615	128.604	138.815	137.987	143.535	0.0907664	NO	POS		NO	NO
ENSRNOG00000001108	518.496	-0.0521019	0.0842132	-0.618691	0.53612	0.999692	N4bp2l2	457.885	465.154	500.406	541.643	572.557	546.266	474.793	567.985	558.965	566.492	492.278	477.522	527.887	509.105	0.085746	NO	NEG		NO	NO
ENSRNOG00000001111	138.646	0.0389228	0.11863	0.328103	0.742834	0.999692	Brca2	159.749	149.944	170.138	127.16	125.247	124.234	134.491	158.39	135.645	126.663	124.387	127.709	136.914	140.379	0.118445	NO	POS		NO	NO
ENSRNOG00000001113	3446.42	-0.036987	0.194657	-0.190011	0.8493	0.999692	Mmd2	2721.3	2616.9	2128.09	2525.72	4706.76	3392.7	3932.84	4464.18	3889.99	3615.38	3791.7	3571.42	3490.51	3402.33	0.231853	NO	NEG		NO	NO
ENSRNOG00000001114	1081.01	-0.0249551	0.135352	-0.184372	0.853722	0.999692	Wipi2	829.393	791.309	980.795	1063.87	1355.61	1250.57	1105.47	1201.55	1210.79	1104.06	1062.56	1016.12	1090.29	1071.73	0.152458	NO	NEG		NO	NO
ENSRNOG00000001115	924.609	-0.0667331	0.0550352	-1.21255	0.2253	0.999692	Slc29a4	959.421	901.852	846.14	917.298	932.51	908.921	890.492	863.579	1011.42	959.447	981.395	922.84	945.595	903.624	0.0516784	NO	NEG		NO	NO
ENSRNOG00000001117	27.274	-0.226932	0.268154	-0.846276	0.397399	0.999692	Fbxl18	12.074	24.0786	23.6555	27.1792	38.9423	34.7126	24.4529	33.2922	30.0421	36.9018	25.2991	16.6578	29.4586	25.0894	0.293938	NO	NEG		NO	NO
ENSRNOG00000001120	1562.74	0.105145	0.0705486	1.49039	0.136121	0.999692	Med13l	1447.03	1438.15	1758.7	1750.15	1621.89	1556.58	1656.68	1619.21	1592.23	1380.33	1449.43	1482.54	1506.04	1619.45	0.0798771	NO	POS		NO	NO
ENSRNOG00000001123	581.53	-0.0141862	0.104404	-0.135878	0.891918	0.999692	RGD1562310	640.853	597.586	600.487	515.434	626.234	590.114	588.907	591.189	612.676	438.832	664.102	511.949	584.383	578.678	0.108407	NO	NEG		NO	NO
ENSRNOG00000001124	2994.58	-0.0034757	0.0629989	-0.0551708	0.956002	0.999692	Rnft2	2918.2	2846.74	3058.84	2964.47	3249.05	2994.42	3223.7	3181.93	3101.62	2880.33	2911.51	2604.16	2998.39	2990.77	0.0611546	NO	NEG		NO	NO
ENSRNOG00000001126	1087.73	-0.0774741	0.0967717	-0.800587	0.423371	0.999692	Fbxw8	980.783	948.915	957.14	1043.49	1308.25	1251.48	1114.64	1203.56	1153.43	1058.18	1026.72	1006.13	1116.84	1058.61	0.109087	NO	NEG		NO	NO
ENSRNOG00000001128	134.622	-0.0995595	0.151891	-0.655465	0.512168	0.999692	Tesc	170.894	159.794	132.835	130.072	106.302	110.532	117.17	99.8766	139.286	148.605	161.282	138.815	139.235	130.008	0.17076	NO	NEG		NO	NO
ENSRNOG00000001129	895.678	-0.0839299	0.260756	-0.321871	0.74755	0.999692	Fbxo21	475.531	447.643	691.47	830.907	1327.2	1174.75	942.455	1201.55	1120.66	984.38	826.438	725.168	921.693	869.664	0.314949	NO	NEG		NO	NO
ENSRNOG00000001130	918.193	-0.135488	0.462972	-0.292648	0.769791	0.999692	Nos1	283.275	272.526	791.551	801.786	1710.3	1225.9	944.492	1462.84	1339.15	936.508	693.617	556.369	961.277	875.109	0.490141	NO	NEG		NO	NO
ENSRNOG00000001134	291.398	0.121315	0.0745685	1.62689	0.10376	0.999692	Rfc5	282.347	296.604	295.694	308.678	269.439	263.085	318.906	304.674	259.454	305.188	317.293	275.408	279.353	303.442	0.0715347	NO	POS		NO	NO
ENSRNOG00000001135	2912.19	0.0399507	0.148174	0.269621	0.787452	0.999692	Wsb2	2105.53	1985.39	2899.62	2864.49	3527.96	3054.71	2998.53	3341.33	3403.86	3153.61	3054.87	2556.41	2871.84	2952.54	0.165336	NO	POS		NO	NO
ENSRNOG00000001136	11787.1	-0.063829	0.0998336	-0.639354	0.522593	0.999692	Pebp1	12435.3	12248.3	10932.5	10780.4	10921.7	10496.9	11091.4	10324.6	11461.5	14722.8	13771.1	12259	12047.8	11526.5	0.115241	NO	NEG		NO	NO
ENSRNOG00000001138	743.041	0.122233	0.149462	0.817821	0.413459	0.999692	Taok3	545.189	501.272	715.125	787.226	850.416	866.901	764.152	956.394	811.136	694.153	731.566	692.963	711.511	774.571	0.173507	NO	POS		NO	NO
ENSRNOG00000001139	2293.15	0.0419038	0.0459545	0.911855	0.361845	0.999692	Suds3	2291.28	2341.09	2436.52	2297.61	2309.17	2279.15	2412.68	2127.67	2176.69	2163.24	2353.87	2328.75	2260.11	2326.19	0.0416608	NO	POS		NO	NO
ENSRNOG00000001141	161.3	-0.053419	0.290588	-0.183831	0.854146	0.999692	Srrm4	72.4442	75.5192	174.687	135.896	237.864	210.102	190.529	192.691	232.143	157.581	131.766	124.378	164.276	158.325	0.341772	NO	NEG		NO	NO
ENSRNOG00000001142	686.494	0.0243468	0.102433	0.237686	0.812125	0.999692	Prkab1	744.875	849.317	788.821	670.744	640.969	645.837	649.02	688.039	619.049	585.442	625.099	730.72	680.915	692.074	0.113053	NO	POS		NO	NO
ENSRNOG00000001143	2094.69	0.121293	0.166264	0.729521	0.465683	0.999692	Cit	1574.27	1522.42	2459.27	2201.51	2590.19	2405.22	2346.46	2539.29	2331.45	1616.7	1613.87	1935.63	2006.71	2182.67	0.197712	NO	POS		NO	NO
ENSRNOG00000001148	9825.35	-0.0195096	0.0724128	-0.269422	0.787605	0.999692	Rplp0	10417.1	10744.5	10071.8	9468.07	8891.47	9699.42	9020.05	8814.36	9225.65	10372.4	10803.8	10375.6	9891.76	9758.94	0.0742916	NO	NEG		NO	NO
ENSRNOG00000001149	1131.06	0.114163	0.132477	0.861761	0.388819	0.999692	Pxn	1342.08	1342.93	1449.36	1289.07	936.72	997.53	1168.64	1036.09	961.347	938.502	1028.83	1081.64	1086.52	1175.61	0.160055	NO	POS		NO	NO
ENSRNOG00000001151	164.362	-0.206387	0.18277	-1.12922	0.258806	0.999692	Sirt4	215.475	242.975	167.408	157.251	114.722	162.601	104.944	173.523	145.659	175.533	162.336	149.92	176.161	152.564	0.229277	NO	NEG		NO	NO
ENSRNOG00000001153	7.43088	-0.566965	0.440004	-1.28855	0.197556	0.999692	Pla2g1b	13.0028	9.85033	8.18846	8.73617	2.10499	11.8754	4.07548	3.02656	5.4622	10.9708	6.32478	5.55259	8.87775	5.98401	0.478569	NO	NEG		NO	NO
ENSRNOG00000001156	1264.2	-0.064986	0.0561097	-1.1582	0.246784	0.999692	Msi1	1340.22	1286.01	1322.89	1167.73	1330.35	1330.04	1312.3	1276.2	1259.95	1210.78	1190.11	1143.83	1292.89	1235.51	0.0549186	NO	NEG		NO	NO
ENSRNOG00000001157	19.6692	0.00319016	0.257486	0.0123896	0.990115	0.999692	Umodl1	15.7891	18.6062	13.6474	29.1206	24.2074	17.3563	16.3019	25.2214	18.2073	23.9363	14.7578	18.8788	19.6838	19.6546	0.244775	NO	POS		NO	NO
ENSRNOG00000001158	1538.4	0.0038488	0.110903	0.0347043	0.972316	0.999692	Abcg1	1225.05	1304.62	1538.52	1659.87	1858.71	1704.57	1509.97	1671.67	1716.04	1409.25	1461.02	1401.47	1536.37	1540.42	0.122293	NO	POS		NO	NO
ENSRNOG00000001159	5.57396	-0.717796	0.536451	-1.33805	0.180882	0.999692	Tff3	11.1453	7.66136	4.54914	0.970686	10.5249	1.82698	3.05661	8.07084	4.55183	5.98407	6.32478	2.22103	6.94908	4.19885	0.596934	NO	NEG		NO	NO
ENSRNOG00000001161	781	-0.0312564	0.0559224	-0.558925	0.576213	0.999692	Gatc	767.166	844.939	714.215	804.698	768.321	799.303	735.624	786.906	748.321	808.847	808.517	785.136	789.483	772.516	0.0465015	NO	NEG		NO	NO
ENSRNOG00000001163	474.658	-0.0835435	0.175371	-0.476381	0.633803	0.999692	Srsf9	657.571	665.444	547.717	455.252	327.326	418.378	425.888	370.25	425.141	436.837	478.575	487.517	488.449	460.866	0.218008	NO	NEG		NO	NO
ENSRNOG00000001169	295.723	-0.0266507	0.0998815	-0.266823	0.789606	0.999692	Slc37a1	339.931	345.856	329.358	311.59	262.071	306.932	275.095	272.391	280.393	256.318	287.777	280.961	298.583	292.862	0.102707	NO	NEG		NO	NO
ENSRNOG00000001170	8138.89	-0.110815	0.126991	-0.872625	0.382868	0.999692	Cox6a1	9116.83	10078	7977.38	7654.83	7385.35	6804.58	7210.54	6525.27	7174.6	10149	9264.74	8325.55	8451.39	7826.38	0.153028	NO	NEG		NO	NO
ENSRNOG00000001171	746.719	0.00056117	0.0728164	0.00770664	0.993851	0.999692	Coq5	812.676	788.026	756.067	713.454	669.387	683.29	725.435	685.012	736.486	788.901	779.002	822.893	746.461	746.977	0.0702203	NO	POS		NO	NO
ENSRNOG00000001172	4115.27	-0.0358329	0.0539523	-0.664158	0.506589	0.999692	Rnf10	3790.32	3825.21	4172.47	4024.46	4494.15	4329.94	4076.5	4112.09	4303.3	4255.67	4130.08	3869.04	4166.43	4064.11	0.0522359	NO	NEG		NO	NO
ENSRNOG00000001173	866.369	-0.00632927	0.0891529	-0.0709934	0.943403	0.999692	Cabp1	980.783	993.788	927.115	917.298	759.901	847.718	903.738	770.765	762.887	865.696	853.845	812.899	868.462	864.277	0.0930937	NO	NEG		NO	NO
ENSRNOG00000001174	882.253	0.0184984	0.163381	0.113223	0.909854	0.999692	Pde9a	1155.39	1187.51	1100.89	883.324	753.586	800.216	866.039	768.747	686.416	677.198	793.76	913.956	876.72	887.786	0.199642	NO	POS		NO	NO
ENSRNOG00000001177	664.568	-0.127276	0.079281	-1.60538	0.10841	0.999692	Acads	721.656	674.2	583.2	541.643	666.229	666.847	697.926	666.853	658.195	774.938	675.697	647.432	693.677	635.458	0.0894237	NO	NEG		NO	NO
ENSRNOG00000001178	1867.01	-0.0452265	0.0509462	-0.88773	0.374686	0.999692	Sppl3	1903.98	1950.36	1745.96	1885.07	2029.21	1799.57	1742.27	1870.42	1911.77	1783.25	1954.36	1827.91	1896.36	1837.66	0.0478795	NO	NEG		NO	NO
ENSRNOG00000001181	192.128	-0.0680502	0.115696	-0.588183	0.556409	0.999692	Wdr4	221.048	237.502	191.974	203.844	159.979	168.995	184.415	157.381	189.356	203.459	186.581	201.004	196.723	187.533	0.122704	NO	NEG		NO	NO
ENSRNOG00000001182	1490.2	-0.0333973	0.109793	-0.304183	0.760988	0.999692	Ndufv3	1815.75	1826.69	1510.32	1546.3	1374.56	1372.97	1421.32	1261.07	1269.05	1386.31	1603.33	1494.76	1507.55	1472.85	0.124665	NO	NEG		NO	NO
ENSRNOG00000001184	434.723	-0.0596814	0.0686346	-0.869553	0.384545	0.999692	Pknox1	430.95	504.556	441.267	438.75	413.63	437.561	396.34	440.869	420.589	456.784	410.056	425.328	444.012	425.435	0.0631758	NO	NEG		NO	NO
ENSRNOG00000001185	6595.32	0.0234121	0.0922297	0.253846	0.799614	0.999692	RGD1311899	7589	7659.18	6924.7	6773.44	5865.55	5903.88	6337.37	5902.81	5778.09	6455.82	6905.6	7048.45	6541.92	6648.73	0.100212	NO	POS		NO	NO
ENSRNOG00000001187	22.5214	0.209055	0.308101	0.678527	0.497438	0.999692	Oasl	18.5754	32.8344	23.6555	22.3258	15.7874	25.5777	13.2453	15.1328	14.5659	17.9522	29.5156	41.0891	20.8822	24.1607	0.377816	NO	POS		NO	NO
ENSRNOG00000001189	569.588	-0.273031	0.185676	-1.47047	0.141434	0.999692	Sik1	633.423	777.081	537.709	666.861	352.586	585.546	439.133	601.277	716.458	675.203	390.028	459.754	623.383	515.794	0.236735	NO	NEG		NO	NO
ENSRNOG00000001190	2297.96	0.125055	0.0870913	1.43591	0.151028	0.999692	Git2	2447.31	2445.07	2615.76	2754.81	2041.84	2204.25	2318.95	2200.31	2140.27	1912.91	2204.18	2289.89	2198.61	2397.32	0.103313	NO	POS		NO	NO
ENSRNOG00000001191	854.173	-0.0170967	0.090666	-0.188568	0.850431	0.999692	Tchp	998.43	976.277	870.706	840.614	784.108	889.738	865.02	851.473	814.778	692.158	811.68	855.098	859.248	849.099	0.0947706	NO	NEG		NO	NO
ENSRNOG00000001192	1260.06	-0.07258	0.0973676	-0.745423	0.456016	0.999692	Gltp	1068.09	1292.58	1185.51	1441.47	1474.54	1176.57	1089.17	1266.11	1442.02	1297.55	1151.11	1236.01	1291.89	1228.23	0.108487	NO	NEG		NO	NO
ENSRNOG00000001193	15.1494	0.230834	0.313239	0.736927	0.461167	0.999692	Hsf2bp	12.074	16.4172	15.4671	9.70686	8.41996	21.9237	18.3397	21.1859	15.4762	8.97611	11.5954	22.2103	13.8812	16.4176	0.332608	NO	POS		NO	NO
ENSRNOG00000001194	708.107	0.141195	0.0868518	1.6257	0.104013	0.999692	Rrp1b	752.305	735.491	828.854	785.285	625.182	583.719	710.152	763.703	720.1	625.336	683.076	684.079	673.689	742.525	0.101553	NO	POS		NO	NO
ENSRNOG00000001195	49.5128	0.0378575	0.286946	0.131932	0.895038	0.999692	Trpv4	76.1593	75.5192	54.5897	42.7102	18.9449	45.6744	46.868	43.3807	30.0421	46.8753	60.0854	53.3048	48.8692	50.1565	0.331552	NO	POS		NO	NO
ENSRNOG00000001198	176.043	0.186238	0.168948	1.10234	0.270315	0.999692	Fam222a	122.598	144.471	152.851	223.258	184.187	167.168	165.057	228.001	223.95	145.612	207.664	147.699	164.664	187.422	0.207019	NO	POS		NO	NO
ENSRNOG00000001199	543.883	-0.0863756	0.119152	-0.724921	0.4685	0.999692	Pop5	674.288	657.783	574.102	522.229	439.943	485.976	475.812	493.33	487.956	615.362	532.335	567.474	560.218	527.547	0.137628	NO	NEG		NO	NO
ENSRNOG00000001201	1303.26	-0.172022	0.127133	-1.35308	0.176029	0.999692	Cstb	1768.38	1589.19	1120	1249.27	1154.59	1140.03	1171.7	1104.7	1150.7	1482.06	1330.31	1378.15	1380.82	1225.69	0.163861	NO	NEG		NO	NO
ENSRNOG00000001203	1630.47	0.0428638	0.0625702	0.685051	0.493312	0.999692	Rrp1	1787.89	1671.27	1627.68	1652.11	1580.85	1646.11	1624.08	1547.58	1454.77	1496.02	1760.4	1716.86	1606.15	1654.78	0.0612853	NO	POS		NO	NO
ENSRNOG00000001204	1752.14	0.00647193	0.055681	0.116232	0.907469	0.999692	Ankrd13a	1708.94	1763.21	1773.26	1810.33	1939.75	1666.2	1637.32	1889.58	1738.8	1674.54	1723.5	1700.2	1748.57	1755.7	0.0516799	NO	POS		NO	NO
ENSRNOG00000001205	5233.79	-0.0184604	0.0935805	-0.197268	0.843618	0.999692	Agpat3	4548.2	4606.67	4651.95	5062.13	6454.95	5252.56	5434.65	5684.89	5640.63	5100.43	5343.38	5025.09	5267.24	5200.35	0.103144	NO	NEG		NO	NO
ENSRNOG00000001210	793.264	0.107567	0.0576153	1.86698	0.061904	0.999692	Pwp2	743.946	705.94	864.337	811.493	798.843	778.292	750.907	815.154	810.226	744.02	846.466	849.546	763.545	822.984	0.0620847	NO	POS		NO	NO
ENSRNOG00000001211	2197.32	0.00743284	0.0688576	0.107945	0.914039	0.999692	RGD1303003	2373.01	2380.5	2059.85	2115.12	2097.62	2157.66	2184.46	2084.29	1946.36	2194.16	2373.9	2400.94	2191.55	2203.09	0.0686305	NO	POS		NO	NO
ENSRNOG00000001214	4222.41	-0.0162602	0.0589575	-0.275796	0.782705	0.999692	Pfkl	4116.32	3836.15	4142.45	3821.59	4366.8	4500.76	4397.44	4351.19	4453.51	4201.82	4466.35	4014.52	4245.89	4198.92	0.05666	NO	NEG		NO	NO
ENSRNOG00000001215	974.105	-0.0652046	0.0700889	-0.930312	0.352209	0.999692	RGD1309594	988.213	1023.34	914.378	923.122	979.872	908.008	907.813	904.942	944.96	1131.99	1009.86	1052.77	996.063	952.147	0.0729935	NO	NEG		NO	NO
ENSRNOG00000001216	592.568	0.0810698	0.112156	0.722834	0.469782	0.999692	Trpm2	508.967	505.65	658.716	614.444	664.124	702.473	669.397	641.631	579.903	494.684	534.444	536.38	575.967	609.169	0.12586	NO	POS		NO	NO
ENSRNOG00000001217	57.7018	-0.0520072	0.199137	-0.261164	0.793966	0.999692	Lrrc3	37.1509	41.5903	51.8602	51.4463	69.4646	53.8958	58.0756	71.6287	77.3811	72.8062	52.7065	54.4154	58.7148	56.6888	0.218797	NO	NEG		NO	NO
ENSRNOG00000001219	106.989	0.178457	0.155633	1.14665	0.251527	0.999692	Tspear	124.455	129.149	116.458	120.365	94.7245	91.3489	91.6983	107.947	89.2159	73.8036	138.091	106.61	100.45	113.528	0.179989	NO	POS		NO	NO
ENSRNOG00000001222	818.542	-0.0312816	0.0770541	-0.40597	0.684765	0.999692	Ube2g2	905.553	861.356	787.911	829.936	786.213	865.074	744.794	725.366	755.604	789.898	922.363	848.435	827.283	809.801	0.0774914	NO	NEG		NO	NO
ENSRNOG00000001223	2391.43	-0.0601108	0.0603805	-0.995534	0.319477	0.999692	Pttg1ip	2340.51	2413.33	2099.88	2171.42	2572.3	2450.89	2431.02	2568.54	2514.43	2354.73	2462.45	2317.65	2441.03	2341.83	0.0608096	NO	NEG		NO	NO
ENSRNOG00000001224	203.888	0.0410606	0.138482	0.296506	0.766844	0.999692	Itgb2	189.469	161.983	253.842	165.017	230.496	222.891	217.019	241.116	214.846	186.504	201.339	162.136	201.032	206.745	0.153468	NO	POS		NO	NO
ENSRNOG00000001225	694.812	-0.0183265	0.0788455	-0.232435	0.8162	0.999692	Fam207a	749.519	735.491	723.314	722.19	638.864	649.49	611.322	642.64	643.629	778.927	730.512	711.842	699.32	690.303	0.078045	NO	NEG		NO	NO
ENSRNOG00000001226	10.8412	-0.524877	0.372927	-1.40745	0.159294	0.999692	Rn50_20_0141.1	15.7891	22.9841	13.6474	5.82411	8.41996	10.0484	6.11322	7.06198	12.7451	6.98142	11.5954	8.88414	12.828	8.85438	0.45786	NO	NEG		NO	NO
ENSRNOG00000001227	4147.14	0.109458	0.107393	1.01923	0.308095	0.999692	Adarb1	3389.09	3325.03	4672.88	4235.1	4970.93	4040.36	4396.42	4804.16	4137.61	4077.15	3965.64	3751.33	3990.03	4304.26	0.124089	NO	POS		NO	NO
ENSRNOG00000001228	1160.86	-0.0301213	0.0550906	-0.54676	0.584544	0.999692	Pofut2	1186.04	1142.64	1132.74	1115.32	1144.06	1119.94	1110.57	1110.75	1149.79	1294.55	1252.31	1171.6	1172.84	1148.88	0.0501644	NO	NEG		NO	NO
ENSRNOG00000001229	1080.37	0.0679051	0.154148	0.440518	0.659562	0.999692	Col18a1	1458.17	1324.32	999.901	1186.18	798.843	966.471	1230.79	954.376	903.083	878.662	1050.97	1212.68	1054.93	1105.82	0.185361	NO	POS		NO	NO
ENSRNOG00000001232	274.444	0.164503	0.0835051	1.96997	0.0488416	0.999692	Slc19a1	239.623	265.959	266.58	311.59	254.704	268.566	280.189	277.435	237.606	286.238	277.236	327.603	258.783	290.105	0.0952843	NO	POS		NO	NO
ENSRNOG00000001235	7701.83	-0.0705628	0.102251	-0.690092	0.490137	0.999692	Gna12	6097.39	8001.75	6552.58	8406.14	9075.66	8019.52	7137.18	8310.94	8675.79	7471.12	7357.82	7316.09	7890.2	7513.46	0.113652	NO	NEG		NO	NO
ENSRNOG00000001236	866.236	0.135465	0.127377	1.0635	0.287557	0.999692	Brat1	925.986	1037.57	956.23	1057.08	630.444	748.147	960.794	763.703	863.938	748.009	800.084	902.851	825.682	906.79	0.150171	NO	POS		NO	NO
ENSRNOG00000001237	1739.51	-0.0607657	0.10043	-0.605058	0.545141	0.999692	Cabin1	1723.8	1753.36	1893.35	1812.27	2077.62	1854.38	1756.53	1804.84	1787.05	1462.11	1569.6	1379.26	1776.39	1702.64	0.109533	NO	NEG		NO	NO
ENSRNOG00000001238	1938.73	0.00872986	0.076797	0.113675	0.909496	0.999692	Rsrc2	2183.54	2159.41	2095.33	2002.52	1663.99	1867.17	1804.42	1876.47	1819.82	1903.93	1926.95	1961.17	1932.98	1944.48	0.0786472	NO	POS		NO	NO
ENSRNOG00000001239	1286.28	-0.111104	0.097359	-1.14118	0.253796	0.999692	Ddt	1549.19	1539.93	1089.97	1201.71	1171.43	1321.82	1213.47	1218.7	1136.14	1295.55	1307.12	1390.37	1335.68	1236.89	0.114204	NO	NEG		NO	NO
ENSRNOG00000001241	738.427	0.0548386	0.0976436	0.56162	0.574375	0.999692	Iqce	783.884	800.065	927.115	741.604	744.114	705.213	788.605	718.304	684.595	630.323	659.885	677.416	724.699	752.155	0.10804	NO	POS		NO	NO
ENSRNOG00000001242	2330.44	0.0402224	0.118022	0.340803	0.733252	0.999692	Gstt3	1809.25	2398.01	1982.52	2278.2	2841.74	2448.15	2266.99	2804.62	2230.4	2060.52	2600.54	2244.36	2298.01	2362.87	0.133666	NO	POS		NO	NO
ENSRNOG00000001245	1080.19	0.0247994	0.0736234	0.336842	0.736236	0.999692	Pcbp3	1199.97	1188.61	1162.76	1100.76	1088.28	990.222	1075.93	1012.89	978.644	981.388	1128.97	1053.88	1071.19	1089.2	0.0734247	NO	POS		NO	NO
ENSRNOG00000001247	1999.98	0.0182407	0.0607272	0.300372	0.763894	0.999692	Clip1	2019.15	1902.21	2189.96	2014.17	2149.19	2101.02	2006.15	2097.41	1921.78	1832.12	1895.32	1871.22	1987.58	2012.37	0.0583971	NO	POS		NO	NO
ENSRNOG00000001249	309.756	-0.151088	0.195859	-0.771409	0.440465	0.999692	Col6a1	515.468	308.644	317.53	278.587	199.974	363.569	283.246	229.01	304.062	263.299	298.319	355.366	325.836	293.676	0.257391	NO	NEG		NO	NO
ENSRNOG00000001250	472.958	0.212125	0.201974	1.05026	0.2936	0.999692	Lfng	349.218	318.494	302.973	374.685	540.982	441.215	609.284	668.87	537.116	441.824	575.555	515.28	438.142	507.774	0.253183	NO	POS		NO	NO
ENSRNOG00000001251	199.436	-0.0907598	0.267454	-0.339347	0.734349	0.999692	Grifin	220.119	122.582	125.556	144.632	247.336	99.5703	206.831	224.975	295.869	248.339	271.965	185.456	205.636	193.236	0.320411	NO	NEG		NO	NO
ENSRNOG00000001252	456.126	0.0609823	0.0983436	0.620094	0.535196	0.999692	Chst12	397.514	398.391	421.251	442.633	515.722	496.024	553.246	439.861	461.556	408.912	456.438	481.965	446.353	465.899	0.106452	NO	POS		NO	NO
ENSRNOG00000001253	2346.85	0.0515945	0.0625238	0.825198	0.409259	0.999692	Eif3b	2042.37	2150.65	2244.55	2382.06	2470.2	2455.46	2306.72	2389.98	2284.11	2425.54	2534.13	2476.45	2304.72	2388.98	0.0623319	NO	POS		NO	NO
ENSRNOG00000001254	946.32	-0.228321	0.260551	-0.876303	0.380865	0.999692	Col6a2	1691.29	1298.05	1190.97	668.802	563.085	1024.02	823.247	531.666	731.934	817.824	987.719	1027.23	1021.04	871.605	0.352828	NO	NEG		NO	NO
ENSRNOG00000001255	687.522	0.220214	0.145171	1.51693	0.129283	0.999692	Mlxip	504.323	545.051	776.993	857.115	768.321	705.213	744.794	848.447	754.694	533.58	557.635	654.095	635.197	739.846	0.182324	NO	POS		NO	NO
ENSRNOG00000001256	2179.12	0.0736084	0.114405	0.643403	0.519963	0.999692	Atxn2	1746.09	1719.43	2186.32	2391.77	2452.31	2314.78	2325.06	2485.82	2510.79	1997.68	2047.12	1972.28	2123.51	2234.73	0.127987	NO	POS		NO	NO
ENSRNOG00000001258	906.789	-0.00191167	0.0471686	-0.0405286	0.967672	0.999692	Snx8	964.065	898.569	873.435	907.591	884.095	887.911	877.247	907.969	926.753	880.656	939.229	933.945	907.008	906.569	0.0316807	NO	NEG		NO	NO
ENSRNOG00000001259	540.144	0.0970246	0.169315	0.573043	0.566615	0.999692	Cux2	473.674	439.981	708.756	620.268	709.381	534.391	595.02	626.499	499.791	475.734	419.544	378.686	522.159	558.129	0.204972	NO	POS		NO	NO
ENSRNOG00000001260	54.9719	-0.0372768	0.201063	-0.185399	0.852916	0.999692	Nudt1	39.0084	54.724	46.4013	60.1825	58.9397	78.56	45.8491	49.4339	40.9665	61.8354	73.7891	49.9733	55.6723	54.2715	0.223729	NO	NEG		NO	NO
ENSRNOG00000001261	102.761	-0.227045	0.284801	-0.797207	0.425331	0.999692	Ftcd	194.113	135.716	137.384	87.3617	55.7822	87.6949	82.5285	55.487	102.871	88.7638	83.2762	122.157	110.824	94.6991	0.3814	NO	NEG		NO	NO
ENSRNOG00000001265	362.451	-0.0362387	0.102751	-0.352684	0.724326	0.999692	Mad1l1	305.566	313.021	350.284	359.154	455.73	375.444	352.529	325.86	385.085	367.023	392.136	367.581	366.978	357.924	0.110316	NO	NEG		NO	NO
ENSRNOG00000001269	4198.74	0.0620054	0.0448954	1.38111	0.167246	0.999692	Ppp1cc	4267.71	4288.17	4443.6	4286.55	4056.31	3956.32	4163.1	4049.54	3867.24	4216.78	4280.82	4508.7	4108.75	4288.72	0.0451912	NO	POS		NO	NO
ENSRNOG00000001270	16.6198	-0.116833	0.310719	-0.37601	0.70691	0.999692	Hvcn1	11.1453	13.1338	16.3769	11.6482	29.4698	19.1833	15.283	23.2037	20.9384	9.97346	16.8661	12.2157	17.3073	15.9323	0.347075	NO	NEG		NO	NO
ENSRNOG00000001271	147.441	-0.0773885	0.137881	-0.561272	0.574612	0.999692	Card6	169.037	132.432	179.236	117.453	155.769	167.168	158.944	124.089	160.224	123.671	160.228	121.046	151.384	143.499	0.149248	NO	NEG		NO	NO
ENSRNOG00000001272	1844.88	0.058559	0.0776798	0.753851	0.450939	0.999692	Mcm3ap	1693.15	1616.55	1913.37	1907.4	2088.15	1912.85	1920.57	2047.97	1872.62	1661.58	1690.82	1813.47	1807.48	1882.27	0.0823055	NO	POS		NO	NO
ENSRNOG00000001273	799.982	-0.209464	0.269429	-0.777437	0.436901	0.999692	Psmg3	1316.07	1423.92	867.976	762.959	505.197	782.86	801.851	505.436	469.749	650.269	853.845	659.647	858.011	741.952	0.374943	NO	NEG		NO	NO
ENSRNOG00000001274	1589.59	-0.0346757	0.100467	-0.345146	0.729984	0.999692	Vps29	1811.11	1919.72	1503.04	1605.51	1397.71	1362.93	1473.29	1435.6	1468.42	1692.5	1673.96	1731.3	1608.73	1570.45	0.111201	NO	NEG		NO	NO
ENSRNOG00000001275	18.9902	-0.176054	0.333562	-0.5278	0.597638	0.999692	Tmem184a	27.8632	25.1731	20.9261	12.6189	7.36746	27.4047	21.3963	12.1063	10.014	22.939	18.9743	21.0998	20.1269	17.8536	0.362397	NO	NEG		NO	NO
ENSRNOG00000001276	941.346	0.0513015	0.0892408	0.574866	0.565382	0.999692	Pcnt	807.103	951.104	954.41	991.07	1035.65	970.125	1010.72	1092.59	953.153	831.786	863.332	835.109	924.821	957.872	0.0948451	NO	POS		NO	NO
ENSRNOG00000001277	531.665	-0.0364284	0.0757945	-0.480621	0.630786	0.999692	Mafk	485.748	466.249	521.332	523.2	600.974	549.007	513.51	498.374	581.724	545.548	531.281	563.032	538.208	525.122	0.0734864	NO	NEG		NO	NO
ENSRNOG00000001278	766.584	0.0447999	0.0953325	0.469934	0.638402	0.999692	Gpn3	893.479	893.096	754.248	770.724	666.229	728.05	771.284	732.428	680.954	666.227	812.734	829.556	754.673	778.496	0.102957	NO	POS		NO	NO
ENSRNOG00000001283	1146.69	0.00459389	0.062959	0.0729664	0.941833	0.999692	Anapc7	1264.06	1212.68	1190.06	1094.93	1157.74	1128.16	1151.32	1077.46	1037.82	1069.15	1175.35	1201.58	1144.94	1148.45	0.0586007	NO	POS		NO	NO
ENSRNOG00000001284	76.6931	0.0241258	0.228862	0.105416	0.916045	0.999692	Uncx	78.9456	61.2909	69.147	115.512	90.5145	82.214	83.5473	92.8146	50.0701	93.7505	55.8689	46.6417	76.1309	77.2552	0.26869	NO	POS		NO	NO
ENSRNOG00000001285	11929.5	0.0096098	0.13524	0.0710572	0.943352	0.999692	Atp2a2	9391.74	8976.93	10526.7	11786.1	15808.5	12584.2	12564.7	13896	12969.1	11608.1	11872.7	11169.6	11889.8	11969.3	0.157142	NO	POS		NO	NO
ENSRNOG00000001287	45.6466	0.312298	0.206308	1.51375	0.13009	0.999692	Gper1	33.4358	35.0234	60.0487	68.9187	47.3623	42.934	38.7171	57.5047	36.4146	49.8673	45.3276	32.205	40.8396	50.4536	0.255288	NO	POS		NO	NO
ENSRNOG00000001288	177.69	0.196449	0.220563	0.890673	0.373105	0.999692	Gpr146	101.236	108.354	140.114	143.661	223.129	192.746	229.246	258.267	189.356	178.525	185.527	182.125	165.558	189.823	0.267662	NO	POS		NO	NO
ENSRNOG00000001289	593.603	0.053118	0.113153	0.469434	0.638759	0.999692	LOC498154	688.22	679.672	733.322	577.558	512.565	558.142	605.209	509.471	499.791	558.514	575.555	625.221	582.817	604.389	0.127018	NO	POS		NO	NO
ENSRNOG00000001293	1641.93	0.022965	0.059161	0.388177	0.697885	0.999692	Get4	1689.44	1771.96	1654.07	1691.91	1605.05	1592.21	1510.98	1582.89	1495.73	1619.69	1786.75	1702.42	1629.01	1654.84	0.0559328	NO	POS		NO	NO
ENSRNOG00000001294	1029.29	-0.0664198	0.0484286	-1.3715	0.170219	0.999692	Ift81	1131.24	1031	1018.1	1010.48	1038.81	1108.06	1013.78	1016.93	1007.78	1000.34	987.719	987.25	1052.87	1005.71	0.0438051	NO	NEG		NO	NO
ENSRNOG00000001295	38604.5	-0.0301146	0.148507	-0.202782	0.839305	0.999692	S100b	30576.1	31977.4	27313.1	32320.9	47004.4	37981	43885.8	45757.6	43110.4	43394.5	40292	39641	39007.3	38201.7	0.169777	NO	NEG		NO	NO
ENSRNOG00000001296	306.335	-0.0745559	0.150611	-0.495022	0.620585	0.999692	P2rx7	240.552	282.376	289.325	298	404.158	332.51	326.038	373.276	366.878	259.31	239.287	264.303	314.297	298.372	0.177501	NO	NEG		NO	NO
ENSRNOG00000001297	2531.72	-0.0946569	0.0755465	-1.25296	0.210219	0.999692	Prmt2	2426.88	2222.89	2229.99	2362.65	2720.7	2723.11	2445.29	2411.16	2685.58	2907.26	2655.35	2589.73	2614.4	2449.03	0.0845227	NO	NEG		NO	NO
ENSRNOG00000001299	2305.82	0.0388344	0.0570987	0.680126	0.496424	0.999692	Sun1	2359.08	2460.39	2544.79	2319.94	2196.56	2333.96	2362.76	2215.44	2238.59	2061.51	2234.75	2342.08	2275.02	2336.63	0.0552836	NO	POS		NO	NO
ENSRNOG00000001300	749.748	-0.060156	0.0711311	-0.845706	0.397717	0.999692	P2rx4	824.75	819.766	687.83	747.428	715.696	812.091	770.266	722.34	664.567	754.991	700.996	776.252	765.31	734.185	0.0707462	NO	NEG		NO	NO
ENSRNOG00000001302	83.6119	0.264259	0.15119	1.74786	0.0804887	0.999692	Adora2a	88.2333	66.7633	78.2452	84.4496	77.8846	54.8093	102.906	77.6818	84.6641	82.7797	92.7634	112.162	75.8557	91.368	0.180492	NO	POS		NO	NO
ENSRNOG00000001303	1573.15	-0.126568	0.0721216	-1.75492	0.0792726	0.999692	Specc1l	1490.68	1507.1	1381.12	1465.74	1831.34	1705.48	1559.89	1698.91	1686	1631.66	1468.4	1451.45	1642.04	1504.25	0.086074	NO	NEG		NO	NO
ENSRNOG00000001304	768.471	-0.144095	0.240453	-0.599267	0.548995	0.999692	Bcr	446.739	432.32	625.052	754.223	1143.01	1012.15	868.077	899.898	1008.69	797.877	667.264	566.364	806.796	730.146	0.297202	NO	NEG		NO	NO
ENSRNOG00000001309	325.289	-0.0687006	0.22155	-0.310091	0.756491	0.999692	Camkk2	195.971	192.629	320.26	275.675	447.31	384.579	370.869	404.551	420.589	357.05	273.02	260.972	333.021	317.557	0.263039	NO	NEG		NO	NO
ENSRNOG00000001311	1287.47	-0.0282396	0.082275	-0.343234	0.731422	0.999692	Rab36	1474.89	1309	1486.66	1197.83	1123.01	1310.86	1300.08	1228.78	1351.89	1230.72	1172.19	1263.77	1300.06	1274.88	0.0862754	NO	NEG		NO	NO
ENSRNOG00000001312	716.109	-0.0984244	0.089303	-1.10214	0.270401	0.999692	Pdgfa	807.103	855.884	665.085	725.102	619.919	692.424	656.152	652.729	669.119	798.874	715.754	735.163	740.554	691.664	0.100828	NO	NEG		NO	NO
ENSRNOG00000001313	1310.81	0.00520964	0.142748	0.0364954	0.970887	0.999692	Gnaz	1015.15	911.702	1280.13	1247.33	1576.64	1479.85	1417.25	1470.91	1453.85	1413.24	1380.91	1082.75	1308.41	1313.21	0.158655	NO	POS		NO	NO
ENSRNOG00000001314	1580.51	0.0314671	0.0525573	0.59872	0.54936	0.999692	Fam20c	1601.2	1531.18	1487.57	1454.09	1582.95	1571.2	1678.08	1676.72	1564.01	1526.94	1691.88	1600.26	1562.91	1598.1	0.0476103	NO	POS		NO	NO
ENSRNOG00000001315	49.8978	-0.35279	0.191166	-1.84546	0.0649704	0.999692	Rtdr1	79.8744	62.3854	47.3111	40.7688	41.0473	46.5879	55.019	34.301	50.9805	54.854	39.0028	46.6417	55.9549	43.8407	0.246073	NO	NEG		NO	NO
ENSRNOG00000001316	6137.97	-0.0453656	0.0412787	-1.09901	0.271765	0.999692	Anapc5	6413.17	6683.99	5928.44	6263.83	6197.09	6198.93	5913.52	5872.54	5999.31	5915.26	6031.73	6237.78	6234.63	6041.31	0.0396566	NO	NEG		NO	NO
ENSRNOG00000001323	602.759	-0.0105191	0.099803	-0.105399	0.91606	0.999692	Zfp157	518.255	500.178	646.888	654.242	703.066	617.518	566.492	635.578	649.091	642.291	558.689	540.822	605.066	600.452	0.105428	NO	NEG		NO	NO
ENSRNOG00000001324	58.2205	0.365673	0.254043	1.43941	0.150033	0.999692	Asmt	85.447	60.1964	75.5158	57.2705	34.7323	50.2419	67.2454	87.7703	30.9525	43.8832	64.3019	41.0891	50.9089	65.5322	0.323198	NO	POS		NO	NO
ENSRNOG00000001325	1008.07	-0.0358085	0.162199	-0.220768	0.825273	0.999692	Il3ra	1275.2	1362.63	1200.06	1038.63	710.434	862.333	978.115	892.836	805.674	1108.05	965.583	897.298	1020.72	995.422	0.194737	NO	NEG		NO	NO
ENSRNOG00000001329	243.71	-0.143083	0.266993	-0.535906	0.592023	0.999692	Gjc3	130.028	147.755	194.703	302.854	335.746	215.583	209.887	284.497	392.368	313.167	159.174	238.761	255.774	231.646	0.336988	NO	NEG		NO	NO
ENSRNOG00000001331	1523.82	-0.0590749	0.0688332	-0.858232	0.390764	0.999692	Rnf34	1587.27	1606.7	1523.05	1505.53	1578.74	1464.32	1487.55	1231.81	1531.24	1561.84	1607.55	1600.26	1555.02	1492.63	0.0681772	NO	NEG		NO	NO
ENSRNOG00000001335	396.083	-0.0666139	0.306086	-0.217631	0.827716	0.999692	Zkscan1	177.395	171.833	313.891	354.3	579.925	472.274	411.623	584.127	578.993	450.8	386.866	270.966	405.203	386.962	0.368241	NO	NEG		NO	NO
ENSRNOG00000001336	168.513	0.0503612	0.101305	0.497127	0.619099	0.999692	Orai1	170.894	189.345	161.04	162.104	153.664	162.601	164.038	157.381	149.3	167.554	207.664	176.572	165.56	171.467	0.0964155	NO	POS		NO	NO
ENSRNOG00000001337	483.2	0.0885607	0.218631	0.405069	0.685427	0.999692	Setd1b	299.993	317.399	571.372	529.024	655.704	560.882	478.869	654.747	594.469	381.983	375.27	378.686	468.405	497.995	0.265738	NO	POS		NO	NO
ENSRNOG00000001339	771.36	0.0024804	0.0841915	0.0294614	0.976497	0.999692	Psmd9	906.481	836.183	767.895	754.223	720.959	754.542	740.718	699.136	696.43	709.113	843.304	827.335	770.618	772.102	0.087003	NO	POS		NO	NO
ENSRNOG00000001341	77.1818	-0.0352877	0.173807	-0.203028	0.839113	0.999692	Zfp113	50.1537	72.2357	80.9747	72.8014	99.987	73.9926	80.4907	84.7438	101.961	70.8116	76.9515	61.0785	78.1903	76.1734	0.187386	NO	NEG		NO	NO
ENSRNOG00000001344	2613.49	-0.122832	0.0913624	-1.34445	0.178802	0.999692	Aldh2	3087.24	2935.4	2287.31	2198.6	2432.31	2967.92	2828.38	2483.8	2461.63	2462.45	2643.76	2573.07	2724.49	2502.49	0.108006	NO	NEG		NO	NO
ENSRNOG00000001345	884.695	-0.00883554	0.0703296	-0.12563	0.900024	0.999692	Mapkapk5	961.279	978.466	972.607	841.584	853.573	899.786	859.926	902.925	836.627	795.882	827.492	886.193	887.602	881.788	0.0680422	NO	NEG		NO	NO
ENSRNOG00000001346	3042.27	0.0110866	0.0882958	0.125562	0.900079	0.999692	Cops6	3389.09	3225.43	2930.56	2964.47	2581.77	2670.13	2995.48	2857.08	2855.82	3460.79	3318.4	3258.26	3030.5	3054.04	0.0936143	NO	POS		NO	NO
ENSRNOG00000001347	570.888	0.0454964	0.163763	0.277819	0.781151	0.999692	Adam1a	759.736	742.058	649.618	621.239	395.738	510.64	560.378	472.144	458.825	504.657	568.176	607.453	561.942	579.835	0.19488	NO	POS		NO	NO
ENSRNOG00000001348	2735.89	-0.075432	0.125814	-0.599554	0.548804	0.999692	Erp29	3543.27	3461.84	2865.96	2621.82	2241.81	2404.3	2508.46	2364.75	2439.78	2753.67	2694.36	2930.66	2807.45	2664.33	0.151106	NO	NEG		NO	NO
ENSRNOG00000001349	534.087	0.0362844	0.0726774	0.499253	0.617601	0.999692	Mcm7	539.617	560.374	574.102	501.844	475.728	568.19	559.36	537.719	465.197	555.522	523.902	547.485	527.438	540.735	0.0669674	NO	POS		NO	NO
ENSRNOG00000001350	534.825	0.0561752	0.143295	0.392025	0.695039	0.999692	Naa25	366.865	407.147	539.528	529.994	653.599	588.287	558.341	638.605	599.931	530.588	477.521	527.496	524.403	545.247	0.159893	NO	POS		NO	NO
ENSRNOG00000001351	4679.1	0.0384378	0.156206	0.246072	0.805627	0.999692	Trafd1	5877.27	6169.59	5618.19	5127.16	3569.01	4355.51	4353.63	3875.01	3973.75	3756	4313.5	5160.57	4616.86	4741.34	0.188357	NO	POS		NO	NO
ENSRNOG00000001352	5792.4	0.0260518	0.103543	0.251602	0.801348	0.999692	Hectd4	5390.59	5561.06	6551.67	6585.13	6297.07	5851.81	5876.84	6312.4	6384.4	4956.81	4804.72	4936.25	5740.29	5844.5	0.113002	NO	POS		NO	NO
ENSRNOG00000001353	479.966	0.037062	0.077974	0.475312	0.634564	0.999692	Ap4m1	437.452	475.005	532.25	497.962	524.142	485.976	512.492	479.206	467.018	454.79	406.894	486.407	474.064	485.868	0.0746418	NO	POS		NO	NO
ENSRNOG00000001357	156.38	0.0358888	0.103677	0.346161	0.729222	0.999692	Mblac1	162.535	168.55	142.843	163.075	131.562	147.072	169.132	165.452	136.555	180.52	156.011	153.251	154.466	158.294	0.0934122	NO	POS		NO	NO
ENSRNOG00000001360	14.5894	-0.269397	0.31849	-0.845856	0.397633	0.999692	Stag3	21.3618	21.8896	17.2867	13.5896	18.9449	13.7023	15.283	8.07084	7.28293	12.9655	15.8119	8.88414	16.0245	13.1544	0.333383	NO	NEG		NO	NO
ENSRNOG00000001368	2554.83	-0.0207907	0.277211	-0.0749995	0.940215	0.999692	Rph3a	1301.21	1153.58	2276.39	2522.81	4204.72	3081.2	2713.25	3411.95	3279.14	2419.56	2245.3	2048.9	2573.23	2536.43	0.339329	NO	NEG		NO	NO
ENSRNOG00000001369	40.5081	0.212245	0.318886	0.665581	0.505679	0.999692	Oas1a	24.1481	66.7633	29.1145	34.9447	31.5748	46.5879	33.6227	41.363	17.297	38.8965	48.49	73.2941	37.5446	43.4715	0.405137	NO	POS		NO	NO
ENSRNOG00000001374	1692.96	-0.0558287	0.172286	-0.324047	0.745903	0.999692	Rasal1	2240.2	2431.94	2148.1	1682.2	1266.15	1427.78	1592.49	1412.4	1472.06	1516.96	1594.9	1530.29	1725.85	1660.06	0.218848	NO	NEG		NO	NO
ENSRNOG00000001375	133.014	-0.13479	0.180546	-0.74657	0.455323	0.999692	Gal3st4	105.88	101.787	101.901	103.863	161.032	125.148	162	155.364	177.521	163.565	115.954	122.157	139.155	126.873	0.215508	NO	NEG		NO	NO
ENSRNOG00000001376	2130.16	0.0557323	0.0774802	0.71931	0.47195	0.999692	Mettl7a	2164.97	2311.54	1932.48	2206.37	1917.65	2305.65	2130.46	2103.46	1895.38	1937.84	2267.43	2388.72	2088.84	2171.49	0.0817376	NO	POS		NO	NO
ENSRNOG00000001377	577.92	0.0398306	0.127695	0.311919	0.755102	0.999692	Ddx54	480.175	435.603	513.143	581.441	662.019	644.01	556.303	719.313	665.478	531.585	582.934	563.032	569.812	586.028	0.143805	NO	POS		NO	NO
ENSRNOG00000001378	198.685	-0.175183	0.111515	-1.57093	0.116198	0.999692	Iqcd	233.122	216.707	175.597	156.28	175.767	198.227	224.151	173.523	211.205	228.392	180.256	210.998	210.57	186.801	0.128584	NO	NEG		NO	NO
ENSRNOG00000001379	20.0754	-0.145116	0.280078	-0.518127	0.604369	0.999692	Cyp3a9	17.6467	21.8896	16.3769	25.2378	28.4174	27.4047	16.3019	10.0885	19.1177	11.9681	24.245	22.2103	21.074	19.0768	0.290992	NO	NEG		NO	NO
ENSRNOG00000001383	313.227	-0.0633022	0.122215	-0.517957	0.604488	0.999692	Slc8b1	329.714	319.588	269.309	260.144	350.481	372.703	372.906	352.09	256.723	291.225	296.21	287.624	320.072	306.381	0.135032	NO	NEG		NO	NO
ENSRNOG00000001385	2730.67	-0.0214472	0.0630898	-0.339947	0.733897	0.999692	Plbd2	2636.78	2574.22	2564.81	2591.73	2752.27	2709.41	2791.7	2596.79	2730.19	3101.75	3025.35	2693	2750.77	2710.56	0.0632975	NO	NEG		NO	NO
ENSRNOG00000001388	26.5271	-0.236048	0.270135	-0.873814	0.38222	0.999692	Sds	28.7919	38.3068	23.6555	15.531	32.6273	19.1833	32.6038	33.2922	34.5939	18.9496	26.3532	14.4367	28.7421	24.3121	0.304051	NO	NEG		NO	NO
ENSRNOG00000001389	27.2586	-0.246825	0.220028	-1.12179	0.261953	0.999692	Irs3	21.3618	40.4958	23.6555	25.2378	18.9449	30.1451	21.3963	24.2125	33.6835	32.9124	29.5156	25.5419	29.5906	24.9266	0.22922	NO	NEG		NO	NO
ENSRNOG00000001391	496.464	-0.0548502	0.107154	-0.511881	0.608734	0.999692	Sdsl	596.272	589.925	458.554	460.105	429.418	454.004	480.907	454.993	437.886	527.596	505.982	561.922	505.85	487.077	0.119151	NO	NEG		NO	NO
ENSRNOG00000001392	184.612	0.0861024	0.179282	0.480262	0.631041	0.999692	Lhx5	116.097	120.393	171.958	182.489	237.864	203.708	189.51	228.001	203.922	192.488	203.447	165.467	179.078	190.145	0.201663	NO	POS		NO	NO
ENSRNOG00000001396	549.15	-0.0148891	0.0662253	-0.224825	0.822115	0.999692	Mospd3	549.833	557.091	550.446	535.818	549.402	511.554	500.265	521.578	551.682	592.423	616.666	553.038	551.997	546.302	0.0582588	NO	NEG		NO	NO
ENSRNOG00000001397	289.323	-0.0355954	0.0955582	-0.3725	0.709521	0.999692	Rbm19	296.278	261.581	252.022	311.59	352.586	304.192	275.095	309.718	282.214	260.307	291.994	274.298	292.86	285.786	0.0970475	NO	NEG		NO	NO
ENSRNOG00000001402	890.808	0.0482707	0.0858506	0.562263	0.573937	0.999692	Lrch4	979.854	932.497	1013.55	927.975	772.531	897.959	908.832	904.942	904.904	767.956	775.839	902.851	875.95	905.665	0.0891232	NO	POS		NO	NO
ENSRNOG00000001404	753.937	0.0172963	0.0607859	0.284545	0.775993	0.999692	Agfg2	751.377	699.373	723.314	715.395	727.274	753.628	767.209	847.438	754.694	808.847	756.865	741.826	749.199	758.674	0.0539628	NO	POS		NO	NO
ENSRNOG00000001407	107.136	0.141087	0.138349	1.01979	0.307827	0.999692	Tfr2	118.883	128.054	116.458	120.365	83.1471	96.8298	110.038	111.983	76.4708	108.711	96.9799	117.715	102.016	112.256	0.146477	NO	POS		NO	NO
ENSRNOG00000001408	1828.14	0.00348884	0.11901	0.0293155	0.976613	0.999692	Actl6b	2170.54	2262.29	2078.96	2008.35	1602.95	1642.45	1763.66	1515.3	1554	1724.41	1763.56	1851.23	1826.11	1830.18	0.135898	NO	POS		NO	NO
ENSRNOG00000001409	6927.61	-0.0713678	0.0735917	-0.969781	0.332156	0.999692	Gnb2	7832.33	7725.94	6877.39	6704.53	6353.91	6579.86	6420.92	6208.49	6563.74	7537.94	7358.88	6967.39	7098.95	6756.27	0.080542	NO	NEG		NO	NO
ENSRNOG00000001414	45.0798	0.048409	0.189643	0.255264	0.798519	0.999692	Serpine1	26.0056	45.9682	50.9504	47.5636	38.9423	50.2419	36.6793	46.4073	50.9805	53.8567	40.0569	53.3048	44.3325	45.8271	0.182757	NO	POS		NO	NO
ENSRNOG00000001415	2231.4	-0.0437641	0.0880923	-0.496798	0.619331	0.999692	Ap1s1	2281.06	2241.5	2095.33	2080.18	2110.25	2048.96	2166.12	2010.65	2137.54	2771.62	2500.4	2333.2	2265.16	2197.65	0.0982105	NO	NEG		NO	NO
ENSRNOG00000001417	1336.75	-0.00146293	0.0807976	-0.0181061	0.985554	0.999692	Plod3	1525.97	1514.76	1413.87	1356.05	1166.16	1298.98	1308.23	1211.63	1222.62	1296.55	1352.45	1373.71	1337.51	1335.99	0.0835046	NO	NEG		NO	NO
ENSRNOG00000001418	1077.39	-0.111885	0.119845	-0.93358	0.35052	0.999692	Znhit1	1295.64	1365.91	1168.22	1033.78	910.408	982	961.813	853.491	998.672	1162.91	1134.24	1061.65	1119.26	1035.53	0.142282	NO	NEG		NO	NO
ENSRNOG00000001419	57.1241	0.128706	0.157737	0.815951	0.414528	0.999692	Cldn15	61.299	70.0468	68.2371	57.2705	42.0998	53.8958	69.2831	52.4604	54.622	45.8779	53.7606	56.6364	54.6402	59.608	0.154605	NO	POS		NO	NO
ENSRNOG00000001420	4296.13	-0.0750797	0.130134	-0.576941	0.56398	0.999692	Fis1	5239.2	5554.49	4298.03	4188.51	3692.15	3709.68	3948.12	3490.64	3556.8	4695.5	4611.82	4568.67	4407.97	4184.3	0.15445	NO	NEG		NO	NO
ENSRNOG00000001422	26.6734	0.362696	0.282977	1.28171	0.199943	0.999692	Col26a1	28.7919	42.6847	31.844	27.1792	17.8924	20.0968	25.4717	28.2479	21.8488	8.97611	33.7321	33.3155	23.3818	29.9651	0.32811	NO	POS		NO	NO
ENSRNOG00000001424	424.291	-0.0241463	0.241672	-0.0999133	0.920413	0.999692	Cux1	234.051	218.896	358.472	427.102	605.184	508.813	441.171	548.817	547.13	452.795	383.703	365.36	427.812	420.771	0.283715	NO	NEG		NO	NO
ENSRNOG00000001426	1032.79	-0.01953	0.0514895	-0.3793	0.704465	0.999692	Prkrip1	967.78	1037.57	996.262	1066.78	1051.44	1042.29	1033.13	985.651	1117.02	1022.28	1081.54	991.692	1039.73	1025.84	0.041972	NO	NEG		NO	NO
ENSRNOG00000001427	1290.96	-0.0250998	0.0978348	-0.256553	0.797524	0.999692	Orai2	1197.19	1053.98	1357.46	1269.66	1413.5	1347.4	1301.1	1397.26	1454.77	1346.42	1314.5	1038.33	1302.21	1279.72	0.102794	NO	NEG		NO	NO
ENSRNOG00000001428	128.307	-0.0226858	0.114279	-0.198512	0.842645	0.999692	Alkbh4	113.31	110.543	118.278	136.867	135.772	144.331	133.472	109.965	150.21	120.679	129.658	136.594	129.141	127.472	0.105049	NO	NEG		NO	NO
ENSRNOG00000001429	738.304	0.0246007	0.121286	0.202832	0.839266	0.999692	Lrwd1	875.832	925.931	839.772	777.519	636.759	661.366	749.888	615.401	641.808	651.267	738.945	745.157	732.16	744.447	0.138101	NO	POS		NO	NO
ENSRNOG00000001430	605.498	-0.0518972	0.151987	-0.341457	0.732759	0.999692	Polr2j	791.314	783.648	606.856	622.209	508.355	492.37	530.831	476.179	491.598	631.32	668.318	662.979	616.434	594.562	0.180896	NO	NEG		NO	NO
ENSRNOG00000001431	524.209	-0.0168229	0.134937	-0.124673	0.900783	0.999692	Rasa4	641.781	638.082	590.479	456.222	393.633	516.121	532.869	454.993	453.362	520.615	484.9	607.453	527.266	521.153	0.153575	NO	NEG		NO	NO
ENSRNOG00000001432	301.759	-0.028193	0.0855364	-0.329602	0.741701	0.999692	Dtx2	321.355	316.305	293.875	286.352	303.118	276.787	317.887	281.47	318.628	292.222	351.025	262.082	304.736	298.782	0.0809844	NO	NEG		NO	NO
ENSRNOG00000001435	109.275	-0.0873711	0.135969	-0.64258	0.520497	0.999692	Ssc4d	117.954	122.582	113.729	79.5962	85.2521	123.321	111.057	110.974	96.4988	129.655	109.629	111.052	112.544	106.006	0.138383	NO	NEG		NO	NO
ENSRNOG00000001436	23403.3	0.0123131	0.0932706	0.132015	0.894973	0.999692	Ywhag	20448.8	18704.7	22457.3	23477	27369.1	24109.7	24283.7	25413	24447	24741.2	23808.6	21579.6	23303.4	23503.2	0.0990561	NO	POS		NO	NO
ENSRNOG00000001439	1210.64	0.0640561	0.085957	0.74521	0.456145	0.999692	Srrm3	1374.58	1304.62	1430.25	1258.98	1043.02	1145.51	1225.7	1164.22	1107.01	1129	1174.3	1170.49	1183.96	1237.32	0.093629	NO	POS		NO	NO
ENSRNOG00000001440	6752.3	0.0350579	0.0551286	0.63593	0.524822	0.999692	Mdh2	7213.77	6970.75	6505.27	6682.2	6591.77	6385.29	6570.69	6542.42	6378.03	6480.75	7369.42	7337.19	6670.06	6834.53	0.0547044	NO	POS		NO	NO
ENSRNOG00000001441	1046.3	-0.0291164	0.150659	-0.19326	0.846756	0.999692	Tmem120a	1336.5	1399.84	1057.22	1054.16	787.266	915.316	935.323	866.606	872.131	1030.26	1121.59	1179.37	1056.89	1035.71	0.180473	NO	NEG		NO	NO
ENSRNOG00000001442	3143.21	0.00634981	0.0470372	0.134996	0.892615	0.999692	Por	3230.27	3160.86	3030.64	2928.56	3084.86	3207.26	3319.48	3017.48	3097.98	3033.93	3327.89	3279.36	3135.86	3150.57	0.0415536	NO	POS		NO	NO
ENSRNOG00000001443	1628.77	0.0271705	0.113982	0.238374	0.811591	0.999692	Rhbdd2	1282.63	1263.03	1597.66	1564.75	1957.64	1684.47	1733.1	1671.67	1807.99	1684.52	1774.1	1523.63	1613.38	1644.15	0.124184	NO	POS		NO	NO
ENSRNOG00000001449	2098.39	-0.0333532	0.118326	-0.281876	0.778038	0.999692	Pom121	1732.16	1765.4	2131.73	2109.3	2695.44	2219.78	2076.46	2362.74	2379.7	1943.83	1959.63	1804.59	2122.72	2074.07	0.13604	NO	NEG		NO	NO
ENSRNOG00000001450	540.973	0.0655209	0.0711179	0.9213	0.356894	0.999692	Nsun5	581.411	593.208	573.192	549.408	496.777	509.727	566.492	545.79	467.928	524.604	553.418	529.717	528.943	553.003	0.0681748	NO	POS		NO	NO
ENSRNOG00000001452	295.665	0.2043	0.118505	1.72397	0.0847124	0.999692	Fzd9	245.196	235.313	281.137	271.792	331.536	255.777	294.453	316.78	274.02	306.185	382.649	353.145	274.671	316.659	0.150377	NO	POS		NO	NO
ENSRNOG00000001453	4805.99	0.0310262	0.104069	0.298131	0.765603	0.999692	Baz1b	5575.42	5763.53	5554.5	5066.01	4287.86	4483.4	4684.76	4453.08	4382.5	4034.26	4559.11	4827.42	4754.5	4857.48	0.117115	NO	POS		NO	NO
ENSRNOG00000001454	7760.74	0.0196428	0.091258	0.215245	0.829576	0.999692	Eif4h	6480.04	6328.29	7225.86	7726.66	8738.86	8169.33	7841.22	7921.52	8183.28	8346.79	8385.6	7781.4	7707.76	7813.71	0.0955466	NO	POS		NO	NO
ENSRNOG00000001455	1632.31	0.0891502	0.08522	1.04612	0.295506	0.999692	Kif13a	1561.27	1525.71	1825.12	1823.92	1709.25	1682.65	1604.72	1753.39	1670.52	1342.43	1405.15	1683.54	1581.97	1682.64	0.0930735	NO	POS		NO	NO
ENSRNOG00000001456	1333.95	-0.0249542	0.0710593	-0.351175	0.725457	0.999692	Nup153	1191.61	1314.47	1456.64	1364.78	1349.3	1312.68	1291.93	1360.94	1503.01	1403.27	1266.01	1192.7	1345.72	1322.17	0.070679	NO	NEG		NO	NO
ENSRNOG00000001457	354.337	-0.00904139	0.0718802	-0.125784	0.899903	0.999692	Rfc2	384.512	351.328	338.456	383.421	376.793	346.212	340.303	325.86	341.387	332.116	356.296	375.355	355.391	353.282	0.0583538	NO	NEG		NO	NO
ENSRNOG00000001465	2142.87	-0.0260009	0.339122	-0.0766713	0.938885	0.999692	Ids	842.396	794.593	2139.92	2084.06	3693.2	2389.69	2387.21	3130.48	2930.47	2322.82	1617.03	1382.59	2162.19	2123.55	0.410685	NO	NEG		NO	NO
ENSRNOG00000001469	390.05	0.118385	0.173616	0.681879	0.495316	0.999692	Eln	522.899	490.327	474.021	451.369	331.536	339.818	373.925	337.966	294.959	265.294	373.162	425.328	374.139	405.962	0.209671	NO	POS		NO	NO
ENSRNOG00000001470	2438.34	0.148147	0.0910163	1.62769	0.10359	0.999692	Limk1	2034.94	1864.99	2419.23	2534.46	2757.54	2353.15	2568.57	2629.07	2492.58	2375.68	2691.19	2538.64	2313.15	2563.53	0.106688	NO	POS		NO	NO
ENSRNOG00000001474	268.82	-0.0661061	0.140114	-0.471802	0.637068	0.999692	Wbscr28	327.857	339.289	324.809	277.616	232.601	245.728	235.359	242.125	209.384	296.212	257.208	237.651	275.179	262.461	0.161488	NO	NEG		NO	NO
ENSRNOG00000001478	212.339	-0.0957747	0.214015	-0.447513	0.654505	0.999692	Gtf2ird1	313.925	332.722	236.555	231.023	184.187	168.995	209.887	168.479	168.418	148.605	167.607	217.661	219.475	205.202	0.27814	NO	NEG		NO	NO
ENSRNOG00000001479	7725.06	-0.0162217	0.0623013	-0.260375	0.794574	0.999692	Gtf2i	8527.98	8727.39	8153.88	7554.85	7354.83	7298.77	7757.67	7415.08	7373.06	7330.49	7508.56	7698.11	7768.75	7681.36	0.0629991	NO	NEG		NO	NO
ENSRNOG00000001480	145.007	-0.063559	0.150114	-0.423406	0.671999	0.999692	Ncf1	128.171	114.92	151.032	134.925	156.822	203.708	155.887	115.009	160.224	124.668	158.119	136.594	148.086	141.928	0.171692	NO	NEG		NO	NO
ENSRNOG00000001482	612.331	0.0529711	0.0839275	0.631153	0.527941	0.999692	Gtf2ird2	654.784	626.043	721.494	616.385	547.297	646.75	628.643	606.321	594.469	537.569	540.768	627.442	601.152	623.509	0.0865524	NO	POS		NO	NO
ENSRNOG00000001483	492.825	0.0152451	0.0872605	0.174707	0.86131	0.999692	Rcc1l	574.91	534.107	537.709	478.548	457.835	430.253	452.378	484.25	444.259	500.668	507.036	511.949	490.339	495.312	0.087591	NO	POS		NO	NO
ENSRNOG00000001484	204.259	-0.324578	0.395466	-0.820748	0.41179	0.999692	Gatsl2	83.5895	58.0075	144.663	167.929	419.945	283.181	208.868	300.639	297.69	220.413	151.795	114.383	227.138	181.379	0.51707	NO	NEG		NO	NO
ENSRNOG00000001488	4540.53	-0.106415	0.137168	-0.775799	0.437868	0.999692	Psmb1	5833.62	5903.63	4384.46	4412.74	3753.2	4001.08	3933.86	3703.5	3869.06	4886.99	4826.86	4977.34	4707.93	4373.13	0.167914	NO	NEG		NO	NO
ENSRNOG00000001489	324.485	-0.12182	0.0805455	-1.51244	0.130421	0.999692	Tbp	315.782	339.289	315.71	315.473	333.641	309.673	313.812	315.771	346.85	384.975	335.213	267.635	338.368	310.602	0.0854282	NO	NEG		NO	NO
ENSRNOG00000001490	429.268	-0.0656998	0.140529	-0.467518	0.64013	0.999692	Pdcd2	532.186	564.752	462.193	437.779	347.323	371.79	389.208	353.099	354.132	464.763	456.438	417.555	439.158	419.379	0.165188	NO	NEG		NO	NO
ENSRNOG00000001492	1472.69	0.108108	0.141357	0.764786	0.444399	0.999692	Slc8a2	1102.45	1043.04	1602.21	1426.91	1660.84	1522.79	1613.89	1754.4	1738.8	1437.18	1554.84	1214.91	1417.51	1527.86	0.161602	NO	POS		NO	NO
ENSRNOG00000001493	1026.93	-0.0972495	0.10308	-0.94344	0.345456	0.999692	Kptn	1228.77	1240.05	1099.98	891.089	926.195	1121.76	992.379	954.376	955.885	896.614	946.608	1069.43	1061.54	992.311	0.119563	NO	NEG		NO	NO
ENSRNOG00000001494	4552.29	0.022234	0.0397252	0.559695	0.575688	0.999692	Napa	4438.6	4412.95	4639.22	4718.5	4655.18	4491.62	4563.52	4268.46	4510.86	4594.77	4860.59	4473.16	4517.33	4587.24	0.0342436	NO	POS		NO	NO
ENSRNOG00000001499	20.9829	-0.177169	0.349076	-0.507535	0.611779	0.999692	Mia	44.5811	21.8896	25.4752	11.6482	10.5249	18.2698	21.3963	11.0974	19.1177	18.9496	21.0826	27.7629	22.2221	19.7438	0.438966	NO	NEG		NO	NO
ENSRNOG00000001500	1374.14	-0.0778351	0.0679583	-1.14534	0.25207	0.999692	Rab4b	1456.31	1581.52	1311.97	1322.07	1290.36	1352.88	1234.87	1312.52	1296.36	1490.03	1410.43	1430.35	1411.25	1337.03	0.073089	NO	NEG		NO	NO
ENSRNOG00000001501	511.307	-0.0111467	0.0831383	-0.134074	0.893344	0.999692	Snrpa	560.978	569.13	543.168	529.024	502.04	469.533	474.793	431.79	487.046	491.691	532.335	544.154	513.403	509.211	0.081542	NO	NEG		NO	NO
ENSRNOG00000001506	3417.12	-0.0372421	0.0974543	-0.382149	0.702351	0.999692	Tmem35	3899.91	3870.08	3786.71	3104.25	3031.18	3348.85	3215.55	2790.49	3225.43	3391.97	3769.57	3571.42	3461.24	3373	0.106068	NO	NEG		NO	NO
ENSRNOG00000001514	68.7956	-0.277054	0.191513	-1.44666	0.147992	0.999692	Cdca7	89.1621	109.448	70.9666	64.0653	47.3623	79.4735	64.1888	54.4781	68.2775	58.8434	53.7606	65.5205	75.4278	62.1633	0.249092	NO	NEG		NO	NO
ENSRNOG00000001515	150.23	-0.0796499	0.26684	-0.298493	0.765327	0.999692	Map3k20	111.453	76.6136	103.72	172.782	234.706	151.639	194.604	195.718	190.267	161.57	107.521	102.168	154.375	146.086	0.327557	NO	NEG		NO	NO
ENSRNOG00000001516	1939.3	0.121488	0.186521	0.651338	0.514828	0.999692	Rapgef4	1327.22	1312.28	1892.44	2322.85	2720.7	1878.13	1933.81	2599.82	2187.61	1720.42	1592.79	1783.49	1857.73	2020.87	0.231738	NO	POS		NO	NO
ENSRNOG00000001517	376.86	-0.0881629	0.136748	-0.644709	0.519116	0.999692	Pdk1	307.424	298.793	315.71	357.212	474.675	404.675	375.963	443.896	387.816	456.784	378.432	320.94	388.361	365.359	0.159039	NO	NEG		NO	NO
ENSRNOG00000001518	1767.84	-0.0472708	0.0977969	-0.483357	0.628842	0.999692	Itga6	1635.57	1543.22	1658.62	1653.08	1973.43	1891.84	1838.04	2096.4	2031.94	1704.46	1653.93	1533.62	1796.74	1738.95	0.108562	NO	NEG		NO	NO
ENSRNOG00000001519	85.1549	0.401319	0.224376	1.7886	0.073679	0.999692	Dlx2	47.3674	45.9682	106.45	102.893	105.249	65.7712	93.736	125.098	97.4092	78.7903	85.3845	67.7416	73.426	96.8838	0.289263	NO	POS		NO	NO
ENSRNOG00000001520	886.404	0.135366	0.109776	1.23311	0.217535	0.999692	Dlx1	811.747	947.82	978.975	1021.16	899.883	718.916	770.266	748.57	878.503	812.837	968.745	1079.42	844.951	927.857	0.130108	NO	POS		NO	NO
ENSRNOG00000001524	548.993	-0.0512057	0.104022	-0.492257	0.622538	0.999692	Hat1	648.283	656.688	554.086	542.613	524.142	533.477	522.68	452.976	460.645	529.591	580.825	581.911	558.804	539.182	0.113318	NO	NEG		NO	NO
ENSRNOG00000001525	994.229	0.0479402	0.147892	0.324156	0.74582	0.999692	Igsf11	728.157	854.789	742.42	942.536	1237.73	1045.03	980.153	1264.09	1071.5	928.529	1011.96	1123.84	977.624	1010.84	0.17118	NO	POS		NO	NO
ENSRNOG00000001527	6.86557	0.191938	0.4792	0.400538	0.688761	0.999692	Cd80	4.64386	3.28344	7.27863	10.6775	5.26247	10.0484	7.13209	10.0885	9.10366	5.98407	0	8.88414	6.38765	7.34349	0.466063	NO	POS		NO	NO
ENSRNOG00000001528	14078.9	0.0258867	0.0724642	0.357234	0.720916	0.999692	Gap43	15228.1	14806.1	14090.5	14456.4	13365.6	12523	13942.2	12432.1	13008.2	14784.7	15605.3	14704.4	13952.6	14205.2	0.0742424	NO	POS		NO	NO
ENSRNOG00000001531	168.58	-0.225298	0.133397	-1.68893	0.0912326	0.999692	Chac2	192.256	187.156	137.384	143.661	171.557	155.293	163.019	168.479	146.569	237.368	138.091	182.125	181.7	155.46	0.170103	NO	NEG		NO	NO
ENSRNOG00000001544	787.027	-0.0264502	0.105684	-0.250275	0.802374	0.999692	Cyyr1	898.123	907.324	786.092	917.298	694.646	723.483	722.379	711.242	833.895	708.116	678.859	862.872	794.265	779.79	0.116299	NO	NEG		NO	NO
ENSRNOG00000001547	263.846	-0.0355129	0.203415	-0.174584	0.861407	0.999692	Agps	143.96	176.211	231.096	264.026	366.268	285.008	280.189	292.568	326.821	304.19	239.287	256.53	267.077	260.616	0.232532	NO	NEG		NO	NO
ENSRNOG00000001548	708.674	-0.0244245	0.0813047	-0.300407	0.763867	0.999692	Nfe2l2	675.217	608.531	627.782	653.271	797.791	758.196	743.775	766.729	721.92	725.07	728.403	697.405	714.454	702.894	0.0815263	NO	NEG		NO	NO
ENSRNOG00000001551	3989.76	-0.143399	0.170365	-0.841715	0.399948	0.999692	Atp5j	5292.14	5661.75	4083.31	3904.1	3018.55	3347.02	3399.97	3002.35	3215.41	4592.78	4114.27	4245.51	4187.94	3791.58	0.216814	NO	NEG		NO	NO
ENSRNOG00000001554	109.608	-0.0588492	0.204857	-0.287269	0.773906	0.999692	RGD1563888	64.0853	105.07	93.7123	138.808	136.824	120.581	74.3775	134.178	132.913	111.703	86.4386	116.604	111.863	107.353	0.230766	NO	NEG		NO	NO
ENSRNOG00000001555	616.388	-0.127037	0.152474	-0.83317	0.404749	0.999692	Btg3	808.96	819.766	662.355	586.294	479.938	546.266	523.699	477.188	525.281	681.187	648.29	637.437	643.566	589.211	0.187501	NO	NEG		NO	NO
ENSRNOG00000001559	923.534	-0.00652797	0.0832846	-0.0783814	0.937525	0.999692	Mtx2	1025.36	922.647	909.828	899.826	770.426	927.191	869.096	882.748	854.834	1052.2	988.773	979.476	925.444	921.625	0.0850486	NO	NEG		NO	NO
ENSRNOG00000001571	5.2268	0.428118	0.530983	0.806274	0.420085	0.999692	Cldn8	9.28772	2.18896	6.3688	6.7948	0	4.56744	9.16983	2.01771	5.4622	4.98673	6.32478	5.55259	4.41551	6.03808	0.530291	NO	POS		NO	NO
ENSRNOG00000001572	9.10777	-0.1415	0.385115	-0.367423	0.713303	0.999692	Hoxd1	7.43018	5.4724	8.18846	4.85343	16.8399	5.48093	6.11322	10.0885	9.10366	12.9655	10.5413	12.2157	9.54876	8.66677	0.397865	NO	NEG		NO	NO
ENSRNOG00000001573	266.108	0.133253	0.242781	0.548863	0.5831	0.999692	Usp25	150.461	148.849	211.99	285.382	389.423	283.181	277.133	412.621	297.69	253.326	266.695	216.551	253.822	278.395	0.302177	NO	POS		NO	NO
ENSRNOG00000001575	580.822	0.040323	0.0930962	0.433132	0.664919	0.999692	Grik1	558.192	601.964	653.257	629.975	604.132	518.862	535.926	514.516	639.987	513.633	538.66	660.758	572.795	588.849	0.0979442	NO	POS		NO	NO
ENSRNOG00000001582	70.2578	-0.104776	0.298687	-0.350789	0.725747	0.999692	Bach1	38.0797	33.9289	53.6799	71.8307	118.932	72.1656	59.0945	104.921	102.871	70.8116	59.0313	57.7469	72.7982	67.7173	0.376039	NO	NEG		NO	NO
ENSRNOG00000001584	87.0129	-0.120156	0.156406	-0.768235	0.442347	0.999692	Map3k7cl	105.88	110.543	102.811	94.1565	75.7796	92.2624	74.3775	78.6906	65.5464	94.7479	72.7349	76.6257	90.7931	83.2326	0.170647	NO	NEG		NO	NO
ENSRNOG00000001585	430.845	0.238267	0.144653	1.64716	0.0995259	0.999692	Nrip1	304.637	273.62	475.84	439.721	507.302	398.281	500.265	497.365	442.438	445.814	481.737	403.118	395.349	466.341	0.17512	NO	POS		NO	NO
ENSRNOG00000001592	5917.66	-0.0240626	0.0765705	-0.314254	0.753328	0.999692	Cct8	6632.36	6719.02	6047.63	5871.68	5559.28	5776.9	5569.14	5213.76	5477.67	5637	6087.6	6419.9	5967.04	5868.28	0.08041	NO	NEG		NO	NO
ENSRNOG00000001593	544.385	-0.0620374	0.169947	-0.36504	0.715082	0.999692	Lnpk	384.512	366.651	468.562	497.962	734.641	597.422	540.001	642.64	643.629	609.378	539.714	507.506	556.039	532.731	0.199075	NO	NEG		NO	NO
ENSRNOG00000001596	6349.19	-0.0731094	0.135397	-0.539965	0.589222	0.999692	Atp5g3	7775.68	8162.64	6175.92	6169.68	5571.91	5276.31	5578.31	5153.23	5317.45	6956.49	6992.04	7060.67	6510.08	6188.31	0.161168	NO	NEG		NO	NO
ENSRNOG00000001597	1084.2	-0.0266511	0.251747	-0.105865	0.91569	0.999692	Atf2	594.414	526.445	956.23	1061.93	1647.15	1270.66	1118.72	1419.46	1343.7	1182.85	1019.34	869.535	1094.2	1074.2	0.29958	NO	NEG		NO	NO
ENSRNOG00000001598	852.887	0.080928	0.132092	0.612665	0.540098	0.999692	Usp16	909.268	1114.18	1041.75	888.177	653.599	705.213	811.02	754.623	806.584	785.908	835.925	928.393	829.126	876.649	0.155677	NO	POS		NO	NO
ENSRNOG00000001599	374.005	0.0535675	0.0920448	0.581972	0.560586	0.999692	Rwdd2b	403.087	329.439	370.3	324.209	337.851	380.925	400.416	358.143	365.967	382.981	380.541	454.202	366.708	381.302	0.0962311	NO	POS		NO	NO
ENSRNOG00000001602	1532.96	0.0393852	0.0545912	0.721456	0.470629	0.999692	Ltn1	1462.82	1518.04	1611.31	1514.27	1451.39	1399.46	1462.08	1537.49	1606.8	1633.65	1580.14	1618.02	1512.03	1553.89	0.0506069	NO	POS		NO	NO
ENSRNOG00000001603	209.935	-0.0692331	0.100594	-0.688241	0.491301	0.999692	N6amt1	249.84	213.424	197.433	192.196	237.864	215.583	205.812	213.877	174.79	198.472	225.584	194.341	214.995	204.874	0.0992406	NO	NEG		NO	NO
ENSRNOG00000001607	261.77	-0.197389	0.148935	-1.32533	0.18506	0.999692	Adamts1	281.418	313.021	201.072	297.03	239.969	304.192	259.812	302.656	305.883	233.379	171.823	230.988	279.644	243.897	0.177248	NO	NEG		NO	NO
ENSRNOG00000001608	759.527	-0.0273086	0.0708576	-0.3854	0.699941	0.999692	Nxpe3	693.793	720.168	796.1	746.457	820.946	818.486	697.926	785.898	730.114	817.824	795.868	690.742	766.888	752.165	0.0681045	NO	NEG		NO	NO
ENSRNOG00000001609	431.152	-0.0132031	0.0919482	-0.143592	0.885822	0.999692	Cep97	428.164	423.564	441.267	439.721	405.21	459.485	397.359	493.33	509.805	372.01	396.353	407.56	433.04	429.265	0.0942848	NO	NEG		NO	NO
ENSRNOG00000001611	5336.09	-0.110024	0.170603	-0.644914	0.518983	0.999692	Rpl24	6989.94	7450.13	5678.24	5405.75	4021.58	4515.37	4528.88	3988	4212.26	6047.9	5524.69	5670.3	5539.53	5132.64	0.212276	NO	NEG		NO	NO
ENSRNOG00000001613	1528.75	-0.033879	0.0703585	-0.48152	0.630147	0.999692	Zbtb11	1416.38	1372.48	1538.52	1621.04	1633.47	1480.77	1470.23	1448.71	1645.03	1732.39	1540.08	1445.89	1546.75	1510.75	0.071315	NO	NEG		NO	NO
ENSRNOG00000001616	753.985	-0.00430126	0.0760119	-0.0565867	0.954874	0.999692	Senp7	683.576	677.483	736.051	732.868	838.838	736.272	804.907	820.199	770.17	824.805	725.241	697.405	755.191	752.778	0.0752108	NO	NEG		NO	NO
ENSRNOG00000001618	28.0488	0.369764	0.232723	1.58886	0.112093	0.999692	Ripk4	23.2193	26.2675	23.6555	32.0326	21.0499	21.9237	32.6038	21.1859	29.1317	24.9336	50.5982	29.984	24.421	31.6767	0.292244	NO	POS		NO	NO
ENSRNOG00000001620	704.378	0.130424	0.0907754	1.43678	0.150781	0.999692	Prdm15	763.451	774.892	827.944	763.93	565.19	633.048	725.435	669.879	656.374	643.288	708.375	720.726	672.707	736.048	0.104581	NO	POS		NO	NO
ENSRNOG00000001621	197.282	0.223749	0.153932	1.45355	0.14607	0.999692	C2cd2	136.529	138.999	223.818	244.613	222.076	164.428	211.925	209.842	247.62	182.514	192.906	192.12	182.028	212.537	0.186532	NO	POS		NO	NO
ENSRNOG00000001622	40.6308	0.266062	0.197499	1.34715	0.17793	0.999692	Impg2	50.1537	33.9289	44.5816	47.5636	27.3649	33.7991	51.9624	44.3896	27.311	48.8699	43.2193	34.426	36.9046	44.3571	0.216981	NO	POS		NO	NO
ENSRNOG00000001623	966.345	-0.0778409	0.109199	-0.712834	0.475948	0.999692	Zfp295	1062.52	1215.97	1095.43	1025.04	844.101	839.496	880.304	825.243	1034.18	959.447	896.01	918.398	992.617	940.072	0.125548	NO	NEG		NO	NO
ENSRNOG00000001627	102.508	-0.0183408	0.2156	-0.0850688	0.932207	0.999692	Abi3bp	68.7291	62.3854	101.901	116.482	89.462	153.466	78.453	110.974	125.631	118.684	90.6551	113.273	103.06	101.956	0.253305	NO	NEG		NO	NO
ENSRNOG00000001628	5442.41	-0.0543333	0.190881	-0.284644	0.775917	0.999692	Pcp4	7815.62	7760.96	6275.09	5263.06	4178.4	4310.75	4739.78	4062.66	4139.44	5064.52	6053.87	5644.76	5544.95	5339.87	0.243159	NO	NEG		NO	NO
ENSRNOG00000001629	2083.61	-0.035868	0.0689008	-0.520574	0.602664	0.999692	Wrb	1912.34	1979.92	1853.32	2024.85	2244.97	2039.82	2044.87	1986.43	2174.86	2303.87	2255.84	2182.17	2109.3	2057.91	0.0696529	NO	NEG		NO	NO
ENSRNOG00000001633	1707.14	0.00472826	0.0676053	0.0699392	0.944242	0.999692	Tfg	1900.27	1728.18	1846.04	1691.91	1738.72	1558.41	1597.59	1570.79	1605.89	1695.49	1850	1702.42	1704.49	1709.79	0.066507	NO	POS		NO	NO
ENSRNOG00000001640	732.877	0.00591303	0.242725	0.0243611	0.980565	0.999692	Tomm70	433.737	342.572	630.511	712.483	1065.12	739.926	792.681	891.827	923.111	883.648	774.785	604.121	731.353	734.402	0.281823	NO	POS		NO	NO
ENSRNOG00000001642	1549.39	0.0415505	0.081674	0.508735	0.610938	0.999692	Tbc1d23	1645.78	1739.13	1716.85	1584.16	1372.45	1405.86	1477.36	1422.48	1536.7	1463.11	1484.21	1744.62	1527.17	1571.61	0.0865288	NO	POS		NO	NO
ENSRNOG00000001643	1229.24	-0.0397365	0.117266	-0.338857	0.734717	0.999692	Psmg1	1453.53	1490.68	1258.29	1201.71	1112.49	1124.5	1080	1002.8	1064.22	1231.72	1282.88	1448.11	1246.19	1212.3	0.133544	NO	NEG		NO	NO
ENSRNOG00000001644	28.4402	0.107953	0.312842	0.345072	0.73004	0.999692	Tmem30c	38.0797	38.3068	37.303	26.2085	8.41996	39.28	27.5095	25.2214	19.1177	20.9443	24.245	36.6471	27.3581	29.5224	0.340472	NO	POS		NO	NO
ENSRNOG00000001645	88.8547	0.0631631	0.13929	0.453466	0.650213	0.999692	Filip1l	93.806	85.3695	104.63	116.482	82.0946	95.0028	79.4718	69.611	84.6641	80.785	83.2762	91.0624	86.9537	90.7557	0.140294	NO	POS		NO	NO
ENSRNOG00000001652	165.096	0.0660241	0.146147	0.451766	0.651438	0.999692	Erg	204.33	205.762	191.974	182.489	134.719	144.331	151.812	179.576	153.852	125.666	163.39	143.257	161.443	168.75	0.164558	NO	POS		NO	NO
ENSRNOG00000001653	518.8	0.0215868	0.128763	0.167648	0.86686	0.999692	St3gal6	553.548	657.783	563.184	500.874	387.318	579.152	490.076	527.631	401.471	510.641	497.549	556.369	514.986	522.614	0.142764	NO	POS		NO	NO
ENSRNOG00000001654	842.283	0.0582668	0.0606306	0.961013	0.336546	0.999692	Cpox	823.821	784.743	865.247	939.624	883.043	807.524	766.19	896.872	814.778	838.768	852.791	833.999	825.446	859.12	0.0579886	NO	POS		NO	NO
ENSRNOG00000001657	2179.26	-0.0716341	0.0748056	-0.957604	0.338262	0.999692	Cldnd1	2042.37	1981.01	1935.21	2087.94	2348.12	2190.55	2169.17	2170.05	2243.14	2594.1	2291.68	2097.77	2233.21	2125.3	0.0818775	NO	NEG		NO	NO
ENSRNOG00000001658	164.59	-0.0286393	0.320081	-0.0894751	0.928704	0.999692	Kcnj6	63.1565	78.8026	123.737	154.339	259.966	194.573	188.491	247.169	231.233	169.549	149.686	114.383	166.213	162.968	0.384335	NO	NEG		NO	NO
ENSRNOG00000001662	997.613	-0.00814057	0.184703	-0.0440739	0.964845	0.999692	Dyrk1a	678.932	643.555	867.976	1088.14	1315.62	1111.72	1066.76	1205.58	1257.22	995.351	886.523	853.988	1000.4	994.827	0.216779	NO	NEG		NO	NO
ENSRNOG00000001680	188.343	-0.0718206	0.128677	-0.558149	0.576743	0.999692	Riox2	179.253	166.361	169.228	148.515	170.504	220.151	206.831	208.833	243.978	176.53	184.473	185.456	192.796	183.889	0.141992	NO	NEG		NO	NO
ENSRNOG00000001681	743.273	-0.0243271	0.0605502	-0.401768	0.687855	0.999692	Dscr3	722.585	757.381	706.027	791.109	750.429	697.905	762.115	668.87	803.853	764.964	739.999	754.041	749.519	737.027	0.0522174	NO	NEG		NO	NO
ENSRNOG00000001682	11838.6	-0.0755014	0.184959	-0.408207	0.683122	0.999692	Ttc3	7687.45	7837.58	10712.3	11038.6	15987.4	13609.2	12096	14101.8	14949.1	12818.9	11119	10105.7	12148.3	11528.9	0.220331	NO	NEG		NO	NO
ENSRNOG00000001684	5.76249	0.0498786	0.428153	0.116497	0.907259	0.999692	Ripply3	5.57263	3.28344	7.27863	2.91206	6.31497	8.2214	8.15096	4.03542	5.4622	4.98673	7.37891	5.55259	5.64023	5.88476	0.309518	NO	POS		NO	NO
ENSRNOG00000001686	133.249	0.0271476	0.315675	0.0859987	0.931467	0.999692	Hlcs	66.8716	59.102	98.2615	146.574	182.082	161.687	174.227	205.806	188.446	133.644	80.1138	102.168	131.972	134.525	0.380515	NO	POS		NO	NO
ENSRNOG00000001687	185.062	-0.0715187	0.168326	-0.424883	0.670922	0.999692	Crybg3	146.746	178.4	146.482	213.551	235.759	207.362	177.283	239.098	222.129	147.607	148.632	157.693	189.667	180.457	0.197626	NO	NEG		NO	NO
ENSRNOG00000001689	1018.63	-0.0861956	0.106275	-0.81106	0.417331	0.999692	Arl6	1315.14	1107.61	1059.04	1067.75	947.245	942.72	951.624	804.057	928.574	1053.2	1019.34	1027.23	1049.08	988.175	0.122277	NO	NEG		NO	NO
ENSRNOG00000001691	4.81227	0.0033663	0.487951	0.00689886	0.994496	0.999692	Cldn14	3.71509	7.66136	1.81966	1.94137	4.20998	4.56744	5.09435	5.04427	4.55183	3.98938	7.37891	7.77362	4.78251	4.84203	0.4117	NO	POS		NO	NO
ENSRNOG00000001692	40.499	-0.308926	0.186575	-1.65578	0.0977668	0.999692	Chaf1b	31.5782	53.6295	32.7538	42.7102	41.0473	52.9823	33.6227	40.3542	40.0561	49.8673	27.4074	39.9786	44.8601	36.1378	0.207916	NO	NEG		NO	NO
ENSRNOG00000001699	695.157	-0.0437306	0.174118	-0.251155	0.801694	0.999692	Setd4	857.257	1047.42	776.993	718.307	495.725	654.058	653.096	558.905	559.875	620.349	631.424	768.478	705.78	684.534	0.218046	NO	NEG		NO	NO
ENSRNOG00000001700	1692.74	0.105986	0.0729399	1.45306	0.146206	0.999692	Whrn	1574.27	1692.07	1827.85	1891.87	1836.6	1647.93	1665.85	1728.17	1668.7	1365.37	1715.07	1699.09	1630.82	1754.65	0.0806305	NO	POS		NO	NO
ENSRNOG00000001701	76.5081	-0.171576	0.138589	-1.23803	0.215707	0.999692	Cbr3	96.5923	83.1805	71.8764	78.6255	68.4121	73.0791	65.2077	65.5755	68.2775	96.7425	71.6808	78.8467	81.0473	71.9688	0.142326	NO	NEG		NO	NO
ENSRNOG00000001704	12.3592	-0.0375192	0.365362	-0.10269	0.918209	0.999692	Runx1	11.1453	6.56688	12.7376	9.70686	19.9974	12.7888	9.16983	25.2214	12.7451	11.9681	7.37891	8.88414	12.5353	12.1831	0.431961	NO	NEG		NO	NO
ENSRNOG00000001706	995.419	0.161205	0.178967	0.900757	0.367718	0.999692	Kalrn	655.713	651.216	1094.52	994.953	1226.16	1045.03	1175.78	1250.98	1227.17	833.781	859.116	930.614	939.845	1050.99	0.214151	NO	POS		NO	NO
ENSRNOG00000001707	3708.3	0.101368	0.156066	0.649522	0.516001	0.999692	Vwa5b2	4415.38	4470.95	4588.26	4551.54	3023.82	3537.94	4201.82	3248.51	3381.1	2639.97	3044.33	3395.96	3578.19	3838.4	0.187294	NO	POS		NO	NO
ENSRNOG00000001708	1486.82	0.158017	0.076285	2.0714	0.0383212	0.999692	Dvl3	1392.23	1369.2	1742.32	1529.8	1599.79	1384.85	1613.89	1694.88	1401.05	1287.57	1411.48	1414.8	1405.78	1567.86	0.0973439	NO	POS		NO	NO
ENSRNOG00000001709	17341.6	-0.000928382	0.047139	-0.0196946	0.984287	0.999692	Ap2m1	18162.1	17360.7	17321.3	17017.1	17200.9	16715.9	16875.5	16193.1	16825.4	17817.6	19110.3	17499.5	17347.1	17336.2	0.0438926	NO	NEG		NO	NO
ENSRNOG00000001710	2543.52	0.00783118	0.0405774	0.192994	0.846964	0.999692	Abcf3	2598.7	2558.9	2480.19	2457.78	2573.35	2600.7	2510.5	2512.05	2441.6	2444.49	2695.41	2648.58	2536.29	2550.75	0.0325042	NO	POS		NO	NO
ENSRNOG00000001711	252.439	-0.108793	0.10875	-1.00039	0.317121	0.999692	Hrasls	229.407	246.258	250.203	242.671	312.591	271.306	235.359	285.506	223.04	290.228	215.042	227.656	262.138	242.74	0.121414	NO	NEG		NO	NO
ENSRNOG00000001712	471.182	0.00668198	0.0698392	0.0956766	0.923777	0.999692	Alg3	473.674	492.516	467.652	453.31	491.515	469.533	491.095	448.94	482.494	410.906	523.902	448.649	470.106	472.258	0.0612067	NO	POS		NO	NO
ENSRNOG00000001714	333.743	-0.0459246	0.157808	-0.291015	0.77104	0.999692	Atp13a4	319.498	272.526	244.744	259.173	436.785	320.635	423.85	403.542	352.312	332.116	309.914	329.824	338.978	328.508	0.185462	NO	NEG		NO	NO
ENSRNOG00000001715	3719.55	0.0382445	0.0358972	1.06539	0.286699	0.999692	Ece2	3860.91	3636.96	3729.39	3648.81	3657.42	3636.6	3730.08	3740.83	3535.86	3692.17	3970.91	3794.64	3669.99	3769.11	0.0310283	NO	POS		NO	NO
ENSRNOG00000001717	1548.36	-0.0223653	0.226934	-0.0985543	0.921492	0.999692	Opa1	932.487	910.608	1261.93	1484.18	2184.98	1688.13	1715.78	2075.21	2071.99	1573.81	1487.38	1193.81	1560.33	1536.38	0.275863	NO	NEG		NO	NO
ENSRNOG00000001719	5387.66	0.0213243	0.0769195	0.277228	0.781605	0.999692	Psmd2	4864.91	4654.83	4893.06	5157.25	6038.16	5703.82	5420.39	5683.89	5535.94	5287.93	5873.61	5538.15	5347.6	5427.72	0.0793554	NO	POS		NO	NO
ENSRNOG00000001720	228.154	-0.0484752	0.120608	-0.401925	0.687739	0.999692	Hes1	286.991	251.731	253.842	196.078	231.549	225.632	262.868	207.824	191.177	205.453	219.259	205.446	232.089	224.22	0.130958	NO	NEG		NO	NO
ENSRNOG00000001724	28.6849	-0.0717427	0.330245	-0.217241	0.82802	0.999692	Atp13a3	23.2193	13.1338	23.6555	24.2671	52.6247	30.1451	31.585	50.4427	25.4903	31.9151	21.0826	16.6578	29.4214	27.9485	0.420008	NO	NEG		NO	NO
ENSRNOG00000001726	380.372	-0.0330299	0.100662	-0.328127	0.742816	0.999692	Tmem44	444.882	434.509	387.587	329.062	344.166	317.894	392.265	362.179	396.009	371.013	419.544	365.36	384.745	375.999	0.105028	NO	NEG		NO	NO
ENSRNOG00000001727	615.173	0.0180332	0.0732617	0.246147	0.805568	0.999692	Lsg1	700.294	661.066	625.052	618.327	603.079	605.643	583.812	625.49	551.682	546.546	631.424	629.663	611.385	618.961	0.0693162	NO	POS		NO	NO
ENSRNOG00000001728	377.542	0.141146	0.0833714	1.69297	0.0904604	0.999692	Fam43a	404.016	373.218	381.218	409.629	333.641	364.482	334.189	411.613	331.373	347.076	405.84	434.212	358.968	396.117	0.0944017	NO	POS		NO	NO
ENSRNOG00000001729	151.554	0.0111065	0.284032	0.039103	0.968808	0.999692	Xxylt1	91.0197	56.913	99.1713	158.222	212.604	178.13	169.132	192.691	200.281	166.557	172.877	121.046	150.917	152.19	0.319736	NO	POS		NO	NO
ENSRNOG00000001730	613.418	0.0703649	0.179834	0.391277	0.695592	0.999692	Acap2	393.799	460.776	572.282	672.685	815.683	598.335	624.567	836.34	721.01	601.4	555.526	508.617	598.501	628.336	0.216355	NO	POS		NO	NO
ENSRNOG00000001733	2895.18	0.0254319	0.053477	0.475566	0.634383	0.999692	Ppp1r2	2823.47	2709.93	2749.5	2823.72	2883.84	2797.1	2899.7	2972.09	2785.72	3216.44	3041.16	3039.49	2869.42	2920.94	0.0508909	NO	POS		NO	NO
ENSRNOG00000001736	829.148	0.127757	0.0696617	1.83397	0.0666586	0.999692	Bdh1	740.231	765.042	767.895	859.057	879.885	763.677	911.889	957.403	823.881	781.919	854.899	843.993	792.439	865.856	0.08128	NO	POS		NO	NO
ENSRNOG00000001738	1830.03	0.0235937	0.230921	0.102172	0.91862	0.999692	Eif4g1	1074.59	931.403	1688.64	1683.17	2558.61	2202.42	2035.7	2290.1	2357.85	1765.3	1785.7	1586.93	1815.03	1845.04	0.270076	NO	POS		NO	NO
ENSRNOG00000001739	196.867	-0.192197	0.120737	-1.59187	0.111414	0.999692	Meltf	217.333	178.4	175.597	175.694	209.446	205.535	204.793	152.337	246.709	201.464	232.963	162.136	209.815	183.92	0.144925	NO	NEG		NO	NO
ENSRNOG00000001747	26.5751	-0.481153	0.502574	-0.957379	0.338376	0.999692	Pak2	8.35895	7.66136	12.7376	19.4137	54.7297	49.3284	15.283	52.4604	32.7732	32.9124	22.1367	11.1052	30.9607	22.1894	0.659403	NO	NEG		NO	NO
ENSRNOG00000001750	490.611	0.206286	0.130658	1.57882	0.114378	0.999692	Chrd	536.83	585.547	608.675	579.499	427.313	430.253	510.454	443.896	399.651	355.055	505.982	504.175	455.775	525.447	0.162928	NO	POS		NO	NO
ENSRNOG00000001752	116.876	0.0797924	0.120223	0.663704	0.50688	0.999692	Nrros	125.384	119.298	133.745	116.482	110.512	112.359	103.925	98.8677	103.782	110.705	148.632	118.825	113.673	120.08	0.119275	NO	POS		NO	NO
ENSRNOG00000001754	245.936	-0.0539303	0.146137	-0.36904	0.712098	0.999692	Wdr53	294.421	339.289	262.031	258.202	193.659	230.199	216	197.735	216.667	229.39	238.233	275.408	250.604	241.268	0.172219	NO	NEG		NO	NO
ENSRNOG00000001757	73.6909	0.0578611	0.262328	0.220568	0.825429	0.999692	Tm4sf19	92.8772	59.102	114.638	71.8307	69.4646	54.8093	45.8491	91.8058	54.622	102.727	42.1652	84.3993	72.267	75.1148	0.318356	NO	POS		NO	NO
ENSRNOG00000001758	516.791	-0.153046	0.127437	-1.20095	0.229769	0.999692	Tctex1d2	650.14	666.539	534.069	479.519	439.943	457.658	445.246	430.781	458.825	592.423	514.415	531.938	544.255	489.328	0.157773	NO	NEG		NO	NO
ENSRNOG00000001762	1460.99	-0.0364601	0.0697441	-0.522769	0.601135	0.999692	Pcyt1a	1354.15	1430.49	1407.5	1641.43	1627.16	1421.39	1368.34	1514.29	1545.8	1499.01	1341.91	1380.37	1479.67	1442.31	0.0707981	NO	NEG		NO	NO
ENSRNOG00000001764	1282.45	-0.0368797	0.0921254	-0.400321	0.68892	0.999692	Vps8	1100.59	1195.17	1172.77	1248.3	1551.38	1430.52	1339.81	1321.6	1370.1	1144.95	1245.98	1268.21	1298.79	1266.11	0.100045	NO	NEG		NO	NO
ENSRNOG00000001766	3254.22	0.0767776	0.086748	0.885065	0.376122	0.999692	Tfrc	3728.09	3438.86	3346.35	3636.19	2860.68	2634.5	3284.84	3098.19	3237.26	3106.73	3233.02	3445.94	3167.69	3340.75	0.0943274	NO	POS		NO	NO
ENSRNOG00000001767	118.628	-0.203657	0.367616	-0.553993	0.579583	0.999692	RGD1562339	46.4386	45.9682	95.532	108.717	234.706	140.677	103.925	186.638	156.583	137.634	101.196	65.5205	127.001	110.255	0.474483	NO	NEG		NO	NO
ENSRNOG00000001769	6555.45	0.00577989	0.0971738	0.05948	0.95257	0.999692	Tnk2	6175.41	6288.89	7346.86	7185.99	7830.56	6802.75	6656.28	6808.76	6542.8	5615.06	5701.79	5710.28	6542.58	6568.33	0.106169	NO	POS		NO	NO
ENSRNOG00000001770	95.4818	0.264012	0.209825	1.25825	0.208302	0.999692	Ehhadh	60.3702	82.086	81.8846	96.0979	141.034	99.5703	120.227	133.169	70.0982	67.8195	100.142	93.2835	86.8297	104.134	0.267164	NO	POS		NO	NO
ENSRNOG00000001773	759.54	0.039335	0.188953	0.208174	0.835093	0.999692	Senp2	436.523	494.705	690.56	782.373	992.502	841.323	789.624	881.739	924.022	805.855	758.973	716.284	749.155	769.925	0.212896	NO	POS		NO	NO
ENSRNOG00000001774	433.578	-0.00234096	0.181087	-0.0129272	0.989686	0.999692	Lrch3	302.78	272.526	427.619	470.783	558.875	502.419	465.624	496.356	538.026	428.859	383.703	355.366	433.914	433.242	0.207934	NO	NEG		NO	NO
ENSRNOG00000001781	269.074	-0.113085	0.136474	-0.828618	0.407321	0.999692	Lmln	261.914	194.818	254.752	256.261	333.641	290.489	262.868	318.798	321.359	275.267	247.72	210.998	279.581	258.566	0.157173	NO	NEG		NO	NO
ENSRNOG00000001782	528.554	-0.0625336	0.0851078	-0.734758	0.462487	0.999692	Osbpl11	451.383	481.571	527.7	498.932	547.297	555.401	511.473	539.737	568.979	635.309	521.794	503.064	539.99	517.117	0.0888433	NO	NEG		NO	NO
ENSRNOG00000001783	2285.06	0.00882526	0.0708532	0.124557	0.900874	0.999692	Tra2b	2402.73	2562.18	2330.98	2286.94	2019.74	2166.8	2188.53	2121.62	2114.78	2402.61	2371.79	2452.02	2278.14	2291.98	0.0712253	NO	POS		NO	NO
ENSRNOG00000001785	543.327	-0.128591	0.109076	-1.17891	0.238433	0.999692	Etv5	463.457	483.76	473.111	531.936	676.754	560.882	544.076	592.198	652.733	567.49	484.9	488.628	567.513	519.141	0.129487	NO	NEG		NO	NO
ENSRNOG00000001786	2002.87	0.0632217	0.0925804	0.682884	0.49468	0.999692	Snx4	2267.13	2312.64	2271.84	2047.18	1851.34	1859.86	1908.34	1952.13	1665.06	1799.21	2019.71	2080	1959.21	2046.53	0.10175	NO	POS		NO	NO
ENSRNOG00000001789	544.952	-0.0654998	0.166891	-0.392469	0.694711	0.999692	Zfp148	403.087	364.462	491.307	527.082	733.589	601.989	577.699	627.507	658.195	582.45	512.307	459.754	557.295	532.61	0.195754	NO	NEG		NO	NO
ENSRNOG00000001792	30.1729	-0.204651	0.221275	-0.92487	0.355034	0.999692	Slc12a8	43.6523	37.2123	32.7538	33.0033	19.9974	32.8856	23.434	32.2833	25.4903	34.9071	24.245	22.2103	32.3575	27.9883	0.23426	NO	NEG		NO	NO
ENSRNOG00000001793	454.414	0.181085	0.162753	1.11264	0.265865	0.999692	Heg1	328.785	314.116	455.824	627.063	513.617	461.312	476.831	546.799	518.909	418.885	371.054	419.776	425.937	482.891	0.200637	NO	POS		NO	NO
ENSRNOG00000001795	1298.78	-0.142835	0.16041	-0.89044	0.37323	0.999692	Itgb5	1039.3	1109.8	830.673	1079.4	1754.51	1449.71	1478.38	1421.48	1453.85	1370.35	1320.82	1277.09	1362.92	1234.64	0.191182	NO	NEG		NO	NO
ENSRNOG00000001796	426.533	-0.0952267	0.292608	-0.325441	0.744847	0.999692	Dgkg	204.33	191.534	376.669	379.538	648.337	563.623	488.039	561.932	568.979	466.758	392.136	276.519	440.593	412.472	0.34989	NO	NEG		NO	NO
ENSRNOG00000001797	643.351	-0.0201649	0.0820614	-0.24573	0.805891	0.999692	Umps	698.437	737.68	667.814	671.714	589.397	621.172	654.114	557.896	574.441	667.224	666.21	614.116	648.059	638.644	0.0823188	NO	NEG		NO	NO
ENSRNOG00000001803	1113.56	0.00843001	0.0549303	0.153467	0.87803	0.999692	Dnajb11	1128.46	1115.28	1036.29	1089.11	1067.23	1132.73	1085.1	1083.51	1076.96	1138.97	1237.55	1171.6	1109.94	1117.19	0.0482427	NO	POS		NO	NO
ENSRNOG00000001804	153.035	-0.135783	0.306866	-0.442485	0.658139	0.999692	Itpr2	76.1593	93.0309	147.392	154.339	279.964	153.466	143.661	216.904	241.247	117.687	115.954	96.615	160.259	145.811	0.4105	NO	NEG		NO	NO
ENSRNOG00000001807	173.274	-0.0410148	0.273843	-0.149775	0.880942	0.999692	Sspn	117.954	103.976	110.089	181.518	316.801	199.141	189.51	263.311	172.97	143.618	134.929	145.478	175.743	170.806	0.367831	NO	NEG		NO	NO
ENSRNOG00000001808	737.094	0.0389419	0.0755775	0.515258	0.606373	0.999692	Ints13	773.667	797.876	776.993	797.904	625.182	733.531	691.813	728.393	691.878	741.028	687.292	799.573	727.194	746.995	0.0747895	NO	POS		NO	NO
ENSRNOG00000001811	1252.31	-0.0443691	0.0777703	-0.570514	0.568329	0.999692	Fgfr1op2	1382.01	1383.42	1385.67	1258.98	1085.12	1240.52	1171.7	1151.1	1200.77	1338.44	1180.63	1249.33	1271.71	1232.9	0.0805378	NO	NEG		NO	NO
ENSRNOG00000001813	3013.58	0.053498	0.182508	0.293127	0.769425	0.999692	Dnm1l	2018.22	1829.97	2816.83	2994.57	4015.27	3326.93	3297.06	3743.86	3422.07	3133.66	2849.31	2715.22	2957.69	3069.47	0.210898	NO	POS		NO	NO
ENSRNOG00000001815	17038	0.0197656	0.0541238	0.365193	0.714967	0.999692	Eif4a2	17277	17295	17002	16694.8	16377.9	16443.7	16594.3	16062	15743.9	18390.1	18271.2	18304.7	16921.3	17154.8	0.052522	NO	POS		NO	NO
ENSRNOG00000001816	202.013	0.00186856	0.114029	0.0163867	0.986926	0.999692	Rfc4	193.185	258.297	212.9	173.753	198.921	176.303	188.491	189.665	195.729	189.496	209.772	237.651	201.989	202.038	0.122126	NO	POS		NO	NO
ENSRNOG00000001817	1450.26	-0.036844	0.0649682	-0.567108	0.570641	0.999692	Tm7sf3	1291.92	1408.6	1304.69	1419.14	1519.8	1451.53	1394.83	1466.87	1554.91	1584.78	1517.95	1488.09	1468.59	1431.93	0.0631317	NO	NEG		NO	NO
ENSRNOG00000001820	447.682	-0.139321	0.155188	-0.897756	0.369316	0.999692	Med21	558.192	615.098	423.98	436.809	357.848	386.406	386.152	387.4	345.029	553.527	456.438	465.307	469.35	426.014	0.193204	NO	NEG		NO	NO
ENSRNOG00000001823	495.631	0.146973	0.0764483	1.92251	0.0545411	0.999692	St6gal1	494.107	434.509	547.717	533.877	532.562	490.543	514.529	468.108	449.721	420.88	510.199	550.817	470.387	520.874	0.088933	NO	POS		NO	NO
ENSRNOG00000001825	86.1594	0.189256	0.190719	0.992328	0.321038	0.999692	Pkp2	97.5211	113.826	117.368	109.687	72.6221	74.9061	89.6605	71.6287	57.3531	67.8195	73.7891	87.7309	80.6746	91.6441	0.228861	NO	POS		NO	NO
ENSRNOG00000001827	272.495	0.102133	0.144655	0.706046	0.48016	0.999692	Masp1	221.977	209.046	238.375	244.613	331.536	270.393	295.472	277.435	303.152	240.36	371.054	266.524	262.744	282.245	0.172427	NO	POS		NO	NO
ENSRNOG00000001828	965.174	0.0207747	0.0607525	0.341956	0.732384	0.999692	Stk38l	986.356	948.915	1038.11	1008.54	940.93	969.212	988.304	1005.83	983.195	921.548	832.762	958.377	958.359	971.988	0.0545684	NO	POS		NO	NO
ENSRNOG00000001829	2409.09	-0.0417799	0.0928934	-0.449762	0.652882	0.999692	Ube2v2	2762.17	2723.07	2404.68	2364.59	2196.56	2157.66	2245.59	2085.3	2156.66	2667.9	2535.18	2609.72	2444	2374.18	0.101063	NO	NEG		NO	NO
ENSRNOG00000001830	60.3201	-0.102036	0.211154	-0.483233	0.628931	0.999692	Arntl2	83.5895	74.4247	80.0649	59.2118	43.1523	52.9823	52.9812	37.3276	50.0701	70.8116	54.8147	64.41	62.5051	58.1351	0.241007	NO	NEG		NO	NO
ENSRNOG00000001833	368.269	0.0102074	0.0955991	0.106773	0.914969	0.999692	Mcm4	332.5	323.966	321.169	403.805	424.155	409.243	392.265	400.515	359.595	352.063	346.809	353.145	366.92	369.618	0.0974533	NO	POS		NO	NO
ENSRNOG00000001834	421.643	-0.0930845	0.08084	-1.15147	0.24954	0.999692	Mzt2b	403.087	460.776	444.906	437.779	447.31	425.686	415.699	396.48	391.457	485.707	392.136	358.697	435.671	407.616	0.084214	NO	NEG		NO	NO
ENSRNOG00000001837	4301.29	0.353853	0.218718	1.61785	0.105694	0.999692	Sst	4469.25	5790.9	6222.32	4526.31	2920.67	2350.41	3502.87	3408.92	3498.54	3629.34	5713.38	5582.57	3776.52	4826.06	0.296288	NO	POS		NO	NO
ENSRNOG00000001842	735.796	-0.0103186	0.174831	-0.0590203	0.952936	0.999692	Mrps35	999.359	1024.43	836.132	724.131	585.187	598.335	658.19	586.144	564.427	659.246	761.082	832.888	738.498	733.095	0.216162	NO	NEG		NO	NO
ENSRNOG00000001843	568.513	0.0918229	0.104591	0.877924	0.379985	0.999692	Bcl6	610.203	596.492	587.749	631.916	571.505	599.249	580.756	619.437	410.575	515.628	595.583	503.064	550.609	586.418	0.110442	NO	POS		NO	NO
ENSRNOG00000001844	232.959	0.0117051	0.236676	0.0494564	0.960556	0.999692	Klhl42	133.743	133.527	221.088	249.466	341.008	253.95	242.491	320.816	288.586	241.358	192.906	176.572	232.029	233.89	0.283611	NO	POS		NO	NO
ENSRNOG00000001845	1502.64	-0.00577824	0.113644	-0.050845	0.959449	0.999692	Top3b	1467.46	1883.6	1715.94	1710.35	1472.44	1486.25	1607.78	1428.54	1299.09	1427.2	1267.06	1265.99	1506.01	1499.28	0.128693	NO	NEG		NO	NO
ENSRNOG00000001847	1115.01	0.0121177	0.0801321	0.151222	0.879801	0.999692	Ccdc91	982.641	963.143	1039.93	1074.55	1233.52	1248.74	1180.87	1112.77	1087.89	1144.95	1180.63	1130.51	1110.15	1119.88	0.081262	NO	POS		NO	NO
ENSRNOG00000001849	1629.49	-0.06104	0.263689	-0.231485	0.816938	0.999692	Mapk1	845.183	791.309	1297.42	1490.97	2501.78	1932.03	1688.27	2141.8	2101.13	1812.18	1659.2	1292.64	1663.93	1595.05	0.317032	NO	NEG		NO	NO
ENSRNOG00000001851	482.068	0.12439	0.0838098	1.48419	0.137758	0.999692	Far2	404.016	441.076	465.832	526.112	536.772	471.36	516.567	534.693	499.791	414.896	481.737	491.959	461.318	502.817	0.0927	NO	POS		NO	NO
ENSRNOG00000001852	1343.53	-0.0183601	0.0586265	-0.313171	0.75415	0.999692	Ergic2	1414.52	1407.5	1302.87	1326.93	1277.73	1267.01	1260.34	1254.01	1323.67	1421.22	1426.24	1440.34	1351.94	1335.12	0.054429	NO	NEG		NO	NO
ENSRNOG00000001854	247.808	-0.0493618	0.350642	-0.140775	0.888047	0.999692	Tmtc1	91.9484	93.0309	207.441	220.346	437.838	264.912	248.604	390.427	363.236	261.305	221.367	173.241	252.045	243.571	0.433843	NO	NEG		NO	NO
ENSRNOG00000001858	59.1286	-0.177773	0.170485	-1.04275	0.297065	0.999692	Ypel1	62.2277	53.6295	49.1307	62.1239	59.9922	52.0689	55.019	41.363	80.1122	67.8195	51.6523	74.4047	62.6417	55.6156	0.186451	NO	NEG		NO	NO
ENSRNOG00000001859	304.185	-0.225076	0.171645	-1.31129	0.189761	0.999692	Sdf2l1	363.15	316.305	222.908	234.906	262.071	278.614	256.755	217.913	355.953	389.962	376.324	375.355	327.676	280.693	0.21593	NO	NEG		NO	NO
ENSRNOG00000001860	21.414	0.299574	0.239366	1.25153	0.210741	0.999692	Ccdc116	24.1481	24.0786	27.2949	22.3258	10.5249	17.3563	20.3774	28.2479	18.2073	20.9443	17.9202	25.5419	19.2099	23.618	0.232452	NO	POS		NO	NO
ENSRNOG00000001861	422.436	-0.0188157	0.104797	-0.179544	0.85751	0.999692	Ydjc	460.671	434.509	406.693	415.453	364.163	353.52	414.68	357.134	436.065	501.665	463.817	460.865	425.099	419.774	0.110633	NO	NEG		NO	NO
ENSRNOG00000001862	4392.76	-0.0247011	0.0655077	-0.377073	0.70612	0.999692	Ube2l3	3961.21	4084.6	4193.4	4103.09	5037.24	4485.23	4327.14	4456.11	4590.07	4423.23	4630.79	4420.97	4430.26	4355.25	0.0663482	NO	NEG		NO	NO
ENSRNOG00000001864	5.46338	0.0283722	0.457927	0.0619579	0.950596	0.999692	Tmem191c	5.57263	9.85033	6.3688	8.73617	4.20998	5.48093	4.07548	4.03542	3.64146	3.98938	7.37891	2.22103	5.45745	5.4693	0.412983	NO	POS		NO	NO
ENSRNOG00000001867	951.922	0.0293513	0.0752413	0.390095	0.696466	0.999692	Snap29	828.465	894.191	825.214	959.037	970.4	948.201	961.813	977.58	978.644	1032.25	1047.8	999.466	942.026	961.819	0.0738842	NO	POS		NO	NO
ENSRNOG00000001868	129.734	-0.378513	0.365445	-1.03576	0.300315	0.999692	LOC100911248	62.2277	42.6847	77.3354	111.629	236.811	146.158	130.415	178.567	208.474	183.512	100.142	78.8467	146.645	112.823	0.475646	NO	NEG		NO	NO
ENSRNOG00000001869	4.22194	0.0493129	0.522345	0.0944067	0.924786	0.999692	Rab44	5.57263	2.18896	5.45897	5.82411	4.20998	8.2214	4.07548	4.03542	3.64146	0.997346	4.21652	2.22103	4.13863	4.30526	0.456417	NO	POS		NO	NO
ENSRNOG00000001870	2144.62	0.0428015	0.0424468	1.00836	0.313284	0.999692	Lztr1	2017.29	2161.6	2176.31	2184.04	2139.72	2159.49	2225.21	2015.69	2164.85	2033.59	2220	2237.69	2112.76	2176.49	0.0370642	NO	POS		NO	NO
ENSRNOG00000001873	985.705	-0.150741	0.139733	-1.07878	0.280686	0.999692	P2rx6	1310.5	1300.24	1006.27	867.793	767.269	925.364	1040.27	788.924	995.03	924.54	872.819	1029.45	1037.16	934.254	0.175794	NO	NEG		NO	NO
ENSRNOG00000001874	780.417	-0.0545751	0.0741001	-0.736506	0.461423	0.999692	Slc7a4	739.303	696.09	830.673	703.747	787.266	866.901	800.832	781.862	829.344	851.733	763.19	714.063	795.106	765.728	0.0746461	NO	NEG		NO	NO
ENSRNOG00000001875	1154.86	0.029889	0.105157	0.284233	0.776232	0.999692	Smpd4	1274.28	1358.25	1375.66	1277.42	1046.18	1026.76	1165.59	1050.22	1157.08	996.348	1089.97	1040.55	1143.15	1166.57	0.117078	NO	POS		NO	NO
ENSRNOG00000001876	139.239	-0.196002	0.165912	-1.18136	0.237458	0.999692	Ccdc74a	194.113	195.912	144.663	148.515	129.457	124.234	130.415	108.956	105.602	143.618	125.441	119.936	148.823	129.654	0.209586	NO	NEG		NO	NO
ENSRNOG00000001877	1486.88	-0.00882344	0.109031	-0.0809263	0.935501	0.999692	Med15	1865.9	1675.65	1636.78	1562.8	1269.31	1429.61	1432.53	1282.25	1457.5	1250.67	1452.59	1526.96	1491.44	1482.32	0.122075	NO	NEG		NO	NO
ENSRNOG00000001878	2283.79	0.0336221	0.0748112	0.449426	0.653124	0.999692	Klhl22	2057.23	1962.4	2196.33	2251.99	2595.45	2198.77	2338.31	2296.15	2302.32	2426.54	2505.67	2274.34	2257.12	2310.46	0.0770728	NO	POS		NO	NO
ENSRNOG00000001880	2473.31	-0.132975	0.112602	-1.18093	0.23763	0.999692	Dgcr6	2857.83	2889.43	2345.54	2450.01	2053.42	2259.97	2222.16	2003.58	2378.79	3083.79	2571.02	2564.18	2587.2	2359.42	0.135905	NO	NEG		NO	NO
ENSRNOG00000001884	1789.12	0.0147548	0.105492	0.139867	0.888765	0.999692	Ranbp1	2061.87	2209.76	1907	1815.18	1589.27	1555.67	1700.49	1605.09	1535.79	1728.4	1918.52	1842.35	1780.13	1798.1	0.117908	NO	POS		NO	NO
ENSRNOG00000001885	1086.4	-0.0150825	0.140146	-0.10762	0.914297	0.999692	Trmt2a	1341.15	1474.27	1214.62	1110.46	854.626	929.018	1011.74	943.279	978.644	975.404	1053.08	1150.5	1092.18	1080.61	0.167914	NO	NEG		NO	NO
ENSRNOG00000001886	1344.17	0.0441371	0.102065	0.43244	0.665422	0.999692	Dgcr8	1526.9	1592.47	1533.97	1440.5	1161.95	1297.15	1307.21	1207.6	1175.28	1188.84	1294.47	1403.69	1323.77	1364.57	0.113147	NO	POS		NO	NO
ENSRNOG00000001888	1935.08	-0.0174477	0.0742878	-0.234866	0.814312	0.999692	Arvcf	2134.32	2173.64	2151.74	1882.16	1691.36	1967.65	1913.44	1836.12	1819.82	1894.96	1890.05	1865.67	1946.96	1923.2	0.0761438	NO	NEG		NO	NO
ENSRNOG00000001889	1372.47	-0.055172	0.0883018	-0.624812	0.532094	0.999692	Comt	1576.13	1604.51	1334.72	1289.07	1179.85	1316.34	1288.87	1254.01	1279.06	1436.18	1469.46	1441.45	1398.68	1346.26	0.0962422	NO	NEG		NO	NO
ENSRNOG00000001890	521.051	-0.0509238	0.0853308	-0.59678	0.550654	0.999692	Txnrd2	522.899	619.476	505.865	498.932	495.725	524.343	498.227	434.816	514.357	504.657	570.284	563.032	530.243	511.86	0.0887451	NO	NEG		NO	NO
ENSRNOG00000001891	195.076	0.024259	0.104247	0.232707	0.815989	0.999692	Gnb1l	175.538	154.322	189.244	180.548	216.814	210.102	210.906	181.594	198.46	204.456	223.475	195.451	193.282	196.87	0.101641	NO	POS		NO	NO
ENSRNOG00000001892	10.7061	0.0439184	0.430491	0.102019	0.918741	0.999692	Tbx1	21.3618	13.1338	15.4671	8.73617	2.10499	8.2214	7.13209	9.07969	5.4622	12.9655	13.7037	11.1052	10.5416	10.8706	0.474021	NO	POS		NO	NO
ENSRNOG00000001893	39.8776	0.0606922	0.204667	0.296541	0.766817	0.999692	LOC100362453	39.9372	56.913	48.2209	44.6515	47.3623	31.9721	36.6793	41.363	27.311	31.9151	41.1111	31.0945	39.2351	40.5201	0.215658	NO	POS		NO	NO
ENSRNOG00000001908	94.3342	-0.178285	0.156217	-1.14127	0.253759	0.999692	Klhl6	69.6579	100.692	105.54	72.8014	102.092	123.321	96.7926	78.6906	117.437	87.7664	91.7093	85.5098	100.161	88.5073	0.176557	NO	NEG		NO	NO
ENSRNOG00000001911	461.943	-0.00403673	0.224528	-0.0179787	0.985656	0.999692	Map6d1	281.418	305.36	352.104	620.268	683.069	487.803	433.02	583.118	567.158	450.8	401.623	377.576	462.601	461.285	0.277897	NO	NEG		NO	NO
ENSRNOG00000001915	268.991	-0.179889	0.0895044	-2.00983	0.0444491	0.999692	Chodl	268.415	297.699	245.654	241.701	296.803	278.614	268.982	212.868	264.006	309.177	294.102	249.866	285.786	252.195	0.104945	NO	NEG		NO	NO
ENSRNOG00000001926	21.8311	0.499737	0.375181	1.33199	0.182864	0.999692	Cldn1	28.7919	15.3227	13.6474	34.9447	7.36746	16.4428	13.2453	15.1328	18.2073	21.9416	35.8404	41.0891	18.0123	25.65	0.491573	NO	POS		NO	NO
ENSRNOG00000001928	496.867	0.10824	0.198368	0.545653	0.585304	0.999692	Il1rap	308.352	302.077	403.964	596.001	637.812	530.737	489.058	632.552	604.483	485.707	519.686	451.981	478.195	515.54	0.231601	NO	POS		NO	NO
ENSRNOG00000001930	600.891	0.0331902	0.148461	0.223562	0.823098	0.999692	Ccdc50	433.737	447.643	618.683	584.353	715.696	629.394	630.68	721.331	763.797	573.474	555.526	536.38	593.957	607.826	0.170094	NO	POS		NO	NO
ENSRNOG00000001931	1096.22	0.0322662	0.078443	0.411333	0.680828	0.999692	Fgf12	995.644	930.309	1105.44	1107.55	1234.58	1066.04	1076.95	1232.82	1154.34	1123.01	1096.29	1031.67	1083.99	1108.45	0.0802847	NO	POS		NO	NO
ENSRNOG00000001953	90.979	-0.181444	0.193767	-0.936399	0.349068	0.999692	Bace2	67.8004	63.4799	85.5239	74.7428	98.9345	102.311	73.3586	107.947	127.451	119.681	71.6808	98.836	96.6097	85.3483	0.233522	NO	NEG		NO	NO
ENSRNOG00000001956	1343.88	-0.0306675	0.219355	-0.139807	0.888812	0.999692	Dzip3	888.835	750.814	1219.17	1197.83	1834.5	1432.35	1404	1842.17	1838.03	1404.26	1198.55	1116.07	1358.13	1329.63	0.267068	NO	NEG		NO	NO
ENSRNOG00000001958	795.009	-0.135989	0.0820218	-1.65796	0.0973255	0.999692	Ift57	968.709	918.269	786.092	774.607	774.636	760.936	740.718	669.879	774.722	797.877	808.517	765.146	832.525	757.493	0.0985594	NO	NEG		NO	NO
ENSRNOG00000001959	63.8015	0.444074	0.316372	1.40365	0.160424	0.999692	Mx1	52.0112	77.7081	64.5978	46.5929	50.5197	77.6465	39.7359	66.5844	37.325	28.923	89.601	134.373	54.0223	73.5808	0.451986	NO	POS		NO	NO
ENSRNOG00000001960	586.792	-0.102256	0.163605	-0.625019	0.531959	0.999692	Sult1d1	543.332	495.8	375.759	465.929	768.321	585.546	674.492	688.039	538.937	713.102	610.341	581.911	607.506	566.078	0.191591	NO	NEG		NO	NO
ENSRNOG00000001962	5.78105	0.12003	0.433639	0.276798	0.781935	0.999692	Fam3b	6.5014	6.56688	9.09828	5.82411	7.36746	6.39442	6.11322	3.02656	4.55183	1.99469	5.27065	6.6631	5.56278	5.99932	0.328282	NO	POS		NO	NO
ENSRNOG00000001963	550.289	-0.253317	0.222271	-1.13968	0.254421	0.999692	Mx2	533.115	588.831	478.57	496.991	542.035	375.444	275.095	604.304	905.814	645.283	482.791	675.195	598.42	502.158	0.287137	NO	NEG		NO	NO
ENSRNOG00000001964	1200.45	-0.0706649	0.164616	-0.429272	0.667726	0.999692	Cd47	841.467	892.002	957.14	1192	1575.58	1340.09	1233.85	1463.85	1420.17	1309.52	1104.73	1074.98	1229.8	1171.09	0.194402	NO	NEG		NO	NO
ENSRNOG00000001971	146.008	-0.0176083	0.247961	-0.0710122	0.943388	0.999692	Bbx	92.8772	90.8419	144.663	137.837	214.709	155.293	167.095	214.886	191.177	136.636	112.792	93.2835	146.922	145.093	0.305883	NO	NEG		NO	NO
ENSRNOG00000001976	5.95574	0.586192	0.600002	0.976985	0.328577	0.999692	Tmprss2	9.28772	2.18896	10.0081	3.88274	1.05249	10.0484	14.2642	5.04427	1.82073	3.98938	2.10826	7.77362	4.73128	7.1802	0.708275	NO	POS		NO	NO
ENSRNOG00000001979	1625.78	-0.0225152	0.0914216	-0.246279	0.805467	0.999692	Rcan1	1462.82	1373.57	1452.09	1474.47	1695.57	1680.82	1579.25	1737.25	1719.68	1896.95	1788.86	1648.01	1638.24	1613.32	0.0972825	NO	NEG		NO	NO
ENSRNOG00000001982	635.164	0.0687242	0.0711509	0.965894	0.334097	0.999692	Cblb	594.414	545.051	655.076	669.773	705.171	671.414	664.303	666.853	600.842	603.394	608.233	637.437	620.048	650.279	0.070985	NO	POS		NO	NO
ENSRNOG00000001989	2393.45	0.076645	0.206597	0.370988	0.710646	0.999692	Alcam	1406.16	1345.12	2143.56	2399.53	3232.21	2642.72	2567.55	3037.66	2774.8	2578.14	2287.46	2306.54	2329.86	2457.05	0.237202	NO	POS		NO	NO
ENSRNOG00000001991	5635.16	-0.123564	0.143891	-0.858733	0.390488	0.999692	Atp5o	7247.21	7671.21	5555.41	5360.13	4687.81	4752.88	4783.59	4527.74	4977.88	5921.24	6042.27	6094.52	5876.37	5393.94	0.180213	NO	NEG		NO	NO
ENSRNOG00000001992	9322.07	0.00542356	0.129972	0.0417285	0.966715	0.999692	Atp6v1a	7249.99	6827.37	8230.31	8853.62	11035.4	9587.06	9513.19	10569.8	10583.9	10542.9	9794.97	9076.26	9304.45	9339.69	0.144263	NO	POS		NO	NO
ENSRNOG00000001996	2107.31	0.0446364	0.0508054	0.878575	0.379632	0.999692	Ythdc1	2112.96	2304.98	2226.35	2159.78	1946.06	2051.7	2086.65	2067.14	2037.4	1996.69	2090.34	2207.71	2074.96	2139.66	0.0484473	NO	POS		NO	NO
ENSRNOG00000002001	1289.96	-0.185409	0.213221	-0.869563	0.384539	0.999692	Itsn1	904.624	839.467	1091.79	1162.88	2016.58	1555.67	1310.27	1582.89	1756.1	1163.9	1103.67	991.692	1372.72	1207.2	0.281309	NO	NEG		NO	NO
ENSRNOG00000002004	73.642	0.256119	0.148657	1.72288	0.0849093	0.999692	Prdm8	55.7263	51.4406	80.0649	78.6255	79.9896	65.7712	78.453	94.8323	68.2775	81.7824	84.3304	64.41	67.1646	80.1193	0.171222	NO	POS		NO	NO
ENSRNOG00000002011	4.41323	-0.215358	0.503871	-0.427407	0.669083	0.999692	Gnrhr	6.5014	3.28344	1.81966	2.91206	5.26247	3.65395	5.09435	2.01771	4.55183	4.98673	8.43304	4.44207	4.70664	4.11981	0.424602	NO	NEG		NO	NO
ENSRNOG00000002012	654.784	0.161852	0.153079	1.05732	0.290367	0.999692	Donson	744.875	824.144	847.05	787.226	506.25	524.343	617.435	619.437	544.399	565.495	546.039	730.72	618.251	691.318	0.190292	NO	POS		NO	NO
ENSRNOG00000002013	866.045	0.0711375	0.0804496	0.884249	0.376562	0.999692	Sidt1	860.043	904.041	904.369	813.435	878.833	836.756	974.04	931.173	887.607	701.134	792.705	908.403	844.736	887.354	0.0834651	NO	POS		NO	NO
ENSRNOG00000002021	6681.06	0.00145176	0.0983049	0.014768	0.988217	0.999692	Son	5840.12	6042.63	6375.17	6812.27	7677.95	7030.21	7220.73	7799.45	7355.76	6119.71	5905.23	5993.46	6677.73	6684.39	0.108012	NO	POS		NO	NO
ENSRNOG00000002024	1258.01	0.0293545	0.178039	0.164877	0.869041	0.999692	Epha5	847.969	843.845	1068.14	1306.54	1694.52	1263.35	1341.85	1539.51	1408.34	1413.24	1327.15	1041.67	1245.21	1270.81	0.208004	NO	POS		NO	NO
ENSRNOG00000002026	146.275	0.0489878	0.149238	0.328253	0.74272	0.999692	Dnajc28	129.099	99.5977	127.376	151.427	171.557	154.38	162	188.656	161.135	146.61	140.199	123.267	143.73	148.821	0.16481	NO	POS		NO	NO
ENSRNOG00000002028	3181	0.023787	0.0682025	0.34877	0.727262	0.999692	Tmem50b	2949.78	2781.08	2952.39	2981.95	3293.26	3277.6	3350.04	3260.62	3175.36	3449.82	3459.65	3240.49	3154.48	3207.52	0.0680617	NO	POS		NO	NO
ENSRNOG00000002032	974.678	-0.0121452	0.0682481	-0.177956	0.858757	0.999692	Ifngr2	1000.29	924.836	940.763	942.536	933.563	923.537	934.304	994.73	955.885	1133.98	1068.89	942.829	978.682	970.675	0.0672654	NO	NEG		NO	NO
ENSRNOG00000002035	618.01	-0.0680929	0.0886479	-0.768128	0.442411	0.999692	Paqr3	569.337	569.13	537.709	538.731	696.751	601.989	608.265	634.569	636.346	721.081	651.452	650.763	632.439	603.582	0.0944373	NO	NEG		NO	NO
ENSRNOG00000002036	1657.2	0.143001	0.0744173	1.92161	0.0546551	0.999692	Paxbp1	1731.23	1794.95	1839.67	1754.03	1414.55	1512.74	1709.66	1668.65	1556.73	1441.16	1610.71	1852.34	1575.23	1739.18	0.0903798	NO	POS		NO	NO
ENSRNOG00000002039	1615.19	-0.063546	0.120204	-0.528651	0.597048	0.999692	Evi5	1311.43	1374.67	1383.85	1435.64	2039.73	1645.19	1642.42	1893.62	1820.73	1712.44	1541.14	1581.38	1650.7	1579.67	0.138894	NO	NEG		NO	NO
ENSRNOG00000002040	349.958	0.0050583	0.191982	0.0263477	0.97898	0.999692	Bmp2k	252.626	247.353	352.104	379.538	520.985	341.645	348.453	465.082	398.74	335.108	283.561	274.298	349.409	350.506	0.237813	NO	POS		NO	NO
ENSRNOG00000002041	223.185	-0.060957	0.103675	-0.587964	0.556557	0.999692	Boc	221.048	172.928	196.523	205.785	235.759	231.113	239.434	230.019	244.889	260.307	216.097	224.325	227.674	218.697	0.104437	NO	NEG		NO	NO
ENSRNOG00000002044	251.841	0.0927949	0.0981489	0.94545	0.344429	0.999692	Gtpbp8	272.13	276.904	251.113	251.408	229.444	221.978	273.057	249.187	202.101	260.307	243.504	290.956	243.811	259.871	0.100427	NO	POS		NO	NO
ENSRNOG00000002045	1286.6	0.0516717	0.0887082	0.582491	0.560236	0.999692	Anxa3	1184.18	1280.54	1500.31	1284.22	1432.45	1443.31	1254.23	1280.24	1135.23	1107.05	1329.26	1208.24	1263.79	1309.41	0.0955462	NO	POS		NO	NO
ENSRNOG00000002050	1302.28	-0.191792	0.213435	-0.898597	0.368868	0.999692	Igfbp7	1968.07	1869.37	1499.4	1299.75	763.059	982.914	1030.08	1019.95	1195.31	1553.86	1200.65	1244.89	1388.76	1215.79	0.277701	NO	NEG		NO	NO
ENSRNOG00000002051	7557.16	0.0167143	0.0989708	0.168881	0.86589	0.999692	Synj1	6278.5	6423.51	7052.99	7876.14	8887.26	7282.33	7616.05	8623.69	8340.78	7868.06	7475.89	6960.72	7513.41	7600.91	0.108054	NO	POS		NO	NO
ENSRNOG00000002054	1045.04	0.0689672	0.104611	0.659275	0.509719	0.999692	Glmn	1208.33	1247.71	1150.93	1018.25	861.993	985.654	1075.93	995.739	929.484	887.638	1058.35	1120.51	1020.13	1069.95	0.116872	NO	POS		NO	NO
ENSRNOG00000002055	453.456	0.0625045	0.0743556	0.840616	0.400563	0.999692	Noa1	436.523	425.753	485.848	435.838	454.678	448.523	403.472	511.489	426.962	469.75	501.766	440.875	443.698	463.215	0.0721227	NO	POS		NO	NO
ENSRNOG00000002057	17.6525	0.089794	0.288353	0.311403	0.755494	0.999692	Slc10a6	12.074	19.7007	25.4752	18.443	11.5774	23.7507	16.3019	12.1063	11.8348	23.9363	21.0826	15.5472	17.1456	18.1594	0.29254	NO	POS		NO	NO
ENSRNOG00000002061	517.525	0.0721634	0.0889704	0.811095	0.417311	0.999692	Ptpn13	594.414	539.579	572.282	484.372	428.365	524.343	541.02	535.702	492.508	447.808	510.199	539.711	504.503	530.548	0.092863	NO	POS		NO	NO
ENSRNOG00000002069	628.261	0.0178335	0.130084	0.137092	0.890958	0.999692	Slc35a5	490.392	488.138	592.298	648.418	748.324	688.77	639.85	775.809	687.326	643.288	593.475	543.043	624.373	632.149	0.145968	NO	POS		NO	NO
ENSRNOG00000002070	5.55221	-0.348583	0.552948	-0.630409	0.528427	0.999692	Mrpl1	3.71509	6.56688	5.45897	0	9.47245	9.13489	10.1887	4.03542	5.4622	2.99204	7.37891	2.22103	6.22392	4.8805	0.564972	NO	NEG		NO	NO
ENSRNOG00000002072	88.1022	0.237121	0.154776	1.53202	0.125516	0.999692	Eva1c	101.236	102.881	101.901	85.4203	62.0972	69.4251	93.736	83.7349	82.8433	66.8222	113.846	93.2835	80.8842	95.3203	0.182203	NO	POS		NO	NO
ENSRNOG00000002073	115.556	-0.0341628	0.139563	-0.244785	0.806623	0.999692	Brdt	86.3758	102.881	100.991	99.0099	126.299	129.715	102.906	126.107	132.913	122.674	140.199	116.604	116.81	114.303	0.143995	NO	NEG		NO	NO
ENSRNOG00000002074	127.429	-0.106715	0.197114	-0.541389	0.58824	0.999692	Rest	83.5895	94.1253	115.548	142.691	185.239	143.418	117.17	148.302	163.866	122.674	95.9258	116.604	132.152	122.707	0.236653	NO	NEG		NO	NO
ENSRNOG00000002075	398.467	0.00470993	0.150561	0.0312825	0.975044	0.999692	Cnot6l	293.492	298.793	371.21	427.102	488.357	359.001	383.095	471.135	492.508	454.79	388.974	353.145	397.824	399.11	0.172271	NO	POS		NO	NO
ENSRNOG00000002079	1877.49	-0.0509786	0.139554	-0.365295	0.714891	0.999692	Mapk10	1464.67	1415.16	1777.8	1753.06	2243.92	2173.19	1957.25	2247.73	2236.77	1929.86	1599.11	1731.3	1910.6	1844.38	0.161028	NO	NEG		NO	NO
ENSRNOG00000002080	887.585	0.124909	0.0843303	1.48119	0.138555	0.999692	Urb1	915.769	939.064	1075.42	974.568	788.318	814.832	916.983	898.889	790.198	848.741	784.272	903.961	849.487	925.682	0.0986678	NO	POS		NO	NO
ENSRNOG00000002085	6.68357	0.0190305	0.604708	0.0314706	0.974894	0.999692	Thegl	6.5014	4.37792	15.4671	5.82411	2.10499	0.913489	5.09435	4.03542	9.10366	16.9549	3.16239	6.6631	6.65939	6.70774	0.742354	NO	POS		NO	NO
ENSRNOG00000002089	536.749	-0.110553	0.0659632	-1.67598	0.0937426	0.999692	Ccng2	585.126	502.367	489.488	514.463	567.295	525.256	503.322	540.746	553.503	609.378	549.201	500.843	557.154	516.344	0.0698255	NO	NEG		NO	NO
ENSRNOG00000002091	683.862	0.0676471	0.0561341	1.2051	0.228165	0.999692	Gtf3c3	639.924	635.893	732.412	664.92	695.699	689.684	725.435	691.065	711.906	633.315	682.022	704.068	667.737	699.987	0.049598	NO	POS		NO	NO
ENSRNOG00000002092	68.0125	0.0882305	0.258859	0.340843	0.733222	0.999692	Hunk	45.5098	33.9289	59.1388	84.4496	92.6195	90.4354	71.3209	94.8323	80.1122	52.8593	64.3019	46.6417	65.9109	70.1142	0.303988	NO	POS		NO	NO
ENSRNOG00000002093	585.233	-0.0293479	0.0875283	-0.335296	0.737402	0.999692	Tgfbr3	691.935	491.422	564.094	582.411	550.455	634.875	552.227	621.454	631.794	544.551	573.446	584.132	590.839	579.628	0.0902393	NO	NEG		NO	NO
ENSRNOG00000002094	1330	-0.0225888	0.046767	-0.483008	0.62909	0.999692	Atg3	1356.94	1434.86	1301.05	1298.78	1318.78	1356.53	1273.59	1308.48	1254.48	1321.48	1393.56	1341.51	1340.51	1319.49	0.0379051	NO	NEG		NO	NO
ENSRNOG00000002097	187.668	0.0999354	0.110716	0.902626	0.366725	0.999692	Rasl11b	171.823	160.889	177.417	161.134	177.872	173.563	195.623	199.753	178.432	223.405	205.555	226.546	180.997	194.338	0.118885	NO	POS		NO	NO
ENSRNOG00000002100	1424.08	0.0445012	0.112942	0.394019	0.693567	0.999692	Srp72	1145.18	1059.46	1422.97	1420.11	1538.75	1612.31	1477.36	1579.87	1625	1431.19	1383.02	1393.7	1401.98	1446.17	0.121529	NO	POS		NO	NO
ENSRNOG00000002101	390.654	0.00180524	0.1291	0.0139832	0.988843	0.999692	Paics	324.141	285.659	330.268	382.45	442.048	397.368	398.378	424.728	428.782	463.766	443.789	366.471	390.294	391.014	0.140791	NO	POS		NO	NO
ENSRNOG00000002104	1125.84	0.0623912	0.0666666	0.93587	0.34934	0.999692	Scaf4	1091.31	1116.37	1241.92	1267.72	1112.49	1106.23	1150.3	1166.24	1157.08	1027.27	1021.45	1051.66	1101.79	1149.88	0.0681576	NO	POS		NO	NO
ENSRNOG00000002105	352.807	-0.0384544	0.141391	-0.271972	0.785644	0.999692	Cdc7	424.449	467.343	403.964	394.098	296.803	337.077	304.642	282.479	315.897	304.19	336.267	366.471	357.627	347.987	0.165293	NO	NEG		NO	NO
ENSRNOG00000002106	2090.18	-0.00841117	0.0864265	-0.0973217	0.922471	0.999692	Usp46	1786.96	1806.99	2007.99	1986.99	2431.26	2059	2060.15	2276.98	2189.43	2303.87	2070.31	2102.21	2096.25	2084.11	0.0910847	NO	NEG		NO	NO
ENSRNOG00000002112	1022.43	-0.0104452	0.0847756	-0.12321	0.901941	0.999692	Zfp644	863.758	931.403	978.066	1081.34	1163.01	1032.24	965.889	1132.94	1091.53	1075.14	947.662	1006.13	1026.18	1018.67	0.0872713	NO	NEG		NO	NO
ENSRNOG00000002115	8574.25	-0.0445645	0.12161	-0.366454	0.714026	0.999692	Sod1	10829.5	10536.6	8969.09	8334.31	6947.52	8080.72	8016.47	7105.36	7619.77	8226.11	9344.86	8880.81	8706.69	8441.82	0.141661	NO	NEG		NO	NO
ENSRNOG00000002117	139.361	-0.0819071	0.118735	-0.689829	0.490302	0.999692	Barhl2	136.529	116.015	137.384	139.779	146.297	153.466	148.755	144.266	129.272	178.525	125.441	116.604	143.351	135.372	0.1236	NO	NEG		NO	NO
ENSRNOG00000002121	987.83	-0.0887221	0.109925	-0.807112	0.419602	0.999692	Lrrc8d	858.185	831.805	922.566	860.998	1249.31	1155.56	995.436	1080.48	1041.46	972.412	911.822	973.924	1018.12	957.538	0.127951	NO	NEG		NO	NO
ENSRNOG00000002122	552.732	-0.135276	0.108301	-1.24907	0.21164	0.999692	Lrrc8c	500.608	465.154	484.939	586.294	652.547	677.809	533.888	587.153	600.842	574.471	484.9	484.186	578.572	526.893	0.128328	NO	NEG		NO	NO
ENSRNOG00000002125	3388.48	-0.0342569	0.056547	-0.605813	0.544639	0.999692	Ccni	3190.33	3658.85	3117.98	3300.33	3581.64	3266.64	3175.82	3475.5	3301.9	3573.49	3430.14	3589.19	3428.81	3348.16	0.054996	NO	NEG		NO	NO
ENSRNOG00000002126	1239.4	-0.015704	0.298107	-0.052679	0.957988	0.999692	Ncam2	595.343	533.012	999.901	1251.21	1941.85	1330.95	1218.57	1892.61	1734.25	1341.43	1114.21	919.508	1246.14	1232.67	0.366809	NO	NEG		NO	NO
ENSRNOG00000002128	960.34	0.00489334	0.0611477	0.0800249	0.936217	0.999692	Ppat	1014.22	1032.1	1036.29	878.47	898.83	942.72	978.115	928.146	894.89	970.417	979.286	970.592	958.862	961.817	0.0551174	NO	POS		NO	NO
ENSRNOG00000002129	305.275	0.0248365	0.174976	0.141942	0.887126	0.999692	Lrrc8b	226.62	222.18	351.194	342.652	399.948	314.24	313.812	356.126	375.981	277.262	224.53	258.751	302.705	307.844	0.204254	NO	POS		NO	NO
ENSRNOG00000002134	14.6803	-0.247582	0.269766	-0.917766	0.358741	0.999692	Mpa2l	17.6467	17.5117	12.7376	11.6482	14.7349	14.6158	19.3585	14.124	19.1177	11.9681	11.5954	11.1052	15.9325	13.4282	0.206746	NO	NEG		NO	NO
ENSRNOG00000002135	2828.64	-0.0220533	0.0638078	-0.345621	0.729628	0.999692	Sgcb	2647.93	2632.23	2623.04	2778.1	3192.22	2861.05	2797.82	3040.69	2999.66	2767.63	2684.87	2918.44	2850.12	2807.16	0.063681	NO	NEG		NO	NO
ENSRNOG00000002137	657.159	-0.0603885	0.114521	-0.527314	0.597975	0.999692	Aasdh	730.015	769.42	804.288	640.653	565.19	578.238	554.265	596.233	687.326	696.147	574.501	689.631	671.056	643.262	0.129066	NO	NEG		NO	NO
ENSRNOG00000002139	3899.97	-0.0393473	0.0877534	-0.448384	0.653876	0.999692	RGD1311575	3629.64	3598.65	4283.47	3749.76	4573.09	4107.05	4090.76	4141.35	4119.41	3692.17	3381.65	3432.61	3953.33	3846.6	0.0947673	NO	NEG		NO	NO
ENSRNOG00000002141	7466.36	0.0311122	0.0663849	0.468665	0.639309	0.999692	Cd200	7940.07	7670.12	7309.56	7674.24	7013.82	6829.24	7164.69	6811.78	7006.18	7855.1	8113.63	8207.83	7385.76	7546.96	0.0675192	NO	POS		NO	NO
ENSRNOG00000002142	468.616	-0.151865	0.253859	-0.598225	0.54969	0.999692	Cds1	269.344	245.164	353.923	397.01	742.009	582.806	450.34	603.295	605.394	514.63	478.575	380.907	493.224	444.009	0.317034	NO	NEG		NO	NO
ENSRNOG00000002144	1901.13	0.0162757	0.052935	0.307466	0.758488	0.999692	Exoc1	2012.65	2062	1929.75	1916.13	1794.5	1906.45	1955.21	1907.74	1846.22	1721.42	1907.97	1853.45	1890.54	1911.71	0.0479362	NO	POS		NO	NO
ENSRNOG00000002145	93.3505	0.245985	0.198909	1.23667	0.21621	0.999692	Tmprss7	61.299	108.354	76.4256	108.717	86.3046	80.387	111.057	129.133	96.4988	79.7877	60.0854	122.157	85.4384	101.262	0.244211	NO	POS		NO	NO
ENSRNOG00000002146	916.369	0.0597664	0.0714603	0.836359	0.402953	0.999692	Pkd2	1018.86	921.553	1008.09	889.148	812.526	897.046	977.096	964.465	854.834	879.659	836.979	936.166	897.413	935.324	0.0725896	NO	POS		NO	NO
ENSRNOG00000002149	14.9656	0.431973	0.298498	1.44715	0.147854	0.999692	Nkx6-1	8.35895	16.4172	10.0081	17.4723	15.7874	12.7888	19.3585	18.1594	6.37256	16.9549	17.9202	19.9893	12.78	17.1513	0.301054	NO	POS		NO	NO
ENSRNOG00000002152	3460.49	0.0207857	0.0381926	0.544233	0.586281	0.999692	Dcun1d4	3399.31	3493.58	3518.31	3535.24	3432.18	3357.98	3261.4	3351.41	3469.41	3460.79	3610.39	3635.83	3435.54	3485.43	0.0314038	NO	POS		NO	NO
ENSRNOG00000002153	224.602	0.0393448	0.0905685	0.43442	0.663983	0.999692	Cep135	224.763	247.353	251.113	247.525	216.814	222.891	237.397	229.01	216.667	202.461	197.122	202.114	221.825	227.38	0.0828245	NO	POS		NO	NO
ENSRNOG00000002154	10.593	0.421753	0.418642	1.00743	0.313728	0.999692	Mepe	5.57263	18.6062	10.0081	11.6482	12.6299	5.48093	6.11322	8.07084	6.37256	5.98407	21.0826	15.5472	9.10772	12.0784	0.510128	NO	POS		NO	NO
ENSRNOG00000002158	9.07645	-0.304459	0.368547	-0.826106	0.408744	0.999692	Ibsp	8.35895	13.1338	10.9179	3.88274	8.41996	9.13489	9.16983	4.03542	8.1933	12.9655	7.37891	13.3262	10.0344	8.11851	0.348475	NO	NEG		NO	NO
ENSRNOG00000002159	281.085	0.166471	0.131905	1.26205	0.206931	0.999692	Gpat3	285.133	327.25	354.833	304.795	221.024	266.739	291.397	244.143	204.832	285.241	266.695	320.94	265.036	297.134	0.155666	NO	POS		NO	NO
ENSRNOG00000002161	24.6007	-0.143725	0.240828	-0.596795	0.550644	0.999692	Tlr6	20.433	14.2282	23.6555	16.5017	33.6798	34.7126	24.4529	25.2214	23.6695	27.9257	27.4074	23.3209	25.7748	23.4266	0.244502	NO	NEG		NO	NO
ENSRNOG00000002163	593.263	-0.0193963	0.10138	-0.191322	0.848273	0.999692	Klf3	535.901	551.618	550.446	606.679	695.699	631.221	616.416	718.304	609.945	559.511	507.036	536.38	597.316	589.21	0.110452	NO	NEG		NO	NO
ENSRNOG00000002164	51.758	-0.32192	0.418641	-0.768965	0.441914	0.999692	Nmu	71.5154	50.3461	52.77	26.2085	21.0499	116.927	45.8491	23.2037	41.8768	42.8859	27.4074	101.057	57.4335	46.0826	0.590813	NO	NEG		NO	NO
ENSRNOG00000002165	136.462	-0.0394488	0.16271	-0.242448	0.808433	0.999692	Fam175a	174.609	189.345	154.671	132.013	125.247	133.369	123.283	133.169	96.4988	111.703	137.037	126.599	138.462	134.462	0.187881	NO	NEG		NO	NO
ENSRNOG00000002169	61.9607	0.00419239	0.194156	0.0215929	0.982773	0.999692	Pdcl2	83.5895	68.9523	72.7863	45.6222	42.0998	54.8093	58.0756	51.4516	52.8012	68.8169	80.1138	64.41	61.8448	62.0766	0.214244	NO	POS		NO	NO
ENSRNOG00000002171	125.019	0.00754741	0.131113	0.0575643	0.954096	0.999692	Phldb2	90.0909	148.849	109.179	127.16	134.719	137.937	147.736	126.107	117.437	119.681	118.063	123.267	124.786	125.252	0.13119	NO	POS		NO	NO
ENSRNOG00000002175	2062.41	-0.0129625	0.0630674	-0.205533	0.837155	0.999692	Clock	1827.82	1870.47	2081.69	1977.29	2224.97	2173.19	2058.12	2128.68	2217.65	2115.37	2029.2	2044.46	2071.58	2053.24	0.0604419	NO	NEG		NO	NO
ENSRNOG00000002176	194.439	-0.0177903	0.149631	-0.118895	0.905359	0.999692	Nectin3	128.171	164.172	172.867	179.577	222.076	212.843	222.114	206.815	236.695	209.443	169.715	208.777	195.567	193.311	0.161471	NO	NEG		NO	NO
ENSRNOG00000002177	622.147	-0.016801	0.0743437	-0.225991	0.821209	0.999692	Gnpda2	612.061	633.704	557.725	622.209	603.079	633.048	530.831	664.835	618.139	653.262	647.236	689.631	625.549	618.745	0.0705575	NO	NEG		NO	NO
ENSRNOG00000002178	641.469	-0.186493	0.160471	-1.16216	0.24517	0.999692	Mrps18c	763.451	867.923	636.88	610.561	509.407	573.671	497.208	483.241	546.22	836.773	649.344	722.947	682.907	600.03	0.204309	NO	NEG		NO	NO
ENSRNOG00000002180	946.252	0.0649423	0.057892	1.12178	0.261955	0.999692	Tbc1d1	919.484	977.371	1059.04	957.096	944.088	910.748	983.209	983.633	937.677	862.704	874.927	945.05	925.345	967.159	0.0558248	NO	POS		NO	NO
ENSRNOG00000002181	291.548	0.164467	0.0932268	1.76416	0.0777044	0.999692	Helq	308.352	300.982	334.817	315.473	288.384	229.286	331.133	298.621	252.171	272.275	277.236	289.845	275.242	307.854	0.105715	NO	POS		NO	NO
ENSRNOG00000002182	1325.1	0.0156412	0.160151	0.0976651	0.922198	0.999692	2019-09-11	982.641	945.631	1260.11	1233.74	1794.5	1329.13	1452.91	1620.22	1595.87	1259.65	1240.71	1186.03	1317.9	1332.29	0.190603	NO	POS		NO	NO
ENSRNOG00000002185	383.18	-0.0312501	0.0685443	-0.455911	0.648454	0.999692	Pgm2	404.016	394.013	360.292	393.128	399.948	349.866	386.152	366.214	371.429	404.922	358.404	409.781	387.366	378.995	0.0544827	NO	NEG		NO	NO
ENSRNOG00000002186	1502.76	-0.00337851	0.0951177	-0.0355193	0.971666	0.999692	Nudt9	1735.87	1750.07	1473.92	1444.38	1330.35	1467.98	1516.08	1324.63	1305.47	1437.18	1555.9	1691.32	1504.49	1501.04	0.103128	NO	NEG		NO	NO
ENSRNOG00000002188	33.3796	0.145496	0.233578	0.622899	0.533351	0.999692	Hpse	24.1481	26.2675	30.0243	33.0033	42.0998	32.8856	42.7925	36.3188	18.2073	46.8753	37.9487	29.984	31.7473	35.0119	0.249911	NO	POS		NO	NO
ENSRNOG00000002191	99.603	-0.0798399	0.180482	-0.442371	0.658221	0.999692	LOC498368	59.4414	109.448	121.007	84.4496	133.667	114.186	93.736	107.947	107.423	90.7585	84.3304	88.8414	102.487	96.7187	0.199955	NO	NEG		NO	NO
ENSRNOG00000002192	153.328	-0.123237	0.11737	-1.04998	0.293726	0.999692	Rell1	136.529	135.716	124.646	141.72	182.082	165.341	137.547	167.47	159.314	179.522	141.253	168.799	159.751	146.906	0.12556	NO	NEG		NO	NO
ENSRNOG00000002194	811.846	-0.0403971	0.0743941	-0.543014	0.58712	0.999692	Coq2	764.379	742.058	720.584	780.431	849.363	842.237	820.19	815.154	785.646	954.46	836.979	830.667	823.024	800.668	0.0750739	NO	NEG		NO	NO
ENSRNOG00000002196	267.665	-0.0460522	0.118943	-0.38718	0.698623	0.999692	Ociad2	219.19	209.046	234.736	267.909	319.958	302.365	282.227	273.4	291.317	289.23	278.29	244.314	271.851	263.479	0.127128	NO	NEG		NO	NO
ENSRNOG00000002199	676.476	-0.0741613	0.0795356	-0.932429	0.351115	0.999692	Tmem165	706.796	779.27	627.782	661.037	625.182	670.501	624.567	614.392	624.511	756.985	732.62	694.073	693.874	659.079	0.0845145	NO	NEG		NO	NO
ENSRNOG00000002202	12.1858	0.0590779	0.418463	0.141178	0.887729	0.999692	Sowahb	6.5014	1.09448	8.18846	13.5896	15.7874	16.4428	13.2453	15.1328	13.6555	17.9522	16.8661	7.77362	11.9056	12.466	0.422055	NO	POS		NO	NO
ENSRNOG00000002203	387.7	0.106925	0.0965279	1.10771	0.267987	0.999692	Lin54	318.569	328.344	386.677	377.597	425.208	407.416	426.906	466.091	393.278	367.023	371.054	384.239	373.306	402.094	0.106151	NO	POS		NO	NO
ENSRNOG00000002204	102.606	-0.182757	0.160867	-1.13608	0.255924	0.999692	Ccdc158	124.455	129.149	113.729	123.277	82.0946	119.667	87.6228	88.7792	89.2159	110.705	74.8432	87.7309	109.215	95.9969	0.188097	NO	NEG		NO	NO
ENSRNOG00000002205	8496.02	-0.0244812	0.0713401	-0.343162	0.731477	0.999692	Ociad1	9644.37	9501.19	8421.37	8339.16	7997.91	8186.69	8219.22	7690.5	7773.62	8304.9	8935.86	8937.44	8568.11	8423.93	0.0742316	NO	NEG		NO	NO
ENSRNOG00000002207	534.223	0.0595121	0.0724795	0.821088	0.411596	0.999692	Guf1	512.682	575.697	534.979	522.229	539.93	458.571	601.133	545.79	528.923	524.604	497.549	568.585	523.401	545.044	0.0699058	NO	POS		NO	NO
ENSRNOG00000002210	874.656	-0.0319555	0.0995593	-0.32097	0.748233	0.999692	Hsd17b11	827.536	950.009	703.297	777.519	1027.23	877.863	929.209	919.066	821.15	801.866	873.873	987.25	884.276	865.036	0.106683	NO	NEG		NO	NO
ENSRNOG00000002212	18.6211	0.0293107	0.30941	0.0947308	0.924529	0.999692	Hsd17b13	25.0768	28.4565	20.0162	10.6775	8.41996	19.1833	26.4906	22.1948	14.5659	14.9602	18.9743	14.4367	18.4438	18.7984	0.335771	NO	POS		NO	NO
ENSRNOG00000002214	1554.4	-0.0287691	0.0529727	-0.543094	0.587065	0.999692	Klhl8	1458.17	1583.71	1500.31	1518.15	1672.41	1560.24	1491.63	1474.95	1560.37	1584.78	1705.58	1542.51	1569.95	1538.85	0.0485049	NO	NEG		NO	NO
ENSRNOG00000002215	441.086	0.155508	0.148485	1.0473	0.294962	0.999692	Mylk	349.218	365.557	424.89	531.936	502.04	513.381	541.02	504.427	460.645	313.167	405.84	380.907	417.335	464.837	0.177215	NO	POS		NO	NO
ENSRNOG00000002216	422.364	-0.0042468	0.102295	-0.0415152	0.966885	0.999692	Srd5a3	360.364	378.69	358.472	409.629	503.092	460.398	461.548	477.188	414.217	420.88	417.435	406.449	422.94	421.787	0.107902	NO	NEG		NO	NO
ENSRNOG00000002217	33.9489	0.278154	0.374036	0.743656	0.457085	0.999692	LOC100910270	45.5098	58.0075	45.4914	18.443	13.6824	28.3181	23.434	34.301	23.6695	14.9602	52.7065	48.8628	30.6913	37.2065	0.459755	NO	POS		NO	NO
ENSRNOG00000002218	112.151	-0.193151	0.171225	-1.12806	0.259296	0.999692	Stbd1	152.319	105.07	144.663	85.4203	113.669	101.397	126.34	91.8058	108.334	137.634	96.9799	82.1783	119.737	104.564	0.207564	NO	NEG		NO	NO
ENSRNOG00000002225	1905.31	-0.113099	0.263273	-0.429588	0.667495	0.999692	Scarb2	1048.58	907.324	1449.36	1703.55	2936.46	2413.44	2047.93	2449.5	2485.3	2088.44	1762.5	1571.38	1979.92	1830.7	0.321142	NO	NEG		NO	NO
ENSRNOG00000002227	837.819	-0.0382051	0.152573	-0.250406	0.802274	0.999692	Kit	653.855	616.193	882.534	820.229	1112.49	993.876	835.473	969.509	771.991	945.484	774.785	677.416	848.981	826.658	0.179232	NO	NEG		NO	NO
ENSRNOG00000002229	2120.18	0.0844319	0.13921	0.606506	0.544179	0.999692	Adcy5	1606.78	1564.01	2294.59	2284.02	2514.41	2301.99	2280.23	2551.39	2332.36	2029.6	1925.89	1756.84	2058.19	2182.16	0.159199	NO	POS		NO	NO
ENSRNOG00000002232	92.1417	0.20111	0.174936	1.14962	0.250302	0.999692	Aff1	63.1565	61.2909	90.073	113.57	109.459	110.532	100.868	117.027	91.0366	78.7903	83.2762	86.6204	85.711	98.5725	0.203761	NO	POS		NO	NO
ENSRNOG00000002238	273.995	0.0333175	0.12833	0.259624	0.795153	0.999692	Sema5b	259.127	241.88	274.768	346.535	341.008	253.036	276.114	288.532	303.152	227.395	228.746	247.645	270.933	277.057	0.145258	NO	POS		NO	NO
ENSRNOG00000002240	1404.29	-0.0564129	0.0626808	-0.900003	0.368119	0.999692	Dirc2	1389.44	1307.9	1225.54	1370.61	1585.06	1450.62	1368.34	1402.31	1404.7	1451.14	1459.97	1435.9	1431.48	1377.11	0.0626011	NO	NEG		NO	NO
ENSRNOG00000002241	254.416	-0.0802077	0.104423	-0.768103	0.442426	0.999692	Hspbap1	273.059	334.911	245.654	240.73	224.181	259.431	249.623	223.966	240.337	237.368	257.208	266.524	261.548	247.284	0.116261	NO	NEG		NO	NO
ENSRNOG00000002244	1505.53	0.0839215	0.190042	0.441594	0.658783	0.999692	Pdgfra	927.843	923.742	1494.85	1764.71	1979.74	1625.1	1439.66	1811.9	1796.15	1517.96	1461.02	1323.74	1461.76	1549.31	0.219064	NO	POS		NO	NO
ENSRNOG00000002246	3084.71	0.0516106	0.129991	0.397031	0.691345	0.999692	Slc30a9	2307.07	2298.41	2850.49	2874.2	3814.24	3212.74	3209.44	3532	3405.68	3138.65	3189.8	3183.85	3029.46	3139.96	0.145412	NO	POS		NO	NO
ENSRNOG00000002247	674.828	0.111418	0.0757653	1.47057	0.141408	0.999692	Nup54	708.653	662.161	730.592	723.161	619.919	588.287	688.756	614.392	647.27	666.227	656.723	791.799	648.753	700.904	0.0847084	NO	POS		NO	NO
ENSRNOG00000002248	1368.01	0.113144	0.125828	0.899194	0.368549	0.999692	Fryl	1111.74	1191.89	1388.4	1547.27	1608.21	1344.66	1422.34	1699.92	1553.08	1077.13	1234.39	1237.12	1314.45	1421.57	0.148579	NO	POS		NO	NO
ENSRNOG00000002251	1447.66	0.0472016	0.121136	0.389659	0.696789	0.999692	Sec31a	1165.61	1151.39	1437.53	1523.01	1766.09	1625.1	1529.32	1681.76	1542.16	1293.56	1306.07	1350.39	1423.98	1471.35	0.136518	NO	POS		NO	NO
ENSRNOG00000002253	94.7435	-0.118262	0.155248	-0.761763	0.446201	0.999692	Wdr5b	102.165	99.5977	84.614	86.391	101.039	103.224	70.302	82.7261	101.051	83.777	84.3304	137.704	98.4757	91.0113	0.180542	NO	NEG		NO	NO
ENSRNOG00000002254	1582.97	-0.0247871	0.162644	-0.152401	0.878871	0.999692	Tmem33	1138.67	1073.69	1350.19	1505.53	2035.52	1719.19	1586.38	1931.96	1851.68	1760.32	1541.14	1501.42	1596.51	1569.44	0.187996	NO	NEG		NO	NO
ENSRNOG00000002255	1778.13	-0.0574071	0.138072	-0.415776	0.677574	0.999692	Fam162a	2222.55	2407.86	1826.03	1731.7	1441.92	1542.88	1639.36	1476.96	1546.71	1719.42	1812.05	1970.06	1813.56	1742.69	0.167163	NO	NEG		NO	NO
ENSRNOG00000002256	94.109	-0.062639	0.146079	-0.428801	0.668068	0.999692	Art3	115.168	113.826	70.9666	86.391	90.5145	85.8679	91.6983	101.894	76.4708	94.7479	89.601	112.162	96.0991	92.1189	0.151376	NO	NEG		NO	NO
ENSRNOG00000002258	2610.73	0.0630905	0.0564008	1.11861	0.263306	0.999692	Tmem150c	2842.97	2622.38	2811.37	2589.79	2503.88	2427.14	2720.38	2464.63	2397.9	2528.27	2748.12	2671.9	2553.76	2667.7	0.0575095	NO	POS		NO	NO
ENSRNOG00000002262	2105.57	-0.0792973	0.0596953	-1.32837	0.184057	0.999692	Enoph1	2048.87	2314.83	2046.2	2127.74	2141.83	2135.74	1896.12	1860.33	2095.66	2244.03	2116.69	2238.8	2163.49	2047.65	0.063137	NO	NEG		NO	NO
ENSRNOG00000002265	31.1068	0.252864	0.430455	0.587435	0.556911	0.999692	Casr	7.43018	7.66136	30.0243	27.1792	62.0972	28.3181	31.585	51.4516	41.8768	22.939	31.6239	31.0945	28.3871	33.8264	0.502921	NO	POS		NO	NO
ENSRNOG00000002267	173.369	0.0219368	0.130678	0.167869	0.866687	0.999692	Chic2	200.615	199.195	156.49	202.873	127.352	159.861	172.189	149.31	155.673	189.496	190.797	176.572	172.032	174.705	0.138392	NO	POS		NO	NO
ENSRNOG00000002271	1016.72	0.058892	0.0613683	0.959648	0.337232	0.999692	Slain2	1022.58	1026.62	1064.5	1135.7	920.933	956.423	960.794	967.491	1068.77	980.391	1042.53	1053.88	995.953	1037.48	0.0600551	NO	POS		NO	NO
ENSRNOG00000002272	466.646	0.00938161	0.0989458	0.0948157	0.924461	0.999692	Lnx1	406.802	383.068	425.8	470.783	546.245	479.582	480.907	474.162	534.385	439.829	501.766	456.423	464.985	468.306	0.103503	NO	POS		NO	NO
ENSRNOG00000002273	491.549	-0.0227072	0.0683667	-0.332139	0.739785	0.999692	Naaa	520.112	506.745	540.438	444.574	498.882	490.543	504.341	457.011	449.721	507.649	494.387	484.186	495.609	487.489	0.058597	NO	NEG		NO	NO
ENSRNOG00000002275	1083.14	0.0505222	0.0545822	0.925617	0.354645	0.999692	Fip1l1	1008.65	1009.11	1079.97	1081.34	1114.59	1061.47	1078.98	1181.37	1129.76	1061.18	1158.49	1032.78	1064.13	1102.16	0.0505965	NO	POS		NO	NO
ENSRNOG00000002276	71.6969	0.0473093	0.242307	0.195246	0.845201	0.999692	Phf6	42.7235	45.9682	56.4094	65.0359	98.9345	84.041	73.3586	99.8766	99.2299	51.862	68.5184	74.4047	70.4598	72.9339	0.286445	NO	POS		NO	NO
ENSRNOG00000002278	198.024	-0.132171	0.145966	-0.905496	0.365202	0.999692	Tec	227.549	274.715	194.703	215.492	163.137	206.448	191.548	147.293	188.446	182.514	162.336	222.103	207.135	188.913	0.174661	NO	NEG		NO	NO
ENSRNOG00000002280	387.549	0.0360585	0.173469	0.207867	0.835333	0.999692	Sh3bgrl	274.917	256.108	353.013	393.128	515.722	428.426	430.982	489.294	415.127	405.92	363.675	324.271	382.703	392.394	0.201674	NO	POS		NO	NO
ENSRNOG00000002285	3.43201	-0.370345	0.591747	-0.625851	0.531413	0.999692	Fam122b	2.78632	2.18896	2.72949	5.82411	6.31497	7.30791	2.03774	3.02656	3.64146	0.997346	2.10826	2.22103	3.87283	2.9912	0.574817	NO	NEG		NO	NO
ENSRNOG00000002289	31.8412	0.135428	0.283219	0.478175	0.632526	0.999692	Ildr1	45.5098	40.4958	45.4914	34.9447	22.1024	21.9237	23.434	24.2125	15.4762	36.9018	31.6239	39.9786	30.4016	33.2809	0.319641	NO	POS		NO	NO
ENSRNOG00000002291	188.024	0.0941798	0.14388	0.654572	0.512743	0.999692	Brwd3	154.176	148.849	208.351	192.196	197.869	157.12	209.887	213.877	243.978	189.496	195.014	145.478	181.915	194.134	0.162756	NO	POS		NO	NO
ENSRNOG00000002292	3176.68	0.00384068	0.132743	0.0289332	0.976918	0.999692	Hnrnpd	4004.86	4156.84	3503.75	3250.83	2696.49	2907.63	3015.85	2986.21	2645.52	2624.02	3003.21	3324.89	3172.56	3180.79	0.157792	NO	POS		NO	NO
ENSRNOG00000002294	289.352	-0.0624994	0.215163	-0.290475	0.771453	0.999692	Snx29	163.464	198.101	242.924	282.47	432.575	320.635	294.453	355.117	379.623	279.257	280.398	243.203	295.609	283.094	0.260882	NO	NEG		NO	NO
ENSRNOG00000002301	2720.95	0.00781071	0.0579113	0.134874	0.892712	0.999692	Uso1	2502.11	2471.34	2562.99	2675.21	2938.56	2706.67	2701.02	2874.23	2874.94	2786.58	2788.17	2769.63	2713.37	2728.54	0.0546917	NO	POS		NO	NO
ENSRNOG00000002302	10.0454	0.0538195	0.351586	0.153076	0.878338	0.999692	Corin	13.9316	10.9448	10.9179	6.7948	6.31497	14.6158	9.16983	13.1151	9.10366	3.98938	10.5413	11.1052	9.8167	10.274	0.316462	NO	POS		NO	NO
ENSRNOG00000002303	170.156	-0.0459167	0.18827	-0.243887	0.807319	0.999692	Kcnj12	129.099	111.637	134.655	146.574	222.076	187.265	153.849	232.037	179.342	207.448	181.31	156.583	172.811	167.501	0.22269	NO	NEG		NO	NO
ENSRNOG00000002305	614.08	-0.175995	0.204812	-0.859301	0.390175	0.999692	Slc15a2	527.543	452.02	373.939	459.134	975.662	620.259	680.605	778.836	639.987	693.155	548.147	619.669	651.438	576.722	0.26399	NO	NEG		NO	NO
ENSRNOG00000002309	31.4583	-0.443432	0.22124	-2.0043	0.0450376	0.999692	Hlx	43.6523	52.5351	20.9261	27.1792	31.5748	30.1451	28.5284	26.2302	31.8628	27.9257	35.8404	21.0998	36.2826	26.634	0.287368	NO	NEG		NO	NO
ENSRNOG00000002312	161.605	-0.00649554	0.139059	-0.0467108	0.962744	0.999692	Atp10d	130.957	141.188	175.597	138.808	173.662	186.352	193.585	182.603	192.998	146.61	138.091	138.815	161.961	161.25	0.151293	NO	NEG		NO	NO
ENSRNOG00000002318	1597.22	-0.0651026	0.196295	-0.331656	0.740149	0.999692	Limch1	1147.03	1058.36	1463	1679.29	2306.02	1829.72	1645.47	2064.12	1934.53	1523.94	1227.01	1288.2	1633.27	1561.18	0.242206	NO	NEG		NO	NO
ENSRNOG00000002319	594.47	-0.00421177	0.153343	-0.0274664	0.978088	0.999692	Tsn	440.238	389.635	548.627	584.353	732.536	673.241	610.303	677.95	683.685	652.264	575.555	565.253	595.267	593.673	0.170455	NO	NEG		NO	NO
ENSRNOG00000002320	1142.95	-0.0561813	0.0813094	-0.690957	0.489593	0.999692	Commd8	1308.64	1327.6	1102.71	1083.29	1097.75	1063.3	1107.51	1019.95	1056.02	1137.97	1166.92	1243.78	1165.22	1120.69	0.0874221	NO	NEG		NO	NO
ENSRNOG00000002322	336.426	-0.122958	0.115285	-1.06655	0.286173	0.999692	RGD1310587	431.879	406.052	327.538	318.385	282.069	337.077	329.095	279.453	336.835	310.175	310.968	367.581	350.681	322.17	0.135701	NO	NEG		NO	NO
ENSRNOG00000002323	306.8	0.0290454	0.167677	0.173222	0.862477	0.999692	RGD1566265	203.401	221.085	265.67	302.854	372.583	298.711	319.925	381.347	384.175	342.09	309.914	279.85	303.674	309.927	0.191162	NO	POS		NO	NO
ENSRNOG00000002331	16.1537	0.251726	0.360002	0.699235	0.484405	0.999692	Aldh3a1	18.5754	18.6062	11.8278	18.443	4.20998	18.2698	12.2264	11.0974	16.3866	11.9681	20.0285	32.205	14.6694	17.638	0.423245	NO	POS		NO	NO
ENSRNOG00000002332	44.6115	0.294941	0.232213	1.27013	0.204038	0.999692	LOC686087	17.6467	35.0234	45.4914	47.5636	64.2022	44.7609	55.019	49.4339	38.2354	40.8912	53.7606	43.3102	40.1266	49.0964	0.260343	NO	POS		NO	NO
ENSRNOG00000002336	905.992	-0.0416604	0.0978448	-0.42578	0.670268	0.999692	Gabra4	847.04	844.939	993.533	721.219	992.502	913.489	933.285	834.323	837.537	1079.13	927.634	947.271	919.106	892.877	0.104851	NO	NEG		NO	NO
ENSRNOG00000002338	861.99	0.0802415	0.170112	0.471699	0.637142	0.999692	Dgke	567.48	608.531	924.386	790.138	1070.39	900.7	876.228	1086.54	1075.14	805.855	904.443	734.052	838.016	885.964	0.198591	NO	POS		NO	NO
ENSRNOG00000002339	1702.29	0.0626867	0.0707047	0.886599	0.375295	0.999692	Mark1	1546.41	1469.89	1710.48	1847.21	1895.54	1762.12	1770.8	1813.92	1701.47	1616.7	1676.07	1616.91	1665.35	1739.23	0.0736203	NO	POS		NO	NO
ENSRNOG00000002341	92.1204	0.14948	0.145944	1.02423	0.305728	0.999692	Trim25	81.7319	83.1805	105.54	129.101	97.882	80.387	93.736	95.8412	91.0366	90.7585	68.5184	87.7309	87.4961	96.7446	0.163722	NO	POS		NO	NO
ENSRNOG00000002342	1953.99	-0.0103748	0.0789706	-0.131375	0.895479	0.999692	Aldh3a2	1775.81	1707.39	1753.24	1866.63	2248.13	2064.48	1948.08	2100.43	1920.87	2048.55	2038.69	1975.61	1960.87	1947.11	0.0814139	NO	NEG		NO	NO
ENSRNOG00000002343	30734.9	-0.060339	0.112148	-0.538032	0.590555	0.999692	Uchl1	37785.2	37434.5	32036	30034	27204.9	28465.2	28600.7	24922.7	27228.1	30147.8	33792.2	31167.8	31377.6	30092.2	0.129738	NO	NEG		NO	NO
ENSRNOG00000002345	227.963	0.115288	0.304681	0.37839	0.705141	0.999692	Rasgef1b	93.806	95.2198	178.326	251.408	351.533	219.237	233.321	331.913	315.897	237.368	228.746	198.783	218.844	237.083	0.358541	NO	POS		NO	NO
ENSRNOG00000002347	1256.36	-0.0587915	0.133441	-0.440579	0.659518	0.999692	Rgl1	1007.72	1013.49	1170.95	1098.82	1589.27	1439.66	1462.08	1411.39	1393.77	1247.68	1133.19	1108.3	1281.93	1230.79	0.155485	NO	NEG		NO	NO
ENSRNOG00000002349	970.944	-0.0541001	0.230747	-0.234456	0.814631	0.999692	Gabra2	547.975	531.918	909.828	859.057	1301.94	1077	1041.28	1220.71	1310.02	1165.9	893.902	791.799	989.124	952.764	0.271969	NO	NEG		NO	NO
ENSRNOG00000002350	7.15096	-0.22003	0.395472	-0.556373	0.577956	0.999692	Eaf2	6.5014	6.56688	4.54914	5.82411	9.47245	11.8754	8.15096	5.04427	3.64146	7.97877	8.43304	7.77362	7.67272	6.62919	0.319649	NO	NEG		NO	NO
ENSRNOG00000002352	475.825	-0.207899	0.122245	-1.70067	0.0890048	0.999692	Tsen15	611.132	600.87	425.8	409.629	402.053	427.513	401.435	423.719	467.928	550.535	501.766	487.517	510.005	441.644	0.159435	NO	NEG		NO	NO
ENSRNOG00000002353	2098.73	-0.0125181	0.0773906	-0.161753	0.871501	0.999692	Rab3gap2	1945.78	2059.81	2280.94	2346.15	2234.45	2062.66	1975.59	2152.9	2334.18	2011.65	1860.54	1920.08	2108.09	2089.37	0.0798352	NO	NEG		NO	NO
ENSRNOG00000002358	906.265	0.0419287	0.07398	0.566758	0.570879	0.999692	Scpep1	908.339	1020.06	836.132	868.764	855.678	945.461	947.549	950.341	824.792	803.861	940.284	973.924	893.031	919.499	0.0743035	NO	POS		NO	NO
ENSRNOG00000002360	1094.91	0.11225	0.261779	0.428798	0.66807	0.999692	Gabrg1	534.973	608.531	927.115	1026.99	1668.2	1167.44	1335.74	1646.45	1303.64	1031.26	1044.64	843.993	1052.34	1137.49	0.324906	NO	POS		NO	NO
ENSRNOG00000002361	268.588	0.0279311	0.099448	0.280861	0.778817	0.999692	Prkg2	211.76	250.636	258.391	252.378	294.698	290.489	293.435	303.665	260.365	288.233	262.478	256.53	266.03	271.146	0.0976313	NO	POS		NO	NO
ENSRNOG00000002364	5045.51	-0.0173713	0.0947152	-0.183405	0.85448	0.999692	Rnf112	5909.78	5769.01	5734.65	5068.92	4497.31	4794.9	4743.86	4348.16	4758.48	4726.42	4815.26	5379.35	5075.98	5015.03	0.104109	NO	NEG		NO	NO
ENSRNOG00000002365	2938.44	-0.0207417	0.126511	-0.163951	0.869769	0.999692	Itm2a	3690.01	3503.43	3021.54	2968.36	2289.18	2448.15	2772.34	2416.21	2996.02	2830.47	3111.79	3213.84	2959.54	2917.35	0.144201	NO	NEG		NO	NO
ENSRNOG00000002368	1515.56	-0.0504507	0.0816436	-0.617938	0.536616	0.999692	Iars2	1419.16	1382.33	1378.39	1514.27	1739.77	1579.42	1460.04	1748.34	1629.56	1502	1464.19	1369.27	1542.04	1489.08	0.0877836	NO	NEG		NO	NO
ENSRNOG00000002369	1576.43	0.051466	0.228563	0.225172	0.821846	0.999692	Rgs8	925.986	837.278	1412.05	1533.68	2319.7	1783.13	1744.31	2058.06	1838.94	1584.78	1604.39	1274.87	1548.3	1604.56	0.27145	NO	POS		NO	NO
ENSRNOG00000002372	11.8219	0.405301	0.31949	1.26859	0.204588	0.999692	Sgcd	7.43018	7.66136	14.5573	15.531	10.5249	13.7023	17.3208	17.1505	12.7451	8.97611	7.37891	8.88414	10.1733	13.4704	0.321608	NO	POS		NO	NO
ENSRNOG00000002373	976.047	0.0419429	0.0857108	0.489353	0.624592	0.999692	Akap1	837.752	865.734	1036.29	1005.63	1111.43	1031.33	1048.42	1023.99	1015.06	910.577	963.474	862.872	961.981	990.113	0.0892617	NO	POS		NO	NO
ENSRNOG00000002376	1619.2	-0.0560745	0.213913	-0.262137	0.793216	0.999692	Clasp1	1031.87	1034.28	1598.57	1521.06	2295.49	1903.71	1742.27	2087.32	2136.63	1502	1376.69	1200.47	1650.66	1587.73	0.262375	NO	NEG		NO	NO
ENSRNOG00000002378	1875.4	0.0280076	0.068671	0.407852	0.683382	0.999692	Bpnt1	2038.65	2053.25	1931.57	1914.19	1755.56	1715.53	1848.23	1812.91	1663.24	1917.9	1822.59	2031.14	1857.35	1893.44	0.0684677	NO	POS		NO	NO
ENSRNOG00000002381	59.731	-0.304722	0.147897	-2.06037	0.0393636	0.999692	Bmp3	64.0853	48.1571	52.77	57.2705	76.8321	72.1656	50.9435	58.5136	73.7397	60.8381	54.8147	46.6417	65.9696	53.4923	0.169396	NO	NEG		NO	NO
ENSRNOG00000002385	8.77955	0.600187	0.726968	0.825603	0.409029	0.999692	Prg4	22.2905	2.18896	1.81966	9.70686	2.10499	4.56744	8.15096	1.00885	5.4622	4.98673	25.2991	17.7683	6.93347	10.6256	0.957555	NO	POS		NO	NO
ENSRNOG00000002387	1798.88	-0.0689861	0.129421	-0.533037	0.594008	0.999692	Tceal1	2328.43	2208.66	1871.52	1857.89	1469.28	1577.59	1670.95	1460.82	1545.8	1921.89	1866.86	1806.81	1841.94	1755.81	0.152629	NO	NEG		NO	NO
ENSRNOG00000002388	1599.91	0.0672954	0.0479957	1.40211	0.160881	0.999692	Trim41	1577.98	1536.65	1723.22	1707.44	1538.75	1641.54	1630.19	1650.49	1513.94	1567.83	1487.38	1623.58	1562.78	1637.05	0.0468648	NO	POS		NO	NO
ENSRNOG00000002389	10627.8	0.00201764	0.0979107	0.0206069	0.983559	0.999692	Morf4l2	12242.1	12607.3	11065.3	10544.6	8968.31	9614.47	10195.8	9345.02	9623.48	10666.6	11315	11345	10620.4	10635.1	0.107406	NO	POS		NO	NO
ENSRNOG00000002391	19.3035	0.264921	0.292132	0.906853	0.364484	0.999692	Glra4	5.57263	15.3227	16.3769	20.3844	24.2074	21.0102	28.5284	23.2037	17.297	21.9416	20.0285	17.7683	17.5586	21.0483	0.2944	NO	POS		NO	NO
ENSRNOG00000002393	3037.56	-0.00520644	0.081855	-0.0636057	0.949284	0.999692	Eprs	2660.93	2720.88	2720.39	2975.15	3514.28	3350.68	3003.63	3244.48	3084.32	2926.21	3118.12	3131.66	3042.88	3032.24	0.0857231	NO	NEG		NO	NO
ENSRNOG00000002394	3066.34	0.0282094	0.0801675	0.351881	0.724927	0.999692	Tpr	2722.23	2666.15	3016.99	3055.72	3461.65	3138.75	3104.5	3400.85	3397.49	2831.46	3027.46	2972.86	3036.29	3096.39	0.0840731	NO	POS		NO	NO
ENSRNOG00000002397	1255.26	0.0776576	0.0663681	1.1701	0.241959	0.999692	Slc30a10	1233.41	1265.22	1434.8	1395.85	1136.69	1162.87	1169.66	1239.88	1241.74	1290.57	1216.47	1275.98	1221.75	1288.77	0.0704793	NO	POS		NO	NO
ENSRNOG00000002403	29.7216	0.169579	0.423051	0.400846	0.688533	0.999692	Fam129a	14.8604	5.4724	46.4013	25.2378	39.9948	30.1451	24.4529	45.3984	57.3531	19.9469	27.4074	19.9893	27.9621	31.4812	0.501671	NO	POS		NO	NO
ENSRNOG00000002407	164.849	-0.0674342	0.138434	-0.48712	0.626173	0.999692	Pdxdc1	120.74	129.149	151.941	167.929	188.397	196.4	174.227	168.479	196.639	180.52	154.957	148.809	168.641	161.057	0.149248	NO	NEG		NO	NO
ENSRNOG00000002408	5.63347	-1.07349	0.663541	-1.61781	0.105703	0.999692	Rbm47	4.64386	2.18896	6.3688	5.82411	11.5774	14.6158	3.05661	0	11.8348	0.997346	3.16239	3.33155	7.64303	3.62391	0.827707	NO	NEG		NO	NO
ENSRNOG00000002413	692.153	-0.12837	0.116653	-1.10045	0.271137	0.999692	Gpc4	869.331	836.183	671.453	556.203	598.869	718.002	738.681	627.507	589.917	725.07	647.236	727.389	722.895	661.411	0.138821	NO	NEG		NO	NO
ENSRNOG00000002414	60.5825	0.0163752	0.252672	0.0648082	0.948327	0.999692	Tfcp2l1	44.5811	30.6455	66.4175	58.2411	75.7796	56.6363	74.3775	56.4958	105.602	47.8726	54.8147	55.5259	60.1862	60.9788	0.310507	NO	POS		NO	NO
ENSRNOG00000002418	499.482	-0.165454	0.130613	-1.26674	0.205247	0.999692	Tgfb2	426.306	449.832	384.857	443.603	705.171	538.958	508.416	547.808	532.564	515.628	497.549	443.096	528.077	470.888	0.165206	NO	NEG		NO	NO
ENSRNOG00000002419	110298	-0.0766822	0.162129	-0.472971	0.636234	0.999692	Plp1	75470.2	101295	87173.4	127310	129735	117961	78800.4	124219	137647	117261	105516	121183	113228	107367	0.186976	NO	NEG		NO	NO
ENSRNOG00000002420	1466.2	0.00493873	0.108697	0.0454358	0.96376	0.999692	Zc3h7a	1741.45	1743.51	1662.26	1519.12	1295.62	1372.97	1396.87	1304.45	1344.61	1284.58	1319.77	1609.14	1463.79	1468.6	0.122059	NO	POS		NO	NO
ENSRNOG00000002423	459.162	-0.0708295	0.143745	-0.492744	0.622193	0.999692	Fam114a2	359.435	341.478	385.767	445.545	554.665	533.477	453.397	535.702	567.158	465.76	452.222	415.334	470.329	447.994	0.165574	NO	NEG		NO	NO
ENSRNOG00000002425	48.4674	-0.344719	0.175996	-1.95867	0.0501509	0.999692	Pctp	49.2249	42.6847	47.3111	30.0913	47.3623	61.2037	47.8869	40.3542	55.5323	68.8169	40.0569	51.0838	54.1375	42.7974	0.210431	NO	NEG		NO	NO
ENSRNOG00000002428	45.4227	-0.145727	0.249927	-0.58308	0.55984	0.999692	Lpar4	54.7975	24.0786	25.4752	35.9154	59.9922	44.7609	67.2454	47.4162	47.339	54.854	43.2193	39.9786	47.6371	43.2083	0.285644	NO	NEG		NO	NO
ENSRNOG00000002433	2697.84	-0.137806	0.307241	-0.448527	0.653773	0.999692	G3bp2	1173.04	1152.49	2055.3	2290.82	4382.59	3302.26	2842.65	3661.13	3762.54	3186.52	2543.61	2021.14	2826.57	2569.11	0.37566	NO	NEG		NO	NO
ENSRNOG00000002434	339.713	-0.13771	0.144067	-0.955875	0.339136	0.999692	Tmem100	307.424	332.722	233.826	389.245	475.728	349.866	358.642	346.037	357.774	312.169	329.943	283.182	355.947	323.479	0.17332	NO	NEG		NO	NO
ENSRNOG00000002436	2001.02	-0.0721608	0.0714591	-1.00982	0.312582	0.999692	Mmd	2086.02	2157.22	1998.89	2112.21	1905.02	1923.81	1959.29	1650.49	2107.5	2127.34	2119.85	1864.56	2051.15	1950.88	0.0744032	NO	NEG		NO	NO
ENSRNOG00000002440	371.618	-0.035579	0.0712262	-0.499522	0.617412	0.999692	Ralb	374.295	395.107	368.481	372.743	349.428	403.762	371.887	333.931	338.656	395.946	373.162	382.018	376.199	367.037	0.0590945	NO	NEG		NO	NO
ENSRNOG00000002443	186.292	-0.099327	0.199725	-0.49732	0.618963	0.999692	Mfap3	128.171	121.487	155.581	189.284	277.859	197.314	201.736	210.851	245.799	185.506	168.661	153.251	192.689	179.894	0.244503	NO	NEG		NO	NO
ENSRNOG00000002449	2814.75	-0.0386219	0.060222	-0.641326	0.521311	0.999692	Maged2	3055.66	3042.66	2861.41	2800.43	2631.24	2754.17	2655.17	2520.12	2703.79	2927.21	2938.91	2886.23	2852.45	2777.05	0.0593968	NO	NEG		NO	NO
ENSRNOG00000002450	413.448	-0.0162418	0.115084	-0.141131	0.887767	0.999692	Rrp15	496.893	484.855	456.734	430.984	352.586	393.714	352.529	355.117	408.754	358.047	446.951	424.218	415.808	411.089	0.125848	NO	NEG		NO	NO
ENSRNOG00000002451	177.396	0.0113563	0.25061	0.0453148	0.963856	0.999692	Fndc3c1	171.823	171.833	162.859	194.137	61.0447	202.794	197.661	134.178	224.86	227.395	221.367	158.804	176.625	178.168	0.263564	NO	POS		NO	NO
ENSRNOG00000002452	747.259	0.0874555	0.0647595	1.35047	0.176867	0.999692	Txndc11	766.237	760.664	795.19	840.614	772.531	670.501	739.7	740.499	707.355	672.211	723.133	778.473	724.916	769.601	0.0662592	NO	POS		NO	NO
ENSRNOG00000002454	654.086	-0.0341919	0.0762014	-0.448704	0.653645	0.999692	Rnf2	614.847	585.547	625.052	624.151	646.232	668.674	658.19	728.393	712.817	742.025	614.558	628.553	661.69	646.483	0.0760052	NO	NEG		NO	NO
ENSRNOG00000002456	153.453	0.0935105	0.243196	0.384506	0.700604	0.999692	Hlf	78.9456	93.0309	156.49	135.896	227.339	198.227	176.264	214.886	143.838	149.602	138.091	128.82	148.497	158.408	0.29294	NO	POS		NO	NO
ENSRNOG00000002459	5.50236	-0.279234	0.480685	-0.580909	0.561302	0.999692	Fbxo40	1.85754	6.56688	6.3688	7.76548	8.41996	7.30791	6.11322	6.05313	6.37256	5.98407	2.10826	1.11052	6.08482	4.9199	0.440208	NO	NEG		NO	NO
ENSRNOG00000002461	644.275	0.0673234	0.135002	0.498685	0.618001	0.999692	Nid1	524.756	438.887	629.601	755.193	702.014	698.819	575.661	669.879	783.825	626.333	636.694	689.631	629.106	659.443	0.14988	NO	POS		NO	NO
ENSRNOG00000002468	1030.99	-0.0998734	0.344819	-0.28964	0.772092	0.999692	Tnr	389.155	430.131	956.23	1068.72	1775.56	1136.38	1034.15	1526.4	1639.57	1029.26	738.945	647.432	1066.68	995.313	0.433148	NO	NEG		NO	NO
ENSRNOG00000002469	57.3616	0.150232	0.285431	0.526335	0.598655	0.999692	Trim7	26.9344	29.551	56.4094	58.2411	98.9345	63.0307	75.3964	68.6021	60.0842	47.8726	62.1936	41.0891	54.4012	60.322	0.344623	NO	POS		NO	NO
ENSRNOG00000002470	55.3981	-0.177005	0.233752	-0.757232	0.448911	0.999692	Ifi47	52.0112	52.5351	43.6718	45.6222	85.2521	82.214	52.9812	40.3542	45.5183	34.9071	66.4102	63.2995	58.7396	52.0565	0.287814	NO	NEG		NO	NO
ENSRNOG00000002471	4.49894	-0.888955	0.52844	-1.68222	0.0925254	0.999692	Polq	7.43018	7.66136	6.3688	3.88274	4.20998	4.56744	3.05661	1.00885	6.37256	4.98673	0	4.44207	5.87138	3.12651	0.522615	NO	NEG		NO	NO
ENSRNOG00000002473	193.874	0.0313121	0.153838	0.20354	0.838713	0.999692	RGD1307830	160.678	125.865	173.777	199.961	203.131	231.113	200.717	238.09	238.516	190.493	188.689	175.462	191.633	196.116	0.170452	NO	POS		NO	NO
ENSRNOG00000002474	298.862	-0.0885393	0.152724	-0.579733	0.562095	0.999692	Tom1l1	280.489	197.007	282.957	242.671	348.376	324.288	235.359	343.01	344.118	353.06	315.185	319.829	307.89	289.835	0.171489	NO	NEG		NO	NO
ENSRNOG00000002475	5.84656	-0.760751	0.455744	-1.66925	0.0950676	0.999692	AABR07058831.1	10.2165	10.9448	6.3688	6.7948	7.36746	5.48093	2.03774	4.03542	6.37256	3.98938	2.10826	4.44207	7.39527	4.29785	0.478713	NO	NEG		NO	NO
ENSRNOG00000002478	437.388	0.0177996	0.153069	0.116285	0.907427	0.999692	Insig2	309.281	313.021	383.948	420.307	515.722	461.312	497.208	445.914	510.715	497.676	505.982	387.571	434.621	440.155	0.171069	NO	POS		NO	NO
ENSRNOG00000002480	192.406	-0.0874508	0.178415	-0.490155	0.624024	0.999692	Gpr137b	145.817	147.755	192.884	139.779	232.601	192.746	173.208	253.222	266.737	203.459	170.769	189.898	198.186	186.627	0.214514	NO	NEG		NO	NO
ENSRNOG00000002486	9.38537	0.0209792	0.380835	0.0550874	0.956069	0.999692	AC133273.1	12.074	15.3227	7.27863	9.70686	5.26247	6.39442	15.283	6.05313	11.8348	4.98673	8.43304	9.99466	9.31252	9.45823	0.387483	NO	POS		NO	NO
ENSRNOG00000002488	398.982	-0.0529159	0.189796	-0.278804	0.780395	0.999692	Galnt10	284.204	253.919	370.3	337.799	582.029	470.447	441.171	473.153	467.018	379.989	366.837	360.918	406.268	391.696	0.229402	NO	NEG		NO	NO
ENSRNOG00000002496	279.586	-0.0855619	0.28475	-0.30048	0.763811	0.999692	Stxbp5l	134.672	163.078	213.81	231.994	443.1	274.047	299.548	403.542	426.051	286.238	284.615	194.341	287.864	271.308	0.361689	NO	NEG		NO	NO
ENSRNOG00000002504	176.811	-0.270958	0.199238	-1.35997	0.173838	0.999692	Spata17	262.842	260.486	192.884	172.782	118.932	152.553	130.415	123.08	171.149	194.482	164.444	177.683	193.407	160.215	0.265024	NO	NEG		NO	NO
ENSRNOG00000002506	1450.85	-0.0249988	0.0769211	-0.324992	0.745187	0.999692	Cdkl2	1303.07	1275.07	1526.69	1370.61	1586.11	1474.37	1400.95	1567.76	1528.5	1613.71	1361.94	1401.47	1463.47	1438.24	0.0785403	NO	NEG		NO	NO
ENSRNOG00000002509	5951.07	0.00827216	0.0908009	0.0911022	0.927411	0.999692	Gnl3l	5212.27	4869.34	5434.41	5734.81	6789.64	6108.5	6089.79	6661.47	6398.05	6225.43	6084.44	5804.67	5933.87	5968.26	0.0960748	NO	POS		NO	NO
ENSRNOG00000002511	77.5587	0.165211	0.176913	0.933857	0.350378	0.999692	Flt4	107.738	80.9916	86.4337	73.7721	45.2573	67.5982	77.4341	85.7526	72.8293	63.8301	78.0056	91.0624	73.0407	82.0768	0.198941	NO	POS		NO	NO
ENSRNOG00000002512	151.039	0.00357811	0.256771	0.013935	0.988882	0.999692	Gpatch2	87.3046	75.5192	144.663	135.896	211.551	169.909	176.264	202.78	212.115	148.605	141.253	106.61	150.834	151.244	0.303879	NO	POS		NO	NO
ENSRNOG00000002514	347.148	0.0240786	0.116001	0.207572	0.835563	0.999692	Ccdc93	312.996	264.864	399.415	327.121	391.528	359.915	382.076	383.365	371.429	365.029	300.427	307.613	344.293	350.003	0.124019	NO	POS		NO	NO
ENSRNOG00000002516	1007.22	-0.0339463	0.133125	-0.254996	0.798726	0.999692	Mtm1	819.177	754.097	898.001	980.392	1280.89	1028.59	1023.96	1172.29	1154.34	1077.13	1019.34	878.419	1019.04	995.401	0.152118	NO	NEG		NO	NO
ENSRNOG00000002520	920.573	0.0619619	0.129779	0.477443	0.633047	0.999692	Litaf	662.214	846.033	753.338	958.067	1070.39	956.423	805.926	1088.55	998.672	870.683	1019.34	1017.23	900.735	940.41	0.14443	NO	POS		NO	NO
ENSRNOG00000002524	3887.52	-0.0676942	0.160883	-0.420766	0.673926	0.999692	Gpr37	2740.81	3117.08	2944.2	4218.6	5220.37	4371.04	3585.4	4739.6	4287.82	4135	3595.64	3694.69	3978.69	3796.36	0.191233	NO	NEG		NO	NO
ENSRNOG00000002525	101.929	0.0912294	0.170462	0.535189	0.592519	0.999692	Ptgs2	115.168	105.07	113.729	92.2151	65.2547	103.224	112.076	124.089	119.258	83.777	73.7891	115.494	98.6253	105.232	0.186266	NO	POS		NO	NO
ENSRNOG00000002529	1220.36	0.0162092	0.0637704	0.254181	0.799356	0.999692	Rap2c	1069.95	1218.16	1239.19	1159.97	1214.58	1185.71	1202.27	1256.02	1222.62	1370.35	1199.6	1305.97	1213.56	1227.17	0.060381	NO	POS		NO	NO
ENSRNOG00000002536	863.067	-0.0902028	0.0910872	-0.990291	0.322032	0.999692	C1galt1c1	941.775	980.655	774.264	814.405	784.108	843.15	799.813	781.862	785.646	1004.33	871.765	975.034	889.944	836.191	0.102487	NO	NEG		NO	NO
ENSRNOG00000002537	207.355	-0.220901	0.394811	-0.559512	0.575813	0.999692	Wnk3	78.0168	61.2909	161.949	165.987	414.683	226.545	207.849	322.833	311.345	247.342	176.04	114.383	223.204	191.507	0.504886	NO	NEG		NO	NO
ENSRNOG00000002538	258.479	-0.0227215	0.114747	-0.198013	0.843035	0.999692	Epb41l5	277.703	215.613	284.776	242.671	224.181	296.884	299.548	225.983	301.331	246.344	243.504	243.203	260.343	256.614	0.12225	NO	NEG		NO	NO
ENSRNOG00000002540	22.3141	-0.0468496	0.227544	-0.205892	0.836875	0.999692	Rhoh	21.3618	32.8344	23.6555	18.443	18.9449	21.0102	19.3585	22.1948	17.297	24.9336	21.0826	26.6524	22.7303	21.8978	0.192301	NO	NEG		NO	NO
ENSRNOG00000002541	726.937	0.078185	0.142133	0.550082	0.582263	0.999692	Pds5a	559.121	510.028	706.027	719.278	794.633	766.417	790.643	889.81	919.47	693.155	667.264	707.4	707.137	746.737	0.163078	NO	POS		NO	NO
ENSRNOG00000002542	338.35	0.0405438	0.0897003	0.451992	0.651275	0.999692	Heatr6	312.996	303.171	343.915	329.062	362.058	324.288	383.095	356.126	369.609	329.124	282.507	364.25	333.541	343.159	0.0887863	NO	POS		NO	NO
ENSRNOG00000002544	6232.63	-0.0225258	0.0615501	-0.365975	0.714383	0.999692	Kifap3	5752.81	5603.74	5887.5	6010.49	6853.84	6374.32	6127.48	6322.49	6379.85	6722.11	6553.52	6203.35	6281.11	6184.14	0.0608926	NO	NEG		NO	NO
ENSRNOG00000002545	1434.42	-0.0460604	0.0596549	-0.772115	0.440046	0.999692	RGD1309748	1518.54	1508.19	1319.25	1405.55	1429.29	1303.55	1362.23	1388.18	1496.64	1487.04	1565.38	1429.24	1457.21	1411.64	0.057541	NO	NEG		NO	NO
ENSRNOG00000002546	1070.61	0.015949	0.0736642	0.216509	0.828591	0.999692	Rchy1	1080.16	1161.24	1092.7	1103.67	1014.6	960.077	962.832	1004.82	1018.7	1153.93	1095.24	1199.36	1064.79	1076.44	0.0734417	NO	POS		NO	NO
ENSRNOG00000002548	9.61422	-0.416216	0.379051	-1.09805	0.272184	0.999692	Tnn	7.43018	14.2282	10.0081	8.73617	15.7874	6.39442	7.13209	6.05313	17.297	4.98673	8.43304	8.88414	11.0207	8.20778	0.416841	NO	NEG		NO	NO
ENSRNOG00000002549	5.61077	-0.594467	0.525867	-1.13045	0.258286	0.999692	Htr5b	5.57263	12.0393	10.0081	3.88274	6.31497	6.39442	0	4.03542	4.55183	5.98407	6.32478	2.22103	6.80954	4.41201	0.568666	NO	NEG		NO	NO
ENSRNOG00000002553	2117.89	-0.111982	0.0668501	-1.67512	0.0939104	0.999692	Smim14	2242.06	2353.13	1973.42	2057.85	2058.68	1967.65	1960.31	1967.27	2093.84	2485.39	2167.29	2087.77	2200.13	2035.65	0.0789844	NO	NEG		NO	NO
ENSRNOG00000002556	208.535	0.042761	0.13573	0.315046	0.752727	0.999692	Tsr2	161.606	158.7	192.884	202.873	252.599	235.68	213.963	248.178	186.625	237.368	208.718	203.225	205.43	211.64	0.148734	NO	POS		NO	NO
ENSRNOG00000002563	1043.42	-0.0918567	0.156456	-0.587109	0.55713	0.999692	Mcts1	1375.51	1388.9	1028.11	1010.48	783.056	936.326	911.889	864.588	821.15	1154.93	1088.92	1157.16	1076.64	1010.19	0.190879	NO	NEG		NO	NO
ENSRNOG00000002565	1381.17	0.0695348	0.144233	0.4821	0.629735	0.999692	Taf1	1016.08	1012.39	1345.64	1388.08	1719.78	1464.32	1476.34	1730.19	1552.17	1322.48	1222.79	1323.74	1347.87	1414.46	0.166841	NO	POS		NO	NO
ENSRNOG00000002568	32.9263	0.170501	0.190243	0.896226	0.370132	0.999692	Socs1	27.8632	40.4958	40.0325	33.0033	24.2074	31.9721	39.7359	29.2568	31.8628	29.9204	39.0028	27.7629	31.0536	34.799	0.169828	NO	POS		NO	NO
ENSRNOG00000002569	1099.2	-0.0632148	0.105562	-0.59884	0.54928	0.999692	Mrps14	1322.57	1339.64	1091.79	1053.19	946.193	977.433	1026	986.66	994.12	1159.91	1085.75	1207.13	1123.31	1075.09	0.120411	NO	NEG		NO	NO
ENSRNOG00000002571	57.4204	0.174744	0.157366	1.11043	0.266813	0.999692	Tekt5	56.6551	50.3461	70.9666	49.505	43.1523	63.0307	61.1322	63.5578	57.3531	52.8593	72.7349	47.7522	53.8994	60.9415	0.160313	NO	POS		NO	NO
ENSRNOG00000002572	3750.96	-0.136917	0.0888999	-1.54012	0.123531	0.999692	Cacybp	4340.15	4109.77	3631.13	3698.31	3520.59	3500.49	3392.84	3164.78	3511.28	4590.78	3760.08	3791.31	3928.85	3573.07	0.109189	NO	NEG		NO	NO
ENSRNOG00000002574	591.811	0.00184773	0.104474	0.017686	0.985889	0.999692	Nubp1	677.075	689.523	599.577	571.734	459.94	541.699	568.529	541.755	548.951	631.32	641.965	629.663	591.418	592.204	0.111126	NO	POS		NO	NO
ENSRNOG00000002575	521.951	-0.124041	0.127103	-0.975907	0.32911	0.999692	Sap30l	605.559	702.657	504.955	521.258	476.78	442.129	415.699	464.073	463.376	576.466	561.851	528.606	544.494	499.407	0.15395	NO	NEG		NO	NO
ENSRNOG00000002579	1845.29	-0.100837	0.106276	-0.94882	0.342712	0.999692	Parm1	1542.69	1541.03	1705.02	1678.32	2186.03	2080.93	1842.12	1951.12	2212.19	1894.96	1788.86	1720.19	1909.64	1780.94	0.12341	NO	NEG		NO	NO
ENSRNOG00000002580	803.041	-0.0746801	0.093052	-0.802563	0.422227	0.999692	Trmt1l	951.991	937.97	813.387	780.431	722.011	733.531	704.039	709.225	784.736	812.837	861.224	825.114	823.846	782.237	0.103039	NO	NEG		NO	NO
ENSRNOG00000002585	1213.1	0.0943399	0.101471	0.929723	0.352515	0.999692	Cul4b	964.994	969.71	1237.37	1236.65	1373.51	1275.23	1269.51	1402.31	1299.09	1157.92	1163.76	1207.13	1173.41	1252.79	0.1121	NO	POS		NO	NO
ENSRNOG00000002592	681.763	-0.053385	0.0840803	-0.634929	0.525475	0.999692	Rps6ka6	670.573	626.043	678.732	635.799	656.757	681.463	700.982	600.268	680.954	849.739	694.671	705.179	694.255	669.272	0.0905477	NO	NEG		NO	NO
ENSRNOG00000002593	390.429	0.0685366	0.253655	0.270196	0.787009	0.999692	Esrrg	241.481	235.313	283.866	370.802	733.589	378.184	459.51	508.463	372.34	326.132	409.002	366.471	381.173	399.686	0.345346	NO	POS		NO	NO
ENSRNOG00000002595	1021.52	0.0445427	0.177494	0.250954	0.80185	0.999692	Dpp10	700.294	620.57	928.025	1001.75	1305.09	1039.55	1078.98	1233.83	1220.8	1147.95	1054.13	927.282	1005.71	1037.33	0.201884	NO	POS		NO	NO
ENSRNOG00000002598	17.6323	-0.222634	0.276751	-0.804456	0.421134	0.999692	Hnf1b	15.7891	29.551	21.8359	17.4723	13.6824	16.4428	15.283	10.0885	21.8488	16.9549	12.6496	19.9893	19.0448	16.2198	0.29181	NO	NEG		NO	NO
ENSRNOG00000002599	67.07	-0.23372	0.219953	-1.06259	0.287967	0.999692	Grap	92.8772	109.448	60.0487	71.8307	46.3098	59.3768	59.0945	62.549	79.2019	47.8726	48.49	67.7416	72.5144	61.6257	0.283232	NO	NEG		NO	NO
ENSRNOG00000002607	355.43	-0.188053	0.145347	-1.29383	0.195726	0.999692	Sox9	325.07	348.045	279.317	255.29	464.15	344.385	432.001	384.374	420.589	369.018	354.188	288.735	378.543	332.317	0.178588	NO	NEG		NO	NO
ENSRNOG00000002609	1076.44	0.107731	0.0873532	1.23328	0.217473	0.999692	Ero1b	1120.1	1099.95	1281.95	1047.37	950.403	906.181	1004.61	1147.07	1105.18	1036.24	1006.69	1211.57	1036.34	1116.54	0.0994759	NO	POS		NO	NO
ENSRNOG00000002610	1524.6	-0.0660975	0.105013	-0.62942	0.529074	0.999692	Carhsp1	1331.86	1380.14	1280.13	1671.52	1816.61	1656.16	1248.12	1542.54	1647.76	1523.94	1612.82	1583.6	1559.41	1489.79	0.116184	NO	NEG		NO	NO
ENSRNOG00000002612	276.564	0.0151356	0.0984597	0.153724	0.877827	0.999692	Ddx52	237.766	247.353	280.227	266.939	301.013	256.69	241.472	287.524	286.765	321.145	312.022	279.85	275.122	278.006	0.0985333	NO	POS		NO	NO
ENSRNOG00000002615	872.412	0.0534435	0.0792554	0.67432	0.500108	0.999692	Pmm2	929.701	978.466	940.763	885.265	808.316	845.891	936.341	769.756	812.957	762.97	902.335	896.188	856.383	888.441	0.0816221	NO	POS		NO	NO
ENSRNOG00000002618	4310.61	0.0212239	0.0723862	0.293204	0.769366	0.999692	Ivns1abp	4291.86	5035.71	4518.21	4677.73	4019.48	3909.73	3931.82	4150.43	4143.99	4274.62	4347.23	4426.52	4279.23	4341.99	0.0754134	NO	POS		NO	NO
ENSRNOG00000002625	1738.48	-0.0010603	0.140499	-0.00754668	0.993979	0.999692	Ptpn4	1281.71	1288.2	1595.84	1621.04	2143.93	1687.21	1715.78	2006.61	1981.87	2051.54	1766.72	1721.3	1739.08	1737.88	0.159266	NO	NEG		NO	NO
ENSRNOG00000002626	648.795	0.131119	0.162151	0.808619	0.418734	0.999692	Car10	448.597	430.131	687.83	683.363	797.791	692.424	713.209	800.022	712.817	634.312	661.993	523.054	619.345	678.245	0.187064	NO	POS		NO	NO
ENSRNOG00000002630	2241.63	-0.0124916	0.0548085	-0.227914	0.819713	0.999692	Cnot8	2298.71	2464.77	2170.85	2170.45	2104.99	2140.3	2150.83	2240.67	2135.72	2363.71	2285.35	2373.18	2251.37	2231.89	0.0513319	NO	NEG		NO	NO
ENSRNOG00000002632	7336.18	-0.0523736	0.13921	-0.37622	0.706753	0.999692	Naca	9556.14	9588.74	7895.49	7087.95	5760.3	6670.29	6674.62	6163.09	6252.4	6988.4	7546.51	7850.25	7469.38	7202.98	0.168062	NO	NEG		NO	NO
ENSRNOG00000002635	950.449	-0.0784648	0.0960902	-0.816575	0.414172	0.999692	Dexi	1131.24	1121.84	955.32	881.383	870.413	918.97	891.511	842.393	810.226	1005.32	975.07	1001.69	976.337	924.561	0.107722	NO	NEG		NO	NO
ENSRNOG00000002636	3725.78	-0.0361823	0.325807	-0.111054	0.911573	0.999692	Abat	1729.37	1551.97	2702.19	2885.85	6521.26	3950.84	4426.99	5968.38	5145.39	3736.06	3283.61	2807.39	3772.48	3679.07	0.419762	NO	NEG		NO	NO
ENSRNOG00000002642	4076.37	-0.0606679	0.0983041	-0.617145	0.537139	0.999692	Ptges3	4739.52	4757.71	3834.93	3859.45	3459.55	3850.35	3889.03	3764.04	3560.44	4604.75	4356.72	4239.96	4162.05	3990.68	0.110312	NO	NEG		NO	NO
ENSRNOG00000002643	977.175	-0.00151367	0.0600959	-0.0251876	0.979905	0.999692	Ugdh	929.701	936.875	887.083	1053.19	987.24	971.038	953.662	1011.88	1010.51	1030.26	1035.16	919.508	977.603	976.747	0.0536969	NO	NEG		NO	NO
ENSRNOG00000002644	458.542	0.126112	0.0885536	1.42413	0.154409	0.999692	Utp18	406.802	385.257	428.529	422.248	465.203	434.821	496.19	542.764	444.259	493.686	478.575	504.175	438.338	478.747	0.100383	NO	POS		NO	NO
ENSRNOG00000002645	434.477	0.0216668	0.0976453	0.221893	0.824397	0.999692	Gemin5	358.506	397.296	396.685	467.87	451.52	477.755	410.605	501.401	489.777	411.904	440.626	409.781	431.126	437.828	0.100863	NO	POS		NO	NO
ENSRNOG00000002652	2200.1	0.0602789	0.117641	0.512396	0.608374	0.999692	Rap1gap2	1754.45	1701.92	2330.98	2189.87	2731.22	2315.69	2312.83	2461.6	2364.22	2057.52	2184.16	1996.71	2154.17	2246.03	0.132122	NO	POS		NO	NO
ENSRNOG00000002653	936.68	-0.0294555	0.140341	-0.209885	0.833757	0.999692	Kcnk2	782.026	630.421	857.968	830.907	1139.85	1053.25	919.021	1038.11	983.195	1088.1	1027.78	889.524	946.142	927.218	0.156435	NO	NEG		NO	NO
ENSRNOG00000002657	71.5622	-0.233195	0.225598	-1.03367	0.301289	0.999692	Pla2g4a	41.7947	59.102	56.4094	54.3584	109.459	100.484	76.4152	81.7172	79.2019	73.8036	52.7065	73.2941	77.3076	65.8168	0.279102	NO	NEG		NO	NO
ENSRNOG00000002659	6.59861	-0.288415	0.509359	-0.566231	0.571237	0.999692	Ciita	10.2165	15.3227	5.45897	5.82411	3.15748	7.30791	4.07548	2.01771	4.55183	2.99204	11.5954	6.6631	7.25808	5.93913	0.600934	NO	NEG		NO	NO
ENSRNOG00000002660	6058.85	0.0301186	0.0490412	0.614148	0.539117	0.999692	Magee1	6389.95	6122.52	6140.43	6450.21	6391.8	5819.84	6095.9	6032.95	5748.96	5502.36	6001.16	6010.12	5995.91	6121.79	0.0460131	NO	POS		NO	NO
ENSRNOG00000002662	659.038	-0.0766684	0.131061	-0.584981	0.558561	0.999692	Pbdc1	833.108	837.278	679.642	594.06	597.817	625.74	686.718	498.374	589.007	576.466	687.292	702.958	676.569	641.507	0.153521	NO	NEG		NO	NO
ENSRNOG00000002664	147.532	0.0571946	0.129614	0.44127	0.659017	0.999692	Emp2	172.752	128.054	120.097	148.515	113.669	152.553	145.698	152.337	162.045	136.636	158.119	179.904	144.285	150.778	0.136435	NO	POS		NO	NO
ENSRNOG00000002667	34.2833	0.483653	0.312256	1.5489	0.121406	0.999692	Lamc2	38.0797	28.4565	53.6799	21.3551	10.5249	33.7991	50.9435	22.1948	25.4903	34.9071	45.3276	46.6417	28.5429	40.0238	0.38662	NO	POS		NO	NO
ENSRNOG00000002669	2576.91	0.077743	0.141654	0.548822	0.583128	0.999692	Cluh	1981.07	1832.16	2703.1	2637.35	3305.89	2689.31	2788.65	3024.55	2833.06	2403.6	2511.99	2212.15	2507.52	2646.3	0.163448	NO	POS		NO	NO
ENSRNOG00000002671	5087.2	-0.150018	0.162142	-0.925229	0.354847	0.999692	Nme2	6761.46	6795.63	5007.7	4591.34	3738.46	4368.3	4408.65	4037.44	4282.36	6162.6	5346.54	5545.92	5351.47	4822.93	0.204922	NO	NEG		NO	NO
ENSRNOG00000002680	1158.33	0.0129951	0.0940963	0.138104	0.890158	0.999692	Lamc1	1177.68	900.758	990.803	1221.12	1241.94	1219.51	1164.57	1204.57	1166.18	1210.78	1100.51	1301.53	1152.81	1163.85	0.0968009	NO	POS		NO	NO
ENSRNOG00000002682	2926	0.00799179	0.187583	0.042604	0.966017	0.999692	Zfp692	3894.34	4215.94	3685.72	3172.2	2181.82	2456.37	2760.12	2281.02	2409.74	2349.75	2528.86	3176.08	2917.99	2934	0.236694	NO	POS		NO	NO
ENSRNOG00000002693	2805.3	-0.112171	0.161248	-0.695642	0.486653	0.999692	Nme1	3847.9	3934.66	2835.94	2719.86	2138.67	2439.01	2459.55	2266.9	2312.33	2813.51	2935.75	2959.53	2914.35	2696.25	0.20513	NO	NEG		NO	NO
ENSRNOG00000002695	520.334	-0.0141383	0.141235	-0.100105	0.920261	0.999692	Tfb2m	647.354	664.35	559.544	578.529	409.42	476.841	531.85	415.648	488.867	450.8	452.222	568.585	522.939	517.73	0.163769	NO	NEG		NO	NO
ENSRNOG00000002697	664.176	0.0221899	0.0665699	0.333332	0.738884	0.999692	Mtmr1	696.579	681.861	646.888	675.597	606.237	685.117	606.228	644.658	639.987	643.288	747.378	696.294	658.845	669.507	0.0614143	NO	POS		NO	NO
ENSRNOG00000002701	4.79663	-0.0812617	0.706718	-0.114985	0.908457	0.999692	Hgd	1.85754	12.0393	1.81966	5.82411	6.31497	3.65395	2.03774	0	1.82073	3.98938	12.6496	5.55259	4.94598	4.64728	0.836262	NO	NEG		NO	NO
ENSRNOG00000002705	1746.16	-0.00388112	0.0603602	-0.0642993	0.948732	0.999692	Vps4b	1679.22	1536.65	1630.41	1797.71	1905.02	1752.98	1705.59	1815.94	1787.96	1828.13	1795.18	1719.08	1748.33	1743.99	0.056701	NO	NEG		NO	NO
ENSRNOG00000002708	1453.71	0.00783765	0.0538451	0.145559	0.884269	0.999692	Phf8	1376.44	1395.46	1530.33	1529.8	1512.43	1537.4	1400.95	1412.4	1485.72	1391.3	1360.88	1511.41	1449.79	1457.63	0.0476743	NO	POS		NO	NO
ENSRNOG00000002710	481.583	-0.0343801	0.168794	-0.203681	0.838603	0.999692	Cnst	377.081	383.068	541.348	430.984	599.922	613.864	551.209	390.427	569.889	379.989	549.201	392.013	487.302	475.864	0.200084	NO	NEG		NO	NO
ENSRNOG00000002711	31.3927	-0.304333	0.215548	-1.4119	0.157979	0.999692	Nuf2	41.7947	44.8737	33.6637	33.974	23.1549	26.4912	23.434	23.2037	37.325	34.9071	30.5698	23.3209	34.7578	28.0277	0.242487	NO	NEG		NO	NO
ENSRNOG00000002713	467.13	-0.0694595	0.0790808	-0.878336	0.379761	0.999692	Zfp672	441.167	432.32	449.455	428.072	475.728	474.101	504.341	424.728	535.295	510.641	494.387	435.323	478.209	456.051	0.0798989	NO	NEG		NO	NO
ENSRNOG00000002714	846.618	-0.045693	0.0901181	-0.507035	0.612131	0.999692	Mettl22	959.421	952.198	893.452	830.907	820.946	775.552	800.832	675.932	816.598	835.776	894.956	902.851	860.082	833.155	0.094069	NO	NEG		NO	NO
ENSRNOG00000002721	2255.44	-0.10184	0.131093	-0.776852	0.437246	0.999692	Ndufb4	2881.98	2774.51	2233.63	2090.86	1946.06	2015.16	2077.48	1819.97	1835.3	2557.19	2405.52	2427.59	2335.03	2175.84	0.15727	NO	NEG		NO	NO
ENSRNOG00000002722	1297.3	-0.0844085	0.115319	-0.731954	0.464197	0.999692	Sec14l1	1062.52	1165.62	1169.13	1363.81	1639.79	1433.26	1330.64	1375.07	1495.73	1214.77	1231.22	1086.09	1335.28	1259.33	0.133799	NO	NEG		NO	NO
ENSRNOG00000002723	19.936	-0.0789187	0.236789	-0.333287	0.738917	0.999692	Sele	22.2905	29.551	17.2867	21.3551	14.7349	17.3563	16.3019	21.1859	18.2073	20.9443	20.0285	19.9893	20.514	19.3579	0.191015	NO	NEG		NO	NO
ENSRNOG00000002724	2348.51	-0.0133014	0.0727557	-0.182822	0.854937	0.999692	Prpsap2	2594.06	2647.55	2354.64	2321.88	2184.98	2173.19	2208.91	2211.41	2119.33	2437.51	2445.58	2483.12	2359.44	2337.59	0.0742206	NO	NEG		NO	NO
ENSRNOG00000002728	94.9178	0.0674939	0.131725	0.512386	0.608381	0.999692	Btc	95.6635	99.5977	80.9747	92.2151	95.777	98.6568	89.6605	85.7526	81.933	83.777	111.738	123.267	92.5675	97.268	0.132118	NO	POS		NO	NO
ENSRNOG00000002730	635.62	0.237229	0.231704	1.02385	0.305908	0.999692	Rgs5	469.959	380.879	723.314	1018.25	789.371	641.269	858.907	663.826	658.195	561.506	432.193	429.77	583.53	687.71	0.303928	NO	POS		NO	NO
ENSRNOG00000002734	244.721	-0.0938659	0.207535	-0.452289	0.651061	0.999692	AABR07042077.1	145.817	183.873	181.056	263.056	334.693	263.998	246.567	310.727	332.284	255.321	217.151	202.114	252.664	236.778	0.249643	NO	NEG		NO	NO
ENSRNOG00000002735	3267.52	0.0461535	0.0756257	0.610289	0.54167	0.999692	Dhx9	2934.92	2921.17	3168.02	3277.03	3580.59	3553.47	3457.03	3580.42	3409.32	2891.31	3147.63	3289.35	3215.13	3319.92	0.078876	NO	POS		NO	NO
ENSRNOG00000002736	187.291	-0.0784272	0.284232	-0.275926	0.782605	0.999692	Rabgap1l	112.381	93.0309	191.974	152.398	287.331	199.141	180.34	282.479	274.931	187.501	176.04	109.941	192.386	182.195	0.35557	NO	NEG		NO	NO
ENSRNOG00000002746	569.315	0.0647103	0.15271	0.423746	0.671751	0.999692	Fstl1	445.811	363.368	470.381	574.646	656.757	641.269	623.548	660.8	651.822	579.458	620.882	543.043	556.414	582.217	0.16904	NO	POS		NO	NO
ENSRNOG00000002748	399.514	0.0333693	0.0838826	0.397809	0.690771	0.999692	Ccdc43	389.155	383.068	435.808	360.124	341.008	426.599	393.284	434.816	384.175	444.816	382.649	418.665	394.804	404.224	0.0813775	NO	POS		NO	NO
ENSRNOG00000002749	9235.07	0.0456287	0.108891	0.419032	0.675193	0.999692	Spag9	7409.74	7626.34	8658.84	9358.38	10902.8	9251.81	9997.15	10907.7	10146	9197.52	8710.27	8654.26	9089.04	9381.11	0.121596	NO	POS		NO	NO
ENSRNOG00000002750	422.381	-0.190011	0.269955	-0.70386	0.48152	0.999692	Rc3h1	207.116	250.636	343.005	412.541	656.757	514.294	389.208	564.958	637.256	434.843	363.675	294.287	450.15	394.613	0.344734	NO	NEG		NO	NO
ENSRNOG00000002751	122.796	-0.0650502	0.2298	-0.283074	0.77712	0.999692	Zdhhc15	77.0881	68.9523	109.179	88.3324	157.874	133.369	137.547	152.337	171.149	144.615	126.496	106.61	125.508	120.084	0.267669	NO	NEG		NO	NO
ENSRNOG00000002755	10689.8	0.0149961	0.204588	0.073299	0.941568	0.999692	Pafah1b1	6544.13	6173.97	9395.8	10428.1	14738.1	12038.9	11128.1	13420.8	12622.2	11687.9	10563.4	9536.01	10634.2	10745.4	0.238097	NO	POS		NO	NO
ENSRNOG00000002757	970.48	0.0399267	0.102783	0.388456	0.697679	0.999692	Tada2a	1102.45	1163.43	1028.11	1007.57	852.521	882.43	952.643	862.571	860.296	881.654	937.121	1114.96	957.131	983.829	0.114149	NO	POS		NO	NO
ENSRNOG00000002759	726.898	0.0392867	0.0501344	0.783627	0.433259	0.999692	Lias	723.513	690.617	749.699	699.864	737.799	711.608	731.549	745.543	683.685	754.991	763.19	730.72	717.035	736.761	0.0354121	NO	POS		NO	NO
ENSRNOG00000002763	2028.58	0.012801	0.0907386	0.141076	0.88781	0.999692	Ulk2	1626.28	1794.95	1997.07	2146.19	2343.91	2150.35	2005.14	2161.97	2209.46	1992.7	1943.81	1971.17	2019.61	2037.56	0.0949779	NO	POS		NO	NO
ENSRNOG00000002764	739.346	-0.0218394	0.0704556	-0.309974	0.75658	0.999692	Mettl16	751.377	775.987	813.387	747.428	756.744	813.918	656.152	739.49	705.534	667.224	724.187	720.726	745.131	733.562	0.0666874	NO	NEG		NO	NO
ENSRNOG00000002767	2709.61	0.0453064	0.040534	1.11774	0.263678	0.999692	Dlg3	2618.21	2537.01	2893.25	2676.18	2744.91	2640.9	2830.42	2679.52	2783.9	2677.87	2772.36	2660.8	2667.13	2752.09	0.0364506	NO	POS		NO	NO
ENSRNOG00000002768	86.8506	0.370584	0.179112	2.06901	0.0385452	0.999692	Tmem114	74.3018	75.5192	87.3435	101.922	70.5171	88.6084	68.2643	100.885	56.4427	88.7638	87.4927	142.146	75.6922	98.009	0.25302	NO	POS		NO	NO
ENSRNOG00000002773	2622.66	0.0135948	0.0656935	0.206942	0.836055	0.999692	Rgs4	2303.35	2416.61	2787.71	2531.55	2761.75	2707.58	2423.89	2677.5	2627.32	2845.43	2721.76	2667.46	2610.34	2634.98	0.0640612	NO	POS		NO	NO
ENSRNOG00000002775	424.557	-0.0666559	0.109954	-0.606217	0.544371	0.999692	Npl	543.332	505.65	433.078	411.571	355.743	397.368	406.529	427.754	380.533	423.872	379.487	429.77	434.416	414.698	0.124497	NO	NEG		NO	NO
ENSRNOG00000002778	384.528	0.0520672	0.0945179	0.550871	0.581722	0.999692	Aatf	364.079	364.462	353.923	389.245	427.313	428.426	368.831	439.861	371.429	309.177	390.028	407.56	377.481	391.575	0.0968474	NO	POS		NO	NO
ENSRNOG00000002781	457.43	-0.0715553	0.0887654	-0.806117	0.420175	0.999692	Kdsr	416.09	441.076	373.03	424.19	504.145	494.197	465.624	505.436	448.811	507.649	468.034	440.875	468.661	446.198	0.0910795	NO	NEG		NO	NO
ENSRNOG00000002782	35.2063	-0.250363	0.220651	-1.13465	0.256521	0.999692	Epgn	38.0797	53.6295	30.9342	22.3258	29.4698	43.8475	34.6416	26.2302	38.2354	25.931	35.8404	43.3102	38.1988	32.2137	0.254281	NO	NEG		NO	NO
ENSRNOG00000002784	48.2723	-0.0850647	0.349556	-0.243351	0.807733	0.999692	Pou3f4	26.0056	19.7007	28.2047	71.8307	73.6746	54.8093	50.9435	62.549	70.0982	53.8567	44.2734	23.3209	49.6908	46.8537	0.410292	NO	NEG		NO	NO
ENSRNOG00000002790	217.324	-0.0916382	0.278651	-0.328863	0.742259	0.999692	Abcb7	113.31	102.881	163.769	192.196	349.428	261.258	213.963	299.63	295.869	222.408	206.609	186.567	224.192	210.456	0.342205	NO	NEG		NO	NO
ENSRNOG00000002791	20.9587	0.108799	0.430099	0.252962	0.800298	0.999692	Bcl2	8.35895	5.4724	10.0081	14.5603	39.9948	23.7507	27.5095	33.2922	27.311	15.9575	25.2991	19.9893	20.1409	21.7764	0.500371	NO	POS		NO	NO
ENSRNOG00000002795	1573.69	0.0668372	0.11071	0.603714	0.546034	0.999692	Cog1	1479.53	1635.15	1636.78	1856.92	1378.77	1569.37	1774.87	1540.52	1854.42	1306.52	1585.41	1265.99	1537.29	1610.08	0.12438	NO	POS		NO	NO
ENSRNOG00000002797	12.5224	0.464432	0.443182	1.04795	0.294663	0.999692	Gpr156	13.9316	0	6.3688	20.3844	16.8399	7.30791	17.3208	16.1417	10.9244	13.9628	12.6496	14.4367	10.4944	14.5503	0.449642	NO	POS		NO	NO
ENSRNOG00000002800	1309.35	-0.0668873	0.0920896	-0.726329	0.467637	0.999692	Gdpd2	1538.05	1553.07	1363.83	1307.51	1254.57	1359.27	1363.25	1232.82	1196.22	1137.97	1157.43	1248.22	1339.86	1278.85	0.102443	NO	NEG		NO	NO
ENSRNOG00000002807	632.472	0.02022	0.230885	0.0875763	0.930213	0.999692	2019-09-09	382.654	306.455	552.266	604.737	845.153	743.58	711.171	790.942	802.943	687.171	625.099	537.49	627.993	636.951	0.26367	NO	POS		NO	NO
ENSRNOG00000002810	182.488	0.0105589	0.0983869	0.10732	0.914535	0.999692	Gfpt2	199.686	178.4	196.523	160.163	161.032	184.525	173.208	208.833	192.998	173.538	165.498	195.451	181.696	183.279	0.088972	NO	POS		NO	NO
ENSRNOG00000002811	692.21	-0.0840402	0.163991	-0.51247	0.608322	0.999692	Brinp3	489.463	488.138	650.527	614.444	887.253	723.483	734.605	713.26	885.786	799.871	739.999	579.69	712.332	672.088	0.192742	NO	NEG		NO	NO
ENSRNOG00000002812	101.05	-0.0510073	0.293881	-0.173564	0.862208	0.999692	Lhx1	46.4386	52.5351	109.179	109.687	156.822	114.186	92.7172	132.16	104.692	142.62	93.8175	57.7469	102.882	99.2181	0.346246	NO	NEG		NO	NO
ENSRNOG00000002813	384.234	-0.0340377	0.0699817	-0.48638	0.626698	0.999692	Dars2	381.725	362.273	354.833	353.33	426.26	377.271	407.548	376.303	407.844	375.999	393.19	394.234	388.562	379.906	0.0583786	NO	NEG		NO	NO
ENSRNOG00000002814	112.39	-0.0833767	0.183787	-0.45366	0.650074	0.999692	Higd1b	123.527	148.849	115.548	109.687	71.5696	79.4735	101.887	93.8235	121.989	148.605	114.9	118.825	115.669	109.112	0.209986	NO	NEG		NO	NO
ENSRNOG00000002818	2123.46	0.0934307	0.0628954	1.48549	0.137413	0.999692	Eftud2	1984.79	1780.72	2179.04	2277.23	2141.83	2087.32	2156.95	2358.7	2207.64	2125.34	2121.96	2060.01	2054.61	2192.31	0.0684883	NO	POS		NO	NO
ENSRNOG00000002821	2220.24	0.0209187	0.171097	0.122262	0.902691	0.999692	Phlpp1	1525.97	1733.66	1919.74	2331.59	3181.69	2420.75	2379.06	2783.43	2437.05	1925.87	2063.99	1940.07	2204.17	2236.31	0.208844	NO	POS		NO	NO
ENSRNOG00000002823	3475.51	0.0158526	0.181383	0.0873982	0.930355	0.999692	Mapk9	2364.65	2188.96	3120.71	3306.16	4814.11	3784.58	3703.59	4176.66	4100.29	3485.72	3573.5	3087.24	3456.39	3494.64	0.212953	NO	POS		NO	NO
ENSRNOG00000002824	15.1524	0.298545	0.323028	0.924206	0.355379	0.999692	Rlim	6.5014	8.75584	14.5573	18.443	16.8399	21.0102	22.4151	22.1948	16.3866	11.9681	10.5413	12.2157	13.577	16.7279	0.349213	NO	POS		NO	NO
ENSRNOG00000002826	221.309	0.161266	0.0983926	1.639	0.101212	0.999692	Hsd17b7	185.754	219.991	204.711	228.111	216.814	176.303	243.51	260.284	238.516	216.424	228.746	236.54	208.967	233.651	0.107729	NO	POS		NO	NO
ENSRNOG00000002827	2907.99	0.0335686	0.0553981	0.605953	0.544546	0.999692	Rbfox1	2946.06	2681.48	3097.97	2863.52	3153.27	2833.64	3022.99	3094.16	2873.12	2758.66	2852.47	2718.55	2874.37	2941.61	0.0535641	NO	POS		NO	NO
ENSRNOG00000002828	875.974	-0.0256519	0.0652913	-0.392884	0.694406	0.999692	Tob1	873.046	841.656	793.37	924.093	917.775	857.766	842.605	975.562	863.027	949.473	834.871	838.441	883.79	868.157	0.0616719	NO	NEG		NO	NO
ENSRNOG00000002831	91.2518	-0.186531	0.20954	-0.890191	0.373363	0.999692	Wfikkn2	58.5126	70.0468	65.5076	96.0979	134.719	128.802	81.5096	98.8677	91.947	98.7372	96.9799	73.2941	97.1275	85.3762	0.257469	NO	NEG		NO	NO
ENSRNOG00000002833	604.446	-0.133013	0.504885	-0.263452	0.792202	0.999692	Gsk3b	170.894	161.983	422.16	541.643	1195.63	757.282	668.379	1044.16	908.545	599.405	450.113	333.155	632.291	576.602	0.54212	NO	NEG		NO	NO
ENSRNOG00000002835	8154.13	0.0495056	0.114693	0.431635	0.666007	0.999692	Luc7l3	9500.41	10036.4	9104.65	8198.41	6734.91	7619.41	8145.86	7220.37	7144.55	7050.24	7969.22	9125.12	8014.32	8293.94	0.131502	NO	POS		NO	NO
ENSRNOG00000002838	808.64	-0.0156728	0.0988774	-0.158507	0.874057	0.999692	Pdzd11	925.986	908.419	817.026	807.61	717.801	685.117	823.247	669.879	823.881	816.826	790.597	917.287	813.005	804.275	0.104935	NO	NEG		NO	NO
ENSRNOG00000002839	881.269	0.148832	0.0915805	1.62514	0.104132	0.999692	Slc19a2	923.199	936.875	968.057	990.099	699.909	728.05	842.605	843.402	834.806	892.624	935.013	980.587	835.911	926.627	0.107412	NO	POS		NO	NO
ENSRNOG00000002840	27690.3	-0.0134047	0.0579417	-0.231348	0.817044	0.999692	Atp5b	27173.1	27357.6	25568	26470.6	28781.5	26639.2	26828.9	26723.5	26729.3	30231.5	30255.6	29524.2	27818.7	27561.8	0.0572751	NO	NEG		NO	NO
ENSRNOG00000002841	2736.74	-0.0177461	0.18849	-0.0941487	0.924991	0.999692	Cdc42bpa	1881.69	1985.39	2880.52	2848.96	3867.92	3068.41	2919.06	3402.87	3282.78	2435.52	2158.86	2108.87	2753.62	2719.86	0.228789	NO	NEG		NO	NO
ENSRNOG00000002843	11.386	-0.465368	0.366272	-1.27055	0.203887	0.999692	Cxcl6	18.5754	18.6062	13.6474	6.7948	11.5774	15.5293	11.2076	5.04427	10.014	4.98673	8.43304	12.2157	13.2149	9.55713	0.409989	NO	NEG		NO	NO
ENSRNOG00000002844	624.558	-0.138556	0.108565	-1.27624	0.20187	0.999692	Usp27x	569.337	499.083	574.102	580.47	783.056	745.407	626.605	598.251	686.416	643.288	635.64	553.038	654.431	594.684	0.130542	NO	NEG		NO	NO
ENSRNOG00000002848	1766.46	0.0159251	0.0980697	0.162385	0.871003	0.999692	Maoa	1565.91	1396.56	1601.3	1770.53	1995.53	1680.82	1818.68	1947.09	2003.72	1896.95	1783.59	1736.85	1756.58	1776.34	0.104384	NO	POS		NO	NO
ENSRNOG00000002851	1188.4	-0.00264477	0.0540465	-0.048935	0.960971	0.999692	Fam104a	1139.6	1154.68	1095.43	1124.05	1183	1224.99	1166.61	1212.64	1183.48	1248.68	1263.9	1263.77	1189.07	1187.73	0.0466239	NO	NEG		NO	NO
ENSRNOG00000002855	1174.57	-0.0242161	0.0842983	-0.287267	0.773908	0.999692	Rfc1	1028.15	1059.46	1052.67	1172.59	1388.24	1246.91	1175.78	1300.41	1200.77	1182.85	1154.27	1132.73	1184.4	1164.74	0.0886253	NO	NEG		NO	NO
ENSRNOG00000002860	1263.7	-0.107007	0.0753408	-1.42031	0.155518	0.999692	Ccdc181	1499.04	1414.07	1200.97	1125.02	1278.78	1258.79	1244.04	1157.16	1228.99	1182.85	1216.47	1358.16	1310.42	1216.97	0.0867007	NO	NEG		NO	NO
ENSRNOG00000002862	181.274	-0.133182	0.360652	-0.369282	0.711917	0.999692	Clcn5	57.5839	68.9523	141.933	161.134	318.906	222.891	176.264	265.329	274.931	194.482	150.741	142.146	189.624	172.924	0.437045	NO	NEG		NO	NO
ENSRNOG00000002863	1573.93	0.107868	0.247157	0.436436	0.662521	0.999692	Cacna1e	850.755	828.522	1602.21	1645.31	1885.02	1579.42	1885.93	2103.46	2428.86	1517.96	1329.26	1230.45	1515.09	1632.77	0.301127	NO	POS		NO	NO
ENSRNOG00000002864	2446.61	0.0524977	0.109358	0.480052	0.63119	0.999692	Nacc1	2014.51	1929.57	2406.5	2443.22	2931.2	2551.37	2561.44	2800.58	2692.86	2292.9	2493.02	2242.13	2402.07	2491.15	0.12126	NO	POS		NO	NO
ENSRNOG00000002866	58.5193	-0.0131204	0.153795	-0.0853106	0.932015	0.999692	Rassf6	61.299	50.3461	55.4995	62.1239	70.5171	63.9442	64.1888	50.4427	52.8012	53.8567	71.6808	45.5312	58.7941	58.2445	0.14239	NO	NEG		NO	NO
ENSRNOG00000002871	762.631	0.155583	0.0869088	1.79019	0.0734236	0.999692	Rbm25l1	694.721	652.31	849.78	772.666	791.476	782.86	816.115	872.659	780.184	627.331	684.13	827.335	721.48	803.781	0.104339	NO	POS		NO	NO
ENSRNOG00000002873	375.092	-0.245077	0.197762	-1.23925	0.215253	0.999692	Fam183b	559.121	517.689	365.751	293.147	298.908	264.912	281.208	272.391	379.623	420.88	433.247	414.223	406.855	343.328	0.260891	NO	NEG		NO	NO
ENSRNOG00000002874	637.684	0.186142	0.108157	1.72103	0.0852449	0.999692	Rbm25	641.781	728.924	787.911	709.571	566.242	592.854	624.567	640.623	534.385	516.625	571.338	737.384	596.802	678.566	0.136251	NO	POS		NO	NO
ENSRNOG00000002875	761.142	0.0494388	0.0747211	0.661645	0.508199	0.999692	Klhl20	665.001	674.2	732.412	728.014	849.363	745.407	812.039	791.951	814.778	739.033	786.381	795.13	747.964	774.321	0.0745872	NO	POS		NO	NO
ENSRNOG00000002876	66.8531	-0.0355205	0.140612	-0.252613	0.800567	0.999692	Eef2kmt	77.0881	80.9916	66.4175	55.3291	65.2547	65.7712	71.3209	61.5401	58.2634	58.8434	75.8973	65.5205	67.7021	66.0042	0.120265	NO	NEG		NO	NO
ENSRNOG00000002879	798.462	0.0182966	0.0584955	0.312786	0.754443	0.999692	Psen2	856.328	795.687	746.059	775.578	772.531	791.995	858.907	803.048	735.576	806.853	791.651	847.325	793.162	803.761	0.0499164	NO	POS		NO	NO
ENSRNOG00000002881	64.5806	0.163765	0.243663	0.672099	0.501521	0.999692	Ddr2	35.2933	33.9289	60.9585	57.2705	97.882	67.5982	89.6605	68.6021	72.8293	57.8461	65.356	67.7416	60.8963	68.2649	0.285943	NO	POS		NO	NO
ENSRNOG00000002882	513.685	0.0802032	0.0856416	0.936499	0.349016	0.999692	Zcchc2	415.161	528.634	577.741	547.467	532.562	561.796	542.039	515.525	485.225	474.737	509.145	474.191	499.686	527.684	0.0881618	NO	POS		NO	NO
ENSRNOG00000002883	707.369	0.0367121	0.128573	0.285535	0.775234	0.999692	Alg1	898.123	816.483	615.954	689.187	606.237	638.529	782.492	613.383	620.87	609.378	772.677	825.114	698.27	716.468	0.148659	NO	POS		NO	NO
ENSRNOG00000002884	292.2	-0.00146837	0.098329	-0.0149332	0.988085	0.999692	Blzf1	312.067	299.888	243.834	264.997	256.809	274.96	291.397	317.789	317.718	291.225	343.646	292.066	292.111	292.288	0.0980932	NO	NEG		NO	NO
ENSRNOG00000002886	7937.66	0.0414265	0.11475	0.361014	0.718089	0.999692	Myh10	6674.16	6168.49	8124.77	7736.36	9732.42	8730.21	8551.37	8953.58	8513.74	7123.04	7483.27	7460.46	7823.68	8051.64	0.128755	NO	POS		NO	NO
ENSRNOG00000002894	213.992	-0.0111564	0.292306	-0.0381669	0.969555	0.999692	Mnt	102.165	103.976	167.408	209.668	322.063	268.566	258.793	309.718	288.586	203.459	180.256	153.251	214.802	213.183	0.354013	NO	NEG		NO	NO
ENSRNOG00000002895	297.894	0.0370545	0.0757287	0.489307	0.624625	0.999692	Nagpa	311.139	316.305	273.858	306.737	274.701	296.884	308.718	294.585	283.124	281.252	290.94	336.487	293.901	301.887	0.0629664	NO	POS		NO	NO
ENSRNOG00000002896	5597.32	-0.0927505	0.134014	-0.692094	0.488879	0.999692	Prdx6	5116.61	4664.68	3916.81	4546.69	6652.82	6052.78	6394.43	6224.63	6132.23	6042.92	5595.32	5828	5777	5417.65	0.151568	NO	NEG		NO	NO
ENSRNOG00000002898	541.21	-0.116169	0.0872431	-1.33156	0.183006	0.999692	Nme7	668.716	596.492	498.586	531.936	493.62	563.623	518.605	486.268	482.494	572.476	538.66	543.043	562.903	519.516	0.0995779	NO	NEG		NO	NO
ENSRNOG00000002899	383.918	-0.0282377	0.135165	-0.208913	0.834516	0.999692	Akap10	289.777	288.943	360.292	385.362	463.098	398.281	381.057	437.843	446.99	438.832	368.945	347.592	387.653	380.182	0.149779	NO	NEG		NO	NO
ENSRNOG00000002903	2290.45	-0.0183351	0.142289	-0.128858	0.89747	0.999692	Specc1	1693.15	1908.77	2078.96	2365.56	3071.18	2543.15	2308.76	2720.88	2566.32	2047.55	2117.75	2063.34	2305.02	2275.87	0.167979	NO	NEG		NO	NO
ENSRNOG00000002905	24.3451	0.125774	0.258823	0.485946	0.627005	0.999692	Ccdc103	27.8632	20.7951	27.2949	27.1792	22.1024	24.6642	11.2076	31.2745	18.2073	25.931	18.9743	36.6471	23.2605	25.4296	0.273543	NO	POS		NO	NO
ENSRNOG00000002906	26.4055	-0.442488	0.27726	-1.59593	0.110504	0.999692	Nr1i2	39.9372	49.2516	32.7538	19.4137	16.8399	25.5777	23.434	16.1417	26.4006	24.9336	21.0826	21.0998	30.4901	22.3209	0.371628	NO	NEG		NO	NO
ENSRNOG00000002907	5334.28	0.0938851	0.0966717	0.971174	0.331462	0.999692	Plekha6	5812.26	5762.44	6599.9	5596	4995.14	5119.19	5792.28	5185.51	4908.69	4368.37	4896.43	4975.12	5161.02	5507.54	0.111768	NO	POS		NO	NO
ENSRNOG00000002908	891.341	-0.0338823	0.1095	-0.309429	0.756995	0.999692	Slc35a4	754.163	727.83	761.526	870.705	1057.76	976.519	939.398	981.615	959.526	934.513	931.85	800.683	901.718	880.963	0.11941	NO	NEG		NO	NO
ENSRNOG00000002911	13.2283	-0.262416	0.293848	-0.893035	0.371838	0.999692	Alb	15.7891	19.7007	10.0081	10.6775	13.6824	11.8754	13.2453	10.0885	16.3866	8.97611	10.5413	17.7683	14.4017	12.0548	0.262967	NO	NEG		NO	NO
ENSRNOG00000002912	634.369	0.0582689	0.074679	0.780259	0.435239	0.999692	Parn	659.428	663.255	648.708	662.978	630.444	644.01	634.756	591.189	573.531	558.514	608.233	737.384	621.53	647.208	0.0754653	NO	POS		NO	NO
ENSRNOG00000002914	1982.12	-0.00695421	0.120777	-0.0575788	0.954084	0.999692	Trmt1	2417.59	2554.52	2124.45	1998.64	1618.74	1770.34	1941.97	1755.41	1792.51	1768.29	2020.77	2022.25	1987	1977.25	0.140449	NO	NEG		NO	NO
ENSRNOG00000002915	656.309	0.0240812	0.0836353	0.287931	0.773399	0.999692	Trim11	761.593	722.357	675.093	705.688	567.295	591.027	606.228	664.835	631.794	631.32	658.831	659.647	650.898	661.72	0.0850175	NO	POS		NO	NO
ENSRNOG00000002916	565.256	-0.308274	0.165281	-1.86516	0.0621595	0.999692	Car4	842.396	833.994	466.742	596.972	450.468	569.103	487.02	448.94	496.15	560.508	473.304	557.48	625.437	505.076	0.242035	NO	NEG		NO	NO
ENSRNOG00000002917	198.159	0.0033682	0.184018	0.0183037	0.985397	0.999692	Sec14l5	131.886	182.778	141.023	238.789	228.391	231.113	164.038	264.32	237.606	175.533	179.202	203.225	197.884	198.433	0.212684	NO	POS		NO	NO
ENSRNOG00000002922	130.998	-0.0640653	0.143806	-0.445497	0.65596	0.999692	Adora2b	134.672	122.582	95.532	100.951	153.664	143.418	131.434	163.434	113.796	134.642	141.253	136.594	133.796	128.2	0.152865	NO	NEG		NO	NO
ENSRNOG00000002925	6.70601	-0.601038	0.395594	-1.51933	0.128679	0.999692	Tsx	9.28772	5.4724	7.27863	6.7948	8.41996	9.13489	3.05661	6.05313	7.28293	8.97611	3.16239	5.55259	8.09567	5.31636	0.319441	NO	NEG		NO	NO
ENSRNOG00000002926	628.398	0.00718102	0.0835462	0.0859527	0.931504	0.999692	Uap1	580.483	698.279	598.667	597.942	674.649	581.892	623.548	553.861	591.738	634.312	694.671	710.731	626.892	629.904	0.0850519	NO	POS		NO	NO
ENSRNOG00000002928	3487.39	0.0243348	0.100553	0.242009	0.808773	0.999692	Guk1	3610.14	4182.01	3460.08	3513.88	3256.42	3376.25	3474.35	2837.91	3139.85	3183.53	4140.62	3673.59	3458.03	3516.74	0.111433	NO	POS		NO	NO
ENSRNOG00000002930	85.2594	0.222767	0.181642	1.2264	0.220047	0.999692	Ppl	96.5923	89.7474	109.179	68.9187	58.9397	102.311	108	86.7615	65.5464	58.8434	92.7634	85.5098	78.6633	91.8555	0.213167	NO	POS		NO	NO
ENSRNOG00000002932	855.401	0.0577153	0.0821738	0.702356	0.482457	0.999692	Wdr19	821.034	765.042	876.165	863.91	830.418	868.728	962.832	972.536	952.243	791.893	793.76	766.257	838.226	872.577	0.0871067	NO	POS		NO	NO
[truncated: 17,171 more rows]
