# Supplementary material for: RNA-sequencing of AVPV and ARH reveals vastly different temporal and transcriptomic responses to estradiol in the female rat hypothalamus
Source: PLoS One. 2021 Aug 18;16(8):e0256148. doi: 10.1371/journal.pone.0256148 (PMC8372949; doi:10.1371/journal.pone.0256148)
Supplement: S10 Table — (XLSX) [file pone.0256148.s010.xlsx]

## Sheet: DESeq2_results_AVPV_Oil-AVPV_24
	baseMean	log2FoldChange	lfcSE	stat	pvalue	padj	geneName	S18_AVPV oil	S19_AVPV oil	S22_AVPV 24 hr	S23_AVPV 24 hr	S24_AVPV oil	S25_AVPV oil	S28_AVPV 24 hr	S29_AVPV 24 hr	mean_cond1	mean_cond2	Coefficient_of_Variation	DE	POSITIVE FC	# DE	DE POS	DE NEG	# DE POS	# DE NEG
ENSRNOG00000021729	1449.77	0.794758	0.0900161	8.82906	1.05558e-18	1.60649e-14	Iqub	1161.27	1058.66	1918.19	1885.24	1075.23	948.378	1759.38	1791.8	1060.88	1838.65	0.291452	YES	POS	2111	YES	NO	1106	1005
ENSRNOG00000016013	4492.48	-0.504693	0.0599658	-8.41635	3.88404e-17	2.95556e-13	Gprc5b	5273.41	5575.35	3629.59	3675.22	5229.07	5003.31	3799.25	3754.66	5270.29	3714.68	0.188567	YES	NEG		NO	YES
ENSRNOG00000051490	7860.09	0.5269	0.0678386	7.76696	8.03899e-15	4.07818e-11	Plcg1	6369.52	6151.83	9730.96	8783.43	6525.38	6714.79	8959.46	9645.36	6440.38	9279.8	0.198159	YES	POS		YES	NO
ENSRNOG00000019996	1189.61	-0.86847	0.121427	-7.15222	8.53831e-13	3.24861e-09	Slc16a1	1348.61	1731.08	756.074	797.218	1530.06	1538.05	945.562	870.242	1536.95	842.274	0.327	YES	NEG		NO	YES
ENSRNOG00000019484	4261.09	-0.568288	0.0810466	-7.01187	2.35154e-12	7.15762e-09	Slc6a9	5102.36	4985.65	3695.29	3319.23	5530.02	4741.04	3388.09	3327.02	5089.77	3432.41	0.215731	YES	NEG		NO	YES
ENSRNOG00000018969	782.043	0.957133	0.137803	6.94566	3.76696e-12	8.39439e-09	Gpatch4	588.779	578.13	1037.18	1171.26	509.369	451.77	889.253	1030.61	532.012	1032.07	0.359151	YES	POS		YES	NO
ENSRNOG00000056337	1878.62	0.387191	0.0557738	6.94218	3.86101e-12	8.39439e-09	Crtc2	1674.41	1643.41	2164.83	2126.92	1561.22	1633.65	2136.55	2087.94	1628.17	2129.06	0.143918	YES	POS		YES	NO
ENSRNOG00000010593	2375.75	0.61736	0.0895825	6.89153	5.51963e-12	1.05004e-08	Ctnnal1	1945.53	1874.99	2783.04	3000.35	1980.01	1701.33	3060.86	2659.9	1875.47	2876.04	0.233461	YES	POS		YES	NO
ENSRNOG00000011014	2068.97	-0.456332	0.0667394	-6.83752	8.05753e-12	1.36253e-08	Copg2	2338.83	2359.66	1641.39	1754.88	2370.56	2504.19	1744.51	1837.77	2393.31	1744.64	0.171167	YES	NEG		NO	YES
ENSRNOG00000013287	1800.07	-0.344521	0.0505338	-6.81763	9.25524e-12	1.40856e-08	Sall2	2042.11	2025.52	1587.54	1595.44	1989.75	1999.12	1571.33	1589.74	2014.13	1586.01	0.127482	NO	NEG		NO	NO
ENSRNOG00000004789	921.855	0.551113	0.0817555	6.741	1.57305e-11	1.81349e-08	Diexf	736.555	729.486	1016.72	1078	730.453	794.404	1145.3	1143.93	747.725	1095.99	0.207789	YES	POS		YES	NO
ENSRNOG00000007838	1688.29	0.382299	0.0567845	6.73246	1.66824e-11	1.81349e-08	Ddx47	1492.89	1427.54	1956.96	1929.37	1499.86	1444.99	1868.81	1885.88	1466.32	1910.26	0.142086	YES	POS		YES	NO
ENSRNOG00000024039	3868.05	-0.951748	0.141344	-6.73355	1.65569e-11	1.81349e-08	Serinc5	4323.92	5118.81	2233.76	2695.5	6069.58	4885.71	2882.37	2734.74	5099.5	2636.59	0.365043	YES	NEG		NO	YES
ENSRNOG00000039902	123.332	-1.39797	0.206911	-6.75641	1.41453e-11	1.81349e-08	Lbh	167.558	194.364	47.3893	60.1674	169.465	183.584	81.807	82.3202	178.743	67.921	0.493426	YES	NEG		NO	YES
ENSRNOG00000030630	6636.61	0.446742	0.0667934	6.68841	2.25615e-11	2.28909e-08	Ehmt2	5726.05	5306.55	8128.34	7620.2	5866.03	5571.83	7562.37	7311.53	5617.61	7655.61	0.169242	YES	POS		YES	NO
ENSRNOG00000004677	937.347	-0.848322	0.12727	-6.66551	2.63755e-11	2.50881e-08	Zeb2	1069.34	1242.28	557.901	672.872	1291.44	1217.41	684.204	763.333	1205.12	669.577	0.318144	YES	NEG		NO	YES
ENSRNOG00000021945	435.478	-0.775063	0.11767	-6.58676	4.49519e-11	4.02426e-08	Ccdc184	553.871	491.286	309.107	332.926	533.718	620.126	298.543	344.248	549.75	321.206	0.293609	YES	NEG		NO	YES
ENSRNOG00000001628	6891.84	0.965755	0.147	6.56975	5.04008e-11	4.26138e-08	Pcp4	4355.33	4546.47	8574.23	9934.63	5414.12	4354.42	10545.7	7409.89	4667.58	9116.1	0.373027	YES	POS		YES	NO
ENSRNOG00000003148	4181.05	-0.709723	0.108225	-6.55784	5.45924e-11	4.37285e-08	Timp2	4773.07	5418.21	3254.78	2997.34	4630.1	5933.92	3115.04	3325.95	5188.82	3173.28	0.275414	YES	NEG		NO	YES
ENSRNOG00000019711	320.134	-0.965966	0.1487	-6.49608	8.24423e-11	6.27345e-08	Isoc1	388.641	406.097	193.865	185.516	472.36	426.389	229.485	258.721	423.372	216.897	0.359274	YES	NEG		NO	YES
ENSRNOG00000020279	17052.3	-0.486875	0.0756836	-6.43304	1.2508e-10	9.06474e-08	Syt11	19280.8	18526.6	13691.2	13624.9	21292.2	20510.7	14707.2	14784.5	19902.6	14201.9	0.186455	YES	NEG		NO	YES
ENSRNOG00000028844	1814.82	0.492432	0.0770607	6.39018	1.65689e-10	1.14619e-07	Slc9a5	1560.38	1438.29	2005.43	2062.74	1590.44	1444.99	2232.16	2184.16	1508.53	2121.12	0.186512	YES	POS		YES	NO
ENSRNOG00000031335	169.486	0.932168	0.146558	6.36038	2.01257e-10	1.33171e-07	Ankrd37	130.323	116.618	222.945	248.692	120.768	99.8293	208.236	208.473	116.885	222.087	0.343367	YES	POS		YES	NO
ENSRNOG00000000931	2446.19	0.485962	0.0767128	6.33483	2.37609e-10	1.44647e-07	Sfswap	2036.29	2057.78	3053.38	2941.18	2122.21	1936.52	2768.69	2653.49	2038.2	2854.18	0.185689	YES	POS		YES	NO
ENSRNOG00000016636	1238.71	0.691985	0.109187	6.33764	2.33305e-10	1.44647e-07	Lpin3	1011.16	899.037	1354.9	1421.96	918.423	961.068	1689.26	1653.89	947.423	1530	0.267621	YES	POS		YES	NO
ENSRNOG00000007591	96.8407	-1.29277	0.205492	-6.2911	3.15231e-10	1.77685e-07	Slc45a3	109.378	134.814	51.6974	60.1674	163.621	142.13	64.8082	48.1092	137.486	56.1955	0.476314	YES	NEG		NO	YES
ENSRNOG00000021611	3065.87	-0.543454	0.0863217	-6.29568	3.06048e-10	1.77685e-07	Clip2	3451.22	3410.06	2540.71	2427.75	3578.25	4105.69	2506.27	2507.02	3636.3	2495.44	0.210633	YES	NEG		NO	YES
ENSRNOG00000007230	514.787	0.608292	0.097064	6.26691	3.68275e-10	2.00171e-07	Kank3	373.514	437.526	628.985	621.729	440.22	379.013	623.646	613.66	407.568	622.005	0.227519	YES	POS		YES	NO
ENSRNOG00000019332	1670.08	0.356916	0.057086	6.25225	4.04585e-10	2.12323e-07	Gtpbp2	1476.6	1432.5	1833.1	1911.32	1481.36	1468.67	1826.32	1930.78	1464.78	1875.38	0.133354	NO	POS		NO	NO
ENSRNOG00000050073	180.326	0.815433	0.131407	6.20542	5.45508e-10	2.76736e-07	Mir3072	141.959	119.927	235.869	223.622	131.482	130.286	209.299	250.168	130.913	229.739	0.301466	YES	POS		YES	NO
ENSRNOG00000049213	115.2	-1.77384	0.286453	-6.19241	5.92498e-10	2.90878e-07	Npy2r	171.048	159.627	35.542	42.1172	140.247	241.959	70.1203	60.9383	178.22	52.1794	0.643358	YES	NEG		NO	YES
ENSRNOG00000031033	366038	0.995887	0.16167	6.16	7.27434e-10	3.3548e-07	Mt-nd2	223611	267602	566314	572247	243284	243459	431057	380729	244489	487587	0.396093	YES	POS		YES	NO
ENSRNOG00000032274	128.131	0.877454	0.142419	6.16107	7.22564e-10	3.3548e-07	AY172581.15	95.4148	84.3623	164.785	170.474	82.7847	98.9833	165.739	162.502	90.3862	165.875	0.318038	YES	POS		YES	NO
ENSRNOG00000026040	737.261	0.732681	0.119668	6.12263	9.20426e-10	4.11004e-07	Prss53	601.578	548.355	1014.56	945.63	563.91	503.376	942.375	778.3	554.305	920.217	0.282158	YES	POS		YES	NO
ENSRNOG00000053828	4857.99	0.430709	0.0703956	6.1184	9.45209e-10	4.11004e-07	Ppp1r12c	4244.79	3991.49	5776.11	5805.15	4238.58	4079.46	5621.31	5107.06	4138.58	5577.41	0.165069	YES	POS		YES	NO
ENSRNOG00000009783	1017.67	-0.922802	0.150944	-6.11352	9.74558e-10	4.11994e-07	Camk2g	1357.91	1291.07	591.289	606.688	1214.5	1466.14	774.511	839.238	1332.41	702.931	0.346829	YES	NEG		NO	YES
ENSRNOG00000038973	2034.79	0.56032	0.0921941	6.07761	1.21989e-09	5.0177e-07	Acd	1753.54	1558.22	2526.71	2426.75	1728.74	1539.74	2555.14	2189.5	1645.06	2424.53	0.214643	YES	POS		YES	NO
ENSRNOG00000027992	562.717	-0.939841	0.154957	-6.06518	1.31805e-09	5.27881e-07	Dscam	743.537	641.815	368.344	343.957	695.391	878.159	365.476	465.056	739.726	385.708	0.361795	YES	NEG		NO	YES
ENSRNOG00000031053	17413.3	0.818308	0.136318	6.00294	1.93778e-09	7.56181e-07	Mt-nd4l	10687.6	13355.7	20556.2	26865.7	12831.6	13536.2	20554.8	20918.9	12602.8	22223.9	0.32129	YES	POS		YES	NO
ENSRNOG00000001408	2300.92	0.625466	0.104604	5.97935	2.24035e-09	8.52326e-07	Actl6b	1796.59	1574.76	2955.37	2803.8	2035.53	1833.31	2814.37	2593.62	1810.05	2791.79	0.238116	YES	POS		YES	NO
ENSRNOG00000004222	60.8669	4.96508	0.831694	5.96984	2.37489e-09	8.52326e-07	S100g	3.49078	4.13541	261.718	152.424	5.84362	1.69202	15.9364	41.6946	3.79046	117.943	1.57278	YES	POS		YES	NO
ENSRNOG00000005697	1254.5	-1.79732	0.301181	-5.96757	2.40817e-09	8.52326e-07	Slc6a11	2167.78	2134.7	343.572	384.068	1471.62	2019.43	698.016	816.787	1948.38	560.611	0.626924	YES	NEG		NO	YES
ENSRNOG00000008981	2955.23	-0.29313	0.0490887	-5.97144	2.35167e-09	8.52326e-07	Pdcd6ip	3208.03	3291.78	2655.95	2672.43	3343.53	3174.23	2615.7	2680.22	3254.39	2656.08	0.10975	NO	NEG		NO	NO
ENSRNOG00000001229	1578.84	2.07246	0.347703	5.96043	2.51579e-09	8.68486e-07	Col18a1	523.618	1052.87	1724.32	2212.15	370.096	478.842	3288.22	2980.63	606.358	2551.33	0.73281	YES	POS		YES	NO
ENSRNOG00000010436	1267.98	0.641191	0.107635	5.95707	2.56797e-09	8.68486e-07	Zbtb17	990.219	966.031	1588.62	1633.54	1102.5	905.232	1605.33	1352.4	990.995	1544.97	0.246649	YES	POS		YES	NO
ENSRNOG00000042289	1050.83	-0.541349	0.0909631	-5.9513	2.66021e-09	8.80124e-07	Plcxd2	1170.58	1170.32	850.853	901.508	1263.2	1378.15	852.068	819.995	1245.56	856.106	0.208471	YES	NEG		NO	YES
ENSRNOG00000014170	7652.93	0.518228	0.0871786	5.94444	2.77408e-09	8.98271e-07	Dbn1	6839.61	5596.86	9290.45	8982.99	6654.91	6083.66	8824.54	8950.45	6293.76	9012.11	0.196651	YES	POS		YES	NO
ENSRNOG00000046005	68237.7	-0.477134	0.0804484	-5.93093	3.01215e-09	9.55039e-07	Scd2	81427.2	81046.5	55792.3	61330.6	82854.8	72352.5	53529.4	57568.5	79420.3	57055.2	0.183821	YES	NEG		NO	YES
ENSRNOG00000049221	3471.92	0.469381	0.0792615	5.92193	3.18186e-09	9.8826e-07	Kdm4b	2991.6	2623.5	4199.34	4060.29	3033.82	3000.8	3810.93	4055.07	2912.43	4031.41	0.178706	YES	POS		YES	NO
ENSRNOG00000000831	508.971	0.547307	0.0926803	5.90533	3.51951e-09	1.02542e-06	Gtf2h4	437.512	384.593	644.063	600.671	428.532	405.239	601.335	569.827	413.969	603.974	0.205663	YES	POS		YES	NO
ENSRNOG00000006802	1083.28	-0.576262	0.0977242	-5.89682	3.70579e-09	1.02542e-06	Lrrn1	1304.39	1320.85	775.461	820.282	1315.79	1246.17	917.939	965.391	1296.8	869.768	0.218193	YES	NEG		NO	YES
ENSRNOG00000007529	73.4908	-1.47153	0.249473	-5.89854	3.6674e-09	1.02542e-06	Bmf	96.5784	95.9414	36.619	35.0976	136.351	103.213	53.1215	31.0037	108.021	38.9604	0.537576	YES	NEG		NO	YES
ENSRNOG00000015632	802.086	0.582163	0.0985732	5.90589	3.50742e-09	1.02542e-06	Taf1c	692.339	615.348	1029.64	979.725	655.46	608.282	980.622	855.275	642.857	961.315	0.223033	YES	POS		YES	NO
ENSRNOG00000020746	1524.05	0.782595	0.132546	5.90434	3.54051e-09	1.02542e-06	Lin7b	1177.56	996.633	1787.87	2225.19	1221.32	1087.97	2045.18	1650.68	1120.87	1927.23	0.306643	YES	POS		YES	NO
ENSRNOG00000053402	116.847	-2.39109	0.405376	-5.89844	3.66952e-09	1.02542e-06	Gabrq	196.647	196.018	34.4649	31.0865	81.8107	310.486	31.8729	52.3856	196.241	37.4525	0.89688	YES	NEG		NO	YES
ENSRNOG00000029707	5906.06	1.08657	0.184525	5.88848	3.89769e-09	1.05927e-06	Mt-nd4	3725.83	4171.8	9068.58	10175.3	3417.55	3810.43	6711.36	6167.6	3781.4	8030.71	0.440088	YES	POS		YES	NO
ENSRNOG00000027550	1597.99	0.564902	0.0965185	5.85278	4.83428e-09	1.29075e-06	Mzf1	1389.33	1261.3	2108.82	1755.88	1290.47	1216.56	1970.81	1790.73	1289.42	1906.56	0.219214	YES	POS		YES	NO
ENSRNOG00000039754	189.626	-0.977549	0.16759	-5.83297	5.4451e-09	1.42877e-06	Rab7b	222.247	285.343	134.629	105.293	266.859	230.961	149.803	121.877	251.352	127.9	0.368673	YES	NEG		NO	YES
ENSRNOG00000006049	1339.34	0.470805	0.0807878	5.82768	5.6204e-09	1.44978e-06	Rfx1	1207.81	1076.03	1606.93	1500.17	1170.67	1038.9	1549.02	1565.15	1123.35	1555.32	0.177983	YES	POS		YES	NO
ENSRNOG00000000464	3225.66	0.349623	0.0601131	5.81608	6.02433e-09	1.52807e-06	Rxrb	3006.73	2728.54	3643.59	3493.72	2836.11	2778.3	3695.13	3623.16	2837.42	3613.9	0.132146	NO	POS		NO	NO
ENSRNOG00000021390	1562.04	0.444568	0.0765319	5.80892	6.28787e-09	1.56877e-06	Meis3	1357.91	1246.41	1903.11	1847.14	1308	1381.54	1691.39	1760.8	1323.47	1800.61	0.169767	YES	POS		YES	NO
ENSRNOG00000001453	5105.07	0.314697	0.0544608	5.77841	7.5411e-09	1.8511e-06	Baz1b	4659.03	4341.35	5619.94	5732.95	4536.6	4666.6	5482.13	5801.97	4550.89	5659.25	0.119032	NO	POS		NO	NO
ENSRNOG00000047531	691.796	0.880878	0.15419	5.71294	1.11043e-08	2.68247e-06	Ccdc57	495.691	490.459	1068.41	933.597	542.483	419.621	728.826	855.275	487.064	896.528	0.347169	YES	POS		YES	NO
ENSRNOG00000008970	856.826	-1.16362	0.204077	-5.70184	1.1852e-08	2.81838e-06	Pcdh17	1055.38	1129.79	534.206	501.395	1006.08	1547.35	413.285	667.114	1184.65	529	0.457614	YES	NEG		NO	YES
ENSRNOG00000019698	5541.93	0.749653	0.131712	5.69158	1.25867e-08	2.94702e-06	Ssbp4	4510.09	3427.42	8003.4	6916.24	4292.14	4306.2	6728.36	6151.56	4133.96	6949.89	0.292165	YES	POS		YES	NO
ENSRNOG00000011171	378.221	-1.16119	0.20412	-5.68877	1.27955e-08	2.95053e-06	Rims3	461.947	454.895	255.256	200.558	450.933	722.493	224.173	255.513	522.567	233.875	0.471032	YES	NEG		NO	YES
ENSRNOG00000026951	50.2549	-1.43201	0.255274	-5.6097	2.02675e-08	4.60374e-06	Susd5	75.6336	70.3019	22.6176	22.0614	85.7065	61.7588	29.748	34.211	73.3502	27.1595	0.514059	YES	NEG		NO	YES
ENSRNOG00000005052	1642.65	-0.427209	0.0762127	-5.60548	2.07674e-08	4.64792e-06	Slc39a9	1892	1850.18	1284.9	1391.87	1867.04	1927.21	1408.78	1519.18	1884.11	1401.18	0.162276	YES	NEG		NO	YES
ENSRNOG00000025811	850.501	0.45745	0.0816772	5.60071	2.1348e-08	4.70862e-06	Cfp	714.447	687.305	1055.49	980.728	758.697	707.265	975.31	924.766	716.928	984.073	0.174486	YES	POS		YES	NO
ENSRNOG00000054385	253.007	0.683497	0.12222	5.59234	2.24033e-08	4.87081e-06	Rhebl1	212.938	175.341	332.802	284.792	187.97	201.351	302.792	326.073	194.4	311.615	0.257584	YES	POS		YES	NO
ENSRNOG00000020480	3145.99	-0.557446	0.100399	-5.55231	2.81919e-08	6.04299e-06	Fads1	3651.36	3795.48	2452.39	2376.61	3943.47	3594.7	2398.97	2954.97	3746.25	2545.74	0.214314	YES	NEG		NO	YES
ENSRNOG00000000142	500.608	-0.497764	0.089753	-5.54593	2.92396e-08	6.18052e-06	Plxdc2	564.343	597.98	420.041	381.06	600.919	580.363	414.347	445.812	585.901	415.315	0.186769	YES	NEG		NO	YES
ENSRNOG00000014556	475.196	-0.671185	0.121085	-5.54309	2.97173e-08	6.19545e-06	Cdh20	572.489	583.092	317.724	335.934	564.884	614.204	395.224	418.015	583.667	366.724	0.254438	YES	NEG		NO	YES
ENSRNOG00000030644	321386	1.02026	0.184193	5.5391	3.04038e-08	6.25291e-06	Mt-nd1	195492	238743	507801	522942	210141	204648	370553	320768	212256	430516	0.418242	YES	POS		YES	NO
ENSRNOG00000004438	3824.43	-0.956616	0.172835	-5.53487	3.11465e-08	6.32024e-06	Cntn1	4503.11	4956.7	2040.97	2206.14	5439.44	5291.8	3005.61	3151.69	5047.76	2601.1	0.362134	YES	NEG		NO	YES
ENSRNOG00000007596	1553.19	-0.604073	0.109249	-5.52935	3.21421e-08	6.43645e-06	Rffl	1717.47	1957.7	1153.5	1205.35	2108.57	1710.63	1349.29	1223.04	1873.59	1232.79	0.23783	YES	NEG		NO	YES
ENSRNOG00000019850	3151.62	0.522182	0.0951675	5.48698	4.08869e-08	8.08127e-06	Speg	2644.85	2313.35	3578.97	3575.95	2809.81	2582.87	4083.98	3623.16	2587.72	3715.51	0.202608	YES	POS		YES	NO
ENSRNOG00000018692	206.355	0.772682	0.141162	5.47374	4.40631e-08	8.48855e-06	Mc4r	154.758	145.566	238.023	240.669	151.934	157.358	311.292	251.237	152.404	260.305	0.300556	YES	POS		YES	NO
ENSRNOG00000059453	680.923	0.449884	0.0821597	5.47573	4.35722e-08	8.48855e-06	Fuk	628.341	545.047	774.384	801.229	577.545	554.137	775.573	791.129	576.267	785.579	0.168639	YES	POS		YES	NO
ENSRNOG00000019490	1571.47	-0.499888	0.0914936	-5.46364	4.66479e-08	8.79125e-06	Slc20a2	1962.98	1970.93	1395.83	1251.48	1739.45	1691.18	1285.54	1274.36	1841.14	1301.8	0.195201	YES	NEG		NO	YES
ENSRNOG00000032669	97.3402	1.08988	0.199555	5.46157	4.71932e-08	8.79125e-06	Serpina1	63.9977	71.129	132.475	103.287	60.3841	53.2987	146.615	147.535	62.2024	132.478	0.413153	YES	POS		YES	NO
ENSRNOG00000046204	284.033	-0.705952	0.129273	-5.46092	4.73673e-08	8.79125e-06	Tspan15	314.171	334.968	194.942	221.616	374.966	384.089	240.109	207.404	352.048	216.018	0.270814	YES	NEG		NO	YES
ENSRNOG00000018655	2102.52	0.434615	0.0798273	5.44444	5.19699e-08	9.52928e-06	Adsl	1766.34	1721.16	2580.56	2391.65	1953.72	1712.33	2376.65	2317.79	1788.38	2416.67	0.167334	YES	POS		YES	NO
ENSRNOG00000008678	152.418	-1.2719	0.234322	-5.42802	5.69816e-08	1.02024e-05	Antxr1	181.521	264.666	61.3906	90.251	195.761	219.963	87.1192	118.669	215.478	89.3576	0.479833	YES	NEG		NO	YES
ENSRNOG00000045948	157.572	-1.23326	0.227121	-5.43	5.63554e-08	1.02024e-05	Arl10	230.392	220.004	79.7001	79.2204	165.569	268.185	93.4938	124.015	221.038	94.1073	0.473304	YES	NEG		NO	YES
ENSRNOG00000007158	362.626	0.566303	0.104624	5.41273	6.20713e-08	1.09844e-05	Qtrt1	311.843	272.11	451.275	451.255	277.572	308.794	402.661	425.499	292.58	432.673	0.214049	YES	POS		YES	NO
ENSRNOG00000060603	205.03	-1.09219	0.202229	-5.40078	6.63501e-08	1.16067e-05	Nhsl1	244.355	308.501	105.549	106.296	314.582	248.727	161.489	150.742	279.041	131.019	0.414888	YES	NEG		NO	YES
ENSRNOG00000011927	5362.36	-0.385049	0.0713839	-5.39406	6.88814e-08	1.17868e-05	Sdc3	6070.47	5803.63	4543.98	4428.32	5886.48	6533.74	4822.37	4809.85	6073.58	4651.13	0.149222	YES	NEG		NO	YES
ENSRNOG00000014684	690.004	-0.530031	0.0982641	-5.39394	6.89286e-08	1.17868e-05	Npr1	731.901	834.525	519.128	553.54	857.065	836.705	606.647	580.518	815.049	564.958	0.204098	YES	NEG		NO	YES
ENSRNOG00000007600	5834.16	-0.515345	0.095702	-5.3849	7.24859e-08	1.22574e-05	Igsf1	7604.09	7172.45	5092.19	4682.02	6158.21	6526.97	4872.3	4565.03	6865.43	4802.89	0.204072	YES	NEG		NO	YES
ENSRNOG00000017496	15405.8	-0.804269	0.149683	-5.37316	7.73693e-08	1.29394e-05	Cnp	16414.8	19591.1	10092.8	10273.6	23855.6	18506.5	12811.8	11700.2	19592	11219.6	0.32416	YES	NEG		NO	YES
ENSRNOG00000017283	5173.56	0.620175	0.115526	5.36828	7.94904e-08	1.31496e-05	Kcnt1	4179.63	3749.99	5815.96	6018.74	4438.23	3946.64	7389.19	5850.08	4078.62	6268.49	0.248332	YES	POS		YES	NO
ENSRNOG00000029841	253.981	-0.65234	0.122137	-5.34105	9.24087e-08	1.51222e-05	Cdh19	278.099	317.599	177.71	199.555	320.425	324.868	194.425	219.164	310.248	197.713	0.247266	YES	NEG		NO	YES
ENSRNOG00000022784	324.478	-0.928968	0.174079	-5.33647	9.47736e-08	1.53442e-05	Fzd10	431.694	374.668	215.406	212.591	522.03	373.937	270.919	194.575	425.582	223.373	0.367702	YES	NEG		NO	YES
ENSRNOG00000013331	6708.08	-0.31054	0.0583005	-5.32654	1.00101e-07	1.60361e-05	Sdha	7331.81	7226.21	5834.27	5774.06	7549.96	7600.56	6350.14	5997.61	7427.14	5989.02	0.118613	NO	NEG		NO	NO
ENSRNOG00000020217	600.074	0.603219	0.113298	5.32418	1.01411e-07	1.60768e-05	Pagr1	467.765	473.09	800.232	704.961	526.9	438.234	746.888	642.525	476.497	723.652	0.235335	YES	POS		YES	NO
ENSRNOG00000001374	1626.13	0.799812	0.150425	5.31701	1.05487e-07	1.65507e-05	Rasal1	1090.29	1080.17	2261.76	1986.53	1520.32	1055.82	2097.24	1916.88	1186.65	2065.6	0.308535	YES	POS		YES	NO
ENSRNOG00000014964	140.524	1.04342	0.196517	5.30956	1.09893e-07	1.68015e-05	Hp	108.214	97.5956	202.481	211.589	89.6022	72.7569	195.487	146.466	92.0423	189.006	0.399101	YES	POS		YES	NO
ENSRNOG00000024036	1715.36	0.830049	0.156356	5.30872	1.10398e-07	1.68015e-05	Fam98c	1108.91	1208.37	2483.63	2385.64	1384.94	1237.71	2258.72	1654.96	1234.98	2195.74	0.334204	YES	POS		YES	NO
ENSRNOG00000033912	6791.31	0.670434	0.126263	5.30981	1.09738e-07	1.68015e-05	Fcho1	5374.64	4778.05	7888.16	7872.9	5587.48	5224.96	10134.5	7469.76	5241.28	8341.33	0.272495	YES	POS		YES	NO
ENSRNOG00000007583	3089.16	-1.08431	0.20434	-5.30642	1.11799e-07	1.6806e-05	Pygb	4043.49	4486.92	1516.46	1544.3	3705.83	4556.61	2285.29	2574.38	4198.21	1980.1	0.408908	YES	NEG		NO	YES
ENSRNOG00000057589	1323.55	-0.474589	0.0894596	-5.30506	1.12637e-07	1.6806e-05	Rnf11l1	1516.16	1542.51	968.249	1186.3	1517.39	1581.19	1120.86	1155.69	1539.31	1107.78	0.181361	YES	NEG		NO	YES
ENSRNOG00000056889	960.485	-0.434694	0.0822252	-5.28662	1.24594e-07	1.84096e-05	Vps33a	1178.72	1047.91	834.697	843.346	1110.29	1081.2	835.069	752.642	1104.53	816.439	0.167304	YES	NEG		NO	YES
ENSRNOG00000015030	1102.93	-0.557857	0.105639	-5.28081	1.28615e-07	1.88211e-05	Tjp2	1167.09	1436.64	887.472	911.536	1435.58	1214.03	913.689	857.413	1313.33	892.527	0.22146	YES	NEG		NO	YES
ENSRNOG00000012995	1678.38	-1.29825	0.246161	-5.274	1.33479e-07	1.93468e-05	Gpr165	2542.45	2430.79	1025.33	1158.22	1569.01	3003.34	660.831	1037.02	2386.4	970.351	0.514711	YES	NEG		NO	YES
ENSRNOG00000033299	25418.1	1.01183	0.192377	5.25961	1.44364e-07	2.05334e-05	Mt-atp8	14342.5	20295.7	38960.4	41935.7	16350.5	16421.9	27815.5	27222.3	16852.6	33983.5	0.414572	YES	POS		YES	NO
ENSRNOG00000042352	193.498	1.01344	0.192678	5.25979	1.44221e-07	2.05334e-05	Dnase1l2	136.141	122.408	315.569	288.803	113.951	140.438	197.612	233.062	128.234	258.762	0.405303	YES	POS		YES	NO
ENSRNOG00000013679	2108.38	-0.660849	0.125903	-5.24887	1.53035e-07	2.15652e-05	Sema4d	2120.07	2515.15	1573.54	1559.34	2965.64	2730.08	1654.2	1749.04	2582.73	1634.03	0.266495	YES	NEG		NO	YES
ENSRNOG00000010911	150.044	-1.03022	0.196349	-5.24686	1.54711e-07	2.15767e-05	Tmem108	187.339	222.485	105.549	73.2036	182.126	213.195	91.3689	125.084	201.286	98.8013	0.387029	YES	NEG		NO	YES
ENSRNOG00000023538	4117.39	-0.386072	0.0736022	-5.24539	1.55952e-07	2.15767e-05	Aldh5a1	4689.29	4452.18	3267.71	3562.91	4863.84	4655.6	3708.94	3738.62	4665.23	3569.54	0.148749	YES	NEG		NO	YES
ENSRNOG00000019189	352.018	-0.700222	0.133732	-5.23599	1.64102e-07	2.24997e-05	Acat2	392.131	426.774	245.563	250.697	414.897	508.453	290.043	287.586	435.564	268.472	0.274193	YES	NEG		NO	YES
ENSRNOG00000000219	1100.8	-0.438227	0.0837719	-5.23119	1.68423e-07	2.25392e-05	Ano10	1226.43	1281.98	982.25	946.633	1183.33	1373.92	892.44	919.42	1266.42	935.186	0.169656	YES	NEG		NO	YES
ENSRNOG00000003069	371.417	-0.748544	0.143193	-5.22752	1.71795e-07	2.25392e-05	Cd38	481.728	559.107	291.875	278.775	400.288	421.313	261.358	276.895	465.609	277.226	0.299598	YES	NEG		NO	YES
ENSRNOG00000004812	2867.7	-0.445703	0.085197	-5.23144	1.68198e-07	2.25392e-05	Sema6d	3071.89	3355.47	2198.22	2387.64	3361.06	3439.03	2582.77	2545.51	3306.86	2428.53	0.172508	YES	NEG		NO	YES
ENSRNOG00000004889	275.491	-1.04836	0.200528	-5.22799	1.71367e-07	2.25392e-05	Vangl2	386.313	387.901	152.938	159.444	280.494	430.62	176.363	229.855	371.332	179.65	0.410222	YES	NEG		NO	YES
ENSRNOG00000060123	11151.5	0.599826	0.114683	5.23027	1.69259e-07	2.25392e-05	Kifc2	9955.72	8097.95	15268	13728.2	8844.33	8568.4	12781	11968.5	8866.6	13436.4	0.23884	YES	POS		YES	NO
ENSRNOG00000023633	302.648	1.34168	0.257081	5.2189	1.79987e-07	2.34122e-05	Crabp1	151.267	169.552	636.524	424.18	215.24	148.898	363.351	312.175	171.239	434.058	0.561192	YES	POS		YES	NO
ENSRNOG00000001555	816.992	0.764721	0.146873	5.20669	1.92237e-07	2.47937e-05	Btg3	599.251	588.055	1206.27	1141.17	645.721	588.824	943.437	823.202	605.463	1028.52	0.311676	YES	POS		YES	NO
ENSRNOG00000029971	139675	0.825421	0.158699	5.20116	1.98049e-07	2.53286e-05	Mt-nd5	82789.8	119737	178296	216029	100510	100057	164634	155348	100773	178577	0.330612	YES	POS		YES	NO
ENSRNOG00000011716	159.572	0.763828	0.147255	5.18713	2.13564e-07	2.70852e-05	Degs2	108.214	119.1	197.096	183.51	137.325	108.289	222.048	200.99	118.232	200.911	0.290097	YES	POS		YES	NO
ENSRNOG00000016150	360.976	0.569266	0.1098	5.18457	2.16516e-07	2.72327e-05	Ifrd2	307.189	293.614	466.354	441.227	260.041	302.026	420.722	396.634	290.717	431.234	0.218331	YES	POS		YES	NO
ENSRNOG00000021689	2151.31	0.78334	0.151629	5.16616	2.38955e-07	2.98087e-05	Rps6kb2	1713.97	1516.04	3343.1	2898.06	1565.12	1530.43	2449.96	2193.78	1581.39	2721.23	0.32362	YES	POS		YES	NO
ENSRNOG00000057502	418.079	0.954568	0.185268	5.15237	2.5722e-07	3.18263e-05	AC126148.1	311.843	299.403	645.14	618.721	289.259	238.575	539.714	401.979	284.77	551.389	0.384677	YES	POS		YES	NO
ENSRNOG00000003694	228.017	-1.43446	0.27877	-5.14566	2.66589e-07	3.22005e-05	Prox1	283.917	341.585	98.0096	73.2036	380.81	324.868	179.551	142.189	332.795	123.238	0.522433	YES	NEG		NO	YES
ENSRNOG00000010438	358.51	0.677615	0.131687	5.14565	2.66592e-07	3.22005e-05	Cpt1b	247.846	289.478	479.278	485.35	261.015	303.718	409.035	392.357	275.514	441.505	0.266483	YES	POS		YES	NO
ENSRNOG00000043378	90.3687	0.915071	0.17774	5.14835	2.62782e-07	3.22005e-05	Nkpd1	73.3065	56.2415	106.626	117.326	67.2017	54.9907	123.242	124.015	62.9351	117.802	0.335845	YES	POS		YES	NO
ENSRNOG00000006353	155.788	0.749359	0.14587	5.13719	2.78884e-07	3.34199e-05	Large2	114.032	102.558	213.252	191.533	135.377	113.365	192.3	183.884	116.333	195.242	0.281846	YES	POS		YES	NO
ENSRNOG00000024879	1112.52	0.44957	0.0875797	5.13326	2.84761e-07	3.38577e-05	Polrmt	962.293	874.225	1397.98	1284.57	989.52	937.38	1260.04	1194.18	940.855	1284.19	0.174783	YES	POS		YES	NO
ENSRNOG00000008711	2988.64	0.325356	0.0634097	5.13101	2.88186e-07	3.39993e-05	Med24	2635.54	2583.8	3414.18	3474.67	2671.51	2721.62	3292.47	3115.34	2653.12	3324.16	0.125586	NO	POS		NO	NO
ENSRNOG00000001174	1189.47	0.832407	0.162425	5.12487	2.97749e-07	3.45912e-05	Pde9a	875.023	781.592	1549.84	1557.33	1023.61	742.798	1768.94	1216.63	855.755	1523.19	0.332356	YES	POS		YES	NO
ENSRNOG00000005053	352.731	-0.622276	0.121416	-5.12517	2.97264e-07	3.45912e-05	Egln3	401.44	429.255	261.718	320.893	458.725	421.313	281.544	246.961	427.683	277.779	0.238928	YES	NEG		NO	YES
ENSRNOG00000028356	6977.99	0.664927	0.129812	5.12223	3.01942e-07	3.46423e-05	LOC103694872	5552.67	4943.46	9083.66	9890.51	5899.14	5197.04	8121.21	7136.2	5398.08	8557.89	0.269497	YES	POS		YES	NO
ENSRNOG00000056955	1624.71	0.546866	0.106774	5.12173	3.02742e-07	3.46423e-05	Bicdl1	1363.73	1258.82	2199.29	2009.59	1306.05	1353.62	1712.64	1793.94	1320.55	1928.86	0.219673	YES	POS		YES	NO
ENSRNOG00000051564	903.844	-0.875872	0.171559	-5.10536	3.30163e-07	3.72204e-05	Rap2a	1050.73	1116.56	537.437	528.47	1229.11	1283.4	668.268	816.787	1169.95	637.741	0.338415	YES	NEG		NO	YES
ENSRNOG00000055089	2973.29	-0.600954	0.117685	-5.10645	3.28267e-07	3.72204e-05	Slc44a1	3090.51	3734.27	2141.13	2362.57	4105.15	3404.35	2463.77	2484.57	3583.57	2363.01	0.241984	YES	NEG		NO	YES
ENSRNOG00000007713	1557.62	-0.558879	0.109656	-5.09666	3.45702e-07	3.86856e-05	Tmcc3	1914.11	1598.75	1374.29	1246.47	1871.91	2038.04	1162.3	1255.12	1855.7	1259.54	0.221943	YES	NEG		NO	YES
ENSRNOG00000009819	1211.66	-0.418817	0.0822273	-5.0934	3.51699e-07	3.90694e-05	Vezf1	1380.02	1434.99	949.939	1018.83	1344.03	1385.77	1046.49	1133.24	1386.2	1037.13	0.16063	YES	NEG		NO	YES
ENSRNOG00000052887	3346.23	-0.80311	0.157918	-5.08562	3.66433e-07	4.04112e-05	Dnajc6	4071.42	3984.88	1932.19	2218.17	4170.4	4790.11	2623.14	2979.56	4254.2	2438.27	0.311944	YES	NEG		NO	YES
ENSRNOG00000010947	191.672	-1.45653	0.286791	-5.07873	3.79966e-07	4.16022e-05	Mmp14	222.247	438.353	119.55	75.2092	231.797	230.961	111.555	103.702	280.839	102.504	0.616881	YES	NEG		NO	YES
ENSRNOG00000013533	5786.91	0.322865	0.0636769	5.07037	3.97049e-07	4.2856e-05	Acin1	5114	5108.88	6731.43	6678.58	5135.57	5209.73	5959.17	6357.9	5142.05	6431.77	0.125851	NO	POS		NO	NO
ENSRNOG00000013552	359.636	-0.975051	0.19226	-5.07151	3.9467e-07	4.2856e-05	Scd	457.293	621.138	210.021	231.644	450.933	377.321	244.359	284.379	476.671	242.601	0.39921	YES	NEG		NO	YES
ENSRNOG00000020518	1767.02	0.48778	0.0963524	5.06246	4.13884e-07	4.40482e-05	Fam189b	1568.53	1397.77	2309.15	2105.86	1448.24	1471.21	1954.87	1880.54	1471.44	2062.6	0.193901	YES	POS		YES	NO
ENSRNOG00000047321	504.486	-0.808644	0.159718	-5.06296	4.12792e-07	4.40482e-05	Hba-a2	477.074	676.552	340.341	378.052	747.984	666.657	373.975	375.252	642.067	366.905	0.32881	YES	NEG		NO	YES
ENSRNOG00000060098	12132.6	0.484531	0.0960487	5.04464	4.54385e-07	4.80228e-05	Ptms	9511.22	10231	14858.7	14491.3	11068.8	9645.37	14777.3	12477.4	10114.1	14151.2	0.191821	YES	POS		YES	NO
ENSRNOG00000013653	1414.51	0.406118	0.0805999	5.03869	4.68717e-07	4.89185e-05	Pdlim7	1285.77	1173.63	1707.09	1660.62	1159.96	1248.71	1498.03	1582.26	1217.02	1612	0.157667	YES	POS		YES	NO
ENSRNOG00000024507	170.286	-1.36435	0.270787	-5.03846	4.69289e-07	4.89185e-05	AABR07057678.1	254.827	224.139	87.2393	69.1925	169.465	332.482	100.931	124.015	245.228	95.3444	0.5456	YES	NEG		NO	YES
ENSRNOG00000018992	409.938	-1.50716	0.299732	-5.02836	4.94686e-07	5.12152e-05	Dpysl3	479.401	599.634	145.399	145.404	584.362	762.256	228.422	334.626	606.413	213.463	0.563811	YES	NEG		NO	YES
ENSRNOG00000003834	869.541	-0.679568	0.13524	-5.0249	5.03706e-07	5.1449e-05	Map2k4	1062.36	1006.56	577.287	606.688	1011.92	1201.34	704.391	785.784	1070.54	668.537	0.266219	YES	NEG		NO	YES
ENSRNOG00000007325	1356.39	0.444684	0.0884895	5.02527	5.02729e-07	5.1449e-05	Usp28	1265.99	1131.45	1535.84	1609.48	1151.19	1049.9	1629.77	1477.49	1149.63	1563.14	0.17188	YES	POS		YES	NO
ENSRNOG00000004598	511.862	0.563844	0.112599	5.00753	5.5134e-07	5.56534e-05	Tsen54	453.802	371.359	642.986	627.746	431.454	397.625	627.896	542.03	413.56	610.165	0.218579	YES	POS		YES	NO
ENSRNOG00000028749	722.387	0.381387	0.0761672	5.00723	5.52182e-07	5.56534e-05	Atxn7l2	655.104	608.732	823.927	846.354	629.164	618.434	827.632	769.747	627.858	816.915	0.144183	YES	POS		YES	NO
ENSRNOG00000008510	135.543	-0.955874	0.190987	-5.0049	5.58901e-07	5.596e-05	Abtb2	153.594	198.5	70.0069	87.2427	186.996	175.97	113.68	98.3566	178.765	92.3215	0.364218	YES	NEG		NO	YES
ENSRNOG00000003714	2035.32	0.553603	0.110913	4.99131	5.99704e-07	5.96529e-05	Clk4	1818.7	1621.91	2619.33	2615.27	1598.23	1560.89	2082.36	2365.9	1649.93	2420.72	0.221514	YES	POS		YES	NO
ENSRNOG00000021245	2719.84	0.465268	0.0932908	4.98729	6.12333e-07	6.05136e-05	RGD1311739	2293.44	2002.36	3001.68	3296.17	2489.38	2356.14	3214.91	3104.65	2285.33	3154.35	0.180481	YES	POS		YES	NO
ENSRNOG00000002244	1937.12	-0.696427	0.139828	-4.98061	6.3383e-07	6.18711e-05	Pdgfra	2245.74	2823.66	1453.99	1462.07	2609.18	1904.37	1494.84	1503.15	2395.74	1478.51	0.287885	YES	NEG		NO	YES
ENSRNOG00000020670	633.704	0.850419	0.17075	4.9805	6.34201e-07	6.18711e-05	Atrip	498.018	435.872	1011.33	895.491	456.777	418.775	698.016	655.354	452.361	815.048	0.353252	YES	POS		YES	NO
ENSRNOG00000006787	3139.61	-0.690111	0.138837	-4.97064	6.67325e-07	6.4688e-05	Dhcr24	3488.46	3831.87	2123.9	2136.94	3662	4522.77	2711.32	2639.59	3876.28	2402.94	0.276033	YES	NEG		NO	YES
ENSRNOG00000021748	3148.55	0.572826	0.115476	4.96056	7.02919e-07	6.77071e-05	Las1l	2739.1	2409.29	4145.48	4157.56	2587.75	2391.67	3440.15	3317.4	2531.95	3765.15	0.231751	YES	POS		YES	NO
ENSRNOG00000016360	887.122	0.457738	0.0924051	4.9536	7.28512e-07	6.9731e-05	Gps2	781.936	757.606	1129.8	1040.9	739.219	712.341	1004	931.18	747.775	1026.47	0.179957	YES	POS		YES	NO
ENSRNOG00000000316	219.973	-1.05965	0.214282	-4.9451	7.6106e-07	7.22084e-05	Sobp	252.5	267.147	118.473	108.301	328.217	340.942	177.426	166.779	297.202	142.745	0.410389	YES	NEG		NO	YES
ENSRNOG00000000439	418.272	0.821219	0.166092	4.94438	7.63884e-07	7.22084e-05	Ager	290.899	279.553	614.983	578.609	358.409	280.876	525.902	416.946	302.434	534.11	0.330682	YES	POS		YES	NO
ENSRNOG00000001173	1131.75	0.65978	0.133595	4.93867	7.86586e-07	7.38953e-05	Cabp1	841.279	862.646	1247.2	1378.84	921.345	884.081	1703.07	1215.56	877.338	1386.17	0.273405	YES	POS		YES	NO
ENSRNOG00000007806	3767.61	0.661425	0.133984	4.93658	7.95032e-07	7.42306e-05	Arf5	3038.15	2796.36	5151.43	5305.76	3025.05	2816.37	4214.66	3793.14	2918.98	4616.25	0.273139	YES	POS		YES	NO
ENSRNOG00000020763	18088.6	0.457313	0.0928849	4.92344	8.50372e-07	7.89135e-05	Snrnp70	16107.6	14622.8	23500.8	20743.7	15001.6	15251	20799.2	18682.4	15245.8	20931.5	0.184018	YES	POS		YES	NO
ENSRNOG00000009446	260.078	-0.992703	0.201751	-4.92043	8.63533e-07	7.96491e-05	Rxra	301.371	365.57	147.553	137.382	333.087	384.089	175.301	236.27	346.029	174.126	0.381779	YES	NEG		NO	YES
ENSRNOG00000002488	317.773	-0.757195	0.153939	-4.9188	8.70775e-07	7.98333e-05	Galnt10	357.224	408.578	231.561	186.519	430.48	400.163	246.484	281.172	399.111	236.434	0.292256	YES	NEG		NO	YES
ENSRNOG00000053306	1222.5	0.389715	0.0792967	4.91465	8.89414e-07	8.10538e-05	Washc1	1126.36	1029.72	1494.92	1301.62	1045.03	1033.83	1376.91	1371.65	1058.73	1386.27	0.151481	YES	POS		YES	NO
ENSRNOG00000052013	210.937	1.12432	0.228889	4.91206	9.01234e-07	8.16422e-05	SNORD81	172.212	127.371	353.265	338.943	118.82	113.365	244.359	219.164	132.942	288.933	0.45442	YES	POS		YES	NO
ENSRNOG00000016364	4705.81	0.557307	0.113486	4.9108	9.07052e-07	8.1683e-05	Gba2	4021.38	3615.17	6370.63	6027.77	3730.18	3866.27	4966.86	5048.26	3808.25	5603.38	0.227448	YES	POS		YES	NO
ENSRNOG00000030339	58.1569	1.31331	0.267676	4.90634	9.27936e-07	8.30721e-05	AY172581.8	37.235	39.6999	90.4704	101.282	34.0878	22.8423	65.8706	73.7674	33.4663	82.8476	0.495462	YES	POS		YES	NO
ENSRNOG00000043329	275.031	-0.574941	0.117782	-4.88139	1.0534e-06	9.37524e-05	Rnf180	333.952	338.276	212.175	197.55	316.53	327.406	220.985	253.375	329.041	221.021	0.218508	YES	NEG		NO	YES
ENSRNOG00000005568	1553.21	-0.408316	0.0837187	-4.87724	1.0758e-06	9.46979e-05	Pcnx4	1718.63	1690.55	1279.51	1295.6	1774.51	1901.83	1303.6	1461.45	1771.38	1335.04	0.159337	YES	NEG		NO	YES
ENSRNOG00000014172	160.556	0.836586	0.171533	4.87712	1.07647e-06	9.46979e-05	Npy5r	91.924	138.95	206.79	209.583	127.586	101.521	217.798	190.299	114.995	206.117	0.319774	YES	POS		YES	NO
ENSRNOG00000007726	1634.88	-0.762534	0.156475	-4.87321	1.09798e-06	9.60351e-05	Mcam	1777.97	1882.44	1211.66	1192.32	2463.09	2104.87	1432.15	1014.57	2057.09	1212.67	0.30926	YES	NEG		NO	YES
ENSRNOG00000004964	1301.09	-0.657944	0.135155	-4.86806	1.12699e-06	9.80096e-05	Erbb3	1478.93	1425.06	862.7	1049.92	1895.28	1571.89	1093.24	1031.68	1592.79	1009.38	0.266951	YES	NEG		NO	YES
ENSRNOG00000020440	676.581	-1.06192	0.218273	-4.86508	1.1441e-06	9.89325e-05	Fads2	952.984	1028.06	317.724	343.957	830.769	847.703	525.902	565.55	914.879	438.283	0.405713	YES	NEG		NO	YES
ENSRNOG00000022307	3814.22	0.362597	0.0745698	4.86251	1.15905e-06	9.96587e-05	Acap3	3593.18	3126.37	4507.37	4084.36	3387.35	3245.3	4261.4	4308.45	3338.05	4290.39	0.141032	NO	POS		NO	NO
ENSRNOG00000007234	3554.26	-0.400801	0.082501	-4.85813	1.18498e-06	0.000101316	Cyp51	3790.99	4267.74	3137.39	3326.25	4061.32	4058.31	2945.05	2847	4044.59	3063.92	0.156773	YES	NEG		NO	YES
ENSRNOG00000002626	305.221	-0.92228	0.19001	-4.85386	1.21081e-06	0.000102464	Car10	388.641	374.668	233.715	199.555	332.113	502.53	167.864	242.684	399.488	210.955	0.372513	YES	NEG		NO	YES
ENSRNOG00000012561	1325.95	-0.54844	0.112994	-4.85369	1.21188e-06	0.000102464	Arhgef10	1439.37	1643.41	1042.56	1193.32	1782.31	1434.83	1040.12	1031.68	1574.98	1076.92	0.220792	YES	NEG		NO	YES
ENSRNOG00000012747	1320.82	-0.707636	0.146126	-4.84263	1.28132e-06	0.000107388	Spock1	1380.02	1585.51	890.703	915.547	1700.49	1886.6	1027.37	1180.28	1638.16	1003.47	0.285148	YES	NEG		NO	YES
ENSRNOG00000031173	2369.45	-0.277327	0.0572732	-4.84218	1.28422e-06	0.000107388	Snd1	2600.63	2485.38	2127.13	2090.82	2613.07	2686.93	2146.11	2205.54	2596.5	2142.4	0.105827	NO	NEG		NO	NO
ENSRNOG00000013090	280.142	0.726325	0.150315	4.83203	1.35146e-06	0.000112134	Gadd45g	181.521	217.522	404.963	344.96	233.745	210.657	356.976	290.793	210.861	349.423	0.290708	YES	POS		YES	NO
ENSRNOG00000014096	1653.81	-0.366896	0.0759399	-4.83141	1.35572e-06	0.000112134	Nr3c1	1830.33	1967.63	1414.14	1380.84	1828.08	1824.85	1413.03	1571.57	1862.72	1444.89	0.141983	NO	NEG		NO	NO
ENSRNOG00000004972	194.157	0.79031	0.163692	4.82804	1.37882e-06	0.000113428	Upp1	162.903	145.566	269.257	240.669	150.96	110.827	256.045	217.026	142.564	245.75	0.303486	YES	POS		YES	NO
ENSRNOG00000024142	3333.83	0.473728	0.0983704	4.81576	1.4664e-06	0.000119985	Arglu1	2950.88	2749.22	3632.82	4000.13	2937.4	2529.57	4270.97	3599.64	2791.77	3875.89	0.188847	YES	POS		YES	NO
ENSRNOG00000001368	1734.71	-1.16057	0.241355	-4.80855	1.52027e-06	0.000122418	Rph3a	2033.96	2248.83	787.308	774.153	2446.53	2858.67	1382.22	1345.99	2397	1072.42	0.447561	YES	NEG		NO	YES
ENSRNOG00000025512	590.65	0.545655	0.113452	4.80958	1.51245e-06	0.000122418	Mettl17	479.401	485.497	771.153	771.145	464.568	491.532	621.521	640.387	480.25	701.051	0.219576	YES	POS		YES	NO
ENSRNOG00000033057	33.9525	1.39819	0.290646	4.81063	1.50459e-06	0.000122418	Gapdh-ps2	11.6359	21.5041	56.0055	53.1478	21.4266	19.4582	46.7469	41.6946	18.5062	49.3987	0.509946	YES	POS		YES	NO
ENSRNOG00000001439	1598.04	0.49899	0.103869	4.80402	1.55511e-06	0.000123628	Srrm3	1439.37	1148.82	1935.42	1704.74	1355.72	1355.31	1969.74	1875.19	1324.8	1871.27	0.195725	YES	POS		YES	NO
ENSRNOG00000009140	1948.15	0.728682	0.151636	4.80546	1.54395e-06	0.000123628	C1qtnf4	1641.83	1107.46	2344.69	2408.7	1571.93	1545.66	2723.01	2241.89	1466.72	2429.57	0.285149	YES	POS		YES	NO
ENSRNOG00000033064	5377.21	-0.503084	0.104734	-4.80344	1.55966e-06	0.000123628	Edil3	6028.58	6576.95	4427.67	5104.2	6222.49	6393.3	3857.68	4406.8	6305.33	4449.09	0.19678	YES	NEG		NO	YES
ENSRNOG00000011964	514.633	0.707092	0.147443	4.79569	1.62113e-06	0.000127834	Abcd4	387.477	395.345	570.825	630.755	387.627	393.395	803.196	548.445	390.961	638.305	0.295861	YES	POS		YES	NO
ENSRNOG00000023683	146.699	0.935329	0.195089	4.79438	1.63181e-06	0.000128013	Nog	108.214	97.5956	202.481	243.678	101.289	96.4452	177.426	146.466	100.886	192.513	0.381632	YES	POS		YES	NO
ENSRNOG00000018623	1796.83	0.38533	0.0805661	4.78278	1.72888e-06	0.000134933	Rev1	1591.8	1511.9	1907.42	2158	1669.33	1461.91	2056.86	2017.38	1558.73	2034.92	0.150307	YES	POS		YES	NO
ENSRNOG00000060831	110.985	-1.2622	0.264265	-4.77628	1.78566e-06	0.000138653	Clca1	102.396	204.289	54.9285	69.1925	185.048	134.516	64.8082	72.6983	156.562	65.4069	0.519898	YES	NEG		NO	YES
ENSRNOG00000017993	708.297	-0.536024	0.112309	-4.77277	1.8171e-06	0.000140378	Abcb10	873.86	766.704	539.591	553.54	798.629	914.538	562.025	657.492	838.433	578.162	0.212048	YES	NEG		NO	YES
ENSRNOG00000002524	3675.77	-0.591588	0.123993	-4.77116	1.83172e-06	0.000140793	Gpr37	3816.59	4228.04	2881.05	2978.28	5307.96	4323.12	3123.54	2747.57	4418.93	2932.61	0.245332	YES	NEG		NO	YES
ENSRNOG00000009577	84.715	-1.41283	0.296192	-4.77	1.84227e-06	0.000140892	Ndst4	112.869	119.1	35.542	42.1172	82.7847	177.662	53.1215	54.5238	123.104	46.3261	0.577602	YES	NEG		NO	YES
ENSRNOG00000024066	950.051	0.658072	0.138052	4.76686	1.87121e-06	0.000141704	Fundc2	809.862	689.786	1000.56	1351.76	746.036	703.881	1027.37	1271.15	737.391	1162.71	0.270592	YES	POS		YES	NO
ENSRNOG00000052945	144.086	-0.6911	0.144981	-4.76683	1.8715e-06	0.000141704	AABR07002969.1	167.558	184.439	106.626	96.2678	170.439	188.66	124.304	114.393	177.774	110.398	0.259994	YES	NEG		NO	YES
ENSRNOG00000005034	3348.07	0.425723	0.0894784	4.75782	1.95691e-06	0.000147437	Arhgef25	3089.34	2888.17	4135.79	3941.97	2687.09	2767.3	3799.25	3475.62	2857.98	3838.16	0.169173	YES	POS		YES	NO
ENSRNOG00000052376	2806.98	-0.35997	0.075728	-4.75347	1.99959e-06	0.00014991	Bend6	3199.89	3085.84	2330.69	2676.44	3025.05	3311.29	2430.84	2395.84	3155.52	2458.45	0.140479	NO	NEG		NO	NO
ENSRNOG00000052232	312.874	0.623468	0.131503	4.74109	2.12569e-06	0.000158582	Cyb561d1	260.645	241.508	368.344	407.133	251.276	232.653	423.909	317.521	246.52	379.227	0.248642	YES	POS		YES	NO
ENSRNOG00000014966	824.494	-0.464435	0.0980161	-4.73836	2.15456e-06	0.000159953	LOC690000	964.62	959.414	649.448	709.975	881.413	1018.6	648.082	764.402	956.011	692.977	0.181781	YES	NEG		NO	YES
ENSRNOG00000031849	730.499	-0.581229	0.122729	-4.73588	2.18106e-06	0.000161134	RGD1310110	847.097	905.654	611.752	644.794	779.15	970.374	504.654	580.518	875.569	585.429	0.230886	YES	NEG		NO	YES
ENSRNOG00000011967	756.901	0.464572	0.0981524	4.73317	2.21036e-06	0.00016251	Nphp4	634.159	619.484	1002.71	820.282	646.694	643.814	858.443	829.616	636.038	877.764	0.186122	YES	POS		YES	NO
ENSRNOG00000003276	1032.63	-0.78983	0.166915	-4.73192	2.22401e-06	0.000162727	Myo1d	1060.03	1348.14	658.065	702.955	1618.68	1206.41	848.881	817.856	1308.32	756.939	0.327959	YES	NEG		NO	YES
ENSRNOG00000031766	439831	1.00435	0.212695	4.72202	2.3351e-06	0.000170038	Mt-cyb	274623	333267	751719	706463	272977	289658	466737	423205	292631	587031	0.436836	YES	POS		YES	NO
ENSRNOG00000027193	434.533	-1.14453	0.242514	-4.71944	2.36497e-06	0.000171393	Ppp1r26	572.489	539.257	216.483	189.527	552.223	729.261	295.355	381.666	598.307	270.758	0.443909	YES	NEG		NO	YES
ENSRNOG00000006403	1405.4	-0.484725	0.102843	-4.71325	2.43797e-06	0.000175846	Nectin1	1613.91	1596.27	1282.74	1175.27	1503.76	1842.61	1082.62	1146.07	1639.14	1171.67	0.193967	YES	NEG		NO	YES
ENSRNOG00000028746	1753.66	0.61069	0.129617	4.7115	2.45895e-06	0.000176523	Gsto1	1427.73	1324.16	2147.6	2510.98	1505.71	1295.24	2026.05	1791.8	1388.21	2119.11	0.251967	YES	POS		YES	NO
ENSRNOG00000015582	537.102	-0.404675	0.0860954	-4.70031	2.59767e-06	0.000185606	Me2	624.85	652.567	444.813	466.297	589.232	581.209	471.719	466.125	611.965	462.238	0.155038	YES	NEG		NO	YES
ENSRNOG00000006255	412.957	-0.95324	0.202863	-4.69894	2.6152e-06	0.000185985	Nipal4	413.076	552.49	240.177	258.72	716.818	495.762	320.854	305.761	544.537	281.378	0.401334	YES	NEG		NO	YES
ENSRNOG00000000645	1440.44	-0.598939	0.127659	-4.69172	2.70916e-06	0.000190883	Reep3	1542.93	2075.97	1106.11	1137.16	1800.81	1520.28	1196.3	1143.93	1735	1145.87	0.249197	YES	NEG		NO	YES
ENSRNOG00000054978	652.241	-0.766751	0.163426	-4.69172	2.70916e-06	0.000190883	Hist1h1c	740.046	830.39	497.587	433.205	913.553	802.018	608.772	392.357	821.502	482.98	0.301938	YES	NEG		NO	YES
ENSRNOG00000039464	1870.19	-0.503419	0.107453	-4.68503	2.79922e-06	0.00019632	Tmem229a	2110.76	2411.77	1513.23	1605.47	2356.93	1893.37	1609.58	1460.38	2193.21	1547.16	0.204311	YES	NEG		NO	YES
ENSRNOG00000007901	2077.2	-0.421119	0.0900054	-4.67882	2.88532e-06	0.00020143	Tmed10	2338.83	2489.51	1933.27	1828.09	2198.18	2485.58	1704.14	1639.99	2378.02	1776.37	0.166068	YES	NEG		NO	YES
ENSRNOG00000001347	758.925	0.466705	0.0999121	4.67115	2.99512e-06	0.000207195	Adam1a	632.995	607.905	877.779	903.513	723.636	585.44	908.377	831.755	637.494	880.356	0.181407	YES	POS		YES	NO
ENSRNOG00000018097	2058.4	-0.331914	0.0710485	-4.67165	2.98787e-06	0.000207195	Emc1	2227.12	2209.96	1808.33	1827.08	2280.96	2457.66	1742.38	1913.68	2293.93	1822.87	0.12948	NO	NEG		NO	NO
ENSRNOG00000002364	5863.26	0.421338	0.0903095	4.66549	3.07886e-06	0.000210598	Rnf112	5266.43	4641.58	6465.4	6404.82	5280.69	4865.41	7477.38	6504.36	5013.53	6712.99	0.168791	YES	POS		YES	NO
ENSRNOG00000015428	559.691	-0.555961	0.119176	-4.66502	3.08583e-06	0.000210598	Mff	657.431	660.838	387.73	419.166	652.538	693.729	498.279	507.819	666.134	453.249	0.215835	YES	NEG		NO	YES
ENSRNOG00000019353	213.105	0.894509	0.19173	4.66546	3.07927e-06	0.000210598	Ctrl	138.468	137.295	351.111	294.82	173.361	147.206	224.173	238.408	149.082	277.128	0.370874	YES	POS		YES	NO
ENSRNOG00000031100	186.473	-0.905417	0.194176	-4.66288	3.11819e-06	0.000211856	Klhl1	207.12	231.583	134.629	129.36	214.266	318.946	111.555	144.328	242.979	129.968	0.374411	YES	NEG		NO	YES
ENSRNOG00000025185	1185.24	0.384349	0.0824916	4.65925	3.17368e-06	0.000214668	Nup188	1039.09	970.993	1443.22	1241.45	1057.7	1045.67	1304.66	1379.13	1028.36	1342.12	0.151122	YES	POS		YES	NO
ENSRNOG00000020882	570.047	0.442241	0.094997	4.65531	3.23486e-06	0.000217239	Shkbp1	487.546	491.286	625.754	640.782	516.187	439.08	705.453	654.285	483.525	656.569	0.171112	YES	POS		YES	NO
ENSRNOG00000029677	92.1885	1.11036	0.238532	4.65497	3.24024e-06	0.000217239	AY172581.6	74.4701	52.9332	156.169	143.399	54.5405	52.4527	104.118	99.4257	58.5991	125.778	0.444645	YES	POS		YES	NO
ENSRNOG00000010598	591.474	-0.656532	0.141192	-4.64993	3.32042e-06	0.000221638	Hs3st1	631.832	706.327	515.897	462.286	862.909	693.729	458.969	399.841	723.699	459.248	0.267806	YES	NEG		NO	YES
ENSRNOG00000007151	2046.64	-0.339195	0.0730178	-4.64538	3.39452e-06	0.000225595	Cdk14	2158.47	2327.41	1680.17	1859.17	2253.69	2403.52	1845.44	1845.26	2285.77	1807.51	0.13215	NO	NEG		NO	NO
ENSRNOG00000031979	476327	1.07399	0.231383	4.64162	3.45696e-06	0.000228746	Mt-atp6	306018	339453	834982	807266	289944	291737	511926	429289	306788	645866	0.474897	YES	POS		YES	NO
ENSRNOG00000031397	169.1	-0.940407	0.202848	-4.63602	3.55184e-06	0.000234006	Stk32b	197.811	230.756	81.8542	114.318	214.266	246.189	116.867	150.742	222.256	115.945	0.362388	YES	NEG		NO	YES
ENSRNOG00000010067	1769.25	0.320523	0.0691997	4.63186	3.62394e-06	0.00023557	Lypla2	1570.85	1522.66	2042.05	1971.48	1642.06	1559.2	2015.43	1830.29	1573.69	1964.81	0.124587	NO	POS		NO	NO
ENSRNOG00000016935	1774.14	0.556289	0.120121	4.63109	3.63749e-06	0.00023557	Mapk1ip1	1454.49	1574.76	2311.3	2259.28	1485.25	1230.95	1960.18	1916.88	1436.36	2111.91	0.223372	YES	POS		YES	NO
ENSRNOG00000019069	6100.45	0.476113	0.102801	4.63143	3.63149e-06	0.00023557	Nxf1	5344.39	5193.24	7948.47	7483.82	4899.88	4974.54	6188.65	6770.57	5103.01	7097.88	0.194839	YES	POS		YES	NO
ENSRNOG00000019979	207.884	-0.808498	0.1745	-4.63323	3.60003e-06	0.00023557	B3galt6	281.59	232.41	131.398	123.343	262.963	281.722	162.552	187.091	264.671	151.096	0.314937	YES	NEG		NO	YES
ENSRNOG00000020431	6257.93	0.756466	0.163377	4.63019	3.65334e-06	0.000235594	Matk	5175.67	4293.38	9636.18	8739.31	4620.36	4527	6689.05	6382.49	4654.1	7861.76	0.32232	YES	POS		YES	NO
ENSRNOG00000056894	454.689	-0.646722	0.139757	-4.62746	3.70177e-06	0.00023771	St6galnac3	473.583	575.649	312.338	361.004	650.59	519.451	382.474	362.423	554.818	354.56	0.263298	YES	NEG		NO	YES
ENSRNOG00000034177	62.8525	-1.465	0.316926	-4.62251	3.79116e-06	0.000242427	Efna5	86.106	76.0915	30.1568	29.0809	73.0453	133.67	26.5607	48.1092	92.2281	33.4769	0.588555	YES	NEG		NO	YES
ENSRNOG00000016627	42.9202	-1.52515	0.330013	-4.62148	3.81014e-06	0.000242622	Eya4	50.0346	57.8957	15.0784	15.0418	79.8629	66.8349	29.748	28.8655	63.657	22.1834	0.566271	YES	NEG		NO	YES
ENSRNOG00000024243	4783.84	-0.580833	0.125856	-4.61506	3.9299e-06	0.000249205	Cadm4	5639.94	5410.77	3354.94	3420.51	6304.3	5581.13	4444.14	4114.94	5734.03	3833.64	0.230844	YES	NEG		NO	YES
ENSRNOG00000021086	172.058	-0.944072	0.204833	-4.60898	4.04654e-06	0.000255536	Dtx4	228.065	204.289	96.9326	105.293	201.605	271.569	111.555	157.157	226.382	117.734	0.373671	YES	NEG		NO	YES
ENSRNOG00000047002	586.237	-0.895315	0.194376	-4.60609	4.10315e-06	0.000258041	Fstl5	679.539	712.944	319.878	342.954	751.88	905.232	460.032	517.441	762.399	410.076	0.355917	YES	NEG		NO	YES
ENSRNOG00000002579	1191.59	-0.472164	0.102628	-4.60072	4.21033e-06	0.000263691	Parm1	1243.88	1297.69	1000.56	999.781	1411.24	1585.42	978.497	1015.64	1384.56	998.619	0.192156	YES	NEG		NO	YES
ENSRNOG00000025768	8157.89	0.549719	0.119569	4.59749	4.27609e-06	0.000266712	Clk1	6696.49	7148.46	10325.5	11056.8	6372.47	6271.48	8189.2	9202.76	6622.23	9693.55	0.227427	YES	POS		YES	NO
ENSRNOG00000032798	864.79	-0.350419	0.0762761	-4.59409	4.3465e-06	0.000269998	Slco3a1	914.585	1011.52	786.231	768.137	997.312	952.608	722.452	765.471	969.006	760.573	0.134655	NO	NEG		NO	NO
ENSRNOG00000000262	1061.23	0.49275	0.107408	4.58766	4.48242e-06	0.000277309	Zfp821	897.131	793.171	1344.13	1302.62	913.553	923.844	1232.42	1082.99	881.925	1240.54	0.197514	YES	POS		YES	NO
ENSRNOG00000019915	2547.08	0.615181	0.134226	4.58317	4.57988e-06	0.000282191	Xrcc1	1945.53	1999.06	3371.1	3025.42	2293.62	1810.46	3390.21	2541.23	2012.17	3081.99	0.252167	YES	POS		YES	NO
ENSRNOG00000037919	53.7786	-1.4897	0.325955	-4.57027	4.87095e-06	0.000298915	Chic1	69.8157	66.1665	20.4635	17.0474	83.7586	97.2912	35.0602	40.6255	79.258	28.2992	0.552739	YES	NEG		NO	YES
ENSRNOG00000028461	1321.67	0.525319	0.115062	4.56555	4.98188e-06	0.000304495	Gnl3	1134.5	1067.76	1766.33	1685.69	1045.03	1087.97	1358.85	1427.24	1083.82	1559.53	0.216549	YES	POS		YES	NO
ENSRNOG00000051682	1571.79	0.313653	0.068741	4.56283	5.04694e-06	0.000307238	Zcchc9	1347.44	1412.65	1707.09	1770.93	1430.71	1414.53	1645.7	1845.26	1401.34	1742.24	0.12226	NO	POS		NO	NO
ENSRNOG00000027238	157.083	-0.767593	0.168275	-4.56155	5.07782e-06	0.000307877	Jrk	202.465	185.266	105.549	93.2594	187.97	215.733	135.991	130.429	197.859	116.307	0.295987	YES	NEG		NO	YES
ENSRNOG00000052745	14.4621	-2.25411	0.494244	-4.56072	5.09791e-06	0.000307877	Met	26.7627	23.9854	2.15406	3.00837	19.4787	25.3803	6.37457	8.55275	23.9018	5.02244	0.724917	YES	NEG		NO	YES
ENSRNOG00000011856	71.5726	-1.20738	0.265394	-4.54939	5.38009e-06	0.000322361	LOC108348154	109.378	76.0915	32.3109	34.0948	97.3937	116.749	55.2463	51.3165	99.9032	43.2421	0.465802	YES	NEG		NO	YES
ENSRNOG00000033915	1702.84	0.733	0.161114	4.54956	5.37574e-06	0.000322361	Gpt	1435.88	1173.63	2654.88	2249.26	1265.14	1243.64	1765.76	1834.56	1279.57	2126.11	0.312329	YES	POS		YES	NO
ENSRNOG00000021143	2248.94	0.305002	0.0671189	4.5442	5.51432e-06	0.000329108	Setdb1	2093.31	1950.26	2387.77	2467.86	2076.43	1930.6	2619.95	2465.33	2012.65	2485.23	0.118387	NO	POS		NO	NO
ENSRNOG00000006051	425.286	0.712633	0.157015	4.53864	5.66172e-06	0.000335786	AABR07016841.1	371.187	286.997	622.523	556.548	339.904	292.72	485.53	446.881	322.702	527.87	0.290904	YES	POS		YES	NO
ENSRNOG00000012728	128.253	-0.803934	0.177173	-4.53755	5.69102e-06	0.000335786	Nkx2-2	158.249	175.341	81.8542	89.2483	186.022	132.824	101.993	100.495	163.109	93.3976	0.317534	YES	NEG		NO	YES
ENSRNOG00000016050	1296.44	-0.738675	0.162822	-4.53669	5.71447e-06	0.000335786	Fgfr1	1473.11	1907.25	871.316	786.187	1544.66	1559.2	1080.49	1149.28	1621.06	971.817	0.297934	YES	NEG		NO	YES
ENSRNOG00000018825	4522.89	0.393634	0.0867572	4.53719	5.70091e-06	0.000335786	Dcaf11	4076.07	3874.05	5565.01	5354.9	3931.79	3757.98	5050.79	4572.51	3909.97	5135.8	0.158877	YES	POS		YES	NO
ENSRNOG00000003070	361.222	0.582633	0.12848	4.53483	5.76498e-06	0.000337451	Pigl	301.371	315.945	479.278	451.255	249.328	290.182	416.472	385.943	289.206	433.237	0.231397	YES	POS		YES	NO
ENSRNOG00000021472	2239.46	-0.845873	0.186732	-4.52986	5.90218e-06	0.000344158	Ermn	2170.1	3277.72	1347.36	1821.07	3513.97	2549.03	1655.26	1581.19	2877.71	1601.22	0.359949	YES	NEG		NO	YES
ENSRNOG00000001443	1150.55	-0.567007	0.125347	-4.52351	6.08235e-06	0.000348723	Rhbdd2	1404.46	1272.88	940.246	846.354	1225.21	1592.19	886.066	1037.02	1373.69	927.422	0.23221	YES	NEG		NO	YES
ENSRNOG00000011231	531.944	-0.702104	0.155255	-4.52227	6.11796e-06	0.000348723	Cntnap4	684.194	576.476	399.578	372.035	572.675	802.018	385.662	462.917	658.841	405.048	0.292112	YES	NEG		NO	YES
ENSRNOG00000015054	347.288	-0.488672	0.108007	-4.52443	6.05577e-06	0.000348723	Rcbtb2	406.095	445.797	276.796	281.784	379.836	390.011	283.669	314.313	405.434	289.141	0.189887	YES	NEG		NO	YES
ENSRNOG00000016612	238.513	-1.03825	0.229453	-4.52488	6.04299e-06	0.000348723	Trim36	251.336	347.374	116.319	127.354	371.07	313.024	177.426	204.197	320.701	156.324	0.411208	YES	NEG		NO	YES
ENSRNOG00000037765	180.959	-0.848322	0.187456	-4.52544	6.02711e-06	0.000348723	Lims1	215.265	250.606	101.241	112.312	224.98	239.421	134.929	168.917	232.568	129.35	0.328357	YES	NEG		NO	YES
ENSRNOG00000043143	1095.46	-0.931957	0.206049	-4.52299	6.09725e-06	0.000348723	Eml1	1087.96	1358.89	632.216	657.83	1885.54	1417.07	903.065	821.064	1437.37	753.544	0.395739	YES	NEG		NO	YES
ENSRNOG00000026589	2730.06	-0.500839	0.110779	-4.52106	6.15297e-06	0.000349411	Dpy19l1	2888.04	3428.25	2327.46	2521.01	3450.66	3029.56	2154.61	2040.9	3199.13	2260.99	0.20221	YES	NEG		NO	YES
ENSRNOG00000010915	1431.11	-0.369631	0.0817947	-4.519	6.21318e-06	0.000351518	Ermp1	1560.38	1621.91	1164.27	1285.58	1652.77	1618.42	1180.36	1365.23	1613.37	1248.86	0.143915	NO	NEG		NO	NO
ENSRNOG00000032575	538.382	0.603539	0.13368	4.5148	6.33766e-06	0.000357233	Ocel1	499.182	392.037	717.301	703.958	414.897	405.239	589.648	584.794	427.839	648.925	0.243334	YES	POS		YES	NO
ENSRNOG00000056768	930.053	0.446529	0.0989889	4.5109	6.45547e-06	0.00036253	AABR07035428.1	791.244	775.802	1172.88	1108.08	842.456	740.259	1053.93	955.769	787.44	1072.67	0.17873	YES	POS		YES	NO
ENSRNOG00000018950	1228.76	-0.876126	0.194265	-4.50996	6.48388e-06	0.000362787	Fa2h	1233.41	1825.37	711.916	821.285	1941.06	1362.92	999.746	934.388	1590.69	866.834	0.370856	YES	NEG		NO	YES
ENSRNOG00000006380	5385.41	0.41218	0.0914597	4.50668	6.58484e-06	0.000367087	Srsf6	4848.7	4821.06	6601.11	6583.31	4405.12	4411.1	5747.74	5665.13	4621.49	6149.32	0.166664	YES	POS		YES	NO
ENSRNOG00000004819	1308.19	0.372554	0.0826895	4.50546	6.62295e-06	0.000367825	Porcn	1153.12	1066.93	1473.38	1490.15	1226.19	1115.89	1561.77	1378.06	1140.53	1475.84	0.146051	NO	POS		NO	NO
ENSRNOG00000018404	5383.09	-0.344723	0.0765251	-4.50471	6.64641e-06	0.000367825	Aars	5852.88	5636.56	4501.98	4616.84	6201.06	6401.76	4805.37	5048.26	6023.07	4743.11	0.13689	NO	NEG		NO	NO
ENSRNOG00000003313	231.884	-1.01811	0.226225	-4.50043	6.78154e-06	0.000373943	Glra2	308.353	261.358	118.473	114.318	324.321	347.71	179.551	200.99	310.435	153.333	0.396098	YES	NEG		NO	YES
ENSRNOG00000003538	1410.04	-0.819877	0.182494	-4.49262	7.03507e-06	0.000386523	Adamts4	1420.75	1595.44	944.554	982.734	2391.02	1793.54	1159.11	993.188	1800.19	1019.9	0.357613	YES	NEG		NO	YES
ENSRNOG00000017595	285.937	-0.480374	0.1071	-4.48529	7.28162e-06	0.00039863	Rsu1	340.933	353.164	252.025	226.63	332.113	306.256	241.171	235.201	333.116	238.757	0.183801	YES	NEG		NO	YES
ENSRNOG00000009660	236.374	-1.10596	0.246885	-4.47967	7.47596e-06	0.000407801	Enpp6	226.901	362.262	134.629	119.332	426.585	274.954	179.551	166.779	322.675	150.072	0.468184	YES	NEG		NO	YES
ENSRNOG00000033790	12513.2	0.199099	0.0444713	4.47703	7.56888e-06	0.000410163	Hnrnpu	11905.9	11349.2	13262.5	13767.3	11601.5	11750.2	13075.3	13393.6	11651.7	13374.7	0.0761882	NO	POS		NO	NO
ENSRNOG00000059919	1051.74	0.496755	0.110959	4.47691	7.57316e-06	0.000410163	Mtg2	858.733	854.375	1207.35	1275.55	964.198	813.016	1364.16	1076.58	872.581	1230.91	0.201177	YES	POS		YES	NO
ENSRNOG00000009224	1316.83	0.476219	0.106401	4.4757	7.61631e-06	0.000411037	E4f1	1165.92	1139.72	1749.09	1561.34	1044.06	1056.67	1404.53	1413.34	1101.59	1532.08	0.194643	YES	POS		YES	NO
ENSRNOG00000013454	561.129	-0.402134	0.0899973	-4.46829	7.88476e-06	0.000424022	Rala	598.088	635.198	456.66	506.409	691.496	630.278	484.468	486.437	638.765	483.494	0.156515	YES	NEG		NO	YES
ENSRNOG00000017210	2114.82	-0.667331	0.149484	-4.46424	8.03527e-06	0.000430594	Slc22a23	2407.48	2487.86	1321.51	1482.12	2914.99	2571.03	1828.44	1905.12	2595.34	1634.3	0.266819	YES	NEG		NO	YES
ENSRNOG00000002105	487.398	0.585716	0.131327	4.45998	8.1969e-06	0.000437714	Cdc7	397.949	392.037	630.062	637.774	340.878	428.081	495.092	577.31	389.736	585.06	0.23673	YES	POS		YES	NO
ENSRNOG00000017382	595.978	-0.725919	0.1628	-4.45896	8.23572e-06	0.00043825	Snx33	616.705	809.713	431.889	390.085	891.153	653.12	487.655	487.507	742.673	449.284	0.303699	YES	NEG		NO	YES
ENSRNOG00000004657	1479.15	-0.679447	0.152699	-4.44957	8.60408e-06	0.000456256	Sec23a	1848.95	1645.89	955.325	1051.93	1683.94	2105.72	1155.92	1385.54	1821.13	1137.18	0.276305	YES	NEG		NO	YES
ENSRNOG00000048315	559.246	-0.417496	0.0939098	-4.44571	8.76005e-06	0.000462914	Eif2ak2	646.959	660.838	514.82	442.23	609.685	640.43	506.779	452.226	639.478	479.014	0.161387	YES	NEG		NO	YES
ENSRNOG00000007341	197.41	0.57139	0.128622	4.44239	8.89666e-06	0.000468506	Mroh8	169.885	147.22	239.1	210.586	168.491	150.59	251.796	241.615	159.047	235.774	0.219377	YES	POS		YES	NO
ENSRNOG00000025612	2804.44	-0.700922	0.157814	-4.44144	8.93594e-06	0.000468952	Sez6l	3397.7	3118.1	1912.8	1784.97	3462.35	3911.95	2150.36	2697.32	3472.52	2136.36	0.28217	YES	NEG		NO	YES
ENSRNOG00000005765	603.828	0.466724	0.105223	4.43558	9.18244e-06	0.000480232	Ap4s1	548.053	482.188	728.072	713.986	545.405	454.308	713.952	644.663	507.489	700.168	0.182539	YES	POS		YES	NO
ENSRNOG00000011752	279.484	-0.684693	0.154674	-4.42668	9.56953e-06	0.000498762	Sh3d19	300.207	329.178	172.325	217.605	392.497	356.171	229.485	238.408	344.513	214.456	0.274003	YES	NEG		NO	YES
ENSRNOG00000016254	694.497	-0.478925	0.108469	-4.41533	1.00856e-05	0.000521316	Sema4c	858.733	817.156	561.132	503.4	772.332	786.79	642.77	613.66	808.753	580.24	0.188612	YES	NEG		NO	YES
ENSRNOG00000016374	2319.04	-0.522311	0.118306	-4.41491	1.0105e-05	0.000521316	Fgfr2	2430.75	2806.29	1645.7	1939.39	3086.41	2613.33	2045.18	1985.31	2734.19	1903.89	0.213081	YES	NEG		NO	YES
ENSRNOG00000052539	3568.36	0.525561	0.119012	4.41602	1.00536e-05	0.000521316	Prpf40b	3203.38	2848.47	4771.24	4539.63	2723.13	2928.04	3721.69	3811.32	2925.75	4210.97	0.218328	YES	POS		YES	NO
ENSRNOG00000001861	554.555	0.483856	0.109619	4.41397	1.01491e-05	0.000521823	Ydjc	539.908	422.639	656.988	672.872	441.194	448.386	617.271	637.18	463.031	646.078	0.189115	YES	POS		YES	NO
ENSRNOG00000025130	1269.74	0.74762	0.169653	4.40675	1.04935e-05	0.000537712	Ltk	1083.31	829.562	1248.28	1611.48	1026.53	853.625	1938.93	1566.22	948.256	1591.23	0.314149	YES	POS		YES	NO
ENSRNOG00000009946	1449.07	-0.499506	0.113438	-4.40333	1.06603e-05	0.000544425	Ldlr	1573.18	1686.42	1365.67	1226.41	1640.11	1889.14	1077.3	1134.31	1697.21	1200.92	0.201317	YES	NEG		NO	YES
ENSRNOG00000004793	3813.63	0.436499	0.0992637	4.39737	1.0957e-05	0.000550346	Ncln	3528.02	3119.75	4957.56	4441.35	3142.9	3175.08	4088.23	4056.14	3241.44	4385.82	0.178877	YES	POS		YES	NO
ENSRNOG00000009244	2157.83	-0.38036	0.0864692	-4.39879	1.08857e-05	0.000550346	Abhd4	2440.06	2601.17	2023.74	1849.14	2470.88	2250.39	1897.5	1729.79	2440.62	1875.04	0.151391	YES	NEG		NO	YES
ENSRNOG00000009265	151.128	-2.0926	0.475712	-4.39887	1.08816e-05	0.000550346	Kcnk9	223.41	201.808	23.6946	30.0837	186.022	368.015	64.8082	111.186	244.814	57.4431	0.774843	YES	NEG		NO	YES
ENSRNOG00000011245	1195.23	0.648744	0.147505	4.39811	1.09198e-05	0.000550346	Arhgap18	1016.98	950.316	1618.77	1710.76	836.612	920.46	1220.73	1287.19	931.093	1459.36	0.273885	YES	POS		YES	NO
ENSRNOG00000030371	401417	1.07285	0.243961	4.39762	1.09444e-05	0.000550346	Mt-co2	247065	292369	736783	666204	248784	246502	413381	360249	258680	544154	0.486925	YES	POS		YES	NO
ENSRNOG00000006200	513.696	-0.531194	0.120886	-4.39419	1.11188e-05	0.000553065	St18	607.396	608.732	348.957	453.261	637.929	575.287	466.406	411.601	607.336	420.056	0.208745	YES	NEG		NO	YES
ENSRNOG00000022386	5093.24	-0.723918	0.164745	-4.39416	1.11202e-05	0.000553065	Opalin	5721.39	6057.54	4331.81	4118.46	7990.18	5610.74	3778	3137.79	6344.97	3841.51	0.306585	YES	NEG		NO	YES
ENSRNOG00000038328	1784.99	-0.523422	0.119098	-4.39491	1.10821e-05	0.000553065	Gjc2	1773.32	2069.36	1346.29	1435.99	2348.16	2229.24	1596.83	1480.69	2105.02	1464.95	0.215709	YES	NEG		NO	YES
ENSRNOG00000000442	593.344	0.379596	0.0864042	4.39326	1.11662e-05	0.000553277	Notch4	474.747	518.58	686.067	685.908	554.17	514.375	672.518	640.387	515.468	671.22	0.146751	YES	POS		YES	NO
ENSRNOG00000001843	508.271	0.443093	0.100871	4.39266	1.11971e-05	0.000553277	Bcl6	416.567	452.413	554.67	592.649	432.428	421.313	541.839	654.285	430.68	585.861	0.176857	YES	POS		YES	NO
ENSRNOG00000007390	591.26	0.779049	0.177389	4.39176	1.12435e-05	0.000553769	Nfkbia	378.168	458.203	740.996	855.379	445.089	459.384	538.652	854.206	435.211	747.308	0.329669	YES	POS		YES	NO
ENSRNOG00000002126	777.839	-1.01273	0.230652	-4.39072	1.12976e-05	0.000554637	Ncam2	880.841	970.166	383.422	387.077	1150.22	1159.03	604.522	687.427	1040.07	515.612	0.400122	YES	NEG		NO	YES
ENSRNOG00000012123	310.772	0.567273	0.129242	4.38924	1.13746e-05	0.000556623	Fdx1	258.318	262.185	398.501	414.152	247.38	234.345	355.914	315.383	250.557	370.987	0.228876	YES	POS		YES	NO
ENSRNOG00000013078	1721.84	0.729504	0.16641	4.38378	1.16635e-05	0.000568933	Zcchc7	1437.04	1227.39	2465.32	2526.03	1387.86	1131.12	1822.07	1777.9	1295.85	2147.83	0.31034	YES	POS		YES	NO
ENSRNOG00000019140	771.898	0.467343	0.106639	4.38248	1.17338e-05	0.000570532	Banp	665.576	721.215	946.708	871.424	627.216	577.825	828.695	936.526	647.958	895.838	0.185335	YES	POS		YES	NO
ENSRNOG00000034234	1.16838e+06	0.992179	0.227254	4.36594	1.26577e-05	0.000611546	Mt-co1	777341	839577	2.00876e+06	1.95353e+06	742756	767268	1.17096e+06	1.08682e+06	781735	1.55502e+06	0.449697	YES	POS		YES	NO
ENSRNOG00000053720	40.5021	1.06232	0.243288	4.3665	1.26253e-05	0.000611546	Rn60_20_0050.7	24.4355	28.9478	50.6204	60.1674	22.4006	28.7644	58.4336	50.2474	26.1371	54.8672	0.391797	YES	POS		YES	NO
ENSRNOG00000005933	121.971	-1.20571	0.276365	-4.36273	1.28451e-05	0.00061864	Yap1	133.813	204.289	51.6974	54.1506	156.804	185.276	89.244	100.495	170.046	73.8967	0.472073	YES	NEG		NO	YES
ENSRNOG00000021085	4757.25	0.214424	0.049171	4.36078	1.29599e-05	0.000622195	Sf1	4472.86	4410.82	5267.75	5139.3	4472.32	4263.05	5019.98	5011.91	4404.76	5109.73	0.0820592	NO	POS		NO	NO
ENSRNOG00000019468	631.347	0.372379	0.0855222	4.35417	1.3357e-05	0.000639245	Rce1	592.27	517.753	738.842	734.042	541.509	551.599	696.954	677.805	550.783	711.911	0.143461	NO	POS		NO	NO
ENSRNOG00000004395	2892.18	-0.214544	0.0492925	-4.35247	1.34614e-05	0.000642221	Fbxw11	3062.58	3084.19	2651.65	2678.45	3171.14	3109.09	2619.95	2760.4	3106.75	2677.61	0.0811704	NO	NEG		NO	NO
ENSRNOG00000061928	236.832	-1.03478	0.237825	-4.351	1.35515e-05	0.000644502	Myo1e	244.355	359.78	115.242	128.357	375.94	292.72	201.862	176.4	318.199	155.465	0.419436	YES	NEG		NO	YES
ENSRNOG00000021547	66.6913	-2.56648	0.590127	-4.34902	1.36747e-05	0.000648335	Pgr15l	132.65	109.175	8.61623	14.0391	42.8532	171.74	10.6243	43.8328	114.104	19.2781	0.941021	YES	NEG		NO	YES
ENSRNOG00000018836	3549.95	-0.45472	0.104642	-4.34547	1.38979e-05	0.000656872	RGD1559896	4492.64	4110.59	3134.15	2749.65	4127.55	3689.45	3296.72	2798.89	4105.06	2994.85	0.18434	YES	NEG		NO	YES
ENSRNOG00000003399	9434.5	0.432465	0.0998325	4.33191	1.47822e-05	0.000694857	Hnrnph1	8256.87	8222.84	11602.8	12043.5	8034.98	7609.87	9778.6	9926.53	8031.14	10837.9	0.179216	YES	POS		YES	NO
ENSRNOG00000015142	517.426	0.427013	0.0985774	4.33175	1.47929e-05	0.000694857	Timm21	437.512	445.797	595.597	638.777	459.698	423.005	611.959	527.063	441.503	593.349	0.169165	YES	POS		YES	NO
ENSRNOG00000017621	3543.43	0.44084	0.101818	4.32969	1.49317e-05	0.000699216	Spns1	3279.01	2702.07	4470.75	3965.03	3197.44	2848.52	4074.42	3810.25	3006.76	4080.11	0.177567	YES	POS		YES	NO
ENSRNOG00000033615	26150.3	1.1161	0.258251	4.32175	1.54798e-05	0.000722659	Mt-nd3	16630.1	19706	47202.9	45076.4	15689.2	14019.2	28582.5	22295.9	16511.1	35789.5	0.502963	YES	POS		YES	NO
ENSRNOG00000016112	72.685	-1.35088	0.312694	-4.32014	1.55927e-05	0.000725705	Cd274	100.069	97.5956	29.0798	24.0669	95.4459	124.364	52.059	58.8001	104.369	41.0015	0.505301	YES	NEG		NO	YES
ENSRNOG00000030700	532361	1.04516	0.242013	4.31862	1.57007e-05	0.000728503	Mt-cox3	329826	393759	976234	864045	317828	348746	549989	478462	347540	717183	0.476386	YES	POS		YES	NO
ENSRNOG00000010263	7638.63	-0.625386	0.145088	-4.3104	1.6296e-05	0.00074927	Cldn11	7568.02	10334.4	5623.17	6701.64	10801	8371.28	5830.61	5878.94	9268.66	6008.59	0.266988	YES	NEG		NO	YES
ENSRNOG00000014218	999.651	0.313914	0.0728227	4.31066	1.62765e-05	0.00074927	Tmem25	916.913	842.796	1145.96	1091.03	876.544	929.766	1126.17	1068.02	891.504	1107.8	0.120712	NO	POS		NO	NO
ENSRNOG00000019549	2239.89	-0.443847	0.102942	-4.31164	1.62048e-05	0.00074927	Akap12	2323.7	2621.85	1909.57	2013.6	2514.71	2865.44	1699.89	1970.34	2581.42	1898.35	0.18051	YES	NEG		NO	YES
ENSRNOG00000020450	616.749	0.429491	0.0997282	4.30662	1.65769e-05	0.000759892	Slc26a6	546.889	550.836	731.303	778.165	497.682	507.607	664.018	657.492	525.754	707.744	0.171578	YES	POS		YES	NO
ENSRNOG00000039807	3576.28	0.705648	0.164045	4.30156	1.69599e-05	0.000775113	Fam193b	2960.18	2765.76	5482.08	4906.65	2639.37	2510.11	3695.13	3650.95	2718.86	4433.7	0.307631	YES	POS		YES	NO
ENSRNOG00000015085	2294.48	0.400212	0.0931097	4.29829	1.72121e-05	0.000781143	Dmpk	1890.84	2147.93	2925.21	2523.02	1890.41	1982.2	2503.08	2493.13	1977.85	2611.11	0.162924	YES	POS		YES	NO
ENSRNOG00000020421	68.2187	-1.65443	0.384854	-4.29886	1.71679e-05	0.000781143	Fndc7	95.4148	131.506	19.3865	28.0781	65.2538	121.826	27.6232	56.6619	103.5	32.9374	0.641472	YES	NEG		NO	YES
ENSRNOG00000033378	3663.62	0.288181	0.0670523	4.29786	1.72458e-05	0.000781143	Rnf123	3376.75	3141.25	4209.03	4141.52	3448.71	3230.92	3879.99	3880.81	3299.41	4027.84	0.11341	NO	POS		NO	NO
ENSRNOG00000024452	2263.07	0.425265	0.0989798	4.29648	1.73528e-05	0.000783656	Carmil2	1926.91	1830.33	2867.05	2720.57	1880.67	2089.65	2415.96	2373.39	1931.89	2594.24	0.174065	YES	POS		YES	NO
ENSRNOG00000016288	2831.48	0.35353	0.0823416	4.29345	1.75917e-05	0.000792097	Tcea2	2484.27	2313.35	3390.49	3304.19	2517.63	2630.25	3037.48	2974.22	2486.37	3176.6	0.141695	NO	POS		NO	NO
ENSRNOG00000012137	798.924	0.697975	0.162612	4.29228	1.76848e-05	0.000793938	Ccdc84	621.36	607.078	1210.58	1102.07	627.216	582.055	855.255	785.784	609.427	988.421	0.302761	YES	POS		YES	NO
ENSRNOG00000030478	214953	1.19113	0.277595	4.29089	1.7796e-05	0.000794454	AY172581.9	141006	128796	405735	396704	137223	116722	210365	183070	130937	298969	0.553399	YES	POS		YES	NO
ENSRNOG00000057622	617.611	0.530794	0.123704	4.29083	1.78007e-05	0.000794454	Rbm41	468.929	497.903	762.536	829.307	553.196	500.838	623.646	704.532	505.217	730.005	0.218633	YES	POS		YES	NO
ENSRNOG00000004711	2272.57	0.362227	0.0844492	4.28929	1.79247e-05	0.00079765	Mta1	2058.4	1968.45	2721.65	2704.52	2060.85	1868.84	2426.59	2371.25	1989.14	2556	0.145742	NO	POS		NO	NO
ENSRNOG00000017428	18507.4	-0.559845	0.130598	-4.28678	1.81279e-05	0.000803248	Map1b	20318.7	20222.1	12767.1	15193.3	21610.7	26063.9	15319.2	16564.5	22053.9	14961	0.233589	YES	NEG		NO	YES
ENSRNOG00000018845	1106.38	0.465325	0.108574	4.28579	1.82089e-05	0.000803248	Snapc4	962.293	848.585	1467.99	1203.35	945.693	961.914	1165.48	1295.74	929.621	1283.14	0.191255	YES	POS		YES	NO
ENSRNOG00000029242	128.053	-1.03321	0.241072	-4.28591	1.81993e-05	0.000803248	Plekho2	210.611	162.108	59.2366	76.212	183.1	132.824	105.18	95.1493	172.161	83.9446	0.418023	YES	NEG		NO	YES
ENSRNOG00000009595	583.585	0.525443	0.122757	4.28035	1.86603e-05	0.000818417	Zbtb48	472.419	450.759	802.387	714.989	489.891	500.838	608.772	628.627	478.477	688.694	0.218128	YES	POS		YES	NO
ENSRNOG00000021392	3848.28	0.527584	0.123241	4.2809	1.86136e-05	0.000818417	Noc2l	3386.06	2948.54	5163.28	4967.82	3027.97	3247.84	3947.99	4096.77	3152.6	4543.96	0.22204	YES	POS		YES	NO
ENSRNOG00000002682	3257.3	0.646149	0.151036	4.27812	1.88481e-05	0.00081957	Zfp692	2834.52	2411.77	4785.24	4354.11	2404.65	2509.27	3401.9	3356.95	2540.05	3974.55	0.278212	YES	POS		YES	NO
ENSRNOG00000012392	980.761	0.345713	0.0808051	4.27835	1.88282e-05	0.00081957	Dnajc2	935.53	822.946	1091.03	1153.21	831.743	867.161	1043.31	1101.17	864.345	1097.18	0.134811	NO	POS		NO	NO
ENSRNOG00000018745	1918.58	0.289023	0.067544	4.27903	1.87712e-05	0.00081957	Sgsm3	1774.48	1650.03	2204.68	2164.02	1734.58	1750.4	1984.62	2085.8	1727.37	2109.78	0.113074	NO	POS		NO	NO
ENSRNOG00000002807	434.51	-1.09837	0.256855	-4.27622	1.90095e-05	0.000821247	Septin9	534.09	593.844	219.714	177.494	527.874	713.187	341.04	368.837	592.249	276.771	0.432249	YES	NEG		NO	YES
ENSRNOG00000010489	250.692	-0.523066	0.122309	-4.2766	1.89771e-05	0.000821247	Samd4a	272.281	312.637	226.176	185.516	283.416	313.024	199.737	212.75	295.339	206.045	0.203087	YES	NEG		NO	YES
ENSRNOG00000026978	424.194	-0.388299	0.090814	-4.27576	1.90486e-05	0.000821247	Oscp1	484.055	464.82	353.265	345.962	485.021	489.84	377.162	393.426	480.934	367.454	0.1479	YES	NEG		NO	YES
ENSRNOG00000009421	1548.89	-0.334129	0.0782	-4.27275	1.9308e-05	0.000827742	Ivd	1680.23	1745.97	1394.75	1305.63	1844.64	1638.72	1456.59	1324.61	1727.39	1370.4	0.132174	NO	NEG		NO	NO
ENSRNOG00000015445	7472.41	-0.750574	0.175645	-4.27324	1.92651e-05	0.000827742	Mal	8475.62	8435.4	4346.89	5283.7	11584	8999.02	5998.47	6656.17	9373.51	5571.31	0.314125	YES	NEG		NO	YES
ENSRNOG00000009815	923.955	-0.940303	0.22031	-4.26809	1.97154e-05	0.000840744	Pnma2	1143.81	1186.03	454.506	520.448	1123.92	1405.22	678.892	878.795	1214.75	633.16	0.373563	YES	NEG		NO	YES
ENSRNOG00000015235	618.449	0.463624	0.108628	4.26802	1.97218e-05	0.000840744	Fra10ac1	559.689	496.249	789.462	732.036	547.353	477.996	699.078	645.732	520.322	716.577	0.185934	YES	POS		YES	NO
ENSRNOG00000042086	3127.08	0.604719	0.141726	4.26683	1.98272e-05	0.000842878	Rab26	2755.39	2236.43	4298.42	4268.87	2454.32	2479.66	3246.78	3276.77	2481.45	3772.71	0.256845	YES	POS		YES	NO
ENSRNOG00000013480	436.935	0.342179	0.0803107	4.26069	2.038e-05	0.000861102	Ing2	383.986	384.593	485.74	479.333	389.575	383.243	495.092	493.921	385.349	488.522	0.126775	NO	POS		NO	NO
ENSRNOG00000015274	673.47	0.332015	0.0779456	4.25957	2.04822e-05	0.000861102	Ddx20	614.378	610.386	781.923	758.109	574.623	586.286	755.387	706.671	596.418	750.522	0.127462	NO	POS		NO	NO
ENSRNOG00000026392	184.664	-0.748264	0.175657	-4.2598	2.04611e-05	0.000861102	Cdh12	236.21	205.943	140.014	157.438	206.475	277.492	111.555	142.189	231.53	137.799	0.304179	YES	NEG		NO	YES
ENSRNOG00000038347	1482.15	0.297866	0.0699113	4.26062	2.03857e-05	0.000861102	Usp21	1289.26	1310.1	1681.24	1700.73	1399.55	1319.78	1614.89	1541.63	1329.67	1634.62	0.116462	NO	POS		NO	NO
ENSRNOG00000054446	3209.49	0.236001	0.055439	4.25694	2.07242e-05	0.000868876	Sltm	2910.15	2887.34	3515.42	3599.01	3061.09	2932.27	3398.71	3371.92	2947.71	3471.27	0.0912024	NO	POS		NO	NO
ENSRNOG00000013202	153.902	-0.629706	0.148046	-4.25344	2.10508e-05	0.000880145	Akap7	196.647	171.206	117.396	112.312	168.491	211.503	125.367	128.291	186.962	120.842	0.247908	YES	NEG		NO	YES
ENSRNOG00000012616	2534.98	-0.455565	0.107158	-4.25134	2.12492e-05	0.000886003	Ppt1	2704.19	3080.88	1862.18	2044.69	2963.69	2977.96	2391.53	2254.72	2931.68	2138.28	0.182538	YES	NEG		NO	YES
ENSRNOG00000005639	30.2265	-2.04034	0.480369	-4.24744	2.16231e-05	0.000899129	Ar	37.235	47.1436	4.30812	10.0279	38.9575	71.0649	10.6243	22.451	48.6003	11.8528	0.750656	YES	NEG		NO	YES
ENSRNOG00000029592	4244.7	0.363289	0.0856105	4.24351	2.20051e-05	0.000912521	Srsf11	3768.88	3879.84	4978.03	5188.43	3726.28	3477.95	4507.89	4430.32	3713.24	4776.17	0.147617	NO	POS		NO	NO
ENSRNOG00000036869	717.686	-1.00247	0.23636	-4.24128	2.22253e-05	0.000919149	Tmem88b	794.735	942.046	324.186	422.174	1177.49	915.384	656.581	508.888	957.414	477.957	0.406669	YES	NEG		NO	YES
ENSRNOG00000046049	59.6242	-0.883247	0.20831	-4.24006	2.23461e-05	0.000921642	AABR07064304.1	87.2696	82.7081	45.2352	38.106	70.1235	69.3729	44.622	39.5565	77.3685	41.8799	0.33545	YES	NEG		NO	YES
ENSRNOG00000012622	1100.5	-0.449434	0.106229	-4.2308	2.32864e-05	0.000957827	Mmp15	1260.17	1234.01	837.928	919.558	1408.31	1180.19	1039.06	924.766	1270.67	930.327	0.181982	YES	NEG		NO	YES
ENSRNOG00000029886	1274.68	-0.914389	0.216227	-4.22884	2.34897e-05	0.000963585	Hba-a2	1093.78	1953.57	722.686	859.391	1999.49	1615.03	976.372	977.151	1665.47	883.9	0.396654	YES	NEG		NO	YES
ENSRNOG00000021732	1743.14	0.42547	0.100684	4.22582	2.38071e-05	0.000973981	Hsf1	1555.73	1445.74	2253.14	2071.76	1463.83	1487.29	1770.01	1897.64	1488.14	1998.14	0.176118	YES	POS		YES	NO
ENSRNOG00000031706	249.028	-1.10651	0.261895	-4.22503	2.38911e-05	0.000974796	RGD1563601	225.737	349.855	217.56	129.36	379.836	404.393	164.677	120.808	339.955	158.101	0.457407	YES	NEG		NO	YES
ENSRNOG00000050543	4431.55	0.417449	0.0988495	4.22308	2.40988e-05	0.000980641	Safb	3799.14	3606.07	5675.94	5347.88	3907.44	3867.12	4592.88	4655.9	3794.94	5068.15	0.173521	YES	POS		YES	NO
ENSRNOG00000002903	2306.27	-0.277632	0.0657511	-4.22247	2.41644e-05	0.000980687	Specc1	2415.62	2484.55	2089.44	2061.74	2619.89	2588.79	1993.12	2196.99	2527.21	2085.32	0.108554	NO	NEG		NO	NO
ENSRNOG00000017737	11249	0.391553	0.0927794	4.22025	2.44029e-05	0.000987732	Dgkz	9543.8	9493.24	11713.8	12209	10705.5	9185.14	13848.8	13293.1	9731.93	12766.1	0.159802	YES	POS		YES	NO
ENSRNOG00000001607	223.752	-0.891322	0.211243	-4.21942	2.44934e-05	0.000987925	Adamts1	219.919	291.133	138.937	124.346	334.061	317.254	200.799	163.571	290.592	156.913	0.364999	YES	NEG		NO	YES
ENSRNOG00000003338	910.334	-0.755478	0.17909	-4.21842	2.46017e-05	0.000987925	Pmp22	949.493	1506.94	650.525	655.824	1189.18	927.228	720.327	683.151	1143.21	677.457	0.336154	YES	NEG		NO	YES
ENSRNOG00000004131	2289.26	0.355362	0.0842406	4.21842	2.46024e-05	0.000987925	Pkn1	2093.31	1925.45	2764.73	2554.1	1911.84	2104.87	2349.03	2610.73	2008.87	2569.65	0.143016	NO	POS		NO	NO
ENSRNOG00000008102	870.895	0.467943	0.111048	4.21387	2.51037e-05	0.0010054	Dph7	774.954	704.673	1068.41	1099.06	789.863	655.658	956.186	918.351	731.287	1010.5	0.189336	YES	POS		YES	NO
ENSRNOG00000000246	2665.38	-0.269613	0.064041	-4.21001	2.55363e-05	0.00102004	Amz2	2982.29	2786.44	2322.07	2338.5	2893.57	2993.19	2490.33	2516.65	2913.87	2416.89	0.105365	NO	NEG		NO	NO
ENSRNOG00000006908	178.77	-0.725384	0.172352	-4.20875	2.56791e-05	0.00102099	Pou3f2	210.611	210.079	105.549	121.338	244.458	225.885	160.427	151.811	222.758	134.781	0.285635	YES	NEG		NO	YES
ENSRNOG00000018827	116.905	-1.00556	0.23893	-4.20861	2.56941e-05	0.00102099	Htr7	180.357	124.062	66.7758	68.1897	123.69	196.275	81.807	94.0802	156.096	77.7132	0.422312	YES	NEG		NO	YES
ENSRNOG00000059660	18892	0.584542	0.138978	4.20602	2.59908e-05	0.00103009	AABR07065531.5	14987.1	11835.5	21284.2	22113.5	16361.2	17281.5	24772.7	22500.1	15116.3	22667.6	0.234805	YES	POS		YES	NO
ENSRNOG00000020006	841.645	0.396937	0.0943944	4.20509	2.60973e-05	0.00103162	Wdr90	733.065	714.598	999.483	840.338	699.287	758.872	1011.43	976.082	726.455	956.834	0.159952	YES	POS		YES	NO
ENSRNOG00000013969	4172.84	-1.35927	0.323418	-4.20282	2.63611e-05	0.00103667	Ahi1	5489.84	5019.56	1540.15	1481.12	5324.52	8186	2605.08	3736.48	6004.98	2340.71	0.548781	YES	NEG		NO	YES
ENSRNOG00000023473	131.511	-0.775265	0.184444	-4.20325	2.63106e-05	0.00103667	Rnf122	160.576	136.468	92.6245	106.296	208.423	159.05	92.4313	96.2184	166.129	96.8925	0.320861	YES	NEG		NO	YES
ENSRNOG00000016055	1044.8	-0.3255	0.0775069	-4.19963	2.67355e-05	0.00104868	Fkrp	1163.59	1103.33	930.553	974.711	1136.58	1245.33	909.439	894.831	1162.21	927.384	0.127876	NO	NEG		NO	NO
ENSRNOG00000008517	1168.88	-0.568041	0.135348	-4.1969	2.7059e-05	0.00105322	Cdc42ep1	1205.48	1478.82	972.557	816.271	1608.94	1290.17	1037.99	940.802	1395.85	941.906	0.237132	YES	NEG		NO	YES
ENSRNOG00000011394	2639.43	-0.523652	0.12477	-4.19695	2.70535e-05	0.00105322	Kif3c	2778.66	2867.49	2098.05	2038.67	3257.82	3548.17	2034.55	2492.06	3113.04	2165.83	0.218171	YES	NEG		NO	YES
ENSRNOG00000023129	247.718	-0.522961	0.124583	-4.1977	2.69645e-05	0.00105322	Mfsd9	276.936	282.862	207.867	224.625	327.243	281.722	186.988	193.506	292.19	203.246	0.206504	YES	NEG		NO	YES
ENSRNOG00000049033	33.9412	-1.26752	0.302169	-4.19473	2.73201e-05	0.00106068	Racgap1	34.9078	52.9332	17.2325	19.053	55.5144	48.2226	26.5607	17.1055	47.8945	19.9879	0.481521	YES	NEG		NO	YES
ENSRNOG00000002862	84.2439	-1.60694	0.383184	-4.19366	2.7449e-05	0.00106297	Clcn5	95.4148	111.656	22.6176	30.0837	113.951	186.122	45.6845	68.422	126.786	41.7019	0.644038	YES	NEG		NO	YES
ENSRNOG00000008577	1644.89	0.395506	0.0943436	4.19218	2.76281e-05	0.00106719	Fbf1	1471.95	1310.92	2070.05	1806.02	1505.71	1395.92	1874.13	1724.45	1421.12	1868.66	0.160584	YES	POS		YES	NO
ENSRNOG00000005975	2110.53	1.18313	0.282272	4.19145	2.77175e-05	0.00106793	LOC100362027	1487.07	1172.8	3108.31	4247.82	1525.19	977.989	1714.76	2650.28	1290.76	2930.29	0.534408	YES	POS		YES	NO
ENSRNOG00000011124	250.816	-0.576796	0.137691	-4.18907	2.80097e-05	0.00107646	AABR07067267.1	302.535	301.058	170.171	204.569	278.546	318.946	193.362	237.339	300.271	201.36	0.227217	YES	NEG		NO	YES
ENSRNOG00000029052	18.0344	1.78521	0.426268	4.188	2.81429e-05	0.00107886	LOC108352861	6.98157	10.7521	30.1568	38.106	7.7915	6.76809	18.0613	25.6582	8.0733	27.9956	0.667696	YES	POS		YES	NO
ENSRNOG00000003018	272.807	-0.69773	0.166785	-4.18342	2.87156e-05	0.00109805	Olfml2b	314.171	376.322	241.254	179.499	280.494	378.167	190.175	222.371	337.288	208.325	0.286158	YES	NEG		NO	YES
ENSRNOG00000013981	9096.06	0.679489	0.162485	4.18186	2.89138e-05	0.00110286	Ptpn5	6809.36	5713.48	10885.5	10686.7	9113.13	6335.78	12357.1	10867.3	6992.94	11199.2	0.274985	YES	POS		YES	NO
ENSRNOG00000043866	284128	1.24437	0.297686	4.18013	2.91344e-05	0.00110849	AY172581.24	187249	171594	558671	531913	174176	141642	274225	233558	168665	399592	0.585719	YES	POS		YES	NO
ENSRNOG00000011560	2749.88	-0.358187	0.0857825	-4.17553	2.97296e-05	0.00112832	Mtmr9	3266.21	2820.35	2309.15	2485.91	3036.74	3235.99	2281.04	2563.69	3089.82	2409.95	0.144716	NO	NEG		NO	NO
ENSRNOG00000020250	691.291	0.647805	0.155187	4.17434	2.98848e-05	0.00113139	Pcgf6	617.869	557.453	907.935	990.756	460.672	519.451	718.202	757.987	538.861	843.72	0.272173	YES	POS		YES	NO
ENSRNOG00000004027	800.036	-0.359781	0.0862168	-4.17298	3.00644e-05	0.00113523	Aldh9a1	871.532	972.648	704.377	667.858	866.804	884.927	752.2	679.943	898.978	701.094	0.141654	NO	NEG		NO	NO
ENSRNOG00000008011	55.1347	-1.00646	0.241216	-4.17244	3.01356e-05	0.00113523	Agbl4	72.1429	70.3019	33.3879	28.0781	74.0192	77.833	33.9977	51.3165	73.5743	36.6951	0.379061	YES	NEG		NO	YES
ENSRNOG00000036683	609.204	0.410339	0.0983995	4.17013	3.04427e-05	0.00114397	Sirt7	523.618	536.776	673.143	725.017	566.832	466.152	720.327	661.769	523.344	695.064	0.161122	YES	POS		YES	NO
ENSRNOG00000011979	704.732	0.678523	0.162823	4.16725	3.08301e-05	0.00115567	Mrps24	581.797	511.963	994.098	1022.85	524.952	549.907	778.761	673.529	542.155	867.308	0.293731	YES	POS		YES	NO
ENSRNOG00000041989	435.674	-0.473435	0.113637	-4.16618	3.09742e-05	0.00115822	AABR07010030.1	479.401	480.534	339.264	397.105	577.545	488.994	366.538	356.008	506.619	364.729	0.191653	YES	NEG		NO	YES
ENSRNOG00000010533	334.84	-0.555123	0.13329	-4.16476	3.1168e-05	0.00116261	Arfip1	428.203	418.503	254.179	256.714	383.731	363.785	249.671	323.935	398.555	271.125	0.222709	YES	NEG		NO	YES
ENSRNOG00000018671	3151.2	0.666283	0.16016	4.16011	3.18101e-05	0.00118366	Commd4	2748.41	2246.35	4472.9	4464.42	2434.84	2316.38	3487.95	3038.36	2436.5	3865.91	0.288578	YES	POS		YES	NO
ENSRNOG00000059653	406.091	0.625819	0.150456	4.15948	3.18976e-05	0.00118402	Rpp25l	336.279	314.291	592.366	535.49	312.634	314.716	430.284	412.67	319.48	492.702	0.267262	YES	POS		YES	NO
ENSRNOG00000001217	27.5626	-1.31412	0.31599	-4.15874	3.20012e-05	0.00118498	Lrrc3	47.7074	38.0457	14.0014	16.0446	30.1921	41.4545	13.8116	19.2437	39.3499	15.7753	0.492612	YES	NEG		NO	YES
ENSRNOG00000021261	521.725	-0.868534	0.208916	-4.15733	3.21993e-05	0.00118942	Rassf2	542.235	827.908	324.186	285.795	690.522	635.354	389.911	477.885	674.005	369.444	0.361903	YES	NEG		NO	YES
ENSRNOG00000028085	360.989	-1.62756	0.391551	-4.1567	3.22878e-05	0.0011898	Tmem255a	551.544	511.963	91.5475	108.301	358.409	759.718	222.048	284.379	545.408	176.569	0.645192	YES	NEG		NO	YES
ENSRNOG00000054151	845.571	0.414422	0.0998087	4.15217	3.29344e-05	0.0012107	Pus10	731.901	727.004	1021.02	1058.95	725.583	715.725	841.444	942.94	725.053	966.088	0.169649	YES	POS		YES	NO
ENSRNOG00000024414	218.807	-0.881236	0.212269	-4.15151	3.30291e-05	0.00121125	Ate1	237.373	245.643	121.704	134.374	299.973	351.095	168.926	191.368	283.521	154.093	0.366237	YES	NEG		NO	YES
ENSRNOG00000016011	315.704	-1.16213	0.280084	-4.1492	3.33642e-05	0.0012206	Plekhg1	353.733	455.722	127.089	135.377	484.047	451.77	268.795	249.099	436.318	195.09	0.452151	YES	NEG		NO	YES
ENSRNOG00000004392	6615.83	-0.399177	0.096273	-4.1463	3.37893e-05	0.00123319	Aatk	7472.6	6946.66	5088.96	5721.92	8199.58	7482.97	6219.46	5794.49	7525.45	5706.21	0.162252	YES	NEG		NO	YES
ENSRNOG00000037478	960.715	0.545589	0.131795	4.13969	3.47769e-05	0.0012662	Noc4l	824.989	765.05	1331.21	1239.45	745.062	790.174	990.184	999.602	781.319	1140.11	0.232629	YES	POS		YES	NO
ENSRNOG00000016688	39.2643	-1.79207	0.432962	-4.1391	3.48668e-05	0.00126644	Ston1	44.2166	107.521	15.0784	15.0418	35.0617	56.6827	18.0613	22.451	60.8704	17.6581	0.800099	YES	NEG		NO	YES
ENSRNOG00000000433	4549.06	0.465544	0.112598	4.13458	3.55599e-05	0.00128854	Prrt1	4092.36	3776.45	6137.99	5243.59	3929.84	3488.1	4993.42	4730.74	3821.69	5276.43	0.195775	YES	POS		YES	NO
ENSRNOG00000021023	10041.8	-0.587722	0.142169	-4.13396	3.56564e-05	0.00128897	Mag	10143.1	11174.7	7121.31	8116.58	14738.6	12180.9	8727.86	8131.52	12059.3	8024.32	0.254002	YES	NEG		NO	YES
ENSRNOG00000006628	132.216	-1.055	0.255532	-4.12863	3.64936e-05	0.00131278	Dusp16	165.23	153.837	57.0825	68.1897	204.527	190.352	104.118	114.393	178.487	85.9458	0.414437	YES	NEG		NO	YES
ENSRNOG00000011815	1499.65	1.07379	0.260115	4.12812	3.6574e-05	0.00131278	Sgk1	940.184	1025.58	1261.2	2029.65	1080.1	818.092	1801.88	3040.5	965.989	2033.31	0.502911	YES	POS		YES	NO
ENSRNOG00000045863	820.452	0.616623	0.149349	4.12874	3.6475e-05	0.00131278	Naa16	724.919	662.492	951.017	1009.81	575.597	628.586	814.883	1196.32	647.899	993.006	0.262648	YES	POS		YES	NO
ENSRNOG00000007735	393.835	-0.735707	0.17842	-4.12345	3.73236e-05	0.00133653	Pigm	528.272	464.82	225.099	260.725	490.864	484.764	316.604	379.528	492.18	295.489	0.292913	YES	NEG		NO	YES
ENSRNOG00000004950	67.3666	-0.883089	0.214501	-4.11695	3.83914e-05	0.00135879	Ubxn2a	75.6336	82.7081	44.1582	38.106	92.5241	98.1373	49.9342	57.731	87.2508	47.4823	0.340122	YES	NEG		NO	YES
ENSRNOG00000009282	2410.34	-0.847345	0.205791	-4.11749	3.83014e-05	0.00135879	Nub1	2963.68	2869.14	1250.43	1400.9	3034.79	3526.17	2084.49	2153.15	3098.45	1722.24	0.339535	YES	NEG		NO	YES
ENSRNOG00000015511	655.903	-0.722927	0.175564	-4.11775	3.82588e-05	0.00135879	Atic	749.355	712.944	395.27	485.35	866.804	938.226	471.719	627.558	816.832	494.974	0.298272	YES	NEG		NO	YES
ENSRNOG00000016654	37.5688	-1.6494	0.400577	-4.11757	3.82884e-05	0.00135879	Galr1	50.0346	48.7978	20.4635	14.0391	34.0878	94.7532	18.0613	20.3128	56.9183	18.2192	0.71764	YES	NEG		NO	YES
ENSRNOG00000022586	2356.83	0.524997	0.127506	4.11744	3.83096e-05	0.00135879	Cdk9	2063.05	1938.68	2916.59	3177.84	1866.06	1863.76	2791	2237.61	1932.89	2780.76	0.223095	YES	POS		YES	NO
ENSRNOG00000008570	1602.31	-1.21665	0.295741	-4.11391	3.89007e-05	0.00137122	Cadps	1921.09	1987.48	606.367	652.816	2236.16	2817.22	1275.98	1321.4	2240.49	964.14	0.483803	YES	NEG		NO	YES
ENSRNOG00000010091	2180.06	-0.458224	0.111388	-4.11378	3.89228e-05	0.00137122	Efcab14	2287.63	2796.36	1603.7	1879.23	2611.13	2397.59	1866.69	1998.14	2523.18	1836.94	0.188215	YES	NEG		NO	YES
ENSRNOG00000003988	3579.19	-0.298441	0.0726313	-4.10898	3.97408e-05	0.00139358	Dnajc27	3854.99	3658.18	3123.38	3298.17	4065.21	4213.98	3281.84	3137.79	3948.09	3210.3	0.120007	NO	NEG		NO	NO
ENSRNOG00000021285	105.63	-1.50567	0.366422	-4.1091	3.97206e-05	0.00139358	Celsr1	167.558	180.304	37.696	50.1395	99.3416	177.662	36.1226	96.2184	156.216	55.0441	0.590709	YES	NEG		NO	YES
ENSRNOG00000017913	2210.1	0.341603	0.0831612	4.10773	3.99575e-05	0.00139796	Atg16l1	2010.69	1822.06	2674.26	2517	1950.8	2016.04	2418.09	2271.82	1949.9	2470.29	0.138084	NO	POS		NO	NO
ENSRNOG00000025745	224.861	-2.10068	0.511488	-4.107	4.00828e-05	0.00139913	Gpr17	278.099	290.306	30.1568	35.0976	536.64	353.633	138.116	136.844	364.669	85.0535	0.770453	YES	NEG		NO	YES
ENSRNOG00000018697	3232.72	0.572601	0.139451	4.10612	4.02365e-05	0.00140128	Abcb6	2776.34	2492	4751.85	3985.09	2504.97	2625.17	3302.03	3424.31	2599.62	3865.82	0.249971	YES	POS		YES	NO
ENSRNOG00000019073	989.571	0.311983	0.0761155	4.09881	4.15273e-05	0.00144293	Ikbkb	900.622	913.098	1163.19	1083.01	893.101	825.707	1078.37	1059.47	883.132	1096.01	0.121723	NO	POS		NO	NO
ENSRNOG00000011305	2181.56	-0.552425	0.134867	-4.09608	4.20197e-05	0.00145671	Sox10	2344.64	2469.66	1669.39	1648.59	3122.44	2439.9	2041.99	1715.89	2594.16	1768.97	0.235287	YES	NEG		NO	YES
ENSRNOG00000003296	117.036	-1.08692	0.265409	-4.09526	4.21691e-05	0.00145857	Dck	146.613	165.416	54.9285	52.145	143.169	181.046	84.9943	107.978	159.061	75.0116	0.423202	YES	NEG		NO	YES
ENSRNOG00000020867	2471.62	0.322904	0.0789064	4.09224	4.27225e-05	0.00147436	Numbl	2414.46	2118.16	2897.21	2630.32	2103.7	2150.56	2768.69	2689.84	2196.72	2746.51	0.128748	NO	POS		NO	NO
ENSRNOG00000058105	1115.06	-0.801842	0.195968	-4.0917	4.28219e-05	0.00147445	Hbb	1093.78	1711.23	652.68	896.494	1665.43	1197.95	876.504	826.409	1417.1	813.022	0.350208	YES	NEG		NO	YES
ENSRNOG00000004685	638.297	-0.497686	0.121672	-4.09038	4.30675e-05	0.00147956	Mta3	686.521	707.982	501.895	484.347	726.557	867.161	552.463	579.449	747.055	529.539	0.205541	YES	NEG		NO	YES
ENSRNOG00000014065	627.521	0.52716	0.128905	4.08952	4.32258e-05	0.00148165	Zfp653	564.343	481.361	841.16	787.19	517.161	494.916	712.89	621.143	514.445	740.596	0.220139	YES	POS		YES	NO
ENSRNOG00000057059	217.289	-0.991877	0.242619	-4.0882	4.34728e-05	0.00148677	AABR07018857.1	264.136	258.049	96.9326	118.329	307.764	326.56	195.487	171.055	289.127	145.451	0.392337	YES	NEG		NO	YES
ENSRNOG00000011858	183.305	-1.269	0.310682	-4.08457	4.4159e-05	0.00150685	Unc5d	262.972	224.966	68.9298	91.2538	239.589	308.794	87.1192	182.815	259.08	107.529	0.495746	YES	NEG		NO	YES
ENSRNOG00000037853	84.0684	-0.750017	0.183815	-4.08027	4.49828e-05	0.00153153	Rarres1	108.214	105.866	75.392	61.1702	113.951	93.9072	55.2463	58.8001	105.485	62.6522	0.288466	YES	NEG		NO	YES
ENSRNOG00000017424	21.0708	-1.63717	0.401379	-4.07887	4.52556e-05	0.00153738	Chrna2	24.4355	28.1208	7.5392	7.01953	35.0617	39.7625	15.9364	10.6909	31.8451	10.2965	0.600527	YES	NEG		NO	YES
ENSRNOG00000019247	1102.94	0.565681	0.138748	4.07705	4.56104e-05	0.00154598	Plekhj1	993.71	852.721	1434.6	1498.17	918.423	794.404	1227.11	1104.37	889.814	1316.06	0.238755	YES	POS		YES	NO
ENSRNOG00000001126	949.208	-0.331071	0.0812407	-4.07519	4.59778e-05	0.00155497	Fbxw8	990.219	1135.58	881.01	822.287	1069.38	1033.83	854.193	807.165	1057.25	841.164	0.130848	NO	NEG		NO	NO
ENSRNOG00000010959	124.986	-0.809622	0.198723	-4.07412	4.61895e-05	0.00155866	Klhl25	143.122	170.379	77.5461	73.2036	143.169	179.354	112.617	100.495	159.006	90.9655	0.322324	YES	NEG		NO	YES
ENSRNOG00000037238	338.978	0.496371	0.121922	4.07122	4.67671e-05	0.00157466	Mrm3	280.426	286.17	443.736	429.194	276.598	281.722	368.663	345.317	281.229	396.727	0.20384	YES	POS		YES	NO
ENSRNOG00000010895	2993.17	-0.598156	0.147006	-4.06893	4.72299e-05	0.00158674	Tmem30a	3401.19	3620.96	1875.11	2181.07	3649.34	3747.83	2665.63	2804.23	3604.83	2381.51	0.240031	YES	NEG		NO	YES
ENSRNOG00000005348	660.495	-0.333008	0.0818829	-4.06688	4.76461e-05	0.00159719	Pamr1	709.793	777.456	568.671	584.626	732.401	725.031	624.708	561.274	736.17	584.82	0.128925	NO	NEG		NO	NO
ENSRNOG00000011199	3444.58	0.347426	0.0854925	4.06381	4.8278e-05	0.00161482	Parp6	2978.8	2776.51	3826.68	3936.95	3361.06	3011.8	4008.55	3656.3	3032.04	3857.12	0.139179	NO	POS		NO	NO
ENSRNOG00000010254	45.9296	-1.67587	0.412637	-4.06136	4.87882e-05	0.00162542	Htr1a	54.6889	48.7978	11.8473	14.0391	85.7065	90.5232	27.6232	34.211	69.9291	21.9301	0.653526	YES	NEG		NO	YES
ENSRNOG00000018668	5502.4	-0.345688	0.0851183	-4.06126	4.88085e-05	0.00162542	Glg1	6075.13	5713.48	4621.53	4753.22	6294.56	6550.66	4666.19	5344.4	6158.46	4846.33	0.140108	NO	NEG		NO	NO
ENSRNOG00000020500	2930.77	0.256293	0.0631227	4.06023	4.90248e-05	0.00162906	Clk2	2690.23	2617.71	3209.55	3103.63	2825.39	2552.41	3312.65	3134.58	2671.44	3190.1	0.100318	NO	POS		NO	NO
ENSRNOG00000017879	540.383	-1.1358	0.279801	-4.05931	4.92181e-05	0.00163192	Gab1	586.452	715.425	244.486	223.622	898.944	769.87	490.842	393.426	742.673	338.094	0.456479	YES	NEG		NO	YES
ENSRNOG00000002054	1212.46	0.474593	0.117031	4.05527	5.00763e-05	0.00164959	Glmn	1092.62	990.843	1498.15	1559.34	963.224	1013.52	1175.05	1406.93	1015.05	1409.86	0.198712	YES	POS		YES	NO
ENSRNOG00000005417	291.989	-0.801656	0.197675	-4.05543	5.00432e-05	0.00164959	Zhx2	323.479	394.518	184.172	157.438	373.992	391.703	236.922	273.688	370.923	213.055	0.320404	YES	NEG		NO	YES
ENSRNOG00000010634	457.095	-0.561009	0.138338	-4.05535	5.0059e-05	0.00164959	Megf11	532.926	535.122	318.801	317.884	549.301	561.751	404.786	436.19	544.775	369.415	0.223368	YES	NEG		NO	YES
ENSRNOG00000053405	2886.48	0.558345	0.137735	4.05377	5.03984e-05	0.00165662	Rpap3	2307.41	2401.02	4049.63	3824.64	2270.25	2360.37	2958.87	2919.69	2334.76	3438.21	0.243812	YES	POS		YES	NO
ENSRNOG00000028156	597.94	-0.571944	0.141159	-4.05179	5.08282e-05	0.00166714	Pld1	667.903	821.292	558.978	439.222	755.775	614.204	461.094	465.056	714.794	481.087	0.239078	YES	NEG		NO	YES
ENSRNOG00000014549	447.992	-0.53097	0.131084	-4.05062	5.10826e-05	0.00167188	Arhgef26	534.09	625.273	392.039	360.001	501.578	456.846	348.477	365.63	529.447	366.537	0.222182	YES	NEG		NO	YES
ENSRNOG00000005963	1848.19	-0.352701	0.0871388	-4.04757	5.1752e-05	0.00169016	Rab2a	2081.67	1892.36	1527.23	1552.32	2126.11	2192.01	1675.45	1738.35	2073.04	1623.34	0.14233	NO	NEG		NO	NO
ENSRNOG00000001726	594.131	0.384594	0.0951423	4.0423	5.29293e-05	0.00172301	Tmem44	508.491	506.174	635.447	697.941	555.144	492.378	725.639	631.834	515.547	672.715	0.153398	YES	POS		YES	NO
ENSRNOG00000047300	39.3445	-1.25548	0.310605	-4.04206	5.29842e-05	0.00172301	Bdkrb2	43.053	68.6477	23.6946	32.0893	51.6187	58.3747	22.311	14.9673	55.4235	23.2656	0.486738	YES	NEG		NO	YES
ENSRNOG00000008747	2784.04	0.520176	0.12871	4.04147	5.31182e-05	0.00172368	Plekha5	2282.97	2168.61	2845.51	3114.66	2519.58	2179.32	3951.17	3210.49	2287.62	3280.46	0.22401	YES	POS		YES	NO
ENSRNOG00000013313	1376.15	-0.631128	0.156232	-4.03967	5.35264e-05	0.00173093	Nceh1	1684.88	1581.38	857.315	939.614	1704.39	1719.09	1277.04	1245.49	1672.44	1079.87	0.253134	YES	NEG		NO	YES
ENSRNOG00000040266	55.0066	-1.38249	0.342245	-4.03948	5.35691e-05	0.00173093	Cdkl4	95.4148	80.2269	26.9257	30.0837	40.9054	101.521	38.2474	26.7273	79.5171	30.496	0.579864	YES	NEG		NO	YES
ENSRNOG00000025619	999.759	0.667449	0.165284	4.0382	5.38633e-05	0.00173675	Ap1g2	724.919	739.411	1072.72	1147.19	946.667	679.347	1516.09	1171.73	772.586	1226.93	0.285933	YES	POS		YES	NO
ENSRNOG00000021234	246.575	0.832167	0.206103	4.03762	5.3996e-05	0.00173735	Slc4a11	173.376	147.22	269.257	250.697	219.136	170.048	365.476	377.39	177.445	315.705	0.354949	YES	POS		YES	NO
ENSRNOG00000007447	892.172	0.708008	0.175414	4.0362	5.43244e-05	0.00174422	Pla2g4b	692.339	721.215	1339.82	1280.56	622.346	674.271	843.569	963.253	677.543	1106.8	0.313641	YES	POS		YES	NO
ENSRNOG00000003281	321.71	-0.414109	0.102649	-4.03423	5.47808e-05	0.0017455	Mcm9	349.078	349.028	274.642	293.817	390.549	381.551	266.67	268.342	367.552	275.868	0.1606	YES	NEG		NO	YES
ENSRNOG00000009275	4691.25	-0.272436	0.0675156	-4.03516	5.45647e-05	0.0017455	Kpnb1	5077.93	5132.87	3927.92	4207.7	5053.76	5266.42	4336.84	4526.54	5132.74	4249.75	0.10737	NO	NEG		NO	NO
ENSRNOG00000022312	757.676	-0.662586	0.164248	-4.03405	5.4823e-05	0.0017455	Lrsam1	907.604	837.833	493.279	524.459	864.856	1104.04	609.834	719.5	928.584	586.768	0.276836	YES	NEG		NO	YES
ENSRNOG00000051621	175.632	0.72681	0.180147	4.03455	5.47072e-05	0.0017455	Tex40	121.014	146.393	259.564	236.658	119.794	141.284	210.361	169.986	132.121	219.142	0.305425	YES	POS		YES	NO
ENSRNOG00000001068	2416.96	-0.496102	0.123041	-4.03199	5.53062e-05	0.00175144	Rac1	2668.12	2841.85	1666.16	1889.26	2981.22	2822.29	2204.54	2262.2	2828.37	2005.54	0.200114	YES	NEG		NO	YES
ENSRNOG00000039323	42.6871	-2.23132	0.553432	-4.03179	5.53545e-05	0.00175144	Dgkk	47.7074	77.7456	4.30812	12.0335	40.9054	115.057	14.874	28.8655	70.354	15.0203	0.879751	YES	NEG		NO	YES
ENSRNOG00000047413	18.5082	1.59278	0.395043	4.03192	5.5324e-05	0.00175144	Spert	10.4724	7.44373	34.4649	20.0558	10.7133	8.46011	32.9353	23.5201	9.27238	27.744	0.591516	YES	POS		YES	NO
ENSRNOG00000014828	443.857	0.387579	0.0961691	4.03019	5.57328e-05	0.00175643	Avpi1	367.696	401.134	523.436	532.481	400.288	368.861	491.905	465.056	384.495	503.219	0.152551	YES	POS		YES	NO
ENSRNOG00000049077	1182.16	0.523285	0.129843	4.03014	5.57431e-05	0.00175643	AABR07029204.1	1032.11	996.633	1651.09	1446.02	929.136	922.998	1176.11	1303.22	970.219	1394.11	0.224337	YES	POS		YES	NO
ENSRNOG00000013987	709.866	0.354098	0.0879321	4.02694	5.65063e-05	0.0017768	Sbno2	656.267	630.236	839.006	795.212	640.851	566.827	796.822	753.711	623.545	796.188	0.138724	NO	POS		NO	NO
ENSRNOG00000019501	1183.04	0.350503	0.0870794	4.0251	5.69504e-05	0.00178339	Rmnd1	1063.53	956.933	1271.97	1431.98	1059.64	1081.2	1353.53	1245.49	1040.33	1325.75	0.140667	NO	POS		NO	NO
ENSRNOG00000061004	1009	0.454845	0.112991	4.02549	5.6858e-05	0.00178339	Asphd2	813.353	799.788	1243.97	1112.09	960.302	831.629	1270.67	1040.23	851.268	1166.74	0.187731	YES	POS		YES	NO
ENSRNOG00000002835	8284.14	0.256432	0.0637664	4.02144	5.78446e-05	0.00180767	Luc7l3	8183.56	7318.84	9019.04	9219.65	7317.19	7383.14	8816.04	9015.66	7550.68	9017.6	0.101222	NO	POS		NO	NO
ENSRNOG00000018406	848.964	-0.474447	0.118102	-4.01727	5.88756e-05	0.00183612	Wipf1	918.076	1060.32	679.605	658.833	1082.04	888.311	803.196	701.325	987.188	710.74	0.196117	YES	NEG		NO	YES
ENSRNOG00000027400	75.0655	-1.45618	0.362747	-4.01431	5.96204e-05	0.00185555	Vwc2l	83.7788	101.731	22.6176	27.0753	133.429	120.98	43.5596	67.3529	109.98	40.1513	0.560855	YES	NEG		NO	YES
ENSRNOG00000019212	1752.75	-0.545205	0.135854	-4.01317	5.99077e-05	0.00186068	Tpp1	1965.31	2382.82	1251.51	1265.52	1919.63	2051.58	1571.33	1614.33	2079.83	1425.67	0.226168	YES	NEG		NO	YES
ENSRNOG00000032902	311.045	1.07242	0.267321	4.01171	6.02797e-05	0.00186843	LOC100912427	204.793	259.704	404.963	587.635	206.475	131.132	369.725	323.935	200.526	421.565	0.464562	YES	POS		YES	NO
ENSRNOG00000022852	115.19	-0.842975	0.210334	-4.0078	6.12865e-05	0.00189577	Snx22	168.721	136.468	101.241	85.2371	169.465	117.596	74.37	68.422	148.063	82.3175	0.347488	YES	NEG		NO	YES
ENSRNOG00000012488	493.141	-0.350216	0.0874402	-4.00521	6.19625e-05	0.00191279	Rab2b	528.272	573.167	435.12	406.13	553.196	554.983	431.346	462.917	552.405	433.878	0.134377	NO	NEG		NO	NO
ENSRNOG00000003241	1479.64	-0.85698	0.214065	-4.00336	6.2449e-05	0.00192202	Gabrg2	1712.81	1819.58	735.611	890.477	1879.7	2214.01	1218.61	1366.3	1906.52	1052.75	0.347531	YES	NEG		NO	YES
ENSRNOG00000014293	676.037	-0.716017	0.178865	-4.00311	6.2514e-05	0.00192202	Nkd1	681.866	940.391	530.975	444.236	1033.35	705.573	573.712	498.197	840.295	511.78	0.313953	YES	NEG		NO	YES
ENSRNOG00000020947	2879.61	0.310257	0.0775214	4.00221	6.27526e-05	0.00192547	Egln2	2606.45	2476.28	3393.72	3240.01	2679.3	2523.65	3223.41	2894.04	2571.42	3187.79	0.125672	NO	POS		NO	NO
ENSRNOG00000020295	878.765	0.717334	0.179325	4.00018	6.32952e-05	0.00193821	Plekhn1	691.175	622.792	955.325	975.714	801.55	543.985	1377.97	1061.61	664.876	1092.65	0.309155	YES	POS		YES	NO
ENSRNOG00000037647	661.039	-0.67979	0.169989	-3.99902	6.36059e-05	0.00194381	Ostm1	749.355	751.817	385.576	466.297	867.778	886.619	587.523	593.347	813.892	508.186	0.276267	YES	NEG		NO	YES
ENSRNOG00000021507	339.203	-1.24407	0.311167	-3.99807	6.38605e-05	0.00194768	Luzp2	383.986	583.919	138.937	126.351	521.057	418.775	228.422	312.175	476.934	201.471	0.497956	YES	NEG		NO	YES
ENSRNOG00000009020	997.503	0.535307	0.133934	3.99679	6.42082e-05	0.00195437	Tsta3	845.933	844.45	1346.29	1318.67	776.228	791.866	1077.3	979.289	814.619	1180.39	0.230216	YES	POS		YES	NO
ENSRNOG00000048277	3024.01	0.727203	0.182047	3.99459	6.48067e-05	0.00196865	AABR07035787.1	2412.13	2346.43	4835.86	4213.72	2211.81	2140.41	3078.92	2952.84	2277.7	3770.33	0.330219	YES	POS		YES	NO
ENSRNOG00000005998	214.683	-0.882532	0.221102	-3.99152	6.56516e-05	0.00199	Smoc1	264.136	344.066	135.706	125.349	229.849	274.954	134.929	208.473	278.251	151.114	0.367894	YES	NEG		NO	YES
ENSRNOG00000012952	443.833	-0.717341	0.179736	-3.99109	6.5771e-05	0.00199	Lrig1	567.834	642.642	305.876	263.734	459.698	537.217	398.411	375.252	551.848	335.818	0.29758	YES	NEG		NO	YES
ENSRNOG00000021478	851	0.562678	0.141331	3.98127	6.85476e-05	0.00206989	Tpd52l1	621.36	639.334	955.325	948.639	847.326	640.43	1146.36	1009.22	687.112	1014.89	0.232732	YES	POS		YES	NO
ENSRNOG00000016207	802.981	-0.691905	0.17384	-3.98014	6.88758e-05	0.00207568	Galnt1	966.947	1044.6	470.662	525.462	984.651	971.22	694.829	765.471	991.855	614.106	0.277328	YES	NEG		NO	YES
ENSRNOG00000014597	93.5435	-1.34072	0.337247	-3.9755	7.02323e-05	0.00211238	Irs1	91.924	122.408	31.2338	39.1088	157.778	164.126	66.933	74.8365	134.059	53.028	0.539791	YES	NEG		NO	YES
ENSRNOG00000004089	3646.08	-0.725532	0.182635	-3.97258	7.10989e-05	0.00213084	Enpp2	3382.57	5232.94	2217.6	2865.97	5307.96	4252.05	2963.11	2946.42	4543.88	2748.28	0.316499	YES	NEG		NO	YES
ENSRNOG00000006783	121.16	0.880707	0.221729	3.972	7.12724e-05	0.00213084	Neb	76.7972	76.9186	160.477	143.399	121.742	65.9888	166.801	157.157	85.3617	156.959	0.347222	YES	POS		YES	NO
ENSRNOG00000009945	636.326	-0.613071	0.154354	-3.97186	7.13127e-05	0.00213084	Pls1	665.576	891.594	426.503	480.336	837.586	682.731	548.213	558.067	769.372	503.28	0.259538	YES	NEG		NO	YES
ENSRNOG00000029061	1031.78	0.332235	0.0836538	3.97155	7.1406e-05	0.00213084	Hirip3	872.696	894.902	1215.97	1044.91	949.589	935.688	1155.92	1184.56	913.219	1150.34	0.133535	NO	POS		NO	NO
ENSRNOG00000003929	247.223	-0.776812	0.195801	-3.96735	7.26755e-05	0.00214767	Pcdh19	250.173	302.712	175.556	137.382	333.087	362.093	196.549	220.233	312.016	182.43	0.321248	YES	NEG		NO	YES
ENSRNOG00000017712	1342.14	0.835455	0.210515	3.96862	7.22895e-05	0.00214767	Cartpt	943.675	750.163	1964.5	1668.64	1370.33	792.712	1665.89	1581.19	964.22	1720.06	0.34118	YES	POS		YES	NO
ENSRNOG00000017858	709.868	0.591701	0.149122	3.96789	7.25118e-05	0.00214767	Tsr3	593.433	530.159	924.091	1012.82	615.528	527.065	772.386	703.463	566.546	853.189	0.255233	YES	POS		YES	NO
ENSRNOG00000020580	3393.8	0.636407	0.16034	3.96911	7.21405e-05	0.00214767	LOC500956	2954.37	2488.69	4998.49	4573.72	2456.27	2730.08	3627.13	3321.67	2657.35	4130.25	0.280834	YES	POS		YES	NO
ENSRNOG00000021048	3256.63	0.428807	0.108084	3.96737	7.26716e-05	0.00214767	Lmtk3	3057.93	2391.92	4030.24	3597.01	2757.22	2899.28	3853.43	3466	2776.59	3736.67	0.175195	YES	POS		YES	NO
ENSRNOG00000006726	143.727	-0.958526	0.241774	-3.96456	7.35314e-05	0.00216875	Zfp9	186.175	218.349	62.4677	99.2762	148.038	206.427	123.242	105.84	189.747	97.7065	0.387868	YES	NEG		NO	YES
ENSRNOG00000009749	1041.52	0.377789	0.0953141	3.96362	7.38217e-05	0.0021731	Wdr45	890.15	880.842	1259.05	1249.48	975.885	877.313	1143.17	1056.26	906.047	1176.99	0.154441	NO	POS		NO	NO
ENSRNOG00000019154	3815.83	0.312293	0.0788521	3.96049	7.47977e-05	0.00219758	Zmynd8	3564.09	3186.74	4363.04	4516.56	3366.9	3501.64	3952.24	4075.38	3404.84	4226.81	0.126686	NO	POS		NO	NO
ENSRNOG00000004287	732.215	0.552535	0.139566	3.95895	7.52797e-05	0.00220748	Wdr83	622.523	597.98	994.098	984.739	586.31	568.519	787.26	716.293	593.833	870.597	0.238663	YES	POS		YES	NO
ENSRNOG00000015912	2547.95	-0.22101	0.0558683	-3.9559	7.62455e-05	0.00222733	Ptdss2	2732.12	2664.86	2245.61	2382.63	2782.54	2791.84	2417.03	2366.97	2742.84	2353.06	0.0853102	NO	NEG		NO	NO
ENSRNOG00000020466	557.653	0.345295	0.0872916	3.95566	7.6325e-05	0.00222733	Apba3	516.636	501.211	664.527	593.651	485.995	461.922	627.896	609.383	491.441	623.864	0.134698	NO	POS		NO	NO
ENSRNOG00000028996	63.3158	0.936234	0.236696	3.95543	7.63957e-05	0.00222733	Krt1	37.235	53.7603	102.318	75.2092	47.7229	34.6864	78.6198	76.9747	43.3512	83.2804	0.37364	YES	POS		YES	NO
ENSRNOG00000018113	123.907	-0.831757	0.210319	-3.95474	7.66179e-05	0.00222795	Anlnl1	150.104	194.364	88.3164	89.2483	173.361	116.749	78.6198	100.495	158.645	89.1698	0.350653	YES	NEG		NO	YES
ENSRNOG00000060988	1038.12	-0.699559	0.176904	-3.95445	7.67096e-05	0.00222795	Kcnc4	1339.3	1228.22	924.091	792.204	1013.87	1558.35	637.457	811.442	1284.93	791.298	0.300998	YES	NEG		NO	YES
ENSRNOG00000020463	684.109	0.366378	0.0927087	3.95193	7.75248e-05	0.00224733	Eif1ad	609.724	567.378	726.994	840.338	639.877	575.287	771.324	741.951	598.066	770.152	0.146339	NO	POS		NO	NO
ENSRNOG00000018471	81.9193	1.14884	0.290778	3.95093	7.78493e-05	0.00225245	LOC100362339	61.6705	53.7603	150.784	137.382	43.8272	44.8386	76.4949	86.5966	51.0241	112.814	0.503286	YES	POS		YES	NO
ENSRNOG00000026944	203.925	0.65092	0.164825	3.94916	7.84261e-05	0.00226483	Gpr150	175.703	135.641	232.638	258.72	186.022	138.746	279.419	224.51	159.028	248.822	0.261973	YES	POS		YES	NO
ENSRNOG00000001274	1864.71	0.408656	0.103503	3.94824	7.87281e-05	0.00226569	Vps29	1680.23	1582.21	2020.51	2432.77	1652.77	1495.75	2131.23	1922.23	1602.74	2126.68	0.171536	YES	POS		YES	NO
ENSRNOG00000007610	1285.63	-0.281299	0.071248	-3.94816	7.87536e-05	0.00226569	Gdf11	1383.51	1387.02	1095.34	1143.18	1436.56	1434.83	1156.99	1247.63	1410.48	1160.78	0.109765	NO	NEG		NO	NO
ENSRNOG00000007235	3472.49	0.603633	0.152997	3.9454	7.96682e-05	0.00228768	Atp5g1	2898.51	2554.85	4678.61	5022.97	2915.97	2657.32	3594.2	3457.45	2756.66	4188.31	0.267049	YES	POS		YES	NO
ENSRNOG00000002755	8669.88	-0.589567	0.149593	-3.94115	8.10926e-05	0.0023242	Pafah1b1	9547.29	10245.9	5461.61	6355.68	11056.1	10818.8	7713.24	8160.39	10417	6922.73	0.240323	YES	NEG		NO	YES
ENSRNOG00000005248	1072.08	-0.280721	0.0713009	-3.93713	8.24618e-05	0.00234577	Slc1a4	1217.12	1131.45	1014.56	951.647	1140.48	1215.72	934.938	970.737	1176.19	967.971	0.109667	NO	NEG		NO	NO
ENSRNOG00000005308	3689.32	-0.437868	0.111211	-3.93727	8.2414e-05	0.00234577	Tmx2	4165.67	4113.9	2661.34	3128.7	4092.49	4607.38	3206.41	3538.7	4244.86	3133.79	0.178609	YES	NEG		NO	YES
ENSRNOG00000013170	14.6941	-1.8034	0.457945	-3.93803	8.21534e-05	0.00234577	LOC100360218	13.9631	24.8124	5.38514	5.01395	25.3224	27.0723	8.49943	7.48365	22.7926	6.59554	0.650637	YES	NEG		NO	YES
ENSRNOG00000016611	2276.75	0.4489	0.114004	3.93759	8.23039e-05	0.00234577	Hras	2029.31	1790.63	2862.74	2868.98	1874.83	2007.58	2554.08	2225.85	1925.59	2627.91	0.189656	YES	POS		YES	NO
ENSRNOG00000016043	10576.2	-0.602845	0.153187	-3.93536	8.30717e-05	0.00235871	Aqp4	12040.9	16573.9	8717.47	7802.7	10968.5	11433	8403.81	8669.28	12754.1	8398.32	0.273357	YES	NEG		NO	YES
ENSRNOG00000016419	143.561	-0.842427	0.214387	-3.92946	8.51358e-05	0.00241281	Pdlim5	165.23	220.831	96.9326	77.2148	156.804	193.736	106.243	131.498	184.15	102.972	0.34576	YES	NEG		NO	YES
ENSRNOG00000018359	476.673	-0.484072	0.123229	-3.92824	8.55702e-05	0.00242062	Smad7	486.383	554.144	385.576	355.99	606.763	575.287	450.47	398.772	555.644	397.702	0.198012	YES	NEG		NO	YES
ENSRNOG00000012494	184.786	0.671765	0.171068	3.9269	8.60487e-05	0.00242964	Kctd14	171.048	147.22	270.334	227.633	127.586	125.21	203.986	205.266	142.766	226.805	0.27718	YES	POS		YES	NO
ENSRNOG00000018069	1549.5	0.509397	0.129887	3.92186	8.78683e-05	0.00247642	Ngdn	1186.87	1333.25	2090.51	1965.47	1283.65	1310.47	1488.46	1737.28	1278.56	1820.43	0.219641	YES	POS		YES	NO
ENSRNOG00000008244	680.321	0.371544	0.0948178	3.9185	8.91001e-05	0.0025065	LOC690035	622.523	555.799	809.926	759.112	629.164	566.827	796.822	702.394	593.578	767.063	0.148462	NO	POS		NO	NO
ENSRNOG00000016201	1181.94	0.426455	0.108858	3.91756	8.94516e-05	0.00251174	Mrps9	993.71	943.7	1459.37	1485.13	1081.07	1016.06	1294.04	1182.42	1008.63	1355.24	0.178433	YES	POS		YES	NO
ENSRNOG00000052725	2639.52	-0.524925	0.134087	-3.91479	9.04814e-05	0.00253598	RGD1566029	2920.62	2882.38	1920.34	1877.22	3217.89	3436.5	2373.47	2487.78	3114.35	2164.7	0.217155	YES	NEG		NO	YES
ENSRNOG00000010230	854.527	-0.303637	0.0775794	-3.91389	9.08206e-05	0.00253614	Fam45a	973.929	943.7	740.996	815.268	895.048	964.452	733.076	769.747	944.282	764.772	0.118933	NO	NEG		NO	NO
ENSRNOG00000039350	545.185	0.913136	0.233302	3.91397	9.07903e-05	0.00253614	Gng13	396.786	389.555	797.001	978.722	360.357	366.323	611.959	460.779	378.255	712.116	0.424739	YES	POS		YES	NO
ENSRNOG00000002419	103561	-0.711915	0.181983	-3.91199	9.15389e-05	0.00254563	Plp1	95677.7	142899	69761.3	88669.6	160446	115403	75449.5	80182	128606	78515.6	0.319984	YES	NEG		NO	YES
ENSRNOG00000017644	1110.48	-0.33837	0.0865097	-3.91135	9.17799e-05	0.00254563	Usp6nl	1255.52	1262.95	909.012	931.591	1239.82	1202.18	993.371	1089.41	1240.12	980.845	0.134506	NO	NEG		NO	NO
ENSRNOG00000021447	640.588	0.712222	0.182047	3.91229	9.14258e-05	0.00254563	Prr7	535.254	359.78	747.458	789.195	542.483	505.914	965.748	678.874	485.858	795.319	0.299935	YES	POS		YES	NO
ENSRNOG00000053201	2470.15	0.340472	0.0870499	3.91122	9.18293e-05	0.00254563	Gpcpd1	2322.53	2190.11	2479.32	2892.04	2179.67	2029.58	2788.88	2879.07	2180.47	2759.83	0.139029	NO	POS		NO	NO
ENSRNOG00000004581	1521.71	-0.764181	0.195553	-3.9078	9.31408e-05	0.00256795	Zdhhc9	1604.6	1809.65	842.237	1010.81	2298.49	1949.21	1384.35	1274.36	1915.49	1127.94	0.321812	YES	NEG		NO	YES
ENSRNOG00000019930	4011.79	0.578734	0.148068	3.90857	9.28435e-05	0.00256795	Rhot2	3504.75	3091.63	5739.49	5345.87	3147.77	3127.7	4045.73	4091.42	3217.96	4805.63	0.25636	YES	POS		YES	NO
ENSRNOG00000025676	59.5855	-0.860024	0.220067	-3.90801	9.30591e-05	0.00256795	Fam198a	68.6521	84.3623	37.696	35.0976	76.9411	76.987	54.1839	42.7637	76.7356	42.4353	0.329059	YES	NEG		NO	YES
ENSRNOG00000007420	83.7656	-0.98995	0.253477	-3.90549	9.40346e-05	0.00257994	Hrh1	126.832	129.852	49.5433	53.1478	100.316	88.8311	43.5596	78.0438	111.458	56.0736	0.404489	YES	NEG		NO	YES
ENSRNOG00000010997	586.456	-1.6447	0.421082	-3.9059	9.38771e-05	0.00257994	Ednrb	869.205	1171.97	131.398	151.421	688.574	824.861	338.915	515.303	888.653	284.259	0.629067	YES	NEG		NO	YES
ENSRNOG00000039530	1046.91	0.763884	0.195599	3.90536	9.40843e-05	0.00257994	Ccl27	841.279	686.477	1673.7	1517.22	792.785	784.252	993.371	1086.2	776.198	1317.62	0.347082	YES	POS		YES	NO
ENSRNOG00000021017	8418.6	0.827941	0.212084	3.90384	9.46772e-05	0.00259071	Car11	6037.89	5289.18	8970.57	10209.4	8152.83	4789.27	13798.8	10100.8	6067.29	10769.9	0.359149	YES	POS		YES	NO
ENSRNOG00000032705	1149.6	0.348106	0.0891782	3.90349	9.48172e-05	0.00259071	Bcl7b	1049.56	960.241	1368.9	1353.77	1048.93	988.987	1266.42	1159.97	1011.93	1287.26	0.141538	NO	POS		NO	NO
ENSRNOG00000005970	898.148	0.347833	0.0891303	3.90252	9.51957e-05	0.00259639	Lrrc1	778.445	824.6	1019.95	999.781	854.143	704.727	1013.56	989.98	790.479	1005.82	0.137013	NO	POS		NO	NO
ENSRNOG00000023338	7169.98	-0.472356	0.121101	-3.9005	9.59943e-05	0.00261348	Tspan2	7924.08	7684.41	5874.12	6957.35	9603.02	8122.55	5485.32	5708.96	8333.52	6006.44	0.199744	YES	NEG		NO	YES
ENSRNOG00000009661	1534.26	0.57655	0.14785	3.89957	9.63642e-05	0.0026142	Tgds	1224.1	1270.4	2211.14	2035.66	1217.42	1214.87	1515.02	1585.47	1231.7	1836.82	0.256107	YES	POS		YES	NO
ENSRNOG00000028247	3627.04	0.531037	0.136169	3.89984	9.62567e-05	0.0026142	Ankrd13d	3244.1	2702.9	4957.56	4593.78	2765.98	3155.62	4010.67	3585.74	2967.15	4286.94	0.228736	YES	POS		YES	NO
ENSRNOG00000004839	1995.14	0.351997	0.0903348	3.89659	9.75582e-05	0.00264188	B4galnt1	1823.35	1582.21	2135.75	2113.88	1836.85	1770.7	2429.78	2268.62	1753.28	2237	0.143405	NO	POS		NO	NO
ENSRNOG00000018070	43.6679	-1.24558	0.319889	-3.89379	9.86894e-05	0.00266777	Rnf182	66.3249	64.5123	25.8487	15.0418	48.6969	65.9888	23.3734	39.5565	61.3807	25.9551	0.476999	YES	NEG		NO	YES
ENSRNOG00000008456	1839.07	0.422321	0.108479	3.89312	9.89616e-05	0.00267039	Thoc5	1592.96	1471.38	2360.85	2256.28	1624.53	1598.96	1950.62	1857.02	1571.96	2106.19	0.178994	YES	POS		YES	NO
ENSRNOG00000000247	1393.68	0.296536	0.0761947	3.89182	9.94966e-05	0.00267854	Mfsd11	1363.73	1227.39	1590.77	1554.32	1208.66	1206.41	1464.03	1534.15	1251.55	1535.82	0.117334	NO	POS		NO	NO
ENSRNOG00000011363	97.7267	-1.13796	0.292421	-3.89153	9.96159e-05	0.00267854	Napepld	98.9055	135.641	37.696	49.1367	159.726	142.976	78.6198	79.1129	134.312	61.1413	0.457723	YES	NEG		NO	YES
ENSRNOG00000055562	2727.85	0.684743	0.176034	3.88983	0.000100316	0.0026926	Dkc1	1890.84	1945.3	4075.48	3457.62	2436.79	2096.41	3456.08	2464.26	2092.34	3363.36	0.301816	YES	POS		YES	NO
ENSRNOG00000000474	1745.55	0.525236	0.135065	3.88876	0.000100756	0.00269513	Rgl2	1517.33	1533.41	2492.24	2082.79	1329.42	1345.16	1830.57	1833.5	1431.33	2059.77	0.228828	YES	POS		YES	NO
ENSRNOG00000008990	177.603	-1.27088	0.326811	-3.88874	0.000100764	0.00269513	Amotl1	233.883	220.831	70.0069	69.1925	223.032	326.56	103.056	174.262	251.076	104.129	0.513348	YES	NEG		NO	YES
ENSRNOG00000002844	468.887	-0.442832	0.113924	-3.88708	0.000101456	0.00270473	Usp27x	546.889	509.482	426.503	393.093	492.812	611.666	367.6	403.048	540.212	397.561	0.181728	YES	NEG		NO	YES
ENSRNOG00000004111	136.873	-1.26878	0.326413	-3.88703	0.000101479	0.00270473	Soat1	148.94	217.522	51.6974	49.1367	193.814	213.195	98.8059	121.877	193.368	80.3792	0.496623	YES	NEG		NO	YES
ENSRNOG00000030126	3392.42	0.590847	0.152053	3.88579	0.000101998	0.00271382	Clk3	2780.99	2701.25	5017.88	4449.38	2630.6	2716.54	3322.22	3520.52	2707.35	4077.5	0.265282	YES	POS		YES	NO
ENSRNOG00000022372	2172.92	0.308025	0.0792837	3.8851	0.000102288	0.0027168	Kdm1a	1951.35	1899.81	2557.94	2542.07	2002.42	1914.52	2310.78	2204.47	1942.02	2403.82	0.125919	NO	POS		NO	NO
ENSRNOG00000020205	9963.37	0.337491	0.0869136	3.88306	0.000103149	0.0027349	Agrn	9124.91	8303.07	11648.1	11860	8368.07	9417.79	10254.6	10730.5	8803.46	11123.3	0.138923	NO	POS		NO	NO
ENSRNOG00000042041	296.607	-0.578992	0.149161	-3.88166	0.000103744	0.00274589	Gal3st1	349.078	315.118	241.254	257.717	436.324	321.484	225.235	226.648	355.501	237.714	0.247751	YES	NEG		NO	YES
ENSRNOG00000008305	3805.9	-0.317772	0.0819011	-3.87994	0.00010448	0.00276057	Sc5d	4020.22	4231.35	3352.79	3669.21	4297.99	4343.42	3055.55	3476.69	4223.24	3388.56	0.127698	NO	NEG		NO	NO
ENSRNOG00000018834	17.1747	-2.21991	0.572345	-3.87862	0.00010505	0.00276123	Sstr5	27.9263	26.4666	5.38514	3.00837	14.6091	43.9926	4.24972	11.76	28.2486	6.10081	0.841972	YES	NEG		NO	YES
ENSRNOG00000046280	535.883	0.672367	0.173341	3.87887	0.000104943	0.00276123	Tceal5	445.657	330.005	748.535	755.1	457.751	420.467	588.586	540.961	413.47	658.296	0.287394	YES	POS		YES	NO
ENSRNOG00000053196	3192.87	-0.396138	0.102127	-3.87889	0.000104936	0.00276123	Slc48a1	3215.01	3826.08	2550.4	2802.8	4012.62	3459.34	2926.99	2749.71	3628.26	2757.48	0.166423	YES	NEG		NO	YES
ENSRNOG00000010813	455.903	-0.738077	0.190458	-3.87527	0.000106507	0.0027899	Tspan14	496.855	592.19	274.642	279.778	653.512	537.217	428.159	384.874	569.943	341.863	0.30529	YES	NEG		NO	YES
ENSRNOG00000019766	313.978	-1.17937	0.304322	-3.87541	0.000106445	0.0027899	Exoc8	437.512	413.541	117.396	121.338	421.715	469.536	258.17	272.619	435.576	192.381	0.452918	YES	NEG		NO	YES
ENSRNOG00000006419	315.282	0.537801	0.13885	3.87324	0.000107397	0.00280838	Aven	240.864	270.456	408.194	404.124	250.302	266.493	382.474	299.346	257.029	373.535	0.225697	YES	POS		YES	NO
ENSRNOG00000014779	3480.71	0.565124	0.145968	3.87157	0.000108135	0.00281799	Pdcd4	2886.88	2754.18	5069.57	4489.49	2873.12	2716.54	3421.02	3634.92	2807.68	4153.75	0.252408	YES	POS		YES	NO
ENSRNOG00000051756	368.94	-0.511085	0.132008	-3.87161	0.000108119	0.00281799	Zfp62	399.113	476.399	267.103	292.815	454.829	403.547	304.917	352.801	433.472	304.409	0.208843	YES	NEG		NO	YES
ENSRNOG00000002979	214.482	1.33095	0.344213	3.86666	0.000110337	0.0028635	Tbx19	130.323	141.431	292.952	175.488	79.8629	136.208	254.983	504.612	121.956	307.009	0.635773	YES	POS		YES	NO
ENSRNOG00000008472	2338.22	0.324292	0.083892	3.86559	0.000110822	0.0028635	Rbm10	2149.16	1894.84	2711.96	2497.95	2260.51	2003.35	2613.58	2574.38	2076.97	2599.46	0.130051	NO	POS		NO	NO
ENSRNOG00000011455	357.127	-1.32204	0.341947	-3.86621	0.000110539	0.0028635	Slc36a4	485.219	497.903	114.165	122.34	456.777	600.668	261.358	318.59	510.142	204.113	0.507874	YES	NEG		NO	YES
ENSRNOG00000033529	286.254	1.20768	0.312415	3.86562	0.000110808	0.0028635	Amy1a	179.194	143.085	557.901	531.478	201.605	168.356	246.484	261.928	173.06	399.448	0.574215	YES	POS		YES	NO
ENSRNOG00000050051	929.352	0.856562	0.221577	3.86575	0.00011075	0.0028635	Pin4	698.157	626.928	1566	1448.03	648.642	671.733	922.188	853.136	661.365	1197.34	0.400609	YES	POS		YES	NO
ENSRNOG00000020029	364.606	0.648478	0.167875	3.86287	0.000112064	0.00289068	Mcrip2	337.442	286.997	459.891	540.503	265.885	247.035	384.599	394.495	284.34	444.872	0.277467	YES	POS		YES	NO
ENSRNOG00000028753	812.895	0.567003	0.146824	3.86178	0.000112563	0.00289865	B9d2	606.233	643.469	1185.81	1022.85	675.913	694.575	834.007	840.307	655.047	970.742	0.249749	YES	POS		YES	NO
ENSRNOG00000007202	129.363	-1.10753	0.286942	-3.85977	0.000113496	0.00291598	Sema3d	155.922	185.266	50.6204	59.1646	199.657	165.818	112.617	105.84	176.666	82.0607	0.43398	YES	NEG		NO	YES
ENSRNOG00000012808	2608.33	0.327884	0.0849552	3.8595	0.00011362	0.00291598	Tmem259	2474.97	2190.94	3125.54	2778.73	2230.32	2357.83	3002.42	2705.88	2313.51	2903.14	0.134304	NO	POS		NO	NO
ENSRNOG00000050780	478.203	0.52363	0.135697	3.85882	0.000113935	0.00291916	Fpgs	428.203	410.232	648.371	589.64	337.956	393.395	503.591	514.234	392.447	563.959	0.21975	YES	POS		YES	NO
ENSRNOG00000006924	278.458	-1.33554	0.346235	-3.85731	0.00011464	0.00293228	Tmem125	300.207	365.57	90.4704	107.298	532.744	396.779	253.921	180.677	398.825	158.092	0.545513	YES	NEG		NO	YES
ENSRNOG00000017290	3082.78	0.444052	0.115143	3.85651	0.000115016	0.00293696	Zfp335	2716.99	2541.62	3924.69	3389.43	2384.2	2805.37	3062.98	3836.98	2612.05	3553.52	0.188496	YES	POS		YES	NO
ENSRNOG00000012206	11222	-0.336849	0.0873984	-3.85418	0.00011612	0.0029602	Dennd5a	11908.2	11574.2	10062.7	10343.8	14012	12610.6	9422.68	9842.07	12526.3	9917.8	0.141156	NO	NEG		NO	NO
ENSRNOG00000000113	328.161	-0.849604	0.220549	-3.85222	0.000117052	0.00297035	Elac1	466.601	372.187	170.171	198.552	362.305	487.302	264.545	303.623	422.099	234.223	0.353133	YES	NEG		NO	YES
ENSRNOG00000000587	774.744	0.634029	0.16461	3.8517	0.0001173	0.00297035	Rpf2	680.703	579.784	1125.5	1072.98	572.675	596.438	780.885	788.991	607.4	942.089	0.28097	YES	POS		YES	NO
ENSRNOG00000000604	2191.08	0.341756	0.0887182	3.85215	0.000117085	0.00297035	Hdac2	1949.02	1832.81	2731.35	2373.6	2040.4	1909.45	2426.59	2265.41	1932.92	2449.24	0.141741	NO	POS		NO	NO
ENSRNOG00000022971	383.613	0.421915	0.109533	3.85194	0.000117184	0.00297035	Znf454	342.097	299.403	462.045	422.174	312.634	357.863	462.157	410.532	327.999	439.227	0.167926	YES	POS		YES	NO
ENSRNOG00000057125	3110.82	-0.588807	0.152942	-3.84986	0.000118183	0.00298776	Ddr1	3120.76	3600.28	2121.75	2240.23	4240.52	3985.56	2897.24	2680.22	3736.78	2484.86	0.250428	YES	NEG		NO	YES
ENSRNOG00000042932	668.201	0.48858	0.126969	3.84802	0.000119078	0.00300539	Ttc27	589.942	510.309	893.934	833.318	580.467	544.831	717.14	675.667	556.387	780.015	0.207555	YES	POS		YES	NO
ENSRNOG00000000775	4085.43	-0.466651	0.12129	-3.84739	0.000119382	0.00300712	Mog	4166.83	4865.72	3025.37	3803.58	5412.17	4516.85	3502.83	3390.09	4740.39	3430.47	0.198162	YES	NEG		NO	YES
ENSRNOG00000045781	72.1145	0.808151	0.21007	3.84706	0.000119542	0.00300712	Mir3561	51.1982	45.4895	103.395	73.2036	54.5405	58.3747	104.118	86.5966	52.4007	91.8283	0.325528	YES	POS		YES	NO
ENSRNOG00000033059	767.736	-0.415855	0.108129	-3.8459	0.00012011	0.00301641	Galnt6	790.081	803.923	661.296	642.788	996.338	919.614	676.767	651.078	877.489	657.982	0.174726	YES	NEG		NO	YES
ENSRNOG00000007637	602.44	0.638075	0.166008	3.84365	0.00012122	0.00303928	Acer2	471.256	378.803	656.988	645.796	482.099	553.291	876.504	754.78	471.362	733.517	0.271518	YES	POS		YES	NO
ENSRNOG00000020235	7452.45	0.334159	0.0871225	3.83551	0.000125302	0.00313647	Hnrnpl	6660.42	6453.72	9010.42	8712.23	6820.48	6438.99	8169.02	7354.29	6593.4	8311.49	0.139713	NO	POS		NO	NO
ENSRNOG00000008622	91.7684	-1.42993	0.373098	-3.83258	0.000126807	0.00316609	Creb5	109.378	130.679	26.9257	28.0781	153.882	141.284	64.8082	79.1129	133.806	49.7312	0.541446	YES	NEG		NO	YES
ENSRNOG00000011114	1300.95	0.372255	0.0971724	3.83087	0.00012769	0.00316609	Tbpl1	1196.18	1071.9	1566	1570.37	1191.13	1078.66	1405.59	1327.81	1134.47	1467.44	0.153575	NO	POS		NO	NO
ENSRNOG00000018547	737.552	0.495808	0.129398	3.83164	0.000127291	0.00316609	Mrpl46	612.051	597.98	990.867	938.611	609.685	628.586	812.758	709.878	612.075	863.028	0.214051	YES	POS		YES	NO
ENSRNOG00000019400	2531.19	-0.429782	0.11219	-3.83086	0.000127697	0.00316609	Dag1	2851.97	3016.37	1918.19	1960.45	3049.4	2703.85	2322.47	2426.84	2905.4	2156.99	0.176214	YES	NEG		NO	YES
ENSRNOG00000024845	1214.3	0.785829	0.205125	3.83098	0.000127635	0.00316609	Mrps21	925.058	876.706	1893.42	1901.29	953.485	811.324	1179.3	1173.86	891.643	1536.97	0.363529	YES	POS		YES	NO
ENSRNOG00000055579	5227.54	-0.314091	0.0819913	-3.83079	0.000127734	0.00316609	Tmbim6	5621.33	5724.23	4548.29	4209.71	6091	5740.18	4991.29	4894.31	5794.19	4660.9	0.126774	NO	NEG		NO	NO
ENSRNOG00000010515	601.343	-0.520196	0.135811	-3.83029	0.000127991	0.00316732	Trim59	706.302	679.034	418.964	561.562	789.863	659.888	542.901	452.226	708.772	493.914	0.214546	YES	NEG		NO	YES
ENSRNOG00000042211	479.44	0.452168	0.118109	3.82841	0.000128976	0.00318651	Tmem240	404.931	354.818	579.442	554.543	431.454	428.928	593.898	487.507	405.033	553.847	0.184451	YES	POS		YES	NO
ENSRNOG00000004085	468.178	-0.378882	0.0990506	-3.82513	0.000130702	0.00321869	Tcaim	548.053	552.49	394.193	405.127	466.516	549.907	417.535	411.601	529.242	407.114	0.151864	YES	NEG		NO	YES
ENSRNOG00000017622	252.414	0.572072	0.149554	3.82519	0.000130672	0.00321869	Npm3	225.737	186.093	339.264	324.904	179.204	221.655	273.044	269.412	203.172	301.656	0.236419	YES	POS		YES	NO
ENSRNOG00000038068	528.828	-1.35343	0.353961	-3.82367	0.000131482	0.00323268	Pcdh9	589.942	659.184	176.633	168.469	832.716	958.53	420.722	424.43	760.093	297.563	0.541589	YES	NEG		NO	YES
ENSRNOG00000016183	252.395	-0.694785	0.181775	-3.82223	0.000132253	0.00324637	Ipp	264.136	301.058	148.63	178.497	332.113	350.248	212.486	231.993	311.889	192.901	0.286777	YES	NEG		NO	YES
ENSRNOG00000005711	5601.93	-0.420516	0.110071	-3.82041	0.000133229	0.00326085	Ptprd	6359.04	6244.46	3977.47	4849.49	6737.7	6309.55	5011.48	5326.22	6412.69	4791.16	0.170774	YES	NEG		NO	YES
ENSRNOG00000019724	5084.3	-0.205727	0.053856	-3.81994	0.000133485	0.00326085	Ganab	5459.59	5512.5	4783.09	4665.98	5240.76	5570.98	4551.45	4890.03	5445.96	4722.64	0.080511	NO	NEG		NO	NO
ENSRNOG00000057881	2381.11	0.435919	0.11411	3.82016	0.000133362	0.00326085	Sppl2b	2165.45	1909.73	3133.08	2849.93	2110.52	1911.98	2544.52	2423.63	2024.42	2737.79	0.186185	YES	POS		YES	NO
ENSRNOG00000018958	10185.3	0.920407	0.24099	3.81928	0.000133842	0.00326258	Mt3	8463.99	6337.92	16779	16980.2	7154.54	6213.1	10642.4	8910.89	7042.39	13328.1	0.429905	YES	POS		YES	NO
ENSRNOG00000043212	1848.44	-0.681259	0.178386	-3.81902	0.000133985	0.00326258	Dip2a	2072.36	2214.1	1109.34	1176.27	2385.17	2435.67	1665.89	1728.72	2276.82	1420.06	0.279057	YES	NEG		NO	YES
ENSRNOG00000045829	67.5068	-2.02984	0.532144	-3.81446	0.00013648	0.00331637	Thbs1	202.465	91.806	21.5406	10.0279	90.5762	49.0686	42.4972	32.0728	108.479	26.5346	0.919555	YES	NEG		NO	YES
ENSRNOG00000049150	454.005	0.520177	0.136379	3.81419	0.00013663	0.00331637	AABR07045621.1	425.876	352.337	595.597	575.601	329.191	385.781	490.842	476.816	373.296	534.714	0.217207	YES	POS		YES	NO
ENSRNOG00000018181	5516.92	0.245322	0.0643794	3.81056	0.000138651	0.00336007	Stk25	5095.38	4727.6	6005.51	5838.24	5350.81	5023.61	6202.46	5891.77	5049.35	5984.5	0.0974703	NO	POS		NO	NO
ENSRNOG00000010776	2089.46	0.355243	0.0933406	3.80588	0.0001413	0.0034121	Atp13a1	1902.48	1716.19	2568.71	2317.45	1719	1996.59	2257.66	2237.61	1833.56	2345.36	0.14607	NO	POS		NO	NO
ENSRNOG00000020514	62.8429	-1.25918	0.330849	-3.80589	0.000141297	0.0034121	Sox6	94.2512	75.2644	28.0028	21.0586	108.107	76.987	56.3087	42.7637	88.6524	37.0335	0.495791	YES	NEG		NO	YES
ENSRNOG00000058752	170.453	0.663072	0.174237	3.80558	0.00014147	0.0034121	Popdc2	118.687	119.927	253.102	199.555	144.143	144.668	212.486	171.055	131.856	209.049	0.280787	YES	POS		YES	NO
ENSRNOG00000002914	2411.99	0.517142	0.135995	3.80265	0.000143155	0.00344183	Trmt1	2189.89	1881.61	3363.56	3027.42	1902.1	1964.44	2406.4	2560.48	1984.51	2839.47	0.226935	YES	POS		YES	NO
ENSRNOG00000004300	324.03	-0.599324	0.157606	-3.80266	0.000143148	0.00344183	Gtf2a1	394.459	348.201	203.558	238.664	412.949	406.085	288.981	299.346	390.424	257.637	0.244183	YES	NEG		NO	YES
ENSRNOG00000009345	3600.5	-0.718556	0.189124	-3.79939	0.000145052	0.00347646	Ugt8	3103.31	5017.9	2590.25	2905.08	5623.51	4170.83	2632.7	2760.4	4478.89	2722.11	0.328973	YES	NEG		NO	YES
ENSRNOG00000016539	2337.03	0.655704	0.172577	3.79948	0.000144999	0.00347646	Rab24	1930.4	1738.52	3450.8	3365.36	1737.5	1853.61	2308.66	2311.38	1815.01	2859.05	0.298918	YES	POS		YES	NO
ENSRNOG00000006868	2658.29	-0.275167	0.0724594	-3.79753	0.000146145	0.00349164	Ube2z	2926.44	2840.2	2236.99	2369.59	2828.31	3049.02	2449.96	2565.82	2910.99	2405.59	0.110077	NO	NEG		NO	NO
ENSRNOG00000006966	254.612	-0.621779	0.163717	-3.79788	0.000145941	0.00349164	Nfia	302.535	353.164	196.019	168.469	314.582	263.955	195.487	242.684	308.559	200.665	0.257908	YES	NEG		NO	YES
ENSRNOG00000049876	5054.69	-0.586927	0.154812	-3.79123	0.000149902	0.00357579	Prkar1a	5662.05	5790.4	3342.02	3467.65	6026.72	6796.01	4561.01	4791.68	6068.79	4040.59	0.244046	YES	NEG		NO	YES
ENSRNOG00000011700	1488.35	-0.386009	0.101874	-3.7891	0.000151195	0.003601	Ptprm	1588.31	1554.09	1233.2	1199.34	1789.12	1813	1301.48	1428.31	1686.13	1290.58	0.160075	YES	NEG		NO	YES
ENSRNOG00000010543	1763.19	-0.504372	0.133159	-3.78775	0.000152018	0.00361494	Srpra	1930.4	2196.73	1322.59	1228.42	1961.51	2183.55	1670.14	1612.19	2068.05	1458.33	0.208222	YES	NEG		NO	YES
ENSRNOG00000004016	1285.69	0.347178	0.0917139	3.78544	0.000153434	0.003633	Msl3	1207.81	1158.74	1403.37	1581.4	1131.72	1030.44	1380.1	1391.96	1132.18	1439.21	0.141763	NO	POS		NO	NO
ENSRNOG00000005049	70.076	-1.33933	0.353757	-3.78601	0.000153086	0.003633	Tbr1	87.2696	83.5352	22.6176	36.1004	82.7847	148.052	39.3099	60.9383	100.41	39.7416	0.569667	YES	NEG		NO	YES
ENSRNOG00000007552	783.303	-0.976001	0.257863	-3.78496	0.000153732	0.003633	Arhgap36	1191.52	967.685	568.671	504.403	684.678	1310.47	366.538	672.46	1038.59	528.018	0.431073	YES	NEG		NO	YES
ENSRNOG00000008489	421.279	0.423327	0.11184	3.78511	0.000153638	0.003633	Ppih	344.424	349.028	508.358	525.462	357.435	388.319	473.843	423.361	359.802	482.756	0.173723	YES	POS		YES	NO
ENSRNOG00000032908	920.776	0.34551	0.0913373	3.78279	0.000155082	0.00365922	Acaa1b	897.131	777.456	1055.49	1044.91	812.264	759.718	1065.62	953.631	811.642	1029.91	0.138856	NO	POS		NO	NO
ENSRNOG00000030705	2327.03	0.267018	0.0706	3.78213	0.000155493	0.00366323	Cpsf1	2153.81	1978.38	2695.8	2447.81	2108.57	2208.93	2507.33	2515.58	2112.43	2541.63	0.10674	NO	POS		NO	NO
ENSRNOG00000001807	141.27	-1.07515	0.284343	-3.78116	0.000156098	0.0036666	Sspn	147.777	248.124	65.6988	66.1841	202.579	167.51	123.242	109.048	191.498	91.043	0.452619	YES	NEG		NO	YES
ENSRNOG00000014762	736.557	0.531133	0.140484	3.78075	0.000156359	0.0036666	Ppie	615.542	605.423	1014.56	958.667	624.294	565.135	797.884	710.947	602.599	870.515	0.232262	YES	POS		YES	NO
ENSRNOG00000018333	1571.65	0.328284	0.0868292	3.78081	0.000156321	0.0036666	Rbm6	1423.08	1440.78	1838.49	1895.27	1348.9	1362.08	1598.96	1665.65	1393.71	1749.59	0.13567	NO	POS		NO	NO
ENSRNOG00000021130	729.173	0.437164	0.11569	3.77876	0.000157608	0.00369021	Abcc8	627.177	555.799	860.546	864.404	571.701	723.339	844.631	785.784	619.504	838.841	0.177586	YES	POS		YES	NO
ENSRNOG00000012789	32.1126	-1.40936	0.373116	-3.77728	0.000158552	0.00369614	Mlnr	29.0899	33.9103	17.2325	18.0502	57.4623	65.9888	18.0613	17.1055	46.6128	17.6124	0.605256	YES	NEG		NO	YES
ENSRNOG00000018991	5525.87	-0.624543	0.165345	-3.77722	0.00015859	0.00369614	Gsn	5435.15	8645.48	4033.47	4357.12	6888.66	5844.24	4259.28	4743.57	6703.38	4348.36	0.286201	YES	NEG		NO	YES
ENSRNOG00000042384	138.103	-1.07978	0.285821	-3.77781	0.000158213	0.00369614	Kctd7	154.758	203.462	50.6204	72.2008	185.048	206.427	120.054	112.255	187.424	88.7826	0.427605	YES	NEG		NO	YES
ENSRNOG00000019596	673.116	0.479382	0.126997	3.77476	0.000160163	0.0037271	Smg9	493.364	566.551	826.081	743.067	656.434	532.141	852.068	715.223	562.122	784.11	0.199245	YES	POS		YES	NO
ENSRNOG00000006340	734.919	0.623121	0.165108	3.77401	0.000160642	0.00373254	Memo1	645.795	579.784	1079.18	992.762	567.806	521.989	749.013	743.02	578.843	890.994	0.277214	YES	POS		YES	NO
ENSRNOG00000005758	276.192	-1.05224	0.279104	-3.77006	0.000163207	0.00378565	Btbd11	325.806	347.374	112.011	146.407	367.174	450.078	185.925	274.757	372.608	179.775	0.428387	YES	NEG		NO	YES
ENSRNOG00000020097	1031.1	0.656195	0.17407	3.76973	0.000163426	0.00378565	Inha	948.33	703.846	1574.62	1316.66	744.088	807.094	1026.31	1127.89	800.84	1261.37	0.291607	YES	POS		YES	NO
ENSRNOG00000000567	1521.98	-0.770991	0.204591	-3.76845	0.000164263	0.00378776	Unc5b	1538.27	1806.35	899.319	928.583	2347.19	1984.74	1411.97	1259.39	1919.14	1124.82	0.332915	YES	NEG		NO	YES
ENSRNOG00000015448	149.277	-0.743951	0.197396	-3.76882	0.00016402	0.00378776	Fam69c	228.065	170.379	106.626	94.2622	184.074	165.818	143.428	101.564	187.084	111.47	0.313123	YES	NEG		NO	YES
ENSRNOG00000019052	2017.42	0.483775	0.128372	3.76853	0.000164209	0.00378776	Ankzf1	1796.59	1520.18	2773.35	2364.58	1671.28	1741.94	1982.49	2288.93	1682.49	2352.34	0.210185	YES	POS		YES	NO
ENSRNOG00000033700	703.464	0.829802	0.220268	3.76723	0.000165069	0.00380058	Wbscr22	656.267	406.924	1129.8	1006.8	475.281	488.994	673.58	790.06	506.867	900.061	0.368504	YES	POS		YES	NO
ENSRNOG00000027513	2887.46	0.416082	0.110478	3.76619	0.000165758	0.00381068	Rtel1	2590.16	2319.96	3782.53	3383.41	2414.39	2571.87	2866.43	3170.93	2474.1	3300.83	0.178605	YES	POS		YES	NO
ENSRNOG00000007036	590.758	-0.760183	0.201909	-3.76498	0.000166564	0.00382344	Tgfbr1	720.265	821.292	341.418	349.974	773.306	656.504	582.211	481.092	742.842	438.674	0.313312	YES	NEG		NO	YES
ENSRNOG00000017117	198.883	0.552973	0.146933	3.76344	0.000167589	0.00384118	Ybx2	180.357	167.897	232.638	235.656	144.143	153.128	271.982	205.266	161.381	236.385	0.227013	YES	POS		YES	NO
ENSRNOG00000001313	953.988	-0.553323	0.147048	-3.76289	0.000167962	0.00384393	Gnaz	1128.69	961.896	774.384	683.902	1059.64	1388.3	780.885	854.206	1134.63	773.344	0.24278	YES	NEG		NO	YES
ENSRNOG00000019802	1246.81	0.710148	0.188743	3.76251	0.000168215	0.00384393	Zfp428	1041.42	791.517	1879.42	1809.03	934.006	1017.75	1241.98	1259.39	946.173	1547.45	0.320281	YES	POS		YES	NO
ENSRNOG00000032585	74.2146	1.40505	0.37354	3.76145	0.000168932	0.00385453	Hspa8	40.7258	58.7228	128.166	151.421	37.0096	26.2263	58.4336	93.0111	40.6711	107.758	0.613739	YES	POS		YES	NO
ENSRNOG00000005573	217.481	-0.953038	0.253593	-3.75814	0.000171184	0.00387686	Ntn4	260.645	307.674	113.088	96.2678	282.442	296.104	198.674	184.953	286.716	148.246	0.378379	YES	NEG		NO	YES
ENSRNOG00000009113	330.276	-0.607347	0.161594	-3.75847	0.000170956	0.00387686	Marcksl1	460.783	343.239	276.796	217.605	371.07	420.467	246.484	305.761	398.89	261.661	0.256343	YES	NEG		NO	YES
ENSRNOG00000017945	327.867	0.742894	0.197633	3.75895	0.000170628	0.00387686	Serf1	238.537	248.124	485.74	512.425	240.563	253.803	317.666	326.073	245.257	410.476	0.339125	YES	POS		YES	NO
ENSRNOG00000023312	4514.07	-1.32295	0.351999	-3.75838	0.000171014	0.00387686	Lonrf2	5944.8	5611.75	1379.67	1559.34	6007.25	8235.92	3358.34	4015.51	6449.93	2578.22	0.526055	YES	NEG		NO	YES
ENSRNOG00000042502	611.337	-0.613852	0.163277	-3.75957	0.000170209	0.00387686	Smim17	706.302	669.109	360.805	507.411	730.453	851.933	532.277	532.408	739.449	483.225	0.255273	YES	NEG		NO	YES
ENSRNOG00000017352	2090.31	0.336607	0.0896008	3.75674	0.000172143	0.00388029	Ctdnep1	1914.11	1867.55	2496.55	2410.71	1865.09	1744.47	2368.15	2055.87	1847.81	2332.82	0.139717	NO	POS		NO	NO
ENSRNOG00000020150	515.837	0.831064	0.221206	3.75697	0.000171981	0.00388029	Il18bp	402.604	389.555	865.931	778.165	342.826	350.248	526.965	470.401	371.308	660.365	0.387506	YES	POS		YES	NO
ENSRNOG00000027761	2868.87	0.40296	0.107265	3.75668	0.000172183	0.00388029	Htatsf1	2479.62	2334.85	3715.75	3439.57	2588.73	2480.5	2920.62	2991.32	2470.92	3266.81	0.173114	YES	POS		YES	NO
ENSRNOG00000060687	646.62	-1.2595	0.335291	-3.75643	0.000172355	0.00388029	Slc24a3	816.843	793.998	226.176	220.614	951.537	1086.28	532.277	545.238	912.164	381.076	0.495494	YES	NEG		NO	YES
ENSRNOG00000018052	524.815	-0.426001	0.113451	-3.75493	0.000173389	0.00389778	Cnksr3	550.38	623.619	446.967	511.423	644.747	587.978	418.597	414.808	601.681	447.949	0.174059	YES	NEG		NO	YES
ENSRNOG00000015594	317.22	-0.45188	0.120438	-3.75198	0.000175441	0.00393812	Rftn2	381.659	392.037	301.568	239.667	348.67	343.48	275.169	255.513	366.461	267.979	0.181733	YES	NEG		NO	YES
ENSRNOG00000010688	3558.43	0.676297	0.180304	3.75087	0.000176225	0.00394988	Nrgn	2604.12	2525.91	3952.7	4287.93	3500.33	2327.38	5449.2	3819.87	2739.43	4377.42	0.297153	YES	POS		YES	NO
ENSRNOG00000024798	222.975	0.599241	0.159798	3.75	0.000176833	0.00395769	Bora	190.83	164.589	216.483	266.742	195.761	159.05	308.104	282.241	177.558	268.392	0.251346	YES	POS		YES	NO
ENSRNOG00000000407	76.8851	-1.02916	0.274817	-3.74491	0.00018046	0.00402701	Dcbld1	98.9055	95.1143	36.619	40.1116	85.7065	132.824	56.3087	69.4911	103.138	50.6326	0.42505	YES	NEG		NO	YES
ENSRNOG00000030654	3035.24	0.311899	0.0832834	3.74503	0.000180374	0.00402701	Man2c1	2708.85	2587.94	3749.14	3310.21	2728.97	2807.91	3238.28	3150.62	2708.42	3362.06	0.130121	NO	POS		NO	NO
ENSRNOG00000029333	382.027	0.875997	0.233959	3.74422	0.000180952	0.00403208	Echdc2	297.88	235.718	325.263	494.375	310.686	234.345	661.893	496.059	269.657	494.398	0.398898	YES	POS		YES	NO
ENSRNOG00000059572	19.414	-1.5295	0.408544	-3.74378	0.000181274	0.00403334	Tsen34	30.2535	23.9854	8.61623	9.0251	20.4527	40.6085	12.7491	9.62184	28.825	10.0031	0.601169	YES	NEG		NO	YES
ENSRNOG00000000432	359.667	0.430189	0.114921	3.74335	0.000181587	0.0040344	Fkbpl	309.516	296.922	472.816	407.133	310.686	308.794	406.91	364.561	306.48	412.855	0.178186	YES	POS		YES	NO
ENSRNOG00000007241	2877.8	0.256039	0.0684169	3.74234	0.000182315	0.00404469	Fnbp4	2757.72	2589.59	3092.15	3366.36	2543.92	2603.18	3027.92	3041.57	2623.6	3132	0.10328	NO	POS		NO	NO
ENSRNOG00000047098	282.857	-0.79823	0.213341	-3.74157	0.000182874	0.00405117	LOC103694855	250.173	452.413	199.25	240.669	406.132	327.406	201.862	184.953	359.031	206.684	0.358336	YES	NEG		NO	YES
ENSRNOG00000001598	1039.04	0.306888	0.0821012	3.73793	0.000185542	0.00408649	Usp16	882.005	910.616	1064.1	1158.22	996.338	926.382	1166.55	1208.08	928.835	1149.24	0.123536	NO	POS		NO	NO
ENSRNOG00000004425	438.524	0.450559	0.120502	3.739	0.000184755	0.00408649	Klhdc1	347.915	353.991	431.889	534.487	409.054	371.399	513.153	546.307	370.59	506.459	0.187193	YES	POS		YES	NO
ENSRNOG00000020488	1131.45	0.300099	0.080281	3.73811	0.000185408	0.00408649	Luc7l	1046.07	1046.26	1269.82	1277.55	940.824	1023.67	1153.8	1293.6	1014.21	1248.69	0.120346	NO	POS		NO	NO
ENSRNOG00000058545	857.128	0.582958	0.155933	3.73851	0.000185111	0.00408649	Arhgap4	751.682	636.853	1288.13	1055.94	665.199	692.037	856.318	910.868	686.443	1027.81	0.261588	YES	POS		YES	NO
ENSRNOG00000000435	871.647	0.366075	0.0980232	3.73458	0.000188031	0.00413533	Ppt2	724.919	763.396	1035.02	894.488	805.446	752.104	1076.24	921.558	761.466	981.828	0.152376	NO	POS		NO	NO
ENSRNOG00000020339	2885.37	0.395707	0.106038	3.73176	0.000190144	0.00417577	Neurl1	2646.01	2384.48	3268.78	3236	2729.95	2209.78	3594.2	3013.77	2492.55	3278.19	0.164533	YES	POS		YES	NO
ENSRNOG00000010697	253.655	-0.622873	0.166953	-3.73083	0.000190854	0.0041853	Hadh	330.461	368.051	184.172	188.524	274.65	257.187	229.485	196.713	307.587	199.724	0.267945	YES	NEG		NO	YES
ENSRNOG00000000249	277.578	0.599001	0.160604	3.72969	0.000191719	0.00419823	Mettl23	214.101	198.5	314.492	366.018	276.598	194.582	355.914	300.415	220.945	334.21	0.24741	YES	POS		YES	NO
ENSRNOG00000013588	20.6604	-1.8013	0.483207	-3.7278	0.00019316	0.00422371	Glra1	30.2535	31.4291	6.46217	6.01674	17.5309	49.0686	10.6243	13.8982	32.0705	9.25035	0.728853	YES	NEG		NO	YES
ENSRNOG00000018342	1916.81	-0.337035	0.0904277	-3.72713	0.000193675	0.00422889	Ctif	2231.77	1980.86	1743.71	1716.78	1994.62	2351.91	1600.02	1714.83	2139.79	1693.83	0.14079	NO	NEG		NO	NO
ENSRNOG00000009588	4527.13	0.332487	0.0892326	3.72607	0.000194485	0.00424051	Snph	4230.83	3672.24	5210.67	5488.27	4133.39	3996.56	4759.68	4725.39	4008.25	5046	0.138188	NO	POS		NO	NO
ENSRNOG00000011134	245.438	-1.02446	0.275068	-3.72439	0.00019579	0.00426284	Lama2	289.735	447.451	171.248	167.466	220.11	358.709	199.737	109.048	329.001	161.874	0.458169	YES	NEG		NO	YES
ENSRNOG00000020608	855.576	0.604666	0.162417	3.72292	0.000196929	0.00428151	Ppan	750.519	636.853	1232.12	1154.21	648.642	680.193	940.25	801.82	679.052	1032.1	0.269979	YES	POS		YES	NO
ENSRNOG00000020474	2567.21	0.449555	0.12081	3.72117	0.000198306	0.0043053	Pin1	2291.12	2048.68	3279.55	3305.19	2153.38	2189.48	2783.56	2486.71	2170.66	2963.76	0.195563	YES	POS		YES	NO
ENSRNOG00000028668	881.894	0.56154	0.150942	3.72023	0.000199044	0.00431517	Slc28a2	866.878	680.688	1189.04	1139.17	630.138	673.425	923.251	952.562	712.782	1051.01	0.240459	YES	POS		YES	NO
ENSRNOG00000017704	612.771	0.326051	0.0876712	3.71902	0.000199995	0.00432963	Sema3f	518.963	549.182	731.303	643.791	578.519	527.911	666.143	686.358	543.644	681.899	0.130107	NO	POS		NO	NO
ENSRNOG00000022099	122.343	0.846178	0.22756	3.71848	0.000200424	0.00433275	Trim72	110.541	87.6706	203.558	162.452	71.0974	81.217	126.429	135.775	87.6316	157.054	0.366333	YES	POS		YES	NO
ENSRNOG00000054607	39.7664	1.0625	0.285881	3.71657	0.000201945	0.00435944	SNORD56	25.5991	27.2937	59.2366	66.1841	28.2442	21.9963	36.1226	53.4547	25.7833	53.7495	0.433732	YES	POS		YES	NO
ENSRNOG00000003990	1314.4	-0.377235	0.101537	-3.71525	0.000203001	0.00437602	Grb2	1418.42	1411.83	1044.72	1077	1489.15	1620.96	1268.54	1184.56	1485.09	1143.7	0.155621	NO	NEG		NO	NO
ENSRNOG00000030483	1943.78	0.266807	0.0718419	3.71381	0.000204161	0.00438859	Rabggta	1897.82	1686.42	2196.06	2184.08	1720.95	1755.47	2074.92	2034.48	1765.17	2122.39	0.106553	NO	POS		NO	NO
ENSRNOG00000052549	8685.8	0.424455	0.114285	3.714	0.000204008	0.00438859	Chga	7497.04	6606.73	10729.4	11028.7	7936.62	7629.33	8768.23	9290.42	7417.43	9954.17	0.181781	YES	POS		YES	NO
ENSRNOG00000002319	467.232	-0.788066	0.212263	-3.71268	0.000205077	0.0043947	Tsn	622.523	522.715	254.179	277.773	548.327	673.425	393.099	445.812	591.747	342.716	0.327124	YES	NEG		NO	YES
ENSRNOG00000016952	5316.35	0.684753	0.18445	3.71241	0.000205296	0.0043947	Uqcr11	4163.34	3921.19	7353.95	7985.21	4579.45	3648	6222.65	4656.97	4078	6554.7	0.310979	YES	POS		YES	NO
ENSRNOG00000043388	3067.93	0.504092	0.135786	3.71239	0.000205311	0.0043947	Irf3	2736.77	2606.13	4051.78	4073.33	2507.89	2299.46	3244.66	3023.4	2537.56	3598.29	0.221728	YES	POS		YES	NO
ENSRNOG00000013451	3457.46	0.391874	0.105605	3.71076	0.000206636	0.00441234	Drosha	3028.84	2702.9	4442.74	4024.19	3144.84	3087.09	3608.01	3621.02	2990.92	3923.99	0.166845	YES	POS		YES	NO
ENSRNOG00000022764	1900.27	-0.498133	0.134244	-3.71067	0.000206715	0.00441234	Evi2a	2089.82	2352.22	1632.78	1705.74	2557.56	1900.99	1612.77	1350.26	2225.15	1575.39	0.214847	YES	NEG		NO	YES
ENSRNOG00000021395	69.3921	0.909661	0.245339	3.70777	0.000209095	0.00445065	LOC100363452	38.3986	51.279	100.164	100.279	62.332	40.6085	67.9955	94.0802	48.1545	90.6296	0.372593	YES	POS		YES	NO
ENSRNOG00000029301	29.2027	1.1457	0.308978	3.70803	0.000208877	0.00445065	AY172581.4	20.9447	15.7145	45.2352	49.1367	20.4527	16.0742	35.0602	31.0037	18.2965	40.1089	0.446667	YES	POS		YES	NO
ENSRNOG00000022943	1687.57	0.372313	0.10046	3.70607	0.000210501	0.00446422	Dgka	1476.6	1444.08	1880.49	2059.73	1630.37	1334.16	1942.12	1733	1471.3	1903.84	0.154287	NO	POS		NO	NO
ENSRNOG00000028211	2324.31	0.389158	0.105	3.70625	0.000210347	0.00446422	Akap17a	2090.98	1951.91	3055.53	2647.36	2004.36	2004.2	2502.02	2338.11	2012.86	2635.76	0.168113	YES	POS		YES	NO
ENSRNOG00000042653	808.547	0.880968	0.237718	3.70593	0.000210612	0.00446422	LOC690871	629.505	514.445	1283.82	1341.73	606.763	526.219	904.127	661.769	569.233	1047.86	0.412805	YES	POS		YES	NO
ENSRNOG00000020304	2491.13	0.355576	0.0959902	3.70429	0.000211981	0.00448699	Pdcd11	2196.87	2040.41	3070.61	2646.36	2153.38	2351.91	2550.89	2918.62	2185.64	2796.62	0.149386	NO	POS		NO	NO
ENSRNOG00000042848	1637.07	-0.353823	0.0955321	-3.7037	0.000212475	0.00449118	Jam2	1793.1	2037.1	1399.06	1403.91	1892.36	1624.34	1492.71	1453.97	1836.73	1437.41	0.148749	NO	NEG		NO	NO
ENSRNOG00000055640	38.1305	1.05476	0.28483	3.70312	0.000212967	0.00449534	SNORD65	30.2535	21.5041	44.1582	64.1785	23.3745	24.5343	39.3099	57.731	24.9166	51.3444	0.425366	YES	POS		YES	NO
ENSRNOG00000002251	1233.28	-0.314885	0.0850577	-3.70202	0.000213887	0.00450852	Sec31a	1311.37	1364.68	1054.41	1009.81	1374.23	1417.91	1197.36	1136.45	1367.05	1099.51	0.126332	NO	NEG		NO	NO
ENSRNOG00000002433	1722.88	-1.10678	0.299105	-3.7003	0.000215346	0.00453298	G3bp2	2114.25	2221.54	641.909	741.061	2392.96	2683.55	1416.22	1571.57	2353.08	1092.69	0.440025	YES	NEG		NO	YES
ENSRNOG00000028733	4186.52	-0.761253	0.205814	-3.69874	0.000216675	0.00455466	Prkar1b	4969.71	4854.14	2440.55	2346.53	5147.26	6092.97	3720.63	3920.37	5266.02	3107.02	0.317125	YES	NEG		NO	YES
ENSRNOG00000020438	2149.12	0.314016	0.0849886	3.6948	0.000220059	0.00461941	Prpf38b	1864.08	1976.72	2443.78	2610.26	1948.85	1874.76	2157.79	2316.73	1916.1	2382.14	0.130901	NO	POS		NO	NO
ENSRNOG00000016740	1374.32	-0.31874	0.086314	-3.6928	0.000221802	0.0046496	Fam210a	1492.89	1514.39	1151.34	1139.17	1494.99	1598.96	1255.79	1347.06	1525.31	1223.34	0.128558	NO	NEG		NO	NO
ENSRNOG00000013469	1903.91	-0.35207	0.0954748	-3.68757	0.000226406	0.00473646	Txndc5	2132.87	2195.07	1623.08	1533.27	1944.95	2266.46	1688.2	1847.39	2134.84	1672.99	0.14538	NO	NEG		NO	NO
ENSRNOG00000019613	117.305	-1.34624	0.365128	-3.68704	0.000226879	0.00473646	Syt9	152.431	168.725	48.4663	29.0809	155.83	196.275	83.9319	103.702	168.315	66.2953	0.513707	YES	NEG		NO	YES
ENSRNOG00000061379	100.047	-2.31275	0.627235	-3.68721	0.000226723	0.00473646	C7	93.0876	410.232	19.3865	22.0614	67.2017	95.5992	31.8729	60.9383	166.53	33.5648	1.28739	YES	NEG		NO	YES
ENSRNOG00000002171	84.5759	-1.0818	0.293452	-3.68646	0.000227393	0.00474068	Phldb2	109.378	136.468	34.4649	42.1172	98.3677	115.057	58.4336	82.3202	114.818	54.334	0.433963	YES	NEG		NO	YES
ENSRNOG00000009886	141.999	-0.704506	0.191183	-3.68498	0.000228721	0.00476185	Fkbp14	155.922	223.312	98.0096	102.285	154.856	169.202	104.118	128.291	175.823	108.176	0.301683	YES	NEG		NO	YES
ENSRNOG00000048109	170.955	0.806766	0.218982	3.68417	0.000229452	0.00477052	LOC100365839	119.85	135.641	261.718	267.745	107.133	134.516	171.051	169.986	124.285	217.625	0.362392	YES	POS		YES	NO
ENSRNOG00000019943	1966.99	0.544127	0.147718	3.68355	0.000230012	0.00477564	Slc7a6	1867.57	1527.62	2443.78	2795.78	1516.42	1491.52	2094.05	1999.2	1600.78	2333.2	0.240262	YES	POS		YES	NO
ENSRNOG00000001644	44.2289	1.18359	0.321431	3.68224	0.000231194	0.00479365	Tmem30c	32.5806	16.5416	82.9312	45.1255	27.2702	32.1484	58.4336	58.8001	27.1352	61.3226	0.487069	YES	POS		YES	NO
ENSRNOG00000001035	462.725	0.346662	0.0942966	3.6763	0.000236645	0.00488008	Gtf2h3	420.058	383.766	484.663	495.378	418.793	407.777	539.714	551.652	407.598	517.852	0.137622	NO	POS		NO	NO
ENSRNOG00000011825	2181.16	0.736067	0.200164	3.67731	0.000235705	0.00488008	Ndufb3	1613.91	1598.75	3190.16	3525.81	1721.92	1611.65	2137.61	2049.45	1636.56	2725.76	0.348371	YES	POS		YES	NO
ENSRNOG00000012927	891.401	0.693116	0.188533	3.67636	0.000236587	0.00488008	Rrp9	776.118	637.68	1327.98	1316.66	631.111	681.039	879.691	880.933	681.487	1101.32	0.317686	YES	POS		YES	NO
ENSRNOG00000038184	585.91	-0.600408	0.163313	-3.67643	0.000236519	0.00488008	Camk2n2	840.115	599.634	525.59	476.325	608.711	776.638	397.349	462.917	706.275	465.545	0.264436	YES	NEG		NO	YES
ENSRNOG00000019842	26.472	1.24226	0.338004	3.67528	0.000237593	0.004893	Artn	17.4539	14.0604	24.7717	47.1311	15.583	16.0742	43.5596	33.1419	15.7929	37.1511	0.500384	YES	POS		YES	NO
ENSRNOG00000006174	282.424	-0.879042	0.239405	-3.67177	0.000240874	0.00494051	Grid2	297.88	347.374	150.784	155.432	365.227	452.616	271.982	218.095	365.774	199.073	0.373721	YES	NEG		NO	YES
ENSRNOG00000011150	2557.98	-0.633021	0.172391	-3.672	0.000240662	0.00494051	Arsb	2613.43	3743.37	1693.09	1724.8	3078.62	3005.03	2407.46	2198.06	3110.11	2005.85	0.275386	YES	NEG		NO	YES
ENSRNOG00000016603	1962.45	0.282655	0.076973	3.67213	0.000240534	0.00494051	Rtn2	1853.61	1670.7	2212.22	2139.95	1835.87	1725.02	2259.79	2002.41	1771.3	2153.59	0.114472	NO	POS		NO	NO
ENSRNOG00000006120	132.239	-1.01731	0.27711	-3.67115	0.000241459	0.00494586	Shh	148.94	150.529	61.3906	68.1897	171.413	236.883	116.867	103.702	176.941	87.5374	0.43601	YES	NEG		NO	YES
ENSRNOG00000007545	382.223	0.805104	0.219417	3.66929	0.000243225	0.00496358	Angptl4	380.495	304.366	534.206	484.347	235.693	193.736	483.405	441.536	278.573	485.874	0.328484	YES	POS		YES	NO
ENSRNOG00000012237	1167.95	-0.405256	0.110488	-3.66787	0.000244582	0.00496358	Rdx	1243.88	1303.48	965.018	880.449	1342.09	1433.14	1034.81	1140.72	1330.65	1005.25	0.167247	YES	NEG		NO	YES
ENSRNOG00000019283	41.8174	-1.24819	0.340306	-3.66784	0.000244608	0.00496358	P2ry2	43.053	62.8582	18.3095	16.0446	75.9671	53.2987	32.9353	32.0728	58.7942	24.8406	0.505909	YES	NEG		NO	YES
ENSRNOG00000029145	116.97	1.22482	0.333921	3.668	0.000244453	0.00496358	AY172581.2	66.3249	80.2269	220.791	225.628	78.8889	54.9907	100.931	107.978	70.1079	163.832	0.579204	YES	POS		YES	NO
ENSRNOG00000033791	2938	-0.34304	0.0935191	-3.66813	0.000244335	0.00496358	Apc2	3133.56	3177.65	2377	2424.74	3328.92	3501.64	2706.01	2854.48	3285.44	2590.56	0.141226	NO	NEG		NO	NO
ENSRNOG00000054955	412.124	-0.833099	0.227095	-3.6685	0.000243982	0.00496358	Adgra1	485.219	481.361	225.099	215.6	548.327	596.438	373.975	370.975	527.836	296.412	0.342426	YES	NEG		NO	YES
ENSRNOG00000060105	568.489	-0.7081	0.193004	-3.66884	0.000243656	0.00496358	Astn2	741.21	664.973	484.663	436.213	542.483	872.237	334.665	471.47	705.226	431.753	0.312335	YES	NEG		NO	YES
ENSRNOG00000060982	25.324	1.26192	0.344082	3.6675	0.000244934	0.00496358	SNORA44	13.9631	11.5791	45.2352	37.1032	13.6351	20.3043	26.5607	34.211	14.8704	35.7775	0.494005	YES	POS		YES	NO
ENSRNOG00000001441	1186.93	0.674402	0.183942	3.66638	0.000246013	0.0049722	Tmem120a	1006.51	923.023	1822.33	1659.62	800.577	928.074	1175.05	1180.28	914.546	1459.32	0.309693	YES	POS		YES	NO
ENSRNOG00000006965	4740.23	-0.346114	0.0943994	-3.66649	0.000245901	0.0049722	Aff4	5219.89	5007.15	3943	4343.08	5295.3	5702.11	3802.43	4608.86	5306.11	4174.34	0.143184	NO	NEG		NO	NO
ENSRNOG00000028711	1394.78	0.498769	0.136066	3.66565	0.000246715	0.00497977	Dgat1	1283.44	1075.21	1895.57	1759.9	1069.38	1197.11	1422.59	1455.04	1156.28	1633.27	0.218137	YES	POS		YES	NO
ENSRNOG00000006859	1809.73	-0.389041	0.10621	-3.66294	0.000249332	0.00502594	Insig1	2120.07	1858.45	1538	1774.94	2072.54	2159.02	1559.65	1395.17	2052.52	1566.94	0.161669	YES	NEG		NO	YES
ENSRNOG00000037500	455.573	0.397438	0.108539	3.66171	0.000250535	0.00504351	Pus1	415.403	378.803	552.516	567.579	390.549	389.165	487.655	462.917	393.48	517.667	0.164202	YES	POS		YES	NO
ENSRNOG00000047481	156.152	4.31032	1.17725	3.66135	0.000250889	0.00504397	Kiss1	39.5622	5.78957	843.314	251.7	3.89575	10.9981	19.1237	74.8365	15.0614	297.244	1.85473	YES	POS		YES	NO
ENSRNOG00000005723	222.182	-1.53703	0.420001	-3.6596	0.000252612	0.00504756	Grin3a	276.936	263.839	46.3122	68.1897	407.106	373.937	155.115	186.022	330.454	113.91	0.595181	YES	NEG		NO	YES
ENSRNOG00000007326	4517.66	-1.03782	0.283598	-3.65948	0.000252726	0.00504756	Prepl	5942.48	5290.01	1921.42	2030.65	5631.31	7439.82	3585.7	4299.89	6075.9	2959.41	0.428629	YES	NEG		NO	YES
ENSRNOG00000010514	276.315	-0.791622	0.216317	-3.65955	0.000252657	0.00504756	Cachd1	262.972	392.864	165.862	159.444	367.174	377.321	247.546	237.339	350.083	202.548	0.336243	YES	NEG		NO	YES
ENSRNOG00000046327	642.071	-0.693612	0.189518	-3.65987	0.000252343	0.00504756	Rbpj	728.41	869.262	358.651	438.219	732.401	843.473	548.213	617.936	793.387	490.755	0.287825	YES	NEG		NO	YES
ENSRNOG00000049965	19.441	-1.73513	0.474063	-3.66012	0.000252093	0.00504756	LOC103693608	26.7627	19.0229	5.38514	5.01395	39.9314	33.8404	13.8116	11.76	29.8894	8.99267	0.667099	YES	NEG		NO	YES
ENSRNOG00000019973	3506.73	0.557477	0.152407	3.65783	0.00025436	0.00507354	Arl3	2975.31	2740.95	4819.7	4676.01	3034.79	2599.79	4002.17	3205.14	2837.71	4175.76	0.249106	YES	POS		YES	NO
ENSRNOG00000000488	531.209	-0.426167	0.116579	-3.65561	0.000256572	0.00510854	Hmga1	659.758	561.588	437.274	395.099	591.18	624.356	502.529	477.885	609.221	453.197	0.175352	YES	NEG		NO	YES
ENSRNOG00000000572	220.405	-0.93634	0.256176	-3.65506	0.000257122	0.00510854	Chst3	236.21	265.493	126.012	101.282	350.617	305.41	209.299	168.917	289.433	151.377	0.39232	YES	NEG		NO	YES
ENSRNOG00000015425	1410.37	0.340001	0.0930165	3.65528	0.000256903	0.00510854	Ssx2ip	1288.1	1210.85	1644.62	1742.85	1247.61	1234.33	1493.78	1420.83	1245.22	1575.52	0.142997	NO	POS		NO	NO
ENSRNOG00000013468	1056.08	0.744557	0.20377	3.65391	0.000258279	0.00512484	Fam213b	890.15	737.756	1616.62	1608.47	807.394	723.339	1111.3	953.631	789.66	1322.51	0.345939	YES	POS		YES	NO
ENSRNOG00000004147	2427.23	-0.378174	0.10351	-3.6535	0.000258686	0.00512622	Abca8a	2636.71	2836.89	1807.25	2335.5	2813.71	2686.93	2235.35	2065.49	2743.56	2110.9	0.154857	NO	NEG		NO	NO
ENSRNOG00000034134	705.466	-0.742862	0.203391	-3.65239	0.000259812	0.00514185	Cpm	667.903	889.939	492.202	469.305	1203.79	770.716	586.461	563.412	883.086	527.845	0.348708	YES	NEG		NO	YES
ENSRNOG00000017012	532.969	0.602166	0.164901	3.65167	0.000260537	0.0051495	Coq7	393.295	473.918	686.067	783.179	405.158	420.467	601.335	500.336	423.209	642.729	0.268896	YES	POS		YES	NO
ENSRNOG00000056940	987.747	0.276826	0.0758241	3.6509	0.000261321	0.0051583	Cited2	886.659	914.752	1011.33	1073.99	851.221	919.614	1131.49	1112.93	893.062	1082.43	0.110343	NO	POS		NO	NO
ENSRNOG00000007881	895.626	0.423823	0.116128	3.64962	0.000262625	0.00516689	Mtmr14	811.025	716.252	1134.11	1129.14	780.124	753.796	919.001	921.558	765.299	1025.95	0.181716	YES	POS		YES	NO
ENSRNOG00000019974	9074.28	0.666684	0.182666	3.64975	0.000262498	0.00516689	Uba52	7238.72	6923.5	13577	13035.3	7245.12	6649.65	9974.08	7950.85	7014.25	11134.3	0.309619	YES	POS		YES	NO
ENSRNOG00000043128	1918.14	-0.441448	0.120962	-3.64948	0.000262775	0.00516689	Armcx4	2128.21	2085.9	1544.46	1460.06	2111.5	2510.96	1611.71	1892.3	2209.14	1627.13	0.187469	YES	NEG		NO	YES
ENSRNOG00000010971	766.12	-0.347488	0.0952475	-3.64827	0.000264014	0.00518455	Snx18	877.35	944.527	718.378	664.849	816.16	793.558	645.957	668.183	857.899	674.342	0.143006	NO	NEG		NO	NO
ENSRNOG00000013875	665.196	-0.834392	0.228785	-3.64706	0.000265259	0.00520229	Fbxl17	777.281	866.781	340.341	356.993	891.153	873.929	586.461	628.627	852.286	478.105	0.338965	YES	NEG		NO	YES
ENSRNOG00000020957	91.4299	0.714928	0.196113	3.64548	0.00026689	0.00522754	Igflr1	66.3249	78.5727	126.012	128.357	70.1235	61.7588	111.555	88.7347	69.195	113.665	0.295272	YES	POS		YES	NO
ENSRNOG00000001245	1179.5	0.327822	0.0900171	3.64177	0.000270768	0.00526735	Pcbp3	976.256	1033.02	1275.2	1371.82	1135.61	1038.9	1392.84	1212.35	1045.95	1313.05	0.13489	NO	POS		NO	NO
ENSRNOG00000001338	48.8665	0.803738	0.220677	3.64214	0.000270377	0.00526735	Hpd	38.3986	40.527	63.5447	60.1674	33.1139	30.4564	57.3712	67.3529	35.624	62.109	0.301892	YES	POS		YES	NO
ENSRNOG00000011032	520.764	-0.855963	0.235014	-3.64218	0.00027034	0.00526735	Lhfpl2	564.343	894.902	344.649	262.731	659.356	564.289	470.656	405.186	670.723	370.806	0.381607	YES	NEG		NO	YES
ENSRNOG00000013564	107.55	0.768759	0.21104	3.64272	0.000269776	0.00526735	Dok3	74.4701	90.1519	105.549	120.335	85.7065	67.6809	161.489	155.019	79.5023	135.598	0.329556	YES	POS		YES	NO
ENSRNOG00000014529	643.283	-0.48204	0.132318	-3.64304	0.000269441	0.00526735	Ube2q2	710.956	697.229	446.967	513.428	780.124	810.478	619.396	567.689	749.697	536.87	0.199991	YES	NEG		NO	YES
ENSRNOG00000045639	169.872	-0.880321	0.241743	-3.64155	0.000270999	0.00526735	RGD1560883	189.666	229.929	81.8542	94.2622	215.24	245.343	149.803	152.88	220.044	119.7	0.358136	YES	NEG		NO	YES
ENSRNOG00000059964	255.045	0.5619	0.15433	3.64089	0.000271695	0.00527414	AABR07061825.1	217.592	220.004	317.724	348.971	216.214	170.894	258.17	290.793	206.176	303.914	0.235524	YES	POS		YES	NO
ENSRNOG00000004033	538.642	-1.2564	0.345387	-3.63766	0.000275126	0.00532715	Sema6a	584.124	689.786	177.71	197.55	885.309	878.159	415.41	481.092	759.345	317.94	0.50866	YES	NEG		NO	YES
ENSRNOG00000013178	1797.68	-1.02755	0.282475	-3.63766	0.000275122	0.00532715	Cmip	2225.96	2151.24	756.074	811.257	2398.81	2872.21	1486.34	1679.55	2412.05	1183.3	0.420148	YES	NEG		NO	YES
ENSRNOG00000050323	7521.96	0.223328	0.0614025	3.63711	0.000275711	0.0053317	Srsf1	7157.27	6917.71	8225.27	8569.84	6999.69	6691.1	7725.98	7888.84	6941.44	8102.48	0.0903088	NO	POS		NO	NO
ENSRNOG00000012424	712.896	-1.27272	0.34999	-3.63643	0.000276438	0.0053322	Adam23	901.786	857.683	225.099	255.711	1114.18	1159.88	513.153	675.667	1008.38	417.408	0.50457	YES	NEG		NO	YES
ENSRNOG00000015852	3638.68	-0.327664	0.0900987	-3.63672	0.000276132	0.0053322	Arhgap35	3723.5	3898.86	3002.76	3147.76	4206.44	4370.49	3272.28	3487.38	4049.82	3227.54	0.136835	NO	NEG		NO	NO
ENSRNOG00000017066	2431.31	0.243631	0.0670118	3.63564	0.000277292	0.0053419	Zfp384	2308.57	2080.11	2594.56	2595.22	2183.57	2334.99	2640.14	2713.36	2226.81	2635.82	0.0965508	NO	POS		NO	NO
ENSRNOG00000007632	250.07	0.421957	0.116145	3.63303	0.000280116	0.00537589	Mss51	232.719	210.079	299.414	283.789	192.84	219.963	264.545	297.208	213.9	286.239	0.166158	YES	POS		YES	NO
ENSRNOG00000008058	239.876	-0.942951	0.259523	-3.6334	0.000279714	0.00537589	Tmprss5	225.737	358.953	107.703	143.399	357.435	319.792	213.548	192.437	315.479	164.272	0.399572	YES	NEG		NO	YES
ENSRNOG00000042833	1075.14	0.401295	0.11045	3.63329	0.00027983	0.00537589	AABR07030521.1	965.784	831.217	1156.73	1149.2	971.99	938.226	1409.84	1178.14	926.804	1223.48	0.170644	YES	POS		YES	NO
ENSRNOG00000018350	1220.45	-0.49206	0.135459	-3.63253	0.000280656	0.00537948	Shtn1	1332.32	1326.64	949.939	1055.94	1505.71	1541.43	852.068	1199.52	1426.52	1014.37	0.206493	YES	NEG		NO	YES
ENSRNOG00000002225	1320.27	-1.03981	0.286448	-3.63002	0.0002834	0.00542524	Scarb2	1489.4	1775.74	546.054	580.615	1870.93	1969.51	1135.74	1194.18	1776.4	864.146	0.420474	YES	NEG		NO	YES
ENSRNOG00000007393	4682.14	-0.435816	0.120107	-3.62856	0.000285011	0.00544922	Ndrg1	4458.89	6033.56	3921.46	4200.68	5914.72	5127.67	3915.05	3885.09	5383.71	3980.57	0.191508	YES	NEG		NO	YES
ENSRNOG00000031656	671.781	0.401359	0.11066	3.62695	0.00028679	0.00547636	Ccnh	608.56	531.813	708.685	855.379	619.424	557.521	787.26	705.602	579.33	764.231	0.167787	YES	POS		YES	NO
ENSRNOG00000000436	213.245	0.706674	0.194857	3.62662	0.000287155	0.00547645	Egfl8	172.212	174.514	311.261	287.801	180.178	121.826	245.421	212.75	162.183	264.308	0.300981	YES	POS		YES	NO
ENSRNOG00000032605	110.534	1.07871	0.29753	3.62554	0.000288361	0.00549256	Rpl32	77.9608	75.2644	193.865	203.566	64.2799	66.8349	99.8683	102.633	71.085	149.983	0.508673	YES	POS		YES	NO
ENSRNOG00000019946	872.471	0.422405	0.116595	3.62284	0.000291389	0.00554331	Gmppa	772.627	731.967	1101.8	1087.02	793.759	685.269	933.875	873.449	745.905	999.037	0.180367	YES	POS		YES	NO
ENSRNOG00000018839	8659.31	-0.396837	0.109551	-3.62238	0.000291905	0.0055462	Ntrk2	10687.6	10732.2	8072.33	7090.72	8501.5	9449.94	7072.59	7667.54	9842.82	7475.8	0.171106	YES	NEG		NO	YES
ENSRNOG00000011411	394.156	-0.737914	0.203777	-3.62119	0.000293251	0.0055579	Adgrg6	370.023	673.244	299.414	271.756	501.578	425.543	314.479	297.208	492.597	295.714	0.346677	YES	NEG		NO	YES
ENSRNOG00000019176	104.247	-0.56736	0.156675	-3.62125	0.000293182	0.0055579	Kcne5	114.032	124.062	84.0083	84.2343	118.82	140.438	86.0568	82.3202	124.338	84.1549	0.218516	YES	NEG		NO	YES
ENSRNOG00000007359	510.427	-0.564088	0.155858	-3.61925	0.000295459	0.00558848	Gca	575.979	637.68	324.186	372.035	593.128	628.586	458.969	492.852	608.843	412.01	0.231911	YES	NEG		NO	YES
ENSRNOG00000019980	4730.08	0.547445	0.151264	3.61913	0.000295599	0.00558848	Tomm20	4067.93	3633.37	6153.07	6837.02	3929.84	3742.75	4903.11	4573.58	3843.47	5616.69	0.249827	YES	POS		YES	NO
ENSRNOG00000001478	274.565	0.814122	0.224992	3.61844	0.000296381	0.0055963	Gtf2ird1	201.302	200.154	456.66	404.124	178.231	216.579	237.984	301.484	199.066	350.063	0.378387	YES	POS		YES	NO
ENSRNOG00000024757	613.058	-1.25298	0.34637	-3.61745	0.000297515	0.00560653	Endod1	655.104	826.254	194.942	228.636	981.729	991.525	519.528	506.75	863.653	362.464	0.504279	YES	NEG		NO	YES
ENSRNOG00000060689	273.908	-0.501523	0.138645	-3.61733	0.000297659	0.00560653	Parp11	331.624	296.922	200.327	200.558	308.738	346.864	253.921	252.306	321.037	226.778	0.204937	YES	NEG		NO	YES
ENSRNOG00000013301	53.9901	-1.24532	0.344312	-3.61684	0.000298222	0.00561018	Bean1	68.6521	76.0915	15.0784	31.0865	63.3059	95.5992	33.9977	48.1092	75.9122	32.068	0.494748	YES	NEG		NO	YES
ENSRNOG00000014358	46.3075	-1.33626	0.369572	-3.61571	0.000299526	0.00562776	Zic5	63.9977	62.0311	14.0014	26.0725	55.5144	83.7551	20.1862	44.9019	66.3246	26.2905	0.527997	YES	NEG		NO	YES
ENSRNOG00000009484	1853.23	0.238069	0.0659235	3.6113	0.00030467	0.0057069	Ptcd3	1802.41	1700.48	2015.12	2079.79	1620.63	1681.02	1933.62	1992.79	1701.14	2005.33	0.0941591	NO	POS		NO	NO
ENSRNOG00000029574	173.628	0.789243	0.218554	3.6112	0.00030478	0.0057069	Rps4x	124.505	144.739	261.718	271.756	125.638	114.211	159.364	187.091	127.273	219.982	0.356732	YES	POS		YES	NO
ENSRNOG00000043210	7266.18	0.390517	0.108143	3.61113	0.000304863	0.0057069	Ppp3r1	6423.04	5974.01	7762.15	8837.58	7069.81	5689.42	8816.04	7557.42	6289.07	8243.3	0.165374	YES	POS		YES	NO
ENSRNOG00000053859	682.812	-0.700878	0.194119	-3.61055	0.000305547	0.00571269	Ranbp6	774.954	793.171	388.807	445.239	821.029	992.371	623.646	623.281	845.381	520.243	0.295782	YES	NEG		NO	YES
ENSRNOG00000012263	1700.52	0.308749	0.085613	3.60633	0.000310556	0.0057992	Cnot7	1526.64	1554.09	1833.1	2099.84	1549.53	1447.52	1836.94	1756.52	1519.45	1881.6	0.129078	NO	POS		NO	NO
ENSRNOG00000004650	5169.99	0.485851	0.134762	3.60526	0.000311838	0.00581601	Begain	4718.38	3740.89	6821.9	6525.15	4308.7	4463.55	5014.67	5766.69	4307.88	6032.1	0.212296	YES	POS		YES	NO
ENSRNOG00000021259	16795.2	-0.250376	0.0695235	-3.60132	0.000316604	0.00589704	Prnp	18930.5	18621.7	16342.8	15822	17525	17919.4	14628.6	14571.7	18249.2	15341.3	0.101847	NO	NEG		NO	NO
ENSRNOG00000042980	398.244	-0.389736	0.108229	-3.60103	0.000316958	0.00589704	Adam19	421.221	460.684	320.955	336.937	494.76	429.774	343.165	378.459	451.61	344.879	0.158509	YES	NEG		NO	YES
ENSRNOG00000007419	2674.64	-0.328325	0.091198	-3.60014	0.00031805	0.00591015	Pank3	2673.94	3085.84	2148.67	2479.9	3117.57	3032.1	2379.84	2479.23	2977.36	2371.91	0.136477	NO	NEG		NO	NO
ENSRNOG00000001877	1731.65	0.360644	0.100255	3.59725	0.000321598	0.00594702	Med15	1378.86	1593.79	1905.26	1849.14	1663.49	1428.07	1898.56	2136.05	1516.05	1947.25	0.150529	NO	POS		NO	NO
ENSRNOG00000009080	6093.82	0.420589	0.116916	3.59736	0.000321468	0.00594702	Atp6v1d	5232.68	5117.98	7464.89	7957.13	5590.4	4906.86	6469.13	6011.51	5211.98	6975.67	0.184573	YES	POS		YES	NO
ENSRNOG00000013770	598.29	-0.509207	0.141523	-3.59804	0.000320619	0.00594702	Folh1	793.572	798.133	455.583	506.409	638.903	581.209	498.279	514.234	702.954	493.626	0.224146	YES	NEG		NO	YES
ENSRNOG00000014644	882.354	-0.830063	0.23072	-3.59771	0.000321037	0.00594702	Zic1	1304.39	1121.52	652.68	646.799	795.707	1296.09	443.033	798.613	1129.43	635.281	0.364043	YES	NEG		NO	YES
ENSRNOG00000004258	102.11	-0.583536	0.16225	-3.59653	0.000322491	0.0059515	Chst7	108.214	123.235	77.5461	77.2148	135.377	122.672	91.3689	81.2511	122.375	81.8452	0.227777	YES	NEG		NO	YES
ENSRNOG00000006500	2060.5	0.538274	0.149669	3.59642	0.000322622	0.0059515	Snf8	1848.95	1557.39	2701.19	2891.04	1697.57	1619.26	2184.35	1984.24	1680.8	2440.21	0.242362	YES	POS		YES	NO
ENSRNOG00000000798	3220.85	0.309356	0.0860279	3.596	0.000323153	0.00595407	Gnl1	2838.01	2683.05	3819.14	3571.94	3121.47	2865.44	3597.39	3270.36	2876.99	3564.71	0.128412	NO	POS		NO	NO
ENSRNOG00000009040	425.676	-0.756771	0.210502	-3.59509	0.000324284	0.0059677	Gas2l1	529.436	510.309	254.179	226.63	530.796	568.519	379.287	406.255	534.765	316.588	0.308789	YES	NEG		NO	YES
ENSRNOG00000014568	3553.99	0.604931	0.168392	3.59241	0.000327634	0.00602205	Ndufb10	2771.68	2593.73	5157.89	4997.9	2940.32	2972.88	3530.45	3467.07	2819.65	4288.33	0.279638	YES	POS		YES	NO
ENSRNOG00000017321	476.133	0.450472	0.125428	3.59148	0.000328806	0.00603052	Trub1	437.512	348.201	620.369	517.439	434.376	390.857	548.213	512.096	402.736	549.529	0.187639	YES	POS		YES	NO
ENSRNOG00000018046	537.094	-0.469229	0.130653	-3.59142	0.000328887	0.00603052	Lgals8	573.652	616.176	413.579	432.202	574.623	729.261	444.095	513.165	623.428	450.76	0.200785	YES	NEG		NO	YES
ENSRNOG00000006471	951.752	0.759425	0.211555	3.58972	0.000331031	0.00606253	Pvalb	721.429	696.402	883.164	1679.67	693.443	716.571	1253.67	969.668	706.961	1196.54	0.369632	YES	POS		YES	NO
ENSRNOG00000018683	1106.17	-0.326362	0.0909478	-3.58846	0.000332638	0.00608464	Dock1	1135.67	1234.01	973.634	980.728	1375.2	1177.65	1024.18	948.286	1230.63	981.707	0.136525	NO	NEG		NO	NO
ENSRNOG00000049782	278.851	0.672103	0.187326	3.58788	0.000333376	0.00609082	Csf2ra	203.629	280.381	362.959	335.934	206.475	169.202	377.162	295.07	214.922	342.781	0.281665	YES	POS		YES	NO
ENSRNOG00000006130	5695.18	-0.251561	0.0701274	-3.58721	0.000334239	0.00609684	Rab5b	5836.59	6107.17	4857.4	5325.81	6572.13	6245.25	5291.96	5325.15	6190.29	5200.08	0.102795	NO	NEG		NO	NO
ENSRNOG00000020345	1468.02	0.303489	0.084608	3.587	0.000334507	0.00609684	Slc25a42	1430.06	1294.38	1727.55	1645.58	1312.87	1221.64	1537.33	1574.77	1314.74	1621.31	0.123865	NO	POS		NO	NO
ENSRNOG00000013618	1475.22	0.265672	0.0740757	3.58649	0.000335159	0.00610142	Ankrd10	1413.77	1343.18	1514.3	1606.47	1255.41	1347.7	1654.2	1666.72	1340.01	1610.42	0.106643	NO	POS		NO	NO
ENSRNOG00000017508	2489.68	0.740748	0.206582	3.58573	0.000336134	0.00611186	Kmt5c	1962.98	1783.19	4116.4	3588.98	1766.72	1944.13	2434.03	2321	1864.26	3115.1	0.355484	YES	POS		YES	NO
ENSRNOG00000012447	365.52	0.586362	0.163541	3.5854	0.000336558	0.00611226	Setd6	347.915	291.96	516.974	439.222	233.745	296.104	400.536	397.703	292.431	438.609	0.25018	YES	POS		YES	NO
ENSRNOG00000006462	898.293	-0.770052	0.214818	-3.58468	0.000337497	0.00612202	Ero1a	1120.54	966.031	480.355	551.534	1133.66	1309.62	750.075	874.518	1132.47	664.121	0.324836	YES	NEG		NO	YES
ENSRNOG00000005513	8168.16	0.243021	0.0678354	3.58251	0.000340314	0.00615843	Srsf5	7800.74	7531.4	9205.37	9235.69	7064.94	7531.19	8382.57	8593.37	7482.07	8854.25	0.0993034	NO	POS		NO	NO
ENSRNOG00000011526	523.025	-0.602415	0.168146	-3.58269	0.000340075	0.00615843	Pcsk6	546.889	645.95	345.726	372.035	749.932	579.517	488.717	455.434	630.572	415.478	0.260893	YES	NEG		NO	YES
ENSRNOG00000042869	642.747	1.08736	0.303567	3.58195	0.000341037	0.00616418	Usmg5	475.91	406.924	1011.33	1328.7	432.428	330.79	649.144	506.75	411.513	873.98	0.542124	YES	POS		YES	NO
ENSRNOG00000001057	6285.11	0.582436	0.162636	3.58124	0.000341973	0.00617376	Ctxn1	4675.32	4460.45	7051.31	6753.79	6368.58	4629.37	9050.83	7291.22	5033.43	7536.79	0.25611	YES	POS		YES	NO
ENSRNOG00000001483	548.055	0.447262	0.124936	3.57992	0.000343697	0.0061936	Rcc1l	463.111	476.399	758.228	627.746	464.568	450.924	585.398	558.067	463.75	632.36	0.196002	YES	POS		YES	NO
ENSRNOG00000026490	1111.98	-0.8296	0.231746	-3.57978	0.000343885	0.0061936	Dnm3	1139.16	1274.53	595.597	643.791	1489.15	1789.31	963.623	1000.67	1423.04	800.921	0.364259	YES	NEG		NO	YES
ENSRNOG00000018399	2276.29	0.511229	0.14283	3.57929	0.000344536	0.00619797	Cpne6	1923.42	1662.43	2419.01	2509.98	2241.03	1682.72	3110.79	2660.97	1877.4	2675.19	0.221173	YES	POS		YES	NO
ENSRNOG00000019742	1316.85	-0.352051	0.0983804	-3.57847	0.000345618	0.00621011	Stat3	1404.46	1621.91	1240.74	1127.14	1326.5	1552.43	1117.68	1143.93	1476.32	1157.37	0.1485	NO	NEG		NO	NO
ENSRNOG00000061432	97.1181	1.18202	0.330348	3.57811	0.000346088	0.00621121	AABR07030914.1	59.3433	56.2415	90.4704	134.374	81.8107	40.6085	205.049	109.048	59.501	134.735	0.54692	YES	POS		YES	NO
ENSRNOG00000017108	641.56	-1.55795	0.435468	-3.57765	0.000346696	0.0062148	Syngr1	829.643	828.735	148.63	142.396	1038.22	1134.5	501.467	508.888	957.774	325.345	0.589166	YES	NEG		NO	YES
ENSRNOG00000026616	2967.69	0.899984	0.251653	3.57629	0.000348502	0.0062325	Ndufb2	2334.17	1921.31	4891.87	5174.39	2042.35	1986.43	2794.19	2596.83	2071.07	3864.32	0.442197	YES	POS		YES	NO
ENSRNOG00000032659	1140.38	-0.423121	0.118306	-3.5765	0.000348219	0.0062325	Plcl1	1104.25	1296.04	918.706	992.762	1511.55	1313.01	962.561	1024.19	1306.21	974.555	0.184284	YES	NEG		NO	YES
ENSRNOG00000012323	1911.43	0.235544	0.0658792	3.57539	0.0003497	0.00624132	Cherp	1851.28	1729.43	2074.36	2145.97	1721.92	1722.48	1952.74	2093.28	1756.28	2066.59	0.0937315	NO	POS		NO	NO
ENSRNOG00000060919	35.1274	1.08638	0.303858	3.57531	0.000349816	0.00624132	SNORD72	25.5991	16.5416	45.2352	63.1757	27.2702	21.1503	43.5596	38.4874	22.6403	47.6145	0.438993	YES	POS		YES	NO
ENSRNOG00000002280	328.25	-0.444611	0.12439	-3.57432	0.000351144	0.00625769	Sh3bgrl	356.06	388.728	242.331	255.711	380.81	387.473	315.541	299.346	378.268	278.233	0.179648	YES	NEG		NO	YES
ENSRNOG00000056558	880.569	-0.77994	0.218351	-3.57196	0.000354315	0.00630681	Gabra3	1020.47	978.437	478.201	507.411	1231.06	1221.64	774.511	832.824	1112.9	648.237	0.327733	YES	NEG		NO	YES
ENSRNOG00000007254	688.47	-0.3098	0.0867668	-3.57049	0.00035631	0.00632752	Ttc9	738.883	722.869	568.671	648.805	803.498	783.406	616.209	625.42	762.164	614.776	0.124091	NO	NEG		NO	NO
ENSRNOG00000017429	129.683	0.831676	0.232919	3.57067	0.000356066	0.00632752	Lat	90.7604	98.4227	199.25	200.558	108.107	76.141	145.553	118.669	93.3578	166.008	0.369358	YES	POS		YES	NO
ENSRNOG00000000473	2136.06	0.780753	0.218696	3.57004	0.000356932	0.00633117	Pfdn6	1730.27	1489.57	3441.11	3339.29	1533.95	1533.82	2101.48	1919.02	1571.9	2700.23	0.37565	YES	POS		YES	NO
ENSRNOG00000038980	759.332	-0.449248	0.125852	-3.56966	0.00035745	0.00633298	Lypd6	783.099	811.367	571.902	705.964	917.449	994.063	615.146	675.667	876.494	642.17	0.192227	YES	NEG		NO	YES
ENSRNOG00000008613	521.688	-0.301728	0.084603	-3.5664	0.000361919	0.00640029	Gatad1	570.161	592.19	481.432	475.322	539.561	601.514	461.094	452.226	575.857	467.519	0.117447	NO	NEG		NO	NO
ENSRNOG00000027057	2481.87	0.312173	0.0875349	3.56628	0.00036209	0.00640029	Gga3	2238.76	2132.22	2974.75	2844.91	2213.76	2273.23	2427.65	2749.71	2214.49	2749.26	0.131551	NO	POS		NO	NO
ENSRNOG00000014030	1290.06	-0.493174	0.138307	-3.5658	0.000362754	0.00640458	Synm	1574.34	1673.19	998.406	968.695	1313.84	1472.06	1023.12	1296.81	1508.36	1071.76	0.211462	YES	NEG		NO	YES
ENSRNOG00000021098	1452.47	0.605339	0.169878	3.56337	0.000366128	0.00645666	Rasgrp2	1113.56	1079.34	1431.37	1793.99	1331.37	1084.59	2239.6	1545.91	1152.21	1752.72	0.278994	YES	POS		YES	NO
ENSRNOG00000031890	5918.59	-0.975878	0.273945	-3.56231	0.000367604	0.00647519	Ncam1	6912.92	6953.27	2582.72	2830.87	8427.48	9095.46	4872.3	5673.68	7847.28	3989.89	0.405216	YES	NEG		NO	YES
ENSRNOG00000049912	4452.33	0.777408	0.218558	3.55699	0.000375122	0.00659998	Atp5e	3617.62	3132.16	6634.5	7353.45	3362.03	3012.64	4688.5	3817.73	3281.11	5623.55	0.373309	YES	POS		YES	NO
ENSRNOG00000011667	2425.22	0.260275	0.0732236	3.55452	0.000378668	0.006647	Fastk	2293.44	2191.77	2830.43	2684.47	2182.59	2161.56	2623.14	2434.33	2207.34	2643.09	0.106947	NO	POS		NO	NO
ENSRNOG00000019222	1925.23	0.487463	0.137128	3.5548	0.000378269	0.006647	Tfdp1	1736.08	1548.3	2557.94	2524.02	1592.39	1536.36	1829.5	2077.25	1603.28	2247.18	0.217821	YES	POS		YES	NO
ENSRNOG00000049281	1811.77	-0.329267	0.0927479	-3.55012	0.000385049	0.00675122	Gba	1910.62	1922.96	1489.53	1547.3	2016.05	2219.93	1733.88	1653.89	2017.39	1606.15	0.137629	NO	NEG		NO	NO
ENSRNOG00000009033	2566.42	-0.852682	0.240252	-3.54911	0.000386536	0.0067695	Cntn2	2591.33	2893.13	1308.59	1474.1	3884.06	3845.12	2227.91	2307.1	3303.41	1829.43	0.373614	YES	NEG		NO	YES
ENSRNOG00000043441	119.253	-0.792363	0.223291	-3.54857	0.000387326	0.00677553	Lin52	127.995	147.22	76.4691	62.1729	167.517	161.588	98.8059	112.255	151.08	87.4257	0.325326	YES	NEG		NO	YES
ENSRNOG00000001875	1161.25	0.274935	0.0775523	3.54515	0.000392383	0.00682478	Smpd4	1042.58	1042.12	1329.05	1319.67	1040.17	1078.66	1153.8	1283.98	1050.88	1271.63	0.111867	NO	POS		NO	NO
ENSRNOG00000002969	387.619	-0.958856	0.270449	-3.54542	0.000391991	0.00682478	Itpkb	458.456	535.949	206.79	158.441	472.36	580.363	325.103	363.492	511.782	263.456	0.391331	YES	NEG		NO	YES
ENSRNOG00000014317	1387.67	0.604088	0.170351	3.54615	0.000390906	0.00682478	Arpc5l	1162.43	1103.33	1895.57	2049.7	1131.72	1008.44	1456.59	1293.6	1101.48	1673.87	0.2792	YES	POS		YES	NO
ENSRNOG00000017299	1807.73	0.231484	0.0652807	3.54597	0.000391164	0.00682478	Phrf1	1583.65	1665.74	1964.5	1843.13	1712.18	1688.64	2000.55	2003.48	1662.55	1952.92	0.0923312	NO	POS		NO	NO
ENSRNOG00000020876	1111.18	0.60585	0.170882	3.54544	0.000391961	0.00682478	Bax	913.422	925.504	1567.08	1608.47	838.56	847.703	1147.42	1041.3	881.297	1341.07	0.280217	YES	POS		YES	NO
ENSRNOG00000001620	763.09	0.369288	0.104196	3.54416	0.000393865	0.00683492	Prdm15	679.539	615.348	958.556	823.29	679.808	689.499	770.261	888.417	666.049	860.131	0.155647	NO	POS		NO	NO
ENSRNOG00000007946	1817.04	-0.315335	0.0889722	-3.5442	0.000393802	0.00683492	Bcl2l1	1953.68	1997.4	1513.23	1500.17	2122.21	1985.59	1676.51	1787.52	2014.72	1619.36	0.129246	NO	NEG		NO	NO
ENSRNOG00000014044	1623.35	0.292727	0.0826151	3.54326	0.000395211	0.00683688	Pank4	1496.38	1324.16	1796.48	1893.27	1548.56	1469.52	1712.64	1745.83	1459.66	1787.05	0.118879	NO	POS		NO	NO
ENSRNOG00000016462	188.557	-0.45007	0.127024	-3.54319	0.000395325	0.00683688	LOC102547287	204.793	207.597	154.015	148.413	221.084	236.883	174.238	161.433	217.589	159.525	0.176635	YES	NEG		NO	YES
ENSRNOG00000017678	11.824	-1.90627	0.537937	-3.54368	0.000394588	0.00683688	AABR07001064.1	20.9447	12.4062	3.23109	8.02232	19.4787	21.9963	6.37457	2.13819	18.7065	4.94154	0.68365	YES	NEG		NO	YES
ENSRNOG00000005724	136.392	0.889138	0.250987	3.54257	0.000396249	0.00684508	LOC100910771	101.233	97.5956	238.023	201.561	107.133	76.987	128.554	140.051	95.7371	177.047	0.408942	YES	POS		YES	NO
ENSRNOG00000018268	136.026	-1.13197	0.319679	-3.54095	0.000398689	0.00687916	Hhip	119.85	185.266	61.3906	56.1562	232.771	208.965	111.555	112.255	186.713	85.3392	0.485101	YES	NEG		NO	YES
ENSRNOG00000060005	198.995	-0.89498	0.252772	-3.54066	0.000399126	0.00687916	Surf4	230.392	270.456	110.934	89.2483	252.25	281.722	189.112	167.848	258.705	139.286	0.363564	YES	NEG		NO	YES
ENSRNOG00000013445	728.12	0.436526	0.12336	3.53864	0.000402199	0.00692428	Aaas	676.048	611.213	994.098	801.229	593.128	595.592	810.633	743.02	618.995	837.245	0.190929	YES	POS		YES	NO
ENSRNOG00000017817	16073.8	0.646463	0.182704	3.53831	0.000402698	0.00692505	Cox4i1	13273.1	12417	22741.5	24531.2	12408.9	12027.7	16547.3	14643.4	12531.7	19615.9	0.305935	YES	POS		YES	NO
ENSRNOG00000045636	6798.44	-0.276513	0.0781957	-3.53616	0.000405984	0.00697366	Fasn	7332.97	6825.07	6301.7	5897.4	7574.31	8059.1	6009.1	6387.83	7447.86	6149.01	0.11566	NO	NEG		NO	NO
ENSRNOG00000049604	514.576	-0.559099	0.158123	-3.53584	0.000406481	0.00697434	Mvk	623.687	563.242	360.805	336.937	654.486	610.82	484.468	482.161	613.059	416.093	0.232588	YES	NEG		NO	YES
ENSRNOG00000026212	1533.34	-0.471723	0.133532	-3.53266	0.000411403	0.00705083	Micall1	1520.82	1779.88	1435.68	1366.8	1991.7	1834.15	1090.05	1247.63	1781.64	1285.04	0.202807	YES	NEG		NO	YES
ENSRNOG00000031802	1298.8	0.804907	0.227883	3.53211	0.000412262	0.0070576	LOC691427	989.055	974.302	2011.89	2184.08	943.745	875.621	1214.36	1197.38	945.681	1651.93	0.392163	YES	POS		YES	NO
ENSRNOG00000054963	235.981	-0.5954	0.168603	-3.53137	0.000413416	0.00706941	Rhbdd1	275.772	333.314	198.173	203.566	220.11	306.256	171.051	179.608	283.863	188.1	0.258864	YES	NEG		NO	YES
ENSRNOG00000005343	19.0257	-1.38793	0.393305	-3.52889	0.000417304	0.0071279	Esr2	24.4355	26.4666	7.5392	7.01953	24.3484	34.6864	13.8116	13.8982	27.4842	10.5671	0.521001	YES	NEG		NO	YES
ENSRNOG00000019369	1048.36	0.373531	0.105863	3.52843	0.000418032	0.00713233	Slx1b	961.129	860.165	1218.12	1167.25	1015.82	818.092	1252.6	1093.68	913.801	1182.91	0.154579	NO	POS		NO	NO
ENSRNOG00000002881	41.3211	-1.95792	0.555165	-3.52675	0.000420701	0.0071538	Ddr2	31.4171	136.468	22.6176	8.02232	51.6187	43.1466	22.311	14.9673	65.6627	16.9796	0.992566	YES	NEG		NO	YES
ENSRNOG00000011440	881.712	0.369655	0.104806	3.52703	0.000420243	0.0071538	Ccdc39	822.661	755.125	1080.26	1035.88	739.219	761.41	854.193	1004.95	769.604	993.821	0.156581	NO	POS		NO	NO
ENSRNOG00000017577	434.73	0.525484	0.148977	3.52728	0.000419855	0.0071538	Bphl	324.643	426.774	522.359	591.646	355.487	318.1	484.468	454.365	356.251	513.209	0.225422	YES	POS		YES	NO
ENSRNOG00000005984	49.0234	-0.945848	0.268571	-3.52178	0.000428653	0.00724872	Etv6	69.8157	57.0686	23.6946	27.0753	66.2277	65.1428	36.1226	47.0401	64.5637	33.4832	0.373471	YES	NEG		NO	YES
ENSRNOG00000006490	1345.64	-0.885217	0.251347	-3.52189	0.00042848	0.00724872	Neo1	1561.54	1626.04	632.216	705.964	1997.55	1798.62	1142.11	1301.09	1745.94	945.344	0.368048	YES	NEG		NO	YES
ENSRNOG00000015865	3261.08	0.581109	0.165005	3.52178	0.000428665	0.00724872	Ap2s1	2864.77	2513.5	4734.62	4447.37	2416.34	2658.17	3277.59	3176.28	2613.19	3908.97	0.268809	YES	POS		YES	NO
ENSRNOG00000024751	646.65	0.286891	0.0814538	3.52214	0.000428085	0.00724872	H2afy2	572.489	545.874	718.378	728.025	610.659	601.514	677.83	718.431	582.634	710.666	0.112248	NO	POS		NO	NO
ENSRNOG00000060337	392.132	0.601902	0.170859	3.52281	0.000427001	0.00724872	Exosc7	302.535	281.208	582.673	479.333	354.513	307.948	463.219	365.63	311.551	472.714	0.270055	YES	POS		YES	NO
ENSRNOG00000012030	30.8971	-1.11756	0.317419	-3.52076	0.000430304	0.00725227	Wwox	43.053	34.7374	11.8473	17.0474	45.7751	45.6846	23.3734	25.6582	42.3125	19.4816	0.430994	YES	NEG		NO	YES
ENSRNOG00000028341	862.206	-0.380338	0.108019	-3.52104	0.000429856	0.00725227	Alkbh5	929.712	984.227	702.223	663.847	948.615	1037.21	791.51	840.307	974.941	749.472	0.15681	YES	NEG		NO	YES
ENSRNOG00000048190	467.233	-1.10283	0.313201	-3.52117	0.000429653	0.00725227	Rgmb	493.364	629.409	172.325	204.569	696.365	730.953	430.284	380.597	637.523	296.944	0.453201	YES	NEG		NO	YES
ENSRNOG00000009323	807.09	-0.666219	0.189332	-3.51879	0.000433514	0.00725724	Fam214b	1021.64	1052.05	497.587	488.358	884.335	1002.52	744.763	765.471	990.135	624.045	0.278314	YES	NEG		NO	YES
ENSRNOG00000020106	58.2196	0.842397	0.239394	3.51887	0.000433383	0.00725724	Tnfrsf4	41.8894	40.527	80.7772	77.2148	52.5926	32.1484	81.807	58.8001	41.7894	74.6498	0.338425	YES	POS		YES	NO
ENSRNOG00000020212	66.6949	-0.762848	0.216714	-3.52007	0.00043144	0.00725724	Prr35	94.2512	85.1894	58.1596	54.1506	77.915	78.679	49.9342	35.2801	84.0086	49.3811	0.303542	YES	NEG		NO	YES
ENSRNOG00000022771	1906.46	-0.730617	0.207648	-3.51853	0.000433937	0.00725724	Arhgap23	2122.4	2000.71	1126.57	1144.18	2587.75	2805.37	1741.32	1723.38	2379.06	1433.86	0.318308	YES	NEG		NO	YES
ENSRNOG00000042560	287.289	-0.854066	0.242654	-3.51969	0.000432058	0.00725724	Bag4	338.606	357.299	129.243	171.477	394.445	389.165	240.109	277.964	369.879	204.698	0.34833	YES	NEG		NO	YES
ENSRNOG00000057278	269.939	0.783117	0.222542	3.51896	0.000433244	0.00725724	SNORD47	221.083	200.981	387.73	453.261	192.84	179.354	276.232	248.03	198.564	341.313	0.36858	YES	POS		YES	NO
ENSRNOG00000061862	58.3673	-0.906494	0.257532	-3.51993	0.000431659	0.00725724	Zbtb10	70.9793	78.5727	25.8487	46.1283	64.2799	90.5232	42.4972	48.1092	76.0888	40.6458	0.366352	YES	NEG		NO	YES
ENSRNOG00000007869	4826.24	-0.464526	0.132091	-3.51672	0.00043691	0.00729893	Wscd1	4863.83	5318.96	4548.29	4152.55	6688.03	5515.14	3762.06	3761.07	5596.49	4055.99	0.206952	YES	NEG		NO	YES
ENSRNOG00000031171	879.28	0.392584	0.111692	3.5149	0.000439924	0.00734123	Wdr46	830.807	703.846	1096.42	1060.95	752.854	755.488	961.498	872.38	760.749	997.811	0.167255	YES	POS		YES	NO
ENSRNOG00000014496	1797.01	0.401127	0.114135	3.51448	0.00044061	0.00734463	Coro6	1672.09	1359.72	2016.2	2268.31	1511.55	1653.11	1815.69	2079.39	1549.12	2044.9	0.170779	YES	POS		YES	NO
ENSRNOG00000018029	255.568	0.878931	0.250109	3.51419	0.000441097	0.0073447	Doc2g	216.429	157.973	448.044	375.043	163.621	182.738	283.669	217.026	180.19	330.945	0.414128	YES	POS		YES	NO
ENSRNOG00000045854	490.844	0.5581	0.158835	3.51372	0.000441886	0.0073498	Zfp277	403.767	441.661	716.224	600.671	359.383	383.243	551.401	470.401	397.014	584.674	0.250472	YES	POS		YES	NO
ENSRNOG00000005015	2943.23	-0.214504	0.0610642	-3.51277	0.000443467	0.0073549	Rabep1	3110.29	3152.83	2849.82	2786.75	3288.01	3095.55	2644.39	2618.21	3161.67	2724.79	0.0853838	NO	NEG		NO	NO
ENSRNOG00000012946	768.694	0.397421	0.113157	3.51212	0.00044455	0.0073549	Mov10	716.774	689.786	943.477	784.181	576.571	670.887	916.876	850.998	663.504	873.883	0.166685	YES	POS		YES	NO
ENSRNOG00000018326	584.615	0.568005	0.16173	3.51207	0.000444639	0.0073549	Pgls	498.018	483.015	800.232	788.192	489.891	413.699	670.393	533.478	471.156	698.074	0.253641	YES	POS		YES	NO
ENSRNOG00000021240	6504.56	-0.579428	0.164987	-3.51196	0.000444818	0.0073549	Atrn	7181.71	7492.53	4062.55	4654.95	8860.88	7638.63	6085.59	6059.62	7793.44	5215.68	0.246742	YES	NEG		NO	YES
ENSRNOG00000022267	761.53	-0.751243	0.213866	-3.51268	0.000443616	0.0073549	Rn50_X_0747.1	1041.42	824.6	448.044	483.345	796.681	1159.03	584.336	754.78	955.433	567.626	0.332449	YES	NEG		NO	YES
ENSRNOG00000024207	324.449	-0.493061	0.140401	-3.51179	0.000445092	0.0073549	Fgfrl1	366.532	379.63	326.34	261.728	415.871	355.325	258.17	231.993	379.34	269.558	0.205128	YES	NEG		NO	YES
ENSRNOG00000024335	850.398	0.379117	0.107986	3.5108	0.000446752	0.00737432	Fastkd1	776.118	719.561	1018.87	1050.92	746.036	716.571	957.249	817.856	739.571	961.224	0.161788	YES	POS		YES	NO
ENSRNOG00000055647	868.364	0.445159	0.12682	3.51015	0.000447855	0.00738452	Rbfa	705.138	734.448	1036.1	1108.08	851.221	651.428	979.56	880.933	735.559	1001.17	0.189753	YES	POS		YES	NO
ENSRNOG00000006978	320.749	0.531745	0.151505	3.50975	0.000448523	0.00738753	Mterf2	301.371	248.951	412.502	424.18	237.641	262.263	307.042	372.044	262.557	378.942	0.229084	YES	POS		YES	NO
ENSRNOG00000017212	560.588	-0.390616	0.111331	-3.5086	0.000450479	0.00741171	Spsb1	550.38	683.996	440.505	497.384	667.147	641.276	489.78	514.234	635.7	485.476	0.163459	YES	NEG		NO	YES
ENSRNOG00000000936	1629.83	0.55773	0.159007	3.50759	0.000452185	0.00743175	Stx2	1396.31	1320.85	2379.16	2083.8	1337.22	1220.79	1492.71	1807.84	1318.79	1940.88	0.256251	YES	POS		YES	NO
ENSRNOG00000008810	5968.89	0.345585	0.0985633	3.50622	0.000454512	0.00746194	Nsmf	5262.94	4966.62	6651.73	6359.69	5938.1	4862.87	7295.7	6413.49	5257.63	6680.15	0.145837	NO	POS		NO	NO
ENSRNOG00000025518	4555.04	0.64249	0.183293	3.50526	0.000456159	0.00748091	Carmil3	4064.44	3142.08	6885.45	6165.15	3164.32	3858.66	4395.27	4764.95	3557.37	5552.7	0.296277	YES	POS		YES	NO
ENSRNOG00000010694	332.001	0.786603	0.224455	3.5045	0.000457461	0.00749419	Tpbg	259.482	253.087	548.208	411.144	193.814	268.185	438.783	283.31	243.642	420.361	0.362584	YES	POS		YES	NO
ENSRNOG00000007899	362.745	0.478847	0.136721	3.50238	0.000461125	0.00754608	Mterf1	308.353	292.787	448.044	489.361	331.139	280.876	368.663	382.735	303.288	422.201	0.206551	YES	POS		YES	NO
ENSRNOG00000060248	1321.24	0.56454	0.161206	3.50198	0.000461808	0.00754915	Chchd6	1157.78	1023.93	1878.34	1802.01	1096.65	986.449	1336.54	1288.26	1066.2	1576.29	0.259118	YES	POS		YES	NO
ENSRNOG00000004464	3972.03	-0.229791	0.0656253	-3.50156	0.000462537	0.00755295	Sel1l	4385.59	4071.72	3586.51	3758.45	4343.76	4351.03	3448.65	3830.56	4288.03	3656.04	0.092795	NO	NEG		NO	NO
ENSRNOG00000002636	3348.19	-0.820232	0.234304	-3.50072	0.000464007	0.00755717	Abat	3775.86	3863.3	1871.88	1684.69	4780.08	4680.98	2963.11	3165.59	4275.06	2421.32	0.346163	YES	NEG		NO	YES
ENSRNOG00000005331	1127.21	-0.579284	0.165497	-3.50027	0.000464782	0.00755717	Vapb	1208.97	1298.52	777.615	733.039	1441.43	1452.6	1113.43	992.119	1350.38	904.05	0.245639	YES	NEG		NO	YES
ENSRNOG00000015476	726.909	0.429303	0.122635	3.50064	0.000464137	0.00755717	Ubxn11	686.521	582.265	965.018	749.084	624.294	586.286	854.193	767.609	619.841	833.976	0.185957	YES	POS		YES	NO
ENSRNOG00000021051	1828.84	0.398164	0.113752	3.50028	0.000464763	0.00755717	Cyth2	1611.58	1489.57	2313.46	2281.35	1665.43	1546.51	1835.88	1886.95	1578.27	2079.41	0.174358	YES	POS		YES	NO
ENSRNOG00000003781	94.3311	-0.9634	0.275354	-3.49876	0.00046742	0.00758386	Atp10b	91.924	138.123	46.3122	53.1478	143.169	125.21	62.6833	94.0802	124.606	64.0559	0.405965	YES	NEG		NO	YES
ENSRNOG00000011287	386.985	-0.574198	0.164105	-3.49897	0.000467066	0.00758386	Minpp1	484.055	447.451	260.641	265.739	450.933	469.536	315.541	401.979	462.994	310.975	0.23919	YES	NEG		NO	YES
ENSRNOG00000001885	1147.29	0.459951	0.131516	3.4973	0.000469986	0.00760119	Trmt2a	1043.74	960.241	1595.08	1365.8	928.162	932.304	1205.86	1147.14	966.113	1328.47	0.206167	YES	POS		YES	NO
ENSRNOG00000021233	1523.83	0.423747	0.121162	3.49735	0.000469911	0.00760119	Itpa	1425.4	1242.28	1874.03	1907.31	1384.94	1155.65	1682.89	1518.11	1302.07	1745.58	0.182072	YES	POS		YES	NO
ENSRNOG00000060482	13.2217	-1.59908	0.45719	-3.49763	0.000469405	0.00760119	Iqcj	15.1267	19.0229	4.30812	5.01395	22.4006	22.8423	7.437	9.62184	19.8481	6.59523	0.57695	YES	NEG		NO	YES
ENSRNOG00000005041	2582.39	0.3841	0.109866	3.49606	0.000472178	0.00760565	Crip2	2000.22	2217.4	3290.32	2809.82	2534.19	2209.78	2791	2806.37	2240.4	2924.38	0.164283	YES	POS		YES	NO
ENSRNOG00000018117	5293.08	0.402272	0.115066	3.49602	0.000472261	0.00760565	Ndufv1	4866.15	4220.6	6335.08	6715.68	4854.1	4300.27	5897.54	5155.17	4560.28	6025.87	0.174982	YES	POS		YES	NO
ENSRNOG00000019752	820.406	0.321115	0.0918296	3.49686	0.000470765	0.00760565	Slc29a1	791.244	665.8	873.47	896.494	706.105	756.334	903.065	970.737	729.871	910.941	0.130274	NO	POS		NO	NO
ENSRNOG00000020322	222.118	-0.839105	0.240008	-3.49615	0.000472024	0.00760565	Asb1	265.3	219.177	113.088	140.391	305.816	349.402	176.363	207.404	284.924	159.311	0.364791	YES	NEG		NO	YES
ENSRNOG00000014872	231.166	-0.563484	0.161219	-3.49515	0.000473801	0.0076066	Sec24d	258.318	325.87	199.25	166.463	225.953	291.874	180.613	200.99	275.504	186.829	0.24301	YES	NEG		NO	YES
ENSRNOG00000055314	880.141	0.345093	0.0987353	3.49514	0.00047382	0.0076066	Msrb1	779.608	774.975	1057.64	1055.94	813.238	734.337	951.937	873.449	775.54	984.741	0.14532	NO	POS		NO	NO
ENSRNOG00000058269	21.0558	1.57594	0.450889	3.4952	0.000473715	0.0076066	snoU83B	8.14516	15.7145	36.619	47.1311	9.73937	8.46011	20.1862	22.451	10.5148	31.5968	0.673271	YES	POS		YES	NO
ENSRNOG00000007405	1541.26	0.349851	0.100167	3.4927	0.000478172	0.00765226	Krba1	1480.09	1267.92	1900.96	1773.93	1378.12	1296.93	1669.08	1563.01	1355.77	1726.75	0.148177	NO	POS		NO	NO
ENSRNOG00000042878	654.717	0.461938	0.132255	3.49278	0.000478015	0.00765226	Wdr74	589.942	533.467	867.008	811.257	569.753	510.991	728.826	626.489	551.038	758.395	0.202164	YES	POS		YES	NO
ENSRNOG00000047867	1300.69	0.262133	0.0750504	3.49276	0.000478058	0.00765226	Klhdc8b	1200.83	1197.61	1462.61	1337.72	1169.7	1163.26	1521.4	1352.4	1182.85	1418.53	0.107012	NO	POS		NO	NO
ENSRNOG00000012367	266.92	-1.38167	0.395692	-3.49178	0.000479809	0.00767039	Pcdh7	293.226	342.412	74.315	81.2259	414.897	492.378	227.36	209.542	385.728	148.111	0.558488	YES	NEG		NO	YES
ENSRNOG00000008479	267.277	-1.42007	0.406737	-3.49137	0.000480549	0.00767415	Slc8a1	293.226	349.028	72.1609	84.2343	382.757	531.295	167.864	257.651	389.077	145.478	0.586392	YES	NEG		NO	YES
ENSRNOG00000050857	228.068	-0.418282	0.11987	-3.48947	0.000483976	0.00772079	Fut10	255.991	253.087	179.864	190.53	283.416	251.265	193.362	217.026	260.94	195.195	0.166273	YES	NEG		NO	YES
ENSRNOG00000016660	7158.85	0.693663	0.198831	3.4887	0.000485367	0.00773487	Cox5b	5642.27	5364.45	10187.6	11559.2	5558.26	5316.33	7153.34	6489.4	5470.33	8847.38	0.335835	YES	POS		YES	NO
ENSRNOG00000025497	758.132	0.596895	0.171109	3.48839	0.000485937	0.00773586	Fbxl6	684.194	558.28	1159.96	958.667	591.18	581.209	752.2	779.369	603.716	912.549	0.27612	YES	POS		YES	NO
ENSRNOG00000003746	628.966	-0.768466	0.22031	-3.4881	0.000486458	0.00773605	Gjb1	658.595	807.231	339.264	446.241	990.494	714.033	624.708	451.157	792.588	465.343	0.339696	YES	NEG		NO	YES
ENSRNOG00000018650	711.673	-0.932928	0.267525	-3.48726	0.000487999	0.00775247	Ap3m2	802.88	875.879	334.956	335.934	976.859	1080.36	618.334	668.183	933.994	489.352	0.388545	YES	NEG		NO	YES
ENSRNOG00000014969	1379.19	-0.20341	0.0583536	-3.48581	0.00049065	0.00777834	Lzts2	1523.15	1430.02	1285.97	1289.59	1482.33	1471.21	1295.1	1256.18	1476.68	1281.71	0.0781555	NO	NEG		NO	NO
ENSRNOG00000046155	81.3186	0.827291	0.23732	3.48597	0.000490352	0.00777834	LOC498675	62.8341	58.7228	132.475	121.338	56.4884	56.6827	78.6198	83.3893	58.682	103.955	0.369087	YES	POS		YES	NO
ENSRNOG00000051672	34.0796	-1.81793	0.52176	-3.48422	0.000493567	0.00781643	AABR07008030.1	30.2535	59.5499	6.46217	6.01674	62.332	60.0668	24.4359	23.5201	53.0505	15.1087	0.691868	YES	NEG		NO	YES
ENSRNOG00000014992	77.8423	-0.919229	0.263919	-3.48299	0.000495839	0.00784426	LOC100909548	90.7604	100.904	31.2338	52.145	101.289	114.211	59.496	72.6983	101.791	53.8933	0.36873	YES	NEG		NO	YES
ENSRNOG00000024120	124.312	0.83346	0.239325	3.48255	0.000496658	0.00784905	Rxfp1	94.2512	88.4977	159.4	171.477	74.0192	100.675	104.118	202.059	89.3608	159.263	0.374635	YES	POS		YES	NO
ENSRNOG00000005811	192.636	-1.28511	0.369047	-3.48224	0.000497231	0.00784995	LOC688655	209.447	224.966	58.1596	80.2232	262.963	395.087	138.116	172.124	273.116	112.156	0.559702	YES	NEG		NO	YES
ENSRNOG00000029071	803.069	-0.405619	0.116497	-3.48179	0.000498072	0.00785508	Unc5c	871.532	880.842	618.215	677.886	923.293	984.757	655.519	812.511	915.106	691.032	0.169631	YES	NEG		NO	YES
ENSRNOG00000010186	378.719	-0.914252	0.262735	-3.47975	0.000501875	0.00790687	Cdv3	470.092	507.828	175.556	184.513	453.855	547.369	355.914	334.626	494.786	262.652	0.374169	YES	NEG		NO	YES
ENSRNOG00000012664	399.089	0.490873	0.141094	3.47905	0.000503191	0.00791935	Polr1e	337.442	324.216	523.436	526.464	308.738	357.017	392.036	423.361	331.853	466.324	0.215268	YES	POS		YES	NO
ENSRNOG00000037595	415.213	-0.603921	0.173602	-3.47878	0.000503708	0.00791935	Gpbp1l1	486.383	508.655	259.564	275.767	486.969	521.143	407.973	375.252	500.787	329.639	0.250102	YES	NEG		NO	YES
ENSRNOG00000009625	4358.67	-1.27302	0.366124	-3.47701	0.000507043	0.0079396	Dpysl2	5323.45	5609.27	1256.89	1490.15	6698.74	7032.04	3618.63	3840.18	6165.87	2551.46	0.504022	YES	NEG		NO	YES
ENSRNOG00000010299	1699.47	-0.52522	0.151051	-3.4771	0.000506861	0.0079396	Eps15	1710.48	2068.53	1081.34	1485.13	2167.01	2075.26	1425.78	1582.26	2005.32	1393.63	0.223822	YES	NEG		NO	YES
ENSRNOG00000017600	1176.49	-0.271568	0.078088	-3.47772	0.0005057	0.0079396	Ptpn9	1370.71	1251.37	1011.33	1056.94	1254.43	1272.4	1046.49	1148.21	1287.23	1065.74	0.110299	NO	NEG		NO	NO
ENSRNOG00000053370	550.918	-0.393904	0.113289	-3.47699	0.000507083	0.0079396	Adnp2	578.307	591.363	431.889	447.244	648.642	683.577	512.091	514.234	625.472	476.364	0.164231	YES	NEG		NO	YES
ENSRNOG00000051719	160.824	-0.920282	0.264753	-3.47599	0.000508964	0.00796086		175.703	185.266	91.5475	72.2008	237.641	242.805	129.616	151.811	210.354	111.294	0.387237	YES	NEG		NO	YES
ENSRNOG00000016433	164.813	-0.480987	0.138453	-3.47401	0.000512744	0.00801176	Prrc1	196.647	179.477	146.476	117.326	187.97	203.889	138.116	148.604	191.996	137.631	0.189919	YES	NEG		NO	YES
ENSRNOG00000000064	4176.54	0.91317	0.262883	3.47368	0.000513375	0.00801256	Atp5i	3099.82	2901.4	7003.92	7452.73	2833.18	2754.61	3819.43	3547.25	2897.25	5455.83	0.460227	YES	POS		YES	NO
ENSRNOG00000015825	835.697	0.736648	0.212081	3.47343	0.000513848	0.00801256	Aurkc	743.537	604.596	1306.44	1259.5	581.441	578.671	809.571	801.82	627.061	1044.33	0.349057	YES	POS		YES	NO
ENSRNOG00000043071	62.4429	0.925398	0.266478	3.4727	0.000515244	0.0080261	RGD1561282	38.3986	42.1811	104.472	99.2762	46.749	44.8386	61.6209	62.0074	43.0418	81.8441	0.413593	YES	POS		YES	NO
ENSRNOG00000059262	20.3224	-1.32416	0.381374	-3.47207	0.000516461	0.00803682	AABR07024786.1	26.7627	24.8124	8.61623	8.02232	34.0878	30.4564	18.0613	11.76	29.0298	11.615	0.499247	YES	NEG		NO	YES
ENSRNOG00000020668	3780.39	0.252286	0.0726705	3.47164	0.00051729	0.00804151	Cpsf7	3686.27	3461.34	4186.41	4317.01	3436.05	3221.61	3977.73	3956.71	3451.32	4109.47	0.103145	NO	POS		NO	NO
ENSRNOG00000018153	7509.49	0.273253	0.0787571	3.46956	0.000521303	0.00809562	Rbm5	7371.37	6741.54	8638.85	8448.5	6614.01	6477.06	7588.93	8195.67	6800.99	8217.99	0.113787	NO	POS		NO	NO
ENSRNOG00000028261	944.516	-0.938165	0.270463	-3.46874	0.000522906	0.00811223	Tppp	907.604	1004.9	476.047	519.445	1627.45	1424.68	707.578	888.417	1241.16	647.872	0.431254	YES	NEG		NO	YES
ENSRNOG00000003958	695.318	0.319821	0.0922156	3.46819	0.000523982	0.00812066	Commd10	557.362	612.04	776.538	761.117	689.548	614.204	775.573	776.162	618.288	772.348	0.129189	NO	POS		NO	NO
ENSRNOG00000017550	16.3009	-1.47217	0.42452	-3.46786	0.00052462	0.00812226	Fbln7	16.2903	32.2562	7.5392	7.01953	23.3745	23.6883	11.6867	8.55275	23.9023	8.69955	0.56957	YES	NEG		NO	YES
ENSRNOG00000025781	429.852	0.444163	0.12812	3.46678	0.000526742	0.00814684	Sec31b	399.113	334.968	497.587	564.57	337.956	385.781	433.471	485.368	364.455	495.249	0.188929	YES	POS		YES	NO
ENSRNOG00000008212	1150.36	0.304808	0.0879437	3.46594	0.000528383	0.00816392	Wdr5	1100.76	996.633	1203.04	1214.38	990.494	1030.44	1402.41	1264.74	1029.58	1271.14	0.127045	NO	POS		NO	NO
ENSRNOG00000028323	1610.71	0.555768	0.160411	3.46465	0.000530914	0.00819471	Dhrsx	1430.06	1233.18	2344.69	2081.79	1337.22	1217.41	1730.7	1510.63	1304.47	1916.95	0.25595	YES	POS		YES	NO
ENSRNOG00000002574	694.494	0.427905	0.123587	3.46238	0.000535414	0.00825579	Nubp1	602.742	574.821	847.622	842.343	672.991	519.451	801.072	694.911	592.501	796.487	0.180918	YES	POS		YES	NO
ENSRNOG00000008812	2051.55	0.327728	0.0947207	3.45994	0.000540304	0.00830327	Tmem214	1902.48	1728.6	2605.33	2216.16	1794.97	1852.76	2145.04	2167.05	1819.7	2283.4	0.14124	NO	POS		NO	NO
ENSRNOG00000009156	3779.76	0.610656	0.176513	3.45954	0.000541093	0.00830327	Tra2a	3221.99	3009.75	5273.13	5615.62	3001.68	2733.46	3525.14	3857.29	2991.72	4567.8	0.287664	YES	POS		YES	NO
ENSRNOG00000030151	143.665	-1.11527	0.322373	-3.45955	0.000541071	0.00830327	Thsd7a	144.286	200.154	54.9285	62.1729	205.501	236.037	114.742	131.498	196.494	90.8356	0.463566	YES	NEG		NO	YES
ENSRNOG00000032803	50.1862	1.46643	0.4238	3.46018	0.000539812	0.00830327	Rpl21	26.7627	25.6395	102.318	110.307	27.2702	27.0723	31.8729	50.2474	26.6862	73.6862	0.709624	YES	POS		YES	NO
ENSRNOG00000033110	179.32	-0.937127	0.270908	-3.45921	0.000541767	0.00830327	Svep1	185.012	224.966	79.7001	112.312	211.344	320.638	143.428	157.157	235.49	123.149	0.41788	YES	NEG		NO	YES
ENSRNOG00000047506	476.401	0.404041	0.116801	3.45923	0.000541713	0.00830327	LOC100362980	408.422	416.849	595.597	536.492	458.725	357.017	508.904	529.201	410.253	542.549	0.167166	YES	POS		YES	NO
ENSRNOG00000001928	354.566	-0.740255	0.214179	-3.45625	0.000547757	0.00838663	Il1rap	347.915	416.849	207.867	218.608	520.083	488.994	324.041	312.175	443.46	265.673	0.323549	YES	NEG		NO	YES
ENSRNOG00000012771	937.617	0.331944	0.0961082	3.45386	0.000552633	0.00845278	Ddx41	857.569	851.894	1168.58	1061.95	813.238	798.634	1004	945.078	830.334	1044.9	0.140689	NO	POS		NO	NO
ENSRNOG00000024712	441.293	-0.591356	0.171242	-3.45332	0.000553723	0.00846095	Insc	501.509	488.805	271.411	322.898	602.867	528.757	429.221	384.874	530.485	352.101	0.250948	YES	NEG		NO	YES
ENSRNOG00000022681	753.781	0.371281	0.10753	3.45283	0.000554737	0.00846795	RGD1561113	655.104	623.619	884.241	914.544	716.818	634.508	865.88	735.536	657.512	850.05	0.156999	NO	POS		NO	NO
ENSRNOG00000004125	43.5604	1.25903	0.364742	3.45183	0.000556808	0.00848255	C4bpb	37.235	22.3312	86.1623	64.1785	24.3484	19.4582	60.5585	34.211	25.8432	61.2776	0.55267	YES	POS		YES	NO
ENSRNOG00000019629	10261.8	-0.270252	0.0782871	-3.45206	0.000556324	0.00848255	Lamp1	10653.9	12248.2	9749.27	9481.37	10949	11027.8	9328.13	8656.45	11219.7	9303.8	0.113401	NO	NEG		NO	NO
ENSRNOG00000013876	418.116	-0.365158	0.10584	-3.45009	0.000560402	0.00851865	Mipep	456.129	468.128	354.343	322.898	465.542	492.378	384.599	400.91	470.544	365.688	0.146497	NO	NEG		NO	NO
ENSRNOG00000035557	109.116	0.742617	0.21524	3.45018	0.000560222	0.00851865	Mir410	104.724	64.5123	121.704	142.396	64.2799	93.9072	133.866	147.535	81.8557	136.375	0.302074	YES	POS		YES	NO
ENSRNOG00000037998	1484.28	0.199927	0.0579521	3.44987	0.000560857	0.00851865	Snw1	1363.73	1363.03	1608	1542.29	1379.1	1419.61	1569.21	1629.3	1381.37	1587.2	0.0769833	NO	POS		NO	NO
ENSRNOG00000009364	4989.41	0.742608	0.215362	3.44818	0.000564377	0.00856356	Ndufb9	4198.25	3589.53	7226.86	8253.96	3736.02	3408.58	5119.85	4382.21	3733.1	6245.72	0.360961	YES	POS		YES	NO
ENSRNOG00000052600	64.4866	-1.24466	0.361	-3.4478	0.000565165	0.00856698	Mboat7l1	82.6152	76.0915	22.6176	24.0669	83.7586	120.134	47.8093	58.8001	90.6497	38.3235	0.51192	YES	NEG		NO	YES
ENSRNOG00000018816	5269.8	0.669477	0.194226	3.44689	0.000567078	0.00858742	Cox5a	4095.85	3832.69	7445.5	8372.29	4232.73	4113.3	5199.53	4866.51	4068.65	6470.96	0.323811	YES	POS		YES	NO
ENSRNOG00000014382	3329.45	0.34035	0.0987936	3.44506	0.000570928	0.00862855	C2cd5	3103.31	2691.32	3901	4101.41	3041.61	2919.58	3425.27	3452.1	2938.95	3719.95	0.146086	NO	POS		NO	NO
ENSRNOG00000018089	2056.16	0.560912	0.16281	3.4452	0.000570637	0.00862855	Sra1	1823.35	1597.92	2967.21	2781.74	1591.41	1633.65	2049.43	2004.55	1661.58	2450.73	0.261121	YES	POS		YES	NO
ENSRNOG00000003223	1871.42	-0.297841	0.0864652	-3.44464	0.000571829	0.00863359	Degs1	1814.04	2201.69	1731.86	1671.65	2125.13	2112.49	1656.33	1658.16	2063.34	1679.5	0.125477	NO	NEG		NO	NO
ENSRNOG00000005879	82.8384	-1.07599	0.312418	-3.44407	0.000573028	0.00864312	Maml2	88.4332	114.964	35.542	34.0948	125.638	120.134	67.9955	75.9056	112.292	53.3845	0.43686	YES	NEG		NO	YES
ENSRNOG00000033206	766.401	-0.399399	0.11608	-3.44071	0.000580189	0.00874247	Entpd5	797.062	927.985	645.14	649.808	921.345	840.089	588.586	761.194	871.62	661.182	0.168278	YES	NEG		NO	YES
ENSRNOG00000032441	1220.76	0.265128	0.0770653	3.4403	0.000581068	0.00874706	Pan2	1149.63	1042.12	1379.67	1253.49	1095.68	1148.88	1307.85	1388.75	1109.08	1332.44	0.107215	NO	POS		NO	NO
ENSRNOG00000047988	1699.06	0.788451	0.229319	3.43822	0.000585543	0.00880571	Bola2	1338.13	1235.66	2669.95	2751.65	1265.14	1145.5	1790.19	1396.24	1246.11	2152.01	0.384681	YES	POS		YES	NO
ENSRNOG00000050044	1774.39	-0.204912	0.059611	-3.43749	0.000587137	0.00882096	Ptp4a2	1922.26	1873.34	1697.4	1686.69	1945.93	1860.38	1575.58	1633.57	1900.48	1648.31	0.0801121	NO	NEG		NO	NO
ENSRNOG00000033932	35.8474	1.14106	0.332064	3.43627	0.000589782	0.00885196	AY172581.22	18.6175	28.1208	60.3136	57.159	28.2442	14.3822	38.2474	41.6946	22.3412	49.3537	0.467725	YES	POS		YES	NO
ENSRNOG00000025111	100.372	0.855316	0.249047	3.43436	0.000593963	0.00890594	Nfkbid	67.4885	55.4144	155.092	144.402	81.8107	81.217	86.0568	131.498	71.4827	129.262	0.375065	YES	POS		YES	NO
ENSRNOG00000018791	957.623	0.517476	0.150729	3.43316	0.000596579	0.00893635	Dnlz	861.06	760.088	1298.9	1295.6	747.01	783.406	995.496	919.42	787.891	1127.35	0.235709	YES	POS		YES	NO
ENSRNOG00000055042	39.7733	-1.4161	0.41252	-3.4328	0.000597383	0.0089396	Gprin2	46.5438	56.2415	14.0014	10.0279	63.3059	65.1428	24.4359	38.4874	57.8085	21.7381	0.54593	YES	NEG		NO	YES
ENSRNOG00000011955	135.06	1.30096	0.37911	3.43162	0.000599989	0.00896977	AABR07026997.1	86.106	98.4227	246.64	293.817	69.1496	58.3747	130.679	97.2875	78.0132	192.106	0.644649	YES	POS		YES	NO
ENSRNOG00000022014	1333.91	-0.312991	0.0912628	-3.42956	0.000604571	0.00902941	Rab35	1544.09	1415.14	1095.34	1130.14	1490.12	1463.6	1331.22	1201.66	1478.24	1189.59	0.129206	NO	NEG		NO	NO
ENSRNOG00000047061	33.9962	-0.961343	0.280378	-3.42874	0.000606399	0.00904783	Zfp773-ps1	41.8894	45.4895	17.2325	24.0669	37.9836	54.1447	24.4359	26.7273	44.8768	23.1157	0.375399	YES	NEG		NO	YES
ENSRNOG00000039819	965.561	0.433098	0.126354	3.42764	0.000608841	0.00907537	Cdk8	878.514	838.66	1245.05	1223.4	821.029	749.566	1011.43	956.839	821.942	1109.18	0.190967	YES	POS		YES	NO
ENSRNOG00000008278	2676.65	0.35519	0.103647	3.42692	0.000610473	0.00909079	Nfrkb	2401.66	2119.81	2685.03	2847.92	2445.56	2428.9	3193.66	3290.67	2348.98	3004.32	0.153014	NO	POS		NO	NO
ENSRNOG00000004284	1731.91	0.523817	0.152882	3.42628	0.000611918	0.00909455	Btg1	1381.19	1216.64	2049.59	2141.96	1819.32	1267.32	1853.94	2125.36	1421.12	2042.71	0.223704	YES	POS		YES	NO
ENSRNOG00000006334	1176.81	-0.43717	0.127613	-3.42575	0.000613101	0.00909455	Txndc16	1260.17	1315.06	863.777	927.58	1371.3	1467.83	1020.99	1187.76	1353.59	1000.03	0.185363	YES	NEG		NO	YES
ENSRNOG00000012098	6408.26	-0.309207	0.0902508	-3.42608	0.000612357	0.00909455	Adcyap1r1	7264.32	7396.59	5980.74	5730.94	6573.1	7135.26	5068.85	6116.28	7092.32	5724.2	0.129034	NO	NEG		NO	NO
ENSRNOG00000014859	119.003	-1.21289	0.354052	-3.42574	0.000613116	0.00909455	Rnf152	124.505	173.687	36.619	50.1395	176.283	190.352	88.1816	112.255	166.207	71.7987	0.491189	YES	NEG		NO	YES
ENSRNOG00000030237	4750.76	0.769789	0.22477	3.42478	0.00061529	0.00911791	Cox7c	4020.22	3286.82	7053.46	7966.16	3603.57	3140.39	4604.57	4330.9	3512.75	5988.77	0.376751	YES	POS		YES	NO
ENSRNOG00000018647	1583.69	0.652233	0.190538	3.42311	0.000619088	0.00916527	Mrpl20	1309.04	1192.65	2108.82	2567.14	1224.24	1201.34	1513.96	1552.32	1231.82	1935.56	0.315946	YES	POS		YES	NO
ENSRNOG00000008323	3368.86	0.373141	0.109015	3.42284	0.00061971	0.00916556	Pitpnm3	3139.38	2780.65	3263.4	3690.27	2992.91	2830.75	4240.15	4013.38	2935.92	3801.8	0.1633	NO	POS		NO	NO
ENSRNOG00000002254	1437.41	-0.433986	0.126869	-3.42075	0.000624483	0.00922719	Tmem33	1674.41	1652.51	1008.1	1210.37	1717.05	1564.27	1221.79	1450.76	1652.06	1222.75	0.182035	YES	NEG		NO	YES
ENSRNOG00000007542	12484.2	0.595809	0.174236	3.41955	0.000627239	0.0092481	Scg5	10447.9	8872.1	16613.2	19007.9	10378.3	10071.8	12237.1	12245.4	9942.51	15025.9	0.282672	YES	POS		YES	NO
ENSRNOG00000015249	784.375	0.262797	0.0768452	3.41982	0.000626622	0.0092481	Taf8	715.611	747.681	861.623	804.237	683.704	704.727	879.691	877.726	712.931	855.819	0.104149	NO	POS		NO	NO
ENSRNOG00000017158	10142.6	-0.218499	0.0639009	-3.41935	0.000627721	0.0092481	Eif4g2	10450.2	11460.9	9461.7	9858.42	11025.9	10698.7	8898.91	9286.14	10908.9	9376.29	0.0893322	NO	NEG		NO	NO
ENSRNOG00000008569	3138.01	0.677277	0.19815	3.418	0.00063082	0.0092758	Ndufa6	2619.25	2397.71	4561.22	4891.61	2436.79	2205.55	3117.17	2874.79	2414.83	3861.2	0.326514	YES	POS		YES	NO
ENSRNOG00000020640	233.103	-0.503238	0.147229	-3.41806	0.000630699	0.0092758	Zbtb7b	232.719	303.539	207.867	197.55	307.764	248.727	177.426	189.23	273.187	193.018	0.215754	YES	NEG		NO	YES
ENSRNOG00000009286	72.4301	1.39061	0.406936	3.41727	0.000632519	0.0092918	Noxa1	33.7442	31.4291	53.8514	101.282	66.2277	28.7644	158.302	105.84	40.0414	104.819	0.634637	YES	POS		YES	NO
ENSRNOG00000000833	1444.79	0.420646	0.12312	3.41655	0.000634203	0.0092986	Vars2	1334.64	1146.33	1927.88	1721.79	1202.81	1259.71	1441.72	1523.46	1235.88	1653.71	0.186882	YES	POS		YES	NO
ENSRNOG00000009152	3952.5	-0.366163	0.107168	-3.4167	0.000633842	0.0092986	Caprin1	4106.33	4493.53	3061.99	3199.9	4567.77	4636.99	3689.82	3863.7	4451.15	3453.85	0.154186	NO	NEG		NO	NO
ENSRNOG00000006744	467.091	0.5946	0.174092	3.41544	0.000636784	0.00932745	Acyp1	382.823	357.299	596.674	708.972	389.575	359.555	517.403	424.43	372.313	561.87	0.276048	YES	POS		YES	NO
ENSRNOG00000033100	289.771	0.703013	0.205912	3.41415	0.000639823	0.00936295	AABR07054189.1	237.373	199.327	435.12	423.177	198.683	247.035	318.729	258.721	220.605	358.937	0.324193	YES	POS		YES	NO
ENSRNOG00000016090	1121.01	-0.308365	0.0903294	-3.41378	0.000640674	0.0093664	Mtmr10	1241.56	1356.41	998.406	1040.9	1248.59	1115.04	1011.43	955.769	1240.4	1001.63	0.129279	NO	NEG		NO	NO
ENSRNOG00000024578	875.393	-1.27297	0.373099	-3.41188	0.000645175	0.00941411	Ttyh2	973.929	1187.69	245.563	314.876	1498.89	1292.7	812.758	676.736	1238.3	512.483	0.515302	YES	NEG		NO	YES
ENSRNOG00000043124	33.7904	-1.02359	0.299988	-3.41211	0.000644632	0.00941411	Cckar	41.8894	34.7374	21.5406	28.0781	49.6708	54.9907	22.311	17.1055	45.3221	22.2588	0.412651	YES	NEG		NO	YES
ENSRNOG00000002360	823.368	-0.665699	0.195176	-3.41076	0.000647817	0.00942163	Gabrg1	1113.56	1276.19	550.362	612.704	784.02	866.315	619.396	764.402	1010.02	636.716	0.310202	YES	NEG		NO	YES
ENSRNOG00000002563	1251.09	0.71125	0.208538	3.41065	0.000648074	0.00942163	Mcts1	1037.93	923.023	1853.57	1997.56	912.579	922.152	1152.74	1209.14	948.92	1553.25	0.345447	YES	POS		YES	NO
ENSRNOG00000037909	2457.55	-0.471297	0.138164	-3.41114	0.000646913	0.00942163	Ppm1f	2803.1	2855.08	1724.32	1823.07	2686.12	3076.94	2293.78	2397.98	2855.31	2059.79	0.199574	YES	NEG		NO	YES
ENSRNOG00000056849	74.0561	-1.00749	0.2954	-3.41061	0.000648167	0.00942163	Kantr	82.6152	105.866	34.4649	40.1116	79.8629	126.902	50.9966	71.6293	98.8115	49.3006	0.432131	YES	NEG		NO	YES
ENSRNOG00000003508	380.913	-1.15626	0.33924	-3.40838	0.000653491	0.00948092	Ergic1	501.509	495.422	145.399	134.374	468.464	637.892	286.856	377.39	525.822	236.005	0.472201	YES	NEG		NO	YES
ENSRNOG00000018372	2460.87	0.363759	0.106723	3.40844	0.000653357	0.00948092	Cul9	2156.14	2023.87	2762.58	2448.81	2256.61	2172.56	3200.04	2666.32	2152.29	2769.44	0.160237	NO	POS		NO	NO
ENSRNOG00000050419	65.7035	0.621814	0.182462	3.40791	0.000654623	0.0094883	Avil	50.0346	55.4144	82.9312	78.2176	49.6708	51.6067	75.4325	82.3202	51.6816	79.7254	0.232344	YES	POS		YES	NO
ENSRNOG00000005012	538.398	0.297243	0.087235	3.40738	0.000655892	0.00949764	Utp14a	484.055	470.609	590.212	599.668	521.057	457.692	617.271	566.619	483.353	593.443	0.117089	NO	POS		NO	NO
ENSRNOG00000020296	2048.83	0.918919	0.26971	3.40707	0.00065665	0.00949958	LOC103693430	1605.76	1449.87	3253.7	3811.6	1378.12	1236.87	1951.68	1703.07	1417.66	2680.01	0.464952	YES	POS		YES	NO
ENSRNOG00000046211	1216.61	0.51916	0.152433	3.40582	0.000659667	0.00953416	Fbxw4	1067.02	953.625	1690.94	1627.53	989.52	990.679	1258.98	1154.62	1000.21	1433.02	0.239363	YES	POS		YES	NO
ENSRNOG00000013674	1068.03	-0.493942	0.145096	-3.40424	0.000663485	0.00958024	Megf10	1217.12	1418.44	721.609	866.41	1277.81	1082.89	968.935	991.05	1249.07	887.001	0.213992	YES	NEG		NO	YES
ENSRNOG00000001992	7942.63	-0.304949	0.0896143	-3.4029	0.000666739	0.0096181	Atp6v1a	8737.43	8103.74	6433.09	7669.33	9041.06	9234.21	6894.1	7428.06	8779.11	7106.15	0.128131	NO	NEG		NO	NO
ENSRNOG00000022189	169.257	0.435133	0.127949	3.40084	0.000671779	0.00968164	Htatip2	132.65	138.95	197.096	202.563	146.091	157.358	198.674	180.677	143.762	194.753	0.170315	YES	POS		YES	NO
ENSRNOG00000028717	3139.99	0.775159	0.22802	3.39952	0.00067504	0.00971943	Ndufb7	2506.38	2066.05	4882.17	5124.25	2401.73	2291	3178.79	2669.53	2316.29	3963.68	0.380951	YES	POS		YES	NO
ENSRNOG00000039091	1722.96	-0.538803	0.158525	-3.39885	0.000676696	0.00973406	Pnpla8	1932.73	2091.69	1095.34	1256.5	2058.9	2080.34	1535.21	1733	2040.92	1405.01	0.22664	YES	NEG		NO	YES
ENSRNOG00000011977	1456.77	-0.353761	0.104111	-3.39793	0.00067898	0.0097485	Sema5a	1505.69	1575.59	1147.04	1311.65	1839.77	1616.73	1370.53	1287.19	1634.44	1279.1	0.151725	NO	NEG		NO	NO
ENSRNOG00000025350	164.583	0.461044	0.135684	3.39793	0.000678981	0.0097485	Ppp1r13l	144.286	132.333	211.098	202.563	138.299	139.592	175.301	173.193	138.627	190.539	0.186039	YES	POS		YES	NO
ENSRNOG00000004814	2093.96	0.930723	0.274102	3.39554	0.000684935	0.00982472	Elob	1627.87	1452.35	3703.9	3633.11	1357.67	1326.55	1819.94	1830.29	1441.11	2746.81	0.472952	YES	POS		YES	NO
ENSRNOG00000008961	7281.8	0.414471	0.122108	3.39429	0.000688056	0.0098602	Mapre3	6513.8	5878.07	9243.06	9415.19	6173.79	6406.84	7240.45	7383.16	6243.12	8320.47	0.186884	YES	POS		YES	NO
ENSRNOG00000016023	1804.57	-0.353627	0.104224	-3.39297	0.000691399	0.00988948	Kank1	1821.03	2228.98	1698.47	1607.47	2171.88	1875.61	1521.4	1511.7	2024.37	1584.76	0.153403	NO	NEG		NO	NO
ENSRNOG00000017193	996.866	-0.412831	0.121672	-3.39299	0.000691329	0.00988948	Lingo1	1033.27	1147.16	891.78	708.972	1127.82	1244.48	898.815	922.628	1138.18	855.549	0.174339	YES	NEG		NO	YES
ENSRNOG00000001170	10924.5	0.588236	0.173405	3.39226	0.000693177	0.00990559	Cox6a1	8726.96	8858.87	14577.6	16487.9	9132.61	8192.77	11557.1	9862.39	8727.8	13121.2	0.280207	YES	POS		YES	NO
ENSRNOG00000018576	93.1117	-0.881144	0.259843	-3.39106	0.000696231	0.0099399	Rcan3	111.705	107.521	42.0041	56.1562	117.846	145.514	78.6198	85.5275	120.646	65.5769	0.366602	YES	NEG		NO	YES
ENSRNOG00000049689	338.252	0.739101	0.217986	3.39059	0.000697426	0.00994764	Smim18	261.809	231.583	530.975	519.445	247.38	273.262	324.041	317.521	253.508	422.995	0.353899	YES	POS		YES	NO
ENSRNOG00000020349	122.829	-0.779191	0.229836	-3.39021	0.000698403	0.00995225	Rab3il1	166.394	195.191	104.472	72.2008	116.872	142.13	104.118	81.2511	155.147	90.5104	0.34433	YES	NEG		NO	YES
ENSRNOG00000048580	477.596	0.619061	0.182646	3.38941	0.000700442	0.00997196	Trip6	366.532	474.745	644.063	583.623	374.966	290.182	608.772	477.885	376.606	578.586	0.267392	YES	POS		YES	NO
ENSRNOG00000021182	13216	-0.309953	0.091457	-3.38906	0.000701329	0.00997526	Sv2a	13814.2	13726.2	10879.1	12043.5	14624.6	16355.1	11814.2	12471	14630	11801.9	0.133568	NO	NEG		NO	NO
ENSRNOG00000039877	398.873	0.744259	0.21966	3.38823	0.000703464	0.00999629	Smim11	313.007	319.253	625.754	619.724	282.442	278.338	368.663	383.805	298.26	499.486	0.358565	YES	POS		YES	NO
ENSRNOG00000005064	2783.85	0.439276	0.129701	3.38684	0.000707025	0.0100188	LOC103694902	2288.79	2446.51	3556.35	3679.23	2372.51	2345.14	2643.32	2938.94	2363.24	3204.46	0.199671	YES	POS		YES	NO
ENSRNOG00000005274	336.067	0.48412	0.142933	3.38704	0.0007065	0.0100188	Vrk1	296.717	279.553	392.039	435.211	308.738	236.883	407.973	331.419	280.473	391.66	0.20579	YES	POS		YES	NO
ENSRNOG00000019005	672.541	-0.477103	0.140857	-3.38714	0.000706262	0.0100188	Pde8a	669.067	716.252	534.206	561.562	946.667	798.634	620.459	533.478	782.655	562.426	0.215084	YES	NEG		NO	YES
ENSRNOG00000048712	569.945	0.343323	0.101446	3.38429	0.000713627	0.010103	Ccdc137	528.272	509.482	703.3	663.847	481.125	491.532	577.961	604.038	502.603	637.286	0.144163	NO	POS		NO	NO
ENSRNOG00000004339	429.557	-0.457735	0.135413	-3.38028	0.000724121	0.0102325	Yy1	479.401	521.888	308.03	320.893	485.021	501.684	413.285	406.255	496.999	362.116	0.190091	YES	NEG		NO	YES
ENSRNOG00000010953	335.596	-0.533587	0.157844	-3.38047	0.000723618	0.0102325	Icmt	360.714	356.472	227.253	265.739	403.21	466.998	285.793	318.59	396.849	274.344	0.231615	YES	NEG		NO	YES
ENSRNOG00000020605	1090.17	0.647705	0.191633	3.37992	0.000725056	0.0102362	Pstk	906.44	913.925	1636.01	1585.41	785.967	791.866	1039.06	1062.68	849.55	1330.79	0.308724	YES	POS		YES	NO
ENSRNOG00000011931	3006.87	-0.53317	0.157828	-3.37818	0.000729672	0.0102823	Smarca2	3471	3163.59	2063.59	2116.89	3611.36	3978.79	2626.32	3023.4	3556.18	2457.55	0.230993	YES	NEG		NO	YES
ENSRNOG00000054458	391.708	0.444186	0.131486	3.3782	0.000729607	0.0102823	Kcnmb4	333.952	306.02	454.506	442.23	376.914	311.332	514.216	394.495	332.054	451.362	0.190236	YES	POS		YES	NO
ENSRNOG00000007720	684.066	-0.373602	0.11061	-3.37763	0.000731121	0.0102829	Rnf26	755.173	720.388	541.746	571.59	869.726	743.644	653.394	616.867	772.233	595.899	0.158948	NO	NEG		NO	NO
ENSRNOG00000014846	3220.45	0.357806	0.105941	3.3774	0.000731741	0.0102829	Anp32a	2639.03	2765.76	3949.46	3810.6	3150.69	2736.85	3503.89	3207.28	2823.08	3617.81	0.154982	NO	POS		NO	NO
ENSRNOG00000021660	1054.86	0.271148	0.0802772	3.37765	0.000731088	0.0102829	Nprl2	943.675	909.789	1222.43	1163.24	967.12	1003.37	1164.42	1064.82	955.988	1153.73	0.110835	NO	POS		NO	NO
ENSRNOG00000021097	40.3965	0.925312	0.273999	3.37707	0.000732634	0.0102859	Hpn	22.1083	28.9478	61.3906	57.159	23.3745	36.3785	42.4972	51.3165	27.7023	53.0908	0.376216	YES	POS		YES	NO
ENSRNOG00000011138	6417.44	0.497517	0.147361	3.37618	0.00073501	0.0102993	Rpl29	5529.4	5376.03	8813.33	8344.21	5531.96	4850.18	6972.72	5921.71	5321.89	7512.99	0.229018	YES	POS		YES	NO
ENSRNOG00000021106	4374.36	0.40419	0.11972	3.37612	0.00073517	0.0102993	Gramd1a	4090.04	3511.79	5646.86	5402.03	3669.8	3791.82	4348.52	4534.02	3765.86	4982.86	0.180463	YES	POS		YES	NO
ENSRNOG00000022320	33.1012	-0.968559	0.2869	-3.37595	0.000735615	0.0102993	Primpol	43.053	43.0082	19.3865	17.0474	39.9314	49.0686	22.311	31.0037	43.7653	22.4372	0.372711	YES	NEG		NO	YES
ENSRNOG00000002192	124.547	-0.776644	0.230121	-3.37494	0.000738315	0.0103001	Rell1	146.613	211.733	77.5461	80.2232	125.638	144.668	104.118	105.84	157.163	91.9319	0.351755	YES	NEG		NO	YES
ENSRNOG00000010150	2171.78	0.358834	0.106332	3.37466	0.000739056	0.0103001	Strbp	1926.91	1755.07	2593.49	2710.54	1908.92	2021.97	2163.11	2294.27	1903.22	2440.35	0.156469	NO	POS		NO	NO
ENSRNOG00000010682	1796.3	-0.94126	0.278913	-3.37474	0.000738856	0.0103001	Clcn3	2123.56	2386.13	729.149	898.499	2560.48	2378.98	1580.89	1712.69	2362.29	1230.31	0.386653	YES	NEG		NO	YES
ENSRNOG00000015063	250.025	0.528425	0.156569	3.37504	0.000738046	0.0103001	Dhodh	218.756	162.935	295.106	332.926	233.745	204.735	285.793	266.204	205.043	295.007	0.220754	YES	POS		YES	NO
ENSRNOG00000016479	95.0507	0.808875	0.239656	3.37516	0.000737734	0.0103001	Plekhg4	63.9977	57.8957	127.089	81.2259	72.0714	82.0631	132.804	143.259	69.007	121.094	0.355851	YES	POS		YES	NO
ENSRNOG00000011320	204.753	0.591803	0.175389	3.37423	0.000740238	0.0103071	Igfbpl1	174.539	148.048	288.644	278.775	157.778	173.432	192.3	224.51	163.449	246.057	0.263515	YES	POS		YES	NO
ENSRNOG00000003435	86.4116	-0.802558	0.238022	-3.37179	0.000746818	0.0103892	Mcf2	95.4148	105.039	39.8501	68.1897	131.482	107.443	72.2452	71.6293	109.845	62.9785	0.333714	YES	NEG		NO	YES
ENSRNOG00000011226	214.55	0.59354	0.176088	3.37071	0.000749747	0.0104109	Timm8a1	197.811	159.627	269.257	295.823	191.866	136.208	220.985	244.822	171.378	257.722	0.252261	YES	POS		YES	NO
ENSRNOG00000016754	591.817	0.332533	0.0986518	3.37077	0.000749579	0.0104109	Bcs1l	568.998	474.745	709.762	669.863	523.978	529.603	628.958	628.627	524.331	659.303	0.136133	NO	POS		NO	NO
ENSRNOG00000011222	7916.71	0.590279	0.175144	3.37025	0.000751009	0.010419	Dynll1	6253.16	5968.22	11513.4	11231.2	6884.76	6171.65	7554.93	7756.27	6319.45	9513.97	0.281452	YES	POS		YES	NO
ENSRNOG00000017478	1083.32	0.225074	0.0668192	3.36841	0.000756028	0.010479	Pcsk7	1012.33	975.129	1222.43	1153.21	1009.97	999.139	1182.48	1111.86	999.142	1167.49	0.0883295	NO	POS		NO	NO
ENSRNOG00000032232	134.725	0.804759	0.23902	3.36691	0.000760162	0.0105268	Snrpg	104.724	113.31	214.329	202.563	84.7326	89.6772	150.865	117.6	98.1108	171.339	0.369849	YES	POS		YES	NO
ENSRNOG00000018778	1182.02	-0.539203	0.160175	-3.36634	0.000761728	0.0105376	Cadm1	1364.9	1217.46	832.543	844.349	1413.18	1605.73	976.372	1201.66	1400.32	963.731	0.236384	YES	NEG		NO	YES
ENSRNOG00000021814	149.953	0.642475	0.190865	3.36612	0.000762329	0.0105376	Tnfrsf25	102.396	141.431	159.4	170.474	127.586	96.4452	184.863	217.026	116.965	182.941	0.275255	YES	POS		YES	NO
ENSRNOG00000029280	1763.82	0.448882	0.13338	3.36543	0.00076424	0.0105544	Gpaa1	1630.2	1401.08	2413.62	2149.98	1472.59	1463.6	1848.63	1730.86	1491.87	2035.77	0.203745	YES	POS		YES	NO
ENSRNOG00000007883	852.49	0.702006	0.208728	3.36326	0.00077028	0.0106247	Timm10	693.502	596.326	1203.04	1389.87	630.138	676.809	873.317	756.918	649.194	1055.79	0.341256	YES	POS		YES	NO
ENSRNOG00000059825	71.9641	0.827256	0.24598	3.3631	0.000770725	0.0106247	Rn50_20_0046.5	59.3433	49.6249	119.55	101.282	43.8272	54.9907	70.1203	76.9747	51.9465	91.9817	0.367295	YES	POS		YES	NO
ENSRNOG00000037227	134.983	-0.854923	0.254297	-3.36191	0.000774054	0.0106513	Yes1	137.304	186.093	67.8528	78.2176	187.97	183.584	100.931	137.913	173.738	96.2286	0.36168	YES	NEG		NO	YES
ENSRNOG00000039265	398.988	0.583013	0.173414	3.36197	0.000773886	0.0106513	Psmg4	329.297	298.576	525.59	586.632	347.696	302.872	433.471	367.768	319.61	478.365	0.268292	YES	POS		YES	NO
ENSRNOG00000038012	674.169	0.529163	0.157507	3.35962	0.000780494	0.0107205	Commd6	646.959	540.084	864.854	943.625	521.057	500.838	679.955	695.98	552.234	796.103	0.238968	YES	POS		YES	NO
ENSRNOG00000053450	1015.77	-0.350253	0.104252	-3.35969	0.000780299	0.0107205	Myadm	1055.38	1224.08	840.083	929.586	1082.04	1191.18	819.133	984.635	1138.17	893.359	0.147931	NO	NEG		NO	NO
ENSRNOG00000001329	233.366	-1.04849	0.312129	-3.35916	0.000781802	0.0107288	Gjc3	253.664	215.041	104.472	133.371	441.194	348.556	225.235	145.397	314.614	152.119	0.490257	YES	NEG		NO	YES
ENSRNOG00000016888	279.425	0.516125	0.153661	3.35886	0.000782655	0.0107308	Pask	194.32	252.26	286.49	294.82	245.432	226.731	370.788	364.561	229.686	329.165	0.225512	YES	POS		YES	NO
ENSRNOG00000011285	289.053	-0.679071	0.2022	-3.35841	0.000783924	0.0107386	Zdhhc22	309.516	334.141	170.171	186.519	361.331	417.929	276.232	256.582	355.729	222.376	0.292826	YES	NEG		NO	YES
ENSRNOG00000001699	812.564	0.634843	0.189089	3.35738	0.000786845	0.0107634	Setd4	713.283	630.236	1219.2	1160.23	583.389	620.126	796.822	777.231	636.758	988.369	0.301585	YES	POS		YES	NO
ENSRNOG00000022698	99.5358	-0.640163	0.190679	-3.35727	0.00078715	0.0107634	Vsig10	125.668	133.987	61.3906	77.2148	105.185	120.134	77.5573	95.1493	121.244	77.828	0.262577	YES	NEG		NO	YES
ENSRNOG00000010702	2150.69	-0.26604	0.0792573	-3.35666	0.000788904	0.0107777	Ube3c	2452.86	2184.32	1853.57	1860.17	2420.23	2337.53	2038.8	2058	2348.74	1952.64	0.110282	NO	NEG		NO	NO
ENSRNOG00000019907	168.931	-0.543338	0.161922	-3.35555	0.00079207	0.0108015	Nfkbie	214.101	210.906	142.168	120.335	158.752	217.425	142.366	145.397	200.296	137.566	0.230299	YES	NEG		NO	YES
ENSRNOG00000024703	355.941	-1.32791	0.395727	-3.35561	0.0007919	0.0108015	Dock5	365.369	508.655	89.3934	126.351	609.685	552.445	317.666	277.964	509.038	202.844	0.539066	YES	NEG		NO	YES
ENSRNOG00000009990	6257.42	0.236437	0.0704875	3.3543	0.000795649	0.0108406	Zranb2	5918.04	5457.91	6556.95	7350.45	5811.48	5797.71	6499.94	6666.87	5746.29	6768.55	0.0987998	NO	POS		NO	NO
ENSRNOG00000061731	3509.87	-0.287081	0.0856026	-3.35365	0.000797537	0.0108566	Plxnb3	3461.69	3876.53	2987.68	3343.3	4130.47	3961.87	3217.04	3100.37	3857.64	3162.1	0.121837	NO	NEG		NO	NO
ENSRNOG00000012663	3809.51	-0.301717	0.0900005	-3.35239	0.00080118	0.0108906	Mfsd6	3971.35	3862.47	3219.24	3640.13	4446.02	4545.62	3355.15	3436.07	4206.36	3412.65	0.129324	NO	NEG		NO	NO
ENSRNOG00000032882	179.712	1.30004	0.387835	3.35204	0.000802181	0.0108906	AY172581.19	133.813	98.4227	383.422	349.974	95.4459	87.9851	174.238	114.393	103.917	255.507	0.661789	YES	POS		YES	NO
ENSRNOG00000050563	4213.7	0.6146	0.183346	3.35213	0.00080191	0.0108906	Sub1	3686.27	3157.8	5729.79	6483.03	3370.8	3104.01	4193.41	3984.51	3329.72	5097.69	0.295276	YES	POS		YES	NO
ENSRNOG00000012879	853.21	0.548181	0.16358	3.35115	0.000804768	0.010916	Fabp3	700.484	650.913	1137.34	1236.44	707.079	714.033	876.504	802.889	693.127	1013.29	0.256646	YES	POS		YES	NO
ENSRNOG00000047134	2730.46	0.44823	0.133778	3.35054	0.00080653	0.0109302	Gtf2f1	2465.66	2156.2	3834.22	3187.87	2391.02	2226.7	2854.75	2727.26	2309.89	3151.02	0.205871	YES	POS		YES	NO
ENSRNOG00000000177	239.088	-0.440386	0.131449	-3.35025	0.000807398	0.0109322	Plpp2	257.154	307.674	190.634	224.625	288.285	247.881	199.737	196.713	275.249	202.927	0.183198	YES	NEG		NO	YES
ENSRNOG00000012054	370.354	-0.834885	0.249272	-3.3493	0.000810168	0.0109599	Zmpste24	438.675	447.451	188.48	187.522	504.5	507.607	324.041	364.561	474.558	266.151	0.34778	YES	NEG		NO	YES
ENSRNOG00000008258	1814.59	-0.887643	0.265164	-3.34753	0.000815352	0.0110187	Fnbp1	1995.56	2294.32	832.543	909.53	2579.96	2553.26	1709.45	1642.13	2355.78	1273.41	0.373688	YES	NEG		NO	YES
ENSRNOG00000018691	5241.19	0.307735	0.0919348	3.34732	0.000815962	0.0110187	Ccnl2	4838.23	4854.14	6083.06	6399.8	4469.4	4576.07	5328.08	5380.75	4684.46	5797.92	0.133526	NO	POS		NO	NO
ENSRNOG00000003866	92.2266	-0.854383	0.255337	-3.34609	0.00081959	0.0110579	Cxcr4	107.051	145.566	78.6231	46.1283	91.5501	130.286	59.496	79.1129	118.613	65.8401	0.368092	YES	NEG		NO	YES
ENSRNOG00000000547	2199.59	-1.16146	0.34726	-3.34464	0.000823902	0.0110866	Tspyl4	2640.2	2708.69	723.763	819.279	3201.33	3609.93	1885.81	2007.76	3040.04	1359.15	0.475717	YES	NEG		NO	YES
ENSRNOG00000018486	124.871	0.579915	0.173386	3.34465	0.000823868	0.0110866	RGD1311084	111.705	94.2873	162.631	148.413	109.081	86.2931	163.614	122.946	100.342	149.401	0.240839	YES	POS		YES	NO
ENSRNOG00000031126	254.359	-0.514218	0.153723	-3.34509	0.00082257	0.0110866	Tecta	301.371	272.11	242.331	220.614	289.259	334.174	208.236	166.779	299.229	209.49	0.216331	YES	NEG		NO	YES
ENSRNOG00000043114	2350.43	0.786307	0.235271	3.34213	0.000831373	0.0111773	Tomm7	1843.13	1757.55	3812.68	3830.66	1659.59	1641.26	2151.42	2107.18	1725.38	2975.48	0.394453	YES	POS		YES	NO
ENSRNOG00000049410	353.578	-0.521458	0.156165	-3.33915	0.000840364	0.01128	Chrm3	361.878	361.435	266.026	301.84	519.109	424.697	294.293	299.346	416.78	290.376	0.237559	YES	NEG		NO	YES
ENSRNOG00000057557	21.364	-1.61886	0.484818	-3.3391	0.000840496	0.01128	Prlr	30.2535	33.9103	12.9243	11.0307	15.583	49.0686	5.31215	12.8291	32.2039	10.5241	0.695603	YES	NEG		NO	YES
ENSRNOG00000009897	65.1517	0.638577	0.191261	3.33877	0.000841503	0.0112836	Clcnkb	50.0346	59.5499	82.9312	79.2204	44.8011	49.0686	76.4949	79.1129	50.8635	79.4398	0.244092	YES	POS		YES	NO
ENSRNOG00000018109	445.242	-1.02329	0.306509	-3.33852	0.000842254	0.0112837	Clic4	463.111	621.138	196.019	178.497	669.095	633.662	394.161	406.255	596.751	293.733	0.428054	YES	NEG		NO	YES
ENSRNOG00000006470	1318.92	0.38035	0.113962	3.33751	0.000845337	0.011315	Camk1g	1153.12	1017.31	1330.13	1396.89	1208.66	1205.57	1649.95	1589.74	1146.16	1491.68	0.165269	YES	POS		YES	NO
ENSRNOG00000025695	2611.56	-0.337165	0.101031	-3.33725	0.000846108	0.0113154	Tns3	2713.5	3185.92	2331.77	2148.98	3147.77	2613.33	2360.72	2390.49	2915.13	2307.99	0.147015	NO	NEG		NO	NO
ENSRNOG00000016189	956.405	-0.372382	0.111598	-3.33681	0.000847467	0.0113236	Frmd5	1065.85	976.783	753.92	787.19	1073.28	1200.49	886.066	907.66	1079.1	833.709	0.159351	NO	NEG		NO	NO
ENSRNOG00000008146	996.323	-0.34544	0.103576	-3.33512	0.00085262	0.0113736	Tox2	1079.82	1115.73	843.314	891.48	989.52	1274.09	885.003	891.624	1114.79	877.855	0.149926	NO	NEG		NO	NO
ENSRNOG00000012775	401.676	-0.486418	0.145848	-3.3351	0.000852699	0.0113736	Ccdc127	424.712	468.955	287.567	331.923	445.089	535.525	318.729	400.91	468.57	334.782	0.209615	YES	NEG		NO	YES
ENSRNOG00000011053	211.456	-0.489894	0.146961	-3.33349	0.000857631	0.0114293	Cyp2u1	233.883	275.418	163.708	148.413	238.615	239.421	197.612	194.575	246.834	176.077	0.202578	YES	NEG		NO	YES
ENSRNOG00000019730	655.32	-0.667714	0.200335	-3.33298	0.000859198	0.0114402	Inppl1	728.41	880.014	410.348	376.046	805.446	802.864	625.771	613.66	804.184	506.456	0.282997	YES	NEG		NO	YES
ENSRNOG00000008619	628.555	-0.378204	0.113517	-3.3317	0.00086316	0.0114829	Agtrap	700.484	784.073	513.743	502.398	680.782	675.963	626.833	544.168	710.325	546.785	0.159726	NO	NEG		NO	NO
ENSRNOG00000006551	1047.65	0.509356	0.152915	3.33098	0.000865404	0.0114975	Dcaf15	920.403	866.781	1530.46	1297.61	817.133	854.471	1020.99	1073.37	864.697	1230.61	0.238306	YES	POS		YES	NO
ENSRNOG00000008309	224.928	0.689633	0.207043	3.33086	0.000865772	0.0114975	Rpa3	218.756	162.935	301.568	338.943	170.439	137.9	242.234	226.648	172.507	277.348	0.308018	YES	POS		YES	NO
ENSRNOG00000030157	1572.51	0.244528	0.0734329	3.32996	0.000868587	0.0115249	Dhx16	1455.66	1454.84	1834.18	1690.7	1487.2	1361.23	1659.51	1636.78	1439.73	1705.29	0.100134	NO	POS		NO	NO
ENSRNOG00000033330	56.1665	-0.923987	0.277711	-3.32715	0.00087738	0.0116314	Skida1	82.6152	72.7832	32.3109	31.0865	58.4362	80.371	33.9977	57.731	73.5514	38.7815	0.384143	YES	NEG		NO	YES
ENSRNOG00000007834	2416.47	-0.298556	0.0897408	-3.32687	0.000878268	0.011633	Cand1	2470.31	2610.27	2008.66	2169.03	2682.22	2898.43	2133.36	2359.49	2665.31	2167.63	0.12652	NO	NEG		NO	NO
ENSRNOG00000034180	3741.48	0.911817	0.27415	3.32598	0.000881082	0.0116602	Rpl37	2846.15	2699.59	6625.88	6374.73	2588.73	2253.77	3557.01	2985.98	2597.06	4885.9	0.466094	YES	POS		YES	NO
ENSRNOG00000007467	409.482	-0.74335	0.223535	-3.32543	0.000882838	0.0116732	Ace3	493.364	449.105	263.872	220.614	474.308	633.662	332.54	408.394	512.61	306.355	0.327461	YES	NEG		NO	YES
ENSRNOG00000003955	1003.25	0.619793	0.186432	3.32449	0.000885792	0.0117021	Spata7	864.551	787.381	1522.92	1358.78	746.036	766.486	871.192	1108.65	791.114	1215.39	0.29498	YES	POS		YES	NO
ENSRNOG00000048295	374.83	0.447289	0.134572	3.32378	0.000888057	0.0117219	Dmrtc1a	343.26	306.847	497.587	465.294	310.686	308.794	399.473	366.699	317.397	432.264	0.196618	YES	POS		YES	NO
ENSRNOG00000014460	487.459	-0.415458	0.12503	-3.32285	0.000891015	0.0117507	Hivep1	475.91	601.288	409.271	383.066	534.692	615.05	426.034	454.365	556.735	418.184	0.179312	YES	NEG		NO	YES
ENSRNOG00000018639	1048.6	0.754225	0.227141	3.32052	0.000898499	0.0118392	Zfand2b	842.442	787.381	1741.56	1594.44	744.088	748.72	945.562	984.635	780.658	1316.55	0.375664	YES	POS		YES	NO
ENSRNOG00000016551	92.4615	-0.612494	0.184496	-3.31983	0.000900729	0.0118583	Bcl2l11	94.2512	129.852	72.1609	81.2259	116.872	105.751	75.4325	64.1456	111.682	73.2412	0.252118	YES	NEG		NO	YES
ENSRNOG00000005753	665.835	0.32278	0.0972793	3.31808	0.00090638	0.0119138	Alg13	555.035	597.153	672.066	798.22	638.903	575.287	729.889	760.125	591.594	740.075	0.134902	NO	POS		NO	NO
ENSRNOG00000012999	2364.31	0.2753	0.0829705	3.31804	0.000906507	0.0119138	Phb2	2129.38	2115.67	2756.12	2766.7	2169.93	2142.95	2504.15	2329.55	2139.48	2589.13	0.117473	NO	POS		NO	NO
ENSRNOG00000046864	113.023	0.64244	0.193673	3.31714	0.000909441	0.011942	Acot4	80.288	82.7081	117.396	166.463	93.498	96.4452	152.99	114.393	88.2348	137.81	0.282195	YES	POS		YES	NO
ENSRNOG00000013974	1443.82	0.374611	0.112972	3.31597	0.000913264	0.0119819	Fahd2a	1235.74	1236.49	1791.1	1813.04	1295.34	1262.25	1519.27	1397.3	1257.45	1630.18	0.16682	NO	POS		NO	NO
ENSRNOG00000002693	3462.95	0.753638	0.227483	3.31294	0.000923209	0.0121019	Nme1	2867.1	2424.18	5751.33	5274.67	2463.09	2560.03	3243.6	3119.61	2578.6	4347.3	0.377051	YES	POS		YES	NO
ENSRNOG00000008829	1314.21	-0.480948	0.145241	-3.31138	0.000928373	0.0121591	Sorbs3	1437.04	1693.04	947.785	928.583	1489.15	1505.05	1262.17	1250.84	1531.07	1097.34	0.206455	YES	NEG		NO	YES
ENSRNOG00000060120	1241.82	0.295294	0.0891825	3.31112	0.000929224	0.0121598	Selenoo	1218.28	1057.01	1401.21	1404.91	1023.61	1163.26	1371.6	1294.67	1115.54	1368.1	0.121797	NO	POS		NO	NO
ENSRNOG00000043085	384.997	-0.851538	0.257201	-3.31079	0.00093033	0.0121638	Clstn2	446.82	432.563	204.635	211.589	448.011	653.966	291.106	391.288	495.34	274.654	0.385079	YES	NEG		NO	YES
ENSRNOG00000008686	81.7381	-0.61372	0.185416	-3.30997	0.000933067	0.0121891	Tigd5	108.214	99.2498	60.3136	58.1618	100.316	87.9851	61.6209	78.0438	98.9412	64.535	0.245774	YES	NEG		NO	YES
ENSRNOG00000015986	951.473	-0.444717	0.134389	-3.30918	0.000935703	0.0122026	Rassf8	1051.89	1141.37	890.703	932.594	1101.52	1093.05	658.706	741.951	1096.96	805.988	0.187321	YES	NEG		NO	YES
ENSRNOG00000017399	119.557	0.606323	0.183212	3.30941	0.000934929	0.0122026	Acrbp	89.5968	96.7685	180.941	149.416	93.498	98.9833	123.242	124.015	94.7116	144.403	0.268479	YES	POS		YES	NO
ENSRNOG00000001837	3568.2	1.1483	0.347106	3.30822	0.000938922	0.0122341	Sst	1611.58	2147.1	7148.24	3975.06	3626.94	1488.98	5400.33	3147.41	2218.65	4917.76	0.547242	YES	POS		YES	NO
ENSRNOG00000003031	3127.58	-0.563034	0.170214	-3.30781	0.0009403	0.0122416	Atp2b4	3380.24	3061.03	2358.69	2358.56	4534.65	3944.95	2281.04	3101.44	3730.22	2524.93	0.259646	YES	NEG		NO	YES
ENSRNOG00000020289	1244.74	0.305277	0.0923072	3.30719	0.000942383	0.0122582	Akt1s1	1211.3	1089.27	1422.76	1340.73	1132.69	1022.83	1465.09	1273.29	1114.02	1375.47	0.12788	NO	POS		NO	NO
ENSRNOG00000018949	1093.89	0.618122	0.186918	3.30691	0.000943302	0.0122597	Dlk2	970.438	768.358	1699.55	1428.97	785.967	928.074	1107.05	1062.68	863.209	1324.56	0.293955	YES	POS		YES	NO
ENSRNOG00000054257	990.902	-0.754515	0.228186	-3.30657	0.000944443	0.0122641	Adam10	1139.16	1329.12	520.205	558.554	1288.52	1219.95	895.628	976.082	1244.19	737.617	0.318032	YES	NEG		NO	YES
ENSRNOG00000051531	681.086	0.728503	0.220374	3.30575	0.000947221	0.0122896	Ctu2	589.942	487.978	1138.42	951.647	486.969	486.456	718.202	589.07	512.836	849.335	0.356792	YES	POS		YES	NO
ENSRNOG00000047023	695.084	-0.32046	0.0969502	-3.30541	0.000948362	0.012294	Aldh1l1	712.12	802.269	577.287	578.609	787.915	784.252	677.83	640.387	771.639	618.528	0.13217	NO	NEG		NO	NO
ENSRNOG00000011427	1040.35	-0.394391	0.119331	-3.30501	0.000949732	0.0123013	Hr	1183.38	1053.7	986.558	978.722	1238.85	1251.25	852.068	778.3	1181.79	898.912	0.168585	YES	NEG		NO	YES
ENSRNOG00000048848	2242.75	0.372727	0.112797	3.3044	0.000951813	0.0123177	Ccdc9	2100.29	1882.44	2531.02	2485.91	2065.72	1771.55	2872.81	2232.27	1955	2530.5	0.163637	NO	POS		NO	NO
ENSRNOG00000002585	1079.18	-0.405084	0.122622	-3.30352	0.000954804	0.0123415	Cul4b	1296.24	1232.35	772.23	894.488	1169.7	1220.79	973.185	1074.44	1229.77	928.585	0.171011	YES	NEG		NO	YES
ENSRNOG00000018129	3344.67	0.713111	0.215873	3.30338	0.000955274	0.0123415	Ndufab1	2808.92	2384.48	4785.24	5571.5	2474.77	2470.35	3005.61	3256.46	2534.63	4154.7	0.355327	YES	POS		YES	NO
ENSRNOG00000021201	1340.45	-1.0834	0.327993	-3.30313	0.000956122	0.0123417	Txnip	1503.36	3264.49	823.927	763.123	1336.24	1181.03	1060.3	791.129	1821.28	859.621	0.613515	YES	NEG		NO	YES
ENSRNOG00000036659	820.051	0.623887	0.188891	3.3029	0.000956912	0.0123417	Fn3k	674.885	599.634	1219.2	1189.31	648.642	659.042	808.509	761.194	645.551	994.552	0.300199	YES	POS		YES	NO
ENSRNOG00000000466	838.668	0.501969	0.152008	3.30226	0.0009591	0.0123595	Hsd17b8	763.318	679.034	1111.49	1154.21	679.808	655.658	824.445	841.376	694.455	982.881	0.231604	YES	POS		YES	NO
ENSRNOG00000001596	8030.31	0.624447	0.18918	3.30081	0.000964062	0.0124008	Atp5g3	6765.14	6061.68	10847.8	12756.5	6274.1	6175.88	7569.81	7791.55	6319.2	9741.42	0.306998	YES	POS		YES	NO
ENSRNOG00000007118	198.419	0.485851	0.147196	3.3007	0.000964436	0.0124008	Eva1a	196.647	161.281	214.329	263.734	149.986	154.82	222.048	224.51	165.684	231.155	0.20327	YES	POS		YES	NO
ENSRNOG00000013305	2413.94	-0.545565	0.165326	-3.29994	0.00096707	0.0124008	Atp2c1	2780.99	2825.31	1540.15	1666.64	2988.04	2865.44	2258.72	2386.22	2864.94	1962.93	0.231405	YES	NEG		NO	YES
ENSRNOG00000020076	947.507	-0.327234	0.0991506	-3.30038	0.000965556	0.0124008	Borcs7	1065.85	984.227	731.303	852.371	1089.84	1078.66	868.005	909.798	1054.64	840.369	0.136068	NO	NEG		NO	NO
ENSRNOG00000020247	3454.75	0.408586	0.123818	3.2999	0.000967197	0.0124008	Cnih2	3241.77	2488.69	4206.87	3745.42	3357.16	2789.3	4069.1	3739.69	2969.23	3940.27	0.174354	YES	POS		YES	NO
ENSRNOG00000048431	484.358	-0.870561	0.263812	-3.29993	0.00096708	0.0124008	Nynrin	598.088	593.844	263.872	241.672	524.952	787.636	355.914	508.888	626.13	342.587	0.384794	YES	NEG		NO	YES
ENSRNOG00000001429	725.136	0.401934	0.121834	3.29903	0.000970188	0.0124182	Lrwd1	659.758	632.717	965.018	817.273	583.389	623.51	813.821	705.602	624.843	825.428	0.178681	YES	POS		YES	NO
ENSRNOG00000027286	115.304	-0.760559	0.230535	-3.29911	0.000969919	0.0124182	Lrrc75a	151.267	140.604	61.3906	71.198	125.638	162.434	113.68	96.2184	144.986	85.6218	0.319168	YES	NEG		NO	YES
ENSRNOG00000012565	487.321	-0.327592	0.0993074	-3.29877	0.000971098	0.0124195	Cln8	493.364	538.43	412.502	443.233	594.102	543.139	455.782	418.015	542.259	432.383	0.135465	NO	NEG		NO	NO
ENSRNOG00000007837	134.285	-0.881717	0.267405	-3.29731	0.000976142	0.0124735	Acot11	237.373	172.86	95.8556	78.2176	106.159	180.2	92.4313	111.186	174.148	94.4225	0.41672	YES	NEG		NO	YES
ENSRNOG00000014785	951.882	-0.276199	0.0837757	-3.29689	0.000977626	0.0124819	Ykt6	1018.15	992.498	855.161	840.338	1118.08	1042.29	929.626	818.925	1042.75	861.012	0.113568	NO	NEG		NO	NO
ENSRNOG00000027569	1428.02	-0.346711	0.105183	-3.29626	0.000979824	0.0124995	Trappc9	1481.26	1502.81	1206.27	1155.21	1607.97	1802	1333.35	1335.3	1598.51	1257.53	0.150151	NO	NEG		NO	NO
ENSRNOG00000031576	146.608	0.540726	0.16406	3.29591	0.00098103	0.0125044	Zfp455	107.051	114.137	176.633	197.55	144.143	112.519	154.052	166.779	119.463	173.753	0.226899	YES	POS		YES	NO
ENSRNOG00000050510	461.954	-0.805339	0.244513	-3.29364	0.00098899	0.0125954	Rab1b	556.198	592.19	236.946	236.658	597.024	604.898	446.22	425.499	587.577	336.331	0.33484	YES	NEG		NO	YES
ENSRNOG00000030790	1844.91	-0.451972	0.137247	-3.29312	0.000990826	0.0126082	Ctnnd1	1997.89	2306.73	1343.06	1358.78	2217.66	2003.35	1784.88	1746.9	2131.41	1558.4	0.194584	YES	NEG		NO	YES
ENSRNOG00000003999	1560.2	-0.271604	0.0824868	-3.2927	0.000992301	0.0126164	Adcy3	1676.74	1650.03	1335.52	1341.73	1674.2	1824.85	1526.71	1451.83	1706.45	1413.95	0.112527	NO	NEG		NO	NO
ENSRNOG00000001238	2062.87	0.318998	0.0969069	3.29179	0.000995504	0.012636	Rsrc2	1871.06	1845.22	2501.94	2470.87	1825.16	1802	2019.68	2167.05	1835.86	2289.89	0.139621	NO	POS		NO	NO
ENSRNOG00000003310	580.754	-0.734661	0.22317	-3.29194	0.000995002	0.012636	Tmem63a	546.889	832.871	316.646	412.146	881.413	640.43	512.091	503.543	725.401	436.107	0.336621	YES	NEG		NO	YES
ENSRNOG00000002135	2449.12	-0.287	0.0871943	-3.2915	0.000996533	0.0126385	Sgcb	2872.92	2751.7	2339.31	2321.46	2639.37	2505.04	2024.99	2138.19	2692.26	2205.99	0.121065	NO	NEG		NO	NO
ENSRNOG00000020361	2216.69	0.306068	0.0930463	3.28941	0.00100396	0.0127222	Ip6k2	1879.21	2001.54	2675.34	2584.19	2049.16	1999.12	2177.98	2366.97	1982.26	2451.12	0.132634	NO	POS		NO	NO
ENSRNOG00000013844	116.315	-0.883918	0.268935	-3.28673	0.00101358	0.0128014	Fam172a	119.85	142.258	60.3136	58.1618	181.152	159.896	104.118	104.771	150.789	81.8412	0.378795	YES	NEG		NO	YES
ENSRNOG00000016675	340.575	0.463087	0.140884	3.287	0.0010126	0.0128014	Kcnn2	307.189	260.531	427.58	452.258	304.842	274.108	345.289	352.801	286.667	394.482	0.202915	YES	POS		YES	NO
ENSRNOG00000017102	124.929	-0.725966	0.220856	-3.28705	0.00101242	0.0128014	Cmtr2	133.813	157.145	79.7001	67.1869	165.569	165.818	115.805	114.393	155.587	94.2712	0.302762	YES	NEG		NO	YES
ENSRNOG00000031052	47.7933	1.10607	0.336527	3.28673	0.00101357	0.0128014	LOC100362751	40.7258	33.0833	90.4704	74.2064	23.3745	24.5343	42.4972	53.4547	30.4295	65.1572	0.499082	YES	POS		YES	NO
ENSRNOG00000009823	1714.19	0.617389	0.187915	3.28548	0.0010181	0.0128144	Naa38	1478.93	1272.05	2522.4	2486.92	1409.29	1252.1	1687.14	1604.71	1353.09	2075.29	0.297489	YES	POS		YES	NO
ENSRNOG00000014241	1109.27	-0.729844	0.222187	-3.28481	0.0010205	0.0128144	Ece1	1283.44	1485.44	631.139	619.724	1219.37	1547.35	1057.12	1030.61	1383.9	834.646	0.314702	YES	NEG		NO	YES
ENSRNOG00000020543	1478.01	0.646897	0.196932	3.28488	0.00102026	0.0128144	Nosip	1227.59	1162.05	2239.14	2184.08	1140.48	1078.66	1421.53	1370.58	1152.2	1803.83	0.316162	YES	POS		YES	NO
ENSRNOG00000030170	137.014	0.65576	0.199617	3.28509	0.0010195	0.0128144	Krt10	115.196	113.31	182.018	190.53	106.159	91.3692	118.992	178.539	106.509	167.52	0.289477	YES	POS		YES	NO
ENSRNOG00000033796	220.1	-0.501022	0.152473	-3.28597	0.00101631	0.0128144	Kcnj5	250.173	257.222	224.022	184.513	247.38	276.646	151.927	168.917	257.855	182.345	0.208721	YES	NEG		NO	YES
ENSRNOG00000042696	2162.18	0.789335	0.240201	3.28615	0.00101568	0.0128144	Minos1	1816.37	1564.01	3438.95	3565.92	1507.66	1452.6	2121.67	1830.29	1585.16	2739.21	0.395609	YES	POS		YES	NO
ENSRNOG00000050277	1157.45	0.520262	0.158345	3.28561	0.0010176	0.0128144	Uckl1	1008.84	942.873	1617.7	1551.32	867.778	984.757	1093.24	1193.11	951.061	1363.84	0.243101	YES	POS		YES	NO
ENSRNOG00000030515	8199.89	-0.489408	0.149019	-3.2842	0.00102273	0.0128317	Nfasc	8552.42	8088.03	5971.05	6428.88	10998.7	10670.7	7141.65	7747.72	9577.46	6822.32	0.223465	YES	NEG		NO	YES
ENSRNOG00000008637	1172.79	0.300092	0.0913858	3.28379	0.00102422	0.0128398	Strada	1055.38	1009.87	1372.13	1283.57	1121	1019.44	1364.16	1156.76	1051.42	1294.16	0.127051	NO	POS		NO	NO
ENSRNOG00000026898	81.4654	-0.703563	0.21433	-3.28262	0.00102849	0.0128721	Zbtb8b	109.378	100.904	57.0825	49.1367	87.6544	105.751	59.496	82.3202	100.922	62.0089	0.290043	YES	NEG		NO	YES
ENSRNOG00000060293	3307.22	0.726982	0.221451	3.28282	0.00102774	0.0128721	Ndufa3	2628.56	2446.51	5141.74	5293.73	2362.77	2527.03	3078.92	2978.49	2491.22	4123.22	0.364529	YES	POS		YES	NO
ENSRNOG00000014004	837.979	-0.835414	0.254643	-3.28073	0.00103539	0.0129373	Ncoa7	999.528	962.723	395.27	457.272	1104.45	1229.25	711.828	843.515	1073.99	601.971	0.355905	YES	NEG		NO	YES
ENSRNOG00000019682	1772.06	0.601008	0.183184	3.2809	0.00103475	0.0129373	Timm13	1534.78	1230.7	2606.41	2444.8	1528.11	1340.08	1880.5	1611.12	1408.42	2135.71	0.284715	YES	POS		YES	NO
ENSRNOG00000012357	2058.49	0.317749	0.096884	3.27969	0.00103921	0.0129637	Unc45a	1875.71	1703.79	2597.79	2248.25	1853.4	1898.45	2177.98	2112.53	1832.84	2284.14	0.13874	NO	POS		NO	NO
ENSRNOG00000020833	2533.47	-0.206617	0.0629963	-3.27982	0.00103873	0.0129637	Cspg5	2642.52	2783.96	2442.7	2331.49	2590.67	2839.21	2294.85	2342.38	2714.09	2352.85	0.0835825	NO	NEG		NO	NO
ENSRNOG00000006037	34490.6	0.445544	0.135861	3.2794	0.00104027	0.0129664	Snap25	26744.1	26098.5	35636.7	46490.3	34160.9	29823.6	39834.7	37136	29206.8	39774.4	0.20003	YES	POS		YES	NO
ENSRNOG00000027049	5253.38	0.721096	0.219929	3.27877	0.00104262	0.012985	Atp5j2	4535.69	3663.97	7862.31	8483.6	3953.21	3716.53	5178.28	4633.45	3967.35	6539.41	0.357747	YES	POS		YES	NO
ENSRNOG00000008733	492.038	0.610558	0.186294	3.27738	0.00104775	0.013016	Lsm3	413.076	409.405	690.376	735.045	357.435	378.167	472.781	480.023	389.521	594.556	0.290536	YES	POS		YES	NO
ENSRNOG00000010257	796.558	-0.378013	0.115348	-3.27717	0.00104853	0.013016	Cuedc1	851.751	856.856	672.066	604.682	889.205	1002.52	726.702	768.678	900.084	693.032	0.16137	NO	NEG		NO	NO
ENSRNOG00000015971	3960.83	-0.402232	0.122724	-3.27752	0.00104722	0.013016	Slc12a2	4165.67	4357.06	2907.98	3538.84	5223.23	4291.81	3480.52	3721.51	4509.44	3412.21	0.17793	YES	NEG		NO	YES
ENSRNOG00000050997	674.917	0.291202	0.0888464	3.27759	0.00104698	0.013016	Ifrd1	624.85	621.965	779.769	773.151	621.372	560.905	728.826	688.496	607.273	742.561	0.118679	NO	POS		NO	NO
ENSRNOG00000009412	302.966	-0.492693	0.15041	-3.27568	0.00105409	0.0130743	Lrch1	328.134	353.164	242.331	200.558	343.8	390.857	276.232	288.655	353.989	251.944	0.207367	YES	NEG		NO	YES
ENSRNOG00000008030	1809.59	0.37117	0.113351	3.27451	0.00105847	0.0130753	Shc2	1737.25	1337.39	2059.28	2228.2	1651.8	1587.96	1971.87	1902.99	1578.6	2040.58	0.158362	NO	POS		NO	NO
ENSRNOG00000025710	67.1699	0.716781	0.218876	3.27483	0.00105726	0.0130753	Ces5a	54.6889	44.6624	94.7785	96.2678	45.7751	58.3747	71.1828	71.6293	50.8753	83.4646	0.299997	YES	POS		YES	NO
ENSRNOG00000028456	11.7354	-1.6159	0.493398	-3.27504	0.00105648	0.0130753	Ush1g	13.9631	16.5416	5.38514	4.01116	15.583	24.5343	5.31215	8.55275	17.6555	5.8153	0.609436	YES	NEG		NO	YES
ENSRNOG00000047089	782.146	0.643423	0.196465	3.27501	0.0010566	0.0130753	Alkbh7	717.938	563.242	1120.11	1174.27	583.389	578.671	793.635	725.914	610.81	953.481	0.307236	YES	POS		YES	NO
ENSRNOG00000058522	2214.4	0.319231	0.0974872	3.27459	0.00105814	0.0130753	Fam214a	1905.97	1835.29	2515.94	2534.05	2199.15	1941.59	2205.6	2577.58	1970.5	2458.29	0.136397	NO	POS		NO	NO
ENSRNOG00000003186	1710.66	0.336017	0.102644	3.27364	0.00106174	0.0131014	Anks3	1519.65	1387.84	2186.37	1867.19	1592.39	1549.89	1798.69	1783.25	1512.44	1908.88	0.147282	NO	POS		NO	NO
ENSRNOG00000007628	1293.66	0.337948	0.103238	3.27349	0.0010623	0.0131014	Ptp4a3	1306.72	1153.78	1456.14	1542.29	1066.46	1046.52	1381.16	1396.24	1143.37	1443.96	0.142783	NO	POS		NO	NO
ENSRNOG00000011586	1670.56	0.46741	0.142813	3.27289	0.00106453	0.0131183	LOC100909712	1467.29	1473.86	2275.76	2143.96	1379.1	1289.32	1598.96	1736.21	1402.39	1938.72	0.215844	YES	POS		YES	NO
ENSRNOG00000019476	1470.2	-0.510589	0.1561	-3.27092	0.00107198	0.0131994	Agap1	1485.91	1593.79	1005.94	1123.12	1943.01	1887.45	1292.98	1429.38	1727.54	1212.86	0.227375	YES	NEG		NO	YES
ENSRNOG00000017487	22.3346	1.09351	0.334376	3.27029	0.00107436	0.013218	Otoa	19.7811	11.5791	36.619	29.0809	12.6612	13.5362	27.6232	27.7964	14.3894	30.2799	0.41471	YES	POS		YES	NO
ENSRNOG00000042977	860.675	0.356349	0.108991	3.26952	0.00107731	0.0132436	Mtx1	804.044	734.448	1055.49	1026.86	692.47	789.328	929.626	853.136	755.072	966.277	0.153955	NO	POS		NO	NO
ENSRNOG00000004132	2969.21	-0.244206	0.074714	-3.26854	0.00108103	0.0132466	Lasp1	3148.69	3304.19	2836.89	2523.02	3281.2	3144.62	2611.45	2903.66	3219.67	2718.76	0.100346	NO	NEG		NO	NO
ENSRNOG00000016643	672.659	0.541449	0.165643	3.26877	0.00108017	0.0132466	Lpcat2	551.544	652.567	759.305	935.603	536.64	450.924	836.132	658.561	547.919	797.4	0.242534	YES	POS		YES	NO
ENSRNOG00000018021	804.843	0.352717	0.107904	3.26881	0.00108002	0.0132466	Brix1	738.883	701.365	1010.25	958.667	715.844	672.579	837.194	803.958	707.168	902.518	0.153884	NO	POS		NO	NO
ENSRNOG00000048718	426.256	-0.573118	0.175323	-3.26893	0.00107954	0.0132466	Ccdc71	484.055	473.09	273.565	291.812	560.014	521.989	432.409	373.114	509.787	342.725	0.245799	YES	NEG		NO	YES
ENSRNOG00000025702	730.717	0.352487	0.107861	3.26799	0.00108315	0.0132618	Kdm2b	660.922	672.417	833.62	888.471	662.277	572.749	722.452	832.824	642.091	819.342	0.149805	NO	POS		NO	NO
ENSRNOG00000033765	10834.9	0.544803	0.166749	3.26721	0.00108612	0.0132768	Eif1	9432.1	9041.65	14818.8	15492.1	8890.1	7889.05	10491.5	10623.6	8813.23	12856.5	0.259571	YES	POS		YES	NO
ENSRNOG00000052141	1868.92	0.906486	0.277445	3.26727	0.00108591	0.0132768	Rps10l1	1561.54	1260.47	3178.31	3243.02	1354.75	1025.37	1730.7	1597.23	1300.53	2437.31	0.458334	YES	POS		YES	NO
ENSRNOG00000060956	5020.02	0.339238	0.103854	3.26649	0.0010889	0.0133001	Zfp706	4392.57	4371.12	5657.63	6339.63	4865.79	4101.46	5328.08	5103.85	4432.74	5607.3	0.149301	NO	POS		NO	NO
ENSRNOG00000010474	4476.96	-0.525383	0.160936	-3.26455	0.00109638	0.0133808	Hmces	5084.91	4983.16	3021.07	3056.5	5271.92	5792.64	4200.84	4404.66	5283.16	3670.77	0.226654	YES	NEG		NO	YES
ENSRNOG00000046000	5875.4	0.763478	0.233897	3.26416	0.00109791	0.0133887	Clasrp	5285.05	3972.47	9615.71	8862.65	3677.59	4489.78	5182.53	5917.43	4356.22	7394.58	0.375741	YES	POS		YES	NO
ENSRNOG00000025416	199.704	-0.809635	0.248058	-3.2639	0.00109891	0.0133901	Dpy19l4	252.5	254.741	100.164	106.296	235.693	274.108	178.488	195.644	254.26	145.148	0.337225	YES	NEG		NO	YES
ENSRNOG00000001465	1491.73	-1.05714	0.323961	-3.26318	0.00110168	0.0134025	Ids	1851.28	1806.35	558.978	604.682	2168.96	2233.47	1197.36	1512.77	2015.01	968.446	0.437467	YES	NEG		NO	YES
ENSRNOG00000002983	186.524	-1.11072	0.340373	-3.26324	0.00110146	0.0134025	Nf1x	231.555	271.283	64.6217	76.212	283.416	233.499	140.241	191.368	254.938	118.111	0.453111	YES	NEG		NO	YES
ENSRNOG00000015304	734.259	0.672729	0.206249	3.26173	0.00110734	0.0134606	Tmem160	636.486	499.557	952.094	1177.27	531.77	597.284	855.255	624.35	566.274	902.244	0.323455	YES	POS		YES	NO
ENSRNOG00000002142	309.6	-0.926056	0.283987	-3.26091	0.00111055	0.0134888	Cds1	340.933	401.961	135.706	147.41	442.168	437.388	286.856	284.379	405.612	213.588	0.388201	YES	NEG		NO	YES
ENSRNOG00000001501	519.581	0.412407	0.126503	3.26007	0.00111385	0.0135181	Snrpa	447.984	454.068	701.146	592.649	462.62	418.775	571.587	507.819	445.862	593.3	0.183989	YES	POS		YES	NO
ENSRNOG00000048747	1742.05	0.332511	0.102059	3.25803	0.0011219	0.0136049	Cdk5rap3	1546.42	1683.11	2121.75	2057.72	1507.66	1431.45	1810.38	1777.9	1542.16	1941.94	0.144398	NO	POS		NO	NO
ENSRNOG00000012122	163.94	-0.833879	0.255994	-3.25742	0.00112431	0.0136125	Clvs2	194.32	204.289	72.1609	108.301	197.709	243.651	123.242	167.848	209.992	117.888	0.351435	YES	NEG		NO	YES
ENSRNOG00000045570	99.2676	0.850473	0.261081	3.25751	0.00112396	0.0136125	LOC288978	76.7972	64.5123	161.554	161.449	65.2538	76.987	91.3689	96.2184	70.8876	127.648	0.402664	YES	POS		YES	NO
ENSRNOG00000032542	52.091	1.04352	0.320382	3.25713	0.00112545	0.0136154	LOC108351482	37.235	41.3541	76.4691	97.2706	34.0878	23.6883	45.6845	60.9383	34.0913	70.0906	0.471442	YES	POS		YES	NO
ENSRNOG00000003682	1084.98	0.62954	0.193322	3.25643	0.00112822	0.0136172	Hook2	979.747	792.344	1623.08	1555.33	807.394	829.091	1092.18	1000.67	852.144	1317.81	0.303131	YES	POS		YES	NO
ENSRNOG00000006810	844.468	-0.43593	0.133868	-3.25642	0.00112828	0.0136172	Lancl2	912.258	948.662	581.596	693.93	973.937	1049.05	828.695	767.609	970.978	717.957	0.185617	YES	NEG		NO	YES
ENSRNOG00000052537	15.6064	-1.49309	0.458454	-3.2568	0.00112675	0.0136172	AABR07050265.1	23.2719	15.7145	6.46217	6.01674	24.3484	28.7644	6.37457	13.8982	23.0248	8.18792	0.57925	YES	NEG		NO	YES
ENSRNOG00000038951	1584.47	0.78253	0.240332	3.25604	0.00112979	0.0136246	Cox17	1323.01	1039.64	2476.09	2655.39	1173.59	1124.35	1482.09	1401.58	1165.15	2003.79	0.394248	YES	POS		YES	NO
ENSRNOG00000006209	2348.03	0.243698	0.0748754	3.25472	0.00113505	0.0136772	Mbd6	2243.41	2248.01	2395.31	2612.27	2084.23	2026.2	2662.45	2512.37	2150.46	2545.6	0.100789	NO	POS		NO	NO
ENSRNOG00000007701	1670.42	0.496238	0.15248	3.25445	0.00113613	0.0136794	Thoc7	1499.87	1379.57	2185.29	2339.51	1360.59	1304.55	1682.89	1611.12	1386.15	1954.7	0.232955	YES	POS		YES	NO
ENSRNOG00000005512	7941.91	0.712063	0.218824	3.25404	0.00113776	0.0136882	Ndufa4	6684.85	5777.16	11559.8	13164.6	5934.2	5687.73	7635.68	7091.3	6020.99	9862.84	0.35792	YES	POS		YES	NO
ENSRNOG00000010232	5522.82	-0.275692	0.0847358	-3.25355	0.00113971	0.0136943	Enpp5	5719.07	5676.26	4737.85	4771.27	6293.58	6505.82	5205.9	5272.77	6048.68	4996.95	0.11787	NO	NEG		NO	NO
ENSRNOG00000017029	1353.41	-0.232575	0.0714854	-3.25346	0.00114007	0.0136943	Snx1	1406.79	1541.68	1177.19	1247.47	1484.28	1415.38	1289.79	1264.74	1462.03	1244.8	0.0940628	NO	NEG		NO	NO
ENSRNOG00000050547	306.85	-0.551905	0.169661	-3.25299	0.00114196	0.0137062	Syngr2	336.279	411.059	250.948	195.544	352.565	358.709	312.354	237.339	364.653	249.046	0.236552	YES	NEG		NO	YES
ENSRNOG00000018884	1214.82	0.380048	0.11684	3.25273	0.00114301	0.0137081	Ttc13	1138	1008.21	1507.84	1515.21	990.494	1087.12	1207.98	1263.67	1055.96	1373.68	0.168627	YES	POS		YES	NO
ENSRNOG00000004061	4176.3	0.191996	0.0590312	3.25244	0.00114419	0.0137113	Pnn	3817.75	3847.58	4382.43	4563.69	3772.06	4156.45	4402.71	4467.74	3898.46	4454.14	0.0772815	NO	POS		NO	NO
ENSRNOG00000023919	637.303	-0.676723	0.208142	-3.25125	0.00114898	0.013758	Gbas	705.138	811.367	371.575	377.049	845.378	774.1	618.334	595.485	783.996	490.611	0.288941	YES	NEG		NO	YES
ENSRNOG00000010989	1759.36	-0.546045	0.167974	-3.25077	0.00115092	0.0137703	Ipo5	1939.71	2126.43	1196.58	1145.19	2113.44	2173.4	1592.58	1787.52	2088.25	1430.47	0.234019	YES	NEG		NO	YES
ENSRNOG00000021177	6867.67	0.455414	0.140118	3.25022	0.00115317	0.0137864	Cox8a	6012.29	5529.04	8816.56	9128.39	6091.98	5537.99	7565.56	6259.54	5792.82	7942.51	0.210716	YES	POS		YES	NO
ENSRNOG00000014002	1229.73	0.534483	0.164469	3.24976	0.00115503	0.013787	St7l	1213.63	896.556	1504.61	1699.73	1071.33	838.397	1249.42	1364.16	1004.98	1454.48	0.238951	YES	POS		YES	NO
ENSRNOG00000015552	896.633	0.280811	0.0864073	3.24986	0.00115464	0.013787	Ppil4	842.442	741.065	977.942	917.552	849.273	807.094	1022.06	1015.64	809.969	983.298	0.114934	NO	POS		NO	NO
ENSRNOG00000005096	1064.6	0.404974	0.124642	3.2491	0.00115772	0.0138082	Bzw2	913.422	805.577	1074.87	1203.35	1041.14	905.232	1377.97	1195.25	916.342	1212.86	0.1777	YES	POS		YES	NO
ENSRNOG00000033894	122.943	-0.922103	0.283935	-3.24758	0.00116391	0.0138712	Nrg3	134.977	148.875	57.0825	59.1646	181.152	178.508	115.805	107.978	160.878	85.0076	0.388548	YES	NEG		NO	YES
ENSRNOG00000001816	302.314	0.688961	0.212172	3.24718	0.00116557	0.0138801	Rfc4	219.919	244.816	353.265	445.239	299.973	161.588	361.226	332.488	231.574	373.054	0.299297	YES	POS		YES	NO
ENSRNOG00000011519	1306.7	0.268223	0.0826229	3.24635	0.00116895	0.0138986	Orc5	1267.15	1152.95	1474.45	1482.12	1214.5	1109.97	1431.09	1321.4	1186.14	1427.27	0.110904	NO	POS		NO	NO
ENSRNOG00000056108	34.0706	-1.30807	0.40293	-3.2464	0.00116873	0.0138986	AABR07069473.1	58.1797	40.527	15.0784	9.0251	37.0096	58.3747	24.4359	29.9346	48.5228	19.6185	0.534357	YES	NEG		NO	YES
ENSRNOG00000007629	1560.24	0.25979	0.0800389	3.2458	0.0011712	0.0139145	Sf3a3	1459.15	1474.69	1779.25	1799	1374.23	1373.08	1657.39	1565.15	1420.28	1700.2	0.108771	NO	POS		NO	NO
ENSRNOG00000016327	555.021	0.520278	0.16038	3.24403	0.00117851	0.0139905	Mcee	452.638	489.632	758.228	760.114	466.516	415.391	560.963	536.685	456.044	653.998	0.241551	YES	POS		YES	NO
ENSRNOG00000047085	908.028	-0.47317	0.146005	-3.24079	0.00119198	0.0141393	Lrrtm2	983.237	1091.75	612.829	725.017	1002.18	1144.65	785.135	919.42	1055.45	760.6	0.203975	YES	NEG		NO	YES
ENSRNOG00000019908	2801.76	0.698179	0.215462	3.24038	0.00119372	0.0141489	Lamtor2	2203.85	2150.41	4416.9	4301.97	2093.97	2098.95	2674.13	2473.88	2136.79	3466.72	0.35074	YES	POS		YES	NO
ENSRNOG00000014625	5489.29	0.476166	0.146967	3.23996	0.00119545	0.0141505	Atp5d	5031.38	4209.02	7137.47	7352.45	4573.61	4553.23	6042.03	5015.12	4591.81	6386.77	0.220784	YES	POS		YES	NO
ENSRNOG00000017500	6911.9	-0.203694	0.0628704	-3.2399	0.00119571	0.0141505	Mtss1l	7385.33	7595.91	6490.18	6043.81	7382.45	7231.7	6317.2	6848.61	7398.85	6424.95	0.0830176	NO	NEG		NO	NO
ENSRNOG00000010855	691.479	0.613637	0.189416	3.23963	0.00119683	0.0141528	Mrpl57	546.889	544.219	971.48	1010.81	619.424	476.304	743.7	619.005	546.709	836.249	0.290491	YES	POS		YES	NO
ENSRNOG00000025394	672.25	-0.40207	0.124128	-3.23915	0.00119886	0.0141658	Tanc1	709.793	854.375	500.818	561.562	731.427	764.794	662.956	592.278	765.097	579.403	0.173081	YES	NEG		NO	YES
ENSRNOG00000000610	2422.35	0.541207	0.167159	3.23768	0.00120506	0.014228	Cisd1	2122.4	1945.3	3242.93	3538.84	1967.35	1858.69	2325.66	2377.66	1973.43	2871.27	0.259855	YES	POS		YES	NO
ENSRNOG00000016704	1230.85	-0.989035	0.305575	-3.23664	0.00120946	0.0142688	Pcyox1	1527.8	1487.92	505.127	518.442	1647.9	1884.07	1107.05	1168.52	1636.92	824.785	0.412933	YES	NEG		NO	YES
ENSRNOG00000031934	587.199	-0.576651	0.178207	-3.23585	0.00121281	0.0142973	Enah	646.959	746.854	409.271	383.066	647.668	769.87	475.968	617.936	702.838	471.56	0.251554	YES	NEG		NO	YES
ENSRNOG00000014000	754.008	-0.523545	0.161821	-3.23533	0.001215	0.014312	Kif2a	814.516	842.796	499.741	557.551	923.293	976.297	641.707	776.162	889.225	618.79	0.227494	YES	NEG		NO	YES
ENSRNOG00000013271	488.596	-0.88638	0.274043	-3.23446	0.00121873	0.014341	Ireb2	567.834	636.025	215.406	246.686	643.773	688.653	416.472	493.921	634.071	343.121	0.371395	YES	NEG		NO	YES
ENSRNOG00000018666	3022.94	0.245948	0.0760432	3.23432	0.00121935	0.014341	Gpsm1	2727.47	2755.83	3340.94	3069.54	2877.01	2703	3568.7	3141	2765.83	3280.04	0.104414	NO	POS		NO	NO
ENSRNOG00000007515	1962.25	-0.729903	0.225726	-3.23358	0.00122248	0.0143446	Kif3a	2244.57	2227.33	1013.48	1202.34	2515.68	2805.37	1740.26	1948.96	2448.24	1476.26	0.316162	YES	NEG		NO	YES
ENSRNOG00000008288	1866.36	0.612064	0.18927	3.23381	0.00122152	0.0143446	Akirin2	1544.09	1449.05	2619.33	2818.84	1374.23	1538.05	1632.95	1954.3	1476.35	2256.36	0.297937	YES	POS		YES	NO
ENSRNOG00000016038	115.18	0.80629	0.249342	3.23367	0.0012221	0.0143446	Mgmt	84.9424	95.9414	184.172	180.502	73.0453	81.217	120.054	101.564	83.7865	146.573	0.380561	YES	POS		YES	NO
ENSRNOG00000047605	672.69	-0.492762	0.152511	-3.23099	0.00123363	0.0144642	Ptprk	792.408	839.487	621.446	529.473	630.138	883.235	479.156	606.176	786.317	559.062	0.22	YES	NEG		NO	YES
ENSRNOG00000000151	175.101	-1.15984	0.359055	-3.23027	0.00123673	0.0144894	Ldlrap1	171.048	225.793	62.4677	68.1897	325.295	245.343	151.927	150.742	241.87	108.332	0.507719	YES	NEG		NO	YES
ENSRNOG00000053615	582.006	0.558271	0.173038	3.22629	0.00125405	0.0146811	Mrpl50	485.219	454.068	703.3	879.446	538.587	406.085	600.272	589.07	470.99	693.022	0.261495	YES	POS		YES	NO
ENSRNOG00000019106	3256.76	0.688054	0.213343	3.22511	0.00125923	0.0147303	Rps17	2653	2788.92	4922.02	4995.9	2378.36	2158.17	3282.91	2874.79	2494.61	4018.9	0.33848	YES	POS		YES	NO
ENSRNOG00000029209	599.069	-1.0965	0.340123	-3.22385	0.0012648	0.0147842	Rnf13	656.267	956.106	212.175	235.656	893.101	759.718	552.463	527.063	816.298	381.839	0.460236	YES	NEG		NO	YES
ENSRNOG00000000728	193.09	0.792827	0.245983	3.22309	0.00126815	0.0148049	Clic2	162.903	151.356	329.571	282.787	130.508	120.98	183.8	182.815	141.437	244.743	0.384747	YES	POS		YES	NO
ENSRNOG00000002839	995.375	0.365164	0.113299	3.22301	0.00126852	0.0148049	Slc19a2	956.475	910.616	1087.8	1216.38	751.88	862.085	1019.93	1157.83	870.264	1120.49	0.156625	NO	POS		NO	NO
ENSRNOG00000009029	10546.1	0.356796	0.110741	3.22188	0.00127351	0.0148517	Nptn	8800.27	9028.42	11323.9	13596.8	10284.8	8881.42	11888.6	10564.8	9248.72	11843.5	0.159897	NO	POS		NO	NO
ENSRNOG00000013937	45.0239	-1.52138	0.47234	-3.22094	0.00127772	0.0148656	Ankrd34c	57.0161	69.4748	10.7703	11.0307	51.6187	88.8311	28.6856	42.7637	66.7352	23.3126	0.611443	YES	NEG		NO	YES
ENSRNOG00000014797	867.296	-0.603563	0.187412	-3.22052	0.00127958	0.0148656	Tmbim1	835.461	1383.71	624.677	721.006	1109.31	855.317	709.703	699.187	1045.95	688.643	0.295498	YES	NEG		NO	YES
ENSRNOG00000019958	381.361	-0.783117	0.243147	-3.22075	0.00127854	0.0148656	Tmem151b	450.311	436.699	197.096	210.586	489.891	552.445	387.787	326.073	482.336	280.386	0.336214	YES	NEG		NO	YES
ENSRNOG00000027697	538.293	-1.14057	0.354108	-3.22096	0.00127761	0.0148656	Nmnat2	562.016	578.957	190.634	221.616	817.133	1004.21	417.535	514.234	740.58	336.005	0.512796	YES	NEG		NO	YES
ENSRNOG00000050114	57.4608	0.935973	0.290623	3.22058	0.00127933	0.0148656	Fam228a	44.2166	33.9103	102.318	86.2399	42.8532	37.2245	63.7457	49.1783	39.5512	75.3704	0.431404	YES	POS		YES	NO
ENSRNOG00000019949	467.29	0.400635	0.124429	3.21979	0.00128283	0.014892	Mrps12	397.949	428.428	596.674	578.609	411.002	373.937	474.906	476.816	402.829	531.751	0.176251	YES	POS		YES	NO
ENSRNOG00000028274	3975.39	-0.476445	0.147993	-3.21938	0.00128468	0.0149021	Myrf	3936.44	4454.66	2827.2	3131.71	5524.17	4587.92	3648.38	3692.65	4625.8	3324.99	0.217268	YES	NEG		NO	YES
ENSRNOG00000014744	3490.78	-0.732308	0.227485	-3.21915	0.0012857	0.0149026	Pacs2	3650.2	4059.31	1910.65	2052.71	5228.1	4494.86	3169.23	3361.23	4358.12	2623.45	0.325908	YES	NEG		NO	YES
ENSRNOG00000007374	1962.37	1.00586	0.312585	3.21789	0.00129138	0.014957	Tac1	1167.09	1042.95	2022.66	2058.73	2092.02	917.076	3759.94	2638.52	1304.78	2619.96	0.483	YES	POS		YES	NO
ENSRNOG00000002919	12299	-0.862531	0.268101	-3.21719	0.00129454	0.0149822	Gfap	12993.9	25438.5	8571	7930.06	11542.1	13504	10695.5	7716.72	15869.6	8728.31	0.467793	YES	NEG		NO	YES
ENSRNOG00000007307	156.211	-0.616157	0.1916	-3.21585	0.00130057	0.0150285	Syde1	176.866	224.139	115.242	94.2622	175.309	179.354	148.74	135.775	188.917	123.505	0.264286	YES	NEG		NO	YES
ENSRNOG00000013300	5455.13	0.810267	0.251955	3.21592	0.00130027	0.0150285	Atpif1	4498.46	3749.99	8924.26	9201.6	3707.78	3893.34	4783.06	4882.55	3962.39	6947.87	0.416671	YES	POS		YES	NO
ENSRNOG00000038083	11.1765	2.49368	0.775482	3.21565	0.00130151	0.0150285	Wdr64	3.49078	0.827081	24.7717	21.0586	6.81756	2.53803	4.24972	25.6582	3.41836	18.9345	0.956509	YES	POS		YES	NO
ENSRNOG00000051536	111.237	-1.02928	0.32016	-3.21489	0.00130494	0.0150568	Rfx4	147.777	219.177	75.392	47.1311	95.4459	134.516	95.6186	74.8365	149.229	73.2446	0.489345	YES	NEG		NO	YES
ENSRNOG00000023605	1970.17	0.25165	0.0783214	3.21304	0.00131337	0.0151425	Ncbp1	1882.7	1710.4	1960.19	2154.99	1840.74	1763.09	2264.04	2185.23	1799.23	2141.11	0.105362	NO	POS		NO	NO
ENSRNOG00000051450	222.72	0.636475	0.198144	3.21218	0.0013173	0.015173	Abracl	143.122	188.575	274.642	352.982	191.866	173.432	239.047	218.095	174.249	271.191	0.297998	YES	POS		YES	NO
ENSRNOG00000061764	205.21	-0.804075	0.250332	-3.21203	0.001318	0.015173	Fmn2	238.537	245.643	115.242	101.282	264.911	294.412	172.114	209.542	260.876	149.545	0.340995	YES	NEG		NO	YES
ENSRNOG00000009954	1090.53	-0.290101	0.0903244	-3.21177	0.0013192	0.0151753	Cacul1	1169.41	1156.26	912.243	960.672	1158.99	1313.85	992.309	1060.54	1199.63	981.441	0.122193	NO	NEG		NO	NO
ENSRNOG00000001351	4814.44	0.362026	0.112729	3.21148	0.00132054	0.0151792	Trafd1	4462.39	4262.78	6196.15	5722.92	3956.13	4173.37	4740.56	5001.22	4213.67	5415.21	0.163752	NO	POS		NO	NO
ENSRNOG00000023668	2500.55	0.247907	0.0772056	3.211	0.00132272	0.0151928	Scyl1	2221.3	2217.4	2968.29	2657.39	2338.42	2367.14	2694.32	2540.17	2286.07	2715.04	0.105236	NO	POS		NO	NO
ENSRNOG00000003878	289.176	-0.419883	0.130799	-3.21014	0.00132668	0.0152203	Thsd7b	319.989	306.02	222.945	262.731	312.634	384.935	243.296	260.859	330.894	247.458	0.179906	YES	NEG		NO	YES
ENSRNOG00000009521	54.2239	0.857281	0.267061	3.21005	0.00132711	0.0152203	AABR07019061.1	48.871	28.9478	70.0069	90.251	41.8793	35.5325	58.4336	59.8692	38.8076	69.6402	0.366591	YES	POS		YES	NO
ENSRNOG00000005904	524.412	-0.843351	0.26282	-3.20886	0.00133262	0.0152651	Cdc27	593.433	648.432	220.791	310.865	721.688	730.107	461.094	508.888	673.415	375.41	0.355589	YES	NEG		NO	YES
ENSRNOG00000010083	1929.63	0.507969	0.158306	3.20877	0.00133303	0.0152651	Prpsap1	1651.14	1638.45	2804.58	2476.89	1569.01	1515.21	1819.94	1961.79	1593.45	2265.8	0.24325	YES	POS		YES	NO
ENSRNOG00000011454	503.03	-0.391506	0.122041	-3.20799	0.00133668	0.0152954	Tbck	486.383	607.905	417.887	410.141	551.249	636.2	447.283	467.194	570.434	435.626	0.170688	YES	NEG		NO	YES
ENSRNOG00000010240	112.385	-0.933789	0.291238	-3.20628	0.00134465	0.015375	Fam46a	140.795	159.627	58.1596	60.1674	110.055	179.354	71.1828	119.738	147.458	77.312	0.411182	YES	NEG		NO	YES
ENSRNOG00000028526	122.973	-0.710488	0.221714	-3.20453	0.00135285	0.0154572	Mansc1	147.777	159.627	70.0069	75.2092	169.465	133.67	121.117	106.909	152.635	93.3106	0.300879	YES	NEG		NO	YES
ENSRNOG00000001409	7537.24	0.23635	0.0737862	3.20317	0.00135924	0.0155186	Gnb2	7185.2	6510.78	8544.07	8271.01	7288.95	6702.1	8180.7	7615.15	6921.76	8152.73	0.0991438	NO	POS		NO	NO
ENSRNOG00000027731	42.9676	-1.49825	0.467829	-3.20256	0.00136212	0.0155398	Ubxn10	80.288	67.8207	28.0028	16.0446	25.3224	80.371	12.7491	33.1419	63.4505	22.4846	0.662918	YES	NEG		NO	YES
ENSRNOG00000009155	3075.69	0.550925	0.172068	3.20178	0.00136582	0.0155703	Ndufs3	2673.94	2512.67	4238.11	4445.37	2452.37	2343.45	3117.17	2822.41	2495.61	3655.76	0.266307	YES	POS		YES	NO
ENSRNOG00000059474	639.166	-0.342683	0.10709	-3.19996	0.00137446	0.0156571	Mob1a	707.466	777.456	546.054	499.389	704.157	669.195	606.647	602.969	714.568	563.765	0.144231	NO	NEG		NO	NO
ENSRNOG00000018725	2273.42	0.44296	0.138532	3.19753	0.00138611	0.015778	Phkg2	2084	1870.86	3135.23	2772.71	1774.51	1979.67	2214.1	2356.28	1927.26	2619.58	0.206016	YES	POS		YES	NO
ENSRNOG00000021831	34.2772	-1.04892	0.328073	-3.1972	0.00138768	0.0157841	Kcnrg	39.5622	58.7228	25.8487	17.0474	31.166	54.9907	25.4983	21.3819	46.1104	22.4441	0.451355	YES	NEG		NO	YES
ENSRNOG00000016210	55.9168	0.681012	0.213085	3.19597	0.00139362	0.0158398	Micalcl	43.053	50.452	60.3136	68.1897	41.8793	36.3785	74.37	72.6983	42.9407	68.8929	0.267508	YES	POS		YES	NO
ENSRNOG00000005615	447.438	0.589434	0.184457	3.19551	0.00139583	0.0158531	Gadd45a	354.896	391.209	607.444	644.794	289.259	393.395	436.658	461.848	357.19	537.686	0.273126	YES	POS		YES	NO
ENSRNOG00000003881	1739.2	0.31461	0.0984636	3.19519	0.00139738	0.0158588	Nit1	1545.25	1534.24	2127.13	2011.6	1659.59	1462.75	1851.81	1721.24	1550.46	1927.95	0.13746	NO	POS		NO	NO
ENSRNOG00000015134	3795.6	0.195503	0.0612063	3.19417	0.00140234	0.0159033	Map3k12	3637.4	3309.98	3997.93	4039.24	3707.78	3502.48	4096.73	4073.25	3539.41	4051.78	0.0785699	NO	POS		NO	NO
ENSRNOG00000020185	8344.33	-0.341741	0.107001	-3.19381	0.0014041	0.0159114	Wdr6	9475.15	8582.62	7865.54	7114.79	8686.55	10567.5	6679.49	7783	9327.96	7360.71	0.151745	NO	NEG		NO	NO
ENSRNOG00000007971	3039.62	-0.527432	0.165242	-3.19187	0.00141357	0.0160067	Wbp2	3483.8	3467.95	2123.9	1950.43	3614.28	3790.13	2888.74	2997.74	3589.04	2490.2	0.226694	YES	NEG		NO	YES
ENSRNOG00000001278	830.52	0.351686	0.110217	3.19086	0.0014185	0.0160507	Gpn3	699.32	693.094	853.007	1013.82	839.534	687.807	932.813	924.766	729.939	931.101	0.150936	NO	POS		NO	NO
ENSRNOG00000009333	749.802	0.656776	0.205852	3.19052	0.00142015	0.0160574	Osgep	630.668	612.867	1196.58	1052.93	529.822	554.983	722.452	698.118	582.085	917.519	0.324423	YES	POS		YES	NO
ENSRNOG00000025030	346.139	0.448467	0.140695	3.18751	0.00143501	0.0162134	Dffb	288.571	294.441	411.425	432.202	311.66	276.646	438.783	315.383	292.829	399.448	0.198971	YES	POS		YES	NO
ENSRNOG00000015301	2060.75	-0.341654	0.107222	-3.18642	0.00144046	0.0162629	Elp2	2380.71	2212.44	1768.48	1770.93	2069.62	2551.57	1695.64	2036.62	2303.59	1817.92	0.150092	NO	NEG		NO	NO
ENSRNOG00000006096	18.8131	-2.90797	0.912913	-3.18538	0.00144565	0.0162698	Slc26a7	11.6359	94.2873	4.30812	7.01953	4.86969	21.9963	4.24972	2.13819	33.1973	4.42889	1.65574	YES	NEG		NO	YES
ENSRNOG00000009372	127.531	-1.33303	0.418411	-3.18593	0.00144291	0.0162698	Tacr3	132.65	162.935	26.9257	53.1478	197.709	236.883	97.7435	112.255	182.544	72.518	0.553962	YES	NEG		NO	YES
ENSRNOG00000019245	407.202	0.449249	0.141037	3.18532	0.00144593	0.0162698	Sgf29	321.152	370.532	536.36	512.425	317.504	367.169	397.349	435.121	344.089	470.314	0.201289	YES	POS		YES	NO
ENSRNOG00000021042	3956.13	0.577739	0.181381	3.18522	0.00144642	0.0162698	Psmd4	3337.19	3193.36	5695.33	5717.91	2904.28	3263.06	3796.06	3741.83	3174.47	4737.78	0.282638	YES	POS		YES	NO
ENSRNOG00000026008	405.402	-0.291873	0.0916217	-3.18563	0.00144438	0.0162698	Gtf2e1	436.348	459.857	370.498	366.018	415.871	472.074	365.476	357.077	446.038	364.767	0.114855	NO	NEG		NO	NO
ENSRNOG00000004679	35.6301	-1.30436	0.40974	-3.18338	0.00145566	0.0163616	Fign	34.9078	49.6249	9.69326	14.0391	62.332	55.8367	30.8104	27.7964	50.6754	20.5848	0.53475	YES	NEG		NO	YES
ENSRNOG00000022652	12.2383	1.43804	0.451817	3.1828	0.00145859	0.0163825	LOC100361067	6.98157	6.61665	17.2325	21.0586	8.76544	4.23005	19.1237	13.8982	6.64843	17.8282	0.524415	YES	POS		YES	NO
ENSRNOG00000001222	929.783	0.228489	0.0717964	3.18245	0.00146034	0.01639	Ube2g2	866.878	868.435	1033.95	985.742	877.518	813.016	1032.68	960.046	856.462	1003.1	0.0905084	NO	POS		NO	NO
ENSRNOG00000015733	5417	0.449603	0.141298	3.18196	0.00146283	0.0163938	Myl12b	4372.79	4692.86	7093.31	7302.31	4676.85	4576.07	5400.33	5221.45	4579.64	6254.35	0.212469	YES	POS		YES	NO
ENSRNOG00000016638	5484.03	-0.640623	0.201325	-3.18204	0.00146244	0.0163938	Gnb1	6035.57	6413.19	3270.94	3330.26	7058.12	7220.7	5268.59	5274.91	6681.9	4286.17	0.278153	YES	NEG		NO	YES
ENSRNOG00000012164	4285.99	0.266545	0.0837797	3.1815	0.00146514	0.0164076	Plppr2	3824.74	3544.87	4830.47	4791.33	4261.95	3933.95	4695.94	4404.66	3891.38	4680.6	0.11226	NO	POS		NO	NO
ENSRNOG00000001032	1044.81	0.252647	0.0794316	3.18068	0.0014693	0.0164413	Ccz1b	975.092	986.708	1156.73	1139.17	983.677	869.699	1165.48	1081.92	953.794	1135.83	0.102324	NO	POS		NO	NO
ENSRNOG00000019643	768.977	0.302169	0.0950072	3.18048	0.0014703	0.0164413	Pcyox1l	699.32	644.296	780.846	872.427	751.88	660.734	902.002	840.307	689.058	848.896	0.126304	NO	POS		NO	NO
ENSRNOG00000006870	259.766	-1.04124	0.327558	-3.1788	0.00147888	0.0165129	Mtdh	294.389	339.103	88.3164	119.332	393.471	371.399	237.984	234.131	349.591	169.941	0.431826	YES	NEG		NO	YES
ENSRNOG00000011747	660.64	0.360406	0.113377	3.17883	0.00147869	0.0165129	Tmem205	621.36	577.303	813.157	801.229	572.675	543.985	712.89	642.525	578.831	742.45	0.157638	NO	POS		NO	NO
ENSRNOG00000055648	928.701	0.572965	0.180295	3.17794	0.00148328	0.0165499	Haus7	745.864	845.277	1428.14	1187.3	677.86	717.417	916.876	910.868	746.605	1110.8	0.277442	YES	POS		YES	NO
ENSRNOG00000042720	1223.63	0.483733	0.15224	3.17745	0.00148578	0.0165656	Mrpl28	1094.94	951.971	1614.47	1680.68	1037.24	998.293	1255.79	1155.69	1020.61	1426.66	0.22765	YES	POS		YES	NO
ENSRNOG00000007486	303.658	-0.512781	0.161449	-3.17612	0.00149262	0.0166039	Atg7	336.279	347.374	202.481	231.644	412.949	331.636	296.418	270.481	357.06	250.256	0.223626	YES	NEG		NO	YES
ENSRNOG00000007921	3497.22	0.186224	0.0586372	3.17586	0.00149393	0.0166039	Hnrnpm	3224.32	3345.54	3852.53	3864.75	3299.7	3217.38	3594.2	3579.32	3271.74	3722.7	0.0758285	NO	POS		NO	NO
ENSRNOG00000017434	808.079	-1.20869	0.380524	-3.17639	0.00149119	0.0166039	Mgat3	955.311	1082.65	229.407	278.775	1227.16	1247.02	687.392	756.918	1128.04	488.123	0.49002	YES	NEG		NO	YES
ENSRNOG00000018685	58.8385	0.877697	0.276363	3.17588	0.00149384	0.0166039	AABR07028237.1	36.0714	33.0833	86.1623	97.2706	46.749	49.9146	66.933	54.5238	41.4546	76.2224	0.391545	YES	POS		YES	NO
ENSRNOG00000050404	769.607	0.459976	0.14485	3.17553	0.00149565	0.0166039	Pmepa1	736.555	557.453	965.018	984.739	715.844	583.747	813.821	799.682	648.4	890.815	0.203004	YES	POS		YES	NO
ENSRNOG00000060449	4113.44	0.922622	0.290543	3.1755	0.00149576	0.0166039	Rps21	3402.35	2672.3	7297.95	7274.23	2684.17	2606.56	3659.01	3310.98	2841.35	5385.54	0.485152	YES	POS		YES	NO
ENSRNOG00000042717	209.844	0.458574	0.144449	3.17464	0.00150023	0.0166414	Ciart	167.558	172.86	232.638	235.656	210.37	156.512	231.61	271.55	176.825	242.863	0.192882	YES	POS		YES	NO
ENSRNOG00000002928	4955.2	0.576066	0.181534	3.17333	0.00150703	0.0167046	Guk1	4475.18	3838.48	6831.59	6965.38	4260.98	3341.74	5526.76	4401.46	3979.1	5931.3	0.272443	YES	POS		YES	NO
ENSRNOG00000014844	3557.98	-0.563699	0.177763	-3.17107	0.00151879	0.0168228	Kif21a	3820.08	3874.05	2177.75	2620.29	4403.17	4879.79	3160.73	3528.01	4244.27	2871.69	0.250782	YES	NEG		NO	YES
ENSRNOG00000003545	679.797	0.60501	0.190853	3.17003	0.00152425	0.0168709	Uchl5	524.781	536.776	957.479	1033.88	561.962	533.833	626.833	662.838	539.338	820.256	0.296949	YES	POS		YES	NO
ENSRNOG00000024603	8643.47	0.663138	0.209243	3.16923	0.00152844	0.016905	Rps15	7644.82	6476.87	13176.4	12799.6	6817.56	5826.48	8896.78	7509.31	6691.43	10595.5	0.327618	YES	POS		YES	NO
ENSRNOG00000004206	1457.84	0.434528	0.137127	3.16879	0.00153073	0.0169156	Glrx5	1295.08	1183.55	1801.87	1994.55	1207.68	1274.09	1512.9	1393.03	1240.1	1675.59	0.202774	YES	POS		YES	NO
ENSRNOG00000015953	1932.14	-0.222965	0.0703665	-3.16863	0.00153161	0.0169156	Oaz2	2164.29	1956.87	1708.17	1735.83	2059.88	2144.64	1850.75	1836.7	2081.42	1782.86	0.0918391	NO	NEG		NO	NO
ENSRNOG00000003442	1299.19	-0.355359	0.112184	-3.16763	0.00153685	0.0169255	Adora1	1392.82	1367.99	1123.34	1028.86	1681.02	1391.69	1162.3	1245.49	1458.38	1140	0.157602	NO	NEG		NO	NO
ENSRNOG00000003855	1633.97	-0.184407	0.0582256	-3.16711	0.00153964	0.0169255	Dnaja3	1709.32	1725.29	1467.99	1539.28	1732.63	1785.08	1535.21	1576.91	1738.08	1529.85	0.0717126	NO	NEG		NO	NO
ENSRNOG00000007440	588.252	-1.21143	0.382543	-3.16677	0.00154141	0.0169255	Dzank1	728.41	705.5	168.017	223.622	758.697	1093.89	435.596	592.278	821.625	354.878	0.518411	YES	NEG		NO	YES
ENSRNOG00000009281	1339.17	0.596238	0.188265	3.16701	0.00154014	0.0169255	Commd1	1131.01	1023.1	1892.34	2013.6	1095.68	1016.06	1305.73	1235.87	1066.46	1611.88	0.29325	YES	POS		YES	NO
ENSRNOG00000011618	491.713	0.393146	0.124128	3.16726	0.00153885	0.0169255	Mmaa	446.82	449.932	617.138	608.693	381.783	422.159	497.217	509.958	425.174	558.251	0.172672	YES	POS		YES	NO
ENSRNOG00000023411	461.41	-0.717617	0.226562	-3.16742	0.00153797	0.0169255	Vsig10l	672.558	529.332	417.887	333.929	390.549	703.035	277.294	366.699	573.868	348.952	0.341317	YES	NEG		NO	YES
ENSRNOG00000027115	71.374	-0.797079	0.251632	-3.16764	0.00153684	0.0169255	Zc2hc1c	77.9608	85.1894	40.9271	39.1088	90.5762	108.289	66.933	62.0074	90.5039	52.2441	0.336642	YES	NEG		NO	YES
ENSRNOG00000047739	127.043	1.01367	0.320084	3.1669	0.00154075	0.0169255	Npff	84.9424	100.904	230.484	229.639	78.8889	71.9109	105.18	114.393	84.1615	169.924	0.512529	YES	POS		YES	NO
ENSRNOG00000059203	55.1816	-1.07313	0.339004	-3.16554	0.00154793	0.0169848	AC133265.1	67.4885	81.054	18.3095	28.0781	76.9411	73.6029	38.2474	57.731	74.7716	35.5915	0.434338	YES	NEG		NO	YES
ENSRNOG00000006570	3392.16	-0.348154	0.110012	-3.1647	0.00155241	0.0170155	Plekhg3	3434.93	3721.04	2604.26	3072.55	4265.85	3775.75	3214.91	3047.99	3799.39	2984.92	0.153314	NO	NEG		NO	NO
ENSRNOG00000057042	659.143	-0.270657	0.0855266	-3.1646	0.00155296	0.0170155	Pcca	730.737	766.704	600.982	635.768	682.73	703.035	569.462	583.725	720.802	597.484	0.110057	NO	NEG		NO	NO
ENSRNOG00000024967	2813.89	0.767311	0.242542	3.16362	0.00155822	0.0170486	Uqcrb	2401.66	2020.56	4380.28	4736.17	1957.61	1951.75	2576.39	2486.71	2082.9	3544.89	0.393631	YES	POS		YES	NO
ENSRNOG00000026163	3330.83	0.457016	0.144459	3.16364	0.00155807	0.0170486	Cpt1c	3166.14	2475.45	4522.44	4013.16	2851.69	2738.54	3126.73	3752.52	2807.96	3853.71	0.210591	YES	POS		YES	NO
ENSRNOG00000007088	1063.12	-0.492543	0.155742	-3.16255	0.00156391	0.0170942	Xpot	1224.1	1223.25	776.538	714.989	1191.13	1332.47	944.5	1097.96	1242.74	883.496	0.213048	YES	NEG		NO	YES
ENSRNOG00000011201	86.4988	0.9116	0.28826	3.16242	0.00156464	0.0170942	Cmtm8	74.4701	54.5874	150.784	138.385	58.4362	53.2987	75.4325	86.5966	60.1981	112.8	0.43696	YES	POS		YES	NO
ENSRNOG00000018850	970.679	0.630055	0.199459	3.15882	0.00158408	0.0172942	Ttc9b	901.786	611.213	1474.45	1309.64	718.766	817.246	946.624	985.704	762.253	1179.11	0.299204	YES	POS		YES	NO
ENSRNOG00000020658	2907.84	0.570912	0.180782	3.15801	0.00158848	0.0173299	Aarsd1	2526.16	2205	4274.73	4079.35	2243.95	2384.9	2723.01	2825.61	2340	3475.67	0.279856	YES	POS		YES	NO
ENSRNOG00000015049	1010.21	0.334338	0.105904	3.15698	0.00159414	0.0173694	Scn5a	850.588	819.638	1151.34	1091.03	1033.35	871.391	1193.11	1071.23	893.741	1126.68	0.142583	NO	POS		NO	NO
ENSRNOG00000021218	707.842	-0.265842	0.0842089	-3.15693	0.00159439	0.0173694	Pias3	794.735	808.058	666.681	603.679	715.844	772.408	642.77	658.561	772.761	642.923	0.108164	NO	NEG		NO	NO
ENSRNOG00000006331	1023.41	-0.835671	0.264773	-3.15618	0.00159853	0.0173806	Elovl5	1093.78	1497.84	456.66	566.576	1355.72	1299.47	964.686	952.562	1311.7	735.121	0.360922	YES	NEG		NO	YES
ENSRNOG00000020204	1207.08	0.54988	0.174227	3.15612	0.00159885	0.0173806	Srp19	1061.2	956.933	1581.08	1809.03	998.286	903.54	1205.86	1140.72	979.989	1434.17	0.266837	YES	POS		YES	NO
ENSRNOG00000048363	62.6644	-1.20447	0.381622	-3.15617	0.00159854	0.0173806	Dnah5	75.6336	83.5352	21.5406	29.0809	63.3059	126.902	39.3099	62.0074	87.3441	37.9847	0.542691	YES	NEG		NO	YES
ENSRNOG00000011471	303.735	0.444652	0.140897	3.15587	0.00160019	0.0173828	Fgf9	245.518	243.162	401.732	379.054	254.198	285.952	310.229	310.037	257.207	350.263	0.197488	YES	POS		YES	NO
ENSRNOG00000015071	277.367	-1.37919	0.437108	-3.15526	0.00160356	0.017407	Zim1	498.018	356.472	75.392	102.285	234.719	513.529	140.241	298.277	400.685	154.049	0.614306	YES	NEG		NO	YES
ENSRNOG00000015844	1605.82	0.782442	0.248059	3.15425	0.00160909	0.0174545	Snrpd2	1215.96	1138.89	2605.33	2687.48	1233	1135.35	1432.15	1398.37	1180.8	2030.83	0.405807	YES	POS		YES	NO
ENSRNOG00000048320	3108.9	0.677098	0.214729	3.15327	0.00161451	0.017476	Ndufa11	2609.94	2375.38	4777.7	4787.32	2231.29	2353.6	3024.74	2711.22	2392.55	3825.24	0.3416	YES	POS		YES	NO
ENSRNOG00000053479	1623.57	0.545452	0.172975	3.15335	0.00161408	0.017476	AABR07029417.1	1314.86	1209.19	1724.32	2601.24	1413.18	1344.31	1717.95	1663.51	1320.39	1926.75	0.27206	YES	POS		YES	NO
ENSRNOG00000055382	120.016	-0.765941	0.242878	-3.1536	0.00161268	0.017476	Hcn1	126.832	133.987	75.392	63.1757	159.726	183.584	106.243	111.186	151.032	88.9991	0.335503	YES	NEG		NO	YES
ENSRNOG00000003125	6909.05	0.506261	0.160587	3.15257	0.00161843	0.0175059	Rogdi	6097.24	5616.71	9580.17	9444.27	5245.63	5877.24	6748.55	6662.59	5709.2	8108.9	0.243484	YES	POS		YES	NO
ENSRNOG00000011384	1093.23	0.524149	0.166292	3.15198	0.00162166	0.0175284	Aimp1	888.986	860.165	1521.84	1524.24	959.328	879.005	1060.3	1051.99	896.871	1289.59	0.252199	YES	POS		YES	NO
ENSRNOG00000016905	1895.11	-0.184444	0.0585231	-3.15165	0.00162352	0.0175361	Hmg20a	2023.49	1980.86	1735.09	1718.78	1994.62	2065.11	1788.07	1854.88	2016.02	1774.2	0.0725738	NO	NEG		NO	NO
ENSRNOG00000030520	2292.03	0.81654	0.259103	3.15141	0.00162484	0.0175379	Sarnp	1872.22	1479.65	4073.32	3566.92	1597.26	1692.02	1914.5	2140.32	1660.29	2923.77	0.425018	YES	POS		YES	NO
ENSRNOG00000006898	794.783	0.52737	0.167397	3.15041	0.00163041	0.0175607	Mrps16	667.903	641.815	1125.5	1084.02	662.277	632.816	824.445	719.5	651.203	938.364	0.252924	YES	POS		YES	NO
ENSRNOG00000010119	197.692	-0.98278	0.31193	-3.15065	0.00162909	0.0175607	Zmat3	217.592	226.62	86.1623	86.2399	289.259	316.408	164.677	194.575	262.47	132.913	0.426103	YES	NEG		NO	YES
ENSRNOG00000018815	89.2765	0.562902	0.178665	3.1506	0.00162934	0.0175607	Plk1	80.288	64.5123	103.395	107.298	82.7847	61.7588	113.68	100.495	72.336	106.217	0.221566	YES	POS		YES	NO
ENSRNOG00000061587	322.282	0.498845	0.158385	3.14958	0.00163507	0.0175984	Metap1d	275.772	297.749	434.043	417.16	230.823	263.955	310.229	348.524	267.075	377.489	0.225155	YES	POS		YES	NO
ENSRNOG00000013508	5830.78	0.711769	0.226054	3.14866	0.00164019	0.017641	Rpl31	4482.17	4827.67	9515.55	8777.42	4419.73	3954.25	5634.06	5035.43	4420.96	7240.61	0.362477	YES	POS		YES	NO
ENSRNOG00000011623	248.638	-0.859767	0.273272	-3.14619	0.00165411	0.0177782	Rab3c	228.065	270.456	120.627	167.466	348.67	434.85	188.05	230.924	320.51	176.767	0.409425	YES	NEG		NO	YES
ENSRNOG00000018985	2931.05	-0.359212	0.114208	-3.14524	0.0016595	0.017811	Grk2	3450.06	3199.98	2327.46	2245.25	3176.98	3349.36	2900.43	2798.89	3294.09	2568.01	0.154215	NO	NEG		NO	NO
ENSRNOG00000050298	1432.46	0.301129	0.0957378	3.14535	0.00165888	0.017811	Rfng	1248.54	1263.78	1597.23	1761.9	1394.68	1227.56	1482.09	1483.9	1283.64	1581.28	0.130997	NO	POS		NO	NO
ENSRNOG00000005916	1264.8	-0.386625	0.122969	-3.1441	0.001666	0.0178221	Ppm1a	1328.83	1372.95	940.246	1021.84	1535.9	1494.9	1175.05	1248.7	1433.15	1096.46	0.167697	YES	NEG		NO	YES
ENSRNOG00000017206	2790.54	-0.976226	0.310474	-3.14431	0.00166477	0.0178221	Igfbp5	3561.76	4777.22	2568.71	2084.8	2227.39	4234.28	1083.68	1786.45	3700.17	1880.91	0.457557	YES	NEG		NO	YES
ENSRNOG00000017671	594.098	-0.749317	0.238317	-3.1442	0.00166544	0.0178221	Rasa3	614.378	714.598	343.572	313.873	876.544	774.1	576.899	538.823	744.905	443.292	0.331647	YES	NEG		NO	YES
ENSRNOG00000020689	231.442	-1.49904	0.476701	-3.14462	0.00166301	0.0178221	Cpeb3	271.118	311.81	35.542	73.2036	331.139	453.462	168.926	206.335	341.882	121.002	0.600523	YES	NEG		NO	YES
ENSRNOG00000023085	367.749	-0.4289	0.136426	-3.14382	0.00166756	0.0178221	Pmel	446.82	396.999	340.341	277.773	481.125	363.785	324.041	311.106	422.182	313.315	0.189355	YES	NEG		NO	YES
ENSRNOG00000048719	838.176	0.527762	0.167863	3.14401	0.00166649	0.0178221	Dtnbp1	710.956	721.215	1121.19	1184.29	634.033	680.193	909.439	744.089	686.599	989.752	0.251201	YES	POS		YES	NO
ENSRNOG00000008026	200.085	-0.810723	0.257969	-3.14271	0.00167391	0.0178774	C2cd4c	296.717	220.004	112.011	99.2762	221.084	281.722	176.363	193.506	254.881	145.289	0.355243	YES	NEG		NO	YES
ENSRNOG00000032204	1079.57	0.672722	0.214088	3.14227	0.00167644	0.0178918	Uqcrb	872.696	863.473	1566	1743.85	808.368	785.098	1026.31	970.737	832.409	1326.72	0.339861	YES	POS		YES	NO
ENSRNOG00000051989	400.863	0.719631	0.229033	3.14204	0.00167774	0.0178931	AABR07069227.1	311.843	291.96	616.061	646.799	307.764	300.334	370.788	361.354	302.975	498.75	0.362509	YES	POS		YES	NO
ENSRNOG00000000047	1366.76	-0.348591	0.110967	-3.1414	0.00168141	0.0179198	Cd82	1489.4	1746.8	1297.82	1264.52	1483.31	1404.38	1086.87	1161.04	1530.97	1202.56	0.154054	NO	NEG		NO	NO
ENSRNOG00000019511	1350.62	0.301872	0.0961104	3.14089	0.00168435	0.0179385	Mrps18a	1274.14	1130.62	1528.3	1604.46	1267.09	1169.19	1508.65	1322.47	1210.26	1490.97	0.130036	NO	POS		NO	NO
ENSRNOG00000056041	397.776	-0.792406	0.252375	-3.1398	0.00169062	0.0179927	Ipo8	436.348	503.692	218.637	200.558	469.438	607.436	361.226	384.874	504.229	291.324	0.3482	YES	NEG		NO	YES
ENSRNOG00000016272	3632.9	0.538711	0.171613	3.1391	0.0016947	0.0180173	Edf1	3196.39	2760.8	5212.82	5022.97	2928.63	2964.42	3535.76	3441.41	2962.56	4303.24	0.262553	YES	POS		YES	NO
ENSRNOG00000019268	2983.86	0.438299	0.13963	3.13899	0.0016953	0.0180173	Pelp1	2670.45	2338.99	4070.09	3685.25	2444.58	2682.7	2822.87	3155.96	2534.18	3433.55	0.20515	YES	POS		YES	NO
ENSRNOG00000002989	1289.53	-0.327343	0.104291	-3.13876	0.00169666	0.0180192	Nmt1	1417.26	1394.46	1002.71	1075.99	1482.33	1446.68	1287.66	1209.14	1435.18	1143.88	0.138573	NO	NEG		NO	NO
ENSRNOG00000013874	12018.6	0.576245	0.183728	3.1364	0.00171038	0.0181461	Rplp1	10214	9900.99	17526.5	16833.8	10003.3	8481.26	12563.2	10625.7	9649.9	14387.3	0.281414	YES	POS		YES	NO
ENSRNOG00000028992	111.018	-0.70815	0.225792	-3.13629	0.001711	0.0181461	Acan	115.196	115.791	84.0083	72.2008	186.996	132.824	98.8059	82.3202	137.702	84.3338	0.331788	YES	NEG		NO	YES
ENSRNOG00000003971	1386.98	-0.257495	0.0821517	-3.13439	0.00172215	0.0181879	Gosr1	1569.69	1463.11	1155.65	1236.44	1470.65	1538.89	1295.1	1366.3	1510.58	1263.37	0.107044	NO	NEG		NO	NO
ENSRNOG00000010392	132.687	-0.588821	0.187816	-3.13509	0.00171802	0.0181879	Nrg1	168.721	165.416	86.1623	101.282	125.638	177.662	115.805	120.808	159.359	106.014	0.255086	YES	NEG		NO	YES
ENSRNOG00000014209	338.597	-0.950906	0.303291	-3.13529	0.00171681	0.0181879	Utp6	416.567	440.007	140.014	148.413	453.855	474.612	298.543	336.764	446.26	230.933	0.395229	YES	NEG		NO	YES
ENSRNOG00000014212	241.585	0.476904	0.152127	3.13491	0.00171907	0.0181879	Mettl21a	225.737	205.943	305.876	317.884	192.84	184.43	229.485	270.481	202.238	280.931	0.210488	YES	POS		YES	NO
ENSRNOG00000019118	525.301	-1.36955	0.436911	-3.13463	0.00172073	0.0181879	Slc13a3	429.366	1644.24	281.105	304.848	508.395	447.54	343.165	243.753	757.385	293.218	0.877764	YES	NEG		NO	YES
ENSRNOG00000038297	218.411	-0.506998	0.161768	-3.13411	0.00172378	0.0181879	Plekhd1	301.371	220.004	166.939	189.527	218.162	286.798	182.738	181.746	256.584	180.238	0.229985	YES	NEG		NO	YES
ENSRNOG00000042556	1134.71	0.497238	0.15866	3.13398	0.0017245	0.0181879	Bmyc	1070.51	870.089	1515.38	1552.32	888.231	936.534	1103.86	1140.72	941.34	1328.07	0.234226	YES	POS		YES	NO
ENSRNOG00000054339	69.2035	0.798721	0.254843	3.13417	0.00172342	0.0181879	SNORA70	48.871	64.5123	102.318	103.287	49.6708	38.9165	65.8706	80.182	50.4927	87.9144	0.350743	YES	POS		YES	NO
ENSRNOG00000049088	112.204	0.76725	0.24493	3.13253	0.00173307	0.0182656	Ttc32	77.9608	90.9789	183.095	169.471	74.9932	87.9851	107.305	105.84	82.9795	141.428	0.368451	YES	POS		YES	NO
ENSRNOG00000000130	2099.87	0.420578	0.134316	3.13127	0.00174054	0.018281	Dnajb5	1622.05	1594.61	2180.98	2310.43	2177.72	1789.31	2601.89	2521.99	1795.93	2403.82	0.185946	YES	POS		YES	NO
ENSRNOG00000010952	2691.77	0.436239	0.139299	3.13167	0.00173816	0.018281	Ift122	2366.75	2152.89	3760.98	3260.07	2256.61	2375.6	2591.26	2770.02	2287.96	3095.58	0.206737	YES	POS		YES	NO
ENSRNOG00000020020	1296.19	-0.281428	0.0898715	-3.13145	0.00173946	0.018281	Wbp1l	1368.39	1510.25	1124.42	1073.99	1459.93	1349.39	1250.48	1232.66	1421.99	1170.39	0.118691	NO	NEG		NO	NO
ENSRNOG00000023459	130.002	-0.662936	0.21167	-3.13193	0.00173664	0.018281	Lurap1	173.376	155.491	71.0839	86.2399	153.882	154.82	122.179	122.946	159.392	100.612	0.279086	YES	NEG		NO	YES
ENSRNOG00000032729	9694.37	0.988926	0.315803	3.13147	0.00173935	0.018281	Bex2	7545.91	5687.84	19316.5	16179	5639.1	7111.57	7134.21	8940.83	6496.1	12892.6	0.531072	YES	POS		YES	NO
ENSRNOG00000008362	620.842	0.342608	0.109432	3.13079	0.00174339	0.0182983	Zfp775	546.889	526.024	766.845	727.022	550.275	566.827	690.579	592.278	547.504	694.181	0.1499	NO	POS		NO	NO
ENSRNOG00000002520	902.739	-0.484654	0.154864	-3.12955	0.00175074	0.0183577	Litaf	885.495	1193.48	753.92	767.134	1239.82	892.541	808.509	681.012	1052.83	752.644	0.228226	YES	NEG		NO	YES
ENSRNOG00000048725	334.649	0.42849	0.136923	3.12943	0.00175146	0.0183577	Lsm2	269.954	277.072	443.736	401.116	289.259	304.564	375.037	316.452	285.212	384.085	0.191492	YES	POS		YES	NO
ENSRNOG00000020950	2318.39	0.214388	0.0685312	3.12833	0.00175801	0.0184137	Syvn1	2158.47	2157.85	2675.34	2491.93	2108.57	2160.71	2319.28	2474.95	2146.4	2490.38	0.0896323	NO	POS		NO	NO
ENSRNOG00000000248	7301.16	0.419944	0.134258	3.1279	0.00176061	0.0184283	Srsf2	6507.98	6547.18	9397.08	9557.59	5857.26	6071.82	6957.85	7512.52	6246.06	8356.26	0.196722	YES	POS		YES	NO
ENSRNOG00000032522	230.981	-0.735803	0.235317	-3.12686	0.00176683	0.0184806	RGD1560784	325.806	243.162	192.788	142.396	206.475	379.013	160.427	197.782	288.614	173.348	0.354903	YES	NEG		NO	YES
ENSRNOG00000008487	911.69	-0.441582	0.141308	-3.12495	0.00177833	0.0185882	Amotl2	973.929	1110.77	655.911	705.964	1143.4	972.066	924.313	807.165	1050.04	773.338	0.194309	YES	NEG		NO	YES
ENSRNOG00000001551	5176.62	0.671748	0.215026	3.12403	0.00178395	0.0186213	Atp5j	4302.97	3832.69	7521.97	8410.39	4000.93	3834.97	4860.61	4648.42	3992.89	6360.35	0.343153	YES	POS		YES	NO
ENSRNOG00000038905	63.8531	-0.689057	0.220564	-3.12407	0.00178371	0.0186213	AABR07048397.1	63.9977	84.3623	46.3122	41.1144	80.8368	85.4471	46.7469	62.0074	78.661	49.0452	0.283641	YES	NEG		NO	YES
ENSRNOG00000015473	81.9754	-0.807568	0.258546	-3.1235	0.00178716	0.0186238	Phactr2	90.7604	98.4227	67.8528	42.1172	90.5762	137.054	54.1839	74.8365	104.203	59.7476	0.359125	YES	NEG		NO	YES
ENSRNOG00000019618	2189.77	0.251108	0.0803963	3.12338	0.00178786	0.0186238	Hdac3	2129.38	1946.12	2486.86	2516	1927.42	1997.43	2186.48	2328.49	2000.09	2379.46	0.106788	NO	POS		NO	NO
ENSRNOG00000020544	1183.64	0.344607	0.110319	3.12373	0.00178576	0.0186238	Sdr39u1	1112.4	962.723	1312.9	1464.07	1096.65	1001.68	1370.53	1148.21	1043.36	1323.93	0.151835	NO	POS		NO	NO
ENSRNOG00000046500	167.869	-1.30317	0.417317	-3.12273	0.00179182	0.0186396	Irgq	212.938	181.131	46.3122	50.1395	261.989	299.488	144.49	146.466	238.886	96.852	0.542384	YES	NEG		NO	YES
ENSRNOG00000060129	59.7967	-0.673595	0.2157	-3.12283	0.00179119	0.0186396	Zfp655	70.9793	66.9936	37.696	40.1116	79.8629	76.141	50.9966	55.5929	73.4942	46.0993	0.269484	YES	NEG		NO	YES
ENSRNOG00000008017	2636.74	0.394282	0.126326	3.12115	0.00180144	0.0187058	Cdk5	2377.22	2171.92	3269.86	3471.66	2237.13	2329.07	2628.45	2608.59	2278.84	2994.64	0.183378	YES	POS		YES	NO
ENSRNOG00000020284	442.319	-1.1488	0.368094	-3.12094	0.00180275	0.0187058	Prkar2a	535.254	569.859	154.015	144.402	605.789	727.569	365.476	436.19	609.618	275.021	0.47639	YES	NEG		NO	YES
ENSRNOG00000025448	1290.14	0.451328	0.144615	3.12088	0.0018031	0.0187058	Limd2	1061.2	1147.99	1407.68	1387.86	1179.44	971.22	1853.94	1311.78	1089.96	1490.31	0.212937	YES	POS		YES	NO
ENSRNOG00000037673	664.832	0.395088	0.126588	3.12105	0.00180207	0.0187058	RGD1565183	614.378	580.611	878.856	791.201	553.196	549.907	642.77	707.74	574.523	755.141	0.17925	YES	POS		YES	NO
ENSRNOG00000007970	698.144	-1.06925	0.342712	-3.11995	0.00180879	0.018752	Plxnc1	798.226	863.473	255.256	281.784	1034.32	1086.28	509.966	755.849	945.575	450.714	0.455941	YES	NEG		NO	YES
ENSRNOG00000008673	2825.93	0.518442	0.166203	3.11933	0.00181264	0.0187791	Arpc3	2327.19	2297.63	3961.31	3944.97	2289.73	2379.83	2670.95	2735.81	2323.59	3328.26	0.253342	YES	POS		YES	NO
ENSRNOG00000000145	270.924	-1.29089	0.413955	-3.11843	0.00181815	0.0188106	Pik3r3	302.535	354.818	75.392	78.2176	427.559	453.462	224.173	251.237	384.593	157.255	0.529095	YES	NEG		NO	YES
ENSRNOG00000002941	433.979	-1.23538	0.396146	-3.11849	0.00181781	0.0188106	Uhmk1	559.689	486.324	106.626	171.477	649.616	741.106	328.291	428.706	609.184	258.775	0.512764	YES	NEG		NO	YES
ENSRNOG00000004628	1746.44	-0.387936	0.124425	-3.11783	0.00182188	0.0188236	Dazap2	1924.59	2077.63	1346.29	1337.72	2092.02	1824.85	1747.7	1620.75	1979.77	1513.11	0.169025	YES	NEG		NO	YES
ENSRNOG00000022567	145.43	-1.05672	0.338907	-3.11803	0.00182065	0.0188236	Gpr62	215.265	127.371	57.0825	70.1953	237.641	205.581	148.74	101.564	196.464	94.3954	0.470149	YES	NEG		NO	YES
ENSRNOG00000023140	85.8512	0.630022	0.202087	3.11758	0.00182341	0.0188267	Pnldc1	66.3249	66.9936	130.32	99.2762	71.0974	65.1428	80.7446	106.909	67.3897	104.313	0.278813	YES	POS		YES	NO
ENSRNOG00000046428	1061.32	-0.536368	0.172082	-3.11693	0.00182744	0.0188555	Lrrc75b	1262.5	1241.45	834.697	911.536	1038.22	1483.06	682.08	1037.02	1256.31	866.333	0.244024	YES	NEG		NO	YES
ENSRNOG00000018281	3312.17	0.434617	0.139524	3.115	0.00183946	0.0189666	Uqcrfs1	2981.13	2652.45	4185.33	4443.36	2873.12	2762.23	3547.45	3052.26	2817.23	3807.1	0.204291	YES	POS		YES	NO
ENSRNOG00000003626	6720.61	0.716079	0.230001	3.11337	0.00184961	0.0190326	Atp5h	5423.51	5088.2	10247.9	11104.9	4901.83	4931.4	6089.84	5977.3	5086.24	8354.99	0.370801	YES	POS		YES	NO
ENSRNOG00000019070	1950.14	-0.246283	0.0790962	-3.11371	0.00184748	0.0190326	St13	2104.94	2104.92	1638.16	1787.97	2067.67	2186.94	1756.2	1954.3	2116.12	1784.16	0.102386	NO	NEG		NO	NO
ENSRNOG00000022607	215.401	-0.695941	0.223522	-3.11352	0.00184869	0.0190326	Rn60_X_0641.1	215.265	277.899	128.166	129.36	268.807	302.872	181.675	219.164	266.211	164.591	0.306816	YES	NEG		NO	YES
ENSRNOG00000019450	1154.02	-0.36502	0.117261	-3.11289	0.00185266	0.0190429	Etf1	1252.03	1254.68	896.088	898.499	1315.79	1373.92	1136.8	1104.37	1299.11	1008.94	0.156678	NO	NEG		NO	NO
ENSRNOG00000046705	5814.94	0.430126	0.138179	3.11282	0.00185311	0.0190429	Snx3	4871.97	5003.84	7682.45	7644.26	5035.26	4906.86	5844.42	5530.42	4954.48	6675.39	0.204467	YES	POS		YES	NO
ENSRNOG00000004608	1647.17	0.775405	0.249152	3.11218	0.00185711	0.0190711	Pam16	1407.95	1090.92	2710.88	2649.37	1146.32	1214.87	1371.6	1585.47	1215.02	2079.33	0.398764	YES	POS		YES	NO
ENSRNOG00000002943	840.804	0.519232	0.166869	3.11161	0.00186071	0.0190867	Mrpl55	684.194	694.748	1138.42	1196.33	701.235	684.423	863.755	763.333	691.15	990.459	0.250808	YES	POS		YES	NO
ENSRNOG00000008551	6931.3	0.673536	0.216464	3.11154	0.00186113	0.0190867	Rps7	6060	5443.02	10596.9	10608.5	5080.06	4785.88	6835.67	6040.38	5342.24	8520.36	0.339514	YES	POS		YES	NO
ENSRNOG00000006642	1397.32	-0.24158	0.0776506	-3.11112	0.0018638	0.0191011	Yipf6	1455.66	1575.59	1215.97	1333.71	1578.75	1445.83	1233.48	1339.57	1513.96	1280.68	0.100326	NO	NEG		NO	NO
ENSRNOG00000010309	1262.08	0.398352	0.128056	3.11076	0.00186605	0.0191114	Nfyb	1198.5	1067.76	1574.62	1630.54	1071.33	1019.44	1249.42	1285.05	1089.26	1434.9	0.182456	YES	POS		YES	NO
ENSRNOG00000025079	622.348	0.402684	0.12946	3.11049	0.00186778	0.0191161	Fam126b	592.27	489.632	749.612	801.229	529.822	533.833	594.96	687.427	536.389	708.307	0.180256	YES	POS		YES	NO
ENSRNOG00000007766	1207.72	0.436632	0.1404	3.1099	0.00187149	0.0191412	Pqbp1	1051.89	1009.04	1589.69	1591.43	1050.88	994.063	1147.42	1227.32	1026.47	1388.97	0.205497	YES	POS		YES	NO
ENSRNOG00000007106	1303.77	-0.51287	0.164966	-3.10893	0.00187764	0.0191822	Sos1	1411.44	1553.26	857.315	946.633	1465.78	1701.33	1153.8	1340.64	1532.95	1074.6	0.226207	YES	NEG		NO	YES
ENSRNOG00000026178	1572.43	-0.49949	0.160676	-3.10868	0.00187927	0.0191822	Adpgk	2358.61	1621.91	1289.2	1498.17	1756.98	1631.95	1181.42	1241.22	1842.36	1302.5	0.241143	YES	NEG		NO	YES
ENSRNOG00000033970	44.2781	-1.09184	0.351212	-3.10878	0.00187865	0.0191822	Moap1	86.106	47.9707	21.5406	24.0669	50.6447	56.6827	22.311	44.9019	60.351	28.2051	0.495247	YES	NEG		NO	YES
ENSRNOG00000020229	255.419	-0.507887	0.163405	-3.10815	0.00188263	0.0192036	Homer3	280.426	374.668	202.481	198.552	283.416	260.571	240.109	203.128	299.77	211.068	0.232382	YES	NEG		NO	YES
ENSRNOG00000018971	601.808	-0.35899	0.11551	-3.10786	0.00188449	0.0192097	Mob3a	706.302	649.259	608.521	547.523	675.913	674.271	492.967	459.71	676.436	527.18	0.152479	NO	NEG		NO	NO
ENSRNOG00000010434	913.029	-0.600047	0.193159	-3.1065	0.00189317	0.019285	Dync1li1	1100.76	999.941	546.054	595.657	1092.76	1207.26	861.63	900.177	1100.18	725.879	0.261774	YES	NEG		NO	YES
ENSRNOG00000053075	2720.4	0.443716	0.142844	3.10631	0.00189441	0.019285	B4galnt4	2564.56	1939.51	3645.74	3286.14	2222.53	2495.73	2810.13	2798.89	2305.58	3135.22	0.202437	YES	POS		YES	NO
ENSRNOG00000017977	2418.64	-0.170403	0.0548615	-3.10606	0.00189596	0.0192879	Smpd1	2528.49	2647.49	2255.3	2277.33	2502.05	2565.95	2217.29	2355.21	2560.99	2276.28	0.0670891	NO	NEG		NO	NO
ENSRNOG00000008584	376.249	0.403398	0.129903	3.10539	0.00190028	0.0193189	Rnaseh1	342.097	306.02	490.048	457.272	311.66	336.712	397.349	368.837	324.122	428.376	0.179275	YES	POS		YES	NO
ENSRNOG00000032703	683.591	-0.64808	0.208746	-3.10464	0.00190511	0.0193551	Rasgrp3	655.104	926.331	421.118	489.361	1051.85	704.727	618.334	601.9	834.504	532.678	0.309505	YES	NEG		NO	YES
ENSRNOG00000011932	651.857	0.510003	0.164318	3.10376	0.00191081	0.0193897	Snrpa1	578.307	510.309	911.166	884.46	540.535	522.835	622.583	644.663	537.996	765.718	0.243761	YES	POS		YES	NO
ENSRNOG00000058870	817.867	0.718622	0.231536	3.10372	0.00191107	0.0193897	Mroh7	594.597	612.04	1386.14	1201.34	650.59	615.896	760.699	721.638	618.281	1017.45	0.370717	YES	POS		YES	NO
ENSRNOG00000061763	11.8652	2.28436	0.736068	3.10346	0.00191269	0.0193932	AABR07012039.1	3.49078	3.30833	34.4649	26.0725	7.7915	1.69202	11.6867	6.41456	4.07066	19.6597	1.01025	YES	POS		YES	NO
ENSRNOG00000039856	860.063	0.555719	0.179122	3.10246	0.00191919	0.0194461	Lrrc73	754.009	621.138	1237.51	1199.34	696.365	714.879	824.445	832.824	696.598	1023.53	0.269397	YES	POS		YES	NO
ENSRNOG00000042602	69.645	-0.715608	0.230703	-3.10186	0.00192308	0.0194726	AABR07009224.1	86.106	76.0915	43.0812	41.1144	86.6804	97.2912	67.9955	58.8001	86.5423	52.7478	0.297597	YES	NEG		NO	YES
ENSRNOG00000015866	1207.56	0.746584	0.240715	3.10153	0.00192525	0.0194816	Hint2	987.892	878.36	1869.72	2019.62	835.638	906.078	1127.24	1035.95	901.992	1513.13	0.385844	YES	POS		YES	NO
ENSRNOG00000012016	1256.23	-0.544654	0.175621	-3.1013	0.00192675	0.0194838	Npc1	1369.55	1400.25	774.384	997.775	1794.97	1397.61	1076.24	1239.08	1490.59	1021.87	0.247278	YES	NEG		NO	YES
ENSRNOG00000056836	870.7	-0.39968	0.128985	-3.09866	0.00194395	0.0196447	Cav1	949.493	1164.53	731.303	726.02	1024.58	823.169	757.512	788.991	990.444	750.956	0.183316	YES	NEG		NO	YES
ENSRNOG00000042903	2897.59	0.580073	0.187292	3.09715	0.00195392	0.0197324	Cox7a2	2551.76	2185.15	3930.08	4388.21	2403.68	2151.41	2991.8	2578.65	2323	3472.18	0.286569	YES	POS		YES	NO
ENSRNOG00000020254	1074.33	0.313294	0.101184	3.09627	0.00195972	0.0197778	Per2	923.894	963.55	1223.5	1203.35	948.615	995.755	1025.24	1310.71	957.953	1190.7	0.138091	NO	POS		NO	NO
ENSRNOG00000019990	988.762	0.593045	0.191579	3.09556	0.00196444	0.0198123	RGD1566239	868.042	708.809	1452.91	1414.94	787.915	789.328	1000.81	887.347	788.523	1189	0.291259	YES	POS		YES	NO
ENSRNOG00000037815	704.13	0.281674	0.0910014	3.09527	0.00196636	0.0198185	Acad10	659.758	632.717	816.388	827.301	621.372	629.432	746.888	699.187	635.82	772.441	0.118971	NO	POS		NO	NO
ENSRNOG00000005874	809.332	0.354495	0.114546	3.09478	0.0019696	0.0198381	Tle2	751.682	701.365	1002.71	984.739	697.339	692.037	770.261	874.518	710.606	908.058	0.158522	NO	POS		NO	NO
ENSRNOG00000011293	1317.8	0.542292	0.175263	3.09417	0.00197367	0.019866	Hpf1	1201.99	1071.07	1840.64	1863.18	1000.23	1019.44	1312.1	1233.73	1073.19	1562.41	0.263192	YES	POS		YES	NO
ENSRNOG00000001490	536.651	0.595314	0.19251	3.09238	0.00198555	0.0199723	Pdcd2	481.728	406.097	797.001	752.092	409.054	413.699	555.65	477.885	427.645	645.657	0.289939	YES	POS		YES	NO
ENSRNOG00000010591	1564.19	-0.263379	0.0851834	-3.09191	0.00198874	0.0199833	Kdm5a	1690.7	1678.15	1280.59	1401.9	1737.5	1719.94	1434.28	1570.5	1706.57	1421.82	0.10993	NO	NEG		NO	NO
ENSRNOG00000055499	459.992	-0.936984	0.303052	-3.09183	0.00198927	0.0199833	Grid1	516.636	545.047	198.173	203.566	676.887	678.501	430.284	430.845	604.267	315.717	0.403599	YES	NEG		NO	YES
ENSRNOG00000010038	8147.19	0.519726	0.168121	3.09138	0.00199231	0.0200007	Psmc5	7195.67	6493.41	11553.3	11231.2	6589.66	6503.29	8007.53	7603.39	6695.51	9598.86	0.254932	YES	POS		YES	NO
ENSRNOG00000018231	876.816	-0.833757	0.269735	-3.09102	0.00199468	0.0200112	Nacc2	930.876	1125.66	422.195	443.233	1327.48	1109.12	860.568	795.405	1123.28	630.35	0.366651	YES	NEG		NO	YES
ENSRNOG00000059061	3478.53	0.637613	0.206329	3.09028	0.00199968	0.0200482	Uqcr10	3094	2610.27	4950.02	5416.07	2703.65	2481.35	3564.45	3008.43	2722.32	4234.74	0.319462	YES	POS		YES	NO
ENSRNOG00000018901	1095.86	-0.61368	0.198674	-3.08888	0.00200915	0.0201298	Rab14	1241.56	1314.23	604.213	755.1	1305.08	1440.76	1049.68	1056.26	1325.41	866.314	0.265636	YES	NEG		NO	YES
ENSRNOG00000017866	3900.47	0.391038	0.126615	3.0884	0.00201239	0.0201491	Sirt5	3501.26	2873.28	4592.45	5064.09	3483.77	3642.92	4097.79	3948.16	3375.31	4425.62	0.176791	YES	POS		YES	NO
ENSRNOG00000008287	397.862	0.374509	0.121314	3.08711	0.00202114	0.0202233	Nle1	370.023	339.93	498.664	486.353	342.826	334.174	422.847	388.081	346.738	448.986	0.164345	NO	POS		NO	NO
ENSRNOG00000036856	109.977	0.573129	0.185684	3.08659	0.00202469	0.0202456	AC097183.1	77.9608	81.881	155.092	129.36	101.289	92.2152	106.243	135.775	88.3366	131.617	0.250103	YES	POS		YES	NO
ENSRNOG00000014154	4551.87	0.418654	0.135647	3.08635	0.00202633	0.0202486	Ilf2	4126.11	3702.84	5853.65	6010.72	3810.04	3945.79	4376.15	4589.62	3896.2	5207.53	0.197807	YES	POS		YES	NO
ENSRNOG00000000804	1107.12	0.469882	0.152265	3.08595	0.00202903	0.0202624	Mrps18b	951.82	900.691	1435.68	1552.32	930.11	931.458	1082.62	1072.3	928.52	1285.73	0.225652	YES	POS		YES	NO
ENSRNOG00000000996	4534.59	0.361517	0.117226	3.08394	0.00204278	0.0203863	Arpc1a	3907.35	3538.25	4779.85	5303.75	4688.53	3744.44	5461.95	4852.61	3969.65	5099.54	0.159178	NO	POS		NO	NO
ENSRNOG00000010966	2203.22	-0.399486	0.129602	-3.08242	0.00205327	0.0204776	Itgb1	2245.74	3079.22	1792.18	1866.19	2431.92	2267.31	1980.37	1962.86	2506.05	1900.4	0.189141	YES	NEG		NO	YES
ENSRNOG00000000598	423.608	0.477562	0.154981	3.08142	0.00206018	0.020533	Tube1	389.804	313.464	556.824	521.45	327.243	386.627	390.974	502.474	354.284	492.931	0.215867	YES	POS		YES	NO
ENSRNOG00000010420	1960.73	0.708655	0.230045	3.0805	0.00206651	0.0205826	Sem1	1587.14	1467.24	3007.06	3202.91	1445.32	1455.14	1797.63	1723.38	1488.71	2432.75	0.367025	YES	POS		YES	NO
ENSRNOG00000013917	161.067	-0.824376	0.267673	-3.07979	0.00207144	0.0206123	Igsf10	185.012	240.681	140.014	135.377	173.361	224.193	63.7457	126.153	205.811	116.322	0.354655	YES	NEG		NO	YES
ENSRNOG00000019987	1203.05	0.685993	0.222748	3.07968	0.0020722	0.0206123	Scand1	1207.81	746.854	1756.63	1636.55	710.974	1024.52	1394.97	1146.07	922.54	1483.56	0.316771	YES	POS		YES	NO
ENSRNOG00000026116	111.259	-0.586536	0.190512	-3.07873	0.00207886	0.020665	Sall3	133.813	131.506	73.238	84.2343	149.012	120.134	114.742	83.3893	133.616	88.901	0.249351	YES	NEG		NO	YES
ENSRNOG00000055371	5698.66	0.404564	0.131424	3.0783	0.00208186	0.0206813	Sptbn4	4798.66	4090.74	6072.29	6128.05	5736.49	4994	7303.14	6465.88	4904.98	6492.34	0.180184	YES	POS		YES	NO
ENSRNOG00000059714	852.032	-1.1612	0.377259	-3.07799	0.00208402	0.0206893	LOC103692716	908.767	1249.72	300.491	275.767	1119.05	1432.3	636.395	893.762	1177.46	526.604	0.496738	YES	NEG		NO	YES
ENSRNOG00000019428	2587.87	0.596115	0.193697	3.07756	0.00208703	0.0207057	Higd1a	2225.96	1927.93	3457.26	4076.34	2080.33	2009.28	2632.7	2293.21	2060.87	3114.88	0.299997	YES	POS		YES	NO
ENSRNOG00000012379	1519.75	0.381223	0.123893	3.07703	0.00209075	0.0207291	Wdr18	1360.24	1271.22	1938.65	1921.34	1339.16	1310.47	1552.21	1464.66	1320.28	1719.22	0.176642	YES	POS		YES	NO
ENSRNOG00000033973	31.9709	-1.35239	0.439556	-3.07671	0.00209297	0.0207376	Ccdc177	43.053	39.6999	10.7703	8.02232	46.749	54.1447	20.1862	33.1419	45.9116	18.0302	0.536036	YES	NEG		NO	YES
ENSRNOG00000002101	309.418	-0.370203	0.120369	-3.07557	0.00210101	0.0207955	Paics	338.606	363.916	241.254	247.689	331.139	361.247	295.355	296.139	348.727	270.109	0.153597	NO	NEG		NO	NO
ENSRNOG00000002915	715.596	0.249352	0.0810772	3.07549	0.00210155	0.0207955	Trim11	683.03	621.965	817.465	767.134	683.704	628.586	773.448	749.434	654.321	776.87	0.100133	NO	POS		NO	NO
ENSRNOG00000002826	206.266	-0.406751	0.13227	-3.07515	0.00210393	0.0208056	Hsd17b7	222.247	239.854	157.246	191.533	219.136	258.879	190.175	171.055	235.029	177.502	0.168304	YES	NEG		NO	YES
ENSRNOG00000053240	209.144	-1.32951	0.432466	-3.07425	0.0021103	0.0208549	Soga1	258.318	185.266	60.3136	61.1702	369.122	384.089	180.613	174.262	299.199	119.09	0.586335	YES	NEG		NO	YES
ENSRNOG00000037220	24.4777	1.30339	0.423998	3.07404	0.00211183	0.0208565	Rpl5l1	20.9447	9.92498	52.7744	37.1032	11.6872	14.3822	27.6232	21.3819	14.2348	34.7207	0.591895	YES	POS		YES	NO
ENSRNOG00000000812	2064.37	0.494678	0.160952	3.07345	0.002116	0.0208842	RGD1302996	1706.99	1690.55	2940.29	2739.62	1657.64	1800.31	1978.24	2001.34	1713.87	2414.87	0.241317	YES	POS		YES	NO
ENSRNOG00000042179	1077.17	0.228263	0.0742741	3.07325	0.00211741	0.0208846	Cfap20	972.765	1043.78	1197.66	1205.35	989.52	961.914	1159.11	1087.27	991.994	1162.35	0.093329	NO	POS		NO	NO
ENSRNOG00000010853	270.534	-0.959567	0.312289	-3.07269	0.00212136	0.0209099	Chrna7	337.442	353.991	103.395	142.396	289.259	448.386	209.299	280.102	357.27	183.798	0.422887	YES	NEG		NO	YES
ENSRNOG00000033473	2235.12	0.79394	0.25845	3.07193	0.00212681	0.0209501	Rpl36	1758.19	1541.68	3777.14	3689.26	1571.93	1669.18	2002.68	1870.91	1635.25	2835	0.419273	YES	POS		YES	NO
ENSRNOG00000008849	18.7411	1.43579	0.467458	3.07149	0.00212995	0.0209539	Guca2a	10.4724	10.7521	25.8487	46.1283	12.6612	6.76809	19.1237	18.1746	10.1634	27.3188	0.672995	YES	POS		YES	NO
ENSRNOG00000052275	753.109	0.490314	0.159625	3.07166	0.00212875	0.0209539	H2afv	646.959	638.507	1053.33	975.714	673.965	546.523	752.2	737.674	626.488	879.731	0.231771	YES	POS		YES	NO
ENSRNOG00000000040	119.364	-1.38118	0.450137	-3.06835	0.00215246	0.0211609	RGD1304622	116.359	171.206	26.9257	41.1144	228.875	173.432	124.304	72.6983	172.468	66.2607	0.587999	YES	NEG		NO	YES
ENSRNOG00000002423	342.817	-0.686714	0.223833	-3.06797	0.00215516	0.0211609	Fam114a2	382.823	420.984	182.018	211.589	431.454	456	313.417	344.248	422.815	262.818	0.296498	YES	NEG		NO	YES
ENSRNOG00000014476	5739.62	0.358796	0.116945	3.06807	0.00215447	0.0211609	Evl	5237.34	4534.06	6807.9	7387.55	5259.26	5088.76	5745.62	5856.49	5029.85	6449.39	0.164374	NO	POS		NO	NO
ENSRNOG00000004050	768.471	-0.875778	0.285518	-3.06733	0.00215981	0.0211656	Snrk	890.15	843.623	368.344	356.993	1087.89	1157.34	657.644	785.784	994.751	542.191	0.38593	YES	NEG		NO	YES
ENSRNOG00000010731	17859.6	0.369976	0.120613	3.06746	0.00215887	0.0211656	Gpm6a	15301.3	14869.3	19945.5	23191.5	17910.7	14247.7	19291.6	18119	15582.2	20136.9	0.168555	NO	POS		NO	NO
ENSRNOG00000032948	999.338	0.241996	0.0788872	3.06762	0.00215771	0.0211656	Tyk2	883.168	927.985	1040.41	1010.81	923.293	927.228	1134.67	1147.14	915.419	1083.26	0.101167	NO	POS		NO	NO
ENSRNOG00000002823	2709.22	-0.554039	0.180667	-3.06663	0.00216489	0.0211881	Mapk9	3000.91	3100.73	1711.4	1802.01	3249.06	3541.4	2594.45	2673.8	3223.02	2195.42	0.24386	YES	NEG		NO	YES
ENSRNOG00000024743	3352.59	0.421135	0.137325	3.0667	0.00216433	0.0211881	L3mbtl2	3153.34	2815.38	4456.75	4203.69	2619.89	2878.97	3213.85	3478.83	2866.9	3838.28	0.197474	YES	POS		YES	NO
ENSRNOG00000056853	3840.75	0.509135	0.166041	3.06633	0.00216706	0.0211957	Psma7	3260.39	3159.45	5310.83	5404.03	3142.9	3117.55	3736.56	3594.29	3170.07	4511.43	0.250655	YES	POS		YES	NO
ENSRNOG00000037540	636.78	0.677448	0.220996	3.06543	0.0021736	0.021246	Tmem256	542.235	514.445	925.168	1024.85	464.568	439.08	617.271	566.619	490.082	783.477	0.341858	YES	POS		YES	NO
ENSRNOG00000013443	1352.74	-0.829665	0.27075	-3.06432	0.00218167	0.0213112	Tm9sf3	1524.31	1753.41	639.755	663.847	1868.99	1778.31	1246.23	1347.06	1731.26	974.222	0.35693	YES	NEG		NO	YES
ENSRNOG00000012415	3445.47	0.532765	0.173925	3.06319	0.0021899	0.0213779	Mpc1	2838.01	2757.49	4378.12	5173.39	3123.42	2547.34	3581.45	3164.52	2816.56	4074.37	0.262033	YES	POS		YES	NO
ENSRNOG00000003634	275.599	0.475303	0.15522	3.06213	0.00219766	0.0214398	Zfp354a	231.555	255.568	326.34	391.088	216.214	219.117	271.982	292.932	230.614	320.585	0.218068	YES	POS		YES	NO
ENSRNOG00000011024	724.715	-0.64685	0.211286	-3.06149	0.00220241	0.0214724	Zdhhc20	758.664	955.279	413.579	472.314	911.605	912	603.46	770.816	884.387	565.042	0.286444	YES	NEG		NO	YES
ENSRNOG00000026646	1079.19	0.657849	0.214978	3.06008	0.00221277	0.0215458	Ndufs5	873.86	841.142	1584.31	1724.8	805.446	829.091	983.809	991.05	837.385	1320.99	0.336865	YES	POS		YES	NO
ENSRNOG00000027514	5734.22	0.377234	0.123268	3.06026	0.00221145	0.0215458	Ube2m	5158.21	4901.28	7227.94	7200.03	4988.51	4907.71	6221.59	5268.49	4988.93	6479.51	0.17562	NO	POS		NO	NO
ENSRNOG00000001171	827.671	0.303271	0.0991201	3.05963	0.00221607	0.0215642	Coq5	792.408	735.275	990.867	967.692	729.479	708.111	881.816	815.718	741.318	914.023	0.131586	NO	POS		NO	NO
ENSRNOG00000002121	876.982	-0.425638	0.139144	-3.05899	0.00222087	0.0215854	Lrrc8d	885.495	1034.68	649.448	673.874	1043.09	1057.51	900.94	770.816	1005.19	748.77	0.187858	YES	NEG		NO	YES
ENSRNOG00000019572	1751.1	0.622126	0.203378	3.05896	0.00222109	0.0215854	Lsm4	1512.67	1343.18	2648.41	2587.2	1354.75	1307.09	1688.2	1567.29	1379.42	2122.78	0.314234	YES	POS		YES	NO
ENSRNOG00000055572	5674.89	0.397014	0.129809	3.05844	0.00222493	0.021609	Idh3g	4895.24	4780.53	7238.71	7426.66	4959.29	4961.01	5645.75	5491.93	4899.02	6450.76	0.188122	YES	POS		YES	NO
ENSRNOG00000046891	4530.91	-0.628981	0.205684	-3.058	0.00222816	0.0216265	Hk1	4982.51	5189.93	2799.2	2653.38	5824.15	6015.98	4332.59	4449.57	5503.14	3558.68	0.27775	YES	NEG		NO	YES
ENSRNOG00000025715	5730.63	0.439692	0.143798	3.0577	0.0022304	0.0216345	Dynlrb1	4910.37	4797.9	7630.75	7584.1	4925.2	4823.11	5876.3	5297.36	4864.14	6597.12	0.211364	YES	POS		YES	NO
ENSRNOG00000011283	253.005	0.51587	0.168815	3.05583	0.00224437	0.021756	Sdhaf3	175.703	234.064	294.029	368.024	222.058	200.505	267.732	261.928	208.082	297.928	0.237418	YES	POS		YES	NO
ENSRNOG00000019407	949.946	0.429021	0.140417	3.05534	0.00224804	0.0217778	Dmap1	869.205	796.479	1271.97	1211.37	782.072	791.866	967.873	908.729	809.906	1089.99	0.201826	YES	POS		YES	NO
ENSRNOG00000019494	577.094	0.576028	0.188572	3.05468	0.00225297	0.0218117	Psmb10	475.91	509.482	818.542	781.173	473.334	395.087	673.58	489.645	463.453	690.735	0.274456	YES	POS		YES	NO
ENSRNOG00000002050	1596.45	0.337044	0.110387	3.0533	0.00226343	0.021899	Igfbp7	1359.08	1468.9	1947.27	1873.21	1464.8	1350.23	1816.75	1491.39	1410.75	1782.15	0.151561	NO	POS		NO	NO
ENSRNOG00000025459	3178.21	0.329433	0.107917	3.05265	0.00226833	0.0219325	Mars	2853.13	2649.97	4111.02	3598.01	2847.79	2917.05	3252.1	3196.59	2816.99	3539.43	0.151097	NO	POS		NO	NO
ENSRNOG00000005587	4731.13	0.509611	0.16701	3.05138	0.00227792	0.0219554	Suclg1	4122.62	3864.95	6485.87	6711.67	3858.74	3770.67	4489.83	4544.72	3904.24	5558.02	0.251348	YES	POS		YES	NO
ENSRNOG00000014928	712.381	-1.14948	0.376661	-3.05178	0.00227491	0.0219554	Apba1	891.313	833.698	208.944	268.748	1044.06	1159.03	567.337	725.914	982.027	442.736	0.482705	YES	NEG		NO	YES
ENSRNOG00000039544	444.289	0.324276	0.10625	3.05201	0.00227314	0.0219554	Kcnd1	396.786	364.743	547.131	472.314	432.428	384.935	478.093	477.885	394.723	493.856	0.13686	NO	POS		NO	NO
ENSRNOG00000054669	794.379	-0.569179	0.186532	-3.05138	0.0022779	0.0219554	RGD1305110	915.749	871.744	498.664	566.576	915.501	1093.05	645.957	847.791	949.01	639.747	0.2557	YES	NEG		NO	YES
ENSRNOG00000056214	68.0448	0.902816	0.295853	3.05157	0.00227647	0.0219554	AABR07022098.1	52.3618	52.9332	99.0867	126.351	45.7751	38.9165	67.9955	60.9383	47.4966	88.593	0.438517	YES	POS		YES	NO
ENSRNOG00000018848	3300.98	0.74161	0.243082	3.05086	0.00228187	0.0219796	Eif1b	2683.25	2507.71	5087.88	5593.56	2360.82	2331.61	2830.31	3012.7	2470.85	4131.12	0.389774	YES	POS		YES	NO
ENSRNOG00000010807	7538.35	0.784309	0.257134	3.0502	0.00228692	0.0220087	Cox6c	6268.28	5375.2	11687.9	13238.8	5424.83	5085.37	7056.65	6169.74	5538.42	9538.28	0.415263	YES	POS		YES	NO
ENSRNOG00000010867	195.771	0.505388	0.165696	3.05008	0.00228779	0.0220087	Msantd1	165.23	125.716	243.409	217.605	193.814	163.28	243.296	213.819	162.01	229.532	0.213511	YES	POS		YES	NO
ENSRNOG00000017887	481.258	0.51344	0.168379	3.04931	0.00229365	0.0220512	Mutyh	392.131	353.991	684.99	623.735	452.881	387.473	485.53	469.332	396.619	565.897	0.242968	YES	POS		YES	NO
ENSRNOG00000000477	955.105	0.280706	0.0921121	3.04744	0.00230798	0.0220876	Daxx	943.675	853.548	1074.87	1068.97	876.544	778.33	1067.74	977.151	863.024	1047.19	0.117626	NO	POS		NO	NO
ENSRNOG00000000881	1142.81	-0.230542	0.0756516	-3.04741	0.00230822	0.0220876	Mmgt1	1226.43	1233.18	1026.41	1086.02	1284.62	1192.03	1112.36	981.428	1234.06	1051.56	0.0943821	NO	NEG		NO	NO
ENSRNOG00000009992	3627.18	0.409527	0.134347	3.04827	0.00230164	0.0220876	Rabggtb	3166.14	3043.66	4581.68	4840.46	3046.48	3207.23	3434.83	3696.92	3115.88	4138.48	0.194714	YES	POS		YES	NO
ENSRNOG00000012534	1326.52	0.289389	0.0949307	3.04842	0.00230047	0.0220876	Mfsd10	1303.23	1153.78	1558.46	1489.14	1122.95	1197.11	1305.73	1481.76	1194.26	1458.77	0.125287	NO	POS		NO	NO
ENSRNOG00000018420	29.6076	2.39858	0.786927	3.04804	0.00230343	0.0220876	Slc22a7	10.4724	7.44373	16.1554	30.0837	9.73937	10.1521	10.6243	142.189	9.4519	49.7632	1.55549	YES	POS		YES	NO
ENSRNOG00000030410	528.134	0.718609	0.235818	3.0473	0.00230905	0.0220876	Zfp958	451.475	364.743	853.007	793.206	336.982	444.156	499.342	482.161	399.339	656.929	0.361329	YES	POS		YES	NO
ENSRNOG00000039388	305.472	0.376773	0.123609	3.04811	0.00230289	0.0220876	Prrt4	268.79	225.793	327.417	344.96	274.65	294.412	338.915	368.837	265.911	345.032	0.15622	NO	POS		NO	NO
ENSRNOG00000061299	625.744	-0.664998	0.218216	-3.04744	0.00230803	0.0220876	LOC103694857	587.615	1021.45	413.579	609.696	806.42	653.966	475.968	437.259	767.362	484.126	0.327905	YES	NEG		NO	YES
ENSRNOG00000033916	2005.06	0.784537	0.257529	3.0464	0.00231598	0.02214	Rps21-ps1	1672.09	1480.48	3364.64	3259.07	1380.07	1359.54	1902.81	1621.81	1473.04	2537.08	0.411774	YES	POS		YES	NO
ENSRNOG00000018767	1530.45	0.343441	0.112754	3.04594	0.00231956	0.0221603	Rbm17	1373.04	1308.44	1870.8	1920.34	1318.71	1396.76	1524.59	1530.94	1349.24	1711.67	0.157099	NO	POS		NO	NO
ENSRNOG00000023363	1688.61	0.3103	0.101892	3.04537	0.00232392	0.022188	Ing4	1502.2	1459.8	1995.73	2080.79	1532	1537.2	1645.7	1755.45	1507.8	1869.42	0.139602	NO	POS		NO	NO
ENSRNOG00000018289	5665.23	0.556751	0.182899	3.04403	0.0023343	0.0222592	Park7	4647.4	4525.79	8001.25	8342.21	4500.56	4668.29	5468.32	5168	4585.51	6744.94	0.279843	YES	POS		YES	NO
ENSRNOG00000034161	1010.19	0.702957	0.230921	3.04415	0.00233341	0.0222592	Cox6b1	740.046	727.832	1444.3	1728.81	806.42	801.172	936	896.969	768.868	1251.52	0.366801	YES	POS		YES	NO
ENSRNOG00000019201	1477.32	0.399168	0.131145	3.04372	0.00233676	0.0222687	Naxe	1326.5	1278.67	1832.03	1956.44	1263.2	1229.25	1540.52	1391.96	1274.4	1680.24	0.187353	YES	POS		YES	NO
ENSRNOG00000000786	532.355	0.602011	0.197815	3.04331	0.00233993	0.022285	Rpp21	478.237	419.33	766.845	784.181	420.741	373.937	522.715	492.852	423.061	641.648	0.295573	YES	POS		YES	NO
ENSRNOG00000014863	1186.96	0.29872	0.0981634	3.04309	0.00234159	0.0222868	Reck	1113.56	1017.31	1266.59	1394.88	1156.06	972.912	1365.22	1209.14	1064.96	1308.96	0.128474	NO	POS		NO	NO
ENSRNOG00000014191	524.404	-0.465362	0.15294	-3.04278	0.00234404	0.0222962	Zfp395	656.267	655.048	546.054	420.169	540.535	581.209	424.972	370.975	608.265	440.542	0.207275	YES	NEG		NO	YES
ENSRNOG00000048441	770.166	-0.873025	0.286943	-3.04251	0.00234615	0.0223023	Wdr82	893.641	930.466	330.648	381.06	1019.71	1141.27	701.203	763.333	996.272	544.061	0.377058	YES	NEG		NO	YES
ENSRNOG00000047295	179.152	0.700284	0.230194	3.04216	0.00234891	0.0223146	Prr22	107.051	115.791	224.022	282.787	179.204	143.822	179.551	200.99	136.467	221.837	0.324735	YES	POS		YES	NO
ENSRNOG00000043503	1428.79	-0.246545	0.0810549	-3.0417	0.00235244	0.0223342	Ehd1	1435.88	1668.22	1336.59	1260.51	1483.31	1612.5	1337.6	1295.74	1549.98	1307.61	0.104796	NO	NEG		NO	NO
ENSRNOG00000018107	3375.49	0.371621	0.122215	3.0407	0.00236026	0.0223945	Zfand5	2912.48	2869.14	3862.23	4497.51	3241.26	2750.38	3436.96	3433.93	2943.32	3807.66	0.172838	NO	POS		NO	NO
ENSRNOG00000002164	37.8178	1.67245	0.550306	3.03913	0.00237261	0.0224697	Nmu	22.1083	13.2333	94.7785	86.2399	18.5048	18.6122	18.0613	31.0037	18.1147	57.5209	0.872377	YES	POS		YES	NO
ENSRNOG00000038864	136.624	1.17681	0.387212	3.03919	0.00237218	0.0224697	AC135409.1	114.032	79.3998	239.1	301.84	72.0714	70.2189	111.555	104.771	83.9306	189.317	0.629651	YES	POS		YES	NO
ENSRNOG00000051341	549.408	0.394885	0.129929	3.03923	0.00237182	0.0224697	Rn50_X_0635.2	503.836	475.572	624.677	689.919	523.004	397.625	625.771	554.859	475.009	623.807	0.172033	YES	POS		YES	NO
ENSRNOG00000002838	761.204	0.339956	0.111873	3.03876	0.00237557	0.0224837	Pdzd11	685.357	688.132	924.091	931.591	621.372	692.883	804.259	741.951	671.936	850.473	0.151505	NO	POS		NO	NO
ENSRNOG00000001991	7295.8	0.634368	0.208809	3.03803	0.00238129	0.0224959	Atp5o	6140.29	5545.58	10612	11476.9	5607.93	5575.21	6999.28	6409.21	5717.25	8874.35	0.325843	YES	POS		YES	NO
ENSRNOG00000017489	382.039	-0.766805	0.252376	-3.03834	0.00237884	0.0224959	Gse1	466.601	419.33	196.019	210.586	476.255	562.597	328.291	396.634	481.196	282.882	0.338579	YES	NEG		NO	YES
ENSRNOG00000021081	1362.69	0.35023	0.115277	3.03816	0.00238028	0.0224959	Vps72	1121.71	1172.8	1680.17	1693.71	1256.38	1241.1	1389.66	1345.99	1198	1527.38	0.159718	NO	POS		NO	NO
ENSRNOG00000002255	2187.65	0.532183	0.175207	3.03744	0.00238594	0.0224986	Fam162a	1932.73	1750.1	3040.45	3137.73	1722.9	1749.55	2148.23	2019.52	1788.82	2586.48	0.263391	YES	POS		YES	NO
ENSRNOG00000016163	10227.3	-0.433441	0.142691	-3.03761	0.00238463	0.0224986	Slc1a3	13232.4	13773.4	8829.48	8097.52	10253.6	9749.43	8776.73	9105.47	11752.2	8702.3	0.208033	YES	NEG		NO	YES
ENSRNOG00000023197	544.378	-0.399552	0.131543	-3.03743	0.00238601	0.0224986	Zfp608	628.341	568.205	393.116	445.239	643.773	637.046	487.655	551.652	619.341	469.415	0.172969	YES	NEG		NO	YES
ENSRNOG00000011445	131.069	-0.639753	0.210697	-3.03637	0.00239446	0.0225503	Nkain1	129.159	134.814	96.9326	84.2343	195.761	178.508	113.68	115.462	159.561	102.577	0.293487	YES	NEG		NO	YES
ENSRNOG00000058030	314.779	-0.44666	0.147096	-3.03653	0.0023932	0.0225503	LOC682206	430.53	325.87	222.945	276.77	336.008	361.247	280.481	284.379	363.414	266.144	0.201315	YES	NEG		NO	YES
ENSRNOG00000003724	1473.18	0.574768	0.189396	3.03474	0.00240744	0.0225741	Mrpl27	1214.79	1162.05	2221.91	2061.74	1202.81	1154.8	1450.22	1317.12	1183.61	1762.75	0.289121	YES	POS		YES	NO
ENSRNOG00000004229	1085.25	1.03106	0.339824	3.03408	0.00241268	0.0225741	Tac3	674.885	674.071	2057.13	2044.69	918.423	585.44	892.44	834.962	713.205	1457.3	0.559408	YES	POS		YES	NO
ENSRNOG00000005796	2372.73	-0.310634	0.102323	-3.03581	0.00239894	0.0225741	Ctnna1	2300.43	2993.21	2185.29	2044.69	2680.28	2532.96	2103.61	2141.39	2626.72	2118.75	0.14061	NO	NEG		NO	NO
ENSRNOG00000010872	32870.5	0.369103	0.121605	3.03526	0.00240328	0.0225741	Ckb	31249.5	25197	37072.4	38220.3	32008.5	26300.8	40170.4	32745.3	28688.9	37052.1	0.164633	NO	POS		NO	NO
ENSRNOG00000012434	2045.05	0.268759	0.0885819	3.03401	0.00241323	0.0225741	Zfp598	2004.87	1743.49	2387.77	2324.47	1787.18	1886.6	2056.86	2169.19	1855.54	2234.57	0.116192	NO	POS		NO	NO
ENSRNOG00000017963	132.31	-0.777614	0.256279	-3.03425	0.00241138	0.0225741	RGD1566325	187.339	159.627	64.6217	81.2259	169.465	152.282	143.428	100.495	167.178	97.4426	0.336562	YES	NEG		NO	YES
ENSRNOG00000018009	909.394	-0.266791	0.0879334	-3.03401	0.0024133	0.0225741	Rab8b	973.929	1021.45	803.464	838.332	971.99	1005.06	751.137	909.798	993.106	825.683	0.110829	NO	NEG		NO	NO
ENSRNOG00000021302	1893.83	0.597737	0.196994	3.03429	0.00241105	0.0225741	Tmem91	1592.96	1364.68	2721.65	2859.96	1499.86	1571.04	1759.38	1781.11	1507.14	2280.52	0.301314	YES	POS		YES	NO
ENSRNOG00000023863	12.0877	-1.75649	0.578668	-3.03541	0.00240208	0.0225741	Gpr139	10.4724	21.5041	6.46217	2.00558	13.6351	28.7644	6.37457	7.48365	18.594	5.5815	0.73923	YES	NEG		NO	YES
ENSRNOG00000037085	10.8475	-1.95405	0.643888	-3.03477	0.00240722	0.0225741	Xirp1	10.4724	19.0229	5.38514	5.01395	23.3745	16.0742	7.437	0	17.236	4.45902	0.734519	YES	NEG		NO	YES
ENSRNOG00000056040	856.448	0.685183	0.225823	3.03416	0.0024121	0.0225741	AABR07045680.1	691.175	597.153	1315.05	1345.74	624.294	714.879	808.509	754.78	656.875	1056.02	0.35052	YES	POS		YES	NO
ENSRNOG00000019869	586.501	-0.394634	0.130097	-3.03339	0.00241822	0.0225784	Lrfn1	674.885	593.844	497.587	468.303	604.815	791.02	520.59	540.961	666.141	506.86	0.180355	YES	NEG		NO	YES
ENSRNOG00000025815	956.295	-0.286855	0.0945637	-3.03346	0.0024177	0.0225784	Cdr2l	1036.76	996.633	787.308	863.402	1122.95	1048.21	838.257	956.839	1051.14	861.451	0.122104	NO	NEG		NO	NO
ENSRNOG00000056701	441.014	0.677056	0.223191	3.03353	0.00241713	0.0225784	Gtf2a2	385.15	347.374	620.369	716.994	332.113	293.566	384.599	447.95	339.551	542.478	0.339643	YES	POS		YES	NO
ENSRNOG00000007645	501.191	-0.721932	0.238025	-3.033	0.00242132	0.0225935	Kcnj9	624.85	542.565	290.798	267.745	588.258	740.259	455.782	499.267	623.983	378.398	0.322224	YES	NEG		NO	YES
ENSRNOG00000013574	883.485	-0.428687	0.141386	-3.03203	0.00242915	0.0226527	Appl1	968.111	920.541	608.521	730.031	1034.32	1131.96	821.258	853.136	1013.73	753.237	0.18987	YES	NEG		NO	YES
ENSRNOG00000018194	5919.71	0.344322	0.113583	3.03147	0.00243368	0.022681	Srrm1	5858.7	5105.57	6981.3	7256.18	4768.4	5135.29	5731.81	6520.4	5216.99	6622.42	0.155306	NO	POS		NO	NO
ENSRNOG00000019861	3715.28	-0.220197	0.0726539	-3.03077	0.00243934	0.0227174	Tollip	4215.7	3743.37	3639.28	3457.62	4047.68	3988.1	3237.22	3393.3	3998.71	3431.86	0.0932674	NO	NEG		NO	NO
ENSRNOG00000048495	782.582	0.262116	0.0864895	3.03061	0.00244057	0.0227174	Rrp12	692.339	670.763	899.319	816.271	749.932	733.491	891.378	807.165	711.631	853.533	0.109419	NO	POS		NO	NO
ENSRNOG00000042886	2919.93	0.794281	0.262366	3.02738	0.00246683	0.0229478	Rps28	2472.64	2094.17	5193.43	4505.53	2009.23	1967.82	2733.63	2383.01	2135.97	3703.9	0.421908	YES	POS		YES	NO
ENSRNOG00000022502	513.715	0.281863	0.093125	3.02672	0.0024722	0.0229838	Nsrp1	439.839	465.647	584.827	601.674	486.969	461.922	551.401	517.441	463.594	563.836	0.117245	NO	POS		NO	NO
ENSRNOG00000045738	122.016	-1.12657	0.372321	-3.02582	0.00247962	0.0230246	Ak4	165.23	171.206	42.0041	45.1255	138.299	194.582	88.1816	131.498	167.329	76.7024	0.473516	YES	NEG		NO	YES
ENSRNOG00000051605	111.705	0.630763	0.208458	3.02585	0.00247932	0.0230246	SNORD86	103.56	84.3623	169.094	148.413	77.915	85.4471	116.867	107.978	87.8211	135.588	0.289623	YES	POS		YES	NO
ENSRNOG00000024568	3674.73	0.573531	0.189604	3.02489	0.00248726	0.0230815	Ndufs7	3340.68	2715.31	5094.35	5501.3	2946.16	2813.83	3633.51	3352.68	2954	4395.46	0.286542	YES	POS		YES	NO
ENSRNOG00000006067	987.772	0.294287	0.0973136	3.02411	0.00249363	0.0231124	Aifm1	879.678	942.873	1039.33	1204.35	898.944	828.245	1113.43	995.326	887.435	1088.11	0.128314	NO	POS		NO	NO
ENSRNOG00000039848	306.78	0.56541	0.18696	3.02423	0.00249271	0.0231124	Ak6	242.028	256.395	436.197	443.233	249.328	241.959	292.168	292.932	247.427	366.132	0.275512	YES	POS		YES	NO
ENSRNOG00000014768	13.8497	-1.53774	0.508783	-3.02238	0.00250796	0.023231	Glis3	23.2719	24.8124	4.30812	6.01674	9.73937	24.5343	9.56186	8.55275	20.5895	7.10987	0.633501	YES	NEG		NO	YES
ENSRNOG00000009781	4956.01	0.411187	0.136093	3.02136	0.00251643	0.0232953	Dync1i2	4501.95	4281.8	6482.64	6430.89	4172.35	4062.54	4769.24	4946.69	4254.66	5657.37	0.196132	YES	POS		YES	NO
ENSRNOG00000042702	491.412	-0.476651	0.157816	-3.0203	0.00252521	0.0233625	Nipa1	446.82	610.386	388.807	430.197	658.382	571.057	462.157	363.492	571.661	411.163	0.22006	YES	NEG		NO	YES
ENSRNOG00000014347	790.223	-0.41194	0.136423	-3.01957	0.0025313	0.0234045	Slc4a2	774.954	980.918	622.523	592.649	954.459	897.618	715.015	783.645	901.987	678.458	0.183983	YES	NEG		NO	YES
ENSRNOG00000015746	233.871	-0.52518	0.173971	-3.01878	0.00253797	0.0234519	Kcng4	301.371	284.516	204.635	152.424	232.771	285.106	232.672	177.469	275.941	191.8	0.230932	YES	NEG		NO	YES
ENSRNOG00000002734	228.9	-0.590439	0.195639	-3.01801	0.00254443	0.0234798	AABR07042077.1	268.79	238.199	147.553	149.416	311.66	281.722	200.799	233.062	275.093	182.708	0.261389	YES	NEG		NO	YES
ENSRNOG00000037443	1150.8	0.242991	0.0805149	3.01796	0.00254484	0.0234798	Pgam5	1113.56	1020.62	1213.81	1341.73	1018.74	1065.13	1264.29	1168.52	1054.51	1247.09	0.10215	NO	POS		NO	NO
ENSRNOG00000060063	815.935	0.553091	0.183272	3.01787	0.00254561	0.0234798	Naa10	673.721	647.605	1191.19	1146.19	628.19	696.267	766.011	778.3	661.446	970.423	0.274802	YES	POS		YES	NO
ENSRNOG00000004373	715.844	0.601002	0.199226	3.01668	0.00255556	0.0235206	Ddx39a	593.433	561.588	1111.49	998.778	591.18	529.603	676.767	663.907	568.951	862.737	0.30323	YES	POS		YES	NO
ENSRNOG00000010079	226.187	-0.916525	0.303826	-3.01661	0.00255622	0.0235206	Car3	338.606	396.172	205.713	168.469	164.595	283.414	134.929	117.6	295.697	156.677	0.449848	YES	NEG		NO	YES
ENSRNOG00000045679	63.0472	0.978808	0.324445	3.01687	0.00255396	0.0235206	Apoa1	33.7442	46.3166	124.935	86.2399	49.6708	39.7625	48.8717	74.8365	42.3735	83.7209	0.485837	YES	POS		YES	NO
ENSRNOG00000053560	172.477	-0.832185	0.275826	-3.01706	0.00255241	0.0235206	Rhou	178.03	229.102	76.4691	99.2762	262.963	213.195	161.489	159.295	220.822	124.132	0.366383	YES	NEG		NO	YES
ENSRNOG00000002461	612.696	-0.910812	0.301971	-3.01622	0.0025595	0.0235315	Nid1	550.38	1386.19	423.272	387.077	620.398	642.122	430.284	461.848	799.772	425.62	0.532782	YES	NEG		NO	YES
ENSRNOG00000058677	620.422	0.658888	0.218457	3.0161	0.00256049	0.0235315	Lsm8	509.654	482.188	930.553	969.697	489.891	443.31	590.711	547.376	481.261	759.584	0.335991	YES	POS		YES	NO
ENSRNOG00000017213	2719.58	0.342032	0.11346	3.01456	0.00257352	0.0236369	Cdk11b	2281.81	2334.02	3507.88	3168.81	2582.88	2395.9	2760.19	2725.12	2398.65	3040.5	0.157768	NO	POS		NO	NO
ENSRNOG00000011094	182.07	0.608148	0.201775	3.01399	0.00257839	0.0236655	Efcab6	162.903	133.16	214.329	174.485	160.7	120.98	283.669	206.335	144.436	219.704	0.285827	YES	POS		YES	NO
ENSRNOG00000016200	520.173	-0.296672	0.098437	-3.01383	0.00257974	0.0236655	Lzic	587.615	577.303	472.816	430.197	584.362	544.831	520.59	443.674	573.528	466.819	0.123163	NO	NEG		NO	NO
ENSRNOG00000012957	901.997	-0.329358	0.109313	-3.01298	0.00258693	0.0237172	Sh3glb1	871.532	1128.97	792.693	797.218	1043.09	972.912	759.637	849.929	1004.12	799.869	0.147128	NO	NEG		NO	NO
ENSRNOG00000021657	59.2265	-1.09141	0.362258	-3.01279	0.00258861	0.0237183	Pld6	88.4332	66.1665	32.3109	23.0642	73.0453	94.7532	28.6856	67.3529	80.5996	37.8534	0.468315	YES	NEG		NO	YES
ENSRNOG00000060723	1105.43	-0.68073	0.225997	-3.01211	0.00259435	0.0237565	Copb2	1221.77	1392.8	648.371	599.668	1412.21	1418.76	1037.99	1111.86	1361.39	849.472	0.297624	YES	NEG		NO	YES
ENSRNOG00000051208	49.8261	1.23742	0.410843	3.01191	0.00259606	0.0237579	Selenov	44.2166	33.0833	88.3164	94.2622	15.583	26.2263	58.4336	38.4874	29.7773	69.8749	0.572708	YES	POS		YES	NO
ENSRNOG00000021273	660.503	0.378754	0.125776	3.01135	0.00260089	0.0237878	Crls1	630.668	540.911	856.238	795.212	552.223	574.441	665.081	669.252	574.561	746.446	0.172508	YES	POS		YES	NO
ENSRNOG00000032807	419.422	0.985565	0.327343	3.0108	0.00260556	0.0238163	Rn60_X_0773.5	386.313	257.222	724.84	795.212	238.615	244.497	362.288	346.386	281.662	557.182	0.52064	YES	POS		YES	NO
ENSRNOG00000050348	493.326	0.409905	0.136158	3.01051	0.00260806	0.0238247	LOC684270	431.694	446.624	600.982	651.813	436.324	380.705	521.653	476.816	423.837	562.816	0.187192	YES	POS		YES	NO
ENSRNOG00000001199	696.954	0.477329	0.158608	3.0095	0.00261682	0.0238761	Pop5	577.143	521.888	739.919	799.223	740.192	492.378	903.065	801.82	582.9	811.007	0.213168	YES	POS		YES	NO
ENSRNOG00000050180	678.859	0.30625	0.101757	3.00963	0.00261562	0.0238761	Zfpl1	608.56	612.04	774.384	782.176	617.476	590.516	803.196	642.525	607.148	750.57	0.133575	NO	POS		NO	NO
ENSRNOG00000039858	404.592	-0.665232	0.221084	-3.00895	0.00262152	0.0239047	Mfsd12	478.237	451.586	259.564	217.605	482.099	572.749	372.913	401.979	496.168	313.015	0.293822	YES	NEG		NO	YES
ENSRNOG00000009149	1320.12	-0.249369	0.0828945	-3.00826	0.00262745	0.0239444	Jam3	1426.57	1521.83	1190.12	1250.48	1481.36	1306.24	1145.3	1239.08	1434	1206.24	0.106008	NO	NEG		NO	NO
ENSRNOG00000013516	11500	0.267168	0.0888374	3.00738	0.00263509	0.0239709	Sf3b1	11060	10537.8	12265.2	13773.3	10186.4	9970.24	11271.3	12936	10438.6	12561.5	0.118743	NO	POS		NO	NO
ENSRNOG00000043419	549.3	0.383513	0.12752	3.00747	0.00263436	0.0239709	Hist3h2ba	477.074	424.293	672.066	679.891	530.796	475.458	600.272	534.547	476.905	621.694	0.17075	YES	POS		YES	NO
ENSRNOG00000061425	897.718	0.433046	0.143988	3.00752	0.00263388	0.0239709	Cox14	831.97	683.996	977.942	1228.42	844.404	697.113	1030.56	887.347	764.371	1031.07	0.200436	YES	POS		YES	NO
ENSRNOG00000014179	8197.12	0.445829	0.148259	3.00709	0.00263761	0.0239796	Rps2	6897.79	7461.1	11230.2	10353.8	6703.61	6699.56	8872.35	7358.57	6940.52	9453.72	0.214857	YES	POS		YES	NO
ENSRNOG00000010589	57.8517	-1.64536	0.547409	-3.00572	0.00264955	0.0240737	LOC103689968	79.1244	57.0686	8.61623	13.0363	86.6804	127.748	53.1215	37.4183	87.6553	28.0481	0.686533	YES	NEG		NO	YES
ENSRNOG00000020321	387.723	0.355201	0.118234	3.00423	0.00266256	0.0241775	Nop9	347.915	318.426	501.895	439.222	351.591	343.48	409.035	390.219	340.353	435.093	0.156574	NO	POS		NO	NO
ENSRNOG00000024813	108.664	-0.667555	0.22222	-3.00402	0.00266437	0.0241795	Mzt1	141.959	113.31	72.1609	61.1702	141.221	137.054	109.43	93.0111	133.386	83.9431	0.287453	YES	NEG		NO	YES
ENSRNOG00000005577	1251.76	-0.376677	0.1254	-3.0038	0.00266629	0.0241825	Desi1	1343.95	1321.68	993.021	1042.9	1681.99	1309.62	1204.79	1116.13	1414.31	1089.21	0.174242	NO	NEG		NO	NO
ENSRNOG00000049780	700.929	-0.270528	0.0901446	-3.00104	0.00269055	0.024388	Sri	713.283	789.036	701.146	607.69	788.889	773.254	618.334	615.798	766.116	635.742	0.112655	NO	NEG		NO	NO
ENSRNOG00000009266	2244.12	0.433778	0.144583	3.00021	0.00269794	0.024421	Anp32b	1744.23	1965.15	3073.84	2772.71	2120.26	1807.08	2251.29	2218.37	1909.18	2579.05	0.206458	YES	POS		YES	NO
ENSRNOG00000015406	124.427	-0.811688	0.270555	-3.00009	0.002699	0.024421	Pgm5	144.286	193.537	62.4677	72.2008	120.768	175.124	109.43	117.6	158.429	90.4247	0.366942	YES	NEG		NO	YES
ENSRNOG00000047118	603.217	0.521892	0.17394	3.00041	0.00269613	0.024421	LOC683897	466.601	502.038	799.155	871.424	513.265	499.146	643.832	530.27	495.263	711.17	0.254612	YES	POS		YES	NO
ENSRNOG00000019651	820.895	-0.423418	0.14115	-2.99977	0.00270182	0.024432	Slc12a4	876.187	1141.37	811.003	661.841	888.231	855.317	673.58	659.631	940.277	701.514	0.197816	YES	NEG		NO	YES
ENSRNOG00000004303	872.397	-0.931597	0.310591	-2.99943	0.00270483	0.0244446	Timp3	1071.67	1832.81	454.506	475.322	776.228	897.618	690.579	780.438	1144.58	600.211	0.502607	YES	NEG		NO	YES
ENSRNOG00000017571	2177.61	0.706615	0.235645	2.99864	0.00271187	0.0244938	Ndufa2	1832.66	1661.61	3365.72	3535.84	1519.34	1605.73	2056.86	1843.12	1654.83	2700.38	0.369357	YES	POS		YES	NO
ENSRNOG00000031127	720.428	0.701307	0.233964	2.99751	0.00272198	0.0245559	Snrpe	596.924	575.649	1161.04	1102.07	499.63	522.835	694.829	610.452	548.759	892.096	0.362169	YES	POS		YES	NO
ENSRNOG00000050476	70.0758	-0.716774	0.23911	-2.99767	0.00272053	0.0245559	AABR07002247.1	84.9424	76.9186	43.0812	39.1088	93.498	93.0612	69.0579	60.9383	87.105	53.0465	0.301126	YES	NEG		NO	YES
ENSRNOG00000016070	643.256	0.520788	0.173804	2.9964	0.00273186	0.0246304	Trpc3	567.834	449.932	895.011	864.404	501.578	594.746	630.02	642.525	528.522	757.99	0.247866	YES	POS		YES	NO
ENSRNOG00000007281	423.425	-0.898252	0.299989	-2.99428	0.00275096	0.0247497	Flnc	366.532	880.842	266.026	226.63	474.308	482.226	309.167	381.666	550.977	295.872	0.486315	YES	NEG		NO	YES
ENSRNOG00000013756	628.91	0.49053	0.163825	2.99423	0.00275142	0.0247497	Snrnp48	498.018	545.047	871.316	843.346	519.109	529.603	565.212	659.631	522.944	734.876	0.237239	YES	POS		YES	NO
ENSRNOG00000015306	34.84	-1.33089	0.444481	-2.99425	0.00275116	0.0247497	Slc9a4	55.8525	51.279	12.9243	12.0335	32.1399	60.0668	15.9364	38.4874	49.8346	19.8454	0.566472	YES	NEG		NO	YES
ENSRNOG00000027360	2699.92	0.330195	0.110278	2.99421	0.0027516	0.0247497	Srsf7	2427.26	2377.03	3275.24	3318.23	2315.05	2450.05	2531.77	2904.73	2392.35	3007.49	0.151597	NO	POS		NO	NO
ENSRNOG00000043328	2739.12	0.574724	0.191997	2.99341	0.00275882	0.0248001	Chmp2a	2040.94	2310.04	4031.32	3960.02	2147.53	2303.69	2629.51	2489.92	2200.55	3277.69	0.290942	YES	POS		YES	NO
ENSRNOG00000014582	751.698	0.478305	0.159815	2.99286	0.00276375	0.0248151	Mrpl18	665.576	651.74	997.329	1042.9	603.841	592.208	744.763	715.223	628.341	875.054	0.231087	YES	POS		YES	NO
ENSRNOG00000036641	53.1196	0.710724	0.237464	2.99298	0.00276271	0.0248151	LOC689065	30.2535	38.8728	64.6217	79.2204	46.749	44.8386	64.8082	55.5929	40.1785	66.0608	0.301146	YES	POS		YES	NO
ENSRNOG00000015969	410.423	0.297939	0.0995586	2.99259	0.00276617	0.0248221	Rpf1	380.495	383.766	487.894	464.292	360.357	348.556	414.347	443.674	368.294	452.552	0.123433	NO	POS		NO	NO
ENSRNOG00000021712	449.097	-0.694669	0.232193	-2.99178	0.00277359	0.024874	Rcbtb1	515.472	468.128	246.64	269.75	586.31	650.582	412.223	443.674	555.123	343.072	0.313475	YES	NEG		NO	YES
ENSRNOG00000002580	887.293	0.318628	0.10654	2.99069	0.0027835	0.0249189	Trmt1l	809.862	755.952	1001.64	1016.83	727.531	865.469	866.942	1054.13	789.704	984.883	0.139566	NO	POS		NO	NO
ENSRNOG00000005618	658.593	0.735508	0.245931	2.99071	0.00278331	0.0249189	Fmc1	545.726	502.038	1005.94	1111.09	443.142	486.456	604.522	569.827	494.34	822.846	0.384772	YES	POS		YES	NO
ENSRNOG00000037402	2907	0.758131	0.253476	2.99094	0.00278117	0.0249189	Cops9	2397	2085.9	4661.38	4870.55	2130	2028.73	2731.51	2350.94	2160.41	3653.59	0.402486	YES	POS		YES	NO
ENSRNOG00000019741	2935.99	0.68919	0.230539	2.98947	0.0027946	0.0250036	Isyna1	2379.55	2485.38	5071.73	3945.98	1887.49	2238.54	2536.02	2943.21	2247.74	3624.23	0.360457	YES	POS		YES	NO
ENSRNOG00000017824	1679.71	0.280169	0.0937632	2.98804	0.0028077	0.025106	Ncoa5	1694.19	1358.89	1912.8	1798	1554.4	1463.6	1782.76	1873.05	1517.77	1841.65	0.119463	NO	POS		NO	NO
ENSRNOG00000049142	3648.3	0.439872	0.147229	2.98767	0.0028111	0.0251216	Hdgfrp2	3287.15	2922.08	5262.36	4296.95	3001.68	3175.08	3564.45	3676.61	3096.5	4200.09	0.21567	YES	POS		YES	NO
ENSRNOG00000008767	426.637	-0.391565	0.131075	-2.98733	0.00281425	0.025135	Atg4c	438.675	516.926	311.261	361.004	501.578	478.842	376.1	428.706	484.005	369.268	0.169985	YES	NEG		NO	YES
ENSRNOG00000047052	1041.42	0.561125	0.187854	2.98702	0.00281712	0.0251459	Clpp	859.896	869.262	1547.69	1452.04	808.368	828.245	1049.68	916.213	841.443	1241.41	0.281829	YES	POS		YES	NO
ENSRNOG00000000500	33.2133	-1.11311	0.37268	-2.98678	0.0028193	0.0251506	Scube3	44.2166	43.8353	20.4635	22.0614	29.2181	64.2968	12.7491	28.8655	45.3917	21.0349	0.501317	YES	NEG		NO	YES
ENSRNOG00000007576	170.217	-1.47081	0.492742	-2.98494	0.00283631	0.0252541	Zfp597	211.774	205.116	46.3122	29.0809	269.781	313.87	113.68	172.124	250.135	90.2993	0.595677	YES	NEG		NO	YES
ENSRNOG00000018217	4414.76	0.487638	0.163371	2.98485	0.00283717	0.0252541	Syt5	3622.27	3085.84	6153.07	5566.48	4006.78	3988.1	4837.24	4058.28	3675.75	5153.77	0.232837	YES	POS		YES	NO
ENSRNOG00000059615	1906.61	-0.341619	0.114453	-2.98481	0.00283754	0.0252541	Exoc6b	1976.95	2025.52	1553.08	1519.23	2228.37	2293.54	1717.95	1938.27	2131.09	1682.13	0.151491	NO	NEG		NO	NO
ENSRNOG00000061524	130.589	-0.882177	0.29551	-2.98527	0.00283326	0.0252541	AABR07068285.2	155.922	159.627	72.1609	61.1702	129.534	231.807	112.617	121.877	169.222	91.9563	0.413012	YES	NEG		NO	YES
ENSRNOG00000018481	1159.32	0.242437	0.0813056	2.98179	0.00286565	0.0254852	Zfp259	1053.05	1021.45	1228.89	1195.32	1149.25	1025.37	1340.79	1260.46	1062.28	1256.37	0.101875	NO	POS		NO	NO
ENSRNOG00000019570	4841.62	0.526669	0.176636	2.98166	0.00286686	0.0254852	Gng3	4170.32	3604.42	6481.56	7162.92	4108.07	3988.1	4627.94	4589.62	3967.73	5715.51	0.263984	YES	POS		YES	NO
ENSRNOG00000003424	1265.49	0.275376	0.0923871	2.98068	0.00287608	0.0255209	Elac2	1289.26	1035.51	1425.99	1368.81	1100.55	1157.34	1369.47	1376.99	1145.67	1385.31	0.116458	NO	POS		NO	NO
ENSRNOG00000005058	1952.46	0.407976	0.136876	2.98063	0.00287654	0.0255209	Lpcat4	1608.09	1559.05	1958.04	2005.58	1783.28	1762.24	2741.07	2202.33	1678.16	2226.75	0.196023	YES	POS		YES	NO
ENSRNOG00000012705	543.059	0.259384	0.0870238	2.98061	0.00287679	0.0255209	Pcgf2	477.074	491.286	590.212	570.587	471.386	536.371	593.898	613.66	494.029	592.089	0.105015	NO	POS		NO	NO
ENSRNOG00000030442	21.0263	1.29199	0.433479	2.98052	0.00287758	0.0255209	AABR07027322.1	12.7995	11.5791	40.9271	41.1144	12.6612	11.8442	21.2486	16.0364	12.221	29.8316	0.605796	YES	POS		YES	NO
ENSRNOG00000038228	2105.64	0.512244	0.171912	2.97968	0.00288548	0.0255761	Serp2	1915.28	1530.1	2988.76	2840.9	1732.63	1765.62	2101.48	1970.34	1735.91	2475.37	0.251369	YES	POS		YES	NO
ENSRNOG00000011636	1884.06	0.306568	0.102902	2.97923	0.00288972	0.0255928	Dennd6a	1755.86	1791.46	2018.35	2377.61	1609.92	1582.04	1909.19	2028.07	1684.82	2083.31	0.138171	NO	POS		NO	NO
ENSRNOG00000023187	804.186	0.460015	0.154422	2.97895	0.00289242	0.0255928	RGD1565685	690.012	674.898	1123.34	1035.88	670.069	673.425	739.451	826.409	677.101	931.271	0.222971	YES	POS		YES	NO
ENSRNOG00000054917	154.221	-1.04402	0.350448	-2.9791	0.00289099	0.0255928	Mrgpre	200.138	174.514	63.5447	58.1618	180.178	275.8	129.616	151.811	207.658	100.784	0.465241	YES	NEG		NO	YES
ENSRNOG00000043400	25.457	0.980848	0.329291	2.97867	0.00289503	0.025601	LOC100910678	13.9631	18.1958	40.9271	38.106	16.5569	19.4582	33.9977	22.451	17.0435	33.8704	0.415013	YES	POS		YES	NO
ENSRNOG00000006976	382.407	0.382434	0.128401	2.97844	0.00289718	0.0256052	Med6	349.078	315.118	498.664	457.272	324.321	340.096	402.661	372.044	332.153	432.66	0.172446	YES	POS		YES	NO
ENSRNOG00000025909	1718.85	0.668151	0.224367	2.97794	0.00290193	0.0256323	Uqcc2	1510.35	1236.49	2596.72	2688.48	1319.69	1245.33	1715.82	1437.93	1327.96	2109.74	0.34415	YES	POS		YES	NO
ENSRNOG00000020464	1399.62	0.690813	0.232127	2.97601	0.00292024	0.0257791	Mrpl54	1225.27	1001.6	2131.44	2236.22	1078.15	978.835	1367.35	1178.14	1070.96	1728.29	0.357727	YES	POS		YES	NO
ENSRNOG00000009451	708.674	0.289587	0.0973316	2.97526	0.00292736	0.0258007	Prpf38a	617.869	631.063	806.695	845.351	665.199	637.046	781.948	684.22	637.794	779.553	0.125698	NO	POS		NO	NO
ENSRNOG00000011839	784.486	0.342781	0.115214	2.97518	0.00292815	0.0258007	Mrps31	679.539	695.575	920.86	984.739	635.007	756.334	821.258	782.576	691.614	877.358	0.153957	NO	POS		NO	NO
ENSRNOG00000013360	5943.2	0.366281	0.123099	2.9755	0.00292515	0.0258007	Prkcsh	5251.3	5213.09	7906.47	7115.79	5035.26	5271.49	5851.86	5900.33	5192.79	6693.61	0.174477	NO	POS		NO	NO
ENSRNOG00000017154	1831.23	-0.655499	0.220333	-2.97504	0.00292947	0.0258007	Atp11a	1996.73	2081.76	1051.18	1105.07	2471.85	2410.28	1593.64	1939.34	2240.16	1422.31	0.29478	YES	NEG		NO	YES
ENSRNOG00000011453	33.9269	-1.17652	0.395511	-2.97469	0.00293283	0.0258153	Kif6	37.235	46.3166	9.69326	14.0391	54.5405	49.9146	30.8104	28.8655	47.0017	20.8521	0.480867	YES	NEG		NO	YES
ENSRNOG00000015202	714.097	-1.03573	0.34823	-2.97427	0.00293684	0.0258357	Dnajc5	805.207	841.142	281.105	255.711	1104.45	1088.82	684.204	652.147	959.903	468.292	0.44898	YES	NEG		NO	YES
ENSRNOG00000049171	49.707	0.847128	0.284984	2.97254	0.00295344	0.0259668	Pspn	29.0899	42.1811	79.7001	76.212	33.1139	37.2245	57.3712	42.7637	35.4023	64.0118	0.389351	YES	POS		YES	NO
ENSRNOG00000029339	585.904	0.63325	0.213126	2.97125	0.00296587	0.026061	LOC100363268	474.747	468.955	848.699	922.566	428.532	465.306	557.775	520.648	459.385	712.422	0.324346	YES	POS		YES	NO
ENSRNOG00000014272	8363.95	0.730201	0.245862	2.96996	0.00297834	0.0261403	Rpl35	6648.78	6438	14085.4	13002.2	6044.26	6034.6	7832.23	6826.16	6291.41	10436.5	0.389664	YES	POS		YES	NO
ENSRNOG00000020982	9232.76	0.64578	0.217424	2.97013	0.0029767	0.0261403	LOC687780	7768.16	7208.84	14193.1	14100.2	7120.46	6703.79	8877.66	7889.91	7200.31	11265.2	0.335898	YES	POS		YES	NO
ENSRNOG00000015685	619.107	0.392032	0.132047	2.96889	0.00298879	0.0261887	Mfsd3	560.853	533.467	798.078	779.167	542.483	505.914	644.894	588.001	535.679	702.535	0.181816	YES	POS		YES	NO
ENSRNOG00000017746	380.721	0.327448	0.110293	2.96889	0.00298881	0.0261887	Pard6a	365.369	305.193	430.812	458.275	325.295	356.171	400.536	404.117	338.007	423.435	0.137125	NO	POS		NO	NO
ENSRNOG00000025629	1300.82	0.456855	0.153882	2.96887	0.00298901	0.0261887	Prpf3	1148.47	1041.3	1911.73	1514.21	1040.17	1156.5	1271.73	1322.47	1096.61	1505.03	0.224952	YES	POS		YES	NO
ENSRNOG00000007128	2866.97	0.377047	0.127023	2.96835	0.00299404	0.0262094	Nop56	2629.72	2362.97	3827.76	3314.22	2330.63	2654.78	2762.32	3053.33	2494.53	3239.41	0.177454	NO	POS		NO	NO
ENSRNOG00000013507	1308.06	-0.449809	0.151539	-2.96827	0.00299482	0.0262094	Selenot	1267.15	1477.99	903.627	1054.93	1689.78	1605.73	1202.67	1262.6	1510.16	1105.96	0.205476	YES	NEG		NO	YES
ENSRNOG00000004696	779.774	-0.908433	0.306129	-2.96749	0.00300246	0.0262547	Arhgap5	822.661	1057.01	332.802	353.985	1143.4	1046.52	673.58	808.235	1017.4	542.15	0.398302	YES	NEG		NO	YES
ENSRNOG00000031662	107.378	1.17909	0.397348	2.96739	0.00300344	0.0262547	Slc6a5	50.0346	66.1665	88.3164	79.2204	86.6804	60.0668	197.612	230.924	65.7371	149.018	0.631784	YES	POS		YES	NO
ENSRNOG00000010378	16.7728	-1.64511	0.554469	-2.967	0.0030072	0.0262724	Slc4a5	10.4724	46.3166	8.61623	6.01674	24.3484	20.3043	10.6243	7.48365	25.3604	8.18523	0.80895	YES	NEG		NO	YES
ENSRNOG00000017851	1592.65	0.687693	0.231801	2.96674	0.00300973	0.0262794	Etfb	1332.32	1309.27	2587.02	2363.57	1020.69	1218.26	1529.9	1380.2	1220.13	1965.17	0.355784	YES	POS		YES	NO
ENSRNOG00000021224	1401.58	0.614643	0.207273	2.96538	0.00302313	0.0263813	Mrps26	1203.16	1061.15	2203.6	1996.55	1089.84	1076.13	1306.79	1275.43	1107.57	1695.59	0.316849	YES	POS		YES	NO
ENSRNOG00000015735	293.485	-0.456277	0.153988	-2.96307	0.00304588	0.0265646	Zswim1	339.77	353.991	213.252	204.569	334.061	329.944	288.981	283.31	339.441	247.528	0.196355	YES	NEG		NO	YES
ENSRNOG00000052038	319.34	0.456666	0.15418	2.9619	0.00305746	0.0266503	Haus8	282.753	230.756	432.966	396.102	288.285	275.8	311.292	336.764	269.399	369.281	0.209121	YES	POS		YES	NO
ENSRNOG00000005256	1782.25	0.220845	0.0746032	2.96027	0.00307371	0.0267613	Zc3h15	1705.83	1544.99	2018.35	1962.46	1648.88	1686.1	1900.69	1790.73	1646.45	1918.06	0.0928003	NO	POS		NO	NO
ENSRNOG00000018057	664.151	0.380939	0.128682	2.96032	0.00307321	0.0267613	Mrpl2	639.977	576.476	842.237	820.282	557.092	535.525	695.891	645.732	577.267	751.035	0.174217	YES	POS		YES	NO
ENSRNOG00000006554	1175.57	0.225667	0.0762434	2.95982	0.00307816	0.0267847	Fam149b1	1092.62	1086.78	1315.05	1351.76	1074.25	1082.05	1230.29	1171.73	1083.93	1267.21	0.0949882	NO	POS		NO	NO
ENSRNOG00000009812	2077.22	0.28713	0.0970245	2.95936	0.0030828	0.0267987	Sbf2	1860.59	1775.74	2037.74	2305.41	2040.4	1808.77	2282.1	2507.02	1871.38	2283.07	0.127574	NO	POS		NO	NO
ENSRNOG00000010017	755.163	0.271842	0.0918598	2.95931	0.00308328	0.0267987	Wee1	720.265	716.252	785.154	864.404	629.164	671.733	781.948	872.38	684.353	825.972	0.115072	NO	POS		NO	NO
ENSRNOG00000012394	190.939	-1.02668	0.347083	-2.95802	0.0030962	0.0268802	Bcl2l13	196.647	241.508	89.3934	63.1757	295.103	291.028	171.051	179.608	256.071	125.807	0.445351	YES	NEG		NO	YES
ENSRNOG00000020487	1451.94	0.533242	0.180262	2.95815	0.0030949	0.0268802	Coa3	1288.1	1146.33	1932.19	2175.05	1163.86	1148.88	1422.59	1338.5	1186.79	1717.08	0.268308	YES	POS		YES	NO
ENSRNOG00000014766	1282.03	0.940409	0.317958	2.95765	0.00309995	0.0268974	Galt	1098.43	910.616	2267.15	2280.34	597.024	907.77	1014.62	1180.28	878.461	1685.6	0.495951	YES	POS		YES	NO
ENSRNOG00000017459	70.3016	-0.61003	0.206383	-2.95581	0.00311851	0.027043	C1ql3	94.2512	76.9186	64.6217	47.1311	73.0453	95.5992	54.1839	56.6619	84.9536	55.6497	0.256706	YES	NEG		NO	YES
ENSRNOG00000004252	477.347	-0.281956	0.0954112	-2.95517	0.00312498	0.027053	Eif3h	485.219	535.949	412.502	455.266	511.317	561.751	443.033	413.739	523.559	431.135	0.116613	NO	NEG		NO	NO
ENSRNOG00000021035	5212.32	0.589105	0.199325	2.95549	0.00312168	0.027053	Rpl18	4319.26	4387.67	7748.15	7650.28	4128.52	3815.51	5021.04	4628.1	4162.74	6261.89	0.30209	YES	POS		YES	NO
ENSRNOG00000042753	1887.58	0.360152	0.121868	2.95527	0.00312395	0.027053	Fgf13	1687.21	1552.43	2272.53	2460.85	1713.16	1660.72	1851.81	1901.92	1653.38	2121.78	0.16904	NO	POS		NO	NO
ENSRNOG00000024435	303.525	-1.22358	0.414074	-2.95498	0.00312686	0.0270538	Wbscr17	366.532	406.924	81.8542	94.2622	400.288	526.219	266.67	285.448	424.991	182.059	0.510752	YES	NEG		NO	YES
ENSRNOG00000027593	15.1958	1.43542	0.485896	2.95418	0.00313505	0.0271093	Ndufv3	10.4724	6.61665	20.4635	35.0976	4.86969	10.9981	14.874	18.1746	8.23921	22.1524	0.635585	YES	POS		YES	NO
ENSRNOG00000008830	2156.6	-0.802068	0.27153	-2.95388	0.00313804	0.0271197	Nfe2l1	2252.72	2600.34	1040.41	1103.07	3048.42	3062.56	1986.74	2158.5	2741.01	1572.18	0.359472	YES	NEG		NO	YES
ENSRNOG00000000373	15.7873	-1.45375	0.492253	-2.95327	0.00314429	0.0271275	Ctnna3	16.2903	28.9478	7.5392	4.01116	30.1921	16.9202	8.49943	13.8982	23.0876	8.487	0.608321	YES	NEG		NO	YES
ENSRNOG00000009028	1207.23	0.294741	0.0997955	2.95345	0.00314248	0.0271275	Rnf126	1142.65	951.971	1382.91	1308.64	1130.74	1113.35	1407.72	1219.84	1084.68	1329.77	0.127365	NO	POS		NO	NO
ENSRNOG00000042939	921.32	-0.303421	0.102736	-2.95341	0.00314287	0.0271275	Nrip2	1034.44	988.362	857.315	845.351	915.501	1132.81	752.2	844.584	1017.78	824.863	0.133823	NO	NEG		NO	NO
ENSRNOG00000014478	929.688	-0.859027	0.290931	-2.95268	0.0031503	0.0271486	Fndc3a	1205.48	1176.11	413.579	468.303	1021.66	1390.84	736.263	1025.26	1198.52	660.851	0.382179	YES	NEG		NO	YES
ENSRNOG00000014933	1501.53	0.547233	0.185326	2.95281	0.00314891	0.0271486	Dnttip1	1369.55	1129.79	2216.53	2051.71	1135.61	1246.17	1387.53	1475.35	1220.28	1782.78	0.273704	YES	POS		YES	NO
ENSRNOG00000056941	158.439	0.954937	0.3235	2.9519	0.00315829	0.0272021	AABR07066529.3	144.286	88.4977	330.648	207.577	85.7065	113.365	134.929	162.502	107.964	208.914	0.506353	YES	POS		YES	NO
ENSRNOG00000003835	944.645	-0.383688	0.130029	-2.95078	0.00316973	0.0272851	Slc43a2	1064.69	1018.96	666.681	777.162	1114.18	1080.36	933.875	901.246	1069.55	819.741	0.167096	YES	NEG		NO	YES
ENSRNOG00000017181	488.738	0.380986	0.129142	2.95014	0.00317631	0.0272955	Malt1	467.765	398.653	473.893	520.448	436.324	396.779	604.522	611.521	424.88	552.596	0.172001	YES	POS		YES	NO
ENSRNOG00000019721	4561.25	0.507945	0.172174	2.95018	0.00317587	0.0272955	Ypel3	3957.39	3562.24	6296.31	6434.9	3544.16	4002.48	4479.2	4213.3	3766.56	5355.93	0.253491	YES	POS		YES	NO
ENSRNOG00000025040	2452.22	0.574948	0.194872	2.95039	0.00317378	0.0272955	Gng10	2093.31	2015.6	3492.8	3589.99	2112.47	1659.03	2432.96	2221.58	1970.1	2934.33	0.288146	YES	POS		YES	NO
ENSRNOG00000002044	273	0.472565	0.160196	2.94992	0.0031786	0.0272997	Gtpbp8	246.682	244.816	365.113	356.993	218.162	205.581	285.793	260.859	228.81	317.19	0.218425	YES	POS		YES	NO
ENSRNOG00000016486	1496.43	0.292724	0.0992378	2.94973	0.00318056	0.0273011	Nop58	1397.48	1296.86	1862.18	1691.71	1306.05	1380.69	1493.78	1542.7	1345.27	1647.59	0.132046	NO	POS		NO	NO
ENSRNOG00000011376	279.584	0.37443	0.126964	2.9491	0.00318698	0.0273278	Bbof1	260.645	269.628	341.418	319.89	224.98	219.117	314.479	286.517	243.593	315.576	0.158864	NO	POS		NO	NO
ENSRNOG00000045943	300.364	-0.79473	0.269484	-2.94908	0.00318725	0.0273278	Rnf170	371.187	406.924	147.553	148.413	384.705	361.247	304.917	277.964	381.016	219.712	0.342666	YES	NEG		NO	YES
ENSRNOG00000029342	88.6411	-1.09547	0.371488	-2.94887	0.00318943	0.027331	Scn7a	118.687	145.566	63.5447	59.1646	67.2017	151.436	27.6232	75.9056	120.723	56.5595	0.503261	YES	NEG		NO	YES
ENSRNOG00000001653	544.31	0.29341	0.0995124	2.94848	0.00319345	0.0273501	St3gal6	502.673	532.64	642.986	583.623	477.229	444.156	599.21	571.965	489.175	599.446	0.123168	NO	POS		NO	NO
ENSRNOG00000004442	216.3	-0.48053	0.162993	-2.94816	0.00319672	0.0273627	RGD1311756	293.226	276.245	201.404	178.497	204.527	234.345	162.552	179.608	252.086	180.515	0.220072	YES	NEG		NO	YES
ENSRNOG00000013111	1668.26	0.469966	0.159452	2.94738	0.00320479	0.0274009	Mettl3	1442.86	1387.84	2429.78	2055.72	1296.31	1468.67	1553.27	1711.62	1398.92	1937.6	0.232462	YES	POS		YES	NO
ENSRNOG00000059741	71.2633	0.972584	0.329973	2.94746	0.00320393	0.0274009	Tmc4	52.3618	48.7978	127.089	121.338	45.7751	45.6846	47.8093	81.2511	48.1548	94.3718	0.487247	YES	POS		YES	NO
ENSRNOG00000025454	123.939	-1.13047	0.38361	-2.94691	0.00320966	0.027416	Rrm2b	167.558	135.641	38.773	45.1255	186.996	190.352	104.118	122.946	170.137	77.7406	0.475241	YES	NEG		NO	YES
ENSRNOG00000061213	1077.87	0.661186	0.224369	2.94686	0.00321015	0.027416	Mrps36	871.532	845.277	1522.92	1796	873.622	750.412	973.185	989.98	835.211	1320.52	0.346795	YES	POS		YES	NO
ENSRNOG00000004430	2344.31	0.445806	0.151299	2.94652	0.00321375	0.0274259	Cep131	2157.3	1878.3	3442.18	2607.25	1837.82	2066.8	2407.46	2357.35	1985.06	2703.56	0.220137	YES	POS		YES	NO
ENSRNOG00000028685	392.706	0.283247	0.0961329	2.9464	0.00321491	0.0274259	Shf	350.242	323.389	436.197	428.191	367.174	376.475	443.033	416.946	354.32	431.092	0.113041	NO	POS		NO	NO
ENSRNOG00000039783	60.9373	0.942461	0.319901	2.9461	0.00321807	0.0274374	Rpl26-ps2	45.3802	47.1436	104.472	107.298	38.9575	35.5325	53.1215	55.5929	41.7534	80.1211	0.468077	YES	POS		YES	NO
ENSRNOG00000006278	190.362	-1.3305	0.451646	-2.9459	0.00322019	0.0274401	Tspyl5	233.883	223.312	48.4663	47.1311	311.66	320.638	174.238	163.571	272.373	108.352	0.548415	YES	NEG		NO	YES
ENSRNOG00000018849	4437.54	0.330524	0.112206	2.94568	0.00322243	0.0274439	Tcerg1	4263.41	3793.82	5207.43	5587.54	3773.03	3896.73	4247.59	4730.74	3931.75	4943.33	0.152746	NO	POS		NO	NO
ENSRNOG00000024456	671.587	0.474974	0.161268	2.94524	0.00322699	0.0274674	Radil	636.486	545.874	977.942	805.24	512.291	554.137	668.268	672.46	562.197	780.977	0.230631	YES	POS		YES	NO
ENSRNOG00000047905	865.444	0.367576	0.124812	2.94503	0.00322922	0.0274709	Dus1l	783.099	693.094	1075.95	1056.94	809.342	738.567	956.186	810.373	756.026	974.863	0.168002	NO	POS		NO	NO
ENSRNOG00000052289	1764.2	-0.254244	0.0863406	-2.94466	0.0032331	0.0274886	Ptdss1	1912.95	1949.43	1634.93	1740.84	1781.33	2032.96	1481.03	1580.12	1919.17	1609.23	0.109304	NO	NEG		NO	NO
ENSRNOG00000013005	354.788	0.44353	0.15066	2.94391	0.00324096	0.0275247	Rpa2	303.698	298.576	464.199	475.322	296.077	304.564	359.101	336.764	300.729	408.847	0.209255	YES	POS		YES	NO
ENSRNOG00000030334	813.697	0.53288	0.181003	2.94405	0.00323953	0.0275247	Adck5	751.682	612.867	1175.04	1112.09	655.46	641.276	807.446	753.711	665.321	962.072	0.263661	YES	POS		YES	NO
ENSRNOG00000001190	2412.58	0.229443	0.0779836	2.94219	0.00325901	0.0276471	Git2	2237.59	2211.62	2531.02	2678.45	2277.07	2159.02	2819.69	2386.22	2221.32	2603.84	0.0996769	NO	POS		NO	NO
ENSRNOG00000034084	355.335	0.658434	0.22378	2.94232	0.00325764	0.0276471	Ggct	317.661	242.335	540.668	531.478	298.025	245.343	332.54	334.626	275.841	434.828	0.32939	YES	POS		YES	NO
ENSRNOG00000018830	279.165	-0.776254	0.263865	-2.94186	0.0032625	0.0276612	Aff3	314.171	320.908	141.091	147.41	358.409	416.237	252.858	282.241	352.431	205.9	0.345609	YES	NEG		NO	YES
ENSRNOG00000010951	397.741	-0.466399	0.158551	-2.94164	0.00326484	0.0276657	Cmtm6	445.657	532.64	285.413	303.845	478.203	389.165	386.724	360.284	461.416	334.067	0.212488	YES	NEG		NO	YES
ENSRNOG00000003673	740.067	0.379715	0.129095	2.94136	0.00326773	0.0276748	Nup85	694.666	608.732	966.095	901.508	622.346	648.044	758.574	720.569	643.447	836.686	0.176557	YES	POS		YES	NO
ENSRNOG00000017564	4301.8	0.306831	0.104369	2.93986	0.0032836	0.0277937	Mib2	4069.09	3646.6	5418.53	4943.75	3790.56	3878.96	4299.65	4367.25	3846.3	4757.3	0.141321	NO	POS		NO	NO
ENSRNOG00000001911	452.627	-0.715674	0.243495	-2.93917	0.00329092	0.0278402	Map6d1	471.256	505.347	239.1	275.767	706.105	567.673	432.409	423.361	562.595	342.659	0.332712	YES	NEG		NO	YES
ENSRNOG00000053347	477.988	0.514352	0.175096	2.93755	0.00330819	0.0279707	Ccdc28a	427.039	356.472	617.138	702.955	393.471	398.471	450.47	477.885	393.863	562.112	0.251995	YES	POS		YES	NO
ENSRNOG00000000237	221.199	-1.14106	0.388505	-2.93704	0.0033136	0.0279854	RGD1310429	268.79	283.689	56.0055	93.2594	308.738	356.171	188.05	214.888	304.347	138.051	0.473675	YES	NEG		NO	YES
ENSRNOG00000007964	41.0087	-1.09972	0.374414	-2.93717	0.00331223	0.0279854	Tp53inp1	62.8341	57.0686	11.8473	22.0614	56.4884	47.3766	26.5607	43.8328	55.9419	26.0756	0.455321	YES	NEG		NO	YES
ENSRNOG00000054689	4646.23	0.693117	0.236051	2.9363	0.0033215	0.0280366	Cox7b	3735.14	3626.75	6578.49	8053.4	3480.85	3362.05	4498.33	3834.84	3551.2	5741.26	0.371892	YES	POS		YES	NO
ENSRNOG00000001163	642.555	0.574414	0.195704	2.93511	0.00333426	0.0280389	Srsf9	582.961	546.701	944.554	905.519	473.334	462.768	603.46	621.143	516.441	768.669	0.285781	YES	POS		YES	NO
ENSRNOG00000002176	157.1	-0.387651	0.132052	-2.93559	0.00332912	0.0280389	Nectin3	182.684	171.206	130.32	125.349	171.413	186.968	138.116	150.742	178.068	136.132	0.153612	YES	NEG		NO	YES
ENSRNOG00000003600	892.983	0.368524	0.125562	2.935	0.00333544	0.0280389	Pnpt1	822.661	753.471	1074.87	1120.12	703.183	839.243	847.818	982.497	779.639	1006.33	0.168268	NO	POS		NO	NO
ENSRNOG00000011478	46.6588	-0.912157	0.310762	-2.93522	0.0033331	0.0280389	Ackr4	45.3802	62.0311	29.0798	23.0642	69.1496	66.8349	49.9342	27.7964	60.8489	32.4686	0.395447	YES	NEG		NO	YES
ENSRNOG00000012012	225.571	0.492895	0.167948	2.9348	0.00333758	0.0280389	Pinx1	214.101	167.897	316.646	273.762	191.866	176.816	250.733	212.75	187.67	263.473	0.227198	YES	POS		YES	NO
ENSRNOG00000014208	2031.36	0.433152	0.147584	2.93495	0.00333605	0.0280389	Dctn3	1873.39	1676.49	2662.42	2711.54	1610.89	1754.63	1965.49	1996	1728.85	2333.86	0.209745	YES	POS		YES	NO
ENSRNOG00000018067	501.814	0.350352	0.119335	2.93588	0.00332606	0.0280389	Smn1	439.839	435.045	619.292	598.665	472.36	417.929	557.775	473.608	441.293	562.335	0.156751	NO	POS		NO	NO
ENSRNOG00000020901	1460.43	-0.29533	0.100633	-2.93473	0.00333836	0.0280389	S1pr5	1459.15	1588.82	1351.67	1420.95	1791.07	1598.11	1227.11	1246.56	1609.29	1311.57	0.131541	NO	NEG		NO	NO
ENSRNOG00000043006	7401.88	-0.313924	0.10692	-2.93607	0.003324	0.0280389	Epm2aip1	8335.99	7782.83	6693.73	7161.92	7649.3	9048.09	5708.43	6834.71	8204.05	6599.7	0.140191	NO	NEG		NO	NO
ENSRNOG00000001129	638.274	-0.999519	0.340815	-2.93273	0.00335996	0.0281773	Fbxo21	786.59	699.711	245.563	250.697	896.996	1020.29	616.209	590.14	850.897	425.652	0.437517	YES	NEG		NO	YES
ENSRNOG00000014037	44.3978	-0.837409	0.285543	-2.93269	0.00336039	0.0281773	Dcun1d3	48.871	57.8957	22.6176	24.0669	62.332	58.3747	36.1226	44.9019	56.8684	31.9273	0.348482	YES	NEG		NO	YES
ENSRNOG00000027039	624.965	0.611423	0.20847	2.93291	0.00335805	0.0281773	Mrpl22	511.982	471.436	949.939	919.558	468.464	526.219	568.4	583.725	494.525	755.405	0.313011	YES	POS		YES	NO
ENSRNOG00000001080	2030.77	0.420412	0.143367	2.93242	0.00336329	0.0281779	Arl6ip4	1890.84	1636.79	2636.57	2655.39	1620.63	1800.31	2088.74	1916.88	1737.14	2324.39	0.201283	YES	POS		YES	NO
ENSRNOG00000005877	3012.62	0.187996	0.0641146	2.93218	0.00336589	0.0281779	Lrpprc	2803.1	2739.29	3308.63	3353.33	2808.84	2915.35	3151.16	3021.26	2816.65	3208.6	0.0786077	NO	POS		NO	NO
ENSRNOG00000010210	722.715	-0.915497	0.312225	-2.93217	0.00336602	0.0281779	Slc7a11	794.735	1602.88	404.963	465.294	635.981	744.49	489.78	643.594	944.522	500.908	0.52705	YES	NEG		NO	YES
ENSRNOG00000002178	729.173	0.67075	0.228775	2.93192	0.00336872	0.028185	Mrps18c	596.924	571.513	1154.57	1118.11	563.91	518.605	664.018	645.732	562.738	895.609	0.350582	YES	POS		YES	NO
ENSRNOG00000019995	461.639	-0.851572	0.290502	-2.93138	0.00337461	0.0282033	Dnajc18	532.926	553.317	203.558	222.619	628.19	661.58	452.595	438.328	594.003	329.275	0.371211	YES	NEG		NO	YES
ENSRNOG00000025388	974.018	0.766677	0.26154	2.9314	0.00337442	0.0282033	Mrpl33	841.279	643.469	1497.07	1702.74	723.636	676.809	883.941	823.202	721.298	1226.74	0.409455	YES	POS		YES	NO
ENSRNOG00000059402	1337.32	0.41102	0.140245	2.93073	0.00338163	0.0282465	Itgb1bp1	1121.71	1056.18	1336.59	1542.29	1396.63	1018.6	1697.76	1528.8	1148.28	1526.36	0.18731	YES	POS		YES	NO
ENSRNOG00000018179	1773.19	0.662285	0.226007	2.93037	0.00338559	0.028264	Glt8d1	1335.81	1642.58	2461.01	2919.12	1170.67	1343.47	1573.46	1739.41	1373.13	2173.25	0.342599	YES	POS		YES	NO
ENSRNOG00000052583	2751.25	-0.516838	0.176448	-2.92913	0.00339917	0.0283619	Zfp106	2619.25	3042.83	1933.27	2096.83	3813.94	3478.8	2167.36	2857.69	3238.7	2263.79	0.246162	YES	NEG		NO	YES
ENSRNOG00000053047	31.1736	-1.17066	0.39974	-2.92854	0.00340557	0.0283997	Top2a	22.1083	47.1436	15.0784	16.0446	64.2799	38.9165	24.4359	21.3819	43.1121	19.2352	0.558571	YES	NEG		NO	YES
ENSRNOG00000020769	1628.09	-0.59009	0.201509	-2.92836	0.00340754	0.0284005	Crebrf	1952.51	1917.17	893.934	1143.18	1907.94	2048.19	1460.84	1700.93	1956.46	1299.72	0.259661	YES	NEG		NO	YES
ENSRNOG00000016227	2801.85	0.449318	0.153459	2.92794	0.00341211	0.0284231	Glrx3	2541.29	2276.95	3430.34	4031.21	2310.18	2348.53	2829.25	2647.08	2369.24	3234.47	0.222548	YES	POS		YES	NO
ENSRNOG00000009639	979.438	-0.396939	0.135593	-2.92744	0.00341769	0.0284539	Zrsr1	1108.91	986.708	846.545	953.653	1043.09	1314.7	738.388	843.515	1113.35	845.525	0.184334	YES	NEG		NO	YES
ENSRNOG00000019684	1560.3	0.474453	0.162095	2.92701	0.00342239	0.0284775	Fam173a	1382.35	1236.49	2241.3	1999.56	1353.77	1252.1	1559.65	1457.17	1306.18	1814.42	0.235047	YES	POS		YES	NO
ENSRNOG00000055439	49.5552	-0.683508	0.23356	-2.92648	0.00342823	0.0285105	Cln5	61.6705	72.7832	36.619	42.1172	49.6708	60.0668	40.3723	33.1419	61.0478	38.0626	0.282639	YES	NEG		NO	YES
ENSRNOG00000000957	11451.3	0.688965	0.235469	2.92593	0.00343428	0.0285452	Rpl21	9477.48	8992.03	19189.4	17004.3	8571.62	8030.33	10536.1	9808.93	8767.87	14134.7	0.367823	YES	POS		YES	NO
ENSRNOG00000020178	2410.84	0.393024	0.134333	2.92575	0.0034363	0.0285464	Cope	2168.94	2120.64	3185.85	3034.44	2007.29	2041.42	2453.15	2275.03	2084.57	2737.12	0.188902	YES	POS		YES	NO
ENSRNOG00000004402	1030.54	-1.18225	0.404138	-2.92536	0.00344057	0.0285663	Lpgat1	1127.52	1324.98	269.257	361.004	1655.69	1614.19	956.186	935.457	1430.6	630.476	0.501538	YES	NEG		NO	YES
ENSRNOG00000002069	469.825	-0.676974	0.231438	-2.92508	0.00344363	0.0285761	Slc35a5	534.09	566.551	252.025	274.764	624.294	587.132	460.032	459.71	578.017	361.633	0.297539	YES	NEG		NO	YES
ENSRNOG00000032626	14.344	2.2627	0.773871	2.92387	0.00345708	0.0286721	Mmp3	6.98157	3.30833	50.6204	25.0697	1.94787	7.6141	5.31215	13.8982	4.96297	23.7251	1.14485	YES	POS		YES	NO
ENSRNOG00000014790	130.321	0.971151	0.332213	2.92328	0.00346363	0.0287108	Cryga	124.505	79.3998	247.717	207.577	64.2799	84.6011	113.68	120.808	88.1963	172.445	0.495565	YES	POS		YES	NO
ENSRNOG00000010282	457.977	-0.475564	0.16277	-2.92169	0.00348134	0.0288419	Ninj2	474.747	587.228	424.349	438.219	602.867	466.152	351.664	318.59	532.748	383.206	0.218818	YES	NEG		NO	YES
ENSRNOG00000012985	3434.83	0.796347	0.272619	2.9211	0.00348799	0.0288813	Pfdn5	2827.53	2602	5852.57	5758.02	2228.37	2383.21	3005.61	2821.34	2510.28	4359.39	0.432204	YES	POS		YES	NO
ENSRNOG00000004259	1272.45	0.262835	0.0900179	2.91981	0.00350244	0.0289851	Dohh	1220.61	1088.44	1415.22	1497.16	1133.66	1186.11	1388.59	1249.77	1157.21	1387.69	0.114329	NO	POS		NO	NO
ENSRNOG00000018602	1000.39	-1.2806	0.43864	-2.91948	0.00350618	0.0290003	Camta1	1183.38	1153.78	216.483	332.926	1459.93	1872.22	835.069	949.355	1417.33	583.458	0.54988	YES	NEG		NO	YES
ENSRNOG00000016580	9782.84	0.656427	0.225058	2.9167	0.00353754	0.0292438	Rps23	8198.69	7656.29	15332.6	14974.7	7398.03	7126.8	9414.18	8161.46	7594.95	11970.7	0.346198	YES	POS		YES	NO
ENSRNOG00000012878	145.317	-0.587273	0.201412	-2.91577	0.00354807	0.0293149	Atp7b	153.594	204.289	124.935	94.2622	141.221	197.967	110.493	135.775	174.268	116.366	0.268552	YES	NEG		NO	YES
ENSRNOG00000045665	2690.41	-0.318766	0.109348	-2.91516	0.00355505	0.0293566	Amigo1	2904.33	2669.82	2101.28	2586.19	3075.69	3296.06	2412.78	2477.09	2986.48	2394.34	0.143403	NO	NEG		NO	NO
ENSRNOG00000012721	118.343	-0.600558	0.206056	-2.91454	0.00356219	0.0293754	Ednra	145.449	179.477	101.241	81.2259	128.56	116.749	84.9943	109.048	142.559	94.1271	0.275626	YES	NEG		NO	YES
ENSRNOG00000028884	6786.08	0.675244	0.231688	2.91445	0.00356311	0.0293754	Atp5l	5478.2	5400.01	10167.2	11168.1	5041.1	4986.39	6290.64	5757.07	5226.43	8345.73	0.360327	YES	POS		YES	NO
ENSRNOG00000049426	313.062	-0.391942	0.13448	-2.91451	0.00356246	0.0293754	Mmab	380.495	337.449	281.105	225.628	324.321	379.013	301.73	274.757	355.32	270.805	0.170227	YES	NEG		NO	YES
ENSRNOG00000023020	1223.21	0.597021	0.204918	2.91347	0.00357436	0.0294522	Fdx1l	1029.78	923.023	1820.18	1799	951.537	990.679	1247.29	1024.19	973.755	1472.67	0.306434	YES	POS		YES	NO
ENSRNOG00000003590	1131.91	-0.980423	0.336616	-2.91259	0.00358446	0.0295194	Tom1l2	1272.97	1348.14	477.124	416.158	1628.42	1759.7	1082.62	1070.16	1502.31	761.515	0.42952	YES	NEG		NO	YES
ENSRNOG00000013386	2480.1	0.679679	0.23339	2.9122	0.00358894	0.0295311	Psmb5	2156.14	1790.63	3809.45	3980.07	1793.02	1886.6	2224.73	2200.19	1906.6	3053.61	0.359521	YES	POS		YES	NO
ENSRNOG00000018718	704.867	0.486515	0.167065	2.91213	0.00358976	0.0295311	Rpp30	613.214	550.836	963.941	976.717	597.024	587.978	676.767	672.46	587.263	822.471	0.239973	YES	POS		YES	NO
ENSRNOG00000006565	260.122	0.700401	0.240552	2.91164	0.00359539	0.029539	Fstl4	180.357	138.95	300.491	280.781	290.233	183.584	354.851	351.732	198.281	321.964	0.315786	YES	POS		YES	NO
ENSRNOG00000008885	159.853	-1.00238	0.34428	-2.91154	0.00359654	0.029539	Chst11	201.302	200.154	74.315	51.1423	228.875	222.501	150.865	149.673	213.208	106.499	0.418648	YES	NEG		NO	YES
ENSRNOG00000018364	4000.29	0.310638	0.106682	2.91182	0.00359333	0.029539	Kat2a	3600.16	3514.27	5118.04	4440.35	3776.93	3394.2	3901.24	4257.13	3571.39	4429.19	0.144297	NO	POS		NO	NO
ENSRNOG00000027240	2314.07	-0.812381	0.279094	-2.91078	0.00360531	0.0295951	Kndc1	2474.97	2284.4	1067.34	1331.7	3366.9	3669.15	2040.93	2277.17	2948.85	1679.28	0.38537	YES	NEG		NO	YES
ENSRNOG00000017404	3058.33	0.205129	0.0704908	2.91001	0.00361417	0.0296314	Pcmtd2	2955.53	2704.56	3198.78	3478.68	2952	2755.46	3135.23	3286.39	2841.89	3274.77	0.0867832	NO	POS		NO	NO
ENSRNOG00000023360	6755.59	0.307267	0.105585	2.91015	0.00361258	0.0296314	Fus	6286.9	5817.69	8370.67	8069.45	6012.12	6039.67	6633.81	6814.4	6039.09	7472.08	0.142834	NO	POS		NO	NO
ENSRNOG00000046983	35.0975	-1.14236	0.392579	-2.90989	0.00361558	0.0296314	Adat2	34.9078	38.0457	14.0014	14.0391	64.2799	55.8367	31.8729	27.7964	48.2675	21.9274	0.509984	YES	NEG		NO	YES
ENSRNOG00000010750	257.794	-0.322333	0.1108	-2.90913	0.00362431	0.0296784	Twistnb	264.136	279.553	213.252	232.647	303.868	297.796	229.485	241.615	286.338	229.25	0.130448	NO	NEG		NO	NO
ENSRNOG00000057080	372.912	0.512115	0.176042	2.90906	0.00362522	0.0296784		325.806	291.133	540.668	484.347	335.034	278.338	353.789	374.183	307.578	438.247	0.248708	YES	POS		YES	NO
ENSRNOG00000018415	559.399	0.609807	0.209659	2.90856	0.00363092	0.0296934	Acot13	449.148	449.932	747.458	915.547	442.168	430.62	496.154	544.168	442.967	675.832	0.317564	YES	POS		YES	NO
ENSRNOG00000060571	1041.13	-0.374869	0.128885	-2.90856	0.00363095	0.0296934	Tmem189	1005.35	1367.17	883.164	875.435	1261.25	1067.67	979.56	889.486	1175.36	906.911	0.176334	NO	NEG		NO	NO
ENSRNOG00000000133	1339.15	-0.262466	0.0902542	-2.90808	0.00363659	0.0296942	Txndc15	1587.14	1431.68	1277.36	1188.31	1304.1	1520.28	1196.3	1208.08	1460.8	1217.51	0.115774	NO	NEG		NO	NO
ENSRNOG00000001044	710.403	0.497684	0.17116	2.90772	0.0036408	0.0296942	Aimp2	627.177	528.505	952.094	1004.8	578.519	622.664	688.454	681.012	589.216	831.589	0.2447	YES	POS		YES	NO
ENSRNOG00000019007	6357.09	0.524885	0.180506	2.90785	0.0036392	0.0296942	Rpl14	5766.77	5003.84	9361.54	8570.84	5090.77	4992.31	6382.01	5688.65	5213.42	7500.76	0.266031	YES	POS		YES	NO
ENSRNOG00000020929	724.666	0.396767	0.13645	2.90778	0.00364001	0.0296942	Lin37	649.286	582.265	970.403	891.48	631.111	640.43	719.265	713.085	625.773	823.558	0.188189	YES	POS		YES	NO
ENSRNOG00000032327	132.267	0.519316	0.178566	2.90826	0.00363443	0.0296942	Pdia5	89.5968	129.852	146.476	180.502	106.159	108.289	161.489	135.775	108.474	156.061	0.229993	YES	POS		YES	NO
ENSRNOG00000014035	2433.52	-0.668861	0.23006	-2.90733	0.00364528	0.0296989	Arhgef4	2796.12	2723.58	1414.14	1339.73	3404.89	3026.18	2445.71	2317.79	2987.69	1879.34	0.301148	YES	NEG		NO	YES
ENSRNOG00000015121	656.973	-0.799237	0.274893	-2.90744	0.00364396	0.0296989	N4bp1	814.516	762.569	347.88	303.845	797.655	962.76	562.025	704.532	834.375	479.571	0.355011	YES	NEG		NO	YES
ENSRNOG00000000033	3621.98	-0.238691	0.0821279	-2.90633	0.00365696	0.0297664	Tmcc2	4053.96	3682.99	3417.41	3276.11	4309.67	3638.69	3305.22	3291.74	3921.33	3322.62	0.106133	NO	NEG		NO	NO
ENSRNOG00000005342	624.152	-0.310885	0.10697	-2.90628	0.00365748	0.0297664	Rassf5	714.447	657.53	533.129	585.629	633.059	759.718	513.153	596.554	691.188	557.116	0.136186	NO	NEG		NO	NO
ENSRNOG00000008222	1088.38	0.57498	0.19787	2.90585	0.00366252	0.0297915	Timm9	1032.11	827.908	1542.31	1606.47	807.394	830.783	1030.56	1029.54	874.548	1302.22	0.290048	YES	POS		YES	NO
ENSRNOG00000048981	3199.51	0.343291	0.118163	2.90523	0.00366981	0.0298348	Ahsa1	2694.89	2759.14	4019.47	3885.81	2859.48	2968.65	2986.49	3422.17	2820.54	3578.48	0.160928	NO	POS		NO	NO
ENSRNOG00000026286	137.366	-0.7399	0.254719	-2.90477	0.00367523	0.0298629	Nhlrc1	145.449	150.529	67.8528	89.2483	182.126	208.965	120.054	134.706	171.767	102.965	0.334991	YES	NEG		NO	YES
ENSRNOG00000021602	904.326	0.649792	0.223712	2.9046	0.00367728	0.0298637	Zmynd10	808.698	784.073	1508.92	1123.12	529.822	693.729	886.066	900.177	704.081	1104.57	0.329616	YES	POS		YES	NO
ENSRNOG00000016678	37.0845	-2.38803	0.822391	-2.90377	0.00368698	0.0299265	Angptl2	11.6359	183.612	11.8473	6.01674	22.4006	31.3024	11.6867	18.1746	62.2377	11.9313	1.61058	YES	NEG		NO	YES
ENSRNOG00000012490	97.2585	-1.32874	0.457734	-2.90287	0.00369758	0.0299665	Amph	124.505	98.4227	30.1568	22.0614	149.012	184.43	80.7446	88.7347	139.093	55.4244	0.570141	YES	NEG		NO	YES
ENSRNOG00000013195	817.159	0.385394	0.132764	2.90285	0.00369782	0.0299665	Ruvbl1	734.228	716.252	1119.03	951.647	711.948	672.579	828.695	802.889	708.752	925.566	0.184194	YES	POS		YES	NO
ENSRNOG00000020130	3132.33	0.364024	0.12539	2.90313	0.00369455	0.0299665	Arhgef1	3056.76	2631.77	4047.47	3767.48	2653.01	2616.71	3031.11	3254.32	2739.56	3525.1	0.171409	NO	POS		NO	NO
ENSRNOG00000054695	475.345	-0.380581	0.131147	-2.90195	0.00370847	0.0300369	Calcrl	500.346	574.821	381.268	397.105	612.607	462.768	448.345	425.499	537.635	413.054	0.17367	YES	NEG		NO	YES
ENSRNOG00000016087	1365.64	0.227968	0.0785753	2.90126	0.00371661	0.0300784	Hars2	1290.43	1247.24	1557.38	1537.28	1292.41	1203.03	1438.53	1358.82	1258.28	1473	0.0970916	NO	POS		NO	NO
ENSRNOG00000023404	213.364	0.58593	0.201962	2.90118	0.00371756	0.0300784	Slc9b2	187.339	163.762	301.568	309.862	155.83	175.97	184.863	227.717	170.725	256.002	0.285398	YES	POS		YES	NO
ENSRNOG00000059715	2324.4	0.41168	0.141941	2.90037	0.00372724	0.0301407	Cc2d2a	2101.45	1855.97	2175.6	2423.74	2109.55	1913.68	3162.85	2852.34	1995.16	2653.63	0.199001	YES	POS		YES	NO
ENSRNOG00000001454	7620.21	-0.171089	0.0590123	-2.89922	0.00374094	0.0302098	Eif4h	8089.31	7755.54	7193.48	6804.93	8401.18	8040.49	7466.75	7209.97	8071.63	7168.78	0.0712513	NO	NEG		NO	NO
ENSRNOG00000004183	423.788	0.414703	0.143029	2.89943	0.00373841	0.0302098	Ccdc59	422.385	344.893	516.974	545.517	365.227	322.33	415.41	457.572	363.709	483.868	0.188484	YES	POS		YES	NO
ENSRNOG00000042592	1441.06	0.521357	0.179831	2.89915	0.00374174	0.0302098	Rgs10	1182.21	1234.83	1884.8	2031.65	1346.96	970.374	1585.14	1292.53	1183.59	1698.53	0.252725	YES	POS		YES	NO
ENSRNOG00000008455	462.577	-0.564469	0.194753	-2.89838	0.00375097	0.0302362	Tmem87a	531.763	529.332	280.028	303.845	580.467	565.981	435.596	473.608	551.886	373.269	0.249449	YES	NEG		NO	YES
ENSRNOG00000015703	1791.17	0.731367	0.252329	2.89846	0.00374995	0.0302362	Hypk	1433.55	1274.53	2973.68	2875	1283.65	1395.07	1542.65	1551.25	1346.7	2235.64	0.394864	YES	POS		YES	NO
ENSRNOG00000057235	18.9347	-1.23173	0.424931	-2.89865	0.00374767	0.0302362	AABR07067355.1	29.0899	26.4666	5.38514	10.0279	18.5048	32.1484	12.7491	17.1055	26.5524	11.3169	0.504664	YES	NEG		NO	YES
ENSRNOG00000008256	1134.08	0.413398	0.142667	2.89765	0.00375971	0.0302586	Mrpl38	1049.56	904	1513.23	1433.99	925.241	1012.67	1098.55	1135.38	972.869	1295.29	0.198124	YES	POS		YES	NO
ENSRNOG00000020513	2863.76	0.247766	0.0854995	2.89786	0.00375718	0.0302586	Becn1	2697.21	2545.76	3236.47	3403.47	2650.08	2582.03	2975.86	2819.2	2618.77	3108.75	0.110317	NO	POS		NO	NO
ENSRNOG00000052305	1688.74	0.341422	0.117821	2.8978	0.00375789	0.0302586	Cnot10	1584.82	1509.42	2136.83	2028.64	1479.41	1386.61	1622.33	1761.87	1490.07	1887.42	0.158912	NO	POS		NO	NO
ENSRNOG00000007845	1342.62	0.483083	0.166733	2.89734	0.00376345	0.0302727	Supt4h1	1195.01	1154.61	1931.11	1753.88	1050.88	1079.51	1277.04	1298.95	1120	1565.24	0.241041	YES	POS		YES	NO
ENSRNOG00000019143	2324.53	-0.402826	0.139071	-2.89655	0.00377293	0.0303329	Galnt2	2434.24	2555.68	1689.86	1771.93	2822.47	2774.92	2340.53	2206.61	2646.83	2002.23	0.180959	YES	NEG		NO	YES
ENSRNOG00000050932	620.726	0.685933	0.236852	2.89604	0.00377899	0.0303656	Pfdn4	521.29	459.03	867.008	1064.96	429.506	494.07	525.902	604.038	475.974	765.478	0.363263	YES	POS		YES	NO
ENSRNOG00000018241	767.825	-0.788504	0.27229	-2.89583	0.0037816	0.0303705	Ank1	868.042	839.487	367.267	412.146	990.494	1192.03	693.766	779.369	972.513	563.137	0.360819	YES	NEG		NO	YES
ENSRNOG00000018502	668.644	0.269894	0.0932561	2.89412	0.00380225	0.0305203	Mon1a	632.995	574.821	714.07	710.978	662.277	556.675	756.45	740.882	606.692	730.595	0.112253	NO	POS		NO	NO
ENSRNOG00000000576	429.229	0.380111	0.131354	2.89379	0.00380628	0.0305365	Anapc16	422.385	358.953	536.36	534.487	351.591	360.401	434.534	435.121	373.333	485.125	0.172487	YES	POS		YES	NO
ENSRNOG00000016921	318.63	-1.30315	0.450354	-2.89362	0.00380835	0.030537	Klhl11	357.224	365.57	81.8542	85.2371	480.151	610.82	262.42	305.761	453.441	183.818	0.567674	YES	NEG		NO	YES
ENSRNOG00000011728	3614.17	-0.196434	0.0679182	-2.89222	0.00382531	0.0306569	Fto	3928.3	3562.24	3345.25	3262.07	3919.12	4030.4	3372.15	3493.8	3860.01	3368.32	0.0834642	NO	NEG		NO	NO
ENSRNOG00000005592	1147.17	0.266024	0.091993	2.89178	0.00383063	0.0306834	Brinp2	1068.18	946.181	1381.83	1203.35	1076.2	1076.97	1203.73	1220.9	1041.88	1252.45	0.115766	NO	POS		NO	NO
ENSRNOG00000011684	2533.71	0.400648	0.138556	2.8916	0.0038329	0.0306854	Auh	2323.7	2013.12	2942.44	3531.82	2253.69	2147.18	2577.45	2480.3	2184.42	2883	0.195128	YES	POS		YES	NO
ENSRNOG00000000048	1798.93	-0.322515	0.111557	-2.89103	0.00383986	0.0306972	Gak	2039.78	1905.6	1414.14	1442.01	2060.85	1990.66	1749.82	1788.59	1999.22	1598.64	0.141369	NO	NEG		NO	NO
ENSRNOG00000011104	1112.31	0.681576	0.23576	2.89098	0.00384043	0.0306972	Rpl22	990.219	860.992	1786.79	1674.66	804.472	762.256	1094.3	924.766	854.485	1370.13	0.356716	YES	POS		YES	NO
ENSRNOG00000014776	496.873	-0.634022	0.219288	-2.89127	0.00383684	0.0306972	Adcy7	596.924	597.98	328.494	394.096	513.265	708.957	292.168	543.099	604.281	389.464	0.293073	YES	NEG		NO	YES
ENSRNOG00000026226	2033.12	0.324711	0.112348	2.89021	0.0038498	0.0307501	Hook1	1931.57	1680.63	2008.66	2402.68	1851.46	1758.86	2078.11	2552.99	1805.63	2260.61	0.15014	NO	POS		NO	NO
ENSRNOG00000057542	90.2279	-1.11838	0.386967	-2.89011	0.00385109	0.0307501	Zfp488	86.106	126.543	28.0028	42.1172	171.413	109.981	90.3065	67.3529	123.511	56.9448	0.513505	YES	NEG		NO	YES
ENSRNOG00000007299	442.639	0.38744	0.134065	2.88994	0.00385316	0.0307505	Caap1	358.387	396.172	524.513	592.649	394.445	384.935	427.097	462.917	383.485	501.794	0.180672	YES	POS		YES	NO
ENSRNOG00000015974	964.586	0.589498	0.204002	2.88967	0.00385647	0.0307608	Tmem208	805.207	773.321	1404.45	1463.07	747.984	754.642	894.565	873.449	770.289	1158.88	0.305573	YES	POS		YES	NO
ENSRNOG00000006589	4546.51	0.642865	0.222515	2.88908	0.00386367	0.0308021	LOC103694877	3845.68	3380.28	7081.46	6956.35	3444.82	3529.56	4048.92	4085.01	3550.08	5542.93	0.340673	YES	POS		YES	NO
ENSRNOG00000029178	5290.94	0.261882	0.0906543	2.8888	0.00386717	0.0308139	Abcc5	4864.99	4393.46	5354.99	5520.36	5107.33	4883.17	5865.67	6337.59	4812.24	5769.65	0.116715	NO	POS		NO	NO
ENSRNOG00000001597	790.524	-0.846871	0.293212	-2.88826	0.00387383	0.0308346	Atf2	851.751	946.181	325.263	422.174	1099.58	1166.65	708.64	803.958	1016.04	565.009	0.377682	YES	NEG		NO	YES
ENSRNOG00000010736	208.542	0.622303	0.215458	2.88828	0.00387359	0.0308346	Pbx4	174.539	145.566	342.495	264.736	164.595	172.586	217.798	186.022	164.322	252.763	0.31413	YES	POS		YES	NO
ENSRNOG00000021209	619.046	0.436301	0.151104	2.88743	0.00388406	0.0308999	Polr3gl	553.871	535.122	850.853	791.201	501.578	514.375	602.397	602.969	526.236	711.855	0.211463	YES	POS		YES	NO
ENSRNOG00000002632	7935.05	0.578751	0.200509	2.88642	0.00389657	0.0309689	Naca	6378.83	6787.86	11797.8	11681.5	6256.57	6034.6	7440.19	7103.06	6364.46	9505.63	0.301481	YES	POS		YES	NO
ENSRNOG00000004752	1846.77	-0.917058	0.317737	-2.88622	0.00389905	0.0309689	Nalcn	2166.61	2162.82	714.07	891.48	2365.69	2963.58	1520.34	1989.58	2414.68	1278.87	0.411431	YES	NEG		NO	YES
ENSRNOG00000007574	1624.6	-0.676246	0.234301	-2.88623	0.00389891	0.0309689	Padi2	1519.65	2863.36	1215.97	1100.06	1929.37	1681.02	1590.46	1096.89	1998.35	1250.84	0.35766	YES	NEG		NO	YES
ENSRNOG00000036686	1680.72	0.559694	0.19393	2.88607	0.00390088	0.0309689	Anapc11	1528.96	1334.91	2484.71	2383.63	1273.91	1297.78	1561.77	1580.12	1358.89	2002.56	0.286184	YES	POS		YES	NO
ENSRNOG00000037146	632.633	0.747928	0.259169	2.88587	0.0039033	0.030972	Ctxn2	518.963	484.67	1038.26	1033.88	462.62	423.005	579.024	520.648	472.315	792.951	0.400157	YES	POS		YES	NO
ENSRNOG00000040303	325.699	0.579704	0.20095	2.88481	0.00391646	0.0310602	LOC103692531	289.735	268.801	438.351	496.381	265.885	220.809	307.042	318.59	261.308	390.091	0.287393	YES	POS		YES	NO
ENSRNOG00000002833	362.2	-1.08858	0.377492	-2.88372	0.00393013	0.0310766	Gsk3b	381.659	435.045	124.935	130.363	560.014	593.9	294.293	377.39	492.654	231.745	0.482042	YES	NEG		NO	YES
ENSRNOG00000010642	1133.89	0.483241	0.167573	2.88376	0.00392959	0.0310766	Lysmd2	1041.42	962.723	1516.46	1590.42	878.492	901.002	1076.24	1104.37	945.908	1321.87	0.239512	YES	POS		YES	NO
ENSRNOG00000014961	440.525	-0.637427	0.221046	-2.88369	0.00393048	0.0310766	Pdpn	568.998	734.448	409.271	302.842	422.689	418.775	331.478	335.695	536.228	344.822	0.328399	YES	NEG		NO	YES
ENSRNOG00000020467	245.223	-0.589943	0.204547	-2.88415	0.00392469	0.0310766	Nrep	257.154	334.968	134.629	189.527	308.738	277.492	239.047	220.233	294.588	195.859	0.263684	YES	NEG		NO	YES
ENSRNOG00000029875	1029.01	0.582977	0.202146	2.88395	0.00392725	0.0310766	Mrpl41	847.097	773.321	1399.06	1627.53	814.212	861.239	989.122	920.489	823.967	1234.05	0.303177	YES	POS		YES	NO
ENSRNOG00000032447	118.46	-0.532156	0.184542	-2.88366	0.00393078	0.0310766	Zfp641	154.758	161.281	86.1623	91.2538	113.951	130.286	98.8059	111.186	140.069	96.8519	0.237352	YES	NEG		NO	YES
ENSRNOG00000014084	946.91	-0.417368	0.144764	-2.8831	0.00393781	0.0310838	Sp1	1030.94	1117.39	721.609	663.847	1043.09	1139.58	904.127	954.7	1082.75	811.071	0.185197	YES	NEG		NO	YES
ENSRNOG00000026528	1041.1	0.471651	0.163584	2.88324	0.00393612	0.0310838	Mrps33	927.385	841.142	1355.98	1476.11	851.221	870.545	1060.3	946.148	872.573	1209.63	0.234105	YES	POS		YES	NO
ENSRNOG00000054172	4764.41	-0.435045	0.150891	-2.88318	0.00393681	0.0310838	Ctnnb1	4941.79	5568.74	3318.33	3520.79	5693.64	5704.65	4606.69	4760.67	5477.2	4051.62	0.195749	YES	NEG		NO	YES
ENSRNOG00000006684	384.895	-0.582692	0.202139	-2.88263	0.00394376	0.0311146	Zfp317	452.638	481.361	219.714	258.72	478.203	434.004	382.474	372.044	461.552	308.238	0.256804	YES	NEG		NO	YES
ENSRNOG00000025424	778.822	0.40324	0.13997	2.8809	0.00396545	0.0312695	Yrdc	722.592	614.521	961.787	1042.9	661.304	685.269	761.762	780.438	670.921	886.722	0.191819	YES	POS		YES	NO
ENSRNOG00000009071	4792.02	0.274294	0.0952242	2.88051	0.00397035	0.0312919	Gripap1	4304.14	4096.53	4896.17	4831.44	4612.57	4338.34	5892.23	5364.71	4337.9	5246.14	0.124974	NO	POS		NO	NO
ENSRNOG00000002662	640.78	0.589596	0.204735	2.87981	0.00397919	0.0313454	Pbdc1	436.348	521.888	971.48	907.524	546.379	541.447	589.648	611.521	511.516	770.044	0.300009	YES	POS		YES	NO
ENSRNOG00000037380	42.9966	1.10693	0.384403	2.87961	0.00398172	0.0313491	AC136661.1	26.7627	36.3916	84.0083	74.2064	27.2702	18.6122	40.3723	36.3492	27.2592	58.734	0.545877	YES	POS		YES	NO
ENSRNOG00000005377	615.185	0.309109	0.107358	2.87924	0.0039863	0.0313564	Tmem11	550.38	554.144	723.763	764.126	547.353	546.523	620.459	614.729	549.6	680.769	0.139078	NO	POS		NO	NO
ENSRNOG00000016891	1329.73	0.385978	0.134057	2.87921	0.00398677	0.0313564	Uimc1	1214.79	1173.63	1602.62	1794.99	1079.12	1144.65	1326.97	1301.09	1153.05	1506.42	0.185608	YES	POS		YES	NO
ENSRNOG00000003149	1161.49	0.28859	0.100266	2.87825	0.0039989	0.0313688	Farsa	1101.92	956.106	1390.44	1328.7	1117.11	1009.29	1198.42	1189.9	1046.11	1276.87	0.127459	NO	POS		NO	NO
ENSRNOG00000003224	1944.78	0.383728	0.133326	2.87812	0.00400052	0.0313688	Nudt16l1	1848.95	1595.44	2458.86	2488.92	1710.23	1597.27	2015.43	1843.12	1687.97	2201.58	0.182594	YES	POS		YES	NO
ENSRNOG00000004426	7848.01	0.722813	0.251143	2.87809	0.00400093	0.0313688	Rps27a	6470.75	6277.55	13157	12299.2	5487.16	5453.39	7054.53	6584.55	5922.21	9773.82	0.390948	YES	POS		YES	NO
ENSRNOG00000016016	2152.98	0.299337	0.104011	2.87794	0.00400278	0.0313688	Zmat2	1821.03	1874.99	2492.24	2522.02	2147.53	1878.14	2415.96	2071.9	1930.42	2375.53	0.134852	NO	POS		NO	NO
ENSRNOG00000024309	3015.16	0.534935	0.185835	2.87854	0.00399517	0.0313688	Cox6b1	2655.32	2355.53	4168.1	4444.36	2490.36	2349.37	2976.93	2681.29	2462.65	3567.67	0.273725	YES	POS		YES	NO
ENSRNOG00000045742	55.6962	-0.921142	0.320037	-2.87823	0.00399912	0.0313688	Cyb5d1	58.1797	62.8582	25.8487	27.0753	92.5241	77.833	49.9342	51.3165	72.8487	38.5437	0.410898	YES	NEG		NO	YES
ENSRNOG00000061814	18.1856	-1.4017	0.487012	-2.87816	0.00399996	0.0313688	Dgcr2	23.2719	22.3312	2.15406	9.0251	31.166	28.7644	14.874	13.8982	26.3834	9.98785	0.547418	YES	NEG		NO	YES
ENSRNOG00000023520	3174.65	-0.524292	0.182208	-2.87743	0.00400928	0.0313978	Cs	3747.94	3504.34	2025.89	2106.86	4021.39	3707.22	3164.98	3118.55	3745.22	2604.07	0.23515	YES	NEG		NO	YES
ENSRNOG00000049056	1125.4	0.20749	0.0721121	2.87733	0.0040106	0.0313978	Ak1	1065.85	1046.26	1232.12	1128.14	1070.36	996.601	1251.54	1212.35	1044.77	1206.04	0.0851609	NO	POS		NO	NO
ENSRNOG00000002671	5554.19	0.630875	0.219415	2.87527	0.00403687	0.0315872	Nme2	4884.77	4053.53	8469.76	8486.61	4083.72	4413.64	5026.35	5015.12	4358.91	6749.46	0.332209	YES	POS		YES	NO
ENSRNOG00000000490	2387.45	0.742683	0.258367	2.87453	0.00404626	0.0316375	Rps10	1686.05	1710.4	3871.92	3788.54	1637.19	2110.8	2529.64	1765.07	1786.11	2988.79	0.393052	YES	POS		YES	NO
ENSRNOG00000012764	5885.98	0.259567	0.090327	2.87364	0.0040577	0.0316375	Agap3	5545.69	5109.71	7199.94	6487.04	5310.88	5466.08	6132.34	5836.18	5358.09	6413.88	0.117994	NO	POS		NO	NO
ENSRNOG00000015213	503.842	0.571393	0.198863	2.87331	0.004062	0.0316375	Fxn	436.348	416.849	754.997	712.983	389.575	379.013	484.468	456.503	405.446	602.238	0.290729	YES	POS		YES	NO
ENSRNOG00000016071	6233.4	0.718006	0.24986	2.87363	0.00405784	0.0316375	P3h3	5468.89	4500.98	11392.8	8308.11	4229.81	4654.75	5154.91	6156.91	4713.61	7753.18	0.393828	YES	POS		YES	NO
ENSRNOG00000026260	6799.06	0.623402	0.216953	2.87344	0.00406032	0.0316375	Rpl11	5659.72	5534.83	10622.7	10114.1	5128.75	5087.06	6335.26	5909.95	5352.59	8245.52	0.329972	YES	POS		YES	NO
ENSRNOG00000029535	10175.3	-0.261007	0.0908183	-2.87394	0.00405382	0.0316375	Nrbp2	11649.9	11867.8	9645.87	9037.14	9830.92	11024.4	8681.11	9665.67	11093.2	9257.45	0.117149	NO	NEG		NO	NO
ENSRNOG00000031022	1858.05	0.800599	0.278603	2.87362	0.00405793	0.0316375	Rpl36al	1561.54	1273.71	3154.62	3165.81	1329.42	1257.17	1642.52	1479.63	1355.46	2360.64	0.438692	YES	POS		YES	NO
ENSRNOG00000031579	51.4321	0.817799	0.284572	2.87379	0.00405581	0.0316375	LOC100363469	27.9263	38.0457	75.392	86.2399	42.8532	39.7625	52.059	49.1783	37.1469	65.7173	0.384155	YES	POS		YES	NO
ENSRNOG00000031915	1375.19	0.630479	0.219411	2.87351	0.00405936	0.0316375	Hdac10	1314.86	923.85	2120.67	1924.35	915.501	1164.11	1244.1	1394.1	1079.58	1670.81	0.317927	YES	POS		YES	NO
ENSRNOG00000061519	229.014	-1.09442	0.380951	-2.87286	0.0040677	0.0316656	Asap2	267.627	317.599	62.4677	107.298	269.781	392.549	173.176	241.615	311.889	146.139	0.477113	YES	NEG		NO	YES
ENSRNOG00000027213	1130.12	0.446631	0.155478	2.87264	0.00407059	0.0316719	Asphd1	1061.2	813.021	1500.3	1470.09	950.563	1002.52	1146.36	1096.89	956.826	1303.41	0.213576	YES	POS		YES	NO
ENSRNOG00000016818	1793.16	-0.424392	0.147747	-2.87242	0.00407342	0.0316778	Fgfr3	2370.24	2255.45	1329.05	1566.36	1943.01	1652.26	1668.01	1560.88	2055.24	1531.08	0.202777	YES	NEG		NO	YES
ENSRNOG00000002052	229.019	-0.657046	0.228762	-2.87218	0.00407647	0.0316853	Ccdc80	249.009	398.653	173.402	150.418	218.162	254.649	206.111	181.746	280.118	177.919	0.338147	YES	NEG		NO	YES
ENSRNOG00000036695	1968.61	0.486447	0.169399	2.8716	0.00408395	0.0317224	Mrpl12	1802.41	1610.33	2647.34	2734.61	1481.36	1665.8	2047.3	1759.73	1639.97	2297.24	0.241514	YES	POS		YES	NO
ENSRNOG00000050220	587.236	-1.07947	0.375925	-2.87149	0.00408541	0.0317224	Nrxn1	714.447	729.486	169.094	233.65	846.352	898.464	529.09	577.31	797.187	377.286	0.456828	YES	NEG		NO	YES
ENSRNOG00000006939	2138.58	0.541173	0.188494	2.87104	0.00409121	0.0317471	Ndufa7	1875.71	1733.56	2935.98	3198.9	1754.06	1605.73	2067.49	1937.2	1742.27	2534.89	0.2778	YES	POS		YES	NO
ENSRNOG00000023116	147.847	-0.565152	0.196854	-2.87092	0.00409277	0.0317471	Agmo	153.594	225.793	109.857	139.388	176.283	149.744	106.243	121.877	176.354	119.341	0.266178	YES	NEG		NO	YES
ENSRNOG00000015967	1591.45	0.251833	0.0877263	2.87066	0.00409611	0.0317568	Sh3bgrl3	1324.17	1460.63	1794.33	1823.07	1574.86	1450.91	1677.58	1626.09	1452.64	1730.27	0.109353	NO	POS		NO	NO
ENSRNOG00000008788	1320.45	-0.288353	0.100476	-2.86985	0.00410662	0.0317897	Mpp5	1348.61	1430.02	1071.64	1128.14	1564.14	1464.44	1296.16	1260.46	1451.8	1189.1	0.126722	NO	NEG		NO	NO
ENSRNOG00000013061	5218.39	0.436135	0.151969	2.86989	0.00410617	0.0317897	Tusc3	4840.55	4197.44	6928.53	6972.39	4228.84	4476.24	4905.24	5197.93	4435.77	6001.02	0.215039	YES	POS		YES	NO
ENSRNOG00000018909	822.422	0.663581	0.23121	2.87003	0.00410431	0.0317897	Arv1	740.046	603.769	1347.36	1183.29	585.336	617.588	696.954	805.027	636.685	1008.16	0.348368	YES	POS		YES	NO
ENSRNOG00000020715	4599.54	-0.352061	0.122687	-2.86958	0.00411018	0.0318011	Ddb1	5144.25	4840.08	3660.82	3475.67	5258.29	5389.09	4320.9	4707.22	5157.93	4041.15	0.156896	NO	NEG		NO	NO
ENSRNOG00000000481	1445.99	0.457173	0.159349	2.869	0.00411768	0.0318429	Cuta	1281.12	1220.77	2011.89	1902.29	1229.11	1144.65	1436.4	1341.71	1218.91	1673.07	0.227147	YES	POS		YES	NO
ENSRNOG00000015191	2066.89	0.351373	0.122507	2.86818	0.00412843	0.0319099	Phc1	1864.08	1693.04	2711.96	2427.75	1836.85	1872.22	1977.18	2152.08	1816.55	2317.24	0.166935	NO	POS		NO	NO
ENSRNOG00000016679	589.294	-0.523504	0.18256	-2.86758	0.0041363	0.0319284	Tmc7	619.032	613.694	401.732	423.177	869.726	677.655	572.649	536.685	695.027	483.561	0.251492	YES	NEG		NO	YES
ENSRNOG00000021185	486.742	0.808453	0.28193	2.86757	0.00413642	0.0319284	Bola1	400.277	344.066	831.466	815.268	318.478	352.787	366.538	465.056	353.902	619.582	0.436355	YES	POS		YES	NO
ENSRNOG00000042195	9428.64	0.552201	0.192571	2.86751	0.00413712	0.0319284	Pabpn1	9096.98	7007.86	14229.7	12571	6893.53	7586.18	8899.97	9143.96	7646.14	11211.1	0.280827	YES	POS		YES	NO
ENSRNOG00000022448	1355.83	0.434199	0.151443	2.86708	0.00414272	0.0319554	Htra2	1278.79	1099.19	1877.26	1706.75	1109.31	1126.89	1311.04	1337.44	1153.55	1558.12	0.212736	YES	POS		YES	NO
ENSRNOG00000010447	716.612	-0.299304	0.104403	-2.86681	0.00414627	0.0319666	Tmod2	749.355	736.102	620.369	594.654	816.16	860.393	641.707	714.154	790.502	642.721	0.131105	NO	NEG		NO	NO
ENSRNOG00000017642	352.932	-0.604545	0.210917	-2.86627	0.00415343	0.0320056	Acbd5	349.078	477.226	227.253	213.594	462.62	413.699	334.665	345.317	425.656	280.207	0.276768	YES	NEG		NO	YES
ENSRNOG00000053339	100.353	-0.717087	0.250209	-2.86596	0.00415748	0.0320206	AABR07062512.1	111.705	146.393	57.0825	55.1534	118.82	121.826	94.5562	97.2875	124.686	76.0199	0.315319	YES	NEG		NO	YES
ENSRNOG00000025711	1245.31	0.318768	0.111253	2.86527	0.00416659	0.0320745	LOC499770	1235.74	1028.89	1533.69	1428.97	1110.29	1060.05	1343.97	1220.9	1108.74	1381.89	0.144512	NO	POS		NO	NO
ENSRNOG00000008845	2164.64	0.538653	0.188026	2.86478	0.00417306	0.0321081	Pdrg1	1975.78	1724.46	3186.93	2977.28	1660.56	1700.48	2187.54	1904.06	1765.32	2563.95	0.274577	YES	POS		YES	NO
ENSRNOG00000046727	107.153	-0.577998	0.201808	-2.8641	0.00418192	0.03216	Abcc2	117.523	126.543	68.9298	77.2148	113.951	154.82	97.7435	100.495	128.209	86.0957	0.256602	YES	NEG		NO	YES
ENSRNOG00000001996	2274.57	0.251902	0.0879702	2.86349	0.00419002	0.0321897	Ythdc1	1945.53	2099.96	2554.71	2674.44	2137.79	2121.8	2213.04	2449.29	2076.27	2472.87	0.111902	NO	POS		NO	NO
ENSRNOG00000049067	960.49	0.753694	0.263198	2.8636	0.00418861	0.0321897	Igip	876.187	673.244	1443.22	1671.65	707.079	604.898	804.259	903.384	715.352	1205.63	0.402601	YES	POS		YES	NO
ENSRNOG00000056658	95.6244	-1.28426	0.448525	-2.8633	0.00419248	0.0321924	Xylt1	94.2512	129.852	19.3865	36.1004	160.7	157.358	79.6822	87.6657	135.54	55.7087	0.543277	YES	NEG		NO	YES
ENSRNOG00000007784	1338.01	0.527421	0.184241	2.86267	0.00420085	0.0322242	Bloc1s1	1127.52	1120.7	1835.26	1920.34	1176.52	960.222	1394.97	1168.52	1096.24	1579.77	0.264793	YES	POS		YES	NO
ENSRNOG00000018847	1429.19	0.428539	0.149699	2.86268	0.00420075	0.0322242	Stx5	1304.39	1209.19	1895.57	1888.25	1235.93	1125.19	1419.41	1355.61	1218.68	1639.71	0.209491	YES	POS		YES	NO
ENSRNOG00000013865	1628.54	0.308353	0.107728	2.86232	0.00420549	0.0322273	Zmym6	1647.65	1461.45	1912.8	1916.33	1380.07	1333.31	1629.77	1746.9	1455.62	1801.45	0.138248	NO	POS		NO	NO
ENSRNOG00000049683	1547.18	0.285149	0.0996189	2.8624	0.00420447	0.0322273	Sh3gl1	1421.91	1415.96	1891.26	1530.26	1419.03	1322.31	1797.63	1579.05	1394.8	1699.55	0.129802	NO	POS		NO	NO
ENSRNOG00000005130	1992.64	-0.906369	0.316714	-2.86179	0.00421259	0.0322492	LOC103693780	2273.66	2396.05	857.315	822.287	2802.99	2922.12	1910.25	1956.44	2598.71	1386.57	0.399191	YES	NEG		NO	YES
ENSRNOG00000008461	2631.17	0.539029	0.188344	2.86194	0.00421053	0.0322492	Smdt1	2266.68	2003.19	3709.29	3832.66	2122.21	2189.48	2638.01	2287.86	2145.39	3116.95	0.276507	YES	POS		YES	NO
ENSRNOG00000011740	853.549	0.357466	0.124968	2.86046	0.00423021	0.0323617	Kdelc1	848.26	734.448	1073.8	1007.8	668.121	743.644	840.381	911.937	748.618	958.48	0.163639	NO	POS		NO	NO
ENSRNOG00000029667	2047.59	0.470209	0.164388	2.86036	0.00423154	0.0323617	Tbce	1880.37	1736.04	2809.97	2779.73	1651.8	1599.81	1971.87	1951.1	1717	2378.17	0.234545	YES	POS		YES	NO
ENSRNOG00000030291	871.949	0.832167	0.290995	2.85973	0.00424003	0.0324104	Rn50_10_0698.6	731.901	651.74	1395.83	1610.48	563.91	561.751	745.825	714.154	627.326	1116.57	0.458722	YES	POS		YES	NO
ENSRNOG00000015479	1143.3	0.580907	0.203198	2.85882	0.00425225	0.0324737	Mrps34	1070.51	797.306	1698.47	1626.52	862.909	934.842	1101.74	1054.13	916.391	1370.22	0.295409	YES	POS		YES	NO
ENSRNOG00000019552	1064.29	0.744083	0.260279	2.85879	0.00425259	0.0324737	Lsm7	908.767	746.854	1805.1	1674.66	824.925	703.035	965.748	885.209	795.895	1332.68	0.401142	YES	POS		YES	NO
ENSRNOG00000004666	277.443	-0.472779	0.165393	-2.85852	0.00425625	0.0324822	Prr5l	281.59	373.014	192.788	223.622	350.617	284.26	262.42	251.237	322.37	232.517	0.217661	YES	NEG		NO	YES
ENSRNOG00000016892	820.746	0.475256	0.166275	2.85825	0.00425991	0.0324822	Nr2f6	798.226	591.363	1136.27	1047.91	649.616	708.957	844.631	788.991	687.041	954.451	0.229169	YES	POS		YES	NO
ENSRNOG00000049629	5298.99	0.299619	0.104827	2.85823	0.0042601	0.0324822	Reep2	4987.17	4313.23	6458.94	6201.25	4757.68	4945.78	5196.34	5531.49	4750.96	5847.01	0.137403	NO	POS		NO	NO
ENSRNOG00000009694	386.628	-0.594304	0.207944	-2.858	0.00426321	0.0324896	Bmp4	408.422	660.838	286.49	337.94	411.002	379.859	315.541	292.932	465.03	308.226	0.313038	YES	NEG		NO	YES
ENSRNOG00000013323	105.248	-0.680979	0.238291	-2.85776	0.00426643	0.0324979	Rnf217	143.122	127.371	66.7758	55.1534	130.508	117.596	95.6186	105.84	129.649	80.847	0.296071	YES	NEG		NO	YES
ENSRNOG00000019932	989.701	-0.96506	0.337742	-2.85738	0.00427148	0.03252	Ip6k1	1215.96	1201.75	422.195	353.985	1349.88	1467.83	880.754	1025.26	1308.85	670.549	0.41727	YES	NEG		NO	YES
[truncated: 17,023 more rows]
