# Supplementary material for: RNA-sequencing of AVPV and ARH reveals vastly different temporal and transcriptomic responses to estradiol in the female rat hypothalamus
Source: PLoS One. 2021 Aug 18;16(8):e0256148. doi: 10.1371/journal.pone.0256148 (PMC8372949; doi:10.1371/journal.pone.0256148)
Supplement: S11 Table — (XLSX) [file pone.0256148.s011.xlsx]

## Sheet: DESeq2_results_ARH_Oil-ARH_24hr
	baseMean	log2FoldChange	lfcSE	stat	pvalue	padj	geneName	S1_ARH oil	S2_ARH oil	S5_ARH 24 hr	S6_ARH 24 hr	S7_ARH oil	S8_ARH oil	S11_ARH 24 hr	S12_ARH 24 hr	S13_ARH oil	S14_ARH oil	S17_ARH 24 hr	mean_cond1	mean_cond2	Coefficient_of_Variation	DE	POSITIVE FC	# DE	DE POS	DE NEG	# DE POS	# DE NEG
ENSRNOG00000004222	157.113	4.24347	0.3904	10.8695	1.61039e-27	2.76376e-23	S100g	22.4835	29.7328	415.231	498.553	5.32085	20.1694	217.811	246.696	5.51	19.8866	246.852	17.1839	325.028	1.14023	YES	POS	61	YES	NO	43	18
ENSRNOG00000017084	41.5904	2.03683	0.200107	10.1787	2.46816e-24	2.11793e-20	Hsd11b2	19.6731	11.0121	64.1509	75.469	12.77	18.3358	69.7675	74.2016	23.8767	16.9036	71.3335	17.0952	70.9845	0.684678	YES	POS		YES	NO
ENSRNOG00000031662	74.0941	1.77627	0.186769	9.51056	1.89648e-21	1.08491e-17	Slc6a5	29.0412	39.6437	87.4785	113.203	34.0534	30.2541	126.773	117.566	38.57	40.7675	157.685	35.3883	120.541	0.639837	YES	POS		YES	NO
ENSRNOG00000047481	478.297	-2.4384	0.260998	-9.34259	9.40034e-21	4.03321e-17	Kiss1	897.468	971.271	118.971	173.807	394.807	770.105	131.878	94.4384	539.062	987.369	182.088	760.014	140.236	0.768368	YES	NEG		NO	YES
ENSRNOG00000024230	165.233	1.10237	0.137205	8.0345	9.39611e-16	3.22512e-12	Tnfaip8l3	114.291	135.449	209.948	241.272	89.3902	110.015	195.689	244.769	110.2	92.4726	274.071	108.636	233.15	0.417049	YES	POS		YES	NO
ENSRNOG00000011815	1056.23	1.31599	0.186822	7.04406	1.86714e-12	5.34065e-09	Sgk1	598.624	724.599	1485.97	1711.77	612.962	670.175	1690.59	2069.94	537.225	635.377	881.345	629.827	1567.92	0.534429	YES	POS		YES	NO
ENSRNOG00000020792	251.373	0.731155	0.110201	6.63471	3.25135e-11	7.97139e-08	Etv4	204.225	230.154	346.415	313.311	183.037	202.611	325.014	345.953	177.238	163.07	274.071	193.389	320.953	0.283447	YES	POS		YES	NO
ENSRNOG00000024120	192.249	0.895914	0.139879	6.40494	1.50424e-10	3.22697e-07	Rxfp1	163.942	125.538	255.437	272.146	134.085	128.351	207.601	223.568	131.322	145.172	327.571	138.068	257.265	0.362439	YES	POS		YES	NO
ENSRNOG00000028751	55.241	1.26412	0.216527	5.83818	5.27746e-09	1.00635e-05	Nxf3	35.5989	38.5425	73.4819	108.63	22.3476	37.5885	52.751	81.9109	35.815	31.8185	89.1669	33.6185	81.1881	0.513158	YES	POS		YES	NO
ENSRNOG00000017206	3769.06	-0.627865	0.114154	-5.50016	3.7945e-08	6.51212e-05	Igfbp5	4165.07	3450.11	2716.5	3118.24	4256.68	5077.19	2671.58	2845.68	5140.83	4843.38	3174.34	4488.88	2905.27	0.254286	YES	NEG		NO	YES
ENSRNOG00000024651	516.201	0.757582	0.146474	5.17211	2.31461e-07	0.000361121	Greb1	475.901	496.648	683.499	754.69	336.278	381.385	602.383	673.596	380.19	286.367	607.274	392.795	664.288	0.305835	YES	POS		YES	NO
ENSRNOG00000005413	212.132	0.557086	0.110865	5.02492	5.03634e-07	0.000617384	Creb3l1	169.563	186.105	236.775	289.298	136.214	183.358	246.739	255.369	203.87	168.042	258.115	174.525	257.259	0.225273	YES	POS		YES	NO
ENSRNOG00000013917	349.565	-0.462444	0.0918737	-5.03348	4.8166e-07	0.000617384	Igsf10	390.651	361.198	286.93	238.985	397.999	390.553	296.086	311.261	444.474	412.647	314.431	399.587	289.539	0.182164	YES	NEG		NO	YES
ENSRNOG00000025121	76.8049	0.85404	0.169173	5.04832	4.45708e-07	0.000617384	Pla2g3	54.3352	46.251	92.144	82.3298	61.7218	63.2586	110.607	134.912	52.345	59.6598	87.2897	56.2619	101.457	0.359796	YES	POS		YES	NO
ENSRNOG00000007545	286.49	0.837722	0.168662	4.96686	6.80461e-07	0.000729333	Angptl4	171.437	302.834	423.396	391.066	236.246	198.027	332.672	426.9	178.157	179.974	310.676	211.112	376.942	0.347388	YES	POS		YES	NO
ENSRNOG00000010210	948.3	-0.712075	0.143217	-4.972	6.62664e-07	0.000729333	Slc7a11	956.487	885.377	621.681	754.69	1405.77	1233.08	716.393	589.758	1255.36	1178.28	834.415	1152.39	703.387	0.29471	YES	NEG		NO	YES
ENSRNOG00000014961	387.994	-0.408586	0.0824555	-4.95523	7.22449e-07	0.000729333	Pdpn	419.693	410.753	309.091	298.445	458.657	451.978	323.313	333.425	462.84	419.607	380.133	437.255	328.881	0.160293	YES	NEG		NO	YES
ENSRNOG00000012216	442.508	-0.377816	0.0770769	-4.9018	9.49601e-07	0.000905392	Tgfbi	445.923	496.648	391.904	364.767	479.94	558.326	371.81	386.426	518.859	465.346	387.641	494.174	380.51	0.149674	NO	NEG		NO	NO
ENSRNOG00000003468	112.026	1.02286	0.214955	4.75848	1.9506e-06	0.00176191	Capn8	88.9973	95.8057	142.298	147.508	68.1068	86.1784	131.027	183.095	82.65	35.7959	170.825	76.2557	154.951	0.410122	YES	POS		YES	NO
ENSRNOG00000029698	1230.72	0.404092	0.0872688	4.63043	3.64907e-06	0.00313127	Pim3	1079.21	1204.73	1506.96	1437.34	994.999	1010.3	1334.09	1593.89	1022.11	1126.58	1227.69	1072.99	1419.99	0.17116	YES	POS		YES	NO
ENSRNOG00000000521	342.706	0.622822	0.136208	4.57257	4.81777e-06	0.00344511	Cdkn1a	270.739	292.923	495.712	408.219	246.887	298.874	391.379	515.557	279.173	261.509	308.799	275.018	423.933	0.277571	YES	POS		YES	NO
ENSRNOG00000015055	31939.9	0.248925	0.0542453	4.58887	4.45644e-06	0.00344511	Scg2	31977.2	30558.7	35460.3	33154.9	27669.5	29022	36221.2	33458.2	28028.5	29274.1	36514.3	29421.6	34961.8	0.102172	NO	POS		NO	NO
ENSRNOG00000016070	376.367	0.510567	0.111209	4.59106	4.41005e-06	0.00344511	Trpc3	312.896	310.543	517.873	436.805	371.395	308.042	444.13	422.082	246.113	344.038	426.124	315.504	449.403	0.212392	YES	POS		YES	NO
ENSRNOG00000019447	3047.17	0.314264	0.0685991	4.58117	4.62375e-06	0.00344511	Ecel1	2965.02	2909.41	3551.63	3591.64	2444.4	2677.95	3081.68	3352.56	2804.59	2657.84	3482.2	2743.2	3411.94	0.130051	NO	POS		NO	NO
ENSRNOG00000032669	89.2004	0.920726	0.206305	4.46293	8.0848e-06	0.00555005	Serpina1	100.239	56.1619	101.475	136.073	42.5668	51.3403	134.43	105.039	63.365	66.6201	123.895	63.3822	120.182	0.385863	YES	POS		YES	NO
ENSRNOG00000020939	7.41912	2.32719	0.537042	4.33335	1.4686e-05	0.00869107	Ms4a8	0.936814	3.30364	15.1629	11.4347	1.06417	2.75037	5.95576	22.1641	4.59167	2.98299	11.2632	2.60494	13.1961	0.913412	YES	POS		YES	NO
ENSRNOG00000026953	339.612	0.435627	0.100504	4.33441	1.46148e-05	0.00869107	Gpr88	310.085	318.251	351.08	379.632	255.401	262.202	387.124	456.773	287.438	324.151	403.598	292.922	395.642	0.184321	YES	POS		YES	NO
ENSRNOG00000033722	302.646	0.51819	0.119555	4.33433	1.46204e-05	0.00869107	Rnf207	296.033	287.417	363.911	421.94	234.117	261.286	358.197	354.626	233.257	204.832	313.492	252.824	362.433	0.22154	YES	POS		YES	NO
ENSRNOG00000042246	189.726	0.585712	0.135063	4.33658	1.44714e-05	0.00869107	Tmem215	145.206	147.563	181.955	208.111	156.433	155.855	258.65	211.041	161.627	162.076	298.475	154.793	231.646	0.263533	YES	POS		YES	NO
ENSRNOG00000019317	74.015	0.692746	0.164614	4.2083	2.57302e-05	0.0137994	Cplx3	72.1347	60.5668	110.806	89.1906	39.3743	66.9258	97.8447	87.6928	52.345	54.6881	82.5967	57.6724	93.6262	0.292601	YES	POS		YES	NO
ENSRNOG00000024445	1665.38	0.429815	0.10209	4.21017	2.55179e-05	0.0137994	Slx4	1537.31	1520.78	2026	1696.91	1353.62	1220.25	1730.57	2125.83	1634.63	1364.22	2109.03	1438.47	1937.67	0.186861	YES	POS		YES	NO
ENSRNOG00000049676	199.506	-0.599444	0.14204	-4.22023	2.44052e-05	0.0137994	St6galnac5	205.162	192.713	132.967	148.651	239.438	284.205	153.999	146.476	269.072	225.713	196.167	236.05	155.652	0.256959	YES	NEG		NO	YES
ENSRNOG00000009656	131.067	0.730755	0.175272	4.16926	3.05591e-05	0.0158926	Rspo1	132.091	92.502	171.458	198.964	79.8127	95.3463	125.071	138.767	105.608	98.4386	203.676	100.633	167.587	0.330047	YES	POS		YES	NO
ENSRNOG00000028330	15.0246	-1.26118	0.30433	-4.14413	3.41103e-05	0.0172177	AABR07067600.1	17.7995	16.5182	8.16466	5.71735	24.4759	19.2526	9.35905	8.67291	21.1217	23.8639	10.3246	20.5053	8.44771	0.451738	YES	NEG		NO	YES
ENSRNOG00000038083	13.4007	1.69501	0.409738	4.13683	3.52142e-05	0.017267	Wdr64	7.49451	7.7085	18.6621	24.0129	13.8342	6.41754	27.2263	24.0914	1.83667	2.98299	13.1404	6.7124	21.4266	0.66924	YES	POS		YES	NO
ENSRNOG00000010663	61.2434	-1.06596	0.260162	-4.09729	4.18018e-05	0.0199278	Col6a5	105.86	129.943	34.9914	41.1649	61.7218	66.9258	39.1379	45.2919	56.0184	61.6484	30.9738	80.3529	38.312	0.503853	YES	NEG		NO	YES
ENSRNOG00000018854	80.1016	0.609205	0.149386	4.07805	4.54157e-05	0.0205112	Nppc	54.3352	71.5789	103.808	117.777	62.786	59.5915	78.2757	95.4021	62.4467	76.5634	98.5529	64.5503	98.7632	0.260096	YES	POS		YES	NO
ENSRNOG00000021225	7123.77	1.12995	0.276979	4.07956	4.51206e-05	0.0205112	Oxt	2275.52	7917.73	13100.8	7225.58	5149.52	3597.49	10611.5	11588	4896.56	3914.68	8084.15	4625.25	10122	0.495263	YES	POS		YES	NO
ENSRNOG00000001243	1280.79	0.524466	0.129108	4.06223	4.86055e-05	0.0208542	Zcchc8	1054.85	1037.34	1890.7	1644.31	854.528	1042.39	1229.44	1432.96	1224.14	1192.2	1485.8	1067.58	1536.64	0.238341	YES	POS		YES	NO
ENSRNOG00000058522	2169.1	0.275114	0.067703	4.06355	4.83329e-05	0.0208542	Fam214a	2068.48	2053.77	2506.55	2663.14	1934.66	1930.76	2164.49	2288.69	2053.39	1835.53	2360.58	1979.43	2396.69	0.119224	NO	POS		NO	NO
ENSRNOG00000054954	25.4875	0.914377	0.22612	4.04376	5.26003e-05	0.0220177	Nilr1	19.6731	17.6194	41.9897	24.0129	20.2192	17.419	35.7346	37.5826	19.285	14.9149	31.9124	18.1885	34.2464	0.37343	YES	POS		YES	NO
ENSRNOG00000001575	644.289	0.332613	0.082609	4.02635	5.66482e-05	0.0226092	Grik1	563.025	605.668	801.303	690.655	610.833	520.738	724.901	714.07	645.589	512.08	698.318	576.322	725.849	0.141446	NO	POS		NO	NO
ENSRNOG00000046790	2481.01	-0.288835	0.0716713	-4.02999	5.57786e-05	0.0226092	Irs4	2669.92	2597.77	2048.16	2182.88	2741.3	2720.12	2184.91	2053.55	2851.43	2644.92	2596.17	2704.24	2213.14	0.120798	NO	NEG		NO	NO
ENSRNOG00000005348	632.088	-0.573989	0.14337	-4.00356	6.23957e-05	0.0243372	Pamr1	577.077	601.263	440.892	415.079	856.656	865.451	540.273	523.266	751.197	807.396	574.423	743.173	498.786	0.255605	YES	NEG		NO	YES
ENSRNOG00000060528	3961.86	0.34823	0.0871116	3.99752	6.40101e-05	0.024412	Cacna1g	3866.23	3660.44	4708.68	4920.35	3561.78	3392.13	4237.1	4503.17	3742.21	2922.33	4066.01	3524.19	4487.06	0.150803	NO	POS		NO	NO
ENSRNOG00000009912	58.5621	-0.610061	0.153883	-3.96445	7.35668e-05	0.0274468	Fgr	82.4396	60.5668	46.6552	45.7388	70.2352	74.2601	42.5412	44.3282	67.9567	60.6541	48.8072	69.3521	45.6141	0.236001	YES	NEG		NO	YES
ENSRNOG00000019009	606.473	0.45882	0.116716	3.9311	8.45596e-05	0.0308768	Arrdc2	507.753	630.996	730.154	746.685	482.069	564.744	701.929	803.69	476.615	447.448	579.116	518.271	712.315	0.20424	YES	POS		YES	NO
ENSRNOG00000009889	2124.87	-0.167134	0.0428431	-3.90108	9.57655e-05	0.0342401	Pgm1	2235.24	2159.48	2014.34	2044.52	2364.58	2166.38	1891.38	2008.26	2212.27	2276.02	2001.09	2235.66	1991.92	0.0674081	NO	NEG		NO	NO
ENSRNOG00000009967	806.343	0.479038	0.123946	3.8649	0.000111133	0.0389239	Otof	757.882	765.344	895.78	1056.57	732.149	678.426	975.894	1014.73	678.649	491.199	823.151	683.941	953.224	0.209212	YES	POS		YES	NO
ENSRNOG00000010141	947.395	-0.229724	0.0600395	-3.82621	0.00013013	0.0446658	Ttll1	1009.89	947.045	829.296	791.281	1031.18	1014.89	878.049	899.092	1065.27	1026.15	929.213	1015.74	865.386	0.0952128	NO	NEG		NO	NO
ENSRNOG00000020822	2951.81	0.143942	0.0378548	3.80248	0.000143256	0.0482069	Atp8b2	2951.9	2764.05	3118.9	3122.81	2874.32	2758.63	3114.86	3064.43	2878.98	2675.74	3145.25	2817.27	3113.25	0.0580826	NO	POS		NO	NO
ENSRNOG00000030641	20.5047	1.45329	0.385113	3.77366	0.000160867	0.0530922	Fam159a	14.0522	17.6194	36.1578	42.3084	6.38502	8.25112	11.9115	31.8007	6.42834	15.9093	34.7282	11.4409	31.3813	0.643847	YES	POS		YES	NO
ENSRNOG00000016242	252.681	-0.383448	0.102196	-3.75209	0.000175368	0.0567862	Fzd1	269.802	230.154	208.782	203.538	286.262	286.039	211.855	223.568	294.785	329.123	235.588	282.694	216.666	0.166997	YES	NEG		NO	YES
ENSRNOG00000054699	26.4439	1.28865	0.344163	3.7443	0.000180896	0.0574915	LOC103690541	16.8626	30.834	26.8267	56.03	10.6417	13.7519	38.287	49.1465	9.18334	14.9149	24.4036	16.0314	38.9388	0.59649	YES	POS		YES	NO
ENSRNOG00000056084	24.8323	0.843095	0.225698	3.73549	0.000187347	0.0584592	SNORA11	23.4203	18.7206	36.1578	33.1606	18.0909	20.1694	28.928	34.6917	11.9383	16.9036	30.9738	18.2072	32.7824	0.33329	YES	POS		YES	NO
ENSRNOG00000003925	31.6547	-0.783669	0.210316	-3.72615	0.000194426	0.0595845	Hhat	31.8517	39.6437	25.6604	18.2955	40.4384	35.7549	26.3755	22.1641	37.6517	49.7165	20.6492	39.1761	22.6289	0.311692	YES	NEG		NO	YES
ENSRNOG00000031706	315.833	-1.11171	0.299613	-3.71047	0.000206873	0.0622868	RGD1563601	328.822	238.964	99.1423	196.677	546.983	455.645	155.701	349.808	485.799	451.426	165.193	417.94	193.304	0.487406	YES	NEG		NO	YES
ENSRNOG00000013517	383.633	0.267269	0.0721788	3.70288	0.000213167	0.0624705	Phtf2	348.495	374.413	415.231	450.527	380.973	343.797	404.141	425.936	318.662	341.055	416.738	351.232	422.515	0.10975	NO	POS		NO	NO
ENSRNOG00000052173	151.769	1.67909	0.453686	3.70099	0.000214763	0.0624705	Ranbp3l	114.291	62.7692	162.127	600.321	38.3101	115.516	108.055	217.787	80.8134	42.7562	126.711	75.7426	243	1.03896	YES	POS		YES	NO
ENSRNOG00000046662	827.287	0.29178	0.079016	3.69266	0.000221918	0.063476	Ints6l	774.745	871.061	891.114	976.523	658.721	749.019	901.872	920.293	764.972	686.087	905.748	750.767	919.11	0.126634	NO	POS		NO	NO
ENSRNOG00000004500	105.36	0.539228	0.14666	3.67673	0.000236239	0.0664646	Myc	72.1347	107.919	123.636	149.794	88.3261	89.8456	118.264	135.876	70.7117	95.4556	107	87.3988	126.914	0.239149	YES	POS		YES	NO
ENSRNOG00000021285	402.376	-0.461341	0.125815	-3.66681	0.000245595	0.0679822	Celsr1	427.187	401.943	344.082	306.45	482.069	506.069	268.009	327.643	507.839	431.539	423.308	459.441	333.899	0.202466	YES	NEG		NO	YES
ENSRNOG00000013330	206.133	-0.481755	0.131596	-3.66086	0.000251366	0.0684753	Cdhr1	244.508	191.611	137.633	140.647	249.016	263.119	182.076	206.223	239.685	233.667	179.272	236.935	169.17	0.211098	YES	NEG		NO	YES
ENSRNOG00000008943	5814.59	0.450578	0.123593	3.64566	0.000266709	0.0715196	Penk	5779.2	5964.18	6883.98	7706.98	4348.2	4576.62	6962.29	6482.52	3964.45	5271.94	6020.18	4984.1	6811.19	0.203159	YES	POS		YES	NO
ENSRNOG00000019342	264.413	1.05028	0.28919	3.63178	0.000281468	0.0743162	Sult1a1	250.129	208.13	316.089	628.908	174.524	190.693	189.734	377.754	113.873	129.263	329.448	177.769	368.387	0.555825	YES	POS		YES	NO
ENSRNOG00000015020	1693.96	-0.257652	0.0710341	-3.62716	0.000286556	0.0745132	Idh1	1749.97	1743.22	1487.13	1365.3	1858.04	1853.75	1733.98	1607.38	1926.66	1851.44	1456.71	1830.51	1530.1	0.110937	NO	NEG		NO	NO
ENSRNOG00000031312	273.43	-0.363704	0.100475	-3.61984	0.000294786	0.0755093	Tnfrsf1a	283.855	284.113	248.439	252.707	336.278	340.13	236.529	218.75	323.253	256.537	227.141	304.028	236.713	0.159153	NO	NEG		NO	NO
ENSRNOG00000006888	347.614	0.377847	0.105197	3.5918	0.000328403	0.0826314	Gcfc2	338.19	379.919	414.065	386.493	285.197	271.37	386.274	378.717	272.745	289.35	421.431	306.129	397.396	0.16695	NO	POS		NO	NO
ENSRNOG00000027731	95.0246	-0.784093	0.218484	-3.58879	0.000332221	0.0826314	Ubxn10	108.67	89.1984	54.8199	45.7388	138.342	109.098	62.9609	72.2743	150.607	109.376	104.185	117.549	67.9957	0.353208	YES	NEG		NO	YES
ENSRNOG00000002839	941.399	0.337009	0.0943151	3.57323	0.000352605	0.0864487	Slc19a2	931.193	942.64	1118.56	1097.73	707.673	730.683	990.358	1017.62	842.112	889.925	1086.9	840.704	1062.23	0.149035	NO	POS		NO	NO
ENSRNOG00000060867	35.0755	1.04955	0.294849	3.55961	0.000371406	0.0897757	Rln1	35.5989	26.4291	59.4854	72.0386	12.77	22.9198	28.928	40.4736	20.2033	22.8696	44.1142	23.4651	49.0079	0.510099	YES	POS		YES	NO
ENSRNOG00000007390	603.064	0.719633	0.202398	3.55553	0.000377214	0.0898164	Nfkbia	577.077	623.287	922.607	854.172	324.572	518.904	732.559	771.889	332.437	419.607	556.589	465.981	767.563	0.333794	YES	POS		YES	NO
ENSRNOG00000011480	1343.36	0.156679	0.0441079	3.55219	0.000382042	0.0898164	Tubgcp5	1298.42	1341.28	1422.98	1366.45	1272.75	1273.42	1418.32	1469.58	1215.87	1261.8	1436.06	1277.26	1422.68	0.063086	NO	POS		NO	NO
ENSRNOG00000010524	1735.46	0.398352	0.112583	3.5383	0.000402719	0.0924042	Cryab	1275	1595.66	2254.61	2123.42	1532.4	1576.88	1638.69	2251.1	1646.57	1469.62	1726.08	1516.02	1998.78	0.188652	YES	POS		YES	NO
ENSRNOG00000013647	440.201	0.263335	0.074513	3.53408	0.000409202	0.0924042	Polm	402.83	433.879	484.048	527.139	396.935	414.39	484.118	494.356	405.904	365.913	432.694	403.308	484.471	0.11374	NO	POS		NO	NO
ENSRNOG00000058497	349.676	0.54104	0.152945	3.53748	0.00040397	0.0924042	Fdxr	356.926	321.555	534.202	488.261	254.337	264.953	404.141	337.28	270.908	268.469	345.405	289.525	421.858	0.265674	YES	POS		YES	NO
ENSRNOG00000019598	3776.65	0.269452	0.0763895	3.52734	0.00041975	0.0935552	Vegfa	3683.55	3713.3	4296.94	4113.06	3278.71	3494.81	3920.59	4704.57	3441.91	3112.25	3783.49	3454.09	4163.73	0.123039	NO	POS		NO	NO
ENSRNOG00000017901	94.2535	-0.47503	0.134939	-3.52033	0.000431015	0.0948343	Acy3	98.3654	109.02	74.6483	70.8951	122.379	122.85	81.679	68.4197	100.098	96.45	91.9827	108.194	77.525	0.202515	YES	NEG		NO	YES
ENSRNOG00000023633	331.789	0.772144	0.219605	3.51605	0.000438011	0.0951537	Crabp1	345.684	285.215	432.727	463.105	133.021	207.195	333.523	378.717	257.133	277.418	535.94	250.944	428.802	0.353084	YES	POS		YES	NO
ENSRNOG00000015859	93.7042	-0.562573	0.160681	-3.50118	0.000463197	0.0993674	Chdh	96.4918	84.7935	75.8147	88.0471	117.059	121.016	62.1101	67.456	137.75	100.427	79.7809	109.59	74.6418	0.252472	YES	NEG		NO	YES
ENSRNOG00000016249	1001.78	0.294882	0.0843457	3.49611	0.000472095	0.100026	Cep85	978.034	1009.81	1225.87	1101.16	863.041	848.032	1066.08	1189.15	924.762	824.299	989.284	907.997	1114.31	0.134089	NO	POS		NO	NO
ENSRNOG00000013102	699.344	-0.493338	0.141298	-3.49148	0.000480357	0.100535	Entpd2	673.569	616.68	548.199	489.405	1050.34	855.367	616.847	575.303	857.724	779.554	629.8	805.538	571.911	0.239484	NO	NEG		NO	NO
ENSRNOG00000056214	53.479	0.605586	0.173724	3.4859	0.000490482	0.101418	AABR07022098.1	39.3462	59.4656	65.3173	76.6124	45.7593	33.9213	65.5134	63.6014	36.7333	44.7448	57.2546	43.3284	65.6598	0.262533	NO	POS		NO	NO
ENSRNOG00000003233	35.5771	0.804675	0.232651	3.45873	0.000542736	0.110886	Serpinf2	36.5357	28.6316	66.4837	48.0257	26.6042	23.8366	39.9887	43.3646	19.285	23.8639	34.7282	26.4595	46.5182	0.383461	NO	POS		NO	NO
ENSRNOG00000032871	6454.27	-0.468723	0.135827	-3.45089	0.000558747	0.112814	Mlc1	6110.84	5712	5064.42	4826.58	9230.61	7084.05	5285.31	5219.17	7959.2	8217.14	6287.68	7385.64	5336.63	0.227955	NO	NEG		NO	NO
ENSRNOG00000019328	3220.07	-0.465479	0.135278	-3.4409	0.000579793	0.114206	Phgdh	3036.21	3008.52	2786.48	2727.17	3690.54	4036.63	2225.75	2922.77	3498.85	4817.53	2670.31	3681.38	2666.5	0.228345	NO	NEG		NO	NO
ENSRNOG00000052424	1086.27	-0.251814	0.0732401	-3.4382	0.000585602	0.114206	RGD1306556	1109.19	1039.55	938.936	918.206	1204.64	1188.16	970.789	1072.55	1288.42	1200.16	1018.38	1171.69	983.772	0.11238	NO	NEG		NO	NO
ENSRNOG00000056753	791.323	0.233963	0.0680077	3.44025	0.000581175	0.114206	Hectd2	748.514	759.838	863.121	840.45	689.582	661.924	868.69	849.946	826.5	709.951	886.038	732.718	861.649	0.100891	NO	POS		NO	NO
ENSRNOG00000022619	46342	0.459762	0.133995	3.43118	0.000600965	0.115885	Fth1	42333.7	51397	56273.2	60815.4	35619.9	34803.2	49135	57635.4	31209.6	42166.5	48372.6	39588.3	54446.3	0.214024	NO	POS		NO	NO
ENSRNOG00000006783	84.2641	0.713059	0.209077	3.4105	0.000648427	0.118893	Neb	70.261	71.5789	71.1492	112.06	46.8235	69.6762	111.458	148.403	80.8134	52.6995	91.9827	65.3087	107.011	0.352792	NO	POS		NO	NO
ENSRNOG00000007128	2993.93	0.265167	0.0777728	3.40951	0.000650795	0.118893	Nop56	3115.84	2974.38	3573.79	3356.08	2631.69	2722.87	3141.24	3114.54	2536.44	2471.9	3294.48	2742.19	3296.03	0.12023	NO	POS		NO	NO
ENSRNOG00000019999	38.0843	-0.741249	0.216705	-3.42054	0.000624975	0.118893	Lypd3	57.1456	36.3401	25.6604	25.1563	46.8235	44.9228	25.5247	38.5463	36.7333	57.6711	24.4036	46.6061	27.8582	0.326015	NO	NEG		NO	NO
ENSRNOG00000025377	24.6035	1.06948	0.313691	3.40934	0.000651202	0.118893	Ankdd1b	21.5467	16.5182	38.4905	51.4561	22.3476	13.7519	17.0165	30.837	11.02	12.9263	34.7282	16.3518	34.5057	0.519118	NO	POS		NO	NO
ENSRNOG00000039969	91.2941	-0.52233	0.153107	-3.41154	0.000645972	0.118893	Dsc2	113.354	100.211	73.4819	90.3341	84.0694	112.765	64.6626	63.6014	94.5884	129.263	77.9037	105.708	73.9967	0.232503	NO	NEG		NO	NO
ENSRNOG00000010997	746.321	-1.40104	0.411599	-3.4039	0.0006643	0.120007	Ednrb	425.313	353.49	268.267	275.576	2210.28	1046.98	498.582	387.39	1315.97	888.931	538.756	1040.16	393.714	0.79487	NO	NEG		NO	NO
ENSRNOG00000022239	33.5499	-0.745859	0.219345	-3.40039	0.000672896	0.120294	Tusc5	49.6511	34.1377	25.6604	24.0129	41.5026	40.3388	28.928	26.9824	31.2233	49.7165	16.8948	41.095	24.4957	0.316957	NO	NEG		NO	NO
ENSRNOG00000008678	209.2	-0.60919	0.179611	-3.39172	0.000694557	0.12137	Antxr1	181.742	177.296	160.96	150.938	282.005	306.208	148.894	162.858	314.988	225.713	189.597	247.992	162.65	0.301705	NO	NEG		NO	NO
ENSRNOG00000011034	20.7404	1.71019	0.504108	3.39251	0.000692543	0.12137	Tcp11x2	20.6099	17.6194	47.8216	51.4561	3.19251	5.50075	13.6132	28.9097	10.1017	3.97732	25.3422	10.1669	33.4286	0.800962	NO	POS		NO	NO
ENSRNOG00000029501	106.67	-0.420242	0.123982	-3.38953	0.00070013	0.12137	Hoga1	115.228	128.842	86.3121	96.0514	118.123	115.516	96.9938	92.5111	104.69	141.195	77.9037	120.599	89.9544	0.17834	NO	NEG		NO	NO
ENSRNOG00000006756	17356.7	-0.147663	0.043753	-3.37494	0.000738327	0.123071	Maged1	18076.8	17262.6	16478.6	15657.5	18687.9	18565.9	16642.1	15671	17919.4	18447.8	17514.3	18160.1	16392.7	0.0639084	NO	NEG		NO	NO
ENSRNOG00000010947	225.779	-0.722694	0.213906	-3.37856	0.000728674	0.123071	Mmp14	190.173	172.891	122.47	158.942	338.406	310.792	182.076	195.622	358.15	280.401	173.641	275.136	166.55	0.357527	NO	NEG		NO	NO
ENSRNOG00000014779	3264.66	0.367114	0.108866	3.37216	0.000745798	0.123071	Pdcd4	3388.46	3277.21	4306.28	4011.29	2630.63	2716.45	3341.18	3439.29	2763.27	2530.57	3506.61	2884.43	3720.93	0.174506	NO	POS		NO	NO
ENSRNOG00000030124	11441.4	0.323213	0.0958407	3.3724	0.00074516	0.123071	Ptpn11	9399.99	10737.9	13928.9	14442	11044	10423.9	12433.1	13224.3	10403.8	9604.23	10212.9	10269	12848.2	0.154309	NO	POS		NO	NO
ENSRNOG00000060934	6.334	-1.71883	0.509362	-3.37448	0.000739546	0.123071	Ptx4	8.43132	8.80972	3.49914	2.28694	10.6417	7.33433	1.70165	1.92731	6.42834	13.9206	4.693	9.261	2.82161	0.62284	NO	NEG		NO	NO
ENSRNOG00000049614	356.251	-0.472611	0.140529	-3.36308	0.00077077	0.125981	AABR07028488.1	340.063	332.567	299.76	279.006	523.571	419.891	311.401	244.769	451.82	380.828	335.08	408.123	294.003	0.229167	NO	NEG		NO	NO
ENSRNOG00000013496	2.93368	3.55842	1.06272	3.34841	0.000812775	0.129009	Crisp3	0.936814	1.10121	4.66552	11.4347	0	0.916792	1.70165	9.63657	0	0	1.8772	0.49247	5.86313	1.36374	NO	POS		NO	NO
ENSRNOG00000014645	1565.02	-0.198711	0.0592605	-3.35317	0.000798903	0.129009	Aldh7a1	1598.2	1557.12	1524.46	1436.2	1872.94	1632.81	1456.61	1401.16	1649.33	1662.52	1423.85	1662.15	1448.46	0.0889887	NO	NEG		NO	NO
ENSRNOG00000057703	583.182	-0.448254	0.133853	-3.34886	0.000811452	0.129009	Cabp7	552.72	541.798	446.724	412.792	748.111	631.669	587.919	495.32	763.135	746.741	488.072	664.029	486.165	0.214012	NO	NEG		NO	NO
ENSRNOG00000061254	9.41769	1.71323	0.511999	3.34617	0.00081937	0.129009	AABR07015042.1	6.5577	5.50607	17.4957	33.1606	2.12834	3.66717	9.35905	7.70926	4.59167	4.97165	8.44739	4.57043	15.2344	0.941136	NO	POS		NO	NO
ENSRNOG00000018390	17174.1	-0.161009	0.0485685	-3.31508	0.000916155	0.142937	Pld3	18650.1	17326.5	15280.7	15003.5	17985.5	17706	16937.3	16744.5	17953.4	18623.8	16704.2	18040.9	16134.1	0.0703798	NO	NEG		NO	NO
ENSRNOG00000027784	146.683	-0.341497	0.103214	-3.30861	0.000937603	0.143671	Tsku	154.574	147.563	116.638	140.647	179.845	169.606	131.878	116.603	158.872	163.07	134.22	162.255	127.997	0.14176	NO	NEG		NO	NO
ENSRNOG00000029220	982.484	0.162806	0.0491993	3.30911	0.000935932	0.143671	Zmym5	931.193	925.02	1045.08	1021.12	934.341	939.711	1046.51	1003.17	976.189	884.953	1100.04	931.901	1043.18	0.0670446	NO	POS		NO	NO
ENSRNOG00000042445	116.402	1.09756	0.332345	3.30248	0.000958353	0.145551	AC130970.1	98.3654	62.7692	269.434	182.955	52.1443	82.5112	199.943	102.148	102.853	60.6541	66.6405	76.5496	164.224	0.603066	NO	POS		NO	NO
ENSRNOG00000031041	119.476	0.69133	0.20999	3.29221	0.000994039	0.149647	Rps4y2	71.1978	104.615	178.456	147.508	87.2619	85.2616	91.8889	193.695	85.405	126.28	142.667	93.3369	150.843	0.345493	NO	POS		NO	NO
ENSRNOG00000010592	2275.04	0.276018	0.0839174	3.28916	0.00100486	0.149961	Slc25a27	2319.55	2396.24	2610.36	2563.66	1887.84	1954.6	2355.08	2605.73	2019.42	1878.29	2434.73	2075.99	2513.91	0.12656	NO	POS		NO	NO
ENSRNOG00000007817	246.089	0.334879	0.102052	3.28145	0.00103275	0.152794	Kctd6	254.813	240.065	291.595	315.598	207.513	211.779	253.545	267.897	198.36	205.826	259.992	219.726	277.725	0.153684	NO	POS		NO	NO
ENSRNOG00000018445	19663	-0.260688	0.0797053	-3.27065	0.001073	0.157392	Agt	19063.2	19890.1	18299.3	18098.8	24927.1	19319.5	17612.9	17065.4	21746.1	22617	17653.2	21260.5	17745.9	0.125197	NO	NEG		NO	NO
ENSRNOG00000017113	3833.98	0.315223	0.096809	3.25613	0.0011294	0.164261	Ccnt2	3923.38	4057.98	4355.26	4549.86	2964.78	3427.88	4154.57	4340.31	3315.18	3015.8	4068.83	3450.83	4293.77	0.145588	NO	POS		NO	NO
ENSRNOG00000004421	581.633	-0.212922	0.0655747	-3.24702	0.0011662	0.168188	Tmem5	626.728	611.174	489.88	566.017	618.282	663.757	555.587	509.775	578.55	624.439	553.774	620.489	535.006	0.0911655	NO	NEG		NO	NO
ENSRNOG00000015541	174.052	0.935158	0.288269	3.24405	0.00117843	0.168535	Gnb3	215.467	72.6802	249.605	288.154	117.059	117.349	188.032	318.971	118.465	96.45	132.342	122.912	235.421	0.478047	NO	POS		NO	NO
ENSRNOG00000005302	33.8992	-0.65769	0.202908	-3.24133	0.00118973	0.168746	Slc2a9	44.9671	48.4534	24.494	21.7259	30.8609	42.1724	28.0772	23.1278	42.2434	35.7959	30.9738	40.7488	25.6797	0.276782	NO	NEG		NO	NO
ENSRNOG00000018870	3454.95	0.531966	0.164339	3.23702	0.00120787	0.169914	Hapln2	2753.3	3901.6	4583.87	4902.05	2734.92	2842.97	3490.93	4777.81	2514.4	2488.81	3013.84	2872.66	4153.7	0.270239	NO	POS		NO	NO
ENSRNOG00000016753	1326.74	-0.442631	0.13693	-3.23254	0.00122694	0.17089	Slc14a1	1201	1269.7	1075.4	920.493	1920.83	1552.13	1113.73	1110.13	1560.25	1544.19	1326.24	1508.02	1109.2	0.219116	NO	NEG		NO	NO
ENSRNOG00000017260	570.609	0.270257	0.0837353	3.22751	0.00124873	0.17089	Cdr2	496.511	616.68	627.512	631.195	455.465	514.32	610.04	673.596	542.735	505.119	603.519	521.805	629.173	0.122999	NO	POS		NO	NO
ENSRNOG00000020873	18.4572	0.798588	0.247535	3.22616	0.00125464	0.17089	Nphs1	14.989	14.3158	23.3276	25.1563	15.9625	13.7519	22.1214	25.0551	11.02	12.9263	24.4036	13.8276	24.0128	0.298902	NO	POS		NO	NO
ENSRNOG00000027839	1124.65	-0.361576	0.111936	-3.2302	0.00123702	0.17089	Ptk2b	1130.73	1139.76	845.626	885.045	1345.11	1352.27	927.397	978.112	1358.22	1179.27	1229.56	1250.89	973.149	0.169845	NO	NEG		NO	NO
ENSRNOG00000051291	1172.91	0.455183	0.141543	3.21588	0.00130047	0.175738	Dnhd1	1165.4	1256.49	1415.99	1403.04	806.641	905.79	1112.03	1489.81	1068.02	819.328	1459.52	1003.61	1376.08	0.216846	NO	POS		NO	NO
ENSRNOG00000032002	140.516	-0.413386	0.128669	-3.21279	0.00131451	0.176247	Hapln1	185.489	144.259	106.141	106.343	179.845	137.519	142.087	114.675	154.28	151.138	123.895	158.755	118.628	0.190835	NO	NEG		NO	NO
ENSRNOG00000001837	5093.63	0.807096	0.251622	3.20758	0.00133858	0.177999	Sst	4507.95	5826.53	8972.96	8638.91	2953.07	2358.9	5093.03	5920.71	3529.16	3618.37	4610.4	3799	6647.2	0.421527	NO	POS		NO	NO
ENSRNOG00000021093	14.2448	-0.976071	0.304709	-3.20329	0.00135869	0.177999	Syngr4	18.7363	18.7206	3.49914	11.4347	21.2834	17.419	9.35905	11.5639	17.4483	16.9036	10.3246	18.4185	9.23627	0.37605	NO	NEG		NO	NO
ENSRNOG00000033528	47.4892	-0.626837	0.195647	-3.20392	0.00135571	0.177999	Tll1	61.8297	49.5547	29.1595	36.591	74.4919	43.0892	33.1821	36.619	53.2634	57.6711	46.93	56.65	36.4963	0.288213	NO	NEG		NO	NO
ENSRNOG00000038258	3.87495	2.03924	0.63736	3.19952	0.00137657	0.178975	Upb1	1.87363	1.10121	6.99828	3.43041	1.06417	1.83358	9.35905	5.78194	3.67333	0	7.50879	1.59099	6.6157	0.798311	NO	POS		NO	NO
ENSRNOG00000032946	726.304	0.390078	0.12216	3.19316	0.00140726	0.18025	Pdzd7	736.336	734.51	775.643	882.758	599.127	677.509	903.574	842.236	602.427	469.324	765.897	636.539	834.022	0.181331	NO	POS		NO	NO
ENSRNOG00000036711	91.9679	-0.597354	0.187075	-3.19313	0.00140738	0.18025	Spn	107.734	117.83	58.319	85.7602	89.3902	136.602	56.1543	63.6014	88.16	112.359	95.7371	108.679	71.9144	0.27974	NO	NEG		NO	NO
ENSRNOG00000002919	20430.8	-0.642714	0.201748	-3.18573	0.0014439	0.183557	Gfap	14362.3	19402.3	14971.7	12492.4	30229.9	32190.4	14776.2	16840.9	26350.7	23993.2	19128.7	24421.4	15642	0.331716	NO	NEG		NO	NO
ENSRNOG00000018969	656.828	0.726284	0.22835	3.18057	0.00146987	0.185484	Gpatch4	593.94	759.838	843.293	1145.76	406.513	510.653	616.847	954.984	388.455	377.845	626.984	506.207	837.573	0.377146	NO	POS		NO	NO
ENSRNOG00000010681	509.152	-0.386027	0.121859	-3.16783	0.00153583	0.192393	Pitx2	595.814	493.344	449.056	419.653	650.208	596.831	475.61	423.045	428.862	655.263	412.984	570.054	436.07	0.188946	NO	NEG		NO	NO
ENSRNOG00000001520	933.492	0.282866	0.0895756	3.15785	0.00158939	0.196238	Dlx1	818.775	953.652	1096.4	961.658	909.865	721.515	1074.59	1102.42	886.192	810.379	932.968	850.063	1033.61	0.132173	NO	POS		NO	NO
ENSRNOG00000021702	208.715	0.395844	0.125273	3.15986	0.00157846	0.196238	Mcmdc2	156.448	190.51	279.931	226.407	150.048	206.278	205.048	237.06	180.912	209.804	253.422	182.333	240.374	0.188543	NO	POS		NO	NO
ENSRNOG00000004346	280.204	-0.649358	0.205957	-3.15288	0.00161669	0.196991	Notch3	263.245	211.433	206.449	204.681	485.261	335.546	249.291	234.169	412.332	305.259	174.579	335.513	213.834	0.345253	NO	NEG		NO	NO
ENSRNOG00000020578	248.551	0.5214	0.165389	3.15256	0.00161845	0.196991	Ceacam1	256.687	265.393	289.262	333.893	160.69	209.945	290.981	320.898	204.788	147.161	254.36	207.444	297.879	0.247242	NO	POS		NO	NO
ENSRNOG00000001872	88.0652	-0.635191	0.202051	-3.14371	0.00166819	0.197444	Lrrc74b	100.239	82.5911	60.6518	69.7516	81.9411	111.849	51.9002	58.7831	134.077	119.32	97.6143	105.003	67.7402	0.305087	NO	NEG		NO	NO
ENSRNOG00000007600	4827.43	-0.544427	0.173023	-3.14657	0.00165199	0.197444	Igsf1	4272.81	4068.99	3340.51	3326.35	7885.5	5805.12	4319.63	4098.43	6167.53	5594.1	4222.76	5632.34	3861.54	0.286984	NO	NEG		NO	NO
ENSRNOG00000031111	6.91461	1.39333	0.443088	3.14459	0.00166322	0.197444	Spag11bl	2.81044	4.40486	15.1629	12.5782	2.12834	4.58396	7.65741	7.70926	3.67333	5.96598	9.38599	3.92782	10.4988	0.596799	NO	POS		NO	NO
ENSRNOG00000056756	2089.9	0.171698	0.0545157	3.14951	0.00163545	0.197444	Actn1	2148.11	2066.98	2182.3	2281.22	1813.34	1996.77	2220.65	2172.08	1945.03	1887.24	2275.16	1976.25	2226.28	0.0763254	NO	POS		NO	NO
ENSRNOG00000014863	955.284	0.475057	0.151941	3.12658	0.00176851	0.207885	Reck	966.792	1021.93	1355.33	1089.73	781.1	723.349	1029.5	1185.3	792.522	582.677	979.898	811.394	1127.95	0.231998	NO	POS		NO	NO
ENSRNOG00000013408	673.135	0.303951	0.0973111	3.1235	0.00178717	0.208649	Npas2	652.022	614.478	753.482	776.416	577.844	622.501	629.609	876.928	648.344	532.961	719.906	608.025	751.268	0.147463	NO	POS		NO	NO
ENSRNOG00000005492	4855.57	0.310759	0.0997462	3.1155	0.00183634	0.209144	Hpcal1	5155.29	5073.3	5565.97	5731.07	4189.64	3746.93	5272.55	5441.77	4254.64	3844.08	5136.01	4377.31	5429.47	0.146519	NO	POS		NO	NO
ENSRNOG00000007221	780.377	0.4229	0.13601	3.10934	0.00187507	0.209144	Dut	798.165	831.417	944.768	1101.16	601.256	578.495	836.359	781.526	579.469	665.206	866.327	675.668	906.028	0.210498	NO	POS		NO	NO
ENSRNOG00000008749	942.496	0.705345	0.2263	3.11686	0.0018279	0.209144	Col5a1	1069.84	872.162	1192.04	1738.07	523.571	736.184	946.115	1149.64	509.675	683.104	947.047	732.423	1194.58	0.372414	NO	POS		NO	NO
ENSRNOG00000011039	106.636	-0.394011	0.126729	-3.10908	0.00187672	0.209144	Gch1	109.607	106.818	81.6466	81.1863	117.059	122.85	89.3364	91.5474	135.913	126.28	110.755	119.754	90.8943	0.173917	NO	NEG		NO	NO
ENSRNOG00000021855	605.011	0.431053	0.138548	3.11122	0.00186313	0.209144	Kcp	637.97	625.49	767.478	803.859	484.197	456.562	697.675	706.361	473.86	455.403	546.265	522.247	704.327	0.212936	NO	POS		NO	NO
ENSRNOG00000029773	944.841	0.25596	0.0822113	3.11344	0.00184923	0.209144	Atm	952.74	915.109	1074.24	1051.99	794.935	833.364	889.11	1094.71	910.987	800.435	1075.63	867.928	1037.14	0.120089	NO	POS		NO	NO
ENSRNOG00000051605	120.621	0.735954	0.236436	3.1127	0.00185386	0.209144	SNORD86	104.923	144.259	186.621	211.542	69.171	90.7624	125.071	130.094	72.5484	73.5804	118.263	92.5407	154.318	0.38535	NO	POS		NO	NO
ENSRNOG00000050841	5305.66	-0.188348	0.0607703	-3.09935	0.00193947	0.214743	Ache	5878.51	5390.45	4848.64	4395.5	5913.59	5430.16	5389.96	5054.38	5565.1	5535.43	4960.5	5618.87	4929.8	0.0856938	NO	NEG		NO	NO
ENSRNOG00000009565	97.7265	0.773938	0.251383	3.07872	0.00207891	0.224391	Pdk4	45.9039	47.3522	107.307	121.208	118.123	95.3463	119.115	161.894	78.0584	58.6654	122.018	73.9082	126.308	0.374096	NO	POS		NO	NO
ENSRNOG00000016999	75.0552	0.644653	0.209344	3.0794	0.00207421	0.224391	Grp	43.0934	79.2874	111.972	70.8951	75.556	47.6732	109.756	101.184	53.2634	60.6541	72.2721	59.9213	93.216	0.319392	NO	POS		NO	NO
ENSRNOG00000017545	862.039	0.193517	0.062814	3.0808	0.00206445	0.224391	Mrs2	837.511	873.263	843.293	920.493	822.603	780.19	953.773	927.038	791.604	753.702	978.959	809.812	924.711	0.0866222	NO	POS		NO	NO
ENSRNOG00000027212	64.8737	-0.533187	0.173114	-3.07997	0.00207021	0.224391	Tekt3	81.5028	66.0729	53.6535	61.7473	62.786	66.009	38.287	52.0375	81.7317	93.467	56.316	75.2616	52.4083	0.242058	NO	NEG		NO	NO
ENSRNOG00000003597	8016.98	-0.12218	0.0397845	-3.07104	0.00213315	0.225884	Tuba4a	8396.66	7982.7	7450.84	7285.04	8514.42	8126.44	7975.62	7945.35	8457.85	8471.69	7580.13	8324.96	7647.39	0.0537929	NO	NEG		NO	NO
ENSRNOG00000003998	75.5677	-0.554764	0.180931	-3.06616	0.0021683	0.225884	Sgca	82.4396	94.7045	61.8181	80.0428	72.3635	73.3433	63.8117	46.2555	97.3434	109.376	49.7458	88.2618	60.3348	0.261974	NO	NEG		NO	NO
ENSRNOG00000006093	654.19	-0.304711	0.0992594	-3.06984	0.00214171	0.225884	LRRTM1	665.138	651.919	559.862	481.401	794.935	687.594	595.576	608.068	807.215	692.053	652.326	716.476	579.447	0.145194	NO	NEG		NO	NO
ENSRNOG00000006388	216.869	-0.613185	0.199559	-3.0727	0.00212132	0.225884	Pygl	308.212	213.636	142.298	238.985	239.438	291.54	106.353	149.367	240.603	249.577	205.553	257.168	168.511	0.288037	NO	NEG		NO	NO
ENSRNOG00000008196	101.88	-0.421693	0.137409	-3.06889	0.00214854	0.225884	Parp12	99.3023	94.7045	68.8164	89.1906	135.15	121.933	87.6348	86.7291	121.22	119.32	96.6757	115.272	85.8093	0.195304	NO	NEG		NO	NO
ENSRNOG00000059401	217.192	-0.42575	0.138876	-3.06569	0.0021717	0.225884	Ccdc40	230.456	258.785	185.454	188.672	216.026	240.199	152.297	162.858	310.397	217.758	226.202	245.604	183.097	0.20688	NO	NEG		NO	NO
ENSRNOG00000002680	1070.58	-0.266968	0.087286	-3.05855	0.00222412	0.227311	Lamc1	1187.88	906.3	950.6	936.501	1255.72	1223.92	979.297	988.712	1176.39	1207.12	963.941	1159.55	963.81	0.127785	NO	NEG		NO	NO
ENSRNOG00000003144	77.1918	-0.407785	0.133524	-3.05402	0.00225797	0.227311	Gprc5c	89.9341	89.1984	69.9828	73.182	83.0052	85.2616	65.5134	65.5287	95.5067	77.5577	54.4388	86.744	65.7291	0.163824	NO	NEG		NO	NO
ENSRNOG00000004279	425.957	-0.39095	0.128013	-3.05399	0.00225823	0.227311	Adgra3	401.893	383.223	340.583	357.906	601.256	468.481	331.821	391.245	528.96	481.255	398.905	477.511	364.092	0.198274	NO	NEG		NO	NO
ENSRNOG00000010605	7.43635	1.45603	0.476425	3.05615	0.00224197	0.227311	Gsc	5.62088	5.50607	12.8302	11.4347	6.38502	0	16.1656	9.63657	3.67333	3.97732	6.57019	4.19377	11.3275	0.625593	NO	POS		NO	NO
ENSRNOG00000013441	77.8	0.703014	0.230262	3.0531	0.0022649	0.227311	Gnrh1	64.6401	70.4777	108.473	104.056	28.7326	51.3403	115.712	92.5111	78.9767	68.6087	72.2721	60.4627	98.6048	0.333569	NO	POS		NO	NO
ENSRNOG00000054963	327.848	-0.365836	0.119645	-3.05768	0.00223059	0.227311	Rhbdd1	367.231	373.312	264.768	220.69	379.909	378.635	279.07	333.425	301.213	391.766	316.308	365.344	282.852	0.171756	NO	NEG		NO	NO
ENSRNOG00000006094	408.247	-0.473155	0.155113	-3.05039	0.00228541	0.227808	Cd44	415.008	347.984	296.261	281.293	482.069	566.577	316.506	347.88	507.839	487.221	442.08	467.783	336.804	0.235221	NO	NEG		NO	NO
ENSRNOG00000020388	3117.97	0.311989	0.102372	3.0476	0.00230677	0.227808	Inpp5f	2825.43	3360.91	3716.09	4061.6	2721.08	2688.03	3011.91	3484.58	2725.61	2535.54	3166.83	2809.43	3488.2	0.156345	NO	POS		NO	NO
ENSRNOG00000057794	39.9673	-0.848601	0.278484	-3.04722	0.00230967	0.227808	Adamts5	48.7143	25.3279	17.4957	19.439	71.2994	54.0907	36.5854	30.837	52.345	49.7165	33.7896	50.249	27.6293	0.417144	NO	NEG		NO	NO
ENSRNOG00000039863	13.6452	0.984796	0.323378	3.04534	0.00232419	0.22793	AC111647.1	9.36814	11.0121	18.6621	18.2955	3.19251	13.7519	20.4198	23.1278	9.18334	9.9433	13.1404	9.40855	18.7291	0.434167	NO	POS		NO	NO
ENSRNOG00000001750	546.707	0.507933	0.166956	3.04232	0.00234764	0.228921	Chrd	541.478	589.15	754.648	803.859	432.053	431.809	605.786	602.286	403.149	353.981	495.58	458.603	652.432	0.261565	NO	POS		NO	NO
ENSRNOG00000013981	5899.6	0.403561	0.133169	3.03044	0.00244194	0.235441	Ptpn5	6051.82	6328.68	7716.77	7607.5	4616.37	4561.04	6078.28	6934.48	4961.76	4348.2	5690.73	5144.64	6805.55	0.202679	NO	POS		NO	NO
ENSRNOG00000039949	27.4329	0.794128	0.261919	3.03196	0.0024297	0.235441	Rad54b	22.4835	24.2267	31.4923	38.878	17.0267	14.6687	45.0936	33.728	32.1417	12.9263	29.0966	20.5789	35.6577	0.371811	NO	POS		NO	NO
ENSRNOG00000029330	243.099	-0.295099	0.097543	-3.02532	0.00248368	0.238128	Ca5b	239.824	252.178	199.451	230.981	294.775	249.367	199.943	245.733	282.847	273.441	205.553	265.405	216.332	0.134144	NO	NEG		NO	NO
ENSRNOG00000001115	904.431	-0.164105	0.0542905	-3.02273	0.00250509	0.238847	Slc29a4	967.729	907.401	826.963	803.859	942.854	912.208	869.541	876.928	1020.27	956.545	864.45	951.167	848.348	0.07112	NO	NEG		NO	NO
ENSRNOG00000003228	3149.4	-0.240312	0.0798331	-3.01017	0.00261098	0.240912	Mid1ip1	3146.76	2956.76	2834.3	2562.51	3789.51	3572.74	2966.82	3082.74	3413.45	3435.41	2882.44	3385.77	2865.76	0.115813	NO	NEG		NO	NO
ENSRNOG00000010875	21.5877	0.804788	0.267227	3.01163	0.00259853	0.240912	LOC691931	22.4835	15.417	38.4905	20.5824	17.0267	14.6687	24.6739	33.728	11.02	15.9093	23.465	16.0875	28.188	0.387183	NO	POS		NO	NO
ENSRNOG00000017181	458.613	0.344135	0.114257	3.01195	0.00259577	0.240912	Malt1	493.701	479.028	547.032	529.426	336.278	380.469	476.461	537.721	361.823	399.72	503.089	408.503	518.746	0.164542	NO	POS		NO	NO
ENSRNOG00000025745	190.396	-1.48002	0.490762	-3.01576	0.00256336	0.240912	Gpr17	64.6401	80.3887	69.9828	46.8822	538.47	310.792	125.071	108.893	404.985	213.781	130.465	268.843	96.2589	0.846504	NO	NEG		NO	NO
ENSRNOG00000049336	1200.57	0.252457	0.0837334	3.015	0.00256975	0.240912	Lime1	1170.08	1198.12	1267.86	1265.82	1021.6	1167.99	1289.85	1492.7	1121.29	948.59	1262.42	1104.61	1315.73	0.120626	NO	POS		NO	NO
ENSRNOG00000052687	7235.43	0.166331	0.0552172	3.01231	0.0025927	0.240912	Megf8	7301.53	7221.77	7906.89	7725.28	6588.27	6810.84	7975.62	7837.42	6782.81	6422.37	7016.97	6854.6	7692.43	0.077179	NO	POS		NO	NO
ENSRNOG00000002117	128.231	-0.396793	0.132325	-2.99863	0.00271192	0.243547	Barhl2	137.712	116.729	93.3104	105.199	147.92	154.021	119.115	110.821	130.403	177.985	117.325	144.128	109.154	0.191184	NO	NEG		NO	NO
ENSRNOG00000004477	2637.14	0.123947	0.0413541	2.9972	0.00272468	0.243547	Ublcp1	2586.54	2650.62	2852.97	2672.29	2512.5	2427.66	2763.47	2736.79	2426.24	2601.17	2778.25	2534.12	2760.75	0.0538341	NO	POS		NO	NO
ENSRNOG00000013737	335.893	-0.24535	0.0818455	-2.99773	0.00272003	0.243547	Bcar3	356.926	310.543	314.923	289.298	388.422	358.466	303.744	289.097	382.027	372.874	328.51	361.543	305.114	0.110349	NO	NEG		NO	NO
ENSRNOG00000026226	1781.98	0.228878	0.0762157	3.00303	0.00267306	0.243547	Hook1	1714.37	1894.09	2009.67	2018.22	1530.28	1562.21	1820.76	1817.46	1512.5	1703.29	2018.93	1652.79	1937.01	0.10855	NO	POS		NO	NO
ENSRNOG00000031387	1474.82	0.284284	0.0948414	2.99747	0.0027223	0.243547	Dazap1	1459.56	1521.88	1799.72	1760.94	1265.3	1307.34	1482.13	1722.06	1257.2	1238.93	1407.9	1341.7	1634.55	0.140682	NO	POS		NO	NO
ENSRNOG00000039976	235.752	-0.503673	0.16794	-2.99913	0.00270752	0.243547	Ptk7	212.657	185.004	157.461	190.959	301.16	324.544	202.496	198.513	327.845	282.39	210.246	272.267	191.935	0.258733	NO	NEG		NO	NO
ENSRNOG00000002104	1170.2	0.165435	0.0554528	2.98334	0.00285122	0.249468	Scaf4	1100.76	1123.24	1343.67	1256.67	1124.83	1110.23	1180.09	1230.59	1167.2	1024.16	1210.79	1108.4	1244.36	0.0749775	NO	POS		NO	NO
ENSRNOG00000002397	1306.55	0.187398	0.0628297	2.98264	0.00285775	0.249468	Slc30a10	1244.09	1273	1459.14	1433.91	1149.3	1167.08	1324.73	1281.66	1252.61	1286.66	1499.88	1228.79	1399.87	0.0873812	NO	POS		NO	NO
ENSRNOG00000009448	42.5487	0.751554	0.251821	2.98448	0.00284065	0.249468	Papln	22.4835	34.1377	54.8199	37.7345	39.3743	42.1724	64.6626	77.0926	31.2233	25.8526	38.4826	32.5406	54.5584	0.390678	NO	POS		NO	NO
ENSRNOG00000014265	625.946	-0.347857	0.116692	-2.98098	0.00287324	0.249468	Tnfrsf19	677.316	595.757	614.682	490.548	748.111	626.169	483.268	503.029	689.669	823.305	633.554	693.388	545.016	0.17167	NO	NEG		NO	NO
ENSRNOG00000021370	17.1781	0.871822	0.292512	2.98046	0.00287814	0.249468	Ccdc69	19.6731	13.2146	18.6621	27.4433	13.8342	8.25112	19.5689	24.0914	12.8567	6.96031	24.4036	12.465	22.8339	0.390152	NO	POS		NO	NO
ENSRNOG00000033256	39.3125	0.668948	0.224412	2.9809	0.00287407	0.249468	LOC691141	42.1566	35.2389	46.6552	69.7516	20.2192	31.1709	44.2428	40.4736	25.7133	30.8242	45.9914	30.8872	49.4229	0.337772	NO	POS		NO	NO
ENSRNOG00000004537	854.177	-0.343017	0.115282	-2.97547	0.00292544	0.252294	Rxrg	993.959	940.437	751.149	778.703	877.94	1068.98	605.786	755.507	753.034	1035.1	835.353	944.908	745.3	0.167517	NO	NEG		NO	NO
ENSRNOG00000002208	180.304	-0.437152	0.147364	-2.96649	0.00301223	0.258255	Shroom3	254.813	193.814	155.129	161.229	175.588	237.449	116.563	156.112	195.605	169.036	168.009	204.384	151.408	0.216088	NO	NEG		NO	NO
ENSRNOG00000046973	9.38021	-1.19872	0.404259	-2.96522	0.00302466	0.258255	Tmco3	12.1786	7.7085	3.49914	3.43041	14.8984	13.7519	5.10494	4.81829	16.53	10.9376	10.3246	12.6675	5.43547	0.504221	NO	NEG		NO	NO
ENSRNOG00000053201	2335.32	0.334761	0.113141	2.9588	0.00308844	0.261103	Gpcpd1	2432.91	2526.19	2702.5	2947.86	1962.33	1844.58	2492.06	2623.07	1774.22	1984.68	2398.12	2087.48	2632.72	0.165014	NO	POS		NO	NO
ENSRNOG00000056609	59.102	0.542002	0.183155	2.95925	0.00308393	0.261103	U1	52.4616	66.0729	60.6518	78.8994	37.2459	36.6717	69.7675	73.2379	42.2434	59.6598	73.2107	49.0592	71.1535	0.254643	NO	POS		NO	NO
ENSRNOG00000032991	7.99411	1.18597	0.401373	2.95479	0.00312881	0.263219	Rufy4	6.5577	4.40486	8.16466	13.7216	4.25668	5.50075	12.7623	15.4185	3.67333	5.96598	7.50879	5.05988	11.5152	0.514006	NO	POS		NO	NO
ENSRNOG00000001355	1054.35	-0.133653	0.0454346	-2.94165	0.00326467	0.265191	Taf6	1100.76	1070.38	964.596	973.092	1130.15	1066.23	1018.44	1015.69	1097.41	1129.56	1031.52	1099.08	1000.67	0.0551175	NO	NEG		NO	NO
ENSRNOG00000007942	41.7165	1.00206	0.341515	2.93415	0.00334468	0.265191	Fscn3	35.5989	39.6437	73.4819	75.469	24.4759	10.0847	33.1821	69.3833	33.06	28.8356	35.6668	28.6165	57.4366	0.514325	NO	POS		NO	NO
ENSRNOG00000009726	1398.46	0.265571	0.0906254	2.93043	0.00338496	0.265191	Grip2	1293.74	1184.91	1604.94	1496.8	1489.84	1269.76	1616.56	1687.36	1241.59	1205.13	1292.45	1280.83	1539.62	0.131474	NO	POS		NO	NO
ENSRNOG00000009730	445.611	-0.356387	0.121533	-2.93244	0.0033631	0.265191	Cyp7b1	441.239	426.17	421.063	337.323	624.668	462.063	379.467	405.7	453.657	561.796	388.58	494.932	386.427	0.184839	NO	NEG		NO	NO
ENSRNOG00000011923	35.0386	0.812738	0.275635	2.9486	0.00319212	0.265191	Mgarp	39.3462	36.3401	64.1509	46.8822	21.2834	19.2526	47.6461	40.4736	21.1217	18.8923	30.0352	26.0394	45.8376	0.414995	NO	POS		NO	NO
ENSRNOG00000012448	19.4504	-2.08544	0.706698	-2.95096	0.00316783	0.265191	Chrnb3	17.7995	4.40486	4.66552	9.14775	103.224	20.1694	14.464	2.89097	16.53	16.9036	3.7544	29.8386	6.98453	1.4662	NO	NEG		NO	NO
ENSRNOG00000015991	3378.11	0.427204	0.145842	2.92921	0.0033982	0.265191	Npr2	3534.6	3504.06	4478.9	4803.71	2568.91	2849.39	3479.02	3642.62	2567.66	2497.76	3232.54	2920.4	3927.36	0.22451	NO	POS		NO	NO
ENSRNOG00000016419	170.043	-0.831217	0.282627	-2.94104	0.00327108	0.265191	Pdlim5	107.734	132.146	106.141	98.3384	357.561	250.284	134.43	109.857	239.685	186.934	147.36	212.391	119.225	0.480241	NO	NEG		NO	NO
ENSRNOG00000020271	2723.23	0.283194	0.0965903	2.93191	0.00336886	0.265191	Tial1	2815.13	2901.7	3209.88	3201.71	2108.12	2289.23	2811.97	2968.06	2426.24	2331.7	2891.82	2478.69	3016.69	0.137913	NO	POS		NO	NO
ENSRNOG00000020716	893.447	-0.232021	0.0789451	-2.93902	0.00329252	0.265191	Axl	956.487	824.81	758.147	829.015	1068.43	1019.47	861.033	829.709	986.29	893.902	800.625	958.231	815.706	0.111922	NO	NEG		NO	NO
ENSRNOG00000033280	11916.4	-0.239178	0.0812018	-2.94548	0.00322457	0.265191	Pam	12385.6	11806.1	10011	9724.06	12887.1	12909.3	11196.8	10502.9	13277.3	13570.6	12809.1	12806	10848.8	0.114136	NO	NEG		NO	NO
ENSRNOG00000035557	100.869	0.671557	0.229154	2.93059	0.00338321	0.265191	Mir410	82.4396	111.223	183.122	130.355	48.9518	94.4295	102.099	117.566	75.3034	63.6371	100.43	79.3307	126.714	0.359355	NO	POS		NO	NO
ENSRNOG00000041744	2729.83	0.203445	0.0694564	2.9291	0.00339948	0.265191	AABR07065531.1	2603.41	2682.56	3050.08	2798.07	2266.68	2820.97	2939.59	2973.85	2634.7	2314.8	2943.45	2553.85	2941.01	0.0954359	NO	POS		NO	NO
ENSRNOG00000042978	6429.38	-0.16679	0.056912	-2.93066	0.00338241	0.265191	Ncald	6371.27	6457.52	5681.44	5838.55	7317.23	6659.57	6470.51	5934.2	7084.03	6704.76	6204.14	6765.73	6025.77	0.0786334	NO	NEG		NO	NO
ENSRNOG00000049918	54.0502	1.10546	0.375607	2.94313	0.00324907	0.265191	Lrg1	37.4725	42.9474	72.3156	157.799	24.4759	42.1724	61.2593	64.565	40.4067	24.8582	26.2808	35.3889	76.4439	0.7041	NO	POS		NO	NO
ENSRNOG00000058510	9.22055	2.51903	0.859799	2.92979	0.00339189	0.265191	AC127140.1	4.68407	1.10121	37.3242	3.43041	4.25668	3.66717	0.850823	4.81829	2.755	0.99433	37.544	2.90974	16.7935	1.52084	NO	POS		NO	NO
ENSRNOG00000016696	44.9051	0.677906	0.232109	2.92064	0.00349318	0.266455	Angpt2	42.1566	47.3522	61.8181	80.0428	26.6042	33.9213	44.2428	39.5099	31.2233	29.8299	57.2546	35.1813	56.5737	0.358135	NO	POS		NO	NO
ENSRNOG00000022863	7.17223	-1.4227	0.48642	-2.92484	0.00344634	0.266455	Lingo4	5.62088	12.1134	1.16638	3.43041	13.8342	14.6687	5.10494	4.81829	6.42834	7.95464	3.7544	10.1033	3.65488	0.623743	NO	NEG		NO	NO
ENSRNOG00000049552	36.2764	-0.956674	0.327558	-2.92062	0.00349332	0.266455	Sgsh	33.7253	25.3279	16.3293	20.5824	52.1443	71.5097	34.0329	25.0551	67.0384	29.8299	23.465	46.5959	23.893	0.519143	NO	NEG		NO	NO
ENSRNOG00000049965	25.5558	-1.54938	0.530343	-2.92147	0.00348383	0.266455	LOC103693608	14.0522	7.7085	4.66552	6.86082	56.401	48.59	16.1656	14.4549	59.6917	32.8129	19.7106	36.5427	12.3715	0.800233	NO	NEG		NO	NO
ENSRNOG00000053889	5056.89	0.272242	0.0931727	2.92191	0.00347891	0.266455	Celsr3	5336.09	5328.78	5480.82	5677.32	4270.51	4349.26	5261.49	6028.64	4448.41	3991.24	5453.26	4620.71	5580.31	0.13243	NO	POS		NO	NO
ENSRNOG00000006570	3954.76	0.466355	0.160123	2.91248	0.00358572	0.272292	Plekhg3	3413.75	4345.39	5053.92	5422.33	3048.85	3319.7	4177.54	5431.17	3297.74	2795.06	3196.87	3370.08	4656.37	0.247901	NO	POS		NO	NO
ENSRNOG00000027232	44.0668	-1.18547	0.407506	-2.9091	0.00362473	0.274042	Pcdhga11	23.4203	26.4291	16.3293	17.152	100.032	71.5097	30.6296	22.1641	76.2217	57.6711	43.1756	59.214	25.8901	0.641707	NO	NEG		NO	NO
ENSRNOG00000025151	168.85	-0.472979	0.162689	-2.90726	0.00364616	0.274453	Ildr2	155.511	145.36	125.969	123.495	217.091	199.861	125.922	150.331	246.113	196.877	170.825	193.469	139.308	0.243174	NO	NEG		NO	NO
ENSRNOG00000010467	30.4126	0.633274	0.218212	2.9021	0.00370665	0.277788	Cpa5	27.1676	34.1377	37.3242	48.0257	23.4117	18.3358	36.5854	35.6553	22.04	20.8809	30.9738	24.329	37.7129	0.294853	NO	POS		NO	NO
ENSRNOG00000050534	111.878	-0.387055	0.133478	-2.89975	0.00373456	0.278663	Gcnt1	136.775	137.652	73.4819	100.625	139.406	107.265	108.055	98.293	111.118	121.308	96.6757	125.587	95.4261	0.18283	NO	NEG		NO	NO
ENSRNOG00000032585	100.433	0.889945	0.30722	2.89677	0.00377029	0.279066	Hspa8	61.8297	122.235	170.291	227.55	67.0427	58.6747	81.679	101.184	61.5284	62.6428	90.1055	72.3255	134.162	0.538628	NO	POS		NO	NO
ENSRNOG00000048230	899.714	0.367228	0.12678	2.89659	0.00377248	0.279066	LOC300308	672.632	713.587	948.267	925.067	789.614	764.604	886.558	1105.31	875.172	954.556	1261.48	795.028	1025.34	0.191389	NO	POS		NO	NO
ENSRNOG00000004863	562.937	-0.180255	0.0625026	-2.88396	0.00392714	0.284806	Mpped2	624.855	579.239	519.039	499.696	619.347	595.915	519.002	510.738	569.367	580.688	574.423	594.902	524.58	0.0783207	NO	NEG		NO	NO
ENSRNOG00000004972	134.621	0.377605	0.130888	2.88495	0.00391482	0.284806	Upp1	136.775	129.943	186.621	129.212	123.444	106.348	142.938	155.149	98.2617	116.337	155.807	118.518	153.945	0.186148	NO	POS		NO	NO
ENSRNOG00000013048	419.16	0.261759	0.090647	2.88767	0.00388104	0.284806	Pde7a	429.061	420.664	526.037	457.388	352.24	383.219	427.113	426.9	349.885	369.891	468.361	384.16	461.16	0.127418	NO	POS		NO	NO
ENSRNOG00000016043	13825.3	-0.624735	0.216791	-2.88174	0.00395487	0.284806	Aqp4	10512.9	10787.5	9714.78	8211.25	24005.5	17045.9	12285	11225.6	18072.8	18299.6	11917.4	16454.1	10670.8	0.349484	NO	NEG		NO	NO
ENSRNOG00000016722	3017.02	0.175411	0.060781	2.88595	0.00390232	0.284806	Xpo6	2823.56	2826.82	3204.05	3318.35	3222.31	2800.8	3083.38	3258.12	2849.59	2574.32	3225.97	2849.56	3217.97	0.0824302	NO	POS		NO	NO
ENSRNOG00000043436	2572.83	-0.167901	0.0582741	-2.88122	0.00396136	0.284806	Micu1	2562.19	2542.7	2268.61	2274.36	2872.19	2749.46	2460.58	2545.98	2857.85	2666.79	2500.43	2708.53	2409.99	0.0789025	NO	NEG		NO	NO
ENSRNOG00000053574	322.744	0.340883	0.118328	2.88083	0.00396624	0.284806	Tarbp1	303.528	328.162	390.737	333.893	229.861	249.367	337.777	418.227	317.743	298.299	342.589	287.827	364.645	0.168336	NO	POS		NO	NO
ENSRNOG00000000321	755.432	-0.340471	0.118565	-2.87159	0.00408411	0.284924	Cd24	920.888	855.644	693.996	651.777	617.218	817.778	627.907	582.049	848.54	950.579	743.371	835.108	659.82	0.171653	NO	NEG		NO	NO
ENSRNOG00000011971	350.639	-0.510257	0.177437	-2.87571	0.00403126	0.284924	C1s	421.566	331.466	263.602	335.036	321.379	527.155	200.794	268.86	441.719	388.783	356.668	405.345	284.992	0.261632	NO	NEG		NO	NO
ENSRNOG00000012988	2066.37	-0.360098	0.125306	-2.87375	0.00405624	0.284924	Lix1	2092.84	1766.35	1721.58	1762.09	2928.59	2304.81	1738.23	1649.78	2422.56	2267.07	2076.18	2297.04	1789.57	0.190585	NO	NEG		NO	NO
ENSRNOG00000014648	933.474	-0.183611	0.0639133	-2.87281	0.00406834	0.284924	Efnb2	1041.74	989.992	846.792	873.61	882.197	1044.23	850.823	836.454	961.495	1002.28	938.599	986.988	869.256	0.0848253	NO	NEG		NO	NO
ENSRNOG00000025689	643.782	0.422599	0.147076	2.87333	0.00406175	0.284924	Abhd1	489.954	571.53	891.114	681.508	709.801	654.589	644.073	804.654	463.759	455.403	715.213	557.506	747.312	0.216816	NO	POS		NO	NO
ENSRNOG00000026036	3429.75	-0.333445	0.115929	-2.87629	0.00402375	0.284924	Pdyn	3558.96	3690.17	2557.87	2532.78	3493.67	4231.91	3165.91	2933.37	3868.02	3867.94	3826.67	3785.11	3003.32	0.163756	NO	NEG		NO	NO
ENSRNOG00000043378	82.1848	0.461625	0.160651	2.87346	0.00406009	0.284924	Nkpd1	78.6924	83.6923	103.808	125.782	67.0427	61.425	85.9331	82.8745	58.7734	70.5974	85.4125	70.0372	96.7619	0.235635	NO	POS		NO	NO
ENSRNOG00000012886	57.9279	0.651991	0.227421	2.86689	0.00414533	0.287694	Maff	46.8407	46.251	103.808	78.8994	32.9893	34.8381	66.3642	53.0011	50.5084	63.6371	60.0703	45.8441	72.4286	0.351535	NO	POS		NO	NO
ENSRNOG00000022524	142.839	-0.45208	0.15774	-2.86597	0.00415733	0.287694	Tango6	126.47	127.741	111.972	98.3384	210.706	175.107	125.922	126.239	177.238	160.087	131.404	162.891	118.775	0.234811	NO	NEG		NO	NO
ENSRNOG00000021735	270.036	0.479744	0.167515	2.86388	0.00418489	0.288438	Akr1cl	257.624	274.202	412.899	392.21	218.155	194.36	250.142	289.097	207.543	220.741	253.422	228.771	319.554	0.26523	NO	POS		NO	NO
ENSRNOG00000012109	195.904	0.371358	0.129806	2.86086	0.00422494	0.290034	Fam105a	221.088	192.713	221.612	260.711	150.048	165.939	218.662	216.823	153.362	153.127	200.86	172.713	223.734	0.184935	NO	POS		NO	NO
ENSRNOG00000013554	3.13414	1.98013	0.692946	2.85755	0.0042693	0.290138	Treml2	0	2.20243	6.99828	4.57388	3.19251	0.916792	4.25412	3.85463	0.918334	0.99433	6.57019	1.37073	5.25022	0.752917	NO	POS		NO	NO
ENSRNOG00000036760	71.497	-0.444025	0.155333	-2.85854	0.00425599	0.290138	Tmc5	79.6292	69.3765	59.4854	59.4604	86.1977	71.5097	75.7233	50.1102	89.9967	91.4783	53.5002	81.3647	59.6559	0.203481	NO	NEG		NO	NO
ENSRNOG00000050784	119.851	-0.300645	0.105232	-2.85696	0.00427717	0.290138	AABR07054000.1	125.533	133.247	107.307	104.056	133.021	127.434	102.95	98.293	134.077	133.24	119.202	131.092	106.361	0.117466	NO	NEG		NO	NO
ENSRNOG00000003510	21.7852	0.998917	0.350396	2.85082	0.00436063	0.294635	Fmo2	19.6731	14.3158	31.4923	52.5996	8.51336	19.2526	17.0165	25.0551	18.3667	8.94897	24.4036	14.8451	30.1134	0.56281	NO	POS		NO	NO
ENSRNOG00000002874	658.266	0.277923	0.0977439	2.84338	0.00446376	0.296942	Rbm25	647.338	733.409	706.826	782.133	572.523	594.998	722.349	707.324	539.062	515.063	719.906	600.399	727.708	0.13575	NO	POS		NO	NO
ENSRNOG00000012149	159.133	-0.344149	0.121005	-2.84409	0.00445383	0.296942	Gpsm2	147.08	169.587	115.472	128.069	195.807	180.608	147.192	142.621	198.36	167.047	158.623	176.415	138.395	0.165652	NO	NEG		NO	NO
ENSRNOG00000020421	197.573	-0.582839	0.204897	-2.84455	0.00444745	0.296942	Fndc7	188.3	155.271	120.137	125.782	246.887	252.118	142.938	174.422	305.805	248.582	213.062	232.827	155.268	0.305828	NO	NEG		NO	NO
ENSRNOG00000025736	25.2399	0.812013	0.285582	2.84336	0.00446399	0.296942	Tcf23	29.0412	17.6194	32.6586	22.8694	17.0267	20.1694	35.7346	45.2919	9.18334	19.8866	28.158	18.8211	32.9425	0.402789	NO	POS		NO	NO
ENSRNOG00000001632	1736.31	0.124987	0.0439887	2.84134	0.00449244	0.297681	Brwd1	1717.18	1663.94	1744.9	1828.41	1635.63	1659.39	1832.67	1792.4	1744.83	1585.96	1894.09	1667.82	1818.5	0.0547045	NO	POS		NO	NO
ENSRNOG00000009556	10.9027	-1.29114	0.454868	-2.8385	0.00453267	0.299191	Prokr1	10.305	5.50607	2.33276	8.00428	12.77	26.587	6.80658	4.81829	17.4483	16.9036	8.44739	14.92	6.08186	0.648234	NO	NEG		NO	NO
ENSRNOG00000002609	1127.9	0.239521	0.0845055	2.83439	0.00459138	0.301905	Ero1b	1129.8	1106.72	1213.04	1199.5	960.945	909.457	1294.95	1097.61	1114.86	1033.11	1346.89	1042.48	1230.4	0.11707	NO	POS		NO	NO
ENSRNOG00000000245	158.698	0.508709	0.179658	2.83155	0.00463231	0.302473	Slc16a6	128.343	99.1093	143.465	190.959	174.524	162.272	194.838	235.132	104.69	130.257	182.088	133.199	189.297	0.263069	NO	POS		NO	NO
ENSRNOG00000021234	220.494	0.512878	0.181218	2.83017	0.00465231	0.302473	Slc4a11	255.75	223.547	271.767	328.176	127.7	171.44	246.739	231.278	172.647	156.11	240.281	184.532	263.648	0.264934	NO	POS		NO	NO
ENSRNOG00000056457	1410.47	0.577463	0.204041	2.83013	0.00465289	0.302473	Gpd1	750.388	1156.28	1362.33	1521.96	1268.49	1532.88	1505.11	2571.04	1147	1060.95	1638.79	1152.66	1719.85	0.328726	NO	POS		NO	NO
ENSRNOG00000053023	1389.48	0.205899	0.0727907	2.82865	0.00467452	0.302732	Taz	1347.14	1417.26	1512.79	1598.57	1187.61	1361.44	1445.55	1429.1	1339.85	1138.51	1506.45	1298.63	1498.49	0.0983833	NO	POS		NO	NO
ENSRNOG00000031092	7171.38	0.308601	0.109197	2.82608	0.00471211	0.30402	Rock1	7445.8	7972.79	8057.35	7926.53	5280.41	5832.63	7701.65	8228.67	6036.21	6252.34	8150.8	6470.03	8013	0.152321	NO	POS		NO	NO
ENSRNOG00000008400	123.997	-0.590028	0.209016	-2.82288	0.00475936	0.305059	Pml	106.797	106.818	78.1475	82.3298	192.615	189.776	116.563	99.2567	163.463	119.32	108.878	146.465	97.0348	0.321984	NO	NEG		NO	NO
ENSRNOG00000029662	55.8162	-0.549321	0.194616	-2.82259	0.00476377	0.305059	Wdfy4	75.8819	70.4777	29.1595	56.03	77.6844	54.0907	50.1986	49.1465	55.1	58.6654	37.544	65.3167	44.4157	0.26742	NO	NEG		NO	NO
ENSRNOG00000056350	41.9603	0.617997	0.219338	2.81756	0.00483897	0.308723	SCARNA21	32.7885	27.5304	45.4888	30.8737	32.9893	36.6717	58.7068	54.9285	42.2434	30.8242	68.5177	33.8412	51.7031	0.320997	NO	POS		NO	NO
ENSRNOG00000022595	56.7864	1.45018	0.516347	2.80853	0.00497678	0.316339	LOC100362965	29.978	30.834	19.8285	100.625	40.4384	32.0877	41.6903	237.06	27.55	29.8299	34.7282	31.7863	86.7864	1.11863	NO	POS		NO	NO
ENSRNOG00000007302	747.717	0.348955	0.124551	2.8017	0.00508347	0.319569	Fbn1	796.292	790.672	879.451	855.315	515.058	554.659	776.801	880.783	677.73	655.263	842.862	664.946	847.042	0.172099	NO	POS		NO	NO
ENSRNOG00000024345	35.0688	-0.751206	0.26793	-2.80374	0.00505137	0.319569	Pard3b	28.1044	25.3279	32.6586	20.5824	56.401	47.6732	27.2263	18.3095	48.6717	51.7051	29.0966	42.9806	25.5747	0.383935	NO	NEG		NO	NO
ENSRNOG00000058077	63.4598	-1.50465	0.536867	-2.80265	0.0050685	0.319569	AABR07001068.1	22.4835	23.1255	17.4957	14.8651	178.78	114.599	53.6019	24.0914	116.628	84.518	47.8686	90.0225	31.5845	0.846465	NO	NEG		NO	NO
ENSRNOG00000018656	10.4523	1.08507	0.387675	2.79892	0.00512746	0.319991	Ampd1	12.1786	7.7085	17.4957	20.5824	5.32085	2.75037	11.9115	12.5275	8.265	4.97165	11.2632	6.86583	14.7561	0.515484	NO	POS		NO	NO
ENSRNOG00000020185	11443.5	-0.366109	0.130758	-2.79991	0.00511174	0.319991	Wdr6	11371	10099.2	8415.43	8166.66	13961.9	13679.4	11073.5	10029.7	14008.3	13331	11741.9	12741.8	9885.43	0.18625	NO	NEG		NO	NO
ENSRNOG00000045863	703.566	0.51328	0.183828	2.79217	0.00523552	0.325551	Naa16	694.179	759.838	1025.25	1070.29	420.347	550.075	648.327	731.416	545.49	563.785	730.23	588.952	841.102	0.282146	NO	POS		NO	NO
ENSRNOG00000022009	26.7812	0.778791	0.279037	2.791	0.00525461	0.325558	Mzb1	29.0412	22.0243	47.8216	45.7388	12.77	22.003	25.5247	27.9461	15.6117	18.8923	27.2194	20.0571	34.8501	0.415644	NO	POS		NO	NO
ENSRNOG00000043167	37.8988	-0.859001	0.308147	-2.78764	0.00530942	0.32665	Itga9	29.978	24.2267	26.8267	19.439	74.4919	60.5082	30.6296	22.1641	56.9367	39.7732	31.9124	47.6525	26.1944	0.476813	NO	NEG		NO	NO
ENSRNOG00000045895	4.13867	-2.21656	0.795155	-2.78758	0.00531031	0.32665	Dcp2	4.68407	1.10121	1.16638	0	13.8342	3.66717	0.850823	2.89097	5.51	9.9433	1.8772	6.45666	1.35707	1.03297	NO	NEG		NO	NO
ENSRNOG00000055387	8.81856	1.28698	0.461894	2.78631	0.00533118	0.326763	SNORA40	5.62088	7.7085	10.4974	22.8694	4.25668	2.75037	5.95576	17.3458	4.59167	6.96031	8.44739	5.31474	13.0232	0.691353	NO	POS		NO	NO
ENSRNOG00000024799	239.259	-0.357784	0.128476	-2.78484	0.0053554	0.32708	Cd93	244.508	235.66	195.952	193.246	262.85	251.201	210.153	174.422	318.662	282.39	262.808	265.878	207.316	0.179784	NO	NEG		NO	NO
ENSRNOG00000003866	140.882	-0.391951	0.140928	-2.7812	0.00541577	0.327615	Cxcr4	186.426	167.385	127.135	115.49	120.251	144.853	136.983	109.857	185.503	143.183	112.632	157.934	120.419	0.198545	NO	NEG		NO	NO
ENSRNOG00000021044	2265.49	0.199689	0.0718083	2.78086	0.00542143	0.327615	Gpatch8	2295.19	2261.89	2379.42	2452.74	2104.93	2032.53	2318.49	2722.33	2147.98	1891.21	2313.65	2122.29	2437.33	0.0983763	NO	POS		NO	NO
ENSRNOG00000055990	152.455	0.465709	0.167384	2.78227	0.005398	0.327615	SNORD78	151.764	175.093	215.78	192.103	121.315	115.516	146.342	173.458	96.425	119.32	169.886	129.905	179.514	0.240548	NO	POS		NO	NO
ENSRNOG00000013064	3258.49	0.263095	0.0946796	2.77879	0.00545615	0.328556	Lrp8	3391.27	3172.6	3819.89	3923.24	2671.07	2774.21	2981.28	3609.86	3105.8	2804.01	3590.14	2986.49	3584.88	0.133835	NO	POS		NO	NO
ENSRNOG00000004846	5557.41	0.145357	0.0525819	2.76439	0.00570296	0.338118	Atp6v1c1	5517.83	5715.3	5901.88	5457.78	5182.51	5111.11	5928.54	5815.67	5046.24	5242.11	6212.59	5302.52	5863.29	0.0694395	NO	POS		NO	NO
ENSRNOG00000009658	868.652	-0.190314	0.0688145	-2.7656	0.00568176	0.338118	Rnf19a	852.5	883.174	748.816	788.994	902.416	971.799	832.105	766.107	964.25	949.585	895.424	920.621	806.289	0.09007	NO	NEG		NO	NO
ENSRNOG00000012505	345.673	0.196981	0.0713454	2.76095	0.00576335	0.338118	Ppwd1	335.379	340.275	396.569	365.91	296.903	306.208	365.003	357.517	326.008	339.066	373.562	323.974	371.712	0.0857838	NO	POS		NO	NO
ENSRNOG00000012820	4081.13	-0.201802	0.0729988	-2.76446	0.00570178	0.338118	Add3	4127.6	3890.59	3523.63	3717.42	4980.31	4516.12	3827.85	3842.1	4425.45	4092.66	3948.69	4338.79	3771.94	0.102116	NO	NEG		NO	NO
ENSRNOG00000019141	63.8323	0.889729	0.322316	2.76043	0.00577255	0.338118	Ch25h	56.2088	70.4777	97.9759	142.934	40.4384	44.006	51.0494	82.8745	24.795	39.7732	51.623	45.9499	85.2913	0.525298	NO	POS		NO	NO
ENSRNOG00000020440	754.45	-0.891995	0.322923	-2.76225	0.00574045	0.338118	Fads2	541.478	471.32	376.741	322.458	1636.69	979.133	659.388	531.939	1246.18	853.135	680.484	954.656	514.202	0.530054	NO	NEG		NO	NO
ENSRNOG00000026180	1461.34	0.269721	0.0975317	2.76547	0.00568404	0.338118	Letm2	1527.94	1503.16	1739.07	1743.79	1262.11	1299.09	1512.76	1660.38	1249.85	1175.3	1401.33	1336.24	1611.47	0.137121	NO	POS		NO	NO
ENSRNOG00000046181	35.6645	0.573292	0.207619	2.76126	0.00575783	0.338118	Anks4b	38.4094	33.0364	37.3242	53.7431	28.7326	29.3373	41.6903	40.4736	27.55	17.8979	44.1142	29.1606	43.4691	0.272491	NO	POS		NO	NO
ENSRNOG00000061367	162.238	-0.783895	0.284142	-2.75881	0.00580119	0.338639	Atp7a	113.354	102.413	82.813	92.621	252.208	235.615	144.64	124.312	282.847	216.764	137.035	200.534	116.284	0.43804	NO	NEG		NO	NO
ENSRNOG00000006776	9.18036	-1.45715	0.529244	-2.75327	0.00590037	0.339463	Smyd1	6.5577	11.0121	1.16638	5.71735	21.2834	16.5022	7.65741	5.78194	4.59167	17.8979	2.8158	12.9742	4.62777	0.720881	NO	NEG		NO	NO
ENSRNOG00000010028	988.064	0.16451	0.0597534	2.75314	0.00590261	0.339463	Polr3d	1002.39	928.324	1133.72	981.097	914.122	935.127	1055.02	1095.68	935.782	902.851	984.591	936.433	1050.02	0.0779888	NO	POS		NO	NO
ENSRNOG00000010775	276.007	0.249688	0.0909629	2.74494	0.0060521	0.339463	Arrdc4	241.698	257.684	355.746	285.867	253.272	242.033	290.981	313.189	263.562	265.486	266.562	253.956	302.469	0.123403	NO	POS		NO	NO
ENSRNOG00000012703	120.447	0.814807	0.296842	2.74491	0.00605266	0.339463	Crh	78.6924	101.312	200.617	128.069	148.984	69.6762	198.242	186.949	60.61	78.552	73.2107	89.6377	157.418	0.454959	NO	POS		NO	NO
ENSRNOG00000016855	713.136	0.293621	0.106922	2.74613	0.00603035	0.339463	B3galnt2	711.978	738.915	867.787	902.197	602.32	549.158	673.852	757.434	635.487	641.343	764.02	646.534	793.058	0.151531	NO	POS		NO	NO
ENSRNOG00000019108	1193.86	0.39418	0.143402	2.74878	0.00598184	0.339463	Rmi1	1344.33	1274.11	1580.45	1473.93	930.084	903.04	1284.74	1341.41	886.192	929.698	1184.51	1044.57	1373.01	0.206143	NO	POS		NO	NO
ENSRNOG00000021029	4.54254	1.62593	0.591024	2.75104	0.00594062	0.339463	Hamp	4.68407	3.30364	12.8302	5.71735	2.12834	1.83358	5.10494	6.7456	0	1.98866	5.6316	2.32305	7.20593	0.757169	NO	POS		NO	NO
ENSRNOG00000021183	7.95906	1.33691	0.486017	2.75075	0.00594582	0.339463	LOC102552640	6.5577	4.40486	9.33104	13.7216	2.12834	3.66717	22.9722	5.78194	5.51	5.96598	7.50879	4.70567	11.8631	0.735211	NO	POS		NO	NO
ENSRNOG00000021513	5.43168	-1.87439	0.680774	-2.75333	0.0058993	0.339463	Rtn4rl2	4.68407	4.40486	1.16638	3.43041	19.1551	11.0015	1.70165	3.85463	6.42834	2.98299	0.938599	8.10947	2.21833	0.985852	NO	NEG		NO	NO
ENSRNOG00000024112	3654.38	0.252947	0.0921472	2.74503	0.00605058	0.339463	Dgkq	3724.77	3808	4492.9	4269.71	3256.36	3167.51	3610.89	3929.79	3262.84	2948.19	3727.18	3361.28	4006.09	0.129536	NO	POS		NO	NO
ENSRNOG00000049873	100.821	0.532734	0.193937	2.74694	0.00601541	0.339463	Ap1s3	86.1869	74.8826	104.974	130.355	64.9143	111.849	99.5463	172.495	80.8134	83.5237	99.4915	83.6949	121.372	0.298009	NO	POS		NO	NO
ENSRNOG00000050091	247.338	-0.455124	0.165775	-2.74544	0.00604299	0.339463	Efcab1	319.453	204.826	208.782	164.66	271.363	224.614	211.855	222.605	374.68	297.305	220.571	282.04	205.694	0.248323	NO	NEG		NO	NO
ENSRNOG00000002768	89.818	0.478678	0.174831	2.73796	0.00618223	0.343334	Tmem114	74.9451	75.9838	134.134	109.773	71.2994	88.9288	119.115	86.7291	56.9367	88.4953	81.6581	76.0982	106.282	0.252313	NO	POS		NO	NO
ENSRNOG00000010268	633.434	0.447137	0.163499	2.73481	0.0062417	0.343334	Vom2r44	705.421	731.206	766.312	785.563	400.128	493.234	712.139	730.452	478.452	453.414	711.458	543.642	741.185	0.227546	NO	POS		NO	NO
ENSRNOG00000014395	63.0809	-0.733626	0.268184	-2.73554	0.00622785	0.343334	Gli3	63.7033	46.251	34.9914	45.7388	126.636	88.9288	45.0936	51.0738	86.3234	50.7108	54.4388	77.0922	46.2673	0.428797	NO	NEG		NO	NO
ENSRNOG00000024693	61.2995	-0.906282	0.33115	-2.73677	0.00620457	0.343334	Zfp831	38.4094	55.0607	25.6604	20.5824	92.5827	88.012	60.4084	53.0011	111.118	82.5293	46.93	77.9521	41.3165	0.472577	NO	NEG		NO	NO
ENSRNOG00000037801	25.4182	0.68469	0.250192	2.73666	0.0062067	0.343334	LOC100360238	16.8626	27.5304	41.9897	37.7345	22.3476	19.2526	24.6739	24.0914	19.285	13.9206	31.9124	19.8665	32.0804	0.344259	NO	POS		NO	NO
ENSRNOG00000055525	2559.68	0.278634	0.101829	2.73631	0.00621326	0.343334	Kmt2b	2682.1	2593.36	2921.78	3109.09	2274.13	2250.72	2671.58	2983.48	2285.73	1915.08	2469.45	2333.52	2831.08	0.141773	NO	POS		NO	NO
ENSRNOG00000054466	39.2624	0.752583	0.275397	2.73272	0.0062813	0.344408	AABR07001207.1	49.6511	37.4413	64.1509	59.4604	21.2834	20.1694	34.8837	52.0375	25.7133	24.8582	42.237	29.8528	50.5539	0.395289	NO	POS		NO	NO
ENSRNOG00000004821	113.791	-0.697	0.255434	-2.72869	0.00635862	0.345341	Sntb1	96.4918	89.1984	64.1509	59.4604	163.882	145.77	82.5298	87.6928	192.85	139.206	130.465	137.9	84.8598	0.379869	NO	NEG		NO	NO
ENSRNOG00000016774	1231.18	0.172101	0.0630495	2.72962	0.00634065	0.345341	Telo2	1189.75	1152.97	1428.82	1399.61	1086.52	1167.08	1295.8	1211.32	1202.1	1182.26	1226.75	1163.45	1312.46	0.0844587	NO	POS		NO	NO
ENSRNOG00000021573	1752.05	-0.373732	0.136964	-2.72869	0.00635869	0.345341	Dpy19l3	1729.36	1475.63	1318.01	1321.85	2399.7	2061.86	1645.49	1514.87	2176.45	1887.24	1742.04	1955.04	1508.45	0.200331	NO	NEG		NO	NO
ENSRNOG00000002247	694.025	0.187075	0.0686095	2.72666	0.00639782	0.345342	Nup54	714.789	666.235	787.307	771.842	626.796	590.414	684.913	733.343	652.935	664.212	741.493	652.563	743.779	0.0884402	NO	POS		NO	NO
ENSRNOG00000046309	221.585	0.258147	0.094677	2.72661	0.00639895	0.345342	Gpr68	223.898	199.32	249.605	265.285	204.321	210.862	228.871	218.75	175.402	205.826	255.299	203.271	243.562	0.120993	NO	POS		NO	NO
ENSRNOG00000011011	50.5119	0.798192	0.292903	2.72511	0.00642809	0.345827	Nmb	56.2088	49.5547	88.6449	90.3341	25.5401	36.6717	57.856	56.8558	28.4683	29.8299	35.6668	37.7122	65.8715	0.447816	NO	POS		NO	NO
ENSRNOG00000028844	1666.62	0.298073	0.109428	2.72391	0.00645134	0.345993	Slc9a5	1757.46	1764.15	2047	1993.07	1324.89	1463.2	1717.81	1785.66	1480.35	1263.79	1735.47	1508.97	1855.8	0.152464	NO	POS		NO	NO
ENSRNOG00000039454	74.3369	-0.978788	0.35973	-2.72089	0.00651055	0.347	Pcdhgb7	48.7143	41.8462	30.3259	28.5867	145.791	115.516	64.6626	53.0011	122.138	101.422	65.7019	95.9046	48.4557	0.541202	NO	NEG		NO	NO
ENSRNOG00000047211	213.451	-0.802524	0.29485	-2.7218	0.00649266	0.347	Fzd3	118.975	148.664	137.633	120.064	352.24	273.204	181.225	133.948	382.945	313.214	185.843	264.874	151.743	0.461953	NO	NEG		NO	NO
ENSRNOG00000053210	3617.36	0.24299	0.0893771	2.71871	0.00655377	0.348222	Zc3h11a	3716.34	3849.85	4013.51	4141.65	2870.07	3319.7	3725.75	4026.16	3332.63	2944.21	3851.07	3338.8	3951.63	0.120829	NO	POS		NO	NO
ENSRNOG00000005790	20.5089	0.681007	0.250918	2.71406	0.00664638	0.349893	RGD1306474	22.4835	14.3158	25.6604	34.3041	13.8342	14.6687	22.1214	23.1278	13.775	16.9036	24.4036	15.9968	25.9234	0.31627	NO	POS		NO	NO
ENSRNOG00000014524	137.433	-0.485819	0.178985	-2.71429	0.00664174	0.349893	S1pr3	148.017	99.1093	95.6432	94.9079	190.486	149.437	131.027	118.53	171.728	189.917	122.956	158.116	112.613	0.25862	NO	NEG		NO	NO
ENSRNOG00000020514	66.9987	-0.753057	0.277455	-2.71415	0.00664453	0.349893	Sox6	56.2088	46.251	39.6569	38.878	130.893	88.9288	56.1543	62.6377	103.772	67.6144	45.9914	82.2779	48.6637	0.437176	NO	NEG		NO	NO
ENSRNOG00000004302	53.3113	0.626364	0.231017	2.71133	0.00670132	0.351706	Pah	54.3352	61.668	82.813	76.6124	36.1818	27.5037	59.5576	49.1465	34.8967	41.7618	61.9475	42.7245	66.0154	0.327432	NO	POS		NO	NO
ENSRNOG00000000569	855.047	-0.334094	0.123454	-2.70622	0.00680545	0.352855	Vsir	791.608	762.04	713.825	632.338	1086.52	1044.23	839.762	789.235	1052.41	926.715	766.836	943.919	748.399	0.176602	NO	NEG		NO	NO
ENSRNOG00000000886	46.5169	-1.19113	0.440045	-2.70683	0.00679292	0.352855	Caln1	17.7995	35.2389	17.4957	17.152	114.93	73.3433	43.392	36.619	85.405	48.7221	21.5878	62.5732	27.2493	0.690029	NO	NEG		NO	NO
ENSRNOG00000010161	979.953	-0.442984	0.163658	-2.70676	0.00679441	0.352855	Myo10	852.5	852.34	769.811	746.685	1481.32	1234	841.464	864.4	1333.42	929.698	873.836	1113.88	819.239	0.253738	NO	NEG		NO	NO
ENSRNOG00000015448	157.46	-0.623559	0.230223	-2.7085	0.00675887	0.352855	Fam69c	179.868	128.842	85.1457	125.782	257.529	175.107	102.099	101.184	200.197	182.957	193.351	187.417	121.512	0.335307	NO	NEG		NO	NO
ENSRNOG00000002036	1699.38	0.21325	0.0792681	2.69023	0.00714021	0.353447	Paxbp1	1746.22	1805.99	1923.36	1814.69	1430.24	1518.21	1879.47	1850.22	1570.35	1436.81	1717.64	1584.64	1837.07	0.105822	NO	POS		NO	NO
ENSRNOG00000006729	95.6122	-0.616222	0.228498	-2.69684	0.00700005	0.353447	Slc24a4	70.261	81.4899	72.3156	64.0343	150.048	125.6	81.679	75.1653	160.708	93.467	76.9651	113.596	74.0318	0.353855	NO	NEG		NO	NO
ENSRNOG00000012434	2070.16	0.345369	0.128211	2.69375	0.00706533	0.353447	Zfp598	2105.02	2196.92	2543.87	2767.2	1662.23	1805.16	2013.9	2385.05	1776.06	1514.36	2002.03	1843.29	2342.41	0.184988	NO	POS		NO	NO
ENSRNOG00000016708	1116.41	0.257223	0.0952163	2.70146	0.00690356	0.353447	E2f1	1150.41	1195.92	1280.69	1317.28	908.801	903.957	1211.57	1210.35	979.862	1013.22	1108.49	1025.36	1225.67	0.129892	NO	POS		NO	NO
ENSRNOG00000017913	2003.32	0.251857	0.093629	2.68994	0.00714638	0.353447	Atg16l1	1938.27	2229.96	2314.1	2366.98	1643.08	1827.17	2158.54	2168.23	1712.69	1709.25	1968.24	1843.4	2195.22	0.129081	NO	POS		NO	NO
ENSRNOG00000023465	30.3295	0.689594	0.255611	2.69783	0.00697939	0.353447	LOC500300	23.4203	31.9352	34.9914	48.0257	11.7059	20.1694	32.3313	36.619	20.2033	34.8015	39.4212	23.706	38.2777	0.343286	NO	POS		NO	NO
ENSRNOG00000024071	104.007	0.549238	0.203902	2.69363	0.00706779	0.353447	Mtcp1	111.481	94.7045	144.631	173.807	58.5293	76.0937	99.5463	100.22	91.8334	81.535	111.693	85.6961	125.98	0.307953	NO	POS		NO	NO
ENSRNOG00000028255	1267.9	0.252351	0.0935682	2.69697	0.00699735	0.353447	Usp36	1250.65	1339.08	1420.65	1573.41	1124.83	1111.15	1348.55	1421.39	1128.63	1044.05	1184.51	1166.4	1389.71	0.130459	NO	POS		NO	NO
ENSRNOG00000029866	2134.79	0.278961	0.103551	2.69396	0.00706086	0.353447	Dennd6b	2327.05	2160.58	2412.07	2569.38	1693.09	1901.43	2181.51	2534.42	1830.24	1762.95	2109.97	1945.89	2361.47	0.14411	NO	POS		NO	NO
ENSRNOG00000031197	769.808	0.379046	0.140497	2.6979	0.00697779	0.353447	F8	753.198	828.113	878.284	1063.43	627.86	639.004	755.531	984.858	674.975	539.921	722.721	677.179	880.964	0.205156	NO	POS		NO	NO
ENSRNOG00000031801	238.244	-0.278278	0.103063	-2.70006	0.00693263	0.353447	Ephb3	260.434	229.053	221.612	226.407	303.288	285.122	199.943	221.641	241.522	232.673	198.983	258.682	213.717	0.137606	NO	NEG		NO	NO
ENSRNOG00000032150	2473.62	-0.274293	0.101502	-2.70235	0.00688513	0.353447	Adcy2	2419.79	2418.27	2144.97	1923.32	3231.88	2706.37	2204.48	2255.92	2758.67	2576.31	2569.88	2685.22	2219.72	0.143889	NO	NEG		NO	NO
ENSRNOG00000032394	648.37	0.373737	0.138439	2.69966	0.00694104	0.353447	Tymp	682	720.194	840.96	816.437	525.7	462.98	640.67	730.452	531.715	506.114	674.853	571.451	740.674	0.196541	NO	POS		NO	NO
ENSRNOG00000042165	22.0495	0.675246	0.25067	2.69376	0.00706506	0.353447	Colca2	20.6099	24.2267	29.1595	32.0171	13.8342	13.7519	21.2706	32.7643	16.53	14.9149	23.465	17.3113	27.7353	0.318065	NO	POS		NO	NO
ENSRNOG00000050419	69.6628	0.66885	0.248477	2.6918	0.00710669	0.353447	Avil	73.0715	73.7814	114.305	113.203	51.0801	43.0892	69.7675	78.0562	54.1817	33.8072	61.9475	54.8352	87.456	0.369455	NO	POS		NO	NO
ENSRNOG00000051232	746.281	-0.190226	0.0707171	-2.68995	0.00714624	0.353447	Gbe1	775.682	748.826	684.665	617.473	867.298	753.603	755.531	684.197	792.522	809.384	719.906	791.219	692.354	0.0915839	NO	NEG		NO	NO
ENSRNOG00000010547	187.871	-0.752166	0.279811	-2.68812	0.00718558	0.354365	Foxb1	169.563	142.057	101.475	76.6124	310.738	308.959	174.419	147.44	181.83	270.458	183.027	230.601	136.595	0.414809	NO	NEG		NO	NO
ENSRNOG00000019634	325.738	-0.293148	0.109109	-2.68675	0.00721502	0.354797	Eif4e2	281.044	328.162	272.933	280.15	420.347	392.387	293.534	300.661	363.66	348.015	302.229	355.603	289.901	0.151694	NO	NEG		NO	NO
ENSRNOG00000008323	3574.94	0.209326	0.0779907	2.68399	0.007275	0.354809	Pitpnm3	3719.15	3766.15	3959.86	3872.93	3009.47	3233.52	3752.98	3909.56	3349.16	2950.18	3801.33	3337.94	3859.33	0.103418	NO	POS		NO	NO
ENSRNOG00000018118	1214.87	0.247369	0.092124	2.68518	0.00724911	0.354809	Atad3a	1223.48	1261.99	1424.15	1516.24	1049.27	1028.64	1279.64	1256.61	1076.29	1076.86	1170.43	1119.42	1329.41	0.128889	NO	POS		NO	NO
ENSRNOG00000042731	2399.52	-0.297693	0.110919	-2.68388	0.00727728	0.354809	Slc25a18	2388.87	2204.63	2133.31	1871.86	3265.94	2464.34	2150.03	2174.01	2879.89	2527.59	2334.3	2621.88	2132.7	0.161771	NO	NEG		NO	NO
ENSRNOG00000008529	49.0173	-0.486897	0.181527	-2.68223	0.00731337	0.355137	Foxs1	70.261	52.8583	38.4905	53.7431	59.5935	44.9228	38.287	35.6553	56.0184	53.6938	35.6668	56.2246	40.3685	0.229963	NO	NEG		NO	NO
ENSRNOG00000051365	5.65205	1.59327	0.59418	2.68147	0.00733	0.355137	Rn50_X_0645.1	0.936814	1.10121	10.4974	2.28694	4.25668	3.66717	5.95576	12.5275	1.83667	5.96598	13.1404	2.96075	8.88161	0.794651	NO	POS		NO	NO
ENSRNOG00000061379	65.4177	-0.814189	0.303719	-2.68073	0.00734609	0.355137	C7	74.0083	46.251	32.6586	83.4733	60.6577	118.266	39.1379	37.5826	105.608	82.5293	39.4212	81.2201	46.4547	0.45102	NO	NEG		NO	NO
ENSRNOG00000013238	361.656	0.293106	0.109484	2.67716	0.00742495	0.355595	Tmem14a	315.706	284.113	475.883	330.463	382.037	331.879	386.274	396.063	323.253	331.112	421.431	328.017	402.023	0.154492	NO	POS		NO	NO
ENSRNOG00000030210	113.821	-0.406146	0.151795	-2.67562	0.00745916	0.355595	Fndc1	120.849	110.121	89.8113	107.486	115.994	140.269	72.32	110.821	158.872	121.308	104.185	127.902	96.9245	0.202142	NO	NEG		NO	NO
ENSRNOG00000050964	61.0879	0.604967	0.226104	2.67562	0.00745913	0.355595	LOC100911068	65.577	64.9717	72.3156	110.917	42.5668	37.5885	58.7068	67.456	39.4884	45.7392	66.6405	49.3219	75.2071	0.340187	NO	POS		NO	NO
ENSRNOG00000054420	24.1054	-0.711426	0.265642	-2.67814	0.00740324	0.355595	Vdr	33.7253	30.834	24.494	21.7259	28.7326	33.0045	11.0607	11.5639	27.55	20.8809	21.5878	29.1212	18.0865	0.321415	NO	NEG		NO	NO
ENSRNOG00000056836	793.18	-0.152984	0.0571671	-2.67608	0.00744882	0.355595	Cav1	840.322	800.583	752.315	736.394	882.197	761.854	722.349	777.671	853.132	849.157	749.002	831.207	747.546	0.0690701	NO	NEG		NO	NO
ENSRNOG00000002852	438.843	0.311164	0.116384	2.67361	0.00750404	0.355758	Myo19	446.86	468.016	550.531	491.692	370.331	400.638	416.052	527.12	352.64	334.095	469.3	395.43	490.939	0.161096	NO	POS		NO	NO
ENSRNOG00000003682	1080.68	0.416662	0.155827	2.67388	0.00749786	0.355758	Hook2	1205.68	1177.2	1417.15	1390.46	784.293	922.292	1129.89	1230.59	790.685	746.741	1092.53	937.815	1252.12	0.220475	NO	POS		NO	NO
ENSRNOG00000001407	118.303	0.417324	0.156319	2.6697	0.00759192	0.358933	Tfr2	119.912	128.842	142.298	161.229	84.0694	97.1799	123.369	138.767	77.14	108.382	120.141	102.588	137.161	0.21369	NO	POS		NO	NO
ENSRNOG00000000433	3884.23	0.330768	0.124006	2.66735	0.00764519	0.35947	Prrt1	4049.85	4132.86	4876.64	4929.5	3230.82	3290.37	4017.59	4479.08	3159.07	2997.9	3562.92	3476.81	4373.14	0.177111	NO	POS		NO	NO
ENSRNOG00000001808	782.526	0.205299	0.0769536	2.66782	0.00763443	0.35947	Ints13	780.366	802.785	892.281	894.193	632.117	736.184	816.79	833.563	697.934	738.787	782.792	731.362	843.924	0.101068	NO	POS		NO	NO
ENSRNOG00000003657	64.1432	0.498981	0.187302	2.66404	0.00772086	0.360069	Pkmyt1	59.9561	64.9717	102.641	88.0471	53.2085	42.1724	67.215	60.7104	55.1	47.7278	63.8247	53.8561	76.4877	0.272117	NO	POS		NO	NO
ENSRNOG00000009742	433.028	0.262528	0.0985116	2.66494	0.00770014	0.360069	Rad52	451.544	454.802	488.713	511.131	359.689	346.547	456.041	490.501	405.904	362.93	435.51	396.903	476.379	0.131375	NO	POS		NO	NO
ENSRNOG00000009906	159.898	0.310094	0.116384	2.66441	0.00771235	0.360069	Slfnl1	145.206	146.462	191.286	162.373	131.957	135.685	193.988	202.368	147.852	158.098	143.606	144.21	178.724	0.154896	NO	POS		NO	NO
ENSRNOG00000006649	586.765	-0.305106	0.114615	-2.66201	0.00776746	0.36017	Thrb	539.605	525.279	478.216	497.409	757.689	699.512	530.914	503.993	674.057	659.24	588.502	642.564	519.807	0.162169	NO	NEG		NO	NO
ENSRNOG00000006916	410.561	-0.324585	0.122176	-2.6567	0.00789085	0.36017	Sardh	406.577	332.567	348.748	364.767	540.598	499.651	363.301	342.098	475.697	456.397	385.764	451.915	360.936	0.173504	NO	NEG		NO	NO
ENSRNOG00000014543	760.887	-0.146645	0.0552331	-2.65502	0.00793032	0.36017	Tbc1d2b	769.124	755.433	727.821	754.69	813.026	803.109	719.796	686.124	849.459	782.537	708.642	795.448	719.415	0.0644543	NO	NEG		NO	NO
ENSRNOG00000015406	212.145	-0.466901	0.175769	-2.65633	0.00789966	0.36017	Pgm5	214.53	185.004	153.962	138.36	284.133	275.954	171.866	175.386	291.112	205.826	237.466	242.76	175.408	0.252598	NO	NEG		NO	NO
ENSRNOG00000017621	3244.71	0.297318	0.111852	2.65812	0.00785772	0.36017	Spns1	3328.5	3428.08	3910.87	4210.25	2660.42	2900.73	3318.21	3506.75	2715.51	2599.18	3113.33	2938.74	3611.88	0.159086	NO	POS		NO	NO
ENSRNOG00000019336	9.10296	-1.47507	0.555679	-2.65453	0.00794186	0.36017	Gata3	8.43132	13.2146	3.49914	3.43041	20.2192	8.25112	0	4.81829	10.1017	16.9036	11.2632	12.8536	4.6022	0.670895	NO	NEG		NO	NO
ENSRNOG00000020295	833.777	0.625883	0.235678	2.65567	0.00791499	0.36017	Plekhn1	919.014	954.753	1320.34	1308.13	527.828	599.582	792.116	981.967	527.124	483.244	757.45	668.591	1032	0.355493	NO	POS		NO	NO
ENSRNOG00000038275	61.6226	0.507751	0.190923	2.65945	0.00782679	0.36017	Adam4	67.4506	72.6802	71.1492	69.7516	42.5668	44.9228	76.5741	82.8745	39.4884	43.7505	66.6405	51.8099	73.398	0.254771	NO	POS		NO	NO
ENSRNOG00000047427	639.998	0.159418	0.0600665	2.65402	0.00795388	0.36017	Cdan1	623.918	667.336	683.499	683.795	601.256	587.663	648.327	678.415	598.754	567.762	699.256	607.781	678.658	0.0716577	NO	POS		NO	NO
ENSRNOG00000056550	2098.52	0.165328	0.0621412	2.66053	0.00780181	0.36017	Epb41l4b	1897.98	2065.88	2245.28	2234.34	2163.46	2031.61	2098.98	2330.12	2002.89	1770.9	2242.31	1988.79	2230.21	0.0798456	NO	POS		NO	NO
ENSRNOG00000057557	25.3316	-0.952182	0.358466	-2.65627	0.00790107	0.36017	Prlr	19.6731	14.3158	11.6638	13.7216	42.5668	33.0045	12.7623	19.2731	49.59	35.7959	26.2808	32.491	16.7403	0.518398	NO	NEG		NO	NO
ENSRNOG00000004111	170.088	-0.705604	0.266388	-2.64878	0.00807819	0.362927	Soat1	127.407	118.931	94.4768	91.4775	292.647	231.031	160.806	135.876	267.235	201.849	149.237	206.517	126.375	0.403954	NO	NEG		NO	NO
ENSRNOG00000013973	10.4411	1.24221	0.468784	2.64986	0.00805254	0.362927	Lcn2	8.43132	11.0121	13.9966	14.8651	6.38502	7.33433	17.8673	4.81829	2.755	2.98299	24.4036	6.48347	15.1902	0.648945	NO	POS		NO	NO
ENSRNOG00000014104	758.473	-0.483763	0.182587	-2.6495	0.00806107	0.362927	Myo5b	709.168	573.733	591.355	500.84	1200.38	949.796	615.996	742.98	833.847	961.517	663.59	871.407	622.952	0.276307	NO	NEG		NO	NO
ENSRNOG00000011613	1779.24	0.232275	0.0877565	2.64682	0.00812533	0.364091	Ppip5k2	1859.58	1902.9	2001.51	1986.21	1527.08	1564.05	1883.72	1863.71	1627.29	1408.96	1946.65	1648.31	1936.36	0.116567	NO	POS		NO	NO
ENSRNOG00000001442	3052.56	-0.107063	0.0405004	-2.6435	0.00820531	0.366373	Por	3258.24	3180.31	2933.45	3118.24	3119.08	3218.86	2857.06	2879.41	3125.09	3024.75	2863.67	3154.39	2930.36	0.0484927	NO	NEG		NO	NO
ENSRNOG00000056767	47.7617	0.638345	0.241528	2.64294	0.00821895	0.366373	Ankrd36	43.0934	42.9474	93.3104	42.3084	27.6684	40.3388	58.7068	52.0375	27.55	46.7335	50.6844	38.0553	59.4095	0.372449	NO	POS		NO	NO
ENSRNOG00000000408	1693.76	0.130084	0.0495978	2.62279	0.00872138	0.369228	Gopc	1699.38	1702.48	1811.39	1698.05	1572.84	1566.8	1786.73	1780.84	1521.68	1683.4	1807.74	1624.43	1776.95	0.0601053	NO	POS		NO	NO
ENSRNOG00000001728	391.861	0.246777	0.0941648	2.62069	0.00877526	0.369228	Fam43a	407.514	375.514	412.899	476.827	337.342	365.8	423.71	465.446	334.273	346.027	365.115	361.078	428.799	0.126023	NO	POS		NO	NO
ENSRNOG00000001996	2212.9	0.179053	0.0681513	2.62728	0.00860698	0.369228	Ythdc1	2131.25	2319.16	2563.7	2503.05	1967.65	2059.11	2272.55	2150.88	2055.23	1990.65	2328.66	2087.18	2363.77	0.0908376	NO	POS		NO	NO
ENSRNOG00000002618	4679.11	0.252722	0.0963101	2.62404	0.00868937	0.369228	Ivns1abp	4329.02	5066.69	5730.43	5776.81	4064.06	3923.87	4667.62	4917.54	4180.26	4261.7	4552.21	4304.26	5128.92	0.135635	NO	POS		NO	NO
ENSRNOG00000005108	953.037	-0.327227	0.124775	-2.62253	0.008728	0.369228	Wfs1	976.16	949.247	675.334	672.36	1112.06	1117.57	953.773	869.219	1104.76	1042.06	1010.87	1050.31	836.311	0.165945	NO	NEG		NO	NO
ENSRNOG00000005258	3601.8	0.156574	0.0597716	2.61954	0.00880482	0.369228	Myef2	3619.85	3761.75	3730.08	3676.25	3190.38	3370.13	3776.8	3937.5	3441.91	3157.99	3957.13	3423.67	3815.56	0.0766889	NO	POS		NO	NO
ENSRNOG00000007722	261.074	0.365431	0.139411	2.62125	0.00876082	0.369228	Fam57a	219.214	234.559	299.76	224.12	220.283	224.614	359.898	249.587	221.318	266.48	351.975	231.078	297.068	0.202977	NO	POS		NO	NO
ENSRNOG00000009968	1018.38	0.147977	0.0564536	2.62121	0.00876193	0.369228	Ercc8	893.72	983.385	1081.23	1050.85	980.1	981.884	1056.72	1159.28	1024.86	960.522	1029.64	970.745	1075.55	0.0690207	NO	POS		NO	NO
ENSRNOG00000010630	335.768	-0.269846	0.102451	-2.63391	0.0084409	0.369228	Prcp	312.896	322.656	318.422	262.998	407.577	374.051	316.506	283.315	398.557	368.896	327.571	364.105	301.762	0.136944	NO	NEG		NO	NO
ENSRNOG00000010897	976.163	-0.251482	0.0958177	-2.62459	0.00867535	0.369228	Nek6	951.803	922.818	835.128	811.863	1175.91	1191.83	855.928	905.838	1024.86	1050.01	1011.81	1052.87	884.113	0.131681	NO	NEG		NO	NO
ENSRNOG00000011295	3287.44	-0.0924715	0.0350569	-2.63775	0.00834572	0.369228	Anapc2	3294.77	3386.23	3150.39	3056.49	3485.16	3373.79	3153.15	3308.23	3328.96	3432.43	3192.18	3383.56	3172.09	0.0406711	NO	NEG		NO	NO
ENSRNOG00000011453	66.2171	-0.426111	0.162705	-2.61892	0.00882086	0.369228	Kif6	65.577	62.7692	48.988	48.0257	86.1977	71.5097	61.2593	53.0011	91.8334	72.5861	66.6405	75.0788	55.5829	0.211614	NO	NEG		NO	NO
ENSRNOG00000011675	1187.17	0.666934	0.253767	2.62813	0.00858555	0.369228	Zfp40	1129.8	1194.82	1816.05	1272.68	806.641	430.892	1608.91	1689.29	825.582	1233.96	1050.29	936.949	1487.44	0.347771	NO	POS		NO	NO
ENSRNOG00000011885	220.993	-0.382699	0.146031	-2.62066	0.00877587	0.369228	Rhpn2	189.236	204.826	190.12	195.533	268.171	264.953	173.568	160.931	256.215	299.293	228.08	247.116	189.646	0.203916	NO	NEG		NO	NO
ENSRNOG00000012195	9.98486	0.930901	0.354957	2.62257	0.00872685	0.369228	Tas2r108	7.49451	12.1134	11.6638	10.2912	6.38502	7.33433	13.6132	15.4185	4.59167	4.97165	15.9562	7.14842	13.3886	0.408287	NO	POS		NO	NO
ENSRNOG00000013474	48.2223	-0.473944	0.179995	-2.63309	0.00846113	0.369228	Casz1	47.7775	41.8462	36.1578	44.5953	60.6577	65.0922	44.2428	36.619	65.2017	50.7108	37.544	55.2143	39.8318	0.226956	NO	NEG		NO	NO
ENSRNOG00000014008	600.454	0.267453	0.101797	2.62731	0.00860618	0.369228	Mfsd2a	595.814	584.745	676.5	761.551	508.673	543.657	613.443	723.706	541.817	521.029	534.063	549.289	661.853	0.142455	NO	POS		NO	NO
ENSRNOG00000014079	1272.37	-0.233484	0.0887812	-2.62988	0.00854156	0.369228	Stat1	1237.53	1235.56	1069.57	1087.44	1428.12	1521.87	1106.92	1188.19	1416.07	1352.29	1352.52	1365.24	1160.93	0.119794	NO	NEG		NO	NO
ENSRNOG00000014333	662.075	-0.185127	0.0703008	-2.63336	0.00845456	0.369228	Vcam1	740.083	636.502	569.193	636.912	709.801	679.343	636.416	662.032	692.424	744.753	575.361	700.484	615.983	0.0887285	NO	NEG		NO	NO
ENSRNOG00000016289	55.5874	-1.30793	0.498249	-2.62506	0.00866348	0.369228	Bmpr1b	18.7363	27.5304	13.9966	27.4433	178.78	68.7594	32.3313	38.5463	96.425	67.6144	41.2984	76.3077	30.7231	0.860217	NO	NEG		NO	NO
ENSRNOG00000020038	2763.69	-0.176012	0.0670668	-2.62442	0.00867957	0.369228	Chpf	2731.75	2607.68	2478.56	2420.72	3163.78	2918.15	2699.66	2667.4	2955.2	3121.2	2636.53	2916.29	2580.57	0.0887966	NO	NEG		NO	NO
ENSRNOG00000025669	84.8372	-0.891371	0.340266	-2.61963	0.00880256	0.369228	Tmem104	57.1456	58.3644	29.1595	54.8865	187.294	125.6	68.9167	56.8558	127.648	88.4953	78.8423	107.425	57.7322	0.534242	NO	NEG		NO	NO
ENSRNOG00000026447	920.24	0.284303	0.107851	2.63606	0.00838744	0.369228	Disp3	854.374	809.393	1036.91	1230.37	742.79	901.206	812.536	1009.91	911.905	801.43	1011.81	836.85	1020.31	0.153864	NO	POS		NO	NO
ENSRNOG00000048636	19.8657	-0.798135	0.304158	-2.62408	0.00868834	0.369228	Il2rb	30.9149	24.2267	13.9966	17.152	11.7059	21.0862	17.0165	11.5639	24.795	34.8015	11.2632	24.5884	14.1984	0.405653	NO	NEG		NO	NO
ENSRNOG00000048967	4.63003	-1.5523	0.59103	-2.62643	0.00862869	0.369228	LOC688459	5.62088	4.40486	3.49914	4.57388	7.44919	8.25112	0.850823	0	5.51	7.95464	2.8158	6.53178	2.34793	0.588377	NO	NEG		NO	NO
ENSRNOG00000019358	246.269	-0.598318	0.229181	-2.61069	0.0090361	0.370114	Esr1	227.646	200.421	144.631	114.347	323.508	317.21	210.153	239.951	355.395	324.151	251.545	291.388	192.125	0.315912	NO	NEG		NO	NO
ENSRNOG00000019871	28.7726	1.26578	0.484711	2.61141	0.00901687	0.370114	Prlh	33.7253	18.7206	46.6552	85.7602	4.25668	15.5855	13.6132	31.8007	14.6933	17.8979	33.7896	17.4799	42.3238	0.780914	NO	POS		NO	NO
ENSRNOG00000024089	244.792	-0.62894	0.240574	-2.61434	0.0089401	0.370114	Fndc3b	205.162	176.194	157.461	125.782	401.192	331.879	213.557	193.695	337.947	298.299	251.545	291.779	188.408	0.35445	NO	NEG		NO	NO
ENSRNOG00000032768	82.61	-0.580371	0.222282	-2.61097	0.0090286	0.370114	Stxbp4	83.3764	74.8826	59.4854	48.0257	101.096	116.433	74.8724	59.7467	139.587	68.6087	82.5967	97.3305	64.9454	0.327101	NO	NEG		NO	NO
ENSRNOG00000033792	165.817	0.290428	0.111226	2.61116	0.00902358	0.370114	RGD1565622	169.563	159.676	166.792	170.377	153.24	130.184	180.374	212.005	134.077	158.098	189.597	150.807	183.829	0.141164	NO	POS		NO	NO
ENSRNOG00000042785	528.654	-0.2212	0.0847286	-2.61069	0.00903607	0.370114	Sesn2	578.951	495.547	450.223	472.253	525.7	549.158	525.809	467.374	618.957	623.445	507.782	565.293	484.688	0.11147	NO	NEG		NO	NO
ENSRNOG00000051061	586.087	-0.298866	0.114258	-2.6157	0.0089044	0.370114	Prep	580.825	567.125	484.048	434.518	752.368	703.179	553.886	552.176	676.812	564.779	577.238	640.848	520.373	0.158305	NO	NEG		NO	NO
ENSRNOG00000054775	15098	-0.148966	0.057051	-2.6111	0.00902507	0.370114	Fkbp11	15213.9	14800.3	13919.6	13257.4	16382.9	15613.9	14785.6	13763	16385.8	16422.3	15533.8	15803.2	14251.9	0.0733909	NO	NEG		NO	NO
ENSRNOG00000061845	2283.18	0.280575	0.107408	2.61223	0.00899532	0.370114	Cttnbp2	2141.56	2580.15	2598.69	2696.3	2065.55	1830.83	2386.56	2778.22	2001.97	1861.38	2173.8	2080.24	2526.71	0.14886	NO	POS		NO	NO
ENSRNOG00000057815	332.94	0.426896	0.1636	2.60939	0.00907037	0.370633	Ccdc191	354.116	296.227	494.545	465.392	246.887	299.791	312.252	297.77	283.765	244.605	366.992	287.565	387.39	0.245861	NO	POS		NO	NO
ENSRNOG00000025787	217.814	-0.42572	0.163254	-2.60772	0.00911467	0.371558	Spag6l	230.456	272	179.623	197.82	184.101	197.11	170.165	151.294	299.377	295.316	218.694	246.393	183.519	0.233535	NO	NEG		NO	NO
ENSRNOG00000010172	34.421	-0.629816	0.242024	-2.60229	0.00926032	0.373065	Mkrn3	31.8517	39.6437	19.8285	25.1563	44.6951	38.5052	25.5247	20.2368	55.1	36.7902	41.2984	41.0977	26.4089	0.320333	NO	NEG		NO	NO
ENSRNOG00000015054	411.607	-0.306834	0.117887	-2.60278	0.00924719	0.373065	Rcbtb2	391.588	388.729	331.252	328.176	564.01	438.226	366.705	394.136	488.554	435.516	400.782	451.104	364.21	0.166927	NO	NEG		NO	NO
ENSRNOG00000027552	428.589	-0.244806	0.094039	-2.60324	0.00923462	0.373065	Tapbpl	494.638	498.85	339.417	421.94	448.015	484.066	352.241	401.845	415.087	427.562	430.817	461.37	389.252	0.122318	NO	NEG		NO	NO
ENSRNOG00000030568	734.671	-0.18623	0.0715454	-2.60296	0.00924215	0.373065	Rgs12	714.789	824.81	683.499	726.103	784.293	708.68	647.476	697.688	856.805	774.583	662.651	777.327	683.483	0.0913267	NO	NEG		NO	NO
ENSRNOG00000052298	58.9642	-1.37195	0.526941	-2.60361	0.00922476	0.373065	Atp8a1	21.5467	17.6194	31.4923	19.439	152.176	89.8456	51.9002	16.3822	133.158	76.5634	38.4826	81.8183	31.5392	0.816271	NO	NEG		NO	NO
ENSRNOG00000005177	167.125	-0.277984	0.10707	-2.59629	0.00942362	0.373506	Tp53i3	168.626	158.575	141.132	142.934	209.641	169.606	165.06	145.512	198.36	185.94	152.992	181.791	149.526	0.135798	NO	NEG		NO	NO
ENSRNOG00000005504	11602	0.345809	0.133181	2.59653	0.00941708	0.373506	Pkp4	10315.3	11977.9	15446.4	14769	9957.43	9982.94	12861	13451.7	10516.8	9229.37	9113.8	10329.9	13128.4	0.192611	NO	POS		NO	NO
ENSRNOG00000009881	83.8701	-0.381161	0.146646	-2.59919	0.00934429	0.373506	Fam161a	102.113	82.5911	64.1509	62.8908	74.4919	89.8456	77.4249	74.2016	103.772	110.371	80.7195	93.8639	71.8775	0.189664	NO	NEG		NO	NO
ENSRNOG00000023851	589.51	-0.376529	0.144896	-2.59861	0.00936029	0.373506	Igsf3	518.995	529.684	453.722	410.505	785.357	740.768	593.024	534.83	708.954	667.195	541.572	658.492	506.73	0.204876	NO	NEG		NO	NO
ENSRNOG00000028350	936.261	0.268792	0.103526	2.59636	0.00942161	0.373506	Arse	905.899	982.283	1110.39	1121.74	831.116	833.364	950.369	1137.12	773.237	812.367	840.985	856.378	1032.12	0.143677	NO	POS		NO	NO
ENSRNOG00000037214	499.068	0.268986	0.103509	2.59867	0.00935862	0.373506	Spag5	502.132	509.862	614.682	545.435	395.871	415.307	549.632	541.575	514.267	400.715	500.273	456.359	550.319	0.13821	NO	POS		NO	NO
ENSRNOG00000055097	49.3388	0.556149	0.213939	2.59956	0.00933431	0.373506	Terb1	50.5879	52.8583	76.9811	66.3212	25.5401	34.8381	45.0936	54.9285	39.4884	39.7732	56.316	40.5143	59.9281	0.295773	NO	POS		NO	NO
ENSRNOG00000026821	99.3001	-0.418155	0.161215	-2.59377	0.00949313	0.375394	Arhgap42	88.9973	88.0972	69.9828	89.1906	138.342	115.516	82.5298	76.1289	125.812	116.337	101.369	112.183	83.8402	0.220544	NO	NEG		NO	NO
ENSRNOG00000001126	1020.67	-0.323553	0.127073	-2.5462	0.0108904	0.375547	Fbxw8	989.275	954.753	761.646	754.69	1322.76	1256	990.358	1040.75	1163.53	1054.98	938.599	1123.55	897.209	0.175114	NO	NEG		NO	NO
ENSRNOG00000002052	409.828	-0.325662	0.127512	-2.55397	0.0106501	0.375547	Ccdc80	429.997	396.437	400.068	405.932	459.721	481.316	318.208	275.606	522.532	415.63	402.659	450.939	360.495	0.168157	NO	NEG		NO	NO
ENSRNOG00000002461	567.747	-0.370474	0.145667	-2.54329	0.0109814	0.375547	Nid1	529.3	441.587	442.058	511.131	709.801	701.346	510.494	497.247	790.685	624.439	487.133	632.86	489.613	0.209954	NO	NEG		NO	NO
ENSRNOG00000002730	508.701	-0.502343	0.195763	-2.56608	0.0102855	0.375547	Rgs5	474.028	383.223	522.538	367.054	798.127	643.588	477.312	334.389	663.955	559.808	371.685	587.121	414.596	0.288927	NO	NEG		NO	NO
ENSRNOG00000003031	4439.9	-0.479749	0.186307	-2.57504	0.0100229	0.375547	Atp2b4	3926.19	3706.69	2870.46	2827.8	6505.27	6007.74	4421.73	3826.68	5437.45	4988.55	4320.37	5095.31	3653.41	0.269093	NO	NEG		NO	NO
ENSRNOG00000003134	719.544	-1.74593	0.678896	-2.57173	0.0101192	0.375547	Slc4a4	215.467	193.814	173.791	184.099	3074.39	995.636	478.163	327.643	1207.61	653.274	411.106	1056.7	314.96	1.18629	NO	NEG		NO	NO
ENSRNOG00000003209	725.013	0.233794	0.0920465	2.53996	0.0110865	0.375547	Pcp4l1	646.401	704.777	732.487	676.934	771.523	618.834	854.226	864.4	645.589	644.326	815.643	671.908	788.738	0.123021	NO	POS		NO	NO
ENSRNOG00000003497	417.845	0.233858	0.0920361	2.54094	0.0110555	0.375547	Thoc6	378.473	397.538	442.058	407.075	394.807	319.043	451.787	498.211	407.74	425.573	473.993	387.196	454.625	0.116956	NO	POS		NO	NO
ENSRNOG00000003738	68.881	-0.787965	0.30525	-2.58138	0.00984065	0.375547	Ush2a	59.9561	72.6802	41.9897	30.8737	115.994	50.4235	44.2428	51.0738	134.995	77.5577	77.9037	85.2678	49.2167	0.465341	NO	NEG		NO	NO
ENSRNOG00000004415	2674.43	0.1686	0.066128	2.54959	0.0107848	0.375547	Fam179b	2691.47	2779.47	2960.27	2953.58	2307.12	2413	2623.94	2799.42	2581.44	2416.22	2892.76	2531.45	2846	0.0848855	NO	POS		NO	NO
ENSRNOG00000004737	591.255	-0.310992	0.120343	-2.58422	0.00975994	0.375547	Cd48	521.805	611.174	437.393	511.131	683.197	655.506	492.627	646.614	723.647	696.031	524.677	648.56	522.488	0.163652	NO	NEG		NO	NO
ENSRNOG00000004827	2966.49	0.0977903	0.0377209	2.59247	0.00952896	0.375547	Papola	2880.7	2912.71	3123.57	3053.06	2841.33	2845.72	2946.4	3066.36	2986.42	2780.15	3194.99	2874.51	3076.88	0.0440014	NO	POS		NO	NO
ENSRNOG00000004874	670.339	-0.228933	0.0893887	-2.56109	0.0104344	0.375547	Flrt3	649.212	633.198	615.849	548.865	821.539	709.597	624.504	612.886	710.79	786.515	660.774	718.475	612.576	0.119882	NO	NEG		NO	NO
ENSRNOG00000005933	205.556	-0.694265	0.271437	-2.55774	0.0105356	0.375547	Yap1	166.753	132.146	120.137	113.203	350.112	274.121	182.927	132.021	308.56	261.509	219.632	248.867	153.584	0.401683	NO	NEG		NO	NO
ENSRNOG00000006505	723.103	0.170819	0.0668432	2.55551	0.0106032	0.375547	Borcs5	685.748	762.04	795.471	808.433	706.609	653.672	787.011	721.779	649.262	647.309	736.8	684.107	769.899	0.0829682	NO	POS		NO	NO
ENSRNOG00000007478	2093.82	-0.241757	0.0934486	-2.58706	0.00967995	0.375547	Cry2	1999.16	1974.48	1870.87	1677.47	2556.14	2401.99	2139.82	1850.22	2323.38	2257.13	1981.38	2252.05	1903.95	0.127118	NO	NEG		NO	NO
ENSRNOG00000007988	1115.6	-0.165571	0.0642312	-2.57774	0.00994479	0.375547	Timm22	1154.15	1084.7	1090.57	958.227	1196.13	1177.16	1006.52	1124.59	1151.59	1276.72	1051.23	1173.41	1046.23	0.0809154	NO	NEG		NO	NO
ENSRNOG00000008757	382.211	-0.184339	0.072144	-2.55515	0.0106141	0.375547	Tmem218	421.566	392.032	345.249	341.897	423.539	370.384	355.644	388.354	396.72	422.59	346.343	404.472	355.497	0.0841949	NO	NEG		NO	NO
ENSRNOG00000009244	2246.46	-0.357804	0.140134	-2.5533	0.0106709	0.375547	Abhd4	2054.43	1915.01	1781.06	1661.46	3176.55	2517.51	2069.2	2121.97	2766.94	2544.49	2102.46	2495.82	1947.23	0.202599	NO	NEG		NO	NO
ENSRNOG00000009636	9217.37	-0.391757	0.152967	-2.56105	0.0104356	0.375547	Scrn1	9950.84	8462.83	5844.73	7484.01	11378.1	9899.52	8344.87	7044.33	12077.9	10238.6	10665.3	10334.6	7876.65	0.209885	NO	NEG		NO	NO
ENSRNOG00000011841	6456.18	-0.912417	0.353023	-2.58459	0.0097496	0.375547	Map2	3701.35	3498.56	3386	2993.6	14067.3	8313.47	5282.76	4244.91	12122	7522.1	5885.96	8204.12	4358.65	0.577389	NO	NEG		NO	NO
ENSRNOG00000013003	56.5083	0.536447	0.210244	2.55155	0.0107246	0.375547	Srms	69.3242	56.1619	78.1475	77.7559	38.3101	33.9213	64.6626	66.4923	38.57	44.7448	53.5002	46.8387	68.1117	0.283189	NO	POS		NO	NO
ENSRNOG00000013555	684.851	0.166574	0.0652122	2.55433	0.0106391	0.375547	Ankrd55	609.866	656.324	721.989	788.994	691.71	657.34	689.167	766.107	644.67	631.399	675.791	648.551	728.41	0.080826	NO	POS		NO	NO
ENSRNOG00000013829	45.023	-0.486077	0.191127	-2.54322	0.0109836	0.375547	Chrna3	50.5879	38.5425	36.1578	32.0171	62.786	51.3403	38.287	32.7643	44.08	63.6371	45.0528	51.829	36.8558	0.245243	NO	NEG		NO	NO
ENSRNOG00000014241	1367	-0.466	0.180021	-2.58859	0.0096369	0.375547	Ece1	1261.89	1074.79	902.778	903.341	1888.9	1772.16	1246.46	1225.77	1833.91	1548.17	1378.8	1563.3	1131.43	0.258521	NO	NEG		NO	NO
ENSRNOG00000014486	133.842	-0.591125	0.230358	-2.56611	0.0102845	0.375547	Rfx3	93.6814	126.64	93.3104	107.486	199	145.77	97.8447	84.8018	226.828	156.11	140.79	158.005	104.847	0.344673	NO	NEG		NO	NO
ENSRNOG00000014705	26.6522	0.538718	0.20912	2.57612	0.00999153	0.375547	Rbm20	21.5467	28.6316	31.4923	35.4475	23.4117	20.1694	30.6296	30.837	20.2033	18.8923	31.9124	22.1425	32.0638	0.220734	NO	POS		NO	NO
ENSRNOG00000014838	34.4813	-0.745526	0.293054	-2.54399	0.0109594	0.375547	Glipr2	26.2308	20.9231	27.9931	21.7259	59.5935	47.6732	21.2706	23.1278	43.1617	55.6825	31.9124	42.2108	25.206	0.419888	NO	NEG		NO	NO
ENSRNOG00000014886	354.74	-0.17517	0.0688945	-2.54259	0.0110035	0.375547	Fam107b	404.704	361.198	347.581	328.176	368.203	369.467	319.909	326.68	355.395	384.806	336.019	373.962	331.673	0.0743081	NO	NEG		NO	NO
ENSRNOG00000015036	211.407	0.824996	0.322734	2.55627	0.01058	0.375547	Ctgf	259.497	187.206	277.598	499.696	92.5827	150.354	191.435	202.368	92.7517	156.11	215.878	156.417	277.395	0.5307	NO	POS		NO	NO
ENSRNOG00000015473	163.03	-0.630645	0.244745	-2.57674	0.00997365	0.375547	Phactr2	144.269	145.36	78.1475	85.7602	258.593	213.612	154.85	126.239	220.4	184.945	181.15	194.53	125.229	0.3418	NO	NEG		NO	NO
ENSRNOG00000015858	77.1582	-0.690193	0.271177	-2.54518	0.0109223	0.375547	Hyal1	69.3242	50.6559	50.1543	49.1692	159.625	95.3463	71.4691	50.1102	103.772	81.535	67.5791	93.3764	57.6964	0.429674	NO	NEG		NO	NO
ENSRNOG00000015896	112.106	0.275418	0.10827	2.54382	0.0109649	0.375547	Rbpms2	104.923	104.615	135.3	129.212	107.481	102.681	121.668	114.675	101.935	91.4783	119.202	102.186	124.011	0.117184	NO	POS		NO	NO
ENSRNOG00000016877	3045.97	0.283259	0.11087	2.55487	0.0106227	0.375547	Shisa7	3205.78	3348.79	3347.51	3424.69	2285.84	2677.95	3176.97	3536.62	2774.29	2342.64	3384.59	2772.55	3374.08	0.147037	NO	POS		NO	NO
ENSRNOG00000017392	27.4496	-0.887324	0.34796	-2.55007	0.0107701	0.375547	Fgf2	21.5467	17.6194	13.9966	18.2955	52.1443	50.4235	18.7181	12.5275	35.815	30.8242	30.0352	34.7289	18.7146	0.504905	NO	NEG		NO	NO
ENSRNOG00000017514	14.8067	-0.780526	0.303604	-2.57087	0.0101444	0.375547	Btn1a1	15.9258	14.3158	4.66552	10.2912	24.4759	18.3358	11.9115	13.4912	18.3667	18.8923	12.2018	18.3854	10.5123	0.355413	NO	NEG		NO	NO
ENSRNOG00000018369	64.6942	-0.388028	0.150466	-2.57884	0.00991314	0.375547	Prx	63.7033	69.3765	61.8181	59.4604	69.171	67.8426	51.0494	55.8921	89.9967	73.5804	49.7458	72.2784	55.5932	0.175889	NO	NEG		NO	NO
ENSRNOG00000018373	639.442	-0.713463	0.279879	-2.54919	0.0107974	0.375547	Tln2	423.44	431.676	417.564	341.897	1170.59	855.367	548.781	498.211	1089.14	694.042	563.16	777.376	473.922	0.441087	NO	NEG		NO	NO
ENSRNOG00000018452	2613.93	0.230763	0.0891905	2.58731	0.00967288	0.375547	Unc13a	2626.83	2562.53	2891.46	2866.68	2462.49	2364.41	2596.71	3075.99	2581.44	1938.94	2785.76	2422.77	2843.32	0.116598	NO	POS		NO	NO
ENSRNOG00000018655	1866.65	0.265908	0.10293	2.5834	0.00978314	0.375547	Adsl	1912.97	1959.06	2312.93	2222.9	1468.55	1736.4	1882.02	2033.32	1601.57	1576.01	1827.45	1709.1	2055.73	0.141383	NO	POS		NO	NO
ENSRNOG00000018770	296.766	0.461706	0.180863	2.5528	0.0106862	0.375547	Pmaip1	313.833	306.138	459.554	405.932	204.321	243.867	336.926	271.751	211.217	239.633	271.255	253.168	349.084	0.268756	NO	POS		NO	NO
ENSRNOG00000018836	3305.06	-0.42296	0.166258	-2.54399	0.0109594	0.375547	RGD1559896	2862.9	2802.59	2585.86	2385.28	5234.65	3692.84	2999.15	3094.3	4259.23	3568.65	2870.24	3736.81	2786.97	0.252998	NO	NEG		NO	NO
ENSRNOG00000018986	1693.57	0.155132	0.0610699	2.54024	0.0110775	0.375547	Fbxl19	1669.4	1663.94	1700.58	1782.67	1597.32	1677.73	1865.85	1933.1	1595.15	1460.67	1682.91	1610.7	1793.02	0.0770019	NO	POS		NO	NO
ENSRNOG00000019400	2603.09	-0.412867	0.159905	-2.58195	0.00982452	0.375547	Dag1	2316.74	2063.68	2044.66	1908.45	3817.18	2924.57	2319.34	2376.38	3432.73	3056.57	2373.72	2935.24	2204.51	0.237531	NO	NEG		NO	NO
ENSRNOG00000019742	2260.45	-0.273857	0.107851	-2.53921	0.0111103	0.375547	Stat3	2213.69	2074.69	1954.85	1987.35	2503.99	2661.45	1762.91	1965.86	2701.74	2563.38	2475.09	2453.16	2029.21	0.146168	NO	NEG		NO	NO
ENSRNOG00000020673	1771.03	-0.231494	0.0899119	-2.57467	0.0100335	0.375547	Pbxip1	1700.32	1628.7	1512.79	1606.57	2016.6	2186.55	1555.3	1776.02	1987.27	1874.31	1636.92	1898.96	1617.52	0.122922	NO	NEG		NO	NO
ENSRNOG00000021101	1052.07	0.322829	0.125886	2.56445	0.0103338	0.375547	Sema6c	1150.41	1089.1	1301.68	1320.71	859.849	884.704	1075.44	1197.83	915.579	765.634	1011.81	944.212	1181.49	0.173858	NO	POS		NO	NO
ENSRNOG00000021669	186.588	0.243616	0.0944904	2.57821	0.00993137	0.375547	Mybl1	170.5	183.903	213.448	208.111	188.358	165.939	203.347	206.223	146.933	177.985	187.72	172.27	203.77	0.109762	NO	POS		NO	NO
ENSRNOG00000022485	1391.65	0.27441	0.106657	2.57283	0.0100871	0.375547	Chuk	1378.99	1508.66	1722.74	1693.48	1062.04	1174.41	1437.04	1432.96	1266.38	1231.97	1399.45	1270.41	1537.13	0.14646	NO	POS		NO	NO
ENSRNOG00000022847	2334.64	0.230201	0.0904369	2.54543	0.0109143	0.375547	Dopey1	2316.74	2377.52	2820.31	2745.47	2100.67	1980.27	2161.09	2335.9	2193.9	2015.51	2633.71	2164.1	2539.3	0.123278	NO	POS		NO	NO
ENSRNOG00000023657	42.1373	-0.974458	0.382847	-2.5453	0.0109185	0.375547	Gprin3	26.2308	22.0243	22.1612	14.8651	96.8394	54.0907	34.8837	30.837	65.2017	61.6484	34.7282	54.3392	27.4951	0.585339	NO	NEG		NO	NO
ENSRNOG00000024201	55.376	0.646833	0.254757	2.53902	0.0111163	0.375547	Fer1l5	50.5879	40.7449	88.6449	73.182	37.2459	40.3388	62.9609	66.4923	71.63	22.8696	54.4388	43.9029	69.1438	0.348228	NO	POS		NO	NO
ENSRNOG00000024349	11454.2	-0.155569	0.0602382	-2.58257	0.00980681	0.375547	Cbarp	11012.2	10976.9	10347	10493.6	13038.2	12637.1	10950.1	11138.9	12130.3	12281	10991	12012.6	10784.1	0.0790031	NO	NEG		NO	NO
ENSRNOG00000024733	14.9037	0.815064	0.318156	2.56183	0.0104121	0.375547	Mnd1	15.9258	6.60729	16.3293	27.4433	8.51336	10.0847	17.0165	24.0914	12.8567	11.932	13.1404	10.9866	19.6042	0.423414	NO	POS		NO	NO
ENSRNOG00000024754	30.564	-0.693109	0.269941	-2.56764	0.0102394	0.375547	AABR07043169.1	31.8517	41.8462	17.4957	14.8651	41.5026	26.587	30.6296	22.1641	53.2634	27.8412	28.158	37.1487	22.6625	0.370262	NO	NEG		NO	NO
ENSRNOG00000024886	451.268	-0.275194	0.108063	-2.5466	0.0108778	0.375547	Ext1	456.228	421.765	359.245	376.201	522.507	495.067	390.528	399.918	552.837	492.193	497.458	490.1	404.67	0.144366	NO	NEG		NO	NO
ENSRNOG00000026044	402.782	-0.220049	0.0865897	-2.54129	0.0110445	0.375547	Prrg1	379.41	393.134	383.739	338.467	467.17	442.81	407.544	357.517	438.964	462.363	359.483	430.642	369.35	0.110173	NO	NEG		NO	NO
ENSRNOG00000027012	6171.12	0.259037	0.100751	2.57106	0.0101388	0.375547	Usp54	5015.7	5941.05	7336.53	7267.89	6027.46	6036.16	5831.54	7446.18	6034.37	4931.87	6013.6	5664.44	6779.15	0.138529	NO	POS		NO	NO
ENSRNOG00000030294	1443.4	0.165648	0.0639987	2.5883	0.00964511	0.375547	Eml4	1475.48	1496.55	1585.11	1596.28	1259.98	1377.02	1505.96	1486.92	1323.32	1272.74	1498	1367.52	1534.46	0.081296	NO	POS		NO	NO
ENSRNOG00000036719	492.665	0.184912	0.0716457	2.58092	0.00985361	0.375547	Samd10	472.154	505.457	568.027	503.126	459.721	429.975	500.284	565.667	459.167	456.397	499.335	463.812	527.288	0.0890742	NO	POS		NO	NO
ENSRNOG00000037604	720.526	-0.311148	0.121424	-2.56249	0.0103925	0.375547	Ascc3	664.201	649.717	621.681	551.152	896.031	812.277	701.929	631.195	952.312	767.622	677.669	790.36	636.725	0.171092	NO	NEG		NO	NO
ENSRNOG00000048824	97.344	-0.510385	0.197362	-2.58603	0.00970883	0.375547	Rnf165	77.7555	82.5911	64.1509	67.4647	140.47	124.684	85.9331	90.5838	141.423	109.376	86.3511	112.717	78.8967	0.282975	NO	NEG		NO	NO
ENSRNOG00000051528	147.235	0.493549	0.192177	2.5682	0.0102229	0.375547	Ddx11	148.953	166.283	201.784	213.829	104.289	120.1	134.43	190.804	107.445	97.4443	134.22	124.086	175.013	0.277145	NO	POS		NO	NO
ENSRNOG00000053891	99.6972	0.404294	0.156332	2.58613	0.00970608	0.375547	Phf11b	91.8077	94.7045	104.974	121.208	85.1336	107.265	142.938	108.893	73.4667	69.6031	96.6757	86.9967	114.938	0.210501	NO	POS		NO	NO
ENSRNOG00000055658	10.4692	1.11118	0.432739	2.56778	0.0102352	0.375547	SNORD69	10.305	13.2146	15.1629	22.8694	5.32085	4.58396	10.2099	16.3822	2.755	4.97165	9.38599	6.8585	14.8021	0.581357	NO	POS		NO	NO
ENSRNOG00000055745	33.9342	-0.765384	0.298133	-2.56725	0.0102508	0.375547	AABR07043748.2	22.4835	25.3279	17.4957	26.2998	57.4652	46.7564	26.3755	31.8007	57.855	40.7675	20.6492	41.7759	24.5242	0.427946	NO	NEG		NO	NO
ENSRNOG00000057710	195.96	-0.829395	0.324276	-2.55768	0.0105372	0.375547	Ccnd2	122.723	113.425	127.135	99.4818	321.379	271.37	141.237	106.966	355.395	283.384	213.062	244.613	137.576	0.489223	NO	NEG		NO	NO
ENSRNOG00000058157	19.5384	-0.940576	0.367076	-2.56234	0.0103969	0.375547	Ldlrad3	14.0522	16.5182	11.6638	3.43041	37.2459	26.587	17.8673	16.3822	30.305	25.8526	15.0176	25.0935	12.8723	0.48902	NO	NEG		NO	NO
ENSRNOG00000058186	631.103	0.24604	0.0958362	2.5673	0.0102495	0.375547	Errfi1	482.459	555.012	643.842	667.786	596.999	595.915	664.493	804.654	613.447	648.303	669.221	582.022	689.999	0.127837	NO	POS		NO	NO
ENSRNOG00000058275	58.6871	-0.51218	0.199272	-2.57025	0.0101625	0.375547	Spef2	66.5138	75.9838	55.9862	65.1777	62.786	60.5082	34.8837	36.619	84.4867	55.6825	46.93	67.6602	47.9193	0.258218	NO	NEG		NO	NO
ENSRNOG00000058588	1041.38	0.294903	0.115189	2.56017	0.0104621	0.375547	Nfxl1	1062.35	1190.41	1129.06	1228.09	903.48	893.872	1135.85	1176.63	865.07	749.724	1120.69	944.151	1158.06	0.153529	NO	POS		NO	NO
ENSRNOG00000059660	17809.4	0.310639	0.120892	2.56955	0.0101831	0.375547	AABR07065531.5	18560.2	19639.1	21812.5	20469.2	12875.4	16153	19035.5	19471.7	15794.4	13313.1	18779.5	16055.8	19913.7	0.162334	NO	POS		NO	NO
ENSRNOG00000060585	4.71607	1.41756	0.547273	2.59023	0.0095912	0.375547	AABR07051431.1	2.81044	6.60729	8.16466	8.00428	2.12834	1.83358	4.25412	8.67291	1.83667	0.99433	6.57019	2.70177	7.13323	0.623156	NO	POS		NO	NO
ENSRNOG00000061862	77.381	-0.409809	0.159248	-2.57341	0.0100703	0.375547	Zbtb10	75.8819	69.3765	52.4871	54.8865	98.9678	88.012	74.8724	68.4197	91.8334	100.427	76.0265	87.4165	65.3384	0.208357	NO	NEG		NO	NO
ENSRNOG00000000522	2145.71	-0.139904	0.055184	-2.53523	0.0112373	0.376359	Cpne5	2213.69	2224.45	1844.05	1954.19	2357.14	2248.89	2116	2192.32	2216.86	2182.55	2052.72	2240.6	2031.85	0.0678528	NO	NEG		NO	NO
ENSRNOG00000005975	1638.77	0.566678	0.223557	2.53483	0.0112503	0.376359	LOC100362027	1112	1221.25	3444.32	1497.94	1511.12	1472.37	1998.58	1644.96	1340.77	1409.96	1373.17	1344.58	1991.8	0.39153	NO	POS		NO	NO
ENSRNOG00000012094	43.2089	0.752165	0.296811	2.53415	0.0112719	0.376359	Ltbp2	44.0302	39.6437	69.9828	86.9037	21.2834	40.3388	34.8837	48.1829	25.7133	25.8526	38.4826	32.8104	55.6871	0.454233	NO	POS		NO	NO
ENSRNOG00000016226	212.193	0.290825	0.114742	2.53461	0.0112573	0.376359	Rpp40	204.225	210.332	227.444	296.159	196.871	197.11	213.557	219.714	165.3	180.968	222.448	192.468	235.864	0.157361	NO	POS		NO	NO
ENSRNOG00000043094	3115.65	-0.356589	0.140588	-2.53642	0.0111993	0.376359	Oxct1	2816.06	2667.14	2378.25	2385.28	4286.47	3417.8	2966.82	2711.73	3694.46	3879.87	3068.28	3460.3	2702.07	0.201384	NO	NEG		NO	NO
ENSRNOG00000060709	19.3281	-1.04649	0.412905	-2.53446	0.0112621	0.376359	AABR07046866.1	12.1786	13.2146	9.33104	6.86082	31.9251	22.9198	17.0165	9.63657	46.835	24.8582	17.8334	25.3219	12.1357	0.613083	NO	NEG		NO	NO
ENSRNOG00000003348	595.447	0.399846	0.158032	2.53015	0.0114012	0.376718	Rasd1	600.498	596.858	796.638	775.272	328.828	529.906	620.25	590.722	523.45	538.927	648.572	519.744	686.291	0.212471	NO	POS		NO	NO
ENSRNOG00000007972	568.009	-0.14797	0.0584345	-2.53224	0.0113335	0.376718	Rbbp9	587.382	574.834	537.701	554.583	639.566	589.497	518.151	541.575	609.774	563.785	531.247	594.14	536.651	0.0644485	NO	NEG		NO	NO
ENSRNOG00000009481	1854.35	0.164572	0.0650228	2.531	0.0113739	0.376718	Ddhd1	1698.44	1817	1972.35	1759.8	1842.08	1842.75	1967.95	2163.41	1705.35	1643.63	1985.14	1758.21	1969.73	0.083715	NO	POS		NO	NO
ENSRNOG00000014248	166.063	-1.13922	0.450569	-2.5284	0.0114583	0.376718	Erbb4	73.0715	75.9838	66.4837	58.3169	419.283	240.199	151.447	82.8745	333.355	183.951	141.728	220.974	100.17	0.722457	NO	NEG		NO	NO
ENSRNOG00000016671	678.42	-0.634565	0.250676	-2.53141	0.0113604	0.376718	Dtna	494.638	475.725	393.07	423.084	1134.4	912.208	642.371	517.484	1041.39	798.447	629.8	809.469	521.162	0.378617	NO	NEG		NO	NO
ENSRNOG00000018576	103.451	-0.851431	0.33642	-2.53085	0.0113785	0.376718	Rcan3	55.272	64.9717	55.9862	49.1692	200.064	149.437	86.784	70.347	168.055	141.195	96.6757	129.832	71.7924	0.506617	NO	NEG		NO	NO
ENSRNOG00000019353	169.603	0.76396	0.302089	2.52892	0.0114413	0.376718	Ctrl	170.5	211.433	281.098	307.593	62.786	102.681	167.612	190.804	108.363	116.337	146.421	128.683	218.706	0.443936	NO	POS		NO	NO
ENSRNOG00000053234	1267.28	0.229239	0.0906562	2.52867	0.0114497	0.376718	Cnot3	1320.91	1265.3	1398.49	1587.14	1129.08	1169.83	1246.46	1344.3	1154.35	1010.24	1314.04	1174.95	1378.08	0.121831	NO	POS		NO	NO
ENSRNOG00000007047	1551.27	-0.28648	0.113427	-2.52567	0.0115478	0.377708	Eps8	1433.32	1390.83	1332.01	1245.24	2077.26	1666.73	1426.83	1420.43	1803.61	1766.92	1500.82	1689.78	1385.07	0.160085	NO	NEG		NO	NO
ENSRNOG00000013364	185.736	-0.246926	0.0977307	-2.52659	0.0115175	0.377708	Hey2	208.909	169.587	157.461	177.238	216.026	203.528	185.479	163.822	195.605	206.821	158.623	200.079	168.525	0.116235	NO	NEG		NO	NO
ENSRNOG00000019677	212.453	0.271543	0.107522	2.52547	0.0115544	0.377708	Arid3b	218.278	182.802	242.607	272.146	185.165	199.861	204.198	227.423	209.38	167.047	228.08	193.755	234.891	0.140392	NO	POS		NO	NO
ENSRNOG00000007387	1475.44	0.370023	0.146576	2.52444	0.0115884	0.378098	Per1	1268.45	1606.67	1830.05	1970.2	922.635	1349.52	1424.28	1776.02	1371.07	1294.62	1416.35	1302.16	1683.38	0.202435	NO	POS		NO	NO
ENSRNOG00000055647	714.704	0.245317	0.0972286	2.5231	0.0116326	0.378821	Rbfa	745.704	721.296	887.615	771.842	593.807	572.078	741.918	801.763	692.424	628.416	704.888	658.954	781.605	0.129365	NO	POS		NO	NO
ENSRNOG00000002828	852.81	-0.134318	0.053257	-2.52207	0.0116667	0.379211	Tob1	880.605	846.834	821.132	776.416	927.956	860.867	818.492	835.491	870.58	946.602	795.932	888.907	809.492	0.0611384	NO	NEG		NO	NO
ENSRNOG00000042526	40.0262	0.558747	0.221803	2.51911	0.0117652	0.381692	Wfdc6a	31.8517	50.6559	57.1526	46.8822	24.4759	25.6702	34.8837	53.0011	31.2233	33.8072	50.6844	32.9474	48.5208	0.294828	NO	POS		NO	NO
ENSRNOG00000000233	121.38	0.310333	0.124013	2.50243	0.0123343	0.383965	Grm6	89.9341	123.336	144.631	109.773	113.866	117.349	148.043	138.767	112.955	100.427	136.097	109.645	135.462	0.1537	NO	POS		NO	NO
ENSRNOG00000001190	2404.39	0.252295	0.100631	2.50713	0.0121715	0.383965	Git2	2468.5	2460.11	2707.17	3079.36	2064.49	2212.22	2293.82	2665.48	2159	1907.12	2430.97	2211.91	2635.36	0.13766	NO	POS		NO	NO
ENSRNOG00000003672	2.67992	-2.39815	0.956978	-2.50596	0.0122118	0.383965	Enam	2.81044	5.50607	2.33276	0	1.06417	9.16792	0.850823	0	1.83667	4.97165	0.938599	4.22615	0.824436	1.05234	NO	NEG		NO	NO
ENSRNOG00000004063	104	-0.486395	0.193827	-2.50943	0.0120925	0.383965	Sh3pxd2b	88.0605	90.2996	92.144	58.3169	144.727	145.77	97.8447	90.5838	139.587	109.376	87.2897	119.637	85.2358	0.269662	NO	NEG		NO	NO
ENSRNOG00000004179	631.723	0.301191	0.120231	2.5051	0.0122417	0.383965	Nts	632.349	650.818	784.974	730.677	534.213	558.326	723.2	752.616	487.635	564.779	529.37	571.353	704.167	0.163927	NO	POS		NO	NO
ENSRNOG00000004287	733.962	0.415788	0.165868	2.50675	0.0121847	0.383965	Wdr83	786.924	804.988	1015.92	1013.11	492.71	578.495	755.531	785.381	604.264	554.836	681.423	637.036	850.273	0.236938	NO	POS		NO	NO
ENSRNOG00000007705	475.397	-1.181	0.471563	-2.50443	0.012265	0.383965	Kcnj10	185.489	178.397	200.617	173.807	1407.9	648.172	381.169	320.898	920.17	484.238	328.51	637.394	281	0.812059	NO	NEG		NO	NO
ENSRNOG00000009389	441.579	0.18634	0.0742906	2.50825	0.012133	0.383965	Ripk2	441.239	428.372	484.048	420.797	393.743	409.806	479.864	506.884	382.945	438.499	471.177	415.767	472.554	0.089907	NO	POS		NO	NO
ENSRNOG00000012815	1706.8	-0.130686	0.0520899	-2.50885	0.0121126	0.383965	Chst10	1706.87	1699.17	1648.1	1512.81	1928.28	1798.75	1684.63	1618.94	1753.1	1776.87	1647.24	1777.17	1622.34	0.0634964	NO	NEG		NO	NO
ENSRNOG00000013867	1202.28	-0.345002	0.13715	-2.51551	0.0118861	0.383965	Fgf1	1276.88	988.891	823.464	950.223	1565.39	1340.35	1213.27	1117.84	1394.03	1421.89	1132.89	1331.24	1047.54	0.187118	NO	NEG		NO	NO
ENSRNOG00000014790	113.961	0.642202	0.255536	2.51316	0.0119656	0.383965	Cryga	108.67	144.259	194.785	179.525	80.8769	66.009	106.353	115.639	64.2834	80.5407	112.632	90.7732	141.787	0.380657	NO	POS		NO	NO
ENSRNOG00000015768	348.452	-0.274294	0.109493	-2.50513	0.0122405	0.383965	Nat8f5	381.283	407.449	328.919	359.049	429.924	381.385	296.937	267.897	308.56	359.947	311.615	378.092	312.883	0.143487	NO	NEG		NO	NO
ENSRNOG00000017728	1010.29	0.254942	0.101752	2.50553	0.0122268	0.383965	Edrf1	993.959	1026.33	1299.35	1154.9	797.063	831.53	968.237	1060.02	983.535	937.653	1060.62	928.345	1108.63	0.138283	NO	POS		NO	NO
ENSRNOG00000019693	804.993	-0.381049	0.152299	-2.50199	0.0123499	0.383965	Clpb	736.336	725.7	659.005	628.908	1234.44	873.702	764.039	656.25	1047.82	782.537	746.186	900.089	690.878	0.228786	NO	NEG		NO	NO
ENSRNOG00000022414	2449.81	0.269679	0.107504	2.50854	0.012123	0.383965	Zfp142	2566.87	2559.22	2926.45	2974.16	2069.81	2127.87	2299.77	2753.17	2234.31	1883.26	2552.99	2240.22	2701.31	0.14538	NO	POS		NO	NO
ENSRNOG00000026548	6.25737	1.47334	0.586156	2.51356	0.0119518	0.383965	Dhrs7c	7.49451	1.10121	13.9966	13.7216	4.25668	0.916792	2.55247	8.67291	2.755	3.97732	9.38599	3.41692	9.66591	0.754788	NO	POS		NO	NO
ENSRNOG00000027290	101.566	-1.15515	0.461002	-2.50573	0.0122199	0.383965	Pcdhga7	52.4616	55.0607	32.6586	20.5824	226.668	165.939	101.248	62.6377	187.34	126.28	86.3511	135.625	60.6956	0.663332	NO	NEG		NO	NO
ENSRNOG00000036576	897.466	0.222047	0.0882771	2.51534	0.0118918	0.383965	Zdhhc6	862.805	984.486	1038.08	1035.98	765.138	804.026	889.11	917.402	844.867	743.758	986.468	834.18	973.408	0.1162	NO	POS		NO	NO
ENSRNOG00000042152	72.8853	0.45034	0.179927	2.5029	0.0123179	0.383965	Gipc2	50.5879	81.4899	81.6466	116.634	57.4652	69.6762	83.3807	75.1653	60.61	54.6881	70.3949	62.4195	85.4443	0.253484	NO	POS		NO	NO
ENSRNOG00000047132	825.72	0.361675	0.144238	2.50749	0.0121591	0.383965	Zfp182	921.825	923.919	1000.75	1015.4	567.202	679.343	847.42	958.839	663.037	630.405	874.774	730.955	939.438	0.194889	NO	POS		NO	NO
ENSRNOG00000048800	126.382	-1.0341	0.413065	-2.50348	0.012298	0.383965	Nr3c1	64.6401	48.4534	57.1526	66.3212	287.326	185.192	94.4414	67.456	238.767	164.064	116.386	164.74	80.3515	0.644223	NO	NEG		NO	NO
ENSRNOG00000057601	258.434	0.437212	0.174586	2.50428	0.01227	0.383965	AABR07044080.2	242.635	318.251	345.249	323.602	174.524	226.448	279.07	324.752	195.605	177.985	234.65	222.575	301.465	0.243145	NO	POS		NO	NO
ENSRNOG00000060379	832.946	0.223891	0.089247	2.50867	0.0121188	0.383965	Foxred1	805.66	943.741	970.428	925.067	706.609	722.432	879.751	899.092	730.075	734.81	844.739	773.888	903.815	0.117324	NO	POS		NO	NO
ENSRNOG00000051238	151.123	0.485208	0.193986	2.50126	0.0123753	0.38406	Mphosph8	164.879	167.385	202.95	234.411	108.545	98.0967	147.192	161.894	107.445	120.314	149.237	127.777	179.137	0.278339	NO	POS		NO	NO
ENSRNOG00000000536	226.482	-0.58739	0.23498	-2.49974	0.0124283	0.384412	Mdga1	182.679	169.587	159.794	124.638	385.229	318.127	211.004	189.84	314.988	232.673	202.737	267.214	177.603	0.352103	NO	NEG		NO	NO
ENSRNOG00000007859	1868.83	0.318754	0.127519	2.49965	0.0124315	0.384412	Cep83	1913.91	2066.98	2486.72	2321.24	1464.3	1509.96	1853.09	1946.59	1603.41	1520.33	1870.63	1679.81	2095.65	0.178948	NO	POS		NO	NO
ENSRNOG00000024335	766.406	0.2972	0.118977	2.49797	0.0124907	0.38555	Fastkd1	790.671	831.417	948.267	993.675	627.86	618.834	792.116	773.817	639.16	656.257	758.388	694.033	853.253	0.164847	NO	POS		NO	NO
ENSRNOG00000006569	226.505	-1.08135	0.433213	-2.49611	0.0125563	0.385845	Itgb8	114.291	81.4899	87.4785	96.0514	576.78	283.289	168.463	162.858	404.067	328.129	188.658	298.008	140.702	0.693286	NO	NEG		NO	NO
ENSRNOG00000007286	857.103	0.295833	0.118563	2.49515	0.0125902	0.385845	Mdm1	908.709	934.931	1122.06	970.805	706.609	661.007	896.768	902.947	710.79	737.793	875.713	776.64	953.658	0.161925	NO	POS		NO	NO
ENSRNOG00000046607	52.7485	0.410696	0.164504	2.49656	0.0125404	0.385845	Cited4	43.0934	42.9474	71.1492	54.8865	48.9518	41.2556	72.32	54.9285	52.345	46.7335	51.623	45.8878	60.9814	0.199224	NO	POS		NO	NO
ENSRNOG00000056703	3171.96	0.133241	0.0533929	2.49548	0.0125788	0.385845	Atrx	3132.71	3301.44	3346.34	3322.92	2817.92	2981.41	3318.21	3186.81	3099.38	2897.48	3486.9	3038.39	3332.24	0.0657203	NO	POS		NO	NO
ENSRNOG00000027253	69.4572	-1.13337	0.454348	-2.4945	0.0126135	0.385868	Pcdhga10	39.3462	30.834	20.9948	20.5824	156.433	99.0135	62.9609	35.6553	107.445	121.308	69.4563	92.3966	41.93	0.658047	NO	NEG		NO	NO
ENSRNOG00000010258	1117.1	-0.27853	0.111756	-2.4923	0.0126918	0.387575	Vhl	1107.31	999.903	985.591	829.015	1424.92	1176.24	1049.92	1016.66	1315.05	1261.8	1121.63	1214.21	1000.56	0.151684	NO	NEG		NO	NO
ENSRNOG00000022274	1460.98	0.183905	0.0738632	2.4898	0.0127814	0.389366	Slc2a8	1515.76	1529.59	1664.42	1631.73	1330.21	1327.51	1493.19	1546.67	1260.87	1290.64	1480.17	1375.76	1563.24	0.0945897	NO	POS		NO	NO
ENSRNOG00000029292	18.1215	-0.682282	0.274191	-2.48835	0.0128338	0.389366	LOC500877	18.7363	24.2267	13.9966	10.2912	19.1551	26.587	18.7181	8.67291	21.1217	21.8752	15.9562	21.9503	13.527	0.305319	NO	NEG		NO	NO
ENSRNOG00000037960	30.5628	-0.769672	0.309336	-2.48814	0.0128412	0.389366	Stum	21.5467	28.6316	17.4957	16.0086	38.3101	34.8381	30.6296	18.3095	38.57	64.6314	27.2194	37.7547	21.9326	0.45479	NO	NEG		NO	NO
ENSRNOG00000053758	3.77884	1.56544	0.628854	2.48935	0.0127977	0.389366	U2	2.81044	2.20243	5.8319	9.14775	4.25668	1.83358	5.10494	2.89097	0.918334	0	6.57019	2.00358	5.90915	0.716346	NO	POS		NO	NO
ENSRNOG00000021493	74.4577	0.531863	0.213944	2.48599	0.0129192	0.39104	Prdm9	81.5028	82.5911	107.307	83.4733	56.401	49.5067	74.8724	107.93	61.5284	39.7732	74.1493	61.8839	89.5463	0.291646	NO	POS		NO	NO
ENSRNOG00000018692	70.669	0.37942	0.152834	2.48257	0.0130438	0.392009	Mc4r	53.3984	62.7692	68.8164	86.9037	69.171	60.5082	73.1708	100.22	71.63	55.6825	75.0879	62.1932	80.8398	0.19287	NO	POS		NO	NO
ENSRNOG00000027469	60.6919	-0.444581	0.179089	-2.48245	0.0130481	0.392009	Pcdhb4	55.272	53.9595	46.6552	45.7388	91.5186	73.3433	59.5576	47.2192	64.2834	76.5634	53.5002	69.1567	50.5342	0.239053	NO	NEG		NO	NO
ENSRNOG00000050647	63.5659	1.99616	0.804235	2.48207	0.0130623	0.392009	Hspa1b	22.4835	52.8583	270.6	186.385	6.38502	14.6687	16.1656	23.1278	16.53	48.7221	41.2984	26.9413	107.515	1.33693	NO	POS		NO	NO
ENSRNOG00000054917	230.256	-0.661685	0.266595	-2.48198	0.0130655	0.392009	Mrgpre	184.552	155.271	129.468	118.921	351.176	337.379	228.021	163.822	348.048	283.384	232.773	276.635	174.601	0.382294	NO	NEG		NO	NO
ENSRNOG00000061876	962.631	-0.205068	0.0825998	-2.48267	0.0130402	0.392009	Tas1r2	915.267	915.109	892.281	873.61	1209.96	1002.05	906.977	914.511	1056.08	1048.02	855.064	1024.42	888.489	0.110482	NO	NEG		NO	NO
ENSRNOG00000016872	1971.39	-0.26369	0.106273	-2.48127	0.0130916	0.392109	Plppr4	1923.28	1862.15	1588.61	1488.8	2403.96	2122.37	1918.61	1869.49	2204	2286.96	2017.05	2133.79	1776.51	0.140988	NO	NEG		NO	NO
ENSRNOG00000011351	4.67881	1.43223	0.577383	2.48055	0.013118	0.392213	Mat1a	4.68407	3.30364	11.6638	8.00428	1.06417	0.916792	8.50823	2.89097	2.755	2.98299	4.693	2.61778	7.15206	0.71972	NO	POS		NO	NO
ENSRNOG00000002407	149.16	-0.441231	0.17802	-2.47854	0.0131921	0.392379	Pdxdc1	121.786	129.943	110.806	94.9079	190.486	197.11	136.132	132.021	198.36	179.974	149.237	169.61	124.621	0.245172	NO	NEG		NO	NO
ENSRNOG00000009069	1522.45	-0.166375	0.067124	-2.47862	0.0131892	0.392379	Tnfaip1	1440.82	1480.03	1499.96	1387.03	1686.71	1600.72	1373.23	1396.34	1749.43	1651.58	1481.11	1601.55	1427.53	0.085259	NO	NEG		NO	NO
ENSRNOG00000042536	211.697	-0.978407	0.394728	-2.47869	0.0131867	0.392379	Pde4d	113.354	123.336	76.9811	73.182	466.106	304.375	206.75	156.112	351.722	278.412	178.334	272.884	138.272	0.590773	NO	NEG		NO	NO
ENSRNOG00000004602	2554.09	-0.217939	0.0879704	-2.47741	0.013234	0.392945	Rnf145	2474.13	2340.08	2254.61	2100.55	2882.84	2963.07	2399.32	2343.61	2880.81	2827.87	2628.08	2728.13	2345.24	0.116037	NO	NEG		NO	NO
ENSRNOG00000025354	13.9033	0.775314	0.313122	2.47607	0.0132836	0.393736	Rinl	13.1154	7.7085	22.1612	24.0129	10.6417	10.0847	19.5689	10.6002	11.02	9.9433	14.079	10.4189	18.0844	0.395033	NO	POS		NO	NO
ENSRNOG00000010886	24.664	0.678961	0.274298	2.47526	0.0133138	0.393949	Nfe2l3	21.5467	18.7206	29.1595	34.3041	15.9625	7.33433	29.7788	32.7643	24.795	27.8412	29.0966	19.3667	31.0207	0.328327	NO	POS		NO	NO
ENSRNOG00000002368	1459.09	-0.201507	0.081432	-2.47455	0.0133406	0.394064	Iars2	1431.45	1390.83	1228.2	1329.85	1759.07	1585.13	1437.89	1297.08	1643.82	1497.46	1449.2	1551.29	1348.44	0.106991	NO	NEG		NO	NO
ENSRNOG00000000571	46885.6	-0.166524	0.0673513	-2.47246	0.0134186	0.395687	Psap	47184.5	45406.4	41877.7	39614.3	53814	51129.5	47669.1	45196.5	49508.3	48940.9	45401	49330.6	43951.7	0.0861138	NO	NEG		NO	NO
ENSRNOG00000001223	2372.08	-0.112315	0.0456469	-2.46052	0.0138738	0.396986	Pttg1ip	2360.77	2428.18	2235.95	2354.4	2600.83	2459.75	2271.7	2326.27	2536.44	2347.61	2170.98	2455.6	2271.86	0.0537169	NO	NEG		NO	NO
ENSRNOG00000001714	309.129	-0.329943	0.133732	-2.4672	0.0136175	0.396986	Atp13a4	322.264	274.202	243.773	230.981	441.63	321.794	298.639	274.642	355.395	331.112	305.983	341.066	270.804	0.187012	NO	NEG		NO	NO
ENSRNOG00000001874	751.981	-0.201822	0.0820116	-2.46089	0.0138592	0.396986	Slc7a4	745.704	700.372	650.84	634.625	795.999	870.035	726.603	703.47	836.602	849.157	758.388	799.645	694.785	0.104897	NO	NEG		NO	NO
ENSRNOG00000004091	417.118	0.310394	0.125866	2.46607	0.0136606	0.396986	Cwc25	343.811	459.206	575.025	497.409	366.074	356.632	433.92	442.319	334.273	395.743	383.887	375.957	466.512	0.176389	NO	POS		NO	NO
ENSRNOG00000005639	67.2361	-1.56054	0.633794	-2.46221	0.0138082	0.396986	Ar	14.0522	12.1134	20.9948	10.2912	169.203	126.517	54.4527	29.8734	160.708	94.4613	46.93	96.1759	32.5084	0.8999	NO	NEG		NO	NO
ENSRNOG00000007104	2391.9	-0.346174	0.140696	-2.46045	0.0138763	0.396986	Itpr1	2153.73	2055.97	1856.88	1981.63	3137.17	2770.54	2250.43	1874.31	3162.74	2613.1	2454.44	2648.88	2083.54	0.198659	NO	NEG		NO	NO
ENSRNOG00000008797	1312.83	0.196003	0.0796292	2.46144	0.0138379	0.396986	Tmpo	1354.63	1317.05	1575.78	1478.51	1229.12	1201.91	1334.94	1325.03	1082.72	1201.15	1340.32	1231.1	1410.91	0.10346	NO	POS		NO	NO
ENSRNOG00000008911	7.68689	-1.62468	0.658345	-2.46783	0.0135934	0.396986	Draxin	5.62088	4.40486	1.16638	0	24.4759	16.5022	6.80658	4.81829	10.1017	5.96598	4.693	11.1786	3.49685	0.92263	NO	NEG		NO	NO
ENSRNOG00000009050	51.7153	0.514662	0.209273	2.45928	0.0139214	0.396986	Amn	48.7143	55.0607	75.8147	73.182	32.9893	38.5052	57.856	53.0011	30.305	53.6938	49.7458	43.2114	61.9199	0.279716	NO	POS		NO	NO
ENSRNOG00000009982	1858.69	-0.100842	0.0409753	-2.46104	0.0138536	0.396986	Pnp	1972.93	1881.98	1743.74	1755.23	1878.26	1961.93	1771.41	1901.3	1907.38	1903.15	1768.32	1917.6	1788	0.0451739	NO	NEG		NO	NO
ENSRNOG00000011704	1018.54	0.138903	0.0564247	2.46174	0.0138266	0.396986	Fbxo34	941.498	978.98	1111.56	1064.57	1007.77	887.454	1089.05	1045.57	1047.82	979.415	1050.29	973.822	1072.21	0.0656192	NO	POS		NO	NO
ENSRNOG00000012481	41.3855	0.443112	0.179741	2.46528	0.0136906	0.396986	Ppm1j	40.283	35.2389	40.8233	56.03	30.8609	34.8381	45.0936	55.8921	30.305	41.7618	44.1142	35.548	48.3906	0.210921	NO	POS		NO	NO
ENSRNOG00000013519	33.3841	-0.789749	0.320454	-2.46447	0.0137216	0.396986	Tll2	22.4835	29.7328	15.1629	17.152	40.4384	54.0907	30.6296	18.3095	56.9367	44.7448	37.544	41.4045	23.7596	0.43841	NO	NEG		NO	NO
ENSRNOG00000013884	317.787	-0.803149	0.326207	-2.46209	0.0138131	0.396986	Psd3	167.69	200.421	193.619	148.651	610.833	421.724	268.009	253.442	562.939	402.703	265.624	394.385	225.869	0.501173	NO	NEG		NO	NO
ENSRNOG00000017826	410.664	-0.235374	0.0954038	-2.46714	0.0136197	0.396986	Mtrr	400.019	397.538	320.755	344.184	487.39	455.645	399.887	386.426	456.412	450.431	418.615	441.239	373.973	0.122095	NO	NEG		NO	NO
ENSRNOG00000019332	1705.62	0.320256	0.130229	2.45918	0.0139253	0.396986	Gtpbp2	1741.54	1880.87	2079.66	2286.94	1289.77	1471.45	1641.24	1886.84	1429.85	1380.13	1673.52	1532.27	1913.64	0.181432	NO	POS		NO	NO
ENSRNOG00000020139	1677.28	0.164869	0.0667844	2.46867	0.0135616	0.396986	RGD1565775	1705.94	1717.89	1907.03	1787.24	1491.97	1660.31	1685.48	1780.84	1454.64	1506.41	1752.36	1589.53	1782.59	0.0837175	NO	POS		NO	NO
ENSRNOG00000020302	927.049	0.227602	0.0925171	2.4601	0.0138896	0.396986	Klhl17	947.119	897.49	1056.74	1071.43	747.047	917.708	882.304	1040.75	901.804	747.736	987.406	859.817	1007.73	0.119533	NO	POS		NO	NO
ENSRNOG00000031590	8.26747	-1.02257	0.415417	-2.46154	0.0138341	0.396986	AABR07048308.2	14.0522	9.91093	3.49914	4.57388	11.7059	6.41754	9.35905	3.85463	11.9383	10.9376	4.693	10.8271	5.19594	0.455532	NO	NEG		NO	NO
ENSRNOG00000049128	4308.26	0.267474	0.10843	2.4668	0.0136327	0.396986	Nktr	4376.79	4653.73	4326.1	4393.21	3253.17	3832.19	4568.07	5294.33	4012.2	3531.86	5149.16	3943.32	4746.17	0.145118	NO	POS		NO	NO
ENSRNOG00000018285	191.691	-1.2938	0.526532	-2.45721	0.0140022	0.398273	Kcna2	59.0193	59.4656	65.3173	56.03	528.892	304.375	124.22	102.148	385.7	236.65	186.781	262.35	106.899	0.821726	NO	NEG		NO	NO
ENSRNOG00000051719	134.479	-0.98237	0.399852	-2.45683	0.0140168	0.398273		76.8187	67.1741	59.4854	44.5953	306.481	190.693	126.773	104.075	237.848	162.076	103.246	173.515	87.6348	0.611883	NO	NEG		NO	NO
ENSRNOG00000001194	734.258	0.241593	0.0983907	2.45545	0.014071	0.399152	Rrp1b	758.819	740.016	868.953	890.763	632.117	585.83	736.813	783.453	726.402	623.445	730.23	677.771	802.042	0.129576	NO	POS		NO	NO
ENSRNOG00000001598	947.036	0.376121	0.153464	2.45088	0.0142507	0.399939	Usp16	917.141	1121.04	1224.7	1295.55	660.849	707.763	962.281	946.311	813.644	783.532	984.591	833.994	1082.69	0.215122	NO	POS		NO	NO
ENSRNOG00000015156	1408.77	0.353993	0.144492	2.44992	0.0142888	0.399939	Gal	1505.46	1561.52	1637.6	1861.57	953.496	1156.99	1360.47	1646.89	1249.85	1075.86	1486.74	1250.53	1598.65	0.195938	NO	POS		NO	NO
ENSRNOG00000015162	2437.23	-0.166723	0.0680662	-2.44942	0.0143085	0.399939	Lonp2	2583.73	2467.82	2359.59	2091.41	2793.45	2686.2	2237.66	2227.01	2339	2517.64	2506.06	2564.64	2284.35	0.0862383	NO	NEG		NO	NO
ENSRNOG00000019145	3584.88	0.151066	0.0615947	2.45258	0.0141835	0.399939	Kdm2a	3668.56	3645.02	3872.38	3667.11	3295.73	3476.47	3633.87	3819.94	3363.86	3031.71	3959.01	3413.56	3790.46	0.0762849	NO	POS		NO	NO
ENSRNOG00000031974	889.603	-0.820433	0.334811	-2.45043	0.0142684	0.399939	Pcdh10	614.55	512.065	409.399	365.91	1801.64	1200.08	811.685	715.997	1379.34	1141.49	833.476	1108.19	627.294	0.501943	NO	NEG		NO	NO
ENSRNOG00000047363	129.171	-0.381163	0.155502	-2.45117	0.0142393	0.399939	Kcnk13	135.838	124.437	76.9811	116.634	137.278	161.355	112.309	103.111	142.342	166.053	144.544	144.551	110.716	0.201624	NO	NEG		NO	NO
ENSRNOG00000050828	699.534	0.202667	0.0826194	2.45302	0.0141663	0.399939	Vkorc1	670.759	726.802	772.144	819.867	556.561	659.173	673.852	769.962	646.507	666.201	733.046	654.334	753.774	0.105106	NO	POS		NO	NO
ENSRNOG00000053339	106.116	-0.56973	0.232296	-2.4526	0.0141827	0.399939	AABR07062512.1	79.6292	95.8057	58.319	72.0386	183.037	138.436	103.8	92.5111	142.342	109.376	91.9827	124.771	83.7304	0.338835	NO	NEG		NO	NO
ENSRNOG00000061499	8306.65	0.175336	0.0715281	2.45129	0.0142347	0.399939	Kmt2d	8510.95	8646.74	8668.54	9088.29	6872.41	8036.6	8589.91	9011.16	7870.12	7137.3	8941.1	7845.68	8859.8	0.0898172	NO	POS		NO	NO
ENSRNOG00000001623	1089.79	0.264203	0.107937	2.44775	0.0143751	0.400497	Zfp295	1071.71	1223.45	1279.52	1254.39	853.464	842.531	1089.9	1196.86	1043.23	956.545	1176.06	998.489	1199.35	0.141293	NO	POS		NO	NO
ENSRNOG00000047656	23273.8	-0.227347	0.0928614	-2.44824	0.0143555	0.400497	Gaa	23508.4	21676.3	19724.7	18000.5	26994.8	25796.7	22764.6	22010.9	26215.7	25364.4	23954.9	24926	21291.1	0.120434	NO	NEG		NO	NO
ENSRNOG00000007335	4.69536	-1.78196	0.728833	-2.44494	0.0144875	0.401243	Ccl11	9.36814	5.50607	1.16638	3.43041	0	9.16792	0.850823	3.85463	6.42834	10.9376	0.938599	6.90135	2.04817	0.825309	NO	NEG		NO	NO
ENSRNOG00000013067	101.522	0.433686	0.177347	2.44541	0.0144689	0.401243	Phf21b	59.0193	75.9838	103.808	114.347	110.674	108.181	112.309	133.948	99.18	72.5861	126.711	87.604	118.225	0.228927	NO	POS		NO	NO
ENSRNOG00000024294	31.4442	-0.836	0.341958	-2.44475	0.0144955	0.401243	AABR07019083.1	21.5467	22.0243	19.8285	10.2912	54.2726	41.2556	19.5689	33.728	52.345	44.7448	26.2808	39.3649	21.9395	0.468814	NO	NEG		NO	NO
ENSRNOG00000052634	21.7145	0.644272	0.263423	2.44577	0.0144544	0.401243	Lsmem2	13.1154	23.1255	36.1578	34.3041	15.9625	15.5855	20.4198	22.1641	15.6117	19.8866	22.5264	17.2145	27.1144	0.343642	NO	POS		NO	NO
ENSRNOG00000004018	67.1641	0.410735	0.168078	2.44372	0.0145369	0.401646	Tdrd5	75.8819	66.0729	93.3104	80.0428	57.4652	53.1739	65.5134	69.3833	50.5084	46.7335	80.7195	58.3059	77.7939	0.215899	NO	POS		NO	NO
ENSRNOG00000012651	673.129	0.332036	0.135901	2.44322	0.0145568	0.401646	Cwc22	690.432	701.474	808.301	885.045	586.357	601.415	747.873	745.871	587.734	445.46	604.458	602.145	758.31	0.182961	NO	POS		NO	NO
ENSRNOG00000020072	277.187	-0.22725	0.0930665	-2.44181	0.014614	0.402578	Pcdhb9	278.234	264.291	246.106	251.563	350.112	281.455	262.904	246.696	322.335	285.373	259.992	296.967	253.452	0.117794	NO	NEG		NO	NO
ENSRNOG00000018094	195.436	-1.29338	0.529849	-2.44103	0.0146452	0.402791	Sv2c	68.3874	56.1619	51.3207	53.7431	515.058	315.376	167.612	110.821	377.435	272.446	161.439	267.478	108.987	0.794453	NO	NEG		NO	NO
ENSRNOG00000003244	75.55	0.411722	0.168739	2.43999	0.0146878	0.403315	Ltc4s	63.7033	64.9717	86.3121	118.921	57.4652	83.428	72.32	84.8018	62.4467	60.6541	76.0265	65.4448	87.6762	0.234101	NO	POS		NO	NO
ENSRNOG00000000435	813.575	0.243794	0.100383	2.42865	0.0151551	0.403869	Ppt2	815.028	885.377	933.104	937.645	701.288	720.598	751.277	970.403	693.342	688.076	853.187	750.618	889.123	0.132578	NO	POS		NO	NO
ENSRNOG00000002121	927.899	-0.333513	0.137041	-2.43367	0.0149465	0.403869	Lrrc8d	865.616	836.923	693.996	697.516	1263.17	1159.74	934.204	838.382	1050.57	969.471	897.301	1024.25	812.28	0.19032	NO	NEG		NO	NO
ENSRNOG00000004303	997.008	-0.454262	0.186803	-2.43178	0.015025	0.403869	Timp3	867.49	779.66	695.163	786.707	1626.05	1326.6	855.077	852.837	1203.94	1016.2	957.371	1136.66	829.431	0.281799	NO	NEG		NO	NO
ENSRNOG00000007610	1382.85	-0.276378	0.113778	-2.42909	0.0151366	0.403869	Gdf11	1336.83	1213.54	1106.89	1086.3	1663.3	1555.8	1407.26	1264.32	1695.24	1548.17	1333.75	1502.15	1239.7	0.152619	NO	NEG		NO	NO
ENSRNOG00000008173	994.901	-0.666393	0.273826	-2.43364	0.0149479	0.403869	Sesn3	690.432	627.692	596.02	603.752	1726.08	1274.34	765.741	785.381	1630.96	1227	1016.5	1196.09	753.479	0.415359	NO	NEG		NO	NO
ENSRNOG00000008930	5.35328	-1.46767	0.602852	-2.43454	0.0149107	0.403869	Tnfsf15	3.74725	5.50607	2.33276	0	7.44919	12.8351	2.55247	3.85463	11.9383	3.97732	4.693	7.57554	2.68657	0.739074	NO	NEG		NO	NO
ENSRNOG00000013465	100.066	0.435351	0.178862	2.434	0.0149329	0.403869	Tepp	111.481	103.514	139.966	129.212	70.2352	69.6762	99.5463	124.312	88.16	73.5804	91.0441	86.1078	116.816	0.242941	NO	POS		NO	NO
ENSRNOG00000013588	90.0101	-1.29907	0.534696	-2.42954	0.0151181	0.403869	Glra1	41.2198	35.2389	15.1629	20.5824	224.54	166.856	94.4414	52.0375	156.117	116.337	67.5791	123.385	49.9607	0.760308	NO	NEG		NO	NO
ENSRNOG00000016189	1102.65	0.201789	0.0830029	2.43111	0.0150526	0.403869	Frmd5	919.014	1101.21	1180.38	1208.65	1066.3	1130.4	1166.48	1303.83	1062.51	913.789	1076.57	1032.21	1187.18	0.105607	NO	POS		NO	NO
ENSRNOG00000017321	435.958	0.247944	0.102017	2.43041	0.0150818	0.403869	Trub1	479.649	433.879	481.715	551.152	391.614	358.466	452.638	458.701	373.762	371.879	442.08	401.541	477.257	0.133859	NO	POS		NO	NO
ENSRNOG00000018557	511.209	-0.393254	0.161765	-2.43101	0.0150567	0.403869	Cdh22	489.017	396.437	410.566	344.184	666.17	633.503	455.19	428.827	647.425	608.53	543.449	573.514	436.443	0.222735	NO	NEG		NO	NO
ENSRNOG00000018603	1386.93	0.399567	0.164127	2.43449	0.0149127	0.403869	Carns1	1221.61	1537.3	1665.59	1788.39	1084.39	1262.42	1422.58	1995.73	1205.77	955.551	1116.93	1211.17	1597.84	0.234692	NO	POS		NO	NO
ENSRNOG00000018709	956.278	-0.12876	0.0528715	-2.43535	0.0148775	0.403869	Patz1	988.338	945.943	972.761	911.345	1012.03	1030.47	844.867	908.729	987.209	1001.29	916.073	994.213	910.755	0.0585143	NO	NEG		NO	NO
ENSRNOG00000019181	232.611	-0.951111	0.39074	-2.43413	0.0149278	0.403869	Synpo	116.165	170.688	83.9794	75.469	483.133	407.972	229.722	164.785	331.518	279.407	215.878	298.147	153.967	0.567981	NO	NEG		NO	NO
ENSRNOG00000019900	743.58	-0.141097	0.0580733	-2.42965	0.0151136	0.403869	Slc35b2	762.566	788.47	727.821	703.234	789.614	764.604	735.962	725.634	775.992	777.566	627.923	776.469	704.115	0.0641804	NO	NEG		NO	NO
ENSRNOG00000027115	96.4599	-0.605879	0.249153	-2.43175	0.015026	0.403869	Zc2hc1c	98.3654	77.085	61.8181	42.3084	123.444	128.351	81.679	79.9835	160.708	98.4386	108.878	114.399	74.9333	0.344343	NO	NEG		NO	NO
ENSRNOG00000027319	14.4822	-0.846073	0.347408	-2.43539	0.0148757	0.403869	Ephx3	14.989	20.9231	12.8302	3.43041	12.77	12.8351	11.0607	13.4912	25.7133	21.8752	9.38599	18.1843	10.0397	0.432165	NO	NEG		NO	NO
ENSRNOG00000051772	29.7713	-0.929649	0.382754	-2.42884	0.0151473	0.403869	AABR07027272.1	24.3572	14.3158	11.6638	17.152	72.3635	34.8381	23.823	22.1641	49.59	32.8129	24.4036	38.0462	19.8413	0.59323	NO	NEG		NO	NO
ENSRNOG00000055471	25484	0.170714	0.0701986	2.43188	0.0150208	0.403869	Ywhah	26834.1	26915.9	27741.2	27812.6	22501.9	22523.7	26279.4	26866.8	22132.8	23736.6	26979.1	24107.5	27135.8	0.0887132	NO	POS		NO	NO
ENSRNOG00000001294	1009.17	-0.156479	0.064863	-2.41246	0.0158452	0.403991	Ift81	1141.04	1037.34	875.951	896.48	1050.34	1112.07	1014.18	966.548	1016.6	997.313	993.038	1059.12	949.24	0.078782	NO	NEG		NO	NO
ENSRNOG00000001309	281.223	-0.62685	0.258607	-2.42395	0.0153529	0.403991	Camkk2	197.668	193.814	177.29	157.799	452.272	385.969	277.368	211.041	424.27	355.97	259.992	334.994	216.698	0.376871	NO	NEG		NO	NO
ENSRNOG00000001515	130.138	-0.635619	0.263529	-2.41195	0.0158673	0.403991	Map3k20	112.418	77.085	99.1423	76.6124	237.31	152.187	96.9938	93.4747	191.932	161.081	133.281	155.336	99.9009	0.392982	NO	NEG		NO	NO
ENSRNOG00000005479	396.087	-1.01238	0.419577	-2.41286	0.015828	0.403991	Slc1a2	243.572	179.498	215.78	221.833	1289.77	396.971	294.385	209.114	596.917	376.851	332.264	513.93	254.675	0.807035	NO	NEG		NO	NO
ENSRNOG00000005697	1451.92	-1.54229	0.638225	-2.41653	0.0156693	0.403991	Slc6a11	541.478	460.308	383.739	315.598	5386.83	2112.29	1113.73	769.962	2416.14	1501.44	969.573	2069.75	710.52	1.01944	NO	NEG		NO	NO
ENSRNOG00000005718	84.7666	0.320895	0.133072	2.41145	0.0158894	0.403991	AABR07065406.1	79.6292	80.3887	108.473	89.1906	60.6577	69.6762	96.9938	84.8018	85.405	80.5407	96.6757	76.0496	95.2271	0.155869	NO	POS		NO	NO
ENSRNOG00000006397	54.0981	-1.38989	0.572784	-2.42654	0.0152434	0.403991	Chrm5	21.5467	17.6194	15.1629	8.00428	135.15	88.012	44.2428	22.1641	123.057	66.6201	53.5002	75.3341	28.6149	0.822107	NO	NEG		NO	NO
ENSRNOG00000007262	298.615	0.380277	0.157103	2.42056	0.0154966	0.403991	Ccdc134	334.442	306.138	397.736	392.21	195.807	260.369	313.954	324.752	222.237	255.543	281.58	262.423	342.046	0.214047	NO	POS		NO	NO
ENSRNOG00000007408	689.161	0.300709	0.123923	2.42658	0.0152418	0.403991	Ebf4	727.904	738.915	837.461	848.454	494.839	592.247	715.542	786.344	618.039	567.762	653.265	623.284	768.213	0.165267	NO	POS		NO	NO
ENSRNOG00000007439	147.59	0.492119	0.203491	2.41838	0.0155899	0.403991	Unc13d	173.311	144.259	220.446	218.403	91.5186	118.266	149.745	160.931	105.608	113.354	127.649	124.386	175.435	0.291535	NO	POS		NO	NO
ENSRNOG00000009421	1558.44	-0.311524	0.12894	-2.41603	0.0156906	0.403991	Ivd	1438.95	1351.19	1227.03	1184.63	1983.61	1806.08	1609.76	1375.14	1853.2	1824.59	1488.62	1709.6	1377.04	0.175461	NO	NEG		NO	NO
ENSRNOG00000010128	681.853	0.299859	0.124147	2.41536	0.0157195	0.403991	Slc27a2	726.031	679.449	863.121	910.202	599.127	572.078	679.808	713.106	584.979	538.927	633.554	616.765	759.958	0.172896	NO	POS		NO	NO
ENSRNOG00000010280	650.331	-0.365498	0.151257	-2.4164	0.0156749	0.403991	Pde8b	607.992	597.96	486.38	450.527	904.544	777.439	584.515	582.049	797.114	660.235	704.888	724.214	561.672	0.20956	NO	NEG		NO	NO
ENSRNOG00000011132	360.387	-1.01139	0.417896	-2.4202	0.0155119	0.403991	LOC100362814	181.742	161.879	142.298	138.36	819.411	518.904	306.296	229.35	698.852	424.579	342.589	467.561	231.779	0.646652	NO	NEG		NO	NO
ENSRNOG00000012367	440.977	-1.18409	0.489224	-2.42035	0.0155055	0.403991	Pcdh7	173.311	177.296	121.304	109.773	1025.86	678.426	382.87	289.097	824.664	670.178	397.966	591.622	260.202	0.709745	NO	NEG		NO	NO
ENSRNOG00000016278	13.0287	0.841395	0.347232	2.42315	0.0153866	0.403991	Ccl17	14.0522	8.80972	18.6621	25.1563	8.51336	4.58396	11.9115	18.3095	9.18334	11.932	12.2018	9.51242	17.2482	0.444358	NO	POS		NO	NO
ENSRNOG00000016434	427.697	0.499808	0.206848	2.4163	0.0156791	0.403991	Prkd2	411.261	477.927	643.842	688.368	262.85	332.795	367.556	455.81	340.702	333.1	390.457	359.773	509.207	0.310143	NO	POS		NO	NO
ENSRNOG00000017051	582.984	0.143548	0.0593905	2.41702	0.015648	0.403991	Tmem110	574.267	542.899	617.015	607.182	565.074	517.07	582.814	651.432	566.612	572.734	615.721	556.443	614.833	0.0646877	NO	POS		NO	NO
ENSRNOG00000017117	184.946	0.470303	0.194844	2.41375	0.0157895	0.403991	Ybx2	196.731	188.308	248.439	288.154	140.47	151.271	177.822	230.314	144.178	122.303	146.421	157.21	218.23	0.281604	NO	POS		NO	NO
ENSRNOG00000017977	2523.5	-0.194412	0.0804728	-2.41587	0.0156977	0.403991	Smpd1	2481.62	2333.47	2233.62	2144	3012.66	2640.36	2397.62	2449.62	2726.53	2868.64	2470.39	2677.22	2339.05	0.105093	NO	NEG		NO	NO
ENSRNOG00000018191	38.4642	-1.23092	0.508576	-2.42032	0.0155068	0.403991	Oprm1	13.1154	13.2146	10.4974	19.439	87.2619	47.6732	25.5247	26.0187	94.5884	56.6768	29.0966	52.0884	22.1153	0.770438	NO	NEG		NO	NO
ENSRNOG00000020975	717.307	-0.245439	0.101275	-2.42348	0.0153724	0.403991	Mrpl49	804.723	654.121	620.514	551.152	739.598	758.187	704.482	674.56	772.319	905.834	704.888	772.464	651.119	0.133349	NO	NEG		NO	NO
ENSRNOG00000024631	345.07	-0.28549	0.117822	-2.42306	0.0153906	0.403991	Chadl	326.011	317.15	278.765	274.433	463.978	385.969	310.55	341.135	383.864	378.84	335.08	375.969	307.992	0.159501	NO	NEG		NO	NO
ENSRNOG00000026989	9.91309	-1.03697	0.427111	-2.42788	0.0151876	0.403991	Gapt	5.62088	15.417	4.66552	3.43041	12.77	21.0862	5.95576	6.7456	10.1017	12.9263	10.3246	12.987	6.22438	0.53972	NO	NEG		NO	NO
ENSRNOG00000037655	1128.31	0.249924	0.103451	2.41587	0.0156978	0.403991	Gatb	1217.86	1159.58	1385.66	1352.72	907.737	979.133	1113.73	1138.08	998.229	969.471	1189.21	1038.67	1235.88	0.138061	NO	POS		NO	NO
ENSRNOG00000046660	34.9375	-0.700541	0.290101	-2.41482	0.0157429	0.403991	Gpc6	26.2308	26.4291	32.6586	18.2955	62.786	33.9213	30.6296	26.0187	55.1	49.7165	22.5264	42.364	26.0258	0.413197	NO	NEG		NO	NO
ENSRNOG00000046741	2486.93	0.157792	0.0650619	2.42525	0.0152976	0.403991	Itsn2	2420.73	2530.59	2571.87	2653.99	2287.96	2402.91	2639.25	2772.44	2492.36	2042.35	2541.73	2362.82	2635.86	0.0797604	NO	POS		NO	NO
ENSRNOG00000052673	28.6641	0.716363	0.296268	2.41795	0.015608	0.403991	AABR07021596.1	20.6099	37.4413	38.4905	43.4518	9.57753	20.1694	27.2263	29.8734	17.4483	27.8412	43.1756	22.1813	36.4435	0.387571	NO	POS		NO	NO
ENSRNOG00000053387	58.1639	0.51709	0.214259	2.41339	0.0158049	0.403991	AABR07013288.4	60.8929	62.7692	85.1457	84.6167	36.1818	44.9228	45.9444	65.5287	39.4884	46.7335	67.5791	48.4981	69.7629	0.292105	NO	POS		NO	NO
ENSRNOG00000057227	340.987	0.26946	0.11109	2.4256	0.0152832	0.403991	LOC100363372	334.442	396.437	400.068	384.206	258.593	300.708	375.213	369.081	295.703	285.373	351.036	311.876	375.921	0.143947	NO	POS		NO	NO
ENSRNOG00000058730	4.6581	1.6716	0.692642	2.41336	0.0158061	0.403991	AABR07032747.1	1.87363	4.40486	11.6638	5.71735	1.06417	0.916792	11.0607	7.70926	0.918334	4.97165	0.938599	2.35824	7.41794	0.867143	NO	POS		NO	NO
ENSRNOG00000013413	99.4265	-0.694199	0.288418	-2.40692	0.0160879	0.40606	Rorb	66.5138	62.7692	62.9845	84.6167	203.256	137.519	73.1708	67.456	140.505	111.365	83.5353	120.321	74.3527	0.449793	NO	NEG		NO	NO
ENSRNOG00000018163	40.033	-1.16916	0.485355	-2.40889	0.0160013	0.40606	Ipcef1	23.4203	15.417	12.8302	9.14775	89.3902	62.3418	34.8837	24.0914	83.5684	47.7278	37.544	53.6443	23.6994	0.695443	NO	NEG		NO	NO
ENSRNOG00000024468	536.243	0.231047	0.095963	2.40766	0.016055	0.40606	Traf3ip1	470.28	451.498	598.353	552.296	521.443	478.565	628.758	571.449	611.61	448.443	565.975	496.973	583.366	0.122662	NO	POS		NO	NO
ENSRNOG00000033915	1435.63	0.474741	0.197243	2.40689	0.0160891	0.40606	Gpt	1563.54	1574.74	2037.67	2237.77	1038.63	1092.82	1313.67	1620.87	1061.59	985.381	1265.23	1219.45	1695.04	0.290355	NO	POS		NO	NO
ENSRNOG00000057490	2.86945	1.65133	0.685831	2.40778	0.0160497	0.40606	SCARNA21	0.936814	1.10121	5.8319	3.43041	0	3.66717	4.25412	4.81829	1.83667	0.99433	4.693	1.4227	4.60554	0.683325	NO	POS		NO	NO
ENSRNOG00000009575	271.216	-0.336045	0.139702	-2.40543	0.0161533	0.40626	Ubiad1	251.066	231.255	202.95	209.255	333.085	326.378	284.175	235.132	319.58	337.078	253.422	299.74	236.987	0.187413	NO	NEG		NO	NO
ENSRNOG00000031232	1001.67	-0.330412	0.13738	-2.4051	0.016168	0.40626	Nrp2	889.973	873.263	800.137	770.698	1324.89	1259.67	919.74	888.492	1229.65	1050.01	1011.81	1104.58	878.175	0.191488	NO	NEG		NO	NO
ENSRNOG00000058866	1585.9	-1.0867	0.45182	-2.40517	0.0161649	0.40626	Myo5a	636.097	651.919	617.015	578.595	4101.31	2331.4	1369.83	961.73	2941.42	1867.35	1388.19	2088.25	983.071	0.719028	NO	NEG		NO	NO
ENSRNOG00000058545	895.496	0.487981	0.203114	2.4025	0.0162835	0.408564	Arhgap4	993.023	1005.41	1291.18	1329.85	548.047	735.267	816.79	1007.99	629.977	629.411	863.511	756.856	1061.86	0.289997	NO	POS		NO	NO
ENSRNOG00000004132	2755.32	-0.277766	0.115647	-2.40186	0.0163121	0.408684	Lasp1	2562.19	2418.27	2267.44	2188.6	3485.16	3141.84	2688.6	2525.75	3365.69	2989.95	2675.01	2993.85	2469.08	0.157506	NO	NEG		NO	NO
ENSRNOG00000004932	479.957	-0.327561	0.136494	-2.39982	0.0164032	0.410255	Sel1l3	409.388	427.271	390.737	368.197	617.218	605.082	455.19	440.391	601.509	513.074	451.466	528.924	421.196	0.18817	NO	NEG		NO	NO
ENSRNOG00000021823	56.5972	0.429385	0.178996	2.39885	0.0164465	0.410255	AABR07018318.1	48.7143	60.5668	57.1526	57.1735	53.2085	45.8396	76.5741	78.0562	52.345	33.8072	59.1317	49.0802	65.6176	0.224135	NO	POS		NO	NO
ENSRNOG00000052745	35.3262	-0.872879	0.363862	-2.39893	0.0164431	0.410255	Met	29.0412	27.5304	10.4974	16.0086	62.786	54.0907	28.928	23.1278	61.5284	32.8129	42.237	44.6316	24.1597	0.500527	NO	NEG		NO	NO
ENSRNOG00000016208	79.7783	-0.69499	0.289827	-2.39794	0.0164874	0.410677	Setbp1	58.0825	56.1619	50.1543	43.4518	134.085	117.349	64.6626	59.7467	140.505	73.5804	79.7809	96.6274	59.5593	0.433172	NO	NEG		NO	NO
ENSRNOG00000020653	135.139	-0.415675	0.173458	-2.3964	0.0165569	0.411812	S1pr2	108.67	121.134	97.9759	99.4818	153.24	166.856	135.281	130.094	180.912	184.945	107.939	152.626	114.154	0.236609	NO	NEG		NO	NO
ENSRNOG00000032303	14.9226	1.31642	0.550094	2.39308	0.0167076	0.414628	Rpl35a	11.2418	12.1134	38.4905	40.0214	2.12834	9.16792	6.80658	18.3095	6.42834	11.932	7.50879	8.83528	22.2274	0.852153	NO	POS		NO	NO
ENSRNOG00000057881	2243.61	0.389851	0.162924	2.39284	0.0167185	0.414628	Sppl2b	2350.47	2455.71	2918.28	3289.76	1680.32	1769.41	2123.65	2528.64	1862.38	1678.43	2022.68	1966.12	2576.6	0.234046	NO	POS		NO	NO
ENSRNOG00000004585	146.47	-1.00029	0.41823	-2.39172	0.0167698	0.415156	Tmtc2	75.8819	77.085	51.3207	45.7388	314.994	234.699	141.237	113.712	253.46	181.962	121.079	189.68	94.6174	0.609256	NO	NEG		NO	NO
ENSRNOG00000012175	397.887	-0.537848	0.225017	-2.39026	0.0168365	0.415156	Nfatc2	392.525	313.846	195.952	232.124	570.395	544.574	417.754	353.662	477.534	483.244	395.15	463.686	318.929	0.300134	NO	NEG		NO	NO
ENSRNOG00000027995	3.66954	-2.03988	0.853043	-2.3913	0.0167888	0.415156	Samd7	2.81044	1.10121	0	0	13.8342	3.66717	0.850823	2.89097	6.42834	5.96598	2.8158	5.63456	1.31152	1.08921	NO	NEG		NO	NO
ENSRNOG00000042322	81.9073	-0.982345	0.410927	-2.39056	0.0168226	0.415156	Pcdhga4	45.9039	46.251	27.9931	28.5867	169.203	131.101	68.9167	48.1829	128.567	113.354	92.9213	105.73	53.3201	0.5849	NO	NEG		NO	NO
ENSRNOG00000012939	1662.33	0.301874	0.126354	2.38912	0.0168888	0.415847	Abca7	1823.04	1767.45	2051.66	1905.02	1344.05	1415.53	1774.82	2029.46	1378.42	1290.64	1505.51	1503.19	1853.29	0.170187	NO	POS		NO	NO
ENSRNOG00000020862	2520.9	0.254387	0.106504	2.38852	0.0169166	0.415935	Ptpn23	2546.26	2580.15	2838.97	3057.64	2365.65	2292.9	2536.3	3000.83	2281.14	1839.51	2390.61	2317.6	2764.87	0.13962	NO	POS		NO	NO
ENSRNOG00000013353	961.875	0.156841	0.0656792	2.38798	0.0169411	0.415942	Tmem260	852.5	902.996	1022.92	1048.56	975.843	947.963	1092.46	974.257	960.577	845.18	957.371	914.177	1019.11	0.0791103	NO	POS		NO	NO
ENSRNOG00000025625	16.429	-0.885467	0.370906	-2.38731	0.0169722	0.41611	Rnase4	14.0522	12.1134	13.9966	3.43041	30.8609	26.587	11.9115	9.63657	18.3667	22.8696	16.8948	20.8083	11.174	0.480283	NO	NEG		NO	NO
ENSRNOG00000003629	427.256	0.2014	0.0845028	2.38335	0.0171558	0.416427	Nvl	435.618	382.121	475.883	475.683	402.256	437.31	438.174	490.501	395.802	345.032	421.431	399.69	460.335	0.103212	NO	POS		NO	NO
ENSRNOG00000007088	1238.97	-0.417549	0.175266	-2.38237	0.0172014	0.416427	Xpot	1063.28	1018.62	850.291	899.91	1839.95	1459.53	1198.81	1028.22	1567.6	1444.76	1257.72	1398.96	1046.99	0.249033	NO	NEG		NO	NO
ENSRNOG00000011009	149.003	-0.987876	0.414571	-2.38289	0.0171774	0.416427	Cmtm4	68.3874	67.1741	64.1509	69.7516	316.058	212.696	116.563	84.8018	300.295	189.917	149.237	192.421	96.9009	0.630922	NO	NEG		NO	NO
ENSRNOG00000012685	286.873	-0.240224	0.100669	-2.38629	0.0170194	0.416427	Adck1	274.486	286.316	248.439	226.407	356.497	316.293	252.694	288.133	315.907	302.276	288.15	308.629	260.765	0.126896	NO	NEG		NO	NO
ENSRNOG00000014775	767.715	-0.31452	0.131973	-2.38322	0.0171619	0.416427	Nol4	740.083	694.866	562.195	564.874	855.592	919.542	760.636	684.197	904.559	943.619	814.704	843.043	677.321	0.174334	NO	NEG		NO	NO
ENSRNOG00000015159	159.137	0.74085	0.311518	2.37819	0.0173977	0.416427	Slc9a3	74.9451	100.211	155.129	82.3298	139.406	147.603	291.832	290.061	161.627	108.382	198.983	122.029	203.667	0.469896	NO	POS		NO	NO
ENSRNOG00000019799	1448.88	-0.738625	0.310345	-2.38001	0.017312	0.416427	Pcdhgc3	1069.84	976.777	682.332	606.039	2734.92	1982.1	1385.14	1238.3	2204	1662.52	1395.7	1771.69	1061.5	0.450997	NO	NEG		NO	NO
ENSRNOG00000021814	137.111	0.617761	0.25952	2.3804	0.0172937	0.416427	Tnfrsf25	167.69	150.866	208.782	228.694	69.171	94.4295	133.579	145.512	95.5067	83.5237	130.465	110.198	169.407	0.37057	NO	POS		NO	NO
ENSRNOG00000024737	5181.38	0.170069	0.0714731	2.37949	0.0173367	0.416427	Tnrc6a	5222.74	5324.37	5364.18	5792.82	4519.53	4965.34	5443.57	5712.56	5116.04	4266.67	5267.42	4902.45	5516.11	0.088725	NO	POS		NO	NO
ENSRNOG00000030183	300.44	-0.232546	0.0975626	-2.38355	0.0171464	0.416427	Plod2	342.874	311.644	232.11	320.171	307.545	325.461	270.562	245.733	333.355	312.219	303.168	322.183	274.349	0.118972	NO	NEG		NO	NO
ENSRNOG00000032058	1642.39	0.240026	0.100781	2.38165	0.0172352	0.416427	Pogk	1576.66	1663.94	2084.32	1987.35	1466.43	1431.11	1611.46	1800.11	1553.82	1410.95	1480.17	1517.15	1792.68	0.137265	NO	POS		NO	NO
ENSRNOG00000032948	1080.7	0.293409	0.12333	2.37906	0.0173569	0.416427	Tyk2	1102.63	1149.67	1293.52	1429.34	854.528	944.295	1009.08	1228.66	973.434	855.123	1047.48	979.946	1201.61	0.168691	NO	POS		NO	NO
ENSRNOG00000040595	61.2953	0.389851	0.163827	2.37966	0.0173288	0.416427	SNORD79	69.3242	55.0607	75.8147	80.0428	51.0801	50.4235	54.4527	71.3106	48.6717	46.7335	71.3335	53.549	70.5909	0.200307	NO	POS		NO	NO
ENSRNOG00000042149	20.5784	0.678791	0.285223	2.37986	0.017319	0.416427	LOC103692087	15.9258	19.8219	37.3242	18.2955	14.8984	8.25112	28.928	24.0914	19.285	18.8923	20.6492	16.1791	25.8577	0.369655	NO	POS		NO	NO
ENSRNOG00000048243	43.7656	-1.41998	0.597054	-2.37831	0.0173922	0.416427	NA	11.2418	17.6194	5.8319	10.2912	120.251	84.3448	41.6903	22.1641	72.5484	61.6484	33.7896	61.2757	22.7534	0.840034	NO	NEG		NO	NO
ENSRNOG00000052064	75.0821	-0.347483	0.146002	-2.37998	0.0173135	0.416427	Parvg	77.7555	75.9838	50.1543	80.0428	84.0694	77.0105	68.0658	69.3833	91.8334	92.4726	59.1317	83.1875	65.3556	0.171476	NO	NEG		NO	NO
ENSRNOG00000057235	36.6524	-0.833563	0.350299	-2.37958	0.0173325	0.416427	AABR07067355.1	24.3572	20.9231	20.9948	27.4433	80.8769	49.5067	22.9722	26.9824	64.2834	34.8015	30.0352	45.7915	25.6856	0.541623	NO	NEG		NO	NO
ENSRNOG00000028017	858.797	-0.27549	0.116022	-2.37447	0.017574	0.420062	Tmem109	830.017	809.393	671.835	642.63	989.678	1065.31	781.906	851.873	949.557	952.568	901.994	932.754	770.048	0.151637	NO	NEG		NO	NO
ENSRNOG00000004744	12.1553	-1.02587	0.432418	-2.37241	0.0176723	0.421648	Fam84b	6.5577	7.7085	3.49914	5.71735	19.1551	22.9198	10.2099	8.67291	22.04	16.9036	10.3246	15.8808	7.68477	0.565126	NO	NEG		NO	NO
ENSRNOG00000011419	1918.17	-0.377974	0.159344	-2.37206	0.0176894	0.421648	Aldh6a1	1679.71	1604.47	1461.47	1417.9	2903.05	2075.62	1802.04	1745.18	2253.59	2340.65	1816.19	2142.85	1648.56	0.230432	NO	NEG		NO	NO
ENSRNOG00000000105	1353.82	-1.04108	0.452375	-2.30136	0.0213715	0.421757	Cplx2	662.327	583.644	506.209	370.484	3419.18	1891.34	1338.34	925.111	2406.03	1637.66	1151.66	1766.7	858.362	0.689917	NO	NEG		NO	NO
ENSRNOG00000000257	801.834	-0.351747	0.150422	-2.3384	0.0193664	0.421757	Smpd3	704.484	682.753	642.675	543.148	1030.12	962.631	751.277	733.343	1008.33	948.59	812.827	889.484	696.654	0.203181	NO	NEG		NO	NO
ENSRNOG00000000576	399.245	0.247028	0.107086	2.30683	0.0210642	0.421757	Anapc16	402.83	409.652	470.051	509.987	310.738	364.883	411.798	418.227	346.212	371.879	375.44	367.699	437.101	0.13959	NO	POS		NO	NO
ENSRNOG00000000598	367.585	0.322499	0.138281	2.3322	0.01969	0.421757	Tube1	385.03	416.259	465.386	477.97	302.224	286.039	373.511	367.153	311.315	278.412	380.133	329.88	412.831	0.185822	NO	POS		NO	NO
ENSRNOG00000001032	982.969	0.193906	0.0837993	2.31394	0.020671	0.421757	Ccz1b	1026.75	1007.61	1084.73	1183.49	873.683	861.784	1059.27	1018.59	891.702	873.021	932.029	922.425	1055.62	0.106612	NO	POS		NO	NO
ENSRNOG00000001214	4047.58	-0.175995	0.0765347	-2.29954	0.021474	0.421757	Pfkl	4151.96	3859.76	3609.95	3297.77	4415.24	4517.03	4137.55	3763.08	4492.49	4189.11	4089.48	4270.93	3779.56	0.0945389	NO	NEG		NO	NO
ENSRNOG00000001439	1295.64	0.254261	0.110899	2.29272	0.0218644	0.421757	Srrm3	1386.48	1312.65	1595.61	1622.58	1054.59	1149.66	1260.92	1414.65	1116.69	1125.58	1212.67	1190.94	1421.29	0.148065	NO	POS		NO	NO
ENSRNOG00000001476	27.9825	-0.670867	0.291547	-2.30106	0.0213882	0.421757	Cldn4	28.1044	33.0364	23.3276	29.7302	22.3476	47.6732	11.9115	14.4549	31.2233	38.7789	27.2194	33.5273	21.3287	0.364211	NO	NEG		NO	NO
ENSRNOG00000001642	1630.36	0.182258	0.0773783	2.35541	0.0185022	0.421757	Tbc1d23	1660.03	1749.83	1818.39	1749.51	1387.68	1410.94	1605.5	1769.27	1550.15	1458.68	1773.95	1536.22	1743.32	0.0966283	NO	POS		NO	NO
ENSRNOG00000001700	1757.07	0.208583	0.0899515	2.31884	0.0204039	0.421757	Whrn	1587.9	1702.48	2044.66	1865	1856.98	1653.89	1793.54	2057.41	1683.31	1361.24	1721.39	1640.96	1896.4	0.114041	NO	POS		NO	NO
ENSRNOG00000001707	4110.68	0.391366	0.171129	2.28696	0.022198	0.421757	Vwa5b2	4453.61	4498.46	5824.9	5394.89	3057.36	3550.73	4240.5	4505.1	3410.69	2631.99	3649.27	3600.47	4722.93	0.235111	NO	POS		NO	NO
ENSRNOG00000001767	98.9195	-0.987756	0.423877	-2.33029	0.0197908	0.421757	RGD1562339	46.8407	46.251	44.3224	37.7345	237.31	141.186	96.143	54.9285	157.953	137.217	88.2283	127.793	64.2713	0.640624	NO	NEG		NO	NO
ENSRNOG00000002012	702.227	0.360368	0.155404	2.31892	0.0203996	0.421757	Donson	751.325	829.215	892.281	927.354	511.866	526.238	757.233	710.215	549.164	563.785	705.827	621.932	798.582	0.210375	NO	POS		NO	NO
ENSRNOG00000002080	912.167	0.199204	0.0854042	2.33249	0.0196751	0.421757	Urb1	923.698	944.842	956.432	1137.75	797.063	817.778	924.845	998.349	797.114	846.174	889.792	854.445	981.434	0.110659	NO	POS		NO	NO
ENSRNOG00000002428	40.8347	-0.570043	0.244827	-2.32835	0.0198933	0.421757	Lpar4	55.272	24.2267	29.1595	34.3041	60.6577	44.9228	32.3313	42.4009	47.7534	54.6881	23.465	47.9201	32.3321	0.318276	NO	NEG		NO	NO
ENSRNOG00000002636	3003.48	-0.887754	0.377368	-2.35249	0.0186482	0.421757	Abat	1744.35	1561.52	1334.34	1142.33	6593.59	3965.12	2840.9	2170.16	5190.42	3724.76	2770.74	3796.63	2051.69	0.574817	NO	NEG		NO	NO
ENSRNOG00000002736	157.515	-0.758391	0.328384	-2.30946	0.0209181	0.421757	Rabgap1l	113.354	93.6032	73.4819	73.182	290.518	199.861	154.85	114.675	277.337	186.934	154.869	193.601	114.212	0.478314	NO	NEG		NO	NO
ENSRNOG00000002907	5547.08	0.201794	0.086726	2.3268	0.0199761	0.421757	Plekha6	5862.58	5797.89	6107.17	6436.59	5050.55	5137.7	5810.27	5925.53	4951.66	4355.16	5582.79	5192.59	5972.47	0.109219	NO	POS		NO	NO
ENSRNOG00000002969	518.313	-0.882468	0.376473	-2.34404	0.019076	0.421757	Itpkb	272.613	257.684	271.767	210.398	1156.75	762.771	472.207	419.191	868.744	608.53	400.782	654.516	354.869	0.581356	NO	NEG		NO	NO
ENSRNOG00000002986	59.2965	-0.40342	0.174581	-2.31078	0.0208449	0.421757	Efhc2	67.4506	51.7571	46.6552	52.5996	80.8769	55.0075	39.9887	56.8558	77.14	67.6144	56.316	66.6411	50.483	0.212472	NO	NEG		NO	NO
ENSRNOG00000003059	100.565	0.340102	0.145033	2.345	0.0190269	0.421757	Optc	104.923	103.514	122.47	116.634	72.3635	97.1799	98.6955	111.784	91.8334	67.6144	119.202	89.5714	113.757	0.178191	NO	POS		NO	NO
ENSRNOG00000003088	255.225	-0.513754	0.222058	-2.3136	0.0206894	0.421757	Arhgap31	204.225	179.498	197.118	180.668	404.384	313.543	244.186	193.695	404.985	266.48	218.694	295.519	206.872	0.329488	NO	NEG		NO	NO
ENSRNOG00000003266	200.408	0.386244	0.163462	2.3629	0.0181325	0.421757	LOC100361655	242.635	211.433	236.775	264.141	152.176	140.269	228.871	225.496	154.28	154.121	194.29	175.819	229.915	0.217383	NO	POS		NO	NO
ENSRNOG00000003469	4965.33	0.417793	0.177368	2.35552	0.0184967	0.421757	MAST1	5096.27	5204.34	7295.71	7223.3	4177.93	4068.72	5301.48	4905.98	3890.06	3407.57	4047.24	4307.48	5754.74	0.259243	NO	POS		NO	NO
ENSRNOG00000003743	1570.55	-0.129179	0.056164	-2.30003	0.0214465	0.421757	Dars	1538.25	1572.53	1471.97	1416.76	1696.29	1649.31	1574.87	1479.21	1576.78	1774.88	1525.22	1634.67	1493.61	0.0663636	NO	NEG		NO	NO
ENSRNOG00000003762	955.598	-0.175944	0.0744195	-2.36422	0.0180681	0.421757	Smarca1	939.624	932.729	836.295	819.867	1055.66	1035.97	927.397	868.255	1037.72	1050.01	1008.06	1008.62	891.974	0.0916716	NO	NEG		NO	NO
ENSRNOG00000003936	695.78	0.234388	0.100497	2.33229	0.0196855	0.421757	Pwwp2a	691.369	746.623	754.648	647.204	541.662	657.34	804.879	833.563	622.63	606.541	747.125	644.361	757.484	0.128949	NO	POS		NO	NO
ENSRNOG00000004006	1494.7	0.130698	0.0560183	2.33313	0.0196413	0.421757	Dnajb9	1515.76	1508.66	1622.43	1551.69	1410.02	1351.35	1580.83	1565.94	1314.14	1498.45	1522.41	1433.07	1568.66	0.0647961	NO	POS		NO	NO
ENSRNOG00000004328	122.948	-1.24235	0.533329	-2.32943	0.0198362	0.421757	Deptor	41.2198	41.8462	33.825	27.4433	258.593	211.779	103.8	69.3833	279.173	168.042	117.325	166.776	70.3554	0.755667	NO	NEG		NO	NO
ENSRNOG00000004458	72.065	-0.944708	0.408509	-2.31258	0.0207459	0.421757	Ston2	38.4094	35.2389	36.1578	35.4475	190.486	102.681	54.4527	53.0011	122.138	64.6314	60.0703	92.2642	47.8259	0.67211	NO	NEG		NO	NO
ENSRNOG00000004521	2091.28	0.293163	0.126211	2.3228	0.0201901	0.421757	Prpf39	2188.4	2309.25	2588.2	2634.55	1505.8	1731.82	2064.1	2172.08	1799.02	1846.47	2164.41	1896.79	2324.67	0.167633	NO	POS		NO	NO
ENSRNOG00000004595	639.421	0.184387	0.0796578	2.31474	0.020627	0.421757	Pou6f1	609.866	589.15	636.844	646.06	652.336	604.166	695.122	784.417	621.712	536.938	657.019	602.361	683.892	0.0990512	NO	POS		NO	NO
ENSRNOG00000004693	571.83	-0.55258	0.237339	-2.32823	0.0198998	0.421757	Pbx1	412.198	411.854	379.074	362.48	943.918	712.347	552.184	427.864	812.725	718.9	556.589	668.657	455.638	0.34591	NO	NEG		NO	NO
ENSRNOG00000004813	1944.07	-0.120653	0.0511425	-2.35916	0.0183164	0.421757	Rtcb	2000.1	1910.61	1785.73	1760.94	2045.33	2109.54	1940.73	1813.6	1977.17	2066.22	1974.81	2018.16	1855.16	0.059654	NO	NEG		NO	NO
ENSRNOG00000005758	485.129	-0.811383	0.345381	-2.34924	0.0188118	0.421757	Btbd11	337.253	291.822	202.95	174.951	844.951	742.601	461.146	386.426	763.135	639.354	491.826	603.186	343.46	0.48001	NO	NEG		NO	NO
ENSRNOG00000005879	136.491	-0.643757	0.277759	-2.31768	0.0204665	0.421757	Maml2	119.912	91.4008	64.1509	78.8994	246.887	178.774	129.325	117.566	203.87	139.206	131.404	163.342	104.269	0.400056	NO	NEG		NO	NO
ENSRNOG00000005981	949.353	0.15134	0.0660751	2.29043	0.0219964	0.421757	Nt5c3a	1009.89	952.551	1050.91	959.371	837.501	869.118	1019.29	1007.02	846.704	907.823	982.713	903.93	1003.86	0.0778534	NO	POS		NO	NO
ENSRNOG00000006549	192.226	-0.509908	0.217576	-2.34359	0.0190992	0.421757	Fndc9	194.857	167.385	107.307	94.9079	242.631	236.532	176.971	187.913	256.215	237.645	212.123	222.544	155.845	0.278279	NO	NEG		NO	NO
ENSRNOG00000007041	599.919	1.14848	0.493888	2.32539	0.020051	0.421757	Abcg2	572.393	915.109	1092.9	1379.02	145.791	181.525	712.139	799.835	339.783	163.07	297.536	386.279	856.286	0.694101	NO	POS		NO	NO
ENSRNOG00000007230	505.88	0.65774	0.281729	2.33465	0.0195615	0.421757	Kank3	510.563	588.049	814.133	966.231	246.887	336.463	414.351	569.521	341.62	379.834	397.027	400.569	632.253	0.431568	NO	POS		NO	NO
ENSRNOG00000007730	16.7789	0.868414	0.378438	2.29474	0.0217482	0.421757	Vom2r53	15.9258	15.417	32.6586	24.0129	11.7059	19.2526	17.0165	15.4185	3.67333	6.96031	22.5264	12.1558	22.3266	0.477547	NO	POS		NO	NO
ENSRNOG00000007818	209.352	-0.713675	0.31058	-2.29788	0.0215686	0.421757	Slc45a4	154.574	144.259	102.641	90.3341	387.358	276.871	184.629	159.003	312.233	252.56	238.404	254.643	155.002	0.441619	NO	NEG		NO	NO
ENSRNOG00000008116	3241.04	-0.511991	0.219384	-2.33377	0.0196077	0.421757	Plpp3	2650.25	2419.37	2289.6	2091.41	5949.77	3734.09	3117.42	2810.02	3994.75	3754.59	2840.2	3750.47	2629.73	0.338343	NO	NEG		NO	NO
ENSRNOG00000008405	129.473	-0.312753	0.136613	-2.28933	0.0220603	0.421757	Taco1	129.28	104.615	117.804	107.486	144.727	145.77	111.458	114.675	178.157	149.149	121.079	141.95	114.501	0.174544	NO	NEG		NO	NO
ENSRNOG00000008869	726.878	-0.914569	0.388094	-2.35657	0.0184448	0.421757	Ppp1r9a	314.769	362.3	354.58	331.606	1488.77	1116.65	650.88	484.72	1352.71	909.812	628.861	924.169	490.129	0.588388	NO	NEG		NO	NO
ENSRNOG00000009243	269.773	-0.25023	0.107902	-2.31906	0.020392	0.421757	Oaf	304.464	278.607	219.279	283.58	247.951	347.464	231.424	240.914	284.683	280.401	248.729	290.595	244.785	0.136779	NO	NEG		NO	NO
ENSRNOG00000009484	1795.1	0.147484	0.0633493	2.3281	0.0199066	0.421757	Ptcd3	1787.44	1835.72	2005.01	2020.51	1714.38	1645.64	1745.04	1776.02	1664.02	1618.77	1933.51	1711	1896.02	0.077938	NO	POS		NO	NO
ENSRNOG00000009605	304.704	-0.372197	0.160679	-2.3164	0.0205363	0.421757	Tfe3	275.423	274.202	234.442	190.959	400.128	364.883	266.308	303.552	388.455	337.078	316.308	340.028	262.314	0.212847	NO	NEG		NO	NO
ENSRNOG00000009745	405.948	0.174075	0.0747086	2.33006	0.0198032	0.421757	Ppp3cc	429.061	395.336	436.226	450.527	382.037	367.633	454.34	418.227	352.64	374.862	404.536	383.595	432.771	0.084953	NO	POS		NO	NO
ENSRNOG00000009950	1151.13	0.447616	0.19348	2.3135	0.0206951	0.421757	Msantd2	1245.96	1413.96	1634.1	1499.09	741.726	902.123	1090.76	1354.9	808.134	814.356	1157.29	987.71	1347.23	0.2661	NO	POS		NO	NO
ENSRNOG00000009990	6280.01	0.158207	0.0684434	2.31151	0.020805	0.421757	Zranb2	6478.07	6742.74	6963.29	6618.4	5413.43	5696.94	6564.95	6453.61	5725.81	5737.28	6685.64	5965.71	6657.18	0.0843076	NO	POS		NO	NO
ENSRNOG00000010111	17.5646	-0.666715	0.285933	-2.33171	0.0197157	0.421757	Exoc3l4	20.6099	16.5182	10.4974	16.0086	22.3476	20.1694	17.8673	12.5275	17.4483	29.8299	9.38599	21.1539	13.2574	0.329621	NO	NEG		NO	NO
ENSRNOG00000010534	1093.59	-0.359257	0.153435	-2.34143	0.0192102	0.421757	Ankrd50	945.245	923.919	860.789	791.281	1497.29	1284.43	1026.09	965.584	1437.19	1205.13	1092.53	1215.53	947.255	0.213907	NO	NEG		NO	NO
ENSRNOG00000010536	360.315	-0.838572	0.356205	-2.35419	0.0185633	0.421757	Nr2c2	190.173	201.522	190.12	165.803	758.753	498.735	290.981	270.788	637.324	417.618	341.65	450.687	251.868	0.549537	NO	NEG		NO	NO
ENSRNOG00000010650	3420.4	0.299586	0.127083	2.3574	0.0184034	0.421757	Plekhh1	2743.93	3330.07	3689.26	3850.06	2809.41	3389.38	3952.07	4613.03	3582.42	2718.5	2946.26	3095.62	3810.14	0.17409	NO	POS		NO	NO
ENSRNOG00000010905	147.904	0.28382	0.122626	2.31452	0.0206391	0.421757	Dlx5	141.459	167.385	193.619	156.655	124.508	115.516	148.894	159.967	133.158	125.286	160.5	134.552	163.927	0.154445	NO	POS		NO	NO
ENSRNOG00000010910	597.312	0.217548	0.0930863	2.33705	0.0194364	0.421757	Gmeb1	616.423	648.615	664.837	682.651	525.7	528.072	604.935	663.96	547.327	470.318	617.598	556.076	646.796	0.116351	NO	POS		NO	NO
ENSRNOG00000010983	24.6102	0.730577	0.313171	2.33284	0.0196567	0.421757	Otog	12.1786	27.5304	22.1612	34.3041	18.0909	17.419	20.4198	46.2555	26.6317	11.932	33.7896	18.9637	31.386	0.424697	NO	POS		NO	NO
ENSRNOG00000011032	680.585	-0.419319	0.177319	-2.36477	0.0180412	0.421757	Lhfpl2	573.33	544	531.869	458.531	941.79	951.63	665.344	586.867	871.499	730.832	630.739	768.847	574.67	0.251829	NO	NEG		NO	NO
ENSRNOG00000011059	372.629	-0.901932	0.383061	-2.35454	0.0185456	0.421757	Ttbk2	176.121	194.915	208.782	163.516	852.4	520.738	299.49	241.878	670.384	420.601	350.097	472.526	252.753	0.604145	NO	NEG		NO	NO
ENSRNOG00000011201	102.077	0.509021	0.215622	2.3607	0.0182403	0.421757	Cmtm8	105.86	96.9069	143.465	173.807	54.2726	88.012	102.95	94.4384	79.895	87.501	95.7371	85.4079	122.079	0.312663	NO	POS		NO	NO
ENSRNOG00000011315	1075.32	-0.161653	0.0698578	-2.31403	0.020666	0.421757	Med16	1019.25	1040.65	963.43	1057.71	1213.15	1109.32	961.43	1052.31	1197.51	1198.17	1015.56	1129.67	1010.09	0.0854454	NO	NEG		NO	NO
ENSRNOG00000011503	278.549	-0.208757	0.0908553	-2.29769	0.0215796	0.421757	Shb	267.929	291.822	236.775	224.12	286.262	301.624	264.606	273.679	320.498	314.208	282.518	297.057	256.34	0.106822	NO	NEG		NO	NO
ENSRNOG00000011550	955.579	-1.01737	0.443973	-2.29152	0.0219336	0.421757	Kcnab2	479.649	407.449	318.422	265.285	2058.1	1486.12	932.502	713.106	1639.23	1376.15	835.353	1241.12	612.934	0.630025	NO	NEG		NO	NO
ENSRNOG00000011945	1543.08	-0.184124	0.0801533	-2.29715	0.0216101	0.421757	Cyfip1	1423.02	1478.93	1473.14	1334.43	1868.68	1715.32	1454.06	1433.92	1664.94	1641.64	1485.8	1632.09	1436.27	0.102533	NO	NEG		NO	NO
ENSRNOG00000012031	34.2187	-0.847571	0.359106	-2.36022	0.018264	0.421757	St8sia2	26.2308	14.3158	15.1629	21.7259	59.5935	51.3403	30.6296	23.1278	63.365	42.7562	28.158	42.9336	23.7608	0.507112	NO	NEG		NO	NO
ENSRNOG00000012802	1020.03	-0.695693	0.303547	-2.29188	0.0219128	0.421757	Tenm3	714.789	654.121	582.024	485.974	1997.45	1355.02	867.84	753.58	1510.66	1177.29	1121.63	1234.89	762.209	0.453687	NO	NEG		NO	NO
ENSRNOG00000013436	130.617	-0.686443	0.299496	-2.29199	0.021906	0.421757	Pde7b	98.3654	96.9069	81.6466	54.8865	245.823	161.355	123.369	88.6565	204.788	140.2	140.79	157.907	97.8698	0.433337	NO	NEG		NO	NO
ENSRNOG00000013516	11079.3	0.230695	0.100271	2.30072	0.0214072	0.421757	Sf3b1	11603.4	12412.9	12927	12711.9	9267.85	9468.62	11201.1	12097.8	9587.4	9278.09	11315.8	10269.7	12050.7	0.129503	NO	POS		NO	NO
ENSRNOG00000013552	459.396	-0.673133	0.284273	-2.36791	0.0178887	0.421757	Scd	287.602	347.984	244.94	241.272	820.475	603.249	480.715	350.771	663.955	596.598	415.799	553.31	346.699	0.41381	NO	NEG		NO	NO
ENSRNOG00000013581	342.468	-0.961866	0.415435	-2.31532	0.0205953	0.421757	Extl3	184.552	143.158	142.298	130.355	794.935	473.064	282.473	237.06	622.63	420.601	336.019	439.823	225.641	0.63361	NO	NEG		NO	NO
ENSRNOG00000013689	947.394	-0.290067	0.126844	-2.28681	0.0222072	0.421757	Vps18	878.731	864.453	775.643	690.655	1247.21	1085.48	956.325	874.037	1124.04	999.301	925.459	1033.2	844.424	0.168819	NO	NEG		NO	NO
ENSRNOG00000014367	1231.27	-0.163917	0.0716545	-2.2876	0.0221607	0.421757	Ephb6	1275.94	1094.61	1145.39	1150.33	1346.17	1362.35	1121.38	1157.35	1411.48	1274.73	1204.22	1294.21	1155.74	0.0880819	NO	NEG		NO	NO
ENSRNOG00000014768	46.3798	-0.528889	0.231421	-2.2854	0.0222896	0.421757	Glis3	46.8407	47.3522	32.6586	20.5824	54.2726	57.7579	33.1821	41.4373	65.2017	52.6995	58.1931	54.0208	37.2107	0.287584	NO	NEG		NO	NO
ENSRNOG00000014871	155.485	0.364269	0.155153	2.3478	0.0188845	0.421757	Zic4	126.47	142.057	167.959	200.107	150.048	115.516	211.004	177.313	168.973	122.303	128.588	137.561	176.994	0.207023	NO	POS		NO	NO
ENSRNOG00000014964	115.925	0.721409	0.304972	2.36549	0.0180062	0.421757	Hp	128.343	143.158	169.125	220.69	73.4277	73.3433	119.966	120.457	43.1617	75.569	107.939	89.5005	147.635	0.434275	NO	POS		NO	NO
ENSRNOG00000015085	2233.56	0.372501	0.160178	2.32555	0.0200426	0.421757	Dmpk	2365.45	2454.61	2901.95	3086.22	1842.08	1834.5	2190.87	2611.51	1788.91	1532.26	1960.73	1969.64	2550.26	0.222114	NO	POS		NO	NO
ENSRNOG00000015093	38185.5	-0.407001	0.175619	-2.31752	0.0204755	0.421757	Sparcl1	32582.4	31833.9	30014.5	27136.8	62875.4	44348.9	37241.4	33399.4	45057.1	41235.8	34315.2	42988.9	32421.4	0.262332	NO	NEG		NO	NO
ENSRNOG00000015253	910.817	0.313705	0.134465	2.33299	0.0196489	0.421757	Hsf4	1057.66	944.842	1096.4	1143.47	738.534	738.017	959.728	1038.82	685.077	756.685	859.757	820.136	1019.63	0.179377	NO	POS		NO	NO
ENSRNOG00000015421	1097.82	0.326491	0.139375	2.34255	0.0191527	0.421757	Slc27a3	1174.76	1214.64	1419.48	1435.05	840.694	874.619	1140.1	1140.01	916.497	882.965	1037.15	984.03	1234.36	0.190851	NO	POS		NO	NO
ENSRNOG00000015511	836.381	-0.50851	0.215936	-2.35491	0.0185271	0.421757	Atic	711.042	633.198	582.024	517.992	1234.44	1087.31	889.11	853.8	1108.43	1028.14	554.712	967.093	679.528	0.301924	NO	NEG		NO	NO
ENSRNOG00000015558	3213.9	0.244212	0.104349	2.34035	0.0192657	0.421757	Zfp512b	3409.07	3508.47	3570.29	3694.55	2735.98	2796.21	3370.96	3742.84	2880.81	2460.97	3182.79	2965.25	3512.29	0.134517	NO	POS		NO	NO
ENSRNOG00000015602	3672.11	-0.160596	0.069519	-2.31011	0.0208822	0.421757	Cdh2	3691.05	3403.85	3300.86	3225.73	4123.66	4067.8	3446.68	3506.75	4033.32	3822.2	3771.29	3856.98	3450.26	0.0865832	NO	NEG		NO	NO
ENSRNOG00000015631	744.027	0.225339	0.0973956	2.31365	0.0206869	0.421757	Ippk	652.959	814.899	878.284	838.163	671.491	710.513	752.978	884.637	641.915	653.274	685.177	690.842	807.848	0.126486	NO	POS		NO	NO
ENSRNOG00000015774	234.36	-0.215115	0.0940603	-2.28699	0.0221965	0.421757	Mreg	262.308	227.951	232.11	176.094	243.695	260.369	227.17	232.241	257.133	249.577	209.308	250.172	215.385	0.108112	NO	NEG		NO	NO
ENSRNOG00000016326	3497.79	-0.385382	0.164994	-2.33574	0.019505	0.421757	Cx3cl1	3240.44	2940.24	2325.76	2407	4741.94	4259.41	3558.99	3153.09	4196.79	4112.55	3539.46	3915.23	2996.86	0.222546	NO	NEG		NO	NO
ENSRNOG00000016532	2108.56	0.102095	0.0431746	2.3647	0.0180447	0.421757	Ino80c	2129.38	2076.89	2318.76	2154.3	2016.6	1959.18	2146.63	2178.83	1974.42	2085.11	2154.09	2040.26	2190.52	0.0487094	NO	POS		NO	NO
ENSRNOG00000016885	163.324	-0.454951	0.198682	-2.28985	0.0220302	0.421757	Klf6	114.291	143.158	131.801	109.773	241.566	203.528	144.64	129.13	219.482	195.883	163.316	186.318	135.732	0.274794	NO	NEG		NO	NO
ENSRNOG00000017342	805.544	-0.292996	0.127482	-2.29834	0.0215427	0.421757	Zdhhc7	716.662	744.421	612.35	606.039	962.009	949.796	832.956	765.144	952.312	950.579	768.713	879.297	717.04	0.166721	NO	NEG		NO	NO
ENSRNOG00000017487	23.8451	0.805387	0.344928	2.33494	0.0195465	0.421757	Otoa	28.1044	30.834	34.9914	44.5953	13.8342	11.9183	24.6739	24.0914	10.1017	11.932	27.2194	17.7874	31.1143	0.460777	NO	POS		NO	NO
ENSRNOG00000017689	37440.3	-0.1159	0.0495502	-2.33904	0.0193335	0.421757	Itih3	40351.4	41356.1	36226.6	35429.3	38582.5	37600.4	36662.8	33292.4	38337.7	36584.4	37420.1	38802.1	35806.2	0.0597255	NO	NEG		NO	NO
ENSRNOG00000017737	7819.96	0.356031	0.153302	2.32241	0.0202108	0.421757	Dgkz	8458.49	8756.86	10355.1	9975.63	6089.18	6402.87	8133.87	9020.79	6285.99	5629.89	6910.91	6937.21	8879.26	0.209655	NO	POS		NO	NO
ENSRNOG00000017787	606.972	0.262929	0.114306	2.30023	0.0214354	0.421757	Ripk1	682.937	633.198	709.159	732.964	477.812	544.574	639.819	637.941	522.532	476.284	619.475	556.223	667.872	0.147132	NO	POS		NO	NO
ENSRNOG00000017837	350.122	-0.312874	0.136767	-2.28764	0.0221585	0.421757	Znf48	336.316	302.834	253.104	267.572	437.374	393.304	361.6	312.225	424.27	412.647	350.097	384.457	308.92	0.17861	NO	NEG		NO	NO
ENSRNOG00000018090	6003.06	0.142817	0.0622002	2.29609	0.0216706	0.421757	Ppp6r1	5977.81	6153.59	6648.37	6747.61	5644.36	5592.43	6005.96	6441.08	5746.01	5274.92	5801.48	5731.52	6328.9	0.0767024	NO	POS		NO	NO
ENSRNOG00000018114	2368.06	0.29808	0.129761	2.29714	0.0216106	0.421757	Acadvl	2447.89	2494.25	3110.74	3130.82	1995.32	2102.2	2244.47	2437.09	1915.64	1909.11	2261.09	2144.07	2636.84	0.179761	NO	POS		NO	NO
ENSRNOG00000018137	1163.61	-0.331498	0.141688	-2.33963	0.0193028	0.421757	Tubgcp2	1025.81	1057.17	861.955	909.058	1580.29	1429.28	1081.4	1036.9	1407.81	1201.15	1208.92	1283.58	1019.64	0.195259	NO	NEG		NO	NO
ENSRNOG00000018140	590.047	-0.245414	0.105336	-2.32983	0.0198154	0.421757	Smad2	565.835	526.381	535.368	477.97	662.978	682.093	524.107	516.52	708.954	665.206	625.107	635.241	535.815	0.136378	NO	NEG		NO	NO
ENSRNOG00000018153	7475.66	0.290066	0.125932	2.30334	0.0212595	0.421757	Rbm5	8078.14	8327.38	8529.74	9696.62	5767.8	6450.55	7431.09	8166.03	6184.98	5921.23	7678.68	6788.35	8300.43	0.167619	NO	POS		NO	NO
ENSRNOG00000018686	6834.82	0.276898	0.119865	2.31007	0.0208843	0.421757	Atxn2l	7315.58	7386.95	7954.71	8502.84	5767.8	5861.05	6595.58	8045.57	5891.11	5187.42	6674.38	6234.98	7554.62	0.159018	NO	POS		NO	NO
ENSRNOG00000018700	28207.1	0.426006	0.186193	2.28798	0.0221386	0.421757	Mobp	23172.1	33611.3	34951.7	40649.2	20697	22252.4	27040	39081.1	25969.6	20683	22170.7	24397.6	32778.5	0.266333	NO	POS		NO	NO
ENSRNOG00000018766	269.553	0.191118	0.082946	2.30412	0.0212157	0.421757	Rrp8	243.572	256.583	323.087	292.728	241.566	256.702	256.949	290.061	270.908	247.588	285.334	252.82	289.632	0.0946372	NO	POS		NO	NO
ENSRNOG00000018892	4427.58	0.475155	0.204091	2.32815	0.0199042	0.421757	Hcrt	5183.39	4464.32	7217.56	6397.71	3215.92	3102.42	4190.3	4057.96	3254.57	3342.94	4276.26	3760.59	5227.96	0.304952	NO	POS		NO	NO
ENSRNOG00000019014	466.21	-0.920515	0.398975	-2.3072	0.0210437	0.421757	Ndst1	245.445	225.749	202.95	195.533	1093.97	724.265	441.577	307.407	779.665	492.193	419.554	593.547	313.404	0.620458	NO	NEG		NO	NO
ENSRNOG00000019069	5804.99	0.389557	0.164446	2.3689	0.017841	0.421757	Nxf1	6266.35	6467.43	7731.93	8160.94	4110.89	4815.91	5732.85	6331.23	4562.28	4304.45	5370.66	5087.88	6665.52	0.231313	NO	POS		NO	NO
ENSRNOG00000019077	1308.97	-0.242051	0.103886	-2.32997	0.0198076	0.421757	Lipa	1265.64	1275.21	1106.89	1013.11	1597.32	1505.37	1401.31	1142.9	1370.15	1435.81	1284.94	1408.25	1189.83	0.134426	NO	NEG		NO	NO
ENSRNOG00000019096	23.2273	0.663575	0.288342	2.30134	0.0213722	0.421757	Hsd17b3	29.0412	25.3279	33.825	34.3041	15.9625	11.0015	30.6296	25.0551	12.8567	15.9093	21.5878	18.3499	29.0803	0.359534	NO	POS		NO	NO
ENSRNOG00000019316	558.389	-0.284756	0.122356	-2.32728	0.0199505	0.421757	Sh3bp4	494.638	532.988	529.537	447.096	759.817	600.498	520.704	484.72	697.015	562.791	512.475	607.958	498.906	0.168443	NO	NEG		NO	NO
ENSRNOG00000019718	12.1103	0.921002	0.391982	2.3496	0.0187934	0.421757	Galnt15	8.43132	13.2146	11.6638	25.1563	5.32085	7.33433	6.80658	17.3458	7.34667	9.9433	20.6492	8.59851	16.3243	0.528671	NO	POS		NO	NO
ENSRNOG00000019819	979.9	0.547428	0.235436	2.32517	0.0200629	0.421757	Dus2	911.52	958.057	1597.94	1642.02	805.576	935.127	1112.88	882.71	625.385	623.445	684.239	809.852	1183.96	0.35721	NO	POS		NO	NO
ENSRNOG00000019892	600.32	0.285723	0.121872	2.34444	0.0190555	0.421757	Lrrfip1	659.517	622.186	738.319	719.242	510.801	447.394	655.985	630.232	564.775	470.318	584.747	545.832	665.705	0.158877	NO	POS		NO	NO
ENSRNOG00000020028	40.8313	-0.664289	0.280784	-2.36583	0.0179895	0.421757	Pcdhb22	27.1676	30.834	22.1612	25.1563	57.4652	53.1739	36.5854	34.6917	72.5484	53.6938	35.6668	49.1471	30.8523	0.392144	NO	NEG		NO	NO
ENSRNOG00000020644	17522.8	-0.142316	0.0622401	-2.28657	0.0222208	0.421757	Nsg2	18289.4	17801.1	15288.9	14973.7	18857.1	18405.5	18105.5	17342	17588.8	18889.3	17209.2	18305.2	16583.9	0.0745283	NO	NEG		NO	NO
ENSRNOG00000020668	3908.13	0.274835	0.119089	2.30781	0.0210096	0.421757	Cpsf7	4226.9	4397.15	4576.88	4607.04	3071.19	3434.3	4134.15	4390.42	3164.58	3112.25	3874.54	3567.73	4316.6	0.155065	NO	POS		NO	NO
ENSRNOG00000021052	891.88	0.127012	0.0543119	2.33857	0.0193578	0.421757	Patl1	841.259	878.769	922.607	979.953	880.068	841.615	872.944	953.057	888.947	804.413	947.047	855.845	935.122	0.0602812	NO	POS		NO	NO
ENSRNOG00000021061	3669.52	0.200111	0.086859	2.30386	0.0212304	0.421757	Map4k2	3810.02	3816.81	4170.98	4053.6	3343.62	3439.8	3862.74	4136.98	3318.86	2892.5	3518.81	3436.94	3948.62	0.109165	NO	POS		NO	NO
ENSRNOG00000021392	3743.95	0.409066	0.178099	2.29684	0.0216278	0.421757	Noc2l	4104.18	4276.02	5220.72	5147.9	2718.95	3125.34	3726.61	4106.14	2757.76	2567.36	3432.46	3258.27	4326.76	0.247459	NO	POS		NO	NO
ENSRNOG00000022054	1799.76	-0.11515	0.0489623	-2.35182	0.0186818	0.421757	Paqr7	1890.49	1913.91	1777.56	1773.52	1944.24	1796.91	1668.46	1729.76	1731.98	1910.11	1660.38	1864.61	1721.94	0.0560225	NO	NEG		NO	NO
ENSRNOG00000022110	2.67202	-2.02667	0.869117	-2.33188	0.0197072	0.421757	Gcsam	5.62088	5.50607	1.16638	1.14347	0	5.50075	0.850823	0	2.755	4.97165	1.8772	4.05906	1.00757	0.860412	NO	NEG		NO	NO
ENSRNOG00000022373	2265.26	0.198386	0.086436	2.29517	0.0217232	0.421757	Dennd4b	2306.44	2163.89	2685.01	2755.76	2135.79	2118.71	2216.39	2376.38	2114.92	1895.19	2149.39	2122.49	2436.59	0.112955	NO	POS		NO	NO
ENSRNOG00000022725	290.598	-0.219042	0.0926587	-2.36397	0.0180803	0.421757	Iba57	276.36	342.478	239.108	277.863	310.738	328.211	302.042	266.933	307.642	299.293	245.913	310.787	266.372	0.111941	NO	NEG		NO	NO
ENSRNOG00000022784	317.136	-0.455553	0.196825	-2.3145	0.0206402	0.421757	Fzd10	230.456	303.935	235.609	189.816	466.106	377.718	313.954	319.934	416.005	376.851	258.115	361.845	263.485	0.269871	NO	NEG		NO	NO
ENSRNOG00000023309	1056.18	0.423317	0.183988	2.30079	0.0214036	0.421757	Anks6	1117.62	1201.43	1496.47	1517.38	723.635	854.45	923.143	1190.12	798.95	789.498	1005.24	914.263	1226.47	0.260714	NO	POS		NO	NO
ENSRNOG00000023863	28.5459	-1.16891	0.507517	-2.3032	0.0212678	0.421757	Gpr139	11.2418	9.91093	9.33104	10.2912	62.786	44.9228	20.4198	14.4549	57.855	42.7562	30.0352	38.2454	16.9064	0.710842	NO	NEG		NO	NO
ENSRNOG00000024056	509.434	0.222783	0.0941217	2.36697	0.0179344	0.421757	Dzf17	488.08	539.595	580.857	552.296	399.064	458.396	481.566	551.212	501.41	453.414	597.888	473.326	552.764	0.118819	NO	POS		NO	NO
ENSRNOG00000024352	390.706	-0.23054	0.0978907	-2.35508	0.0185187	0.421757	Tyw1	395.335	396.437	299.76	332.75	395.871	459.313	351.39	391.245	452.739	414.635	408.291	419.055	356.687	0.121928	NO	NEG		NO	NO
ENSRNOG00000024523	72.3556	-0.384077	0.162003	-2.37081	0.0177493	0.421757	Dnai2	82.4396	84.7935	67.65	74.3255	76.6202	70.593	44.2428	52.0375	84.4867	85.5123	73.2107	80.7409	62.2933	0.186852	NO	NEG		NO	NO
ENSRNOG00000025212	43.6978	-0.456288	0.197618	-2.30894	0.0209471	0.421757	RGD1565131	61.8297	58.3644	38.4905	40.0214	41.5026	34.8381	33.1821	29.8734	50.5084	51.7051	40.3598	49.7914	36.3854	0.239048	NO	NEG		NO	NO
ENSRNOG00000025365	21.9299	0.935118	0.39894	2.344	0.0190779	0.421757	Ido2	8.43132	23.1255	40.8233	21.7259	3.19251	17.419	39.1379	23.1278	23.8767	16.9036	23.465	15.4914	29.656	0.507992	NO	POS		NO	NO
ENSRNOG00000025484	219.079	-0.26725	0.115843	-2.30699	0.0210551	0.421757	Tmem177	221.088	205.927	178.456	163.516	258.593	235.615	214.407	199.477	233.257	271.452	228.08	237.655	196.787	0.14564	NO	NEG		NO	NO
ENSRNOG00000026008	402.407	-0.269926	0.114349	-2.36053	0.0182487	0.421757	Gtf2e1	400.956	352.389	365.077	297.302	488.454	439.143	405.843	364.262	493.145	444.465	375.44	436.425	361.585	0.148884	NO	NEG		NO	NO
ENSRNOG00000026937	345.585	-0.198924	0.0862527	-2.3063	0.021094	0.421757	Arsk	346.621	324.858	319.588	330.463	437.374	369.467	315.655	322.825	359.987	363.925	310.676	367.039	319.842	0.106346	NO	NEG		NO	NO
ENSRNOG00000027008	149.726	-0.312541	0.13192	-2.36917	0.017828	0.421757	Igtp	144.269	146.462	116.638	136.073	147.92	206.278	119.115	137.803	164.382	175.996	152.053	164.218	132.336	0.170443	NO	NEG		NO	NO
ENSRNOG00000027088	3140.95	0.0931541	0.0400182	2.3278	0.019923	0.421757	Ube2k	3166.43	3083.4	3191.22	3210.86	2938.17	2932.82	3262.91	3232.11	2984.58	3187.82	3360.19	3048.87	3251.45	0.044311	NO	POS		NO	NO
ENSRNOG00000027410	96.4528	0.546704	0.238483	2.29242	0.0218814	0.421757	Ccdc125	109.607	109.02	128.302	168.09	67.0427	74.2601	93.5905	98.293	64.2834	53.6938	94.7985	79.6512	116.615	0.339332	NO	POS		NO	NO
ENSRNOG00000027569	1697.35	-0.358104	0.152735	-2.34461	0.0190468	0.421757	Trappc9	1485.79	1549.41	1266.69	1212.08	2448.65	2104.04	1690.59	1577.51	1976.25	1752.01	1607.82	1886.02	1470.94	0.214104	NO	NEG		NO	NO
ENSRNOG00000027901	366.623	0.176312	0.0754674	2.33626	0.0194776	0.421757	Mrm1	387.841	363.401	411.732	400.214	329.893	329.128	376.915	385.463	347.13	318.185	382.948	345.93	391.454	0.0855281	NO	POS		NO	NO
ENSRNOG00000028534	150.607	-0.720065	0.307438	-2.34214	0.0191733	0.421757	Zfp518b	93.6814	101.312	76.9811	75.469	263.914	218.196	140.386	113.712	237.848	185.94	149.237	183.482	111.157	0.442785	NO	NEG		NO	NO
ENSRNOG00000028677	510.703	0.234352	0.0998069	2.34805	0.0188719	0.421757	LOC361346	490.89	497.749	634.511	561.443	450.144	412.556	487.522	613.85	499.574	484.238	485.256	472.525	556.516	0.130491	NO	POS		NO	NO
ENSRNOG00000028721	25.3022	0.739248	0.315878	2.3403	0.0192684	0.421757	Otor	29.978	28.6316	33.825	37.7345	18.0909	6.41754	24.6739	32.7643	17.4483	15.9093	32.851	19.4126	32.3697	0.381498	NO	POS		NO	NO
ENSRNOG00000029178	5134.18	0.191196	0.0836271	2.2863	0.0222369	0.421757	Abcc5	5210.56	5300.15	5941.54	5752.79	4716.4	4641.72	5064.1	5860.96	4852.48	4217.95	4917.32	4823.21	5507.34	0.106396	NO	POS		NO	NO
ENSRNOG00000029535	13674.9	0.258094	0.110848	2.32836	0.0198931	0.421757	Nrbp2	14189	14655	14955.3	15702.1	11571.8	12525.2	14364.4	17193.6	12044.9	10354.9	12868.2	12556.8	15016.7	0.146079	NO	POS		NO	NO
ENSRNOG00000029592	3928.23	0.268808	0.115768	2.32196	0.0202353	0.421757	Srsf11	4184.75	4343.19	4426.41	4751.11	3081.83	3520.48	3891.66	4630.37	3271.1	3159.98	3949.63	3593.56	4329.84	0.151949	NO	POS		NO	NO
ENSRNOG00000031364	7337.8	0.323974	0.140722	2.30223	0.0213224	0.421757	Kif1c	6716.02	7966.19	9164.25	9447.34	6682.98	6313.94	7974.76	8916.72	6218.96	5607.02	5707.62	6584.19	8242.14	0.191997	NO	POS		NO	NO
ENSRNOG00000031593	44.335	0.644391	0.27225	2.36691	0.0179372	0.421757	Nanos3	45.9039	35.2389	72.3156	73.182	22.3476	44.006	55.3035	30.837	25.7133	37.7845	45.0528	35.1657	55.3382	0.382548	NO	POS		NO	NO
ENSRNOG00000031934	668.533	-0.53436	0.233761	-2.28592	0.0222587	0.421757	Enah	473.091	494.445	461.887	471.109	1223.79	817.778	635.565	530.011	888.947	770.605	586.624	778.11	537.039	0.356104	NO	NEG		NO	NO
ENSRNOG00000032487	903.482	0.314044	0.136677	2.29772	0.021578	0.421757	Sts	1022.06	952.551	979.759	1117.17	667.234	815.945	895.066	1145.79	744.769	678.133	919.827	813.449	1011.52	0.18067	NO	POS		NO	NO
ENSRNOG00000032635	382.888	0.202797	0.0886234	2.2883	0.02212	0.421757	Rpl8	369.105	384.324	442.058	456.244	375.652	355.715	406.693	395.099	355.395	308.242	363.238	358.072	412.667	0.108614	NO	POS		NO	NO
ENSRNOG00000033912	5434.73	0.439243	0.18607	2.36063	0.0182438	0.421757	Fcho1	5955.32	6270.32	7652.62	7589.21	3768.22	4126.48	5331.26	6270.52	4156.38	3790.38	4871.33	4677.85	6342.99	0.262701	NO	POS		NO	NO
ENSRNOG00000033932	26.2747	0.769327	0.332915	2.31088	0.0208393	0.421757	AY172581.22	26.2308	27.5304	51.3207	46.8822	13.8342	11.9183	28.0772	22.1641	15.6117	23.8639	21.5878	19.8315	34.0064	0.477802	NO	POS		NO	NO
ENSRNOG00000035519	4.75825	1.25976	0.545142	2.31088	0.0208394	0.421757	Mir324	6.5577	2.20243	4.66552	9.14775	1.06417	3.66717	5.10494	8.67291	2.755	0.99433	7.50879	2.87347	7.01998	0.612986	NO	POS		NO	NO
ENSRNOG00000036660	1305.04	-0.178166	0.0773646	-2.30294	0.021282	0.421757	Fn3krp	1354.63	1242.17	1139.55	1095.44	1447.27	1397.19	1372.38	1170.84	1397.7	1430.84	1307.47	1378.3	1217.14	0.094908	NO	NEG		NO	NO
ENSRNOG00000037852	16.8606	-0.984147	0.429976	-2.28884	0.0220885	0.421757	Pirt	8.43132	9.91093	8.16466	5.71735	28.7326	26.587	8.50823	16.3822	31.2233	25.8526	15.9562	21.7896	10.9457	0.566601	NO	NEG		NO	NO
ENSRNOG00000037871	1792.63	-0.726642	0.313137	-2.32052	0.0203127	0.421757	Sfxn5	1206.62	1065.98	1026.41	857.602	3702.25	2305.73	1721.22	1462.83	2796.33	2038.38	1535.55	2185.88	1320.72	0.482797	NO	NEG		NO	NO
ENSRNOG00000038297	259.169	-0.447795	0.193653	-2.31235	0.0207582	0.421757	Plekhd1	222.025	224.648	200.617	172.664	451.208	291.54	217.811	223.568	294.785	286.367	265.624	295.095	216.057	0.289868	NO	NEG		NO	NO
ENSRNOG00000038319	104.681	0.540545	0.228787	2.36266	0.0181444	0.421757	Akr1c19	92.7446	115.628	136.466	154.368	55.3368	98.0967	103.8	159.003	83.5684	74.5747	77.9037	86.6581	126.308	0.320277	NO	POS		NO	NO
ENSRNOG00000038766	165.246	-0.654349	0.286161	-2.28665	0.0222163	0.421757	LOC103694328	124.596	104.615	90.9776	85.7602	301.16	214.529	168.463	132.985	240.603	203.838	150.176	198.224	125.672	0.412708	NO	NEG		NO	NO
ENSRNOG00000039504	35.2798	0.910039	0.386679	2.35347	0.018599	0.421757	LOC360919	31.8517	25.3279	33.825	36.591	32.9893	8.25112	91.0381	25.0551	27.55	25.8526	49.7458	25.3038	47.251	0.59604	NO	POS		NO	NO
ENSRNOG00000039819	869.353	0.296902	0.126654	2.34419	0.0190684	0.421757	Cdk8	901.215	949.247	1089.4	1140.04	685.325	719.681	821.895	888.492	747.524	720.889	899.178	787.313	967.801	0.172829	NO	POS		NO	NO
ENSRNOG00000042320	1466.76	-0.35631	0.155151	-2.29654	0.021645	0.421757	Slc41a1	1290.93	1224.55	1111.56	1170.91	2057.04	1785.91	1358.76	1285.52	1953.3	1461.66	1434.18	1628.9	1272.19	0.21943	NO	NEG		NO	NO
ENSRNOG00000042848	1481.41	-0.142911	0.0625004	-2.28656	0.0222214	0.421757	Jam2	1527.94	1427.17	1438.15	1329.85	1722.89	1451.28	1453.21	1365.5	1592.39	1566.07	1421.04	1547.96	1401.55	0.0759305	NO	NEG		NO	NO
ENSRNOG00000042867	93.3079	-0.438811	0.186416	-2.35393	0.0185761	0.421757	LOC688801	138.648	118.931	83.9794	83.4733	77.6844	83.428	79.9774	72.2743	85.405	131.251	71.3335	105.891	78.2076	0.259058	NO	NEG		NO	NO
ENSRNOG00000045698	215.058	-0.799683	0.349031	-2.29115	0.0219546	0.421757	Lin7c	145.206	128.842	97.9759	77.7559	386.294	284.205	222.065	151.294	326.008	330.117	215.878	266.779	152.994	0.484661	NO	NEG		NO	NO
ENSRNOG00000045960	26.7873	-1.39312	0.604869	-2.30317	0.021269	0.421757	Pcdha2	10.305	14.3158	2.33276	3.43041	65.9785	34.8381	23.823	16.3822	55.1	43.7505	24.4036	37.3813	14.0744	0.781608	NO	NEG		NO	NO
ENSRNOG00000046426	78.2151	-0.3232	0.137466	-2.35113	0.0187166	0.421757	Ankrd66	88.9973	92.502	73.4819	73.182	90.4544	80.6777	74.0216	53.0011	89.0784	74.5747	70.3949	86.0474	68.8163	0.149632	NO	NEG		NO	NO
ENSRNOG00000046500	205.896	-1.10956	0.479026	-2.31629	0.0205426	0.421757	Irgq	78.6924	80.3887	71.1492	57.1735	458.657	325.461	170.165	132.985	406.822	284.378	198.983	272.4	126.091	0.69295	NO	NEG		NO	NO
ENSRNOG00000046962	16.9654	0.871476	0.372989	2.33647	0.0194669	0.421757	Pde6g	19.6731	17.6194	16.3293	32.0171	17.0267	6.41754	20.4198	18.3095	5.51	7.95464	25.3422	12.3669	22.4836	0.472398	NO	POS		NO	NO
ENSRNOG00000047513	3948.52	0.294049	0.127531	2.30572	0.0211265	0.421757	Mdn1	4260.63	4230.87	4814.82	4732.82	2954.13	3360.04	3802.33	4158.18	3765.17	2911.4	4443.33	3580.37	4390.29	0.16602	NO	POS		NO	NO
ENSRNOG00000049361	780.273	-0.617459	0.262212	-2.35481	0.0185324	0.421757	Gas7	527.426	549.506	442.058	459.675	1149.3	1082.73	743.619	611.922	1279.24	974.443	763.081	927.108	604.071	0.379898	NO	NEG		NO	NO
ENSRNOG00000049430	411.829	0.190479	0.0807963	2.35752	0.0183974	0.421757	Mpv17	426.25	371.109	409.399	415.079	356.497	423.558	455.19	450.028	378.354	366.908	477.747	387.113	441.489	0.0968384	NO	POS		NO	NO
ENSRNOG00000049975	539.77	-0.159957	0.06975	-2.29329	0.0218316	0.421757	Zfp46	518.995	549.506	468.885	529.426	582.101	562.91	523.256	492.429	626.304	561.796	521.861	566.935	507.171	0.0803143	NO	NEG		NO	NO
ENSRNOG00000050996	510.423	0.15984	0.0682062	2.34349	0.0191045	0.421757	Kctd4	456.228	530.785	561.029	522.565	512.93	473.981	523.256	541.575	491.309	443.471	557.528	484.784	541.191	0.0773714	NO	POS		NO	NO
ENSRNOG00000052902	4.29676	-1.41007	0.611775	-2.30488	0.0211731	0.421757	AABR07030598.1	4.68407	9.91093	3.49914	3.43041	4.25668	3.66717	0.850823	1.92731	9.18334	3.97732	1.8772	5.94658	2.31698	0.66146	NO	NEG		NO	NO
ENSRNOG00000053937	8.42427	-0.998418	0.425276	-2.34769	0.0188901	0.421757	AABR07047189.1	11.2418	14.3158	8.16466	6.86082	6.38502	11.9183	6.80658	2.89097	7.34667	13.9206	2.8158	10.8547	5.50777	0.471225	NO	NEG		NO	NO
ENSRNOG00000054081	32.5355	0.563946	0.241243	2.33766	0.0194047	0.421757	SNORD12	29.0412	36.3401	54.8199	43.4518	29.7967	25.6702	34.0329	27.9461	18.3667	20.8809	37.544	26.6826	39.5589	0.319718	NO	POS		NO	NO
ENSRNOG00000055562	2493.68	0.383043	0.165826	2.3099	0.0208934	0.421757	Dkc1	2712.08	2838.93	3068.75	3485.29	1603.7	1939.01	2705.62	2388.91	2165.43	1885.25	2637.46	2190.73	2857.21	0.224536	NO	POS		NO	NO
ENSRNOG00000056246	9002.54	0.134411	0.0568184	2.36562	0.0179997	0.421757	Gls	8882.87	9196.24	8951.97	8859.6	8554.86	8211.7	9376.92	10286.1	8614.89	8262.88	9829.95	8620.57	9460.9	0.0708675	NO	POS		NO	NO
ENSRNOG00000057214	14.9213	1.25927	0.550939	2.28568	0.0222727	0.421757	AABR07043510.1	4.68407	13.2146	22.1612	5.71735	8.51336	9.16792	8.50823	53.9648	5.51	13.9206	18.772	9.16842	21.8247	0.945156	NO	POS		NO	NO
ENSRNOG00000057367	9790.39	-0.341219	0.144332	-2.36413	0.0180725	0.421757	Glud1	8484.72	8662.15	8063.19	7301.05	14444	10550.4	9452.64	8854.08	11368.1	11453.7	9060.3	10827.2	8546.25	0.20725	NO	NEG		NO	NO
ENSRNOG00000058120	3.74818	1.39662	0.610586	2.28735	0.0221753	0.421757	Tinag	0.936814	4.40486	3.49914	3.43041	3.19251	0.916792	7.65741	5.78194	0.918334	2.98299	7.50879	2.22538	5.57554	0.647922	NO	POS		NO	NO
ENSRNOG00000059374	91.8819	0.497039	0.214835	2.31358	0.0206905	0.421757	AABR07024457.1	105.86	109.02	100.309	140.647	54.2726	66.009	97.8447	114.675	61.5284	67.6144	92.9213	77.3841	109.279	0.289764	NO	POS		NO	NO
ENSRNOG00000060267	40.5372	0.715449	0.311701	2.29531	0.0217153	0.421757	SNORD14	42.1566	34.1377	79.3138	73.182	19.1551	27.5037	35.7346	29.8734	25.7133	38.7789	40.3598	31.2409	51.6927	0.468031	NO	POS		NO	NO
ENSRNOG00000061078	17.0998	0.713426	0.307823	2.31765	0.0204681	0.421757	U1	15.9258	19.8219	30.3259	27.4433	7.44919	12.8351	16.1656	17.3458	11.02	11.932	17.8334	13.164	21.8228	0.39971	NO	POS		NO	NO
ENSRNOG00000061347	32.8422	-0.611697	0.263311	-2.3231	0.0201738	0.421757	AABR07054490.1	42.1566	33.0364	26.8267	18.2955	30.8609	32.0877	21.2706	42.4009	46.835	48.7221	18.772	38.9498	25.5131	0.334976	NO	NEG		NO	NO
ENSRNOG00000061424	1093.51	0.254428	0.109631	2.32077	0.020299	0.421757	Map3k3	1134.48	1165.09	1308.68	1408.75	929.02	922.292	1065.23	1124.59	918.334	961.517	1090.65	1005.12	1199.58	0.147097	NO	POS		NO	NO
ENSRNOG00000061450	78.8184	-0.383303	0.164736	-2.32677	0.0199777	0.421757	Homer2	72.1347	66.0729	65.3173	76.6124	100.032	95.3463	63.8117	59.7467	110.2	84.518	73.2107	88.0506	67.7398	0.210592	NO	NEG		NO	NO
ENSRNOG00000061764	235.708	-0.912342	0.387301	-2.35564	0.0184908	0.421757	Fmn2	131.154	123.336	107.307	99.4818	568.267	331.879	229.722	142.621	362.742	280.401	215.878	299.63	159.002	0.608441	NO	NEG		NO	NO
ENSRNOG00000000040	134.293	-0.556848	0.249908	-2.22821	0.0258663	0.421829	RGD1304622	99.3023	122.235	81.6466	83.4733	204.321	165.022	135.281	153.221	204.788	148.155	79.7809	157.304	106.681	0.341762	NO	NEG		NO	NO
ENSRNOG00000000042	442.978	-0.984	0.438975	-2.24159	0.0249881	0.421829	Xpr1	228.583	192.713	181.955	126.925	962.009	628.919	409.246	257.296	831.092	585.66	468.361	571.496	288.757	0.633631	NO	NEG		NO	NO
ENSRNOG00000000145	379.004	-0.836762	0.377181	-2.21846	0.0265234	0.421829	Pik3r3	189.236	196.016	177.29	155.512	769.395	537.24	356.495	290.061	624.467	526.995	346.343	473.891	265.14	0.546629	NO	NEG		NO	NO
ENSRNOG00000000156	46.2794	0.86233	0.381345	2.26129	0.0237415	0.421829	LOC100911486	54.3352	37.4413	52.4871	132.642	25.5401	34.8381	47.6461	46.2555	23.8767	25.8526	28.158	33.6473	61.4378	0.664264	NO	POS		NO	NO
ENSRNOG00000000546	251.358	0.277717	0.124907	2.22339	0.0261894	0.421829	Nt5dc1	275.423	272	286.93	296.159	180.909	193.443	264.606	281.388	231.42	221.735	260.931	229.155	278.002	0.154281	NO	POS		NO	NO
ENSRNOG00000000565	3438.17	0.311306	0.138424	2.24893	0.0245167	0.421829	Sgpl1	3916.82	3848.74	4069.5	4103.91	2512.5	2595.44	3503.69	3986.65	2952.44	2767.22	3562.92	3098.86	3845.33	0.179607	NO	POS		NO	NO
ENSRNOG00000000785	1345.34	0.294848	0.13075	2.25504	0.0241307	0.421829	Trim39	1451.12	1562.62	1599.11	1608.86	989.678	1121.24	1374.08	1481.14	1126.8	1065.92	1418.22	1219.56	1496.28	0.169398	NO	POS		NO	NO
ENSRNOG00000001385	2650.24	-0.139397	0.0623636	-2.23523	0.0254019	0.421829	Plbd2	2659.61	2590.06	2407.41	2372.7	2782.8	2719.2	2523.54	2720.4	2754.08	3092.36	2530.46	2766.35	2510.9	0.0758051	NO	NEG		NO	NO
ENSRNOG00000001647	1218.42	0.132029	0.0584551	2.25863	0.0239062	0.421829	Ets2	1202.87	1145.26	1222.37	1316.13	1129.08	1260.59	1237.95	1238.3	1159.86	1106.69	1383.5	1167.39	1279.65	0.0681045	NO	POS		NO	NO
ENSRNOG00000001877	1665.54	0.312115	0.140711	2.21814	0.0265456	0.421829	Med15	1882.06	1685.96	2081.99	2076.54	1283.39	1434.78	1628.48	2041.99	1470.25	1246.89	1488.62	1500.55	1863.52	0.187643	NO	POS		NO	NO
ENSRNOG00000002054	1140.58	0.31567	0.14087	2.24087	0.0250346	0.421829	Glmn	1218.79	1255.38	1488.3	1486.51	871.555	989.218	1123.09	1076.4	937.619	884.953	1214.55	1026.25	1277.77	0.190396	NO	POS		NO	NO
ENSRNOG00000002181	296.198	0.208705	0.0940501	2.21908	0.0264811	0.421829	Helq	311.022	302.834	321.921	299.589	291.582	230.115	326.716	324.752	254.378	271.452	323.817	276.897	319.359	0.107804	NO	POS		NO	NO
ENSRNOG00000002227	761.166	-0.392898	0.173475	-2.26487	0.023521	0.421829	Kit	659.517	619.984	538.868	596.891	1124.83	997.469	788.713	681.306	778.747	942.624	643.879	853.861	649.931	0.245393	NO	NEG		NO	NO
ENSRNOG00000002271	1063.98	0.182916	0.0807802	2.26437	0.0235515	0.421829	Slain2	1031.43	1032.94	1276.02	1220.08	931.148	959.881	1028.65	1153.5	1078.12	977.426	1014.63	1001.83	1138.57	0.102623	NO	POS		NO	NO
ENSRNOG00000002327	199.556	-0.521525	0.232766	-2.24055	0.0250551	0.421829	Gabrb1	175.184	160.777	202.95	184.099	326.7	194.36	142.087	113.712	324.172	206.821	164.255	231.336	161.421	0.340022	NO	NEG		NO	NO
ENSRNOG00000002381	56.987	-0.526037	0.231542	-2.27188	0.0230935	0.421829	Bmp3	64.6401	48.4534	26.8267	33.1606	77.6844	72.4265	51.9002	49.1465	74.385	60.6541	67.5791	66.3739	45.7226	0.293169	NO	NEG		NO	NO
ENSRNOG00000002537	173.351	-1.0043	0.447207	-2.24573	0.0247216	0.421829	Wnk3	78.6924	61.668	81.6466	61.7473	419.283	227.364	145.491	107.93	314.07	246.594	162.378	224.612	111.838	0.672835	NO	NEG		NO	NO
ENSRNOG00000002876	61.0099	-0.378749	0.170525	-2.22107	0.026346	0.421829	Eef2kmt	77.7555	81.4899	43.1561	69.7516	65.9785	66.009	45.9444	49.1465	58.7734	58.6654	54.4388	68.112	52.4875	0.20512	NO	NEG		NO	NO
ENSRNOG00000002895	319.195	0.22957	0.102678	2.23581	0.0253641	0.421829	Nagpa	313.833	318.251	365.077	421.94	277.748	297.957	324.164	329.571	285.602	280.401	296.597	295.632	347.47	0.133421	NO	POS		NO	NO
ENSRNOG00000002908	838.923	-0.259752	0.115535	-2.24825	0.0245602	0.421829	Slc35a4	760.693	732.308	697.495	686.082	1069.49	980.05	800.625	815.254	967.924	931.687	786.546	907.025	757.2	0.152625	NO	NEG		NO	NO
ENSRNOG00000002930	93.5904	0.481813	0.21404	2.25104	0.0243828	0.421829	Ppl	97.4286	90.2996	131.801	129.212	59.5935	102.681	78.2757	90.5838	66.12	58.6654	124.834	79.1313	110.941	0.286446	NO	POS		NO	NO
ENSRNOG00000002941	560.121	-1.07062	0.472506	-2.26584	0.0234614	0.421829	Uhmk1	208.909	214.737	209.948	172.664	1303.61	841.615	526.659	336.316	1089.14	753.702	504.028	735.286	349.923	0.69584	NO	NEG		NO	NO
ENSRNOG00000003359	9300.43	0.151842	0.0669241	2.26887	0.0232759	0.421829	Ogt	9193.89	10140	10429.8	9440.48	8386.72	8351.97	9399.04	10038.4	8703.05	8347.4	9874.06	8853.84	9836.35	0.0825485	NO	POS		NO	NO
ENSRNOG00000003479	161.695	-0.526166	0.235687	-2.23248	0.0255836	0.421829	Rnf150	130.217	123.336	113.139	81.1863	247.951	198.944	131.878	151.294	210.298	216.764	173.641	187.918	130.228	0.319349	NO	NEG		NO	NO
ENSRNOG00000005165	258.532	-0.911516	0.402033	-2.26726	0.0233741	0.421829	Smcr8	124.596	114.526	106.141	124.638	528.892	371.301	233.976	161.894	483.962	348.015	245.913	328.549	174.512	0.592403	NO	NEG		NO	NO
ENSRNOG00000005935	86.7578	-0.3646	0.160971	-2.26501	0.0235122	0.421829	A3galt2	115.228	118.931	66.4837	76.6124	69.171	92.596	67.215	80.9472	88.16	95.4556	83.5353	96.5903	74.9587	0.206406	NO	NEG		NO	NO
ENSRNOG00000005998	272.338	-0.504753	0.224758	-2.24576	0.0247192	0.421829	Smoc1	207.036	203.725	184.288	172.664	411.834	374.051	265.457	215.859	392.129	299.293	269.378	314.678	221.529	0.317545	NO	NEG		NO	NO
ENSRNOG00000006144	435.976	-0.259928	0.116388	-2.23328	0.0255303	0.421829	Cntn3	424.377	438.283	331.252	365.91	473.555	455.645	393.08	387.39	562.939	474.295	489.01	471.516	393.329	0.149384	NO	NEG		NO	NO
ENSRNOG00000006231	2116.72	-0.321579	0.144658	-2.22304	0.0262133	0.421829	Ptpro	1873.63	1785.07	1705.25	1539.11	2591.25	2496.42	2107.49	1771.2	2624.6	2599.18	2190.69	2328.36	1862.75	0.19231	NO	NEG		NO	NO
ENSRNOG00000006380	5085.57	0.326615	0.146803	2.22485	0.0260915	0.421829	Srsf6	5544.06	5752.74	6384.76	6747.61	3689.48	4229.16	5017.3	5412.86	3924.04	4213.97	5025.26	4558.91	5717.56	0.196757	NO	POS		NO	NO
ENSRNOG00000006384	50.9173	-0.703293	0.3124	-2.25126	0.0243693	0.421829	Ddx58	44.0302	38.5425	25.6604	38.878	107.481	83.428	32.3313	55.8921	50.5084	46.7335	36.6054	61.7873	37.8734	0.474311	NO	NEG		NO	NO
ENSRNOG00000007038	147.04	-0.518745	0.228237	-2.27284	0.0230359	0.421829	Cntn5	108.67	116.729	93.3104	97.1949	218.155	188.859	128.474	108.893	189.177	201.849	166.132	170.573	118.801	0.315434	NO	NEG		NO	NO
ENSRNOG00000007076	214.139	0.225233	0.0998007	2.25682	0.024019	0.421829	LOC691422	198.605	232.356	219.279	252.707	177.716	198.027	216.96	219.714	180.912	205.826	253.422	198.907	232.416	0.118403	NO	POS		NO	NO
ENSRNOG00000007077	472.742	-0.913893	0.404332	-2.26025	0.0238056	0.421829	Fem1b	225.772	200.421	204.117	228.694	1083.32	624.335	396.484	321.861	834.765	637.365	443.019	600.997	318.835	0.616821	NO	NEG		NO	NO
ENSRNOG00000007489	197.557	-0.338359	0.150286	-2.25143	0.0243581	0.421829	Zfp41	174.247	173.992	131.801	163.516	254.337	227.364	184.629	188.877	255.297	225.713	193.351	218.492	172.435	0.196569	NO	NEG		NO	NO
ENSRNOG00000007810	6.79762	1.03476	0.45818	2.25842	0.0239193	0.421829	Gdf6	2.81044	6.60729	8.16466	3.43041	6.38502	3.66717	8.50823	13.4912	4.59167	3.97732	13.1404	4.67315	9.34698	0.550224	NO	POS		NO	NO
ENSRNOG00000008030	1957.42	0.156998	0.0694177	2.26163	0.02372	0.421829	Shc2	2053.5	2014.12	2104.15	2236.63	1740.98	1849.17	2035.17	2068.97	1766.87	1735.11	1926.94	1859.96	2074.37	0.0848185	NO	POS		NO	NO
ENSRNOG00000008764	3770.16	0.0699068	0.0314459	2.22308	0.0262104	0.421829	Otud5	3770.68	3691.27	3954.03	3870.64	3665	3593.82	3735.11	3950.99	3678.84	3718.79	3842.63	3686.4	3870.68	0.0316559	NO	POS		NO	NO
ENSRNOG00000009004	30.4911	-0.525909	0.231742	-2.26938	0.0232453	0.421829	Lrriq4	24.3572	41.8462	19.8285	18.2955	41.5026	37.5885	22.9722	32.7643	30.305	37.7845	28.158	35.564	24.4037	0.278477	NO	NEG		NO	NO
ENSRNOG00000009377	2518.42	-0.0970616	0.043745	-2.21881	0.0265	0.421829	Nelfb	2480.68	2504.16	2378.25	2340.68	2562.52	2675.2	2509.93	2396.62	2716.43	2633.98	2504.18	2595.5	2425.93	0.0481532	NO	NEG		NO	NO
ENSRNOG00000009499	682.991	0.251045	0.110722	2.26734	0.0233693	0.421829	Hinfp	750.388	729.004	719.657	839.306	532.085	613.334	695.973	752.616	599.672	546.881	733.985	628.561	748.307	0.141309	NO	POS		NO	NO
ENSRNOG00000009891	1175.43	0.147687	0.0651947	2.26533	0.0234925	0.421829	Pcf11	1071.71	1223.45	1300.51	1254.39	1027.99	1105.65	1190.3	1184.33	1212.2	1080.84	1278.37	1120.31	1241.58	0.0773897	NO	POS		NO	NO
ENSRNOG00000010106	81.0733	-0.801716	0.356361	-2.24973	0.024466	0.421829	Faxc	50.5879	51.7571	27.9931	44.5953	155.369	108.181	68.9167	67.456	150.607	87.501	78.8423	100.667	57.5607	0.514602	NO	NEG		NO	NO
ENSRNOG00000010514	539.129	-0.534486	0.240225	-2.22494	0.0260855	0.421829	Cachd1	460.912	376.615	344.082	306.45	868.362	696.762	497.731	443.282	798.95	563.785	573.484	627.564	433.006	0.341085	NO	NEG		NO	NO
ENSRNOG00000010566	389.352	0.222676	0.100104	2.22445	0.0261181	0.421829	Cep44	409.388	399.741	449.056	464.249	292.647	364.883	395.633	395.099	348.967	353.981	409.229	361.601	422.653	0.123131	NO	POS		NO	NO
ENSRNOG00000010741	4.97679	1.53567	0.689361	2.22768	0.0259021	0.421829	Tigd4	5.62088	5.50607	5.8319	14.8651	1.06417	0.916792	9.35905	5.78194	0	2.98299	2.8158	2.68182	7.73076	0.862521	NO	POS		NO	NO
ENSRNOG00000010881	9704.16	0.40145	0.179882	2.23174	0.0256321	0.421829	Trak2	8531.56	11551.7	13591.8	13751.4	7631.16	7791.81	9405	11507	8377.96	6929.48	7676.8	8468.95	11186.4	0.254812	NO	POS		NO	NO
ENSRNOG00000010951	376.878	-0.222928	0.0982135	-2.26983	0.0232177	0.421829	Cmtm6	348.495	420.664	367.41	315.598	449.08	451.061	376.064	338.244	362.742	387.789	328.51	403.305	345.165	0.122848	NO	NEG		NO	NO
ENSRNOG00000011171	605.79	-0.901473	0.397248	-2.2693	0.0232503	0.421829	Rims3	306.338	270.899	275.266	258.424	1291.9	881.037	583.665	364.262	1033.13	825.293	573.484	768.099	411.02	0.588021	NO	NEG		NO	NO
ENSRNOG00000011294	4513.36	0.0964824	0.0422482	2.2837	0.0223889	0.421829	Usp33	4445.18	4532.6	4909.29	4716.81	4204.53	4220.91	4528.08	4456.91	4444.74	4403.89	4784.04	4375.31	4679.03	0.0484127	NO	POS		NO	NO
ENSRNOG00000011300	514.449	0.417969	0.185208	2.25676	0.0240232	0.421829	Lama3	554.594	633.198	642.675	686.082	343.727	376.801	530.063	651.432	365.497	403.698	471.177	446.252	596.286	0.249718	NO	POS		NO	NO
ENSRNOG00000011636	1718.24	0.246899	0.110188	2.2407	0.0250457	0.421829	Dennd6a	1823.98	1883.08	2049.33	2094.84	1438.76	1415.53	1703.35	1811.68	1397.7	1543.2	1739.22	1583.71	1879.68	0.142833	NO	POS		NO	NO
ENSRNOG00000011740	845.669	0.362604	0.163197	2.22188	0.0262912	0.421829	Kdelc1	934.94	963.563	1094.06	1159.48	583.165	673.842	813.387	896.201	674.057	660.235	849.432	748.3	962.513	0.220567	NO	POS		NO	NO
ENSRNOG00000011796	491.008	-0.358311	0.161526	-2.21828	0.0265356	0.421829	C1r	607.992	516.47	408.233	598.034	425.668	648.172	345.434	360.408	515.185	557.819	417.677	545.218	425.957	0.213878	NO	NEG		NO	NO
ENSRNOG00000011829	2191.75	0.188689	0.0838601	2.25004	0.0244461	0.421829	Rpgrip1l	2253.04	2381.93	2394.58	2418.44	1859.1	1903.26	2215.54	2252.07	2101.15	1866.36	2463.82	2060.81	2348.89	0.103907	NO	POS		NO	NO
ENSRNOG00000011912	1895.42	0.090393	0.0406663	2.2228	0.0262292	0.421829	Tmem38a	1910.16	1891.89	1956.02	1966.77	1828.24	1753.82	1981.57	1975.5	1776.06	1889.23	1920.37	1841.57	1960.04	0.0416417	NO	POS		NO	NO
ENSRNOG00000012192	2544.86	0.11768	0.0524245	2.24474	0.0247846	0.421829	Znf740	2487.24	2562.53	2487.89	2849.53	2381.61	2544.1	2638.4	2754.13	2383.99	2341.65	2562.38	2450.19	2658.46	0.0616786	NO	POS		NO	NO
ENSRNOG00000012307	7.18846	0.924703	0.40594	2.27793	0.0227307	0.421829	Mybpc3	3.74725	5.50607	9.33104	13.7216	3.19251	5.50075	8.50823	7.70926	5.51	6.96031	9.38599	5.06948	9.73123	0.41843	NO	POS		NO	NO
ENSRNOG00000012369	94.0004	-0.521451	0.233186	-2.2362	0.0253385	0.421829	Fam174b	74.9451	80.3887	60.6518	75.469	147.92	138.436	106.353	55.8921	114.792	98.4386	80.7195	109.153	75.8171	0.321248	NO	NEG		NO	NO
ENSRNOG00000012443	284.711	-0.241676	0.107829	-2.24128	0.0250077	0.421829	Cpt2	282.918	238.964	251.938	258.424	341.598	356.632	256.098	267.897	313.152	303.271	260.931	306.089	259.057	0.13644	NO	NEG		NO	NO
ENSRNOG00000012558	1325.25	0.2284	0.100599	2.27041	0.0231829	0.421829	Orc2	1379.93	1399.64	1604.94	1598.57	1110.99	1170.74	1302.61	1347.19	1085.47	1228	1349.71	1229.13	1440.6	0.130647	NO	POS		NO	NO
ENSRNOG00000012701	4404.04	0.26107	0.117689	2.21831	0.0265337	0.421829	Map7	4201.61	4800.19	5214.89	5069	4002.34	4208.07	4899.04	5245.19	3696.29	3330.01	3777.86	4039.75	4841.19	0.152259	NO	POS		NO	NO
ENSRNOG00000012806	2326.16	0.194875	0.0875537	2.22578	0.0260288	0.421829	Rbbp6	2408.55	2520.68	2651.18	2674.57	2078.32	2115.96	2442.71	2351.32	2086.45	1885.25	2372.78	2182.53	2498.51	0.109223	NO	POS		NO	NO
ENSRNOG00000012952	575.826	-0.630299	0.277949	-2.26767	0.0233491	0.421829	Lrig1	431.871	411.854	320.755	301.876	1118.44	796.692	575.156	524.229	765.89	593.615	493.703	686.394	443.144	0.417075	NO	NEG		NO	NO
ENSRNOG00000012972	111.426	0.277072	0.121651	2.27759	0.022751	0.421829	Alox5	85.25	117.83	103.808	136.073	100.032	98.0967	125.922	123.348	111.118	98.4386	125.772	101.794	122.985	0.139785	NO	POS		NO	NO
ENSRNOG00000013045	287.663	-0.815717	0.367533	-2.21944	0.0264568	0.421829	Setd7	151.764	159.676	127.135	131.499	576.78	425.391	300.341	214.896	487.635	347.021	242.159	358.045	203.206	0.536973	NO	NEG		NO	NO
ENSRNOG00000013072	328.409	-0.854626	0.378918	-2.25544	0.024106	0.421829	Plxna4	179.868	160.777	142.298	154.368	715.122	500.568	273.114	234.169	524.369	392.76	335.08	412.244	227.806	0.568689	NO	NEG		NO	NO
ENSRNOG00000013136	3537.77	0.364732	0.160016	2.27936	0.0226459	0.421829	Oxsr1	3362.22	4049.17	4881.3	4967.23	2755.13	2985.07	3398.19	3822.83	2949.69	2669.77	3074.85	3128.51	4028.88	0.227418	NO	POS		NO	NO
ENSRNOG00000013223	2067.71	0.436942	0.196022	2.22904	0.0258111	0.421829	Fah	2152.8	2459.01	2985.93	2899.84	1603.7	1664.89	2039.42	2408.18	1456.48	1350.3	1724.21	1781.2	2411.52	0.273431	NO	POS		NO	NO
ENSRNOG00000013280	36.0291	0.616917	0.272196	2.26645	0.023424	0.421829	Olfm4	26.2308	48.4534	33.825	40.0214	31.9251	17.419	56.1543	47.2192	33.06	17.8979	44.1142	29.1644	44.2668	0.347497	NO	POS		NO	NO
ENSRNOG00000014231	528.122	0.316972	0.139245	2.27636	0.0228246	0.421829	Pnoc	553.657	610.073	592.521	586.6	406.513	406.139	633.863	662.032	461.922	412.647	483.379	475.158	591.679	0.18303	NO	POS		NO	NO
ENSRNOG00000014481	77.8553	0.543738	0.239031	2.27476	0.0229204	0.421829	Adtrp	91.8077	72.6802	127.135	112.06	45.7593	43.0892	78.2757	73.2379	56.0184	76.5634	79.7809	64.3197	94.098	0.329039	NO	POS		NO	NO
ENSRNOG00000014603	83.9818	-0.361616	0.161669	-2.23677	0.0253016	0.421829	Sgcg	81.5028	100.211	83.9794	84.6167	107.481	95.3463	69.7675	78.0562	84.4867	90.484	47.8686	93.2519	72.8577	0.189591	NO	NEG		NO	NO
ENSRNOG00000014761	1113.54	-0.385442	0.173365	-2.2233	0.0261954	0.421829	Rasd2	999.58	958.057	794.305	691.799	1553.69	1350.43	1167.33	1011.84	1321.48	1296.61	1103.79	1246.64	953.813	0.230163	NO	NEG		NO	NO
ENSRNOG00000015225	665.692	-0.279808	0.123816	-2.25988	0.023829	0.421829	Gramd3	610.803	589.15	594.854	495.122	880.068	788.441	615.145	644.687	769.564	704.98	629.8	723.834	595.922	0.164986	NO	NEG		NO	NO
ENSRNOG00000015594	290.89	-0.419118	0.184305	-2.27405	0.022963	0.421829	Rftn2	264.181	253.279	233.276	186.385	445.887	283.289	290.981	238.987	410.495	315.202	277.825	328.722	245.491	0.262286	NO	NEG		NO	NO
ENSRNOG00000016145	3796.91	0.148567	0.0669714	2.21837	0.0265296	0.421829	Strn4	3750.07	3954.46	4190.8	4385.2	3555.39	3399.46	3769.15	4056.03	3559.46	3490.1	3655.84	3618.16	4011.41	0.0825699	NO	POS		NO	NO
ENSRNOG00000016163	8296.73	-0.588973	0.263226	-2.23752	0.0252523	0.421829	Slc1a3	6293.51	5573.25	5064.42	4777.41	16131.7	9553.89	7878.62	6923.88	10739	10437.5	7890.8	9788.14	6507.03	0.399757	NO	NEG		NO	NO
ENSRNOG00000016364	4428.7	0.413731	0.183922	2.24949	0.0244812	0.421829	Gba2	4876.12	4995.11	6307.78	6371.41	3142.49	3384.79	4064.38	4749.87	3430.89	3256.43	4136.41	3847.64	5125.97	0.260026	NO	POS		NO	NO
ENSRNOG00000016700	8.49444	-1.28158	0.575339	-2.22752	0.0259123	0.421829	Tcf21	13.1154	12.1134	4.66552	10.2912	3.19251	17.419	1.70165	6.7456	7.34667	15.9093	0.938599	11.516	4.86852	0.668737	NO	NEG		NO	NO
ENSRNOG00000017159	6.02687	-1.20835	0.534066	-2.26255	0.0236631	0.421829	Dsc3	10.305	12.1134	1.16638	1.14347	4.25668	8.25112	2.55247	5.78194	9.18334	4.97165	6.57019	8.18018	3.44289	0.608294	NO	NEG		NO	NO
ENSRNOG00000017180	6.04769	1.05648	0.475886	2.22004	0.0264163	0.421829	Slc17a2	2.81044	5.50607	4.66552	6.86082	2.12834	5.50075	7.65741	14.4549	5.51	2.98299	8.44739	4.0731	8.4172	0.567322	NO	POS		NO	NO
ENSRNOG00000017283	4035.11	0.37774	0.168515	2.24159	0.0249881	0.421829	Kcnt1	4514.51	4622.9	4986.27	5497.8	3082.9	3151.93	3986.11	4737.34	3300.49	2637.96	3867.97	3551.78	4615.1	0.22607	NO	POS		NO	NO
ENSRNOG00000017290	3148.69	0.405097	0.179552	2.25616	0.0240608	0.421829	Zfp335	3360.35	3385.13	4405.42	4693.94	2232.63	2663.28	2648.61	3332.33	2504.3	2318.78	3090.81	2744.08	3634.22	0.256717	NO	POS		NO	NO
ENSRNOG00000017311	511.285	-0.167116	0.0737533	-2.26587	0.0234591	0.421829	Me3	561.151	507.66	489.88	436.805	539.534	508.819	507.941	487.61	600.59	511.085	473.054	538.14	479.058	0.0859645	NO	NEG		NO	NO
ENSRNOG00000017445	4061.51	-0.203703	0.0916448	-2.22275	0.0262329	0.421829	Tubb2b	3765.05	4604.18	3573.79	3424.69	4180.06	4006.38	3789.57	4378.86	4552.18	4814.54	3587.33	4320.4	3750.85	0.116795	NO	NEG		NO	NO
ENSRNOG00000017478	986.417	0.238491	0.106163	2.24646	0.0246745	0.421829	Pcsk7	963.045	1074.79	1162.88	1230.37	842.822	909.457	993.761	1082.19	883.437	796.458	911.38	911.667	1076.12	0.138667	NO	POS		NO	NO
ENSRNOG00000017718	386.874	0.208447	0.0924289	2.25521	0.0241201	0.421829	Tmco6	386.904	388.729	484.048	436.805	338.406	330.045	362.451	410.518	363.66	357.959	396.089	360.95	417.982	0.115982	NO	POS		NO	NO
ENSRNOG00000017849	2388.9	0.147336	0.0644866	2.28476	0.0223271	0.421829	Apbb3	2512.53	2494.25	2561.37	2511.06	2135.79	2172.8	2426.55	2638.49	2201.25	2148.75	2475.09	2277.56	2522.51	0.0778476	NO	POS		NO	NO
ENSRNOG00000018131	84.2495	0.520365	0.229746	2.26495	0.0235155	0.421829	Slc16a4	104.923	93.6032	118.971	126.925	56.401	55.0075	93.5905	85.7655	55.1	56.6768	79.7809	70.2853	101.007	0.3116	NO	POS		NO	NO
ENSRNOG00000018179	1608.6	0.384266	0.170709	2.25101	0.0243852	0.421829	Glt8d1	1717.18	1928.23	2090.15	2230.91	1176.97	1249.59	1503.4	1770.24	1203.02	1200.16	1624.72	1412.52	1843.88	0.234019	NO	POS		NO	NO
ENSRNOG00000018231	851.962	-0.804128	0.359861	-2.23455	0.025447	0.421829	Nacc2	451.544	454.802	468.885	420.797	2017.67	1193.66	751.277	716.961	1304.03	922.738	669.221	1057.41	605.428	0.574721	NO	NEG		NO	NO
ENSRNOG00000018467	367.457	0.27516	0.123599	2.22623	0.025999	0.421829	Mitd1	376.599	430.575	435.06	420.797	287.326	305.292	357.346	430.755	300.295	312.219	385.764	335.384	405.944	0.158156	NO	POS		NO	NO
ENSRNOG00000018745	1929.17	0.156475	0.0703426	2.22448	0.0261165	0.421829	Sgsm3	2019.77	1911.71	2090.15	2248.06	1796.32	1814.33	1942.43	2068.97	1787.08	1670.47	1871.57	1833.28	2044.24	0.0862891	NO	POS		NO	NO
ENSRNOG00000018839	9951.2	-0.435535	0.195328	-2.22976	0.0257634	0.421829	Ntrk2	8245.83	7742.64	7973.37	6744.18	16601	11439.7	8909.82	8340.45	13132.2	10568.7	9765.19	11288.4	8346.6	0.288868	NO	NEG		NO	NO
ENSRNOG00000018867	15.7029	-1.34674	0.604254	-2.22877	0.0258295	0.421829	Klhdc7a	5.62088	6.60729	3.49914	8.00428	57.4652	17.419	13.6132	11.5639	29.3867	13.9206	5.6316	21.7366	8.46241	0.997392	NO	NEG		NO	NO
ENSRNOG00000018949	1111.95	0.369058	0.165112	2.2352	0.025404	0.421829	Dlk2	1276.88	1228.96	1488.3	1487.65	797.063	877.37	1055.87	1213.24	857.724	852.14	1096.28	981.688	1268.27	0.224587	NO	POS		NO	NO
ENSRNOG00000018996	323.147	0.27104	0.120234	2.25428	0.0241788	0.421829	Phf7	320.39	357.895	424.562	377.345	253.272	268.62	341.18	331.498	296.622	274.435	308.799	295.206	356.677	0.157703	NO	POS		NO	NO
ENSRNOG00000019063	1202.75	-0.192212	0.0856273	-2.24475	0.0247841	0.421829	Fbxo38	1133.54	1140.86	1054.41	1021.12	1372.78	1389.86	1202.21	1124.59	1384.85	1229.99	1176.06	1275.31	1115.68	0.107848	NO	NEG		NO	NO
ENSRNOG00000019501	1085.73	0.244565	0.107789	2.26893	0.0232725	0.421829	Rmnd1	1086.7	1236.66	1280.69	1282.97	848.143	922.292	1075.44	1194.93	948.639	966.488	1100.04	1001.49	1186.81	0.139105	NO	POS		NO	NO
ENSRNOG00000019995	535.671	-0.716387	0.321146	-2.23072	0.0256996	0.421829	Dnajc18	310.085	319.352	290.429	279.006	1038.63	750.852	495.179	419.191	855.887	635.377	498.396	651.697	396.44	0.476696	NO	NEG		NO	NO
ENSRNOG00000020097	986.559	0.476562	0.212342	2.24431	0.0248122	0.421829	Inha	1133.54	1169.49	1407.82	1456.78	658.721	750.852	945.264	1067.73	618.039	694.042	949.862	837.448	1165.49	0.295117	NO	POS		NO	NO
ENSRNOG00000020250	595.057	0.365948	0.161126	2.27119	0.0231355	0.421829	Pcgf6	628.602	706.98	823.464	730.677	425.668	424.475	594.725	626.377	475.697	494.182	614.782	525.934	678.005	0.217688	NO	POS		NO	NO
ENSRNOG00000020345	1445.64	0.211896	0.0946694	2.23827	0.0252033	0.421829	Slc25a42	1511.08	1467.92	1740.24	1748.36	1294.03	1296.34	1457.46	1507.16	1313.22	1207.12	1359.09	1348.28	1562.46	0.12264	NO	POS		NO	NO
ENSRNOG00000020356	555.015	0.162273	0.0730722	2.22072	0.0263696	0.421829	Zfp846	569.583	575.935	614.682	564.874	515.058	509.736	604.084	573.376	528.96	460.375	588.502	526.608	589.104	0.0834582	NO	POS		NO	NO
ENSRNOG00000020621	8.8662	1.03635	0.465989	2.22398	0.0261497	0.421829	Dcst1	2.81044	5.50607	10.4974	21.7259	7.44919	1.83358	9.35905	10.6002	6.42834	11.932	9.38599	5.99326	12.3137	0.603519	NO	POS		NO	NO
ENSRNOG00000020706	241.61	-0.344657	0.154273	-2.23408	0.0254779	0.421829	Kcnn3	231.393	201.522	192.453	190.959	337.342	271.37	222.916	187.913	313.152	250.571	258.115	267.558	210.471	0.208789	NO	NEG		NO	NO
ENSRNOG00000021242	10.6704	0.760372	0.337291	2.25435	0.0241741	0.421829	Adam33	12.1786	8.80972	11.6638	10.2912	5.32085	8.25112	16.1656	13.4912	7.34667	6.96031	16.8948	8.14454	13.7013	0.354455	NO	POS		NO	NO
ENSRNOG00000021468	415.688	-0.315308	0.140679	-2.24133	0.0250049	0.421829	Grm8	385.03	360.097	324.254	306.45	537.406	499.651	393.931	362.335	504.165	453.414	445.835	456.627	366.561	0.185826	NO	NEG		NO	NO
ENSRNOG00000021547	129.565	-1.01948	0.454738	-2.2419	0.024968	0.421829	Pgr15l	78.6924	59.4656	41.9897	29.7302	240.502	205.361	108.905	80.9472	251.623	175.002	152.992	168.441	82.9128	0.615	NO	NEG		NO	NO
ENSRNOG00000021725	1774.41	-0.340922	0.153353	-2.22312	0.0262076	0.421829	Unc119b	1481.1	1419.47	1436.98	1391.6	2270.94	2206.72	1677.82	1470.54	2257.26	2137.81	1768.32	1962.22	1549.05	0.208805	NO	NEG		NO	NO
ENSRNOG00000021904	497.067	-0.59083	0.265973	-2.22139	0.0263247	0.421829	Tecpr2	361.61	329.263	300.926	300.732	854.528	674.759	414.351	395.099	757.625	542.904	535.94	586.782	389.41	0.387824	NO	NEG		NO	NO
ENSRNOG00000022354	477.047	0.155158	0.0688084	2.25493	0.0241378	0.421829	Pusl1	496.511	470.219	520.206	525.996	458.657	428.142	478.163	516.52	446.31	420.601	486.194	453.407	505.416	0.076125	NO	POS		NO	NO
ENSRNOG00000022839	39.4632	0.966683	0.42941	2.25119	0.0243737	0.421829	Ifit3	33.7253	61.668	81.6466	68.6082	12.77	22.9198	25.5247	49.1465	22.04	11.932	44.1142	27.5092	53.808	0.59494	NO	POS		NO	NO
ENSRNOG00000024142	2832.52	0.30586	0.136384	2.24264	0.0249198	0.421829	Arglu1	3046.52	3161.59	3615.78	3643.09	2203.9	2368.07	2737.1	2980.59	2192.06	2374.46	2834.57	2557.77	3162.23	0.182988	NO	POS		NO	NO
ENSRNOG00000024382	45.3116	-0.491509	0.219298	-2.24128	0.025008	0.421829	Fcgr3a	54.3352	37.4413	31.4923	26.2998	53.2085	62.3418	46.7953	51.0738	48.6717	57.6711	29.0966	52.2783	36.9515	0.271244	NO	NEG		NO	NO
ENSRNOG00000024998	141.421	-0.657293	0.294685	-2.2305	0.0257144	0.421829	Trps1	94.6182	93.6032	92.144	78.8994	277.748	181.525	114.861	102.148	216.727	154.121	149.237	169.724	107.458	0.442431	NO	NEG		NO	NO
ENSRNOG00000025239	26.1274	-0.589497	0.262791	-2.24322	0.0248827	0.421829	Nudt15	31.8517	18.7206	20.9948	17.152	47.8876	25.6702	22.1214	25.0551	31.2233	29.8299	16.8948	30.8639	20.4436	0.344542	NO	NEG		NO	NO
ENSRNOG00000025406	101.569	-0.467201	0.209667	-2.2283	0.0258606	0.421829	Iqgap2	101.176	82.5911	76.9811	54.8865	140.47	126.517	91.0381	86.7291	150.607	96.45	109.816	116.302	83.8902	0.280379	NO	NEG		NO	NO
ENSRNOG00000025476	51.3686	0.547802	0.241195	2.2712	0.0231351	0.421829	Tmem252	43.0934	57.2632	67.65	92.621	38.3101	36.6717	44.2428	43.3646	31.2233	47.7278	62.8861	42.3816	62.1529	0.344034	NO	POS		NO	NO
ENSRNOG00000025695	2435.78	-0.22028	0.0975756	-2.25753	0.0239752	0.421829	Tns3	2266.15	2280.62	2109.98	2242.34	2932.85	2674.28	2175.55	2295.43	3071.83	2394.35	2350.25	2603.35	2234.71	0.129915	NO	NEG		NO	NO
ENSRNOG00000027360	2774.79	0.305152	0.136023	2.24338	0.0248721	0.421829	Srsf7	2882.58	3142.87	3590.12	3511.59	2065.55	2357.07	2583.95	2887.12	2252.67	2336.67	2912.47	2506.24	3097.05	0.182514	NO	POS		NO	NO
ENSRNOG00000027489	130.03	-0.973588	0.431585	-2.25584	0.0240806	0.421829	Mn1	66.5138	52.8583	50.1543	45.7388	285.197	226.448	122.519	97.3294	217.645	156.11	109.816	167.462	85.1114	0.628271	NO	NEG		NO	NO
ENSRNOG00000028014	1506.45	0.172238	0.0774778	2.22306	0.0262116	0.421829	Cryzl1	1584.15	1547.21	1749.57	1610	1281.26	1353.18	1627.62	1526.43	1318.73	1460.67	1512.08	1424.2	1605.14	0.0948535	NO	POS		NO	NO
ENSRNOG00000028341	910.372	-0.258281	0.115741	-2.23154	0.0256453	0.421829	Alkbh5	855.311	844.632	819.965	662.069	1032.24	1028.64	909.53	786.344	1134.14	1008.25	932.968	983.87	822.175	0.148014	NO	NEG		NO	NO
ENSRNOG00000028730	287.553	0.343234	0.153978	2.22912	0.0258062	0.421829	Lcn12	317.58	323.757	359.245	391.066	228.796	226.448	273.965	302.588	219.482	220.741	299.413	256.134	325.256	0.205451	NO	POS		NO	NO
ENSRNOG00000029238	529.602	0.15796	0.07065	2.23581	0.0253644	0.421829	Hgh1	499.322	540.696	565.694	630.052	524.636	485.9	531.764	542.539	472.024	495.176	537.817	502.959	561.573	0.0825372	NO	POS		NO	NO
ENSRNOG00000030775	100.325	-0.879403	0.391118	-2.24843	0.0245487	0.421829	Adarb2	55.272	49.5547	38.4905	50.3126	216.026	150.354	100.397	84.8018	173.565	115.342	69.4563	126.686	68.6917	0.577824	NO	NEG		NO	NO
ENSRNOG00000031052	48.0386	0.579872	0.255837	2.26657	0.0234165	0.421829	LOC100362751	51.5248	57.2632	67.65	82.3298	34.0534	33.9213	40.8395	53.9648	31.2233	26.8469	48.8072	39.1388	58.7183	0.352779	NO	POS		NO	NO
ENSRNOG00000032018	3.91599	-1.431	0.637889	-2.24334	0.024875	0.421829	Tmem200b	4.68407	3.30364	3.49914	2.28694	7.44919	2.75037	1.70165	1.92731	4.59167	9.9433	0.938599	5.45371	2.07073	0.68589	NO	NEG		NO	NO
ENSRNOG00000032215	140.322	-0.396457	0.174578	-2.27094	0.0231505	0.421829	Cdyl	117.102	125.538	97.9759	93.7645	193.679	179.691	127.623	143.585	165.3	165.059	134.22	157.728	119.434	0.231587	NO	NEG		NO	NO
ENSRNOG00000032441	1379.55	0.364793	0.16307	2.23703	0.0252843	0.421829	Pan2	1527.94	1560.42	1788.06	1873	1079.07	1086.4	1306.01	1579.43	1079.04	986.375	1309.35	1219.87	1571.17	0.22183	NO	POS		NO	NO
ENSRNOG00000032656	236.137	-1.11095	0.491869	-2.25863	0.0239063	0.421829	Ptprt	83.3764	75.9838	88.6449	88.0471	603.384	363.966	211.855	145.512	488.554	259.52	188.658	312.464	144.544	0.756601	NO	NEG		NO	NO
ENSRNOG00000032699	14721.5	-0.173232	0.0779645	-2.22193	0.0262879	0.421829	Ttyh1	14914.1	13536.1	12889.7	13418.6	17245.9	14466.1	13788.4	13763	16762.3	16194.6	14957.5	15519.9	13763.4	0.0987029	NO	NEG		NO	NO
ENSRNOG00000032778	26.5177	-0.524109	0.233984	-2.23994	0.0250948	0.421829	Bub1	22.4835	27.5304	24.494	13.7216	38.3101	31.1709	25.5247	19.2731	34.8967	30.8242	23.465	30.8693	21.2957	0.265958	NO	NEG		NO	NO
ENSRNOG00000033527	14.6204	-0.981772	0.434346	-2.26035	0.0237998	0.421829	Pappa	11.2418	7.7085	10.4974	3.43041	28.7326	15.5855	14.464	7.70926	30.305	19.8866	11.2632	18.91	9.47285	0.586104	NO	NEG		NO	NO
ENSRNOG00000033700	647.507	0.403416	0.179339	2.24946	0.024483	0.421829	Wbscr22	746.641	722.397	899.279	863.319	446.951	493.234	572.604	710.215	472.942	505.119	689.87	564.547	747.058	0.244924	NO	POS		NO	NO
ENSRNOG00000036816	1156.95	-0.338483	0.151624	-2.23237	0.0255902	0.421829	Wls	997.707	971.271	912.109	886.189	1685.64	1331.18	1137.55	1016.66	1374.75	1311.52	1101.92	1278.68	1010.88	0.211257	NO	NEG		NO	NO
ENSRNOG00000036819	5.93686	1.3865	0.607617	2.28186	0.0224977	0.421829	Hspb9	8.43132	2.20243	6.99828	16.0086	1.06417	3.66717	7.65741	8.67291	0	4.97165	5.6316	3.38946	8.99375	0.750162	NO	POS		NO	NO
ENSRNOG00000037165	623.509	-1.04704	0.47121	-2.22202	0.026282	0.421829	Nipal3	294.16	233.457	198.285	170.377	1388.74	967.215	562.394	413.409	1178.22	826.288	626.046	814.681	394.102	0.670388	NO	NEG		NO	NO
ENSRNOG00000037957	1955.87	0.285687	0.125376	2.27865	0.0226877	0.421829	Aifm3	2080.66	2000.91	2163.64	2632.27	1744.17	1849.17	2068.35	2153.77	1561.17	1435.81	1824.64	1778.65	2168.53	0.167227	NO	POS		NO	NO
ENSRNOG00000038406	118.19	-1.11195	0.488569	-2.27592	0.0228507	0.421829	Tmem132b	57.1456	38.5425	34.9914	34.3041	277.748	196.193	100.397	74.2016	212.135	157.104	117.325	156.478	72.2438	0.698553	NO	NEG		NO	NO
ENSRNOG00000042059	119.233	0.254465	0.1135	2.24199	0.024962	0.421829	Rccd1	106.797	131.045	122.47	134.929	101.096	106.348	141.237	129.13	97.3434	116.337	124.834	109.828	130.52	0.122891	NO	POS		NO	NO
ENSRNOG00000042355	859.14	0.342237	0.150568	2.27298	0.0230275	0.421829	Tarbp2	920.888	931.628	1136.05	1185.78	653.4	658.256	804.028	886.565	705.28	724.866	843.801	765.72	971.245	0.208491	NO	POS		NO	NO
ENSRNOG00000042359	2099.13	0.149737	0.0663325	2.25737	0.0239849	0.421829	Pigk	1770.58	1963.47	2134.48	2281.22	2247.53	2072.87	2281.91	2188.47	2035.03	1910.11	2204.77	1999.93	2218.17	0.0791229	NO	POS		NO	NO
ENSRNOG00000042394	26.7724	-0.96507	0.432394	-2.23192	0.0256202	0.421829	LOC100911639	17.7995	14.3158	11.6638	8.00428	42.5668	33.9213	17.8673	14.4549	50.5084	47.7278	35.6668	34.4732	17.5314	0.582189	NO	NEG		NO	NO
ENSRNOG00000042519	203.127	-0.63729	0.286646	-2.22327	0.0261979	0.421829	Peak1	139.585	137.652	141.132	107.486	376.716	234.699	172.717	144.549	336.11	230.684	213.062	242.574	155.789	0.427324	NO	NEG		NO	NO
ENSRNOG00000043059	219.701	0.28664	0.127462	2.24882	0.0245239	0.421829	Aplf	227.646	245.571	253.104	253.85	178.78	198.944	250.142	262.115	173.565	174.008	198.983	199.752	243.639	0.160866	NO	POS		NO	NO
ENSRNOG00000043071	65.073	0.567827	0.254531	2.23087	0.0256894	0.421829	RGD1561282	61.8297	83.6923	97.9759	112.06	42.5668	44.9228	61.2593	68.4197	44.9984	41.7618	56.316	53.2953	79.2062	0.363949	NO	POS		NO	NO
ENSRNOG00000043441	123.501	-0.788824	0.346467	-2.27677	0.0228001	0.421829	Lin52	93.6814	81.4899	64.1509	38.878	245.823	157.688	127.623	80.9472	172.647	166.053	129.527	152.897	88.2252	0.482844	NO	NEG		NO	NO
ENSRNOG00000043503	1450.51	-0.224317	0.100787	-2.22565	0.0260378	0.421829	Ehd1	1372.43	1284.02	1223.53	1185.78	1668.62	1610.8	1393.65	1420.43	1653	1725.16	1418.22	1552.34	1328.32	0.129032	NO	NEG		NO	NO
ENSRNOG00000045840	43.6693	0.829028	0.370259	2.23905	0.0251528	0.421829	Hist1h4m	31.8517	26.4291	102.641	34.3041	21.2834	19.2526	72.32	28.9097	46.835	47.7278	48.8072	32.2299	57.3965	0.569786	NO	POS		NO	NO
ENSRNOG00000046195	97.6019	-0.580325	0.257345	-2.25505	0.0241302	0.421829	Slc22a5	79.6292	82.5911	60.6518	72.0386	180.909	114.599	102.95	87.6928	86.3234	146.166	60.0703	115.036	76.6806	0.380848	NO	NEG		NO	NO
ENSRNOG00000046338	93.0067	-0.664487	0.294944	-2.25293	0.0242637	0.421829	LOC100909824	69.3242	73.7814	34.9914	53.7431	124.508	134.768	79.9774	70.347	137.75	131.251	112.632	111.897	70.3381	0.389261	NO	NEG		NO	NO
ENSRNOG00000046984	2235.94	-0.156298	0.0702497	-2.22489	0.0260887	0.421829	St6galnac6	2258.66	2151.77	2060.99	2004.5	2389.06	2214.97	2216.39	2121.01	2338.08	2721.48	2118.42	2345.67	2104.26	0.0882365	NO	NEG		NO	NO
ENSRNOG00000048849	287.57	0.336046	0.148972	2.25576	0.0240855	0.421829	Pdss1	318.517	292.923	404.734	331.606	210.706	215.446	278.219	331.498	269.072	233.667	276.887	256.722	324.589	0.200191	NO	POS		NO	NO
ENSRNOG00000049471	162.988	-0.31147	0.137487	-2.26546	0.0234845	0.421829	Steap3	135.838	168.486	143.465	129.212	227.732	176.024	156.551	134.912	169.892	195.883	154.869	178.976	143.802	0.180724	NO	NEG		NO	NO
ENSRNOG00000050315	191.378	0.23266	0.102298	2.27434	0.0229454	0.421829	Dcxr	190.173	171.789	192.453	249.276	183.037	161.355	188.883	216.823	178.157	177.985	195.229	177.083	208.533	0.125102	NO	POS		NO	NO
ENSRNOG00000051078	16.7711	-0.838756	0.370609	-2.26318	0.0236244	0.421829	Zfp37	16.8626	12.1134	5.8319	5.71735	30.8609	17.419	19.5689	12.5275	26.6317	22.8696	14.079	21.1262	11.5449	0.473271	NO	NEG		NO	NO
ENSRNOG00000052725	2724.75	-0.366186	0.164346	-2.22815	0.0258706	0.421829	RGD1566029	2376.7	2218.95	2009.67	1895.87	3674.58	3394.88	2573.74	2653.91	3549.36	2989.95	2634.65	3034.07	2353.57	0.223628	NO	NEG		NO	NO
ENSRNOG00000053450	1219.46	-0.237942	0.106258	-2.2393	0.0251367	0.421829	Myadm	1294.68	1168.39	990.257	893.049	1443.01	1301.84	1248.16	1162.17	1383.01	1271.75	1257.72	1310.45	1110.27	0.132013	NO	NEG		NO	NO
ENSRNOG00000053766	215.673	-0.322574	0.142687	-2.2607	0.0237777	0.421829	Ramp3	242.635	313.846	178.456	206.968	190.486	243.867	206.75	190.804	193.768	239.633	165.193	237.373	189.634	0.19427	NO	NEG		NO	NO
ENSRNOG00000055178	12.5548	-0.852931	0.376023	-2.2683	0.0233112	0.421829	AABR07058124.4	8.43132	18.7206	6.99828	4.57388	25.5401	13.7519	7.65741	13.4912	14.6933	13.9206	10.3246	15.843	8.60907	0.475184	NO	NEG		NO	NO
ENSRNOG00000055597	888.897	0.212082	0.0950615	2.231	0.0256811	0.421829	Hdac7	866.553	914.008	917.941	1053.14	785.357	870.952	902.723	1076.4	836.602	701.002	853.187	829.079	960.678	0.120461	NO	POS		NO	NO
ENSRNOG00000056658	137.649	-1.02352	0.449682	-2.27609	0.0228408	0.421829	Xylt1	52.4616	63.8704	80.4802	43.4518	341.598	220.947	115.712	82.8745	256.215	139.206	117.325	179.05	87.9687	0.694278	NO	NEG		NO	NO
ENSRNOG00000056944	585.828	-0.181636	0.0804132	-2.25879	0.0238965	0.421829	Arhgap24	597.687	561.619	530.703	484.831	665.106	652.756	604.935	535.793	587.734	652.28	570.668	619.53	545.386	0.0969352	NO	NEG		NO	NO
ENSRNOG00000058389	2.83884	-1.81607	0.815999	-2.22557	0.0260427	0.421829	AABR07006475.1	7.49451	2.20243	0	2.28694	3.19251	5.50075	0.850823	2.89097	1.83667	4.97165	0	4.19975	1.20575	0.827779	NO	NEG		NO	NO
ENSRNOG00000058908	252.481	0.341434	0.15098	2.26145	0.0237312	0.421829	AC135696.1	257.624	272	291.595	381.919	210.706	186.109	245.037	251.515	203.87	219.747	257.176	225.009	285.448	0.210904	NO	POS		NO	NO
ENSRNOG00000059463	1053.63	-0.2826	0.123756	-2.28352	0.0223998	0.421829	Slc39a1	937.751	952.551	896.946	838.163	1389.81	1278.92	998.866	913.547	1224.14	1095.75	1063.43	1146.49	942.191	0.167634	NO	NEG		NO	NO
ENSRNOG00000059746	37.7282	-0.870976	0.386612	-2.25284	0.0242691	0.421829	AABR07041411.1	17.7995	26.4291	17.4957	19.439	81.9411	42.1724	28.928	26.9824	73.4667	43.7505	36.6054	47.5932	25.8901	0.577726	NO	NEG		NO	NO
ENSRNOG00000060464	3838.56	0.25401	0.112413	2.2596	0.0238458	0.421829	Plxna3	4065.77	4163.69	4496.4	4737.39	3269.13	3145.51	3689.17	4249.73	3507.12	3025.74	3874.54	3529.49	4209.44	0.146578	NO	POS		NO	NO
ENSRNOG00000061508	79.1657	-1.29162	0.568656	-2.27136	0.0231253	0.421829	Reps2	23.4203	22.0243	25.6604	21.7259	239.438	99.9303	74.8724	30.837	146.015	119.32	67.5791	108.358	44.135	0.868038	NO	NEG		NO	NO
ENSRNOG00000061779	51.0819	0.874445	0.390146	2.24133	0.0250049	0.421829	Man2b2	63.7033	63.8704	92.144	101.769	23.4117	23.8366	46.7953	56.8558	17.4483	29.8299	42.237	37.0167	67.9602	0.546699	NO	POS		NO	NO
ENSRNOG00000001303	1570.71	-0.164306	0.0743198	-2.21079	0.0270501	0.422252	Specc1l	1503.59	1516.37	1355.33	1445.35	1851.65	1711.65	1466.82	1490.78	1700.75	1626.72	1608.76	1651.79	1473.41	0.0916066	NO	NEG		NO	NO
ENSRNOG00000001692	39.1304	-0.48228	0.217942	-2.21288	0.0269057	0.422252	Chaf1b	31.8517	53.9595	24.494	28.5867	41.5026	53.1739	39.9887	40.4736	40.4067	49.7165	26.2808	45.1018	31.9648	0.265885	NO	NEG		NO	NO
ENSRNOG00000003495	5904.45	-0.271085	0.122276	-2.21699	0.0266235	0.422252	Prpf8	5282.69	5277.02	5088.92	5063.28	8022.77	6841.1	5027.51	5534.28	7077.6	5917.25	5816.5	6403.07	5306.1	0.167728	NO	NEG		NO	NO
ENSRNOG00000004793	3507.61	0.318197	0.143956	2.21037	0.0270793	0.422252	Ncln	3757.56	3822.32	4517.39	4737.39	2652.97	2876.89	3319.91	3789.1	3014.89	2797.05	3298.24	3153.61	3932.41	0.196026	NO	POS		NO	NO
ENSRNOG00000005561	1518.17	-0.323912	0.146631	-2.20903	0.0271727	0.422252	Brinp1	1350.89	1292.83	1161.71	1098.87	1894.22	1846.42	1515.32	1325.99	1908.3	1734.11	1571.22	1671.13	1334.62	0.194216	NO	NEG		NO	NO
ENSRNOG00000005700	11309.7	-0.160453	0.0726316	-2.20913	0.0271656	0.422252	Nsg1	11709.2	11215.9	10231.5	9746.93	11794.2	11246.3	11167.9	10962.6	11434.2	13870.9	11027.6	11878.4	10627.3	0.0919195	NO	NEG		NO	NO
ENSRNOG00000005960	4522.06	-0.10832	0.048999	-2.21065	0.0270602	0.422252	RGD1311744	4597.88	4698.88	4352.93	4157.65	4513.14	4469.36	4324.73	4189.98	4796.46	4980.6	4661.08	4676.05	4337.28	0.0566113	NO	NEG		NO	NO
ENSRNOG00000006001	3302.57	0.261904	0.118428	2.2115	0.0270015	0.422252	Luc7l2	3513.05	3719.9	3789.57	3990.71	2644.46	2963.07	3549.63	3685.99	2597.97	2732.42	3141.49	3028.48	3631.48	0.152395	NO	POS		NO	NO
ENSRNOG00000008990	343.509	-0.813011	0.367078	-2.21482	0.0267725	0.422252	Amotl1	183.615	177.296	160.96	158.942	706.609	484.983	307.998	273.679	603.345	407.675	313.492	427.254	243.014	0.545485	NO	NEG		NO	NO
ENSRNOG00000009224	1241.73	0.431248	0.195093	2.21047	0.0270723	0.422252	E4f1	1421.15	1399.64	1733.24	1852.42	863.041	936.961	1192	1325.03	895.375	914.783	1125.38	1071.83	1445.61	0.274018	NO	POS		NO	NO
ENSRNOG00000010996	224.526	-0.600486	0.271586	-2.21103	0.0270335	0.422252	Mob1b	159.258	179.498	118.971	115.49	351.176	243.867	215.258	182.131	362.742	298.299	243.097	265.807	174.99	0.379246	NO	NEG		NO	NO
ENSRNOG00000011253	79.9568	-0.434914	0.196629	-2.21185	0.0269771	0.422252	RGD1304810	71.1978	70.4777	43.1561	65.1777	106.417	96.2631	64.6626	82.8745	112.955	87.501	78.8423	90.8019	66.9426	0.253082	NO	NEG		NO	NO
ENSRNOG00000016921	490.385	-1.08677	0.491132	-2.21277	0.0269132	0.422252	Klhl11	166.753	164.081	195.952	156.655	1202.51	664.674	376.915	279.461	934.864	741.77	510.598	645.775	303.916	0.725373	NO	NEG		NO	NO
ENSRNOG00000017057	125.666	-0.733937	0.331442	-2.21437	0.0268031	0.422252	Tbc1d22a	80.566	86.996	48.988	53.7431	196.871	188.859	127.623	115.639	184.585	183.951	114.509	153.638	92.1005	0.441217	NO	NEG		NO	NO
ENSRNOG00000019367	291.294	-0.248819	0.112648	-2.20882	0.0271872	0.422252	Dclre1b	277.297	279.708	214.614	245.846	338.406	333.712	289.28	269.824	349.885	306.253	299.413	314.21	263.795	0.139371	NO	NEG		NO	NO
ENSRNOG00000019490	1569.61	-0.335787	0.151565	-2.21546	0.0267282	0.422252	Slc20a2	1364.94	1374.32	1197.87	1173.2	2280.52	1805.16	1569.77	1500.41	1910.13	1665.5	1423.85	1733.43	1373.02	0.210091	NO	NEG		NO	NO
ENSRNOG00000019850	2734.43	0.276849	0.124921	2.2162	0.026678	0.422252	Speg	2982.81	2923.72	3319.52	3507.02	2276.26	2350.65	2727.74	2996.01	2307.77	2124.88	2562.38	2494.35	3022.53	0.165403	NO	POS		NO	NO
ENSRNOG00000030091	113.015	-0.243181	0.109875	-2.21326	0.0268797	0.422252	Dusp14	126.47	128.842	89.8113	114.347	111.738	117.349	102.099	100.22	123.975	121.308	107	121.614	102.696	0.108373	NO	NEG		NO	NO
ENSRNOG00000030483	1839.37	0.218145	0.0986588	2.21111	0.0270285	0.422252	Rabggta	1939.2	1926.02	2175.3	2219.47	1554.75	1662.14	1847.99	1968.75	1668.61	1521.32	1749.55	1712.01	1992.21	0.126618	NO	POS		NO	NO
ENSRNOG00000042915	167.639	-0.257587	0.116558	-2.20995	0.0271089	0.422252	Mxra7	182.679	148.664	148.13	134.929	186.23	185.192	168.463	142.621	168.973	215.77	162.378	181.251	151.304	0.141955	NO	NEG		NO	NO
ENSRNOG00000053067	115.872	0.596013	0.269154	2.2144	0.0268015	0.422252	AABR07035008.1	139.585	135.449	191.286	182.955	72.3635	66.9258	107.204	129.13	70.7117	78.552	100.43	93.9313	142.201	0.379566	NO	POS		NO	NO
ENSRNOG00000055673	175.471	-0.279219	0.126318	-2.21044	0.0270745	0.422252	Gpr52	180.805	172.891	137.633	131.499	217.091	186.109	190.584	142.621	191.932	197.872	181.15	191.116	156.697	0.15459	NO	NEG		NO	NO
ENSRNOG00000056337	1824.18	0.327376	0.148185	2.20924	0.0271579	0.422252	Crtc2	1971.99	2055.97	2195.13	2544.22	1419.6	1554.88	1783.33	1924.42	1454.64	1351.29	1810.56	1634.73	2051.53	0.200665	NO	POS		NO	NO
ENSRNOG00000056631	299.165	0.646757	0.292758	2.20919	0.0271617	0.422252	AABR07038021.1	344.747	409.652	480.549	471.109	174.524	153.104	297.788	279.461	171.728	174.008	334.141	237.961	372.61	0.405463	NO	POS		NO	NO
ENSRNOG00000058625	4.5284	1.37853	0.624102	2.20882	0.0271873	0.422252	AABR07029221.1	4.68407	0	5.8319	13.7216	4.25668	1.83358	3.40329	5.78194	3.67333	0.99433	5.6316	2.57367	6.87407	0.800352	NO	POS		NO	NO
ENSRNOG00000004027	819.286	-0.318579	0.14435	-2.207	0.0273143	0.422318	Aldh9a1	728.841	764.243	643.842	539.717	1034.37	1008.47	776.801	856.691	942.21	925.721	791.239	900.643	721.658	0.186165	NO	NEG		NO	NO
ENSRNOG00000012929	9516.08	0.328557	0.148918	2.20629	0.0273638	0.422318	Wsb1	10577.6	11139.9	12010.2	11638.2	6839.42	7529.61	9832.11	10542.4	7556.97	7506.19	9504.26	8524.94	10705.4	0.195553	NO	POS		NO	NO
ENSRNOG00000015670	313.025	-0.582864	0.264106	-2.20693	0.0273186	0.422318	Stx7	237.951	251.077	167.959	142.934	483.133	392.387	310.55	291.024	446.31	402.703	317.247	368.927	245.943	0.351408	NO	NEG		NO	NO
ENSRNOG00000027869	125.906	-0.468759	0.212332	-2.20767	0.0272672	0.422318	Sox5	116.165	98.0081	89.8113	84.6167	220.283	143.019	126.773	93.4747	148.77	139.206	124.834	144.242	103.902	0.305904	NO	NEG		NO	NO
ENSRNOG00000028946	1340.93	-0.230768	0.104594	-2.20633	0.0273609	0.422318	Cdc42ep4	1167.27	1252.08	1159.38	1215.51	1561.14	1385.27	1261.77	1219.99	1701.67	1558.11	1268.05	1437.59	1224.94	0.137653	NO	NEG		NO	NO
ENSRNOG00000030445	747.26	-0.548251	0.248383	-2.20729	0.0272941	0.422318	Ormdl3	672.632	552.81	415.231	351.045	1039.69	952.546	756.382	666.851	984.454	1035.1	793.116	872.872	596.525	0.323958	NO	NEG		NO	NO
ENSRNOG00000043381	1473.79	0.183596	0.0831518	2.20796	0.0272467	0.422318	Cyth1	1314.35	1496.55	1702.91	1768.95	1419.6	1361.44	1403.01	1628.58	1402.3	1332.4	1381.62	1387.77	1577.01	0.10592	NO	POS		NO	NO
ENSRNOG00000004779	2.7279	-1.80674	0.819319	-2.20518	0.0274418	0.423141	Cstl1	2.81044	2.20243	0	0	6.38502	4.58396	1.70165	0	4.59167	3.97732	3.7544	4.09181	1.09121	0.791074	NO	NEG		NO	NO
ENSRNOG00000020342	166.548	0.351317	0.159358	2.20458	0.0274836	0.423341	Samd11	183.615	177.296	192.453	220.69	150.048	144.853	170.165	206.223	118.465	113.354	154.869	147.938	188.88	0.20465	NO	POS		NO	NO
ENSRNOG00000020700	359.797	0.329407	0.149439	2.20429	0.0275041	0.423341	Rnaseh2c	389.715	382.121	494.545	458.531	269.235	272.287	367.556	359.444	282.847	336.083	345.405	322.048	405.096	0.200247	NO	POS		NO	NO
ENSRNOG00000005243	233.647	0.274882	0.124802	2.20254	0.0276275	0.42486	Pop1	222.025	259.887	260.103	222.976	190.486	207.195	217.811	300.661	202.952	197.872	288.15	213.403	257.94	0.160907	NO	POS		NO	NO
ENSRNOG00000000540	338.802	-0.556663	0.253079	-2.19956	0.0278383	0.424882	Btbd9	257.624	220.243	226.278	202.394	548.047	442.81	347.987	243.805	502.329	408.669	326.633	396.62	269.419	0.358341	NO	NEG		NO	NO
ENSRNOG00000002305	579.666	-0.422377	0.1921	-2.19873	0.0278968	0.424882	Slc15a2	532.11	454.802	486.38	387.636	986.485	622.501	606.637	474.119	645.589	691.059	489.01	655.424	488.757	0.282209	NO	NEG		NO	NO
ENSRNOG00000002824	10.6672	-0.939975	0.427253	-2.20004	0.0278037	0.424882	Rlim	6.5577	8.80972	5.8319	4.57388	17.0267	21.0862	5.10494	6.7456	16.53	11.932	13.1404	13.657	7.07934	0.528855	NO	NEG		NO	NO
ENSRNOG00000004322	1584.49	0.131299	0.0597238	2.19843	0.0279183	0.424882	Sh3kbp1	1524.2	1478.93	1642.26	1475.08	1566.46	1575.05	1803.74	1675.8	1488.62	1482.55	1716.7	1519.3	1662.72	0.0702712	NO	POS		NO	NO
ENSRNOG00000011668	274.946	0.26063	0.118449	2.20034	0.0277825	0.424882	Nfil3	237.014	257.684	361.578	285.867	206.449	250.284	267.158	324.752	268.153	292.333	273.132	251.986	302.498	0.152386	NO	POS		NO	NO
ENSRNOG00000012830	279.031	-1.37368	0.624329	-2.20025	0.0277893	0.424882	Paqr8	95.555	89.1984	81.6466	74.3255	927.956	385.969	211.004	230.314	554.674	269.463	149.237	387.136	149.306	0.936622	NO	NEG		NO	NO
ENSRNOG00000014509	4752.12	0.202469	0.0920211	2.20025	0.0277894	0.424882	Sacs	4966.99	5182.32	5041.09	5375.45	3919.34	3977.96	4939.03	4873.21	4591.67	4046.92	5359.4	4447.53	5117.64	0.114053	NO	POS		NO	NO
ENSRNOG00000016200	537.131	-0.206479	0.0938874	-2.19922	0.0278621	0.424882	Lzic	476.838	564.923	463.053	436.805	624.668	578.495	553.035	503.029	608.855	579.694	519.045	572.246	494.993	0.114815	NO	NEG		NO	NO
ENSRNOG00000016654	64.3888	-1.05265	0.4781	-2.20174	0.0276838	0.424882	Galr1	20.6099	28.6316	25.6604	21.7259	127.7	120.1	52.751	41.4373	134.077	74.5747	61.0089	84.2822	40.5167	0.6816	NO	NEG		NO	NO
ENSRNOG00000018673	871.646	-0.326496	0.148488	-2.19879	0.0278925	0.424882	Sec22b	756.945	819.304	618.181	627.765	1078	1027.72	896.768	772.853	973.434	1106.69	910.441	960.35	765.202	0.193361	NO	NEG		NO	NO
ENSRNOG00000033110	211.376	0.304904	0.138643	2.1992	0.0278635	0.424882	Svep1	231.393	159.676	260.103	232.124	162.818	176.941	221.214	221.641	244.277	169.036	245.913	190.69	236.199	0.175057	NO	POS		NO	NO
ENSRNOG00000055293	406.223	-0.280381	0.127543	-2.19832	0.0279261	0.424882	Ptprb	405.64	367.806	408.233	351.045	422.475	450.145	382.87	312.225	581.305	421.596	365.115	441.494	363.898	0.171754	NO	NEG		NO	NO
ENSRNOG00000056151	285.705	-0.962853	0.43821	-2.19724	0.0280032	0.425678	Rasgrf2	130.217	109.02	115.472	120.064	525.7	501.485	218.662	160.931	566.612	368.896	325.694	366.988	188.164	0.629497	NO	NEG		NO	NO
ENSRNOG00000013692	441.445	0.254579	0.115898	2.19658	0.0280505	0.42602	Abhd18	470.28	476.826	523.705	512.274	339.47	413.473	417.754	493.392	384.782	349.01	474.931	405.64	484.411	0.145375	NO	POS		NO	NO
ENSRNOG00000020067	660.989	0.222068	0.101115	2.19619	0.0280781	0.426062	Rab40c	638.907	702.575	818.799	764.981	585.293	557.409	667.045	743.943	595.999	605.547	590.379	614.288	717.029	0.129787	NO	POS		NO	NO
ENSRNOG00000009207	414.571	-0.550348	0.250633	-2.19583	0.0281038	0.426076	Spata2	338.19	280.81	250.772	257.281	719.379	520.738	426.262	313.189	598.754	449.437	405.475	484.551	330.596	0.36191	NO	NEG		NO	NO
ENSRNOG00000001868	115.197	-0.946441	0.431927	-2.19121	0.0284367	0.426142	LOC100911248	62.7665	42.9474	61.8181	33.1606	239.438	146.687	93.5905	78.0562	210.298	182.957	115.448	147.516	76.4146	0.610486	NO	NEG		NO	NO
ENSRNOG00000002152	3548.88	0.0840975	0.0383894	2.19065	0.0284774	0.426142	Dcun1d4	3428.74	3515.08	3497.97	3507.02	3470.26	3370.13	3763.19	3723.57	3499.77	3450.32	3811.65	3455.72	3660.68	0.0413817	NO	POS		NO	NO
ENSRNOG00000002682	3456.78	0.475441	0.216619	2.19482	0.0281762	0.426142	Zfp692	3928.06	4241.88	4936.12	5020.97	2206.02	2465.25	3242.49	4004.96	2430.83	2342.64	3205.32	2935.78	4081.97	0.299586	NO	POS		NO	NO
ENSRNOG00000008057	13.5582	0.66068	0.301467	2.19155	0.0284121	0.426142	Krt7	10.305	13.2146	16.3293	24.0129	8.51336	11.9183	16.1656	12.5275	8.265	11.932	15.9562	10.6914	16.9983	0.329926	NO	POS		NO	NO
ENSRNOG00000009691	2599.5	-0.167244	0.0763448	-2.19064	0.0284776	0.426142	Lrrn2	2491.92	2438.09	2382.91	2306.38	3128.66	2847.55	2476.75	2442.87	2860.61	2647.9	2570.82	2735.79	2435.95	0.0960138	NO	NEG		NO	NO
ENSRNOG00000016308	43.2104	-0.627862	0.286054	-2.1949	0.0281704	0.426142	Il10ra	31.8517	28.6316	25.6604	27.4433	65.9785	75.1769	31.4805	36.619	59.6917	47.7278	45.0528	51.5097	33.2512	0.395114	NO	NEG		NO	NO
ENSRNOG00000019948	453.794	-0.729703	0.332996	-2.19132	0.0284283	0.426142	Phf20	264.181	251.077	240.274	234.411	896.031	673.842	412.649	349.808	711.709	526	431.756	553.807	333.78	0.492496	NO	NEG		NO	NO
ENSRNOG00000020525	2499.73	0.371281	0.169375	2.19206	0.0283752	0.426142	Col5a3	2401.99	2837.83	3619.28	3006.18	1863.36	2186.55	2600.97	3105.87	2091.05	1851.44	1932.58	2205.37	2852.97	0.234064	NO	POS		NO	NO
ENSRNOG00000021084	366.62	-1.11537	0.508994	-2.19132	0.0284286	0.426142	AABR07006310.1	156.448	117.83	94.4768	106.343	913.057	672.008	336.926	217.787	591.407	462.363	364.176	485.519	223.942	0.733149	NO	NEG		NO	NO
ENSRNOG00000021119	237.264	0.294984	0.134533	2.19265	0.0283323	0.426142	Pdcd2l	246.382	266.494	303.259	298.445	196.871	185.192	221.214	251.515	193.768	200.855	245.913	214.927	264.069	0.174451	NO	POS		NO	NO
ENSRNOG00000021265	591.014	-1.05638	0.482233	-2.1906	0.0284806	0.426142	Cds2	226.709	224.648	209.948	182.955	1511.12	961.714	588.77	358.48	1038.64	679.127	519.045	773.659	371.84	0.723828	NO	NEG		NO	NO
ENSRNOG00000029677	84.6869	0.854218	0.389466	2.19331	0.0282854	0.426142	AY172581.6	74.9451	112.324	190.12	156.655	59.5935	25.6702	63.8117	79.9835	41.325	57.6711	69.4563	61.9215	112.005	0.585274	NO	POS		NO	NO
ENSRNOG00000045756	47.4479	-1.16703	0.532263	-2.19259	0.0283372	0.426142	NA	21.5467	13.2146	17.4957	16.0086	155.369	60.5082	39.9887	26.9824	81.7317	48.7221	40.3598	63.5154	28.167	0.875279	NO	NEG		NO	NO
ENSRNOG00000053615	545.557	0.228188	0.104121	2.19157	0.0284108	0.426142	Mrpl50	525.552	588.049	654.339	609.469	435.245	444.644	563.245	513.629	495.9	546.881	624.168	506.045	592.97	0.130201	NO	POS		NO	NO
ENSRNOG00000057702	58.631	0.653987	0.298103	2.19383	0.0282479	0.426142	Insrr	59.9561	42.9474	74.6483	132.642	30.8609	61.425	51.0494	62.6377	44.9984	37.7845	45.9914	46.3287	73.3938	0.47065	NO	POS		NO	NO
ENSRNOG00000006978	329.201	0.30745	0.140377	2.19017	0.028512	0.42624	Mterf2	337.253	335.87	442.058	435.662	249.016	316.293	310.55	312.225	257.133	285.373	339.773	296.823	368.054	0.188821	NO	POS		NO	NO
ENSRNOG00000001469	458.105	0.561637	0.257449	2.18155	0.0291428	0.426682	Eln	527.426	493.344	632.178	877.041	335.213	341.046	431.367	484.72	297.54	264.492	354.79	376.51	556.019	0.388057	NO	POS		NO	NO
ENSRNOG00000003541	781.166	0.173193	0.0792213	2.18619	0.028802	0.426682	Pggt1b	773.808	821.506	800.137	827.872	642.758	773.772	794.669	859.582	752.115	666.201	880.406	738.36	832.533	0.0937871	NO	POS		NO	NO
ENSRNOG00000004839	1630.21	0.155032	0.0710298	2.18263	0.0290634	0.426682	B4galnt1	1750.9	1551.61	1888.37	1700.34	1517.51	1520.04	1580.83	1744.22	1551.98	1406.98	1719.51	1549.84	1726.65	0.0859909	NO	POS		NO	NO
ENSRNOG00000005397	2645.07	-0.199759	0.0913779	-2.18607	0.0288104	0.426682	Maea	2556.56	2434.79	2273.27	2177.17	3122.27	2854.89	2727.74	2432.27	2908.36	2986.97	2621.51	2810.64	2446.39	0.114663	NO	NEG		NO	NO
ENSRNOG00000008530	1376.8	-0.163599	0.0750141	-2.18091	0.0291901	0.426682	Stoml1	1453	1350.09	1253.86	1140.04	1412.15	1402.69	1316.22	1388.63	1423.42	1644.62	1360.03	1447.66	1291.76	0.0911826	NO	NEG		NO	NO
ENSRNOG00000009290	493.629	-0.149343	0.0682561	-2.18798	0.0286711	0.426682	Nup35	509.627	516.47	457.221	433.375	526.764	475.815	465.4	464.483	516.104	557.819	506.844	517.1	465.464	0.0746957	NO	NEG		NO	NO
ENSRNOG00000009576	111.839	0.383316	0.175266	2.18706	0.0287382	0.426682	Xpa	112.418	132.146	148.13	139.503	79.8127	96.2631	96.143	126.239	94.5884	73.5804	131.404	98.1347	128.284	0.225515	NO	POS		NO	NO
ENSRNOG00000009875	12.3346	0.735702	0.336844	2.1841	0.0289546	0.426682	Akr1b7	13.1154	4.40486	23.3276	14.8651	9.57753	11.9183	11.9115	12.5275	9.18334	7.95464	16.8948	9.35901	15.9053	0.40426	NO	POS		NO	NO
ENSRNOG00000010859	367.98	-0.89149	0.408671	-2.18144	0.0291511	0.426682	Zyg11b	146.143	182.802	181.955	156.655	825.796	528.989	293.534	281.388	683.24	426.567	340.712	465.589	250.849	0.616642	NO	NEG		NO	NO
ENSRNOG00000012906	13238.4	0.49378	0.22642	2.18081	0.0291973	0.426682	Bcas1	13248.4	15768.3	19526.4	21647	9002.87	9685.9	12930.8	15009	9857.39	9437.18	9508.95	11166.7	15724.4	0.329455	NO	POS		NO	NO
ENSRNOG00000013515	1915.83	0.31189	0.142927	2.18216	0.0290979	0.426682	Ptpru	1988.86	2090.11	2546.21	2473.32	1690.97	1565.88	1898.19	2069.94	1658.51	1363.23	1728.9	1726.26	2143.31	0.191605	NO	POS		NO	NO
ENSRNOG00000013733	1030.64	0.287029	0.131235	2.18714	0.0287326	0.426682	Ppp4r1	1058.6	1166.19	1325.01	1268.11	854.528	837.031	949.519	1163.13	819.154	884.953	1010.87	936.742	1143.33	0.173885	NO	POS		NO	NO
ENSRNOG00000014419	2061.38	0.141582	0.064928	2.1806	0.0292129	0.426682	Brd7	2118.14	2094.51	2303.6	2283.51	1891.03	1957.35	2061.54	2181.72	1967.99	1782.83	2033.01	1968.64	2172.68	0.0772788	NO	POS		NO	NO
ENSRNOG00000015158	2105.16	-0.148942	0.0681443	-2.18569	0.0288383	0.426682	Pikfyve	2046	2042.75	1993.34	1886.72	2355.01	2231.47	2091.32	2008.26	2465.73	2080.14	1956.04	2203.52	1987.14	0.0834258	NO	NEG		NO	NO
ENSRNOG00000016583	7.59688	0.916136	0.41963	2.1832	0.0290213	0.426682	RGD1561517	8.43132	5.50607	12.8302	6.86082	3.19251	2.75037	7.65741	12.5275	4.59167	7.95464	11.2632	5.40443	10.2278	0.46128	NO	POS		NO	NO
ENSRNOG00000016917	80.8079	0.371031	0.169743	2.18585	0.0288269	0.426682	Clcn1	88.0605	90.2996	78.1475	98.3384	56.401	65.0922	91.8889	108.893	72.5484	55.6825	83.5353	71.3473	92.1607	0.211403	NO	POS		NO	NO
ENSRNOG00000019741	3259.38	0.438065	0.200697	2.18272	0.0290561	0.426682	Isyna1	3623.6	3502.96	4449.74	5322.85	2189	2422.16	2758.37	3393.04	2514.4	2587.25	3089.87	2806.56	3802.77	0.291351	NO	POS		NO	NO
ENSRNOG00000024210	15.1216	0.709173	0.324555	2.18506	0.0288845	0.426682	Nlrc3	13.1154	4.40486	15.1629	16.0086	10.6417	16.5022	22.9722	26.0187	15.6117	9.9433	15.9562	11.7032	19.2237	0.391104	NO	POS		NO	NO
ENSRNOG00000026842	1032.61	-0.305571	0.139782	-2.18606	0.0288109	0.426682	Nnt	888.099	873.263	982.092	829.015	1484.52	1169.83	918.038	898.128	1211.28	1157.4	947.047	1130.73	914.864	0.193528	NO	NEG		NO	NO
ENSRNOG00000029401	2.81423	2.34532	1.07287	2.18603	0.0288134	0.426682	Actg2	2.81044	0	2.33276	18.2955	1.06417	0.916792	1.70165	0.963657	0	0.99433	1.8772	0.964289	5.03415	1.85068	NO	POS		NO	NO
ENSRNOG00000032328	243.488	-0.996044	0.456154	-2.18357	0.0289941	0.426682	Diras2	107.734	128.842	83.9794	61.7473	513.994	373.134	235.678	137.803	403.149	362.93	269.378	314.964	157.717	0.625132	NO	NEG		NO	NO
ENSRNOG00000038607	171.078	0.339617	0.155247	2.18759	0.0286994	0.426682	Tmem86b	192.047	189.409	204.117	182.955	136.214	162.272	201.645	199.477	112.037	124.291	177.395	152.712	193.118	0.191713	NO	POS		NO	NO
ENSRNOG00000045629	272.285	0.337439	0.154573	2.18303	0.0290334	0.426682	Atp23	290.412	322.656	327.753	357.906	183.037	224.614	275.667	290.061	213.972	223.724	285.334	243.069	307.344	0.200377	NO	POS		NO	NO
ENSRNOG00000046949	519.373	-0.478275	0.219262	-2.1813	0.0291613	0.426682	Kcnb1	420.629	385.425	321.921	341.897	799.191	630.753	543.676	419.191	715.382	624.439	510.598	595.97	427.457	0.303849	NO	NEG		NO	NO
ENSRNOG00000051536	155.367	-0.839482	0.384828	-2.18145	0.0291502	0.426682	Rfx4	95.555	96.9069	74.6483	52.5996	376.716	225.531	158.253	128.166	225.91	146.166	128.588	194.464	108.451	0.591712	NO	NEG		NO	NO
ENSRNOG00000052237	87.6579	0.852653	0.390664	2.18257	0.0290673	0.426682	AABR07071904.1	31.8517	100.211	123.636	138.36	51.0801	68.7594	100.397	178.277	36.7333	96.45	38.4826	64.1808	115.83	0.538657	NO	POS		NO	NO
ENSRNOG00000054097	175.249	0.608242	0.278279	2.18572	0.0288359	0.426682	AABR07004232.2	207.036	230.154	265.935	253.85	105.353	118.266	177.822	218.75	80.8134	107.388	162.378	141.502	215.747	0.370449	NO	POS		NO	NO
ENSRNOG00000001229	1271.18	0.520671	0.23896	2.1789	0.0293388	0.427068	Col18a1	1470.8	1332.47	1886.04	2189.74	807.705	969.966	1122.24	1451.27	910.987	876.004	965.819	1061.32	1523.02	0.352223	NO	POS		NO	NO
ENSRNOG00000011471	351.931	0.160466	0.0736165	2.17976	0.0292754	0.427068	Fgf9	341	346.883	368.576	373.914	342.663	325.461	400.738	333.425	315.907	334.095	388.58	334.335	373.047	0.0771679	NO	POS		NO	NO
ENSRNOG00000028461	1315.55	0.309756	0.142155	2.179	0.0293313	0.427068	Gnl3	1379.93	1511.97	1624.77	1775.81	1062.04	1047.89	1243.9	1310.57	1072.61	1043.05	1398.51	1186.25	1470.71	0.191005	NO	POS		NO	NO
ENSRNOG00000053979	23.7626	0.537863	0.24684	2.17899	0.0293325	0.427068	Egf	14.0522	23.1255	20.9948	28.5867	21.2834	23.8366	27.2263	39.5099	15.6117	20.8809	26.2808	19.7984	28.5197	0.289377	NO	POS		NO	NO
ENSRNOG00000032902	259.627	0.423672	0.194518	2.17806	0.0294018	0.427621	LOC100912427	297.907	281.911	359.245	337.323	205.385	203.528	277.368	250.551	224.992	134.234	283.457	224.659	301.589	0.249319	NO	POS		NO	NO
ENSRNOG00000000486	49.4186	0.652379	0.300265	2.17268	0.0298046	0.428371	Ggnbp1	49.6511	73.7814	66.4837	77.7559	23.4117	32.0877	46.7953	66.4923	26.6317	29.8299	50.6844	39.2323	61.6423	0.397946	NO	POS		NO	NO
ENSRNOG00000005865	1549.93	-0.208192	0.0958187	-2.17277	0.0297973	0.428371	Ssfa2	1483.91	1412.86	1401.99	1331	2012.34	1691.48	1441.29	1431.03	1697.08	1607.83	1538.36	1650.92	1428.74	0.125424	NO	NEG		NO	NO
ENSRNOG00000007377	295.419	-0.486706	0.223765	-2.17508	0.0296244	0.428371	Slit3	247.319	221.344	183.122	201.251	450.144	370.384	268.86	228.387	437.127	312.219	329.448	339.756	242.213	0.313108	NO	NEG		NO	NO
ENSRNOG00000009181	523.723	0.158256	0.0728674	2.17184	0.0298679	0.428371	Dleu7	522.742	540.696	583.19	593.461	472.491	461.146	537.72	556.03	477.534	509.097	506.844	497.284	555.449	0.0834506	NO	POS		NO	NO
ENSRNOG00000010029	388.98	-0.202768	0.0933302	-2.17259	0.0298113	0.428371	Ubald2	370.978	400.842	297.427	354.475	410.769	425.391	394.782	393.172	418.76	457.392	354.79	414.022	358.929	0.110948	NO	NEG		NO	NO
ENSRNOG00000011114	1225.13	0.173259	0.0795984	2.17666	0.0295057	0.428371	Tbpl1	1258.14	1287.32	1353	1404.18	1034.37	1141.41	1217.53	1241.19	1045.98	1179.27	1314.04	1157.75	1305.99	0.0962964	NO	POS		NO	NO
ENSRNOG00000011541	2523.41	-0.161768	0.0744201	-2.17372	0.0297262	0.428371	Cygb	2556.56	2526.19	2227.79	2062.82	2864.74	2570.68	2623.09	2527.67	2679.7	2713.53	2404.69	2651.9	2369.21	0.0889674	NO	NEG		NO	NO
ENSRNOG00000011729	16.2992	0.702876	0.323668	2.17159	0.0298862	0.428371	Nxf2	12.1786	15.417	27.9931	20.5824	20.2192	5.50075	22.9722	16.3822	10.1017	12.9263	15.0176	12.7239	20.5895	0.388412	NO	POS		NO	NO
ENSRNOG00000013756	591.664	0.334755	0.153965	2.17423	0.0296876	0.428371	Snrnp48	601.434	622.186	840.96	792.424	495.903	517.07	552.184	589.758	523.45	411.652	561.282	528.616	667.322	0.212285	NO	POS		NO	NO
ENSRNOG00000018992	656.386	-0.850337	0.391168	-2.17384	0.0297171	0.428371	Dpysl3	382.22	297.328	303.259	220.69	1236.56	995.636	639.819	471.228	1113.02	913.789	646.695	823.093	456.338	0.545006	NO	NEG		NO	NO
ENSRNOG00000019134	35.7793	-0.65712	0.30198	-2.17603	0.0295527	0.428371	Htr4	31.8517	22.0243	19.8285	20.5824	52.1443	45.8396	28.928	24.0914	64.2834	41.7618	42.237	42.9842	27.1335	0.408147	NO	NEG		NO	NO
ENSRNOG00000020950	2399.14	0.182991	0.0841479	2.17463	0.0296578	0.428371	Syvn1	2492.86	2434.79	2718.83	2841.52	2286.9	2175.55	2412.93	2584.53	2173.7	1995.62	2273.29	2259.9	2566.22	0.105002	NO	POS		NO	NO
ENSRNOG00000021085	4596.61	0.212056	0.0976597	2.17138	0.0299026	0.428371	Sf1	4744.96	4938.95	5197.39	5541.25	3920.4	4258.5	4563.81	5139.18	4114.14	3749.62	4394.52	4287.76	4967.23	0.124034	NO	POS		NO	NO
ENSRNOG00000024207	316.994	-0.203021	0.0933868	-2.17398	0.0297068	0.428371	Fgfrl1	328.822	291.822	304.425	282.437	325.636	333.712	263.755	307.407	393.047	348.015	307.861	336.842	293.177	0.110349	NO	NEG		NO	NO
ENSRNOG00000043215	781.437	0.56622	0.260699	2.17193	0.0298606	0.428371	Rtbdn	941.498	921.717	1225.87	1256.67	538.47	559.243	790.415	825.854	437.127	449.437	649.511	641.248	949.664	0.36763	NO	POS		NO	NO
ENSRNOG00000053045	264.405	-0.495321	0.227868	-2.17372	0.0297261	0.428371	Wscd2	200.478	186.105	170.291	166.947	373.524	386.886	239.932	237.06	342.538	339.066	265.624	304.766	215.971	0.313043	NO	NEG		NO	NO
ENSRNOG00000053145	26.5295	-0.866864	0.39847	-2.17548	0.0295942	0.428371	Vwa8	14.989	15.417	18.6621	13.7216	68.1068	36.6717	24.6739	14.4549	38.57	26.8469	19.7106	33.4336	18.2446	0.614186	NO	NEG		NO	NO
ENSRNOG00000056221	34.4686	-1.08265	0.498189	-2.17317	0.0297678	0.428371	Frmpd3	15.9258	15.417	13.9966	8.00428	91.5186	43.0892	23.823	27.9461	69.7934	36.7902	32.851	45.4224	21.3242	0.743463	NO	NEG		NO	NO
ENSRNOG00000050780	477.888	0.392918	0.181003	2.17078	0.0299475	0.428656	Fpgs	530.237	547.304	632.178	696.373	351.176	363.966	444.98	528.084	351.722	364.919	445.835	418.221	549.49	0.248866	NO	POS		NO	NO
ENSRNOG00000011501	3832.53	0.217135	0.100052	2.17022	0.02999	0.428906	Atp1b3	4144.46	3955.56	4505.73	4657.35	3031.82	3473.72	3841.47	3881.61	3407.02	3399.61	3859.52	3568.7	4149.13	0.127494	NO	POS		NO	NO
ENSRNOG00000030330	98.3217	-1.34722	0.620926	-2.16969	0.0300305	0.429035	Pcdh11x	17.7995	20.9231	26.8267	25.1563	286.262	132.018	80.8282	50.1102	226.828	131.251	83.5353	135.847	53.2914	0.908803	NO	NEG		NO	NO
ENSRNOG00000030410	514.361	0.463568	0.213681	2.16944	0.030049	0.429035	Zfp958	563.962	673.943	700.994	720.386	333.085	371.301	549.632	556.03	334.273	355.97	498.396	438.756	605.088	0.287898	NO	POS		NO	NO
ENSRNOG00000049380	36.4673	0.604126	0.278606	2.16839	0.0301292	0.429824	Rn50_11_0375.8	29.978	47.3522	59.4854	62.8908	26.6042	21.0862	28.928	37.5826	25.7133	25.8526	35.6668	29.4311	44.9107	0.388726	NO	POS		NO	NO
ENSRNOG00000042576	247.59	-0.444919	0.205266	-2.16753	0.0301945	0.430049	Tcp11l1	187.363	193.814	204.117	162.373	359.689	297.04	224.617	239.951	378.354	273.441	202.737	281.617	206.759	0.288573	NO	NEG		NO	NO
ENSRNOG00000050073	174.923	0.526798	0.243042	2.16752	0.0301951	0.430049	Mir3072	218.278	168.486	274.099	279.006	112.802	145.77	148.043	200.441	116.628	111.365	149.237	145.555	210.165	0.346659	NO	POS		NO	NO
ENSRNOG00000050087	818.174	0.193834	0.0894429	2.16712	0.0302255	0.430125	Mphosph6	894.657	810.494	910.943	945.649	765.138	737.1	781.056	858.618	733.749	665.206	897.301	767.724	878.713	0.109287	NO	POS		NO	NO
ENSRNOG00000000985	631.797	0.205505	0.0950967	2.16101	0.0306943	0.430712	Cpsf4	649.212	633.198	696.329	802.715	511.866	578.495	639.819	639.868	551.919	617.479	628.861	590.361	681.519	0.120158	NO	POS		NO	NO
ENSRNOG00000001425	266.87	0.171075	0.079271	2.1581	0.0309197	0.430712	Sh2b2	245.445	252.178	310.257	298.445	260.722	251.201	283.324	271.751	263.562	239.633	259.053	252.123	284.566	0.0833357	NO	POS		NO	NO
ENSRNOG00000002347	1174.57	-0.314734	0.145371	-2.16504	0.0303848	0.430712	Rgl1	1016.44	1019.72	923.773	887.332	1606.9	1444.86	1098.41	1068.7	1405.97	1243.91	1204.22	1289.63	1036.49	0.196111	NO	NEG		NO	NO
ENSRNOG00000002695	592.157	0.351058	0.162277	2.16333	0.0305156	0.430712	Tfb2m	652.959	668.437	812.967	745.542	413.962	478.565	557.289	672.633	493.145	449.437	568.791	526.084	671.444	0.216835	NO	POS		NO	NO
ENSRNOG00000006237	3466.48	-0.390817	0.180792	-2.16169	0.0306423	0.430712	Gpr37l1	2817.94	2935.84	2553.21	2491.62	5286.79	3647	3580.26	3083.7	4753.3	3873.91	3107.7	3885.79	2963.3	0.257098	NO	NEG		NO	NO
ENSRNOG00000007799	12.3793	0.794678	0.368438	2.15688	0.0310148	0.430712	Fam151a	12.1786	9.91093	22.1612	20.5824	8.51336	10.0847	6.80658	16.3822	4.59167	9.9433	15.0176	9.20376	16.19	0.449721	NO	POS		NO	NO
ENSRNOG00000008053	219.727	-0.949016	0.439284	-2.16037	0.0307438	0.430712	Atp8a2	87.1237	96.9069	99.1423	85.7602	503.352	309.876	205.899	126.239	415.087	276.424	211.185	281.461	145.645	0.650204	NO	NEG		NO	NO
ENSRNOG00000008868	377.37	0.33487	0.155125	2.15871	0.0308725	0.430712	Dusp19	369.105	410.753	527.204	484.831	332.021	259.452	393.08	404.736	343.457	308.242	318.185	337.172	425.607	0.207929	NO	POS		NO	NO
ENSRNOG00000010593	2093.97	0.335878	0.155401	2.16137	0.030667	0.430712	Ctnnal1	2297.07	2427.08	2690.84	2771.77	1522.83	1687.81	2001.14	2161.48	1666.78	1623.74	2183.18	1870.88	2361.68	0.207274	NO	POS		NO	NO
ENSRNOG00000011716	147.962	0.581029	0.269006	2.15991	0.0307794	0.430712	Degs2	171.437	201.522	186.621	227.55	88.3261	101.764	148.894	190.804	79.895	81.535	149.237	120.747	180.621	0.356492	NO	POS		NO	NO
ENSRNOG00000013454	597.692	-0.279462	0.129301	-2.16134	0.0306693	0.430712	Rala	518.058	589.15	509.708	418.51	772.587	680.259	617.698	552.176	651.099	689.07	576.3	650.037	534.878	0.165459	NO	NEG		NO	NO
ENSRNOG00000014727	476.308	0.295807	0.137099	2.15762	0.0309576	0.430712	Fahd1	524.616	504.356	659.005	560.3	384.165	423.558	478.163	493.392	382.027	369.891	459.914	431.435	530.155	0.182551	NO	POS		NO	NO
ENSRNOG00000015137	158.392	0.250618	0.116147	2.15776	0.0309465	0.430712	Spata6l	159.258	171.789	193.619	160.086	115.994	137.519	163.358	168.64	148.77	141.195	182.088	145.754	173.558	0.137407	NO	POS		NO	NO
ENSRNOG00000016396	3189.39	0.107903	0.0498301	2.16543	0.0303551	0.430712	Fbxo11	3337.87	3070.19	3382.5	3321.78	3099.93	3007.08	3262.91	3162.72	2878.98	3089.38	3470	3080.57	3319.98	0.0563964	NO	POS		NO	NO
ENSRNOG00000017399	114.58	0.461148	0.213434	2.16061	0.0307255	0.430712	Acrbp	118.975	140.955	144.631	170.377	63.8502	99.0135	122.519	133.948	75.3034	88.4953	102.307	97.7655	134.756	0.2809	NO	POS		NO	NO
ENSRNOG00000018849	4422.82	0.229641	0.106472	2.15682	0.0310197	0.430712	Tcerg1	4743.09	4945.55	5130.91	5216.51	3643.72	3812.02	4480.43	4580.26	3851.49	3610.41	4636.68	4101.05	4808.96	0.134667	NO	POS		NO	NO
ENSRNOG00000019039	1009.12	0.192959	0.0891107	2.16538	0.0303584	0.430712	Inpp5e	1015.51	1052.76	1131.39	1233.8	869.427	891.121	978.447	1068.7	990.882	863.078	1005.24	947.129	1083.51	0.111667	NO	POS		NO	NO
ENSRNOG00000019170	8.99615	-1.24974	0.578104	-2.1618	0.0306339	0.430712	Il27	21.5467	14.3158	4.66552	9.14775	5.32085	9.16792	1.70165	4.81829	2.755	19.8866	5.6316	12.1655	5.19296	0.752001	NO	NEG		NO	NO
ENSRNOG00000019711	299.801	-0.572175	0.265276	-2.15691	0.031013	0.430712	Isoc1	202.352	196.016	166.792	193.246	467.17	367.633	281.622	274.642	458.249	422.59	267.501	352.335	236.761	0.371604	NO	NEG		NO	NO
ENSRNOG00000020467	273.447	-0.298429	0.138241	-2.15876	0.0308688	0.430712	Nrep	253.877	253.279	209.948	196.677	357.561	287.873	292.683	259.224	323.253	319.18	254.36	299.17	242.578	0.177309	NO	NEG		NO	NO
ENSRNOG00000020603	27.4569	0.53064	0.245612	2.16048	0.0307357	0.430712	Angptl6	33.7253	25.3279	34.9914	33.1606	18.0909	20.1694	24.6739	41.4373	15.6117	23.8639	30.9738	22.7982	33.0474	0.291988	NO	POS		NO	NO
ENSRNOG00000021015	204.704	0.351658	0.1626	2.16272	0.0305628	0.430712	Sbsn	222.025	231.255	262.436	275.576	172.395	167.773	204.198	228.387	157.953	139.206	190.536	181.768	232.226	0.212971	NO	POS		NO	NO
ENSRNOG00000028211	1929.19	0.277553	0.128295	2.1634	0.0305101	0.430712	Akap17a	2022.58	2157.28	2458.73	2399	1503.67	1696.06	1893.08	2074.75	1617.19	1559.11	1839.65	1759.32	2133.04	0.168931	NO	POS		NO	NO
ENSRNOG00000028939	77.599	0.723442	0.334712	2.16139	0.0306655	0.430712	LOC108352650	50.5879	99.1093	114.305	174.951	64.9143	44.006	61.2593	84.8018	34.8967	65.6257	59.1317	59.8567	98.8898	0.514393	NO	POS		NO	NO
ENSRNOG00000036880	27.657	0.51343	0.237437	2.16239	0.0305882	0.430712	Arl5c	34.6621	23.1255	41.9897	32.0171	18.0909	20.1694	28.0772	31.8007	16.53	25.8526	31.9124	23.0717	33.1594	0.281036	NO	POS		NO	NO
ENSRNOG00000036981	5.54283	-1.0895	0.503169	-2.16527	0.030367	0.430712	LOC100360933	7.49451	7.7085	6.99828	1.14347	9.57753	6.41754	3.40329	1.92731	4.59167	7.95464	3.7544	7.29073	3.44535	0.492714	NO	NEG		NO	NO
ENSRNOG00000042888	62.9171	-0.837721	0.387785	-2.16027	0.0307515	0.430712	Cdyl2	27.1676	34.1377	40.8233	25.1563	125.572	83.428	58.7068	42.4009	104.69	97.4443	52.5616	78.7399	43.9298	0.547121	NO	NEG		NO	NO
ENSRNOG00000045743	1640.44	0.323145	0.149724	2.15827	0.0309071	0.430712	Etnppl	1599.14	1441.49	1533.79	1544.83	1494.09	1761.16	1654	2449.62	1203.02	1336.38	2027.37	1472.55	1841.92	0.209955	NO	POS		NO	NO
ENSRNOG00000050312	56.8325	-0.513188	0.237694	-2.15903	0.0308482	0.430712	Ism2	61.8297	48.4534	22.1612	42.3084	80.8769	77.9273	54.4527	60.7104	55.1	71.5917	49.7458	65.9632	45.8757	0.295643	NO	NEG		NO	NO
ENSRNOG00000061607	925.213	0.362421	0.167655	2.16171	0.0306404	0.430712	Lmbr1l	983.654	989.992	1174.54	1306.99	754.496	805.86	897.618	1087.97	789.767	588.643	797.809	818.735	1052.99	0.225173	NO	POS		NO	NO
ENSRNOG00000001153	13.1324	1.00433	0.466078	2.15485	0.0311735	0.430794	Pla2g1b	13.1154	9.91093	27.9931	29.7302	2.12834	11.9183	8.50823	11.5639	5.51	10.9376	13.1404	8.9201	18.1872	0.64435	NO	POS		NO	NO
ENSRNOG00000001859	369.813	0.343266	0.159218	2.15595	0.0310879	0.430794	Sdf2l1	366.294	318.251	461.887	392.21	264.978	279.621	446.682	500.138	359.068	388.783	290.027	329.499	418.189	0.210344	NO	POS		NO	NO
ENSRNOG00000010234	1042.69	0.228391	0.105994	2.15476	0.0311807	0.430794	Nsmaf	1089.51	1143.06	1264.36	1161.76	831.116	950.713	996.314	1064.84	909.15	878.987	1179.82	967.09	1133.42	0.133884	NO	POS		NO	NO
ENSRNOG00000013202	196.677	-0.364671	0.169156	-2.15583	0.031097	0.430794	Akap7	188.3	167.385	143.465	120.064	253.272	230.115	181.225	194.659	247.95	227.701	209.308	219.12	169.744	0.215382	NO	NEG		NO	NO
ENSRNOG00000015075	128.697	0.292567	0.135777	2.15475	0.0311812	0.430794	Stc1	102.113	121.134	114.305	152.081	102.16	133.852	124.22	167.676	123.057	118.325	156.746	116.773	143.006	0.168708	NO	POS		NO	NO
ENSRNOG00000016608	438.064	0.266339	0.12362	2.1545	0.0312013	0.430794	Zfp579	445.923	470.219	520.206	586.6	345.855	385.052	450.936	461.592	379.272	378.84	394.212	400.86	482.709	0.162742	NO	POS		NO	NO
ENSRNOG00000055331	1357.28	0.141528	0.0656731	2.15504	0.0311588	0.430794	Ints10	1362.13	1314.85	1412.49	1487.65	1172.71	1267.01	1376.63	1418.5	1446.38	1214.08	1457.64	1296.19	1430.58	0.0761134	NO	POS		NO	NO
ENSRNOG00000007975	615.741	-0.608916	0.282719	-2.15378	0.0312572	0.431218	Ncoa2	392.525	426.17	361.578	348.758	1101.42	788.441	535.168	507.847	978.025	694.042	639.186	730.103	478.507	0.411951	NO	NEG		NO	NO
ENSRNOG00000017444	6676.35	0.125142	0.0581411	2.15239	0.0313667	0.431342	Nrsn1	6289.77	6481.75	6789.5	6317.67	6482.92	6175.51	7545.1	6909.42	6239.16	6809.17	7399.92	6413.05	6992.32	0.0695868	NO	POS		NO	NO
ENSRNOG00000020541	947.769	0.226194	0.105074	2.1527	0.031342	0.431342	Nprl3	942.435	1036.24	1117.39	1177.77	832.181	840.698	930.8	1024.37	858.642	767.622	897.301	879.637	1029.53	0.134895	NO	POS		NO	NO
ENSRNOG00000022953	167.152	0.253063	0.117537	2.15305	0.0313151	0.431342	Ccdc163	160.195	151.968	223.945	187.529	157.497	156.771	171.015	190.804	143.26	151.138	144.544	153.472	183.568	0.146949	NO	POS		NO	NO
ENSRNOG00000030151	259.445	-0.928959	0.431493	-2.15289	0.031327	0.431342	Thsd7a	122.723	106.818	95.6432	105.199	604.448	367.633	239.081	193.695	462.84	321.168	234.65	330.938	173.654	0.637867	NO	NEG		NO	NO
ENSRNOG00000007628	1241.22	0.257856	0.119826	2.15192	0.0314036	0.431504	Ptp4a3	1197.25	1210.23	1385.66	1341.29	1291.9	1256.92	1308.57	1605.45	941.292	941.63	1173.25	1139.87	1362.84	0.152463	NO	POS		NO	NO
ENSRNOG00000017635	1156.6	-0.15906	0.073931	-2.15146	0.0314396	0.431653	Inpp5a	1148.53	1134.25	1076.57	1010.83	1297.22	1223	1094.16	1063.88	1126.8	1357.26	1190.14	1214.51	1087.12	0.089509	NO	NEG		NO	NO
ENSRNOG00000000142	517.502	-0.474101	0.221043	-2.14483	0.0319661	0.432093	Plxdc2	387.841	407.449	368.576	365.91	904.544	658.256	513.897	407.627	690.587	510.091	477.747	593.128	426.751	0.327576	NO	NEG		NO	NO
ENSRNOG00000000316	317.755	-0.89668	0.417921	-2.14557	0.0319069	0.432093	Sobp	167.69	158.575	110.806	113.203	694.903	520.738	331.821	234.169	512.43	360.942	290.027	402.546	216.005	0.600166	NO	NEG		NO	NO
ENSRNOG00000001030	8940.18	-0.0742881	0.0347083	-2.14036	0.0323259	0.432093	Tsc22d1	9358.77	9017.85	8177.49	8683.51	8998.62	9130.33	8768.58	8856.01	9026.3	9365.59	8958.93	9149.58	8688.9	0.0369911	NO	NEG		NO	NO
ENSRNOG00000002346	3.16594	1.36181	0.636581	2.13925	0.0324153	0.432093	Tbx22	0.936814	2.20243	6.99828	5.71735	3.19251	1.83358	3.40329	4.81829	0.918334	1.98866	2.8158	1.84539	4.7506	0.617481	NO	POS		NO	NO
ENSRNOG00000002418	479.367	-0.347171	0.161842	-2.14513	0.0319428	0.432093	Tgfb2	429.997	452.599	351.08	330.463	712.994	540.907	514.748	473.156	537.225	514.068	415.799	531.298	417.049	0.218826	NO	NEG		NO	NO
ENSRNOG00000003121	465.828	-0.283704	0.132349	-2.14361	0.0320641	0.432093	Rtn4rl1	448.734	427.271	345.249	408.219	561.882	621.585	451.787	404.736	431.617	551.853	471.177	507.157	416.233	0.17394	NO	NEG		NO	NO
ENSRNOG00000003307	1960.25	0.150552	0.0701657	2.14566	0.0319001	0.432093	Gcdh	1962.62	1913.91	1953.69	2090.26	1785.68	1859.25	1908.4	2392.76	1777.89	1902.15	2016.11	1866.92	2072.24	0.0867656	NO	POS		NO	NO
ENSRNOG00000006802	1404.41	-0.29652	0.138297	-2.14408	0.0320263	0.432093	Lrrn1	1262.82	1317.05	1056.74	974.236	1686.71	1657.56	1331.54	1406.94	1706.26	1575.02	1473.6	1534.24	1248.61	0.175531	NO	NEG		NO	NO
ENSRNOG00000007131	1459.88	0.217258	0.10106	2.14978	0.0315726	0.432093	Paxip1	1570.1	1535.09	1651.59	1810.11	1307.86	1211.08	1422.58	1569.8	1289.34	1241.92	1449.2	1359.23	1580.66	0.12859	NO	POS		NO	NO
ENSRNOG00000010217	2973.18	-0.76482	0.357493	-2.1394	0.0324034	0.432093	Prrc2b	1645.04	1496.55	1536.12	1613.44	6630.84	4282.33	2644.36	2321.45	4855.23	3033.7	2645.91	3657.28	2152.26	0.554059	NO	NEG		NO	NO
ENSRNOG00000010275	61.9175	0.346257	0.161895	2.13878	0.0324536	0.432093	Slc17a9	53.3984	55.0607	64.1509	93.7645	60.6577	62.3418	64.6626	66.4923	45.9167	52.6995	61.9475	55.0125	70.2036	0.198464	NO	POS		NO	NO
ENSRNOG00000010572	397.896	0.21164	0.0985634	2.14725	0.0317736	0.432093	Pus7	425.313	401.943	464.219	472.253	346.919	386.886	383.721	415.336	333.355	331.112	415.799	370.921	430.266	0.120181	NO	POS		NO	NO
ENSRNOG00000010626	42.5064	0.723186	0.338069	2.13917	0.0324221	0.432093	Sphk1	27.1676	30.834	37.3242	113.203	35.1176	47.6732	48.4969	33.728	25.7133	29.8299	38.4826	32.7226	54.247	0.578639	NO	POS		NO	NO
ENSRNOG00000010728	901.805	0.139721	0.0653112	2.13931	0.0324107	0.432093	Stradb	872.174	850.138	921.44	1065.71	889.646	798.525	878.049	936.675	858.642	900.863	947.985	861.665	949.973	0.0763365	NO	POS		NO	NO
ENSRNOG00000011431	198.362	-0.971577	0.452579	-2.14675	0.0318129	0.432093	Mfhas1	93.6814	72.6802	83.9794	61.7473	448.015	308.959	158.253	140.694	361.823	246.594	205.553	255.292	130.045	0.651657	NO	NEG		NO	NO
ENSRNOG00000012470	129.411	-0.824107	0.383627	-2.1482	0.0316978	0.432093	Zc3h12c	64.6401	68.2753	60.6518	50.3126	251.144	173.274	104.651	110.821	222.237	188.923	128.588	161.415	91.0049	0.539685	NO	NEG		NO	NO
ENSRNOG00000012951	683.132	0.146939	0.0683616	2.14943	0.0316	0.432093	Kctd9	613.613	632.097	717.324	644.917	688.518	619.751	771.697	734.307	660.282	697.025	734.923	651.881	720.633	0.0774222	NO	POS		NO	NO
ENSRNOG00000013213	1145.99	-0.388964	0.180872	-2.15049	0.0315165	0.432093	Epha4	1012.7	930.526	786.14	764.981	1595.19	1391.69	1177.54	955.948	1423.42	1351.29	1216.42	1284.14	980.207	0.240908	NO	NEG		NO	NO
ENSRNOG00000013481	1355.08	-0.165075	0.0771155	-2.14062	0.0323046	0.432093	Cdh11	1442.69	1201.43	1235.2	1325.28	1610.09	1413.69	1191.15	1300.94	1439.95	1441.78	1303.71	1424.94	1271.26	0.0939771	NO	NEG		NO	NO
ENSRNOG00000014007	89.1935	-1.05055	0.490542	-2.1416	0.0322257	0.432093	Gfod1	32.7885	33.0364	36.1578	28.5867	233.053	132.935	66.3642	63.6014	170.81	97.4443	86.3511	116.678	56.2122	0.738124	NO	NEG		NO	NO
ENSRNOG00000014460	590.177	-0.262265	0.122497	-2.14099	0.0322745	0.432093	Hivep1	538.668	577.036	471.218	508.844	816.218	666.507	571.753	530.975	678.649	554.836	577.238	638.652	532.006	0.16393	NO	NEG		NO	NO
ENSRNOG00000018697	3349.32	0.395818	0.184113	2.14987	0.0315658	0.432093	Abcb6	3895.27	3736.42	4609.53	4771.7	2311.38	2626.61	3170.17	3517.35	2547.46	2455.99	3200.62	2928.85	3853.87	0.253032	NO	POS		NO	NO
ENSRNOG00000019486	162.987	0.233153	0.108808	2.14281	0.0321287	0.432093	Trpv1	148.017	161.879	191.286	157.799	152.176	130.184	182.076	155.149	154.28	160.087	199.922	151.104	177.246	0.12454	NO	POS		NO	NO
ENSRNOG00000020456	1089.97	0.216587	0.101223	2.13969	0.0323795	0.432093	Nucb2	1180.39	1057.17	1273.69	1309.27	1000.32	895.705	1138.4	1010.88	1065.27	890.919	1167.62	1014.96	1179.97	0.127039	NO	POS		NO	NO
ENSRNOG00000020791	2632.77	0.105176	0.0489425	2.14898	0.031636	0.432093	Ube2q1	2721.44	2658.33	2764.32	2863.25	2529.53	2493.67	2733.69	2710.77	2397.77	2469.91	2617.75	2545.11	2737.96	0.0546729	NO	POS		NO	NO
ENSRNOG00000021223	4125.14	-0.180143	0.0841586	-2.14052	0.0323131	0.432093	Ptpra	3883.09	3798.09	3706.76	3529.89	4903.69	4644.47	4078.85	3872.94	4566.87	4351.19	4040.67	4357.9	3845.82	0.105385	NO	NEG		NO	NO
ENSRNOG00000021671	197.548	-0.915638	0.428083	-2.13893	0.0324417	0.432093	Ldoc1l	93.6814	98.0081	79.3138	60.6039	453.336	299.791	179.524	157.076	321.417	241.622	188.658	251.309	133.035	0.617152	NO	NEG		NO	NO
ENSRNOG00000022307	3832.63	0.34674	0.161968	2.1408	0.0322903	0.432093	Acap3	4239.08	4357.51	4966.45	5229.08	2854.1	3009.83	3612.59	4273.82	3125.09	2881.57	3609.85	3411.2	4338.36	0.218434	NO	POS		NO	NO
ENSRNOG00000025881	100.672	-0.597459	0.278102	-2.14834	0.0316865	0.432093	Rbms3	82.4396	78.1862	60.6518	53.7431	174.524	112.765	71.4691	84.8018	164.382	102.416	122.018	119.119	78.5367	0.395644	NO	NEG		NO	NO
ENSRNOG00000027296	103.211	-0.872516	0.405995	-2.14908	0.0316281	0.432093	Pcdhga6	68.3874	44.0486	43.1561	37.7345	219.219	136.602	70.6183	85.7655	177.238	135.229	117.325	130.121	70.9198	0.575249	NO	NEG		NO	NO
ENSRNOG00000030704	45.1083	-0.570028	0.266408	-2.13968	0.0323807	0.432093	AC094053.1	44.9671	37.4413	30.3259	28.5867	96.8394	43.0892	41.6903	37.5826	50.5084	45.7392	39.4212	53.0974	35.5213	0.406404	NO	NEG		NO	NO
ENSRNOG00000032729	10010.3	0.527156	0.246338	2.13997	0.032357	0.432093	Bex2	11537.8	12111.2	15174.6	16414.5	5864.64	6638.49	9239.94	9824.48	6377.83	7500.23	9429.17	8338.36	12016.5	0.350991	NO	POS		NO	NO
ENSRNOG00000033099	190.957	-0.944883	0.440535	-2.14485	0.0319648	0.432093	Dcc	94.6182	84.7935	81.6466	62.8908	403.32	288.789	176.12	104.075	380.19	214.775	209.308	244.414	126.808	0.637195	NO	NEG		NO	NO
ENSRNOG00000042605	18.1342	0.75539	0.351847	2.14693	0.031799	0.432093	Fpr2	25.294	15.417	26.8267	27.4433	9.57753	9.16792	26.3755	14.4549	6.42834	16.9036	21.5878	13.7981	23.3376	0.429419	NO	POS		NO	NO
ENSRNOG00000053272	1929.21	-0.181597	0.0848647	-2.13984	0.0323674	0.432093	Chi3l1	2159.36	2095.61	1982.85	1836.41	2217.73	2042.61	1828.42	1821.31	1902.79	1813.66	1520.53	2038.63	1797.9	0.102512	NO	NEG		NO	NO
ENSRNOG00000056678	1298.2	0.285733	0.133517	2.14004	0.0323514	0.432093	Nckap5l	1354.63	1374.32	1575.78	1714.06	1092.9	1128.57	1266.88	1504.27	1161.69	970.466	1136.64	1180.43	1439.53	0.176578	NO	POS		NO	NO
ENSRNOG00000056941	165.636	0.472996	0.220271	2.14734	0.0317663	0.432093	AABR07066529.3	196.731	182.802	239.108	241.272	92.5827	128.351	156.551	194.659	121.22	122.303	146.421	140.665	195.602	0.297316	NO	POS		NO	NO
ENSRNOG00000058476	4817.07	0.230028	0.107466	2.14048	0.0323163	0.432093	Mast2	4799.3	4969.78	5737.42	5790.53	4680.22	4426.27	4889.68	5300.11	4406.17	3513.96	4474.3	4465.95	5238.41	0.134742	NO	POS		NO	NO
ENSRNOG00000059322	732.642	0.175559	0.0819886	2.14126	0.0322534	0.432093	N4bp2l1	762.566	790.672	826.963	811.863	661.913	621.585	773.398	766.107	646.507	668.189	729.292	691.905	781.525	0.0976062	NO	POS		NO	NO
ENSRNOG00000001448	1775.36	0.167701	0.078454	2.13757	0.0325515	0.432548	Hip1	1719.05	1805.99	1972.35	1996.5	1709.06	1753.82	1795.24	1988.02	1666.78	1430.84	1691.36	1680.92	1888.69	0.0942249	NO	POS		NO	NO
ENSRNOG00000008942	8.77181	-1.07919	0.5049	-2.13743	0.0325634	0.432548	RGD1304963	8.43132	5.50607	2.33276	3.43041	14.8984	14.6687	6.80658	12.5275	10.1017	15.9093	1.8772	11.5859	5.3949	0.593789	NO	NEG		NO	NO
ENSRNOG00000059010	22.5115	0.774914	0.362509	2.13764	0.0325461	0.432548	Rnf212	24.3572	23.1255	38.4905	43.4518	19.1551	11.9183	14.464	23.1278	7.34667	15.9093	26.2808	16.9687	29.163	0.481315	NO	POS		NO	NO
ENSRNOG00000009897	74.4746	0.488034	0.228389	2.13686	0.0326097	0.432829	Clcnkb	87.1237	84.7935	99.1423	109.773	39.3743	55.9243	64.6626	93.4747	54.1817	55.6825	75.0879	62.8467	88.4281	0.297825	NO	POS		NO	NO
ENSRNOG00000009542	39.7915	-1.05871	0.495916	-2.13486	0.0327726	0.433316	Kcnh5	15.9258	24.2267	15.1629	9.14775	84.0694	55.0075	35.7346	26.9824	100.098	33.8072	37.544	52.1892	24.9143	0.728704	NO	NEG		NO	NO
ENSRNOG00000010302	637.36	-0.648319	0.303679	-2.13488	0.0327705	0.433316	Rasl10b	388.778	419.563	333.585	321.315	1151.43	842.531	642.371	571.449	937.619	838.22	564.098	763.024	486.564	0.429106	NO	NEG		NO	NO
ENSRNOG00000019468	615.926	0.232971	0.109117	2.13505	0.0327573	0.433316	Rce1	655.77	635.401	710.325	758.12	512.93	606.916	608.338	667.814	478.452	531.966	609.151	570.239	670.75	0.136352	NO	POS		NO	NO
ENSRNOG00000025970	94.4179	-0.489228	0.229147	-2.13499	0.0327615	0.433316	AABR07068127.1	74.9451	79.2874	75.8147	50.3126	155.369	112.765	103.8	79.9835	124.893	105.399	76.0265	108.776	77.1876	0.311228	NO	NEG		NO	NO
ENSRNOG00000051408	855.35	-0.194615	0.0911316	-2.13554	0.032717	0.433316	Magt1	782.239	768.648	794.305	767.268	1004.58	988.301	831.254	771.889	978.944	921.743	799.687	907.409	792.881	0.113723	NO	NEG		NO	NO
ENSRNOG00000023603	196.478	-0.533558	0.250096	-2.13342	0.0328906	0.43454	Amer3	151.764	133.247	151.629	108.63	341.598	231.948	193.137	164.785	292.948	220.741	170.825	228.708	157.801	0.358497	NO	NEG		NO	NO
ENSRNOG00000059770	18.8341	-0.611486	0.286721	-2.13269	0.0329503	0.434995	RT1-CE16	15.9258	19.8219	10.4974	12.5782	29.7967	17.419	17.8673	19.2731	22.9583	28.8356	12.2018	22.4596	14.4836	0.336812	NO	NEG		NO	NO
ENSRNOG00000026236	1383.81	0.140531	0.0659052	2.13233	0.03298	0.435052	Morc3	1398.66	1426.07	1587.44	1448.78	1279.13	1286.26	1485.54	1388.63	1344.44	1198.17	1378.8	1322.12	1457.84	0.0773523	NO	POS		NO	NO
ENSRNOG00000003131	1783.28	0.236634	0.111006	2.13173	0.033029	0.435085	Traf7	1836.15	1881.98	2232.45	2237.77	1488.77	1540.21	1697.39	1848.29	1615.35	1533.26	1704.5	1649.29	1944.08	0.145711	NO	POS		NO	NO
ENSRNOG00000018526	8201.82	-0.220024	0.103218	-2.13164	0.0330362	0.435085	Dlg4	7610.67	7170.01	7117.25	7033.48	9556.24	9188.09	8054.74	7156.12	9962.08	9106.07	8265.3	8765.53	7525.38	0.132432	NO	NEG		NO	NO
ENSRNOG00000038616	63.2848	0.602539	0.2827	2.13137	0.0330586	0.435085	Cox6b2	70.261	64.9717	116.638	100.625	34.0534	43.0892	48.4969	72.2743	40.4067	53.6938	51.623	51.0793	77.9315	0.406122	NO	POS		NO	NO
ENSRNOG00000012333	426.619	-0.695696	0.326514	-2.13068	0.0331155	0.435501	Kbtbd11	265.118	264.291	209.948	197.82	797.063	590.414	401.588	339.207	670.384	512.08	444.896	516.558	318.692	0.463564	NO	NEG		NO	NO
ENSRNOG00000010076	134.789	-0.317441	0.149059	-2.12964	0.0332016	0.435757	Pkp1	105.86	137.652	108.473	99.4818	157.497	167.773	136.983	113.712	157.953	163.07	134.22	148.301	118.574	0.184338	NO	NEG		NO	NO
ENSRNOG00000030830	297.882	-0.246108	0.11557	-2.12952	0.0332112	0.435757	Mex3d	290.412	270.899	276.432	228.694	338.406	294.29	298.639	262.115	352.64	378.84	285.334	320.914	270.243	0.145077	NO	NEG		NO	NO
ENSRNOG00000057484	9.11219	-1.39954	0.657117	-2.12982	0.0331862	0.435757	AABR07001573.1	0	7.7085	3.49914	6.86082	24.4759	13.7519	4.25412	2.89097	19.285	10.9376	6.57019	12.6932	4.81505	0.81737	NO	NEG		NO	NO
ENSRNOG00000008992	268.545	-0.834554	0.39198	-2.12908	0.033248	0.435865	Grik3	136.775	112.324	151.629	112.06	550.176	437.31	222.916	196.586	462.84	314.208	257.176	335.605	188.073	0.570779	NO	NEG		NO	NO
ENSRNOG00000021507	478.083	-0.850489	0.399514	-2.12881	0.0332702	0.435865	Luzp2	268.866	241.166	219.279	152.081	1076.94	709.597	456.892	353.662	706.199	594.609	479.624	599.563	332.308	0.579262	NO	NEG		NO	NO
ENSRNOG00000001297	2446.19	-0.239428	0.112661	-2.12521	0.0335695	0.436124	Prmt2	2447.89	2236.57	1879.04	1879.86	2750.88	2732.96	2463.98	2329.16	2709.08	2898.47	2580.21	2629.31	2226.45	0.139654	NO	NEG		NO	NO
ENSRNOG00000006305	4485.27	0.181521	0.0853671	2.12636	0.0334733	0.436124	Slc38a2	4232.52	4187.92	5209.05	5493.23	4000.21	4386.85	3961.43	4533.04	4263.82	4290.53	4779.35	4226.98	4795.22	0.108933	NO	POS		NO	NO
ENSRNOG00000007254	566.207	-0.314405	0.147734	-2.12818	0.033322	0.436124	Ttc9	492.764	487.838	440.892	415.079	737.469	629.836	602.383	512.666	688.75	694.042	526.554	621.783	499.515	0.193926	NO	NEG		NO	NO
ENSRNOG00000007551	1156.48	-0.302949	0.142475	-2.12633	0.033476	0.436124	Patj	1057.66	1004.31	870.12	935.358	1552.62	1448.53	1207.32	1001.24	1148.84	1382.12	1113.18	1265.68	1025.44	0.190541	NO	NEG		NO	NO
ENSRNOG00000012394	221.484	-0.699656	0.329201	-2.12531	0.0335604	0.436124	Bcl2l13	126.47	128.842	121.304	105.199	382.037	309.876	216.109	179.24	380.19	283.384	203.676	268.466	165.106	0.464647	NO	NEG		NO	NO
ENSRNOG00000015365	93.6392	0.388323	0.182611	2.12651	0.0334612	0.436124	Col4a3	88.0605	83.6923	85.1457	140.647	65.9785	88.9288	103.8	113.712	105.608	59.6598	94.7985	81.988	107.621	0.238905	NO	POS		NO	NO
ENSRNOG00000019423	4578.08	0.355567	0.167223	2.12631	0.0334777	0.436124	Dvl1	4981.04	5043.56	6228.47	6554.37	3447.91	3738.68	4168.18	4768.18	3597.11	3562.68	4268.75	4061.83	5197.59	0.232028	NO	POS		NO	NO
ENSRNOG00000020434	47.558	0.544005	0.255961	2.12534	0.0335583	0.436124	Ascl2	51.5248	57.2632	65.3173	77.7559	26.6042	37.5885	59.5576	45.2919	33.9783	28.8356	39.4212	39.2991	57.4688	0.340737	NO	POS		NO	NO
ENSRNOG00000034007	92.437	-0.95082	0.447013	-2.12705	0.0334159	0.436124	Nr3c2	42.1566	39.6437	34.9914	35.4475	220.283	134.768	91.8889	64.565	170.81	103.41	78.8423	118.512	61.147	0.660036	NO	NEG		NO	NO
ENSRNOG00000051948	660.864	-0.668859	0.314657	-2.12568	0.0335303	0.436124	Hcfc1	405.64	421.765	347.581	349.902	1309.99	908.54	595.576	547.357	1020.27	703.985	658.897	795.032	499.863	0.46591	NO	NEG		NO	NO
ENSRNOG00000055579	5583.43	-0.216306	0.10168	-2.12733	0.0333924	0.436124	Tmbim6	5298.62	5148.18	4630.53	4472.11	6672.34	6397.37	5886.84	5391.66	6204.26	6045.52	5270.23	5961.05	5130.28	0.12775	NO	NEG		NO	NO
ENSRNOG00000001852	1407.87	0.108118	0.0508993	2.12416	0.0336565	0.436923	Ergic2	1426.77	1416.16	1509.3	1461.35	1291.9	1271.59	1488.09	1442.59	1335.26	1416.92	1426.67	1359.77	1465.6	0.0545323	NO	POS		NO	NO
ENSRNOG00000006551	1095.88	0.334596	0.157579	2.12336	0.0337236	0.437043	Dcaf15	1215.98	1206.93	1398.49	1535.68	858.785	922.292	1011.63	1162.17	849.459	823.305	1070	979.459	1235.59	0.213082	NO	POS		NO	NO
ENSRNOG00000027799	766.725	-0.250065	0.117781	-2.12314	0.0337421	0.437043	Tmie	815.028	693.765	570.36	601.465	844.951	802.193	785.31	712.143	857.724	947.596	803.441	826.876	694.544	0.146733	NO	NEG		NO	NO
ENSRNOG00000055171	12.256	0.878045	0.413531	2.12329	0.0337297	0.437043	AABR07048040.1	10.305	15.417	19.8285	27.4433	9.57753	5.50075	14.464	6.7456	6.42834	5.96598	13.1404	8.86576	16.3243	0.555878	NO	POS		NO	NO
ENSRNOG00000010911	283.13	-0.60939	0.287132	-2.12234	0.0338094	0.437254	Tmem108	243.572	149.765	144.631	156.655	459.721	383.219	280.772	261.151	418.76	359.947	256.238	335.831	219.889	0.388898	NO	NEG		NO	NO
ENSRNOG00000015840	1999.96	-0.167868	0.0790888	-2.12253	0.0337935	0.437254	Hsd17b4	1906.42	1920.52	1786.89	1692.33	2393.32	2168.21	1955.19	2009.23	2145.23	2099.03	1923.19	2105.45	1873.37	0.0970885	NO	NEG		NO	NO
ENSRNOG00000010776	2031.23	0.282715	0.13333	2.12043	0.0339701	0.438465	Atp13a1	2160.29	2209.04	2500.72	2690.58	1751.62	1683.23	1869.26	2227.98	1731.98	1558.11	1960.73	1849.05	2249.85	0.176549	NO	POS		NO	NO
ENSRNOG00000020322	269.331	-0.826974	0.390024	-2.12031	0.0339796	0.438465	Asb1	122.723	131.045	124.803	113.203	505.481	375.885	238.23	212.005	478.452	402.703	258.115	336.048	189.271	0.549335	NO	NEG		NO	NO
ENSRNOG00000047106	543.471	0.194316	0.0916381	2.12047	0.0339667	0.438465	Mtrf1	572.393	552.81	646.175	601.465	476.748	458.396	524.107	599.395	465.595	532.961	548.142	509.817	583.857	0.110745	NO	POS		NO	NO
ENSRNOG00000054446	3020.97	0.223602	0.105482	2.11982	0.0340211	0.438671	Sltm	3255.43	3304.74	3494.47	3574.48	2469.94	2773.29	3120.82	3215.72	2586.95	2451.02	2983.81	2806.9	3277.86	0.132141	NO	POS		NO	NO
ENSRNOG00000002746	498.925	-0.392758	0.18559	-2.11626	0.0343224	0.43976	Fstl1	449.671	365.603	327.753	355.619	664.042	643.588	467.102	492.429	657.527	577.705	487.133	559.689	426.007	0.246117	NO	NEG		NO	NO
ENSRNOG00000003491	416.62	-0.685061	0.323696	-2.11637	0.0343134	0.43976	Prkca	230.456	235.66	261.269	213.829	811.961	587.663	382.02	326.68	640.079	513.074	380.133	503.149	312.786	0.472839	NO	NEG		NO	NO
ENSRNOG00000003720	63.5778	-0.566206	0.267315	-2.11812	0.0341646	0.43976	Prrx1	54.3352	39.6437	44.3224	40.0214	110.674	80.6777	40.8395	63.6014	92.7517	69.6031	62.8861	74.6142	50.3342	0.368848	NO	NEG		NO	NO
ENSRNOG00000006526	559.412	-0.320466	0.151442	-2.1161	0.0343362	0.43976	Sema3c	606.118	459.206	423.396	441.379	526.764	710.513	550.483	451.955	629.977	758.673	595.072	615.209	492.457	0.200764	NO	NEG		NO	NO
ENSRNOG00000013379	835.226	0.128999	0.0609219	2.11745	0.0342218	0.43976	Zfp422	835.638	857.846	908.61	878.184	824.731	793.025	855.077	863.437	712.627	783.532	874.774	801.233	876.017	0.0656765	NO	POS		NO	NO
ENSRNOG00000016388	1173.58	-0.479343	0.226367	-2.11755	0.0342135	0.43976	Sphkap	931.193	882.073	779.142	694.086	1941.05	1390.77	1231.99	980.039	1435.36	1500.44	1143.21	1346.81	965.695	0.316833	NO	NEG		NO	NO
ENSRNOG00000018824	2335.83	-0.106517	0.0502902	-2.11804	0.0341715	0.43976	Slc7a5	2406.67	2400.65	2347.92	2290.37	2567.84	2362.57	2181.51	2149.92	2506.13	2237.24	2243.25	2413.52	2242.59	0.0560892	NO	NEG		NO	NO
ENSRNOG00000024433	95.1503	-0.336728	0.159096	-2.11651	0.0343015	0.43976	Fbxl7	83.3764	79.2874	86.3121	69.7516	113.866	121.933	96.9938	81.9109	110.2	122.303	80.7195	105.161	83.1376	0.197508	NO	NEG		NO	NO
ENSRNOG00000058271	572.202	-0.40532	0.191495	-2.11661	0.0342932	0.43976	Chpt1	436.555	462.51	450.223	392.21	855.592	632.586	524.107	473.156	741.095	735.804	590.379	644.024	486.015	0.264701	NO	NEG		NO	NO
ENSRNOG00000009787	48.5934	-0.422263	0.199647	-2.11505	0.034426	0.439924	Efcc1	47.7775	49.5547	48.988	50.3126	58.5293	74.2601	36.5854	28.9097	49.59	48.7221	41.2984	54.739	41.2188	0.238934	NO	NEG		NO	NO
ENSRNOG00000016592	9114.35	-0.204218	0.0965453	-2.11525	0.0344083	0.439924	Gnai2	8753.59	8205.15	7686.44	7498.87	11014.2	10264.4	8762.63	9018.87	10193.5	9747.41	9112.86	9696.37	8415.93	0.121363	NO	NEG		NO	NO
ENSRNOG00000052028	13.1219	0.72981	0.345011	2.11532	0.0344026	0.439924	AABR07043456.1	7.49451	11.0121	19.8285	17.152	8.51336	14.6687	20.4198	11.5639	14.6933	3.97732	15.0176	10.0599	16.7963	0.393299	NO	POS		NO	NO
ENSRNOG00000051507	312.828	-0.191536	0.090618	-2.11367	0.0345438	0.441102	Azin2	337.253	328.162	295.094	240.129	367.138	308.042	286.727	319.934	318.662	332.106	307.861	331.894	289.949	0.103908	NO	NEG		NO	NO
ENSRNOG00000012472	345.575	0.281818	0.13343	2.11211	0.034677	0.442145	Pyroxd1	374.725	363.401	418.73	439.092	268.171	322.711	354.793	372.935	247.032	311.225	328.51	314.544	382.812	0.168221	NO	POS		NO	NO
ENSRNOG00000043185	149.639	-0.684785	0.32419	-2.11229	0.0346612	0.442145	Cntnap5c	102.113	92.502	83.9794	64.0343	261.786	191.609	146.342	122.384	273.663	163.07	144.544	180.791	112.257	0.462238	NO	NEG		NO	NO
ENSRNOG00000015546	485.21	0.233737	0.110696	2.11152	0.0347279	0.442465	MGC116121	492.764	523.077	592.521	552.296	478.876	435.476	466.251	526.157	393.047	371.879	504.966	449.187	528.438	0.136374	NO	POS		NO	NO
ENSRNOG00000010617	165.007	-0.314914	0.149168	-2.11114	0.0347607	0.442554	Scube1	163.942	143.158	117.804	162.373	230.925	163.189	154.85	135.876	211.217	175.002	156.746	181.239	145.53	0.194661	NO	NEG		NO	NO
ENSRNOG00000003714	1884.2	0.371927	0.176452	2.10781	0.0350473	0.442865	Clk4	2084.41	2234.36	2459.9	2564.8	1208.9	1424.69	1833.52	1853.11	1485.86	1533.26	2043.33	1661.91	2150.93	0.233474	NO	POS		NO	NO
ENSRNOG00000004571	92.4334	-0.298969	0.142315	-2.10075	0.0356629	0.442865	RGD1563680	88.0605	95.8057	81.6466	70.8951	129.829	98.0967	89.3364	84.8018	86.3234	109.376	82.5967	101.249	81.8553	0.172088	NO	NEG		NO	NO
ENSRNOG00000004828	39.1755	-1.15935	0.54994	-2.10814	0.0350193	0.442865	Acvr1c	14.0522	14.3158	10.4974	8.00428	81.9411	59.5915	28.928	26.9824	93.67	50.7108	42.237	52.3802	23.3298	0.750953	NO	NEG		NO	NO
ENSRNOG00000005417	351.178	-0.437629	0.207527	-2.10878	0.0349633	0.442865	Zhx2	276.36	267.595	261.269	219.546	501.224	491.4	330.119	324.752	486.717	368.896	335.08	398.699	294.153	0.28512	NO	NEG		NO	NO
ENSRNOG00000005796	2499.16	-0.166179	0.0790834	-2.10131	0.0356137	0.442865	Ctnna1	2391.69	2338.98	2379.42	2251.49	3059.49	2770.54	2349.12	2390.83	2735.72	2478.86	2344.62	2629.21	2343.1	0.0992303	NO	NEG		NO	NO
ENSRNOG00000006136	247.272	-0.941536	0.447129	-2.10574	0.0352271	0.442865	Pdpk1	95.555	105.717	103.808	113.203	632.117	349.298	241.634	133.948	410.495	304.265	229.957	316.241	164.51	0.680556	NO	NEG		NO	NO
ENSRNOG00000007061	6.736	-1.15401	0.547388	-2.10822	0.0350124	0.442865	Arhgef33	5.62088	4.40486	2.33276	0	11.7059	13.7519	5.10494	5.78194	12.8567	5.96598	6.57019	9.05102	3.95797	0.642003	NO	NEG		NO	NO
ENSRNOG00000007759	15.1104	-0.709581	0.337487	-2.10254	0.0355056	0.442865	Foxd2	18.7363	13.2146	12.8302	11.4347	9.57753	22.003	7.65741	8.67291	19.285	26.8469	15.9562	18.2772	11.3103	0.400617	NO	NEG		NO	NO
ENSRNOG00000007934	524.297	-0.575726	0.273371	-2.10602	0.0352022	0.442865	Elfn2	357.863	363.401	313.756	315.598	970.523	682.093	479.013	465.446	799.869	526	493.703	616.625	413.503	0.403649	NO	NEG		NO	NO
ENSRNOG00000008619	699.764	-0.131005	0.0623784	-2.10017	0.0357141	0.442865	Agtrap	706.358	661.83	633.344	646.06	736.405	770.105	694.272	651.432	757.625	739.781	700.195	728.684	665.061	0.0676112	NO	NEG		NO	NO
ENSRNOG00000008861	87.6017	-0.871695	0.413913	-2.10599	0.0352056	0.442865	AABR07047011.1	49.6511	34.1377	38.4905	37.7345	192.615	137.519	74.0216	59.7467	143.26	105.399	91.0441	110.43	60.2075	0.594292	NO	NEG		NO	NO
ENSRNOG00000009005	71.5607	0.862515	0.40988	2.10431	0.0353515	0.442865	Slco2a1	83.3764	70.4777	72.3156	218.403	40.4384	55.9243	52.751	61.6741	27.55	34.8015	69.4563	52.0947	94.9199	0.721547	NO	POS		NO	NO
ENSRNOG00000010812	2664.13	0.138265	0.0657973	2.10137	0.0356085	0.442865	Osbpl6	2676.48	2711.19	2665.18	2697.44	2623.18	2447.83	2883.44	2830.26	2615.41	2214.37	2940.63	2548.08	2803.39	0.0758875	NO	POS		NO	NO
ENSRNOG00000013442	1278.06	0.191746	0.0909553	2.10813	0.0350194	0.442865	Ciz1	1363.06	1318.15	1404.32	1457.92	1186.55	1201.91	1324.73	1413.68	1146.08	986.375	1255.85	1200.36	1371.3	0.109223	NO	POS		NO	NO
ENSRNOG00000015718	254.545	-0.194604	0.0924333	-2.10535	0.0352612	0.442865	RGD1307461	258.561	276.405	216.947	204.681	289.454	284.205	259.501	261.151	259.888	254.548	234.65	270.51	235.386	0.103829	NO	NEG		NO	NO
ENSRNOG00000018457	5175.4	-0.225568	0.106972	-2.10866	0.0349744	0.442865	Ptpa	4878.93	4715.4	4365.76	3991.85	6033.84	5732.7	5363.59	4828.89	5727.65	6152.91	5137.89	5540.24	4737.6	0.134156	NO	NEG		NO	NO
ENSRNOG00000018644	2094.12	0.190182	0.0905452	2.10041	0.0356929	0.442865	Slc6a7	2259.59	2161.68	2260.44	2180.6	1881.45	1824.42	2511.63	2268.45	1944.11	1738.09	2004.85	1968.22	2245.19	0.111684	NO	POS		NO	NO
ENSRNOG00000018798	3211.09	-0.677454	0.321319	-2.10835	0.0350006	0.442865	Bcan	2159.36	1922.72	1685.42	1485.37	6545.71	4395.1	3121.67	2980.59	4689.93	3509.98	2826.12	3870.47	2419.83	0.473104	NO	NEG		NO	NO
ENSRNOG00000019442	1337.87	0.231676	0.110163	2.10303	0.0354631	0.442865	Josd2	1161.65	1375.42	1526.79	1584.85	1184.42	1183.58	1444.7	1604.49	1137.82	1395.04	1117.87	1239.65	1455.74	0.139974	NO	POS		NO	NO
ENSRNOG00000020061	367.176	-0.294982	0.140112	-2.10533	0.0352624	0.442865	Tmem198	360.673	321.555	299.76	250.42	442.695	369.467	346.285	359.444	438.964	473.301	376.378	401.109	326.457	0.178603	NO	NEG		NO	NO
ENSRNOG00000020083	365.809	0.17397	0.0825145	2.10835	0.0350003	0.442865	Scly	324.138	343.579	352.247	401.358	363.946	323.627	436.472	364.262	347.13	373.868	393.273	346.048	389.522	0.0932051	NO	POS		NO	NO
ENSRNOG00000020450	575.899	0.299818	0.142733	2.10054	0.035681	0.442865	Slc26a6	606.118	669.538	714.991	728.39	454.4	511.57	615.145	618.668	458.249	426.567	531.247	521.074	641.688	0.184327	NO	POS		NO	NO
ENSRNOG00000020526	3860.59	0.220117	0.104646	2.10345	0.0354265	0.442865	Mau2	4032.05	4267.21	4483.57	4543	3247.85	3627.74	3790.42	4276.71	3177.43	3195.78	3824.79	3591.34	4183.7	0.131218	NO	POS		NO	NO
ENSRNOG00000020579	172.107	0.489915	0.232692	2.10542	0.0352548	0.442865	Col7a1	175.184	185.004	211.115	313.311	91.5186	158.605	149.745	194.659	125.812	135.229	152.992	145.225	204.364	0.334739	NO	POS		NO	NO
ENSRNOG00000023807	896.125	0.176178	0.0838263	2.10171	0.0355789	0.442865	Ccnyl1	918.077	927.223	1036.91	1039.41	772.587	818.695	948.668	914.511	855.887	782.537	842.862	845.834	956.473	0.10198	NO	POS		NO	NO
ENSRNOG00000026040	639.722	0.551913	0.262334	2.10385	0.0353911	0.442865	Prss53	788.797	773.053	920.274	1034.84	377.78	467.564	575.156	772.853	371.925	387.789	566.914	527.818	774.007	0.361719	NO	POS		NO	NO
ENSRNOG00000027276	68.2587	-0.862551	0.410426	-2.1016	0.0355883	0.442865	Xkr4	25.294	39.6437	37.3242	32.0171	131.957	86.1784	62.9609	36.619	137.75	94.4613	66.6405	85.8807	47.1123	0.583457	NO	NEG		NO	NO
ENSRNOG00000027880	1993.57	0.408724	0.19402	2.10661	0.0351513	0.442865	Nbeal2	2297.07	2322.46	2552.04	2916.99	1344.05	1628.22	1810.55	2283.87	1465.66	1353.28	1955.1	1735.12	2303.71	0.262	NO	POS		NO	NO
ENSRNOG00000031760	35.6991	-1.00147	0.474782	-2.10933	0.0349158	0.442865	Fmn1	10.305	22.0243	12.8302	14.8651	84.0694	52.2571	23.823	23.1278	64.2834	44.7448	40.3598	46.2807	23.0012	0.66421	NO	NEG		NO	NO
ENSRNOG00000039323	75.2429	-0.908565	0.432519	-2.10063	0.0356731	0.442865	Dgkk	43.0934	33.0364	27.9931	21.7259	133.021	126.517	72.32	51.0738	125.812	112.359	80.7195	95.6399	50.7665	0.570655	NO	NEG		NO	NO
ENSRNOG00000042237	75.0428	0.66025	0.31306	2.10902	0.0349427	0.442865	Tm6sf2	90.8709	86.996	129.468	124.638	29.7967	40.3388	84.2315	69.3833	55.1	52.6995	61.9475	59.3003	93.9337	0.426667	NO	POS		NO	NO
ENSRNOG00000048704	4.4305	-1.35685	0.645885	-2.10076	0.035662	0.442865	RGD1562758	1.87363	8.80972	4.66552	0	7.44919	10.0847	3.40329	1.92731	3.67333	4.97165	1.8772	6.1437	2.37467	0.717981	NO	NEG		NO	NO
ENSRNOG00000049056	1052.95	0.148472	0.0705887	2.10334	0.0354364	0.442865	Ak1	1098.88	1089.1	1146.55	1070.29	932.213	1014.89	1140.95	1166.03	923.844	962.511	1037.15	1003.57	1112.19	0.0817708	NO	POS		NO	NO
ENSRNOG00000050983	6618.12	-0.372219	0.176877	-2.10439	0.0353441	0.442865	Hpcal4	5705.2	5324.37	4670.19	4440.09	8741.09	7822.07	6541.98	5831.09	8636.93	8058.05	7028.23	7381.28	5702.32	0.233812	NO	NEG		NO	NO
ENSRNOG00000051905	11.1562	-0.807	0.383721	-2.10309	0.0354576	0.442865	Wnt2	10.305	9.91093	4.66552	9.14775	24.4759	11.9183	11.0607	8.67291	11.02	15.9093	5.6316	13.9232	7.8357	0.479149	NO	NEG		NO	NO
ENSRNOG00000053402	285.437	-1.01585	0.483619	-2.10051	0.0356837	0.442865	Gabrq	127.407	137.652	89.8113	52.5996	515.058	460.229	270.562	202.368	560.184	423.584	300.352	370.686	183.138	0.631088	NO	NEG		NO	NO
ENSRNOG00000019624	1451.72	0.173855	0.0828008	2.09968	0.0357573	0.443081	Morc2	1474.54	1506.46	1634.1	1778.09	1328.08	1311.93	1433.64	1462.83	1337.09	1270.75	1431.36	1371.48	1548.01	0.103298	NO	POS		NO	NO
ENSRNOG00000017871	3447.51	0.178701	0.0851245	2.09929	0.0357912	0.44318	Sidt2	3184.23	3497.46	3878.21	4020.44	3381.93	3194.1	3354.8	3990.5	3344.57	2911.4	3164.96	3252.28	3681.78	0.105997	NO	POS		NO	NO
ENSRNOG00000000130	1646.93	0.251594	0.120611	2.086	0.0369785	0.443557	Dnajb5	1706.87	1829.12	2009.67	2031.94	1266.36	1324.76	1561.26	1674.84	1531.78	1433.82	1745.79	1515.45	1804.7	0.153823	NO	POS		NO	NO
ENSRNOG00000000464	3139.76	0.248321	0.118346	2.09827	0.0358814	0.443557	Rxrb	3328.5	3429.18	3702.09	3880.93	2611.47	2794.38	3075.73	3633.95	2550.21	2641.93	2889.01	2892.61	3436.34	0.15241	NO	POS		NO	NO
ENSRNOG00000000841	15207.1	0.238824	0.114257	2.09023	0.036597	0.443557	Ddx39b	16384.9	16890.4	17996.1	17975.3	12010.2	13817	15147.2	16750.3	13012.8	12224.3	15069.2	14056.6	16587.6	0.143967	NO	POS		NO	NO
ENSRNOG00000002039	1520.13	-0.296354	0.141992	-2.08711	0.0368779	0.443557	Evi5	1322.78	1383.13	1192.04	1113.74	2062.36	1651.14	1528.93	1359.72	1836.67	1707.26	1563.71	1660.56	1351.63	0.1866	NO	NEG		NO	NO
ENSRNOG00000002983	323.457	-0.592607	0.283289	-2.09188	0.0364495	0.443557	Nf1x	235.14	236.761	167.959	172.664	599.127	434.559	321.611	313.189	462.84	324.151	290.027	382.097	253.09	0.404547	NO	NEG		NO	NO
ENSRNOG00000003453	1852.68	-0.138011	0.0661339	-2.08684	0.0369028	0.443557	Lypd1	1890.49	1844.53	1679.59	1662.6	2144.3	1894.09	1856.5	1791.44	1768.71	2058.26	1788.97	1933.4	1755.82	0.0784941	NO	NEG		NO	NO
ENSRNOG00000003653	2006.23	0.179458	0.0860355	2.08586	0.0369911	0.443557	Fh	2170.6	2164.99	2237.12	2198.89	1849.53	1729.07	2098.98	2097.88	1714.53	1725.16	2081.81	1892.31	2142.94	0.103459	NO	POS		NO	NO
ENSRNOG00000003687	742.186	-0.21586	0.103406	-2.0875	0.0368433	0.443557	Rgs2	760.693	712.486	627.512	540.861	823.667	819.612	776.801	703.47	793.44	846.174	759.327	792.679	681.594	0.123468	NO	NEG		NO	NO
ENSRNOG00000004019	475.125	0.26479	0.126321	2.09616	0.0360679	0.443557	Phlda1	477.775	469.117	566.861	660.925	374.588	390.553	432.218	484.72	437.127	460.375	472.115	434.922	523.368	0.168171	NO	POS		NO	NO
ENSRNOG00000004403	252.072	0.21383	0.101901	2.09841	0.0358692	0.443557	Slc25a32	228.583	232.356	284.597	249.276	218.155	199.861	252.694	289.097	264.48	266.48	287.211	234.986	272.575	0.118019	NO	POS		NO	NO
ENSRNOG00000004685	792.875	-0.458006	0.218903	-2.09228	0.0364133	0.443557	Mta3	552.72	617.781	612.35	509.987	1263.17	1047.89	795.52	632.159	1048.74	898.874	742.432	904.862	658.489	0.306934	NO	NEG		NO	NO
ENSRNOG00000009284	39.9183	-0.524396	0.251391	-2.08597	0.0369811	0.443557	Foxa1	45.9039	29.7328	23.3276	29.7302	74.4919	46.7564	42.5412	32.7643	43.1617	38.7789	31.9124	46.4709	32.0551	0.344823	NO	NEG		NO	NO
ENSRNOG00000010953	398.15	-0.458876	0.21965	-2.08913	0.0366965	0.443557	Icmt	296.033	292.923	265.935	261.854	603.384	506.069	415.202	344.026	528.96	500.148	365.115	454.586	330.426	0.300505	NO	NEG		NO	NO
ENSRNOG00000010959	154.112	-0.559634	0.268265	-2.08612	0.0369673	0.443557	Klhl25	106.797	88.0972	101.475	98.3384	220.283	203.528	134.43	137.803	224.992	239.633	139.851	180.555	122.38	0.36988	NO	NEG		NO	NO
ENSRNOG00000011519	1239.93	0.190239	0.0911303	2.08755	0.0368388	0.443557	Orc5	1304.98	1319.26	1467.31	1377.88	1066.3	1008.47	1231.14	1253.72	1158.94	1132.54	1318.73	1165.08	1329.76	0.111035	NO	POS		NO	NO
ENSRNOG00000011918	45.9036	0.520384	0.248896	2.09077	0.036549	0.443557	Vsx2	54.3352	56.1619	54.8199	67.4647	29.7967	34.8381	53.6019	53.0011	21.1217	33.8072	45.9914	38.3435	54.9758	0.305973	NO	POS		NO	NO
ENSRNOG00000013876	451.455	-0.413008	0.198009	-2.0858	0.0369965	0.443557	Mipep	355.052	331.466	365.077	330.463	721.507	521.654	435.621	357.517	568.449	556.825	422.37	509.159	382.209	0.278745	NO	NEG		NO	NO
ENSRNOG00000013963	789.238	-0.805196	0.385196	-2.09036	0.0365859	0.443557	Il6st	470.28	356.794	344.082	331.606	1661.17	1197.33	783.608	587.831	1299.44	893.902	755.572	979.819	560.54	0.557518	NO	NEG		NO	NO
ENSRNOG00000014102	101.452	-0.422511	0.20229	-2.08865	0.0367396	0.443557	Wdr38	122.723	125.538	107.307	102.912	98.9678	81.5945	59.5576	62.6377	125.812	132.246	96.6757	114.48	85.818	0.247321	NO	NEG		NO	NO
ENSRNOG00000014193	129.476	-0.387826	0.185649	-2.08903	0.0367051	0.443557	Lig1	116.165	110.121	88.6449	85.7602	186.23	161.355	136.983	116.603	165.3	132.246	124.834	145.236	110.565	0.243036	NO	NEG		NO	NO
ENSRNOG00000014887	120.027	-0.38635	0.184179	-2.09769	0.0359328	0.443557	Homez	103.986	102.413	72.3156	86.9037	159.625	139.352	114.01	116.603	157.953	144.178	122.956	134.585	102.558	0.235071	NO	NEG		NO	NO
ENSRNOG00000015735	322.901	-0.46302	0.221559	-2.08982	0.0366336	0.443557	Zswim1	290.412	245.571	190.12	192.103	459.721	395.137	313.103	281.388	461.004	362.93	360.422	369.129	267.427	0.29317	NO	NEG		NO	NO
ENSRNOG00000017002	17.1269	-0.719532	0.343996	-2.09169	0.0364664	0.443557	Adrb1	13.1154	9.91093	12.8302	9.14775	31.9251	21.0862	13.6132	13.4912	30.305	18.8923	14.079	20.8725	12.6323	0.45098	NO	NEG		NO	NO
ENSRNOG00000017374	4.88209	-3.26195	1.5608	-2.08992	0.036625	0.443557	Prl	13.1154	1.10121	3.49914	0	0	0	0	0	33.06	1.98866	0.938599	8.21088	0.887548	2.06979	NO	NEG		NO	NO
ENSRNOG00000018082	90.2816	-0.419234	0.200298	-2.09305	0.0363449	0.443557	Slc26a2	82.4396	86.996	51.3207	75.469	101.096	104.514	96.9938	67.456	144.178	93.467	89.1669	102.115	76.0813	0.262386	NO	NEG		NO	NO
ENSRNOG00000019518	78.2033	0.473404	0.226112	2.09367	0.0362895	0.443557	Pde4c	100.239	68.2753	100.309	110.917	35.1176	67.8426	80.8282	91.5474	71.63	54.6881	78.8423	66.2988	92.4886	0.282716	NO	POS		NO	NO
ENSRNOG00000020142	1793.53	-0.330585	0.158018	-2.09207	0.0364325	0.443557	Gdf1	1508.27	1485.54	1299.35	1364.16	2426.31	2047.2	1713.56	1689.29	2178.29	2221.33	1795.54	1977.82	1572.38	0.209948	NO	NEG		NO	NO
ENSRNOG00000020202	2112.74	-0.283395	0.135879	-2.08565	0.0370105	0.443557	Asrgl1	1860.51	1886.38	1797.39	1567.7	2906.25	2300.23	2036.02	1931.17	2592.46	2250.17	2111.85	2299.33	1888.82	0.181106	NO	NEG		NO	NO
ENSRNOG00000020998	32.9371	0.73748	0.35259	2.09161	0.0364738	0.443557	Oosp1	44.0302	35.2389	48.988	60.6039	9.57753	23.8366	34.0329	30.837	14.6933	23.8639	36.6054	25.2067	42.2134	0.451771	NO	POS		NO	NO
ENSRNOG00000021259	18914	-0.249647	0.119303	-2.09255	0.0363896	0.443557	Prnp	18414.9	17569.9	14598.4	13897.7	22781.7	20374.8	19320.5	18329.7	21373.3	21806.6	19586.7	20386.9	17146.6	0.147954	NO	NEG		NO	NO
ENSRNOG00000022738	40.226	-0.385971	0.184538	-2.09156	0.0364782	0.443557	AC098459.1	51.5248	38.5425	37.3242	28.5867	42.5668	51.3403	29.7788	33.728	43.1617	42.7562	43.1756	44.982	34.5187	0.189077	NO	NEG		NO	NO
ENSRNOG00000024093	11.4544	0.708781	0.338534	2.09368	0.0362887	0.443557	Dmrta1	9.36814	8.80972	22.1612	12.5782	8.51336	5.50075	14.464	9.63657	11.9383	8.94897	14.079	8.84654	14.5838	0.387593	NO	POS		NO	NO
ENSRNOG00000024636	805.827	-0.157023	0.0748806	-2.09697	0.0359958	0.443557	Gpr85	804.723	795.077	751.149	699.803	918.378	836.114	808.282	689.015	860.479	860.095	840.985	845.811	757.847	0.0866468	NO	NEG		NO	NO
ENSRNOG00000025037	6.59402	1.02845	0.490528	2.09661	0.036028	0.443557	Ankk1	6.5577	5.50607	18.6621	9.14775	2.12834	3.66717	6.80658	5.78194	3.67333	4.97165	5.6316	4.41738	9.20599	0.669073	NO	POS		NO	NO
ENSRNOG00000031203	1255.9	0.102878	0.0491284	2.09406	0.036255	0.443557	Scfd1	1229.1	1244.37	1335.51	1360.73	1213.15	1195.5	1243.9	1227.7	1230.57	1175.3	1359.09	1214.66	1305.39	0.0518348	NO	POS		NO	NO
ENSRNOG00000036839	8514.21	0.189579	0.0904614	2.09568	0.0361102	0.443557	Hnrnpa1	9016.83	9339.4	9384.69	9669.18	7104.4	7963.25	9193.99	8634.37	7172.19	7423.66	8754.31	8003.29	9127.31	0.110434	NO	POS		NO	NO
ENSRNOG00000038068	622.574	-0.908214	0.4351	-2.08737	0.0368545	0.443557	Pcdh9	257.624	290.721	257.77	195.533	1346.17	945.212	644.073	459.664	1042.31	861.089	548.142	790.522	421.037	0.612071	NO	NEG		NO	NO
ENSRNOG00000042332	154.428	0.212968	0.101966	2.08861	0.0367428	0.443557	Slc44a5	148.017	151.968	180.789	162.373	157.497	135.685	172.717	162.858	149.688	121.308	155.807	144.027	166.909	0.10626	NO	POS		NO	NO
ENSRNOG00000046439	726.302	0.129395	0.0618973	2.09048	0.0365751	0.443557	NEWGENE_1309258	714.789	709.182	815.3	798.142	650.208	705.93	747.023	754.544	722.729	673.161	698.318	696	762.665	0.0682324	NO	POS		NO	NO
ENSRNOG00000047545	513.003	-0.314046	0.150535	-2.0862	0.0369609	0.443557	Adra2a	520.868	423.968	393.07	339.61	655.528	609.666	524.958	473.156	568.449	601.569	532.186	563.341	452.596	0.190107	NO	NEG		NO	NO
ENSRNOG00000048622	1535.74	-0.174621	0.083281	-2.09677	0.0360138	0.443557	Sin3b	1427.7	1511.97	1318.01	1436.2	1768.65	1707.07	1368.12	1475.36	1777.89	1525.3	1576.85	1619.76	1434.91	0.10199	NO	NEG		NO	NO
ENSRNOG00000049802	366.416	-0.741193	0.354679	-2.08976	0.0366396	0.443557	AABR07031533.1	205.162	218.04	173.791	148.651	716.186	517.07	349.688	315.116	590.489	443.471	352.913	448.403	268.032	0.500869	NO	NEG		NO	NO
ENSRNOG00000052498	554.099	0.300241	0.143236	2.09613	0.0360708	0.443557	Grb14	572.393	597.96	713.825	713.525	451.208	488.65	576.007	634.086	468.35	428.556	450.528	501.186	617.594	0.188226	NO	POS		NO	NO
ENSRNOG00000053679	88.7871	0.317461	0.151977	2.08887	0.0367194	0.443557	AABR07060862.1	95.555	93.6032	99.1423	120.064	81.9411	63.2586	91.0381	101.184	67.9567	76.5634	86.3511	79.813	99.556	0.181646	NO	POS		NO	NO
ENSRNOG00000055371	4369.56	0.200831	0.0961719	2.08825	0.0367753	0.443557	Sptbn4	4525.75	4522.69	5167.06	5130.75	4125.79	3948.62	4531.48	4655.43	3980.98	3445.35	4031.28	4091.53	4703.2	0.119519	NO	POS		NO	NO
ENSRNOG00000060008	960.47	-0.115375	0.0550048	-2.09754	0.035946	0.443557	Cog7	948.992	971.271	950.6	858.745	1047.14	1017.64	929.099	882.71	1011.09	976.432	971.45	995.427	918.521	0.0583812	NO	NEG		NO	NO
ENSRNOG00000012213	166.042	0.359041	0.172213	2.08486	0.0370819	0.44364	Nthl1	175.184	167.385	207.616	253.85	115.994	147.603	161.656	173.458	120.302	155.115	148.299	146.931	188.976	0.233015	NO	POS		NO	NO
ENSRNOG00000014264	396.778	-0.822582	0.394739	-2.08386	0.0371725	0.44364	Phactr1	186.426	219.142	193.619	149.794	891.774	558.326	387.124	336.316	685.077	426.567	330.387	494.552	279.448	0.586401	NO	NEG		NO	NO
ENSRNOG00000016791	2560.77	0.2601	0.124808	2.084	0.0371605	0.44364	Chka	2706.45	2955.66	2927.61	3106.81	1943.17	2179.21	2436.76	2945.9	2089.21	2224.32	2653.42	2349.67	2814.1	0.158373	NO	POS		NO	NO
ENSRNOG00000021316	785.831	0.257709	0.123648	2.08421	0.0371411	0.44364	Tmem98	734.462	806.089	965.763	1032.55	622.539	746.268	827.851	838.382	745.687	673.161	651.388	721.368	863.187	0.161684	NO	POS		NO	NO
ENSRNOG00000026604	805.839	0.548592	0.263191	2.08439	0.0371245	0.44364	Cercam	947.119	1008.71	1286.52	1268.11	490.582	524.405	748.724	900.056	523.45	500.148	666.405	665.736	973.962	0.370048	NO	POS		NO	NO
ENSRNOG00000054145	18.7	0.608952	0.292053	2.08507	0.0370627	0.44364	SNORD16	15.9258	24.2267	27.9931	27.4433	8.51336	11.0015	16.1656	22.1641	13.775	16.9036	21.5878	15.0577	23.0708	0.345873	NO	POS		NO	NO
ENSRNOG00000007454	721.314	0.292405	0.140382	2.08293	0.037258	0.443735	Aloxe3	820.649	762.04	934.27	913.632	594.871	583.996	783.608	694.797	614.365	549.864	682.362	654.298	801.734	0.183733	NO	POS		NO	NO
ENSRNOG00000014156	41.7533	0.545078	0.261625	2.08343	0.0372123	0.443735	Fut7	29.0412	45.1498	54.8199	65.1777	37.2459	22.003	53.6019	53.0011	32.1417	41.7618	25.3422	34.5572	50.3886	0.332863	NO	POS		NO	NO
ENSRNOG00000061881	53.5082	0.608987	0.292345	2.08311	0.0372408	0.443735	AC132760.1	79.6292	55.0607	83.9794	74.3255	28.7326	31.1709	52.751	54.9285	29.3867	34.8015	63.8247	43.1303	65.9618	0.383012	NO	POS		NO	NO
ENSRNOG00000016886	1673.62	0.267841	0.128647	2.08199	0.0373437	0.444139	Rnf25	1872.69	1805.99	2084.32	2074.25	1268.49	1434.78	1618.27	1774.09	1427.09	1379.14	1670.71	1531.36	1844.33	0.165605	NO	POS		NO	NO
ENSRNOG00000037919	78.0804	-0.972421	0.467018	-2.08219	0.0373249	0.444139	Chic1	29.0412	33.0364	37.3242	20.5824	163.882	115.516	63.8117	58.7831	152.443	109.376	75.0879	100.549	51.1179	0.643667	NO	NEG		NO	NO
ENSRNOG00000004131	2245.4	0.306394	0.14722	2.0812	0.0374154	0.444318	Pkn1	2353.28	2540.5	2928.78	2959.3	1792.06	1998.61	2205.33	2405.29	1785.24	1693.34	2037.7	2027.17	2507.28	0.195583	NO	POS		NO	NO
ENSRNOG00000011421	5383.92	0.070096	0.0336772	2.08141	0.0373966	0.444318	Smap2	5354.83	5313.36	5511.15	5380.02	5434.71	5140.45	5466.54	5690.4	5298.79	5049.21	5583.73	5265.22	5526.37	0.0344413	NO	POS		NO	NO
ENSRNOG00000021685	341.573	-0.916511	0.440424	-2.08097	0.0374364	0.444318	Cdk5r1	137.712	164.081	131.801	105.199	734.277	524.405	319.909	253.442	532.634	514.068	339.773	434.529	230.025	0.610664	NO	NEG		NO	NO
ENSRNOG00000000299	155.396	-0.908701	0.437462	-2.07721	0.0377822	0.444559	Foxo3	74.0083	62.7692	54.8199	62.8908	349.048	227.364	139.535	115.639	277.337	193.894	152.053	197.403	104.988	0.626403	NO	NEG		NO	NO
ENSRNOG00000008165	47.6581	-0.385283	0.185262	-2.07966	0.0375566	0.444559	Tpx2	43.0934	44.0486	50.1543	40.0214	60.6577	56.8411	35.7346	48.1829	57.855	56.6768	30.9738	53.1954	41.0134	0.205359	NO	NEG		NO	NO
ENSRNOG00000008479	332.17	-0.89339	0.430233	-2.07653	0.0378453	0.444559	Slc8a1	151.764	140.955	148.13	112.06	708.737	433.642	290.981	244.769	637.324	450.431	335.08	420.476	226.204	0.616952	NO	NEG		NO	NO
ENSRNOG00000013368	759.16	-0.311017	0.149696	-2.07765	0.0377413	0.444559	Plcl2	667.948	672.842	598.353	534	1035.44	886.537	710.437	691.906	903.64	830.265	819.397	832.778	670.819	0.195971	NO	NEG		NO	NO
ENSRNOG00000016034	1137.82	0.130953	0.0630261	2.07775	0.037732	0.444559	Cnot9	1106.38	1176.1	1200.21	1268.11	976.908	1075.4	1106.92	1167.95	1103.84	1103.71	1230.5	1090.39	1194.74	0.071336	NO	POS		NO	NO
ENSRNOG00000020726	690.608	0.390635	0.188108	2.07665	0.0378336	0.444559	Sipa1	700.737	771.951	881.783	1113.74	488.454	602.332	646.626	752.616	540.899	525.006	572.546	604.896	793.462	0.267203	NO	POS		NO	NO
ENSRNOG00000023208	102.046	-1.49383	0.719115	-2.07731	0.0377726	0.444559	RGD1309821	31.8517	19.8219	31.4923	21.7259	419.283	157.688	84.2315	46.2555	153.362	84.518	72.2721	144.421	51.1955	1.13484	NO	NEG		NO	NO
ENSRNOG00000028227	786.897	-0.492495	0.237022	-2.07784	0.0377241	0.444559	Pbrm1	555.531	581.441	537.701	476.827	1285.52	977.3	694.272	727.561	1147	889.925	782.792	906.119	643.83	0.334122	NO	NEG		NO	NO
ENSRNOG00000033942	80.7185	-0.980889	0.471711	-2.07943	0.0375781	0.444559	Grin2a	32.7885	35.2389	29.1595	27.4433	197.936	121.933	61.2593	63.6014	153.362	83.5237	81.6581	104.13	52.6243	0.692643	NO	NEG		NO	NO
ENSRNOG00000038190	87.405	-1.07528	0.517484	-2.07789	0.0377192	0.444559	Dok6	27.1676	28.6316	46.6552	32.0171	249.016	99.9303	72.32	39.5099	178.157	106.393	81.6581	114.883	54.4321	0.802804	NO	NEG		NO	NO
ENSRNOG00000042449	1555.98	-0.269128	0.129575	-2.077	0.0378014	0.444559	Cdc42se2	1338.71	1439.29	1342.5	1124.03	1974.03	1756.57	1580.83	1413.68	1884.42	1727.15	1534.61	1686.7	1399.13	0.165916	NO	NEG		NO	NO
ENSRNOG00000049580	142.026	0.427809	0.205824	2.07852	0.0376613	0.444559	Gpr6	128.343	138.753	176.123	184.099	98.9678	136.602	167.612	123.348	69.7934	164.064	174.579	122.754	165.152	0.251714	NO	POS		NO	NO
ENSRNOG00000052758	1874.66	-0.218282	0.105103	-2.07684	0.0378165	0.444559	Fam49a	1823.98	1746.53	1553.62	1517.38	2194.32	2024.28	1808	1634.36	2081.86	2145.76	2091.2	2002.79	1720.91	0.130638	NO	NEG		NO	NO
ENSRNOG00000057628	1800.9	0.177956	0.0855729	2.07959	0.0375635	0.444559	Slc5a6	1763.08	1812.6	2034.17	2245.77	1610.09	1725.4	1780.77	1867.57	1723.71	1559.11	1687.6	1699	1923.18	0.107974	NO	POS		NO	NO
ENSRNOG00000060123	9984.3	0.385469	0.185347	2.07972	0.0375515	0.444559	Kifc2	11326.1	11571.6	13563.8	13671.3	7394.91	7911.91	10095.9	11357.7	7657.07	6722.66	8554.39	8764.03	11448.6	0.248834	NO	POS		NO	NO
ENSRNOG00000008257	530.131	0.476	0.229332	2.07559	0.0379315	0.444659	Mfap2	563.025	561.619	749.982	918.206	302.224	432.726	450.936	566.63	371.925	468.329	445.835	449.975	626.318	0.329971	NO	POS		NO	NO
ENSRNOG00000051490	7516.5	0.350956	0.169054	2.07599	0.0378947	0.444659	Plcg1	8310.47	8639.03	9720.61	10587.4	5886.99	6198.43	6945.27	7894.28	5820.4	5225.2	7453.42	6680.09	8520.19	0.227228	NO	POS		NO	NO
ENSRNOG00000061406	29.216	0.724668	0.349107	2.07577	0.0379148	0.444659	AABR07007799.1	26.2308	37.4413	52.4871	52.5996	17.0267	22.9198	19.5689	36.619	20.2033	10.9376	25.3422	22.4599	37.3234	0.475671	NO	POS		NO	NO
ENSRNOG00000005175	982.385	-0.200029	0.0964239	-2.07448	0.0380348	0.445008	Sgpp1	974.286	885.377	882.95	774.129	1129.08	1085.48	1018.44	939.566	1033.13	1157.4	926.397	1044.13	908.295	0.117991	NO	NEG		NO	NO
ENSRNOG00000005330	1341.98	0.206831	0.0997183	2.07415	0.0380651	0.445008	Crebbp	1322.78	1373.21	1708.75	1603.14	1281.26	1222.08	1249.01	1359.72	1137.82	1185.24	1318.73	1253.73	1447.87	0.12861	NO	POS		NO	NO
ENSRNOG00000019203	85.9865	-0.569685	0.274648	-2.07424	0.0380572	0.445008	Eya2	65.577	69.3765	39.6569	101.769	129.829	120.1	66.3642	79.0199	133.158	87.501	53.5002	100.924	68.062	0.36574	NO	NEG		NO	NO
ENSRNOG00000059876	180.154	-0.455152	0.219374	-2.07478	0.038007	0.445008	Fsd1l	146.143	128.842	141.132	112.06	266.042	207.195	164.209	140.694	269.072	215.77	190.536	205.511	149.726	0.299698	NO	NEG		NO	NO
ENSRNOG00000004409	68.8911	-0.388239	0.187227	-2.07363	0.0381137	0.445273	Sash3	57.1456	59.4656	46.6552	49.1692	81.9411	88.9288	61.2593	72.2743	93.67	82.5293	64.7633	77.2801	58.8243	0.232646	NO	NEG		NO	NO
ENSRNOG00000002657	65.1819	-0.626255	0.302468	-2.07049	0.0384068	0.445665	Pla2g4a	42.1566	59.4656	26.8267	35.4475	110.674	100.847	68.0658	68.4197	79.895	73.5804	51.623	77.7697	50.0765	0.398566	NO	NEG		NO	NO
ENSRNOG00000003026	1401.49	-0.138482	0.0668173	-2.07256	0.0382137	0.445665	Rad23a	1544.81	1511.97	1436.98	1306.99	1570.71	1410.03	1271.13	1327.92	1292.1	1443.77	1299.96	1462.23	1328.59	0.0775465	NO	NEG		NO	NO
ENSRNOG00000004841	2169.22	-0.811325	0.391526	-2.07221	0.0382454	0.445665	Akap6	1123.24	1128.74	982.092	761.551	4433.33	3227.11	2212.99	1596.78	3562.22	2704.58	2128.74	2696.54	1536.43	0.55264	NO	NEG		NO	NO
ENSRNOG00000008048	122.381	0.479651	0.231629	2.07078	0.0383794	0.445665	Plscr1	132.091	128.842	174.957	213.829	75.556	99.9303	104.651	116.603	80.8134	104.405	114.509	103.606	144.91	0.331114	NO	POS		NO	NO
ENSRNOG00000010259	5.86326	-1.24969	0.603568	-2.0705	0.0384051	0.445665	Esrrb	2.81044	3.30364	2.33276	2.28694	12.77	5.50075	3.40329	5.78194	16.53	6.96031	2.8158	7.9792	3.32415	0.798673	NO	NEG		NO	NO
ENSRNOG00000016800	1253.54	0.172307	0.0831842	2.07139	0.038322	0.445665	Ss18	1231.91	1225.65	1412.49	1499.09	1137.6	1296.34	1268.58	1299.97	1183.73	1033.11	1200.47	1184.72	1336.12	0.10114	NO	POS		NO	NO
ENSRNOG00000019273	1448.08	0.143538	0.0692886	2.07159	0.0383036	0.445665	Capn7	1492.34	1482.23	1659.76	1552.83	1272.75	1322.93	1404.71	1449.34	1330.67	1391.07	1570.28	1382	1527.38	0.0814643	NO	POS		NO	NO
ENSRNOG00000026793	267.85	-0.938212	0.453002	-2.0711	0.0383494	0.445665	Nt5dc3	117.102	110.121	88.6449	99.4818	531.021	451.061	246.739	162.858	499.574	345.032	294.72	342.319	178.489	0.627765	NO	NEG		NO	NO
ENSRNOG00000052189	7.83603	-0.943528	0.45567	-2.07064	0.0383926	0.445665	AABR07000452.1	10.305	7.7085	1.16638	4.57388	9.57753	6.41754	10.2099	5.78194	13.775	12.9263	3.7544	10.1183	5.09729	0.500766	NO	NEG		NO	NO
ENSRNOG00000060005	253.52	-0.616404	0.297391	-2.0727	0.0382001	0.445665	Surf4	188.3	158.575	138.799	109.773	372.459	348.381	232.275	221.641	372.844	366.908	278.764	301.244	196.25	0.393335	NO	NEG		NO	NO
ENSRNOG00000035477	30.5138	0.512084	0.247406	2.06981	0.0384697	0.445931	Mir7a-2	17.7995	39.6437	36.1578	44.5953	15.9625	32.0877	33.1821	31.8007	22.9583	24.8582	36.6054	25.5517	36.4682	0.297545	NO	POS		NO	NO
ENSRNOG00000042601	22.9716	0.654134	0.316097	2.06941	0.0385078	0.445931	Zglp1	30.9149	20.9231	36.1578	37.7345	9.57753	12.8351	27.2263	19.2731	14.6933	19.8866	23.465	18.1384	28.7713	0.40166	NO	POS		NO	NO
ENSRNOG00000054183	14.7187	-1.02438	0.494979	-2.06954	0.0384956	0.445931	MIMT1_1	7.49451	6.60729	3.49914	6.86082	30.8609	22.9198	14.464	6.7456	27.55	19.8866	15.0176	19.2199	9.31743	0.640414	NO	NEG		NO	NO
ENSRNOG00000009144	15.2811	-0.737812	0.356821	-2.06773	0.038665	0.446297	Lad1	18.7363	13.2146	8.16466	19.439	24.4759	13.7519	5.10494	10.6002	15.6117	25.8526	13.1404	18.6071	11.2898	0.42052	NO	NEG		NO	NO
ENSRNOG00000014508	275.985	-0.707859	0.342308	-2.0679	0.0386492	0.446297	Mgll	151.764	156.372	148.13	139.503	573.587	349.298	269.711	223.568	440.8	339.066	244.036	335.148	204.99	0.504165	NO	NEG		NO	NO
ENSRNOG00000018980	2054.35	0.308267	0.149146	2.06689	0.0387447	0.446297	Tjap1	1867.07	2167.19	2568.37	2538.5	1640.95	1994.94	1893.93	2785.93	1896.36	1554.14	1690.42	1853.44	2295.43	0.200076	NO	POS		NO	NO
ENSRNOG00000021552	50.8886	-0.807841	0.390517	-2.06865	0.0385791	0.446297	Uprt	22.4835	30.834	30.3259	19.439	112.802	65.0922	48.4969	38.5463	78.9767	69.6031	43.1756	63.2986	35.9967	0.556247	NO	NEG		NO	NO
ENSRNOG00000026171	2172.54	0.220946	0.106876	2.06732	0.0387038	0.446297	Bbs4	2149.05	2510.77	2539.21	2623.12	1939.98	1822.58	2161.94	2274.23	1771.47	1929	2176.61	2020.47	2355.02	0.134953	NO	POS		NO	NO
ENSRNOG00000047761	698.093	0.172437	0.0834132	2.06726	0.0387093	0.446297	Zfp326	722.283	737.814	725.488	780.989	603.384	694.011	696.824	733.343	613.447	588.643	782.792	659.93	743.887	0.0975072	NO	POS		NO	NO
ENSRNOG00000055391	239.176	-0.694739	0.335933	-2.06809	0.0386316	0.446297	Eif4ebp2	159.258	128.842	130.635	126.925	524.636	290.623	220.363	173.458	364.578	269.463	242.159	289.567	178.708	0.50933	NO	NEG		NO	NO
ENSRNOG00000060410	836.895	-0.699517	0.338444	-2.06686	0.0387473	0.446297	Pcdh1	506.816	442.688	451.389	412.792	1605.83	1286.26	804.879	623.486	1325.16	917.766	828.783	1014.09	624.266	0.489409	NO	NEG		NO	NO
ENSRNOG00000008212	991.488	0.186825	0.0904545	2.06541	0.0388844	0.446336	Wdr5	1004.26	1072.58	1092.9	1206.36	847.079	919.542	953.773	1058.1	863.234	888.931	999.608	932.605	1062.15	0.111455	NO	POS		NO	NO
ENSRNOG00000009370	2911.07	0.428474	0.207399	2.06593	0.0388347	0.446336	Tbkbp1	3316.32	3367.51	4356.43	4190.81	2162.39	2230.55	2728.59	3163.69	2003.8	2012.52	2489.17	2515.52	3385.74	0.287993	NO	POS		NO	NO
ENSRNOG00000014030	2344.58	-0.311084	0.150653	-2.0649	0.0389328	0.446336	Synm	2861.03	1876.47	2247.61	1720.92	2859.42	2674.28	1861.6	1856	2817.45	2338.66	2676.88	2571.22	2072.6	0.193772	NO	NEG		NO	NO
ENSRNOG00000019052	2045.95	0.394603	0.191033	2.06563	0.0388636	0.446336	Ankzf1	2258.66	2348.89	2883.29	3005.04	1407.9	1642.89	1891.38	2116.19	1619.94	1460.67	1870.63	1789.82	2353.31	0.263717	NO	POS		NO	NO
ENSRNOG00000025523	258.195	-0.464248	0.224668	-2.06637	0.0387933	0.446336	C1H10orf76	191.11	224.648	156.295	154.368	380.973	330.962	264.606	227.423	362.742	281.395	265.624	295.305	213.663	0.299179	NO	NEG		NO	NO
ENSRNOG00000027277	74.9415	-1.06813	0.517077	-2.06571	0.0388563	0.446336	Pcdhga8	50.5879	38.5425	23.3276	6.86082	168.139	103.597	85.9331	47.2192	119.383	110.371	70.3949	98.4368	46.7471	0.638051	NO	NEG		NO	NO
ENSRNOG00000051867	299.415	0.229889	0.111331	2.06492	0.038931	0.446336	LOC103690343	322.264	290.721	355.746	377.345	267.107	249.367	268.009	320.898	260.807	273.441	307.861	277.284	325.972	0.138017	NO	POS		NO	NO
ENSRNOG00000010646	744.3	-0.193138	0.093556	-2.06441	0.0389784	0.44656	Tmem229b	694.179	704.777	670.669	623.191	861.977	837.031	804.028	664.923	807.215	832.254	687.055	789.572	689.973	0.113567	NO	NEG		NO	NO
ENSRNOG00000000805	5525.9	-0.364671	0.176676	-2.06407	0.0390113	0.446639	Gja1	4645.66	4475.34	4491.73	4409.22	9295.52	6096.66	4962.85	4689.16	6007.74	6381.61	5329.37	6150.42	4776.46	0.260686	NO	NEG		NO	NO
ENSRNOG00000047276	67.3297	-0.357246	0.173117	-2.06361	0.0390544	0.446834	Pkm	77.7555	69.3765	68.8164	54.8865	98.9678	80.6777	55.3035	52.0375	54.1817	67.6144	61.0089	74.7623	58.4106	0.212157	NO	NEG		NO	NO
ENSRNOG00000014230	15035.4	-0.474174	0.2299	-2.06253	0.0391577	0.44738	Map1a	11348.6	11023.2	10432.1	9875	26504.2	18795.1	14796.7	13836.2	20241.9	15462.8	13073.7	17229.3	12402.7	0.336393	NO	NEG		NO	NO
ENSRNOG00000018895	273.994	-0.169423	0.08215	-2.06236	0.0391738	0.44738	Mchr1	288.539	284.113	258.936	265.285	286.262	266.786	264.606	225.496	289.275	316.197	268.439	288.529	256.552	0.0840594	NO	NEG		NO	NO
ENSRNOG00000038478	53.7601	0.571811	0.27727	2.06229	0.0391803	0.44738	RGD1563668	42.1566	50.6559	46.6552	114.347	40.4384	41.2556	70.6183	35.6553	35.815	53.6938	60.0703	44.0026	65.4692	0.423076	NO	POS		NO	NO
ENSRNOG00000004696	929.643	-0.700398	0.339737	-2.06159	0.0392469	0.447587	Arhgap5	543.352	580.34	505.043	391.066	1922.95	1171.66	898.469	703.47	1387.6	1154.42	967.696	1126.72	693.149	0.493015	NO	NEG		NO	NO
ENSRNOG00000021732	1755.58	0.299933	0.145489	2.06155	0.0392506	0.447587	Hsf1	1914.85	1946.95	2184.63	2325.82	1410.02	1547.54	1644.64	1892.62	1463.82	1247.88	1732.65	1588.51	1956.07	0.18964	NO	POS		NO	NO
ENSRNOG00000002928	3763.5	0.238834	0.115917	2.06038	0.0393623	0.447671	Guk1	3641.39	4207.74	4960.61	4465.25	3292.54	3388.46	3505.39	3892.21	3167.33	3173.9	3703.71	3478.56	4105.44	0.152408	NO	POS		NO	NO
ENSRNOG00000015980	259.975	0.38409	0.186404	2.06052	0.0393489	0.447671	Dclre1c	281.044	306.138	352.247	343.041	158.561	210.862	270.562	291.024	229.583	182.957	233.711	228.191	298.117	0.241159	NO	POS		NO	NO
ENSRNOG00000020159	1232.28	0.370782	0.179909	2.06095	0.0393083	0.447671	Dalrd3	1313.41	1423.87	1714.58	1786.1	886.453	941.545	1098.41	1248.9	980.78	977.426	1183.57	1087.25	1406.31	0.248208	NO	POS		NO	NO
ENSRNOG00000037798	12.2212	0.737054	0.35764	2.06088	0.0393145	0.447671	Erich4	14.0522	13.2146	22.1612	16.0086	4.25668	8.25112	13.6132	17.3458	9.18334	6.96031	9.38599	9.3197	15.703	0.425039	NO	POS		NO	NO
ENSRNOG00000003756	32.7024	-1.20927	0.587123	-2.05965	0.0394315	0.448162	Lancl3	13.1154	8.80972	6.99828	10.2912	97.9036	33.0045	26.3755	20.2368	76.2217	35.7959	30.9738	44.1418	18.9751	0.889978	NO	NEG		NO	NO
ENSRNOG00000005480	923.613	0.271611	0.131936	2.05865	0.0395277	0.448957	Ybx3	920.888	1015.32	1152.38	1170.91	809.833	786.607	856.779	1098.57	809.052	721.883	817.52	843.931	1019.23	0.172479	NO	POS		NO	NO
ENSRNOG00000049511	3250.11	0.220301	0.107035	2.0582	0.0395705	0.449146	Safb2	3430.61	3404.96	3501.47	3756.3	2851.97	3234.44	3521.56	3642.62	2888.16	2329.71	3189.36	3023.31	3522.26	0.128503	NO	POS		NO	NO
ENSRNOG00000019549	3106.69	-0.418925	0.203601	-2.05758	0.0396302	0.44923	Akap12	2446.02	2330.17	2253.45	2053.67	3974.67	4118.23	3237.38	2432.27	4444.74	3738.68	3144.31	3508.75	2624.22	0.275322	NO	NEG		NO	NO
ENSRNOG00000019629	11407	-0.206277	0.100244	-2.05775	0.0396146	0.44923	Lamp1	10336.8	10742.3	9608.64	9232.37	13816.1	12748	11373	11462.7	12381.9	12830.8	10944.1	12142.7	10524.1	0.125054	NO	NEG		NO	NO
ENSRNOG00000001351	5260.07	0.368888	0.179317	2.05719	0.0396682	0.449363	Trafd1	5928.16	6207.55	6979.62	7152.4	3608.6	4371.26	5055.59	5856.14	4008.53	3744.64	4948.29	4644.79	5998.41	0.238636	NO	POS		NO	NO
ENSRNOG00000003207	1258.71	0.214922	0.104501	2.05664	0.0397206	0.449364	Fmnl1	1260.95	1307.14	1447.48	1553.97	1249.34	1112.98	1321.33	1346.23	1129.55	977.426	1139.46	1172.9	1361.69	0.130082	NO	POS		NO	NO
ENSRNOG00000016705	3411.44	0.116269	0.0565271	2.05688	0.0396978	0.449364	Prpf4b	3413.75	3443.5	3804.73	3630.51	3049.91	3232.61	3348.84	3450.86	3452.93	3120.21	3577.94	3285.48	3562.58	0.0646304	NO	POS		NO	NO
ENSRNOG00000000248	7023.43	0.32346	0.15745	2.05437	0.0399399	0.449395	Srsf2	7530.11	8109.34	9052.28	9685.18	5292.12	5863.8	6885.71	7338.25	5448.47	5575.21	6477.27	6303.17	7887.74	0.211057	NO	POS		NO	NO
ENSRNOG00000002276	59.614	-0.615841	0.299738	-2.0546	0.0399179	0.449395	Phf6	43.0934	46.251	32.6586	30.8737	100.032	84.3448	61.2593	48.1829	100.098	51.7051	57.2546	70.9208	46.0458	0.413955	NO	NEG		NO	NO
ENSRNOG00000002862	149.86	-0.919188	0.447434	-2.05435	0.0399414	0.449395	Clcn5	58.0825	69.3765	53.6535	62.8908	322.443	223.697	164.209	88.6565	277.337	193.894	134.22	190.805	100.726	0.630731	NO	NEG		NO	NO
ENSRNOG00000007879	298.316	-0.204016	0.0993547	-2.05341	0.0400327	0.449395	Stk26	323.201	338.073	265.935	295.015	270.299	286.039	252.694	262.115	326.927	358.953	302.229	317.249	275.598	0.116593	NO	NEG		NO	NO
ENSRNOG00000009037	1284.8	-0.388369	0.188957	-2.05534	0.0398466	0.449395	Sulf1	1103.57	1039.55	879.451	799.285	1642.01	1621.8	1251.56	1154.46	1672.29	1557.12	1411.65	1439.39	1099.28	0.24523	NO	NEG		NO	NO
ENSRNOG00000014018	200.825	-0.384611	0.187308	-2.05336	0.0400376	0.449395	St8sia1	181.742	156.372	148.13	131.499	305.417	238.366	200.794	178.277	248.868	218.752	200.86	224.92	171.912	0.251005	NO	NEG		NO	NO
ENSRNOG00000020321	340.184	0.272751	0.132723	2.05504	0.0398755	0.449395	Nop9	344.747	379.919	417.564	443.666	271.363	308.042	323.313	333.425	255.297	304.265	360.422	310.606	375.678	0.169635	NO	POS		NO	NO
ENSRNOG00000024036	1162	0.42611	0.207249	2.05603	0.0397796	0.449395	Fam98c	1320.91	1339.08	1645.76	1709.49	823.667	906.707	1180.09	1306.72	811.807	827.282	910.441	1004.91	1350.5	0.284026	NO	POS		NO	NO
ENSRNOG00000025108	591.973	0.292047	0.142143	2.05459	0.0399183	0.449395	Ankrd35	629.539	692.664	768.644	711.238	451.208	518.904	622.802	621.559	475.697	454.409	565.037	537.07	657.856	0.182828	NO	POS		NO	NO
ENSRNOG00000026490	1427.76	-0.81005	0.394387	-2.05395	0.0399806	0.449395	Dnm3	733.525	734.51	611.183	531.713	3040.33	2099.45	1499.15	1053.28	2228.8	1809.68	1363.78	1774.38	1011.82	0.561225	NO	NEG		NO	NO
ENSRNOG00000053970	15.9028	-0.785219	0.382051	-2.05527	0.0398527	0.449395	AABR07029901.1	17.7995	11.0121	4.66552	6.86082	21.2834	20.1694	15.3148	20.2368	30.305	17.8979	9.38599	19.7446	11.2928	0.468757	NO	NEG		NO	NO
ENSRNOG00000058132	192.571	0.542374	0.264122	2.0535	0.0400242	0.449395	SNORD29	174.247	178.397	176.123	319.028	114.93	148.52	346.285	166.713	120.302	220.741	152.992	159.523	232.228	0.390838	NO	POS		NO	NO
ENSRNOG00000007202	116.312	-0.721258	0.351786	-2.05028	0.0403376	0.450564	Sema3d	76.8187	73.7814	51.3207	44.5953	230.925	151.271	95.2922	113.712	172.647	145.172	123.895	141.769	85.763	0.483353	NO	NEG		NO	NO
ENSRNOG00000007874	402.217	0.262101	0.127888	2.04945	0.0404177	0.450564	Tamm41	432.808	443.789	500.377	504.27	314.994	352.048	386.274	419.191	326.927	341.055	402.659	368.604	442.554	0.162635	NO	POS		NO	NO
ENSRNOG00000011057	6325.39	0.302254	0.147481	2.04944	0.0404193	0.450564	Mfn1	6735.69	7701.89	7502.16	7981.42	4974.99	5154.2	6572.61	6912.31	5258.38	4491.39	6294.25	5719.42	7052.55	0.189013	NO	POS		NO	NO
ENSRNOG00000011560	3110.89	-0.339917	0.16584	-2.04967	0.0403971	0.450564	Mtmr9	2685.84	2562.53	2328.09	2142.86	4227.95	3591.99	3146.34	2718.48	3791.8	3775.47	3248.49	3439.26	2716.85	0.217781	NO	NEG		NO	NO
ENSRNOG00000011561	607.742	-0.318294	0.155138	-2.05168	0.0402008	0.450564	Nln	556.467	529.684	421.063	445.953	777.908	706.846	629.609	543.503	781.502	656.257	636.37	668.111	535.3	0.199156	NO	NEG		NO	NO
ENSRNOG00000012185	507.345	-0.18385	0.0896785	-2.0501	0.0403551	0.450564	Zfyve21	465.596	482.332	486.38	416.223	583.165	568.411	503.687	496.283	551.919	568.756	458.036	536.697	472.122	0.105987	NO	NEG		NO	NO
ENSRNOG00000016768	1062.86	-0.333451	0.16253	-2.05163	0.0402055	0.450564	Oprl1	880.605	907.401	753.482	842.737	1375.97	1321.1	1018.44	899.092	1396.79	1156.41	1139.46	1173.04	930.641	0.214795	NO	NEG		NO	NO
ENSRNOG00000018128	873.269	0.156748	0.0764877	2.04932	0.0404305	0.450564	Unc50	869.363	960.259	977.427	978.81	782.165	798.525	861.884	916.438	787.93	780.549	892.608	829.799	925.433	0.0899513	NO	POS		NO	NO
ENSRNOG00000028161	835.085	0.239145	0.116594	2.05109	0.0402579	0.450564	Tepsin	900.278	888.68	962.264	1048.56	716.186	679.343	822.746	947.275	762.217	683.104	775.283	771.635	911.226	0.147628	NO	POS		NO	NO
ENSRNOG00000030467	106.129	0.277406	0.135324	2.04994	0.0403698	0.450564	Ube2l6	92.7446	109.02	130.635	96.0514	105.353	102.681	106.353	124.312	76.2217	95.4556	128.588	96.9126	117.188	0.156128	NO	POS		NO	NO
ENSRNOG00000042777	361.164	0.253851	0.123776	2.05089	0.0402779	0.450564	Zfp28	350.368	401.943	465.386	449.383	280.941	301.624	365.854	347.88	321.417	335.089	352.913	331.897	396.283	0.158891	NO	POS		NO	NO
ENSRNOG00000014240	99.7874	0.330719	0.16149	2.04792	0.0405674	0.451218	Trmt11	102.113	117.83	121.304	121.208	80.8769	83.428	102.95	122.384	65.2017	86.5067	93.8599	89.326	112.341	0.195512	NO	POS		NO	NO
ENSRNOG00000016703	19.1831	0.765189	0.373643	2.04792	0.040568	0.451218	Gtf2a1l	24.3572	23.1255	27.9931	35.4475	6.38502	11.0015	20.4198	23.1278	7.34667	14.9149	16.8948	14.5218	24.7766	0.465044	NO	POS		NO	NO
ENSRNOG00000031915	1480.74	0.514093	0.250995	2.04822	0.0405382	0.451218	Hdac10	1807.11	1765.25	2196.29	2409.29	888.582	1046.98	1384.29	1583.29	928.435	1000.3	1278.37	1239.44	1770.31	0.350728	NO	POS		NO	NO
ENSRNOG00000014002	1078.96	0.396311	0.193563	2.04745	0.0406142	0.451438	St7l	1016.44	988.891	1532.62	1557.41	933.277	804.943	1256.67	655.287	998.229	917.766	1207.04	943.258	1241.8	0.26264	NO	POS		NO	NO
ENSRNOG00000007528	54.928	-0.74175	0.362586	-2.04572	0.0407838	0.451458	Kcnh7	27.1676	45.1498	23.3276	35.4475	98.9678	56.8411	37.4362	42.4009	113.873	61.6484	61.9475	67.2747	40.112	0.521946	NO	NEG		NO	NO
ENSRNOG00000007720	606.529	-0.300728	0.147207	-2.04289	0.0410631	0.451458	Rnf26	547.099	498.85	470.051	441.379	775.78	689.427	616.847	567.594	755.789	713.929	595.072	663.479	538.189	0.189505	NO	NEG		NO	NO
ENSRNOG00000009446	306.119	-0.582709	0.284786	-2.04613	0.0407439	0.451458	Rxra	203.289	188.308	223.945	169.233	587.422	407.972	288.429	245.733	438.964	338.072	275.948	360.671	240.658	0.417048	NO	NEG		NO	NO
ENSRNOG00000009661	1320.1	0.377691	0.184753	2.04431	0.0409234	0.451458	Tgds	1468.92	1554.91	1879.04	1802.11	923.699	986.468	1223.48	1378.03	985.372	1052	1267.11	1161.9	1509.95	0.250083	NO	POS		NO	NO
ENSRNOG00000011105	54.0486	-0.739885	0.361932	-2.04426	0.0409274	0.451458	Arl15	37.4725	36.3401	15.1629	41.1649	89.3902	59.5915	51.0494	31.8007	103.772	70.5974	58.1931	66.1939	39.4742	0.482952	NO	NEG		NO	NO
ENSRNOG00000014044	1511.94	0.140805	0.0688975	2.04368	0.0409851	0.451458	Pank4	1519.51	1549.41	1772.9	1634.02	1458.98	1370.6	1475.33	1601.6	1409.64	1357.26	1482.05	1444.23	1593.18	0.0815186	NO	POS		NO	NO
ENSRNOG00000014366	135.653	-0.724547	0.354658	-2.04295	0.0410577	0.451458	Shc3	76.8187	73.7814	79.3138	72.0386	296.903	199.861	132.728	100.22	215.808	129.263	115.448	165.406	99.9498	0.535519	NO	NEG		NO	NO
ENSRNOG00000015568	839.883	0.318988	0.156072	2.04385	0.0409686	0.451458	Plpp5	921.825	937.134	1013.58	1144.61	582.101	614.25	781.906	922.22	733.749	739.781	847.555	754.807	941.976	0.202076	NO	POS		NO	NO
ENSRNOG00000016688	92.8524	-0.382898	0.18712	-2.04627	0.04073	0.451458	Ston1	82.4396	67.1741	76.9811	78.8994	107.481	127.434	85.0823	64.565	123.057	115.342	92.9213	103.821	79.6898	0.23847	NO	NEG		NO	NO
ENSRNOG00000019943	1769.06	0.368651	0.180387	2.04367	0.0409866	0.451458	Slc7a6	2005.72	2129.75	2335.09	2355.55	1164.2	1423.78	1781.62	1898.4	1335.26	1314.5	1715.76	1562.2	2017.29	0.236475	NO	POS		NO	NO
ENSRNOG00000021689	1950.22	0.532481	0.260525	2.04388	0.0409657	0.451458	Rps6kb2	2231.49	2439.19	2996.43	3268.04	1179.1	1370.6	1837.78	2031.39	1312.3	1194.19	1591.86	1621.15	2345.1	0.369978	NO	POS		NO	NO
ENSRNOG00000021945	608.271	-0.483508	0.236404	-2.04527	0.0408286	0.451458	Ccdc184	513.374	465.814	349.914	324.745	849.207	809.527	702.78	548.321	762.217	793.475	571.607	698.936	499.473	0.306182	NO	NEG		NO	NO
ENSRNOG00000022015	1026.19	0.271647	0.132944	2.04332	0.0410212	0.451458	Cntrl	1084.83	1161.78	1217.7	1257.82	854.528	880.12	1009.93	1140.01	942.21	702.991	1036.21	937.744	1132.33	0.165312	NO	POS		NO	NO
ENSRNOG00000026157	143.937	0.2141	0.104689	2.0451	0.0408455	0.451458	RGD1562200	146.143	132.146	151.629	164.66	117.059	121.016	151.447	159.967	134.995	153.127	151.114	134.081	155.763	0.107845	NO	POS		NO	NO
ENSRNOG00000033913	13.2255	0.878408	0.429759	2.04396	0.0409578	0.451458	AABR07053734.1	11.2418	14.3158	29.1595	24.0129	5.32085	10.0847	7.65741	18.3095	11.02	4.97165	9.38599	9.49246	17.705	0.581923	NO	POS		NO	NO
ENSRNOG00000047526	210.646	-0.372474	0.181959	-2.04702	0.0406561	0.451458	Zfp526	164.879	173.992	136.466	169.233	282.005	256.702	188.032	213.932	277.337	255.543	198.983	235.076	181.329	0.23732	NO	NEG		NO	NO
ENSRNOG00000061483	4.84074	1.50174	0.734407	2.04484	0.0408708	0.451458	AABR07044412.1	3.74725	3.30364	18.6621	9.14775	0	2.75037	5.10494	0.963657	1.83667	3.97732	3.7544	2.60254	7.52657	1.06743	NO	POS		NO	NO
ENSRNOG00000000129	716.891	-0.412877	0.203222	-2.03166	0.0421883	0.451567	Phf24	615.487	509.862	512.041	463.105	1069.49	891.121	721.498	640.832	960.577	804.413	697.379	808.492	606.971	0.274563	NO	NEG		NO	NO
ENSRNOG00000000138	63.3309	0.60179	0.296355	2.03063	0.0422921	0.451567	Glis1	45.9039	83.6923	103.808	100.625	35.1176	64.1754	62.1101	71.3106	51.4267	26.8469	51.623	51.1938	77.8954	0.393781	NO	POS		NO	NO
ENSRNOG00000001807	149.731	-0.591946	0.290838	-2.03531	0.0418195	0.451567	Sspn	118.975	104.615	99.1423	74.3255	320.315	199.861	141.237	131.057	174.483	143.183	139.851	176.906	117.123	0.443072	NO	NEG		NO	NO
ENSRNOG00000002182	1171.89	-0.425699	0.209721	-2.02984	0.0423731	0.451567	2019-09-11	991.149	951.449	770.977	707.807	1814.41	1333.93	1180.09	1053.28	1609.84	1255.84	1222.06	1326.1	986.842	0.284548	NO	NEG		NO	NO
ENSRNOG00000002258	2661.1	0.109805	0.0541347	2.02836	0.0425232	0.451567	Tmem150c	2867.59	2638.51	2740.99	2804.93	2531.66	2435.92	2805.16	2746.42	2418.89	2520.63	2761.36	2568.86	2771.77	0.0599097	NO	POS		NO	NO
ENSRNOG00000002935	3214.65	0.241138	0.118471	2.03543	0.0418077	0.451567	Ankrd40	2734.56	3203.43	4098.66	3882.08	3284.03	2938.32	3235.68	3663.82	3024.07	2629.01	2667.5	2968.9	3509.55	0.153016	NO	POS		NO	NO
ENSRNOG00000003929	379.313	-0.827443	0.406994	-2.03306	0.0420464	0.451567	Pcdh19	142.396	177.296	221.612	171.52	793.87	561.993	355.644	227.423	652.935	511.085	356.668	473.263	266.573	0.581549	NO	NEG		NO	NO
ENSRNOG00000004150	257.925	-1.03817	0.509133	-2.0391	0.0414398	0.451567	Slc9a7	88.9973	84.7935	89.8113	73.182	572.523	400.638	201.645	164.785	544.572	327.134	289.089	336.443	163.702	0.714915	NO	NEG		NO	NO
ENSRNOG00000004226	159.135	0.331206	0.163343	2.02766	0.0425945	0.451567	Irak3	123.659	123.336	212.281	188.672	157.497	144.853	189.734	154.185	192.85	111.365	152.053	142.26	179.385	0.207212	NO	POS		NO	NO
ENSRNOG00000004763	4247.76	-0.227423	0.112017	-2.03025	0.0423314	0.451567	Sirpa	4044.22	4006.22	3538.8	3287.47	5421.94	4843.41	4310.27	3934.61	4750.54	4231.87	4356.04	4549.7	3885.44	0.141736	NO	NEG		NO	NO
ENSRNOG00000005708	238.125	-0.441339	0.217477	-2.02936	0.0424213	0.451567	Mmp16	194.857	177.296	156.295	150.938	350.112	267.703	209.302	219.714	339.783	294.322	259.053	270.679	199.061	0.292116	NO	NEG		NO	NO
ENSRNOG00000006559	2984.68	0.215778	0.105766	2.04014	0.0413366	0.451567	Akap8	3200.16	3334.48	3260.03	3300.05	2542.3	2828.3	3228.02	3306.31	2489.6	2289.94	3052.32	2780.8	3229.35	0.127986	NO	POS		NO	NO
ENSRNOG00000006850	2.93878	1.45788	0.718268	2.02971	0.0423857	0.451567	Ovol2	0.936814	2.20243	4.66552	6.86082	0	3.66717	1.70165	2.89097	1.83667	0.99433	6.57019	1.60623	4.53783	0.774433	NO	POS		NO	NO
ENSRNOG00000007241	2875.57	0.274028	0.135075	2.0287	0.0424885	0.451567	Fnbp4	3141.14	3268.4	3256.53	3681.97	2380.55	2557.85	2993.2	3126.1	2366.55	2040.36	2818.61	2625.81	3175.28	0.170464	NO	POS		NO	NO
ENSRNOG00000007327	132.52	-0.340739	0.168031	-2.02783	0.0425773	0.451567	Pars2	134.901	116.729	75.8147	100.625	163.882	166.856	135.281	130.094	155.198	143.183	135.158	146.792	115.395	0.203866	NO	NEG		NO	NO
ENSRNOG00000007331	294.353	-0.266298	0.130992	-2.03293	0.0420596	0.451567	Rragd	239.824	264.291	260.103	276.72	356.497	357.549	256.949	238.023	347.13	347.021	293.782	318.719	265.115	0.164157	NO	NEG		NO	NO
ENSRNOG00000007632	212.659	0.414353	0.203424	2.0369	0.0416605	0.451567	Mss51	239.824	246.672	292.761	313.311	133.021	179.691	197.391	229.35	156.117	152.132	198.983	184.576	246.359	0.271885	NO	POS		NO	NO
ENSRNOG00000008016	644.882	-0.19486	0.0960762	-2.02818	0.0425414	0.451567	Ckap4	676.38	581.441	585.523	553.439	773.651	669.258	577.709	561.812	709.872	695.036	709.581	684.273	597.613	0.116472	NO	NEG		NO	NO
ENSRNOG00000008274	928.356	0.139944	0.068868	2.03206	0.0421478	0.451567	Xpc	930.256	947.045	1008.92	984.527	842.822	925.043	1014.18	1015.69	845.785	832.254	865.388	887.201	977.742	0.077928	NO	POS		NO	NO
ENSRNOG00000008841	8.7545	0.845208	0.414194	2.04061	0.0412898	0.451567	Orc1	7.49451	4.40486	10.4974	18.2955	9.57753	7.33433	11.9115	12.5275	4.59167	4.97165	4.693	6.39576	11.585	0.497389	NO	POS		NO	NO
ENSRNOG00000009032	1253.91	0.346757	0.17121	2.02533	0.0428338	0.451567	Ttll3	1334.96	1497.65	1415.99	1782.67	771.523	1053.39	1206.47	1378.03	1022.11	1016.2	1314.04	1115.97	1419.44	0.222194	NO	POS		NO	NO
ENSRNOG00000010993	824.807	0.137828	0.0675612	2.04004	0.0413459	0.451567	Dpm1	850.627	852.34	898.113	925.067	741.726	785.69	837.21	822	722.729	778.56	858.818	788.612	868.241	0.07587	NO	POS		NO	NO
ENSRNOG00000011955	150.593	0.759903	0.373753	2.03317	0.0420353	0.451567	AABR07026997.1	114.291	219.142	250.772	345.328	105.353	65.0922	96.9938	167.676	83.5684	99.433	108.878	114.48	193.929	0.5764	NO	POS		NO	NO
ENSRNOG00000011967	789.27	0.334028	0.164244	2.03372	0.0419794	0.451567	Nphp4	922.762	828.113	1020.58	1098.87	609.769	633.503	680.658	860.546	639.16	599.581	788.423	705.481	889.817	0.219656	NO	POS		NO	NO
ENSRNOG00000012534	1424.37	0.328247	0.162051	2.02558	0.0428076	0.451567	Mfsd10	1582.28	1627.6	1746.07	2012.51	1070.55	1116.65	1306.86	1563.05	1155.26	1103.71	1383.5	1276.01	1602.4	0.215874	NO	POS		NO	NO
ENSRNOG00000013170	27.1031	-0.904111	0.444543	-2.0338	0.0419717	0.451567	LOC100360218	15.9258	16.5182	9.33104	8.00428	69.171	35.7549	26.3755	19.2731	35.815	33.8072	28.158	34.4987	18.2284	0.633276	NO	NEG		NO	NO
ENSRNOG00000013265	192.727	-0.476565	0.235351	-2.02491	0.0428765	0.451567	Tgfbr2	161.132	137.652	137.633	96.0514	242.631	260.369	198.242	180.204	289.275	235.656	181.15	221.119	158.656	0.306812	NO	NEG		NO	NO
ENSRNOG00000013321	515.126	-0.206724	0.102078	-2.02516	0.0428508	0.451567	Dock11	480.585	495.547	461.887	491.692	685.325	569.328	484.969	442.319	551	509.097	494.642	548.48	475.102	0.129962	NO	NEG		NO	NO
ENSRNOG00000013794	492.132	0.513173	0.2531	2.02755	0.0426062	0.451567	Rbp1	545.226	498.85	693.996	899.91	250.08	441.894	454.34	467.374	302.132	433.528	426.124	411.951	588.349	0.36175	NO	POS		NO	NO
ENSRNOG00000013925	100.582	0.421628	0.207507	2.03187	0.0421666	0.451567	Nox4	97.4286	137.652	144.631	116.634	65.9785	87.0952	105.502	108.893	67.0384	67.6144	107.939	87.1345	116.72	0.269004	NO	POS		NO	NO
ENSRNOG00000014427	38.135	-0.443301	0.217335	-2.03971	0.0413791	0.451567	Chrnb4	53.3984	28.6316	27.9931	35.4475	51.0801	40.3388	34.0329	36.619	34.8967	51.7051	25.3422	43.3418	31.8869	0.260016	NO	NEG		NO	NO
ENSRNOG00000014613	3131.23	-0.226799	0.111678	-2.03082	0.0422729	0.451567	Ddah1	3061.51	2866.46	2613.86	2361.26	3798.02	3545.23	3220.37	2858.21	3574.15	3274.33	3270.08	3353.28	2864.75	0.138101	NO	NEG		NO	NO
ENSRNOG00000015202	821.84	-0.841918	0.41311	-2.038	0.0415499	0.451567	Dnajc5	441.239	346.883	342.916	282.437	1614.35	1189.08	850.823	588.794	1417.91	1162.37	803.441	1028.64	573.682	0.568179	NO	NEG		NO	NO
ENSRNOG00000015669	61.2115	-0.386765	0.189542	-2.04053	0.0412979	0.451567	Kctd11	66.5138	50.6559	58.319	64.0343	86.1977	62.3418	37.4362	44.3282	69.7934	74.5747	59.1317	68.3462	52.6499	0.224494	NO	NEG		NO	NO
ENSRNOG00000015746	248.899	-0.634865	0.311021	-2.04123	0.0412283	0.451567	Kcng4	192.984	161.879	118.971	122.351	515.058	284.205	245.888	239.951	347.13	281.395	228.08	297.109	191.048	0.45261	NO	NEG		NO	NO
ENSRNOG00000015763	203.249	-0.501523	0.247265	-2.02828	0.0425313	0.451567	Nat8f3	163.006	182.802	148.13	189.816	378.844	249.367	119.115	132.985	231.42	201.849	238.404	234.548	165.69	0.35569	NO	NEG		NO	NO
ENSRNOG00000018040	140.576	0.295774	0.146003	2.02581	0.0427843	0.451567	Gins4	131.154	166.283	181.955	178.381	109.609	116.433	147.192	150.331	125.812	114.348	124.834	127.273	156.539	0.184483	NO	POS		NO	NO
ENSRNOG00000018405	14.888	0.632576	0.311406	2.03136	0.0422189	0.451567	Apoc4	14.0522	15.417	27.9931	14.8651	11.7059	10.0847	15.3148	22.1641	11.02	8.94897	12.2018	11.8715	18.5078	0.377874	NO	POS		NO	NO
ENSRNOG00000018815	71.8579	0.459203	0.224981	2.04107	0.041244	0.451567	Plk1	88.0605	79.2874	107.307	104.056	48.9518	50.4235	70.6183	73.2379	54.1817	46.7335	67.5791	61.2731	84.5596	0.297192	NO	POS		NO	NO
ENSRNOG00000018816	3646.38	0.270629	0.133273	2.03063	0.0422924	0.451567	Cox5a	4077.95	4059.08	4616.53	4376.06	2730.66	2861.31	3686.62	3703.33	3061.72	3210.69	3726.24	3333.57	4021.76	0.169677	NO	POS		NO	NO
ENSRNOG00000020444	1654.47	0.128572	0.0629804	2.04147	0.0412043	0.451567	Hcn3	1682.52	1619.89	1769.4	1805.54	1668.62	1538.38	1660.81	1756.75	1626.37	1386.1	1684.79	1586.98	1735.46	0.0704679	NO	POS		NO	NO
ENSRNOG00000021962	224.543	-0.338025	0.166943	-2.02479	0.0428886	0.451567	Fzd2	201.415	182.802	164.46	244.702	317.123	232.865	183.778	185.022	260.807	293.327	203.676	248.056	196.328	0.221062	NO	NEG		NO	NO
ENSRNOG00000022937	5.27372	0.988167	0.483899	2.04209	0.0411422	0.451567	Bpifc	3.74725	6.60729	8.16466	5.71735	2.12834	2.75037	5.95576	6.7456	1.83667	4.97165	9.38599	3.6736	7.19387	0.465903	NO	POS		NO	NO
ENSRNOG00000024632	455.764	-0.724154	0.356997	-2.02846	0.0425134	0.451567	Atf6	260.434	233.457	234.442	202.394	925.827	674.759	438.174	363.299	689.669	548.87	442.08	555.503	336.078	0.510856	NO	NEG		NO	NO
ENSRNOG00000025987	6.24225	1.24196	0.608962	2.03947	0.0414036	0.451567	LOC498236	5.62088	1.10121	10.4974	16.0086	0	8.25112	3.40329	6.7456	3.67333	3.97732	9.38599	3.77065	9.20817	0.739747	NO	POS		NO	NO
ENSRNOG00000027193	606.44	-0.575903	0.283744	-2.02965	0.0423919	0.451567	Ppp1r26	395.335	382.121	396.569	321.315	1037.57	870.952	584.515	477.974	882.519	710.946	611.028	713.24	478.28	0.397195	NO	NEG		NO	NO
ENSRNOG00000027988	375.357	-0.542857	0.267986	-2.02569	0.0427964	0.451567	Zhx3	271.676	240.065	250.772	233.268	698.095	443.727	302.042	310.298	539.98	433.528	405.475	437.845	300.371	0.390273	NO	NEG		NO	NO
ENSRNOG00000030238	1328.76	-0.391333	0.192749	-2.03027	0.0423295	0.451567	Fndc5	1059.54	1074.79	924.939	888.476	2041.08	1535.63	1304.31	1266.25	1569.43	1658.54	1293.39	1489.83	1135.47	0.262491	NO	NEG		NO	NO
ENSRNOG00000030245	2702.88	0.0875997	0.043234	2.02618	0.0427467	0.451567	Tango2	2705.52	2797.08	2822.64	2780.92	2584.87	2570.68	2824.73	2875.55	2562.15	2549.46	2658.11	2628.29	2792.39	0.0454221	NO	POS		NO	NO
ENSRNOG00000030715	749.144	-0.358109	0.17612	-2.03332	0.0420201	0.451567	Cfh	675.443	534.089	524.871	649.491	1048.21	942.462	640.67	650.469	934.864	859.101	780.915	832.361	649.283	0.234196	NO	NEG		NO	NO
ENSRNOG00000034200	1570.54	-0.805	0.395322	-2.03632	0.0417186	0.451567	Atp8a1	797.228	742.219	669.502	623.191	3133.98	2312.15	1446.4	1266.25	2789.9	1922.04	1573.09	1949.59	1115.69	0.558947	NO	NEG		NO	NO
ENSRNOG00000034272	494.36	-0.439902	0.216546	-2.03145	0.0422093	0.451567	Pias1	384.094	374.413	313.756	330.463	720.443	615.167	522.405	423.045	711.709	563.785	478.686	561.602	413.671	0.293072	NO	NEG		NO	NO
ENSRNOG00000037085	10.9537	-0.681247	0.336386	-2.0252	0.0428472	0.451567	Xirp1	8.43132	15.417	6.99828	10.2912	14.8984	14.6687	6.80658	8.67291	11.9383	13.9206	8.44739	13.2124	8.24328	0.303038	NO	NEG		NO	NO
ENSRNOG00000038197	11.496	0.658606	0.324884	2.0272	0.0426418	0.451567	Cd226	12.1786	9.91093	13.9966	11.4347	5.32085	9.16792	18.7181	11.5639	8.265	9.9433	15.9562	9.1311	14.3339	0.322783	NO	POS		NO	NO
ENSRNOG00000042496	431.482	0.294434	0.14497	2.03099	0.0422559	0.451567	Cyp4f5	471.217	449.296	484.048	554.583	302.224	448.311	444.98	483.756	371.925	303.271	432.694	391.041	480.012	0.179079	NO	POS		NO	NO
ENSRNOG00000043197	726.696	-0.535504	0.264043	-2.02809	0.0425507	0.451567	LOC688613	1051.1	955.854	398.902	755.833	523.571	516.154	825.298	472.192	1000.07	1029.13	465.545	845.98	583.554	0.353667	NO	NEG		NO	NO
ENSRNOG00000046699	4.92534	-1.61727	0.796133	-2.0314	0.0422142	0.451567	Slpi	8.43132	9.91093	3.49914	4.57388	0	7.33433	0	2.89097	3.67333	12.9263	0.938599	7.04603	2.38052	0.859574	NO	NEG		NO	NO
ENSRNOG00000048025	5805.38	0.275113	0.135615	2.02863	0.0424958	0.451567	Cstf2	6642.01	6627.11	6998.28	6975.16	4480.15	4697.64	5834.09	6209.81	4712.89	4635.56	6046.46	5299.23	6412.76	0.171688	NO	POS		NO	NO
ENSRNOG00000048486	13.5183	0.699135	0.344982	2.02658	0.0427052	0.451567	AABR07037510.1	16.8626	6.60729	10.4974	25.1563	9.57753	13.7519	17.8673	15.4185	10.1017	5.96598	16.8948	10.4778	17.1669	0.419593	NO	POS		NO	NO
ENSRNOG00000051621	208.457	0.441006	0.217127	2.03109	0.0422454	0.451567	Tex40	245.445	238.964	264.768	320.171	142.599	175.107	236.529	216.823	121.22	152.132	179.272	179.245	243.513	0.287396	NO	POS		NO	NO
ENSRNOG00000051787	29.1692	0.862397	0.425706	2.0258	0.0427848	0.451567	SNORD115	22.4835	19.8219	25.6604	60.6039	13.8342	23.8366	14.464	73.2379	30.305	16.9036	19.7106	21.1975	38.7353	0.667907	NO	POS		NO	NO
ENSRNOG00000053452	614.586	-0.479493	0.236768	-2.02516	0.0428508	0.451567	Actg1	487.143	451.498	386.072	324.745	904.544	762.771	598.979	609.995	843.949	782.537	608.212	705.407	505.601	0.311378	NO	NEG		NO	NO
ENSRNOG00000056580	10.0081	-1.82161	0.898769	-2.02679	0.0426841	0.451567	En1	13.1154	5.50607	3.49914	2.28694	55.3368	6.41754	10.2099	2.89097	0	8.94897	1.8772	14.8875	4.15283	1.5536	NO	NEG		NO	NO
ENSRNOG00000056904	1896.42	0.22744	0.111794	2.03446	0.0419054	0.451567	Gtf3c2	1958.88	2089	2181.13	2302.95	1620.73	1736.4	1925.41	2124.86	1707.18	1445.76	1768.32	1759.66	2060.54	0.139241	NO	POS		NO	NO
ENSRNOG00000057630	9.98479	0.883799	0.433999	2.03641	0.0417093	0.451567	AABR07068590.1	9.36814	8.80972	22.1612	17.152	9.57753	3.66717	9.35905	7.70926	2.755	8.94897	10.3246	7.18775	13.3412	0.549016	NO	POS		NO	NO
ENSRNOG00000057988	12673.5	-0.201185	0.098917	-2.03388	0.0419636	0.451567	Pfkm	12348.1	11725.7	10761	9872.71	15032.5	13613.4	12790.4	12041.9	13892.6	14212.9	13116.9	13470.9	11716.6	0.120752	NO	NEG		NO	NO
ENSRNOG00000058096	36.6209	-0.604443	0.297189	-2.03387	0.0419651	0.451567	AABR07021704.1	22.4835	28.6316	27.9931	21.7259	61.7218	57.7579	38.287	28.9097	54.1817	35.7959	25.3422	43.4287	28.4516	0.399028	NO	NEG		NO	NO
ENSRNOG00000059479	117.545	-0.988871	0.484235	-2.04213	0.0411385	0.451567	Adcy1	46.8407	47.3522	54.8199	33.1606	300.096	176.941	108.905	76.1289	230.502	109.376	108.878	151.851	76.3784	0.724499	NO	NEG		NO	NO
ENSRNOG00000061186	5.63515	1.03296	0.508288	2.03222	0.0421311	0.451567	SNORD123	5.62088	5.50607	10.4974	10.2912	3.19251	5.50075	5.10494	8.67291	0.918334	1.98866	4.693	3.78787	7.8519	0.55344	NO	POS		NO	NO
ENSRNOG00000005281	5176.39	0.1912	0.0944821	2.02367	0.0430045	0.45164	Stx16	5595.59	5622.8	5799.24	5723.06	4391.83	4785.65	5193.42	5743.4	4599.02	4183.14	5303.09	4863	5552.44	0.11409	NO	POS		NO	NO
ENSRNOG00000009102	3422.18	0.136286	0.0673469	2.02363	0.0430078	0.45164	Fermt2	3296.65	3414.87	3804.73	3670.54	3524.53	3144.6	3560.69	3713.93	3357.43	2909.41	3246.61	3274.58	3599.3	0.0780607	NO	POS		NO	NO
ENSRNOG00000011404	1027.92	0.2716	0.134189	2.02402	0.0429681	0.45164	Chkb	1156.96	1080.29	1337.84	1284.12	831.116	843.448	1035.45	1086.04	860.479	863.078	928.275	939.23	1134.34	0.174683	NO	POS		NO	NO
ENSRNOG00000013166	250.377	0.298051	0.147317	2.02319	0.0430534	0.45164	Wnt4	210.783	164.081	226.278	277.863	231.989	242.95	303.744	247.66	242.44	268.469	337.896	226.785	278.688	0.185835	NO	POS		NO	NO
ENSRNOG00000047356	64.782	-0.801705	0.396157	-2.0237	0.0430007	0.45164	Abl1	36.5357	38.5425	19.8285	28.5867	128.765	96.2631	56.1543	51.0738	99.18	83.5237	74.1493	80.4683	45.9585	0.529958	NO	NEG		NO	NO
ENSRNOG00000048433	348.663	-0.679694	0.335929	-2.02333	0.0430394	0.45164	Tshz2	218.278	179.498	198.285	164.66	690.646	493.234	330.97	302.588	539.062	402.703	315.369	420.57	262.374	0.482197	NO	NEG		NO	NO
ENSRNOG00000003346	100.964	0.30919	0.152853	2.02279	0.043095	0.4518	Fancb	110.544	101.312	113.139	138.36	68.1068	86.1784	94.4414	103.111	95.5067	83.5237	116.386	90.8619	113.088	0.186765	NO	POS		NO	NO
ENSRNOG00000010695	206.613	-0.281625	0.139263	-2.02225	0.0431509	0.45211	Pdgfc	215.467	182.802	192.453	163.516	206.449	239.283	156.551	189.84	218.563	285.373	222.448	224.656	184.962	0.175542	NO	NEG		NO	NO
ENSRNOG00000000387	1074.88	0.107657	0.0535907	2.00887	0.0445505	0.452171	Slc25a16	1088.58	1065.98	1096.4	1064.57	1082.26	961.714	1145.21	1132.3	1001.9	1033.11	1151.66	1038.92	1118.03	0.0549654	NO	POS		NO	NO
ENSRNOG00000001465	1729.34	-0.865578	0.430168	-2.01219	0.0442003	0.452171	Ids	849.69	799.482	688.164	515.705	3734.17	2398.33	1731.42	1273.95	2956.12	2315.79	1759.87	2175.6	1193.82	0.598698	NO	NEG		NO	NO
ENSRNOG00000002468	863.019	-0.814067	0.404946	-2.01031	0.0443987	0.452171	Tnr	392.525	432.777	433.893	319.028	1795.25	1140.49	846.569	600.358	1653.92	1026.15	852.248	1073.52	610.419	0.585598	NO	NEG		NO	NO
ENSRNOG00000002989	1387.84	-0.324006	0.161101	-2.01119	0.0443051	0.452171	Nmt1	1163.52	1155.17	1090.57	995.962	1946.37	1703.4	1366.42	1274.92	1707.18	1490.5	1372.23	1527.69	1220.02	0.21422	NO	NEG		NO	NO
ENSRNOG00000003590	1315.91	-0.839335	0.415258	-2.02124	0.0432552	0.452171	Tom1l2	637.97	593.555	547.032	487.118	3008.41	1892.26	1231.99	1132.3	2159	1584.96	1200.47	1646.03	919.781	0.602861	NO	NEG		NO	NO
ENSRNOG00000003614	204.867	-1.06555	0.530786	-2.00749	0.0446972	0.452171	Mgat5	73.0715	86.996	50.1543	46.8822	499.096	297.957	188.032	122.384	408.659	246.594	233.711	268.729	128.233	0.734758	NO	NEG		NO	NO
ENSRNOG00000004258	67.6598	-0.470526	0.233884	-2.01179	0.0442419	0.452171	Chst7	53.3984	71.5789	36.1578	41.1649	96.8394	78.8441	64.6626	81.9109	93.67	71.5917	54.4388	77.6538	55.667	0.294431	NO	NEG		NO	NO
ENSRNOG00000004564	91.2288	-0.395091	0.195716	-2.0187	0.0435183	0.452171	Lrriq1	96.4918	70.4777	74.6483	77.7559	96.8394	108.181	71.4691	56.8558	128.567	113.354	108.878	102.318	77.9213	0.245122	NO	NEG		NO	NO
ENSRNOG00000004755	1431.34	0.194597	0.0966132	2.01419	0.0439899	0.452171	Commd9	1378.05	1426.07	1753.07	1723.21	1315.31	1182.66	1433.64	1346.23	1275.57	1479.56	1431.36	1342.87	1537.5	0.121152	NO	POS		NO	NO
ENSRNOG00000004890	555.256	-0.392638	0.195245	-2.011	0.0443256	0.452171	Adcy8	514.311	449.296	489.88	357.906	933.277	691.261	580.261	449.064	619.875	528.983	493.703	622.834	474.163	0.277886	NO	NEG		NO	NO
ENSRNOG00000005096	760.205	0.188929	0.0939213	2.01156	0.044266	0.452171	Bzw2	758.819	813.798	850.291	911.345	591.678	691.261	747.023	805.617	704.362	726.855	761.204	714.462	815.096	0.112741	NO	POS		NO	NO
ENSRNOG00000005291	946.038	-0.939081	0.467129	-2.01033	0.0443968	0.452171	Slc38a1	400.956	362.3	375.574	298.445	2267.75	1487.95	1054.17	580.122	1634.63	1100.72	843.801	1209.05	630.422	0.674966	NO	NEG		NO	NO
ENSRNOG00000006327	485.597	-0.570945	0.28383	-2.01158	0.0442647	0.452171	Rcc2	333.506	280.81	276.432	273.289	736.405	705.93	472.207	422.082	699.77	666.201	474.931	570.437	383.788	0.38425	NO	NEG		NO	NO
ENSRNOG00000006911	920.546	-0.72506	0.360774	-2.00974	0.0444591	0.452171	Sptb	524.616	476.826	480.549	411.649	1962.33	1388.94	913.784	726.597	1386.68	993.335	860.695	1122.12	678.655	0.529375	NO	NEG		NO	NO
ENSRNOG00000008024	1327.44	0.13741	0.0679979	2.02079	0.0433014	0.452171	Pxk	1140.1	1215.74	1436.98	1412.18	1434.5	1299.09	1296.65	1437.78	1275.57	1252.86	1400.39	1269.64	1396.8	0.0774559	NO	POS		NO	NO
ENSRNOG00000008533	338.118	-0.48006	0.238422	-2.01348	0.0440637	0.452171	Ago2	242.635	243.368	220.446	225.263	490.582	440.06	284.175	282.352	524.369	387.789	378.255	388.134	278.098	0.328144	NO	NEG		NO	NO
ENSRNOG00000008857	1558.1	0.503774	0.250381	2.01203	0.0442167	0.452171	Adamts10	1764.02	1818.11	2172.97	2679.15	867.298	1241.34	1326.43	1850.22	1153.43	1011.23	1254.91	1309.24	1856.74	0.352475	NO	POS		NO	NO
ENSRNOG00000009613	32.5893	-0.843543	0.417398	-2.02096	0.0432843	0.452171	Sh3bgrl2	19.6731	14.3158	23.3276	10.2912	68.1068	57.7579	33.1821	20.2368	50.5084	34.8015	26.2808	40.8606	22.6637	0.57385	NO	NEG		NO	NO
ENSRNOG00000009971	598.631	0.133777	0.0662333	2.01979	0.043405	0.452171	Plekha8	607.992	578.138	608.85	619.76	529.956	542.741	605.786	636.977	618.039	562.791	673.914	573.276	629.058	0.0703761	NO	POS		NO	NO
ENSRNOG00000011623	437.944	-0.867993	0.430283	-2.01726	0.0436683	0.452171	Rab3c	196.731	175.093	195.952	194.39	1039.69	566.577	416.903	298.734	837.52	492.193	403.598	551.301	301.915	0.648826	NO	NEG		NO	NO
ENSRNOG00000012204	2477	-0.191933	0.0950229	-2.01986	0.0433983	0.452171	LOC100294508	2359.83	2163.89	2185.8	2194.32	2958.39	2797.13	2336.36	2440.94	2939.59	2535.54	2335.23	2625.73	2298.53	0.11903	NO	NEG		NO	NO
ENSRNOG00000012924	179.498	0.203904	0.101406	2.01078	0.0443487	0.452171	Nemp2	177.995	192.713	207.616	190.959	153.24	176.024	176.971	201.404	146.933	160.087	190.536	167.832	193.497	0.109252	NO	POS		NO	NO
ENSRNOG00000013865	1580.85	0.259526	0.128529	2.01921	0.0434659	0.452171	Zmym6	1728.42	1800.49	1964.18	1914.17	1245.08	1322.93	1572.32	1621.83	1342.6	1264.79	1612.51	1450.72	1737	0.163338	NO	POS		NO	NO
ENSRNOG00000013961	4090.81	-0.175696	0.0871361	-2.01635	0.0437639	0.452171	Ghitm	4062.02	3887.29	3527.13	3332.07	4845.16	4298.84	4296.66	4092.65	4429.12	4375.05	3852.95	4316.25	3820.29	0.10492	NO	NEG		NO	NO
ENSRNOG00000014183	478.15	-0.967661	0.48179	-2.00847	0.0445931	0.452171	Gnaq	193.92	177.296	164.46	122.351	1043.95	760.02	463.699	365.226	839.357	674.155	455.221	614.783	314.191	0.654124	NO	NEG		NO	NO
ENSRNOG00000014187	193.758	-0.416864	0.207657	-2.00746	0.0447003	0.452171	Igf1r	144.269	155.271	144.631	140.647	305.417	220.03	164.209	189.84	281.928	205.826	179.272	218.79	163.72	0.28893	NO	NEG		NO	NO
ENSRNOG00000014549	525.499	-0.442955	0.219456	-2.01842	0.0435472	0.452171	Arhgef26	459.976	390.931	326.586	368.197	918.378	650.922	524.107	499.174	635.487	528.983	477.747	597.446	439.162	0.313775	NO	NEG		NO	NO
ENSRNOG00000014742	837.363	0.134439	0.0667103	2.01527	0.0438763	0.452171	Ankrd13b	722.283	764.243	864.288	891.906	854.528	851.699	856.779	935.711	846.704	770.605	852.248	801.677	880.186	0.073233	NO	POS		NO	NO
ENSRNOG00000015275	4.02761	1.37739	0.683499	2.01521	0.0438825	0.452171	Ska1	0.936814	3.30364	13.9966	5.71735	2.12834	0.916792	5.95576	2.89097	4.59167	1.98866	1.8772	2.31099	6.08757	0.928026	NO	POS		NO	NO
ENSRNOG00000015658	781.813	-0.581609	0.288311	-2.0173	0.0436647	0.452171	Sorbs1	508.69	484.534	473.55	523.709	1580.29	1016.72	696.824	639.868	1113.94	820.322	741.493	920.75	615.089	0.435291	NO	NEG		NO	NO
ENSRNOG00000015895	2486.32	0.118462	0.0588653	2.01242	0.0441752	0.452171	B4galt6	2536.89	2506.36	2445.9	2581.95	2342.24	2194.8	2641.81	2509.36	2328.89	2453.01	2808.29	2393.7	2597.46	0.0665453	NO	POS		NO	NO
ENSRNOG00000016183	263.782	-0.412227	0.20408	-2.01993	0.0433902	0.452171	Ipp	216.404	210.332	213.448	152.081	384.165	306.208	262.904	212.968	361.823	306.253	275.01	297.531	223.282	0.26948	NO	NEG		NO	NO
ENSRNOG00000017120	301.185	-0.667373	0.332545	-2.00687	0.0447639	0.452171	Abhd2	155.511	171.789	156.295	189.816	541.662	365.8	252.694	263.078	553.755	384.806	277.825	362.221	227.942	0.479422	NO	NEG		NO	NO
ENSRNOG00000017609	8.4854	1.20322	0.595589	2.02021	0.0433616	0.452171	Cnga4	3.74725	3.30364	18.6621	3.43041	5.32085	11.9183	5.95576	25.0551	5.51	1.98866	8.44739	5.29812	12.3101	0.859763	NO	POS		NO	NO
ENSRNOG00000018436	36.4046	-0.55137	0.273827	-2.01357	0.044055	0.452171	Apoa5	19.6731	38.5425	22.1612	30.8737	62.786	40.3388	29.7788	36.619	49.59	44.7448	25.3422	42.6125	28.955	0.351687	NO	NEG		NO	NO
ENSRNOG00000018809	1014.46	-0.188895	0.094075	-2.00792	0.0446517	0.452171	Psmd5	920.888	938.235	858.456	872.467	1152.5	1158.82	986.104	960.766	1148.84	1128.56	1033.4	1074.64	942.238	0.114144	NO	NEG		NO	NO
ENSRNOG00000019222	1802.71	0.304526	0.151241	2.01352	0.0440604	0.452171	Tfdp1	1897.05	1986.59	2430.74	2403.57	1378.1	1463.2	1549.35	1902.26	1485.86	1560.1	1773.01	1628.48	2011.79	0.202146	NO	POS		NO	NO
ENSRNOG00000019280	18.6416	0.741439	0.36745	2.01779	0.0436127	0.452171	LOC691722	18.7363	25.3279	22.1612	28.5867	6.38502	17.419	31.4805	17.3458	11.9383	5.96598	19.7106	14.2954	23.857	0.442678	NO	POS		NO	NO
ENSRNOG00000021938	390.306	-0.521172	0.259207	-2.01064	0.0443638	0.452171	Lrrtm4	307.275	284.113	227.444	198.964	627.86	505.152	382.02	321.861	498.655	494.182	445.835	452.873	315.225	0.344975	NO	NEG		NO	NO
ENSRNOG00000022176	335.834	-0.303686	0.15106	-2.01036	0.0443928	0.452171	Gpr75	301.654	306.138	249.605	233.268	430.989	428.142	344.583	323.789	393.965	346.027	336.019	367.819	297.453	0.191325	NO	NEG		NO	NO
ENSRNOG00000023993	10459.4	-0.61137	0.304096	-2.01045	0.0443833	0.452171	Kif1a	6475.26	6343	6160.82	5942.61	20375.7	13748.2	9878.06	8970.68	16480.4	11023.1	9655.37	12407.6	8121.51	0.449069	NO	NEG		NO	NO
ENSRNOG00000025209	655	0.259553	0.128769	2.01566	0.0438359	0.452171	Plxnd1	708.231	670.64	781.475	855.315	524.636	566.577	675.554	708.288	629.059	506.114	579.116	600.876	719.949	0.164343	NO	POS		NO	NO
ENSRNOG00000025416	267.857	-0.620567	0.308349	-2.01255	0.0441624	0.452171	Dpy19l4	163.006	166.283	152.796	132.642	430.989	363.049	247.59	209.114	425.189	362.93	292.843	318.574	206.997	0.420368	NO	NEG		NO	NO
ENSRNOG00000027286	128.489	-0.410021	0.203341	-2.01642	0.0437559	0.452171	Lrrc75a	111.481	117.83	67.65	100.625	179.845	121.016	125.922	128.166	159.79	179.974	121.079	144.989	108.689	0.261227	NO	NEG		NO	NO
ENSRNOG00000029798	1296.39	-0.181147	0.0898911	-2.01519	0.0438852	0.452171	Lrrc4c	1206.62	1213.54	1175.71	1056.57	1553.69	1378.85	1272.83	1258.54	1432.6	1435.81	1275.56	1370.18	1207.84	0.109203	NO	NEG		NO	NO
ENSRNOG00000031612	1419.53	0.138561	0.0685865	2.02024	0.0433583	0.452171	Gls2	1360.25	1372.11	1664.42	1535.68	1494.09	1343.1	1441.29	1463.8	1295.77	1276.72	1367.54	1357.01	1494.55	0.0807753	NO	POS		NO	NO
ENSRNOG00000031700	319.332	-0.306237	0.15243	-2.00904	0.0445334	0.452171	Map3k5	279.17	276.405	274.099	230.981	442.695	371.301	306.296	262.115	384.782	345.032	339.773	349.897	282.653	0.198136	NO	NEG		NO	NO
ENSRNOG00000032461	5.92331	0.898313	0.445915	2.01454	0.0439531	0.452171	Bin2a	4.68407	4.40486	6.99828	6.86082	4.25668	4.58396	7.65741	5.78194	2.755	4.97165	12.2018	4.27604	7.90005	0.426554	NO	POS		NO	NO
ENSRNOG00000033026	315.91	-0.201041	0.0998307	-2.01382	0.0440285	0.452171	Dclk3	348.495	307.239	257.77	260.711	312.866	384.136	321.611	292.952	320.498	343.044	325.694	336.046	291.748	0.116911	NO	NEG		NO	NO
ENSRNOG00000033531	993.057	-0.931633	0.463767	-2.00884	0.0445541	0.452171	Cacna2d1	437.492	415.158	361.578	253.85	1909.12	1538.38	1034.6	648.541	1855.03	1447.74	1022.13	1267.15	664.141	0.620372	NO	NEG		NO	NO
ENSRNOG00000036684	2916.58	0.201373	0.100322	2.00726	0.0447217	0.452171	Pcyt2	2923.8	3086.7	3317.18	3544.75	2336.92	2579.85	3088.49	3161.76	2784.39	2670.77	2587.72	2730.4	3139.98	0.124059	NO	POS		NO	NO
ENSRNOG00000037909	2731.4	-0.306463	0.152485	-2.0098	0.0444525	0.452171	Ppm1f	2350.47	2265.2	2062.16	2051.38	3596.89	3146.43	2556.72	2524.78	3368.45	3223.62	2899.33	2991.84	2418.88	0.198634	NO	NEG		NO	NO
ENSRNOG00000039807	3167.73	0.459372	0.228238	2.01269	0.0441471	0.452171	Fam193b	3541.16	3891.69	4664.35	4884.9	2093.22	2329.57	2846.85	3540.48	2240.73	2141.79	2670.31	2706.36	3721.38	0.317421	NO	POS		NO	NO
ENSRNOG00000045920	175.145	-0.621526	0.309608	-2.00746	0.0447008	0.452171	Mcu	131.154	96.9069	85.1457	85.7602	284.133	244.783	175.27	161.894	236.012	257.531	168.009	208.42	135.216	0.410105	NO	NEG		NO	NO
ENSRNOG00000048981	3243.3	0.16542	0.0824168	2.00711	0.0447379	0.452171	Ahsa1	3380.02	3374.12	3741.75	3814.61	2818.99	2997.91	3186.33	3155.98	2902.85	2965.09	3338.6	3073.16	3447.45	0.100582	NO	POS		NO	NO
ENSRNOG00000049033	38.3169	-0.490888	0.244466	-2.008	0.0446435	0.452171	Racgap1	34.6621	29.7328	24.494	24.0129	61.7218	45.8396	30.6296	45.2919	51.4267	41.7618	31.9124	44.1908	31.2681	0.310952	NO	NEG		NO	NO
ENSRNOG00000049221	3151.05	0.300773	0.149694	2.00925	0.0445106	0.452171	Kdm4b	3405.32	3369.72	4109.16	4396.64	2533.79	2626.61	2776.24	3270.65	2624.6	2542.5	3006.33	2850.42	3511.8	0.202242	NO	POS		NO	NO
ENSRNOG00000056659	161.123	-0.678903	0.337317	-2.01265	0.044151	0.452171	Mecp2	98.3654	85.8947	108.473	82.3298	324.572	193.443	117.414	133.948	284.683	178.979	164.255	194.323	121.284	0.49877	NO	NEG		NO	NO
ENSRNOG00000059753	10.6142	0.708527	0.352089	2.01235	0.044183	0.452171	Gys2	14.0522	8.80972	11.6638	17.152	8.51336	5.50075	11.9115	12.5275	4.59167	7.95464	14.079	8.23706	13.4668	0.365099	NO	POS		NO	NO
ENSRNOG00000059866	108.016	0.357881	0.178327	2.00688	0.0447628	0.452171	Rn60_1_0436.1	118.975	121.134	145.798	134.929	69.171	77.0105	96.9938	112.748	89.0784	98.4386	123.895	95.6346	122.873	0.222202	NO	POS		NO	NO
ENSRNOG00000061365	19.144	-1.10804	0.550124	-2.01417	0.0439921	0.452171	AABR07007055.1	7.49451	6.60729	11.6638	4.57388	46.8235	41.2556	22.1214	11.5639	20.2033	29.8299	8.44739	25.369	11.6741	0.75917	NO	NEG		NO	NO
ENSRNOG00000001686	110.289	-0.669416	0.334811	-1.99938	0.0455668	0.452566	Hlcs	67.4506	59.4656	62.9845	50.3126	184.101	162.272	105.502	97.3294	190.095	133.24	100.43	132.771	83.3117	0.458647	NO	NEG		NO	NO
ENSRNOG00000002750	381.96	-0.609096	0.304441	-2.0007	0.0454245	0.452566	Rc3h1	208.909	252.178	229.777	230.981	664.042	516.154	359.047	272.715	642.834	433.528	391.396	452.941	296.783	0.43304	NO	NEG		NO	NO
ENSRNOG00000004078	328.557	0.47777	0.238669	2.00181	0.0453049	0.452566	Eno3	341.937	399.741	458.387	571.735	222.411	258.535	302.042	351.735	239.685	209.804	258.115	278.686	388.403	0.341116	NO	POS		NO	NO
ENSRNOG00000005573	262.81	-0.49331	0.246171	-2.00393	0.0450775	0.452566	Ntn4	196.731	202.623	179.623	142.934	461.85	333.712	268.009	217.787	329.682	292.333	265.624	302.822	214.795	0.343147	NO	NEG		NO	NO
ENSRNOG00000005775	1086.66	-0.168857	0.0844193	-2.00021	0.0454771	0.452566	Phf14	1063.28	981.182	1020.58	938.788	1253.59	1190	1093.31	941.493	1176.39	1201.15	1093.47	1144.26	1017.53	0.100291	NO	NEG		NO	NO
ENSRNOG00000007345	627.691	-0.313219	0.156252	-2.00458	0.045008	0.452566	Amot	529.3	513.166	540.034	497.409	891.774	683.01	540.273	531.939	749.36	766.628	661.712	688.873	554.273	0.209138	NO	NEG		NO	NO
ENSRNOG00000007727	263.321	-0.816302	0.407378	-2.0038	0.0450919	0.452566	Lhfpl4	119.912	155.271	128.302	81.1863	535.277	432.726	259.501	178.277	412.332	311.225	282.518	327.791	185.957	0.561252	NO	NEG		NO	NO
ENSRNOG00000008287	386.053	0.258093	0.129016	2.00047	0.045449	0.452566	Nle1	398.146	442.688	473.55	467.679	296.903	347.464	353.092	410.518	307.642	333.1	415.799	354.324	424.128	0.160999	NO	POS		NO	NO
ENSRNOG00000008475	64.5049	-0.67882	0.338432	-2.00578	0.0448798	0.452566	Fut9	41.2198	33.0364	51.3207	36.591	134.085	80.6777	57.0051	43.3646	110.2	67.6144	54.4388	77.8056	48.544	0.497312	NO	NEG		NO	NO
ENSRNOG00000008593	565.373	-0.215435	0.107714	-2.00007	0.0454928	0.452566	Ryk	574.267	497.749	471.218	471.109	659.785	571.161	553.035	498.211	641.915	677.138	603.519	603.669	519.418	0.132146	NO	NEG		NO	NO
ENSRNOG00000008686	77.9503	-0.425259	0.212544	-2.00081	0.045413	0.452566	Tigd5	81.5028	71.5789	54.8199	34.3041	93.6469	95.3463	87.6348	72.2743	101.935	86.5067	77.9037	88.4194	65.3873	0.250627	NO	NEG		NO	NO
ENSRNOG00000009468	80.7564	0.299655	0.149635	2.00257	0.045223	0.452566	Il12a	62.7665	89.1984	99.1423	75.469	68.1068	72.4265	109.756	78.0562	73.4667	73.5804	86.3511	73.2576	89.755	0.174002	NO	POS		NO	NO
ENSRNOG00000011358	638.638	-0.655425	0.326816	-2.00549	0.0449109	0.452566	Hipk3	391.588	350.186	370.909	291.585	1136.53	836.114	598.979	506.884	1030.37	850.152	661.712	765.824	486.014	0.454069	NO	NEG		NO	NO
ENSRNOG00000011697	248.057	-0.662069	0.330453	-2.00352	0.0451217	0.452566	Zfp827	143.332	145.36	134.134	123.495	483.133	366.717	222.916	224.532	371.007	278.412	235.588	297.994	188.133	0.471387	NO	NEG		NO	NO
ENSRNOG00000012134	59.5478	-0.5936	0.296965	-1.99889	0.0456205	0.452566	Scn4a	45.9039	37.4413	50.1543	29.7302	103.224	104.514	59.5576	50.1102	72.5484	58.6654	43.1756	70.3829	46.5456	0.415059	NO	NEG		NO	NO
ENSRNOG00000014059	362.075	0.341222	0.170429	2.00213	0.0452704	0.452566	Odf2l	421.566	392.032	485.214	482.544	234.117	282.372	354.793	371.972	303.968	302.276	351.975	322.722	409.3	0.221024	NO	POS		NO	NO
ENSRNOG00000016256	3712.99	0.229977	0.114804	2.00321	0.0451545	0.452566	Myo9b	3661.07	3948.96	4333.1	4575.02	3296.8	3597.49	3728.31	4132.16	3474.97	2674.75	3420.26	3442.34	4037.77	0.141717	NO	POS		NO	NO
ENSRNOG00000016258	171.318	-0.518548	0.258767	-2.00391	0.0450792	0.452566	Zfp516	126.47	109.02	122.47	108.63	273.492	248.451	127.623	141.658	243.358	190.911	192.413	198.617	138.559	0.356995	NO	NEG		NO	NO
ENSRNOG00000018194	6297.64	0.295306	0.147482	2.00232	0.0452502	0.452566	Srrm1	7079.5	7079.71	8084.18	7724.13	5065.45	5442.07	6051.05	7083.84	5110.53	4471.5	6082.12	5708.13	7005.07	0.189014	NO	POS		NO	NO
ENSRNOG00000018414	1885.5	-0.474938	0.23758	-1.99907	0.0456009	0.452566	Csf1r	1503.59	1345.68	1076.57	1193.78	2859.42	2636.69	1850.54	1638.22	2569.5	2052.3	2014.23	2161.2	1554.67	0.320751	NO	NEG		NO	NO
ENSRNOG00000019615	18.2453	0.633373	0.316054	2.004	0.04507	0.452566	Colq	19.6731	6.60729	27.9931	16.0086	13.8342	9.16792	24.6739	26.0187	22.04	15.9093	18.772	14.5386	22.6933	0.372235	NO	POS		NO	NO
ENSRNOG00000022320	41.3944	-0.740423	0.370145	-2.00036	0.0454615	0.452566	Primpol	31.8517	26.4291	22.1612	9.14775	65.9785	55.0075	42.5412	33.728	59.6917	65.6257	43.1756	50.764	30.1507	0.451932	NO	NEG		NO	NO
ENSRNOG00000024934	1045.51	0.132705	0.0663867	1.99897	0.0456118	0.452566	Npat	1072.65	1069.28	1075.4	1089.73	971.587	896.622	1046.51	1086.04	982.617	1018.19	1192.02	1001.83	1097.94	0.0738362	NO	POS		NO	NO
ENSRNOG00000031033	273635	0.623578	0.311938	1.99905	0.0456034	0.452566	Mt-nd2	321670	344944	499375	478002	163385	134219	214564	261463	170338	183353	238673	219652	338415	0.455553	NO	POS		NO	NO
ENSRNOG00000033639	618.539	-0.20365	0.101836	-1.99978	0.0455237	0.452566	Zfp777	591.129	570.429	521.372	562.587	766.202	713.264	621.101	632.159	636.405	671.172	518.107	658.1	571.065	0.125004	NO	NEG		NO	NO
ENSRNOG00000043076	6.13989	-0.92082	0.460586	-1.99923	0.045583	0.452566	AABR07025328.1	6.5577	9.91093	2.33276	2.28694	5.32085	10.0847	4.25412	5.78194	6.42834	8.94897	5.6316	7.87525	4.05747	0.436672	NO	NEG		NO	NO
ENSRNOG00000043193	154.939	-0.311121	0.155307	-2.00327	0.0451488	0.452566	Smim1	146.143	132.146	141.132	125.782	196.871	140.269	138.684	158.04	198.36	205.826	121.079	169.936	136.943	0.198997	NO	NEG		NO	NO
ENSRNOG00000050857	207.74	-0.337495	0.168464	-2.00336	0.0451387	0.452566	Fut10	179.868	167.385	159.794	145.221	270.299	234.699	216.96	189.84	278.255	247.588	195.229	229.682	181.409	0.217287	NO	NEG		NO	NO
ENSRNOG00000052469	495.086	-0.643529	0.321428	-2.00209	0.045275	0.452566	Bmpr1a	281.044	284.113	337.084	264.141	1042.89	622.501	445.831	373.899	721.81	599.581	473.054	591.989	378.802	0.480055	NO	NEG		NO	NO
ENSRNOG00000059440	81.049	-0.26274	0.131419	-1.99925	0.0455813	0.452566	Rn50_9_0975.2	100.239	81.4899	79.3138	69.7516	93.6469	90.7624	75.7233	75.1653	76.2217	83.5237	65.7019	87.6473	73.1312	0.128228	NO	NEG		NO	NO
ENSRNOG00000060440	21.5982	0.487048	0.242831	2.00571	0.0448874	0.452566	LOC108351589	21.5467	25.3279	22.1612	29.7302	14.8984	19.2526	25.5247	24.0914	12.8567	15.9093	26.2808	18.2986	25.5577	0.246345	NO	POS		NO	NO
ENSRNOG00000059964	199.689	0.26374	0.13196	1.99864	0.0456473	0.45257	AABR07061825.1	214.53	210.332	222.779	246.989	164.946	172.357	186.33	212.968	140.505	194.889	229.957	182.927	219.805	0.157206	NO	POS		NO	NO
ENSRNOG00000009114	654.787	-0.216138	0.108169	-1.99816	0.0456998	0.452829	Fam110b	670.759	586.947	579.691	476.827	716.186	759.103	667.045	628.304	697.015	765.634	655.142	699.274	601.402	0.129355	NO	NEG		NO	NO
ENSRNOG00000003950	71.2872	0.409327	0.204891	1.99779	0.0457398	0.452964	Lvrn	85.25	70.4777	97.9759	91.4775	38.3101	71.5097	71.4691	71.3106	56.9367	48.7221	80.7195	61.8677	82.5906	0.251219	NO	POS		NO	NO
ENSRNOG00000001410	2593.07	0.220766	0.110647	1.99524	0.0460171	0.453043	Gigyf1	2522.84	2311.45	2424.9	2557.94	2509.31	2797.13	3164.21	3170.43	2365.63	1965.79	2734.14	2412.02	2810.33	0.138353	NO	POS		NO	NO
ENSRNOG00000004016	1139.01	0.242882	0.121744	1.99502	0.0460406	0.453043	Msl3	1221.61	1249.88	1448.64	1374.45	973.715	1026.81	1122.24	1141.93	894.457	940.636	1134.77	1051.18	1244.41	0.154529	NO	POS		NO	NO
ENSRNOG00000011119	139.966	-0.836966	0.419633	-1.99452	0.0460957	0.453043	Spin1	73.0715	49.5547	62.9845	54.8865	277.748	213.612	141.237	114.675	229.583	206.821	115.448	175.065	97.8461	0.571411	NO	NEG		NO	NO
ENSRNOG00000012629	1886.42	0.322881	0.16192	1.99408	0.0461438	0.453043	Rab23	1552.3	1586.85	1740.24	1614.58	1275.94	2063.7	2319.34	2529.6	1692.49	1989.65	2385.92	1693.49	2117.94	0.212017	NO	POS		NO	NO
ENSRNOG00000013030	740.61	-0.806499	0.403951	-1.99653	0.0458765	0.453043	Pip4k2b	367.231	376.615	311.423	258.424	1523.89	1194.58	735.962	579.158	1156.18	899.868	743.371	919.728	525.668	0.561996	NO	NEG		NO	NO
ENSRNOG00000018988	777.879	0.145145	0.0727595	1.99486	0.0460582	0.453043	Ing5	778.492	829.215	838.627	785.563	705.544	754.519	856.779	857.655	719.055	667.195	764.02	742.337	820.529	0.0819688	NO	POS		NO	NO
ENSRNOG00000021160	4.48093	1.10648	0.554614	1.99504	0.0460382	0.453043	Hormad1	3.74725	2.20243	4.66552	4.57388	2.12834	2.75037	4.25412	9.63657	0.918334	5.96598	8.44739	2.95212	6.3155	0.597009	NO	POS		NO	NO
ENSRNOG00000021221	1570.1	0.213511	0.106942	1.99651	0.0458784	0.453043	Pced1a	1671.28	1717.89	1792.73	1862.71	1307.86	1466.87	1619.12	1699.89	1396.79	1222.03	1513.96	1463.79	1697.68	0.130569	NO	POS		NO	NO
ENSRNOG00000022781	400.511	-0.693365	0.347417	-1.99577	0.0459587	0.453043	Ccser2	211.72	222.445	219.279	200.107	801.32	503.319	376.915	297.77	663.037	506.114	403.598	484.659	299.534	0.501086	NO	NEG		NO	NO
ENSRNOG00000031408	172.268	0.505749	0.253597	1.9943	0.046119	0.453043	AC097129.1	176.121	232.356	282.264	230.981	122.379	89.8456	145.491	164.785	126.73	120.314	203.676	144.624	205.439	0.343358	NO	POS		NO	NO
ENSRNOG00000039754	214.736	-0.28331	0.141953	-1.9958	0.0459562	0.453043	Rab7b	172.374	229.053	187.787	205.824	262.85	197.11	184.629	211.041	280.092	260.514	170.825	233.665	192.021	0.17822	NO	NEG		NO	NO
ENSRNOG00000055439	59.8718	-0.589108	0.295361	-1.99454	0.0460933	0.453043	Cln5	32.7885	53.9595	27.9931	40.0214	105.353	83.428	50.1986	50.1102	73.4667	75.569	65.7019	70.7608	46.805	0.390144	NO	NEG		NO	NO
ENSRNOG00000055547	65.8176	-0.547895	0.274391	-1.99677	0.0458501	0.453043	AABR07001519.1	47.7775	51.7571	32.6586	42.3084	120.251	77.9273	58.7068	62.6377	93.67	70.5974	65.7019	76.9967	52.4027	0.376612	NO	NEG		NO	NO
ENSRNOG00000060308	47.0857	0.499452	0.250108	1.99694	0.0458312	0.453043	AC115420.4	41.2198	58.3644	66.4837	82.3298	35.1176	37.5885	52.751	41.4373	30.305	34.8015	37.544	39.5661	56.1091	0.342517	NO	POS		NO	NO
ENSRNOG00000060457	32.2876	0.470029	0.235541	1.99553	0.045985	0.453043	SNORA5	37.4725	34.1377	27.9931	37.7345	20.2192	21.0862	36.5854	51.0738	29.3867	22.8696	36.6054	27.5286	37.9984	0.283299	NO	POS		NO	NO
ENSRNOG00000004650	4734.21	0.260993	0.130931	1.99337	0.0462213	0.453286	Begain	5371.69	5107.43	5499.48	6145	4092.8	3868.86	4559.56	5192.18	3962.61	3652.17	4624.48	4342.59	5204.14	0.167662	NO	POS		NO	NO
ENSRNOG00000006747	4938.15	0.284602	0.142763	1.99353	0.0462033	0.453286	Cc2d1a	5365.13	5347.5	6332.28	6585.24	4138.56	4144.81	4724.62	5308.79	4171.07	3788.4	4413.29	4492.58	5472.84	0.188274	NO	POS		NO	NO
ENSRNOG00000047057	57.6418	-0.9077	0.455478	-1.99285	0.0462778	0.453581	Gpr26	30.9149	13.2146	29.1595	24.0129	112.802	85.2616	50.1986	47.2192	104.69	92.4726	44.1142	73.226	38.9409	0.606194	NO	NEG		NO	NO
ENSRNOG00000012205	3.79106	1.14585	0.575097	1.99244	0.0463224	0.453757	Lgsn	2.81044	2.20243	5.8319	5.71735	1.06417	5.50075	4.25412	5.78194	0.918334	1.98866	5.6316	2.41413	5.44338	0.53272	NO	POS		NO	NO
ENSRNOG00000025130	833.138	0.432396	0.217048	1.99216	0.0463531	0.453757	Ltk	963.981	1010.91	1180.38	1133.18	617.218	571.161	1049.06	824.89	592.325	557.819	663.59	718.903	970.22	0.290013	NO	POS		NO	NO
ENSRNOG00000033134	777.456	-0.138477	0.0695179	-1.99196	0.0463751	0.453757	Mef2c	797.228	780.761	652.006	718.099	855.592	814.111	780.205	761.289	753.034	870.038	769.651	811.794	736.25	0.0778252	NO	NEG		NO	NO
ENSRNOG00000027151	386.803	-0.764445	0.38386	-1.99147	0.0464296	0.454031	Lrrc58	193.92	180.599	218.113	157.799	770.459	473.981	352.241	273.679	671.302	564.779	397.966	475.84	279.959	0.543616	NO	NEG		NO	NO
ENSRNOG00000061734	4.8027	1.10213	0.553584	1.99089	0.0464926	0.454388	U2	3.74725	6.60729	9.33104	2.28694	2.12834	1.83358	6.80658	6.7456	0.918334	3.97732	8.44739	3.20202	6.72351	0.603529	NO	POS		NO	NO
ENSRNOG00000000043	5561.83	0.303542	0.162331	1.86989	0.0614993	0.454392	Idua	6442.47	6515.89	6609.88	7221.01	4110.89	4612.38	5250.43	6491.19	4424.53	4053.88	5447.63	5026.67	6204.03	0.205667	NO	POS		NO	NO
ENSRNOG00000000048	1910.27	-0.251087	0.126903	-1.97858	0.0478632	0.454392	Gak	1660.97	1644.11	1609.6	1572.27	2489.09	2296.56	1886.27	1748.07	2264.61	2004.57	1836.84	2059.99	1730.61	0.164596	NO	NEG		NO	NO
ENSRNOG00000000166	224.606	0.298908	0.157516	1.89763	0.0577446	0.454392	Apex2	218.278	240.065	276.432	296.159	135.15	188.859	211.004	214.896	217.645	218.752	253.422	203.125	250.382	0.191795	NO	POS		NO	NO
ENSRNOG00000000219	1197.13	-0.238276	0.126351	-1.88582	0.0593189	0.454392	Ano10	1144.79	983.385	1062.57	894.193	1528.15	1377.02	1211.57	1173.73	1359.13	1325.44	1108.49	1286.32	1090.11	0.156623	NO	NEG		NO	NO
ENSRNOG00000000277	77.5399	-0.472835	0.240225	-1.9683	0.0490334	0.454392	Tet1	55.272	64.9717	67.65	65.1777	111.738	85.2616	52.751	58.7831	137.75	77.5577	76.0265	88.7585	64.0777	0.334502	NO	NEG		NO	NO
ENSRNOG00000000335	3.83029	-1.26499	0.646912	-1.95542	0.050533	0.454392	Ermap	4.68407	7.7085	1.16638	2.28694	4.25668	5.50075	2.55247	0.963657	8.265	0.99433	3.7544	5.23489	2.14477	0.669628	NO	NEG		NO	NO
ENSRNOG00000000398	1277.8	0.402395	0.214021	1.88017	0.0600851	0.454392	Zufsp	1522.32	1542.8	1817.22	1853.56	844.951	971.799	1197.96	1318.28	920.17	885.948	1180.76	1114.67	1473.56	0.28566	NO	POS		NO	NO
ENSRNOG00000000415	455.553	-0.116453	0.0628022	-1.85428	0.0636995	0.454392	Asf1a	483.396	481.231	444.391	440.236	485.261	443.727	404.141	436.537	466.514	472.307	453.343	472.073	435.729	0.0547761	NO	NEG		NO	NO
ENSRNOG00000000559	41.1527	-0.56661	0.313984	-1.80458	0.0711405	0.454392	Npffr1	30.9149	25.3279	24.494	21.7259	70.2352	57.7579	36.5854	31.8007	65.2017	40.7675	47.8686	48.3675	32.4949	0.411204	NO	NEG		NO	NO
ENSRNOG00000000563	38.2277	0.55384	0.284235	1.94853	0.0513515	0.454392	Adamts14	38.4094	51.7571	64.1509	52.5996	34.0534	24.7534	35.7346	40.4736	20.2033	19.8866	38.4826	31.5105	46.2882	0.363716	NO	POS		NO	NO
ENSRNOG00000000611	739.368	0.132359	0.0703592	1.88119	0.0599459	0.454392	Ube2d1	692.305	792.874	779.142	726.103	732.149	681.176	778.503	853.8	669.465	685.093	742.432	708.844	775.996	0.0773913	NO	POS		NO	NO
ENSRNOG00000000636	43.5892	-0.655552	0.331641	-1.97669	0.0480767	0.454392	Rtkn2	28.1044	35.2389	29.1595	17.152	48.9518	55.9243	39.9887	50.1102	89.0784	56.6768	29.0966	52.3291	33.1014	0.453268	NO	NEG		NO	NO
ENSRNOG00000000638	1510.73	-0.268822	0.140255	-1.91667	0.0552798	0.454392	Zfp365	1323.72	1393.04	1138.39	1102.3	1773.97	1694.23	1587.64	1458.98	1969.83	1670.47	1505.51	1637.54	1358.56	0.175399	NO	NEG		NO	NO
ENSRNOG00000000645	1367.52	-0.314569	0.173917	-1.80873	0.0704929	0.454392	Reep3	1095.14	1128.74	1102.23	986.814	1994.25	1483.37	1385.14	1366.47	1795.34	1511.38	1193.9	1501.37	1206.91	0.229724	NO	NEG		NO	NO
ENSRNOG00000000658	1248.77	0.266316	0.136037	1.95767	0.050269	0.454392	Acacb	1054.85	1080.29	1144.22	1535.68	1128.02	1531.04	1332.39	1277.81	1108.43	957.539	1586.23	1143.36	1375.27	0.175393	NO	POS		NO	NO
ENSRNOG00000000728	147.838	0.476496	0.260277	1.83072	0.0671417	0.454392	Clic2	159.258	197.117	207.616	250.42	93.6469	107.265	149.745	149.367	89.9967	105.399	116.386	125.447	174.707	0.353941	NO	POS		NO	NO
ENSRNOG00000000774	28244.1	-0.156913	0.082192	-1.9091	0.0562494	0.454392	Gabbr1	26778.8	26097.7	25473.7	24306.7	33917.2	29769.1	28489.8	27089.4	31199.5	30032.7	27530.1	29632.5	26577.9	0.0990593	NO	NEG		NO	NO
ENSRNOG00000000795	81.7504	0.476982	0.254998	1.87053	0.0614099	0.454392	RT1-N3	85.25	102.413	86.3121	136.073	38.3101	63.2586	74.0216	107.93	53.2634	73.5804	78.8423	69.3459	96.6357	0.32986	NO	POS		NO	NO
ENSRNOG00000000895	653.74	-0.152112	0.0790062	-1.92532	0.0541892	0.454392	Rabgef1	605.182	637.603	578.525	566.017	712.994	716.014	658.537	615.777	733.749	705.974	660.774	685.253	615.926	0.0891982	NO	NEG		NO	NO
ENSRNOG00000000931	2314.62	0.312149	0.166828	1.87108	0.0613341	0.454392	Sfswap	2466.63	2666.04	2907.79	3266.89	1879.32	2005.94	2238.52	2580.67	1840.34	1654.56	1954.16	2085.47	2589.61	0.218473	NO	POS		NO	NO
ENSRNOG00000001049	18228.6	0.321653	0.166109	1.93639	0.0528199	0.454392	Tpt1	19614.1	20706.1	24793.7	24686.4	13142.5	14634.7	17276	18570.6	13409.5	16712.7	16968	16369.9	20458.9	0.219285	NO	POS		NO	NO
ENSRNOG00000001103	245.655	-0.371415	0.197298	-1.88251	0.0597672	0.454392	Sdk1	203.289	211.433	184.288	161.229	335.213	255.785	244.186	205.259	380.19	258.526	262.808	274.073	211.554	0.264369	NO	NEG		NO	NO
ENSRNOG00000001113	3192.31	-0.321893	0.167253	-1.92459	0.0542803	0.454392	Mmd2	2744.86	2633	2473.89	2284.65	4758.97	3404.96	3108.91	2916.03	3924.04	3604.44	3261.63	3511.71	2809.02	0.224714	NO	NEG		NO	NO
ENSRNOG00000001129	774.445	-0.648483	0.352667	-1.8388	0.065945	0.454392	Fbxo21	479.649	450.397	355.746	297.302	1341.92	1178.99	831.254	651.432	1130.47	981.403	820.336	927.138	591.214	0.460275	NO	NEG		NO	NO
ENSRNOG00000001130	758.386	-0.929795	0.49477	-1.87925	0.0602107	0.454392	Nos1	285.728	274.202	243.773	227.55	1729.28	1230.33	730.857	482.792	1350.87	933.675	853.187	967.347	507.632	0.677154	NO	NEG		NO	NO
ENSRNOG00000001135	2592.96	-0.367843	0.201111	-1.82906	0.0673907	0.454392	Wsb2	2123.76	1997.6	1804.39	1591.71	3567.1	3065.75	2737.95	2432.27	3433.65	3144.07	2624.32	2888.65	2238.13	0.25668	NO	NEG		NO	NO
ENSRNOG00000001149	1202.99	0.287774	0.157213	1.83047	0.0671799	0.454392	Pxn	1353.7	1351.19	1561.78	1600.86	947.111	1001.14	1098.41	1306.72	969.76	935.664	1106.61	1093.09	1334.88	0.202727	NO	POS		NO	NO
ENSRNOG00000001152	107.803	-0.262752	0.137962	-1.90452	0.056842	0.454392	Glp1r	113.354	106.818	86.3121	116.634	112.802	121.933	88.4856	77.0926	125.812	118.325	118.263	116.507	97.3575	0.151206	NO	NEG		NO	NO
ENSRNOG00000001173	943.542	0.233638	0.121312	1.92594	0.0541122	0.454392	Cabp1	989.275	999.903	1155.88	1199.5	768.33	850.783	992.06	964.621	769.564	863.078	825.967	873.489	1027.61	0.15305	NO	POS		NO	NO
ENSRNOG00000001250	396.961	-0.354475	0.195485	-1.81331	0.0697835	0.454392	Lfng	352.242	320.453	269.434	242.415	546.983	442.81	393.931	410.518	541.817	440.488	405.475	440.799	344.355	0.246506	NO	NEG		NO	NO
ENSRNOG00000001313	1170.71	-0.400814	0.201686	-1.98732	0.0468868	0.454392	Gnaz	1023.94	917.312	724.322	728.39	1594.13	1485.2	1220.08	1082.19	1466.58	1408.96	1226.75	1316.02	996.346	0.258602	NO	NEG		NO	NO
ENSRNOG00000001335	334.602	-0.721597	0.373992	-1.92945	0.0536753	0.454392	Zkscan1	178.931	172.891	163.293	141.79	586.357	473.981	340.329	220.677	584.06	449.437	368.869	407.61	246.992	0.508345	NO	NEG		NO	NO
ENSRNOG00000001368	2151.93	-0.670375	0.367057	-1.82635	0.0677973	0.454392	Rph3a	1312.48	1160.68	1085.9	779.846	4251.36	3092.34	2358.48	1798.18	3307.84	2412.24	2111.85	2589.49	1626.85	0.499883	NO	NEG		NO	NO
ENSRNOG00000001379	17.9555	-0.59658	0.311181	-1.91714	0.0552196	0.454392	Cyp3a9	17.7995	22.0243	9.33104	20.5824	28.7326	27.5037	13.6132	16.3822	19.285	11.932	10.3246	21.2128	14.0467	0.36213	NO	NEG		NO	NO
ENSRNOG00000001484	179.628	-0.917208	0.483976	-1.89515	0.0580725	0.454392	Gatsl2	84.3132	58.3644	67.65	50.3126	424.604	284.205	193.137	125.275	300.295	219.747	168.009	228.588	120.877	0.666751	NO	NEG		NO	NO
ENSRNOG00000001492	1277.87	-0.373672	0.199715	-1.87103	0.061341	0.454392	Slc8a2	1112	1049.46	781.475	801.572	1679.26	1528.29	1328.13	1259.5	1754.02	1432.83	1330	1425.98	1100.14	0.251526	NO	NEG		NO	NO
ENSRNOG00000001501	544.421	0.161322	0.0869173	1.85604	0.0634485	0.454392	Snrpa	565.835	572.632	568.027	668.929	507.609	471.231	542.825	564.703	491.309	490.204	545.326	516.47	577.962	0.100943	NO	POS		NO	NO
ENSRNOG00000001555	738.041	0.387474	0.197776	1.95916	0.0500945	0.454392	Btg3	815.965	824.81	1033.41	1103.45	485.261	548.241	642.371	728.525	529.879	679.127	727.414	647.214	847.034	0.267732	NO	POS		NO	NO
ENSRNOG00000001582	61.0784	-0.652768	0.329649	-1.98019	0.0476821	0.454392	Bach1	38.4094	34.1377	34.9914	35.4475	120.251	72.4265	55.3035	53.9648	103.772	70.5974	52.5616	73.2656	46.4538	0.471035	NO	NEG		NO	NO
ENSRNOG00000001593	492.346	-0.439762	0.241871	-1.81817	0.0690387	0.454392	Lnpk	387.841	368.907	282.264	274.433	742.79	599.582	508.792	485.683	649.262	607.535	508.721	559.32	411.979	0.308348	NO	NEG		NO	NO
ENSRNOG00000001620	722.254	0.198376	0.108237	1.83279	0.0668335	0.454392	Prdm15	770.061	779.66	810.634	871.324	571.459	635.337	689.167	820.072	662.119	641.343	693.625	676.663	776.964	0.129553	NO	POS		NO	NO
ENSRNOG00000001644	34.5439	0.637778	0.336953	1.89278	0.0583868	0.454392	Tmem30c	38.4094	38.5425	55.9862	46.8822	8.51336	39.422	40.8395	31.8007	19.285	20.8809	39.4212	27.5089	42.986	0.392122	NO	POS		NO	NO
ENSRNOG00000001653	568.998	0.283238	0.148591	1.90615	0.0566304	0.454392	St3gal6	558.341	661.83	688.164	699.803	391.614	581.246	627.057	584.94	404.985	509.097	551.896	517.852	630.372	0.180997	NO	POS		NO	NO
ENSRNOG00000001704	10.461	-0.668186	0.36639	-1.8237	0.0681968	0.454392	Runx1	11.2418	6.60729	6.99828	8.00428	20.2192	12.8351	11.0607	6.7456	12.8567	11.932	6.57019	12.6153	7.87581	0.395934	NO	NEG		NO	NO
ENSRNOG00000001747	24.1002	-0.982504	0.538463	-1.82465	0.0680546	0.454392	Pak2	8.43132	7.7085	8.16466	6.86082	55.3368	49.5067	21.2706	25.0551	33.06	32.8129	16.8948	31.1427	15.6492	0.707044	NO	NEG		NO	NO
ENSRNOG00000001796	363.009	-0.731245	0.399901	-1.82856	0.067465	0.454392	Dgkg	206.099	192.713	136.466	118.921	655.528	565.66	387.975	310.298	573.959	465.346	380.133	443.218	266.759	0.515238	NO	NEG		NO	NO
ENSRNOG00000001816	224.861	0.301411	0.161355	1.868	0.0617623	0.454392	Rfc4	194.857	259.887	314.923	308.737	201.128	176.941	199.093	208.15	197.442	188.923	223.387	203.196	250.858	0.213844	NO	POS		NO	NO
ENSRNOG00000001825	93.354	0.411581	0.226847	1.81435	0.0696232	0.454392	Pkp2	98.3654	114.526	87.4785	160.086	73.4277	75.1769	90.1872	86.7291	57.855	67.6144	115.448	81.161	107.986	0.305867	NO	POS		NO	NO
ENSRNOG00000001842	855.219	0.413799	0.212878	1.94384	0.0519153	0.454392	Mrps35	1008.01	1030.74	1204.87	1255.53	591.678	600.498	778.503	862.473	569.367	657.252	848.494	742.924	989.974	0.28591	NO	POS		NO	NO
ENSRNOG00000001854	204.078	-0.808788	0.42537	-1.90137	0.0572531	0.454392	Tmtc1	92.7446	93.6032	73.4819	90.3341	442.695	265.87	223.766	158.04	366.415	260.514	177.395	253.64	144.603	0.596335	NO	NEG		NO	NO
ENSRNOG00000002001	1206.73	-0.470351	0.237658	-1.9791	0.0478043	0.454392	Itsn1	912.457	844.632	875.951	785.563	2038.95	1561.3	1191.15	998.349	1771.47	1160.38	1133.83	1381.53	996.969	0.340959	NO	NEG		NO	NO
ENSRNOG00000002013	896.472	0.164666	0.0876584	1.8785	0.0603133	0.454392	Sidt1	867.49	909.603	950.6	878.184	888.582	839.781	998.015	1050.39	895.375	699.014	884.16	849.974	952.269	0.100205	NO	POS		NO	NO
ENSRNOG00000002072	90.9905	0.331875	0.167522	1.98109	0.0475812	0.454392	Eva1c	102.113	103.514	95.6432	114.347	62.786	69.6762	86.784	106.966	83.5684	66.6201	108.878	81.3796	102.523	0.200834	NO	POS		NO	NO
ENSRNOG00000002092	55.9884	-0.598179	0.325743	-1.83635	0.0663058	0.454392	Hunk	45.9039	34.1377	24.494	34.3041	93.6469	90.7624	68.9167	39.5099	80.8134	52.6995	50.6844	66.3273	43.5818	0.428755	NO	NEG		NO	NO
ENSRNOG00000002122	541.328	-0.239898	0.131332	-1.82664	0.0677533	0.454392	Lrrc8c	504.943	468.016	435.06	447.096	659.785	680.259	484.969	480.865	606.1	572.734	614.782	581.973	492.555	0.162746	NO	NEG		NO	NO
ENSRNOG00000002142	417.631	-0.616788	0.335265	-1.8397	0.0658121	0.454392	Cds1	271.676	246.672	214.614	169.233	750.24	584.913	430.516	353.662	610.692	513.074	448.65	496.211	323.335	0.443887	NO	NEG		NO	NO
ENSRNOG00000002159	287.64	0.232542	0.125225	1.85699	0.0633129	0.454392	Gpat3	287.602	329.263	331.252	320.171	223.476	267.703	323.313	284.279	206.625	284.378	305.983	266.508	313	0.145026	NO	POS		NO	NO
ENSRNOG00000002180	966.524	0.115581	0.0636995	1.81447	0.0696051	0.454392	Tbc1d1	927.446	983.385	1106.89	989.101	954.56	914.041	919.74	1027.26	945.884	860.095	1003.36	930.902	1009.27	0.0685599	NO	POS		NO	NO
ENSRNOG00000002225	1658.57	-0.661919	0.353739	-1.87121	0.0613163	0.454392	Scarb2	1057.66	912.907	805.969	623.191	2969.03	2422.16	1728.02	1346.23	2507.05	2082.13	1789.91	1991.82	1258.66	0.468402	NO	NEG		NO	NO
ENSRNOG00000002280	341.914	-0.405666	0.208697	-1.9438	0.0519199	0.454392	Sh3bgrl	277.297	257.684	241.441	216.116	521.443	429.975	373.511	314.152	418.76	404.692	305.983	384.975	290.241	0.277589	NO	NEG		NO	NO
ENSRNOG00000002488	360.774	-0.430267	0.217694	-1.97647	0.0481013	0.454392	Galnt10	286.665	255.482	236.775	269.859	588.486	472.148	326.716	327.643	471.105	378.84	354.79	408.787	303.157	0.302712	NO	NEG		NO	NO
ENSRNOG00000002511	84.7613	0.414388	0.208631	1.98622	0.0470084	0.454392	Flt4	108.67	81.4899	116.638	100.625	45.7593	67.8426	80.8282	110.821	73.4667	63.6371	82.5967	73.4777	98.3018	0.26197	NO	POS		NO	NO
ENSRNOG00000002512	129.895	-0.548035	0.292959	-1.87069	0.0613887	0.454392	Gpatch2	88.0605	75.9838	80.4802	74.3255	213.898	170.523	109.756	118.53	213.972	148.155	135.158	151.765	103.65	0.398977	NO	NEG		NO	NO
ENSRNOG00000002546	1122.82	0.145838	0.0760306	1.91815	0.0550923	0.454392	Rchy1	1089.51	1168.39	1285.35	1239.52	1025.86	963.548	1187.75	1148.68	1027.62	1150.44	1064.37	1070.89	1185.13	0.0873153	NO	POS		NO	NO
ENSRNOG00000002556	186.012	-0.353082	0.19486	-1.81198	0.0699891	0.454392	Tsr2	163.006	159.676	152.796	100.625	255.401	236.532	193.988	169.604	188.258	236.65	189.597	206.587	161.322	0.239815	NO	NEG		NO	NO
ENSRNOG00000002571	60.3189	0.31449	0.158765	1.98085	0.0476077	0.454392	Tekt5	57.1456	50.6559	53.6535	83.4733	43.631	63.2586	68.9167	67.456	57.855	52.6995	64.7633	54.2076	67.6525	0.180079	NO	POS		NO	NO
ENSRNOG00000002574	645.551	0.247269	0.133929	1.84627	0.0648536	0.454392	Nubp1	682.937	693.765	784.974	837.019	465.042	543.657	646.626	669.742	553.755	629.411	594.133	594.761	706.499	0.165905	NO	POS		NO	NO
ENSRNOG00000002579	1751.77	-0.310344	0.161523	-1.92136	0.0546859	0.454392	Parm1	1556.05	1550.51	1259.69	1175.49	2210.28	2088.45	1764.61	1638.22	2231.55	1889.23	1905.36	1921.01	1548.67	0.202823	NO	NEG		NO	NO
ENSRNOG00000002615	910.499	0.16973	0.0941151	1.80343	0.0713213	0.454392	Pmm2	937.751	984.486	986.758	1034.84	817.282	848.949	967.386	1039.79	820.072	760.662	817.52	861.534	969.258	0.109387	NO	POS		NO	NO
ENSRNOG00000002793	223.383	0.239602	0.127895	1.87343	0.0610087	0.454392	Sstr2	204.225	189.409	274.099	187.529	224.54	193.443	221.214	234.169	207.543	219.747	301.29	206.485	243.66	0.159731	NO	POS		NO	NO
ENSRNOG00000002807	533.528	-0.602718	0.303367	-1.98676	0.0469487	0.454392	2019-09-09	385.967	308.34	297.427	240.129	854.528	746.268	547.079	470.265	809.97	685.093	523.738	631.695	415.728	0.404733	NO	NEG		NO	NO
ENSRNOG00000002811	633.317	-0.424469	0.233945	-1.81439	0.0696172	0.454392	Brinp3	493.701	491.142	403.568	348.758	897.095	726.099	679.808	546.394	893.539	797.452	688.932	716.505	533.492	0.299225	NO	NEG		NO	NO
ENSRNOG00000002833	499.089	-0.928087	0.487996	-1.90183	0.0571928	0.454392	Gsk3b	172.374	162.98	204.117	177.238	1208.9	760.02	472.207	309.334	916.497	597.592	508.721	636.393	334.323	0.694946	NO	NEG		NO	NO
ENSRNOG00000002835	8688.91	0.227721	0.123031	1.85093	0.0641803	0.454392	Luc7l3	9582.67	10098.1	10194.2	10140.3	6809.62	7646.96	9009.37	8888.77	7207.08	7028.92	8972.07	8062.23	9440.93	0.149831	NO	POS		NO	NO
ENSRNOG00000002894	178.449	-0.69536	0.369085	-1.88401	0.059564	0.454392	Mnt	103.05	104.615	73.4819	76.6124	325.636	269.537	211.004	144.549	291.112	202.843	160.5	216.132	133.23	0.495886	NO	NEG		NO	NO
ENSRNOG00000002896	5439.5	-0.218587	0.114035	-1.91684	0.0552577	0.454392	Prdx6	5160.91	4693.38	4408.92	4642.49	6726.62	6074.66	4852.24	5146.89	6185.9	6024.64	5917.87	5811.02	4993.68	0.141814	NO	NEG		NO	NO
ENSRNOG00000002912	652.289	0.130873	0.0705371	1.85538	0.0635419	0.454392	Parn	665.138	667.336	734.819	663.212	637.438	646.338	686.614	667.814	578.55	556.825	671.098	625.271	684.712	0.0749509	NO	POS		NO	NO
ENSRNOG00000002914	2242.92	0.342944	0.188576	1.81859	0.0689733	0.454392	Trmt1	2438.53	2570.23	3166.72	3297.77	1636.69	1776.74	1963.7	2299.29	1808.2	1762.95	1951.35	1998.89	2535.76	0.255414	NO	POS		NO	NO
ENSRNOG00000002940	3636.55	-0.226251	0.117134	-1.93156	0.0534142	0.454392	Ankrd17	3283.53	3168.19	3089.74	3058.78	4586.57	4159.48	3476.46	3307.27	4443.82	3719.79	3708.41	3893.56	3328.13	0.149371	NO	NEG		NO	NO
ENSRNOG00000002946	57.366	-0.492677	0.253965	-1.93994	0.0523867	0.454392	Socs3	87.1237	64.9717	29.1595	69.7516	54.2726	72.4265	28.928	49.1465	51.4267	65.6257	58.1931	65.9745	47.0358	0.307377	NO	NEG		NO	NO
ENSRNOG00000003065	4737.95	-0.178672	0.0936876	-1.90711	0.0565065	0.454392	Glyr1	4484.53	4425.78	4139.48	3830.62	5537.94	5048.77	4821.61	4451.13	5487.96	5034.29	4855.37	5003.21	4419.64	0.112341	NO	NEG		NO	NO
ENSRNOG00000003066	5.54992	-1.15653	0.632714	-1.82789	0.0675662	0.454392	Wnt9a	2.81044	5.50607	0	2.28694	10.6417	4.58396	1.70165	4.81829	8.265	12.9263	7.50879	7.45558	3.26313	0.713439	NO	NEG		NO	NO
ENSRNOG00000003069	420.322	-0.61865	0.32227	-1.91966	0.0549005	0.454392	Cd38	279.17	227.951	234.442	227.55	883.261	579.412	384.572	372.935	568.449	459.38	406.413	499.604	325.183	0.473111	NO	NEG		NO	NO
ENSRNOG00000003070	335.77	0.343735	0.178042	1.93064	0.053528	0.454392	Pigl	360.673	416.259	458.387	387.636	243.695	246.617	293.534	356.553	282.847	244.605	402.659	299.116	379.754	0.228863	NO	POS		NO	NO
ENSRNOG00000003120	794.044	-0.307893	0.168099	-1.83162	0.0670079	0.454392	Prelp	1011.76	842.429	716.157	1006.25	658.721	887.454	552.184	575.303	910.987	906.829	666.405	869.696	703.261	0.209568	NO	NEG		NO	NO
ENSRNOG00000003191	1806.22	0.189568	0.0968375	1.95759	0.0502777	0.454392	Bhlhb9	1900.8	1921.62	2097.15	2187.46	1497.29	1650.22	1764.61	1757.71	1578.62	1636.67	1876.26	1697.53	1936.64	0.118945	NO	POS		NO	NO
ENSRNOG00000003208	5.14313	-0.997675	0.550756	-1.81146	0.0700691	0.454392	Ercc6l	7.49451	2.20243	2.33276	3.43041	7.44919	6.41754	5.95576	2.89097	4.59167	11.932	1.8772	6.68121	3.29742	0.598471	NO	NEG		NO	NO
ENSRNOG00000003232	514.263	-0.275029	0.145222	-1.89385	0.058245	0.454392	Slc9a3r1	481.522	405.247	425.729	402.501	708.737	587.663	466.251	544.466	600.59	566.768	467.422	558.421	461.274	0.186628	NO	NEG		NO	NO
ENSRNOG00000003242	215.945	-0.164981	0.0898554	-1.83607	0.0663471	0.454392	Gulp1	226.709	205.927	204.117	203.538	238.374	215.446	219.512	204.295	227.747	248.582	181.15	227.131	202.522	0.0875825	NO	NEG		NO	NO
ENSRNOG00000003284	12.83	-0.897771	0.496882	-1.80681	0.0707923	0.454392	Epn3	9.36814	4.40486	5.8319	10.2912	30.8609	28.4205	9.35905	10.6002	16.53	7.95464	7.50879	16.2565	8.71824	0.692484	NO	NEG		NO	NO
ENSRNOG00000003328	6156.96	-0.119719	0.0631221	-1.89663	0.0578763	0.454392	Cdip1	6031.21	6148.08	5518.14	5280.54	6786.21	6413.87	6134.43	6180.9	6538.54	6415.41	6279.23	6388.89	5878.65	0.0704691	NO	NEG		NO	NO
ENSRNOG00000003330	1464.24	-0.274429	0.146551	-1.87258	0.0611263	0.454392	Acsf2	1331.21	1206.93	1203.7	1199.5	1977.23	1605.3	1310.27	1666.16	1686.06	1730.13	1190.14	1589.48	1313.96	0.188825	NO	NEG		NO	NO
ENSRNOG00000003399	8702.59	0.289183	0.153583	1.88291	0.0597127	0.454392	Hnrnph1	9583.6	10156.5	10919.7	11653.1	6521.23	7321.5	8287.87	8847.34	6792.91	7053.77	8591	7904.92	9659.79	0.198188	NO	POS		NO	NO
ENSRNOG00000003400	97.195	0.253943	0.134415	1.88925	0.058859	0.454392	Fmo4	82.4396	110.121	99.1423	126.925	85.1336	84.3448	100.397	111.784	95.5067	78.552	94.7985	89.3497	106.609	0.151293	NO	POS		NO	NO
ENSRNOG00000003434	267.016	-0.715669	0.370041	-1.93402	0.0531101	0.454392	Trove2	144.269	139.854	146.964	106.343	495.903	356.632	258.65	191.768	480.289	332.106	284.396	324.842	197.624	0.513012	NO	NEG		NO	NO
ENSRNOG00000003439	53.4634	0.44686	0.241629	1.84937	0.0644051	0.454392	Il15	57.1456	59.4656	76.9811	86.9037	42.5668	42.1724	43.392	43.3646	40.4067	32.8129	62.8861	45.7617	62.7055	0.316114	NO	POS		NO	NO
ENSRNOG00000003600	844.999	0.19852	0.107501	1.84669	0.0647925	0.454392	Pnpt1	848.753	862.251	1034.58	1048.56	843.886	717.848	774.249	805.617	716.3	760.662	882.283	791.617	909.058	0.132566	NO	POS		NO	NO
ENSRNOG00000003654	284.698	-0.261505	0.144723	-1.80693	0.0707727	0.454392	Cldn9	315.706	242.267	230.943	315.598	257.529	339.213	211.855	249.587	323.253	367.902	277.825	307.645	257.162	0.176716	NO	NEG		NO	NO
ENSRNOG00000003742	96.4309	-0.797674	0.415083	-1.92172	0.0546411	0.454392	Cdkl5	46.8407	34.1377	46.6552	53.7431	197.936	149.437	80.8282	64.565	172.647	116.337	97.6143	119.556	68.6812	0.579408	NO	NEG		NO	NO
ENSRNOG00000003777	93.4555	0.548424	0.297953	1.84064	0.0656747	0.454392	Chrne	105.86	120.032	139.966	155.512	55.3368	66.009	75.7233	129.13	56.0184	59.6598	64.7633	77.1527	113.019	0.400865	NO	POS		NO	NO
ENSRNOG00000003778	191.759	0.273129	0.147335	1.8538	0.0637682	0.454392	Opn3	143.332	161.879	233.276	165.803	192.615	155.855	243.335	223.568	174.483	223.724	191.474	175.315	211.491	0.180027	NO	POS		NO	NO
ENSRNOG00000003847	1443.17	-0.218679	0.120702	-1.81173	0.0700285	0.454392	Gid4	1259.08	1236.66	1346	1261.25	1898.48	1643.81	1424.28	1235.41	1682.39	1530.27	1357.21	1541.78	1324.83	0.152183	NO	NEG		NO	NO
ENSRNOG00000003873	825.377	-0.585085	0.322654	-1.81335	0.0697781	0.454392	Cpd	457.165	487.838	493.379	394.497	1425.99	1090.07	762.337	745.871	1347.2	1029.13	845.678	972.897	648.352	0.436955	NO	NEG		NO	NO
ENSRNOG00000003919	762.316	0.112318	0.0587095	1.91311	0.0557334	0.454392	Rps6kb1	720.41	714.688	823.464	829.015	744.919	770.105	734.26	787.308	766.809	691.059	803.441	734.665	795.498	0.0597931	NO	POS		NO	NO
ENSRNOG00000003947	52.6496	-0.896301	0.495473	-1.80898	0.0704538	0.454392	Ntn1	14.0522	24.2267	27.9931	24.0129	146.855	72.4265	62.1101	27.9461	75.3034	67.6144	36.6054	66.7464	35.7335	0.727869	NO	NEG		NO	NO
ENSRNOG00000003983	3799.81	0.401016	0.214308	1.87121	0.0613158	0.454392	Pfdn2	4159.45	4427.98	5798.08	5774.52	2624.24	2726.54	3541.98	3563.6	2773.37	3187.82	3220.33	3316.57	4379.7	0.298169	NO	POS		NO	NO
ENSRNOG00000004033	677.045	-0.53253	0.283892	-1.87582	0.0606799	0.454392	Sema6a	471.217	427.271	382.573	375.058	1128.02	821.445	661.94	689.978	1084.55	793.475	611.967	787.663	544.303	0.388298	NO	NEG		NO	NO
ENSRNOG00000004048	439.739	-0.170877	0.088303	-1.93513	0.0529749	0.454392	Lrrk2	504.006	423.968	379.074	403.645	501.224	411.639	418.605	402.809	503.247	436.511	452.405	463.432	411.307	0.101564	NO	NEG		NO	NO
ENSRNOG00000004067	5780.76	-0.31143	0.172066	-1.80995	0.0703034	0.454392	Nrcam	5085.02	4621.8	4288.78	4022.72	7984.46	6794.34	5624.79	5467.79	7524.83	6032.6	6141.25	6340.51	5109.07	0.221431	NO	NEG		NO	NO
ENSRNOG00000004118	327.871	-0.962522	0.501273	-1.92015	0.0548384	0.454392	Frmpd4	135.838	123.336	97.9759	77.7559	718.314	491.4	327.567	220.677	600.59	457.392	355.729	421.145	215.941	0.665936	NO	NEG		NO	NO
ENSRNOG00000004127	2477.19	0.110725	0.0584717	1.89366	0.0582706	0.454392	AABR07021840.1	2493.8	2598.87	2450.56	2602.54	2154.94	2309.4	2551.62	2593.2	2420.73	2366.5	2706.92	2390.71	2580.97	0.0639188	NO	POS		NO	NO
ENSRNOG00000004133	1575.61	0.214573	0.112811	1.90206	0.0571637	0.454392	Slc7a3	1718.12	1742.12	1805.56	1819.26	1418.54	1274.34	1779.92	1671.95	1315.97	1342.34	1443.57	1468.57	1704.05	0.137007	NO	POS		NO	NO
ENSRNOG00000004165	341.847	-0.191423	0.105166	-1.8202	0.0687292	0.454392	Prkd1	337.253	336.972	272.933	315.598	374.588	407.972	363.301	319.934	404.067	314.208	313.492	362.51	317.052	0.121698	NO	NEG		NO	NO
ENSRNOG00000004198	177.533	-0.712515	0.358905	-1.98524	0.0471174	0.454392	Stxbp6	89.9341	120.032	85.1457	74.3255	373.524	242.95	185.479	144.549	245.195	223.724	168.009	215.893	131.502	0.506359	NO	NEG		NO	NO
ENSRNOG00000004232	339.961	0.151542	0.0829016	1.82798	0.0675527	0.454392	G2e3	341	325.96	319.588	335.036	294.775	313.543	383.721	393.172	343.457	325.146	364.176	323.98	359.139	0.0879537	NO	POS		NO	NO
ENSRNOG00000004281	699.601	-0.305702	0.167457	-1.82556	0.0679172	0.454392	Cobl	649.212	545.101	503.876	511.131	922.635	839.781	621.101	671.669	863.234	777.566	790.301	766.255	619.615	0.21088	NO	NEG		NO	NO
ENSRNOG00000004306	370.443	-0.298082	0.157795	-1.88905	0.0588856	0.454392	Zbtb39	314.769	309.441	316.089	262.998	485.261	430.892	363.301	360.408	502.329	386.794	342.589	404.914	329.077	0.20335	NO	NEG		NO	NO
ENSRNOG00000004314	535.414	-0.509987	0.261422	-1.95082	0.0510785	0.454392	Ppm1h	370.041	354.591	335.917	313.311	891.774	708.68	538.571	471.228	756.707	634.382	514.352	619.363	434.676	0.359032	NO	NEG		NO	NO
ENSRNOG00000004382	1129.99	-0.371347	0.202611	-1.8328	0.0668316	0.454392	Arel1	891.847	823.708	844.459	751.259	1688.84	1337.6	1076.29	1047.5	1518.01	1300.58	1149.78	1260.1	973.858	0.268516	NO	NEG		NO	NO
ENSRNOG00000004430	2488.75	0.299003	0.153923	1.94255	0.0520703	0.454392	Cep131	2767.35	2792.68	3223.87	3202.86	2079.39	2148.04	2509.93	2708.84	1965.23	1763.94	2214.16	2252.77	2771.93	0.197978	NO	POS		NO	NO
ENSRNOG00000004487	3.6612	-1.1658	0.619616	-1.88149	0.0599058	0.454392	Nek2	2.81044	6.60729	1.16638	2.28694	3.19251	4.58396	1.70165	1.92731	8.265	3.97732	3.7544	4.90609	2.16734	0.590482	NO	NEG		NO	NO
ENSRNOG00000004494	1058.71	-0.0872427	0.0472306	-1.84716	0.0647234	0.454392	Lta4h	1098.88	1088	1008.92	962.801	1060.98	1095.57	1087.35	1024.37	1081.8	1104.7	1032.46	1088.32	1023.18	0.0431295	NO	NEG		NO	NO
ENSRNOG00000004510	1928.26	0.158971	0.0871999	1.82307	0.068293	0.454392	Slc35b1	1997.29	2108.83	2148.47	2220.62	1628.18	1682.31	1924.56	1934.06	1699.84	1870.33	1996.4	1831.13	2044.82	0.101373	NO	POS		NO	NO
ENSRNOG00000004589	4651.22	-0.313084	0.162285	-1.92922	0.0537034	0.454392	Galnt16	4171.63	3836.63	3288.03	3306.91	5835.91	5698.78	4671.02	4187.09	5750.61	5330.6	5086.27	5104.03	4107.86	0.20549	NO	NEG		NO	NO
ENSRNOG00000004598	445.524	0.35082	0.183025	1.91679	0.0552652	0.454392	Tsen54	487.143	521.976	591.355	628.908	282.005	364.883	412.649	445.21	336.11	382.817	447.712	395.822	505.167	0.238286	NO	POS		NO	NO
ENSRNOG00000004614	333.792	0.134989	0.0687168	1.96442	0.049481	0.454392	Lypd6b	326.948	321.555	362.744	341.897	302.224	320.877	370.108	328.607	319.58	326.14	351.036	319.554	350.879	0.0611589	NO	POS		NO	NO
ENSRNOG00000004642	271.438	-0.273447	0.139942	-1.954	0.0507013	0.454392	Lmx1a	278.234	240.065	246.106	252.707	399.064	281.455	234.827	231.278	241.522	327.134	253.422	294.579	243.668	0.186716	NO	NEG		NO	NO
ENSRNOG00000004688	437.054	-0.704319	0.361398	-1.94887	0.0513105	0.454392	Rbfox2	241.698	205.927	237.942	227.55	897.095	580.329	382.87	318.971	740.177	516.057	458.975	530.214	325.262	0.523144	NO	NEG		NO	NO
ENSRNOG00000004713	898.834	-0.322884	0.176039	-1.83416	0.0666296	0.454392	Kcnj16	736.336	675.045	753.482	729.533	1367.46	959.881	877.199	747.798	1126.8	1068.9	844.739	989.07	790.55	0.237761	NO	NEG		NO	NO
ENSRNOG00000004740	1112.45	0.134643	0.0741856	1.81495	0.0695312	0.454392	Mmadhc	1191.63	1149.67	1225.87	1205.22	991.806	1024.06	1082.25	1194.93	965.169	1066.92	1139.46	1064.87	1169.54	0.0822407	NO	POS		NO	NO
ENSRNOG00000004743	9.27196	-0.819365	0.42811	-1.91391	0.0556313	0.454392	Cdcp1	10.305	8.80972	6.99828	11.4347	10.6417	12.8351	4.25412	8.67291	8.265	17.8979	1.8772	11.4591	6.64744	0.459279	NO	NEG		NO	NO
ENSRNOG00000004772	10.6743	-0.672948	0.371803	-1.80996	0.0703024	0.454392	Cytip	18.7363	16.5182	9.33104	11.4347	10.6417	10.0847	9.35905	3.85463	11.9383	8.94897	6.57019	12.8114	8.10992	0.388002	NO	NEG		NO	NO
ENSRNOG00000004773	1868.57	0.133266	0.071346	1.86788	0.0617784	0.454392	Yaf2	1889.55	1946.95	2164.8	1913.02	1676.07	1650.22	1821.61	1916.71	1698.92	1876.3	2000.15	1789.67	1963.26	0.0814657	NO	POS		NO	NO
ENSRNOG00000004783	1270.96	-0.840302	0.454778	-1.84772	0.0646428	0.454392	Fam171b	671.695	626.591	478.216	260.711	2595.51	1884.01	1377.48	946.311	2024.01	1739.08	1376.93	1590.15	887.929	0.581803	NO	NEG		NO	NO
ENSRNOG00000004789	834.923	0.350175	0.187278	1.86981	0.0615099	0.454392	Diexf	905.899	932.729	1214.2	1173.2	609.769	647.255	661.94	782.49	681.404	675.15	900.117	742.034	946.39	0.252607	NO	POS		NO	NO
ENSRNOG00000004831	670.749	-0.314211	0.165507	-1.89848	0.0576326	0.454392	Arid2	554.594	544	512.041	514.561	891.774	799.442	636.416	607.104	916.497	711.94	689.87	736.375	591.998	0.217196	NO	NEG		NO	NO
ENSRNOG00000004873	103.269	-0.327508	0.176885	-1.85153	0.0640933	0.454392	Prkch	92.7446	106.818	75.8147	85.7602	145.791	104.514	76.5741	94.4384	135.913	97.4443	120.141	113.871	90.5456	0.220141	NO	NEG		NO	NO
ENSRNOG00000004918	254.886	-0.229175	0.118206	-1.93877	0.0525289	0.454392	Kcna4	231.393	256.583	198.285	202.394	289.454	254.868	262.054	245.733	311.315	297.305	254.36	273.486	232.565	0.140518	NO	NEG		NO	NO
ENSRNOG00000004940	1179.82	0.307643	0.168606	1.82463	0.0680566	0.454392	Rnf215	1277.81	1302.74	1575.78	1684.33	860.913	986.468	994.612	1184.33	943.129	1016.2	1151.66	1064.54	1318.14	0.22313	NO	POS		NO	NO
ENSRNOG00000004950	69.1183	-0.675242	0.358802	-1.88193	0.0598449	0.454392	Ubxn2a	41.2198	48.4534	48.988	18.2955	125.572	88.012	75.7233	60.7104	106.527	90.484	56.316	83.378	52.0066	0.454571	NO	NEG		NO	NO
ENSRNOG00000004956	435.156	-0.670333	0.359848	-1.86282	0.062487	0.454392	Jade2	213.594	218.04	250.772	244.702	904.544	707.763	421.157	346.917	643.752	454.409	381.071	523.684	328.924	0.521975	NO	NEG		NO	NO
ENSRNOG00000005058	1668.46	0.126935	0.0698117	1.81825	0.0690262	0.454392	Lpcat4	1740.6	1741.02	1848.71	1837.56	1564.33	1546.63	1627.62	1787.58	1552.9	1461.66	1644.43	1601.19	1749.18	0.0780989	NO	POS		NO	NO
ENSRNOG00000005070	168.157	-0.479956	0.251705	-1.90682	0.0565445	0.454392	Spopl	134.901	116.729	96.8095	105.199	261.786	209.945	188.032	124.312	227.747	207.815	176.457	193.154	138.162	0.330182	NO	NEG		NO	NO
ENSRNOG00000005083	1384.71	-0.112259	0.0610597	-1.83851	0.0659872	0.454392	Rtfdc1	1331.21	1328.06	1315.68	1249.81	1467.49	1496.2	1394.5	1331.77	1422.5	1557.12	1337.5	1433.76	1325.85	0.0664228	NO	NEG		NO	NO
ENSRNOG00000005130	2318.93	-0.686035	0.362686	-1.89154	0.0585521	0.454392	LOC103693780	1353.7	1258.69	1060.24	953.653	4456.74	3378.38	2372.09	1938.88	3667.82	2689.66	2378.41	2800.83	1740.66	0.497406	NO	NEG		NO	NO
ENSRNOG00000005147	373.315	-0.183369	0.0935685	-1.95973	0.0500275	0.454392	Ccdc157	382.22	368.907	316.089	291.585	406.513	397.888	376.064	362.335	432.535	382.817	389.519	395.147	347.118	0.106298	NO	NEG		NO	NO
ENSRNOG00000005166	4.19707	-1.22031	0.671097	-1.81838	0.0690059	0.454392	Nhlh1	4.68407	7.7085	2.33276	2.28694	9.57753	4.58396	0.850823	5.78194	6.42834	0.99433	0.938599	5.66279	2.43821	0.708216	NO	NEG		NO	NO
ENSRNOG00000005193	2223.23	0.131344	0.0687169	1.91137	0.0559567	0.454392	LOC100912917	2288.64	2244.28	2379.42	2290.37	2203.9	2027.94	2254.68	2561.4	2117.68	1903.15	2184.12	2130.93	2334	0.0782445	NO	POS		NO	NO
ENSRNOG00000005229	207.905	0.311991	0.172089	1.81297	0.0698371	0.454392	Sec16b	201.415	244.47	258.936	287.011	148.984	185.192	215.258	242.842	165.3	177.985	159.562	187.224	232.722	0.218046	NO	POS		NO	NO
ENSRNOG00000005376	74.7786	-0.308539	0.162268	-1.90141	0.057248	0.454392	Mad2l1	70.261	59.4656	67.65	57.1735	92.5827	97.1799	76.5741	60.7104	90.915	81.535	68.5177	81.9899	66.1251	0.188211	NO	NEG		NO	NO
ENSRNOG00000005377	632.469	0.134933	0.0715152	1.88677	0.0591916	0.454392	Tmem11	671.695	618.883	704.494	698.66	554.432	599.582	646.626	661.069	567.53	618.473	615.721	605.099	665.314	0.0777401	NO	POS		NO	NO
ENSRNOG00000005438	4572.84	-0.323482	0.164102	-1.97123	0.0486975	0.454392	Pcsk2	4136.03	3727.61	3432.66	3057.64	6101.95	5367.81	4662.51	4146.62	5277.66	5584.15	4806.57	5032.54	4021.2	0.210153	NO	NEG		NO	NO
ENSRNOG00000005446	509.853	-0.639067	0.338844	-1.88602	0.0592923	0.454392	Gna11	301.654	288.518	276.432	211.542	881.132	694.011	463.699	440.391	789.767	699.014	562.221	609.016	390.857	0.452135	NO	NEG		NO	NO
ENSRNOG00000005483	740.756	0.364108	0.184285	1.97579	0.0481788	0.454392	Rpap1	779.429	702.575	779.142	736.394	650.208	655.506	1303.46	764.18	620.794	524.012	632.616	655.42	843.159	0.273402	NO	POS		NO	NO
ENSRNOG00000005535	75.5063	-0.537195	0.270059	-1.98918	0.0466818	0.454392	Ikzf4	67.4506	40.7449	52.4871	44.5953	111.738	118.266	69.7675	59.7467	110.2	79.5464	76.0265	87.991	60.5246	0.360305	NO	NEG		NO	NO
ENSRNOG00000005615	407.299	0.295852	0.153939	1.92188	0.0546205	0.454392	Gadd45a	514.311	404.146	473.55	525.996	292.647	333.712	433.069	449.064	314.988	353.981	384.826	368.964	453.301	0.194531	NO	POS		NO	NO
ENSRNOG00000005652	586.154	-0.325238	0.178153	-1.82561	0.0679088	0.454392	Cntn4	505.879	505.457	460.72	393.353	882.197	651.839	668.747	501.102	625.385	702.991	550.019	645.625	514.788	0.234149	NO	NEG		NO	NO
ENSRNOG00000005686	1257.87	-0.204562	0.103992	-1.9671	0.0491721	0.454392	Suclg2	1196.31	1127.64	1220.03	1135.46	1556.88	1290.84	1121.38	1042.68	1516.17	1341.35	1287.76	1338.2	1161.46	0.129946	NO	NEG		NO	NO
ENSRNOG00000005723	260.319	-0.960695	0.489009	-1.96458	0.0494633	0.454392	Grin3a	107.734	103.514	101.475	58.3169	602.32	415.307	272.263	169.604	454.575	322.163	256.238	334.269	171.579	0.670704	NO	NEG		NO	NO
ENSRNOG00000005730	2394.84	0.118658	0.0646895	1.83427	0.066614	0.454392	Pcmtd1	2284.89	2446.9	2349.09	2259.5	2327.34	2203.05	2492.06	2639.46	2269.2	2302.87	2768.87	2305.71	2501.79	0.0735175	NO	POS		NO	NO
ENSRNOG00000005753	596.688	0.192866	0.0993099	1.94207	0.0521292	0.454392	Alg13	633.286	650.818	666.003	646.06	493.775	484.066	609.189	593.613	528.96	570.745	687.055	560.275	640.384	0.116568	NO	POS		NO	NO
ENSRNOG00000005765	526.568	0.252315	0.135504	1.86205	0.0625959	0.454392	Ap4s1	563.962	602.364	596.02	676.934	373.524	454.729	521.555	541.575	423.352	488.216	550.019	484.358	577.221	0.165652	NO	POS		NO	NO
ENSRNOG00000005767	257.659	-0.152974	0.0799299	-1.91385	0.0556394	0.454392	Tulp3	279.17	260.988	232.11	232.124	286.262	260.369	241.634	271.751	272.745	261.509	235.588	270.174	242.641	0.0755469	NO	NEG		NO	NO
ENSRNOG00000005769	334.777	-0.197584	0.100235	-1.97121	0.0486997	0.454392	Smg8	322.264	325.96	330.086	272.146	404.384	388.72	349.688	287.17	356.313	336.083	309.738	355.621	309.765	0.117659	NO	NEG		NO	NO
ENSRNOG00000005802	3528.79	0.167651	0.0869262	1.92866	0.0537733	0.454392	Usp24	3109.28	3370.82	3955.19	3217.72	3735.24	3242.69	3764.89	4115.78	3610.89	2981.99	3712.16	3341.82	3753.15	0.103876	NO	POS		NO	NO
ENSRNOG00000005853	29.9404	-1.2006	0.619392	-1.93835	0.0525805	0.454392	Tacr1	13.1154	13.2146	2.33276	5.71735	88.3261	46.7564	29.7788	16.3822	44.08	36.7902	32.851	40.3804	17.4124	0.821021	NO	NEG		NO	NO
ENSRNOG00000005984	59.0199	-0.466309	0.250232	-1.86351	0.0623909	0.454392	Etv6	64.6401	29.7328	50.1543	34.3041	75.556	66.009	48.4969	54.9285	83.5684	85.5123	56.316	67.5031	48.8399	0.309669	NO	NEG		NO	NO
ENSRNOG00000005985	390.474	-0.45579	0.245603	-1.8558	0.0634824	0.454392	Kcnma1	281.981	273.101	258.936	237.842	595.935	469.397	393.931	315.116	585.897	466.341	416.738	445.442	324.513	0.328881	NO	NEG		NO	NO
ENSRNOG00000005987	580.571	-0.134268	0.0735395	-1.82579	0.0678818	0.454392	Suox	661.39	605.668	566.861	498.553	562.946	652.756	570.051	556.994	559.265	588.643	563.16	605.111	551.124	0.0790949	NO	NEG		NO	NO
ENSRNOG00000006030	4962.31	-0.290342	0.146831	-1.97738	0.0479982	0.454392	Ptprz1	4283.11	4386.14	4354.1	3896.94	7572.63	5453.08	4654	4640.01	5766.22	5003.47	4575.67	5410.77	4424.14	0.205008	NO	NEG		NO	NO
ENSRNOG00000006049	1273.09	0.278326	0.152014	1.83092	0.0671126	0.454392	Rfx1	1416.46	1484.44	1540.79	1653.46	985.421	1065.31	1220.08	1421.39	1082.72	929.698	1204.22	1160.67	1407.99	0.190988	NO	POS		NO	NO
ENSRNOG00000006067	852.596	0.203479	0.108453	1.87619	0.0606291	0.454392	Aifm1	914.33	945.943	1021.75	977.666	769.395	736.184	855.077	918.365	689.669	729.838	820.336	797.56	918.639	0.130735	NO	POS		NO	NO
ENSRNOG00000006114	856.328	0.248129	0.134224	1.84862	0.0645123	0.454392	Cfap69	902.152	997.7	966.929	1051.99	632.117	684.843	840.613	867.291	836.602	680.121	959.248	788.923	937.215	0.162937	NO	POS		NO	NO
ENSRNOG00000006148	2766.15	-0.188999	0.0965063	-1.95841	0.0501817	0.454392	RGD1310352	2720.51	2615.38	2349.09	2225.19	3045.65	2851.22	2874.08	2523.82	3016.73	3331	2874.93	2930.08	2569.42	0.11663	NO	NEG		NO	NO
[truncated: 17,092 more rows]
