# Supplementary material for: RNA-sequencing of AVPV and ARH reveals vastly different temporal and transcriptomic responses to estradiol in the female rat hypothalamus
Source: PLoS One. 2021 Aug 18;16(8):e0256148. doi: 10.1371/journal.pone.0256148 (PMC8372949; doi:10.1371/journal.pone.0256148)
Supplement: S12 Table — (XLSX) [file pone.0256148.s012.xlsx]

## Sheet: DESeq2_results_AVPV_6hr_EB-AVPV
	baseMean	log2FoldChange	lfcSE	stat	pvalue	padj	geneName	S20_AVPV 6 hr	S21_AVPV 6 hr	S22_AVPV 24 hr	S23_AVPV 24 hr	S26_AVPV 6 hr	S27_AVPV 6 hr	S28_AVPV 24 hr	S29_AVPV 24 hr	mean_cond1	mean_cond2	Coefficient_of_Variation	DE	POSITIVE FC	# DE	DE POS	DE NEG	# DE POS	# DE NEG
ENSRNOG00000042717	332.716	-0.795504	0.165037	-4.82014	1.43456e-06	0.0272322	Ciart	458.299	479.153	231.548	235.205	331.647	420.207	232.562	273.106	422.326	243.105	0.31767	YES	NEG	2	NO	YES	0	2
ENSRNOG00000020151	31.576	-3.916	0.840008	-4.66186	3.13368e-06	0.0297433	Cdh1	89.759	19.5573	4.28792	6.00522	117.624	10.0233	3.20039	2.15044	59.2409	3.911	1.43979	YES	NEG		NO	YES
ENSRNOG00000018215	73.6995	-2.5811	0.614385	-4.20111	2.65614e-05	0.168072	Slc22a6	262.941	51.0662	16.0797	18.0157	150.347	40.8641	32.0039	18.2788	126.304	21.0945	1.19734	NO	NEG		NO	NO
ENSRNOG00000006096	14.895	-2.50972	0.624466	-4.01899	5.84492e-05	0.277385	Slc26a7	34.8476	13.0382	4.28792	7.00609	38.9132	14.6494	4.26719	2.15044	25.3621	4.42791	0.959107	NO	NEG		NO	NO
ENSRNOG00000003515	548.001	-0.439079	0.113536	-3.86732	0.000110037	0.417767	Ephx1	681.112	611.708	463.096	410.357	635.878	594.457	500.328	487.076	630.789	465.214	0.174209	NO	NEG		NO	NO
ENSRNOG00000015668	34.604	-1.45657	0.383596	-3.79715	0.00014637	0.451083	Ccl19	68.6392	55.4123	17.1517	19.0165	52.1791	26.9857	23.4695	13.9779	50.8041	18.4039	0.603739	NO	NEG		NO	NO
ENSRNOG00000048924	145.632	-1.86035	0.494074	-3.76532	0.000166337	0.451083	Islr	403.387	130.382	55.743	50.0435	298.04	81.7282	62.941	82.7921	228.384	62.8799	0.906461	NO	NEG		NO	NO
ENSRNOG00000017409	25.2998	-3.01275	0.846719	-3.55815	0.000373473	0.884029	Wnt6	93.9829	13.0382	6.43189	2.00174	64.5606	8.48123	9.60117	4.30089	45.0157	5.58392	1.35926	NO	NEG		NO	NO
ENSRNOG00000029377	17.6833	3.47897	0.992182	3.50639	0.000454238	0.884029	LOC685963	2.11198	1.08651	54.671	57.0496	4.42196	3.85511	1.0668	17.2036	2.86889	32.4978	1.36512	NO	POS		NO	NO
ENSRNOG00000046621	120.22	0.630606	0.180186	3.49975	0.000465695	0.884029	AABR07043748.1	92.9269	105.392	164.013	148.129	75.1733	104.088	135.483	136.553	94.395	146.045	0.25251	NO	POS		NO	NO
ENSRNOG00000015550	14488.8	-1.72716	0.503776	-3.42842	0.000607106	0.972785	Ptgds	43661.9	11479	7012.9	6820.93	26930.6	6949.99	6897.91	6156.72	22255.4	6722.12	0.94544	NO	NEG		NO	NO
ENSRNOG00000015902	79.0589	-1.33179	0.389158	-3.42223	0.000621099	0.972785	Cpxm2	105.599	136.901	22.5116	49.0427	143.271	67.0788	67.2082	40.8584	113.212	44.9052	0.565977	NO	NEG		NO	NO
ENSRNOG00000004516	41.8698	-1.55641	0.465055	-3.34673	0.000817703	0.972785	Itgbl1	73.9191	36.9415	25.7275	26.0226	105.243	33.9249	19.2023	13.9779	62.5071	21.2326	0.751704	NO	NEG		NO	NO
ENSRNOG00000011668	200.621	0.607039	0.182201	3.3317	0.000863164	0.972785	Nfil3	197.47	151.026	267.995	254.221	158.306	130.303	208.025	237.624	159.276	241.966	0.25305	NO	POS		NO	NO
ENSRNOG00000043358	19.936	-1.28065	0.38553	-3.3218	0.000894395	0.972785	LOC685699	28.5117	38.028	15.0077	12.0104	21.2254	25.4437	11.7348	7.52656	28.3022	11.5699	0.516161	NO	NEG		NO	NO
ENSRNOG00000004210	29.5808	-2.25609	0.679617	-3.31965	0.00090129	0.972785	Osr1	78.1431	23.9033	10.7198	12.0104	81.3641	12.3363	13.8684	4.30089	48.9367	10.2249	1.06289	NO	NEG		NO	NO
ENSRNOG00000022373	1967.38	0.346108	0.104402	3.31516	0.000915907	0.972785	Dennd4b	1777.23	1522.21	2244.73	2180.9	1797.97	1831.18	2035.45	2349.36	1732.14	2202.61	0.143077	NO	POS		NO	NO
ENSRNOG00000013064	2662.76	0.425738	0.129009	3.30006	0.000966652	0.972785	Lrp8	2027.5	2106.75	2722.83	3001.61	2493.1	2461.87	3064.91	3423.51	2272.31	3053.21	0.181818	NO	POS		NO	NO
ENSRNOG00000016281	2137.93	0.326559	0.0991916	3.29221	0.000994051	0.972785	Col4a1	1832.14	1807.96	2379.8	2536.21	2059.75	1887.46	2135.73	2464.41	1896.83	2379.04	0.136364	NO	POS		NO	NO
ENSRNOG00000016057	9.23191	-2.94586	0.897144	-3.2836	0.0010249	0.972785	Kcnj13	32.7356	4.34606	2.14396	1.00087	22.1098	6.16817	3.20039	2.15044	16.3399	2.12392	1.26589	NO	NEG		NO	NO
ENSRNOG00000002385	23.1369	-3.62416	1.11004	-3.26489	0.00109507	0.989893	Prg4	69.6952	6.51909	6.43189	0	91.0924	3.85511	3.20039	4.30089	42.7904	3.48329	1.54979	NO	NEG		NO	NO
ENSRNOG00000016085	22.8406	-2.44393	0.755048	-3.23679	0.00120881	0.999998	Mpzl2	48.5754	10.8651	8.57585	8.00696	84.9016	10.0233	6.40078	5.37611	38.5914	7.08993	1.26246	NO	NEG		NO	NO
ENSRNOG00000017672	58.8646	-0.927587	0.287888	-3.22204	0.0012728	0.999998	Akr1c14	88.703	65.1909	37.5193	40.0348	101.705	53.2005	48.0058	36.5576	77.1998	40.5294	0.417282	NO	NEG		NO	NO
ENSRNOG00000017290	3145.43	0.378916	0.117638	3.22103	0.00127731	0.999998	Zfp335	2896.57	2792.34	3906.3	3382.94	2677.05	2573.67	3075.57	3858.97	2734.91	3555.95	0.164858	NO	POS		NO	NO
ENSRNOG00000012108	336.552	0.473727	0.148202	3.19651	0.00139103	0.999998	Thsd1	312.572	260.764	350.538	345.3	265.318	288.362	445.921	423.638	281.754	391.349	0.205654	NO	POS		NO	NO
ENSRNOG00000034190	70.57	-1.2763	0.405814	-3.14503	0.00166072	0.999998	Ighm	92.9269	172.756	49.3111	34.0296	78.7109	55.5135	51.2062	30.1062	99.9768	41.1633	0.656705	NO	NEG		NO	NO
ENSRNOG00000020906	78.001	-0.640486	0.205694	-3.11379	0.00184701	0.999998	Pola2	115.103	95.6133	68.6068	58.0505	86.6704	83.2703	64.0078	52.6859	95.1642	60.8377	0.270341	NO	NEG		NO	NO
ENSRNOG00000030763	27.6144	-1.56307	0.502977	-3.10765	0.00188584	0.999998	Dpp4	43.2955	21.7303	18.2237	12.0104	76.0577	23.9017	13.8684	11.8274	41.2463	13.9825	0.799375	NO	NEG		NO	NO
ENSRNOG00000052173	228.574	-1.70897	0.551905	-3.0965	0.0019582	0.999998	Ranbp3l	594.521	283.58	78.2546	76.0662	441.312	80.9572	171.754	102.146	350.093	107.055	0.857723	NO	NEG		NO	NO
ENSRNOG00000019118	416.509	-0.8784	0.283841	-3.09469	0.00197019	0.999998	Slc13a3	729.687	370.502	279.787	304.265	675.675	382.427	344.575	245.151	539.573	293.444	0.439304	NO	NEG		NO	NO
ENSRNOG00000018770	446.833	0.475128	0.155451	3.05644	0.0022398	0.999998	Pmaip1	393.883	436.779	518.839	580.505	333.416	333.081	444.854	533.31	374.29	519.377	0.205885	NO	POS		NO	NO
ENSRNOG00000010598	537.69	-0.424293	0.139185	-3.04842	0.00230048	0.999998	Hs3st1	564.953	560.642	513.479	461.401	634.109	703.942	460.856	402.133	615.912	459.467	0.184503	NO	NEG		NO	NO
ENSRNOG00000042229	26.2044	-0.974809	0.320205	-3.04433	0.002332	0.999998	Gimap1	33.7916	38.028	25.7275	15.0131	30.0693	37.009	13.8684	16.1283	34.7245	17.6843	0.383849	NO	NEG		NO	NO
ENSRNOG00000055305	2221.37	0.4052	0.133519	3.03476	0.00240724	0.999998	Parvb	2104.58	1663.45	2632.79	2320.02	2161.45	1716.29	2647.79	2524.62	1911.45	2531.3	0.173217	NO	POS		NO	NO
ENSRNOG00000021011	23.818	0.959595	0.317122	3.02595	0.00247856	0.999998	Fut2	13.7278	17.3842	24.6556	36.0313	14.1503	19.2755	34.1375	31.1814	16.1345	31.5015	0.37816	NO	POS		NO	NO
ENSRNOG00000019140	804.926	0.329934	0.109119	3.02361	0.00249776	0.999998	Banp	784.599	689.937	942.271	869.757	645.606	733.241	832.101	941.895	713.346	896.506	0.138281	NO	POS		NO	NO
ENSRNOG00000012956	266.445	0.72918	0.24186	3.01489	0.00257072	0.999998	Tgm2	239.709	167.323	304.443	236.205	212.254	182.732	449.121	339.77	200.505	332.385	0.352045	NO	POS		NO	NO
ENSRNOG00000053384	38.3339	-1.62691	0.542036	-3.00148	0.0026867	0.999998	Bmp7	84.479	23.9033	10.7198	14.0122	89.3236	33.9249	28.8035	21.5044	57.9077	18.76	0.806165	NO	NEG		NO	NO
ENSRNOG00000013720	691.181	-1.16469	0.392844	-2.96476	0.00302916	0.999998	Aebp1	1222.83	608.448	408.425	358.312	1541.5	451.047	517.396	421.487	955.956	426.405	0.638629	NO	NEG		NO	NO
ENSRNOG00000046533	416.65	-0.520384	0.177419	-2.93309	0.00335611	0.999998	AABR07043421.1	470.971	534.565	284.075	342.298	464.306	494.225	299.77	442.992	491.017	342.284	0.226974	NO	NEG		NO	NO
ENSRNOG00000055049	124.827	-1.32365	0.452972	-2.92214	0.00347631	0.999998	Aldh1a2	249.213	89.0942	77.1826	59.0514	292.734	82.4993	77.8761	70.9647	178.385	71.2687	0.731946	NO	NEG		NO	NO
ENSRNOG00000035516	15.1491	1.12974	0.388767	2.90595	0.00366136	0.999998	Mir132	10.5599	8.69212	25.7275	19.0165	7.07514	11.5653	19.2023	19.354	9.47311	20.8251	0.433403	NO	POS		NO	NO
ENSRNOG00000020726	737.566	0.321225	0.110699	2.90177	0.00371058	0.999998	Sipa1	685.336	692.11	883.313	773.673	664.178	582.892	849.17	769.859	656.129	819.004	0.135724	NO	POS		NO	NO
ENSRNOG00000012575	3.45626	-5.15903	1.78109	-2.89656	0.00377277	0.999998	Fat2	6.33593	1.08651	0	0	19.4566	0.771021	0	0	6.91252	0	1.97119	NO	NEG		NO	NO
ENSRNOG00000003897	251.87	-0.869074	0.300205	-2.89493	0.00379242	0.999998	Col1a1	439.291	204.265	150.077	142.124	390.901	267.544	228.294	192.465	325.5	178.24	0.433522	NO	NEG		NO	NO
ENSRNOG00000003789	1.72452	4.31474	1.49233	2.89127	0.00383688	0.999998	Rn60_X_0110.2	0	0	5.35991	2.00174	0	0	2.13359	4.30089	0	3.44903	1.2397	NO	POS		NO	NO
ENSRNOG00000015957	41.6039	-1.19814	0.41737	-2.87069	0.00409577	0.999998	F13a1	62.3033	32.5954	22.5116	25.0218	99.0519	37.78	24.5363	29.031	57.9327	25.2752	0.636805	NO	NEG		NO	NO
ENSRNOG00000021619	16.989	-1.65795	0.580353	-2.8568	0.00427938	0.999998	Cela3b	46.4635	22.8168	8.57585	10.0087	25.6474	8.48123	7.46758	6.45133	25.8522	8.12587	0.823839	NO	NEG		NO	NO
ENSRNOG00000015518	807.081	-0.58748	0.205687	-2.85618	0.0042877	0.999998	Rbp4	1297.81	980.036	603.525	622.541	767.652	831.932	751.025	602.124	969.357	644.804	0.293784	NO	NEG		NO	NO
ENSRNOG00000019332	1732.57	0.241536	0.08578	2.81576	0.00486624	0.999998	Gtpbp2	1628.33	1680.84	1824.51	1907.66	1439.79	1603.72	1833.82	1941.85	1588.17	1876.96	0.0997375	NO	POS		NO	NO
ENSRNOG00000020388	3478.23	0.418979	0.149187	2.80841	0.00497873	0.999998	Inpp5f	2773.02	3462.72	3831.26	4562.97	2774.34	2897.5	3315.6	4208.42	2976.9	3979.56	0.194119	NO	POS		NO	NO
ENSRNOG00000003357	248.834	-1.22256	0.435566	-2.80683	0.00500309	0.999998	Col3a1	573.401	177.102	168.301	148.129	481.994	161.143	139.75	140.854	348.41	149.259	0.700573	NO	NEG		NO	NO
ENSRNOG00000058827	5.98978	-3.82894	1.36622	-2.80257	0.00506966	0.999998	Six2	15.8398	1.08651	2.14396	1.00087	24.763	3.08408	0	0	11.1933	0.786208	1.53711	NO	NEG		NO	NO
ENSRNOG00000020401	165.258	0.428965	0.153422	2.79598	0.00517424	0.999998	Adcy4	122.495	164.064	187.597	182.158	127.352	149.578	187.756	201.067	140.872	189.644	0.178423	NO	POS		NO	NO
ENSRNOG00000023899	21.3433	-1.37001	0.49255	-2.78146	0.00541158	0.999998	LOC685513	48.5754	32.5954	11.7918	11.0096	28.3005	13.8784	17.0687	7.52656	30.8375	11.8492	0.657738	NO	NEG		NO	NO
ENSRNOG00000002984	7.45011	-1.72952	0.624117	-2.77114	0.00558596	0.999998	Bmp15	15.8398	9.77863	3.21594	2.00174	13.2659	6.93919	5.33398	3.22567	11.4559	3.44433	0.68033	NO	NEG		NO	NO
ENSRNOG00000023972	3311.52	0.413975	0.149779	2.7639	0.00571158	0.999998	Col4a2	2634.69	2319.71	3591.14	3975.46	3102.45	3299.97	3510.83	4057.89	2839.2	3783.83	0.18409	NO	POS		NO	NO
ENSRNOG00000023473	114.176	-0.433927	0.157268	-2.75915	0.00579514	0.999998	Rnf122	136.222	135.814	92.1904	106.092	137.081	116.424	92.8113	96.77	131.385	96.966	0.174921	NO	NEG		NO	NO
ENSRNOG00000010840	75.6231	-0.628437	0.227851	-2.7581	0.00581386	0.999998	Adamtsl3	90.8149	73.883	54.671	60.0522	110.549	91.7515	49.0726	74.1903	91.7496	59.4966	0.278375	NO	NEG		NO	NO
ENSRNOG00000017767	101.326	-0.743985	0.269884	-2.75668	0.00583917	0.999998	Mrvi1	144.67	80.4021	70.7508	89.0775	151.231	131.074	85.3437	58.062	126.844	75.8085	0.351983	NO	NEG		NO	NO
ENSRNOG00000011184	68.4738	-1.38046	0.501662	-2.75176	0.00592752	0.999998	Slc13a4	128.83	31.5089	39.6633	30.0261	169.803	65.5368	46.939	35.4823	98.9199	38.0277	0.763777	NO	NEG		NO	NO
ENSRNOG00000020369	1128.86	-0.798106	0.291237	-2.7404	0.00613642	0.999998	Igf2	1956.75	1359.23	902.608	970.844	1625.51	792.61	709.42	713.948	1433.52	824.205	0.413122	NO	NEG		NO	NO
ENSRNOG00000029939	34.001	-0.961268	0.350787	-2.74032	0.00613801	0.999998	Gypc	50.6874	34.7685	18.2237	30.0261	62.7918	31.6119	23.4695	20.4292	44.9649	23.0371	0.454746	NO	NEG		NO	NO
ENSRNOG00000018735	211.353	-1.26321	0.46206	-2.73387	0.00625945	0.999998	Cd74	318.908	215.13	177.949	121.105	543.901	115.653	93.8781	104.297	298.398	124.307	0.728287	NO	NEG		NO	NO
ENSRNOG00000047531	773.621	0.46411	0.170213	2.72665	0.00639812	0.999998	Ccdc57	633.593	769.253	1063.41	931.81	565.126	633.779	731.822	860.178	650.438	896.804	0.218979	NO	POS		NO	NO
ENSRNOG00000026643	1683.45	0.456628	0.167504	2.72607	0.00640943	0.999998	Chordc1	1432.98	1359.23	1954.22	2042.78	1499.93	1384.75	1455.11	2338.61	1419.22	1947.68	0.221643	NO	POS		NO	NO
ENSRNOG00000010253	37.5124	-0.950107	0.349409	-2.71918	0.00654432	0.999998	Cd163	38.0156	48.8932	28.9435	21.0183	76.0577	34.696	26.6699	25.8053	49.4156	25.6093	0.475115	NO	NEG		NO	NO
ENSRNOG00000060831	82.888	-0.61393	0.226418	-2.71148	0.00669826	0.999998	Clca1	85.535	107.565	54.671	69.0601	125.584	82.4993	65.0746	73.1151	100.296	65.4802	0.282542	NO	NEG		NO	NO
ENSRNOG00000057404	28.2719	-2.51208	0.926733	-2.71069	0.00671443	0.999998	Slc47a1	40.1275	7.6056	7.50387	8.00696	136.196	8.48123	3.20039	15.0531	48.1027	8.44108	1.59602	NO	NEG		NO	NO
ENSRNOG00000021027	3790.53	-0.608323	0.225375	-2.69916	0.00695142	0.999998	Dbp	4854.38	5271.77	2359.43	2645.3	3376.61	4809.63	3963.15	3043.95	4578.1	3002.96	0.290411	NO	NEG		NO	NO
ENSRNOG00000031342	14.0683	2.17808	0.807396	2.69766	0.00698282	0.999998	AABR07063082.1	8.4479	5.43257	5.35991	47.0409	4.42196	2.31306	32.0039	7.52656	5.15387	22.9828	1.16021	NO	POS		NO	NO
ENSRNOG00000014642	302.652	-0.42323	0.158653	-2.66764	0.00763856	0.999998	Morn1	344.252	411.789	286.219	281.245	309.537	322.287	232.562	233.323	346.966	258.337	0.195562	NO	NEG		NO	NO
ENSRNOG00000003172	76.6653	-1.24525	0.468111	-2.66015	0.00781056	0.999998	Serpinf1	172.126	58.6718	47.1672	51.0444	152.115	48.5743	30.9371	52.6859	107.872	45.4586	0.699148	NO	NEG		NO	NO
ENSRNOG00000020923	71.977	0.630455	0.239948	2.62746	0.00860247	0.999998	Tuft1	54.9114	57.5853	118.99	84.0731	61.9074	51.6584	77.8761	68.8142	56.5156	87.4384	0.306821	NO	POS		NO	NO
ENSRNOG00000024445	1461.05	0.502454	0.191983	2.61718	0.00886592	0.999998	Slx4	1114.07	1134.32	1407.51	1683.46	1282.37	1305.34	2291.48	1469.83	1209.02	1713.07	0.261952	NO	POS		NO	NO
ENSRNOG00000042905	407.202	-0.577376	0.220693	-2.6162	0.00889152	0.999998	RT1-T24-4	608.249	528.046	323.738	307.267	474.918	340.02	391.514	283.859	487.808	326.595	0.288392	NO	NEG		NO	NO
ENSRNOG00000021824	1442.06	0.441139	0.168701	2.61492	0.00892485	0.999998	Dnajb1	1330.54	1127.8	1431.09	1568.36	1299.17	1135.71	1514.85	2128.94	1223.31	1660.81	0.222188	NO	POS		NO	NO
ENSRNOG00000014448	671.073	0.334928	0.129646	2.5834	0.00978314	0.999998	Arntl	533.274	644.303	806.13	707.615	529.751	666.162	720.088	761.257	593.373	748.773	0.148816	NO	POS		NO	NO
ENSRNOG00000058283	61.8607	-0.504017	0.196328	-2.56722	0.0102516	0.999998	SNORA62	76.0311	76.056	56.815	49.0427	68.9826	69.3919	44.8055	53.7611	72.6154	51.1061	0.198549	NO	NEG		NO	NO
ENSRNOG00000000521	315.151	0.70206	0.273828	2.56387	0.0103513	0.999998	Cdkn1a	299.901	206.438	439.512	493.429	281.237	172.709	265.632	362.35	240.071	390.231	0.350519	NO	POS		NO	NO
ENSRNOG00000009726	1350.01	0.491971	0.191914	2.5635	0.0103624	0.999998	Grip2	1286.19	976.777	1725.89	1643.43	1185.97	1039.34	1136.14	1806.37	1122.07	1577.96	0.24217	NO	POS		NO	NO
ENSRNOG00000061358	4.91283	1.84046	0.718377	2.56196	0.0104083	0.999998	AC129365.1	2.11198	3.25954	9.64783	8.00696	2.65318	0.771021	6.40078	6.45133	2.19893	7.62673	0.640976	NO	POS		NO	NO
ENSRNOG00000012881	93.0472	-0.967634	0.378224	-2.55836	0.0105167	0.999998	Fgl2	163.678	78.2291	77.1826	60.0522	181.3	69.3919	64.0078	50.5354	123.15	62.9445	0.538089	NO	NEG		NO	NO
ENSRNOG00000009118	10.9058	1.22164	0.477578	2.55798	0.0105281	0.999998	Pou2f3	9.50389	3.25954	13.9358	16.0139	8.84392	4.62613	14.9352	16.1283	6.55837	15.2533	0.468705	NO	POS		NO	NO
ENSRNOG00000013426	15.0171	-1.98218	0.777116	-2.55069	0.0107511	0.999998	Mrgprf	28.5117	15.2112	3.21594	6.00522	45.9884	6.16817	2.13359	12.9027	23.9699	6.06436	1.01009	NO	NEG		NO	NO
ENSRNOG00000049531	3766.18	0.237612	0.0933203	2.5462	0.0108902	0.999998	Usp19	3282.01	3490.97	3906.3	3739.25	3449.13	3603.75	4176.51	4481.53	3456.47	4075.9	0.107036	NO	POS		NO	NO
ENSRNOG00000023122	17.5519	-1.0227	0.402856	-2.53863	0.0111287	0.999998	Apol11a	23.2317	17.3842	10.7198	7.00609	23.8786	29.2988	17.0687	11.8274	23.4483	11.6555	0.431327	NO	NEG		NO	NO
ENSRNOG00000059890	1.69129	-4.11852	1.62292	-2.53772	0.0111577	0.999998	Clec2d2	5.27994	2.17303	0	0	5.30635	0.771021	0	0	3.38259	0	1.38606	NO	NEG		NO	NO
ENSRNOG00000014013	5590.8	0.379382	0.149632	2.53543	0.0112309	0.999998	Map4k4	4697.03	4780.67	7145.83	6983.07	5362.07	4599.91	5007.54	6150.27	4859.92	6321.68	0.185131	NO	POS		NO	NO
ENSRNOG00000032844	43.8281	-1.16131	0.458651	-2.53201	0.0113409	0.999998	RT1-Da	59.1353	30.4224	39.6633	27.0235	107.896	44.7192	21.3359	20.4292	60.5432	27.113	0.660868	NO	NEG		NO	NO
ENSRNOG00000040287	22.9595	-1.13563	0.450982	-2.51813	0.0117981	0.999998	Cyp1b1	44.3515	16.2977	9.64783	22.0192	37.1445	28.5278	14.9352	10.7522	31.5804	14.3386	0.552334	NO	NEG		NO	NO
ENSRNOG00000028529	2.96939	-3.33795	1.32792	-2.51367	0.0119483	0.999998	AC134651.1	10.5599	5.43257	1.07198	0	1.76878	3.85511	1.0668	0	5.40409	0.534694	1.21266	NO	NEG		NO	NO
ENSRNOG00000018290	29.4512	-1.08429	0.432165	-2.50897	0.0121084	0.999998	Alx3	59.1353	36.9415	12.8638	27.0235	38.9132	25.4437	24.5363	10.7522	40.1084	18.794	0.528782	NO	NEG		NO	NO
ENSRNOG00000003233	48.7992	0.794782	0.321763	2.47009	0.013508	0.999998	Serpinf2	52.7994	38.028	53.5991	52.0453	25.6474	26.9857	81.0765	60.2124	35.8651	61.7333	0.375429	NO	POS		NO	NO
ENSRNOG00000058329	10.9107	-2.44138	0.989643	-2.46693	0.0136276	0.999998	Prrx2	8.4479	3.25954	3.21594	5.00435	56.6011	5.39715	2.13359	3.22567	18.4264	3.39489	1.70162	NO	NEG		NO	NO
ENSRNOG00000002417	2.22845	-3.71463	1.51556	-2.45099	0.0142465	0.999998	Serpinb10	5.27994	1.08651	0	0	8.84392	1.54204	0	1.07522	4.1881	0.268806	1.42994	NO	NEG		NO	NO
ENSRNOG00000056476	20.9565	0.834742	0.340754	2.44969	0.0142979	0.999998	Slc22a13	12.6719	14.1247	25.7275	24.0209	18.5722	14.6494	22.4027	35.4823	15.0045	26.9084	0.363417	NO	POS		NO	NO
ENSRNOG00000020525	2657.31	0.240774	0.0982916	2.44959	0.0143021	0.999998	Col5a3	2554.43	2576.13	2766.78	2949.57	2426.77	2188.93	3081.98	2713.86	2436.57	2878.05	0.107446	NO	POS		NO	NO
ENSRNOG00000010666	35.091	-0.808988	0.330886	-2.44492	0.0144885	0.999998	Wisp2	48.5754	44.5471	27.8715	31.027	56.6011	29.2988	25.6031	17.2036	44.7556	25.4263	0.380218	NO	NEG		NO	NO
ENSRNOG00000010917	8.0856	-1.51146	0.619748	-2.43883	0.0147348	0.999998	Bmp5	15.8398	7.6056	2.14396	6.00522	16.8034	7.71021	3.20039	5.37611	11.9898	4.18142	0.673098	NO	NEG		NO	NO
ENSRNOG00000019598	3656.38	0.233612	0.0960023	2.4334	0.0149577	0.999998	Vegfa	3426.68	3335.6	3519.31	4318.76	3390.76	3291.49	3820.2	4148.21	3361.13	3951.62	0.107706	NO	POS		NO	NO
ENSRNOG00000047023	687.718	-0.288025	0.118462	-2.43138	0.0150414	0.999998	Aldh1l1	706.456	848.568	574.582	577.502	742.889	727.073	680.616	644.058	756.247	619.19	0.13204	NO	NEG		NO	NO
ENSRNOG00000004668	72.1261	-0.470045	0.194279	-2.41943	0.0155449	0.999998	Slc25a35	72.8631	86.9212	50.3831	61.0531	91.0924	84.0413	66.1414	64.5133	83.7295	60.5227	0.196793	NO	NEG		NO	NO
ENSRNOG00000025185	1241.76	0.236306	0.0978922	2.41394	0.0157808	0.999998	Nup188	1107.73	1234.28	1436.45	1239.08	1068.35	1151.13	1310.03	1387.04	1140.37	1343.15	0.105433	NO	POS		NO	NO
ENSRNOG00000057629	8.7978	-1.54641	0.640633	-2.41388	0.0157835	0.999998	AABR07032786.1	8.4479	23.9033	5.35991	5.00435	7.07514	13.1074	5.33398	2.15044	13.1334	4.46217	0.783067	NO	NEG		NO	NO
ENSRNOG00000014532	11.5656	-1.3446	0.557236	-2.41299	0.0158224	0.999998	Lbp	19.0078	13.0382	4.28792	11.0096	22.1098	12.3363	2.13359	8.60178	16.623	6.50822	0.584917	NO	NEG		NO	NO
ENSRNOG00000052510	6.53313	-1.99189	0.826432	-2.41023	0.0159426	0.999998	Wnt10a	9.50389	6.51909	0	3.00261	20.341	5.39715	3.20039	4.30089	10.4403	2.62597	0.954162	NO	NEG		NO	NO
ENSRNOG00000056092	1.40992	-3.88292	1.6169	-2.40146	0.0163298	0.999998	Hephl1	1.05599	2.17303	0	0	2.65318	5.39715	0	0	2.81984	0	1.36962	NO	NEG		NO	NO
ENSRNOG00000051490	8474.79	0.277393	0.115524	2.40117	0.0163427	0.999998	Plcg1	6910.38	8230.35	9685.35	8766.63	6955.74	8552.94	8996.3	9700.66	7662.35	9287.23	0.12729	NO	POS		NO	NO
ENSRNOG00000049843	2.38024	3.97559	1.6603	2.3945	0.016643	0.999998	AABR07016950.1	0	1.08651	8.57585	4.00348	0	0	0	5.37611	0.271629	4.48886	1.36904	NO	POS		NO	NO
ENSRNOG00000009963	2529.35	-0.235798	0.0988133	-2.3863	0.0170189	0.999998	Ctps1	2484.74	2705.42	2478.42	2233.94	3026.39	2724.79	2232.81	2348.29	2735.33	2323.36	0.108666	NO	NEG		NO	NO
ENSRNOG00000061532	13.8808	-1.38216	0.579433	-2.38537	0.017062	0.999998	AABR07017825.7	30.6236	11.9517	7.50387	4.00348	22.9942	14.6494	4.26719	15.0531	20.0547	7.70691	0.666818	NO	NEG		NO	NO
ENSRNOG00000003622	96.3113	-0.842726	0.354091	-2.37997	0.0173141	0.999998	Cybb	149.95	132.555	105.054	40.0348	134.428	77.8731	73.609	56.9868	123.701	68.9212	0.416964	NO	NEG		NO	NO
ENSRNOG00000007457	248.467	-0.945703	0.397368	-2.37992	0.0173166	0.999998	Serping1	434.011	206.438	147.933	137.119	507.641	160.372	184.556	209.668	327.116	169.819	0.567587	NO	NEG		NO	NO
ENSRNOG00000008947	50.35	-0.813096	0.342451	-2.37434	0.0175803	0.999998	Cpz	96.0949	54.3257	36.4474	28.0244	67.2138	39.3221	43.7387	37.6328	64.2391	36.4608	0.438458	NO	NEG		NO	NO
ENSRNOG00000049642	33.0264	-1.40214	0.591409	-2.37084	0.0177475	0.999998	Smim5	42.2395	23.9033	10.7198	18.0157	100.821	24.6727	30.9371	12.9027	47.909	18.1438	0.883971	NO	NEG		NO	NO
ENSRNOG00000004554	269.351	-0.652007	0.27571	-2.36483	0.0180384	0.999998	Dcn	443.515	279.234	192.957	217.189	397.092	197.381	199.491	227.947	329.306	209.396	0.363437	NO	NEG		NO	NO
ENSRNOG00000013577	33.1359	-0.904312	0.384346	-2.35286	0.0186296	0.999998	Kdelr3	57.0233	22.8168	24.6556	28.0244	57.4855	35.467	21.3359	18.2788	43.1981	23.0737	0.474906	NO	NEG		NO	NO
ENSRNOG00000025001	129.363	-0.879003	0.373837	-2.3513	0.0187078	0.999998	Pcolce	274.557	155.372	101.838	78.0679	164.497	76.3311	88.5441	95.6948	167.689	91.0363	0.5226	NO	NEG		NO	NO
ENSRNOG00000020446	3.96175	2.44459	1.03992	2.35075	0.0187357	0.999998	AABR07005838.1	3.16796	1.08651	3.21594	3.00261	0.884392	0	11.7348	8.60178	1.28472	6.63877	1.0341	NO	POS		NO	NO
ENSRNOG00000058652	7.0022	1.32374	0.563167	2.35052	0.0187471	0.999998	Akp3	4.22395	5.43257	9.64783	12.0104	2.65318	3.85511	10.668	7.52656	4.0412	9.9632	0.497053	NO	POS		NO	NO
ENSRNOG00000052555	12.5193	1.29274	0.550095	2.35003	0.0187717	0.999998	Hist2h2aa3	6.33593	8.69212	33.2314	10.0087	7.07514	6.93919	10.668	17.2036	7.26059	17.7779	0.72352	NO	POS		NO	NO
ENSRNOG00000005153	411.927	-0.330299	0.140705	-2.34745	0.0189022	0.999998	LOC690422	447.739	468.288	392.345	351.306	497.913	421.749	410.717	305.363	458.922	364.933	0.151784	NO	NEG		NO	NO
ENSRNOG00000003553	301.726	-0.891555	0.381701	-2.33574	0.0195046	0.999998	Efemp1	572.345	290.099	218.684	234.204	528.866	177.335	158.953	233.323	392.162	211.291	0.526949	NO	NEG		NO	NO
ENSRNOG00000006336	679.336	0.245322	0.105051	2.33527	0.0195291	0.999998	Fyco1	602.969	616.054	730.019	726.632	694.248	573.64	707.286	783.837	621.728	736.944	0.108083	NO	POS		NO	NO
ENSRNOG00000058057	1333.52	0.474586	0.203281	2.33463	0.019563	0.999998	Uggt2	1042.26	1106.07	1811.65	1729.5	1300.06	1016.21	1066.8	1595.63	1116.15	1550.89	0.24768	NO	POS		NO	NO
ENSRNOG00000061678	11.1209	-1.59858	0.685415	-2.33227	0.0196864	0.999998	SNORD100	21.1198	26.0764	7.50387	8.00696	4.42196	15.4204	4.26719	2.15044	16.7596	5.48212	0.787755	NO	NEG		NO	NO
ENSRNOG00000010645	125.054	-1.48658	0.637508	-2.33187	0.0197076	0.999998	Lgals3	234.429	80.4021	109.342	53.0461	378.52	43.9482	41.6051	59.1372	184.325	65.7826	0.963011	NO	NEG		NO	NO
ENSRNOG00000017628	358.916	-0.63156	0.270937	-2.33102	0.0197524	0.999998	Tagln	495.258	437.865	328.026	290.252	562.473	249.811	254.964	252.677	436.352	281.48	0.342731	NO	NEG		NO	NO
ENSRNOG00000017546	28.1411	0.658236	0.282853	2.32713	0.0199583	0.999998	Mylk3	21.1198	23.9033	35.3754	35.0305	16.8034	25.4437	36.2711	31.1814	21.8176	34.4646	0.261204	NO	POS		NO	NO
ENSRNOG00000019154	3930.14	0.220138	0.09472	2.32409	0.0201207	0.999998	Zmynd8	3411.9	3844.09	4342.6	4507.92	3408.45	3858.96	3968.48	4098.75	3630.85	4229.44	0.10027	NO	POS		NO	NO
ENSRNOG00000036693	940.773	-0.234001	0.101225	-2.3117	0.0207945	0.999998	Slc25a10	1033.81	1099.55	868.305	807.703	948.953	986.136	943.048	838.673	1017.11	864.432	0.105825	NO	NEG		NO	NO
ENSRNOG00000007879	196.189	0.301556	0.130485	2.31103	0.020831	0.999998	Stk26	177.406	182.534	217.612	235.205	158.306	185.045	206.959	206.443	175.823	216.554	0.126344	NO	POS		NO	NO
ENSRNOG00000059260	59.5816	0.523865	0.226719	2.31063	0.0208532	0.999998	AABR07053509.2	40.1275	46.7201	83.6145	60.0522	54.8323	53.2005	75.7426	62.3629	48.7201	70.4431	0.241881	NO	POS		NO	NO
ENSRNOG00000055892	28.2748	-0.83549	0.362253	-2.30637	0.02109	0.999998	AABR07043395.1	30.6236	27.1629	27.8715	12.0104	45.104	41.6351	18.1355	23.6549	36.1314	20.4181	0.391401	NO	NEG		NO	NO
ENSRNOG00000017589	18.0061	0.873871	0.3791	2.30512	0.0211598	0.999998	Gnat1	11.6159	17.3842	23.5836	19.0165	9.72831	12.3363	19.2023	31.1814	12.7662	23.246	0.392165	NO	POS		NO	NO
ENSRNOG00000008759	109.927	0.43267	0.187782	2.30411	0.0212167	0.999998	Csf3r	77.0871	97.7863	135.07	107.093	108.78	90.2095	140.817	122.575	93.4658	126.389	0.199609	NO	POS		NO	NO
ENSRNOG00000021814	154.203	0.553472	0.240231	2.30392	0.0212274	0.999998	Tnfrsf25	129.886	171.669	158.653	170.148	93.7455	105.63	185.623	218.27	125.233	183.173	0.27158	NO	POS		NO	NO
ENSRNOG00000031004	48.8361	-0.780012	0.338857	-2.30189	0.0213412	0.999998	Cyp2j4	60.1913	71.71	38.5913	47.0409	76.0577	39.3221	36.2711	21.5044	61.8203	35.8519	0.386722	NO	NEG		NO	NO
ENSRNOG00000011022	5.83742	-1.604	0.697623	-2.29924	0.0214915	0.999998	Mep1a	8.4479	8.69212	6.43189	3.00261	7.95953	10.0233	1.0668	1.07522	8.78071	2.89413	0.617036	NO	NEG		NO	NO
ENSRNOG00000027057	2545.15	0.233806	0.102211	2.28748	0.0221676	0.999998	Gga3	2296.77	2478.34	2960.81	2839.47	2175.6	2407.13	2437.63	2765.47	2339.46	2750.85	0.109256	NO	POS		NO	NO
ENSRNOG00000003745	24.0116	-1.22244	0.53452	-2.28699	0.0221967	0.999998	Atf3	51.7434	39.1145	19.2957	5.00435	28.3005	15.4204	14.9352	18.2788	33.6447	14.3785	0.627294	NO	NEG		NO	NO
ENSRNOG00000002057	19.3988	1.28601	0.564026	2.28005	0.022605	0.999998	Slc10a6	5.27994	8.69212	16.0797	15.0131	17.6878	13.1074	29.8703	49.4602	11.1918	27.6058	0.729041	NO	POS		NO	NO
ENSRNOG00000037853	77.6084	-0.559202	0.245471	-2.27808	0.022722	0.999998	Rarres1	91.8709	97.7863	75.0387	61.0531	114.971	65.5368	55.4734	59.1372	92.5413	62.6756	0.278242	NO	NEG		NO	NO
ENSRNOG00000054643	1.16953	3.76147	1.65305	2.27548	0.0228771	0.999998	AABR07034183.1	0	0	2.14396	4.00348	0	0	2.13359	1.07522	0	2.33907	1.26783	NO	POS		NO	NO
ENSRNOG00000019265	28.7257	0.848772	0.373194	2.27434	0.0229453	0.999998	Pcdh12	25.3437	17.3842	28.9435	33.0287	25.6474	13.8784	55.4734	30.1062	20.5634	36.888	0.43756	NO	POS		NO	NO
ENSRNOG00000008552	30.2353	0.669314	0.295259	2.26687	0.0233984	0.999998	P2rx3	21.1198	21.7303	34.3034	50.0435	26.5318	23.9017	33.0707	31.1814	23.3209	37.1498	0.313046	NO	POS		NO	NO
ENSRNOG00000032847	17.8376	-0.94023	0.414952	-2.26588	0.023459	0.999998	RGD1561636	25.3437	33.682	11.7918	10.0087	21.2254	13.8784	13.8684	12.9027	23.5324	12.1429	0.460586	NO	NEG		NO	NO
ENSRNOG00000051701	1.57065	-3.19713	1.41239	-2.26362	0.0235972	0.999998	AABR07073453.1	2.11198	2.17303	0	1.00087	2.65318	4.62613	0	0	2.89108	0.250218	1.04587	NO	NEG		NO	NO
ENSRNOG00000025998	30.5218	0.708849	0.313242	2.26295	0.0236391	0.999998	Aim1	19.0078	17.3842	37.5193	31.027	31.8381	23.9017	46.939	36.5576	23.0329	38.0107	0.329013	NO	POS		NO	NO
ENSRNOG00000047714	27.2647	-0.956876	0.42316	-2.26126	0.0237432	0.999998	Tmem37	54.9114	24.9898	19.2957	13.0113	43.3352	20.8176	22.4027	19.354	36.0135	18.5159	0.522798	NO	NEG		NO	NO
ENSRNOG00000019445	10.11	-1.69765	0.751229	-2.25983	0.0238319	0.999998	Msln	25.3437	5.43257	4.28792	3.00261	25.6474	5.39715	7.46758	4.30089	15.4552	4.76475	0.947778	NO	NEG		NO	NO
ENSRNOG00000009540	119.106	0.458757	0.203162	2.25809	0.0239402	0.999998	Gpr3	119.327	98.8729	118.99	165.144	85.786	97.9197	116.281	150.531	100.476	137.736	0.226255	NO	POS		NO	NO
ENSRNOG00000004441	16.2683	-0.911581	0.404158	-2.25551	0.0241014	0.999998	Fcmr	21.1198	26.0764	11.7918	17.0148	20.341	17.7335	7.46758	8.60178	21.3177	11.219	0.399241	NO	NEG		NO	NO
ENSRNOG00000057630	9.05293	1.30866	0.581924	2.24885	0.0245223	0.999998	AABR07068590.1	8.4479	5.43257	17.1517	16.0139	1.76878	5.39715	8.53437	9.677	5.2616	12.8443	0.582417	NO	POS		NO	NO
ENSRNOG00000021000	10.4303	-1.20485	0.536142	-2.24725	0.0246241	0.999998	Naaladl1	9.50389	11.9517	6.43189	4.00348	20.341	16.1914	4.26719	10.7522	14.497	6.36369	0.549519	NO	NEG		NO	NO
ENSRNOG00000000552	41.4516	-0.999467	0.444893	-2.24653	0.0246698	0.999998	Col13a1	67.5832	34.7685	28.9435	27.0235	90.208	28.5278	35.2043	19.354	55.2719	27.6313	0.588368	NO	NEG		NO	NO
ENSRNOG00000021183	10.2236	1.73134	0.772542	2.2411	0.0250196	0.999998	LOC102552640	2.11198	7.6056	28.9435	7.00609	6.19074	3.08408	4.26719	22.5797	4.7481	15.6991	0.970291	NO	POS		NO	NO
ENSRNOG00000005214	151.855	-0.455862	0.203511	-2.23999	0.0250914	0.999998	Plek	198.526	199.919	137.214	111.097	158.306	146.494	154.685	108.597	175.811	127.898	0.226942	NO	NEG		NO	NO
ENSRNOG00000023410	39.3757	-0.721184	0.32224	-2.23804	0.0252186	0.999998	Apol9a	55.9673	56.4988	37.5193	18.0157	45.9884	37.78	25.6031	37.6328	49.0586	29.6927	0.341697	NO	NEG		NO	NO
ENSRNOG00000014948	28.2012	-0.892349	0.398878	-2.23715	0.0252766	0.999998	Osgin1	57.0233	30.4224	23.5836	24.0209	37.1445	22.3596	16.0019	15.0531	36.7375	19.6649	0.485132	NO	NEG		NO	NO
ENSRNOG00000016967	110.019	-0.462505	0.206789	-2.2366	0.0253123	0.999998	Hfe	106.655	126.036	76.1107	89.0775	119.393	157.288	107.746	97.8452	127.343	92.695	0.226109	NO	NEG		NO	NO
ENSRNOG00000008951	94.8278	-0.547658	0.245015	-2.2352	0.0254044	0.999998	Rasl10a	111.935	90.1807	70.7508	71.0618	104.358	143.41	102.412	64.5133	112.471	77.1846	0.278616	NO	NEG		NO	NO
ENSRNOG00000058568	23.7878	-1.44463	0.647034	-2.2327	0.0255688	0.999998	Dhrs9	29.5677	34.7685	6.43189	2.00174	47.7572	26.9857	27.7367	15.0531	34.7698	12.8059	0.636847	NO	NEG		NO	NO
ENSRNOG00000011263	16.4089	-1.49634	0.670862	-2.23048	0.0257159	0.999998	Plac9	40.1275	19.5573	9.64783	17.0148	27.4162	10.0233	5.33398	2.15044	24.2811	8.53676	0.766194	NO	NEG		NO	NO
ENSRNOG00000018915	45.7744	0.627867	0.281514	2.23032	0.025726	0.999998	Tagap	38.0156	45.6336	58.959	49.0427	36.2601	24.6727	45.8723	67.739	36.1455	55.4032	0.293447	NO	POS		NO	NO
ENSRNOG00000001623	1088.74	0.275976	0.123753	2.23005	0.0257442	0.999998	Zfp295	868.022	1028.93	1069.84	1174.02	982.559	1059.38	1176.68	1350.48	984.724	1192.75	0.13369	NO	POS		NO	NO
ENSRNOG00000011250	9.64953	-1.83864	0.825588	-2.22707	0.0259425	0.999998	Inmt	29.5677	6.51909	2.14396	5.00435	21.2254	3.08408	3.20039	6.45133	15.0991	4.20001	1.04617	NO	NEG		NO	NO
ENSRNOG00000000451	45.5631	-1.10056	0.495415	-2.22149	0.026318	0.999998	RT1-Ba	58.0793	44.5471	33.2314	27.0235	122.046	23.9017	29.8703	25.8053	62.1435	28.9826	0.723604	NO	NEG		NO	NO
ENSRNOG00000048808	11.0619	-2.1787	0.981808	-2.21907	0.0264821	0.999998	AABR07017624.1	13.7278	10.8651	9.64783	0	30.0693	17.7335	0	6.45133	18.099	4.02479	0.891605	NO	NEG		NO	NO
ENSRNOG00000003620	29.6572	-0.98555	0.444153	-2.21894	0.0264905	0.999998	Fmo3	32.7356	35.855	25.7275	27.0235	63.6762	25.4437	10.668	16.1283	39.4276	19.8868	0.539036	NO	NEG		NO	NO
ENSRNOG00000020736	377.329	0.342902	0.154656	2.21719	0.0266104	0.999998	Nadsyn1	365.372	307.484	415.929	491.427	354.641	303.782	349.909	430.089	332.82	421.839	0.170548	NO	POS		NO	NO
ENSRNOG00000019141	102.433	-1.00044	0.451371	-2.21645	0.0266606	0.999998	Ch25h	172.126	223.822	37.5193	84.0731	82.2485	68.6209	70.4086	80.6417	136.704	68.1607	0.608489	NO	NEG		NO	NO
ENSRNOG00000049312	1.56857	-3.15703	1.42477	-2.21583	0.0267034	0.999998	AABR07042633.1	4.22395	2.17303	1.07198	0	3.53757	1.54204	0	0	2.86915	0.267995	1.04816	NO	NEG		NO	NO
ENSRNOG00000000782	12.5434	1.02316	0.462594	2.21178	0.0269818	0.999998	Trim10	12.6719	7.6056	18.2237	23.02	6.19074	6.93919	13.8684	11.8274	8.35185	16.7349	0.467255	NO	POS		NO	NO
ENSRNOG00000008138	153.918	0.797649	0.360642	2.21175	0.0269842	0.999998	RGD1309108	124.607	97.7863	123.278	269.234	100.821	126.447	279.501	109.673	112.415	195.421	0.488348	NO	POS		NO	NO
ENSRNOG00000047446	19.5808	-1.60085	0.724551	-2.20944	0.0271442	0.999998	Foxc2	46.4635	6.51909	10.7198	12.0104	54.8323	10.0233	6.40078	9.677	29.4595	9.70201	0.990844	NO	NEG		NO	NO
ENSRNOG00000032261	448.518	0.273194	0.123779	2.20711	0.0273065	0.999998	Cyp2d4	405.499	405.27	531.703	447.389	451.04	363.151	510.996	473.098	406.24	490.796	0.126245	NO	POS		NO	NO
ENSRNOG00000002907	4583.42	0.248633	0.112678	2.20658	0.0273433	0.999998	Plekha6	4511.18	3807.15	5279.51	5191.52	4329.1	4110.31	4314.13	5124.51	4189.44	4977.41	0.119953	NO	POS		NO	NO
ENSRNOG00000022286	229.059	-0.393912	0.17853	-2.20642	0.0273549	0.999998	Rn50_X_0746.6	257.661	243.379	162.941	200.174	229.058	309.951	234.695	194.615	260.012	198.106	0.195174	NO	NEG		NO	NO
ENSRNOG00000060464	3180.66	0.233183	0.105924	2.20142	0.0277061	0.999998	Plxna3	2880.73	2721.72	3665.1	3504.05	3084.76	3008.52	2988.1	3592.32	2923.93	3437.39	0.111804	NO	POS		NO	NO
ENSRNOG00000042848	1518.65	-0.151963	0.0692633	-2.19399	0.0282359	0.999998	Jam2	1649.45	1562.41	1392.5	1401.22	1609.59	1572.88	1498.85	1462.3	1598.58	1438.72	0.0627193	NO	NEG		NO	NO
ENSRNOG00000007142	4202.03	0.179465	0.0818277	2.1932	0.0282929	0.999998	B3gat1	3788.88	4032.06	4572	4692.08	3792.27	4150.41	4125.3	4463.25	3940.91	4463.16	0.0815158	NO	POS		NO	NO
ENSRNOG00000060487	6.81746	1.29566	0.590815	2.19301	0.0283067	0.999998	AC125873.2	3.16796	4.34606	8.57585	13.0113	4.42196	3.85511	5.33398	11.8274	3.94777	9.68715	0.561833	NO	POS		NO	NO
ENSRNOG00000002434	511.085	0.66336	0.302893	2.19008	0.0285182	0.999998	Tmem100	506.874	361.809	899.392	653.568	428.93	285.278	385.114	567.717	395.723	626.448	0.384414	NO	POS		NO	NO
ENSRNOG00000018086	556.82	-0.409686	0.187433	-2.18577	0.0288322	0.999998	Slc22a8	788.823	576.939	482.392	394.343	596.08	579.808	587.805	448.368	635.413	478.227	0.215681	NO	NEG		NO	NO
ENSRNOG00000019879	14.211	-1.72685	0.791174	-2.18265	0.0290619	0.999998	Sycn	35.9036	19.5573	15.0077	7.00609	26.5318	5.39715	2.13359	2.15044	21.8474	6.57447	0.871017	NO	NEG		NO	NO
ENSRNOG00000033734	131.793	-1.39694	0.640335	-2.18157	0.0291412	0.999998	Tnnt2	371.708	104.305	140.43	65.0566	239.67	48.5743	43.7387	40.8584	191.064	72.5208	0.895164	NO	NEG		NO	NO
ENSRNOG00000005348	632.374	-0.214659	0.0984591	-2.18019	0.0292435	0.999998	Pamr1	691.672	664.947	566.006	583.508	729.623	631.466	627.276	564.492	679.427	585.32	0.0953728	NO	NEG		NO	NO
ENSRNOG00000011346	181.453	0.493083	0.226219	2.17967	0.0292817	0.999998	Ehd2	123.551	117.344	200.46	181.158	199.873	161.143	225.094	243	150.478	212.428	0.248814	NO	POS		NO	NO
ENSRNOG00000013552	307.812	-0.617763	0.284779	-2.16927	0.0300622	0.999998	Scd	408.667	279.234	209.036	231.201	550.092	252.895	245.363	286.009	372.722	242.902	0.373866	NO	NEG		NO	NO
ENSRNOG00000016625	5.73529	-3.30105	1.52417	-2.1658	0.0303265	0.999998	Slc22a2	28.5117	0	0	1.00087	12.3815	0.771021	1.0668	2.15044	10.416	1.05453	1.75653	NO	NEG		NO	NO
ENSRNOG00000012886	51.1301	0.876096	0.404588	2.1654	0.0303569	0.999998	Maff	44.3515	42.3741	91.1184	83.0723	38.0289	20.0466	34.1375	55.9116	36.2002	66.0599	0.478581	NO	POS		NO	NO
ENSRNOG00000010685	96.342	-0.560771	0.259224	-2.16327	0.0305207	0.999998	Tbx18	135.166	98.8729	71.8227	66.0575	140.618	84.8123	101.346	72.0399	114.867	77.8164	0.297256	NO	NEG		NO	NO
ENSRNOG00000029866	2119.55	0.191225	0.0884016	2.16314	0.0305306	0.999998	Dennd6b	1916.62	1893.8	2165.4	2250.96	1912.06	2192.78	2278.68	2346.14	1978.81	2260.29	0.0867383	NO	POS		NO	NO
ENSRNOG00000008300	31.8501	-0.734842	0.339907	-2.16189	0.0306265	0.999998	Zbtb8a	36.9596	51.0662	28.9435	32.0279	40.682	30.8408	16.0019	18.2788	39.8872	23.813	0.359593	NO	NEG		NO	NO
ENSRNOG00000012195	8.86025	-1.16202	0.538134	-2.15935	0.0308227	0.999998	Tas2r108	13.7278	10.8651	4.28792	10.0087	10.6127	13.8784	3.20039	4.30089	12.271	5.44948	0.488272	NO	NEG		NO	NO
ENSRNOG00000004572	135.442	-0.389509	0.180439	-2.15868	0.0308753	0.999998	Zfp472	154.174	185.794	113.63	117.102	125.584	149.578	130.149	107.522	153.783	117.101	0.193397	NO	NEG		NO	NO
ENSRNOG00000037436	1.52849	-3.12827	1.45311	-2.15281	0.0313335	0.999998	Macc1	4.22395	1.08651	0	0	3.53757	2.31306	1.0668	0	2.79027	0.266699	1.08732	NO	NEG		NO	NO
ENSRNOG00000018355	24.0096	-0.830448	0.386103	-2.15084	0.0314886	0.999998	Msx2	34.8476	31.5089	15.0077	25.0218	28.3005	28.5278	21.3359	7.52656	30.7962	17.223	0.376968	NO	NEG		NO	NO
ENSRNOG00000007795	7.32037	-1.31452	0.611249	-2.15054	0.0315124	0.999998	AABR07058410.1	11.6159	6.51909	5.35991	5.00435	15.9191	7.71021	2.13359	4.30089	10.4411	4.19969	0.607438	NO	NEG		NO	NO
ENSRNOG00000026965	88.7711	0.428998	0.199546	2.14987	0.0315655	0.999998	Tmem140	68.6392	90.1807	121.134	93.081	79.5953	64.7658	97.0785	95.6948	75.7952	101.747	0.20199	NO	POS		NO	NO
ENSRNOG00000021032	1034.3	0.213358	0.09931	2.14841	0.0316815	0.999998	Sphk2	1034.87	991.988	1200.62	1075.94	926.843	879.735	1091.33	1073.07	958.358	1110.24	0.0976319	NO	POS		NO	NO
ENSRNOG00000002105	525.533	0.331564	0.154412	2.14727	0.0317719	0.999998	Cdc7	454.075	559.555	627.109	636.554	423.624	425.604	497.127	580.62	465.714	585.352	0.16576	NO	POS		NO	NO
ENSRNOG00000030124	11856	0.342828	0.159685	2.1469	0.0318016	0.999998	Ptpn11	9522.9	10940.1	15188.9	15055.1	11241.5	10111.2	10503.7	12284.4	10453.9	13258	0.183298	NO	POS		NO	NO
ENSRNOG00000012987	2.64871	2.33922	1.09079	2.14452	0.0319915	0.999998	Ptk6	0	0	4.28792	3.00261	0.884392	2.31306	6.40078	4.30089	0.799364	4.49805	0.86655	NO	POS		NO	NO
ENSRNOG00000010763	468.526	0.328902	0.153378	2.14438	0.0320022	0.999998	Fam181b	438.235	445.471	563.862	509.443	451.924	326.913	471.524	540.837	415.636	521.417	0.156801	NO	POS		NO	NO
ENSRNOG00000056550	1831.21	0.226238	0.105551	2.1434	0.0320808	0.999998	Epb41l4b	1738.16	1668.89	1834.16	2079.81	1692.73	1652.3	1779.42	2204.21	1688.02	1974.4	0.111115	NO	POS		NO	NO
ENSRNOG00000024689	303.732	-0.50272	0.234765	-2.14138	0.0322436	0.999998	Hopx	337.916	332.474	222.972	215.187	474.918	279.11	327.507	239.775	356.104	251.36	0.280815	NO	NEG		NO	NO
ENSRNOG00000008182	292.49	-0.53535	0.250034	-2.14111	0.0322655	0.999998	Htra3	419.227	330.301	260.491	237.206	422.739	212.802	248.564	208.593	346.267	238.714	0.299885	NO	NEG		NO	NO
ENSRNOG00000031927	1067.38	-0.59302	0.277347	-2.13819	0.0325017	0.999998	Klk6	1122.51	1233.19	632.469	1025.89	1898.79	880.506	881.174	864.479	1283.75	851.003	0.358226	NO	NEG		NO	NO
ENSRNOG00000061483	4.01761	2.23552	1.04709	2.13499	0.0327622	0.999998	AABR07044412.1	1.05599	2.17303	2.14396	5.00435	0.884392	1.54204	2.13359	17.2036	1.41386	6.62137	1.36337	NO	POS		NO	NO
ENSRNOG00000001627	39.3596	-1.53364	0.718877	-2.13339	0.0328931	0.999998	Abi3bp	41.1835	14.1247	12.8638	22.0192	154.769	23.9017	27.7367	18.2788	58.4946	20.2246	1.20632	NO	NEG		NO	NO
ENSRNOG00000036760	73.994	0.409969	0.192189	2.13316	0.0329118	0.999998	Tmc5	64.4152	59.7583	78.2546	102.089	63.6762	66.3078	76.8094	80.6417	63.5394	84.4486	0.185551	NO	POS		NO	NO
ENSRNOG00000022847	2319.43	0.292702	0.13728	2.13216	0.0329939	0.999998	Dopey1	1802.57	2154.56	2434.47	2289.99	2195.95	2185.85	2469.63	3022.45	2084.73	2554.14	0.150971	NO	POS		NO	NO
ENSRNOG00000015941	171.566	-0.431744	0.202604	-2.13098	0.0330909	0.999998	Fkbp10	238.653	184.708	143.645	138.12	221.982	143.41	152.552	149.456	197.188	145.943	0.228484	NO	NEG		NO	NO
ENSRNOG00000008543	35.5547	-0.670216	0.314581	-2.1305	0.0331301	0.999998	Pdlim2	49.6314	44.5471	33.2314	28.0244	53.0635	27.7568	25.6031	22.5797	43.7497	27.3596	0.332086	NO	NEG		NO	NO
ENSRNOG00000021682	564.621	-0.245728	0.115484	-2.12781	0.0333527	0.999998	Dcakd	655.768	564.988	530.631	489.426	673.022	556.677	510.996	535.461	612.614	516.628	0.11721	NO	NEG		NO	NO
ENSRNOG00000046958	126.398	-0.353615	0.166356	-2.12565	0.0335325	0.999998	Abo	135.166	130.382	110.414	113.098	168.034	133.387	100.279	120.425	141.742	111.054	0.164477	NO	NEG		NO	NO
ENSRNOG00000016321	2220.76	-0.139048	0.0654431	-2.12472	0.03361	0.999998	Entpd4	2361.19	2340.35	2028.19	2106.83	2239.28	2370.12	2195.47	2124.64	2327.74	2113.78	0.0581204	NO	NEG		NO	NO
ENSRNOG00000033772	372.866	0.405912	0.191071	2.12441	0.0336361	0.999998	Serpinb9	311.516	244.466	367.69	380.331	363.485	362.38	491.793	461.27	320.462	425.271	0.208949	NO	POS		NO	NO
ENSRNOG00000025028	924.259	0.226281	0.106563	2.12344	0.0337168	0.999998	Prkdc	774.039	876.817	1007.66	987.859	856.976	899.011	902.51	1089.2	851.711	996.808	0.107155	NO	POS		NO	NO
ENSRNOG00000000827	168.917	-0.578339	0.272509	-2.12228	0.0338146	0.999998	Ier3	259.773	183.621	175.805	159.138	211.37	154.975	109.88	96.77	202.435	135.398	0.310865	NO	NEG		NO	NO
ENSRNOG00000018606	39.8115	-0.625597	0.294946	-2.12105	0.0339174	0.999998	Olr59	33.7916	51.0662	27.8715	28.0244	61.9074	46.2613	40.5383	29.031	48.2566	31.3663	0.313583	NO	NEG		NO	NO
ENSRNOG00000048644	279.445	-0.57372	0.270771	-2.11884	0.0341041	0.999998	AC115371.1	432.955	370.502	231.548	235.205	306.884	227.451	154.685	276.332	334.448	224.443	0.317602	NO	NEG		NO	NO
ENSRNOG00000010841	58.5748	-1.45086	0.685432	-2.11671	0.0342841	0.999998	Col8a2	112.991	23.9033	52.5271	29.0252	176.878	29.2988	13.8684	30.1062	85.7678	31.3817	0.972942	NO	NEG		NO	NO
ENSRNOG00000018980	1811.08	0.194802	0.0920814	2.11554	0.0343839	0.999998	Tjap1	1776.17	1572.19	1807.36	1874.63	1713.95	1693.16	1942.64	2108.51	1688.87	1933.28	0.0913154	NO	POS		NO	NO
ENSRNOG00000006367	4.43949	1.51073	0.714231	2.11518	0.0344146	0.999998	Slc5a8	2.11198	2.17303	7.50387	6.00522	1.76878	3.08408	4.26719	8.60178	2.28447	6.59451	0.594254	NO	POS		NO	NO
ENSRNOG00000006146	19.5254	-0.941897	0.445393	-2.11475	0.0344509	0.999998	Trim54	22.1757	27.1629	9.64783	19.0165	38.9132	14.6494	11.7348	12.9027	25.7253	13.3255	0.500085	NO	NEG		NO	NO
ENSRNOG00000014896	13.1774	1.03574	0.490631	2.11104	0.0347693	0.999998	Adgrg3	10.5599	8.69212	27.8715	13.0113	5.30635	10.0233	19.2023	10.7522	8.64541	17.7093	0.541944	NO	POS		NO	NO
ENSRNOG00000022022	3.16543	2.44907	1.16161	2.10833	0.0350021	0.999998	AC128967.1	2.11198	1.08651	10.7198	3.00261	0.884392	0	1.0668	6.45133	1.02072	5.31014	1.15119	NO	POS		NO	NO
ENSRNOG00000009421	1464.37	-0.183457	0.087022	-2.10817	0.0350161	0.999998	Ivd	1585.04	1468.97	1388.22	1303.13	1658.23	1516.6	1462.58	1332.2	1557.21	1371.53	0.0833018	NO	NEG		NO	NO
ENSRNOG00000016177	375.145	-0.679758	0.322495	-2.10781	0.0350475	0.999998	Scara3	543.834	305.311	263.707	246.214	703.976	294.53	331.774	311.814	461.913	288.377	0.430876	NO	NEG		NO	NO
ENSRNOG00000003183	135.011	-0.664529	0.315374	-2.10712	0.0351076	0.999998	Fmod	260.829	133.641	107.198	114.099	168.034	100.233	90.6777	105.372	165.684	104.337	0.416996	NO	NEG		NO	NO
ENSRNOG00000010497	6.57299	-1.33245	0.634011	-2.10162	0.0355866	0.999998	RGD1305807	13.7278	10.8651	3.21594	2.00174	6.19074	6.93919	4.26719	5.37611	9.43073	3.71525	0.599822	NO	NEG		NO	NO
ENSRNOG00000012404	113.641	-0.779449	0.370922	-2.10138	0.0356075	0.999998	Thrsp	170.014	114.084	96.4783	66.0575	190.144	100.233	125.882	46.2346	143.619	83.6631	0.426745	NO	NEG		NO	NO
ENSRNOG00000004789	983.502	0.335203	0.15971	2.09882	0.0358324	0.999998	Diexf	797.271	1070.22	1011.95	1075.94	709.282	902.866	1150.01	1150.49	869.909	1097.1	0.167012	NO	POS		NO	NO
ENSRNOG00000020583	902.242	-0.393776	0.187734	-2.09752	0.0359478	0.999998	Fcgrt	1310.48	1053.92	826.498	731.636	976.369	758.685	791.563	768.784	1024.86	779.62	0.221936	NO	NEG		NO	NO
ENSRNOG00000032058	1404.77	0.259862	0.12417	2.09279	0.0363677	0.999998	Pogk	1128.85	1203.86	1502.92	1514.32	1474.28	1306.11	1438.04	1669.82	1278.28	1531.27	0.127357	NO	POS		NO	NO
ENSRNOG00000024120	132.862	0.581863	0.278228	2.09131	0.0364999	0.999998	Rxfp1	85.535	94.5268	158.653	171.149	145.04	100.233	104.546	203.217	106.334	159.391	0.321914	NO	POS		NO	NO
ENSRNOG00000020590	1503.4	-0.166186	0.0794917	-2.09061	0.036563	0.999998	Adam15	1667.4	1642.81	1468.61	1364.19	1513.19	1537.42	1456.18	1377.36	1590.21	1416.58	0.0738523	NO	NEG		NO	NO
ENSRNOG00000056183	7.76342	-1.28069	0.613545	-2.08736	0.0368556	0.999998	SNORA19	13.7278	15.2112	3.21594	4.00348	10.6127	4.62613	5.33398	5.37611	11.0445	4.48238	0.606953	NO	NEG		NO	NO
ENSRNOG00000007006	5.44366	-1.45447	0.697395	-2.08557	0.0370174	0.999998	Slc3a1	5.27994	11.9517	5.35991	2.00174	6.19074	8.48123	2.13359	2.15044	7.97589	2.91142	0.643218	NO	NEG		NO	NO
ENSRNOG00000059422	2.8216	1.95604	0.938349	2.08456	0.0371096	0.999998	SNORA71	1.05599	1.08651	3.21594	3.00261	0.884392	1.54204	5.33398	6.45133	1.14223	4.50097	0.748145	NO	POS		NO	NO
ENSRNOG00000026087	8.92513	-1.36905	0.657068	-2.08357	0.0371992	0.999998	Igfn1	9.50389	10.8651	2.14396	4.00348	13.2659	17.7335	11.7348	2.15044	12.8421	5.00816	0.634554	NO	NEG		NO	NO
ENSRNOG00000052757	7.38172	-1.58222	0.760936	-2.07931	0.0375885	0.999998	AABR07049695.3	17.9518	4.34606	7.50387	3.00261	15.0347	6.93919	3.20039	1.07522	11.0679	3.69552	0.819487	NO	NEG		NO	NO
ENSRNOG00000051216	4.83183	-1.41625	0.681211	-2.07902	0.0376159	0.999998	Rn50_X_0663.2	7.39191	6.51909	3.21594	3.00261	8.84392	5.39715	2.13359	2.15044	7.03802	2.62565	0.531949	NO	NEG		NO	NO
ENSRNOG00000024705	353.693	-0.629275	0.303402	-2.07406	0.0380733	0.999998	Rarres2	564.953	488.932	195.101	239.208	334.3	330.768	412.85	263.429	429.738	277.647	0.360378	NO	NEG		NO	NO
ENSRNOG00000058476	5130.47	0.199619	0.0964516	2.06963	0.0384869	0.999998	Mast2	4719.21	5053.38	5953.78	5416.71	4551.97	4780.33	4894.46	5673.95	4776.22	5484.73	0.0972671	NO	POS		NO	NO
ENSRNOG00000000987	566.482	-0.233832	0.113106	-2.06737	0.038699	0.999998	Ptcd1	588.185	621.487	569.222	473.412	574.855	663.849	540.866	499.978	612.094	520.87	0.109218	NO	NEG		NO	NO
ENSRNOG00000021104	86.0699	-0.84783	0.411018	-2.06276	0.0391355	0.999998	Emp3	193.246	93.4403	64.3189	73.0635	107.011	49.3454	58.6738	49.4602	110.761	61.3791	0.556532	NO	NEG		NO	NO
ENSRNOG00000017325	4.50278	1.87535	0.909433	2.06211	0.0391974	0.999998	Cldn7	2.11198	3.25954	6.43189	12.0104	1.76878	0.771021	1.0668	8.60178	1.97783	7.02773	0.909335	NO	POS		NO	NO
ENSRNOG00000027432	2.58843	-3.15317	1.52928	-2.06187	0.0392199	0.999998	R3hdml	5.27994	1.08651	1.07198	1.00087	11.4971	0.771021	0	0	4.65864	0.518213	1.53417	NO	NEG		NO	NO
ENSRNOG00000028075	66.7774	-0.832326	0.404274	-2.05882	0.0395116	0.999998	LOC360479	100.319	58.6718	70.7508	24.0209	122.046	60.9107	43.7387	53.7611	85.4868	48.0679	0.46756	NO	NEG		NO	NO
ENSRNOG00000012682	2.71643	-2.52665	1.22938	-2.05523	0.039857	0.999998	Nr5a1	2.11198	9.77863	2.14396	0	3.53757	3.08408	0	1.07522	4.62807	0.804796	1.15435	NO	NEG		NO	NO
ENSRNOG00000054478	1.06131	3.61454	1.75902	2.05487	0.0398919	0.999998	AABR07069211.1	0	0	1.07198	1.00087	0	0	4.26719	2.15044	0	2.12262	1.42332	NO	POS		NO	NO
ENSRNOG00000002839	1031.74	0.251293	0.122321	2.05436	0.0399406	0.999998	Slc19a2	833.174	1053.92	1082.7	1214.06	897.658	983.823	1024.12	1164.47	942.144	1121.34	0.123529	NO	POS		NO	NO
ENSRNOG00000011101	13.9762	-1.45555	0.708857	-2.05337	0.0400368	0.999998	Twist1	35.9036	14.1247	9.64783	2.00174	26.5318	5.39715	9.60117	8.60178	20.4893	7.46313	0.821257	NO	NEG		NO	NO
ENSRNOG00000017765	604.589	-0.343502	0.167655	-2.04886	0.0404757	0.999998	Net1	797.271	548.69	509.191	519.452	773.843	585.205	559.001	544.062	676.252	532.927	0.188964	NO	NEG		NO	NO
ENSRNOG00000006485	1132.52	0.152097	0.0742577	2.04823	0.0405374	0.999998	Topors	1069.72	1032.19	1229.56	1191.04	1104.61	1084.06	1131.87	1217.15	1072.64	1192.41	0.0643194	NO	POS		NO	NO
ENSRNOG00000058047	95.7161	-1.06377	0.519487	-2.04773	0.040586	0.999998	AABR07000733.1	80.2551	67.3639	72.8947	20.0174	209.601	160.372	86.4105	68.8142	129.398	62.0342	0.627531	NO	NEG		NO	NO
ENSRNOG00000027811	5.74272	-1.57563	0.770281	-2.04552	0.0408036	0.999998	Lilrb4	13.7278	5.43257	3.21594	5.00435	11.4971	3.85511	2.13359	1.07522	8.62815	2.85728	0.785052	NO	NEG		NO	NO
ENSRNOG00000005621	1.16355	-3.61083	1.76574	-2.04494	0.0408605	0.999998	Gxylt2	1.05599	1.08651	0	0	1.76878	5.39715	0	0	2.32711	0	1.58214	NO	NEG		NO	NO
ENSRNOG00000014555	13.0927	-1.27126	0.622442	-2.04237	0.0411151	0.999998	Aox4	20.0638	10.8651	10.7198	5.00435	35.3757	7.71021	6.40078	8.60178	18.5037	7.68168	0.771959	NO	NEG		NO	NO
ENSRNOG00000008108	1289.45	-0.162815	0.0797364	-2.04192	0.0411599	0.999998	Ubr7	1356.94	1422.25	1228.49	1297.13	1358.43	1312.28	1176.68	1163.39	1362.47	1216.42	0.071712	NO	NEG		NO	NO
ENSRNOG00000042620	191.06	-0.334623	0.163923	-2.04134	0.0412167	0.999998	Marveld1	223.869	206.438	145.789	151.131	226.404	195.839	204.825	174.186	213.138	168.983	0.161962	NO	NEG		NO	NO
ENSRNOG00000056753	934.902	0.225432	0.110478	2.04051	0.0412997	0.999998	Hectd2	771.927	911.586	943.343	1083.94	854.323	909.805	943.048	1061.24	861.91	1007.89	0.108887	NO	POS		NO	NO
ENSRNOG00000007759	1.03858	-3.42627	1.68242	-2.03651	0.041699	0.999998	Foxd2	1.05599	2.17303	0	0	3.53757	1.54204	0	0	2.07716	0	1.26593	NO	NEG		NO	NO
ENSRNOG00000049586	1.28832	3.04851	1.49718	2.03617	0.0417332	0.999998	Mir6331	0	0	2.14396	3.00261	0.884392	0	3.20039	1.07522	0.221098	2.35555	1.03786	NO	POS		NO	NO
ENSRNOG00000020239	1367.47	0.173026	0.0849988	2.03563	0.041788	0.999998	Capn15	1341.1	1212.55	1389.29	1386.21	1277.95	1309.97	1466.85	1555.85	1285.39	1449.55	0.0792468	NO	POS		NO	NO
ENSRNOG00000001765	3.07042	-2.26155	1.11125	-2.03514	0.0418373	0.999998	Slc51a	1.05599	6.51909	1.07198	0	8.84392	3.85511	1.0668	2.15044	5.06853	1.07231	1.01646	NO	NEG		NO	NO
ENSRNOG00000017226	56.1776	-0.506293	0.248851	-2.03453	0.0418983	0.999998	Slc2a4	78.1431	65.1909	49.3111	44.0383	63.6762	57.0556	58.6738	33.3319	66.0164	46.3388	0.246598	NO	NEG		NO	NO
ENSRNOG00000011794	16.9657	-0.906058	0.446436	-2.02954	0.0424037	0.999998	Tcea3	32.7356	15.2112	8.57585	16.0139	22.9942	17.7335	14.9352	7.52656	22.1686	11.7629	0.474276	NO	NEG		NO	NO
ENSRNOG00000014137	486.408	-0.499265	0.246041	-2.02919	0.0424386	0.999998	Fbln1	718.072	490.018	418.073	343.299	693.363	377.8	390.448	460.195	569.813	403.003	0.294207	NO	NEG		NO	NO
ENSRNOG00000009005	46.3756	-1.35021	0.666159	-2.02686	0.0426772	0.999998	Slco2a1	90.8149	33.682	42.8792	23.02	127.352	14.6494	12.8016	25.8053	66.6247	26.1265	0.885618	NO	NEG		NO	NO
ENSRNOG00000019000	1864.75	0.158952	0.078433	2.0266	0.0427037	0.999998	Limk2	1825.8	1825.34	1960.65	1981.72	1641.43	1757.16	1875.43	2050.45	1762.43	1967.06	0.070795	NO	POS		NO	NO
ENSRNOG00000015310	53.9554	-0.563122	0.278286	-2.02354	0.0430174	0.999998	Lrrc32	61.2473	59.7583	34.3034	32.0279	76.0577	60.1397	61.8742	46.2346	64.3007	43.61	0.280463	NO	NEG		NO	NO
ENSRNOG00000058470	438.314	0.378706	0.187361	2.02126	0.0432529	0.999998	Col12a1	321.02	307.484	511.335	455.396	470.497	424.062	464.056	552.664	380.766	495.863	0.195644	NO	POS		NO	NO
ENSRNOG00000010694	365.117	0.439554	0.217634	2.0197	0.0434149	0.999998	Tpbg	314.684	290.099	545.638	410.357	295.387	339.249	440.587	284.934	309.855	420.379	0.254543	NO	POS		NO	NO
ENSRNOG00000010706	371.473	0.519295	0.257512	2.01659	0.0437384	0.999998	Ccdc117	246.045	258.591	335.53	362.315	394.439	321.516	455.522	597.824	305.148	437.798	0.307224	NO	POS		NO	NO
ENSRNOG00000007447	965.533	0.426103	0.211334	2.01625	0.0437738	0.999998	Pla2g4b	923.989	944.181	1333.54	1278.11	673.022	755.601	847.036	968.775	824.198	1106.87	0.240994	NO	POS		NO	NO
ENSRNOG00000033520	48.1265	0.512734	0.254385	2.01558	0.0438435	0.999998	Wdr97	40.1275	44.5471	55.743	60.0522	30.9537	43.1772	42.6719	67.739	39.7014	56.5515	0.249693	NO	POS		NO	NO
ENSRNOG00000061869	54.3654	0.552991	0.274484	2.01466	0.0439408	0.999998	AABR07035012.1	39.0715	44.5471	82.5426	70.0609	55.7167	37.009	59.7406	46.2346	44.0861	64.6447	0.292383	NO	POS		NO	NO
ENSRNOG00000010963	6.43251	1.53313	0.761137	2.01427	0.0439817	0.999998	RGD1563222	2.11198	5.43257	19.2957	6.00522	2.65318	3.08408	3.20039	9.677	3.32045	9.54457	0.894556	NO	POS		NO	NO
ENSRNOG00000002181	305.359	0.271372	0.134968	2.01064	0.0443631	0.999998	Helq	269.277	282.494	283.003	344.299	263.549	291.446	378.713	330.093	276.691	334.027	0.134314	NO	POS		NO	NO
ENSRNOG00000018859	902.212	-0.226005	0.112438	-2.01004	0.0444265	0.999998	Pik3ip1	1057.04	1005.03	749.315	811.706	897.658	932.165	909.977	854.802	972.973	831.45	0.110314	NO	NEG		NO	NO
ENSRNOG00000019778	1001.45	-0.283114	0.141118	-2.00622	0.0448326	0.999998	Ptrf	1310.48	1114.76	904.752	813.708	1018.82	954.524	954.783	939.744	1099.65	903.247	0.151639	NO	NEG		NO	NO
ENSRNOG00000018371	109.918	-0.462673	0.230629	-2.00614	0.0448418	0.999998	Tubb6	120.383	102.132	84.6865	84.0731	173.341	113.34	94.9449	106.447	127.299	92.5379	0.260633	NO	NEG		NO	NO
ENSRNOG00000059962	12.2463	-1.28131	0.638698	-2.00613	0.0448425	0.999998	AABR07025787.1	14.7838	32.5954	5.35991	7.00609	4.42196	17.7335	7.46758	8.60178	17.3837	7.10884	0.770268	NO	NEG		NO	NO
ENSRNOG00000048771	4.98008	-1.67361	0.835141	-2.00398	0.045072	0.999998	RGD1559482	4.22395	9.77863	2.14396	2.00174	13.2659	3.08408	4.26719	1.07522	7.58814	2.37203	0.86039	NO	NEG		NO	NO
ENSRNOG00000017728	1063.73	0.183607	0.0916582	2.00317	0.0451588	0.999998	Edrf1	987.348	1036.54	1078.41	1133.99	926.843	1033.94	1090.27	1222.53	996.166	1131.3	0.0850332	NO	POS		NO	NO
ENSRNOG00000004222	79.7715	1.49194	0.745304	2.00178	0.0453084	0.999998	S100g	68.6392	43.4606	260.491	152.132	30.0693	25.4437	16.0019	41.9337	41.9032	117.64	1.0622	NO	POS		NO	NO
ENSRNOG00000007461	47.7889	0.677382	0.338405	2.00169	0.045318	0.999998	Klhl41	39.0715	48.8932	63.2469	63.0548	32.7225	26.9857	33.0707	75.2656	36.9182	58.6595	0.369326	NO	POS		NO	NO
ENSRNOG00000010266	109.74	-0.523592	0.261716	-2.00061	0.0454346	0.999998	Cd180	143.614	130.382	96.4783	57.0496	139.734	104.088	119.481	87.093	129.454	90.0255	0.268228	NO	NEG		NO	NO
ENSRNOG00000012160	116.961	0.309965	0.155084	1.9987	0.0456413	0.999998	Syk	99.2628	95.6133	137.214	119.104	114.971	107.172	136.55	125.801	104.255	129.667	0.135006	NO	POS		NO	NO
ENSRNOG00000059538	706.718	-0.389447	0.195008	-1.99709	0.0458157	0.999998	Clec2g	931.381	986.555	631.397	625.544	627.034	662.307	639.011	550.514	801.819	611.616	0.225862	NO	NEG		NO	NO
ENSRNOG00000008517	1033.93	-0.254894	0.127821	-1.99414	0.0461366	0.999998	Cdc42ep1	1165.81	1108.25	967.999	814.709	1229.3	996.93	1042.26	946.196	1125.07	942.791	0.128012	NO	NEG		NO	NO
ENSRNOG00000053766	147.428	-0.403102	0.202239	-1.99319	0.0462406	0.999998	Ramp3	201.694	158.631	133.998	147.128	177.763	134.158	103.479	122.575	168.061	126.795	0.2129	NO	NEG		NO	NO
ENSRNOG00000031053	18941.6	0.507308	0.255329	1.98688	0.046936	0.999998	Mt-nd4l	10422.6	18203.5	20459.8	26814.3	12731.7	21222.4	20639.3	21038.9	15645	22238.1	0.273925	NO	POS		NO	NO
ENSRNOG00000051889	6731.15	0.338126	0.170222	1.98638	0.0469906	0.999998	Usp34	5300	5333.7	7563.9	7942.91	6719.61	6429.55	5858.85	8700.7	5945.71	7516.59	0.185334	NO	POS		NO	NO
ENSRNOG00000019424	363.1	-0.382507	0.192566	-1.98636	0.0469931	0.999998	Aspdh	466.747	450.904	330.17	352.306	359.948	367.006	231.495	346.222	411.151	315.048	0.200993	NO	NEG		NO	NO
ENSRNOG00000012782	471.835	0.332805	0.167561	1.98617	0.0470145	0.999998	Tmem2	392.827	343.339	541.351	541.471	503.219	430.23	445.921	576.319	417.404	526.265	0.173182	NO	POS		NO	NO
ENSRNOG00000058926	17.1521	-1.00973	0.509214	-1.98292	0.0473769	0.999998	AC111319.2	25.3437	34.7685	16.0797	11.0096	13.2659	18.5045	4.26719	13.9779	22.9706	11.3336	0.543959	NO	NEG		NO	NO
ENSRNOG00000010205	444.235	0.460851	0.232547	1.98176	0.0475062	0.999998	Mturn	262.941	320.522	511.335	550.479	515.601	395.534	451.255	546.213	373.649	514.82	0.243454	NO	POS		NO	NO
ENSRNOG00000055962	441.891	-0.499887	0.25225	-1.98171	0.047512	0.999998	Bgn	702.232	381.367	368.762	338.294	617.306	370.09	392.581	364.5	517.749	366.034	0.310602	NO	NEG		NO	NO
ENSRNOG00000001692	37.9997	-0.646378	0.326541	-1.97947	0.0477634	0.999998	Chaf1b	46.4635	45.6336	19.2957	40.0348	56.6011	37.009	22.4027	36.5576	46.4268	29.5727	0.326305	NO	NEG		NO	NO
ENSRNOG00000055292	78.3089	0.441534	0.223402	1.97641	0.0481084	0.999998	LOC679087	54.9114	84.7482	93.2624	84.0731	58.3699	67.8499	76.8094	106.447	66.4698	90.148	0.223628	NO	POS		NO	NO
ENSRNOG00000056537	41.5295	0.490581	0.248429	1.97474	0.0482981	0.999998		29.5677	40.2011	56.815	43.0374	34.4913	33.9249	53.3398	40.8584	34.5462	48.5127	0.228086	NO	POS		NO	NO
ENSRNOG00000007591	73.1681	-0.682045	0.345414	-1.97457	0.0483166	0.999998	Slc45a3	79.1991	57.5853	51.4551	60.0522	150.347	73.247	65.0746	48.385	90.0945	56.2417	0.449116	NO	NEG		NO	NO
ENSRNOG00000001153	14.4056	1.31134	0.664392	1.97375	0.0484107	0.999998	Pla2g1b	15.8398	6.51909	35.3754	25.0218	7.95953	3.08408	7.46758	13.9779	8.35063	20.4607	0.758042	NO	POS		NO	NO
ENSRNOG00000023366	136.027	-0.33931	0.171946	-1.97335	0.0484558	0.999998	Styxl1	163.678	145.593	145.789	100.087	157.422	141.097	117.348	117.199	151.947	120.106	0.162731	NO	NEG		NO	NO
ENSRNOG00000033215	36.3846	-0.994669	0.504246	-1.97259	0.0485427	0.999998	RT1-Db1	58.0793	42.3741	27.8715	37.0322	74.2889	19.2755	12.8016	19.354	48.5045	24.2648	0.583497	NO	NEG		NO	NO
ENSRNOG00000016041	14.9754	-0.879075	0.445792	-1.97194	0.0486163	0.999998	Zc3h12d	27.4557	19.5573	11.7918	14.0122	18.5722	12.3363	6.40078	9.677	19.4804	10.4704	0.443886	NO	NEG		NO	NO
ENSRNOG00000007043	356.623	-0.264997	0.134399	-1.97172	0.0486417	0.999998	RGD1305089	430.843	358.55	334.458	342.298	346.682	420.978	291.235	327.943	389.263	323.984	0.13215	NO	NEG		NO	NO
ENSRNOG00000021164	6454.91	0.288921	0.146606	1.97072	0.0487557	0.999998	Stip1	6410.9	5532.53	8353.95	7436.47	5723.78	5576.03	5758.57	6847.02	5810.81	7099	0.158943	NO	POS		NO	NO
ENSRNOG00000007247	94.1641	-0.761131	0.387046	-1.96651	0.0492394	0.999998	A2ml1	90.8149	183.621	55.743	46.04	69.867	129.532	100.279	77.416	118.459	69.8695	0.474336	NO	NEG		NO	NO
ENSRNOG00000006963	23.9157	-0.890408	0.4529	-1.96602	0.0492967	0.999998	Ctse	30.6236	28.2494	17.1517	21.0183	35.3757	30.0698	24.5363	4.30089	31.0796	16.7518	0.409765	NO	NEG		NO	NO
ENSRNOG00000012843	47.0363	-1.31701	0.670245	-1.96496	0.0494183	0.999998	Aspg	92.9269	26.0764	46.0952	22.0192	131.774	17.7335	14.9352	24.7301	67.1278	26.9449	0.906963	NO	NEG		NO	NO
ENSRNOG00000004699	235.117	-0.468916	0.238725	-1.96425	0.0495015	0.999998	Fibin	206.974	240.12	169.373	232.202	384.711	259.834	190.957	196.766	272.91	197.324	0.285576	NO	NEG		NO	NO
ENSRNOG00000017601	353.401	-0.349209	0.177917	-1.96276	0.0496737	0.999998	Srd5a1	370.652	443.298	358.042	348.303	428.93	341.562	286.968	249.452	396.111	310.691	0.183663	NO	NEG		NO	NO
ENSRNOG00000003195	6116.73	0.197017	0.100443	1.96148	0.0498235	0.999998	Caskin1	6173.3	5632.49	6959.3	6920.02	5468.2	5525.91	5817.24	6437.36	5699.98	6533.48	0.0987714	NO	POS		NO	NO
ENSRNOG00000057958	8.94024	0.98031	0.499914	1.96096	0.0498843	0.999998	AC128960.2	5.27994	6.51909	10.7198	9.00783	4.42196	7.71021	11.7348	16.1283	5.9828	11.8977	0.430802	NO	POS		NO	NO
ENSRNOG00000019630	750.069	-0.261029	0.1333	-1.9582	0.0502062	0.999998	Hacl1	710.68	851.828	635.685	716.623	775.612	932.165	740.357	637.607	817.571	682.568	0.135832	NO	NEG		NO	NO
ENSRNOG00000027012	5380.72	0.384526	0.196955	1.95236	0.0508959	0.999998	Usp54	3742.42	3839.74	5944.14	5492.78	5959.92	5128.06	5919.65	7019.05	4667.54	6093.9	0.207934	NO	POS		NO	NO
ENSRNOG00000004687	125.172	-0.677637	0.347367	-1.95078	0.0510828	0.999998	Thbd	208.03	92.3538	99.6943	114.099	214.907	101.004	94.9449	76.3408	154.074	96.2698	0.433903	NO	NEG		NO	NO
ENSRNOG00000025220	1.36481	-2.92527	1.50108	-1.94878	0.0513219	0.999998	Slc6a16	3.16796	3.25954	0	0	2.65318	0.771021	1.0668	0	2.46293	0.266699	1.05566	NO	NEG		NO	NO
ENSRNOG00000029686	29.9825	0.530787	0.272409	1.9485	0.0513556	0.999998	LOC102555727	19.0078	27.1629	31.0875	38.0331	24.763	26.9857	37.3379	35.4823	24.4798	35.4852	0.223738	NO	POS		NO	NO
ENSRNOG00000049335	12.5715	-1.56313	0.80261	-1.94756	0.0514674	0.999998	Sult6b1	39.0715	11.9517	12.8638	5.00435	20.341	3.85511	5.33398	2.15044	18.8048	6.33814	0.977607	NO	NEG		NO	NO
ENSRNOG00000029926	3.40726	-2.47218	1.27053	-1.94578	0.051681	0.999998	Rpl31l3	3.16796	3.25954	1.07198	2.00174	15.9191	0.771021	1.0668	0	5.7794	1.03513	1.52135	NO	NEG		NO	NO
ENSRNOG00000039863	6.15765	1.2178	0.62627	1.94453	0.051831	0.999998	AC111647.1	2.11198	5.43257	6.43189	13.0113	2.65318	4.62613	7.46758	7.52656	3.70596	8.60933	0.556366	NO	POS		NO	NO
ENSRNOG00000008588	3.96176	1.4579	0.750079	1.94365	0.0519371	0.999998	Batf	3.16796	2.17303	6.43189	6.00522	0.884392	2.31306	4.26719	6.45133	2.13461	5.78891	0.544606	NO	POS		NO	NO
ENSRNOG00000016023	1452.85	0.264493	0.13615	1.94265	0.0520581	0.999998	Kank1	1232.34	1250.58	1690.51	1604.4	1609.59	1187.37	1527.65	1520.36	1319.97	1585.73	0.136225	NO	POS		NO	NO
ENSRNOG00000027880	1518.47	0.308953	0.159075	1.94218	0.0521147	0.999998	Nbeal2	1495.28	1252.75	1983.17	1669.45	1410.61	1267.56	1323.89	1745.09	1356.55	1680.4	0.171313	NO	POS		NO	NO
ENSRNOG00000055116	2.75705	1.9801	1.01971	1.94182	0.052159	0.999998	LOC108349637	0	1.08651	3.21594	6.00522	0.884392	2.31306	6.40078	2.15044	1.07099	4.4431	0.850645	NO	POS		NO	NO
ENSRNOG00000024115	6.97429	-1.09266	0.562701	-1.94181	0.0521607	0.999998	C6	11.6159	6.51909	4.28792	6.00522	10.6127	9.25225	3.20039	4.30089	9.49998	4.44861	0.452523	NO	NEG		NO	NO
ENSRNOG00000031406	489.454	0.243126	0.125221	1.94158	0.0521885	0.999998	Hps3	398.107	457.423	518.839	491.427	456.346	480.346	507.795	605.35	448.056	530.853	0.122549	NO	POS		NO	NO
ENSRNOG00000051036	1.1501	2.8849	1.48691	1.9402	0.0523556	0.999998	Rn50_X_0656.1	0	0	2.14396	2.00174	0	0.771021	2.13359	2.15044	0.192755	2.10744	0.917416	NO	POS		NO	NO
ENSRNOG00000045863	885.704	0.355063	0.183077	1.93942	0.0524507	0.999998	Naa16	723.352	965.912	946.559	1007.88	688.057	732.47	818.233	1203.17	777.448	993.961	0.199842	NO	POS		NO	NO
ENSRNOG00000052688	562.559	0.284153	0.146526	1.93926	0.0524697	0.999998	Dnah2	467.803	512.835	690.356	502.437	505.872	542.028	592.072	687.067	507.134	617.983	0.152332	NO	POS		NO	NO
ENSRNOG00000008394	8.99659	0.993598	0.512472	1.93884	0.0525214	0.999998	Prg2	7.39191	8.69212	13.9358	10.0087	5.30635	3.08408	12.8016	10.7522	6.11862	11.8746	0.407804	NO	POS		NO	NO
ENSRNOG00000019953	384.043	0.20267	0.104536	1.93875	0.0525314	0.999998	Ube2f	332.636	337.906	415.929	398.346	385.595	370.861	418.184	412.885	356.75	411.336	0.088937	NO	POS		NO	NO
ENSRNOG00000009329	1573.18	-0.293566	0.151463	-1.93821	0.0525978	0.999998	Nr1d1	1838.47	1554.8	1441.81	1164.01	1569.8	1966.88	1587.39	1462.3	1732.49	1413.88	0.156239	NO	NEG		NO	NO
ENSRNOG00000017619	431.991	-0.55216	0.285259	-1.93564	0.0529114	0.999998	Aldh1a1	407.611	461.769	314.09	298.259	654.45	530.463	535.532	253.752	513.573	350.409	0.321401	NO	NEG		NO	NO
ENSRNOG00000027899	9.11789	1.07294	0.55445	1.93515	0.052972	0.999998	Ct55	5.27994	6.51909	16.0797	15.0131	7.95953	3.85511	5.33398	12.9027	5.90342	12.3324	0.528238	NO	POS		NO	NO
ENSRNOG00000047876	7.82504	-1.47241	0.761003	-1.93483	0.0530112	0.999998	LOC689986	7.39191	7.6056	6.43189	8.00696	19.4566	11.5653	1.0668	1.07522	11.5049	4.14522	0.752529	NO	NEG		NO	NO
ENSRNOG00000050655	873.535	0.407795	0.211052	1.9322	0.0533349	0.999998	P4ha1	602.969	647.563	906.896	861.75	940.109	811.885	952.649	1264.46	750.631	996.439	0.234144	NO	POS		NO	NO
ENSRNOG00000014453	1406.2	-0.333175	0.172579	-1.93056	0.0535376	0.999998	Anxa5	1856.43	1360.32	1330.33	1206.05	1806.81	1248.28	1278.02	1163.39	1567.96	1244.45	0.192221	NO	NEG		NO	NO
ENSRNOG00000025350	169.504	0.364301	0.188748	1.93009	0.0535954	0.999998	Ppp1r13l	179.518	132.555	210.108	202.176	162.728	118.737	176.021	174.186	148.385	190.623	0.18481	NO	POS		NO	NO
ENSRNOG00000028744	0.911074	3.40078	1.76639	1.92527	0.0541958	0.999998	Mtnr1a	0	0	2.14396	3.00261	0	0	1.0668	1.07522	0	1.82215	1.26282	NO	POS		NO	NO
ENSRNOG00000028946	1425.43	-0.287329	0.1494	-1.92321	0.0544531	0.999998	Cdc42ep4	1630.44	1562.41	1412.87	1087.95	1775.86	1299.17	1308.96	1325.75	1566.97	1283.88	0.15395	NO	NEG		NO	NO
ENSRNOG00000049221	3744.35	0.224163	0.116795	1.91928	0.0549491	0.999998	Kdm4b	3565.01	3937.53	4179.65	4052.52	2968.9	3346.23	3826.6	4078.32	3454.42	4034.27	0.112044	NO	POS		NO	NO
ENSRNOG00000007445	1007.81	-0.22424	0.116921	-1.91787	0.0551278	0.999998	Asph	1000.02	1044.14	815.778	923.804	1108.14	1190.46	1002.79	977.377	1085.69	929.937	0.112318	NO	NEG		NO	NO
ENSRNOG00000006715	3.42191	-2.45267	1.27944	-1.91698	0.05524	0.999998	Ccr1	2.11198	1.08651	1.07198	0	16.8034	3.08408	1.0668	2.15044	5.77151	1.07231	1.60347	NO	NEG		NO	NO
ENSRNOG00000016012	627.286	0.187294	0.0978697	1.91371	0.0556571	0.999998	Spats2l	571.289	621.487	663.556	703.612	546.554	607.565	682.75	621.478	586.724	667.849	0.0859056	NO	POS		NO	NO
ENSRNOG00000002599	71.5836	0.393468	0.205732	1.91253	0.0558087	0.999998	Grap	64.4152	73.883	73.9667	77.067	51.2947	58.5976	93.8781	79.5665	62.0477	81.1196	0.185439	NO	POS		NO	NO
ENSRNOG00000008245	55.8634	-0.739338	0.387362	-1.90865	0.0563075	0.999998	Ptgis	81.3111	85.8347	41.8073	63.0548	74.2889	38.5511	38.4047	23.6549	69.9964	41.7304	0.415788	NO	NEG		NO	NO
ENSRNOG00000010406	33.5455	0.587345	0.307997	1.90698	0.0565227	0.999998	Cel	24.2877	33.682	37.5193	27.0235	24.763	24.6727	44.8055	51.6107	26.8513	40.2397	0.309192	NO	POS		NO	NO
ENSRNOG00000052406	239.125	0.364958	0.191689	1.90391	0.0569222	0.999998	LOC102552527	172.126	182.534	311.947	286.249	228.173	252.124	234.695	245.151	208.739	269.51	0.197165	NO	POS		NO	NO
ENSRNOG00000048701	9.99778	-1.09575	0.575791	-1.90303	0.0570362	0.999998	LOC690468	17.9518	20.6438	7.50387	6.00522	5.30635	10.7943	6.40078	5.37611	13.6741	6.3215	0.60453	NO	NEG		NO	NO
ENSRNOG00000008115	154.017	0.473915	0.249121	1.90235	0.0571255	0.999998	Arhgap11a	127.775	152.112	227.26	211.184	130.89	105.63	151.485	125.801	129.102	178.932	0.279843	NO	POS		NO	NO
ENSRNOG00000003338	771.327	-0.350788	0.184515	-1.90113	0.0572845	0.999998	Pmp22	865.91	700.802	647.477	654.569	1138.21	753.288	723.288	687.067	864.553	678.1	0.212031	NO	NEG		NO	NO
ENSRNOG00000013717	229.06	0.522044	0.274611	1.90104	0.0572974	0.999998	Bmp6	187.966	170.583	250.844	368.32	252.052	141.868	189.89	270.956	188.117	270.002	0.3148	NO	POS		NO	NO
ENSRNOG00000047180	4.39067	1.49945	0.789158	1.90007	0.0574243	0.999998	AABR07065531.2	2.11198	2.17303	5.35991	11.0096	1.76878	3.08408	7.46758	2.15044	2.28447	6.49688	0.759914	NO	POS		NO	NO
ENSRNOG00000006784	1915.2	0.217221	0.114473	1.89758	0.0577514	0.999998	Sema4f	1911.34	1613.47	2271.53	1862.62	1866.95	1693.16	1971.44	2131.09	1771.23	2059.17	0.112019	NO	POS		NO	NO
ENSRNOG00000047349	2.89568	-1.75677	0.927158	-1.8948	0.0581195	0.999998	Ms4a6c	3.16796	5.43257	1.07198	1.00087	6.19074	3.08408	1.0668	2.15044	4.46884	1.32252	0.693383	NO	NEG		NO	NO
ENSRNOG00000012247	5891.37	0.0887302	0.0468292	1.89476	0.0581237	0.999998	Rab7a	5740.35	5655.31	6060.98	6011.23	5744.13	5700.93	6222.62	5995.44	5710.18	6072.57	0.0351496	NO	POS		NO	NO
ENSRNOG00000028357	13.9168	-0.948369	0.500699	-1.89409	0.0582132	0.999998	Lrrc14b	20.0638	13.0382	5.35991	5.00435	17.6878	22.3596	17.0687	10.7522	18.2873	9.54631	0.467779	NO	NEG		NO	NO
ENSRNOG00000003486	2.12713	-2.8153	1.48657	-1.89382	0.058249	0.999998	Mnda	2.11198	3.25954	2.14396	0	7.95953	1.54204	0	0	3.71827	0.535991	1.24655	NO	NEG		NO	NO
ENSRNOG00000017752	1009.46	-0.193016	0.101936	-1.8935	0.0582915	0.999998	Mccc2	1014.8	1103.9	877.953	922.803	1047.12	1141.11	1050.79	917.165	1076.73	942.179	0.0937768	NO	NEG		NO	NO
ENSRNOG00000059572	13.6511	-0.801228	0.423188	-1.89332	0.0583158	0.999998	Tsen34	16.8958	10.8651	8.57585	9.00783	22.1098	19.2755	12.8016	9.677	17.2866	10.0156	0.376903	NO	NEG		NO	NO
ENSRNOG00000047596	4.20073	1.57793	0.834312	1.89129	0.0585857	0.999998	LOC102550306	2.11198	2.17303	8.57585	8.00696	2.65318	1.54204	7.46758	1.07522	2.12006	6.2814	0.763514	NO	POS		NO	NO
ENSRNOG00000027590	1239.53	0.191494	0.101265	1.89103	0.0586208	0.999998	Jakmip3	1066.55	1146.27	1285.31	1374.2	1266.45	1149.59	1222.55	1405.32	1157.22	1321.84	0.0942002	NO	POS		NO	NO
ENSRNOG00000037113	206.61	-0.376813	0.199623	-1.88762	0.0590765	0.999998	Slfn2	255.549	281.407	171.517	157.137	208.717	188.9	218.693	170.96	233.643	179.577	0.211794	NO	NEG		NO	NO
ENSRNOG00000035636	37.0019	-0.897387	0.475836	-1.88591	0.0593064	0.999998	Mirlet7b	57.0233	82.5751	22.5116	27.0235	19.4566	33.9249	33.0707	20.4292	48.245	25.7588	0.595154	NO	NEG		NO	NO
ENSRNOG00000015848	80.6448	-0.39277	0.208449	-1.88425	0.0595314	0.999998	Etfrf1	79.1991	96.6998	67.5348	88.0766	102.589	87.8964	61.8742	61.2877	91.5962	69.6933	0.195958	NO	NEG		NO	NO
ENSRNOG00000025981	136.95	-0.609365	0.323456	-1.88392	0.0595755	0.999998	Ska2	141.502	220.563	153.293	125.109	132.659	167.312	93.8781	61.2877	165.509	108.392	0.348436	NO	NEG		NO	NO
ENSRNOG00000032919	319.007	-0.247625	0.131508	-1.88296	0.0597057	0.999998	Zfp105	391.771	360.723	306.587	305.266	321.034	313.035	284.835	268.806	346.641	291.373	0.12486	NO	NEG		NO	NO
ENSRNOG00000014233	4.73404	-1.81086	0.964442	-1.87763	0.0604321	0.999998	Krt19	10.5599	3.25954	3.21594	3.00261	14.1503	1.54204	1.0668	1.07522	7.37793	2.09014	1.03209	NO	NEG		NO	NO
ENSRNOG00000014490	80.5608	-0.628762	0.334935	-1.87727	0.0604816	0.999998	Bdh2	131.998	114.084	67.5348	81.0705	91.9768	53.9715	56.5402	47.3098	98.0077	63.1138	0.377075	NO	NEG		NO	NO
ENSRNOG00000004843	4.7221	1.40932	0.751512	1.87531	0.0607503	0.999998	Pole3	2.11198	2.17303	6.43189	6.00522	5.30635	0.771021	9.60117	5.37611	2.59059	6.8536	0.609924	NO	POS		NO	NO
ENSRNOG00000018394	4.96931	-1.86375	0.994501	-1.87406	0.0609228	0.999998	Chrdl2	11.6159	6.51909	4.28792	0	11.4971	1.54204	1.0668	3.22567	7.79352	2.1451	0.913873	NO	NEG		NO	NO
ENSRNOG00000025781	447.331	0.314044	0.167742	1.87218	0.0611817	0.999998	Sec31b	417.115	473.72	495.255	563.49	320.15	385.511	435.253	488.151	399.124	495.537	0.167305	NO	POS		NO	NO
ENSRNOG00000007354	11.0738	-1.40505	0.750489	-1.87217	0.0611825	0.999998	Trpa1	8.4479	8.69212	6.43189	4.00348	36.2601	10.7943	2.13359	11.8274	16.0486	6.0991	0.96479	NO	NEG		NO	NO
ENSRNOG00000005347	778.483	-0.301654	0.161195	-1.87135	0.0612961	0.999998	Fjx1	914.485	915.932	630.325	632.55	738.467	869.712	870.506	655.886	859.649	697.317	0.16397	NO	NEG		NO	NO
ENSRNOG00000010806	2.09903	3.00771	1.60876	1.86958	0.0615415	0.999998	Npvf	0	1.08651	11.7918	1.00087	0	0.771021	1.0668	1.07522	0.464384	3.73367	1.87883	NO	POS		NO	NO
ENSRNOG00000031706	219.211	-0.827622	0.442715	-1.86942	0.0615641	0.999998	RGD1563601	108.767	196.659	216.54	129.112	367.023	448.734	165.353	121.5	280.296	158.127	0.566129	NO	NEG		NO	NO
ENSRNOG00000006236	66.3396	-0.471116	0.2521	-1.86877	0.0616554	0.999998	Dsn1	89.759	81.4886	50.3831	54.047	61.023	76.3311	74.6758	43.0089	77.1504	55.5287	0.250011	NO	NEG		NO	NO
ENSRNOG00000020792	464.535	0.468293	0.250659	1.86825	0.0617274	0.999998	Etv4	426.619	484.586	694.644	617.537	346.682	302.24	418.184	425.788	390.032	539.038	0.284283	NO	POS		NO	NO
ENSRNOG00000006104	13.8477	1.0106	0.541316	1.86693	0.0619111	0.999998	Tg	9.50389	9.77863	36.4474	15.0131	10.6127	6.93919	11.7348	10.7522	9.2086	18.4869	0.679496	NO	POS		NO	NO
ENSRNOG00000010852	808.744	0.178746	0.095747	1.86686	0.0619211	0.999998	Nup205	723.352	770.339	871.521	885.77	720.779	819.596	794.763	883.833	758.516	858.972	0.0840317	NO	POS		NO	NO
ENSRNOG00000014961	389.348	-0.329224	0.17661	-1.86413	0.0623036	0.999998	Pdpn	503.706	405.27	407.353	302.263	474.918	350.815	332.841	337.62	433.677	345.019	0.183972	NO	NEG		NO	NO
ENSRNOG00000003633	9.1725	-1.02337	0.549716	-1.86163	0.0626551	0.999998	Rcvrn	9.50389	16.2977	3.21594	6.00522	7.95953	15.4204	9.60117	5.37611	12.2954	6.04961	0.50718	NO	NEG		NO	NO
ENSRNOG00000002145	82.0225	-0.366841	0.197092	-1.86126	0.0627069	0.999998	Tmprss7	81.3111	94.5268	72.8947	65.0566	108.78	84.8123	83.2101	65.5886	92.3576	71.6875	0.179848	NO	NEG		NO	NO
ENSRNOG00000003400	91.0936	-0.382462	0.205633	-1.85993	0.0628955	0.999998	Fmo4	105.599	116.257	98.6223	78.0679	100.821	90.2095	76.8094	62.3629	103.222	78.9656	0.194386	NO	NEG		NO	NO
ENSRNOG00000036423	3.2746	-1.66415	0.895296	-1.85876	0.0630605	0.999998	Mir92b	3.16796	5.43257	1.07198	1.00087	3.53757	7.71021	3.20039	1.07522	4.96208	1.58712	0.723365	NO	NEG		NO	NO
ENSRNOG00000048506	509.323	0.328206	0.176872	1.85561	0.0635085	0.999998	Inpp5b	364.316	402.011	523.127	515.448	537.71	501.164	585.671	645.133	451.3	567.345	0.178592	NO	POS		NO	NO
ENSRNOG00000026051	36.3469	-0.613	0.330428	-1.85517	0.0635724	0.999998	RGD1562652	52.7994	46.7201	33.2314	32.0279	51.2947	25.4437	25.6031	23.6549	44.0645	28.6293	0.333003	NO	NEG		NO	NO
ENSRNOG00000017820	161.029	-0.48582	0.262005	-1.85424	0.063705	0.999998	Nqo2	239.709	227.082	154.365	148.129	128.237	157.288	123.748	109.673	188.079	133.979	0.295792	NO	NEG		NO	NO
ENSRNOG00000017188	154.252	-0.354482	0.191217	-1.85382	0.0637645	0.999998	Cyp27a1	160.51	197.746	152.221	120.104	198.104	136.471	129.082	139.779	173.208	135.297	0.192675	NO	NEG		NO	NO
ENSRNOG00000056678	1252.61	0.186149	0.100528	1.85171	0.0640673	0.999998	Nckap5l	1267.19	1228.85	1259.58	1321.15	1073.65	1119.52	1430.57	1320.37	1172.3	1332.92	0.0912859	NO	POS		NO	NO
ENSRNOG00000004772	10.5615	-1.04759	0.566218	-1.85015	0.0642913	0.999998	Cytip	9.50389	23.9033	4.28792	5.00435	9.72831	13.8784	11.7348	6.45133	14.2535	6.86959	0.598111	NO	NEG		NO	NO
ENSRNOG00000018436	25.8471	-0.745016	0.403014	-1.84861	0.0645139	0.999998	Apoa5	42.2395	41.2876	11.7918	18.0157	24.763	21.5886	27.7367	19.354	32.4697	19.2245	0.421552	NO	NEG		NO	NO
ENSRNOG00000021007	987.051	-0.262403	0.141958	-1.84846	0.0645357	0.999998	Snx15	1174.26	1120.2	884.385	969.844	921.536	1091	980.386	754.806	1076.75	897.355	0.139486	NO	NEG		NO	NO
ENSRNOG00000032708	13.0889	-1.27847	0.69174	-1.8482	0.064574	0.999998	RT1-Bb	15.8398	10.8651	10.7198	7.00609	38.9132	8.48123	2.13359	10.7522	18.5249	7.65293	0.85112	NO	NEG		NO	NO
ENSRNOG00000003070	384.715	0.370065	0.200395	1.84668	0.0647936	0.999998	Pigl	421.339	381.367	477.032	450.392	270.624	270.628	418.184	388.155	335.99	433.441	0.199786	NO	POS		NO	NO
ENSRNOG00000001953	64.0244	-0.602662	0.326391	-1.84644	0.0648276	0.999998	Bace2	73.9191	55.4123	49.3111	46.04	123.815	55.5135	52.273	55.9116	77.1649	50.8839	0.398788	NO	NEG		NO	NO
ENSRNOG00000017869	287.317	-0.358823	0.194466	-1.84517	0.0650121	0.999998	Irf8	355.868	348.771	303.371	199.173	304.231	282.965	288.035	216.12	322.959	251.675	0.194576	NO	NEG		NO	NO
ENSRNOG00000020259	42.0696	-0.603029	0.327329	-1.84227	0.0654354	0.999998	RGD1305347	50.6874	63.0179	19.2957	39.034	49.5259	40.0931	45.8723	29.031	50.8311	33.3082	0.322049	NO	NEG		NO	NO
ENSRNOG00000018251	76.4934	-0.5765	0.312985	-1.84194	0.0654838	0.999998	Mrc1	127.775	85.8347	85.7585	63.0548	87.5548	65.5368	42.6719	53.7611	91.6752	61.3116	0.345403	NO	NEG		NO	NO
ENSRNOG00000016957	744.084	-0.519393	0.282113	-1.84108	0.0656095	0.999998	Igfbp2	1248.18	917.019	568.15	737.642	772.959	569.014	683.817	455.894	876.792	611.376	0.334321	NO	NEG		NO	NO
ENSRNOG00000057058	30.5147	0.713624	0.387636	1.84097	0.0656263	0.999998	Cd300a	24.2877	17.3842	53.5991	37.0322	35.3757	15.4204	34.1375	26.8806	23.117	37.9123	0.404096	NO	POS		NO	NO
ENSRNOG00000016587	584.389	-0.200246	0.108792	-1.84063	0.0656761	0.999998	Ninj1	704.344	625.833	528.487	536.467	590.774	579.808	573.937	535.461	625.19	543.588	0.100392	NO	NEG		NO	NO
ENSRNOG00000006255	331.102	-0.433751	0.23569	-1.84034	0.0657182	0.999998	Nipal4	314.684	368.329	239.052	258.225	535.057	303.782	322.173	307.514	380.463	281.741	0.275912	NO	NEG		NO	NO
ENSRNOG00000023318	178.872	-0.302016	0.164385	-1.83724	0.066174	0.999998	Tigd3	214.365	222.736	145.789	159.138	168.034	185.816	183.489	151.606	197.738	160.006	0.158099	NO	NEG		NO	NO
ENSRNOG00000045696	107.082	0.399972	0.217708	1.8372	0.066181	0.999998	Bfar	91.8709	122.776	123.278	140.122	78.7109	77.1021	107.746	115.049	92.615	121.549	0.211758	NO	POS		NO	NO
ENSRNOG00000027030	26.1058	-0.780986	0.42513	-1.83705	0.0662022	0.999998	Adm	48.5754	18.4708	17.1517	21.0183	38.0289	26.9857	11.7348	26.8806	33.0152	19.1963	0.462237	NO	NEG		NO	NO
ENSRNOG00000007029	6236.59	0.224774	0.122416	1.83614	0.0663364	0.999998	Dnaja1	5622.08	5208.75	6747.05	7178.24	5862.63	6312.35	5737.23	7224.42	5751.45	6721.74	0.120481	NO	POS		NO	NO
ENSRNOG00000016678	19.6689	-1.2041	0.656163	-1.83506	0.066497	0.999998	Angptl2	19.0078	8.69212	11.7918	6.00522	61.023	20.8176	11.7348	18.2788	27.3851	11.9526	0.890205	NO	NEG		NO	NO
ENSRNOG00000013681	20.2046	-1.27417	0.694592	-1.83441	0.0665927	0.999998	Kcns1	9.50389	13.0382	15.0077	11.0096	71.6357	20.0466	13.8684	7.52656	28.5561	11.8531	1.04549	NO	NEG		NO	NO
ENSRNOG00000051166	10.341	0.817203	0.445546	1.83416	0.0666299	0.999998	Rn50_13_0801.2	7.39191	7.6056	10.7198	12.0104	8.84392	6.16817	14.9352	15.0531	7.5024	13.1796	0.331124	NO	POS		NO	NO
ENSRNOG00000020872	4.69335	-1.55433	0.847621	-1.83376	0.06669	0.999998	LOC100911215	9.50389	11.9517	2.14396	4.00348	4.42196	2.31306	2.13359	1.07522	7.04764	2.33907	0.837618	NO	NEG		NO	NO
ENSRNOG00000012274	3003.42	0.274479	0.149725	1.83322	0.06677	0.999998	Ddi2	2560.77	2390.33	3145.19	2800.44	2901.69	3020.09	3879.94	3328.89	2718.22	3288.61	0.155048	NO	POS		NO	NO
ENSRNOG00000059059	277.676	0.214059	0.11686	1.83175	0.0669892	0.999998	Skp2	251.325	277.061	300.155	290.252	247.63	252.895	276.3	325.792	257.228	298.125	0.0980813	NO	POS		NO	NO
ENSRNOG00000054279	0.942201	-3.27974	1.79055	-1.8317	0.0669962	0.999998	AABR07011991.1	1.05599	2.17303	0	0	3.53757	0.771021	0	0	1.8844	0	1.38057	NO	NEG		NO	NO
ENSRNOG00000058259	8.0946	1.09635	0.59888	1.83067	0.0671499	0.999998	AABR07029260.1	2.11198	4.34606	17.1517	7.00609	5.30635	8.48123	9.60117	10.7522	5.0614	11.1278	0.572477	NO	POS		NO	NO
ENSRNOG00000005144	953.233	-0.241045	0.13173	-1.82984	0.0672736	0.999998	Tmem18	1080.28	1008.29	916.544	995.866	999.363	1043.19	866.239	716.098	1032.78	873.687	0.123081	NO	NEG		NO	NO
ENSRNOG00000034101	1.45115	3.20539	1.75391	1.82757	0.0676135	0.999998	Vom1r47	0	1.08651	2.14396	3.00261	0	0	0	5.37611	0.271629	2.63067	1.34958	NO	POS		NO	NO
ENSRNOG00000048209	2.04505	-2.05931	1.12716	-1.82699	0.0677019	0.999998	Eps8l3	4.22395	3.25954	1.07198	1.00087	2.65318	3.08408	1.0668	0	3.30519	0.784912	0.712175	NO	NEG		NO	NO
ENSRNOG00000024594	438.061	0.195324	0.106951	1.8263	0.0678056	0.999998	Fhdc1	405.499	386.799	451.304	449.391	450.156	390.908	471.524	498.903	408.34	467.781	0.0912424	NO	POS		NO	NO
ENSRNOG00000001830	37.4257	0.63807	0.349686	1.8247	0.0680469	0.999998	Arntl2	29.5677	36.9415	53.5991	52.0453	31.8381	19.2755	25.6031	50.5354	29.4057	45.4457	0.351236	NO	POS		NO	NO
ENSRNOG00000058106	6.60597	1.25531	0.688557	1.82311	0.0682871	0.999998	Rn60_8_0242.1	4.22395	2.17303	4.28792	18.0157	5.30635	3.85511	8.53437	6.45133	3.88961	9.32233	0.754462	NO	POS		NO	NO
ENSRNOG00000008246	238.59	-0.377087	0.206877	-1.82276	0.0683399	0.999998	Emilin1	354.812	245.552	227.26	206.179	275.93	202.779	205.892	190.314	269.768	207.411	0.228533	NO	NEG		NO	NO
ENSRNOG00000032300	33.9349	1.0108	0.554644	1.82243	0.0683894	0.999998	Rpl39l	30.6236	24.9898	47.1672	90.0783	18.5722	16.1914	28.8035	15.0531	22.5943	45.2755	0.734753	NO	POS		NO	NO
ENSRNOG00000012865	107.473	-0.352052	0.193194	-1.82227	0.0684145	0.999998	Parp3	124.607	115.171	113.63	84.0731	140.618	101.775	91.7445	88.1682	120.543	94.404	0.182381	NO	NEG		NO	NO
ENSRNOG00000009401	476.409	0.368867	0.202531	1.82129	0.0685635	0.999998	Lmo2	473.082	523.7	537.063	600.522	314.844	353.128	497.127	511.806	416.188	536.629	0.201199	NO	POS		NO	NO
ENSRNOG00000004159	3266.93	0.217077	0.119201	1.8211	0.0685911	0.999998	Flii	3221.82	2972.7	3941.67	3597.13	2979.52	2912.92	2958.23	3551.46	3021.74	3512.12	0.117821	NO	POS		NO	NO
ENSRNOG00000013215	151.51	0.320487	0.176005	1.8209	0.0686223	0.999998	Dctd	141.502	154.285	200.46	160.139	116.74	127.218	146.151	165.584	134.936	168.084	0.169275	NO	POS		NO	NO
ENSRNOG00000001843	549.608	0.194349	0.106738	1.82081	0.068636	0.999998	Bcl6	517.434	530.219	552.07	591.514	508.525	494.996	544.066	658.036	512.794	586.422	0.0963538	NO	POS		NO	NO
ENSRNOG00000056281	2.67438	1.84338	1.01364	1.81857	0.0689772	0.999998	Hist1h3b	1.05599	1.08651	6.43189	6.00522	1.76878	0.771021	3.20039	1.07522	1.17058	4.17818	0.866961	NO	POS		NO	NO
ENSRNOG00000014797	777.345	-0.328196	0.18058	-1.81745	0.0691476	0.999998	Tmbim1	888.086	749.695	621.749	719.626	1115.22	708.568	712.62	703.195	865.392	689.298	0.199971	NO	NEG		NO	NO
ENSRNOG00000031162	17.8336	-0.755477	0.415788	-1.81698	0.0692209	0.999998	Ccl24	26.3997	27.1629	12.8638	11.0096	24.763	11.5653	16.0019	12.9027	22.4727	13.1945	0.394604	NO	NEG		NO	NO
ENSRNOG00000026647	106.193	-0.546946	0.301029	-1.81692	0.0692291	0.999998	Cxcl16	145.726	118.43	116.846	91.0792	155.653	84.8123	80.0097	56.9868	126.155	86.2304	0.319633	NO	NEG		NO	NO
ENSRNOG00000028576	1.68601	-3.27751	1.80487	-1.81593	0.0693816	0.999998	Calml5	3.16796	2.17303	1.07198	0	7.07514	0	0	0	3.10403	0.267995	1.47384	NO	NEG		NO	NO
ENSRNOG00000029028	1295.95	-0.193158	0.106446	-1.81461	0.069584	0.999998	Mknk2	1506.89	1302.73	1184.54	1137.99	1264.68	1455.69	1206.55	1308.55	1382.5	1209.41	0.0995689	NO	NEG		NO	NO
ENSRNOG00000055792	10.7272	0.924025	0.509599	1.81324	0.0697951	0.999998	SNORD124	5.27994	3.25954	9.64783	17.0148	10.6127	10.0233	16.0019	13.9779	7.29387	14.1606	0.452639	NO	POS		NO	NO
ENSRNOG00000012500	554.305	0.264646	0.145977	1.81293	0.0698428	0.999998	Ddx10	495.258	461.769	684.996	562.489	519.138	537.402	503.528	669.864	503.392	605.219	0.147276	NO	POS		NO	NO
ENSRNOG00000018944	477.895	0.261753	0.144504	1.81139	0.0700808	0.999998	Pank1	447.739	371.588	507.047	566.493	497.913	420.978	456.589	554.815	434.554	521.236	0.139073	NO	POS		NO	NO
ENSRNOG00000032396	5.52742	-1.30787	0.722137	-1.81112	0.0701228	0.999998	RGD1559575	9.50389	8.69212	4.28792	3.00261	7.95953	5.39715	0	5.37611	7.88817	3.16666	0.573112	NO	NEG		NO	NO
ENSRNOG00000014777	695.51	-0.179338	0.0990761	-1.8101	0.0702803	0.999998	Prpf4	722.296	727.965	666.772	643.56	685.404	818.054	669.948	630.08	738.429	652.59	0.0865223	NO	NEG		NO	NO
ENSRNOG00000018834	10.3996	-1.27283	0.703328	-1.80972	0.0703395	0.999998	Sstr5	17.9518	4.34606	5.35991	3.00261	25.6474	10.7943	4.26719	11.8274	14.6849	6.11429	0.76762	NO	NEG		NO	NO
ENSRNOG00000046261	46.7039	-0.685995	0.379092	-1.80957	0.0703619	0.999998	Acp5	73.9191	58.6718	24.6556	20.0174	41.5664	56.2845	51.2062	47.3098	57.6105	35.7972	0.381394	NO	NEG		NO	NO
ENSRNOG00000017783	144.431	-0.550394	0.304289	-1.80878	0.0704845	0.999998	Sfrp1	190.078	122.776	84.6865	96.0836	231.711	141.868	124.815	163.434	171.608	117.255	0.33949	NO	NEG		NO	NO
ENSRNOG00000054475	4.70116	-1.81707	1.00483	-1.80833	0.0705552	0.999998	AABR07068007.2	5.27994	3.25954	2.14396	4.00348	17.6878	3.08408	0	2.15044	7.32785	2.07447	1.16318	NO	NEG		NO	NO
ENSRNOG00000007993	113.757	0.393041	0.217374	1.80813	0.0705858	0.999998	Sh3tc1	93.9829	92.3538	116.846	118.103	130.006	77.1021	141.884	139.779	98.3611	129.153	0.20891	NO	POS		NO	NO
ENSRNOG00000002612	298.185	-0.210272	0.116345	-1.80732	0.0707123	0.999998	Ddx52	294.621	353.117	274.427	271.236	317.497	314.577	295.503	264.505	319.953	276.418	0.0990324	NO	NEG		NO	NO
ENSRNOG00000019573	816.574	-0.439731	0.243565	-1.8054	0.0710122	0.999998	Lcat	937.717	971.344	641.045	592.515	1240.8	610.649	832.101	706.421	940.128	693.021	0.275548	NO	NEG		NO	NO
ENSRNOG00000011796	237.535	-0.594945	0.329743	-1.80427	0.0711893	0.999998	C1r	340.028	219.476	255.132	194.169	405.052	178.877	132.283	175.261	285.858	189.211	0.388069	NO	NEG		NO	NO
ENSRNOG00000008911	7.12518	-1.96896	1.09203	-1.80303	0.0713835	0.999998	Draxin	3.16796	2.17303	1.07198	2.00174	35.3757	4.62613	2.13359	6.45133	11.3357	2.91466	1.62011	NO	NEG		NO	NO
ENSRNOG00000011829	2032.3	0.206125	0.114325	1.80296	0.0713939	0.999998	Rpgrip1l	1751.88	1777.54	2037.84	2290.99	1894.37	2124.16	2026.91	2354.74	1886.99	2177.62	0.108753	NO	POS		NO	NO
ENSRNOG00000019222	2047.01	0.284354	0.157811	1.80186	0.0715667	0.999998	Tfdp1	1896.55	2088.28	2545.96	2519.19	1663.54	1736.34	1837.02	2089.16	1846.18	2247.83	0.163664	NO	POS		NO	NO
ENSRNOG00000042352	217.8	0.553177	0.307207	1.80066	0.0717561	0.999998	Dnase1l2	196.414	261.85	314.09	288.251	131.774	117.195	198.424	234.398	176.808	258.791	0.323756	NO	POS		NO	NO
ENSRNOG00000010626	46.9306	-0.626727	0.348346	-1.79915	0.0719947	0.999998	Sphk1	76.0311	48.8932	28.9435	38.0331	71.6357	31.6119	43.7387	36.5576	57.043	36.8182	0.379139	NO	NEG		NO	NO
ENSRNOG00000027319	8.38581	-1.13941	0.63445	-1.7959	0.0725097	0.999998	Ephx3	10.5599	5.43257	9.64783	5.00435	17.6878	12.3363	4.26719	2.15044	11.5042	5.26745	0.612137	NO	NEG		NO	NO
ENSRNOG00000006740	187.219	-0.478085	0.266236	-1.79571	0.0725399	0.999998	Gatsl3	265.053	254.244	211.18	159.138	198.988	154.204	121.615	133.328	218.122	156.315	0.287993	NO	NEG		NO	NO
ENSRNOG00000003866	89.0345	-0.766097	0.426632	-1.79569	0.0725445	0.999998	Cxcr4	192.19	69.537	78.2546	46.04	129.121	57.8266	59.7406	79.5665	112.169	65.9004	0.545539	NO	NEG		NO	NO
ENSRNOG00000029740	5.44697	-1.49668	0.833652	-1.79533	0.0726011	0.999998	Slc35g1	6.33593	2.17303	3.21594	5.00435	15.9191	7.71021	1.0668	2.15044	8.03456	2.85938	0.881885	NO	NEG		NO	NO
ENSRNOG00000002881	25.7616	-1.02905	0.573415	-1.79461	0.0727166	0.999998	Ddr2	29.5677	14.1247	22.5116	8.00696	68.9826	25.4437	22.4027	15.0531	34.5297	16.9936	0.729136	NO	NEG		NO	NO
ENSRNOG00000027516	6.20513	1.08428	0.604352	1.79412	0.0727942	0.999998	Ly6g5b	4.22395	4.34606	8.57585	9.00783	3.53757	3.85511	4.26719	11.8274	3.99067	8.41958	0.505461	NO	POS		NO	NO
ENSRNOG00000001859	452.036	0.356314	0.198618	1.79396	0.0728191	0.999998	Sdf2l1	485.754	386.799	591.734	550.479	381.173	333.081	381.913	505.354	396.702	507.37	0.207408	NO	POS		NO	NO
ENSRNOG00000019073	1030.73	0.185655	0.103534	1.79318	0.0729441	0.999998	Ikbkb	931.381	1080	1157.74	1080.94	872.895	974.571	1082.8	1065.55	964.711	1096.76	0.091995	NO	POS		NO	NO
ENSRNOG00000039024	475.684	0.244745	0.136565	1.79216	0.073108	0.999998	Spice1	500.538	436.779	535.991	445.387	398.861	406.328	555.801	525.784	435.627	515.741	0.128924	NO	POS		NO	NO
ENSRNOG00000015493	8.84504	-1.34009	0.747877	-1.79186	0.0731553	0.999998	Emx1	7.39191	5.43257	5.35991	3.00261	30.0693	7.71021	4.26719	7.52656	12.651	5.03907	0.987919	NO	NEG		NO	NO
ENSRNOG00000016866	509.88	-0.448755	0.250522	-1.79128	0.0732482	0.999998	Fhl2	556.506	821.405	395.561	424.369	396.208	580.579	525.931	378.478	588.674	431.085	0.291887	NO	NEG		NO	NO
ENSRNOG00000023465	49.338	0.729762	0.407513	1.79077	0.0733301	0.999998	LOC500300	32.7356	64.1044	47.1672	58.0505	22.1098	30.0698	49.0726	91.3939	37.2549	61.4211	0.450338	NO	POS		NO	NO
ENSRNOG00000056115	103.867	0.558732	0.312139	1.79001	0.0734519	0.999998	SNORD113	66.5272	57.5853	98.6223	95.0827	119.393	91.7515	156.819	145.155	83.8142	123.92	0.33623	NO	POS		NO	NO
ENSRNOG00000015916	149.57	-0.285199	0.15933	-1.78998	0.0734564	0.999998	Ttc38	156.286	156.458	108.27	139.121	169.803	174.251	147.218	145.155	164.2	134.941	0.137274	NO	NEG		NO	NO
ENSRNOG00000001828	915.018	0.156481	0.0874757	1.78885	0.0736396	0.999998	Stk38l	791.991	897.461	987.295	992.864	902.964	868.941	925.979	952.647	865.339	964.696	0.0721774	NO	POS		NO	NO
ENSRNOG00000012702	418.831	0.212515	0.118886	1.78755	0.0738486	0.999998	Nfya	368.54	411.789	411.641	431.375	372.329	399.389	444.854	510.731	388.012	449.65	0.108483	NO	POS		NO	NO
ENSRNOG00000018087	2339.76	-0.81726	0.457582	-1.78604	0.0740923	0.999998	Vim	4146.86	1926.39	2343.35	1436.25	4743.88	1124.15	1158.54	1838.63	2985.32	1694.19	0.585942	NO	NEG		NO	NO
ENSRNOG00000018975	3596.27	0.140083	0.0784943	1.78463	0.0743212	0.999998	Atg9a	3270.39	3347.55	3734.78	3577.11	3380.15	3687.02	3901.27	3871.88	3421.28	3771.26	0.0674225	NO	POS		NO	NO
ENSRNOG00000008165	60.3014	-0.348357	0.195257	-1.78409	0.0744086	0.999998	Tpx2	70.7512	63.0179	49.3111	59.0514	65.445	70.934	50.1394	53.7611	67.537	53.0658	0.143544	NO	NEG		NO	NO
ENSRNOG00000011606	29.1218	0.520515	0.291927	1.78303	0.0745812	0.999998	LOC680385	23.2317	21.7303	30.0155	44.0383	29.1849	21.5886	32.0039	31.1814	23.9339	34.3098	0.253644	NO	POS		NO	NO
ENSRNOG00000009102	3657.52	0.219473	0.12313	1.78245	0.0746765	0.999998	Fermt2	3279.9	3569.2	4357.6	4169.63	3658.73	3012.38	3525.76	3686.94	3380.05	3934.98	0.119499	NO	POS		NO	NO
ENSRNOG00000032339	157.894	-0.297769	0.167063	-1.78237	0.0746883	0.999998	Rasl12	204.862	167.323	142.574	127.111	163.613	161.143	165.353	131.177	174.235	141.554	0.156786	NO	NEG		NO	NO
ENSRNOG00000045992	1.61851	-3.23524	1.81741	-1.78014	0.0750536	0.999998	Tlr8	1.05599	0	0	0	6.19074	4.62613	0	1.07522	2.96821	0.268806	1.49604	NO	NEG		NO	NO
ENSRNOG00000019604	1124.49	0.209389	0.117631	1.78005	0.0750686	0.999998	Pld2	1070.77	994.161	1305.67	1191.04	1149.71	957.608	1065.73	1261.24	1043.06	1205.92	0.11034	NO	POS		NO	NO
ENSRNOG00000038459	286.892	0.411669	0.231376	1.77923	0.0752028	0.999998	Ulk3	247.101	176.015	274.427	273.238	254.705	306.095	389.381	374.177	245.979	327.806	0.242016	NO	POS		NO	NO
ENSRNOG00000047191	15.7151	1.03138	0.579712	1.77913	0.0752185	0.999998	Myo1h	8.4479	18.4708	36.4474	23.02	6.19074	8.48123	8.53437	16.1283	10.3977	21.0325	0.653538	NO	POS		NO	NO
ENSRNOG00000023129	220.421	-0.221885	0.12488	-1.77679	0.0756021	0.999998	Mfsd9	241.821	236.86	206.892	224.195	247.63	223.596	187.756	194.615	237.477	203.365	0.100115	NO	NEG		NO	NO
ENSRNOG00000009144	1.25204	-3.69681	2.08162	-1.77593	0.0757448	0.999998	Lad1	3.16796	0	0	0	5.30635	1.54204	0	0	2.50409	0	1.59825	NO	NEG		NO	NO
ENSRNOG00000019661	4.86093	-1.41298	0.796272	-1.7745	0.0759809	0.999998	Gdf15	11.6159	7.6056	5.35991	3.00261	5.30635	3.85511	1.0668	1.07522	7.09573	2.62613	0.724429	NO	NEG		NO	NO
ENSRNOG00000005094	8.4554	-1.03612	0.584414	-1.77292	0.076242	0.999998	C1qtnf7	13.7278	15.2112	6.43189	8.00696	10.6127	6.16817	5.33398	2.15044	11.43	5.48082	0.523433	NO	NEG		NO	NO
ENSRNOG00000013034	3.64275	1.85255	1.04553	1.77188	0.0764138	0.999998	Dupd1	1.05599	1.08651	8.57585	9.00783	1.76878	2.31306	5.33398	0	1.55609	5.72942	0.97198	NO	POS		NO	NO
ENSRNOG00000034191	87.9595	-0.40433	0.228242	-1.7715	0.0764783	0.999998	Fmo1	117.215	99.9594	90.0464	71.0618	107.011	77.1021	82.1433	59.1372	100.322	75.5972	0.220583	NO	NEG		NO	NO
ENSRNOG00000017525	6.73922	-1.24359	0.70225	-1.77087	0.0765827	0.999998	Epha1	13.7278	9.77863	2.14396	2.00174	10.6127	3.85511	4.26719	7.52656	9.49357	3.98486	0.643607	NO	NEG		NO	NO
ENSRNOG00000016043	9224.99	-0.257004	0.14515	-1.77061	0.0766253	0.999998	Aqp4	10062.5	9728.65	8676.62	7787.77	12147.1	8239.9	8438.36	8718.98	10044.5	8405.43	0.151682	NO	NEG		NO	NO
ENSRNOG00000037331	138.961	-0.506377	0.286059	-1.77019	0.0766959	0.999998	Cd33	160.51	132.555	107.198	86.0749	196.335	162.685	177.088	89.2435	163.021	114.901	0.299085	NO	NEG		NO	NO
ENSRNOG00000048317	1.63596	-2.39982	1.35587	-1.76995	0.0767359	0.999998	Hist2h2ab	2.11198	2.17303	0	1.00087	4.42196	2.31306	1.0668	0	2.75501	0.516917	0.889269	NO	NEG		NO	NO
ENSRNOG00000013808	1.70751	-3.2946	1.86229	-1.76911	0.0768748	0.999998	Ces2g	7.39191	0	0	0	4.42196	0.771021	0	1.07522	3.14622	0.268806	1.60569	NO	NEG		NO	NO
ENSRNOG00000006483	832.524	0.336088	0.190329	1.76583	0.0774245	0.999998	Heatr5a	694.84	699.716	1071.98	1035.9	893.236	656.139	699.819	908.563	735.983	929.066	0.199701	NO	POS		NO	NO
ENSRNOG00000060503	0.785965	3.18551	1.80466	1.76515	0.0775382	0.999998	RT1-M3-2-ps	0	0	2.14396	2.00174	0	0	1.0668	1.07522	0	1.57193	1.17359	NO	POS		NO	NO
ENSRNOG00000019900	781.51	-0.265147	0.150253	-1.76466	0.0776205	0.999998	Slc35b2	944.053	940.922	739.667	761.662	762.346	766.395	748.891	588.147	853.429	709.592	0.147509	NO	NEG		NO	NO
ENSRNOG00000057815	341.996	0.50633	0.28695	1.76452	0.0776437	0.999998	Ccdc191	404.443	291.186	522.055	340.296	258.242	177.335	344.575	397.832	282.802	401.19	0.304991	NO	POS		NO	NO
ENSRNOG00000051612	17.89	-0.947675	0.537173	-1.76419	0.0777002	0.999998	AABR07044570.1	34.8476	18.4708	10.7198	24.0209	20.341	20.8176	9.60117	4.30089	23.6192	12.1607	0.536499	NO	NEG		NO	NO
ENSRNOG00000039494	115.317	0.324812	0.184736	1.75825	0.0787054	0.999998	Aass	81.3111	101.046	128.638	113.098	117.624	108.714	126.949	145.155	102.174	128.46	0.167671	NO	POS		NO	NO
ENSRNOG00000010881	9094.65	0.300373	0.170924	1.75734	0.0788594	0.999998	Trak2	6331.7	7556.71	9951.2	10453.1	10374.8	8340.91	9778.26	9970.54	8151.03	10038.3	0.166338	NO	POS		NO	NO
ENSRNOG00000005727	23.7294	-0.610634	0.347603	-1.7567	0.0789693	0.999998	Galnt3	32.7356	36.9415	20.3676	20.0174	23.8786	21.5886	12.8016	21.5044	28.7861	18.6728	0.322411	NO	NEG		NO	NO
ENSRNOG00000011675	1583.54	-0.398493	0.226862	-1.75655	0.0789951	0.999998	Zfp40	1658.96	1684.1	1063.41	1232.07	1552.11	2307.67	1328.16	1841.86	1800.71	1366.37	0.246568	NO	NEG		NO	NO
ENSRNOG00000016581	60.0191	-0.561605	0.319937	-1.75536	0.079197	0.999998	Serpinb1a	83.423	74.9695	64.3189	49.0427	79.5953	48.5743	52.273	27.9558	71.6405	48.3976	0.315656	NO	NEG		NO	NO
ENSRNOG00000057851	255.913	-0.531269	0.302797	-1.75454	0.0793378	0.999998	LOC680254	366.428	320.522	144.717	199.173	202.526	320.745	314.705	178.487	302.555	209.271	0.32518	NO	NEG		NO	NO
ENSRNOG00000016838	12.1665	-0.847625	0.483708	-1.75235	0.0797138	0.999998	Pla2g5	15.8398	13.0382	15.0077	6.00522	15.0347	18.5045	9.60117	4.30089	15.6043	8.72875	0.41346	NO	NEG		NO	NO
ENSRNOG00000014336	42.1249	-0.413949	0.236385	-1.75117	0.0799171	0.999998	Mcm5	57.0233	41.2876	37.5193	33.0287	49.5259	44.7192	37.3379	36.5576	48.139	36.1109	0.188642	NO	NEG		NO	NO
ENSRNOG00000009260	23.0988	-0.716449	0.409614	-1.74908	0.0802766	0.999998	Cnr2	17.9518	40.2011	20.3676	11.0096	33.6069	23.1306	23.4695	15.0531	28.7226	17.475	0.416494	NO	NEG		NO	NO
ENSRNOG00000018420	34.3993	1.41047	0.806556	1.74876	0.0803327	0.999998	Slc22a7	30.6236	21.7303	16.0797	30.0261	11.4971	11.5653	10.668	143.005	18.8541	49.9446	1.29698	NO	POS		NO	NO
ENSRNOG00000007098	197.446	-0.339265	0.194015	-1.74865	0.0803509	0.999998	Gtpbp10	212.254	261.85	169.373	186.162	173.341	235.161	198.424	143.005	220.651	174.241	0.193813	NO	NEG		NO	NO
ENSRNOG00000060514	51.2899	-0.475405	0.27188	-1.74859	0.0803623	0.999998	Wdr54	57.0233	41.2876	43.9512	33.0287	73.4045	66.3078	48.0058	47.3098	59.5058	43.0739	0.261732	NO	NEG		NO	NO
ENSRNOG00000057822	4.48561	-2.22682	1.27396	-1.74795	0.0804729	0.999998	Rn50_20_0058.5	4.22395	0	2.14396	1.00087	22.9942	2.31306	2.13359	1.07522	7.3828	1.58841	1.69	NO	NEG		NO	NO
ENSRNOG00000021381	38.1151	0.677327	0.38793	1.74601	0.08081	0.999998	Ccdc68	39.0715	42.3741	53.5991	55.0479	15.0347	21.5886	36.2711	41.9337	29.5172	46.7129	0.366952	NO	POS		NO	NO
ENSRNOG00000013003	56.0373	0.501555	0.287271	1.74593	0.0808233	0.999998	Srms	51.7434	51.0662	73.9667	75.0653	27.4162	55.5135	56.5402	56.9868	46.4348	65.6397	0.265313	NO	POS		NO	NO
ENSRNOG00000020304	2614.42	0.203821	0.116751	1.74578	0.0808496	0.999998	Pdcd11	2368.58	2754.32	3056.22	2641.3	2248.12	2350.07	2561.38	2935.36	2430.27	2798.56	0.110648	NO	POS		NO	NO
ENSRNOG00000052074	1.96953	2.14348	1.2282	1.74522	0.080946	0.999998	AABR07072876.1	1.05599	1.08651	5.35991	2.00174	0.884392	0	1.0668	4.30089	0.756724	3.18233	0.94827	NO	POS		NO	NO
ENSRNOG00000002935	3169.08	0.300304	0.172325	1.74266	0.0813935	0.999998	Ankrd40	2520.64	3314.96	4024.22	4006.48	2845.09	2681.61	2899.55	3060.08	2840.58	3497.58	0.180931	NO	POS		NO	NO
ENSRNOG00000027380	3.55001	-2.16452	1.24219	-1.7425	0.0814207	0.999998	Upk1b	5.27994	2.17303	1.07198	3.00261	15.0347	0.771021	1.0668	0	5.81466	1.28535	1.38703	NO	NEG		NO	NO
ENSRNOG00000010210	588.068	-0.4271	0.245151	-1.74219	0.0814753	0.999998	Slc7a11	744.471	571.507	403.065	464.404	880.854	501.164	491.793	647.284	674.499	501.636	0.272916	NO	NEG		NO	NO
ENSRNOG00000014125	52.8479	-0.477189	0.273953	-1.74186	0.0815327	0.999998	Evi2b	64.4152	56.4988	28.9435	45.0392	68.0982	57.0556	61.8742	40.8584	61.5169	44.1788	0.253367	NO	NEG		NO	NO
ENSRNOG00000052357	19.912	0.943495	0.541689	1.74176	0.0815498	0.999998	Fosl2	8.4479	7.6056	20.3676	11.0096	19.4566	18.5045	36.2711	37.6328	13.5037	26.3203	0.583876	NO	POS		NO	NO
ENSRNOG00000026474	1036	0.170001	0.0976274	1.74132	0.081627	0.999998	Cad	913.429	998.507	1178.11	1020.89	996.71	990.762	1029.46	1160.16	974.852	1097.15	0.0862588	NO	POS		NO	NO
ENSRNOG00000020822	2844.62	0.185146	0.106328	1.74127	0.0816362	0.999998	Atp8b2	2439.33	2541.36	2897.57	2841.47	2685.9	2980.77	3145.98	3224.59	2661.84	3027.4	0.097455	NO	POS		NO	NO
ENSRNOG00000010832	28.9461	-0.642271	0.368937	-1.74087	0.0817064	0.999998	Pdgfrl	30.6236	32.5954	18.2237	25.0218	54.8323	23.1306	21.3359	25.8053	35.2955	22.5967	0.395666	NO	NEG		NO	NO
ENSRNOG00000048758	6.13834	1.69676	0.974798	1.74063	0.0817486	0.999998	Snrpd2l	1.05599	7.6056	10.7198	17.0148	0	3.08408	6.40078	3.22567	2.93642	9.34026	0.919152	NO	POS		NO	NO
ENSRNOG00000031851	110.489	-0.305723	0.175853	-1.73851	0.0821211	0.999998	Ndufa4l2	143.614	128.209	94.3343	104.091	110.549	107.172	104.546	91.3939	122.386	98.5912	0.157661	NO	NEG		NO	NO
ENSRNOG00000007369	2327.85	-0.172114	0.0990825	-1.73707	0.0823742	0.999998	Shisa4	2670.59	2291.46	2284.39	2076.81	2547.93	2356.24	2335.22	2060.13	2466.56	2189.14	0.0896231	NO	NEG		NO	NO
ENSRNOG00000012436	11.2116	-1.33776	0.771169	-1.73472	0.0827908	0.999998	Adh1	24.2877	3.25954	9.64783	3.00261	27.4162	9.25225	9.60117	3.22567	16.0539	6.36932	0.850747	NO	NEG		NO	NO
ENSRNOG00000053889	4041.13	0.230914	0.133161	1.7341	0.0829007	0.999998	Celsr3	3379.16	3280.19	4271.85	4099.57	3965.61	4246.78	4190.38	4895.49	3717.94	4364.32	0.128039	NO	POS		NO	NO
ENSRNOG00000003259	120.612	-0.424445	0.244838	-1.73357	0.0829936	0.999998	C1qtnf1	112.991	177.102	100.766	81.0705	107.011	155.746	121.615	108.597	138.213	103.012	0.257867	NO	NEG		NO	NO
ENSRNOG00000005580	204.611	-1.19681	0.690503	-1.73324	0.0830527	0.999998	Itgb4	380.156	118.43	175.805	82.0714	586.352	54.7425	56.5402	182.788	284.92	124.301	0.913733	NO	NEG		NO	NO
ENSRNOG00000031739	267.757	-0.356713	0.205907	-1.7324	0.0832018	0.999998	Fam71e1	312.572	359.636	248.7	287.25	260.011	271.399	227.228	175.261	300.905	234.61	0.206811	NO	NEG		NO	NO
ENSRNOG00000025375	3.65602	1.90358	1.09893	1.73221	0.0832359	0.999998	AC110837.1	1.05599	1.08651	7.50387	4.00348	0	3.85511	10.668	1.07522	1.4994	5.81263	1.02093	NO	POS		NO	NO
ENSRNOG00000018715	49.4965	-0.753242	0.434864	-1.73213	0.0832497	0.999998	Clec10a	85.535	67.3639	49.3111	40.0348	68.9826	26.9857	38.4047	19.354	62.2168	36.7762	0.459798	NO	NEG		NO	NO
ENSRNOG00000020465	29.8901	0.569648	0.329008	1.73141	0.0833783	0.999998	Ripk3	22.1757	21.7303	42.8792	37.0322	28.3005	23.9017	42.6719	20.4292	24.0271	35.7531	0.319172	NO	POS		NO	NO
ENSRNOG00000021242	7.39793	-1.20943	0.698803	-1.73072	0.0835024	0.999998	Adam33	9.50389	4.34606	5.35991	4.00348	21.2254	6.16817	3.20039	5.37611	10.3109	4.48497	0.797804	NO	NEG		NO	NO
ENSRNOG00000035557	119.387	0.424163	0.245232	1.72964	0.0836939	0.999998	Mir410	106.655	141.247	121.134	142.124	90.208	70.934	134.416	148.381	102.261	136.514	0.233194	NO	POS		NO	NO
ENSRNOG00000005695	457.968	-0.451263	0.26098	-1.72911	0.0837897	0.999998	Mgp	568.121	620.4	539.207	411.358	539.479	388.595	293.369	303.213	529.149	386.787	0.273461	NO	NEG		NO	NO
ENSRNOG00000000777	498.555	-0.394369	0.228112	-1.72884	0.0838386	0.999998	RT1-S3	669.496	528.046	540.279	424.369	668.6	399.389	379.78	378.478	566.383	430.726	0.245203	NO	NEG		NO	NO
ENSRNOG00000003300	293.263	-0.43548	0.252139	-1.72715	0.0841414	0.999998	Btg2	430.843	403.097	281.931	241.21	214.023	301.469	217.626	255.903	337.358	249.168	0.280279	NO	NEG		NO	NO
ENSRNOG00000003384	2.52273	-1.8922	1.09669	-1.72537	0.0844601	0.999998	Hs3st3b1	6.33593	5.43257	0	1.00087	2.65318	1.54204	1.0668	2.15044	3.99093	1.05453	0.885418	NO	NEG		NO	NO
ENSRNOG00000050111	27.9694	-0.498738	0.289071	-1.72531	0.0844717	0.999998	Cenpo	36.9596	27.1629	19.2957	20.0174	33.6069	33.1539	25.6031	27.9558	32.7208	23.218	0.227814	NO	NEG		NO	NO
ENSRNOG00000024461	116.086	0.41318	0.239524	1.72501	0.0845264	0.999998	2019-03-11	97.1509	126.036	150.077	161.14	77.8265	97.9197	102.412	116.124	99.7332	132.439	0.244162	NO	POS		NO	NO
ENSRNOG00000010421	640.376	-0.179526	0.104267	-1.7218	0.0851055	0.999998	Wdr91	685.336	729.051	576.726	600.522	690.71	616.817	649.679	574.169	680.479	600.274	0.0896728	NO	NEG		NO	NO
ENSRNOG00000010027	497.52	-0.250689	0.145622	-1.7215	0.0851596	0.999998	Atr	532.218	462.855	513.479	406.353	606.693	559.761	419.251	479.549	540.382	454.658	0.138451	NO	NEG		NO	NO
ENSRNOG00000020950	2368.9	0.150538	0.0874862	1.72071	0.0853039	0.999998	Syvn1	2364.36	2341.44	2662.8	2487.16	2127.85	2149.61	2328.82	2489.14	2245.81	2491.98	0.0754129	NO	POS		NO	NO
ENSRNOG00000019338	9.42534	0.946665	0.550297	1.72028	0.0853818	0.999998	Dll3	8.4479	6.51909	17.1517	14.0122	7.95953	3.08408	6.40078	11.8274	6.50265	12.348	0.486884	NO	POS		NO	NO
ENSRNOG00000008020	14.4025	-0.898503	0.522982	-1.71804	0.0857899	0.999998	Pax4	27.4557	15.2112	13.9358	9.00783	24.763	7.71021	8.53437	8.60178	18.785	10.0199	0.538186	NO	NEG		NO	NO
ENSRNOG00000016624	1.4165	2.35152	1.36923	1.7174	0.0859058	0.999998	Cfl1	1.05599	0	2.14396	2.00174	0	0.771021	2.13359	3.22567	0.456752	2.37624	0.810153	NO	POS		NO	NO
ENSRNOG00000021828	2643.69	-0.167263	0.0974773	-1.71592	0.0861764	0.999998	Coro1b	3038.08	2842.32	2391.59	2618.28	2521.4	2786.47	2589.12	2362.26	2797.07	2490.31	0.0877501	NO	NEG		NO	NO
ENSRNOG00000030102	12.954	-0.771742	0.450003	-1.71497	0.0863504	0.999998	Mboat4	19.0078	18.4708	12.8638	5.00435	13.2659	14.6494	7.46758	12.9027	16.3485	9.55959	0.372926	NO	NEG		NO	NO
ENSRNOG00000008619	597.294	-0.242446	0.141425	-1.71431	0.0864714	0.999998	Agtrap	673.72	557.382	511.335	501.436	727.855	629.924	629.41	547.288	647.22	547.367	0.135209	NO	NEG		NO	NO
ENSRNOG00000030524	0.831652	-3.09616	1.8062	-1.71418	0.0864959	0.999998	Defa24	1.05599	2.17303	0	0	2.65318	0.771021	0	0	1.6633	0	1.28044	NO	NEG		NO	NO
ENSRNOG00000022777	5.75089	-1.55719	0.91047	-1.71031	0.0872079	0.999998	Six1	7.39191	4.34606	5.35991	1.00087	19.4566	3.08408	1.0668	4.30089	8.56967	2.93212	1.03163	NO	NEG		NO	NO
ENSRNOG00000053196	2962.39	-0.197517	0.11549	-1.71025	0.0872199	0.999998	Slc48a1	3071.87	2865.14	2538.45	2797.43	3650.77	3070.98	2939.02	2765.47	3164.69	2760.1	0.110741	NO	NEG		NO	NO
ENSRNOG00000026323	18.5338	1.05852	0.619345	1.70909	0.0874338	0.999998	Eqtn	9.50389	8.69212	11.7918	22.0192	15.0347	14.6494	10.668	55.9116	11.97	25.0976	0.846332	NO	POS		NO	NO
ENSRNOG00000014171	208.301	-0.299479	0.175392	-1.70749	0.0877314	0.999998	Tnfsf13	200.638	253.158	174.733	159.138	251.167	214.344	228.294	184.938	229.827	186.776	0.166641	NO	NEG		NO	NO
ENSRNOG00000015834	2.81863	1.5931	0.93335	1.70686	0.0878481	0.999998	Fam170a	2.11198	1.08651	7.50387	3.00261	0.884392	1.54204	4.26719	2.15044	1.40623	4.23103	0.77498	NO	POS		NO	NO
ENSRNOG00000018194	6238.97	0.179322	0.105063	1.7068	0.0878595	0.999998	Srrm1	6159.58	5868.27	6948.58	7242.3	5602.62	5777.26	5755.37	6557.78	5851.93	6626.01	0.0978264	NO	POS		NO	NO
ENSRNOG00000004540	85.4239	-0.557531	0.326773	-1.70617	0.0879762	0.999998	Clec3b	138.334	116.257	82.5426	52.0453	97.2831	55.5135	65.0746	76.3408	101.847	69.0008	0.354091	NO	NEG		NO	NO
ENSRNOG00000048676	1141.27	0.462291	0.271063	1.70547	0.0881059	0.999998	Pip5kl1	1219.67	1052.83	1784.85	1305.14	834.866	733.241	860.905	1338.65	960.151	1322.39	0.302254	NO	POS		NO	NO
ENSRNOG00000020678	153.425	-0.409012	0.239853	-1.70526	0.0881464	0.999998	Ifi35	218.589	196.659	167.229	129.112	153	132.616	123.748	106.447	175.216	131.634	0.251448	NO	NEG		NO	NO
ENSRNOG00000004813	1902.88	-0.150342	0.0881665	-1.70521	0.0881553	0.999998	Rtcb	2195.4	1915.53	1910.27	1773.54	1898.79	1998.49	1766.62	1764.44	2002.05	1803.72	0.0767742	NO	NEG		NO	NO
ENSRNOG00000019354	2658.67	-0.125691	0.073785	-1.70348	0.0884792	0.999998	Ptch1	2693.82	2885.78	2401.24	2553.22	2855.7	2663.11	2645.66	2570.86	2774.6	2542.74	0.0597978	NO	NEG		NO	NO
ENSRNOG00000026324	106.396	-0.380557	0.223519	-1.70257	0.0886479	0.999998	Stard6	123.551	143.42	108.27	93.081	87.5548	127.218	92.8113	75.2656	120.436	92.357	0.218642	NO	NEG		NO	NO
ENSRNOG00000033316	868.79	0.297194	0.174673	1.70144	0.0888613	0.999998	Foxo4	748.695	858.347	1196.33	1006.88	811.872	700.087	788.363	839.749	779.75	957.83	0.184521	NO	POS		NO	NO
ENSRNOG00000021216	640.225	0.275051	0.161748	1.70049	0.0890391	0.999998	Pex11b	572.345	495.451	773.97	551.48	615.537	633.008	753.158	726.85	579.085	701.365	0.158686	NO	POS		NO	NO
ENSRNOG00000005270	6.32043	1.30954	0.770804	1.69892	0.089334	0.999998	Sycp3	6.33593	4.34606	18.2237	9.00783	1.76878	2.31306	4.26719	4.30089	3.69096	8.9499	0.841209	NO	POS		NO	NO
ENSRNOG00000001691	4.66293	-1.75957	1.03601	-1.69841	0.0894298	0.999998	Cldn14	14.7838	1.08651	1.07198	1.00087	10.6127	2.31306	2.13359	4.30089	7.19903	2.12683	1.11429	NO	NEG		NO	NO
ENSRNOG00000048927	5.75192	1.22025	0.718796	1.69764	0.0895761	0.999998	LOC100361180	1.05599	4.34606	8.57585	14.0122	5.30635	3.08408	5.33398	4.30089	3.44812	8.05573	0.688652	NO	POS		NO	NO
ENSRNOG00000032720	46.6215	0.720877	0.42484	1.69682	0.0897309	0.999998	Rpl10l	27.4557	51.0662	66.4628	85.074	38.0289	24.6727	54.4066	25.8053	35.3059	57.9372	0.466341	NO	POS		NO	NO
ENSRNOG00000046663	142.714	0.284724	0.167817	1.69663	0.089766	0.999998	LOC100911825	141.502	139.074	176.877	145.126	125.584	109.485	164.287	139.779	128.911	156.517	0.146484	NO	POS		NO	NO
ENSRNOG00000033564	64.0846	-0.624903	0.368321	-1.69662	0.0897679	0.999998	Cfd	107.711	88.0077	65.3909	65.0566	61.023	54.7425	27.7367	43.0089	77.871	50.2983	0.388555	NO	NEG		NO	NO
ENSRNOG00000010362	339.266	-0.690728	0.40782	-1.69371	0.0903208	0.999998	Anxa2	629.369	252.071	348.394	292.254	574.855	219.741	185.623	211.819	419.009	259.522	0.502805	NO	NEG		NO	NO
ENSRNOG00000018294	11326.4	0.310015	0.183309	1.69122	0.0907946	0.999998	Hspa5	11100.5	9361.41	14518.9	13665.9	10784.3	9210.62	9013.36	12956.4	10114.2	12538.6	0.189814	NO	POS		NO	NO
ENSRNOG00000015980	225.345	0.304813	0.180405	1.68961	0.0911035	0.999998	Dclre1c	171.07	194.486	225.116	232.202	195.451	244.414	238.962	301.062	201.355	249.336	0.176878	NO	POS		NO	NO
ENSRNOG00000032948	1014.2	0.199945	0.118575	1.68623	0.0917518	0.999998	Tyk2	874.358	1052.83	1035.53	1008.88	854.323	994.617	1139.34	1153.71	944.033	1084.37	0.107107	NO	POS		NO	NO
ENSRNOG00000012873	1041.09	0.154388	0.0915707	1.686	0.0917959	0.999998	Gfm1	957.781	1072.39	1080.56	1173.02	937.455	975.342	1087.07	1045.12	985.742	1096.44	0.0762193	NO	POS		NO	NO
ENSRNOG00000016968	1333.9	0.164	0.0974105	1.68359	0.0922603	0.999998	Gramd4	1224.95	1352.71	1352.84	1311.14	1175.36	1279.9	1463.64	1510.69	1258.23	1409.58	0.0846468	NO	POS		NO	NO
ENSRNOG00000013238	313.177	0.39527	0.234864	1.68298	0.0923799	0.999998	Tmem14a	231.261	211.87	364.474	449.391	323.687	314.577	344.575	265.58	270.349	356.005	0.245925	NO	POS		NO	NO
ENSRNOG00000013865	1689.12	0.194287	0.115465	1.68265	0.0924433	0.999998	Zmym6	1526.96	1763.41	1903.84	1912.66	1409.72	1602.95	1636.47	1756.91	1575.76	1802.47	0.105133	NO	POS		NO	NO
ENSRNOG00000001572	6.81013	-1.17211	0.696665	-1.68246	0.0924792	0.999998	Hoxd1	5.27994	8.69212	2.14396	5.00435	16.8034	6.93919	7.46758	2.15044	9.42867	4.19158	0.686378	NO	NEG		NO	NO
ENSRNOG00000019675	80.2618	-0.617883	0.367433	-1.68162	0.0926429	0.999998	Pycard	117.215	131.468	87.9025	77.067	80.4797	60.1397	43.7387	44.0841	97.3256	63.1981	0.396909	NO	NEG		NO	NO
ENSRNOG00000027405	2692.59	0.211764	0.125931	1.6816	0.0926474	0.999998	Ccp110	2428.77	2867.31	2821.45	3294.87	2409.97	2276.83	2742.73	2698.81	2495.72	2889.47	0.120324	NO	POS		NO	NO
ENSRNOG00000013615	1.45553	2.31222	1.37522	1.68135	0.0926946	0.999998	Dntt	1.05599	1.08651	3.21594	2.00174	0	0	2.13359	2.15044	0.535626	2.37543	0.77351	NO	POS		NO	NO
ENSRNOG00000002272	443.164	-0.223446	0.132899	-1.68132	0.0927007	0.999998	Lnx1	501.594	446.558	396.633	404.352	467.843	493.454	480.058	354.823	477.362	408.967	0.118793	NO	NEG		NO	NO
ENSRNOG00000009808	903.432	-0.154252	0.09181	-1.68012	0.0929332	0.999998	Ift80	899.702	959.393	782.546	893.777	964.872	982.281	841.702	903.187	951.562	855.303	0.0744345	NO	NEG		NO	NO
ENSRNOG00000031709	1859.61	0.132877	0.0791318	1.67918	0.0931167	0.999998	Ppfibp1	1663.18	1907.92	1960.65	1903.66	1751.98	1773.35	2017.31	1898.84	1774.11	1945.12	0.06379	NO	POS		NO	NO
ENSRNOG00000015078	309.598	-0.433974	0.258449	-1.67915	0.0931236	0.999998	Ifitm3	415.003	388.972	366.618	212.185	371.445	248.269	257.098	217.195	355.922	263.274	0.270329	NO	NEG		NO	NO
ENSRNOG00000010625	54.6413	-0.664014	0.395609	-1.67846	0.0932573	0.999998	Dnmt3b	51.7434	53.2392	31.0875	30.0261	96.3987	66.3078	34.1375	74.1903	66.9223	42.3604	0.429391	NO	NEG		NO	NO
ENSRNOG00000016283	6.79209	-1.54442	0.92052	-1.67776	0.0933933	0.999998	Meig1	20.0638	10.8651	6.43189	2.00174	8.84392	0.771021	2.13359	3.22567	10.136	3.44822	0.948771	NO	NEG		NO	NO
ENSRNOG00000060246	6.51425	1.10246	0.657296	1.67726	0.0934911	0.999998	Klrd1	4.22395	4.34606	5.35991	12.0104	1.76878	6.16817	5.33398	12.9027	4.12674	8.90175	0.598298	NO	POS		NO	NO
ENSRNOG00000004521	2043.68	0.220569	0.131518	1.6771	0.0935231	0.999998	Prpf39	1655.79	1945.95	1979.95	2321.02	1944.78	2003.88	1991.71	2506.34	1887.6	2199.76	0.126671	NO	POS		NO	NO
ENSRNOG00000004712	15.8345	-0.844193	0.503417	-1.67693	0.0935571	0.999998	Angptl1	33.7916	17.3842	9.64783	15.0131	21.2254	9.25225	8.53437	11.8274	20.4134	11.2557	0.536693	NO	NEG		NO	NO
ENSRNOG00000058746	6.25918	1.32547	0.790832	1.67604	0.0937297	0.999998	SNORD113	2.11198	1.08651	3.21594	5.00435	6.19074	4.62613	14.9352	12.9027	3.50384	9.01453	0.803086	NO	POS		NO	NO
ENSRNOG00000055925	5817.76	0.132773	0.0792218	1.67596	0.0937454	0.999998	Zc3h7b	5105.7	5793.3	5877.67	6427.59	5623.85	5677.8	6107.41	5928.78	5550.16	6085.36	0.0661431	NO	POS		NO	NO
ENSRNOG00000003746	556.085	-0.471944	0.281754	-1.67502	0.0939296	0.999998	Gjb1	585.017	471.547	337.674	445.387	931.265	596.77	627.276	453.744	646.15	466.02	0.323047	NO	NEG		NO	NO
ENSRNOG00000006204	69.016	-1.21026	0.723416	-1.67297	0.0943322	0.999998	Slc30a3	58.0793	32.5954	67.5348	51.0444	248.514	46.2613	36.2711	11.8274	96.3625	41.6694	1.07945	NO	NEG		NO	NO
ENSRNOG00000010977	261.785	-0.481457	0.287947	-1.67204	0.094517	0.999998	Igfbp6	427.675	289.013	232.62	284.247	300.693	203.55	198.424	158.058	305.233	218.337	0.320559	NO	NEG		NO	NO
ENSRNOG00000056889	873.564	-0.187236	0.112009	-1.67161	0.0946016	0.999998	Vps33a	976.789	832.27	830.785	841.732	1029.43	882.048	838.502	756.957	930.135	816.994	0.100912	NO	NEG		NO	NO
ENSRNOG00000020482	58.9893	-0.561626	0.336257	-1.67023	0.0948738	0.999998	Nfatc4	96.0949	51.0662	40.7353	50.0435	91.9768	42.4062	51.2062	48.385	70.386	47.5925	0.373006	NO	NEG		NO	NO
ENSRNOG00000030155	24.0547	-0.589923	0.353718	-1.66778	0.0953598	0.999998	Bmp8a	29.5677	34.7685	23.5836	25.0218	30.0693	21.5886	14.9352	12.9027	28.9985	19.1108	0.312729	NO	NEG		NO	NO
ENSRNOG00000014083	4598.26	0.144061	0.0864549	1.66632	0.0956506	0.999998	Iqsec3	4234.51	4137.45	4721.01	4809.18	4718.23	4384.03	4585.09	5196.55	4368.55	4827.96	0.0745521	NO	POS		NO	NO
ENSRNOG00000020614	1.09985	-2.58883	1.55434	-1.66554	0.0958047	0.999998	Phlda2	2.11198	3.25954	0	1.00087	0.884392	1.54204	0	0	1.94949	0.250218	1.06306	NO	NEG		NO	NO
ENSRNOG00000060924	6.09413	1.05217	0.632339	1.66393	0.0961269	0.999998	AABR07005004.2	2.11198	5.43257	11.7918	4.00348	4.42196	3.85511	8.53437	8.60178	3.9554	8.23286	0.530568	NO	POS		NO	NO
ENSRNOG00000005082	42.9774	-0.625312	0.375847	-1.66374	0.0961644	0.999998	Irf6	42.2395	33.682	20.3676	36.0313	69.867	62.4527	49.0726	30.1062	52.0603	33.8945	0.388509	NO	NEG		NO	NO
ENSRNOG00000028752	29.7685	-0.561632	0.337631	-1.66345	0.0962223	0.999998	Tmem81	32.7356	47.8067	20.3676	20.0174	22.9942	38.5511	29.8703	25.8053	35.5219	24.0152	0.325291	NO	NEG		NO	NO
ENSRNOG00000055588	2.30703	2.00233	1.20479	1.66197	0.0965179	0.999998	AABR07068094.2	2.11198	0	6.43189	3.00261	0	1.54204	1.0668	4.30089	0.913504	3.70055	0.959221	NO	POS		NO	NO
ENSRNOG00000021108	12.3077	-0.783837	0.471819	-1.66131	0.0966513	0.999998	Slc22a12	20.0638	19.5573	12.8638	6.00522	9.72831	13.1074	8.53437	8.60178	15.6142	9.00129	0.421076	NO	NEG		NO	NO
ENSRNOG00000051284	8.78265	0.884617	0.532496	1.66127	0.09666	0.999998	Rn50_1_0913.2	4.22395	10.8651	15.0077	10.0087	4.42196	5.39715	11.7348	8.60178	6.22705	11.3382	0.440137	NO	POS		NO	NO
ENSRNOG00000051891	5.59701	1.54603	0.930866	1.66086	0.0967423	0.999998	RGD1562378	5.27994	2.17303	13.9358	15.0131	1.76878	2.31306	1.0668	3.22567	2.8837	8.31032	1.00528	NO	POS		NO	NO
ENSRNOG00000036669	1.1048	-2.63441	1.58946	-1.65743	0.0974331	0.999998	Uts2r	1.05599	1.08651	1.07198	0	1.76878	3.85511	0	0	1.9416	0.267995	1.16873	NO	NEG		NO	NO
ENSRNOG00000059142	38.1263	-0.4619	0.278735	-1.65713	0.0974929	0.999998	Dtwd2	36.9596	44.5471	21.4396	31.027	49.5259	45.4903	40.5383	35.4823	44.1307	32.1218	0.236353	NO	NEG		NO	NO
ENSRNOG00000017609	6.50868	1.84508	1.11389	1.65644	0.0976337	0.999998	Cnga4	1.05599	9.77863	18.2237	4.00348	0	0.771021	5.33398	12.9027	2.90141	10.116	1.00831	NO	POS		NO	NO
ENSRNOG00000052681	7.68664	0.98479	0.595217	1.65451	0.0980249	0.999998	AABR07025745.1	1.05599	5.43257	9.64783	8.00696	5.30635	8.48123	11.7348	11.8274	5.06904	10.3043	0.47375	NO	POS		NO	NO
ENSRNOG00000060706	6.07468	1.16536	0.704472	1.65423	0.0980799	0.999998	SNORD113	5.27994	3.25954	7.50387	11.0096	2.65318	3.85511	2.13359	12.9027	3.76194	8.38743	0.663563	NO	POS		NO	NO
ENSRNOG00000010438	398.92	0.313175	0.189409	1.65344	0.0982422	0.999998	Cpt1b	415.003	421.568	477.032	484.421	286.543	301.469	410.717	394.607	356.146	441.694	0.180931	NO	POS		NO	NO
ENSRNOG00000055886	12.0035	-0.822113	0.497469	-1.65259	0.0984143	0.999998	AABR07051399.1	11.6159	17.3842	8.57585	7.00609	10.6127	21.5886	13.8684	5.37611	15.3003	8.7066	0.453069	NO	NEG		NO	NO
ENSRNOG00000046848	42.6038	-0.567957	0.34376	-1.65219	0.098496	0.999998	PCOLCE2	69.6952	48.8932	39.6633	34.0296	58.3699	26.9857	30.9371	32.2567	50.986	34.2217	0.353902	NO	NEG		NO	NO
ENSRNOG00000008971	1.06243	-2.54103	1.53885	-1.65126	0.0986864	0.999998	Hnf4g	1.05599	2.17303	0	0	2.65318	1.54204	0	1.07522	1.85606	0.268806	0.966474	NO	NEG		NO	NO
ENSRNOG00000036877	10.5256	-0.730848	0.442741	-1.65074	0.0987926	0.999998	Clca4l	11.6159	16.2977	9.64783	8.00696	12.3815	12.3363	7.46758	6.45133	13.1579	7.89343	0.309514	NO	NEG		NO	NO
ENSRNOG00000042309	3137.33	0.160821	0.0975261	1.649	0.0991469	0.999998	Soga3	2780.42	2807.55	3408.9	3440.99	3075.92	3185.09	2993.43	3406.3	2962.24	3312.41	0.0852905	NO	POS		NO	NO
ENSRNOG00000012284	276.649	0.309346	0.187684	1.64823	0.0993061	0.999998	Khdrbs2	212.254	277.061	326.954	332.289	210.485	288.362	244.296	321.491	247.041	306.258	0.179936	NO	POS		NO	NO
ENSRNOG00000010079	188.33	-0.487943	0.296171	-1.64751	0.0994541	0.999998	Car3	314.684	193.4	204.748	168.146	224.636	147.265	135.483	118.274	219.996	156.663	0.332043	NO	NEG		NO	NO
ENSRNOG00000020020	1254.95	-0.191967	0.11658	-1.64666	0.0996286	0.999998	Wbp1l	1440.37	1220.16	1119.15	1071.93	1445.1	1247.51	1255.62	1239.73	1338.28	1171.61	0.106044	NO	NEG		NO	NO
ENSRNOG00000031665	100.551	0.307446	0.186713	1.64662	0.0996357	0.999998	Ace2	79.1991	114.084	109.342	110.096	80.4797	86.3544	119.481	105.372	90.0293	111.073	0.159187	NO	POS		NO	NO
ENSRNOG00000004489	327.65	-0.303015	0.184062	-1.64627	0.0997083	0.999998	Adgre5	378.044	316.176	343.034	215.187	394.439	358.525	311.505	304.288	361.796	293.503	0.170229	NO	NEG		NO	NO
ENSRNOG00000028052	1.04826	-2.52513	1.53403	-1.64607	0.0997489	0.999998	RGD1563620	1.05599	2.17303	0	0	1.76878	2.31306	0	1.07522	1.82772	0.268806	0.931993	NO	NEG		NO	NO
ENSRNOG00000058971	3.8123	1.43022	0.868964	1.64589	0.0997856	0.999998	SNORD113	3.16796	0	5.35991	2.00174	2.65318	2.31306	6.40078	8.60178	2.03355	5.59105	0.727557	NO	POS		NO	NO
ENSRNOG00000051993	150.097	-0.411009	0.249731	-1.64581	0.0998029	0.999998	Gdf10	151.006	171.669	87.9025	112.098	168.034	194.297	180.289	135.478	171.252	128.942	0.241255	NO	NEG		NO	NO
ENSRNOG00000046231	6.84347	-0.923762	0.561378	-1.64553	0.0998614	0.999998	Cacna1s	6.33593	9.77863	6.43189	4.00348	8.84392	10.7943	5.33398	3.22567	8.93819	4.74875	0.398596	NO	NEG		NO	NO
ENSRNOG00000007567	61.6055	-0.367901	0.223578	-1.64552	0.0998633	0.999998	Rem1	71.8072	72.7965	49.3111	50.0435	71.6357	61.6817	70.4086	45.1593	69.4803	53.7306	0.190363	NO	NEG		NO	NO
ENSRNOG00000053055	15.869	1.57663	0.958144	1.64551	0.0998656	0.999998	Otop3	26.3997	3.25954	24.6556	39.034	1.76878	0.771021	14.9352	16.1283	8.04976	23.6883	0.862525	NO	POS		NO	NO
ENSRNOG00000027096	4.55742	1.18383	0.719977	1.64427	0.100121	0.999998	Ctsw	2.11198	3.25954	10.7198	5.00435	2.65318	3.08408	6.40078	3.22567	2.7772	6.33765	0.62508	NO	POS		NO	NO
ENSRNOG00000007408	1039.37	0.183029	0.111315	1.64424	0.100126	0.999998	Ebf4	1004.24	949.614	975.503	1070.93	920.652	1019.29	1143.61	1231.13	973.45	1105.29	0.100579	NO	POS		NO	NO
ENSRNOG00000052573	4.34134	-1.17415	0.714627	-1.64302	0.100379	0.999998	SNORD17	7.39191	7.6056	2.14396	2.00174	5.30635	3.85511	3.20039	3.22567	6.03974	2.64294	0.507486	NO	NEG		NO	NO
ENSRNOG00000038744	3.46261	2.19626	1.33785	1.64164	0.100665	0.999998	AABR07025819.1	4.22395	0	4.28792	14.0122	0.884392	0	1.0668	3.22567	1.27709	5.64814	1.33231	NO	POS		NO	NO
ENSRNOG00000010311	7171.77	0.235816	0.143665	1.64143	0.100708	0.999998	Dzip1	6415.13	7474.14	8871.72	8394.3	6089.92	6369.41	6545.86	7213.67	6587.15	7756.39	0.141963	NO	POS		NO	NO
ENSRNOG00000023508	2.38992	-1.79384	1.09312	-1.64103	0.100791	0.999998	Mfsd2b	5.27994	5.43257	2.14396	1.00087	2.65318	1.54204	1.0668	0	3.72693	1.05291	0.834611	NO	NEG		NO	NO
ENSRNOG00000001065	707.007	0.135835	0.0827903	1.64071	0.100858	0.999998	Cyth3	687.448	697.543	701.076	762.663	646.491	664.62	743.557	752.656	674.025	739.988	0.0597305	NO	POS		NO	NO
ENSRNOG00000028330	10.586	-0.756792	0.461334	-1.64044	0.100913	0.999998	AABR07067600.1	10.5599	17.3842	6.43189	11.0096	11.4971	13.8784	6.40078	7.52656	13.3299	7.8422	0.360944	NO	NEG		NO	NO
ENSRNOG00000005141	855.851	0.222542	0.135747	1.63939	0.101132	0.999998	Hus1	712.792	806.194	777.186	885.77	820.716	819.596	964.384	1060.17	789.824	921.878	0.129577	NO	POS		NO	NO
ENSRNOG00000024818	196.595	-0.475844	0.290483	-1.63811	0.101398	0.999998	Eva1b	313.628	229.255	204.748	154.134	211.37	161.143	190.957	107.522	228.849	164.34	0.310442	NO	NEG		NO	NO
ENSRNOG00000000633	171.308	0.325477	0.198747	1.63765	0.101495	0.999998	Rhobtb1	166.846	123.863	158.653	173.151	177.763	139.555	203.758	226.872	152.007	190.608	0.192659	NO	POS		NO	NO
ENSRNOG00000017416	66.2506	-0.411305	0.251212	-1.63728	0.101572	0.999998	Ppic	100.319	60.8448	51.4551	61.0531	83.1328	58.5976	56.5402	58.062	75.7235	56.7776	0.251329	NO	NEG		NO	NO
ENSRNOG00000031515	32.3571	-0.845084	0.516632	-1.63576	0.10189	0.999998	Klra2	30.6236	43.4606	23.5836	8.00696	68.9826	23.1306	27.7367	33.3319	41.5494	23.1648	0.55347	NO	NEG		NO	NO
ENSRNOG00000030486	3.8791	-2.26988	1.38792	-1.63546	0.101953	0.999998	Prdm6	10.5599	1.08651	3.21594	0	13.2659	0.771021	2.13359	0	6.42082	1.33738	1.32091	NO	NEG		NO	NO
ENSRNOG00000021644	82.8185	0.415376	0.254007	1.63529	0.101988	0.999998	Slc15a3	74.9751	84.7482	109.342	89.0775	58.3699	66.3078	115.214	64.5133	71.1002	94.5367	0.252571	NO	POS		NO	NO
ENSRNOG00000047631	6.71415	0.951316	0.581929	1.63476	0.102099	0.999998	Mettl21b	4.22395	3.25954	7.50387	13.0113	5.30635	5.39715	5.33398	9.677	4.54675	8.88154	0.480358	NO	POS		NO	NO
ENSRNOG00000023428	134.31	0.436539	0.267078	1.6345	0.102154	0.999998	Pik3r5	99.2628	94.5268	128.638	114.099	112.318	149.578	170.687	205.367	113.921	154.698	0.286169	NO	POS		NO	NO
ENSRNOG00000016366	139.516	-0.456827	0.279567	-1.63405	0.102248	0.999998	Colec12	211.198	127.122	88.9744	108.094	191.913	115.653	128.016	145.155	161.472	117.56	0.300609	NO	NEG		NO	NO
ENSRNOG00000026594	21.5047	0.532507	0.326302	1.63195	0.102691	0.999998		21.1198	21.7303	27.8715	24.0209	14.1503	13.8784	24.5363	24.7301	17.7197	25.2897	0.23509	NO	POS		NO	NO
ENSRNOG00000054301	6.30042	-1.14566	0.703599	-1.62829	0.103463	0.999998	AABR07049799.1	4.22395	7.6056	1.07198	3.00261	8.84392	13.8784	6.40078	5.37611	8.63796	3.96287	0.62628	NO	NEG		NO	NO
ENSRNOG00000058287	1.17537	2.87398	1.76543	1.62792	0.103542	0.999998	SNORD5	1.05599	0	2.14396	3.00261	0	0	3.20039	0	0.263997	2.08674	1.19968	NO	POS		NO	NO
ENSRNOG00000057318	21.7047	-0.693246	0.426062	-1.6271	0.103715	0.999998	AABR07073295.1	34.8476	15.2112	10.7198	13.0113	23.8786	33.1539	24.5363	18.2788	26.7728	16.6366	0.41455	NO	NEG		NO	NO
ENSRNOG00000010265	41.5848	-0.598194	0.367717	-1.62678	0.103784	0.999998	Ada	63.3593	34.7685	28.9435	39.034	70.7514	31.6119	38.4047	25.8053	50.1227	33.0469	0.395779	NO	NEG		NO	NO
ENSRNOG00000015671	4.80013	-1.19201	0.732805	-1.62663	0.103815	0.999998	Tectb	4.22395	11.9517	3.21594	2.00174	4.42196	6.16817	4.26719	2.15044	6.69144	2.90883	0.664116	NO	NEG		NO	NO
ENSRNOG00000002937	17.2032	-0.653431	0.401766	-1.6264	0.103865	0.999998	Ren	26.3997	17.3842	7.50387	18.0157	21.2254	19.2755	17.0687	10.7522	21.0712	13.3351	0.341395	NO	NEG		NO	NO
ENSRNOG00000004361	111.698	-0.284289	0.174821	-1.62617	0.103913	0.999998	Parp10	139.39	116.257	101.838	94.0818	128.237	107.172	115.214	91.3939	122.764	100.632	0.148033	NO	NEG		NO	NO
ENSRNOG00000049355	249.841	0.338302	0.208123	1.62549	0.104058	0.999998	MGC109340	190.078	165.15	283.003	310.27	281.237	245.185	250.697	273.106	220.412	279.269	0.197508	NO	POS		NO	NO
ENSRNOG00000029971	158820	0.362274	0.222948	1.62493	0.104178	0.999998	Mt-nd5	113686	169618	177460	215616	103782	168848	165311	156238	138983	178656	0.224582	NO	POS		NO	NO
ENSRNOG00000051854	75.5374	-0.438073	0.2696	-1.6249	0.104184	0.999998	Enpep	117.215	85.8347	63.2469	58.0505	79.5953	65.5368	83.2101	51.6107	87.0453	64.0295	0.276233	NO	NEG		NO	NO
ENSRNOG00000014350	106.777	-0.877996	0.540412	-1.62468	0.104231	0.999998	Cyr61	87.647	299.878	76.1107	82.0714	43.3352	122.592	53.3398	89.2435	138.363	75.1913	0.764477	NO	NEG		NO	NO
ENSRNOG00000060846	170.466	0.343039	0.211201	1.62423	0.104326	0.999998	Morc4	128.83	136.901	146.861	177.154	168.919	165.77	196.291	243	150.105	190.827	0.215137	NO	POS		NO	NO
ENSRNOG00000009663	1531.62	-0.168332	0.103659	-1.6239	0.104397	0.999998	Apex1	1742.38	1696.05	1470.76	1496.3	1430.95	1615.29	1464.71	1336.5	1621.17	1442.07	0.0910369	NO	NEG		NO	NO
ENSRNOG00000046834	261.773	-0.860931	0.530798	-1.62196	0.104812	0.999998	C3	239.709	398.751	222.972	172.15	599.618	112.569	266.699	81.7169	337.662	185.884	0.641883	NO	NEG		NO	NO
ENSRNOG00000008798	93.5475	-0.464321	0.286384	-1.62132	0.104948	0.999998	Pipox	125.663	129.295	96.4783	90.0783	69.867	109.485	55.4734	72.0399	108.577	78.5175	0.287317	NO	NEG		NO	NO
ENSRNOG00000053518	2866.07	0.16243	0.100246	1.62031	0.105166	0.999998	Zscan26	2556.55	2852.1	3035.85	3144.74	2719.51	2691.64	2664.86	3263.3	2704.95	3027.19	0.0887266	NO	POS		NO	NO
ENSRNOG00000056964	16.3916	-0.626479	0.386713	-1.62001	0.105231	0.999998	AABR07033570.2	24.2877	15.2112	11.7918	15.0131	24.763	15.4204	10.668	13.9779	19.9206	12.8627	0.323155	NO	NEG		NO	NO
ENSRNOG00000013280	90.5104	0.442576	0.273328	1.61921	0.105402	0.999998	Olfm4	70.7512	91.2672	92.1904	104.091	53.9479	90.9805	81.0765	139.779	76.7367	104.284	0.277994	NO	POS		NO	NO
ENSRNOG00000015117	12.2412	-1.0061	0.621976	-1.61758	0.105753	0.999998	Lrrc39	7.39191	21.7303	2.14396	8.00696	11.4971	24.6727	11.7348	10.7522	16.323	8.15948	0.610548	NO	NEG		NO	NO
ENSRNOG00000060268	2.21237	1.87547	1.15943	1.61758	0.105754	0.999998	AABR07067491.2	0	2.17303	5.35991	1.00087	0.884392	0.771021	2.13359	5.37611	0.957111	3.46762	0.937723	NO	POS		NO	NO
ENSRNOG00000021303	299.466	-0.354814	0.219488	-1.61655	0.105975	0.999998	Drc3	413.947	346.598	321.594	282.245	332.531	252.124	212.293	234.398	336.3	262.633	0.223226	NO	NEG		NO	NO
ENSRNOG00000002052	204.464	-0.373364	0.231109	-1.61553	0.106196	0.999998	Ccdc80	242.877	216.216	172.589	150.131	300.693	163.456	206.959	182.788	230.811	178.116	0.241021	NO	NEG		NO	NO
ENSRNOG00000042860	11.1428	-0.807734	0.500037	-1.61535	0.106235	0.999998	Pappa2	12.6719	7.6056	7.50387	8.00696	17.6878	18.5045	5.33398	11.8274	14.1175	8.16807	0.441182	NO	NEG		NO	NO
ENSRNOG00000036856	119.223	0.306769	0.189917	1.61528	0.10625	0.999998	AC097183.1	121.439	114.084	154.365	129.112	92.8612	98.6907	106.68	136.553	106.769	131.678	0.171845	NO	POS		NO	NO
ENSRNOG00000014571	3232.84	-0.159897	0.099003	-1.61508	0.106294	0.999998	Dbndd2	3534.39	3593.1	2944.73	3227.81	3282.86	3238.29	3283.6	2757.95	3412.16	3053.52	0.0854663	NO	NEG		NO	NO
ENSRNOG00000007439	165.24	0.300464	0.186077	1.61472	0.10637	0.999998	Unc13d	158.398	165.15	211.18	198.172	150.347	119.508	158.953	160.208	148.351	182.128	0.171475	NO	POS		NO	NO
ENSRNOG00000055608	198.514	0.800728	0.496118	1.61399	0.10653	0.999998	LOC102548695	123.551	119.517	144.717	314.273	50.4103	285.278	291.235	259.129	144.689	252.339	0.503342	NO	POS		NO	NO
ENSRNOG00000025476	55.5708	-0.360148	0.223256	-1.61316	0.106709	0.999998	Tmem252	66.5272	58.6718	42.8792	54.047	72.5201	52.4294	44.8055	52.6859	62.5372	48.6044	0.181795	NO	NEG		NO	NO
ENSRNOG00000053964	2.47928	1.6217	1.00536	1.61306	0.106731	0.999998	SNORD113	2.11198	2.17303	3.21594	3.00261	0	0.771021	5.33398	3.22567	1.26401	3.69455	0.661297	NO	POS		NO	NO
ENSRNOG00000005053	302.6	-0.23485	0.145625	-1.6127	0.106809	0.999998	Egln3	327.356	308.57	260.491	320.279	372.329	300.698	282.701	248.376	327.238	277.962	0.130621	NO	NEG		NO	NO
ENSRNOG00000048187	32.543	-0.828387	0.513852	-1.61211	0.106937	0.999998	LOC691153	19.0078	28.2494	16.0797	17.0148	74.2889	44.7192	38.4047	22.5797	41.5663	23.5197	0.607775	NO	NEG		NO	NO
ENSRNOG00000052704	1304.75	0.200611	0.1245	1.61133	0.107108	0.999998	Tctn2	1136.24	1101.73	1354.98	1323.15	1388.5	1229.01	1335.63	1568.75	1213.87	1395.63	0.11437	NO	POS		NO	NO
ENSRNOG00000010529	84.796	-0.396774	0.246242	-1.61132	0.10711	0.999998	Thbs2	95.0389	78.2291	68.6068	69.0601	132.659	79.4152	69.3418	86.0178	96.3355	73.2566	0.252848	NO	NEG		NO	NO
ENSRNOG00000020951	1.76821	2.05318	1.2752	1.61008	0.10738	0.999998	Slc4a1	1.05599	0	4.28792	5.00435	0.884392	0.771021	1.0668	1.07522	0.67785	2.85857	1.02965	NO	POS		NO	NO
ENSRNOG00000012110	32.807	-0.579739	0.360312	-1.60899	0.107618	0.999998	Col17a1	46.4635	47.8067	15.0077	34.0296	38.0289	25.4437	29.8703	25.8053	39.4357	26.1782	0.339608	NO	NEG		NO	NO
ENSRNOG00000000443	152.25	-0.253817	0.157877	-1.60769	0.107903	0.999998	C4a	171.07	182.534	153.293	139.121	166.266	143.41	141.884	120.425	165.82	138.681	0.13229	NO	NEG		NO	NO
ENSRNOG00000036677	38.8345	0.445094	0.276891	1.60747	0.107952	0.999998	Slc16a3	38.0156	28.2494	33.2314	44.0383	34.4913	30.8408	42.6719	59.1372	32.8993	44.7697	0.253962	NO	POS		NO	NO
ENSRNOG00000061468	3.52942	1.88155	1.17057	1.60738	0.10797	0.999998	AABR07042825.1	1.05599	0	2.14396	1.00087	0.884392	3.85511	7.46758	11.8274	1.44887	5.60996	1.16505	NO	POS		NO	NO
ENSRNOG00000039060	3.27608	1.60468	0.999548	1.60541	0.108404	0.999998	AABR07017917.1	0	2.17303	5.35991	9.00783	3.53757	0.771021	2.13359	3.22567	1.6204	4.93175	0.869474	NO	POS		NO	NO
ENSRNOG00000014987	24.3276	-0.82957	0.517427	-1.60326	0.108878	0.999998	Mdfi	51.7434	20.6438	31.0875	10.0087	34.4913	17.7335	14.9352	13.9779	31.153	17.5023	0.572542	NO	NEG		NO	NO
ENSRNOG00000052237	51.5641	0.949333	0.592363	1.60262	0.109019	0.999998	AABR07071904.1	29.5677	32.5954	165.085	50.0435	40.682	37.78	28.8035	27.9558	35.1563	67.972	0.901225	NO	POS		NO	NO
ENSRNOG00000006467	910.851	-0.185524	0.115779	-1.6024	0.109068	0.999998	Eif2b2	1102.45	950.701	814.706	819.713	864.935	959.921	919.579	854.802	969.502	852.2	0.104634	NO	NEG		NO	NO
ENSRNOG00000060571	978.5	-0.209885	0.130989	-1.60231	0.109087	0.999998	Tmem189	965.173	930.057	879.025	873.76	1235.5	1066.32	983.586	894.585	1049.26	907.739	0.124698	NO	NEG		NO	NO
ENSRNOG00000051160	3.25197	1.38387	0.864225	1.60128	0.109315	0.999998	Fendrr	0	2.17303	5.35991	4.00348	1.76878	3.08408	6.40078	3.22567	1.75647	4.74746	0.624724	NO	POS		NO	NO
ENSRNOG00000025518	5001.86	0.319388	0.19951	1.60086	0.109407	0.999998	Carmil3	5034.95	5003.4	6853.18	6153.35	3839.15	3925.27	4413.34	4792.27	4450.69	5553.03	0.209079	NO	POS		NO	NO
ENSRNOG00000003546	186.181	0.588411	0.367566	1.60083	0.109415	0.999998	Tnfrsf12a	179.518	161.891	330.17	298.259	134.428	119.508	123.748	141.929	148.836	223.527	0.439684	NO	POS		NO	NO
ENSRNOG00000000593	2703.77	0.237306	0.148301	1.60016	0.109562	0.999998	Rev3l	2084.52	2289.29	2856.83	2837.47	2749.57	2802.66	2676.59	3333.19	2481.51	2926.02	0.140166	NO	POS		NO	NO
ENSRNOG00000030150	2.41894	1.64165	1.02708	1.59837	0.109961	0.999998	LOC100362109	1.05599	2.17303	3.21594	6.00522	0	1.54204	2.13359	3.22567	1.19276	3.64511	0.745558	NO	POS		NO	NO
ENSRNOG00000013141	12.2704	0.710339	0.44447	1.59817	0.110005	0.999998	Eno2	7.39191	13.0382	15.0077	18.0157	5.30635	11.5653	14.9352	12.9027	9.32544	15.2153	0.339373	NO	POS		NO	NO
ENSRNOG00000004127	2346.12	0.222634	0.139393	1.59717	0.110228	0.999998	AABR07021840.1	2102.47	2086.11	2637.07	2930.55	2288.81	2184.3	2034.38	2505.27	2165.42	2526.82	0.135283	NO	POS		NO	NO
ENSRNOG00000008987	598.578	-0.160889	0.100827	-1.59568	0.110559	0.999998	Rnf139	605.081	583.458	534.919	565.492	673.907	663.849	595.272	566.642	631.574	565.581	0.0808232	NO	NEG		NO	NO
ENSRNOG00000054344	267.898	-0.415071	0.260155	-1.59547	0.110606	0.999998	Ier2	328.412	441.125	239.052	234.204	200.757	255.208	227.228	217.195	306.376	229.42	0.297723	NO	NEG		NO	NO
ENSRNOG00000018568	3429.97	-0.111216	0.0697073	-1.59546	0.110609	0.999998	Rab5c	3488.98	3568.11	3282.41	3162.75	3529.61	3660.81	3530.03	3217.07	3561.88	3298.06	0.0533395	NO	NEG		NO	NO
ENSRNOG00000060381	2.37153	1.71318	1.07409	1.595	0.110712	0.999998	Col15a1	1.05599	0	1.07198	4.00348	0.884392	2.31306	4.26719	5.37611	1.06336	3.67969	0.821103	NO	POS		NO	NO
ENSRNOG00000019183	20.2573	0.574402	0.360145	1.59492	0.11073	0.999998	Alox15	19.0078	13.0382	35.3754	22.0192	16.8034	16.1914	20.2691	19.354	16.2602	24.2544	0.330947	NO	POS		NO	NO
ENSRNOG00000011823	15.3355	-0.798442	0.500687	-1.59469	0.110781	0.999998	Tfap2b	30.6236	20.6438	12.8638	6.00522	16.8034	10.0233	10.668	15.0531	19.5235	11.1475	0.49741	NO	NEG		NO	NO
ENSRNOG00000007545	439.027	0.313161	0.196533	1.59343	0.111065	0.999998	Angptl4	499.482	433.519	531.703	483.42	325.456	309.18	485.392	444.067	391.909	486.146	0.185003	NO	POS		NO	NO
ENSRNOG00000000335	3.249	1.5008	0.942131	1.59299	0.111163	0.999998	Ermap	2.11198	2.17303	3.21594	3.00261	2.65318	0	8.53437	4.30089	1.73455	4.76345	0.758083	NO	POS		NO	NO
ENSRNOG00000027736	7.53489	-1.10977	0.696748	-1.59279	0.111208	0.999998	Cnn1	10.5599	15.2112	6.43189	5.00435	13.2659	2.31306	4.26719	3.22567	10.3375	4.73227	0.64445	NO	NEG		NO	NO
ENSRNOG00000004311	9.15938	-1.51753	0.953113	-1.59219	0.111343	0.999998	Gpr182	14.7838	13.0382	1.07198	4.00348	20.341	6.16817	13.8684	0	13.5828	4.73595	0.803046	NO	NEG		NO	NO
ENSRNOG00000020517	52.831	-0.433739	0.272488	-1.59178	0.111435	0.999998	Prrg2	69.6952	67.3639	61.1029	38.0331	58.3699	47.8033	45.8723	34.4071	60.8081	44.8538	0.250585	NO	NEG		NO	NO
ENSRNOG00000014079	1087.3	-0.148574	0.0933591	-1.59143	0.111513	0.999998	Stat1	1040.15	1179.96	1026.96	1048.91	1246.99	1105.64	1035.86	1013.93	1143.19	1031.42	0.0775661	NO	NEG		NO	NO
ENSRNOG00000014143	198.898	0.375454	0.235945	1.59128	0.111546	0.999998	Col24a1	153.118	186.881	142.574	231.201	163.613	188.9	248.564	276.332	173.128	224.668	0.242345	NO	POS		NO	NO
ENSRNOG00000005126	101.115	-0.470595	0.295924	-1.59026	0.111777	0.999998	Pqlc3	139.39	94.5268	91.1184	104.091	152.115	84.0413	56.5402	87.093	117.518	84.7105	0.305814	NO	NEG		NO	NO
ENSRNOG00000051484	4.62353	-1.12866	0.709835	-1.59004	0.111826	0.999998	AABR07049134.1	3.16796	9.77863	3.21594	3.00261	7.07514	5.39715	3.20039	2.15044	6.35472	2.89235	0.566678	NO	NEG		NO	NO
ENSRNOG00000005062	2.63528	-1.55211	0.976332	-1.58973	0.111895	0.999998	AABR07051190.1	5.27994	5.43257	1.07198	1.00087	3.53757	1.54204	1.0668	2.15044	3.94803	1.32252	0.711925	NO	NEG		NO	NO
ENSRNOG00000002946	20.5901	-0.652597	0.410543	-1.58959	0.111927	0.999998	Socs3	26.3997	14.1247	20.3676	16.0139	34.4913	25.4437	9.60117	18.2788	25.1148	16.0654	0.384807	NO	NEG		NO	NO
ENSRNOG00000049047	22.8689	-1.28592	0.809475	-1.58859	0.112153	0.999998	LOC690468	46.4635	58.6718	2.14396	6.00522	12.3815	12.3363	26.6699	18.2788	32.4633	13.2745	0.875939	NO	NEG		NO	NO
ENSRNOG00000001243	1576.56	0.255566	0.16094	1.58796	0.112295	0.999998	Zcchc8	1211.22	1497.22	1394.65	1650.44	1478.7	1561.32	1802.89	2016.04	1437.11	1716	0.157664	NO	POS		NO	NO
ENSRNOG00000042535	47.2703	0.616754	0.388521	1.58744	0.112413	0.999998	LOC691033	48.5754	47.8067	73.9667	76.0662	26.5318	26.9857	33.0707	45.1593	37.4749	57.0657	0.407043	NO	POS		NO	NO
ENSRNOG00000009787	34.1107	-0.88621	0.558498	-1.58677	0.112564	0.999998	Efcc1	23.2317	15.2112	17.1517	19.0165	80.4797	57.8266	30.9371	29.031	44.1873	24.0341	0.67758	NO	NEG		NO	NO
ENSRNOG00000016773	1339.43	0.134733	0.0849161	1.58666	0.112591	0.999998	Sap130	1271.41	1274.48	1484.69	1333.16	1206.31	1354.68	1432.71	1358.01	1276.72	1402.14	0.0673615	NO	POS		NO	NO
ENSRNOG00000028649	289.795	0.238518	0.150417	1.58571	0.112804	0.999998	Tox3	259.773	285.753	356.97	342.298	275.046	243.643	264.566	290.31	266.054	313.536	0.13785	NO	POS		NO	NO
ENSRNOG00000010701	11.7156	-0.698096	0.440333	-1.58538	0.112879	0.999998	Depdc1b	17.9518	10.8651	8.57585	11.0096	17.6878	11.5653	7.46758	8.60178	14.5175	8.9137	0.343555	NO	NEG		NO	NO
ENSRNOG00000004298	15.0206	0.891901	0.562637	1.58522	0.112917	0.999998	Dpys	10.5599	20.6438	26.7995	24.0209	4.42196	6.93919	12.8016	13.9779	10.6412	19.4	0.536699	NO	POS		NO	NO
ENSRNOG00000042041	256.163	-0.208662	0.131673	-1.5847	0.113035	0.999998	Gal3st1	251.325	254.244	240.124	257.224	307.768	284.507	226.161	227.947	274.461	237.864	0.108909	NO	NEG		NO	NO
ENSRNOG00000026039	2.31953	-2.26862	1.43187	-1.58438	0.113108	0.999998	Tspan32	9.50389	3.25954	1.07198	1.00087	2.65318	0	1.0668	0	3.85415	0.784912	1.34603	NO	NEG		NO	NO
ENSRNOG00000031275	13.4325	0.732079	0.462273	1.58365	0.113273	0.999998	AABR07054361.1	6.33593	5.43257	19.2957	13.0113	14.1503	13.8784	16.0019	19.354	9.94929	16.9157	0.389175	NO	POS		NO	NO
ENSRNOG00000056314	55.1872	0.489467	0.309103	1.58351	0.113305	0.999998	AABR07056330.1	55.9673	48.8932	48.2392	91.0792	48.6416	30.8408	55.4734	62.3629	46.0857	64.2887	0.311141	NO	POS		NO	NO
ENSRNOG00000033588	3.99136	-2.03715	1.28753	-1.58222	0.113599	0.999998	Siglec15	4.22395	0	0	2.00174	16.8034	4.62613	3.20039	1.07522	6.41338	1.56934	1.37082	NO	NEG		NO	NO
ENSRNOG00000011612	1.67155	2.6411	1.66968	1.5818	0.113695	0.999998	Tdo2	1.05599	0	0	3.00261	0	0.771021	7.46758	1.07522	0.456752	2.88635	1.52177	NO	POS		NO	NO
ENSRNOG00000016069	2.59485	1.70439	1.07787	1.58126	0.113818	0.999998	Cd3e	2.11198	2.17303	1.07198	5.00435	0	0.771021	6.40078	3.22567	1.26401	3.9257	0.842795	NO	POS		NO	NO
ENSRNOG00000002951	2.40509	1.64662	1.04166	1.58077	0.113931	0.999998	Ccnb3	1.05599	1.08651	2.14396	6.00522	1.76878	0.771021	5.33398	1.07522	1.17058	3.6396	0.860899	NO	POS		NO	NO
ENSRNOG00000012448	2.70007	-2.07074	1.31104	-1.57947	0.114229	0.999998	Chrnb3	4.22395	1.08651	0	2.00174	10.6127	1.54204	2.13359	0	4.3663	1.03383	1.285	NO	NEG		NO	NO
ENSRNOG00000014354	1111.4	0.350771	0.222428	1.57701	0.114793	0.999998	Cep95	1265.07	1047.4	1258.51	1500.3	840.172	756.372	1248.15	975.227	977.254	1245.55	0.224929	NO	POS		NO	NO
ENSRNOG00000016995	27.6828	-0.969904	0.615202	-1.57656	0.114896	0.999998	Zap70	76.0311	21.7303	20.3676	18.0157	8.84392	40.0931	22.4027	13.9779	36.6746	18.691	0.777715	NO	NEG		NO	NO
ENSRNOG00000050868	1.48504	-2.18066	1.38355	-1.57614	0.114995	0.999998	Ddx43	3.16796	3.25954	0	0	1.76878	1.54204	1.0668	1.07522	2.43458	0.535505	0.837131	NO	NEG		NO	NO
ENSRNOG00000027564	2.32084	-1.76943	1.12313	-1.57544	0.115154	0.999998	Tsga10ip	7.39191	2.17303	1.07198	2.00174	1.76878	3.08408	0	1.07522	3.60445	1.03724	0.966554	NO	NEG		NO	NO
ENSRNOG00000022411	7.07777	0.867769	0.551442	1.57364	0.115572	0.999998	RGD1561958	4.22395	4.34606	8.57585	10.0087	3.53757	7.71021	7.46758	10.7522	4.95445	9.20109	0.388872	NO	POS		NO	NO
ENSRNOG00000057470	448.511	-0.172682	0.109737	-1.57359	0.115582	0.999998	Pla2g12a	460.411	484.586	398.777	401.349	507.641	448.734	467.257	419.337	475.343	421.68	0.0877375	NO	NEG		NO	NO
ENSRNOG00000032669	114.377	0.468554	0.298133	1.57163	0.116037	0.999998	Serpina1	81.3111	151.026	131.854	103.09	68.0982	84.0413	147.218	148.381	96.119	132.635	0.298619	NO	POS		NO	NO
ENSRNOG00000058803	8.90864	0.879455	0.559859	1.57085	0.116217	0.999998	SNORD115	4.22395	9.77863	11.7918	14.0122	2.65318	8.48123	12.8016	7.52656	6.28425	11.533	0.451881	NO	POS		NO	NO
ENSRNOG00000000250	611.445	0.261325	0.166395	1.57051	0.116296	0.999998	Jmjd6	601.913	656.255	722.515	695.605	490.838	477.262	555.801	691.368	556.567	666.322	0.155834	NO	POS		NO	NO
ENSRNOG00000021312	312.984	-0.190509	0.121329	-1.57019	0.116372	0.999998	Dnaaf5	334.748	356.377	310.875	254.221	323.687	319.974	308.304	295.686	333.697	292.272	0.0958415	NO	NEG		NO	NO
ENSRNOG00000037768	40.272	-0.722159	0.459982	-1.56997	0.116421	0.999998	Rab43	32.7356	28.2494	24.6556	17.0148	81.3641	57.8266	39.4715	40.8584	50.0439	30.5001	0.512665	NO	NEG		NO	NO
ENSRNOG00000009592	1907.4	-0.146516	0.0933718	-1.56917	0.116608	0.999998	Cyb5r3	2152.1	2051.34	1931.71	1793.56	1989	1825.78	1806.09	1709.6	2004.55	1810.24	0.0784805	NO	NEG		NO	NO
ENSRNOG00000001620	815.11	0.161285	0.102789	1.56908	0.116628	0.999998	Prdm15	776.151	764.906	954.063	821.715	761.461	775.647	773.427	893.51	769.542	860.679	0.0876244	NO	POS		NO	NO
ENSRNOG00000037221	118.97	-0.329443	0.210219	-1.56714	0.117081	0.999998	Tipinl1	134.11	152.112	120.062	115.1	106.127	138.013	107.746	78.4912	132.591	105.35	0.191565	NO	NEG		NO	NO
ENSRNOG00000031364	6827.28	0.316092	0.201714	1.56703	0.117108	0.999998	Kif1c	6102.55	6837.44	9267.28	8666.54	6446.33	4943.79	5990.06	6364.24	6082.53	7572.03	0.210588	NO	POS		NO	NO
ENSRNOG00000020212	58.4917	-0.448585	0.28631	-1.56678	0.117167	0.999998	Prr35	83.423	58.6718	57.887	54.047	80.4797	47.8033	50.1394	35.4823	67.5945	49.3889	0.277079	NO	NEG		NO	NO
ENSRNOG00000002883	840.225	-0.322596	0.206078	-1.5654	0.117489	0.999998	Alg1	1044.37	1156.05	837.217	786.684	713.704	821.909	600.606	761.257	934.009	746.441	0.213041	NO	NEG		NO	NO
ENSRNOG00000005670	14.498	-1.08972	0.696321	-1.56497	0.117591	0.999998	Art4	7.39191	13.0382	12.8638	4.00348	45.9884	12.3363	8.53437	11.8274	19.6887	9.30727	0.904768	NO	NEG		NO	NO
ENSRNOG00000000973	0.721103	-2.8853	1.84578	-1.56319	0.118008	0.999998	RGD1563425	1.05599	2.17303	0	0	1.76878	0.771021	0	0	1.44221	0	1.21805	NO	NEG		NO	NO
ENSRNOG00000005387	3894.04	-0.505728	0.323716	-1.56225	0.118228	0.999998	Rbm3	4939.91	6926.53	3610.43	3893.39	2600.11	3812.7	3048.9	2320.33	4569.81	3218.26	0.378941	NO	NEG		NO	NO
ENSRNOG00000048397	1447.53	-0.171593	0.109919	-1.56109	0.118504	0.999998	Sephs2	1571.31	1497.22	1338.9	1550.35	1629.05	1437.18	1311.09	1245.11	1533.69	1361.36	0.095156	NO	NEG		NO	NO
ENSRNOG00000051563	179.383	0.363411	0.232806	1.561	0.118524	0.999998	Giot1	131.998	137.987	152.221	244.212	187.491	169.625	171.754	239.775	156.775	201.991	0.238064	NO	POS		NO	NO
ENSRNOG00000050964	66.2187	0.319028	0.204403	1.56077	0.118577	0.999998	LOC100911068	49.6314	66.2774	77.1826	65.0566	53.9479	65.5368	71.4754	80.6417	58.8484	73.5891	0.159757	NO	POS		NO	NO
ENSRNOG00000049303	1.00777	-2.48067	1.59026	-1.55991	0.118781	0.999998	Marco	1.05599	1.08651	0	0	1.76878	3.08408	1.0668	0	1.74884	0.266699	1.05742	NO	NEG		NO	NO
ENSRNOG00000021123	4.04699	1.11321	0.714369	1.55832	0.119158	0.999998	AC098622.1	2.11198	3.25954	7.50387	5.00435	1.76878	3.08408	4.26719	5.37611	2.5561	5.53788	0.468493	NO	POS		NO	NO
ENSRNOG00000011654	54.1598	-0.356495	0.228918	-1.55731	0.119398	0.999998	Plk4	45.4075	67.3639	42.8792	53.0461	66.3294	63.9948	45.8723	48.385	60.7739	47.5457	0.188076	NO	NEG		NO	NO
ENSRNOG00000019629	9844.2	-0.156682	0.100708	-1.55581	0.119754	0.999998	Lamp1	11205.1	10292.6	9703.57	9463.23	10881.6	9135.06	9366.47	8706.08	10378.6	9309.84	0.0885618	NO	NEG		NO	NO
ENSRNOG00000017469	160.141	-0.683067	0.439327	-1.5548	0.119993	0.999998	Anxa1	291.453	151.026	169.373	127.111	272.393	74.7891	89.6109	105.372	197.415	122.867	0.508193	NO	NEG		NO	NO
ENSRNOG00000046912	3213.62	-0.181144	0.116581	-1.55381	0.120231	0.999998	Nr1d2	3371.77	3816.93	2881.49	3358.92	3080.34	3392.49	2757.67	3049.33	3415.38	3011.85	0.105529	NO	NEG		NO	NO
ENSRNOG00000059500	157.746	-0.551854	0.355471	-1.55246	0.120553	0.999998	Cdkn1c	298.845	149.939	147.933	147.128	201.641	100.233	119.481	96.77	187.664	127.828	0.419104	NO	NEG		NO	NO
ENSRNOG00000027767	187.591	-0.37918	0.244258	-1.55237	0.120573	0.999998	Slc38a5	252.381	250.985	212.252	130.113	169.803	175.793	169.621	139.779	212.241	162.941	0.248348	NO	NEG		NO	NO
ENSRNOG00000032160	0.703116	-2.85685	1.84051	-1.5522	0.120614	0.999998	LOC680579	2.11198	1.08651	0	0	0.884392	1.54204	0	0	1.40623	0	1.18336	NO	NEG		NO	NO
ENSRNOG00000002149	7.03682	-1.21516	0.782924	-1.55208	0.120643	0.999998	Nkx6-1	6.33593	9.77863	7.50387	2.00174	18.5722	4.62613	6.40078	1.07522	9.82823	4.2454	0.775399	NO	NEG		NO	NO
ENSRNOG00000046007	32.5058	-0.745426	0.480381	-1.55174	0.120725	0.999998	Cldn3	54.9114	38.028	38.5913	23.02	53.9479	16.1914	16.0019	19.354	40.7697	24.2418	0.497519	NO	NEG		NO	NO
ENSRNOG00000000895	602.252	0.139225	0.0897421	1.55138	0.12081	0.999998	Rabgef1	553.338	559.555	662.484	602.524	568.664	609.878	637.944	623.629	572.859	631.645	0.0651023	NO	POS		NO	NO
ENSRNOG00000048981	3330.6	0.216608	0.139735	1.55013	0.12111	0.999998	Ahsa1	3346.42	3283.45	4000.63	3878.37	2765.49	2929.88	2998.77	3441.79	3081.31	3579.89	0.132044	NO	POS		NO	NO
ENSRNOG00000023576	73.7023	-0.55878	0.360477	-1.55011	0.121114	0.999998	RGD1305645	135.166	74.9695	63.2469	56.0488	92.8612	48.5743	75.7426	43.0089	87.8929	59.5118	0.402009	NO	NEG		NO	NO
ENSRNOG00000022307	4068.74	0.1599	0.103255	1.54859	0.121479	0.999998	Acap3	3934.61	4235.23	4486.24	4076.55	3362.46	3842.77	4278.92	4333.15	3843.77	4293.71	0.0873439	NO	POS		NO	NO
ENSRNOG00000020205	10611.7	0.140967	0.0910696	1.54791	0.121645	0.999998	Agrn	9666.51	10270.8	11593.5	11837.3	9582.39	10854.4	10296.7	10792	10093.5	11129.9	0.077428	NO	POS		NO	NO
ENSRNOG00000013611	8.17852	-1.67003	1.07903	-1.54771	0.121691	0.999998	Krt32	16.8958	6.51909	4.28792	7.00609	25.6474	0.771021	0	4.30089	12.4583	3.89873	1.07115	NO	NEG		NO	NO
ENSRNOG00000053832	3.99242	1.20269	0.777141	1.54758	0.121723	0.999998	LOC102555525	3.16796	4.34606	3.21594	7.00609	0.884392	1.54204	6.40078	5.37611	2.48511	5.49973	0.550954	NO	POS		NO	NO
ENSRNOG00000000887	8.31538	0.887378	0.573455	1.54743	0.121761	0.999998	AABR07035098.1	3.16796	7.6056	17.1517	11.0096	7.95953	4.62613	6.40078	8.60178	5.83981	10.791	0.5179	NO	POS		NO	NO
ENSRNOG00000010643	437.005	-0.262793	0.169829	-1.5474	0.121768	0.999998	Kank2	537.498	408.53	376.265	340.296	541.248	419.436	448.055	424.713	476.678	397.332	0.16273	NO	NEG		NO	NO
ENSRNOG00000030726	48.7833	-0.594327	0.384516	-1.54565	0.122189	0.999998	Asgr2	67.5832	65.1909	51.4551	32.0279	76.0577	26.2147	38.4047	33.3319	58.7616	38.8049	0.388183	NO	NEG		NO	NO
ENSRNOG00000009263	1287.8	-0.394623	0.255371	-1.54529	0.122275	0.999998	Ifi27	1824.75	1849.25	1240.28	1246.08	1204.54	973.8	1049.73	913.939	1463.08	1112.51	0.279903	NO	NEG		NO	NO
ENSRNOG00000003635	332.71	0.188072	0.121749	1.54475	0.122407	0.999998	Disp1	307.292	320.522	389.129	364.317	284.774	331.539	320.039	344.071	311.032	354.389	0.098811	NO	POS		NO	NO
ENSRNOG00000026293	1369.59	0.188797	0.122237	1.54451	0.122465	0.999998	Jun	1388.62	1254.92	1472.9	1366.19	1374.35	1103.33	1391.1	1605.31	1280.31	1458.88	0.107287	NO	POS		NO	NO
ENSRNOG00000059957	66.5892	1.1501	0.744829	1.54411	0.122561	0.999998	AABR07021734.1	4.22395	59.7583	125.422	153.133	26.5318	74.7891	49.0726	39.7832	41.3258	91.8527	0.752682	NO	POS		NO	NO
ENSRNOG00000052015	2.22322	-1.70041	1.10147	-1.54377	0.122644	0.999998	AABR07042937.1	1.05599	4.34606	2.14396	1.00087	3.53757	4.62613	0	1.07522	3.39144	1.05501	0.781505	NO	NEG		NO	NO
ENSRNOG00000013593	2.9316	-1.42491	0.923053	-1.5437	0.122662	0.999998	Upk3a	3.16796	5.43257	1.07198	1.00087	6.19074	2.31306	3.20039	1.07522	4.27609	1.58712	0.68246	NO	NEG		NO	NO
ENSRNOG00000025764	195.21	-0.579786	0.376146	-1.54139	0.123223	0.999998	AC128848.1	187.966	360.723	114.702	114.099	132.659	254.437	229.361	167.735	233.946	156.474	0.432292	NO	NEG		NO	NO
ENSRNOG00000047924	169.439	-0.274312	0.178103	-1.54019	0.123514	0.999998	Zbtb7c	199.582	154.285	146.861	138.12	203.41	184.274	140.817	188.164	185.388	153.491	0.160435	NO	NEG		NO	NO
ENSRNOG00000032890	0.661262	2.93256	1.9041	1.54012	0.12353	0.999998	LOC100912321	0	0	1.07198	1.00087	0	0	1.0668	2.15044	0	1.32252	1.20103	NO	POS		NO	NO
ENSRNOG00000031216	407.835	0.254577	0.165408	1.53908	0.123785	0.999998	Zfp347	357.98	399.837	449.16	521.454	406.82	323.829	356.31	447.292	372.117	443.554	0.156279	NO	POS		NO	NO
ENSRNOG00000059545	3.75508	-1.34531	0.874382	-1.53859	0.123905	0.999998	AC114446.1	5.27994	5.43257	5.35991	1.00087	6.19074	4.62613	0	2.15044	5.38235	2.12781	0.625896	NO	NEG		NO	NO
ENSRNOG00000017684	7.14798	-0.983808	0.639704	-1.53791	0.12407	0.999998	Fbxl22	10.5599	15.2112	3.21594	3.00261	6.19074	6.16817	8.53437	4.30089	9.5325	4.76345	0.582143	NO	NEG		NO	NO
ENSRNOG00000056298	25.4203	-0.516513	0.335876	-1.53781	0.124095	0.999998	AABR07044959.1	34.8476	36.9415	16.0797	18.0157	21.2254	26.9857	24.5363	24.7301	30.0001	20.8405	0.291741	NO	NEG		NO	NO
ENSRNOG00000053753	246.278	-0.556613	0.36199	-1.53765	0.124135	0.999998	Rn50_8_0646.1	239.709	253.158	113.63	131.114	369.676	309.951	231.495	321.491	293.123	199.433	0.36352	NO	NEG		NO	NO
ENSRNOG00000014832	209.914	-0.202541	0.131756	-1.53724	0.124234	0.999998	Mapkapk3	221.757	230.341	194.029	170.148	234.364	212.031	204.825	211.819	224.623	195.205	0.0989987	NO	NEG		NO	NO
ENSRNOG00000004476	175.264	0.382816	0.249153	1.53647	0.124423	0.999998	Wif1	163.678	172.756	263.707	224.195	123.815	148.807	162.153	143.005	152.264	198.265	0.263385	NO	POS		NO	NO
ENSRNOG00000032258	590.208	0.227854	0.148335	1.53608	0.12452	0.999998	Swt1	533.274	620.4	585.302	680.592	458.115	563.617	572.87	707.496	543.851	636.565	0.135181	NO	POS		NO	NO
ENSRNOG00000042967	2.83686	1.57471	1.02516	1.53606	0.124523	0.999998	RGD1562683	1.05599	2.17303	9.64783	3.00261	1.76878	0.771021	3.20039	1.07522	1.44221	4.23151	1.02055	NO	POS		NO	NO
ENSRNOG00000003755	102.547	0.323326	0.210509	1.53592	0.124557	0.999998	Clgn	80.2551	77.1426	111.486	128.111	91.9768	114.111	123.748	93.5443	90.8714	114.223	0.1898	NO	POS		NO	NO
ENSRNOG00000026124	1083.59	-0.271866	0.177009	-1.53589	0.124564	0.999998	Id3	1335.82	1353.8	989.439	935.814	1159.44	893.614	1118	882.758	1185.67	981.503	0.174648	NO	NEG		NO	NO
ENSRNOG00000021555	132.807	-0.875518	0.57004	-1.53589	0.124566	0.999998	Mis18a	145.726	272.715	146.861	17.0148	163.613	105.63	117.348	93.5443	171.921	93.692	0.546062	NO	NEG		NO	NO
ENSRNOG00000039481	1.67766	1.89449	1.23358	1.53577	0.124595	0.999998	AABR07008300.1	1.05599	1.08651	4.28792	3.00261	0	0.771021	1.0668	2.15044	0.728381	2.62694	0.828945	NO	POS		NO	NO
ENSRNOG00000021323	17.5672	-1.0598	0.690183	-1.53553	0.124653	0.999998	Car13	20.0638	11.9517	3.21594	5.00435	45.104	17.7335	21.3359	16.1283	23.7132	11.4211	0.737863	NO	NEG		NO	NO
ENSRNOG00000003029	11096.3	0.188747	0.12296	1.53503	0.124777	0.999998	Calr	11387.8	9361.41	12871.3	12525.9	10434.9	10301.6	10089.8	11797.3	10371.4	11821.1	0.112264	NO	POS		NO	NO
ENSRNOG00000036798	5739.48	0.257115	0.167509	1.53493	0.1248	0.999998	Dusp3	4548.14	5182.68	6012.74	7619.63	6320.75	4865.91	5743.63	5622.34	5229.37	6249.59	0.167295	NO	POS		NO	NO
ENSRNOG00000011193	914.557	0.292811	0.190829	1.53442	0.124927	0.999998	Hmgcll1	808.887	777.945	838.289	1192.04	826.906	874.338	779.828	1218.23	822.019	1007.1	0.199192	NO	POS		NO	NO
ENSRNOG00000002580	925.654	0.188139	0.122638	1.53411	0.125004	0.999998	Trmt1l	863.798	982.209	996.943	1014.88	787.109	829.619	870.506	1060.17	865.684	985.625	0.107739	NO	POS		NO	NO
ENSRNOG00000015417	4396.21	0.168594	0.109922	1.53376	0.125089	0.999998	Kansl3	4434.09	4313.46	5097.27	4786.16	4002.76	3809.62	4109.3	4617	4139.98	4652.43	0.0973379	NO	POS		NO	NO
ENSRNOG00000029061	1094.76	0.148475	0.096816	1.53358	0.125133	0.999998	Hirip3	1047.54	1013.72	1210.27	1042.91	979.022	1112.58	1160.67	1191.35	1038.22	1151.3	0.0788914	NO	POS		NO	NO
ENSRNOG00000023403	613.56	-0.197146	0.128682	-1.53203	0.125514	0.999998	Gtpbp3	722.296	700.802	616.389	601.523	596.965	602.939	561.135	506.43	655.75	571.369	0.113924	NO	NEG		NO	NO
ENSRNOG00000033527	4.73948	-1.38892	0.90729	-1.53084	0.125809	0.999998	Pappa	3.16796	4.34606	2.14396	3.00261	16.8034	3.08408	1.0668	4.30089	6.85039	2.62856	1.05297	NO	NEG		NO	NO
ENSRNOG00000022521	4.2171	-1.13183	0.739369	-1.53081	0.125817	0.999998	Ddias	7.39191	4.34606	2.14396	1.00087	4.42196	6.93919	4.26719	3.22567	5.77478	2.65942	0.516231	NO	NEG		NO	NO
ENSRNOG00000020862	2122.75	0.207009	0.135252	1.53054	0.125882	0.999998	Ptpn23	2111.98	1630.86	2398.02	2117.84	2192.41	1946.83	2130.39	2453.66	1970.52	2274.98	0.121186	NO	POS		NO	NO
ENSRNOG00000003401	10.4008	-0.696911	0.455525	-1.52991	0.12604	0.999998	Gm8225	11.6159	15.2112	8.57585	5.00435	11.4971	13.1074	10.668	7.52656	12.8579	7.94368	0.312457	NO	NEG		NO	NO
ENSRNOG00000001653	566.714	0.170259	0.111398	1.52839	0.126417	0.999998	St3gal6	541.722	591.064	639.973	582.507	474.918	526.607	601.673	575.244	533.578	599.849	0.0898854	NO	POS		NO	NO
ENSRNOG00000025639	181.333	0.55291	0.361999	1.52738	0.126667	0.999998	Slc39a12	160.51	176.015	189.741	213.185	154.769	97.1487	114.147	345.146	147.111	215.555	0.420446	NO	POS		NO	NO
ENSRNOG00000029501	107.183	-0.364246	0.238648	-1.52629	0.126938	0.999998	Hoga1	110.879	135.814	106.126	96.0836	146.809	89.4385	101.346	70.9647	120.735	93.63	0.228226	NO	NEG		NO	NO
ENSRNOG00000016953	1.75568	-2.51381	1.64852	-1.52489	0.127287	0.999998	Chst4	0	1.08651	0	0	6.19074	4.62613	1.0668	1.07522	2.97585	0.535505	1.33651	NO	NEG		NO	NO
ENSRNOG00000050123	5.62937	-1.20491	0.790313	-1.5246	0.127359	0.999998	Gdf5	10.5599	2.17303	5.35991	4.00348	13.2659	5.39715	3.20039	1.07522	7.84898	3.40975	0.747605	NO	NEG		NO	NO
ENSRNOG00000009953	914.704	0.332201	0.217907	1.52451	0.127382	0.999998	Snx16	842.678	939.835	1193.12	1273.11	731.392	726.302	751.025	860.178	810.052	1019.36	0.230306	NO	POS		NO	NO
ENSRNOG00000042317	0.90516	2.47501	1.62355	1.52445	0.127398	0.999998	Cd209f	0	0	1.07198	1.00087	0.884392	0	2.13359	2.15044	0.221098	1.58922	0.984177	NO	POS		NO	NO
ENSRNOG00000000657	528.018	0.529061	0.347339	1.52318	0.127713	0.999998	Nek7	218.589	357.463	634.613	760.662	689.826	462.613	490.726	609.651	432.123	623.913	0.342423	NO	POS		NO	NO
ENSRNOG00000029148	184.892	0.258556	0.169863	1.52215	0.127972	0.999998	Pdgfd	134.11	190.14	221.9	212.185	185.722	163.456	187.756	183.863	168.357	201.426	0.147274	NO	POS		NO	NO
ENSRNOG00000038165	3.52548	-1.4575	0.959091	-1.51967	0.128595	0.999998	Dfnb59	5.27994	8.69212	4.28792	0	4.42196	2.31306	2.13359	1.07522	5.17677	1.87419	0.780477	NO	NEG		NO	NO
ENSRNOG00000014378	2.15146	-1.62625	1.07045	-1.51921	0.128709	0.999998	Il1r2	1.05599	5.43257	1.07198	1.00087	2.65318	3.85511	1.0668	1.07522	3.24921	1.05372	0.784551	NO	NEG		NO	NO
ENSRNOG00000028648	3491.93	0.223204	0.146975	1.51866	0.128849	0.999998	Olig1	3154.24	3288.88	4329.73	4042.52	3628.66	2818.08	3343.34	3329.96	3222.46	3761.39	0.140353	NO	POS		NO	NO
ENSRNOG00000048275	1.519	-2.23168	1.47022	-1.51793	0.129033	0.999998	RGD1309350	2.11198	5.43257	0	1.00087	1.76878	0.771021	1.0668	0	2.52109	0.516917	1.15045	NO	NEG		NO	NO
ENSRNOG00000011648	15.7752	-0.662195	0.436527	-1.51696	0.129276	0.999998	Aqp1	30.6236	16.2977	11.7918	8.00696	15.9191	14.6494	14.9352	13.9779	19.3725	12.1779	0.416499	NO	NEG		NO	NO
ENSRNOG00000019317	84.4125	-0.690507	0.455252	-1.51676	0.129328	0.999998	Cplx3	164.734	68.4504	96.4783	78.0679	123.815	60.1397	32.0039	51.6107	104.285	64.5402	0.507699	NO	NEG		NO	NO
ENSRNOG00000033386	5.08677	1.05603	0.696803	1.51553	0.129637	0.999998	Itih1	5.27994	2.17303	6.43189	7.00609	3.53757	2.31306	3.20039	10.7522	3.3259	6.84765	0.574445	NO	POS		NO	NO
ENSRNOG00000030475	331.442	0.242444	0.159973	1.51553	0.129637	0.999998	Mum1l1	284.061	305.311	356.97	427.372	318.381	306.866	282.701	369.876	303.655	359.23	0.150465	NO	POS		NO	NO
ENSRNOG00000017392	21.3972	1.17277	0.774657	1.51393	0.130044	0.999998	Fgf2	1.05599	7.6056	19.2957	17.0148	27.4162	16.1914	24.5363	58.062	13.0673	29.7272	0.79882	NO	POS		NO	NO
ENSRNOG00000009751	156.934	-0.418091	0.276183	-1.51382	0.130072	0.999998	Gpx7	224.925	221.649	143.645	171.149	139.734	132.616	103.479	118.274	179.731	134.137	0.289299	NO	NEG		NO	NO
ENSRNOG00000048544	2.02	1.73119	1.14387	1.51345	0.130164	0.999998	AABR07060165.1	1.05599	1.08651	1.07198	7.00609	0.884392	0.771021	2.13359	2.15044	0.949479	3.09053	1.03234	NO	POS		NO	NO
ENSRNOG00000016734	1.80891	2.02644	1.33931	1.51305	0.130267	0.999998	Emilin3	1.05599	1.08651	4.28792	3.00261	0	0.771021	4.26719	0	0.728381	2.88943	0.987232	NO	POS		NO	NO
ENSRNOG00000019136	596.739	-0.166873	0.11034	-1.51236	0.130443	0.999998	Scamp2	643.096	695.37	514.551	559.487	604.04	583.663	599.54	574.169	631.542	561.936	0.0912624	NO	NEG		NO	NO
ENSRNOG00000051943	69.1021	0.396328	0.262082	1.51223	0.130476	0.999998	LOC102547817	52.7994	49.9797	79.3266	74.0644	48.6416	86.3544	89.6109	72.0399	59.4438	78.7605	0.238801	NO	POS		NO	NO
ENSRNOG00000048273	7126.86	-0.27963	0.185074	-1.51091	0.130812	0.999998	Apod	7866.05	6909.15	6117.8	6790.91	10336.8	6149.67	6543.73	6300.8	7815.41	6438.31	0.198475	NO	NEG		NO	NO
ENSRNOG00000048573	2.17433	-2.17032	1.43823	-1.50902	0.131293	0.999998	Nudt11	1.05599	1.08651	2.14396	0	9.72831	2.31306	1.0668	0	3.54597	0.80269	1.45643	NO	NEG		NO	NO
ENSRNOG00000007230	570.833	0.263404	0.17462	1.50845	0.131441	0.999998	Kank3	510.042	674.726	626.037	620.54	413.895	478.033	626.21	617.178	519.174	622.491	0.160097	NO	POS		NO	NO
ENSRNOG00000043053	339.62	-0.208456	0.138208	-1.50828	0.131482	0.999998	Zfp639	328.412	396.578	335.53	320.279	333.416	397.847	329.64	275.257	364.063	315.176	0.118991	NO	NEG		NO	NO
ENSRNOG00000020552	12.0997	1.47275	0.976711	1.50787	0.131588	0.999998	Fosl1	7.39191	8.69212	32.1594	27.0235	9.72831	0	3.20039	8.60178	6.45309	17.7463	0.938348	NO	POS		NO	NO
ENSRNOG00000039560	1.13631	-2.66434	1.76777	-1.50717	0.131767	0.999998	Omd	0	2.17303	0	0	3.53757	2.31306	1.0668	0	2.00592	0.266699	1.21739	NO	NEG		NO	NO
ENSRNOG00000010592	2337.48	0.134867	0.0896615	1.50418	0.132536	0.999998	Slc25a27	2270.37	2233.87	2441.97	2512.19	2231.32	2178.13	2188	2643.97	2228.43	2446.53	0.074032	NO	POS		NO	NO
ENSRNOG00000048315	512.803	-0.190091	0.126383	-1.50409	0.132559	0.999998	Eif2ak2	517.434	490.018	512.407	441.384	614.652	562.845	508.862	454.819	546.238	479.368	0.109066	NO	NEG		NO	NO
ENSRNOG00000029628	6.52064	1.08516	0.721911	1.50318	0.132792	0.999998	Arl9	0	4.34606	9.64783	9.00783	3.53757	8.48123	7.46758	9.677	4.09122	8.95006	0.54008	NO	POS		NO	NO
ENSRNOG00000037156	1.02367	-3.4067	2.26693	-1.50278	0.132895	0.999998	Mrgprx1	2.11198	0	0	0	5.30635	0.771021	0	0	2.04734	0	1.83981	NO	NEG		NO	NO
ENSRNOG00000016361	841.873	0.376093	0.250289	1.50263	0.132934	0.999998	Plcd4	833.174	813.8	1278.87	1018.89	735.814	548.967	660.347	845.125	732.939	950.808	0.266807	NO	POS		NO	NO
ENSRNOG00000009968	1073.41	-0.132052	0.0879463	-1.5015	0.133225	0.999998	Ercc8	1105.62	1171.26	1005.52	1006.88	1036.51	1176.58	1083.87	1001.03	1122.49	1024.32	0.0677329	NO	NEG		NO	NO
ENSRNOG00000002571	38.6577	-0.465272	0.310013	-1.50082	0.133403	0.999998	Tekt5	55.9673	43.4606	28.9435	30.0261	48.6416	31.6119	44.8055	25.8053	44.9203	32.3951	0.284021	NO	NEG		NO	NO
ENSRNOG00000052398	14.4921	-0.827708	0.551553	-1.50069	0.133437	0.999998	AABR07042802.1	25.3437	18.4708	10.7198	18.0157	15.9191	14.6494	10.668	2.15044	18.5957	10.3885	0.47323	NO	NEG		NO	NO
ENSRNOG00000002919	10295.1	-0.440196	0.293394	-1.50036	0.133522	0.999998	Gfap	11918.9	9852.52	8530.83	7914.88	18282.2	7360.94	10739.4	7760.95	11853.6	8736.53	0.349513	NO	NEG		NO	NO
ENSRNOG00000010261	6.33789	1.16564	0.776968	1.50025	0.133551	0.999998	Rnase10	9.50389	2.17303	4.28792	7.00609	2.65318	1.54204	14.9352	8.60178	3.96803	8.70774	0.724602	NO	POS		NO	NO
ENSRNOG00000027343	1.1139	-2.64764	1.76499	-1.50009	0.133591	0.999998	Ttc39d	0	2.17303	0	1.00087	2.65318	3.08408	0	0	1.97757	0.250218	1.19238	NO	NEG		NO	NO
ENSRNOG00000052042	1.11556	-2.63966	1.76035	-1.49951	0.13374	0.999998	7SK	2.11198	0	0	0	2.65318	3.08408	0	1.07522	1.96231	0.268806	1.18399	NO	NEG		NO	NO
ENSRNOG00000008933	10.0825	-1.0343	0.690098	-1.49878	0.133931	0.999998	Plbd1	25.3437	6.51909	7.50387	6.00522	18.5722	3.85511	5.33398	7.52656	13.5725	6.59241	0.75796	NO	NEG		NO	NO
ENSRNOG00000001893	47.0029	0.423815	0.282846	1.49839	0.134031	0.999998	LOC100362453	40.1275	53.2392	48.2392	69.0601	30.0693	37.78	42.6719	54.8363	40.304	53.7019	0.25759	NO	POS		NO	NO
ENSRNOG00000008664	47.8394	0.570914	0.381019	1.49839	0.134033	0.999998	Rn50_15_0083.1	46.4635	30.4224	77.1826	40.0348	41.5664	35.467	30.9371	80.6417	38.4798	57.1991	0.416666	NO	POS		NO	NO
ENSRNOG00000010213	378.01	0.212388	0.141895	1.4968	0.134445	0.999998	Fgd5	360.092	330.301	460.952	344.299	341.375	368.548	374.446	444.067	350.079	405.941	0.128128	NO	POS		NO	NO
ENSRNOG00000005413	172.525	0.668491	0.446668	1.49662	0.134493	0.999998	Creb3l1	167.902	71.71	343.034	248.216	195.451	97.9197	128.016	127.951	133.246	211.804	0.514003	NO	POS		NO	NO
ENSRNOG00000028730	254.967	-0.238323	0.159247	-1.49656	0.134508	0.999998	Lcn12	289.341	322.695	231.548	215.187	221.982	270.628	246.43	241.925	276.162	233.773	0.144302	NO	NEG		NO	NO
ENSRNOG00000057234	1.60108	-2.36786	1.58299	-1.49581	0.134703	0.999998	AABR07071589.1	0	4.34606	0	1.00087	1.76878	4.62613	1.0668	0	2.68524	0.516917	1.18152	NO	NEG		NO	NO
ENSRNOG00000058388	228.241	-0.259891	0.173774	-1.49557	0.134766	0.999998	Zfp36	239.709	310.743	182.237	200.174	220.214	225.138	218.693	229.022	248.951	207.532	0.165666	NO	NEG		NO	NO
ENSRNOG00000049542	1.65788	1.95832	1.31032	1.49453	0.135036	0.999998	Mir3577	0	1.08651	3.21594	1.00087	0	1.54204	4.26719	2.15044	0.657139	2.65861	0.904696	NO	POS		NO	NO
ENSRNOG00000003144	49.7012	-0.485586	0.324965	-1.49427	0.135105	0.999998	Gprc5c	61.2473	39.1145	45.0232	33.0287	86.6704	44.7192	45.8723	41.9337	57.9379	41.4645	0.341095	NO	NEG		NO	NO
ENSRNOG00000002520	819.733	-0.234645	0.157217	-1.49249	0.13557	0.999998	Litaf	879.638	819.232	750.387	765.666	1097.53	748.662	811.832	684.917	886.265	753.2	0.154157	NO	NEG		NO	NO
ENSRNOG00000060610	2.09349	1.73661	1.16377	1.49223	0.135639	0.999998	LOC100360362	2.11198	1.08651	5.35991	1.00087	0	0.771021	4.26719	2.15044	0.992378	3.1946	0.879624	NO	POS		NO	NO
ENSRNOG00000017787	603.164	0.177197	0.118834	1.49113	0.135928	0.999998	Ripk1	494.202	585.632	590.662	666.58	581.93	602.168	694.485	609.651	565.983	640.344	0.0994584	NO	POS		NO	NO
ENSRNOG00000001453	5376.47	0.154224	0.103432	1.49107	0.135944	0.999998	Baz1b	4730.82	5185.94	5593.6	5721.98	4654.55	5784.97	5504.67	5835.23	5089.07	5663.87	0.087087	NO	POS		NO	NO
ENSRNOG00000016712	3.06059	1.81975	1.22102	1.49035	0.136132	0.999998	Lhcgr	2.11198	0	1.07198	1.00087	0.884392	2.31306	12.8016	4.30089	1.32736	4.79382	1.35384	NO	POS		NO	NO
ENSRNOG00000018648	621.197	-0.178099	0.119549	-1.48975	0.136289	0.999998	Mppe1	689.56	741.003	541.351	591.514	581.93	626.84	597.406	599.974	659.833	582.561	0.103389	NO	NEG		NO	NO
ENSRNOG00000016480	20.1848	0.977964	0.656482	1.4897	0.136302	0.999998	Acbd7	26.3997	14.1247	43.9512	37.0322	8.84392	5.39715	9.60117	16.1283	13.6914	26.6782	0.70058	NO	POS		NO	NO
ENSRNOG00000011777	227.056	-0.277458	0.186311	-1.48922	0.13643	0.999998	Spag5	232.317	236.86	192.957	189.165	320.15	205.863	215.493	223.646	248.798	205.315	0.182224	NO	NEG		NO	NO
ENSRNOG00000021020	5.27112	-1.39726	0.938946	-1.48812	0.136719	0.999998	Gpha2	11.6159	13.0382	3.21594	5.00435	5.30635	0.771021	1.0668	2.15044	7.68285	2.85938	0.885619	NO	NEG		NO	NO
ENSRNOG00000009240	0.930668	2.47551	1.66432	1.4874	0.136909	0.999998	LOC690096	0	1.08651	3.21594	1.00087	0	0	1.0668	1.07522	0.271629	1.58971	1.14073	NO	POS		NO	NO
ENSRNOG00000006943	128.602	-0.230178	0.154762	-1.4873	0.136936	0.999998	Zcchc10	145.726	147.766	103.982	133.116	130.006	132.616	119.481	116.124	139.028	118.176	0.115485	NO	NEG		NO	NO
ENSRNOG00000058937	0.991864	-3.3662	2.26375	-1.487	0.137014	0.999998	AABR07008568.1	0	1.08651	0	0	5.30635	1.54204	0	0	1.98373	0	1.86081	NO	NEG		NO	NO
ENSRNOG00000052189	7.53263	-0.891077	0.599666	-1.48596	0.137291	0.999998	AABR07000452.1	11.6159	6.51909	2.14396	4.00348	13.2659	7.71021	6.40078	8.60178	9.77776	5.2875	0.487824	NO	NEG		NO	NO
ENSRNOG00000057370	4.12641	1.45285	0.977799	1.48584	0.137321	0.999998	AABR07065617.1	2.11198	0	2.14396	3.00261	2.65318	3.85511	13.8684	5.37611	2.15506	6.09776	1.02404	NO	POS		NO	NO
ENSRNOG00000061047	33.3213	0.57052	0.384029	1.48562	0.13738	0.999998	AABR07017159.2	29.5677	27.1629	25.7275	68.0592	22.9942	27.7568	36.2711	29.031	26.8704	39.7722	0.436541	NO	POS		NO	NO
ENSRNOG00000003563	1429.43	-0.154183	0.103786	-1.48558	0.137391	0.999998	Blmh	1637.84	1608.04	1346.41	1372.19	1322.17	1456.46	1365.5	1326.82	1506.13	1352.73	0.088631	NO	NEG		NO	NO
ENSRNOG00000017006	2.94581	-1.47688	0.994461	-1.48511	0.137516	0.999998	Nkx1-2	2.11198	1.08651	2.14396	1.00087	7.07514	6.93919	2.13359	1.07522	4.3032	1.58841	0.867705	NO	NEG		NO	NO
ENSRNOG00000012340	3.78894	-1.13026	0.761124	-1.48498	0.137548	0.999998	Tmco2	4.22395	7.6056	1.07198	3.00261	4.42196	4.62613	2.13359	3.22567	5.21941	2.35846	0.517528	NO	NEG		NO	NO
ENSRNOG00000030426	1.76078	2.04963	1.38076	1.48443	0.137695	0.999998	LOC100364116	1.05599	0	2.14396	6.00522	0.884392	0.771021	0	3.22567	0.67785	2.84371	1.15103	NO	POS		NO	NO
ENSRNOG00000061070	121.107	-0.325511	0.219373	-1.48383	0.137855	0.999998	Irf4	127.775	182.534	106.126	110.096	104.358	124.905	115.214	97.8452	134.893	107.32	0.221437	NO	NEG		NO	NO
ENSRNOG00000057747	1.01545	2.68888	1.81248	1.48354	0.137932	0.999998	U4	0	0	0	2.00174	0	0.771021	3.20039	2.15044	0.192755	1.83814	1.24674	NO	POS		NO	NO
ENSRNOG00000011276	690.65	-0.227051	0.153088	-1.48314	0.138038	0.999998	Tmem254	808.887	824.665	709.652	697.607	699.554	647.658	596.339	540.837	745.191	636.109	0.140183	NO	NEG		NO	NO
ENSRNOG00000008478	0.906213	2.47652	1.67005	1.4829	0.138101	0.999998	Mmp13	0	0	1.07198	1.00087	0.884392	0	1.0668	3.22567	0.221098	1.59133	1.17275	NO	POS		NO	NO
ENSRNOG00000018991	4894.83	-0.320861	0.216494	-1.48208	0.13832	0.999998	Gsn	5853.34	4529.68	4014.57	4348.78	7360.79	4003.91	4276.79	4770.76	5436.93	4352.73	0.236708	NO	NEG		NO	NO
ENSRNOG00000010489	177.37	0.469549	0.31694	1.48151	0.138472	0.999998	Samd4a	98.2069	96.6998	225.116	185.161	233.479	165.77	200.558	213.969	148.539	206.201	0.303424	NO	POS		NO	NO
ENSRNOG00000027229	176.502	-0.284139	0.191808	-1.48137	0.138507	0.999998	Slc35d2	197.47	224.909	173.661	189.165	185.722	168.083	148.285	124.726	194.046	158.959	0.17376	NO	NEG		NO	NO
ENSRNOG00000006444	6356.52	0.232636	0.157082	1.48099	0.138609	0.999998	Fkbp4	6879.76	5436.92	7717.19	7240.3	5879.44	5185.12	5582.55	6930.88	5845.31	6867.73	0.149016	NO	POS		NO	NO
ENSRNOG00000015894	148.836	0.410441	0.27725	1.4804	0.138766	0.999998	Dock8	124.607	92.3538	144.717	142.124	187.491	106.401	203.758	189.239	127.713	169.96	0.275659	NO	POS		NO	NO
ENSRNOG00000019624	1469.71	0.127466	0.0861237	1.48003	0.138865	0.999998	Morc2	1312.59	1461.36	1552.23	1495.3	1379.65	1464.94	1457.24	1634.34	1404.64	1534.78	0.0668695	NO	POS		NO	NO
ENSRNOG00000020013	44.2583	-0.573643	0.387625	-1.47989	0.138902	0.999998	Psrc1	44.3515	70.6235	22.5116	32.0279	33.6069	63.2237	56.5402	31.1814	52.9514	35.5653	0.392525	NO	NEG		NO	NO
ENSRNOG00000061812	4.47682	-1.24719	0.843001	-1.47946	0.139017	0.999998	AABR07043445.1	8.4479	4.34606	5.35991	1.00087	6.19074	6.16817	0	4.30089	6.28822	2.66542	0.623388	NO	NEG		NO	NO
ENSRNOG00000036827	2135.58	-0.319786	0.21619	-1.47919	0.13909	0.999998	Ppp1r1a	2742.4	2993.35	1984.24	1913.66	1703.34	2047.06	2087.72	1612.83	2371.54	1899.61	0.227091	NO	NEG		NO	NO
ENSRNOG00000055711	0.990267	-2.40233	1.62413	-1.47914	0.139102	0.999998	AABR07044796.1	1.05599	3.25954	0	0	1.76878	0.771021	1.0668	0	1.71383	0.266699	1.1294	NO	NEG		NO	NO
ENSRNOG00000004660	102.939	-0.334696	0.226432	-1.47813	0.139374	0.999998	Fzd6	140.446	89.0942	91.1184	74.0644	125.584	104.088	110.947	88.1682	114.803	91.0745	0.213099	NO	NEG		NO	NO
ENSRNOG00000042879	1172.57	0.264721	0.179186	1.47736	0.13958	0.999998	Cep192	941.941	883.337	1209.19	1147	1242.57	1192	1210.81	1553.7	1064.96	1280.18	0.173836	NO	POS		NO	NO
ENSRNOG00000002396	0.994248	-2.45965	1.66557	-1.47676	0.13974	0.999998	Serpinb8	1.05599	1.08651	1.07198	0	0.884392	3.85511	0	0	1.7205	0.267995	1.27112	NO	NEG		NO	NO
ENSRNOG00000025212	41.6009	-0.441344	0.298871	-1.47671	0.139754	0.999998	RGD1565131	51.7434	60.8448	28.9435	42.0366	44.2196	35.467	42.6719	26.8806	48.0687	35.1331	0.271946	NO	NEG		NO	NO
ENSRNOG00000023781	6100.06	0.254859	0.172606	1.47654	0.1398	0.999998	Plec	4824.81	4656.8	5650.41	6786.9	5895.36	6872.11	6987.52	7126.57	5562.27	6637.85	0.162314	NO	POS		NO	NO
ENSRNOG00000050200	2038.57	0.227603	0.154175	1.47626	0.139874	0.999998	Kdm3b	1645.23	1818.83	1910.27	1968.71	1876.68	2170.42	2409.89	2508.49	1877.79	2199.34	0.14677	NO	POS		NO	NO
ENSRNOG00000009348	459.494	0.17634	0.119479	1.4759	0.13997	0.999998	Nos3	438.235	448.731	450.232	464.404	391.786	447.192	552.601	482.775	431.486	487.503	0.0994737	NO	POS		NO	NO
ENSRNOG00000015718	288.711	-0.195587	0.132558	-1.47548	0.140083	0.999998	RGD1307461	331.58	306.397	259.419	292.254	265.318	329.997	270.966	253.752	308.323	269.098	0.108033	NO	NEG		NO	NO
ENSRNOG00000010423	63.4439	0.390381	0.264702	1.4748	0.140268	0.999998	Misp	51.7434	57.5853	67.5348	46.04	53.0635	57.0556	92.8113	81.7169	54.8619	72.0258	0.255252	NO	POS		NO	NO
ENSRNOG00000017496	12555.6	-0.305153	0.206947	-1.47454	0.140335	0.999998	Cnp	12832.4	11047.7	10045.5	10253.9	18994.1	12639.4	12864.5	11767.2	13878.4	11232.8	0.225527	NO	NEG		NO	NO
ENSRNOG00000005762	1266.24	0.120549	0.0817644	1.47435	0.140387	0.999998	Rab22a	1201.71	1207.12	1319.61	1417.23	1200.12	1244.43	1222.55	1317.15	1213.35	1319.13	0.0616475	NO	POS		NO	NO
ENSRNOG00000037085	6.64767	-0.985352	0.668532	-1.4739	0.140508	0.999998	Xirp1	8.4479	8.69212	5.35991	5.00435	9.72831	8.48123	7.46758	0	8.83739	4.45796	0.473979	NO	NEG		NO	NO
ENSRNOG00000018483	754.197	0.154376	0.10479	1.47319	0.140701	0.999998	Smad1	651.544	760.56	730.019	824.717	683.635	759.456	809.699	813.943	713.799	794.595	0.0835468	NO	POS		NO	NO
ENSRNOG00000026211	693.467	-0.195337	0.132603	-1.4731	0.140725	0.999998	Mri1	801.495	776.858	687.14	706.615	649.144	734.783	635.811	555.89	740.57	646.364	0.115311	NO	NEG		NO	NO
ENSRNOG00000021796	41.2853	0.49491	0.335978	1.47304	0.14074	0.999998	RGD1565166	43.2955	39.1145	39.6633	44.0383	20.341	34.696	68.275	40.8584	34.3617	48.2088	0.321034	NO	POS		NO	NO
ENSRNOG00000059326	39.6941	-0.926672	0.629266	-1.47262	0.140852	0.999998	Abca9	23.2317	28.2494	27.8715	8.00696	107.011	49.3454	44.8055	29.031	51.9595	27.4287	0.756405	NO	NEG		NO	NO
ENSRNOG00000039759	352.967	-0.231253	0.157076	-1.47224	0.140956	0.999998	Gpr34	375.932	398.751	270.139	309.269	385.595	364.693	404.316	315.04	381.243	324.691	0.138259	NO	NEG		NO	NO
ENSRNOG00000019244	205.563	-0.483866	0.328788	-1.47167	0.141111	0.999998	Mxra8	291.453	197.746	187.597	140.122	344.913	124.905	171.754	186.013	239.754	171.372	0.365397	NO	NEG		NO	NO
ENSRNOG00000054418	4.29522	-1.19097	0.809895	-1.47052	0.141421	0.999998	AABR07005779.2	4.22395	2.17303	4.28792	1.00087	8.84392	8.48123	3.20039	2.15044	5.93053	2.65991	0.678051	NO	NEG		NO	NO
ENSRNOG00000020748	12146.5	0.24057	0.163601	1.47047	0.141436	0.999998	Map4	10192.4	11709.4	14828.7	14928	12724.6	9918.42	10830.1	12040.3	11136.2	13156.8	0.158616	NO	POS		NO	NO
ENSRNOG00000019404	459.788	-0.440337	0.299486	-1.47031	0.141478	0.999998	Hhatl	640.985	717.1	346.25	365.318	367.023	393.221	537.665	310.739	529.582	389.993	0.331043	NO	NEG		NO	NO
ENSRNOG00000020655	6.07043	1.20912	0.822494	1.47006	0.141544	0.999998	Ucn2	4.22395	2.17303	21.4396	4.00348	3.53757	4.62613	5.33398	3.22567	3.64017	8.50069	1.03481	NO	POS		NO	NO
ENSRNOG00000018421	405.904	-0.230902	0.157138	-1.46942	0.14172	0.999998	Aen	473.082	418.308	298.011	354.308	420.086	441.795	440.587	401.058	438.318	373.491	0.137124	NO	NEG		NO	NO
ENSRNOG00000055085	7.46725	0.937581	0.638139	1.46924	0.141768	0.999998	SNORD113	1.05599	8.69212	10.7198	5.00435	5.30635	5.39715	11.7348	11.8274	5.1129	9.82159	0.519717	NO	POS		NO	NO
ENSRNOG00000001249	399	-0.571504	0.388995	-1.46918	0.141783	0.999998	Col6a1	421.339	586.718	164.013	213.185	561.589	338.478	510.996	395.682	477.031	320.969	0.388425	NO	NEG		NO	NO
ENSRNOG00000054768	2.44379	-1.90856	1.29938	-1.46883	0.141878	0.999998	AABR07050487.1	1.05599	3.25954	0	3.00261	8.84392	2.31306	0	1.07522	3.86813	1.01946	1.17482	NO	NEG		NO	NO
ENSRNOG00000005650	90.2755	-0.376489	0.256374	-1.46852	0.141964	0.999998	Pgf	133.054	105.392	87.9025	80.0696	100.821	69.3919	83.2101	62.3629	102.165	78.3863	0.24927	NO	NEG		NO	NO
ENSRNOG00000004503	71.5045	0.402221	0.273962	1.46816	0.14206	0.999998	L3hypdh	65.4712	61.9313	88.9744	108.094	51.2947	67.8499	76.8094	51.6107	61.6368	81.3721	0.270446	NO	POS		NO	NO
ENSRNOG00000007178	6.23686	-1.08249	0.737418	-1.46794	0.14212	0.999998	Cd8a	12.6719	8.69212	8.57585	2.00174	7.95953	4.62613	1.0668	4.30089	8.48741	3.98632	0.626529	NO	NEG		NO	NO
ENSRNOG00000004421	576.541	-0.195333	0.133116	-1.46739	0.142269	0.999998	Tmem5	537.498	670.38	571.366	553.481	566.011	687.751	534.465	491.377	615.41	537.672	0.117986	NO	NEG		NO	NO
ENSRNOG00000009153	1.62458	-2.34124	1.59566	-1.46725	0.142308	0.999998	Cidec	3.16796	3.25954	1.07198	0	4.42196	0	0	1.07522	2.71237	0.536801	1.07639	NO	NEG		NO	NO
ENSRNOG00000032170	3.36662	1.30593	0.890208	1.46699	0.142378	0.999998	AABR07003250.1	1.05599	4.34606	2.14396	4.00348	1.76878	0.771021	7.46758	5.37611	1.98546	4.74778	0.695201	NO	POS		NO	NO
ENSRNOG00000020242	2.06189	2.21963	1.51314	1.4669	0.142402	0.999998	Art5	2.11198	0	5.35991	6.00522	0.884392	0	2.13359	0	0.749092	3.37468	1.16766	NO	POS		NO	NO
ENSRNOG00000005478	492.771	-0.362072	0.246849	-1.46678	0.142437	0.999998	Fkbp9	731.799	491.105	428.792	393.342	632.34	362.38	506.728	395.682	554.406	431.136	0.262606	NO	NEG		NO	NO
ENSRNOG00000034228	16.1265	-0.634152	0.432521	-1.46618	0.1426	0.999998	Pik3c2g	20.0638	15.2112	20.3676	10.0087	22.9942	20.0466	13.8684	6.45133	19.5789	12.674	0.357754	NO	NEG		NO	NO
ENSRNOG00000017775	0.961185	-2.36846	1.61601	-1.46562	0.142751	0.999998	Slc5a1	2.11198	1.08651	0	0	2.65318	0.771021	1.0668	0	1.65567	0.266699	1.042	NO	NEG		NO	NO
ENSRNOG00000054468	1672.11	0.153102	0.104463	1.46561	0.142756	0.999998	Fam219b	1777.23	1577.62	1904.91	1756.53	1482.24	1498.09	1664.2	1716.05	1583.8	1760.42	0.0874359	NO	POS		NO	NO
ENSRNOG00000001010	3022.05	0.117051	0.0798707	1.46551	0.142782	0.999998	Tecpr1	2892.35	2704.34	3326.36	2981.59	3003.4	2996.19	3081.98	3190.18	2899.07	3145.03	0.061891	NO	POS		NO	NO
ENSRNOG00000018693	53.444	-0.572808	0.390977	-1.46507	0.142902	0.999998	Asgr1	81.3111	92.3538	50.3831	48.0418	48.6416	33.9249	27.7367	45.1593	64.0578	42.8302	0.416156	NO	NEG		NO	NO
ENSRNOG00000016166	89.1068	-0.338912	0.231332	-1.46505	0.142908	0.999998	Pdlim1	121.439	91.2672	79.3266	70.0609	114.087	71.705	77.8761	87.093	99.6243	78.5892	0.214842	NO	NEG		NO	NO
ENSRNOG00000009611	55.4246	0.476166	0.325173	1.46435	0.143099	0.999998	Bricd5	50.6874	66.2774	73.9667	75.0653	28.3005	40.8641	45.8723	62.3629	46.5324	64.3168	0.301671	NO	POS		NO	NO
ENSRNOG00000007918	70.2609	-0.28602	0.195383	-1.46389	0.143224	0.999998	Tbxas1	70.7512	92.3538	58.959	60.0522	75.1733	70.934	68.275	65.5886	77.3031	63.2187	0.149336	NO	NEG		NO	NO
ENSRNOG00000002135	2339.33	-0.163215	0.111512	-1.46366	0.143287	0.999998	Sgcb	2355.91	2309.93	2328.34	2317.02	2825.63	2394.02	2033.31	2150.44	2471.37	2207.28	0.0983537	NO	NEG		NO	NO
ENSRNOG00000016767	968.389	0.150393	0.102755	1.46361	0.143301	0.999998	Ggps1	896.534	865.952	1069.84	1103.96	946.299	962.234	923.846	978.452	917.755	1019.02	0.0845605	NO	POS		NO	NO
ENSRNOG00000030705	2439.69	0.122929	0.0840455	1.46264	0.143565	0.999998	Cpsf1	2449.89	2358.82	2683.17	2443.12	2133.15	2401.73	2517.64	2530	2335.9	2543.48	0.0649153	NO	POS		NO	NO
ENSRNOG00000054446	3324.13	0.130216	0.0890385	1.46247	0.143613	0.999998	Sltm	3091.93	3496.4	3498.95	3592.12	2906.11	3203.59	3412.68	3391.25	3174.51	3473.75	0.070788	NO	POS		NO	NO
ENSRNOG00000050602	7.01646	-1.51266	1.03519	-1.46124	0.143949	0.999998	Kif28p	4.22395	2.17303	2.14396	4.00348	2.65318	32.3829	6.40078	2.15044	10.3583	3.67467	1.47586	NO	NEG		NO	NO
ENSRNOG00000056003	4.47726	1.01531	0.69489	1.46112	0.143984	0.999998	SNORA5	3.16796	2.17303	6.43189	8.00696	1.76878	4.62613	4.26719	5.37611	2.93398	6.02054	0.473898	NO	POS		NO	NO
ENSRNOG00000004411	169.911	-0.457019	0.312836	-1.46089	0.144046	0.999998	Tspan8	249.213	231.428	169.373	180.157	189.26	117.195	124.815	97.8452	196.774	143.048	0.318955	NO	NEG		NO	NO
ENSRNOG00000000166	211.967	0.24099	0.164986	1.46067	0.144107	0.999998	Apex2	215.421	217.303	260.491	241.21	176.878	168.854	203.758	211.819	194.614	229.32	0.142735	NO	POS		NO	NO
ENSRNOG00000009565	85.6528	1.02772	0.703623	1.46061	0.144123	0.999998	Pdk4	16.8958	27.1629	45.0232	77.067	131.774	49.3454	93.8781	244.075	56.2946	115.011	0.865663	NO	POS		NO	NO
ENSRNOG00000018669	273.429	0.28384	0.194352	1.46044	0.144168	0.999998	Jak3	315.74	262.937	338.746	276.24	206.948	202.008	285.901	298.912	246.908	299.95	0.177563	NO	POS		NO	NO
ENSRNOG00000030374	8.11475	0.830822	0.569071	1.45996	0.1443	0.999998	Lsm6	7.39191	9.77863	9.64783	9.00783	3.53757	3.08408	13.8684	8.60178	5.94805	10.2814	0.432038	NO	POS		NO	NO
ENSRNOG00000009660	172.488	-0.374717	0.256809	-1.45913	0.14453	0.999998	Enpp6	195.358	153.199	133.998	119.104	270.624	159.601	180.289	167.735	194.695	150.281	0.269325	NO	NEG		NO	NO
ENSRNOG00000047300	30.0176	-0.659066	0.451837	-1.45864	0.144665	0.999998	Bdkrb2	34.8476	26.0764	23.5836	32.0279	64.5606	21.5886	22.4027	15.0531	36.7683	23.2668	0.508434	NO	NEG		NO	NO
ENSRNOG00000046832	31.1842	0.436185	0.299148	1.45809	0.144815	0.999998	Rn50_X_0745.4	26.3997	24.9898	27.8715	49.0427	30.0693	24.6727	29.8703	36.5576	26.5329	35.8355	0.261475	NO	POS		NO	NO
ENSRNOG00000016364	5182.65	0.236029	0.161895	1.45791	0.144865	0.999998	Gba2	4935.69	5647.7	6340.77	6016.23	3932.01	4524.35	4987.27	5077.2	4759.94	5605.37	0.152282	NO	POS		NO	NO
ENSRNOG00000003409	4.01391	-1.50927	1.03535	-1.45773	0.144915	0.999998	NEWGENE_1565644	1.05599	5.43257	0	2.00174	7.95953	9.25225	5.33398	1.07522	5.92509	2.10274	0.864609	NO	NEG		NO	NO
ENSRNOG00000010492	392.063	-0.21555	0.147919	-1.45722	0.145056	0.999998	Sp2	392.827	386.799	350.538	333.29	408.589	495.767	420.318	348.372	420.996	363.129	0.13268	NO	NEG		NO	NO
ENSRNOG00000042445	114.965	0.748715	0.513878	1.45699	0.145119	0.999998	AC130970.1	131.998	85.8347	266.923	114.099	90.208	35.467	62.941	132.252	85.877	144.054	0.607714	NO	POS		NO	NO
ENSRNOG00000008278	2807.14	0.206258	0.141569	1.45694	0.145134	0.999998	Nfrkb	2369.64	2483.77	2672.45	2842.47	2462.15	3110.3	3206.79	3309.53	2606.46	3007.81	0.130432	NO	POS		NO	NO
ENSRNOG00000031099	7.55948	-1.02271	0.701974	-1.4569	0.145143	0.999998	Tmprss12	8.4479	14.1247	5.35991	8.00696	15.0347	3.08408	4.26719	2.15044	10.1728	4.94613	0.642117	NO	NEG		NO	NO
ENSRNOG00000025324	4021.25	0.16972	0.116502	1.45679	0.145173	0.999998	Spire1	3632.6	4033.14	4836.78	4387.82	3737.44	3737.14	3674.05	4131	3785.08	4257.41	0.104855	NO	POS		NO	NO
ENSRNOG00000011134	187.831	-0.400496	0.274998	-1.45636	0.145293	0.999998	Lama2	224.925	158.631	170.445	167.145	290.081	181.19	200.558	109.673	213.707	161.955	0.282639	NO	NEG		NO	NO
ENSRNOG00000059956	148.055	0.334396	0.229767	1.45537	0.145567	0.999998	Bcl6b	166.846	132.555	136.142	138.12	114.087	111.027	179.222	206.443	131.129	164.982	0.224585	NO	POS		NO	NO
ENSRNOG00000000405	0.9295	3.42417	2.35345	1.45495	0.145682	0.999998	Vgll2	0	0	5.35991	1.00087	0	0	0	1.07522	0	1.859	1.99103	NO	POS		NO	NO
ENSRNOG00000054251	2.9138	-1.78448	1.22654	-1.4549	0.145698	0.999998	Clec7a	6.33593	0	1.07198	1.00087	7.07514	4.62613	3.20039	0	4.5093	1.31831	0.97134	NO	NEG		NO	NO
ENSRNOG00000046479	356.852	-0.240747	0.165498	-1.45468	0.145757	0.999998	Chaf1a	348.476	423.741	325.882	287.25	358.179	415.58	403.249	292.46	386.494	327.21	0.150153	NO	NEG		NO	NO
ENSRNOG00000039754	144.618	-0.33373	0.229418	-1.45468	0.145757	0.999998	Rab7b	172.126	128.209	133.998	105.091	209.601	134.929	150.418	122.575	161.216	128.021	0.2269	NO	NEG		NO	NO
ENSRNOG00000006888	333.57	0.284946	0.196087	1.45316	0.14618	0.999998	Gcfc2	336.86	357.463	368.762	325.283	283.89	225.909	340.308	430.089	301.031	366.11	0.180261	NO	POS		NO	NO
ENSRNOG00000001254	860.942	-0.293105	0.201769	-1.45267	0.146314	0.999998	Col6a2	1176.37	899.634	715.011	859.748	1048	669.246	787.296	732.226	948.314	773.57	0.204044	NO	NEG		NO	NO
ENSRNOG00000024799	127.018	0.881291	0.606722	1.45254	0.14635	0.999998	Cd93	44.3515	42.3741	66.4628	80.0696	117.624	152.662	308.304	204.292	89.253	164.782	0.725551	NO	POS		NO	NO
ENSRNOG00000003278	318.297	0.21014	0.144733	1.45192	0.146525	0.999998	Map3k14	332.636	283.58	337.674	297.259	305.115	259.834	382.98	347.297	295.291	341.302	0.123664	NO	POS		NO	NO
ENSRNOG00000036942	27.7502	-0.457964	0.315443	-1.45181	0.146553	0.999998	Tnfrsf9	24.2877	35.855	23.5836	23.02	32.7225	35.467	30.9371	16.1283	32.083	23.4173	0.253684	NO	NEG		NO	NO
ENSRNOG00000009934	2184.57	-0.119146	0.082088	-1.45144	0.146657	0.999998	Emc3	2309.45	2370.78	1936	2202.92	2168.53	2251.38	2169.86	2067.65	2275.03	2094.11	0.0626206	NO	NEG		NO	NO
ENSRNOG00000055973	1.74227	-1.79219	1.23536	-1.45074	0.146852	0.999998	AABR07058498.1	2.11198	2.17303	2.14396	1.00087	2.65318	3.85511	0	0	2.69832	0.786208	0.763861	NO	NEG		NO	NO
ENSRNOG00000011947	185.916	-0.259321	0.178779	-1.45051	0.146916	0.999998	Tifab	196.414	231.428	180.093	140.122	201.641	181.19	203.758	152.682	202.668	169.164	0.15754	NO	NEG		NO	NO
ENSRNOG00000048073	1.27914	2.13522	1.47365	1.44893	0.147358	0.999998	LOC103690821	1.05599	0	1.07198	4.00348	0.884392	0	1.0668	2.15044	0.485095	2.07318	1.01275	NO	POS		NO	NO
ENSRNOG00000015052	44.3789	0.413552	0.28548	1.44862	0.147444	0.999998	Star	29.5677	29.3359	41.8073	61.0531	42.4508	50.1164	46.939	53.7611	37.8677	50.8901	0.249982	NO	POS		NO	NO
ENSRNOG00000037393	3.41908	-1.15948	0.800646	-1.44818	0.147566	0.999998	Wdr88	4.22395	5.43257	2.14396	2.00174	6.19074	3.08408	3.20039	1.07522	4.73284	2.10533	0.514632	NO	NEG		NO	NO
ENSRNOG00000011644	1.61971	-2.33844	1.61475	-1.44818	0.147568	0.999998	Slc1a7	4.22395	2.17303	1.07198	0	4.42196	0	1.0668	0	2.70474	0.534694	1.12922	NO	NEG		NO	NO
ENSRNOG00000006924	201.489	-0.627487	0.43331	-1.44812	0.147582	0.999998	Tmem125	172.126	142.333	90.0464	107.093	365.254	298.385	254.964	181.713	244.525	158.454	0.478803	NO	NEG		NO	NO
ENSRNOG00000051619	60.2563	-0.519838	0.359179	-1.44729	0.147815	0.999998	Asb2	64.4152	66.2774	34.3034	28.0244	87.5548	65.5368	77.8761	58.062	70.9461	49.5665	0.335122	NO	NEG		NO	NO
ENSRNOG00000011944	1129.02	0.559919	0.386896	1.44721	0.147838	0.999998	Snx10	685.336	622.573	767.539	1053.92	832.213	1509.66	1792.22	1768.74	912.445	1345.6	0.432841	NO	POS		NO	NO
ENSRNOG00000054219	5.08481	1.0374	0.716895	1.44707	0.147878	0.999998	Vsig1	5.27994	3.25954	7.50387	10.0087	2.65318	2.31306	2.13359	7.52656	3.37643	6.79318	0.584033	NO	POS		NO	NO
ENSRNOG00000012876	267.34	-0.584251	0.403807	-1.44686	0.147937	0.999998	Slc6a13	558.617	195.573	210.108	217.189	374.098	154.975	244.296	183.863	320.816	213.864	0.504443	NO	NEG		NO	NO
ENSRNOG00000057713	485.411	0.252186	0.1744	1.44602	0.148171	0.999998	Cav2	416.059	448.731	592.806	614.535	476.687	431.001	508.862	394.607	443.119	527.702	0.167353	NO	POS		NO	NO
ENSRNOG00000029735	1264.64	0.196628	0.13598	1.44601	0.148175	0.999998	Pid1	1162.64	1028.93	1497.56	1454.26	1231.07	1290.69	1168.14	1283.82	1178.33	1350.95	0.122375	NO	POS		NO	NO
ENSRNOG00000005048	355.729	0.280692	0.194146	1.44578	0.148239	0.999998	Trhr	325.244	347.685	448.088	478.416	290.965	321.516	330.707	303.213	321.352	390.106	0.193963	NO	POS		NO	NO
ENSRNOG00000000967	1041.43	-0.163603	0.113225	-1.44494	0.148476	0.999998	Aacs	1005.3	1057.18	902.608	967.842	1231.07	1107.19	1073.2	987.054	1100.18	982.675	0.0963605	NO	NEG		NO	NO
ENSRNOG00000029865	22.7254	0.830366	0.574797	1.44463	0.148563	0.999998	Prss56	27.4557	9.77863	49.3111	39.034	16.8034	11.5653	12.8016	15.0531	16.4008	29.0499	0.639781	NO	POS		NO	NO
ENSRNOG00000007558	1.5641	2.4674	1.70874	1.44399	0.148742	0.999998	Defb36	1.05599	0	7.50387	2.00174	0.884392	0	1.0668	0	0.485095	2.6431	1.5989	NO	POS		NO	NO
ENSRNOG00000049056	1147.36	0.150382	0.104155	1.44383	0.148787	0.999998	Ak1	1128.85	1121.28	1226.35	1125.98	951.606	1148.82	1256.69	1219.3	1087.64	1207.08	0.0827945	NO	POS		NO	NO
ENSRNOG00000007078	1.98377	-2.75202	1.90656	-1.44345	0.148893	0.999998	Wisp1	1.05599	0	0	2.00174	9.72831	3.08408	0	0	3.4671	0.500435	1.68045	NO	NEG		NO	NO
ENSRNOG00000053005	4.89982	1.22157	0.846656	1.44282	0.149071	0.999998	AABR07030890.1	3.16796	2.17303	2.14396	4.00348	0.884392	5.39715	9.60117	11.8274	2.90563	6.89401	0.791556	NO	POS		NO	NO
ENSRNOG00000054411	4.24625	1.08216	0.750268	1.44236	0.1492	0.999998	AABR07072897.1	2.11198	1.08651	5.35991	4.00348	4.42196	3.08408	9.60117	4.30089	2.67613	5.81636	0.603034	NO	POS		NO	NO
ENSRNOG00000009481	1837.42	0.217122	0.150601	1.4417	0.149387	0.999998	Ddhd1	1758.22	1965.51	2186.84	2177.89	1604.29	1471.11	1747.41	1788.09	1699.78	1975.06	0.13948	NO	POS		NO	NO
ENSRNOG00000017328	47.269	-0.420735	0.291853	-1.4416	0.149416	0.999998	Pter	61.2473	55.4123	33.2314	49.0427	46.8728	53.2005	53.3398	25.8053	54.1832	40.3548	0.252197	NO	NEG		NO	NO
ENSRNOG00000017897	292.88	0.381016	0.264353	1.44131	0.149496	0.999998	Adam8	332.636	231.428	449.16	360.313	240.555	213.573	228.294	287.084	254.548	331.213	0.281438	NO	POS		NO	NO
ENSRNOG00000009950	1261.52	0.232588	0.161391	1.44115	0.149542	0.999998	Msantd2	1259.79	1299.47	1462.18	1527.33	1055.96	1026.23	1089.2	1371.98	1160.36	1362.67	0.150366	NO	POS		NO	NO
ENSRNOG00000036674	1.50313	-2.24122	1.55549	-1.44084	0.149628	0.999998	Cd7	4.22395	3.25954	0	2.00174	1.76878	0.771021	0	0	2.50583	0.500435	1.07041	NO	NEG		NO	NO
ENSRNOG00000018950	1009.69	-0.408002	0.283287	-1.44024	0.149799	0.999998	Fa2h	1034.87	755.128	708.58	819.713	1773.21	1042.42	1003.86	939.744	1151.41	867.973	0.330849	NO	NEG		NO	NO
ENSRNOG00000046607	117.95	-0.528982	0.367775	-1.43833	0.15034	0.999998	Cited4	140.446	120.603	78.2546	73.0635	107.896	188.129	169.621	65.5886	139.269	96.6318	0.386416	NO	NEG		NO	NO
ENSRNOG00000010017	871.002	-0.146783	0.102103	-1.43759	0.150549	0.999998	Wee1	869.078	981.123	781.474	862.75	853.438	957.608	785.162	877.381	915.312	826.692	0.0816825	NO	NEG		NO	NO
ENSRNOG00000009243	355.543	-0.363424	0.252908	-1.43698	0.150723	0.999998	Oaf	410.779	455.25	234.764	248.216	328.109	406.328	454.455	306.438	400.117	310.968	0.248461	NO	NEG		NO	NO
ENSRNOG00000029049	826.278	-0.270694	0.188436	-1.43653	0.150852	0.999998	Zdhhc14	853.238	874.644	629.253	638.555	847.247	1038.57	982.52	746.204	903.424	749.133	0.17919	NO	NEG		NO	NO
ENSRNOG00000008301	774.79	-0.305087	0.212465	-1.43594	0.151019	0.999998	Tagln2	1128.85	822.492	742.883	662.576	885.276	589.831	705.153	661.262	856.613	692.968	0.221089	NO	NEG		NO	NO
ENSRNOG00000056344	0.785722	3.18443	2.21821	1.43558	0.151121	0.999998	AABR07049578.1	0	0	0	2.00174	0	0	2.13359	2.15044	0	1.57144	1.38124	NO	POS		NO	NO
ENSRNOG00000056749	0.785722	3.18443	2.21821	1.43558	0.151121	0.999998	SCARNA23	0	0	0	2.00174	0	0	2.13359	2.15044	0	1.57144	1.38124	NO	POS		NO	NO
ENSRNOG00000027444	183.462	-0.270689	0.188641	-1.43494	0.151304	0.999998	Nubpl	202.75	244.466	161.869	195.17	161.844	194.297	163.22	144.08	200.839	166.085	0.175324	NO	NEG		NO	NO
ENSRNOG00000060269	35.6313	-0.479738	0.334732	-1.4332	0.151801	0.999998	Vwce	34.8476	32.5954	25.7275	21.0183	49.5259	48.5743	44.8055	27.9558	41.3858	29.8768	0.304703	NO	NEG		NO	NO
ENSRNOG00000003457	1.39923	-2.10874	1.47178	-1.43278	0.15192	0.999998	Bicdl2	1.05599	3.25954	1.07198	0	0.884392	3.85511	1.0668	0	2.26376	0.534694	1.01101	NO	NEG		NO	NO
ENSRNOG00000013970	33.05	-0.391665	0.273423	-1.43245	0.152015	0.999998	Cdt1	34.8476	39.1145	28.9435	37.0322	41.5664	34.696	23.4695	24.7301	37.5561	28.5438	0.201021	NO	NEG		NO	NO
ENSRNOG00000009785	29.7247	-0.422503	0.294981	-1.43231	0.152056	0.999998	Cdkn3	43.2955	38.028	25.7275	25.0218	29.1849	26.2147	26.6699	23.6549	34.1808	25.2685	0.237883	NO	NEG		NO	NO
ENSRNOG00000013663	251.042	-0.215182	0.15024	-1.43225	0.152071	0.999998	Tmem86a	303.068	271.629	243.34	260.226	246.745	258.292	231.495	193.54	269.934	232.15	0.12627	NO	NEG		NO	NO
ENSRNOG00000056794	3.60105	-1.26781	0.88557	-1.43163	0.15225	0.999998	AABR07008424.1	4.22395	3.25954	2.14396	1.00087	9.72831	3.08408	1.0668	4.30089	5.07397	2.12813	0.772087	NO	NEG		NO	NO
ENSRNOG00000017678	7.10489	-0.911407	0.637629	-1.42937	0.152898	0.999998	AABR07001064.1	4.22395	9.77863	3.21594	8.00696	11.4971	11.5653	6.40078	2.15044	9.26625	4.94353	0.520185	NO	NEG		NO	NO
ENSRNOG00000009935	2727.17	0.191063	0.133709	1.42895	0.153019	0.999998	Xpo1	2343.24	2288.2	2696.03	3153.74	2847.74	2707.06	2606.18	3175.13	2546.56	2907.77	0.120287	NO	POS		NO	NO
ENSRNOG00000028189	6.05582	-1.03134	0.721932	-1.42859	0.153123	0.999998	LOC691215	12.6719	9.77863	5.35991	5.00435	7.95953	2.31306	2.13359	3.22567	8.18077	3.93088	0.624904	NO	NEG		NO	NO
ENSRNOG00000042237	71.998	0.479803	0.336053	1.42776	0.153361	0.999998	Tm6sf2	34.8476	97.7863	80.3986	81.0705	56.6011	51.6584	71.4754	102.146	60.2234	83.7726	0.321818	NO	POS		NO	NO
ENSRNOG00000015229	1342.2	0.127232	0.0891404	1.42732	0.153488	0.999998	Zc3h4	1173.2	1277.74	1345.34	1469.28	1303.59	1376.27	1379.37	1412.84	1282.7	1401.71	0.0677579	NO	POS		NO	NO
ENSRNOG00000004737	456.702	-0.35893	0.251505	-1.42713	0.153542	0.999998	Cd48	402.331	496.537	428.792	328.286	754.386	399.389	427.785	416.111	513.161	400.244	0.282108	NO	NEG		NO	NO
ENSRNOG00000059268	1155.79	-0.101992	0.0714852	-1.42676	0.153649	0.999998	Ppp1r10	1171.09	1159.31	1142.73	1077.94	1243.46	1211.27	1123.34	1117.16	1196.28	1115.29	0.0460011	NO	NEG		NO	NO
ENSRNOG00000055634	1.40871	2.29362	1.60805	1.42634	0.153771	0.999998	AABR07024908.1	0	1.08651	2.14396	5.00435	0.884392	0	0	2.15044	0.492727	2.32469	1.2104	NO	POS		NO	NO
ENSRNOG00000005281	5133.36	0.133336	0.0935036	1.42599	0.15387	0.999998	Stx16	5004.33	5122.92	5383.49	5908.14	4597.95	4861.29	4910.46	5278.27	4896.62	5370.09	0.0776069	NO	POS		NO	NO
ENSRNOG00000031092	6716.94	0.189196	0.13272	1.42553	0.154005	0.999998	Rock1	5787.87	6782.03	7511.37	8059.01	6380.89	6158.15	5883.38	7172.81	6277.23	7156.64	0.121047	NO	POS		NO	NO
ENSRNOG00000057745	15.0203	0.733938	0.514934	1.4253	0.154069	0.999998	SNORA35	7.39191	5.43257	15.0077	23.02	13.2659	18.5045	11.7348	25.8053	11.1487	18.892	0.475079	NO	POS		NO	NO
ENSRNOG00000057189	1.31426	-1.98584	1.39338	-1.4252	0.1541	0.999998	LOC103690326	2.11198	2.17303	1.07198	0	1.76878	2.31306	0	1.07522	2.09171	0.536801	0.713104	NO	NEG		NO	NO
ENSRNOG00000012586	1.81737	-1.84382	1.29555	-1.4232	0.154679	0.999998	Actrt2	6.33593	1.08651	1.07198	1.00087	0.884392	3.08408	0	1.07522	2.84773	0.787019	1.11032	NO	NEG		NO	NO
ENSRNOG00000005504	10205.8	0.286553	0.201396	1.42283	0.154785	0.999998	Pkp4	8939.99	9698.23	13390.1	13392.6	10243	7901.43	8452.23	9628.62	9195.67	11215.9	0.205784	NO	POS		NO	NO
ENSRNOG00000023162	491.311	-0.232923	0.163748	-1.42245	0.154895	0.999998	Car14	515.322	486.759	423.433	458.399	670.369	451.047	485.392	439.766	530.874	451.747	0.158898	NO	NEG		NO	NO
ENSRNOG00000028417	3.58861	-2.52434	1.77553	-1.42174	0.155101	0.999998	Neurod2	0	0	2.14396	0	22.1098	2.31306	1.0668	1.07522	6.10572	1.0715	2.10135	NO	NEG		NO	NO
ENSRNOG00000013136	3567.44	0.276062	0.194233	1.42129	0.155231	0.999998	Oxsr1	3165.85	3838.66	4573.07	4605.01	3083.87	2821.17	3056.37	3395.55	3227.39	3907.5	0.195479	NO	POS		NO	NO
ENSRNOG00000058006	913.871	-0.321355	0.226239	-1.42042	0.155484	0.999998	Sncg	1100.34	1244.06	736.451	1014.88	1020.59	697.003	698.752	798.89	1015.5	812.244	0.227808	NO	NEG		NO	NO
ENSRNOG00000021063	807.625	0.355954	0.250646	1.42015	0.155564	0.999998	Grin2d	739.191	473.72	1006.59	948.825	931.265	689.293	662.481	1009.63	708.367	906.883	0.241761	NO	POS		NO	NO
ENSRNOG00000027410	124.923	0.267608	0.188473	1.41987	0.155644	0.999998	Ccdc125	137.278	124.949	138.286	147.128	100.821	91.7515	131.216	127.951	113.7	136.145	0.152914	NO	POS		NO	NO
ENSRNOG00000008612	605.454	0.144508	0.101784	1.41974	0.155682	0.999998	Agbl5	592.409	555.209	663.556	648.564	573.086	579.808	561.135	669.864	575.128	635.78	0.078338	NO	POS		NO	NO
ENSRNOG00000011034	22.987	1.14221	0.804771	1.41929	0.155813	0.999998	Tcp11x2	26.3997	19.5573	71.8227	33.0287	7.07514	4.62613	14.9352	6.45133	14.4146	31.5595	0.964062	NO	POS		NO	NO
ENSRNOG00000007859	2048.65	0.267542	0.188549	1.41895	0.155913	0.999998	Cep83	1990.54	2138.26	2526.66	2676.33	1653.81	1655.38	1770.88	1977.33	1859.5	2237.8	0.186939	NO	POS		NO	NO
ENSRNOG00000007539	103.987	0.691992	0.488165	1.41754	0.156326	0.999998	Rsad2	77.0871	86.9212	286.219	69.0601	83.1328	70.934	74.6758	83.8673	79.5188	128.456	0.710722	NO	POS		NO	NO
ENSRNOG00000004717	31.9314	-1.03059	0.72707	-1.41745	0.15635	0.999998	Epyc	21.1198	55.4123	2.14396	24.0209	18.5722	76.3311	26.6699	31.1814	42.8588	21.0041	0.729297	NO	NEG		NO	NO
ENSRNOG00000020125	1.78224	-1.77806	1.25473	-1.41709	0.156457	0.999998	Cd79a	4.22395	4.34606	1.07198	1.00087	1.76878	0.771021	0	1.07522	2.77745	0.787019	0.908434	NO	NEG		NO	NO
ENSRNOG00000010263	6671.88	-0.285796	0.201741	-1.41665	0.156586	0.999998	Cldn11	7386.63	5900.86	5596.81	6688.82	9964.44	6070.25	5854.58	5912.65	7330.55	6013.21	0.217265	NO	NEG		NO	NO
ENSRNOG00000003991	13.8087	0.792094	0.55937	1.41605	0.156762	0.999998	Ankar	9.50389	10.8651	25.7275	27.0235	13.2659	6.93919	7.46758	9.677	10.1435	17.4739	0.579765	NO	POS		NO	NO
ENSRNOG00000015526	17.0233	-0.664951	0.469799	-1.4154	0.156952	0.999998	Rhcg	14.7838	30.4224	9.64783	13.0113	16.8034	21.5886	22.4027	7.52656	20.8996	13.1471	0.441305	NO	NEG		NO	NO
ENSRNOG00000055980	1.41175	4.03055	2.84813	1.41516	0.157022	0.999998	AABR07061333.2	0	0	4.28792	7.00609	0	0	0	0	0	2.8235	1.92181	NO	POS		NO	NO
ENSRNOG00000007234	3287.99	-0.195293	0.138169	-1.41343	0.157529	0.999998	Cyp51	3406.62	3305.18	3122.68	3319.89	4250.39	3078.69	2957.16	2863.32	3510.22	3065.76	0.131194	NO	NEG		NO	NO
ENSRNOG00000020938	792.679	-0.149331	0.105683	-1.41302	0.157651	0.999998	Ppp1r15a	889.142	840.963	829.713	726.632	755.271	849.665	735.023	715.023	833.76	751.598	0.0844544	NO	NEG		NO	NO
ENSRNOG00000007765	94.4985	-0.392453	0.277766	-1.41289	0.157689	0.999998	Frzb	140.446	97.7863	79.3266	81.0705	127.352	63.9948	82.1433	83.8673	107.395	81.6019	0.277339	NO	NEG		NO	NO
ENSRNOG00000006770	3047	0.141784	0.100474	1.41115	0.158201	0.999998	Brd4	2811.04	2705.42	3043.35	3028.63	2834.48	3236.75	3340.14	3376.2	2896.92	3197.08	0.083043	NO	POS		NO	NO
ENSRNOG00000021058	385.272	-0.169143	0.119886	-1.41086	0.158286	0.999998	Grwd1	425.563	355.29	392.345	350.305	439.543	410.183	360.577	348.372	407.645	362.9	0.0947716	NO	NEG		NO	NO
ENSRNOG00000000017	6.54868	-0.827308	0.587409	-1.4084	0.159012	0.999998	Steap1	9.50389	7.6056	3.21594	6.00522	7.95953	8.48123	7.46758	2.15044	8.38756	4.7098	0.396384	NO	NEG		NO	NO
ENSRNOG00000019695	5.00884	-1.11149	0.789831	-1.40725	0.159353	0.999998	Il17b	5.27994	14.1247	1.07198	5.00435	3.53757	4.62613	3.20039	3.22567	6.89208	3.1256	0.782135	NO	NEG		NO	NO
ENSRNOG00000052142	1312.67	0.396223	0.281619	1.40695	0.159443	0.999998	Ahsa2	1384.4	1365.75	1826.66	1637.42	986.097	798.778	924.913	1577.35	1133.76	1491.59	0.283402	NO	POS		NO	NO
ENSRNOG00000004168	1017	-0.179331	0.127473	-1.40682	0.159482	0.999998	Slc35e4	1210.16	1140.84	954.063	873.76	1047.12	923.683	1029.46	956.948	1080.45	953.557	0.111805	NO	NEG		NO	NO
ENSRNOG00000025318	346.597	0.260688	0.185311	1.40676	0.159498	0.999998	Scyl3	244.989	287.926	336.602	350.305	368.791	358.525	425.652	399.983	315.058	378.135	0.167578	NO	POS		NO	NO
ENSRNOG00000048577	876.163	-0.201274	0.14321	-1.40544	0.159889	0.999998	Zfp955a	766.647	918.105	768.611	777.676	969.294	1093.31	866.239	849.426	936.838	815.488	0.130603	NO	NEG		NO	NO
ENSRNOG00000006305	4374.52	0.159877	0.113789	1.40503	0.160011	0.999998	Slc38a2	3813.17	4053.79	4153.93	4436.86	4517.47	4144.24	4662.97	5213.75	4132.17	4616.88	0.0996993	NO	POS		NO	NO
ENSRNOG00000029079	5.2996	-1.05113	0.748325	-1.40464	0.160127	0.999998	Hspb7	11.6159	5.43257	3.21594	2.00174	6.19074	5.39715	7.46758	1.07522	7.15908	3.44012	0.631809	NO	NEG		NO	NO
ENSRNOG00000007862	2695.9	-0.244949	0.174481	-1.40387	0.160357	0.999998	Acat1	3082.43	3586.59	2570.61	2721.37	2312.68	2716.31	2447.23	2130.02	2924.5	2467.31	0.171044	NO	NEG		NO	NO
ENSRNOG00000019648	311.181	0.276208	0.196941	1.40249	0.160769	0.999998	Col6a3	296.733	248.812	318.378	278.242	283.89	296.072	457.656	309.664	281.377	340.985	0.202027	NO	POS		NO	NO
ENSRNOG00000021221	1273.86	0.18855	0.13445	1.40238	0.160802	0.999998	Pced1a	1336.88	1088.69	1570.45	1344.17	1226.65	1111.04	1200.15	1312.85	1190.82	1356.9	0.121202	NO	POS		NO	NO
ENSRNOG00000005857	320.363	0.186255	0.132816	1.40236	0.160808	0.999998	Lrrc3b	295.677	285.753	334.458	391.34	303.346	313.806	292.302	346.222	299.646	341.081	0.110878	NO	POS		NO	NO
ENSRNOG00000055222	71.0884	-0.332335	0.236988	-1.40233	0.160817	0.999998	AC094212.1	97.1509	84.7482	62.1749	69.0601	66.3294	69.3919	72.5422	47.3098	79.4051	62.7717	0.208814	NO	NEG		NO	NO
ENSRNOG00000007605	9.52715	0.727669	0.519047	1.40193	0.160935	0.999998	RGD1560831	8.4479	9.77863	15.0077	15.0131	6.19074	4.62613	6.40078	10.7522	7.26085	11.7934	0.41188	NO	POS		NO	NO
ENSRNOG00000012972	143.186	0.30825	0.219907	1.40173	0.160997	0.999998	Alox5	107.711	126.036	194.029	134.117	144.156	133.387	184.556	121.5	127.822	158.55	0.212793	NO	POS		NO	NO
ENSRNOG00000040266	38.3918	-0.607568	0.433612	-1.40118	0.161161	0.999998	Cdkl4	23.2317	29.3359	26.7995	30.0261	76.9421	55.5135	38.4047	26.8806	46.2558	30.5277	0.485106	NO	NEG		NO	NO
ENSRNOG00000006539	672.499	-0.256049	0.182746	-1.40112	0.161178	0.999998	Pex16	817.334	845.309	651.765	633.551	549.207	717.05	650.746	515.031	732.225	612.773	0.17345	NO	NEG		NO	NO
ENSRNOG00000045560	10.0656	1.05568	0.753536	1.40096	0.161225	0.999998	LOC499229	9.50389	3.25954	5.35991	4.00348	7.95953	5.39715	14.9352	30.1062	6.53003	13.6012	0.886293	NO	POS		NO	NO
ENSRNOG00000019463	190.205	-0.279902	0.199795	-1.40094	0.161231	0.999998	Mad2l1bp	240.765	233.601	197.245	167.145	154.769	205.863	176.021	146.23	208.749	171.66	0.184886	NO	NEG		NO	NO
ENSRNOG00000010031	757.441	-0.279596	0.199686	-1.40017	0.161462	0.999998	Vtn	984.181	998.507	705.364	695.605	704.86	636.092	744.624	590.297	830.91	683.972	0.200628	NO	NEG		NO	NO
ENSRNOG00000010984	725.714	-0.178831	0.127732	-1.40005	0.161499	0.999998	Anxa11	721.24	769.253	676.42	583.508	849.016	742.493	765.96	697.819	770.5	680.927	0.107307	NO	NEG		NO	NO
ENSRNOG00000016752	62.8185	-0.403988	0.288693	-1.39937	0.161702	0.999998	Crispld2	84.479	64.1044	41.8073	46.04	76.0577	61.6817	82.1433	46.2346	71.5807	54.0563	0.270344	NO	NEG		NO	NO
ENSRNOG00000000219	1007.17	-0.204921	0.146483	-1.39894	0.161832	0.999998	Ano10	1203.83	873.558	977.647	944.822	1232.84	1003.87	896.109	924.691	1078.52	935.817	0.136013	NO	NEG		NO	NO
ENSRNOG00000000009	9.71943	-0.777614	0.556073	-1.3984	0.161992	0.999998	Tmco5b	14.7838	16.2977	6.43189	6.00522	9.72831	8.48123	12.8016	3.22567	12.3228	7.11608	0.471048	NO	NEG		NO	NO
ENSRNOG00000008578	4723.89	0.10497	0.0751458	1.39688	0.16245	0.999998	Cdk16	4407.69	4676.36	4852.86	4915.28	4247.73	4875.94	4953.14	4862.16	4551.93	4895.86	0.0552608	NO	POS		NO	NO
ENSRNOG00000048292	1.86136	-2.60356	1.86413	-1.39666	0.162515	0.999998	Mir3593	1.05599	0	0	0	7.07514	4.62613	2.13359	0	3.18931	0.533398	1.42733	NO	NEG		NO	NO
ENSRNOG00000003463	1849.67	-0.25261	0.180886	-1.39652	0.162559	0.999998	Srebf1	2176.39	1782.97	1434.31	1377.2	2155.26	1929.87	2095.19	1846.16	2011.12	1688.21	0.166893	NO	NEG		NO	NO
ENSRNOG00000055933	3.49415	-1.21345	0.869537	-1.39551	0.162861	0.999998	Kdf1	5.27994	5.43257	0	2.00174	2.65318	6.16817	4.26719	2.15044	4.88346	2.10484	0.608488	NO	NEG		NO	NO
ENSRNOG00000012074	1220.92	-0.174456	0.125042	-1.39518	0.162961	0.999998	Ifngr1	1222.83	1389.65	1089.13	1003.87	1300.06	1266.02	1335.63	1160.16	1294.64	1147.2	0.106386	NO	NEG		NO	NO
ENSRNOG00000038383	2.31168	-1.74007	1.24726	-1.39512	0.162981	0.999998	AABR07038349.1	5.27994	1.08651	1.07198	0	7.07514	0.771021	2.13359	1.07522	3.55315	1.0702	1.08229	NO	NEG		NO	NO
ENSRNOG00000000543	8.9278	-0.874008	0.626691	-1.39464	0.163125	0.999998	Frk	9.50389	7.6056	6.43189	6.00522	22.1098	6.93919	9.60117	3.22567	11.5396	6.31599	0.638607	NO	NEG		NO	NO
ENSRNOG00000021474	213.999	-0.384166	0.275464	-1.39461	0.163132	0.999998	Siglec5	254.493	180.361	203.676	181.158	262.664	271.399	112.014	246.226	242.23	185.768	0.256306	NO	NEG		NO	NO
ENSRNOG00000060902	1.23864	2.21917	1.59138	1.3945	0.163168	0.999998	SNORD113	0	0	1.07198	3.00261	0	1.54204	1.0668	3.22567	0.385511	2.09176	1.04874	NO	POS		NO	NO
ENSRNOG00000003879	2487.85	-0.15694	0.112559	-1.39429	0.163231	0.999998	Rnf167	2742.4	2845.58	2449.48	2487.16	2279.96	2625.33	2322.42	2150.44	2623.32	2352.38	0.095793	NO	NEG		NO	NO
ENSRNOG00000002440	417.974	-0.162548	0.116591	-1.39418	0.163264	0.999998	Ralb	450.907	456.336	363.402	399.347	390.901	468.01	424.585	390.306	441.539	394.41	0.0900974	NO	NEG		NO	NO
ENSRNOG00000000459	141.041	-0.481243	0.345309	-1.39366	0.16342	0.999998	Psmb9	235.485	180.361	169.373	120.104	144.156	97.9197	99.2121	81.7169	164.481	117.602	0.367878	NO	NEG		NO	NO
ENSRNOG00000012866	93.0483	0.243492	0.174752	1.39336	0.163511	0.999998	Nek8	96.0949	85.8347	103.982	108.094	84.9016	74.7891	88.5441	102.146	85.4051	100.692	0.12254	NO	POS		NO	NO
ENSRNOG00000012622	980.389	-0.145033	0.104097	-1.39325	0.163545	0.999998	Mmp15	1029.59	980.036	834.001	917.798	1055.08	1053.21	1043.33	930.067	1029.48	931.299	0.0819124	NO	NEG		NO	NO
ENSRNOG00000058592	1.05554	-2.52958	1.81597	-1.39297	0.16363	0.999998	AABR07006649.1	2.11198	2.17303	0	0	0	3.08408	0	1.07522	1.84227	0.268806	1.1842	NO	NEG		NO	NO
ENSRNOG00000010158	1770.45	0.495261	0.355667	1.39249	0.163775	0.999998	Magel2	1620.94	1439.63	3033.71	2458.14	1747.56	1070.18	947.315	1846.16	1469.58	2071.33	0.39218	NO	POS		NO	NO
ENSRNOG00000030619	8.1418	-1.06666	0.766267	-1.39202	0.163915	0.999998	Foxr2	7.39191	2.17303	6.43189	3.00261	21.2254	13.1074	3.20039	8.60178	10.9744	5.30917	0.785066	NO	NEG		NO	NO
ENSRNOG00000010011	385.511	-0.523311	0.376227	-1.39095	0.164242	0.999998	Osbpl3	304.124	478.067	186.525	230.2	353.757	682.354	454.455	394.607	454.575	316.447	0.407634	NO	NEG		NO	NO
ENSRNOG00000012524	3638.39	0.140993	0.101427	1.39009	0.164502	0.999998	Zfp91	3105.66	3585.5	3925.6	4107.57	3603.9	3547.47	3467.09	3764.35	3460.63	3816.15	0.0833577	NO	POS		NO	NO
ENSRNOG00000025023	320.488	0.215866	0.155356	1.38949	0.164684	0.999998	Stat6	284.061	295.532	319.45	305.266	347.566	259.063	369.112	383.854	296.555	344.42	0.134818	NO	POS		NO	NO
ENSRNOG00000011634	36.4454	0.353989	0.254823	1.38916	0.164786	0.999998	Xkr6	30.6236	32.5954	37.5193	35.0305	36.2601	28.5278	49.0726	41.9337	32.0017	40.889	0.180868	NO	POS		NO	NO
ENSRNOG00000016032	1567.69	0.098012	0.0705822	1.38862	0.164948	0.999998	Cnnm3	1514.29	1603.7	1584.39	1617.41	1474.28	1467.25	1666.34	1613.91	1514.88	1620.51	0.0467371	NO	POS		NO	NO
ENSRNOG00000026963	11568.1	0.235588	0.169702	1.38825	0.165062	0.999998	Hsp90b1	11396.2	9822.09	14746.2	13670.9	11421	9863.67	9512.62	12112.4	10625.8	12510.5	0.163521	NO	POS		NO	NO
ENSRNOG00000008467	52.9907	-0.38765	0.27943	-1.38729	0.165354	0.999998	Agbl2	63.3593	43.4606	41.8073	32.0279	68.9826	63.9948	57.607	52.6859	59.9493	46.032	0.243042	NO	NEG		NO	NO
ENSRNOG00000005930	29.0491	-0.579746	0.417934	-1.38717	0.16539	0.999998	Nnmt	43.2955	44.5471	24.6556	21.0183	37.1445	14.6494	28.8035	18.2788	34.9091	23.189	0.393768	NO	NEG		NO	NO
ENSRNOG00000053848	3.13315	-1.23754	0.892214	-1.38705	0.165428	0.999998	LOC102552344	3.16796	8.69212	2.14396	2.00174	3.53757	2.31306	2.13359	1.07522	4.42768	1.83863	0.755598	NO	NEG		NO	NO
ENSRNOG00000057813	1839.59	0.198742	0.143322	1.38669	0.165538	0.999998	Ift172	1798.35	1845.99	2353	1978.72	1641.43	1567.49	1674.87	1856.91	1713.31	1965.87	0.134011	NO	POS		NO	NO
ENSRNOG00000006941	691.192	0.179837	0.129753	1.38599	0.165749	0.999998	Thumpd3	577.625	605.189	721.443	775.675	640.3	767.937	744.624	696.744	647.763	734.622	0.108972	NO	POS		NO	NO
ENSRNOG00000036826	0.809849	-3.06528	2.21164	-1.38598	0.165753	0.999998	Glycam1	3.16796	0	0	0	1.76878	1.54204	0	0	1.6197	0	1.49752	NO	NEG		NO	NO
ENSRNOG00000052570	1.29281	-1.96752	1.41971	-1.38585	0.165791	0.999998	LOC100909859	1.05599	2.17303	1.07198	0	2.65318	2.31306	0	1.07522	2.04881	0.536801	0.782367	NO	NEG		NO	NO
ENSRNOG00000004090	197.771	-0.531503	0.383525	-1.38584	0.165797	0.999998	LOC100361025	258.717	156.458	180.093	160.139	241.439	278.339	67.2082	239.775	233.738	161.804	0.354248	NO	NEG		NO	NO
ENSRNOG00000056001	0.776671	3.17019	2.28807	1.38553	0.165891	0.999998	Sftpd	0	0	2.14396	3.00261	0	0	1.0668	0	0	1.55334	1.5331	NO	POS		NO	NO
ENSRNOG00000048818	127.994	-0.264311	0.190864	-1.38481	0.16611	0.999998	Catsperd	134.11	173.842	115.774	109.095	114.087	137.242	132.283	107.522	139.82	116.168	0.171232	NO	NEG		NO	NO
ENSRNOG00000031474	4.1574	1.40815	1.01785	1.38346	0.166522	0.999998	Rps19l1	2.11198	6.51909	4.28792	11.0096	0	0.771021	5.33398	3.22567	2.35052	5.96429	0.851558	NO	POS		NO	NO
ENSRNOG00000004345	2171.17	0.161085	0.116593	1.38161	0.167093	0.999998	Daam1	2072.9	1973.11	2446.26	2452.13	2203.02	1951.45	1941.57	2328.93	2050.12	2292.22	0.100063	NO	POS		NO	NO
ENSRNOG00000021053	351.536	0.247838	0.179456	1.38105	0.167263	0.999998	Lsr	356.924	381.367	355.898	392.341	255.589	292.988	434.186	342.996	321.717	381.355	0.159984	NO	POS		NO	NO
ENSRNOG00000014385	17.7496	-0.926586	0.671217	-1.38046	0.167446	0.999998	Wnt2b	33.7916	15.2112	18.2237	22.0192	31.8381	12.3363	3.20039	5.37611	23.2943	12.2048	0.629827	NO	NEG		NO	NO
ENSRNOG00000015423	36.2599	0.485576	0.351876	1.37996	0.167598	0.999998	Ccna2	16.8958	38.028	53.5991	45.0392	31.8381	33.9249	26.6699	44.0841	30.1717	42.3481	0.318566	NO	POS		NO	NO
ENSRNOG00000000708	5649.24	0.324286	0.235102	1.37934	0.167789	0.999998	Sgsm1	5443.62	4361.27	8307.85	6567.71	5804.26	4458.82	4185.04	6065.33	5016.99	6281.48	0.24465	NO	POS		NO	NO
ENSRNOG00000011175	10325.8	0.147545	0.106984	1.37914	0.167853	0.999998	Hnrnpa2b1	8874.52	9272.32	11279.4	10925.5	9904.31	11139.7	10134.6	11075.9	9797.71	10853.8	0.0890936	NO	POS		NO	NO
ENSRNOG00000021614	4206.25	0.185912	0.134844	1.37872	0.16798	0.999998	Kmt2e	3398.17	4003.81	4189.3	4167.62	3860.37	4478.86	4404.8	5147.09	3935.3	4477.2	0.121035	NO	POS		NO	NO
ENSRNOG00000052647	2.57097	1.3823	1.00279	1.37846	0.168062	0.999998	RGD1561114	1.05599	2.17303	7.50387	3.00261	1.76878	0.771021	1.0668	3.22567	1.44221	3.69974	0.851503	NO	POS		NO	NO
ENSRNOG00000000934	12.547	-0.76772	0.556985	-1.37835	0.168095	0.999998	Piwil1	14.7838	21.7303	17.1517	7.00609	16.8034	10.0233	3.20039	9.677	15.8352	9.2588	0.486968	NO	NEG		NO	NO
ENSRNOG00000005781	26.779	-0.874719	0.63472	-1.37812	0.168167	0.999998	Wnt16	38.0156	10.8651	21.4396	22.0192	68.0982	21.5886	6.40078	25.8053	34.6419	18.9162	0.717066	NO	NEG		NO	NO
ENSRNOG00000016989	433.823	-0.18459	0.133961	-1.37794	0.168221	0.999998	Dolk	498.426	432.433	445.944	435.379	434.236	481.117	400.049	342.996	461.553	406.092	0.110039	NO	NEG		NO	NO
ENSRNOG00000006583	19.1647	-0.522991	0.379565	-1.37787	0.168244	0.999998	Hpgds	13.7278	27.1629	10.7198	18.0157	24.763	24.6727	19.2023	15.0531	22.5816	15.7477	0.308541	NO	NEG		NO	NO
ENSRNOG00000046685	0.796031	-3.04401	2.20961	-1.37763	0.168319	0.999998	Mir344a-2	0	2.17303	0	0	2.65318	1.54204	0	0	1.59206	0	1.42996	NO	NEG		NO	NO
ENSRNOG00000013334	0.863457	-3.14693	2.28649	-1.37631	0.168724	0.999998	Clca5	3.16796	1.08651	0	0	2.65318	0	0	0	1.72691	0	1.53466	NO	NEG		NO	NO
ENSRNOG00000004972	221.358	0.32499	0.236135	1.37629	0.168731	0.999998	Upp1	236.541	252.071	267.995	240.209	140.618	158.059	257.098	218.27	196.823	245.893	0.212695	NO	POS		NO	NO
ENSRNOG00000010560	28.9139	-1.22881	0.892989	-1.37606	0.168803	0.999998	Otp	25.3437	9.77863	30.0155	22.0192	112.318	14.6494	2.13359	15.0531	40.5224	17.3053	1.20495	NO	NEG		NO	NO
ENSRNOG00000046635	1.78852	-1.85508	1.3482	-1.37597	0.168831	0.999998	LOC100910252	2.11198	0	1.07198	1.00087	4.42196	4.62613	0	1.07522	2.79002	0.787019	1.0164	NO	NEG		NO	NO
ENSRNOG00000059654	1.09379	-2.60939	1.89732	-1.3753	0.169038	0.999998	AC105645.4	0	2.17303	0	0	0.884392	4.62613	1.0668	0	1.92089	0.266699	1.48517	NO	NEG		NO	NO
ENSRNOG00000046704	2.83481	1.51884	1.10494	1.37459	0.169257	0.999998	Mir3099	3.16796	1.08651	6.43189	7.00609	1.76878	0	1.0668	2.15044	1.50582	4.16381	0.906964	NO	POS		NO	NO
ENSRNOG00000001872	15.53	-1.34457	0.97816	-1.37459	0.169259	0.999998	Lrrc74b	13.7278	2.17303	11.7918	3.00261	59.2543	13.8784	2.13359	18.2788	22.2584	8.80169	1.20567	NO	NEG		NO	NO
ENSRNOG00000053404	6.9854	-1.07192	0.78013	-1.37403	0.169432	0.999998	NEWGENE_1306267	10.5599	7.6056	0	2.00174	8.84392	10.7943	6.40078	9.677	9.45092	4.51988	0.573498	NO	NEG		NO	NO
ENSRNOG00000009620	76.7969	-0.822689	0.59894	-1.37357	0.169574	0.999998	Cybrd1	87.647	51.0662	42.8792	46.04	216.676	37.009	34.1375	98.9205	98.0996	55.4943	0.798677	NO	NEG		NO	NO
ENSRNOG00000018402	4.09443	-1.06932	0.778519	-1.37353	0.169588	0.999998	Apoc2	9.50389	5.43257	1.07198	4.00348	3.53757	3.85511	3.20039	2.15044	5.58228	2.60657	0.620224	NO	NEG		NO	NO
ENSRNOG00000037188	0.788399	-3.03274	2.20876	-1.37305	0.169737	0.999998	Mug1	2.11198	0	0	0	2.65318	1.54204	0	0	1.5768	0	1.43062	NO	NEG		NO	NO
ENSRNOG00000029682	273.016	-0.329082	0.239834	-1.37212	0.170026	0.999998	Clic1	385.436	287.926	305.515	227.198	334.3	208.947	219.76	215.044	304.152	241.879	0.240079	NO	NEG		NO	NO
ENSRNOG00000048579	1.33464	2.13266	1.55438	1.37204	0.170051	0.999998	Psors1c2	0	2.17303	2.14396	1.00087	0	0	2.13359	3.22567	0.543257	2.12602	0.940423	NO	POS		NO	NO
ENSRNOG00000055418	10.2208	0.79596	0.580292	1.37166	0.170171	0.999998	SNORA44	13.7278	6.51909	21.4396	13.0113	5.30635	4.62613	8.53437	8.60178	7.54485	12.8968	0.549208	NO	POS		NO	NO
ENSRNOG00000021061	2981.42	0.186516	0.136062	1.37082	0.170432	0.999998	Map4k2	2741.34	2314.28	2983.32	3200.78	3061.76	3037.05	2971.03	3541.78	2788.61	3174.23	0.118552	NO	POS		NO	NO
ENSRNOG00000001613	1500.79	0.105589	0.0770361	1.37064	0.170486	0.999998	Zbtb11	1367.5	1457.02	1546.87	1645.43	1467.21	1491.16	1483.91	1547.24	1445.72	1555.86	0.0542424	NO	POS		NO	NO
ENSRNOG00000019590	3009.34	0.130992	0.0956358	1.36969	0.170782	0.999998	Smg5	3076.09	2970.53	3377.81	3146.74	2666.44	2779.53	2884.62	3172.98	2873.15	3145.54	0.0767414	NO	POS		NO	NO
ENSRNOG00000022868	2.70519	-1.61899	1.18231	-1.36934	0.170892	0.999998	Ell3	4.22395	9.77863	2.14396	2.00174	0.884392	1.54204	1.0668	0	4.10725	1.30313	1.15063	NO	NEG		NO	NO
ENSRNOG00000060513	3.31494	-1.11243	0.812413	-1.36929	0.17091	0.999998	AC107174.2	3.16796	3.25954	2.14396	1.00087	6.19074	5.39715	2.13359	3.22567	4.50385	2.12602	0.519507	NO	NEG		NO	NO
ENSRNOG00000037466	0.931107	-3.2665	2.38635	-1.36882	0.171054	0.999998	Lrcol1	1.05599	1.08651	0	0	5.30635	0	0	0	1.86221	0	1.96855	NO	NEG		NO	NO
ENSRNOG00000056249	31.9447	-0.626472	0.457934	-1.36804	0.1713	0.999998	LOC108348568	58.0793	39.1145	31.0875	39.034	33.6069	24.6727	18.1355	11.8274	38.8684	25.0211	0.448434	NO	NEG		NO	NO
ENSRNOG00000036603	34.3275	0.378321	0.276815	1.36669	0.171722	0.999998	Ifit1bl	32.7356	35.855	37.5193	37.0322	20.341	30.8408	43.7387	36.5576	29.9431	38.7119	0.198095	NO	POS		NO	NO
ENSRNOG00000018978	2.36504	1.34417	0.984074	1.36593	0.171962	0.999998	Cd163l1	1.05599	0	4.28792	2.00174	1.76878	2.31306	4.26719	3.22567	1.28446	3.44563	0.636319	NO	POS		NO	NO
ENSRNOG00000057028	15.4634	0.508492	0.372319	1.36574	0.17202	0.999998	Rn50_10_0862.1	13.7278	10.8651	13.9358	17.0148	13.2659	13.1074	18.1355	23.6549	12.7416	18.1852	0.260422	NO	POS		NO	NO
ENSRNOG00000007684	607.876	0.142687	0.104557	1.36468	0.172354	0.999998	Zc3h3	589.241	605.189	597.094	590.514	568.664	548.967	685.95	677.39	578.015	637.737	0.0803703	NO	POS		NO	NO
ENSRNOG00000031387	1602.93	0.253683	0.185985	1.364	0.172568	0.999998	Dazap1	1682.19	1619.99	2042.12	1951.7	1288.56	1259.85	1414.57	1564.45	1462.65	1743.21	0.178739	NO	POS		NO	NO
ENSRNOG00000011133	244.518	0.252619	0.185223	1.36386	0.172611	0.999998	Trpc4	217.533	202.092	266.923	326.284	254.705	218.199	204.825	265.58	223.132	265.903	0.173038	NO	POS		NO	NO
ENSRNOG00000007064	826.507	0.144113	0.105723	1.36313	0.172843	0.999998	Zfp746	780.375	855.087	932.624	799.696	711.936	794.152	873.706	864.479	785.387	867.626	0.0827804	NO	POS		NO	NO
ENSRNOG00000043035	15.6077	-0.751707	0.551646	-1.36266	0.172989	0.999998	Fbxl13	14.7838	13.0382	12.8638	7.00609	38.0289	12.3363	9.60117	17.2036	19.5468	11.6686	0.613033	NO	NEG		NO	NO
ENSRNOG00000019528	69.3864	-0.328774	0.241366	-1.36214	0.173155	0.999998	Plekhg6	97.1509	78.2291	77.1826	58.0505	72.5201	61.6817	59.7406	50.5354	77.3954	61.3773	0.214868	NO	NEG		NO	NO
ENSRNOG00000055716	30.2681	0.40293	0.295879	1.36181	0.173259	0.999998	Oscar	23.2317	28.2494	37.5193	31.027	18.5722	33.9249	34.1375	35.4823	25.9946	34.5415	0.215949	NO	POS		NO	NO
ENSRNOG00000013914	5.80282	-0.812631	0.596873	-1.36148	0.173362	0.999998	Gpr132	7.39191	5.43257	5.35991	3.00261	9.72831	6.93919	4.26719	4.30089	7.373	4.23265	0.36854	NO	NEG		NO	NO
ENSRNOG00000013135	1107.81	0.146349	0.107521	1.36112	0.173477	0.999998	Ptpn12	1020.08	1187.56	1251	1179.03	975.484	1024.69	1092.4	1132.21	1051.95	1163.66	0.0869072	NO	POS		NO	NO
ENSRNOG00000013934	2221.16	-0.321376	0.236115	-1.3611	0.173483	0.999998	St5	2315.78	2438.14	1184.54	2237.95	2776.99	2339.28	2118.66	2357.96	2467.55	1974.78	0.207226	NO	NEG		NO	NO
ENSRNOG00000016163	9323.13	-0.189975	0.139614	-1.36072	0.173602	0.999998	Slc1a3	10443.7	9121.29	8788.1	8082.03	11790.7	8388.71	8812.81	9157.67	9936.11	8710.15	0.130569	NO	NEG		NO	NO
ENSRNOG00000050104	3.02743	1.18296	0.869496	1.36051	0.173669	0.999998	Clip3	3.16796	0	5.35991	4.00348	2.65318	1.54204	4.26719	3.22567	1.8408	4.21406	0.551322	NO	POS		NO	NO
ENSRNOG00000042455	2.84569	-1.73678	1.27675	-1.36031	0.173731	0.999998	Tlr12	6.33593	3.25954	0	2.00174	7.95953	0	2.13359	1.07522	4.38875	1.30264	1.02068	NO	NEG		NO	NO
ENSRNOG00000006228	1481.41	0.24687	0.181544	1.35984	0.173881	0.999998	Pdia4	1321.04	1272.31	1856.67	1803.57	1545.03	1281.44	1175.61	1595.63	1354.95	1607.87	0.173915	NO	POS		NO	NO
ENSRNOG00000014665	1538.12	-0.117012	0.0861016	-1.359	0.174147	0.999998	Dhdds	1686.41	1524.38	1488.98	1413.23	1528.23	1662.32	1572.46	1428.97	1600.34	1475.91	0.0644585	NO	NEG		NO	NO
ENSRNOG00000036645	32.4971	0.667066	0.490876	1.35893	0.174168	0.999998	Ifitm6	39.0715	24.9898	71.8227	38.0331	22.1098	14.6494	20.2691	29.031	25.2051	39.789	0.553494	NO	POS		NO	NO
ENSRNOG00000017332	75.3488	-0.337808	0.248702	-1.35828	0.174374	0.999998	Dapk2	99.2628	92.3538	76.1107	76.0662	76.9421	68.6209	68.275	45.1593	84.2949	66.4028	0.216998	NO	NEG		NO	NO
ENSRNOG00000042847	1.93069	1.63006	1.20069	1.3576	0.17459	0.999998	LOC687707	1.05599	1.08651	7.50387	2.00174	0.884392	0.771021	1.0668	1.07522	0.949479	2.91191	1.18209	NO	POS		NO	NO
ENSRNOG00000020057	1.91538	-1.92677	1.41957	-1.35729	0.174688	0.999998	Tex101	3.16796	1.08651	1.07198	0	7.07514	0.771021	0	2.15044	3.02516	0.805606	1.2211	NO	NEG		NO	NO
ENSRNOG00000003076	372.712	0.165295	0.121789	1.35722	0.17471	0.999998	Rbms2	332.636	348.771	349.466	389.339	383.826	340.02	403.249	434.39	351.313	394.111	0.0958035	NO	POS		NO	NO
ENSRNOG00000017890	126.425	0.601197	0.442999	1.35711	0.174747	0.999998	Crhbp	134.11	85.8347	226.188	220.192	109.665	72.476	62.941	99.9957	100.521	152.329	0.503569	NO	POS		NO	NO
ENSRNOG00000053981	1.75716	-1.78508	1.31555	-1.35692	0.174808	0.999998	AABR07027039.1	1.05599	2.17303	0	0	5.30635	2.31306	2.13359	1.07522	2.71211	0.802204	0.970393	NO	NEG		NO	NO
ENSRNOG00000053457	1.87741	2.69491	1.9867	1.35648	0.174948	0.999998	LOC100361866	1.05599	1.08651	8.57585	0	0	0	0	4.30089	0.535626	3.21918	1.6373	NO	POS		NO	NO
ENSRNOG00000046480	66.4721	-0.263509	0.194311	-1.35612	0.175061	0.999998	Zfp764	81.3111	68.4504	68.6068	54.047	73.4045	67.0788	59.7406	59.1372	72.5612	60.3829	0.130976	NO	NEG		NO	NO
ENSRNOG00000050748	1363.64	0.202273	0.149185	1.35585	0.175147	0.999998	Dpp9	1175.31	1052.83	1410.73	1317.15	1366.39	1476.51	1544.72	1565.52	1267.76	1459.53	0.130812	NO	POS		NO	NO
ENSRNOG00000020925	450.749	-0.133418	0.0984127	-1.3557	0.175194	0.999998	Ccdc86	484.698	492.191	454.52	402.35	459.884	450.276	440.587	421.487	471.762	429.736	0.0663966	NO	NEG		NO	NO
ENSRNOG00000011647	117.376	-0.664242	0.489963	-1.3557	0.175195	0.999998	S100a6	233.373	159.718	120.062	110.096	140.618	42.4062	74.6758	58.062	144.029	90.7239	0.527258	NO	NEG		NO	NO
ENSRNOG00000001037	366.237	-0.20558	0.151683	-1.35532	0.175314	0.999998	Gpalpp1	330.524	402.011	316.234	316.275	377.635	457.987	379.78	349.447	392.039	340.434	0.132826	NO	NEG		NO	NO
ENSRNOG00000023030	2.01791	-2.0256	1.49511	-1.35481	0.175477	0.999998	Cd96	4.22395	4.34606	0	1.00087	4.42196	0	0	2.15044	3.24799	0.787829	1.01446	NO	NEG		NO	NO
ENSRNOG00000051136	1.60762	-3.20046	2.36339	-1.35418	0.175678	0.999998	Rn50_X_1141.2	3.16796	8.69212	0	1.00087	0	0	0	0	2.96502	0.250218	1.9088	NO	NEG		NO	NO
ENSRNOG00000020714	221.933	0.199002	0.146978	1.35395	0.175751	0.999998	Trpm4	222.813	217.303	242.268	250.218	201.641	185.816	198.424	256.978	206.893	236.972	0.117162	NO	POS		NO	NO
ENSRNOG00000012752	37.9667	-0.544495	0.402459	-1.35292	0.176082	0.999998	Cklf	68.6392	54.3257	40.7353	33.0287	29.1849	28.5278	21.3359	27.9558	45.1694	30.7639	0.42042	NO	NEG		NO	NO
ENSRNOG00000038740	19.002	-0.598955	0.442736	-1.35285	0.176104	0.999998	Gimap7	24.2877	33.682	17.1517	12.0104	17.6878	16.1914	22.4027	8.60178	22.9622	15.0417	0.410109	NO	NEG		NO	NO
ENSRNOG00000008336	485.889	0.389004	0.287694	1.35214	0.176329	0.999998	Tnfrsf11b	344.252	385.713	363.402	442.385	478.456	474.178	834.235	564.492	420.65	551.128	0.32514	NO	POS		NO	NO
ENSRNOG00000008078	380.307	0.410736	0.303829	1.35187	0.176418	0.999998	Kcnh6	389.659	342.252	617.461	506.44	327.225	247.498	257.098	354.823	326.659	433.956	0.329579	NO	POS		NO	NO
ENSRNOG00000014463	1181.27	-0.17219	0.127395	-1.35162	0.176498	0.999998	Uri1	1325.26	1353.8	1184.54	1206.05	1078.07	1250.6	1049.73	1002.11	1251.93	1110.61	0.108968	NO	NEG		NO	NO
ENSRNOG00000009227	202.458	-0.486201	0.359747	-1.35151	0.176533	0.999998	Aplnr	246.045	186.881	101.838	123.107	343.144	168.854	227.228	222.571	236.231	168.686	0.375717	NO	NEG		NO	NO
ENSRNOG00000051819	95.1504	-0.337116	0.249441	-1.35149	0.17654	0.999998	Sdr42e1	99.2628	101.046	112.558	90.0783	121.162	103.317	78.9429	54.8363	106.197	84.1039	0.217991	NO	NEG		NO	NO
ENSRNOG00000013165	457.939	-0.179173	0.132576	-1.35147	0.176544	0.999998	Bet1l	507.93	528.046	393.417	404.352	441.312	468.781	499.261	420.412	486.517	429.36	0.110606	NO	NEG		NO	NO
ENSRNOG00000013847	400.164	0.239675	0.177359	1.35136	0.176581	0.999998	Nova2	385.436	338.993	367.69	358.312	341.375	401.702	503.528	504.279	366.876	433.452	0.168294	NO	POS		NO	NO
ENSRNOG00000054872	4.3495	0.954007	0.705986	1.35131	0.176596	0.999998	snoR38	1.05599	3.25954	4.28792	7.00609	3.53757	3.85511	4.26719	7.52656	2.92705	5.77194	0.47676	NO	POS		NO	NO
ENSRNOG00000000590	1.05278	-2.539	1.879	-1.35125	0.176616	0.999998	Naglt1	4.22395	0	0	1.00087	0.884392	2.31306	0	0	1.85535	0.250218	1.44094	NO	NEG		NO	NO
ENSRNOG00000029047	40.768	-0.632336	0.46802	-1.35109	0.176667	0.999998	Cubn	72.8631	23.9033	32.1594	25.0218	76.0577	25.4437	34.1375	36.5576	49.567	31.9691	0.522684	NO	NEG		NO	NO
ENSRNOG00000013928	46.3807	0.450023	0.333212	1.35056	0.176837	0.999998	Dsp	30.6236	28.2494	46.0952	36.0313	48.6416	48.5743	62.941	69.8895	39.0222	53.7392	0.317823	NO	POS		NO	NO
ENSRNOG00000002350	12.8565	0.628814	0.465653	1.35039	0.17689	0.999998	Eaf2	12.6719	13.0382	21.4396	17.0148	9.72831	5.39715	11.7348	11.8274	10.2089	15.5042	0.370439	NO	POS		NO	NO
ENSRNOG00000016374	2028.13	-0.174141	0.129039	-1.34952	0.17717	0.999998	Fgfr2	2060.23	2003.53	1637.99	1935.68	2477.18	2060.17	2053.58	1996.69	2150.28	1905.99	0.112853	NO	NEG		NO	NO
ENSRNOG00000028598	78.3885	-0.363508	0.269583	-1.34841	0.177527	0.999998	Edar	85.535	86.9212	46.0952	59.0514	82.2485	97.9197	69.3418	99.9957	88.1561	68.621	0.240396	NO	NEG		NO	NO
ENSRNOG00000002271	1168.66	0.140703	0.104371	1.34811	0.177624	0.999998	Slain2	1052.82	1238.63	1153.45	1306.14	1025.89	1130.32	1202.28	1239.73	1111.91	1225.4	0.0827588	NO	POS		NO	NO
ENSRNOG00000057852	41.643	-0.600753	0.445985	-1.34703	0.177972	0.999998	Cacng6	36.9596	77.1426	24.6556	21.0183	26.5318	60.1397	50.1394	36.5576	50.1934	33.0927	0.468519	NO	NEG		NO	NO
ENSRNOG00000013971	3441.72	-0.160121	0.118931	-1.34634	0.178194	0.999998	Psat1	3645.27	4016.85	3255.61	3026.63	3808.19	3060.95	3392.41	3327.81	3632.82	3250.62	0.102657	NO	NEG		NO	NO
ENSRNOG00000010771	6543.08	0.191754	0.142511	1.34554	0.17845	0.999998	Pkd1	5218.69	5505.37	6735.26	6906.01	6357.89	7351.69	6752.82	7516.88	6108.41	6977.74	0.124965	NO	POS		NO	NO
ENSRNOG00000000614	144.64	-0.320537	0.238261	-1.34532	0.178522	0.999998	Bicc1	163.678	148.853	133.998	151.131	213.138	117.195	122.682	106.447	160.716	128.564	0.23258	NO	NEG		NO	NO
ENSRNOG00000054429	4.10977	-1.53849	1.14413	-1.34468	0.178727	0.999998	AABR07011697.1	3.16796	0	1.07198	1.00087	15.0347	6.16817	2.13359	4.30089	6.0927	2.12683	1.17848	NO	NEG		NO	NO
ENSRNOG00000002192	105.042	-0.362175	0.269367	-1.34454	0.178774	0.999998	Rell1	110.879	80.4021	77.1826	80.0696	163.613	117.195	104.546	106.447	118.022	92.0613	0.26978	NO	NEG		NO	NO
ENSRNOG00000054466	40.8543	0.391403	0.291175	1.34422	0.178877	0.999998	AABR07001207.1	39.0715	38.028	63.2469	50.0435	35.3757	29.2988	34.1375	37.6328	35.4435	46.2652	0.264288	NO	POS		NO	NO
ENSRNOG00000048337	60.1386	-0.306795	0.228399	-1.34324	0.179194	0.999998	LOC102551606	59.1353	84.7482	48.2392	57.0496	67.2138	55.5135	58.6738	50.5354	66.6527	53.6245	0.191002	NO	NEG		NO	NO
ENSRNOG00000000156	71.7961	-0.596618	0.444168	-1.34323	0.179199	0.999998	LOC100911486	104.543	133.641	77.1826	76.0662	54.8323	53.2005	45.8723	29.031	86.5542	57.038	0.47318	NO	NEG		NO	NO
ENSRNOG00000013835	4.44585	1.08244	0.805853	1.34322	0.179201	0.999998	Timm8a2	2.11198	4.34606	2.14396	9.00783	3.53757	1.54204	3.20039	9.677	2.88441	6.0073	0.709967	NO	POS		NO	NO
ENSRNOG00000003959	2.37688	-1.39094	1.0358	-1.34287	0.179314	0.999998	Rgs18	3.16796	2.17303	3.21594	1.00087	5.30635	3.08408	1.0668	0	3.43286	1.3209	0.706018	NO	NEG		NO	NO
ENSRNOG00000028208	411.05	-0.250915	0.187174	-1.34054	0.180069	0.999998	Mief2	467.803	386.799	309.803	327.285	416.549	515.042	462.99	402.133	446.548	375.553	0.171282	NO	NEG		NO	NO
ENSRNOG00000002682	3640.66	0.266065	0.198481	1.34051	0.180081	0.999998	Zfp692	3644.21	3932.1	4762.81	4345.78	2602.77	3045.53	3415.88	3376.2	3306.15	3975.17	0.19124	NO	POS		NO	NO
ENSRNOG00000011200	3.33027	1.31765	0.982966	1.34049	0.180087	0.999998	Bhmt	2.11198	2.17303	10.7198	5.00435	2.65318	0.771021	2.13359	1.07522	1.9273	4.73325	0.974703	NO	POS		NO	NO
ENSRNOG00000010798	1.4307	-2.13693	1.59461	-1.3401	0.180213	0.999998	Blk	4.22395	0	0	0	3.53757	1.54204	1.0668	1.07522	2.32589	0.535505	1.14098	NO	NEG		NO	NO
ENSRNOG00000026295	297.892	-0.22115	0.16505	-1.3399	0.180279	0.999998	Rbpjl	330.524	380.28	281.931	285.248	308.653	264.46	296.569	235.474	320.979	274.806	0.146866	NO	NEG		NO	NO
ENSRNOG00000011913	277.966	-0.420237	0.313685	-1.33968	0.18035	0.999998	Cp	368.54	222.736	258.347	189.165	473.15	208.176	219.76	283.859	318.15	237.783	0.3491	NO	NEG		NO	NO
ENSRNOG00000007864	72.68	-0.275617	0.205793	-1.33929	0.180475	0.999998	Vrk2	82.367	91.2672	57.887	79.0688	76.9421	68.6209	65.0746	60.2124	79.7993	65.5607	0.160025	NO	NEG		NO	NO
ENSRNOG00000023557	8.97681	-0.96861	0.723284	-1.33918	0.180511	0.999998	RGD1563692	11.6159	20.6438	9.64783	8.00696	12.3815	3.08408	2.13359	4.30089	11.9313	6.02232	0.678241	NO	NEG		NO	NO
ENSRNOG00000032274	148.444	0.342591	0.256024	1.33812	0.180858	0.999998	AY172581.15	101.375	169.496	164.013	170.148	88.4392	164.228	166.42	163.434	130.884	166.004	0.224435	NO	POS		NO	NO
ENSRNOG00000013407	365.211	-0.250868	0.187516	-1.33785	0.180945	0.999998	Slc5a11	402.331	476.98	362.33	360.313	414.78	294.53	310.438	299.987	397.155	333.267	0.17505	NO	NEG		NO	NO
ENSRNOG00000002353	1916.57	0.344009	0.257282	1.33709	0.181194	0.999998	Rab3gap2	1229.17	1299.47	1750.55	1955.7	2172.07	2054.77	2173.06	2697.73	1688.87	2144.26	0.252767	NO	POS		NO	NO
ENSRNOG00000039379	31.48	-0.464863	0.347715	-1.33691	0.181252	0.999998	RGD1562963	42.2395	43.4606	28.9435	21.0183	27.4162	33.1539	38.4047	17.2036	36.5675	26.3925	0.305227	NO	NEG		NO	NO
ENSRNOG00000001707	3516.84	0.36275	0.271337	1.3369	0.181255	0.999998	Vwa5b2	3750.87	3396.45	5445.66	4427.85	2660.25	2501.19	2583.78	3368.67	3077.19	3956.49	0.289926	NO	POS		NO	NO
ENSRNOG00000045814	2.30391	-1.32515	0.991531	-1.33647	0.181395	0.999998	Rabif	4.22395	3.25954	0	2.00174	2.65318	3.08408	2.13359	1.07522	3.30519	1.30264	0.574618	NO	NEG		NO	NO
ENSRNOG00000002979	251.912	0.649893	0.486419	1.33608	0.181524	0.999998	Tbx19	206.974	350.944	291.579	175.152	147.693	79.4152	256.031	507.505	196.257	307.567	0.531004	NO	POS		NO	NO
ENSRNOG00000030868	38.482	-0.409295	0.306349	-1.33604	0.181535	0.999998	LOC367746	46.4635	57.5853	30.0155	28.0244	31.8381	40.0931	44.8055	29.031	43.995	32.9691	0.275314	NO	NEG		NO	NO
ENSRNOG00000033906	712.33	0.16512	0.123628	1.33562	0.181673	0.999998	Zfp667	704.344	684.504	836.145	783.682	648.259	649.971	630.477	761.257	671.77	752.89	0.103905	NO	POS		NO	NO
ENSRNOG00000029449	34.7904	-0.44319	0.331842	-1.33555	0.181698	0.999998	Ror1	54.9114	26.0764	32.1594	30.0261	48.6416	30.8408	30.9371	24.7301	40.1175	29.4632	0.313728	NO	NEG		NO	NO
ENSRNOG00000048831	249.689	0.204052	0.152831	1.33515	0.181828	0.999998	Sowahc	218.589	211.87	291.579	267.232	283.005	214.344	251.764	259.129	231.952	267.426	0.125856	NO	POS		NO	NO
ENSRNOG00000023373	1995.3	0.141746	0.106181	1.33494	0.181895	0.999998	Sec24b	1861.71	1895.97	2217.93	2250.96	1984.58	1847.37	1800.75	2103.13	1897.4	2093.19	0.087653	NO	POS		NO	NO
ENSRNOG00000017577	481.982	0.190843	0.143008	1.33448	0.182045	0.999998	Bphl	502.65	479.153	519.911	590.514	407.705	412.496	486.459	456.969	450.501	513.463	0.123105	NO	POS		NO	NO
ENSRNOG00000021912	2.24007	-1.7089	1.2808	-1.33425	0.182123	0.999998	Gpr152	1.05599	3.25954	3.21594	1.00087	7.07514	2.31306	0	0	3.42593	1.0542	1.04487	NO	NEG		NO	NO
ENSRNOG00000025644	644.106	0.202328	0.151699	1.33375	0.182287	0.999998	LOC499331	620.921	682.331	739.667	791.689	547.439	546.654	611.274	612.877	599.336	688.877	0.136116	NO	POS		NO	NO
ENSRNOG00000014357	99.8666	-0.356806	0.267558	-1.33356	0.182347	0.999998	Gja4	128.83	140.16	112.558	83.0723	76.0577	104.088	84.2769	69.8895	112.284	87.4492	0.257581	NO	NEG		NO	NO
ENSRNOG00000019240	4468.23	0.287076	0.215324	1.33323	0.182457	0.999998	Ampd2	4700.2	4091.81	6228.21	5382.68	3836.49	3472.68	3439.35	4594.42	4025.3	4911.17	0.217215	NO	POS		NO	NO
ENSRNOG00000053927	6.56216	1.07661	0.80778	1.3328	0.182597	0.999998	SCARNA7	4.22395	8.69212	6.43189	16.0139	3.53757	0.771021	9.60117	3.22567	4.30616	8.81816	0.734024	NO	POS		NO	NO
ENSRNOG00000025608	13.7691	0.607427	0.456031	1.33199	0.182865	0.999998	Lrat	7.39191	9.77863	10.7198	26.0226	12.3815	13.8784	16.0019	13.9779	10.8576	16.6806	0.409925	NO	POS		NO	NO
ENSRNOG00000003120	373.556	-0.444609	0.334178	-1.33046	0.183368	0.999998	Prelp	445.627	384.626	301.227	245.213	646.491	245.956	274.167	445.142	430.675	316.437	0.368715	NO	NEG		NO	NO
ENSRNOG00000008857	1363.12	0.18144	0.136379	1.3304	0.183385	0.999998	Adamts10	1289.36	1353.8	1706.59	1474.28	1332.78	1134.94	1308.96	1304.24	1277.72	1448.52	0.12252	NO	POS		NO	NO
ENSRNOG00000016479	107.577	0.365885	0.275148	1.32977	0.183592	0.999998	Plekhg4	82.367	103.219	126.494	81.0705	68.9826	121.05	133.35	144.08	93.9047	121.248	0.257771	NO	POS		NO	NO
ENSRNOG00000006778	27.9782	-0.663003	0.498775	-1.32926	0.183761	0.999998	Mmp19	36.9596	17.3842	17.1517	15.0131	61.9074	20.8176	30.9371	23.6549	34.2672	21.6892	0.558329	NO	NEG		NO	NO
ENSRNOG00000060507	2.11492	1.50936	1.13592	1.32875	0.183929	0.999998	SNORA19	0	0	4.28792	2.00174	2.65318	1.54204	2.13359	4.30089	1.0488	3.18104	0.780575	NO	POS		NO	NO
ENSRNOG00000018569	9336.59	0.0803165	0.0604574	1.32848	0.184019	0.999998	Ahcyl1	8652.76	9040.89	9458.09	9612.36	9085.36	9525.97	9825.2	9492.06	9076.24	9596.93	0.0406388	NO	POS		NO	NO
ENSRNOG00000023446	632.364	-0.219965	0.165668	-1.32775	0.184262	0.999998	Btbd8	563.897	736.657	500.615	565.492	629.687	791.068	607.007	664.487	680.327	584.4	0.151518	NO	NEG		NO	NO
ENSRNOG00000013774	306.885	0.204383	0.15405	1.32674	0.184596	0.999998	Lmnb1	278.781	229.255	299.083	335.292	312.19	319.203	324.306	356.974	284.857	328.914	0.127259	NO	POS		NO	NO
ENSRNOG00000011716	187.097	0.220291	0.166066	1.32653	0.184665	0.999998	Degs2	171.07	211.87	196.173	183.159	152.115	157.288	222.96	202.142	173.086	201.109	0.136913	NO	POS		NO	NO
ENSRNOG00000007232	0.867661	-2.18848	1.64992	-1.32641	0.184703	0.999998	Lao1	2.11198	2.17303	0	1.00087	0.884392	0.771021	0	0	1.4851	0.250218	1.02514	NO	NEG		NO	NO
ENSRNOG00000033581	599.994	-0.638139	0.481345	-1.32574	0.184925	0.999998	Tnxb	931.381	435.692	724.659	493.429	1203.66	351.586	217.626	441.916	730.579	469.408	0.549544	NO	NEG		NO	NO
ENSRNOG00000055390	14.1843	0.526187	0.397045	1.32526	0.185086	0.999998	SNORD10	8.4479	10.8651	19.2957	17.0148	10.6127	16.1914	17.0687	13.9779	11.5293	16.8393	0.270708	NO	POS		NO	NO
ENSRNOG00000038083	14.3667	0.943859	0.712306	1.32508	0.185146	0.999998	Wdr64	11.6159	2.17303	24.6556	21.0183	17.6878	7.71021	4.26719	25.8053	9.79674	18.9366	0.641483	NO	POS		NO	NO
ENSRNOG00000037712	5.73342	-1.05743	0.798088	-1.32495	0.185187	0.999998	Mfsd6l	12.6719	10.8651	6.43189	4.00348	5.30635	2.31306	3.20039	1.07522	7.7891	3.67775	0.715965	NO	NEG		NO	NO
ENSRNOG00000021420	35.2863	0.48727	0.367807	1.3248	0.185239	0.999998	Tirap	17.9518	21.7303	28.9435	38.0331	36.2601	40.8641	52.273	46.2346	29.2016	41.371	0.334033	NO	POS		NO	NO
ENSRNOG00000014660	617.26	-0.163615	0.123532	-1.32448	0.185345	0.999998	Usp53	553.338	695.37	594.95	552.481	719.011	640.719	611.274	570.943	652.109	582.412	0.102399	NO	NEG		NO	NO
ENSRNOG00000019831	1076.54	0.136294	0.102915	1.32434	0.185392	0.999998	Samd4b	1095.06	969.171	1108.43	1076.94	1098.41	940.646	1212.95	1110.7	1025.82	1127.25	0.0797591	NO	POS		NO	NO
ENSRNOG00000052134	375.738	-0.280915	0.212123	-1.32431	0.185401	0.999998	Pigy	432.955	515.008	414.857	347.302	324.572	377.029	325.373	268.806	412.391	339.084	0.205169	NO	NEG		NO	NO
ENSRNOG00000026958	217.303	0.250789	0.189377	1.32429	0.185408	0.999998	LOC500077	221.757	202.092	259.419	263.229	216.676	154.204	192.023	229.022	198.682	235.924	0.16402	NO	POS		NO	NO
ENSRNOG00000032441	1272.98	0.136857	0.103346	1.32426	0.185416	0.999998	Pan2	1128.85	1263.62	1373.21	1251.09	1124.06	1333.1	1313.23	1396.71	1212.41	1333.56	0.0808268	NO	POS		NO	NO
ENSRNOG00000010524	1836.2	0.276603	0.20888	1.32422	0.185431	0.999998	Cryab	1578.7	1817.74	2029.26	2029.77	2088.93	1158.07	1741.01	2246.14	1660.86	2011.54	0.188906	NO	POS		NO	NO
ENSRNOG00000004066	5.90125	-0.850321	0.642178	-1.32412	0.185463	0.999998	LOC100912365	9.50389	6.51909	4.28792	6.00522	10.6127	3.85511	3.20039	3.22567	7.6227	4.1798	0.482756	NO	NEG		NO	NO
ENSRNOG00000010775	287.481	0.223133	0.168526	1.32403	0.185494	0.999998	Arrdc4	204.862	274.888	288.363	287.25	275.046	305.324	318.972	345.146	265.03	309.933	0.142669	NO	POS		NO	NO
ENSRNOG00000024899	17.909	-0.474959	0.358884	-1.32343	0.185692	0.999998	Cxcl13	15.8398	23.9033	18.2237	14.0122	20.341	23.1306	17.0687	10.7522	20.8037	15.0142	0.250253	NO	NEG		NO	NO
ENSRNOG00000019981	2362.09	-0.117653	0.0889188	-1.32315	0.185784	0.999998	Sdf4	2607.23	2290.37	2359.43	2232.94	2608.96	2326.94	2166.66	2304.2	2458.38	2265.81	0.068944	NO	NEG		NO	NO
ENSRNOG00000026797	33.8978	0.698252	0.527734	1.32311	0.185798	0.999998	Slc9c2	24.2877	35.855	75.0387	55.0479	20.341	23.1306	19.2023	18.2788	25.9036	41.8919	0.610281	NO	POS		NO	NO
ENSRNOG00000006859	1677.8	-0.189198	0.143026	-1.32282	0.185896	0.999998	Insig1	1752.94	1686.27	1530.79	1771.54	2128.73	1582.91	1566.06	1403.17	1787.71	1567.89	0.130653	NO	NEG		NO	NO
ENSRNOG00000051371	3.90382	1.26618	0.957494	1.32239	0.18604	0.999998	AABR07021590.1	0	3.25954	1.07198	5.00435	3.53757	2.31306	10.668	5.37611	2.27754	5.5301	0.841108	NO	POS		NO	NO
ENSRNOG00000011416	86.8082	-0.318814	0.241187	-1.32185	0.186217	0.999998	Vegfc	111.935	118.43	77.1826	78.0679	66.3294	89.4385	85.3437	67.739	96.5332	77.0833	0.221688	NO	NEG		NO	NO
ENSRNOG00000012980	175.351	0.245857	0.186015	1.32171	0.186265	0.999998	Hyls1	156.286	195.573	186.525	154.134	143.271	147.265	219.76	199.991	160.599	190.103	0.163371	NO	POS		NO	NO
ENSRNOG00000002474	265.272	-0.164379	0.124435	-1.321	0.1865	0.999998	Tom1l1	316.796	258.591	249.772	249.217	288.312	258.292	253.898	247.301	280.498	250.047	0.0926603	NO	NEG		NO	NO
ENSRNOG00000013463	108.316	0.333971	0.252855	1.3208	0.186568	0.999998	Kcnj8	96.0949	103.219	151.149	88.0766	88.4392	95.6066	152.552	91.3939	95.8399	120.793	0.252098	NO	POS		NO	NO
ENSRNOG00000003517	30.3854	-0.409736	0.310232	-1.32074	0.186588	0.999998	Tbx2	34.8476	27.1629	22.5116	19.0165	42.4508	33.9249	34.1375	29.031	34.5966	26.1742	0.247396	NO	NEG		NO	NO
ENSRNOG00000027456	164.391	0.222255	0.168339	1.32028	0.186743	0.999998	Cdc42bpg	170.014	140.16	206.892	174.151	165.381	131.845	158.953	167.735	151.85	176.933	0.138359	NO	POS		NO	NO
ENSRNOG00000020411	1272.73	-0.100757	0.0763593	-1.31951	0.186999	0.999998	Sec23ip	1278.8	1245.15	1207.05	1238.08	1393.8	1349.29	1241.75	1227.9	1316.76	1228.7	0.051266	NO	NEG		NO	NO
ENSRNOG00000009008	783.003	0.183768	0.13928	1.31941	0.187031	0.999998	Rab39a	665.272	625.833	810.418	859.748	843.71	796.465	780.895	881.682	732.82	833.186	0.117064	NO	POS		NO	NO
ENSRNOG00000003283	201.046	-0.372942	0.282665	-1.31938	0.187042	0.999998	Rcsd1	196.414	293.359	126.494	146.127	174.225	243.643	250.697	177.412	226.91	175.182	0.283092	NO	NEG		NO	NO
ENSRNOG00000005132	147.332	0.214135	0.162306	1.31933	0.187059	0.999998	Slc52a3	141.502	123.863	181.165	132.115	137.081	142.639	151.485	168.81	136.271	158.394	0.129968	NO	POS		NO	NO
ENSRNOG00000021902	0.846079	-3.14167	2.38303	-1.31835	0.187385	0.999998	Rmi2	1.05599	1.08651	0	0	0	4.62613	0	0	1.69216	0	1.89371	NO	NEG		NO	NO
ENSRNOG00000000563	17.424	-0.537207	0.407662	-1.31777	0.187579	0.999998	Adamts14	23.2317	16.2977	18.2237	15.0131	29.1849	13.8784	11.7348	11.8274	20.6482	14.1997	0.347096	NO	NEG		NO	NO
ENSRNOG00000060420	16.8142	0.498268	0.378121	1.31775	0.187588	0.999998	AABR07006311.1	12.6719	13.0382	24.6556	22.0192	17.6878	12.3363	19.2023	12.9027	13.9336	19.6949	0.285944	NO	POS		NO	NO
ENSRNOG00000010005	470.229	-0.218771	0.166041	-1.31758	0.187646	0.999998	Adck2	501.594	420.481	364.474	399.347	553.629	546.654	490.726	484.925	505.59	434.868	0.146235	NO	NEG		NO	NO
ENSRNOG00000011417	422.186	0.277674	0.210967	1.3162	0.188108	0.999998	Pde3b	311.516	317.262	381.625	418.364	470.497	426.375	508.862	542.987	381.412	462.96	0.198927	NO	POS		NO	NO
ENSRNOG00000007972	516.154	0.151488	0.115119	1.31592	0.1882	0.999998	Rbbp9	457.243	463.942	577.798	579.504	538.595	495.767	506.728	509.655	488.886	543.421	0.0898641	NO	POS		NO	NO
ENSRNOG00000008635	380.883	-0.185372	0.140891	-1.31572	0.18827	0.999998	Mks1	378.044	476.98	384.841	360.313	351.988	414.809	339.241	340.845	405.455	356.31	0.121554	NO	NEG		NO	NO
ENSRNOG00000028016	35.4231	0.453318	0.344726	1.31501	0.188506	0.999998	Ncf2	35.9036	33.682	47.1672	39.034	33.6069	16.9625	49.0726	27.9558	30.0387	40.8074	0.290332	NO	POS		NO	NO
ENSRNOG00000014785	907.727	-0.14758	0.112279	-1.31441	0.18871	0.999998	Ykt6	925.045	842.049	851.153	838.73	1009.98	1037.79	933.447	823.62	953.716	861.737	0.0909234	NO	NEG		NO	NO
ENSRNOG00000025728	31.2168	0.374752	0.285191	1.31404	0.188834	0.999998	Adam32	27.4557	28.2494	37.5193	41.0357	30.9537	22.3596	25.6031	36.5576	27.2546	35.1789	0.208886	NO	POS		NO	NO
ENSRNOG00000008062	198.427	0.231301	0.176098	1.31348	0.189021	0.999998	Dqx1	200.638	156.458	266.923	208.181	190.144	182.732	192.023	190.314	182.493	214.361	0.159082	NO	POS		NO	NO
ENSRNOG00000012960	518.458	-0.24252	0.184666	-1.31329	0.189087	0.999998	Uap1l1	663.16	636.698	524.199	464.404	528.866	420.207	482.192	427.938	562.233	474.683	0.174271	NO	NEG		NO	NO
ENSRNOG00000025300	1.77328	-1.81788	1.38482	-1.31272	0.189278	0.999998	Fer1l6	1.05599	1.08651	1.07198	0	2.65318	6.16817	0	2.15044	2.74096	0.805606	1.12782	NO	NEG		NO	NO
ENSRNOG00000045014	0.938909	2.48791	1.89604	1.31216	0.189464	0.999998	5S_rRNA	0	1.08651	3.21594	0	0	0	2.13359	1.07522	0.271629	1.60619	1.28432	NO	POS		NO	NO
ENSRNOG00000021256	20.3716	-0.729872	0.556323	-1.31196	0.189535	0.999998	Adra1d	13.7278	14.1247	15.0077	8.00696	50.4103	23.1306	18.1355	20.4292	25.3484	15.3949	0.637268	NO	NEG		NO	NO
ENSRNOG00000001217	20.2525	-0.655481	0.499624	-1.31195	0.189538	0.999998	Lrrc3	20.0638	9.77863	13.9358	16.0139	45.104	23.9017	13.8684	19.354	24.712	15.793	0.54092	NO	NEG		NO	NO
ENSRNOG00000001794	0.796671	2.20998	1.68523	1.31138	0.18973	0.999998	Muc13	0	1.08651	2.14396	1.00087	0	0	1.0668	1.07522	0.271629	1.32171	0.948328	NO	POS		NO	NO
ENSRNOG00000016552	5749.52	-0.220462	0.168146	-1.31113	0.189812	0.999998	Hmgcs1	5741.41	6086.66	5512.13	6156.35	7657.95	5266.07	4812.32	4763.23	6188.02	5311.01	0.161863	NO	NEG		NO	NO
ENSRNOG00000002876	51.3169	-0.305336	0.2329	-1.31102	0.189851	0.999998	Eef2kmt	51.7434	66.2774	48.2392	45.0392	64.5606	44.7192	45.8723	44.0841	56.8252	45.8087	0.176424	NO	NEG		NO	NO
ENSRNOG00000046700	130.902	-0.276603	0.211041	-1.31066	0.189973	0.999998	Wbscr27	122.495	136.901	110.414	108.094	136.196	177.335	151.485	104.297	143.232	118.572	0.190703	NO	NEG		NO	NO
ENSRNOG00000032215	105.421	0.3975	0.303291	1.31062	0.189986	0.999998	Cdyl	72.8631	59.7583	99.6943	105.091	132.659	97.9197	120.548	154.832	90.8	120.041	0.292294	NO	POS		NO	NO
ENSRNOG00000026086	9.3944	-0.706278	0.539059	-1.3102	0.190127	0.999998	Calhm3	12.6719	11.9517	10.7198	7.00609	15.9191	6.16817	4.26719	6.45133	11.6777	7.11111	0.427061	NO	NEG		NO	NO
ENSRNOG00000009730	430.574	-0.222083	0.169595	-1.3095	0.190367	0.999998	Cyp7b1	487.866	571.507	365.546	442.385	397.976	398.618	397.915	382.779	463.992	397.156	0.159336	NO	NEG		NO	NO
ENSRNOG00000012659	69.6279	-0.505878	0.386623	-1.30845	0.19072	0.999998	Vamp5	114.047	103.219	67.5348	72.0627	71.6357	38.5511	43.7387	46.2346	81.8631	57.3927	0.395152	NO	NEG		NO	NO
ENSRNOG00000002627	2278.2	-0.0960606	0.073431	-1.30818	0.190814	0.999998	Kctd3	2281.99	2342.53	2180.41	2224.94	2335.68	2454.93	2325.62	2079.48	2353.78	2202.61	0.0505475	NO	NEG		NO	NO
ENSRNOG00000023614	27.7934	-0.370729	0.283398	-1.30816	0.19082	0.999998	Hsh2d	26.3997	39.1145	25.7275	25.0218	29.1849	30.8408	22.4027	23.6549	31.385	24.2017	0.192065	NO	NEG		NO	NO
ENSRNOG00000026880	777.491	0.149328	0.114184	1.30779	0.190946	0.999998	Usp38	665.272	822.492	740.739	853.743	708.398	753.288	851.304	824.696	737.362	817.62	0.0907122	NO	POS		NO	NO
ENSRNOG00000009972	234.117	-0.213987	0.163663	-1.30749	0.191046	0.999998	Rara	271.389	236.86	202.604	173.151	252.936	244.414	246.43	245.151	251.4	216.834	0.133522	NO	NEG		NO	NO
ENSRNOG00000012001	339.375	0.220522	0.168691	1.30725	0.191126	0.999998	Vps37a	269.277	273.802	355.898	322.28	374.982	334.623	370.178	413.961	313.171	365.579	0.147671	NO	POS		NO	NO
ENSRNOG00000045997	39.9536	-0.338799	0.259216	-1.30701	0.191209	0.999998	Chst14	48.5754	41.2876	27.8715	35.0305	48.6416	40.0931	45.8723	32.2567	44.6494	35.2577	0.192973	NO	NEG		NO	NO
ENSRNOG00000054284	9.65834	-0.950722	0.727422	-1.30697	0.191222	0.999998	AABR07072639.2	9.50389	4.34606	2.14396	3.00261	16.8034	20.0466	10.668	10.7522	12.675	6.64169	0.66664	NO	NEG		NO	NO
ENSRNOG00000002524	3091.22	-0.146121	0.111839	-1.30653	0.191371	0.999998	Gpr37	3083.48	3042.24	2867.55	2972.59	3757.78	3106.44	3136.38	2763.32	3247.49	2934.96	0.0963264	NO	NEG		NO	NO
ENSRNOG00000060574	48.2853	-0.333956	0.255711	-1.30599	0.191557	0.999998	Rn60_17_0453.2	54.9114	68.4504	37.5193	48.0418	49.5259	43.1772	36.2711	48.385	54.0162	42.5543	0.21272	NO	NEG		NO	NO
ENSRNOG00000055638	0.770757	2.20912	1.69172	1.30584	0.191606	0.999998	AABR07028381.1	0	0	1.07198	1.00087	0.884392	0	2.13359	1.07522	0.221098	1.32042	0.967035	NO	POS		NO	NO
ENSRNOG00000020772	838.869	0.204622	0.156701	1.30581	0.191616	0.999998	Dhx8	675.832	764.906	717.155	976.85	869.357	807.259	994.254	905.337	779.339	898.399	0.13989	NO	POS		NO	NO
ENSRNOG00000004144	13.1189	-0.520843	0.399098	-1.30505	0.191876	0.999998	AABR07001435.1	16.8958	15.2112	8.57585	14.0122	16.8034	13.1074	10.668	9.677	15.5045	10.7333	0.243634	NO	NEG		NO	NO
ENSRNOG00000060928	1.32365	2.11584	1.6215	1.30486	0.191939	0.999998	AABR07068285.1	0	2.17303	1.07198	2.00174	0	0	4.26719	1.07522	0.543257	2.10403	1.11426	NO	POS		NO	NO
ENSRNOG00000049553	4.19101	2.08952	1.60137	1.30483	0.191949	0.999998	AABR07017647.1	0	0	2.14396	6.00522	0	6.16817	18.1355	1.07522	1.54204	6.83999	1.47705	NO	POS		NO	NO
ENSRNOG00000008917	1254.84	0.181667	0.139264	1.30448	0.192071	0.999998	Ehbp1	1106.68	1181.04	1460.04	1448.26	1333.66	1082.51	1118	1308.55	1175.97	1333.71	0.12214	NO	POS		NO	NO
ENSRNOG00000000565	3673.38	0.136956	0.105001	1.30433	0.192122	0.999998	Sgpl1	3620.98	3693.06	3948.11	4178.63	3325.31	3358.57	3362.54	3899.83	3499.48	3847.28	0.0862121	NO	POS		NO	NO
ENSRNOG00000002137	845.382	0.213114	0.163407	1.30419	0.192167	0.999998	Aasdh	875.414	887.683	813.634	1029.9	634.109	736.325	946.249	839.749	783.383	907.382	0.144515	NO	POS		NO	NO
ENSRNOG00000058461	3219.1	0.212017	0.162587	1.30402	0.192226	0.999998	Sfpq	2421.38	2783.65	3081.95	3330.9	3295.24	3430.27	3400.95	4008.43	2982.64	3455.55	0.146827	NO	POS		NO	NO
ENSRNOG00000025672	1.57961	-1.56215	1.1984	-1.30354	0.192391	0.999998	Tex11	3.16796	2.17303	1.07198	0	1.76878	2.31306	1.0668	1.07522	2.35571	0.8035	0.620233	NO	NEG		NO	NO
ENSRNOG00000003703	242.313	-0.201694	0.154734	-1.30349	0.192409	0.999998	Mcm6	258.717	280.321	221.9	187.163	226.404	271.399	253.898	238.699	259.21	225.415	0.124964	NO	NEG		NO	NO
ENSRNOG00000005592	1303.43	-0.111127	0.0852665	-1.30329	0.192476	0.999998	Brinp2	1393.9	1349.45	1375.35	1201.04	1307.13	1363.94	1208.68	1227.9	1353.61	1253.25	0.0610439	NO	NEG		NO	NO
ENSRNOG00000025848	52.2482	0.615614	0.472365	1.30326	0.192487	0.999998	Sspo	58.0793	38.028	34.3034	58.0505	40.682	28.5278	122.682	37.6328	41.3293	63.1671	0.581554	NO	POS		NO	NO
ENSRNOG00000006185	19.0763	-0.702405	0.538968	-1.30324	0.192493	0.999998	Etaa1	13.7278	13.0382	17.1517	8.00696	45.104	22.3596	13.8684	19.354	23.5574	14.5953	0.596613	NO	NEG		NO	NO
ENSRNOG00000061881	36.2235	-0.495397	0.38021	-1.30295	0.19259	0.999998	AC132760.1	49.6314	47.8067	43.9512	32.0279	47.7572	24.6727	18.1355	25.8053	42.467	29.98	0.345028	NO	NEG		NO	NO
ENSRNOG00000057174	4.82007	-0.896858	0.688331	-1.30295	0.192593	0.999998	AABR07067310.2	4.22395	5.43257	2.14396	5.00435	5.30635	10.0233	3.20039	3.22567	6.24654	3.39359	0.498421	NO	NEG		NO	NO
ENSRNOG00000001223	2209.5	-0.132737	0.101877	-1.30292	0.192603	0.999998	Pttg1ip	2393.92	2361	2088.22	2134.86	2486.03	2004.66	2177.33	2030.02	2311.4	2107.61	0.0818461	NO	NEG		NO	NO
ENSRNOG00000003889	1249.04	0.141247	0.108411	1.30289	0.192614	0.999998	Tbc1d15	1045.43	1312.51	1263.87	1289.12	1188.62	1205.11	1273.76	1413.92	1187.92	1310.16	0.0859568	NO	POS		NO	NO
ENSRNOG00000046165	2.10955	-1.55416	1.19318	-1.30253	0.192734	0.999998	Mptx1	3.16796	4.34606	3.21594	0	3.53757	1.54204	1.0668	0	3.14841	1.07069	0.79514	NO	NEG		NO	NO
ENSRNOG00000018229	1487.55	-0.101256	0.0777537	-1.30226	0.192826	0.999998	Slc45a1	1569.2	1447.24	1480.41	1494.3	1575.1	1566.72	1388.97	1378.44	1539.56	1435.53	0.0532641	NO	NEG		NO	NO
ENSRNOG00000006639	1352.7	0.398077	0.305707	1.30215	0.192864	0.999998	Scn9a	1127.79	1020.24	1932.78	1760.53	1507	1013.89	779.828	1679.5	1167.23	1538.16	0.310832	NO	POS		NO	NO
ENSRNOG00000021659	0.920078	2.46162	1.89115	1.30165	0.193035	0.999998	Acpt	0	1.08651	1.07198	2.00174	0	0	3.20039	0	0.271629	1.56853	1.28644	NO	POS		NO	NO
ENSRNOG00000027924	5.61644	-1.02733	0.789282	-1.3016	0.193053	0.999998	Fam83g	8.4479	4.34606	2.14396	3.00261	15.0347	2.31306	4.26719	5.37611	7.53542	3.69747	0.767336	NO	NEG		NO	NO
ENSRNOG00000005052	1489.61	-0.169234	0.13005	-1.30131	0.193154	0.999998	Slc39a9	1541.74	1336.41	1278.87	1389.21	1782.05	1646.13	1414.57	1527.89	1576.58	1402.64	0.112845	NO	NEG		NO	NO
ENSRNOG00000007943	1.28298	2.18695	1.68185	1.30033	0.193489	0.999998	Gsdma	1.05599	0	5.35991	2.00174	0	0.771021	0	1.07522	0.456752	2.10922	1.39531	NO	POS		NO	NO
ENSRNOG00000012799	1148.65	0.179769	0.13828	1.30004	0.193588	0.999998	Prkaa1	1090.84	1063.7	1166.32	1467.28	1041.81	1112.58	1023.06	1223.6	1077.23	1220.06	0.125946	NO	POS		NO	NO
ENSRNOG00000006921	119.708	0.348469	0.268066	1.29994	0.193623	0.999998	Rbl1	81.3111	79.3156	100.766	130.113	137.965	121.821	145.084	161.283	105.103	134.312	0.250276	NO	POS		NO	NO
ENSRNOG00000013823	3.35852	1.06682	0.820704	1.29988	0.193641	0.999998	Cers3	3.16796	3.25954	5.35991	3.00261	0.884392	1.54204	3.20039	6.45133	2.21349	4.50356	0.541939	NO	POS		NO	NO
ENSRNOG00000001792	48.2657	-0.652631	0.502162	-1.29964	0.193723	0.999998	Slc12a8	36.9596	90.1807	28.9435	26.0226	24.763	84.0413	60.8074	34.4071	58.9861	37.5452	0.550087	NO	NEG		NO	NO
ENSRNOG00000022707	11.858	-0.659875	0.507741	-1.29963	0.193728	0.999998	Pmp2	13.7278	11.9517	16.0797	9.00783	17.6878	14.6494	8.53437	3.22567	14.5042	9.2119	0.399119	NO	NEG		NO	NO
ENSRNOG00000007640	5.52285	-1.3162	1.01308	-1.29921	0.193873	0.999998	Npbwr1	5.27994	1.08651	3.21594	2.00174	21.2254	3.85511	1.0668	6.45133	7.86174	3.18395	1.20014	NO	NEG		NO	NO
ENSRNOG00000020952	400.842	0.22892	0.176221	1.29905	0.193926	0.999998	Cgn	388.603	317.262	513.479	442.385	428.046	342.333	348.842	425.788	369.061	432.624	0.160679	NO	POS		NO	NO
ENSRNOG00000018029	291.371	0.395402	0.304424	1.29885	0.193995	0.999998	Doc2g	303.068	322.695	445.944	374.326	199.873	181.961	284.835	218.27	251.899	330.844	0.311384	NO	POS		NO	NO
ENSRNOG00000019336	2.60243	-1.5775	1.21503	-1.29832	0.194177	0.999998	Gata3	6.33593	3.25954	2.14396	3.00261	5.30635	0.771021	0	0	3.91821	1.28664	0.906432	NO	NEG		NO	NO
ENSRNOG00000032885	6.25211	0.988728	0.761656	1.29813	0.194243	0.999998	Cycs	1.05599	2.17303	6.43189	11.0096	7.07514	6.16817	3.20039	12.9027	4.11808	8.38613	0.663705	NO	POS		NO	NO
ENSRNOG00000016013	3963.82	-0.17923	0.138069	-1.29812	0.194247	0.999998	Gprc5b	4193.33	3818.01	3612.58	3668.19	5154.24	3673.15	3814.86	3776.18	4209.68	3717.95	0.129473	NO	NEG		NO	NO
ENSRNOG00000019883	335.672	-0.159125	0.122786	-1.29595	0.194993	0.999998	Pak4	346.364	357.463	328.026	284.247	388.248	324.6	340.308	316.115	354.169	317.174	0.0913579	NO	NEG		NO	NO
ENSRNOG00000012494	202.405	0.35476	0.273785	1.29576	0.195057	0.999998	Kctd14	227.037	228.168	269.067	227.198	142.387	114.111	204.825	206.443	177.926	226.883	0.248782	NO	POS		NO	NO
ENSRNOG00000001311	1177.11	0.16457	0.127026	1.29556	0.195127	0.999998	Rab36	1208.05	1052.83	1396.79	1151	1067.46	1111.81	1086	1342.95	1110.04	1244.19	0.110035	NO	POS		NO	NO
ENSRNOG00000023633	384.809	0.370639	0.286113	1.29543	0.195173	0.999998	Crabp1	403.387	337.906	633.541	423.368	229.058	372.403	364.844	313.965	335.689	433.93	0.303898	NO	POS		NO	NO
ENSRNOG00000036864	1.99068	-1.48942	1.15009	-1.29505	0.195302	0.999998	Actl10	4.22395	1.08651	2.14396	1.00087	1.76878	4.62613	0	1.07522	2.92634	1.05501	0.81894	NO	NEG		NO	NO
ENSRNOG00000007131	1459.95	0.127596	0.0985356	1.29492	0.195348	0.999998	Paxip1	1423.47	1411.38	1675.51	1572.37	1422.99	1324.61	1372.97	1476.28	1395.61	1524.28	0.0777989	NO	POS		NO	NO
ENSRNOG00000007540	5.34886	1.04084	0.803817	1.29488	0.195362	0.999998	Msc	5.27994	2.17303	8.57585	1.00087	2.65318	3.85511	12.8016	6.45133	3.49031	7.2074	0.726367	NO	POS		NO	NO
ENSRNOG00000054962	6.73697	-1.00478	0.775988	-1.29484	0.195375	0.999998	Dao	8.4479	3.25954	4.28792	3.00261	20.341	3.85511	6.40078	4.30089	8.97589	4.49805	0.858918	NO	NEG		NO	NO
ENSRNOG00000052412	8.96443	-1.04633	0.808359	-1.29439	0.195532	0.999998	AABR07026984.1	23.2317	4.34606	10.7198	3.00261	17.6878	3.08408	4.26719	5.37611	12.0874	5.84143	0.852819	NO	NEG		NO	NO
ENSRNOG00000058654	9.75516	0.789048	0.609958	1.29361	0.1958	0.999998	Mex3a	4.22395	3.25954	7.50387	8.00696	11.4971	9.25225	13.8684	20.4292	7.05821	12.4521	0.568185	NO	POS		NO	NO
ENSRNOG00000007905	845.108	0.348648	0.269561	1.29339	0.195875	0.999998	Itga7	920.821	885.51	1211.34	1035.9	683.635	484.972	811.832	726.85	743.735	946.481	0.264119	NO	POS		NO	NO
ENSRNOG00000047347	2.07809	1.55005	1.19987	1.29185	0.19641	0.999998	AABR07049336.1	0	0	2.14396	3.00261	0.884392	3.08408	2.13359	5.37611	0.992119	3.16407	0.868713	NO	POS		NO	NO
ENSRNOG00000025111	115.446	0.352027	0.272535	1.29168	0.196469	0.999998	Nfkbid	110.879	130.382	154.365	144.125	73.4045	91.7515	86.4105	132.252	101.604	129.288	0.254349	NO	POS		NO	NO
ENSRNOG00000012906	13588.5	0.41761	0.323341	1.29155	0.196514	0.999998	Bcas1	11935.8	15254.7	21763.4	19843.3	10597.7	8754.17	10239.1	10320	11635.6	15541.4	0.358021	NO	POS		NO	NO
ENSRNOG00000009233	309.886	-0.204945	0.158739	-1.29108	0.196675	0.999998	Ankrd49	304.124	366.156	264.779	300.261	277.699	379.342	315.772	270.956	331.83	287.942	0.137652	NO	NEG		NO	NO
ENSRNOG00000042283	360.973	-0.193216	0.14968	-1.29087	0.19675	0.999998	Rslcan18	313.628	429.173	332.314	317.276	365.254	431.772	339.241	359.124	384.957	336.989	0.128794	NO	NEG		NO	NO
ENSRNOG00000038197	13.844	-0.57853	0.448179	-1.29085	0.196757	0.999998	Cd226	14.7838	26.0764	9.64783	13.0113	15.0347	10.7943	12.8016	8.60178	16.6723	11.0156	0.393847	NO	NEG		NO	NO
ENSRNOG00000055078	67.1959	-0.347818	0.269457	-1.29081	0.196769	0.999998	Cyp4b1	78.1431	94.5268	49.3111	55.0479	73.4045	55.5135	80.0097	51.6107	75.397	58.9949	0.246234	NO	NEG		NO	NO
ENSRNOG00000022490	185.983	-0.647437	0.501594	-1.29076	0.196787	0.999998	LOC100361008	285.117	357.463	57.887	219.191	101.705	164.228	118.414	183.863	227.128	144.839	0.533404	NO	NEG		NO	NO
ENSRNOG00000001113	3695.67	-0.178407	0.138296	-1.29004	0.197038	0.999998	Mmd2	4080.34	4318.9	3140.9	3165.75	3881.6	3415.62	4060.23	3502	3924.11	3467.22	0.121371	NO	NEG		NO	NO
ENSRNOG00000004132	2596.3	0.138636	0.10751	1.28952	0.197219	0.999998	Lasp1	2500.58	2304.5	2823.6	2518.19	2761.07	2320	2622.19	2920.3	2471.54	2721.07	0.087494	NO	POS		NO	NO
ENSRNOG00000047319	818.376	0.307306	0.238327	1.28943	0.197249	0.999998	Caprin2	833.174	670.38	1212.41	994.865	796.837	626.069	626.21	787.063	731.615	905.137	0.246077	NO	POS		NO	NO
ENSRNOG00000042728	809.024	0.216939	0.168264	1.28928	0.197301	0.999998	Fbrs	680.056	599.756	818.994	789.687	831.328	880.506	965.451	906.412	747.912	870.136	0.148077	NO	POS		NO	NO
ENSRNOG00000052948	0.874102	2.45231	1.90304	1.28863	0.197528	0.999998	AABR07049134.4	0	0	2.14396	3.00261	0	0.771021	0	1.07522	0.192755	1.55545	1.31513	NO	POS		NO	NO
ENSRNOG00000057458	0.955699	-2.35956	1.83149	-1.28833	0.197632	0.999998	Oip5	0	3.25954	0	0	1.76878	1.54204	0	1.07522	1.64259	0.268806	1.2494	NO	NEG		NO	NO
ENSRNOG00000016097	661.594	-0.162883	0.126442	-1.28821	0.197674	0.999998	Kyat1	714.904	788.81	605.669	587.511	624.381	668.475	701.952	601.049	699.142	624.045	0.10591	NO	NEG		NO	NO
ENSRNOG00000026302	26.1691	0.477225	0.370465	1.28818	0.197684	0.999998	Lrrn4cl	27.4557	18.4708	34.3034	39.034	25.6474	16.1914	17.0687	31.1814	21.9413	30.3969	0.323074	NO	POS		NO	NO
ENSRNOG00000028622	78.7941	-1.07869	0.837401	-1.28814	0.197696	0.999998	Pnpla1	25.3437	15.2112	16.0797	103.09	205.179	181.961	48.0058	35.4823	106.924	50.6644	0.969673	NO	NEG		NO	NO
ENSRNOG00000000428	6.50148	0.950512	0.738723	1.2867	0.1982	0.999998	Cyp21a1	6.33593	7.6056	15.0077	4.00348	1.76878	2.31306	9.60117	5.37611	4.50584	8.49712	0.664519	NO	POS		NO	NO
ENSRNOG00000015631	790.822	-0.196059	0.152379	-1.28665	0.198217	0.999998	Ippk	807.831	858.347	622.821	790.688	922.421	789.526	876.907	658.036	844.531	737.113	0.131269	NO	NEG		NO	NO
ENSRNOG00000061118	480.988	-0.139461	0.108428	-1.28621	0.198369	0.999998	LOC102551095	508.986	450.904	451.304	468.407	500.566	555.135	441.654	470.947	503.898	458.078	0.079586	NO	NEG		NO	NO
ENSRNOG00000037957	2216.12	0.215007	0.167191	1.286	0.198444	0.999998	Aifm3	2351.68	2349.05	2615.63	2493.17	1859.88	1646.13	2089.85	2323.56	2051.68	2380.55	0.14787	NO	POS		NO	NO
ENSRNOG00000009347	237.965	0.248054	0.192945	1.28562	0.198576	0.999998	Arhgap25	228.093	247.725	324.81	255.222	182.185	212.802	245.363	207.518	217.701	258.228	0.17941	NO	POS		NO	NO
ENSRNOG00000032034	6013.07	0.0944326	0.0734782	1.28518	0.19873	0.999998	Supt5h	5912.48	5963.88	6527.29	6120.32	5412.48	5976.96	6222.62	5968.56	5816.45	6209.7	0.0524537	NO	POS		NO	NO
ENSRNOG00000046482	1.05054	-2.5531	1.98664	-1.28514	0.198744	0.999998	Znf750	1.05599	0	0	0	0.884392	5.39715	1.0668	0	1.83438	0.266699	1.73799	NO	NEG		NO	NO
ENSRNOG00000004456	22.0395	-0.468706	0.36482	-1.28476	0.198876	0.999998	Clhc1	24.2877	38.028	20.3676	21.0183	21.2254	19.2755	18.1355	13.9779	25.7042	18.3748	0.322235	NO	NEG		NO	NO
ENSRNOG00000023463	357.622	-0.264796	0.206208	-1.28412	0.1991	0.999998	Parp9	392.827	403.097	457.736	290.252	390.017	375.487	276.3	275.257	390.357	324.886	0.190927	NO	NEG		NO	NO
ENSRNOG00000010887	441.049	-0.142629	0.111073	-1.2841	0.199108	0.999998	RGD1309534	457.243	457.423	401.993	404.352	511.179	425.604	450.188	420.412	462.862	419.236	0.0816079	NO	NEG		NO	NO
ENSRNOG00000021176	567.805	-0.2205	0.171725	-1.28403	0.199131	0.999998	Mtmr11	669.496	686.677	505.975	612.533	571.317	518.126	425.652	552.664	611.404	524.206	0.153553	NO	NEG		NO	NO
ENSRNOG00000017299	1876.23	0.120781	0.0940803	1.28381	0.199209	0.999998	Phrf1	1756.11	1941.6	1955.29	1839.6	1629.93	1863.56	2008.78	2014.97	1797.8	1954.66	0.0709188	NO	POS		NO	NO
ENSRNOG00000030021	15.2974	-0.612656	0.477373	-1.28339	0.199355	0.999998	Ccl6	17.9518	15.2112	16.0797	13.0113	30.0693	10.7943	11.7348	7.52656	18.5067	12.0881	0.445054	NO	NEG		NO	NO
ENSRNOG00000007600	5102.58	-0.167581	0.130685	-1.28233	0.199728	0.999998	Igsf1	6098.33	5507.54	5068.33	4673.06	5597.32	4392.51	4892.33	4591.2	5398.92	4806.23	0.114655	NO	NEG		NO	NO
ENSRNOG00000013252	280.905	-0.209847	0.163659	-1.28222	0.199766	0.999998	Cwc27	298.845	334.647	259.419	264.23	232.595	339.249	272.033	246.226	301.334	260.477	0.14092	NO	NEG		NO	NO
ENSRNOG00000018692	231.822	0.357101	0.278684	1.28139	0.200058	0.999998	Mc4r	189.022	160.804	236.908	240.209	148.578	313.806	312.571	252.677	203.052	260.591	0.270755	NO	POS		NO	NO
ENSRNOG00000015329	236.78	-0.188116	0.146892	-1.28064	0.200319	0.999998	Kpna2	262.941	215.13	214.396	214.186	293.618	236.704	234.695	222.571	252.098	221.462	0.119469	NO	NEG		NO	NO
ENSRNOG00000012155	12.5139	-0.695074	0.542985	-1.2801	0.200511	0.999998	Sox15	22.1757	22.8168	7.50387	9.00783	7.95953	9.25225	13.8684	7.52656	15.5511	9.47665	0.51875	NO	NEG		NO	NO
ENSRNOG00000053035	11.5484	0.624322	0.487786	1.27991	0.200577	0.999998	AABR07073245.1	12.6719	9.77863	13.9358	16.0139	8.84392	5.39715	7.46758	18.2788	9.17289	13.924	0.383271	NO	POS		NO	NO
ENSRNOG00000057682	11.0802	-0.655076	0.511932	-1.27962	0.20068	0.999998	snoZ40	9.50389	14.1247	5.35991	11.0096	8.84392	21.5886	8.53437	9.677	13.5153	8.64521	0.442607	NO	NEG		NO	NO
ENSRNOG00000022566	1.23044	-1.86502	1.45756	-1.27955	0.200704	0.999998	AABR07066798.1	3.16796	2.17303	0	1.00087	0.884392	1.54204	0	1.07522	1.94186	0.519023	0.866879	NO	NEG		NO	NO
ENSRNOG00000004367	306.553	0.173194	0.135385	1.27927	0.200803	0.999998	Elk3	277.725	272.715	323.738	285.248	300.693	300.698	378.713	312.89	287.958	325.147	0.110561	NO	POS		NO	NO
ENSRNOG00000026605	82.0508	-0.445765	0.348473	-1.2792	0.200828	0.999998	Ifi27l2b	98.2069	137.987	84.6865	93.081	68.0982	74.7891	55.4734	44.0841	94.7704	69.3313	0.354242	NO	NEG		NO	NO
ENSRNOG00000002922	97.4835	-0.352247	0.275628	-1.27798	0.201256	0.999998	Adora2b	154.174	109.738	102.91	88.0766	94.6299	79.4152	86.4105	64.5133	109.489	85.4777	0.274878	NO	NEG		NO	NO
ENSRNOG00000018553	9873.1	0.21992	0.172164	1.27739	0.201464	0.999998	Pitpnm1	10154.4	10009	12703	11209.8	8380.5	7945.37	8469.3	10113.5	9122.31	10623.9	0.161807	NO	POS		NO	NO
ENSRNOG00000008855	236.204	-0.501176	0.392385	-1.27726	0.201512	0.999998	Gjb2	404.443	209.697	255.132	258.225	336.953	156.517	153.619	115.049	276.903	195.506	0.416808	NO	NEG		NO	NO
ENSRNOG00000037814	12.982	0.577051	0.4518	1.27723	0.201522	0.999998	Cxcl17	14.7838	10.8651	20.3676	19.0165	7.07514	9.25225	10.668	11.8274	10.4941	15.4699	0.361514	NO	POS		NO	NO
ENSRNOG00000013217	625.305	0.161651	0.126572	1.27715	0.20155	0.999998	Ttc33	570.233	524.787	709.652	712.62	630.571	634.55	588.872	631.155	590.035	660.575	0.103553	NO	POS		NO	NO
ENSRNOG00000033688	4914.74	0.120186	0.0941174	1.27698	0.20161	0.999998	Cep170b	4591.43	4284.13	5095.13	4833.2	5064.03	4899.07	5069.42	5481.48	4709.66	5119.81	0.0733234	NO	POS		NO	NO
ENSRNOG00000026400	4.5327	0.958288	0.75053	1.27682	0.201667	0.999998	AABR07020999.1	1.05599	1.08651	5.35991	5.00435	4.42196	5.39715	5.33398	8.60178	2.9904	6.07501	0.545714	NO	POS		NO	NO
ENSRNOG00000056955	1785.72	0.233506	0.182887	1.27678	0.20168	0.999998	Bicdl1	1646.28	2074.16	2188.99	2005.74	1281.48	1565.17	1719.68	1804.22	1641.77	1929.66	0.166832	NO	POS		NO	NO
ENSRNOG00000002358	1004.55	-0.201484	0.157815	-1.27671	0.201705	0.999998	Scpep1	1124.63	1204.94	1047.33	1032.9	1076.31	893.614	850.237	806.417	1074.87	934.219	0.139638	NO	NEG		NO	NO
ENSRNOG00000047884	53.1843	-0.354072	0.277424	-1.27628	0.201856	0.999998	AABR07001923.1	43.2955	49.9797	36.4474	46.04	70.7514	74.018	54.4066	50.5354	59.5111	46.8574	0.245194	NO	NEG		NO	NO
ENSRNOG00000057880	582.464	0.229683	0.179964	1.27627	0.201858	0.999998	Myh11	589.241	500.883	772.898	595.518	615.537	439.482	549.4	596.748	536.286	628.641	0.166672	NO	POS		NO	NO
ENSRNOG00000020393	1430.22	-0.169709	0.132981	-1.27619	0.201888	0.999998	Rhog	1632.56	1463.54	1357.13	1414.23	1698.03	1263.7	1384.7	1227.9	1514.46	1345.99	0.115224	NO	NEG		NO	NO
ENSRNOG00000026644	8.70017	-0.708331	0.555132	-1.27597	0.201966	0.999998	Glipr1	8.4479	10.8651	8.57585	5.00435	17.6878	6.16817	6.40078	6.45133	10.7923	6.60808	0.467816	NO	NEG		NO	NO
ENSRNOG00000013876	387.694	-0.16293	0.127697	-1.27591	0.201988	0.999998	Mipep	368.54	408.53	352.682	322.28	424.508	435.627	386.18	403.208	409.301	366.088	0.0984683	NO	NEG		NO	NO
ENSRNOG00000013679	1776.42	-0.229421	0.179921	-1.27512	0.202267	0.999998	Sema4d	1831.08	1524.38	1566.16	1556.35	2516.1	1797.25	1661	1759.06	1917.2	1635.65	0.180579	NO	NEG		NO	NO
ENSRNOG00000012017	303.154	-0.160297	0.125763	-1.2746	0.202451	0.999998	Otulin	300.956	317.262	265.851	280.244	347.566	313.806	326.44	273.106	319.898	286.41	0.0937256	NO	NEG		NO	NO
ENSRNOG00000039745	24.3301	-0.456257	0.358011	-1.27442	0.202514	0.999998	Pm20d1	23.2317	23.9033	26.7995	19.0165	39.7976	25.4437	13.8684	22.5797	28.0941	20.566	0.306284	NO	NEG		NO	NO
ENSRNOG00000029649	1.03	-2.46348	1.93447	-1.27346	0.202854	0.999998	Prss45	4.22395	2.17303	1.07198	0	0	0.771021	0	0	1.792	0.267995	1.45956	NO	NEG		NO	NO
ENSRNOG00000016731	390.372	-0.328085	0.257643	-1.27341	0.202872	0.999998	Tpm2	588.185	497.624	397.705	383.333	327.225	326.142	327.507	275.257	434.794	345.95	0.267011	NO	NEG		NO	NO
ENSRNOG00000049244	540.696	-0.127243	0.0999263	-1.27337	0.202886	0.999998	Sepsecs	541.722	619.313	511.335	511.445	520.022	577.495	519.53	524.708	564.638	516.755	0.0712349	NO	NEG		NO	NO
ENSRNOG00000010812	2453.51	0.134351	0.105537	1.27301	0.203013	0.999998	Osbpl6	2162.66	2240.39	2560.96	2703.35	2521.4	2431.8	2292.55	2714.94	2339.06	2567.95	0.0848414	NO	POS		NO	NO
ENSRNOG00000017867	0.728381	-2.90085	2.27873	-1.27301	0.203014	0.999998	RGD1561415	2.11198	2.17303	0	0	0	1.54204	0	0	1.45676	0	1.40356	NO	NEG		NO	NO
ENSRNOG00000018179	1946.64	0.337511	0.265181	1.27275	0.203105	0.999998	Glt8d1	2049.67	2053.51	2449.48	2913.53	1380.54	1397.09	1579.93	1749.39	1720.2	2173.08	0.274973	NO	POS		NO	NO
ENSRNOG00000021056	860.692	0.250957	0.197293	1.272	0.203374	0.999998	Kcnj14	893.366	926.797	1010.88	984.857	610.23	714.737	732.889	1011.78	786.282	935.102	0.179246	NO	POS		NO	NO
ENSRNOG00000047436	17.8366	-0.500559	0.393553	-1.2719	0.20341	0.999998	Cabyr	13.7278	26.0764	11.7918	11.0096	22.1098	21.5886	21.3359	15.0531	20.8756	14.7976	0.314485	NO	NEG		NO	NO
ENSRNOG00000012216	304.436	-0.28892	0.227184	-1.27174	0.203464	0.999998	Tgfbi	397.051	305.311	300.155	228.198	405.936	231.306	295.503	272.031	334.901	273.972	0.219257	NO	NEG		NO	NO
ENSRNOG00000033090	102.928	0.454668	0.357757	1.27089	0.203769	0.999998	Ltbp1	123.551	61.9313	153.293	137.119	110.549	51.6584	87.4773	97.8452	86.9223	118.934	0.343749	NO	POS		NO	NO
ENSRNOG00000057923	2.99657	1.29694	1.021	1.27026	0.203993	0.999998	SNORA23	2.11198	3.25954	2.14396	4.00348	1.76878	0	8.53437	2.15044	1.78508	4.20807	0.841054	NO	POS		NO	NO
ENSRNOG00000058588	1232.81	-0.158825	0.125059	-1.26999	0.204087	0.999998	Nfxl1	1215.44	1388.57	1117	1225.07	1129.37	1468.8	1212.95	1105.33	1300.54	1165.09	0.106676	NO	NEG		NO	NO
ENSRNOG00000017528	39.4712	-0.807701	0.636033	-1.26991	0.204118	0.999998	Gpr157	60.1913	27.1629	15.0077	9.00783	79.5953	33.9249	65.0746	25.8053	50.2186	28.7239	0.648769	NO	NEG		NO	NO
ENSRNOG00000016545	2575.93	0.305473	0.240591	1.26968	0.2042	0.999998	Ift140	2588.23	2790.17	2406.6	2370.06	1522.92	2316.15	3179.05	3434.26	2304.37	2847.49	0.227023	NO	POS		NO	NO
ENSRNOG00000049388	2.57806	-1.20585	0.949852	-1.26951	0.204259	0.999998	Prr32	1.05599	4.34606	2.14396	2.00174	3.53757	5.39715	1.0668	1.07522	3.58419	1.57193	0.6453	NO	NEG		NO	NO
ENSRNOG00000016119	15.2236	-0.962522	0.758244	-1.26941	0.204295	0.999998	Fzd7	9.50389	6.51909	4.28792	4.00348	38.0289	26.2147	12.8016	20.4292	20.0666	10.3805	0.795959	NO	NEG		NO	NO
ENSRNOG00000016512	265.136	-0.306409	0.24146	-1.26899	0.204446	0.999998	Sema3b	366.428	229.255	245.484	228.198	371.445	205.863	241.096	233.323	293.247	237.025	0.245686	NO	NEG		NO	NO
ENSRNOG00000012397	2202.29	0.132924	0.104757	1.26888	0.204485	0.999998	Zmym4	2105.64	1941.6	2369.08	2458.14	2184.45	2171.2	2010.91	2377.32	2100.72	2303.86	0.0839239	NO	POS		NO	NO
ENSRNOG00000018528	5.19051	0.901737	0.711001	1.26826	0.204704	0.999998	Nrl	3.16796	1.08651	9.64783	9.00783	6.19074	3.85511	4.26719	4.30089	3.57508	6.80594	0.563112	NO	POS		NO	NO
ENSRNOG00000050190	920.283	0.235765	0.185903	1.26821	0.204722	0.999998	Eng	821.558	813.8	898.32	752.655	819.831	925.225	1251.35	1079.52	845.104	995.463	0.181244	NO	POS		NO	NO
ENSRNOG00000061338	3.47648	1.05399	0.831125	1.26815	0.204743	0.999998	SNORD115	1.05599	1.08651	7.50387	5.00435	4.42196	2.31306	3.20039	3.22567	2.21938	4.73357	0.619913	NO	POS		NO	NO
ENSRNOG00000003263	1.0189	-2.44985	1.93216	-1.26793	0.204824	0.999998	Lefty1	4.22395	1.08651	1.07198	0	1.76878	0	0	0	1.76981	0.267995	1.43644	NO	NEG		NO	NO
ENSRNOG00000046262	0.915209	-2.30522	1.81884	-1.26742	0.205007	0.999998	3110082J24Rik	0	2.17303	0	0	1.76878	2.31306	1.0668	0	1.56372	0.266699	1.14136	NO	NEG		NO	NO
ENSRNOG00000013596	299.922	0.232378	0.183409	1.26699	0.205158	0.999998	Dimt1	231.261	283.58	339.818	381.332	274.162	313.806	250.697	324.717	275.702	324.141	0.164769	NO	POS		NO	NO
ENSRNOG00000016688	26.3134	-0.9867	0.778833	-1.2669	0.205192	0.999998	Ston1	16.8958	5.43257	15.0077	15.0131	98.1675	19.2755	18.1355	22.5797	34.9429	17.684	1.11943	NO	NEG		NO	NO
ENSRNOG00000007720	633.222	-0.168766	0.133288	-1.26617	0.205451	0.999998	Rnf26	658.936	595.41	539.207	570.496	652.681	772.563	656.08	620.403	669.898	596.546	0.112218	NO	NEG		NO	NO
ENSRNOG00000049855	1.95288	-1.44081	1.13805	-1.26604	0.205498	0.999998	LOC102554637	3.16796	4.34606	1.07198	2.00174	0.884392	3.08408	1.0668	0	2.87062	1.03513	0.749643	NO	NEG		NO	NO
ENSRNOG00000051585	15.2872	0.551531	0.435736	1.26575	0.205604	0.999998	SNORA22	10.5599	10.8651	10.7198	14.0122	13.2659	14.6494	20.2691	27.9558	12.3351	18.2392	0.394191	NO	POS		NO	NO
ENSRNOG00000000852	7411.6	0.0820833	0.0648648	1.26545	0.205709	0.999998	Prrc2a	7292.65	6922.19	7755.78	7202.26	7302.42	7284.61	7597.73	7935.14	7200.47	7622.73	0.0442448	NO	POS		NO	NO
ENSRNOG00000056446	75.4716	-0.286051	0.226101	-1.26515	0.205819	0.999998	Endou	91.8709	74.9695	60.0309	65.0566	96.3987	68.6209	60.8074	86.0178	82.965	67.9782	0.189196	NO	NEG		NO	NO
ENSRNOG00000010359	4.30211	-1.19425	0.943998	-1.26509	0.205838	0.999998	Bik	5.27994	1.08651	3.21594	1.00087	3.53757	13.8784	4.26719	2.15044	5.9456	2.65861	0.963591	NO	NEG		NO	NO
ENSRNOG00000053481	0.83024	-2.12692	1.68176	-1.2647	0.205979	0.999998	LOC102553338	1.05599	1.08651	0	0	2.65318	0.771021	0	1.07522	1.39167	0.268806	1.07453	NO	NEG		NO	NO
ENSRNOG00000060282	0.83024	-2.12692	1.68176	-1.2647	0.205979	0.999998	U6	1.05599	1.08651	0	0	2.65318	0.771021	0	1.07522	1.39167	0.268806	1.07453	NO	NEG		NO	NO
ENSRNOG00000012557	5.53549	0.952701	0.753354	1.26461	0.20601	0.999998	Lgals5	5.27994	2.17303	5.35991	13.0113	6.19074	1.54204	3.20039	7.52656	3.79644	7.27454	0.658769	NO	POS		NO	NO
ENSRNOG00000017157	14.6881	-0.51324	0.405874	-1.26453	0.20604	0.999998	Trim69	19.0078	13.0382	10.7198	10.0087	16.8034	20.0466	9.60117	18.2788	17.224	12.1521	0.294507	NO	NEG		NO	NO
ENSRNOG00000024288	6.83712	0.830211	0.65666	1.26429	0.206124	0.999998	Etv2	6.33593	8.69212	5.35991	11.0096	3.53757	1.54204	7.46758	10.7522	5.02691	8.64732	0.488025	NO	POS		NO	NO
ENSRNOG00000004300	289.454	-0.316092	0.250055	-1.26409	0.206198	0.999998	Gtf2a1	272.445	247.725	202.604	238.207	451.924	311.493	290.169	301.062	320.897	258.011	0.258589	NO	NEG		NO	NO
ENSRNOG00000021916	101.947	-0.307094	0.243045	-1.26353	0.2064	0.999998	Slc16a12	124.607	84.7482	75.0387	101.088	146.809	94.8356	100.279	88.1682	112.75	91.1434	0.228239	NO	NEG		NO	NO
ENSRNOG00000015667	52.6283	-0.315189	0.249486	-1.26335	0.206462	0.999998	Epcam	58.0793	64.1044	33.2314	49.0427	64.5606	47.0323	50.1394	54.8363	58.4442	46.8125	0.194741	NO	NEG		NO	NO
ENSRNOG00000061739	2.80056	-1.74155	1.37863	-1.26324	0.206502	0.999998	Klrk1	4.22395	0	1.07198	3.00261	11.4971	1.54204	1.0668	0	4.31577	1.28535	1.35607	NO	NEG		NO	NO
ENSRNOG00000035550	4.29103	-1.20234	0.952069	-1.26287	0.206634	0.999998	Mir125b1	9.50389	3.25954	1.07198	6.00522	9.72831	1.54204	1.0668	2.15044	6.00845	2.57361	0.852342	NO	NEG		NO	NO
ENSRNOG00000028196	79.5982	-0.277349	0.219618	-1.26287	0.206636	0.999998	Mgme1	72.8631	112.998	69.6788	72.0627	91.0924	72.476	77.8761	67.739	87.3573	71.8392	0.192442	NO	NEG		NO	NO
ENSRNOG00000022426	20.4838	0.437199	0.346239	1.26271	0.206693	0.999998	LOC102546864	16.8958	20.6438	23.5836	17.0148	16.8034	15.4204	32.0039	21.5044	17.4409	23.5267	0.265784	NO	POS		NO	NO
ENSRNOG00000012205	4.71304	-1.13607	0.899994	-1.26231	0.206837	0.999998	Lgsn	3.16796	13.0382	3.21594	0	3.53757	6.16817	3.20039	5.37611	6.47797	2.94811	0.811427	NO	NEG		NO	NO
ENSRNOG00000024762	5.11331	-0.827013	0.655673	-1.26132	0.207194	0.999998	Frmd7	6.33593	7.6056	6.43189	4.00348	5.30635	6.93919	2.13359	2.15044	6.54677	3.67985	0.416211	NO	NEG		NO	NO
ENSRNOG00000020668	3954.97	0.114922	0.09114	1.26094	0.207329	0.999998	Cpsf7	3808.95	4009.24	4166.79	4308.75	3392.53	3980.01	3994.09	3979.4	3797.68	4112.26	0.0684749	NO	POS		NO	NO
ENSRNOG00000014900	455.279	0.33509	0.265832	1.26053	0.207478	0.999998	Crem	468.859	469.374	669.988	587.511	379.404	293.759	376.579	396.757	402.849	507.709	0.269563	NO	POS		NO	NO
ENSRNOG00000013692	438.308	0.283275	0.224753	1.26038	0.207532	0.999998	Abhd18	309.404	325.954	396.633	481.419	437.774	507.332	458.723	589.222	395.116	481.499	0.212614	NO	POS		NO	NO
ENSRNOG00000052291	4.77555	-0.835778	0.66329	-1.26005	0.207652	0.999998	AC096330.1	5.27994	8.69212	4.28792	4.00348	4.42196	6.16817	3.20039	2.15044	6.14055	3.41056	0.417785	NO	NEG		NO	NO
ENSRNOG00000048622	1147.01	-0.231079	0.183412	-1.25989	0.207708	0.999998	Sin3b	1100.34	1052.83	919.76	893.777	1420.33	1380.13	1170.28	1238.66	1238.41	1055.62	0.169569	NO	NEG		NO	NO
ENSRNOG00000004415	2341.62	0.157604	0.125137	1.25946	0.207866	0.999998	Fam179b	1988.42	2159.99	2374.44	2606.27	2318.88	2387.08	2147.46	2750.42	2213.59	2469.65	0.106611	NO	POS		NO	NO
ENSRNOG00000060949	24.9128	-1.12062	0.889784	-1.25943	0.207875	0.999998	Anxa8	54.9114	16.2977	38.5913	7.00609	58.3699	6.93919	2.13359	15.0531	34.1295	15.696	0.902726	NO	NEG		NO	NO
ENSRNOG00000006878	13.0368	-0.686659	0.545746	-1.2582	0.208318	0.999998	Slc26a3	12.6719	15.2112	15.0077	11.0096	25.6474	10.7943	3.20039	10.7522	16.0812	9.99248	0.484163	NO	NEG		NO	NO
ENSRNOG00000053758	5.92077	0.735914	0.584901	1.25819	0.208324	0.999998	U2	5.27994	4.34606	5.35991	6.00522	3.53757	4.62613	8.53437	9.677	4.44742	7.39413	0.35833	NO	POS		NO	NO
ENSRNOG00000010415	849.351	0.184029	0.146325	1.25767	0.208511	0.999998	Atxn7l1	782.487	651.909	1002.3	928.808	901.195	844.268	811.832	872.005	794.965	903.737	0.12412	NO	POS		NO	NO
ENSRNOG00000039388	318.683	0.23916	0.190164	1.25765	0.208518	0.999998	Prrt4	276.669	241.206	325.882	344.299	260.011	390.137	340.308	370.952	292.006	345.36	0.168663	NO	POS		NO	NO
ENSRNOG00000048176	172.489	-0.242314	0.192688	-1.25755	0.208556	0.999998	AABR07024593.2	159.454	204.265	152.221	142.124	159.191	224.367	187.756	150.531	186.819	158.158	0.171084	NO	NEG		NO	NO
ENSRNOG00000021220	216.283	-0.257651	0.20491	-1.25739	0.208614	0.999998	Cpxm1	283.005	271.629	227.26	201.175	185.722	202.779	190.957	167.735	235.784	196.782	0.191262	NO	NEG		NO	NO
ENSRNOG00000049610	5.08856	-0.821158	0.653435	-1.25668	0.20887	0.999998	AABR07068850.1	3.16796	8.69212	3.21594	4.00348	7.95953	6.16817	3.20039	4.30089	6.49694	3.68018	0.439129	NO	NEG		NO	NO
ENSRNOG00000007608	53.1602	0.798865	0.635901	1.25627	0.209017	0.999998	Fezf1	51.7434	32.5954	147.933	64.0557	48.6416	22.3596	13.8684	44.0841	38.835	67.4854	0.782766	NO	POS		NO	NO
ENSRNOG00000026994	432.025	-0.134346	0.10699	-1.25569	0.20923	0.999998	Afg3l1	404.443	481.326	436.296	407.354	465.19	457.216	394.715	409.66	452.044	412.006	0.0754874	NO	NEG		NO	NO
ENSRNOG00000000476	590.968	-0.16113	0.128341	-1.25548	0.209304	0.999998	Zbtb22	629.369	592.151	508.119	540.47	581.93	691.606	645.412	538.686	623.764	558.172	0.104696	NO	NEG		NO	NO
ENSRNOG00000011251	124.122	0.324664	0.258639	1.25528	0.209378	0.999998	Hcrtr2	115.103	91.2672	139.358	177.154	107.011	127.218	86.4105	149.456	110.15	138.095	0.246853	NO	POS		NO	NO
ENSRNOG00000003537	24.7662	-0.728503	0.580445	-1.25508	0.209451	0.999998	Spta1	23.2317	13.0382	21.4396	20.0174	66.3294	20.8176	9.60117	23.6549	30.8542	18.6783	0.707278	NO	NEG		NO	NO
ENSRNOG00000008922	44.8876	-0.331228	0.263922	-1.25502	0.209471	0.999998	Trim14	57.0233	49.9797	52.5271	41.0357	41.5664	51.6584	35.2043	30.1062	50.057	39.7183	0.208906	NO	NEG		NO	NO
ENSRNOG00000001959	47.1967	1.08467	0.864289	1.25498	0.209486	0.999998	Mx1	35.9036	14.1247	198.317	24.0209	53.9479	16.9625	13.8684	20.4292	30.2347	64.1587	1.32518	NO	POS		NO	NO
ENSRNOG00000023546	354.195	0.318086	0.253477	1.25489	0.209518	0.999998	Hspb1	337.916	366.156	345.178	358.312	358.179	199.694	355.243	512.881	315.486	392.903	0.237596	NO	POS		NO	NO
ENSRNOG00000000386	188.435	0.449543	0.358291	1.25468	0.209593	0.999998	Pbld1	190.078	208.611	245.484	312.272	153	86.3544	152.552	159.133	159.511	217.36	0.363389	NO	POS		NO	NO
ENSRNOG00000006394	532.848	-0.147324	0.11743	-1.25457	0.209635	0.999998	Tbc1d10a	626.201	563.901	490.967	480.418	523.56	527.379	561.135	489.226	560.26	505.437	0.0924882	NO	NEG		NO	NO
ENSRNOG00000011277	4.10641	-1.07833	0.860051	-1.2538	0.209914	0.999998	Btg4	9.50389	6.51909	4.28792	4.00348	1.76878	4.62613	1.0668	1.07522	5.60447	2.60836	0.707945	NO	NEG		NO	NO
ENSRNOG00000052188	4.23389	-0.947316	0.755595	-1.25374	0.209938	0.999998	AABR07007026.1	5.27994	5.43257	0	3.00261	6.19074	5.39715	4.26719	4.30089	5.5751	2.89267	0.465248	NO	NEG		NO	NO
ENSRNOG00000006736	11.9519	-0.554309	0.442187	-1.25356	0.21	0.999998	Ccr3	11.6159	17.3842	7.50387	15.0131	14.1503	13.8784	7.46758	8.60178	14.2572	9.64657	0.314105	NO	NEG		NO	NO
ENSRNOG00000051207	2.64977	1.44707	1.15458	1.25332	0.210088	0.999998	Rn50_13_0836.2	1.05599	2.17303	4.28792	9.00783	1.76878	0.771021	2.13359	0	1.44221	3.85734	1.08134	NO	POS		NO	NO
ENSRNOG00000012703	531.15	0.643612	0.513554	1.25325	0.210115	0.999998	Crh	593.465	375.934	1137.37	907.79	414.78	274.484	242.163	303.213	414.666	647.634	0.617175	NO	POS		NO	NO
ENSRNOG00000012434	2134.92	0.137115	0.109419	1.25312	0.210163	0.999998	Zfp598	2107.75	2256.69	2376.58	2320.02	1836.88	1934.49	2065.32	2181.63	2033.95	2235.89	0.0874961	NO	POS		NO	NO
ENSRNOG00000009582	203.587	-0.302146	0.241148	-1.25295	0.210224	0.999998	Rpe65	205.918	197.746	164.013	232.202	312.19	183.503	161.086	172.036	224.839	182.334	0.245064	NO	NEG		NO	NO
ENSRNOG00000010663	41.9098	0.432846	0.345602	1.25244	0.210409	0.999998	Col6a5	32.7356	30.4224	55.743	49.0427	47.7572	31.6119	25.6031	62.3629	35.6318	48.1879	0.323014	NO	POS		NO	NO
ENSRNOG00000045743	1891.79	0.273437	0.218389	1.25206	0.210547	0.999998	Etnppl	1883.88	1662.37	2423.75	2262.97	2065.94	1240.57	1583.13	2011.74	1713.19	2070.4	0.203506	NO	POS		NO	NO
ENSRNOG00000002828	731.885	-0.130569	0.1043	-1.25186	0.21062	0.999998	Tob1	765.591	726.878	664.628	645.562	787.109	779.502	699.819	785.988	764.77	698.999	0.0773068	NO	NEG		NO	NO
ENSRNOG00000019614	47.3287	-0.481006	0.384273	-1.25173	0.210668	0.999998	Ptpn22	44.3515	69.537	61.1029	41.0357	69.867	37.009	23.4695	32.2567	55.1911	39.4662	0.36963	NO	NEG		NO	NO
ENSRNOG00000002572	4265.11	0.324692	0.259429	1.25157	0.210728	0.999998	Cacybp	4514.35	4280.87	5853.02	6009.23	3129.86	3224.41	3292.13	3817.04	3787.37	4742.85	0.267987	NO	POS		NO	NO
ENSRNOG00000050419	73.3133	0.259205	0.207205	1.25096	0.210948	0.999998	Avil	64.4152	81.4886	82.5426	78.0679	51.2947	70.1629	75.7426	82.7921	66.8404	79.7863	0.149801	NO	POS		NO	NO
ENSRNOG00000030809	2.19927	1.42917	1.14247	1.25095	0.210951	0.999998	Rn60_11_0630.1	1.05599	1.08651	4.28792	1.00087	2.65318	0	2.13359	5.37611	1.19892	3.19963	0.832823	NO	POS		NO	NO
ENSRNOG00000058786	2.67667	-2.51325	2.00918	-1.25088	0.210977	0.999998	Foxb2	3.16796	0	2.14396	0	15.0347	0	1.0668	0	4.55066	0.80269	1.918	NO	NEG		NO	NO
ENSRNOG00000042026	16.3362	0.473018	0.37823	1.25061	0.211078	0.999998	LOC102547665	11.6159	16.2977	18.2237	15.0131	9.72831	16.9625	20.2691	22.5797	13.6511	19.0214	0.259812	NO	POS		NO	NO
ENSRNOG00000030814	0.958018	-2.36549	1.89224	-1.2501	0.211262	0.999998	Kb23	3.16796	0	1.07198	0	2.65318	0.771021	0	0	1.64804	0.267995	1.33654	NO	NEG		NO	NO
ENSRNOG00000033815	2.49167	-1.49034	1.19239	-1.24987	0.211346	0.999998	AC142181.1	2.11198	7.6056	0	3.00261	3.53757	1.54204	2.13359	0	3.6993	1.28405	0.97246	NO	NEG		NO	NO
ENSRNOG00000008521	3.80249	-1.16121	0.929121	-1.24979	0.211375	0.999998	RGD1559821	5.27994	8.69212	2.14396	5.00435	1.76878	5.39715	2.13359	0	5.2845	2.32048	0.731848	NO	NEG		NO	NO
ENSRNOG00000002997	1641.4	0.075619	0.0605664	1.24853	0.211837	0.999998	Slc9a3r2	1626.22	1606.96	1666.93	1648.43	1567.14	1593.7	1706.87	1714.98	1598.5	1684.3	0.0322445	NO	POS		NO	NO
ENSRNOG00000034030	8.89226	-0.603072	0.483101	-1.24833	0.211909	0.999998	AC130162.1	8.4479	9.77863	7.50387	7.00609	10.6127	13.8784	8.53437	5.37611	10.6794	7.10511	0.290719	NO	NEG		NO	NO
ENSRNOG00000018426	518.103	0.632658	0.507048	1.24773	0.212131	0.999998	Apoc1	616.697	612.794	760.035	956.832	150.347	245.956	402.182	399.983	406.448	629.758	0.519137	NO	POS		NO	NO
ENSRNOG00000059639	2.0105	-1.44938	1.16205	-1.24726	0.212301	0.999998	SNORA44	3.16796	5.43257	2.14396	0	0.884392	2.31306	1.0668	1.07522	2.9495	1.0715	0.845671	NO	NEG		NO	NO
ENSRNOG00000032152	1886.5	0.200427	0.160733	1.24695	0.212414	0.999998	Rab11fip3	1627.28	1662.37	1761.27	1734.51	1691.84	2040.12	2370.42	2204.21	1755.4	2017.6	0.148966	NO	POS		NO	NO
ENSRNOG00000040355	1.28572	-1.99495	1.60028	-1.24663	0.212534	0.999998	Mir665	1.05599	3.25954	0	2.00174	0.884392	3.08408	0	0	2.071	0.500435	1.0524	NO	NEG		NO	NO
ENSRNOG00000061321	2.04407	1.76777	1.4182	1.24649	0.212584	0.999998	AC127106.1	0	2.17303	0	3.00261	0	1.54204	5.33398	4.30089	0.928768	3.15937	1.00667	NO	POS		NO	NO
ENSRNOG00000043098	463.082	-0.374241	0.300247	-1.24644	0.212602	0.999998	Mt2A	440.347	751.868	311.947	298.259	398.861	500.393	569.669	433.315	522.867	403.297	0.317882	NO	NEG		NO	NO
ENSRNOG00000059750	118.127	-0.492262	0.394962	-1.24635	0.212635	0.999998	BC028528	164.734	217.303	120.062	121.105	76.0577	94.8356	87.4773	63.4381	138.233	98.0207	0.432407	NO	NEG		NO	NO
ENSRNOG00000060225	4.07651	-1.29368	1.03805	-1.24625	0.212671	0.999998	AC120922.1	6.33593	1.08651	0	2.00174	7.95953	7.71021	1.0668	6.45133	5.77305	2.37997	0.818585	NO	NEG		NO	NO
ENSRNOG00000019199	1.29187	2.19788	1.76369	1.24619	0.212696	0.999998	Cracr2b	1.05599	0	6.43189	1.00087	0	0.771021	0	1.07522	0.456752	2.127	1.65206	NO	POS		NO	NO
ENSRNOG00000012565	460.99	-0.177275	0.142271	-1.24604	0.212751	0.999998	Cln8	523.77	412.876	410.569	442.385	566.895	453.36	457.656	420.412	489.225	432.755	0.121822	NO	NEG		NO	NO
ENSRNOG00000058276	20.4757	-0.454736	0.365036	-1.24573	0.212863	0.999998	AABR07043200.1	23.2317	21.7303	21.4396	21.0183	20.341	29.2988	17.0687	9.677	23.6505	17.3009	0.271593	NO	NEG		NO	NO
ENSRNOG00000019834	40491	0.121795	0.0977799	1.24561	0.212909	0.999998	Hsp90ab1	40140.2	34482.7	41918.8	40635.3	40400.8	40106.2	40286.5	45957.2	38782.5	42199.4	0.0771773	NO	POS		NO	NO
ENSRNOG00000002164	46.5983	0.686742	0.55143	1.24538	0.21299	0.999998	Nmu	33.7916	43.4606	94.3343	86.0749	44.2196	21.5886	18.1355	31.1814	35.7651	57.4316	0.611835	NO	POS		NO	NO
ENSRNOG00000026157	131.647	0.181114	0.145465	1.24507	0.213106	0.999998	RGD1562200	120.383	123.863	143.645	125.109	119.393	129.532	152.552	138.704	123.292	140.002	0.0914975	NO	POS		NO	NO
ENSRNOG00000003332	304.865	-0.161776	0.129944	-1.24497	0.213144	0.999998	Nt5m	346.364	309.657	273.355	294.256	277.699	353.899	292.302	291.385	321.905	287.825	0.0986568	NO	NEG		NO	NO
ENSRNOG00000049906	46.598	-0.452665	0.363642	-1.24481	0.213201	0.999998	Foxf1	48.5754	58.6718	21.4396	29.0252	42.4508	65.5368	55.4734	51.6107	53.8087	39.3872	0.321515	NO	NEG		NO	NO
ENSRNOG00000053617	0.976005	-2.39137	1.92129	-1.24467	0.213252	0.999998	AABR07000523.1	2.11198	1.08651	1.07198	0	3.53757	0	0	0	1.68401	0.267995	1.3237	NO	NEG		NO	NO
ENSRNOG00000049426	287.602	-0.167454	0.134541	-1.24463	0.213269	0.999998	Mmab	290.397	305.311	279.787	225.196	313.959	306.866	302.97	276.332	304.133	271.071	0.0992716	NO	NEG		NO	NO
ENSRNOG00000021847	45.7574	-0.438084	0.352041	-1.24441	0.213349	0.999998	Ska3	67.5832	59.7583	51.4551	36.0313	51.2947	32.3829	23.4695	44.0841	52.7548	38.76	0.320825	NO	NEG		NO	NO
ENSRNOG00000008373	35.8409	-0.338683	0.272226	-1.24412	0.213454	0.999998	Colec11	41.1835	41.2876	28.9435	32.0279	48.6416	29.2988	30.9371	34.4071	40.1029	31.5789	0.198157	NO	NEG		NO	NO
ENSRNOG00000002180	864.744	0.248781	0.199981	1.24402	0.21349	0.999998	Tbc1d1	831.062	751.868	1114.86	1116.97	895.005	683.896	728.622	795.665	790.458	939.03	0.193986	NO	POS		NO	NO
ENSRNOG00000060123	12485.8	0.221531	0.178137	1.2436	0.213646	0.999998	Kifc2	12604.3	13558.6	15196.4	13701.9	8577.72	11376.4	12833.6	12037.1	11529.3	13442.2	0.156763	NO	POS		NO	NO
ENSRNOG00000012723	43.3789	-0.450989	0.362757	-1.24323	0.213785	0.999998	Trim55	63.3593	48.8932	42.8792	32.0279	32.7225	55.5135	51.2062	20.4292	50.1221	36.6356	0.326884	NO	NEG		NO	NO
ENSRNOG00000010238	10.7424	-1.19699	0.963463	-1.24238	0.214097	0.999998	Chmp4c	27.4557	7.6056	12.8638	11.0096	19.4566	5.39715	0	2.15044	14.9788	6.50595	0.852798	NO	NEG		NO	NO
ENSRNOG00000025365	19.1573	0.587747	0.473151	1.2422	0.214164	0.999998	Ido2	9.50389	10.8651	27.8715	29.0252	28.3005	12.3363	16.0019	19.354	15.2515	23.0632	0.430167	NO	POS		NO	NO
ENSRNOG00000047966	6.25823	0.7964	0.641224	1.242	0.214237	0.999998	Hspa1l	4.22395	7.6056	11.7918	9.00783	4.42196	2.31306	6.40078	4.30089	4.64114	7.87532	0.494065	NO	POS		NO	NO
ENSRNOG00000013947	832.868	0.219129	0.176497	1.24155	0.214404	0.999998	Rabl2a	822.614	837.703	1088.06	973.847	721.664	697.774	700.885	820.395	769.939	895.797	0.165699	NO	POS		NO	NO
ENSRNOG00000029131	9.41659	-1.06852	0.860699	-1.24145	0.214439	0.999998	AABR07024637.1	7.39191	2.17303	7.50387	3.00261	33.6069	7.71021	4.26719	9.677	12.7205	6.11267	1.07405	NO	NEG		NO	NO
ENSRNOG00000031126	226.245	-0.210903	0.169887	-1.24143	0.214446	0.999998	Tecta	269.277	259.677	241.196	220.192	212.254	230.535	209.092	167.735	242.936	209.554	0.141375	NO	NEG		NO	NO
ENSRNOG00000059245	10.2217	-0.614653	0.495212	-1.24119	0.214534	0.999998	Rad51b	7.39191	8.69212	7.50387	9.00783	17.6878	15.4204	7.46758	8.60178	12.2981	8.14526	0.391652	NO	NEG		NO	NO
ENSRNOG00000013572	557.22	-0.265545	0.214026	-1.24072	0.21471	0.999998	Lxn	615.641	720.359	663.556	508.442	608.462	489.598	392.581	459.12	608.515	505.925	0.200808	NO	NEG		NO	NO
ENSRNOG00000020497	3677.27	0.109424	0.0882738	1.23959	0.215126	0.999998	Plekha1	3320.03	3653.95	3517.17	4069.54	3523.42	3653.87	3696.45	3983.7	3537.82	3816.71	0.0670984	NO	POS		NO	NO
ENSRNOG00000013048	437.499	0.151603	0.122389	1.2387	0.215457	0.999998	Pde7a	388.603	387.886	448.088	480.418	400.63	479.575	436.32	478.474	414.174	460.825	0.0931132	NO	POS		NO	NO
ENSRNOG00000030039	0.65132	2.9151	2.35417	1.23827	0.215616	0.999998	LOC100910852	0	0	0	2.00174	0	0	2.13359	1.07522	0	1.30264	1.45905	NO	POS		NO	NO
ENSRNOG00000001739	111.676	-0.643184	0.519842	-1.23727	0.215988	0.999998	Meltf	142.558	74.9695	131.854	86.0749	260.011	67.0788	39.4715	91.3939	136.154	87.1985	0.614638	NO	NEG		NO	NO
ENSRNOG00000052540	5.07484	0.925456	0.74829	1.23676	0.216175	0.999998	SNORD113	2.11198	4.34606	4.28792	2.00174	4.42196	3.08408	10.668	9.677	3.49102	6.65866	0.650246	NO	POS		NO	NO
ENSRNOG00000002121	808.95	-0.212613	0.171917	-1.23672	0.216192	0.999998	Lrrc8d	794.103	743.176	646.405	672.585	957.796	977.655	904.643	775.235	868.183	749.717	0.155295	NO	NEG		NO	NO
ENSRNOG00000035452	2.38179	-1.43137	1.15757	-1.23654	0.21626	0.999998	Mir2964	1.05599	1.08651	0	2.00174	7.07514	4.62613	2.13359	1.07522	3.46094	1.30264	0.979334	NO	NEG		NO	NO
ENSRNOG00000010802	99.9706	0.49326	0.399011	1.23621	0.216382	0.999998	Ube3d	110.879	88.0077	170.445	86.0749	86.6704	47.0323	147.218	63.4381	83.1473	116.794	0.413611	NO	POS		NO	NO
ENSRNOG00000003455	350.337	-0.200425	0.162158	-1.23599	0.216463	0.999998	Zfp13	338.972	384.626	286.219	301.262	363.485	410.954	407.516	309.664	374.509	326.165	0.138982	NO	NEG		NO	NO
ENSRNOG00000020342	122.386	-0.253093	0.204826	-1.23565	0.216589	0.999998	Samd11	163.678	141.247	113.63	122.106	128.237	100.233	99.2121	110.748	133.349	111.424	0.178347	NO	NEG		NO	NO
ENSRNOG00000021272	97.3496	-0.260397	0.210754	-1.23555	0.216626	0.999998	Mcm8	100.319	127.122	71.8227	100.087	84.0172	113.34	88.5441	93.5443	106.2	88.4996	0.177063	NO	NEG		NO	NO
ENSRNOG00000017741	232.322	0.164922	0.133481	1.23555	0.216627	0.999998	Nudt5	237.597	224.909	239.052	276.24	210.485	204.321	221.894	244.075	219.328	245.315	0.0971344	NO	POS		NO	NO
ENSRNOG00000014291	2993.43	-0.114145	0.0924195	-1.23507	0.216803	0.999998	Elp3	3341.15	3174.8	3095.88	2945.56	2986.59	2946.07	2776.87	2680.53	3112.15	2874.71	0.0707174	NO	NEG		NO	NO
ENSRNOG00000010453	3466.81	0.152412	0.123444	1.23467	0.216954	0.999998	Klhl7	3387.61	3392.1	3925.6	4115.58	3183.81	3172.75	3089.44	3467.59	3284.07	3649.55	0.106386	NO	POS		NO	NO
ENSRNOG00000012629	1789.71	0.321779	0.260641	1.23457	0.21699	0.999998	Rab23	1348.5	1279.91	1488.98	1602.39	2146.42	1588.3	2320.28	2542.9	1590.78	1988.64	0.266857	NO	POS		NO	NO
ENSRNOG00000039390	113.773	0.259141	0.209916	1.2345	0.217017	0.999998	Slc37a2	108.767	114.084	162.941	114.099	95.5143	96.3777	119.481	98.9205	103.686	123.861	0.191761	NO	POS		NO	NO
ENSRNOG00000010910	668.562	0.138118	0.111905	1.23425	0.217111	0.999998	Gmeb1	650.488	659.515	707.508	705.614	544.785	691.606	707.286	681.691	636.599	700.525	0.081577	NO	POS		NO	NO
ENSRNOG00000035502	1.49272	1.85928	1.50697	1.23379	0.217283	0.999998	Mir100	0	0	4.28792	2.00174	0.884392	1.54204	0	3.22567	0.606609	2.37883	1.07821	NO	POS		NO	NO
ENSRNOG00000004778	7.72208	0.71944	0.58323	1.23354	0.217373	0.999998	Cnga1	10.5599	6.51909	11.7918	7.00609	3.53757	3.08408	9.60117	9.677	5.92515	9.51901	0.418049	NO	POS		NO	NO
ENSRNOG00000061376	3.59994	-1.25028	1.01372	-1.23336	0.217442	0.999998	Psca	8.4479	4.34606	6.43189	1.00087	4.42196	3.08408	1.0668	0	5.075	2.12489	0.8075	NO	NEG		NO	NO
ENSRNOG00000000902	7878.21	0.212462	0.172276	1.23327	0.217476	0.999998	Hsph1	6381.33	6672.29	7536.03	7282.33	7370.52	8771.14	8856.54	10155.5	7298.82	8457.6	0.161738	NO	POS		NO	NO
ENSRNOG00000003310	499.348	-0.363976	0.295195	-1.233	0.217574	0.999998	Tmem63a	504.762	384.626	315.162	411.358	857.86	500.393	514.196	506.43	561.91	436.786	0.32438	NO	NEG		NO	NO
ENSRNOG00000017964	3.71336	-1.0931	0.886638	-1.23286	0.217628	0.999998	Slc22a25	7.39191	5.43257	1.07198	4.00348	4.42196	3.08408	0	4.30089	5.08263	2.34409	0.632222	NO	NEG		NO	NO
ENSRNOG00000008609	18.2519	-0.503562	0.40855	-1.23256	0.21774	0.999998	Capn3	21.1198	30.4224	11.7918	15.0131	22.1098	12.3363	13.8684	19.354	21.4971	15.0068	0.345818	NO	NEG		NO	NO
ENSRNOG00000043445	18.6193	0.520602	0.422651	1.23175	0.218041	0.999998	Them5	16.8958	24.9898	22.5116	26.0226	11.4971	8.48123	19.2023	19.354	15.466	21.7726	0.332256	NO	POS		NO	NO
ENSRNOG00000021773	880.091	-0.104856	0.0851613	-1.23126	0.218226	0.999998	Bop1	934.549	935.489	858.657	849.739	893.236	885.903	898.243	784.912	912.294	847.888	0.0560119	NO	NEG		NO	NO
ENSRNOG00000049028	17.0447	0.709509	0.576417	1.2309	0.218362	0.999998	C5ar2	10.5599	4.34606	18.2237	9.00783	19.4566	16.9625	33.0707	24.7301	12.8313	21.2581	0.539089	NO	POS		NO	NO
ENSRNOG00000031312	275.982	-0.252085	0.205027	-1.22952	0.218878	0.999998	Tnfrsf1a	321.02	282.494	254.06	193.168	285.659	310.722	339.241	221.496	299.974	251.991	0.182103	NO	NEG		NO	NO
ENSRNOG00000048853	1.47712	2.28696	1.86011	1.22948	0.218893	0.999998	Slc25a41	0	2.17303	5.35991	0	0	0	2.13359	2.15044	0.543257	2.41099	1.28379	NO	POS		NO	NO
ENSRNOG00000056978	40.1222	-0.315793	0.256965	-1.22893	0.219096	0.999998	SNORA42	39.0715	48.8932	33.2314	36.0313	39.7976	50.1164	44.8055	29.031	44.4697	35.7748	0.185365	NO	NEG		NO	NO
ENSRNOG00000042855	1233.04	0.161449	0.131376	1.2289	0.219108	0.999998	Ahdc1	1283.03	952.874	1360.34	1227.07	1235.5	1184.29	1244.95	1376.28	1163.92	1302.16	0.106308	NO	POS		NO	NO
ENSRNOG00000018836	3186.44	-0.171279	0.139407	-1.22862	0.219213	0.999998	RGD1559896	3856.47	3404.05	3119.47	2744.39	3438.52	2803.43	3310.27	2814.93	3375.62	2997.26	0.12211	NO	NEG		NO	NO
ENSRNOG00000027787	15.8842	0.525505	0.427799	1.22839	0.2193	0.999998	Cdc6	17.9518	14.1247	22.5116	20.0174	7.95953	12.3363	10.668	21.5044	13.0931	18.6754	0.338659	NO	POS		NO	NO
ENSRNOG00000012658	228.389	-0.327558	0.266685	-1.22826	0.219349	0.999998	Pdlim3	277.725	362.896	198.317	207.18	217.56	159.601	193.09	210.744	254.446	202.333	0.278334	NO	NEG		NO	NO
ENSRNOG00000021200	2.67969	-1.24401	1.01286	-1.22822	0.219365	0.999998	Hfe2	7.39191	2.17303	2.14396	1.00087	0.884392	4.62613	1.0668	2.15044	3.76887	1.59052	0.83992	NO	NEG		NO	NO
ENSRNOG00000014253	1.31242	-3.76487	3.06667	-1.22767	0.219569	0.999998	Pax2	0	0	0	0	9.72831	0.771021	0	0	2.62483	0	2.59919	NO	NEG		NO	NO
ENSRNOG00000014524	105.754	-0.4485	0.365326	-1.22767	0.219571	0.999998	S1pr3	104.543	74.9695	94.3343	72.0627	216.676	91.7515	97.0785	94.6196	121.985	89.5238	0.43646	NO	NEG		NO	NO
ENSRNOG00000053387	46.9911	0.551319	0.449151	1.22747	0.219646	0.999998	AABR07013288.4	33.7916	14.1247	71.8227	62.054	60.1387	43.9482	34.1375	55.9116	38.0008	55.9814	0.404159	NO	POS		NO	NO
ENSRNOG00000031675	25.1396	-0.39435	0.321471	-1.2267	0.219934	0.999998	Panx3	24.2877	28.2494	26.7995	27.0235	29.1849	32.3829	18.1355	15.0531	28.5262	21.7529	0.231125	NO	NEG		NO	NO
ENSRNOG00000016913	287.904	0.301972	0.246165	1.2267	0.219935	0.999998	Stk36	235.485	192.313	353.754	318.277	344.028	259.063	229.361	370.952	257.722	318.086	0.232816	NO	POS		NO	NO
ENSRNOG00000053638	4.70308	-1.3509	1.10157	-1.22634	0.220069	0.999998	Clec12b	11.6159	10.8651	1.07198	3.00261	0	4.62613	1.0668	5.37611	6.77679	2.62938	0.942828	NO	NEG		NO	NO
ENSRNOG00000019018	1485.43	0.245975	0.200586	1.22628	0.220093	0.999998	Plat	1660.01	1474.4	1870.61	1547.35	1348.7	954.524	1493.52	1534.34	1359.41	1611.45	0.17735	NO	POS		NO	NO
ENSRNOG00000016330	73.2972	0.372735	0.303955	1.22628	0.220093	0.999998	Rbm12b	77.0871	88.0077	65.3909	93.081	45.104	46.2613	74.6758	96.77	64.115	82.4794	0.27107	NO	POS		NO	NO
ENSRNOG00000058545	945.738	0.252302	0.205748	1.22627	0.220097	0.999998	Arhgap4	976.789	1021.32	1282.09	1053.92	680.982	774.876	859.838	916.089	863.493	1027.98	0.195404	NO	POS		NO	NO
ENSRNOG00000013713	24.3034	-0.918698	0.749257	-1.22614	0.220144	0.999998	LOC499240	44.3515	19.5573	32.1594	20.0174	54.8323	8.48123	3.20039	11.8274	31.8056	16.8012	0.743877	NO	NEG		NO	NO
ENSRNOG00000039296	1.30419	-2.03305	1.65841	-1.2259	0.220237	0.999998	LOC680273	0	1.08651	0	1.00087	2.65318	4.62613	1.0668	0	2.09145	0.516917	1.23479	NO	NEG		NO	NO
ENSRNOG00000047132	788.811	0.190216	0.155199	1.22563	0.220338	0.999998	Zfp182	612.473	697.543	732.163	853.743	788.878	847.352	826.767	951.572	736.561	841.061	0.134	NO	POS		NO	NO
ENSRNOG00000003187	537.146	-0.145216	0.118507	-1.22538	0.220431	0.999998	LOC102552920	558.617	520.441	520.983	574.5	574.855	602.168	483.259	462.346	564.02	510.272	0.0905099	NO	NEG		NO	NO
ENSRNOG00000020275	22.5192	-0.504919	0.412413	-1.2243	0.220837	0.999998	Ccr10	24.2877	40.2011	16.0797	28.0244	17.6878	23.9017	17.0687	12.9027	26.5196	18.5189	0.388213	NO	NEG		NO	NO
ENSRNOG00000026936	1.15035	1.97817	1.61625	1.22393	0.22098	0.999998	G6b	0	0	3.21594	1.00087	1.76878	0	1.0668	2.15044	0.442196	1.85851	1.02059	NO	POS		NO	NO
ENSRNOG00000042114	281.178	0.161848	0.132248	1.22383	0.221017	0.999998	Erich1	287.229	273.802	280.859	337.293	237.901	263.689	290.169	278.483	265.655	296.701	0.0997521	NO	POS		NO	NO
ENSRNOG00000011821	87.1047	-0.375523	0.306862	-1.22375	0.221045	0.999998	S100a4	103.487	116.257	85.7585	97.0844	114.971	59.3686	65.0746	54.8363	98.5209	75.6885	0.284277	NO	NEG		NO	NO
ENSRNOG00000037757	2.67635	-1.26903	1.03742	-1.22326	0.221232	0.999998	Fam26f	5.27994	2.17303	1.07198	3.00261	6.19074	1.54204	0	2.15044	3.79644	1.55626	0.783627	NO	NEG		NO	NO
ENSRNOG00000050204	66.9903	-0.269237	0.220139	-1.22303	0.221318	0.999998	Naif1	66.5272	64.1044	52.5271	53.0461	75.1733	86.3544	65.0746	73.1151	73.0398	60.9407	0.168818	NO	NEG		NO	NO
ENSRNOG00000020873	14.9427	0.556504	0.455153	1.22268	0.221452	0.999998	Nphs1	14.7838	16.2977	22.5116	16.0139	12.3815	5.39715	12.8016	19.354	12.215	17.6703	0.341257	NO	POS		NO	NO
ENSRNOG00000020107	1005.56	0.119061	0.0973786	1.22266	0.221458	0.999998	Stk11ip	990.516	911.586	1094.49	961.837	940.109	1013.12	1009.19	1123.61	963.833	1047.28	0.0724647	NO	POS		NO	NO
ENSRNOG00000016164	7.92018	-0.70104	0.573499	-1.22239	0.22156	0.999998	Fcrl2	9.50389	6.51909	2.14396	5.00435	11.4971	11.5653	9.60117	7.52656	9.77135	6.06901	0.414383	NO	NEG		NO	NO
ENSRNOG00000020773	701.873	-0.181992	0.148919	-1.22209	0.221674	0.999998	Map3k11	770.871	729.051	600.309	545.474	757.924	726.302	795.83	689.218	746.037	657.708	0.123976	NO	NEG		NO	NO
ENSRNOG00000000043	3662.64	0.245784	0.201175	1.22174	0.221806	0.999998	Idua	3720.24	3024.86	4833.56	4387.82	3716.22	2944.53	2863.28	3810.59	3351.46	3973.81	0.192685	NO	POS		NO	NO
ENSRNOG00000015188	173.677	0.154354	0.126361	1.22153	0.221887	0.999998	LOC100909998	158.398	178.188	175.805	189.165	162.728	158.83	180.289	186.013	164.536	182.818	0.0699924	NO	POS		NO	NO
ENSRNOG00000050703	12.136	-0.634744	0.519743	-1.22127	0.221985	0.999998	Fam115c	16.8958	9.77863	10.7198	7.00609	23.8786	8.48123	12.8016	7.52656	14.7586	9.51351	0.471777	NO	NEG		NO	NO
ENSRNOG00000015679	345.694	0.262045	0.214573	1.22124	0.221994	0.999998	Dok4	279.837	272.715	300.155	324.282	306.884	397.076	446.988	437.615	314.128	377.26	0.204698	NO	POS		NO	NO
ENSRNOG00000014107	3036.15	-0.137395	0.11252	-1.22107	0.222061	0.999998	Omg	3000.06	2879.26	2912.57	3121.72	3457.97	3384.01	2928.36	2605.26	3180.33	2891.98	0.0918796	NO	NEG		NO	NO
ENSRNOG00000019902	45.9007	-0.901534	0.738411	-1.22091	0.22212	0.999998	Folr1	87.647	29.3359	73.9667	24.0209	105.243	16.9625	9.60117	20.4292	59.797	32.0045	0.807176	NO	NEG		NO	NO
ENSRNOG00000018567	3483.56	-0.0803098	0.0657915	-1.22067	0.22221	0.999998	Slc20a1	3515.38	3655.04	3323.14	3383.94	3409.33	3741.77	3488.42	3351.47	3580.38	3386.74	0.0428163	NO	NEG		NO	NO
ENSRNOG00000042286	31.2163	-0.483561	0.396208	-1.22047	0.222286	0.999998	Nsl1	27.4557	29.3359	20.3676	22.0192	33.6069	54.7425	20.2691	41.9337	36.2852	26.1474	0.38553	NO	NEG		NO	NO
ENSRNOG00000017326	1214.29	0.278243	0.227989	1.22043	0.222304	0.999998	Ctbp2	1230.23	1050.66	1657.28	1511.31	1223.11	886.674	913.178	1241.88	1097.67	1330.91	0.222359	NO	POS		NO	NO
ENSRNOG00000032137	1.73407	-2.5216	2.06621	-1.2204	0.222313	0.999998	Foxb2	1.05599	1.08651	0	2.00174	9.72831	0	0	0	2.9677	0.500435	1.91122	NO	NEG		NO	NO
ENSRNOG00000034066	30043.7	0.211891	0.173706	1.21982	0.222532	0.999998	Hspa8	31046	29467.4	36194.4	37745.8	25036.3	25816.9	25008.9	30034.2	27841.6	32245.8	0.162469	NO	POS		NO	NO
ENSRNOG00000006460	462.831	-0.283625	0.232604	-1.21935	0.222712	0.999998	Amdhd2	563.897	661.688	437.368	451.393	360.832	447.192	450.188	330.093	508.402	417.261	0.22948	NO	NEG		NO	NO
ENSRNOG00000010636	276.771	-0.230002	0.188628	-1.21934	0.222714	0.999998	Coa7	279.837	323.781	252.988	281.245	247.63	343.875	286.968	197.841	298.781	254.76	0.164393	NO	NEG		NO	NO
ENSRNOG00000059741	81.8501	0.447507	0.367013	1.21932	0.222722	0.999998	Tmc4	91.8709	76.056	126.494	121.105	48.6416	60.9107	48.0058	81.7169	69.3698	94.3305	0.368112	NO	POS		NO	NO
ENSRNOG00000048035	3.59639	-1.05421	0.864599	-1.21931	0.222728	0.999998	Spata4	4.22395	5.43257	3.21594	5.00435	4.42196	5.39715	0	1.07522	4.86891	2.32388	0.567	NO	NEG		NO	NO
ENSRNOG00000012918	2704.44	0.158985	0.130468	1.21857	0.223006	0.999998	Mtmr6	2167.94	2379.47	2686.38	3022.63	2900.81	2772.59	2790.74	2914.93	2555.2	2853.67	0.107346	NO	POS		NO	NO
ENSRNOG00000008450	5.4755	1.25311	1.02835	1.21857	0.223009	0.999998	LOC100359539	6.33593	0	4.28792	18.0157	3.53757	3.08408	7.46758	1.07522	3.23939	7.7116	1.02895	NO	POS		NO	NO
ENSRNOG00000001877	1853.06	0.149518	0.122722	1.21835	0.223091	0.999998	Med15	1696.97	1819.91	1896.33	1845.61	1525.58	1985.38	1906.37	2148.29	1756.96	1949.15	0.10037	NO	POS		NO	NO
ENSRNOG00000054129	24.966	0.672331	0.551952	1.2181	0.223187	0.999998	Ctla4	25.3437	20.6438	53.5991	41.0357	15.0347	16.1914	9.60117	18.2788	19.3034	30.6287	0.596669	NO	POS		NO	NO
ENSRNOG00000056645	0.668449	2.94665	2.42024	1.21751	0.223411	0.999998	AABR07053483.1	0	0	1.07198	0	0	0	3.20039	1.07522	0	1.3369	1.69377	NO	POS		NO	NO
ENSRNOG00000021817	373.175	-0.207108	0.170332	-1.21591	0.22402	0.999998	Irak2	330.524	466.115	331.242	335.292	356.41	446.421	398.982	320.416	399.868	346.483	0.152753	NO	NEG		NO	NO
ENSRNOG00000046519	4.47186	-1.08034	0.888569	-1.21581	0.224055	0.999998	AABR07072748.1	3.16796	1.08651	2.14396	2.00174	10.6127	9.25225	2.13359	5.37611	6.02986	2.91385	0.808615	NO	NEG		NO	NO
ENSRNOG00000052918	17.0792	0.568679	0.467763	1.21574	0.224083	0.999998	AABR07035802.1	8.4479	11.9517	15.0077	26.0226	22.1098	12.3363	12.8016	27.9558	13.7114	20.4469	0.425375	NO	POS		NO	NO
ENSRNOG00000053332	3.99764	-1.01639	0.836089	-1.21565	0.224119	0.999998	Cdh26	5.27994	3.25954	2.14396	1.00087	9.72831	3.08408	5.33398	2.15044	5.33797	2.65732	0.691414	NO	NEG		NO	NO
ENSRNOG00000015857	4023.11	-0.150325	0.123681	-1.21542	0.224207	0.999998	Ctsa	4675.91	4594.87	3816.25	3837.34	3582.67	4077.93	4053.83	3546.08	4232.85	3813.38	0.105283	NO	NEG		NO	NO
ENSRNOG00000054145	25.3927	0.427221	0.351599	1.21508	0.224335	0.999998	SNORD16	24.2877	17.3842	17.1517	32.0279	18.5722	26.2147	29.8703	37.6328	21.6147	29.1707	0.295589	NO	POS		NO	NO
ENSRNOG00000009032	884.632	0.195809	0.161209	1.21463	0.224506	0.999998	Ttll3	945.109	676.899	1097.71	980.853	863.167	813.427	821.433	878.457	824.65	944.613	0.142369	NO	POS		NO	NO
ENSRNOG00000052302	1.20573	-1.82564	1.50312	-1.21457	0.224531	0.999998	AABR07024580.1	2.11198	1.08651	1.07198	0	3.53757	0.771021	1.0668	0	1.87677	0.534694	0.961432	NO	NEG		NO	NO
ENSRNOG00000010105	92.0653	-0.61298	0.504693	-1.21456	0.224533	0.999998	S100a11	182.686	103.219	131.854	68.0592	114.971	44.7192	48.0058	43.0089	111.399	72.7319	0.544797	NO	NEG		NO	NO
ENSRNOG00000011177	1.59041	-1.6117	1.32724	-1.21432	0.224625	0.999998	Sftpc	3.16796	2.17303	1.07198	2.00174	3.53757	0.771021	0	0	2.4124	0.768431	0.849841	NO	NEG		NO	NO
ENSRNOG00000042777	386.135	0.271732	0.223956	1.21333	0.225003	0.999998	Zfp28	285.117	390.059	360.186	445.387	300.693	423.291	343.508	540.837	349.79	422.48	0.21631	NO	POS		NO	NO
ENSRNOG00000019490	1368.2	-0.138067	0.113835	-1.21287	0.225181	0.999998	Slc20a2	1540.69	1325.55	1389.29	1249.09	1583.95	1284.52	1290.82	1281.66	1433.68	1302.72	0.0929562	NO	NEG		NO	NO
ENSRNOG00000055010	637.6	0.162345	0.133869	1.21271	0.225239	0.999998	Axin2	524.826	534.565	648.549	684.595	665.063	680.812	669.948	692.443	601.316	673.884	0.106601	NO	POS		NO	NO
ENSRNOG00000008270	196.05	-0.203495	0.167954	-1.21161	0.225662	0.999998	Cntrob	237.597	214.043	183.309	184.16	210.485	178.106	209.092	151.606	210.058	182.042	0.136723	NO	NEG		NO	NO
ENSRNOG00000055531	500.939	0.145913	0.120459	1.21131	0.225777	0.999998	Saa4	464.635	448.731	469.528	493.429	497.913	490.369	551.534	591.372	475.412	526.466	0.0952769	NO	POS		NO	NO
ENSRNOG00000002947	3.68686	-1.60378	1.32426	-1.21108	0.225866	0.999998	Dpt	7.39191	0	0	3.00261	13.2659	1.54204	1.0668	3.22567	5.54996	1.82377	1.23368	NO	NEG		NO	NO
ENSRNOG00000012546	356.017	0.19875	0.164157	1.21073	0.225997	0.999998	Frmpd1	287.229	386.799	341.962	356.31	292.734	359.296	385.114	438.691	331.514	380.519	0.14074	NO	POS		NO	NO
ENSRNOG00000017840	872.403	-0.16929	0.139956	-1.20959	0.226435	0.999998	Pik3c3	850.07	1000.68	672.132	835.727	975.484	868.17	865.172	911.789	923.601	821.205	0.115161	NO	NEG		NO	NO
ENSRNOG00000030494	1.95793	-1.96709	1.62705	-1.20899	0.226666	0.999998	AABR07072761.1	0	10.8651	0	1.00087	0.884392	0.771021	1.0668	1.07522	3.13014	0.785722	1.85216	NO	NEG		NO	NO
ENSRNOG00000021365	91.6896	0.226921	0.187754	1.20861	0.226815	0.999998	Ybey	98.2069	72.7965	109.342	101.088	74.2889	92.5225	93.8781	91.3939	84.4537	98.9255	0.137197	NO	POS		NO	NO
ENSRNOG00000061450	66.5027	-0.400176	0.33111	-1.20859	0.226821	0.999998	Homer2	62.3033	58.6718	45.0232	37.0322	102.589	78.6442	78.9429	68.8142	75.5522	57.4531	0.312259	NO	NEG		NO	NO
ENSRNOG00000018911	1290.2	-0.138212	0.11439	-1.20826	0.226947	0.999998	Pfkfb3	1337.94	1160.4	1188.83	1171.02	1476.93	1431.02	1264.15	1291.34	1351.57	1228.84	0.0921681	NO	NEG		NO	NO
ENSRNOG00000051158	12.3083	-0.993279	0.822156	-1.20814	0.226994	0.999998	Cfb	9.50389	6.51909	3.21594	1.00087	23.8786	25.4437	16.0019	12.9027	16.3363	8.28036	0.734631	NO	NEG		NO	NO
ENSRNOG00000025808	478.668	0.127677	0.105698	1.20794	0.227071	0.999998	Aars2	459.355	430.26	464.168	483.42	446.618	492.683	519.53	533.31	457.229	500.107	0.0741916	NO	POS		NO	NO
ENSRNOG00000022337	138.167	0.430895	0.356995	1.20701	0.22743	0.999998	Slitrk6	103.487	81.4886	195.101	193.168	188.375	97.1487	92.8113	153.757	117.625	158.709	0.358612	NO	POS		NO	NO
ENSRNOG00000005868	743.947	0.244371	0.202572	1.20634	0.227686	0.999998	Ttc21b	711.736	695.37	1063.41	799.696	757.924	559.761	642.212	721.474	681.198	806.697	0.199072	NO	POS		NO	NO
ENSRNOG00000032902	362.511	0.476856	0.395337	1.2062	0.227739	0.999998	LOC100912427	353.756	500.883	403.065	586.51	206.948	151.891	371.245	325.792	303.37	421.653	0.391547	NO	POS		NO	NO
ENSRNOG00000043341	188.827	-0.181923	0.150829	-1.20616	0.227756	0.999998	Zfp51	210.142	196.659	189.741	193.168	191.913	204.321	141.884	182.788	200.759	176.895	0.110091	NO	NEG		NO	NO
ENSRNOG00000050251	11.3242	-0.60204	0.499207	-1.20599	0.22782	0.999998	MGC105649	17.9518	17.3842	12.8638	10.0087	7.95953	11.5653	5.33398	7.52656	13.7152	8.93325	0.40389	NO	NEG		NO	NO
ENSRNOG00000006314	7.21394	1.08568	0.900686	1.20539	0.228053	0.999998	Zbp1	3.16796	7.6056	23.5836	8.00696	7.07514	0.771021	3.20039	4.30089	4.65493	9.77296	0.981933	NO	POS		NO	NO
ENSRNOG00000019142	24.1049	-0.415822	0.34501	-1.20525	0.228108	0.999998	Fas	26.3997	29.3359	19.2957	14.0122	34.4913	20.0466	25.6031	23.6549	27.5684	20.6415	0.264437	NO	NEG		NO	NO
ENSRNOG00000024277	57.6908	-0.332031	0.275538	-1.20503	0.228193	0.999998	Card11	57.0233	64.1044	61.1029	50.0435	87.5548	48.5743	53.3398	39.7832	64.3142	51.0674	0.247427	NO	NEG		NO	NO
ENSRNOG00000023969	238.478	0.320803	0.266241	1.20493	0.228229	0.999998	Herc6	172.126	173.842	326.954	172.15	236.133	265.231	257.098	304.288	211.833	265.122	0.256572	NO	POS		NO	NO
ENSRNOG00000002304	2.60192	1.23463	1.02478	1.20477	0.228291	0.999998	Tnfrsf13b	1.05599	0	1.07198	3.00261	2.65318	2.31306	4.26719	6.45133	1.50556	3.69828	0.786819	NO	POS		NO	NO
ENSRNOG00000028782	193.794	-0.254277	0.21109	-1.20459	0.228363	0.999998	RGD1565498	177.406	179.275	158.653	151.131	214.907	270.628	206.959	191.39	210.554	177.033	0.195645	NO	NEG		NO	NO
ENSRNOG00000018740	176.072	-0.198131	0.164493	-1.2045	0.228396	0.999998	Ugt1a5	184.798	221.649	152.221	171.149	168.034	178.877	186.689	145.155	188.34	163.804	0.133844	NO	NEG		NO	NO
ENSRNOG00000015072	49.26	-0.446814	0.37118	-1.20377	0.22868	0.999998	Ptgr1	73.9191	66.2774	63.2469	41.0357	51.2947	36.238	37.3379	24.7301	56.9323	41.5876	0.34981	NO	NEG		NO	NO
ENSRNOG00000002826	195.075	-0.260433	0.216392	-1.20352	0.228774	0.999998	Hsd17b7	153.118	198.832	156.509	191.166	275.93	222.054	190.957	172.036	212.484	177.667	0.204042	NO	NEG		NO	NO
ENSRNOG00000016161	1467.27	0.14416	0.119788	1.20346	0.228799	0.999998	Lman2	1517.45	1493.96	1648.71	1584.38	1320.4	1245.97	1561.79	1365.53	1394.44	1540.1	0.0962785	NO	POS		NO	NO
ENSRNOG00000012141	6.19712	-0.825887	0.6863	-1.20339	0.228826	0.999998	Xrcc3	8.4479	4.34606	3.21594	3.00261	7.95953	10.7943	2.13359	9.677	7.88695	4.50729	0.547035	NO	NEG		NO	NO
ENSRNOG00000024112	3578.34	0.184954	0.153753	1.20293	0.229003	0.999998	Dgkq	3589.3	3178.06	4260.05	4345.78	3441.17	3188.94	2993.43	3629.95	3349.37	3807.3	0.1389	NO	POS		NO	NO
ENSRNOG00000045837	78.9371	-0.303579	0.25239	-1.20282	0.229047	0.999998	AABR07042611.1	83.423	97.7863	88.9744	80.0696	76.0577	91.7515	68.275	45.1593	87.2546	70.6196	0.208962	NO	NEG		NO	NO
ENSRNOG00000024801	893.256	-0.115318	0.0958934	-1.20257	0.229144	0.999998	Slc35a2	897.59	945.268	802.914	810.705	923.305	949.127	951.583	865.554	928.822	857.689	0.068089	NO	NEG		NO	NO
ENSRNOG00000051831	3.64661	0.893506	0.743019	1.20254	0.229156	0.999998	5_8S_rRNA	1.05599	3.25954	5.35991	4.00348	3.53757	2.31306	4.26719	5.37611	2.54154	4.75167	0.402636	NO	POS		NO	NO
ENSRNOG00000021116	7.23484	0.76116	0.632984	1.2025	0.229172	0.999998	Bnipl	8.4479	7.6056	12.8638	5.00435	2.65318	3.08408	7.46758	10.7522	5.44769	9.02198	0.492619	NO	POS		NO	NO
ENSRNOG00000054097	119.678	0.859094	0.714433	1.20248	0.229176	0.999998	AABR07004232.2	114.047	71.71	356.97	185.161	111.433	43.1772	42.6719	32.2567	85.0918	154.265	0.90668	NO	POS		NO	NO
ENSRNOG00000032231	10.7031	0.660212	0.549085	1.20239	0.229214	0.999998	Mroh6	3.16796	5.43257	10.7198	10.0087	14.1503	10.0233	17.0687	15.0531	8.19352	13.2126	0.442237	NO	POS		NO	NO
ENSRNOG00000004667	33.512	-0.30735	0.255685	-1.20207	0.229337	0.999998	Gen1	32.7356	38.028	31.0875	30.0261	38.0289	39.3221	34.1375	24.7301	37.0286	29.9953	0.147355	NO	NEG		NO	NO
ENSRNOG00000000433	4905.85	0.21985	0.182923	1.20188	0.229412	0.999998	Prrt1	4991.65	5470.6	6109.22	5233.55	3457.09	4212.86	5013.94	4757.86	4533.05	5278.64	0.163335	NO	POS		NO	NO
ENSRNOG00000020606	7.50578	-0.666953	0.554949	-1.20183	0.22943	0.999998	B3gnt8	13.7278	8.69212	5.35991	7.00609	5.30635	9.25225	6.40078	4.30089	9.24464	5.76692	0.40397	NO	NEG		NO	NO
ENSRNOG00000016937	1754.89	-0.142282	0.118405	-1.20165	0.229498	0.999998	Mtfr1l	1806.79	1942.69	1480.41	1654.44	1652.93	1963.02	1870.09	1668.75	1841.36	1668.42	0.0957891	NO	NEG		NO	NO
ENSRNOG00000025025	717.519	0.115152	0.0958452	1.20144	0.229581	0.999998	Dnttip2	666.328	662.774	770.755	754.656	708.398	717.05	675.282	784.912	688.637	746.401	0.0671289	NO	POS		NO	NO
ENSRNOG00000031782	70.8869	0.615796	0.512553	1.20143	0.229585	0.999998	Col6a4	88.703	43.4606	120.062	138.12	56.6011	35.467	33.0707	51.6107	56.0579	85.7158	0.566	NO	POS		NO	NO
ENSRNOG00000035501	15.0835	-0.630965	0.525229	-1.20131	0.229629	0.999998	Mir24-2	22.1757	28.2494	13.9358	18.0157	13.2659	10.0233	6.40078	8.60178	18.4286	11.7385	0.488387	NO	NEG		NO	NO
ENSRNOG00000029130	1.15146	2.84272	2.36654	1.20121	0.229668	0.999998	AABR07057586.1	1.05599	0	0	6.00522	0	0	0	2.15044	0.263997	2.03892	1.83336	NO	POS		NO	NO
ENSRNOG00000051816	613.767	-0.180464	0.150243	-1.20115	0.229692	0.999998	Tigar	646.264	661.688	511.335	590.514	549.207	750.975	655.013	545.138	652.034	575.5	0.128866	NO	NEG		NO	NO
ENSRNOG00000024849	617.812	0.168364	0.140208	1.20082	0.229822	0.999998	Tor1aip2	539.61	573.68	560.646	598.521	635.878	577.495	713.687	742.979	581.666	653.958	0.120061	NO	POS		NO	NO
ENSRNOG00000003541	625.659	0.241565	0.201219	1.20051	0.229941	0.999998	Pggt1b	463.579	474.807	608.885	691.602	723.433	630.695	616.608	795.665	573.128	678.19	0.183458	NO	POS		NO	NO
ENSRNOG00000055579	4898.56	-0.137447	0.114507	-1.20034	0.230007	0.999998	Tmbim6	5113.09	4543.81	4526.98	4201.65	5645.07	5223.67	5011.81	4922.37	5131.41	4665.7	0.0936131	NO	NEG		NO	NO
ENSRNOG00000004252	457.753	-0.167908	0.139901	-1.20019	0.230066	0.999998	Eif3h	427.675	425.914	410.569	454.395	541.248	541.257	444.854	416.111	484.023	431.482	0.116773	NO	NEG		NO	NO
ENSRNOG00000025638	11.0185	0.561847	0.468285	1.1998	0.230218	0.999998	Npm2	6.33593	11.9517	16.0797	16.0139	9.72831	7.71021	12.8016	7.52656	8.93153	13.1054	0.345335	NO	POS		NO	NO
ENSRNOG00000017137	340.032	0.235033	0.1959	1.19976	0.230233	0.999998	Mettl10	366.428	347.685	378.409	445.387	245.861	290.675	322.173	323.642	312.662	367.403	0.176523	NO	POS		NO	NO
ENSRNOG00000019667	566.198	0.162729	0.135694	1.19924	0.230436	0.999998	Ppfibp2	608.249	522.614	598.166	530.461	517.369	489.598	577.137	685.992	534.458	597.939	0.113068	NO	POS		NO	NO
ENSRNOG00000005964	58.8661	0.564804	0.471017	1.19911	0.230483	0.999998	Nr4a3	26.3997	46.7201	45.0232	41.0357	73.4045	43.1772	66.1414	129.027	47.4254	70.3067	0.542699	NO	POS		NO	NO
ENSRNOG00000037658	14335.9	0.357283	0.298027	1.19883	0.230594	0.999998	Gprasp2	15407.9	12691.6	21633.7	19799.2	12704.3	9475.85	9340.87	13633.8	12569.9	16101.9	0.310483	NO	POS		NO	NO
ENSRNOG00000019350	4.06968	1.09978	0.9181	1.19788	0.230963	0.999998	Lyzl4	0	5.43257	10.7198	5.00435	2.65318	2.31306	2.13359	4.30089	2.5997	5.53966	0.790305	NO	POS		NO	NO
ENSRNOG00000046195	50.6438	-0.54107	0.451703	-1.19784	0.230978	0.999998	Slc22a5	48.5754	40.2011	52.5271	60.0522	103.474	47.8033	21.3359	31.1814	60.0134	41.2742	0.486095	NO	NEG		NO	NO
ENSRNOG00000016897	981.911	0.310408	0.259158	1.19775	0.231013	0.999998	Rlbp1	1043.32	1087.6	1313.18	1304.13	696.016	680.812	928.113	802.116	876.936	1086.89	0.254205	NO	POS		NO	NO
ENSRNOG00000010950	565.145	0.166321	0.138894	1.19747	0.231124	0.999998	Cep41	486.81	618.227	590.662	616.536	503.219	522.752	518.463	664.487	532.752	597.537	0.115696	NO	POS		NO	NO
ENSRNOG00000021021	4.40241	1.33242	1.11279	1.19737	0.231162	0.999998	Ffar2	0	0	3.21594	3.00261	3.53757	6.16817	7.46758	11.8274	2.42643	6.37839	0.902577	NO	POS		NO	NO
ENSRNOG00000016422	315.363	-0.191666	0.160142	-1.19685	0.231367	0.999998	Klhl36	321.02	320.522	261.563	269.234	341.375	361.609	371.245	276.332	336.132	294.594	0.134224	NO	NEG		NO	NO
ENSRNOG00000020298	660.693	0.296257	0.247602	1.19651	0.231499	0.999998	Bag3	711.736	576.939	842.577	782.681	681.866	402.473	515.263	772.01	593.254	728.133	0.227574	NO	POS		NO	NO
ENSRNOG00000050237	12.2408	-0.545992	0.456362	-1.1964	0.23154	0.999998	AABR07043701.1	10.5599	16.2977	12.8638	12.0104	15.0347	16.1914	10.668	4.30089	14.5209	9.96077	0.321857	NO	NEG		NO	NO
ENSRNOG00000013428	106.754	0.305058	0.25499	1.19635	0.231558	0.999998	Atp6v0a4	91.8709	80.4021	95.4063	88.0766	91.0924	117.966	138.684	150.531	95.3329	118.174	0.242739	NO	POS		NO	NO
ENSRNOG00000000373	12.1237	-0.904542	0.756238	-1.19611	0.231654	0.999998	Ctnna3	4.22395	5.43257	7.50387	4.00348	30.9537	22.3596	8.53437	13.9779	15.7425	8.5049	0.807037	NO	NEG		NO	NO
ENSRNOG00000037687	30.2866	-0.695338	0.581694	-1.19537	0.231943	0.999998	Rspo2	55.9673	28.2494	39.6633	28.0244	49.5259	16.1914	7.46758	17.2036	37.4835	23.0897	0.560525	NO	NEG		NO	NO
ENSRNOG00000018364	4180.86	0.173152	0.144868	1.19524	0.231993	0.999998	Kat2a	4475.28	4159.18	5094.05	4431.85	3353.61	3734.06	3917.28	4281.54	3930.53	4431.18	0.126166	NO	POS		NO	NO
ENSRNOG00000013055	726.259	0.227846	0.190656	1.19506	0.232063	0.999998	Zfyve16	593.465	579.112	817.922	880.766	862.282	640.719	631.544	804.266	668.895	783.624	0.174507	NO	POS		NO	NO
ENSRNOG00000056237	3.02791	-1.22767	1.0273	-1.19505	0.232067	0.999998	SNORD57	6.33593	4.34606	0	5.00435	1.76878	4.62613	1.0668	1.07522	4.26922	1.78659	0.764953	NO	NEG		NO	NO
ENSRNOG00000041746	29.1935	0.498132	0.416964	1.19466	0.232218	0.999998	AC095678.1	15.8398	21.7303	17.1517	30.0261	25.6474	33.1539	40.5383	49.4602	24.0928	34.2941	0.398508	NO	POS		NO	NO
ENSRNOG00000015505	13.2362	-1.29651	1.08533	-1.19458	0.232251	0.999998	Mfap5	38.0156	5.43257	10.7198	7.00609	31.8381	0	3.20039	9.677	18.8216	7.65082	1.05101	NO	NEG		NO	NO
ENSRNOG00000015225	749.945	-0.170839	0.143072	-1.19408	0.232447	0.999998	Gramd3	746.583	749.695	654.981	634.552	934.802	745.578	804.365	729.001	794.165	705.724	0.123387	NO	NEG		NO	NO
ENSRNOG00000003717	361.467	0.155325	0.13015	1.19342	0.232704	0.999998	Cnih4	298.845	330.301	398.777	344.299	383.826	353.899	395.782	386.005	341.717	381.216	0.0987369	NO	POS		NO	NO
ENSRNOG00000046298	41.6033	-0.398008	0.333653	-1.19288	0.232916	0.999998	Rn50_9_0428.1	52.7994	65.1909	39.6633	38.0331	43.3352	28.5278	39.4715	25.8053	47.4633	35.7433	0.304898	NO	NEG		NO	NO
ENSRNOG00000007613	696.589	-0.246266	0.206462	-1.19279	0.23295	0.999998	C1qtnf5	838.454	938.749	641.045	694.604	728.739	518.897	624.076	588.147	756.21	636.968	0.196747	NO	NEG		NO	NO
ENSRNOG00000014052	112.868	-0.258258	0.216521	-1.19276	0.232962	0.999998	Ccna1	90.8149	116.257	98.6223	100.087	159.191	124.905	114.147	98.9205	122.792	102.944	0.193849	NO	NEG		NO	NO
ENSRNOG00000017550	11.5958	-0.747157	0.62648	-1.19263	0.233015	0.999998	Fbln7	5.27994	8.69212	7.50387	7.00609	30.0693	13.8784	11.7348	8.60178	14.4799	8.71163	0.684957	NO	NEG		NO	NO
ENSRNOG00000015448	122.481	-0.258973	0.21715	-1.1926	0.233026	0.999998	Fam69c	118.271	127.122	106.126	94.0818	166.266	121.821	144.018	102.146	133.37	111.593	0.192915	NO	NEG		NO	NO
ENSRNOG00000050224	868.918	0.185124	0.155254	1.19239	0.233107	0.999998	Stambpl1	849.014	846.395	1047.33	1035.9	744.658	813.427	726.488	888.134	813.374	924.462	0.13741	NO	POS		NO	NO
ENSRNOG00000014199	266.898	-0.162954	0.136712	-1.19195	0.23328	0.999998	Zfp703	305.18	300.965	270.139	218.19	261.78	260.605	263.499	254.828	282.133	251.664	0.102434	NO	NEG		NO	NO
ENSRNOG00000052330	4.95023	1.16185	0.974807	1.19188	0.23331	0.999998	Rn50_10_0702.1	3.16796	7.6056	6.43189	11.0096	1.76878	0	7.46758	2.15044	3.13559	6.76487	0.755627	NO	POS		NO	NO
ENSRNOG00000033209	22.0495	0.612861	0.514199	1.19188	0.23331	0.999998	Bmp8b	28.5117	11.9517	37.5193	40.0348	13.2659	16.1914	13.8684	15.0531	17.4802	26.6189	0.523833	NO	POS		NO	NO
ENSRNOG00000061237	2.6346	-1.2587	1.05685	-1.19099	0.233658	0.999998	Dio1	1.05599	3.25954	3.21594	2.00174	3.53757	6.93919	1.0668	0	3.69807	1.57112	0.816159	NO	NEG		NO	NO
ENSRNOG00000012817	19.0803	-0.415677	0.349032	-1.19094	0.233676	0.999998	Lrrc17	24.2877	19.5573	20.3676	16.0139	26.5318	16.9625	13.8684	15.0531	21.8348	16.3258	0.235884	NO	NEG		NO	NO
ENSRNOG00000020140	1950.61	-0.108152	0.0908222	-1.19081	0.233729	0.999998	Pigq	2077.13	1977.46	1756.98	1795.56	2075.67	1964.56	2083.45	1874.11	2023.7	1877.53	0.0664466	NO	NEG		NO	NO
ENSRNOG00000019169	697.08	0.135621	0.113934	1.19035	0.23391	0.999998	RGD1562218	595.577	688.85	684.996	684.595	651.797	720.134	789.429	761.257	664.09	730.07	0.0872635	NO	POS		NO	NO
ENSRNOG00000004229	1256.75	0.461623	0.387905	1.19004	0.23403	0.999998	Tac3	1594.54	882.25	2047.48	2040.78	822.485	930.623	896.109	839.749	1057.47	1456.03	0.435118	NO	POS		NO	NO
ENSRNOG00000006884	4.12775	-1.29971	1.09219	-1.19	0.234046	0.999998	RGD1563263	4.22395	9.77863	1.07198	1.00087	1.76878	7.71021	7.46758	0	5.8704	2.38511	0.904836	NO	NEG		NO	NO
ENSRNOG00000043201	823.979	-0.236518	0.198869	-1.18931	0.234317	0.999998	Coq8a	862.742	1015.89	630.325	722.629	666.832	1020.06	914.245	759.107	891.381	756.576	0.184401	NO	NEG		NO	NO
ENSRNOG00000006082	122.224	0.340189	0.286068	1.18919	0.234365	0.999998	Rmdn2	96.0949	110.825	187.597	169.147	109.665	114.882	92.8113	96.77	107.867	136.581	0.293577	NO	POS		NO	NO
ENSRNOG00000008752	688.004	0.152568	0.128312	1.18904	0.234423	0.999998	Nrf1	762.423	652.995	751.459	740.644	619.074	573.64	737.156	666.638	652.033	723.974	0.101691	NO	POS		NO	NO
ENSRNOG00000049433	4.55012	0.830207	0.698404	1.18872	0.23455	0.999998	rno-mir-344a-1	1.05599	5.43257	5.35991	4.00348	3.53757	3.08408	6.40078	7.52656	3.27755	5.82268	0.450411	NO	POS		NO	NO
ENSRNOG00000046468	7.98312	-0.807105	0.678981	-1.1887	0.234558	0.999998	Ptgfr	6.33593	6.51909	3.21594	2.00174	16.8034	10.7943	10.668	7.52656	10.1132	5.85305	0.592248	NO	NEG		NO	NO
ENSRNOG00000010479	6595.42	0.354416	0.298321	1.18803	0.23482	0.999998	Mycbp2	4106.74	3826.71	6114.58	6981.07	7667.68	7555.24	6913.91	9597.43	5789.09	7401.75	0.288954	NO	POS		NO	NO
ENSRNOG00000008507	37.546	-0.327041	0.275303	-1.18793	0.23486	0.999998	Cradd	38.0156	30.4224	38.5913	32.0279	49.5259	48.5743	28.8035	34.4071	41.6346	33.4575	0.209701	NO	NEG		NO	NO
ENSRNOG00000019478	413.034	0.179682	0.151261	1.18789	0.234875	0.999998	Irf9	382.268	322.695	485.607	377.328	436.89	406.328	453.389	439.766	387.045	439.023	0.124825	NO	POS		NO	NO
ENSRNOG00000009250	362.504	0.229275	0.193094	1.18737	0.23508	0.999998	Pts	347.42	368.329	452.376	471.41	326.341	293.759	327.507	312.89	333.962	391.046	0.180348	NO	POS		NO	NO
ENSRNOG00000037815	729.87	0.171419	0.14447	1.18653	0.235411	0.999998	Acad10	748.695	772.512	812.562	825.718	562.473	663.849	749.958	703.195	686.882	772.858	0.117739	NO	POS		NO	NO
ENSRNOG00000050207	5.57705	-0.892269	0.752391	-1.18591	0.235658	0.999998	Utf1	10.5599	6.51909	2.14396	8.00696	3.53757	8.48123	1.0668	4.30089	7.27444	3.87965	0.598431	NO	NEG		NO	NO
ENSRNOG00000017113	3719.4	0.160082	0.134998	1.18581	0.235698	0.999998	Ccnt2	3063.42	3436.65	3420.69	3831.33	3702.06	3849.71	3940.75	4510.56	3512.96	3925.83	0.116052	NO	POS		NO	NO
ENSRNOG00000039500	1.62407	1.38468	1.16774	1.18578	0.23571	0.999998	Rnase13	1.05599	0	3.21594	2.00174	0.884392	1.54204	1.0668	3.22567	0.870606	2.37754	0.700756	NO	POS		NO	NO
ENSRNOG00000033979	156.963	0.167089	0.140921	1.18569	0.235743	0.999998	Gm5471	157.342	131.468	155.437	178.155	145.04	157.288	161.086	169.885	147.785	166.141	0.0909885	NO	POS		NO	NO
ENSRNOG00000060511	16.0998	-0.67876	0.57261	-1.18538	0.235868	0.999998	Tcap	25.3437	31.5089	4.28792	16.0139	8.84392	13.8784	13.8684	15.0531	19.8937	12.3058	0.538462	NO	NEG		NO	NO
ENSRNOG00000003245	3.20404	-1.07618	0.908099	-1.18509	0.235982	0.999998	Cacng1	2.11198	3.25954	2.14396	3.00261	2.65318	9.25225	2.13359	1.07522	4.31924	2.08885	0.790647	NO	NEG		NO	NO
ENSRNOG00000002525	98.0718	-0.567822	0.479486	-1.18423	0.236322	0.999998	Ptgs2	60.1913	129.295	47.1672	39.034	99.0519	179.648	124.815	105.372	117.047	79.097	0.486129	NO	NEG		NO	NO
ENSRNOG00000003536	1136.58	0.0981703	0.082952	1.18346	0.236627	0.999998	Rufy1	1179.54	1097.38	1188.83	1184.03	1087.8	1028.54	1126.54	1199.95	1098.32	1174.84	0.0541664	NO	POS		NO	NO
ENSRNOG00000029205	1399.41	0.132778	0.112219	1.18321	0.236725	0.999998	Zfp354c	1264.02	1396.17	1463.25	1628.42	1405.3	1275.27	1282.29	1480.58	1335.19	1463.64	0.0898274	NO	POS		NO	NO
ENSRNOG00000010588	1754.22	0.095506	0.0807598	1.18259	0.23697	0.999998	Tns2	1823.69	1698.22	1737.68	1788.56	1639.66	1624.54	1903.17	1818.2	1696.53	1811.9	0.0551985	NO	POS		NO	NO
ENSRNOG00000035618	1.57514	-1.55944	1.31871	-1.18255	0.236986	0.999998	Mir345	4.22395	1.08651	0	0	1.76878	2.31306	2.13359	1.07522	2.34808	0.802204	0.877101	NO	NEG		NO	NO
ENSRNOG00000004330	64.3062	-0.276294	0.233649	-1.18252	0.237001	0.999998	Chrdl1	58.0793	68.4504	49.3111	54.047	90.208	64.7658	65.0746	64.5133	70.3759	58.2365	0.191161	NO	NEG		NO	NO
ENSRNOG00000011540	1576.81	-0.113005	0.0955877	-1.18222	0.23712	0.999998	Vta1	1677.96	1746.03	1493.27	1575.37	1492.85	1638.42	1589.53	1401.01	1638.82	1514.8	0.0710097	NO	NEG		NO	NO
ENSRNOG00000010805	3.73312	-1.07831	0.912172	-1.18214	0.237151	0.999998	Fabp4	9.50389	2.17303	2.14396	1.00087	7.07514	1.54204	3.20039	3.22567	5.07352	2.39272	0.798738	NO	NEG		NO	NO
ENSRNOG00000013166	191.516	-0.632789	0.535368	-1.18197	0.237218	0.999998	Wnt4	314.684	119.517	242.268	163.142	378.52	118.737	54.4066	140.854	232.864	150.168	0.576625	NO	NEG		NO	NO
ENSRNOG00000012067	4.53331	-0.898113	0.759903	-1.18188	0.237254	0.999998	Fam111a	8.4479	3.25954	2.14396	3.00261	8.84392	3.08408	5.33398	2.15044	5.90886	3.15775	0.601221	NO	NEG		NO	NO
ENSRNOG00000039924	455.287	0.251524	0.212868	1.1816	0.237365	0.999998	Triqk	427.675	451.99	563.862	624.543	356.41	427.146	360.577	430.089	415.805	494.768	0.205679	NO	POS		NO	NO
ENSRNOG00000012705	565.52	0.137765	0.116608	1.18143	0.237432	0.999998	Pcgf2	499.482	580.199	587.446	569.495	481.109	592.915	596.339	617.178	538.426	592.614	0.086025	NO	POS		NO	NO
ENSRNOG00000014519	2.04095	1.7065	1.44513	1.18086	0.237657	0.999998	Slc35g3	2.11198	0	3.21594	6.00522	1.76878	0	0	3.22567	0.97019	3.11171	1.03235	NO	POS		NO	NO
ENSRNOG00000032131	1.75195	1.50967	1.27861	1.18071	0.237716	0.999998	LOC685160	1.05599	0	3.21594	4.00348	1.76878	0.771021	3.20039	0	0.898948	2.60495	0.886795	NO	POS		NO	NO
ENSRNOG00000053178	2.53862	1.44549	1.22426	1.18071	0.237718	0.999998	Dyrk4	1.05599	0	8.57585	1.00087	3.53757	0.771021	1.0668	4.30089	1.34114	3.7361	1.12258	NO	POS		NO	NO
ENSRNOG00000049194	60.2189	-0.333427	0.282414	-1.18063	0.237749	0.999998	AABR07066435.1	69.6952	64.1044	45.0232	80.0696	73.4045	61.6817	50.1394	37.6328	67.2214	53.2163	0.244509	NO	NEG		NO	NO
ENSRNOG00000013067	179.33	-0.48827	0.413751	-1.18011	0.237958	0.999998	Phf21b	160.51	137.987	82.5426	92.0801	274.162	264.46	229.361	193.54	209.28	149.381	0.410796	NO	NEG		NO	NO
ENSRNOG00000058956	0.890073	-2.21969	1.88106	-1.18002	0.237993	0.999998	Pgpep1l	2.11198	2.17303	0	0	1.76878	0	1.0668	0	1.51345	0.266699	1.1324	NO	NEG		NO	NO
ENSRNOG00000048168	2.66941	-1.21077	1.02607	-1.18	0.237998	0.999998	Gtpbp6	5.27994	6.51909	3.21594	1.00087	0.884392	2.31306	1.0668	1.07522	3.74912	1.58971	0.815109	NO	NEG		NO	NO
ENSRNOG00000015994	3.23337	-1.32124	1.1197	-1.18	0.238002	0.999998	Cd3d	8.4479	4.34606	0	2.00174	2.65318	3.08408	5.33398	0	4.63281	1.83393	0.871845	NO	NEG		NO	NO
ENSRNOG00000010609	2697.47	0.100786	0.0854437	1.17956	0.238176	0.999998	Abcf2	2652.64	2396.85	2754.99	2722.37	2527.59	2834.27	2868.62	2822.46	2602.84	2792.11	0.0608822	NO	POS		NO	NO
ENSRNOG00000016640	4432.54	0.238303	0.202055	1.1794	0.238239	0.999998	Dner	3982.13	3890.81	5476.75	6148.35	4172.56	4223.65	3572.7	3993.38	4067.29	4797.79	0.20132	NO	POS		NO	NO
ENSRNOG00000059098	1.23904	2.23531	1.8955	1.17927	0.238289	0.999998	SNORD113	0	0	0	3.00261	0	1.54204	1.0668	4.30089	0.385511	2.09257	1.3208	NO	POS		NO	NO
ENSRNOG00000029178	5466.08	0.163508	0.138652	1.17927	0.238291	0.999998	Abcc5	4506.96	5117.49	5329.89	5509.79	4834.97	6165.86	5889.78	6373.92	5156.32	5775.85	0.118836	NO	POS		NO	NO
ENSRNOG00000056718	15.3422	0.489631	0.415437	1.17859	0.238561	0.999998	AABR07072593.1	16.8958	8.69212	19.2957	16.0139	11.4971	13.8784	11.7348	24.7301	12.7408	17.9436	0.331247	NO	POS		NO	NO
ENSRNOG00000026008	382.46	-0.131318	0.111441	-1.17837	0.238651	0.999998	Gtf2e1	355.868	443.298	368.762	365.318	397.092	403.244	366.978	359.124	399.875	365.045	0.0785654	NO	NEG		NO	NO
ENSRNOG00000005602	935.364	-0.116325	0.0987368	-1.17813	0.238746	0.999998	Mthfd1	953.557	909.413	852.225	871.758	1069.23	959.15	963.317	904.262	972.838	897.891	0.0725064	NO	NEG		NO	NO
ENSRNOG00000052051	358.459	0.204907	0.173936	1.17806	0.238773	0.999998	Slc24a1	326.3	343.339	349.466	341.297	268.855	393.221	400.049	445.142	332.929	383.988	0.14956	NO	POS		NO	NO
ENSRNOG00000056620	2.32369	1.40447	1.19235	1.1779	0.238836	0.999998	AABR07006263.1	0	0	3.21594	3.00261	1.76878	3.08408	1.0668	6.45133	1.21322	3.43417	0.91377	NO	POS		NO	NO
ENSRNOG00000010866	5.63901	1.11012	0.94261	1.17771	0.238913	0.999998	Tmem154	2.11198	2.17303	2.14396	1.00087	4.42196	5.39715	11.7348	16.1283	3.52603	7.75198	0.964125	NO	POS		NO	NO
ENSRNOG00000020623	868.19	-0.148109	0.125765	-1.17767	0.238929	0.999998	Aldh16a1	1021.14	1001.77	852.225	828.721	821.6	808.03	781.962	830.072	913.134	823.245	0.104599	NO	NEG		NO	NO
ENSRNOG00000030563	5.37422	0.82788	0.703143	1.1774	0.239036	0.999998	AABR07013798.1	6.33593	4.34606	9.64783	9.00783	3.53757	1.54204	3.20039	5.37611	3.9404	6.80804	0.527391	NO	POS		NO	NO
ENSRNOG00000020669	2.58007	1.38414	1.17607	1.17692	0.239229	0.999998	Ovol1	4.22395	0	4.28792	2.00174	0	1.54204	2.13359	6.45133	1.4415	3.71865	0.873213	NO	POS		NO	NO
ENSRNOG00000005747	11.9173	0.526499	0.447378	1.17686	0.239253	0.999998	Il27ra	9.50389	15.2112	13.9358	12.0104	6.19074	8.48123	12.8016	17.2036	9.84677	13.9878	0.307631	NO	POS		NO	NO
ENSRNOG00000055001	2.45867	-1.4213	1.20798	-1.17659	0.239359	0.999998	SNORA3	1.05599	6.51909	0	0	4.42196	2.31306	2.13359	3.22567	3.57753	1.33982	0.910946	NO	NEG		NO	NO
ENSRNOG00000000924	1410.44	0.293295	0.249434	1.17585	0.239656	0.999998	Slc7a1	1072.88	1018.06	1137.37	1284.12	1467.21	1511.2	1995.98	1796.7	1267.34	1553.54	0.249067	NO	POS		NO	NO
ENSRNOG00000056941	184.761	0.379347	0.32273	1.17543	0.239822	0.999998	AABR07066529.3	204.862	172.756	329.098	207.18	132.659	132.616	135.483	163.434	160.723	208.799	0.355509	NO	POS		NO	NO
ENSRNOG00000019087	728.676	0.218347	0.185794	1.17521	0.239909	0.999998	Fam174a	685.336	686.677	861.873	996.867	660.641	662.307	618.742	656.961	673.74	783.611	0.179363	NO	POS		NO	NO
ENSRNOG00000000341	165.357	-0.234433	0.199517	-1.175	0.239994	0.999998	Nid2	209.086	161.891	147.933	134.117	202.526	141.868	181.355	144.08	178.842	151.871	0.174761	NO	NEG		NO	NO
ENSRNOG00000027066	338.36	-0.193799	0.165012	-1.17445	0.240213	0.999998	Stk32a	380.156	279.234	278.715	315.274	408.589	375.487	327.507	341.921	360.867	315.854	0.140296	NO	NEG		NO	NO
ENSRNOG00000037613	1012.62	0.361641	0.30793	1.17443	0.240224	0.999998	Kdm6b	728.631	518.268	927.264	933.812	1166.51	1131.09	1248.15	1447.25	886.125	1139.12	0.294048	NO	POS		NO	NO
ENSRNOG00000024197	1.83707	-1.3022	1.10952	-1.17367	0.240527	0.999998	AABR07049149.1	1.05599	4.34606	1.07198	1.00087	3.53757	1.54204	1.0668	1.07522	2.62041	1.05372	0.722807	NO	NEG		NO	NO
ENSRNOG00000007529	47.1998	-0.514103	0.438077	-1.17355	0.240577	0.999998	Bmf	27.4557	33.682	36.4474	35.0305	84.9016	75.5601	53.3398	31.1814	55.3998	38.9998	0.463917	NO	NEG		NO	NO
ENSRNOG00000060376	19.8634	1.27247	1.08449	1.17333	0.240663	0.999998	LOC100910237	0	4.34606	35.3754	45.0392	14.1503	27.7568	2.13359	30.1062	11.5633	28.1636	0.856053	NO	POS		NO	NO
ENSRNOG00000033973	24.2879	-0.763728	0.651097	-1.17299	0.240801	0.999998	Ccdc177	17.9518	9.77863	10.7198	8.00696	49.5259	44.7192	20.2691	33.3319	30.4939	18.082	0.669732	NO	NEG		NO	NO
ENSRNOG00000055902	2.00816	1.32051	1.12664	1.17208	0.241165	0.999998	SNORA57	1.05599	1.08651	0	4.00348	0.884392	1.54204	4.26719	3.22567	1.14223	2.87408	0.794874	NO	POS		NO	NO
ENSRNOG00000015262	1.84877	-1.29559	1.10555	-1.17189	0.241242	0.999998	Slc34a1	3.16796	3.25954	1.07198	0	1.76878	2.31306	2.13359	1.07522	2.62734	1.0702	0.601397	NO	NEG		NO	NO
ENSRNOG00000055548	1.44845	2.32213	1.9818	1.17173	0.241306	0.999998	7SK	0	1.08651	3.21594	0	0.884392	0	6.40078	0	0.492727	2.40418	1.5763	NO	POS		NO	NO
ENSRNOG00000013011	2100.45	0.143807	0.1228	1.17107	0.241572	0.999998	Dnajb4	1947.24	1762.33	2079.64	2358.05	2022.6	2249.84	2015.18	2368.71	1995.5	2205.4	0.100545	NO	POS		NO	NO
ENSRNOG00000005524	454.372	-0.117836	0.100625	-1.17104	0.241582	0.999998	Pno1	496.314	455.25	411.641	471.41	467.843	472.636	445.921	413.961	473.011	435.733	0.0649459	NO	NEG		NO	NO
ENSRNOG00000010345	56.2703	-0.349203	0.298308	-1.17061	0.241754	0.999998	Ssmem1	70.7512	85.8347	49.3111	60.0522	47.7572	48.5743	36.2711	51.6107	63.2293	49.3113	0.276936	NO	NEG		NO	NO
ENSRNOG00000002218	70.4946	-0.333645	0.285108	-1.17024	0.241904	0.999998	Stbd1	87.647	85.8347	87.9025	53.0461	85.786	55.5135	46.939	61.2877	78.6953	62.2938	0.253469	NO	NEG		NO	NO
ENSRNOG00000003707	7975.75	0.21677	0.185289	1.1699	0.242041	0.999998	Zmym3	6010.68	6723.35	7396.67	8101.05	7267.05	9508.23	9153.11	9645.82	7377.33	8574.16	0.169592	NO	POS		NO	NO
ENSRNOG00000054709	9.63012	1.00335	0.857882	1.16956	0.242177	0.999998	AABR07061382.2	1.05599	2.17303	3.21594	10.0087	9.72831	12.3363	23.4695	15.0531	6.32342	12.9368	0.783667	NO	POS		NO	NO
ENSRNOG00000012559	3631.97	0.139978	0.119862	1.16783	0.242876	0.999998	Man1b1	3855.41	3311.7	4267.56	3853.35	3515.46	3141.91	3414.82	3695.54	3456.12	3807.82	0.0992951	NO	POS		NO	NO
ENSRNOG00000012561	1144.53	-0.168678	0.144458	-1.16767	0.242941	0.999998	Arhgef10	1108.79	1189.73	1037.68	1191.04	1476.05	1070.95	1044.39	1037.59	1211.38	1077.67	0.129461	NO	NEG		NO	NO
ENSRNOG00000038211	8.95851	-0.787827	0.67512	-1.16694	0.243233	0.999998	AABR07032856.1	3.16796	9.77863	3.21594	4.00348	16.8034	15.4204	9.60117	9.677	11.2926	6.6244	0.590609	NO	NEG		NO	NO
ENSRNOG00000018297	437.234	0.219214	0.18788	1.16678	0.243299	0.999998	Ocln	382.268	366.156	366.618	435.379	388.248	478.804	569.669	510.731	403.869	470.599	0.173174	NO	POS		NO	NO
ENSRNOG00000056612	1029.41	0.453569	0.388739	1.16677	0.243304	0.999998	Unc13c	486.81	896.375	758.963	848.738	716.357	1375.5	1638.6	1513.91	868.761	1190.05	0.409113	NO	POS		NO	NO
ENSRNOG00000058055	1.28581	2.0657	1.77046	1.16676	0.243307	0.999998	LOC102550081	1.05599	1.08651	1.07198	6.00522	0	0	1.0668	0	0.535626	2.036	1.53921	NO	POS		NO	NO
ENSRNOG00000011053	189.774	-0.206512	0.177078	-1.16622	0.243527	0.999998	Cyp2u1	194.302	191.227	162.941	148.129	243.208	184.274	198.424	195.69	203.253	176.296	0.147331	NO	NEG		NO	NO
ENSRNOG00000002852	507.057	0.167407	0.143581	1.16594	0.243638	0.999998	Myo19	407.611	433.519	507.047	560.488	518.254	549.738	509.929	569.868	477.281	536.833	0.115605	NO	POS		NO	NO
ENSRNOG00000032419	2.86031	1.13554	0.974007	1.16584	0.243678	0.999998	Klhdc7b	1.05599	1.08651	3.21594	3.00261	1.76878	3.08408	1.0668	8.60178	1.74884	3.97178	0.876238	NO	POS		NO	NO
ENSRNOG00000038328	1554.88	-0.164273	0.140999	-1.16506	0.243995	0.999998	Gjc2	1813.13	1414.64	1339.98	1433.25	1864.3	1481.13	1603.4	1489.18	1643.3	1466.45	0.122796	NO	NEG		NO	NO
ENSRNOG00000059604	115.817	0.222899	0.191337	1.16496	0.244035	0.999998	AABR07012274.1	127.775	106.478	141.502	136.118	93.7455	100.233	102.412	118.274	107.058	124.577	0.153687	NO	POS		NO	NO
ENSRNOG00000011042	11.754	-0.573611	0.492393	-1.16495	0.244041	0.999998	RGD1560925	15.8398	16.2977	7.50387	15.0131	15.9191	8.48123	9.60117	5.37611	14.1345	9.37355	0.379655	NO	NEG		NO	NO
ENSRNOG00000016148	125.449	0.257093	0.220735	1.16471	0.244134	0.999998	Gtse1	147.838	101.046	168.301	130.113	113.202	95.6066	113.08	134.403	114.423	136.474	0.195921	NO	POS		NO	NO
ENSRNOG00000006853	1775.12	0.217416	0.186692	1.16457	0.244193	0.999998	Elavl2	1535.41	1768.85	1926.35	2512.19	1614.9	1647.67	1494.58	1701	1641.71	1908.53	0.184366	NO	POS		NO	NO
ENSRNOG00000050106	337.632	-0.137413	0.117996	-1.16455	0.2442	0.999998	Rcc1	371.708	368.329	314.09	287.25	342.26	333.081	345.642	338.695	353.844	321.419	0.0815239	NO	NEG		NO	NO
ENSRNOG00000003239	1013.37	-0.0905757	0.0777882	-1.16439	0.244267	0.999998	Cant1	1077.11	1007.2	1007.66	997.868	1019.7	1076.35	992.121	928.992	1045.09	981.661	0.0471053	NO	NEG		NO	NO
ENSRNOG00000009487	19.3648	0.472598	0.405958	1.16415	0.244362	0.999998	Gpr160	14.7838	11.9517	19.2957	29.0252	26.5318	11.5653	21.3359	20.4292	16.2081	22.5215	0.33036	NO	POS		NO	NO
ENSRNOG00000055844	7.78967	0.741158	0.636878	1.16374	0.244531	0.999998	SNORA28	8.4479	7.6056	12.8638	14.0122	5.30635	2.31306	7.46758	4.30089	5.91823	9.66111	0.516629	NO	POS		NO	NO
ENSRNOG00000011283	276.845	0.224431	0.192874	1.16362	0.24458	0.999998	Sdhaf3	285.117	295.532	292.651	367.319	205.179	236.704	268.833	263.429	255.633	298.058	0.171852	NO	POS		NO	NO
ENSRNOG00000012083	49.9377	-0.411406	0.353642	-1.16334	0.244692	0.999998	St6galnac2	49.6314	54.3257	52.5271	24.0209	63.6762	60.1397	65.0746	30.1062	56.9433	42.9322	0.303974	NO	NEG		NO	NO
ENSRNOG00000011262	680.74	0.139456	0.119876	1.16334	0.244693	0.999998	Gltscr1	583.961	659.515	673.204	673.586	618.19	728.615	777.695	731.151	647.57	713.909	0.0930243	NO	POS		NO	NO
ENSRNOG00000009550	1739.34	-0.194109	0.166856	-1.16333	0.244695	0.999998	Sqle	1843.75	1875.32	1728.03	1798.56	2230.44	1475.73	1420.97	1541.87	1856.31	1622.36	0.151186	NO	NEG		NO	NO
ENSRNOG00000029549	1100.52	0.218048	0.18751	1.16286	0.244886	0.999998	Eci2	1181.65	1112.59	1301.39	1286.12	1040.04	737.096	1059.33	1085.97	1017.85	1183.2	0.160781	NO	POS		NO	NO
ENSRNOG00000011474	29.7578	-0.458767	0.39456	-1.16273	0.244939	0.999998	Ppp1r3b	48.5754	29.3359	22.5116	25.0218	42.4508	17.7335	32.0039	20.4292	34.5239	24.9916	0.365257	NO	NEG		NO	NO
ENSRNOG00000023566	51.7286	-0.66735	0.574056	-1.16252	0.245025	0.999998	Vwa3b	80.2551	33.682	68.6068	27.0235	117.624	22.3596	29.8703	34.4071	63.4802	39.9769	0.654234	NO	NEG		NO	NO
ENSRNOG00000017597	2.5682	-1.16558	1.00299	-1.1621	0.245194	0.999998	Fbp1	6.33593	2.17303	1.07198	2.00174	2.65318	3.08408	0	3.22567	3.56155	1.57485	0.724176	NO	NEG		NO	NO
ENSRNOG00000005539	183.215	-0.169782	0.146235	-1.16102	0.245632	0.999998	Thg1l	206.974	193.4	198.317	174.151	190.144	185.816	170.687	146.23	194.083	172.346	0.104337	NO	NEG		NO	NO
ENSRNOG00000033433	99.433	-0.217815	0.187707	-1.1604	0.245886	0.999998	Csrnp1	120.383	106.478	107.198	89.0775	88.4392	112.569	90.6777	80.6417	106.967	91.8987	0.14117	NO	NEG		NO	NO
ENSRNOG00000018853	2.82069	-1.02517	0.883502	-1.16035	0.245906	0.999998	Slc28a3	3.16796	4.34606	1.07198	1.00087	5.30635	2.31306	2.13359	3.22567	3.78336	1.85803	0.534132	NO	NEG		NO	NO
ENSRNOG00000014256	2.64915	-1.25191	1.07896	-1.16029	0.24593	0.999998	Foxa3	4.22395	4.34606	0	3.00261	1.76878	4.62613	0	3.22567	3.74123	1.55707	0.706722	NO	NEG		NO	NO
ENSRNOG00000024212	1664.33	0.0820048	0.0706794	1.16024	0.245953	0.999998	Papd5	1605.1	1546.11	1670.15	1696.48	1686.54	1629.17	1691.94	1789.17	1616.73	1711.93	0.0434627	NO	POS		NO	NO
ENSRNOG00000017730	4113.7	-0.115968	0.0999661	-1.16008	0.246017	0.999998	Psmd1	4153.2	3761.51	3905.23	3885.38	4656.32	4542.86	3939.68	4065.42	4278.47	3948.93	0.0786317	NO	NEG		NO	NO
ENSRNOG00000016216	154.739	-0.203545	0.175466	-1.16002	0.246039	0.999998	Sft2d3	153.118	197.746	136.142	158.138	137.081	175.022	132.283	148.381	165.742	143.736	0.144042	NO	NEG		NO	NO
ENSRNOG00000029001	6.84359	-0.783066	0.675166	-1.15981	0.246125	0.999998	RT1-S2	15.8398	5.43257	8.57585	5.00435	8.84392	4.62613	3.20039	3.22567	8.68561	5.00156	0.616459	NO	NEG		NO	NO
ENSRNOG00000033830	1.04057	1.73963	1.5007	1.15921	0.24637	0.999998	Slc7a12	0	1.08651	2.14396	1.00087	0.884392	0	2.13359	1.07522	0.492727	1.58841	0.779633	NO	POS		NO	NO
ENSRNOG00000002014	2.52615	-1.12401	0.970207	-1.15852	0.24665	0.999998	Stap1	4.22395	2.17303	2.14396	0	3.53757	3.85511	3.20039	1.07522	3.44741	1.60489	0.577225	NO	NEG		NO	NO
ENSRNOG00000014703	139.22	0.256309	0.221246	1.15848	0.24667	0.999998	Tonsl	122.495	118.43	190.813	156.136	154.769	111.798	112.014	147.305	126.873	151.567	0.200592	NO	POS		NO	NO
ENSRNOG00000049766	13.0602	-0.869909	0.750997	-1.15834	0.246726	0.999998	Sctr	13.7278	26.0764	13.9358	10.0087	24.763	3.08408	2.13359	10.7522	16.9128	9.20757	0.673219	NO	NEG		NO	NO
ENSRNOG00000061538	2.94607	-1.46058	1.26107	-1.15821	0.246778	0.999998	AABR07049892.1	0	1.08651	3.21594	1.00087	11.4971	4.62613	1.0668	1.07522	4.30243	1.58971	1.27631	NO	NEG		NO	NO
ENSRNOG00000007477	72.4069	-0.446954	0.385988	-1.15795	0.246885	0.999998	Edn3	69.6952	58.6718	45.0232	41.0357	122.93	82.4993	102.412	56.9868	83.4492	61.3645	0.394884	NO	NEG		NO	NO
ENSRNOG00000023493	0.903282	-2.25436	1.94747	-1.15758	0.247034	0.999998	Creb3l4	3.16796	2.17303	0	1.00087	0.884392	0	0	0	1.55635	0.250218	1.32417	NO	NEG		NO	NO
ENSRNOG00000005149	2605.72	0.126275	0.109097	1.15745	0.247087	0.999998	Sacm1l	2305.22	2571.78	2736.77	3088.69	2499.29	2590.63	2470.7	2582.68	2491.73	2719.71	0.0884932	NO	POS		NO	NO
ENSRNOG00000053491	2.51689	1.09252	0.944223	1.15706	0.247249	0.999998	LOC108352928	1.05599	1.08651	2.14396	2.00174	2.65318	1.54204	3.20039	6.45133	1.58443	3.44936	0.696324	NO	POS		NO	NO
ENSRNOG00000046548	15.498	0.567186	0.490346	1.15671	0.247393	0.999998	Rhox5	17.9518	11.9517	31.0875	16.0139	7.07514	13.1074	10.668	16.1283	12.5215	18.4744	0.464194	NO	POS		NO	NO
ENSRNOG00000052037	1.19369	-2.72955	2.36044	-1.15638	0.247527	0.999998	AABR07015917.1	3.16796	0	0	0	5.30635	0	0	1.07522	2.11858	0.268806	1.67398	NO	NEG		NO	NO
ENSRNOG00000006658	6.90027	0.657444	0.568641	1.15617	0.247613	0.999998	Tmem269	6.33593	4.34606	6.43189	7.00609	5.30635	5.39715	6.40078	13.9779	5.34637	8.45416	0.432049	NO	POS		NO	NO
ENSRNOG00000007249	1317.61	0.163103	0.14112	1.15577	0.247773	0.999998	Cdkn1b	1329.49	1308.16	1412.87	1649.43	1192.16	1144.2	1178.81	1325.75	1243.5	1391.72	0.123233	NO	POS		NO	NO
ENSRNOG00000017105	308.383	0.14341	0.124084	1.15576	0.247781	0.999998	Dpyd	297.789	304.224	288.363	314.273	269.74	300.698	331.774	360.199	293.113	323.652	0.0896432	NO	POS		NO	NO
ENSRNOG00000047204	14.4954	-0.530179	0.458854	-1.15544	0.24791	0.999998	Gp6	8.4479	23.9033	10.7198	10.0087	16.8034	19.2755	9.60117	17.2036	17.1076	11.8833	0.38581	NO	NEG		NO	NO
ENSRNOG00000020347	1376.69	0.121059	0.104785	1.15531	0.247964	0.999998	Nup98	1240.79	1274.48	1311.03	1386.21	1314.21	1444.89	1482.85	1559.07	1318.59	1434.79	0.0807027	NO	POS		NO	NO
ENSRNOG00000021274	3.84115	0.948235	0.821132	1.15479	0.248176	0.999998	Fermt1	2.11198	3.25954	5.35991	3.00261	4.42196	0.771021	3.20039	8.60178	2.64113	5.04117	0.61588	NO	POS		NO	NO
ENSRNOG00000006620	1.02851	1.73095	1.49915	1.15462	0.248246	0.999998	Xcr1	1.05599	0	2.14396	2.00174	0.884392	0	1.0668	1.07522	0.485095	1.57193	0.764888	NO	POS		NO	NO
ENSRNOG00000050645	27.941	-0.349686	0.302861	-1.15461	0.248251	0.999998	LOC103690067	26.3997	24.9898	20.3676	29.0252	38.0289	35.467	26.6699	22.5797	31.2213	24.6606	0.21744	NO	NEG		NO	NO
ENSRNOG00000021201	974.434	-0.339129	0.293736	-1.15453	0.248281	0.999998	Txnip	1088.72	687.764	820.066	761.662	1679.46	897.469	1064.66	795.665	1088.35	860.514	0.326242	NO	NEG		NO	NO
ENSRNOG00000016816	1463.57	0.146046	0.126499	1.15452	0.248286	0.999998	Phf2	1289.36	1351.62	1381.78	1413.23	1445.1	1471.11	1557.52	1798.85	1389.3	1537.85	0.107643	NO	POS		NO	NO
ENSRNOG00000018845	1227.13	0.133936	0.116025	1.15437	0.248347	0.999998	Snapc4	1230.23	1222.33	1461.11	1201.04	1075.42	1153.45	1170.28	1303.17	1170.36	1283.9	0.0938888	NO	POS		NO	NO
ENSRNOG00000059503	4.50751	0.816338	0.707264	1.15422	0.24841	0.999998	AABR07005596.1	3.16796	4.34606	4.28792	9.00783	1.76878	3.85511	6.40078	3.22567	3.28448	5.73055	0.498024	NO	POS		NO	NO
ENSRNOG00000011203	1621.43	0.184377	0.159788	1.15388	0.248548	0.999998	Farp1	1724.43	1587.4	1988.53	1796.56	1486.66	1274.5	1422.04	1691.32	1518.25	1724.61	0.139934	NO	POS		NO	NO
ENSRNOG00000055760	896.238	-0.106238	0.0921096	-1.15338	0.248753	0.999998	AABR07010649.1	977.845	975.69	890.816	892.777	891.467	873.567	807.565	860.178	929.642	862.834	0.0635581	NO	NEG		NO	NO
ENSRNOG00000059459	6.66965	-0.744483	0.645618	-1.15313	0.248856	0.999998	AABR07047256.1	4.22395	7.6056	3.21594	3.00261	10.6127	10.7943	9.60117	4.30089	8.30914	5.03015	0.503682	NO	NEG		NO	NO
ENSRNOG00000043311	61.4744	-0.300586	0.260732	-1.15285	0.248971	0.999998	Birc7	85.535	78.2291	50.3831	61.0531	58.3699	50.1164	61.8742	46.2346	68.0626	54.8862	0.226228	NO	NEG		NO	NO
ENSRNOG00000060237	39.9285	-0.29809	0.258573	-1.15283	0.248982	0.999998	Inhbb	44.3515	46.7201	42.8792	37.0322	45.9884	39.3221	38.4047	24.7301	44.0955	35.7616	0.177898	NO	NEG		NO	NO
ENSRNOG00000011750	24.3951	-0.679207	0.589198	-1.15276	0.249007	0.999998	Fam180a	47.5194	14.1247	24.6556	15.0131	47.7572	10.7943	23.4695	11.8274	30.0489	18.7414	0.62319	NO	NEG		NO	NO
ENSRNOG00000008671	8.87753	-0.828205	0.718474	-1.15273	0.249022	0.999998	Dct	15.8398	10.8651	3.21594	3.00261	14.1503	4.62613	4.26719	15.0531	11.3703	6.38471	0.637583	NO	NEG		NO	NO
ENSRNOG00000060709	10.4571	-0.720414	0.625104	-1.15247	0.249128	0.999998	AABR07046866.1	8.4479	10.8651	2.14396	5.00435	13.2659	19.2755	9.60117	15.0531	12.9636	7.95065	0.524469	NO	NEG		NO	NO
ENSRNOG00000051617	1.36051	-2.05951	1.7872	-1.15236	0.249172	0.999998	Hammerhead_HH9	2.11198	0	0	0	3.53757	3.08408	0	2.15044	2.18341	0.537611	1.12171	NO	NEG		NO	NO
ENSRNOG00000038366	534.135	0.236474	0.205427	1.15114	0.249676	0.999998	Larp1b	501.594	491.105	666.772	733.638	513.832	455.674	439.52	470.947	490.551	577.719	0.199917	NO	POS		NO	NO
ENSRNOG00000051572	1.23127	-1.89516	1.64708	-1.15061	0.249892	0.999998	LOC102555189	0	1.08651	0	0	3.53757	3.08408	1.0668	1.07522	1.92704	0.535505	1.12254	NO	NEG		NO	NO
ENSRNOG00000009245	782.927	-0.148992	0.129501	-1.15051	0.249934	0.999998	Exosc2	934.549	868.125	751.459	767.668	703.092	788.755	770.227	679.541	823.63	742.224	0.106567	NO	NEG		NO	NO
ENSRNOG00000033299	30391.4	0.342831	0.298087	1.1501	0.250101	0.999998	Mt-atp8	22425	39912	38777.8	41855.4	17022.8	27830	27929.8	27378.4	26797.4	33985.4	0.293324	NO	POS		NO	NO
ENSRNOG00000000053	0.779646	2.22397	1.93388	1.15001	0.250142	0.999998	Crp	0	0	2.14396	0	0.884392	0	2.13359	1.07522	0.221098	1.33819	1.20948	NO	POS		NO	NO
ENSRNOG00000019217	89.3592	-0.343408	0.298642	-1.1499	0.250185	0.999998	Adrb2	82.367	117.344	65.3909	54.047	91.9768	107.943	121.615	74.1903	99.9076	78.8108	0.276592	NO	NEG		NO	NO
ENSRNOG00000056587	0.670572	-2.80109	2.43638	-1.14969	0.25027	0.999998	AABR07051808.1	1.05599	0	0	0	3.53757	0.771021	0	0	1.34114	0	1.8374	NO	NEG		NO	NO
ENSRNOG00000008015	453.846	0.274402	0.238783	1.14917	0.250486	0.999998	Fos	516.378	450.904	533.847	584.508	268.855	407.87	455.522	412.885	411.002	496.691	0.212989	NO	POS		NO	NO
ENSRNOG00000003232	542.22	-0.188805	0.164313	-1.14906	0.250531	0.999998	Slc9a3r1	583.961	496.537	547.782	421.366	652.681	576.724	593.139	465.571	577.476	506.965	0.13998	NO	NEG		NO	NO
ENSRNOG00000017940	4427.49	0.0840273	0.0731551	1.14862	0.250713	0.999998	Rere	4178.54	4294.99	4253.62	4567.97	4347.67	4372.46	4530.68	4873.98	4298.42	4556.57	0.0504247	NO	POS		NO	NO
ENSRNOG00000061536	18.3263	-0.738175	0.642784	-1.1484	0.250802	0.999998	SNORA73	23.2317	42.3741	22.5116	13.0113	6.19074	20.0466	13.8684	5.37611	22.9608	13.6918	0.64759	NO	NEG		NO	NO
ENSRNOG00000046216	1.37468	-2.07443	1.8065	-1.14831	0.25084	0.999998	RGD1561778	2.11198	0	0	0	4.42196	2.31306	0	2.15044	2.21175	0.537611	1.19439	NO	NEG		NO	NO
ENSRNOG00000013376	528.216	-0.152677	0.132996	-1.14798	0.250978	0.999998	Mvd	619.865	544.344	540.279	481.419	585.467	475.72	521.664	456.969	556.349	500.083	0.106489	NO	NEG		NO	NO
ENSRNOG00000057568	0.766528	2.22569	1.93997	1.14728	0.251266	0.999998	SNORA84	0	0	2.14396	0	0	0.771021	1.0668	2.15044	0.192755	1.3403	1.23301	NO	POS		NO	NO
ENSRNOG00000002346	3.43922	1.04366	0.90972	1.14723	0.251288	0.999998	Tbx22	1.05599	1.08651	2.14396	9.00783	4.42196	2.31306	5.33398	2.15044	2.21938	4.65906	0.787805	NO	POS		NO	NO
ENSRNOG00000011853	910.25	-0.13767	0.120042	-1.14685	0.251442	0.999998	Mbd2	926.101	1068.04	845.793	878.764	810.103	1010.81	886.508	855.877	953.764	866.736	0.0964534	NO	NEG		NO	NO
ENSRNOG00000015768	418.36	-0.256649	0.223825	-1.14665	0.251526	0.999998	Nat8f5	578.681	537.825	336.602	405.353	381.173	325.371	384.047	397.832	455.762	380.958	0.218433	NO	NEG		NO	NO
ENSRNOG00000020383	1381.03	0.327954	0.286075	1.14639	0.251634	0.999998	Dapk3	1931.4	1151.71	1560.8	1398.22	866.704	949.898	1854.09	1335.43	1224.93	1537.13	0.282356	NO	POS		NO	NO
ENSRNOG00000024737	4754.4	0.135337	0.118106	1.1459	0.251837	0.999998	Tnrc6a	4748.78	4555.76	5184.1	5261.58	4598.84	4223.65	4149.84	5312.67	4531.76	4977.05	0.0962027	NO	POS		NO	NO
ENSRNOG00000058870	908.092	0.348439	0.304125	1.14571	0.251916	0.999998	Mroh7	1031.7	905.067	1379.64	1199.04	527.982	731.699	763.826	725.775	799.112	1017.07	0.309222	NO	POS		NO	NO
ENSRNOG00000007942	52.2692	0.334772	0.292228	1.14559	0.251966	0.999998	Fscn3	60.1913	56.4988	64.3189	45.0392	32.7225	36.238	64.0078	59.1372	46.4126	58.1258	0.240064	NO	POS		NO	NO
ENSRNOG00000055566	1.13537	2.01439	1.75845	1.14555	0.251981	0.999998	AABR07019437.4	0	0	5.35991	1.00087	0.884392	0.771021	1.0668	0	0.413853	1.85689	1.55903	NO	POS		NO	NO
ENSRNOG00000060523	139.59	-0.429547	0.375382	-1.14429	0.252502	0.999998	Rps2-ps2	183.742	180.361	182.237	140.122	183.069	94.0646	80.0097	73.1151	160.309	118.871	0.356781	NO	NEG		NO	NO
ENSRNOG00000014713	213.06	-0.171332	0.149829	-1.14352	0.252824	0.999998	Csgalnact2	198.526	252.071	199.389	210.183	213.138	239.017	173.888	218.27	225.688	200.432	0.114469	NO	NEG		NO	NO
ENSRNOG00000036681	60.5602	-0.531133	0.464482	-1.1435	0.252833	0.999998	Myadml2	54.9114	60.8448	19.2957	40.0348	59.2543	111.027	84.2769	54.8363	71.5094	49.6109	0.454358	NO	NEG		NO	NO
ENSRNOG00000039596	20.9037	-0.673244	0.588844	-1.14333	0.2529	0.999998	Prob1	14.7838	10.8651	12.8638	9.00783	52.1791	24.6727	19.2023	23.6549	25.6252	16.1822	0.663657	NO	NEG		NO	NO
ENSRNOG00000051671	7160.91	0.231594	0.202573	1.14326	0.252929	0.999998	Herc1	5173.28	5741.14	6721.32	7133.2	7285.62	8148.15	7579.59	9504.97	6587.05	7734.77	0.188988	NO	POS		NO	NO
ENSRNOG00000017723	1216.18	0.152148	0.133097	1.14314	0.252981	0.999998	Cept1	1165.81	1181.04	1396.79	1462.27	1148.83	1113.35	1072.13	1189.2	1152.26	1280.1	0.11357	NO	POS		NO	NO
ENSRNOG00000051576	2.40056	1.29376	1.13185	1.14305	0.253018	0.999998	AABR07003786.1	0	3.25954	2.14396	4.00348	0	2.31306	5.33398	2.15044	1.39315	3.40797	0.764454	NO	POS		NO	NO
ENSRNOG00000001736	969.871	-0.111987	0.097997	-1.14276	0.253138	0.999998	Bdh1	992.628	1013.72	884.385	917.798	975.484	1047.82	1046.53	880.607	1007.41	932.329	0.0701595	NO	NEG		NO	NO
ENSRNOG00000021025	5103.53	0.0790798	0.0692281	1.14231	0.253326	0.999998	Ppp2r5b	5051.85	4917.57	5149.8	5048.39	4698.77	5185.89	5429.99	5346.01	4963.52	5243.55	0.0455581	NO	POS		NO	NO
ENSRNOG00000026902	50.9692	0.837481	0.7333	1.14207	0.253425	0.999998	Lyve1	90.8149	20.6438	54.671	19.0165	8.84392	26.2147	77.8761	109.673	36.6293	65.3091	0.745231	NO	POS		NO	NO
ENSRNOG00000020993	20.2124	-0.650278	0.569568	-1.1417	0.253577	0.999998	Ms4a2	22.1757	38.028	32.1594	5.00435	18.5722	20.0466	11.7348	13.9779	24.7056	15.7191	0.531782	NO	NEG		NO	NO
ENSRNOG00000009343	32.6843	-0.4285	0.375505	-1.14113	0.253816	0.999998	Evpl	51.7434	21.7303	30.0155	31.027	50.4103	26.2147	25.6031	24.7301	37.5247	27.8439	0.358783	NO	NEG		NO	NO
ENSRNOG00000007102	1667.48	-0.169631	0.148658	-1.14108	0.253836	0.999998	Acss1	1724.43	2131.74	1501.85	1559.36	1665.31	1541.27	1786.88	1428.97	1765.69	1569.26	0.133135	NO	NEG		NO	NO
ENSRNOG00000057718	1.63382	-1.6418	1.43911	-1.14085	0.253934	0.999998	AABR07044139.1	0	4.34606	1.07198	0	0.884392	4.62613	1.0668	1.07522	2.46414	0.8035	1.1133	NO	NEG		NO	NO
ENSRNOG00000028329	132.222	0.289394	0.253789	1.14029	0.254163	0.999998	Zfp438	130.942	132.555	172.589	163.142	136.196	77.1021	123.748	121.5	119.199	145.245	0.218227	NO	POS		NO	NO
ENSRNOG00000013351	3586.09	0.106496	0.0933964	1.14026	0.254178	0.999998	Stxbp5	3221.82	3232.38	3668.32	3911.4	3703.83	3655.41	3516.16	3779.41	3453.36	3718.82	0.0692199	NO	POS		NO	NO
ENSRNOG00000007023	205.043	-0.189865	0.166565	-1.13989	0.254332	0.999998	Galm	223.869	203.178	201.532	157.137	243.208	203.55	226.161	181.713	218.451	191.636	0.131825	NO	NEG		NO	NO
ENSRNOG00000007894	2354.83	0.212104	0.18611	1.13967	0.254423	0.999998	Mpdz	2060.23	2046.99	2913.64	2817.45	2623.11	1997.72	1891.43	2488.06	2182.01	2527.65	0.171361	NO	POS		NO	NO
ENSRNOG00000023816	1713.21	-0.099959	0.087744	-1.13921	0.254615	0.999998	Aph1a	1820.52	1856.85	1605.83	1583.38	1693.61	1720.15	1809.29	1616.06	1772.78	1653.64	0.0622589	NO	NEG		NO	NO
ENSRNOG00000005074	221.865	0.198288	0.174066	1.13916	0.254637	0.999998	Arl6ip6	208.03	246.639	245.484	274.239	198.104	175.022	203.758	223.646	206.949	236.782	0.144512	NO	POS		NO	NO
ENSRNOG00000017310	488.227	0.236987	0.208055	1.13906	0.254677	0.999998	Rnpc3	332.636	413.962	432.008	496.432	514.716	530.463	592.072	593.523	447.944	528.509	0.185327	NO	POS		NO	NO
ENSRNOG00000017748	500.96	-0.280782	0.246614	-1.13855	0.25489	0.999998	Nkx6-2	702.232	536.738	556.358	492.428	571.317	388.595	429.919	330.093	549.721	452.2	0.234679	NO	NEG		NO	NO
ENSRNOG00000050949	1042.48	-0.249712	0.219328	-1.13853	0.254898	0.999998	Ttc39c	935.605	1427.68	776.114	864.752	896.773	1269.87	1044.39	1124.68	1132.48	952.486	0.21204	NO	NEG		NO	NO
ENSRNOG00000016047	13713.1	0.298863	0.262552	1.1383	0.254995	0.999998	Macf1	9114.23	8915.94	13272.2	13866.1	16768.1	14391.9	14364.4	19012.1	12297.5	15128.7	0.250615	NO	POS		NO	NO
ENSRNOG00000059853	9.88925	0.737328	0.647789	1.13822	0.255028	0.999998	U6	7.39191	15.2112	13.9358	19.0165	4.42196	3.08408	9.60117	6.45133	7.52729	12.2512	0.569904	NO	POS		NO	NO
ENSRNOG00000015415	929.108	0.119435	0.104959	1.13793	0.255151	0.999998	Rhoq	872.246	990.902	1005.52	1018.89	886.161	814.969	930.247	913.939	891.069	967.148	0.0772433	NO	POS		NO	NO
ENSRNOG00000022741	2634.06	0.0930405	0.0817683	1.13786	0.255181	0.999998	Ilf3	2457.28	2784.74	2718.54	2711.36	2469.22	2486.54	2606.18	2838.59	2549.45	2718.67	0.0571462	NO	POS		NO	NO
ENSRNOG00000053915	21.9516	-0.501053	0.440558	-1.13732	0.255406	0.999998	Phf11	27.4557	19.5573	13.9358	16.0139	25.6474	30.0698	9.60117	33.3319	25.6825	18.2207	0.383907	NO	NEG		NO	NO
ENSRNOG00000020421	44.1867	-0.74951	0.659062	-1.13724	0.255439	0.999998	Fndc7	24.2877	19.5573	19.2957	28.0244	134.428	43.1772	27.7367	56.9868	55.3624	33.0109	0.874928	NO	NEG		NO	NO
ENSRNOG00000014259	287.506	-0.243618	0.214264	-1.137	0.255538	0.999998	Mycl	302.012	228.168	233.692	232.202	400.63	315.348	291.235	296.761	311.539	263.473	0.200918	NO	NEG		NO	NO
ENSRNOG00000016420	75.3526	0.265666	0.233708	1.13674	0.255645	0.999998	Serpinb6b	82.367	80.4021	92.1904	69.0601	53.9479	57.8266	89.6109	77.416	68.6359	82.0693	0.185704	NO	POS		NO	NO
ENSRNOG00000033217	701.429	0.167682	0.147523	1.13665	0.255684	0.999998	Esam	696.952	760.56	692.5	726.632	527.098	659.223	797.964	750.505	660.958	741.9	0.118218	NO	POS		NO	NO
ENSRNOG00000010397	826.282	0.258266	0.22732	1.13613	0.255902	0.999998	Agbl3	775.095	840.963	1217.77	825.718	761.461	633.008	630.477	925.766	752.632	899.933	0.226827	NO	POS		NO	NO
ENSRNOG00000010298	1364.65	0.20995	0.184823	1.13595	0.255978	0.999998	Xbp1	1198.55	956.133	1462.18	1317.15	1560.07	1346.2	1402.84	1674.12	1265.24	1464.07	0.161974	NO	POS		NO	NO
ENSRNOG00000033787	36.1891	-0.414729	0.365315	-1.13526	0.256265	0.999998	Adamtsl5	35.9036	47.8067	23.5836	17.0148	47.7572	33.9249	43.7387	39.7832	41.3481	31.0301	0.30814	NO	NEG		NO	NO
ENSRNOG00000055662	3.9334	0.839424	0.73956	1.13503	0.256362	0.999998	Rn60_4_1636.2	2.11198	4.34606	5.35991	3.00261	1.76878	3.08408	4.26719	7.52656	2.82773	5.03907	0.478706	NO	POS		NO	NO
ENSRNOG00000027724	186.126	0.256274	0.225818	1.13487	0.25643	0.999998	Plekhf1	168.958	178.188	173.661	199.173	213.138	118.737	195.224	241.925	169.756	202.496	0.194253	NO	POS		NO	NO
ENSRNOG00000056810	6.08911	1.13745	1.00239	1.13474	0.256484	0.999998	AABR07037536.1	1.05599	1.08651	2.14396	8.00696	3.53757	9.25225	3.20039	20.4292	3.73308	8.44514	1.0753	NO	POS		NO	NO
ENSRNOG00000056073	3.11971	1.09221	0.962581	1.13466	0.256516	0.999998	AC098750.3	2.11198	4.34606	3.21594	6.00522	1.76878	0	2.13359	5.37611	2.0567	4.18272	0.646514	NO	POS		NO	NO
ENSRNOG00000037230	24.6703	0.523455	0.461513	1.13421	0.256705	0.999998	Ppidl1	35.9036	16.2977	32.1594	41.0357	10.6127	18.5045	20.2691	22.5797	20.3296	29.011	0.427765	NO	POS		NO	NO
ENSRNOG00000021735	314.568	0.160758	0.141745	1.13413	0.256739	0.999998	Akr1cl	278.781	327.041	309.803	318.277	253.82	328.455	358.444	341.921	297.024	332.111	0.107664	NO	POS		NO	NO
ENSRNOG00000000532	2469.11	-0.124649	0.109913	-1.13407	0.256765	0.999998	Cmtr1	2543.87	2271.9	2400.17	2399.09	2955.64	2530.49	2271.21	2380.54	2575.48	2362.75	0.0894712	NO	NEG		NO	NO
ENSRNOG00000021150	306.361	0.180221	0.158958	1.13376	0.256893	0.999998	Plcb3	265.053	254.244	292.651	303.264	346.682	282.194	360.577	346.222	287.043	325.678	0.131483	NO	POS		NO	NO
ENSRNOG00000004412	29.1184	-0.362869	0.320128	-1.13351	0.256999	0.999998	Mtbp	21.1198	38.028	18.2237	26.0226	36.2601	35.467	29.8703	27.9558	32.7187	25.5181	0.247941	NO	NEG		NO	NO
ENSRNOG00000008046	10.8825	-0.588716	0.519453	-1.13334	0.257072	0.999998	Tmem30b	10.5599	14.1247	4.28792	6.00522	9.72831	17.7335	13.8684	10.7522	13.0366	8.72843	0.40368	NO	NEG		NO	NO
ENSRNOG00000009850	1402.68	-0.124389	0.109802	-1.13285	0.257278	0.999998	St3gal4	1502.67	1373.35	1275.66	1377.2	1658.23	1318.45	1374.03	1341.88	1463.18	1342.19	0.0871326	NO	NEG		NO	NO
ENSRNOG00000018838	427.936	-0.295467	0.260869	-1.13263	0.257371	0.999998	Paox	610.361	545.43	516.695	349.304	388.248	343.104	347.776	322.567	471.786	384.085	0.26118	NO	NEG		NO	NO
ENSRNOG00000014227	13.1206	0.698011	0.616447	1.13231	0.257503	0.999998	Mrgprx3	6.33593	10.8651	20.3676	4.00348	15.0347	7.71021	26.6699	13.9779	9.98649	16.2547	0.579023	NO	POS		NO	NO
ENSRNOG00000055700	1.2414	-1.92562	1.70102	-1.13204	0.257618	0.999998	AC096473.3	1.05599	2.17303	0	1.00087	0	4.62613	0	1.07522	1.96379	0.519023	1.25783	NO	NEG		NO	NO
ENSRNOG00000005869	10.6648	0.803784	0.710363	1.13151	0.25784	0.999998	AABR07017110.1	4.22395	2.17303	4.28792	15.0131	8.84392	15.4204	16.0019	19.354	7.66533	13.6642	0.616995	NO	POS		NO	NO
ENSRNOG00000025736	22.0575	0.74978	0.662639	1.13151	0.257842	0.999998	Tcf23	34.8476	9.77863	50.3831	15.0131	16.8034	4.62613	19.2023	25.8053	16.514	27.601	0.668058	NO	POS		NO	NO
ENSRNOG00000047957	49.7059	-0.35771	0.316157	-1.13143	0.257874	0.999998	Traf5	70.7512	64.1044	26.7995	41.0357	44.2196	44.7192	54.4066	51.6107	55.9486	43.4631	0.277394	NO	NEG		NO	NO
ENSRNOG00000047466	261.179	0.675159	0.596773	1.13135	0.257908	0.999998	Bdnf	236.541	233.601	573.51	437.38	241.439	93.2936	65.0746	208.593	201.219	321.14	0.646799	NO	POS		NO	NO
ENSRNOG00000021840	36.9354	-0.447398	0.395494	-1.13124	0.257955	0.999998	Cped1	34.8476	29.3359	26.7995	33.0287	76.0577	30.0698	30.9371	34.4071	42.5778	31.2931	0.434175	NO	NEG		NO	NO
ENSRNOG00000005792	6.03907	1.19174	1.05353	1.13119	0.257977	0.999998	Ankef1	4.22395	5.43257	17.1517	12.0104	4.42196	0.771021	0	4.30089	3.71238	8.36576	0.954664	NO	POS		NO	NO
ENSRNOG00000032871	5940.83	-0.177437	0.156913	-1.1308	0.25814	0.999998	Mlc1	6367.61	6514.74	4835.71	4709.1	6733.76	5606.87	6502.12	6256.72	6305.74	5575.91	0.133531	NO	NEG		NO	NO
ENSRNOG00000010461	377.075	-0.237735	0.210249	-1.13073	0.258167	0.999998	Gpx8	448.795	515.008	374.121	394.343	358.179	311.493	318.972	295.686	408.369	345.781	0.198291	NO	NEG		NO	NO
ENSRNOG00000020103	0.8112	-2.0974	1.85527	-1.13051	0.258261	0.999998	Pcdhb1	2.11198	0	0	0	1.76878	1.54204	1.0668	0	1.3557	0.266699	1.12604	NO	NEG		NO	NO
ENSRNOG00000001719	5066.31	-0.0781342	0.0691564	-1.12982	0.258552	0.999998	Psmd2	5597.79	5009.92	5016.87	4953.31	5126.82	5080.26	4940.33	4805.17	5203.7	4928.92	0.0465173	NO	NEG		NO	NO
ENSRNOG00000001506	2483.29	0.27078	0.23983	1.12905	0.258876	0.999998	Tmem35	2543.87	2139.35	3359.59	3487.03	2080.97	2239.82	1935.17	2080.56	2251	2715.59	0.244528	NO	POS		NO	NO
ENSRNOG00000061354	1.23381	-1.85455	1.64263	-1.12901	0.258894	0.999998	AABR07063314.1	4.22395	1.08651	0	0	0.884392	1.54204	2.13359	0	1.93422	0.533398	1.16876	NO	NEG		NO	NO
ENSRNOG00000018929	25.2003	-0.359571	0.318559	-1.12874	0.259007	0.999998	Kif20b	21.1198	29.3359	16.0797	20.0174	30.9537	31.6119	25.6031	26.8806	28.2553	22.1452	0.222966	NO	NEG		NO	NO
ENSRNOG00000023094	5.05748	-0.956897	0.848428	-1.12785	0.259385	0.999998	RGD1561661	10.5599	7.6056	4.28792	3.00261	0.884392	7.71021	5.33398	1.07522	6.69002	3.42494	0.676621	NO	NEG		NO	NO
ENSRNOG00000008219	198.038	0.840187	0.745033	1.12772	0.259439	0.999998	Ccdc33	238.653	98.8729	632.469	240.209	179.532	50.8874	50.1394	93.5443	141.986	254.09	0.967126	NO	POS		NO	NO
ENSRNOG00000055605	20.2772	-0.36826	0.326648	-1.12739	0.259577	0.999998	AABR07052500.1	21.1198	28.2494	15.0077	17.0148	22.9942	19.2755	19.2023	19.354	22.9097	17.6447	0.198205	NO	NEG		NO	NO
ENSRNOG00000043332	30.9035	-0.739282	0.656027	-1.12691	0.259781	0.999998	Foxd1	66.5272	18.4708	42.8792	25.0218	56.6011	13.1074	13.8684	10.7522	38.6766	23.1304	0.699918	NO	NEG		NO	NO
ENSRNOG00000051825	20.5005	-0.465718	0.413381	-1.12661	0.259909	0.999998	AABR07005535.1	31.6796	29.3359	20.3676	17.0148	22.9942	11.5653	17.0687	13.9779	23.8938	17.1073	0.347661	NO	NEG		NO	NO
ENSRNOG00000061587	354.449	0.189085	0.167856	1.12647	0.259965	0.999998	Metap1d	383.324	296.619	432.008	416.362	306	339.249	311.505	350.522	331.298	377.599	0.144901	NO	POS		NO	NO
ENSRNOG00000032788	345.174	0.274163	0.243384	1.12647	0.259969	0.999998	Dysf	347.42	384.626	442.728	431.375	232.595	286.049	263.499	373.102	312.673	377.676	0.224753	NO	POS		NO	NO
ENSRNOG00000051627	3.66675	0.893735	0.794099	1.12547	0.260389	0.999998	AABR07053580.1	1.05599	4.34606	3.21594	3.00261	1.76878	3.08408	5.33398	7.52656	2.56373	4.76977	0.560254	NO	POS		NO	NO
ENSRNOG00000052761	3.41467	0.914326	0.812745	1.12499	0.260595	0.999998	AC095390.1	1.05599	4.34606	4.28792	7.00609	2.65318	1.54204	3.20039	3.22567	2.39932	4.43002	0.54519	NO	POS		NO	NO
ENSRNOG00000010728	956.071	-0.109076	0.0969607	-1.12495	0.26061	0.999998	Stradb	1059.16	998.507	880.097	888.773	897.658	1013.89	976.119	934.368	992.303	919.839	0.0688793	NO	NEG		NO	NO
ENSRNOG00000009222	40.842	-0.334254	0.297473	-1.12365	0.261163	0.999998	Epha2	34.8476	53.2392	28.9435	29.0252	40.682	53.2005	37.3379	49.4602	45.4923	36.1917	0.246614	NO	NEG		NO	NO
ENSRNOG00000053084	730.449	0.28146	0.250543	1.1234	0.261267	0.999998	Fuz	743.415	797.502	1043.04	900.783	587.236	510.416	684.883	576.319	659.642	801.256	0.246068	NO	POS		NO	NO
ENSRNOG00000008757	423.315	-0.164397	0.14634	-1.12339	0.261273	0.999998	Tmem218	444.571	485.672	361.258	416.362	372.329	487.285	443.787	375.253	447.464	399.165	0.118656	NO	NEG		NO	NO
ENSRNOG00000038044	404.189	0.22144	0.19717	1.1231	0.261397	0.999998	Tsc22d2	271.389	330.301	422.361	456.397	434.236	455.674	439.52	423.638	372.9	435.479	0.165522	NO	POS		NO	NO
ENSRNOG00000036819	6.89454	-0.791126	0.704418	-1.12309	0.261399	0.999998	Hspb9	14.7838	13.0382	5.35991	6.00522	3.53757	3.85511	3.20039	5.37611	8.80367	4.98541	0.647701	NO	NEG		NO	NO
ENSRNOG00000016939	2623.55	-0.0684921	0.060993	-1.12295	0.261458	0.999998	Chmp7	2788.86	2720.63	2506.29	2613.27	2619.57	2616.07	2551.78	2571.93	2686.29	2560.82	0.0348438	NO	NEG		NO	NO
ENSRNOG00000059140	23.015	0.442762	0.394549	1.1222	0.261778	0.999998	Myo1g	29.5677	19.5573	33.2314	19.0165	11.4971	17.7335	30.9371	22.5797	19.5889	26.4412	0.327941	NO	POS		NO	NO
ENSRNOG00000018524	751.386	-0.181986	0.162285	-1.1214	0.262119	0.999998	Ezr	681.112	790.983	787.906	569.495	928.612	793.381	751.025	708.572	798.522	704.249	0.13861	NO	NEG		NO	NO
ENSRNOG00000024257	5.64552	0.965051	0.860712	1.12122	0.262192	0.999998	Irgc	4.22395	2.17303	9.64783	16.0139	2.65318	6.16817	2.13359	2.15044	3.80458	7.48645	0.876445	NO	POS		NO	NO
ENSRNOG00000017161	0.800448	2.22329	1.98332	1.12099	0.26229	0.999998	Lcn8	1.05599	0	1.07198	0	0	0	3.20039	1.07522	0.263997	1.3369	1.37967	NO	POS		NO	NO
ENSRNOG00000058039	175.718	-0.217466	0.194024	-1.12082	0.262363	0.999998	Acta2	239.709	155.372	176.877	145.126	198.988	161.914	160.019	167.735	188.996	162.439	0.173261	NO	NEG		NO	NO
ENSRNOG00000016562	391.166	0.217869	0.194392	1.12077	0.262385	0.999998	Zfp24	278.781	327.041	355.898	435.379	453.693	386.282	430.986	461.27	361.449	420.883	0.168402	NO	POS		NO	NO
ENSRNOG00000006681	464.493	-0.163189	0.145609	-1.12073	0.262403	0.999998	Rdh10	530.106	549.777	399.849	500.435	420.971	463.384	427.785	423.638	491.059	437.927	0.120586	NO	NEG		NO	NO
ENSRNOG00000011258	9.57669	0.534227	0.476835	1.12036	0.26256	0.999998	Masp2	10.5599	8.69212	10.7198	15.0131	6.19074	6.16817	10.668	8.60178	7.90273	11.2507	0.300142	NO	POS		NO	NO
ENSRNOG00000002342	1938.55	-0.0800816	0.0714795	-1.12034	0.262567	0.999998	Aldh3a2	1958.86	1976.37	1856.67	1933.68	2126.08	1908.28	1877.56	1870.89	1992.4	1884.7	0.0448657	NO	NEG		NO	NO
ENSRNOG00000004787	148.291	-0.168393	0.150456	-1.11922	0.263047	0.999998	AABR07053185.1	167.902	137.987	137.214	124.108	160.959	160.372	142.951	154.832	156.805	139.776	0.101186	NO	NEG		NO	NO
ENSRNOG00000035582	0.631874	-2.72578	2.43683	-1.11858	0.263321	0.999998	Mir26a	0	1.08651	0	0	0.884392	3.08408	0	0	1.26375	0	1.72123	NO	NEG		NO	NO
ENSRNOG00000002529	1342.65	0.169793	0.151878	1.11795	0.263587	0.999998	Rap2c	1264.02	1367.92	1475.05	1734.51	1182.43	1241.34	1260.95	1215	1263.93	1421.38	0.136988	NO	POS		NO	NO
ENSRNOG00000054814	0.474739	-2.28537	2.04485	-1.11763	0.263727	0.999998	AABR07065042.1	1.05599	1.08651	0	0	0.884392	0.771021	0	0	0.949479	0	1.0885	NO	NEG		NO	NO
ENSRNOG00000058488	0.474739	-2.28537	2.04485	-1.11763	0.263727	0.999998	SNORD53_SNORD92	1.05599	1.08651	0	0	0.884392	0.771021	0	0	0.949479	0	1.0885	NO	NEG		NO	NO
ENSRNOG00000005825	1120.81	-0.249383	0.223284	-1.11689	0.264042	0.999998	Lyz2	1437.2	1289.69	1195.26	1029.9	1294.75	848.894	1097.73	773.085	1217.63	1023.99	0.204589	NO	NEG		NO	NO
ENSRNOG00000054565	0.744551	-1.91053	1.7111	-1.11655	0.264186	0.999998	AABR07028792.1	1.05599	2.17303	1.07198	0	0.884392	0.771021	0	0	1.22111	0.267995	1.00611	NO	NEG		NO	NO
ENSRNOG00000052177	1.91375	-1.38172	1.23753	-1.11652	0.264201	0.999998	AABR07068612.2	1.05599	4.34606	0	0	1.76878	3.85511	2.13359	2.15044	2.75648	1.07101	0.834912	NO	NEG		NO	NO
ENSRNOG00000049077	1295.82	0.220724	0.197724	1.11632	0.264284	0.999998	AABR07029204.1	1372.78	1357.06	1643.35	1443.26	871.126	1187.37	1180.94	1310.7	1197.08	1394.56	0.174455	NO	POS		NO	NO
ENSRNOG00000021843	4.34353	-0.800555	0.717205	-1.11622	0.26433	0.999998	AABR07072463.1	5.27994	8.69212	2.14396	5.00435	4.42196	3.85511	3.20039	2.15044	5.56228	3.12479	0.487788	NO	NEG		NO	NO
ENSRNOG00000021285	72.3615	-0.701016	0.62806	-1.11616	0.264353	0.999998	Celsr1	78.1431	27.1629	37.5193	50.0435	205.179	47.8033	36.2711	96.77	89.5721	55.151	0.808011	NO	NEG		NO	NO
ENSRNOG00000023762	2.6904	1.0309	0.923873	1.11584	0.264489	0.999998	AABR07056845.1	1.05599	1.08651	2.14396	5.00435	0.884392	3.85511	4.26719	3.22567	1.7205	3.66029	0.600778	NO	POS		NO	NO
ENSRNOG00000012469	771.054	-0.108474	0.0972201	-1.11575	0.264528	0.999998	Ints14	743.415	795.329	700.004	744.648	788.878	871.254	786.229	738.678	799.719	742.39	0.0670951	NO	NEG		NO	NO
ENSRNOG00000054663	0.912938	3.40064	3.04855	1.11549	0.26464	0.999998	Tomm20l	0	0	0	3.00261	0	0	0	4.30089	0	1.82588	1.89024	NO	POS		NO	NO
ENSRNOG00000028659	2269.7	0.117242	0.105124	1.11528	0.264732	0.999998	Szt2	2016.94	2198.02	2295.11	2252.96	2028.8	2464.95	2452.57	2448.28	2177.18	2362.23	0.0801134	NO	POS		NO	NO
ENSRNOG00000016055	977.004	-0.145904	0.130911	-1.11453	0.265052	0.999998	Fkrp	931.381	885.51	926.192	972.846	1119.64	1167.33	913.178	899.961	1025.96	928.044	0.109167	NO	NEG		NO	NO
ENSRNOG00000023589	1753.74	-0.068856	0.0617896	-1.11436	0.265124	0.999998	Gpr107	1785.68	1812.31	1724.82	1749.52	1839.54	1745.59	1698.34	1674.12	1795.78	1711.7	0.032068	NO	NEG		NO	NO
ENSRNOG00000016724	4979.69	0.149436	0.134138	1.11405	0.26526	0.999998	Epb41l3	4387.63	4354.75	5103.7	6041.25	4693.47	5451.12	4687.5	5118.06	4721.74	5237.63	0.114911	NO	POS		NO	NO
ENSRNOG00000056218	0.741141	-1.90505	1.71015	-1.11397	0.265293	0.999998	AABR07000639.1	2.11198	1.08651	0	0	0.884392	0.771021	0	1.07522	1.21348	0.268806	0.991425	NO	NEG		NO	NO
ENSRNOG00000002097	326.812	-0.424418	0.381052	-1.11381	0.265362	0.999998	Rasl11b	275.613	425.914	162.941	188.164	269.74	526.607	413.917	351.598	374.468	279.155	0.383394	NO	NEG		NO	NO
ENSRNOG00000019933	2263.45	0.0994211	0.0893143	1.11316	0.26564	0.999998	Ubqln4	2227.08	2354.48	2432.33	2277.98	1969.54	2192.01	2367.22	2287	2185.78	2341.13	0.0627359	NO	POS		NO	NO
ENSRNOG00000021732	1888.65	0.169367	0.152222	1.11263	0.265866	0.999998	Hsf1	2000.04	1989.41	2242.58	2067.8	1492.85	1630.71	1777.28	1908.52	1778.25	1999.05	0.129062	NO	POS		NO	NO
ENSRNOG00000008027	86.238	-0.278836	0.250643	-1.11248	0.265931	0.999998	Murc	70.7512	116.257	84.6865	93.081	84.0172	107.172	58.6738	75.2656	94.5494	77.9267	0.219734	NO	NEG		NO	NO
ENSRNOG00000014002	1298.51	0.350039	0.314655	1.11245	0.265944	0.999998	St7l	1594.54	1238.63	1497.56	1696.48	550.092	1184.29	1254.55	1371.98	1141.89	1455.14	0.271453	NO	POS		NO	NO
ENSRNOG00000005234	1641.48	0.182126	0.163738	1.1123	0.266009	0.999998	Gxylt1	1439.31	1276.65	1521.14	1750.52	1811.23	1623.77	1668.47	2040.77	1537.74	1745.23	0.143728	NO	POS		NO	NO
ENSRNOG00000001242	2254.51	-0.221962	0.199709	-1.11143	0.266385	0.999998	Gstt3	2827.94	2487.03	1725.89	2349.04	2682.36	1713.98	2112.26	2137.54	2427.83	2081.18	0.182144	NO	NEG		NO	NO
ENSRNOG00000000857	17.307	-0.50086	0.450736	-1.11121	0.26648	0.999998	Msh5	26.3997	29.3359	15.0077	14.0122	15.0347	10.7943	10.668	17.2036	20.3911	14.2229	0.399824	NO	NEG		NO	NO
ENSRNOG00000009370	3345.51	0.321726	0.289529	1.1112	0.266481	0.999998	Tbkbp1	3623.09	3500.75	5031.88	4427.85	2197.71	2575.21	2546.44	2861.17	2974.19	3716.84	0.296773	NO	POS		NO	NO
ENSRNOG00000017401	113.471	-0.214538	0.193086	-1.1111	0.266523	0.999998	Tmco4	135.166	131.468	94.3343	96.0836	122.93	98.6907	126.949	102.146	122.064	104.878	0.151949	NO	NEG		NO	NO
ENSRNOG00000054613	9.87513	-0.752935	0.677704	-1.11101	0.266565	0.999998	AABR07061902.2	24.2877	3.25954	7.50387	9.00783	9.72831	12.3363	3.20039	9.677	12.403	7.34727	0.672295	NO	NEG		NO	NO
ENSRNOG00000059322	800.257	0.235537	0.212062	1.1107	0.266698	0.999998	N4bp2l1	791.991	882.25	1019.45	1008.88	657.988	609.107	656.08	776.311	735.334	865.181	0.198424	NO	POS		NO	NO
ENSRNOG00000060750	1094.16	0.126797	0.11419	1.11041	0.266822	0.999998	Rnf111	1000.02	1119.11	1163.1	1260.1	949.837	1115.67	1045.46	1099.95	1046.16	1142.15	0.0883874	NO	POS		NO	NO
ENSRNOG00000037307	10.9165	0.631755	0.568952	1.11038	0.266834	0.999998	Spata22	5.27994	18.4708	13.9358	13.0113	7.07514	3.85511	12.8016	12.9027	8.67023	13.1628	0.457313	NO	POS		NO	NO
ENSRNOG00000046147	110.131	0.309019	0.278431	1.10986	0.26706	0.999998	Knop1	95.0389	61.9313	111.486	95.0827	118.509	117.195	123.748	158.058	98.1685	122.094	0.251769	NO	POS		NO	NO
ENSRNOG00000026952	0.769704	2.20798	1.99004	1.10951	0.267208	0.999998	Rgsl1	0	0	1.07198	1.00087	0.884392	0	3.20039	0	0.221098	1.31831	1.42625	NO	POS		NO	NO
ENSRNOG00000002764	665.267	0.0966706	0.0871331	1.10946	0.267232	0.999998	Mettl16	670.552	591.064	683.924	686.597	658.872	650.742	706.219	674.164	642.808	687.726	0.0519007	NO	POS		NO	NO
ENSRNOG00000060767	1.51715	1.71942	1.55019	1.10917	0.267359	0.999998	AABR07024652.1	0	1.08651	2.14396	5.00435	1.76878	0	2.13359	0	0.713825	2.32048	1.11657	NO	POS		NO	NO
ENSRNOG00000018867	12.7902	1.20061	1.08262	1.10899	0.267434	0.999998	Klhdc7a	3.16796	0	8.57585	2.00174	10.6127	16.9625	36.2711	24.7301	7.68578	17.8947	0.982939	NO	POS		NO	NO
ENSRNOG00000038365	172.33	-0.25989	0.234389	-1.1088	0.267517	0.999998	Plekha2	171.07	168.41	133.998	115.1	193.682	217.428	212.293	166.659	187.647	157.012	0.206685	NO	NEG		NO	NO
ENSRNOG00000047776	5.66547	0.792258	0.714545	1.10876	0.267534	0.999998	AABR07027753.2	4.22395	8.69212	9.64783	7.00609	0.884392	3.08408	5.33398	6.45133	4.22114	7.10981	0.513066	NO	POS		NO	NO
ENSRNOG00000007541	124.984	-0.202443	0.182593	-1.10871	0.267556	0.999998	Fhl3	135.166	154.285	127.566	134.117	122.93	123.363	98.1453	104.297	133.936	116.031	0.142083	NO	NEG		NO	NO
ENSRNOG00000033608	617.483	-0.21954	0.19804	-1.10856	0.267619	0.999998	Cd276	662.104	761.647	679.636	664.578	625.265	609.107	417.117	520.408	664.531	570.435	0.17156	NO	NEG		NO	NO
ENSRNOG00000050073	210.878	0.26455	0.238647	1.10854	0.267629	0.999998	Mir3072	230.205	239.033	234.764	223.194	123.815	174.251	210.159	251.602	191.826	229.93	0.200141	NO	POS		NO	NO
ENSRNOG00000001479	8535.17	0.0946048	0.0853447	1.1085	0.267645	0.999998	Gtf2i	8373.98	8457.43	9416.28	9309.1	8015.24	8175.91	8069.25	8464.15	8255.64	8814.69	0.0630762	NO	POS		NO	NO
ENSRNOG00000008118	180.108	0.398575	0.359633	1.10828	0.26774	0.999998	Sync	142.558	69.537	172.589	205.178	161.844	246.727	206.959	235.474	155.166	205.05	0.317421	NO	POS		NO	NO
ENSRNOG00000009440	48.2718	0.327783	0.295826	1.10803	0.26785	0.999998	Gucy1b2	46.4635	56.4988	67.5348	61.0531	32.7225	36.238	44.8055	40.8584	42.9807	53.563	0.254797	NO	POS		NO	NO
ENSRNOG00000010983	28.8988	-0.632149	0.570649	-1.10777	0.26796	0.999998	Otog	49.6314	22.8168	36.4474	23.02	50.4103	17.7335	6.40078	24.7301	35.148	22.6496	0.534369	NO	NEG		NO	NO
[truncated: 17,023 more rows]
