# Supplementary material for: RNA-sequencing of AVPV and ARH reveals vastly different temporal and transcriptomic responses to estradiol in the female rat hypothalamus
Source: PLoS One. 2021 Aug 18;16(8):e0256148. doi: 10.1371/journal.pone.0256148 (PMC8372949; doi:10.1371/journal.pone.0256148)
Supplement: S13 Table — (XLSX) [file pone.0256148.s013.xlsx]

## Sheet: DESeq2_results_ARH_6hr_EB-ARH_2
	baseMean	log2FoldChange	lfcSE	stat	pvalue	padj	geneName	S3_ARH 6 hr	S4_ARH 6 hr	S5_ARH 24 hr	S6_ARH 24 hr	S9_ARH 6 hr	S10_ARH 6 hr	S11_ARH 24 hr	S12_ARH 24 hr	S15_ARH 6 hr	S16_ARH 6 hr	S17_ARH 24 hr	mean_cond1	mean_cond2	Coefficient_of_Variation	DE	POSITIVE FC	# DE	DE POS	DE NEG	# DE POS	# DE NEG
ENSRNOG00000017206	3495.4	-0.490415	0.0715269	-6.85637	7.06324e-12	1.03046e-07	Igfbp5	3673.36	3764.41	2677.96	3067.33	4296.82	4327.64	2636.06	2807.37	3961.82	4109.85	3126.74	4022.32	2863.09	0.18614	YES	NEG	201	NO	YES	114	87
ENSRNOG00000004222	205.282	1.54725	0.257989	5.99735	2.00569e-09	9.75366e-06	S100g	131.607	70.9904	409.34	490.414	95.8436	99.4051	214.914	243.375	95.2409	163.822	243.15	109.485	320.238	0.665067	YES	POS		YES	NO
ENSRNOG00000014448	660.787	0.384949	0.0637729	6.03625	1.57735e-09	9.75366e-06	Arntl	568.506	552.574	769.238	752.492	618.443	551.246	741.286	788.116	547.635	643.195	735.921	580.267	757.411	0.147999	YES	POS		YES	NO
ENSRNOG00000012956	320.246	0.884735	0.151678	5.833	5.44409e-09	1.6222e-05	Tgm2	214.869	194.744	493.278	550.028	260.291	252.027	325.729	431.61	221.539	242.985	335.602	231.076	427.249	0.377594	YES	POS		YES	NO
ENSRNOG00000021027	2622.52	-0.480739	0.0824667	-5.82949	5.55967e-09	1.6222e-05	Dbp	2961.61	2912.53	2096.14	2590.42	3027.65	2889.78	1951.02	1966.01	2944.19	3323.73	2184.65	3009.91	2157.65	0.186085	YES	NEG		NO	YES
ENSRNOG00000022619	46757.2	0.387863	0.0708089	5.4776	4.31144e-08	0.000104833	Fth1	40373.8	42316.1	55474.8	59822.6	40521.7	38454.7	48481.6	56859.4	41918.4	42458.6	47647.2	41007.2	53657.1	0.160431	YES	POS		YES	NO
ENSRNOG00000002461	574.849	-0.432615	0.0825244	-5.24227	1.58616e-07	0.000310856	Nid1	619.538	746.359	435.786	502.786	570.017	666.717	503.705	490.552	625.277	682.777	479.828	651.781	482.532	0.17378	YES	NEG		NO	YES
ENSRNOG00000020792	263.301	0.529614	0.101285	5.22897	1.7046e-07	0.000310856	Etv4	200.544	220.646	341.5	308.196	225.989	198.81	320.692	341.295	260.877	207.802	269.961	219.111	316.329	0.214666	YES	POS		YES	NO
ENSRNOG00000014900	485.486	0.610728	0.117357	5.20403	1.95012e-07	0.000316114	Crem	375.125	417.309	754.29	653.51	359.161	359.465	496.989	544.741	401.668	435.394	542.696	391.354	598.445	0.26507	YES	POS		YES	NO
ENSRNOG00000000814	1720.23	0.555824	0.107301	5.18006	2.21811e-07	0.000323601	Fabp7	1444.99	1404.46	2183.53	1839.05	1392.25	1665.79	2175.17	2480.33	1240.2	1356.76	1739.95	1417.41	2083.61	0.237019	YES	POS		YES	NO
ENSRNOG00000013067	148.701	-0.588278	0.116133	-5.06555	4.07233e-07	0.000540101	Phf21b	183.534	191.866	102.335	112.48	178.572	158.646	110.815	132.145	147.002	193.508	124.811	175.521	116.517	0.231205	YES	NEG		NO	YES
ENSRNOG00000061379	81.2415	-1.28127	0.257822	-4.96959	6.70963e-07	0.000815723	C7	93.1097	75.7871	32.1953	82.1105	155.368	99.4051	38.6174	37.0766	118.016	123.142	38.83	110.804	45.766	0.508638	YES	NEG		NO	YES
ENSRNOG00000018770	270.316	0.717317	0.151353	4.73935	2.14405e-06	0.00240612	Pmaip1	202.335	207.215	453.034	399.305	204.803	213.872	332.445	268.092	182.2	242.985	267.187	208.901	344.013	0.327747	YES	POS		YES	NO
ENSRNOG00000033772	537.389	0.270226	0.0574084	4.70708	2.51294e-06	0.00261866	Serpinb9	487.035	494.055	572.616	597.27	494.351	472.927	602.767	592.275	527.966	472.776	597.243	491.518	592.434	0.102567	NO	POS		NO	NO
ENSRNOG00000000521	336.903	0.632417	0.143333	4.41222	1.02318e-05	0.0082113	Cdkn1a	232.774	278.206	488.679	401.554	228.007	290.182	386.174	508.615	311.603	275.969	304.168	269.457	417.838	0.286063	YES	POS		YES	NO
ENSRNOG00000017321	413.074	0.36107	0.082012	4.40264	1.0694e-05	0.0082113	Trub1	399.297	364.545	474.881	542.154	373.286	334.363	446.618	452.525	345.766	374.922	435.451	365.363	470.326	0.153059	NO	POS		NO	NO
ENSRNOG00000025745	177.041	-1.36727	0.307318	-4.44902	8.6261e-06	0.0082113	Gpr17	228.298	274.368	68.9899	46.1169	193.705	447.825	123.408	107.427	158.39	170.419	128.509	245.501	94.8901	0.631478	YES	NEG		NO	YES
ENSRNOG00000028751	59.1552	0.931007	0.211404	4.40392	1.06311e-05	0.0082113	Nxf3	50.136	32.6172	72.4394	106.856	46.4085	31.1268	52.0495	80.808	48.6557	41.7802	87.8298	41.7874	79.9966	0.411976	YES	POS		YES	NO
ENSRNOG00000042717	295.099	-0.583811	0.132123	-4.41869	9.9299e-06	0.0082113	Ciart	395.716	367.423	232.266	276.701	318.806	289.178	251.013	220.558	309.533	404.608	180.282	347.544	232.164	0.246984	YES	NEG		NO	YES
ENSRNOG00000028064	905.591	0.414581	0.0945793	4.38342	1.16829e-05	0.00852208	Fhad1	709.962	718.538	1041.75	1140.55	832.326	785.2	967.953	889.839	866.485	807.018	1201.88	786.588	1048.39	0.181459	YES	POS		YES	NO
ENSRNOG00000019108	1164.25	0.425256	0.097634	4.35562	1.32692e-05	0.00879931	Rmi1	1169.24	1014.97	1558.02	1449.87	956.418	887.617	1267.66	1323.35	943.092	1069.79	1166.75	1006.86	1353.13	0.186706	YES	POS		YES	NO
ENSRNOG00000045629	261.208	0.415036	0.0952733	4.35627	1.32296e-05	0.00879931	Atp23	223.821	207.215	323.103	352.063	222.962	246.002	272.001	286.155	241.208	217.697	281.055	226.484	302.875	0.177591	YES	POS		YES	NO
ENSRNOG00000018413	2489.44	-0.357505	0.082925	-4.31119	1.62378e-05	0.0102997	Per3	3072.62	3040.12	2026	2381.21	2752.22	2512.24	1910.72	2235.05	2551.84	2660.74	2241.05	2764.96	2158.81	0.152114	NO	NEG		NO	NO
ENSRNOG00000019791	1484.12	-0.244564	0.0572738	-4.2701	1.95388e-05	0.0118772	Sipa1l2	1617.78	1586.73	1285.51	1263.15	1547.62	1738.08	1399.46	1345.22	1566.3	1530.48	1445.03	1597.83	1347.67	0.100413	NO	NEG		NO	NO
ENSRNOG00000020388	3015.45	0.367429	0.0879302	4.17864	2.93253e-05	0.0171131	Inpp5f	2531.87	2857.84	3663.36	3995.3	2415.26	2854.63	2971.86	3437.67	2707.12	2615.66	3119.34	2663.73	3437.51	0.164833	NO	POS		NO	NO
ENSRNOG00000006663	182.003	-0.486078	0.117368	-4.14149	3.4505e-05	0.0191675	Usp2	163.837	204.337	134.53	152.973	230.025	247.007	155.309	155.912	214.292	196.807	146.999	209.384	149.145	0.208043	YES	NEG		NO	YES
ENSRNOG00000007152	800.03	-0.695234	0.168128	-4.13514	3.54736e-05	0.0191675	Bhlhe40	893.495	877.787	464.532	443.172	1140.03	1165.75	715.261	559.952	901.683	833.405	805.261	968.693	597.636	0.301117	YES	NEG		NO	YES
ENSRNOG00000001623	1043.92	0.346104	0.0841579	4.11255	3.9131e-05	0.0200915	Zfp295	1077.92	1013.05	1261.37	1233.91	871.672	821.347	1075.41	1180.75	879.943	909.269	1158.43	928.868	1181.97	0.149185	NO	POS		NO	NO
ENSRNOG00000046912	2876.57	-0.208709	0.0508076	-4.10784	3.99379e-05	0.0200915	Nr1d2	3128.13	3030.52	2709	2769.26	2923.73	3197.03	2673.83	2390.02	3022.86	3080.74	2717.18	3063.84	2651.86	0.0849986	NO	NEG		NO	NO
ENSRNOG00000005592	1057.69	-0.279259	0.06819	-4.0953	4.21614e-05	0.0205031	Brinp2	1197.89	1198.2	886.52	880.72	1179.38	1181.82	1051.9	986.809	1076.64	1066.49	928.222	1150.07	946.835	0.116751	NO	NEG		NO	NO
ENSRNOG00000014524	138.818	-0.537401	0.132054	-4.06955	4.71039e-05	0.0221677	S1pr3	158.466	167.883	94.2862	93.3585	180.59	172.704	129.284	116.934	125.263	167.121	121.113	162.004	110.995	0.228273	YES	NEG		NO	YES
ENSRNOG00000003522	302.96	0.365927	0.0910623	4.01843	5.85879e-05	0.0224931	Mr1	273.957	253.263	373.695	372.309	311.744	263.072	308.1	327.035	244.314	258.378	346.697	267.455	345.567	0.157394	NO	POS		NO	NO
ENSRNOG00000004303	1030.71	-0.563045	0.139868	-4.02555	5.6842e-05	0.0224931	Timp3	903.343	1069.65	685.3	773.864	1398.31	1555.34	843.706	841.354	1193.62	1130.26	943.015	1208.42	817.448	0.261839	YES	NEG		NO	YES
ENSRNOG00000006978	306.27	0.480564	0.118883	4.04232	5.29246e-05	0.0224931	Mterf2	242.622	270.531	435.786	428.549	285.513	243.994	306.421	308.021	257.772	255.079	334.678	259.252	362.691	0.224193	YES	POS		YES	NO
ENSRNOG00000009401	413.175	0.608069	0.151115	4.02388	5.72478e-05	0.0224931	Lmo2	333.046	320.416	657.704	636.638	337.975	303.236	437.384	445.87	358.189	347.435	367.036	333.383	508.926	0.299983	YES	POS		YES	NO
ENSRNOG00000021814	128.383	0.788729	0.195456	4.03533	5.45254e-05	0.0224931	Tnfrsf25	104.748	109.364	205.82	224.96	110.977	71.2905	131.803	143.553	74.5364	106.649	128.509	96.2609	166.929	0.376954	YES	POS		YES	NO
ENSRNOG00000032669	96.1213	0.61811	0.152383	4.0563	4.98568e-05	0.0224931	Serpina1	69.8323	58.5191	100.035	133.851	76.6749	73.2987	132.642	103.624	90.0648	96.7542	122.037	77.524	118.438	0.266089	YES	POS		YES	NO
ENSRNOG00000049965	23.6585	-1.4166	0.35203	-4.0241	5.7194e-05	0.0224931	LOC103693608	34.9161	24.9426	4.59933	6.74881	49.4351	40.1637	15.9507	14.2602	30.0216	19.7906	19.415	33.2116	12.1948	0.588061	YES	NEG		NO	YES
ENSRNOG00000011034	21.3161	1.47923	0.370006	3.99786	6.3917e-05	0.0239099	Tcp11x2	17.0104	14.39	47.1431	50.6161	10.0888	9.03683	13.4321	28.5205	8.28182	10.9948	24.9622	11.6338	32.9348	0.707227	YES	POS		YES	NO
ENSRNOG00000013003	53.1004	0.693496	0.174274	3.97934	6.91069e-05	0.0247198	Srms	40.2879	35.4952	77.0387	76.4865	40.3552	42.1719	63.8026	65.5971	35.1977	54.974	52.6979	41.4136	67.1246	0.296021	YES	POS		YES	NO
ENSRNOG00000048622	1551.96	-0.236667	0.0594927	-3.97809	6.94709e-05	0.0247198	Sin3b	1642.85	1645.25	1299.31	1412.75	1720.14	1771.22	1349.93	1455.5	1630.48	1590.95	1553.2	1666.81	1414.14	0.0986382	NO	NEG		NO	NO
ENSRNOG00000009032	1200.47	0.43325	0.109508	3.95634	7.61074e-05	0.0264365	Ttll3	1137.91	1018.81	1395.9	1753.57	1108.76	877.576	1190.42	1359.48	970.008	1098.38	1294.33	1035.24	1398.74	0.202581	YES	POS		YES	NO
ENSRNOG00000018179	1522.14	0.508895	0.129447	3.93131	8.44859e-05	0.0286643	Glt8d1	1364.42	1403.5	2060.5	2194.49	1181.4	1001.08	1483.41	1746.4	1241.24	1466.71	1600.35	1276.39	1817.03	0.237633	YES	POS		YES	NO
ENSRNOG00000008336	526.149	0.562357	0.143787	3.91104	9.19008e-05	0.0304714	Tnfrsf11b	401.088	479.665	810.632	749.118	461.058	413.686	540.643	453.476	393.386	444.19	640.695	432.179	638.913	0.274298	YES	POS		YES	NO
ENSRNOG00000012448	22.1973	-2.33383	0.598057	-3.90235	9.5263e-05	0.0308843	Chrnb3	13.4293	15.3493	4.59933	8.99841	73.6482	71.2905	14.2716	2.85205	21.7398	14.2932	3.6981	34.9584	6.88391	1.14919	YES	NEG		NO	YES
ENSRNOG00000011668	238.954	0.649807	0.167691	3.87503	0.00010661	0.0337143	Nfil3	221.136	271.49	356.448	281.2	141.243	160.655	263.606	320.38	172.883	170.419	269.037	189.638	298.134	0.29547	YES	POS		YES	NO
ENSRNOG00000014481	73.4068	0.684171	0.176766	3.8705	0.000108614	0.0337143	Adtrp	58.1936	51.8038	125.332	110.231	65.5772	54.221	77.2348	72.2519	57.9727	56.0734	78.5846	57.307	92.7267	0.326978	YES	POS		YES	NO
ENSRNOG00000038864	95.4523	0.987111	0.255734	3.85992	0.000113425	0.0344742	AC135409.1	82.3663	76.7464	197.771	184.467	51.4529	55.225	87.3089	98.871	67.2898	61.5708	86.9053	65.7752	131.065	0.519195	YES	POS		YES	NO
ENSRNOG00000003468	122.622	0.6463	0.168104	3.84464	0.000120728	0.0359451	Capn8	120.864	89.2177	140.279	145.099	114.003	63.2578	129.284	180.63	87.9943	109.948	168.263	97.5475	152.711	0.287016	YES	POS		YES	NO
ENSRNOG00000014182	414.812	-0.601631	0.157069	-3.83035	0.00012796	0.0366041	Tns1	441.376	646.589	309.305	294.698	478.209	621.533	343.359	356.506	365.435	392.514	313.414	490.943	323.456	0.293733	YES	NEG		NO	YES
ENSRNOG00000014896	22.8106	1.00601	0.262405	3.8338	0.000126178	0.0366041	Adgrg3	22.3821	18.2273	31.0455	28.12	10.0888	13.0532	25.1852	38.978	18.6341	10.9948	34.2074	15.5634	31.5072	0.422364	YES	POS		YES	NO
ENSRNOG00000006422	172.314	0.689202	0.181602	3.79512	0.000147575	0.0400468	Kcnk16	142.35	137.184	279.409	265.453	103.915	129.528	198.963	197.742	121.122	173.718	146.075	134.636	217.529	0.335658	YES	POS		YES	NO
ENSRNOG00000013465	94.8363	0.557137	0.147197	3.78498	0.00015372	0.0400468	Tepp	78.7851	70.0311	137.98	127.103	80.7104	67.2741	98.2225	122.638	82.8182	87.9583	89.6788	77.9296	115.124	0.25257	YES	POS		YES	NO
ENSRNOG00000018391	498.589	0.314591	0.0828304	3.79802	0.000145858	0.0400468	Cdk2ap2	440.481	461.438	602.512	627.639	405.57	440.796	493.631	550.445	476.205	466.179	519.583	448.445	558.762	0.140266	NO	POS		NO	NO
ENSRNOG00000020266	26251.4	-0.230494	0.06085	-3.78791	0.000151921	0.0400468	Eef2	28100.3	27551	23028.8	21397.1	28595.7	30043.4	25304.5	24710.1	28417	26136.8	25480.8	28140.7	23984.3	0.0989695	NO	NEG		NO	NO
ENSRNOG00000021916	144.98	-0.502754	0.132731	-3.78777	0.000152006	0.0400468	Slc16a12	147.722	165.005	90.8367	124.853	150.323	166.679	136	108.378	169.777	206.702	128.509	167.701	117.715	0.222016	YES	NEG		NO	YES
ENSRNOG00000004346	280.634	-0.684892	0.181573	-3.772	0.000161947	0.0414498	Notch3	329.465	398.122	203.52	201.34	411.623	421.719	245.976	231.016	239.138	233.09	171.961	338.859	210.763	0.328411	YES	NEG		NO	YES
ENSRNOG00000005953	347.436	0.585746	0.15574	3.76106	0.000169198	0.0425592	Cfap46	335.732	325.213	457.633	573.649	281.478	266.084	365.186	399.287	223.609	263.875	330.055	282.665	425.162	0.288593	YES	POS		YES	NO
ENSRNOG00000016420	65.8189	0.774795	0.207096	3.74124	0.000183112	0.0452783	Serpinb6b	58.1936	40.2919	98.8855	123.728	48.4262	53.2169	73.0372	57.041	45.55	51.6755	73.9619	49.559	85.3308	0.38509	YES	POS		YES	NO
ENSRNOG00000055562	2440.24	0.403837	0.108274	3.72978	0.000191647	0.046599	Dkc1	2360.87	2028.98	3025.21	3428.4	2045	1844.52	2669.64	2356.74	2381.02	2104.4	2597.91	2127.47	2815.58	0.192469	YES	POS		YES	NO
ENSRNOG00000012886	52.4013	0.956885	0.256866	3.72523	0.000195139	0.0466703	Maff	29.5444	57.5598	102.335	77.6113	37.3286	23.0941	65.4816	52.2875	44.5148	27.487	59.1695	36.5881	71.377	0.454168	YES	POS		YES	NO
ENSRNOG00000020716	901.296	-0.288177	0.077531	-3.71693	0.000201662	0.0474523	Axl	915.877	863.397	747.391	815.481	1055.29	1113.54	849.582	818.538	984.501	962.044	788.619	982.441	803.922	0.128576	NO	NEG		NO	NO
ENSRNOG00000007514	109.798	-0.454348	0.122535	-3.70789	0.00020899	0.0479697	Sox12	121.759	120.876	85.0876	77.6113	142.252	137.561	103.26	94.1176	120.086	109.948	95.226	125.414	91.0604	0.189806	YES	NEG		NO	YES
ENSRNOG00000019018	1856.4	0.544445	0.146903	3.70615	0.000210437	0.0479697	Plat	1431.56	1448.59	3013.71	2672.53	1543.59	1646.71	1724.35	1975.52	1438.97	1706.39	1818.54	1535.97	2240.93	0.281138	YES	POS		YES	NO
ENSRNOG00000008678	197.508	-0.509847	0.137914	-3.69684	0.000218297	0.0489959	Antxr1	186.219	188.988	158.677	148.474	282.486	272.109	146.914	160.665	223.609	217.697	186.754	228.518	160.297	0.23759	YES	NEG		NO	YES
ENSRNOG00000020295	812.69	0.661394	0.179172	3.69139	0.00022303	0.0492998	Plekhn1	825.453	676.328	1301.61	1286.77	608.355	501.042	781.582	968.746	547.635	695.97	746.091	642.464	1016.96	0.33361	YES	POS		YES	NO
ENSRNOG00000000433	3787.15	0.36234	0.098506	3.67836	0.000234742	0.0511143	Prrt1	3675.15	3673.28	4807.45	4849.02	3260.7	3095.61	3964.16	4418.77	3054.96	3350.11	3509.49	3351.63	4309.78	0.170797	NO	POS		NO	NO
ENSRNOG00000025669	84.295	-0.904416	0.246422	-3.67019	0.000242371	0.0512457	Tmem104	77.8899	105.526	28.7458	53.9905	125.101	153.626	68.0002	56.0903	101.452	79.1625	77.66	107.126	56.8974	0.417635	YES	NEG		NO	YES
ENSRNOG00000050647	57.3427	2.64757	0.720861	3.67279	0.000239916	0.0512457	Hspa1b	17.0104	20.1459	266.761	183.343	8.07104	26.1064	15.9507	22.8164	14.4932	15.3927	40.6791	16.8699	105.91	1.48922	YES	POS		YES	NO
ENSRNOG00000015763	229.884	-0.805911	0.219813	-3.66635	0.000246039	0.0512781	Nat8f3	184.429	243.67	146.029	186.717	397.499	294.199	117.531	131.194	336.449	256.179	234.829	285.404	163.26	0.383733	YES	NEG		NO	YES
ENSRNOG00000002680	1059.34	-0.275386	0.0755408	-3.64552	0.000266852	0.0543517	Lamc1	974.966	1206.84	937.113	921.213	1153.15	1198.89	966.274	975.4	1080.78	1288.59	949.486	1150.53	949.897	0.123787	NO	NEG		NO	NO
ENSRNOG00000021966	39.6294	-0.852423	0.233913	-3.64419	0.000268238	0.0543517	Il17rd	48.3454	63.3158	20.697	29.2448	60.5328	58.2373	28.5433	30.4218	39.3386	28.5865	28.6602	49.7261	27.5134	0.385716	YES	NEG		NO	YES
ENSRNOG00000016935	1482.23	0.505797	0.139395	3.62851	0.000285057	0.0554492	Mapk1ip1	1446.78	1372.8	2161.68	2167.49	1124.9	1116.55	1485.93	1672.25	1170.84	1233.62	1351.65	1244.25	1767.8	0.254037	YES	POS		YES	NO
ENSRNOG00000019383	4020.37	-0.356008	0.0980319	-3.63155	0.000281723	0.0554492	Tef	4106.68	4399.49	3096.5	2948.11	4436.05	5047.57	3962.48	3410.1	4585.02	4213.2	4018.91	4464.67	3487.22	0.159542	NO	NEG		NO	NO
ENSRNOG00000061367	149.855	-0.637349	0.175488	-3.63186	0.000281387	0.0554492	Atp7a	143.246	188.988	81.6381	91.1089	195.723	227.929	142.716	122.638	167.707	151.728	134.981	179.22	114.616	0.29251	YES	NEG		NO	YES
ENSRNOG00000007793	1315.94	0.384241	0.106558	3.60592	0.000311049	0.0582784	Pnrc1	1230.12	1208.76	1789.14	1700.7	1097.66	975.977	1316.35	1320.5	1169.81	1249.01	1417.3	1155.22	1508.8	0.184607	YES	POS		YES	NO
ENSRNOG00000008759	103.48	0.461821	0.127902	3.61075	0.000305314	0.0582784	Csf3r	94.005	90.177	143.729	127.103	90.7992	99.4051	104.939	119.786	74.5364	79.1625	114.641	88.0142	122.039	0.203714	YES	POS		YES	NO
ENSRNOG00000018870	3418.92	0.518787	0.144021	3.60216	0.00031558	0.0582784	Hapln2	2443.23	3442.08	4518.84	4822.03	2442.5	2940.98	3444.5	4713.48	2860.33	3011.47	2968.65	2856.77	4093.5	0.256162	YES	POS		YES	NO
ENSRNOG00000043098	267.63	0.615182	0.170781	3.60217	0.000315575	0.0582784	Mt2A	179.057	176.517	316.204	439.798	218.927	209.855	245.976	363.161	217.398	291.362	285.678	215.519	330.163	0.305537	YES	POS		YES	NO
ENSRNOG00000010547	194.058	-0.851153	0.236928	-3.59245	0.000327579	0.0597381	Foxb1	290.968	227.361	100.035	75.3617	304.682	282.15	172.099	145.454	194.623	161.623	180.282	243.568	134.647	0.3908	YES	NEG		NO	YES
ENSRNOG00000008752	641.588	0.275625	0.0768856	3.58487	0.000337241	0.0600001	Nrf1	611.48	613.012	781.886	763.74	543.786	570.324	638.866	714.913	560.058	611.31	648.091	584.995	709.499	0.124653	NO	POS		NO	NO
ENSRNOG00000010302	639.68	-0.686763	0.19152	-3.58586	0.00033597	0.0600001	Rasl10b	752.935	759.79	328.852	316.069	888.823	924.768	633.829	563.755	685.321	626.703	555.639	773.057	479.629	0.307554	YES	NEG		NO	YES
ENSRNOG00000023546	317.359	0.823635	0.22998	3.58133	0.00034185	0.0600873	Hspb1	219.345	238.873	600.212	573.649	191.687	212.867	234.223	380.273	278.476	268.273	293.074	234.92	416.286	0.449556	YES	POS		YES	NO
ENSRNOG00000008510	127.794	-0.590442	0.165495	-3.56774	0.000360078	0.0607466	Abtb2	115.492	137.184	78.1886	91.1089	162.43	200.818	106.618	126.441	139.756	150.629	97.075	151.051	99.8862	0.278166	YES	NEG		NO	YES
ENSRNOG00000010910	582.321	0.24667	0.0690837	3.57059	0.000356177	0.0607466	Gmeb1	583.726	500.77	655.404	671.507	540.76	559.279	596.89	655.02	490.698	543.143	608.337	536.396	637.432	0.10629	NO	POS		NO	NO
ENSRNOG00000016208	76.3992	-0.62482	0.174871	-3.57303	0.000352876	0.0607466	Setbp1	93.1097	81.5431	49.4428	42.7425	107.95	106.434	63.8026	58.9423	78.6773	79.1625	78.5846	91.1461	58.7029	0.279007	YES	NEG		NO	YES
ENSRNOG00000060267	35.7724	1.13212	0.317462	3.56616	0.000362256	0.0607466	SNORD14	14.3246	30.6986	78.1886	71.9873	18.1598	24.0982	35.2593	29.4712	19.6693	31.8849	39.7545	23.1392	50.9322	0.584587	YES	POS		YES	NO
ENSRNOG00000011208	32.7034	0.80385	0.225679	3.56192	0.000368147	0.061033	Rapsn	24.1727	25.9019	43.6936	56.2401	20.1776	22.09	30.2223	43.7314	19.6693	34.0839	39.7545	24.3492	42.7284	0.363429	YES	POS		YES	NO
ENSRNOG00000000048	1881.13	-0.248111	0.0700119	-3.54384	0.000394338	0.063103	Gak	1901.59	2016.51	1586.77	1546.6	2157.99	2192.94	1861.19	1724.54	1955.54	1939.48	1809.29	2027.34	1705.68	0.11026	NO	NEG		NO	NO
ENSRNOG00000002906	30.9977	0.901689	0.256206	3.51939	0.000432538	0.063103	Nr1i2	32.2303	19.1866	51.7424	53.9905	23.2042	16.0655	26.0248	40.8794	20.7045	20.8901	36.0564	22.0469	41.7387	0.425523	YES	POS		YES	NO
ENSRNOG00000005923	1464.86	-0.250227	0.0710866	-3.52003	0.0004315	0.063103	Mtmr2	1477.22	1711.45	1234.92	1283.4	1415.46	1706.96	1328.1	1333.81	1584.93	1581.05	1456.13	1579.51	1327.27	0.112521	NO	NEG		NO	NO
ENSRNOG00000007439	141.105	0.586004	0.166081	3.52842	0.000418051	0.063103	Unc13d	124.445	138.144	217.318	214.837	101.897	98.401	147.753	158.764	114.91	109.948	125.735	114.624	172.882	0.293414	YES	POS		YES	NO
ENSRNOG00000007478	2101.94	-0.286446	0.08116	-3.5294	0.000416511	0.063103	Cry2	2114.66	2350.36	1844.33	1650.08	2437.45	2536.34	2111.36	1825.31	2218.49	2081.31	1951.67	2289.77	1876.55	0.130019	NO	NEG		NO	NO
ENSRNOG00000007545	318.855	0.431052	0.122092	3.53055	0.000414694	0.063103	Angptl4	293.654	287.799	417.389	384.682	262.309	261.064	328.248	421.152	322.991	222.095	306.017	274.985	371.498	0.203919	YES	POS		YES	NO
ENSRNOG00000016419	159.178	-0.719774	0.203514	-3.53673	0.000405116	0.063103	Pdlim5	164.733	189.947	104.635	96.733	221.954	296.207	132.642	108.378	154.249	136.335	145.15	193.904	117.508	0.369519	YES	NEG		NO	YES
ENSRNOG00000020990	42.0692	0.940954	0.267306	3.52013	0.000431328	0.063103	Fgf21	39.3926	31.6579	71.2896	84.3601	27.2398	28.1146	43.6544	51.3369	17.5989	32.9844	35.1319	29.498	57.1546	0.474838	YES	POS		YES	NO
ENSRNOG00000028211	1875.16	0.31711	0.0899218	3.52651	0.000421078	0.063103	Akap17a	1812.95	1737.35	2423.85	2359.83	1690.88	1582.45	1867.91	2046.82	1687.42	1605.24	1812.07	1686.05	2102.09	0.152717	NO	POS		NO	NO
ENSRNOG00000030712	434.889	0.400869	0.11372	3.52506	0.000423387	0.063103	RT1-A2	386.763	291.636	450.734	569.15	359.161	379.547	450.816	523.826	443.077	417.802	511.262	379.665	501.158	0.184339	YES	POS		YES	NO
ENSRNOG00000031312	261.041	-0.287203	0.0810187	-3.5449	0.000392762	0.063103	Tnfrsf1a	280.224	267.653	244.914	248.581	308.717	292.191	233.383	215.805	267.089	289.163	223.735	284.173	233.284	0.115566	NO	NEG		NO	NO
ENSRNOG00000042445	115.032	1.08832	0.307568	3.53848	0.000402434	0.063103	AC130970.1	85.9474	63.3158	265.611	179.968	50.444	96.3928	197.284	100.772	79.7125	80.262	65.6412	76.0124	161.855	0.594677	YES	POS		YES	NO
ENSRNOG00000009329	1757.89	-0.364717	0.10397	-3.50791	0.000451635	0.064302	Nr1d1	1862.19	1852.47	1387.85	1683.83	2263.93	2266.23	1471.66	1501.13	1555.95	1938.38	1553.2	1956.53	1519.53	0.174395	NO	NEG		NO	NO
ENSRNOG00000015235	505.804	0.305389	0.0870045	3.51004	0.000448044	0.064302	Fra10ac1	478.978	447.048	660.004	600.644	451.978	414.69	525.532	503.862	456.535	489.268	535.299	456.416	565.068	0.142714	NO	POS		NO	NO
ENSRNOG00000056941	157.978	0.572878	0.163374	3.50654	0.00045398	0.064302	AABR07066529.3	157.57	137.184	235.716	237.333	104.924	119.487	154.47	192.038	128.368	126.44	144.226	128.996	192.756	0.285217	YES	POS		YES	NO
ENSRNOG00000006067	829.127	0.239792	0.0685457	3.49828	0.000468272	0.0656887	Aifm1	761.888	754.993	1007.25	961.706	746.571	757.085	843.706	906.001	782.632	790.526	808.034	765.616	905.34	0.108914	NO	POS		NO	NO
ENSRNOG00000037406	239.907	0.730326	0.208935	3.49546	0.000473239	0.0657532	RGD1564171	213.078	195.703	424.288	429.674	163.439	150.614	207.359	236.72	184.27	199.006	234.829	184.352	306.574	0.400602	YES	POS		YES	NO
ENSRNOG00000008196	101.326	-0.442201	0.126983	-3.48236	0.000497016	0.0679164	Parp12	117.282	113.201	67.8401	87.7345	112.995	134.548	86.4694	85.5614	99.3818	114.346	95.226	115.292	84.5663	0.187806	YES	NEG		NO	YES
ENSRNOG00000056701	363.246	0.579332	0.16639	3.48177	0.000498119	0.0679164	Gtf2a2	330.36	292.596	564.567	562.401	253.229	250.019	321.532	365.062	302.286	349.634	404.017	296.354	443.516	0.299677	YES	POS		YES	NO
ENSRNOG00000000486	48.565	0.648438	0.186893	3.46956	0.000521311	0.0703811	Ggnbp1	45.6596	38.3732	65.5404	76.4865	35.3108	35.1432	46.173	65.5971	33.1273	42.8797	49.9243	38.4156	60.7443	0.298691	YES	POS		YES	NO
ENSRNOG00000052959	486.728	0.345132	0.0995409	3.46723	0.000525844	0.0703811	Zscan12	458.386	414.431	641.606	632.139	416.667	409.669	486.915	483.897	430.655	468.378	511.262	433.031	551.164	0.167037	NO	POS		NO	NO
ENSRNOG00000011841	6163.97	-0.84557	0.24463	-3.45653	0.000547185	0.0725716	Map2	9020	7696.71	3337.96	2944.73	8570.44	11443.6	5212.51	4187.76	5149.22	4443	5797.69	7720.5	4296.13	0.433677	YES	NEG		NO	YES
ENSRNOG00000028087	456.582	0.261265	0.0757163	3.45058	0.00055939	0.0729716	Sdhaf4	380.496	454.723	525.473	511.785	412.632	392.6	492.791	514.319	464.817	406.807	465.96	418.679	502.066	0.113572	NO	POS		NO	NO
ENSRNOG00000028753	799.539	0.32967	0.0955515	3.45018	0.000560205	0.0729716	B9d2	742.192	745.4	970.458	977.453	655.772	630.57	805.088	934.521	843.71	676.18	813.581	715.637	900.22	0.15416	NO	POS		NO	NO
ENSRNOG00000018816	3537.55	0.316229	0.0917674	3.44599	0.000568979	0.073051	Cox5a	3177.37	3208.96	4551.03	4304.62	2805.7	2897.81	3637.59	3653.47	3468.01	3538.12	3670.36	3182.66	3963.41	0.150753	NO	POS		NO	NO
ENSRNOG00000032394	649.694	0.322457	0.0935984	3.44511	0.000570828	0.073051	Tymp	589.098	631.239	829.029	803.108	563.964	504.054	632.15	720.617	614.925	593.719	664.733	582.833	729.927	0.152509	NO	POS		NO	NO
ENSRNOG00000014354	874.131	0.622627	0.180986	3.4402	0.000581292	0.0737432	Cep95	706.38	637.955	1607.47	981.952	853.512	554.259	972.151	724.42	767.104	691.572	1118.67	701.797	1080.93	0.337947	YES	POS		YES	NO
ENSRNOG00000019009	619.879	0.348241	0.101301	3.43769	0.000586698	0.0737874	Arrdc2	493.302	615.89	719.795	734.496	504.44	570.324	692.594	792.869	517.614	606.913	570.431	551.414	702.037	0.163902	NO	POS		NO	NO
ENSRNOG00000016242	244.659	-0.338242	0.0985571	-3.43195	0.000599266	0.0747239	Fzd1	217.554	272.45	205.82	200.215	293.584	288.174	209.038	220.558	285.723	266.074	232.056	270.593	213.537	0.149796	NO	NEG		NO	NO
ENSRNOG00000006523	1194.06	-0.287525	0.0838774	-3.42792	0.000608234	0.0750395	Atl2	1183.57	1277.83	946.312	952.707	1393.26	1380.63	1131.66	1110.4	1202.93	1371.05	1184.32	1301.54	1065.08	0.130722	NO	NEG		NO	NO
ENSRNOG00000028430	405.942	0.359724	0.104993	3.42617	0.000612153	0.0750395	LOC257650	412.727	386.61	509.376	510.66	326.877	336.371	469.285	446.821	329.202	363.928	373.508	359.286	461.93	0.169895	NO	POS		NO	NO
ENSRNOG00000057703	552.942	-0.355858	0.103933	-3.42393	0.000617228	0.0750395	Cabp7	589.993	574.639	440.386	406.053	690.074	680.774	580.1	488.651	588.009	562.933	480.753	614.404	479.189	0.164412	NO	NEG		NO	NO
ENSRNOG00000020159	1175.95	0.468117	0.137082	3.41487	0.000638115	0.076307	Dalrd3	1076.13	1010.17	1690.25	1756.94	967.516	869.543	1083.81	1232.08	997.959	1085.19	1165.82	1001.09	1385.78	0.244769	YES	POS		YES	NO
ENSRNOG00000042352	155.484	0.905193	0.265033	3.41539	0.000636902	0.076307	Dnase1l2	107.434	145.818	274.81	329.567	88.7814	84.3437	135.161	189.186	127.333	113.246	114.641	111.159	208.673	0.507437	YES	POS		YES	NO
ENSRNOG00000006526	580.874	-0.442208	0.130164	-3.39732	0.000680495	0.0800625	Sema3c	491.512	660.019	417.389	434.173	725.385	659.688	543.162	445.87	757.787	668.483	586.148	660.479	485.349	0.209606	YES	NEG		NO	YES
ENSRNOG00000037801	23.9345	0.830712	0.24438	3.39927	0.000675663	0.0800625	LOC100360238	19.6963	16.3086	41.3939	37.1185	16.1421	20.0818	24.3457	23.7671	17.5989	15.3927	31.4338	17.5367	31.6118	0.373668	YES	POS		YES	NO
ENSRNOG00000007467	558.836	-0.400909	0.118252	-3.39029	0.000698182	0.0806931	Ace3	570.297	655.223	380.594	426.3	668.887	726.962	551.557	497.207	626.313	523.352	520.507	628.506	475.233	0.187906	YES	NEG		NO	YES
ENSRNOG00000012742	20.9266	-0.983527	0.290244	-3.38862	0.000702449	0.0806931	Irx2	20.5916	32.6172	10.3485	12.3728	26.2309	41.1678	15.1111	16.1616	18.6341	23.0891	13.8679	27.0551	13.5724	0.447245	YES	NEG		NO	YES
ENSRNOG00000061795	762.822	0.233293	0.0688083	3.39048	0.000697709	0.0806931	Rbm4b	684.894	757.871	918.716	834.603	706.216	633.582	818.521	789.067	748.469	705.866	793.242	706.15	830.829	0.104567	NO	POS		NO	NO
ENSRNOG00000018557	501.785	-0.382089	0.112865	-3.38537	0.000710812	0.0810159	Cdh22	562.239	518.998	404.741	338.565	621.47	567.312	449.137	423.054	595.256	503.561	535.299	561.473	430.159	0.175398	YES	NEG		NO	YES
ENSRNOG00000002746	504.793	-0.452067	0.134401	-3.36357	0.000769404	0.0845108	Fstl1	462.863	567.923	323.103	349.813	617.435	657.68	460.89	485.799	609.749	537.645	479.828	575.549	419.887	0.211368	YES	NEG		NO	YES
ENSRNOG00000015334	1073.97	0.193467	0.0575079	3.36417	0.000767732	0.0845108	Fcho2	1036.74	1029.36	1186.63	1246.28	956.418	1013.13	1092.2	1134.16	950.339	1059.9	1108.5	1007.65	1153.56	0.085293	NO	POS		NO	NO
ENSRNOG00000025108	573.642	0.340164	0.101214	3.36082	0.000777101	0.0845108	Ankrd35	546.124	509.404	757.739	699.627	570.017	444.813	614.52	613.19	464.817	533.247	556.564	511.404	648.328	0.163772	NO	POS		NO	NO
ENSRNOG00000027569	1650.7	-0.325359	0.0965789	-3.36884	0.000754861	0.0845108	Trappc9	1842.5	1778.6	1248.72	1192.29	1757.47	1959.99	1668.1	1556.27	1841.67	1728.38	1583.71	1818.1	1449.82	0.146918	NO	NEG		NO	NO
ENSRNOG00000032585	96.7145	0.970437	0.288875	3.35937	0.000781207	0.0845108	Hspa8	83.2616	86.3397	167.875	223.836	66.5861	39.1596	80.5928	99.8217	69.3602	58.2724	88.7543	67.1633	132.176	0.549967	YES	POS		YES	NO
ENSRNOG00000042094	886.94	0.20165	0.0599005	3.36642	0.000761493	0.0845108	Prr13	843.359	798.163	958.96	902.091	865.619	768.13	991.459	1013.43	874.767	833.405	906.958	830.574	954.579	0.0874105	NO	POS		NO	NO
ENSRNOG00000047143	631.862	0.218963	0.0651853	3.35908	0.000782025	0.0845108	Fkbp1b	557.763	618.768	728.993	712	587.168	546.226	695.113	643.612	598.361	619.007	643.469	587.882	684.637	0.0954976	NO	POS		NO	NO
ENSRNOG00000000633	203.862	0.44971	0.135254	3.32493	0.000884394	0.0852538	Rhobtb1	154.884	170.761	285.158	263.204	202.785	158.646	213.235	246.227	156.319	204.503	186.754	174.65	238.916	0.219955	YES	POS		YES	NO
ENSRNOG00000001555	696.882	0.518525	0.15535	3.33777	0.000844521	0.0852538	Btg3	651.768	579.435	1018.75	1085.43	518.564	474.935	633.829	718.716	636.665	631.101	716.506	582.078	834.647	0.273867	YES	POS		YES	NO
ENSRNOG00000001575	642.568	0.297184	0.0887104	3.35005	0.000807976	0.0852538	Grik1	642.815	622.605	789.935	679.38	530.671	512.087	715.261	704.456	529.001	654.19	687.846	581.895	715.376	0.13675	NO	POS		NO	NO
ENSRNOG00000007859	1839.74	0.321394	0.0961089	3.34406	0.000825611	0.0852538	Cep83	1781.62	1655.8	2451.44	2283.35	1622.28	1482.04	1828.45	1920.38	1588.04	1781.16	1842.58	1651.82	2065.24	0.159109	NO	POS		NO	NO
ENSRNOG00000008992	261.087	-0.803707	0.239929	-3.34977	0.000808773	0.0852538	Grik3	299.921	313.701	149.478	110.231	419.694	457.866	219.951	193.939	233.961	219.896	253.32	324.173	185.384	0.405457	YES	NEG		NO	YES
ENSRNOG00000009499	670.471	0.261208	0.0784024	3.33164	0.000863374	0.0852538	Hinfp	637.443	694.555	709.446	825.605	590.195	547.23	686.718	742.483	597.326	621.206	722.978	614.659	737.446	0.12013	NO	POS		NO	NO
ENSRNOG00000011222	6536.81	0.434387	0.12978	3.34709	0.000816643	0.0852538	Dynll1	5886.5	5794.35	9436.67	9249.25	5194.72	4838.72	6234.19	6589.18	6036.41	6066.93	6577.99	5636.27	7617.45	0.226867	YES	POS		YES	NO
ENSRNOG00000013844	139.189	-0.652944	0.195814	-3.3345	0.000854516	0.0852538	Fam172a	144.141	141.981	71.2896	82.1105	198.749	211.863	131.803	110.279	175.989	129.739	133.131	167.077	105.723	0.313989	YES	NEG		NO	YES
ENSRNOG00000014193	133.208	-0.484181	0.144602	-3.34837	0.000812882	0.0852538	Lig1	160.256	141.022	87.3872	84.3601	171.51	169.691	135.161	115.033	145.967	131.938	122.962	153.397	108.981	0.221171	YES	NEG		NO	YES
ENSRNOG00000016362	121.879	0.898215	0.269268	3.33576	0.000850666	0.0852538	Gpr4	95.7956	101.689	251.813	241.832	64.5683	81.3314	91.5064	115.033	83.8534	96.7542	116.49	87.332	163.335	0.521277	YES	POS		YES	NO
ENSRNOG00000016754	544.069	0.265847	0.0799846	3.32372	0.000888243	0.0852538	Bcs1l	516.58	514.201	622.059	681.63	503.431	471.923	542.322	616.042	466.888	513.457	536.224	497.747	599.656	0.124182	NO	POS		NO	NO
ENSRNOG00000030715	735.71	-0.349118	0.10447	-3.34178	0.000832421	0.0852538	Cfh	946.317	749.237	517.424	638.887	765.74	824.359	632.15	641.711	844.746	763.039	769.204	815.573	639.875	0.162904	NO	NEG		NO	NO
ENSRNOG00000030775	95.9862	-0.811069	0.243868	-3.32584	0.000881512	0.0852538	Adarb2	122.654	117.038	37.9445	49.4913	116.021	173.708	99.062	83.6601	91.1	96.7542	68.4148	119.546	67.7145	0.390828	YES	NEG		NO	YES
ENSRNOG00000031706	295.103	-1.00328	0.300501	-3.3387	0.000841713	0.0852538	RGD1563601	261.423	454.723	97.7357	193.466	408.596	206.843	153.63	345.098	445.148	516.755	162.716	382.248	190.529	0.489012	YES	NEG		NO	YES
ENSRNOG00000033915	1404.36	0.497107	0.148975	3.33685	0.000847347	0.0852538	Gpt	1318.76	1201.08	2008.76	2201.24	1222.76	1065.34	1296.2	1599.05	1126.33	1162.15	1246.26	1182.74	1670.3	0.267139	YES	POS		YES	NO
ENSRNOG00000052142	1205.67	0.621658	0.186897	3.32621	0.000880343	0.0852538	Ahsa2	1188.94	1006.34	1937.47	2055.01	880.752	777.167	1085.48	1171.24	899.613	1056.6	1203.73	968.235	1490.59	0.343746	YES	POS		YES	NO
ENSRNOG00000052725	2697.87	-0.376674	0.113108	-3.33022	0.000867778	0.0852538	RGD1566029	3037.7	2894.3	1981.16	1864.92	3212.27	3457.09	2539.51	2618.18	2819.96	2656.34	2595.14	3012.94	2319.78	0.176257	NO	NEG		NO	NO
ENSRNOG00000000105	1305.13	-0.995151	0.301324	-3.3026	0.000957942	0.0853522	Cplx2	1444.1	1591.53	499.027	364.436	1993.55	2545.37	1320.55	912.655	1380.99	1169.85	1134.39	1687.56	846.211	0.475767	YES	NEG		NO	YES
ENSRNOG00000008868	357.909	0.448866	0.135317	3.31715	0.000909417	0.0853522	Dusp19	316.931	357.83	519.724	476.916	287.531	316.289	387.853	399.287	257.772	303.456	313.414	306.635	419.439	0.227488	YES	POS		YES	NO
ENSRNOG00000013570	90.9439	-0.57812	0.175164	-3.30044	0.000965324	0.0853522	Rad54l2	96.6909	101.689	47.1431	70.8625	110.977	143.585	88.9879	73.2026	101.452	89.0578	76.7355	107.242	71.3863	0.27549	YES	NEG		NO	YES
ENSRNOG00000018029	271.825	0.500623	0.151511	3.30421	0.00095246	0.0853522	Doc2g	260.528	226.402	410.49	375.684	244.149	194.794	248.494	339.394	229.821	214.398	245.923	228.349	323.997	0.259477	YES	POS		YES	NO
ENSRNOG00000019240	4718.09	0.272546	0.0822871	3.31213	0.000925884	0.0853522	Ampd2	4607.14	4452.25	5672.12	5945.7	4211.06	3878.81	4511.52	4917.88	4288.95	4422.11	4991.51	4310.05	5207.75	0.132206	NO	POS		NO	NO
ENSRNOG00000019582	666.631	-0.297155	0.0895739	-3.31743	0.000908513	0.0853522	Mthfd1l	741.297	778.017	547.32	498.287	754.642	768.13	632.989	650.267	685.321	644.295	632.375	728.617	592.248	0.135859	NO	NEG		NO	NO
ENSRNOG00000023603	197.659	-0.578418	0.174865	-3.30779	0.000940355	0.0853522	Amer3	253.366	219.687	149.478	106.856	233.051	305.244	190.568	162.567	224.644	160.524	168.263	232.753	155.547	0.282752	YES	NEG		NO	YES
ENSRNOG00000024813	113.926	-0.529506	0.160204	-3.3052	0.000949081	0.0853522	Mzt1	123.549	139.103	96.5859	59.6145	143.261	159.651	106.618	87.4628	119.051	111.047	107.245	132.61	91.5051	0.244533	YES	NEG		NO	YES
ENSRNOG00000028380	687.93	0.193644	0.058512	3.30948	0.000934699	0.0853522	Ccdc66	632.072	650.426	750.84	768.24	689.065	625.549	700.15	712.061	608.714	667.384	762.732	645.535	738.805	0.0820385	NO	POS		NO	NO
ENSRNOG00000033901	40.54	0.746188	0.225655	3.30677	0.000943794	0.0853522	Ttll2	21.4869	37.4139	55.1919	76.4865	30.2664	27.1105	45.3334	41.83	36.233	32.9844	41.6036	30.9158	52.0891	0.371394	YES	POS		YES	NO
ENSRNOG00000042833	768.058	0.234957	0.0711605	3.30179	0.000960686	0.0853522	AABR07030521.1	762.783	704.148	917.566	855.974	735.473	667.721	823.558	776.708	638.735	754.243	811.732	710.517	837.108	0.106811	NO	POS		NO	NO
ENSRNOG00000055157	49.0747	-0.624136	0.188601	-3.30929	0.000935329	0.0853522	Pard6g	51.9266	52.7632	26.4461	31.4945	53.4706	71.2905	41.1359	38.978	65.2193	57.1729	49.9243	58.6405	37.5958	0.276982	YES	NEG		NO	YES
ENSRNOG00000060899	19.9428	-1.04328	0.315541	-3.30634	0.000945234	0.0853522	AABR07040840.1	21.4869	30.6986	6.89899	4.49921	27.2398	31.1268	15.1111	17.1123	26.9159	19.7906	18.4905	26.2098	12.4224	0.444882	YES	NEG		NO	YES
ENSRNOG00000048961	335.795	-0.789264	0.23929	-3.29836	0.000972513	0.0854698	Bhlhe41	357.219	395.244	163.276	137.226	407.587	629.565	308.939	265.24	384.069	319.948	325.432	415.606	240.023	0.391728	YES	NEG		NO	YES
ENSRNOG00000000249	192.758	0.559146	0.169913	3.29078	0.000999115	0.0862491	Mettl23	166.523	194.744	309.305	289.074	139.225	134.548	198.124	179.679	151.143	163.822	194.15	158.334	234.066	0.296104	YES	POS		YES	NO
ENSRNOG00000003070	327.331	0.372986	0.113297	3.2921	0.000994424	0.0862491	Pigl	311.559	303.148	451.884	381.308	281.478	264.076	289.63	351.753	271.23	297.959	396.621	288.242	374.239	0.183791	NO	POS		NO	NO
ENSRNOG00000016050	1834.85	-0.369634	0.112281	-3.29203	0.000994657	0.0862491	Fgfr1	1941.87	1845.75	1282.06	1397	2358.76	2288.32	1782.28	1722.64	2011.45	1826.23	1727.01	2045.4	1582.2	0.176368	NO	NEG		NO	NO
ENSRNOG00000004063	106.425	-0.570036	0.173818	-3.27949	0.00103996	0.0868714	Sh3pxd2b	110.12	120.876	90.8367	57.3649	148.305	162.663	96.5435	89.3642	110.769	97.8537	85.9807	125.098	84.018	0.27696	YES	NEG		NO	YES
ENSRNOG00000004091	399.997	0.389527	0.119009	3.2731	0.00106374	0.0868714	Cwc25	384.078	401.959	566.867	489.289	352.099	310.264	428.149	436.363	306.427	346.336	378.13	350.194	459.76	0.194697	YES	POS		YES	NO
ENSRNOG00000005504	11177.7	0.414023	0.126958	3.2611	0.00110982	0.0868714	Pkp4	9825.76	10510.4	15227.2	14527.9	8673.34	10611.2	12690	13270.6	8768.38	9872.22	8977.13	9710.23	12938.6	0.210777	YES	POS		YES	NO
ENSRNOG00000007221	783.771	0.364226	0.110864	3.28534	0.00101858	0.0868714	Dut	738.611	803.919	931.364	1083.18	576.07	658.684	825.237	771.004	722.589	657.489	853.336	692.894	892.825	0.18002	NO	POS		NO	NO
ENSRNOG00000007705	422.475	-0.97143	0.296611	-3.27509	0.00105627	0.0868714	Kcnj10	333.942	558.33	197.771	170.97	615.417	1015.14	376.1	316.577	380.964	358.43	323.583	543.703	277	0.558877	YES	NEG		NO	YES
ENSRNOG00000008219	304.158	0.32765	0.10038	3.26409	0.00109816	0.0868714	Ccdc33	331.256	254.223	350.699	382.433	251.211	261.064	317.334	331.788	244.314	291.362	330.055	272.238	342.462	0.152568	NO	POS		NO	NO
ENSRNOG00000014248	150.639	-0.96848	0.296781	-3.26328	0.00110131	0.0868714	Erbb4	144.141	191.866	65.5404	57.3649	205.812	330.346	149.432	81.7587	162.531	128.639	139.603	193.889	98.7399	0.507805	YES	NEG		NO	YES
ENSRNOG00000014658	1073.52	-0.194638	0.0595383	-3.26912	0.00107881	0.0868714	Zfp423	1116.42	1082.12	978.507	929.086	1220.74	1162.74	1088.84	981.104	1162.56	1091.78	994.788	1139.4	994.466	0.0857167	NO	NEG		NO	NO
ENSRNOG00000018958	7142.54	0.633259	0.19394	3.26523	0.00109374	0.0868714	Mt3	5745.05	5575.63	11705.3	12411.1	4828.5	4772.45	6448.26	7249.91	6300.39	7047.66	6483.69	5711.61	8859.64	0.358597	YES	POS		YES	NO
ENSRNOG00000019353	171.984	0.661923	0.202442	3.26969	0.00107666	0.0868714	Ctrl	154.884	165.005	277.109	302.572	131.154	110.45	165.383	188.235	125.263	127.54	144.226	135.716	215.505	0.363746	YES	POS		YES	NO
ENSRNOG00000019693	765.598	-0.294801	0.0897843	-3.28344	0.0010255	0.0868714	Clpb	823.663	765.546	649.655	618.641	917.072	956.899	753.878	647.415	757.787	796.023	734.997	836.165	680.917	0.139448	NO	NEG		NO	NO
ENSRNOG00000019987	599.414	0.597533	0.182876	3.26742	0.00108532	0.0868714	Scand1	482.559	466.234	924.465	1056.19	433.818	470.919	517.137	587.522	581.798	479.373	593.544	485.784	735.771	0.338336	YES	POS		YES	NO
ENSRNOG00000020372	345.373	-0.612358	0.186523	-3.28301	0.00102705	0.0868714	Hdac4	339.313	394.285	195.471	200.215	499.396	515.099	310.618	295.662	300.216	412.305	336.527	410.102	267.699	0.301981	YES	NEG		NO	YES
ENSRNOG00000025923	45.2322	-0.62838	0.191696	-3.27801	0.00104542	0.0868714	LOC103693776	59.9841	55.6412	31.0455	33.7441	53.4706	67.2741	45.3334	31.3725	45.55	41.7802	32.3583	53.95	34.7708	0.27814	YES	NEG		NO	YES
ENSRNOG00000027232	40.758	-1.05369	0.323192	-3.26026	0.00111309	0.0868714	Pcdhga11	31.335	54.6818	16.0976	16.872	72.6394	80.3273	30.2223	21.8657	46.5852	35.1833	42.5281	53.4587	25.5172	0.525049	YES	NEG		NO	YES
ENSRNOG00000049676	183.953	-0.44649	0.136177	-3.27874	0.0010427	0.0868714	St6galnac5	206.811	185.151	131.081	146.224	251.211	234.957	151.951	144.504	210.151	168.22	193.226	209.417	153.397	0.213802	YES	NEG		NO	YES
ENSRNOG00000050741	633.231	0.484147	0.148504	3.26016	0.00111351	0.0868714	Rbm4	576.564	566.964	921.015	913.339	421.712	451.841	619.557	662.626	578.692	619.007	634.224	535.797	750.152	0.25007	YES	POS		YES	NO
ENSRNOG00000060107	242.208	-0.552724	0.169342	-3.26395	0.00109869	0.0868714	Dnajb14	248.889	259.019	169.025	140.6	297.62	377.538	209.038	180.63	271.23	246.283	264.414	283.43	192.741	0.272731	YES	NEG		NO	YES
ENSRNOG00000020093	97.2758	0.779888	0.239423	3.25737	0.00112451	0.087263	LOC100360573	57.2983	87.299	155.227	176.594	70.6216	47.1923	79.7533	125.49	85.9239	91.2568	93.3769	73.2653	126.088	0.409266	YES	POS		YES	NO
ENSRNOG00000013379	813.973	0.159429	0.0490012	3.25357	0.00113966	0.0875081	Zfp422	737.715	778.017	895.719	863.848	796.006	756.081	843.706	851.812	776.421	792.725	861.656	772.827	863.348	0.0631277	NO	POS		NO	NO
ENSRNOG00000056214	52.3514	0.621774	0.191055	3.25443	0.00113621	0.0875081	AABR07022098.1	32.2303	57.5598	64.3906	75.3617	30.2664	36.1473	64.6421	62.7451	45.55	50.576	56.396	42.055	64.7071	0.282135	YES	POS		YES	NO
ENSRNOG00000051341	440.034	0.324098	0.099664	3.2519	0.00114636	0.0875611	Rn50_X_0635.2	405.564	368.383	539.271	581.523	394.472	357.457	452.495	448.722	386.14	455.184	451.168	394.533	494.636	0.158384	NO	POS		NO	NO
ENSRNOG00000000166	213.997	0.399077	0.122812	3.2495	0.0011561	0.0876349	Apex2	185.324	187.069	272.51	291.324	177.563	161.659	208.198	212.002	182.2	226.493	249.622	186.718	246.731	0.195434	YES	POS		YES	NO
ENSRNOG00000010106	79.7777	-0.792372	0.244015	-3.24723	0.00116534	0.0876349	Faxc	84.1569	104.567	27.596	43.8673	102.906	137.561	68.0002	66.5478	74.5364	90.1573	77.66	98.9806	56.7342	0.375488	YES	NEG		NO	YES
ENSRNOG00000011480	1316.47	0.171237	0.0527113	3.24858	0.00115982	0.0876349	Tubgcp5	1309.8	1327.71	1402.79	1344.14	1177.36	1243.07	1399.46	1449.79	1165.67	1246.81	1414.52	1245.07	1402.14	0.0740367	NO	POS		NO	NO
ENSRNOG00000002572	3846.04	0.258502	0.0800504	3.22924	0.0012412	0.0887666	Cacybp	3573.09	3655.05	4874.14	4426.1	3359.57	3149.84	3880.21	3816.99	3692.66	3753.62	4125.23	3530.64	4224.53	0.125716	NO	POS		NO	NO
ENSRNOG00000002730	556.578	-0.735024	0.226732	-3.24182	0.00118769	0.0887666	Rgs5	711.752	1006.34	515.125	361.061	850.486	660.692	470.964	329.887	424.443	425.498	366.112	679.868	408.63	0.398998	YES	NEG		NO	YES
ENSRNOG00000009019	852.259	-0.478111	0.14784	-3.23396	0.00122085	0.0887666	Slc6a6	889.019	1061.02	611.711	510.66	1151.13	1090.44	854.619	740.582	771.244	904.871	789.544	977.955	701.423	0.2321	YES	NEG		NO	YES
ENSRNOG00000012826	178.565	-0.576821	0.178602	-3.22965	0.00123941	0.0887666	Creb3l2	174.581	195.703	91.9866	123.728	210.856	292.191	158.667	157.813	187.376	201.205	170.112	210.319	140.462	0.286947	YES	NEG		NO	YES
ENSRNOG00000015858	76.8409	-0.710114	0.219902	-3.22923	0.00124124	0.0887666	Hyal1	71.6229	76.7464	49.4428	48.3665	115.012	141.577	70.5187	49.4355	73.5012	82.4609	66.5657	93.4868	56.8658	0.372112	YES	NEG		NO	YES
ENSRNOG00000016244	1504.28	-0.233876	0.0722801	-3.23569	0.00121348	0.0887666	Mical2	1672.39	1598.24	1253.32	1304.77	1717.11	1728.04	1380.99	1391.8	1495.9	1474.4	1530.09	1614.35	1372.19	0.108161	NO	NEG		NO	NO
ENSRNOG00000029980	71.7579	-0.711211	0.220201	-3.22982	0.00123869	0.0887666	Zbtb16	51.0313	98.811	33.3451	57.3649	85.7548	105.43	52.0495	52.2875	80.7477	102.252	70.2638	87.3377	53.0622	0.340052	YES	NEG		NO	YES
ENSRNOG00000048433	349.994	-0.718238	0.222374	-3.22986	0.00123849	0.0887666	Tshz2	440.481	431.699	195.471	161.971	477.2	597.435	326.569	298.514	322.991	286.964	310.64	426.128	258.633	0.362482	YES	NEG		NO	YES
ENSRNOG00000055225	1470.83	0.614117	0.190062	3.23114	0.001233	0.0887666	XIST_intron	1420.82	1203	2333.01	2561.17	1117.84	950.875	1323.9	1496.37	1075.6	1340.27	1356.28	1184.73	1814.15	0.347343	YES	POS		YES	NO
ENSRNOG00000059956	209.342	0.929154	0.28749	3.23195	0.00122948	0.0887666	Bcl6b	155.78	148.696	528.923	350.938	151.332	156.638	183.013	143.553	110.769	166.021	207.093	148.206	282.704	0.587946	YES	POS		YES	NO
ENSRNOG00000038002	943.442	0.459633	0.142438	3.2269	0.00125141	0.0890576	Ccdc62	924.83	887.38	1301.61	1443.12	773.811	731.983	891.558	1004.87	702.919	812.515	903.26	805.573	1108.88	0.245857	YES	POS		YES	NO
ENSRNOG00000031216	454.865	0.259134	0.0803568	3.22479	0.00126064	0.0892791	Zfp347	419.889	445.129	576.066	472.417	420.703	388.583	457.532	528.58	413.056	415.603	465.96	417.161	500.111	0.12187	NO	POS		NO	NO
ENSRNOG00000021084	353.446	-1.06943	0.331797	-3.22316	0.00126785	0.0893561	AABR07006310.1	572.088	360.708	93.1364	104.607	429.783	687.803	332.445	214.854	383.034	350.734	358.715	464.025	220.752	0.502722	YES	NEG		NO	YES
ENSRNOG00000020467	278.247	-0.373831	0.116102	-3.21987	0.00128251	0.0897046	Nrep	313.35	350.156	206.97	193.466	319.815	317.293	288.791	255.734	274.335	290.263	250.546	310.869	239.101	0.174107	NO	NEG		NO	NO
ENSRNOG00000047319	905.567	0.279245	0.0867413	3.21929	0.0012851	0.0897046	Caprin2	901.553	872.031	1147.53	1085.43	753.633	773.151	915.064	942.126	783.667	865.29	921.751	824.888	1002.38	0.135619	NO	POS		NO	NO
ENSRNOG00000006102	1116.01	0.288785	0.0898235	3.21502	0.00130435	0.08976	Pole4	1036.74	996.744	1420.04	1389.13	994.756	907.699	1114.03	1175.04	1090.09	1054.4	1097.41	1013.41	1239.13	0.142789	NO	POS		NO	NO
ENSRNOG00000007899	306.634	0.461158	0.143335	3.21734	0.00129385	0.08976	Mterf1	289.177	279.165	433.487	460.044	245.158	220.9	282.914	308.972	268.124	266.074	318.961	261.433	360.876	0.243312	YES	POS		YES	NO
ENSRNOG00000014241	1323.54	-0.42385	0.131809	-3.21563	0.0013016	0.08976	Ece1	1341.14	1325.79	889.97	888.593	1757.47	1619.6	1229.88	1209.27	1520.75	1418.33	1358.13	1497.18	1115.17	0.203344	YES	NEG		NO	YES
ENSRNOG00000021164	6471.89	0.179664	0.0559806	3.2094	0.00133011	0.0906774	Stip1	6220.44	5934.42	7050.77	6904.03	5882.78	5598.82	6857.94	6560.66	6746.58	6240.64	7193.72	6103.95	6913.43	0.0816174	NO	POS		NO	NO
ENSRNOG00000061450	82.061	-0.51047	0.159036	-3.20978	0.00132835	0.0906774	Homer2	107.434	71.9498	64.3906	75.3617	109.968	110.45	62.9631	58.9423	92.1352	76.9635	72.1129	94.8168	66.7541	0.237973	YES	NEG		NO	YES
ENSRNOG00000016183	270.419	-0.500994	0.156208	-3.20722	0.00134023	0.0909426	Ipp	244.413	311.782	210.419	149.599	311.744	381.555	259.408	210.101	315.744	308.954	270.886	312.365	220.082	0.239492	YES	NEG		NO	YES
ENSRNOG00000012726	449.093	0.281175	0.0877128	3.20563	0.00134768	0.0909814	Zbtb5	411.831	421.146	496.727	530.906	383.374	449.833	519.656	522.875	365.435	422.2	416.036	408.97	497.24	0.131147	NO	POS		NO	NO
ENSRNOG00000013393	945.295	0.180297	0.056265	3.20444	0.00135328	0.0909814	Eif2a	918.563	890.258	993.455	1083.18	865.619	835.404	1021.68	970.647	879.943	957.646	981.845	891.239	1010.16	0.0789781	NO	POS		NO	NO
ENSRNOG00000022009	26.0493	0.820326	0.256294	3.20073	0.00137081	0.0915061	Mzb1	23.2774	21.1053	47.1431	44.9921	19.1687	17.0696	25.1852	27.5698	15.5284	18.6911	26.8112	19.1401	34.3403	0.408503	YES	POS		YES	NO
ENSRNOG00000042601	21.4404	0.834018	0.260726	3.19882	0.0013799	0.0915061	Zglp1	18.801	16.3086	35.6448	37.1185	15.1332	15.0614	26.8643	19.0137	14.4932	14.2932	23.1131	15.6818	28.3509	0.389888	YES	POS		YES	NO
ENSRNOG00000049661	271.556	0.471265	0.147316	3.19901	0.00137898	0.0915061	Inafm1	263.214	214.89	423.138	381.308	238.096	233.953	267.803	257.635	226.715	206.702	273.659	230.595	320.709	0.253171	YES	POS		YES	NO
ENSRNOG00000006380	5003.14	0.331402	0.103668	3.19677	0.00138977	0.0917434	Srsf6	5117.45	4609.58	6294.18	6637.46	4056.71	3988.25	4950.58	5339.98	4375.91	4714.57	4949.9	4477.08	5634.42	0.167552	NO	POS		NO	NO
ENSRNOG00000000536	214.358	-0.49274	0.154397	-3.19138	0.00141597	0.0922433	Mdga1	240.832	239.833	157.527	122.603	241.122	322.313	208.198	187.284	232.926	205.603	199.697	247.105	175.062	0.2414	YES	NEG		NO	YES
ENSRNOG00000017851	1455.4	0.518261	0.162457	3.19015	0.00142201	0.0922433	Etfb	1539	1206.84	2274.37	2151.75	1137.01	972.965	1355.81	1427.93	1245.38	1195.13	1503.28	1216.05	1742.62	0.281902	YES	POS		YES	NO
ENSRNOG00000032729	9803.54	0.546582	0.171341	3.19002	0.00142263	0.0922433	Bex2	9148.92	8104.42	14959.3	16146.5	7131.77	6603.91	9117.06	9692.21	8621.37	9025.62	9287.77	8106	11840.6	0.306453	YES	POS		YES	NO
ENSRNOG00000060430	52.5043	1.45566	0.455792	3.19369	0.00140468	0.0922433	Y_RNA	33.1256	47.9665	125.332	163.096	22.1954	21.0859	24.3457	31.3725	32.0921	18.6911	58.245	29.1928	80.4782	0.906813	YES	POS		YES	NO
ENSRNOG00000001653	564.114	0.264128	0.083048	3.18043	0.00147059	0.0943039	St3gal6	554.182	495.014	678.401	688.379	485.271	525.14	618.718	577.064	488.627	550.839	543.62	516.512	621.236	0.126043	NO	POS		NO	NO
ENSRNOG00000006304	1091.82	0.208131	0.065551	3.1751	0.00149786	0.0943039	Mdm2	1059.12	1023.61	1247.57	1317.14	959.445	1020.16	1089.68	1118.95	1007.28	1045.6	1121.45	1019.2	1178.96	0.0979249	NO	POS		NO	NO
ENSRNOG00000009156	3135.87	0.445677	0.140382	3.17475	0.00149966	0.0943039	Tra2a	3095	2899.1	4530.34	4351.86	2355.73	2248.16	2969.34	3419.61	2495.93	3060.95	3068.5	2692.48	3667.93	0.234454	YES	POS		YES	NO
ENSRNOG00000019711	299.127	-0.598125	0.188286	-3.17668	0.00148971	0.0943039	Isoc1	327.675	359.749	164.426	190.092	353.108	516.103	277.877	270.945	289.864	277.069	263.489	353.928	233.366	0.3129	YES	NEG		NO	YES
ENSRNOG00000032740	232.919	0.430298	0.135477	3.17618	0.0014923	0.0943039	Tmem258b	206.811	201.459	281.709	343.065	188.661	163.667	262.766	241.473	251.56	193.508	227.433	200.944	271.289	0.218215	YES	POS		YES	NO
ENSRNOG00000054553	61.9777	0.771895	0.243113	3.17505	0.00149812	0.0943039	AABR07071210.2	62.67	45.0885	102.335	121.479	39.3463	44.18	57.0866	54.1889	39.3386	49.4766	66.5657	46.6833	80.331	0.428658	YES	POS		YES	NO
ENSRNOG00000058077	53.7459	-1.20862	0.3798	-3.18225	0.00146133	0.0943039	AABR07001068.1	56.403	54.6818	17.2475	14.6224	95.8436	130.532	52.889	23.7671	49.6909	48.3771	47.1507	72.5881	31.1353	0.63171	YES	NEG		NO	YES
ENSRNOG00000013064	3184.73	0.286867	0.0904694	3.17088	0.0015198	0.0951604	Lrp8	3373.44	2991.19	3765.7	3859.19	2872.28	2705.02	2941.64	3561.26	2602.56	2823.46	3536.3	2894.66	3532.82	0.139972	NO	POS		NO	NO
ENSRNOG00000013166	316.491	-0.351114	0.110826	-3.16814	0.00153417	0.095436	Wnt4	314.245	333.847	223.067	273.327	344.028	377.538	299.704	244.325	377.858	360.629	332.829	351.358	274.651	0.163733	NO	NEG		NO	NO
ENSRNOG00000053045	252.931	-0.422519	0.13339	-3.16755	0.00153729	0.095436	Wscd2	301.711	276.287	167.875	164.221	275.424	324.322	236.741	233.868	278.476	261.676	261.64	286.316	212.869	0.197927	YES	NEG		NO	YES
ENSRNOG00000020525	2369.58	0.490346	0.154876	3.16606	0.00154518	0.0955195	Col5a3	2341.17	2341.73	3567.93	2957.1	1978.41	1694.91	2566.38	3064.05	1702.95	1947.18	1903.6	2001.06	2811.81	0.258499	YES	POS		YES	NO
ENSRNOG00000005413	228.763	0.285116	0.090263	3.15872	0.00158462	0.0959022	Creb3l1	185.324	211.053	233.416	284.575	214.891	197.806	243.457	251.931	231.891	207.802	254.244	208.128	253.525	0.126233	NO	POS		NO	NO
ENSRNOG00000008584	359.186	0.388399	0.122902	3.16023	0.00157646	0.0959022	Rnaseh1	343.79	330.01	450.734	526.407	315.779	274.117	396.248	350.802	311.603	312.252	339.3	314.592	412.698	0.202415	YES	POS		YES	NO
ENSRNOG00000015029	602.514	-0.274333	0.0869238	-3.15602	0.00159938	0.0959022	Dbt	615.061	577.517	510.525	467.918	658.799	728.971	589.335	577.064	691.532	655.29	555.639	654.528	540.096	0.128826	NO	NEG		NO	NO
ENSRNOG00000029242	132.082	-0.775429	0.245763	-3.15519	0.00160396	0.0959022	Plekho2	121.759	131.428	70.1397	75.3617	216.909	260.06	116.692	96.9696	131.474	116.545	115.566	163.029	94.9457	0.43307	YES	NEG		NO	YES
ENSRNOG00000033520	44.2238	0.775295	0.245665	3.15591	0.00160001	0.0959022	Wdr97	36.7067	34.5359	74.7391	80.9857	41.3641	28.1146	41.1359	55.1396	30.0216	28.5865	35.1319	33.2216	57.4264	0.414382	YES	POS		YES	NO
ENSRNOG00000039744	461.675	0.504223	0.159804	3.15526	0.00160355	0.0959022	RT1-CE4	392.135	361.667	599.062	782.862	338.984	357.457	425.631	500.059	414.091	461.781	444.696	387.686	550.462	0.280844	YES	POS		YES	NO
ENSRNOG00000046155	58.5348	0.602992	0.190914	3.15845	0.00158609	0.0959022	LOC498675	55.5077	51.8038	93.1364	88.8593	48.4262	37.1514	55.4075	66.5478	42.4443	47.2776	57.3205	47.1019	72.2543	0.305215	YES	POS		YES	NO
ENSRNOG00000049361	745.418	-0.546448	0.17289	-3.16066	0.00157411	0.0959022	Gas7	860.37	850.926	435.786	452.17	858.557	1135.63	733.73	603.683	853.027	664.085	751.638	870.432	595.402	0.271551	YES	NEG		NO	YES
ENSRNOG00000002800	1369.55	0.242235	0.0769249	3.14898	0.0016384	0.0959945	Gdpd2	1342.03	1292.22	1706.35	1518.48	1349.88	1227	1451.51	1482.11	1136.68	1235.81	1322.99	1263.94	1496.29	0.116993	NO	POS		NO	NO
ENSRNOG00000007158	337.028	0.320211	0.101591	3.15196	0.00162177	0.0959945	Qtrt1	307.083	312.742	446.135	426.3	305.691	285.162	334.124	330.838	324.026	279.268	355.942	302.329	378.668	0.159624	NO	POS		NO	NO
ENSRNOG00000014264	387.096	-0.799238	0.253695	-3.15039	0.0016305	0.0959945	Phactr1	469.13	450.885	190.872	147.349	511.502	727.966	381.976	331.788	391.316	329.844	325.432	480.107	275.484	0.407344	YES	NEG		NO	YES
ENSRNOG00000055889	151.186	0.500477	0.158903	3.14958	0.00163506	0.0959945	AABR07030901.1	130.712	116.079	208.12	218.212	129.137	94.3846	138.519	149.257	151.143	140.733	186.754	127.031	180.172	0.253051	YES	POS		YES	NO
ENSRNOG00000057710	177.343	-0.643016	0.203963	-3.15261	0.00161821	0.0959945	Ccnd2	201.439	198.581	125.332	97.8578	215.9	290.182	139.358	105.526	202.905	163.822	209.867	212.138	135.588	0.322787	YES	NEG		NO	YES
ENSRNOG00000001309	268.358	-0.552213	0.175448	-3.14744	0.00164706	0.0961158	Camkk2	315.141	272.45	174.774	155.223	367.232	402.641	273.68	208.199	268.124	258.378	256.093	313.994	213.594	0.277529	YES	NEG		NO	YES
ENSRNOG00000021032	1090.46	0.156383	0.0497044	3.14626	0.00165373	0.0961206	Sphk2	1069.87	1021.69	1209.62	1172.04	1057.31	1011.12	1154.32	1175.04	1041.44	1014.82	1067.83	1036.04	1155.77	0.0669336	NO	POS		NO	NO
ENSRNOG00000000598	361.561	0.324877	0.103308	3.14476	0.00166224	0.0962316	Tube1	347.371	356.871	458.783	470.167	334.948	283.154	368.544	362.21	309.533	311.153	374.432	323.838	406.827	0.160772	NO	POS		NO	NO
ENSRNOG00000002244	1337.82	-0.469544	0.150184	-3.12646	0.00176925	0.0980101	Pdgfra	1470.95	1744.06	829.029	850.35	1425.55	1803.35	1370.08	1260.61	1434.83	1310.58	1216.67	1531.55	1105.35	0.228624	YES	NEG		NO	YES
ENSRNOG00000010280	651.483	-0.403542	0.128934	-3.12982	0.00174912	0.0980101	Pde8b	746.668	696.474	479.48	443.172	826.273	824.359	576.742	574.212	592.15	712.463	694.318	733.064	553.585	0.197248	YES	NEG		NO	YES
ENSRNOG00000010718	565.723	-0.264501	0.0843052	-3.13742	0.00170442	0.0980101	Gpr153	614.166	592.866	465.682	485.914	642.657	679.77	491.112	554.248	622.172	523.352	551.016	612.497	509.595	0.124092	NO	NEG		NO	NO
ENSRNOG00000013981	6006.43	0.306384	0.097955	3.1278	0.00176117	0.0980101	Ptpn5	5978.72	5755.02	7607.29	7483.31	5153.36	4817.63	5997.45	6841.11	5165.79	5665.62	5605.39	5422.69	6706.91	0.154658	NO	POS		NO	NO
ENSRNOG00000014215	436.355	-0.645987	0.205963	-3.13643	0.00171018	0.0980101	Klf9	425.261	508.445	275.96	219.336	496.369	812.31	381.137	392.632	490.698	400.21	397.545	522.216	333.322	0.350426	YES	NEG		NO	YES
ENSRNOG00000016560	233.58	0.435649	0.139292	3.12759	0.00176245	0.0980101	Card19	225.612	207.215	324.253	334.066	180.59	163.667	223.309	241.473	212.222	216.597	240.376	200.984	272.696	0.225452	YES	POS		YES	NO
ENSRNOG00000020706	240.824	-0.369309	0.118151	-3.12574	0.00177357	0.0980101	Kcnn3	234.565	261.897	189.722	187.842	316.788	291.187	219.951	185.383	255.701	251.781	254.244	268.653	207.429	0.17734	NO	NEG		NO	NO
ENSRNOG00000036645	43.2725	0.745369	0.237914	3.13293	0.00173068	0.0980101	Ifitm6	31.335	41.2512	50.5926	84.3601	33.293	27.1105	54.568	57.041	33.1273	31.8849	31.4338	33.0003	55.5991	0.396181	YES	POS		YES	NO
ENSRNOG00000050841	5238.41	-0.192649	0.0615309	-3.13093	0.00174253	0.0980101	Ache	5297.41	5465.3	4779.85	4323.74	5871.68	5423.1	5318.29	4986.33	5864.56	5406.14	4886.11	5554.7	4858.86	0.0885412	NO	NEG		NO	NO
ENSRNOG00000053067	113.451	0.611355	0.195197	3.13199	0.00173627	0.0980101	AABR07035008.1	109.225	101.689	188.572	179.968	83.737	75.3069	105.778	127.391	82.8182	94.5552	98.9241	91.2219	140.127	0.333568	YES	POS		YES	NO
ENSRNOG00000057278	234.225	0.574704	0.183479	3.13227	0.00173463	0.0980101	SNORD47	194.277	209.134	366.796	399.305	175.545	176.72	232.544	230.065	179.094	213.299	199.697	191.345	285.681	0.326523	YES	POS		YES	NO
ENSRNOG00000059593	1922.79	0.206393	0.0659892	3.12768	0.00176189	0.0980101	Cetn2	1821.91	1763.25	2276.67	2139.37	1670.71	1675.83	1996.35	1928.94	1913.1	1936.18	2028.41	1796.83	2073.95	0.0971837	NO	POS		NO	NO
ENSRNOG00000002636	2904.68	-0.847463	0.273466	-3.09897	0.00194197	0.0985517	Abat	2659	2852.09	1315.41	1123.68	4383.58	5940.21	2803.12	2140.94	3224.73	2779.48	2729.2	3639.85	2022.47	0.460669	YES	NEG		NO	YES
ENSRNOG00000002642	4246.75	0.225171	0.0722218	3.11778	0.0018222	0.0985517	Ptges3	3773.63	3814.3	5107.55	4946.88	3850.89	3746.27	4268.06	4164.94	4278.6	4197.81	4565.3	3943.58	4610.55	0.10947	NO	POS		NO	NO
ENSRNOG00000003088	256.131	-0.55477	0.178734	-3.10388	0.00191002	0.0985517	Arhgap31	298.13	415.39	194.322	177.719	272.398	367.498	240.939	191.087	242.243	202.304	215.414	299.66	203.896	0.299822	YES	NEG		NO	YES
ENSRNOG00000006051	350.531	0.40121	0.12954	3.09719	0.00195362	0.0985517	AABR07016841.1	352.743	308.904	495.578	452.17	266.344	279.137	397.927	352.703	282.617	344.137	323.583	305.647	404.392	0.207534	YES	POS		YES	NO
ENSRNOG00000007286	846.456	0.288611	0.0927187	3.11276	0.00185349	0.0985517	Mdm1	844.254	830.78	1106.14	954.957	729.42	662.701	884.842	890.79	729.835	814.714	862.581	768.617	939.861	0.142371	NO	POS		NO	NO
ENSRNOG00000007455	824.27	-0.221747	0.0711295	-3.11751	0.00182383	0.0985517	Tmem132e	914.982	917.12	741.642	659.134	838.379	881.593	783.261	841.354	909.965	827.908	751.638	881.658	755.406	0.100803	NO	NEG		NO	NO
ENSRNOG00000011373	192.274	0.378006	0.121384	3.11414	0.00184483	0.0985517	Reep4	196.068	176.517	228.817	264.328	179.581	140.573	210.717	202.495	144.932	175.917	195.075	168.931	220.286	0.184506	NO	POS		NO	NO
ENSRNOG00000011716	151.67	0.451866	0.145504	3.10553	0.00189937	0.0985517	Degs2	136.083	142.94	183.973	223.836	119.048	101.413	146.914	188.235	129.403	149.529	146.999	129.736	177.991	0.228799	YES	POS		YES	NO
ENSRNOG00000013734	266.189	0.311384	0.100125	3.10996	0.00187111	0.0985517	Dnai1	242.622	237.914	339.2	336.316	251.211	208.851	264.445	267.142	254.666	241.885	283.829	239.525	298.186	0.15099	NO	POS		NO	NO
ENSRNOG00000015131	18.6663	1.15119	0.371637	3.09762	0.00195083	0.0985517	Ube2c	15.2199	9.5933	37.9445	42.7425	5.0444	15.0614	18.4692	19.0137	15.5284	10.9948	15.7169	11.907	26.7773	0.615879	YES	POS		YES	NO
ENSRNOG00000017260	576.006	0.202053	0.0647223	3.12184	0.00179722	0.0985517	Cdr2	520.161	546.818	618.61	620.891	525.626	528.152	601.927	664.527	513.473	601.415	594.469	539.274	620.085	0.0885801	NO	POS		NO	NO
ENSRNOG00000017787	601.748	0.243764	0.0781432	3.11946	0.00181184	0.0985517	Ripk1	636.548	561.208	699.098	720.998	522.6	530.16	631.31	629.352	526.931	550.839	610.186	554.714	658.189	0.11494	NO	POS		NO	NO
ENSRNOG00000018712	1679.17	-0.69005	0.222308	-3.10403	0.00190904	0.0985517	Camk2a	2415.48	1954.16	862.374	746.868	2205.41	2494.16	1556.45	1412.71	1658.43	1453.51	1711.29	2030.19	1257.94	0.338653	YES	NEG		NO	YES
ENSRNOG00000019181	228.856	-0.945853	0.304128	-3.11005	0.00187055	0.0985517	Synpo	292.758	281.084	82.7879	74.2369	346.046	434.772	226.667	162.567	224.644	179.215	212.641	293.087	151.78	0.46926	YES	NEG		NO	YES
ENSRNOG00000021119	231.238	0.324201	0.104097	3.11441	0.00184314	0.0985517	Pdcd2l	197.858	220.646	298.956	293.573	194.714	198.81	218.272	248.128	221.539	208.901	242.225	207.078	260.231	0.157419	NO	POS		NO	NO
ENSRNOG00000021602	1024.57	0.551391	0.17772	3.10259	0.00191837	0.0985517	Zmynd10	987.5	934.388	1568.37	1702.95	790.962	680.774	928.496	1030.54	771.244	907.07	967.977	845.323	1239.67	0.313033	YES	POS		YES	NO
ENSRNOG00000030520	1889.88	0.608786	0.195345	3.11646	0.00183036	0.0985517	Sarnp	1781.62	1563.71	3156.29	3191.06	1325.67	1221.98	1576.6	1870.94	1538.35	1721.78	1840.73	1525.52	2327.12	0.352267	YES	POS		YES	NO
ENSRNOG00000031689	129.434	-0.334282	0.107959	-3.09638	0.00195901	0.0985517	Trim15	145.932	152.534	104.635	96.733	148.305	130.532	121.729	120.737	140.791	140.733	121.113	143.138	112.989	0.140527	NO	NEG		NO	NO
ENSRNOG00000037540	525.092	0.541706	0.174085	3.11174	0.0018599	0.0985517	Tmem256	446.748	439.373	847.426	825.605	404.561	377.538	448.297	530.481	424.443	515.656	515.884	434.72	633.539	0.307211	YES	POS		YES	NO
ENSRNOG00000043061	34.2362	-0.687636	0.221938	-3.09833	0.00194617	0.0985517	Siah3	38.4973	46.0479	17.2475	19.1216	43.3818	52.2128	32.7408	29.4712	36.233	32.9844	28.6602	41.5595	25.4483	0.312292	YES	NEG		NO	YES
ENSRNOG00000043866	175307	0.813651	0.262625	3.09814	0.00194738	0.0985517	AY172581.24	159984	144692	359285	344066	109398	96845.6	144144	158030	129895	141580	140461	130399	229197	0.509194	YES	POS		YES	NO
ENSRNOG00000049552	33.4474	-0.805428	0.258506	-3.11571	0.00183505	0.0985517	Sgsh	33.1256	30.6986	16.0976	20.2464	52.4618	47.1923	33.5803	24.7177	55.9023	30.7854	23.1131	41.6943	23.5511	0.392986	YES	NEG		NO	YES
ENSRNOG00000050964	60.1298	0.601385	0.19365	3.10553	0.00189941	0.0985517	LOC100911068	53.7171	54.6818	71.2896	109.106	47.4174	47.1923	57.9261	66.5478	36.233	51.6755	65.6412	48.4862	74.1021	0.317378	YES	POS		YES	NO
ENSRNOG00000052013	172.748	0.745257	0.240342	3.10082	0.00192984	0.0985517	SNORD81	162.047	140.062	325.402	304.821	96.8525	123.503	135.161	180.63	111.805	157.226	162.716	131.916	221.746	0.431819	YES	POS		YES	NO
ENSRNOG00000056996	1152.95	0.6001	0.193103	3.10766	0.00188573	0.0985517	Cfap65	1186.25	989.069	1810.99	1932.41	899.921	689.811	1012.45	1084.73	817.83	1019.22	1239.79	933.684	1416.07	0.336946	YES	POS		YES	NO
ENSRNOG00000057318	36.5332	-0.635004	0.204978	-3.09791	0.00194888	0.0985517	AABR07073295.1	42.9737	42.2105	21.8468	19.1216	48.4262	50.2046	36.0989	33.2739	37.2682	41.7802	28.6602	43.8106	27.8003	0.276689	YES	NEG		NO	YES
ENSRNOG00000017399	112.374	0.472433	0.152738	3.0931	0.00198076	0.0993035	Acrbp	95.7956	109.364	142.579	167.595	83.737	91.3723	120.889	132.145	79.7125	112.147	100.773	95.3547	132.796	0.238311	YES	POS		YES	NO
ENSRNOG00000007033	1239.9	-0.407029	0.131875	-3.08647	0.00202551	0.0994823	Sorcs2	1194.31	1324.84	911.817	896.467	1575.87	1770.21	1141.73	1198.81	1373.75	1137.96	1113.13	1396.16	1052.39	0.211038	YES	NEG		NO	YES
ENSRNOG00000009950	1147.84	0.410797	0.13301	3.08848	0.00201186	0.0994823	Msantd2	1157.6	1135.85	1610.91	1474.62	886.805	831.388	1076.25	1336.66	895.472	1080.79	1139.94	997.984	1327.68	0.21318	YES	POS		YES	NO
ENSRNOG00000018526	7972.27	-0.185342	0.0600686	-3.08551	0.00203206	0.0994823	Dlg4	8226.78	7983.55	7016.27	6918.66	8716.72	8707.48	7947.62	7059.77	8666.92	8309.86	8141.36	8435.22	7416.74	0.085462	NO	NEG		NO	NO
ENSRNOG00000019712	1014.01	0.242431	0.0784687	3.08952	0.00200478	0.0994823	Ints11	1006.3	935.347	1218.82	1228.28	934.223	830.384	1030.92	1042.9	963.797	943.353	1019.75	935.567	1108.13	0.117873	NO	POS		NO	NO
ENSRNOG00000028629	3575.45	-0.116034	0.0375735	-3.08819	0.00201378	0.0994823	Akt1	3693.95	3687.67	3426.5	3295.67	3795.41	3758.32	3423.51	3456.68	3808.6	3490.85	3492.85	3705.8	3419.04	0.0495956	NO	NEG		NO	NO
ENSRNOG00000033912	5354.08	0.440037	0.142553	3.08682	0.00202307	0.0994823	Fcho1	5628.66	5140.09	7544.05	7465.31	4484.47	3928.01	5260.36	6186.09	4036.35	4423.2	4798.28	4606.8	6250.82	0.234601	YES	POS		YES	NO
ENSRNOG00000060463	52.1571	-1.27927	0.414497	-3.08633	0.00202646	0.0994823	AABR07062799.2	60.8794	58.5191	11.4983	10.1232	83.737	131.536	42.8149	30.4218	54.8671	38.4818	50.8488	71.3367	29.1414	0.65274	YES	NEG		NO	YES
ENSRNOG00000011856	107.393	-0.672511	0.218132	-3.08304	0.00204898	0.099642	LOC108348154	111.911	135.266	55.1919	46.1169	158.394	121.495	105.778	92.2162	144.932	105.55	104.471	129.591	80.7549	0.318928	YES	NEG		NO	YES
ENSRNOG00000039848	284.171	0.341847	0.110846	3.08397	0.00204256	0.099642	Ak6	260.528	269.572	363.347	368.935	236.078	214.876	289.63	291.86	292.969	244.084	293.999	253.018	321.554	0.169536	NO	POS		NO	NO
ENSRNOG00000000145	351.61	-0.704793	0.229268	-3.07411	0.00211135	0.100992	Pik3r3	386.763	420.187	174.774	152.973	496.369	566.308	351.754	286.155	376.823	314.451	341.149	426.817	261.361	0.348472	NO	NEG		NO	NO
ENSRNOG00000004553	580.305	0.350482	0.113919	3.0766	0.00209373	0.100992	Cox20	541.648	535.306	793.384	761.491	496.369	472.927	525.532	631.253	546.6	499.164	579.677	515.336	658.267	0.183701	NO	POS		NO	NO
ENSRNOG00000020578	257.375	0.367214	0.119387	3.07583	0.00209918	0.100992	Ceacam1	268.586	235.995	285.158	328.442	233.051	209.855	287.112	316.577	173.918	241.885	250.546	227.215	293.567	0.177608	NO	POS		NO	NO
ENSRNOG00000033700	632.008	0.431496	0.140341	3.07463	0.00210762	0.100992	Wbscr22	632.072	589.029	886.52	849.225	482.245	425.735	564.989	700.653	606.643	535.446	679.525	545.195	736.183	0.223885	NO	POS		NO	NO
ENSRNOG00000038012	634.569	0.413654	0.134424	3.07723	0.00208937	0.100992	Commd6	602.527	591.907	872.722	861.598	426.756	537.189	591.853	703.505	514.508	633.3	644.393	551.031	734.814	0.214263	NO	POS		NO	NO
ENSRNOG00000012138	1113.69	0.284019	0.0924769	3.07124	0.00213172	0.101302	Rbmxl1	1041.22	1039.91	1432.69	1365.51	892.859	957.903	1092.2	1125.61	1064.21	1081.89	1156.58	1013	1234.52	0.143332	NO	POS		NO	NO
ENSRNOG00000035620	54.2526	-0.759078	0.247087	-3.07211	0.0021255	0.101302	Mir22	55.5077	58.5191	21.8468	23.6208	74.6571	65.266	47.852	42.7807	84.8887	62.6703	59.1695	66.9182	39.054	0.357036	NO	NEG		NO	NO
ENSRNOG00000026643	1483.91	0.222905	0.0726502	3.0682	0.00215353	0.102006	Chordc1	1369.79	1404.46	1659.21	1656.83	1291.37	1332.43	1462.42	1471.66	1514.54	1361.16	1799.12	1378.96	1609.85	0.107816	NO	POS		NO	NO
ENSRNOG00000010867	181.821	0.431287	0.140624	3.06696	0.00216248	0.102098	Msantd1	188.01	178.435	256.413	238.458	128.128	130.532	183.013	191.087	157.355	157.226	191.376	156.614	212.069	0.218043	NO	POS		NO	NO
ENSRNOG00000052688	707.452	0.458118	0.149428	3.06582	0.00217075	0.102158	Dnah2	789.642	638.914	998.054	977.453	594.23	471.923	663.212	708.259	549.706	581.625	808.959	604.34	831.187	0.240745	NO	POS		NO	NO
ENSRNOG00000015347	152.249	0.309627	0.101045	3.06424	0.00218223	0.102274	Trim45	149.513	143.9	178.224	182.218	127.119	123.503	166.223	174.926	137.685	140.733	150.697	137.075	170.458	0.134037	NO	POS		NO	NO
ENSRNOG00000025889	3709.46	0.341812	0.111574	3.06356	0.00218723	0.102274	Gnas	3122.76	3537.05	4792.5	4871.52	3178.98	2722.09	3727.42	3968.15	3655.39	3627.18	3601.02	3307.24	4192.12	0.175586	NO	POS		NO	NO
ENSRNOG00000002229	1950.53	-0.3411	0.111405	-3.0618	0.00220008	0.102546	Adcy5	2257.91	2257.3	1501.68	1520.73	2257.87	2539.35	1861.19	1724.54	1891.36	1739.38	1904.52	2157.2	1702.53	0.171974	NO	NEG		NO	NO
ENSRNOG00000002916	602.39	0.539607	0.1763	3.06073	0.00220799	0.102547	Car4	459.282	589.988	1031.4	875.096	482.245	446.821	643.063	569.459	464.817	551.939	512.186	499.182	726.241	0.310583	NO	POS		NO	NO
ENSRNOG00000011586	1553.09	0.475218	0.155306	3.05989	0.00221416	0.102547	LOC100909712	1560.48	1335.39	2387.05	2281.1	1215.7	1124.58	1423.81	1601.9	1249.52	1427.12	1477.39	1318.8	1834.25	0.265729	NO	POS		NO	NO
ENSRNOG00000000036	658.643	-0.209546	0.0685269	-3.05786	0.00222924	0.102594	Klhdc8a	692.951	643.711	604.812	543.279	730.429	730.979	617.039	623.648	748.469	666.284	643.469	702.137	606.449	0.0951867	NO	NEG		NO	NO
ENSRNOG00000051989	332.431	0.490085	0.160233	3.05857	0.00222393	0.102594	AABR07069227.1	316.036	273.409	501.327	511.785	255.247	244.998	313.976	319.429	273.3	319.948	327.282	280.49	394.76	0.272791	NO	POS		NO	NO
ENSRNOG00000009539	2023.02	0.140856	0.0461075	3.05494	0.00225106	0.102716	Khdrbs3	1992.91	1853.43	2213.43	2043.76	1975.39	1807.37	2130.67	2119.07	1992.81	1975.76	2148.59	1932.94	2131.11	0.0615133	NO	POS		NO	NO
ENSRNOG00000017113	3926.55	0.204159	0.0668554	3.05374	0.00226004	0.102716	Ccnt2	4005.51	3951.48	4293.47	4475.59	3572.44	3402.87	4099.32	4281.87	3293.06	3808.6	4007.81	3672.33	4231.61	0.0959863	NO	POS		NO	NO
ENSRNOG00000018909	749.38	0.450353	0.147387	3.05559	0.00224617	0.102716	Arv1	695.637	641.792	1070.49	1172.04	603.31	617.516	710.224	762.447	623.207	670.682	675.827	642.024	878.207	0.254655	NO	POS		NO	NO
ENSRNOG00000026519	26.4206	-0.886076	0.29009	-3.05449	0.00225444	0.102716	LOC100364062	32.2303	39.3325	29.8956	19.1216	36.3197	43.1759	14.2716	10.4575	19.6693	28.5865	17.566	33.219	18.2625	0.410389	NO	NEG		NO	NO
ENSRNOG00000015511	812.277	-0.473337	0.155212	-3.04962	0.00229127	0.10349	Atic	869.322	779.935	573.766	509.535	954.4	1022.17	877.286	842.305	981.396	978.537	546.394	930.959	669.857	0.230042	NO	NEG		NO	NO
ENSRNOG00000017453	277.517	0.279812	0.0917297	3.0504	0.0022854	0.10349	Ptpn2	273.957	265.734	351.849	319.444	236.078	239.978	272.001	279.501	252.596	246.283	315.263	252.438	307.611	0.132968	NO	POS		NO	NO
ENSRNOG00000001288	161.753	-0.522445	0.171471	-3.04684	0.00231261	0.103811	Gpr146	137.874	141.981	140.279	115.855	226.998	257.047	125.087	128.342	182.2	180.315	143.301	187.736	130.573	0.279441	NO	NEG		NO	NO
ENSRNOG00000013269	141.2	0.307011	0.100735	3.04772	0.00230582	0.103811	Tnfsf10	128.026	122.794	148.328	159.722	127.119	122.499	166.223	155.912	116.981	148.43	157.169	127.641	157.471	0.126504	NO	POS		NO	NO
ENSRNOG00000007088	1199.01	-0.3738	0.122913	-3.04117	0.00235663	0.104129	Xpot	1174.61	1298.93	838.227	885.219	1403.35	1613.58	1182.87	1014.38	1286.79	1252.31	1238.86	1338.26	1031.91	0.186364	NO	NEG		NO	NO
ENSRNOG00000009389	427.232	0.237153	0.077997	3.04054	0.00236153	0.104129	Ripk2	439.585	407.715	477.18	413.927	367.232	402.641	473.483	500.059	364.4	389.216	464.111	395.132	465.752	0.108799	NO	POS		NO	NO
ENSRNOG00000009491	408.087	-0.480016	0.157877	-3.04044	0.00236233	0.104129	Phc3	497.779	471.99	272.51	246.332	451.978	586.39	362.668	364.111	429.619	373.823	431.753	468.597	335.475	0.240828	NO	NEG		NO	NO
ENSRNOG00000020124	120.965	0.44692	0.147013	3.04001	0.0023657	0.104129	Lrrc51	107.434	95.933	179.374	168.72	103.915	91.3723	116.692	121.687	116.981	105.55	122.962	103.531	141.887	0.233009	NO	POS		NO	NO
ENSRNOG00000037668	292.342	0.553148	0.181986	3.03951	0.00236965	0.104129	Ccdc162	247.994	244.629	451.884	472.417	244.149	181.741	283.754	271.895	224.644	302.357	290.301	240.919	354.05	0.309485	NO	POS		NO	NO
ENSRNOG00000039544	355.924	0.301165	0.0990186	3.0415	0.00235402	0.104129	Kcnd1	362.591	332.888	409.34	449.921	302.664	296.207	391.211	393.583	281.582	354.032	341.149	321.661	397.041	0.146202	NO	POS		NO	NO
ENSRNOG00000049308	109.463	-0.42308	0.139006	-3.04361	0.0023376	0.104129	Sfxn2	119.073	122.794	90.8367	74.2369	134.181	144.589	83.9508	105.526	98.3466	124.241	106.32	123.871	92.1741	0.198493	NO	NEG		NO	NO
ENSRNOG00000012952	582.035	-0.684953	0.225512	-3.03733	0.00238688	0.104571	Lrig1	487.931	556.412	316.204	296.948	935.232	987.022	567.508	517.171	630.454	621.206	486.3	703.043	436.826	0.371556	NO	NEG		NO	NO
ENSRNOG00000027012	5983	0.306593	0.101049	3.03411	0.00241246	0.105375	Usp54	4889.16	6406.41	7232.44	7149.24	4853.72	5786.58	5753.99	7345.92	5215.48	5256.61	5923.43	5401.33	6681	0.15537	NO	POS		NO	NO
ENSRNOG00000026508	81.589	0.829355	0.273514	3.03222	0.00242759	0.10572	Vmo1	80.5757	48.9258	137.98	175.469	49.4351	54.221	63.8026	82.7094	51.7614	75.8641	76.7355	60.1305	107.339	0.491911	NO	POS		NO	NO
ENSRNOG00000012346	1036.12	-0.343535	0.113364	-3.03037	0.00244252	0.106053	Epb41l2	1145.97	1224.11	866.973	756.992	1138.02	1410.75	1014.13	942.126	1005.21	956.547	936.543	1146.76	903.352	0.175639	NO	NEG		NO	NO
ENSRNOG00000000702	1212.56	-0.135925	0.0448764	-3.02888	0.00245466	0.106264	Sart3	1253.4	1262.48	1130.28	1138.3	1317.6	1279.21	1153.48	1212.12	1227.78	1245.71	1117.75	1264.36	1150.39	0.055769	NO	NEG		NO	NO
ENSRNOG00000018137	1136.35	-0.308782	0.101985	-3.02771	0.00246413	0.106358	Tubgcp2	1166.56	1212.59	849.726	894.217	1427.57	1327.41	1067.02	1022.93	1217.43	1123.67	1190.79	1245.87	1004.94	0.15145	NO	NEG		NO	NO
ENSRNOG00000027405	2663.64	0.212642	0.0702636	3.02634	0.0024753	0.106526	Ccp110	2575.74	2641.04	3036.71	3156.19	2489.92	2468.06	2873.64	2612.48	2190.54	2537.6	2718.1	2483.81	2879.42	0.102667	NO	POS		NO	NO
ENSRNOG00000001859	338.617	0.573001	0.190923	3.00122	0.00268904	0.106703	Sdf2l1	219.345	232.158	455.333	385.807	254.238	216.884	440.742	493.404	369.576	371.624	285.678	277.304	412.193	0.299114	NO	POS		NO	NO
ENSRNOG00000001877	1633.71	0.325629	0.107828	3.01989	0.00252869	0.106703	Med15	1610.62	1544.52	2052.45	2042.64	1418.49	1276.2	1606.82	2014.5	1426.54	1511.78	1466.3	1464.69	1836.54	0.168381	NO	POS		NO	NO
ENSRNOG00000002682	3409.63	0.472309	0.158241	2.98475	0.00283811	0.106703	Zfp692	3626.8	3135.09	4866.09	4939	2733.06	2270.25	3199.37	3951.04	2483.51	3144.51	3157.25	2898.87	4022.55	0.256818	NO	POS		NO	NO
ENSRNOG00000002807	529.78	-0.617696	0.207127	-2.9822	0.00286181	0.106703	2019-09-09	543.438	597.663	293.207	236.208	704.198	787.208	539.804	463.933	613.89	532.148	515.884	629.758	409.807	0.301626	NO	NEG		NO	NO
ENSRNOG00000003191	1749.17	0.23869	0.0797945	2.9913	0.00277789	0.106703	Bhlhb9	1725.22	1605.92	2067.4	2151.75	1665.66	1475.01	1741.14	1734.05	1511.43	1715.19	1848.12	1616.4	1908.49	0.119145	NO	POS		NO	NO
ENSRNOG00000003947	55.1866	-1.01899	0.340851	-2.98955	0.00279391	0.106703	Ntn1	51.0313	80.5837	27.596	23.6208	91.8081	122.499	61.2841	27.5698	47.6205	37.3823	36.0564	71.8208	35.2254	0.568185	NO	NEG		NO	NO
ENSRNOG00000005616	515.951	-0.384277	0.128103	-2.99975	0.00270205	0.106703	Ncoa3	563.135	645.629	347.249	433.049	555.893	680.774	438.223	436.363	544.53	474.975	555.639	577.489	442.105	0.193414	NO	NEG		NO	NO
ENSRNOG00000006505	705.376	0.197264	0.065835	2.99635	0.00273235	0.106703	Borcs5	691.161	707.986	784.185	795.235	693.101	626.553	776.545	712.061	641.841	604.714	725.751	660.892	758.756	0.0902795	NO	POS		NO	NO
ENSRNOG00000007127	657.664	0.273222	0.0908451	3.00756	0.00263352	0.106703	Bbs5	644.606	607.256	841.677	796.36	577.079	534.177	652.298	678.787	598.361	639.897	663.808	600.229	726.586	0.137604	NO	POS		NO	NO
ENSRNOG00000007528	54.0815	-0.735842	0.246457	-2.98568	0.00282946	0.106703	Kcnh7	65.3559	59.4785	22.9966	34.8689	67.595	98.401	36.9384	41.83	56.9375	49.4766	61.0186	66.2074	39.5305	0.377133	NO	NEG		NO	NO
ENSRNOG00000009605	302.796	-0.390228	0.129912	-3.00379	0.00266643	0.106703	Tfe3	345.58	319.457	231.116	187.842	348.064	391.596	262.766	299.465	318.85	314.451	311.565	339.666	258.551	0.188214	NO	NEG		NO	NO
ENSRNOG00000010566	382.51	0.230331	0.0766655	3.00436	0.00266138	0.106703	Cep44	376.02	358.789	442.685	456.67	336.966	332.354	390.371	389.78	342.66	378.221	403.093	354.168	416.52	0.106065	NO	POS		NO	NO
ENSRNOG00000011032	668.282	-0.409651	0.13617	-3.00839	0.00262634	0.106703	Lhfpl2	741.297	619.727	524.323	451.046	853.512	957.903	656.495	578.966	660.475	686.075	621.28	753.165	566.422	0.213986	NO	NEG		NO	NO
ENSRNOG00000011195	1371.58	0.214479	0.0713883	3.0044	0.00266103	0.106703	Prkra	1294.58	1271.11	1660.36	1570.22	1211.66	1176.8	1411.21	1388.95	1340.62	1373.25	1388.64	1278	1483.88	0.104519	NO	POS		NO	NO
ENSRNOG00000011387	418.855	-0.381854	0.127522	-2.99441	0.00274979	0.106703	Tet3	415.413	513.242	288.608	296.948	470.138	553.255	411.359	402.139	412.021	448.588	395.696	468.776	358.95	0.189863	NO	NEG		NO	NO
ENSRNOG00000012505	339.619	0.204454	0.0682467	2.99581	0.00273719	0.106703	Ppwd1	335.732	309.864	390.943	359.937	322.842	312.273	360.149	352.703	318.85	304.556	367.961	317.353	366.338	0.0834563	NO	POS		NO	NO
ENSRNOG00000013807	380.104	0.57907	0.193273	2.99612	0.00273441	0.106703	Dmc1	383.182	332.888	586.414	627.639	286.522	214.876	342.519	403.089	297.11	346.336	360.564	310.152	464.045	0.324872	NO	POS		NO	NO
ENSRNOG00000014230	14472.3	-0.41894	0.138944	-3.01516	0.0025684	0.106703	Map1a	16224.4	16855.4	10284.1	9713.79	17209.5	20422.2	14599.9	13649.9	14323.4	13035.4	12877.7	16345.1	12225.1	0.215368	NO	NEG		NO	NO
ENSRNOG00000014322	531.905	-0.636716	0.212151	-3.00124	0.00268881	0.106703	Kazn	589.098	588.069	257.562	269.952	657.79	878.58	541.483	473.44	579.727	517.855	497.394	635.187	407.966	0.322098	NO	NEG		NO	NO
ENSRNOG00000014761	1121.53	-0.435776	0.14411	-3.02391	0.00249533	0.106703	Rasd2	1304.43	1237.54	783.036	680.505	1357.95	1426.81	1151.81	998.217	1305.42	1003.82	1087.24	1272.66	940.161	0.212887	NO	NEG		NO	NO
ENSRNOG00000016779	1186.17	-0.410127	0.137353	-2.98593	0.0028272	0.106703	Fam120a	1202.37	1405.42	793.384	850.35	1459.85	1649.72	1097.24	1098.04	1185.34	1118.17	1188.01	1336.81	1005.4	0.210842	NO	NEG		NO	NO
ENSRNOG00000018114	2329.3	0.303136	0.101668	2.98163	0.00286715	0.106703	Acadvl	2085.12	2098.06	3066.6	3079.71	2176.15	2090.52	2214.62	2404.28	2093.23	2086.81	2227.18	2104.98	2598.48	0.163141	NO	POS		NO	NO
ENSRNOG00000018129	2666.69	0.40918	0.136636	2.99466	0.00274752	0.106703	Ndufab1	2411	2394.49	3705.91	3897.44	2071.23	1970.03	2521.04	2629.59	2541.48	2534.3	2657.08	2320.42	3082.21	0.225933	NO	POS		NO	NO
ENSRNOG00000018229	1549.45	-0.207564	0.0693943	-2.99109	0.00277986	0.106703	Slc45a1	1562.27	1626.06	1279.76	1328.39	1704	1729.05	1590.03	1472.61	1723.65	1559.06	1469.07	1650.68	1427.97	0.0974997	NO	NEG		NO	NO
ENSRNOG00000018655	1841.35	0.26281	0.0870996	3.01735	0.00254997	0.106703	Adsl	1833.55	1802.58	2280.12	2186.61	1637.41	1456.94	1856.99	2005.94	1637.73	1756.97	1800.05	1687.53	2025.94	0.130822	NO	POS		NO	NO
ENSRNOG00000018797	1437.29	-0.178189	0.0595348	-2.99303	0.00276225	0.106703	Myrip	1433.35	1510.95	1242.97	1327.27	1596.05	1621.61	1375.95	1324.3	1414.12	1531.57	1432.09	1517.94	1340.52	0.0824594	NO	NEG		NO	NO
ENSRNOG00000019143	2297.25	-0.303476	0.101368	-2.99381	0.00275515	0.106703	Galnt2	2199.72	2487.54	1820.18	1644.46	2505.05	2823.51	2223.86	2233.15	2552.87	2518.91	2260.46	2514.6	2036.42	0.147291	NO	NEG		NO	NO
ENSRNOG00000019442	1267.95	0.345575	0.115703	2.98673	0.00281975	0.106703	Josd2	1056.44	1244.25	1505.13	1558.98	960.454	1013.13	1425.49	1582.89	1250.55	1249.01	1101.11	1128.97	1434.72	0.176042	NO	POS		NO	NO
ENSRNOG00000019506	4964.13	0.145087	0.0481367	3.01406	0.00257776	0.106703	Dnajb2	4468.37	4845.58	5523.79	5210.08	4596.46	4754.37	5288.06	5328.58	4807.6	4945.46	4837.11	4736.31	5237.52	0.0665521	NO	POS		NO	NO
ENSRNOG00000019550	1454.15	-0.235254	0.0789215	-2.98086	0.00287437	0.106703	Slc11a2	1440.51	1473.53	1210.77	1177.67	1572.84	1664.78	1364.2	1358.53	1658.43	1559.06	1515.3	1561.53	1325.29	0.112664	NO	NEG		NO	NO
ENSRNOG00000019871	28.7653	1.20296	0.39885	3.01608	0.00256068	0.106703	Prlh	16.1151	12.4713	45.9933	84.3601	25.222	16.0655	13.4321	31.3725	23.8102	14.2932	33.2829	17.9962	41.6882	0.736085	NO	POS		NO	NO
ENSRNOG00000020097	983.951	0.438317	0.147032	2.98109	0.0028722	0.106703	Inha	1052.86	894.096	1387.85	1433	809.122	697.844	932.694	1053.36	782.632	844.4	935.618	846.825	1148.5	0.240461	NO	POS		NO	NO
ENSRNOG00000021206	1419.22	0.364343	0.122048	2.98526	0.00283339	0.106703	Pla2g16	1112.84	1261.52	1877.68	1956.03	1192.5	1265.16	1394.42	1578.13	1238.13	1460.11	1274.92	1255.04	1616.24	0.195951	NO	POS		NO	NO
ENSRNOG00000021209	535.405	0.42465	0.140727	3.01755	0.00254824	0.106703	Polr3gl	523.742	419.227	778.436	742.369	461.058	385.571	549.878	559.001	477.24	511.258	481.677	463.016	622.272	0.22961	NO	POS		NO	NO
ENSRNOG00000021578	108.664	0.45245	0.149579	3.02482	0.0024878	0.106703	Wfikkn1	99.3767	112.242	146.029	145.099	81.7193	82.3355	131.803	123.589	85.9239	95.6547	91.5279	92.8753	127.61	0.225045	NO	POS		NO	NO
ENSRNOG00000024036	1136.14	0.449561	0.149813	3.00082	0.00269258	0.106703	Fam98c	1080.61	1058.14	1622.41	1681.58	942.294	877.576	1164.4	1289.13	955.515	929.06	896.788	973.866	1330.86	0.24966	NO	POS		NO	NO
ENSRNOG00000024136	394.183	0.288708	0.0963453	2.99659	0.00273017	0.106703	Fam151b	392.135	327.132	462.232	502.786	375.303	318.297	390.371	442.067	348.872	384.818	391.998	357.759	437.891	0.142368	NO	POS		NO	NO
ENSRNOG00000024580	36.066	-0.617653	0.207149	-2.98169	0.0028666	0.106703	Mamstr	49.2407	32.6172	27.596	22.496	43.3818	49.2005	33.5803	34.2246	42.4443	40.6807	21.2641	42.9276	27.8322	0.271389	NO	NEG		NO	NO
ENSRNOG00000025970	96.2115	-0.562703	0.188507	-2.98505	0.00283531	0.106703	AABR07068127.1	102.958	105.526	74.7391	49.4913	132.163	146.597	102.42	78.9067	99.3818	91.2568	74.8865	112.981	76.0887	0.283404	NO	NEG		NO	NO
ENSRNOG00000026604	793.328	0.550731	0.184242	2.98917	0.00279736	0.106703	Cercam	803.967	711.823	1268.26	1247.41	539.751	560.283	738.767	887.938	632.524	679.478	656.412	654.638	959.757	0.315534	NO	POS		NO	NO
ENSRNOG00000026965	80.8935	0.452643	0.150381	3.00998	0.00261268	0.106703	Tmem140	57.2983	75.7871	88.5371	114.73	62.5506	68.2782	82.2718	108.378	73.5012	78.063	80.4336	69.2464	94.87	0.217721	NO	POS		NO	NO
ENSRNOG00000027606	18.6945	-1.17171	0.388047	-3.0195	0.00253192	0.106703	Neurl1b	25.068	18.2273	8.04882	3.37441	37.3286	37.1514	13.4321	18.063	18.6341	14.2932	12.0188	25.1171	10.9874	0.578301	NO	NEG		NO	NO
ENSRNOG00000030478	130383	0.785348	0.263229	2.98352	0.00284953	0.106703	AY172581.9	121608	110451	267265	251482	81255.2	74004.6	106648	117534	95257.5	106116	102588	98115.4	169103	0.501718	NO	POS		NO	NO
ENSRNOG00000032487	904.982	0.26663	0.089164	2.99033	0.00278674	0.106703	Sts	729.658	870.113	965.859	1098.93	794.997	899.666	883.163	1130.36	843.71	832.306	906.034	828.408	996.87	0.133385	NO	POS		NO	NO
ENSRNOG00000035557	104.185	0.515193	0.170829	3.01584	0.00256272	0.106703	Mir410	74.3087	94.9737	180.524	128.227	93.8258	89.3642	100.741	115.983	91.1	78.063	98.9241	86.9392	124.88	0.283798	NO	POS		NO	NO
ENSRNOG00000036911	320.026	-0.521549	0.174553	-2.98791	0.00280889	0.106703	Bicd1	327.675	334.806	196.621	179.968	405.57	460.878	317.334	256.684	369.576	330.943	340.225	371.575	258.167	0.260089	NO	NEG		NO	NO
ENSRNOG00000037871	1721.88	-0.669809	0.224507	-2.98347	0.00284998	0.106703	Sfxn5	1490.65	1630.86	1011.85	843.601	2534.31	3128.75	1698.33	1443.14	1935.88	1710.79	1512.52	2071.87	1301.89	0.373885	NO	NEG		NO	NO
ENSRNOG00000038319	98.8978	0.677695	0.225846	3.0007	0.00269363	0.106703	Akr1c19	101.167	91.1364	134.53	151.848	55.4884	54.221	102.42	156.863	76.6068	86.8589	76.7355	77.5798	124.479	0.357844	NO	POS		NO	NO
ENSRNOG00000039949	28.1216	0.670322	0.222988	3.00609	0.00264629	0.106703	Rad54b	17.0104	23.0239	31.0455	38.2433	24.2131	20.0818	44.4939	33.2739	20.7045	28.5865	28.6602	22.2701	35.1434	0.295484	NO	POS		NO	NO
ENSRNOG00000051719	122.721	-0.8183	0.273619	-2.99065	0.00278381	0.106703		154.884	139.103	58.6414	43.8673	190.678	217.888	125.087	102.674	107.664	107.749	101.698	152.994	86.3934	0.420281	NO	NEG		NO	NO
ENSRNOG00000055330	60.5139	-0.652584	0.218285	-2.9896	0.00279343	0.106703	AABR07039234.1	61.7747	62.3565	35.6448	25.8704	85.7548	89.3642	57.0866	47.5341	71.4307	65.9688	62.8676	72.7749	45.8007	0.314749	NO	NEG		NO	NO
ENSRNOG00000056376	343.711	0.2497	0.0832698	2.99869	0.00271145	0.106703	Dusp22	317.826	315.62	415.089	374.559	306.7	317.293	403.803	327.986	295.04	346.336	360.564	316.469	376.4	0.11671	NO	POS		NO	NO
ENSRNOG00000058478	7975.46	-0.208155	0.0689735	-3.0179	0.00254531	0.106703	Mapk8ip1	8344.06	8474.72	6629.93	6556.47	8413.05	8921.35	8193.6	7849.79	8586.18	8230.7	7530.25	8495.01	7352.01	0.0970822	NO	NEG		NO	NO
ENSRNOG00000058932	500.012	0.272306	0.0901266	3.02137	0.0025163	0.106703	Zfp202	535.381	471.99	600.212	593.895	426.756	413.686	499.507	556.149	428.584	461.781	512.186	456.363	552.39	0.132016	NO	POS		NO	NO
ENSRNOG00000000728	142.193	0.548712	0.184223	2.97852	0.0028964	0.107035	Clic2	132.502	113.201	204.67	246.332	111.986	103.421	147.753	147.356	118.016	124.241	114.641	117.228	172.15	0.313109	NO	POS		NO	NO
ENSRNOG00000001049	17712	0.363406	0.122254	2.97255	0.00295336	0.107035	Tpt1	16749.9	15558.4	24442	24283.3	14262.5	13893.6	17046.2	18320.6	16596.8	16965	16713.5	15671	20161.1	0.198917	NO	POS		NO	NO
ENSRNOG00000002227	736.891	-0.349826	0.11746	-2.97824	0.00289908	0.107035	Kit	868.427	810.634	531.222	587.147	827.282	964.932	778.224	672.133	760.892	670.682	634.224	817.142	640.59	0.176437	NO	NEG		NO	NO
ENSRNOG00000002276	59.9747	-0.651695	0.219129	-2.97403	0.00293919	0.107035	Phf6	55.5077	64.2751	32.1953	30.3696	72.6394	99.4051	60.4446	47.5341	67.2898	73.6651	56.396	72.1304	45.3879	0.325478	NO	NEG		NO	NO
ENSRNOG00000007202	116.676	-0.755838	0.254325	-2.97193	0.00295933	0.107035	Sema3d	128.026	156.371	50.5926	43.8673	133.172	193.79	94.0249	112.181	127.333	122.042	122.037	143.456	84.5405	0.3666	NO	NEG		NO	NO
ENSRNOG00000009431	233.91	-0.311742	0.104912	-2.97144	0.00296402	0.107035	Tbc1d4	247.099	286.84	202.37	203.589	277.442	278.133	209.038	189.186	207.045	242.985	229.282	256.591	206.693	0.149231	NO	NEG		NO	NO
ENSRNOG00000010486	136.028	0.471038	0.158369	2.97431	0.00293649	0.107035	Mpp4	129.816	119.916	216.168	159.722	129.137	114.466	124.247	147.356	84.8887	114.346	156.245	115.428	160.748	0.249901	NO	POS		NO	NO
ENSRNOG00000029280	1706.33	0.349063	0.117302	2.97576	0.00292264	0.107035	Gpaa1	1610.62	1582.89	2223.77	2429.57	1440.68	1427.82	1560.65	1797.74	1558.02	1482.1	1655.82	1517.02	1933.51	0.191503	NO	POS		NO	NO
ENSRNOG00000039063	19.7187	-1.09126	0.36672	-2.97572	0.00292303	0.107035	LOC681355	17.0104	23.0239	14.9478	5.62401	34.3019	43.1759	7.55557	15.2109	17.5989	20.8901	17.566	26.0002	12.1809	0.551204	NO	NEG		NO	NO
ENSRNOG00000039976	216.933	-0.339416	0.114164	-2.97304	0.00294862	0.107035	Ptk7	198.753	256.141	155.227	187.842	251.211	281.146	199.803	195.841	226.715	226.493	207.093	240.076	189.161	0.165193	NO	NEG		NO	NO
ENSRNOG00000048800	105.155	-0.673057	0.226079	-2.97709	0.00291	0.107035	Nr3c1	96.6909	148.696	56.3418	65.2385	124.092	181.741	93.1854	66.5478	113.875	95.6547	114.641	126.792	79.1909	0.356554	NO	NEG		NO	NO
ENSRNOG00000000316	307.122	-0.853883	0.288744	-2.95723	0.00310417	0.107833	Sobp	376.915	412.512	109.234	111.355	399.516	535.181	327.408	231.016	350.942	238.587	285.678	385.609	212.938	0.421138	NO	NEG		NO	NO
ENSRNOG00000000579	3728.32	0.226511	0.0764576	2.96257	0.00305084	0.107833	Marcks	3456.7	3327.92	4519.99	4475.59	3336.37	3278.36	3821.44	3778.96	3575.68	3787.71	3652.79	3460.45	4049.76	0.114397	NO	POS		NO	NO
ENSRNOG00000003546	206.41	0.474537	0.16029	2.96048	0.00307156	0.107833	Tnfrsf12a	182.638	193.785	278.259	304.821	167.474	129.528	172.939	219.608	172.883	204.503	244.074	175.135	243.94	0.250989	NO	POS		NO	NO
ENSRNOG00000005165	235.822	-0.744865	0.251129	-2.96606	0.00301638	0.107833	Smcr8	193.382	272.45	104.635	122.603	315.779	439.792	230.865	159.715	279.511	233.09	242.225	289.001	172.009	0.399917	NO	NEG		NO	NO
ENSRNOG00000010997	656.551	-1.18105	0.398114	-2.96661	0.003011	0.107833	Ednrb	401.088	586.151	264.461	271.077	1231.84	1755.15	491.952	382.174	652.193	655.29	530.677	880.286	388.068	0.686021	NO	NEG		NO	NO
ENSRNOG00000011006	129.243	0.555744	0.187855	2.95836	0.00309276	0.107833	Stoml3	78.7851	105.526	187.423	156.347	98.8702	73.2987	152.791	141.652	156.319	126.44	144.226	106.54	156.488	0.278482	NO	POS		NO	NO
ENSRNOG00000011550	898.873	-0.920376	0.311228	-2.95724	0.00310406	0.107833	Kcnab2	993.767	1028.4	313.904	260.954	1248.99	1790.3	920.101	703.505	1017.63	787.227	822.826	1144.39	604.258	0.467133	NO	NEG		NO	NO
ENSRNOG00000013136	3435.97	0.408391	0.137889	2.96174	0.00305907	0.107833	Oxsr1	3258.84	3328.88	4812.05	4886.14	2599.88	2790.37	3353	3771.36	2717.47	3248.96	3028.74	2990.73	3970.26	0.225281	NO	POS		NO	NO
ENSRNOG00000014104	728.122	-0.422543	0.142745	-2.96011	0.00307526	0.107833	Myo5b	889.914	738.684	582.965	492.663	920.099	1043.25	607.804	732.976	700.849	646.494	653.639	823.215	614.009	0.224169	NO	NEG		NO	NO
ENSRNOG00000018231	785.208	-0.657969	0.221922	-2.96487	0.00302807	0.107833	Nacc2	820.082	871.072	462.232	413.927	1084.55	1488.06	741.286	707.308	728.8	660.787	659.186	942.225	596.788	0.37713	NO	NEG		NO	NO
ENSRNOG00000018848	3016.84	0.446371	0.150712	2.96175	0.00305894	0.107833	Eif1b	2734.2	2644.87	4506.19	4513.83	2400.13	2245.15	2735.96	3144.86	2719.54	2793.78	2746.76	2589.61	3529.52	0.255892	NO	POS		NO	NO
ENSRNOG00000020676	963.04	0.44839	0.151363	2.96234	0.00305309	0.107833	Ppp1r14a	770.841	821.187	1380.95	1277.77	679.985	874.564	1001.53	1234.94	911	898.275	742.393	825.975	1127.52	0.243458	NO	POS		NO	NO
ENSRNOG00000036852	4980.78	0.235998	0.0798242	2.95648	0.00311176	0.107833	Pcbp2	4788.88	4736.21	6092.96	6102.05	4380.56	4259.36	4849	5062.38	4761.01	4721.16	5034.96	4607.86	5428.27	0.120701	NO	POS		NO	NO
ENSRNOG00000037149	54.5903	0.74364	0.251281	2.9594	0.00308239	0.107833	Bcl2l15	40.2879	46.0479	98.8855	91.1089	35.3108	31.1268	70.5187	39.9287	43.4796	53.8745	49.9243	41.6879	70.0732	0.414084	NO	POS		NO	NO
ENSRNOG00000039551	545.83	0.277356	0.0934792	2.96704	0.00300685	0.107833	Rdh14	504.046	453.763	702.547	589.396	477.2	442.804	566.668	572.311	583.868	524.452	587.073	497.689	603.599	0.138009	NO	POS		NO	NO
ENSRNOG00000042556	931.888	0.259303	0.0876423	2.95866	0.00308983	0.107833	Bmyc	862.16	880.665	1126.84	1173.17	829.299	824.359	846.224	1019.13	897.542	834.505	956.882	854.755	1024.45	0.132313	NO	POS		NO	NO
ENSRNOG00000048969	326.545	-0.439543	0.148661	-2.95668	0.00310975	0.107833	Nom1	311.559	290.677	261.012	223.836	407.587	488.993	330.766	258.586	373.717	354.032	291.225	371.094	273.085	0.233578	NO	NEG		NO	NO
ENSRNOG00000000436	196.652	0.604369	0.204674	2.95284	0.00314867	0.107937	Egfl8	198.753	165.964	297.806	338.565	128.128	125.511	198.963	221.509	155.284	179.215	153.471	158.809	242.063	0.343303	NO	POS		NO	NO
ENSRNOG00000003682	1080.47	0.372244	0.126284	2.94767	0.00320184	0.107937	Hook2	1146.86	1121.46	1397.05	1367.76	987.693	793.232	1114.87	1214.02	790.914	875.185	1076.15	952.557	1233.97	0.190796	NO	POS		NO	NO
ENSRNOG00000004793	3449.09	0.324314	0.110139	2.9446	0.00323371	0.107937	Ncln	3455.8	3141.81	4453.3	4660.05	3064.98	2771.29	3275.76	3738.08	3127.42	3002.68	3248.78	3094	3875.2	0.174748	NO	POS		NO	NO
ENSRNOG00000004814	1836.14	0.658152	0.224022	2.93789	0.00330453	0.107937	Elob	1670.6	1581.94	3103.4	3421.65	1216.71	1052.29	1595.91	1757.81	1667.75	1533.77	1595.73	1453.84	2294.9	0.402111	NO	POS		NO	NO
ENSRNOG00000005492	4978.79	0.196674	0.0666881	2.94916	0.00318639	0.107937	Hpcal1	4483.59	4941.51	5487	5637.51	4386.61	4155.94	5202.43	5368.5	5052.95	4991.64	5059	4668.7	5350.89	0.0937907	NO	POS		NO	NO
ENSRNOG00000010868	129.275	-0.739489	0.250942	-2.94686	0.0032102	0.107937	Rims4	169.209	150.615	65.5404	56.2401	174.536	230.941	127.605	102.674	121.122	103.351	120.188	158.296	94.4495	0.389567	NO	NEG		NO	NO
ENSRNOG00000011132	321.72	-0.803621	0.273624	-2.93695	0.00331454	0.107937	LOC100362814	344.685	370.301	140.279	136.101	450.969	638.602	302.223	226.262	328.167	263.875	337.451	399.433	228.463	0.440139	NO	NEG		NO	NO
ENSRNOG00000013446	551.486	0.338812	0.115342	2.93747	0.00330905	0.107937	Nif3l1	528.219	511.323	741.642	737.87	481.236	449.833	543.162	571.36	450.324	529.949	521.432	491.814	623.093	0.181678	NO	POS		NO	NO
ENSRNOG00000017945	271.007	0.508566	0.173078	2.93837	0.00329948	0.107937	Serf1	228.298	250.385	426.588	394.805	214.891	174.712	264.445	309.923	256.736	237.488	222.81	227.085	323.714	0.284413	NO	POS		NO	NO
ENSRNOG00000018500	305.051	-0.523122	0.177281	-2.9508	0.00316949	0.107937	Frmd4a	392.135	366.464	205.82	160.847	403.552	405.653	304.742	280.451	280.547	277.069	278.282	354.237	246.028	0.263326	NO	NEG		NO	NO
ENSRNOG00000018992	634.077	-0.806689	0.273592	-2.94851	0.00319313	0.107937	Dpysl3	703.695	675.368	298.956	217.087	872.681	1206.92	631.31	464.884	702.919	564.033	636.997	787.602	449.847	0.422033	NO	NEG		NO	NO
ENSRNOG00000019948	417.72	-0.577224	0.195979	-2.94534	0.00322598	0.107937	Phf20	439.585	468.153	236.865	230.584	530.671	682.782	407.162	345.098	447.218	381.519	425.281	491.655	328.998	0.304125	NO	NEG		NO	NO
ENSRNOG00000020185	11007.1	-0.307633	0.104437	-2.94562	0.00322309	0.107937	Wdr6	11895.7	11053.4	8296.04	8033.33	12578.7	12890.5	10926.2	9894.7	12610.1	11333.4	11565.8	12060.3	9743.21	0.149929	NO	NEG		NO	NO
ENSRNOG00000020601	407.241	0.469717	0.159809	2.93925	0.0032901	0.107937	Hmg20b	353.638	341.522	543.87	641.137	314.771	340.387	401.285	490.552	316.78	411.205	324.508	346.384	480.271	0.264023	NO	POS		NO	NO
ENSRNOG00000023140	77.7232	0.586598	0.198491	2.9553	0.0031237	0.107937	Pnldc1	71.6229	75.7871	112.684	127.103	42.373	60.2455	78.0743	85.5614	55.9023	72.5656	73.0374	63.0827	95.2918	0.311002	NO	POS		NO	NO
ENSRNOG00000026488	241.416	0.751718	0.255152	2.94616	0.00321747	0.107937	Gltpd2	214.869	182.273	408.19	505.036	130.146	172.704	221.63	192.038	168.742	235.289	224.659	184.004	310.311	0.466886	NO	POS		NO	NO
ENSRNOG00000026616	2187.86	0.543699	0.184414	2.94825	0.00319577	0.107937	Ndufb2	1885.47	1875.49	3618.52	3534.13	1610.17	1503.13	1893.09	2124.78	1957.62	2032.94	2031.18	1810.8	2640.34	0.32459	NO	POS		NO	NO
ENSRNOG00000028166	1201.6	0.440346	0.149659	2.94233	0.00325751	0.107937	Asmtl	1133.43	1034.16	1756.94	1831.18	988.702	977.985	1125.78	1270.11	997.959	1068.69	1032.69	1033.49	1403.34	0.253915	NO	POS		NO	NO
ENSRNOG00000033572	25.2809	0.876168	0.298121	2.93897	0.00329304	0.107937	AABR07058017.1	25.9633	12.4713	45.9933	48.3665	17.151	13.0532	27.7038	21.8657	19.6693	20.8901	24.9622	18.1997	33.7783	0.469783	NO	POS		NO	NO
ENSRNOG00000039971	26.504	0.656488	0.22248	2.95078	0.00316972	0.107937	Ctla2a	23.2774	21.1053	35.6448	37.1185	15.1332	21.0859	30.2223	31.3725	16.5636	28.5865	31.4338	20.9587	33.1584	0.282197	NO	POS		NO	NO
ENSRNOG00000049115	189.211	-0.575764	0.195981	-2.93786	0.0033049	0.107937	Ccr5	242.622	165.005	86.2374	130.477	234.06	210.859	144.395	172.074	246.384	237.488	211.716	222.736	148.98	0.281553	NO	NEG		NO	NO
ENSRNOG00000049496	91.9687	-0.438956	0.148748	-2.951	0.00316751	0.107937	Trim62	107.434	91.1364	64.3906	75.3617	116.021	128.524	81.4323	91.2655	100.417	83.5604	72.1129	104.516	76.9126	0.21304	NO	NEG		NO	NO
ENSRNOG00000049918	53.901	1.05862	0.359917	2.94129	0.00326847	0.107937	Lrg1	34.9161	40.2919	71.2896	155.223	28.2486	26.1064	60.4446	63.6957	36.233	50.576	25.8867	36.062	75.3078	0.688982	NO	POS		NO	NO
ENSRNOG00000052004	702.487	0.495961	0.168818	2.93785	0.00330492	0.107937	Txnl4a	610.585	600.541	1042.9	1132.68	519.573	499.034	632.989	728.223	663.581	657.489	639.771	591.8	835.311	0.287393	NO	POS		NO	NO
ENSRNOG00000053234	1248.25	0.229911	0.0779551	2.94927	0.00318521	0.107937	Cnot3	1239.08	1273.03	1378.65	1561.22	1109.77	1084.42	1229.88	1326.2	1132.54	1101.68	1294.33	1156.75	1358.06	0.114726	NO	POS		NO	NO
ENSRNOG00000057881	2216.22	0.382288	0.129838	2.94435	0.00323634	0.107937	Sppl2b	2197.03	2063.52	2876.88	3236.05	1821.03	1720.01	2095.41	2494.59	1942.09	1939.48	1992.35	1947.19	2539.06	0.211474	NO	POS		NO	NO
ENSRNOG00000060197	33.886	0.643407	0.21896	2.93846	0.00329844	0.107937	AABR07004404.1	32.2303	23.9833	52.8923	46.1169	26.2309	22.09	33.5803	49.4355	26.9159	29.6859	29.5848	26.856	42.3219	0.314533	NO	POS		NO	NO
ENSRNOG00000007262	295.263	0.36944	0.125825	2.93615	0.00332318	0.107977	Ccdc134	285.596	267.653	392.093	385.807	236.078	209.855	309.779	320.38	259.842	303.456	277.357	260.413	337.083	0.190721	NO	POS		NO	NO
ENSRNOG00000002407	142.668	-0.365766	0.124611	-2.93527	0.00333252	0.10804	Pdxdc1	149.513	165.964	109.234	93.3585	172.518	167.683	134.321	130.244	152.178	147.33	146.999	159.198	122.831	0.171844	NO	NEG		NO	NO
ENSRNOG00000014597	127.899	-0.687533	0.234464	-2.93236	0.00336401	0.108578	Irs1	120.864	145.818	81.6381	55.1153	183.616	219.896	139.358	91.2655	141.826	116.545	110.943	154.761	95.664	0.362198	NO	NEG		NO	NO
ENSRNOG00000017057	124.05	-0.733496	0.250139	-2.93236	0.00336397	0.108578	Tbc1d22a	134.293	168.842	48.2929	52.8657	155.368	189.773	125.926	114.082	149.073	113.246	112.792	151.766	90.7917	0.353138	NO	NEG		NO	NO
ENSRNOG00000002818	2057.15	-0.169769	0.0579491	-2.92962	0.00339374	0.109297	Eftud2	2144.21	2250.59	1812.14	1813.18	2135.8	2347.57	2007.26	2034.46	2083.91	2039.53	1959.99	2166.94	1925.41	0.0796609	NO	NEG		NO	NO
ENSRNOG00000001312	740.475	0.241043	0.0824504	2.9235	0.00346124	0.109625	Pdgfa	654.454	716.62	922.165	884.094	649.719	649.647	772.348	740.582	702.919	727.855	724.827	683.536	808.803	0.121486	NO	POS		NO	NO
ENSRNOG00000003777	86.042	0.771916	0.263708	2.92716	0.00342072	0.109625	Chrne	79.6804	87.299	137.98	152.973	58.515	50.2046	74.7162	127.391	42.4443	71.4661	63.7922	64.9349	111.371	0.430301	NO	POS		NO	NO
ENSRNOG00000007390	663.081	0.368807	0.126248	2.92129	0.00348583	0.109625	Nfkbia	644.606	577.517	909.517	840.227	509.484	535.181	722.817	761.497	616.996	627.803	548.243	585.264	756.46	0.196364	NO	POS		NO	NO
ENSRNOG00000008400	113.426	-0.412657	0.141187	-2.92277	0.00346931	0.109625	Pml	111.911	127.591	77.0387	80.9857	137.208	153.626	115.013	97.9203	114.91	124.241	107.245	128.248	95.6404	0.200293	NO	NEG		NO	NO
ENSRNOG00000013223	2054.2	0.411831	0.140945	2.92194	0.00347864	0.109625	Fah	1923.07	2015.55	2943.57	2852.5	1724.18	1598.51	2012.3	2375.76	1647.05	1805.34	1698.35	1785.62	2376.5	0.229523	NO	POS		NO	NO
ENSRNOG00000016678	44.4286	-0.617731	0.211278	-2.92378	0.00345813	0.109625	Angptl2	53.7171	47.0072	18.3973	39.3681	66.5861	45.1841	31.0618	42.7807	46.5852	58.2724	39.7545	52.892	34.2725	0.292364	NO	NEG		NO	NO
ENSRNOG00000023863	25.7803	-0.97987	0.335351	-2.92192	0.00347877	0.109625	Gpr139	25.068	25.9019	9.19866	10.1232	40.3552	52.2128	20.1482	14.2602	24.8455	31.8849	29.5848	33.378	16.663	0.498071	NO	NEG		NO	NO
ENSRNOG00000032058	1586.52	0.29765	0.101939	2.91988	0.00350162	0.109625	Pogk	1468.27	1608.8	2054.75	1954.91	1352.91	1524.21	1590.03	1775.88	1294.03	1369.95	1457.97	1436.36	1766.71	0.156023	NO	POS		NO	NO
ENSRNOG00000039807	3079.42	0.501496	0.171668	2.92131	0.00348561	0.109625	Fam193b	3099.48	2922.12	4598.18	4805.15	2366.83	2085.5	2808.99	3492.81	2443.14	2621.16	2630.27	2589.7	3667.08	0.288014	NO	POS		NO	NO
ENSRNOG00000042519	196.276	-0.591817	0.202642	-2.9205	0.00349465	0.109625	Peak1	200.544	265.734	139.13	105.731	239.105	327.334	170.42	142.602	174.953	183.613	209.867	231.881	153.55	0.320881	NO	NEG		NO	NO
ENSRNOG00000049067	753.129	0.408497	0.139867	2.9206	0.00349355	0.109625	Igip	652.663	646.589	1050.95	999.949	612.39	491.001	745.483	828.045	755.716	774.033	727.6	655.399	870.405	0.216697	NO	POS		NO	NO
ENSRNOG00000050650	261.335	0.55019	0.188319	2.92159	0.00348251	0.109625	Ttc16	247.099	231.199	395.542	430.799	222.962	153.626	220.791	269.994	201.869	236.388	264.414	215.524	316.308	0.312748	NO	POS		NO	NO
ENSRNOG00000055745	32.755	-0.720734	0.246713	-2.92135	0.00348518	0.109625	AABR07043748.2	37.602	47.9665	17.2475	25.8704	50.444	44.18	26.0248	31.3725	37.2682	21.9896	20.3395	39.9084	24.1709	0.351265	NO	NEG		NO	NO
ENSRNOG00000016308	42.1016	-0.598023	0.204874	-2.91898	0.00351178	0.109658	Il10ra	59.9841	46.0479	25.2963	26.9952	40.3552	54.221	31.0618	36.1259	57.9727	40.6807	44.3772	49.8769	32.7713	0.282298	NO	NEG		NO	NO
ENSRNOG00000057601	256.558	0.414718	0.142102	2.91845	0.00351771	0.109658	AABR07044080.2	188.905	234.077	340.35	318.319	174.536	213.872	275.359	320.38	271.23	253.98	231.131	222.766	297.108	0.212643	NO	POS		NO	NO
ENSRNOG00000011613	1788.61	0.175419	0.0601363	2.91702	0.00353389	0.109927	Ppip5k2	1879.2	1739.27	1973.11	1953.78	1579.91	1636.67	1858.67	1838.62	1565.26	1732.78	1917.46	1688.85	1908.33	0.0820974	NO	POS		NO	NO
ENSRNOG00000000540	323.401	-0.480886	0.165073	-2.91317	0.00357775	0.110548	Btbd9	282.015	358.789	223.067	199.09	390.437	462.886	343.359	240.523	372.682	362.828	321.734	371.606	265.555	0.246768	NO	NEG		NO	NO
ENSRNOG00000010594	113.875	0.332531	0.114195	2.91196	0.00359173	0.110548	LOC500124	117.282	101.689	132.231	129.352	93.8258	90.3683	138.519	117.885	109.734	97.8537	123.886	101.792	128.375	0.14399	NO	POS		NO	NO
ENSRNOG00000021151	959.965	0.503984	0.173063	2.91214	0.00358964	0.110548	Ppp1r14b	944.526	845.17	1457.99	1524.11	726.394	656.676	894.076	1008.67	768.139	897.175	836.694	806.347	1144.31	0.292585	NO	POS		NO	NO
ENSRNOG00000027194	2663.29	-0.180103	0.0618413	-2.91235	0.00358724	0.110548	Sgsm2	3020.69	2954.74	2407.75	2476.81	2905.57	2883.75	2583.17	2474.63	2476.26	2638.75	2474.03	2813.3	2483.28	0.0867239	NO	NEG		NO	NO
ENSRNOG00000042869	495.788	0.594546	0.20401	2.91429	0.00356495	0.110548	Usmg5	429.737	426.902	809.482	844.726	344.028	290.182	442.421	486.749	474.134	448.588	456.715	402.262	608.019	0.350358	NO	POS		NO	NO
ENSRNOG00000002652	2034.08	-0.292985	0.100994	-2.90101	0.00371966	0.110626	Rap1gap2	2293.72	2164.25	1558.02	1521.86	2290.16	2449.98	2103.81	1857.63	2144.99	1976.86	2013.61	2219.99	1810.99	0.144499	NO	NEG		NO	NO
ENSRNOG00000004972	130.586	0.427333	0.147256	2.90198	0.00370813	0.110626	Upp1	82.3663	103.608	183.973	127.103	117.03	138.565	141.037	153.06	108.699	127.54	153.471	112.968	151.729	0.21372	NO	POS		NO	NO
ENSRNOG00000007837	283.914	-0.507272	0.174413	-2.90845	0.0036322	0.110626	Acot11	304.397	273.409	183.973	204.714	387.41	460.878	282.075	221.509	287.793	256.179	260.716	328.344	230.597	0.281861	NO	NEG		NO	NO
ENSRNOG00000008062	283.049	0.397679	0.136933	2.90418	0.00368213	0.110626	Dqx1	290.073	243.67	365.647	418.426	242.131	239.978	270.322	318.479	216.363	249.582	258.867	246.966	326.348	0.21735	NO	POS		NO	NO
ENSRNOG00000010265	225.345	0.301721	0.103774	2.90749	0.00364347	0.110626	Ada	239.937	169.801	242.615	255.33	194.714	187.765	261.087	242.424	196.693	234.189	254.244	203.85	251.14	0.141374	NO	POS		NO	NO
ENSRNOG00000011026	804.986	-0.382005	0.131549	-2.90389	0.00368559	0.110626	Irf2bpl	876.485	921.916	555.369	535.406	920.099	1063.33	790.817	807.13	835.429	786.128	762.732	900.565	690.291	0.191257	NO	NEG		NO	NO
ENSRNOG00000012906	12852.7	0.540785	0.186029	2.90699	0.0036492	0.110626	Bcas1	11634.2	12041.5	19249.3	21293.6	8865.03	10652.4	12758.8	14806.9	9295.31	11415.9	9366.35	10650.7	15495	0.316765	NO	POS		NO	NO
ENSRNOG00000013845	546.169	0.30299	0.104393	2.90239	0.00370333	0.110626	Mrpl21	460.177	472.95	692.199	692.878	483.253	434.772	564.15	540.938	539.354	570.63	556.564	493.523	609.346	0.156516	NO	POS		NO	NO
ENSRNOG00000014610	84.121	-0.461218	0.158737	-2.90554	0.00366619	0.110626	Anpep	103.853	94.9737	98.8855	74.2369	98.8702	93.3805	68.0002	57.041	92.1352	91.2568	52.6979	95.7449	70.1723	0.213378	NO	NEG		NO	NO
ENSRNOG00000019995	499.031	-0.590608	0.202899	-2.91084	0.00360453	0.110626	Dnajc18	432.423	585.191	286.308	274.452	645.683	840.425	488.594	413.547	541.424	490.368	490.922	589.252	390.765	0.319969	NO	NEG		NO	NO
ENSRNOG00000023126	74.9574	-0.821718	0.282389	-2.90988	0.00361565	0.110626	Rxfp3	70.7276	101.689	33.3451	21.3712	80.7104	128.524	72.1977	63.6957	91.1	89.0578	72.1129	93.6348	52.5445	0.396652	NO	NEG		NO	NO
ENSRNOG00000023208	105.754	-1.58509	0.54582	-2.90405	0.00368364	0.110626	RGD1309821	59.0889	100.73	31.0455	21.3712	230.025	339.383	83.1113	45.6328	119.051	62.6703	71.1884	151.825	50.4698	0.908383	NO	NEG		NO	NO
ENSRNOG00000026091	142.014	-0.760202	0.262043	-2.90106	0.00371897	0.110626	Slc10a4	99.3767	170.761	81.6381	107.981	290.557	174.712	146.074	114.082	159.425	152.828	64.7167	174.61	102.898	0.432777	NO	NEG		NO	NO
ENSRNOG00000032902	243.617	0.576887	0.198385	2.90792	0.00363842	0.110626	LOC100912427	219.345	252.304	354.148	331.817	206.82	108.442	273.68	247.177	247.419	159.424	279.206	198.959	297.206	0.289012	NO	POS		NO	NO
ENSRNOG00000043167	35.9165	-0.778571	0.268407	-2.90071	0.00372316	0.110626	Itga9	57.2983	51.8038	26.4461	19.1216	36.3197	59.2414	30.2223	21.8657	39.3386	21.9896	31.4338	44.3319	25.8179	0.401662	NO	NEG		NO	NO
ENSRNOG00000053452	619.448	-0.529565	0.182462	-2.90234	0.00370391	0.110626	Actg1	613.271	659.06	380.594	319.444	769.775	907.699	591.014	601.782	760.892	611.31	599.092	720.335	498.385	0.268173	NO	NEG		NO	NO
ENSRNOG00000059579	384.025	-0.284764	0.0980264	-2.90497	0.00367285	0.110626	Gpt2	386.763	437.455	289.758	313.82	422.721	473.931	375.26	349.851	414.091	376.022	384.602	418.497	342.658	0.138944	NO	NEG		NO	NO
ENSRNOG00000000513	2060.09	0.140093	0.0485051	2.8882	0.0038745	0.110731	Mapk14	1944.56	1980.06	2198.48	2272.1	1831.12	1953.96	2127.31	2058.23	2018.69	2083.51	2192.97	1968.65	2169.82	0.063659	NO	POS		NO	NO
ENSRNOG00000001492	1316.61	-0.476895	0.165262	-2.88568	0.00390563	0.110731	Slc8a2	1576.6	1410.22	770.387	788.486	1598.07	1746.12	1310.47	1242.54	1526.96	1202.83	1310.05	1510.13	1084.39	0.237779	NO	NEG		NO	NO
ENSRNOG00000003385	951.835	0.267938	0.0926083	2.89324	0.00381291	0.110731	Glrx2	846.94	880.665	1160.18	1168.67	775.829	801.265	957.879	1039.1	955.515	964.243	919.902	870.743	1049.15	0.13657	NO	POS		NO	NO
ENSRNOG00000005102	425.951	0.237742	0.0824693	2.88279	0.00394168	0.110731	Washc3	393.03	398.122	492.128	498.287	368.241	350.428	430.668	473.44	406.844	445.289	428.979	393.659	464.7	0.113881	NO	POS		NO	NO
ENSRNOG00000007164	688.324	0.163265	0.0565014	2.88957	0.00385772	0.110731	Cln6	655.349	632.199	727.844	768.24	622.479	627.557	711.903	732.026	696.708	681.677	715.582	652.662	731.119	0.0704829	NO	POS		NO	NO
ENSRNOG00000009206	112.604	0.512372	0.177118	2.89282	0.00381795	0.110731	Fezf2	114.597	101.689	155.227	175.469	74.6571	85.3478	90.6669	125.49	90.0648	97.8537	127.584	94.0348	134.888	0.276187	NO	POS		NO	NO
ENSRNOG00000011636	1704.33	0.227587	0.0787402	2.89035	0.00384812	0.110731	Dennd6a	1676.87	1651.97	2020.25	2060.64	1498.19	1502.12	1680.7	1787.28	1455.53	1700.89	1713.14	1580.93	1852.4	0.114839	NO	POS		NO	NO
ENSRNOG00000013408	663.842	0.301756	0.10469	2.88238	0.00394683	0.110731	Npas2	694.742	596.703	742.791	763.74	664.852	553.255	621.236	865.121	548.671	542.043	709.11	600.044	740.4	0.155371	NO	POS		NO	NO
ENSRNOG00000013884	291.715	-0.64763	0.224354	-2.88665	0.00389371	0.110731	Psd3	288.282	377.017	190.872	146.224	329.904	570.324	264.445	250.03	280.547	249.582	261.64	349.276	222.642	0.380172	NO	NEG		NO	NO
ENSRNOG00000014937	462.395	0.56622	0.195846	2.89115	0.00383831	0.110731	Lrrc71	427.051	408.675	703.697	777.238	377.321	250.019	408.001	441.117	372.682	439.792	480.753	379.257	562.161	0.325217	NO	POS		NO	NO
ENSRNOG00000015670	310.05	-0.592089	0.204206	-2.89946	0.003738	0.110731	Stx7	315.141	400.041	165.576	140.6	382.365	409.669	306.421	287.106	378.893	312.252	312.489	366.394	242.438	0.28513	NO	NEG		NO	NO
ENSRNOG00000017306	52.5227	0.634681	0.21915	2.8961	0.00377833	0.110731	AABR07071876.1	40.2879	43.1699	83.9377	88.8593	44.3907	44.18	41.1359	50.3862	45.55	32.9844	62.8676	41.7605	65.4374	0.348569	NO	POS		NO	NO
ENSRNOG00000018414	1858.05	-0.474137	0.164401	-2.88403	0.00392623	0.110731	Csf1r	2309.84	1967.59	1061.29	1174.29	2077.28	2514.25	1825.93	1616.16	2137.74	1770.16	1984.03	2129.48	1532.34	0.238178	NO	NEG		NO	NO
ENSRNOG00000018576	94.1143	-0.675593	0.234372	-2.88257	0.00394446	0.110731	Rcan3	95.7956	96.8924	55.1919	48.3665	152.341	160.655	85.6298	69.3998	91.1	84.6599	95.226	113.574	70.7628	0.371414	NO	NEG		NO	NO
ENSRNOG00000019400	2442.72	-0.295499	0.1024	-2.88573	0.00390512	0.110731	Dag1	2252.54	2519.2	2015.66	1877.29	2853.11	3207.07	2288.5	2344.38	2693.66	2480.43	2338.12	2667.67	2172.79	0.153479	NO	NEG		NO	NO
ENSRNOG00000019799	1402.88	-0.699406	0.24182	-2.89226	0.0038248	0.110731	Pcdhgc3	1341.14	1584.81	672.652	596.145	2030.88	2386.73	1366.72	1221.63	1545.59	1310.58	1374.77	1699.95	1046.38	0.366749	NO	NEG		NO	NO
ENSRNOG00000020132	143.012	0.366051	0.12661	2.89118	0.00383802	0.110731	Ttll10	116.387	121.835	158.677	147.349	132.163	108.442	150.272	177.778	115.945	164.922	179.358	126.616	162.687	0.178675	NO	POS		NO	NO
ENSRNOG00000020321	332.134	0.297093	0.102897	2.88729	0.00388579	0.110731	Nop9	321.408	312.742	411.64	436.423	277.442	276.125	319.013	328.936	299.181	315.551	355.017	300.408	370.206	0.153179	NO	POS		NO	NO
ENSRNOG00000022414	2396.86	0.290274	0.100208	2.89673	0.00377078	0.110731	Zfp142	2582	2418.47	2884.93	2925.61	2019.78	2048.35	2269.19	2716.1	1989.71	1996.65	2514.71	2175.83	2662.11	0.148929	NO	POS		NO	NO
ENSRNOG00000022421	837.73	-0.299833	0.103527	-2.89619	0.00377728	0.110731	Crtc1	911.401	870.113	632.408	735.62	998.791	1084.42	743.804	851.812	855.098	776.232	755.336	916.009	743.796	0.153681	NO	NEG		NO	NO
ENSRNOG00000024445	1641.27	0.429574	0.1484	2.8947	0.00379523	0.110731	Slx4	2060.05	1399.66	1997.26	1669.21	1297.42	1398.7	1707.56	2097.21	1117.01	1232.52	2077.41	1417.56	1909.73	0.226564	NO	POS		NO	NO
ENSRNOG00000025768	7291.72	0.463077	0.159933	2.89544	0.00378623	0.110731	Clk1	7155.12	6794.94	10656.6	11145.7	5513.53	4968.25	6416.36	7153.89	6202.05	6692.53	7509.91	6221.07	8576.49	0.265152	NO	POS		NO	NO
ENSRNOG00000027296	103.136	-0.898517	0.311544	-2.88408	0.00392561	0.110731	Pcdhga6	75.204	138.144	42.5438	37.1185	153.35	201.822	69.6792	84.6108	126.298	90.1573	115.566	130.829	69.9035	0.481079	NO	NEG		NO	NO
ENSRNOG00000032575	394.143	0.378641	0.131258	2.8847	0.00391789	0.110731	Ocel1	357.219	314.66	547.32	544.404	320.824	318.297	411.359	394.533	394.422	373.823	358.715	346.541	451.266	0.207388	NO	POS		NO	NO
ENSRNOG00000033496	744.846	-0.55825	0.193629	-2.88309	0.00393794	0.110731	Igdcc4	797.7	857.641	424.288	454.42	996.773	1236.04	708.545	686.393	659.44	686.075	685.997	872.278	591.929	0.308	NO	NEG		NO	NO
ENSRNOG00000049937	374.75	-0.430531	0.148528	-2.89864	0.00374784	0.110731	Pdxk	385.868	413.471	270.211	248.581	372.277	567.312	384.495	318.479	444.113	366.127	351.319	424.861	314.617	0.229939	NO	NEG		NO	NO
ENSRNOG00000050378	25.2239	-1.09669	0.379631	-2.88883	0.00386679	0.110731	Pcdha4	19.6963	23.9833	12.6482	5.62401	42.373	57.2332	17.6297	21.8657	38.3034	18.6911	19.415	33.38	15.4365	0.589302	NO	NEG		NO	NO
ENSRNOG00000051264	145.307	0.345273	0.119134	2.89819	0.00375317	0.110731	Dlx6as	124.445	131.428	209.269	158.597	124.092	140.573	154.47	152.109	114.91	139.634	148.848	129.18	164.659	0.175012	NO	POS		NO	NO
ENSRNOG00000058434	588.48	0.421726	0.146176	2.88505	0.00391349	0.110731	Cfap99	603.423	471.031	827.879	791.86	537.733	386.575	534.767	627.451	467.923	590.42	634.224	509.518	683.236	0.226119	NO	POS		NO	NO
ENSRNOG00000046705	5121.63	0.217658	0.0755392	2.88139	0.00395921	0.110865	Snx3	4848.87	4906.97	5951.53	5990.69	4539.96	4127.82	5087.42	5513.96	5077.79	5108.18	5184.73	4768.27	5545.67	0.10786	NO	POS		NO	NO
ENSRNOG00000029077	125.379	0.456278	0.158434	2.87993	0.0039776	0.111167	Dpm3	111.015	101.689	174.774	177.719	99.8791	87.356	125.926	152.109	115.945	126.44	106.32	107.054	147.37	0.242063	NO	POS		NO	NO
ENSRNOG00000001842	838.47	0.428446	0.148866	2.87806	0.00400132	0.111205	Mrps35	822.768	715.66	1187.78	1235.03	651.736	583.377	768.15	850.861	747.434	824.609	835.77	724.264	975.518	0.240942	NO	POS		NO	NO
ENSRNOG00000018509	301.565	-0.792205	0.275209	-2.87856	0.00399497	0.111205	Cx3cr1	427.051	307.945	121.882	101.232	349.072	502.046	272.001	256.684	362.33	292.461	324.508	373.484	215.261	0.389329	NO	NEG		NO	NO
ENSRNOG00000018996	318.269	0.270395	0.0939518	2.87802	0.00400184	0.111205	Phf7	295.444	277.246	418.539	371.185	289.549	312.273	336.643	327.035	294.005	274.87	304.168	290.564	351.514	0.136972	NO	POS		NO	NO
ENSRNOG00000021316	754.256	0.33507	0.116467	2.87695	0.00401536	0.111369	Tmem98	617.747	708.945	952.061	1015.7	617.435	651.656	816.842	827.094	695.673	752.044	641.62	673.916	850.662	0.179234	NO	POS		NO	NO
ENSRNOG00000003891	55.776	-0.861151	0.299506	-2.87524	0.00403722	0.111699	Dio2	56.403	47.0072	45.9933	30.3696	79.7015	56.2291	27.7038	31.3725	52.7966	128.639	57.3205	70.1294	38.5519	0.510106	NO	NEG		NO	NO
ENSRNOG00000025881	98.8506	-0.585619	0.203755	-2.87414	0.00405129	0.111699	Rbms3	97.5861	119.916	59.7913	52.8657	123.083	146.597	70.5187	83.6601	108.699	104.451	120.188	116.722	77.4048	0.296144	NO	NEG		NO	NO
ENSRNOG00000026842	979.163	-0.210915	0.0733967	-2.87363	0.00405788	0.111699	Nnt	1028.68	954.534	968.158	815.481	1080.51	1188.84	905.829	886.036	1009.35	1000.53	932.845	1043.74	901.67	0.103029	NO	NEG		NO	NO
ENSRNOG00000037655	1124.36	0.21724	0.0755845	2.87413	0.00405144	0.111699	Gatb	1128.06	1012.09	1366	1330.64	1012.92	1005.1	1098.92	1122.76	1040.4	1079.69	1171.37	1046.38	1217.94	0.109691	NO	POS		NO	NO
ENSRNOG00000058870	960.172	0.61727	0.214909	2.87225	0.00407564	0.111976	Mroh7	1032.26	692.636	1155.58	1875.04	716.305	606.471	818.521	1097.09	611.819	975.238	980.92	772.456	1185.43	0.375127	NO	POS		NO	NO
ENSRNOG00000009894	384.756	-0.696447	0.242597	-2.87079	0.00409441	0.112035	Vps50	365.277	422.105	194.322	146.224	501.413	584.381	412.199	283.303	493.804	429.896	399.394	466.146	287.088	0.342429	NO	NEG		NO	NO
ENSRNOG00000012229	167.303	0.630916	0.219764	2.87088	0.00409325	0.112035	T	127.131	174.598	287.458	276.701	116.021	94.3846	139.358	163.517	143.897	146.231	171.037	133.71	207.614	0.367585	NO	POS		NO	NO
ENSRNOG00000015781	111.77	-0.463698	0.161617	-2.86912	0.00411618	0.112035	Ndst3	136.083	143.9	85.0876	65.2385	139.225	143.585	98.2225	103.624	106.628	97.8537	110.018	127.879	92.4383	0.232271	NO	NEG		NO	NO
ENSRNOG00000020440	706.958	-0.784551	0.273411	-2.86949	0.00411131	0.112035	Fads2	510.313	607.256	371.396	317.194	1067.39	1473	650.619	524.777	850.957	733.353	670.28	873.713	506.853	0.46679	NO	NEG		NO	NO
ENSRNOG00000056332	583.93	-0.657665	0.229198	-2.86942	0.00411229	0.112035	Miga1	632.967	700.311	294.357	247.456	743.545	933.805	617.039	473.44	618.031	576.127	586.148	700.798	443.688	0.331825	NO	NEG		NO	NO
ENSRNOG00000014172	165.439	0.380212	0.132666	2.86594	0.00415773	0.112742	Npy5r	166.523	107.445	187.423	205.839	145.279	120.491	189.729	183.482	156.319	177.016	180.282	145.512	189.351	0.183934	NO	POS		NO	NO
ENSRNOG00000015213	455.047	0.331533	0.115738	2.8645	0.00417662	0.112742	Fxn	424.365	404.837	648.505	544.404	393.463	371.514	477.68	495.306	436.866	410.106	398.47	406.859	512.873	0.180319	NO	POS		NO	NO
ENSRNOG00000022455	676.601	-0.2841	0.0991502	-2.86535	0.00416547	0.112742	Cptp	679.522	687.84	516.275	507.286	768.767	776.163	670.767	647.415	790.914	719.059	678.601	737.044	604.069	0.139177	NO	NEG		NO	NO
ENSRNOG00000050578	2719.45	0.272074	0.0949917	2.86419	0.00418076	0.112742	Rheb	2538.13	2530.71	3442.6	3355.28	2299.24	2227.08	2497.54	2870.11	2664.68	2647.55	2841.06	2484.56	3001.32	0.142875	NO	POS		NO	NO
ENSRNOG00000050848	863.776	-0.356419	0.124344	-2.8664	0.00415165	0.112742	Dtx1	943.631	960.29	605.961	610.767	976.596	1139.64	852.101	797.623	915.141	822.41	877.373	959.619	748.765	0.180859	NO	NEG		NO	NO
ENSRNOG00000000918	891.46	0.483388	0.169655	2.84925	0.00438226	0.112812	Zbed5	761.888	814.471	1279.76	1498.24	646.692	676.758	811.805	858.466	824.041	803.719	830.223	754.595	1055.7	0.290599	NO	POS		NO	NO
ENSRNOG00000001478	244.606	0.536086	0.188615	2.84222	0.00448011	0.112812	Gtf2ird1	232.774	228.321	370.246	406.053	207.829	167.683	237.581	256.684	164.601	215.498	203.395	202.784	294.792	0.313134	NO	POS		NO	NO
ENSRNOG00000002618	4637.94	0.235906	0.0826944	2.85274	0.00433435	0.112812	Ivns1abp	4445.99	4623.01	5649.12	5682.5	3893.27	4130.83	4605.54	4851.33	4269.28	4382.52	4483.94	4290.82	5054.49	0.122612	NO	POS		NO	NO
ENSRNOG00000002695	579.841	0.369258	0.12942	2.85318	0.00432839	0.112812	Tfb2m	550.601	571.761	801.433	733.371	526.635	413.686	549.878	663.576	444.113	562.933	560.262	511.621	661.704	0.197416	NO	POS		NO	NO
ENSRNOG00000002839	975.287	0.191988	0.0673535	2.85046	0.00436565	0.112812	Slc19a2	952.584	978.517	1102.69	1079.81	834.344	839.421	977.188	1003.92	918.247	970.84	1070.6	915.659	1046.84	0.0912425	NO	POS		NO	NO
ENSRNOG00000002969	471.737	-0.711102	0.250218	-2.84193	0.00448409	0.112812	Itpkb	445.852	427.861	267.911	206.964	734.465	902.678	465.927	413.547	477.24	451.886	394.772	573.33	349.824	0.41255	NO	NEG		NO	NO
ENSRNOG00000003469	4871.26	0.431318	0.151758	2.84215	0.00448108	0.112812	MAST1	4906.17	4416.76	7192.2	7105.37	4158.6	3984.24	5230.98	4839.93	3707.15	4055.98	3986.55	4204.81	5671	0.249854	NO	POS		NO	NO
ENSRNOG00000004980	407.831	0.336967	0.11813	2.85251	0.00433753	0.112812	Rangrf	361.695	342.481	558.818	515.159	353.108	314.281	441.581	389.78	405.809	406.807	396.621	364.03	460.392	0.18028	NO	POS		NO	NO
ENSRNOG00000005998	269.348	-0.511118	0.179163	-2.8528	0.00433354	0.112812	Smoc1	302.607	235.036	181.673	169.845	404.561	391.596	261.927	212.953	253.631	283.666	265.338	311.849	218.347	0.279812	NO	NEG		NO	NO
ENSRNOG00000006551	1072.78	0.353461	0.124075	2.84877	0.0043888	0.112812	Dcaf15	1111.94	1011.13	1378.65	1510.61	894.877	849.462	998.175	1146.52	862.345	982.934	1053.96	952.116	1217.58	0.194599	NO	POS		NO	NO
ENSRNOG00000006911	891.494	-0.68598	0.240208	-2.85577	0.00429322	0.112812	Sptb	1025.1	993.866	473.731	404.929	1263.12	1610.56	901.632	716.815	798.16	770.735	847.789	1076.92	668.979	0.380488	NO	NEG		NO	NO
ENSRNOG00000006986	140.375	0.435806	0.153269	2.84342	0.00446326	0.112812	RGD1304624	122.654	129.51	189.722	215.962	108.959	106.434	130.124	150.208	136.65	119.843	134.056	120.675	164.014	0.240492	NO	POS		NO	NO
ENSRNOG00000008067	72.2437	-0.541093	0.19038	-2.84218	0.00448063	0.112812	Rcor1	91.3191	89.2177	48.2929	44.9921	87.7726	106.434	57.9261	57.041	64.1841	67.0682	80.4336	84.3326	57.7371	0.275916	NO	NEG		NO	NO
ENSRNOG00000010119	260.246	-0.657867	0.229759	-2.86329	0.00419261	0.112812	Zmat3	259.633	293.555	154.077	114.73	359.161	453.849	251.852	219.608	292.969	215.498	247.772	312.444	197.608	0.355872	NO	NEG		NO	NO
ENSRNOG00000011697	236.168	-0.582517	0.204709	-2.84559	0.00443291	0.112812	Zfp827	264.109	275.328	132.231	121.479	289.549	382.559	219.951	221.509	202.905	256.179	232.056	278.438	185.445	0.306954	NO	NEG		NO	NO
ENSRNOG00000012262	147.986	0.377057	0.132674	2.84198	0.00448338	0.112812	Depdc7	115.492	135.266	162.126	187.842	104.924	136.556	149.432	200.594	135.615	153.927	146.075	130.297	169.214	0.190563	NO	POS		NO	NO
ENSRNOG00000012393	1200.24	0.478012	0.167328	2.85674	0.00428016	0.112812	S100a13	916.773	1006.34	1882.27	1831.18	912.027	964.932	1104.79	1215.92	1115.98	1192.93	1059.5	1018.16	1418.73	0.283271	NO	POS		NO	NO
ENSRNOG00000013961	4107.01	-0.22139	0.0775502	-2.8548	0.00430636	0.112812	Ghitm	4116.52	4118.4	3477.09	3277.67	4489.52	4648.94	4239.52	4037.55	4615.04	4361.63	3795.17	4391.68	3765.4	0.107999	NO	NEG		NO	NO
ENSRNOG00000015658	745.28	-0.505448	0.177585	-2.84623	0.00442403	0.112812	Sorbs1	766.365	864.357	466.832	515.159	959.445	1235.03	687.557	631.253	685.321	656.389	730.374	861.151	606.235	0.287432	NO	NEG		NO	NO
ENSRNOG00000017045	1042.34	0.217395	0.0764351	2.84418	0.0044526	0.112812	Zdhhc1	1058.23	1027.44	1215.37	1233.91	911.019	917.74	1006.57	1146.52	943.092	962.044	1043.79	969.928	1129.23	0.108676	NO	POS		NO	NO
ENSRNOG00000017635	1153.96	-0.189178	0.0664949	-2.845	0.00444121	0.112812	Inpp5a	1157.6	1116.66	1061.29	994.325	1255.05	1196.88	1079.61	1049.55	1308.53	1301.78	1172.3	1222.75	1071.42	0.0909055	NO	NEG		NO	NO
ENSRNOG00000017671	683.481	-0.479962	0.168656	-2.8458	0.00443007	0.112812	Rasa3	673.255	760.749	480.63	375.684	834.344	1043.25	654.816	641.711	741.223	655.29	657.337	784.685	562.035	0.254064	NO	NEG		NO	NO
ENSRNOG00000018639	1005.59	0.486345	0.170374	2.85457	0.00430952	0.112812	Zfand2b	919.458	836.536	1540.77	1587.1	790.962	708.889	979.706	1016.28	903.754	942.254	835.77	850.309	1191.93	0.287989	NO	POS		NO	NO
ENSRNOG00000019973	3057.05	0.293461	0.102827	2.85393	0.00431824	0.112812	Arl3	2842.53	2800.28	3834.69	4062.78	2713.89	2389.74	3056.65	3106.83	2925.55	2962	2932.59	2772.33	3398.71	0.158085	NO	POS		NO	NO
ENSRNOG00000020225	1664.11	-0.263819	0.0926113	-2.84867	0.00439026	0.112812	Dlgap4	1879.2	1868.78	1378.65	1350.89	1879.54	2027.26	1606.82	1621.86	1668.79	1483.2	1540.26	1801.13	1499.7	0.134262	NO	NEG		NO	NO
ENSRNOG00000020595	7987.86	0.31866	0.111684	2.85323	0.0043277	0.112812	Rps11	7985.95	7547.05	10507.2	10627.1	6518.37	6318.75	7799.03	8049.43	7278.68	7434.68	7800.21	7180.58	8956.59	0.174081	NO	POS		NO	NO
ENSRNOG00000022953	160.116	0.336658	0.118358	2.8444	0.00444951	0.112812	Ccdc163	140.56	146.778	220.768	184.467	130.146	143.585	168.741	188.235	143.897	151.728	142.377	142.782	180.918	0.171229	NO	POS		NO	NO
ENSRNOG00000024641	1106.85	0.323021	0.113096	2.85616	0.00428796	0.112812	LOC100910838	1116.42	1014.01	1428.09	1502.74	1014.93	846.449	1098.92	1108.5	1001.06	965.343	1078.92	993.037	1243.43	0.175409	NO	POS		NO	NO
ENSRNOG00000026807	158.9	0.382048	0.133519	2.86136	0.00421825	0.112812	LOC362863	145.932	147.737	197.771	237.333	135.19	141.577	143.556	166.369	139.756	125.341	167.339	139.255	182.474	0.205598	NO	POS		NO	NO
ENSRNOG00000030199	1016.3	0.18465	0.0649749	2.84187	0.00448494	0.112812	Tmem192	931.992	952.615	1190.08	1094.43	999.8	865.527	1102.27	1024.84	965.867	1024.71	1027.15	956.753	1087.75	0.0883747	NO	POS		NO	NO
ENSRNOG00000031934	634.489	-0.446885	0.156526	-2.85501	0.00430349	0.112812	Enah	581.936	684.962	455.333	463.418	817.193	1010.12	627.113	522.875	645.982	592.619	577.828	722.135	529.313	0.253525	NO	NEG		NO	NO
ENSRNOG00000033256	39.6133	0.599421	0.210243	2.85108	0.0043571	0.112812	LOC691141	33.1256	28.7799	45.9933	68.6129	32.2842	23.0941	43.6544	39.9287	32.0921	42.8797	45.3017	32.0426	48.6982	0.307497	NO	POS		NO	NO
ENSRNOG00000042449	1531.06	-0.264274	0.0929094	-2.84443	0.00444916	0.112812	Cdc42se2	1508.56	1616.47	1323.46	1105.68	1599.07	1752.14	1559.81	1394.65	1784.73	1685.5	1511.6	1657.75	1379.04	0.129541	NO	NEG		NO	NO
ENSRNOG00000045679	49.8431	0.796616	0.279581	2.84932	0.00438122	0.112812	Apoa1	41.1831	39.3325	102.335	91.1089	31.2753	38.1555	43.6544	44.6821	26.9159	46.1781	43.4526	37.1734	65.0466	0.481928	NO	POS		NO	NO
ENSRNOG00000045941	441.678	-0.524061	0.18357	-2.85483	0.00430598	0.112812	Susd6	412.727	507.486	259.862	276.701	495.36	712.905	371.902	394.533	529.001	420.001	477.979	512.913	356.196	0.284946	NO	NEG		NO	NO
ENSRNOG00000048981	3136.56	0.21836	0.0767024	2.84685	0.00441537	0.112812	Ahsa1	3011.74	2992.15	3688.66	3752.34	2759.29	2600.6	3143.96	3113.49	3172.97	2978.49	3288.53	2919.21	3397.4	0.110443	NO	POS		NO	NO
ENSRNOG00000049782	204.178	0.497347	0.174458	2.85081	0.00436075	0.112812	Csf2ra	215.764	179.395	288.608	314.945	160.412	138.565	192.247	241.473	147.002	189.11	178.433	171.708	243.141	0.27731	NO	POS		NO	NO
ENSRNOG00000057527	23.708	1.49234	0.521855	2.85968	0.00424075	0.112812	RNase_MRP	16.1151	22.0646	44.8434	92.2337	7.06216	13.0532	12.5926	14.2602	10.3523	8.79583	19.415	12.9072	36.669	1.05242	NO	POS		NO	NO
ENSRNOG00000061361	32.3231	0.825562	0.28884	2.8582	0.00426054	0.112812	SNORD46	30.4397	24.9426	49.4428	65.2385	18.1598	15.0614	43.6544	23.7671	27.9511	26.3875	30.5093	23.8237	42.5224	0.458079	NO	POS		NO	NO
ENSRNOG00000011519	1198.3	0.245373	0.0863687	2.84099	0.0044974	0.112832	Orc5	1222.96	1163.67	1446.49	1355.39	1011.91	959.912	1214.77	1236.84	1044.54	1225.92	1298.96	1104.82	1310.49	0.122632	NO	POS		NO	NO
ENSRNOG00000058497	364.404	0.367174	0.129254	2.84072	0.0045012	0.112832	Fdxr	347.371	319.457	526.623	480.29	322.842	287.17	398.766	332.739	320.921	332.043	340.225	321.634	415.729	0.204353	NO	POS		NO	NO
ENSRNOG00000008115	136.924	0.412284	0.145236	2.83871	0.00452963	0.113208	Arhgap11a	141.455	131.428	180.524	181.093	101.897	115.471	159.507	157.813	102.488	119.843	114.641	118.764	158.716	0.213055	NO	POS		NO	NO
ENSRNOG00000018007	1602.88	0.354587	0.124942	2.83802	0.00453948	0.113208	Gtf2h5	1483.49	1471.61	2150.19	2273.22	1324.66	1254.11	1478.37	1647.53	1461.74	1538.17	1548.58	1422.3	1819.58	0.19964	NO	POS		NO	NO
ENSRNOG00000021056	698.543	0.333512	0.117494	2.83856	0.00453183	0.113208	Kcnj14	756.516	630.28	889.97	934.71	574.053	551.246	710.224	706.357	568.34	665.185	697.091	624.27	787.671	0.178743	NO	POS		NO	NO
ENSRNOG00000001738	1573.56	-0.518412	0.182727	-2.83709	0.0045527	0.113219	Eif4g1	1661.65	1663.48	900.318	872.846	2015.74	2279.29	1651.31	1331.91	1753.68	1571.16	1607.75	1824.17	1272.83	0.265982	NO	NEG		NO	NO
ENSRNOG00000015772	194.008	-0.529479	0.186712	-2.83581	0.00457097	0.113219	AC097890.1	218.45	197.622	117.283	98.9826	256.256	242.99	200.642	158.764	249.49	190.21	203.395	225.836	155.813	0.264177	NO	NEG		NO	NO
ENSRNOG00000025594	207.434	-0.693117	0.244415	-2.83583	0.00457074	0.113219	Scrt1	239.937	252.304	102.335	93.3585	260.291	377.538	213.235	189.186	196.693	180.315	176.584	251.18	154.94	0.376601	NO	NEG		NO	NO
ENSRNOG00000030927	126.95	0.583027	0.205539	2.83657	0.00456009	0.113219	Grid2ip	112.806	150.615	123.032	151.848	93.8258	84.3437	172.099	212.002	103.523	75.8641	116.49	103.496	155.094	0.323329	NO	POS		NO	NO
ENSRNOG00000004400	121.63	0.419536	0.147982	2.83505	0.00458181	0.113295	Avpr1a	87.738	101.689	157.527	161.971	116.021	80.3273	124.247	140.701	119.051	127.54	121.113	105.394	141.112	0.211412	NO	POS		NO	NO
ENSRNOG00000009207	393.438	-0.461589	0.162865	-2.83418	0.00459438	0.113414	Spata2	376.02	413.471	247.214	253.08	484.262	549.238	420.594	308.972	472.064	403.509	399.394	449.761	325.851	0.239109	NO	NEG		NO	NO
ENSRNOG00000014859	205.232	-0.692854	0.244577	-2.83287	0.00461327	0.113472	Rnf152	227.403	237.914	103.485	91.1089	269.371	357.457	237.581	149.257	213.257	185.812	184.905	248.535	153.267	0.368696	NO	NEG		NO	NO
ENSRNOG00000019014	422.524	-0.741495	0.261727	-2.83309	0.0046101	0.113472	Ndst1	420.784	479.665	200.071	192.341	557.911	845.445	435.705	303.268	443.077	356.231	413.262	517.186	308.929	0.424845	NO	NEG		NO	NO
ENSRNOG00000058068	123.796	0.589235	0.208034	2.83239	0.0046201	0.113472	Obscn	115.492	105.526	170.175	229.46	85.7548	119.487	130.124	129.293	77.6421	98.9531	99.8486	100.476	151.78	0.348147	NO	POS		NO	NO
ENSRNOG00000031653	167.697	0.299273	0.105701	2.83132	0.00463557	0.113661	Ccdc58	149.513	155.411	203.52	218.212	144.27	145.593	167.902	180.63	147.002	167.121	165.49	151.485	187.151	0.145515	NO	POS		NO	NO
ENSRNOG00000002488	347.048	-0.370902	0.131177	-2.82748	0.00469155	0.113737	Galnt10	364.381	333.847	233.416	265.453	436.845	470.919	322.371	323.232	360.259	357.331	349.47	387.264	298.788	0.19311	NO	NEG		NO	NO
ENSRNOG00000007374	1794.95	0.385465	0.136181	2.83053	0.00464716	0.113737	Tac1	1595.4	1570.42	2377.85	2692.78	1736.28	1317.37	1644.6	1709.33	1655.33	1576.65	1868.46	1575.24	2058.6	0.220756	NO	POS		NO	NO
ENSRNOG00000008613	516.209	-0.249857	0.088371	-2.82737	0.00469323	0.113737	Gatad1	517.475	602.459	413.939	419.551	587.168	595.426	496.149	497.207	538.318	500.263	510.337	556.852	467.437	0.122663	NO	NEG		NO	NO
ENSRNOG00000012109	199.048	0.280614	0.0992316	2.82787	0.00468591	0.113737	Fam105a	189.801	169.801	218.468	256.455	180.59	158.646	215.754	213.904	192.552	195.707	197.848	181.183	220.486	0.134253	NO	POS		NO	NO
ENSRNOG00000014152	458.368	-0.46875	0.165718	-2.82861	0.00467512	0.113737	Kcnip3	540.753	505.567	300.106	251.956	554.884	608.48	465.927	418.3	524.86	414.504	456.715	524.841	378.601	0.235505	NO	NEG		NO	NO
ENSRNOG00000016791	2536.15	0.24546	0.0867428	2.82975	0.00465846	0.113737	Chka	2602.6	2371.46	2886.08	3056.09	2273.01	2013.2	2404.35	2906.24	2261.97	2509.01	2613.63	2338.54	2773.28	0.124893	NO	POS		NO	NO
ENSRNOG00000052039	21.6745	-0.777385	0.274814	-2.82877	0.0046727	0.113737	Rn50_20_0066.11	24.1727	26.8612	20.697	20.2464	22.1954	38.1555	13.4321	13.3096	19.6693	28.5865	11.0943	26.6068	15.7559	0.360247	NO	NEG		NO	NO
ENSRNOG00000001227	3954.48	-0.243001	0.0862106	-2.81869	0.00482194	0.114381	Adarb1	4598.19	4185.56	3392	3216.93	4353.32	4781.48	4001.1	3568.86	3894.53	3714.04	3793.32	4254.52	3594.44	0.124126	NO	NEG		NO	NO
ENSRNOG00000003497	410.418	0.241848	0.0856695	2.82304	0.00475712	0.114381	Thoc6	440.481	344.4	435.786	400.429	379.339	369.506	445.779	491.503	380.964	359.53	466.885	379.036	448.076	0.117147	NO	POS		NO	NO
ENSRNOG00000005513	8682.46	0.196911	0.0699086	2.81669	0.00485208	0.114381	Srsf5	8759.48	8090.03	10282.9	9782.4	8556.31	7650.17	8835.82	8957.33	7284.9	8503.37	8804.24	8140.71	9332.55	0.0984662	NO	POS		NO	NO
ENSRNOG00000005806	27.4903	-1.15334	0.409477	-2.81663	0.0048531	0.114381	Oxtr	51.0313	19.1866	5.74916	8.99841	47.4174	40.1637	17.6297	12.3589	32.0921	30.7854	36.981	36.7794	16.3434	0.568656	NO	NEG		NO	NO
ENSRNOG00000009899	272.311	-0.535409	0.189704	-2.82234	0.00476752	0.114381	Skil	326.779	325.213	192.022	155.223	322.842	433.768	292.988	199.643	269.159	225.393	252.395	317.192	218.454	0.291151	NO	NEG		NO	NO
ENSRNOG00000013441	74.4047	0.809236	0.286741	2.82218	0.00476977	0.114381	Gnrh1	78.7851	60.4378	106.934	102.357	31.2753	48.1964	114.173	91.2655	25.8807	87.9583	71.1884	55.4223	97.1837	0.403541	NO	POS		NO	NO
ENSRNOG00000013555	663.328	0.215346	0.07628	2.8231	0.00475612	0.114381	Ankrd55	592.679	679.206	711.746	776.113	543.786	617.516	680.002	755.793	658.405	615.708	665.657	617.883	717.862	0.104252	NO	POS		NO	NO
ENSRNOG00000019365	643.386	-0.332429	0.117914	-2.81925	0.00481358	0.114381	Ablim3	723.391	741.562	494.428	451.046	683.012	830.384	653.977	579.916	682.215	600.316	636.997	710.147	563.273	0.169769	NO	NEG		NO	NO
ENSRNOG00000019468	601.934	0.256058	0.0908302	2.81909	0.00481607	0.114381	Rce1	582.831	605.337	700.248	745.744	524.618	468.911	600.248	658.823	551.776	582.724	600.016	552.699	661.016	0.129245	NO	POS		NO	NO
ENSRNOG00000031974	812.867	-0.655737	0.232527	-2.82005	0.00480167	0.114381	Pcdh10	814.71	931.51	403.591	359.937	1064.37	1368.58	800.891	706.357	930.67	739.95	820.977	974.964	618.351	0.345676	NO	NEG		NO	NO
ENSRNOG00000032630	547.378	0.385546	0.136699	2.8204	0.00479645	0.114381	Mrps28	506.732	497.892	794.534	761.491	419.694	445.817	517.977	561.853	514.508	495.865	504.79	480.085	628.129	0.219433	NO	POS		NO	NO
ENSRNOG00000037659	500.093	-0.198529	0.0704644	-2.81744	0.0048408	0.114381	Mto1	527.323	518.998	488.679	415.052	572.035	526.144	495.31	463.933	550.741	492.567	450.243	531.301	462.643	0.0910934	NO	NEG		NO	NO
ENSRNOG00000051078	17.82	-0.991666	0.351544	-2.82089	0.00478906	0.114381	Zfp37	19.6963	25.9019	5.74916	5.62401	19.1687	33.135	19.3087	12.3589	26.9159	14.2932	13.8679	23.1852	11.3817	0.483546	NO	NEG		NO	NO
ENSRNOG00000055042	66.3544	-0.852803	0.302555	-2.81867	0.00482224	0.114381	Gprin2	55.5077	72.9091	27.596	22.496	88.7814	125.511	70.5187	44.6821	92.1352	65.9688	63.7922	83.469	45.817	0.445725	NO	NEG		NO	NO
ENSRNOG00000058156	417.721	-0.22911	0.0811518	-2.82322	0.00475432	0.114381	Zdhhc18	463.758	477.746	359.897	334.066	447.943	433.768	421.433	368.865	430.655	434.294	422.508	448.027	381.354	0.107329	NO	NEG		NO	NO
ENSRNOG00000060063	793.05	0.330341	0.117227	2.81796	0.00483301	0.114381	Naa10	794.118	744.44	1019.9	1084.31	664.852	614.504	760.595	806.179	667.722	771.834	795.091	709.578	893.215	0.180258	NO	POS		NO	NO
ENSRNOG00000061213	859.112	0.371279	0.131468	2.82411	0.00474118	0.114381	Mrps36	775.317	799.122	1164.78	1210.29	682.003	638.602	840.348	898.395	823.006	827.908	790.468	757.66	980.855	0.206999	NO	POS		NO	NO
ENSRNOG00000022781	376.284	-0.585736	0.208018	-2.81579	0.00486579	0.114495	Ccser2	417.203	434.577	216.168	196.84	509.484	597.435	371.902	293.761	380.964	323.247	397.545	443.818	295.243	0.314083	NO	NEG		NO	NO
ENSRNOG00000003948	1534.61	-0.295347	0.104909	-2.81527	0.00487367	0.114496	Llgl1	1560.48	1730.63	1275.16	1167.54	1686.85	2065.42	1501.88	1504.93	1513.5	1498.59	1375.69	1675.91	1365.04	0.156259	NO	NEG		NO	NO
ENSRNOG00000001135	2594.6	-0.403093	0.143299	-2.81296	0.00490878	0.115076	Wsb2	2853.28	2830.98	1778.79	1565.72	2969.13	3325.55	2701.54	2399.52	3000.09	2531	2584.97	2918.34	2206.11	0.201729	NO	NEG		NO	NO
ENSRNOG00000002592	703.606	0.18963	0.0676962	2.80119	0.00509146	0.115076	Rps6ka6	667.883	628.361	739.342	769.364	694.109	597.435	688.397	770.053	682.215	698.169	804.336	661.362	754.298	0.0889637	NO	POS		NO	NO
ENSRNOG00000002693	3057.87	0.406042	0.144495	2.81008	0.00495297	0.115076	Nme1	2790.61	2688.04	4417.65	4453.09	2435.44	2256.19	3018.03	3021.27	2883.11	2930.11	2743.06	2663.92	3530.62	0.235432	NO	POS		NO	NO
ENSRNOG00000003189	540.24	0.472441	0.168485	2.80406	0.00504639	0.115076	Cited1	521.952	397.163	734.743	872.846	445.925	362.477	478.52	566.607	475.169	551.939	535.299	459.104	637.603	0.273714	NO	POS		NO	NO
ENSRNOG00000004505	259.544	-0.600244	0.213927	-2.80584	0.00501852	0.115076	Nfic	280.224	323.294	163.276	141.725	348.064	451.841	221.63	225.312	229.821	210.001	259.791	307.207	202.347	0.341156	NO	NEG		NO	NO
ENSRNOG00000004967	561.604	0.293119	0.10436	2.80873	0.00497378	0.115076	Snrpb2	537.171	524.754	689.899	736.745	473.165	434.772	569.187	585.62	523.825	560.734	541.771	509.07	624.645	0.15467	NO	POS		NO	NO
ENSRNOG00000008845	1840.64	0.291081	0.103866	2.80246	0.00507142	0.115076	Pdrg1	1597.19	1734.47	2521.58	2204.61	1580.91	1503.13	1900.65	1804.4	1771.27	1836.13	1792.65	1670.52	2044.78	0.159335	NO	POS		NO	NO
ENSRNOG00000009823	1487.31	0.408466	0.145554	2.80628	0.00501169	0.115076	Naa38	1443.2	1270.15	2085.8	2164.12	1211.66	1034.21	1417.09	1581.94	1416.19	1390.84	1345.18	1294.38	1718.82	0.232433	NO	POS		NO	NO
ENSRNOG00000010915	1407.69	-0.349896	0.124895	-2.80152	0.00508625	0.115076	Ermp1	1323.23	1489.84	1042.9	961.706	1586.97	1882.67	1409.53	1370.88	1597.36	1485.4	1334.09	1560.91	1223.82	0.181446	NO	NEG		NO	NO
ENSRNOG00000011119	131.378	-0.728021	0.259533	-2.80512	0.0050298	0.115076	Spin1	136.979	154.452	62.0909	53.9905	181.598	236.966	139.358	113.131	141.826	111.047	113.716	160.478	96.4575	0.390019	NO	NEG		NO	NO
ENSRNOG00000013579	404.205	-0.245112	0.0874328	-2.80343	0.00505627	0.115076	LOC100359916	409.146	458.56	332.301	357.687	481.236	448.829	396.248	366.963	448.254	366.127	380.904	435.358	366.821	0.120241	NO	NEG		NO	NO
ENSRNOG00000014316	724.353	-0.359412	0.128062	-2.80654	0.00500765	0.115076	Rapgef1	764.574	849.007	518.574	547.778	876.717	985.014	678.323	668.33	693.602	662.986	722.978	805.317	627.197	0.191199	NO	NEG		NO	NO
ENSRNOG00000014366	130.994	-0.67806	0.241288	-2.81017	0.00495159	0.115076	Shc3	162.047	156.371	78.1886	70.8625	182.607	239.978	130.963	98.871	113.875	93.4557	113.716	158.056	98.5204	0.386148	NO	NEG		NO	NO
ENSRNOG00000017208	657.237	-0.270117	0.0963695	-2.80293	0.00506412	0.115076	Cspg4	723.391	828.861	612.86	516.284	673.932	764.114	613.681	654.07	679.109	605.813	557.488	712.537	590.877	0.138073	NO	NEG		NO	NO
ENSRNOG00000018070	76.2358	-0.680743	0.24227	-2.80985	0.00495651	0.115076	Rnf182	83.2616	68.1124	37.9445	41.6177	114.003	113.462	78.9138	43.7314	96.2762	78.063	83.2072	92.1965	57.0829	0.349752	NO	NEG		NO	NO
ENSRNOG00000019721	3977.59	0.364773	0.129873	2.80868	0.0049745	0.115076	Ypel3	3570.4	3969.71	5432.96	5387.8	3125.51	2913.87	3870.13	4322.75	3730.96	3793.2	3636.15	3517.28	4529.96	0.202259	NO	POS		NO	NO
ENSRNOG00000020115	1633.2	0.287888	0.102487	2.80903	0.00496916	0.115076	Ilkap	1573.02	1487.92	2136.39	2104.5	1417.48	1349.5	1613.53	1622.82	1464.85	1609.64	1585.56	1483.73	1812.56	0.157151	NO	POS		NO	NO
ENSRNOG00000021247	430.524	0.441219	0.157151	2.8076	0.0049912	0.115076	Spef1	392.135	390.447	604.812	643.387	308.717	304.24	453.334	446.821	403.739	421.101	367.036	370.063	503.078	0.249275	NO	POS		NO	NO
ENSRNOG00000021824	1439.06	0.295204	0.105097	2.80887	0.00497154	0.115076	Dnajb1	1222.06	1396.78	1870.78	1678.2	1201.58	1330.42	1407.86	1305.29	1452.42	1221.52	1742.73	1304.13	1600.97	0.158344	NO	POS		NO	NO
ENSRNOG00000024414	280.53	-0.667964	0.238479	-2.80093	0.00509556	0.115076	Ate1	258.738	342.481	158.677	113.605	338.984	488.993	266.964	215.805	309.533	286.964	305.093	337.615	212.029	0.356036	NO	NEG		NO	NO
ENSRNOG00000033617	662.879	0.225656	0.080528	2.80221	0.00507546	0.115076	Krt26	637.443	547.778	806.032	658.009	652.745	576.349	750.52	663.576	614.925	664.085	720.204	615.554	719.668	0.112154	NO	POS		NO	NO
ENSRNOG00000042781	93.5426	0.509142	0.181534	2.80467	0.00503682	0.115076	Ropn1l	87.738	79.6244	125.332	149.599	68.6038	59.2414	88.9879	87.4628	98.3466	75.8641	108.169	78.2364	111.91	0.278482	NO	POS		NO	NO
ENSRNOG00000047781	2033.86	-0.525221	0.187516	-2.80094	0.00509538	0.115076	Slc25a23	2350.12	2369.55	1148.68	1101.18	2671.51	2852.62	2045.88	1827.21	2069.42	1857.02	2079.25	2361.71	1640.44	0.270223	NO	NEG		NO	NO
ENSRNOG00000052498	536.433	0.351929	0.125583	2.80235	0.00507313	0.115076	Grb14	505.836	534.347	703.697	701.876	423.73	464.894	568.347	625.549	430.655	498.064	443.772	476.254	608.648	0.190397	NO	POS		NO	NO
ENSRNOG00000054917	219.581	-0.586078	0.209146	-2.80225	0.00507482	0.115076	Mrgpre	205.02	239.833	127.631	116.979	266.344	348.42	224.988	161.616	292.969	202.304	229.282	259.148	172.099	0.314063	NO	NEG		NO	NO
ENSRNOG00000004403	244.32	0.261158	0.0932831	2.79963	0.00511618	0.115185	Slc25a32	247.994	225.443	280.559	245.207	195.723	203.831	249.334	285.205	236.032	235.289	282.904	224.052	268.642	0.122931	NO	POS		NO	NO
ENSRNOG00000036816	1146.1	-0.350095	0.12503	-2.80009	0.00510888	0.115185	Wls	1005.41	1096.51	899.169	871.721	1394.27	1588.47	1122.42	1002.97	1312.67	1228.12	1085.39	1270.91	996.335	0.190162	NO	NEG		NO	NO
ENSRNOG00000002881	58.9159	-0.471089	0.168375	-2.79786	0.00514425	0.115529	Ddr2	59.9841	56.6005	40.2441	58.4897	88.7814	68.2782	47.0125	46.5834	64.1841	67.0682	50.8488	67.4828	48.6357	0.226961	NO	NEG		NO	NO
ENSRNOG00000008051	708.363	-0.573567	0.205016	-2.79767	0.00514727	0.115529	Itpk1	693.846	827.902	373.695	339.69	846.45	1053.29	708.545	676.886	850.957	724.557	696.167	832.834	558.997	0.290071	NO	NEG		NO	NO
ENSRNOG00000016398	13923.7	-0.293728	0.105035	-2.79647	0.00516642	0.11578	Clstn1	14743.6	14929.1	10817.6	9779.03	15722.4	16398.8	14506.7	13187.9	15465.3	13920.5	13689.4	15196.6	12396.1	0.145749	NO	NEG		NO	NO
ENSRNOG00000000257	784.959	-0.334435	0.120023	-2.78642	0.00532941	0.115991	Smpd3	759.202	737.725	633.557	534.281	993.747	946.858	741.286	723.469	864.415	899.374	800.638	866.887	686.646	0.172712	NO	NEG		NO	NO
ENSRNOG00000001516	1757.28	-0.444474	0.159455	-2.78745	0.00531246	0.115991	Rapgef4	1862.19	2295.68	1279.76	1103.43	1914.85	2587.54	1906.52	1514.44	1564.23	1765.76	1535.63	1998.38	1467.96	0.243988	NO	NEG		NO	NO
ENSRNOG00000002182	1160.61	-0.436303	0.156211	-2.79303	0.00522166	0.115991	2019-09-11	1239.97	1219.31	760.039	696.252	1438.66	1612.57	1164.4	1039.1	1218.46	1174.24	1203.73	1317.2	972.703	0.225931	NO	NEG		NO	NO
ENSRNOG00000002280	341.664	-0.43614	0.156033	-2.79518	0.00518708	0.115991	Sh3bgrl	347.371	388.529	238.015	212.588	426.756	486.984	368.544	309.923	357.153	321.048	301.395	387.974	286.093	0.230475	NO	NEG		NO	NO
ENSRNOG00000005659	1308.02	0.639191	0.229281	2.78781	0.00530653	0.115991	Aurkb	1259.67	1022.65	2330.71	2236.11	991.729	718.93	1114.87	1445.99	1024.88	1242.41	1000.34	1043.38	1625.6	0.395303	NO	POS		NO	NO
ENSRNOG00000006711	307.815	-0.297636	0.106681	-2.78995	0.00527169	0.115991	Zfp212	324.989	305.067	263.312	239.583	367.232	374.526	313.976	311.824	314.709	333.142	237.603	336.611	273.259	0.147422	NO	NEG		NO	NO
ENSRNOG00000007881	813.362	0.285516	0.102304	2.79086	0.00525675	0.115991	Mtmr14	760.098	739.644	1050.95	1033.69	780.873	653.664	752.199	876.529	732.941	768.536	797.864	739.292	902.246	0.153693	NO	POS		NO	NO
ENSRNOG00000008929	272.064	-0.418477	0.149753	-2.79445	0.00519879	0.115991	Aebp2	282.91	301.23	170.175	181.093	328.895	358.461	266.124	231.016	297.11	277.069	298.621	307.612	229.406	0.212415	NO	NEG		NO	NO
ENSRNOG00000011153	624.263	0.221959	0.0795449	2.79036	0.00526493	0.115991	Il17ra	557.763	599.581	732.443	758.116	579.097	535.181	652.298	655.971	600.432	608.012	587.997	580.011	677.365	0.111634	NO	POS		NO	NO
ENSRNOG00000011884	2290.68	-0.303678	0.10885	-2.78988	0.00527275	0.115991	Golga2	2516.65	2490.42	1697.15	1615.22	2628.13	2643.77	2400.15	2222.7	2319.94	2446.34	2217.01	2507.54	2030.45	0.150288	NO	NEG		NO	NO
ENSRNOG00000012944	703.634	-0.186932	0.066977	-2.79098	0.00525484	0.115991	Casp9	777.108	684.962	658.854	617.516	823.246	743.028	700.15	640.76	704.99	736.651	652.714	744.997	653.999	0.0883859	NO	NEG		NO	NO
ENSRNOG00000015249	694.807	0.209695	0.0751861	2.78901	0.00528697	0.115991	Taf8	676.836	665.775	796.834	828.979	611.381	601.451	682.52	753.891	637.7	695.97	691.544	648.186	750.754	0.103953	NO	POS		NO	NO
ENSRNOG00000016774	1202.3	0.198114	0.0711142	2.78586	0.00533861	0.115991	Telo2	1191.63	1210.67	1408.54	1376.76	1149.11	1033.21	1278.57	1195.01	1048.69	1124.77	1208.35	1126.35	1293.45	0.0984449	NO	POS		NO	NO
ENSRNOG00000020626	510.465	0.371676	0.133041	2.79369	0.00521106	0.115991	Snrnp25	450.329	438.414	718.645	703.001	433.818	390.592	497.828	531.432	466.888	520.054	464.111	450.016	583.003	0.209347	NO	POS		NO	NO
ENSRNOG00000022921	445.365	-0.192603	0.0691421	-2.78561	0.00534277	0.115991	Dact2	482.559	485.421	392.093	380.183	463.076	486.984	432.347	403.089	452.394	465.08	455.79	472.586	412.7	0.0858647	NO	NEG		NO	NO
ENSRNOG00000024998	134.587	-0.577868	0.207394	-2.78633	0.00533081	0.115991	Trps1	153.094	147.737	90.8367	77.6113	186.643	224.917	113.334	100.772	125.263	113.246	146.999	158.483	105.911	0.322477	NO	NEG		NO	NO
ENSRNOG00000025296	1167.29	-0.491604	0.176044	-2.79251	0.00523007	0.115991	Lrrc8a	1085.98	1234.66	693.349	718.748	1530.47	1773.23	1135.85	1048.6	1277.47	1162.15	1179.69	1343.99	955.249	0.265905	NO	NEG		NO	NO
ENSRNOG00000031022	1597.81	0.486212	0.174225	2.79072	0.00525909	0.115991	Rpl36al	1442.31	1348.82	2467.54	2501.56	1230.83	1071.37	1487.61	1613.31	1418.26	1596.44	1397.88	1351.34	1893.58	0.290587	NO	POS		NO	NO
ENSRNOG00000038406	105.581	-0.907416	0.325453	-2.78816	0.00530085	0.115991	Tmem132b	114.597	129.51	34.495	33.7441	140.234	216.884	99.062	73.2026	112.84	91.2568	115.566	134.22	71.2138	0.482068	NO	NEG		NO	NO
ENSRNOG00000043060	520.141	0.238614	0.0856433	2.78614	0.00533405	0.115991	Dnajc4	515.685	464.316	617.46	620.891	475.182	424.731	517.137	578.015	518.649	483.771	505.715	480.389	567.843	0.119715	NO	POS		NO	NO
ENSRNOG00000046858	2956.23	0.293772	0.105337	2.78887	0.00528919	0.115991	Arxes2	2792.4	2598.83	3616.22	3927.81	2389.03	2383.71	2953.39	3012.71	2877.93	3042.26	2924.27	2680.69	3286.88	0.158712	NO	POS		NO	NO
ENSRNOG00000004827	2915.07	0.105571	0.0379226	2.78385	0.0053718	0.116275	Papola	2924.9	2874.15	3079.25	3003.22	2749.2	2785.35	2907.22	3025.07	2775.44	2794.88	3147.08	2817.32	3032.37	0.0461226	NO	POS		NO	NO
ENSRNOG00000038184	615.19	-0.499711	0.179478	-2.78424	0.00536527	0.116275	Camk2n2	686.684	728.132	387.493	311.57	701.172	832.392	634.668	586.571	749.505	561.834	587.073	709.953	501.475	0.251479	NO	NEG		NO	NO
ENSRNOG00000001389	30.2322	0.579486	0.208242	2.78276	0.00538994	0.116477	Irs3	23.2774	24.9426	43.6936	38.2433	21.1865	24.0982	36.0989	39.9287	28.9864	25.288	26.8112	24.6298	36.9551	0.257775	NO	POS		NO	NO
ENSRNOG00000004171	1918.23	0.352891	0.126973	2.77926	0.00544837	0.116477	Dnah9	1941.87	1785.31	2612.42	2594.92	1710.05	1459.95	1697.49	1888.06	1570.44	1751.47	2088.5	1703.18	2176.28	0.197742	NO	POS		NO	NO
ENSRNOG00000006729	89.1969	-0.490645	0.176677	-2.77708	0.00548494	0.116477	Slc24a4	91.3191	103.608	71.2896	62.9889	99.8791	148.606	80.5928	74.1532	101.452	71.4661	75.811	102.722	72.9671	0.27017	NO	NEG		NO	NO
ENSRNOG00000008190	881.677	0.230515	0.0829231	2.77986	0.00543823	0.116477	Pnpla7	718.914	778.976	978.507	1029.19	871.672	832.392	899.953	1053.36	839.569	861.992	833.921	817.253	958.986	0.116196	NO	POS		NO	NO
ENSRNOG00000009897	72.1034	0.53613	0.19303	2.77744	0.00547886	0.116477	Clcnkb	81.471	69.0718	97.7357	107.981	48.4262	57.2332	63.8026	92.2162	51.7614	49.4766	73.9619	59.5734	87.1395	0.285092	NO	POS		NO	NO
ENSRNOG00000012759	327.921	-0.717365	0.258156	-2.7788	0.00545598	0.116477	Col19a1	548.81	373.179	172.475	128.227	493.342	420.714	327.408	295.662	313.674	245.184	288.452	399.151	242.445	0.386343	NO	NEG		NO	NO
ENSRNOG00000015800	345.341	0.623541	0.224445	2.77815	0.00546697	0.116477	Elmo3	376.02	297.392	568.017	615.267	284.504	214.876	302.223	363.161	219.468	269.372	288.452	276.939	427.424	0.381347	NO	POS		NO	NO
ENSRNOG00000018949	1097.91	0.362447	0.130394	2.77962	0.0054423	0.116477	Dlk2	1191.63	1057.18	1467.19	1463.37	883.779	800.261	1041.83	1196.91	982.431	912.568	1079.84	971.308	1249.83	0.19867	NO	POS		NO	NO
ENSRNOG00000022502	501.585	0.210056	0.0755862	2.77903	0.00545217	0.116477	Nsrp1	497.779	445.129	542.721	614.142	452.987	439.792	523.853	507.665	460.676	511.258	521.432	467.937	541.962	0.102509	NO	POS		NO	NO
ENSRNOG00000023993	9969.66	-0.535857	0.192884	-2.77813	0.00546731	0.116477	Kif1a	10362	11888	6073.41	5845.59	12747.2	16573.5	9746.69	8849.9	9824.31	8244.99	9510.58	11606.7	8005.24	0.304004	NO	NEG		NO	NO
ENSRNOG00000028622	119.993	-1.64462	0.592103	-2.77759	0.00547637	0.116477	Pnpla1	42.0784	238.873	123.032	20.2464	56.4973	295.203	51.21	43.7314	225.68	183.613	39.7545	173.657	55.5949	0.821188	NO	NEG		NO	NO
ENSRNOG00000051039	390.402	0.358928	0.129269	2.77661	0.00549293	0.116477	LOC108349594	389.449	369.342	484.079	548.903	313.762	282.15	439.902	348.901	365.435	354.032	398.47	345.695	444.051	0.195274	NO	POS		NO	NO
ENSRNOG00000054081	31.1776	0.650515	0.234141	2.7783	0.00546438	0.116477	SNORD12	25.9633	20.1459	54.0421	42.7425	29.2575	20.0818	33.5803	27.5698	20.7045	31.8849	36.981	24.673	38.9831	0.335613	NO	POS		NO	NO
ENSRNOG00000057161	94.2324	-0.649023	0.233734	-2.77676	0.0054904	0.116477	AABR07027407.1	117.282	120.876	47.1431	38.2433	106.941	113.462	116.692	81.7587	101.452	118.744	73.9619	113.126	71.5597	0.315671	NO	NEG		NO	NO
ENSRNOG00000009542	38.7116	-1.02646	0.369829	-2.77551	0.0055115	0.116532	Kcnh5	54.6124	44.1292	14.9478	8.99841	64.5683	78.3192	35.2593	26.6191	38.3034	23.0891	36.981	50.5036	24.5611	0.540161	NO	NEG		NO	NO
ENSRNOG00000059866	105.424	0.384104	0.138374	2.77584	0.00550592	0.116532	Rn60_1_0436.1	87.738	94.0144	143.729	132.727	81.7193	84.3437	95.7039	111.23	110.769	95.6547	122.037	92.3732	121.085	0.194167	NO	POS		NO	NO
ENSRNOG00000018415	498.083	0.361401	0.130249	2.77469	0.0055254	0.116657	Acot13	478.083	424.983	684.15	683.879	441.889	362.477	474.322	526.678	464.817	471.677	465.96	440.654	566.998	0.201421	NO	POS		NO	NO
ENSRNOG00000026914	663.844	0.478472	0.172628	2.7717	0.00557647	0.117396	Dnah1	577.459	589.029	1030.25	948.208	553.875	417.702	514.619	693.998	651.158	588.221	737.77	562.907	784.969	0.275867	NO	POS		NO	NO
ENSRNOG00000052546	30.2785	0.910562	0.32849	2.77197	0.00557188	0.117396	AABR07032787.1	25.068	28.7799	64.3906	57.3649	13.1154	15.0614	24.3457	23.7671	22.775	24.1885	34.2074	21.498	40.8151	0.536545	NO	POS		NO	NO
ENSRNOG00000011171	538.238	-0.678443	0.244876	-2.77055	0.00559615	0.117471	Rims3	531.8	586.151	271.36	254.205	711.26	962.924	575.903	359.358	620.101	482.671	564.884	649.151	405.142	0.375485	NO	NEG		NO	NO
ENSRNOG00000020204	1072.22	0.340099	0.122745	2.77077	0.00559235	0.117471	Srp19	982.128	964.127	1402.79	1500.49	887.814	830.384	1056.1	1098.99	1089.06	984.034	998.486	956.258	1211.37	0.191012	NO	POS		NO	NO
ENSRNOG00000007527	966.251	0.273008	0.0985908	2.7691	0.00562117	0.117472	Tm2d1	862.16	910.404	1239.52	1172.04	782.891	824.359	974.669	985.858	882.014	1032.41	962.43	882.373	1066.9	0.14514	NO	POS		NO	NO
ENSRNOG00000011895	385.437	0.24548	0.0886634	2.76868	0.00562844	0.117472	LOC691143	386.763	361.667	448.434	466.793	354.117	338.379	365.186	445.87	326.097	362.828	383.678	354.975	421.992	0.122922	NO	POS		NO	NO
ENSRNOG00000055067	85.2667	2.28712	0.825853	2.7694	0.00561595	0.117472	5S_rRNA	34.0209	55.6412	221.918	416.177	5.0444	17.0696	15.1111	31.3725	43.4796	29.6859	68.4148	30.8236	150.599	1.46346	NO	POS		NO	NO
ENSRNOG00000057823	1307.06	0.543612	0.196277	2.76961	0.00561229	0.117472	Ubc	886.333	1192.45	2022.55	2296.85	981.64	1038.23	1067.02	1298.63	1122.19	1269.9	1201.88	1081.79	1577.39	0.339079	NO	POS		NO	NO
ENSRNOG00000017489	529.889	-0.416292	0.150385	-2.76817	0.00563715	0.117486	Gse1	651.768	598.622	379.445	409.428	682.003	750.056	455.013	524.777	457.571	448.588	471.507	598.101	448.034	0.230528	NO	NEG		NO	NO
ENSRNOG00000054843	147.534	0.505357	0.182638	2.76699	0.00565765	0.117745	AABR07005593.1	134.293	137.184	229.966	219.336	125.101	88.3601	141.877	143.553	108.699	148.43	146.075	123.678	176.162	0.285943	NO	POS		NO	NO
ENSRNOG00000004312	990.038	0.269545	0.0975724	2.76251	0.0057358	0.117959	Tmbim4	930.202	901.77	1275.16	1192.29	845.441	797.249	929.336	1060.01	958.621	997.228	1003.11	905.085	1091.98	0.143358	NO	POS		NO	NO
ENSRNOG00000013118	1064.71	0.263184	0.0952721	2.76244	0.00573709	0.117959	Atox1	1012.57	962.208	1324.61	1292.4	883.779	867.535	1036.79	1134.16	1121.15	1006.02	1070.6	975.544	1171.71	0.138195	NO	POS		NO	NO
ENSRNOG00000015160	181.038	0.509163	0.184167	2.76468	0.00569793	0.117959	Gem	170.104	170.761	309.305	250.831	146.288	127.52	175.457	158.764	123.192	171.519	187.678	151.564	216.407	0.300667	NO	POS		NO	NO
ENSRNOG00000019063	1180.83	-0.181502	0.0656721	-2.76377	0.00571382	0.117959	Fbxo38	1233.7	1190.53	1039.45	1004.45	1273.21	1359.54	1186.23	1109.45	1169.81	1264.4	1158.43	1248.53	1099.6	0.0876783	NO	NEG		NO	NO
ENSRNOG00000019549	2954.43	-0.333723	0.120869	-2.76104	0.00576178	0.117959	Akap12	3063.67	3250.21	2221.48	2020.14	3355.53	3428.97	3194.33	2399.52	3357.24	3110.43	3097.16	3261.01	2586.53	0.168153	NO	NEG		NO	NO
ENSRNOG00000027988	354.322	-0.442339	0.160004	-2.76455	0.00570017	0.117959	Zhx3	339.313	447.048	247.214	229.46	403.552	512.087	298.025	306.12	378.893	336.441	399.394	402.889	296.043	0.238892	NO	NEG		NO	NO
ENSRNOG00000028904	2601.12	0.363005	0.131482	2.76086	0.00576493	0.117959	Vps9d1	2749.42	2502.89	3320.71	3703.97	2219.54	1982.08	2608.35	2829.23	2032.15	2322.1	2341.82	2301.36	2960.82	0.203993	NO	POS		NO	NO
ENSRNOG00000042376	73.9716	-0.809599	0.292902	-2.76406	0.00570875	0.117959	AABR07031734.3	84.1569	88.2584	27.596	28.12	87.7726	149.61	63.8026	70.3505	72.4659	70.3667	71.1884	92.105	52.2115	0.440387	NO	NEG		NO	NO
ENSRNOG00000042696	1519.1	0.408234	0.147828	2.76154	0.00575293	0.117959	Minos1	1419.03	1357.45	2174.33	2243.98	1220.74	1077.39	1415.41	1467.85	1386.17	1472.2	1475.54	1322.16	1755.42	0.238276	NO	POS		NO	NO
ENSRNOG00000057724	17.5911	-1.06857	0.386739	-2.76302	0.00572687	0.117959	AC118957.1	14.3246	15.3493	5.74916	6.74881	23.2042	29.1187	10.9136	12.3589	16.5636	40.6807	18.4905	23.2069	10.8522	0.581073	NO	NEG		NO	NO
ENSRNOG00000058202	824.407	-0.635665	0.230155	-2.76189	0.0057467	0.117959	Ppp2r2c	798.595	1025.52	405.891	407.178	1028.05	1418.78	809.286	771.004	950.339	682.777	771.053	984.011	632.882	0.348817	NO	NEG		NO	NO
ENSRNOG00000058555	55.3001	1.30454	0.471968	2.76404	0.00570911	0.117959	7SK	42.0784	41.2512	118.433	175.469	12.1066	19.0777	26.0248	43.7314	47.6205	36.2828	46.2262	33.0695	81.9768	0.876055	NO	POS		NO	NO
ENSRNOG00000000398	1255.93	0.409546	0.148395	2.75984	0.00578299	0.118163	Zufsp	1305.33	1156.95	1791.44	1823.3	978.614	947.863	1182.03	1300.53	989.677	1176.44	1163.05	1092.48	1452.07	0.237004	NO	POS		NO	NO
ENSRNOG00000002862	138.432	-0.778193	0.28203	-2.75925	0.00579337	0.118209	Clcn5	139.665	159.249	52.8923	61.8641	174.536	264.076	162.025	87.4628	148.038	140.733	132.207	171.049	99.2902	0.421186	NO	NEG		NO	NO
ENSRNOG00000031915	1464.82	0.501248	0.181692	2.75879	0.00580166	0.118213	Hdac10	1573.91	1365.13	2165.13	2369.96	1177.36	969.953	1365.88	1561.97	1098.38	1206.13	1259.2	1231.81	1744.43	0.299274	NO	POS		NO	NO
ENSRNOG00000007447	823.345	0.468721	0.170008	2.75706	0.00583243	0.118312	Pla2g4b	843.359	849.967	1221.12	1178.79	679.985	591.41	800.891	964.943	562.129	677.279	686.921	700.688	970.534	0.268513	NO	POS		NO	NO
ENSRNOG00000009224	1239.89	0.390419	0.141626	2.75669	0.00583897	0.118312	E4f1	1238.18	1164.63	1708.65	1822.18	1038.14	933.805	1176.15	1307.19	1016.59	1124.77	1108.5	1086.02	1424.53	0.226377	NO	POS		NO	NO
ENSRNOG00000021840	47.6503	-0.614617	0.222855	-2.75793	0.00581687	0.118312	Cped1	45.6596	47.0072	22.9966	56.2401	59.5239	68.2782	34.4198	31.3725	68.325	50.576	39.7545	56.5617	36.9567	0.310626	NO	NEG		NO	NO
ENSRNOG00000032840	436.047	-0.224266	0.081348	-2.75687	0.00583567	0.118312	Sumo4	465.549	425.943	386.344	338.565	479.218	468.911	433.186	401.188	496.909	466.179	434.526	467.118	398.762	0.106898	NO	NEG		NO	NO
ENSRNOG00000009309	1944.53	0.151518	0.0549975	2.75499	0.00586938	0.118506	Meaf6	1872.94	1876.45	2115.69	2146.12	1692.9	1754.15	2042.52	2003.09	1940.02	1970.27	1975.71	1851.12	2056.63	0.0716183	NO	POS		NO	NO
ENSRNOG00000010881	9392.49	0.456535	0.165724	2.75479	0.0058729	0.118506	Trak2	8476.56	9767.9	13399	13526.9	6416.48	8741.62	9279.92	11352.1	6578.87	8216.41	7561.68	8032.97	11023.9	0.260596	NO	POS		NO	NO
ENSRNOG00000013399	48.0114	-1.01752	0.369357	-2.75484	0.00587209	0.118506	LOC501033	47.4501	70.0311	12.6482	17.9968	65.5772	110.45	50.3705	30.4218	49.6909	31.8849	41.6036	62.5141	30.6082	0.568988	NO	NEG		NO	NO
ENSRNOG00000000531	91.3493	0.422307	0.153704	2.74754	0.00600445	0.118914	Ccdc167	72.5181	74.8278	123.032	125.978	74.6571	67.2741	98.2225	81.7587	85.9239	98.9531	101.698	79.0257	106.138	0.219549	NO	POS		NO	NO
ENSRNOG00000000831	425.24	0.309995	0.112785	2.74854	0.00598613	0.118914	Gtf2h4	459.282	378.935	505.926	562.401	342.01	352.436	407.162	453.476	345.766	420.001	450.243	383.072	475.841	0.164523	NO	POS		NO	NO
ENSRNOG00000000936	1575.91	0.427521	0.155391	2.75127	0.00593653	0.118914	Stx2	1759.24	1448.59	2212.28	2258.6	1333.74	1148.68	1477.53	1795.84	1154.28	1327.07	1419.14	1361.93	1832.68	0.244475	NO	POS		NO	NO
ENSRNOG00000002512	128.009	-0.544646	0.198059	-2.74992	0.00596092	0.118914	Gpatch2	142.35	134.306	79.3384	73.1121	174.536	201.822	108.297	116.934	138.72	105.55	133.131	149.548	102.163	0.296419	NO	NEG		NO	NO
ENSRNOG00000007230	505.171	0.612543	0.222517	2.75279	0.00590901	0.118914	Kank3	457.491	460.479	802.583	950.458	363.197	341.391	408.841	561.853	365.435	454.085	391.074	407.013	622.962	0.38873	NO	POS		NO	NO
ENSRNOG00000007271	452.882	-0.36805	0.133957	-2.74751	0.00600494	0.118914	Map3k9	526.428	536.266	318.503	312.695	472.156	594.422	481.038	395.484	467.923	432.095	444.696	504.882	390.483	0.191594	NO	NEG		NO	NO
ENSRNOG00000008459	597.306	0.369247	0.134351	2.74838	0.00598907	0.118914	Anapc13	594.47	521.876	817.53	773.864	467.111	418.706	560.792	674.985	541.424	619.007	580.601	527.099	681.554	0.201916	NO	POS		NO	NO
ENSRNOG00000008885	158.718	-0.766026	0.278715	-2.74842	0.00598827	0.118914	Chst11	154.884	170.761	67.8401	64.1137	247.176	283.154	129.284	141.652	190.482	126.44	170.112	195.483	114.6	0.418001	NO	NEG		NO	NO
ENSRNOG00000013618	1369.33	0.211735	0.0769937	2.75003	0.00595889	0.118914	Ankrd10	1419.92	1404.46	1564.92	1565.72	1217.72	1137.64	1343.21	1473.56	1212.25	1269.9	1453.35	1276.98	1480.15	0.105942	NO	POS		NO	NO
ENSRNOG00000018271	1147.72	0.175344	0.0638221	2.74738	0.00600726	0.118914	Scamp4	1136.12	1037.04	1233.77	1325.02	1080.51	1027.19	1130.82	1264.41	1176.02	1044.51	1169.52	1083.56	1224.71	0.0854139	NO	POS		NO	NO
ENSRNOG00000019501	1087.55	0.197148	0.0717024	2.74954	0.00596794	0.118914	Rmnd1	1083.3	984.273	1262.52	1262.03	972.56	973.969	1061.14	1178.85	994.854	1106.08	1083.54	1019.17	1169.61	0.0989674	NO	POS		NO	NO
ENSRNOG00000031033	271040	0.6063	0.220399	2.75092	0.00594279	0.118914	Mt-nd2	258906	224954	492290	470199	204049	187757	211711	257943	194531	244007	235094	219034	333447	0.393721	NO	POS		NO	NO
ENSRNOG00000032085	514.886	0.388084	0.141153	2.74938	0.00597083	0.118914	Dlec1	473.606	515.16	692.199	680.505	453.996	329.342	457.532	531.432	427.549	507.959	594.469	451.269	591.227	0.209431	NO	POS		NO	NO
ENSRNOG00000055547	64.6773	-0.533356	0.193796	-2.75216	0.00592043	0.118914	AABR07001519.1	59.0889	77.7057	32.1953	41.6177	81.7193	90.3683	57.9261	61.7944	66.2546	78.063	64.7167	75.5333	51.65	0.266628	NO	NEG		NO	NO
ENSRNOG00000001465	1680.56	-0.835175	0.304293	-2.74464	0.00605772	0.118948	Ids	2105.71	2059.68	678.401	507.286	2363.81	3115.7	1708.4	1256.8	1588.04	1368.85	1733.48	2100.3	1176.87	0.442123	NO	NEG		NO	NO
ENSRNOG00000008048	118.313	0.536846	0.195621	2.74432	0.00606363	0.118948	Plscr1	110.12	104.567	172.475	210.338	83.737	89.3642	103.26	115.033	94.2057	105.55	112.792	97.924	142.779	0.324101	NO	POS		NO	NO
ENSRNOG00000010953	383.479	-0.403011	0.146747	-2.74629	0.00602736	0.118948	Icmt	375.125	427.861	262.162	257.58	446.934	540.201	409.68	339.394	436.866	362.828	359.64	431.636	325.691	0.214517	NO	NEG		NO	NO
ENSRNOG00000015546	479.963	0.22089	0.0804825	2.74457	0.00605893	0.118948	MGC116121	468.234	445.129	584.115	543.279	414.65	425.735	460.051	519.073	433.76	488.169	497.394	445.946	520.782	0.109944	NO	POS		NO	NO
ENSRNOG00000019519	116.032	0.384026	0.139919	2.74464	0.00605778	0.118948	Idnk	96.6909	120.876	127.631	121.479	87.7726	95.3887	148.593	153.06	123.192	87.9583	113.716	101.98	132.896	0.193912	NO	POS		NO	NO
ENSRNOG00000029586	781.045	0.558259	0.203258	2.74655	0.00602254	0.118948	Cdhr4	709.066	602.459	1308.51	1245.16	633.577	457.866	670.767	733.927	619.066	834.505	776.6	642.756	946.992	0.338836	NO	POS		NO	NO
ENSRNOG00000031544	1238.39	-0.470707	0.171528	-2.74419	0.00606603	0.118948	Larp1	1353.67	1421.73	861.224	758.116	1563.76	1913.8	1250.87	1041	1218.46	1036.81	1202.81	1418.04	1022.8	0.263311	NO	NEG		NO	NO
ENSRNOG00000000064	3341.67	0.534834	0.195035	2.74224	0.00610212	0.119219	Atp5i	3070.83	2740.81	5539.89	5385.55	2475.79	2116.63	3086.03	3325.49	3078.77	3168.7	2769.87	2775.25	4021.37	0.330346	NO	POS		NO	NO
ENSRNOG00000007845	1182.4	0.279722	0.102042	2.74124	0.00612071	0.119219	Supt4h1	1074.34	1114.74	1548.82	1457.74	1019.98	940.834	1150.97	1217.82	1096.31	1217.12	1167.67	1077.22	1308.61	0.151797	NO	POS		NO	NO
ENSRNOG00000014928	897.626	-0.78561	0.28657	-2.74143	0.00611727	0.119219	Apba1	975.861	1027.44	398.992	327.317	1215.7	1793.31	849.582	690.196	952.409	692.672	950.411	1109.57	643.3	0.444701	NO	NEG		NO	NO
ENSRNOG00000024967	2269.81	0.467159	0.170375	2.74194	0.0061077	0.119219	Uqcrb	2124.51	2018.43	3356.36	3585.87	1625.31	1561.36	2049.24	2290.19	2117.04	2153.88	2085.73	1933.42	2673.48	0.279817	NO	POS		NO	NO
ENSRNOG00000031700	313.952	-0.298585	0.108859	-2.74287	0.00609045	0.119219	Map3k5	362.591	296.433	270.211	227.21	350.081	373.522	302.223	258.586	343.696	334.242	334.678	343.427	278.581	0.149035	NO	NEG		NO	NO
ENSRNOG00000001141	136.107	-0.483278	0.176594	-2.73666	0.00620668	0.119342	Srrm4	171.895	134.306	86.2374	87.7345	188.661	191.782	121.729	124.539	129.403	123.142	137.754	156.531	111.599	0.260059	NO	NEG		NO	NO
ENSRNOG00000014035	2317.73	-0.579093	0.211585	-2.73693	0.00620155	0.119342	Arhgef4	2590.06	2411.76	1264.82	985.326	2938.87	3222.13	2473.19	2127.63	2654.32	2550.79	2276.18	2727.99	1825.43	0.286206	NO	NEG		NO	NO
ENSRNOG00000016427	891.578	-0.522894	0.191017	-2.73742	0.00619223	0.119342	Letm1	901.553	954.534	553.069	484.79	1091.61	1463.97	912.546	751.99	924.458	872.986	895.864	1034.85	719.652	0.291	NO	NEG		NO	NO
ENSRNOG00000017427	98.8091	-0.68147	0.248789	-2.73915	0.00615978	0.119342	LOC100909840	94.9003	125.672	47.1431	40.4929	120.057	165.675	99.9015	82.7094	115.945	94.5552	99.8486	119.468	74.0191	0.354981	NO	NEG		NO	NO
ENSRNOG00000017712	6492.4	0.509133	0.185804	2.74016	0.00614085	0.119342	Cartpt	5955.44	5754.06	10228.9	10306.6	4944.52	3964.15	5586.09	6193.7	6450.5	5599.65	6432.84	5444.72	7749.62	0.30745	NO	POS		NO	NO
ENSRNOG00000019822	175.998	0.377719	0.13795	2.73808	0.00617997	0.119342	Gadd45b	143.246	167.883	219.618	254.205	157.385	163.667	164.544	194.89	123.192	172.618	174.735	154.665	201.598	0.204434	NO	POS		NO	NO
ENSRNOG00000027463	32.4119	-0.616383	0.22524	-2.73656	0.00620855	0.119342	Adamts3	34.9161	35.4952	17.2475	20.2464	44.3907	48.1964	34.4198	22.8164	36.233	32.9844	29.5848	38.7026	24.863	0.293574	NO	NEG		NO	NO
ENSRNOG00000032656	208.537	-0.884604	0.323066	-2.73816	0.00617849	0.119342	Ptprt	201.439	250.385	87.3872	86.6097	252.22	527.148	209.038	143.553	201.869	148.43	185.829	263.582	142.483	0.573761	NO	NEG		NO	NO
ENSRNOG00000051061	571.462	-0.272057	0.0993509	-2.73835	0.00617485	0.119342	Prep	611.48	560.249	477.18	427.425	701.172	688.807	546.52	544.741	584.904	575.028	568.582	620.273	512.89	0.139438	NO	NEG		NO	NO
ENSRNOG00000054446	2979.19	0.221371	0.0808944	2.73655	0.0062088	0.119342	Sltm	3088.74	2962.41	3444.9	3516.13	2497.99	2537.34	3079.32	3172.43	2600.49	2932.31	2939.06	2769.88	3230.37	0.113275	NO	POS		NO	NO
ENSRNOG00000000283	364.75	-0.193815	0.0709538	-2.73157	0.0063034	0.119773	Dgcr14	400.193	354.952	352.998	329.567	374.294	375.53	349.235	330.838	415.126	401.31	328.206	386.901	338.169	0.0846621	NO	NEG		NO	NO
ENSRNOG00000002537	153.442	-0.777042	0.284739	-2.72896	0.00635341	0.119773	Wnk3	159.361	164.045	80.4882	60.7393	205.812	321.309	143.556	106.476	172.883	113.246	159.943	189.443	110.241	0.457709	NO	NEG		NO	NO
ENSRNOG00000004373	664.712	0.392311	0.143664	2.73075	0.00631911	0.119773	Ddx39a	641.025	643.711	939.413	956.082	538.742	486.984	618.718	685.442	552.811	626.703	622.205	581.663	764.372	0.226729	NO	POS		NO	NO
ENSRNOG00000004828	36.9435	-1.06179	0.388494	-2.73309	0.00627425	0.119773	Acvr1c	34.0209	34.5359	10.3485	7.87361	56.4973	83.3396	28.5433	26.6191	44.5148	38.4818	41.6036	48.565	22.9976	0.565218	NO	NEG		NO	NO
ENSRNOG00000004940	1139.97	0.365331	0.13392	2.72797	0.00637251	0.119773	Rnf215	1032.26	1055.26	1553.42	1656.83	1011.91	888.621	981.385	1168.39	991.748	1065.4	1134.39	1007.53	1298.88	0.213069	NO	POS		NO	NO
ENSRNOG00000008461	2118.67	0.324273	0.118884	2.72763	0.00637902	0.119773	Smdt1	1848.76	1796.83	2902.18	2741.14	1717.11	1750.13	2051.76	2187.52	2151.2	2139.59	2019.16	1900.6	2380.35	0.182526	NO	POS		NO	NO
ENSRNOG00000011302	2548.31	0.160135	0.0586358	2.73101	0.00631408	0.119773	Rab11a	2304.47	2382.02	2910.22	2905.36	2348.67	2407.81	2583.17	2522.16	2551.84	2517.81	2597.91	2418.77	2703.77	0.0795047	NO	POS		NO	NO
ENSRNOG00000011700	2063.85	-0.319429	0.117036	-2.72933	0.00634627	0.119773	Ptprm	2068.11	2195.91	1505.13	1545.48	2485.88	2611.64	2065.19	1785.38	2208.14	2045.03	2186.5	2269.12	1817.54	0.167165	NO	NEG		NO	NO
ENSRNOG00000015421	1093.46	0.294199	0.107829	2.72838	0.00636466	0.119773	Slc27a3	1139.7	1062.94	1399.35	1411.63	941.285	887.617	1124.94	1124.66	988.642	925.762	1021.6	990.99	1216.43	0.160923	NO	POS		NO	NO
ENSRNOG00000018911	1364.08	-0.295612	0.108269	-2.73035	0.00632663	0.119773	Pfkfb3	1471.85	1380.48	1071.64	996.574	1617.23	1712.98	1338.18	1237.79	1387.2	1369.95	1420.99	1489.95	1213.04	0.15355	NO	NEG		NO	NO
ENSRNOG00000018937	7832.19	0.26082	0.0955952	2.72838	0.00636458	0.119773	Gstm7	7781.82	6112.85	8337.43	10101.8	6998.6	6582.83	8018.98	8865.12	7696.92	7936.04	7721.63	7184.84	8609	0.138483	NO	POS		NO	NO
ENSRNOG00000023334	102.725	-0.435261	0.15946	-2.72959	0.00634123	0.119773	Parp14	99.3767	135.266	67.8401	106.856	103.915	117.479	72.1977	104.575	106.628	136.335	79.5091	116.5	86.1956	0.220753	NO	NEG		NO	NO
ENSRNOG00000028014	1497.71	0.147097	0.0539006	2.72905	0.00635177	0.119773	Cryzl1	1476.33	1473.53	1724.75	1583.72	1413.44	1350.5	1605.98	1505.88	1429.65	1421.63	1489.41	1427.51	1581.95	0.0703565	NO	POS		NO	NO
ENSRNOG00000031222	2674.06	0.300623	0.110075	2.73108	0.0063127	0.119773	RGD1561327	2617.82	2264.02	3098.8	3494.76	2320.42	2068.43	2920.65	2595.36	2254.73	2989.48	2790.21	2419.15	2979.96	0.161841	NO	POS		NO	NO
ENSRNOG00000033765	8763.34	0.302257	0.110553	2.73405	0.00625602	0.119773	Eif1	8051.3	7944.21	11558.1	11510.1	7231.65	7146.12	8321.21	8780.5	8232.13	8935.47	8685.9	7923.48	9771.16	0.169288	NO	POS		NO	NO
ENSRNOG00000051620	887.969	-0.31643	0.115721	-2.73442	0.00624894	0.119773	Tspan9	819.186	988.11	709.446	620.891	1119.86	1064.34	898.274	848.009	968.973	893.877	836.694	975.723	782.663	0.164654	NO	NEG		NO	NO
ENSRNOG00000054129	22.6969	0.741224	0.271359	2.73153	0.0063041	0.119773	Ctla4	23.2774	12.4713	32.1953	30.3696	12.1066	17.0696	27.7038	33.2739	26.9159	12.0943	22.1886	17.3225	29.1462	0.359351	NO	POS		NO	NO
ENSRNOG00000056596	810.107	-0.203086	0.074425	-2.72873	0.00635792	0.119773	Alas1	806.652	846.129	654.254	699.627	918.081	903.683	794.175	770.053	871.662	826.808	820.053	862.169	747.632	0.0989414	NO	NEG		NO	NO
ENSRNOG00000055756	2972.81	0.2101	0.0770411	2.72712	0.00638903	0.119807	Bcap31	2870.29	2704.35	3498.94	3530.75	2615.02	2506.21	2943.32	3002.26	2896.57	3055.45	3077.74	2774.65	3210.6	0.108574	NO	POS		NO	NO
ENSRNOG00000003491	391.979	-0.580724	0.213019	-2.72616	0.00640769	0.120002	Prkca	340.209	446.089	257.562	210.338	512.511	695.836	376.939	322.281	453.43	322.147	374.432	461.703	308.311	0.339956	NO	NEG		NO	NO
ENSRNOG00000004378	506.827	-0.513617	0.188735	-2.72137	0.00650122	0.1204	Abca5	570.297	572.72	296.657	273.327	611.381	748.048	473.483	438.265	543.494	476.075	571.356	587.003	410.617	0.270856	NO	NEG		NO	NO
ENSRNOG00000004831	669.642	-0.344651	0.126826	-2.71751	0.00657746	0.1204	Arid2	729.658	815.431	504.776	506.161	765.74	903.683	627.952	598.93	645.982	588.221	679.525	741.452	583.469	0.186994	NO	NEG		NO	NO
ENSRNOG00000005652	581.693	-0.340537	0.125145	-2.72114	0.00650576	0.1204	Cntn4	656.244	659.06	454.184	386.932	631.559	717.926	659.854	494.355	611.819	584.923	541.771	643.589	507.419	0.174496	NO	NEG		NO	NO
ENSRNOG00000006639	2175.22	0.235281	0.0865707	2.71779	0.00657192	0.1204	Scn9a	2188.97	1933.05	2581.37	2495.94	2091.41	1824.43	2061.83	2159	1854.09	2184.67	2552.61	2012.77	2370.15	0.12297	NO	POS		NO	NO
ENSRNOG00000007280	2300.07	-0.15207	0.0559107	-2.71987	0.00653067	0.1204	Naa60	2371.61	2439.58	2026	2029.14	2424.34	2401.79	2245.68	2242.66	2571.51	2252.83	2295.59	2410.28	2167.82	0.0728892	NO	NEG		NO	NO
ENSRNOG00000011690	310.195	-0.534626	0.196597	-2.7194	0.00654005	0.1204	Rmdn3	305.292	342.481	162.126	163.096	361.179	419.71	350.075	262.388	374.752	365.027	306.017	361.407	248.741	0.270277	NO	NEG		NO	NO
ENSRNOG00000013030	714.021	-0.758257	0.279061	-2.71717	0.00658418	0.1204	Pip4k2b	760.098	854.763	307.005	254.205	973.569	1302.31	726.175	571.36	773.315	599.216	732.223	877.211	518.194	0.408317	NO	NEG		NO	NO
ENSRNOG00000015439	339.008	-0.250433	0.0920749	-2.71988	0.00653057	0.1204	Man2a1	376.02	347.278	265.611	301.447	360.17	425.735	324.05	302.317	348.872	336.441	341.149	365.752	306.915	0.124745	NO	NEG		NO	NO
ENSRNOG00000016071	6007.36	0.479187	0.176028	2.72222	0.00648446	0.1204	P3h3	6508.73	5435.56	8873.25	9340.35	4775.03	4086.65	5458.48	6504.57	4291.02	5471.01	5336.35	5094.67	7102.6	0.285134	NO	POS		NO	NO
ENSRNOG00000016976	1116.03	-0.255072	0.0937657	-2.72031	0.00652204	0.1204	Clcn7	1174.61	1232.74	860.074	881.845	1279.26	1230.01	1046.87	1157.93	1253.66	1061	1098.33	1205.21	1009.01	0.128564	NO	NEG		NO	NO
ENSRNOG00000017993	714.234	-0.360019	0.132173	-2.72385	0.00645257	0.1204	Abcb10	747.564	836.536	533.522	443.172	779.864	904.687	757.236	674.034	723.624	774.033	682.299	794.385	618.053	0.183049	NO	NEG		NO	NO
ENSRNOG00000018700	27323.6	0.479134	0.176335	2.71718	0.00658408	0.1204	Mobp	22848.6	28133.3	34455.9	39985.6	15873.7	23004.7	26680.4	38554.9	23217	25967.5	21838.2	23174.2	32303	0.273137	NO	POS		NO	NO
ENSRNOG00000028534	143.444	-0.642422	0.235926	-2.72298	0.00646963	0.1204	Zfp518b	135.188	174.598	75.8889	74.2369	168.483	271.105	138.519	112.181	136.65	144.032	146.999	171.676	109.565	0.371366	NO	NEG		NO	NO
ENSRNOG00000028749	734.846	0.314326	0.115575	2.71968	0.00653451	0.1204	Atxn7l2	774.422	683.043	902.618	945.958	672.923	604.463	691.755	886.987	569.375	662.986	688.77	661.202	823.218	0.170767	NO	POS		NO	NO
ENSRNOG00000045696	84.5895	0.466176	0.171571	2.7171	0.00658572	0.1204	Bfar	55.5077	94.9737	113.833	109.106	64.5683	65.266	71.3582	102.674	74.5364	76.9635	101.698	71.9693	99.7337	0.240483	NO	POS		NO	NO
ENSRNOG00000051948	628.351	-0.588313	0.216301	-2.71988	0.00653058	0.1204	Hcfc1	673.255	790.488	342.65	344.189	845.441	1046.26	587.656	539.988	548.671	544.242	649.016	741.393	492.7	0.332221	NO	NEG		NO	NO
ENSRNOG00000057880	732.901	0.414171	0.152332	2.71888	0.00655036	0.1204	Myh11	679.522	676.328	1041.75	1107.93	725.385	610.488	677.483	731.075	530.036	595.918	685.997	636.279	848.847	0.244961	NO	POS		NO	NO
ENSRNOG00000060307	265.11	0.236594	0.0870214	2.7188	0.00655196	0.1204	Ten1	237.251	262.856	307.005	310.445	233.051	224.917	278.717	297.564	253.631	258.378	252.395	245.014	289.225	0.111973	NO	POS		NO	NO
ENSRNOG00000060350	2421.53	-0.482038	0.177053	-2.72256	0.00647776	0.1204	Iqsec1	2573.05	2689.96	1540.77	1374.51	3000.41	3707.11	2468.15	2129.53	2428.64	2285.82	2438.89	2780.83	1990.37	0.263164	NO	NEG		NO	NO
ENSRNOG00000056658	120.53	-0.77413	0.284968	-2.71655	0.00659654	0.120447	Xylt1	131.607	152.534	79.3384	42.7425	153.35	250.019	114.173	81.7587	120.086	84.6599	115.566	148.709	86.7156	0.451343	NO	NEG		NO	NO
ENSRNOG00000019943	1764.52	0.332193	0.122314	2.71591	0.00660934	0.12053	Slc7a6	1912.33	1632.78	2301.96	2317.09	1461.87	1349.5	1757.93	1872.84	1405.84	1707.49	1690.03	1578.3	1987.97	0.183331	NO	POS		NO	NO
ENSRNOG00000031802	1055.54	0.426851	0.157246	2.71455	0.00663659	0.120875	LOC691427	946.317	904.648	1526.98	1580.35	868.646	702.864	1002.37	1043.85	1019.7	1032.41	982.769	912.431	1227.26	0.25097	NO	POS		NO	NO
ENSRNOG00000006785	2346.34	-0.26149	0.0963582	-2.71373	0.00665306	0.121024	Dcaf8	2445.92	2429.02	1771.89	1785.06	2589.79	2747.19	2414.43	2332.98	2492.83	2524.4	2276.18	2538.19	2116.11	0.130991	NO	NEG		NO	NO
ENSRNOG00000017473	196.911	0.454516	0.167607	2.71179	0.00669208	0.12113	Ttc25	194.277	151.574	272.51	307.071	171.51	132.54	168.741	216.756	174.953	184.713	191.376	168.261	231.291	0.261678	NO	POS		NO	NO
ENSRNOG00000026944	173.738	0.366489	0.135127	2.71217	0.00668437	0.12113	Gpr150	176.371	124.713	246.064	194.591	160.412	128.524	199.803	163.517	168.742	161.623	186.754	153.398	198.146	0.194536	NO	POS		NO	NO
ENSRNOG00000038766	157.538	-0.577577	0.212937	-2.71243	0.00667911	0.12113	LOC103694328	161.151	186.11	89.6869	84.3601	207.829	263.072	166.223	131.194	148.038	147.33	147.924	185.588	123.878	0.320612	NO	NEG		NO	NO
ENSRNOG00000050714	255.43	-0.716293	0.264124	-2.71196	0.00668862	0.12113	Islr2	295.444	311.782	96.5859	96.733	320.824	390.592	285.433	236.72	270.194	277.069	228.357	310.984	188.766	0.351055	NO	NEG		NO	NO
ENSRNOG00000001730	549.394	-0.422717	0.156209	-2.7061	0.00680786	0.12136	Acap2	563.135	664.816	394.392	354.313	618.443	832.392	476.001	529.53	545.565	503.561	561.186	621.319	463.084	0.236263	NO	NEG		NO	NO
ENSRNOG00000002456	130.927	-0.639475	0.236307	-2.70612	0.00680737	0.12136	Hlf	153.989	134.306	67.8401	57.3649	174.536	213.872	139.358	101.723	135.615	127.54	134.056	156.643	100.068	0.33886	NO	NEG		NO	NO
ENSRNOG00000004172	1078.46	-0.567928	0.209687	-2.70845	0.00675983	0.12136	Pdk2	966.013	1164.63	626.658	503.911	1489.11	1567.39	1167.76	989.661	1329.23	1079.69	979.071	1266.01	853.411	0.300548	NO	NEG		NO	NO
ENSRNOG00000004632	39681.8	0.488545	0.180426	2.70773	0.00677444	0.12136	Pmch	21240.7	39538.8	63566.2	48227	35079.8	27580.4	41907.4	42948	41574.7	36212.4	38624.8	33537.8	47054.7	0.27416	NO	POS		NO	NO
ENSRNOG00000005332	3541.15	-0.223829	0.082651	-2.70812	0.00676646	0.12136	Csdc2	3778.11	3751.94	2863.08	2841.25	3883.18	4061.55	3564.55	3659.18	3782.72	3477.65	3289.46	3789.19	3243.5	0.112187	NO	NEG		NO	NO
ENSRNOG00000007066	167.625	-0.650009	0.23988	-2.70973	0.00673378	0.12136	Htr5a	159.361	182.273	78.1886	74.2369	205.812	237.97	156.988	144.504	256.736	163.822	183.98	200.996	127.58	0.338946	NO	NEG		NO	NO
ENSRNOG00000010911	271.599	-0.54663	0.201787	-2.70894	0.00674978	0.12136	Tmem108	330.36	329.05	142.579	154.098	327.886	410.674	277.038	257.635	281.582	224.294	252.395	317.308	216.749	0.291421	NO	NEG		NO	NO
ENSRNOG00000016103	800.087	0.303873	0.112199	2.70833	0.00676229	0.12136	Nkd2	754.726	806.797	1000.35	1069.69	653.754	708.889	847.064	859.417	712.237	699.269	688.77	722.612	893.058	0.167977	NO	POS		NO	NO
ENSRNOG00000016258	165.012	-0.463319	0.171228	-2.70585	0.0068129	0.12136	Zfp516	155.78	179.395	120.732	106.856	225.989	233.953	125.926	139.75	182.2	155.027	189.527	188.724	136.559	0.251828	NO	NEG		NO	NO
ENSRNOG00000016892	571.265	0.345943	0.12775	2.70796	0.00676978	0.12136	Nr2f6	564.925	494.055	776.137	795.235	514.529	467.907	511.261	618.894	507.261	500.263	533.45	508.157	646.995	0.198414	NO	POS		NO	NO
ENSRNOG00000025151	160.235	-0.383913	0.141864	-2.7062	0.00680579	0.12136	Ildr2	176.371	171.72	124.182	121.479	209.847	215.88	124.247	148.306	160.46	141.833	168.263	179.352	137.296	0.203114	NO	NEG		NO	NO
ENSRNOG00000053479	855.241	0.232273	0.0858248	2.70636	0.00680245	0.12136	AABR07029417.1	812.919	793.366	1022.2	1012.32	835.353	667.721	829.434	918.359	784.702	857.594	873.675	791.943	931.198	0.119069	NO	POS		NO	NO
ENSRNOG00000058572	550.43	-0.37823	0.139545	-2.71045	0.00671923	0.12136	Nek9	574.773	660.979	394.392	364.436	652.745	746.04	547.359	522.875	546.6	510.158	534.375	615.216	472.688	0.201611	NO	NEG		NO	NO
ENSRNOG00000014485	1115.75	0.17838	0.065959	2.70441	0.00684251	0.121601	Pdcd6	988.395	1035.12	1253.32	1256.4	1020.99	994.051	1133.34	1182.65	1093.2	1184.14	1131.62	1052.65	1191.46	0.0875596	NO	POS		NO	NO
ENSRNOG00000017976	813.384	-0.218754	0.0808887	-2.70438	0.0068431	0.121601	Slco2b1	1050.17	821.187	693.349	758.116	842.415	861.511	760.595	777.658	818.865	819.112	744.242	868.877	746.792	0.113785	NO	NEG		NO	NO
ENSRNOG00000017509	480.865	0.182499	0.0675041	2.70352	0.00686086	0.121627	Eed	442.271	473.909	500.177	523.033	439.872	431.759	514.619	482.947	434.796	496.965	549.167	453.262	513.988	0.0831085	NO	POS		NO	NO
ENSRNOG00000028721	25.7228	0.622136	0.230122	2.70351	0.00686124	0.121627	Otor	19.6963	20.1459	33.3451	37.1185	23.2042	17.0696	24.3457	32.3232	27.9511	15.3927	32.3583	20.5766	31.8982	0.285089	NO	POS		NO	NO
ENSRNOG00000001699	777.127	0.407495	0.150853	2.70127	0.00690752	0.121707	Setd4	764.574	709.904	1048.65	1187.79	646.692	556.267	719.459	818.538	620.101	760.84	715.582	676.396	898.003	0.23956	NO	POS		NO	NO
ENSRNOG00000009266	1961.7	0.247604	0.0916502	2.70162	0.00690021	0.121707	Anp32b	1858.61	1749.82	2518.13	2354.21	1697.94	1709.97	1999.71	2066.78	1900.68	1927.39	1795.43	1807.4	2146.85	0.134598	NO	POS		NO	NO
ENSRNOG00000036698	1389.36	-0.260708	0.0965024	-2.70157	0.00690125	0.121707	Nploc4	1308.01	1521.5	1078.54	1089.93	1538.54	1672.82	1359.16	1309.09	1528	1448.01	1429.31	1502.81	1253.21	0.133603	NO	NEG		NO	NO
ENSRNOG00000047970	427.576	0.245281	0.0908009	2.70131	0.00690672	0.121707	Lyrm4	405.564	388.529	508.226	518.534	370.259	341.391	436.544	446.821	446.183	412.305	428.979	394.039	467.821	0.124926	NO	POS		NO	NO
ENSRNOG00000058866	1341.09	-0.768296	0.284266	-2.70274	0.00687711	0.121707	Myo5a	1338.45	1460.1	608.261	569.15	1756.46	2919.9	1351.61	948.781	1312.67	1119.27	1367.37	1651.14	969.034	0.472598	NO	NEG		NO	NO
ENSRNOG00000052757	28.4143	0.805504	0.298243	2.70083	0.00691659	0.12172	AABR07049695.3	17.9057	25.9019	39.0943	61.8641	22.1954	18.0737	17.6297	32.3232	24.8455	17.5917	35.1319	21.0856	37.2086	0.472418	NO	POS		NO	NO
ENSRNOG00000002265	25.1907	-1.10486	0.40917	-2.70024	0.00692892	0.12179	Casr	29.5444	26.8612	11.4983	3.37441	31.2753	51.2087	34.4198	9.50683	31.0568	30.7854	17.566	33.4553	15.2731	0.540546	NO	NEG		NO	NO
ENSRNOG00000051941	83.3902	-0.414799	0.153659	-2.69947	0.00694492	0.121925	Fam78b	99.3767	86.3397	54.0421	69.7377	117.03	92.3764	88.9879	72.2519	85.9239	84.6599	66.5657	94.2845	70.3171	0.206693	NO	NEG		NO	NO
ENSRNOG00000003134	599.24	-1.43507	0.531735	-2.69885	0.00695793	0.121969	Slc4a4	298.13	445.129	171.325	181.093	1239.91	2017.22	471.804	323.232	569.375	469.478	404.942	839.874	310.479	0.920315	NO	NEG		NO	NO
ENSRNOG00000012367	377.864	-0.89895	0.333123	-2.69855	0.00696419	0.121969	Pcdh7	404.669	428.821	119.583	107.981	538.742	747.044	377.779	285.205	453.43	301.257	391.998	478.994	256.509	0.47739	NO	NEG		NO	NO
ENSRNOG00000006747	4832.08	0.305045	0.113093	2.69729	0.00699072	0.122141	Cc2d1a	4897.21	4467.6	6242.44	6477.73	4339.19	3919.97	4661.79	5237.31	4201.99	4360.53	4347.11	4364.42	5393.28	0.172615	NO	POS		NO	NO
ENSRNOG00000024957	423.314	0.384539	0.142556	2.69747	0.0069869	0.122141	Dnali1	396.612	339.603	574.916	587.147	348.064	339.383	383.655	368.865	367.506	437.593	513.111	371.46	485.539	0.21929	NO	POS		NO	NO
ENSRNOG00000006384	49.2642	-0.660705	0.245223	-2.6943	0.00705363	0.122215	Ddx58	39.3926	64.2751	25.2963	38.2433	70.6216	80.3273	31.9013	55.1396	43.4796	57.1729	36.0564	59.2115	37.3274	0.354281	NO	NEG		NO	NO
ENSRNOG00000007268	221.982	0.355062	0.131769	2.69458	0.00704775	0.122215	RGD1561796	183.534	179.395	304.705	302.572	196.732	199.814	231.704	231.967	215.327	205.603	190.452	196.734	252.28	0.1977	NO	POS		NO	NO
ENSRNOG00000012368	367.065	0.304317	0.112932	2.69469	0.00704542	0.122215	Dnajc17	370.648	314.66	451.884	496.038	316.788	304.24	380.297	391.681	322.991	358.43	330.055	331.293	409.991	0.166228	NO	POS		NO	NO
ENSRNOG00000012950	1557.37	-0.613506	0.227661	-2.69482	0.00704264	0.122215	Efr3b	1593.61	1715.28	814.081	709.75	2097.46	2565.45	1622.77	1291.98	1664.65	1455.71	1600.35	1848.69	1207.79	0.333866	NO	NEG		NO	NO
ENSRNOG00000016379	1181.82	0.219988	0.081582	2.69653	0.00700656	0.122215	Jtb	1170.14	1084.04	1375.2	1457.74	1018.97	1005.1	1182.03	1212.12	1126.33	1189.64	1178.77	1099.04	1281.17	0.115103	NO	POS		NO	NO
ENSRNOG00000017178	980.845	0.421814	0.156474	2.69574	0.00702326	0.122215	Hydin	925.725	915.201	1371.75	1346.39	832.326	733.991	730.372	964.943	792.984	896.076	1279.54	849.384	1138.6	0.24372	NO	POS		NO	NO
ENSRNOG00000043374	163.207	0.399201	0.148149	2.69459	0.00704745	0.122215	RGD1566099	151.303	134.306	215.019	230.584	123.083	129.528	173.778	132.145	152.178	163.822	189.527	142.37	188.211	0.219527	NO	POS		NO	NO
ENSRNOG00000002117	121.886	-0.309747	0.1152	-2.68877	0.00717169	0.122342	Barhl2	135.188	138.144	91.9866	103.482	147.296	143.585	117.531	109.329	123.192	115.445	115.566	133.808	107.579	0.14329	NO	NEG		NO	NO
ENSRNOG00000004425	349.141	0.207191	0.0773174	2.67975	0.0073677	0.122342	Klhdc1	347.371	356.871	355.298	371.185	309.726	302.232	402.964	381.224	302.286	339.739	371.659	326.371	376.466	0.0952428	NO	POS		NO	NO
ENSRNOG00000005724	108.073	0.572601	0.213641	2.68021	0.0073577	0.122342	LOC100910771	109.225	75.7871	149.478	182.218	83.737	54.221	108.297	124.539	101.452	105.55	94.3015	88.3287	131.767	0.323972	NO	POS		NO	NO
ENSRNOG00000008961	7077.85	0.247474	0.0923055	2.68103	0.00733956	0.122342	Mapre3	7128.26	6740.25	8572	8959.05	6268.17	5693.2	6937.7	7435.29	6587.15	6717.82	6817.44	6522.48	7744.29	0.13438	NO	POS		NO	NO
ENSRNOG00000009286	65.3737	0.745066	0.276782	2.69189	0.00710482	0.122342	Noxa1	67.1464	50.8445	102.335	145.099	42.373	39.1596	62.9631	57.9916	45.55	53.8745	51.7734	49.8247	84.0325	0.481864	NO	POS		NO	NO
ENSRNOG00000010524	1727.68	0.368284	0.136925	2.68968	0.00715204	0.122342	Cryab	1288.32	1497.51	2222.63	2088.76	1329.7	1452.92	1616.89	2220.79	2050.79	1535.97	1700.2	1525.87	1969.85	0.204852	NO	POS		NO	NO
ENSRNOG00000010536	321.482	-0.62165	0.231858	-2.68116	0.00733672	0.122342	Nr2c2	349.161	375.098	187.423	163.096	427.765	590.406	287.112	267.142	290.899	261.676	336.527	382.501	248.26	0.366981	NO	NEG		NO	NO
ENSRNOG00000010592	2317.02	0.181805	0.0676905	2.68582	0.00723512	0.122342	Slc25a27	2465.62	2237.16	2573.32	2521.81	2149.92	1986.09	2323.76	2570.65	2016.62	2244.04	2398.22	2183.24	2477.55	0.0905361	NO	POS		NO	NO
ENSRNOG00000012055	2010.57	-0.40055	0.149406	-2.68096	0.00734122	0.122342	Man2a2	2084.23	2209.34	1374.05	1262.03	2453.6	2786.35	2037.49	1816.75	2093.23	1932.88	2066.31	2259.94	1711.33	0.214666	NO	NEG		NO	NO
ENSRNOG00000012932	251.277	0.408123	0.152056	2.68403	0.00727403	0.122342	Ccdc146	242.622	196.663	326.552	343.065	217.918	156.638	219.951	267.142	237.067	260.577	295.848	218.581	290.512	0.220598	NO	POS		NO	NO
ENSRNOG00000013078	1471.85	0.428494	0.159458	2.68719	0.00720561	0.122342	Zcchc7	1564.06	1229.86	2145.59	2184.37	1200.57	1078.39	1372.6	1466.9	1111.83	1444.72	1391.41	1271.57	1712.17	0.254556	NO	POS		NO	NO
ENSRNOG00000013436	122.767	-0.578348	0.215508	-2.68365	0.00728242	0.122342	Pde7b	155.78	139.103	80.4882	53.9905	154.359	178.728	121.729	87.4628	116.981	123.142	138.679	144.682	96.4698	0.299709	NO	NEG		NO	NO
ENSRNOG00000013503	509.915	-0.208206	0.0776351	-2.68185	0.00732156	0.122342	Cdh24	550.601	555.452	417.389	431.924	569.008	548.234	492.791	537.136	515.543	522.253	468.734	543.515	469.595	0.100471	NO	NEG		NO	NO
ENSRNOG00000013717	200.006	0.301407	0.112381	2.68201	0.00731811	0.122342	Bmp6	214.869	174.598	196.621	259.829	173.527	167.683	221.63	236.72	160.46	193.508	200.622	180.774	223.084	0.155113	NO	POS		NO	NO
ENSRNOG00000014624	1693.59	0.386596	0.144098	2.68288	0.00729915	0.122342	Selenok	1502.29	1492.72	2303.11	2545.43	1316.59	1322.39	1636.2	1681.76	1512.47	1767.96	1548.58	1485.74	1943.02	0.229963	NO	POS		NO	NO
ENSRNOG00000015428	549.997	-0.398405	0.148282	-2.6868	0.00721399	0.122342	Mff	511.208	586.151	350.699	357.687	678.976	699.852	557.434	526.678	647.017	586.022	548.243	618.204	468.148	0.207242	NO	NEG		NO	NO
ENSRNOG00000017837	344.536	-0.307113	0.114429	-2.68389	0.00727718	0.122342	Znf48	334.837	378.935	249.514	263.204	388.419	427.743	356.791	308.021	392.351	345.236	344.847	377.92	304.475	0.157753	NO	NEG		NO	NO
ENSRNOG00000018012	1220.47	-0.640212	0.238921	-2.67959	0.00737119	0.122342	Tulp4	1211.32	1406.38	665.753	553.402	1624.3	2226.07	1244.99	983.957	1207.08	1074.19	1227.77	1458.22	935.174	0.370056	NO	NEG		NO	NO
ENSRNOG00000018823	10174.4	-0.219894	0.0818111	-2.68783	0.00719174	0.122342	Nisch	10824.9	10988.2	8612.24	8583.36	11323.7	12482.9	9674.49	9683.65	10192.8	9428.03	10124.5	10873.4	9335.64	0.115282	NO	NEG		NO	NO
ENSRNOG00000018938	25.1887	-0.800547	0.29747	-2.69119	0.00711983	0.122342	Mkx	23.2774	37.4139	9.19866	12.3728	41.3641	34.1391	29.3828	19.9643	23.8102	28.5865	17.566	31.4319	17.6969	0.403154	NO	NEG		NO	NO
ENSRNOG00000019069	5836.82	0.329336	0.122281	2.69327	0.00707552	0.122342	Nxf1	5933.95	5400.07	7622.24	8027.71	5195.73	4572.63	5656.61	6245.98	4736.17	5523.78	5290.13	5227.06	6568.53	0.18772	NO	POS		NO	NO
ENSRNOG00000019698	4274.99	0.390003	0.144834	2.69276	0.00708635	0.122342	Ssbp4	4307.22	3624.35	5825.05	6450.74	3722.77	3064.49	3903.71	4213.43	3870.72	3886.66	4155.74	3746.03	4909.73	0.231583	NO	POS		NO	NO
ENSRNOG00000022260	59.8391	-0.547376	0.203265	-2.69291	0.00708307	0.122342	Senp1	60.8794	72.9091	48.2929	30.3696	72.6394	99.4051	53.7285	49.4355	55.9023	58.2724	56.396	70.0013	47.6445	0.293207	NO	NEG		NO	NO
ENSRNOG00000026040	643.702	0.484603	0.1804	2.68627	0.00722543	0.122342	Prss53	713.543	550.656	907.217	1017.95	511.502	426.739	567.508	762.447	488.627	576.127	558.413	544.532	762.706	0.287873	NO	POS		NO	NO
ENSRNOG00000027489	119.644	-0.827324	0.308498	-2.68178	0.00732321	0.122342	Mn1	124.445	175.557	49.4428	44.9921	162.43	236.966	120.889	96.0189	118.016	79.1625	108.169	149.429	83.9025	0.469679	NO	NEG		NO	NO
ENSRNOG00000032311	321.103	0.351264	0.130876	2.68394	0.00727609	0.122342	AABR07058658.1	341.104	311.782	387.493	443.172	303.673	256.043	297.186	346.999	228.785	268.273	347.621	284.943	364.494	0.190941	NO	POS		NO	NO
ENSRNOG00000033942	75.6973	-0.873792	0.324859	-2.68976	0.0071503	0.122342	Grin2a	86.8427	78.6651	28.7458	26.9952	85.7548	171.7	60.4446	62.7451	93.1705	57.1729	80.4336	95.5509	51.8729	0.513314	NO	NEG		NO	NO
ENSRNOG00000034198	2899.1	0.285358	0.106088	2.68984	0.0071487	0.122342	Tceal9	2842.53	2684.21	3666.81	3760.21	2464.69	2211.01	2881.19	2927.15	2770.27	2846.55	2835.52	2636.54	3214.18	0.15682	NO	POS		NO	NO
ENSRNOG00000040303	277.238	0.337527	0.125903	2.68085	0.00734343	0.122342	LOC103692531	256.052	235.036	367.946	359.937	233.051	201.822	300.544	262.388	270.194	288.064	274.584	247.37	313.08	0.183477	NO	POS		NO	NO
ENSRNOG00000047526	202.72	-0.312222	0.116098	-2.68929	0.00716037	0.122342	Zfp526	227.403	214.89	134.53	166.471	229.016	247.007	185.531	211.052	209.116	208.901	195.999	222.722	178.717	0.154921	NO	NEG		NO	NO
ENSRNOG00000049802	350.468	-0.674333	0.251548	-2.68074	0.00734603	0.122342	AABR07031533.1	374.229	382.773	171.325	146.224	500.404	604.463	345.038	310.873	383.034	289.163	347.621	422.345	264.216	0.370751	NO	NEG		NO	NO
ENSRNOG00000051440	1430.91	-0.404989	0.151056	-2.68106	0.00733897	0.122342	Ppp1r12b	1576.6	1640.45	1024.5	899.841	1783.7	2000.15	1445.63	1314.79	1358.22	1302.88	1393.26	1610.33	1215.61	0.220735	NO	NEG		NO	NO
ENSRNOG00000051624	1520.07	0.381282	0.142247	2.68042	0.00735298	0.122342	Hspe1	1402.91	1334.43	2135.24	2127	1250	1039.23	1426.32	1553.42	1467.95	1521.68	1462.6	1336.03	1740.92	0.219676	NO	POS		NO	NO
ENSRNOG00000058057	1423.74	0.317104	0.118025	2.68675	0.00721517	0.122342	Uggt2	1418.13	1394.87	1967.36	1795.18	1219.74	1098.48	1304.6	1404.16	1238.13	1311.68	1508.82	1280.17	1596.02	0.179154	NO	POS		NO	NO
ENSRNOG00000058545	899.545	0.427775	0.15901	2.69024	0.00713998	0.122342	Arhgap4	937.364	887.38	1272.86	1308.14	758.678	706.881	805.928	994.414	592.15	780.63	850.562	777.181	1046.38	0.246996	NO	POS		NO	NO
ENSRNOG00000061484	462.422	-0.568726	0.21194	-2.68343	0.00728712	0.122342	Adamts2	528.219	500.77	213.869	278.951	644.674	701.86	477.68	392.632	477.24	405.708	465.036	543.079	365.633	0.306082	NO	NEG		NO	NO
ENSRNOG00000061779	51.0847	0.814274	0.303573	2.6823	0.00731185	0.122342	Man2b2	50.136	44.1292	90.8367	100.107	35.3108	23.0941	46.173	56.0903	22.775	51.6755	41.6036	37.8534	66.9622	0.479731	NO	POS		NO	NO
ENSRNOG00000020460	1411.65	0.247162	0.0922592	2.67899	0.0073844	0.122422	Banf1	1236.39	1307.57	1681.05	1769.31	1301.46	1130.61	1406.18	1503.03	1454.49	1374.35	1363.67	1300.81	1544.65	0.131976	NO	POS		NO	NO
ENSRNOG00000004314	524.424	-0.494387	0.184624	-2.67781	0.00741057	0.122456	Ppm1h	466.444	574.639	331.152	308.196	672.923	832.392	531.409	464.884	579.727	500.263	506.639	604.398	428.456	0.279236	NO	NEG		NO	NO
ENSRNOG00000010332	760.789	0.300085	0.112066	2.67776	0.00741168	0.122456	Nipsnap3b	637.443	754.993	1007.25	951.582	624.497	600.447	757.236	776.708	748.469	763.039	747.015	688.148	847.959	0.16485	NO	POS		NO	NO
ENSRNOG00000045738	157.27	-0.702687	0.262387	-2.67805	0.00740515	0.122456	Ak4	152.199	188.029	78.1886	52.8657	208.838	264.076	153.63	137.849	169.777	162.723	161.792	190.94	116.865	0.364103	NO	NEG		NO	NO
ENSRNOG00000001184	455.113	0.237085	0.08894	2.66568	0.00768333	0.122701	Pknox1	434.214	433.617	531.222	560.151	392.454	438.788	455.013	520.023	402.703	421.101	416.96	420.48	496.674	0.123301	NO	POS		NO	NO
ENSRNOG00000001854	196.209	-0.752869	0.282817	-2.66204	0.00776689	0.122701	Tmtc1	204.125	217.768	72.4394	88.8593	246.167	388.583	220.791	155.912	217.398	171.519	174.735	240.927	142.547	0.428303	NO	NEG		NO	NO
ENSRNOG00000003590	1237.71	-0.738546	0.275993	-2.67596	0.00745152	0.122701	Tom1l2	1150.44	1461.06	539.271	479.166	1747.38	2352.59	1215.61	1117.05	1323.02	1046.7	1182.47	1513.53	906.713	0.418676	NO	NEG		NO	NO
ENSRNOG00000004328	104.619	-0.943156	0.354614	-2.65967	0.00782176	0.122701	Deptor	95.7956	105.526	33.3451	26.9952	150.323	211.863	102.42	68.4491	145.967	94.5552	115.566	134.005	69.355	0.505953	NO	NEG		NO	NO
ENSRNOG00000004415	2647.02	0.15618	0.0585675	2.66667	0.00766072	0.122701	Fam179b	2716.3	2684.21	2918.27	2905.36	2388.02	2366.64	2589.04	2761.73	2454.52	2483.72	2849.38	2515.57	2804.76	0.0768105	NO	POS		NO	NO
ENSRNOG00000004521	2102.84	0.234528	0.0881539	2.66044	0.00780385	0.122701	Prpf39	2021.56	2122.04	2551.48	2591.54	1800.85	1776.24	2036.65	2142.84	1875.83	2080.21	2131.95	1946.12	2290.89	0.126161	NO	POS		NO	NO
ENSRNOG00000006397	46.7193	-1.12764	0.423792	-2.66083	0.00779478	0.122701	Chrm5	55.5077	53.7225	14.9478	7.87361	69.6127	108.442	43.6544	21.8657	55.9023	29.6859	52.6979	62.1455	28.2079	0.606005	NO	NEG		NO	NO
ENSRNOG00000007174	807.8	0.26916	0.100619	2.67503	0.00747232	0.122701	Utp11	714.438	776.098	1042.9	1016.82	663.843	715.917	756.397	829.946	791.949	768.536	808.959	738.464	891.004	0.147918	NO	POS		NO	NO
ENSRNOG00000008180	216.722	-0.315675	0.118298	-2.66846	0.00761993	0.122701	Lyn	258.738	236.955	154.077	161.971	230.025	257.047	206.519	230.065	238.102	208.901	201.546	238.295	190.836	0.159377	NO	NEG		NO	NO
ENSRNOG00000009253	274.344	-0.630277	0.235599	-2.67521	0.00746829	0.122701	Igsf9b	304.397	325.213	125.332	123.728	362.188	429.751	267.803	251.931	252.596	289.163	285.678	327.218	210.894	0.329298	NO	NEG		NO	NO
ENSRNOG00000009783	1376.47	-0.615199	0.231111	-2.66192	0.00776963	0.122701	Camk2g	1442.31	1479.29	742.791	587.147	1914.85	2217.03	1325.58	1257.75	1539.38	1214.92	1420.07	1634.63	1066.67	0.333487	NO	NEG		NO	NO
ENSRNOG00000010466	2014.42	-0.248268	0.0931719	-2.66462	0.0077075	0.122701	Chpf2	2129.88	2116.28	1508.58	1607.34	2349.68	2251.17	1989.63	2050.62	2006.27	2172.57	1976.63	2170.98	1826.56	0.125799	NO	NEG		NO	NO
ENSRNOG00000010650	3311.82	0.351935	0.132154	2.66307	0.00774309	0.122701	Plekhh1	3119.18	2914.45	3636.92	3787.21	2941.89	3651.88	3899.52	4550.92	2723.68	2302.31	2902.08	2942.23	3755.33	0.195518	NO	POS		NO	NO
ENSRNOG00000011758	317.762	0.263373	0.0989323	2.66215	0.00776434	0.122701	Fkbp7	321.408	306.986	403.591	381.308	285.513	256.043	300.544	334.64	294.005	280.367	330.98	290.72	350.213	0.137543	NO	POS		NO	NO
ENSRNOG00000011955	144.639	0.846864	0.318352	2.66015	0.0078107	0.122701	AABR07026997.1	130.712	123.754	247.214	339.69	87.7726	62.2537	95.7039	165.419	135.615	95.6547	107.245	105.96	191.054	0.56135	NO	POS		NO	NO
ENSRNOG00000012679	260.808	0.266949	0.100118	2.66634	0.00766813	0.122701	Oard1	249.785	230.239	338.051	275.576	215.9	220.9	272.001	301.366	248.455	266.074	250.546	238.559	287.508	0.137743	NO	POS		NO	NO
ENSRNOG00000012684	1248.54	0.212838	0.0797935	2.66736	0.00764505	0.122701	Bloc1s2	1174.61	1074.45	1499.38	1359.89	1200.57	1057.31	1330.62	1314.79	1124.26	1354.56	1243.48	1164.29	1349.63	0.109761	NO	POS		NO	NO
ENSRNOG00000012827	199.006	0.519773	0.194919	2.66661	0.00766207	0.122701	Mlf1	168.314	165.964	277.109	338.565	153.35	147.601	139.358	190.137	172.883	188.011	247.772	166.021	238.588	0.314435	NO	POS		NO	NO
ENSRNOG00000013423	707.926	-0.379048	0.142478	-2.66039	0.00780499	0.122701	Nup50	684.894	780.895	508.226	440.922	822.237	937.822	724.496	616.993	761.927	760.84	747.94	791.436	607.715	0.199171	NO	NEG		NO	NO
ENSRNOG00000013994	236.427	0.297044	0.11138	2.66693	0.00765471	0.122701	Enpp1	197.858	233.117	309.305	299.197	190.678	209.855	230.025	241.473	217.398	234.189	237.603	213.849	263.521	0.158166	NO	POS		NO	NO
ENSRNOG00000014059	357.321	0.334933	0.125324	2.67254	0.00752794	0.122701	Odf2l	350.952	362.627	478.33	474.666	280.469	312.273	350.075	366.963	274.335	333.142	346.697	318.966	403.346	0.185949	NO	POS		NO	NO
ENSRNOG00000015409	3128.3	-0.406983	0.153018	-2.65971	0.0078208	0.122701	Usp5	3082.47	3387.39	2006.46	1890.79	3751.02	3946.08	3388.26	2871.06	3574.64	3391.89	3121.19	3522.25	2655.55	0.210061	NO	NEG		NO	NO
ENSRNOG00000015699	1509.12	0.143582	0.0536685	2.67534	0.00746533	0.122701	Lman2l	1485.28	1374.72	1627.01	1695.08	1442.7	1359.54	1601.78	1520.14	1451.39	1528.28	1514.37	1440.32	1591.68	0.0683293	NO	POS		NO	NO
ENSRNOG00000016036	455.448	-0.413365	0.154931	-2.66806	0.00762904	0.122701	Rprd1a	484.35	493.096	319.653	285.7	574.053	613.5	503.705	360.309	483.451	435.394	456.715	513.974	385.216	0.220794	NO	NEG		NO	NO
ENSRNOG00000016516	259765	0.514608	0.193275	2.66257	0.00775469	0.122701	Mbp	219879	265556	380510	388253	159652	207735	256887	346780	205692	245938	180527	217409	310592	0.304138	NO	POS		NO	NO
ENSRNOG00000016629	722.376	-0.256459	0.0959547	-2.67271	0.00752406	0.122701	Zcchc6	697.428	796.244	615.16	553.402	857.548	879.584	690.915	677.837	746.399	705.866	725.751	780.511	652.613	0.133461	NO	NEG		NO	NO
ENSRNOG00000016984	1009.1	-0.368319	0.138175	-2.6656	0.00768508	0.122701	Atg13	1051.96	1126.25	703.697	644.511	1211.66	1312.35	1003.21	979.203	1052.83	992.83	1021.6	1124.65	870.445	0.192672	NO	NEG		NO	NO
ENSRNOG00000017036	3626.81	0.270297	0.10128	2.6688	0.0076122	0.122701	Sec11c	3186.32	3434.4	4644.17	4395.73	2991.33	3065.49	3513.34	4001.42	3351.03	3866.87	3444.78	3315.91	3999.89	0.148386	NO	POS		NO	NO
ENSRNOG00000018426	271.868	0.622285	0.233906	2.66041	0.00780459	0.122701	Apoc1	205.02	140.062	396.692	462.294	276.433	241.986	322.371	176.827	180.13	266.074	322.659	218.284	336.169	0.362659	NO	POS		NO	NO
ENSRNOG00000018676	2781.17	0.250308	0.0938932	2.66588	0.0076787	0.122701	RGD1562987	2579.32	2539.35	3336.81	3402.53	2335.56	2201.97	2761.98	2958.52	2838.59	2867.44	2770.8	2560.37	3046.13	0.133123	NO	POS		NO	NO
ENSRNOG00000018697	3335.58	0.36381	0.136188	2.67137	0.00755418	0.122701	Abcb6	3479.08	3046.83	4544.14	4693.8	2801.66	2517.26	3128.01	3469.99	2640.87	3217.08	3152.63	2950.46	3797.71	0.211041	NO	POS		NO	NO
ENSRNOG00000020700	355.883	0.316701	0.118686	2.6684	0.00762129	0.122701	Rnaseh2c	360.8	312.742	487.529	451.046	281.478	293.195	362.668	354.605	322.991	347.435	340.225	319.773	399.214	0.175892	NO	POS		NO	NO
ENSRNOG00000021132	1650.33	0.440791	0.165432	2.66448	0.00771084	0.122701	Trmt112	1494.23	1420.77	2392.8	2536.43	1267.15	1117.55	1477.53	1742.6	1612.88	1604.14	1487.56	1419.46	1927.38	0.264995	NO	POS		NO	NO
ENSRNOG00000021153	3752.14	0.39402	0.147946	2.66327	0.00773852	0.122701	Fkbp2	3355.53	3308.73	5619.23	5181.96	3095.24	2704.02	3808.01	3767.56	3530.13	3705.24	3197.93	3283.15	4314.94	0.235023	NO	POS		NO	NO
ENSRNOG00000021265	530.953	-0.864283	0.324418	-2.6641	0.00771948	0.122701	Cds2	506.732	572.72	206.97	179.968	777.846	1184.83	580.94	353.654	527.966	437.593	511.262	667.948	366.559	0.519917	NO	NEG		NO	NO
ENSRNOG00000030126	3164.62	0.405134	0.152289	2.6603	0.00780713	0.122701	Clk3	3204.23	2803.16	4621.17	4663.43	2710.86	2332.51	2808.99	3238.98	2575.65	2920.22	2931.67	2757.77	3652.85	0.244592	NO	POS		NO	NO
ENSRNOG00000030291	731.381	0.539557	0.202419	2.66554	0.00768647	0.122701	Rn50_10_0698.6	617.747	660.019	1145.23	1201.29	526.635	405.653	642.224	747.237	710.166	716.86	672.129	606.18	881.622	0.326571	NO	POS		NO	NO
ENSRNOG00000031387	1469.21	0.252577	0.0945239	2.67209	0.00753796	0.122701	Dazap1	1502.29	1449.55	1774.19	1732.19	1433.62	1190.85	1462.42	1698.87	1300.25	1230.32	1386.79	1351.15	1610.89	0.134002	NO	POS		NO	NO
ENSRNOG00000037402	2285.65	0.421696	0.158027	2.6685	0.00761903	0.122701	Cops9	2121.83	1946.48	3362.11	3314.79	1808.92	1530.24	2163.41	2351.99	2127.39	2344.09	2070.93	1979.82	2652.65	0.249481	NO	POS		NO	NO
ENSRNOG00000039530	848.429	0.43759	0.164031	2.66773	0.0076366	0.122701	Ccl27	857.684	807.756	1237.22	1296.9	628.532	606.471	771.508	877.48	748.469	733.353	767.355	730.378	990.092	0.262891	NO	POS		NO	NO
ENSRNOG00000039819	858.97	0.288634	0.108004	2.67244	0.00753017	0.122701	Cdk8	842.464	754.993	1073.94	1121.43	785.917	655.672	810.965	876.529	769.174	871.887	885.694	780.018	953.712	0.158091	NO	POS		NO	NO
ENSRNOG00000045585	35.6218	0.546627	0.204887	2.66794	0.00763169	0.122701	Dpy19l2	21.4869	35.4952	42.5438	41.6177	36.3197	30.1228	47.0125	48.4848	21.7398	31.8849	35.1319	29.5082	42.9581	0.25367	NO	POS		NO	NO
ENSRNOG00000047456	616.539	-0.191946	0.0719336	-2.66838	0.00762183	0.122701	Ccdc94	666.093	642.751	504.776	517.409	650.728	659.688	609.483	600.831	638.735	667.384	624.054	654.23	571.311	0.0916397	NO	NEG		NO	NO
ENSRNOG00000052429	1737.22	0.179398	0.0674318	2.66043	0.00780409	0.122701	Stard3nl	1530.04	1680.75	1984.61	1925.66	1555.69	1510.15	1798.23	1807.25	1816.82	1737.18	1763.07	1638.44	1855.76	0.0897256	NO	POS		NO	NO
ENSRNOG00000054272	2874.08	0.258942	0.096818	2.67452	0.00748353	0.122701	Dhx57	2990.25	2824.27	3424.2	3657.86	2429.38	2472.07	2959.27	3051.69	2383.09	2727.81	2694.99	2637.81	3157.6	0.140285	NO	POS		NO	NO
ENSRNOG00000057352	365.086	0.221193	0.0830044	2.66484	0.00770252	0.122701	LOC100909912	353.638	308.904	438.086	425.175	356.135	315.285	384.495	373.618	362.33	338.64	359.64	339.155	396.203	0.109473	NO	POS		NO	NO
ENSRNOG00000057817	2857.81	-0.372674	0.139503	-2.67145	0.00755248	0.122701	Epb41l1	3223.92	3250.21	2111.09	1881.79	3431.2	3878.81	2968.5	2591.56	2723.68	2620.06	2755.08	3187.98	2461.61	0.202156	NO	NEG		NO	NO
ENSRNOG00000003545	667.505	0.267169	0.100487	2.65875	0.00784317	0.122714	Uchl5	573.878	621.646	832.478	826.729	588.177	523.132	685.039	658.823	674.968	682.777	674.903	610.763	735.594	0.143147	NO	POS		NO	NO
ENSRNOG00000004806	741.637	-0.494099	0.185929	-2.65746	0.00787311	0.122714	Strn	746.668	915.201	488.679	393.681	789.953	1185.83	758.915	705.407	766.068	723.457	684.148	854.53	606.166	0.276563	NO	NEG		NO	NO
ENSRNOG00000005099	146.43	-0.375165	0.141099	-2.65888	0.00784012	0.122714	Top3a	136.979	169.801	103.485	110.231	159.403	203.831	151.111	130.244	172.883	139.634	133.131	163.755	125.64	0.198635	NO	NEG		NO	NO
ENSRNOG00000014964	114.291	0.715573	0.269209	2.65806	0.00785924	0.122714	Hp	137.874	94.0144	166.726	217.087	51.4529	73.2987	118.371	118.835	61.0784	112.147	106.32	88.3109	145.468	0.418241	NO	POS		NO	NO
ENSRNOG00000018320	5574.81	0.424806	0.159834	2.65779	0.00786546	0.122714	Rps15a	5502.43	4902.18	8416.77	8135.69	4367.44	3793.46	5225.94	5503.5	5157.5	5219.23	5098.75	4823.71	6476.13	0.256062	NO	POS		NO	NO
ENSRNOG00000024345	35.2179	-0.792339	0.298051	-2.6584	0.00785122	0.122714	Pard3b	34.0209	55.6412	32.1953	20.2464	51.4529	63.2578	26.8643	18.063	38.3034	18.6911	28.6602	43.5612	25.2058	0.439096	NO	NEG		NO	NO
ENSRNOG00000011341	520.139	-0.473174	0.17809	-2.65693	0.00788557	0.122778	Rictor	574.773	613.012	340.35	317.194	611.381	830.384	478.52	478.193	489.663	457.383	530.677	596.099	428.987	0.270643	NO	NEG		NO	NO
ENSRNOG00000046984	2170.37	-0.116849	0.0439923	-2.65612	0.00790459	0.122943	St6galnac6	2214.04	2156.57	2031.75	1971.78	2360.78	2264.23	2186.92	2092.45	2250.58	2258.33	2086.65	2250.76	2073.91	0.0532045	NO	NEG		NO	NO
ENSRNOG00000004693	532.559	-0.421075	0.15861	-2.65479	0.00793578	0.123165	Pbx1	513.894	550.656	373.695	356.562	699.154	781.183	544.841	422.103	545.565	522.253	548.243	602.117	449.089	0.237017	NO	NEG		NO	NO
ENSRNOG00000049517	45.9017	-0.596925	0.224838	-2.65492	0.00793278	0.123165	Tnfaip3	53.7171	36.4545	26.4461	28.12	69.6127	64.2619	37.7779	34.2246	48.6557	53.8745	51.7734	54.4294	35.6684	0.3121	NO	NEG		NO	NO
ENSRNOG00000042536	193.557	-0.819953	0.308967	-2.65386	0.00795779	0.123375	Pde4d	203.23	207.215	75.8889	71.9873	261.3	425.735	204.001	154.011	187.376	162.723	175.66	241.263	136.309	0.491173	NO	NEG		NO	NO
ENSRNOG00000013474	47.4615	-0.466593	0.175865	-2.65313	0.00797502	0.123511	Casz1	46.5549	57.5598	35.6448	43.8673	64.5683	63.2578	43.6544	36.1259	46.5852	47.2776	36.981	54.3006	39.2547	0.216018	NO	NEG		NO	NO
ENSRNOG00000000954	701.273	0.229897	0.0866947	2.6518	0.0080064	0.123735	Polr1d	683.103	645.629	848.576	816.606	572.035	587.394	711.064	700.653	699.814	711.363	737.77	649.89	762.934	0.11899	NO	POS		NO	NO
ENSRNOG00000009040	450.063	-0.474535	0.178943	-2.65188	0.00800447	0.123735	Gas2l1	504.046	485.421	274.81	246.332	545.804	644.627	423.952	447.772	502.085	414.504	461.338	516.081	370.84	0.251568	NO	NEG		NO	NO
ENSRNOG00000012503	481.095	-0.589845	0.222604	-2.64976	0.00805496	0.123829	Dnajc16	495.988	539.144	238.015	240.708	607.346	776.163	515.458	388.829	535.213	454.085	501.092	567.99	376.82	0.320145	NO	NEG		NO	NO
ENSRNOG00000019958	319.865	-0.672315	0.253697	-2.65008	0.00804734	0.123829	Tmem151b	406.46	386.61	156.377	130.477	398.508	539.197	339.161	273.797	329.202	251.781	306.942	385.293	241.351	0.36489	NO	NEG		NO	NO
ENSRNOG00000027360	2785.57	0.251022	0.0947313	2.64984	0.00805306	0.123829	Srsf7	2646.46	2705.31	3539.18	3454.27	2432.41	2357.61	2549.59	2848.25	2509.39	2730.01	2868.8	2563.53	3052.02	0.13879	NO	POS		NO	NO
ENSRNOG00000047988	1316.18	0.461197	0.173994	2.65064	0.0080339	0.123829	Bola2	1172.82	1174.22	2011.06	2035.89	965.498	898.662	1214.77	1320.5	1241.24	1288.59	1154.73	1123.51	1547.39	0.282406	NO	POS		NO	NO
ENSRNOG00000055192	93.2868	0.546218	0.206033	2.65113	0.00802239	0.123829	AABR07024641.1	85.0521	63.3158	150.628	133.851	61.5417	60.2455	78.9138	107.427	98.3466	93.4557	93.3769	76.9929	112.839	0.311261	NO	POS		NO	NO
ENSRNOG00000017429	117.493	0.554257	0.20923	2.64903	0.00807243	0.123967	Lat	111.015	124.713	162.126	213.712	97.8614	74.3028	110.815	120.737	84.8887	86.8589	105.396	96.6067	142.557	0.33829	NO	POS		NO	NO
ENSRNOG00000009661	1318.42	0.337083	0.12737	2.64649	0.00813307	0.124204	Tgds	1281.15	1171.34	1852.38	1772.69	1153.15	1024.17	1207.21	1359.48	1155.31	1277.59	1248.11	1177.12	1487.97	0.197156	NO	POS		NO	NO
ENSRNOG00000011927	6060.91	-0.363222	0.13726	-2.64623	0.00813945	0.124204	Sdc3	5910.68	6317.19	4377.41	4007.67	7350.7	8190.38	6318.14	5708.85	6840.78	5851.43	5796.77	6743.53	5241.77	0.196945	NO	NEG		NO	NO
ENSRNOG00000019971	984.188	0.180297	0.0681437	2.64584	0.00814888	0.124204	Kxd1	930.202	944.94	1079.69	1160.8	840.397	886.613	994.817	1044.8	989.677	974.139	979.996	927.661	1052.02	0.0902518	NO	POS		NO	NO
ENSRNOG00000024089	227.342	-0.493232	0.186385	-2.64631	0.0081374	0.124204	Fndc3b	229.193	287.799	155.227	123.728	290.557	336.371	210.717	191.087	220.503	207.802	247.772	262.038	185.706	0.270849	NO	NEG		NO	NO
ENSRNOG00000048277	2713.93	0.408887	0.154494	2.64662	0.0081301	0.124204	AABR07035787.1	2814.78	2489.46	3804.79	4017.79	2278.05	1886.69	2541.19	2960.43	2210.21	2491.42	2358.46	2361.77	3136.53	0.242885	NO	POS		NO	NO
ENSRNOG00000048431	722.38	-0.418111	0.158044	-2.64554	0.00815599	0.124204	Nynrin	799.49	786.651	478.33	437.548	944.312	940.834	716.101	636.007	711.201	713.562	782.147	816.008	610.027	0.222791	NO	NEG		NO	NO
ENSRNOG00000052689	414.925	0.491933	0.185828	2.64724	0.00811513	0.124204	AABR07072264.2	435.109	363.586	628.958	647.886	327.886	244.998	360.149	404.04	349.907	378.221	423.432	349.951	492.893	0.293536	NO	POS		NO	NO
ENSRNOG00000055319	8851.58	0.264776	0.0999997	2.64777	0.00810243	0.124204	Mrfap1	8377.19	8231.05	11152.2	10994.9	7330.52	7022.62	8706.54	8757.69	8500.25	9190.55	9103.79	8108.7	9743.04	0.145063	NO	POS		NO	NO
ENSRNOG00000009015	1453.38	-0.236687	0.0894985	-2.6446	0.00817887	0.124293	Nfx1	1497.81	1580.98	1132.58	1139.42	1595.04	1677.84	1486.77	1406.06	1549.74	1466.71	1454.28	1561.35	1323.82	0.119768	NO	NEG		NO	NO
ENSRNOG00000020543	1239.7	0.385541	0.145769	2.64487	0.00817215	0.124293	Nosip	1135.22	1092.68	1736.25	1868.3	1028.05	965.936	1161.04	1260.61	1125.29	1179.74	1083.54	1087.82	1421.95	0.23402	NO	POS		NO	NO
ENSRNOG00000021773	819.459	-0.155197	0.0587046	-2.6437	0.00820055	0.124416	Bop1	827.244	861.479	771.537	825.605	841.406	833.396	742.965	713.012	900.648	890.578	806.185	859.125	771.861	0.0709932	NO	NEG		NO	NO
ENSRNOG00000042912	220.759	0.287276	0.10867	2.64356	0.00820399	0.124416	Mycbpap	196.963	216.809	266.761	271.077	202.785	169.691	228.346	227.213	178.059	238.587	232.056	200.482	245.091	0.146985	NO	POS		NO	NO
ENSRNOG00000015304	462.727	0.444336	0.16815	2.6425	0.00822971	0.124418	Tmem160	387.659	376.057	702.547	727.747	362.188	384.567	434.865	430.659	421.338	451.886	410.489	397.282	541.261	0.276314	NO	POS		NO	NO
ENSRNOG00000021109	498.619	0.479195	0.181341	2.6425	0.00822956	0.124418	Ccdc114	517.475	410.593	780.736	760.366	397.499	346.412	416.396	461.081	381.999	481.572	530.677	422.592	589.851	0.292483	NO	POS		NO	NO
ENSRNOG00000045943	355.196	-0.406545	0.153824	-2.64291	0.00821958	0.124418	Rnf170	367.067	385.651	239.165	223.836	428.774	501.042	368.544	317.528	342.66	376.022	356.866	400.203	301.188	0.219277	NO	NEG		NO	NO
ENSRNOG00000002251	1357.52	-0.228199	0.086476	-2.63887	0.00831834	0.124449	Sec31a	1414.55	1505.19	1117.64	1163.05	1514.33	1673.82	1359.16	1236.84	1282.65	1336.97	1328.54	1454.58	1241.04	0.120253	NO	NEG		NO	NO
ENSRNOG00000008555	2934.09	0.432192	0.163685	2.6404	0.00828088	0.124449	Rps20	2723.46	2498.1	4348.66	4454.22	2272	2033.29	2703.22	2938.56	2754.74	2909.22	2639.52	2531.8	3416.83	0.263315	NO	POS		NO	NO
ENSRNOG00000012375	470.287	0.232822	0.0882448	2.63837	0.00833056	0.124449	Inpp1	461.967	437.455	585.264	557.902	405.57	433.768	450.816	473.44	467.923	403.509	495.545	435.032	512.593	0.122256	NO	POS		NO	NO
ENSRNOG00000013581	307.691	-0.765896	0.289966	-2.64134	0.00825798	0.124449	Extl3	267.69	397.163	140.279	128.227	457.023	606.471	278.717	233.868	319.885	224.294	330.98	378.754	222.414	0.454241	NO	NEG		NO	NO
ENSRNOG00000018094	162.215	-0.94801	0.359336	-2.63823	0.00833411	0.124449	Sv2c	136.083	194.744	50.5926	52.8657	255.247	374.526	165.383	109.329	165.636	120.943	159.018	207.863	107.438	0.566414	NO	NEG		NO	NO
ENSRNOG00000023344	7444.47	0.340469	0.128983	2.63963	0.00829957	0.124449	Rpl23a	7391.48	6602.11	9877.06	10597.9	5992.75	5786.58	7128.26	7537.01	6932.92	7137.82	6905.27	6640.61	8409.1	0.200076	NO	POS		NO	NO
ENSRNOG00000033790	12431.4	0.14055	0.0531998	2.64193	0.00824351	0.124449	Hnrnpu	12973.6	11795.9	13485.2	13640.5	11722.2	11403.5	12741.2	12935.9	10970.3	12404.3	12672.5	11878.3	13095.1	0.069077	NO	POS		NO	NO
ENSRNOG00000037087	431.117	0.329631	0.124924	2.63866	0.00832335	0.124449	LOC108351584	387.659	412.512	551.919	614.142	357.144	335.367	410.52	434.462	402.703	418.902	416.96	385.714	485.601	0.189237	NO	POS		NO	NO
ENSRNOG00000037658	15722.3	0.161626	0.0612134	2.64037	0.00828157	0.124449	Gprasp2	16361.3	15262.9	17901.7	17278.1	14178.8	13947.8	15971.6	15639.7	14216.8	15538.9	16647	14917.8	16687.6	0.0818126	NO	POS		NO	NO
ENSRNOG00000039297	1243.29	0.383202	0.145204	2.63906	0.00831363	0.124449	Mrpl52	1229.23	1043.75	1790.29	1782.81	1013.92	937.822	1135.02	1209.27	1096.31	1230.32	1207.43	1091.89	1424.96	0.229219	NO	POS		NO	NO
ENSRNOG00000047531	606.408	0.564679	0.213788	2.6413	0.00825883	0.124449	Ccdc57	601.632	555.452	976.207	1082.06	536.724	382.559	581.779	556.149	452.394	457.383	488.149	497.691	736.869	0.362652	NO	POS		NO	NO
ENSRNOG00000061095	18.5366	0.835922	0.316707	2.63942	0.00830476	0.124449	SCARNA20	16.1151	16.3086	29.8956	26.9952	14.1243	7.02864	20.1482	30.4218	8.28182	19.7906	14.7924	13.6082	24.4507	0.427484	NO	POS		NO	NO
ENSRNOG00000003031	4245.63	-0.409233	0.15518	-2.63716	0.00836042	0.12445	Atp2b4	5155.06	4653.71	2829.74	2781.63	5156.39	5803.65	4362.92	3775.16	4326.22	3601.89	4255.58	4782.82	3601.01	0.224126	NO	NEG		NO	NO
ENSRNOG00000014135	1262.54	-0.602316	0.228475	-2.63624	0.00838299	0.12445	Rab11fip4	1408.28	1285.5	633.557	638.887	1676.76	2148.76	1412.05	1007.72	1238.13	1210.53	1227.77	1494.66	983.998	0.341143	NO	NEG		NO	NO
ENSRNOG00000015896	109.818	0.295647	0.112151	2.63615	0.00838516	0.12445	Rbpms2	92.2144	93.055	133.381	127.103	105.932	92.3764	120.05	113.131	105.593	107.749	117.415	99.4867	122.216	0.127472	NO	POS		NO	NO
ENSRNOG00000019461	70.5043	-0.384047	0.145652	-2.63674	0.00837068	0.12445	Zbtb3	75.204	81.5431	59.7913	44.9921	86.7637	77.3151	57.9261	65.5971	79.7125	73.6651	73.0374	79.0339	60.2688	0.173934	NO	NEG		NO	NO
ENSRNOG00000038459	308.563	0.203649	0.0772282	2.63698	0.0083648	0.12445	Ulk3	328.57	284.921	331.152	327.317	295.602	284.158	331.606	345.098	267.089	270.472	328.206	288.469	332.676	0.0917072	NO	POS		NO	NO
ENSRNOG00000054603	1768.86	-0.450185	0.170774	-2.63615	0.00838538	0.12445	Pacsin1	1946.35	1936.89	1096.94	1091.06	2234.67	2617.67	1822.57	1630.42	1723.65	1628.33	1728.86	2014.59	1473.97	0.249872	NO	NEG		NO	NO
ENSRNOG00000011441	3236.48	0.163707	0.0621194	2.63536	0.00840476	0.124611	Tpd52	2937.43	3138.93	3810.54	3426.15	2921.72	3069.51	3464.65	3423.41	3079.8	3264.35	3064.8	3068.62	3437.91	0.0836655	NO	POS		NO	NO
ENSRNOG00000007735	474.571	-0.486177	0.18452	-2.63482	0.00841826	0.124684	Pigm	472.711	490.218	308.155	246.332	563.964	682.782	532.248	380.273	545.565	520.054	477.979	545.882	388.997	0.258691	NO	NEG		NO	NO
ENSRNOG00000027099	377.717	-0.255706	0.0970769	-2.63406	0.00843704	0.124748	Fbxl2	366.172	406.756	295.507	308.196	424.738	438.788	384.495	345.098	445.148	368.326	371.659	408.321	340.991	0.130483	NO	NEG		NO	NO
ENSRNOG00000030644	230837	0.578786	0.21974	2.63395	0.00843969	0.124748	Mt-nd1	235860	194224	413334	393412	180953	150212	186477	212911	169363	200605	201852	188536	281597	0.382383	NO	POS		NO	NO
ENSRNOG00000000277	75.374	-0.444417	0.168855	-2.63195	0.00848969	0.125024	Tet1	82.3663	103.608	66.6903	64.1137	89.7903	102.417	52.0495	57.9916	71.4307	63.7698	74.8865	85.5637	63.1463	0.229182	NO	NEG		NO	NO
ENSRNOG00000013756	583.046	0.334123	0.12693	2.63235	0.00847968	0.125024	Snrnp48	518.37	541.062	829.029	779.488	497.378	481.964	544.841	581.818	507.261	579.426	552.865	520.91	657.608	0.196101	NO	POS		NO	NO
ENSRNOG00000016794	822.81	0.214238	0.0813774	2.63265	0.00847209	0.125024	Phyhd1	656.244	759.79	921.015	936.96	819.211	877.576	821.879	887.938	768.139	720.159	881.996	766.853	889.957	0.107799	NO	POS		NO	NO
ENSRNOG00000017904	1478.84	0.299036	0.113623	2.63183	0.00849264	0.125024	Nol7	1413.66	1342.1	1890.32	2044.89	1316.59	1176.8	1410.37	1423.17	1403.77	1376.55	1469.07	1338.24	1647.57	0.172957	NO	POS		NO	NO
ENSRNOG00000006898	663.822	0.278887	0.10601	2.63077	0.00851924	0.12529	Mrps16	610.585	589.029	843.977	875.096	589.186	553.255	617.039	696.85	638.735	647.593	640.695	604.73	734.731	0.15657	NO	POS		NO	NO
ENSRNOG00000000808	1202.73	0.163406	0.0627538	2.60393	0.00921624	0.125378	Hsf2	1185.36	1145.44	1325.76	1409.38	1169.29	1062.33	1182.87	1187.4	1131.5	1145.66	1285.09	1139.93	1278.1	0.0823064	NO	POS		NO	NO
ENSRNOG00000001035	413.76	0.207271	0.0792834	2.6143	0.00894096	0.125378	Gtf2h3	419.889	354.952	466.832	473.542	375.303	361.473	422.273	469.637	402.703	403.509	401.243	386.305	446.705	0.101617	NO	POS		NO	NO
ENSRNOG00000001342	237.309	0.238763	0.0912272	2.61723	0.00886457	0.125378	Wdr66	220.24	212.012	274.81	267.703	199.758	205.839	244.297	242.424	217.398	260.577	265.338	219.304	258.914	0.115097	NO	POS		NO	NO
ENSRNOG00000001598	957.429	0.299258	0.114763	2.60761	0.00911759	0.125378	Usp16	1025.1	877.787	1207.32	1274.4	803.068	751.061	949.484	933.57	820.935	919.165	969.826	866.186	1066.92	0.168782	NO	POS		NO	NO
ENSRNOG00000001767	88.285	-0.776466	0.295468	-2.62792	0.00859094	0.125378	RGD1562339	94.005	107.445	43.6936	37.1185	102.906	185.757	94.8644	54.1889	99.3818	64.8693	86.9053	109.061	63.3541	0.461495	NO	NEG		NO	NO
ENSRNOG00000002468	810.516	-0.709437	0.269818	-2.62932	0.00855556	0.125378	Tnr	940.945	1056.22	427.737	313.82	1024.01	1519.19	835.311	592.275	725.694	640.996	839.468	984.51	601.722	0.409836	NO	NEG		NO	NO
ENSRNOG00000003495	5712.87	-0.225847	0.0862692	-2.61793	0.00884641	0.125378	Prpf8	5763.85	6260.59	5016.72	4980.62	6427.57	7185.28	4960.65	5459.77	5832.47	5224.73	5729.28	6115.75	5229.41	0.122342	NO	NEG		NO	NO
ENSRNOG00000003983	3690.59	0.445028	0.170868	2.60452	0.00920029	0.125378	Pfdn2	3341.21	3349.02	5715.81	5680.25	2846.05	2613.65	3494.87	3515.62	3356.21	3511.74	3172.04	3169.65	4315.72	0.279675	NO	POS		NO	NO
ENSRNOG00000004130	2232.56	0.221851	0.0846226	2.62165	0.00875052	0.125378	Anapc4	2058.26	2114.36	2794.09	2723.15	2035.92	2046.34	2200.35	2178.96	1974.18	2222.05	2210.54	2075.19	2421.42	0.122253	NO	POS		NO	NO
ENSRNOG00000004585	130.563	-0.787169	0.302084	-2.6058	0.0091661	0.125378	Tmtc2	145.932	137.184	50.5926	44.9921	180.59	257.047	139.358	112.181	132.509	116.545	119.264	161.634	93.2774	0.441593	NO	NEG		NO	NO
ENSRNOG00000004629	3834.13	0.197589	0.0753746	2.62143	0.00875619	0.125378	Fkbp3	3680.52	3606.12	4441.8	4373.23	3392.86	3117.7	3919.66	4059.41	3984.59	3782.21	3817.36	3594	4122.29	0.101923	NO	POS		NO	NO
ENSRNOG00000004789	809.947	0.396366	0.15152	2.61594	0.00889831	0.125378	Diexf	779.794	748.278	1196.98	1154.05	651.736	656.676	653.137	771.954	680.144	730.054	886.619	707.78	932.546	0.23959	NO	POS		NO	NO
ENSRNOG00000004888	187.734	-0.638885	0.245068	-2.60697	0.00913465	0.125378	Spred2	179.057	248.467	100.035	76.4865	236.078	306.248	200.642	171.123	217.398	159.424	170.112	224.445	143.68	0.347862	NO	NEG		NO	NO
ENSRNOG00000005697	1350.92	-1.43399	0.547617	-2.61861	0.00882894	0.125378	Slc6a11	685.789	1055.26	378.295	310.445	2843.02	4192.08	1098.92	759.595	1486.59	1095.08	955.033	1892.97	700.457	0.860419	NO	NEG		NO	NO
ENSRNOG00000006327	458.383	-0.470646	0.17953	-2.62154	0.00875326	0.125378	Rcc2	455.7	486.38	272.51	268.828	595.239	675.754	465.927	416.399	481.381	456.284	467.809	525.123	378.295	0.257845	NO	NEG		NO	NO
ENSRNOG00000006338	565.653	-0.405472	0.15496	-2.61662	0.00888062	0.125378	Lrp6	590.889	637.955	405.891	348.689	665.861	800.261	523.853	481.996	563.164	562.933	640.695	636.844	480.225	0.222172	NO	NEG		NO	NO
ENSRNOG00000006569	193.517	-0.783759	0.301013	-2.60374	0.00922137	0.125378	Itgb8	169.209	230.239	86.2374	94.4834	242.131	447.825	166.223	160.665	220.503	125.341	185.829	239.208	138.688	0.510385	NO	NEG		NO	NO
ENSRNOG00000006930	69.0654	0.639933	0.244045	2.62219	0.00873666	0.125378	Casq1	74.3087	46.0479	124.182	107.981	44.3907	66.2701	53.7285	83.6601	48.6557	49.4766	61.0186	54.8583	86.114	0.384157	NO	POS		NO	NO
ENSRNOG00000007030	237.356	-0.422189	0.160791	-2.62571	0.00864691	0.125378	Epha7	267.69	248.467	170.175	132.727	307.708	308.256	240.939	221.509	262.948	216.597	233.905	268.611	199.851	0.222306	NO	NEG		NO	NO
ENSRNOG00000007701	1437.74	0.279665	0.107194	2.60895	0.00908213	0.125378	Thoc7	1239.97	1304.69	1793.74	1896.42	1255.05	1173.78	1470.82	1337.61	1387.2	1499.69	1456.13	1310.06	1590.94	0.157817	NO	POS		NO	NO
ENSRNOG00000007817	247.905	0.27021	0.102862	2.62692	0.00861611	0.125378	Kctd6	204.125	274.368	287.458	310.445	216.909	208.851	250.173	264.29	227.75	226.493	256.093	226.416	273.692	0.138472	NO	POS		NO	NO
ENSRNOG00000008390	974.826	0.221674	0.0851177	2.60432	0.00920561	0.125378	Dcun1d5	950.793	857.641	1153.28	1161.92	836.361	817.331	983.064	961.14	960.691	1013.72	1027.15	906.09	1057.31	0.116891	NO	POS		NO	NO
ENSRNOG00000009805	165.898	-0.500149	0.19158	-2.61066	0.00903672	0.125378	Wasf2	169.209	206.256	95.436	104.607	214.891	256.043	162.025	155.912	161.495	141.833	157.169	191.621	135.03	0.280647	NO	NEG		NO	NO
ENSRNOG00000010017	785.612	-0.153543	0.0587725	-2.6125	0.00898836	0.125378	Wee1	811.129	803.919	730.143	754.742	857.548	773.151	767.311	687.344	883.049	812.515	760.883	823.552	740.085	0.0710623	NO	NEG		NO	NO
ENSRNOG00000010252	2069	0.24355	0.0935339	2.60386	0.00921793	0.125378	Hexa	1923.97	1860.14	2638.86	2499.31	1866.43	1734.07	2045.04	2159	1909.99	2159.38	1962.76	1909	2261	0.135089	NO	POS		NO	NO
ENSRNOG00000010408	959.759	0.391198	0.149582	2.61528	0.00891554	0.125378	Polr2k	853.207	777.057	1418.89	1309.27	797.015	667.721	922.62	934.521	980.36	967.542	929.147	840.484	1102.89	0.231323	NO	POS		NO	NO
ENSRNOG00000010855	602.706	0.29346	0.112221	2.61501	0.00892239	0.125378	Mrpl57	586.412	476.787	719.795	797.484	521.591	497.025	560.792	691.146	601.467	594.818	582.45	546.35	670.333	0.162202	NO	POS		NO	NO
ENSRNOG00000011175	10610.4	0.169492	0.064509	2.62742	0.00860355	0.125378	Hnrnpa2b1	10439	10120.9	12260.7	12019.6	9745.78	9653.34	10755.8	10545	9302.55	10983.8	10888.1	10040.9	11293.8	0.0873716	NO	POS		NO	NO
ENSRNOG00000011504	689.808	-0.648177	0.248095	-2.61261	0.00898531	0.125378	Akap2	707.276	859.56	390.943	291.324	921.107	1232.02	741.286	534.284	665.651	569.53	674.903	825.857	526.548	0.374353	NO	NEG		NO	NO
ENSRNOG00000011713	93.9404	-0.42592	0.162519	-2.62074	0.00877382	0.125378	LOC691113	110.12	96.8924	62.0909	56.2401	107.95	117.479	78.0743	90.3148	102.488	104.451	107.245	106.563	78.793	0.21507	NO	NEG		NO	NO
ENSRNOG00000012333	401.813	-0.593947	0.227991	-2.60514	0.00918371	0.125378	Kbtbd11	439.585	444.17	206.97	194.591	472.156	696.84	396.248	334.64	417.197	379.32	438.224	474.878	314.135	0.336416	NO	NEG		NO	NO
ENSRNOG00000013962	678.325	-0.48299	0.184032	-2.6245	0.00867773	0.125378	Magi2	805.757	754.034	408.19	386.932	860.575	984.01	674.125	627.451	696.708	575.028	688.77	779.352	557.094	0.263813	NO	NEG		NO	NO
ENSRNOG00000014508	259.742	-0.604245	0.230704	-2.61913	0.00881545	0.125378	Mgll	253.366	274.368	146.029	137.226	372.277	470.919	266.124	220.558	250.525	225.393	240.376	307.808	202.063	0.362534	NO	NEG		NO	NO
ENSRNOG00000015085	2230.43	0.332656	0.127177	2.6157	0.00890454	0.125378	Dmpk	2231.05	2280.33	2860.78	3035.84	1950.16	1920.83	2161.73	2576.35	1774.38	1811.94	1931.33	1994.78	2513.21	0.191264	NO	POS		NO	NO
ENSRNOG00000015202	770.366	-0.733557	0.280075	-2.61914	0.00881512	0.125378	Dnajc5	796.804	834.617	338.051	277.826	1077.48	1394.68	839.508	580.867	864.415	678.379	791.393	941.064	565.529	0.405712	NO	NEG		NO	NO
ENSRNOG00000015664	694.624	-0.304173	0.115666	-2.62975	0.00854486	0.125378	Tmem8b	735.925	728.132	503.626	500.537	826.273	854.482	712.743	674.034	716.377	703.667	685.072	760.809	615.202	0.158531	NO	NEG		NO	NO
ENSRNOG00000015865	2804.5	0.278683	0.106449	2.61801	0.00884451	0.125378	Ap2s1	2623.19	2525.92	3565.63	3649.98	2355.73	2271.26	2718.33	2927.15	2846.88	2715.71	2649.69	2556.45	3102.16	0.157316	NO	POS		NO	NO
ENSRNOG00000016660	5874.04	0.382786	0.146642	2.61034	0.00904529	0.125378	Cox5b	5418.27	5288.79	8106.32	8594.61	4694.32	4118.78	5413.15	6139.51	5711.35	5733.78	5395.52	5160.88	6729.82	0.228183	NO	POS		NO	NO
ENSRNOG00000017729	368.796	0.376045	0.144328	2.60549	0.00917435	0.125378	Psmg2	328.57	304.108	503.626	553.402	302.664	295.203	345.877	348.901	358.189	358.43	357.791	324.527	421.92	0.22542	NO	POS		NO	NO
ENSRNOG00000017977	2472.17	-0.178916	0.0684951	-2.61211	0.00899866	0.125378	Smpd1	2326.85	2469.32	2201.93	2109	2669.5	2750.21	2365.73	2416.64	2831.35	2620.06	2433.35	2611.21	2305.33	0.0912678	NO	NEG		NO	NO
ENSRNOG00000017990	1979.25	-0.268106	0.102359	-2.61926	0.00881198	0.125378	Ubap2l	2052.89	2207.42	1560.32	1503.86	2284.1	2453	1914.92	1917.53	1983.5	1888.91	2005.29	2144.97	1780.38	0.142292	NO	NEG		NO	NO
ENSRNOG00000018798	3134.49	-0.655739	0.249974	-2.62323	0.00871001	0.125378	Bcan	2229.26	2954.74	1661.51	1461.12	4772	5476.32	3080.16	2940.46	3775.47	3344.62	2783.74	3758.73	2385.4	0.385564	NO	NEG		NO	NO
ENSRNOG00000019222	1760.84	0.330146	0.126423	2.61144	0.00901628	0.125378	Tfdp1	1738.64	1630.86	2396.25	2364.33	1432.61	1383.64	1528.74	1876.65	1574.58	1696.5	1746.43	1576.14	1982.48	0.191889	NO	POS		NO	NO
ENSRNOG00000019826	737.899	0.250934	0.0961056	2.61103	0.009027	0.125378	Sil1	687.579	645.629	871.573	950.458	651.736	616.512	700.989	800.475	751.575	720.159	720.204	678.865	808.74	0.137101	NO	POS		NO	NO
ENSRNOG00000020150	436.33	0.519129	0.197996	2.62191	0.00874388	0.125378	Il18bp	452.119	445.129	673.802	705.251	293.584	271.105	392.05	427.807	368.541	355.132	415.111	364.268	522.804	0.316229	NO	POS		NO	NO
ENSRNOG00000020284	559.125	-0.707197	0.271044	-2.60916	0.00907651	0.125378	Prkar2a	565.821	675.368	233.416	205.839	736.482	958.908	588.495	496.256	619.066	517.855	552.865	678.917	415.374	0.377662	NO	NEG		NO	NO
ENSRNOG00000020296	1602.63	0.498546	0.190543	2.61645	0.00888487	0.125378	LOC103693430	1430.67	1474.49	2422.7	2608.42	1115.82	1003.09	1427.16	1698.87	1572.51	1498.59	1376.62	1349.19	1906.75	0.30755	NO	POS		NO	NO
ENSRNOG00000020726	674.889	0.414917	0.158146	2.62363	0.00869984	0.125378	Sipa1	675.941	640.833	869.273	1095.56	543.786	545.222	638.026	742.483	560.058	548.64	563.96	585.747	781.86	0.255471	NO	POS		NO	NO
ENSRNOG00000021671	179.985	-0.746315	0.285683	-2.61239	0.00899122	0.125378	Ldoc1l	180.848	204.337	78.1886	59.6145	268.362	313.277	177.136	154.961	195.658	161.623	185.829	220.684	131.146	0.401703	NO	NEG		NO	NO
ENSRNOG00000022099	106.61	0.59739	0.227925	2.62099	0.00876744	0.125378	Trim72	113.701	95.933	169.025	181.093	87.7726	64.2619	94.0249	117.885	61.0784	94.5552	93.3769	86.2171	131.081	0.356378	NO	POS		NO	NO
ENSRNOG00000022372	1911.87	0.20415	0.0782061	2.61041	0.0090435	0.125378	Kdm1a	1928.45	1847.67	2311.16	2257.48	1746.37	1686.87	1925.83	1950.8	1655.33	1861.42	1859.22	1787.68	2060.9	0.108981	NO	POS		NO	NO
ENSRNOG00000023753	1470.57	-0.452854	0.173277	-2.61347	0.00896286	0.125378	Afdn	1493.34	1672.11	886.52	872.846	1776.64	2123.65	1419.61	1332.86	1570.44	1420.53	1607.75	1676.12	1223.92	0.246364	NO	NEG		NO	NO
ENSRNOG00000024128	9585.23	-0.266461	0.101523	-2.62464	0.00867409	0.125378	Aco2	9071.03	9808.19	7705.02	7154.86	11067.4	11712.7	9766.84	9088.53	10745.7	9884.32	9432.92	10381.6	8629.63	0.140815	NO	NEG		NO	NO
ENSRNOG00000024918	270.585	0.448549	0.171999	2.60786	0.0091111	0.125378	Fam229b	279.329	215.849	408.19	415.052	196.732	207.847	247.655	260.487	237.067	253.98	254.244	231.801	317.126	0.272989	NO	POS		NO	NO
ENSRNOG00000025629	1342.04	0.328236	0.125588	2.61359	0.00895963	0.125378	Prpf3	1371.58	1199.16	1808.69	1841.3	1130.95	1047.27	1226.52	1326.2	1186.37	1276.5	1347.96	1201.97	1510.13	0.191705	NO	POS		NO	NO
ENSRNOG00000026243	4766.51	-0.111122	0.0426778	-2.60375	0.00922108	0.125378	Ap2a1	4728.9	5011.54	4533.79	4543.07	5067.6	5237.34	4550.97	4637.43	4945.28	4605.72	4569.92	4932.73	4567.04	0.0529694	NO	NEG		NO	NO
ENSRNOG00000027253	62.2021	-0.934521	0.356743	-2.61959	0.00880357	0.125378	Pcdhga10	57.2983	51.8038	20.697	20.2464	128.128	100.409	62.1236	35.1753	83.8534	56.0734	68.4148	79.5943	41.3314	0.525794	NO	NEG		NO	NO
ENSRNOG00000027408	2089.85	0.225436	0.0859344	2.62335	0.00870686	0.125378	Ppid	2077.06	1959.91	2572.17	2456.57	1831.12	1691.89	2086.18	2139.04	1948.3	2132.99	2093.12	1940.21	2269.42	0.120467	NO	POS		NO	NO
ENSRNOG00000027770	846.953	-0.561161	0.214756	-2.61302	0.00897459	0.125378	Trpm3	923.935	780.895	488.679	535.406	1254.04	1458.95	663.212	743.434	799.196	737.751	930.996	992.46	672.345	0.342549	NO	NEG		NO	NO
ENSRNOG00000028254	489.629	0.257078	0.0981891	2.61819	0.00883967	0.125378	Tmem141	425.261	456.641	641.606	570.275	391.445	454.854	494.47	509.566	481.381	487.069	473.356	449.442	537.855	0.139183	NO	POS		NO	NO
ENSRNOG00000030237	3784.74	0.481432	0.184844	2.60453	0.0092001	0.125378	Cox7c	3404.77	3093.84	5938.88	6034.56	2748.19	2599.59	3322.77	3662.98	3534.27	3861.37	3430.91	3207.01	4478.02	0.303849	NO	POS		NO	NO
ENSRNOG00000032215	137.777	-0.385622	0.147756	-2.60986	0.00905806	0.125378	Cdyl	139.665	172.679	96.5859	92.2337	151.332	187.765	125.926	141.652	131.474	144.032	132.207	154.491	117.721	0.204525	NO	NEG		NO	NO
ENSRNOG00000032364	170.59	-0.481794	0.184182	-2.61586	0.00890036	0.125378	Tbcel	193.382	173.639	108.084	101.232	210.856	252.027	168.741	127.391	166.672	180.315	194.15	196.148	139.92	0.262381	NO	NEG		NO	NO
ENSRNOG00000032552	178.002	-0.533411	0.203183	-2.62527	0.0086581	0.125378	Zfp799	182.638	185.151	106.934	86.6097	206.82	281.146	165.383	158.764	187.376	201.205	195.999	207.389	142.738	0.288786	NO	NEG		NO	NO
ENSRNOG00000036859	527.686	0.205614	0.0783998	2.62263	0.00872529	0.125378	Gdpd5	490.617	533.388	582.965	564.65	467.111	518.111	570.026	622.697	438.936	511.258	504.79	493.237	569.026	0.102193	NO	POS		NO	NO
ENSRNOG00000042086	2786.69	0.324007	0.123946	2.61409	0.00894656	0.125378	Rab26	2878.34	2550.86	3589.78	3823.2	2373.89	2010.19	2649.49	2890.08	2589.1	2598.07	2700.53	2500.08	3130.61	0.185363	NO	POS		NO	NO
ENSRNOG00000042126	337.288	0.481949	0.184026	2.61892	0.00882096	0.125378	Lsm5	320.512	300.27	500.177	548.903	219.936	250.019	318.174	346.048	301.251	321.048	283.829	285.506	399.426	0.295317	NO	POS		NO	NO
ENSRNOG00000042496	433.75	0.236289	0.0898882	2.62869	0.00857134	0.125378	Cyp4f5	383.182	382.773	477.18	545.529	462.067	414.69	439.063	477.243	367.506	395.813	426.206	401.005	473.044	0.123091	NO	POS		NO	NO
ENSRNOG00000043410	401.594	0.272822	0.104209	2.61804	0.00884373	0.125378	LOC654482	359.01	368.383	508.226	472.417	391.445	343.399	365.186	384.076	344.731	392.514	488.149	366.58	443.611	0.147803	NO	POS		NO	NO
ENSRNOG00000047406	544.278	0.317149	0.120769	2.62609	0.00863732	0.125378	RGD1308544	520.161	505.567	731.293	703.001	471.147	406.657	584.298	480.095	503.121	528.85	552.865	489.25	610.31	0.178381	NO	POS		NO	NO
ENSRNOG00000050437	1401.71	-0.425519	0.163004	-2.61048	0.00904143	0.125378	Bod1l1	1556.9	1636.62	857.775	885.219	1655.57	1941.91	1396.94	1254.9	1411.02	1314.98	1506.97	1586.17	1180.36	0.229895	NO	NEG		NO	NO
ENSRNOG00000052141	1473.09	0.56724	0.217266	2.61081	0.00903269	0.125378	Rps10l1	1447.68	1130.09	2560.68	2517.31	1034.1	1038.23	1264.3	1496.37	1254.7	1344.66	1115.9	1208.24	1790.91	0.372391	NO	POS		NO	NO
ENSRNOG00000053306	1019.75	0.340537	0.13073	2.60488	0.00919066	0.125378	Washc1	996.453	993.866	1311.96	1470.12	860.575	771.142	952.842	1082.83	873.732	959.845	943.939	909.269	1152.34	0.199934	NO	POS		NO	NO
ENSRNOG00000054172	5012.12	-0.348495	0.133676	-2.60702	0.00913336	0.125378	Ctnnb1	4966.15	5528.62	3588.63	3195.56	5725.39	6279.59	5105.89	4665	5673.05	5153.26	5252.22	5554.34	4361.46	0.182359	NO	NEG		NO	NO
ENSRNOG00000056148	193.201	-0.827695	0.317373	-2.60796	0.00910839	0.125378	Nudcd3	173.685	216.809	74.7391	49.4913	280.469	342.395	193.087	159.715	231.891	202.304	200.622	241.259	135.531	0.42762	NO	NEG		NO	NO
ENSRNOG00000056837	2770.54	-0.596765	0.228927	-2.6068	0.00913937	0.125378	Abr	2959.81	2866.48	1406.24	1276.65	3884.19	4450.13	2804.8	2503.15	2936.94	2552.99	2834.59	3275.09	2165.09	0.329842	NO	NEG		NO	NO
ENSRNOG00000057794	37.2234	-0.728305	0.279698	-2.60389	0.00921712	0.125378	Adamts5	48.3454	39.3325	17.2475	19.1216	61.5417	63.2578	36.0989	30.4218	30.0216	30.7854	33.2829	45.5474	27.2345	0.405685	NO	NEG		NO	NO
ENSRNOG00000058157	18.634	-0.867922	0.333311	-2.60394	0.00921587	0.125378	Ldlrad3	17.0104	25.9019	11.4983	3.37441	27.2398	31.1268	17.6297	16.1616	24.8455	15.3927	14.7924	23.5862	12.6913	0.429434	NO	NEG		NO	NO
ENSRNOG00000058393	4221.84	0.276518	0.106075	2.60682	0.00913872	0.125378	Taf15	4331.39	3945.73	5497.35	5229.2	4044.6	3501.27	4356.21	4269.52	3302.38	3983.41	3979.15	3851.46	4666.29	0.154635	NO	POS		NO	NO
ENSRNOG00000060449	3172.01	0.534117	0.204009	2.61811	0.00884185	0.125378	Rps21	2793.29	2663.1	5194.94	5427.17	2248.79	2110.6	2780.45	3016.52	2936.94	3057.65	2662.63	2635.06	3816.34	0.346276	NO	POS		NO	NO
ENSRNOG00000061544	3427.91	-0.764942	0.292212	-2.61777	0.00885072	0.125378	Spock2	3348.37	3856.51	1300.46	1134.93	4832.53	5994.43	3764.36	2767.44	3916.27	3353.41	3438.31	4216.92	2481.1	0.405562	NO	NEG		NO	NO
ENSRNOG00000000340	2669.58	0.273344	0.105362	2.59433	0.00947756	0.125516	RGD1304704	2456.66	2380.1	3365.56	3431.77	2210.46	2170.85	2538.67	2762.68	2699.87	2710.22	2638.59	2438.03	2947.46	0.153688	NO	POS		NO	NO
ENSRNOG00000002580	846.44	0.272667	0.105015	2.59645	0.0094193	0.125516	Trmt1l	800.385	771.301	1053.25	1096.68	697.136	705.876	771.508	841.354	845.781	816.913	910.656	772.899	934.689	0.152143	NO	POS		NO	NO
ENSRNOG00000004685	758.075	-0.386073	0.148555	-2.59886	0.00935343	0.125516	Mta3	750.249	765.546	603.662	501.662	853.512	1173.78	784.94	623.648	792.984	757.541	731.299	848.936	649.042	0.225551	NO	NEG		NO	NO
ENSRNOG00000004956	405.344	-0.542867	0.208701	-2.60117	0.00929076	0.125516	Jade2	376.02	488.299	247.214	240.708	505.449	711.901	415.557	342.246	431.69	324.346	375.357	472.951	324.216	0.327373	NO	NEG		NO	NO
ENSRNOG00000005573	258.16	-0.483634	0.186229	-2.59698	0.00940469	0.125516	Ntn4	233.67	265.734	177.074	140.6	352.099	384.567	264.445	214.854	287.793	257.278	261.64	296.857	211.723	0.270212	NO	NEG		NO	NO
ENSRNOG00000008257	520.267	0.487804	0.187441	2.60244	0.0092564	0.125516	Mfap2	478.083	469.112	739.342	903.216	413.641	352.436	444.939	559.001	488.627	435.394	439.149	439.549	617.129	0.310247	NO	POS		NO	NO
ENSRNOG00000011431	182.592	-0.827101	0.318829	-2.59419	0.00948149	0.125516	Mfhas1	163.837	239.833	82.7879	60.7393	254.238	371.514	156.149	138.8	220.503	117.644	202.471	227.928	128.189	0.483469	NO	NEG		NO	NO
ENSRNOG00000012283	110.142	-1.1054	0.424968	-2.60115	0.00929128	0.125516	Chrna6	59.0889	98.811	48.2929	64.1137	326.877	203.831	122.568	38.978	115.945	69.2672	63.7922	145.637	67.549	0.778386	NO	NEG		NO	NO
ENSRNOG00000012528	926.698	0.364877	0.140431	2.59826	0.00936974	0.125516	Zfyve19	878.275	850.926	1300.46	1326.14	788.944	692.823	866.373	964.943	820.935	882.882	820.977	819.131	1055.78	0.218607	NO	POS		NO	NO
ENSRNOG00000015703	1594.09	0.421072	0.162103	2.59756	0.00938879	0.125516	Hypk	1518.4	1417.89	2425	2371.08	1269.17	1145.67	1501.04	1511.59	1360.29	1574.45	1440.41	1380.98	1849.82	0.261048	NO	POS		NO	NO
ENSRNOG00000016539	2092.31	0.376834	0.145048	2.59799	0.00937708	0.125516	Rab24	1963.36	1719.12	2973.47	3044.84	1767.56	1563.37	1954.38	2062.98	1978.32	2060.42	1927.63	1842.03	2392.66	0.228508	NO	POS		NO	NO
ENSRNOG00000018396	1677.19	0.123939	0.0476992	2.59834	0.00936768	0.125516	Prpf18	1677.77	1561.79	1738.55	1873.92	1573.85	1672.82	1694.97	1726.44	1540.42	1639.32	1749.2	1610.99	1756.61	0.0579761	NO	POS		NO	NO
ENSRNOG00000019106	2769.62	0.406477	0.156657	2.59469	0.00946753	0.125516	Rps17	2633.93	2442.45	4006.01	4066.16	2064.17	1936.89	2604.99	2756.98	2750.6	2646.45	2557.23	2412.42	3198.28	0.245258	NO	POS		NO	NO
ENSRNOG00000019819	949.668	0.600896	0.2315	2.59567	0.00944069	0.125516	Dus2	1132.54	728.132	1575.27	1615.22	673.932	616.512	1098.08	870.825	662.546	799.321	673.978	768.83	1166.67	0.381582	NO	POS		NO	NO
ENSRNOG00000020956	474.887	0.395339	0.152076	2.59962	0.00933267	0.125516	Bcat2	395.716	415.39	703.697	688.379	416.667	379.547	431.507	508.615	441.007	441.991	401.243	415.053	546.688	0.240917	NO	POS		NO	NO
ENSRNOG00000021729	1317.95	0.423662	0.163006	2.59905	0.00934823	0.125516	Iqub	1526.46	1138.72	1845.48	1927.91	1099.68	912.719	1176.15	1317.65	975.184	1190.74	1386.79	1140.58	1530.79	0.251227	NO	POS		NO	NO
ENSRNOG00000025832	5351.51	-0.24544	0.0943581	-2.60115	0.00929107	0.125516	Zer1	5871.28	5859.59	4249.78	4129.15	5999.81	6235.41	5215.03	5334.28	5630.6	4972.94	5368.71	5761.61	4859.39	0.127811	NO	NEG		NO	NO
ENSRNOG00000028822	7060.56	0.280805	0.108237	2.59435	0.00947689	0.125516	Bex3	6891.01	6515.77	8837.61	9163.76	6094.64	5350.8	6576.71	7532.26	7067.5	6671.64	6964.44	6431.9	7814.95	0.157589	NO	POS		NO	NO
ENSRNOG00000031979	336845	0.591408	0.227484	2.59978	0.00932838	0.125516	Mt-atp6	347889	285063	598606	597855	248641	219333	277437	308681	248009	293776	280009	273785	412518	0.396451	NO	POS		NO	NO
ENSRNOG00000033940	417.745	0.322313	0.124039	2.59848	0.00936382	0.125516	Adgrl4	362.591	408.675	542.721	543.279	313.762	390.592	445.779	397.385	328.167	445.289	416.96	374.846	469.225	0.179193	NO	POS		NO	NO
ENSRNOG00000042353	47.5186	0.555253	0.213991	2.59476	0.00946581	0.125516	Mlkl	49.2407	39.3325	55.1919	83.2353	39.3463	36.1473	46.173	54.1889	24.8455	45.0786	49.9243	38.9985	57.7427	0.3102	NO	POS		NO	NO
ENSRNOG00000042886	2340.42	0.568	0.218727	2.59684	0.00940855	0.125516	Rps28	2108.4	2010.76	3914.03	4212.38	1570.83	1545.3	2060.15	2035.41	2003.17	2277.02	2007.14	1919.24	2845.82	0.376581	NO	POS		NO	NO
ENSRNOG00000045698	200.557	-0.677451	0.261141	-2.59419	0.00948138	0.125516	Lin7c	191.591	212.971	96.5859	76.4865	237.087	341.391	219.112	149.257	255.701	213.299	212.641	242.007	150.816	0.366173	NO	NEG		NO	NO
ENSRNOG00000047931	22578.5	0.41882	0.161083	2.60003	0.00932169	0.125516	Tmsb4x	21425.1	20004	32022.8	33956.6	16589	15499.2	20333.7	24055.1	22413.7	21550.9	20513.3	19580.3	26176.3	0.252559	NO	POS		NO	NO
ENSRNOG00000049215	135.206	0.28037	0.10792	2.59795	0.00937815	0.125516	Cbx2	133.398	129.51	179.374	142.85	114.003	118.483	144.395	142.602	120.086	122.042	140.528	122.92	149.95	0.13524	NO	POS		NO	NO
ENSRNOG00000050315	184.781	0.294526	0.113546	2.59389	0.00948962	0.125516	Dcxr	153.094	141.981	189.722	245.207	163.439	175.716	186.371	213.904	189.447	181.414	192.301	167.515	205.501	0.152969	NO	POS		NO	NO
ENSRNOG00000053720	34.9325	0.641681	0.246754	2.60049	0.00930909	0.125516	Rn60_20_0050.7	31.335	27.8206	57.4916	56.2401	29.2575	16.0655	39.4569	37.0766	32.0921	29.6859	27.7357	27.7094	43.6002	0.353753	NO	POS		NO	NO
ENSRNOG00000054767	24.6864	0.698232	0.269118	2.59452	0.0094722	0.125516	LOC252890	15.2199	23.9833	45.9933	31.4945	24.2131	11.045	30.2223	24.7177	18.6341	21.9896	24.0376	19.1808	31.2931	0.373845	NO	POS		NO	NO
ENSRNOG00000055439	57.6251	-0.530358	0.204389	-2.59484	0.00946338	0.125516	Cln5	59.9841	70.0311	27.596	39.3681	65.5772	78.3192	49.531	49.4355	77.6421	51.6755	64.7167	67.2049	46.1294	0.274656	NO	NEG		NO	NO
ENSRNOG00000055499	442.706	-0.647101	0.248914	-2.59969	0.00933078	0.125516	Grid1	455.7	523.794	205.82	166.471	560.937	679.77	456.693	400.237	512.438	447.488	460.413	530.021	337.927	0.332396	NO	NEG		NO	NO
ENSRNOG00000001701	81.9771	0.410116	0.158196	2.59245	0.00952944	0.125708	Cbr3	70.7276	77.7057	90.8367	132.727	64.5683	65.266	78.9138	88.4135	70.3955	78.063	84.1317	71.121	95.0045	0.231001	NO	POS		NO	NO
ENSRNOG00000023989	352.798	0.301699	0.116377	2.59243	0.00953	0.125708	Actr5	337.523	339.603	456.483	467.918	298.628	277.129	319.013	365.062	332.308	326.545	360.564	318.623	393.808	0.16896	NO	POS		NO	NO
ENSRNOG00000055295	660.44	0.222087	0.085657	2.59275	0.00952114	0.125708	Pecr	562.239	617.809	838.227	774.988	609.363	624.545	667.409	635.056	620.101	647.593	667.506	613.609	716.637	0.119821	NO	POS		NO	NO
ENSRNOG00000009848	178.751	0.390482	0.150724	2.59071	0.00957774	0.126064	Il18	180.848	167.883	227.667	251.956	142.252	128.524	184.692	215.805	143.897	174.817	147.924	156.37	205.609	0.218954	NO	POS		NO	NO
ENSRNOG00000013963	730.986	-0.669676	0.25851	-2.59053	0.0095829	0.126064	Il6st	684.894	786.651	339.2	326.193	962.471	1380.63	773.187	579.916	778.491	684.976	744.242	879.685	552.548	0.393491	NO	NEG		NO	NO
ENSRNOG00000033202	342.752	-0.5484	0.211667	-2.59087	0.00957347	0.126064	Fbxo41	365.277	396.203	171.325	200.215	420.703	565.304	356.791	327.986	363.365	292.461	310.64	400.552	273.391	0.310243	NO	NEG		NO	NO
ENSRNOG00000008761	4984.99	-0.173356	0.0669284	-2.59017	0.00959279	0.12608	Ncs1	5759.37	5126.66	4541.84	4210.13	5493.35	5273.49	5136.11	4785.74	5000.15	4881.69	4626.32	5255.79	4660.03	0.0888167	NO	NEG		NO	NO
ENSRNOG00000017826	401.135	-0.212106	0.0819169	-2.58928	0.00961765	0.126293	Mtrr	418.994	448.007	316.204	338.565	425.747	444.813	394.569	381.224	412.021	420.001	412.338	428.264	368.58	0.103381	NO	NEG		NO	NO
ENSRNOG00000006340	612.235	0.382107	0.147617	2.5885	0.00963959	0.126354	Memo1	589.098	529.55	906.068	854.849	525.626	453.849	567.508	607.486	510.367	617.907	572.28	537.733	701.638	0.230522	NO	POS		NO	NO
ENSRNOG00000017897	362.206	0.350854	0.135537	2.58862	0.00963616	0.126354	Adam8	364.381	361.667	455.333	483.665	310.735	280.142	321.532	439.215	262.948	349.634	355.017	321.585	410.953	0.196119	NO	POS		NO	NO
ENSRNOG00000000473	1866.82	0.408824	0.158482	2.57963	0.00989051	0.126566	Pfdn6	1761.03	1603.04	2768.8	2797.38	1525.43	1364.56	1814.18	1798.69	1661.54	1831.73	1608.67	1624.55	2157.54	0.253894	NO	POS		NO	NO
ENSRNOG00000000886	39.8006	-0.901489	0.34954	-2.57907	0.00990659	0.126566	Caln1	41.1831	52.7632	17.2475	16.872	53.4706	93.3805	42.8149	36.1259	35.1977	27.487	21.2641	50.5804	26.8649	0.550523	NO	NEG		NO	NO
ENSRNOG00000001009	777.219	0.412485	0.159494	2.58621	0.00970375	0.126566	Bri3	713.543	679.206	1108.44	1179.92	594.23	564.3	681.681	820.439	768.139	732.253	707.261	675.278	899.547	0.251585	NO	POS		NO	NO
ENSRNOG00000002092	57.3438	-0.677965	0.262678	-2.58097	0.00985232	0.126566	Hunk	58.1936	83.4617	24.1465	33.7441	70.6216	94.3846	68.0002	38.978	63.1489	46.1781	49.9243	69.3314	42.9586	0.372163	NO	NEG		NO	NO
ENSRNOG00000003549	1939.39	0.25355	0.0980474	2.58599	0.00970993	0.126566	Cnpy2	1719.84	1776.68	2384.75	2495.94	1673.73	1626.63	1859.51	1962.21	1921.38	1981.26	1931.33	1783.25	2126.75	0.142167	NO	POS		NO	NO
ENSRNOG00000004773	1805.8	0.187923	0.0728492	2.57961	0.00989109	0.126566	Yaf2	1722.53	1636.62	2134.09	1881.79	1612.19	1517.18	1797.39	1890.91	1840.63	1860.32	1970.16	1698.25	1934.87	0.0972501	NO	POS		NO	NO
ENSRNOG00000007077	410.846	-0.642956	0.249286	-2.57919	0.00990318	0.126566	Fem1b	374.229	412.512	201.221	224.96	551.857	800.261	391.211	317.528	461.711	347.435	436.375	491.334	314.259	0.398257	NO	NEG		NO	NO
ENSRNOG00000008470	121.393	0.386098	0.14968	2.57949	0.00989459	0.126566	Lrrc43	114.597	104.567	166.726	155.223	120.057	105.43	134.321	125.49	73.5012	119.843	115.566	106.332	139.465	0.206754	NO	POS		NO	NO
ENSRNOG00000010141	904.35	-0.148745	0.0575179	-2.58606	0.00970802	0.126566	Ttll1	921.249	924.794	817.53	778.363	931.196	952.883	866.373	886.987	965.867	987.332	915.279	947.22	852.906	0.0696929	NO	NEG		NO	NO
ENSRNOG00000011009	132.124	-0.764476	0.296286	-2.5802	0.00987437	0.126566	Cmtm4	127.131	167.883	63.2408	68.6129	188.661	275.121	115.013	83.6601	134.58	82.4609	146.999	162.639	95.5051	0.473038	NO	NEG		NO	NO
ENSRNOG00000013738	501.846	0.304478	0.117805	2.58458	0.00974964	0.126566	LOC100174910	462.863	472.95	650.805	659.134	447.943	373.522	480.199	511.467	437.901	523.352	500.168	453.088	560.354	0.171148	NO	POS		NO	NO
ENSRNOG00000013865	1553.66	0.266802	0.103462	2.57874	0.00991606	0.126566	Zmym6	1689.4	1484.08	1936.32	1882.92	1359.97	1192.86	1551.41	1600	1308.53	1496.39	1588.33	1421.87	1711.8	0.145714	NO	POS		NO	NO
ENSRNOG00000015063	245.057	0.26872	0.103953	2.585	0.0097378	0.126566	Dhodh	242.622	241.751	289.758	316.069	223.971	201.822	235.062	273.797	210.151	222.095	238.527	223.736	270.643	0.141863	NO	POS		NO	NO
ENSRNOG00000016387	2587.64	0.428085	0.165632	2.58455	0.00975058	0.126566	Rpl34	2478.15	2229.48	3948.52	3917.68	1967.32	1919.82	2266.67	2569.7	2360.32	2461.73	2344.59	2236.14	3009.43	0.268356	NO	POS		NO	NO
ENSRNOG00000016405	251.426	0.358747	0.138871	2.58331	0.00978587	0.126566	Pcsk4	280.224	209.134	280.559	366.685	242.131	183.749	247.655	279.501	195.658	224.294	256.093	222.532	286.099	0.203149	NO	POS		NO	NO
ENSRNOG00000017918	340.426	-0.481727	0.186509	-2.58286	0.00979858	0.126566	Iglon5	299.025	385.651	221.918	191.216	435.836	499.034	368.544	344.147	395.457	332.043	271.81	391.174	279.527	0.267519	NO	NEG		NO	NO
ENSRNOG00000021017	5074.34	0.376126	0.145764	2.58038	0.00986927	0.126566	Car11	5263.38	4732.38	6953.03	7343.83	4447.14	3719.16	4950.58	5463.57	4083.97	4567.24	4293.49	4468.88	5800.9	0.22536	NO	POS		NO	NO
ENSRNOG00000021106	4581.32	0.328586	0.127414	2.57888	0.00991215	0.126566	Gramd1a	4698.46	4312.19	6022.82	6422.62	3984.07	3485.2	4285.69	4814.26	3993.91	4148.34	4226.92	4103.69	5154.46	0.194162	NO	POS		NO	NO
ENSRNOG00000021689	1945.39	0.493417	0.191239	2.58011	0.00987678	0.126566	Rps6kb2	1986.64	1874.53	2953.92	3214.68	1513.32	1312.35	1813.34	2004.04	1440	1718.49	1567.99	1640.89	2310.79	0.312363	NO	POS		NO	NO
ENSRNOG00000022524	134.955	-0.350783	0.135676	-2.58545	0.00972519	0.126566	Tango6	124.445	157.33	110.384	96.733	158.394	187.765	124.247	124.539	129.403	141.833	129.433	149.862	117.067	0.186662	NO	NEG		NO	NO
ENSRNOG00000025580	668.919	-0.303149	0.117219	-2.58617	0.0097049	0.126566	LOC679539	629.386	702.23	493.278	474.666	741.527	760.097	680.841	651.218	820.935	741.049	662.884	732.537	592.577	0.159368	NO	NEG		NO	NO
ENSRNOG00000027451	213.088	0.259615	0.100603	2.58058	0.0098634	0.126566	Mettl25	200.544	210.093	256.413	272.202	185.634	179.732	205.68	225.312	193.588	201.205	213.565	195.133	234.634	0.133811	NO	POS		NO	NO
ENSRNOG00000027869	119.977	-0.386016	0.149535	-2.58144	0.00983886	0.126566	Sox5	134.293	112.242	88.5371	83.2353	148.305	158.646	125.087	92.2162	120.086	134.136	122.962	134.618	102.407	0.202578	NO	NEG		NO	NO
ENSRNOG00000028207	124.895	-0.370962	0.143624	-2.58288	0.00979804	0.126566	Colgalt2	137.874	138.144	102.335	77.6113	137.208	156.638	130.963	98.871	118.016	149.529	126.66	139.568	107.288	0.189799	NO	NEG		NO	NO
ENSRNOG00000032813	198.394	-0.360282	0.139539	-2.58195	0.00982431	0.126566	Mdc1	222.031	235.036	157.527	137.226	230.025	268.092	172.939	215.805	185.306	183.613	174.735	220.684	171.646	0.195685	NO	NEG		NO	NO
ENSRNOG00000043215	784.134	0.507525	0.196474	2.58316	0.00978993	0.126566	Rtbdn	855.893	764.586	1208.47	1236.16	614.408	483.972	779.903	814.735	557.988	669.583	639.771	657.738	935.808	0.311047	NO	POS		NO	NO
ENSRNOG00000046566	945.601	-0.547453	0.212183	-2.58009	0.00987733	0.126566	Tub	1120	1050.47	479.48	488.164	1219.74	1382.63	891.558	832.798	1000.03	853.196	1083.54	1104.34	755.108	0.2954	NO	NEG		NO	NO
ENSRNOG00000051564	1078.67	-0.498658	0.192959	-2.58427	0.00975858	0.126566	Rap2a	1214.9	1297.01	619.759	533.156	1126.92	1479.03	1082.13	962.091	1183.27	1164.35	1202.81	1244.25	879.988	0.259632	NO	NEG		NO	NO
ENSRNOG00000052945	174.774	-0.583908	0.225868	-2.58517	0.00973308	0.126566	AABR07002969.1	171.895	167.883	103.485	82.1105	241.122	282.15	151.951	148.306	211.186	162.723	199.697	206.16	137.11	0.328535	NO	NEG		NO	NO
ENSRNOG00000059061	2627.56	0.389984	0.151	2.58268	0.00980352	0.126566	Uqcr10	2321.48	2314.86	3638.07	3825.45	2039.96	1812.39	2516.01	2688.53	2619.13	2706.92	2420.4	2302.45	3017.69	0.23221	NO	POS		NO	NO
ENSRNOG00000021732	1736.1	0.289174	0.112166	2.57808	0.00993507	0.126594	Hsf1	1803.11	1741.18	2153.64	2287.85	1505.25	1354.52	1622.77	1867.14	1477.27	1577.75	1706.67	1576.51	1927.61	0.163439	NO	POS		NO	NO
ENSRNOG00000028356	4955.91	0.288902	0.112062	2.57806	0.0099356	0.126594	LOC103694872	4670.71	4471.44	6296.48	6712.82	4340.2	3979.22	4579.52	5147.95	5014.64	4534.25	4767.77	4501.74	5500.91	0.167952	NO	POS		NO	NO
ENSRNOG00000005766	496.733	-0.22823	0.0885674	-2.57691	0.00996874	0.126745	Tbc1d20	556.868	528.591	387.493	395.93	516.547	563.295	491.112	499.108	526.931	503.561	494.62	532.632	453.653	0.114854	NO	NEG		NO	NO
ENSRNOG00000010859	323.154	-0.642036	0.249165	-2.57675	0.00997345	0.126745	Zyg11b	308.874	362.627	179.374	154.098	401.534	625.549	289.63	277.599	376.823	242.985	335.602	386.399	247.261	0.392968	NO	NEG		NO	NO
ENSRNOG00000031408	169.517	0.506262	0.196462	2.5769	0.0099692	0.126745	AC097129.1	188.905	142.94	278.259	227.21	127.119	102.417	143.556	162.567	128.368	162.723	200.622	142.079	202.443	0.300593	NO	POS		NO	NO
ENSRNOG00000011887	3632.98	-0.2772	0.107605	-2.57608	0.00999287	0.126881	RGD1307929	3596.36	3947.64	2910.22	2650.03	4015.34	4686.1	3762.68	3343.55	3737.17	3699.75	3613.96	3947.06	3256.09	0.149766	NO	NEG		NO	NO
ENSRNOG00000020620	512.156	0.400649	0.155578	2.57523	0.0100174	0.127082	Ppp1r32	465.549	426.902	747.391	708.625	417.676	350.428	560.792	432.561	505.191	515.656	502.941	446.9	590.462	0.236977	NO	POS		NO	NO
ENSRNOG00000020106	51.6179	0.512645	0.199132	2.57439	0.0100416	0.127277	Tnfrsf4	48.3454	45.0885	73.5892	84.3601	45.3996	39.1596	58.7656	51.3369	37.2682	42.8797	41.6036	43.0235	61.9311	0.289675	NO	POS		NO	NO
ENSRNOG00000016434	420.502	0.506012	0.196587	2.57399	0.0100534	0.127316	Prkd2	407.355	463.356	634.707	677.131	283.495	276.125	362.668	449.673	331.273	355.132	384.602	352.789	501.756	0.311057	NO	POS		NO	NO
ENSRNOG00000005933	185.626	-0.496518	0.192974	-2.57298	0.0100827	0.12748	Yap1	207.706	225.443	118.433	111.355	249.193	259.056	180.494	130.244	167.707	175.917	216.339	214.17	151.373	0.274634	NO	NEG		NO	NO
ENSRNOG00000009613	31.8591	-0.821449	0.319264	-2.57294	0.0100838	0.12748	Sh3bgrl2	33.1256	47.0072	22.9966	10.1232	41.3641	62.2537	32.7408	19.9643	35.1977	19.7906	25.8867	39.7898	22.3423	0.458199	NO	NEG		NO	NO
ENSRNOG00000033722	319.507	0.307237	0.119437	2.57238	0.0101003	0.127579	Rnf207	348.266	306.986	358.748	415.052	293.584	252.027	353.433	349.851	228.785	299.058	308.791	288.118	357.175	0.164764	NO	POS		NO	NO
ENSRNOG00000001250	428.181	-0.562951	0.219061	-2.56983	0.0101747	0.127611	Lfng	298.13	370.301	265.611	238.458	603.31	665.713	388.692	404.991	565.234	510.158	399.394	502.141	339.429	0.328801	NO	NEG		NO	NO
ENSRNOG00000001368	2097.11	-0.644738	0.250745	-2.57129	0.010132	0.127611	Rph3a	2240	2493.3	1070.49	767.115	2686.65	3395.84	2327.12	1773.97	2205.03	2028.54	2080.18	2508.23	1603.78	0.344137	NO	NEG		NO	NO
ENSRNOG00000003714	1901.83	0.300381	0.116832	2.57105	0.0101391	0.127611	Clk4	1949.04	1793.95	2425	2522.93	1608.15	1424.81	1809.14	1828.16	1693.63	1852.62	2012.69	1720.37	2119.58	0.171127	NO	POS		NO	NO
ENSRNOG00000004563	296.364	-0.374675	0.145816	-2.56951	0.0101843	0.127611	Sec24a	343.79	365.505	220.768	195.716	320.824	393.604	265.285	264.29	298.146	263.875	328.206	330.957	254.853	0.205234	NO	NEG		NO	NO
ENSRNOG00000012394	206.607	-0.574674	0.223653	-2.56948	0.0101851	0.127611	Bcl2l13	178.162	205.297	119.583	103.482	251.211	363.481	213.235	176.827	246.384	214.398	200.622	243.156	162.75	0.336125	NO	NEG		NO	NO
ENSRNOG00000013300	4878.64	0.499813	0.194377	2.57136	0.01013	0.127611	Atpif1	4624.15	4180.76	7693.53	8060.33	3643.07	3132.77	4256.31	4953.06	4533.26	4519.96	4067.91	4105.66	5806.22	0.320649	NO	POS		NO	NO
ENSRNOG00000022593	288.348	-0.391126	0.15215	-2.57066	0.0101506	0.127611	Pdpr	312.455	284.921	189.722	202.464	337.975	425.735	291.309	254.783	286.758	293.561	292.15	323.567	246.086	0.219922	NO	NEG		NO	NO
ENSRNOG00000028227	754.489	-0.427952	0.166563	-2.5693	0.0101904	0.127611	Pbrm1	739.506	821.187	530.073	469.042	903.956	1192.86	685.039	717.765	761.927	706.965	771.053	854.4	634.594	0.251403	NO	NEG		NO	NO
ENSRNOG00000046112	530.813	0.28282	0.110037	2.57023	0.0101632	0.127611	Dedd2	503.151	485.421	687.599	670.382	461.058	443.809	480.199	505.763	538.318	465.08	598.167	482.806	588.422	0.159216	NO	POS		NO	NO
ENSRNOG00000056221	31.1334	-0.897056	0.348907	-2.57104	0.0101393	0.127611	Frmpd3	38.4973	34.5359	13.798	7.87361	40.3552	68.2782	23.5062	27.5698	23.8102	31.8849	32.3583	39.5603	21.0212	0.507725	NO	NEG		NO	NO
ENSRNOG00000003150	2070.87	0.295437	0.115018	2.56861	0.0102107	0.127647	Mpc2	1900.69	1900.43	2736.6	2765.89	1798.83	1651.73	2028.25	2081.99	1944.16	2063.72	1907.29	1876.59	2304.01	0.172678	NO	POS		NO	NO
ENSRNOG00000004111	158.799	-0.583298	0.22708	-2.56869	0.0102083	0.127647	Soat1	133.398	122.794	93.1364	89.9841	220.945	267.088	158.667	134.046	206.01	173.718	146.999	187.325	124.567	0.343653	NO	NEG		NO	NO
ENSRNOG00000021215	1258.69	0.309824	0.120642	2.56813	0.0102249	0.127715	Rbm8a	1128.96	1139.68	1693.7	1672.58	1047.22	997.063	1254.23	1233.04	1188.44	1307.28	1183.39	1134.77	1407.39	0.180881	NO	POS		NO	NO
ENSRNOG00000003809	2022.56	0.251281	0.0978599	2.56776	0.0102357	0.12774	Sat1	1561.38	1648.13	2366.35	2391.33	2048.03	1896.73	2084.5	2301.6	1898.61	2116.5	1935.03	1861.56	2215.76	0.134234	NO	POS		NO	NO
ENSRNOG00000002736	149.442	-0.673847	0.262752	-2.56457	0.0103304	0.128174	Rabgap1l	188.905	150.615	72.4394	71.9873	178.572	281.146	152.791	113.131	172.883	108.848	152.546	180.161	112.579	0.397111	NO	NEG		NO	NO
ENSRNOG00000009594	113.056	0.687604	0.26812	2.56453	0.0103315	0.128174	Snai1	111.015	91.1364	186.273	246.332	82.7282	79.3232	97.383	99.8217	79.7125	85.7594	84.1317	88.2792	142.788	0.474515	NO	POS		NO	NO
ENSRNOG00000016793	151.84	-2.62788	1.0245	-2.56503	0.0103168	0.128174	Tshb	198.753	39.3325	19.5471	101.232	172.518	44.18	4.19754	19.9643	19.6693	997.228	53.6224	245.28	39.7127	1.89499	NO	NEG		NO	NO
ENSRNOG00000018803	427.78	-0.384218	0.149838	-2.56422	0.0103406	0.128174	Mkl1	458.386	495.014	273.66	299.197	526.635	580.365	412.199	436.363	430.655	382.619	410.489	478.946	366.382	0.210987	NO	NEG		NO	NO
ENSRNOG00000018892	4050.02	0.717971	0.279915	2.56496	0.0103188	0.128174	Hcrt	1038.53	3401.78	7115.16	6293.27	4007.27	3139.79	4134.58	4003.32	3515.63	3688.75	4212.13	3131.96	5151.69	0.39195	NO	POS		NO	NO
ENSRNOG00000020605	932.457	0.281695	0.109856	2.56422	0.0103407	0.128174	Pstk	886.333	811.593	1196.98	1188.92	838.379	713.909	920.941	990.611	897.542	945.552	866.279	848.885	1032.74	0.158479	NO	POS		NO	NO
ENSRNOG00000042237	74.3668	0.63916	0.249178	2.56507	0.0103154	0.128174	Tm6sf2	51.9266	82.5024	127.631	122.603	37.3286	50.2046	83.1113	68.4491	67.2898	65.9688	61.0186	59.2034	92.5628	0.382694	NO	POS		NO	NO
ENSRNOG00000060120	1143.32	0.232512	0.0906316	2.56547	0.0103037	0.128174	Selenoo	1101.2	1130.09	1374.05	1413.88	996.773	967.944	1140.89	1251.1	1048.69	1107.18	1044.71	1058.65	1244.93	0.127418	NO	POS		NO	NO
ENSRNOG00000045829	88.6327	-0.510732	0.199205	-2.56385	0.0103519	0.128203	Thbs1	108.33	96.8924	43.6936	50.6161	102.906	122.499	83.1113	83.6601	100.417	85.7594	97.075	102.801	71.6312	0.265685	NO	NEG		NO	NO
ENSRNOG00000001991	6002.65	0.353763	0.138103	2.56158	0.0104197	0.128281	Atp5o	5466.61	5297.42	8389.17	8398.89	4736.69	4506.36	5697.74	5805.82	5933.92	6033.94	5762.56	5329.16	6810.84	0.212423	NO	POS		NO	NO
ENSRNOG00000011141	78.7881	0.466987	0.182276	2.56198	0.0104078	0.128281	Serpina11	54.6124	47.0072	105.785	88.8593	82.7282	60.2455	101.581	96.9696	83.8534	74.7646	70.2638	67.2019	92.6916	0.245741	NO	POS		NO	NO
ENSRNOG00000013409	326.221	-0.325348	0.126995	-2.56189	0.0104103	0.128281	Gclm	320.512	335.766	228.817	240.708	345.037	393.604	347.556	278.55	404.774	358.43	334.678	359.687	286.062	0.172932	NO	NEG		NO	NO
ENSRNOG00000016919	1362.59	-0.222845	0.0869566	-2.56271	0.0103858	0.128281	Scaf8	1393.96	1437.08	1187.78	1076.44	1478.01	1678.84	1302.08	1236.84	1393.42	1365.55	1438.56	1457.81	1248.34	0.117999	NO	NEG		NO	NO
ENSRNOG00000018153	7505.36	0.236246	0.0921845	2.56275	0.0103847	0.128281	Rbm5	7781.82	7388.76	8408.72	9538.32	6444.73	6147.05	7332.27	8056.08	6444.29	7453.37	7563.53	6943.34	8179.78	0.129688	NO	POS		NO	NO
ENSRNOG00000029707	3862.08	0.595263	0.232351	2.56191	0.0104097	0.128281	Mt-nd4	3797.8	2858.8	6959.93	6998.52	3388.83	2877.73	2971.02	3208.55	2648.11	3233.57	3540	3134.14	4735.61	0.408016	NO	POS		NO	NO
ENSRNOG00000042355	855.815	0.309727	0.120911	2.5616	0.010419	0.128281	Tarbp2	798.595	794.325	1119.94	1166.42	769.775	645.631	793.335	874.628	769.174	850.997	831.147	771.416	957.093	0.179986	NO	POS		NO	NO
ENSRNOG00000001163	544	0.512972	0.200714	2.55574	0.0105962	0.128376	Srsf9	538.962	449.926	849.726	951.582	421.712	368.502	460.89	499.108	469.993	482.671	490.922	455.294	650.446	0.336552	NO	POS		NO	NO
ENSRNOG00000001351	5242.24	0.335238	0.131036	2.55837	0.0105163	0.128376	Trafd1	5528.39	5067.18	6880.59	7035.64	4310.94	3856.72	4988.36	5777.3	4236.15	5109.28	4874.09	4684.78	5911.2	0.19375	NO	POS		NO	NO
ENSRNOG00000003626	5737.97	0.407706	0.159249	2.56019	0.0104616	0.128376	Atp5h	5239.21	5011.54	8576.6	8403.39	4404.77	4085.65	5387.12	5545.33	5448.4	5786.56	5229.11	4996.02	6628.31	0.252262	NO	POS		NO	NO
ENSRNOG00000004269	1073.78	-0.693209	0.271068	-2.55733	0.010548	0.128376	Myt1l	1202.37	1195.33	477.18	390.306	1443.71	1839.5	1176.99	843.255	1104.59	1010.42	1127.92	1299.32	803.13	0.378204	NO	NEG		NO	NO
ENSRNOG00000010121	289.277	0.326455	0.127752	2.55539	0.010607	0.128376	Lef1	296.34	252.304	419.689	357.687	263.318	230.941	263.606	291.86	260.877	249.582	295.848	258.894	325.738	0.190198	NO	POS		NO	NO
ENSRNOG00000012175	392.477	-0.539061	0.210738	-2.55797	0.0105284	0.128376	Nfatc2	438.69	397.163	193.172	228.335	548.831	604.463	412.199	348.901	374.752	381.519	389.225	457.57	314.366	0.302484	NO	NEG		NO	NO
ENSRNOG00000013991	46.034	-0.991848	0.387815	-2.55752	0.010542	0.128376	Creg2	35.8114	52.7632	19.5471	7.87361	56.4973	101.413	34.4198	31.3725	68.325	42.8797	55.4714	59.615	29.7369	0.550826	NO	NEG		NO	NO
ENSRNOG00000014209	428.347	-0.440759	0.172283	-2.55834	0.0105174	0.128376	Utp6	453.91	494.055	262.162	232.834	499.396	558.275	438.223	398.336	475.169	440.891	458.564	486.949	358.024	0.229932	NO	NEG		NO	NO
ENSRNOG00000017307	684.804	0.258942	0.101153	2.55989	0.0104704	0.128376	Prss23	701.904	567.923	835.928	859.349	699.154	546.226	692.594	706.357	627.348	626.703	669.355	628.21	752.717	0.14166	NO	POS		NO	NO
ENSRNOG00000018421	383.654	-0.200432	0.0783926	-2.55677	0.0105649	0.128376	Aen	370.648	421.146	316.204	349.813	439.872	416.698	368.544	386.928	415.126	384.818	350.395	408.051	354.377	0.0970343	NO	NEG		NO	NO
ENSRNOG00000021412	320.885	0.418116	0.163657	2.55484	0.0106237	0.128376	Slfn13	315.141	298.352	379.445	544.404	283.495	253.031	308.1	329.887	222.574	295.76	299.546	278.059	372.276	0.26246	NO	POS		NO	NO
ENSRNOG00000030443	619.602	0.232951	0.0911631	2.55532	0.010609	0.128376	Rab9a	538.067	540.103	794.534	714.249	532.689	604.463	612.841	636.957	636.665	589.321	615.733	573.551	674.863	0.126959	NO	POS		NO	NO
ENSRNOG00000032807	279.105	0.693526	0.271035	2.55881	0.0105031	0.128376	Rn60_X_0773.5	253.366	204.337	518.574	555.652	196.732	149.61	251.013	235.769	262.948	239.686	202.471	217.78	352.696	0.472595	NO	POS		NO	NO
ENSRNOG00000039717	535.554	-0.310786	0.121395	-2.56012	0.0104635	0.128376	Ipo11	567.611	540.103	401.291	371.185	619.452	685.795	531.409	522.875	592.15	521.153	538.073	587.711	472.967	0.166275	NO	NEG		NO	NO
ENSRNOG00000042888	57.9027	-0.685638	0.268075	-2.55763	0.0105388	0.128376	Cdyl2	51.0313	73.8684	40.2441	24.7456	81.7193	111.454	57.9261	41.83	51.7614	50.576	51.7734	70.0684	43.3038	0.406335	NO	NEG		NO	NO
ENSRNOG00000045570	100.268	0.355655	0.138925	2.56005	0.0104656	0.128376	LOC288978	91.3191	94.9737	117.283	136.101	84.7459	71.2905	99.9015	118.835	83.8534	106.649	97.9996	88.8054	114.024	0.184503	NO	POS		NO	NO
ENSRNOG00000046428	1402.21	-0.331553	0.129626	-2.55778	0.0105344	0.128376	Lrrc75b	1405.6	1520.54	1093.49	888.593	1650.53	1793.31	1464.1	1288.17	1497.97	1413.93	1408.05	1546.98	1228.48	0.176703	NO	NEG		NO	NO
ENSRNOG00000048509	1677.94	0.208259	0.081382	2.55903	0.0104966	0.128376	Ubxn6	1604.35	1627.02	1970.81	2007.77	1497.18	1366.57	1642.92	1787.28	1668.79	1637.12	1647.5	1566.84	1811.26	0.111186	NO	POS		NO	NO
ENSRNOG00000051245	101.294	0.655695	0.256668	2.55464	0.0106298	0.128376	Rn50_X_0713.5	105.644	98.811	164.426	197.965	72.6394	59.2414	94.8644	100.772	70.3955	73.6651	75.811	80.066	126.768	0.42295	NO	POS		NO	NO
ENSRNOG00000052513	635.537	-0.390946	0.152937	-2.55626	0.0105804	0.128376	Wapl	683.998	687.84	427.737	416.177	725.385	892.638	669.928	520.023	667.722	619.007	680.45	712.765	542.863	0.215979	NO	NEG		NO	NO
ENSRNOG00000053550	48.8698	-0.638421	0.249686	-2.5569	0.010561	0.128376	Itga1	51.9266	80.5837	47.1431	29.2448	76.6749	56.2291	41.1359	24.7177	36.233	48.3771	45.3017	58.3374	37.5087	0.357147	NO	NEG		NO	NO
ENSRNOG00000056009	885.437	-0.78131	0.305757	-2.55533	0.0106086	0.128376	Rab11fip5	954.375	966.046	351.849	291.324	1246.98	1754.15	927.657	759.595	942.057	697.07	848.713	1093.45	635.827	0.450618	NO	NEG		NO	NO
ENSRNOG00000060693	998.039	0.408812	0.160009	2.55493	0.0106208	0.128376	Catsperg	1067.18	903.689	1375.2	1446.5	965.498	722.946	915.064	1021.98	647.017	903.772	1009.58	868.35	1153.66	0.239944	NO	POS		NO	NO
ENSRNOG00000016246	310.79	-0.493378	0.193154	-2.55433	0.0106393	0.128384	Tshz1	334.837	410.593	209.269	161.971	376.312	467.907	291.309	301.366	291.934	267.173	306.017	358.126	253.987	0.278133	NO	NEG		NO	NO
ENSRNOG00000055990	157.521	0.318857	0.124871	2.55348	0.0106652	0.128591	SNORD78	145.036	123.754	212.719	188.967	138.217	144.589	144.395	171.123	128.368	168.22	167.339	141.364	176.909	0.171402	NO	POS		NO	NO
ENSRNOG00000003975	2788.03	0.247854	0.0970879	2.55288	0.0106835	0.128598	Pfn1	2544.4	2469.32	3509.29	3557.75	2513.12	2423.88	2604.15	2923.35	2706.08	2755.29	2661.7	2568.68	3051.25	0.141559	NO	POS		NO	NO
ENSRNOG00000017621	3270.69	0.231751	0.0907781	2.55294	0.0106816	0.128598	Spns1	3377.91	3143.73	3855.39	4141.52	3001.42	2760.25	3274.08	3459.53	2824.1	3073.04	3066.65	3030.07	3559.43	0.128875	NO	POS		NO	NO
ENSRNOG00000000566	1724.41	0.334003	0.131104	2.54762	0.0108461	0.128606	Pcbd1	1688.51	1561.79	2308.86	2337.34	1506.26	1191.86	1638.72	1817.71	1685.35	1615.13	1616.99	1541.48	1943.92	0.193836	NO	POS		NO	NO
ENSRNOG00000000596	2471.91	-0.172297	0.0677238	-2.54411	0.0109558	0.128606	Fyn	2490.68	2799.33	2244.47	2040.39	2596.86	2744.18	2524.4	2447.06	2520.78	2482.62	2300.22	2605.74	2311.31	0.0877584	NO	NEG		NO	NO
ENSRNOG00000000611	715.386	0.183205	0.0719092	2.54773	0.0108426	0.128606	Ube2d1	627.595	717.579	768.088	714.249	641.648	664.709	768.15	842.305	645.982	747.646	731.299	674.193	764.818	0.0921938	NO	POS		NO	NO
ENSRNOG00000002563	1129.05	0.36491	0.143111	2.54984	0.0107773	0.128606	Mcts1	1011.67	998.663	1570.67	1642.21	902.948	860.507	1087.16	1027.69	1069.39	1145.66	1102.96	998.14	1286.14	0.222119	NO	POS		NO	NO
ENSRNOG00000005042	310.16	0.332179	0.130513	2.54518	0.0109223	0.128606	Ranbp17	298.13	272.45	357.598	438.673	255.247	220.9	354.272	297.564	291.934	325.446	299.546	277.351	349.53	0.18827	NO	POS		NO	NO
ENSRNOG00000007583	3329.2	-0.712919	0.28003	-2.54587	0.0109005	0.128606	Pygb	2915.05	3300.1	1559.17	1149.55	4850.69	5894.02	3562.87	2772.19	4136.77	3182.99	3297.78	4046.6	2468.31	0.402868	NO	NEG		NO	NO
ENSRNOG00000009419	607.362	-0.48669	0.191336	-2.54364	0.0109703	0.128606	Ptprg	593.574	642.751	379.445	325.068	765.74	936.818	606.964	516.221	635.63	616.808	661.959	698.553	497.931	0.274955	NO	NEG		NO	NO
ENSRNOG00000010538	775.05	0.167061	0.0655111	2.55012	0.0107685	0.128606	Commd7	786.061	759.79	887.67	849.225	693.101	685.795	748.002	828.045	733.976	742.148	811.732	733.478	824.935	0.0824915	NO	POS		NO	NO
ENSRNOG00000011667	2326.08	0.180763	0.0708192	2.55246	0.0106964	0.128606	Fastk	2308.05	2284.17	2689.46	2687.15	2126.72	2026.26	2335.51	2542.13	2190.54	2218.75	2178.18	2192.41	2486.48	0.0954226	NO	POS		NO	NO
ENSRNOG00000012383	2949.71	0.358317	0.140811	2.54466	0.0109384	0.128606	Ndufc2	2688.54	2605.54	4212.98	4015.54	2398.11	2117.63	2688.11	3031.73	2895.53	2980.69	2812.4	2614.34	3352.15	0.214762	NO	POS		NO	NO
ENSRNOG00000013733	1016.06	0.284954	0.111849	2.54767	0.0108445	0.128606	Ppp4r1	1054.65	1040.87	1306.21	1247.41	840.397	841.429	936.891	1147.47	835.429	930.159	995.712	923.822	1126.74	0.160253	NO	POS		NO	NO
ENSRNOG00000014549	516.797	-0.436754	0.171455	-2.54734	0.0108548	0.128606	Arhgef26	441.376	491.177	321.953	362.186	733.456	743.028	517.137	492.454	569.375	542.043	470.583	586.742	432.863	0.254115	NO	NEG		NO	NO
ENSRNOG00000014625	4180.91	0.275786	0.108364	2.545	0.0109278	0.128606	Atp5d	3805.86	3611.88	5401.91	5480.03	3702.59	3484.2	4027.12	4318	4184.39	4102.16	3871.91	3815.18	4619.79	0.160473	NO	POS		NO	NO
ENSRNOG00000014846	2830.06	0.159021	0.0625	2.54434	0.0109485	0.128606	Anp32a	2860.44	2572.92	3365.56	3075.21	2663.44	2537.34	2827.46	2911.94	2698.84	2789.38	2828.12	2687.06	3001.66	0.0830885	NO	POS		NO	NO
ENSRNOG00000015301	2433.14	-0.263985	0.103714	-2.54531	0.0109179	0.128606	Elp2	2435.18	2637.2	1935.17	1752.44	2602.91	2761.25	2432.06	2218.89	2816.85	2549.69	2622.87	2633.85	2192.29	0.13829	NO	NEG		NO	NO
ENSRNOG00000015733	5307.21	0.205386	0.0807325	2.54403	0.0109581	0.128606	Myl12b	5048.52	5151.6	6255.09	6328.13	4865.83	4252.33	5236.85	5545.33	5296.22	5155.46	5243.9	4961.66	5721.86	0.110325	NO	POS		NO	NO
ENSRNOG00000018241	959.402	-0.503709	0.197813	-2.54639	0.0108842	0.128606	Ank1	1055.54	1109.95	542.721	560.151	1285.31	1460.95	1009.09	887.938	947.233	789.426	905.109	1108.07	781.002	0.287775	NO	NEG		NO	NO
ENSRNOG00000019091	2215.56	0.116159	0.0455277	2.55139	0.0107294	0.128606	Wtap	2063.63	2135.47	2389.35	2355.33	2096.45	2046.34	2271.71	2196.08	2211.25	2251.73	2353.84	2134.15	2313.26	0.0545445	NO	POS		NO	NO
ENSRNOG00000019162	796.567	0.368002	0.144635	2.54435	0.010948	0.128606	Emc9	786.061	681.124	1193.53	1066.31	679.985	590.406	807.607	787.165	724.659	757.541	687.846	703.296	908.491	0.224077	NO	POS		NO	NO
ENSRNOG00000020941	1868.21	0.296346	0.116343	2.54717	0.0108602	0.128606	Psenen	1812.06	1766.13	2491.69	2358.71	1485.07	1469.99	1710.92	2012.6	1748.5	1872.41	1822.24	1692.36	2079.23	0.170138	NO	POS		NO	NO
ENSRNOG00000021392	3779.44	0.336623	0.132115	2.54794	0.010836	0.128606	Noc2l	3945.52	3535.13	5146.65	5063.86	3364.61	2828.53	3677.05	4050.86	2988.7	3592	3380.98	3375.75	4263.88	0.197751	NO	POS		NO	NO
ENSRNOG00000023851	558.72	-0.281303	0.11036	-2.54895	0.0108048	0.128606	Igsf3	556.868	636.995	447.285	403.804	612.39	710.897	585.137	527.629	565.234	566.232	533.45	608.103	499.461	0.150798	NO	NEG		NO	NO
ENSRNOG00000027161	241.079	0.271445	0.106389	2.55144	0.0107278	0.128606	RGD1359158	215.764	242.711	305.855	293.573	203.794	203.831	235.902	270.945	215.327	238.587	225.584	220.002	266.372	0.14489	NO	POS		NO	NO
ENSRNOG00000027193	579.366	-0.504216	0.1982	-2.54398	0.0109598	0.128606	Ppp1r26	556.868	652.345	390.943	316.069	733.456	966.94	576.742	471.539	599.397	506.86	601.865	669.311	471.432	0.300158	NO	NEG		NO	NO
ENSRNOG00000031052	47.2055	0.583056	0.228535	2.55128	0.0107328	0.128606	LOC100362751	43.869	41.2512	66.6903	80.9857	34.3019	23.0941	40.2964	53.2382	43.4796	43.9792	48.0753	38.3292	57.8572	0.329843	NO	POS		NO	NO
ENSRNOG00000032539	511.304	0.461944	0.181395	2.54662	0.0108772	0.128606	Spag8	475.397	423.065	740.492	837.977	420.703	342.395	411.359	487.7	442.042	513.457	529.752	436.176	601.456	0.290581	NO	POS		NO	NO
ENSRNOG00000032825	1393.92	0.539513	0.212138	2.54321	0.0109838	0.128606	Rpl30	809.338	1028.4	1607.47	2785.01	1169.29	1197.88	1179.51	1453.59	1313.7	1415.03	1373.84	1155.61	1679.88	0.36593	NO	POS		NO	NO
ENSRNOG00000036695	1615.77	0.24972	0.097924	2.55014	0.0107678	0.128606	Mrpl12	1481.7	1462.98	2039.8	1954.91	1395.28	1303.31	1552.25	1721.69	1603.57	1678.9	1579.09	1487.62	1769.55	0.138821	NO	POS		NO	NO
ENSRNOG00000038150	656.623	0.546775	0.214397	2.55029	0.0107632	0.128606	RGD1560394	581.936	569.842	1055.55	1155.17	385.392	509.074	517.137	643.612	632.524	577.227	595.394	542.666	793.372	0.355989	NO	POS		NO	NO
ENSRNOG00000038973	1804.05	0.374892	0.147284	2.54537	0.0109161	0.128606	Acd	1786.99	1724.88	2470.99	2691.65	1509.28	1406.73	1505.24	1936.54	1518.68	1588.75	1704.82	1589.22	2061.85	0.23045	NO	POS		NO	NO
ENSRNOG00000039587	1104.04	-0.292173	0.114654	-2.54831	0.0108247	0.128606	Wdr13	1261.46	1176.14	837.078	814.356	1259.08	1396.69	1147.61	1091.38	1078.71	1056.6	1025.3	1204.78	983.145	0.158444	NO	NEG		NO	NO
ENSRNOG00000050646	478.969	-0.461997	0.181614	-2.54384	0.0109642	0.128606	Fem1a	428.842	498.852	287.458	283.45	588.177	704.872	444.1	439.215	554.882	509.059	529.752	547.447	396.795	0.258092	NO	NEG		NO	NO
ENSRNOG00000056041	447.522	-0.400608	0.157107	-2.5499	0.0107753	0.128606	Ipo8	427.051	496.933	285.158	302.572	527.644	641.615	456.693	385.977	481.381	445.289	472.432	503.319	380.566	0.223417	NO	NEG		NO	NO
ENSRNOG00000057502	291.831	0.578964	0.227648	2.54324	0.0109831	0.128606	AC126148.1	280.224	260.938	447.285	533.156	192.696	161.659	245.136	307.07	247.419	285.865	248.697	238.134	356.269	0.369928	NO	POS		NO	NO
ENSRNOG00000000081	26.8089	-0.834275	0.328159	-2.54229	0.0110129	0.128708	Antxr2	17.0104	34.5359	13.798	10.1232	28.2486	52.2128	26.0248	19.9643	43.4796	26.3875	23.1131	33.6458	18.6047	0.470356	NO	NEG		NO	NO
ENSRNOG00000004566	291.649	0.397171	0.156402	2.53942	0.0111035	0.128708	Arhgef15	273.062	279.165	426.588	420.676	257.264	210.859	277.877	292.81	223.609	283.666	262.565	254.604	336.103	0.239517	NO	POS		NO	NO
ENSRNOG00000006403	1522.92	-0.34664	0.136538	-2.53877	0.0111242	0.128708	Nectin1	1693.88	1756.53	1026.8	977.453	1661.63	1837.49	1608.5	1508.73	1609.78	1563.46	1507.9	1687.13	1325.88	0.181331	NO	NEG		NO	NO
ENSRNOG00000007151	2485.09	-0.379908	0.149593	-2.53961	0.0110976	0.128708	Cdk14	2674.22	2607.46	1684.5	1543.23	2926.76	3240.2	2686.43	2230.3	2854.12	2363.88	2524.88	2777.77	2133.87	0.205262	NO	NEG		NO	NO
ENSRNOG00000007842	2340.72	0.271351	0.106723	2.54259	0.0110036	0.128708	Aup1	2282.08	2099.97	2996.46	3013.34	2055.09	1856.57	2303.61	2441.35	2199.86	2340.79	2158.76	2139.06	2582.71	0.155467	NO	POS		NO	NO
ENSRNOG00000011751	14675.6	-0.415585	0.163545	-2.5411	0.0110504	0.128708	Ncdn	16975.5	16207.9	9183.71	8590.11	17711.9	18550.6	15436	14004.5	16548.1	13365.3	14858	16559.9	12414.5	0.221169	NO	NEG		NO	NO
ENSRNOG00000011825	1827.7	0.486555	0.19141	2.54195	0.0110236	0.128708	Ndufb3	1684.03	1569.46	2952.77	2943.61	1396.29	1196.88	1633.68	1697.92	1649.12	1777.86	1603.12	1545.61	2166.22	0.315337	NO	POS		NO	NO
ENSRNOG00000019842	26.5473	0.623549	0.245477	2.54015	0.0110805	0.128708	Artn	23.2774	27.8206	44.8434	34.8689	20.1776	15.0614	23.5062	27.5698	17.5989	23.0891	34.2074	21.1708	32.9991	0.326179	NO	POS		NO	NO
ENSRNOG00000022691	97.6372	-0.346655	0.136498	-2.53963	0.0110969	0.128708	St8sia5	91.3191	103.608	79.3384	64.1137	103.915	117.479	94.8644	95.0683	116.981	117.644	89.6788	108.491	84.6127	0.171974	NO	NEG		NO	NO
ENSRNOG00000024863	700.546	0.180695	0.0711656	2.53907	0.0111147	0.128708	Fam76b	711.752	687.84	749.69	797.484	600.284	654.668	696.792	764.349	600.432	705.866	736.846	660.14	749.032	0.0899529	NO	POS		NO	NO
ENSRNOG00000025406	100.541	-0.474792	0.186899	-2.54037	0.0110736	0.128708	Iqgap2	102.063	122.794	75.8889	53.9905	127.119	150.614	89.8274	85.5614	93.1705	96.7542	108.169	115.419	82.6875	0.262245	NO	NEG		NO	NO
ENSRNOG00000032328	229.551	-0.902865	0.355474	-2.53989	0.0110886	0.128708	Diras2	253.366	252.304	82.7879	60.7393	317.797	484.976	232.544	135.948	274.335	164.922	265.338	291.283	155.471	0.516157	NO	NEG		NO	NO
ENSRNOG00000032569	77.8897	-0.631074	0.248499	-2.53954	0.0110998	0.128708	Lingo3	65.3559	94.9737	40.2441	30.3696	93.8258	111.454	71.3582	64.6464	96.2762	96.7542	91.5279	93.1066	59.6293	0.329902	NO	NEG		NO	NO
ENSRNOG00000051470	270.208	0.382254	0.150568	2.53875	0.0111249	0.128708	Card9	263.214	237.914	351.849	406.053	242.131	197.806	278.717	290.909	261.913	219.896	221.886	237.146	309.883	0.227166	NO	POS		NO	NO
ENSRNOG00000056608	32.1245	1.60353	0.631084	2.54091	0.0110566	0.128708	Y_RNA	31.335	33.5766	74.7391	119.229	6.05328	4.01637	9.23459	24.7177	11.3875	13.1938	25.8867	16.5937	50.7614	1.09092	NO	POS		NO	NO
ENSRNOG00000008990	311.408	-0.630088	0.248275	-2.53786	0.0111532	0.128729	Amotl1	347.371	333.847	158.677	156.347	448.952	562.291	303.902	269.994	303.322	231.99	308.791	371.295	239.542	0.378842	NO	NEG		NO	NO
ENSRNOG00000012830	245.267	-1.14981	0.453049	-2.53793	0.0111509	0.128729	Paqr8	188.01	259.978	80.4882	73.1121	407.587	679.77	208.198	227.213	266.053	160.524	146.999	326.987	147.202	0.699563	NO	NEG		NO	NO
ENSRNOG00000015735	311.827	-0.412959	0.16271	-2.53801	0.0111485	0.128729	Zswim1	320.512	340.562	187.423	188.967	346.046	381.555	308.939	277.599	371.647	351.833	355.017	352.026	263.589	0.216862	NO	NEG		NO	NO
ENSRNOG00000016671	623.932	-0.477258	0.188098	-2.53729	0.0111715	0.128839	Dtna	559.554	595.744	387.493	416.177	849.477	1017.14	633.829	510.517	677.039	595.918	620.356	715.813	513.674	0.289414	NO	NEG		NO	NO
ENSRNOG00000000894	2094.43	-0.395851	0.156034	-2.53694	0.0111825	0.128864	Fry	2064.53	2345.56	1502.83	1341.89	2590.8	3118.71	2044.2	1985.98	2082.88	1904.3	2057.07	2351.13	1786.39	0.230358	NO	NEG		NO	NO
ENSRNOG00000046535	607.842	0.203358	0.0801686	2.53663	0.0111927	0.128879	Ppm1m	587.307	583.273	704.847	745.744	564.973	523.132	619.557	627.451	598.361	551.939	579.677	568.164	655.455	0.107875	NO	POS		NO	NO
ENSRNOG00000005982	1170.79	0.29013	0.114449	2.53501	0.0112443	0.129168	C1d	1131.64	1083.08	1464.89	1547.73	932.205	907.699	1179.51	1146.52	1093.2	1229.22	1163.05	1062.84	1300.34	0.165201	NO	POS		NO	NO
ENSRNOG00000027550	1485.34	0.387702	0.152931	2.53515	0.01124	0.129168	Mzf1	1638.37	1301.81	1996.11	2183.24	1199.56	1102.49	1224.84	1644.68	1233.99	1338.07	1475.54	1302.38	1704.88	0.234335	NO	POS		NO	NO
ENSRNOG00000031593	44.5244	0.581498	0.229366	2.53525	0.0112369	0.129168	Nanos3	36.7067	33.5766	71.2896	71.9873	32.2842	40.1637	54.568	30.4218	41.4091	32.9844	44.3772	36.1874	54.5288	0.33787	NO	POS		NO	NO
ENSRNOG00000001551	4317.55	0.417455	0.165143	2.52784	0.0114765	0.12917	Atp5j	4018.04	3858.43	6342.47	6601.46	3366.63	2988.18	3897	4354.13	4040.49	4203.31	3822.91	3745.85	5003.59	0.262053	NO	POS		NO	NO
ENSRNOG00000001573	231.397	-0.620318	0.2448	-2.53398	0.0112776	0.12917	Usp25	208.602	282.043	118.433	106.856	274.415	410.674	227.507	184.432	261.913	214.398	256.093	275.341	178.664	0.36001	NO	NEG		NO	NO
ENSRNOG00000002941	481.037	-0.783628	0.309531	-2.53167	0.0113522	0.12917	Uhmk1	428.842	549.696	206.97	169.845	692.092	976.981	519.656	331.788	550.741	368.326	496.469	594.446	344.946	0.470142	NO	NEG		NO	NO
ENSRNOG00000003224	1699.51	0.251576	0.0992948	2.53363	0.0112887	0.12917	Nudt16l1	1587.34	1611.67	2091.54	2201.24	1448.75	1391.67	1629.49	1691.26	1665.68	1676.71	1699.28	1563.64	1862.56	0.142923	NO	POS		NO	NO
ENSRNOG00000006789	944.298	0.30985	0.12257	2.52795	0.011473	0.12917	Ddit3	803.071	883.543	1339.55	1206.91	806.095	794.237	927.657	946.88	855.098	965.343	858.883	851.231	1055.98	0.185377	NO	POS		NO	NO
ENSRNOG00000009284	41.161	-0.627827	0.248263	-2.52888	0.0114427	0.12917	Foxa1	41.1831	58.5191	22.9966	29.2448	66.5861	45.1841	41.9754	32.3232	56.9375	26.3875	31.4338	49.1329	31.5948	0.350082	NO	NEG		NO	NO
ENSRNOG00000010063	361.973	-0.438438	0.173271	-2.53035	0.0113948	0.12917	Htr2a	422.575	359.749	198.921	226.085	422.721	471.923	388.692	312.775	401.668	389.216	387.376	411.309	302.77	0.232137	NO	NEG		NO	NO
ENSRNOG00000011923	35.6257	0.694455	0.27427	2.53202	0.0113408	0.12917	Mgarp	35.8114	33.5766	63.2408	46.1169	17.151	37.1514	47.0125	39.9287	26.9159	15.3927	29.5848	27.6665	45.1767	0.385938	NO	POS		NO	NO
ENSRNOG00000013468	838.749	0.423242	0.167214	2.53114	0.0113691	0.12917	Fam213b	732.344	724.294	1215.37	1307.02	650.728	589.402	792.496	760.546	853.027	805.918	795.091	725.952	974.105	0.265129	NO	POS		NO	NO
ENSRNOG00000018075	2772.78	0.369503	0.146233	2.52682	0.0115101	0.12917	Spcs1	2664.37	2478.91	3813.99	4074.03	2193.31	1997.14	2565.54	2784.55	2659.5	2692.62	2576.65	2447.64	3162.95	0.225621	NO	POS		NO	NO
ENSRNOG00000020873	18.8048	0.66793	0.264139	2.52871	0.0114484	0.12917	Nphs1	17.0104	22.0646	22.9966	24.7456	12.1066	14.0573	21.8272	24.7177	14.4932	8.79583	24.0376	14.7546	23.665	0.302865	NO	POS		NO	NO
ENSRNOG00000022305	992.382	-0.326279	0.128875	-2.53175	0.0113493	0.12917	Abcc1	1234.6	1147.36	664.603	771.614	1168.28	1098.48	980.546	1058.11	890.296	1020.32	881.996	1093.22	871.374	0.177107	NO	NEG		NO	NO
ENSRNOG00000022784	302	-0.372874	0.147314	-2.53116	0.0113687	0.12917	Fzd10	267.69	372.22	232.266	186.717	324.859	381.555	309.779	315.627	358.189	318.849	254.244	337.227	259.726	0.201635	NO	NEG		NO	NO
ENSRNOG00000024085	1652.49	0.169372	0.0668902	2.53209	0.0113383	0.12917	Tmem237	1624.94	1588.65	1990.36	1831.18	1577.89	1472	1631.16	1721.69	1504.19	1611.84	1623.46	1563.25	1759.57	0.0895116	NO	POS		NO	NO
ENSRNOG00000025285	562.956	-0.258561	0.102222	-2.5294	0.0114257	0.12917	Gfm2	675.045	660.019	504.776	463.418	625.506	675.754	539.804	505.763	497.944	515.656	528.828	608.321	508.518	0.141383	NO	NEG		NO	NO
ENSRNOG00000026286	164.01	-0.511769	0.202511	-2.52712	0.0115003	0.12917	Nhlrc1	172.79	190.907	88.5371	80.9857	216.909	209.855	173.778	145.454	186.341	163.822	174.735	190.104	132.698	0.26816	NO	NEG		NO	NO
ENSRNOG00000030124	11632	0.232963	0.0921913	2.52695	0.0115059	0.12917	Ptpn11	10332.5	11608.9	13731.3	14206.2	10310.8	11627.4	12267.7	13046.2	10072.8	10688	10059.7	10773.4	12662.2	0.129433	NO	POS		NO	NO
ENSRNOG00000030700	390341	0.573405	0.226587	2.53061	0.0113863	0.12917	Mt-cox3	405645	330114	680905	692605	291947	256283	314968	360949	282533	350305	327491	319471	475384	0.389391	NO	POS		NO	NO
ENSRNOG00000031364	7193.89	0.33939	0.134118	2.53052	0.0113892	0.12917	Kif1c	6609	7633.39	9034.23	9293.11	5524.63	6613.95	7868.71	8796.67	5705.14	6431.95	5622.03	6419.68	8122.95	0.195321	NO	POS		NO	NO
ENSRNOG00000034234	880142	0.581801	0.229764	2.53217	0.0113359	0.12917	Mt-co1	904897	746849	1.56694e+06	1.56193e+06	685067	566237	664621	820955	666614	738491	758970	718026	1.07468e+06	0.39714	NO	POS		NO	NO
ENSRNOG00000037148	53.3989	-0.398613	0.157599	-2.52928	0.0114297	0.12917	Adap2	63.5653	62.3565	44.8434	40.4929	66.5861	55.225	45.3334	48.4848	48.6557	63.7698	48.0753	60.0264	45.446	0.17247	NO	NEG		NO	NO
ENSRNOG00000037225	80.2048	-0.458706	0.181362	-2.52924	0.0114311	0.12917	Tyms	81.471	95.933	48.2929	62.9889	93.8258	108.442	73.0372	57.9916	103.523	67.0682	89.6788	91.7105	66.3979	0.246145	NO	NEG		NO	NO
ENSRNOG00000037909	2669.22	-0.285564	0.11297	-2.52779	0.0114782	0.12917	Ppm1f	2632.14	2822.35	2032.9	2017.89	3091.21	3479.18	2522.72	2490.79	2740.25	2676.13	2855.86	2906.88	2384.03	0.158118	NO	NEG		NO	NO
ENSRNOG00000038616	61.9406	0.621205	0.245827	2.527	0.0115041	0.12917	Cox6b2	51.9266	58.5191	114.983	98.9826	51.4529	41.1678	47.852	71.3012	39.3386	54.974	50.8488	49.5632	76.7935	0.389067	NO	POS		NO	NO
ENSRNOG00000038951	1274.9	0.513094	0.202977	2.52784	0.0114766	0.12917	Cox17	1320.55	1050.47	2016.81	2148.37	946.329	812.31	1169.44	1267.26	1156.35	1118.17	1017.9	1067.36	1523.95	0.333116	NO	POS		NO	NO
ENSRNOG00000042149	19.8646	0.748067	0.295553	2.53107	0.0113714	0.12917	LOC103692087	10.7434	20.1459	36.7946	17.9968	15.1332	18.0737	28.5433	23.7671	8.28182	18.6911	20.3395	15.1782	25.4883	0.398073	NO	POS		NO	NO
ENSRNOG00000046949	496.473	-0.405866	0.160536	-2.5282	0.0114649	0.12917	Kcnb1	523.742	506.526	317.354	336.316	620.461	704.872	536.446	413.547	538.318	460.682	502.941	559.1	421.321	0.228708	NO	NEG		NO	NO
ENSRNOG00000047276	66.5749	-0.368514	0.145422	-2.5341	0.0112737	0.12917	Pkm	74.3087	73.8684	67.8401	53.9905	79.7015	76.311	54.568	51.3369	60.0432	80.262	60.0941	74.0825	57.5659	0.163749	NO	NEG		NO	NO
ENSRNOG00000060098	10050.2	0.274859	0.108444	2.53458	0.0112581	0.12917	Ptms	9925.14	9036.89	12772.3	13021.8	8583.55	8038.76	9770.2	10810.2	9998.23	9464.32	9130.6	9174.48	11101	0.158352	NO	POS		NO	NO
ENSRNOG00000060946	179.255	-0.744902	0.294232	-2.53168	0.0113517	0.12917	LOC100910506	160.256	242.711	95.436	57.3649	230.025	357.457	170.42	152.109	178.059	149.529	178.433	219.673	130.753	0.440341	NO	NEG		NO	NO
ENSRNOG00000024595	133.534	-0.739841	0.292843	-2.52641	0.0115234	0.129212	Cers6	157.57	160.208	55.1919	42.7425	147.296	241.986	135.161	112.181	153.214	120.943	142.377	163.536	97.5305	0.401216	NO	NEG		NO	NO
ENSRNOG00000042499	9761.12	0.42441	0.168006	2.52616	0.0115316	0.129212	LOC100364435	9951.1	8496.79	14110.7	14782.1	7439.48	6332.81	8930.69	10008.8	9352.25	9112.48	8855.09	8447.48	11337.5	0.261326	NO	POS		NO	NO
ENSRNOG00000056337	1833.9	0.268353	0.106298	2.52454	0.0115849	0.129711	Crtc2	1852.35	1835.2	2163.98	2502.68	1642.46	1576.42	1759.61	1898.51	1495.9	1662.41	1783.41	1677.46	2021.64	0.155708	NO	POS		NO	NO
ENSRNOG00000002556	186.404	-0.389727	0.154398	-2.52418	0.011597	0.129725	Tsr2	189.801	200.5	150.628	98.9826	211.865	247.007	191.408	167.32	204.975	201.205	186.754	209.225	159.018	0.203624	NO	NEG		NO	NO
ENSRNOG00000004078	319.937	0.513142	0.203332	2.52367	0.0116137	0.129725	Eno3	350.952	282.043	451.884	562.401	276.433	227.929	298.025	346.999	212.222	256.179	254.244	267.626	382.711	0.328041	NO	POS		NO	NO
ENSRNOG00000023261	542.805	0.230552	0.0913841	2.52289	0.0116396	0.129725	Ube2q2l	523.742	499.811	653.105	636.638	490.316	421.719	528.051	598.93	539.354	542.043	537.149	502.831	590.774	0.122219	NO	POS		NO	NO
ENSRNOG00000023520	3255.1	-0.434579	0.172241	-2.52308	0.0116332	0.129725	Cs	3247.2	3400.83	2066.25	1790.68	4064.78	4401.94	3322.77	3008.91	3666.78	3369.9	3466.04	3691.9	2730.93	0.234817	NO	NEG		NO	NO
ENSRNOG00000024019	142.851	-0.734147	0.290878	-2.5239	0.0116061	0.129725	Ccdc6	151.303	153.493	63.2408	52.8657	202.785	264.076	136.84	114.082	169.777	106.649	156.245	174.681	104.655	0.419939	NO	NEG		NO	NO
ENSRNOG00000052869	161.9	0.307651	0.121934	2.52309	0.0116328	0.129725	Ccpg1os	155.78	131.428	202.37	215.962	134.181	135.552	150.272	166.369	156.319	161.623	171.037	145.814	181.202	0.166415	NO	POS		NO	NO
ENSRNOG00000004287	749.441	0.308655	0.122398	2.52174	0.0116777	0.13005	Wdr83	711.752	761.708	1001.5	996.574	645.683	586.39	745.483	774.806	642.876	705.866	671.205	675.712	837.914	0.180784	NO	POS		NO	NO
ENSRNOG00000005342	645.73	-0.270239	0.107175	-2.52147	0.0116866	0.13005	Rassf5	676.836	754.034	494.428	465.668	687.047	745.036	681.681	612.24	683.25	657.489	645.318	700.615	579.867	0.141547	NO	NEG		NO	NO
ENSRNOG00000000422	369.437	0.305668	0.121911	2.50729	0.0121659	0.130153	Dxo	366.172	332.888	477.18	502.786	326.877	305.244	381.137	388.829	320.921	347.435	314.338	333.256	412.854	0.177614	NO	POS		NO	NO
ENSRNOG00000000435	807.547	0.222562	0.0888259	2.5056	0.0122243	0.130153	Ppt2	749.354	850.926	919.866	922.337	699.154	670.733	741.286	957.337	760.892	770.735	840.392	750.299	876.244	0.119397	NO	POS		NO	NO
ENSRNOG00000001313	1154.38	-0.401249	0.159301	-2.51881	0.0117752	0.130153	Gnaz	1259.67	1232.74	714.046	716.499	1403.35	1463.97	1203.85	1067.62	1356.15	1071.99	1208.35	1297.98	982.074	0.215885	NO	NEG		NO	NO
ENSRNOG00000001686	109.942	-0.691748	0.275119	-2.51436	0.0119248	0.130153	Hlcs	96.6909	144.859	62.0909	49.4913	172.518	204.835	104.099	96.0189	78.6773	101.152	98.9241	133.122	82.1249	0.423352	NO	NEG		NO	NO
ENSRNOG00000002574	635.656	0.248786	0.0988005	2.51806	0.0118002	0.130153	Nubp1	589.993	565.045	773.837	823.355	562.955	539.197	638.026	660.724	630.454	623.405	585.224	585.175	696.233	0.140128	NO	POS		NO	NO
ENSRNOG00000003211	1450.85	0.366241	0.145923	2.50983	0.012079	0.130153	Srp9	1338.45	1223.15	2051.3	2052.76	1179.38	1048.27	1317.19	1403.21	1422.4	1481	1442.26	1282.11	1653.34	0.222812	NO	POS		NO	NO
ENSRNOG00000003234	2753.35	-0.463353	0.18485	-2.50664	0.0121886	0.130153	Mgrn1	2849.69	3089.04	1663.81	1484.74	3497.79	3920.98	2926.53	2549.73	2920.38	2601.37	2782.82	3146.54	2281.52	0.25577	NO	NEG		NO	NO
ENSRNOG00000004574	529.279	0.161159	0.0643491	2.50446	0.012264	0.130153	Ofd1	513.894	503.648	574.916	589.396	507.467	476.944	555.754	514.319	474.134	536.546	575.054	502.105	561.888	0.0753831	NO	POS		NO	NO
ENSRNOG00000005130	2232.66	-0.633865	0.252515	-2.51021	0.0120661	0.130153	LOC103693780	2060.95	2534.55	1045.2	938.085	3032.69	3770.36	2340.55	1912.77	2464.88	2116.5	2342.74	2663.32	1715.87	0.358448	NO	NEG		NO	NO
ENSRNOG00000005177	162.744	-0.247088	0.0981153	-2.51834	0.011791	0.130153	Tp53i3	158.466	186.11	139.13	140.6	192.696	170.696	162.865	143.553	174.953	170.419	150.697	175.557	147.369	0.111521	NO	NEG		NO	NO
ENSRNOG00000005397	2577.81	-0.171047	0.0679983	-2.51545	0.011888	0.130153	Maea	2567.68	2689	2241.02	2141.62	2717.92	2778.32	2691.46	2399.52	2811.68	2735.5	2582.2	2716.68	2411.17	0.0867665	NO	NEG		NO	NO
ENSRNOG00000005698	2559.92	0.36346	0.144752	2.51091	0.0120422	0.130153	Ndufa5	2286.56	2317.74	3619.67	3796.21	2083.34	2031.28	2392.6	2379.56	2387.23	2481.52	2383.42	2264.61	2914.29	0.228417	NO	POS		NO	NO
ENSRNOG00000006888	355	0.269351	0.107424	2.50736	0.0121638	0.130153	Gcfc2	359.01	397.163	408.19	380.183	283.495	337.375	381.137	373.618	298.146	271.571	415.111	324.46	391.648	0.142293	NO	POS		NO	NO
ENSRNOG00000007818	200.42	-0.648502	0.257878	-2.51476	0.0119113	0.130153	Slc45a4	181.743	224.483	101.185	88.8593	301.655	341.391	182.173	156.863	212.222	179.215	234.829	240.118	152.782	0.377841	NO	NEG		NO	NO
ENSRNOG00000007890	338.527	-0.179449	0.0712292	-2.51932	0.0117583	0.130153	Usp1	354.533	368.383	313.904	293.573	353.108	370.51	329.087	300.416	359.224	340.839	340.225	357.766	315.441	0.0780897	NO	NEG		NO	NO
ENSRNOG00000008444	164.843	-0.573285	0.227657	-2.51819	0.0117958	0.130153	Cbl	154.884	231.199	101.185	89.9841	192.696	283.154	133.482	132.145	158.39	142.932	193.226	193.876	130.004	0.344832	NO	NEG		NO	NO
ENSRNOG00000009049	7307.3	-0.149658	0.0596434	-2.50922	0.0120998	0.130153	Usp11	7629.62	7636.27	6433.31	6257.27	7740.13	7840.95	7397.75	6795.48	7599.61	7457.77	7592.19	7650.72	6895.2	0.0750808	NO	NEG		NO	NO
ENSRNOG00000009364	3794.01	0.422001	0.168071	2.51085	0.012044	0.130153	Ndufb9	3402.98	3288.58	5733.06	5763.48	3068	2636.74	3414.28	3816.99	3698.87	3621.68	3289.46	3286.14	4403.45	0.268166	NO	POS		NO	NO
ENSRNOG00000009370	2897.33	0.397941	0.158765	2.50647	0.0121942	0.130153	Tbkbp1	3076.2	2801.24	4294.62	4122.4	2438.46	2168.84	2692.3	3121.09	2301.31	2402.36	2451.84	2531.4	3336.45	0.247122	NO	POS		NO	NO
ENSRNOG00000009590	432.3	-0.594901	0.237446	-2.50541	0.0122309	0.130153	Stox2	508.522	532.428	249.514	247.456	537.733	816.327	417.236	370.766	359.224	311.153	404.942	510.898	337.983	0.377829	NO	NEG		NO	NO
ENSRNOG00000011202	884.023	-0.290723	0.1155	-2.51708	0.0118333	0.130153	Chrna4	840.673	844.211	699.098	700.752	1039.15	1079.4	939.41	808.08	1123.22	859.793	790.468	964.407	787.561	0.163486	NO	NEG		NO	NO
ENSRNOG00000011245	1136.47	0.364452	0.145526	2.50438	0.0122668	0.130153	Arhgap18	1073.45	1057.18	1572.97	1683.83	1025.02	874.564	983.904	1108.5	908.93	1089.58	1123.3	1004.79	1294.5	0.225988	NO	POS		NO	NO
ENSRNOG00000011451	1803.56	-0.202232	0.0806682	-2.50697	0.0121772	0.130153	Lrp3	1986.64	1878.37	1418.89	1545.48	1942.09	2045.33	1762.97	1843.37	1931.73	1723.98	1760.29	1918.03	1666.2	0.105085	NO	NEG		NO	NO
ENSRNOG00000011475	1639.66	-0.496828	0.197737	-2.51256	0.0119857	0.130153	Srcin1	1739.54	2026.11	979.657	858.224	1913.85	2517.26	1750.37	1622.82	1698.81	1445.82	1483.86	1890.23	1338.99	0.281393	NO	NEG		NO	NO
ENSRNOG00000012061	1731.75	-0.328678	0.13122	-2.50479	0.0122524	0.130153	Prkcb	1881.89	1843.83	1194.68	1166.42	1987.49	2154.78	1783.96	1620.91	1855.13	1730.58	1829.63	1908.95	1519.12	0.175845	NO	NEG		NO	NO
ENSRNOG00000012622	855.299	-0.244586	0.0972355	-2.5154	0.0118899	0.130153	Mmp15	824.558	904.648	749.69	646.761	949.356	1044.26	920.101	817.587	917.212	886.18	747.94	921.035	776.416	0.130461	NO	NEG		NO	NO
ENSRNOG00000012778	544.972	0.336018	0.134135	2.50507	0.0122426	0.130153	Magoh	521.056	528.591	724.394	745.744	429.783	385.571	515.458	554.248	529.001	525.551	535.299	486.592	615.029	0.195663	NO	POS		NO	NO
ENSRNOG00000012929	9655.58	0.243669	0.0970525	2.51069	0.0120495	0.130153	Wsb1	10049.6	9021.54	11839.8	11448.2	8636.01	7682.31	9701.36	10400.5	8035.44	10034.9	9361.73	8909.97	10550.3	0.134586	NO	POS		NO	NO
ENSRNOG00000013220	284.849	0.414232	0.164556	2.51728	0.0118266	0.130153	Arhgap45	313.35	244.629	385.194	424.05	253.229	216.884	297.186	323.232	221.539	233.09	220.961	247.12	330.125	0.247964	NO	POS		NO	NO
ENSRNOG00000013320	399.529	0.513044	0.204536	2.50834	0.0121301	0.130153	RGD1561916	355.428	355.912	753.14	546.654	304.682	256.043	350.914	383.125	398.563	335.341	355.017	334.328	477.77	0.343964	NO	POS		NO	NO
ENSRNOG00000013480	388.801	0.306051	0.12183	2.51211	0.0120012	0.130153	Ing2	401.983	362.627	480.63	520.783	314.771	313.277	373.581	352.703	330.238	381.519	444.696	350.736	434.479	0.174512	NO	POS		NO	NO
ENSRNOG00000014201	1345.56	0.307602	0.122163	2.51797	0.0118035	0.130153	Manf	1258.77	1160.79	1791.44	1759.19	1078.49	1044.26	1295.36	1370.88	1380.99	1361.16	1299.88	1214.08	1503.35	0.179048	NO	POS		NO	NO
ENSRNOG00000014317	1186.77	0.312959	0.124626	2.51117	0.012033	0.130153	Arpc5l	1128.06	1036.08	1567.22	1598.34	953.392	913.723	1179.51	1122.76	1155.31	1225.92	1174.15	1068.75	1328.4	0.183866	NO	POS		NO	NO
ENSRNOG00000014420	84.6773	-0.728855	0.290535	-2.50867	0.0121187	0.130153	Rap2b	94.9003	86.3397	37.9445	31.4945	111.986	150.614	82.2718	56.0903	103.523	73.6651	102.622	103.505	62.0846	0.406263	NO	NEG		NO	NO
ENSRNOG00000014568	3080.51	0.29381	0.117171	2.50754	0.0121576	0.130153	Ndufb10	2993.84	2679.41	4085.35	4069.53	2614.01	2425.89	2913.93	3074.51	2949.36	3097.23	2982.51	2793.29	3425.17	0.173522	NO	POS		NO	NO
ENSRNOG00000015179	142.666	0.403703	0.160924	2.50866	0.012119	0.130153	Tradd	155.78	128.55	188.572	195.716	97.8614	125.511	170.42	154.011	108.699	128.639	115.566	124.173	164.857	0.227978	NO	POS		NO	NO
ENSRNOG00000015632	731.71	0.440607	0.175751	2.507	0.0121761	0.130153	Taf1c	742.192	748.278	977.357	1202.41	575.062	522.128	620.397	802.376	549.706	637.698	671.205	629.177	854.75	0.277994	NO	POS		NO	NO
ENSRNOG00000016921	421.762	-0.804214	0.320099	-2.5124	0.0119915	0.130153	Klhl11	391.24	490.218	193.172	154.098	517.555	965.936	371.902	275.698	472.064	304.556	502.941	523.595	299.562	0.52027	NO	NEG		NO	NO
ENSRNOG00000017290	3135.31	0.373321	0.148299	2.51735	0.0118242	0.130153	Zfp335	3202.44	2992.15	4342.92	4617.31	2663.44	2407.81	2613.39	3287.46	2551.84	2765.19	3044.46	2763.81	3581.11	0.230279	NO	POS		NO	NO
ENSRNOG00000018373	560.736	-0.450116	0.179636	-2.50571	0.0122207	0.130153	Tln2	564.03	639.873	411.64	336.316	600.284	957.903	541.483	491.503	557.988	512.357	554.714	638.739	467.131	0.279553	NO	NEG		NO	NO
ENSRNOG00000019023	1080.25	-0.176078	0.0703072	-2.5044	0.0122658	0.130153	Tars	1123.58	1036.08	919.866	953.832	1127.93	1218.97	1077.93	983.006	1196.72	1139.06	1105.73	1140.39	1008.07	0.0898398	NO	NEG		NO	NO
ENSRNOG00000019262	2209.07	-0.144444	0.0574599	-2.51383	0.0119427	0.130153	Trak1	2280.29	2351.32	2101.89	2007.77	2392.05	2520.27	2186.92	2104.81	2088.05	2223.15	2043.2	2309.19	2088.92	0.0731833	NO	NEG		NO	NO
ENSRNOG00000019423	4543.34	0.334392	0.133189	2.51066	0.0120507	0.130153	Dvl1	4628.63	4269.98	6140.1	6447.36	3867.04	3573.56	4112.75	4703.98	3858.29	4170.32	4204.74	4061.3	5121.79	0.203985	NO	POS		NO	NO
ENSRNOG00000020358	5685.34	0.256037	0.102208	2.50505	0.0122435	0.130153	Ptov1	5568.68	5249.45	7001.33	7405.69	4800.25	4594.72	5429.1	5596.67	5696.86	5432.53	5763.48	5223.75	6239.25	0.147282	NO	POS		NO	NO
ENSRNOG00000020474	2327.04	0.233362	0.0928764	2.5126	0.0119844	0.130153	Pin1	2150.48	2105.73	2797.54	2918.86	2081.32	1905.77	2305.29	2453.71	2357.21	2327.6	2193.9	2154.68	2533.86	0.130682	NO	POS		NO	NO
ENSRNOG00000020876	935.227	0.368824	0.146533	2.517	0.011836	0.130153	Bax	946.317	821.187	1328.06	1347.51	759.687	699.852	910.027	927.866	853.027	872.986	820.977	825.509	1066.89	0.226322	NO	POS		NO	NO
ENSRNOG00000021384	293.737	-0.449553	0.1791	-2.51006	0.0120711	0.130153	Ankrd44	321.408	378.935	183.973	155.223	318.806	392.6	299.704	278.55	304.357	292.461	305.093	334.761	244.509	0.241138	NO	NEG		NO	NO
ENSRNOG00000021507	447.292	-0.738087	0.293918	-2.5112	0.0120321	0.130153	Luzp2	374.229	484.462	216.168	149.599	684.021	851.47	450.816	348.901	464.817	423.299	472.432	547.05	327.583	0.43545	NO	NEG		NO	NO
ENSRNOG00000024549	1771.58	0.213372	0.0851568	2.50564	0.012223	0.130153	Mum1	1829.07	1629.9	2054.75	2243.98	1643.47	1553.33	1685.73	1844.32	1602.53	1649.22	1751.05	1651.25	1915.97	0.119396	NO	POS		NO	NO
ENSRNOG00000025416	255.076	-0.54138	0.2158	-2.50871	0.0121172	0.130153	Dpy19l4	248.889	312.742	150.628	130.477	281.478	428.747	244.297	206.298	277.441	236.388	288.452	297.614	204.03	0.316353	NO	NEG		NO	NO
ENSRNOG00000026793	246.425	-0.791757	0.314224	-2.51972	0.0117447	0.130153	Nt5dc3	268.586	287.799	87.3872	97.8578	343.019	482.968	243.457	160.665	265.018	183.613	290.301	305.167	175.934	0.459886	NO	NEG		NO	NO
ENSRNOG00000034161	816.15	0.362603	0.144645	2.50685	0.0121812	0.130153	Cox6b1	743.087	754.034	1125.69	1183.29	672.923	609.484	739.607	859.417	834.393	717.96	737.77	721.98	929.154	0.221524	NO	POS		NO	NO
ENSRNOG00000036659	710.813	0.246718	0.0981232	2.51437	0.0119244	0.130153	Fn3k	665.197	634.117	855.475	908.84	654.763	560.283	712.743	729.174	707.06	708.065	683.223	654.914	777.891	0.137143	NO	POS		NO	NO
ENSRNOG00000046891	5454.74	-0.503402	0.200082	-2.51598	0.0118703	0.130153	Hk1	5701.18	6185.76	3014.86	2698.4	6888.63	7590.93	5974.78	5016.75	6042.62	5380.85	5507.39	6298.33	4442.44	0.269316	NO	NEG		NO	NO
ENSRNOG00000047174	33.3563	-1.18576	0.472974	-2.50704	0.0121747	0.130153	Pcdha4	19.6963	37.4139	6.89899	3.37441	56.4973	60.2455	20.9877	24.7177	55.9023	39.5813	41.6036	44.8894	19.5165	0.592288	NO	NEG		NO	NO
ENSRNOG00000051889	7354.14	0.216186	0.0862988	2.50509	0.0122422	0.130153	Usp34	7563.37	7194.02	9111.27	8713.84	6773.62	6681.23	6878.09	7296.49	6307.64	6580.38	7795.59	6850.04	7959.06	0.120968	NO	POS		NO	NO
ENSRNOG00000052880	1376.55	0.263522	0.104846	2.51343	0.0119565	0.130153	Prph	1198.79	1230.82	1831.68	1681.58	1338.78	1108.52	1403.66	1357.57	1375.82	1314.98	1299.88	1261.28	1514.87	0.151871	NO	POS		NO	NO
ENSRNOG00000054420	23.2641	-0.663285	0.264703	-2.50577	0.0122185	0.130153	Vdr	26.8586	23.0239	24.1465	21.3712	35.3108	26.1064	10.9136	11.4082	26.9159	28.5865	21.2641	27.8003	17.8207	0.306761	NO	NEG		NO	NO
ENSRNOG00000054626	9182.2	0.376139	0.149889	2.50945	0.012092	0.130153	Rps8	8867.8	8295.33	13280.6	13418.9	7310.34	6833.85	8465.6	9025.78	8494.04	8719.97	8292.06	8086.89	10496.6	0.235267	NO	POS		NO	NO
ENSRNOG00000057020	38.8454	0.909855	0.361266	2.51852	0.011785	0.130153	LOC102547937	42.0784	25.9019	70.1397	92.2337	26.2309	24.0982	23.5062	29.4712	15.5284	31.8849	46.2262	27.6205	52.3154	0.595662	NO	POS		NO	NO
ENSRNOG00000057862	484.959	0.429244	0.170725	2.51424	0.0119289	0.130153	Rsph1	493.302	389.488	745.091	706.376	410.614	322.313	426.47	460.13	421.338	474.975	484.451	418.672	564.504	0.265709	NO	POS		NO	NO
ENSRNOG00000058794	22.1631	0.660638	0.262867	2.51321	0.0119639	0.130153	uc_338	21.4869	15.3493	31.0455	30.3696	16.1421	21.0859	36.0989	24.7177	16.5636	14.2932	16.6414	17.4868	27.7746	0.336152	NO	POS		NO	NO
ENSRNOG00000059487	39.0795	-0.594116	0.236142	-2.51593	0.011872	0.130153	AABR07045405.1	35.8114	62.3565	29.8956	19.1216	41.3641	60.2455	29.3828	35.1753	41.4091	36.2828	38.83	46.2449	30.4811	0.324783	NO	NEG		NO	NO
ENSRNOG00000060574	38.7054	-0.488474	0.193886	-2.51938	0.0117561	0.130153	Rn60_17_0453.2	42.9737	49.8852	28.7458	25.8704	41.3641	50.2046	40.2964	30.4218	34.1625	49.4766	32.3583	44.6778	31.5386	0.230294	NO	NEG		NO	NO
ENSRNOG00000025704	74.0448	-0.548932	0.219265	-2.50351	0.0122968	0.130282	Yod1	63.5653	88.2584	52.8923	48.3665	110.977	123.503	56.2471	59.893	69.3602	63.7698	77.66	86.5723	59.0118	0.327665	NO	NEG		NO	NO
ENSRNOG00000052298	47.0542	-0.950634	0.379694	-2.50369	0.0122907	0.130282	Atp8a1	37.602	67.1531	31.0455	19.1216	67.595	117.479	51.21	16.1616	39.3386	32.9844	37.9055	60.3586	31.0888	0.609464	NO	NEG		NO	NO
ENSRNOG00000009446	285.733	-0.457384	0.182733	-2.50301	0.0123141	0.130335	Rxra	296.34	361.667	220.768	166.471	338.984	450.837	284.593	242.424	281.582	227.592	271.81	326.167	237.213	0.270833	NO	NEG		NO	NO
ENSRNOG00000009514	105.769	-0.562331	0.224699	-2.50259	0.0123287	0.130335	Mme	108.33	117.038	70.1397	48.3665	144.27	169.691	112.494	91.2655	122.157	83.5604	96.1505	124.174	83.6833	0.31889	NO	NEG		NO	NO
ENSRNOG00000011104	945.554	0.402729	0.16091	2.50282	0.0123207	0.130335	Rpl22	895.286	866.275	1370.6	1409.38	673.932	715.917	874.768	977.302	863.38	932.358	821.902	824.525	1090.79	0.250125	NO	POS		NO	NO
ENSRNOG00000004198	174.457	-0.704181	0.281482	-2.50169	0.0123601	0.130479	Stxbp6	145.932	212.012	83.9377	73.1121	219.936	349.424	183.013	142.602	203.94	139.634	165.49	211.813	129.631	0.431318	NO	NEG		NO	NO
ENSRNOG00000008244	642.219	0.273221	0.109211	2.50178	0.0123572	0.130479	LOC690035	695.637	593.825	840.527	763.74	577.079	504.054	645.582	686.393	536.248	610.211	611.11	586.176	709.471	0.153993	NO	POS		NO	NO
ENSRNOG00000000042	394.292	-0.768925	0.309738	-2.4825	0.0130465	0.130564	Xpr1	359.905	437.455	179.374	124.853	522.6	792.228	403.803	253.832	420.302	381.519	461.338	485.668	284.64	0.454964	NO	NEG		NO	NO
ENSRNOG00000000108	1000.41	0.215864	0.0877064	2.46121	0.0138471	0.130564	Aga	954.375	970.842	1188.93	1233.91	871.672	908.703	959.558	1068.57	863.38	1020.32	964.279	931.548	1083.05	0.120296	NO	POS		NO	NO
ENSRNOG00000000130	1623.78	0.24959	0.100908	2.47345	0.0133814	0.130564	Dnajb5	1779.83	1562.75	1981.16	1998.77	1355.93	1322.39	1540.5	1652.29	1460.71	1487.6	1719.61	1494.87	1778.47	0.140579	NO	POS		NO	NO
ENSRNOG00000000299	138.975	-0.698371	0.284494	-2.45479	0.0140968	0.130564	Foxo3	126.235	189.947	54.0421	61.8641	170.501	255.039	137.679	114.082	156.319	113.246	149.773	168.548	103.488	0.407585	NO	NEG		NO	NO
ENSRNOG00000000989	949.005	0.22549	0.0909357	2.47966	0.0131508	0.130564	Bud31	871.113	862.438	1129.13	1140.55	850.486	747.044	951.163	976.351	975.184	979.636	955.958	880.984	1030.63	0.122712	NO	POS		NO	NO
ENSRNOG00000001092	45.666	-0.439833	0.178083	-2.46983	0.0135179	0.130564	Kl	42.9737	49.8852	29.8956	33.7441	56.4973	47.1923	43.6544	38.978	61.0784	54.974	43.4526	52.1001	37.9449	0.209284	NO	NEG		NO	NO
ENSRNOG00000001325	1118.64	0.379797	0.154545	2.45751	0.0139904	0.130564	Il3ra	1180.88	1026.48	1618.96	1646.71	968.525	888.621	1047.71	1116.1	948.268	888.379	974.448	983.526	1280.79	0.240678	NO	POS		NO	NO
ENSRNOG00000001335	319.408	-0.650029	0.26464	-2.45628	0.0140385	0.130564	Zkscan1	308.874	350.156	160.976	139.475	407.587	581.369	335.803	217.706	379.928	268.273	363.338	382.698	243.46	0.388207	NO	NEG		NO	NO
ENSRNOG00000001611	5814.67	0.403499	0.162213	2.48746	0.012866	0.130564	Rpl24	5587.48	5342.51	8519.1	8654.22	4484.47	3969.17	5433.3	5777.3	5425.63	5613.94	5154.22	5070.53	6707.63	0.252765	NO	POS		NO	NO
ENSRNOG00000001628	6058.09	0.407828	0.164858	2.47382	0.0133676	0.130564	Pcp4	6174.79	5201.49	8542.1	9296.49	4693.31	4043.48	5513.05	5901.84	5945.31	5588.65	5738.52	5274.5	6998.4	0.255632	NO	POS		NO	NO
ENSRNOG00000001644	35.1683	0.526916	0.213436	2.46873	0.0135592	0.130564	Tmem30c	36.7067	25.9019	55.1919	46.1169	27.2398	25.1023	40.2964	31.3725	23.8102	36.2828	38.83	29.174	42.3615	0.278253	NO	POS		NO	NO
ENSRNOG00000001808	780.751	0.170238	0.0692467	2.45842	0.0139549	0.130564	Ints13	764.574	788.569	879.621	879.595	685.029	724.954	805.928	822.34	674.968	791.625	771.053	738.287	831.708	0.0867844	NO	POS		NO	NO
ENSRNOG00000001852	1376.21	0.131044	0.053713	2.43972	0.0146988	0.130564	Ergic2	1282.05	1311.4	1487.88	1437.5	1247.98	1248.09	1468.3	1423.17	1400.66	1426.02	1405.28	1319.37	1444.43	0.0636625	NO	POS		NO	NO
ENSRNOG00000002054	1149.08	0.250689	0.100456	2.4955	0.0125779	0.130564	Glmn	1132.54	1006.34	1467.19	1462.24	1065.38	991.039	1108.15	1061.91	1039.37	1109.37	1196.33	1057.34	1259.17	0.144844	NO	POS		NO	NO
ENSRNOG00000002115	9030.41	0.241116	0.0983418	2.45181	0.0142139	0.130564	Sod1	8825.73	8236.81	10992.4	11444.9	7937.87	7071.82	8825.75	9049.55	9177.29	8792.54	8979.9	8340.34	9858.49	0.137881	NO	POS		NO	NO
ENSRNOG00000002292	3413.85	0.249636	0.100863	2.47499	0.013324	0.130564	Hnrnpd	3447.75	3212.8	4354.41	4373.23	2986.28	2972.11	3396.65	3295.07	2949.36	3291.84	3272.82	3143.36	3738.43	0.146155	NO	POS		NO	NO
ENSRNOG00000002369	1353.82	-0.561096	0.225122	-2.4924	0.0126883	0.130564	Rgs8	1389.48	1515.74	709.446	611.892	1727.2	2048.35	1530.42	1158.88	1575.62	1262.2	1362.75	1586.43	1074.68	0.308276	NO	NEG		NO	NO
ENSRNOG00000002599	73.3069	0.523898	0.212513	2.46525	0.0136916	0.130564	Grap	59.0889	70.9904	106.934	127.103	58.515	62.2537	62.1236	83.6601	47.6205	67.0682	61.0186	60.9228	88.1678	0.3244	NO	POS		NO	NO
ENSRNOG00000002735	3122.06	-0.162681	0.0660389	-2.46341	0.0137622	0.130564	Dhx9	3117.38	3238.7	2753.85	2683.78	3423.13	3563.52	3154.03	2894.83	3091.19	3256.66	3165.57	3281.76	2930.41	0.084771	NO	NEG		NO	NO
ENSRNOG00000002833	461.038	-0.79066	0.323688	-2.44266	0.0145794	0.130564	Gsk3b	415.413	535.306	201.221	174.344	661.825	1039.23	465.927	305.169	442.042	329.844	501.092	570.611	329.551	0.520302	NO	NEG		NO	NO
ENSRNOG00000002886	7483.81	-0.203023	0.0823609	-2.46505	0.0136996	0.130564	Myh10	7994.9	7645.86	6449.41	6089.68	8467.53	8911.31	7685.7	6853.47	7349.08	7386.3	7488.65	7959.16	6913.38	0.109963	NO	NEG		NO	NO
ENSRNOG00000002908	814.218	-0.220919	0.089297	-2.47398	0.0133617	0.130564	Slc35a4	749.354	860.519	687.599	674.881	930.187	976.981	789.977	804.277	915.141	792.725	774.751	870.818	746.297	0.119474	NO	NEG		NO	NO
ENSRNOG00000003086	757.115	0.295426	0.119745	2.46712	0.0136204	0.130564	Cenpv	744.878	675.368	956.66	1034.82	637.612	586.39	734.57	787.165	711.201	759.74	699.865	685.865	842.616	0.174227	NO	POS		NO	NO
ENSRNOG00000003148	5314.49	-0.439413	0.178155	-2.46647	0.0136454	0.130564	Timp2	5520.33	5755.98	3260.92	2926.73	6508.28	7348.95	5638.14	4804.75	5902.87	5174.15	5618.33	6035.09	4449.78	0.242015	NO	NEG		NO	NO
ENSRNOG00000003399	8620.65	0.273941	0.110178	2.48635	0.0129063	0.130564	Hnrnph1	8868.7	8221.46	10764.7	11462.9	7236.7	7022.62	8177.65	8728.22	7386.35	8495.68	8462.17	7871.92	9519.12	0.160472	NO	POS		NO	NO
ENSRNOG00000003470	1390.61	0.18311	0.0737979	2.48124	0.0130927	0.130564	Fundc1	1256.98	1324.84	1616.66	1647.83	1286.32	1202.9	1401.98	1402.26	1370.64	1416.13	1370.14	1309.64	1487.78	0.0984135	NO	POS		NO	NO
ENSRNOG00000003536	1089.47	0.118456	0.0478223	2.47701	0.0132487	0.130564	Rufy1	1055.54	1085	1200.42	1116.93	1063.36	996.059	1131.66	1156.03	1045.58	1044.51	1089.09	1048.34	1138.83	0.0533646	NO	POS		NO	NO
ENSRNOG00000003587	34.8834	0.731656	0.299976	2.43905	0.0147261	0.130564	Vegfd	34.9161	33.5766	66.6903	66.3633	21.1865	22.09	32.7408	25.6684	21.7398	26.3875	32.3583	26.6494	44.7642	0.470737	NO	POS		NO	NO
ENSRNOG00000003858	7818.65	0.160365	0.0654061	2.45183	0.0142133	0.130564	Atp6ap2	7464	7704.38	8766.32	8559.74	6954.21	6568.77	8125.6	8256.68	7736.26	8103.16	7766	7421.8	8294.87	0.0835975	NO	POS		NO	NO
ENSRNOG00000003887	1427.06	-0.373677	0.153314	-2.43733	0.0147963	0.130564	Lgi2	1424.4	1437.08	979.657	921.213	1766.55	1928.86	1633.68	1319.55	1603.57	1395.24	1287.86	1592.62	1228.39	0.213584	NO	NEG		NO	NO
ENSRNOG00000003999	1923.76	-0.344218	0.140844	-2.44397	0.0145265	0.130564	Adcy3	2020.66	1953.2	1371.75	1206.91	2314.37	2368.65	1995.51	1761.61	2213.32	1907.6	2047.82	2129.63	1676.72	0.188161	NO	NEG		NO	NO
ENSRNOG00000004000	182.121	0.219031	0.089347	2.45147	0.0142275	0.130564	Tefm	159.361	171.72	198.921	211.463	163.439	165.675	183.013	189.186	177.024	179.215	204.32	169.406	197.38	0.0945764	NO	POS		NO	NO
ENSRNOG00000004107	5754.43	0.38968	0.159791	2.43869	0.0147406	0.130564	Rpl23	5497.95	5019.22	8485.76	8573.24	4593.43	4200.12	5060.56	5763.04	5370.76	5577.66	5157	5043.19	6607.92	0.250585	NO	POS		NO	NO
ENSRNOG00000004196	7794.99	0.375142	0.149991	2.5011	0.0123808	0.130564	Rps29	7470.26	7213.2	10915.4	11171.5	6011.92	5436.15	7689.9	8014.25	7541.63	7532.53	6748.1	6867.62	8907.83	0.228097	NO	POS		NO	NO
ENSRNOG00000004382	1092.41	-0.324422	0.131053	-2.4755	0.0133049	0.130564	Arel1	1062.7	1172.3	832.478	738.995	1270.18	1481.04	1061.98	1033.39	1186.37	1044.51	1132.54	1202.85	959.877	0.182969	NO	NEG		NO	NO
ENSRNOG00000004398	42.161	0.985022	0.402864	2.44505	0.0144832	0.130564	Pkhd1l1	24.1727	32.6172	58.6414	129.352	35.3108	16.0655	30.2223	22.8164	26.9159	39.5813	48.0753	29.1106	57.8215	0.742785	NO	POS		NO	NO
ENSRNOG00000004510	1886.11	0.179861	0.0731211	2.45976	0.0139029	0.130564	Slc35b1	1739.54	1751.74	2117.99	2184.37	1688.87	1609.56	1898.97	1908.02	1850.99	2030.74	1966.46	1778.57	2015.16	0.0958609	NO	POS		NO	NO
ENSRNOG00000004598	442.643	0.324875	0.131077	2.47851	0.0131931	0.130564	Tsen54	423.47	429.78	582.965	618.641	383.374	326.33	407.162	439.215	386.14	430.996	440.998	396.682	497.796	0.192813	NO	POS		NO	NO
ENSRNOG00000004604	1248.65	-0.244981	0.100455	-2.43871	0.0147397	0.130564	Slc38a10	1303.54	1299.89	1027.95	911.089	1388.22	1507.14	1275.21	1306.24	1273.33	1295.19	1147.33	1344.55	1133.56	0.131998	NO	NEG		NO	NO
ENSRNOG00000004688	398.723	-0.531002	0.216258	-2.45541	0.0140724	0.130564	Rbfox2	405.564	426.902	234.566	223.836	510.493	678.766	377.779	314.676	435.831	325.446	452.092	463.834	320.59	0.323512	NO	NEG		NO	NO
ENSRNOG00000004749	351.54	-0.430707	0.17511	-2.45964	0.0139076	0.130564	Slc30a1	368.858	446.089	202.37	214.837	392.454	462.886	344.198	310.873	371.647	349.634	403.093	398.595	295.074	0.236333	NO	NEG		NO	NO
ENSRNOG00000004951	290.593	-0.240643	0.0966659	-2.48943	0.0127949	0.130564	Kif16b	280.224	299.311	247.214	266.578	315.779	372.518	275.359	244.325	324.026	283.666	287.527	312.587	264.201	0.126607	NO	NEG		NO	NO
ENSRNOG00000005299	20841.9	-0.344118	0.138392	-2.48656	0.0128986	0.130564	Kif5a	22602.4	24886.9	16206.9	13411	23670.3	27546.3	22949.6	19606.9	19846.3	19851.1	18682.8	23067.2	18171.4	0.192947	NO	NEG		NO	NO
ENSRNOG00000005346	821.293	0.228526	0.0936825	2.43937	0.0147129	0.130564	Tmem128	741.297	781.854	1017.6	994.325	672.923	735.999	780.743	811.883	783.667	853.196	860.732	761.489	893.057	0.128537	NO	POS		NO	NO
ENSRNOG00000005393	52.8684	-0.560323	0.22874	-2.44961	0.014301	0.130564	Sertad2	57.2983	60.4378	31.0455	34.8689	71.6305	93.3805	48.6915	44.6821	44.5148	45.0786	49.9243	62.0568	41.8424	0.332708	NO	NEG		NO	NO
ENSRNOG00000005411	1316.27	-0.312885	0.128425	-2.43633	0.0148369	0.130564	Aftph	1279.36	1446.67	988.855	871.721	1486.08	1630.64	1372.6	1166.49	1452.42	1373.25	1410.82	1444.74	1162.1	0.171097	NO	NEG		NO	NO
ENSRNOG00000005512	6335.41	0.357201	0.146129	2.44443	0.0145081	0.130564	Ndufa4	5752.21	5736.79	8883.6	8923.05	4989.92	4516.4	5704.46	6398.09	6362.51	6348.39	6074.12	5617.71	7196.67	0.220291	NO	POS		NO	NO
ENSRNOG00000005618	515.896	0.444962	0.178026	2.49942	0.0124396	0.130564	Fmc1	436.004	490.218	797.983	813.232	406.579	377.538	445.779	514.319	478.275	468.378	446.545	442.832	603.572	0.287193	NO	POS		NO	NO
ENSRNOG00000005639	53.245	-1.13665	0.456202	-2.49154	0.012719	0.130564	Ar	34.0209	50.8445	20.697	10.1232	83.737	154.63	53.7285	29.4712	71.4307	30.7854	46.2262	70.9081	32.0492	0.750134	NO	NEG		NO	NO
ENSRNOG00000005758	442.549	-0.642381	0.261664	-2.45499	0.014089	0.130564	Btbd11	510.313	454.723	200.071	172.095	598.266	721.942	455.013	381.224	488.627	401.31	484.451	529.197	338.571	0.356196	NO	NEG		NO	NO
ENSRNOG00000005905	609.687	-0.619681	0.250661	-2.47218	0.013429	0.130564	Pde4b	580.145	760.749	309.305	272.202	776.838	1114.54	632.15	555.199	561.093	556.336	587.997	724.951	471.371	0.373943	NO	NEG		NO	NO
ENSRNOG00000006086	5158.25	-0.284497	0.114113	-2.49311	0.0126631	0.130564	Lynx1	5376.19	5281.11	3862.29	3743.34	5929.19	6292.64	5588.61	4856.09	5779.68	5034.52	4997.05	5615.55	4609.47	0.154232	NO	NEG		NO	NO
ENSRNOG00000006500	1691.94	0.35429	0.145415	2.4364	0.0148342	0.130564	Snf8	1455.73	1529.17	2468.69	2393.58	1380.15	1341.47	1600.1	1635.17	1626.34	1676.71	1504.2	1501.59	1920.35	0.225015	NO	POS		NO	NO
ENSRNOG00000006515	24.983	-0.605964	0.246529	-2.45798	0.0139722	0.130564	Klhl15	28.6491	25.9019	26.4461	11.248	37.3286	30.1228	21.8272	19.9643	22.775	32.9844	17.566	29.627	19.4103	0.294944	NO	NEG		NO	NO
ENSRNOG00000006527	9179.88	-0.314228	0.126047	-2.49295	0.0126688	0.130564	Slc6a1	7834.65	9238.35	7072.62	6964.77	11253	12508	9088.52	8754.84	10126.6	9499.5	8637.83	10076.7	8103.71	0.182333	NO	NEG		NO	NO
ENSRNOG00000006570	4062.74	0.340334	0.137287	2.47899	0.0131754	0.130564	Plekhg3	3642.02	4237.36	4982.22	5333.81	3264.74	3497.25	4121.99	5358.05	3329.29	3774.51	3148.93	3624.2	4589	0.202412	NO	POS		NO	NO
ENSRNOG00000006870	310.776	-0.574933	0.232882	-2.46877	0.0135579	0.130564	Mtdh	301.711	356.871	179.374	141.725	397.499	531.165	345.038	243.375	307.463	299.058	315.263	365.628	244.955	0.337524	NO	NEG		NO	NO
ENSRNOG00000007038	139.658	-0.432516	0.175568	-2.46352	0.0137579	0.130564	Cntn5	172.79	167.883	91.9866	95.6082	147.296	199.814	126.766	107.427	137.685	125.341	163.641	158.468	117.086	0.24569	NO	NEG		NO	NO
ENSRNOG00000007324	1517.71	-0.256643	0.104044	-2.46667	0.0136377	0.130564	Plxna2	1528.25	1626.06	1169.38	1186.67	1697.94	1918.82	1456.55	1424.12	1561.12	1505.19	1620.69	1639.57	1371.48	0.141515	NO	NEG		NO	NO
ENSRNOG00000007440	898.481	-0.648288	0.264536	-2.45066	0.0142594	0.130564	Dzank1	939.155	968.924	427.737	391.431	1159.2	1718	929.336	710.16	892.366	776.232	970.75	1075.65	685.883	0.398432	NO	NEG		NO	NO
ENSRNOG00000007681	606.793	-0.348443	0.140224	-2.4849	0.0129587	0.130564	Brd3	626.7	735.806	400.142	428.549	721.349	752.065	607.804	570.41	658.405	542.043	631.45	672.728	527.671	0.191149	NO	NEG		NO	NO
ENSRNOG00000007926	1324.99	0.273862	0.110983	2.46761	0.0136018	0.130564	Map2k5	1248.03	1243.29	1759.24	1711.95	1235.88	1104.5	1303.76	1347.12	1129.43	1296.29	1195.41	1209.57	1463.49	0.162619	NO	POS		NO	NO
ENSRNOG00000008288	1583.29	0.309549	0.125282	2.47081	0.0134806	0.130564	Akirin2	1512.14	1433.24	2109.94	2159.62	1326.68	1224.99	1502.72	1465.95	1454.49	1614.04	1612.37	1427.6	1770.12	0.18629	NO	POS		NO	NO
ENSRNOG00000008570	2062.42	-0.738625	0.29758	-2.4821	0.013061	0.130564	Cadps	2034.09	2320.62	772.687	687.254	2813.77	3627.78	2255.76	1667.5	2442.1	1893.3	2171.71	2521.94	1510.98	0.406101	NO	NEG		NO	NO
ENSRNOG00000008598	374.239	-0.367049	0.148214	-2.47649	0.0132682	0.130564	Btbd7	415.413	451.845	257.562	262.079	455.005	489.997	345.877	336.542	362.33	327.645	412.338	417.039	322.88	0.206675	NO	NEG		NO	NO
ENSRNOG00000008616	1417.68	-0.463456	0.188405	-2.45989	0.0138978	0.130564	Ubr3	1453.05	1505.19	864.674	824.48	1745.36	2228.08	1360	1283.42	1531.1	1258.9	1540.26	1620.28	1174.57	0.273663	NO	NEG		NO	NO
ENSRNOG00000008632	717.701	0.285539	0.116853	2.44359	0.0145421	0.130564	Invs	754.726	703.189	850.876	894.217	602.301	643.623	646.421	897.444	551.776	658.588	691.544	652.367	796.101	0.163904	NO	POS		NO	NO
ENSRNOG00000008797	1313.39	0.15336	0.0629525	2.43612	0.0148457	0.130564	Tmpo	1199.68	1260.56	1553.42	1454.37	1186.44	1272.18	1317.19	1307.19	1294.03	1281.99	1320.22	1249.15	1390.48	0.0807519	NO	POS		NO	NO
ENSRNOG00000008806	275.849	-0.548293	0.221973	-2.47009	0.013508	0.130564	Clip4	279.329	285.88	135.68	142.85	357.144	425.735	306.421	223.41	308.498	278.168	291.225	322.459	219.917	0.306569	NO	NEG		NO	NO
ENSRNOG00000008830	2350.36	-0.543836	0.219962	-2.47241	0.0134206	0.130564	Nfe2l1	2214.94	2562.37	1359.1	1087.68	2979.22	3752.29	2555.46	1966.96	2724.72	2218.75	2432.42	2742.05	1880.33	0.31133	NO	NEG		NO	NO
ENSRNOG00000008869	624.79	-0.619665	0.251542	-2.46346	0.0137604	0.130564	Ppp1r9a	605.213	733.888	349.549	326.193	854.521	1211.94	642.224	478.193	595.256	456.284	619.431	742.85	483.118	0.400395	NO	NEG		NO	NO
ENSRNOG00000009103	296.763	0.240746	0.0972735	2.47494	0.0133259	0.130564	Chrac1	277.539	296.433	338.051	379.058	251.211	259.056	293.828	332.739	288.828	269.372	278.282	273.74	324.391	0.12964	NO	POS		NO	NO
ENSRNOG00000009243	274.452	-0.324607	0.133321	-2.43478	0.0149009	0.130564	Oaf	290.073	210.093	216.168	278.951	350.081	312.273	228.346	237.671	345.766	304.556	244.999	302.14	241.227	0.18324	NO	NEG		NO	NO
ENSRNOG00000009333	769.305	0.409972	0.16762	2.44584	0.0144515	0.130564	Osgep	676.836	666.734	1126.84	1224.91	657.79	578.357	658.174	732.976	698.779	735.552	705.412	669.008	889.661	0.26868	NO	POS		NO	NO
ENSRNOG00000009350	4273.45	-0.150322	0.0606382	-2.479	0.013175	0.130564	Sez6	4465.69	4479.11	3980.72	3662.35	4782.09	4652.96	4209.29	4213.43	4463.9	4006.5	4091.94	4475.04	4031.55	0.0772323	NO	NEG		NO	NO
ENSRNOG00000009589	18.7184	-0.71939	0.290111	-2.47971	0.0131491	0.130564	LOC102552055	23.2774	20.1459	5.74916	16.872	17.151	19.0777	15.9507	14.2602	26.9159	30.7854	15.7169	22.8922	13.7098	0.356929	NO	NEG		NO	NO
ENSRNOG00000009642	4661.54	0.219496	0.0893723	2.45597	0.0140504	0.130564	Cct4	4314.38	4215.3	5723.86	5676.87	4143.47	3940.06	4643.32	4392.15	4757.91	4651.9	4817.7	4337.17	5050.78	0.12462	NO	POS		NO	NO
ENSRNOG00000009723	969.202	0.205341	0.0822039	2.49795	0.0124915	0.130564	Ptpmt1	885.438	849.007	1141.78	1109.05	916.063	801.265	968.793	1054.31	962.762	1021.42	951.335	905.992	1045.05	0.109272	NO	POS		NO	NO
ENSRNOG00000009863	504.407	-0.305897	0.124126	-2.46441	0.0137239	0.130564	Prrt3	580.145	575.598	372.546	359.937	586.159	596.43	504.544	487.7	542.459	435.394	507.564	552.698	446.458	0.166715	NO	NEG		NO	NO
ENSRNOG00000010268	677.886	0.202739	0.0831942	2.43693	0.0148124	0.130564	Vom2r44	721.6	649.467	755.44	772.739	569.008	590.406	702.668	720.617	571.446	702.567	700.789	634.082	730.451	0.10652	NO	POS		NO	NO
ENSRNOG00000010453	3567.61	0.0873337	0.0351328	2.48581	0.0129256	0.130564	Klhl7	3405.67	3462.22	3643.82	3552.12	3433.22	3372.74	3719.02	3750.44	3583.96	3562.31	3758.19	3470.02	3684.72	0.0388782	NO	POS		NO	NO
ENSRNOG00000010807	5857.65	0.425777	0.170623	2.49542	0.0125807	0.130564	Cox6c	5509.59	5032.65	8985.94	8774.58	4383.58	4103.72	5538.24	5664.17	5581.95	5788.76	5071.01	5066.71	6806.79	0.270922	NO	POS		NO	NO
ENSRNOG00000011008	1262.59	0.195676	0.0783855	2.49632	0.0125488	0.130564	Bet1	1192.52	1291.26	1239.52	1502.74	1022	1167.76	1293.68	1449.79	1220.53	1211.63	1297.11	1184.28	1356.57	0.103987	NO	POS		NO	NO
ENSRNOG00000011059	319.845	-0.602702	0.244241	-2.46765	0.0136002	0.130564	Ttbk2	300.816	366.464	205.82	160.847	404.561	624.545	295.507	238.621	334.378	241.885	344.847	378.775	249.128	0.389173	NO	NEG		NO	NO
ENSRNOG00000011150	2340.42	-0.38657	0.157374	-2.45638	0.0140345	0.130564	Arsb	2644.67	2562.37	1732.8	1320.52	2504.04	3316.51	2448.01	2248.36	2395.52	2301.21	2270.63	2620.72	2004.06	0.216196	NO	NEG		NO	NO
ENSRNOG00000011156	13990.1	-0.22377	0.0914517	-2.44686	0.0144106	0.130564	Clstn3	13970	14645.1	11430.5	10587.8	15402.6	15817.5	14597.4	13422.7	15759.3	14215.2	14043.5	14968.3	12816.4	0.119105	NO	NEG		NO	NO
ENSRNOG00000011315	1056.23	-0.153505	0.0628564	-2.44216	0.0145997	0.130564	Med16	1104.78	1081.17	949.761	1040.44	1110.78	1145.67	948.644	1038.15	1207.08	991.73	1000.34	1106.87	995.466	0.0777725	NO	NEG		NO	NO
ENSRNOG00000011503	276.966	-0.230568	0.093294	-2.47141	0.0134581	0.130564	Shb	300.816	283.962	233.416	220.461	276.433	320.305	261.087	269.994	329.202	272.671	278.282	297.232	252.648	0.117747	NO	NEG		NO	NO
ENSRNOG00000011618	455.648	0.226854	0.092918	2.44144	0.0146287	0.130564	Mmaa	447.643	432.658	585.264	527.532	424.738	374.526	484.396	433.511	426.514	428.797	446.545	422.479	495.45	0.1262	NO	POS		NO	NO
ENSRNOG00000011777	265.132	0.326762	0.134133	2.43611	0.0148462	0.130564	Spag5	185.324	242.711	326.552	254.205	215.9	287.17	275.359	346.999	216.363	279.268	286.602	237.789	297.944	0.182916	NO	POS		NO	NO
ENSRNOG00000011908	243.605	-0.427215	0.174903	-2.44258	0.0145826	0.130564	Asxl2	280.224	269.572	163.276	154.098	279.46	368.502	235.062	197.742	219.468	238.587	273.659	275.969	204.767	0.249872	NO	NEG		NO	NO
ENSRNOG00000012054	410.766	-0.507936	0.203266	-2.49888	0.0124588	0.130564	Zmpste24	384.078	457.601	239.165	215.962	521.591	602.455	460.051	328.936	494.839	390.315	423.432	475.146	333.509	0.284011	NO	NEG		NO	NO
ENSRNOG00000012137	705.104	0.430648	0.173833	2.47737	0.0132356	0.130564	Ccdc84	727.867	606.297	1003.8	1154.05	564.973	505.058	642.224	690.196	619.066	627.803	614.809	608.511	821.016	0.278788	NO	POS		NO	NO
ENSRNOG00000012148	2179.34	-0.319478	0.130867	-2.44124	0.0146369	0.130564	Trio	2498.74	2502.89	1592.52	1506.11	2451.58	2809.45	2127.31	2147.59	2144.99	1968.07	2223.48	2395.95	1919.4	0.179302	NO	NEG		NO	NO
ENSRNOG00000012204	2376.36	-0.123202	0.0498368	-2.47211	0.0134316	0.130564	LOC100294508	2422.64	2357.07	2154.79	2158.49	2539.35	2618.67	2305.29	2408.08	2404.83	2470.53	2300.22	2468.85	2265.37	0.0603816	NO	NEG		NO	NO
ENSRNOG00000012508	128.694	0.440867	0.17815	2.47469	0.0133351	0.130564	Slc39a8	121.759	109.364	208.12	185.592	95.8436	114.466	133.482	110.279	103.523	117.644	115.566	110.433	150.608	0.275154	NO	POS		NO	NO
ENSRNOG00000012653	1017.4	-0.265631	0.107797	-2.46418	0.0137326	0.130564	Ppp1r13b	1096.72	1209.72	748.541	804.233	1133.98	1203.91	1020.84	958.288	998.995	968.641	1047.49	1101.99	915.878	0.144626	NO	NEG		NO	NO
ENSRNOG00000012757	206.242	0.232632	0.0954914	2.43615	0.0148444	0.130564	Nek3	218.45	198.581	226.517	242.957	186.643	169.691	227.507	228.164	181.165	190.21	198.773	190.79	224.783	0.114344	NO	POS		NO	NO
ENSRNOG00000012985	3257.03	0.423332	0.172783	2.45008	0.0142826	0.130564	Pfdn5	3098.58	2809.88	4958.08	5017.74	2553.48	2287.32	2928.2	3187.64	2987.67	3180.79	2817.95	2819.62	3781.92	0.275268	NO	POS		NO	NO
ENSRNOG00000013072	296.898	-0.667801	0.267841	-2.49327	0.0126572	0.130564	Plxna4	329.465	353.034	140.279	151.848	421.712	564.3	269.482	231.016	252.596	222.095	330.055	357.2	224.536	0.413354	NO	NEG		NO	NO
ENSRNOG00000013178	2484.54	-0.61015	0.25018	-2.43885	0.0147343	0.130564	Cmip	2710.03	2896.22	1134.88	1014.57	3260.7	3843.66	2795.56	2108.61	2569.43	2400.16	2596.06	2946.7	1929.94	0.334748	NO	NEG		NO	NO
ENSRNOG00000013281	482	-0.488978	0.199237	-2.45425	0.0141179	0.130564	Mib1	510.313	577.517	343.8	290.199	558.919	856.49	458.372	403.089	428.584	395.813	478.903	554.606	394.873	0.31399	NO	NEG		NO	NO
ENSRNOG00000013314	271.526	-0.656309	0.264905	-2.47752	0.0132299	0.130564	Avl9	274.853	343.44	127.631	124.853	343.019	496.021	250.173	214.854	290.899	206.702	314.338	325.822	206.37	0.391477	NO	NEG		NO	NO
ENSRNOG00000013356	2808.82	0.213104	0.0870921	2.44688	0.0144098	0.130564	Snapin	2596.33	2667.9	3477.09	3475.64	2533.3	2488.14	2633.54	2837.79	2733	2693.72	2760.63	2618.73	3036.94	0.122705	NO	POS		NO	NO
ENSRNOG00000013388	582.15	-0.492273	0.199176	-2.47155	0.0134528	0.130564	Pgap1	666.988	617.809	381.744	327.317	665.861	817.331	472.643	412.596	689.462	565.132	786.77	670.43	476.214	0.282417	NO	NEG		NO	NO
ENSRNOG00000013506	1433.81	0.218856	0.0878021	2.49261	0.0126809	0.130564	Zfand6	1322.34	1319.08	1696	1823.3	1350.89	1256.12	1299.56	1453.59	1366.5	1388.64	1495.88	1333.93	1553.67	0.123455	NO	POS		NO	NO
ENSRNOG00000013508	5226.23	0.401946	0.162794	2.46904	0.0135475	0.130564	Rpl31	5063.74	4682.49	7531.4	7892.73	4105.13	3547.46	4679.42	5301.96	5003.25	4957.55	4723.39	4559.94	6025.78	0.253128	NO	POS		NO	NO
ENSRNOG00000013562	14570.7	0.17707	0.0713848	2.48049	0.0131201	0.130564	Ndfip1	13478.5	13869	17249.8	16740.4	13234.5	12585.3	14550.4	14573	14301.7	15054.1	14640.8	13753.8	15550.9	0.0961055	NO	POS		NO	NO
ENSRNOG00000013564	73.803	0.635374	0.256006	2.48187	0.0130695	0.130564	Dok3	86.8427	63.3158	106.934	143.975	56.4973	41.1678	59.6051	66.5478	49.6909	54.974	82.2826	58.7481	91.8689	0.404866	NO	POS		NO	NO
ENSRNOG00000013875	769.248	-0.603593	0.244022	-2.47351	0.0133791	0.130564	Fbxl17	866.637	861.479	358.748	311.57	985.676	1154.71	823.558	671.182	843.71	754.243	830.223	911.075	599.056	0.321974	NO	NEG		NO	NO
ENSRNOG00000014048	618.929	-0.348903	0.141818	-2.46022	0.0138853	0.130564	Cyld	641.92	670.572	426.588	419.551	653.754	820.343	635.508	514.319	657.369	673.981	694.318	686.323	538.057	0.193298	NO	NEG		NO	NO
ENSRNOG00000014582	627.687	0.260153	0.10599	2.45451	0.0141077	0.130564	Mrpl18	570.297	564.086	792.234	815.481	543.786	525.14	612.841	633.155	599.397	650.892	597.243	575.6	690.191	0.150932	NO	POS		NO	NO
ENSRNOG00000014879	461.773	0.240835	0.0986002	2.44255	0.0145841	0.130564	Ttc7a	470.92	382.773	534.672	592.771	447.943	459.874	447.458	488.651	389.246	405.708	459.488	426.077	504.608	0.134073	NO	POS		NO	NO
ENSRNOG00000014933	1303.89	0.300818	0.123338	2.43898	0.0147288	0.130564	Dnttip1	1273.99	1184.77	1748.89	1773.81	1096.65	1053.29	1238.27	1327.15	1202.93	1263.3	1179.69	1179.16	1453.57	0.183392	NO	POS		NO	NO
ENSRNOG00000014997	1503.85	-0.184227	0.0746497	-2.46789	0.013591	0.130564	Igf2r	1607.93	1603.04	1298.16	1235.03	1642.46	1718	1434.72	1479.26	1503.15	1471.1	1549.5	1590.95	1399.34	0.096099	NO	NEG		NO	NO
ENSRNOG00000015158	2110.49	-0.191727	0.0782451	-2.45034	0.0142721	0.130564	Pikfyve	2334.01	1927.29	1965.06	1855.92	2383.98	2547.38	2063.51	1981.22	2062.17	2168.17	1926.71	2237.17	1958.49	0.105259	NO	NEG		NO	NO
ENSRNOG00000015560	630.868	-0.299652	0.121123	-2.47394	0.0133631	0.130564	Emsy	702.799	727.172	473.731	453.295	680.994	771.142	566.668	594.177	657.369	600.316	711.884	689.966	559.951	0.163605	NO	NEG		NO	NO
ENSRNOG00000015753	3677.57	-0.330367	0.132801	-2.48768	0.0128579	0.130564	Epn1	3992.08	4104.97	2544.58	2479.06	4170.71	4600.75	3938.97	3655.37	3975.27	3487.55	3503.95	4055.22	3224.39	0.17874	NO	NEG		NO	NO
ENSRNOG00000015825	765.719	0.417735	0.169662	2.46216	0.0138103	0.130564	Aurkc	780.689	764.586	1140.63	1150.67	606.337	526.144	712.743	746.286	622.172	683.876	688.77	663.967	887.821	0.263851	NO	POS		NO	NO
ENSRNOG00000015859	83.7077	-0.334831	0.135117	-2.47808	0.0132093	0.130564	Chdh	90.4239	95.933	74.7391	86.6097	92.817	104.426	61.2841	66.5478	86.9591	82.4609	78.5846	92.1699	73.5531	0.152581	NO	NEG		NO	NO
ENSRNOG00000015986	1058.87	-0.245945	0.0987095	-2.4916	0.0127169	0.130564	Rassf8	1072.55	1170.38	862.374	785.112	1131.96	1270.18	1117.39	1055.26	1137.72	1061	983.694	1140.63	960.764	0.130682	NO	NEG		NO	NO
ENSRNOG00000016152	1389.19	0.153729	0.0631354	2.43491	0.0148953	0.130564	Dek	1423.5	1346.9	1552.27	1511.73	1179.38	1262.14	1464.1	1406.06	1309.56	1406.23	1419.14	1321.29	1470.66	0.0782498	NO	POS		NO	NO
ENSRNOG00000016364	4452.02	0.353525	0.142694	2.47751	0.0132303	0.130564	Gba2	4565.06	4380.3	6218.29	6267.4	3694.52	3407.89	4010.33	4685.91	3590.17	4077.97	4074.38	3952.65	5051.26	0.217454	NO	POS		NO	NO
ENSRNOG00000016608	428.136	0.288698	0.116215	2.48418	0.0129851	0.130564	Zfp579	442.271	439.373	512.825	577.023	372.277	372.518	444.939	455.377	357.153	347.435	388.3	388.505	475.693	0.165228	NO	POS		NO	NO
ENSRNOG00000016717	435.595	0.366594	0.147501	2.48537	0.0129417	0.130564	Gas2	427.051	402.919	660.004	552.278	409.605	309.26	415.557	426.856	330.238	428.797	428.979	384.645	496.735	0.221888	NO	POS		NO	NO
ENSRNOG00000016728	227.703	0.354887	0.143114	2.47975	0.0131473	0.130564	Tiam2	206.811	211.053	317.354	317.194	199.758	203.831	188.05	213.904	183.235	205.603	257.942	201.715	258.889	0.211775	NO	POS		NO	NO
ENSRNOG00000016974	726.298	-0.24457	0.0978545	-2.49932	0.0124432	0.130564	Ppp1r7	719.81	824.065	614.01	543.279	796.006	862.515	707.705	689.245	807.477	682.777	742.393	782.108	659.327	0.130314	NO	NEG		NO	NO
ENSRNOG00000017213	2505.61	0.201773	0.0819233	2.46294	0.0137801	0.130564	Cdk11b	2336.7	2338.85	3090.75	3005.47	2249.8	2237.12	2474.03	2554.48	2431.75	2476.03	2366.78	2345.04	2698.3	0.113944	NO	POS		NO	NO
ENSRNOG00000017249	85.9497	-0.433266	0.177095	-2.44652	0.0144243	0.130564	Zfp366	78.7851	131.428	65.5404	93.3585	104.924	94.3846	60.4446	64.6464	97.3114	76.9635	77.66	97.2994	72.33	0.244193	NO	NEG		NO	NO
ENSRNOG00000017352	1758.77	0.20034	0.0822467	2.43585	0.014857	0.130564	Ctdnep1	1600.77	1655.8	2134.09	2098.88	1601.09	1548.31	1676.5	1874.75	1697.77	1776.76	1681.71	1646.75	1893.18	0.112496	NO	POS		NO	NO
ENSRNOG00000017408	701.463	-0.2653	0.10708	-2.47759	0.0132273	0.130564	Fam160a2	716.229	746.359	539.271	575.899	807.104	883.601	659.014	606.536	702.919	702.567	776.6	759.796	631.464	0.146151	NO	NEG		NO	NO
ENSRNOG00000017431	2277.4	-0.541514	0.218559	-2.47765	0.0132249	0.130564	RGD1304884	2334.01	2408.88	1249.87	1190.04	2933.82	3831.61	2452.2	1921.33	2452.45	1971.37	2305.76	2655.36	1823.84	0.322299	NO	NEG		NO	NO
ENSRNOG00000017434	896.11	-0.726273	0.296982	-2.44551	0.0144647	0.130564	Mgat3	872.904	999.622	357.598	264.328	1186.44	1499.11	1001.53	769.102	1030.05	968.641	907.883	1092.79	660.089	0.386391	NO	NEG		NO	NO
ENSRNOG00000017552	658.902	0.273509	0.111165	2.46039	0.0138787	0.130564	Mrpl34	607.004	570.801	831.328	862.723	596.248	546.226	627.113	731.075	641.841	646.494	587.073	601.436	727.862	0.159301	NO	POS		NO	NO
ENSRNOG00000017817	13233.9	0.341396	0.139013	2.45586	0.0140547	0.130564	Cox4i1	11959.2	12096.2	18453.7	18395	10761.7	9732.66	12497.8	13390.4	12933.1	13325.7	12028.1	11801.4	14953	0.210076	NO	POS		NO	NO
ENSRNOG00000017824	1411.88	0.207628	0.0837372	2.47952	0.013156	0.130564	Ncoa5	1446.78	1449.55	1664.96	1690.58	1238.9	1222.98	1413.73	1490.67	1246.41	1306.18	1359.97	1318.47	1523.98	0.113637	NO	POS		NO	NO
ENSRNOG00000017913	2031.96	0.169531	0.0686454	2.46967	0.0135239	0.130564	Atg16l1	2120.04	1995.41	2281.27	2328.34	1819.01	1843.51	2129.83	2139.04	1797.15	1959.27	1938.73	1922.4	2163.44	0.0894145	NO	POS		NO	NO
ENSRNOG00000017914	366.809	0.299929	0.120473	2.4896	0.0127887	0.130564	Prkcdbp	336.627	343.44	456.483	510.66	298.628	293.195	342.519	361.259	359.224	358.43	374.432	331.591	409.071	0.174703	NO	POS		NO	NO
ENSRNOG00000018061	1494.21	0.175062	0.0705464	2.48151	0.0130825	0.130564	Tmem80	1364.42	1407.34	1746.59	1671.46	1363	1309.34	1455.71	1600	1450.35	1572.26	1495.88	1411.12	1593.93	0.0926358	NO	POS		NO	NO
ENSRNOG00000018089	1964.62	0.365352	0.146515	2.49362	0.0126449	0.130564	Sra1	2114.66	1724.88	2790.64	2743.39	1587.98	1486.06	1821.73	2015.45	1589.07	1917.49	1819.46	1736.69	2238.14	0.223441	NO	POS		NO	NO
ENSRNOG00000018109	439.56	-0.50079	0.204486	-2.44902	0.0143247	0.130564	Clic4	356.324	516.12	280.559	257.58	544.795	760.097	450.816	406.892	412.021	455.184	394.772	507.423	358.124	0.312934	NO	NEG		NO	NO
ENSRNOG00000018184	2409.6	0.151244	0.0618927	2.44364	0.0145397	0.130564	Tpm1	2248.06	2393.53	2711.3	2768.14	2295.2	2153.78	2565.54	2384.31	2359.28	2313.3	2313.16	2293.86	2548.49	0.0798842	NO	POS		NO	NO
ENSRNOG00000018250	143.019	0.635219	0.254894	2.49209	0.0126993	0.130564	Tnni3	132.502	110.323	254.113	265.453	119.048	78.3192	132.642	122.638	100.417	144.032	113.716	114.107	177.713	0.422255	NO	POS		NO	NO
ENSRNOG00000018369	64.0942	-0.402444	0.161505	-2.49184	0.0127084	0.130564	Prx	88.6333	78.6651	60.9411	58.4897	66.5861	76.311	50.3705	55.1396	53.8318	67.0682	48.9998	71.8492	54.7881	0.198693	NO	NEG		NO	NO
ENSRNOG00000018761	4100.79	-0.272265	0.111016	-2.45248	0.0141875	0.130564	Eif3c	3931.2	4448.41	3984.17	2883.99	4380.56	4718.23	3186.77	4009.98	4817.95	4395.72	4351.74	4448.68	3683.33	0.146542	NO	NEG		NO	NO
ENSRNOG00000018841	621.677	-0.343976	0.13928	-2.46968	0.0135234	0.130564	Sox8	587.307	766.505	478.33	446.546	620.461	827.372	622.076	691.146	673.933	654.19	470.583	688.295	541.736	0.195113	NO	NEG		NO	NO
ENSRNOG00000018946	590.025	-0.330469	0.135722	-2.4349	0.0148959	0.130564	Trim33	704.59	670.572	420.838	427.425	677.967	721.942	504.544	552.347	595.256	534.347	680.45	650.779	517.121	0.185539	NO	NEG		NO	NO
ENSRNOG00000019007	5601.1	0.304431	0.122278	2.48966	0.0127865	0.130564	Rpl14	5529.28	5154.48	7385.37	7727.39	4573.25	4524.44	5362.78	5634.7	5211.34	5368.76	5140.35	5060.26	6250.12	0.183824	NO	POS		NO	NO
ENSRNOG00000019273	1414.92	0.167241	0.0675113	2.47722	0.0132409	0.130564	Capn7	1367.1	1431.32	1636.21	1527.48	1233.86	1233.02	1386.03	1429.83	1369.61	1402.94	1546.73	1339.64	1505.26	0.0867585	NO	POS		NO	NO
ENSRNOG00000019352	553.737	0.25547	0.103795	2.46128	0.0138441	0.130564	Emc6	491.512	484.462	662.303	683.879	489.307	439.792	511.261	606.536	598.361	548.64	575.054	508.679	607.807	0.14173	NO	POS		NO	NO
ENSRNOG00000019447	3116.68	0.207508	0.0837568	2.4775	0.0132306	0.130564	Ecel1	2858.65	2789.73	3501.24	3533	2651.34	2581.52	3040.7	3307.42	3301.34	3288.54	3429.98	2911.85	3362.47	0.11122	NO	POS		NO	NO
ENSRNOG00000019534	2932.43	-0.481931	0.197518	-2.43993	0.01469	0.130564	Ap2a2	2749.42	3275.15	1686.8	1524.11	3525.03	4209.15	3057.49	2590.61	3552.9	2892.73	3193.31	3367.4	2410.46	0.269686	NO	NEG		NO	NO
ENSRNOG00000019634	308.346	-0.191905	0.077389	-2.47975	0.0131474	0.130564	Eif4e2	291.863	328.091	269.061	275.576	324.859	356.453	289.63	296.613	335.414	326.545	297.697	327.204	285.715	0.088999	NO	NEG		NO	NO
ENSRNOG00000019684	1543.62	0.306343	0.12536	2.4437	0.0145374	0.130564	Fam173a	1552.43	1443.79	2053.6	2091.01	1265.14	1190.85	1465.78	1581.94	1404.8	1502.99	1427.47	1393.33	1723.96	0.184795	NO	POS		NO	NO
ENSRNOG00000019749	1550.69	0.178207	0.0728524	2.44614	0.0144396	0.130564	Ube2j2	1410.07	1478.33	1784.54	1830.05	1360.98	1408.74	1616.05	1561.02	1540.42	1578.85	1488.48	1462.9	1656.03	0.0963059	NO	POS		NO	NO
ENSRNOG00000019908	2535.41	0.371407	0.15169	2.44845	0.0143471	0.130564	Lamtor2	2409.21	2259.22	3607.02	3761.34	2127.73	1835.48	2296.89	2530.72	2367.57	2419.95	2274.33	2236.53	2894.06	0.235533	NO	POS		NO	NO
ENSRNOG00000019922	795.745	0.221325	0.0897836	2.4651	0.0136976	0.130564	Ntpcr	783.375	729.091	979.657	945.958	697.136	672.741	747.162	866.072	800.231	754.243	777.525	739.47	863.275	0.122627	NO	POS		NO	NO
ENSRNOG00000019970	777.98	0.201302	0.0823959	2.44311	0.0145613	0.130564	mrpl11	716.229	719.498	932.514	895.342	670.905	678.766	826.916	777.658	754.681	829.007	756.261	728.181	837.738	0.109227	NO	POS		NO	NO
ENSRNOG00000020067	647.585	0.238057	0.095511	2.49246	0.0126863	0.130564	Rab40c	629.386	645.629	807.182	752.492	549.84	556.267	658.174	733.927	573.516	635.499	581.526	598.356	706.66	0.131273	NO	POS		NO	NO
ENSRNOG00000020401	189.633	0.590982	0.24229	2.43915	0.0147217	0.130564	Adcy4	167.418	179.395	298.956	374.559	160.412	117.479	171.26	184.432	143.897	155.027	133.131	153.938	232.468	0.407292	NO	POS		NO	NO
ENSRNOG00000020618	11375.4	0.380017	0.154356	2.46195	0.0138183	0.130564	Rpl13a	11212.6	10152.6	16478.2	16505.3	8759.1	8167.28	10750.7	11242.8	10749.8	10986	10124.5	10004.6	13020.3	0.238378	NO	POS		NO	NO
ENSRNOG00000020658	2709.73	0.293353	0.119009	2.46496	0.0137029	0.130564	Aarsd1	2611.55	2565.25	3619.67	3621.86	2310.34	2106.58	2600.8	2638.14	2540.45	2610.16	2582.2	2457.39	3012.53	0.176432	NO	POS		NO	NO
ENSRNOG00000020696	1495.16	0.245381	0.099162	2.47455	0.0133405	0.130564	Pmvk	1418.13	1351.7	1862.73	1882.92	1280.27	1266.16	1588.35	1482.11	1435.86	1519.48	1359.05	1378.6	1635.03	0.140626	NO	POS		NO	NO
ENSRNOG00000020744	2437.82	-0.453731	0.185617	-2.44445	0.0145072	0.130564	Adar	2527.39	2737.93	1438.44	1435.25	2866.23	3790.45	2445.49	2282.59	2519.74	2231.94	2540.59	2778.95	2028.47	0.265808	NO	NEG		NO	NO
ENSRNOG00000021177	4974.87	0.229745	0.094181	2.4394	0.0147119	0.130564	Cox8a	4575.81	4530.92	6102.16	6041.31	4352.31	4283.46	4466.18	5453.12	5249.64	4682.68	4985.96	4612.47	5409.75	0.131482	NO	POS		NO	NO
ENSRNOG00000021240	6795.42	-0.376153	0.152098	-2.4731	0.0133946	0.130564	Atrn	6355.63	7653.54	4943.13	4296.74	7981.25	9940.51	7030.04	6378.13	6841.82	6750.8	6577.99	7587.26	5845.21	0.219174	NO	NEG		NO	NO
ENSRNOG00000021682	588.883	-0.191255	0.0764985	-2.50011	0.0124155	0.130564	Dcakd	613.271	668.653	489.828	503.911	582.124	644.627	599.409	595.127	639.771	599.216	541.771	624.61	546.009	0.0963737	NO	NEG		NO	NO
ENSRNOG00000021685	306.323	-0.714013	0.292865	-2.43803	0.0147677	0.130564	Cdk5r1	301.711	358.789	129.931	103.482	406.579	529.156	315.655	250.03	395.457	244.084	334.678	372.63	226.755	0.400643	NO	NEG		NO	NO
ENSRNOG00000021712	555.734	-0.335864	0.13763	-2.44035	0.0146732	0.130564	Rcbtb1	564.03	597.663	415.089	354.313	670.905	726.962	537.285	529.53	568.34	556.336	592.62	614.039	485.767	0.186402	NO	NEG		NO	NO
ENSRNOG00000021714	350.963	0.494023	0.20072	2.46125	0.0138453	0.130564	Fam92b	366.172	239.833	499.027	620.891	312.753	239.978	289.63	326.084	299.181	316.65	350.395	295.761	417.205	0.324098	NO	POS		NO	NO
ENSRNOG00000021945	595.298	-0.466084	0.191204	-2.43763	0.0147838	0.130564	Ccdc184	615.061	677.287	344.95	319.444	720.34	805.282	693.434	540.938	713.272	555.237	563.035	681.08	492.36	0.257382	NO	NEG		NO	NO
ENSRNOG00000022248	1168.34	-0.648556	0.261449	-2.48062	0.0131154	0.130564	Fbxl16	1369.79	1391.03	564.567	425.175	1565.78	1850.54	1188.74	1040.05	1259.87	955.447	1240.71	1398.74	891.849	0.353545	NO	NEG		NO	NO
ENSRNOG00000022331	261.054	0.488393	0.19894	2.45498	0.0140893	0.130564	Ccdc78	222.031	234.077	427.737	417.301	237.087	158.646	238.42	225.312	229.821	240.786	240.376	220.408	309.829	0.318455	NO	POS		NO	NO
ENSRNOG00000022847	2315.88	0.211195	0.0846499	2.49492	0.0125984	0.130564	Dopey1	2279.4	2378.18	2780.29	2700.65	1981.44	2067.42	2132.35	2304.45	2123.25	2132.99	2594.21	2160.45	2502.39	0.116215	NO	POS		NO	NO
ENSRNOG00000023467	2416.75	-0.549271	0.222895	-2.46426	0.0137298	0.130564	Fam168b	2577.53	2625.69	1240.67	1115.8	3062.96	3636.82	2735.12	2050.62	2630.51	2406.76	2501.76	2823.38	1928.79	0.302362	NO	NEG		NO	NO
ENSRNOG00000024140	933.062	0.237819	0.0971713	2.44742	0.0143882	0.130564	Sft2d1	889.019	903.689	1134.88	1182.17	767.758	821.347	928.496	997.266	885.12	907.07	846.864	862.334	1017.94	0.135541	NO	POS		NO	NO
ENSRNOG00000024426	222.252	-0.373704	0.150451	-2.48389	0.0129957	0.130564	Mro	203.23	215.849	165.576	141.725	271.389	309.26	213.235	229.115	251.56	238.587	205.244	248.313	190.979	0.209248	NO	NEG		NO	NO
ENSRNOG00000024530	462.184	0.196857	0.0796368	2.47193	0.0134385	0.130564	Lyrm1	471.816	426.902	480.63	535.406	443.907	375.53	449.137	509.566	423.408	457.383	510.337	433.158	497.015	0.099487	NO	POS		NO	NO
ENSRNOG00000024632	424.233	-0.596789	0.241848	-2.46762	0.0136015	0.130564	Atf6	374.229	480.624	231.116	199.09	558.919	765.118	432.347	358.407	459.641	371.624	435.451	501.693	331.282	0.362543	NO	NEG		NO	NO
ENSRNOG00000024663	837.156	-0.2658	0.108262	-2.45515	0.0140824	0.130564	Fkbp15	807.548	936.306	641.606	650.135	960.454	1028.19	905.829	816.636	836.464	872.986	752.563	906.991	753.354	0.145906	NO	NEG		NO	NO
ENSRNOG00000025523	253.015	-0.449475	0.184106	-2.44139	0.0146307	0.130564	C1H10orf76	265.005	274.368	154.077	151.848	338.984	368.502	261.087	224.361	255.701	227.592	261.64	288.359	210.603	0.259066	NO	NEG		NO	NO
ENSRNOG00000025796	218.333	0.22515	0.0910382	2.47314	0.0133933	0.130564	RGD1306072	222.926	214.89	224.217	255.33	196.732	213.872	245.136	239.572	179.094	188.011	221.886	202.587	237.228	0.108038	NO	POS		NO	NO
ENSRNOG00000025843	119.961	0.317735	0.13031	2.4383	0.0147565	0.130564	Ccdc102a	115.492	99.7703	158.677	159.722	112.995	104.426	113.334	114.082	100.417	112.147	128.509	107.541	134.865	0.174698	NO	POS		NO	NO
ENSRNOG00000026157	139.852	0.259256	0.104459	2.48188	0.013069	0.130564	RGD1562200	111.911	129.51	149.478	161.971	136.199	118.483	149.432	157.813	126.298	148.43	148.848	128.472	153.509	0.117324	NO	POS		NO	NO
ENSRNOG00000026162	100.456	0.336373	0.134874	2.49399	0.0126316	0.130564	Cetn4	100.272	71.9498	123.032	127.103	74.6571	93.3805	109.136	99.8217	95.2409	102.252	108.169	89.6253	113.452	0.16992	NO	POS		NO	NO
ENSRNOG00000026260	6268.36	0.36524	0.149458	2.44376	0.014535	0.130564	Rpl11	5994.83	5585.22	8961.79	9152.51	4986.89	4688.1	5631.42	6177.54	5942.21	6055.93	5775.5	5542.2	7139.75	0.231525	NO	POS		NO	NO
ENSRNOG00000026791	451.532	-0.461139	0.188781	-2.44271	0.0145773	0.130564	Pgbd5	497.779	502.689	271.36	224.96	543.786	599.443	479.359	409.744	492.768	459.582	485.375	516.008	374.16	0.246986	NO	NEG		NO	NO
ENSRNOG00000026979	1028.29	0.469275	0.192352	2.43967	0.0147007	0.130564	RGD1561444	1104.78	965.086	1600.57	1585.97	723.367	671.737	887.36	1015.33	782.632	1002.73	971.675	875.055	1212.18	0.300165	NO	POS		NO	NO
ENSRNOG00000027057	2369.86	0.19868	0.0802784	2.47489	0.0133277	0.130564	Gga3	2444.13	2422.31	2779.14	2731.02	2243.75	2016.22	2390.92	2580.15	2085.98	2108.8	2266.01	2220.2	2549.45	0.107694	NO	POS		NO	NO
ENSRNOG00000027151	364.232	-0.664246	0.268622	-2.47279	0.0134064	0.130564	Lrrc58	381.392	463.356	215.019	155.223	464.085	713.909	347.556	269.994	347.836	256.179	391.998	437.793	275.958	0.416547	NO	NEG		NO	NO
ENSRNOG00000027503	4378.45	0.318542	0.127401	2.50031	0.0124085	0.130564	Rps25	4229.33	4026.31	5687.07	6069.43	3475.59	3297.44	4080.85	4520.5	4350.03	4237.39	4189.02	3936.01	4909.37	0.189265	NO	POS		NO	NO
ENSRNOG00000027513	3147.38	0.351127	0.140798	2.49383	0.0126372	0.130564	Rtel1	3203.33	2969.13	4319.92	4474.46	2878.33	2382.71	2980.25	3224.72	2416.22	2930.11	2841.99	2796.64	3568.27	0.21401	NO	POS		NO	NO
ENSRNOG00000027582	2522.63	-0.125349	0.0505135	-2.48149	0.0130835	0.130564	Dpysl4	2643.78	2676.53	2457.19	2371.08	2677.57	2348.57	2317.04	2403.33	2738.18	2645.35	2470.33	2621.66	2403.79	0.0614973	NO	NEG		NO	NO
ENSRNOG00000027628	896.954	0.217408	0.0892033	2.43722	0.0148006	0.130564	Elp5	803.967	864.357	1119.94	1093.31	789.953	797.249	861.336	911.705	863.38	889.479	871.826	834.731	971.622	0.123484	NO	POS		NO	NO
ENSRNOG00000027761	2628.26	0.283276	0.113582	2.49402	0.0126304	0.130564	Htatsf1	2649.15	2502.89	3460.99	3405.9	2177.16	2194.94	2533.64	2592.51	2189.51	2637.65	2566.48	2391.88	2911.9	0.16638	NO	POS		NO	NO
ENSRNOG00000027839	1064.27	-0.263464	0.105647	-2.49381	0.0126379	0.130564	Ptk2b	1171.03	1010.17	833.628	870.597	1223.77	1196.88	915.064	964.943	1244.34	1065.4	1211.13	1151.93	959.072	0.143788	NO	NEG		NO	NO
ENSRNOG00000027992	812.227	-0.49983	0.203792	-2.45264	0.014181	0.130564	Dscam	874.694	927.672	516.275	386.932	1037.13	1216.96	869.731	735.828	867.521	699.269	802.487	937.207	662.25	0.282136	NO	NEG		NO	NO
ENSRNOG00000028358	475.051	-0.65126	0.267349	-2.43599	0.0148511	0.130564	Edem3	502.255	595.744	202.37	185.592	620.461	770.138	481.878	401.188	494.839	432.095	538.998	569.255	362.005	0.36063	NO	NEG		NO	NO
ENSRNOG00000028946	1336.21	-0.257299	0.104818	-2.45471	0.0141	0.130564	Cdc42ep4	1120	1235.62	1142.93	1195.66	1594.03	1589.48	1244.99	1203.56	1587	1535.97	1249.03	1443.68	1207.24	0.146062	NO	NEG		NO	NO
ENSRNOG00000029052	19.0581	0.936777	0.37842	2.47549	0.0133052	0.130564	LOC108352861	10.7434	11.512	33.3451	48.3665	19.1687	9.03683	17.6297	13.3096	14.4932	15.3927	16.6414	13.3911	25.8585	0.612996	NO	POS		NO	NO
ENSRNOG00000030238	1296.33	-0.366519	0.14817	-2.47364	0.0133746	0.130564	Fndc5	1091.35	1297.97	911.817	873.971	1570.83	1781.26	1286.97	1249.2	1436.9	1485.4	1273.99	1443.95	1119.19	0.20943	NO	NEG		NO	NO
ENSRNOG00000030269	4309.17	-0.23815	0.0961298	-2.47738	0.0132352	0.130564	Atp2b2	4643.85	4576.01	3532.28	3546.5	4911.23	5421.09	4501.44	4130.72	4183.35	4042.79	3911.66	4629.72	3924.52	0.132923	NO	NEG		NO	NO
ENSRNOG00000030330	79.0307	-0.937702	0.382327	-2.45262	0.0141821	0.130564	Pcdh11x	79.6804	91.1364	26.4461	24.7456	121.066	192.786	79.7533	49.4355	71.4307	50.576	82.2826	101.112	52.5326	0.5978	NO	NEG		NO	NO
ENSRNOG00000030410	522.696	0.368488	0.14943	2.46595	0.0136649	0.130564	Zfp958	564.03	487.34	691.049	708.625	451.978	331.35	542.322	548.544	406.844	526.651	490.922	461.366	596.293	0.212167	NO	POS		NO	NO
ENSRNOG00000030633	1355.44	0.330168	0.133203	2.47868	0.0131871	0.130564	Lmf2	1354.57	1342.1	1798.34	1890.79	1171.31	1078.39	1189.58	1513.49	1126.33	1206.13	1238.86	1213.14	1526.21	0.199941	NO	POS		NO	NO
ENSRNOG00000031178	59.5604	0.501539	0.205236	2.44371	0.0145369	0.130564	LOC100362054	59.9841	65.2345	87.3872	93.3585	40.3552	46.1882	63.8026	57.041	46.5852	40.6807	54.5469	49.838	71.2273	0.294225	NO	POS		NO	NO
ENSRNOG00000031730	982.283	0.227842	0.0923709	2.4666	0.0136403	0.130564	Eloc	908.715	855.723	1247.57	1158.55	854.521	850.466	987.262	944.979	1004.17	992.83	1000.34	911.071	1067.74	0.128331	NO	POS		NO	NO
ENSRNOG00000031766	335144	0.554096	0.223914	2.47459	0.0133388	0.130564	Mt-cyb	346769	296182	583359	588303	258363	224642	261440	310187	250050	281971	285317	276330	405721	0.382188	NO	POS		NO	NO
ENSRNOG00000032472	208.773	-0.289308	0.117726	-2.45748	0.0139917	0.130564	Adgrg2	206.811	204.337	165.576	165.346	264.327	230.941	197.284	180.63	203.94	257.278	220.037	227.939	185.775	0.157266	NO	NEG		NO	NO
ENSRNOG00000032720	45.0339	0.640166	0.261777	2.44546	0.0144667	0.130564	Rpl10l	37.602	25.9019	75.8889	47.2417	47.4174	33.135	39.4569	79.8573	43.4796	27.487	37.9055	35.8371	56.0701	0.392876	NO	POS		NO	NO
ENSRNOG00000032768	75.114	-0.38822	0.157554	-2.46404	0.013738	0.130564	Stxbp4	81.471	92.0957	58.6414	47.2417	82.7282	96.3928	73.8767	58.9423	77.6421	75.8641	81.3581	84.3656	64.0121	0.19732	NO	NEG		NO	NO
ENSRNOG00000033835	14591.3	-0.27608	0.111599	-2.47386	0.0133663	0.130564	Dnm1	15176	16259.7	11162.6	10334.7	16681.8	17407.9	15368	13944.6	15300.7	14251.4	14616.7	15846.3	13085.3	0.148491	NO	NEG		NO	NO
ENSRNOG00000034066	28726.6	0.173508	0.0706997	2.45415	0.0141218	0.130564	Hspa8	25940.9	26529.3	34626	30837.6	26960.3	24794	29085.6	28368.4	29472.9	29197.8	30179.2	27149.2	30619.4	0.0944264	NO	POS		NO	NO
ENSRNOG00000034084	319.508	0.385774	0.157325	2.45208	0.0142033	0.130564	Ggct	319.617	256.141	440.386	466.793	262.309	216.884	319.853	300.416	291.934	334.242	306.017	280.188	366.693	0.233474	NO	POS		NO	NO
ENSRNOG00000034180	3007.62	0.496047	0.20139	2.46312	0.0137734	0.130564	Rpl37	2789.71	2524.96	4890.24	4990.75	2177.16	1995.13	2605.83	2839.69	2765.09	2955.4	2549.84	2534.58	3575.27	0.331374	NO	POS		NO	NO
ENSRNOG00000036668	246.542	0.281776	0.113977	2.47222	0.0134278	0.130564	Ogfod3	241.727	209.134	309.305	320.569	214.891	223.912	225.828	282.353	233.961	220.995	229.282	224.104	273.467	0.15801	NO	POS		NO	NO
ENSRNOG00000036683	540.685	0.237894	0.0964981	2.46527	0.0136909	0.130564	Sirt7	524.637	512.282	638.157	707.5	511.502	461.882	536.446	569.459	475.169	511.258	499.243	499.455	590.161	0.134869	NO	POS		NO	NO
ENSRNOG00000036701	4263.15	-0.382433	0.156201	-2.44833	0.014352	0.130564	LOC100361457	4368.99	4606.7	2819.39	2436.32	4935.44	5179.1	4225.25	4206.77	4981.51	4537.55	4597.66	4768.22	3657.08	0.203815	NO	NEG		NO	NO
ENSRNOG00000036828	1304.31	-0.521255	0.209886	-2.48351	0.0130093	0.130564	Pde1b	1436.93	1429.4	661.153	683.879	1653.55	1917.82	1386.03	1198.81	1485.55	1155.55	1338.71	1513.13	1053.72	0.287294	NO	NEG		NO	NO
ENSRNOG00000037165	547.417	-0.805966	0.32842	-2.45407	0.0141249	0.130564	Nipal3	522.847	623.565	195.471	167.595	779.864	1091.45	554.915	407.843	613.89	447.488	616.658	679.85	388.496	0.470465	NO	NEG		NO	NO
ENSRNOG00000037765	220.134	-0.344516	0.140357	-2.45457	0.0141053	0.130564	Lims1	195.172	273.409	192.022	157.472	245.158	306.248	206.519	174.926	212.222	230.891	227.433	243.85	191.674	0.19634	NO	NEG		NO	NO
ENSRNOG00000037960	28.1304	-0.613495	0.248044	-2.47334	0.0133858	0.130564	Stum	34.0209	24.9426	17.2475	15.7472	37.3286	44.18	30.2223	18.063	28.9864	31.8849	26.8112	33.5572	21.6182	0.314186	NO	NEG		NO	NO
ENSRNOG00000038045	522.127	0.363583	0.148279	2.45202	0.0142055	0.130564	Rpl34-ps1	461.967	476.787	742.791	779.488	455.005	434.772	478.52	524.777	482.416	458.483	448.394	461.572	594.794	0.231191	NO	POS		NO	NO
ENSRNOG00000039091	1712.91	-0.46572	0.187547	-2.48322	0.0130201	0.130564	Pnpla8	1760.13	1805.46	1079.69	877.345	2018.77	2524.29	1816.7	1503.03	1881.01	1763.56	1812.07	1958.87	1417.77	0.258281	NO	NEG		NO	NO
ENSRNOG00000039576	536.127	-0.201135	0.080598	-2.49554	0.0125767	0.130564	Suv39h1l1	598.051	616.849	505.926	427.425	501.413	560.283	519.656	489.602	561.093	582.724	534.375	570.069	495.397	0.102335	NO	NEG		NO	NO
ENSRNOG00000042195	9124.14	0.361347	0.146712	2.46296	0.0137794	0.130564	Pabpn1	9737.13	8425.8	12905.7	12837.4	7937.87	6836.86	8885.36	9287.22	7101.66	8431.91	7978.64	8078.54	10378.9	0.223422	NO	POS		NO	NO
ENSRNOG00000042309	3074.45	0.121418	0.0496212	2.4469	0.014409	0.130564	Soga3	2993.84	2984.48	3249.42	3002.1	2793.59	2980.14	3112.9	3215.21	2990.77	2997.18	3499.32	2956.67	3215.79	0.0611114	NO	POS		NO	NO
ENSRNOG00000042333	694.845	-0.424436	0.172229	-2.46436	0.0137257	0.130564	Dnal1	735.03	731.969	482.929	388.057	896.894	931.797	727.014	549.495	725.694	695.97	778.449	786.226	585.189	0.236083	NO	NEG		NO	NO
ENSRNOG00000042340	236.722	-0.416962	0.169883	-2.45441	0.0141115	0.130564	LOC679894	299.921	250.385	143.729	148.474	269.371	290.182	214.914	203.446	260.877	234.189	288.452	267.488	199.803	0.229009	NO	NEG		NO	NO
ENSRNOG00000042384	162.74	-0.591973	0.243102	-2.43508	0.0148885	0.130564	Kctd7	160.256	201.459	72.4394	70.8625	193.705	232.949	175.457	158.764	212.222	153.927	158.094	192.42	127.123	0.317599	NO	NEG		NO	NO
ENSRNOG00000043085	696.48	-0.631998	0.253756	-2.49058	0.0127536	0.130564	Clstn2	754.726	736.766	357.598	259.829	956.418	1129.6	743.804	597.029	779.526	626.703	719.28	830.624	535.508	0.348782	NO	NEG		NO	NO
ENSRNOG00000043503	1406.66	-0.183025	0.0739138	-2.4762	0.0132788	0.130564	Ehd1	1383.22	1409.26	1206.17	1166.42	1484.06	1551.32	1375.11	1401.31	1630.48	1468.9	1396.96	1487.87	1309.19	0.0955035	NO	NEG		NO	NO
ENSRNOG00000045811	2238.23	0.406262	0.166224	2.44407	0.0145226	0.130564	Cldn5	2002.75	2027.06	3304.62	3468.89	1759.49	1750.13	2156.7	2194.18	1944.16	2214.35	1798.2	1949.66	2584.52	0.264638	NO	POS		NO	NO
ENSRNOG00000045843	2578.4	-0.300361	0.122935	-2.44324	0.0145559	0.130564	Rusc2	2670.64	2965.29	1868.48	1939.16	2912.64	3414.92	2612.55	2544.98	2587.03	2367.18	2479.57	2819.62	2288.95	0.170782	NO	NEG		NO	NO
ENSRNOG00000045863	719.405	0.398215	0.161107	2.47174	0.0134456	0.130564	Naa16	740.401	742.522	1010.7	1052.81	530.671	495.017	639.705	721.568	625.277	635.499	719.28	628.231	828.814	0.242847	NO	POS		NO	NO
ENSRNOG00000045918	637.274	-0.341292	0.138772	-2.45937	0.0139179	0.130564	Jarid2	670.569	740.603	440.386	416.177	772.802	783.192	666.57	616.993	628.383	635.499	638.846	705.175	555.794	0.185965	NO	NEG		NO	NO
ENSRNOG00000046000	5053.73	0.473891	0.191201	2.4785	0.0131937	0.130564	Clasrp	5127.3	4576.01	7890.15	8260.54	4099.08	3505.28	4625.69	5151.75	4019.79	4438.6	3896.87	4294.34	5965	0.311927	NO	POS		NO	NO
ENSRNOG00000046318	69.3793	-0.706535	0.284719	-2.48152	0.0130825	0.130564	NA	74.3087	88.2584	42.5438	16.872	89.7903	103.421	57.0866	65.5971	92.1352	58.2724	74.8865	84.3644	51.3972	0.360923	NO	NEG		NO	NO
ENSRNOG00000046424	169.116	-0.49161	0.197299	-2.4917	0.0127132	0.130564	LOC100911485	174.581	204.337	96.5859	97.8578	181.598	258.052	183.013	156.863	206.01	145.131	156.245	194.952	138.113	0.278102	NO	NEG		NO	NO
ENSRNOG00000046918	828.463	0.232647	0.0944466	2.46326	0.0137679	0.130564	Apoo	775.317	711.823	1056.7	932.461	759.687	672.741	828.595	818.538	792.984	890.578	873.675	767.188	901.993	0.129765	NO	POS		NO	NO
ENSRNOG00000047014	134.421	-0.4996	0.202133	-2.47165	0.0134493	0.130564	Homer1	145.932	164.045	75.8889	74.2369	182.607	180.737	139.358	107.427	137.685	120.943	149.773	155.325	109.337	0.275418	NO	NEG		NO	NO
ENSRNOG00000047185	1538.06	0.320433	0.13022	2.4607	0.0138667	0.130564	Eif3i	1418.13	1405.42	2004.16	2124.75	1245.97	1120.57	1538.82	1487.82	1507.29	1592.05	1473.69	1381.57	1725.85	0.191063	NO	POS		NO	NO
ENSRNOG00000047327	19.285	-0.677599	0.27581	-2.45676	0.0140195	0.130564	NA	25.068	18.2273	10.3485	8.99841	27.2398	27.1105	15.1111	19.9643	23.8102	18.6911	17.566	23.3578	14.3977	0.322337	NO	NEG		NO	NO
ENSRNOG00000047491	3110.41	0.337426	0.137192	2.45951	0.0139126	0.130564	AABR07037520.1	3056.51	2900.06	4269.33	4373.23	2509.08	2343.55	2847.61	3194.29	2815.82	3038.96	2866.02	2777.33	3510.1	0.20742	NO	POS		NO	NO
ENSRNOG00000048004	255.708	-0.426893	0.17502	-2.43911	0.0147233	0.130564	Garem2	217.554	245.589	189.722	170.97	382.365	372.518	245.136	252.882	271.23	248.482	216.339	289.623	215.01	0.261586	NO	NEG		NO	NO
ENSRNOG00000048243	37.0972	-1.12197	0.457023	-2.45496	0.0140902	0.130564	NA	47.4501	39.3325	5.74916	10.1232	49.4351	95.3887	41.1359	21.8657	44.5148	19.7906	33.2829	49.3187	22.4314	0.65974	NO	NEG		NO	NO
ENSRNOG00000048676	1288.16	0.445078	0.181834	2.44771	0.0143766	0.130564	Pip5kl1	1170.14	1366.09	1883.42	1891.92	1261.1	860.507	1112.35	1589.54	959.656	1019.22	1055.81	1106.12	1506.61	0.277571	NO	POS		NO	NO
ENSRNOG00000049380	34.1523	0.772705	0.316417	2.44205	0.0146041	0.130564	Rn50_11_0375.8	30.4397	32.6172	58.6414	61.8641	10.0888	18.0737	28.5433	37.0766	26.9159	36.2828	35.1319	25.7364	44.2515	0.445917	NO	POS		NO	NO
ENSRNOG00000049758	278.379	-0.45456	0.183875	-2.47211	0.0134318	0.130564	Tbc1d16	333.942	334.806	172.475	188.967	361.179	407.661	287.951	261.438	221.539	246.283	245.923	317.568	231.351	0.265787	NO	NEG		NO	NO
ENSRNOG00000049912	3119.25	0.420761	0.169657	2.48007	0.0131358	0.130564	Atp5e	2800.45	2635.28	4560.23	4814.15	2463.68	2130.68	2818.23	3175.28	3072.56	3114.82	2726.42	2702.91	3618.86	0.267116	NO	POS		NO	NO
ENSRNOG00000050473	314.123	0.430036	0.173146	2.48367	0.0130037	0.130564	Rps27l	269.481	312.742	481.78	420.676	234.06	194.794	305.581	311.824	267.089	348.535	308.791	271.117	365.73	0.25786	NO	POS		NO	NO
ENSRNOG00000050510	503.544	-0.616578	0.249232	-2.47391	0.0133644	0.130564	Rab1b	504.941	565.045	223.067	194.591	660.816	716.921	516.298	488.651	598.361	544.242	526.054	598.388	389.732	0.320039	NO	NEG		NO	NO
ENSRNOG00000050846	231.576	0.326841	0.133872	2.44144	0.0146287	0.130564	Timm10b	222.926	199.541	307.005	314.945	197.74	169.691	213.235	225.312	217.398	236.388	243.15	207.281	260.729	0.19044	NO	POS		NO	NO
ENSRNOG00000050983	6395.19	-0.3249	0.130647	-2.48685	0.0128879	0.130564	Hpcal4	8032.5	6700.92	4603.93	4367.61	7029.88	7477.47	6454.98	5752.58	7037.48	5966.87	6922.84	7040.85	5620.39	0.178006	NO	NEG		NO	NO
ENSRNOG00000051450	173.545	0.332479	0.135443	2.45476	0.0140979	0.130564	Abracl	169.209	141.981	244.914	212.588	139.225	139.569	187.21	185.383	171.848	168.22	148.848	155.009	195.789	0.190529	NO	POS		NO	NO
ENSRNOG00000051531	652.327	0.388927	0.15879	2.44932	0.0143125	0.130564	Ctu2	649.082	591.907	917.566	1005.57	527.644	501.042	610.323	670.231	573.516	586.022	542.696	571.536	749.278	0.248105	NO	POS		NO	NO
ENSRNOG00000052167	49.1116	-0.423121	0.173607	-2.43723	0.0148002	0.130564	Marveld2	59.9841	65.2345	34.495	38.2433	55.4884	52.2128	51.21	37.0766	55.9023	45.0786	45.3017	55.6501	41.2653	0.202223	NO	NEG		NO	NO
ENSRNOG00000052785	250.666	-0.277818	0.111181	-2.49879	0.0124618	0.130564	AABR07021823.1	274.853	311.782	186.273	203.589	282.486	277.129	261.087	227.213	257.772	231.99	243.15	272.669	224.262	0.146634	NO	NEG		NO	NO
ENSRNOG00000052887	4383	-0.537389	0.216627	-2.48071	0.013112	0.130564	Dnajc6	4464.79	4947.27	2381.3	1939.16	5582.13	6190.23	4635.76	3924.42	5096.42	4348.44	4703.05	5104.88	3516.74	0.287647	NO	NEG		NO	NO
ENSRNOG00000053502	2062.45	-0.372029	0.150871	-2.46588	0.0136677	0.130564	Arhgef17	2310.73	2247.71	1349.9	1363.26	2543.39	2716.07	2029.09	1924.18	2123.25	1861.42	2217.93	2300.43	1776.87	0.207959	NO	NEG		NO	NO
ENSRNOG00000054385	216.243	0.340497	0.138095	2.46568	0.0136755	0.130564	Rhebl1	218.45	229.28	275.96	277.826	196.732	138.565	236.741	222.46	175.989	196.807	209.867	192.637	244.571	0.187535	NO	POS		NO	NO
ENSRNOG00000054605	367.372	-0.371659	0.149049	-2.49353	0.0126479	0.130564	Unkl	404.669	387.569	243.764	242.957	429.783	492.005	390.371	346.048	414.091	332.043	357.791	410.027	316.186	0.204591	NO	NEG		NO	NO
ENSRNOG00000055097	50.0021	0.461028	0.189132	2.4376	0.0147852	0.130564	Terb1	46.5549	53.7225	75.8889	65.2385	37.3286	34.1391	44.4939	54.1889	44.5148	38.4818	55.4714	42.4569	59.0563	0.251454	NO	POS		NO	NO
ENSRNOG00000055293	413.403	-0.356658	0.146234	-2.43895	0.01473	0.130564	Ptprb	376.915	616.849	402.441	345.314	460.049	529.156	377.779	308.021	363.365	407.907	359.64	459.04	358.639	0.217506	NO	NEG		NO	NO
ENSRNOG00000055530	1542.84	-0.202656	0.0826412	-2.45223	0.0141972	0.130564	Panx2	1664.34	1730.63	1380.95	1265.4	1729.22	1709.97	1592.55	1515.39	1623.24	1387.54	1371.99	1640.82	1425.26	0.108238	NO	NEG		NO	NO
ENSRNOG00000056249	36.0011	0.585972	0.238232	2.45967	0.0139065	0.130564	LOC108348568	32.2303	16.3086	49.4428	53.9905	28.2486	23.0941	33.5803	37.0766	36.233	39.5813	46.2262	29.2826	44.0633	0.311478	NO	POS		NO	NO
ENSRNOG00000057228	33.3233	-0.637387	0.26003	-2.45121	0.0142378	0.130564	Ccdc92b	38.4973	31.6579	16.0976	17.9968	50.444	52.2128	31.0618	24.7177	38.3034	28.5865	36.981	39.9503	25.371	0.348787	NO	NEG		NO	NO
ENSRNOG00000057557	22.8674	-0.766563	0.314488	-2.4375	0.0147894	0.130564	Prlr	30.4397	23.9833	11.4983	13.4976	32.2842	42.1719	12.5926	19.0137	25.8807	14.2932	25.8867	28.1755	16.4978	0.42603	NO	NEG		NO	NO
ENSRNOG00000059406	328.756	0.23846	0.0961557	2.47994	0.0131405	0.130564	Ier5	324.093	283.002	381.744	430.799	309.726	308.256	314.816	328.936	287.793	307.854	339.3	303.454	359.119	0.130967	NO	POS		NO	NO
ENSRNOG00000059479	112.4	-0.924562	0.370897	-2.49277	0.012675	0.130564	Adcy1	111.015	139.103	54.0421	32.6193	152.341	294.199	107.457	75.1039	97.3114	65.9688	107.245	143.323	75.2934	0.622501	NO	NEG		NO	NO
ENSRNOG00000059715	1885.36	0.255589	0.102762	2.48718	0.0128759	0.130564	Cc2d2a	2025.14	1768.05	2282.42	2377.83	1804.89	1605.54	1899.81	1939.39	1451.39	1738.28	1846.27	1732.21	2069.14	0.143589	NO	POS		NO	NO
ENSRNOG00000059741	65.9099	0.627538	0.252162	2.48863	0.0128236	0.130564	Tmc4	74.3087	68.1124	102.335	111.355	54.4795	34.1391	60.4446	76.0546	36.233	48.3771	59.1695	52.6083	81.8718	0.370831	NO	POS		NO	NO
ENSRNOG00000060010	276.835	-0.607843	0.2449	-2.482	0.0130646	0.130564	Ss18l1	306.188	281.084	132.231	118.104	316.788	453.849	297.186	248.128	354.048	258.378	279.206	328.389	214.971	0.337823	NO	NEG		NO	NO
ENSRNOG00000060105	783.598	-0.459807	0.186072	-2.47112	0.0134691	0.130564	Astn2	788.747	835.577	517.424	394.805	976.596	1085.42	803.409	664.527	906.859	776.232	869.977	894.906	650.029	0.252139	NO	NEG		NO	NO
ENSRNOG00000060293	2668	0.437829	0.178661	2.45061	0.0142614	0.130564	Ndufa3	2474.57	2430.94	3910.58	4242.75	1972.36	1757.16	2442.13	2637.19	2469.02	2680.53	2330.73	2297.43	3112.68	0.281396	NO	POS		NO	NO
ENSRNOG00000060410	760.077	-0.516059	0.207565	-2.48625	0.0129097	0.130564	Pcdh1	775.317	875.868	444.985	406.053	961.463	1223.99	794.175	615.092	769.174	678.379	816.355	880.698	615.332	0.30178	NO	NEG		NO	NO
ENSRNOG00000060479	336.738	-0.458759	0.187215	-2.45044	0.0142683	0.130564	Sp3	340.209	375.098	215.019	193.466	399.516	512.087	285.433	308.972	373.717	306.755	393.847	384.564	279.347	0.266354	NO	NEG		NO	NO
ENSRNOG00000060687	885.669	-0.749838	0.304485	-2.46264	0.0137919	0.130564	Slc24a3	894.39	978.517	324.253	269.952	1273.21	1459.95	953.681	734.878	1083.88	825.709	943.939	1085.94	645.341	0.400249	NO	NEG		NO	NO
ENSRNOG00000060723	1349.94	-0.363496	0.149242	-2.43562	0.0148664	0.130564	Copb2	1255.19	1449.55	953.211	828.979	1596.05	1730.05	1398.62	1195.96	1544.56	1439.22	1457.97	1502.44	1166.95	0.201014	NO	NEG		NO	NO
ENSRNOG00000060905	63.6801	-0.565198	0.230168	-2.45558	0.0140656	0.130564	AC111831.2	59.0889	85.3804	42.5438	25.8704	67.595	96.3928	54.568	54.1889	68.325	72.5656	73.9619	74.8913	50.2266	0.307448	NO	NEG		NO	NO
ENSRNOG00000060931	417.883	-0.379094	0.151613	-2.50041	0.012405	0.130564	Rspry1	423.47	500.77	286.308	264.328	459.04	567.312	449.137	362.21	423.408	429.896	430.828	467.316	358.562	0.208939	NO	NEG		NO	NO
ENSRNOG00000061337	231.888	-0.4988	0.20413	-2.44355	0.0145437	0.130564	Fam63b	256.947	269.572	137.98	137.226	271.389	392.6	216.593	209.15	218.433	196.807	244.074	267.625	189.005	0.30349	NO	NEG		NO	NO
ENSRNOG00000061814	26.1619	-1.03288	0.414643	-2.49102	0.0127377	0.130564	Dgcr2	21.4869	30.6986	5.74916	4.49921	32.2842	57.2332	24.3457	19.9643	35.1977	28.5865	27.7357	34.2478	16.4588	0.549011	NO	NEG		NO	NO
ENSRNOG00000050057	2104.74	-0.167043	0.0686201	-2.43432	0.0149196	0.130572	Abca3	2051.1	2152.74	1893.77	1810.93	2456.62	2385.72	2087.86	2004.99	2114.97	2130.79	2062.61	2215.32	1972.03	0.0890866	NO	NEG		NO	NO
ENSRNOG00000058842	4391.03	-0.266405	0.109431	-2.43446	0.0149139	0.130572	Sptbn2	5018.08	4684.41	3520.79	3330.54	4985.88	5537.57	4629.89	4011.88	4192.67	4116.45	4273.15	4755.84	3953.25	0.150359	NO	NEG		NO	NO
ENSRNOG00000017781	4856.51	0.182204	0.0748556	2.43408	0.0149298	0.130582	Dnajc7	4593.71	4404.29	5858.39	5491.28	4369.46	4265.38	5127.72	4665	4868.67	4955.35	4822.32	4576.14	5192.94	0.100627	NO	POS		NO	NO
ENSRNOG00000007325	1150.53	0.287866	0.118349	2.43235	0.0150012	0.130658	Usp28	1282.05	1075.41	1461.44	1501.61	1008.88	909.707	1093.88	1155.08	937.916	1056.6	1173.22	1045.09	1277.05	0.16914	NO	POS		NO	NO
ENSRNOG00000013703	253.645	0.304359	0.125114	2.43265	0.0149888	0.130658	Siah2	254.261	268.612	344.95	293.573	196.732	229.937	253.532	279.501	233.961	189.11	245.923	228.769	283.496	0.172918	NO	POS		NO	NO
ENSRNOG00000018205	307.737	-0.491242	0.201884	-2.43328	0.0149626	0.130658	Ttl	282.91	375.098	197.771	151.848	385.392	464.894	332.445	271.895	324.026	294.66	304.168	354.497	251.626	0.280705	NO	NEG		NO	NO
ENSRNOG00000018281	2625.65	0.204987	0.084242	2.43331	0.0149614	0.130658	Uqcrfs1	2344.75	2370.5	3148.24	3128.07	2364.81	2266.23	2510.97	2662.86	2617.06	2766.29	2702.38	2454.94	2830.51	0.114702	NO	POS		NO	NO
ENSRNOG00000018364	3913.09	0.274666	0.112921	2.43238	0.0150001	0.130658	Kat2a	3919.56	3860.34	5063.86	5090.85	3369.66	3328.56	3654.38	4292.33	3368.63	3585.4	3510.42	3572.03	4322.37	0.16419	NO	POS		NO	NO
ENSRNOG00000019961	254.055	0.248521	0.10214	2.43313	0.0149687	0.130658	Tcte1	235.46	240.792	305.855	277.826	273.406	184.753	276.198	253.832	236.032	233.09	277.357	233.922	278.214	0.129026	NO	POS		NO	NO
ENSRNOG00000024845	1018.85	0.37492	0.154133	2.43244	0.0149973	0.130658	Mrps21	1034.05	900.811	1514.33	1444.25	811.139	775.159	884.002	1047.65	894.437	968.641	932.845	897.374	1164.61	0.237913	NO	POS		NO	NO
ENSRNOG00000001996	2212.27	0.138681	0.0570345	2.43154	0.015035	0.1307	Ythdc1	2190.76	2134.51	2527.33	2462.19	2066.19	2057.38	2242.33	2121.92	2052.86	2185.76	2293.74	2114.58	2329.5	0.0722366	NO	POS		NO	NO
ENSRNOG00000007727	246.255	-0.701421	0.288453	-2.43167	0.0150295	0.1307	Lhfpl4	240.832	299.311	126.482	79.8609	315.779	450.837	256.05	175.876	273.3	212.199	278.282	298.71	183.31	0.405128	NO	NEG		NO	NO
ENSRNOG00000009785	18.0146	0.668804	0.275101	2.43112	0.0150521	0.1307	Cdkn3	13.4293	15.3493	25.2963	30.3696	18.1598	11.045	20.1482	21.8657	11.3875	15.3927	15.7169	14.1273	22.6794	0.332068	NO	POS		NO	NO
ENSRNOG00000011254	308.086	-0.416223	0.171183	-2.43144	0.0150388	0.1307	Fam76a	328.57	362.627	198.921	170.97	332.93	421.719	291.309	296.613	315.744	326.545	342.998	348.023	260.162	0.228764	NO	NEG		NO	NO
ENSRNOG00000014161	392.412	-0.228417	0.0939625	-2.43094	0.0150597	0.1307	Rbm15b	389.449	421.146	341.5	321.693	409.605	492.005	392.05	338.443	430.655	381.519	398.47	420.73	358.431	0.122672	NO	NEG		NO	NO
ENSRNOG00000025349	336.168	-0.411427	0.169224	-2.43125	0.0150468	0.1307	Maneal	373.334	375.098	201.221	191.216	373.286	399.628	371.063	309.923	402.703	351.833	348.546	379.314	284.394	0.219112	NO	NEG		NO	NO
ENSRNOG00000004973	1665.69	-0.415109	0.170807	-2.43028	0.0150871	0.130741	Ppp2r5c	1742.23	1853.43	1033.7	936.96	2012.72	2177.87	1785.63	1537.25	1845.81	1645.92	1751.05	1879.66	1408.92	0.226654	NO	NEG		NO	NO
ENSRNOG00000005561	1456.92	-0.25842	0.106332	-2.4303	0.0150862	0.130741	Brinp1	1479.01	1428.44	1145.23	1080.93	1570.83	1745.11	1495.16	1308.14	1669.82	1555.76	1547.65	1574.83	1315.42	0.141129	NO	NEG		NO	NO
ENSRNOG00000019655	5532.36	0.22288	0.0917279	2.4298	0.0151072	0.130741	Atp6v0b	4898.11	5167.91	6644.88	6641.95	4846.66	4478.25	5333.4	5797.26	5828.33	5630.43	5588.75	5141.62	6001.25	0.125172	NO	POS		NO	NO
ENSRNOG00000021638	2361.99	0.285397	0.117442	2.4301	0.0150947	0.130741	Eef1d	2210.46	2155.61	3028.66	3260.8	2035.92	1925.85	2209.59	2390.02	2189.51	2370.48	2204.99	2147.97	2618.81	0.174195	NO	POS		NO	NO
ENSRNOG00000058271	562.703	-0.399536	0.164435	-2.42975	0.0151093	0.130741	Chpt1	471.816	541.062	443.835	385.807	703.189	886.613	517.137	466.785	635.63	556.336	581.526	632.441	479.018	0.248668	NO	NEG		NO	NO
ENSRNOG00000004050	900.418	-0.522853	0.215209	-2.42952	0.015119	0.130748	Snrk	895.286	992.907	465.682	480.29	1160.21	1430.83	946.965	816.636	988.642	802.62	924.524	1045.08	726.82	0.304155	NO	NEG		NO	NO
ENSRNOG00000006611	190.144	0.445349	0.183359	2.42884	0.0151473	0.130855	Nostrin	170.104	160.208	224.217	321.693	139.225	132.54	170.42	226.262	164.601	212.199	170.112	163.146	222.541	0.282768	NO	POS		NO	NO
ENSRNOG00000023210	2702.87	-0.143327	0.0590169	-2.42858	0.0151583	0.130855	Trappc10	2882.82	2885.67	2450.29	2444.19	2730.03	3062.48	2761.98	2657.16	2777.52	2609.06	2470.33	2824.6	2556.79	0.0740503	NO	NEG		NO	NO
ENSRNOG00000052469	459.238	-0.505975	0.208333	-2.42868	0.015154	0.130855	Bmpr1a	386.763	464.316	332.301	259.829	532.689	854.482	439.902	368.865	445.148	501.363	465.96	530.793	373.372	0.332617	NO	NEG		NO	NO
ENSRNOG00000001347	629.005	0.279305	0.115087	2.4269	0.0152284	0.130984	Adam1a	639.234	613.971	822.13	783.987	554.884	469.915	590.174	681.639	557.988	601.415	603.714	572.901	696.329	0.161484	NO	POS		NO	NO
ENSRNOG00000001515	123.578	-0.551835	0.22796	-2.42075	0.0154884	0.130984	Map3k20	102.063	170.761	97.7357	75.3617	192.696	194.794	95.7039	92.2162	105.593	101.152	131.282	144.51	98.46	0.345001	NO	NEG		NO	NO
ENSRNOG00000001758	525.702	0.251053	0.103517	2.42523	0.0152985	0.130984	Tctex1d2	525.533	473.909	633.557	677.131	440.881	428.747	495.31	559.001	505.191	526.651	516.809	483.485	576.362	0.142824	NO	POS		NO	NO
ENSRNOG00000002864	2284.96	-0.248333	0.102545	-2.42169	0.0154483	0.130984	Nacc1	2368.03	2414.63	1767.29	1718.7	2536.32	2787.36	2296.06	2275.93	2448.31	2219.85	2302.07	2462.42	2072.01	0.135554	NO	NEG		NO	NO
ENSRNOG00000002989	1343.29	-0.279501	0.115428	-2.42144	0.0154591	0.130984	Nmt1	1254.3	1357.45	1075.09	979.702	1625.31	1693.9	1348.25	1257.75	1514.54	1318.28	1351.65	1460.63	1202.49	0.158282	NO	NEG		NO	NO
ENSRNOG00000003970	3465.29	-0.22029	0.0909575	-2.4219	0.0154394	0.130984	Tnpo2	3592.78	3694.38	2928.62	2711.9	3993.15	4117.78	3471.37	3161.02	3418.32	3408.39	3620.44	3704.13	3178.67	0.12075	NO	NEG		NO	NO
ENSRNOG00000005135	76.3296	-0.416003	0.171452	-2.42636	0.0152511	0.130984	RGD1562161	96.6909	84.4211	59.7913	43.8673	82.7282	96.3928	83.9508	56.0903	75.5716	82.4609	77.66	86.3776	64.2719	0.217592	NO	NEG		NO	NO
ENSRNOG00000005438	4451.63	-0.293362	0.12118	-2.42086	0.0154836	0.130984	Pcsk2	4654.59	4638.36	3383.96	3007.72	5241.13	5311.65	4600.51	4090.79	4873.85	4430.9	4734.49	4858.41	3963.49	0.160027	NO	NEG		NO	NO
ENSRNOG00000005708	226.068	-0.349851	0.144387	-2.42301	0.0153926	0.130984	Mmp16	237.251	230.239	154.077	148.474	272.398	285.162	206.519	216.756	244.314	236.388	255.169	250.959	196.199	0.191488	NO	NEG		NO	NO
ENSRNOG00000006136	213.768	-0.659961	0.272059	-2.4258	0.0152746	0.130984	Pdpk1	214.869	266.694	102.335	111.355	268.362	407.661	238.42	132.145	222.574	160.524	226.508	256.781	162.153	0.409497	NO	NEG		NO	NO
ENSRNOG00000006302	1539.63	-0.153469	0.0633392	-2.42298	0.0153939	0.130984	Gclc	1593.61	1577.14	1353.35	1327.27	1646.49	1743.1	1570.72	1456.45	1543.52	1582.15	1542.11	1614.34	1449.98	0.0786561	NO	NEG		NO	NO
ENSRNOG00000007246	203.683	-0.33935	0.139898	-2.42569	0.0152793	0.130984	Atxn7	247.099	222.565	132.231	137.226	209.847	237.97	205.68	199.643	226.715	208.901	212.641	225.516	177.484	0.181291	NO	NEG		NO	NO
ENSRNOG00000007934	494.181	-0.473473	0.195361	-2.42358	0.0153685	0.130984	Elfn2	577.459	641.792	309.305	310.445	594.23	764.114	472.643	459.18	455.5	365.027	486.3	566.354	407.575	0.285789	NO	NEG		NO	NO
ENSRNOG00000008428	301.472	-0.518746	0.214342	-2.42019	0.0155126	0.130984	Drd2	259.633	359.749	171.325	163.096	460.049	355.448	352.593	233.868	378.893	284.765	296.772	349.756	243.531	0.301783	NO	NEG		NO	NO
ENSRNOG00000010418	826.149	0.232264	0.0957987	2.4245	0.0153295	0.130984	Nek1	821.872	822.146	1069.34	954.957	759.687	676.758	793.335	839.453	703.955	804.819	841.317	764.873	899.681	0.132251	NO	POS		NO	NO
ENSRNOG00000010549	144.107	0.411089	0.169361	2.42729	0.0152119	0.130984	Tspo	130.712	118.957	181.673	232.834	123.083	100.409	138.519	154.011	154.249	123.142	127.584	125.092	166.924	0.253943	NO	POS		NO	NO
ENSRNOG00000010593	2112.77	0.266413	0.110002	2.42189	0.0154401	0.130984	Ctnnal1	2235.53	1899.47	2652.66	2726.52	1794.8	1707.96	1974.52	2132.38	1836.49	2129.69	2150.44	1933.99	2327.31	0.156354	NO	POS		NO	NO
ENSRNOG00000011541	2508.23	-0.183088	0.0755925	-2.42203	0.0154339	0.130984	Cygb	2724.35	2645.83	2196.18	2029.14	2611.99	2496.17	2588.2	2493.64	2914.17	2522.21	2368.63	2652.45	2335.16	0.0972121	NO	NEG		NO	NO
ENSRNOG00000015437	934.958	0.219149	0.0905521	2.42014	0.0155144	0.130984	Tmem14c	846.045	769.383	923.315	962.83	883.779	854.482	1009.93	952.584	884.084	985.133	1212.98	870.484	1012.33	0.123654	NO	POS		NO	NO
ENSRNOG00000016047	19996.4	0.21715	0.0896818	2.42133	0.0154637	0.130984	Macf1	21173.5	20647.7	23443.9	21790.8	19161.7	18589.8	19874.5	21318.1	15658.9	16494.4	21806.8	18621	21646.8	0.118034	NO	POS		NO	NO
ENSRNOG00000017342	772.585	-0.224623	0.0926703	-2.42389	0.0153551	0.130984	Zdhhc7	784.27	838.455	603.662	596.145	841.406	844.441	821.879	754.842	827.147	829.007	757.185	827.454	706.743	0.118052	NO	NEG		NO	NO
ENSRNOG00000017508	2300.06	0.417696	0.172214	2.42544	0.0152898	0.130984	Kmt5c	2669.74	2102.85	3191.93	3412.65	1900.73	1586.46	2297.73	2513.6	1639.8	2071.42	1913.76	1995.17	2665.94	0.25943	NO	POS		NO	NO
ENSRNOG00000017839	760.302	0.235175	0.0971341	2.42113	0.0154722	0.130984	Ercc1	748.459	681.124	925.615	948.208	661.825	632.578	732.051	827.094	759.857	735.552	710.959	703.232	828.785	0.133721	NO	POS		NO	NO
ENSRNOG00000018457	5042.18	-0.196548	0.0810902	-2.42382	0.015358	0.130984	Ptpa	5217.73	5156.4	4303.82	3926.68	5356.14	5287.55	5292.26	4763.87	5766.22	5332.47	5060.85	5352.75	4669.5	0.103833	NO	NEG		NO	NO
ENSRNOG00000020072	270.541	-0.203972	0.0841323	-2.42442	0.015333	0.130984	Pcdhb9	276.643	301.23	242.615	247.456	312.753	312.273	259.408	243.375	271.23	252.88	256.093	287.835	249.789	0.0991698	NO	NEG		NO	NO
ENSRNOG00000023309	1062.26	0.360918	0.149069	2.42115	0.0154714	0.130984	Anks6	1090.46	1046.63	1475.23	1492.61	959.445	759.093	910.866	1174.09	874.767	911.468	990.165	940.31	1208.59	0.222333	NO	POS		NO	NO
ENSRNOG00000024376	496.797	0.350498	0.144454	2.42636	0.0152511	0.130984	Zfp111	425.261	587.11	665.753	626.515	346.046	427.743	460.89	590.374	429.619	432.095	473.356	441.312	563.378	0.206688	NO	POS		NO	NO
ENSRNOG00000024506	309.879	0.28322	0.117024	2.42019	0.0155126	0.130984	LOC500475	271.272	294.514	357.598	359.937	272.398	306.248	339.161	404.991	250.525	296.859	255.169	281.969	343.371	0.159786	NO	POS		NO	NO
ENSRNOG00000033389	1778.04	0.231507	0.0954555	2.42529	0.0152963	0.130984	Susd2	1887.26	1657.72	2230.67	2187.74	1629.34	1554.33	1751.21	1802.49	1515.57	1638.22	1703.9	1647.08	1935.2	0.133867	NO	POS		NO	NO
ENSRNOG00000036585	583.259	0.333811	0.137865	2.42129	0.0154656	0.130984	Cfap43	472.711	481.584	771.537	697.377	538.742	450.837	504.544	541.889	611.819	572.829	771.978	521.42	657.465	0.199203	NO	POS		NO	NO
ENSRNOG00000037214	498.307	0.230978	0.0951939	2.42639	0.0152497	0.130984	Spag5	499.569	512.282	605.961	536.53	489.307	377.538	542.322	534.284	421.338	469.478	492.771	461.585	542.374	0.123595	NO	POS		NO	NO
ENSRNOG00000038068	565.43	-0.733395	0.302369	-2.42549	0.0152876	0.130984	Pcdh9	516.58	679.206	254.113	192.341	708.234	1174.79	635.508	453.476	564.199	501.363	539.922	690.728	415.072	0.456193	NO	NEG		NO	NO
ENSRNOG00000042359	2069.01	0.149692	0.0617198	2.42535	0.0152938	0.130984	Pigk	1770.88	1815.05	2104.19	2243.98	2122.68	2082.49	2251.56	2159	2033.19	2004.35	2171.71	1971.44	2186.09	0.0757643	NO	POS		NO	NO
ENSRNOG00000042814	22.7697	0.621872	0.25677	2.4219	0.0154394	0.130984	Henmt1	16.1151	17.2679	27.596	24.7456	12.1066	21.0859	35.2593	33.2739	23.8102	19.7906	19.415	18.3627	28.058	0.312352	NO	POS		NO	NO
ENSRNOG00000043059	213.669	0.324439	0.13386	2.42371	0.0153629	0.130984	Aplf	190.696	246.548	249.514	249.706	166.465	159.651	246.815	258.586	169.777	216.597	195.999	191.622	240.124	0.179451	NO	POS		NO	NO
ENSRNOG00000055365	218.411	-0.32109	0.132432	-2.42457	0.0153266	0.130984	Edem1	229.193	281.084	163.276	155.223	241.122	272.109	225.828	206.298	221.539	197.906	208.942	240.492	191.913	0.17849	NO	NEG		NO	NO
ENSRNOG00000057806	1436.46	-0.148938	0.0614362	-2.42427	0.0153394	0.130984	Trpm7	1544.37	1533.01	1222.27	1283.4	1552.67	1522.2	1379.31	1419.37	1419.3	1452.41	1472.77	1503.99	1355.42	0.0751562	NO	NEG		NO	NO
ENSRNOG00000058003	2494.93	-0.310155	0.128129	-2.42064	0.0154933	0.130984	Spon1	2436.07	2499.06	1934.02	1718.7	3146.7	3268.32	2409.39	2407.13	2629.48	2435.35	2560.01	2735.83	2205.85	0.178553	NO	NEG		NO	NO
ENSRNOG00000009595	497.517	0.408125	0.168763	2.41833	0.0155918	0.131136	Zbtb48	506.732	461.438	758.889	733.371	376.312	365.489	445.779	482.947	414.091	472.776	454.866	432.806	575.17	0.261862	NO	POS		NO	NO
ENSRNOG00000010262	1856.59	0.171004	0.0706845	2.41925	0.0155524	0.131136	Hdc	1929.34	1665.4	2037.5	2024.64	1871.47	1537.26	1933.39	1830.06	1820.97	1710.79	2061.69	1755.87	1977.46	0.0895153	NO	POS		NO	NO
ENSRNOG00000011904	1261.41	0.2687	0.111113	2.41827	0.0155945	0.131136	Trappc4	1167.45	1234.66	1594.82	1605.09	1028.05	962.924	1272.69	1252.05	1287.82	1241.31	1228.69	1153.7	1390.67	0.155502	NO	POS		NO	NO
ENSRNOG00000015932	314.442	0.269089	0.111266	2.41843	0.0155874	0.131136	Plgrkt	299.921	274.368	390.943	415.052	290.557	255.039	320.692	301.366	277.441	326.545	306.942	287.312	346.999	0.154732	NO	POS		NO	NO
ENSRNOG00000017438	741.518	-0.385629	0.159466	-2.41825	0.0155954	0.131136	Gfra1	681.312	764.586	533.522	453.295	1028.05	922.76	791.656	634.105	847.851	737.751	761.808	830.385	634.877	0.222097	NO	NEG		NO	NO
ENSRNOG00000019302	1792.33	0.344143	0.142279	2.41879	0.0155724	0.131136	Stx4	1650.01	1688.42	2508.93	2587.04	1531.48	1414.77	1652.15	1870.94	1614.95	1678.9	1518.07	1596.42	2027.43	0.218387	NO	POS		NO	NO
ENSRNOG00000043103	97.0571	-0.834086	0.344768	-2.41927	0.0155519	0.131136	Frrs1l	106.539	106.486	34.495	34.8689	137.208	213.872	111.655	63.6957	95.2409	69.2672	94.3015	121.435	67.8031	0.51852	NO	NEG		NO	NO
ENSRNOG00000003792	1076.7	-0.375302	0.15521	-2.41802	0.0156052	0.131143	Med14	1131.64	1258.64	700.248	683.879	1338.78	1366.57	1051.06	996.315	1101.48	1015.92	1199.11	1202.17	926.123	0.210006	NO	NEG		NO	NO
ENSRNOG00000002914	2201.47	0.354392	0.146579	2.41776	0.0156165	0.131162	Trmt1	2090.49	1975.26	3121.79	3243.93	1922.93	1747.12	1937.59	2268.33	1984.53	2002.15	1922.09	1953.75	2498.74	0.228035	NO	POS		NO	NO
ENSRNOG00000001039	795.468	0.243239	0.10079	2.41332	0.0158079	0.131288	Eif2b1	647.292	753.074	935.963	1037.07	714.287	684.791	798.372	757.694	776.421	827.908	817.279	733.962	869.275	0.140003	NO	POS		NO	NO
ENSRNOG00000006052	2930.2	-0.202617	0.0839607	-2.41324	0.0158114	0.131288	Sulf2	3009.95	3373.01	2372.1	2416.07	3278.86	3169.92	2925.69	3089.72	2939.01	2926.81	2731.04	3116.26	2706.93	0.109127	NO	NEG		NO	NO
ENSRNOG00000006557	11109.6	-0.360854	0.149467	-2.41427	0.015767	0.131288	Cyfip2	12614.6	12101	7946.49	6712.82	12842	14709.9	11741.4	10551.6	11594.5	10252.6	11138.7	12352.5	9618.19	0.201735	NO	NEG		NO	NO
ENSRNOG00000008782	8974.58	0.189341	0.0783314	2.41718	0.0156412	0.131288	Pnisr	9049.55	8399.9	10596.9	10407.8	8679.39	7764.64	9016.32	9271.06	7546.81	9177.35	8810.71	8436.27	9620.55	0.104342	NO	POS		NO	NO
ENSRNOG00000009575	258.267	-0.24873	0.102963	-2.41572	0.0157041	0.131288	Ubiad1	258.738	288.758	200.071	205.839	262.309	301.228	280.396	231.967	280.547	281.467	249.622	278.841	233.579	0.129686	NO	NEG		NO	NO
ENSRNOG00000010004	47.9071	0.4409	0.182673	2.4136	0.0157957	0.131288	Ripply2	45.6596	35.4952	50.5926	60.7393	32.2842	46.1882	63.8026	58.9423	35.1977	52.775	45.3017	41.2667	55.8757	0.223307	NO	POS		NO	NO
ENSRNOG00000012163	1916.93	-0.278866	0.115528	-2.41384	0.0157856	0.131288	Plekhm2	2033.19	2129.71	1484.43	1448.74	2064.17	2534.33	1704.2	1955.55	1948.3	1792.15	1991.42	2083.64	1716.87	0.159664	NO	NEG		NO	NO
ENSRNOG00000013602	877.253	-0.30341	0.125587	-2.41595	0.0156944	0.131288	LOC100911993	903.343	953.574	677.251	592.771	1045.2	1116.55	861.336	818.538	886.155	857.594	937.467	960.403	777.472	0.169346	NO	NEG		NO	NO
ENSRNOG00000016643	554.065	0.318567	0.131887	2.41545	0.0157158	0.131288	Lpcat2	671.464	471.99	678.401	663.633	552.866	421.719	593.532	604.634	403.739	465.08	567.658	497.81	621.572	0.18077	NO	POS		NO	NO
ENSRNOG00000017660	1745.24	-0.476983	0.197498	-2.41513	0.0157295	0.131288	Inpp4a	1880.1	1874.53	1025.65	929.086	2293.18	2564.45	1820.89	1501.13	1750.57	1647.02	1910.99	2001.64	1437.55	0.274355	NO	NEG		NO	NO
ENSRNOG00000017718	378.583	0.228192	0.0944964	2.41482	0.0157429	0.131288	Tmco6	366.172	377.976	477.18	429.674	331.922	303.236	357.631	404.991	357.153	368.326	390.149	350.797	411.925	0.124387	NO	POS		NO	NO
ENSRNOG00000019572	1483.42	0.326598	0.135176	2.4161	0.0156876	0.131288	Lsm4	1476.33	1445.71	1997.26	2024.64	1196.53	1059.32	1428	1541.06	1421.37	1377.65	1349.81	1329.48	1668.15	0.197675	NO	POS		NO	NO
ENSRNOG00000019843	390.59	-0.436795	0.180879	-2.41484	0.0157421	0.131288	St3gal3	418.098	423.065	215.019	223.836	481.236	498.029	400.445	426.856	444.113	396.912	368.885	443.575	327.008	0.23603	NO	NEG		NO	NO
ENSRNOG00000020487	1273.58	0.221445	0.0916683	2.41572	0.0157043	0.131288	Coa3	1244.45	1198.2	1509.73	1529.73	1141.04	983.006	1275.21	1370.88	1288.86	1247.91	1220.37	1183.91	1381.19	0.122425	NO	POS		NO	NO
ENSRNOG00000021569	365.165	-0.484899	0.200773	-2.41516	0.0157281	0.131288	Tiam1	431.528	386.61	192.022	199.09	421.712	538.193	357.631	363.161	402.703	338.64	385.527	419.898	299.486	0.271301	NO	NEG		NO	NO
ENSRNOG00000029662	52.2985	-0.437839	0.181342	-2.41444	0.0157595	0.131288	Wdfy4	68.937	58.5191	28.7458	55.1153	49.4351	62.2537	49.531	48.4848	59.008	58.2724	36.981	59.4042	43.7716	0.219937	NO	NEG		NO	NO
ENSRNOG00000043328	2544.99	0.299949	0.124221	2.41463	0.015751	0.131288	Chmp2a	2352.81	2448.21	3333.36	3530.75	2142.86	1982.08	2339.71	2561.14	2434.86	2455.14	2413.93	2302.66	2835.78	0.184213	NO	POS		NO	NO
ENSRNOG00000050073	174.598	0.484106	0.200357	2.41621	0.0156829	0.131288	Mir3072	191.591	148.696	270.211	274.452	146.288	124.507	146.074	197.742	120.086	153.927	146.999	147.516	207.096	0.30786	NO	POS		NO	NO
ENSRNOG00000051238	151.916	0.421621	0.174532	2.41573	0.0157036	0.131288	Mphosph8	145.932	136.225	200.071	230.584	128.128	85.3478	145.235	159.715	135.615	157.226	146.999	131.412	176.521	0.248141	NO	POS		NO	NO
ENSRNOG00000053210	3644.95	0.179784	0.0744808	2.41383	0.015786	0.131288	Zc3h11a	3994.76	3679.03	3956.57	4074.03	3362.6	3115.7	3676.21	3971.95	3191.61	3278.65	3793.32	3437.06	3894.42	0.0963834	NO	POS		NO	NO
ENSRNOG00000008421	1187.8	-0.345603	0.143233	-2.41287	0.0158273	0.131345	Klhl5	1076.13	1207.8	925.615	812.107	1441.69	1749.13	1178.67	1174.09	1236.06	1181.94	1082.62	1315.46	1034.62	0.208952	NO	NEG		NO	NO
ENSRNOG00000002894	174.719	-0.678239	0.281131	-2.41254	0.0158417	0.131382	Mnt	164.733	207.215	72.4394	75.3617	256.256	308.256	208.198	142.602	177.024	151.728	158.094	210.869	131.339	0.400365	NO	NEG		NO	NO
ENSRNOG00000048699	685.85	0.162469	0.0673486	2.41236	0.0158498	0.131382	Vps37d	689.37	661.938	750.84	753.617	613.399	615.508	677.483	766.25	704.99	615.708	695.242	650.152	728.687	0.0818404	NO	POS		NO	NO
ENSRNOG00000006483	1007.94	0.304073	0.126116	2.41106	0.0159063	0.13139	Heatr5a	1136.12	995.785	1291.26	1232.78	766.749	880.588	876.447	1118.95	820.935	861.992	1105.73	910.361	1125.03	0.17671	NO	POS		NO	NO
ENSRNOG00000006831	170.201	-0.538893	0.223443	-2.41177	0.0158752	0.13139	Pgr	188.905	176.517	94.2862	80.9857	219.936	256.043	165.383	133.096	171.848	178.116	207.093	198.561	136.169	0.304055	NO	NEG		NO	NO
ENSRNOG00000015866	1062.97	0.390581	0.161954	2.41168	0.0158793	0.13139	Hint2	1039.43	895.055	1514.33	1573.6	857.548	735.999	935.212	1153.18	1026.95	1031.31	930.071	931.048	1221.28	0.246534	NO	POS		NO	NO
ENSRNOG00000020322	237.166	-0.578589	0.239951	-2.41128	0.0158968	0.13139	Asb1	217.554	239.833	123.032	111.355	319.815	397.62	235.062	209.15	286.758	214.398	254.244	279.33	186.569	0.34224	NO	NEG		NO	NO
ENSRNOG00000024730	402.991	-0.734157	0.304517	-2.41089	0.0159138	0.13139	Ppm1e	393.926	465.275	178.224	122.603	521.591	775.159	449.137	326.084	452.394	346.336	402.168	492.447	295.643	0.429347	NO	NEG		NO	NO
ENSRNOG00000042235	169.494	0.519241	0.21535	2.41114	0.0159027	0.13139	AC130035.1	190.696	172.679	275.96	248.581	145.279	101.413	143.556	196.791	118.016	119.843	151.622	141.321	203.302	0.323814	NO	POS		NO	NO
ENSRNOG00000059865	2768.68	0.298325	0.123715	2.41138	0.0158922	0.13139	Dnah12	2868.5	2498.1	3831.24	3545.38	2538.34	2222.05	2504.25	2679.02	2243.34	2668.44	2856.78	2506.46	3083.33	0.181998	NO	POS		NO	NO
ENSRNOG00000002835	8699.55	0.182836	0.0758889	2.40926	0.0159847	0.131398	Luc7l3	8959.12	8102.5	10049.5	9974.74	8066	7186.28	8889.55	8769.1	7826.32	9034.42	8837.53	8195.77	9304.09	0.0995377	NO	POS		NO	NO
ENSRNOG00000007706	85.4645	-0.599043	0.24854	-2.41025	0.0159418	0.131398	Prkaa2	83.2616	96.8924	36.7946	65.2385	106.941	157.642	83.9508	56.0903	89.0296	73.6651	90.6034	101.239	66.5355	0.363057	NO	NEG		NO	NO
ENSRNOG00000010894	257.968	0.226078	0.0937861	2.41057	0.0159277	0.131398	Tmem203	239.937	235.036	257.562	320.569	230.025	213.872	251.013	289.958	250.525	267.173	281.98	239.428	280.216	0.118113	NO	POS		NO	NO
ENSRNOG00000010993	802.682	0.172986	0.0717939	2.40949	0.015975	0.131398	Dpm1	771.736	790.488	885.371	909.965	717.314	660.692	826.076	810.932	775.385	835.604	845.94	758.537	855.657	0.0891592	NO	POS		NO	NO
ENSRNOG00000016854	263.979	0.423586	0.175785	2.40968	0.0159664	0.131398	Rn60_19_0375.4	227.403	267.653	424.288	349.813	215.9	165.675	262.766	255.734	219.468	273.77	241.301	228.312	306.78	0.265318	NO	POS		NO	NO
ENSRNOG00000031092	7331.09	0.203181	0.0843348	2.40922	0.0159868	0.131398	Rock1	8254.53	6803.57	7943.04	7797.13	6583.95	5876.95	7599.23	8117.88	6354.23	7282.95	8028.57	6859.36	7897.17	0.110222	NO	POS		NO	NO
ENSRNOG00000047115	290.5	0.267507	0.111012	2.40972	0.0159648	0.131398	Cox16	285.596	260.938	354.148	391.431	233.051	268.092	292.988	269.994	267.089	278.168	293.999	265.489	320.512	0.154245	NO	POS		NO	NO
ENSRNOG00000054374	997.983	0.289091	0.119954	2.41002	0.0159517	0.131398	RGD1564450	952.584	914.242	1348.75	1281.15	878.734	788.212	904.15	1100.89	941.022	962.044	906.034	906.14	1108.2	0.174394	NO	POS		NO	NO
ENSRNOG00000001582	57.3493	-0.538269	0.223483	-2.40855	0.016016	0.131501	Bach1	52.8219	70.9904	34.495	34.8689	58.515	104.426	54.568	53.2382	57.9727	57.1729	51.7734	66.9831	45.7887	0.326587	NO	NEG		NO	NO
ENSRNOG00000015636	585.688	0.298999	0.124142	2.40852	0.0160173	0.131501	Wdr34	503.151	520.916	770.387	818.856	541.769	482.968	546.52	565.656	549.706	580.525	562.111	529.839	652.706	0.183719	NO	POS		NO	NO
ENSRNOG00000001488	4761.22	0.291667	0.121247	2.40556	0.0161477	0.131516	Psmb1	4314.38	4361.12	6158.5	6411.37	3895.29	3686.02	4560.21	4773.38	4740.31	4927.87	4544.96	4320.83	5289.68	0.176432	NO	POS		NO	NO
ENSRNOG00000002536	879.642	0.190875	0.0793039	2.40688	0.0160895	0.131516	C1galt1c1	761.888	804.878	991.155	1017.95	791.971	778.171	860.496	939.274	856.133	965.343	908.807	826.397	943.536	0.102738	NO	POS		NO	NO
ENSRNOG00000005564	505.527	-0.364755	0.151599	-2.40606	0.0161258	0.131516	Ubn2	589.098	593.825	355.298	321.693	579.097	643.623	461.73	460.13	459.641	512.357	584.299	562.94	436.63	0.205539	NO	NEG		NO	NO
ENSRNOG00000007354	27.0598	-0.760581	0.316043	-2.40657	0.016103	0.131516	Trpa1	16.1151	20.1459	19.5471	21.3712	51.4529	31.1268	15.9507	17.1123	44.5148	36.2828	24.0376	33.2731	19.6038	0.450974	NO	NEG		NO	NO
ENSRNOG00000007600	4469.32	-0.399798	0.16606	-2.40754	0.0160603	0.131516	Igsf1	3262.42	4083.87	3293.12	3272.05	5898.92	6566.76	4262.18	4043.25	5106.78	5213.73	4159.43	5022.08	3806.01	0.246591	NO	NEG		NO	NO
ENSRNOG00000012424	1008.02	-0.693101	0.2882	-2.40493	0.0161754	0.131516	Adam23	1002.72	1011.13	435.786	367.81	1290.36	1954.97	1133.34	828.045	1136.68	922.463	1004.96	1219.72	753.987	0.419219	NO	NEG		NO	NO
ENSRNOG00000012640	2499.59	0.312712	0.12996	2.40621	0.0161191	0.131516	Dpp7	2431.6	2219.89	3152.84	3627.49	2155.98	1920.83	2395.96	2585.86	2301.31	2479.33	2224.41	2251.49	2797.31	0.194697	NO	POS		NO	NO
ENSRNOG00000013048	422.824	0.193963	0.0806271	2.40568	0.0161423	0.131516	Pde7a	416.308	422.105	518.574	449.921	399.516	371.514	421.433	421.152	361.294	407.907	461.338	396.441	454.484	0.102048	NO	POS		NO	NO
ENSRNOG00000014686	1957.49	-0.266124	0.110662	-2.40483	0.0161798	0.131516	Kcnd3	2034.98	1978.14	1528.13	1519.61	2316.39	2494.16	1841.88	1781.58	2008.34	1888.91	2140.27	2120.15	1762.29	0.15192	NO	NEG		NO	NO
ENSRNOG00000015283	44.0717	-0.546605	0.22714	-2.40647	0.0161074	0.131516	Nt5c1a	45.6596	47.0072	28.7458	23.6208	55.4884	73.2987	50.3705	33.2739	44.5148	43.9792	38.83	51.658	34.9682	0.30718	NO	NEG		NO	NO
ENSRNOG00000018518	811.803	0.291887	0.121377	2.4048	0.0161814	0.131516	Prr14	833.511	800.081	992.305	1132.68	716.305	651.656	803.409	841.354	655.299	760.84	742.393	736.282	902.427	0.17584	NO	POS		NO	NO
ENSRNOG00000019830	42.9427	0.519516	0.215769	2.40774	0.0160518	0.131516	Hsd17b1	41.1831	44.1292	66.6903	65.2385	32.2842	26.1064	41.1359	46.5834	38.3034	31.8849	38.83	35.6485	51.6956	0.298204	NO	POS		NO	NO
ENSRNOG00000020354	788.388	0.362012	0.150462	2.406	0.0161282	0.131516	Mrpl23	786.061	684.962	1110.74	1114.68	594.23	566.308	747.162	761.497	771.244	782.829	752.563	697.606	897.328	0.224091	NO	POS		NO	NO
ENSRNOG00000027115	90.5884	-0.490571	0.203873	-2.40626	0.0161168	0.131516	Zc2hc1c	89.5286	87.299	60.9411	41.6177	105.932	119.487	80.5928	78.9067	113.875	111.047	107.245	104.528	73.8606	0.266637	NO	NEG		NO	NO
ENSRNOG00000028845	106.106	-0.427428	0.177637	-2.40619	0.0161198	0.131516	Ebf1	103.853	144.859	72.4394	82.1105	121.066	161.659	108.297	90.3148	90.0648	100.053	92.4524	120.259	89.1228	0.253947	NO	NEG		NO	NO
ENSRNOG00000046252	459.693	-0.425683	0.1768	-2.40771	0.0160528	0.131516	Tbl2	452.119	524.754	282.859	271.077	552.866	657.68	496.149	401.188	465.852	469.478	482.602	520.458	386.775	0.242655	NO	NEG		NO	NO
ENSRNOG00000052405	250.591	-0.690343	0.287029	-2.40514	0.0161665	0.131516	Cdh4	356.324	296.433	119.583	106.856	307.708	447.825	240.099	192.989	260.877	149.529	278.282	303.116	187.562	0.414292	NO	NEG		NO	NO
ENSRNOG00000060709	17.5425	-0.876962	0.364156	-2.40821	0.016031	0.131516	AABR07046866.1	30.4397	23.9833	9.19866	6.74881	26.2309	28.1146	16.7902	9.50683	14.4932	9.89531	17.566	22.1928	11.9621	0.481719	NO	NEG		NO	NO
ENSRNOG00000004426	6988.74	0.403847	0.168001	2.40384	0.016224	0.131524	Rps27a	6856.1	6236.61	10379.5	10467.4	5355.13	4726.26	6553.2	6731.78	6722.77	6665.04	6182.29	6093.65	8062.84	0.260132	NO	POS		NO	NO
ENSRNOG00000011293	1082.66	0.263124	0.109464	2.40376	0.0162275	0.131524	Hpf1	1024.21	1023.61	1366	1302.52	915.054	785.2	1127.46	1093.29	1053.86	1151.15	1066.9	992.18	1191.23	0.148931	NO	POS		NO	NO
ENSRNOG00000011566	161.399	-0.279689	0.116336	-2.40416	0.0162097	0.131524	Cecr2	167.418	180.354	134.53	148.474	201.776	200.818	147.753	154.961	139.756	162.723	136.83	175.474	144.51	0.148831	NO	NEG		NO	NO
ENSRNOG00000032605	119.112	0.674195	0.280446	2.40401	0.0162164	0.131524	Rpl32	96.6909	110.323	200.071	248.581	94.8347	58.2373	78.0743	111.23	105.593	95.6547	110.943	93.5556	149.78	0.465457	NO	POS		NO	NO
ENSRNOG00000051384	243.532	0.360968	0.15015	2.40404	0.0162149	0.131524	AABR07002337.1	267.69	194.744	352.998	312.695	242.131	184.753	235.062	266.191	192.552	210.001	220.037	215.312	277.397	0.217466	NO	POS		NO	NO
ENSRNOG00000056017	110.006	-0.804282	0.334711	-2.40291	0.0162651	0.131755	Bcl7a	111.911	141.022	44.8434	26.9952	157.385	201.822	115.013	82.7094	118.016	90.1573	120.188	136.719	77.9498	0.446354	NO	NEG		NO	NO
ENSRNOG00000002232	87.4488	-0.369638	0.153871	-2.40226	0.0162939	0.131842	Aff1	88.6333	112.242	56.3418	91.1089	99.8791	116.475	72.1977	79.8573	81.783	85.7594	77.66	97.4618	75.4332	0.198564	NO	NEG		NO	NO
ENSRNOG00000014675	523.288	-0.512344	0.213265	-2.40239	0.0162885	0.131842	Pi4k2a	528.219	582.313	297.806	239.583	659.807	768.13	560.792	477.243	592.15	504.661	545.469	605.88	424.179	0.285072	NO	NEG		NO	NO
ENSRNOG00000007250	55.5579	0.428649	0.17856	2.40058	0.0163689	0.131937	Six4	50.136	41.2512	58.6414	65.2385	67.595	47.1923	66.3212	55.1396	43.4796	38.4818	77.66	48.0226	64.6001	0.22726	NO	POS		NO	NO
ENSRNOG00000008329	2294.17	0.314543	0.130994	2.4012	0.0163412	0.131937	Ndufb11	2086.91	2056.8	3133.29	3210.18	1914.85	1869.62	2143.26	2301.6	2257.83	2204.46	2057.07	2065.08	2569.08	0.197599	NO	POS		NO	NO
ENSRNOG00000016704	1507.33	-0.683218	0.284568	-2.40089	0.0163551	0.131937	Pcyox1	1521.09	1667.32	700.248	451.046	1984.47	2501.19	1683.21	1273.91	1723.65	1519.48	1555.05	1819.53	1132.69	0.371929	NO	NEG		NO	NO
ENSRNOG00000017279	2661.73	0.254458	0.105958	2.40149	0.0163284	0.131937	Tmem50a	2222.99	2505.77	3305.77	3349.66	2240.72	2180.89	2631.86	2742.72	2785.8	2745.4	2567.4	2446.93	2919.48	0.148009	NO	POS		NO	NO
ENSRNOG00000019075	739.033	-0.480584	0.200194	-2.40059	0.0163686	0.131937	Stat5b	725.181	811.593	438.086	362.186	919.09	1025.18	835.311	619.845	814.724	796.023	782.147	848.632	607.515	0.266069	NO	NEG		NO	NO
ENSRNOG00000019280	18.2633	0.758227	0.315769	2.40121	0.0163412	0.131937	LOC691722	21.4869	5.75598	21.8468	28.12	15.1332	12.0491	31.0618	17.1123	12.4227	16.4922	19.415	13.89	23.5112	0.39822	NO	POS		NO	NO
ENSRNOG00000034272	474.484	-0.376055	0.156623	-2.40102	0.0163493	0.131937	Pias1	450.329	514.201	309.305	325.068	566.991	655.672	515.458	417.35	556.952	436.493	471.507	530.106	407.738	0.217347	NO	NEG		NO	NO
ENSRNOG00000002991	681.212	-0.216985	0.0904056	-2.40013	0.0163895	0.131949	Srr	752.935	707.026	525.473	552.278	698.145	740.016	726.175	648.366	763.998	705.866	673.054	727.998	625.069	0.114711	NO	NEG		NO	NO
ENSRNOG00000006037	29785	0.148178	0.0617942	2.39793	0.016488	0.131949	Snap25	28590.1	28759.8	34031.6	33231.1	27567.6	25616.4	29975.5	30586.3	30173.8	29624.4	29478.5	28388.7	31460.6	0.0791887	NO	POS		NO	NO
ENSRNOG00000011728	3733.3	-0.266779	0.111242	-2.3982	0.0164759	0.131949	Fto	3855.1	4032.06	2875.73	2651.16	4245.37	4499.33	3844.11	3605.94	4001.15	3631.58	3824.76	4044.1	3360.34	0.146187	NO	NEG		NO	NO
ENSRNOG00000012658	361.377	0.367057	0.15302	2.39875	0.0164513	0.131949	Pdlim3	300.816	306.026	473.731	533.156	286.522	331.35	301.383	371.717	404.774	284.765	380.904	319.042	412.178	0.226856	NO	POS		NO	NO
ENSRNOG00000012690	671.751	-0.22456	0.0936231	-2.39856	0.0164598	0.131949	Nipa2	671.464	689.758	557.668	503.911	724.376	794.237	658.174	655.971	732.941	703.667	697.091	719.407	614.563	0.120129	NO	NEG		NO	NO
ENSRNOG00000017319	503.411	-0.25758	0.107417	-2.39796	0.0164869	0.131949	Mertk	526.428	477.746	449.584	365.561	540.76	636.594	482.717	486.749	598.361	484.87	488.149	544.127	454.552	0.143958	NO	NEG		NO	NO
ENSRNOG00000025494	273.869	0.228174	0.0951012	2.39928	0.0164275	0.131949	Nsun7	299.921	240.792	287.458	296.948	266.344	214.876	284.593	308.021	237.067	264.974	311.565	253.996	297.717	0.116403	NO	POS		NO	NO
ENSRNOG00000030449	856.476	0.350984	0.146313	2.39886	0.0164462	0.131949	Gsta4	798.595	693.596	1183.18	1266.53	774.82	716.921	709.385	900.296	762.963	818.013	796.94	760.818	971.265	0.224048	NO	POS		NO	NO
ENSRNOG00000030704	42.8127	-0.484114	0.201866	-2.3982	0.0164759	0.131949	AC094053.1	51.0313	53.7225	29.8956	28.12	50.444	61.2496	41.1359	37.0766	31.0568	48.3771	38.83	49.3135	35.0116	0.254607	NO	NEG		NO	NO
ENSRNOG00000045857	127.29	-0.53361	0.22233	-2.40008	0.0163915	0.131949	Tmed8	133.398	141.981	79.3384	66.3633	136.199	229.937	134.321	99.8217	124.227	124.241	130.358	148.33	102.041	0.330632	NO	NEG		NO	NO
ENSRNOG00000048174	2533.67	0.425551	0.177456	2.39806	0.0164822	0.131949	Uqcrq	2352.81	2217.01	3712.81	3928.93	1864.41	1685.87	2216.3	2611.53	2614.98	2414.46	2251.22	2191.59	2944.16	0.274701	NO	POS		NO	NO
ENSRNOG00000048986	50.6487	-0.565699	0.235793	-2.39913	0.0164339	0.131949	LOC100909954	56.403	56.6005	37.9445	28.12	70.6216	83.3396	47.0125	34.2246	35.1977	54.974	52.6979	59.5227	39.9999	0.327397	NO	NEG		NO	NO
ENSRNOG00000057566	42.4349	0.499346	0.208235	2.39799	0.0164854	0.131949	AABR07029878.1	33.1256	27.8206	52.8923	68.6129	34.3019	32.1309	47.852	37.0766	37.2682	49.4766	46.2262	35.6873	50.532	0.280411	NO	POS		NO	NO
ENSRNOG00000002255	1868.77	0.247466	0.103279	2.39609	0.016571	0.132003	Fam162a	1796.84	1711.45	2400.85	2260.85	1623.29	1469.99	1853.63	1962.21	1779.56	1950.48	1747.35	1721.93	2044.98	0.144022	NO	POS		NO	NO
ENSRNOG00000004883	2161.83	0.294062	0.122834	2.39398	0.0166667	0.132003	Erh	2024.24	1932.09	2798.69	2906.49	1750.41	1665.79	2165.93	2056.33	2127.39	2260.53	2092.2	1960.07	2403.93	0.177598	NO	POS		NO	NO
ENSRNOG00000005790	20.7957	0.593612	0.247879	2.39477	0.016631	0.132003	RGD1306474	16.1151	16.3086	25.2963	33.7441	19.1687	12.0491	21.8272	22.8164	17.5989	19.7906	24.0376	16.8385	25.5443	0.278736	NO	POS		NO	NO
ENSRNOG00000007508	749.389	-0.34766	0.1452	-2.39435	0.0166498	0.132003	Lrtm2	804.862	825.983	507.076	467.918	829.299	943.846	800.051	692.097	816.794	763.039	792.317	830.637	651.892	0.190363	NO	NEG		NO	NO
ENSRNOG00000010217	2646.73	-0.53979	0.225176	-2.39719	0.0165214	0.132003	Prrc2b	2941.91	3134.13	1514.33	1587.1	3398.92	4786.51	2609.19	2290.19	2277.5	1968.07	2606.23	3084.51	2121.41	0.350407	NO	NEG		NO	NO
ENSRNOG00000010436	995.025	0.34723	0.144894	2.39644	0.0165551	0.132003	Zbtb17	1041.22	862.438	1347.6	1417.25	844.433	785.2	973.83	1092.33	837.499	940.055	803.411	885.14	1126.89	0.216361	NO	POS		NO	NO
ENSRNOG00000011502	1637.61	0.392574	0.163896	2.39526	0.0166086	0.132003	Col9a2	1650.91	1394.87	2235.27	2592.67	1469.94	1170.77	1616.05	1656.09	1493.83	1420.53	1312.82	1433.47	1882.58	0.255347	NO	POS		NO	NO
ENSRNOG00000011518	3401.46	0.139812	0.0583227	2.39722	0.0165201	0.132003	Dusp26	3146.03	3297.22	3764.55	3556.62	3109.37	2962.07	3518.38	3641.11	3524.95	3466.66	3429.06	3251.05	3581.95	0.0721189	NO	POS		NO	NO
ENSRNOG00000013387	640.324	0.342526	0.142941	2.39628	0.0165627	0.132003	Tpcn2	675.045	580.395	857.775	906.59	562.955	558.275	600.248	712.061	477.24	568.431	544.545	570.39	724.244	0.211488	NO	POS		NO	NO
ENSRNOG00000014790	116.809	0.509761	0.212926	2.39408	0.0166621	0.132003	Cryga	107.434	124.713	192.022	176.594	65.5772	87.356	104.939	114.082	87.9943	113.246	110.943	97.7202	139.716	0.31917	NO	POS		NO	NO
ENSRNOG00000015288	1299.05	-0.476795	0.199057	-2.39527	0.016608	0.132003	Dip2c	1339.35	1425.56	766.938	669.257	1601.09	1987.1	1399.46	1197.86	1320.95	1265.5	1316.52	1489.93	1070.01	0.275869	NO	NEG		NO	NO
ENSRNOG00000015568	841.283	0.27038	0.11283	2.39635	0.0165594	0.132003	Plpp5	849.626	791.447	999.204	1125.93	736.482	629.565	771.508	909.803	807.477	798.222	834.845	768.803	928.257	0.158107	NO	POS		NO	NO
ENSRNOG00000021101	1066.93	0.238611	0.0996662	2.3941	0.0166612	0.132003	Sema6c	1145.97	1027.44	1283.21	1299.15	1025.02	935.813	1061.14	1181.7	919.282	860.892	996.637	985.736	1164.37	0.135776	NO	POS		NO	NO
ENSRNOG00000027238	194.641	-0.488577	0.203941	-2.39568	0.0165894	0.132003	Jrk	179.952	198.581	103.485	104.607	248.184	259.056	220.791	192.038	247.419	212.199	174.735	224.232	159.131	0.2711	NO	NEG		NO	NO
ENSRNOG00000032492	1646.41	-0.644347	0.269144	-2.39406	0.016663	0.132003	Usp22	1664.34	1887	794.534	600.644	2180.19	2826.52	1675.66	1444.09	1889.29	1366.65	1781.56	1969	1259.3	0.372064	NO	NEG		NO	NO
ENSRNOG00000039265	353.984	0.38186	0.15931	2.39696	0.0165317	0.132003	Psmg4	312.455	297.392	464.532	570.275	311.744	272.109	313.976	355.555	362.33	308.954	324.508	310.831	405.769	0.24787	NO	POS		NO	NO
ENSRNOG00000042903	2248.94	0.354756	0.148142	2.3947	0.0166341	0.132003	Cox7a2	2060.05	1981.02	3194.23	3130.32	1766.55	1610.56	2081.14	2283.54	2231.95	2324.3	2074.63	1995.74	2552.77	0.221606	NO	POS		NO	NO
ENSRNOG00000047356	63.0532	-0.772113	0.32237	-2.39511	0.0166153	0.132003	Abl1	68.937	79.6244	19.5471	28.12	92.817	119.487	55.4075	50.3862	60.0432	46.1781	73.0374	77.8478	45.2997	0.451523	NO	NEG		NO	NO
ENSRNOG00000056770	61.4664	0.3976	0.166065	2.39424	0.0166548	0.132003	SNORA9	52.8219	45.0885	86.2374	82.1105	54.4795	50.2046	58.7656	67.4985	51.7614	67.0682	60.0941	53.5707	70.9412	0.213956	NO	POS		NO	NO
ENSRNOG00000020304	2476.25	0.316393	0.132183	2.39361	0.0166836	0.132065	Pdcd11	2588.27	2504.81	3308.07	3374.41	2167.07	1959.99	2272.55	2605.82	1955.54	2189.06	2313.16	2227.46	2774.8	0.194202	NO	POS		NO	NO
ENSRNOG00000003275	50.2204	-0.573963	0.239853	-2.39298	0.0167122	0.132099	Spata32	66.2511	72.9091	24.1465	22.496	48.4262	61.2496	53.7285	45.6328	51.7614	54.974	50.8488	59.2619	39.3705	0.308725	NO	NEG		NO	NO
ENSRNOG00000003603	1084.24	-0.587697	0.245701	-2.39192	0.0167603	0.132099	Arhgap44	1096.72	1291.26	523.174	455.545	1392.25	1700.93	1090.52	1001.07	1251.59	941.154	1182.47	1278.99	850.555	0.331687	NO	NEG		NO	NO
ENSRNOG00000013898	244.659	0.252634	0.105587	2.39267	0.0167263	0.132099	Cdca4	239.937	260.938	274.81	269.952	233.051	177.724	237.581	277.599	211.186	226.493	281.98	224.888	268.384	0.131999	NO	POS		NO	NO
ENSRNOG00000018602	1328.34	-0.753567	0.315036	-2.392	0.0167567	0.132099	Camta1	1392.17	1647.17	511.675	407.178	1845.24	2444.96	1437.24	1008.67	1355.11	1095.08	1467.22	1629.96	966.397	0.434012	NO	NEG		NO	NO
ENSRNOG00000020022	206.316	0.37974	0.158677	2.39316	0.0167039	0.132099	Psmc3ip	181.743	165.005	270.211	318.319	178.572	157.642	172.939	204.397	217.398	186.911	216.339	181.212	236.441	0.236429	NO	POS		NO	NO
ENSRNOG00000028879	446.664	-0.546353	0.228362	-2.39249	0.0167346	0.132099	Slc4a8	494.198	486.38	223.067	236.208	608.355	720.938	428.989	417.35	360.259	459.582	477.979	521.619	356.719	0.323878	NO	NEG		NO	NO
ENSRNOG00000039470	54.9368	-0.63316	0.264691	-2.39207	0.0167534	0.132099	AC131360.1	57.2983	58.5191	32.1953	24.7456	77.6838	104.426	52.0495	51.3369	45.55	50.576	49.9243	65.6755	42.0503	0.389011	NO	NEG		NO	NO
ENSRNOG00000056631	310.729	0.474769	0.198447	2.39243	0.0167374	0.132099	AABR07038021.1	390.345	225.443	473.731	463.418	221.954	208.851	293.828	275.698	262.948	272.671	329.131	263.702	367.161	0.300762	NO	POS		NO	NO
ENSRNOG00000017230	190.142	-0.406835	0.170158	-2.39092	0.0168062	0.13239	Cox15	188.01	197.622	128.781	116.979	242.131	276.125	164.544	190.137	187.376	194.608	205.244	214.312	161.137	0.236288	NO	NEG		NO	NO
ENSRNOG00000003955	959.14	0.364894	0.152689	2.38979	0.0168579	0.13244	Spata7	941.841	891.218	1364.85	1412.75	845.441	702.864	842.027	891.74	792.984	912.568	952.26	847.819	1092.73	0.23359	NO	POS		NO	NO
ENSRNOG00000008011	78.8864	-0.580184	0.242751	-2.39004	0.0168466	0.13244	Agbl4	78.7851	75.7871	41.3939	32.6193	106.941	120.491	81.4323	68.4491	92.1352	84.6599	85.0562	93.1333	61.7902	0.3216	NO	NEG		NO	NO
ENSRNOG00000029677	86.8301	0.707207	0.295917	2.38988	0.0168539	0.13244	AY172581.6	86.8427	80.5837	187.423	154.098	67.595	59.2414	62.9631	78.9067	49.6909	59.3719	68.4148	67.2209	110.361	0.500929	NO	POS		NO	NO
ENSRNOG00000042211	358.578	0.204493	0.085569	2.3898	0.0168575	0.13244	Tmem240	339.313	355.912	369.096	422.925	319.815	279.137	383.655	388.829	358.189	359.53	367.961	335.316	386.493	0.10463	NO	POS		NO	NO
ENSRNOG00000050419	71.4167	0.533501	0.223174	2.39052	0.0168246	0.13244	Avil	82.3663	64.2751	112.684	111.355	54.4795	40.1637	68.8397	77.0053	50.7261	62.6703	61.0186	59.1135	86.1805	0.324877	NO	POS		NO	NO
ENSRNOG00000000576	391.755	0.260087	0.108976	2.38665	0.0170028	0.132453	Anapc16	355.428	384.691	463.382	501.662	326.877	301.228	406.322	412.596	370.611	416.703	369.81	359.256	430.754	0.147039	NO	POS		NO	NO
ENSRNOG00000003515	499.384	-0.249466	0.104446	-2.38848	0.0169184	0.132453	Ephx1	462.863	488.299	451.884	548.903	540.76	542.21	428.149	402.139	613.89	580.525	433.602	538.091	452.935	0.139117	NO	NEG		NO	NO
ENSRNOG00000003657	63.3631	0.486579	0.203776	2.38782	0.0169488	0.132453	Pkmyt1	76.0993	41.2512	101.185	86.6097	57.5062	47.1923	66.3212	59.893	49.6909	48.3771	62.8676	53.3528	75.3753	0.288877	NO	POS		NO	NO
ENSRNOG00000003745	34.7935	0.740738	0.310013	2.38938	0.0168768	0.132453	Atf3	30.4397	31.6579	74.7391	57.3649	18.1598	17.0696	26.8643	31.3725	32.0921	29.6859	33.2829	26.5175	44.7247	0.483922	NO	POS		NO	NO
ENSRNOG00000004339	435.34	-0.245702	0.102833	-2.38934	0.0168789	0.132453	Yy1	471.816	471.99	349.549	334.066	487.289	531.165	428.989	405.941	442.042	410.106	455.79	469.068	394.867	0.134286	NO	NEG		NO	NO
ENSRNOG00000008551	5777.44	0.376902	0.157806	2.38839	0.0169225	0.132453	Rps7	5504.22	5290.71	8519.1	8383.15	4446.13	4227.23	5274.63	5827.68	5557.1	5495.2	5026.64	5086.76	6606.24	0.243191	NO	POS		NO	NO
ENSRNOG00000015822	33.172	-0.719212	0.30144	-2.38592	0.0170364	0.132453	Klf13	33.1256	53.7225	18.3973	21.3712	32.2842	64.2619	34.4198	30.4218	36.233	23.0891	17.566	40.4527	24.4352	0.437992	NO	NEG		NO	NO
ENSRNOG00000018873	2249.32	-0.448457	0.187968	-2.38582	0.0170412	0.132453	Fam168a	2276.71	2574.84	1375.2	1383.51	2632.17	3685.02	2242.33	2080.09	2199.86	1994.46	2298.37	2560.51	1875.9	0.278589	NO	NEG		NO	NO
ENSRNOG00000020527	2879.89	0.292992	0.12279	2.38613	0.0170269	0.132453	Drap1	2885.51	2631.44	3827.79	3796.21	2475.79	2122.65	2783.81	2904.34	2828.24	2728.91	2694.06	2612.09	3201.24	0.177275	NO	POS		NO	NO
ENSRNOG00000020714	241.975	0.361266	0.151407	2.38606	0.0170299	0.132453	Trpm4	242.622	221.605	292.057	364.436	225.989	193.79	261.087	269.043	220.503	179.215	191.376	213.954	275.6	0.220839	NO	POS		NO	NO
ENSRNOG00000027282	587.569	-0.240125	0.10054	-2.38835	0.0169242	0.132453	Cep68	642.815	615.89	442.685	452.17	639.63	691.819	599.409	583.719	607.679	594.818	592.62	632.108	534.121	0.128936	NO	NEG		NO	NO
ENSRNOG00000029667	1980.15	0.251598	0.105417	2.38669	0.017001	0.132453	Tbce	1922.18	1975.26	2614.72	2419.45	1683.82	1657.76	1963.61	1951.75	1696.74	1995.55	1900.82	1821.88	2170.07	0.149702	NO	POS		NO	NO
ENSRNOG00000029986	744.296	-0.32245	0.135063	-2.3874	0.0169679	0.132453	Insr	730.553	820.227	508.226	568.025	913.036	1011.12	721.138	745.335	693.602	746.546	729.45	819.181	654.435	0.18798	NO	NEG		NO	NO
ENSRNOG00000039858	463.195	-0.349568	0.146456	-2.38684	0.0169938	0.132453	Mfsd12	517.475	479.665	297.806	312.695	499.396	614.504	502.026	475.341	496.909	474.975	424.357	513.821	402.445	0.195338	NO	NEG		NO	NO
ENSRNOG00000043193	151.37	-0.290005	0.121552	-2.38585	0.0170399	0.132453	Smim1	162.942	147.737	139.13	123.728	180.59	187.765	136.84	155.912	177.024	134.136	119.264	165.032	134.975	0.154327	NO	NEG		NO	NO
ENSRNOG00000049689	322.958	0.225765	0.0945505	2.38777	0.0169508	0.132453	Smim18	332.151	291.636	374.845	390.306	287.531	252.027	334.124	322.281	327.132	306.755	333.753	299.539	351.062	0.120327	NO	POS		NO	NO
ENSRNOG00000053240	325.471	-0.638045	0.267403	-2.38608	0.0170291	0.132453	Soga1	311.559	441.292	164.426	172.095	437.854	639.606	320.692	287.106	250.525	251.781	303.244	388.77	249.513	0.42062	NO	NEG		NO	NO
ENSRNOG00000056435	219.518	0.436802	0.182963	2.38738	0.0169688	0.132453	LOC102546764	202.335	177.476	346.099	332.941	183.616	166.679	217.433	215.805	183.235	219.896	169.188	188.873	256.293	0.284118	NO	POS		NO	NO
ENSRNOG00000061328	41.1798	-0.61436	0.257407	-2.38672	0.0169993	0.132453	Pag1	48.3454	43.1699	24.1465	19.1216	54.4795	67.2741	31.0618	52.2875	45.55	35.1833	32.3583	49.0004	31.7952	0.347557	NO	NEG		NO	NO
ENSRNOG00000061365	17.8769	-0.993083	0.415855	-2.38805	0.016938	0.132453	AABR07007055.1	22.3821	26.8612	11.4983	4.49921	21.1865	41.1678	21.8272	11.4082	17.5989	9.89531	8.32072	23.182	11.5107	0.58311	NO	NEG		NO	NO
ENSRNOG00000001229	1278.29	0.456888	0.191609	2.38448	0.0171032	0.132652	Col18a1	983.919	1172.3	1859.28	2154	1218.73	949.871	1107.31	1431.73	1032.12	1200.63	951.335	1092.93	1500.73	0.306995	NO	POS		NO	NO
ENSRNOG00000018285	153.238	-0.871221	0.365331	-2.38474	0.017091	0.132652	Kcna2	144.141	148.696	64.3906	55.1153	203.794	409.669	122.568	100.772	148.038	104.451	183.98	193.131	105.365	0.629272	NO	NEG		NO	NO
ENSRNOG00000025527	1058.68	-0.253624	0.106354	-2.38472	0.0170923	0.132652	Mtcl1	1226.54	1205.88	817.53	889.718	1157.19	1262.14	965.435	944.979	1019.7	984.034	1172.3	1142.58	957.992	0.143024	NO	NEG		NO	NO
ENSRNOG00000059043	619.764	-0.459819	0.192835	-2.38452	0.0171013	0.132652	Itch	617.747	735.806	377.145	332.941	665.861	967.944	622.915	583.719	642.876	616.808	653.639	707.84	514.072	0.270453	NO	NEG		NO	NO
ENSRNOG00000020263	47412	-0.221897	0.0930728	-2.38412	0.0171199	0.132711	Atp1a3	49936.3	49424.7	39407	36091.5	54502.7	54183.8	51004.3	46927.6	49799.6	46339.8	43914.9	50697.8	43469.1	0.121348	NO	NEG		NO	NO
ENSRNOG00000003011	1335.89	0.331506	0.139093	2.38335	0.017156	0.132753	Gadd45gip1	1314.28	1192.45	1806.39	1936.91	1152.14	1060.32	1197.14	1402.26	1282.65	1168.75	1181.54	1195.1	1504.85	0.210609	NO	POS		NO	NO
ENSRNOG00000008738	2004.72	-0.194911	0.0818488	-2.38135	0.0172492	0.132753	Tp53i11	2307.15	1965.67	1531.58	1830.05	2003.64	2131.69	2008.94	1907.07	2213.32	2142.88	2009.92	2127.39	1857.51	0.104118	NO	NEG		NO	NO
ENSRNOG00000008934	240.632	-0.389399	0.163428	-2.3827	0.0171863	0.132753	Tmem65	234.565	317.538	169.025	138.351	282.486	290.182	244.297	214.854	262.948	231.99	260.716	269.952	205.449	0.217537	NO	NEG		NO	NO
ENSRNOG00000009658	842.864	-0.149949	0.0629751	-2.38108	0.0172617	0.132753	Rnf19a	847.836	875.868	738.192	776.113	882.77	868.539	821.039	755.793	878.908	944.453	881.996	883.062	794.627	0.0750234	NO	NEG		NO	NO
ENSRNOG00000012556	496.946	0.212747	0.0893213	2.38182	0.0172275	0.132753	Isl1	495.988	493.096	554.219	607.393	436.845	399.628	481.038	490.552	483.451	469.478	554.714	463.081	537.583	0.115851	NO	POS		NO	NO
ENSRNOG00000013167	151.491	0.284405	0.119329	2.38337	0.017155	0.132753	Hmgb2l1	134.293	139.103	202.37	167.595	138.217	129.528	138.519	181.58	128.368	156.126	150.697	137.606	168.153	0.156019	NO	POS		NO	NO
ENSRNOG00000017730	4493.32	-0.212611	0.0892653	-2.38179	0.0172287	0.132753	Psmd1	4267.83	4597.11	3638.07	3572.37	4869.86	5037.53	4611.42	4278.07	5185.45	4797.03	4571.77	4792.47	4134.34	0.116003	NO	NEG		NO	NO
ENSRNOG00000019052	2052.23	0.341065	0.143177	2.38211	0.0172137	0.132753	Ankzf1	2009.92	1995.41	2842.38	2955.98	1807.91	1588.47	1866.23	2087.7	1642.91	1935.08	1842.58	1829.95	2318.97	0.216931	NO	POS		NO	NO
ENSRNOG00000020689	272.284	-1.03303	0.433749	-2.38164	0.0172358	0.132753	Cpeb3	275.748	321.376	77.0387	73.1121	410.614	651.656	267.803	187.284	260.877	208.901	260.716	354.862	173.191	0.586238	NO	NEG		NO	NO
ENSRNOG00000020902	2643.48	0.238844	0.100241	2.3827	0.017186	0.132753	G6pc3	2704.66	2447.25	3254.02	3327.16	2314.37	2136.71	2471.51	2847.29	2485.58	2569.48	2520.25	2443.01	2884.05	0.139725	NO	POS		NO	NO
ENSRNOG00000021553	58.2782	-0.50835	0.213493	-2.38111	0.0172605	0.132753	Nckap5	51.0313	62.3565	39.0943	38.2433	84.7459	96.3928	54.568	50.3862	60.0432	50.576	53.6224	67.5243	47.1828	0.30464	NO	NEG		NO	NO
ENSRNOG00000022014	1302.6	-0.297583	0.124924	-2.38211	0.0172136	0.132753	Rab35	1283.84	1383.35	993.455	853.725	1458.84	1575.42	1367.56	1234.94	1495.9	1344.66	1336.86	1423.67	1157.31	0.163194	NO	NEG		NO	NO
ENSRNOG00000022482	1766.63	-0.127149	0.053348	-2.38338	0.0171543	0.132753	Trappc11	1728.8	1881.25	1690.25	1567.97	1841.21	1884.68	1760.45	1607.6	1784.73	1905.4	1780.63	1837.68	1681.38	0.0631521	NO	NEG		NO	NO
ENSRNOG00000047132	843.089	0.25689	0.107848	2.38196	0.0172206	0.132753	Zfp182	959.746	755.952	986.556	998.824	743.545	687.803	836.15	945.929	650.123	847.698	861.656	774.145	925.823	0.144437	NO	POS		NO	NO
ENSRNOG00000047611	778.995	-0.339417	0.142535	-2.3813	0.0172517	0.132753	Top1	719.81	919.998	559.968	514.034	894.877	1006.1	777.385	683.541	804.372	823.51	865.355	861.444	680.057	0.192882	NO	NEG		NO	NO
ENSRNOG00000003812	2180.65	-0.356014	0.149564	-2.38035	0.0172961	0.132807	Nlgn3	2224.78	2443.41	1581.02	1398.13	2446.53	3133.77	2233.93	2103.86	2319.94	1961.47	2140.27	2421.65	1891.44	0.210139	NO	NEG		NO	NO
ENSRNOG00000005271	774.489	-0.315008	0.132347	-2.38016	0.017305	0.132807	Rapgef5	708.171	950.696	559.968	634.388	765.74	1101.49	723.656	751.99	841.64	735.552	746.091	850.548	683.219	0.190649	NO	NEG		NO	NO
ENSRNOG00000012787	559.917	-0.206287	0.0866685	-2.38018	0.0173041	0.132807	Tmem164	552.391	566.005	451.884	456.67	614.408	625.549	554.075	524.777	600.432	621.206	591.695	596.665	515.82	0.109191	NO	NEG		NO	NO
ENSRNOG00000019221	706.638	0.211621	0.0889175	2.37996	0.0173143	0.132807	Gstm4	649.977	615.89	814.081	804.233	634.585	699.852	830.274	652.168	605.608	749.845	716.506	659.293	763.452	0.116847	NO	POS		NO	NO
ENSRNOG00000020430	1688.42	-0.119664	0.0502759	-2.38014	0.017306	0.132807	Wdr11	1691.19	1760.37	1555.72	1499.36	1745.36	1839.5	1700.84	1641.83	1786.8	1692.1	1659.52	1752.55	1611.46	0.0584688	NO	NEG		NO	NO
ENSRNOG00000005690	221.357	0.343443	0.144332	2.37953	0.0173346	0.132823	Lmcd1	221.136	176.517	292.057	329.567	210.856	192.786	198.963	215.805	184.27	195.707	217.263	196.879	250.731	0.212987	NO	POS		NO	NO
ENSRNOG00000024172	278.406	0.415374	0.174551	2.37967	0.0173279	0.132823	T2	212.183	279.165	417.389	393.681	222.962	200.818	261.087	269.994	213.257	321.048	270.886	241.572	322.607	0.26044	NO	POS		NO	NO
ENSRNOG00000018531	906.45	0.272693	0.114617	2.37916	0.0173522	0.132888	Mrps11	837.987	852.845	1078.54	1240.66	803.068	698.848	897.434	948.781	819.9	954.348	838.543	827.833	1000.79	0.163232	NO	POS		NO	NO
ENSRNOG00000004057	1285.63	-0.302249	0.127089	-2.37826	0.0173947	0.132923	Ccdc88a	1376.05	1487.92	946.312	930.211	1417.48	1674.82	1272.69	1148.42	1260.91	1223.72	1403.43	1406.82	1140.21	0.173357	NO	NEG		NO	NO
ENSRNOG00000005865	1541.27	-0.230341	0.0968289	-2.37884	0.0173671	0.132923	Ssfa2	1481.7	1611.67	1382.1	1309.27	1815.98	2029.27	1422.13	1411.76	1476.23	1498.59	1515.3	1652.24	1408.11	0.135937	NO	NEG		NO	NO
ENSRNOG00000019556	2895.55	0.283905	0.119383	2.37809	0.0174024	0.132923	Cd9	2460.25	2634.32	3720.86	3840.07	2298.23	2621.68	2788.85	3065.95	2657.43	3136.81	2626.57	2634.79	3208.46	0.172349	NO	POS		NO	NO
ENSRNOG00000020668	3940.24	0.209337	0.0880118	2.37851	0.0173828	0.132923	Cpsf7	4293.79	3860.34	4511.94	4531.83	3727.81	3185.98	4079.17	4331.31	3289.95	3714.04	3816.44	3678.65	4254.14	0.115853	NO	POS		NO	NO
ENSRNOG00000024825	51.2163	-0.434055	0.182521	-2.3781	0.0174019	0.132923	Fam163a	51.9266	70.0311	43.6936	31.4945	71.6305	56.2291	42.8149	44.6821	50.7261	48.3771	51.7734	58.1534	42.8917	0.228017	NO	NEG		NO	NO
ENSRNOG00000001057	4810.63	0.213516	0.0897947	2.37782	0.0174152	0.132941	Ctxn1	4787.99	4505.97	5253.58	5985.07	4033.5	3853.7	4770.09	5131.78	5010.5	4718.96	4865.77	4485.11	5201.26	0.120219	NO	POS		NO	NO
ENSRNOG00000013728	106.778	0.372577	0.1567	2.37765	0.0174234	0.132941	Polg2	109.225	99.7703	146.029	146.224	94.8347	69.2823	104.099	115.983	89.0296	101.152	98.9241	93.8823	122.252	0.213572	NO	POS		NO	NO
ENSRNOG00000061147	542.181	0.390059	0.164065	2.37747	0.017432	0.132941	Fam189a2	424.365	505.567	719.795	683.879	476.191	486.984	413.038	695.9	604.573	351.833	601.865	474.919	622.895	0.232015	NO	POS		NO	NO
ENSRNOG00000016087	1344.93	0.138679	0.0583407	2.37706	0.0174515	0.13295	Hars2	1358.15	1257.68	1480.98	1556.73	1284.3	1245.07	1382.67	1330	1271.26	1295.19	1332.24	1285.28	1416.52	0.0722839	NO	POS		NO	NO
ENSRNOG00000020438	2116.35	0.187715	0.0789645	2.37721	0.0174441	0.13295	Prpf38b	2186.29	2055.84	2505.48	2520.68	1882.57	1871.63	2076.94	2145.69	1883.08	2060.42	2091.27	1989.97	2268.01	0.105507	NO	POS		NO	NO
ENSRNOG00000010827	1696.65	-0.133765	0.0562881	-2.37644	0.0174807	0.132954	Ptbp2	1867.57	1792.03	1506.28	1528.61	1714.09	1805.36	1700.84	1590.49	1675	1755.87	1727.01	1768.32	1610.65	0.067484	NO	NEG		NO	NO
ENSRNOG00000011826	826.977	-0.204531	0.0860596	-2.37662	0.0174719	0.132954	Lzts1	810.234	818.309	693.349	688.379	849.477	993.047	862.175	789.067	946.198	865.29	781.223	880.426	762.838	0.112111	NO	NEG		NO	NO
ENSRNOG00000043114	2189.82	0.431514	0.181557	2.37673	0.0174667	0.132954	Tomm7	1977.69	1835.2	3245.98	3534.13	1721.15	1523.21	1827.61	2229.35	2103.58	2179.17	1910.99	1890	2549.61	0.287929	NO	POS		NO	NO
ENSRNOG00000048874	117.587	0.483842	0.203616	2.37624	0.0174899	0.132954	Gckr	139.665	90.177	180.524	170.97	94.8347	65.266	121.729	119.786	99.3818	106.649	104.471	99.3289	139.496	0.293982	NO	POS		NO	NO
ENSRNOG00000054489	402.926	0.471081	0.19826	2.37608	0.0174976	0.132954	AABR07042821.1	317.826	316.579	595.613	707.5	350.081	291.187	340.84	395.484	388.21	391.415	337.451	342.55	475.378	0.322082	NO	POS		NO	NO
ENSRNOG00000028717	2442.34	0.414048	0.17429	2.37562	0.0175194	0.133051	Ndufb7	2285.66	2131.63	3601.27	3711.85	1795.81	1676.83	2187.76	2533.57	2299.24	2539.8	2102.37	2121.5	2827.36	0.268444	NO	POS		NO	NO
[truncated: 17,101 more rows]
