# Supplementary material for: RNA-sequencing of AVPV and ARH reveals vastly different temporal and transcriptomic responses to estradiol in the female rat hypothalamus
Source: PLoS One. 2021 Aug 18;16(8):e0256148. doi: 10.1371/journal.pone.0256148 (PMC8372949; doi:10.1371/journal.pone.0256148)
Supplement: S14 Table — (CSV) [file pone.0256148.s014.csv]

category	over_represented_pvalue	under_represented_pvalue	numDEInCat	numInCat	term	ontology	numBackground	num.modGenes	geneName	geneID
GO:0002385	0.000516762757630533	0.999954058735361	5	21	mucosal immune response	BP	13569	419	Bpifa1,Hist1h2bk,Pla2g1b,Ltf,Xcl1	246238,680312,29526,301034,171371
GO:0002251	0.000660304654931824	0.999937475762404	5	22	organ or tissue specific immune response	BP	13569	419	Bpifa1,Hist1h2bk,Pla2g1b,Ltf,Xcl1	246238,680312,29526,301034,171371
GO:0071107	0.000896450407240759	0.999938613079214	4	16	response to parathyroid hormone	BP	13569	419	Cited1,Gnas,Col2a1,Prkaca	64466,24896,25412,25636
GO:0042710	0.00109761291287378	1	2	2	biofilm formation	BP	13569	419	Bpifa1,Ltf	246238,301034
GO:0044010	0.00109761291287378	1	2	2	single-species biofilm formation	BP	13569	419	Bpifa1,Ltf	246238,301034
GO:0044407	0.00109761291287378	1	2	2	single-species biofilm formation in or on host organism	BP	13569	419	Bpifa1,Ltf	246238,301034
GO:1900190	0.00109761291287378	1	2	2	regulation of single-species biofilm formation	BP	13569	419	Bpifa1,Ltf	246238,301034
GO:1900191	0.00109761291287378	1	2	2	negative regulation of single-species biofilm formation	BP	13569	419	Bpifa1,Ltf	246238,301034
GO:1900228	0.00109761291287378	1	2	2	regulation of single-species biofilm formation in or on host organism	BP	13569	419	Bpifa1,Ltf	246238,301034
GO:1900229	0.00109761291287378	1	2	2	negative regulation of single-species biofilm formation in or on host organism	BP	13569	419	Bpifa1,Ltf	246238,301034
GO:0019731	0.00128526986353221	0.999904254821419	4	15	antibacterial humoral response	BP	13569	419	Bpifa1,Hist1h2bk,Pla2g1b,Ltf	246238,680312,29526,301034
GO:0071695	0.00132636289115339	0.999629185333095	11	133	anatomical structure maturation	BP	13569	419	Npr2,Dmc1,Myoc,Fam20c,Nppc,Nr4a2,Fbxo5,Anks1a,C1ql1,Trpc4ap,Irx5	116564,362960,81523,304334,114593,54278,292263,309639,363686,362247,498918
GO:0045667	0.00174653965243558	0.999531816216793	10	110	regulation of osteoblast differentiation	BP	13569	419	Cited1,Gnas,Fam20c,Nppc,Prkaca,Nell1,Chrd,Ltf,Cd276,Sfrp2	64466,24896,304334,114593,25636,81733,117275,301034,315716,310552
GO:1903363	0.00202427603943973	0.99960426150249	7	58	negative regulation of cellular protein catabolic process	BP	13569	419	Psmf1,Erlec1,Nell1,Psen2,Anks1a,Usp14,Klhl40	689852,289874,81733,81751,309639,291796,316088
GO:0019730	0.00205145207393894	0.999740866537939	5	27	antimicrobial humoral response	BP	13569	419	Bpifa1,Hist1h2bk,Pla2g1b,Ppp2r3c,Ltf	246238,680312,29526,362739,301034
GO:0006560	0.00214594007637624	0.999904083515537	3	8	proline metabolic process	BP	13569	419	Prodh2,Pycr3,Oat	361538,300035,64313
GO:0006082	0.00222211958864983	0.998764498682494	40	789	organic acid metabolic process	BP	13569	419	Pcbd1,Mthfd2l,Slc27a2,Slc27a3,Prodh2,As3mt,Pycr3,Pah,Itih3,Gckr,Nagk,Gls2,Trib3,Aloxe3,Echdc1,Cmas,Eno4,Aasdhppt,Adi1,Afmid,Prkaca,Itih4,Ddc,Hars,Hsd17b12,Acads,Pla2g1b,Oat,Apoc3,Rbp1,Hibch,Lonp2,Chpf,Hs3st5,Nars,Crem,Eefsec,Padi3,Mthfd2,P4ha2	29700,305248,65192,295219,361538,140925,300035,24616,50693,25658,297393,192268,246273,287424,361465,312826,292138,300328,298934,688283,25636,54404,24311,307492,84013,64304,29526,64313,24207,25056,301384,291922,316533,294449,291556,25620,500255,29520,680308,360526
GO:1901605	0.00226371054694881	0.999203851498501	14	182	alpha-amino acid metabolic process	BP	13569	419	Pcbd1,Mthfd2l,Prodh2,Pycr3,Pah,Gls2,Aasdhppt,Adi1,Afmid,Oat,Hibch,Eefsec,Padi3,P4ha2	29700,305248,361538,300035,24616,192268,300328,298934,688283,64313,301384,500255,29520,360526
GO:0021700	0.00254844528800823	0.99905081844657	15	228	developmental maturation	BP	13569	419	Npr2,Dmc1,Myoc,Fam20c,Nppc,Prkaca,Ptprn,Nr4a2,Fbxo5,Anks1a,C1ql1,Trpc4ap,Anapc2,Irx5,Sez6l2	116564,362960,81523,304334,114593,25636,116660,54278,292263,309639,363686,362247,296558,498918,308988
GO:0006520	0.00255134391083814	0.998984011984056	17	247	cellular amino acid metabolic process	BP	13569	419	Pcbd1,Mthfd2l,Prodh2,Pycr3,Pah,Gls2,Aasdhppt,Adi1,Afmid,Ddc,Hars,Oat,Hibch,Nars,Eefsec,Padi3,P4ha2	29700,305248,361538,300035,24616,192268,300328,298934,688283,24311,307492,64313,301384,291556,500255,29520,360526
GO:0019748	0.00256966414886021	0.99955899924405	6	44	secondary metabolic process	BP	13569	419	Cited1,As3mt,Akr7a2,Ddc,Akr1b1,Asip	64466,140925,171445,24311,24192,24152
GO:1901607	0.00276052573470865	0.999428888650832	7	59	alpha-amino acid biosynthetic process	BP	13569	419	Mthfd2l,Pycr3,Pah,Gls2,Aasdhppt,Adi1,Oat	305248,300035,24616,192268,300328,298934,64313
GO:2000040	0.0027994964288263	0.999970702294068	2	3	regulation of planar cell polarity pathway involved in axis elongation	BP	13569	419	Sfrp5,Sfrp2	309377,310552
GO:2000041	0.0027994964288263	0.999970702294068	2	3	negative regulation of planar cell polarity pathway involved in axis elongation	BP	13569	419	Sfrp5,Sfrp2	309377,310552
GO:0045669	0.00280026415592522	0.99941795221365	7	61	positive regulation of osteoblast differentiation	BP	13569	419	Gnas,Fam20c,Nppc,Nell1,Ltf,Cd276,Sfrp2	24896,304334,114593,81733,301034,315716,310552
GO:0061844	0.00294966762359733	0.999713161469913	4	18	antimicrobial humoral immune response mediated by antimicrobial peptide	BP	13569	419	Bpifa1,Hist1h2bk,Pla2g1b,Ltf	246238,680312,29526,301034
GO:0043436	0.0029781064365144	0.998327376973241	39	777	oxoacid metabolic process	BP	13569	419	Pcbd1,Mthfd2l,Slc27a2,Slc27a3,Prodh2,As3mt,Pycr3,Pah,Itih3,Nagk,Gls2,Trib3,Aloxe3,Echdc1,Cmas,Eno4,Aasdhppt,Adi1,Afmid,Prkaca,Itih4,Ddc,Hars,Hsd17b12,Acads,Pla2g1b,Oat,Apoc3,Rbp1,Hibch,Lonp2,Chpf,Hs3st5,Nars,Crem,Eefsec,Padi3,Mthfd2,P4ha2	29700,305248,65192,295219,361538,140925,300035,24616,50693,297393,192268,246273,287424,361465,312826,292138,300328,298934,688283,25636,54404,24311,307492,84013,64304,29526,64313,24207,25056,301384,291922,316533,294449,291556,25620,500255,29520,680308,360526
GO:1900194	0.00298132930853889	0.999967769071708	2	3	negative regulation of oocyte maturation	BP	13569	419	Npr2,Nppc	116564,114593
GO:0051447	0.00299497333253512	0.999704856127754	4	19	negative regulation of meiotic cell cycle	BP	13569	419	Npr2,Nppc,Prkaca,Fbxo5	116564,114593,25636,292263
GO:0019752	0.00306575630238276	0.998302010907564	37	726	carboxylic acid metabolic process	BP	13569	419	Pcbd1,Mthfd2l,Slc27a2,Slc27a3,Prodh2,As3mt,Pycr3,Pah,Itih3,Nagk,Gls2,Trib3,Aloxe3,Echdc1,Cmas,Eno4,Aasdhppt,Adi1,Afmid,Prkaca,Itih4,Ddc,Hars,Hsd17b12,Acads,Pla2g1b,Oat,Apoc3,Rbp1,Hibch,Lonp2,Nars,Crem,Eefsec,Padi3,Mthfd2,P4ha2	29700,305248,65192,295219,361538,140925,300035,24616,50693,297393,192268,246273,287424,361465,312826,292138,300328,298934,688283,25636,54404,24311,307492,84013,64304,29526,64313,24207,25056,301384,291922,291556,25620,500255,29520,680308,360526
GO:1903362	0.0031070182930787	0.998865342840567	14	199	regulation of cellular protein catabolic process	BP	13569	419	Psmf1,Erlec1,Bcap31,Trib3,Psme1,Prkaca,Nell1,Dnajb2,Psen2,Anks1a,Plk3,Usp14,Atp13a2,Klhl40	689852,289874,293852,246273,29630,25636,81733,689593,81751,309639,58936,291796,362645,316088
GO:0010897	0.00311685194727997	0.999965520987873	2	3	negative regulation of triglyceride catabolic process	BP	13569	419	Gpld1,Apoc3	291132,24207
GO:0010982	0.00313950107083466	0.999965140209406	2	3	regulation of high-density lipoprotein particle clearance	BP	13569	419	Gpld1,Apoc3	291132,24207
GO:0001556	0.00321946491366088	0.999671325780954	4	21	oocyte maturation	BP	13569	419	Npr2,Dmc1,Nppc,Fbxo5	116564,362960,114593,292263
GO:0008652	0.00353834811528626	0.999231951094583	7	62	cellular amino acid biosynthetic process	BP	13569	419	Mthfd2l,Pycr3,Pah,Gls2,Aasdhppt,Adi1,Oat	305248,300035,24616,192268,300328,298934,64313
GO:0061056	0.00366216613525233	0.999955962473972	2	3	sclerotome development	BP	13569	419	Scx,Sfrp2	680712,310552
GO:0002227	0.00389542706818063	0.999766844542038	3	10	innate immune response in mucosa	BP	13569	419	Hist1h2bk,Pla2g1b,Ltf	680312,29526,301034
GO:0034976	0.00411773390477488	0.998447293553745	14	201	response to endoplasmic reticulum stress	BP	13569	419	Hm13,Pdia6,Erlec1,Creb3,Bcap31,Anks4b,Trib3,Dnajb9,Bok,Elavl4,Dnajb2,Thbs4,Man1b1,Usp14	311545,286906,289874,298400,293852,687561,246273,24908,29884,432358,689593,29220,499751,291796
GO:0048469	0.00426253030388207	0.998609957736984	11	144	cell maturation	BP	13569	419	Npr2,Dmc1,Myoc,Fam20c,Nppc,Prkaca,Nr4a2,Fbxo5,Anks1a,C1ql1,Irx5	116564,362960,81523,304334,114593,25636,54278,292263,309639,363686,498918
GO:1903051	0.00450567319703886	0.999124686137334	6	50	negative regulation of proteolysis involved in cellular protein catabolic process	BP	13569	419	Psmf1,Erlec1,Psen2,Anks1a,Usp14,Klhl40	689852,289874,81751,309639,291796,316088
GO:2000324	0.00457156570351721	0.999899368207564	2	5	positive regulation of glucocorticoid receptor signaling pathway	BP	13569	419	Bdnf,Ppp5c	24225,65179
GO:0016584	0.00481358676690005	0.999906096188333	2	4	nucleosome positioning	BP	13569	419	Smarca5,Hist1h1e	307766,201097
GO:0031329	0.00544877933175746	0.997161818885704	27	532	regulation of cellular catabolic process	BP	13569	419	Cisd2,Psmf1,Erlec1,Necab3,Bcap31,Trib3,Bok,Psme1,Gpld1,Elavl4,Scoc,Prkaca,Nell1,Trim65,Dnajb2,Psen2,Fbxo7,Apoc3,Optn,Lonp2,Ift88,Anks1a,Pcbp4,Plk3,Usp14,Atp13a2,Klhl40	295457,689852,289874,399489,293852,246273,29884,29630,291132,432358,364981,25636,81733,303684,689593,81751,366854,24207,246294,291922,305918,309639,363133,58936,291796,362645,316088
GO:0071314	0.00592086022296401	0.99987137127816	2	4	cellular response to cocaine	BP	13569	419	Crh,Crhbp	81648,29625
GO:0015813	0.00599692854569964	0.999553062440624	3	13	L-glutamate transport	BP	13569	419	Arl6ip1,Slc1a6,Slc25a18	293551,84012,681896
GO:2000325	0.00611558948444812	0.999864881559378	2	4	regulation of ligand-dependent nuclear receptor transcription coactivator activity	BP	13569	419	Zcchc12,Creb3	313436,298400
GO:0060283	0.00616358491050624	0.999863265035556	2	4	negative regulation of oocyte development	BP	13569	419	Npr2,Nppc	116564,114593
GO:1905880	0.00616358491050624	0.999863265035556	2	4	negative regulation of oogenesis	BP	13569	419	Npr2,Nppc	116564,114593
GO:0042551	0.00638894843471944	0.998898062608791	5	43	neuron maturation	BP	13569	419	Myoc,Nr4a2,Anks1a,C1ql1,Irx5	81523,54278,309639,363686,498918
GO:0043508	0.00649076879598026	0.999502137127734	3	13	negative regulation of JUN kinase activity	BP	13569	419	Aida,Sfrp5,Sfrp2	682999,309377,310552
GO:0061136	0.00699119025279725	0.997558357041357	11	151	regulation of proteasomal protein catabolic process	BP	13569	419	Psmf1,Erlec1,Bcap31,Trib3,Psme1,Prkaca,Dnajb2,Psen2,Plk3,Usp14,Klhl40	689852,289874,293852,246273,29630,25636,689593,81751,58936,291796,316088
GO:0006561	0.00713052160495725	0.999829306440692	2	4	proline biosynthetic process	BP	13569	419	Pycr3,Oat	300035,64313
GO:0055129	0.00713052160495725	0.999829306440692	2	4	L-proline biosynthetic process	BP	13569	419	Pycr3,Oat	300035,64313
GO:0008038	0.00747574415113906	0.998980756863403	4	34	neuron recognition	BP	13569	419	Ndn,Gap43,Bdnf,Robo3	308690,29423,24225,315564
GO:1903050	0.00758439337907047	0.997175301279112	12	175	regulation of proteolysis involved in cellular protein catabolic process	BP	13569	419	Psmf1,Erlec1,Bcap31,Trib3,Psme1,Prkaca,Dnajb2,Psen2,Anks1a,Plk3,Usp14,Klhl40	689852,289874,293852,246273,29630,25636,689593,81751,309639,58936,291796,316088
GO:2001184	0.00891705875690799	0.999722114422012	2	5	positive regulation of interleukin-12 secretion	BP	13569	419	Mapk11,Flt3	689314,140635
GO:1990090	0.00896929454347632	0.997958190298599	6	64	cellular response to nerve growth factor stimulus	BP	13569	419	Myoc,Nts,Necab3,Bdnf,Elavl4,Optn	81523,299757,399489,24225,432358,246294
GO:1904874	0.0092114756137565	0.999196798796182	3	13	positive regulation of telomerase RNA localization to Cajal body	BP	13569	419	Cct2,Cct6a,Shq1	299809,288620,297483
GO:0048667	0.00936836579765695	0.995244775346933	22	481	cell morphogenesis involved in neuron differentiation	BP	13569	419	Trpv2,Ndn,Gdi1,Sema4a,Gap43,Bdnf,Ssh3,Lhfpl5,Tnfrsf12a,Elavl4,Nr4a2,Farp1,Sema6c,Tubb2b,Scrib,Snap91,Vasp,Anapc2,Map6,Nkx2-1,Robo3,Lrrn2	29465,308690,25183,310630,29423,24225,365396,294303,302965,432358,54278,306183,29744,291081,362938,65178,361517,296558,29457,25628,315564,289020
GO:0009953	0.00983336897226616	0.997384738168912	7	79	dorsal/ventral pattern formation	BP	13569	419	Aida,Prkaca,Chrd,Psen2,Ttc21b,Ift88,Nkx2-1	682999,25636,117275,81751,295654,305918,25628
GO:0015800	0.0104330199312705	0.999013178317788	3	16	acidic amino acid transport	BP	13569	419	Arl6ip1,Slc1a6,Slc25a18	293551,84012,681896
GO:0050918	0.0108851311220912	0.997850412124768	5	47	positive chemotaxis	BP	13569	419	Creb3,Scg2,Vegfb,Scrib,Robo3	298400,24765,89811,362938,315564
GO:0060349	0.0110299339316692	0.996991933106915	7	85	bone morphogenesis	BP	13569	419	Gnas,Scx,Col2a1,Ltbp3,Nppc,Ltf,Sfrp2	24896,680712,25412,83838,114593,301034,310552
GO:1904872	0.0114588385772018	0.998901795012418	3	14	regulation of telomerase RNA localization to Cajal body	BP	13569	419	Cct2,Cct6a,Shq1	299809,288620,297483
GO:0003402	0.0114833086275507	0.999556120545578	2	6	planar cell polarity pathway involved in axis elongation	BP	13569	419	Sfrp5,Sfrp2	309377,310552
GO:0000904	0.0117048857612853	0.993582405065227	26	608	cell morphogenesis involved in differentiation	BP	13569	419	Trpv2,Ndn,Mfap2,Spint2,Gdi1,Sema4a,Myoc,Gap43,Bdnf,Ssh3,Lhfpl5,Tnfrsf12a,Elavl4,Nr4a2,Farp1,Sema6c,Ift88,Tubb2b,Scrib,Snap91,Vasp,Anapc2,Map6,Nkx2-1,Robo3,Lrrn2	29465,308690,313662,292770,25183,310630,81523,29423,24225,365396,294303,302965,432358,54278,306183,29744,305918,291081,362938,65178,361517,296558,29457,25628,315564,289020
GO:0009084	0.0117400252439944	0.998839975028993	3	16	glutamine family amino acid biosynthetic process	BP	13569	419	Pycr3,Gls2,Oat	300035,192268,64313
GO:0016198	0.011751244440876	0.999515117707835	2	7	axon choice point recognition	BP	13569	419	Gap43,Robo3	29423,315564
GO:0030638	0.0117622194327884	0.999575965868251	2	5	polyketide metabolic process	BP	13569	419	Akr7a2,Akr1b1	171445,24192
GO:0044597	0.0117622194327884	0.999575965868251	2	5	daunorubicin metabolic process	BP	13569	419	Akr7a2,Akr1b1	171445,24192
GO:0044598	0.0117622194327884	0.999575965868251	2	5	doxorubicin metabolic process	BP	13569	419	Akr7a2,Akr1b1	171445,24192
GO:1990089	0.0119242596659648	0.997106098062531	6	68	response to nerve growth factor	BP	13569	419	Myoc,Nts,Necab3,Bdnf,Elavl4,Optn	81523,299757,399489,24225,432358,246294
GO:2000051	0.0119279786658603	0.999529614309846	2	6	negative regulation of non-canonical Wnt signaling pathway	BP	13569	419	Sfrp5,Sfrp2	309377,310552
GO:0010470	0.0122024245968009	0.998095529148195	4	31	regulation of gastrulation	BP	13569	419	Scx,Poglut1,Hnf1b,Sfrp2	680712,288091,25640,310552
GO:0007168	0.0127132367130926	0.999481503304169	2	6	receptor guanylyl cyclase signaling pathway	BP	13569	419	Npr2,Nppc	116564,114593
GO:0030433	0.012940984416798	0.996817013076953	6	62	ubiquitin-dependent ERAD pathway	BP	13569	419	Erlec1,Bcap31,Dnajb9,Dnajb2,Man1b1,Usp14	289874,293852,24908,689593,499751,291796
GO:0007292	0.0132791965569436	0.995847658205918	8	104	female gamete generation	BP	13569	419	Npr2,Dmc1,Il4r,Spire2,Nppc,Gnrh1,Fbxo5,Sycp2	116564,362960,25084,307925,114593,25194,292263,83820
GO:0090670	0.0140049502064472	0.998536749786721	3	15	RNA localization to Cajal body	BP	13569	419	Cct2,Cct6a,Shq1	299809,288620,297483
GO:0090671	0.0140049502064472	0.998536749786721	3	15	telomerase RNA localization to Cajal body	BP	13569	419	Cct2,Cct6a,Shq1	299809,288620,297483
GO:0090672	0.0140049502064472	0.998536749786721	3	15	telomerase RNA localization	BP	13569	419	Cct2,Cct6a,Shq1	299809,288620,297483
GO:0090685	0.0140049502064472	0.998536749786721	3	15	RNA localization to nucleus	BP	13569	419	Cct2,Cct6a,Shq1	299809,288620,297483
GO:0050930	0.0140380452378955	0.998517440579666	3	16	induction of positive chemotaxis	BP	13569	419	Creb3,Scg2,Vegfb	298400,24765,89811
GO:0016053	0.0142341208014511	0.993762685354862	14	229	organic acid biosynthetic process	BP	13569	419	Mthfd2l,Slc27a2,Pycr3,Pah,Gls2,Trib3,Aloxe3,Aasdhppt,Adi1,Hsd17b12,Pla2g1b,Oat,Apoc3,Rbp1	305248,65192,300035,24616,192268,246273,287424,300328,298934,84013,29526,64313,24207,25056
GO:0046394	0.0142341208014511	0.993762685354862	14	229	carboxylic acid biosynthetic process	BP	13569	419	Mthfd2l,Slc27a2,Pycr3,Pah,Gls2,Trib3,Aloxe3,Aasdhppt,Adi1,Hsd17b12,Pla2g1b,Oat,Apoc3,Rbp1	305248,65192,300035,24616,192268,246273,287424,300328,298934,84013,29526,64313,24207,25056
GO:0036503	0.0145374091858585	0.995820199621396	7	83	ERAD pathway	BP	13569	419	Hm13,Erlec1,Bcap31,Dnajb9,Dnajb2,Man1b1,Usp14	311545,289874,293852,24908,689593,499751,291796
GO:0032489	0.0147558283916441	0.999313457419912	2	7	regulation of Cdc42 protein signal transduction	BP	13569	419	Rit2,Apoc3	291713,24207
GO:1900193	0.0150274300849537	0.999330412945333	2	6	regulation of oocyte maturation	BP	13569	419	Npr2,Nppc	116564,114593
GO:0045104	0.0151004556983341	0.997483375130203	4	32	intermediate filament cytoskeleton organization	BP	13569	419	Fam83h,Prph,Krt17,Krt25	362937,24688,287702,303519
GO:0042558	0.0152192950776297	0.997471051537839	4	30	pteridine-containing compound metabolic process	BP	13569	419	Pcbd1,Mthfd2l,Pah,Mthfd2	29700,305248,24616,680308
GO:0034014	0.0158744954985501	0.999271771258006	2	6	response to triglyceride	BP	13569	419	Gpld1,Apoc3	291132,24207
GO:0035864	0.0161001137748364	0.998169266840136	3	19	response to potassium ion	BP	13569	419	Bdnf,Crhbp,Gnrh1	24225,29625,25194
GO:0050772	0.0163060037857174	0.9957364874849	6	79	positive regulation of axonogenesis	BP	13569	419	Trpv2,Gdi1,Bdnf,Tnfrsf12a,Tubb2b,Anapc2	29465,25183,24225,302965,291081,296558
GO:0016056	0.0168558765063841	0.999201677963807	2	6	rhodopsin mediated signaling pathway	BP	13569	419	Rdh11,Opn4	362757,192223
GO:0030647	0.0168625210626096	0.999201195634006	2	6	aminoglycoside antibiotic metabolic process	BP	13569	419	Akr7a2,Akr1b1	171445,24192
GO:0098968	0.0171175920462519	1	1	1	neurotransmitter receptor transport postsynaptic membrane to endosome	BP	13569	419	Scrib	362938
GO:0048599	0.0171295040512723	0.997028674947022	4	33	oocyte development	BP	13569	419	Npr2,Dmc1,Nppc,Fbxo5	116564,362960,114593,292263
GO:0001707	0.0181250686065264	0.995902764979041	5	54	mesoderm formation	BP	13569	419	Scx,Pofut2,Prkaca,Chrd,Sfrp2	680712,309686,25636,117275,310552
GO:0021798	0.0184193044807586	0.999035905873616	2	7	forebrain dorsal/ventral pattern formation	BP	13569	419	Ttc21b,Nkx2-1	295654,25628
GO:0045778	0.0188414599445184	0.994281566073342	7	89	positive regulation of ossification	BP	13569	419	Gnas,Fam20c,Nppc,Nell1,Ltf,Cd276,Sfrp2	24896,304334,114593,81733,301034,315716,310552
GO:0045620	0.018999545704431	0.996592594288563	4	34	negative regulation of lymphocyte differentiation	BP	13569	419	Il4r,Ctla4,Fbxo7,Flt3	25084,63835,366854,140635
GO:0051900	0.0192501212699709	0.997658632797659	3	19	regulation of mitochondrial depolarization	BP	13569	419	Myoc,Bok,Ppp2r3c	81523,29884,362739
GO:0007409	0.0208401493509252	0.989579179807896	17	371	axonogenesis	BP	13569	419	Trpv2,Ndn,Gdi1,Sema4a,Gap43,Bdnf,Ssh3,Tnfrsf12a,Nr4a2,Sema6c,Tubb2b,Snap91,Vasp,Anapc2,Nkx2-1,Robo3,Lrrn2	29465,308690,25183,310630,29423,24225,365396,302965,54278,29744,291081,65178,361517,296558,25628,315564,289020
GO:0030278	0.0209273376004036	0.99140802030256	11	182	regulation of ossification	BP	13569	419	Cited1,Gnas,Fam20c,Ltbp3,Nppc,Prkaca,Nell1,Chrd,Ltf,Cd276,Sfrp2	64466,24896,304334,83838,114593,25636,81733,117275,301034,315716,310552
GO:0009994	0.0210616511716546	0.996095313558851	4	35	oocyte differentiation	BP	13569	419	Npr2,Dmc1,Nppc,Fbxo5	116564,362960,114593,292263
GO:0006334	0.0211927887989705	0.99502896268495	5	51	nucleosome assembly	BP	13569	419	Nap1l5,Rbbp4,Hist1h2bk,Smarca5,Hist1h1e	688843,313048,680312,307766,201097
GO:1903069	0.0213147737393526	0.9987938317965	2	7	regulation of ER-associated ubiquitin-dependent protein catabolic process	BP	13569	419	Bcap31,Usp14	293852,291796
GO:0034379	0.0213255041875227	0.998792899129014	2	7	very-low-density lipoprotein particle assembly	BP	13569	419	Apoc3,Soat2	24207,266770
GO:0001881	0.0213530626195479	0.996017088146239	4	36	receptor recycling	BP	13569	419	Camlg,Psen2,Optn,Scrib	81715,81751,246294,362938
GO:0098507	0.0213635086064701	1	1	1	polynucleotide 5' dephosphorylation	BP	13569	419	Rngtt	313131
GO:0009791	0.0214242377047176	0.993293375722122	7	104	post-embryonic development	BP	13569	419	Gnas,Ndn,Mfap2,Nppc,Nr4a2,Atf5,Flt3	24896,308690,313662,114593,54278,282840,140635
GO:0034384	0.0216095760127948	0.998768114702963	2	7	high-density lipoprotein particle clearance	BP	13569	419	Gpld1,Apoc3	291132,24207
GO:0045861	0.0217034547448016	0.989958855562097	14	240	negative regulation of proteolysis	BP	13569	419	Spint2,Psmf1,Erlec1,Arl6ip1,Itih3,Dnajb2,Itih4,Psen2,Mical1,Anks1a,Usp14,Ltf,Klhl40,Sfrp2	292770,689852,289874,293551,50693,689593,54404,81751,294520,309639,291796,301034,316088,310552
GO:0099083	0.0222207724847416	1	1	1	retrograde trans-synaptic signaling by neuropeptide, modulating synaptic transmission	BP	13569	419	Bdnf	24225
GO:0048812	0.0225642227102709	0.987541619794825	22	522	neuron projection morphogenesis	BP	13569	419	Trpv2,Ndn,Gdi1,Sema4a,Gap43,Bdnf,Ssh3,Tnfrsf12a,Elavl4,Nr4a2,Thbs4,Farp1,Cpne9,Sema6c,Tubb2b,Snap91,Vasp,Anapc2,Map6,Nkx2-1,Robo3,Lrrn2	29465,308690,25183,310630,29423,24225,365396,302965,432358,54278,29220,306183,297516,29744,291081,65178,361517,296558,29457,25628,315564,289020
GO:0016243	0.0229611957156592	1	1	1	regulation of autophagosome size	BP	13569	419	Atp13a2	362645
GO:0018217	0.0229611957156592	1	1	1	peptidyl-aspartic acid phosphorylation	BP	13569	419	Atp13a2	362645
GO:1905122	0.0229611957156592	1	1	1	polyamine import	BP	13569	419	Atp13a2	362645
GO:1990938	0.0229611957156592	1	1	1	peptidyl-aspartic acid autophosphorylation	BP	13569	419	Atp13a2	362645
GO:0048332	0.0231461715829179	0.994411065108888	5	58	mesoderm morphogenesis	BP	13569	419	Scx,Pofut2,Prkaca,Chrd,Sfrp2	680712,309686,25636,117275,310552
GO:0046146	0.0234610312811965	0.998602222587881	2	7	tetrahydrobiopterin metabolic process	BP	13569	419	Pcbd1,Pah	29700,24616
GO:0045103	0.0239140396703712	0.995383017037474	4	36	intermediate filament-based process	BP	13569	419	Fam83h,Prph,Krt17,Krt25	362937,24688,287702,303519
GO:2001182	0.0240277105028188	0.998495900189609	2	8	regulation of interleukin-12 secretion	BP	13569	419	Mapk11,Flt3	689314,140635
GO:0060348	0.0241794156571547	0.990337069733662	10	169	bone development	BP	13569	419	Gnas,Npr2,Scx,Col2a1,Myoc,Fam20c,Ltbp3,Nppc,Ltf,Sfrp2	24896,116564,680712,25412,81523,304334,83838,114593,301034,310552
GO:0060028	0.024393043837798	0.998418380887045	2	9	convergent extension involved in axis elongation	BP	13569	419	Sfrp5,Sfrp2	309377,310552
GO:0008211	0.0246085590700307	0.996677625033216	3	21	glucocorticoid metabolic process	BP	13569	419	Crh,Dgkq,Hsd11b2	81648,100361138,25117
GO:0007275	0.0247499163924587	0.980916467974032	136	3999	multicellular organism development	BP	13569	419	Resp18,Cited1,Gnas,Npr2,Trpv2,Ndn,Mfap2,Hsf4,Prkra,Scx,Spint2,Ciapin1,Col2a1,Cisd2,Aard,Atxn10,Unc119,Dbndd1,Gdi1,Mapk11,Nrsn1,Dmc1,Vash2,Sema4a,Myoc,Pafah1b3,Gap43,Hes6,Il4r,Nts,Crh,Necab3,Rnh1,Ampd2,Scg2,Bdnf,Ssh3,Fam20c,Ptch2,Lhfpl5,Perp,Pir,Smyd2,Aatf,Ltbp3,Tnfrsf12a,Grsf1,Theg,Aida,Aloxe3,Cdk2ap1,Ghrh,Spdef,Nppc,Pofut2,Bok,Gpld1,Maged1,Elavl4,Prkaca,Rit2,Ptprn,Ctla4,Nell1,Nr4a2,Syngr3,Chrd,T…	50561,64466,24896,116564,29465,308690,313662,291960,311130,680712,292770,307649,25412,295457,246323,170821,29402,361437,25183,689314,291129,362960,498309,310630,81523,114113,29423,316626,25084,299757,81648,399489,100360501,362015,24765,24225,365396,304334,366452,294303,292949,363465,289372,114512,83838,302965,305256,299599,682999,287424,360804,29446,689210,114593,309686,29884,291132,84469,432358,…
GO:0071363	0.0249114438755357	0.985576245499378	25	566	cellular response to growth factor stimulus	BP	13569	419	Cited1,Zcchc12,Ndn,Scx,Spint2,Col2a1,Frs3,Myoc,Nts,Necab3,Ltbp4,Bdnf,Fam20c,Ltbp3,Elavl4,Chrd,Ddc,Zfp451,Vegfb,Optn,Fgf22,Sfrp5,Nkx2-1,Xcl1,Sfrp2	64466,313436,308690,680712,292770,25412,316213,81523,299757,399489,292734,24225,304334,83838,432358,117275,24311,316312,89811,246294,170579,309377,25628,171371,310552
GO:0089711	0.0250907345244148	0.998348315775072	2	9	L-glutamate transmembrane transport	BP	13569	419	Slc1a6,Slc25a18	84012,681896
GO:0061077	0.0251285234180917	0.993840796884442	5	51	chaperone-mediated protein folding	BP	13569	419	Cct2,Cct6a,Dnajb2,Fkbp7,Fkbp4	299809,288620,689593,295672,260321
GO:0046189	0.0251648804515076	0.995056292713867	4	37	phenol-containing compound biosynthetic process	BP	13569	419	Cited1,Nr4a2,Ddc,Asip	64466,54278,24311,24152
GO:0072217	0.0255753257679828	0.998344355023329	2	8	negative regulation of metanephros development	BP	13569	419	Cited1,Hnf1b	64466,25640
GO:2000322	0.0259467850319227	0.998194785730381	2	11	regulation of glucocorticoid receptor signaling pathway	BP	13569	419	Bdnf,Ppp5c	24225,65179
GO:0032436	0.0260211372940657	0.992466902537551	6	73	positive regulation of proteasomal ubiquitin-dependent protein catabolic process	BP	13569	419	Bcap31,Trib3,Dnajb2,Psen2,Plk3,Klhl40	293852,246273,689593,81751,58936,316088
GO:0042177	0.0261920951121181	0.99148249902709	7	95	negative regulation of protein catabolic process	BP	13569	419	Psmf1,Erlec1,Nell1,Psen2,Anks1a,Usp14,Klhl40	689852,289874,81733,81751,309639,291796,316088
GO:0090209	0.0262284699619155	0.998278843570379	2	8	negative regulation of triglyceride metabolic process	BP	13569	419	Gpld1,Apoc3	291132,24207
GO:0021919	0.0264186821403901	1	1	1	BMP signaling pathway involved in spinal cord dorsal/ventral patterning	BP	13569	419	Chrd	117275
GO:0006054	0.0269360675649716	0.998206844393482	2	8	N-acetylneuraminate metabolic process	BP	13569	419	Nagk,Cmas	297393,312826
GO:0006507	0.027068837933094	1	1	1	GPI anchor release	BP	13569	419	Gpld1	291132
GO:0071401	0.027068837933094	1	1	1	cellular response to triglyceride	BP	13569	419	Gpld1	291132
GO:0018126	0.0271653594254015	0.99620997101616	3	20	protein hydroxylation	BP	13569	419	Pah,P4ha3,P4ha2	24616,361612,360526
GO:0072331	0.0274355967527905	0.99017119290178	8	115	signal transduction by p53 class mediator	BP	13569	419	Necab3,Perp,Smyd2,Bok,Phlda3,Hexim1,Pcbp4,Cdip1	399489,292949,289372,29884,363989,498008,363133,360480
GO:1903430	0.0274659389179371	0.998152236904733	2	8	negative regulation of cell maturation	BP	13569	419	Npr2,Nppc	116564,114593
GO:0048666	0.0278136419254616	0.982048188552532	37	963	neuron development	BP	13569	419	Trpv2,Ndn,Atxn10,Dbndd1,Gdi1,Sema4a,Myoc,Gap43,Bdnf,Ssh3,Lhfpl5,Tnfrsf12a,Elavl4,Rit2,Nr4a2,Atf5,Thbs4,Farp1,Fbxo7,Cpne9,Gabra5,Sema6c,Ift88,Anks1a,Tubb2b,Scrib,C1ql1,Snap91,Fkbp4,Vasp,Anapc2,Irx5,Map6,Nkx2-1,Robo3,Lrrn2,Sfrp2	29465,308690,170821,361437,25183,310630,81523,29423,24225,365396,294303,302965,432358,291713,54278,282840,29220,306183,366854,297516,29707,29744,305918,309639,291081,362938,363686,65178,260321,361517,296558,498918,29457,25628,315564,289020,310552
GO:1901799	0.0286239783622369	0.994149528947833	4	37	negative regulation of proteasomal protein catabolic process	BP	13569	419	Psmf1,Erlec1,Usp14,Klhl40	689852,289874,291796,316088
GO:0015878	0.0288527941351207	1	1	1	biotin transport	BP	13569	419	Slc5a6	170551
GO:0015887	0.0288527941351207	1	1	1	pantothenate transmembrane transport	BP	13569	419	Slc5a6	170551
GO:0008037	0.0289337229167552	0.990377344321527	7	101	cell recognition	BP	13569	419	Cct2,Ndn,Gap43,Bdnf,Cct6a,Cd200,Robo3	299809,308690,29423,24225,288620,24560,315564
GO:0001958	0.0289844581543201	0.995780345065533	3	24	endochondral ossification	BP	13569	419	Gnas,Scx,Col2a1	24896,680712,25412
GO:0036075	0.0289844581543201	0.995780345065533	3	24	replacement ossification	BP	13569	419	Gnas,Scx,Col2a1	24896,680712,25412
GO:0036179	0.0290450455667841	1	1	1	osteoclast maturation	BP	13569	419	Fam20c	304334
GO:1903405	0.0291126664973564	0.997978795388417	2	8	protein localization to nuclear body	BP	13569	419	Cct2,Cct6a	299809,288620
GO:1904867	0.0291126664973564	0.997978795388417	2	8	protein localization to Cajal body	BP	13569	419	Cct2,Cct6a	299809,288620
GO:1904869	0.0291126664973564	0.997978795388417	2	8	regulation of protein localization to Cajal body	BP	13569	419	Cct2,Cct6a	299809,288620
GO:1904871	0.0291126664973564	0.997978795388417	2	8	positive regulation of protein localization to Cajal body	BP	13569	419	Cct2,Cct6a	299809,288620
GO:0060430	0.0291900650032059	0.997915154111268	2	9	lung saccule development	BP	13569	419	Ltbp3,Nkx2-1	83838,25628
GO:0007603	0.0295135479409328	0.997935727605164	2	8	phototransduction, visible light	BP	13569	419	Rdh11,Opn4	362757,192223
GO:0048638	0.0299428350397658	0.985105913090559	15	308	regulation of developmental growth	BP	13569	419	Gnas,Trpv2,Gdi1,Mapk11,Bdnf,Tnfrsf12a,Ghrh,Nppc,Flt3,Cpne9,Hnf1b,Ctdp1,Anapc2,Sfrp5,Sfrp2	24896,29465,25183,689314,24225,302965,29446,114593,140635,297516,25640,291414,296558,309377,310552
GO:0006463	0.0300351187775482	1	1	1	steroid hormone receptor complex assembly	BP	13569	419	Fkbp4	260321
GO:0007601	0.0300601531001766	0.989923216355445	7	101	visual perception	BP	13569	419	Hsf4,Col2a1,Unc119,Olfm2,Nxnl2,Cngb3,Opn4	291960,25412,29402,313783,689232,500418,192223
GO:0042953	0.0301167738217618	0.997729552112269	2	11	lipoprotein transport	BP	13569	419	Unc119,Apoc3	29402,24207
GO:0044872	0.0301167738217618	0.997729552112269	2	11	lipoprotein localization	BP	13569	419	Unc119,Apoc3	29402,24207
GO:0051882	0.0302356882212076	0.995560859088775	3	22	mitochondrial depolarization	BP	13569	419	Myoc,Bok,Ppp2r3c	81523,29884,362739
GO:0035565	0.0309147919801084	1	1	1	regulation of pronephros size	BP	13569	419	Hnf1b	25640
GO:0061206	0.0309147919801084	1	1	1	mesonephros morphogenesis	BP	13569	419	Hnf1b	25640
GO:0061215	0.0309147919801084	1	1	1	mesonephric nephron development	BP	13569	419	Hnf1b	25640
GO:0061228	0.0309147919801084	1	1	1	mesonephric nephron morphogenesis	BP	13569	419	Hnf1b	25640
GO:0061235	0.0309147919801084	1	1	1	mesenchymal stem cell maintenance involved in mesonephric nephron morphogenesis	BP	13569	419	Hnf1b	25640
GO:0061295	0.0309147919801084	1	1	1	regulation of mesenchymal cell apoptotic process involved in mesonephric nephron morphogenesis	BP	13569	419	Hnf1b	25640
GO:0061296	0.0309147919801084	1	1	1	negative regulation of mesenchymal cell apoptotic process involved in mesonephric nephron morphogenesis	BP	13569	419	Hnf1b	25640
GO:1901146	0.0309147919801084	1	1	1	mesenchymal cell apoptotic process involved in mesonephric nephron morphogenesis	BP	13569	419	Hnf1b	25640
GO:0120039	0.0309733449044064	0.982341091071318	22	538	plasma membrane bounded cell projection morphogenesis	BP	13569	419	Trpv2,Ndn,Gdi1,Sema4a,Gap43,Bdnf,Ssh3,Tnfrsf12a,Elavl4,Nr4a2,Thbs4,Farp1,Cpne9,Sema6c,Tubb2b,Snap91,Vasp,Anapc2,Map6,Nkx2-1,Robo3,Lrrn2	29465,308690,25183,310630,29423,24225,365396,302965,432358,54278,29220,306183,297516,29744,291081,65178,361517,296558,29457,25628,315564,289020
GO:0060281	0.0310599469458206	0.99770575236748	2	9	regulation of oocyte development	BP	13569	419	Npr2,Nppc	116564,114593
GO:1905879	0.0310599469458206	0.99770575236748	2	9	regulation of oogenesis	BP	13569	419	Npr2,Nppc	116564,114593
GO:0035914	0.0313846574393313	0.991783576359069	5	60	skeletal muscle cell differentiation	BP	13569	419	Scx,Cops2,Med20,Maff,Klhl40	680712,261736,316209,366960,316088
GO:0048264	0.0314288435994873	1	1	1	determination of ventral identity	BP	13569	419	Aida	682999
GO:1901215	0.0315534654038258	0.98619527847606	11	191	negative regulation of neuron death	BP	13569	419	Cited1,Bdnf,Bok,Ppp5c,Nr4a2,Barhl1,Fbxo7,Gabra5,Vegfb,Optn,Nono	64466,24225,29884,65179,54278,117232,366854,29707,89811,246294,317259
GO:0048858	0.0322856137821655	0.981513938541387	22	540	cell projection morphogenesis	BP	13569	419	Trpv2,Ndn,Gdi1,Sema4a,Gap43,Bdnf,Ssh3,Tnfrsf12a,Elavl4,Nr4a2,Thbs4,Farp1,Cpne9,Sema6c,Tubb2b,Snap91,Vasp,Anapc2,Map6,Nkx2-1,Robo3,Lrrn2	29465,308690,25183,310630,29423,24225,365396,302965,432358,54278,29220,306183,297516,29744,291081,65178,361517,296558,29457,25628,315564,289020
GO:0009072	0.0324767731430361	0.9951199247119	3	21	aromatic amino acid family metabolic process	BP	13569	419	Pcbd1,Pah,Afmid	29700,24616,688283
GO:0048731	0.0327655648831627	0.974570262777943	126	3716	system development	BP	13569	419	Cited1,Gnas,Npr2,Trpv2,Ndn,Mfap2,Hsf4,Prkra,Scx,Spint2,Ciapin1,Col2a1,Aard,Atxn10,Unc119,Dbndd1,Gdi1,Mapk11,Nrsn1,Dmc1,Vash2,Sema4a,Myoc,Pafah1b3,Gap43,Hes6,Il4r,Nts,Crh,Necab3,Rnh1,Ampd2,Scg2,Bdnf,Ssh3,Fam20c,Ptch2,Lhfpl5,Perp,Pir,Smyd2,Ltbp3,Tnfrsf12a,Aloxe3,Ghrh,Spdef,Nppc,Pofut2,Bok,Gpld1,Maged1,Elavl4,Prkaca,Rit2,Ptprn,Ctla4,Nell1,Nr4a2,Syngr3,Chrd,Tmem107,Gys1,Tmem41b,Atf5,Thbs4,Cops2,Barhl…	64466,24896,116564,29465,308690,313662,291960,311130,680712,292770,307649,25412,246323,170821,29402,361437,25183,689314,291129,362960,498309,310630,81523,114113,29423,316626,25084,299757,81648,399489,100360501,362015,24765,24225,365396,304334,366452,294303,292949,363465,289372,83838,302965,287424,29446,689210,114593,309686,29884,291132,84469,432358,25636,291713,116660,63835,81733,54278,302975,117…
GO:0045773	0.0330966661634189	0.992828879653756	4	47	positive regulation of axon extension	BP	13569	419	Trpv2,Gdi1,Tnfrsf12a,Anapc2	29465,25183,302965,296558
GO:1901606	0.0331119972619068	0.989865825440099	6	73	alpha-amino acid catabolic process	BP	13569	419	Prodh2,Pah,Gls2,Afmid,Hibch,Padi3	361538,24616,192268,688283,301384,29520
GO:0048241	0.0331541338385542	0.997462744586196	2	9	epinephrine transport	BP	13569	419	Crh,Slc22a1	81648,24904
GO:0031330	0.0332235101280374	0.986017194586952	10	168	negative regulation of cellular catabolic process	BP	13569	419	Psmf1,Erlec1,Necab3,Gpld1,Nell1,Psen2,Apoc3,Anks1a,Usp14,Klhl40	689852,289874,399489,291132,81733,81751,24207,309639,291796,316088
GO:0030162	0.0333714332028765	0.980144485459272	25	547	regulation of proteolysis	BP	13569	419	Spint2,Psmf1,Erlec1,Arl6ip1,Bcap31,Ltbp4,Itih3,Perp,Trib3,Bok,Psme1,Gpld1,Prkaca,Dnajb2,Itih4,Psen2,Ift88,Mical1,Anks1a,Plk3,Usp14,Atp13a2,Ltf,Klhl40,Sfrp2	292770,689852,289874,293551,293852,292734,50693,292949,246273,29884,29630,291132,25636,689593,54404,81751,305918,294520,309639,58936,291796,362645,301034,316088,310552
GO:0015807	0.0333729240399677	0.991126463783137	5	59	L-amino acid transport	BP	13569	419	Slc7a3,Arl6ip1,Slc1a6,Serinc2,Slc25a18	29485,293551,84012,313057,681896
GO:1904716	0.0334815164027337	1	1	1	positive regulation of chaperone-mediated autophagy	BP	13569	419	Plk3	58936
GO:0009067	0.0335785256128533	0.994865146625875	3	22	aspartate family amino acid biosynthetic process	BP	13569	419	Mthfd2l,Aasdhppt,Adi1	305248,300328,298934
GO:0051438	0.0335886055256172	0.992773030631411	4	38	regulation of ubiquitin-protein transferase activity	BP	13569	419	Trib3,Psen2,Ube2l3,Fbxo5	246273,81751,363836,292263
GO:0060138	0.0341582517286672	1	1	1	fetal process involved in parturition	BP	13569	419	Tk1	24834
GO:0000493	0.0342630019998372	1	1	1	box H/ACA snoRNP assembly	BP	13569	419	Shq1	297483
GO:2000233	0.0342630019998372	1	1	1	negative regulation of rRNA processing	BP	13569	419	Shq1	297483
GO:0002038	0.0347373259556098	1	1	1	positive regulation of L-glutamate transport	BP	13569	419	Arl6ip1	293551
GO:1990809	0.0347373259556098	1	1	1	endoplasmic reticulum tubular network membrane organization	BP	13569	419	Arl6ip1	293551
GO:0040032	0.0348715313949144	1	1	1	post-embryonic body morphogenesis	BP	13569	419	Gnas	24896
GO:0038133	0.0349562614747703	1	1	1	ERBB2-ERBB3 signaling pathway	BP	13569	419	Myoc	81523
GO:0043524	0.0349826087857462	0.985937974213405	9	148	negative regulation of neuron apoptotic process	BP	13569	419	Cited1,Bdnf,Bok,Nr4a2,Barhl1,Gabra5,Vegfb,Optn,Nono	64466,24225,29884,54278,117232,29707,89811,246294,317259
GO:1902163	0.0350139486205518	1	1	1	negative regulation of DNA damage response, signal transduction by p53 class mediator resulting in transcription of p21 class mediator	BP	13569	419	Pcbp4	363133
GO:0006571	0.0350290463134186	1	1	1	tyrosine biosynthetic process	BP	13569	419	Pah	24616
GO:0009073	0.0350290463134186	1	1	1	aromatic amino acid family biosynthetic process	BP	13569	419	Pah	24616
GO:0009095	0.0350290463134186	1	1	1	aromatic amino acid family biosynthetic process, prephenate pathway	BP	13569	419	Pah	24616
GO:0044333	0.0350914073587246	1	1	1	Wnt signaling pathway involved in digestive tract morphogenesis	BP	13569	419	Sfrp5	309377
GO:2000056	0.0350914073587246	1	1	1	regulation of Wnt signaling pathway involved in digestive tract morphogenesis	BP	13569	419	Sfrp5	309377
GO:2000057	0.0350914073587246	1	1	1	negative regulation of Wnt signaling pathway involved in digestive tract morphogenesis	BP	13569	419	Sfrp5	309377
GO:0061185	0.0351185481887099	1	1	1	negative regulation of dermatome development	BP	13569	419	Sfrp2	310552
GO:0050953	0.0351199308064582	0.987827220886756	7	104	sensory perception of light stimulus	BP	13569	419	Hsf4,Col2a1,Unc119,Olfm2,Nxnl2,Cngb3,Opn4	291960,25412,29402,313783,689232,500418,192223
GO:0010454	0.0351700572181576	0.997220544433899	2	9	negative regulation of cell fate commitment	BP	13569	419	Spdef,Sfrp2	689210,310552
GO:0051086	0.0352625979103966	1	1	1	chaperone mediated protein folding independent of cofactor	BP	13569	419	Cct2	299809
GO:0050927	0.035273136221204	0.994458250124511	3	24	positive regulation of positive chemotaxis	BP	13569	419	Creb3,Scg2,Vegfb	298400,24765,89811
GO:1903644	0.0353826597888314	1	1	1	regulation of chaperone-mediated protein folding	BP	13569	419	Dnajb2	689593
GO:0019605	0.035465121291007	1	1	1	butyrate metabolic process	BP	13569	419	Acads	64304
GO:0019626	0.035465121291007	1	1	1	short-chain fatty acid catabolic process	BP	13569	419	Acads	64304
GO:0046359	0.035465121291007	1	1	1	butyrate catabolic process	BP	13569	419	Acads	64304
GO:0097712	0.0355187162943572	1	1	1	vesicle targeting, trans-Golgi to periciliary membrane compartment	BP	13569	419	Cep19	192229
GO:0051460	0.0355409447346776	1	1	1	negative regulation of corticotropin secretion	BP	13569	419	Crhbp	29625
GO:1900010	0.0355409447346776	1	1	1	regulation of corticotropin-releasing hormone receptor activity	BP	13569	419	Crhbp	29625
GO:1900011	0.0355409447346776	1	1	1	negative regulation of corticotropin-releasing hormone receptor activity	BP	13569	419	Crhbp	29625
GO:0018872	0.0355529548672604	1	1	1	arsonoacetate metabolic process	BP	13569	419	As3mt	140925
GO:0006061	0.0355870221995532	1	1	1	sorbitol biosynthetic process	BP	13569	419	Akr1b1	24192
GO:0018931	0.0355870221995532	1	1	1	naphthalene metabolic process	BP	13569	419	Akr1b1	24192
GO:0019406	0.0355870221995532	1	1	1	hexitol biosynthetic process	BP	13569	419	Akr1b1	24192
GO:0090420	0.0355870221995532	1	1	1	naphthalene-containing compound metabolic process	BP	13569	419	Akr1b1	24192
GO:0097238	0.0355870221995532	1	1	1	cellular response to methylglyoxal	BP	13569	419	Akr1b1	24192
GO:0002387	0.0355870221995533	1	1	1	immune response in gut-associated lymphoid tissue	BP	13569	419	Bpifa1	246238
GO:0002395	0.0355870221995533	1	1	1	immune response in nasopharyngeal-associated lymphoid tissue	BP	13569	419	Bpifa1	246238
GO:0010987	0.0355870221995533	1	1	1	negative regulation of high-density lipoprotein particle clearance	BP	13569	419	Apoc3	24207
GO:0019043	0.0355870221995533	1	1	1	establishment of viral latency	BP	13569	419	Creb3	298400
GO:0035746	0.0355870221995533	1	1	1	granzyme A production	BP	13569	419	Xcl1	171371
GO:0035782	0.0355870221995533	1	1	1	mature natural killer cell chemotaxis	BP	13569	419	Xcl1	171371
GO:0043095	0.0355870221995533	1	1	1	regulation of GTP cyclohydrolase I activity	BP	13569	419	Gchfr	171128
GO:0043105	0.0355870221995533	1	1	1	negative regulation of GTP cyclohydrolase I activity	BP	13569	419	Gchfr	171128
GO:0060621	0.0355870221995533	1	1	1	negative regulation of cholesterol import	BP	13569	419	Apoc3	24207
GO:2000326	0.0355870221995533	1	1	1	negative regulation of ligand-dependent nuclear receptor transcription coactivator activity	BP	13569	419	Creb3	298400
GO:2000410	0.0355870221995533	1	1	1	regulation of thymocyte migration	BP	13569	419	Xcl1	171371
GO:2000412	0.0355870221995533	1	1	1	positive regulation of thymocyte migration	BP	13569	419	Xcl1	171371
GO:2000511	0.0355870221995533	1	1	1	regulation of granzyme A production	BP	13569	419	Xcl1	171371
GO:2000513	0.0355870221995533	1	1	1	positive regulation of granzyme A production	BP	13569	419	Xcl1	171371
GO:2000517	0.0355870221995533	1	1	1	regulation of T-helper 1 cell activation	BP	13569	419	Xcl1	171371
GO:2000518	0.0355870221995533	1	1	1	negative regulation of T-helper 1 cell activation	BP	13569	419	Xcl1	171371
GO:2000557	0.0355870221995533	1	1	1	regulation of immunoglobulin production in mucosal tissue	BP	13569	419	Xcl1	171371
GO:2000558	0.0355870221995533	1	1	1	positive regulation of immunoglobulin production in mucosal tissue	BP	13569	419	Xcl1	171371
GO:2000910	0.0355870221995533	1	1	1	negative regulation of sterol import	BP	13569	419	Apoc3	24207
GO:0016054	0.0356239778643893	0.98412945863172	11	183	organic acid catabolic process	BP	13569	419	Slc27a2,Prodh2,Pah,Nagk,Gls2,Echdc1,Afmid,Acads,Hibch,Lonp2,Padi3	65192,361538,24616,297393,192268,361465,688283,64304,301384,291922,29520
GO:0046395	0.0356239778643893	0.98412945863172	11	183	carboxylic acid catabolic process	BP	13569	419	Slc27a2,Prodh2,Pah,Nagk,Gls2,Echdc1,Afmid,Acads,Hibch,Lonp2,Padi3	65192,361538,24616,297393,192268,361465,688283,64304,301384,291922,29520
GO:0009065	0.0357194649439859	0.99436049839747	3	24	glutamine family amino acid catabolic process	BP	13569	419	Prodh2,Gls2,Padi3	361538,192268,29520
GO:1904292	0.036020766070061	0.994294226180934	3	24	regulation of ERAD pathway	BP	13569	419	Erlec1,Bcap31,Usp14	289874,293852,291796
GO:0071514	0.0362484687936025	0.994224448036225	3	25	genetic imprinting	BP	13569	419	Gnas,Ndn,Asip	24896,308690,24152
GO:0090161	0.0363520607599966	0.996964969202073	2	11	Golgi ribbon formation	BP	13569	419	Vamp4,Optn	364033,246294
GO:1904851	0.0367940856250383	0.997019647723838	2	9	positive regulation of establishment of protein localization to telomere	BP	13569	419	Cct2,Cct6a	299809,288620
GO:1990173	0.0368006111485445	0.997018830226441	2	9	protein localization to nucleoplasm	BP	13569	419	Cct2,Cct6a	299809,288620
GO:0010469	0.0368105607439321	0.97961550673258	19	372	regulation of receptor activity	BP	13569	419	Nts,Crh,Scg2,Grp,Bdnf,Jsrp1,Ghrh,Nppc,Thbs4,Crhbp,Gnrh1,Psen2,Il25,Vegfb,Kcnk3,Fgf22,Tnfsf9,Xcl1,Sfrp2	299757,81648,24765,171101,24225,690423,29446,114593,29220,29625,25194,81751,501996,89811,29553,170579,353218,171371,310552
GO:0051459	0.0368187817079368	0.997016553444148	2	9	regulation of corticotropin secretion	BP	13569	419	Crh,Crhbp	81648,29625
GO:1901187	0.0374207401942898	0.99964412655169	1	2	regulation of ephrin receptor signaling pathway	BP	13569	419	Anks1a	309639
GO:0099551	0.0382042781027734	0.999628917555022	1	2	trans-synaptic signaling by neuropeptide, modulating synaptic transmission	BP	13569	419	Bdnf	24225
GO:0006558	0.038271067460691	0.996832540823055	2	9	L-phenylalanine metabolic process	BP	13569	419	Pcbd1,Pah	29700,24616
GO:1902221	0.038271067460691	0.996832540823055	2	9	erythrose 4-phosphate/phosphoenolpyruvate family amino acid metabolic process	BP	13569	419	Pcbd1,Pah	29700,24616
GO:0072610	0.0389857938367027	0.996673001507597	2	10	interleukin-12 secretion	BP	13569	419	Mapk11,Flt3	689314,140635
GO:0002062	0.0393717429548005	0.98737338361682	6	87	chondrocyte differentiation	BP	13569	419	Scx,Col2a1,Ltbp3,Nppc,Gpld1,Sfrp2	680712,25412,83838,114593,291132,310552
GO:0010453	0.0394701638986492	0.993519551315847	3	24	regulation of cell fate commitment	BP	13569	419	Spdef,Hnf1b,Sfrp2	689210,25640,310552
GO:0032434	0.0395334329449534	0.985957287803684	7	102	regulation of proteasomal ubiquitin-dependent protein catabolic process	BP	13569	419	Bcap31,Trib3,Dnajb2,Psen2,Plk3,Usp14,Klhl40	293852,246273,689593,81751,58936,291796,316088
GO:0050926	0.0396847548059659	0.993448358345897	3	25	regulation of positive chemotaxis	BP	13569	419	Creb3,Scg2,Vegfb	298400,24765,89811
GO:0001649	0.0396991128949565	0.981975688234138	11	201	osteoblast differentiation	BP	13569	419	Cited1,Gnas,Myoc,Fam20c,Nppc,Prkaca,Nell1,Chrd,Ltf,Cd276,Sfrp2	64466,24896,81523,304334,114593,25636,81733,117275,301034,315716,310552
GO:0006865	0.0397981463223122	0.984639019453503	8	130	amino acid transport	BP	13569	419	Slc7a3,Arl6ip1,Bdnf,Slc1a6,Slc6a7,Serinc2,Slc15a1,Slc25a18	29485,293551,24225,84012,117100,313057,117261,681896
GO:0007143	0.0400370999246271	0.993346650315273	3	26	female meiotic nuclear division	BP	13569	419	Spire2,Fbxo5,Sycp2	307925,292263,83820
GO:0032488	0.0406212234341733	0.99639643925955	2	11	Cdc42 protein signal transduction	BP	13569	419	Rit2,Apoc3	291713,24207
GO:0031497	0.0411080154243762	0.988419509149899	5	62	chromatin assembly	BP	13569	419	Nap1l5,Rbbp4,Hist1h2bk,Smarca5,Hist1h1e	688843,313048,680312,307766,201097
GO:0042438	0.0414916210303725	0.996226738688251	2	12	melanin biosynthetic process	BP	13569	419	Cited1,Asip	64466,24152
GO:0001919	0.0416795574879025	0.992963152460253	3	26	regulation of receptor recycling	BP	13569	419	Psen2,Optn,Scrib	81751,246294,362938
GO:0070848	0.0420531543255903	0.974389130130446	25	595	response to growth factor	BP	13569	419	Cited1,Zcchc12,Ndn,Scx,Spint2,Col2a1,Frs3,Myoc,Nts,Necab3,Ltbp4,Bdnf,Fam20c,Ltbp3,Elavl4,Chrd,Ddc,Zfp451,Vegfb,Optn,Fgf22,Sfrp5,Nkx2-1,Xcl1,Sfrp2	64466,313436,308690,680712,292770,25412,316213,81523,299757,399489,292734,24225,304334,83838,432358,117275,24311,316312,89811,246294,170579,309377,25628,171371,310552
GO:2000095	0.0420998673675351	0.99614076536957	2	12	regulation of Wnt signaling pathway, planar cell polarity pathway	BP	13569	419	Sfrp5,Sfrp2	309377,310552
GO:0090179	0.0424719695524738	0.996087821494412	2	12	planar cell polarity pathway involved in neural tube closure	BP	13569	419	Sfrp5,Sfrp2	309377,310552
GO:0001843	0.0424902397169114	0.986097018970394	6	93	neural tube closure	BP	13569	419	Spint2,Prkaca,Scrib,Vasp,Sfrp5,Sfrp2	292770,25636,362938,361517,309377,310552
GO:0071374	0.0426908966656438	0.996056548612397	2	12	cellular response to parathyroid hormone stimulus	BP	13569	419	Col2a1,Prkaca	25412,25636
GO:0070050	0.0429955792730308	0.996065064011042	2	11	neuron cellular homeostasis	BP	13569	419	Fggy,Psen2	298250,81751
GO:0098876	0.043357478321692	0.987578638872693	5	66	vesicle-mediated transport to the plasma membrane	BP	13569	419	Vamp4,Optn,Snx17,Scrib,Vps35l	364033,246294,298836,362938,361635
GO:0032735	0.0436553807091478	0.992516477241216	3	25	positive regulation of interleukin-12 production	BP	13569	419	Mapk11,Flt3,Tnfsf9	689314,140635,353218
GO:0099082	0.0442407527696126	0.99950083091889	1	2	retrograde trans-synaptic signaling by neuropeptide	BP	13569	419	Bdnf	24225
GO:0060088	0.0443023937191686	0.995738743476776	2	14	auditory receptor cell stereocilium organization	BP	13569	419	Lhfpl5,Scrib	294303,362938
GO:0042490	0.0448373177309448	0.987009721167776	5	70	mechanoreceptor differentiation	BP	13569	419	Bdnf,Lhfpl5,Gabra5,Ift88,Scrib	24225,294303,29707,305918,362938
GO:0060119	0.0449386373650559	0.989268081946072	4	48	inner ear receptor cell development	BP	13569	419	Lhfpl5,Gabra5,Ift88,Scrib	294303,29707,305918,362938
GO:0060606	0.0449564139276993	0.985086287514224	6	94	tube closure	BP	13569	419	Spint2,Prkaca,Scrib,Vasp,Sfrp5,Sfrp2	292770,25636,362938,361517,309377,310552
GO:1905897	0.0449602440067612	0.987023419606047	5	62	regulation of response to endoplasmic reticulum stress	BP	13569	419	Erlec1,Creb3,Bcap31,Bok,Usp14	289874,298400,293852,29884,291796
GO:0070203	0.0450281635313754	0.995840798389769	2	10	regulation of establishment of protein localization to telomere	BP	13569	419	Cct2,Cct6a	299809,288620
GO:0018208	0.0457835208250633	0.989088038060489	4	41	peptidyl-proline modification	BP	13569	419	P4ha3,Fkbp7,Fkbp4,P4ha2	361612,295672,260321,360526
GO:1990502	0.0458255939898188	0.999463986161454	1	2	dense core granule maturation	BP	13569	419	Ptprn	116660
GO:0001503	0.0459745597979325	0.975251143149204	16	346	ossification	BP	13569	419	Cited1,Gnas,Npr2,Scx,Col2a1,Myoc,Fam20c,Ltbp3,Nppc,Gpld1,Prkaca,Nell1,Chrd,Ltf,Cd276,Sfrp2	64466,24896,116564,680712,25412,81523,304334,83838,114593,291132,25636,81733,117275,301034,315716,310552
GO:0000338	0.0461193060068388	0.995683345794823	2	10	protein deneddylation	BP	13569	419	Cops2,Cops4	261736,360915
GO:0042176	0.046275136473957	0.975637017168395	15	306	regulation of protein catabolic process	BP	13569	419	Psmf1,Erlec1,Bcap31,Trib3,Psme1,Gpld1,Prkaca,Nell1,Dnajb2,Psen2,Anks1a,Plk3,Usp14,Atp13a2,Klhl40	689852,289874,293852,246273,29630,291132,25636,81733,689593,81751,309639,58936,291796,362645,316088
GO:0009886	0.0467465559727129	0.995411235820343	2	13	post-embryonic animal morphogenesis	BP	13569	419	Gnas,Mfap2	24896,313662
GO:0090178	0.0470581375397437	0.995363711764791	2	13	regulation of establishment of planar polarity involved in neural tube closure	BP	13569	419	Sfrp5,Sfrp2	309377,310552
GO:0006704	0.0470948517536616	0.995358100064829	2	13	glucocorticoid biosynthetic process	BP	13569	419	Crh,Dgkq	81648,100361138
GO:0009894	0.0471897941887946	0.97037477755956	27	641	regulation of catabolic process	BP	13569	419	Cisd2,Psmf1,Erlec1,Necab3,Bcap31,Trib3,Bok,Psme1,Gpld1,Elavl4,Scoc,Prkaca,Nell1,Trim65,Dnajb2,Psen2,Fbxo7,Apoc3,Optn,Lonp2,Ift88,Anks1a,Pcbp4,Plk3,Usp14,Atp13a2,Klhl40	295457,689852,289874,399489,293852,246273,29884,29630,291132,432358,364981,25636,81733,303684,689593,81751,366854,24207,246294,291922,305918,309639,363133,58936,291796,362645,316088
GO:0051445	0.0472130311290825	0.988580833092754	4	45	regulation of meiotic cell cycle	BP	13569	419	Npr2,Nppc,Prkaca,Fbxo5	116564,114593,25636,292263
GO:0001704	0.0476724506971476	0.983956501335619	6	95	formation of primary germ layer	BP	13569	419	Scx,Pofut2,Prkaca,Chrd,Hnf1b,Sfrp2	680712,309686,25636,117275,25640,310552
GO:0007290	0.0478465413647997	0.999415052419708	1	2	spermatid nucleus elongation	BP	13569	419	Ift88	305918
GO:0072332	0.0482338953830923	0.985783205854114	5	65	intrinsic apoptotic signaling pathway by p53 class mediator	BP	13569	419	Necab3,Perp,Bok,Phlda3,Cdip1	399489,292949,29884,363989,360480
GO:0046329	0.0483546211311399	0.991273116370573	3	29	negative regulation of JNK cascade	BP	13569	419	Aida,Sfrp5,Sfrp2	682999,309377,310552
GO:0045717	0.048416164665072	0.995206852886724	2	12	negative regulation of fatty acid biosynthetic process	BP	13569	419	Trib3,Apoc3	246273,24207
GO:0008544	0.0490173835878887	0.976946565614719	11	217	epidermis development	BP	13569	419	Gnas,Ptch2,Lhfpl5,Psen2,Ift88,Madcam1,Krt17,Krt25,Scrib,Trpc4ap,Maff	24896,366452,294303,81751,305918,54266,287702,303519,362938,362247,366960
GO:0048675	0.0491749054231579	0.983282861366386	6	105	axon extension	BP	13569	419	Trpv2,Ndn,Gdi1,Bdnf,Tnfrsf12a,Anapc2	29465,308690,25183,24225,302965,296558
GO:0032990	0.0493596618787953	0.970436242579587	22	561	cell part morphogenesis	BP	13569	419	Trpv2,Ndn,Gdi1,Sema4a,Gap43,Bdnf,Ssh3,Tnfrsf12a,Elavl4,Nr4a2,Thbs4,Farp1,Cpne9,Sema6c,Tubb2b,Snap91,Vasp,Anapc2,Map6,Nkx2-1,Robo3,Lrrn2	29465,308690,25183,310630,29423,24225,365396,302965,432358,54278,29220,306183,297516,29744,291081,65178,361517,296558,29457,25628,315564,289020
GO:0072181	0.0499092991674153	0.999362845101654	1	2	mesonephric duct formation	BP	13569	419	Hnf1b	25640
GO:0009064	0.0499825089299458	0.985132125572536	5	64	glutamine family amino acid metabolic process	BP	13569	419	Prodh2,Pycr3,Gls2,Oat,Padi3	361538,300035,192268,64313,29520
GO:1904152	0.0501842789227493	0.994998158831216	2	11	regulation of retrograde protein transport, ER to cytosol	BP	13569	419
GO:0030970	0.0503914607780019	0.990826180861938	3	26	retrograde protein transport, ER to cytosol	BP	13569	419
GO:1903513	0.0503914607780019	0.990826180861938	3	26	endoplasmic reticulum to cytosol transport	BP	13569	419
GO:0016322	0.0504937528234167	0.994827856846429	2	13	neuron remodeling	BP	13569	419
GO:0031175	0.0507025524750869	0.966675982332543	32	860	neuron projection development	BP	13569	419
GO:0070649	0.0508384211691263	0.999338581338449	1	2	formin-nucleated actin cable assembly	BP	13569	419
GO:0110009	0.0508384211691263	0.999338581338449	1	2	formin-nucleated actin cable organization	BP	13569	419
GO:0048598	0.0509259166816437	0.969797618812539	21	504	embryonic morphogenesis	BP	13569	419
GO:0045077	0.0510138849618895	0.999333946898856	1	2	negative regulation of interferon-gamma biosynthetic process	BP	13569	419
GO:0019511	0.0516068752977642	0.994776000220998	2	11	peptidyl-proline hydroxylation	BP	13569	419
GO:0071896	0.0517981318397421	0.999313029855932	1	2	protein localization to adherens junction	BP	13569	419
GO:0007498	0.0520159571863788	0.982143830009108	6	91	mesoderm development	BP	13569	419
GO:0070202	0.0520282188590541	0.994709516951184	2	11	regulation of establishment of protein localization to chromosome	BP	13569	419
GO:0010896	0.0520669460629671	0.994703390602335	2	11	regulation of triglyceride catabolic process	BP	13569	419
GO:0006493	0.0521712425536932	0.986969654896687	4	45	protein O-linked glycosylation	BP	13569	419
GO:0060350	0.0522786474594049	0.986882209165428	4	49	endochondral bone morphogenesis	BP	13569	419
GO:0061564	0.0522944598607771	0.970771798439846	17	412	axon development	BP	13569	419
GO:0051458	0.0525231521132073	0.994631024572606	2	11	corticotropin secretion	BP	13569	419
GO:0021914	0.0527130542911773	0.999288207551577	1	2	negative regulation of smoothened signaling pathway involved in ventral spinal cord patterning	BP	13569	419
GO:0052314	0.0531598220955876	0.999275921994104	1	2	phytoalexin metabolic process	BP	13569	419
GO:0019417	0.0534109189769481	0.999268969713338	1	2	sulfur oxidation	BP	13569	419
GO:0036363	0.0535380906238338	0.999265435604004	1	2	transforming growth factor beta activation	BP	13569	419
GO:0019433	0.0537232204221493	0.989937335295818	3	27	triglyceride catabolic process	BP	13569	419
GO:0018279	0.0540481395511197	0.989851915252873	3	27	protein N-linked glycosylation via asparagine	BP	13569	419
GO:1904816	0.0540705711929325	0.994382861127132	2	11	positive regulation of protein localization to chromosome, telomeric region	BP	13569	419
GO:0044764	0.054073415558383	0.989772361823252	3	30	multi-organism cellular process	BP	13569	419
GO:0042659	0.0545691181059284	0.994227287654989	2	12	regulation of cell fate specification	BP	13569	419
GO:0014020	0.0546123464941266	0.980985054984384	6	99	primary neural tube formation	BP	13569	419
GO:0042921	0.0550221263298142	0.993947956817644	2	16	glucocorticoid receptor signaling pathway	BP	13569	419
GO:1902460	0.0553022839290161	0.999215503974452	1	2	regulation of mesenchymal stem cell proliferation	BP	13569	419
GO:1902462	0.0553022839290161	0.999215503974452	1	2	positive regulation of mesenchymal stem cell proliferation	BP	13569	419
GO:1903599	0.0554881641916117	0.993956219612071	2	14	positive regulation of autophagy of mitochondrion	BP	13569	419
GO:0042303	0.0554951782531067	0.980628943217284	6	94	molting cycle	BP	13569	419
GO:0042633	0.0554951782531067	0.980628943217284	6	94	hair cycle	BP	13569	419
GO:2001287	0.0556964812079333	0.999204116148216	1	2	negative regulation of caveolin-mediated endocytosis	BP	13569	419
GO:0090177	0.0561007457891371	0.993852076738945	2	14	establishment of planar polarity involved in neural tube closure	BP	13569	419
GO:0098501	0.0561316922706452	0.999191445379476	1	2	polynucleotide dephosphorylation	BP	13569	419
GO:0070207	0.0565216532802047	0.989141130004681	3	29	protein homotrimerization	BP	13569	419
GO:2000616	0.0565873787116619	0.999178068072453	1	2	negative regulation of histone H3-K9 acetylation	BP	13569	419
GO:0061140	0.056996238538553	0.993822572818935	2	12	lung secretory cell differentiation	BP	13569	419
GO:0061193	0.0570189703374045	0.999165293875647	1	2	taste bud development	BP	13569	419
GO:1905123	0.0572622288633221	0.999158049231552	1	2	regulation of glucosylceramidase activity	BP	13569	419
GO:2000537	0.0574454139829853	0.999152572389418	1	2	regulation of B cell chemotaxis	BP	13569	419
GO:2000538	0.0574454139829853	0.999152572389418	1	2	positive regulation of B cell chemotaxis	BP	13569	419
GO:0039020	0.0575340060449574	0.999149917114878	1	2	pronephric nephron tubule development	BP	13569	419
GO:0072114	0.0575340060449574	0.999149917114878	1	2	pronephros morphogenesis	BP	13569	419
GO:0018197	0.0577331068121638	0.999143934067125	1	2	peptidyl-aspartic acid modification	BP	13569	419
GO:0006582	0.0580236137761961	0.993520903619265	2	14	melanin metabolic process	BP	13569	419
GO:0036509	0.0580630249812752	0.999133972316658	1	2	trimming of terminal mannose on B branch	BP	13569	419
GO:0009086	0.0581676833404907	0.993623605335953	2	12	methionine biosynthetic process	BP	13569	419
GO:0002695	0.0582074449753115	0.975754084408884	8	133	negative regulation of leukocyte activation	BP	13569	419
GO:0071104	0.0582578654483067	0.999128061292667	1	2	response to interleukin-9	BP	13569	419
GO:0040030	0.0582966582125628	0.999126881933773	1	2	regulation of molecular function, epigenetic	BP	13569	419
GO:0036145	0.0583508789148492	0.999125232165738	1	2	dendritic cell homeostasis	BP	13569	419
GO:1903056	0.0584650384855661	0.999121753396835	1	2	regulation of melanosome organization	BP	13569	419
GO:0002759	0.0585627273446071	0.999118770888056	1	2	regulation of antimicrobial humoral response	BP	13569	419
GO:0009957	0.0593106631277209	0.998798445769379	1	3	epidermal cell fate specification	BP	13569	419
GO:0044550	0.0593738978686204	0.993284501473321	2	14	secondary metabolite biosynthetic process	BP	13569	419
GO:0000105	0.0594875160172078	0.999090278157157	1	2	histidine biosynthetic process	BP	13569	419
GO:0033189	0.0595451396248383	0.988267393074778	3	31	response to vitamin A	BP	13569	419
GO:1902908	0.0596456435556802	0.999085359444702	1	2	regulation of melanosome transport	BP	13569	419
GO:0018196	0.0597173285380295	0.988297084572603	3	28	peptidyl-asparagine modification	BP	13569	419
GO:0099538	0.0598652122615212	0.998775555683775	1	3	synaptic signaling via neuropeptide	BP	13569	419
GO:0099540	0.0598652122615212	0.998775555683775	1	3	trans-synaptic signaling by neuropeptide	BP	13569	419
GO:0071870	0.0601282211515006	0.988061826278873	3	33	cellular response to catecholamine stimulus	BP	13569	419
GO:1904293	0.0601836714732308	0.99327571598341	2	12	negative regulation of ERAD pathway	BP	13569	419
GO:0034728	0.0602126938735697	0.981071567102739	5	71	nucleosome organization	BP	13569	419
GO:0009063	0.0605195756865413	0.978491468919905	6	84	cellular amino acid catabolic process	BP	13569	419
GO:0045995	0.0607707035224174	0.97829080387403	6	97	regulation of embryonic development	BP	13569	419
GO:0019546	0.0610545240328944	0.999040930597396	1	2	arginine deiminase pathway	BP	13569	419
GO:0002830	0.0610559604307113	0.993048803470188	2	13	positive regulation of type 2 immune response	BP	13569	419
GO:0060026	0.0611361053689207	0.992916726101095	2	15	convergent extension	BP	13569	419
GO:0036334	0.061216779900973	0.999035744046011	1	2	epidermal stem cell homeostasis	BP	13569	419
GO:0060560	0.061631542238754	0.971037311324784	10	214	developmental growth involved in morphogenesis	BP	13569	419
GO:0042249	0.0616482045188917	0.992824011613347	2	15	establishment of planar polarity of embryonic epithelium	BP	13569	419
GO:0010983	0.0616684147552468	0.999021231385218	1	2	positive regulation of high-density lipoprotein particle clearance	BP	13569	419
GO:0071282	0.0616842126249657	0.999020721716757	1	2	cellular response to iron(II) ion	BP	13569	419
GO:0009085	0.0618246671905066	0.999016184370457	1	2	lysine biosynthetic process	BP	13569	419
GO:0019878	0.0618246671905066	0.999016184370457	1	2	lysine biosynthetic process via aminoadipic acid	BP	13569	419
GO:0006427	0.0621492617447683	0.999005656997042	1	2	histidyl-tRNA aminoacylation	BP	13569	419
GO:0003401	0.0623797166103239	0.987428987040761	3	33	axis elongation	BP	13569	419
GO:0044406	0.0626268100980077	0.992767775270964	2	13	adhesion of symbiont to host	BP	13569	419
GO:0044281	0.0628916923362308	0.953367196407487	59	1537	small molecule metabolic process	BP	13569	419
GO:1904700	0.0628936546934245	0.998981295996171	1	2	granulosa cell apoptotic process	BP	13569	419
GO:1904708	0.0628936546934245	0.998981295996171	1	2	regulation of granulosa cell apoptotic process	BP	13569	419
GO:0065004	0.0630546203281784	0.975154227427964	7	109	protein-DNA complex assembly	BP	13569	419
GO:2000059	0.063066545369192	0.992688360744581	2	13	negative regulation of protein ubiquitination involved in ubiquitin-dependent protein catabolic process	BP	13569	419
GO:0045063	0.0631037457736454	0.992615227203342	2	14	T-helper 1 cell differentiation	BP	13569	419
GO:2000310	0.0632556984012463	0.992530063306296	2	15	regulation of NMDA receptor activity	BP	13569	419
GO:0018094	0.0632967868104839	0.998967975932857	1	2	protein polyglycylation	BP	13569	419
GO:0060122	0.0633241138472195	0.987139235104606	3	34	inner ear receptor stereocilium organization	BP	13569	419
GO:0097089	0.063617816413895	0.998957304699492	1	2	methyl-branched fatty acid metabolic process	BP	13569	419
GO:1904692	0.0636599417856325	0.998955900214427	1	2	positive regulation of type B pancreatic cell proliferation	BP	13569	419
GO:0061734	0.0638139874020799	0.99860613136295	1	3	parkin-mediated stimulation of mitophagy in response to mitochondrial depolarization	BP	13569	419
GO:1901135	0.0644676757503555	0.955296344393891	38	939	carbohydrate derivative metabolic process	BP	13569	419
GO:1901800	0.0648294845325441	0.976493778941691	6	93	positive regulation of proteasomal protein catabolic process	BP	13569	419
GO:0044282	0.0650660175404849	0.965845543098691	13	251	small molecule catabolic process	BP	13569	419
GO:0051673	0.0651558253094836	0.998905392752614	1	2	membrane disruption in other organism	BP	13569	419
GO:0061017	0.0653735092531681	0.99889793994805	1	2	hepatoblast differentiation	BP	13569	419
GO:0044782	0.0654982108757111	0.967670133168293	11	221	cilium organization	BP	13569	419
GO:0021538	0.0657834015304181	0.998883835528893	1	2	epithalamus development	BP	13569	419
GO:0021986	0.0657834015304181	0.998883835528893	1	2	habenula development	BP	13569	419
GO:0002476	0.0658691567185623	0.998880872949139	1	2	antigen processing and presentation of endogenous peptide antigen via MHC class Ib	BP	13569	419
GO:0071868	0.0659711353448844	0.986376553637404	3	34	cellular response to monoamine stimulus	BP	13569	419
GO:0033145	0.0660366831579497	0.991957888883946	2	16	positive regulation of intracellular steroid hormone receptor signaling pathway	BP	13569	419
GO:1903321	0.0660726050441654	0.978691014666727	5	70	negative regulation of protein modification by small protein conjugation or removal	BP	13569	419
GO:0051436	0.0666942263107536	0.998852161630246	1	2	negative regulation of ubiquitin-protein ligase activity involved in mitotic cell cycle	BP	13569	419
GO:0051439	0.0666942263107536	0.998852161630246	1	2	regulation of ubiquitin-protein ligase activity involved in mitotic cell cycle	BP	13569	419
GO:0009730	0.0667038212532598	0.998851825524708	1	2	detection of carbohydrate stimulus	BP	13569	419
GO:0009732	0.0667038212532598	0.998851825524708	1	2	detection of hexose stimulus	BP	13569	419
GO:0034287	0.0667038212532598	0.998851825524708	1	2	detection of monosaccharide stimulus	BP	13569	419
GO:0051594	0.0667038212532598	0.998851825524708	1	2	detection of glucose	BP	13569	419
GO:0008628	0.0668327091004773	0.998847305716867	1	2	hormone-mediated apoptotic signaling pathway	BP	13569	419
GO:0045583	0.0669788264759123	0.99884217059005	1	2	regulation of cytotoxic T cell differentiation	BP	13569	419
GO:0045585	0.0669788264759123	0.99884217059005	1	2	positive regulation of cytotoxic T cell differentiation	BP	13569	419
GO:0034354	0.0671151617624015	0.99883736858646	1	2	'de novo' NAD biosynthetic process from tryptophan	BP	13569	419
GO:2000777	0.0672676148658748	0.998831986693801	1	2	positive regulation of proteasomal ubiquitin-dependent protein catabolic process involved in cellular response to hypoxia	BP	13569	419
GO:0061792	0.0673153085628866	0.998446435729143	1	3	secretory granule maturation	BP	13569	419
GO:0002093	0.0673573197702515	0.991657110747082	2	17	auditory receptor cell morphogenesis	BP	13569	419
GO:2000554	0.0676488006588018	0.998818473762012	1	2	regulation of T-helper 1 cell cytokine production	BP	13569	419
GO:2000556	0.0676488006588018	0.998818473762012	1	2	positive regulation of T-helper 1 cell cytokine production	BP	13569	419
GO:0007057	0.0677570433789911	0.998814621912299	1	2	spindle assembly involved in female meiosis I	BP	13569	419
GO:0061643	0.0681512717516129	0.99840698589501	1	3	chemorepulsion of axon	BP	13569	419
GO:0061642	0.0683044254339884	0.998399703109365	1	3	chemoattraction of axon	BP	13569	419
GO:1990401	0.068368868709192	0.998792727815163	1	2	embryonic lung development	BP	13569	419
GO:0021915	0.0683752553435896	0.970463112714057	8	157	neural tube development	BP	13569	419
GO:0019255	0.0683811685200978	0.998792285539314	1	2	glucose 1-phosphate metabolic process	BP	13569	419
GO:0033132	0.0683837037412406	0.998792194367555	1	2	negative regulation of glucokinase activity	BP	13569	419
GO:1903300	0.0683837037412406	0.998792194367555	1	2	negative regulation of hexokinase activity	BP	13569	419
GO:1904106	0.0688249873424395	0.998776270566171	1	2	protein localization to microvillus	BP	13569	419
GO:0017186	0.0689213831191658	0.998772777722563	1	2	peptidyl-pyroglutamic acid biosynthetic process, using glutaminyl-peptide cyclotransferase	BP	13569	419
GO:0006060	0.0690157023851012	0.9987693551263	1	2	sorbitol metabolic process	BP	13569	419
GO:0015819	0.0690751246719264	0.998767196312399	1	2	lysine transport	BP	13569	419
GO:1902310	0.0693070830040663	0.998758750487534	1	2	positive regulation of peptidyl-serine dephosphorylation	BP	13569	419
GO:0061054	0.0694588378741949	0.998753208772403	1	2	dermatome development	BP	13569	419
GO:0061183	0.0694588378741949	0.998753208772403	1	2	regulation of dermatome development	BP	13569	419
GO:0002017	0.0696551396612522	0.998746021328442	1	2	regulation of blood volume by renal aldosterone	BP	13569	419
GO:0002477	0.0697073531814117	0.998744105962924	1	2	antigen processing and presentation of exogenous peptide antigen via MHC class Ib	BP	13569	419
GO:0002481	0.0697073531814117	0.998744105962924	1	2	antigen processing and presentation of exogenous protein antigen via MHC class Ib, TAP-dependent	BP	13569	419
GO:0006990	0.0697086073818952	0.99874405993604	1	2	positive regulation of transcription from RNA polymerase II promoter involved in unfolded protein response	BP	13569	419
GO:0016062	0.0698723207713717	0.9987380444436	1	2	adaptation of rhodopsin mediated signaling	BP	13569	419
GO:0036367	0.0698723207713717	0.9987380444436	1	2	light adaption	BP	13569	419
GO:0072679	0.069906363785758	0.998736791693768	1	2	thymocyte migration	BP	13569	419
GO:1904211	0.069910477879486	0.998736640255469	1	2	membrane protein proteolysis involved in retrograde protein transport, ER to cytosol	BP	13569	419
GO:0006296	0.0699106794295324	0.998736632836243	1	2	nucleotide-excision repair, DNA incision, 5'-to lesion	BP	13569	419
GO:0010903	0.0699106794295324	0.998736632836243	1	2	negative regulation of very-low-density lipoprotein particle remodeling	BP	13569	419
GO:2000854	0.0699106794295324	0.998736632836243	1	2	positive regulation of corticosterone secretion	BP	13569	419
GO:0009642	0.0704635776825368	0.991226009827118	2	14	response to light intensity	BP	13569	419
GO:0030516	0.0707298982191076	0.97660903984443	5	85	regulation of axon extension	BP	13569	419
GO:0006959	0.0711023998795398	0.973641042998034	6	90	humoral immune response	BP	13569	419
GO:0010694	0.0712448952411702	0.998256548716647	1	3	positive regulation of alkaline phosphatase activity	BP	13569	419
GO:0061743	0.0724777755306174	0.99819464023368	1	3	motor learning	BP	13569	419
GO:0006457	0.0724947560177248	0.96840504622311	8	133	protein folding	BP	13569	419
GO:0072347	0.0725111147021871	0.998192950612496	1	3	response to anesthetic	BP	13569	419
GO:0016331	0.0728317582050418	0.96811875455421	8	158	morphogenesis of embryonic epithelium	BP	13569	419
GO:0006543	0.0730649798807774	0.998164761254298	1	3	glutamine catabolic process	BP	13569	419
GO:1904814	0.0734762768959884	0.990715142693292	2	13	regulation of protein localization to chromosome, telomeric region	BP	13569	419
GO:0032438	0.0734846238141968	0.990558098882446	2	15	melanosome organization	BP	13569	419
GO:1904380	0.0737899030383937	0.998127524651166	1	3	endoplasmic reticulum mannose trimming	BP	13569	419
GO:0090244	0.0741018085546774	0.998111384132296	1	3	Wnt signaling pathway involved in somitogenesis	BP	13569	419
GO:0009074	0.0747646918055747	0.990458699255006	2	13	aromatic amino acid family catabolic process	BP	13569	419
GO:0001764	0.0753946273000287	0.968917930580056	7	135	neuron migration	BP	13569	419
GO:1990138	0.0755631515170657	0.968802388751903	7	142	neuron projection extension	BP	13569	419
GO:0071930	0.075652462599615	0.998030075785359	1	3	negative regulation of transcription involved in G1/S transition of mitotic cell cycle	BP	13569	419
GO:0042752	0.0758025239959098	0.97137591316193	6	98	regulation of circadian rhythm	BP	13569	419
GO:0031958	0.0759034847290293	0.989846779801506	2	19	corticosteroid receptor signaling pathway	BP	13569	419
GO:0042440	0.0759088893644393	0.978432878846187	4	51	pigment metabolic process	BP	13569	419
GO:0048513	0.0762138100619234	0.939720262673448	95	2814	animal organ development	BP	13569	419
GO:1902475	0.076496469166422	0.983241268372792	3	33	L-alpha-amino acid transmembrane transport	BP	13569	419
GO:0051250	0.0767354847231795	0.968333766804164	7	117	negative regulation of lymphocyte activation	BP	13569	419
GO:0001838	0.0768158405179795	0.968205936468093	7	133	embryonic epithelial tube formation	BP	13569	419
GO:0048705	0.0769194457966232	0.964053030717666	9	181	skeletal system morphogenesis	BP	13569	419
GO:0048856	0.0775044305596845	0.936905305297309	142	4344	anatomical structure development	BP	13569	419
GO:0070206	0.0777066656250408	0.977730736300205	4	52	protein trimerization	BP	13569	419
GO:1905276	0.0781314638749921	0.989476916189122	2	17	regulation of epithelial tube formation	BP	13569	419
GO:0019042	0.0784716300762622	0.997877700437157	1	3	viral latency	BP	13569	419
GO:0019045	0.0784716300762622	0.997877700437157	1	3	latent virus replication	BP	13569	419
GO:0019046	0.0784716300762622	0.997877700437157	1	3	release from viral latency	BP	13569	419
GO:0038129	0.0784839879354804	0.997877019538996	1	3	ERBB3 signaling pathway	BP	13569	419
GO:0051444	0.078630795927833	0.989501360823191	2	15	negative regulation of ubiquitin-protein transferase activity	BP	13569	419
GO:0035584	0.0787539967838866	0.989291210110284	2	18	calcium-mediated signaling using intracellular calcium source	BP	13569	419
GO:1905443	0.0789786036798868	0.997849673992864	1	3	regulation of clathrin coat assembly	BP	13569	419
GO:1905445	0.0789786036798868	0.997849673992864	1	3	positive regulation of clathrin coat assembly	BP	13569	419
GO:0016080	0.0790270236350585	0.99758339074719	1	4	synaptic vesicle targeting	BP	13569	419
GO:0006333	0.079390830343464	0.972929311972876	5	78	chromatin assembly or disassembly	BP	13569	419
GO:0030199	0.0794480515098556	0.982191307143155	3	38	collagen fibril organization	BP	13569	419
GO:0045578	0.0795029552557449	0.997820486170405	1	3	negative regulation of B cell differentiation	BP	13569	419
GO:0032264	0.0799028177140701	0.997798090740845	1	3	IMP salvage	BP	13569	419
GO:0060671	0.0799725637809427	0.997794172245221	1	3	epithelial cell differentiation involved in embryonic placenta development	BP	13569	419
GO:0060672	0.0799725637809427	0.997794172245221	1	3	epithelial cell morphogenesis involved in placental branching	BP	13569	419
GO:0046461	0.0806909653580463	0.981958308786848	3	32	neutral lipid catabolic process	BP	13569	419
GO:0046464	0.0806909653580463	0.981958308786848	3	32	acylglycerol catabolic process	BP	13569	419
GO:0045626	0.0808692536516951	0.997743471932524	1	3	negative regulation of T-helper 1 cell differentiation	BP	13569	419
GO:1904217	0.081774363950304	0.997691688625017	1	3	regulation of CDP-diacylglycerol-serine O-phosphatidyltransferase activity	BP	13569	419
GO:1904219	0.081774363950304	0.997691688625017	1	3	positive regulation of CDP-diacylglycerol-serine O-phosphatidyltransferase activity	BP	13569	419
GO:1904222	0.081774363950304	0.997691688625017	1	3	positive regulation of serine C-palmitoyltransferase activity	BP	13569	419
GO:0070200	0.0824074426936287	0.988699028717556	2	15	establishment of protein localization to telomere	BP	13569	419
GO:1903204	0.0825027035327003	0.988604057705449	2	16	negative regulation of oxidative stress-induced neuron death	BP	13569	419
GO:0016137	0.0829312301878778	0.988672206314215	2	14	glycoside metabolic process	BP	13569	419
GO:0051005	0.0829441602885057	0.997623857501204	1	3	negative regulation of lipoprotein lipase activity	BP	13569	419
GO:0002572	0.0832518208881544	0.997605848077781	1	3	pro-T cell differentiation	BP	13569	419
GO:0048261	0.0833628933695366	0.988416881744718	2	16	negative regulation of receptor-mediated endocytosis	BP	13569	419
GO:0007623	0.0834730903073773	0.958594215515023	10	202	circadian rhythm	BP	13569	419
GO:0051346	0.0836487160402987	0.954280711860232	13	278	negative regulation of hydrolase activity	BP	13569	419
GO:0070973	0.0837778625780106	0.997574891566357	1	3	protein localization to endoplasmic reticulum exit site	BP	13569	419
GO:0009755	0.0839650358510817	0.96008650590542	9	179	hormone-mediated signaling pathway	BP	13569	419
GO:0048753	0.0839711702083949	0.988283820305384	2	16	pigment granule organization	BP	13569	419
GO:0039019	0.0842782273071997	0.997545254164219	1	3	pronephric nephron development	BP	13569	419
GO:0009101	0.0845412280732819	0.954986734108521	12	248	glycoprotein biosynthetic process	BP	13569	419
GO:1901617	0.0845449040655878	0.959779163033566	9	173	organic hydroxy compound biosynthetic process	BP	13569	419
GO:0051295	0.0846206304000348	0.997524865170227	1	3	establishment of meiotic spindle localization	BP	13569	419
GO:0001942	0.0849480517450342	0.970441388805578	5	80	hair follicle development	BP	13569	419
GO:0003340	0.0851218522209214	0.997494860806561	1	3	negative regulation of mesenchymal to epithelial transition involved in metanephros morphogenesis	BP	13569	419
GO:1904154	0.0851808388802862	0.997491317349991	1	3	positive regulation of retrograde protein transport, ER to cytosol	BP	13569	419
GO:0009312	0.0853929931087311	0.988048927757252	2	15	oligosaccharide biosynthetic process	BP	13569	419
GO:0005978	0.0854638319171245	0.980277955745495	3	37	glycogen biosynthetic process	BP	13569	419
GO:0009250	0.0854638319171245	0.980277955745495	3	37	glucan biosynthetic process	BP	13569	419
GO:2000242	0.0861237353747266	0.974466621914192	4	51	negative regulation of reproductive process	BP	13569	419
GO:2000182	0.0861981186012965	0.997429796953721	1	3	regulation of progesterone biosynthetic process	BP	13569	419
GO:0120036	0.0864409402965028	0.937720232497745	41	1176	plasma membrane bounded cell projection organization	BP	13569	419
GO:0046104	0.0864451873265384	0.997414738263378	1	3	thymidine metabolic process	BP	13569	419
GO:0090277	0.0865445037165524	0.966195034332628	6	98	positive regulation of peptide hormone secretion	BP	13569	419
GO:0033076	0.0867326790793299	0.997397158155323	1	3	isoquinoline alkaloid metabolic process	BP	13569	419
GO:0006487	0.0871505477155777	0.974037865938612	4	52	protein N-linked glycosylation	BP	13569	419
GO:0046470	0.0872873315306786	0.979832983281929	3	32	phosphatidylcholine metabolic process	BP	13569	419
GO:0022404	0.0874589040549755	0.969298484635083	5	81	molting cycle process	BP	13569	419
GO:0022405	0.0874589040549755	0.969298484635083	5	81	hair cycle process	BP	13569	419
GO:0009414	0.0876369614805577	0.98746969256589	2	16	response to water deprivation	BP	13569	419
GO:0051595	0.0876699623672474	0.997339412320746	1	3	response to methylglyoxal	BP	13569	419
GO:0036343	0.0876734208979599	0.997339198019073	1	3	psychomotor behavior	BP	13569	419
GO:0071105	0.0876975615331085	0.997337701937353	1	3	response to interleukin-11	BP	13569	419
GO:0008589	0.0877124859526238	0.973662040695427	4	61	regulation of smoothened signaling pathway	BP	13569	419
GO:0030072	0.0877624690481487	0.954408922196168	11	232	peptide hormone secretion	BP	13569	419
GO:0000097	0.0878414687372664	0.987505449254237	2	15	sulfur amino acid biosynthetic process	BP	13569	419
GO:0048871	0.0879338871922704	0.951533074171009	13	289	multicellular organismal homeostasis	BP	13569	419
GO:0003002	0.0886621331331623	0.952384633814126	12	261	regionalization	BP	13569	419
GO:0090158	0.0886649601013493	0.997277388080999	1	3	endoplasmic reticulum membrane organization	BP	13569	419
GO:0048023	0.0891851709513326	0.997244663568832	1	3	positive regulation of melanin biosynthetic process	BP	13569	419
GO:1900378	0.0891851709513326	0.997244663568832	1	3	positive regulation of secondary metabolite biosynthetic process	BP	13569	419
GO:0001841	0.0892023566307867	0.964775201477629	6	112	neural tube formation	BP	13569	419
GO:0030307	0.0896893310725711	0.958966718235267	8	159	positive regulation of cell growth	BP	13569	419
GO:0006040	0.0897486552983578	0.979021012291629	3	32	amino sugar metabolic process	BP	13569	419
GO:0032873	0.0899405431821363	0.978796855152174	3	37	negative regulation of stress-activated MAPK cascade	BP	13569	419
GO:0070303	0.0899405431821363	0.978796855152174	3	37	negative regulation of stress-activated protein kinase signaling cascade	BP	13569	419
GO:2000587	0.0900029717776874	0.99685016280762	1	4	negative regulation of platelet-derived growth factor receptor-beta signaling pathway	BP	13569	419
GO:0021747	0.0901603831985002	0.99683891314784	1	4	cochlear nucleus development	BP	13569	419
GO:0001921	0.0903393036838166	0.98685620404527	2	16	positive regulation of receptor recycling	BP	13569	419
GO:1904956	0.0903496284844156	0.997170672734311	1	3	regulation of midbrain dopaminergic neuron differentiation	BP	13569	419
GO:0001708	0.0908049564604693	0.97247390396913	4	57	cell fate specification	BP	13569	419
GO:0071787	0.0911485427587882	0.996767815937653	1	4	endoplasmic reticulum tubular network formation	BP	13569	419
GO:1902065	0.0912470451953299	0.986571581891884	2	17	response to L-glutamate	BP	13569	419
GO:0090185	0.0913852995773606	0.986615727488949	2	16	negative regulation of kidney development	BP	13569	419
GO:0001894	0.0914148204996311	0.955784949962997	9	184	tissue homeostasis	BP	13569	419
GO:0032527	0.0917452334209584	0.978283024236868	3	34	protein exit from endoplasmic reticulum	BP	13569	419
GO:0018199	0.0918662475305103	0.997072770648923	1	3	peptidyl-glutamine modification	BP	13569	419
GO:1990126	0.092039293815781	0.986319343193264	2	18	retrograde transport, endosome to plasma membrane	BP	13569	419
GO:0021513	0.0920757683635657	0.986379005435491	2	17	spinal cord dorsal/ventral patterning	BP	13569	419
GO:2000327	0.0921202454042547	0.997056204391353	1	3	positive regulation of ligand-dependent nuclear receptor transcription coactivator activity	BP	13569	419
GO:0010984	0.0921468552013535	0.986439591171273	2	16	regulation of lipoprotein particle clearance	BP	13569	419
GO:2000828	0.0923306900257479	0.997042441790249	1	3	regulation of parathyroid hormone secretion	BP	13569	419
GO:0098773	0.0926843544737043	0.96689693384064	5	82	skin epidermis development	BP	13569	419
GO:0071312	0.0929443826139023	0.977784182033619	3	37	cellular response to alkaloid	BP	13569	419
GO:0032402	0.0930095639637332	0.986238990453968	2	16	melanosome transport	BP	13569	419
GO:0030222	0.0930292476286882	0.99699651735058	1	3	eosinophil differentiation	BP	13569	419
GO:0071603	0.0932221132121439	0.996983772906325	1	3	endothelial cell-cell adhesion	BP	13569	419
GO:0010770	0.0932252547250306	0.959577714810133	7	145	positive regulation of cell morphogenesis involved in differentiation	BP	13569	419
GO:1900186	0.0932508713977784	0.996981870167452	1	3	negative regulation of clathrin-dependent endocytosis	BP	13569	419
GO:0072175	0.0933454217972395	0.959544253782232	7	139	epithelial tube formation	BP	13569	419
GO:0071895	0.0933761590029515	0.996973573401605	1	3	odontoblast differentiation	BP	13569	419
GO:0006574	0.0938956083974195	0.996939047589037	1	3	valine catabolic process	BP	13569	419
GO:0042416	0.0939025715697355	0.986030151149808	2	16	dopamine biosynthetic process	BP	13569	419
GO:0071772	0.0939486147612348	0.959249256526116	7	134	response to BMP	BP	13569	419
GO:0071773	0.0939486147612348	0.959249256526116	7	134	cellular response to BMP stimulus	BP	13569	419
GO:0097187	0.0941572250257419	0.996921581436505	1	3	dentinogenesis	BP	13569	419
GO:0042663	0.0941931875643657	0.996919176431015	1	3	regulation of endodermal cell fate specification	BP	13569	419
GO:0002036	0.0942552881935134	0.996915021122016	1	3	regulation of L-glutamate transport	BP	13569	419
GO:0038128	0.0943106090745106	0.996911316997789	1	3	ERBB2 signaling pathway	BP	13569	419
GO:0044257	0.0946466874711168	0.938369156756525	23	569	cellular protein catabolic process	BP	13569	419
GO:0071869	0.0949350276431974	0.977048721327679	3	39	response to catecholamine	BP	13569	419
GO:0035412	0.094948032602582	0.985511282385221	2	20	regulation of catenin import into nucleus	BP	13569	419
GO:0051182	0.095131117128196	0.996856105334794	1	3	coenzyme transport	BP	13569	419
GO:0097332	0.0952403547674755	0.996848716197159	1	3	response to antipsychotic drug	BP	13569	419
GO:0060113	0.095619790457135	0.970398774187359	4	63	inner ear receptor cell differentiation	BP	13569	419
GO:0030501	0.0956329560100959	0.976895918219812	3	36	positive regulation of bone mineralization	BP	13569	419
GO:0050891	0.095888008853771	0.976748125185304	3	38	multicellular organismal water homeostasis	BP	13569	419
GO:1900200	0.0961209894142076	0.996788816194122	1	3	mesenchymal cell apoptotic process involved in metanephros development	BP	13569	419
GO:1900211	0.0961209894142076	0.996788816194122	1	3	regulation of mesenchymal cell apoptotic process involved in metanephros development	BP	13569	419
GO:1900212	0.0961209894142076	0.996788816194122	1	3	negative regulation of mesenchymal cell apoptotic process involved in metanephros development	BP	13569	419
GO:0048477	0.0968493782291253	0.969986446889935	4	57	oogenesis	BP	13569	419
GO:0009404	0.0972341706128106	0.985240360608691	2	16	toxin metabolic process	BP	13569	419
GO:0051866	0.0972396043995547	0.996711877813664	1	3	general adaptation syndrome	BP	13569	419
GO:0071495	0.097295861644136	0.929202004471763	41	1133	cellular response to endogenous stimulus	BP	13569	419
GO:0032401	0.0974005079673242	0.985116647173104	2	17	establishment of melanosome localization	BP	13569	419
GO:0051904	0.0975257654042428	0.985086433924001	2	17	pigment granule transport	BP	13569	419
GO:0006285	0.097550868781551	0.996690299452608	1	3	base-excision repair, AP site formation	BP	13569	419
GO:0070861	0.0977789834793745	0.985025283059636	2	17	regulation of protein exit from endoplasmic reticulum	BP	13569	419
GO:0030804	0.0978509599165325	0.964551433518788	5	77	positive regulation of cyclic nucleotide biosynthetic process	BP	13569	419
GO:0098532	0.0979751194130657	0.996254096962354	1	4	histone H3-K27 trimethylation	BP	13569	419
GO:0021532	0.098018991660509	0.976071403156862	3	36	neural tube patterning	BP	13569	419
GO:0019732	0.0984403136843498	0.996628231412628	1	3	antifungal humoral response	BP	13569	419
GO:0006421	0.0985923546105913	0.996617561111678	1	3	asparaginyl-tRNA aminoacylation	BP	13569	419
GO:0014734	0.0985978317499286	0.996205267436063	1	4	skeletal muscle hypertrophy	BP	13569	419
GO:0071613	0.098623033459964	0.996615405915233	1	3	granzyme B production	BP	13569	419
GO:0071661	0.098623033459964	0.996615405915233	1	3	regulation of granzyme B production	BP	13569	419
GO:0071663	0.098623033459964	0.996615405915233	1	3	positive regulation of granzyme B production	BP	13569	419
GO:0071259	0.0986279939614052	0.996615057371304	1	3	cellular response to magnetism	BP	13569	419
GO:1990086	0.0987050055903457	0.996609643826396	1	3	lens fiber cell apoptotic process	BP	13569	419
GO:0072061	0.0987463033689675	0.996606738925933	1	3	inner medullary collecting duct development	BP	13569	419
GO:0002428	0.0989207336254207	0.996594455062855	1	3	antigen processing and presentation of peptide antigen via MHC class Ib	BP	13569	419
GO:0072053	0.0992602702407664	0.996570477259823	1	3	renal inner medulla development	BP	13569	419
GO:0009624	0.099589177700284	0.996547166023092	1	3	response to nematode	BP	13569	419
GO:0019401	0.0996792035246368	0.996540771039881	1	3	alditol biosynthetic process	BP	13569	419
GO:0060074	0.0998536520590834	0.984257912697375	2	21	synapse maturation	BP	13569	419
GO:2000741	0.0999096130009726	0.9961013237453	1	4	positive regulation of mesenchymal stem cell differentiation	BP	13569	419
GO:0045065	0.100187799056612	0.996504526465372	1	3	cytotoxic T cell differentiation	BP	13569	419
GO:0003417	0.100231431462179	0.984350584172613	2	18	growth plate cartilage development	BP	13569	419
GO:0006555	0.10036876208171	0.984394322866259	2	17	methionine metabolic process	BP	13569	419
GO:1902162	0.100763570574164	0.996463255617685	1	3	regulation of DNA damage response, signal transduction by p53 class mediator resulting in transcription of p21 class mediator	BP	13569	419
GO:0006537	0.100927560970248	0.99601965104102	1	4	glutamate biosynthetic process	BP	13569	419
GO:0007056	0.100937837465447	0.996450714230274	1	3	spindle assembly involved in female meiosis	BP	13569	419
GO:0042662	0.100952093735622	0.996449687225622	1	3	negative regulation of mesodermal cell fate specification	BP	13569	419
GO:1905771	0.100952093735622	0.996449687225622	1	3	negative regulation of mesodermal cell differentiation	BP	13569	419
GO:1905903	0.100952093735622	0.996449687225622	1	3	negative regulation of mesoderm formation	BP	13569	419
GO:0021511	0.101029931035412	0.984083401992275	2	19	spinal cord patterning	BP	13569	419
GO:0035977	0.101181449889309	0.995999142899647	1	4	protein deglycosylation involved in glycoprotein catabolic process	BP	13569	419
GO:0036507	0.101181449889309	0.995999142899647	1	4	protein demannosylation	BP	13569	419
GO:0036508	0.101181449889309	0.995999142899647	1	4	protein alpha-1,2-demannosylation	BP	13569	419
GO:0097466	0.101181449889309	0.995999142899647	1	4	ubiquitin-dependent glycoprotein ERAD pathway	BP	13569	419
GO:1904382	0.101181449889309	0.995999142899647	1	4	mannose trimming involved in glycoprotein ERAD pathway	BP	13569	419
GO:0007167	0.101255397752067	0.931252914358718	27	715	enzyme linked receptor protein signaling pathway	BP	13569	419
GO:0018101	0.101290709652482	0.995990300366933	1	4	protein citrullination	BP	13569	419
GO:0036414	0.101290709652482	0.995990300366933	1	4	histone citrullination	BP	13569	419
GO:0061744	0.101301257088918	0.995989446209084	1	4	motor behavior	BP	13569	419
GO:0050866	0.101503190656226	0.952348995680779	8	150	negative regulation of cell activation	BP	13569	419
GO:0044375	0.101699131721354	0.996395653442014	1	3	regulation of peroxisome size	BP	13569	419
GO:0010506	0.101735891436809	0.949703533184583	9	188	regulation of autophagy	BP	13569	419
GO:0090071	0.101784042481664	0.996389484689778	1	3	negative regulation of ribosome biogenesis	BP	13569	419
GO:0035711	0.101847869035943	0.996384844058347	1	3	T-helper 1 cell activation	BP	13569	419
GO:1903052	0.101885454858286	0.958408198189767	6	105	positive regulation of proteolysis involved in cellular protein catabolic process	BP	13569	419
GO:0051905	0.101955007075694	0.983923438006547	2	18	establishment of pigment granule localization	BP	13569	419
GO:0010133	0.102004292594709	0.99637345776166	1	3	proline catabolic process to glutamate	BP	13569	419
GO:0006059	0.102152513584052	0.996362651207581	1	3	hexitol metabolic process	BP	13569	419
GO:1903070	0.102194168956171	0.996359611144539	1	3	negative regulation of ER-associated ubiquitin-dependent protein catabolic process	BP	13569	419
GO:0034637	0.102233234340608	0.967664931762118	4	60	cellular carbohydrate biosynthetic process	BP	13569	419
GO:2000369	0.102239302034176	0.983781450908992	2	19	regulation of clathrin-dependent endocytosis	BP	13569	419
GO:0090280	0.102433538576527	0.983804055657136	2	18	positive regulation of calcium ion import	BP	13569	419
GO:0071306	0.102450959629685	0.995895769731474	1	4	cellular response to vitamin E	BP	13569	419
GO:0002426	0.102564578194697	0.996332519578409	1	3	immunoglobulin production in mucosal tissue	BP	13569	419
GO:0097360	0.102599862326174	0.996329933413961	1	3	chorionic trophoblast cell proliferation	BP	13569	419
GO:1901382	0.102599862326174	0.996329933413961	1	3	regulation of chorionic trophoblast cell proliferation	BP	13569	419
GO:0035993	0.102757817215128	0.996318344319031	1	3	deltoid tuberosity development	BP	13569	419
GO:0010901	0.102829144514876	0.996313104775103	1	3	regulation of very-low-density lipoprotein particle remodeling	BP	13569	419
GO:0070093	0.102980674145091	0.996301960767224	1	3	negative regulation of glucagon secretion	BP	13569	419
GO:0010915	0.103015114783222	0.996299425422553	1	3	regulation of very-low-density lipoprotein particle clearance	BP	13569	419
GO:0010916	0.103015114783222	0.996299425422553	1	3	negative regulation of very-low-density lipoprotein particle clearance	BP	13569	419
GO:0044240	0.103015552567276	0.996299393189247	1	3	multicellular organismal lipid catabolic process	BP	13569	419
GO:0050828	0.103015713007624	0.996299381376256	1	3	regulation of liquid surface tension	BP	13569	419
GO:1900060	0.103015713007624	0.996299381376256	1	3	negative regulation of ceramide biosynthetic process	BP	13569	419
GO:0098917	0.103089643046524	0.995574135725618	1	5	retrograde trans-synaptic signaling	BP	13569	419
GO:0071705	0.103373075117252	0.920158487896067	62	1742	nitrogen compound transport	BP	13569	419
GO:0003333	0.103510427944199	0.967138288624576	4	59	amino acid transmembrane transport	BP	13569	419
GO:0043496	0.103553922365116	0.983604534374695	2	17	regulation of protein homodimerization activity	BP	13569	419
GO:0001938	0.103738504591518	0.967022350259036	4	60	positive regulation of endothelial cell proliferation	BP	13569	419
GO:0010867	0.104119110410049	0.983462812480005	2	17	positive regulation of triglyceride biosynthetic process	BP	13569	419
GO:0042427	0.104194764882467	0.995751524867743	1	4	serotonin biosynthetic process	BP	13569	419
GO:1901162	0.104194764882467	0.995751524867743	1	4	primary amino compound biosynthetic process	BP	13569	419
GO:0016199	0.104713004134577	0.995430439592131	1	5	axon midline choice point recognition	BP	13569	419
GO:1901068	0.104768073253186	0.973654920695703	3	37	guanosine-containing compound metabolic process	BP	13569	419
GO:0097186	0.105075052277046	0.983064830629508	2	19	amelogenesis	BP	13569	419
GO:0072095	0.105259161578244	0.995662196770521	1	4	regulation of branch elongation involved in ureteric bud branching	BP	13569	419
GO:0042130	0.105315520270278	0.966424431755368	4	56	negative regulation of T cell proliferation	BP	13569	419
GO:0052548	0.105319551623687	0.940254403950347	13	281	regulation of endopeptidase activity	BP	13569	419
GO:0030030	0.105618836819985	0.922576035894401	41	1195	cell projection organization	BP	13569	419
GO:0034311	0.106691010317433	0.982811926511013	2	17	diol metabolic process	BP	13569	419
GO:2000050	0.106696225298336	0.982581783157582	2	20	regulation of non-canonical Wnt signaling pathway	BP	13569	419
GO:0034377	0.106709419008317	0.982722165910021	2	18	plasma lipoprotein particle assembly	BP	13569	419
GO:1900042	0.106983534652039	0.995225427051275	1	5	positive regulation of interleukin-2 secretion	BP	13569	419
GO:0006931	0.107009656928424	0.995513169445158	1	4	substrate-dependent cell migration, cell attachment to substrate	BP	13569	419
GO:1901998	0.107468862052052	0.972680403094442	3	37	toxin transport	BP	13569	419
GO:1904395	0.107990934123692	0.99542847404168	1	4	positive regulation of skeletal muscle acetylcholine-gated channel clustering	BP	13569	419
GO:0042088	0.107992140647088	0.972526374426341	3	36	T-helper 1 type immune response	BP	13569	419
GO:0036342	0.10801386418166	0.982240284771594	2	20	post-anal tail morphogenesis	BP	13569	419
GO:0002639	0.108111992439014	0.97248281840717	3	36	positive regulation of immunoglobulin production	BP	13569	419
GO:0001916	0.108557272375005	0.982333508317657	2	17	positive regulation of T cell mediated cytotoxicity	BP	13569	419
GO:0006642	0.10892889074549	0.995046026800058	1	5	triglyceride mobilization	BP	13569	419
GO:0000042	0.109125376961444	0.995027714154256	1	5	protein targeting to Golgi	BP	13569	419
GO:0071867	0.109359228381818	0.971863165230633	3	41	response to monoamine	BP	13569	419
GO:0035564	0.109724768383225	0.995276791831802	1	4	regulation of kidney size	BP	13569	419
GO:0015846	0.10975953944664	0.995273723344876	1	4	polyamine transport	BP	13569	419
GO:0070169	0.1102214331351	0.971640407145683	3	38	positive regulation of biomineral tissue development	BP	13569	419
GO:0006776	0.110457375796743	0.995211919203554	1	4	vitamin A metabolic process	BP	13569	419
GO:0098887	0.110692213636962	0.995191025858219	1	4	neurotransmitter receptor transport, endosome to postsynaptic membrane	BP	13569	419
GO:1904970	0.111078231335634	0.995156578312974	1	4	brush border assembly	BP	13569	419
GO:0003254	0.111386949067074	0.97111493778808	3	41	regulation of membrane depolarization	BP	13569	419
GO:0006620	0.111684957861662	0.99478592192654	1	5	posttranslational protein targeting to endoplasmic reticulum membrane	BP	13569	419
GO:1905165	0.111691251380076	0.994785319985346	1	5	regulation of lysosomal protein catabolic process	BP	13569	419
GO:0030422	0.111941356802656	0.995079087022218	1	4	production of siRNA involved in RNA interference	BP	13569	419
GO:0015842	0.111998007459313	0.995073978327295	1	4	aminergic neurotransmitter loading into synaptic vesicle	BP	13569	419
GO:0043031	0.112034651096851	0.995070672359847	1	4	negative regulation of macrophage activation	BP	13569	419
GO:0060486	0.112623158858702	0.995017417794157	1	4	Clara cell differentiation	BP	13569	419
GO:0021759	0.112865690348026	0.994995383366268	1	4	globus pallidus development	BP	13569	419
GO:0009190	0.112870985263699	0.948852099378551	7	134	cyclic nucleotide biosynthetic process	BP	13569	419
GO:0052652	0.112870985263699	0.948852099378551	7	134	cyclic purine nucleotide metabolic process	BP	13569	419
GO:0007412	0.112983444077825	0.994984666789053	1	4	axon target recognition	BP	13569	419
GO:0043435	0.113165267716832	0.994968095635946	1	4	response to corticotropin-releasing hormone	BP	13569	419
GO:0071376	0.113165267716832	0.994968095635946	1	4	cellular response to corticotropin-releasing hormone stimulus	BP	13569	419
GO:0060249	0.113184964912194	0.934976658887903	13	300	anatomical structure homeostasis	BP	13569	419
GO:1904220	0.113451110759092	0.994941986176705	1	4	regulation of serine C-palmitoyltransferase activity	BP	13569	419
GO:0001920	0.114001548650263	0.994891507869806	1	4	negative regulation of receptor recycling	BP	13569	419
GO:1905039	0.114068533214462	0.956626175595119	5	85	carboxylic acid transmembrane transport	BP	13569	419
GO:0048639	0.114326856801655	0.944780686201398	8	171	positive regulation of developmental growth	BP	13569	419
GO:1903573	0.115109708208083	0.969861989274387	3	37	negative regulation of response to endoplasmic reticulum stress	BP	13569	419
GO:0072180	0.115461239506959	0.994756368112487	1	4	mesonephric duct morphogenesis	BP	13569	419
GO:0040038	0.116141131411837	0.994692788706383	1	4	polar body extrusion after meiotic divisions	BP	13569	419
GO:0050995	0.116450166983812	0.980070499185277	2	19	negative regulation of lipid catabolic process	BP	13569	419
GO:0046653	0.116660881099654	0.980013242879076	2	19	tetrahydrofolate metabolic process	BP	13569	419
GO:0045085	0.117045468405458	0.994607594962829	1	4	negative regulation of interleukin-2 biosynthetic process	BP	13569	419
GO:0055114	0.117480806478812	0.916915292285831	31	761	oxidation-reduction process	BP	13569	419
GO:2000697	0.117618516017024	0.99455324053157	1	4	negative regulation of epithelial cell differentiation involved in kidney development	BP	13569	419
GO:0015015	0.11788233416843	0.994528120399436	1	4	heparan sulfate proteoglycan biosynthetic process, enzymatic modification	BP	13569	419
GO:0032703	0.117895328039585	0.979676517162286	2	19	negative regulation of interleukin-2 production	BP	13569	419
GO:0048857	0.117930891926701	0.960792353841125	4	60	neural nucleus development	BP	13569	419
GO:0071824	0.118065275256221	0.945933987673762	7	131	protein-DNA complex subunit organization	BP	13569	419
GO:0006323	0.118355709620776	0.954465185778563	5	87	DNA packaging	BP	13569	419
GO:0035295	0.118398665175213	0.92151972535511	22	592	tube development	BP	13569	419
GO:0006398	0.118765210905066	0.994443611753562	1	4	mRNA 3'-end processing by stem-loop binding and cleavage	BP	13569	419
GO:0046125	0.11896316169993	0.994424570243853	1	4	pyrimidine deoxyribonucleoside metabolic process	BP	13569	419
GO:0035385	0.118996688489166	0.993653055464267	1	7	Roundabout signaling pathway	BP	13569	419
GO:0009820	0.119009914610456	0.994420067919573	1	4	alkaloid metabolic process	BP	13569	419
GO:0031397	0.119043726594853	0.960270041992098	4	61	negative regulation of protein ubiquitination	BP	13569	419
GO:0048736	0.119172319789303	0.945196912092642	7	146	appendage development	BP	13569	419
GO:0060173	0.119172319789303	0.945196912092642	7	146	limb development	BP	13569	419
GO:0009895	0.119313107048197	0.936600036353043	10	215	negative regulation of catabolic process	BP	13569	419
GO:1904398	0.119512313017839	0.994009014057451	1	5	positive regulation of neuromuscular junction development	BP	13569	419
GO:0071874	0.11978052303782	0.994345581794659	1	4	cellular response to norepinephrine stimulus	BP	13569	419
GO:0033555	0.119830017674806	0.9536992632101	5	89	multicellular organismal response to stress	BP	13569	419
GO:2000586	0.120096615253648	0.993705519786483	1	6	regulation of platelet-derived growth factor receptor-beta signaling pathway	BP	13569	419
GO:1904491	0.12010539538897	0.99431402384992	1	4	protein localization to ciliary transition zone	BP	13569	419
GO:0098586	0.120411681484463	0.967645976629795	3	43	cellular response to virus	BP	13569	419
GO:0045109	0.120428728702286	0.978978555998391	2	19	intermediate filament organization	BP	13569	419
GO:1903202	0.121147883821815	0.967494445349234	3	39	negative regulation of oxidative stress-induced cell death	BP	13569	419
GO:0010951	0.12134163673618	0.94070704963934	8	154	negative regulation of endopeptidase activity	BP	13569	419
GO:0097168	0.121355887776617	0.994191686273673	1	4	mesenchymal stem cell proliferation	BP	13569	419
GO:0035411	0.121432661457305	0.978413766726172	2	23	catenin import into nucleus	BP	13569	419
GO:0045590	0.122031401400885	0.994125027631854	1	4	negative regulation of regulatory T cell differentiation	BP	13569	419
GO:1903377	0.122123076994087	0.994115950268458	1	4	negative regulation of oxidative stress-induced neuron intrinsic apoptotic signaling pathway	BP	13569	419
GO:0060117	0.122203328783859	0.978195780726041	2	23	auditory receptor cell development	BP	13569	419
GO:0030240	0.122212861608454	0.99410705296838	1	4	skeletal muscle thin filament assembly	BP	13569	419
GO:2000515	0.122279573313898	0.978379450562962	2	20	negative regulation of CD4-positive, alpha-beta T cell activation	BP	13569	419
GO:0048640	0.12245972810995	0.952357447332383	5	90	negative regulation of developmental growth	BP	13569	419
GO:0051181	0.122736088475588	0.978251011389092	2	20	cofactor transport	BP	13569	419
GO:1903203	0.122755756421222	0.978169884965519	2	21	regulation of oxidative stress-induced neuron death	BP	13569	419
GO:0046148	0.122767483121216	0.96683319971839	3	40	pigment biosynthetic process	BP	13569	419
GO:0002386	0.122925046728049	0.994036226634997	1	4	immune response in mucosal-associated lymphoid tissue	BP	13569	419
GO:0017085	0.123293422651941	0.9780177190817	2	21	response to insecticide	BP	13569	419
GO:1903224	0.123730768830214	0.993566720267184	1	5	regulation of endodermal cell differentiation	BP	13569	419
GO:0000902	0.124111983832745	0.913196430854059	28	824	cell morphogenesis	BP	13569	419
GO:0009792	0.124367434422057	0.917881796098092	21	563	embryo development ending in birth or egg hatching	BP	13569	419
GO:0010508	0.124515161827698	0.951286744177871	5	92	positive regulation of autophagy	BP	13569	419
GO:0060480	0.12462149034475	0.993865714283902	1	4	lung goblet cell differentiation	BP	13569	419
GO:0060481	0.12462149034475	0.993865714283902	1	4	lobar bronchus epithelium development	BP	13569	419
GO:0007258	0.124681441621496	0.993464750012819	1	5	JUN phosphorylation	BP	13569	419
GO:0002825	0.124866256903147	0.977733711679016	2	19	regulation of T-helper 1 type immune response	BP	13569	419
GO:0032655	0.124887244324388	0.966008486661874	3	40	regulation of interleukin-12 production	BP	13569	419
GO:0051603	0.125104259766877	0.91736692306963	21	532	proteolysis involved in cellular protein catabolic process	BP	13569	419
GO:0003419	0.125252518778703	0.993801639865816	1	4	growth plate cartilage chondrocyte proliferation	BP	13569	419
GO:0051902	0.125331825695551	0.993793562156905	1	4	negative regulation of mitochondrial depolarization	BP	13569	419
GO:0099558	0.125351411313304	0.993127248552904	1	6	maintenance of synapse structure	BP	13569	419
GO:0045736	0.125696758522298	0.977410759421334	2	20	negative regulation of cyclin-dependent protein serine/threonine kinase activity	BP	13569	419
GO:0007369	0.125769713676618	0.941369600120744	7	150	gastrulation	BP	13569	419
GO:0007411	0.125869406098539	0.941275243494733	7	156	axon guidance	BP	13569	419
GO:0038203	0.12592315566533	0.99373315749747	1	4	TORC2 signaling	BP	13569	419
GO:0072039	0.126059310299748	0.993719205388045	1	4	regulation of mesenchymal cell apoptotic process involved in nephron morphogenesis	BP	13569	419
GO:0072040	0.126059310299748	0.993719205388045	1	4	negative regulation of mesenchymal cell apoptotic process involved in nephron morphogenesis	BP	13569	419
GO:1901145	0.126059310299748	0.993719205388045	1	4	mesenchymal cell apoptotic process involved in nephron morphogenesis	BP	13569	419
GO:1904673	0.126059310299748	0.993719205388045	1	4	negative regulation of somatic stem cell population maintenance	BP	13569	419
GO:0045162	0.126357586741046	0.993013466379502	1	6	clustering of voltage-gated sodium channels	BP	13569	419
GO:0002430	0.126660114321285	0.993657443370335	1	4	complement receptor mediated signaling pathway	BP	13569	419
GO:2000566	0.126930613785248	0.993629531870373	1	4	positive regulation of CD8-positive, alpha-beta T cell proliferation	BP	13569	419
GO:0035148	0.127118672304881	0.940578774129891	7	151	tube formation	BP	13569	419
GO:0072600	0.127165107408927	0.992921436070168	1	6	establishment of protein localization to Golgi	BP	13569	419
GO:0042796	0.127296788269407	0.993591644767978	1	4	snRNA transcription from RNA polymerase III promoter	BP	13569	419
GO:0009100	0.127688581772409	0.925152460728268	13	298	glycoprotein metabolic process	BP	13569	419
GO:0032324	0.127708967883762	0.993548855313816	1	4	molybdopterin cofactor biosynthetic process	BP	13569	419
GO:1903367	0.127726082986242	0.993547075289127	1	4	positive regulation of fear response	BP	13569	419
GO:2000987	0.127726082986242	0.993547075289127	1	4	positive regulation of behavioral fear response	BP	13569	419
GO:0061387	0.127885815890844	0.94945616181318	5	101	regulation of extent of cell growth	BP	13569	419
GO:1903899	0.128057207910775	0.993512586059243	1	4	positive regulation of PERK-mediated unfolded protein response	BP	13569	419
GO:0009996	0.128154908509613	0.993502391179913	1	4	negative regulation of cell fate specification	BP	13569	419
GO:0030500	0.128365738727417	0.955932985933592	4	64	regulation of bone mineralization	BP	13569	419
GO:0033688	0.128373587587437	0.976486201104759	2	22	regulation of osteoblast proliferation	BP	13569	419
GO:1904714	0.128799431473479	0.993434923852045	1	4	regulation of chaperone-mediated autophagy	BP	13569	419
GO:1900408	0.128888964999574	0.964433450704163	3	40	negative regulation of cellular response to oxidative stress	BP	13569	419
GO:0065005	0.129373401804365	0.976349833425556	2	20	protein-lipid complex assembly	BP	13569	419
GO:0032400	0.129588137493417	0.976287273534522	2	20	melanosome localization	BP	13569	419
GO:0051055	0.129619629668128	0.964106359243562	3	41	negative regulation of lipid biosynthetic process	BP	13569	419
GO:0098528	0.129735158036224	0.9929084461357	1	5	skeletal muscle fiber differentiation	BP	13569	419
GO:0050770	0.130233642308633	0.938680987233453	7	164	regulation of axonogenesis	BP	13569	419
GO:0019230	0.130394350730122	0.993266382403978	1	4	proprioception	BP	13569	419
GO:0009719	0.130547102841745	0.899912858736066	50	1429	response to endogenous stimulus	BP	13569	419
GO:1902732	0.130565627212535	0.993248148235494	1	4	positive regulation of chondrocyte proliferation	BP	13569	419
GO:0035470	0.130618249100999	0.993242540835527	1	4	positive regulation of vascular wound healing	BP	13569	419
GO:0030046	0.13066830139468	0.992803098035063	1	5	parallel actin filament bundle assembly	BP	13569	419
GO:0070940	0.130893791972596	0.992777517746467	1	5	dephosphorylation of RNA polymerase II C-terminal domain	BP	13569	419
GO:0060548	0.131452036857836	0.905398874618266	32	848	negative regulation of cell death	BP	13569	419
GO:0046684	0.131644067188063	0.99269205854817	1	5	response to pyrethroid	BP	13569	419
GO:0072215	0.131876497146658	0.975532403466893	2	21	regulation of metanephros development	BP	13569	419
GO:0060620	0.131998337966494	0.993094596362946	1	4	regulation of cholesterol import	BP	13569	419
GO:2000909	0.131998337966494	0.993094596362946	1	4	regulation of sterol import	BP	13569	419
GO:0032729	0.132393295680454	0.9541128926332	4	61	positive regulation of interferon-gamma production	BP	13569	419
GO:1903825	0.132414971729134	0.947250421360021	5	89	organic acid transmembrane transport	BP	13569	419
GO:0097485	0.132425493128277	0.937425906598558	7	158	neuron projection guidance	BP	13569	419
GO:1901621	0.132456261007455	0.993045131620597	1	4	negative regulation of smoothened signaling pathway involved in dorsal/ventral neural tube patterning	BP	13569	419
GO:0019262	0.13256873694579	0.993032953327584	1	4	N-acetylneuraminate catabolic process	BP	13569	419
GO:0001662	0.132761345752684	0.962778028988253	3	43	behavioral fear response	BP	13569	419
GO:0060355	0.133390244969796	0.992491100265525	1	5	positive regulation of cell adhesion molecule production	BP	13569	419
GO:0030104	0.133433220244539	0.962506764746224	3	43	water homeostasis	BP	13569	419
GO:0090155	0.133460760806133	0.992935969083385	1	4	negative regulation of sphingolipid biosynthetic process	BP	13569	419
GO:0090156	0.133460760806133	0.992935969083385	1	4	cellular sphingolipid homeostasis	BP	13569	419
GO:0090666	0.133600504909	0.992920711061748	1	4	scaRNA localization to Cajal body	BP	13569	419
GO:0042220	0.133636091753036	0.953378274260752	4	68	response to cocaine	BP	13569	419
GO:0051464	0.133721141571611	0.992907525232936	1	4	positive regulation of cortisol secretion	BP	13569	419
GO:0006562	0.133944709529878	0.99288305435093	1	4	proline catabolic process	BP	13569	419
GO:0002286	0.134076930212094	0.95325027737838	4	64	T cell activation involved in immune response	BP	13569	419
GO:1900738	0.134253207571065	0.992849213832414	1	4	positive regulation of phospholipase C-activating G-protein coupled receptor signaling pathway	BP	13569	419
GO:0034382	0.134284665457544	0.992845758286035	1	4	chylomicron remnant clearance	BP	13569	419
GO:0071830	0.134284665457544	0.992845758286035	1	4	triglyceride-rich lipoprotein particle clearance	BP	13569	419
GO:0051875	0.134462270613785	0.974763068835918	2	21	pigment granule localization	BP	13569	419
GO:0009256	0.134469773472602	0.992365417799696	1	5	10-formyltetrahydrofolate metabolic process	BP	13569	419
GO:0070345	0.13451564902821	0.992360052313757	1	5	negative regulation of fat cell proliferation	BP	13569	419
GO:0099639	0.134742001282037	0.992333549489193	1	5	neurotransmitter receptor transport, endosome to plasma membrane	BP	13569	419
GO:0090086	0.134761298415051	0.992793293166499	1	4	negative regulation of protein deubiquitination	BP	13569	419
GO:0032929	0.134794112775171	0.992789673648675	1	4	negative regulation of superoxide anion generation	BP	13569	419
GO:0036475	0.134797974437578	0.974583720760629	2	22	neuron death in response to oxidative stress	BP	13569	419
GO:0002125	0.134877350845925	0.992780487919318	1	4	maternal aggressive behavior	BP	13569	419
GO:0035990	0.134881307777492	0.992780051097779	1	4	tendon cell differentiation	BP	13569	419
GO:0035992	0.134881307777492	0.992780051097779	1	4	tendon formation	BP	13569	419
GO:0090131	0.134938708157458	0.992773712860132	1	4	mesenchyme migration	BP	13569	419
GO:0043069	0.135174404641018	0.90403615191639	29	763	negative regulation of programmed cell death	BP	13569	419
GO:1904951	0.135502639896933	0.912636115184655	18	442	positive regulation of establishment of protein localization	BP	13569	419
GO:0010989	0.13583284752558	0.992205143422563	1	5	negative regulation of low-density lipoprotein particle clearance	BP	13569	419
GO:2000739	0.136679721322127	0.991789049044535	1	6	regulation of mesenchymal stem cell differentiation	BP	13569	419
GO:0061053	0.136929323351961	0.951772197685927	4	70	somite development	BP	13569	419
GO:0048646	0.137087953909189	0.901924404490998	30	847	anatomical structure formation involved in morphogenesis	BP	13569	419
GO:0060681	0.137109105599604	0.992053475296145	1	5	branch elongation involved in ureteric bud branching	BP	13569	419
GO:1903429	0.137822524878347	0.973749165758705	2	21	regulation of cell maturation	BP	13569	419
GO:0032469	0.13784022360419	0.973743783266146	2	21	endoplasmic reticulum calcium ion homeostasis	BP	13569	419
GO:1904393	0.138235155135318	0.99191836903472	1	5	regulation of skeletal muscle acetylcholine-gated channel clustering	BP	13569	419
GO:0048808	0.13859615144988	0.991874799734232	1	5	male genitalia morphogenesis	BP	13569	419
GO:0090598	0.13859615144988	0.991874799734232	1	5	male anatomical structure morphogenesis	BP	13569	419
GO:0044539	0.138760711796575	0.991854897363366	1	5	long-chain fatty acid import	BP	13569	419
GO:0048096	0.138982577966799	0.991501585924093	1	6	chromatin-mediated maintenance of transcription	BP	13569	419
GO:0060332	0.139480506779749	0.991767539387446	1	5	positive regulation of response to interferon-gamma	BP	13569	419
GO:0060335	0.139480506779749	0.991767539387446	1	5	positive regulation of interferon-gamma-mediated signaling pathway	BP	13569	419
GO:0032615	0.139653214615265	0.960001387802084	3	42	interleukin-12 production	BP	13569	419
GO:0010866	0.139658077162836	0.973188593689061	2	21	regulation of triglyceride biosynthetic process	BP	13569	419
GO:1903911	0.139741474098508	0.991735744755717	1	5	positive regulation of receptor clustering	BP	13569	419
GO:1901628	0.139743872236703	0.991735452279543	1	5	positive regulation of postsynaptic membrane organization	BP	13569	419
GO:2001286	0.139796773892218	0.991728999011555	1	5	regulation of caveolin-mediated endocytosis	BP	13569	419
GO:0055022	0.140156239317975	0.973127754908589	2	20	negative regulation of cardiac muscle tissue growth	BP	13569	419
GO:0061117	0.140156239317975	0.973127754908589	2	20	negative regulation of heart growth	BP	13569	419
GO:0002209	0.140737401198854	0.959480190541398	3	44	behavioral defense response	BP	13569	419
GO:0010171	0.140866595357766	0.959329248062866	3	47	body morphogenesis	BP	13569	419
GO:0000395	0.141034401671996	0.991577261402016	1	5	mRNA 5'-splice site recognition	BP	13569	419
GO:0006929	0.141162825816632	0.972429593751486	2	25	substrate-dependent cell migration	BP	13569	419
GO:0060429	0.141183147230288	0.897593065340717	32	915	epithelium development	BP	13569	419
GO:0046835	0.141470484166059	0.97263044478011	2	21	carbohydrate phosphorylation	BP	13569	419
GO:0044283	0.141643487827585	0.909341744108258	17	405	small molecule biosynthetic process	BP	13569	419
GO:0006893	0.141884801115068	0.958968763304842	3	45	Golgi to plasma membrane transport	BP	13569	419
GO:0034454	0.142283917566295	0.991080319590598	1	6	microtubule anchoring at centrosome	BP	13569	419
GO:0002287	0.142313055281323	0.958860436709348	3	43	alpha-beta T cell activation involved in immune response	BP	13569	419
GO:0071000	0.142645548704099	0.991377529987148	1	5	response to magnetism	BP	13569	419
GO:0072330	0.142681608515873	0.931463814054181	7	138	monocarboxylic acid biosynthetic process	BP	13569	419
GO:0035107	0.142744187237198	0.935941918776048	6	127	appendage morphogenesis	BP	13569	419
GO:0035108	0.142744187237198	0.935941918776048	6	127	limb morphogenesis	BP	13569	419
GO:0042886	0.142867825944211	0.888886662131552	53	1508	amide transport	BP	13569	419
GO:0048511	0.142983139017206	0.912726483296091	14	343	rhythmic process	BP	13569	419
GO:0000183	0.14312657438487	0.990724390340293	1	7	chromatin silencing at rDNA	BP	13569	419
GO:0006635	0.143156442770069	0.948891241281707	4	64	fatty acid beta-oxidation	BP	13569	419
GO:1902455	0.143193402153704	0.991309045843747	1	5	negative regulation of stem cell population maintenance	BP	13569	419
GO:1904350	0.143308851200418	0.990947330450273	1	6	regulation of protein catabolic process in the vacuole	BP	13569	419
GO:0030819	0.143372396714597	0.94880992781361	4	63	positive regulation of cAMP biosynthetic process	BP	13569	419
GO:0051443	0.143412288283216	0.972122661094723	2	20	positive regulation of ubiquitin-protein transferase activity	BP	13569	419
GO:0016576	0.143546904105535	0.991264703430516	1	5	histone dephosphorylation	BP	13569	419
GO:0018958	0.143854723192981	0.941171671122245	5	91	phenol-containing compound metabolic process	BP	13569	419
GO:0010466	0.143866871789212	0.926867777714952	8	160	negative regulation of peptidase activity	BP	13569	419
GO:0045922	0.143929008830932	0.971779107332771	2	22	negative regulation of fatty acid metabolic process	BP	13569	419
GO:1903826	0.143960881488968	0.991212622391806	1	5	arginine transmembrane transport	BP	13569	419
GO:0001826	0.144055962760162	0.990849730586134	1	6	inner cell mass cell differentiation	BP	13569	419
GO:0032649	0.144109178321043	0.94112889358952	5	85	regulation of interferon-gamma production	BP	13569	419
GO:0030810	0.144109619991431	0.941095906779142	5	87	positive regulation of nucleotide biosynthetic process	BP	13569	419
GO:1900373	0.144109619991431	0.941095906779142	5	87	positive regulation of purine nucleotide biosynthetic process	BP	13569	419
GO:0007602	0.144244422124094	0.971863418867167	2	20	phototransduction	BP	13569	419
GO:1902883	0.144466924351556	0.957997548281316	3	42	negative regulation of response to oxidative stress	BP	13569	419
GO:0045879	0.144741936700909	0.971443991049289	2	23	negative regulation of smoothened signaling pathway	BP	13569	419
GO:0090315	0.145191294379181	0.991056854915652	1	5	negative regulation of protein targeting to membrane	BP	13569	419
GO:0033619	0.145480270764381	0.957495575949162	3	44	membrane protein proteolysis	BP	13569	419
GO:0019884	0.145728184108057	0.971398776012327	2	20	antigen processing and presentation of exogenous antigen	BP	13569	419
GO:0033685	0.145762653862974	0.990984026234926	1	5	negative regulation of luteinizing hormone secretion	BP	13569	419
GO:0019320	0.145963629787545	0.9712269036804	2	21	hexose catabolic process	BP	13569	419
GO:1904587	0.146718197368731	0.990497417571535	1	6	response to glycoprotein	BP	13569	419
GO:0006701	0.146797867658408	0.990851269916309	1	5	progesterone biosynthetic process	BP	13569	419
GO:0003416	0.146854191145478	0.970699893829511	2	24	endochondral bone growth	BP	13569	419
GO:0021904	0.14706724832844	0.970788164470596	2	22	dorsal/ventral neural tube patterning	BP	13569	419
GO:0060633	0.147134051639918	0.990807934946996	1	5	negative regulation of transcription initiation from RNA polymerase II promoter	BP	13569	419
GO:2000143	0.147134051639918	0.990807934946996	1	5	negative regulation of DNA-templated transcription, initiation	BP	13569	419
GO:0035413	0.147153376625021	0.990178315453855	1	7	positive regulation of catenin import into nucleus	BP	13569	419
GO:0072179	0.147783851277072	0.990723864528515	1	5	nephric duct formation	BP	13569	419
GO:0015711	0.148071732804761	0.909098209580032	14	341	organic anion transport	BP	13569	419
GO:0008635	0.148178250097844	0.990672638475203	1	5	activation of cysteine-type endopeptidase activity involved in apoptotic process by cytochrome c	BP	13569	419
GO:0042753	0.148276411818769	0.970493474580732	2	21	positive regulation of circadian rhythm	BP	13569	419
GO:0043400	0.148589896475606	0.990619011693254	1	5	cortisol secretion	BP	13569	419
GO:0051462	0.148589896475606	0.990619011693254	1	5	regulation of cortisol secretion	BP	13569	419
GO:0099550	0.149092056996432	0.989909483783104	1	7	trans-synaptic signaling, modulating synaptic transmission	BP	13569	419
GO:0042148	0.149271437718895	0.990529863895904	1	5	strand invasion	BP	13569	419
GO:1905232	0.14929504691689	0.990149649886431	1	6	cellular response to L-glutamate	BP	13569	419
GO:0055088	0.149498427839372	0.938064447525924	5	95	lipid homeostasis	BP	13569	419
GO:2000064	0.149611662249756	0.990106460460132	1	6	regulation of cortisol biosynthetic process	BP	13569	419
GO:0009790	0.14973091004766	0.891831196353105	30	865	embryo development	BP	13569	419
GO:1905515	0.149806641428558	0.955459725774579	3	50	non-motile cilium assembly	BP	13569	419
GO:0010692	0.149961667692803	0.990058599093691	1	6	regulation of alkaline phosphatase activity	BP	13569	419
GO:1904030	0.149986530504397	0.969854030853775	2	22	negative regulation of cyclin-dependent protein kinase activity	BP	13569	419
GO:0048021	0.149990751064748	0.990054616558639	1	6	regulation of melanin biosynthetic process	BP	13569	419
GO:1900376	0.149990751064748	0.990054616558639	1	6	regulation of secondary metabolite biosynthetic process	BP	13569	419
GO:0008285	0.15014871892081	0.897458313018104	22	566	negative regulation of cell proliferation	BP	13569	419
GO:0033087	0.150430004543362	0.990377286247632	1	5	negative regulation of immature T cell proliferation	BP	13569	419
GO:0035898	0.150470111029791	0.990371981094064	1	5	parathyroid hormone secretion	BP	13569	419
GO:0032435	0.151236619172609	0.969450395114517	2	22	negative regulation of proteasomal ubiquitin-dependent protein catabolic process	BP	13569	419
GO:0010986	0.151384986650688	0.990250540077151	1	5	positive regulation of lipoprotein particle clearance	BP	13569	419
GO:0030801	0.151555108705773	0.93704906361984	5	88	positive regulation of cyclic nucleotide metabolic process	BP	13569	419
GO:0035567	0.151838443641956	0.954583981501593	3	50	non-canonical Wnt signaling pathway	BP	13569	419
GO:0006777	0.152101852424569	0.99015481446861	1	5	Mo-molybdopterin cofactor biosynthetic process	BP	13569	419
GO:0019720	0.152101852424569	0.99015481446861	1	5	Mo-molybdopterin cofactor metabolic process	BP	13569	419
GO:0006835	0.152440952501691	0.944138727298377	4	72	dicarboxylic acid transport	BP	13569	419
GO:1900736	0.152755291337003	0.990067122818677	1	5	regulation of phospholipase C-activating G-protein coupled receptor signaling pathway	BP	13569	419
GO:0001914	0.152812369621952	0.969033471403604	2	21	regulation of T cell mediated cytotoxicity	BP	13569	419
GO:0052547	0.153073436687167	0.90741346889781	13	301	regulation of peptidase activity	BP	13569	419
GO:0051093	0.153096688072894	0.890413525083724	28	770	negative regulation of developmental process	BP	13569	419
GO:0046668	0.153103842294176	0.990020177141562	1	5	regulation of retinal cell programmed cell death	BP	13569	419
GO:0043086	0.153332515518431	0.894083071556763	23	595	negative regulation of catalytic activity	BP	13569	419
GO:0014866	0.153345588515501	0.989987547267012	1	5	skeletal myofibril assembly	BP	13569	419
GO:1902308	0.153551859170636	0.989959660690594	1	5	regulation of peptidyl-serine dephosphorylation	BP	13569	419
GO:0070167	0.153612940802707	0.943635872730048	4	68	regulation of biomineral tissue development	BP	13569	419
GO:0006553	0.153899316454064	0.989912592703624	1	5	lysine metabolic process	BP	13569	419
GO:0009913	0.154066567151554	0.929366064777283	6	128	epidermal cell differentiation	BP	13569	419
GO:1901223	0.154199855854084	0.989871785409393	1	5	negative regulation of NIK/NF-kappaB signaling	BP	13569	419
GO:0042661	0.154427204041574	0.989840857465477	1	5	regulation of mesodermal cell fate specification	BP	13569	419
GO:1905770	0.154427204041574	0.989840857465477	1	5	regulation of mesodermal cell differentiation	BP	13569	419
GO:1905902	0.154427204041574	0.989840857465477	1	5	regulation of mesoderm formation	BP	13569	419
GO:0001714	0.15448842880869	0.989832519959627	1	5	endodermal cell fate specification	BP	13569	419
GO:0002934	0.154620119934917	0.989409831983874	1	6	desmosome organization	BP	13569	419
GO:2000852	0.154945991156279	0.989770093827712	1	5	regulation of corticosterone secretion	BP	13569	419
GO:0061043	0.155089296228686	0.989750500375186	1	5	regulation of vascular wound healing	BP	13569	419
GO:0050829	0.155141329292695	0.953481996562044	3	41	defense response to Gram-negative bacterium	BP	13569	419
GO:0098868	0.155225947712781	0.967904177765093	2	25	bone growth	BP	13569	419
GO:1903071	0.155289293225548	0.989723122143375	1	5	positive regulation of ER-associated ubiquitin-dependent protein catabolic process	BP	13569	419
GO:0051121	0.155536012829859	0.989689294033893	1	5	hepoxilin metabolic process	BP	13569	419
GO:0051122	0.155536012829859	0.989689294033893	1	5	hepoxilin biosynthetic process	BP	13569	419
GO:0018401	0.155574152639284	0.989684059313666	1	5	peptidyl-proline hydroxylation to 4-hydroxy-L-proline	BP	13569	419
GO:2000563	0.155579559503847	0.989683317101931	1	5	positive regulation of CD4-positive, alpha-beta T cell proliferation	BP	13569	419
GO:0060482	0.155783857657517	0.989655251711792	1	5	lobar bronchus development	BP	13569	419
GO:1903364	0.156293464492229	0.928137140558841	6	120	positive regulation of cellular protein catabolic process	BP	13569	419
GO:0046942	0.156393128170245	0.909510993219199	11	256	carboxylic acid transport	BP	13569	419
GO:1904180	0.156468965162234	0.989560837197873	1	5	negative regulation of membrane depolarization	BP	13569	419
GO:0048546	0.156470588476883	0.952663680670861	3	47	digestive tract morphogenesis	BP	13569	419
GO:2000542	0.156587755247278	0.989129219661654	1	6	negative regulation of gastrulation	BP	13569	419
GO:0015833	0.156711035637595	0.877438528690314	52	1490	peptide transport	BP	13569	419
GO:0035814	0.156774914490386	0.989518525966131	1	5	negative regulation of renal sodium excretion	BP	13569	419
GO:0034447	0.156813219704902	0.989513222092269	1	5	very-low-density lipoprotein particle clearance	BP	13569	419
GO:0009914	0.156976369762541	0.904591036339263	13	314	hormone transport	BP	13569	419
GO:0035740	0.15746716312994	0.98942245299488	1	5	CD8-positive, alpha-beta T cell proliferation	BP	13569	419
GO:2000564	0.15746716312994	0.98942245299488	1	5	regulation of CD8-positive, alpha-beta T cell proliferation	BP	13569	419
GO:1902807	0.157699792727999	0.952160021419335	3	46	negative regulation of cell cycle G1/S phase transition	BP	13569	419
GO:0050886	0.157838077015964	0.933541894655804	5	91	endocrine process	BP	13569	419
GO:0090306	0.157875941113974	0.988943379840527	1	6	spindle assembly involved in meiosis	BP	13569	419
GO:1902946	0.157911255359979	0.988637601320722	1	7	protein localization to early endosome	BP	13569	419
GO:0042795	0.158327137193198	0.989302447914793	1	5	snRNA transcription from RNA polymerase II promoter	BP	13569	419
GO:0006370	0.158396623348188	0.988867785375272	1	6	7-methylguanosine mRNA capping	BP	13569	419
GO:0043066	0.158512509208148	0.886100932400143	28	747	negative regulation of apoptotic process	BP	13569	419
GO:0032501	0.158926994445956	0.864969937917184	163	5152	multicellular organismal process	BP	13569	419
GO:0015886	0.159133474355619	0.988454969996588	1	7	heme transport	BP	13569	419
GO:0009066	0.159496308637332	0.951531740011845	3	42	aspartate family amino acid metabolic process	BP	13569	419
GO:0001561	0.1595372801312	0.989132348573748	1	5	fatty acid alpha-oxidation	BP	13569	419
GO:0035744	0.159730442640676	0.989105064159365	1	5	T-helper 1 cell cytokine production	BP	13569	419
GO:0097164	0.159808434698705	0.920986300733669	7	139	ammonium ion metabolic process	BP	13569	419
GO:0050921	0.15988866222098	0.926011307222309	6	120	positive regulation of chemotaxis	BP	13569	419
GO:0033133	0.159923947932382	0.988644451885204	1	6	positive regulation of glucokinase activity	BP	13569	419
GO:0035989	0.159969393346359	0.988637770221946	1	6	tendon development	BP	13569	419
GO:0098779	0.160243108337131	0.988597482446603	1	6	positive regulation of mitophagy in response to mitochondrial depolarization	BP	13569	419
GO:1901526	0.160243108337131	0.988597482446603	1	6	positive regulation of mitophagy	BP	13569	419
GO:1901029	0.160266527977852	0.989029149198834	1	5	negative regulation of mitochondrial outer membrane permeabilization involved in apoptotic signaling pathway	BP	13569	419
GO:0050868	0.160418915015207	0.932123086594473	5	90	negative regulation of T cell activation	BP	13569	419
GO:1902042	0.16053194729586	0.966381281200199	2	22	negative regulation of extrinsic apoptotic signaling pathway via death domain receptors	BP	13569	419
GO:0070199	0.161129101496731	0.966180045430179	2	22	establishment of protein localization to chromosome	BP	13569	419
GO:0002793	0.161189988827519	0.906201543965963	11	252	positive regulation of peptide secretion	BP	13569	419
GO:0006511	0.1613007105561	0.894658203581178	17	437	ubiquitin-dependent protein catabolic process	BP	13569	419
GO:0006486	0.161312333324236	0.912040575311423	9	196	protein glycosylation	BP	13569	419
GO:0043413	0.161312333324236	0.912040575311423	9	196	macromolecule glycosylation	BP	13569	419
GO:0046503	0.161319652336534	0.95059878742036	3	45	glycerolipid catabolic process	BP	13569	419
GO:1905330	0.161839583913159	0.931190925915871	5	99	regulation of morphogenesis of an epithelium	BP	13569	419
GO:0010719	0.1619930479448	0.965793758276202	2	23	negative regulation of epithelial to mesenchymal transition	BP	13569	419
GO:1902022	0.162021055621714	0.988778711331319	1	5	L-lysine transport	BP	13569	419
GO:1903401	0.162021055621714	0.988778711331319	1	5	L-lysine transmembrane transport	BP	13569	419
GO:0045577	0.162340885226794	0.965509772548343	2	25	regulation of B cell differentiation	BP	13569	419
GO:0034627	0.162348353961236	0.988731657377225	1	5	'de novo' NAD biosynthetic process	BP	13569	419
GO:0015822	0.162350681639942	0.988731322360391	1	5	ornithine transport	BP	13569	419
GO:1903352	0.162350681639942	0.988731322360391	1	5	L-ornithine transmembrane transport	BP	13569	419
GO:0097211	0.162477017658879	0.988713131114871	1	5	cellular response to gonadotropin-releasing hormone	BP	13569	419
GO:0042473	0.162528058468673	0.988258180355049	1	6	outer ear morphogenesis	BP	13569	419
GO:0060795	0.162630059891935	0.965577245389238	2	23	cell fate commitment involved in formation of primary germ layer	BP	13569	419
GO:0019441	0.162817170761689	0.988664073775301	1	5	tryptophan catabolic process to kynurenine	BP	13569	419
GO:0090102	0.162864942267137	0.949731382033285	3	50	cochlea development	BP	13569	419
GO:1903332	0.163110407413896	0.988621691029069	1	5	regulation of protein folding	BP	13569	419
GO:0070646	0.163182465631338	0.930396209625822	5	102	protein modification by small protein removal	BP	13569	419
GO:0018242	0.16318767500138	0.988159238540614	1	6	protein O-linked glycosylation via serine	BP	13569	419
GO:0090166	0.163349429890699	0.988134907479949	1	6	Golgi disassembly	BP	13569	419
GO:0060677	0.163565554035051	0.987779617483283	1	7	ureteric bud elongation	BP	13569	419
GO:0007214	0.16404755871183	0.964925032568851	2	25	gamma-aminobutyric acid signaling pathway	BP	13569	419
GO:0042596	0.164198857981459	0.949237040829953	3	47	fear response	BP	13569	419
GO:1901657	0.164277108486925	0.923467858900926	6	114	glycosyl compound metabolic process	BP	13569	419
GO:0060271	0.164472658805306	0.909864419471205	9	208	cilium assembly	BP	13569	419
GO:0036480	0.164537024134343	0.987955449535963	1	6	neuron intrinsic apoptotic signaling pathway in response to oxidative stress	BP	13569	419
GO:1903376	0.164537024134343	0.987955449535963	1	6	regulation of oxidative stress-induced neuron intrinsic apoptotic signaling pathway	BP	13569	419
GO:2000851	0.164560357924847	0.988410873523324	1	5	positive regulation of glucocorticoid secretion	BP	13569	419
GO:0038031	0.164654545765051	0.987937612167255	1	6	non-canonical Wnt signaling pathway via JNK cascade	BP	13569	419
GO:2000354	0.165232797742901	0.988312396617595	1	5	regulation of ovarian follicle development	BP	13569	419
GO:2001187	0.165389339686228	0.987825764231379	1	6	positive regulation of CD8-positive, alpha-beta T cell activation	BP	13569	419
GO:0015849	0.165498354873698	0.903166273517238	11	259	organic acid transport	BP	13569	419
GO:0048286	0.165504866201535	0.948512569402512	3	51	lung alveolus development	BP	13569	419
GO:1904338	0.165606972487676	0.987792530475834	1	6	regulation of dopaminergic neuron differentiation	BP	13569	419
GO:0019509	0.16567587224625	0.988247264598775	1	5	L-methionine salvage from methylthioadenosine	BP	13569	419
GO:0048588	0.165916964832737	0.912537732790524	8	197	developmental cell growth	BP	13569	419
GO:0045919	0.166172721954263	0.987705909681095	1	6	positive regulation of cytolysis	BP	13569	419
GO:0016185	0.166271022731203	0.987690825496173	1	6	synaptic vesicle budding from presynaptic endocytic zone membrane	BP	13569	419
GO:0042435	0.166824297282278	0.987605740542777	1	6	indole-containing compound biosynthetic process	BP	13569	419
GO:0044321	0.167086011194173	0.964047160680249	2	23	response to leptin	BP	13569	419
GO:0090189	0.167098935508506	0.963952425998139	2	24	regulation of branching involved in ureteric bud morphogenesis	BP	13569	419
GO:1902106	0.167233581896247	0.936637702500749	4	70	negative regulation of leukocyte differentiation	BP	13569	419
GO:0043009	0.167331475188197	0.886170440379889	20	557	chordate embryonic development	BP	13569	419
GO:0002475	0.167517680229475	0.98749866436762	1	6	antigen processing and presentation via MHC class Ib	BP	13569	419
GO:0051414	0.167742969586001	0.987124207621904	1	7	response to cortisol	BP	13569	419
GO:0002826	0.167803855089978	0.987454327269883	1	6	negative regulation of T-helper 1 type immune response	BP	13569	419
GO:0009713	0.168032476510265	0.963718664369998	2	23	catechol-containing compound biosynthetic process	BP	13569	419
GO:0042423	0.168032476510265	0.963718664369998	2	23	catecholamine biosynthetic process	BP	13569	419
GO:0021871	0.168247782374238	0.963643765785908	2	23	forebrain regionalization	BP	13569	419
GO:0045992	0.168498089268746	0.963465231155232	2	24	negative regulation of embryonic development	BP	13569	419
GO:0051216	0.169049711939977	0.915060514353579	7	154	cartilage development	BP	13569	419
GO:2000178	0.169200986580137	0.963219466982082	2	24	negative regulation of neural precursor cell proliferation	BP	13569	419
GO:0035672	0.169376783613422	0.987209125882039	1	6	oligopeptide transmembrane transport	BP	13569	419
GO:0050994	0.169761075279378	0.94675977743763	3	46	regulation of lipid catabolic process	BP	13569	419
GO:0043094	0.169849272976802	0.963185813669576	2	22	cellular metabolic compound salvage	BP	13569	419
GO:0042430	0.170324877564702	0.962825101796161	2	24	indole-containing compound metabolic process	BP	13569	419
GO:1904672	0.170918364575334	0.98696633224154	1	6	regulation of somatic stem cell population maintenance	BP	13569	419
GO:0002925	0.171436806119242	0.986884127132861	1	6	positive regulation of humoral immune response mediated by circulating immunoglobulin	BP	13569	419
GO:2000553	0.171451994815843	0.986881714587259	1	6	positive regulation of T-helper 2 cell cytokine production	BP	13569	419
GO:0033692	0.171628642269407	0.945755784706875	3	50	cellular polysaccharide biosynthetic process	BP	13569	419
GO:0070198	0.171930047491314	0.962353023458338	2	23	protein localization to chromosome, telomeric region	BP	13569	419
GO:0061512	0.171959175311396	0.962082526211167	2	26	protein localization to cilium	BP	13569	419
GO:0002790	0.172100615162151	0.883731388658361	19	497	peptide secretion	BP	13569	419
GO:0030182	0.172257137436375	0.868740735047128	39	1187	neuron differentiation	BP	13569	419
GO:0007165	0.17269589517706	0.854143313454549	124	3859	signal transduction	BP	13569	419
GO:0002318	0.172997469314011	0.986634984257413	1	6	myeloid progenitor cell differentiation	BP	13569	419
GO:0048565	0.17317130770749	0.917912496824159	6	130	digestive tract development	BP	13569	419
GO:0060711	0.173188698022342	0.945072762262578	3	49	labyrinthine layer development	BP	13569	419
GO:0097484	0.173231281698975	0.961555052906405	2	27	dendrite extension	BP	13569	419
GO:0031665	0.173414615701964	0.986567963444052	1	6	negative regulation of lipopolysaccharide-mediated signaling pathway	BP	13569	419
GO:0060260	0.173512669633566	0.961697150356581	2	24	regulation of transcription initiation from RNA polymerase II promoter	BP	13569	419
GO:0061218	0.173550405181038	0.986546107847507	1	6	negative regulation of mesonephros development	BP	13569	419
GO:1990822	0.173836288645057	0.9865000317	1	6	basic amino acid transmembrane transport	BP	13569	419
GO:0072641	0.173840007147976	0.985861607808419	1	8	type I interferon secretion	BP	13569	419
GO:0072642	0.173840007147976	0.985861607808419	1	8	interferon-alpha secretion	BP	13569	419
GO:1902739	0.173840007147976	0.985861607808419	1	8	regulation of interferon-alpha secretion	BP	13569	419
GO:1902741	0.173840007147976	0.985861607808419	1	8	positive regulation of interferon-alpha secretion	BP	13569	419
GO:2000543	0.173932324685493	0.986484534411704	1	6	positive regulation of gastrulation	BP	13569	419
GO:1901661	0.174052067923595	0.961705684936988	2	22	quinone metabolic process	BP	13569	419
GO:0080182	0.174157879028788	0.985807924185557	1	8	histone H3-K4 trimethylation	BP	13569	419
GO:0048318	0.174179824275912	0.986444551338496	1	6	axial mesoderm development	BP	13569	419
GO:0010498	0.17437410196808	0.889931346361865	14	343	proteasomal protein catabolic process	BP	13569	419
GO:0015809	0.174379038286029	0.986412322445896	1	6	arginine transport	BP	13569	419
GO:0032609	0.174384237690335	0.92419547577656	5	91	interferon-gamma production	BP	13569	419
GO:0032811	0.174440170708655	0.986402424151877	1	6	negative regulation of epinephrine secretion	BP	13569	419
GO:0003418	0.174458329931196	0.986399483141366	1	6	growth plate cartilage chondrocyte differentiation	BP	13569	419
GO:0032261	0.174609870775835	0.986374926688749	1	6	purine nucleotide salvage	BP	13569	419
GO:0072393	0.175193558304415	0.985632254739886	1	8	microtubule anchoring at microtubule organizing center	BP	13569	419
GO:0033687	0.175348448119257	0.960870400147911	2	26	osteoblast proliferation	BP	13569	419
GO:0032024	0.175840598218254	0.932094035907668	4	71	positive regulation of insulin secretion	BP	13569	419
GO:0009452	0.175861325692902	0.985797733427778	1	7	7-methylguanosine RNA capping	BP	13569	419
GO:0036260	0.175861325692902	0.985797733427778	1	7	RNA capping	BP	13569	419
GO:0035524	0.175926265315837	0.986160605701715	1	6	proline transmembrane transport	BP	13569	419
GO:0015874	0.176199336467495	0.960833406898951	2	23	norepinephrine transport	BP	13569	419
GO:0006477	0.176434261423615	0.986077416534732	1	6	protein sulfation	BP	13569	419
GO:0019941	0.176606088367458	0.883031740603406	17	443	modification-dependent protein catabolic process	BP	13569	419
GO:0040014	0.176971329551057	0.931445984453427	4	73	regulation of multicellular organism growth	BP	13569	419
GO:0045833	0.177230108280667	0.93135532388807	4	71	negative regulation of lipid metabolic process	BP	13569	419
GO:0033206	0.177297055846724	0.985935508898038	1	6	meiotic cytokinesis	BP	13569	419
GO:0042985	0.177353921087582	0.985926128723052	1	6	negative regulation of amyloid precursor protein biosynthetic process	BP	13569	419
GO:0010822	0.178574217768977	0.914728806811259	6	119	positive regulation of mitochondrion organization	BP	13569	419
GO:0031324	0.178845679451858	0.855558791894312	64	1905	negative regulation of cellular metabolic process	BP	13569	419
GO:0060561	0.178860470961155	0.959682229440868	2	25	apoptotic process involved in morphogenesis	BP	13569	419
GO:0042760	0.178890024955913	0.985284899002311	1	7	very long-chain fatty acid catabolic process	BP	13569	419
GO:0072497	0.179036823588018	0.984970188700151	1	8	mesenchymal stem cell differentiation	BP	13569	419
GO:0007389	0.179141602481246	0.888463774739403	13	331	pattern specification process	BP	13569	419
GO:0048170	0.179391197760781	0.984908332322081	1	8	positive regulation of long-term neuronal synaptic plasticity	BP	13569	419
GO:0070528	0.179683864011737	0.959218574709603	2	27	protein kinase C signaling	BP	13569	419
GO:0060353	0.179788922254596	0.985130803627208	1	7	regulation of cell adhesion molecule production	BP	13569	419
GO:0035726	0.179813689332951	0.985126545611739	1	7	common myeloid progenitor cell proliferation	BP	13569	419
GO:0061217	0.179910261093289	0.959299322989108	2	25	regulation of mesonephros development	BP	13569	419
GO:0009120	0.180575788665805	0.98538914284249	1	6	deoxyribonucleoside metabolic process	BP	13569	419
GO:2000058	0.181230550985571	0.958729590334805	2	26	regulation of protein ubiquitination involved in ubiquitin-dependent protein catabolic process	BP	13569	419
GO:0032945	0.181612416474734	0.929034827799583	4	70	negative regulation of mononuclear cell proliferation	BP	13569	419
GO:0050672	0.181612416474734	0.929034827799583	4	70	negative regulation of lymphocyte proliferation	BP	13569	419
GO:0070201	0.181720631670604	0.868880082904811	26	710	regulation of establishment of protein localization	BP	13569	419
GO:0030073	0.181905972534503	0.902041280681127	8	186	insulin secretion	BP	13569	419
GO:1900122	0.181961974447493	0.984754700500068	1	7	positive regulation of receptor binding	BP	13569	419
GO:1903365	0.181969078452269	0.984753462642549	1	7	regulation of fear response	BP	13569	419
GO:2000822	0.181969078452269	0.984753462642549	1	7	regulation of behavioral fear response	BP	13569	419
GO:0010455	0.182219100277098	0.98511106258696	1	6	positive regulation of cell fate commitment	BP	13569	419
GO:0043545	0.182264947653013	0.985103263629776	1	6	molybdopterin cofactor metabolic process	BP	13569	419
GO:0051189	0.182264947653013	0.985103263629776	1	6	prosthetic group metabolic process	BP	13569	419
GO:0008343	0.182269240818039	0.985102533219383	1	6	adult feeding behavior	BP	13569	419
GO:0043588	0.182310834884035	0.901731342515978	8	192	skin development	BP	13569	419
GO:1902669	0.182377757046691	0.984148290442817	1	9	positive regulation of axon guidance	BP	13569	419
GO:0031946	0.182440612518916	0.984370386167071	1	8	regulation of glucocorticoid biosynthetic process	BP	13569	419
GO:0036476	0.1826514099987	0.985037435830255	1	6	neuron death in response to hydrogen peroxide	BP	13569	419
GO:1903207	0.1826514099987	0.985037435830255	1	6	regulation of hydrogen peroxide-induced neuron death	BP	13569	419
GO:1903208	0.1826514099987	0.985037435830255	1	6	negative regulation of hydrogen peroxide-induced neuron death	BP	13569	419
GO:1902806	0.182675027193839	0.919231185452925	5	100	regulation of cell cycle G1/S phase transition	BP	13569	419
GO:0034695	0.182707910222474	0.958104054066006	2	27	response to prostaglandin E	BP	13569	419
GO:0006048	0.183017682864498	0.984974901931866	1	6	UDP-N-acetylglucosamine biosynthetic process	BP	13569	419
GO:0007399	0.183294762544696	0.851654381569741	64	2002	nervous system development	BP	13569	419
GO:0036089	0.183825266519201	0.984428163302243	1	7	cleavage furrow formation	BP	13569	419
GO:2000562	0.183854806731105	0.984831449041172	1	6	negative regulation of CD4-positive, alpha-beta T cell proliferation	BP	13569	419
GO:0006547	0.183894500832943	0.984824628564469	1	6	histidine metabolic process	BP	13569	419
GO:0045596	0.1843061328478	0.871711073550195	21	577	negative regulation of cell differentiation	BP	13569	419
GO:0035934	0.18503146474653	0.984628563151765	1	6	corticosterone secretion	BP	13569	419
GO:2000516	0.185644848535119	0.957181286619606	2	25	positive regulation of CD4-positive, alpha-beta T cell activation	BP	13569	419
GO:1903301	0.186099764406941	0.984024485209254	1	7	positive regulation of hexokinase activity	BP	13569	419
GO:0098712	0.186747409954439	0.983908517580804	1	7	L-glutamate import across plasma membrane	BP	13569	419
GO:1903802	0.186747409954439	0.983908517580804	1	7	L-glutamate(1-) import across plasma membrane	BP	13569	419
GO:0030212	0.187046898527335	0.956483225133619	2	27	hyaluronan metabolic process	BP	13569	419
GO:0032094	0.187056534461209	0.938673915710763	3	46	response to food	BP	13569	419
GO:1901032	0.187208890500851	0.956595894215248	2	25	negative regulation of response to reactive oxygen species	BP	13569	419
GO:1903206	0.187208890500851	0.956595894215248	2	25	negative regulation of hydrogen peroxide-induced cell death	BP	13569	419
GO:0010820	0.187474863113779	0.983777717692533	1	7	positive regulation of T cell chemotaxis	BP	13569	419
GO:0006760	0.187534846677181	0.956473478680053	2	25	folic acid-containing compound metabolic process	BP	13569	419
GO:0090084	0.187855761884685	0.984135611802257	1	6	negative regulation of inclusion body assembly	BP	13569	419
GO:0015824	0.188413083846361	0.983608173203811	1	7	proline transport	BP	13569	419
GO:0002828	0.188640493240817	0.956057175604951	2	25	regulation of type 2 immune response	BP	13569	419
GO:0031640	0.188692595960207	0.956244747377563	2	23	killing of cells of other organism	BP	13569	419
GO:0044364	0.188692595960207	0.956244747377563	2	23	disruption of cells of other organism	BP	13569	419
GO:1901620	0.188772523076931	0.983973784415711	1	6	regulation of smoothened signaling pathway involved in dorsal/ventral neural tube patterning	BP	13569	419
GO:0032471	0.188800616986473	0.983537863772541	1	7	negative regulation of endoplasmic reticulum calcium ion concentration	BP	13569	419
GO:0072038	0.18880570289825	0.983536939960239	1	7	mesenchymal stem cell maintenance involved in nephron morphogenesis	BP	13569	419
GO:0019388	0.188822115344707	0.983965004923848	1	6	galactose catabolic process	BP	13569	419
GO:0007224	0.189396621149499	0.915173595040557	5	106	smoothened signaling pathway	BP	13569	419
GO:0042168	0.18944530538628	0.955852860245187	2	24	heme metabolic process	BP	13569	419
GO:0034650	0.18944941283127	0.983095287664934	1	8	cortisol metabolic process	BP	13569	419
GO:0034651	0.18944941283127	0.983095287664934	1	8	cortisol biosynthetic process	BP	13569	419
GO:2000035	0.189486880724844	0.983847067039014	1	6	regulation of stem cell division	BP	13569	419
GO:0070979	0.189507598290147	0.955729535216707	2	25	protein K11-linked ubiquitination	BP	13569	419
GO:0033131	0.189746720337583	0.983365528323525	1	7	regulation of glucokinase activity	BP	13569	419
GO:0090324	0.189920726262171	0.983769844067015	1	6	negative regulation of oxidative phosphorylation	BP	13569	419
GO:0006903	0.190048323478184	0.955268091128426	2	28	vesicle targeting	BP	13569	419
GO:0071383	0.190063367285518	0.888768212659528	10	243	cellular response to steroid hormone stimulus	BP	13569	419
GO:0098700	0.19017003184854	0.983288105647893	1	7	neurotransmitter loading into synaptic vesicle	BP	13569	419
GO:0006703	0.190447692901833	0.983675776662525	1	6	estrogen biosynthetic process	BP	13569	419
GO:1902338	0.1904478573149	0.983237186004924	1	7	negative regulation of apoptotic process involved in morphogenesis	BP	13569	419
GO:1904746	0.1904478573149	0.983237186004924	1	7	negative regulation of apoptotic process involved in development	BP	13569	419
GO:0090208	0.190513793791802	0.955448654052955	2	24	positive regulation of triglyceride metabolic process	BP	13569	419
GO:0033169	0.190996206987437	0.982346186403293	1	10	histone H3-K9 demethylation	BP	13569	419
GO:0016259	0.191277097397031	0.983084703487288	1	7	selenocysteine metabolic process	BP	13569	419
GO:0045892	0.191347096866614	0.857192506357807	31	885	negative regulation of transcription, DNA-templated	BP	13569	419
GO:0097210	0.191384429050591	0.983507832725058	1	6	response to gonadotropin-releasing hormone	BP	13569	419
GO:0045927	0.191452727423165	0.887746992706639	10	250	positive regulation of growth	BP	13569	419
GO:0030728	0.191588388948285	0.954759451300499	2	27	ovulation	BP	13569	419
GO:1902235	0.192032933974774	0.954769548691139	2	25	regulation of endoplasmic reticulum stress-induced intrinsic apoptotic signaling pathway	BP	13569	419
GO:0030163	0.192195400235021	0.86124008369508	25	687	protein catabolic process	BP	13569	419
GO:0006569	0.192623095458972	0.983284320953285	1	6	tryptophan catabolic process	BP	13569	419
GO:0042436	0.192623095458972	0.983284320953285	1	6	indole-containing compound catabolic process	BP	13569	419
GO:0046218	0.192623095458972	0.983284320953285	1	6	indolalkylamine catabolic process	BP	13569	419
GO:2000381	0.192702880708277	0.98282077397071	1	7	negative regulation of mesoderm development	BP	13569	419
GO:0010259	0.192873540589548	0.953975494906584	2	31	multicellular organism aging	BP	13569	419
GO:0032922	0.19288333866429	0.935573072604698	3	53	circadian regulation of gene expression	BP	13569	419
GO:0045619	0.192901954697579	0.905705747946056	6	126	regulation of lymphocyte differentiation	BP	13569	419
GO:1900040	0.193043468019305	0.98242038732314	1	8	regulation of interleukin-2 secretion	BP	13569	419
GO:0070664	0.193473025351491	0.922512886515579	4	72	negative regulation of leukocyte proliferation	BP	13569	419
GO:0036066	0.193549093582812	0.983116159031805	1	6	protein O-linked fucosylation	BP	13569	419
GO:0043632	0.193654088656765	0.869857399252887	17	450	modification-dependent macromolecule catabolic process	BP	13569	419
GO:0044387	0.193735816233264	0.982628178169031	1	7	negative regulation of protein kinase activity by regulation of protein phosphorylation	BP	13569	419
GO:0043113	0.193746209042993	0.935049784369513	3	56	receptor clustering	BP	13569	419
GO:0000491	0.1942063584942	0.982996243144732	1	6	small nucleolar ribonucleoprotein complex assembly	BP	13569	419
GO:0043030	0.194264450988145	0.953730678342103	2	27	regulation of macrophage activation	BP	13569	419
GO:0071542	0.194282385421576	0.953642105210538	2	28	dopaminergic neuron differentiation	BP	13569	419
GO:0070085	0.194325350955473	0.889454640515779	9	205	glycosylation	BP	13569	419
GO:0038030	0.194395249900527	0.98250461316073	1	7	non-canonical Wnt signaling pathway via MAPK cascade	BP	13569	419
GO:0021891	0.194431313808338	0.981890618938219	1	9	olfactory bulb interneuron development	BP	13569	419
GO:0010452	0.194576611639164	0.981650222337068	1	10	histone H3-K36 methylation	BP	13569	419
GO:0055090	0.194577012930947	0.953793753722921	2	25	acylglycerol homeostasis	BP	13569	419
GO:0070328	0.194577012930947	0.953793753722921	2	25	triglyceride homeostasis	BP	13569	419
GO:0030326	0.194932475267648	0.911821096266565	5	109	embryonic limb morphogenesis	BP	13569	419
GO:0035113	0.194932475267648	0.911821096266565	5	109	embryonic appendage morphogenesis	BP	13569	419
GO:1903038	0.195023085593968	0.911975379516376	5	96	negative regulation of leukocyte cell-cell adhesion	BP	13569	419
GO:0006112	0.195311715744138	0.92137051593605	4	77	energy reserve metabolic process	BP	13569	419
GO:2000503	0.195412694620263	0.98277494794301	1	6	positive regulation of natural killer cell chemotaxis	BP	13569	419
GO:0006729	0.195443107906555	0.98276934865985	1	6	tetrahydrobiopterin biosynthetic process	BP	13569	419
GO:0001678	0.195721391170267	0.897753210034601	7	159	cellular glucose homeostasis	BP	13569	419
GO:0071624	0.195771672310322	0.953332532020384	2	25	positive regulation of granulocyte chemotaxis	BP	13569	419
GO:0090023	0.195771672310322	0.953332532020384	2	25	positive regulation of neutrophil chemotaxis	BP	13569	419
GO:0000301	0.195898246444773	0.98187408169613	1	8	retrograde transport, vesicle recycling within Golgi	BP	13569	419
GO:0070092	0.196166145679277	0.982170423860938	1	7	regulation of glucagon secretion	BP	13569	419
GO:0010985	0.196268283171054	0.982151044351791	1	7	negative regulation of lipoprotein particle clearance	BP	13569	419
GO:1902414	0.196282934429404	0.981529350516368	1	9	protein localization to cell junction	BP	13569	419
GO:0051592	0.196369752332108	0.903424749549384	6	133	response to calcium ion	BP	13569	419
GO:0071604	0.196618579784346	0.952817685505471	2	27	transforming growth factor beta production	BP	13569	419
GO:0060325	0.196621927325054	0.952656055186503	2	29	face morphogenesis	BP	13569	419
GO:0046365	0.196806475486299	0.952931475740117	2	25	monosaccharide catabolic process	BP	13569	419
GO:0048050	0.197401585538368	0.98158274109374	1	8	post-embryonic eye morphogenesis	BP	13569	419
GO:0046039	0.197605568288311	0.952523018463854	2	26	GTP metabolic process	BP	13569	419
GO:1904415	0.197861051789015	0.981493194472737	1	8	regulation of xenophagy	BP	13569	419
GO:1904417	0.197861051789015	0.981493194472737	1	8	positive regulation of xenophagy	BP	13569	419
GO:0001756	0.198151980959747	0.932910168724197	3	55	somitogenesis	BP	13569	419
GO:0033684	0.199430577870052	0.981545356251608	1	7	regulation of luteinizing hormone secretion	BP	13569	419
GO:0030258	0.199491123499465	0.890135120891069	8	184	lipid modification	BP	13569	419
GO:0046710	0.199611267891976	0.981149924800258	1	8	GDP metabolic process	BP	13569	419
GO:0006643	0.199698098215106	0.895220548875822	7	148	membrane lipid metabolic process	BP	13569	419
GO:0035418	0.199859366023029	0.951116948154981	2	33	protein localization to synapse	BP	13569	419
GO:0016042	0.199912269190865	0.881784933988135	10	232	lipid catabolic process	BP	13569	419
GO:0010667	0.200030047515906	0.951573362561194	2	26	negative regulation of cardiac muscle cell apoptotic process	BP	13569	419
GO:0043589	0.200175578564363	0.981038514388558	1	8	skin morphogenesis	BP	13569	419
GO:0009415	0.20032719851814	0.951364252696667	2	27	response to water	BP	13569	419
GO:0050919	0.200543836817172	0.950787823960263	2	34	negative chemotaxis	BP	13569	419
GO:0045630	0.200601539757091	0.981318280949214	1	7	positive regulation of T-helper 2 cell differentiation	BP	13569	419
GO:0060351	0.201475123836689	0.95074443175942	2	29	cartilage development involved in endochondral bone morphogenesis	BP	13569	419
GO:1905146	0.203126985621487	0.980449994098084	1	8	lysosomal protein catabolic process	BP	13569	419
GO:0007144	0.203261971132688	0.980796729402752	1	7	female meiosis I	BP	13569	419
GO:0016446	0.203472332838438	0.980380489703359	1	8	somatic hypermutation of immunoglobulin genes	BP	13569	419
GO:0060487	0.203658381632578	0.949955459647405	2	28	lung epithelial cell differentiation	BP	13569	419
GO:0060174	0.203730170269991	0.980037065905292	1	9	limb bud formation	BP	13569	419
GO:0033683	0.203774589740463	0.980695334420103	1	7	nucleotide-excision repair, DNA incision	BP	13569	419
GO:0043627	0.203817606279918	0.90652727595751	5	103	response to estrogen	BP	13569	419
GO:0014060	0.203833322239263	0.980683698624534	1	7	regulation of epinephrine secretion	BP	13569	419
GO:0002637	0.203859886928009	0.930297101319007	3	49	regulation of immunoglobulin production	BP	13569	419
GO:0040016	0.203926265897753	0.980288926741198	1	8	embryonic cleavage	BP	13569	419
GO:0048520	0.204013410963081	0.949995968536834	2	26	positive regulation of behavior	BP	13569	419
GO:0045184	0.204222154521476	0.836526564977804	52	1529	establishment of protein localization	BP	13569	419
GO:0007220	0.204295901689177	0.98059192077531	1	7	Notch receptor processing	BP	13569	419
GO:0050869	0.204657726545382	0.949555543871561	2	28	negative regulation of B cell activation	BP	13569	419
GO:0060754	0.204997593789578	0.980452248108427	1	7	positive regulation of mast cell chemotaxis	BP	13569	419
GO:0001825	0.205542077848337	0.948969531919779	2	31	blastocyst formation	BP	13569	419
GO:0032229	0.205736345299748	0.979921500879562	1	8	negative regulation of synaptic transmission, GABAergic	BP	13569	419
GO:0006633	0.206088918213726	0.905188493889208	5	100	fatty acid biosynthetic process	BP	13569	419
GO:0060071	0.206148133350935	0.948724626344287	2	31	Wnt signaling pathway, planar cell polarity pathway	BP	13569	419
GO:0060510	0.206202361687959	0.980211160333454	1	7	Type II pneumocyte differentiation	BP	13569	419
GO:1903909	0.206232766668657	0.979820085450104	1	8	regulation of receptor clustering	BP	13569	419
GO:1902237	0.206307103599994	0.980190123936357	1	7	positive regulation of endoplasmic reticulum stress-induced intrinsic apoptotic signaling pathway	BP	13569	419
GO:0045843	0.206397370800232	0.928975065638946	3	50	negative regulation of striated muscle tissue development	BP	13569	419
GO:0002066	0.206449072586728	0.928681857321058	3	57	columnar/cuboidal epithelial cell development	BP	13569	419
GO:0030816	0.206452076352456	0.91523111557401	4	72	positive regulation of cAMP metabolic process	BP	13569	419
GO:2000615	0.206893921551849	0.979684582736477	1	8	regulation of histone H3-K9 acetylation	BP	13569	419
GO:0060563	0.206898328604888	0.928487979137135	3	56	neuroepithelial cell differentiation	BP	13569	419
GO:0060789	0.207155680350134	0.980019244764712	1	7	hair follicle placode formation	BP	13569	419
GO:0002328	0.207165296325049	0.979327413463032	1	9	pro-B cell differentiation	BP	13569	419
GO:0006335	0.207263307894236	0.979997514271016	1	7	DNA replication-dependent nucleosome assembly	BP	13569	419
GO:0034723	0.207263307894236	0.979997514271016	1	7	DNA replication-dependent nucleosome organization	BP	13569	419
GO:0046879	0.207295370480334	0.870051662611981	12	303	hormone secretion	BP	13569	419
GO:0035754	0.207965878055777	0.979855344549563	1	7	B cell chemotaxis	BP	13569	419
GO:0061052	0.208036758618426	0.979840970797968	1	7	negative regulation of cell growth involved in cardiac muscle cell development	BP	13569	419
GO:0051172	0.20815052184013	0.831043292621355	59	1770	negative regulation of nitrogen compound metabolic process	BP	13569	419
GO:0071873	0.208352579384439	0.979776857824338	1	7	response to norepinephrine	BP	13569	419
GO:0006657	0.208374120031294	0.979772480921207	1	7	CDP-choline pathway	BP	13569	419
GO:0071277	0.208669801800605	0.927659817768373	3	54	cellular response to calcium ion	BP	13569	419
GO:0016051	0.209543915901347	0.888515763344698	7	158	carbohydrate biosynthetic process	BP	13569	419
GO:0007406	0.210066413295415	0.97902748421157	1	8	negative regulation of neuroblast proliferation	BP	13569	419
GO:0031069	0.210652549472598	0.947220399311137	2	27	hair follicle morphogenesis	BP	13569	419
GO:0070142	0.211476104082195	0.978731829360219	1	8	synaptic vesicle budding	BP	13569	419
GO:0042733	0.211589083772049	0.926167596390151	3	54	embryonic digit morphogenesis	BP	13569	419
GO:0032372	0.211683395335844	0.978688163006832	1	8	negative regulation of sterol transport	BP	13569	419
GO:0032375	0.211683395335844	0.978688163006832	1	8	negative regulation of cholesterol transport	BP	13569	419
GO:0045161	0.211709180264206	0.978116503992161	1	10	neuronal ion channel clustering	BP	13569	419
GO:0090101	0.211939372909821	0.911858824644564	4	81	negative regulation of transmembrane receptor protein serine/threonine kinase signaling pathway	BP	13569	419
GO:1904396	0.212126140627046	0.978278638267012	1	9	regulation of neuromuscular junction development	BP	13569	419
GO:0035278	0.212594332377152	0.977924699235093	1	10	miRNA mediated inhibition of translation	BP	13569	419
GO:0040033	0.212594332377152	0.977924699235093	1	10	negative regulation of translation, ncRNA-mediated	BP	13569	419
GO:0045974	0.212594332377152	0.977924699235093	1	10	regulation of translation, ncRNA-mediated	BP	13569	419
GO:0070059	0.212724565140006	0.925707376033233	3	51	intrinsic apoptotic signaling pathway in response to endoplasmic reticulum stress	BP	13569	419
GO:0007501	0.213565577556898	0.978702457095571	1	7	mesodermal cell fate specification	BP	13569	419
GO:0016241	0.213594235740125	0.910857563959209	4	83	regulation of macroautophagy	BP	13569	419
GO:0046459	0.213892978335814	0.978219659326841	1	8	short-chain fatty acid metabolic process	BP	13569	419
GO:2001223	0.214589952854907	0.977747198876607	1	9	negative regulation of neuron migration	BP	13569	419
GO:0070863	0.214714568601636	0.978044030751069	1	8	positive regulation of protein exit from endoplasmic reticulum	BP	13569	419
GO:0032989	0.214920609596528	0.838875919578217	29	908	cellular component morphogenesis	BP	13569	419
GO:1903299	0.214995556302177	0.977983787449734	1	8	regulation of hexokinase activity	BP	13569	419
GO:0018026	0.215005855228585	0.977981577657068	1	8	peptidyl-lysine monomethylation	BP	13569	419
GO:1903897	0.215158937949724	0.978367970976479	1	7	regulation of PERK-mediated unfolded protein response	BP	13569	419
GO:0006735	0.215502720017728	0.978295427027022	1	7	NADH regeneration	BP	13569	419
GO:0061621	0.215502720017728	0.978295427027022	1	7	canonical glycolysis	BP	13569	419
GO:0061718	0.215502720017728	0.978295427027022	1	7	glucose catabolic process to pyruvate	BP	13569	419
GO:0099638	0.215785606877992	0.977813916639199	1	8	endosome to plasma membrane protein transport	BP	13569	419
GO:0033689	0.215873764137432	0.977467493654026	1	9	negative regulation of osteoblast proliferation	BP	13569	419
GO:0060479	0.216101227008698	0.944791901965579	2	29	lung cell differentiation	BP	13569	419
GO:0009301	0.216339084255804	0.978118382429043	1	7	snRNA transcription	BP	13569	419
GO:0010819	0.216405085126448	0.977680219870562	1	8	regulation of T cell chemotaxis	BP	13569	419
GO:0006584	0.216528343381778	0.923789327640714	3	50	catecholamine metabolic process	BP	13569	419
GO:0009712	0.216528343381778	0.923789327640714	3	50	catechol-containing compound metabolic process	BP	13569	419
GO:0090276	0.217049660545605	0.877861634523392	8	192	regulation of peptide hormone secretion	BP	13569	419
GO:0009653	0.217376671535563	0.821835589964283	63	2011	anatomical structure morphogenesis	BP	13569	419
GO:0006029	0.217646703650652	0.922959520235246	3	56	proteoglycan metabolic process	BP	13569	419
GO:0051321	0.217682863129342	0.882894010785133	7	167	meiotic cell cycle	BP	13569	419
GO:0051461	0.217810551587422	0.977804977007203	1	7	positive regulation of corticotropin secretion	BP	13569	419
GO:1903507	0.217844415861289	0.834927906564735	31	899	negative regulation of nucleic acid-templated transcription	BP	13569	419
GO:0070669	0.217846465588807	0.977367431646132	1	8	response to interleukin-2	BP	13569	419
GO:0006935	0.218033516824085	0.854470630465836	15	411	chemotaxis	BP	13569	419
GO:0007219	0.218050374212819	0.889361823540741	6	134	Notch signaling pathway	BP	13569	419
GO:0034370	0.218155170165004	0.977731222966196	1	7	triglyceride-rich lipoprotein particle remodeling	BP	13569	419
GO:0034372	0.218155170165004	0.977731222966196	1	7	very-low-density lipoprotein particle remodeling	BP	13569	419
GO:1905898	0.218183350373909	0.944011211725884	2	28	positive regulation of response to endoplasmic reticulum stress	BP	13569	419
GO:0045625	0.21819541654872	0.977291347718138	1	8	regulation of T-helper 1 cell differentiation	BP	13569	419
GO:0006458	0.21827047283518	0.94407161741971	2	27	'de novo' protein folding	BP	13569	419
GO:0034381	0.218416927828783	0.943913314964877	2	28	plasma lipoprotein particle clearance	BP	13569	419
GO:0051938	0.218470448984465	0.97689589123662	1	9	L-glutamate import	BP	13569	419
GO:0097006	0.218483522162247	0.922683295971812	3	52	regulation of plasma lipoprotein particle levels	BP	13569	419
GO:2001237	0.218630200697499	0.90802056260207	4	79	negative regulation of extrinsic apoptotic signaling pathway	BP	13569	419
GO:0001658	0.218693023872635	0.922451339922691	3	55	branching involved in ureteric bud morphogenesis	BP	13569	419
GO:0006536	0.218994804178424	0.943670802716474	2	28	glutamate metabolic process	BP	13569	419
GO:0072015	0.21943014691361	0.976191876045045	1	11	glomerular visceral epithelial cell development	BP	13569	419
GO:0072310	0.21943014691361	0.976191876045045	1	11	glomerular epithelial cell development	BP	13569	419
GO:0071827	0.219666876425341	0.943297294869574	2	29	plasma lipoprotein particle organization	BP	13569	419
GO:0045581	0.219801521602638	0.943240522746896	2	29	negative regulation of T cell differentiation	BP	13569	419
GO:0045684	0.21995226740549	0.943092078026878	2	30	positive regulation of epidermis development	BP	13569	419
GO:0090087	0.220019457789476	0.8373166721682	26	728	regulation of peptide transport	BP	13569	419
GO:0007171	0.220019790926616	0.976891282737762	1	8	activation of transmembrane receptor protein tyrosine kinase activity	BP	13569	419
GO:0031331	0.220171441551582	0.863391816263582	11	282	positive regulation of cellular catabolic process	BP	13569	419
GO:1903510	0.220406454930658	0.921594180057181	3	54	mucopolysaccharide metabolic process	BP	13569	419
GO:0044793	0.220449227915739	0.976796553411807	1	8	negative regulation by host of viral process	BP	13569	419
GO:0043615	0.221209124964113	0.976628405696645	1	8	astrocyte cell migration	BP	13569	419
GO:0060352	0.221450360762105	0.976230234022369	1	9	cell adhesion molecule production	BP	13569	419
GO:0072177	0.221478763591026	0.976223839368222	1	9	mesonephric duct development	BP	13569	419
GO:0003339	0.221931201640937	0.976468007714697	1	8	regulation of mesenchymal to epithelial transition involved in metanephros morphogenesis	BP	13569	419
GO:0044092	0.222057056653625	0.832140299483878	30	841	negative regulation of molecular function	BP	13569	419
GO:1902679	0.222230768472399	0.831202883372141	31	901	negative regulation of RNA biosynthetic process	BP	13569	419
GO:0048536	0.222445344135558	0.942120866095242	2	29	spleen development	BP	13569	419
GO:0002566	0.222598190996195	0.975971056672518	1	9	somatic diversification of immune receptors via somatic mutation	BP	13569	419
GO:0048635	0.222619681712559	0.9205158903128	3	52	negative regulation of muscle organ development	BP	13569	419
GO:0016246	0.222840272700737	0.975916197836699	1	9	RNA interference	BP	13569	419
GO:0050920	0.222922514688207	0.879319929189453	7	164	regulation of chemotaxis	BP	13569	419
GO:0006972	0.222960654338366	0.941901545090773	2	29	hyperosmotic response	BP	13569	419
GO:0044262	0.223082174568803	0.868860117372606	9	219	cellular carbohydrate metabolic process	BP	13569	419
GO:0006658	0.223121458795437	0.976202292352832	1	8	phosphatidylserine metabolic process	BP	13569	419
GO:0006559	0.223126025711307	0.976652370851591	1	7	L-phenylalanine catabolic process	BP	13569	419
GO:1902222	0.223126025711307	0.976652370851591	1	7	erythrose 4-phosphate/phosphoenolpyruvate family amino acid catabolic process	BP	13569	419
GO:0006505	0.223141754445404	0.942017509380561	2	27	GPI anchor metabolic process	BP	13569	419
GO:1901299	0.223174852171997	0.976190334210187	1	8	negative regulation of hydrogen peroxide-mediated programmed cell death	BP	13569	419
GO:0090129	0.223234325387741	0.975547139459468	1	10	positive regulation of synapse maturation	BP	13569	419
GO:0001514	0.223289586334434	0.9761646268075	1	8	selenocysteine incorporation	BP	13569	419
GO:0006451	0.223289586334434	0.9761646268075	1	8	translational readthrough	BP	13569	419
GO:0042330	0.22333194031802	0.850299421029655	15	413	taxis	BP	13569	419
GO:0043102	0.223458452981775	0.976579218242243	1	7	amino acid salvage	BP	13569	419
GO:0071267	0.223458452981775	0.976579218242243	1	7	L-methionine salvage	BP	13569	419
GO:0046839	0.223504619221114	0.941425692337231	2	32	phospholipid dephosphorylation	BP	13569	419
GO:0032689	0.223672675120687	0.941791719627621	2	27	negative regulation of interferon-gamma production	BP	13569	419
GO:0007191	0.224049549887129	0.975993963099623	1	8	adenylate cyclase-activating dopamine receptor signaling pathway	BP	13569	419
GO:0097193	0.224262450434019	0.86394472247362	10	241	intrinsic apoptotic signaling pathway	BP	13569	419
GO:0006573	0.224595892496529	0.975870857345434	1	8	valine metabolic process	BP	13569	419
GO:0043516	0.224643034972937	0.941276980338791	2	28	regulation of DNA damage response, signal transduction by p53 class mediator	BP	13569	419
GO:0002725	0.224740746704847	0.97583815958241	1	8	negative regulation of T cell cytokine production	BP	13569	419
GO:0070091	0.224787661643308	0.975827564299621	1	8	glucagon secretion	BP	13569	419
GO:0002920	0.224819925755388	0.941201323227567	2	28	regulation of humoral immune response	BP	13569	419
GO:0000271	0.22547342491294	0.918802895101053	3	57	polysaccharide biosynthetic process	BP	13569	419
GO:0001913	0.225870201439244	0.940853160462241	2	27	T cell mediated cytotoxicity	BP	13569	419
GO:1902742	0.226035619420466	0.940414635722856	2	31	apoptotic process involved in development	BP	13569	419
GO:0009584	0.226064760473921	0.940572905630062	2	29	detection of visible light	BP	13569	419
GO:0006188	0.226175905593375	0.975153284646773	1	9	IMP biosynthetic process	BP	13569	419
GO:0090175	0.226215125530049	0.940187412265665	2	33	regulation of establishment of planar polarity	BP	13569	419
GO:2000551	0.22752172775044	0.975205674788726	1	8	regulation of T-helper 2 cell cytokine production	BP	13569	419
GO:0007178	0.227762901987723	0.861245526262163	10	259	transmembrane receptor protein serine/threonine kinase signaling pathway	BP	13569	419
GO:0001895	0.227951450666493	0.917482130349615	3	57	retina homeostasis	BP	13569	419
GO:2000027	0.228009804209105	0.875768254573898	7	167	regulation of organ morphogenesis	BP	13569	419
GO:0090045	0.228011121537165	0.974727947801767	1	9	positive regulation of deacetylase activity	BP	13569	419
GO:0016101	0.228074167512734	0.917671031966906	3	51	diterpenoid metabolic process	BP	13569	419
GO:0046887	0.228227032162076	0.88264530797131	6	130	positive regulation of hormone secretion	BP	13569	419
GO:0090183	0.228556608112792	0.91727872158529	3	54	regulation of kidney development	BP	13569	419
GO:0046621	0.228820726081163	0.93938250083764	2	29	negative regulation of organ growth	BP	13569	419
GO:0051253	0.228859166136332	0.824102938752542	33	966	negative regulation of RNA metabolic process	BP	13569	419
GO:2000303	0.229010916460595	0.974863274895479	1	8	regulation of ceramide biosynthetic process	BP	13569	419
GO:2001244	0.229068576861041	0.917188876890282	3	50	positive regulation of intrinsic apoptotic signaling pathway	BP	13569	419
GO:0060426	0.229084802462611	0.974846219219541	1	8	lung vasculature development	BP	13569	419
GO:1990637	0.229564776204735	0.974735267585311	1	8	response to prolactin	BP	13569	419
GO:0046666	0.229592344007409	0.974728886768563	1	8	retinal cell programmed cell death	BP	13569	419
GO:0043001	0.229780576890115	0.938790561681926	2	31	Golgi to plasma membrane protein transport	BP	13569	419
GO:0000730	0.230093565181081	0.974612719358721	1	8	DNA recombinase assembly	BP	13569	419
GO:0045003	0.230093565181081	0.974612719358721	1	8	double-strand break repair via synthesis-dependent strand annealing	BP	13569	419
GO:0090735	0.230093565181081	0.974612719358721	1	8	DNA repair complex assembly	BP	13569	419
GO:0030851	0.230612522477265	0.93860312122962	2	29	granulocyte differentiation	BP	13569	419
GO:0002690	0.23104450450741	0.900724866296404	4	77	positive regulation of leukocyte chemotaxis	BP	13569	419
GO:0001501	0.231251844565296	0.846342087661855	14	385	skeletal system development	BP	13569	419
GO:1990834	0.231443208559444	0.974298449654889	1	8	response to odorant	BP	13569	419
GO:0015825	0.231678512369246	0.974243439375967	1	8	L-serine transport	BP	13569	419
GO:0002483	0.2316918110403	0.974240328416933	1	8	antigen processing and presentation of endogenous peptide antigen	BP	13569	419
GO:0051302	0.231743569299071	0.888895891190335	5	110	regulation of cell division	BP	13569	419
GO:0035774	0.231848030289623	0.937971551093504	2	30	positive regulation of insulin secretion involved in cellular response to glucose stimulus	BP	13569	419
GO:0055123	0.232016679453979	0.879932837130236	6	143	digestive system development	BP	13569	419
GO:0042996	0.232106141587632	0.974143299945472	1	8	regulation of Golgi to plasma membrane protein transport	BP	13569	419
GO:0048011	0.232173031563274	0.937662922816634	2	32	neurotrophin TRK receptor signaling pathway	BP	13569	419
GO:0048242	0.232182500672074	0.974125396055581	1	8	epinephrine secretion	BP	13569	419
GO:0060040	0.232646864485856	0.974016369193092	1	8	retinal bipolar neuron differentiation	BP	13569	419
GO:1901862	0.232768483966117	0.915059790997909	3	53	negative regulation of muscle tissue development	BP	13569	419
GO:0070301	0.232818726375068	0.888310419496106	5	104	cellular response to hydrogen peroxide	BP	13569	419
GO:0048729	0.233187549824374	0.836601325412023	18	533	tissue morphogenesis	BP	13569	419
GO:0060753	0.233305416827688	0.973861314231511	1	8	regulation of mast cell chemotaxis	BP	13569	419
GO:0045494	0.233332438629802	0.93693771133493	2	35	photoreceptor cell maintenance	BP	13569	419
GO:0010664	0.23347772855146	0.937347942699434	2	29	negative regulation of striated muscle cell apoptotic process	BP	13569	419
GO:0048793	0.233532198734189	0.973807800646252	1	8	pronephros development	BP	13569	419
GO:0042983	0.234127994229385	0.973666922438787	1	8	amyloid precursor protein biosynthetic process	BP	13569	419
GO:0042984	0.234127994229385	0.973666922438787	1	8	regulation of amyloid precursor protein biosynthetic process	BP	13569	419
GO:0019432	0.234391194553939	0.936852332979746	2	30	triglyceride biosynthetic process	BP	13569	419
GO:0043970	0.234559606831862	0.9731777032992	1	9	histone H3-K9 acetylation	BP	13569	419
GO:0046349	0.23598722491688	0.973224607459746	1	8	amino sugar biosynthetic process	BP	13569	419
GO:0045078	0.236298727193875	0.972757410456066	1	9	positive regulation of interferon-gamma biosynthetic process	BP	13569	419
GO:0042787	0.236318593343846	0.885860561704234	5	115	protein ubiquitination involved in ubiquitin-dependent protein catabolic process	BP	13569	419
GO:0032212	0.236337039176876	0.936084437468559	2	29	positive regulation of telomere maintenance via telomerase	BP	13569	419
GO:0045862	0.236993385983527	0.850659008652545	11	280	positive regulation of proteolysis	BP	13569	419
GO:0046636	0.237450515848431	0.935494529259571	2	30	negative regulation of alpha-beta T cell activation	BP	13569	419
GO:0042092	0.23762222308572	0.935512976623128	2	29	type 2 immune response	BP	13569	419
GO:1900449	0.237659279717369	0.935151635793751	2	33	regulation of glutamate receptor signaling pathway	BP	13569	419
GO:0048854	0.237805984783859	0.935012630866407	2	34	brain morphogenesis	BP	13569	419
GO:0019372	0.237807023528991	0.972787715806197	1	8	lipoxygenase pathway	BP	13569	419
GO:0071901	0.238561967922862	0.884520217983416	5	108	negative regulation of protein serine/threonine kinase activity	BP	13569	419
GO:0001963	0.238580611469902	0.935187993832065	2	28	synaptic transmission, dopaminergic	BP	13569	419
GO:0042180	0.238793427488515	0.868274691125129	7	161	cellular ketone metabolic process	BP	13569	419
GO:0030901	0.239336415374634	0.895632013328246	4	80	midbrain development	BP	13569	419
GO:0031943	0.239624832483501	0.971621133475856	1	10	regulation of glucocorticoid metabolic process	BP	13569	419
GO:0051289	0.239875561187053	0.895358776845051	4	78	protein homotetramerization	BP	13569	419
GO:0061684	0.240331228072405	0.972175210901689	1	8	chaperone-mediated autophagy	BP	13569	419
GO:0034214	0.240596608185693	0.971703192984231	1	9	protein hexamerization	BP	13569	419
GO:0044060	0.240668936954375	0.910756228722506	3	53	regulation of endocrine process	BP	13569	419
GO:0044242	0.240869780598352	0.866818129120411	7	160	cellular lipid catabolic process	BP	13569	419
GO:0052803	0.240976982589969	0.972017300116482	1	8	imidazole-containing compound metabolic process	BP	13569	419
GO:2001234	0.241079340221664	0.860693990806918	8	188	negative regulation of apoptotic signaling pathway	BP	13569	419
GO:0009749	0.241107889996544	0.855578981512257	9	224	response to glucose	BP	13569	419
GO:0010700	0.241210918594112	0.971959971611144	1	8	negative regulation of norepinephrine secretion	BP	13569	419
GO:0007140	0.241584826089669	0.933308938609041	2	34	male meiotic nuclear division	BP	13569	419
GO:0006778	0.241694945163414	0.933590078904573	2	30	porphyrin-containing compound metabolic process	BP	13569	419
GO:0044255	0.241740007820265	0.818036446563006	27	749	cellular lipid metabolic process	BP	13569	419
GO:0031122	0.242404840689611	0.932798761076226	2	36	cytoplasmic microtubule organization	BP	13569	419
GO:0035721	0.242569513292001	0.970881450885773	1	10	intraciliary retrograde transport	BP	13569	419
GO:0043651	0.242747837100411	0.971581710968849	1	8	linoleic acid metabolic process	BP	13569	419
GO:2000848	0.244236271382979	0.971212694412267	1	8	positive regulation of corticosteroid hormone secretion	BP	13569	419
GO:1901678	0.244330427680075	0.970434072445873	1	10	iron coordination entity transport	BP	13569	419
GO:0005996	0.244345263027191	0.858263621739936	8	194	monosaccharide metabolic process	BP	13569	419
GO:0043401	0.244775444276783	0.871223251259905	6	144	steroid hormone mediated signaling pathway	BP	13569	419
GO:0000413	0.244957321556618	0.932209290746878	2	29	protein peptidyl-prolyl isomerization	BP	13569	419
GO:0071825	0.245130520746645	0.931938103733686	2	31	protein-lipid complex subunit organization	BP	13569	419
GO:0090317	0.24543800077362	0.891838267219093	4	82	negative regulation of intracellular protein transport	BP	13569	419
GO:0009062	0.24577606461019	0.891683870848925	4	80	fatty acid catabolic process	BP	13569	419
GO:0060323	0.246337193883347	0.93121642823738	2	33	head morphogenesis	BP	13569	419
GO:0070970	0.246447716764232	0.96989113292015	1	10	interleukin-2 secretion	BP	13569	419
GO:0007339	0.246464068370774	0.931629381256419	2	28	binding of sperm to zona pellucida	BP	13569	419
GO:0051222	0.246568792314001	0.829608425313767	16	431	positive regulation of protein transport	BP	13569	419
GO:0055026	0.246863943270053	0.931238355211802	2	30	negative regulation of cardiac muscle tissue development	BP	13569	419
GO:0007338	0.247591268242232	0.890534570768327	4	81	single fertilization	BP	13569	419
GO:0070189	0.247600599624899	0.970368822162754	1	8	kynurenine metabolic process	BP	13569	419
GO:0051953	0.247641467677714	0.930881526855527	2	30	negative regulation of amine transport	BP	13569	419
GO:0046460	0.247678183276678	0.930770376280047	2	31	neutral lipid biosynthetic process	BP	13569	419
GO:0046463	0.247678183276678	0.930770376280047	2	31	acylglycerol biosynthetic process	BP	13569	419
GO:0072718	0.247790731119445	0.969888694808781	1	9	response to cisplatin	BP	13569	419
GO:0019321	0.247805314946851	0.969884952711231	1	9	pentose metabolic process	BP	13569	419
GO:0002831	0.24783217142548	0.878406355849223	5	110	regulation of response to biotic stimulus	BP	13569	419
GO:0006986	0.247886344886224	0.890407942478535	4	79	response to unfolded protein	BP	13569	419
GO:0060433	0.247914239054343	0.969856995435986	1	9	bronchus development	BP	13569	419
GO:0070862	0.24792448149147	0.970286865730851	1	8	negative regulation of protein exit from endoplasmic reticulum	BP	13569	419
GO:1904153	0.24792448149147	0.970286865730851	1	8	negative regulation of retrograde protein transport, ER to cytosol	BP	13569	419
GO:0009892	0.248044710259561	0.793165757551298	68	2084	negative regulation of metabolic process	BP	13569	419
GO:0043044	0.248158534376643	0.930377731916961	2	33	ATP-dependent chromatin remodeling	BP	13569	419
GO:0009157	0.248356256181729	0.970177411305302	1	8	deoxyribonucleoside monophosphate biosynthetic process	BP	13569	419
GO:0046339	0.248398523241169	0.96938601881664	1	10	diacylglycerol metabolic process	BP	13569	419
GO:0030949	0.249016382081056	0.969225063897004	1	10	positive regulation of vascular endothelial growth factor receptor signaling pathway	BP	13569	419
GO:1904667	0.249130031346922	0.969980698354212	1	8	negative regulation of ubiquitin protein ligase activity	BP	13569	419
GO:0090022	0.249187127967071	0.930169786686535	2	30	regulation of neutrophil chemotaxis	BP	13569	419
GO:0051154	0.249259477101779	0.929952164556596	2	32	negative regulation of striated muscle cell differentiation	BP	13569	419
GO:0035791	0.24960872490598	0.968546865891722	1	12	platelet-derived growth factor receptor-beta signaling pathway	BP	13569	419
GO:0003382	0.24966477897719	0.929458065810415	2	36	epithelial cell morphogenesis	BP	13569	419
GO:0042759	0.249725922754108	0.969389874853064	1	9	long-chain fatty acid biosynthetic process	BP	13569	419
GO:0043523	0.250256951918738	0.848715271552893	9	228	regulation of neuron apoptotic process	BP	13569	419
GO:0006646	0.250415402925988	0.969211048575891	1	9	phosphatidylethanolamine biosynthetic process	BP	13569	419
GO:0035023	0.250457636344216	0.888313852303969	4	101	regulation of Rho protein signal transduction	BP	13569	419
GO:2000651	0.250462181889586	0.968558901531015	1	11	positive regulation of sodium ion transmembrane transporter activity	BP	13569	419
GO:2000142	0.250602014364835	0.929419566543169	2	31	regulation of DNA-templated transcription, initiation	BP	13569	419
GO:2001185	0.250889235570128	0.969087816664883	1	9	regulation of CD8-positive, alpha-beta T cell activation	BP	13569	419
GO:0002823	0.250956781008315	0.929254889041323	2	31	negative regulation of adaptive immune response based on somatic recombination of immune receptors built from immunoglobulin superfamily domains	BP	13569	419
GO:0071265	0.251022655300082	0.969496502297841	1	8	L-methionine biosynthetic process	BP	13569	419
GO:2001054	0.251043098853193	0.969047741655049	1	9	negative regulation of mesenchymal cell apoptotic process	BP	13569	419
GO:0048730	0.251069554688482	0.929202505997241	2	31	epidermis morphogenesis	BP	13569	419
GO:0043488	0.251095337730112	0.904730823811791	3	58	regulation of mRNA stability	BP	13569	419
GO:0046010	0.251115232909285	0.969472706866294	1	8	positive regulation of circadian sleep/wake cycle, non-REM sleep	BP	13569	419
GO:0021536	0.251157103013461	0.888213911082763	4	85	diencephalon development	BP	13569	419
GO:0070344	0.251331419697407	0.968972568032119	1	9	regulation of fat cell proliferation	BP	13569	419
GO:0046040	0.251333400143731	0.968617281565014	1	10	IMP metabolic process	BP	13569	419
GO:0033700	0.251619625914175	0.968541741294668	1	10	phospholipid efflux	BP	13569	419
GO:0035747	0.25169160262396	0.969324328084202	1	8	natural killer cell chemotaxis	BP	13569	419
GO:2000501	0.25169160262396	0.969324328084202	1	8	regulation of natural killer cell chemotaxis	BP	13569	419
GO:0043901	0.252257500714053	0.866191315210277	6	133	negative regulation of multi-organism process	BP	13569	419
GO:0006338	0.252447300642506	0.887311733601068	4	89	chromatin remodeling	BP	13569	419
GO:0006591	0.252588940020914	0.968643505781972	1	9	ornithine metabolic process	BP	13569	419
GO:1904925	0.252849526197836	0.968215995218083	1	10	positive regulation of autophagy of mitochondrion in response to mitochondrial depolarization	BP	13569	419
GO:0015804	0.253280855487657	0.928080767276222	2	32	neutral amino acid transport	BP	13569	419
GO:0043583	0.253360687651196	0.85155352308606	8	205	ear development	BP	13569	419
GO:0006568	0.253637081039829	0.968367751473365	1	9	tryptophan metabolic process	BP	13569	419
GO:0006586	0.253637081039829	0.968367751473365	1	9	indolalkylamine metabolic process	BP	13569	419
GO:1902715	0.253637108743519	0.968006416186805	1	10	positive regulation of interferon-gamma secretion	BP	13569	419
GO:0015802	0.254024196628798	0.968265564580376	1	9	basic amino acid transport	BP	13569	419
GO:0045072	0.254085457771714	0.967886765281067	1	10	regulation of interferon-gamma biosynthetic process	BP	13569	419
GO:0032277	0.254096651886887	0.968246418111943	1	9	negative regulation of gonadotropin secretion	BP	13569	419
GO:0048672	0.254192504048326	0.967858160979254	1	10	positive regulation of collateral sprouting	BP	13569	419
GO:0000212	0.254214238330935	0.967852351531043	1	10	meiotic spindle organization	BP	13569	419
GO:0031054	0.254280602783549	0.96753805876113	1	11	pre-miRNA processing	BP	13569	419
GO:0001886	0.254449762489262	0.967789359699247	1	10	endothelial cell morphogenesis	BP	13569	419
GO:0035999	0.254560272884325	0.968123752448646	1	9	tetrahydrofolate interconversion	BP	13569	419
GO:0005975	0.254560780026953	0.823113121397703	16	426	carbohydrate metabolic process	BP	13569	419
GO:0032482	0.254602344184338	0.967748514404173	1	10	Rab protein signal transduction	BP	13569	419
GO:0046415	0.254800609398017	0.968060059767064	1	9	urate metabolic process	BP	13569	419
GO:0033275	0.254854290362061	0.967681006520492	1	10	actin-myosin filament sliding	BP	13569	419
GO:0035745	0.255029488151045	0.96799933749937	1	9	T-helper 2 cell cytokine production	BP	13569	419
GO:0090153	0.25518931414174	0.967956896924751	1	9	regulation of sphingolipid biosynthetic process	BP	13569	419
GO:1905038	0.25518931414174	0.967956896924751	1	9	regulation of membrane lipid metabolic process	BP	13569	419
GO:0015697	0.255641429542348	0.967836670814538	1	9	quaternary ammonium group transport	BP	13569	419
GO:1904948	0.255710283880856	0.96745105781569	1	10	midbrain dopaminergic neuron differentiation	BP	13569	419
GO:0072584	0.255750932434728	0.967440115597368	1	10	caveolin-mediated endocytosis	BP	13569	419
GO:0000083	0.255774404409778	0.967133742447278	1	11	regulation of transcription involved in G1/S transition of mitotic cell cycle	BP	13569	419
GO:0034145	0.25606588540216	0.967723570752632	1	9	positive regulation of toll-like receptor 4 signaling pathway	BP	13569	419
GO:0006605	0.256313667277188	0.839691041752372	10	247	protein targeting	BP	13569	419
GO:0021924	0.256433666830081	0.967625392537108	1	9	cell proliferation in external granule layer	BP	13569	419
GO:0021930	0.256433666830081	0.967625392537108	1	9	cerebellar granule cell precursor proliferation	BP	13569	419
GO:2001032	0.256605242029866	0.967209667792922	1	10	regulation of double-strand break repair via nonhomologous end joining	BP	13569	419
GO:0007039	0.256667587170325	0.967192814794659	1	10	protein catabolic process in the vacuole	BP	13569	419
GO:0071702	0.256753098810488	0.785520246289311	67	2038	organic substance transport	BP	13569	419
GO:0072583	0.256837890831642	0.901351454764496	3	61	clathrin-dependent endocytosis	BP	13569	419
GO:0001936	0.256917208410101	0.884576469603758	4	86	regulation of endothelial cell proliferation	BP	13569	419
GO:0098969	0.257066091232264	0.967456178522792	1	9	neurotransmitter receptor transport to postsynaptic membrane	BP	13569	419
GO:1903540	0.257066091232264	0.967456178522792	1	9	establishment of protein localization to postsynaptic membrane	BP	13569	419
GO:0010817	0.257242821690236	0.820882996274257	16	439	regulation of hormone levels	BP	13569	419
GO:0042632	0.258077329050715	0.900642015023698	3	61	cholesterol homeostasis	BP	13569	419
GO:0055092	0.258077329050715	0.900642015023698	3	61	sterol homeostasis	BP	13569	419
GO:0010821	0.258618670738818	0.854070873399055	7	163	regulation of mitochondrion organization	BP	13569	419
GO:0032329	0.259013590010543	0.966931994758743	1	9	serine transport	BP	13569	419
GO:0042073	0.259031758086889	0.925367029018554	2	32	intraciliary transport	BP	13569	419
GO:0061042	0.259041423174765	0.966924469254939	1	9	vascular wound healing	BP	13569	419
GO:0035739	0.259053717480033	0.966921144827274	1	9	CD4-positive, alpha-beta T cell proliferation	BP	13569	419
GO:2000561	0.259053717480033	0.966921144827274	1	9	regulation of CD4-positive, alpha-beta T cell proliferation	BP	13569	419
GO:0002714	0.259125668855074	0.925416595722821	2	31	positive regulation of B cell mediated immunity	BP	13569	419
GO:0002891	0.259125668855074	0.925416595722821	2	31	positive regulation of immunoglobulin mediated immune response	BP	13569	419
GO:0048699	0.259184895901862	0.792708435576785	41	1306	generation of neurons	BP	13569	419
GO:0002573	0.25937159760783	0.853449973666404	7	170	myeloid leukocyte differentiation	BP	13569	419
GO:0060576	0.259380127262716	0.966454875377328	1	10	intestinal epithelial cell development	BP	13569	419
GO:0043101	0.25967694660762	0.966752375992693	1	9	purine-containing compound salvage	BP	13569	419
GO:0006664	0.259684846151113	0.882991749110688	4	80	glycolipid metabolic process	BP	13569	419
GO:0061635	0.2600219814595	0.966658734465075	1	9	regulation of protein complex stability	BP	13569	419
GO:0051561	0.260093157707593	0.966639399060035	1	9	positive regulation of mitochondrial calcium ion concentration	BP	13569	419
GO:0007031	0.260320269684541	0.924847834799164	2	31	peroxisome organization	BP	13569	419
GO:0006047	0.260648975511986	0.966488192079364	1	9	UDP-N-acetylglucosamine metabolic process	BP	13569	419
GO:0051798	0.261099731751909	0.965982300280644	1	10	positive regulation of hair follicle development	BP	13569	419
GO:0043455	0.261184580814157	0.965958886526726	1	10	regulation of secondary metabolic process	BP	13569	419
GO:0071560	0.261313842990414	0.851959466057931	7	178	cellular response to transforming growth factor beta stimulus	BP	13569	419
GO:1902624	0.261401013664317	0.924433624979272	2	30	positive regulation of neutrophil migration	BP	13569	419
GO:0051186	0.261542463972281	0.825064256725375	13	325	cofactor metabolic process	BP	13569	419
GO:0007612	0.26155507540796	0.859376995933852	6	157	learning	BP	13569	419
GO:0035414	0.261619845517007	0.965524674847317	1	11	negative regulation of catenin import into nucleus	BP	13569	419
GO:0042742	0.261882647599041	0.859406403790494	6	136	defense response to bacterium	BP	13569	419
GO:0006527	0.262172583777858	0.965685586540935	1	10	arginine catabolic process	BP	13569	419
GO:0018298	0.262331412329252	0.966028156864096	1	9	protein-chromophore linkage	BP	13569	419
GO:0009187	0.262651106632287	0.851033370941124	7	173	cyclic nucleotide metabolic process	BP	13569	419
GO:0016559	0.262781935784613	0.965904371033516	1	9	peroxisome fission	BP	13569	419
GO:0060272	0.26316862470047	0.965797922844927	1	9	embryonic skeletal joint morphogenesis	BP	13569	419
GO:0033198	0.263348253471928	0.923210667887254	2	33	response to ATP	BP	13569	419
GO:0022408	0.263371442746175	0.858340753991188	6	137	negative regulation of cell-cell adhesion	BP	13569	419
GO:0030238	0.263451315677309	0.964746798351593	1	12	male sex determination	BP	13569	419
GO:0048563	0.263982454405867	0.964862093296407	1	11	post-embryonic animal organ morphogenesis	BP	13569	419
GO:1903539	0.264248905774891	0.965107241862211	1	10	protein localization to postsynaptic membrane	BP	13569	419
GO:0071679	0.264272335072731	0.964780310834514	1	11	commissural neuron axon guidance	BP	13569	419
GO:0034694	0.264397216314419	0.922538260999778	2	35	response to prostaglandin	BP	13569	419
GO:0021548	0.264555417905434	0.964700343347582	1	11	pons development	BP	13569	419
GO:0002377	0.264621286648217	0.879765742125542	4	83	immunoglobulin production	BP	13569	419
GO:0009566	0.264707095402312	0.867045064462678	5	113	fertilization	BP	13569	419
GO:1901374	0.264834820447608	0.964943058204472	1	10	acetate ester transport	BP	13569	419
GO:0031396	0.264917066724401	0.849430329611323	7	168	regulation of protein ubiquitination	BP	13569	419
GO:0071333	0.265105237619833	0.857005271397658	6	145	cellular response to glucose stimulus	BP	13569	419
GO:0060675	0.265119280647446	0.896575011754075	3	61	ureteric bud morphogenesis	BP	13569	419
GO:0035376	0.265312536999739	0.96520436157303	1	9	sterol import	BP	13569	419
GO:0070508	0.265312536999739	0.96520436157303	1	9	cholesterol import	BP	13569	419
GO:0006570	0.26535391400941	0.965192849531186	1	9	tyrosine metabolic process	BP	13569	419
GO:0032502	0.265418840337526	0.768267036997068	144	4647	developmental process	BP	13569	419
GO:1901030	0.265663669385666	0.965106600431	1	9	positive regulation of mitochondrial outer membrane permeabilization involved in apoptotic signaling pathway	BP	13569	419
GO:0044745	0.265787749023595	0.96467510656522	1	10	amino acid transmembrane import	BP	13569	419
GO:0089718	0.265787749023595	0.96467510656522	1	10	amino acid import across plasma membrane	BP	13569	419
GO:0006303	0.266228922131361	0.921730305552178	2	34	double-strand break repair via nonhomologous end joining	BP	13569	419
GO:0048149	0.26628568658501	0.964534636951726	1	10	behavioral response to ethanol	BP	13569	419
GO:1900103	0.266480181312645	0.964878673556467	1	9	positive regulation of endoplasmic reticulum unfolded protein response	BP	13569	419
GO:0007179	0.267006263534122	0.865359589925024	5	120	transforming growth factor beta receptor signaling pathway	BP	13569	419
GO:0048262	0.267018757119476	0.964327265709001	1	10	determination of dorsal/ventral asymmetry	BP	13569	419
GO:0050714	0.267112007465431	0.835931945728666	9	227	positive regulation of protein secretion	BP	13569	419
GO:0006857	0.267319288696501	0.964242054897102	1	10	oligopeptide transport	BP	13569	419
GO:1903509	0.267557611388589	0.877942495861382	4	81	liposaccharide metabolic process	BP	13569	419
GO:0014856	0.267734945848316	0.964124013817814	1	10	skeletal muscle cell proliferation	BP	13569	419
GO:0019471	0.268010574572623	0.964449219468538	1	9	4-hydroxyproline metabolic process	BP	13569	419
GO:0018027	0.268360591667817	0.963340698780831	1	12	peptidyl-lysine dimethylation	BP	13569	419
GO:0060831	0.268719320060978	0.963512320595366	1	11	smoothened signaling pathway involved in dorsal/ventral neural tube patterning	BP	13569	419
GO:0071248	0.268965987769563	0.846388933058952	7	175	cellular response to metal ion	BP	13569	419
GO:0060322	0.269182633036599	0.796549511406762	25	770	head development	BP	13569	419
GO:0033344	0.269196406815011	0.920198672653222	2	35	cholesterol efflux	BP	13569	419
GO:0010765	0.269229887086084	0.920182242955495	2	35	positive regulation of sodium ion transport	BP	13569	419
GO:0070493	0.26933599921296	0.963667291350911	1	10	thrombin-activated receptor signaling pathway	BP	13569	419
GO:0048169	0.269702229891266	0.919872094065221	2	36	regulation of long-term neuronal synaptic plasticity	BP	13569	419
GO:0032387	0.270038460193091	0.863390038079675	5	114	negative regulation of intracellular transport	BP	13569	419
GO:0061620	0.270379764135112	0.963778585169559	1	9	glycolytic process through glucose-6-phosphate	BP	13569	419
GO:1904358	0.270500364488306	0.919823450322703	2	32	positive regulation of telomere maintenance via telomere lengthening	BP	13569	419
GO:0007548	0.270591481650285	0.828478548728385	10	271	sex differentiation	BP	13569	419
GO:0000096	0.270745689487039	0.919702949194497	2	32	sulfur amino acid metabolic process	BP	13569	419
GO:0039532	0.270939630128735	0.963206573286615	1	10	negative regulation of viral-induced cytoplasmic pattern recognition receptor signaling pathway	BP	13569	419
GO:0035461	0.271582091340451	0.962682696082027	1	11	vitamin transmembrane transport	BP	13569	419
GO:0009952	0.271584839877001	0.85235101656391	6	148	anterior/posterior pattern specification	BP	13569	419
GO:0048706	0.271651277102342	0.875034882084136	4	91	embryonic skeletal system development	BP	13569	419
GO:0009746	0.272002083334531	0.832139818107004	9	232	response to hexose	BP	13569	419
GO:0006730	0.272032638999111	0.919170634118344	2	31	one-carbon metabolic process	BP	13569	419
GO:0090279	0.272423408019225	0.918781656522183	2	33	regulation of calcium ion import	BP	13569	419
GO:0070670	0.27305270906651	0.918565831651231	2	32	response to interleukin-4	BP	13569	419
GO:0045071	0.273059190855725	0.918467245745586	2	33	negative regulation of viral genome replication	BP	13569	419
GO:0035036	0.273123806366119	0.918741090236917	2	30	sperm-egg recognition	BP	13569	419
GO:0060124	0.273132207552198	0.962571357887596	1	10	positive regulation of growth hormone secretion	BP	13569	419
GO:0033690	0.273199916838663	0.962209209336841	1	11	positive regulation of osteoblast proliferation	BP	13569	419
GO:0030802	0.2732535557602	0.861219702221033	5	112	regulation of cyclic nucleotide biosynthetic process	BP	13569	419
GO:0046348	0.273281311027057	0.962947625321663	1	9	amino sugar catabolic process	BP	13569	419
GO:0046427	0.273312742407271	0.891895949890559	3	58	positive regulation of JAK-STAT cascade	BP	13569	419
GO:1904894	0.273312742407271	0.891895949890559	3	58	positive regulation of STAT cascade	BP	13569	419
GO:0098792	0.273498552131993	0.962121440568617	1	11	xenophagy	BP	13569	419
GO:0002138	0.273720276356006	0.962820985764876	1	9	retinoic acid biosynthetic process	BP	13569	419
GO:0016102	0.273720276356006	0.962820985764876	1	9	diterpenoid biosynthetic process	BP	13569	419
GO:1903201	0.274190214440031	0.891331289141984	3	59	regulation of oxidative stress-induced cell death	BP	13569	419
GO:0030814	0.274343902177526	0.860468554694412	5	112	regulation of cAMP metabolic process	BP	13569	419
GO:0072172	0.274408048089566	0.961853433415547	1	11	mesonephric tubule formation	BP	13569	419
GO:0072171	0.274795832410096	0.890845147232044	3	62	mesonephric tubule morphogenesis	BP	13569	419
GO:0030206	0.275036184081015	0.962014777543872	1	10	chondroitin sulfate biosynthetic process	BP	13569	419
GO:2000045	0.275456326845597	0.872610635148499	4	89	regulation of G1/S transition of mitotic cell cycle	BP	13569	419
GO:0038179	0.275778223866037	0.916782899977431	2	37	neurotrophin signaling pathway	BP	13569	419
GO:0071559	0.275792107267056	0.841287927680166	7	181	response to transforming growth factor beta	BP	13569	419
GO:0045682	0.275874883332979	0.890203372636184	3	62	regulation of epidermis development	BP	13569	419
GO:0010988	0.276133254915395	0.961691970119778	1	10	regulation of low-density lipoprotein particle clearance	BP	13569	419
GO:0071331	0.276547783855657	0.848799269060239	6	147	cellular response to hexose stimulus	BP	13569	419
GO:0040018	0.276555833777551	0.916637100289829	2	34	positive regulation of multicellular organism growth	BP	13569	419
GO:0043568	0.276638560754793	0.96154276764752	1	10	positive regulation of insulin-like growth factor receptor signaling pathway	BP	13569	419
GO:1903205	0.27674858099436	0.916632079821522	2	33	regulation of hydrogen peroxide-induced cell death	BP	13569	419
GO:0071294	0.276869972161417	0.961474329080905	1	10	cellular response to zinc ion	BP	13569	419
GO:0045292	0.277098195765609	0.961406765974146	1	10	mRNA cis splicing, via spliceosome	BP	13569	419
GO:0098877	0.277166454601888	0.961386545700855	1	10	neurotransmitter receptor transport to plasma membrane	BP	13569	419
GO:0099601	0.277465998633513	0.916013513760236	2	36	regulation of neurotransmitter receptor activity	BP	13569	419
GO:0051923	0.277784493899552	0.961203191915402	1	10	sulfation	BP	13569	419
GO:0070341	0.277800995324568	0.961198289709394	1	10	fat cell proliferation	BP	13569	419
GO:0043981	0.277917844209205	0.960514391662085	1	12	histone H4-K5 acetylation	BP	13569	419
GO:0043982	0.277917844209205	0.960514391662085	1	12	histone H4-K8 acetylation	BP	13569	419
GO:0006654	0.278102013748289	0.960753943807574	1	11	phosphatidic acid biosynthetic process	BP	13569	419
GO:0016339	0.278317405875096	0.959930070005584	1	14	calcium-dependent cell-cell adhesion via plasma membrane cell adhesion molecules	BP	13569	419
GO:0042268	0.278734267401603	0.960920465475883	1	10	regulation of cytolysis	BP	13569	419
GO:0002118	0.278746651380514	0.960916771376683	1	10	aggressive behavior	BP	13569	419
GO:0003091	0.278818925613998	0.96053851433752	1	11	renal water homeostasis	BP	13569	419
GO:1904923	0.279438449282137	0.960351813036663	1	11	regulation of autophagy of mitochondrion in response to mitochondrial depolarization	BP	13569	419
GO:0051348	0.279485579445913	0.821580330296827	10	256	negative regulation of transferase activity	BP	13569	419
GO:2000194	0.279501953547926	0.960691093994255	1	10	regulation of female gonad development	BP	13569	419
GO:0008306	0.27967530306827	0.869704188302877	4	95	associative learning	BP	13569	419
GO:0042635	0.279997710020265	0.960182845031249	1	11	positive regulation of hair cycle	BP	13569	419
GO:0003413	0.280076687587194	0.960158951019356	1	11	chondrocyte differentiation involved in endochondral bone morphogenesis	BP	13569	419
GO:0042095	0.280649618610887	0.959985372842117	1	11	interferon-gamma biosynthetic process	BP	13569	419
GO:0034375	0.28088935222742	0.96027463601297	1	10	high-density lipoprotein particle remodeling	BP	13569	419
GO:0097011	0.280994454588719	0.959880693848743	1	11	cellular response to granulocyte macrophage colony-stimulating factor stimulus	BP	13569	419
GO:0097012	0.280994454588719	0.959880693848743	1	11	response to granulocyte macrophage colony-stimulating factor	BP	13569	419
GO:0055003	0.281158609671535	0.959274204961782	1	13	cardiac myofibril assembly	BP	13569	419
GO:0015031	0.281181595776397	0.769645993702277	48	1451	protein transport	BP	13569	419
GO:0006639	0.281207353704053	0.868815636294424	4	90	acylglycerol metabolic process	BP	13569	419
GO:0021675	0.281547969992345	0.88665010565779	3	66	nerve development	BP	13569	419
GO:0060986	0.281687957924348	0.886898806534928	3	58	endocrine hormone secretion	BP	13569	419
GO:0010605	0.282013730735807	0.764141263192731	61	1886	negative regulation of macromolecule metabolic process	BP	13569	419
GO:0031915	0.282629002369979	0.959382402311599	1	11	positive regulation of synaptic plasticity	BP	13569	419
GO:0021534	0.282820260690565	0.959690893610277	1	10	cell proliferation in hindbrain	BP	13569	419
GO:0008543	0.283116248993323	0.88581822101733	3	63	fibroblast growth factor receptor signaling pathway	BP	13569	419
GO:0051044	0.283165463948826	0.959218103238852	1	11	positive regulation of membrane protein ectodomain proteolysis	BP	13569	419
GO:1903350	0.283351648258764	0.958854558702378	1	12	response to dopamine	BP	13569	419
GO:1903351	0.283351648258764	0.958854558702378	1	12	cellular response to dopamine	BP	13569	419
GO:0035089	0.283444073027612	0.95856693610107	1	13	establishment of apical/basal cell polarity	BP	13569	419
GO:0036499	0.283540112891009	0.959472036656137	1	10	PERK-mediated unfolded protein response	BP	13569	419
GO:0006631	0.283775916879584	0.813985583971939	11	282	fatty acid metabolic process	BP	13569	419
GO:0006182	0.283782776012125	0.912659741834909	2	38	cGMP biosynthetic process	BP	13569	419
GO:0046642	0.283787343159757	0.959396716174226	1	10	negative regulation of alpha-beta T cell proliferation	BP	13569	419
GO:0071326	0.283822370656625	0.843504037342275	6	149	cellular response to monosaccharide stimulus	BP	13569	419
GO:0002687	0.284282831760962	0.853563277982301	5	112	positive regulation of leukocyte migration	BP	13569	419
GO:0019883	0.28473088809668	0.959108529488017	1	10	antigen processing and presentation of endogenous antigen	BP	13569	419
GO:0044265	0.285236017887913	0.781517914663738	26	761	cellular macromolecule catabolic process	BP	13569	419
GO:0001710	0.286545199939776	0.958551133478362	1	10	mesodermal cell fate commitment	BP	13569	419
GO:0090128	0.286645865836146	0.957564500255646	1	13	regulation of synapse maturation	BP	13569	419
GO:1901565	0.286799478603524	0.77517382519833	31	903	organonitrogen compound catabolic process	BP	13569	419
GO:0048265	0.286923265938464	0.911046911938009	2	38	response to pain	BP	13569	419
GO:0060192	0.286996159535077	0.958033963766313	1	11	negative regulation of lipase activity	BP	13569	419
GO:2000380	0.287231149530113	0.957960698082844	1	11	regulation of mesoderm development	BP	13569	419
GO:0006509	0.287330063274744	0.910994590569886	2	36	membrane protein ectodomain proteolysis	BP	13569	419
GO:2000117	0.287612991741835	0.864740005146733	4	84	negative regulation of cysteine-type endopeptidase activity	BP	13569	419
GO:0051898	0.288020460919367	0.910638422127416	2	36	negative regulation of protein kinase B signaling	BP	13569	419
GO:0001657	0.288197320982961	0.864059384404449	4	95	ureteric bud development	BP	13569	419
GO:0072044	0.288388504785617	0.957281365278216	1	12	collecting duct development	BP	13569	419
GO:1901524	0.288543156363093	0.957550304464754	1	11	regulation of mitophagy	BP	13569	419
GO:0033673	0.288939793618958	0.818973022220976	9	231	negative regulation of kinase activity	BP	13569	419
GO:0060670	0.289065389616977	0.957386320820126	1	11	branching involved in labyrinthine layer morphogenesis	BP	13569	419
GO:0072163	0.289071696685031	0.863452350526132	4	96	mesonephric epithelium development	BP	13569	419
GO:0072164	0.289071696685031	0.863452350526132	4	96	mesonephric tubule development	BP	13569	419
GO:0050731	0.289685538287361	0.839179751336502	6	152	positive regulation of peptidyl-tyrosine phosphorylation	BP	13569	419
GO:0048839	0.289866244950308	0.83071207499871	7	185	inner ear development	BP	13569	419
GO:0002820	0.290209045218279	0.90968421667096	2	34	negative regulation of adaptive immune response	BP	13569	419
GO:0009620	0.290244648508941	0.909867837778706	2	32	response to fungus	BP	13569	419
GO:0021892	0.290336247716287	0.95698576460177	1	11	cerebral cortex GABAergic interneuron differentiation	BP	13569	419
GO:0051152	0.290411292658941	0.956962044923371	1	11	positive regulation of smooth muscle cell differentiation	BP	13569	419
GO:0044703	0.290579862759275	0.775727727756228	27	790	multi-organism reproductive process	BP	13569	419
GO:0008630	0.290633436282211	0.862581882746958	4	89	intrinsic apoptotic signaling pathway in response to DNA damage	BP	13569	419
GO:0061469	0.291287541426857	0.956684536175042	1	11	regulation of type B pancreatic cell proliferation	BP	13569	419
GO:0051901	0.291461793655763	0.956629229450099	1	11	positive regulation of mitochondrial depolarization	BP	13569	419
GO:2000849	0.291923581998985	0.956482466172843	1	11	regulation of glucocorticoid secretion	BP	13569	419
GO:0042491	0.292137344610939	0.908265553084992	2	39	auditory receptor cell differentiation	BP	13569	419
GO:0071316	0.292143315557097	0.956412532523615	1	11	cellular response to nicotine	BP	13569	419
GO:0010040	0.29219415098569	0.956396344253304	1	11	response to iron(II) ion	BP	13569	419
GO:1901626	0.292277887322552	0.956043617558179	1	12	regulation of postsynaptic membrane organization	BP	13569	419
GO:0035112	0.29287330955516	0.955852357847365	1	12	genitalia morphogenesis	BP	13569	419
GO:0043279	0.293097851687969	0.836669497012149	6	152	response to alkaloid	BP	13569	419
GO:0045732	0.293150148431914	0.828296785086943	7	178	positive regulation of protein catabolic process	BP	13569	419
GO:0030509	0.293180260272139	0.847086770286804	5	123	BMP signaling pathway	BP	13569	419
GO:0006638	0.293206976861092	0.860776426396641	4	92	neutral lipid metabolic process	BP	13569	419
GO:0035773	0.293346986816624	0.879527109289984	3	64	insulin secretion involved in cellular response to glucose stimulus	BP	13569	419
GO:0002832	0.293368976061831	0.908039394728102	2	34	negative regulation of response to biotic stimulus	BP	13569	419
GO:0006012	0.293896619630712	0.956248606171519	1	10	galactose metabolic process	BP	13569	419
GO:0001676	0.294595055440301	0.878931088216798	3	60	long-chain fatty acid metabolic process	BP	13569	419
GO:1901214	0.294634957183371	0.805123858054394	11	301	regulation of neuron death	BP	13569	419
GO:0050730	0.295294570310137	0.819715580924264	8	211	regulation of peptidyl-tyrosine phosphorylation	BP	13569	419
GO:0097028	0.295337215614179	0.907008097324376	2	34	dendritic cell differentiation	BP	13569	419
GO:0019933	0.295573341916883	0.859261225273508	4	89	cAMP-mediated signaling	BP	13569	419
GO:1904294	0.295789835732275	0.954908689960005	1	12	positive regulation of ERAD pathway	BP	13569	419
GO:0008334	0.296042704135751	0.954826336680646	1	12	histone mRNA metabolic process	BP	13569	419
GO:0045595	0.296425971350489	0.757224894152613	45	1417	regulation of cell differentiation	BP	13569	419
GO:0014062	0.296925206943557	0.955279363038902	1	10	regulation of serotonin secretion	BP	13569	419
GO:0032275	0.297349684794599	0.954736787112523	1	11	luteinizing hormone secretion	BP	13569	419
GO:0030514	0.297361184802207	0.905442506192426	2	40	negative regulation of BMP signaling pathway	BP	13569	419
GO:0090197	0.297555800804933	0.954669703616566	1	11	positive regulation of chemokine secretion	BP	13569	419
GO:0040008	0.297862860423424	0.78067928442372	19	557	regulation of growth	BP	13569	419
GO:0048820	0.297907416779889	0.953685326742046	1	14	hair follicle maturation	BP	13569	419
GO:0061162	0.298032532735513	0.953431601913255	1	15	establishment of monopolar cell polarity	BP	13569	419
GO:0061339	0.298032532735513	0.953431601913255	1	15	establishment or maintenance of monopolar cell polarity	BP	13569	419
GO:0006721	0.298048660404785	0.876837233506739	3	59	terpenoid metabolic process	BP	13569	419
GO:0036010	0.298832469010018	0.95362416171946	1	13	protein localization to endosome	BP	13569	419
GO:0002711	0.299338354343798	0.904895564357691	2	34	positive regulation of T cell mediated immunity	BP	13569	419
GO:0051451	0.299812646984542	0.953588386192342	1	12	myoblast migration	BP	13569	419
GO:0046337	0.300023825648428	0.953862040503275	1	11	phosphatidylethanolamine metabolic process	BP	13569	419
GO:0098840	0.300233348863961	0.90423201794333	2	36	protein transport along microtubule	BP	13569	419
GO:0099118	0.300233348863961	0.90423201794333	2	36	microtubule-based protein transport	BP	13569	419
GO:2000232	0.30037133579804	0.953747663010995	1	11	regulation of rRNA processing	BP	13569	419
GO:0019395	0.30082377442715	0.855758872328599	4	87	fatty acid oxidation	BP	13569	419
GO:0046037	0.300973287995246	0.953203414666676	1	12	GMP metabolic process	BP	13569	419
GO:0030166	0.301988774709169	0.903207725825632	2	37	proteoglycan biosynthetic process	BP	13569	419
GO:1901137	0.302217667869315	0.775190444314905	20	558	carbohydrate derivative biosynthetic process	BP	13569	419
GO:0010642	0.302276952750364	0.952474243866914	1	13	negative regulation of platelet-derived growth factor receptor signaling pathway	BP	13569	419
GO:0043506	0.302335773644924	0.873661383055638	3	71	regulation of JUN kinase activity	BP	13569	419
GO:0048245	0.302932345640231	0.953320905558746	1	10	eosinophil chemotaxis	BP	13569	419
GO:2001053	0.303007588013028	0.952874705241341	1	11	regulation of mesenchymal cell apoptotic process	BP	13569	419
GO:1902713	0.303087375846215	0.952497524117025	1	12	regulation of interferon-gamma secretion	BP	13569	419
GO:0036474	0.303135478033827	0.902772695387968	2	35	cell death in response to hydrogen peroxide	BP	13569	419
GO:0003214	0.303352467174908	0.952111893956914	1	13	cardiac left ventricle morphogenesis	BP	13569	419
GO:0031115	0.303422082949436	0.952736601275008	1	11	negative regulation of microtubule polymerization	BP	13569	419
GO:0046473	0.303812956775645	0.952253860619498	1	12	phosphatidic acid metabolic process	BP	13569	419
GO:0048704	0.304261239820318	0.87259360374396	3	67	embryonic skeletal system morphogenesis	BP	13569	419
GO:0048701	0.304616826805727	0.901633323529561	2	39	embryonic cranial skeleton morphogenesis	BP	13569	419
GO:0021889	0.304665358756311	0.951411299275912	1	14	olfactory bulb interneuron differentiation	BP	13569	419
GO:0051131	0.305071219554021	0.952184839095427	1	11	chaperone-mediated protein complex assembly	BP	13569	419
GO:0033083	0.305123028538258	0.952167445597556	1	11	regulation of immature T cell proliferation	BP	13569	419
GO:0042771	0.305407015044707	0.901369175102987	2	37	intrinsic apoptotic signaling pathway in response to DNA damage by p53 class mediator	BP	13569	419
GO:0090085	0.305451449046333	0.952057102776781	1	11	regulation of protein deubiquitination	BP	13569	419
GO:0002016	0.305592332886342	0.95200972392996	1	11	regulation of blood volume by renin-angiotensin	BP	13569	419
GO:0072498	0.306075095718831	0.951847168690935	1	11	embryonic skeletal joint development	BP	13569	419
GO:0070972	0.306324358930633	0.90087308363127	2	37	protein localization to endoplasmic reticulum	BP	13569	419
GO:0051782	0.306350592464582	0.951396060678879	1	12	negative regulation of cell division	BP	13569	419
GO:0021877	0.306490288189015	0.951348585117686	1	12	forebrain neuron fate commitment	BP	13569	419
GO:0001990	0.306994675948229	0.900598898319504	2	36	regulation of systemic arterial blood pressure by hormone	BP	13569	419
GO:0006820	0.307508503959082	0.778774901328267	16	461	anion transport	BP	13569	419
GO:0009306	0.307946884497681	0.778403470106991	16	460	protein secretion	BP	13569	419
GO:0060976	0.308406320397242	0.899060137324633	2	47	coronary vasculature development	BP	13569	419
GO:1901796	0.30890230469194	0.869960949512692	3	60	regulation of signal transduction by p53 class mediator	BP	13569	419
GO:0030279	0.309000133615712	0.869588211108442	3	67	negative regulation of ossification	BP	13569	419
GO:0003188	0.309051219976603	0.950165618148472	1	13	heart valve formation	BP	13569	419
GO:1901298	0.309285398478794	0.950393079477535	1	12	regulation of hydrogen peroxide-mediated programmed cell death	BP	13569	419
GO:0045668	0.310473494907825	0.898448311529264	2	39	negative regulation of osteoblast differentiation	BP	13569	419
GO:0097202	0.310870882408245	0.950215184353322	1	11	activation of cysteine-type endopeptidase activity	BP	13569	419
GO:0035865	0.310910011915762	0.949521171459099	1	13	cellular response to potassium ion	BP	13569	419
GO:0043487	0.311091197415727	0.868293841277872	3	66	regulation of RNA stability	BP	13569	419
GO:0071481	0.311777360686037	0.949532204119162	1	12	cellular response to X-ray	BP	13569	419
GO:0045628	0.311779616814281	0.949531420860274	1	12	regulation of T-helper 2 cell differentiation	BP	13569	419
GO:0072488	0.311802907695962	0.949523334568616	1	12	ammonium transmembrane transport	BP	13569	419
GO:0072178	0.312020632123574	0.949447707475	1	12	nephric duct morphogenesis	BP	13569	419
GO:0090207	0.312151796456971	0.897786277066157	2	36	regulation of triglyceride metabolic process	BP	13569	419
GO:2000833	0.312215812814937	0.9497518947983	1	11	positive regulation of steroid hormone secretion	BP	13569	419
GO:0043650	0.313633874220259	0.948568209539036	1	13	dicarboxylic acid biosynthetic process	BP	13569	419
GO:0036035	0.314022399887408	0.948431446488071	1	13	osteoclast development	BP	13569	419
GO:0034620	0.31407240704507	0.866607692453944	3	61	cellular response to unfolded protein	BP	13569	419
GO:0036315	0.31424500135985	0.948080542150764	1	14	cellular response to sterol	BP	13569	419
GO:0071397	0.31424500135985	0.948080542150764	1	14	cellular response to cholesterol	BP	13569	419
GO:0030282	0.314352109011773	0.846247130061131	4	94	bone mineralization	BP	13569	419
GO:0000726	0.314363410455985	0.896389806396418	2	38	non-recombinational repair	BP	13569	419
GO:0035850	0.31457231542108	0.89603865141898	2	41	epithelial cell differentiation involved in kidney development	BP	13569	419
GO:0046128	0.31461582881991	0.866210190548563	3	62	purine ribonucleoside metabolic process	BP	13569	419
GO:0045760	0.314880070321465	0.948128802751337	1	13	positive regulation of action potential	BP	13569	419
GO:1904181	0.314924648746354	0.948113044649712	1	13	positive regulation of membrane depolarization	BP	13569	419
GO:0010165	0.31500758984943	0.895872059619945	2	40	response to X-ray	BP	13569	419
GO:0071318	0.315089338766564	0.948374854145567	1	12	cellular response to ATP	BP	13569	419
GO:0061615	0.315199919624519	0.948715129728204	1	11	glycolytic process through fructose-6-phosphate	BP	13569	419
GO:0043067	0.315458226965245	0.741551582446931	42	1269	regulation of programmed cell death	BP	13569	419
GO:0001711	0.315547708057695	0.948213489986519	1	12	endodermal cell fate commitment	BP	13569	419
GO:1903008	0.315578352418809	0.845445922819399	4	92	organelle disassembly	BP	13569	419
GO:0045623	0.315627771916174	0.947864132278154	1	13	negative regulation of T-helper cell differentiation	BP	13569	419
GO:0045815	0.316145540472693	0.947404650242467	1	14	positive regulation of gene expression, epigenetic	BP	13569	419
GO:0042304	0.316150790882467	0.895580507654235	2	36	regulation of fatty acid biosynthetic process	BP	13569	419
GO:0099632	0.316372485482507	0.94792240521746	1	12	protein transport within plasma membrane	BP	13569	419
GO:0099637	0.316372485482507	0.94792240521746	1	12	neurotransmitter receptor transport	BP	13569	419
GO:2000810	0.316382766835354	0.947319932118204	1	14	regulation of bicellular tight junction assembly	BP	13569	419
GO:0002922	0.316617296337227	0.947835824420957	1	12	positive regulation of humoral immune response	BP	13569	419
GO:0003337	0.316631688914228	0.947830731705647	1	12	mesenchymal to epithelial transition involved in metanephros morphogenesis	BP	13569	419
GO:0048172	0.316661259653144	0.947220376869682	1	14	regulation of short-term neuronal synaptic plasticity	BP	13569	419
GO:0071786	0.316807347844423	0.947445011055025	1	13	endoplasmic reticulum tubular network organization	BP	13569	419
GO:0034440	0.316941832915793	0.844579323042073	4	89	lipid oxidation	BP	13569	419
GO:0001736	0.31697985130139	0.894560850829567	2	43	establishment of planar polarity	BP	13569	419
GO:0050910	0.317032274936196	0.947087578824499	1	14	detection of mechanical stimulus involved in sensory perception of sound	BP	13569	419
GO:0035933	0.317143447192222	0.947649463353652	1	12	glucocorticoid secretion	BP	13569	419
GO:0048589	0.317667189204261	0.763451579534177	19	594	developmental growth	BP	13569	419
GO:0090196	0.317853400402985	0.947397392875689	1	12	regulation of chemokine secretion	BP	13569	419
GO:0051248	0.318414264311036	0.748875997220711	29	867	negative regulation of protein metabolic process	BP	13569	419
GO:0043923	0.31843456510837	0.946863663081379	1	13	positive regulation by host of viral transcription	BP	13569	419
GO:0006336	0.318854959176763	0.946712871903115	1	13	DNA replication-independent nucleosome assembly	BP	13569	419
GO:1902337	0.319112231739832	0.946948725024772	1	12	regulation of apoptotic process involved in morphogenesis	BP	13569	419
GO:1904748	0.319112231739832	0.946948725024772	1	12	regulation of apoptotic process involved in development	BP	13569	419
GO:0031424	0.319179237914794	0.946924781327456	1	12	keratinization	BP	13569	419
GO:0006006	0.319696078492803	0.816696618463293	6	153	glucose metabolic process	BP	13569	419
GO:0006517	0.319758449644682	0.946105898674516	1	14	protein deglycosylation	BP	13569	419
GO:0006825	0.32013860672311	0.945968180077947	1	14	copper ion transport	BP	13569	419
GO:0001823	0.320884772866326	0.841520454810049	4	100	mesonephros development	BP	13569	419
GO:1902105	0.321093292801595	0.799369708141251	8	212	regulation of leukocyte differentiation	BP	13569	419
GO:0035710	0.321476877455997	0.861629066205983	3	65	CD4-positive, alpha-beta T cell activation	BP	13569	419
GO:0002521	0.321509906203103	0.772249920095004	14	398	leukocyte differentiation	BP	13569	419
GO:0005977	0.32198246995288	0.861172248170236	3	68	glycogen metabolic process	BP	13569	419
GO:0006073	0.32198246995288	0.861172248170236	3	68	cellular glucan metabolic process	BP	13569	419
GO:0044042	0.32198246995288	0.861172248170236	3	68	glucan metabolic process	BP	13569	419
GO:0008104	0.322220625439307	0.725858306668185	65	2055	protein localization	BP	13569	419
GO:0043123	0.322964338288658	0.81423879668332	6	150	positive regulation of I-kappaB kinase/NF-kappaB signaling	BP	13569	419
GO:0033013	0.323043743598633	0.891631816191618	2	37	tetrapyrrole metabolic process	BP	13569	419
GO:0034113	0.323094457875453	0.891512579341306	2	38	heterotypic cell-cell adhesion	BP	13569	419
GO:0033059	0.32310932789119	0.891504184480889	2	38	cellular pigmentation	BP	13569	419
GO:0071340	0.324282336305831	0.944743951303667	1	13	skeletal muscle acetylcholine-gated channel clustering	BP	13569	419
GO:0007164	0.324519116148606	0.890248433331285	2	44	establishment of tissue polarity	BP	13569	419
GO:0060546	0.324632173541565	0.944955302151389	1	12	negative regulation of necroptotic process	BP	13569	419
GO:0023052	0.324720422161467	0.713465440194023	130	4217	signaling	BP	13569	419
GO:0006650	0.324760314629574	0.80381061123497	7	183	glycerophospholipid metabolic process	BP	13569	419
GO:0043984	0.325255888286028	0.944094587596582	1	14	histone H4-K16 acetylation	BP	13569	419
GO:0070741	0.325391180149966	0.890125647265556	2	39	response to interleukin-6	BP	13569	419
GO:0009162	0.325840028073908	0.94491860425461	1	11	deoxyribonucleoside monophosphate metabolic process	BP	13569	419
GO:0008347	0.326250197256054	0.889330159514442	2	43	glial cell migration	BP	13569	419
GO:0042487	0.326256721305016	0.944017439637735	1	13	regulation of odontogenesis of dentin-containing tooth	BP	13569	419
GO:0060359	0.326293791396548	0.811583988033911	6	157	response to ammonium ion	BP	13569	419
GO:0045938	0.326419754909881	0.944707236193329	1	11	positive regulation of circadian sleep/wake cycle, sleep	BP	13569	419
GO:0051457	0.326445818509476	0.943947569625	1	13	maintenance of protein location in nucleus	BP	13569	419
GO:0042417	0.326592235756756	0.889621646636684	2	37	dopamine metabolic process	BP	13569	419
GO:0035315	0.326654314373883	0.889099477592902	2	43	hair cell differentiation	BP	13569	419
GO:0072078	0.326915237532852	0.85789441654788	3	69	nephron tubule morphogenesis	BP	13569	419
GO:0030522	0.326980117748543	0.801956670773403	7	193	intracellular receptor signaling pathway	BP	13569	419
GO:0018193	0.326995025452113	0.740106411279361	30	933	peptidyl-amino acid modification	BP	13569	419
GO:0034284	0.327180591555206	0.788231679026522	9	245	response to monosaccharide	BP	13569	419
GO:0070166	0.327302030480458	0.943630574189983	1	13	enamel mineralization	BP	13569	419
GO:0043173	0.32730533341315	0.943974630238391	1	12	nucleotide salvage	BP	13569	419
GO:0042415	0.327323237817157	0.943968028021368	1	12	norepinephrine metabolic process	BP	13569	419
GO:0015837	0.327356757828849	0.837091661607865	4	94	amine transport	BP	13569	419
GO:0097190	0.327459765954679	0.757033412798147	18	509	apoptotic signaling pathway	BP	13569	419
GO:0097152	0.327704004126528	0.943827514361557	1	12	mesenchymal cell apoptotic process	BP	13569	419
GO:0046033	0.327759369132501	0.943807066104064	1	12	AMP metabolic process	BP	13569	419
GO:1901615	0.32781462068596	0.770104244341636	13	363	organic hydroxy compound metabolic process	BP	13569	419
GO:0040015	0.32810500511039	0.94333234789944	1	13	negative regulation of multicellular organism growth	BP	13569	419
GO:0045981	0.328117917489641	0.821735852113071	5	118	positive regulation of nucleotide metabolic process	BP	13569	419
GO:1900544	0.328117917489641	0.821735852113071	5	118	positive regulation of purine nucleotide metabolic process	BP	13569	419
GO:0010950	0.328152734981332	0.821610265234112	5	123	positive regulation of endopeptidase activity	BP	13569	419
GO:0070262	0.328197891069591	0.943644951990128	1	12	peptidyl-serine dephosphorylation	BP	13569	419
GO:0051955	0.328352595900027	0.888354060537894	2	40	regulation of amino acid transport	BP	13569	419
GO:0072073	0.328455826269594	0.821175445509242	5	135	kidney epithelium development	BP	13569	419
GO:2000113	0.328470140362991	0.735175840448757	34	1055	negative regulation of cellular macromolecule biosynthetic process	BP	13569	419
GO:0071599	0.32882100412994	0.943065655435538	1	13	otic vesicle development	BP	13569	419
GO:0019953	0.328968436169447	0.749987346128902	21	619	sexual reproduction	BP	13569	419
GO:0090083	0.329701605253452	0.943086996639097	1	12	regulation of inclusion body assembly	BP	13569	419
GO:0010248	0.329707463231322	0.942434641683674	1	14	establishment or maintenance of transmembrane electrochemical gradient	BP	13569	419
GO:0090036	0.329837676039362	0.942125969098483	1	15	regulation of protein kinase C signaling	BP	13569	419
GO:0070365	0.329866262959683	0.942675017965978	1	13	hepatocyte differentiation	BP	13569	419
GO:0033079	0.329873897971972	0.943022863486397	1	12	immature T cell proliferation	BP	13569	419
GO:0034433	0.3299428081456	0.94299720106352	1	12	steroid esterification	BP	13569	419
GO:0034434	0.3299428081456	0.94299720106352	1	12	sterol esterification	BP	13569	419
GO:0034435	0.3299428081456	0.94299720106352	1	12	cholesterol esterification	BP	13569	419
GO:0060123	0.329974103639551	0.942334320939082	1	14	regulation of growth hormone secretion	BP	13569	419
GO:0045835	0.330241141376889	0.942886023203997	1	12	negative regulation of meiotic nuclear division	BP	13569	419
GO:1903146	0.33035334870797	0.887290123089511	2	39	regulation of autophagy of mitochondrion	BP	13569	419
GO:0006879	0.330355202480084	0.887377696909534	2	38	cellular iron ion homeostasis	BP	13569	419
GO:0051402	0.330669605278968	0.785339449621733	9	250	neuron apoptotic process	BP	13569	419
GO:0072009	0.330869798468582	0.834381358813326	4	102	nephron epithelium development	BP	13569	419
GO:0002923	0.330897565595138	0.942640955091858	1	12	regulation of humoral immune response mediated by circulating immunoglobulin	BP	13569	419
GO:0050896	0.331013609694756	0.705190536940841	187	6037	response to stimulus	BP	13569	419
GO:1900407	0.332062573768849	0.854656642536664	3	65	regulation of cellular response to oxidative stress	BP	13569	419
GO:1902176	0.3322670879139	0.942127697264534	1	12	negative regulation of oxidative stress-induced intrinsic apoptotic signaling pathway	BP	13569	419
GO:0000768	0.332451757151202	0.885915399198823	2	41	syncytium formation by plasma membrane fusion	BP	13569	419
GO:0034724	0.332652698091238	0.941320903029638	1	14	DNA replication-independent nucleosome organization	BP	13569	419
GO:0010566	0.332914422461875	0.941526991745541	1	13	regulation of ketone biosynthetic process	BP	13569	419
GO:0097154	0.33294206663188	0.941516519641226	1	13	GABAergic neuron differentiation	BP	13569	419
GO:0030322	0.333684662684248	0.94159363015153	1	12	stabilization of membrane potential	BP	13569	419
GO:0045444	0.333846501448465	0.796552274243943	7	189	fat cell differentiation	BP	13569	419
GO:0051481	0.334005877038538	0.94030608088082	1	16	negative regulation of cytosolic calcium ion concentration	BP	13569	419
GO:0021984	0.334062255836488	0.941450891732127	1	12	adenohypophysis development	BP	13569	419
GO:0009583	0.334167069248312	0.885178098678322	2	38	detection of light stimulus	BP	13569	419
GO:1901741	0.33429196676537	0.941003827137175	1	13	positive regulation of myoblast fusion	BP	13569	419
GO:0043407	0.334372498167127	0.853071176952611	3	66	negative regulation of MAP kinase activity	BP	13569	419
GO:0042428	0.334647447032458	0.940559547671739	1	14	serotonin metabolic process	BP	13569	419
GO:0051650	0.33472177870779	0.795824341559075	7	192	establishment of vesicle localization	BP	13569	419
GO:0071385	0.33473803934464	0.83175547866318	4	96	cellular response to glucocorticoid stimulus	BP	13569	419
GO:0022602	0.335167939294544	0.831367491780911	4	99	ovulation cycle process	BP	13569	419
GO:0001977	0.335432220829572	0.940568730386578	1	13	renal system process involved in regulation of blood volume	BP	13569	419
GO:1900119	0.33590248572693	0.940752341105546	1	12	positive regulation of execution phase of apoptosis	BP	13569	419
GO:0010832	0.335939518627089	0.940063344836316	1	14	negative regulation of myotube differentiation	BP	13569	419
GO:0016114	0.336159494237086	0.940654396759321	1	12	terpenoid biosynthetic process	BP	13569	419
GO:0019400	0.336188390166382	0.940643378807682	1	12	alditol metabolic process	BP	13569	419
GO:0035641	0.336336321109296	0.939640504060595	1	15	locomotory exploration behavior	BP	13569	419
GO:0072088	0.33672036832609	0.851328241648952	3	70	nephron epithelium morphogenesis	BP	13569	419
GO:0045604	0.337298629091948	0.883095947165135	2	41	regulation of epidermal cell differentiation	BP	13569	419
GO:0090288	0.337351730851055	0.829741329367962	4	101	negative regulation of cellular response to growth factor stimulus	BP	13569	419
GO:0070734	0.337358168479677	0.939244160496719	1	15	histone H3-K27 methylation	BP	13569	419
GO:0051004	0.337370926248182	0.940191457908254	1	12	regulation of lipoprotein lipase activity	BP	13569	419
GO:0030220	0.337887593907299	0.939310673644411	1	14	platelet formation	BP	13569	419
GO:0010801	0.337907150332952	0.939303089976016	1	14	negative regulation of peptidyl-threonine phosphorylation	BP	13569	419
GO:0048806	0.33833418966845	0.882335790675024	2	43	genitalia development	BP	13569	419
GO:0045598	0.338346820548214	0.829097197350617	4	98	regulation of fat cell differentiation	BP	13569	419
GO:0043371	0.339146274080992	0.938821452195775	1	14	negative regulation of CD4-positive, alpha-beta T cell differentiation	BP	13569	419
GO:0009890	0.339332517976439	0.722204685149862	38	1185	negative regulation of biosynthetic process	BP	13569	419
GO:0045599	0.339353623521813	0.881973855688904	2	40	negative regulation of fat cell differentiation	BP	13569	419
GO:0048853	0.339596650592389	0.938645844759791	1	14	forebrain morphogenesis	BP	13569	419
GO:0043900	0.339813742483302	0.767673488395803	11	303	regulation of multi-organism process	BP	13569	419
GO:0060330	0.339862660610494	0.938860475594347	1	13	regulation of response to interferon-gamma	BP	13569	419
GO:0060334	0.339862660610494	0.938860475594347	1	13	regulation of interferon-gamma-mediated signaling pathway	BP	13569	419
GO:0045579	0.340358188736443	0.938348244028649	1	14	positive regulation of B cell differentiation	BP	13569	419
GO:0031327	0.340419362094652	0.721920824597209	37	1156	negative regulation of cellular biosynthetic process	BP	13569	419
GO:0072329	0.34062002257614	0.827587312517118	4	93	monocarboxylic acid catabolic process	BP	13569	419
GO:1902622	0.341045705284805	0.88125638491254	2	37	regulation of neutrophil migration	BP	13569	419
GO:0009083	0.341387630577647	0.938641474191738	1	12	branched-chain amino acid catabolic process	BP	13569	419
GO:0045934	0.341678337938829	0.722299835488729	35	1087	negative regulation of nucleobase-containing compound metabolic process	BP	13569	419
GO:0044241	0.3423011515261	0.937908201095062	1	13	lipid digestion	BP	13569	419
GO:0071322	0.342646636321781	0.798821737882621	6	160	cellular response to carbohydrate stimulus	BP	13569	419
GO:0060712	0.342735462262692	0.937413824552623	1	14	spongiotrophoblast layer development	BP	13569	419
GO:0090150	0.343004231272366	0.798653551703095	6	152	establishment of protein localization to membrane	BP	13569	419
GO:0000122	0.343458546455642	0.737060763224172	21	640	negative regulation of transcription from RNA polymerase II promoter	BP	13569	419
GO:0035988	0.343609935431908	0.937393550512184	1	13	chondrocyte proliferation	BP	13569	419
GO:0042278	0.344055716867563	0.846590336624716	3	65	purine nucleoside metabolic process	BP	13569	419
GO:0045624	0.34428724015694	0.937126240045169	1	13	positive regulation of T-helper cell differentiation	BP	13569	419
GO:0007420	0.344842589672635	0.732531893431092	23	737	brain development	BP	13569	419
GO:0042982	0.344872748036347	0.878799844811562	2	39	amyloid precursor protein metabolic process	BP	13569	419
GO:0071281	0.344950559118992	0.936535757869691	1	14	cellular response to iron ion	BP	13569	419
GO:0045786	0.345017763922568	0.759030262825113	12	342	negative regulation of cell cycle	BP	13569	419
GO:0007175	0.345105524743477	0.93680240073978	1	13	negative regulation of epidermal growth factor-activated receptor activity	BP	13569	419
GO:0071242	0.345141610244439	0.845713258072633	3	68	cellular response to ammonium ion	BP	13569	419
GO:0030510	0.345519552754592	0.84521351275559	3	74	regulation of BMP signaling pathway	BP	13569	419
GO:0042538	0.345539584972052	0.936301063637357	1	14	hyperosmotic salinity response	BP	13569	419
GO:0042559	0.345563890274629	0.93662057545367	1	13	pteridine-containing compound biosynthetic process	BP	13569	419
GO:0051259	0.345793234890927	0.743132384452762	17	494	protein oligomerization	BP	13569	419
GO:0007288	0.345946930051744	0.936468396048161	1	13	sperm axoneme assembly	BP	13569	419
GO:0065009	0.346472991848925	0.700278179075112	76	2404	regulation of molecular function	BP	13569	419
GO:0009966	0.346801114811931	0.701189076519228	71	2256	regulation of signal transduction	BP	13569	419
GO:0032331	0.346804469528669	0.935257683325602	1	16	negative regulation of chondrocyte differentiation	BP	13569	419
GO:0019935	0.346987900176847	0.822826114440107	4	97	cyclic-nucleotide-mediated signaling	BP	13569	419
GO:0051260	0.347060649870388	0.761511964475973	11	305	protein homooligomerization	BP	13569	419
GO:0007600	0.347395720341094	0.74987933041074	14	418	sensory perception	BP	13569	419
GO:0071391	0.347845052777513	0.935711128346365	1	13	cellular response to estrogen stimulus	BP	13569	419
GO:0019932	0.348194673796615	0.770781241936843	9	258	second-messenger-mediated signaling	BP	13569	419
GO:0032269	0.348235350656764	0.724150381712892	27	815	negative regulation of cellular protein metabolic process	BP	13569	419
GO:0061318	0.348741364386908	0.934249339664573	1	17	renal filtration cell differentiation	BP	13569	419
GO:0072112	0.348741364386908	0.934249339664573	1	17	glomerular visceral epithelial cell differentiation	BP	13569	419
GO:0072311	0.348741364386908	0.934249339664573	1	17	glomerular epithelial cell differentiation	BP	13569	419
GO:0051223	0.348830085973823	0.729010570690654	23	692	regulation of protein transport	BP	13569	419
GO:0032276	0.348900999744736	0.935287574786885	1	13	regulation of gonadotropin secretion	BP	13569	419
GO:0090136	0.349031756424833	0.934608597086252	1	15	epithelial cell-cell adhesion	BP	13569	419
GO:0072283	0.349068340801216	0.934884422725931	1	14	metanephric renal vesicle morphogenesis	BP	13569	419
GO:0051412	0.349164728807952	0.876234628401438	2	39	response to corticosterone	BP	13569	419
GO:0072176	0.349186163775967	0.934545945255287	1	15	nephric duct development	BP	13569	419
GO:0090069	0.349325299003517	0.9351169237087	1	13	regulation of ribosome biogenesis	BP	13569	419
GO:0006491	0.3495822546722	0.934385068003743	1	15	N-glycan processing	BP	13569	419
GO:0042981	0.349626979621443	0.710718688548464	41	1254	regulation of apoptotic process	BP	13569	419
GO:0071711	0.350217592735085	0.93387086455815	1	16	basement membrane organization	BP	13569	419
GO:0072028	0.350688841190619	0.841743345437335	3	72	nephron morphogenesis	BP	13569	419
GO:0030324	0.350702300841791	0.782911642368485	7	198	lung development	BP	13569	419
GO:0002065	0.350712754968523	0.819881075926311	4	105	columnar/cuboidal epithelial cell differentiation	BP	13569	419
GO:0042471	0.350868482817302	0.819864250916714	4	101	ear morphogenesis	BP	13569	419
GO:0060575	0.351151961969002	0.934039358588515	1	14	intestinal epithelial cell differentiation	BP	13569	419
[truncated: 19,545 more rows]
