# Supplementary material for: RNA-sequencing of AVPV and ARH reveals vastly different temporal and transcriptomic responses to estradiol in the female rat hypothalamus
Source: PLoS One. 2021 Aug 18;16(8):e0256148. doi: 10.1371/journal.pone.0256148 (PMC8372949; doi:10.1371/journal.pone.0256148)
Supplement: S15 Table — (CSV) [file pone.0256148.s015.csv]

category	over_represented_pvalue	under_represented_pvalue	numDEInCat	numInCat	term	ontology	numBackground	num.modGenes	geneName	geneID
GO:0007268	1.81115754935042e-11	1	139	557	chemical synaptic transmission	BP	13569	1774	Chrnb2,Stx7,Gabrb2,Nos1,Slc24a2,Grik3,Myo5a,Grid1,Dnajc5,Gsk3b,Tnr,Gnai1,Nlgn3,Mecp2,Bace1,Chrm5,Chrm2,Nrxn1,Tbc1d24,Nlgn2,Gabra3,Pten,Erbb4,Doc2b,Apba1,Ap3m2,Adra1a,Abat,Fgf14,Rims1,P2rx7,Syngr1,Tacr1,Syn3,Nrxn3,Clcn3,Ctnnb1,Arf1,Kcnj10,Gabrg2,Prepl,Grin3a,Shank2,Slc30a1,Nr2e1,Grm3,Syt9,Cadps,Pclo,Rims4,Grm7,Glra2,Clstn2,Kif1b,Dlg2,Shisa6,Eif4ebp2,Chrna7,Gabrb3,Pafah1b1,Stxbp1,Cx3cr1,Htr1b,Grid2…	54239,60466,25451,24598,84550,298521,25017,79219,79130,84027,25567,25686,171297,29386,29392,53949,81645,60391,287110,117096,24947,50557,59323,81820,83589,140667,29412,81632,63851,84556,29665,29205,24807,29130,116508,84360,84353,64310,29718,29709,298771,191573,171093,58976,684085,24416,60564,26989,56768,266976,81672,24397,171394,117548,64053,497926,361845,25302,24922,83572,25558,171056,25075,79220…
GO:0098916	1.81115754935042e-11	1	139	557	anterograde trans-synaptic signaling	BP	13569	1774	Chrnb2,Stx7,Gabrb2,Nos1,Slc24a2,Grik3,Myo5a,Grid1,Dnajc5,Gsk3b,Tnr,Gnai1,Nlgn3,Mecp2,Bace1,Chrm5,Chrm2,Nrxn1,Tbc1d24,Nlgn2,Gabra3,Pten,Erbb4,Doc2b,Apba1,Ap3m2,Adra1a,Abat,Fgf14,Rims1,P2rx7,Syngr1,Tacr1,Syn3,Nrxn3,Clcn3,Ctnnb1,Arf1,Kcnj10,Gabrg2,Prepl,Grin3a,Shank2,Slc30a1,Nr2e1,Grm3,Syt9,Cadps,Pclo,Rims4,Grm7,Glra2,Clstn2,Kif1b,Dlg2,Shisa6,Eif4ebp2,Chrna7,Gabrb3,Pafah1b1,Stxbp1,Cx3cr1,Htr1b,Grid2…	54239,60466,25451,24598,84550,298521,25017,79219,79130,84027,25567,25686,171297,29386,29392,53949,81645,60391,287110,117096,24947,50557,59323,81820,83589,140667,29412,81632,63851,84556,29665,29205,24807,29130,116508,84360,84353,64310,29718,29709,298771,191573,171093,58976,684085,24416,60564,26989,56768,266976,81672,24397,171394,117548,64053,497926,361845,25302,24922,83572,25558,171056,25075,79220…
GO:0099537	2.27146353053907e-11	1	139	558	trans-synaptic signaling	BP	13569	1774	Chrnb2,Stx7,Gabrb2,Nos1,Slc24a2,Grik3,Myo5a,Grid1,Dnajc5,Gsk3b,Tnr,Gnai1,Nlgn3,Mecp2,Bace1,Chrm5,Chrm2,Nrxn1,Tbc1d24,Nlgn2,Gabra3,Pten,Erbb4,Doc2b,Apba1,Ap3m2,Adra1a,Abat,Fgf14,Rims1,P2rx7,Syngr1,Tacr1,Syn3,Nrxn3,Clcn3,Ctnnb1,Arf1,Kcnj10,Gabrg2,Prepl,Grin3a,Shank2,Slc30a1,Nr2e1,Grm3,Syt9,Cadps,Pclo,Rims4,Grm7,Glra2,Clstn2,Kif1b,Dlg2,Shisa6,Eif4ebp2,Chrna7,Gabrb3,Pafah1b1,Stxbp1,Cx3cr1,Htr1b,Grid2…	54239,60466,25451,24598,84550,298521,25017,79219,79130,84027,25567,25686,171297,29386,29392,53949,81645,60391,287110,117096,24947,50557,59323,81820,83589,140667,29412,81632,63851,84556,29665,29205,24807,29130,116508,84360,84353,64310,29718,29709,298771,191573,171093,58976,684085,24416,60564,26989,56768,266976,81672,24397,171394,117548,64053,497926,361845,25302,24922,83572,25558,171056,25075,79220…
GO:0099536	2.48682097373275e-11	1	139	559	synaptic signaling	BP	13569	1774	Chrnb2,Stx7,Gabrb2,Nos1,Slc24a2,Grik3,Myo5a,Grid1,Dnajc5,Gsk3b,Tnr,Gnai1,Nlgn3,Mecp2,Bace1,Chrm5,Chrm2,Nrxn1,Tbc1d24,Nlgn2,Gabra3,Pten,Erbb4,Doc2b,Apba1,Ap3m2,Adra1a,Abat,Fgf14,Rims1,P2rx7,Syngr1,Tacr1,Syn3,Nrxn3,Clcn3,Ctnnb1,Arf1,Kcnj10,Gabrg2,Prepl,Grin3a,Shank2,Slc30a1,Nr2e1,Grm3,Syt9,Cadps,Pclo,Rims4,Grm7,Glra2,Clstn2,Kif1b,Dlg2,Shisa6,Eif4ebp2,Chrna7,Gabrb3,Pafah1b1,Stxbp1,Cx3cr1,Htr1b,Grid2…	54239,60466,25451,24598,84550,298521,25017,79219,79130,84027,25567,25686,171297,29386,29392,53949,81645,60391,287110,117096,24947,50557,59323,81820,83589,140667,29412,81632,63851,84556,29665,29205,24807,29130,116508,84360,84353,64310,29718,29709,298771,191573,171093,58976,684085,24416,60564,26989,56768,266976,81672,24397,171394,117548,64053,497926,361845,25302,24922,83572,25558,171056,25075,79220…
GO:0050789	1.13583879240064e-08	1	1155	7613	regulation of biological process	BP	13569	1774	Prkacb,Usp22,Chrnb2,Hcfc1,Stx7,Smcr8,Gabrb2,Extl3,Grk3,Tulp4,Nos1,Fem1a,Atf2,Ubap2l,Rasal2,Dcaf1,Edem3,Irf2bpl,Slc24a2,Opa1,Spock2,Akap6,Slc7a14,Grik3,Trim44,Phf20,Mgrn1,Ube2j1,Myo5a,Traf6,Mfn2,Srgap1,Vldlr,Kcnab2,Tnks,Adar,Hdac9,Scn2b,Rad54l2,Csnk1g3,Ppfia1,Ppm1e,Kcna2,Lifr,Crk,Akt3,Rbfox2,Tenm3,Dnajc16,Gna11,Letm1,Lrrc8a,Grid1,Fem1b,Shoc2,Picalm,Dnajc5,Gsk3b,Srcin1,Zfp799,Akap2,Zmat3,Tubgcp2,La…	293508,303201,54239,363519,60466,497918,25451,56819,25372,499016,24598,316131,81647,361984,304893,315987,289085,314329,84550,171116,361840,64553,499587,298521,362172,311575,302938,297961,25017,311245,64476,314903,25696,29738,290794,81635,687001,25349,363135,64823,293645,360593,25468,81680,54245,29414,362950,306451,362652,81662,305457,311846,79219,315745,309548,89816,79130,84027,56029,494339,29802…
GO:0065007	1.36624612837755e-08	1	1215	8089	biological regulation	BP	13569	1774	Prkacb,Usp22,Chrnb2,Hcfc1,Stx7,Smcr8,Gabrb2,Extl3,Grk3,Tulp4,Nos1,Fem1a,Atf2,Ubap2l,Rasal2,Acaca,Rmdn3,Dcaf1,Edem3,Irf2bpl,Slc24a2,Opa1,Spock2,Akap6,Slc7a14,Grik3,Trim44,Abcb7,Phf20,Mgrn1,Ube2j1,Myo5a,Traf6,Mfn2,Srgap1,Vldlr,Kcnab2,Tnks,Adar,Hdac9,Scn2b,Rad54l2,Csnk1g3,Ppfia1,Ppm1e,Kcna2,Lifr,Crk,Akt3,Rbfox2,Tenm3,Dnajc16,Gna11,Letm1,Lrrc8a,Grid1,Fem1b,Shoc2,Picalm,Dnajc5,Slc9a7,Gsk3b,Srcin1,Zfp7…	293508,303201,54239,363519,60466,497918,25451,56819,25372,499016,24598,316131,81647,361984,304893,60581,311328,315987,289085,314329,84550,171116,361840,64553,499587,298521,362172,302395,311575,302938,297961,25017,311245,64476,314903,25696,29738,290794,81635,687001,25349,363135,64823,293645,360593,25468,81680,54245,29414,362950,306451,362652,81662,305457,311846,79219,315745,309548,89816,79130,3171…
GO:0023052	3.47255449191615e-08	1	692	4217	signaling	BP	13569	1774	Prkacb,Chrnb2,Stx7,Smcr8,Gabrb2,Grk3,Tulp4,Nos1,Fem1a,Rasal2,Edem3,Slc24a2,Opa1,Spock2,Akap6,Grik3,Trim44,Mgrn1,Myo5a,Traf6,Mfn2,Srgap1,Vldlr,Tnks,Adar,Scn2b,Csnk1g3,Kcna2,Lifr,Crk,Akt3,Rbfox2,Tenm3,Gna11,Lrrc8a,Grid1,Fem1b,Shoc2,Dnajc5,Gsk3b,Akap2,Zmat3,Tubgcp2,Tnr,Med14,Usp15,Brap,Gnai1,Dyrk1a,Ttbk2,Dlc1,Nlgn3,Mecp2,Sptbn1,Nr2c2,Bace1,Zfyve9,Ncoa2,Nploc4,Snrk,Lrig2,Tom1l2,Scn1a,Cdh6,Ppargc1a,Ht…	293508,54239,60466,497918,25451,25372,499016,24598,316131,304893,289085,84550,171116,361840,64553,298521,362172,302938,25017,311245,64476,314903,25696,290794,81635,25349,64823,25468,81680,54245,29414,362950,306451,81662,311846,79219,315745,309548,79130,84027,298024,64394,309098,25567,317343,171329,687346,25686,25255,311349,58834,171297,29386,305614,50659,29392,313477,83724,140639,170837,310753,36…
GO:0048813	3.99836355922894e-08	0.99999998605718	52	141	dendrite morphogenesis	BP	13569	1774	Chrnb2,Opa1,Mfn2,Vldlr,Rbfox2,Picalm,Gsk3b,Srcin1,Nlgn3,Trpc5,Tbc1d24,Ss18l1,Pak3,Pten,Vamp7,Klf7,Map6d1,Ctnna2,Slc11a2,Dnm3,Nr2e1,Il1rapl1,Kidins220,Caprin1,Pias2,Cit,Atp7a,Actr2,Nedd4,Chrna7,Pafah1b1,Map2,Mapk8,Dnm1l,Sarm1,Adgrb3,Epha5,Rac1,Robo1,Tnik,Ube3a,Lrp4,Mef2a,Kalrn,Camk2a,Tiam1,Ankrd27,Rock2,Dcx,Celsr2,Shank3,Sema3a	54239,171116,64476,25696,362950,89816,84027,56029,171297,140933,287110,192352,29433,50557,85491,363243,363823,297357,25715,171574,684085,317553,116478,362173,83422,83620,24941,289820,25489,25302,83572,25595,116554,114114,287545,301309,79208,363875,58946,294917,361585,83469,309957,84009,25400,304109,361555,25537,84394,83465,59312,29751
GO:0050794	9.51920227020921e-08	1	1091	7184	regulation of cellular process	BP	13569	1774	Prkacb,Usp22,Chrnb2,Hcfc1,Smcr8,Gabrb2,Extl3,Grk3,Tulp4,Nos1,Fem1a,Atf2,Rasal2,Dcaf1,Edem3,Irf2bpl,Slc24a2,Opa1,Spock2,Akap6,Slc7a14,Grik3,Trim44,Phf20,Mgrn1,Ube2j1,Myo5a,Traf6,Mfn2,Srgap1,Vldlr,Kcnab2,Tnks,Adar,Hdac9,Scn2b,Rad54l2,Csnk1g3,Ppfia1,Ppm1e,Kcna2,Lifr,Crk,Akt3,Rbfox2,Tenm3,Dnajc16,Gna11,Letm1,Lrrc8a,Grid1,Fem1b,Shoc2,Picalm,Dnajc5,Gsk3b,Srcin1,Zfp799,Akap2,Zmat3,Tubgcp2,Larp4b,Brd3,Me…	293508,303201,54239,363519,497918,25451,56819,25372,499016,24598,316131,81647,304893,315987,289085,314329,84550,171116,361840,64553,499587,298521,362172,311575,302938,297961,25017,311245,64476,314903,25696,29738,290794,81635,687001,25349,363135,64823,293645,360593,25468,81680,54245,29414,362950,306451,362652,81662,305457,311846,79219,315745,309548,89816,79130,84027,56029,494339,298024,64394,30909…
GO:0007399	1.32793388106993e-07	1	380	2002	nervous system development	BP	13569	1774	Prkacb,Chrnb2,Gabrb2,Nos1,Opa1,Nexmif,Myo5a,Traf6,Mfn2,Vldlr,Hdac9,Scn2b,Kcna2,Lifr,Akt3,Rbfox2,Tenm3,Picalm,Gsk3b,Srcin1,Ptprg,Tnr,Ttc3,Ttbk2,LOC103693780,Dlc1,Nlgn3,Mecp2,Golga2,Nr2c2,Ncoa2,Lrig2,Kcnq3,Fry,Ppargc1a,Htr5a,Trpc5,Nup50,Mapk9,Pbx1,Ndst1,Il6st,Nrxn1,Tbc1d24,Nlgn2,Pgap1,Fzd3,Pacsin1,Vps13a,Kif3a,Eif4enif1,Dcc,Ss18l1,Pak3,Itpk1,Pten,Flrt1,Erbb4,Golga4,Notch3,Vamp7,Abat,Lhx6,Dscaml1,Fg…	293508,54239,25451,24598,171116,302396,25017,311245,64476,25696,687001,25349,25468,81680,29414,362950,306451,89816,84027,56029,171357,25567,360702,311349,360975,58834,171297,29386,64528,50659,83724,310753,29682,304244,83516,25689,140933,25497,50658,304947,29633,25205,60391,287110,117096,316400,266715,29704,309243,84392,305468,25311,192352,29433,500709,50557,499308,59323,501069,56761,85491,81632,3…
GO:0016192	2.0693911930594e-07	1	203	1024	vesicle-mediated transport	BP	13569	1774	Stx7,Grk3,Ap2a2,Mgrn1,Myo5a,Vldlr,Csnk1g3,Tvp23a,Mon1b,Picalm,Srcin1,Vps41,Tub,Nlgn3,Golga2,Sptbn1,Eif2ak1,Amph,Snx30,Pik3cb,Nrxn1,Ank1,Nlgn2,Pacsin1,Bicd1,Kif3a,Ehd3,Mical3,Pten,Golga4,Pi4k2a,Doc2b,Vamp7,Apba1,Ap3m2,Fgf14,Rims1,P2rx7,Syngr1,Fam160a2,Pdpk1,Prkca,Sort1,Clcn3,Pacs1,Rbsn,Ldlrap1,Ctnnb1,Arf1,Rab14,Dpysl2,Rabgap1,Itsn1,Ncam1,Vapb,Dnm3,Prepl,Itpr2,Llgl1,Tbc1d5,Mib1,Syt9,Gak,Il1rapl1,Hm…	60466,25372,81637,302938,25017,25696,64823,360467,307868,89816,56029,306991,25609,171297,64528,305614,27137,60668,298033,85243,60391,306570,117096,29704,362466,84392,192249,362427,50557,501069,114554,81820,85491,83589,140667,63851,84556,29665,29205,293343,81745,24680,83576,84360,171444,312562,500564,84353,64310,94197,25416,311911,29491,24586,60431,171574,298771,81678,54265,501088,307594,60564,816…
GO:0051179	5.26973283525131e-07	0.999999769570824	731	4574	localization	BP	13569	1774	Chrnb2,Stx7,Gabrb2,Grk3,Tulp4,Nos1,Atf2,Ap2a2,Slc24a2,Opa1,Akap6,Slc7a14,Grik3,Abcb7,Mgrn1,Ube2j1,Myo5a,Traf6,Mfn2,Srgap1,Vldlr,Kcnab2,Tnks,Adar,Peak1,Hdac9,Scn2b,Csnk1g3,Ppfia1,Kcna2,Tvp23a,Crk,Akt3,Rbfox2,Letm1,Lrrc8a,Grid1,Slc36a1,Mon1b,Picalm,Slc9a7,Gsk3b,Nudcd3,Srcin1,Akap2,Zmat3,Ptprg,Tnr,Vps41,Gnai1,Ttbk2,LOC103693780,Tub,Dlc1,Nlgn3,Mecp2,Kpna6,Golga2,Sptbn1,Slc35e1,Zfyve9,Nploc4,Lrig2,Tom…	54239,60466,25451,25372,499016,24598,81647,81637,84550,171116,64553,499587,298521,302395,302938,297961,25017,311245,64476,314903,25696,29738,290794,81635,315686,687001,25349,64823,293645,25468,360467,54245,29414,362950,305457,311846,79219,155205,307868,89816,317170,84027,100125378,56029,298024,64394,171357,25567,306991,25686,311349,360975,25609,58834,171297,29386,362607,64528,305614,498599,313477…
GO:0010256	8.47554156701202e-07	1	73	284	endomembrane system organization	BP	13569	1774	Golga2,Sptbn1,Nploc4,Atl3,Vcpip1,Zmpste24,Pacsin1,Ehd3,Pten,Pi4k2a,P2rx7,Syngr1,Fam160a2,Trip11,Rbsn,Vapb,Fat4,Agfg1,Gak,Lemd3,Asap1,Tmed5,Surf4,Plekhm2,Tardbp,Csnk1a1,Gbf1,Ank3,Mpp5,Lnpk,Arl1,LOC108348151,Cit,Myo18a,Vti1a,Tmf1,Pafah1b1,Stx6,Exoc8,Ndel1,Tmem127,Mapk1,Ubxn2b,Arfgef2,Cog3,Atl2,Sptb,Atp2a2,Dctn1,LOC108348120,Pi4k2b,Osbpl8,Stx17,Syt7,Gper1,Creb1,Nup155,Rab2a,Ar,Tmem33,Myrf,Snx9,Gcc2,…	64528,305614,140639,309187,286761,313564,29704,192249,50557,114554,29665,29205,293343,314393,312562,60431,310341,363266,81659,680066,314961,289883,619346,313667,298648,113927,309451,361833,314259,362151,64187,192276,83620,360570,65277,114206,83572,60562,245709,170845,311405,116590,312965,296380,361073,298757,314251,29693,29167,361807,305419,314824,252853,59267,171104,81646,117021,65158,24208,5930…
GO:0007154	9.96085483451939e-07	0.999999422200084	692	4283	cell communication	BP	13569	1774	Prkacb,Chrnb2,Stx7,Smcr8,Gabrb2,Grk3,Tulp4,Nos1,Fem1a,Rasal2,Edem3,Slc24a2,Opa1,Spock2,Akap6,Grik3,Trim44,Mgrn1,Myo5a,Traf6,Mfn2,Srgap1,Vldlr,Tnks,Adar,Csnk1g3,Kcna2,Lifr,Crk,Akt3,Rbfox2,Tenm3,Gna11,Lrrc8a,Grid1,Fem1b,Shoc2,Dnajc5,Gsk3b,Akap2,Zmat3,Tubgcp2,Tnr,Med14,Usp15,Brap,Gnai1,Dyrk1a,Ttbk2,Dlc1,Nlgn3,Mecp2,Sptbn1,Nr2c2,Bace1,Zfyve9,Ncoa2,Nploc4,Snrk,Lrig2,Tom1l2,Scn1a,Cdh6,Ppargc1a,Htr5a,Hd…	293508,54239,60466,497918,25451,25372,499016,24598,316131,304893,289085,84550,171116,361840,64553,298521,362172,302938,25017,311245,64476,314903,25696,290794,81635,64823,25468,81680,54245,29414,362950,306451,81662,311846,79219,315745,309548,79130,84027,298024,64394,309098,25567,317343,171329,687346,25686,25255,311349,58834,171297,29386,305614,50659,29392,313477,83724,140639,170837,310753,360537,8…
GO:0016358	1.3205861171755e-06	0.999999572691106	69	235	dendrite development	BP	13569	1774	Chrnb2,Opa1,Mfn2,Vldlr,Rbfox2,Picalm,Gsk3b,Srcin1,Nlgn3,Mecp2,Trpc5,Tbc1d24,Nlgn2,Pacsin1,Ss18l1,Pak3,Pten,Flrt1,Vamp7,Klf7,Map6d1,Ctnna2,Arf1,Slc11a2,Dnm3,Grin3a,Nr2e1,RGD1307443,Il1rapl1,Kidins220,Asap1,Caprin1,Pias2,Cit,Atp7a,Actr2,Nedd4,Chrna7,Pafah1b1,Map2,Mapk8,Dnm1l,Sarm1,Adgrb3,Slc12a5,Epha5,Grip1,Srgap2,Rac1,Robo1,Tnik,Ube3a,Il1rap,Lrp4,Fat3,Mef2a,Kalrn,Camk2a,Tiam1,Ankrd27,Crtc1,Camk1d,…	54239,171116,64476,25696,362950,89816,84027,56029,171297,29386,140933,287110,117096,29704,192352,29433,50557,499308,85491,363243,363823,297357,64310,25715,171574,191573,684085,361244,317553,116478,314961,362173,83422,83620,24941,289820,25489,25302,83572,25595,116554,114114,287545,301309,171373,79208,84016,360840,363875,58946,294917,361585,25466,83469,191571,309957,84009,25400,304109,361555,684527…
GO:0051234	1.48610068253312e-06	0.999999040830879	584	3632	establishment of localization	BP	13569	1774	Chrnb2,Stx7,Gabrb2,Grk3,Nos1,Atf2,Ap2a2,Slc24a2,Opa1,Akap6,Slc7a14,Grik3,Abcb7,Mgrn1,Ube2j1,Myo5a,Traf6,Mfn2,Vldlr,Kcnab2,Adar,Scn2b,Csnk1g3,Kcna2,Tvp23a,Akt3,Letm1,Lrrc8a,Grid1,Slc36a1,Mon1b,Picalm,Slc9a7,Gsk3b,Srcin1,Zmat3,Ptprg,Vps41,Gnai1,Tub,Nlgn3,Mecp2,Kpna6,Golga2,Sptbn1,Slc35e1,Zfyve9,Nploc4,Tom1l2,Slc9a8,Scn1a,Kcnq3,Slc30a9,Eif2ak1,Amph,Snx30,Crat,Ppargc1a,Hk1,Trpc5,Nup50,Mapk9,Il6st,Pik…	54239,60466,25451,25372,24598,81647,81637,84550,171116,64553,499587,298521,302395,302938,297961,25017,311245,64476,25696,29738,81635,25349,64823,25468,360467,29414,305457,311846,79219,155205,307868,89816,317170,84027,56029,64394,171357,306991,25686,25609,171297,29386,362607,64528,305614,498599,313477,140639,360537,311651,81574,29682,498358,27137,60668,298033,311849,83516,25058,140933,25497,50658,…
GO:0006810	1.8058517725035e-06	0.999998834082604	570	3539	transport	BP	13569	1774	Chrnb2,Stx7,Gabrb2,Grk3,Nos1,Atf2,Ap2a2,Slc24a2,Opa1,Akap6,Slc7a14,Grik3,Abcb7,Mgrn1,Ube2j1,Myo5a,Traf6,Mfn2,Vldlr,Kcnab2,Adar,Scn2b,Csnk1g3,Kcna2,Tvp23a,Akt3,Letm1,Lrrc8a,Grid1,Slc36a1,Mon1b,Picalm,Slc9a7,Gsk3b,Srcin1,Zmat3,Ptprg,Vps41,Gnai1,Tub,Nlgn3,Mecp2,Kpna6,Golga2,Sptbn1,Slc35e1,Zfyve9,Nploc4,Tom1l2,Slc9a8,Scn1a,Kcnq3,Slc30a9,Eif2ak1,Amph,Snx30,Crat,Ppargc1a,Hk1,Trpc5,Nup50,Mapk9,Il6st,Pik…	54239,60466,25451,25372,24598,81647,81637,84550,171116,64553,499587,298521,302395,302938,297961,25017,311245,64476,25696,29738,81635,25349,64823,25468,360467,29414,305457,311846,79219,155205,307868,89816,317170,84027,56029,64394,171357,306991,25686,25609,171297,29386,362607,64528,305614,498599,313477,140639,360537,311651,81574,29682,498358,27137,60668,298033,311849,83516,25058,140933,25497,50658,…
GO:0050804	2.59370242582948e-06	0.999998845170406	82	338	modulation of chemical synaptic transmission	BP	13569	1774	Chrnb2,Nos1,Slc24a2,Grik3,Gsk3b,Tnr,Gnai1,Nlgn3,Mecp2,Bace1,Nrxn1,Tbc1d24,Nlgn2,Pten,Erbb4,Adra1a,Abat,Fgf14,Rims1,Syngr1,Tacr1,Arf1,Kcnj10,Prepl,Shank2,Slc30a1,Nr2e1,Grm3,Rims4,Grm7,Clstn2,Shisa6,Eif4ebp2,Chrna7,Stxbp1,Cx3cr1,Htr1b,Grid2,Gria1,Dnm1l,Kras,Crhr1,Kcnb1,Bcan,Rac1,Mapk1,Lrrtm2,Cplx2,Grin2a,Rims2,Cacna2d2,Cntn2,Atp2a2,Mgll,Bche,Grm5,Kalrn,Syt7,Gper1,Syp,Creb1,Ppt1,Mtmr2,Glul,Camk2a,Pt…	54239,24598,84550,298521,84027,25567,25686,171297,29386,29392,60391,287110,117096,50557,59323,29412,81632,63851,84556,29205,24807,64310,29718,298771,171093,58976,684085,24416,266976,81672,171394,497926,361845,25302,25558,171056,25075,79220,50592,114114,24525,58959,25736,25393,363875,116590,685472,116657,24409,116839,300992,25356,29693,29254,65036,24418,84009,59267,171104,24804,81646,29411,315422,…
GO:0097479	3.38409868563614e-06	0.999998729543255	40	136	synaptic vesicle localization	BP	13569	1774	Stx7,Nlgn3,Amph,Nrxn1,Nlgn2,Pacsin1,Pten,Doc2b,Apba1,Ap3m2,Fgf14,Rims1,P2rx7,Ctnnb1,Arf1,Dpysl2,Dnm3,Prepl,Syt9,Cadps,Pclo,Rims4,Sh3gl2,Stxbp1,Dnm1l,Syt10,Rph3a,Cplx2,Ston2,Rims2,Apba2,Atp2a2,Dnajc6,Syt7,Syp,Snap29,Syt2,Btbd9,Adgrl1,Eps15	60466,171297,60668,60391,117096,29704,50557,81820,83589,140667,63851,84556,29665,84353,64310,25416,171574,298771,60564,26989,56768,266976,116743,25558,114114,60567,171039,116657,314349,116839,83610,29693,313409,59267,24804,116500,24805,294318,65096,313474
GO:0048489	4.11457194268252e-06	0.999998484173897	38	129	synaptic vesicle transport	BP	13569	1774	Stx7,Nlgn3,Amph,Nlgn2,Pacsin1,Doc2b,Apba1,Ap3m2,Fgf14,Rims1,P2rx7,Ctnnb1,Arf1,Dpysl2,Dnm3,Prepl,Syt9,Cadps,Pclo,Rims4,Sh3gl2,Stxbp1,Dnm1l,Syt10,Rph3a,Cplx2,Ston2,Rims2,Apba2,Atp2a2,Dnajc6,Syt7,Syp,Snap29,Syt2,Btbd9,Adgrl1,Eps15	60466,171297,60668,117096,29704,81820,83589,140667,63851,84556,29665,84353,64310,25416,171574,298771,60564,26989,56768,266976,116743,25558,114114,60567,171039,116657,314349,116839,83610,29693,313409,59267,24804,116500,24805,294318,65096,313474
GO:0097480	4.11457194268252e-06	0.999998484173897	38	129	establishment of synaptic vesicle localization	BP	13569	1774	Stx7,Nlgn3,Amph,Nlgn2,Pacsin1,Doc2b,Apba1,Ap3m2,Fgf14,Rims1,P2rx7,Ctnnb1,Arf1,Dpysl2,Dnm3,Prepl,Syt9,Cadps,Pclo,Rims4,Sh3gl2,Stxbp1,Dnm1l,Syt10,Rph3a,Cplx2,Ston2,Rims2,Apba2,Atp2a2,Dnajc6,Syt7,Syp,Snap29,Syt2,Btbd9,Adgrl1,Eps15	60466,171297,60668,117096,29704,81820,83589,140667,63851,84556,29665,84353,64310,25416,171574,298771,60564,26989,56768,266976,116743,25558,114114,60567,171039,116657,314349,116839,83610,29693,313409,59267,24804,116500,24805,294318,65096,313474
GO:0099003	4.11457194268252e-06	0.999998484173897	38	129	vesicle-mediated transport in synapse	BP	13569	1774	Stx7,Nlgn3,Amph,Nlgn2,Pacsin1,Doc2b,Apba1,Ap3m2,Fgf14,Rims1,P2rx7,Ctnnb1,Arf1,Dpysl2,Dnm3,Prepl,Syt9,Cadps,Pclo,Rims4,Sh3gl2,Stxbp1,Dnm1l,Syt10,Rph3a,Cplx2,Ston2,Rims2,Apba2,Atp2a2,Dnajc6,Syt7,Syp,Snap29,Syt2,Btbd9,Adgrl1,Eps15	60466,171297,60668,117096,29704,81820,83589,140667,63851,84556,29665,84353,64310,25416,171574,298771,60564,26989,56768,266976,116743,25558,114114,60567,171039,116657,314349,116839,83610,29693,313409,59267,24804,116500,24805,294318,65096,313474
GO:0051650	4.13784303389229e-06	0.999998200068351	52	192	establishment of vesicle localization	BP	13569	1774	Stx7,Myo5a,Nlgn3,Mecp2,Amph,Nlgn2,Pacsin1,Doc2b,Vamp7,Apba1,Ap3m2,Fgf14,Rims1,P2rx7,Ctnnb1,Arf1,Dpysl2,Dnm3,Prepl,Syt9,Cadps,Pclo,Rims4,Sh3gl2,Gbf1,Rab27b,Pafah1b1,Ahi1,Stxbp1,Ikbkg,Dnm1l,Syt10,Ndel1,Ap1ar,Dync1h1,Rph3a,Cplx2,Ston2,Rims2,Apba2,Atp2a2,Dctn1,Dnajc6,Syt7,Syp,Shroom2,Snap29,Syt2,Rasgrp1,Btbd9,Adgrl1,Eps15	60466,25017,171297,29386,60668,117096,29704,81820,85491,83589,140667,63851,84556,29665,84353,64310,25416,171574,298771,60564,26989,56768,266976,116743,309451,84590,83572,308923,25558,309295,114114,60567,170845,362037,29489,171039,116657,314349,116839,83610,29693,29167,313409,59267,24804,317435,116500,24805,29434,294318,65096,313474
GO:0007267	4.42967523711823e-06	0.999997209174159	219	1150	cell-cell signaling	BP	13569	1774	Chrnb2,Stx7,Gabrb2,Nos1,Slc24a2,Grik3,Myo5a,Mfn2,Tnks,Csnk1g3,Grid1,Dnajc5,Gsk3b,Tnr,Gnai1,Nlgn3,Mecp2,Bace1,Il6st,Chrm5,Chrm2,Nrxn1,Tbc1d24,Nlgn2,Fzd3,Senp2,Gabra3,Mgat3,Pten,NEWGENE_1306210,Erbb4,Doc2b,Vamp7,Apba1,Ap3m2,Adra1a,Abat,Fgf14,Rims1,Foxo3,P2rx7,Syngr1,Tacr1,Syn3,Nrxn3,Clcn3,Cd34,Ctnnb1,Arf1,Kcnj10,Six3,Gabrg2,Prepl,Itpr2,Grin3a,Shank2,Slc30a1,Nr2e1,Grm3,Syt9,Cadps,Stxbp5l,Pclo,Rims4,…	54239,60466,25451,24598,84550,298521,25017,64476,290794,64823,79219,79130,84027,25567,25686,171297,29386,29392,25205,53949,81645,60391,287110,117096,266715,78973,24947,29582,50557,361217,59323,81820,85491,83589,140667,29412,81632,63851,84556,294515,29665,29205,24807,29130,116508,84360,305081,84353,64310,29718,78974,29709,298771,81678,191573,171093,58976,684085,24416,60564,26989,288080,56768,26697…
GO:0046907	5.52894487705705e-06	0.999996460302713	239	1344	intracellular transport	BP	13569	1774	Stx7,Grk3,Atf2,Ap2a2,Mgrn1,Ube2j1,Myo5a,Mfn2,Adar,Picalm,Gsk3b,Vps41,Nlgn3,Mecp2,Kpna6,Golga2,Sptbn1,Zfyve9,Nploc4,Tom1l2,Amph,Nup50,Mapk9,Ank1,Dctn4,Nlgn2,Pacsin1,Bicd1,Kif3a,Ehd3,Kpna3,Stard4,Snx13,Erbb4,Doc2b,Vamp7,Apba1,Ap3m2,Fgf14,Rims1,P2rx7,Syngr1,Fam160a2,Pdpk1,Sort1,Supt6h,Pacs1,Rbsn,Ldlrap1,Ctnnb1,Arf1,Rab14,Dpysl2,Rabgap1,Six3,Hsp90aa1,Vapb,Uhmk1,Nkap,Dnm3,Prepl,Mief1,Tbc1d5,Ctdspl2,Sy…	60466,25372,81647,81637,302938,297961,25017,64476,81635,89816,84027,306991,171297,29386,362607,64528,305614,313477,140639,360537,60668,25497,50658,306570,84428,117096,29704,362466,84392,192249,361055,291699,362731,59323,81820,85491,83589,140667,63851,84556,29665,29205,293343,81745,83576,303281,171444,312562,500564,84353,64310,94197,25416,311911,78974,299331,60431,246332,298342,171574,298771,31514…
GO:0070647	5.85672965303053e-06	0.999996725058697	137	689	protein modification by small protein conjugation or removal	BP	13569	1774	Usp22,Tulp4,Fem1a,Dcaf1,Trim44,Mgrn1,Ube2j1,Traf6,Tnks,Rnf38,6-Mar,Fem1b,Usp15,Trim37,Ttc3,Brap,Klhl11,Pias1,Hdac4,Mapk9,Klhl28,Vcpip1,Senp2,Wsb2,Klhl24,Pten,Arrdc3,Itch,7-Mar,Sprtn,Cdc27,Nhlrc1,Rnf6,Usp45,Ube2i,Ctnnb1,Hsp90aa1,LOC679539,Rnf4,Pcgf3,Socs4,N4bp1,Mib1,Bach1,Dcaf8,Arrb1,NEWGENE_1559832,Ddb1,Rnf43,Rnf13,Dcun1d3,Uba2,Asb7,Usp12,Usp31,Pias2,Nedd4,1-Mar,Xiap,Birc6,Usp5,Ube3b,Hecw2,Nub1,T…	303201,499016,316131,315987,362172,302938,297961,311245,290794,171501,294862,315745,171329,360592,360702,687346,287706,300772,363287,50658,299103,286761,78973,288692,303803,50557,309945,311567,311059,292101,360643,364682,304271,313098,25573,84353,299331,296390,29274,305624,305828,291921,307594,304127,364050,25387,317241,64470,303412,681578,309035,308508,365277,360763,308959,83422,25489,361135,638…
GO:0032446	5.86770787866117e-06	0.999996800173989	120	599	protein modification by small protein conjugation	BP	13569	1774	Usp22,Tulp4,Fem1a,Dcaf1,Trim44,Mgrn1,Ube2j1,Traf6,Tnks,Rnf38,6-Mar,Fem1b,Trim37,Ttc3,Brap,Klhl11,Pias1,Hdac4,Mapk9,Klhl28,Vcpip1,Senp2,Wsb2,Klhl24,Pten,Arrdc3,Itch,7-Mar,Sprtn,Cdc27,Nhlrc1,Rnf6,Ube2i,Ctnnb1,Hsp90aa1,LOC679539,Rnf4,Pcgf3,Socs4,N4bp1,Mib1,Bach1,Dcaf8,Arrb1,NEWGENE_1559832,Ddb1,Rnf43,Rnf13,Dcun1d3,Uba2,Asb7,Pias2,Nedd4,1-Mar,Xiap,Birc6,Ube3b,Hecw2,Nub1,Tbc1d7,Ipp,Rnf152,Btrc,Asb1,He…	303201,499016,316131,315987,362172,302938,297961,311245,290794,171501,294862,315745,360592,360702,687346,287706,300772,363287,50658,299103,286761,78973,288692,303803,50557,309945,311567,311059,292101,360643,364682,304271,25573,84353,299331,296390,29274,305624,305828,291921,307594,304127,364050,25387,317241,64470,303412,681578,309035,308508,365277,83422,25489,361135,63879,313876,687633,316395,2967…
GO:0051960	5.93981950963766e-06	0.99999638931322	171	805	regulation of nervous system development	BP	13569	1774	Prkacb,Chrnb2,Nos1,Opa1,Mfn2,Vldlr,Tenm3,Gsk3b,Srcin1,Ptprg,Tnr,Ttc3,Nlgn3,Mecp2,Golga2,Lrig2,Trpc5,Pbx1,Il6st,Nrxn1,Tbc1d24,Nlgn2,Fzd3,Pacsin1,Eif4enif1,Dcc,Ss18l1,Pak3,Pten,Flrt1,Erbb4,Golga4,Notch3,Vamp7,Rims1,Foxo3,Bmpr2,Rnf6,Afdn,Prkca,Ctnnb1,Arf1,Dpysl2,Six3,Dnm3,Tcf12,Nrcam,Nr2e1,Mib1,Ascl1,RGD1307443,Vwc2l,Tenm4,Gak,Il1rapl1,Kidins220,Asap1,Igf1r,Zfp609,Clstn2,Scarb2,Ddx6,AABR07007000.1,C…	293508,54239,24598,171116,64476,25696,306451,84027,56029,171357,25567,360702,171297,29386,64528,310753,140933,304947,25205,60391,287110,117096,266715,29704,305468,25311,192352,29433,50557,499308,59323,501069,56761,85491,84556,294515,140590,304271,26955,24680,84353,64310,25416,78974,171574,25720,497815,684085,307594,64186,361244,501160,308831,81659,317553,116478,314961,25718,363412,171394,117106,5…
GO:0051648	6.03488551929942e-06	0.999997386749364	55	207	vesicle localization	BP	13569	1774	Stx7,Myo5a,Nlgn3,Mecp2,Amph,Nrxn1,Nlgn2,Pacsin1,Pten,Doc2b,Vamp7,Apba1,Ap3m2,Fgf14,Rims1,P2rx7,Ctnnb1,Arf1,Dpysl2,Dnm3,Prepl,Syt9,Cadps,Pclo,Rims4,Sh3gl2,Gbf1,AABR07007000.1,Rab27b,Pafah1b1,Ahi1,Stxbp1,Ikbkg,Dnm1l,Syt10,Ndel1,Ap1ar,Dync1h1,Rph3a,Cplx2,Ston2,Rims2,Apba2,Atp2a2,Dctn1,Dnajc6,Syt7,Syp,Shroom2,Snap29,Syt2,Rasgrp1,Btbd9,Adgrl1,Eps15	60466,25017,171297,29386,60668,60391,117096,29704,50557,81820,85491,83589,140667,63851,84556,29665,84353,64310,25416,171574,298771,60564,26989,56768,266976,116743,309451,679869,84590,83572,308923,25558,309295,114114,60567,170845,362037,29489,171039,116657,314349,116839,83610,29693,29167,313409,59267,24804,317435,116500,24805,29434,294318,65096,313474
GO:0016567	6.09159515111053e-06	0.999996565653704	114	560	protein ubiquitination	BP	13569	1774	Usp22,Tulp4,Fem1a,Dcaf1,Trim44,Mgrn1,Ube2j1,Traf6,Tnks,Rnf38,6-Mar,Fem1b,Trim37,Ttc3,Brap,Klhl11,Mapk9,Klhl28,Vcpip1,Senp2,Wsb2,Klhl24,Pten,Arrdc3,Itch,7-Mar,Sprtn,Cdc27,Nhlrc1,Rnf6,Ube2i,Hsp90aa1,LOC679539,Rnf4,Pcgf3,Socs4,N4bp1,Mib1,Bach1,Dcaf8,Arrb1,NEWGENE_1559832,Ddb1,Rnf43,Rnf13,Dcun1d3,Asb7,Nedd4,1-Mar,Xiap,Birc6,Ube3b,Hecw2,Nub1,Tbc1d7,Ipp,Rnf152,Btrc,Asb1,Hecw1,Wwp1,Atg7,Map3k1,Fbh1,Ube3…	303201,499016,316131,315987,362172,302938,297961,311245,290794,171501,294862,315745,360592,360702,687346,287706,50658,299103,286761,78973,288692,303803,50557,309945,311567,311059,292101,360643,364682,304271,25573,299331,296390,29274,305624,305828,291921,307594,304127,364050,25387,317241,64470,303412,681578,309035,365277,25489,361135,63879,313876,687633,316395,296731,361227,298439,293561,361765,31…
GO:0051641	6.49713242852856e-06	0.999995403880816	365	2116	cellular localization	BP	13569	1774	Stx7,Grk3,Tulp4,Nos1,Atf2,Ap2a2,Opa1,Akap6,Mgrn1,Ube2j1,Myo5a,Mfn2,Kcnab2,Tnks,Adar,Ppfia1,Letm1,Picalm,Gsk3b,Nudcd3,Vps41,Gnai1,Ttbk2,Tub,Nlgn3,Mecp2,Kpna6,Golga2,Sptbn1,Zfyve9,Nploc4,Lrig2,Tom1l2,Amph,Hk1,Nup50,Mapk9,Nrxn1,Ank1,Prima1,Dctn4,Nlgn2,Pacsin1,Wipi2,Bicd1,Kif3a,Ehd3,Kpna3,Stard4,Snx13,Gpr158,Dpp10,Pten,Erbb4,Golga4,Doc2b,Vamp7,Apba1,Ap3m2,Adra1a,Fgf14,Rims1,P2rx7,Syngr1,Map6d1,Fam160…	60466,25372,499016,24598,81647,81637,171116,64553,302938,297961,25017,64476,29738,290794,81635,293645,305457,89816,84027,100125378,306991,25686,311349,25609,171297,29386,362607,64528,305614,313477,140639,310753,360537,60668,25058,25497,50658,60391,306570,690195,84428,117096,29704,288498,362466,84392,192249,361055,291699,362731,291352,363972,50557,59323,501069,81820,85491,83589,140667,29412,63851,…
GO:0007030	8.25400170608532e-06	0.999997265881269	31	91	Golgi organization	BP	13569	1774	Golga2,Nploc4,Atl3,Vcpip1,Ehd3,Pi4k2a,Trip11,Rbsn,Gak,Tmed5,Surf4,Plekhm2,Csnk1a1,Gbf1,Arl1,LOC108348151,Cit,Myo18a,Vti1a,Stx6,Mapk1,Ubxn2b,Cog3,Atl2,Pi4k2b,Stx17,Rab2a,Gcc2,Ubxn2a,Dnajc28,Lman1	64528,140639,309187,286761,192249,114554,314393,312562,81659,289883,619346,313667,113927,309451,64187,192276,83620,360570,65277,60562,116590,312965,361073,298757,305419,252853,65158,309798,685859,360699,116666
GO:0048814	9.0669291960261e-06	0.999997008206257	31	87	regulation of dendrite morphogenesis	BP	13569	1774	Chrnb2,Opa1,Mfn2,Gsk3b,Srcin1,Nlgn3,Trpc5,Tbc1d24,Ss18l1,Pak3,Pten,Vamp7,Dnm3,Nr2e1,Il1rapl1,Caprin1,Pias2,Cit,Actr2,Nedd4,Pafah1b1,Dnm1l,Sarm1,Adgrb3,Robo1,Tnik,Ube3a,Kalrn,Tiam1,Ankrd27,Shank3	54239,171116,64476,84027,56029,171297,140933,287110,192352,29433,50557,85491,171574,684085,317553,362173,83422,83620,289820,25489,83572,114114,287545,301309,58946,294917,361585,84009,304109,361555,59312
GO:0006464	9.30441256552764e-06	0.999993073917931	474	2861	cellular protein modification process	BP	13569	1774	Prkacb,Usp22,Hcfc1,Smcr8,Extl3,Grk3,Tulp4,Nos1,Fem1a,Atf2,Dcaf1,Edem3,Spock2,Akap6,Trim44,Phf20,Mgrn1,Ube2j1,Traf6,Vldlr,Tnks,Adar,Peak1,Hdac9,Csnk1g3,Ppm1e,Rnf38,Crk,6-Mar,Akt3,Fem1b,St3gal3,Gsk3b,Srcin1,Mgat5,Ptprg,Usp15,Trim37,Ttc3,Brap,Dyrk1a,Ttbk2,Fut11,Klhl11,Dlc1,Mecp2,Golga2,Sptbn1,Nr2c2,Snrk,Pias1,Fry,Eif2ak1,Ppargc1a,Hk1,Trpc5,Hdac4,Mapk9,Ndst1,Il6st,Pik3cb,Nek9,Ptprt,AABR07025368.1,Nsd…	293508,303201,363519,497918,56819,25372,499016,24598,316131,81647,315987,289085,361840,64553,362172,311575,302938,297961,311245,25696,290794,81635,315686,687001,64823,360593,171501,54245,294862,29414,315745,64445,84027,56029,65271,171357,171329,360592,360702,687346,25255,311349,286971,287706,58834,29386,64528,305614,50659,170837,300772,304244,27137,83516,25058,140933,363287,50658,29633,25205,8524…
GO:0036211	9.30441256552764e-06	0.999993073917931	474	2861	protein modification process	BP	13569	1774	Prkacb,Usp22,Hcfc1,Smcr8,Extl3,Grk3,Tulp4,Nos1,Fem1a,Atf2,Dcaf1,Edem3,Spock2,Akap6,Trim44,Phf20,Mgrn1,Ube2j1,Traf6,Vldlr,Tnks,Adar,Peak1,Hdac9,Csnk1g3,Ppm1e,Rnf38,Crk,6-Mar,Akt3,Fem1b,St3gal3,Gsk3b,Srcin1,Mgat5,Ptprg,Usp15,Trim37,Ttc3,Brap,Dyrk1a,Ttbk2,Fut11,Klhl11,Dlc1,Mecp2,Golga2,Sptbn1,Nr2c2,Snrk,Pias1,Fry,Eif2ak1,Ppargc1a,Hk1,Trpc5,Hdac4,Mapk9,Ndst1,Il6st,Pik3cb,Nek9,Ptprt,AABR07025368.1,Nsd…	293508,303201,363519,497918,56819,25372,499016,24598,316131,81647,315987,289085,361840,64553,362172,311575,302938,297961,311245,25696,290794,81635,315686,687001,64823,360593,171501,54245,294862,29414,315745,64445,84027,56029,65271,171357,171329,360592,360702,687346,25255,311349,286971,287706,58834,29386,64528,305614,50659,170837,300772,304244,27137,83516,25058,140933,363287,50658,29633,25205,8524…
GO:0050877	9.46308243361002e-06	0.999994120969988	157	774	nervous system process	BP	13569	1774	Chrnb2,Gabrb2,Nos1,Slc24a2,Opa1,Myo5a,Kcnab2,Kcna2,Rbfox2,Picalm,Tnr,Tub,Camta1,Nlgn3,Mecp2,Lrig2,Scn1a,Pias1,Amph,Chrm5,Nrxn1,Nlgn2,Pgap1,Opa3,Gnb1,Pten,Adra1a,Fgf14,P2rx7,Tacr1,Pcdh15,Trpm3,Prkca,Nrxn3,Ctnna2,Srrm4,Kcnj10,Ncam1,Adcy1,Slc11a2,Prkar1b,Nrcam,Nfic,Pde4d,Grin3a,Shank2,Nr2e1,Grm3,Tenm4,Arrb1,Pde1c,Ccdc50,Grm7,Ncam2,Cacna1e,Ank3,Dlg2,Eif4ebp2,Esr2,Actr2,Chrna7,Wdr19,Scn3a,Gabrb3,Pafah…	54239,25451,24598,84550,171116,25017,29738,25468,362950,89816,25567,25609,362665,171297,29386,310753,81574,300772,60668,53949,60391,117096,316400,308409,24400,50557,29412,63851,29665,24807,690865,309407,24680,116508,297357,498189,29718,24586,305509,25715,25521,497815,29228,24627,191573,171093,684085,24416,308831,25387,81742,288022,81672,288280,54234,361833,64053,361845,25149,289820,25302,305349,4…
GO:0051649	1.00249290655827e-05	0.999992971431631	283	1618	establishment of localization in cell	BP	13569	1774	Stx7,Grk3,Nos1,Atf2,Ap2a2,Akap6,Mgrn1,Ube2j1,Myo5a,Mfn2,Adar,Letm1,Picalm,Gsk3b,Vps41,Nlgn3,Mecp2,Kpna6,Golga2,Sptbn1,Zfyve9,Nploc4,Tom1l2,Amph,Nup50,Mapk9,Nrxn1,Ank1,Prima1,Dctn4,Nlgn2,Pacsin1,Bicd1,Kif3a,Ehd3,Kpna3,Stard4,Snx13,Pten,Erbb4,Doc2b,Vamp7,Apba1,Ap3m2,Adra1a,Fgf14,Rims1,P2rx7,Syngr1,Fam160a2,Pdpk1,Syn3,Nrxn3,Sort1,Clcn3,Supt6h,Pacs1,Rbsn,Ldlrap1,Slc8a1,Ctnnb1,Arf1,Rab14,Kcnj10,Dpysl2…	60466,25372,24598,81647,81637,64553,302938,297961,25017,64476,81635,305457,89816,84027,306991,171297,29386,362607,64528,305614,313477,140639,360537,60668,25497,50658,60391,306570,690195,84428,117096,29704,362466,84392,192249,361055,291699,362731,50557,59323,81820,85491,83589,140667,29412,63851,84556,29665,29205,293343,81745,29130,116508,83576,84360,303281,171444,312562,500564,29715,84353,64310,94…
GO:0007610	1.02604939234792e-05	0.999993893273189	126	596	behavior	BP	13569	1774	Chrnb2,Nos1,Slc24a2,Myo5a,Kcna2,Grid1,Picalm,Tnr,Nlgn3,Mecp2,Nr2c2,Ncoa2,Scn1a,Pias1,Amph,Nrxn1,Nlgn2,Vps13a,Pten,Arrdc3,Apba1,Abat,Fgf14,Tacr1,Gnao1,Pcdh15,Prkca,Nrxn3,Clcn3,Tacr3,Kcnj10,Six3,Ncam1,Adcy1,Slc11a2,Gabrg2,Prkar1b,Pde4d,Shank2,Nr2e1,Hcn1,Fign,Grm7,Crebrf,Cacna1e,Fbxl20,Adgrl3,Eif4ebp2,Esr2,Atp7a,Actr2,Gnaq,Chrna7,Pafah1b1,Ahi1,Cx3cr1,Htr1b,Gria1,Adgrb3,Kras,Slc12a5,Oprk1,Crhr1,Oprm1…	54239,24598,84550,25017,25468,79219,89816,25567,171297,29386,50659,83724,81574,300772,60668,60391,117096,309243,50557,309945,83589,81632,63851,24807,50664,690865,24680,116508,84360,24808,29718,78974,24586,305509,25715,29709,25521,24627,171093,684085,84390,295649,81672,303016,54234,64039,170641,361845,25149,24941,289820,81666,25302,83572,308923,171056,25075,50592,301309,24525,171373,29335,58959,25…
GO:0099504	1.17460285145742e-05	0.99999551381024	37	125	synaptic vesicle cycle	BP	13569	1774	Stx7,Nlgn3,Amph,Nrxn1,Nlgn2,Pacsin1,Pten,Doc2b,Apba1,Fgf14,Rims1,P2rx7,Clcn3,Dnm3,Prepl,Syt9,Cadps,Pclo,Rims4,Sh3gl2,Stxbp1,Dnm1l,Syt10,Rph3a,Cplx2,Ston2,Rims2,Apba2,Atp2a2,Dnajc6,Syt7,Syp,Snap29,Syt2,Btbd9,Adgrl1,Eps15	60466,171297,60668,60391,117096,29704,50557,81820,83589,63851,84556,29665,84360,171574,298771,60564,26989,56768,266976,116743,25558,114114,60567,171039,116657,314349,116839,83610,29693,313409,59267,24804,116500,24805,294318,65096,313474
GO:0060284	1.39030511121777e-05	0.999991028398831	172	831	regulation of cell development	BP	13569	1774	Chrnb2,Nos1,Opa1,Akap6,Mfn2,Vldlr,Hdac9,Crk,Tenm3,Gsk3b,Srcin1,Ptprg,Tnr,Ttc3,Nlgn3,Mecp2,Golga2,Lrig2,Trpc5,Hdac4,Mapk9,Pbx1,Il6st,Tbc1d24,Nlgn2,Fzd3,Pacsin1,Eif4enif1,Dcc,Ss18l1,Pak3,Pten,Erbb4,Golga4,Notch3,Vamp7,Rims1,Foxo3,Bmpr2,Rnf6,Afdn,Ctnnb1,Arf1,Dpysl2,Six3,Dnm3,Tcf12,Nrcam,Nr2e1,Mib1,Ascl1,RGD1307443,Vwc2l,Tenm4,Gak,Il1rapl1,Kidins220,Asap1,Igf1r,Zfp609,Scarb2,Ddx6,AABR07007000.1,Capri…	54239,24598,171116,64553,64476,25696,687001,54245,306451,84027,56029,171357,25567,360702,171297,29386,64528,310753,140933,363287,50658,304947,25205,287110,117096,266715,29704,305468,25311,192352,29433,50557,59323,501069,56761,85491,84556,294515,140590,304271,26955,84353,64310,25416,78974,171574,25720,497815,684085,307594,64186,361244,501160,308831,81659,317553,116478,314961,25718,363412,117106,50…
GO:0043412	1.49516834854891e-05	0.999988634457015	492	3012	macromolecule modification	BP	13569	1774	Prkacb,Usp22,Hcfc1,Smcr8,Extl3,Grk3,Tulp4,Nos1,Fem1a,Atf2,Dcaf1,Edem3,Spock2,Akap6,Trim44,Phf20,Mgrn1,Ube2j1,Traf6,Vldlr,Tnks,Adar,Peak1,Hdac9,Csnk1g3,Ppm1e,Rnf38,Crk,6-Mar,Akt3,Fem1b,St3gal3,Gsk3b,Srcin1,Mgat5,Ptprg,Usp15,Trim37,Ttc3,Brap,Dyrk1a,Ttbk2,Fut11,Klhl11,Dlc1,Mecp2,Golga2,Sptbn1,Nr2c2,Snrk,Pias1,Fry,Eif2ak1,Ppargc1a,Hk1,Trpc5,Hdac4,Mapk9,Ndst1,Il6st,Pik3cb,Nek9,Ptprt,AABR07025368.1,Nsd…	293508,303201,363519,497918,56819,25372,499016,24598,316131,81647,315987,289085,361840,64553,362172,311575,302938,297961,311245,25696,290794,81635,315686,687001,64823,360593,171501,54245,294862,29414,315745,64445,84027,56029,65271,171357,171329,360592,360702,687346,25255,311349,286971,287706,58834,29386,64528,305614,50659,170837,300772,304244,27137,83516,25058,140933,363287,50658,29633,25205,8524…
GO:0048699	1.53998825552756e-05	0.999989210601449	257	1306	generation of neurons	BP	13569	1774	Chrnb2,Gabrb2,Nos1,Opa1,Mfn2,Vldlr,Hdac9,Lifr,Rbfox2,Tenm3,Picalm,Gsk3b,Srcin1,Ptprg,Tnr,Ttc3,LOC103693780,Nlgn3,Mecp2,Golga2,Lrig2,Fry,Trpc5,Mapk9,Pbx1,Il6st,Nrxn1,Tbc1d24,Nlgn2,Fzd3,Pacsin1,Kif3a,Eif4enif1,Dcc,Ss18l1,Pak3,Pten,Flrt1,Erbb4,Golga4,Notch3,Vamp7,Lhx6,Dscaml1,Rims1,Klf7,Foxo3,Map6d1,Bmpr2,Gnao1,Pcdh15,Rnf6,Afdn,Prkca,Ctnna2,Trip11,Ctnnb1,Arf1,Dpysl2,Six3,Ncam1,Hsp90aa1,Adcy1,Uhmk1,S…	54239,25451,24598,171116,64476,25696,687001,81680,362950,306451,89816,84027,56029,171357,25567,360702,360975,171297,29386,64528,310753,304244,140933,50658,304947,25205,60391,287110,117096,266715,29704,84392,305468,25311,192352,29433,50557,499308,59323,501069,56761,85491,311901,315615,84556,363243,294515,363823,140590,50664,690865,304271,26955,24680,297357,314393,84353,64310,25416,78974,24586,2993…
GO:0022008	2.11656909897927e-05	0.999984903260812	271	1403	neurogenesis	BP	13569	1774	Chrnb2,Gabrb2,Nos1,Opa1,Mfn2,Vldlr,Hdac9,Lifr,Rbfox2,Tenm3,Picalm,Gsk3b,Srcin1,Ptprg,Tnr,Ttc3,LOC103693780,Nlgn3,Mecp2,Golga2,Lrig2,Kcnq3,Fry,Trpc5,Mapk9,Pbx1,Il6st,Nrxn1,Tbc1d24,Nlgn2,Fzd3,Pacsin1,Kif3a,Eif4enif1,Dcc,Ss18l1,Pak3,Pten,Flrt1,Erbb4,Golga4,Notch3,Vamp7,Lhx6,Dscaml1,Rims1,Klf7,Foxo3,Map6d1,Bmpr2,Gnao1,Pcdh15,Rnf6,Afdn,Prkca,Ctnna2,Trip11,Ctnnb1,Arf1,Kcnj10,Dpysl2,Six3,Ncam1,Hsp90aa1,…	54239,25451,24598,171116,64476,25696,687001,81680,362950,306451,89816,84027,56029,171357,25567,360702,360975,171297,29386,64528,310753,29682,304244,140933,50658,304947,25205,60391,287110,117096,266715,29704,84392,305468,25311,192352,29433,50557,499308,59323,501069,56761,85491,311901,315615,84556,363243,294515,363823,140590,50664,690865,304271,26955,24680,297357,314393,84353,64310,29718,25416,7897…
GO:0050890	2.36662480369482e-05	0.999987727124307	70	288	cognition	BP	13569	1774	Chrnb2,Slc24a2,Picalm,Tnr,Nlgn3,Mecp2,Pias1,Amph,Nrxn1,Pten,Tacr1,Prkca,Nrxn3,Ncam1,Adcy1,Slc11a2,Prkar1b,Pde4d,Shank2,Grm7,Cacna1e,Eif4ebp2,Esr2,Actr2,Chrna7,Pafah1b1,Cx3cr1,Gria1,Adgrb3,Kras,Slc12a5,Oprk1,Crhr1,Epm2a,LOC103693608,Grin2a,Cntn2,Ddhd2,Shroom4,Pak7,Bche,Grm5,Sobp,Ccnd2,Kalrn,Adcy3,Trpm7,Creb1,Ppt1,Shc3,Synpo,Pde5a,Slc8a2,Egfr,Btbd9,Crtc1,Oxtr,Grpr,Pcdh8,Htr7,Atxn1,Syngap1,Tanc1,Htr…	54239,84550,89816,25567,171297,29386,300772,60668,60391,50557,24807,24680,116508,24586,305509,25715,25521,24627,171093,81672,54234,361845,25149,289820,25302,83572,171056,50592,301309,24525,171373,29335,58959,114005,360742,24409,25356,680971,317391,311450,65036,24418,309860,64033,84009,64508,679906,81646,29411,114858,60324,171115,140447,24329,294318,684527,25342,24938,64865,65032,25049,192117,3110…
GO:0097090	2.42354163581384e-05	0.999998915565631	8	10	presynaptic membrane organization	BP	13569	1774	Nlgn3,Nrxn1,Nlgn2,Pten,Il1rapl1,Lrrtm4,Cntn2,Lrp4	171297,60391,117096,50557,317553,500219,25356,83469
GO:0050767	2.58687671971747e-05	0.999983306019512	153	725	regulation of neurogenesis	BP	13569	1774	Chrnb2,Nos1,Opa1,Mfn2,Vldlr,Tenm3,Gsk3b,Srcin1,Ptprg,Tnr,Ttc3,Nlgn3,Mecp2,Golga2,Lrig2,Trpc5,Pbx1,Il6st,Tbc1d24,Nlgn2,Fzd3,Pacsin1,Eif4enif1,Dcc,Ss18l1,Pak3,Pten,Erbb4,Golga4,Notch3,Vamp7,Rims1,Foxo3,Bmpr2,Rnf6,Afdn,Ctnnb1,Arf1,Dpysl2,Six3,Dnm3,Tcf12,Nrcam,Nr2e1,Mib1,Ascl1,RGD1307443,Vwc2l,Tenm4,Gak,Il1rapl1,Kidins220,Asap1,Igf1r,Zfp609,Scarb2,Ddx6,AABR07007000.1,Caprin1,Scrt1,Pias2,Lrp1,Cit,Spen…	54239,24598,171116,64476,25696,306451,84027,56029,171357,25567,360702,171297,29386,64528,310753,140933,304947,25205,287110,117096,266715,29704,305468,25311,192352,29433,50557,59323,501069,56761,85491,84556,294515,140590,304271,26955,84353,64310,25416,78974,171574,25720,497815,684085,307594,64186,361244,501160,308831,81659,317553,116478,314961,25718,363412,117106,500988,679869,362173,366951,83422,…
GO:0007611	2.87129633921843e-05	0.99998531659299	66	265	learning or memory	BP	13569	1774	Chrnb2,Slc24a2,Picalm,Tnr,Nlgn3,Mecp2,Pias1,Amph,Nrxn1,Pten,Tacr1,Prkca,Nrxn3,Ncam1,Adcy1,Slc11a2,Prkar1b,Pde4d,Shank2,Grm7,Cacna1e,Eif4ebp2,Esr2,Actr2,Chrna7,Pafah1b1,Cx3cr1,Gria1,Adgrb3,Kras,Slc12a5,Oprk1,Crhr1,Epm2a,Grin2a,Cntn2,Ddhd2,Pak7,Bche,Grm5,Ccnd2,Kalrn,Adcy3,Trpm7,Creb1,Ppt1,Shc3,Synpo,Pde5a,Slc8a2,Egfr,Btbd9,Crtc1,Oxtr,Grpr,Pcdh8,Htr7,Atxn1,Syngap1,Tanc1,Dgki,Tmod2,Jph4,Drd5,Shank3,C…	54239,84550,89816,25567,171297,29386,300772,60668,60391,50557,24807,24680,116508,24586,305509,25715,25521,24627,171093,81672,54234,361845,25149,289820,25302,83572,171056,50592,301309,24525,171373,29335,58959,114005,24409,25356,680971,311450,65036,24418,64033,84009,64508,679906,81646,29411,114858,60324,171115,140447,24329,294318,684527,25342,24938,64865,65032,25049,192117,311055,688705,58814,44527…
GO:0006497	2.90705190147779e-05	0.999991433683154	22	75	protein lipidation	BP	13569	1774	Pgap1,Wipi2,Zdhhc21,Map6d1,Pign,Nmt1,Ppm1a,Zdhhc20,Zdhhc3,Wdr45b,Zdhhc22,Gba,Atg7,Zdhhc23,Pigv,Piga,Pigm,Atg4c,Pigb,Atg4b,Zdhhc9,Zdhhc2	316400,288498,298184,363823,309051,259274,24666,305923,301081,360682,299211,684536,312647,363783,366478,363464,79112,313391,315807,316640,302808,246326
GO:0019941	3.36248976289215e-05	0.999980552225194	93	443	modification-dependent protein catabolic process	BP	13569	1774	Usp22,Edem3,Ube2j1,Rnf38,6-Mar,Gsk3b,Usp15,Ttc3,Klhl11,Nploc4,Pias1,Pcyox1,Zmpste24,Pten,Itch,Smarcc1,Nhlrc1,Rnf6,Usp45,Ube2i,Rnf4,Socs4,N4bp1,Ubr1,Arrb1,NEWGENE_1559832,Ddb1,Rnf43,Csnk1a1,Stt3b,Trib1,Usp12,Usp31,Nedd4,Usp5,Hecw2,Nub1,Mtm1,Gba,Yod1,Btrc,Hecw1,Wwp1,Atg7,Map3k1,Ubxn2b,Ube3a,Tbl1x,Siah3,Ubr2,Bfar,Sufu,Wwtr1,Ube2h,Cyld,Shh,Usp7,Spopl,Cul4b,Klhl15,Rnf144a,Erlin2,Rnf180,Trim67,Trip12,P…	303201,289085,297961,171501,294862,84027,171329,360702,287706,140639,300772,246302,313564,50557,311567,301020,364682,304271,313098,25573,29274,305828,291921,499877,25387,317241,64470,303412,113927,363160,78969,360763,308959,25489,297593,316395,296731,288762,684536,363982,361765,291209,297930,312647,116667,312965,361585,302711,692004,363188,304709,361769,295062,296956,312937,29499,360471,296532,30…
GO:0050773	3.82562830520573e-05	0.999983159688898	44	150	regulation of dendrite development	BP	13569	1774	Chrnb2,Opa1,Mfn2,Vldlr,Gsk3b,Srcin1,Nlgn3,Mecp2,Trpc5,Tbc1d24,Nlgn2,Pacsin1,Ss18l1,Pak3,Pten,Vamp7,Arf1,Dnm3,Nr2e1,RGD1307443,Il1rapl1,Asap1,Caprin1,Pias2,Cit,Actr2,Nedd4,Pafah1b1,Dnm1l,Sarm1,Adgrb3,Rac1,Robo1,Tnik,Ube3a,Il1rap,Fat3,Kalrn,Tiam1,Ankrd27,Crtc1,Camk1d,Gsk3a,Shank3	54239,171116,64476,25696,84027,56029,171297,29386,140933,287110,117096,29704,192352,29433,50557,85491,64310,171574,684085,361244,317553,314961,362173,83422,83620,289820,25489,83572,114114,287545,301309,363875,58946,294917,361585,25466,191571,84009,304109,361555,684527,307124,50686,59312
GO:0008104	3.85010156487153e-05	0.999971176134819	349	2055	protein localization	BP	13569	1774	Stx7,Grk3,Tulp4,Nos1,Ap2a2,Akap6,Ube2j1,Myo5a,Traf6,Mfn2,Vldlr,Kcnab2,Tnks,Adar,Ppfia1,Tvp23a,Picalm,Gsk3b,Nudcd3,Srcin1,Akap2,Zmat3,Vps41,Gnai1,Ttbk2,Tub,Nlgn3,Mecp2,Kpna6,Sptbn1,Zfyve9,Nploc4,Lrig2,Tom1l2,Hk1,Nup50,Mapk9,Nrxn1,Ank1,Wbp2,Nlgn2,Pgap1,Pacsin1,Senp2,Wipi2,Bicd1,Kif3a,Sik3,Ehd3,Kpna3,Snx13,Gpr158,Aagab,Dpp10,Erbb4,Golga4,Doc2b,Vamp7,Apba1,Ap3m2,Abat,Rims1,Mon2,P2rx7,Syngr1,Fam160a2,…	60466,25372,499016,24598,81637,64553,297961,25017,311245,64476,25696,29738,290794,81635,293645,360467,89816,84027,100125378,56029,298024,64394,306991,25686,311349,25609,171297,29386,362607,305614,313477,140639,310753,360537,25058,25497,50658,60391,306570,192645,117096,316400,29704,78973,288498,362466,84392,684112,192249,361055,362731,291352,171435,363972,59323,501069,81820,85491,83589,140667,8163…
GO:0051254	4.56465199915496e-05	0.999967794947887	219	1205	positive regulation of RNA metabolic process	BP	13569	1774	Usp22,Hcfc1,Nos1,Atf2,Irf2bpl,Trim44,Traf6,Tnks,Rad54l2,Picalm,Gsk3b,Med12l,Med14,Camta1,Mecp2,Kpna6,Nr2c2,Ncoa2,Pias1,Slc30a9,Ppargc1a,Supt16h,Hdac4,Mapk9,Pbx1,Nsd1,Wbp2,Senp2,Cdk12,Crebl2,Zfp281,Stat5b,Ss18l1,Erbb4,E2f3,Notch3,Tfe3,Klf7,Foxo3,Bmpr2,Setd7,Smarcc1,Rnf6,Ago2,Epc1,Klf12,Lpin1,Supt6h,Tnrc6b,Ctnnb1,Six3,Myt1l,Tcf12,Creb5,Rnf4,Ago1,Aff1,Nfic,Smarca2,Nr2e1,Ascl1,Ikzf2,Bach1,Gtpbp1,Sp7,…	303201,363519,24598,81647,314329,362172,311245,290794,363135,89816,84027,690752,317343,362665,29386,362607,50659,83724,300772,498358,83516,305851,363287,50658,304947,306764,192645,78973,192350,362453,305083,25126,192352,59323,291105,56761,317376,363243,294515,140590,689954,301020,304271,59117,100362678,306110,313977,303281,192178,84353,78974,116668,25720,500131,29274,313594,305152,29228,361745,68…
GO:0035637	5.3433395081765e-05	0.999977341366839	40	126	multicellular organismal signaling	BP	13569	1774	Scn2b,Kcna2,Tnr,Scn1a,Chrm5,Ehd3,P2rx7,Slc8a1,Nrcam,Itpr2,Tmem65,Grm7,Cacna1e,Ank3,Chrna7,Scn3a,Pafah1b1,Gba,Gria1,Kcnq2,Cacnb2,Nfasc,Scn8a,Kcna1,Cacng5,Cacnb4,Mef2a,Akap9,Gper1,Nup155,Kcnj2,Kcnma1,Cxadr,Cacng7,Ryr2,Slc9a1,Kcnd3,Cacna1i,Drd5,Cacna1c	25349,25468,25567,81574,53949,192249,29665,29715,497815,81678,500874,81672,54234,361833,25302,497770,83572,684536,50592,170848,116600,116690,29710,24520,140726,58942,309957,246150,171104,117021,29712,83731,89843,140728,689560,24782,65195,56827,25195,24239
GO:0048167	5.57802761432074e-05	0.999973531681104	49	187	regulation of synaptic plasticity	BP	13569	1774	Nos1,Slc24a2,Gsk3b,Tnr,Nlgn3,Mecp2,Pten,Fgf14,Rims1,Syngr1,Arf1,Kcnj10,Shank2,Nr2e1,Shisa6,Eif4ebp2,Chrna7,Stxbp1,Cx3cr1,Grid2,Gria1,Kras,Crhr1,Kcnb1,Bcan,Rac1,Mapk1,Lrrtm2,Cplx2,Grin2a,Cntn2,Mgll,Grm5,Kalrn,Syt7,Syp,Creb1,Ppt1,Camk2a,Synpo,Slc8a2,Crtc1,Camk2g,Htr7,Syngap1,Dgki,Jph4,Drd5,Shank3	24598,84550,84027,25567,171297,29386,50557,63851,84556,29205,64310,29718,171093,684085,497926,361845,25302,25558,171056,79220,50592,24525,58959,25736,25393,363875,116590,685472,116657,24409,25356,29254,24418,84009,59267,24804,81646,29411,25400,60324,140447,684527,171140,65032,192117,688705,445271,25195,59312
GO:0017156	5.79468883400687e-05	0.999978046274315	31	104	calcium ion regulated exocytosis	BP	13569	1774	Stx7,Doc2b,Vamp7,Apba1,Rims1,P2rx7,Arf1,Prepl,Syt9,Cadps,Pclo,Rims4,Scamp5,Notch1,Stxbp1,Dnm1l,Syt10,Rest,Kcnb1,Rph3a,Cplx2,Rims2,Apba2,Atp2a2,Syt7,Snap29,Syt2,Adgrl1,Cacna1i,Ppp3cb,Cacna1c	60466,81820,85491,83589,84556,29665,64310,298771,60564,26989,56768,266976,65171,25496,25558,114114,60567,83618,25736,171039,116657,116839,83610,29693,59267,116500,24805,65096,56827,24675,24239
GO:0043632	5.83990780092754e-05	0.999965327546246	93	450	modification-dependent macromolecule catabolic process	BP	13569	1774	Usp22,Edem3,Ube2j1,Rnf38,6-Mar,Gsk3b,Usp15,Ttc3,Klhl11,Nploc4,Pias1,Pcyox1,Zmpste24,Pten,Itch,Smarcc1,Nhlrc1,Rnf6,Usp45,Ube2i,Rnf4,Socs4,N4bp1,Ubr1,Arrb1,NEWGENE_1559832,Ddb1,Rnf43,Csnk1a1,Stt3b,Trib1,Usp12,Usp31,Nedd4,Usp5,Hecw2,Nub1,Mtm1,Gba,Yod1,Btrc,Hecw1,Wwp1,Atg7,Map3k1,Ubxn2b,Ube3a,Tbl1x,Siah3,Ubr2,Bfar,Sufu,Wwtr1,Ube2h,Cyld,Shh,Usp7,Spopl,Cul4b,Klhl15,Rnf144a,Erlin2,Rnf180,Trim67,Trip12,P…	303201,289085,297961,171501,294862,84027,171329,360702,287706,140639,300772,246302,313564,50557,311567,301020,364682,304271,313098,25573,29274,305828,291921,499877,25387,317241,64470,303412,113927,363160,78969,360763,308959,25489,297593,316395,296731,288762,684536,363982,361765,291209,297930,312647,116667,312965,361585,302711,692004,363188,304709,361769,295062,296956,312937,29499,360471,296532,30…
GO:0006511	6.40152455052594e-05	0.999962114207948	91	437	ubiquitin-dependent protein catabolic process	BP	13569	1774	Usp22,Edem3,Ube2j1,Rnf38,6-Mar,Gsk3b,Usp15,Ttc3,Klhl11,Nploc4,Pias1,Pten,Itch,Smarcc1,Nhlrc1,Rnf6,Usp45,Ube2i,Rnf4,Socs4,N4bp1,Ubr1,Arrb1,NEWGENE_1559832,Ddb1,Rnf43,Csnk1a1,Stt3b,Trib1,Usp12,Usp31,Nedd4,Usp5,Hecw2,Nub1,Mtm1,Gba,Yod1,Btrc,Hecw1,Wwp1,Atg7,Map3k1,Ubxn2b,Ube3a,Tbl1x,Siah3,Ubr2,Bfar,Sufu,Wwtr1,Ube2h,Cyld,Shh,Usp7,Spopl,Cul4b,Klhl15,Rnf144a,Erlin2,Rnf180,Trim67,Trip12,Ptk2,Atxn3,Ube2z,…	303201,289085,297961,171501,294862,84027,171329,360702,287706,140639,300772,50557,311567,301020,364682,304271,313098,25573,29274,305828,291921,499877,25387,317241,64470,303412,113927,363160,78969,360763,308959,25489,297593,316395,296731,288762,684536,363982,361765,291209,297930,312647,116667,312965,361585,302711,692004,363188,304709,361769,295062,296956,312937,29499,360471,296532,302502,314111,50…
GO:0045956	6.54821161069044e-05	0.99998953447675	12	24	positive regulation of calcium ion-dependent exocytosis	BP	13569	1774	Doc2b,Rims1,Arf1,Syt9,Cadps,Scamp5,Stxbp1,Dnm1l,Syt10,Kcnb1,Syt7,Cacna1i	81820,84556,64310,60564,26989,65171,25558,114114,60567,25736,59267,56827
GO:0048468	6.91185898207559e-05	0.999947937661759	328	1792	cell development	BP	13569	1774	Chrnb2,Gabrb2,Nos1,Opa1,Akap6,Ube2j1,Traf6,Mfn2,Vldlr,Peak1,Hdac9,Lifr,Rnf38,Crk,Rbfox2,Tenm3,Fem1b,Picalm,Gsk3b,Srcin1,Ptprg,Tnr,Ttc3,LOC103693780,Nlgn3,Mecp2,Golga2,Lrig2,Kcnq3,Fry,Trpc5,Hdac4,Mapk9,Pbx1,Il6st,Nrxn1,Ank1,Tbc1d24,Nlgn2,Fzd3,Pacsin1,Kif3a,Eif4enif1,Dcc,Ss18l1,Pak3,Pten,Arid5b,Flrt1,Erbb4,Golga4,Notch3,Vamp7,Lhx6,Dscaml1,Rims1,Klf7,Foxo3,Map6d1,Bmpr2,Pdpk1,Gnao1,Pcdh15,Rnf6,Abhd2,…	54239,25451,24598,171116,64553,297961,311245,64476,25696,315686,687001,81680,171501,54245,362950,306451,315745,89816,84027,56029,171357,25567,360702,360975,171297,29386,64528,310753,29682,304244,140933,363287,50658,304947,25205,60391,306570,287110,117096,266715,29704,84392,305468,25311,192352,29433,50557,309728,499308,59323,501069,56761,85491,311901,315615,84556,363243,294515,363823,140590,81745,…
GO:0030534	7.6479362873296e-05	0.999965744402073	42	148	adult behavior	BP	13569	1774	Chrnb2,Nos1,Nlgn3,Mecp2,Scn1a,Nrxn1,Nlgn2,Pten,Abat,Fgf14,Pcdh15,Nrxn3,Clcn3,Kcnj10,Gabrg2,Shank2,Grm7,Chrna7,Pafah1b1,Oprk1,Crhr1,Oprm1,Atg7,Mafg,Scn8a,Cntn2,Cacnb4,Ccnd2,Kalrn,Ppt1,Rnf180,Sez6l,Cxcl12,Kcnma1,Btbd9,Oprd1,Npc1,Atxn1,Ppara,Alk,Shank3,Cacna1c	54239,24598,171297,29386,81574,60391,117096,50557,81632,63851,690865,116508,84360,29718,29709,171093,81672,25302,83572,29335,58959,25601,312647,64188,29710,25356,58942,64033,84009,29411,685384,304554,24772,83731,294318,24613,266732,25049,25747,266802,59312,24239
GO:0016482	9.73123238918324e-05	0.999960690977597	33	112	cytosolic transport	BP	13569	1774	Mecp2,Ehd3,Fam160a2,Sort1,Rbsn,Rab14,Tbc1d5,Gak,Gbf1,Arl1,LOC108348151,Actr2,Vti1a,Vps26a,Stx6,Vps26b,Trappc10,Srsf10,Ap1ar,Mapk1,Dctn1,Spag9,Syt7,Mtmr2,Erc1,Dab2,Klhl20,Ankrd27,Gcc2,Evi5,Eps15,Vps52,Ap4m1	29386,192249,293343,83576,312562,94197,501088,81659,309451,64187,192276,289820,65277,361846,60562,300472,309678,362630,362037,116590,29167,360600,59267,315422,266806,79128,304920,361555,309798,100360066,313474,25218,304344
GO:0045664	0.000110229833694702	0.999928307461264	128	602	regulation of neuron differentiation	BP	13569	1774	Chrnb2,Opa1,Mfn2,Vldlr,Tenm3,Gsk3b,Srcin1,Ptprg,Tnr,Ttc3,Nlgn3,Mecp2,Golga2,Lrig2,Trpc5,Pbx1,Tbc1d24,Nlgn2,Pacsin1,Eif4enif1,Dcc,Ss18l1,Pak3,Pten,Golga4,Notch3,Vamp7,Rims1,Foxo3,Bmpr2,Rnf6,Arf1,Dpysl2,Six3,Dnm3,Tcf12,Nrcam,Nr2e1,Mib1,Ascl1,RGD1307443,Vwc2l,Gak,Il1rapl1,Kidins220,Asap1,Igf1r,Scarb2,Ddx6,Caprin1,Pias2,Lrp1,Cit,Actr2,Nedd4,Kif13b,Ttl,Tmem30a,Stk24,Pafah1b1,Map2,Ahi1,Notch1,Mapk8,Gri…	54239,171116,64476,25696,306451,84027,56029,171357,25567,360702,171297,29386,64528,310753,140933,304947,287110,117096,29704,305468,25311,192352,29433,50557,501069,56761,85491,84556,294515,140590,304271,64310,25416,78974,171574,25720,497815,684085,307594,64186,361244,501160,81659,317553,116478,314961,25718,117106,500988,362173,83422,299858,83620,289820,25489,305967,171572,300857,361092,83572,25595…
GO:0050793	0.000112029784978862	0.999914431093032	341	1965	regulation of developmental process	BP	13569	1774	Prkacb,Chrnb2,Nos1,Opa1,Akap6,Traf6,Mfn2,Vldlr,Hdac9,Csnk1g3,Crk,Rbfox2,Tenm3,Gna11,Gsk3b,Srcin1,Ptprg,Tnr,Ttc3,Ttbk2,Dlc1,Nlgn3,Mecp2,Golga2,Nr2c2,Lrig2,Pias1,Ppargc1a,Trpc5,Hdac4,Mapk9,Pbx1,Il6st,Nrxn1,Tbc1d24,Nlgn2,Fzd3,Pacsin1,Cdk12,Kif3a,Eif4enif1,Dcc,Crebl2,Stat5b,Ss18l1,Pak3,Pten,Flrt1,Erbb4,Spred1,Golga4,Notch3,Vamp7,Tfe3,Itch,7-Mar,Rims1,Foxo3,P2rx7,Bmpr2,Jak1,Nln,Rnf6,Afdn,Mtdh,Prkca,So…	293508,54239,24598,171116,64553,311245,64476,25696,687001,64823,54245,362950,306451,81662,84027,56029,171357,25567,360702,311349,58834,171297,29386,64528,50659,310753,300772,83516,140933,363287,50658,304947,25205,60391,287110,117096,266715,29704,192350,84392,305468,25311,362453,25126,192352,29433,50557,499308,59323,296072,501069,56761,85491,317376,311567,311059,84556,294515,29665,140590,84598,117…
GO:0042158	0.000112636664730095	0.999963010263669	22	80	lipoprotein biosynthetic process	BP	13569	1774	Pgap1,Wipi2,Zdhhc21,Map6d1,Pign,Nmt1,Ppm1a,Zdhhc20,Zdhhc3,Wdr45b,Zdhhc22,Gba,Atg7,Zdhhc23,Pigv,Piga,Pigm,Atg4c,Pigb,Atg4b,Zdhhc9,Zdhhc2	316400,288498,298184,363823,309051,259274,24666,305923,301081,360682,299211,684536,312647,363783,366478,363464,79112,313391,315807,316640,302808,246326
GO:0006892	0.000117465874069596	0.999959478668046	25	75	post-Golgi vesicle-mediated transport	BP	13569	1774	Myo5a,Sptbn1,Ehd3,Golga4,Vamp7,Sort1,Rbsn,Rab14,Llgl1,Gak,Gbf1,Ank3,LOC108348151,Stxbp6,Vti1a,Ccdc93,Ap1ar,Arfgef2,RGD621098,Klhl20,Myo1b,Eps15,Vps52,Rp2,Ap4m1	25017,305614,192249,501069,85491,83576,312562,94197,54265,81659,309451,361833,192276,362734,65277,304743,362037,296380,207123,304920,117057,313474,25218,367714,304344
GO:0045055	0.000126030898008187	0.999941262693315	42	170	regulated exocytosis	BP	13569	1774	Stx7,Vps41,Pi4k2a,Doc2b,Vamp7,Apba1,Rims1,P2rx7,Syngr1,Pdpk1,Arf1,Prepl,Syt9,Cadps,Pclo,Rims4,Fer,Scamp5,Rab11fip2,Notch1,Stxbp1,Dnm1l,Syt10,Rest,Crhr1,Kcnb1,Pex5l,Rph3a,Cplx2,Rims2,Apba2,Atp2a2,Syt7,Snap29,Syt2,Rasgrp1,Adgrl1,Syngr2,Cacna1i,Ppp3cb,Cacna1c,Gab2	60466,306991,114554,81820,85491,83589,84556,29665,29205,81745,64310,298771,60564,26989,56768,266976,301737,65171,308003,25496,25558,114114,60567,83618,58959,25736,286937,171039,116657,116839,83610,29693,59267,116500,24805,29434,65096,89815,56827,24675,24239,84477
GO:0045893	0.000135270385520725	0.999902895952595	206	1141	positive regulation of transcription, DNA-templated	BP	13569	1774	Usp22,Hcfc1,Nos1,Atf2,Irf2bpl,Trim44,Traf6,Tnks,Rad54l2,Picalm,Gsk3b,Med12l,Med14,Camta1,Mecp2,Kpna6,Nr2c2,Ncoa2,Pias1,Slc30a9,Ppargc1a,Supt16h,Hdac4,Mapk9,Pbx1,Nsd1,Wbp2,Senp2,Cdk12,Crebl2,Zfp281,Stat5b,Ss18l1,Erbb4,E2f3,Notch3,Tfe3,Klf7,Foxo3,Bmpr2,Setd7,Smarcc1,Rnf6,Ago2,Epc1,Klf12,Lpin1,Supt6h,Ctnnb1,Six3,Myt1l,Tcf12,Creb5,Rnf4,Ago1,Aff1,Nfic,Smarca2,Nr2e1,Ascl1,Ikzf2,Bach1,Sp7,Igf1r,Zfp609,A…	303201,363519,24598,81647,314329,362172,311245,290794,363135,89816,84027,690752,317343,362665,29386,362607,50659,83724,300772,498358,83516,305851,363287,50658,304947,306764,192645,78973,192350,362453,305083,25126,192352,59323,291105,56761,317376,363243,294515,140590,689954,301020,304271,59117,100362678,306110,313977,303281,84353,78974,116668,25720,500131,29274,313594,305152,29228,361745,684085,64…
GO:1903508	0.000135270385520725	0.999902895952595	206	1141	positive regulation of nucleic acid-templated transcription	BP	13569	1774	Usp22,Hcfc1,Nos1,Atf2,Irf2bpl,Trim44,Traf6,Tnks,Rad54l2,Picalm,Gsk3b,Med12l,Med14,Camta1,Mecp2,Kpna6,Nr2c2,Ncoa2,Pias1,Slc30a9,Ppargc1a,Supt16h,Hdac4,Mapk9,Pbx1,Nsd1,Wbp2,Senp2,Cdk12,Crebl2,Zfp281,Stat5b,Ss18l1,Erbb4,E2f3,Notch3,Tfe3,Klf7,Foxo3,Bmpr2,Setd7,Smarcc1,Rnf6,Ago2,Epc1,Klf12,Lpin1,Supt6h,Ctnnb1,Six3,Myt1l,Tcf12,Creb5,Rnf4,Ago1,Aff1,Nfic,Smarca2,Nr2e1,Ascl1,Ikzf2,Bach1,Sp7,Igf1r,Zfp609,A…	303201,363519,24598,81647,314329,362172,311245,290794,363135,89816,84027,690752,317343,362665,29386,362607,50659,83724,300772,498358,83516,305851,363287,50658,304947,306764,192645,78973,192350,362453,305083,25126,192352,59323,291105,56761,317376,363243,294515,140590,689954,301020,304271,59117,100362678,306110,313977,303281,84353,78974,116668,25720,500131,29274,313594,305152,29228,361745,684085,64…
GO:1902680	0.000140452132944694	0.999899095428591	206	1142	positive regulation of RNA biosynthetic process	BP	13569	1774	Usp22,Hcfc1,Nos1,Atf2,Irf2bpl,Trim44,Traf6,Tnks,Rad54l2,Picalm,Gsk3b,Med12l,Med14,Camta1,Mecp2,Kpna6,Nr2c2,Ncoa2,Pias1,Slc30a9,Ppargc1a,Supt16h,Hdac4,Mapk9,Pbx1,Nsd1,Wbp2,Senp2,Cdk12,Crebl2,Zfp281,Stat5b,Ss18l1,Erbb4,E2f3,Notch3,Tfe3,Klf7,Foxo3,Bmpr2,Setd7,Smarcc1,Rnf6,Ago2,Epc1,Klf12,Lpin1,Supt6h,Ctnnb1,Six3,Myt1l,Tcf12,Creb5,Rnf4,Ago1,Aff1,Nfic,Smarca2,Nr2e1,Ascl1,Ikzf2,Bach1,Sp7,Igf1r,Zfp609,A…	303201,363519,24598,81647,314329,362172,311245,290794,363135,89816,84027,690752,317343,362665,29386,362607,50659,83724,300772,498358,83516,305851,363287,50658,304947,306764,192645,78973,192350,362453,305083,25126,192352,59323,291105,56761,317376,363243,294515,140590,689954,301020,304271,59117,100362678,306110,313977,303281,84353,78974,116668,25720,500131,29274,313594,305152,29228,361745,684085,64…
GO:0034762	0.000143312671073525	0.999913794920551	88	404	regulation of transmembrane transport	BP	13569	1774	Nos1,Akap6,Myo5a,Kcnab2,Scn2b,Kcna2,Nlgn3,Scn1a,Kcnq3,Ppargc1a,Hk1,Nrxn1,Nlgn2,Nalcn,Kcnh7,Ehd3,Klhl24,Dpp10,Pten,Clcn7,Kcnj3,Fgf14,P2rx7,Pdpk1,Hcn2,Prkca,Clcn3,Slc8a1,Arf1,Kcnj10,Pde4d,Nipsnap2,Grin3a,Slc30a1,Hcn1,Wnk3,Cacna1e,Gnb5,Ank3,Kcnj9,Atp7a,Clic4,Nedd4,Scn3a,Abcc1,Kcnq2,Kcnk9,Oprk1,Cacnb2,Crhr1,Oprm1,Kcnb1,Grin2a,Cacna2d2,Scn8a,Clic5,Kcnf1,Clcn5,Kcna1,Cacng5,Kcnh5,Grm5,Gpd1l,Azin1,Cacnb4…	24598,64553,25017,29738,25349,25468,171297,81574,29682,83516,25058,60391,117096,266760,170739,192249,303803,363972,50557,29233,50599,63851,29665,81745,114244,24680,84360,29715,64310,29718,24627,498174,191573,58976,84390,317420,54234,83579,361833,116560,24941,83718,25489,497770,24565,170848,84429,29335,116600,58959,25601,25736,24409,300992,29710,94272,298908,25749,24520,140726,171146,24418,363159,…
GO:0098657	0.000147462951298655	0.999906567659344	107	526	import into cell	BP	13569	1774	Grk3,Nos1,Ap2a2,Vldlr,Csnk1g3,Picalm,Slc9a7,Tub,Nlgn3,Eif2ak1,Amph,Snx30,Pik3cb,Nlgn2,Pacsin1,Bicd1,Kif3a,Pten,Vamp7,Kcnj3,P2rx7,Hcn2,Prkca,Sort1,Clcn3,Rbsn,Ldlrap1,Arf1,Rab14,Kcnj10,Dpysl2,Itsn1,Slc11a2,Dnm3,Itpr2,Tbc1d5,Mib1,Gak,Tm9sf4,Tgfbr2,Ptpn1,Eea1,Wasf2,Arrb1,Csnk1a1,Sh3gl2,Cd47,Scamp5,Ap2b1,Fnbp1,Lrp1,Nedd4,Myo18a,Chrna7,Elmo1,Ahi1,Htr1b,Neurl1b,Gria1,Dnm1l,Grb2,Atg7,Rac1,Mapk1,Lrrtm2,In…	25372,24598,81637,25696,64823,89816,317170,25609,171297,27137,60668,298033,85243,117096,29704,362466,84392,50557,85491,50599,29665,114244,24680,83576,84360,312562,500564,64310,94197,29718,25416,29491,25715,171574,81678,501088,307594,81659,296279,81810,24697,314764,313024,25387,113927,116743,29364,65171,140670,192348,299858,25489,360570,25302,361251,308923,25075,303019,50592,114114,81504,312647,36…
GO:0030900	0.000148440124973293	0.999909840153592	92	404	forebrain development	BP	13569	1774	Chrnb2,Vldlr,Gsk3b,Tnr,Ttbk2,LOC103693780,Dlc1,Mecp2,Ppargc1a,Htr5a,Ndst1,Pgap1,Kif3a,Pten,Erbb4,Notch3,Lhx6,Gnao1,Afdn,Slc8a1,Ctnnb1,Dpysl2,Six3,Ncam1,Fat4,Nr2e1,Ascl1,Gak,Pcdh9,Igf1r,AABR07007000.1,Esr2,Lrp1,Atp7a,Gnaq,Pafah1b1,Notch1,Cx3cr1,Phlpp2,Ets1,Kif5a,Bmpr1a,Kras,Ndel1,Sema7a,Epha5,Atic,Crhr1,Bcan,Atg7,Srgap2,Rac1,Grin2a,Robo1,Nfib,Setd2,Chd5,Apaf1,Cntn2,Frs2,Insr,Kcna1,Shh,Tacc1,Rbpj,C…	54239,25696,84027,25567,311349,360975,58834,29386,83516,25689,29633,316400,84392,50557,59323,56761,311901,50664,26955,29715,84353,25416,78974,24586,310341,684085,64186,81659,306091,25718,679869,25149,299858,24941,81666,83572,25496,171056,498949,24356,314906,81507,24525,170845,315711,79208,81643,58959,25393,312647,360840,363875,24409,58946,29227,316013,691589,78963,25356,314850,24954,24520,29499,3…
GO:0003008	0.000159276663982014	0.999883147233244	232	1301	system process	BP	13569	1774	Chrnb2,Gabrb2,Nos1,Slc24a2,Opa1,Akap6,Myo5a,Mfn2,Kcnab2,Scn2b,Kcna2,Rbfox2,Picalm,Gsk3b,Tnr,Tub,Camta1,Nlgn3,Mecp2,Lrig2,Scn1a,Pias1,Amph,Ppargc1a,Hdac4,Chrm5,Chrm2,Nrxn1,Nlgn2,Pgap1,Ehd3,Opa3,Rrm2b,Gnb1,Pten,Adra1a,Abat,Fgf14,P2rx7,Bmpr2,Tacr1,Gnao1,Pcdh15,Ireb2,Trpm3,Prkca,Nrxn3,Ctnna2,Cd34,Slc8a1,Tacr3,Srrm4,Kcnj10,Ncam1,Hsp90aa1,Adcy1,Slc11a2,Prkar1b,Nrcam,Itpr2,Nfic,Itga1,Tmem65,Pde4d,Grin3a…	54239,25451,24598,84550,171116,64553,25017,64476,29738,25349,25468,362950,89816,84027,25567,25609,362665,171297,29386,310753,81574,300772,60668,83516,363287,53949,81645,60391,117096,316400,192249,308409,299976,24400,50557,29412,81632,63851,29665,140590,24807,50664,690865,64831,309407,24680,116508,297357,305081,29715,24808,498189,29718,24586,299331,305509,25715,25521,497815,81678,29228,25118,50087…
GO:0006895	0.000163209789778969	0.999982709707494	9	14	Golgi to endosome transport	BP	13569	1774	Sort1,Rbsn,Rab14,Gbf1,LOC108348151,Ap1ar,Klhl20,Eps15,Ap4m1	83576,312562,94197,309451,192276,362037,304920,313474,304344
GO:0034220	0.000169121775051492	0.999882539974585	164	875	ion transmembrane transport	BP	13569	1774	Chrnb2,Gabrb2,Nos1,Slc24a2,Opa1,Akap6,Slc7a14,Grik3,Myo5a,Kcnab2,Scn2b,Kcna2,Letm1,Lrrc8a,Grid1,Slc36a1,Picalm,Slc9a7,Nlgn3,Slc9a8,Scn1a,Kcnq3,Slc30a9,Ppargc1a,Hk1,Trpc5,Pcyox1,Nrxn1,Nlgn2,Nalcn,Kcnh7,Gabra3,Ehd3,Klhl24,Dpp10,Pten,Clcn7,Kcnj3,Fgf14,Slc6a8,P2rx7,Pdpk1,Hcn2,Trpm3,Prkca,Clcn3,Slc4a8,Slc8a1,Arf1,Kcnj10,Slc11a2,Gabrg2,Atp6v0e2,Itpr2,Slc24a3,Pde4d,Nipsnap2,Grin3a,Slc30a1,Hcn1,Il1rapl1,…	54239,25451,24598,84550,171116,64553,499587,298521,25017,29738,25349,25468,305457,311846,79219,155205,89816,317170,171297,311651,81574,29682,498358,83516,25058,140933,246302,60391,117096,266760,170739,24947,192249,303803,363972,50557,29233,50599,63851,50690,29665,81745,114244,309407,24680,84360,315311,29715,64310,29718,25715,29709,436582,81678,85267,24627,498174,191573,58976,84390,317553,317420,3…
GO:0042391	0.000190043624621099	0.999885986634885	84	384	regulation of membrane potential	BP	13569	1774	Chrnb2,Akap6,Grik3,Mfn2,Scn2b,Kcna2,Gna11,Grid1,Gsk3b,Nlgn3,Mecp2,Scn1a,Kcnq3,Trpc5,Nrxn1,Tbc1d24,Nlgn2,Nalcn,Kcnh7,Ehd3,Pten,Adra1a,Abat,Fgf14,Rims1,P2rx7,Tacr1,Hcn2,Slc8a1,Kcnj10,Nrcam,Grin3a,Hcn1,Rims4,Glra2,Cacna1e,Ank3,Gnaq,Nedd4,Chrna7,Scn3a,Gabrb3,Grid2,Gba,Gria1,Kcnq2,Kcnk9,Cacnb2,Oprm1,Kcnb1,Pex5l,Grin2a,Rims2,Scn8a,Atp2a2,Kcna1,Kcnh5,Grm5,Gpd1l,Cacnb4,Akap9,Gper1,Nup155,Mtmr2,Slc26a2,Ch…	54239,64553,298521,64476,25349,25468,81662,79219,84027,171297,29386,81574,29682,140933,60391,287110,117096,266760,170739,192249,50557,29412,81632,63851,84556,29665,24807,114244,29715,29718,497815,191573,84390,266976,24397,54234,361833,81666,25489,25302,497770,24922,79220,684536,50592,170848,84429,116600,25601,25736,286937,24409,116839,29710,29693,24520,171146,24418,363159,58942,246150,171104,1170…
GO:0051049	0.000190494270985611	0.999856063872566	281	1645	regulation of transport	BP	13569	1774	Chrnb2,Nos1,Opa1,Akap6,Ube2j1,Myo5a,Traf6,Mfn2,Kcnab2,Scn2b,Kcna2,Akt3,Lrrc8a,Picalm,Gsk3b,Srcin1,Vps41,Tub,Nlgn3,Mecp2,Sptbn1,Scn1a,Kcnq3,Amph,Ppargc1a,Hk1,Mapk9,Il6st,Nrxn1,Nlgn2,Pacsin1,Bicd1,Kif3a,Nalcn,Kcnh7,Ehd3,Crebl2,Klhl24,Dpp10,Pten,Pik3r3,Erbb4,Clcn7,Doc2b,Vamp7,Kcnj3,Abat,Fgf14,Rims1,P2rx7,Pdpk1,Tacr1,Hcn2,Gnao1,Prkca,Clcn3,Cd34,Supt6h,Ldlrap1,Slc8a1,Ctnnb1,Arf1,Rab14,Kcnj10,Dpysl2,Ra…	54239,24598,171116,64553,297961,25017,311245,64476,29738,25349,25468,29414,311846,89816,84027,56029,306991,25609,171297,29386,305614,81574,29682,60668,83516,25058,50658,25205,60391,117096,29704,362466,84392,266760,170739,192249,362453,303803,363972,50557,60664,59323,29233,81820,85491,50599,81632,63851,84556,29665,81745,24807,114244,50664,24680,84360,305081,303281,500564,29715,84353,64310,94197,29…
GO:0033036	0.000193526955382457	0.999848996363	377	2286	macromolecule localization	BP	13569	1774	Stx7,Grk3,Tulp4,Nos1,Ap2a2,Akap6,Ube2j1,Myo5a,Traf6,Mfn2,Vldlr,Kcnab2,Tnks,Adar,Ppfia1,Tvp23a,Picalm,Gsk3b,Nudcd3,Srcin1,Akap2,Zmat3,Vps41,Gnai1,Ttbk2,Tub,Nlgn3,Mecp2,Kpna6,Sptbn1,Zfyve9,Nploc4,Lrig2,Tom1l2,Hk1,Nup50,Mapk9,Nrxn1,Ank1,Wbp2,Nlgn2,Pgap1,Pacsin1,Senp2,Wipi2,Bicd1,Kif3a,Sik3,Ehd3,Kpna3,Stard4,Stat5b,Snx13,Gpr158,Aagab,Dpp10,Erbb4,Golga4,Doc2b,Vamp7,Apba1,Ap3m2,Abat,Rims1,Mon2,P2rx7,Sy…	60466,25372,499016,24598,81637,64553,297961,25017,311245,64476,25696,29738,290794,81635,293645,360467,89816,84027,100125378,56029,298024,64394,306991,25686,311349,25609,171297,29386,362607,305614,313477,140639,310753,360537,25058,25497,50658,60391,306570,192645,117096,316400,29704,78973,288498,362466,84392,684112,192249,361055,291699,25126,362731,291352,171435,363972,59323,501069,81820,85491,8358…
GO:0006887	0.000195134013373247	0.999893541827121	60	276	exocytosis	BP	13569	1774	Stx7,Myo5a,Srcin1,Vps41,Nrxn1,Mical3,Pi4k2a,Doc2b,Vamp7,Apba1,Rims1,P2rx7,Syngr1,Pdpk1,Prkca,Arf1,Itsn1,Ncam1,Prepl,Llgl1,Syt9,Il1rapl1,Cadps,Stxbp5l,Pclo,Rims4,Fer,Scamp5,Exoc6b,Rab11fip2,Stxbp6,Rab27b,Notch1,Stxbp1,Rab3c,Exoc8,Dnm1l,Syt10,Rest,Crhr1,Kcnb1,Pex5l,Rph3a,Cplx2,Rims2,Arfgef2,Apba2,Atp2a2,Stx17,Syt7,Snap29,Lin7c,Syt2,Rasgrp1,Adgrl1,Syngr2,Cacna1i,Ppp3cb,Cacna1c,Gab2	60466,25017,56029,306991,60391,362427,114554,81820,85491,83589,84556,29665,29205,81745,24680,64310,29491,24586,298771,54265,60564,317553,26989,288080,56768,266976,301737,65171,500233,308003,362734,84590,25496,25558,171058,245709,114114,60567,83618,58959,25736,286937,171039,116657,116839,296380,83610,29693,252853,59267,116500,60442,24805,29434,65096,89815,56827,24675,24239,84477
GO:0097105	0.000205654747793156	0.999993732190611	6	7	presynaptic membrane assembly	BP	13569	1774	Nlgn3,Nrxn1,Nlgn2,Pten,Il1rapl1,Lrp4	171297,60391,117096,50557,317553,83469
GO:0048666	0.00020593920835639	0.999852554772852	194	963	neuron development	BP	13569	1774	Chrnb2,Gabrb2,Opa1,Mfn2,Vldlr,Lifr,Rbfox2,Tenm3,Picalm,Gsk3b,Srcin1,Ptprg,Tnr,LOC103693780,Nlgn3,Mecp2,Golga2,Lrig2,Fry,Trpc5,Mapk9,Nrxn1,Tbc1d24,Nlgn2,Fzd3,Pacsin1,Kif3a,Dcc,Ss18l1,Pak3,Pten,Flrt1,Golga4,Vamp7,Lhx6,Dscaml1,Rims1,Klf7,Map6d1,Bmpr2,Gnao1,Pcdh15,Rnf6,Prkca,Ctnna2,Trip11,Ctnnb1,Arf1,Dpysl2,Ncam1,Adcy1,Uhmk1,Slc11a2,Myt1l,Dnm3,Nrcam,Llgl1,Fat4,Itga1,Grin3a,Nr2e1,Ascl1,Hcn1,RGD1307443…	54239,25451,171116,64476,25696,81680,362950,306451,89816,84027,56029,171357,25567,360975,171297,29386,64528,310753,304244,140933,50658,60391,287110,117096,266715,29704,84392,25311,192352,29433,50557,499308,501069,85491,311901,315615,84556,363243,363823,140590,50664,690865,304271,24680,297357,314393,84353,64310,25416,24586,305509,246332,25715,116668,171574,497815,54265,310341,25118,191573,684085,6…
GO:0048518	0.000207483954276606	0.999830930478378	679	4415	positive regulation of biological process	BP	13569	1774	Usp22,Chrnb2,Hcfc1,Stx7,Smcr8,Extl3,Grk3,Nos1,Atf2,Ubap2l,Irf2bpl,Slc24a2,Opa1,Spock2,Akap6,Trim44,Myo5a,Traf6,Mfn2,Vldlr,Tnks,Adar,Hdac9,Rad54l2,Ppm1e,Lifr,Crk,Akt3,Tenm3,Shoc2,Picalm,Gsk3b,Srcin1,Zmat3,Larp4b,Med12l,Tnr,Med14,Trim37,Gnai1,Dyrk1a,Ttbk2,Tub,Camta1,Dlc1,Nlgn3,Mecp2,Kpna6,Golga2,Sptbn1,Lpgat1,Nr2c2,Ncoa2,Nploc4,Lrig2,Pias1,Slc30a9,Amph,Ppargc1a,Supt16h,Trpc5,Hdac4,Mapk9,Pbx1,Ndst1,…	303201,54239,363519,60466,497918,56819,25372,24598,81647,361984,314329,84550,171116,361840,64553,362172,25017,311245,64476,25696,290794,81635,687001,363135,360593,81680,54245,29414,306451,309548,89816,84027,56029,64394,307070,690752,25567,317343,360592,25686,25255,311349,25609,362665,58834,171297,29386,362607,64528,305614,679692,50659,83724,140639,310753,300772,498358,60668,83516,305851,140933,36…
GO:0050806	0.000224481655340459	0.99989392319611	41	156	positive regulation of synaptic transmission	BP	13569	1774	Chrnb2,Nos1,Slc24a2,Gsk3b,Tnr,Nlgn3,Mecp2,Nrxn1,Tbc1d24,Nlgn2,Pten,Erbb4,Adra1a,Abat,Rims1,Tacr1,Shank2,Nr2e1,Clstn2,Chrna7,Stxbp1,Cx3cr1,Gria1,Dnm1l,Crhr1,Mapk1,Lrrtm2,Grin2a,Rims2,Kalrn,Gper1,Creb1,Glul,Ptk2,Nat8l,Slc8a2,Egfr,Crtc1,Oxtr,Htr7,Shank3	54239,24598,84550,84027,25567,171297,29386,60391,287110,117096,50557,59323,29412,81632,84556,24807,171093,684085,171394,25302,25558,171056,50592,114114,58959,116590,685472,24409,116839,84009,171104,81646,24957,25614,289727,140447,24329,684527,25342,65032,59312
GO:0043269	0.000227590620547748	0.999850747868995	117	600	regulation of ion transport	BP	13569	1774	Chrnb2,Nos1,Akap6,Myo5a,Kcnab2,Scn2b,Kcna2,Akt3,Lrrc8a,Nlgn3,Scn1a,Kcnq3,Ppargc1a,Hk1,Mapk9,Nrxn1,Nlgn2,Nalcn,Kcnh7,Ehd3,Klhl24,Dpp10,Pten,Clcn7,Vamp7,Kcnj3,Abat,Fgf14,P2rx7,Pdpk1,Hcn2,Gnao1,Prkca,Clcn3,Slc8a1,Ctnnb1,Arf1,Kcnj10,Dpysl2,Pde4d,Nipsnap2,Grin3a,Slc30a1,Hcn1,Wnk3,Grm7,Cacna1e,Gnb5,Ank3,Kcnj9,Atp7a,Gnaq,Clic4,Nedd4,Scn3a,Stxbp1,Htr1b,Kcnq2,Kcnk9,Oprk1,Cacnb2,Crhr1,Oprm1,Kcnb1,Grin2a,Lr…	54239,24598,64553,25017,29738,25349,25468,29414,311846,171297,81574,29682,83516,25058,50658,60391,117096,266760,170739,192249,303803,363972,50557,29233,85491,50599,81632,63851,29665,81745,114244,50664,24680,84360,29715,84353,64310,29718,25416,24627,498174,191573,58976,84390,317420,81672,54234,83579,361833,116560,24941,81666,83718,25489,497770,25558,25075,170848,84429,29335,116600,58959,25601,2573…
GO:0045595	0.000232326580741283	0.99982619635849	254	1417	regulation of cell differentiation	BP	13569	1774	Chrnb2,Nos1,Opa1,Akap6,Traf6,Mfn2,Vldlr,Hdac9,Crk,Rbfox2,Tenm3,Gna11,Gsk3b,Srcin1,Ptprg,Tnr,Ttc3,Nlgn3,Mecp2,Golga2,Nr2c2,Lrig2,Pias1,Trpc5,Hdac4,Mapk9,Pbx1,Il6st,Tbc1d24,Nlgn2,Fzd3,Pacsin1,Cdk12,Eif4enif1,Dcc,Crebl2,Stat5b,Ss18l1,Pak3,Pten,Erbb4,Golga4,Notch3,Vamp7,Tfe3,Rims1,Foxo3,Bmpr2,Nln,Rnf6,Afdn,Prkca,Sort1,Lpin1,Cd34,Supt6h,Ctnnb1,Arf1,Dpysl2,Six3,Nkap,Dnm3,Tcf12,Nrcam,Zbtb7a,Fat4,Nr2e1,M…	54239,24598,171116,64553,311245,64476,25696,687001,54245,362950,306451,81662,84027,56029,171357,25567,360702,171297,29386,64528,50659,310753,300772,140933,363287,50658,304947,25205,287110,117096,266715,29704,192350,305468,25311,362453,25126,192352,29433,50557,59323,501069,56761,85491,317376,84556,294515,140590,117041,304271,26955,24680,83576,313977,305081,303281,84353,64310,25416,78974,298342,171…
GO:0048522	0.000234301197695063	0.999809573956035	622	4011	positive regulation of cellular process	BP	13569	1774	Usp22,Chrnb2,Hcfc1,Smcr8,Extl3,Grk3,Nos1,Atf2,Irf2bpl,Slc24a2,Opa1,Akap6,Trim44,Myo5a,Traf6,Mfn2,Vldlr,Tnks,Hdac9,Rad54l2,Ppm1e,Lifr,Crk,Akt3,Tenm3,Shoc2,Picalm,Gsk3b,Srcin1,Zmat3,Larp4b,Med12l,Tnr,Med14,Dyrk1a,Ttbk2,Tub,Camta1,Dlc1,Nlgn3,Mecp2,Kpna6,Golga2,Sptbn1,Lpgat1,Nr2c2,Ncoa2,Pias1,Slc30a9,Amph,Ppargc1a,Supt16h,Trpc5,Hdac4,Mapk9,Pbx1,Ndst1,Il6st,Pik3cb,Nsd1,Nrxn1,Ank1,Tbc1d24,Wbp2,Nlgn2,Fz…	303201,54239,363519,497918,56819,25372,24598,81647,314329,84550,171116,64553,362172,25017,311245,64476,25696,290794,687001,363135,360593,81680,54245,29414,306451,309548,89816,84027,56029,64394,307070,690752,25567,317343,25255,311349,25609,362665,58834,171297,29386,362607,64528,305614,679692,50659,83724,300772,498358,60668,83516,305851,140933,363287,50658,304947,29633,25205,85243,306764,60391,3065…
GO:0034613	0.000253897205743472	0.999810989089484	239	1393	cellular protein localization	BP	13569	1774	Stx7,Grk3,Tulp4,Ap2a2,Akap6,Ube2j1,Myo5a,Mfn2,Kcnab2,Tnks,Adar,Ppfia1,Picalm,Gsk3b,Nudcd3,Vps41,Gnai1,Ttbk2,Tub,Kpna6,Sptbn1,Zfyve9,Nploc4,Lrig2,Tom1l2,Hk1,Nup50,Mapk9,Nrxn1,Ank1,Nlgn2,Pacsin1,Wipi2,Bicd1,Kif3a,Ehd3,Kpna3,Snx13,Gpr158,Dpp10,Erbb4,Golga4,Vamp7,Apba1,Ap3m2,Rims1,Syngr1,Pdpk1,Arl5b,Sort1,Supt6h,Pacs1,Ldlrap1,Ctnnb1,Rabgap1,Six3,Hsp90aa1,Uhmk1,Nkap,Fam126a,Mief1,Tbc1d5,Ctdspl2,Arl5a,…	60466,25372,499016,81637,64553,297961,25017,64476,29738,290794,81635,293645,89816,84027,100125378,306991,25686,311349,25609,362607,305614,313477,140639,310753,360537,25058,25497,50658,60391,306570,117096,29704,288498,362466,84392,192249,361055,362731,291352,363972,59323,501069,85491,83589,140667,84556,29205,81745,364788,83576,303281,171444,500564,84353,311911,78974,299331,246332,298342,499975,315…
GO:0030182	0.000258718219332563	0.999809064696149	229	1187	neuron differentiation	BP	13569	1774	Chrnb2,Gabrb2,Opa1,Mfn2,Vldlr,Hdac9,Lifr,Rbfox2,Tenm3,Picalm,Gsk3b,Srcin1,Ptprg,Tnr,Ttc3,LOC103693780,Nlgn3,Mecp2,Golga2,Lrig2,Fry,Trpc5,Mapk9,Pbx1,Nrxn1,Tbc1d24,Nlgn2,Fzd3,Pacsin1,Kif3a,Eif4enif1,Dcc,Ss18l1,Pak3,Pten,Flrt1,Erbb4,Golga4,Notch3,Vamp7,Lhx6,Dscaml1,Rims1,Klf7,Foxo3,Map6d1,Bmpr2,Gnao1,Pcdh15,Rnf6,Prkca,Ctnna2,Trip11,Ctnnb1,Arf1,Dpysl2,Six3,Ncam1,Adcy1,Uhmk1,Slc11a2,Myt1l,Dnm3,Tcf12,N…	54239,25451,171116,64476,25696,687001,81680,362950,306451,89816,84027,56029,171357,25567,360702,360975,171297,29386,64528,310753,304244,140933,50658,304947,60391,287110,117096,266715,29704,84392,305468,25311,192352,29433,50557,499308,59323,501069,56761,85491,311901,315615,84556,363243,294515,363823,140590,50664,690865,304271,24680,297357,314393,84353,64310,25416,78974,24586,305509,246332,25715,11…
GO:0048812	0.000265067747446288	0.999825805918818	120	522	neuron projection morphogenesis	BP	13569	1774	Chrnb2,Opa1,Mfn2,Vldlr,Lifr,Rbfox2,Picalm,Gsk3b,Srcin1,Tnr,Nlgn3,Mecp2,Golga2,Trpc5,Tbc1d24,Fzd3,Pacsin1,Dcc,Ss18l1,Pak3,Pten,Flrt1,Golga4,Vamp7,Rims1,Klf7,Map6d1,Bmpr2,Rnf6,Prkca,Ctnna2,Ctnnb1,Dpysl2,Ncam1,Adcy1,Slc11a2,Dnm3,Nrcam,Llgl1,Itga1,Nr2e1,Il1rapl1,Kidins220,Igf1r,Sh3gl2,Ank3,Caprin1,Pias2,Cit,Atp7a,Actr2,Nedd4,Chrna7,Kif13b,Ttl,Stk24,Pafah1b1,Map2,Notch1,Stxbp1,Mapk8,Kif5a,Dnm1l,Sarm1,…	54239,171116,64476,25696,81680,362950,89816,84027,56029,25567,171297,29386,64528,140933,287110,266715,29704,25311,192352,29433,50557,499308,501069,85491,84556,363243,363823,140590,304271,24680,297357,84353,25416,24586,305509,25715,171574,497815,54265,25118,684085,317553,116478,25718,116743,361833,362173,83422,83620,24941,289820,25489,25302,305967,171572,361092,83572,25595,25496,25558,116554,31490…
GO:0007165	0.000275871786157373	0.999775531511904	605	3859	signal transduction	BP	13569	1774	Prkacb,Chrnb2,Smcr8,Gabrb2,Grk3,Tulp4,Nos1,Fem1a,Rasal2,Edem3,Opa1,Spock2,Akap6,Grik3,Trim44,Mgrn1,Myo5a,Traf6,Mfn2,Srgap1,Vldlr,Tnks,Adar,Csnk1g3,Lifr,Crk,Akt3,Rbfox2,Tenm3,Gna11,Lrrc8a,Grid1,Fem1b,Shoc2,Gsk3b,Akap2,Zmat3,Tubgcp2,Med14,Usp15,Brap,Gnai1,Dyrk1a,Ttbk2,Dlc1,Nlgn3,Mecp2,Sptbn1,Nr2c2,Zfyve9,Ncoa2,Nploc4,Snrk,Lrig2,Tom1l2,Cdh6,Ppargc1a,Htr5a,Hdac4,Mapk9,Ndst1,Il6st,Pik3cb,Ptprt,Chrm5,C…	293508,54239,497918,25451,25372,499016,24598,316131,304893,289085,171116,361840,64553,298521,362172,302938,25017,311245,64476,314903,25696,290794,81635,64823,81680,54245,29414,362950,306451,81662,311846,79219,315745,309548,84027,298024,64394,309098,317343,171329,687346,25686,25255,311349,58834,171297,29386,305614,50659,313477,83724,140639,170837,310753,360537,25409,83516,25689,363287,50658,29633,…
GO:0045944	0.000293691599869182	0.999792673519339	165	902	positive regulation of transcription from RNA polymerase II promoter	BP	13569	1774	Hcfc1,Nos1,Atf2,Irf2bpl,Traf6,Tnks,Rad54l2,Gsk3b,Med12l,Med14,Camta1,Kpna6,Nr2c2,Ncoa2,Slc30a9,Ppargc1a,Supt16h,Hdac4,Pbx1,Wbp2,Senp2,Cdk12,Stat5b,E2f3,Notch3,Tfe3,Klf7,Foxo3,Bmpr2,Smarcc1,Ago2,Epc1,Klf12,Lpin1,Supt6h,Ctnnb1,Six3,Myt1l,Tcf12,Creb5,Rnf4,Ago1,Nfic,Smarca2,Nr2e1,Ascl1,Ikzf2,Bach1,Sp7,Zfp609,Arrb1,Tardbp,Crebrf,Maml1,Insig2,AABR07007000.1,Nucks1,Sp1,Creb3l2,Yes1,Pias2,LOC100909856,Es…	363519,24598,81647,314329,311245,290794,363135,84027,690752,317343,362665,362607,50659,83724,498358,83516,305851,363287,304947,192645,78973,192350,25126,291105,56761,317376,363243,294515,140590,301020,59117,100362678,306110,313977,303281,84353,78974,116668,25720,500131,29274,313594,29228,361745,684085,64186,301476,304127,300260,363412,25387,298648,303016,303101,288985,679869,64709,24790,362339,24…
GO:2000026	0.00030297209869119	0.999769862706932	274	1551	regulation of multicellular organismal development	BP	13569	1774	Prkacb,Chrnb2,Nos1,Opa1,Akap6,Traf6,Mfn2,Vldlr,Hdac9,Rbfox2,Tenm3,Gsk3b,Srcin1,Ptprg,Tnr,Ttc3,Nlgn3,Mecp2,Golga2,Nr2c2,Lrig2,Trpc5,Hdac4,Pbx1,Il6st,Nrxn1,Tbc1d24,Nlgn2,Fzd3,Pacsin1,Eif4enif1,Dcc,Stat5b,Ss18l1,Pak3,Pten,Flrt1,Erbb4,Spred1,Golga4,Notch3,Vamp7,Tfe3,Itch,7-Mar,Rims1,Foxo3,P2rx7,Bmpr2,Jak1,Nln,Rnf6,Afdn,Mtdh,Prkca,Cd34,Supt6h,Slc8a1,Ctnnb1,Arf1,Dpysl2,Six3,Ncam1,Nkap,Hyal1,Dnm3,Tcf12,…	293508,54239,24598,171116,64553,311245,64476,25696,687001,362950,306451,84027,56029,171357,25567,360702,171297,29386,64528,50659,310753,140933,363287,304947,25205,60391,287110,117096,266715,29704,305468,25311,25126,192352,29433,50557,499308,59323,296072,501069,56761,85491,317376,311567,311059,84556,294515,29665,140590,84598,117041,304271,26955,170910,24680,305081,303281,29715,84353,64310,25416,78…
GO:0032879	0.000312733694838537	0.999754064363243	375	2253	regulation of localization	BP	13569	1774	Chrnb2,Stx7,Nos1,Opa1,Akap6,Ube2j1,Myo5a,Traf6,Mfn2,Srgap1,Kcnab2,Hdac9,Scn2b,Ppfia1,Kcna2,Crk,Akt3,Letm1,Lrrc8a,Picalm,Gsk3b,Srcin1,Ptprg,Vps41,Gnai1,Ttbk2,Tub,Dlc1,Nlgn3,Mecp2,Sptbn1,Lrig2,Scn1a,Kcnq3,Amph,Ppargc1a,Hk1,Hdac4,Mapk9,Il6st,Nrxn1,Tbc1d24,Nlgn2,Pacsin1,Bicd1,Kif3a,Sik3,Nalcn,Kcnh7,Ehd3,Crebl2,Stat5b,Klhl24,Nav3,Pak3,Dpp10,Arhgap5,Pten,Pik3r3,Erbb4,Spred1,Clcn7,Doc2b,Vamp7,Kcnj3,Abat…	54239,60466,24598,171116,64553,297961,25017,311245,64476,314903,29738,687001,25349,293645,25468,54245,29414,305457,311846,89816,84027,56029,171357,306991,25686,311349,25609,58834,171297,29386,305614,310753,81574,29682,60668,83516,25058,363287,50658,25205,60391,287110,117096,29704,362466,84392,684112,266760,170739,192249,362453,25126,303803,314814,29433,363972,299012,50557,60664,59323,296072,29233…
GO:0060078	0.000328610388273693	0.999846125873254	39	136	regulation of postsynaptic membrane potential	BP	13569	1774	Chrnb2,Grik3,Scn2b,Grid1,Gsk3b,Nlgn3,Mecp2,Scn1a,Nrxn1,Tbc1d24,Nlgn2,Pten,Abat,Fgf14,Rims1,P2rx7,Hcn2,Slc8a1,Grin3a,Hcn1,Glra2,Chrna7,Scn3a,Gabrb3,Grid2,Gria1,Oprm1,Grin2a,Rims2,Scn8a,Grm5,Mtmr2,Chrna2,S1pr2,Glra3,Cacna1i,Atxn1,Dgki,Shank3	54239,298521,25349,79219,84027,171297,29386,81574,60391,287110,117096,50557,81632,63851,84556,29665,114244,29715,191573,84390,24397,25302,497770,24922,79220,50592,25601,24409,116839,29710,24418,315422,170945,29415,114516,56827,25049,688705,59312
GO:0031175	0.000351957191051359	0.999748703892325	176	860	neuron projection development	BP	13569	1774	Chrnb2,Opa1,Mfn2,Vldlr,Lifr,Rbfox2,Tenm3,Picalm,Gsk3b,Srcin1,Ptprg,Tnr,Nlgn3,Mecp2,Golga2,Lrig2,Fry,Trpc5,Mapk9,Nrxn1,Tbc1d24,Nlgn2,Fzd3,Pacsin1,Kif3a,Dcc,Ss18l1,Pak3,Pten,Flrt1,Golga4,Vamp7,Rims1,Klf7,Map6d1,Bmpr2,Gnao1,Pcdh15,Rnf6,Prkca,Ctnna2,Trip11,Ctnnb1,Arf1,Dpysl2,Ncam1,Adcy1,Uhmk1,Slc11a2,Dnm3,Nrcam,Llgl1,Fat4,Itga1,Grin3a,Nr2e1,RGD1307443,Gak,Il1rapl1,Kidins220,Asap1,Igf1r,Cecr2,Sh3gl2,N…	54239,171116,64476,25696,81680,362950,306451,89816,84027,56029,171357,25567,171297,29386,64528,310753,304244,140933,50658,60391,287110,117096,266715,29704,84392,25311,192352,29433,50557,499308,501069,85491,84556,363243,363823,140590,50664,690865,304271,24680,297357,314393,84353,64310,25416,24586,305509,246332,25715,171574,497815,54265,310341,25118,191573,684085,361244,81659,317553,116478,314961,2…
GO:0070727	0.000353036526991379	0.999735234266794	239	1401	cellular macromolecule localization	BP	13569	1774	Stx7,Grk3,Tulp4,Ap2a2,Akap6,Ube2j1,Myo5a,Mfn2,Kcnab2,Tnks,Adar,Ppfia1,Picalm,Gsk3b,Nudcd3,Vps41,Gnai1,Ttbk2,Tub,Kpna6,Sptbn1,Zfyve9,Nploc4,Lrig2,Tom1l2,Hk1,Nup50,Mapk9,Nrxn1,Ank1,Nlgn2,Pacsin1,Wipi2,Bicd1,Kif3a,Ehd3,Kpna3,Snx13,Gpr158,Dpp10,Erbb4,Golga4,Vamp7,Apba1,Ap3m2,Rims1,Syngr1,Pdpk1,Arl5b,Sort1,Supt6h,Pacs1,Ldlrap1,Ctnnb1,Rabgap1,Six3,Hsp90aa1,Uhmk1,Nkap,Fam126a,Mief1,Tbc1d5,Ctdspl2,Arl5a,…	60466,25372,499016,81637,64553,297961,25017,64476,29738,290794,81635,293645,89816,84027,100125378,306991,25686,311349,25609,362607,305614,313477,140639,310753,360537,25058,25497,50658,60391,306570,117096,29704,288498,362466,84392,192249,361055,362731,291352,363972,59323,501069,85491,83589,140667,84556,29205,81745,364788,83576,303281,171444,500564,84353,311911,78974,299331,246332,298342,499975,315…
GO:0007198	0.000368093042595483	0.999992488434078	4	5	adenylate cyclase-inhibiting serotonin receptor signaling pathway	BP	13569	1774	Htr5a,Htr1b,Htr1a,Htr7	25689,25075,24473,65032
GO:0016043	0.000372998693150595	0.99969318907399	703	4470	cellular component organization	BP	13569	1774	Usp22,Chrnb2,Hcfc1,Stx7,Smcr8,Extl3,Nos1,Atf2,Acaca,Dcaf1,Opa1,Spock2,Akap6,Phf20,Myo5a,Traf6,Mfn2,Vldlr,Kcnab2,Tnks,Adar,Peak1,Hdac9,Csnk1g3,Ppfia1,Ppm1e,Kcna2,Lifr,Crk,Akt3,Rbfox2,Tenm3,Gna11,Letm1,Lrrc8a,Picalm,Gsk3b,Nudcd3,Srcin1,Akap2,Tubgcp2,Ptprg,Tnr,Vps41,Usp15,Trim37,Ttc3,Gnai1,Ttbk2,Tub,Dlc1,Nlgn3,Mecp2,Golga2,Sptbn1,Zfyve9,Nploc4,Lrig2,Tom1l2,Pias1,Fry,Amph,Snx30,Ppargc1a,Supt16h,Trpc5…	303201,54239,363519,60466,497918,56819,24598,81647,60581,315987,171116,361840,64553,311575,25017,311245,64476,25696,29738,290794,81635,315686,687001,64823,293645,360593,25468,81680,54245,29414,362950,306451,81662,305457,311846,89816,84027,100125378,56029,298024,309098,171357,25567,306991,171329,360592,360702,25686,311349,25609,58834,171297,29386,64528,305614,313477,140639,310753,360537,300772,304…
GO:0034765	0.000381468278293397	0.999764924838191	84	391	regulation of ion transmembrane transport	BP	13569	1774	Nos1,Akap6,Myo5a,Kcnab2,Scn2b,Kcna2,Nlgn3,Scn1a,Kcnq3,Ppargc1a,Hk1,Nrxn1,Nlgn2,Nalcn,Kcnh7,Ehd3,Klhl24,Dpp10,Pten,Clcn7,Kcnj3,Fgf14,P2rx7,Pdpk1,Hcn2,Prkca,Clcn3,Slc8a1,Arf1,Kcnj10,Pde4d,Nipsnap2,Grin3a,Slc30a1,Hcn1,Wnk3,Cacna1e,Gnb5,Ank3,Kcnj9,Atp7a,Clic4,Nedd4,Scn3a,Kcnq2,Kcnk9,Oprk1,Cacnb2,Crhr1,Oprm1,Kcnb1,Grin2a,Cacna2d2,Scn8a,Clic5,Kcnf1,Clcn5,Kcna1,Cacng5,Kcnh5,Grm5,Gpd1l,Cacnb4,Tlr9,Kcnip3…	24598,64553,25017,29738,25349,25468,171297,81574,29682,83516,25058,60391,117096,266760,170739,192249,303803,363972,50557,29233,50599,63851,29665,81745,114244,24680,84360,29715,64310,29718,24627,498174,191573,58976,84390,317420,54234,83579,361833,116560,24941,83718,25489,497770,170848,84429,29335,116600,58959,25601,25736,24409,300992,29710,94272,298908,25749,24520,140726,171146,24418,363159,58942,…
GO:0016050	0.000457383865778305	0.999746470306326	56	255	vesicle organization	BP	13569	1774	Stx7,Picalm,Vps41,Snx30,Pi4k2a,Doc2b,Vamp7,Rims1,P2rx7,Fam160a2,Sort1,Clcn3,Cd34,Rbsn,Arf1,Rabgap1,Vapb,Dnm3,Tbc1d5,Agfg1,Syt9,Cadps,Eea1,Gbf1,Stxbp6,Myo18a,Vti1a,Tmf1,Pafah1b1,Stxbp1,Stx6,Exoc8,Syt10,Tmem127,Rph3a,Arfgef2,Pi4k2b,Tgfbrap1,Sec23a,Stx17,Syt7,Sec22b,Creb1,Shroom2,Snap29,Sec31a,Syt2,Ankrd27,Cd2ap,Evi5,Eps15,Usp8,Akt2,Bcl2,Zpbp,Snx10	60466,89816,306991,298033,114554,81820,85491,84556,29665,293343,83576,84360,305081,312562,64310,311911,60431,171574,501088,363266,60564,26989,314764,309451,362734,360570,65277,114206,83572,25558,60562,245709,60567,311405,171039,296380,305419,301373,58817,252853,59267,310710,81646,317435,116500,93646,24805,361555,316258,100360066,313474,296121,25233,24224,498415,297096
GO:0060359	0.000475202876730537	0.999771215444792	38	157	response to ammonium ion	BP	13569	1774	Chrnb2,Gabrb2,Nos1,Gsk3b,Mecp2,Kcnq3,Chrm5,Chrm2,Abat,Tacr1,Gnao1,Tacr3,Dpysl2,Ncam1,Hsp90aa1,Gabrg2,Csnk1a1,Adgrl3,Chrna7,Gabrb3,Htr1b,Gria1,Oprk1,Crhr1,Oprm1,Atg7,Mapk1,Grin2a,Ube3a,Kalrn,Rgs8,Tiam1,Srr,Oxtr,Drd5,Sin3a,Pgr,Ghr	54239,25451,24598,84027,29386,29682,53949,81645,81632,24807,50664,24808,25416,24586,299331,29709,113927,170641,25302,24922,25075,50592,29335,58959,25601,312647,116590,24409,361585,84009,54297,304109,303306,25342,25195,363067,25154,25235
GO:0071804	0.000537257562013192	0.999725786727218	44	175	cellular potassium ion transport	BP	13569	1774	Akap6,Grik3,Kcnab2,Kcna2,Slc9a7,Slc9a8,Kcnq3,Nalcn,Kcnh7,Klhl24,Dpp10,Pten,Kcnj3,Hcn2,Kcnj10,Hcn1,Ank3,Kcnj9,Nedd4,Kcnq2,Rest,Slc12a5,Kcnk9,Oprk1,Kcnb1,Kcnf1,Kcna1,Kcnh5,Kcnip3,Akap9,Neto2,Kcnj2,Kcnma1,Atp1a1,Kcng3,Slc9a1,Abcc9,Kcnd3,Slc9a4,Kcns2,Kcnj12,Slc9a3,Slc12a6,Kcnc3	64553,298521,29738,25468,317170,311651,29682,266760,170739,303803,363972,50557,50599,114244,29718,84390,361833,116560,25489,170848,83618,171373,84429,29335,25736,298908,24520,171146,65199,246150,307757,29712,83731,24211,171011,24782,25560,65195,24785,66022,117052,24784,691209,117101
GO:0071805	0.000537257562013192	0.999725786727218	44	175	potassium ion transmembrane transport	BP	13569	1774	Akap6,Grik3,Kcnab2,Kcna2,Slc9a7,Slc9a8,Kcnq3,Nalcn,Kcnh7,Klhl24,Dpp10,Pten,Kcnj3,Hcn2,Kcnj10,Hcn1,Ank3,Kcnj9,Nedd4,Kcnq2,Rest,Slc12a5,Kcnk9,Oprk1,Kcnb1,Kcnf1,Kcna1,Kcnh5,Kcnip3,Akap9,Neto2,Kcnj2,Kcnma1,Atp1a1,Kcng3,Slc9a1,Abcc9,Kcnd3,Slc9a4,Kcns2,Kcnj12,Slc9a3,Slc12a6,Kcnc3	64553,298521,29738,25468,317170,311651,29682,266760,170739,303803,363972,50557,50599,114244,29718,84390,361833,116560,25489,170848,83618,171373,84429,29335,25736,298908,24520,171146,65199,246150,307757,29712,83731,24211,171011,24782,25560,65195,24785,66022,117052,24784,691209,117101
GO:0048523	0.000542806009427574	0.999556180551523	550	3524	negative regulation of cellular process	BP	13569	1774	Prkacb,Hcfc1,Smcr8,Gabrb2,Grk3,Nos1,Fem1a,Atf2,Rasal2,Dcaf1,Irf2bpl,Slc24a2,Opa1,Akap6,Slc7a14,Grik3,Trim44,Mgrn1,Ube2j1,Myo5a,Traf6,Mfn2,Srgap1,Vldlr,Tnks,Adar,Hdac9,Ppfia1,Ppm1e,Lifr,Crk,Rbfox2,Letm1,Fem1b,Picalm,Dnajc5,Gsk3b,Srcin1,Ptprg,Tnr,Trim37,Ttc3,Brap,Gnai1,Dyrk1a,Dlc1,Nlgn3,Mecp2,Golga2,Sptbn1,Ormdl3,Ncoa2,Nploc4,Lrig2,Tom1l2,Pias1,Fry,Eif2ak1,Ppargc1a,Hk1,Trpc5,Hdac4,Pbx1,Il6st,Zbtb4,…	293508,363519,497918,25451,25372,24598,316131,81647,304893,315987,314329,84550,171116,64553,499587,298521,362172,302938,297961,25017,311245,64476,314903,25696,290794,81635,687001,293645,360593,81680,54245,362950,305457,315745,89816,79130,84027,56029,171357,25567,360592,360702,687346,25686,25255,58834,171297,29386,64528,305614,360618,83724,140639,310753,360537,300772,304244,27137,83516,25058,14093…
GO:0120039	0.000563941819129892	0.999619465218294	121	538	plasma membrane bounded cell projection morphogenesis	BP	13569	1774	Chrnb2,Opa1,Mfn2,Vldlr,Lifr,Rbfox2,Picalm,Gsk3b,Srcin1,Tnr,Nlgn3,Mecp2,Golga2,Trpc5,Tbc1d24,Fzd3,Pacsin1,Dcc,Ss18l1,Pak3,Pten,Flrt1,Golga4,Vamp7,Rims1,Klf7,Map6d1,Bmpr2,Rnf6,Prkca,Ctnna2,Ctnnb1,Dpysl2,Ncam1,Adcy1,Slc11a2,Dnm3,Nrcam,Llgl1,Itga1,Nr2e1,Il1rapl1,Kidins220,Igf1r,Wasf2,Sh3gl2,Ank3,Caprin1,Pias2,Cit,Atp7a,Actr2,Nedd4,Chrna7,Kif13b,Ttl,Stk24,Pafah1b1,Map2,Notch1,Stxbp1,Mapk8,Kif5a,Dnm1l,…	54239,171116,64476,25696,81680,362950,89816,84027,56029,25567,171297,29386,64528,140933,287110,266715,29704,25311,192352,29433,50557,499308,501069,85491,84556,363243,363823,140590,304271,24680,297357,84353,25416,24586,305509,25715,171574,497815,54265,25118,684085,317553,116478,25718,313024,116743,361833,362173,83422,83620,24941,289820,25489,25302,305967,171572,361092,83572,25595,25496,25558,11655…
GO:0043161	0.000568349024000939	0.999676677259047	58	290	proteasome-mediated ubiquitin-dependent protein catabolic process	BP	13569	1774	Edem3,Ube2j1,Rnf38,6-Mar,Gsk3b,Klhl11,Nploc4,Pias1,Itch,Smarcc1,Nhlrc1,Rnf6,Ube2i,Rnf4,Socs4,N4bp1,Arrb1,NEWGENE_1559832,Ddb1,Csnk1a1,Stt3b,Trib1,Usp5,Hecw2,Nub1,Mtm1,Gba,Yod1,Btrc,Hecw1,Wwp1,Atg7,Ubxn2b,Tbl1x,Ubr2,Bfar,Wwtr1,Ube2h,Shh,Spopl,Klhl15,Rnf144a,Erlin2,Rnf180,Atxn3,Dab2,Klhl20,Btbd9,Cd2ap,Rnf121,Taf9,Kbtbd4,Rnf125,Ubxn2a,Clock,Rnf144b,Gsk3a,Rnf11l1	289085,297961,171501,294862,84027,287706,140639,300772,311567,301020,364682,304271,25573,29274,305828,291921,25387,317241,64470,113927,363160,78969,297593,316395,296731,288762,684536,363982,361765,291209,297930,312647,312965,302711,363188,304709,295062,296956,29499,296532,314111,500636,290823,685384,60331,79128,304920,294318,316258,308871,373541,311185,361296,685859,60447,364681,50686,100364162
GO:0042220	0.000573920065617826	0.999795417365388	21	68	response to cocaine	BP	13569	1774	Chrnb2,Nos1,Mecp2,Abat,Tacr3,Dpysl2,Ncam1,Hsp90aa1,Adgrl3,Htr1b,Gria1,Oprk1,Crhr1,Oprm1,Grin2a,Ube3a,Kalrn,Tiam1,Oxtr,Drd5,Pgr	54239,24598,29386,81632,24808,25416,24586,299331,170641,25075,50592,29335,58959,25601,24409,361585,84009,304109,25342,25195,25154
GO:0032990	0.000591063383824418	0.999598416816735	124	561	cell part morphogenesis	BP	13569	1774	Chrnb2,Opa1,Mfn2,Vldlr,Lifr,Rbfox2,Picalm,Gsk3b,Srcin1,Tnr,Nlgn3,Mecp2,Golga2,Trpc5,Tbc1d24,Fzd3,Pacsin1,Opa3,Dcc,Ss18l1,Pak3,Pten,Flrt1,Golga4,Vamp7,Rims1,Klf7,Map6d1,Bmpr2,Rnf6,Prkca,Ctnna2,Ctnnb1,Dpysl2,Ncam1,Adcy1,Slc11a2,Dnm3,Nrcam,Llgl1,Itga1,Nr2e1,Il1rapl1,Kidins220,Igf1r,Wasf2,Sh3gl2,Ank3,Caprin1,Pias2,Cit,Atp7a,Actr2,Nedd4,Chrna7,Kif13b,Ttl,Stk24,Pafah1b1,Map2,Notch1,Stxbp1,Mapk8,Mtm1,Ki…	54239,171116,64476,25696,81680,362950,89816,84027,56029,25567,171297,29386,64528,140933,287110,266715,29704,308409,25311,192352,29433,50557,499308,501069,85491,84556,363243,363823,140590,304271,24680,297357,84353,25416,24586,305509,25715,171574,497815,54265,25118,684085,317553,116478,25718,313024,116743,361833,362173,83422,83620,24941,289820,25489,25302,305967,171572,361092,83572,25595,25496,2555…
GO:0098660	0.000592716264122738	0.999591851326953	129	679	inorganic ion transmembrane transport	BP	13569	1774	Gabrb2,Nos1,Slc24a2,Opa1,Akap6,Grik3,Myo5a,Kcnab2,Scn2b,Kcna2,Letm1,Slc36a1,Picalm,Slc9a7,Slc9a8,Scn1a,Kcnq3,Trpc5,Pcyox1,Nalcn,Kcnh7,Gabra3,Ehd3,Klhl24,Dpp10,Pten,Clcn7,Kcnj3,Fgf14,P2rx7,Pdpk1,Hcn2,Clcn3,Slc4a8,Slc8a1,Arf1,Kcnj10,Slc11a2,Gabrg2,Atp6v0e2,Itpr2,Slc24a3,Pde4d,Nipsnap2,Grin3a,Slc30a1,Hcn1,Il1rapl1,Wnk3,Slc30a7,Xpr1,Glra2,Cacna1e,Rasa3,Gnb5,Ank3,Atp2c1,Kcnj9,Ero1a,Atp7a,Clic4,Nedd4,S…	25451,24598,84550,171116,64553,298521,25017,29738,25349,25468,305457,155205,89816,317170,311651,81574,29682,140933,246302,266760,170739,24947,192249,303803,363972,50557,29233,50599,63851,29665,81745,114244,84360,315311,29715,64310,29718,25715,29709,436582,81678,85267,24627,498174,191573,58976,84390,317553,317420,310801,289424,24397,54234,29372,83579,361833,170699,116560,171562,24941,83718,25489,4…
GO:0048731	0.000599799304958313	0.999506706001101	599	3716	system development	BP	13569	1774	Prkacb,Chrnb2,Gabrb2,Nos1,Atf2,Dcaf1,Opa1,Akap6,Nexmif,Myo5a,Traf6,Mfn2,Vldlr,Kcnab2,Adar,Hdac9,Scn2b,Kcna2,Lifr,Rnf38,Akt3,Rbfox2,Tenm3,Gna11,Lrrc8a,Fem1b,Picalm,Gsk3b,Srcin1,Ptprg,Tnr,Ttc3,Ttbk2,LOC103693780,Tub,Dlc1,Nlgn3,Mecp2,Golga2,Nr2c2,Ncoa2,Lrig2,Cdh6,Kcnq3,Fry,Eif2ak1,Ppargc1a,Htr5a,Trpc5,Nup50,Hdac4,Mapk9,Pbx1,Ndst1,Il6st,Pik3cb,Nrxn1,Ank1,Tbc1d24,Nlgn2,Pgap1,Fzd3,Pacsin1,Senp2,Vps13a,…	293508,54239,25451,24598,81647,315987,171116,64553,302396,25017,311245,64476,25696,29738,81635,687001,25349,25468,81680,171501,29414,362950,306451,81662,311846,315745,89816,84027,56029,171357,25567,360702,311349,360975,25609,58834,171297,29386,64528,50659,83724,310753,25409,29682,304244,27137,83516,25689,140933,25497,363287,50658,304947,29633,25205,85243,60391,306570,287110,117096,316400,266715,2…
GO:0048858	0.000627722497618439	0.99957497488346	121	540	cell projection morphogenesis	BP	13569	1774	Chrnb2,Opa1,Mfn2,Vldlr,Lifr,Rbfox2,Picalm,Gsk3b,Srcin1,Tnr,Nlgn3,Mecp2,Golga2,Trpc5,Tbc1d24,Fzd3,Pacsin1,Dcc,Ss18l1,Pak3,Pten,Flrt1,Golga4,Vamp7,Rims1,Klf7,Map6d1,Bmpr2,Rnf6,Prkca,Ctnna2,Ctnnb1,Dpysl2,Ncam1,Adcy1,Slc11a2,Dnm3,Nrcam,Llgl1,Itga1,Nr2e1,Il1rapl1,Kidins220,Igf1r,Wasf2,Sh3gl2,Ank3,Caprin1,Pias2,Cit,Atp7a,Actr2,Nedd4,Chrna7,Kif13b,Ttl,Stk24,Pafah1b1,Map2,Notch1,Stxbp1,Mapk8,Kif5a,Dnm1l,…	54239,171116,64476,25696,81680,362950,89816,84027,56029,25567,171297,29386,64528,140933,287110,266715,29704,25311,192352,29433,50557,499308,501069,85491,84556,363243,363823,140590,304271,24680,297357,84353,25416,24586,305509,25715,171574,497815,54265,25118,684085,317553,116478,25718,313024,116743,361833,362173,83422,83620,24941,289820,25489,25302,305967,171572,361092,83572,25595,25496,25558,11655…
GO:0007626	0.000665863753195233	0.999638928658315	51	203	locomotory behavior	BP	13569	1774	Chrnb2,Myo5a,Tnr,Mecp2,Ncoa2,Scn1a,Nlgn2,Vps13a,Pten,Arrdc3,Apba1,Abat,Fgf14,Gnao1,Pcdh15,Clcn3,Kcnj10,Fign,Cacna1e,Adgrl3,Atp7a,Pafah1b1,Oprk1,Crhr1,Oprm1,Selenop,Atg7,Apba2,Scn8a,Cntn2,Ddhd2,Pak7,Grm5,Sobp,Cacnb4,Ccnd2,Kalrn,Ppt1,Sez6l,Cxcl12,Kcnma1,Btbd9,Oprd1,Npc1,Atxn1,Fzd4,Astn1,Ppp3cb,Alk,Shank3,Cacna1c	54239,25017,25567,29386,83724,81574,117096,309243,50557,309945,83589,81632,63851,50664,690865,84360,29718,295649,54234,170641,24941,83572,29335,58959,25601,29360,312647,83610,29710,25356,680971,311450,24418,309860,58942,64033,84009,29411,304554,24772,83731,294318,24613,266732,25049,64558,304900,24675,266802,59312,24239
GO:0061024	0.000672898958659716	0.999556268424812	101	537	membrane organization	BP	13569	1774	Stx7,Atf2,Opa1,Mfn2,Letm1,Picalm,Gsk3b,Vps41,Nlgn3,Sptbn1,Nrxn1,Nlgn2,Vcpip1,Zmpste24,Pacsin1,Pten,Doc2b,Vamp7,Rims1,P2rx7,Syngr1,Clcn3,Rbsn,Arf1,Rab14,Rabgap1,Hsp90aa1,Vapb,Dnm3,Nrcam,Fat4,Tbc1d5,Syt9,Gak,Il1rapl1,Lemd3,Asap1,Eea1,Plekhm2,Tardbp,Gbf1,Ank3,Atp11a,Mpp5,Dlg2,Stxbp6,Myo18a,Vti1a,Elmo1,Tmem30a,Pafah1b1,Stxbp1,Stx6,Dnm1l,Abcc1,Syt10,Ndel1,Hspa4,Nfasc,Atg7,Rac1,Rph3a,Ubxn2b,Lrrtm4,Cntn…	60466,81647,171116,64476,305457,89816,84027,306991,171297,305614,60391,117096,286761,313564,29704,50557,81820,85491,84556,29665,29205,84360,312562,64310,94197,311911,299331,60431,171574,497815,310341,501088,60564,81659,317553,680066,314961,314764,313667,298648,309451,361833,306600,314259,64053,362734,360570,65277,361251,300857,83572,25558,60562,114114,24565,60567,170845,266759,116690,312647,36387…
GO:0001508	0.000682508225461065	0.999674504665977	37	126	action potential	BP	13569	1774	Chrnb2,Scn2b,Kcna2,Gna11,Scn1a,Nalcn,Adra1a,P2rx7,Tacr1,Nrcam,Hcn1,Cacna1e,Ank3,Gnaq,Chrna7,Scn3a,Gba,Gria1,Cacnb2,Kcnb1,Grin2a,Scn8a,Atp2a2,Kcna1,Gpd1l,Cacnb4,Akap9,Gper1,Nup155,Kcnj2,Kcnma1,Cxadr,Ryr2,Slc9a1,Kcnd3,Cacna1i,Cacna1c	54239,25349,25468,81662,81574,266760,29412,29665,24807,497815,84390,54234,361833,81666,25302,497770,684536,50592,116600,25736,24409,29710,29693,24520,363159,58942,246150,171104,117021,29712,83731,89843,689560,24782,65195,56827,24239
GO:0032989	0.00073371886862113	0.999462649628986	184	908	cellular component morphogenesis	BP	13569	1774	Chrnb2,Opa1,Mfn2,Vldlr,Peak1,Csnk1g3,Lifr,Crk,Rbfox2,Tenm3,Picalm,Gsk3b,Srcin1,Tnr,Ttc3,Ttbk2,Dlc1,Nlgn3,Mecp2,Golga2,Fry,Trpc5,Mapk9,Tbc1d24,Fzd3,Pacsin1,Kif3a,Opa3,Dcc,Ss18l1,Pak3,Pten,Flrt1,Golga4,Vamp7,Rims1,Klf7,P2rx7,Map6d1,Bmpr2,Pcdh15,Rnf6,Actg1,Prkca,Ctnna2,Ctnnb1,Dpysl2,Ncam1,Adcy1,Slc11a2,Dnm3,Nrcam,Llgl1,Itga1,Agfg1,Nr2e1,Prkar1a,Tenm4,Il1rapl1,Ttbk1,Kidins220,Igf1r,Palm2,Wasf2,Fer,Cs…	54239,171116,64476,25696,315686,64823,81680,54245,362950,306451,89816,84027,56029,25567,360702,311349,58834,171297,29386,64528,304244,140933,50658,287110,266715,29704,84392,308409,25311,192352,29433,50557,499308,501069,85491,84556,363243,29665,363823,140590,690865,304271,287876,24680,297357,84353,25416,24586,305509,25715,171574,497815,54265,25118,363266,684085,25725,308831,317553,316229,116478,25…
GO:0010975	0.000751096165162216	0.999505825858173	101	468	regulation of neuron projection development	BP	13569	1774	Chrnb2,Opa1,Mfn2,Vldlr,Tenm3,Gsk3b,Srcin1,Ptprg,Tnr,Nlgn3,Mecp2,Golga2,Lrig2,Trpc5,Tbc1d24,Nlgn2,Pacsin1,Dcc,Ss18l1,Pak3,Pten,Golga4,Vamp7,Rims1,Bmpr2,Rnf6,Arf1,Dpysl2,Dnm3,Nrcam,Nr2e1,RGD1307443,Gak,Il1rapl1,Kidins220,Asap1,Igf1r,Scarb2,Caprin1,Pias2,Lrp1,Cit,Actr2,Nedd4,Kif13b,Ttl,Tmem30a,Stk24,Pafah1b1,Map2,Ahi1,Grid2,Dnm1l,Rrn3,Sarm1,Adgrb3,Ndel1,Sema7a,Rac1,Inppl1,Rims2,Robo1,Tnik,Ube3a,Cntn…	54239,171116,64476,25696,306451,84027,56029,171357,25567,171297,29386,64528,310753,140933,287110,117096,29704,25311,192352,29433,50557,501069,85491,84556,140590,304271,64310,25416,171574,497815,684085,361244,81659,317553,116478,314961,25718,117106,362173,83422,299858,83620,289820,25489,305967,171572,300857,361092,83572,25595,308923,79220,114114,304714,287545,301309,170845,315711,363875,65038,1168…
GO:0099565	0.00076347270212401	0.999661560437345	30	109	chemical synaptic transmission, postsynaptic	BP	13569	1774	Chrnb2,Grik3,Grid1,Gsk3b,Nlgn3,Mecp2,Nrxn1,Tbc1d24,Nlgn2,Pten,Abat,Rims1,P2rx7,Grin3a,Glra2,Chrna7,Gabrb3,Grid2,Gria1,Oprm1,Grin2a,Rims2,Grm5,Mtmr2,Chrna2,S1pr2,Glra3,Atxn1,Dgki,Shank3	54239,298521,79219,84027,171297,29386,60391,287110,117096,50557,81632,84556,29665,191573,24397,25302,24922,79220,50592,25601,24409,116839,24418,315422,170945,29415,114516,25049,688705,59312
GO:0050775	0.000770152386944644	0.999771011509827	16	43	positive regulation of dendrite morphogenesis	BP	13569	1774	Opa1,Mfn2,Tbc1d24,Ss18l1,Pak3,Vamp7,Il1rapl1,Caprin1,Pias2,Actr2,Pafah1b1,Dnm1l,Tnik,Kalrn,Tiam1,Ankrd27	171116,64476,287110,192352,29433,85491,317553,362173,83422,289820,83572,114114,294917,84009,304109,361555
GO:0048869	0.000779126279042236	0.999362069751732	516	3175	cellular developmental process	BP	13569	1774	Chrnb2,Gabrb2,Nos1,Atf2,Rmdn3,Dcaf1,Opa1,Akap6,Ube2j1,Myo5a,Traf6,Mfn2,Vldlr,Kcnab2,Adar,Peak1,Hdac9,Csnk1g3,Lifr,Rnf38,Crk,Rbfox2,Tenm3,Gna11,Lrrc8a,Fem1b,Picalm,Gsk3b,Srcin1,Ptprg,Tnr,Ttc3,Ttbk2,LOC103693780,Dlc1,Nlgn3,Mecp2,Golga2,Nr2c2,Lrig2,Pias1,Kcnq3,Fry,Eif2ak1,Ppargc1a,Trpc5,Hdac4,Mapk9,Pbx1,Il6st,Nrxn1,Ank1,Tbc1d24,Nlgn2,Fzd3,Pacsin1,Senp2,Cdk12,Kif3a,Eif4enif1,Opa3,Dcc,Crebl2,Zfp281,St…	54239,25451,24598,81647,311328,315987,171116,64553,297961,25017,311245,64476,25696,29738,81635,315686,687001,64823,81680,171501,54245,362950,306451,81662,311846,315745,89816,84027,56029,171357,25567,360702,311349,360975,58834,171297,29386,64528,50659,310753,300772,29682,304244,27137,83516,140933,363287,50658,304947,25205,60391,306570,287110,117096,266715,29704,78973,192350,84392,305468,308409,253…
GO:0007420	0.000797240325081561	0.999435020555429	146	737	brain development	BP	13569	1774	Chrnb2,Vldlr,Akt3,Rbfox2,Gsk3b,Ptprg,Tnr,Ttbk2,LOC103693780,Dlc1,Mecp2,Nr2c2,Ncoa2,Ppargc1a,Htr5a,Ndst1,Nrxn1,Nlgn2,Pgap1,Fzd3,Kif3a,Pten,Erbb4,Notch3,Abat,Lhx6,Dscaml1,Foxo3,Bmpr2,Hcn2,Gnao1,Ireb2,Afdn,Ctnna2,Slc8a1,Ctnnb1,Dpysl2,Six3,Ncam1,Fat4,Shank2,Nr2e1,Ascl1,Gak,Ttbk1,Pcdh9,Tgfbr2,Igf1r,AABR07007000.1,Sos1,Atrn,Adgrl3,Esr2,Lrp1,Atp7a,Gnaq,Pafah1b1,Ahi1,Notch1,Cx3cr1,Phlpp2,Grid2,Ets1,Atp2b…	54239,25696,29414,362950,84027,171357,25567,311349,360975,58834,29386,50659,83724,83516,25689,29633,60391,117096,316400,266715,84392,50557,59323,56761,81632,311901,315615,294515,140590,114244,50664,64831,26955,297357,29715,84353,25416,78974,24586,310341,171093,684085,64186,81659,316229,306091,81810,25718,679869,313845,83526,170641,25149,299858,24941,81666,83572,308923,25496,171056,498949,79220,24…
GO:0019933	0.000807339124993527	0.999681212796963	23	89	cAMP-mediated signaling	BP	13569	1774	Mgrn1,Gnai1,Htr5a,Adra1a,Pde4d,Pclo,Eif4ebp2,Gnaq,Epha5,Crhr1,Oprm1,Pex5l,Rims2,Pde4a,Pde3a,Ksr1,Adcy3,Gper1,Pde7b,Gpr26,Htr7,Htr4,Drd5	302938,25686,25689,29412,24627,56768,361845,81666,79208,58959,25601,286937,116839,25638,50678,360573,64508,171104,140929,192153,65032,25324,25195
GO:0006897	0.000820667857119868	0.999464496762391	94	474	endocytosis	BP	13569	1774	Grk3,Ap2a2,Vldlr,Csnk1g3,Picalm,Tub,Nlgn3,Eif2ak1,Amph,Snx30,Pik3cb,Nlgn2,Pacsin1,Bicd1,Kif3a,Pten,Vamp7,P2rx7,Prkca,Sort1,Clcn3,Rbsn,Ldlrap1,Arf1,Rab14,Dpysl2,Itsn1,Dnm3,Itpr2,Tbc1d5,Mib1,Gak,Tm9sf4,Tgfbr2,Ptpn1,Eea1,Wasf2,Arrb1,Csnk1a1,Sh3gl2,Cd47,Scamp5,Ap2b1,Fnbp1,Lrp1,Nedd4,Myo18a,Chrna7,Elmo1,Ahi1,Htr1b,Neurl1b,Gria1,Dnm1l,Grb2,Atg7,Rac1,Mapk1,Lrrtm2,Inppl1,Ston2,Ube3a,Cntn2,Clcn5,Epn1,Lrp4…	25372,81637,25696,64823,89816,25609,171297,27137,60668,298033,85243,117096,29704,362466,84392,50557,85491,29665,24680,83576,84360,312562,500564,64310,94197,25416,29491,171574,81678,501088,307594,81659,296279,81810,24697,314764,313024,25387,113927,116743,29364,65171,140670,192348,299858,25489,360570,25302,361251,308923,25075,303019,50592,114114,81504,312647,363875,116590,685472,65038,314349,361585…
GO:0071310	0.000830619858650302	0.999344969934187	318	1946	cellular response to organic substance	BP	13569	1774	Hcfc1,Gabrb2,Nos1,Acaca,Edem3,Opa1,Spock2,Akap6,Trim44,Myo5a,Traf6,Mfn2,Vldlr,Adar,Hdac9,Mynn,Lifr,Crk,Akt3,Rbfox2,Gsk3b,Med14,Usp15,Gnai1,Dlc1,Mecp2,Nr2c2,Zfyve9,Ncoa2,Ppargc1a,Hdac4,Mapk9,Ndst1,Il6st,Nrxn1,Prpf8,Stat5b,Pak3,Pten,Arid5b,Flrt1,Pik3r3,Erbb4,Adam23,Map2k7,Ago3,Foxo3,P2rx7,Syngr1,Bmpr2,Jak1,Pdpk1,Smarcc1,Hcn2,Ireb2,Rnf6,Abhd2,Ago2,Mtdh,Prkca,Sort1,Lpin1,Cpd,Ube2i,Slc8a1,Ctnnb1,Rab14…	363519,25451,24598,60581,289085,171116,361840,64553,362172,25017,311245,64476,25696,81635,687001,361924,81680,54245,29414,362950,84027,317343,171329,25686,58834,29386,50659,313477,83724,83516,363287,50658,29633,25205,60391,287530,25126,29433,50557,309728,499308,60664,59323,301460,363855,313593,294515,29665,29205,140590,84598,81745,301020,114244,64831,304271,293050,59117,170910,24680,83576,313977,…
GO:0032252	0.000831255420717418	1	4	4	secretory granule localization	BP	13569	1774	Myo5a,Mecp2,AABR07007000.1,Rasgrp1	25017,29386,679869,29434
GO:0034645	0.000832077862929767	0.999320182734394	485	3161	cellular macromolecule biosynthetic process	BP	13569	1774	Usp22,Hcfc1,Extl3,Nos1,Atf2,Dcaf1,Irf2bpl,Nexmif,Trim44,Phf20,Ube2j1,Traf6,Vldlr,Tnks,Adar,Hdac9,Rad54l2,Rbfox2,St3gal3,Picalm,Gsk3b,Mgat5,Zfp799,Larp4b,Brd3,Med12l,Med14,Usp15,Trim37,Fut11,Camta1,Mecp2,Kpna6,Golga2,Snapc5,Nr2c2,Ncoa2,Pias1,Slc30a9,Eif2ak1,Zfp597,Tarsl2,Ppargc1a,Supt16h,Hdac4,Mapk9,Pbx1,Ndst1,Zbtb4,AABR07025368.1,Zkscan1,Nsd1,Ogfod1,Wbp2,Pgap1,Senp2,Wipi2,Zdhhc21,Cdk12,Eif4enif1,…	303201,363519,56819,24598,81647,315987,314329,302396,362172,311575,297961,311245,25696,290794,81635,687001,363135,362950,64445,89816,84027,65271,494339,307070,362092,690752,317343,171329,360592,286971,362665,29386,362607,64528,691501,50659,83724,300772,498358,27137,266774,308701,83516,305851,363287,50658,304947,29633,287441,361142,498160,306764,307657,192645,316400,78973,288498,298184,192350,3054…
GO:0017158	0.000851076031429054	0.999693238505605	20	67	regulation of calcium ion-dependent exocytosis	BP	13569	1774	Doc2b,Rims1,Arf1,Prepl,Syt9,Cadps,Rims4,Scamp5,Notch1,Stxbp1,Dnm1l,Syt10,Rest,Kcnb1,Rph3a,Rims2,Atp2a2,Syt7,Syt2,Cacna1i	81820,84556,64310,298771,60564,26989,266976,65171,25496,25558,114114,60567,83618,25736,171039,116839,29693,59267,24805,56827
GO:0048193	0.000858385174658563	0.999544705404721	45	192	Golgi vesicle transport	BP	13569	1774	Myo5a,Vps41,Golga2,Sptbn1,Ank1,Ehd3,Golga4,Vamp7,Sort1,Pacs1,Rbsn,Arf1,Rab14,Vapb,Llgl1,Gak,LOC102555167,Gbf1,Ank3,Creb3l2,Arl1,LOC108348151,Stxbp6,Myo18a,Vti1a,Stx6,Trappc10,Ccdc93,Ap1ar,Arfgef2,Cog3,Sec23a,Stx17,Sec22b,Sec31a,RGD621098,Klhl20,Gcc2,Myo1b,Eps15,Dnajc28,Vps52,Rp2,Lman1,Ap4m1	25017,306991,64528,305614,306570,192249,501069,85491,83576,171444,312562,64310,94197,60431,54265,81659,100126191,309451,361833,362339,64187,192276,362734,360570,65277,60562,309678,304743,362037,296380,361073,58817,252853,310710,93646,207123,304920,309798,117057,313474,360699,25218,367714,116666,304344
GO:0014016	0.000861230471660021	1	3	3	neuroblast differentiation	BP	13569	1774	Six3,Ascl1,Bche	78974,64186,65036
GO:0051252	0.000866920601180673	0.999303259404847	389	2402	regulation of RNA metabolic process	BP	13569	1774	Usp22,Hcfc1,Nos1,Atf2,Dcaf1,Irf2bpl,Trim44,Phf20,Traf6,Vldlr,Tnks,Adar,Hdac9,Rad54l2,Rbfox2,Picalm,Gsk3b,Zfp799,Brd3,Med12l,Med14,Usp15,Trim37,Dyrk1a,Camta1,Mecp2,Kpna6,Snapc5,Nr2c2,Ncoa2,Pias1,Slc30a9,Zfp597,Ppargc1a,Supt16h,Hdac4,Mapk9,Pbx1,Zbtb4,Zkscan1,Nsd1,Wbp2,Senp2,Cdk12,Dcc,Crebl2,Zfp281,Stat5b,Ss18l1,Pten,Arid5b,Ikzf5,Erbb4,Nsd3,E2f3,Notch3,Lhx6,Tfe3,Itch,Zbtb44,Klf7,Foxo3,Bmpr2,Pdpk1,Se…	303201,363519,24598,81647,315987,314329,362172,311575,311245,25696,290794,81635,687001,363135,362950,89816,84027,494339,362092,690752,317343,171329,360592,25255,362665,29386,362607,691501,50659,83724,300772,498358,266774,83516,305851,363287,50658,304947,287441,498160,306764,192645,78973,192350,25311,362453,305083,25126,192352,50557,309728,309031,59323,290831,291105,56761,311901,317376,311567,3630…
GO:0042157	0.000877923678782921	0.999632271600625	25	107	lipoprotein metabolic process	BP	13569	1774	Pgap1,Wipi2,Zdhhc21,Map6d1,Pign,Nmt1,Ppm1a,Lrp1,Zdhhc20,Zdhhc3,Wdr45b,Zdhhc22,Gba,Atg7,Zdhhc23,Pigv,Piga,Pigm,Atg4c,Pigb,Atg4b,Ppt1,Zdhhc9,Zdhhc2,Ppara	316400,288498,298184,363823,309051,259274,24666,299858,305923,301081,360682,299211,684536,312647,363783,366478,363464,79112,313391,315807,316640,29411,302808,246326,25747
GO:0045184	0.00091695965355416	0.999293630258829	250	1529	establishment of protein localization	BP	13569	1774	Stx7,Grk3,Nos1,Ap2a2,Ube2j1,Myo5a,Traf6,Mfn2,Vldlr,Adar,Tvp23a,Picalm,Gsk3b,Srcin1,Zmat3,Vps41,Kpna6,Sptbn1,Zfyve9,Nploc4,Tom1l2,Hk1,Nup50,Mapk9,Nrxn1,Wbp2,Nlgn2,Pgap1,Senp2,Kif3a,Ehd3,Kpna3,Snx13,Aagab,Erbb4,Golga4,Doc2b,Vamp7,Apba1,Ap3m2,Abat,Rims1,Mon2,P2rx7,Syngr1,Fam160a2,Prkca,Sort1,Cd34,Supt6h,Pacs1,Arf1,Rab14,Rabgap1,Six3,Hsp90aa1,Uhmk1,Nkap,Itpr2,Llgl1,Mief1,Tbc1d5,Ctdspl2,Syt9,Gak,Hmces…	60466,25372,24598,81637,297961,25017,311245,64476,25696,81635,360467,89816,84027,56029,64394,306991,362607,305614,313477,140639,360537,25058,25497,50658,60391,192645,117096,316400,78973,84392,192249,361055,362731,171435,59323,501069,81820,85491,83589,140667,81632,84556,314894,29665,29205,293343,24680,83576,305081,303281,171444,64310,94197,311911,78974,299331,246332,298342,81678,54265,315141,50108…
GO:0048667	0.00094336790006985	0.999366216570461	109	481	cell morphogenesis involved in neuron differentiation	BP	13569	1774	Chrnb2,Opa1,Mfn2,Vldlr,Rbfox2,Picalm,Gsk3b,Srcin1,Tnr,Nlgn3,Golga2,Trpc5,Tbc1d24,Fzd3,Dcc,Ss18l1,Pak3,Pten,Golga4,Vamp7,Klf7,Map6d1,Bmpr2,Pcdh15,Rnf6,Prkca,Ctnna2,Dpysl2,Ncam1,Adcy1,Slc11a2,Dnm3,Nrcam,Llgl1,Nr2e1,Il1rapl1,Kidins220,Igf1r,Ank3,Caprin1,Pias2,Cit,Atp7a,Actr2,Nedd4,Chrna7,Kif13b,Ttl,Pafah1b1,Map2,Notch1,Stxbp1,Mapk8,Kif5a,Dnm1l,Sarm1,Adgrb3,Ndel1,Sema7a,Epha5,Slitrk3,Nfasc,Atg7,Rac1,…	54239,171116,64476,25696,362950,89816,84027,56029,25567,171297,64528,140933,287110,266715,25311,192352,29433,50557,501069,85491,363243,363823,140590,690865,304271,24680,297357,25416,24586,305509,25715,171574,497815,54265,684085,317553,116478,25718,361833,362173,83422,83620,24941,289820,25489,25302,305967,171572,83572,25595,25496,25558,116554,314906,114114,287545,301309,170845,315711,79208,310519,…
GO:0016079	0.000957050039546318	0.999631151199961	22	76	synaptic vesicle exocytosis	BP	13569	1774	Stx7,Doc2b,Apba1,Rims1,P2rx7,Prepl,Syt9,Cadps,Pclo,Rims4,Stxbp1,Dnm1l,Syt10,Rph3a,Cplx2,Rims2,Apba2,Atp2a2,Syt7,Snap29,Syt2,Adgrl1	60466,81820,83589,84556,29665,298771,60564,26989,56768,266976,25558,114114,60567,171039,116657,116839,83610,29693,59267,116500,24805,65096
GO:0002070	0.000972971948790525	0.999881978901356	7	13	epithelial cell maturation	BP	13569	1774	Fem1b,Six3,Esr2,Tyms,Tfcp2l1,Rfx3,Pgr	315745,78974,25149,29261,304741,361746,25154
GO:2001141	0.00103607337936955	0.999168914161025	366	2252	regulation of RNA biosynthetic process	BP	13569	1774	Usp22,Hcfc1,Nos1,Atf2,Dcaf1,Irf2bpl,Trim44,Phf20,Traf6,Vldlr,Tnks,Adar,Hdac9,Rad54l2,Rbfox2,Picalm,Gsk3b,Zfp799,Brd3,Med12l,Med14,Usp15,Trim37,Camta1,Mecp2,Kpna6,Snapc5,Nr2c2,Ncoa2,Pias1,Slc30a9,Zfp597,Ppargc1a,Supt16h,Hdac4,Mapk9,Pbx1,Zbtb4,Zkscan1,Nsd1,Wbp2,Senp2,Cdk12,Dcc,Crebl2,Zfp281,Stat5b,Ss18l1,Pten,Arid5b,Ikzf5,Erbb4,Nsd3,E2f3,Notch3,Lhx6,Tfe3,Itch,Zbtb44,Klf7,Foxo3,Bmpr2,Pdpk1,Setd7,Mnt…	303201,363519,24598,81647,315987,314329,362172,311575,311245,25696,290794,81635,687001,363135,362950,89816,84027,494339,362092,690752,317343,171329,360592,362665,29386,362607,691501,50659,83724,300772,498358,266774,83516,305851,363287,50658,304947,287441,498160,306764,192645,78973,192350,25311,362453,305083,25126,192352,50557,309728,309031,59323,290831,291105,56761,311901,317376,311567,363035,363…
GO:1903506	0.00104453179229495	0.999162209624646	365	2244	regulation of nucleic acid-templated transcription	BP	13569	1774	Usp22,Hcfc1,Nos1,Atf2,Dcaf1,Irf2bpl,Trim44,Phf20,Traf6,Vldlr,Tnks,Adar,Hdac9,Rad54l2,Rbfox2,Picalm,Gsk3b,Zfp799,Brd3,Med12l,Med14,Usp15,Trim37,Camta1,Mecp2,Kpna6,Snapc5,Nr2c2,Ncoa2,Pias1,Slc30a9,Zfp597,Ppargc1a,Supt16h,Hdac4,Mapk9,Pbx1,Zbtb4,Zkscan1,Nsd1,Wbp2,Senp2,Cdk12,Dcc,Crebl2,Zfp281,Stat5b,Ss18l1,Pten,Arid5b,Ikzf5,Erbb4,Nsd3,E2f3,Notch3,Lhx6,Tfe3,Itch,Zbtb44,Klf7,Foxo3,Bmpr2,Pdpk1,Setd7,Mnt…	303201,363519,24598,81647,315987,314329,362172,311575,311245,25696,290794,81635,687001,363135,362950,89816,84027,494339,362092,690752,317343,171329,360592,362665,29386,362607,691501,50659,83724,300772,498358,266774,83516,305851,363287,50658,304947,287441,498160,306764,192645,78973,192350,25311,362453,305083,25126,192352,50557,309728,309031,59323,290831,291105,56761,311901,317376,311567,363035,363…
GO:0006355	0.00105838405013273	0.999151468246741	362	2221	regulation of transcription, DNA-templated	BP	13569	1774	Usp22,Hcfc1,Nos1,Atf2,Dcaf1,Irf2bpl,Trim44,Phf20,Traf6,Vldlr,Tnks,Adar,Hdac9,Rad54l2,Rbfox2,Picalm,Gsk3b,Zfp799,Brd3,Med12l,Med14,Usp15,Trim37,Camta1,Mecp2,Kpna6,Snapc5,Nr2c2,Ncoa2,Pias1,Slc30a9,Zfp597,Ppargc1a,Supt16h,Hdac4,Mapk9,Pbx1,Zbtb4,Zkscan1,Nsd1,Wbp2,Senp2,Cdk12,Crebl2,Zfp281,Stat5b,Ss18l1,Pten,Arid5b,Ikzf5,Erbb4,Nsd3,E2f3,Notch3,Lhx6,Tfe3,Itch,Zbtb44,Klf7,Foxo3,Bmpr2,Pdpk1,Setd7,Mnt,Sma…	303201,363519,24598,81647,315987,314329,362172,311575,311245,25696,290794,81635,687001,363135,362950,89816,84027,494339,362092,690752,317343,171329,360592,362665,29386,362607,691501,50659,83724,300772,498358,266774,83516,305851,363287,50658,304947,287441,498160,306764,192645,78973,192350,362453,305083,25126,192352,50557,309728,309031,59323,290831,291105,56761,311901,317376,311567,363035,363243,29…
GO:0051962	0.0011136954634254	0.999248602717946	106	513	positive regulation of nervous system development	BP	13569	1774	Opa1,Mfn2,Vldlr,Tenm3,Gsk3b,Nlgn3,Mecp2,Golga2,Trpc5,Il6st,Nrxn1,Tbc1d24,Nlgn2,Fzd3,Pacsin1,Dcc,Ss18l1,Pak3,Pten,Flrt1,Golga4,Vamp7,Rims1,Bmpr2,Prkca,Ctnnb1,Arf1,Tcf12,Ascl1,Vwc2l,Tenm4,Il1rapl1,Kidins220,Igf1r,Zfp609,Clstn2,Scarb2,Caprin1,Adgrl3,Pias2,Spen,Actr2,Tmem30a,Stk24,Pafah1b1,Ahi1,Notch1,Mapk8,Cx3cr1,Grid2,Dnm1l,Rrn3,Adgrb3,Bnip2,Ndel1,Sema7a,Oprm1,Slitrk3,Rac1,Lrrtm2,Rims2,Robo1,Tnik,L…	171116,64476,25696,306451,84027,171297,29386,64528,140933,25205,60391,287110,117096,266715,29704,25311,192352,29433,50557,499308,501069,85491,84556,140590,24680,84353,64310,25720,64186,501160,308831,317553,116478,25718,363412,171394,117106,362173,170641,83422,690911,289820,300857,361092,83572,308923,25496,116554,171056,79220,114114,304714,301309,300811,170845,315711,25601,310519,363875,685472,116…
GO:0071495	0.00113742813092127	0.999144691087179	200	1133	cellular response to endogenous stimulus	BP	13569	1774	Gabrb2,Nos1,Acaca,Opa1,Akap6,Myo5a,Mfn2,Vldlr,Hdac9,Crk,Akt3,Rbfox2,Gsk3b,Med14,Usp15,Dlc1,Mecp2,Nr2c2,Zfyve9,Ncoa2,Ppargc1a,Hdac4,Mapk9,Ndst1,Nrxn1,Stat5b,Pten,Flrt1,Pik3r3,Erbb4,Foxo3,Bmpr2,Pdpk1,Smarcc1,Hcn2,Ireb2,Rnf6,Abhd2,Prkca,Sort1,Lpin1,Ube2i,Slc8a1,Ctnnb1,Rab14,Gabrg2,Hyal1,Dync1li1,Itpr2,Fat4,Pde4d,Ctdspl2,Npffr1,Nr2e1,Hcn1,Ubr1,Vwc2l,Kidins220,Lemd3,Tgfbr2,Ptpn1,Igf1r,Fer,Crebrf,Glra2…	25451,24598,60581,171116,64553,25017,64476,25696,687001,54245,29414,362950,84027,317343,171329,58834,29386,50659,313477,83724,83516,363287,50658,29633,60391,25126,50557,499308,60664,59323,294515,140590,81745,301020,114244,64831,304271,293050,24680,83576,313977,25573,29715,84353,94197,29709,367166,252902,81678,310341,24627,311368,64107,684085,84390,499877,501160,116478,680066,81810,24697,25718,301…
GO:0000902	0.00114536945915575	0.999161608342818	170	824	cell morphogenesis	BP	13569	1774	Chrnb2,Opa1,Mfn2,Vldlr,Peak1,Csnk1g3,Lifr,Crk,Rbfox2,Tenm3,Picalm,Gsk3b,Srcin1,Tnr,Ttc3,Ttbk2,Dlc1,Nlgn3,Mecp2,Golga2,Fry,Trpc5,Mapk9,Tbc1d24,Fzd3,Pacsin1,Kif3a,Dcc,Ss18l1,Pak3,Pten,Flrt1,Golga4,Vamp7,Rims1,Klf7,P2rx7,Map6d1,Bmpr2,Pcdh15,Rnf6,Prkca,Ctnna2,Ctnnb1,Dpysl2,Ncam1,Adcy1,Slc11a2,Dnm3,Nrcam,Llgl1,Itga1,Nr2e1,Tenm4,Il1rapl1,Ttbk1,Kidins220,Igf1r,Palm2,Wasf2,Fer,Csnk1a1,Sh3gl2,AABR07037410…	54239,171116,64476,25696,315686,64823,81680,54245,362950,306451,89816,84027,56029,25567,360702,311349,58834,171297,29386,64528,304244,140933,50658,287110,266715,29704,84392,25311,192352,29433,50557,499308,501069,85491,84556,363243,29665,363823,140590,690865,304271,24680,297357,84353,25416,24586,305509,25715,171574,497815,54265,25118,684085,308831,317553,316229,116478,25718,103692368,313024,301737…
GO:0015031	0.0011786317617362	0.999092681518413	237	1451	protein transport	BP	13569	1774	Stx7,Grk3,Nos1,Ap2a2,Ube2j1,Myo5a,Traf6,Mfn2,Vldlr,Adar,Tvp23a,Picalm,Gsk3b,Srcin1,Zmat3,Vps41,Kpna6,Sptbn1,Zfyve9,Nploc4,Tom1l2,Nup50,Mapk9,Nrxn1,Nlgn2,Pgap1,Senp2,Kif3a,Ehd3,Kpna3,Snx13,Aagab,Erbb4,Golga4,Doc2b,Vamp7,Apba1,Ap3m2,Abat,Rims1,Mon2,P2rx7,Syngr1,Fam160a2,Sort1,Cd34,Supt6h,Pacs1,Arf1,Rab14,Rabgap1,Six3,Hsp90aa1,Uhmk1,Nkap,Itpr2,Llgl1,Mief1,Tbc1d5,Ctdspl2,Syt9,Hmces,Cadps,LOC108349010…	60466,25372,24598,81637,297961,25017,311245,64476,25696,81635,360467,89816,84027,56029,64394,306991,362607,305614,313477,140639,360537,25497,50658,60391,117096,316400,78973,84392,192249,361055,362731,171435,59323,501069,81820,85491,83589,140667,81632,84556,314894,29665,29205,293343,83576,305081,303281,171444,64310,94197,311911,78974,299331,246332,298342,81678,54265,315141,501088,311368,60564,2974…
GO:0036465	0.00120135656177747	0.999626783380947	15	49	synaptic vesicle recycling	BP	13569	1774	Nlgn3,Amph,Nlgn2,Pacsin1,Fgf14,Dnm3,Sh3gl2,Dnm1l,Ston2,Dnajc6,Syt7,Syp,Syt2,Btbd9,Eps15	171297,60668,117096,29704,63851,171574,116743,114114,314349,313409,59267,24804,24805,294318,313474
GO:0007269	0.00120546490029815	0.999420848067071	33	132	neurotransmitter secretion	BP	13569	1774	Stx7,Nrxn1,Doc2b,Apba1,Ap3m2,Rims1,P2rx7,Syn3,Nrxn3,Prepl,Slc30a1,Syt9,Cadps,Pclo,Rims4,Stxbp1,Dnm1l,Syt10,Rph3a,Cplx2,Rims2,Apba2,Atp2a2,Syt7,Gper1,Ppt1,Snap29,Lin7c,Camk2a,Syt2,Adgrl1,Dgki,Kcnc3	60466,60391,81820,83589,140667,84556,29665,29130,116508,298771,58976,60564,26989,56768,266976,25558,114114,60567,171039,116657,116839,83610,29693,59267,171104,29411,116500,60442,25400,24805,65096,688705,117101
GO:0099643	0.00120546490029815	0.999420848067071	33	132	signal release from synapse	BP	13569	1774	Stx7,Nrxn1,Doc2b,Apba1,Ap3m2,Rims1,P2rx7,Syn3,Nrxn3,Prepl,Slc30a1,Syt9,Cadps,Pclo,Rims4,Stxbp1,Dnm1l,Syt10,Rph3a,Cplx2,Rims2,Apba2,Atp2a2,Syt7,Gper1,Ppt1,Snap29,Lin7c,Camk2a,Syt2,Adgrl1,Dgki,Kcnc3	60466,60391,81820,83589,140667,84556,29665,29130,116508,298771,58976,60564,26989,56768,266976,25558,114114,60567,171039,116657,116839,83610,29693,59267,171104,29411,116500,60442,25400,24805,65096,688705,117101
GO:0050779	0.00121446317736364	0.999806347169275	8	17	RNA destabilization	BP	13569	1774	Hnrnpr,Cnot6l,Tnfrsf1b,Ythdf2,LOC108348175,Khsrp,Zfp36l2,Ythdf3	319110,360917,156767,313053,499022,171137,298765,361920
GO:0007612	0.00123695286328672	0.99935735789368	41	157	learning	BP	13569	1774	Chrnb2,Slc24a2,Tnr,Nlgn3,Mecp2,Pias1,Amph,Nrxn1,Tacr1,Nrxn3,Shank2,Grm7,Cacna1e,Actr2,Chrna7,Adgrb3,Kras,Slc12a5,Oprk1,Crhr1,Epm2a,Grin2a,Cntn2,Ddhd2,Pak7,Bche,Grm5,Kalrn,Adcy3,Creb1,Ppt1,Synpo,Slc8a2,Atxn1,Syngap1,Tanc1,Dgki,Jph4,Drd5,Shank3,Cacna1c	54239,84550,25567,171297,29386,300772,60668,60391,24807,116508,171093,81672,54234,289820,25302,301309,24525,171373,29335,58959,114005,24409,25356,680971,311450,65036,24418,84009,64508,81646,29411,60324,140447,25049,192117,311055,688705,445271,25195,59312,24239
GO:0001505	0.00127563417895741	0.999323337647442	42	183	regulation of neurotransmitter levels	BP	13569	1774	Stx7,Nos1,Nrxn1,Prima1,Doc2b,Apba1,Ap3m2,Abat,Rims1,P2rx7,Syn3,Nrxn3,Kcnj10,Prepl,Slc30a1,Syt9,Cadps,Pclo,Rims4,Stxbp1,Dnm1l,Syt10,Rph3a,Cplx2,Rims2,Apba2,Atp2a2,Arhgef11,Gabra2,Syt7,Gper1,Ppt1,Snap29,Lin7c,Glul,Camk2a,Nat8l,Syt2,Adgrl1,Maoa,Dgki,Kcnc3	60466,24598,60391,690195,81820,83589,140667,81632,84556,29665,29130,116508,29718,298771,58976,60564,26989,56768,266976,25558,114114,60567,171039,116657,116839,83610,29693,78966,289606,59267,171104,29411,116500,60442,24957,25400,289727,24805,65096,29253,688705,117101
GO:0099531	0.00132684907003404	0.999349297023634	34	140	presynaptic process involved in chemical synaptic transmission	BP	13569	1774	Stx7,Nrxn1,Doc2b,Apba1,Ap3m2,Rims1,P2rx7,Syn3,Nrxn3,Prepl,Slc30a1,Syt9,Cadps,Pclo,Rims4,Stxbp1,Dnm1l,Syt10,Rph3a,Cplx2,Rims2,Apba2,Atp2a2,Syt7,Gper1,Ppt1,Snap29,Lin7c,Camk2a,Nat8l,Syt2,Adgrl1,Dgki,Kcnc3	60466,60391,81820,83589,140667,84556,29665,29130,116508,298771,58976,60564,26989,56768,266976,25558,114114,60567,171039,116657,116839,83610,29693,59267,171104,29411,116500,60442,25400,289727,24805,65096,688705,117101
GO:0007275	0.00133984651544163	0.99888114901091	635	3999	multicellular organism development	BP	13569	1774	Prkacb,Chrnb2,Gabrb2,Grk3,Nos1,Atf2,Dcaf1,Opa1,Akap6,Nexmif,Myo5a,Traf6,Mfn2,Vldlr,Kcnab2,Adar,Hdac9,Scn2b,Kcna2,Lifr,Rnf38,Akt3,Rbfox2,Tenm3,Gna11,Lrrc8a,Fem1b,Picalm,Gsk3b,Srcin1,Ptprg,Tnr,Ttc3,Ttbk2,LOC103693780,Tub,Dlc1,Nlgn3,Mecp2,Golga2,Nr2c2,Ncoa2,Lrig2,Cdh6,Kcnq3,Fry,Eif2ak1,Ppargc1a,Htr5a,Trpc5,Nup50,Hdac4,Mapk9,Pbx1,Ndst1,Il6st,Pik3cb,Nsd1,Nrxn1,Ank1,Tbc1d24,Nlgn2,Pgap1,Fzd3,Pacsin1,Sen…	293508,54239,25451,25372,24598,81647,315987,171116,64553,302396,25017,311245,64476,25696,29738,81635,687001,25349,25468,81680,171501,29414,362950,306451,81662,311846,315745,89816,84027,56029,171357,25567,360702,311349,360975,25609,58834,171297,29386,64528,50659,83724,310753,25409,29682,304244,27137,83516,25689,140933,25497,363287,50658,304947,29633,25205,85243,306764,60391,306570,287110,117096,31…
GO:0019226	0.0013443958251113	0.999437364573993	25	81	transmission of nerve impulse	BP	13569	1774	Kcna2,Tnr,Scn1a,Chrm5,P2rx7,Nrcam,Grm7,Cacna1e,Ank3,Chrna7,Scn3a,Pafah1b1,Gba,Gria1,Kcnq2,Nfasc,Scn8a,Kcna1,Cacng5,Cacnb4,Gper1,Kcnma1,Cacng7,Cacna1i,Drd5	25468,25567,81574,53949,29665,497815,81672,54234,361833,25302,497770,83572,684536,50592,170848,116690,29710,24520,140726,58942,171104,83731,140728,56827,25195
GO:2000112	0.001364739747825	0.99888992350224	407	2554	regulation of cellular macromolecule biosynthetic process	BP	13569	1774	Usp22,Hcfc1,Nos1,Atf2,Dcaf1,Irf2bpl,Trim44,Phf20,Traf6,Vldlr,Tnks,Adar,Hdac9,Rad54l2,Rbfox2,Picalm,Gsk3b,Zfp799,Larp4b,Brd3,Med12l,Med14,Usp15,Trim37,Camta1,Mecp2,Kpna6,Golga2,Snapc5,Nr2c2,Ncoa2,Pias1,Slc30a9,Eif2ak1,Zfp597,Ppargc1a,Supt16h,Hdac4,Mapk9,Pbx1,Zbtb4,Zkscan1,Nsd1,Ogfod1,Wbp2,Senp2,Cdk12,Eif4enif1,Crebl2,Zfp281,Stat5b,Ss18l1,Pak3,Pten,Arid5b,Ikzf5,Erbb4,Nsd3,E2f3,Map2k7,Ago3,Notch3,Lh…	303201,363519,24598,81647,315987,314329,362172,311575,311245,25696,290794,81635,687001,363135,362950,89816,84027,494339,307070,362092,690752,317343,171329,360592,362665,29386,362607,64528,691501,50659,83724,300772,498358,27137,266774,83516,305851,363287,50658,304947,287441,498160,306764,307657,192645,78973,192350,305468,362453,305083,25126,192352,29433,50557,309728,309031,59323,290831,291105,3638…
GO:0008016	0.00138240075927881	0.999298196350641	37	153	regulation of heart contraction	BP	13569	1774	Nos1,Akap6,Scn2b,Hdac4,Chrm2,Ehd3,Adra1a,Gnao1,Prkca,Slc8a1,Tacr3,Hsp90aa1,Itpr2,Tmem65,Pde4d,Cacna1e,Sp4,Chrna7,Cacnb2,Atp2a2,Gpd1l,Mef2a,Akap9,Nup155,Kcnj2,Atp2b4,Cxadr,Grk2,Pde5a,Atp1a1,Thrb,Ryr2,Slc9a1,Kcnd3,Gsk3a,Cacna1c,Sema3a	24598,64553,25349,363287,81645,192249,29412,50664,24680,29715,24808,299331,81678,500874,24627,54234,25162,25302,116600,29693,363159,309957,246150,117021,29712,29600,89843,25238,171115,24211,24831,689560,24782,65195,50686,24239,29751
GO:0021895	0.00138563974891591	0.999768076059223	8	18	cerebral cortex neuron differentiation	BP	13569	1774	Lhx6,Nr2e1,Ascl1,Pafah1b1,Rac1,Chd5,Cntn2,LOC103690024	311901,684085,64186,83572,363875,691589,25356,312703
GO:0071840	0.00140032097680748	0.998824824874441	710	4594	cellular component organization or biogenesis	BP	13569	1774	Usp22,Chrnb2,Hcfc1,Stx7,Smcr8,Extl3,Nos1,Atf2,Acaca,Dcaf1,Opa1,Spock2,Akap6,Phf20,Myo5a,Traf6,Mfn2,Vldlr,Kcnab2,Tnks,Adar,Peak1,Hdac9,Csnk1g3,Ppfia1,Ppm1e,Kcna2,Lifr,Crk,Akt3,Rbfox2,Tenm3,Gna11,Letm1,Lrrc8a,Picalm,Gsk3b,Nudcd3,Srcin1,Akap2,Tubgcp2,Ptprg,Tnr,Vps41,Usp15,Trim37,Urb2,Ttc3,Gnai1,Ttbk2,Tub,Dlc1,Nlgn3,Mecp2,Golga2,Sptbn1,Ormdl3,Zfyve9,Nploc4,Lrig2,Tom1l2,Pias1,Fry,Amph,Snx30,Ppargc1a,S…	303201,54239,363519,60466,497918,56819,24598,81647,60581,315987,171116,361840,64553,311575,25017,311245,64476,25696,29738,290794,81635,315686,687001,64823,293645,360593,25468,81680,54245,29414,362950,306451,81662,305457,311846,89816,84027,100125378,56029,298024,309098,171357,25567,306991,171329,360592,292087,360702,25686,311349,25609,58834,171297,29386,64528,305614,360618,313477,140639,310753,360…
GO:0051640	0.00140306955654669	0.999070840019482	92	463	organelle localization	BP	13569	1774	Stx7,Opa1,Myo5a,Mfn2,Nlgn3,Mecp2,Golga2,Amph,Nrxn1,Dctn4,Nlgn2,Pacsin1,Bicd1,Pten,Doc2b,Vamp7,Apba1,Ap3m2,Fgf14,Rims1,P2rx7,Map6d1,Pdpk1,Ctnnb1,Arf1,Dpysl2,Ncam1,Dnm3,Prepl,Syt9,Hmces,Cadps,Lemd3,Pclo,Rims4,Fer,Plekhm2,Mis12,Sh3gl2,Gbf1,AABR07007000.1,Kif1b,Exoc6b,Actr2,Ttl,Rab27b,Pafah1b1,Ahi1,Stxbp1,Stx6,Mtm1,Ikbkg,Exoc8,Dnm1l,Syt10,Ndel1,Crhr1,Kcnb1,Ap1ar,Insc,Dync1h1,Rph3a,Cplx2,Ston2,Rims2,A…	60466,171116,25017,64476,171297,29386,64528,60668,60391,84428,117096,29704,362466,50557,81820,85491,83589,140667,63851,84556,29665,363823,81745,84353,64310,25416,24586,171574,298771,60564,297428,26989,680066,56768,266976,301737,313667,501706,116743,309451,679869,117548,500233,289820,171572,84590,83572,308923,25558,60562,288762,309295,245709,114114,60567,170845,58959,25736,362037,293166,29489,1710…
GO:0048519	0.00141378048657693	0.998821817824813	591	3865	negative regulation of biological process	BP	13569	1774	Prkacb,Chrnb2,Hcfc1,Smcr8,Gabrb2,Grk3,Nos1,Fem1a,Atf2,Rasal2,Dcaf1,Irf2bpl,Slc24a2,Opa1,Akap6,Slc7a14,Grik3,Trim44,Mgrn1,Ube2j1,Myo5a,Traf6,Mfn2,Srgap1,Vldlr,Tnks,Adar,Hdac9,Ppfia1,Ppm1e,Lifr,Crk,Rbfox2,Letm1,Fem1b,Picalm,Dnajc5,Gsk3b,Srcin1,Ptprg,Tnr,Trim37,Ttc3,Brap,Gnai1,Dyrk1a,Ttbk2,Dlc1,Nlgn3,Mecp2,Golga2,Sptbn1,Ormdl3,Ncoa2,Nploc4,Lrig2,Tom1l2,Pias1,Fry,Eif2ak1,Ppargc1a,Hk1,Trpc5,Hdac4,Pbx1…	293508,54239,363519,497918,25451,25372,24598,316131,81647,304893,315987,314329,84550,171116,64553,499587,298521,362172,302938,297961,25017,311245,64476,314903,25696,290794,81635,687001,293645,360593,81680,54245,362950,305457,315745,89816,79130,84027,56029,171357,25567,360592,360702,687346,25686,25255,311349,58834,171297,29386,64528,305614,360618,83724,140639,310753,360537,300772,304244,27137,8351…
GO:0099054	0.00143552652790213	0.999875572109604	6	9	presynapse assembly	BP	13569	1774	Nlgn3,Nrxn1,Nlgn2,Pten,Il1rapl1,Lrp4	171297,60391,117096,50557,317553,83469
GO:0061001	0.00143925929154165	0.999566085063526	15	39	regulation of dendritic spine morphogenesis	BP	13569	1774	Opa1,Mfn2,Srcin1,Nlgn3,Pak3,Pten,Dnm3,Caprin1,Actr2,Pafah1b1,Dnm1l,Ube3a,Kalrn,Tiam1,Shank3	171116,64476,56029,171297,29433,50557,171574,362173,289820,83572,114114,361585,84009,304109,59312
GO:0097659	0.00144638852985348	0.998831005088365	371	2298	nucleic acid-templated transcription	BP	13569	1774	Usp22,Hcfc1,Nos1,Atf2,Dcaf1,Irf2bpl,Trim44,Phf20,Traf6,Vldlr,Tnks,Adar,Hdac9,Rad54l2,Rbfox2,Picalm,Gsk3b,Zfp799,Brd3,Med12l,Med14,Usp15,Trim37,Camta1,Mecp2,Kpna6,Snapc5,Nr2c2,Ncoa2,Pias1,Slc30a9,Zfp597,Ppargc1a,Supt16h,Hdac4,Mapk9,Pbx1,Zbtb4,Zkscan1,Nsd1,Wbp2,Senp2,Cdk12,Dcc,Crebl2,Zfp281,Stat5b,Ss18l1,Scaf8,Pten,Arid5b,NEWGENE_1306210,Ikzf5,Erbb4,Nsd3,E2f3,Notch3,Lhx6,Tfe3,Itch,Zbtb44,Klf7,Foxo3…	303201,363519,24598,81647,315987,314329,362172,311575,311245,25696,290794,81635,687001,363135,362950,89816,84027,494339,362092,690752,317343,171329,360592,362665,29386,362607,691501,50659,83724,300772,498358,266774,83516,305851,363287,50658,304947,287441,498160,306764,192645,78973,192350,25311,362453,305083,25126,192352,245926,50557,309728,361217,309031,59323,290831,291105,56761,311901,317376,311…
GO:0071877	0.00148793501160902	0.999954969974847	4	5	regulation of adrenergic receptor signaling pathway	BP	13569	1774	Nos1,Arrdc3,Atp2b4,Gsk3a	24598,309945,29600,50686
GO:0019935	0.00150519317985026	0.999359157048273	24	97	cyclic-nucleotide-mediated signaling	BP	13569	1774	Mgrn1,Gnai1,Htr5a,Adra1a,Pde4d,Pclo,Eif4ebp2,Gnaq,Epha5,Crhr1,Oprm1,Pex5l,Rims2,Pde4a,Pde3a,Ksr1,Adcy3,Gper1,Ednrb,Pde7b,Gpr26,Htr7,Htr4,Drd5	302938,25686,25689,29412,24627,56768,361845,81666,79208,58959,25601,286937,116839,25638,50678,360573,64508,171104,50672,140929,192153,65032,25324,25195
GO:0006351	0.0015205278947255	0.998770813108814	368	2277	transcription, DNA-templated	BP	13569	1774	Usp22,Hcfc1,Nos1,Atf2,Dcaf1,Irf2bpl,Trim44,Phf20,Traf6,Vldlr,Tnks,Adar,Hdac9,Rad54l2,Rbfox2,Picalm,Gsk3b,Zfp799,Brd3,Med12l,Med14,Usp15,Trim37,Camta1,Mecp2,Kpna6,Snapc5,Nr2c2,Ncoa2,Pias1,Slc30a9,Zfp597,Ppargc1a,Supt16h,Hdac4,Mapk9,Pbx1,Zbtb4,Zkscan1,Nsd1,Wbp2,Senp2,Cdk12,Crebl2,Zfp281,Stat5b,Ss18l1,Scaf8,Pten,Arid5b,NEWGENE_1306210,Ikzf5,Erbb4,Nsd3,E2f3,Notch3,Lhx6,Tfe3,Itch,Zbtb44,Klf7,Foxo3,Bmp…	303201,363519,24598,81647,315987,314329,362172,311575,311245,25696,290794,81635,687001,363135,362950,89816,84027,494339,362092,690752,317343,171329,360592,362665,29386,362607,691501,50659,83724,300772,498358,266774,83516,305851,363287,50658,304947,287441,498160,306764,192645,78973,192350,362453,305083,25126,192352,245926,50557,309728,361217,309031,59323,290831,291105,56761,311901,317376,311567,36…
GO:0023061	0.00155485460131471	0.998992403691031	81	423	signal release	BP	13569	1774	Stx7,Nos1,Myo5a,Mfn2,Il6st,Nrxn1,Nlgn2,Doc2b,Vamp7,Apba1,Ap3m2,Abat,Rims1,P2rx7,Tacr1,Syn3,Nrxn3,Prepl,Itpr2,Slc30a1,Syt9,Cadps,Stxbp5l,Pclo,Rims4,Arrb1,Pde1c,Tardbp,Cacna1e,AABR07007000.1,Rab11fip2,Irs1,Tmf1,Stxbp1,Dnm1l,Syt10,Rest,Oprk1,Epha5,Crhr1,Oprm1,Kcnb1,Atg7,Pex5l,Rph3a,Cplx2,Rims2,Apba2,Selenot,Mcu,Atp2a2,Rasl10b,Htr1a,Rfx3,Kalrn,Syt7,Gper1,Creb1,Ppt1,Snap29,Inhba,Rptor,Casr,Stxbp4,Lin7…	60466,24598,25017,64476,25205,60391,117096,81820,85491,83589,140667,81632,84556,29665,24807,29130,116508,298771,81678,58976,60564,26989,288080,56768,266976,25387,81742,298648,54234,679869,308003,25467,114206,25558,114114,60567,83618,29335,79208,58959,25601,25736,312647,286937,171039,116657,116839,83610,365802,294560,29693,303382,24473,361746,84009,59267,171104,81646,29411,116500,29200,287871,2424…
GO:0021543	0.00156242585140931	0.999133570959744	47	196	pallium development	BP	13569	1774	Vldlr,Gsk3b,LOC103693780,Mecp2,Htr5a,Kif3a,Pten,Lhx6,Afdn,Ctnnb1,Fat4,Nr2e1,Ascl1,Igf1r,Lrp1,Pafah1b1,Cx3cr1,Phlpp2,Kif5a,Ndel1,Epha5,Atic,Bcan,Atg7,Srgap2,Rac1,Grin2a,Robo1,Insr,Kcna1,Tacc1,Cdon,Mdga1,Ezh1,Atp2b4,Phlpp1,Kdm6b,Acvr1c,Egfr,Usp9x,Dcx,Tent2,LOC103690024,Bcl2,Fut10,Alk,Sema3a	25696,84027,360975,29386,25689,84392,50557,311901,26955,84353,310341,684085,64186,25718,299858,83572,171056,498949,314906,170845,79208,81643,25393,312647,360840,363875,24409,58946,24954,24520,306562,50938,309659,303547,29600,59265,363630,245921,24329,363445,84394,361878,312703,24224,497619,266802,29751
GO:0060079	0.00158194606075265	0.999293391162659	27	100	excitatory postsynaptic potential	BP	13569	1774	Chrnb2,Grik3,Grid1,Gsk3b,Nlgn3,Mecp2,Nrxn1,Tbc1d24,Nlgn2,Pten,Rims1,P2rx7,Grin3a,Glra2,Chrna7,Grid2,Gria1,Oprm1,Grin2a,Rims2,Mtmr2,Chrna2,S1pr2,Glra3,Atxn1,Dgki,Shank3	54239,298521,79219,84027,171297,29386,60391,287110,117096,50557,84556,29665,191573,24397,25302,79220,50592,25601,24409,116839,315422,170945,29415,114516,25049,688705,59312
GO:0007215	0.00158714359411957	0.999342186692284	24	76	glutamate receptor signaling pathway	BP	13569	1774	Grik3,Grid1,Nlgn3,Ppargc1a,Nrxn1,Nlgn2,Klhl24,Grin3a,Grm3,Grm7,Gnaq,Grid2,Gria1,Oprm1,Kcnb1,Grin2a,Cacng5,Grm5,Kalrn,Neto2,Camk2a,Cacng7,Tiam1,Shank3	298521,79219,171297,83516,60391,117096,303803,191573,24416,81672,81666,79220,50592,25601,25736,24409,140726,24418,84009,307757,25400,140728,304109,59312
GO:0051128	0.00159367477867677	0.998722334872099	333	1971	regulation of cellular component organization	BP	13569	1774	Chrnb2,Hcfc1,Smcr8,Extl3,Nos1,Opa1,Akap6,Mfn2,Vldlr,Tnks,Csnk1g3,Ppfia1,Ppm1e,Crk,Tenm3,Picalm,Gsk3b,Srcin1,Ptprg,Tnr,Vps41,Trim37,Ttc3,Gnai1,Ttbk2,Tub,Dlc1,Nlgn3,Mecp2,Golga2,Sptbn1,Lrig2,Tom1l2,Amph,Ppargc1a,Trpc5,Hdac4,Mapk9,Nsd1,Nrxn1,Ank1,Tbc1d24,Ogfod1,Wbp2,Nlgn2,Pacsin1,Bicd1,Kif3a,Ehd3,Dcc,Ss18l1,Nav3,Pak3,Pten,Flrt1,Golga4,Map2k7,Doc2b,Vamp7,Dnaja4,Rims1,P2rx7,Map6d1,Bmpr2,Cdc27,Setd7,Ta…	54239,363519,497918,56819,24598,171116,64553,64476,25696,290794,64823,293645,360593,54245,306451,89816,84027,56029,171357,25567,306991,360592,360702,25686,311349,25609,58834,171297,29386,64528,305614,310753,360537,60668,83516,140933,363287,50658,306764,60391,306570,287110,307657,192645,117096,29704,362466,84392,192249,25311,192352,314814,29433,50557,499308,501069,363855,81820,85491,300721,84556,2…
GO:0042787	0.00162255866135418	0.999237807421666	30	115	protein ubiquitination involved in ubiquitin-dependent protein catabolic process	BP	13569	1774	Klhl11,Pten,Itch,Ddb1,Rnf43,Nedd4,Hecw2,Hecw1,Wwp1,Map3k1,Ube3a,Bfar,Sufu,Spopl,Cul4b,Klhl15,Rnf144a,Trim67,Trip12,Ptk2,Ube2z,Klhl25,Cacul1,Btbd9,Lats1,Kbtbd4,Rnf125,Dtx3l,Rnf144b,Rnf11l1	287706,50557,311567,64470,303412,25489,316395,291209,297930,116667,361585,304709,361769,296532,302502,314111,500636,307938,316575,25614,303478,293023,365493,294318,308265,311185,361296,498089,364681,100364162
GO:0032774	0.00164473308133704	0.998667155323832	372	2310	RNA biosynthetic process	BP	13569	1774	Usp22,Hcfc1,Nos1,Atf2,Dcaf1,Irf2bpl,Trim44,Phf20,Traf6,Vldlr,Tnks,Adar,Hdac9,Rad54l2,Rbfox2,Picalm,Gsk3b,Zfp799,Brd3,Med12l,Med14,Usp15,Trim37,Camta1,Mecp2,Kpna6,Snapc5,Nr2c2,Ncoa2,Pias1,Slc30a9,Zfp597,Ppargc1a,Supt16h,Hdac4,Mapk9,Pbx1,Zbtb4,Zkscan1,Nsd1,Wbp2,Senp2,Cdk12,Dcc,Crebl2,Zfp281,Stat5b,Ss18l1,Scaf8,Pten,Arid5b,NEWGENE_1306210,Ikzf5,Erbb4,Nsd3,E2f3,Notch3,Lhx6,Tfe3,Itch,Zbtb44,Klf7,Foxo3…	303201,363519,24598,81647,315987,314329,362172,311575,311245,25696,290794,81635,687001,363135,362950,89816,84027,494339,362092,690752,317343,171329,360592,362665,29386,362607,691501,50659,83724,300772,498358,266774,83516,305851,363287,50658,304947,287441,498160,306764,192645,78973,192350,25311,362453,305083,25126,192352,245926,50557,309728,361217,309031,59323,290831,291105,56761,311901,317376,311…
GO:0015833	0.00164951577225898	0.998717647186731	241	1490	peptide transport	BP	13569	1774	Stx7,Grk3,Nos1,Ap2a2,Ube2j1,Myo5a,Traf6,Mfn2,Vldlr,Adar,Tvp23a,Picalm,Gsk3b,Srcin1,Zmat3,Vps41,Kpna6,Sptbn1,Zfyve9,Nploc4,Tom1l2,Nup50,Mapk9,Nrxn1,Nlgn2,Pgap1,Senp2,Kif3a,Ehd3,Kpna3,Snx13,Aagab,Erbb4,Golga4,Doc2b,Vamp7,Apba1,Ap3m2,Abat,Rims1,Mon2,P2rx7,Syngr1,Fam160a2,Sort1,Cd34,Supt6h,Pacs1,Arf1,Rab14,Rabgap1,Six3,Hsp90aa1,Uhmk1,Nkap,Itpr2,Llgl1,Mief1,Tbc1d5,Ctdspl2,Syt9,Hmces,Cadps,LOC108349010…	60466,25372,24598,81637,297961,25017,311245,64476,25696,81635,360467,89816,84027,56029,64394,306991,362607,305614,313477,140639,360537,25497,50658,60391,117096,316400,78973,84392,192249,361055,362731,171435,59323,501069,81820,85491,83589,140667,81632,84556,314894,29665,29205,293343,83576,305081,303281,171444,64310,94197,311911,78974,299331,246332,298342,81678,54265,315141,501088,311368,60564,2974…
GO:0048488	0.00166319259276192	0.999517595654425	13	41	synaptic vesicle endocytosis	BP	13569	1774	Nlgn3,Amph,Nlgn2,Pacsin1,Dnm3,Sh3gl2,Dnm1l,Ston2,Dnajc6,Syp,Syt2,Btbd9,Eps15	171297,60668,117096,29704,171574,116743,114114,314349,313409,24804,24805,294318,313474
GO:0051656	0.00167481999083199	0.998938946343955	73	364	establishment of organelle localization	BP	13569	1774	Stx7,Myo5a,Nlgn3,Mecp2,Amph,Dctn4,Nlgn2,Pacsin1,Bicd1,Doc2b,Vamp7,Apba1,Ap3m2,Fgf14,Rims1,P2rx7,Pdpk1,Ctnnb1,Arf1,Dpysl2,Dnm3,Prepl,Syt9,Hmces,Cadps,Lemd3,Pclo,Rims4,Fer,Mis12,Sh3gl2,Gbf1,Kif1b,Actr2,Ttl,Rab27b,Pafah1b1,Ahi1,Stxbp1,Ikbkg,Dnm1l,Syt10,Ndel1,Crhr1,Ap1ar,Insc,Dync1h1,Rph3a,Cplx2,Ston2,Rims2,Apba2,Atp2a2,Dctn1,LOC108348120,Tacc1,Dnajc6,Ntn1,Syt7,Syp,Sdad1,Shroom2,Snap29,Ccnb1,Kpnb1,Ki…	60466,25017,171297,29386,60668,84428,117096,29704,362466,81820,85491,83589,140667,63851,84556,29665,81745,84353,64310,25416,171574,298771,60564,297428,26989,680066,56768,266976,301737,501706,116743,309451,117548,289820,171572,84590,83572,308923,25558,309295,114114,60567,170845,58959,362037,293166,29489,171039,116657,314349,116839,83610,29693,29167,361807,306562,313409,114523,59267,24804,289504,31…
GO:0032869	0.00167606690303026	0.999099528758039	41	192	cellular response to insulin stimulus	BP	13569	1774	Opa1,Myo5a,Mfn2,Vldlr,Hdac9,Akt3,Gsk3b,Dlc1,Pten,Pik3r3,Pdpk1,Smarcc1,Prkca,Lpin1,Ptpn1,Igf1r,Fer,Nucks1,Sp1,Eif4ebp2,Irs1,Grb2,Kras,Ndel1,Pdk2,Inppl1,Gpam,Insr,Sesn3,Nras,Osbpl8,Cflar,Ccnd2,Stxbp4,Slc9a1,LOC103694903,Akt2,Myo1c,Gsk3a,Pde3b,Ghr	171116,25017,64476,25696,687001,29414,84027,58834,50557,60664,81745,301020,24680,313977,24697,25718,301737,64709,24790,361845,25467,81504,24525,170845,81530,65038,29653,24954,315427,24605,314824,117279,64033,303443,24782,24672,25233,65261,50686,29516,25235
GO:0071705	0.00168750009852176	0.998667590982653	277	1742	nitrogen compound transport	BP	13569	1774	Chrnb2,Stx7,Grk3,Nos1,Ap2a2,Slc7a14,Ube2j1,Myo5a,Traf6,Mfn2,Vldlr,Adar,Kcna2,Tvp23a,Slc36a1,Picalm,Gsk3b,Srcin1,Zmat3,Vps41,Mecp2,Kpna6,Sptbn1,Zfyve9,Nploc4,Tom1l2,Nup50,Mapk9,Chrm5,Nrxn1,Nlgn2,Pgap1,Senp2,Kif3a,Ehd3,Kpna3,Snx13,Aagab,Erbb4,Golga4,Doc2b,Vamp7,Apba1,Ap3m2,Abat,Slc6a8,Rims1,Mon2,P2rx7,Syngr1,Fam160a2,Sort1,Cd34,Supt6h,Pacs1,Arf1,Rab14,Kcnj10,Dpysl2,Rabgap1,Six3,Hsp90aa1,Uhmk1,Nkap,…	54239,60466,25372,24598,81637,499587,297961,25017,311245,64476,25696,81635,25468,360467,155205,89816,84027,56029,64394,306991,29386,362607,305614,313477,140639,360537,25497,50658,53949,60391,117096,316400,78973,84392,192249,361055,362731,171435,59323,501069,81820,85491,83589,140667,81632,50690,84556,314894,29665,29205,293343,83576,305081,303281,171444,64310,94197,29718,25416,311911,78974,299331,2…
GO:0010468	0.00180410863357738	0.998513766647228	453	2869	regulation of gene expression	BP	13569	1774	Prkacb,Usp22,Hcfc1,Smcr8,Nos1,Atf2,Ubap2l,Dcaf1,Irf2bpl,Trim44,Phf20,Traf6,Mfn2,Vldlr,Tnks,Adar,Hdac9,Rad54l2,Rbfox2,Picalm,Gsk3b,Zfp799,Larp4b,Brd3,Med12l,Med14,Usp15,Trim37,Dyrk1a,Camta1,Mecp2,Kpna6,Snapc5,Nr2c2,Ncoa2,Pias1,Slc30a9,Eif2ak1,Zfp597,Ppargc1a,Supt16h,Hdac4,Mapk9,Pbx1,Pik3cb,Zbtb4,Zkscan1,Nsd1,Nrxn1,Ogfod1,Wbp2,Senp2,Cdk12,Eif4enif1,Crebl2,Zfp281,Stat5b,Ss18l1,Pten,Arid5b,Ikzf5,Erbb…	293508,303201,363519,497918,24598,81647,361984,315987,314329,362172,311575,311245,64476,25696,290794,81635,687001,363135,362950,89816,84027,494339,307070,362092,690752,317343,171329,360592,25255,362665,29386,362607,691501,50659,83724,300772,498358,27137,266774,83516,305851,363287,50658,304947,85243,287441,498160,306764,60391,307657,192645,78973,192350,305468,362453,305083,25126,192352,50557,30972…
GO:1903307	0.00194770307229769	0.999364831401413	15	48	positive regulation of regulated secretory pathway	BP	13569	1774	Doc2b,Vamp7,Rims1,Arf1,Syt9,Cadps,Scamp5,Stxbp1,Dnm1l,Syt10,Crhr1,Kcnb1,Syt7,Cacna1i,Gab2	81820,85491,84556,64310,60564,26989,65171,25558,114114,60567,58959,25736,59267,56827,84477
GO:0000904	0.00196393024966938	0.998599846780258	131	608	cell morphogenesis involved in differentiation	BP	13569	1774	Chrnb2,Opa1,Mfn2,Vldlr,Peak1,Crk,Rbfox2,Picalm,Gsk3b,Srcin1,Tnr,Ttc3,Nlgn3,Golga2,Trpc5,Mapk9,Tbc1d24,Fzd3,Dcc,Ss18l1,Pak3,Pten,Golga4,Vamp7,Klf7,Map6d1,Bmpr2,Pcdh15,Rnf6,Prkca,Ctnna2,Ctnnb1,Dpysl2,Ncam1,Adcy1,Slc11a2,Dnm3,Nrcam,Llgl1,Nr2e1,Il1rapl1,Kidins220,Igf1r,Fer,Ank3,Caprin1,Pias2,Cit,Atp7a,Actr2,Clic4,Nedd4,Chrna7,Kif13b,Ttl,Pafah1b1,Map2,Notch1,Stxbp1,Mapk8,Kif5a,Dnm1l,Sarm1,Adgrb3,Ndel1…	54239,171116,64476,25696,315686,54245,362950,89816,84027,56029,25567,360702,171297,64528,140933,50658,287110,266715,25311,192352,29433,50557,501069,85491,363243,363823,140590,690865,304271,24680,297357,84353,25416,24586,305509,25715,171574,497815,54265,684085,317553,116478,25718,301737,361833,362173,83422,83620,24941,289820,83718,25489,25302,305967,171572,83572,25595,25496,25558,116554,314906,114…
GO:0010657	0.00197623154773416	0.999217439213597	20	77	muscle cell apoptotic process	BP	13569	1774	Mfn2,Lifr,Gsk3b,Gnb1,Pten,Erbb4,Pdpk1,Hsp90aa1,Pcmt1,Igf1r,Arrb1,Mapk8,Apaf1,Cflar,Rbpj,Camk2a,LOC108348175,Fbxo32,Map2k4,Bcl2	64476,81680,84027,24400,50557,59323,81745,299331,25604,25718,25387,116554,78963,117279,679028,25400,499022,171043,287398,24224
GO:0007417	0.00202142252268053	0.998486931520474	175	930	central nervous system development	BP	13569	1774	Chrnb2,Vldlr,Akt3,Rbfox2,Gsk3b,Ptprg,Tnr,Ttbk2,LOC103693780,Dlc1,Nlgn3,Mecp2,Nr2c2,Ncoa2,Kcnq3,Ppargc1a,Htr5a,Mapk9,Ndst1,Il6st,Nrxn1,Nlgn2,Pgap1,Fzd3,Kif3a,Dcc,Pten,Erbb4,Notch3,Abat,Lhx6,Dscaml1,Foxo3,Bmpr2,Hcn2,Gnao1,Ireb2,Afdn,Prkca,Ctnna2,Slc8a1,Ctnnb1,Kcnj10,Dpysl2,Six3,Ncam1,Nrcam,Fat4,Shank2,Nr2e1,Ascl1,Tenm4,Gak,Ttbk1,Pcdh9,Tgfbr2,Igf1r,Glra2,AABR07007000.1,Sos1,Atrn,Adgrl3,Esr2,Lrp1,Atp…	54239,25696,29414,362950,84027,171357,25567,311349,360975,58834,171297,29386,50659,83724,29682,83516,25689,50658,29633,25205,60391,117096,316400,266715,84392,25311,50557,59323,56761,81632,311901,315615,294515,140590,114244,50664,64831,26955,24680,297357,29715,84353,29718,25416,78974,24586,497815,310341,171093,684085,64186,308831,81659,316229,306091,81810,25718,24397,679869,313845,83526,170641,251…
GO:0021537	0.00204908409657336	0.998749509762868	62	274	telencephalon development	BP	13569	1774	Vldlr,Gsk3b,Tnr,LOC103693780,Mecp2,Htr5a,Kif3a,Pten,Erbb4,Lhx6,Afdn,Slc8a1,Ctnnb1,Dpysl2,Six3,Fat4,Nr2e1,Ascl1,Igf1r,Lrp1,Pafah1b1,Cx3cr1,Phlpp2,Kif5a,Ndel1,Sema7a,Epha5,Atic,Bcan,Atg7,Srgap2,Rac1,Grin2a,Robo1,Nfib,Cntn2,Insr,Kcna1,Shh,Tacc1,Inhba,Cxcl12,Cdon,Mdga1,Ezh1,Atp2b4,Phlpp1,Slc8a2,Kdm6b,Acvr1c,Egfr,Oxtr,Usp9x,Dcx,Tent2,LOC103690024,Efna2,Bcl2,Fut10,Alk,Shank3,Sema3a	25696,84027,25567,360975,29386,25689,84392,50557,59323,311901,26955,29715,84353,25416,78974,310341,684085,64186,25718,299858,83572,171056,498949,314906,170845,315711,79208,81643,25393,312647,360840,363875,24409,58946,29227,25356,24954,24520,29499,306562,29200,24772,50938,309659,303547,29600,59265,140447,363630,245921,24329,25342,363445,84394,361878,312703,84358,24224,497619,266802,59312,29751
GO:0006836	0.00209915932730018	0.998863306797286	41	178	neurotransmitter transport	BP	13569	1774	Stx7,Nos1,Nrxn1,Doc2b,Apba1,Ap3m2,Slc6a8,Rims1,P2rx7,Syn3,Nrxn3,Kcnj10,Prepl,Slc30a1,Syt9,Cadps,Pclo,Rims4,Slc6a6,Stxbp1,Dnm1l,Syt10,Rph3a,Cplx2,Rims2,Apba2,Atp2a2,Sv2c,Gabra2,Syt7,Gper1,Ppt1,Snap29,Lin7c,Camk2a,Nat8l,Sv2a,Syt2,Adgrl1,Dgki,Kcnc3	60466,24598,60391,81820,83589,140667,50690,84556,29665,29130,116508,29718,298771,58976,60564,26989,56768,266976,29464,25558,114114,60567,171039,116657,116839,83610,29693,29643,289606,59267,171104,29411,116500,60442,25400,289727,117559,24805,65096,688705,117101
GO:0006898	0.00211473249240156	0.998784024635464	49	228	receptor-mediated endocytosis	BP	13569	1774	Grk3,Vldlr,Picalm,Nlgn3,Amph,Nlgn2,Pacsin1,Bicd1,Kif3a,Prkca,Ldlrap1,Arf1,Dnm3,Tbc1d5,Gak,Tgfbr2,Arrb1,Sh3gl2,Ap2b1,Lrp1,Nedd4,Ahi1,Htr1b,Gria1,Dnm1l,Grb2,Lrrtm2,Ston2,Cntn2,Epn1,Dnajc6,Tmprss5,Angpt1,Syp,Ppt1,Mtmr2,Aak1,Grk2,Dab2,Syt2,Snx9,Egfr,Btbd9,Cd2ap,Arhgap27,Eps15,Slc9a3,Loxl2,Ghr	25372,25696,89816,171297,60668,117096,29704,362466,84392,24680,500564,64310,171574,501088,81659,81810,25387,116743,140670,299858,25489,308923,25075,50592,114114,81504,685472,314349,25356,117277,313409,266681,89807,24804,29411,315422,500244,25238,79128,24805,683687,24329,294318,316258,303583,313474,24784,290350,25235
GO:0006357	0.00212086709629977	0.998339974495567	245	1455	regulation of transcription from RNA polymerase II promoter	BP	13569	1774	Hcfc1,Nos1,Atf2,Dcaf1,Irf2bpl,Traf6,Vldlr,Tnks,Hdac9,Rad54l2,Gsk3b,Brd3,Med12l,Med14,Usp15,Trim37,Camta1,Mecp2,Kpna6,Nr2c2,Ncoa2,Pias1,Slc30a9,Ppargc1a,Supt16h,Hdac4,Pbx1,Zbtb4,Nsd1,Wbp2,Senp2,Cdk12,Zfp281,Stat5b,Arid5b,Ikzf5,E2f3,Notch3,Tfe3,Klf7,Foxo3,Bmpr2,Mnt,Smarcc1,Ago2,Mtdh,Epc1,Klf12,Lpin1,Ube2i,Supt6h,Ctnnb1,Six3,Nkap,Myt1l,Tcf12,Creb5,Rnf4,Zbtb7a,Purb,Ago1,Nfic,Smarca2,Ctdspl2,Nr2e1,Sin…	363519,24598,81647,315987,314329,311245,25696,290794,687001,363135,84027,362092,690752,317343,171329,360592,362665,29386,362607,50659,83724,300772,498358,83516,305851,363287,304947,287441,306764,192645,78973,192350,305083,25126,309728,309031,291105,56761,317376,363243,294515,140590,287521,301020,59117,170910,100362678,306110,313977,25573,303281,84353,78974,298342,116668,25720,500131,29274,117107,…
GO:0010628	0.0021726524552572	0.998298923177271	244	1463	positive regulation of gene expression	BP	13569	1774	Usp22,Hcfc1,Nos1,Atf2,Ubap2l,Irf2bpl,Trim44,Traf6,Mfn2,Tnks,Adar,Rad54l2,Picalm,Gsk3b,Larp4b,Med12l,Med14,Camta1,Mecp2,Kpna6,Nr2c2,Ncoa2,Pias1,Slc30a9,Ppargc1a,Supt16h,Hdac4,Mapk9,Pbx1,Pik3cb,Nsd1,Nrxn1,Wbp2,Senp2,Cdk12,Crebl2,Zfp281,Stat5b,Ss18l1,Pten,Erbb4,E2f3,Ago3,Notch3,Tfe3,Rims1,Klf7,Foxo3,P2rx7,Bmpr2,Setd7,Smarcc1,Rnf6,Ago2,Epc1,Klf12,Lpin1,Cd34,Supt6h,Ctnnb1,Six3,Uhmk1,Myt1l,Tcf12,Creb5,…	303201,363519,24598,81647,361984,314329,362172,311245,64476,290794,81635,363135,89816,84027,307070,690752,317343,362665,29386,362607,50659,83724,300772,498358,83516,305851,363287,50658,304947,85243,306764,60391,192645,78973,192350,362453,305083,25126,192352,50557,59323,291105,313593,56761,317376,84556,363243,294515,29665,140590,689954,301020,304271,59117,100362678,306110,313977,305081,303281,8435…
GO:0030154	0.00220039570927624	0.998171893421015	492	3045	cell differentiation	BP	13569	1774	Chrnb2,Gabrb2,Nos1,Atf2,Rmdn3,Dcaf1,Opa1,Akap6,Ube2j1,Myo5a,Traf6,Mfn2,Vldlr,Kcnab2,Adar,Peak1,Hdac9,Lifr,Rnf38,Crk,Rbfox2,Tenm3,Gna11,Lrrc8a,Fem1b,Picalm,Gsk3b,Srcin1,Ptprg,Tnr,Ttc3,LOC103693780,Nlgn3,Mecp2,Golga2,Nr2c2,Lrig2,Pias1,Kcnq3,Fry,Eif2ak1,Ppargc1a,Trpc5,Hdac4,Mapk9,Pbx1,Il6st,Nrxn1,Ank1,Tbc1d24,Nlgn2,Fzd3,Pacsin1,Senp2,Cdk12,Kif3a,Eif4enif1,Dcc,Crebl2,Zfp281,Stat5b,Ss18l1,Pak3,Pten,Ar…	54239,25451,24598,81647,311328,315987,171116,64553,297961,25017,311245,64476,25696,29738,81635,315686,687001,81680,171501,54245,362950,306451,81662,311846,315745,89816,84027,56029,171357,25567,360702,360975,171297,29386,64528,50659,310753,300772,29682,304244,27137,83516,140933,363287,50658,304947,25205,60391,306570,287110,117096,266715,29704,78973,192350,84392,305468,25311,362453,305083,25126,192…
GO:1902630	0.00220882107941261	1	3	3	regulation of membrane hyperpolarization	BP	13569	1774	Trpc5,Hcn1,Crtc1	140933,84390,684527
GO:0022029	0.00225952145894767	0.999142651928128	19	60	telencephalon cell migration	BP	13569	1774	Tnr,LOC103693780,Lhx6,Ctnnb1,Nr2e1,Pafah1b1,Cx3cr1,Ndel1,Srgap2,Rac1,Robo1,Cntn2,Cxcl12,Mdga1,Egfr,Dcx,LOC103690024,Fut10,Sema3a	25567,360975,311901,84353,684085,83572,171056,170845,360840,363875,58946,25356,24772,309659,24329,84394,312703,497619,29751
GO:0120035	0.00227365772228531	0.998391057975213	120	595	regulation of plasma membrane bounded cell projection organization	BP	13569	1774	Chrnb2,Opa1,Mfn2,Vldlr,Tenm3,Gsk3b,Srcin1,Ptprg,Tnr,Ttbk2,Nlgn3,Mecp2,Golga2,Lrig2,Trpc5,Hdac4,Nrxn1,Tbc1d24,Nlgn2,Pacsin1,Dcc,Ss18l1,Nav3,Pak3,Pten,Golga4,Vamp7,Rims1,P2rx7,Bmpr2,Rnf6,Arf1,Cep97,Dpysl2,Hsp90aa1,Dnm3,Nrcam,Nr2e1,Nckap1,RGD1307443,Gak,Il1rapl1,Kidins220,Asap1,Igf1r,Wasf2,Fer,Scarb2,Caprin1,Pias2,Lrp1,Cit,Atp7a,Actr2,Nedd4,Kif13b,Ttl,Tmem30a,Stk24,Pafah1b1,Map2,Ahi1,Grid2,Tbc1d7,Dn…	54239,171116,64476,25696,306451,84027,56029,171357,25567,311349,171297,29386,64528,310753,140933,363287,60391,287110,117096,29704,25311,192352,314814,29433,50557,501069,85491,84556,29665,140590,304271,64310,304007,25416,299331,171574,497815,684085,58823,361244,81659,317553,116478,314961,25718,313024,301737,117106,362173,83422,299858,83620,24941,289820,25489,305967,171572,300857,361092,83572,25595…
GO:0060073	0.0022848367131283	0.99973244275366	6	11	micturition	BP	13569	1774	Chrnb2,Adra1a,Tacr1,Kcnma1,Htr7,Cacna1c	54239,29412,24807,83731,65032,24239
GO:0006998	0.00231196414708794	0.999343709859906	12	37	nuclear envelope organization	BP	13569	1774	Zmpste24,Lemd3,Tardbp,Pafah1b1,Ndel1,Ubxn2b,Dctn1,LOC108348120,Osbpl8,Gper1,Nup155,Ubxn2a	313564,680066,298648,83572,170845,312965,29167,361807,314824,171104,117021,685859
GO:0060322	0.0023782995153968	0.998254623812649	148	770	head development	BP	13569	1774	Chrnb2,Vldlr,Akt3,Rbfox2,Gsk3b,Ptprg,Tnr,Ttbk2,LOC103693780,Dlc1,Mecp2,Nr2c2,Ncoa2,Ppargc1a,Htr5a,Ndst1,Nrxn1,Nlgn2,Pgap1,Fzd3,Kif3a,Pten,Arid5b,Erbb4,Notch3,Abat,Lhx6,Dscaml1,Foxo3,Bmpr2,Hcn2,Gnao1,Ireb2,Afdn,Ctnna2,Slc8a1,Ctnnb1,Dpysl2,Six3,Ncam1,Fat4,Shank2,Nr2e1,Ascl1,Gak,Ttbk1,Pcdh9,Tgfbr2,Igf1r,AABR07007000.1,Sos1,Atrn,Adgrl3,Esr2,Lrp1,Atp7a,Gnaq,Pafah1b1,Ahi1,Notch1,Cx3cr1,Phlpp2,Grid2,Ets…	54239,25696,29414,362950,84027,171357,25567,311349,360975,58834,29386,50659,83724,83516,25689,29633,60391,117096,316400,266715,84392,50557,309728,59323,56761,81632,311901,315615,294515,140590,114244,50664,64831,26955,297357,29715,84353,25416,78974,24586,310341,171093,684085,64186,81659,316229,306091,81810,25718,679869,313845,83526,170641,25149,299858,24941,81666,83572,308923,25496,171056,498949,7…
GO:1900006	0.00251631366766393	0.998861680836903	26	91	positive regulation of dendrite development	BP	13569	1774	Opa1,Mfn2,Vldlr,Nlgn3,Mecp2,Tbc1d24,Nlgn2,Pacsin1,Ss18l1,Pak3,Vamp7,Arf1,Il1rapl1,Caprin1,Pias2,Actr2,Pafah1b1,Dnm1l,Rac1,Tnik,Il1rap,Kalrn,Tiam1,Ankrd27,Crtc1,Shank3	171116,64476,25696,171297,29386,287110,117096,29704,192352,29433,85491,64310,317553,362173,83422,289820,83572,114114,363875,294917,25466,84009,304109,361555,684527,59312
GO:0006813	0.00255199721055897	0.998531325075478	48	212	potassium ion transport	BP	13569	1774	Nos1,Slc24a2,Akap6,Grik3,Kcnab2,Kcna2,Slc9a7,Slc9a8,Kcnq3,Nalcn,Kcnh7,Klhl24,Dpp10,Pten,Kcnj3,Hcn2,Kcnj10,Slc24a3,Hcn1,Ank3,Kcnj9,Gnaq,Nedd4,Kcnq2,Rest,Slc12a5,Kcnk9,Oprk1,Kcnb1,Kcnf1,Kcna1,Kcnh5,Kcnip3,Akap9,Neto2,Kcnj2,Kcnma1,Atp1a1,Kcng3,Slc9a1,Abcc9,Kcnd3,Slc9a4,Kcns2,Kcnj12,Slc9a3,Slc12a6,Kcnc3	24598,84550,64553,298521,29738,25468,317170,311651,29682,266760,170739,303803,363972,50557,50599,114244,29718,85267,84390,361833,116560,81666,25489,170848,83618,171373,84429,29335,25736,298908,24520,171146,65199,246150,307757,29712,83731,24211,171011,24782,25560,65195,24785,66022,117052,24784,691209,117101
GO:0071879	0.0026220274230113	1	3	3	positive regulation of adrenergic receptor signaling pathway	BP	13569	1774	Nos1,Arrdc3,Gsk3a	24598,309945,50686
GO:0048168	0.00263129413148483	0.998945391681122	20	69	regulation of neuronal synaptic plasticity	BP	13569	1774	Gsk3b,Rims1,Syngr1,Kcnj10,Shisa6,Kras,Bcan,Rac1,Grin2a,Cntn2,Grm5,Kalrn,Syp,Camk2a,Synpo,Slc8a2,Camk2g,Syngap1,Drd5,Shank3	84027,84556,29205,29718,497926,24525,25393,363875,24409,25356,24418,84009,24804,25400,60324,140447,171140,192117,25195,59312
GO:0045665	0.00263538539068825	0.998474675918351	49	210	negative regulation of neuron differentiation	BP	13569	1774	Gsk3b,Ptprg,Tnr,Ttc3,Nlgn3,Mecp2,Lrig2,Trpc5,Pbx1,Eif4enif1,Pten,Notch3,Foxo3,Rnf6,Six3,Dnm3,Nr2e1,Mib1,Ascl1,RGD1307443,Gak,Asap1,Ddx6,Lrp1,Cit,Pafah1b1,Notch1,Rest,Inppl1,Ube3a,Cntn2,Lrp4,Fat3,Shh,Ntn1,Dpysl3,Rbpj,Zhx2,Hey1,Sema5a,Ptk2,Ednrb,Dab2,Sema3g,Rap1gap2,Syngap1,Hmg20a,Gsk3a,Sema3a	84027,171357,25567,360702,171297,29386,310753,140933,304947,305468,50557,56761,294515,304271,78974,171574,684085,307594,64186,361244,81659,314961,500988,299858,83620,83572,25496,83618,65038,361585,25356,83469,191571,29499,114523,25418,679028,314988,155437,310207,25614,50672,79128,290562,303298,192117,315689,50686,29751
GO:0035176	0.002639485334553	0.999055930804095	17	50	social behavior	BP	13569	1774	Chrnb2,Grid1,Nlgn3,Mecp2,Nrxn1,Nlgn2,Vps13a,Pten,Nrxn3,Shank2,Nr2e1,Eif4ebp2,Kalrn,Oxtr,Grpr,Ppp3cb,Shank3	54239,79219,171297,29386,60391,117096,309243,50557,116508,171093,684085,361845,84009,25342,24938,24675,59312
GO:0051703	0.002639485334553	0.999055930804095	17	50	intraspecies interaction between organisms	BP	13569	1774	Chrnb2,Grid1,Nlgn3,Mecp2,Nrxn1,Nlgn2,Vps13a,Pten,Nrxn3,Shank2,Nr2e1,Eif4ebp2,Kalrn,Oxtr,Grpr,Ppp3cb,Shank3	54239,79219,171297,29386,60391,117096,309243,50557,116508,171093,684085,361845,84009,25342,24938,24675,59312
GO:0010720	0.0026425437782047	0.998172114458743	102	514	positive regulation of cell development	BP	13569	1774	Opa1,Akap6,Mfn2,Vldlr,Crk,Tenm3,Gsk3b,Nlgn3,Mecp2,Golga2,Trpc5,Mapk9,Il6st,Tbc1d24,Nlgn2,Fzd3,Pacsin1,Dcc,Ss18l1,Pak3,Pten,Golga4,Vamp7,Rims1,Bmpr2,Ctnnb1,Arf1,Tcf12,Ascl1,Vwc2l,Tenm4,Il1rapl1,Kidins220,Igf1r,Zfp609,Scarb2,Caprin1,Trib1,Pias2,Spen,Actr2,Tmem30a,Stk24,Pafah1b1,Ahi1,Notch1,Mapk8,Cx3cr1,Dnm1l,Rrn3,Bnip2,Ndel1,Sema7a,Oprm1,Rac1,Rims2,Robo1,Tnik,Pde3a,Il1rap,Cntn1,Add1,Shh,Tcf4,Ntn1,G…	171116,64553,64476,25696,54245,306451,84027,171297,29386,64528,140933,50658,25205,287110,117096,266715,29704,25311,192352,29433,50557,501069,85491,84556,140590,84353,64310,25720,64186,501160,308831,317553,116478,25718,363412,117106,362173,78969,83422,690911,289820,300857,361092,83572,308923,25496,116554,171056,114114,304714,300811,170845,315711,25601,363875,116839,58946,294917,50678,25466,117258,…
GO:0060769	0.0027461746324219	1	3	3	positive regulation of epithelial cell proliferation involved in prostate gland development	BP	13569	1774	Ctnnb1,Shh,Ar	84353,29499,24208
GO:0045935	0.00275406335764239	0.997837782624386	237	1443	positive regulation of nucleobase-containing compound metabolic process	BP	13569	1774	Usp22,Hcfc1,Nos1,Atf2,Irf2bpl,Trim44,Traf6,Tnks,Rad54l2,Picalm,Gsk3b,Med12l,Med14,Camta1,Mecp2,Kpna6,Nr2c2,Ncoa2,Pias1,Slc30a9,Ppargc1a,Supt16h,Hdac4,Mapk9,Pbx1,Nsd1,Wbp2,Senp2,Cdk12,Crebl2,Zfp281,Stat5b,Ss18l1,Pak3,Erbb4,E2f3,Map2k7,Notch3,Tfe3,Klf7,Foxo3,P2rx7,Bmpr2,Setd7,Smarcc1,Rnf6,Ago2,Epc1,Klf12,Lpin1,Supt6h,Tnrc6b,Ctnnb1,Six3,Hsp90aa1,Vapb,Myt1l,Tcf12,Creb5,Rnf4,Ago1,Aff1,Nfic,Smarca2,Nr2…	303201,363519,24598,81647,314329,362172,311245,290794,363135,89816,84027,690752,317343,362665,29386,362607,50659,83724,300772,498358,83516,305851,363287,50658,304947,306764,192645,78973,192350,362453,305083,25126,192352,29433,59323,291105,363855,56761,317376,363243,294515,29665,140590,689954,301020,304271,59117,100362678,306110,313977,303281,192178,84353,78974,299331,60431,116668,25720,500131,292…
GO:0060292	0.0027651674256564	0.999230174820629	12	31	long term synaptic depression	BP	13569	1774	Slc24a2,Pten,Arf1,Shank2,Stxbp1,Grid2,Gria1,Kcnb1,Mgll,Dgki,Drd5,Shank3	84550,50557,64310,171093,25558,79220,50592,25736,29254,688705,25195,59312
GO:0097061	0.00280396104533337	0.998826650597735	22	71	dendritic spine organization	BP	13569	1774	Opa1,Mfn2,Srcin1,Nlgn3,Pak3,Pten,Arf1,Dnm3,Igf1r,Caprin1,Actr2,Chrna7,Pafah1b1,Dnm1l,Epha5,Ube3a,Insr,Kalrn,Mtmr2,Tiam1,Tanc1,Shank3	171116,64476,56029,171297,29433,50557,64310,171574,25718,362173,289820,25302,83572,114114,79208,361585,24954,84009,315422,304109,311055,59312
GO:0060406	0.00281252361358597	0.999733799991259	5	9	positive regulation of penile erection	BP	13569	1774	Shh,Ar,Ednrb,P2ry2,Oxtr	29499,24208,50672,29597,25342
GO:0003015	0.002857813299642	0.99842106644412	41	182	heart process	BP	13569	1774	Nos1,Akap6,Scn2b,Scn1a,Hdac4,Chrm2,Ehd3,Adra1a,Gnao1,Prkca,Slc8a1,Tacr3,Hsp90aa1,Itpr2,Tmem65,Pde4d,Cacna1e,Sp4,Chrna7,Dnm1l,Cacnb2,Atp2a2,Gpd1l,Mef2a,Akap9,Nup155,Kcnj2,Atp2b4,Cxadr,Grk2,Pde5a,Atp1a1,Akap13,Thrb,Ryr2,Slc9a1,Kcnd3,Smad5,Gsk3a,Cacna1c,Sema3a	24598,64553,25349,81574,363287,81645,192249,29412,50664,24680,29715,24808,299331,81678,500874,24627,54234,25162,25302,114114,116600,29693,363159,309957,246150,117021,29712,29600,89843,25238,171115,24211,293024,24831,689560,24782,65195,59328,50686,24239,29751
GO:0009896	0.00295414601354012	0.998130838131648	65	330	positive regulation of catabolic process	BP	13569	1774	Smcr8,Mfn2,Gsk3b,Pias1,Pten,Itch,P2rx7,Ago2,Mtdh,Tnrc6b,Socs4,Gtpbp1,Ptpn1,Ddb1,Crebrf,Csnk1a1,Mid2,Trib1,Rab12,Lrp1,Irs1,Nedd4,Usp5,Nub1,Pip4k2b,Gba,Ikbkg,Hnrnpr,Rnf152,Adam9,Epm2a,Atg7,Sptlc2,Insr,Cnot1,Atg4b,Lrsam1,Esrrb,Tlr9,Cul4b,Rnf144a,Sec22b,Cnot6l,Tnfrsf1b,Rnf180,Trim67,Cblb,Ythdf2,Ptk2,Atxn3,Dab2,Snx9,LOC108348175,Tp53inp1,Khsrp,Ppp2r3a,Usp13,Rnf125,Zfp36l2,Dtx3l,Akt2,Oaz2,Rnf144b,Rnf40…	497918,64476,84027,300772,50557,311567,29665,59117,170910,192178,305828,300077,24697,64470,303016,113927,363502,78969,25530,299858,25467,25489,297593,296731,89812,684536,309295,319110,293561,290834,114005,312647,366697,24954,291841,316640,311866,299210,338457,302502,500636,310710,360917,156767,685384,307938,171136,313053,25614,60331,79128,683687,499022,297822,171137,363122,310306,361296,298765,49…
GO:0061014	0.00296241058950739	0.999208245414568	11	30	positive regulation of mRNA catabolic process	BP	13569	1774	Ago2,Tnrc6b,Gtpbp1,Hnrnpr,Cnot1,Cnot6l,Ythdf2,LOC108348175,Khsrp,Zfp36l2,Ythdf3	59117,192178,300077,319110,291841,360917,313053,499022,171137,298765,361920
GO:0042886	0.00297017511117301	0.997658539738353	241	1508	amide transport	BP	13569	1774	Stx7,Grk3,Nos1,Ap2a2,Ube2j1,Myo5a,Traf6,Mfn2,Vldlr,Adar,Tvp23a,Picalm,Gsk3b,Srcin1,Zmat3,Vps41,Kpna6,Sptbn1,Zfyve9,Nploc4,Tom1l2,Nup50,Mapk9,Nrxn1,Nlgn2,Pgap1,Senp2,Kif3a,Ehd3,Kpna3,Snx13,Aagab,Erbb4,Golga4,Doc2b,Vamp7,Apba1,Ap3m2,Abat,Rims1,Mon2,P2rx7,Syngr1,Fam160a2,Sort1,Cd34,Supt6h,Pacs1,Arf1,Rab14,Rabgap1,Six3,Hsp90aa1,Uhmk1,Nkap,Itpr2,Llgl1,Mief1,Tbc1d5,Ctdspl2,Syt9,Hmces,Cadps,LOC108349010…	60466,25372,24598,81637,297961,25017,311245,64476,25696,81635,360467,89816,84027,56029,64394,306991,362607,305614,313477,140639,360537,25497,50658,60391,117096,316400,78973,84392,192249,361055,362731,171435,59323,501069,81820,85491,83589,140667,81632,84556,314894,29665,29205,293343,83576,305081,303281,171444,64310,94197,311911,78974,299331,246332,298342,81678,54265,315141,501088,311368,60564,2974…
GO:0071407	0.00297475452067468	0.997904629167835	109	582	cellular response to organic cyclic compound	BP	13569	1774	Hcfc1,Gabrb2,Nos1,Akap6,Mfn2,Adar,Rbfox2,Gsk3b,Med14,Gnai1,Mecp2,Nr2c2,Ncoa2,Ppargc1a,Pak3,Ago3,Foxo3,P2rx7,Hcn2,Rnf6,Abhd2,Ago2,Ube2i,Slc8a1,Ctnnb1,Gabrg2,Rnf4,Itpr2,Ago1,Pde4d,Nr2e1,Hcn1,Igf1r,Crebrf,Xrn1,P2ry13,Pias2,Esr2,Actr2,Nedd4,Gabrb3,Tmf1,Gria1,Dnm1l,Rest,Nr3c2,Btrc,Epha5,Oprm1,Thrap3,Atg7,Dync1h1,Mapk1,Grin2a,Trip4,Ube3a,Dhx9,Pde3a,Rad51,Cnot1,Med12,Esrrb,Cflar,Paqr8,Tlr9,Cnot2,Adcy3,A…	363519,25451,24598,64553,64476,81635,362950,84027,317343,25686,29386,50659,83724,83516,29433,313593,294515,29665,114244,304271,293050,59117,25573,29715,84353,29709,29274,81678,313594,24627,684085,84390,25718,303016,300944,310444,83422,25149,289820,25489,24922,114206,50592,114114,83618,25672,361765,79208,25601,313591,312647,29489,116590,24409,315769,361585,304859,50678,499870,291841,679693,299210,…
GO:0006366	0.00297591510518438	0.997646727486188	250	1501	transcription from RNA polymerase II promoter	BP	13569	1774	Hcfc1,Nos1,Atf2,Dcaf1,Irf2bpl,Traf6,Vldlr,Tnks,Hdac9,Rad54l2,Gsk3b,Brd3,Med12l,Med14,Usp15,Trim37,Camta1,Mecp2,Kpna6,Snapc5,Nr2c2,Ncoa2,Pias1,Slc30a9,Ppargc1a,Supt16h,Hdac4,Pbx1,Zbtb4,Nsd1,Wbp2,Senp2,Cdk12,Zfp281,Stat5b,Scaf8,Arid5b,Ikzf5,E2f3,Notch3,Tfe3,Klf7,Foxo3,Bmpr2,Mnt,Smarcc1,Ago2,Mtdh,Epc1,Klf12,Lpin1,Ube2i,Supt6h,Ctnnb1,Six3,Nkap,Myt1l,Tcf12,Creb5,Rnf4,Zbtb7a,Purb,Ago1,Nfic,Smarca2,Ctds…	363519,24598,81647,315987,314329,311245,25696,290794,687001,363135,84027,362092,690752,317343,171329,360592,362665,29386,362607,691501,50659,83724,300772,498358,83516,305851,363287,304947,287441,306764,192645,78973,192350,305083,25126,245926,309728,309031,291105,56761,317376,363243,294515,140590,287521,301020,59117,170910,100362678,306110,313977,25573,303281,84353,78974,298342,116668,25720,500131…
GO:0055085	0.00302596467365136	0.997683034131559	188	1102	transmembrane transport	BP	13569	1774	Chrnb2,Gabrb2,Nos1,Slc24a2,Opa1,Akap6,Slc7a14,Grik3,Abcb7,Myo5a,Kcnab2,Scn2b,Kcna2,Letm1,Lrrc8a,Grid1,Slc36a1,Picalm,Slc9a7,Nlgn3,Slc9a8,Scn1a,Kcnq3,Slc30a9,Ppargc1a,Hk1,Trpc5,Pcyox1,Nrxn1,Nlgn2,Nalcn,Kcnh7,Gabra3,Ehd3,Klhl24,Dpp10,Pten,Clcn7,Kcnj3,Fgf14,Slc6a8,P2rx7,Pdpk1,Hcn2,Trpm3,Prkca,Hiatl3,Clcn3,Slc4a8,Slc8a1,Arf1,Kcnj10,Hsp90aa1,Slc11a2,Gabrg2,Atp6v0e2,Itpr2,Slc24a3,Pde4d,Nipsnap2,Grin3a,…	54239,25451,24598,84550,171116,64553,499587,298521,302395,25017,29738,25349,25468,305457,311846,79219,155205,89816,317170,171297,311651,81574,29682,498358,83516,25058,140933,246302,60391,117096,266760,170739,24947,192249,303803,363972,50557,29233,50599,63851,50690,29665,81745,114244,309407,24680,103689987,84360,315311,29715,64310,29718,299331,25715,29709,436582,81678,85267,24627,498174,191573,589…
GO:0061157	0.00303890064869271	0.999503791400496	7	15	mRNA destabilization	BP	13569	1774	Hnrnpr,Cnot6l,Ythdf2,LOC108348175,Khsrp,Zfp36l2,Ythdf3	319110,360917,313053,499022,171137,298765,361920
GO:0018345	0.0030491459413614	0.999366006642142	8	23	protein palmitoylation	BP	13569	1774	Zdhhc21,Map6d1,Zdhhc20,Zdhhc3,Zdhhc22,Zdhhc23,Zdhhc9,Zdhhc2	298184,363823,305923,301081,299211,363783,302808,246326
GO:0050805	0.00307520955680823	0.998720070263143	21	72	negative regulation of synaptic transmission	BP	13569	1774	Slc24a2,Grik3,Tnr,Gnai1,Nlgn3,Pten,Arf1,Shank2,Slc30a1,Stxbp1,Htr1b,Grid2,Gria1,Kcnb1,Mgll,Bche,Mtmr2,S1pr2,Dgki,Drd5,Shank3	84550,298521,25567,25686,171297,50557,64310,171093,58976,25558,25075,79220,50592,25736,29254,65036,315422,29415,688705,25195,59312
GO:2000480	0.00307611376141916	0.999794255164862	4	7	negative regulation of cAMP-dependent protein kinase activity	BP	13569	1774	Prkar2a,Prkar1b,Prkar1a,Pkia	29699,25521,25725,114906
GO:0007041	0.00309690520598616	0.998739667490746	20	69	lysosomal transport	BP	13569	1774	Stx7,Mgrn1,Vps41,Ehd3,Vamp7,Fam160a2,Sort1,Rbsn,Arf1,Gak,Scarb2,Rab12,Nedd4,Mtm1,Tgfbrap1,Snx27,Gcc2,Dtx3l,Vps52,Ap4m1	60466,302938,306991,192249,85491,293343,83576,312562,64310,81659,117106,25530,25489,288762,301373,260323,309798,498089,25218,304344
GO:0048791	0.00310611079082621	0.999205719728979	10	30	calcium ion-regulated exocytosis of neurotransmitter	BP	13569	1774	Doc2b,Rims1,Syt9,Rims4,Syt10,Rph3a,Rims2,Atp2a2,Syt7,Syt2	81820,84556,60564,266976,60567,171039,116839,29693,59267,24805
GO:0031344	0.00314254136137766	0.997750690530865	120	602	regulation of cell projection organization	BP	13569	1774	Chrnb2,Opa1,Mfn2,Vldlr,Tenm3,Gsk3b,Srcin1,Ptprg,Tnr,Ttbk2,Nlgn3,Mecp2,Golga2,Lrig2,Trpc5,Hdac4,Nrxn1,Tbc1d24,Nlgn2,Pacsin1,Dcc,Ss18l1,Nav3,Pak3,Pten,Golga4,Vamp7,Rims1,P2rx7,Bmpr2,Rnf6,Arf1,Cep97,Dpysl2,Hsp90aa1,Dnm3,Nrcam,Nr2e1,Nckap1,RGD1307443,Gak,Il1rapl1,Kidins220,Asap1,Igf1r,Wasf2,Fer,Scarb2,Caprin1,Pias2,Lrp1,Cit,Atp7a,Actr2,Nedd4,Kif13b,Ttl,Tmem30a,Stk24,Pafah1b1,Map2,Ahi1,Grid2,Tbc1d7,Dn…	54239,171116,64476,25696,306451,84027,56029,171357,25567,311349,171297,29386,64528,310753,140933,363287,60391,287110,117096,29704,25311,192352,314814,29433,50557,501069,85491,84556,29665,140590,304271,64310,304007,25416,299331,171574,497815,684085,58823,361244,81659,317553,116478,314961,25718,313024,301737,117106,362173,83422,299858,83620,24941,289820,25489,305967,171572,300857,361092,83572,25595…
GO:0010604	0.00315933442767293	0.997401273529152	382	2419	positive regulation of macromolecule metabolic process	BP	13569	1774	Usp22,Hcfc1,Grk3,Nos1,Atf2,Ubap2l,Irf2bpl,Akap6,Trim44,Traf6,Mfn2,Vldlr,Tnks,Adar,Rad54l2,Crk,Picalm,Gsk3b,Srcin1,Larp4b,Med12l,Med14,Dyrk1a,Camta1,Dlc1,Mecp2,Kpna6,Golga2,Nr2c2,Ncoa2,Pias1,Slc30a9,Ppargc1a,Supt16h,Trpc5,Hdac4,Mapk9,Pbx1,Ndst1,Il6st,Pik3cb,Nsd1,Nrxn1,Wbp2,Senp2,Cdk12,Dcc,Crebl2,Zfp281,Stat5b,Ss18l1,Pak3,Pten,Erbb4,Arrdc3,E2f3,Map2k7,Ago3,Notch3,Adra1a,Tfe3,Itch,Rims1,Klf7,Foxo3,P…	303201,363519,25372,24598,81647,361984,314329,64553,362172,311245,64476,25696,290794,81635,363135,54245,89816,84027,56029,307070,690752,317343,25255,362665,58834,29386,362607,64528,50659,83724,300772,498358,83516,305851,140933,363287,50658,304947,29633,25205,85243,306764,60391,192645,78973,192350,25311,362453,305083,25126,192352,29433,50557,59323,309945,291105,363855,313593,56761,29412,317376,311…
GO:0050808	0.00319374756030234	0.998035200188059	60	244	synapse organization	BP	13569	1774	Chrnb2,Myo5a,Tnr,Nlgn3,Mecp2,Nrxn1,Nlgn2,Pten,Flrt1,Erbb4,Prkca,Nrxn3,Ctnna2,Ctnnb1,Dnm3,Shank2,Il1rapl1,Pclo,Glra2,Clstn2,Ank3,Adgrl3,Nedd4,Chrna7,Grid2,Adgrb3,Cacnb2,Cadm1,Slitrk3,Nfasc,Lrrtm2,Ncan,Dlgap1,Lrrtm4,Cacna2d2,Cntn2,Il1rap,Pcdhb8,Lrp4,Sema3e,Slitrk2,Grm5,Htr1a,Cacnb4,Kalrn,Sdk2,Sez6l,Mdga1,Utrn,Ptk2,Synpo,Tiam1,Adgrl1,Oxtr,Glra3,Ntrk3,Pcdhb12,Pcdhb5,Lrtm2,Shank3	54239,25017,25567,171297,29386,60391,117096,50557,499308,59323,24680,116508,297357,84353,171574,171093,317553,56768,24397,171394,361833,170641,25489,25302,79220,301309,116600,363058,310519,116690,685472,58982,65040,500219,300992,25356,25466,680020,83469,296789,309349,24418,24473,58942,84009,360652,304554,309659,25600,25614,60324,304109,65096,25342,114516,29613,25133,291654,680883,59312
GO:0009059	0.00321519689639539	0.997308818296878	492	3266	macromolecule biosynthetic process	BP	13569	1774	Usp22,Hcfc1,Extl3,Nos1,Atf2,Dcaf1,Irf2bpl,Nexmif,Trim44,Phf20,Ube2j1,Traf6,Vldlr,Tnks,Adar,Hdac9,Rad54l2,Rbfox2,St3gal3,Picalm,Gsk3b,Mgat5,Zfp799,Larp4b,Brd3,Med12l,Med14,Usp15,Trim37,Fut11,Camta1,Mecp2,Kpna6,Golga2,Snapc5,Ormdl3,Nr2c2,Ncoa2,Pias1,Slc30a9,Eif2ak1,Zfp597,Tarsl2,Ppargc1a,Supt16h,Hdac4,Mapk9,Pbx1,Ndst1,Zbtb4,AABR07025368.1,Zkscan1,Nsd1,Ogfod1,Wbp2,Pgap1,Senp2,Wipi2,Zdhhc21,Cdk12,Eif…	303201,363519,56819,24598,81647,315987,314329,302396,362172,311575,297961,311245,25696,290794,81635,687001,363135,362950,64445,89816,84027,65271,494339,307070,362092,690752,317343,171329,360592,286971,362665,29386,362607,64528,691501,360618,50659,83724,300772,498358,27137,266774,308701,83516,305851,363287,50658,304947,29633,287441,361142,498160,306764,307657,192645,316400,78973,288498,298184,1923…
GO:0060081	0.00322804472206257	0.999450802101678	7	16	membrane hyperpolarization	BP	13569	1774	Kcnq3,Trpc5,Kcnj10,Hcn1,Kcnq2,Atp1a1,Crtc1	29682,140933,29718,84390,170848,24211,684527
GO:0006896	0.0032461364676695	0.999590168782306	6	11	Golgi to vacuole transport	BP	13569	1774	Ehd3,Rbsn,Gak,Vti1a,Vps52,Ap4m1	192249,312562,81659,65277,25218,304344
GO:0007188	0.0032737904614412	0.998400968568893	28	127	adenylate cyclase-modulating G-protein coupled receptor signaling pathway	BP	13569	1774	Grik3,Gna11,Gnai1,Htr5a,Chrm5,Chrm2,Rxfp3,Adra1a,Gnao1,Pde4d,Grm3,Arrb1,Grm7,Gnaq,Htr1b,Oprk1,Crhr1,Oprm1,Grm5,Htr1a,Adcy3,Gper1,Casr,Oprd1,Gpr26,Htr7,Htr4,Drd5	298521,81662,25686,25689,53949,81645,294807,29412,50664,24627,24416,25387,81672,81666,25075,29335,58959,25601,24418,24473,64508,171104,24247,24613,192153,65032,25324,25195
GO:0060047	0.00332562975061926	0.998158769908119	40	179	heart contraction	BP	13569	1774	Nos1,Akap6,Scn2b,Scn1a,Hdac4,Chrm2,Ehd3,Adra1a,Gnao1,Prkca,Slc8a1,Tacr3,Hsp90aa1,Itpr2,Tmem65,Pde4d,Cacna1e,Sp4,Chrna7,Dnm1l,Cacnb2,Atp2a2,Gpd1l,Mef2a,Akap9,Nup155,Kcnj2,Atp2b4,Cxadr,Grk2,Pde5a,Atp1a1,Thrb,Ryr2,Slc9a1,Kcnd3,Smad5,Gsk3a,Cacna1c,Sema3a	24598,64553,25349,81574,363287,81645,192249,29412,50664,24680,29715,24808,299331,81678,500874,24627,54234,25162,25302,114114,116600,29693,363159,309957,246150,117021,29712,29600,89843,25238,171115,24211,24831,689560,24782,65195,59328,50686,24239,29751
GO:0021795	0.00339448571875475	0.998831236514892	15	46	cerebral cortex cell migration	BP	13569	1774	Lhx6,Ctnnb1,Nr2e1,Pafah1b1,Cx3cr1,Ndel1,Srgap2,Rac1,Robo1,Mdga1,Egfr,Dcx,LOC103690024,Fut10,Sema3a	311901,84353,684085,83572,171056,170845,360840,363875,58946,309659,24329,84394,312703,497619,29751
GO:0055119	0.00348820529748155	0.999415157066834	7	15	relaxation of cardiac muscle	BP	13569	1774	Akap6,Pde4d,Atp2a2,Kcnj2,Pde5a,Atp1a1,Camk2g	64553,24627,29693,29712,171115,24211,171140
GO:0015844	0.00353368095825973	0.998542295555239	19	82	monoamine transport	BP	13569	1774	Chrnb2,Nos1,Kcna2,Mecp2,Chrm5,Abat,Cadps,Chrna7,Htr1b,Oprk1,Crhr1,Kcnb1,Htr1a,Syt7,Cxcl12,Grk2,Nat8l,Oxtr,Htr7	54239,24598,25468,29386,53949,81632,26989,25302,25075,29335,58959,25736,24473,59267,24772,25238,289727,25342,65032
GO:0065008	0.00353725707997619	0.997050333428826	452	2877	regulation of biological quality	BP	13569	1774	Chrnb2,Hcfc1,Stx7,Nos1,Atf2,Ubap2l,Acaca,Rmdn3,Slc24a2,Opa1,Akap6,Grik3,Trim44,Abcb7,Myo5a,Traf6,Mfn2,Tnks,Adar,Scn2b,Csnk1g3,Kcna2,Crk,Akt3,Rbfox2,Dnajc16,Gna11,Letm1,Lrrc8a,Grid1,Picalm,Slc9a7,Gsk3b,Tnr,Ttbk2,Tub,Dlc1,Nlgn3,Mecp2,Sptbn1,Ormdl3,Ncoa2,Slc9a8,Scn1a,Kcnq3,Eif2ak1,Ppargc1a,Hk1,Trpc5,Il6st,Pik3cb,Nrxn1,Ank1,Tbc1d24,Prima1,Nlgn2,Senp2,Kif3a,Nalcn,Kcnh7,Ehd3,Crebl2,Stard4,Stat5b,Pak3,A…	54239,363519,60466,24598,81647,361984,60581,311328,84550,171116,64553,298521,362172,302395,25017,311245,64476,290794,81635,25349,64823,25468,54245,29414,362950,362652,81662,305457,311846,79219,89816,317170,84027,25567,311349,25609,58834,171297,29386,305614,360618,83724,311651,81574,29682,27137,83516,25058,140933,25205,85243,60391,306570,287110,690195,117096,78973,84392,266760,170739,192249,362453…
GO:0018210	0.00354675417398802	0.998280496173769	28	109	peptidyl-threonine modification	BP	13569	1774	Dcaf1,Tnks,Gsk3b,Dyrk1a,Hk1,Trpc5,AABR07025368.1,Spred1,Pdpk1,Prkca,Hipk3,Wnk3,Tgfbr2,Mapk8,Acvr1b,Mapk1,Galnt2,Galnt1,Rptor,Tgfbr1,Camk2a,Grk2,Galnt13,Camk1d,S1pr2,Camk2g,Bcl2,Gsk3a	315987,290794,84027,25255,25058,140933,361142,296072,81745,24680,83617,317420,81810,116554,29381,116590,292090,79214,287871,29591,25400,25238,311039,307124,29415,171140,24224,50686
GO:0070474	0.00361268140374023	0.999636370800612	5	9	positive regulation of uterine smooth muscle contraction	BP	13569	1774	Abat,Tacr1,Tacr3,Gper1,Oxtr	81632,24807,24808,171104,25342
GO:0097151	0.00362189098848964	0.999730859802326	5	7	positive regulation of inhibitory postsynaptic potential	BP	13569	1774	Nlgn3,Nlgn2,Abat,Rims1,Rims2	171297,117096,81632,84556,116839
GO:0050432	0.00368667246526922	0.998725179772457	14	54	catecholamine secretion	BP	13569	1774	Chrnb2,Kcna2,Mecp2,Abat,Cadps,Chrna7,Htr1b,Oprk1,Crhr1,Kcnb1,Syt7,Cxcl12,Grk2,Oxtr	54239,25468,29386,81632,26989,25302,25075,29335,58959,25736,59267,24772,25238,25342
GO:0008277	0.00372262740061478	0.99831707974943	23	97	regulation of G-protein coupled receptor protein signaling pathway	BP	13569	1774	Grk3,Nos1,Mgrn1,Bicd1,Arrdc3,Pde4d,Ric8b,Arrb1,Htr1b,Rgs5,Cntn2,Ece1,Mgll,Grm5,Gper1,Syp,Grk5,Atp2b4,Grk2,Rgs8,Tmod2,Gsk3a,Alk	25372,24598,302938,362466,309945,24627,314681,25387,25075,54294,25356,94204,29254,24418,171104,24804,59075,29600,25238,54297,58814,50686,266802
GO:0033002	0.00377018673538407	0.99790470500811	39	185	muscle cell proliferation	BP	13569	1774	Traf6,Mfn2,Gsk3b,Ppargc1a,Hdac4,Stat5b,Pten,Erbb4,Notch3,Tacr1,Prkca,Ctnnb1,Ncam1,Pde4d,Prkar1a,Tenm4,Tgfbr2,Igf1r,AABR07007000.1,Trib1,Esr2,Gnaq,Notch1,Htr1b,Bmpr1a,Shh,Cflar,Kalrn,Rbpj,Angpt1,Gper1,Ccnb1,Tgfbr1,Flt1,Cxadr,Nampt,Ptk2,Egfr,Abcc4	311245,64476,84027,83516,363287,25126,50557,59323,56761,24807,24680,84353,24586,24627,25725,308831,81810,25718,679869,78969,25149,81666,25496,25075,81507,29499,117279,84009,679028,89807,171104,25203,29591,54251,89843,297508,25614,24329,170924
GO:0090161	0.00384051066503018	0.999497083556703	6	11	Golgi ribbon formation	BP	13569	1774	Golga2,Tmed5,Myo18a,Vti1a,Stx6,Gcc2	64528,289883,360570,65277,60562,309798
GO:0045647	0.00385309907232146	0.999575036779081	5	10	negative regulation of erythrocyte differentiation	BP	13569	1774	Stat5b,Gas2l1,Hspa9,Klf13,Mafb	25126,360973,291671,499171,54264
GO:0019219	0.00401938640592068	0.996653526873165	424	2718	regulation of nucleobase-containing compound metabolic process	BP	13569	1774	Usp22,Hcfc1,Nos1,Atf2,Dcaf1,Irf2bpl,Akap6,Trim44,Phf20,Traf6,Vldlr,Tnks,Adar,Hdac9,Rad54l2,Rbfox2,Picalm,Gsk3b,Zfp799,Brd3,Med12l,Med14,Usp15,Trim37,Dyrk1a,Camta1,Mecp2,Kpna6,Snapc5,Nr2c2,Ncoa2,Pias1,Slc30a9,Zfp597,Ppargc1a,Supt16h,Hdac4,Mapk9,Pbx1,Zbtb4,Zkscan1,Nsd1,Wbp2,Senp2,Cdk12,Dcc,Crebl2,Zfp281,Stat5b,Ss18l1,Pak3,Pten,Arid5b,Ikzf5,Erbb4,Nsd3,E2f3,Map2k7,Notch3,Lhx6,Tfe3,Itch,Zbtb44,Klf7,Fo…	303201,363519,24598,81647,315987,314329,64553,362172,311575,311245,25696,290794,81635,687001,363135,362950,89816,84027,494339,362092,690752,317343,171329,360592,25255,362665,29386,362607,691501,50659,83724,300772,498358,266774,83516,305851,363287,50658,304947,287441,498160,306764,192645,78973,192350,25311,362453,305083,25126,192352,29433,50557,309728,309031,59323,290831,291105,363855,56761,311901…
GO:0007200	0.00406341749873707	0.998253495762929	20	89	phospholipase C-activating G-protein coupled receptor signaling pathway	BP	13569	1774	Gna11,Chrm5,Chrm2,Bicd1,Gnb1,Rxfp3,Adra1a,Gnaq,Gpr17,Oprk1,Crhr1,Oprm1,Grm5,Casr,Cysltr1,Ednrb,P2ry2,Grpr,Oprd1,Drd5	81662,53949,81645,362466,24400,294807,29412,81666,767613,29335,58959,25601,24418,24247,114099,50672,29597,24938,24613,25195
GO:0032870	0.00406556666145895	0.997108660997443	107	597	cellular response to hormone stimulus	BP	13569	1774	Acaca,Opa1,Myo5a,Mfn2,Vldlr,Hdac9,Crk,Akt3,Rbfox2,Gsk3b,Med14,Dlc1,Nr2c2,Ncoa2,Ppargc1a,Hdac4,Stat5b,Pten,Pik3r3,Foxo3,Pdpk1,Smarcc1,Hcn2,Rnf6,Abhd2,Prkca,Lpin1,Ube2i,Ctnnb1,Npffr1,Nr2e1,Ptpn1,Igf1r,Fer,Crebrf,Gas2l1,Nucks1,Sp1,Pias2,Eif4ebp2,Esr2,Irs1,Nedd4,Notch1,Gria1,Grb2,Rest,Nr3c2,Kras,Ndel1,Lancl2,Epha5,Crhr1,Pdk2,Thrap3,Inppl1,Gpam,Trip4,Ube3a,P2ry4,Insr,Cnot1,Med12,Sesn3,Esrrb,Nras,Osbpl…	60581,171116,25017,64476,25696,687001,54245,29414,362950,84027,317343,58834,50659,83724,83516,363287,25126,50557,60664,294515,81745,301020,114244,304271,293050,24680,313977,25573,84353,64107,684085,24697,25718,301737,303016,360973,64709,24790,83422,361845,25149,25467,25489,25496,50592,81504,83618,25672,24525,170845,362375,79208,58959,81530,313591,65038,29653,315769,361585,63843,24954,291841,67969…
GO:0021885	0.00406850419273206	0.998352356964554	19	63	forebrain cell migration	BP	13569	1774	Tnr,LOC103693780,Lhx6,Ctnnb1,Nr2e1,Pafah1b1,Cx3cr1,Ndel1,Srgap2,Rac1,Robo1,Cntn2,Cxcl12,Mdga1,Egfr,Dcx,LOC103690024,Fut10,Sema3a	25567,360975,311901,84353,684085,83572,171056,170845,360840,363875,58946,25356,24772,309659,24329,84394,312703,497619,29751
GO:0002026	0.00408384749563264	0.998868480629695	11	29	regulation of the force of heart contraction	BP	13569	1774	Nos1,Adra1a,Prkca,Slc8a1,Atp2a2,Atp2b4,Grk2,Pde5a,Atp1a1,Ryr2,Slc9a1	24598,29412,24680,29715,29693,29600,25238,171115,24211,689560,24782
GO:0061003	0.00414809161110068	0.999073042984606	9	20	positive regulation of dendritic spine morphogenesis	BP	13569	1774	Opa1,Mfn2,Pak3,Caprin1,Actr2,Pafah1b1,Dnm1l,Kalrn,Tiam1	171116,64476,29433,362173,289820,83572,114114,84009,304109
GO:0018410	0.00416989807868092	0.999363556830833	6	14	C-terminal protein amino acid modification	BP	13569	1774	Wipi2,Ttl,Atg7,Atg4c,Atg4b,Icmt	288498,171572,312647,313391,316640,170818
GO:0007416	0.00421189058331781	0.997749921864113	36	131	synapse assembly	BP	13569	1774	Chrnb2,Nlgn3,Mecp2,Nrxn1,Nlgn2,Pten,Flrt1,Prkca,Nrxn3,Dnm3,Shank2,Il1rapl1,Pclo,Glra2,Clstn2,Adgrl3,Grid2,Adgrb3,Cadm1,Slitrk3,Lrrtm2,Lrrtm4,Il1rap,Pcdhb8,Lrp4,Slitrk2,Sdk2,Mdga1,Ptk2,Adgrl1,Oxtr,Ntrk3,Pcdhb12,Pcdhb5,Lrtm2,Shank3	54239,171297,29386,60391,117096,50557,499308,24680,116508,171574,171093,317553,56768,24397,171394,170641,79220,301309,363058,310519,685472,500219,25466,680020,83469,309349,360652,309659,25614,65096,25342,29613,25133,291654,680883,59312
GO:0043405	0.00429094205243828	0.997315034588215	58	282	regulation of MAP kinase activity	BP	13569	1774	Fem1a,Traf6,Crk,Gsk3b,Cdk12,Pak3,Spred1,Map2k7,Dusp18,P2rx7,Prkca,Hipk3,Itga1,Kidins220,Ptpn1,Igf1r,Arrb1,Trib1,Chrna7,Stk24,Gba,Kras,Adam9,Taok2,Map3k1,Mapk1,Inppl1,Robo1,Tnik,Taok3,Magi3,Frs2,Insr,Gab1,Map3k9,Map3k2,Grm5,Tlr9,Spag9,Dvl3,Dusp16,Dusp4,Tgfa,Tgfbr1,Spred3,Flt1,Pde5a,Dab2,Egfr,Rasgrp1,Tiam1,Map4k5,Akap13,Map2k4,Ntrk3,Fzd4,Alk,Ghr	316131,311245,54245,84027,192350,29433,296072,363855,305477,29665,24680,83617,25118,116478,24697,25718,25387,78969,25302,361092,684536,24525,290834,64666,116667,116590,65038,58946,294917,304530,245903,314850,24954,361388,500690,171492,24418,338457,360600,303811,297682,60587,24827,29591,308478,54251,171115,79128,24329,29434,304109,503027,293024,287398,29613,64558,266802,25235
GO:0120036	0.00430800132611183	0.996620364757545	217	1176	plasma membrane bounded cell projection organization	BP	13569	1774	Chrnb2,Opa1,Mfn2,Vldlr,Lifr,Rbfox2,Tenm3,Picalm,Gsk3b,Nudcd3,Srcin1,Ptprg,Tnr,Ttbk2,Nlgn3,Mecp2,Golga2,Lrig2,Fry,Trpc5,Hdac4,Mapk9,Nrxn1,Tbc1d24,Nlgn2,Fzd3,Pacsin1,Kif3a,Ehd3,Dcc,Ss18l1,Nav3,Pak3,Pten,Ro60,Flrt1,Golga4,Vamp7,Rims1,Klf7,P2rx7,Map6d1,Bmpr2,Gnao1,Pcdh15,Ocrl,Rnf6,Prkca,Ctnna2,Lpin1,Trip11,Ctnnb1,Arf1,Cep97,Dpysl2,Ncam1,Hsp90aa1,Adcy1,Uhmk1,Slc11a2,Dnm3,Nrcam,Llgl1,Fat4,Itga1,Grin3a,…	54239,171116,64476,25696,81680,362950,306451,89816,84027,100125378,56029,171357,25567,311349,171297,29386,64528,310753,304244,140933,363287,50658,60391,287110,117096,266715,29704,84392,192249,25311,192352,314814,29433,50557,304833,499308,501069,85491,84556,363243,29665,363823,140590,50664,690865,317576,304271,24680,297357,313977,314393,84353,64310,304007,25416,24586,299331,305509,246332,25715,171…
GO:0010457	0.0043228418983359	0.999820571821216	4	5	centriole-centriole cohesion	BP	13569	1774	Kif3a,Ctnnb1,Dctn1,Cntln	84392,84353,29167,679640
GO:0071383	0.0043392051825508	0.997383942795432	50	243	cellular response to steroid hormone stimulus	BP	13569	1774	Mfn2,Rbfox2,Med14,Nr2c2,Ncoa2,Foxo3,Hcn2,Rnf6,Abhd2,Ube2i,Nr2e1,Igf1r,Crebrf,Pias2,Esr2,Nedd4,Rest,Nr3c2,Thrap3,Trip4,Ube3a,Cnot1,Med12,Esrrb,Cflar,Paqr8,Cnot2,Gper1,Ppargc1b,Ar,Hey1,Bmi1,Arid1a,Atp1a1,Dab2,Egfr,Akap13,Thrb,Fbxo32,Abcc2,Atp2b1,Npc1,Lats1,Klf9,Zfp36l2,LOC103694903,Usp8,Ppara,Clock,Pgr	64476,362950,317343,50659,83724,294515,114244,304271,293050,25573,684085,25718,303016,83422,25149,25489,83618,25672,313591,315769,361585,291841,679693,299210,117279,316275,299805,171104,291567,24208,155437,307151,297867,24211,79128,24329,293024,24831,171043,25303,29598,266732,308265,117560,298765,24672,296121,25747,60447,25154
GO:0106027	0.00434675728146552	0.998096396029308	22	74	neuron projection organization	BP	13569	1774	Opa1,Mfn2,Srcin1,Nlgn3,Pak3,Pten,Arf1,Dnm3,Igf1r,Caprin1,Actr2,Chrna7,Pafah1b1,Dnm1l,Epha5,Ube3a,Insr,Kalrn,Mtmr2,Tiam1,Tanc1,Shank3	171116,64476,56029,171297,29433,50557,64310,171574,25718,362173,289820,25302,83572,114114,79208,361585,24954,84009,315422,304109,311055,59312
GO:0031326	0.00448295909722529	0.996253165941393	435	2814	regulation of cellular biosynthetic process	BP	13569	1774	Usp22,Hcfc1,Nos1,Atf2,Dcaf1,Irf2bpl,Akap6,Trim44,Phf20,Ube2j1,Traf6,Mfn2,Vldlr,Tnks,Adar,Hdac9,Rad54l2,Rbfox2,Picalm,Gsk3b,Zfp799,Larp4b,Brd3,Med12l,Med14,Usp15,Trim37,Camta1,Mecp2,Kpna6,Golga2,Lpgat1,Snapc5,Ormdl3,Nr2c2,Ncoa2,Pias1,Slc30a9,Eif2ak1,Zfp597,Ppargc1a,Supt16h,Hdac4,Mapk9,Pbx1,Zbtb4,Zkscan1,Nsd1,Ogfod1,Wbp2,Senp2,Cdk12,Eif4enif1,Dcc,Crebl2,Zfp281,Stard4,Stat5b,Ss18l1,Pak3,Pten,Arid5b,…	303201,363519,24598,81647,315987,314329,64553,362172,311575,297961,311245,64476,25696,290794,81635,687001,363135,362950,89816,84027,494339,307070,362092,690752,317343,171329,360592,362665,29386,362607,64528,679692,691501,360618,50659,83724,300772,498358,27137,266774,83516,305851,363287,50658,304947,287441,498160,306764,307657,192645,78973,192350,305468,25311,362453,305083,291699,25126,192352,2943…
GO:0008286	0.00455442943855406	0.997910886211374	23	94	insulin receptor signaling pathway	BP	13569	1774	Mfn2,Gsk3b,Pik3r3,Smarcc1,Prkca,Ptpn1,Igf1r,Fer,Nucks1,Eif4ebp2,Irs1,Grb2,Kras,Ndel1,Pdk2,Inppl1,Insr,Sesn3,Nras,Osbpl8,Stxbp4,Akt2,Gsk3a	64476,84027,60664,301020,24680,24697,25718,301737,64709,361845,25467,81504,24525,170845,81530,65038,24954,315427,24605,314824,303443,25233,50686
GO:0010498	0.00455626565102242	0.997069011687828	63	343	proteasomal protein catabolic process	BP	13569	1774	Edem3,Ube2j1,Rnf38,6-Mar,Gsk3b,Klhl11,Nploc4,Pias1,Itch,Smarcc1,Nhlrc1,Rnf6,Ube2i,Rnf4,Socs4,N4bp1,Arrb1,NEWGENE_1559832,Ddb1,Csnk1a1,Stt3b,Trib1,Usp5,Tmf1,Hecw2,Nub1,Mtm1,Gba,Yod1,Btrc,Hecw1,Wwp1,Atg7,Ubxn2b,Tbl1x,Dlgap1,Ubr2,Bfar,Wwtr1,Ube2h,Shh,Spopl,Cul4b,Klhl15,Rnf144a,Erlin2,Rnf180,Atxn3,Dab2,Klhl20,Btbd9,Cd2ap,Usp13,Rnf121,Taf9,Kbtbd4,Rnf125,Ubxn2a,Clock,Rnf144b,Gsk3a,Rnf40,Rnf11l1	289085,297961,171501,294862,84027,287706,140639,300772,311567,301020,364682,304271,25573,29274,305828,291921,25387,317241,64470,113927,363160,78969,297593,114206,316395,296731,288762,684536,363982,361765,291209,297930,312647,312965,302711,65040,363188,304709,295062,296956,29499,296532,302502,314111,500636,290823,685384,60331,79128,304920,294318,316258,310306,308871,373541,311185,361296,685859,604…
GO:1903305	0.00456150497004481	0.997827640067186	25	105	regulation of regulated secretory pathway	BP	13569	1774	Doc2b,Vamp7,Rims1,Pdpk1,Arf1,Prepl,Syt9,Cadps,Rims4,Fer,Scamp5,Notch1,Stxbp1,Dnm1l,Syt10,Rest,Crhr1,Kcnb1,Rph3a,Rims2,Atp2a2,Syt7,Syt2,Cacna1i,Gab2	81820,85491,84556,81745,64310,298771,60564,26989,266976,301737,65171,25496,25558,114114,60567,83618,58959,25736,171039,116839,29693,59267,24805,56827,84477
GO:1902065	0.00458631139445334	0.999144767532648	7	17	response to L-glutamate	BP	13569	1774	Opa1,Mfn2,Gsk3b,Hcn1,Igf1r,Creb1,Taf9	171116,64476,84027,84390,25718,81646,373541
GO:2000171	0.00461349832373481	0.998592353263041	12	34	negative regulation of dendrite development	BP	13569	1774	Gsk3b,Nlgn3,Mecp2,Trpc5,Pten,Dnm3,RGD1307443,Asap1,Cit,Ube3a,Fat3,Gsk3a	84027,171297,29386,140933,50557,171574,361244,314961,83620,361585,191571,50686
GO:0001764	0.00461941269390341	0.997526350560835	35	135	neuron migration	BP	13569	1774	Gsk3b,Lrig2,Tbc1d24,Fzd3,Dcc,Erbb4,Lhx6,Ctnnb1,Hsp90aa1,Ascl1,RGD1307443,Zfp609,Adgrl3,Scrt1,Esr2,Pafah1b1,Mapk8,Ndel1,Srgap2,Cntn2,Fat3,Ntn1,Unc5d,Il1r1,Cxcl12,Mdga1,Ptk2,Usp9x,Ntrk3,Dcx,LOC103690024,Shtn1,Celsr2,Astn1,Sema3a	84027,310753,287110,266715,25311,59323,311901,84353,299331,64186,361244,363412,170641,366951,25149,83572,116554,170845,360840,25356,191571,114523,306534,25663,24772,309659,25614,363445,29613,84394,312703,292139,83465,304900,29751
GO:0010556	0.00470029967798729	0.996081425493972	413	2647	regulation of macromolecule biosynthetic process	BP	13569	1774	Usp22,Hcfc1,Nos1,Atf2,Dcaf1,Irf2bpl,Trim44,Phf20,Ube2j1,Traf6,Vldlr,Tnks,Adar,Hdac9,Rad54l2,Rbfox2,Picalm,Gsk3b,Zfp799,Larp4b,Brd3,Med12l,Med14,Usp15,Trim37,Camta1,Mecp2,Kpna6,Golga2,Snapc5,Ormdl3,Nr2c2,Ncoa2,Pias1,Slc30a9,Eif2ak1,Zfp597,Ppargc1a,Supt16h,Hdac4,Mapk9,Pbx1,Zbtb4,Zkscan1,Nsd1,Ogfod1,Wbp2,Senp2,Cdk12,Eif4enif1,Dcc,Crebl2,Zfp281,Stat5b,Ss18l1,Pak3,Pten,Arid5b,Ikzf5,Erbb4,Nsd3,E2f3,Map…	303201,363519,24598,81647,315987,314329,362172,311575,297961,311245,25696,290794,81635,687001,363135,362950,89816,84027,494339,307070,362092,690752,317343,171329,360592,362665,29386,362607,64528,691501,360618,50659,83724,300772,498358,27137,266774,83516,305851,363287,50658,304947,287441,498160,306764,307657,192645,78973,192350,305468,25311,362453,305083,25126,192352,29433,50557,309728,309031,5932…
GO:1905475	0.00479100428978056	0.997596395098744	28	123	regulation of protein localization to membrane	BP	13569	1774	Stx7,Myo5a,Ppfia1,Picalm,Sptbn1,Nrxn1,Nlgn2,Dpp10,Vamp7,Pdpk1,Ldlrap1,Mief1,Wnk3,Ank3,Rab11fip2,Lrp1,Kcnb1,Lrp4,Kalrn,Gper1,Ar,Camk2a,Dab2,Egfr,Camk2g,Akt2,Myo1c,Shank3	60466,25017,293645,89816,305614,60391,117096,363972,85491,81745,500564,315141,317420,361833,308003,299858,25736,83469,84009,171104,24208,25400,79128,24329,171140,25233,65261,59312
GO:0051239	0.00483075434269514	0.996000805178879	372	2318	regulation of multicellular organismal process	BP	13569	1774	Prkacb,Chrnb2,Nos1,Atf2,Opa1,Akap6,Ube2j1,Traf6,Mfn2,Vldlr,Hdac9,Scn2b,Kcna2,Rbfox2,Tenm3,Picalm,Gsk3b,Srcin1,Ptprg,Tnr,Ttc3,Nlgn3,Mecp2,Golga2,Sptbn1,Nr2c2,Nploc4,Lrig2,Ppargc1a,Trpc5,Hdac4,Mapk9,Pbx1,Il6st,Chrm2,Nrxn1,Tbc1d24,Nlgn2,Fzd3,Pacsin1,Ehd3,Eif4enif1,Dcc,Stat5b,Ss18l1,Nav3,Pak3,Pten,Flrt1,Erbb4,Spred1,Arrdc3,Golga4,Notch3,Vamp7,Adra1a,Abat,Tfe3,Itch,7-Mar,Rims1,Foxo3,P2rx7,Bmpr2,Jak1,P…	293508,54239,24598,81647,171116,64553,297961,311245,64476,25696,687001,25349,25468,362950,306451,89816,84027,56029,171357,25567,360702,171297,29386,64528,305614,50659,140639,310753,83516,140933,363287,50658,304947,25205,81645,60391,287110,117096,266715,29704,192249,305468,25311,25126,192352,314814,29433,50557,499308,59323,296072,309945,501069,56761,85491,29412,81632,317376,311567,311059,84556,294…
GO:0050769	0.00483572119002322	0.99664818801066	91	455	positive regulation of neurogenesis	BP	13569	1774	Opa1,Mfn2,Vldlr,Tenm3,Gsk3b,Nlgn3,Mecp2,Golga2,Trpc5,Il6st,Tbc1d24,Nlgn2,Fzd3,Pacsin1,Dcc,Ss18l1,Pak3,Pten,Golga4,Vamp7,Rims1,Bmpr2,Ctnnb1,Arf1,Tcf12,Ascl1,Vwc2l,Tenm4,Il1rapl1,Kidins220,Igf1r,Zfp609,Scarb2,Caprin1,Pias2,Spen,Actr2,Tmem30a,Stk24,Pafah1b1,Ahi1,Notch1,Mapk8,Cx3cr1,Dnm1l,Rrn3,Bnip2,Ndel1,Sema7a,Oprm1,Rac1,Rims2,Robo1,Tnik,Il1rap,Cntn1,Shh,Tcf4,Ntn1,Grm5,Cflar,Dpysl3,Kalrn,Spag9,Gper…	171116,64476,25696,306451,84027,171297,29386,64528,140933,25205,287110,117096,266715,29704,25311,192352,29433,50557,501069,85491,84556,140590,84353,64310,25720,64186,501160,308831,317553,116478,25718,363412,117106,362173,83422,690911,289820,300857,361092,83572,308923,25496,116554,171056,114114,304714,300811,170845,315711,25601,363875,116839,58946,294917,25466,117258,29499,84382,114523,24418,11727…
GO:0051965	0.00486889395795361	0.997948076562981	20	65	positive regulation of synapse assembly	BP	13569	1774	Nlgn3,Mecp2,Nrxn1,Nlgn2,Flrt1,Prkca,Il1rapl1,Clstn2,Adgrl3,Grid2,Adgrb3,Slitrk3,Lrrtm2,Lrrtm4,Il1rap,Slitrk2,Adgrl1,Oxtr,Ntrk3,Lrtm2	171297,29386,60391,117096,499308,24680,317553,171394,170641,79220,301309,310519,685472,500219,25466,309349,65096,25342,29613,680883
GO:0070922	0.00487466035655095	0.999527433802687	5	8	small RNA loading onto RISC	BP	13569	1774	Adar,Ago3,Ago2,Ago1,Dhx9	81635,313593,59117,313594,304859
GO:0009653	0.0048857859551064	0.995977935005594	349	2011	anatomical structure morphogenesis	BP	13569	1774	Prkacb,Chrnb2,Atf2,Opa1,Myo5a,Traf6,Mfn2,Vldlr,Peak1,Hdac9,Csnk1g3,Kcna2,Lifr,Crk,Akt3,Rbfox2,Tenm3,Fem1b,Picalm,Gsk3b,Srcin1,Tnr,Ttc3,Ttbk2,Dlc1,Nlgn3,Mecp2,Golga2,Fry,Ppargc1a,Trpc5,Nup50,Mapk9,Pbx1,Ndst1,Pik3cb,Nsd1,Nrxn1,Tbc1d24,Fzd3,Pacsin1,Kif3a,Sik3,Opa3,Dcc,Zfp281,Ss18l1,Pak3,Pten,Arid5b,Flrt1,Erbb4,Spred1,Golga4,Notch3,Vamp7,Dscaml1,Rims1,Klf7,Foxo3,P2rx7,Map6d1,Bmpr2,Jak1,Smarcc1,Pcdh15…	293508,54239,81647,171116,25017,311245,64476,25696,315686,687001,64823,25468,81680,54245,29414,362950,306451,315745,89816,84027,56029,25567,360702,311349,58834,171297,29386,64528,304244,83516,140933,25497,50658,304947,29633,85243,306764,60391,287110,266715,29704,84392,684112,308409,25311,305083,192352,29433,50557,309728,499308,59323,296072,501069,56761,85491,315615,84556,363243,294515,29665,36382…
GO:0007210	0.00492156168444555	0.999366134771551	5	12	serotonin receptor signaling pathway	BP	13569	1774	Htr5a,Htr1b,Htr1a,Htr7,Htr4	25689,25075,24473,65032,25324
GO:0098664	0.00492156168444555	0.999366134771551	5	12	G-protein coupled serotonin receptor signaling pathway	BP	13569	1774	Htr5a,Htr1b,Htr1a,Htr7,Htr4	25689,25075,24473,65032,25324
GO:0010557	0.00503990463669833	0.996009046391834	223	1356	positive regulation of macromolecule biosynthetic process	BP	13569	1774	Usp22,Hcfc1,Nos1,Atf2,Irf2bpl,Trim44,Traf6,Tnks,Rad54l2,Picalm,Gsk3b,Larp4b,Med12l,Med14,Camta1,Mecp2,Kpna6,Golga2,Nr2c2,Ncoa2,Pias1,Slc30a9,Ppargc1a,Supt16h,Hdac4,Mapk9,Pbx1,Nsd1,Wbp2,Senp2,Cdk12,Crebl2,Zfp281,Stat5b,Ss18l1,Pak3,Erbb4,E2f3,Map2k7,Notch3,Tfe3,Klf7,Foxo3,Bmpr2,Setd7,Smarcc1,Rnf6,Ago2,Epc1,Klf12,Lpin1,Supt6h,Ctnnb1,Six3,Hsp90aa1,Uhmk1,Myt1l,Tcf12,Creb5,Rnf4,Ago1,Aff1,Nfic,Smarca2,N…	303201,363519,24598,81647,314329,362172,311245,290794,363135,89816,84027,307070,690752,317343,362665,29386,362607,64528,50659,83724,300772,498358,83516,305851,363287,50658,304947,306764,192645,78973,192350,362453,305083,25126,192352,29433,59323,291105,363855,56761,317376,363243,294515,140590,689954,301020,304271,59117,100362678,306110,313977,303281,84353,78974,299331,246332,116668,25720,500131,29…
GO:0031331	0.00510778272065302	0.996796590830038	56	282	positive regulation of cellular catabolic process	BP	13569	1774	Smcr8,Mfn2,Gsk3b,Pias1,Pten,Itch,P2rx7,Ago2,Mtdh,Tnrc6b,Socs4,Gtpbp1,Ptpn1,Csnk1a1,Mid2,Trib1,Rab12,Lrp1,Irs1,Usp5,Nub1,Pip4k2b,Gba,Ikbkg,Hnrnpr,Rnf152,Adam9,Epm2a,Atg7,Sptlc2,Insr,Cnot1,Lrsam1,Esrrb,Tlr9,Rnf144a,Cnot6l,Tnfrsf1b,Rnf180,Trim67,Ythdf2,Ptk2,Atxn3,Dab2,Snx9,LOC108348175,Tp53inp1,Khsrp,Usp13,Rnf125,Zfp36l2,Dtx3l,Akt2,Rnf144b,Rnf40,Ythdf3	497918,64476,84027,300772,50557,311567,29665,59117,170910,192178,305828,300077,24697,113927,363502,78969,25530,299858,25467,297593,296731,89812,684536,309295,319110,293561,290834,114005,312647,366697,24954,291841,311866,299210,338457,500636,360917,156767,685384,307938,313053,25614,60331,79128,683687,499022,297822,171137,310306,361296,298765,498089,25233,364681,266712,361920
GO:0098662	0.00512996770608196	0.996300445938024	111	607	inorganic cation transmembrane transport	BP	13569	1774	Nos1,Slc24a2,Opa1,Akap6,Grik3,Myo5a,Kcnab2,Scn2b,Kcna2,Letm1,Slc36a1,Picalm,Slc9a7,Slc9a8,Scn1a,Kcnq3,Trpc5,Nalcn,Kcnh7,Ehd3,Klhl24,Dpp10,Pten,Kcnj3,Fgf14,P2rx7,Pdpk1,Hcn2,Slc4a8,Slc8a1,Arf1,Kcnj10,Slc11a2,Atp6v0e2,Itpr2,Slc24a3,Pde4d,Nipsnap2,Grin3a,Slc30a1,Hcn1,Il1rapl1,Wnk3,Slc30a7,Cacna1e,Rasa3,Gnb5,Ank3,Atp2c1,Kcnj9,Ero1a,Atp7a,Nedd4,Scn3a,Atp2b3,Kcnq2,Rest,Slc12a5,Kcnk9,Oprk1,Cacnb2,Crhr1,O…	24598,84550,171116,64553,298521,25017,29738,25349,25468,305457,155205,89816,317170,311651,81574,29682,140933,266760,170739,192249,303803,363972,50557,50599,63851,29665,81745,114244,315311,29715,64310,29718,25715,436582,81678,85267,24627,498174,191573,58976,84390,317553,317420,310801,54234,29372,83579,361833,170699,116560,171562,24941,25489,497770,29599,170848,83618,171373,84429,29335,116600,58959…
GO:0051603	0.00525341536188121	0.996303223153028	95	532	proteolysis involved in cellular protein catabolic process	BP	13569	1774	Usp22,Edem3,Ube2j1,Rnf38,6-Mar,Gsk3b,Usp15,Ttc3,Klhl11,Nploc4,Pias1,Pcyox1,Zmpste24,Pten,Itch,Smarcc1,Nhlrc1,Rnf6,Usp45,Ube2i,Rnf4,Socs4,N4bp1,Ubr1,Arrb1,NEWGENE_1559832,Ddb1,Rnf43,Csnk1a1,Stt3b,Trib1,Usp12,Usp31,Nedd4,Usp5,Tmf1,Hecw2,Nub1,Mtm1,Gba,Yod1,Btrc,Hecw1,Wwp1,Atg7,Map3k1,Ubxn2b,Ube3a,Tbl1x,Dlgap1,Siah3,Ubr2,Bfar,Sufu,Wwtr1,Ube2h,Cyld,Shh,Usp7,Spopl,Cul4b,Klhl15,Rnf144a,Erlin2,Rnf180,Tri…	303201,289085,297961,171501,294862,84027,171329,360702,287706,140639,300772,246302,313564,50557,311567,301020,364682,304271,313098,25573,29274,305828,291921,499877,25387,317241,64470,303412,113927,363160,78969,360763,308959,25489,297593,114206,316395,296731,288762,684536,363982,361765,291209,297930,312647,116667,312965,361585,302711,65040,692004,363188,304709,361769,295062,296956,312937,29499,360…
GO:0030001	0.0053297228817515	0.996045909808285	132	735	metal ion transport	BP	13569	1774	Chrnb2,Nos1,Slc24a2,Opa1,Akap6,Grik3,Myo5a,Kcnab2,Scn2b,Kcna2,Akt3,Letm1,Picalm,Slc9a7,Slc9a8,Scn1a,Kcnq3,Trpc5,Nalcn,Kcnh7,Ehd3,Klhl24,Dpp10,Pten,Adra1a,Kcnj3,Fgf14,Slc6a8,P2rx7,Pdpk1,Hcn2,Gnao1,Ireb2,Slc4a8,Slc8a1,Ctnnb1,Arf1,Kcnj10,Slc11a2,Itpr2,Slc24a3,Pde4d,Nipsnap2,Grin3a,Slc30a1,Hcn1,Il1rapl1,Wnk3,Slc30a7,Cacna1e,Rasa3,Gnb5,Ank3,Atp2c1,Kcnj9,Ero1a,Atp7a,Gnaq,Nedd4,Chrna7,Scn3a,Armc1,Atp2b3…	54239,24598,84550,171116,64553,298521,25017,29738,25349,25468,29414,305457,89816,317170,311651,81574,29682,140933,266760,170739,192249,303803,363972,50557,29412,50599,63851,50690,29665,81745,114244,50664,64831,315311,29715,84353,64310,29718,25715,81678,85267,24627,498174,191573,58976,84390,317553,317420,310801,54234,29372,83579,361833,170699,116560,171562,24941,81666,25489,25302,497770,294948,295…
GO:0098693	0.00541078298176677	0.998273554243023	12	38	regulation of synaptic vesicle cycle	BP	13569	1774	Nlgn3,Nlgn2,Pten,Fgf14,Rims1,Prepl,Rims4,Stxbp1,Dnm1l,Rims2,Atp2a2,Btbd9	171297,117096,50557,63851,84556,298771,266976,25558,114114,116839,29693,294318
GO:0051716	0.00548689996087514	0.995286335108437	747	5009	cellular response to stimulus	BP	13569	1774	Prkacb,Chrnb2,Hcfc1,Smcr8,Gabrb2,Grk3,Tulp4,Nos1,Fem1a,Atf2,Rasal2,Acaca,Edem3,Opa1,Spock2,Akap6,Grik3,Nexmif,Trim44,Mgrn1,Ube2j1,Myo5a,Traf6,Mfn2,Srgap1,Vldlr,Tnks,Adar,Hdac9,Mynn,Csnk1g3,Ppm1e,Lifr,Crk,6-Mar,Akt3,Rbfox2,Tenm3,Gna11,Lrrc8a,Grid1,Fem1b,Shoc2,Gsk3b,Akap2,Zmat3,Tubgcp2,Tnr,Med14,Usp15,Brap,Gnai1,Dyrk1a,Ttbk2,Dlc1,Nlgn3,Mecp2,Sptbn1,Nr2c2,Zfyve9,Ncoa2,Nploc4,Snrk,Lrig2,Tom1l2,Cdh6,K…	293508,54239,363519,497918,25451,25372,499016,24598,316131,81647,304893,60581,289085,171116,361840,64553,298521,302396,362172,302938,297961,25017,311245,64476,314903,25696,290794,81635,687001,361924,64823,360593,81680,54245,294862,29414,362950,306451,81662,311846,79219,315745,309548,84027,298024,64394,309098,25567,317343,171329,687346,25686,25255,311349,58834,171297,29386,305614,50659,313477,8372…
GO:0043279	0.00550859837874317	0.997006884684737	34	152	response to alkaloid	BP	13569	1774	Chrnb2,Nos1,Mecp2,Ppargc1a,Abat,Tacr1,Gnao1,Slc8a1,Tacr3,Dpysl2,Ncam1,Hsp90aa1,Csnk1a1,Adgrl3,Irs1,Htr1b,Gria1,Oprk1,Crhr1,Oprm1,Atg7,Grin2a,Ube3a,Rad51,Bche,Kalrn,Tiam1,Srr,Ryr2,Oxtr,Bcl2,Drd5,Pgr,Ghr	54239,24598,29386,83516,81632,24807,50664,29715,24808,25416,24586,299331,113927,170641,25467,25075,50592,29335,58959,25601,312647,24409,361585,499870,65036,84009,304109,303306,689560,25342,24224,25195,25154,25235
GO:0051932	0.00557318365240401	0.998022962100613	14	46	synaptic transmission, GABAergic	BP	13569	1774	Gabrb2,Nlgn2,Pten,Erbb4,Adra1a,Tacr1,Clcn3,Gabrg2,Gabrb3,Stxbp1,Htr1b,Kras,Rac1,Oxtr	25451,117096,50557,59323,29412,24807,84360,29709,24922,25558,25075,24525,363875,25342
GO:0048259	0.00566642579614088	0.997515661669899	20	79	regulation of receptor-mediated endocytosis	BP	13569	1774	Picalm,Bicd1,Kif3a,Prkca,Ldlrap1,Arf1,Tbc1d5,Arrb1,Sh3gl2,Ahi1,Dnm1l,Lrrtm2,Dnajc6,Angpt1,Ppt1,Mtmr2,Aak1,Dab2,Btbd9,Cd2ap	89816,362466,84392,24680,500564,64310,501088,25387,116743,308923,114114,685472,313409,89807,29411,315422,500244,79128,294318,316258
GO:1990778	0.00568095684318174	0.996540815102672	49	238	protein localization to cell periphery	BP	13569	1774	Stx7,Myo5a,Ppfia1,Picalm,Gnai1,Tub,Sptbn1,Nrxn1,Ank1,Pacsin1,Ehd3,Gpr158,Dpp10,Golga4,Vamp7,Pdpk1,Pacs1,Ldlrap1,Fam126a,Gak,Wnk3,Kif1b,Ank3,Mpp5,Rab11fip2,Lrp1,Stxbp1,Zdhhc22,Cacnb2,Kcnb1,Nfasc,Rac1,Zdhhc23,Tnik,Kcnip3,Kalrn,Gper1,Ar,RGD621098,Tspan14,Lin7c,Camk2a,Dab2,Egfr,Rock2,Camk2g,Rapgef6,Akt2,Ap4m1	60466,25017,293645,89816,25686,25609,305614,60391,306570,29704,192249,291352,363972,501069,85491,81745,171444,500564,499975,81659,317420,117548,361833,314259,308003,299858,25558,299211,116600,25736,116690,363875,363783,294917,65199,84009,171104,24208,207123,306324,60442,25400,79128,24329,25537,171140,303141,25233,304344
GO:0060255	0.0056879031473544	0.995138247517903	619	4100	regulation of macromolecule metabolic process	BP	13569	1774	Prkacb,Usp22,Hcfc1,Smcr8,Grk3,Nos1,Fem1a,Atf2,Ubap2l,Dcaf1,Irf2bpl,Akap6,Trim44,Phf20,Ube2j1,Traf6,Mfn2,Vldlr,Tnks,Adar,Hdac9,Rad54l2,Ppm1e,Crk,Rbfox2,Fem1b,Picalm,Gsk3b,Srcin1,Zfp799,Larp4b,Brd3,Med12l,Med14,Usp15,Trim37,Dyrk1a,Klhl11,Camta1,Dlc1,Mecp2,Kpna6,Golga2,Snapc5,Ormdl3,Nr2c2,Ncoa2,Lrig2,Pias1,Slc30a9,Fry,Eif2ak1,Zfp597,Ppargc1a,Supt16h,Trpc5,Hdac4,Mapk9,Pbx1,Ndst1,Il6st,Pik3cb,Zbtb4,Zk…	293508,303201,363519,497918,25372,24598,316131,81647,361984,315987,314329,64553,362172,311575,297961,311245,64476,25696,290794,81635,687001,363135,360593,54245,362950,315745,89816,84027,56029,494339,307070,362092,690752,317343,171329,360592,25255,287706,362665,58834,29386,362607,64528,691501,360618,50659,83724,310753,300772,498358,304244,27137,266774,83516,305851,140933,363287,50658,304947,29633,…
GO:0033564	0.00583119439685017	0.999734672988257	4	5	anterior/posterior axon guidance	BP	13569	1774	Dcc,Unc5c,Ntn1,Unc5b	25311,362049,114523,60630
GO:0071900	0.00584339428392299	0.996047476363602	76	399	regulation of protein serine/threonine kinase activity	BP	13569	1774	Fem1a,Akap6,Traf6,Crk,Gsk3b,Nrxn1,Cdk12,Pak3,Pten,Spred1,Map2k7,Prkar2a,Dusp18,P2rx7,Prkca,Hipk3,Prkar1b,Itga1,Prkar1a,Kidins220,Ptpn1,Igf1r,Arrb1,Trib1,Chrna7,Pkia,Stk24,Ccnt1,Tead1,Gba,Ikbkg,Kras,Adam9,Taok2,Map3k1,Mapk1,Inppl1,Robo1,Tnik,Taok3,Magi3,Frs2,Insr,Gab1,Map3k9,Map3k2,Grm5,Tlr9,Ccnd2,Spag9,Dvl3,Dusp16,Dusp4,Tgfa,Ccnb1,Rptor,Tgfbr1,Card10,Atp2b4,Spred3,Flt1,Pde5a,Dab2,Egfr,Rasgrp1,Tia…	316131,64553,311245,54245,84027,60391,192350,29433,50557,296072,363855,29699,305477,29665,24680,83617,25521,25118,25725,116478,24697,25718,25387,78969,25302,114906,361092,315291,361630,684536,309295,24525,290834,64666,116667,116590,65038,58946,294917,304530,245903,314850,24954,361388,500690,171492,24418,338457,64033,360600,303811,297682,60587,24827,25203,287871,29591,315120,29600,308478,54251,171…
GO:0098735	0.00585766348617814	1	4	4	positive regulation of the force of heart contraction	BP	13569	1774	Nos1,Slc8a1,Ryr2,Slc9a1	24598,29715,689560,24782
GO:0048856	0.00596914899330714	0.994879962505212	672	4344	anatomical structure development	BP	13569	1774	Prkacb,Chrnb2,Gabrb2,Grk3,Nos1,Atf2,Dcaf1,Opa1,Akap6,Nexmif,Ube2j1,Myo5a,Traf6,Mfn2,Vldlr,Kcnab2,Adar,Peak1,Hdac9,Scn2b,Csnk1g3,Kcna2,Lifr,Rnf38,Crk,Akt3,Rbfox2,Tenm3,Gna11,Lrrc8a,Fem1b,Picalm,Gsk3b,Srcin1,Ptprg,Tnr,Ttc3,Ttbk2,LOC103693780,Tub,Dlc1,Nlgn3,Mecp2,Golga2,Nr2c2,Ncoa2,Lrig2,Pias1,Cdh6,Kcnq3,Fry,Eif2ak1,Ppargc1a,Htr5a,Trpc5,Nup50,Hdac4,Mapk9,Pbx1,Ndst1,Il6st,Pik3cb,Nsd1,Nrxn1,Ank1,Tbc1d…	293508,54239,25451,25372,24598,81647,315987,171116,64553,302396,297961,25017,311245,64476,25696,29738,81635,315686,687001,25349,64823,25468,81680,171501,54245,29414,362950,306451,81662,311846,315745,89816,84027,56029,171357,25567,360702,311349,360975,25609,58834,171297,29386,64528,50659,83724,310753,300772,25409,29682,304244,27137,83516,25689,140933,25497,363287,50658,304947,29633,25205,85243,306…
GO:1901387	0.00603308120019959	0.999453762635538	4	8	positive regulation of voltage-gated calcium channel activity	BP	13569	1774	Ehd3,Fgf14,Nipsnap2,Cacnb2	192249,63851,498174,116600
GO:0014855	0.00606531016113771	0.997713834287653	15	53	striated muscle cell proliferation	BP	13569	1774	Pten,Erbb4,Ncam1,Prkar1a,Tenm4,Tgfbr2,Notch1,Bmpr1a,Shh,Cflar,Rbpj,Angpt1,Ccnb1,Tgfbr1,Cxadr	50557,59323,24586,25725,308831,81810,25496,81507,29499,117279,679028,89807,25203,29591,89843
GO:0048169	0.00607257261096934	0.998052677638404	12	36	regulation of long-term neuronal synaptic plasticity	BP	13569	1774	Rims1,Syngr1,Kcnj10,Kras,Grin2a,Grm5,Syp,Synpo,Camk2g,Syngap1,Drd5,Shank3	84556,29205,29718,24525,24409,24418,24804,60324,171140,192117,25195,59312
GO:0051602	0.00611580549301772	0.997369777941728	19	73	response to electrical stimulus	BP	13569	1774	Opa1,Mfn2,Ppargc1a,Fzd3,Pten,Kcnj3,P2rx7,Tacr1,Gria1,Eef1a2,Rest,Crhr1,Akap9,Tgfbr1,Slc9a1,Fbxo32,Dcx,Htr7,Bcl2	171116,64476,83516,266715,50557,50599,29665,24807,50592,24799,83618,58959,246150,29591,24782,171043,84394,65032,24224
GO:0030029	0.00618666043353304	0.995530118761995	109	557	actin filament-based process	BP	13569	1774	Akap6,Myo5a,Mfn2,Scn2b,Ppfia1,Ppm1e,Crk,Akap2,Dlc1,Sptbn1,Scn1a,Fry,Pacsin1,Pak3,Mical3,Tacr1,Limch1,Pcdh15,Actg1,Lpin1,Arhgap26,Arf1,Llgl1,Pde4d,Prkar1a,Nckap1,Ptpn1,Wasf2,Arrb1,Fer,AABR07037410.1,Atp2c1,LOC108348151,Lrp1,Arhgap28,Cit,Actr2,Myo18a,Elmo1,Add2,Pafah1b1,Ttc17,Cdc42bpb,Grb2,Kras,Cacnb2,Epha5,Taok2,Ap1ar,Srgap2,Map3k1,Rac1,Inppl1,Tnik,Sptb,Lurap1,Enah,Add1,Epb41l1,Sema3e,Pi4ka,Shroom…	64553,25017,64476,25349,293645,360593,54245,298024,58834,305614,81574,304244,29704,29433,362427,24807,305332,690865,287876,313977,307459,64310,54265,24627,25725,58823,24697,313024,25387,301737,363460,170699,192276,299858,301709,83620,289820,360570,361251,24171,83572,311224,113960,81504,24525,116600,79208,64666,362037,360840,116667,363875,65038,294917,314251,500527,360891,24170,59317,296789,64161,…
GO:0010769	0.00622530671952974	0.99598031421898	63	269	regulation of cell morphogenesis involved in differentiation	BP	13569	1774	Chrnb2,Opa1,Mfn2,Crk,Gsk3b,Srcin1,Tnr,Ttc3,Nlgn3,Golga2,Trpc5,Mapk9,Tbc1d24,Ss18l1,Pak3,Pten,Golga4,Vamp7,Bmpr2,Rnf6,Dpysl2,Dnm3,Nr2e1,Il1rapl1,Caprin1,Pias2,Cit,Actr2,Nedd4,Kif13b,Ttl,Pafah1b1,Map2,Dnm1l,Sarm1,Adgrb3,Ndel1,Sema7a,Ap1ar,Rac1,Robo1,Tnik,Ube3a,Cntn2,Lrp4,Mgll,Ntn1,Kalrn,Cxcl12,Sema5a,Ptk2,Dab2,Tiam1,Ankrd27,Sema3g,Ntrk3,Dcx,Shtn1,Syngap1,Lims1,Ust,Shank3,Sema3a	54239,171116,64476,54245,84027,56029,25567,360702,171297,64528,140933,50658,287110,192352,29433,50557,501069,85491,140590,304271,25416,171574,684085,317553,362173,83422,83620,289820,25489,305967,171572,83572,25595,114114,287545,301309,170845,315711,362037,363875,58946,294917,361585,25356,83469,29254,114523,84009,24772,310207,25614,79128,304109,361555,290562,29613,84394,292139,192117,499443,361450…
GO:0071707	0.00628963020961595	1	2	2	immunoglobulin heavy chain V-D-J recombination	BP	13569	1774	Polb,Yy1	29240,24919
GO:0007618	0.00629279298527679	0.997820576821023	13	44	mating	BP	13569	1774	Ncoa2,Pten,Abat,Tacr1,Dnm3,Shh,Ar,Ednrb,P2ry2,Thrb,Oxtr,Drd5,Pgr	83724,50557,81632,24807,171574,29499,24208,50672,29597,24831,25342,25195,25154
GO:0008344	0.00632676843509338	0.99704660772852	23	84	adult locomotory behavior	BP	13569	1774	Mecp2,Scn1a,Nlgn2,Fgf14,Pcdh15,Clcn3,Kcnj10,Pafah1b1,Atg7,Scn8a,Cntn2,Cacnb4,Ccnd2,Kalrn,Ppt1,Sez6l,Cxcl12,Kcnma1,Btbd9,Oprd1,Npc1,Atxn1,Cacna1c	29386,81574,117096,63851,690865,84360,29718,83572,312647,29710,25356,58942,64033,84009,29411,304554,24772,83731,294318,24613,266732,25049,24239
GO:1990167	0.00640929714915574	1	2	2	protein K27-linked deubiquitination	BP	13569	1774	Yod1,Otud3	363982,500572
GO:0051961	0.00641618525972634	0.995872108353447	60	286	negative regulation of nervous system development	BP	13569	1774	Prkacb,Mfn2,Gsk3b,Ptprg,Tnr,Ttc3,Nlgn3,Mecp2,Lrig2,Trpc5,Pbx1,Eif4enif1,Pten,Erbb4,Notch3,Foxo3,Rnf6,Ctnnb1,Six3,Dnm3,Nr2e1,Mib1,Ascl1,RGD1307443,Gak,Asap1,Ddx6,Lrp1,Cit,Pafah1b1,Notch1,Bmpr1a,Rest,Srgap2,Inppl1,Ube3a,Cntn2,Lrp4,Fat3,Sufu,Shh,Ntn1,Dpysl3,Rbpj,Zhx2,Mtmr2,Hey1,Mdga1,Kdm4a,Sema5a,Ptk2,Ednrb,Dab2,Sema3g,Ntrk3,Rap1gap2,Syngap1,Hmg20a,Gsk3a,Sema3a	293508,64476,84027,171357,25567,360702,171297,29386,310753,140933,304947,305468,50557,59323,56761,294515,304271,84353,78974,171574,684085,307594,64186,361244,81659,314961,500988,299858,83620,83572,25496,81507,83618,360840,65038,361585,25356,83469,191571,361769,29499,114523,25418,679028,314988,315422,155437,309659,313539,310207,25614,50672,79128,290562,29613,303298,192117,315689,50686,29751
GO:0072583	0.00642028863028265	0.997392838347831	17	61	clathrin-dependent endocytosis	BP	13569	1774	Picalm,Nlgn3,Amph,Nlgn2,Pacsin1,Dnm3,Gak,Sh3gl2,Dnm1l,Ston2,Dnajc6,Syp,Aak1,Dab2,Syt2,Btbd9,Eps15	89816,171297,60668,117096,29704,171574,81659,116743,114114,314349,313409,24804,500244,79128,24805,294318,313474
GO:0035871	0.00652352631508035	0.999544689238119	4	6	protein K11-linked deubiquitination	BP	13569	1774	Vcpip1,Yod1,Otud3,Otud7b	286761,363982,500572,310677
GO:0070887	0.00656050652717559	0.994541593663032	362	2350	cellular response to chemical stimulus	BP	13569	1774	Chrnb2,Hcfc1,Gabrb2,Nos1,Acaca,Edem3,Opa1,Spock2,Akap6,Trim44,Myo5a,Traf6,Mfn2,Vldlr,Adar,Hdac9,Mynn,Ppm1e,Lifr,Crk,Akt3,Rbfox2,Gsk3b,Med14,Usp15,Gnai1,Dlc1,Mecp2,Nr2c2,Zfyve9,Ncoa2,Kcnq3,Ppargc1a,Hdac4,Mapk9,Ndst1,Il6st,Pik3cb,Chrm5,Chrm2,Nrxn1,Tbc1d24,Wbp2,Prpf8,Stat5b,Pak3,Gnb1,Pten,Arid5b,Flrt1,Pik3r3,Erbb4,Adam23,Map2k7,Ago3,Foxo3,P2rx7,Syngr1,Bmpr2,Jak1,Pdpk1,Smarcc1,Hcn2,Ireb2,Rnf6,Abhd2,A…	54239,363519,25451,24598,60581,289085,171116,361840,64553,362172,25017,311245,64476,25696,81635,687001,361924,360593,81680,54245,29414,362950,84027,317343,171329,25686,58834,29386,50659,313477,83724,29682,83516,363287,50658,29633,25205,85243,53949,81645,60391,287110,192645,287530,25126,29433,24400,50557,309728,499308,60664,59323,301460,363855,313593,294515,29665,29205,140590,84598,81745,301020,11…
GO:0006996	0.00658589810555691	0.994463716912971	424	2689	organelle organization	BP	13569	1774	Usp22,Hcfc1,Stx7,Smcr8,Nos1,Atf2,Dcaf1,Opa1,Phf20,Mfn2,Tnks,Hdac9,Ppfia1,Ppm1e,Crk,Akt3,Letm1,Picalm,Gsk3b,Nudcd3,Akap2,Tubgcp2,Vps41,Usp15,Trim37,Gnai1,Ttbk2,Dlc1,Mecp2,Golga2,Sptbn1,Nploc4,Tom1l2,Fry,Snx30,Ppargc1a,Supt16h,Hdac4,Mapk9,Nsd1,Nrxn1,Ank1,Ogfod1,Tspyl4,Wbp2,Atl3,Nlgn2,Vcpip1,Zmpste24,Pacsin1,Wipi2,LOC103690317,Bicd1,Kif3a,Ehd3,Opa3,Wdr82,Rrm2b,Klhl24,Ss18l1,Nav3,Pak3,Mical3,Pten,Ro6…	303201,363519,60466,497918,24598,81647,315987,171116,311575,64476,290794,687001,293645,360593,54245,29414,305457,89816,84027,100125378,298024,309098,306991,171329,360592,25686,311349,58834,29386,64528,305614,140639,360537,304244,298033,83516,305851,363287,50658,306764,60391,306570,307657,309828,192645,309187,117096,286761,313564,29704,288498,300206,362466,84392,192249,308409,686295,299976,303803,…
GO:0009893	0.00671004307793867	0.994371363432236	406	2627	positive regulation of metabolic process	BP	13569	1774	Usp22,Hcfc1,Smcr8,Grk3,Nos1,Atf2,Ubap2l,Irf2bpl,Akap6,Trim44,Traf6,Mfn2,Vldlr,Tnks,Adar,Rad54l2,Crk,Picalm,Gsk3b,Srcin1,Larp4b,Med12l,Med14,Dyrk1a,Camta1,Dlc1,Mecp2,Kpna6,Golga2,Lpgat1,Nr2c2,Ncoa2,Pias1,Slc30a9,Ppargc1a,Supt16h,Trpc5,Hdac4,Mapk9,Pbx1,Ndst1,Il6st,Pik3cb,Nsd1,Nrxn1,Wbp2,Senp2,Cdk12,Dcc,Crebl2,Zfp281,Stard4,Stat5b,Ss18l1,Pak3,Pten,Erbb4,Arrdc3,E2f3,Map2k7,Ago3,Notch3,Adra1a,Abat,Tfe…	303201,363519,497918,25372,24598,81647,361984,314329,64553,362172,311245,64476,25696,290794,81635,363135,54245,89816,84027,56029,307070,690752,317343,25255,362665,58834,29386,362607,64528,679692,50659,83724,300772,498358,83516,305851,140933,363287,50658,304947,29633,25205,85243,306764,60391,192645,78973,192350,25311,362453,305083,291699,25126,192352,29433,50557,59323,309945,291105,363855,313593,5…
GO:0071871	0.00677992408815257	0.998471509169198	8	19	response to epinephrine	BP	13569	1774	Nos1,Akap6,Gsk3b,Ppargc1a,Pde4d,Atp2b4,Ryr2,Slc9a1	24598,64553,84027,83516,24627,29600,689560,24782
GO:0043401	0.00680399726832009	0.996289236241157	33	144	steroid hormone mediated signaling pathway	BP	13569	1774	Rbfox2,Med14,Nr2c2,Ncoa2,Rnf6,Abhd2,Ube2i,Nr2e1,Crebrf,Pias2,Esr2,Nedd4,Nr3c2,Thrap3,Trip4,Ube3a,Cnot1,Med12,Esrrb,Paqr8,Cnot2,Gper1,Ppargc1b,Ar,Arid1a,Dab2,Akap13,Thrb,Lats1,Klf9,Ppara,Clock,Pgr	362950,317343,50659,83724,304271,293050,25573,684085,303016,83422,25149,25489,25672,313591,315769,361585,291841,679693,299210,316275,299805,171104,291567,24208,297867,79128,293024,24831,308265,117560,25747,60447,25154
GO:1901843	0.00682690372770249	0.999768104205476	3	4	positive regulation of high voltage-gated calcium channel activity	BP	13569	1774	Fgf14,Nipsnap2,Cacnb2	63851,498174,116600
GO:2000243	0.00682923828280036	0.997289146871952	16	58	positive regulation of reproductive process	BP	13569	1774	Mfn2,Ctnnb1,Igf1r,Acvr1b,Pde3a,Eif4g3,Insr,Shh,Inhba,Ar,Pde5a,Ednrb,P2ry2,Oxtr,Lfng,Sema3a	64476,84353,25718,29381,50678,298573,24954,29499,29200,24208,171115,50672,29597,25342,170905,29751
GO:0051937	0.00684577490164903	0.997225737075725	16	69	catecholamine transport	BP	13569	1774	Chrnb2,Kcna2,Mecp2,Chrm5,Abat,Cadps,Chrna7,Htr1b,Oprk1,Crhr1,Kcnb1,Syt7,Cxcl12,Grk2,Nat8l,Oxtr	54239,25468,29386,53949,81632,26989,25302,25075,29335,58959,25736,59267,24772,25238,289727,25342
GO:0010629	0.00686178376418645	0.994561798646177	208	1258	negative regulation of gene expression	BP	13569	1774	Hcfc1,Smcr8,Atf2,Dcaf1,Irf2bpl,Traf6,Vldlr,Adar,Hdac9,Rbfox2,Picalm,Trim37,Dyrk1a,Mecp2,Ncoa2,Pias1,Eif2ak1,Hdac4,Zbtb4,Nsd1,Nrxn1,Eif4enif1,Zfp281,Arid5b,Ikzf5,Nsd3,Ago3,Notch3,Foxo3,Mnt,Etf1,Ireb2,Ago2,Mtdh,Prkca,Epc1,Klf12,Lpin1,Cd34,Ube2i,Supt6h,Tnrc6b,Ctnnb1,Six3,Nkap,Myt1l,Zbtb7a,Purb,Ago1,Nfic,Smarca2,Nr2e1,Sin3b,Ascl1,Ikzf2,Bach1,Gtpbp1,Zfp819,Ehmt1,Upf2,Hif1an,Tardbp,Crebrf,Fnip2,Gas2l1,…	363519,497918,81647,315987,314329,311245,25696,81635,687001,362950,89816,360592,25255,29386,83724,300772,27137,363287,287441,306764,60391,305468,305083,309728,309031,290831,313593,56761,294515,287521,307503,64831,59117,170910,24680,100362678,306110,313977,305081,25573,303281,192178,84353,78974,298342,116668,117107,498407,313594,29228,361745,684085,683381,64186,301476,304127,300077,308561,362078,3…
GO:0071417	0.00688671913088645	0.995080973020197	98	529	cellular response to organonitrogen compound	BP	13569	1774	Gabrb2,Nos1,Opa1,Akap6,Myo5a,Mfn2,Vldlr,Hdac9,Crk,Akt3,Gsk3b,Dlc1,Mecp2,Ppargc1a,Mapk9,Stat5b,Pten,Pik3r3,Foxo3,Pdpk1,Smarcc1,Hcn2,Prkca,Lpin1,Slc8a1,Ctnnb1,Gabrg2,Itpr2,Pde4d,Hcn1,Ubr1,Ptpn1,Igf1r,Fer,Glra2,Xrn1,Nucks1,Sp1,Eif4ebp2,Lrp1,Irs1,Atp7a,Actr2,Gabrb3,Mapk8,Htr1b,Gria1,Grb2,Kras,Ndel1,Crhr1,Oprm1,Pdk2,Atg7,Dync1h1,Mapk1,Inppl1,Grin2a,Gpam,Slc38a9,Pde3a,Ubr2,Rad51,Insr,Sesn3,Nras,Osbpl8,…	25451,24598,171116,64553,25017,64476,25696,687001,54245,29414,84027,58834,29386,83516,50658,25126,50557,60664,294515,81745,301020,114244,24680,313977,29715,84353,29709,81678,24627,84390,499877,24697,25718,301737,24397,300944,64709,24790,361845,299858,25467,24941,289820,24922,116554,25075,50592,81504,24525,170845,58959,25601,81530,312647,29489,116590,65038,24409,29653,310091,50678,363188,499870,24…
GO:1901699	0.00692132347603746	0.994944790322228	112	616	cellular response to nitrogen compound	BP	13569	1774	Chrnb2,Gabrb2,Nos1,Opa1,Akap6,Myo5a,Mfn2,Vldlr,Adar,Hdac9,Crk,Akt3,Gsk3b,Dlc1,Mecp2,Kcnq3,Ppargc1a,Mapk9,Chrm5,Chrm2,Stat5b,Pten,Pik3r3,Ago3,Foxo3,P2rx7,Pdpk1,Smarcc1,Hcn2,Ago2,Prkca,Lpin1,Slc8a1,Ctnnb1,Gabrg2,Rnf4,Itpr2,Ago1,Pde4d,Hcn1,Ubr1,Ptpn1,Igf1r,Fer,Glra2,Xrn1,Nucks1,Sp1,Eif4ebp2,Lrp1,Irs1,Atp7a,Actr2,Chrna7,Gabrb3,Mapk8,Htr1b,Gria1,Grb2,Kras,Ndel1,Crhr1,Oprm1,Pdk2,Atg7,Dync1h1,Mapk1,Inpp…	54239,25451,24598,171116,64553,25017,64476,25696,81635,687001,54245,29414,84027,58834,29386,29682,83516,50658,53949,81645,25126,50557,60664,313593,294515,29665,81745,301020,114244,59117,24680,313977,29715,84353,29709,29274,81678,313594,24627,84390,499877,24697,25718,301737,24397,300944,64709,24790,361845,299858,25467,24941,289820,25302,24922,116554,25075,50592,81504,24525,170845,58959,25601,81530…
GO:0098828	0.0069773828813734	0.999258184250989	5	8	modulation of inhibitory postsynaptic potential	BP	13569	1774	Nlgn3,Nlgn2,Abat,Rims1,Rims2	171297,117096,81632,84556,116839
GO:0045646	0.00699019391996352	0.997804224166052	11	36	regulation of erythrocyte differentiation	BP	13569	1774	Rbfox2,Stat5b,Foxo3,Gas2l1,Hspa9,Ets1,Acvr1b,Klf13,Fam210b,Inhba,Mafb	362950,25126,294515,360973,291671,24356,29381,499171,296408,29200,54264
GO:0042551	0.00706291911898948	0.997450130999835	14	43	neuron maturation	BP	13569	1774	Opa1,Gsk3b,Mecp2,Nrxn1,Nrcam,Dlg2,Gnaq,Adgrb3,Nfasc,Rac1,Cntn2,Ntn4,Ednrb,Bcl2	171116,84027,29386,60391,497815,64053,81666,301309,116690,363875,25356,299737,50672,24224
GO:0032940	0.00709620491241447	0.994630675702679	140	840	secretion by cell	BP	13569	1774	Chrnb2,Stx7,Nos1,Myo5a,Traf6,Mfn2,Kcna2,Tvp23a,Srcin1,Vps41,Mecp2,Sptbn1,Il6st,Nrxn1,Nlgn2,Mical3,Pi4k2a,Doc2b,Vamp7,Apba1,Ap3m2,Abat,Rims1,P2rx7,Syngr1,Pdpk1,Tacr1,Prkca,Syn3,Nrxn3,Cd34,Arf1,Dpysl2,Itsn1,Ncam1,Prepl,Itpr2,Llgl1,Slc30a1,Syt9,Il1rapl1,Cadps,LOC108349010,Stxbp5l,Pclo,Rims4,Arrb1,Fer,Pde1c,Grm7,Tardbp,Cacna1e,Scamp5,AABR07007000.1,Notch2,Exoc6b,Rab11fip2,Ifnar1,Irs1,Stxbp6,Myo18a,Ch…	54239,60466,24598,25017,311245,64476,25468,360467,56029,306991,29386,305614,25205,60391,117096,362427,114554,81820,85491,83589,140667,81632,84556,29665,29205,81745,24807,24680,29130,116508,305081,64310,25416,29491,24586,298771,81678,54265,58976,60564,317553,26989,499690,288080,56768,266976,25387,301737,81742,81672,298648,54234,65171,679869,29492,500233,308003,288264,25467,362734,360570,25302,8459…
GO:2000737	0.00710222907550406	0.998385220230683	8	19	negative regulation of stem cell differentiation	BP	13569	1774	Cdk12,Hspa9,Notch1,Cdk13,Rest,Esrrb,Yap1,Zfp36l2	192350,291671,25496,306998,83618,299210,363014,298765
GO:0006811	0.00714411075824316	0.99431851604118	212	1307	ion transport	BP	13569	1774	Chrnb2,Gabrb2,Nos1,Slc24a2,Opa1,Akap6,Slc7a14,Grik3,Myo5a,Kcnab2,Scn2b,Kcna2,Akt3,Letm1,Lrrc8a,Grid1,Slc36a1,Picalm,Slc9a7,Nlgn3,Slc9a8,Scn1a,Kcnq3,Slc30a9,Ppargc1a,Hk1,Trpc5,Mapk9,Chrm5,Pcyox1,Nrxn1,Ank1,Nlgn2,Nalcn,Kcnh7,Gabra3,Ehd3,Klhl24,Dpp10,Pten,Clcn7,Slc35a5,Vamp7,Apba1,Adra1a,Kcnj3,Abat,Fgf14,Slc6a8,P2rx7,Pdpk1,Hcn2,Gnao1,Ireb2,Trpm3,Prkca,Clcn3,Slc4a8,Slc8a1,Ctnnb1,Arf1,Kcnj10,Dpysl2,Sl…	54239,25451,24598,84550,171116,64553,499587,298521,25017,29738,25349,25468,29414,305457,311846,79219,155205,89816,317170,171297,311651,81574,29682,498358,83516,25058,140933,50658,53949,246302,60391,306570,117096,266760,170739,24947,192249,303803,363972,50557,29233,498081,85491,83589,29412,50599,81632,63851,50690,29665,81745,114244,50664,64831,309407,24680,84360,315311,29715,84353,64310,29718,2541…
GO:0044267	0.00719477464373604	0.993860737586805	535	3625	cellular protein metabolic process	BP	13569	1774	Prkacb,Usp22,Hcfc1,Smcr8,Extl3,Grk3,Tulp4,Nos1,Fem1a,Atf2,Dcaf1,Edem3,Spock2,Akap6,Trim44,Phf20,Mgrn1,Ube2j1,Traf6,Vldlr,Tnks,Adar,Peak1,Hdac9,Csnk1g3,Ppm1e,Rnf38,Crk,6-Mar,Akt3,Fem1b,St3gal3,Picalm,Gsk3b,Srcin1,Mgat5,Larp4b,Ptprg,Usp15,Trim37,Ttc3,Brap,Dyrk1a,Ttbk2,Fut11,Klhl11,Dlc1,Mecp2,Golga2,Sptbn1,Nr2c2,Nploc4,Snrk,Lrig2,Pias1,Fry,Eif2ak1,Tarsl2,Ppargc1a,Hk1,Trpc5,Hdac4,Mapk9,Ndst1,Il6st,Pi…	293508,303201,363519,497918,56819,25372,499016,24598,316131,81647,315987,289085,361840,64553,362172,311575,302938,297961,311245,25696,290794,81635,315686,687001,64823,360593,171501,54245,294862,29414,315745,64445,89816,84027,56029,65271,307070,171357,171329,360592,360702,687346,25255,311349,286971,287706,58834,29386,64528,305614,50659,140639,170837,310753,300772,304244,27137,308701,83516,25058,14…
GO:2000463	0.0072499294357786	0.997816859245865	11	29	positive regulation of excitatory postsynaptic potential	BP	13569	1774	Gsk3b,Nlgn3,Nrxn1,Tbc1d24,Nlgn2,Pten,Rims1,Chrna7,Grin2a,Rims2,Shank3	84027,171297,60391,287110,117096,50557,84556,25302,24409,116839,59312
GO:0038007	0.00731348042159376	0.999642858003098	4	5	netrin-activated signaling pathway	BP	13569	1774	Dcc,Unc5c,Unc5b,Shtn1	25311,362049,60630,292139
GO:1990403	0.00733999527404824	0.999116587255796	5	9	embryonic brain development	BP	13569	1774	Ttbk2,Slc6a8,Ctnnb1,Ahi1,Med12	311349,50690,84353,308923,679693
GO:0007217	0.00744287895877539	0.99928266525552	4	8	tachykinin receptor signaling pathway	BP	13569	1774	Tacr1,Tacr3,Grk5,Grk2	24807,24808,59075,25238
GO:0070925	0.00753876233498484	0.994588803808125	98	550	organelle assembly	BP	13569	1774	Stx7,Smcr8,Mfn2,Tnks,Nudcd3,Tubgcp2,Trim37,Ttbk2,Golga2,Mapk9,Nrxn1,Ogfod1,Nlgn2,Wipi2,Bicd1,Kif3a,Ehd3,Pten,Ro60,P2rx7,Pcdh15,Ocrl,Actg1,Cd34,G3bp2,Cep97,Rnf4,Agfg1,Kif2a,Prkar1a,Asap1,Mis12,LOC102555167,Ddx6,Actr2,Wdr19,Tmf1,Pafah1b1,Ahi1,Notch1,Mapk8,Wdr45b,Pip4k2b,Mtm1,Tbc1d7,C2cd3,Zfp207,Kif3b,Cep76,Atg7,Dync1h1,Map10,Sass6,Ubxn2b,Tpr,Ptpdc1,Dctn1,Atg4c,Ino80,Cnot1,Wwtr1,Tubgcp6,Cyld,Atg4b,L…	60466,497918,64476,290794,100125378,309098,360592,311349,64528,50658,60391,307657,117096,288498,362466,84392,192249,50557,304833,29665,690865,317576,287876,305081,305240,304007,29274,363266,84391,25725,314961,501706,100126191,500988,289820,305349,114206,83572,308923,25496,116554,360682,89812,288762,361227,293148,303763,296284,291540,312647,29489,307948,310807,312965,304862,291022,29167,313391,296…
GO:0010976	0.00754057739634542	0.995075369798693	62	291	positive regulation of neuron projection development	BP	13569	1774	Opa1,Mfn2,Vldlr,Tenm3,Gsk3b,Nlgn3,Mecp2,Golga2,Trpc5,Tbc1d24,Nlgn2,Pacsin1,Dcc,Ss18l1,Pak3,Golga4,Vamp7,Rims1,Bmpr2,Arf1,Il1rapl1,Kidins220,Igf1r,Scarb2,Caprin1,Pias2,Actr2,Tmem30a,Stk24,Pafah1b1,Ahi1,Dnm1l,Rrn3,Ndel1,Sema7a,Rac1,Rims2,Robo1,Tnik,Il1rap,Cntn1,Ntn1,Cflar,Dpysl3,Kalrn,Retreg3,Cxcl12,Trim67,Sema5a,Kif3c,Syt2,LOC108348175,Tiam1,Ankrd27,P2ry2,Crtc1,Camk1d,Ntrk3,Dcx,Shtn1,Htr7,Shank3	171116,64476,25696,306451,84027,171297,29386,64528,140933,287110,117096,29704,25311,192352,29433,501069,85491,84556,140590,64310,317553,116478,25718,117106,362173,83422,289820,300857,361092,83572,308923,114114,304714,170845,315711,363875,116839,58946,294917,25466,117258,114523,117279,25418,84009,360632,24772,307938,310207,85248,24805,499022,304109,361555,29597,684527,307124,29613,84394,292139,650…
GO:1901660	0.00754943526374399	0.998850598431937	6	11	calcium ion export	BP	13569	1774	Letm1,Slc8a1,Atp2b3,Atp2b4,Slc8a2,Atp2b1	305457,29715,29599,29600,140447,29598
GO:0000122	0.00771883198109998	0.994320554269775	114	640	negative regulation of transcription from RNA polymerase II promoter	BP	13569	1774	Hcfc1,Atf2,Dcaf1,Irf2bpl,Traf6,Vldlr,Hdac9,Trim37,Mecp2,Ncoa2,Pias1,Hdac4,Zbtb4,Nsd1,Zfp281,Arid5b,Ikzf5,Notch3,Foxo3,Mnt,Mtdh,Epc1,Klf12,Lpin1,Ube2i,Ctnnb1,Nkap,Myt1l,Zbtb7a,Purb,Nfic,Nr2e1,Sin3b,Ascl1,Ikzf2,Bach1,Ehmt1,Hif1an,Crebrf,Fnip2,AABR07007000.1,Notch2,Nacc2,Scrt1,Esr2,Spen,Nedd4,Rcor3,Pkia,Notch1,Zfp57,Brms1l,Atf7,Yy1,Rest,Zhx3,Etv6,Etv3,Nf1x,Tpr,Tfcp2l1,Nfib,Tbl1x,Kdm5a,Zfp608,Cnot1,S…	363519,81647,315987,314329,311245,25696,687001,360592,29386,83724,300772,363287,287441,306764,305083,309728,309031,56761,294515,287521,170910,100362678,306110,313977,25573,84353,298342,116668,117107,498407,29228,684085,683381,64186,301476,304127,362078,309434,303016,310538,679869,29492,296583,366951,25149,690911,25489,684192,114906,25496,361783,299053,315333,24919,83618,311604,312777,295297,81524…
GO:0017157	0.00777597232900609	0.995652315218212	34	161	regulation of exocytosis	BP	13569	1774	Myo5a,Doc2b,Vamp7,Rims1,Pdpk1,Prkca,Arf1,Ncam1,Prepl,Llgl1,Syt9,Il1rapl1,Cadps,Stxbp5l,Pclo,Rims4,Fer,Scamp5,Rab27b,Notch1,Stxbp1,Rab3c,Dnm1l,Syt10,Rest,Crhr1,Kcnb1,Rph3a,Rims2,Atp2a2,Syt7,Syt2,Cacna1i,Gab2	25017,81820,85491,84556,81745,24680,64310,24586,298771,54265,60564,317553,26989,288080,56768,266976,301737,65171,84590,25496,25558,171058,114114,60567,83618,58959,25736,171039,116839,29693,59267,24805,56827,84477
GO:0030030	0.00784767697950234	0.993741604845692	217	1195	cell projection organization	BP	13569	1774	Chrnb2,Opa1,Mfn2,Vldlr,Lifr,Rbfox2,Tenm3,Picalm,Gsk3b,Nudcd3,Srcin1,Ptprg,Tnr,Ttbk2,Nlgn3,Mecp2,Golga2,Lrig2,Fry,Trpc5,Hdac4,Mapk9,Nrxn1,Tbc1d24,Nlgn2,Fzd3,Pacsin1,Kif3a,Ehd3,Dcc,Ss18l1,Nav3,Pak3,Pten,Ro60,Flrt1,Golga4,Vamp7,Rims1,Klf7,P2rx7,Map6d1,Bmpr2,Gnao1,Pcdh15,Ocrl,Rnf6,Prkca,Ctnna2,Lpin1,Trip11,Ctnnb1,Arf1,Cep97,Dpysl2,Ncam1,Hsp90aa1,Adcy1,Uhmk1,Slc11a2,Dnm3,Nrcam,Llgl1,Fat4,Itga1,Grin3a,…	54239,171116,64476,25696,81680,362950,306451,89816,84027,100125378,56029,171357,25567,311349,171297,29386,64528,310753,304244,140933,363287,50658,60391,287110,117096,266715,29704,84392,192249,25311,192352,314814,29433,50557,304833,499308,501069,85491,84556,363243,29665,363823,140590,50664,690865,317576,304271,24680,297357,313977,314393,84353,64310,304007,25416,24586,299331,305509,246332,25715,171…
GO:0051173	0.00785003347746918	0.993438618038996	366	2368	positive regulation of nitrogen compound metabolic process	BP	13569	1774	Usp22,Hcfc1,Grk3,Nos1,Atf2,Irf2bpl,Akap6,Trim44,Traf6,Vldlr,Tnks,Rad54l2,Crk,Picalm,Gsk3b,Srcin1,Larp4b,Med12l,Med14,Dyrk1a,Camta1,Dlc1,Mecp2,Kpna6,Golga2,Nr2c2,Ncoa2,Pias1,Slc30a9,Ppargc1a,Supt16h,Trpc5,Hdac4,Mapk9,Pbx1,Ndst1,Il6st,Nsd1,Nrxn1,Wbp2,Senp2,Cdk12,Dcc,Crebl2,Zfp281,Stat5b,Ss18l1,Pak3,Pten,Erbb4,Arrdc3,E2f3,Map2k7,Notch3,Adra1a,Abat,Tfe3,Itch,Klf7,Foxo3,P2rx7,Sprtn,Bmpr2,Pdpk1,Setd7,S…	303201,363519,25372,24598,81647,314329,64553,362172,311245,25696,290794,363135,54245,89816,84027,56029,307070,690752,317343,25255,362665,58834,29386,362607,64528,50659,83724,300772,498358,83516,305851,140933,363287,50658,304947,29633,25205,306764,60391,192645,78973,192350,25311,362453,305083,25126,192352,29433,50557,59323,309945,291105,363855,56761,29412,81632,317376,311567,363243,294515,29665,29…
GO:1903320	0.00799905347252907	0.995343424701192	38	196	regulation of protein modification by small protein conjugation or removal	BP	13569	1774	Fem1a,Trim44,Fem1b,Pias1,Hdac4,Mapk9,Senp2,Pten,Arrdc3,Itch,Sprtn,Nhlrc1,Ube2i,Ctnnb1,Hsp90aa1,N4bp1,Arrb1,Dcun1d3,Xiap,Tbc1d7,Atg7,Ube3a,Sufu,Spopl,Ctr9,Angpt1,Rnf180,Zer1,Bmi1,Tgfbr1,Trim67,Trip12,Ptk2,Lats1,Ubxn2a,Dtx3l,Hmg20a,Rnf40	316131,362172,315745,300772,363287,50658,78973,50557,309945,311567,292101,364682,25573,84353,299331,291921,25387,309035,63879,361227,312647,361585,361769,296532,293184,89807,685384,311842,307151,29591,307938,316575,25614,308265,685859,498089,315689,266712
GO:0000045	0.00804642023238979	0.996507603513153	18	73	autophagosome assembly	BP	13569	1774	Smcr8,Mfn2,Wipi2,LOC102555167,Wdr45b,Pip4k2b,Mtm1,Atg7,Ubxn2b,Atg4c,Atg4b,Lrsam1,Stx17,Sec22b,Mtmr3,Tp53inp1,Synpo2,Ubxn2a	497918,64476,288498,100126191,360682,89812,288762,312647,312965,313391,316640,311866,252853,310710,305482,297822,499702,685859
GO:0060627	0.0080465043590136	0.994471677272626	76	409	regulation of vesicle-mediated transport	BP	13569	1774	Myo5a,Picalm,Vps41,Tub,Amph,Pacsin1,Bicd1,Kif3a,Pten,Doc2b,Vamp7,Fgf14,Rims1,Pdpk1,Prkca,Ldlrap1,Arf1,Rab14,Rabgap1,Ncam1,Prepl,Llgl1,Tbc1d5,Mib1,Syt9,Il1rapl1,Cadps,Stxbp5l,Pclo,Ptpn1,Rims4,Arrb1,Fer,Sh3gl2,Cd47,Scamp5,Lrp1,Stxbp6,Myo18a,Rab27b,Ahi1,Notch1,Stxbp1,Rab3c,Dnm1l,Syt10,Rest,Crhr1,Kcnb1,Atg7,Mapk1,Rph3a,Lrrtm2,Ston2,Rims2,Atp2a2,Add1,Lrsam1,Dnajc6,Syt7,Angpt1,Ppt1,Mtmr2,Aak1,Ptk2,Dab2…	25017,89816,306991,25609,60668,29704,362466,84392,50557,81820,85491,63851,84556,81745,24680,500564,64310,94197,311911,24586,298771,54265,501088,307594,60564,317553,26989,288080,56768,24697,266976,25387,301737,116743,29364,65171,299858,362734,360570,84590,308923,25496,25558,171058,114114,60567,83618,58959,25736,312647,116590,171039,685472,314349,116839,29693,24170,311866,313409,59267,89807,29411,3…
GO:1903522	0.00814822597199904	0.995104683532753	43	206	regulation of blood circulation	BP	13569	1774	Nos1,Akap6,Scn2b,Hdac4,Chrm2,Ehd3,Adra1a,Bmpr2,Tacr1,Gnao1,Prkca,Slc8a1,Tacr3,Hsp90aa1,Itpr2,Tmem65,Pde4d,Cacna1e,Sp4,Chrna7,Cacnb2,Atp2a2,Gpd1l,Mef2a,Akap9,Nup155,Casr,Kcnj2,Atp2b4,Cxadr,Grk2,Pde5a,Cysltr1,Atp1a1,Egfr,Thrb,Ryr2,Oxtr,Slc9a1,Kcnd3,Gsk3a,Cacna1c,Sema3a	24598,64553,25349,363287,81645,192249,29412,140590,24807,50664,24680,29715,24808,299331,81678,500874,24627,54234,25162,25302,116600,29693,363159,309957,246150,117021,24247,29712,29600,89843,25238,171115,114099,24211,24329,24831,689560,25342,24782,65195,50686,24239,29751
GO:0098656	0.00818090998631626	0.995055912594277	44	209	anion transmembrane transport	BP	13569	1774	Gabrb2,Slc7a14,Lrrc8a,Slc36a1,Hk1,Pcyox1,Gabra3,Clcn7,Slc6a8,Prkca,Clcn3,Slc4a8,Kcnj10,Gabrg2,Xpr1,Glra2,Clic4,Slc36a4,Slc6a6,Gabrb3,Abcc1,Slc12a5,Slc7a5,Ankh,Slc4a7,Lrrc8d,Slc38a9,Clic5,Slc38a1,Clcn5,Pqlc2,Gabra2,Grm5,Slc7a2,Slc23a2,Slc26a2,Lrrc8b,Slc43a2,Glra3,Gabrg3,Clcn4,Akt2,Slc12a6,Lrrc8c	25451,499587,311846,155205,25058,246302,24947,29233,50690,24680,84360,315311,29718,29709,289424,24397,83718,315439,29464,24922,24565,171373,50719,114506,117955,305131,310091,94272,170567,25749,362642,289606,24418,64554,50622,117267,305135,287532,114516,79211,60586,25233,691209,289443
GO:0060291	0.0082409341138816	0.996202259211028	21	77	long-term synaptic potentiation	BP	13569	1774	Nos1,Slc24a2,Tnr,Nlgn3,Mecp2,Pten,Rims1,Shank2,Nr2e1,Chrna7,Cx3cr1,Crhr1,Mapk1,Lrrtm2,Grin2a,Kalrn,Creb1,Slc8a2,Crtc1,Htr7,Shank3	24598,84550,25567,171297,29386,50557,84556,171093,684085,25302,171056,58959,116590,685472,24409,84009,81646,140447,684527,65032,59312
GO:0044265	0.00829947807835392	0.99376424906219	128	761	cellular macromolecule catabolic process	BP	13569	1774	Usp22,Edem3,Ube2j1,Rnf38,6-Mar,Gsk3b,Usp15,Ttc3,Klhl11,Nploc4,Pias1,Pcyox1,Zmpste24,Pten,Ago3,Itch,Etf1,Smarcc1,Nhlrc1,Rnf6,Usp45,Ago2,Ube2i,Tnrc6b,Rnf4,Ago1,Socs4,N4bp1,Ubr1,Gtpbp1,Upf2,Arrb1,Tatdn2,NEWGENE_1559832,Ddb1,Rnf43,Tardbp,Dis3,Csnk1a1,Stt3b,Xrn1,Trib1,Rab12,Usp12,Usp31,Lrp1,Nedd4,Usp5,Tmf1,Hecw2,Nub1,Mtm1,Gba,Hnrnpr,Syncrip,Yod1,Btrc,Thrap3,Hecw1,Wwp1,Atg7,Map3k1,Fbh1,Ubxn2b,Ube3a,Tbl…	303201,289085,297961,171501,294862,84027,171329,360702,287706,140639,300772,246302,313564,50557,313593,311567,307503,301020,364682,304271,313098,59117,25573,192178,29274,313594,305828,291921,499877,300077,361271,25387,500295,317241,64470,303412,298648,306103,113927,363160,300944,78969,25530,360763,308959,299858,25489,297593,114206,316395,296731,288762,684536,319110,363113,363982,361765,313591,291…
GO:0080144	0.00842024447893172	1	2	2	amino acid homeostasis	BP	13569	1774	Atg7,Pqlc2	312647,362642
GO:0015012	0.00844170464961291	0.998224438282991	7	17	heparan sulfate proteoglycan biosynthetic process	BP	13569	1774	Extl3,Ndst1,Hs6st2,Ctnnb1,AABR07007000.1,Ndst3,NEWGENE_1304700	56819,29633,302489,84353,679869,295430,114002
GO:0070509	0.00849611271249102	0.996354957506691	18	63	calcium ion import	BP	13569	1774	Opa1,Slc8a1,Ctnnb1,Slc30a1,Wnk3,Cacna1e,Atp2c1,Cacnb2,Trpv3,Mcu,Atp2a2,Casr,Cxcl12,Slc8a2,Mcur1,Trpm2,Cacna1i,Cacna1c	171116,29715,84353,58976,317420,54234,170699,116600,497948,294560,29693,24247,24772,140447,291034,294329,56827,24239
GO:0051171	0.0085340034076623	0.992661579231443	597	3989	regulation of nitrogen compound metabolic process	BP	13569	1774	Prkacb,Usp22,Chrnb2,Hcfc1,Smcr8,Grk3,Nos1,Fem1a,Atf2,Dcaf1,Irf2bpl,Akap6,Trim44,Phf20,Ube2j1,Traf6,Vldlr,Tnks,Adar,Hdac9,Rad54l2,Ppm1e,Crk,Rbfox2,Fem1b,Picalm,Gsk3b,Srcin1,Zfp799,Larp4b,Brd3,Med12l,Med14,Usp15,Trim37,Dyrk1a,Klhl11,Camta1,Dlc1,Mecp2,Kpna6,Golga2,Snapc5,Ormdl3,Nr2c2,Ncoa2,Lrig2,Pias1,Slc30a9,Fry,Eif2ak1,Zfp597,Ppargc1a,Supt16h,Trpc5,Hdac4,Mapk9,Pbx1,Ndst1,Il6st,Zbtb4,Zkscan1,Nsd1,N…	293508,303201,54239,363519,497918,25372,24598,316131,81647,315987,314329,64553,362172,311575,297961,311245,25696,290794,81635,687001,363135,360593,54245,362950,315745,89816,84027,56029,494339,307070,362092,690752,317343,171329,360592,25255,287706,362665,58834,29386,362607,64528,691501,360618,50659,83724,310753,300772,498358,304244,27137,266774,83516,305851,140933,363287,50658,304947,29633,25205,2…
GO:0051963	0.00856687931753177	0.995898587209278	23	82	regulation of synapse assembly	BP	13569	1774	Chrnb2,Nlgn3,Mecp2,Nrxn1,Nlgn2,Flrt1,Prkca,Il1rapl1,Clstn2,Adgrl3,Grid2,Adgrb3,Slitrk3,Lrrtm2,Lrrtm4,Il1rap,Slitrk2,Mdga1,Ptk2,Adgrl1,Oxtr,Ntrk3,Lrtm2	54239,171297,29386,60391,117096,499308,24680,317553,171394,170641,79220,301309,310519,685472,500219,25466,309349,309659,25614,65096,25342,29613,680883
GO:0006886	0.00859003887913694	0.993481082309326	136	828	intracellular protein transport	BP	13569	1774	Stx7,Grk3,Ap2a2,Ube2j1,Myo5a,Mfn2,Adar,Gsk3b,Vps41,Kpna6,Sptbn1,Zfyve9,Nploc4,Tom1l2,Nup50,Mapk9,Kif3a,Kpna3,Snx13,Erbb4,Vamp7,Apba1,Ap3m2,Rims1,Syngr1,Sort1,Supt6h,Pacs1,Rabgap1,Six3,Hsp90aa1,Uhmk1,Nkap,Mief1,Tbc1d5,Ctdspl2,Hmces,Tm9sf4,Ptpn1,Hid1,Xpot,Ranbp6,Sprn,Scarb2,Mrgpre,Gle1,AABR07007000.1,Ppm1a,Ank3,Hspa9,Ap2b1,Tnpo2,Ipo9,Gnaq,Kpna5,Nedd4,Vti1a,Pkia,Wdr19,Zdhhc3,Tmem30a,Vps26a,Stx6,Ikbk…	60466,25372,81637,297961,25017,64476,81635,84027,306991,362607,305614,313477,140639,360537,25497,50658,84392,361055,362731,59323,85491,83589,140667,84556,29205,83576,303281,171444,311911,78974,299331,246332,298342,315141,501088,311368,297428,296279,24697,287822,314879,309326,541462,117106,404660,362098,679869,24666,361833,291671,140670,304670,304817,81666,294392,25489,65277,114906,305349,301081,3…
GO:0048469	0.00859389808446352	0.995305205660633	31	144	cell maturation	BP	13569	1774	Opa1,Fem1b,Gsk3b,Mecp2,Nrxn1,Lhx6,Foxo3,Abhd2,Ctnnb1,Six3,Nrcam,Ascl1,Ptbp3,Dlg2,Esr2,Gnaq,Adgrb3,Nfasc,Tyms,Rac1,Tfcp2l1,Pde3a,Cntn2,Ntn4,Rfx3,Ccnb1,Pou2f2,Kcnma1,Ednrb,Bcl2,Pgr	171116,315745,84027,29386,60391,311901,294515,293050,84353,78974,497815,64186,83515,64053,25149,81666,301309,116690,29261,363875,304741,50678,25356,299737,361746,25203,117058,83731,50672,24224,25154
GO:0098655	0.00864852971183264	0.993544390473195	122	690	cation transmembrane transport	BP	13569	1774	Nos1,Slc24a2,Opa1,Akap6,Grik3,Myo5a,Kcnab2,Scn2b,Kcna2,Letm1,Slc36a1,Picalm,Slc9a7,Nlgn3,Slc9a8,Scn1a,Kcnq3,Slc30a9,Ppargc1a,Trpc5,Nrxn1,Nlgn2,Nalcn,Kcnh7,Ehd3,Klhl24,Dpp10,Pten,Kcnj3,Fgf14,P2rx7,Pdpk1,Hcn2,Trpm3,Slc4a8,Slc8a1,Arf1,Kcnj10,Slc11a2,Atp6v0e2,Itpr2,Slc24a3,Pde4d,Nipsnap2,Grin3a,Slc30a1,Hcn1,Il1rapl1,Wnk3,Slc30a7,Cacna1e,Rasa3,Gnb5,Ank3,Atp2c1,Kcnj9,Ero1a,Atp7a,Slc36a4,Nedd4,Scn3a,Atp…	24598,84550,171116,64553,298521,25017,29738,25349,25468,305457,155205,89816,317170,171297,311651,81574,29682,498358,83516,140933,60391,117096,266760,170739,192249,303803,363972,50557,50599,63851,29665,81745,114244,309407,315311,29715,64310,29718,25715,436582,81678,85267,24627,498174,191573,58976,84390,317553,317420,310801,54234,29372,83579,361833,170699,116560,171562,24941,315439,25489,497770,295…
GO:2000479	0.00866603934401319	0.998447188814653	6	14	regulation of cAMP-dependent protein kinase activity	BP	13569	1774	Akap6,Prkar2a,Prkar1b,Prkar1a,Pkia,Atp2b4	64553,29699,25521,25725,114906,29600
GO:0072657	0.00870367197575954	0.99405808403834	72	391	protein localization to membrane	BP	13569	1774	Stx7,Myo5a,Ppfia1,Picalm,Tub,Sptbn1,Nrxn1,Ank1,Nlgn2,Pacsin1,Ehd3,Gpr158,Dpp10,Golga4,Vamp7,Pdpk1,Arl5b,Pacs1,Ldlrap1,Hsp90aa1,Fam126a,Mief1,Arl5a,Gak,Wnk3,Ank3,Mpp5,Dlg2,Rab11fip2,Lrp1,Wdr19,Stxbp1,Zdhhc22,Cacnb2,Hspa4,Kcnb1,Nfasc,Rac1,Zdhhc23,Tnik,Lrrtm4,Lrp4,Atg4c,Srpra,Atg4b,Chm,Htr1a,Kcnip3,Kalrn,Gper1,Nup155,Ar,RGD621098,Tspan14,Lin7c,Camk2a,Dab2,Egfr,Tiam1,Rock2,Glra3,Npc1,Rab3ip,Camk2g,Mo…	60466,25017,293645,89816,25609,305614,60391,306570,117096,29704,192249,291352,363972,501069,85491,81745,364788,171444,500564,299331,499975,315141,117050,81659,317420,361833,314259,64053,308003,299858,305349,25558,299211,116600,266759,25736,116690,363875,363783,294917,500219,83469,313391,315548,316640,24942,24473,65199,84009,171104,117021,24208,207123,306324,60442,25400,79128,24329,304109,25537,11…
GO:1900078	0.00877671845381614	0.997586150403268	9	26	positive regulation of cellular response to insulin stimulus	BP	13569	1774	Opa1,Myo5a,Mfn2,Pik3r3,Nucks1,Irs1,Osbpl8,Akt2,Myo1c	171116,25017,64476,60664,64709,25467,314824,25233,65261
GO:0042711	0.00887156686047543	0.998115233910206	7	17	maternal behavior	BP	13569	1774	Pten,Hcn1,Crebrf,Gnaq,Oprk1,Kalrn,Oxtr	50557,84390,303016,81666,29335,84009,25342
GO:0060746	0.00887156686047543	0.998115233910206	7	17	parental behavior	BP	13569	1774	Pten,Hcn1,Crebrf,Gnaq,Oprk1,Kalrn,Oxtr	50557,84390,303016,81666,29335,84009,25342
GO:1904339	0.00888100442244886	1	2	2	negative regulation of dopaminergic neuron differentiation	BP	13569	1774	Gsk3b,Shh	84027,29499
GO:0010659	0.00892592271925037	0.996721893290706	13	48	cardiac muscle cell apoptotic process	BP	13569	1774	Mfn2,Gnb1,Pten,Pdpk1,Hsp90aa1,Pcmt1,Mapk8,Apaf1,Cflar,Camk2a,LOC108348175,Fbxo32,Bcl2	64476,24400,50557,81745,299331,25604,116554,78963,117279,25400,499022,171043,24224
GO:0007620	0.00895702184521343	0.997724554544274	8	24	copulation	BP	13569	1774	Abat,Tacr1,Dnm3,Shh,Ar,Ednrb,P2ry2,Oxtr	81632,24807,171574,29499,24208,50672,29597,25342
GO:0097369	0.0089772865415921	0.998577802886014	6	11	sodium ion import	BP	13569	1774	Slc9a7,Hcn2,Slc8a1,Slc9a1,Slc9a4,Slc9a3	317170,114244,29715,24782,24785,24784
GO:0099068	0.00906440927242039	0.998667647507566	6	10	postsynapse assembly	BP	13569	1774	Nlgn3,Nrxn1,Nlgn2,Pten,Lrp4,Shank3	171297,60391,117096,50557,83469,59312
GO:0097107	0.00907221356747591	0.99952567956948	4	5	postsynaptic density assembly	BP	13569	1774	Nrxn1,Nlgn2,Pten,Shank3	60391,117096,50557,59312
GO:0098698	0.00907221356747591	0.99952567956948	4	5	postsynaptic specialization assembly	BP	13569	1774	Nrxn1,Nlgn2,Pten,Shank3	60391,117096,50557,59312
GO:1905037	0.00911398673633871	0.995892829453016	19	77	autophagosome organization	BP	13569	1774	Smcr8,Mfn2,Wipi2,LOC102555167,Wdr45b,Pip4k2b,Mtm1,Gba,Atg7,Ubxn2b,Atg4c,Atg4b,Lrsam1,Stx17,Sec22b,Mtmr3,Tp53inp1,Synpo2,Ubxn2a	497918,64476,288498,100126191,360682,89812,288762,684536,312647,312965,313391,316640,311866,252853,310710,305482,297822,499702,685859
GO:0001964	0.00912170208102317	0.997295309666383	10	28	startle response	BP	13569	1774	Mecp2,Nrxn1,Pten,Pcdh15,Ctnna2,Grin3a,Grid2,Grin2a,Kcna1,Csmd1	29386,60391,50557,690865,297357,191573,79220,24409,24520,364634
GO:0018243	0.00917798986281606	0.999150566019942	4	7	protein O-linked glycosylation via threonine	BP	13569	1774	AABR07025368.1,Galnt2,Galnt1,Galnt13	361142,292090,79214,311039
GO:0046883	0.00929211460069226	0.994207546456419	47	252	regulation of hormone secretion	BP	13569	1774	Nos1,Mfn2,Il6st,Nrxn1,Nlgn2,Doc2b,Vamp7,Abat,Tacr1,Itpr2,Syt9,Stxbp5l,Arrb1,Pde1c,Tardbp,Cacna1e,AABR07007000.1,Irs1,Rest,Oprk1,Epha5,Crhr1,Kcnb1,Atg7,Pex5l,Selenot,Mcu,Rasl10b,Htr1a,Rfx3,Kalrn,Syt7,Gper1,Creb1,Inhba,Rptor,Casr,Stxbp4,Glul,Dab2,Acvr1c,Egfr,Tiam1,Trpm2,Clock,Ppp3cb,Pde3b	24598,64476,25205,60391,117096,81820,85491,81632,24807,81678,60564,288080,25387,81742,298648,54234,679869,25467,83618,29335,79208,58959,25736,312647,286937,365802,294560,303382,24473,361746,84009,59267,171104,81646,29200,287871,24247,303443,24957,79128,245921,24329,304109,294329,60447,24675,29516
GO:0070472	0.00952991833926066	0.998607992064822	5	11	regulation of uterine smooth muscle contraction	BP	13569	1774	Abat,Tacr1,Tacr3,Gper1,Oxtr	81632,24807,24808,171104,25342
GO:0098815	0.00959064254577574	0.996562952861612	13	39	modulation of excitatory postsynaptic potential	BP	13569	1774	Gsk3b,Nlgn3,Nrxn1,Tbc1d24,Nlgn2,Pten,Rims1,Chrna7,Grin2a,Rims2,Mtmr2,S1pr2,Shank3	84027,171297,60391,287110,117096,50557,84556,25302,24409,116839,315422,29415,59312
GO:0045927	0.00964239840145664	0.993881531558504	51	250	positive regulation of growth	BP	13569	1774	Extl3,Akap6,Crk,Gsk3b,Mecp2,Trpc5,Stat5b,Erbb4,Golga4,Rims1,Bmpr2,Ncam1,Hyal1,Tgfbr2,Adam10,Pafah1b1,Ahi1,Notch1,Mtm1,Bmpr1a,Ndel1,Sema7a,Gpam,Rims2,Tfcp2l1,Cacna2d2,Ino80,Insr,Adnp2,Ntn1,Rbpj,Creb1,Ccnb1,Rptor,Ppm1f,Cxcl12,Tgfbr1,Sema5a,Ptk2,Syt2,Egfr,Yap1,Slc9a1,Ntrk3,Dcx,Taf9,LOC103690024,Shtn1,Bcl2,Ikzf1,Ghr	56819,64553,54245,84027,29386,140933,25126,59323,501069,84556,140590,24586,367166,81810,29650,83572,308923,25496,288762,81507,170845,315711,29653,116839,304741,300992,296084,24954,307236,114523,679028,81646,25203,287871,287931,24772,29591,310207,25614,24805,24329,363014,24782,29613,84394,373541,312703,292139,24224,305501,25235
GO:0060998	0.00969099589759634	0.995564109502456	20	72	regulation of dendritic spine development	BP	13569	1774	Opa1,Mfn2,Srcin1,Nlgn3,Mecp2,Nlgn2,Pak3,Pten,Arf1,Dnm3,Asap1,Caprin1,Actr2,Pafah1b1,Dnm1l,Rac1,Ube3a,Kalrn,Tiam1,Shank3	171116,64476,56029,171297,29386,117096,29433,50557,64310,171574,314961,362173,289820,83572,114114,363875,361585,84009,304109,59312
GO:0045666	0.00973123413970309	0.993324024538593	73	365	positive regulation of neuron differentiation	BP	13569	1774	Opa1,Mfn2,Vldlr,Tenm3,Gsk3b,Nlgn3,Mecp2,Golga2,Trpc5,Tbc1d24,Nlgn2,Pacsin1,Dcc,Ss18l1,Pak3,Pten,Golga4,Vamp7,Rims1,Bmpr2,Arf1,Tcf12,Ascl1,Vwc2l,Il1rapl1,Kidins220,Igf1r,Scarb2,Caprin1,Pias2,Actr2,Tmem30a,Stk24,Pafah1b1,Ahi1,Dnm1l,Rrn3,Bnip2,Ndel1,Sema7a,Rac1,Rims2,Robo1,Tnik,Il1rap,Cntn1,Shh,Tcf4,Ntn1,Cflar,Dpysl3,Kalrn,Spag9,Retreg3,Cxcl12,Cdon,Trim67,Kdm4a,Sema5a,Kif3c,Syt2,LOC108348175,Tiam1,A…	171116,64476,25696,306451,84027,171297,29386,64528,140933,287110,117096,29704,25311,192352,29433,50557,501069,85491,84556,140590,64310,25720,64186,501160,317553,116478,25718,117106,362173,83422,289820,300857,361092,83572,308923,114114,304714,300811,170845,315711,363875,116839,58946,294917,25466,117258,29499,84382,114523,117279,25418,84009,360600,360632,24772,50938,307938,313539,310207,85248,24805…
GO:0050768	0.00990713678346341	0.993572764885403	56	269	negative regulation of neurogenesis	BP	13569	1774	Mfn2,Gsk3b,Ptprg,Tnr,Ttc3,Nlgn3,Mecp2,Lrig2,Trpc5,Pbx1,Eif4enif1,Pten,Erbb4,Notch3,Foxo3,Rnf6,Ctnnb1,Six3,Dnm3,Nr2e1,Mib1,Ascl1,RGD1307443,Gak,Asap1,Ddx6,Lrp1,Cit,Pafah1b1,Notch1,Bmpr1a,Rest,Srgap2,Inppl1,Ube3a,Cntn2,Lrp4,Fat3,Shh,Ntn1,Dpysl3,Rbpj,Zhx2,Hey1,Kdm4a,Sema5a,Ptk2,Ednrb,Dab2,Sema3g,Ntrk3,Rap1gap2,Syngap1,Hmg20a,Gsk3a,Sema3a	64476,84027,171357,25567,360702,171297,29386,310753,140933,304947,305468,50557,59323,56761,294515,304271,84353,78974,171574,684085,307594,64186,361244,81659,314961,500988,299858,83620,83572,25496,81507,83618,360840,65038,361585,25356,83469,191571,29499,114523,25418,679028,314988,155437,313539,310207,25614,50672,79128,290562,29613,303298,192117,315689,50686,29751
GO:2000113	0.00995999283816824	0.99216086052408	177	1055	negative regulation of cellular macromolecule biosynthetic process	BP	13569	1774	Hcfc1,Atf2,Dcaf1,Irf2bpl,Traf6,Vldlr,Adar,Hdac9,Rbfox2,Trim37,Mecp2,Ncoa2,Pias1,Eif2ak1,Hdac4,Zbtb4,Nsd1,Eif4enif1,Zfp281,Arid5b,Ikzf5,Nsd3,Ago3,Notch3,Foxo3,Bmpr2,Mnt,Ireb2,Ago2,Mtdh,Prkca,Epc1,Klf12,Lpin1,Ube2i,Supt6h,Tnrc6b,Ctnnb1,Six3,Nkap,Myt1l,Zbtb7a,Purb,Ago1,Nfic,Smarca2,Nr2e1,Sin3b,Ascl1,Ikzf2,Bach1,Zfp819,Ehmt1,Hif1an,Crebrf,Fnip2,AABR07007000.1,Xrn1,Notch2,Caprin1,Nacc2,Nacc1,Scrt1,Eif…	363519,81647,315987,314329,311245,25696,81635,687001,362950,360592,29386,83724,300772,27137,363287,287441,306764,305468,305083,309728,309031,290831,313593,56761,294515,140590,287521,64831,59117,170910,24680,100362678,306110,313977,25573,303281,192178,84353,78974,298342,116668,117107,498407,313594,29228,361745,684085,683381,64186,301476,304127,308561,362078,309434,303016,310538,679869,300944,29492…
GO:0050774	0.00998363167977159	0.997784706411107	7	18	negative regulation of dendrite morphogenesis	BP	13569	1774	Gsk3b,Nlgn3,Trpc5,Pten,Dnm3,Cit,Ube3a	84027,171297,140933,50557,171574,83620,361585
GO:0061549	0.0100480501814188	0.999043841185524	4	7	sympathetic ganglion development	BP	13569	1774	Fzd3,Ctnnb1,Ascl1,Sema3a	266715,84353,64186,29751
GO:0022607	0.0101715362019879	0.991505362386973	334	2124	cellular component assembly	BP	13569	1774	Chrnb2,Hcfc1,Stx7,Smcr8,Acaca,Opa1,Traf6,Mfn2,Kcnab2,Tnks,Adar,Ppfia1,Ppm1e,Kcna2,Crk,Gna11,Letm1,Picalm,Gsk3b,Nudcd3,Akap2,Tubgcp2,Vps41,Trim37,Ttbk2,Dlc1,Nlgn3,Mecp2,Golga2,Sptbn1,Zfyve9,Pias1,Hdac4,Mapk9,Nrxn1,Ogfod1,Tspyl4,Atl3,Nlgn2,Vcpip1,Prpf8,Wipi2,Bicd1,Kif3a,Kcnh7,Ehd3,Nav3,Pak3,Gnb1,Pten,Ro60,Flrt1,Ikzf5,Ago3,Vamp7,Apba1,Dnaja4,Prkar2a,Rims1,P2rx7,Pdpk1,Tacr1,Pcdh15,Ocrl,Orc3,Trpm3,Ago…	54239,363519,60466,497918,60581,171116,311245,64476,29738,290794,81635,293645,360593,25468,54245,81662,305457,89816,84027,100125378,298024,309098,306991,360592,311349,58834,171297,29386,64528,305614,313477,300772,363287,50658,60391,307657,309828,309187,117096,286761,287530,288498,362466,84392,170739,192249,314814,29433,24400,50557,304833,499308,309031,313593,85491,83589,300721,29699,84556,29665,8…
GO:0019233	0.0102184067545413	0.994546706810866	28	124	sensory perception of pain	BP	13569	1774	Chrnb2,Nos1,Kcna2,Mecp2,Scn1a,Nlgn2,P2rx7,Tacr1,Kcnj10,Ncam1,Grm3,Arrb1,Cacna1e,Dlg2,Scn3a,Oprk1,Oprm1,Mapk1,Grin2a,Kcna1,Mgll,Kcnip3,Cxcl12,Ednrb,P2ry2,Oprd1,Slc9a1,Htr7	54239,24598,25468,29386,81574,117096,29665,24807,29718,24586,24416,25387,54234,64053,497770,29335,25601,116590,24409,24520,29254,65199,24772,50672,29597,24613,24782,65032
GO:0035280	0.0102675094559216	0.999175698339106	4	6	miRNA loading onto RISC involved in gene silencing by miRNA	BP	13569	1774	Adar,Ago3,Ago2,Ago1	81635,313593,59117,313594
GO:0021799	0.010274718976134	0.996894952558279	10	28	cerebral cortex radially oriented cell migration	BP	13569	1774	Lhx6,Ctnnb1,Nr2e1,Pafah1b1,Ndel1,Srgap2,Rac1,Mdga1,Dcx,Fut10	311901,84353,684085,83572,170845,360840,363875,309659,84394,497619
GO:0045822	0.0104475476486533	0.997270064911839	8	24	negative regulation of heart contraction	BP	13569	1774	Nos1,Adra1a,Prkca,Pde4d,Atp2a2,Grk2,Pde5a,Atp1a1	24598,29412,24680,24627,29693,25238,171115,24211
GO:0010660	0.0104728146624198	0.995417596366689	17	73	regulation of muscle cell apoptotic process	BP	13569	1774	Mfn2,Lifr,Gsk3b,Pten,Erbb4,Pdpk1,Pcmt1,Igf1r,Arrb1,Mapk8,Cflar,Rbpj,Camk2a,LOC108348175,Fbxo32,Map2k4,Bcl2	64476,81680,84027,50557,59323,81745,25604,25718,25387,116554,117279,679028,25400,499022,171043,287398,24224
GO:0060405	0.0104922359265836	0.998428934458733	5	11	regulation of penile erection	BP	13569	1774	Shh,Ar,Ednrb,P2ry2,Oxtr	29499,24208,50672,29597,25342
GO:0008306	0.0105810298818197	0.994690003332323	24	95	associative learning	BP	13569	1774	Chrnb2,Tnr,Nlgn3,Mecp2,Pias1,Tacr1,Grm7,Cacna1e,Actr2,Chrna7,Kras,Oprk1,Crhr1,Grin2a,Ddhd2,Adcy3,Creb1,Ppt1,Synpo,Atxn1,Syngap1,Tanc1,Drd5,Cacna1c	54239,25567,171297,29386,300772,24807,81672,54234,289820,25302,24525,29335,58959,24409,680971,64508,81646,29411,60324,25049,192117,311055,25195,24239
GO:0031623	0.0106187036682893	0.994918329223119	21	87	receptor internalization	BP	13569	1774	Grk3,Picalm,Ldlrap1,Arf1,Dnm3,Tbc1d5,Arrb1,Sh3gl2,Ap2b1,Nedd4,Ahi1,Htr1b,Gria1,Grb2,Lrrtm2,Cntn2,Angpt1,Mtmr2,Grk2,Dab2,Ghr	25372,89816,500564,64310,171574,501088,25387,116743,140670,25489,308923,25075,50592,81504,685472,25356,89807,315422,25238,79128,25235
GO:0030518	0.0107247969411336	0.994611144183052	24	95	intracellular steroid hormone receptor signaling pathway	BP	13569	1774	Rbfox2,Med14,Ncoa2,Rnf6,Ube2i,Pias2,Esr2,Nedd4,Nr3c2,Thrap3,Trip4,Ube3a,Cnot1,Med12,Cnot2,Gper1,Ppargc1b,Ar,Arid1a,Dab2,Lats1,Klf9,Clock,Pgr	362950,317343,83724,304271,25573,83422,25149,25489,25672,313591,315769,361585,291841,679693,299805,171104,291567,24208,297867,79128,308265,117560,60447,25154
GO:0051130	0.0108175836871087	0.991443051295337	182	1054	positive regulation of cellular component organization	BP	13569	1774	Smcr8,Nos1,Opa1,Mfn2,Vldlr,Tnks,Ppm1e,Crk,Tenm3,Gsk3b,Ttbk2,Tub,Nlgn3,Mecp2,Golga2,Amph,Ppargc1a,Trpc5,Hdac4,Mapk9,Nrxn1,Ank1,Tbc1d24,Wbp2,Nlgn2,Pacsin1,Bicd1,Kif3a,Dcc,Ss18l1,Nav3,Pak3,Flrt1,Golga4,Map2k7,Doc2b,Vamp7,Rims1,P2rx7,Bmpr2,Tacr1,Prkca,Lpin1,Ldlrap1,Ctnnb1,Arf1,Hsp90aa1,Nkap,Katnbl1,Hyal1,Dnm3,Mief1,Tbc1d5,Mib1,Nckap1,Il1rapl1,Kidins220,Asap1,Igf1r,Wasf2,Arrb1,Fer,Surf4,Plekhm2,Clstn2…	497918,24598,171116,64476,25696,290794,360593,54245,306451,84027,311349,25609,171297,29386,64528,60668,83516,140933,363287,50658,60391,306570,287110,192645,117096,29704,362466,84392,25311,192352,314814,29433,499308,501069,363855,81820,85491,84556,29665,140590,24807,24680,313977,500564,84353,64310,299331,298342,691543,367166,171574,315141,501088,307594,58823,317553,116478,314961,25718,313024,25387…
GO:0009214	0.010896784497208	0.997497520630794	7	19	cyclic nucleotide catabolic process	BP	13569	1774	Pde4d,Arrb1,Pde1c,Pde4a,Pde3a,Pde5a,Pde3b	24627,25387,81742,25638,50678,171115,29516
GO:0090174	0.0109690391494737	0.994248813859728	26	118	organelle membrane fusion	BP	13569	1774	Stx7,Vps41,Vcpip1,Doc2b,Vamp7,Rims1,Rbsn,Rabgap1,Tbc1d5,Syt9,Eea1,Stxbp6,Vti1a,Stxbp1,Stx6,Syt10,Rph3a,Tgfbrap1,Stx17,Syt7,Sec22b,Snap29,Syt2,Ankrd27,Evi5,Akt2	60466,306991,286761,81820,85491,84556,312562,311911,501088,60564,314764,362734,65277,25558,60562,60567,171039,301373,252853,59267,310710,116500,24805,361555,100360066,25233
GO:0043687	0.0109796130876535	0.997406051470207	7	21	post-translational protein modification	BP	13569	1774	Wipi2,Stt3b,Ttl,Atg7,Atg4c,Atg4b,Icmt	288498,363160,171572,312647,313391,316640,170818
GO:0071484	0.0110138978401031	1	2	2	cellular response to light intensity	BP	13569	1774	Tent2,Akt2	361878,25233
GO:0048284	0.011033164180632	0.993977168465583	29	137	organelle fusion	BP	13569	1774	Stx7,Opa1,Mfn2,Vps41,Vcpip1,Doc2b,Vamp7,Rims1,Rbsn,Rabgap1,Tbc1d5,Syt9,Eea1,Stxbp6,Vti1a,Stxbp1,Stx6,Dnm1l,Syt10,Rph3a,Tgfbrap1,Stx17,Syt7,Sec22b,Snap29,Syt2,Ankrd27,Evi5,Akt2	60466,171116,64476,306991,286761,81820,85491,84556,312562,311911,501088,60564,314764,362734,65277,25558,60562,114114,60567,171039,301373,252853,59267,310710,116500,24805,361555,100360066,25233
GO:0019098	0.0111254240708529	0.996059142252474	12	39	reproductive behavior	BP	13569	1774	Ncoa2,Pten,Hcn1,Crebrf,Gnaq,Oprk1,Kalrn,Ar,Thrb,Oxtr,Drd5,Pgr	83724,50557,84390,303016,81666,29335,84009,24208,24831,25342,25195,25154
GO:0007158	0.0111420142322828	0.998659219353744	5	8	neuron cell-cell adhesion	BP	13569	1774	Tnr,Nlgn3,Nrxn1,Nlgn2,Astn1	25567,171297,60391,117096,304900
GO:0007187	0.0112042701048889	0.993926706343263	28	139	G-protein coupled receptor signaling pathway, coupled to cyclic nucleotide second messenger	BP	13569	1774	Grik3,Gna11,Gnai1,Htr5a,Chrm5,Chrm2,Rxfp3,Adra1a,Gnao1,Pde4d,Grm3,Arrb1,Grm7,Gnaq,Htr1b,Oprk1,Crhr1,Oprm1,Grm5,Htr1a,Adcy3,Gper1,Casr,Oprd1,Gpr26,Htr7,Htr4,Drd5	298521,81662,25686,25689,53949,81645,294807,29412,50664,24627,24416,25387,81672,81666,25075,29335,58959,25601,24418,24473,64508,171104,24247,24613,192153,65032,25324,25195
GO:0009889	0.0112349790012335	0.990430699373436	437	2868	regulation of biosynthetic process	BP	13569	1774	Usp22,Hcfc1,Nos1,Atf2,Dcaf1,Irf2bpl,Akap6,Trim44,Phf20,Ube2j1,Traf6,Mfn2,Vldlr,Tnks,Adar,Hdac9,Rad54l2,Rbfox2,Picalm,Gsk3b,Zfp799,Larp4b,Brd3,Med12l,Med14,Usp15,Trim37,Camta1,Mecp2,Kpna6,Golga2,Lpgat1,Snapc5,Ormdl3,Nr2c2,Ncoa2,Pias1,Slc30a9,Eif2ak1,Zfp597,Ppargc1a,Supt16h,Hdac4,Mapk9,Pbx1,Zbtb4,Zkscan1,Nsd1,Ogfod1,Wbp2,Senp2,Cdk12,Eif4enif1,Dcc,Crebl2,Zfp281,Stard4,Stat5b,Ss18l1,Pak3,Pten,Arid5b,…	303201,363519,24598,81647,315987,314329,64553,362172,311575,297961,311245,64476,25696,290794,81635,687001,363135,362950,89816,84027,494339,307070,362092,690752,317343,171329,360592,362665,29386,362607,64528,679692,691501,360618,50659,83724,300772,498358,27137,266774,83516,305851,363287,50658,304947,287441,498160,306764,307657,192645,78973,192350,305468,25311,362453,305083,291699,25126,192352,2943…
GO:0016197	0.0112408957704945	0.993113692523636	43	201	endosomal transport	BP	13569	1774	Stx7,Mgrn1,Picalm,Vps41,Ehd3,Vamp7,Fam160a2,Sort1,Rbsn,Arf1,Rab14,Tbc1d5,Gbf1,Rab12,Arl1,LOC108348151,Vti1a,Vps26a,Stx6,Mtm1,Vps26b,Dnm1l,Trappc10,Ap1ar,Mapk1,Dctn1,Tgfbrap1,Snx27,Spag9,AABR07068285.2,Mtmr2,Ankrd50,Erc1,Dab2,Snx9,Klhl20,Ankrd27,Gcc2,Evi5,Eps15,Dtx3l,Vps52,Ap4m1	60466,302938,89816,306991,192249,85491,293343,83576,312562,64310,94197,501088,309451,25530,64187,192276,65277,361846,60562,288762,300472,114114,309678,362037,116590,29167,301373,260323,360600,103693239,315422,294988,266806,79128,683687,304920,361555,309798,100360066,313474,498089,25218,304344
GO:0051240	0.0112508749966616	0.990882961071661	226	1391	positive regulation of multicellular organismal process	BP	13569	1774	Nos1,Atf2,Opa1,Akap6,Traf6,Mfn2,Vldlr,Hdac9,Tenm3,Picalm,Gsk3b,Tnr,Nlgn3,Mecp2,Golga2,Sptbn1,Nr2c2,Nploc4,Ppargc1a,Trpc5,Mapk9,Il6st,Nrxn1,Tbc1d24,Nlgn2,Fzd3,Pacsin1,Dcc,Stat5b,Ss18l1,Pak3,Pten,Flrt1,Erbb4,Golga4,Vamp7,Adra1a,Abat,Itch,Rims1,Foxo3,P2rx7,Bmpr2,Jak1,Tacr1,Mtdh,Prkca,Cd34,Slc8a1,Ctnnb1,Arf1,Tacr3,Ncam1,Hsp90aa1,Nkap,Hyal1,Tcf12,Pde4d,Nr2e1,Ascl1,Vwc2l,Tenm4,Il1rapl1,Kidins220,Tgfbr2…	24598,81647,171116,64553,311245,64476,25696,687001,306451,89816,84027,25567,171297,29386,64528,305614,50659,140639,83516,140933,50658,25205,60391,287110,117096,266715,29704,25311,25126,192352,29433,50557,499308,59323,501069,85491,29412,81632,311567,84556,294515,29665,140590,84598,24807,170910,24680,305081,29715,84353,64310,24808,24586,299331,298342,367166,25720,24627,684085,64186,501160,308831,31…
GO:0080090	0.0112540719818779	0.990263876370685	611	4096	regulation of primary metabolic process	BP	13569	1774	Prkacb,Usp22,Chrnb2,Hcfc1,Smcr8,Grk3,Nos1,Fem1a,Atf2,Dcaf1,Irf2bpl,Akap6,Trim44,Phf20,Ube2j1,Traf6,Vldlr,Tnks,Adar,Hdac9,Rad54l2,Ppm1e,Crk,Rbfox2,Fem1b,Picalm,Gsk3b,Srcin1,Zfp799,Larp4b,Brd3,Med12l,Med14,Usp15,Trim37,Dyrk1a,Klhl11,Camta1,Dlc1,Mecp2,Kpna6,Golga2,Lpgat1,Snapc5,Ormdl3,Nr2c2,Ncoa2,Lrig2,Pias1,Slc30a9,Fry,Eif2ak1,Zfp597,Ppargc1a,Supt16h,Trpc5,Hdac4,Mapk9,Pbx1,Ndst1,Il6st,Zbtb4,Zkscan1…	293508,303201,54239,363519,497918,25372,24598,316131,81647,315987,314329,64553,362172,311575,297961,311245,25696,290794,81635,687001,363135,360593,54245,362950,315745,89816,84027,56029,494339,307070,362092,690752,317343,171329,360592,25255,287706,362665,58834,29386,362607,64528,679692,691501,360618,50659,83724,310753,300772,498358,304244,27137,266774,83516,305851,140933,363287,50658,304947,29633,…
GO:0044257	0.0113842663665103	0.991680422844331	98	569	cellular protein catabolic process	BP	13569	1774	Usp22,Edem3,Ube2j1,Rnf38,6-Mar,Gsk3b,Usp15,Ttc3,Klhl11,Nploc4,Pias1,Pcyox1,Zmpste24,Pten,Itch,Smarcc1,Nhlrc1,Rnf6,Usp45,Ube2i,Rnf4,Socs4,N4bp1,Ubr1,Arrb1,NEWGENE_1559832,Ddb1,Rnf43,Csnk1a1,Stt3b,Trib1,Rab12,Usp12,Usp31,Lrp1,Nedd4,Usp5,Tmf1,Hecw2,Nub1,Mtm1,Gba,Yod1,Btrc,Hecw1,Wwp1,Atg7,Map3k1,Ubxn2b,Ube3a,Tbl1x,Dlgap1,Siah3,Ubr2,Bfar,Sufu,Wwtr1,Ube2h,Cyld,Shh,Usp7,Spopl,Cul4b,Klhl15,Rnf144a,Erlin2…	303201,289085,297961,171501,294862,84027,171329,360702,287706,140639,300772,246302,313564,50557,311567,301020,364682,304271,313098,25573,29274,305828,291921,499877,25387,317241,64470,303412,113927,363160,78969,25530,360763,308959,299858,25489,297593,114206,316395,296731,288762,684536,363982,361765,291209,297930,312647,116667,312965,361585,302711,65040,692004,363188,304709,361769,295062,296956,312…
GO:0022604	0.0113917913267752	0.991935889625389	84	402	regulation of cell morphogenesis	BP	13569	1774	Chrnb2,Opa1,Mfn2,Csnk1g3,Crk,Gsk3b,Srcin1,Tnr,Ttc3,Ttbk2,Dlc1,Nlgn3,Mecp2,Golga2,Trpc5,Mapk9,Tbc1d24,Kif3a,Ss18l1,Pak3,Pten,Golga4,Vamp7,Rims1,Bmpr2,Rnf6,Dpysl2,Dnm3,Nr2e1,Il1rapl1,Ttbk1,Palm2,Csnk1a1,AABR07037410.1,Pdzd8,Caprin1,Pias2,Cit,Actr2,Nedd4,Kif13b,Ttl,Pafah1b1,Map2,Dnm1l,Sarm1,Adgrb3,Ndel1,Sema7a,Taok2,Myo10,Ap1ar,Rac1,Rims2,Robo1,Tnik,Ube3a,Cntn2,Lrp4,Sema3e,Mgll,Bcl9l,Prpf40a,Ntn1,Ka…	54239,171116,64476,64823,54245,84027,56029,25567,360702,311349,58834,171297,29386,64528,140933,50658,287110,84392,192352,29433,50557,501069,85491,84556,140590,304271,25416,171574,684085,317553,316229,103692368,113927,363460,308000,362173,83422,83620,289820,25489,305967,171572,83572,25595,114114,287545,301309,170845,315711,64666,310178,362037,363875,116839,58946,294917,361585,25356,83469,296789,29…
GO:0030004	0.0114229320410938	0.994476539779135	21	90	cellular monovalent inorganic cation homeostasis	BP	13569	1774	Slc9a7,Slc9a8,Clcn3,Slc4a8,Slc8a1,Tm9sf4,Clic4,Nr3c2,Slc12a5,Mapk1,Slc4a7,Mafg,Ppt1,Slc26a2,Ttpa,Kcnma1,Atp1a1,Slc9a1,Slc9a4,Slc9a3,Bcl2	317170,311651,84360,315311,29715,296279,83718,25672,171373,116590,117955,64188,29411,117267,25571,83731,24211,24782,24785,24784,24224
GO:0031325	0.011447193188303	0.990327830166298	380	2472	positive regulation of cellular metabolic process	BP	13569	1774	Usp22,Hcfc1,Smcr8,Grk3,Nos1,Atf2,Irf2bpl,Akap6,Trim44,Traf6,Mfn2,Vldlr,Tnks,Rad54l2,Crk,Picalm,Gsk3b,Srcin1,Larp4b,Med12l,Med14,Dyrk1a,Camta1,Dlc1,Mecp2,Kpna6,Golga2,Lpgat1,Nr2c2,Ncoa2,Pias1,Slc30a9,Ppargc1a,Supt16h,Trpc5,Hdac4,Mapk9,Pbx1,Ndst1,Il6st,Nsd1,Nrxn1,Wbp2,Senp2,Cdk12,Dcc,Crebl2,Zfp281,Stard4,Stat5b,Ss18l1,Pak3,Pten,Erbb4,Arrdc3,E2f3,Map2k7,Notch3,Adra1a,Abat,Tfe3,Itch,Klf7,Foxo3,P2rx7,…	303201,363519,497918,25372,24598,81647,314329,64553,362172,311245,64476,25696,290794,363135,54245,89816,84027,56029,307070,690752,317343,25255,362665,58834,29386,362607,64528,679692,50659,83724,300772,498358,83516,305851,140933,363287,50658,304947,29633,25205,306764,60391,192645,78973,192350,25311,362453,305083,291699,25126,192352,29433,50557,59323,309945,291105,363855,56761,29412,81632,317376,31…
GO:0031327	0.0115412344452861	0.990797649503995	191	1156	negative regulation of cellular biosynthetic process	BP	13569	1774	Hcfc1,Atf2,Dcaf1,Irf2bpl,Akap6,Traf6,Vldlr,Adar,Hdac9,Rbfox2,Trim37,Mecp2,Ormdl3,Ncoa2,Pias1,Eif2ak1,Hdac4,Zbtb4,Nsd1,Eif4enif1,Zfp281,Arid5b,Ikzf5,Nsd3,Ago3,Notch3,Foxo3,Bmpr2,Mnt,Ireb2,Ago2,Mtdh,Prkca,Epc1,Klf12,Lpin1,Cd34,Ube2i,Supt6h,Tnrc6b,Ctnnb1,Six3,Nkap,Myt1l,Zbtb7a,Purb,Ago1,Nfic,Smarca2,Nr2e1,Sin3b,Ascl1,Ikzf2,Bach1,Zfp819,Ehmt1,Grm7,Hif1an,Crebrf,Fnip2,Insig2,AABR07007000.1,Tob2,Xrn1,N…	363519,81647,315987,314329,64553,311245,25696,81635,687001,362950,360592,29386,360618,83724,300772,27137,363287,287441,306764,305468,305083,309728,309031,290831,313593,56761,294515,140590,287521,64831,59117,170910,24680,100362678,306110,313977,305081,25573,303281,192178,84353,78974,298342,116668,117107,498407,313594,29228,361745,684085,683381,64186,301476,304127,308561,362078,81672,309434,303016,…
GO:0031329	0.0115464597378896	0.991630130876149	93	532	regulation of cellular catabolic process	BP	13569	1774	Smcr8,Ube2j1,Mfn2,Gsk3b,Golga2,Lrig2,Pias1,Pten,Itch,P2rx7,Smarcc1,Ago2,Mtdh,Tnrc6b,Socs4,N4bp1,Gtpbp1,Ptpn1,Arrb1,Tardbp,Csnk1a1,LOC102555167,Mid2,Trib1,Rab12,Lrp1,Irs1,Usp5,Tmf1,Nub1,Pip4k2b,Mtm1,Gba,Ikbkg,Dnm1l,Hnrnpr,Rnf152,Syncrip,Yod1,Btrc,Adam9,Poldip2,Epm2a,Thrap3,Atg7,Sptlc2,Ube3a,Dlgap1,Dhx9,Apaf1,Insr,Cnot1,Sufu,Shh,Lrsam1,Esrrb,Tlr9,Rnf144a,Sec22b,Cnot6l,Tnfrsf1b,Mtmr2,Rnf180,Rptor,Tr…	497918,297961,64476,84027,64528,310753,300772,50557,311567,29665,301020,59117,170910,192178,305828,291921,300077,24697,25387,298648,113927,100126191,363502,78969,25530,299858,25467,297593,114206,296731,89812,288762,684536,309295,114114,319110,293561,363113,363982,361765,290834,287544,114005,313591,312647,366697,361585,65040,304859,78963,24954,291841,361769,29499,311866,299210,338457,500636,310710…
GO:0098659	0.0115540028309105	0.996111194012349	11	35	inorganic cation import across plasma membrane	BP	13569	1774	Picalm,Slc9a7,Kcnj3,Hcn2,Slc11a2,Atp1a1,Slc8a2,Slc9a1,Slc9a4,Trpm2,Slc9a3	89816,317170,50599,114244,25715,24211,140447,24782,24785,294329,24784
GO:0099587	0.0115540028309105	0.996111194012349	11	35	inorganic ion import across plasma membrane	BP	13569	1774	Picalm,Slc9a7,Kcnj3,Hcn2,Slc11a2,Atp1a1,Slc8a2,Slc9a1,Slc9a4,Trpm2,Slc9a3	89816,317170,50599,114244,25715,24211,140447,24782,24785,294329,24784
GO:0010658	0.0115983299358243	0.995565560509637	13	50	striated muscle cell apoptotic process	BP	13569	1774	Mfn2,Gnb1,Pten,Pdpk1,Hsp90aa1,Pcmt1,Mapk8,Apaf1,Cflar,Camk2a,LOC108348175,Fbxo32,Bcl2	64476,24400,50557,81745,299331,25604,116554,78963,117279,25400,499022,171043,24224
GO:0030163	0.0117036850413963	0.991216385070237	116	687	protein catabolic process	BP	13569	1774	Usp22,Edem3,Ube2j1,Rnf38,6-Mar,Gsk3b,Usp15,Ttc3,Klhl11,Bace1,Nploc4,Lrig2,Pias1,Pcyox1,Zmpste24,Pten,Itch,P2rx7,Smarcc1,Nhlrc1,Rnf6,Usp45,Ube2i,Hsp90aa1,Rnf4,Socs4,N4bp1,Ubr1,Arrb1,NEWGENE_1559832,Ddb1,Rnf43,Crebrf,Csnk1a1,Stt3b,Trib1,Rab12,Usp12,Usp31,Lrp1,Nedd4,Usp5,Tmf1,Hecw2,Nub1,Mtm1,Gba,Yod1,Btrc,Adam9,Hecw1,Wwp1,Atg7,Map3k1,Grin2a,Ubxn2b,Ube3a,Tbl1x,Dlgap1,Siah3,Ubr2,Bfar,Sufu,Wwtr1,Ube2h,…	303201,289085,297961,171501,294862,84027,171329,360702,287706,29392,140639,310753,300772,246302,313564,50557,311567,29665,301020,364682,304271,313098,25573,299331,29274,305828,291921,499877,25387,317241,64470,303412,303016,113927,363160,78969,25530,360763,308959,299858,25489,297593,114206,316395,296731,288762,684536,363982,361765,290834,291209,297930,312647,116667,24409,312965,361585,302711,65040…
GO:0051705	0.0117302151274478	0.99477563603522	18	64	multi-organism behavior	BP	13569	1774	Chrnb2,Grid1,Nlgn3,Mecp2,Nrxn1,Nlgn2,Vps13a,Pten,Tacr1,Nrxn3,Shank2,Nr2e1,Eif4ebp2,Kalrn,Oxtr,Grpr,Ppp3cb,Shank3	54239,79219,171297,29386,60391,117096,309243,50557,24807,116508,171093,684085,361845,84009,25342,24938,24675,59312
GO:0009894	0.0117594084249922	0.991243250700136	110	641	regulation of catabolic process	BP	13569	1774	Smcr8,Ube2j1,Mfn2,Gsk3b,Golga2,Lrig2,Pias1,Ppargc1a,Hdac4,Pten,Itch,P2rx7,Smarcc1,Ago2,Mtdh,Tnrc6b,Socs4,N4bp1,Gtpbp1,Ptpn1,Arrb1,Ddb1,Tardbp,Crebrf,Csnk1a1,LOC102555167,Mid2,Trib1,Rab12,Lrp1,Irs1,Nedd4,Usp5,Tmf1,Nub1,Pip4k2b,Mtm1,Gba,Ikbkg,Dnm1l,Hnrnpr,Rnf152,Syncrip,Yod1,Btrc,Adam9,Poldip2,Epm2a,Thrap3,Atg7,Sptlc2,Grin2a,Ube3a,Dlgap1,Dhx9,Apaf1,Insr,Cnot1,Sufu,Shh,Atg4b,Lrsam1,Esrrb,Azin1,Tlr9,…	497918,297961,64476,84027,64528,310753,300772,83516,363287,50557,311567,29665,301020,59117,170910,192178,305828,291921,300077,24697,25387,64470,298648,303016,113927,100126191,363502,78969,25530,299858,25467,25489,297593,114206,296731,89812,288762,684536,309295,114114,319110,293561,363113,363982,361765,290834,287544,114005,313591,312647,366697,24409,361585,65040,304859,78963,24954,291841,361769,29…
GO:0060999	0.0117821490479419	0.995228856497405	15	50	positive regulation of dendritic spine development	BP	13569	1774	Opa1,Mfn2,Nlgn3,Mecp2,Nlgn2,Pak3,Arf1,Caprin1,Actr2,Pafah1b1,Dnm1l,Rac1,Kalrn,Tiam1,Shank3	171116,64476,171297,29386,117096,29433,64310,362173,289820,83572,114114,363875,84009,304109,59312
GO:0016574	0.011793804200041	0.995787479556637	12	39	histone ubiquitination	BP	13569	1774	Usp22,Trim37,Pcgf3,Ddb1,Ubr2,Cul4b,Ctr9,Bmi1,Trip12,Dtx3l,Rnf40,Cdc73	303201,360592,305624,64470,363188,302502,293184,307151,316575,498089,266712,304832
GO:1903292	0.0118369949074539	1	2	2	protein localization to Golgi membrane	BP	13569	1774	Arl5b,Arl5a	364788,117050
GO:0034249	0.0119100329621905	0.993337762632089	31	140	negative regulation of cellular amide metabolic process	BP	13569	1774	Adar,Mecp2,Ormdl3,Eif2ak1,Eif4enif1,Ago3,Ireb2,Ago2,Prkca,Tnrc6b,Purb,Ago1,Xrn1,Caprin1,Eif4ebp2,Chrna7,Hnrnpr,Syncrip,Tyms,Tpr,Dhx9,Mvk,Cnot1,Cnot2,Cnot6l,Ythdf2,Egfr,LOC108348175,Khsrp,Zfp36l2,Ythdf3	81635,29386,360618,27137,305468,313593,64831,59117,24680,192178,498407,313594,300944,362173,361845,25302,319110,363113,29261,304862,304859,81727,291841,299805,360917,313053,24329,499022,171137,298765,361920
GO:0031328	0.0120228511561805	0.990197127202438	236	1486	positive regulation of cellular biosynthetic process	BP	13569	1774	Usp22,Hcfc1,Nos1,Atf2,Irf2bpl,Trim44,Traf6,Mfn2,Tnks,Rad54l2,Picalm,Gsk3b,Larp4b,Med12l,Med14,Camta1,Mecp2,Kpna6,Golga2,Lpgat1,Nr2c2,Ncoa2,Pias1,Slc30a9,Ppargc1a,Supt16h,Hdac4,Mapk9,Pbx1,Nsd1,Wbp2,Senp2,Cdk12,Crebl2,Zfp281,Stard4,Stat5b,Ss18l1,Pak3,Erbb4,E2f3,Map2k7,Notch3,Tfe3,Klf7,Foxo3,Bmpr2,Setd7,Smarcc1,Rnf6,Ago2,Epc1,Klf12,Lpin1,Supt6h,Ctnnb1,Six3,Hsp90aa1,Uhmk1,Myt1l,Tcf12,Creb5,Rnf4,Ago1,…	303201,363519,24598,81647,314329,362172,311245,64476,290794,363135,89816,84027,307070,690752,317343,362665,29386,362607,64528,679692,50659,83724,300772,498358,83516,305851,363287,50658,304947,306764,192645,78973,192350,362453,305083,291699,25126,192352,29433,59323,291105,363855,56761,317376,363243,294515,140590,689954,301020,304271,59117,100362678,306110,313977,303281,84353,78974,299331,246332,11…
GO:0010390	0.0120409158793044	0.996504412045065	9	26	histone monoubiquitination	BP	13569	1774	Trim37,Pcgf3,Ddb1,Cul4b,Ctr9,Bmi1,Dtx3l,Rnf40,Cdc73	360592,305624,64470,302502,293184,307151,498089,266712,304832
GO:0007033	0.0120907624988071	0.993429949275494	28	131	vacuole organization	BP	13569	1774	Smcr8,Mfn2,Vps41,Wipi2,P2rx7,Fam160a2,Rbsn,Arf1,LOC102555167,Clvs1,Wdr45b,Pip4k2b,Mtm1,Gba,Atg7,Ubxn2b,Atg4c,Atg4b,Lrsam1,Stx17,Syt7,Sec22b,Ppt1,Mtmr3,Tp53inp1,Synpo2,Mfsd8,Ubxn2a	497918,64476,306991,288498,29665,293343,312562,64310,100126191,366311,360682,89812,288762,684536,312647,312965,313391,316640,311866,252853,59267,310710,29411,305482,297822,499702,361939,685859
GO:0044057	0.0120918337851821	0.991441099158572	80	448	regulation of system process	BP	13569	1774	Nos1,Akap6,Mfn2,Scn2b,Gsk3b,Tnr,Nlgn3,Mecp2,Ppargc1a,Hdac4,Chrm2,Nlgn2,Ehd3,Pten,Adra1a,Abat,Bmpr2,Tacr1,Gnao1,Prkca,Slc8a1,Tacr3,Kcnj10,Ncam1,Hsp90aa1,Itpr2,Tmem65,Pde4d,Tenm4,Wnk3,Cacna1e,Sp4,Nedd4,Chrna7,Tead1,Gba,Oprk1,Cacnb2,Crhr1,Oprm1,Pex5l,Grin2a,Ece1,Atp2a2,Kcna1,Mgll,Gpd1l,Mef2a,Akap9,Gper1,Nup155,Mtmr2,Inhba,Casr,Kcnj2,Atp2b4,Kcnma1,Flt1,Utrn,Cxadr,Grk2,Myrf,Pde5a,Cysltr1,Atp1a1,Ednrb,…	24598,64553,64476,25349,84027,25567,171297,29386,83516,363287,81645,117096,192249,50557,29412,81632,140590,24807,50664,24680,29715,24808,29718,24586,299331,81678,500874,24627,308831,317420,54234,25162,25489,25302,361630,684536,29335,116600,58959,25601,286937,24409,94204,29693,24520,29254,363159,309957,246150,171104,117021,315422,29200,24247,29712,29600,83731,54251,25600,89843,25238,293736,171115,…
GO:0061002	0.0121712926893184	0.998770994485911	4	7	negative regulation of dendritic spine morphogenesis	BP	13569	1774	Nlgn3,Pten,Dnm3,Ube3a	171297,50557,171574,361585
GO:0032502	0.0123543109411612	0.989247691144073	708	4647	developmental process	BP	13569	1774	Prkacb,Chrnb2,Gabrb2,Grk3,Nos1,Atf2,Rmdn3,Dcaf1,Irf2bpl,Opa1,Akap6,Nexmif,Ube2j1,Myo5a,Traf6,Mfn2,Vldlr,Kcnab2,Adar,Peak1,Hdac9,Scn2b,Csnk1g3,Kcna2,Lifr,Rnf38,Crk,Akt3,Rbfox2,Tenm3,Gna11,Lrrc8a,Fem1b,Picalm,Gsk3b,Srcin1,Ptprg,Tnr,Med14,Ttc3,Ttbk2,LOC103693780,Tub,Dlc1,Nlgn3,Mecp2,Golga2,Nr2c2,Ncoa2,Lrig2,Pias1,Cdh6,Kcnq3,Fry,Eif2ak1,Ppargc1a,Htr5a,Trpc5,Nup50,Hdac4,Mapk9,Pbx1,Ndst1,Il6st,Pik3cb,N…	293508,54239,25451,25372,24598,81647,311328,315987,314329,171116,64553,302396,297961,25017,311245,64476,25696,29738,81635,315686,687001,25349,64823,25468,81680,171501,54245,29414,362950,306451,81662,311846,315745,89816,84027,56029,171357,25567,317343,360702,311349,360975,25609,58834,171297,29386,64528,50659,83724,310753,300772,25409,29682,304244,27137,83516,25689,140933,25497,363287,50658,304947,…
GO:0045019	0.0123659010280028	0.997927615971383	5	13	negative regulation of nitric oxide biosynthetic process	BP	13569	1774	Cd34,Oprm1,Gla,Atp2b4,Khsrp	305081,25601,363494,29600,171137
GO:1904406	0.0123659010280028	0.997927615971383	5	13	negative regulation of nitric oxide metabolic process	BP	13569	1774	Cd34,Oprm1,Gla,Atp2b4,Khsrp	305081,25601,363494,29600,171137
GO:0061000	0.0125387138124796	0.997556469258992	6	14	negative regulation of dendritic spine development	BP	13569	1774	Nlgn3,Mecp2,Pten,Dnm3,Asap1,Ube3a	171297,29386,50557,171574,314961,361585
GO:0072659	0.0125460582511696	0.992192450349619	44	216	protein localization to plasma membrane	BP	13569	1774	Stx7,Myo5a,Ppfia1,Picalm,Sptbn1,Nrxn1,Ank1,Pacsin1,Ehd3,Gpr158,Dpp10,Golga4,Vamp7,Pdpk1,Pacs1,Ldlrap1,Fam126a,Gak,Wnk3,Ank3,Mpp5,Rab11fip2,Lrp1,Stxbp1,Zdhhc22,Cacnb2,Kcnb1,Nfasc,Rac1,Zdhhc23,Tnik,Kcnip3,Kalrn,Gper1,Ar,RGD621098,Tspan14,Camk2a,Dab2,Egfr,Rock2,Camk2g,Rapgef6,Akt2	60466,25017,293645,89816,305614,60391,306570,29704,192249,291352,363972,501069,85491,81745,171444,500564,499975,81659,317420,361833,314259,308003,299858,25558,299211,116600,25736,116690,363875,363783,294917,65199,84009,171104,24208,207123,306324,25400,79128,24329,25537,171140,303141,25233
GO:0043507	0.0125814778348474	0.994526225314189	17	58	positive regulation of JUN kinase activity	BP	13569	1774	Traf6,Crk,Map2k7,Ptpn1,Map3k1,Tnik,Taok3,Magi3,Gab1,Map3k9,Tlr9,Spag9,Dvl3,Dab2,Tiam1,Map2k4,Fzd4	311245,54245,363855,24697,116667,294917,304530,245903,361388,500690,338457,360600,303811,79128,304109,287398,64558
GO:0009890	0.0126178907848599	0.989894252660739	194	1185	negative regulation of biosynthetic process	BP	13569	1774	Hcfc1,Atf2,Dcaf1,Irf2bpl,Akap6,Traf6,Mfn2,Vldlr,Adar,Hdac9,Rbfox2,Trim37,Mecp2,Ormdl3,Ncoa2,Pias1,Eif2ak1,Hdac4,Zbtb4,Nsd1,Eif4enif1,Zfp281,Arid5b,Ikzf5,Nsd3,Ago3,Notch3,Foxo3,Bmpr2,Mnt,Ireb2,Ago2,Mtdh,Prkca,Epc1,Klf12,Lpin1,Cd34,Ube2i,Supt6h,Tnrc6b,Ctnnb1,Six3,Nkap,Myt1l,Zbtb7a,Purb,Ago1,Nfic,Smarca2,Nr2e1,Sin3b,Ascl1,Ikzf2,Bach1,Zfp819,Ehmt1,Grm7,Hif1an,Crebrf,Fnip2,Insig2,AABR07007000.1,Tob2,X…	363519,81647,315987,314329,64553,311245,64476,25696,81635,687001,362950,360592,29386,360618,83724,300772,27137,363287,287441,306764,305468,305083,309728,309031,290831,313593,56761,294515,140590,287521,64831,59117,170910,24680,100362678,306110,313977,305081,25573,303281,192178,84353,78974,298342,116668,117107,498407,313594,29228,361745,684085,683381,64186,301476,304127,308561,362078,81672,309434,3…
GO:0003013	0.0128422999964259	0.991019153846544	74	401	circulatory system process	BP	13569	1774	Nos1,Akap6,Scn2b,Mecp2,Scn1a,Hdac4,Chrm2,Ehd3,Adra1a,Abat,Bmpr2,Tacr1,Gnao1,Prkca,Cd34,Slc8a1,Tacr3,Hsp90aa1,Itpr2,Itga1,Tmem65,Pde4d,Cacna1e,Sp4,Esr2,Chrna7,Htr1b,Dnm1l,Cacnb2,Prokr2,Pde3a,Ece1,Atp2a2,Mgll,Rasl10b,Gpd1l,Htr1a,Ptprm,Mef2a,Angpt1,Akap9,Gper1,Nup155,Ar,Casr,Kcnj2,Atp2b4,Kcnma1,Cxadr,Ptk2,Grk2,Pde5a,Cysltr1,Atp1a1,Ednrb,Tjp1,Egfr,P2ry2,Akap13,Thrb,Ryr2,Erap1,Oxtr,Fli1,Slc9a1,NEWGENE…	24598,64553,25349,29386,81574,363287,81645,192249,29412,81632,140590,24807,50664,24680,305081,29715,24808,299331,81678,25118,500874,24627,54234,25162,25149,25302,25075,114114,116600,192649,50678,94204,29693,29254,303382,363159,24473,29616,309957,89807,246150,171104,117021,24208,24247,29712,29600,83731,89843,25614,25238,171115,114099,24211,50672,292994,24329,29597,293024,24831,689560,80897,25342,3…
GO:0019222	0.0128804649532074	0.988799634253384	661	4468	regulation of metabolic process	BP	13569	1774	Prkacb,Usp22,Chrnb2,Hcfc1,Smcr8,Grk3,Nos1,Fem1a,Atf2,Ubap2l,Dcaf1,Irf2bpl,Akap6,Slc7a14,Trim44,Phf20,Ube2j1,Traf6,Mfn2,Vldlr,Tnks,Adar,Hdac9,Rad54l2,Ppm1e,Crk,Rbfox2,Fem1b,Picalm,Gsk3b,Srcin1,Zfp799,Larp4b,Brd3,Med12l,Med14,Usp15,Trim37,Dyrk1a,Klhl11,Camta1,Dlc1,Mecp2,Kpna6,Golga2,Lpgat1,Snapc5,Ormdl3,Nr2c2,Ncoa2,Lrig2,Pias1,Slc30a9,Fry,Eif2ak1,Zfp597,Ppargc1a,Supt16h,Trpc5,Hdac4,Mapk9,Pbx1,Ndst1…	293508,303201,54239,363519,497918,25372,24598,316131,81647,361984,315987,314329,64553,499587,362172,311575,297961,311245,64476,25696,290794,81635,687001,363135,360593,54245,362950,315745,89816,84027,56029,494339,307070,362092,690752,317343,171329,360592,25255,287706,362665,58834,29386,362607,64528,679692,691501,360618,50659,83724,310753,300772,498358,304244,27137,266774,83516,305851,140933,363287…
GO:0042428	0.013042093015962	0.997435184341277	6	14	serotonin metabolic process	BP	13569	1774	Atp7a,Grin2a,Htr1a,Rnf180,Btbd9,Maoa	24941,24409,24473,685384,294318,29253
GO:0050905	0.0131736691018293	0.993057288463146	26	103	neuromuscular process	BP	13569	1774	Myo5a,Kcnab2,Rbfox2,Tnr,Camta1,Mecp2,Scn1a,Nrxn1,Nlgn2,Opa3,Pten,Fgf14,Pcdh15,Ctnna2,Grin3a,Pafah1b1,Grid2,Grin2a,Scn8a,Clic5,Kcna1,Kcnma1,Csmd1,LOC103690024,Jph4,Shank3	25017,29738,362950,25567,362665,29386,81574,60391,117096,308409,50557,63851,690865,297357,191573,83572,79220,24409,29710,94272,24520,83731,364634,312703,445271,59312
GO:0009057	0.013430694001688	0.989529243521122	149	911	macromolecule catabolic process	BP	13569	1774	Usp22,Edem3,Ube2j1,Rnf38,6-Mar,Gsk3b,Usp15,Ttc3,Klhl11,Bace1,Nploc4,Lrig2,Pias1,Pcyox1,Zmpste24,Pten,Ago3,Itch,P2rx7,Etf1,Smarcc1,Nhlrc1,Rnf6,Usp45,Ago2,Ube2i,Tnrc6b,Hsp90aa1,Hyal1,Rnf4,Ago1,Socs4,N4bp1,Ubr1,Gtpbp1,Ptpn1,Upf2,Arrb1,Tatdn2,NEWGENE_1559832,Ddb1,Rnf43,Tardbp,Dis3,Crebrf,Csnk1a1,Stt3b,Xrn1,Trib1,Rab12,Usp12,Usp31,Lrp1,Nedd4,Usp5,Tmf1,Hecw2,Nub1,Mtm1,Gba,Hnrnpr,Syncrip,Yod1,Btrc,Adam9…	303201,289085,297961,171501,294862,84027,171329,360702,287706,29392,140639,310753,300772,246302,313564,50557,313593,311567,29665,307503,301020,364682,304271,313098,59117,25573,192178,299331,367166,29274,313594,305828,291921,499877,300077,24697,361271,25387,500295,317241,64470,303412,298648,306103,303016,113927,363160,300944,78969,25530,360763,308959,299858,25489,297593,114206,316395,296731,288762…
GO:0007600	0.0135187696297774	0.990453996986322	77	418	sensory perception	BP	13569	1774	Chrnb2,Gabrb2,Nos1,Slc24a2,Opa1,Myo5a,Kcna2,Tub,Mecp2,Lrig2,Scn1a,Nlgn2,Pgap1,Opa3,Gnb1,P2rx7,Tacr1,Pcdh15,Trpm3,Srrm4,Kcnj10,Ncam1,Nfic,Nr2e1,Grm3,Arrb1,Pde1c,Ccdc50,Grm7,Ncam2,Cacna1e,Dlg2,Chrna7,Scn3a,Gabrb3,Atf6,Cntn5,Syt10,Oprk1,Cacnb2,Oprm1,Mapk1,Slc4a7,Grin2a,Pde4a,Nfib,Tbl1x,Eya4,Scn8a,Clic5,Map1a,Kcna1,Mgll,Sobp,Cacnb4,Kcnip3,Adcy3,Ppt1,Cxcl12,Kcnma1,Sema5a,Marveld2,Ednrb,Tjp1,P2ry2,Btbd…	54239,25451,24598,84550,171116,25017,25468,25609,29386,310753,81574,117096,316400,308409,24400,29665,24807,690865,309407,498189,29718,24586,29228,684085,24416,25387,81742,288022,81672,288280,54234,64053,25302,497770,24922,304962,114589,60567,29335,116600,25601,116590,117955,24409,25638,29227,302711,292172,29710,94272,25152,24520,29254,309860,58942,65199,64508,29411,24772,83731,310207,365657,50672…
GO:0070471	0.0135736822205445	0.997739698200532	5	12	uterine smooth muscle contraction	BP	13569	1774	Abat,Tacr1,Tacr3,Gper1,Oxtr	81632,24807,24808,171104,25342
GO:1902894	0.0138857793245065	0.997229330213923	6	14	negative regulation of pri-miRNA transcription from RNA polymerase II promoter	BP	13569	1774	Hdac4,Yy1,Nfib,Nfatc3,Tgfbr1,Ppara	363287,24919,29227,361400,29591,25747
GO:0017148	0.0139393885951876	0.992278070401908	29	128	negative regulation of translation	BP	13569	1774	Adar,Mecp2,Eif2ak1,Eif4enif1,Ago3,Ireb2,Ago2,Prkca,Tnrc6b,Purb,Ago1,Xrn1,Caprin1,Eif4ebp2,Hnrnpr,Syncrip,Tyms,Tpr,Dhx9,Mvk,Cnot1,Cnot2,Cnot6l,Ythdf2,Egfr,LOC108348175,Khsrp,Zfp36l2,Ythdf3	81635,29386,27137,305468,313593,64831,59117,24680,192178,498407,313594,300944,362173,361845,319110,363113,29261,304862,304859,81727,291841,299805,360917,313053,24329,499022,171137,298765,361920
GO:0051094	0.013940058903972	0.988817659420254	192	1147	positive regulation of developmental process	BP	13569	1774	Opa1,Akap6,Traf6,Mfn2,Vldlr,Hdac9,Crk,Tenm3,Gsk3b,Nlgn3,Mecp2,Golga2,Nr2c2,Pias1,Ppargc1a,Trpc5,Mapk9,Il6st,Nrxn1,Tbc1d24,Nlgn2,Fzd3,Pacsin1,Dcc,Crebl2,Stat5b,Ss18l1,Pak3,Pten,Flrt1,Erbb4,Golga4,Vamp7,Itch,Rims1,Foxo3,P2rx7,Bmpr2,Jak1,Mtdh,Prkca,Cd34,Slc8a1,Ctnnb1,Arf1,Ncam1,Nkap,Hyal1,Tcf12,Mief1,Nr2e1,Ascl1,Vwc2l,Tenm4,Il1rapl1,Kidins220,Sp7,Tgfbr2,Igf1r,Zfp609,Hif1an,Clstn2,Maml1,Scarb2,AABR07…	171116,64553,311245,64476,25696,687001,54245,306451,84027,171297,29386,64528,50659,300772,83516,140933,50658,25205,60391,287110,117096,266715,29704,25311,362453,25126,192352,29433,50557,499308,59323,501069,85491,311567,84556,294515,29665,140590,84598,170910,24680,305081,29715,84353,64310,24586,298342,367166,25720,315141,684085,64186,501160,308831,317553,116478,300260,81810,25718,363412,309434,171…
GO:0034654	0.014020177739213	0.988051493942934	406	2663	nucleobase-containing compound biosynthetic process	BP	13569	1774	Usp22,Hcfc1,Nos1,Atf2,Dcaf1,Irf2bpl,Akap6,Nexmif,Trim44,Phf20,Traf6,Vldlr,Tnks,Adar,Hdac9,Rad54l2,Rbfox2,Picalm,Gsk3b,Zfp799,Brd3,Med12l,Med14,Usp15,Trim37,Camta1,Mecp2,Kpna6,Snapc5,Nr2c2,Ncoa2,Pias1,Slc30a9,Zfp597,Ppargc1a,Supt16h,Hdac4,Mapk9,Pbx1,Zbtb4,Zkscan1,Nsd1,Nmnat2,Wbp2,Senp2,Cdk12,Dcc,Crebl2,Zfp281,Rrm2b,Stat5b,Ss18l1,Scaf8,Pak3,Pten,Arid5b,NEWGENE_1306210,Ikzf5,Erbb4,Nsd3,E2f3,Map2k7,N…	303201,363519,24598,81647,315987,314329,64553,302396,362172,311575,311245,25696,290794,81635,687001,363135,362950,89816,84027,494339,362092,690752,317343,171329,360592,362665,29386,362607,691501,50659,83724,300772,498358,266774,83516,305851,363287,50658,304947,287441,498160,306764,289095,192645,78973,192350,25311,362453,305083,299976,25126,192352,245926,29433,50557,309728,361217,309031,59323,2908…
GO:0006906	0.0142777478534638	0.992436700569966	25	114	vesicle fusion	BP	13569	1774	Stx7,Vps41,Doc2b,Vamp7,Rims1,Rbsn,Rabgap1,Tbc1d5,Syt9,Eea1,Stxbp6,Vti1a,Stxbp1,Stx6,Syt10,Rph3a,Tgfbrap1,Stx17,Syt7,Sec22b,Snap29,Syt2,Ankrd27,Evi5,Akt2	60466,306991,81820,85491,84556,312562,311911,501088,60564,314764,362734,65277,25558,60562,60567,171039,301373,252853,59267,310710,116500,24805,361555,100360066,25233
GO:0008015	0.0143834591469915	0.989907100934183	73	398	blood circulation	BP	13569	1774	Nos1,Akap6,Scn2b,Mecp2,Scn1a,Hdac4,Chrm2,Ehd3,Adra1a,Abat,Bmpr2,Tacr1,Gnao1,Prkca,Cd34,Slc8a1,Tacr3,Hsp90aa1,Itpr2,Itga1,Tmem65,Pde4d,Cacna1e,Sp4,Esr2,Chrna7,Htr1b,Dnm1l,Cacnb2,Prokr2,Pde3a,Ece1,Atp2a2,Mgll,Rasl10b,Gpd1l,Htr1a,Ptprm,Mef2a,Angpt1,Akap9,Gper1,Nup155,Ar,Casr,Kcnj2,Atp2b4,Kcnma1,Cxadr,Ptk2,Grk2,Pde5a,Cysltr1,Atp1a1,Ednrb,Tjp1,Egfr,P2ry2,Thrb,Ryr2,Erap1,Oxtr,Fli1,Slc9a1,NEWGENE_130470…	24598,64553,25349,29386,81574,363287,81645,192249,29412,81632,140590,24807,50664,24680,305081,29715,24808,299331,81678,25118,500874,24627,54234,25162,25149,25302,25075,114114,116600,192649,50678,94204,29693,29254,303382,363159,24473,29616,309957,89807,246150,171104,117021,24208,24247,29712,29600,83731,89843,25614,25238,171115,114099,24211,50672,292994,24329,29597,24831,689560,80897,25342,315532,2…
GO:0007186	0.0144740582667511	0.989285737908624	98	631	G-protein coupled receptor signaling pathway	BP	13569	1774	Gabrb2,Grk3,Nos1,Grik3,Mgrn1,Gna11,Gnai1,Htr5a,Chrm5,Chrm2,Fzd3,Bicd1,Gabra3,Gpr158,Gnb1,Rxfp3,Arrdc3,Adra1a,Tacr1,Gnao1,Sort1,Tacr3,Gabrg2,Pde4d,Dgke,Ric8b,Npffr1,Grm3,Arrb1,Gde1,Grm7,Glra2,Mrgpre,Igf2r,Gnb5,P2ry13,Adgrl3,Lrp1,Gnaq,Gabrb3,Cx3cr1,Htr1b,Adgrb3,Gpr17,Oprk1,Crhr1,Oprm1,Prokr2,Rac1,Rgs5,P2ry4,Prlhr,Cntn2,Ece1,Dgkg,Insr,Mgll,Arhgef11,Gabra2,Grm5,Htr1a,Cacnb4,Adcy3,Gper1,Syp,Lgr5,Casr,…	25451,25372,24598,298521,302938,81662,25686,25689,53949,81645,266715,362466,24947,291352,24400,294807,309945,29412,24807,50664,83576,24808,29709,24627,497978,314681,64107,24416,25387,60418,81672,24397,404660,25151,83579,310444,170641,299858,81666,24922,171056,25075,301309,767613,29335,58959,25601,192649,363875,54294,63843,246075,25356,94204,25666,24954,29254,78966,289606,24418,24473,58942,64508,1…
GO:1903076	0.0144822704500433	0.99311136629482	19	81	regulation of protein localization to plasma membrane	BP	13569	1774	Stx7,Myo5a,Ppfia1,Picalm,Sptbn1,Nrxn1,Dpp10,Pdpk1,Ldlrap1,Wnk3,Rab11fip2,Lrp1,Kalrn,Gper1,Ar,Camk2a,Dab2,Egfr,Camk2g	60466,25017,293645,89816,305614,60391,363972,81745,500564,317420,308003,299858,84009,171104,24208,25400,79128,24329,171140
GO:0098900	0.0148307130277765	0.994020775611699	14	47	regulation of action potential	BP	13569	1774	Chrnb2,Adra1a,Tacr1,Hcn1,Ank3,Gba,Kcnb1,Atp2a2,Akap9,Kcnj2,Cxadr,Ryr2,Slc9a1,Cacna1c	54239,29412,24807,84390,361833,684536,25736,29693,246150,29712,89843,689560,24782,24239
GO:0086023	0.0149798899423265	0.998644189556765	4	6	adrenergic receptor signaling pathway involved in heart process	BP	13569	1774	Nos1,Pde4d,Atp2b4,Akap13	24598,24627,29600,293024
GO:0000117	0.0150143656740827	1	2	2	regulation of transcription involved in G2/M transition of mitotic cell cycle	BP	13569	1774	Bach1,Esrrb	304127,299210
GO:0060743	0.015145067511059	1	2	2	epithelial cell maturation involved in prostate gland development	BP	13569	1774	Fem1b,Esr2	315745,25149
GO:0042147	0.0152163512503621	0.993349120711926	16	59	retrograde transport, endosome to Golgi	BP	13569	1774	Ehd3,Rbsn,Tbc1d5,Gbf1,Arl1,Vti1a,Vps26a,Stx6,Vps26b,Trappc10,Dctn1,Spag9,Erc1,Gcc2,Evi5,Vps52	192249,312562,501088,309451,64187,65277,361846,60562,300472,309678,29167,360600,266806,309798,100360066,25218
GO:0035970	0.0152403736192571	0.997303123181744	5	13	peptidyl-threonine dephosphorylation	BP	13569	1774	Ppm1e,Dusp18,Ppm1a,Dusp4,Ppm1f	360593,305477,24666,60587,287931
GO:0009719	0.0152505804189735	0.987517947159926	229	1429	response to endogenous stimulus	BP	13569	1774	Gabrb2,Nos1,Acaca,Opa1,Akap6,Myo5a,Mfn2,Vldlr,Hdac9,Crk,Akt3,Rbfox2,Gsk3b,Med14,Usp15,Tub,Dlc1,Mecp2,Nr2c2,Zfyve9,Ncoa2,Ppargc1a,Hk1,Hdac4,Mapk9,Ndst1,Nrxn1,Stat5b,Pten,Flrt1,Pik3r3,Erbb4,Adra1a,Foxo3,Bmpr2,Pdpk1,Tacr1,Smarcc1,Hcn2,Ireb2,Rnf6,Abhd2,Prkca,Sort1,Lpin1,Ube2i,Slc8a1,Ctnnb1,Rab14,Kcnj10,Gabrg2,Hyal1,Dync1li1,Rnf4,Itpr2,Fat4,Pde4d,Ctdspl2,Npffr1,Nr2e1,Ascl1,Hcn1,Ubr1,Vwc2l,Kidins220,Le…	25451,24598,60581,171116,64553,25017,64476,25696,687001,54245,29414,362950,84027,317343,171329,25609,58834,29386,50659,313477,83724,83516,25058,363287,50658,29633,60391,25126,50557,499308,60664,59323,29412,294515,140590,81745,24807,301020,114244,64831,304271,293050,24680,83576,313977,25573,29715,84353,94197,29718,29709,367166,252902,29274,81678,310341,24627,311368,64107,684085,64186,84390,499877,…
GO:0006812	0.015250879170665	0.987977600656252	158	965	cation transport	BP	13569	1774	Chrnb2,Nos1,Slc24a2,Opa1,Akap6,Grik3,Myo5a,Kcnab2,Scn2b,Kcna2,Akt3,Letm1,Slc36a1,Picalm,Slc9a7,Nlgn3,Slc9a8,Scn1a,Kcnq3,Slc30a9,Ppargc1a,Trpc5,Chrm5,Nrxn1,Ank1,Nlgn2,Nalcn,Kcnh7,Ehd3,Klhl24,Dpp10,Pten,Slc35a5,Vamp7,Adra1a,Kcnj3,Abat,Fgf14,Slc6a8,P2rx7,Pdpk1,Hcn2,Gnao1,Ireb2,Trpm3,Slc4a8,Slc8a1,Ctnnb1,Arf1,Kcnj10,Slc11a2,Atp6v0e2,Itpr2,Slc24a3,Pde4d,Nipsnap2,Grin3a,Slc30a1,Hcn1,Il1rapl1,Wnk3,Slc30…	54239,24598,84550,171116,64553,298521,25017,29738,25349,25468,29414,305457,155205,89816,317170,171297,311651,81574,29682,498358,83516,140933,53949,60391,306570,117096,266760,170739,192249,303803,363972,50557,498081,85491,29412,50599,81632,63851,50690,29665,81745,114244,50664,64831,309407,315311,29715,84353,64310,29718,25715,436582,81678,85267,24627,498174,191573,58976,84390,317553,317420,310801,5…
GO:0046488	0.015353479935183	0.991965155448033	24	103	phosphatidylinositol metabolic process	BP	13569	1774	Pik3cb,Chrm5,Pgap1,Ip6k1,Pten,Pik3r3,Pi4k2a,Pign,Ocrl,Fam126a,Cds1,Pip4k2b,Mtm1,Inppl1,Pigv,Piga,Pigm,Pi4k2b,Pigb,Pi4kb,Pi4ka,Mtmr2,Synj2,Mtmr3	85243,53949,316400,50560,50557,60664,114554,309051,317576,499975,81925,89812,288762,65038,366478,363464,79112,305419,315807,81747,64161,315422,84018,305482
GO:0019438	0.0153768028855512	0.98685330754911	414	2726	aromatic compound biosynthetic process	BP	13569	1774	Usp22,Hcfc1,Nos1,Atf2,Dcaf1,Irf2bpl,Akap6,Nexmif,Trim44,Phf20,Myo5a,Traf6,Vldlr,Tnks,Adar,Hdac9,Rad54l2,Rbfox2,Picalm,Gsk3b,Zfp799,Brd3,Med12l,Med14,Usp15,Trim37,Camta1,Mecp2,Kpna6,Snapc5,Nr2c2,Ncoa2,Pias1,Slc30a9,Zfp597,Ppargc1a,Supt16h,Hdac4,Mapk9,Pbx1,Zbtb4,Zkscan1,Nsd1,Ank1,Nmnat2,Wbp2,Senp2,Cdk12,Dcc,Crebl2,Zfp281,Rrm2b,Stat5b,Ss18l1,Scaf8,Pak3,Pten,Arid5b,NEWGENE_1306210,Ikzf5,Erbb4,Nsd3,E2…	303201,363519,24598,81647,315987,314329,64553,302396,362172,311575,25017,311245,25696,290794,81635,687001,363135,362950,89816,84027,494339,362092,690752,317343,171329,360592,362665,29386,362607,691501,50659,83724,300772,498358,266774,83516,305851,363287,50658,304947,287441,498160,306764,306570,289095,192645,78973,192350,25311,362453,305083,299976,25126,192352,245926,29433,50557,309728,361217,3090…
GO:0050433	0.015423262675838	0.994057550531078	12	51	regulation of catecholamine secretion	BP	13569	1774	Chrnb2,Kcna2,Abat,Chrna7,Htr1b,Oprk1,Crhr1,Kcnb1,Syt7,Cxcl12,Grk2,Oxtr	54239,25468,81632,25302,25075,29335,58959,25736,59267,24772,25238,25342
GO:1902850	0.0154873364950506	0.991901477605951	24	101	microtubule cytoskeleton organization involved in mitosis	BP	13569	1774	Tubgcp2,Gnai1,Mecp2,Golga2,Cep97,Dync1li1,Kif2a,Pafah1b1,Ndel1,Insc,Zfp207,Kif3b,Dync1h1,Map10,Tpr,Setd2,Dctn1,Tubgcp6,Map9,Ccnb1,Kpnb1,Ripor2,Racgap1,Eml1	309098,25686,29386,64528,304007,252902,84391,83572,170845,293166,303763,296284,29489,307948,304862,316013,29167,362980,310544,25203,24917,306934,315298,362783
GO:1904375	0.0155287318125534	0.99238969817891	20	87	regulation of protein localization to cell periphery	BP	13569	1774	Stx7,Myo5a,Ppfia1,Picalm,Gnai1,Sptbn1,Nrxn1,Dpp10,Pdpk1,Ldlrap1,Wnk3,Rab11fip2,Lrp1,Kalrn,Gper1,Ar,Camk2a,Dab2,Egfr,Camk2g	60466,25017,293645,89816,25686,305614,60391,363972,81745,500564,317420,308003,299858,84009,171104,24208,25400,79128,24329,171140
GO:0006885	0.0155329638712361	0.992523662719442	19	85	regulation of pH	BP	13569	1774	Slc9a7,Slc9a8,Clcn3,Slc4a8,Tm9sf4,Clic4,Slc12a5,Pdk2,Mapk1,Slc4a7,Mafg,Ppt1,Slc26a2,Ttpa,Ednrb,Slc9a1,Slc9a4,Slc9a3,Bcl2	317170,311651,84360,315311,296279,83718,171373,81530,116590,117955,64188,29411,117267,25571,50672,24782,24785,24784,24224
GO:0006501	0.0156505773626039	0.997975143884112	4	9	C-terminal protein lipidation	BP	13569	1774	Wipi2,Atg7,Atg4c,Atg4b	288498,312647,313391,316640
GO:0023051	0.0156737080296113	0.98663840205601	391	2563	regulation of signaling	BP	13569	1774	Prkacb,Chrnb2,Smcr8,Grk3,Nos1,Fem1a,Rasal2,Slc24a2,Opa1,Akap6,Grik3,Trim44,Mgrn1,Myo5a,Traf6,Mfn2,Tnks,Adar,Crk,Akt3,Fem1b,Shoc2,Gsk3b,Tnr,Brap,Gnai1,Dyrk1a,Ttbk2,Dlc1,Nlgn3,Mecp2,Bace1,Ncoa2,Nploc4,Lrig2,Ppargc1a,Mapk9,Ndst1,Il6st,Nrxn1,Tbc1d24,Nlgn2,Senp2,Bicd1,Cdk12,Ehd3,Dcc,Rrm2b,Wdfy1,Klhl24,Pak3,Pten,Flrt1,NEWGENE_1306210,Erbb4,Spred1,Arrdc3,Map2k7,Doc2b,Ago3,Vamp7,Adra1a,Abat,Itch,Fgf14,Ri…	293508,54239,497918,25372,24598,316131,304893,84550,171116,64553,298521,362172,302938,25017,311245,64476,290794,81635,54245,29414,315745,309548,84027,25567,687346,25686,25255,311349,58834,171297,29386,29392,83724,140639,310753,83516,50658,29633,25205,60391,287110,117096,78973,362466,192350,192249,25311,299976,301549,303803,29433,50557,499308,361217,59323,296072,309945,363855,81820,313593,85491,29…
GO:0035616	0.0156997113206438	0.999262605369718	3	4	histone H2B conserved C-terminal lysine deubiquitination	BP	13569	1774	Usp15,Usp7,Usp49	171329,360471,316211
GO:0021766	0.0157106462375104	0.991644518652595	25	107	hippocampus development	BP	13569	1774	Gsk3b,LOC103693780,Mecp2,Htr5a,Kif3a,Pten,Nr2e1,Igf1r,Pafah1b1,Phlpp2,Kif5a,Epha5,Bcan,Grin2a,Insr,Kcna1,Ezh1,Atp2b4,Phlpp1,Kdm6b,Acvr1c,Usp9x,Dcx,Tent2,Alk	84027,360975,29386,25689,84392,50557,684085,25718,83572,498949,314906,79208,25393,24409,24954,24520,303547,29600,59265,363630,245921,363445,84394,361878,266802
GO:0010107	0.0161315758733427	0.995028775253744	9	27	potassium ion import	BP	13569	1774	Kcnj3,Hcn2,Kcnj10,Kcnj9,Kcnj2,Atp1a1,Abcc9,Kcnj12,Slc12a6	50599,114244,29718,116560,29712,24211,25560,117052,691209
GO:1903530	0.0161584956932315	0.98786533746295	106	638	regulation of secretion by cell	BP	13569	1774	Chrnb2,Nos1,Myo5a,Traf6,Mfn2,Kcna2,Srcin1,Sptbn1,Il6st,Nrxn1,Nlgn2,Doc2b,Vamp7,Abat,Rims1,P2rx7,Pdpk1,Tacr1,Prkca,Cd34,Arf1,Dpysl2,Ncam1,Prepl,Itpr2,Llgl1,Slc30a1,Syt9,Il1rapl1,Cadps,Stxbp5l,Pclo,Rims4,Arrb1,Fer,Pde1c,Grm7,Tardbp,Cacna1e,Scamp5,AABR07007000.1,Ifnar1,Irs1,Myo18a,Chrna7,Rab27b,Ahi1,Notch1,Stxbp1,Htr1b,Rab3c,Dnm1l,Syt10,Rest,Oprk1,Epha5,Crhr1,Adam9,Oprm1,Cadm1,Kcnb1,Atg7,Pex5l,Rph3a…	54239,24598,25017,311245,64476,25468,56029,305614,25205,60391,117096,81820,85491,81632,84556,29665,81745,24807,24680,305081,64310,25416,24586,298771,81678,54265,58976,60564,317553,26989,288080,56768,266976,25387,301737,81742,81672,298648,54234,65171,679869,288264,25467,360570,25302,84590,308923,25496,25558,25075,171058,114114,60567,83618,29335,79208,58959,290834,25601,363058,25736,312647,286937,1…
GO:1903427	0.016165087376061	0.995745764032906	7	24	negative regulation of reactive oxygen species biosynthetic process	BP	13569	1774	Mfn2,Cd34,Oprm1,Gla,Cflar,Atp2b4,Khsrp	64476,305081,25601,363494,117279,29600,171137
GO:0006686	0.0161705064665998	0.998891360487118	3	5	sphingomyelin biosynthetic process	BP	13569	1774	Sgms1,Sptlc2,Sgms2	353229,366697,310849
GO:0038003	0.0161936378348313	0.99801994655768	4	8	opioid receptor signaling pathway	BP	13569	1774	Oprk1,Oprm1,Syp,Oprd1	29335,25601,24804,24613
GO:0010646	0.0162057160915229	0.986180755283401	388	2542	regulation of cell communication	BP	13569	1774	Prkacb,Chrnb2,Smcr8,Grk3,Nos1,Fem1a,Rasal2,Slc24a2,Opa1,Akap6,Grik3,Trim44,Mgrn1,Myo5a,Traf6,Mfn2,Tnks,Adar,Crk,Akt3,Fem1b,Shoc2,Gsk3b,Tnr,Brap,Gnai1,Dyrk1a,Ttbk2,Dlc1,Nlgn3,Mecp2,Bace1,Ncoa2,Nploc4,Lrig2,Ppargc1a,Mapk9,Ndst1,Il6st,Nrxn1,Tbc1d24,Nlgn2,Senp2,Bicd1,Cdk12,Dcc,Rrm2b,Wdfy1,Klhl24,Pak3,Pten,Flrt1,NEWGENE_1306210,Erbb4,Spred1,Arrdc3,Map2k7,Doc2b,Ago3,Vamp7,Adra1a,Abat,Itch,Fgf14,Rims1,D…	293508,54239,497918,25372,24598,316131,304893,84550,171116,64553,298521,362172,302938,25017,311245,64476,290794,81635,54245,29414,315745,309548,84027,25567,687346,25686,25255,311349,58834,171297,29386,29392,83724,140639,310753,83516,50658,29633,25205,60391,287110,117096,78973,362466,192350,25311,299976,301549,303803,29433,50557,499308,361217,59323,296072,309945,363855,81820,313593,85491,29412,816…
GO:0048680	0.0162198328117968	0.997774178733676	4	10	positive regulation of axon regeneration	BP	13569	1774	Igf1r,Stk24,Ndel1,Ntrk3	25718,361092,170845,29613
GO:0051253	0.016323607162105	0.987087104338839	160	966	negative regulation of RNA metabolic process	BP	13569	1774	Hcfc1,Atf2,Dcaf1,Irf2bpl,Traf6,Vldlr,Hdac9,Rbfox2,Trim37,Dyrk1a,Mecp2,Ncoa2,Pias1,Hdac4,Zbtb4,Nsd1,Zfp281,Arid5b,Ikzf5,Nsd3,Notch3,Foxo3,Mnt,Mtdh,Epc1,Klf12,Lpin1,Ube2i,Supt6h,Ctnnb1,Six3,Nkap,Myt1l,Zbtb7a,Purb,Nfic,Smarca2,Nr2e1,Sin3b,Ascl1,Ikzf2,Bach1,Zfp819,Ehmt1,Hif1an,Tardbp,Crebrf,Fnip2,AABR07007000.1,Tob2,Notch2,Ptbp3,Nacc2,Nacc1,Scrt1,Esr2,Spen,Nedd4,Rcor3,Pkia,Notch1,Zfp397,Zfp57,Ccnt1,B…	363519,81647,315987,314329,311245,25696,687001,362950,360592,25255,29386,83724,300772,363287,287441,306764,305083,309728,309031,290831,56761,294515,287521,170910,100362678,306110,313977,25573,303281,84353,78974,298342,116668,117107,498407,29228,361745,684085,683381,64186,301476,304127,308561,362078,309434,298648,303016,310538,679869,315159,29492,83515,296583,171454,366951,25149,690911,25489,68419…
GO:0071695	0.0163893846294131	0.990625131445237	31	133	anatomical structure maturation	BP	13569	1774	Opa1,Myo5a,Fem1b,Gsk3b,Mecp2,Nrxn1,Foxo3,Ctnnb1,Six3,Nrcam,Fat4,Ptbp3,Dlg2,Esr2,Gnaq,Adgrb3,Nfasc,Tyms,Rac1,Tfcp2l1,Pde3a,Cntn2,Ankrd17,Ntn4,Rfx3,Rbpj,Ccnb1,Ednrb,Rflnb,Bcl2,Pgr	171116,25017,315745,84027,29386,60391,294515,84353,78974,497815,310341,83515,64053,25149,81666,301309,116690,29261,363875,304741,50678,25356,289521,299737,361746,679028,25203,50672,287534,24224,25154
GO:0015672	0.0167704911934927	0.987968005669024	79	442	monovalent inorganic cation transport	BP	13569	1774	Nos1,Slc24a2,Akap6,Grik3,Kcnab2,Scn2b,Kcna2,Akt3,Slc36a1,Slc9a7,Slc9a8,Scn1a,Kcnq3,Ank1,Nalcn,Kcnh7,Klhl24,Dpp10,Pten,Slc35a5,Kcnj3,Fgf14,Slc6a8,P2rx7,Hcn2,Slc4a8,Slc8a1,Arf1,Kcnj10,Slc11a2,Atp6v0e2,Slc24a3,Hcn1,Wnk3,Ank3,Kcnj9,Atp7a,Gnaq,Nedd4,Scn3a,Kcnq2,Rest,Slc12a5,Kcnk9,Oprk1,Kcnb1,Slc4a7,Scn8a,Kcnf1,Slc38a1,Slc35a3,Cntn1,Kcna1,Kcnh5,Gpd1l,Slc23a2,Kcnip3,Slc41a1,Akap9,Neto2,Kcnj2,Kcnma1,Atp1…	24598,84550,64553,298521,29738,25349,25468,29414,155205,317170,311651,81574,29682,306570,266760,170739,303803,363972,50557,498081,50599,63851,50690,29665,114244,315311,29715,64310,29718,25715,436582,85267,84390,317420,361833,116560,24941,81666,25489,497770,170848,83618,171373,84429,29335,25736,117955,29710,298908,170567,310808,117258,24520,171146,363159,50622,65199,363985,246150,307757,29712,8373…
GO:0051968	0.0169199183154981	0.994552276583233	10	26	positive regulation of synaptic transmission, glutamatergic	BP	13569	1774	Tnr,Nlgn3,Nrxn1,Nlgn2,Shank2,Stxbp1,Glul,Egfr,Oxtr,Shank3	25567,171297,60391,117096,171093,25558,24957,24329,25342,59312
GO:0071702	0.0169890360930852	0.985707957592884	309	2038	organic substance transport	BP	13569	1774	Chrnb2,Stx7,Grk3,Nos1,Ap2a2,Opa1,Slc7a14,Ube2j1,Myo5a,Traf6,Mfn2,Vldlr,Adar,Kcna2,Tvp23a,Slc36a1,Picalm,Gsk3b,Srcin1,Zmat3,Vps41,Mecp2,Kpna6,Sptbn1,Zfyve9,Nploc4,Tom1l2,Nup50,Mapk9,Chrm5,Nrxn1,Nlgn2,Pgap1,Senp2,Kif3a,Ehd3,Kpna3,Crebl2,Stard4,Snx13,Aagab,Pik3r3,Erbb4,Golga4,Doc2b,Slc35a5,Vamp7,Apba1,Ap3m2,Abat,Slc6a8,Rims1,Mon2,P2rx7,Syngr1,Fam160a2,Prkca,Sort1,Cd34,Supt6h,Slc4a8,Pacs1,Ldlrap1,Arf…	54239,60466,25372,24598,81637,171116,499587,297961,25017,311245,64476,25696,81635,25468,360467,155205,89816,84027,56029,64394,306991,29386,362607,305614,313477,140639,360537,25497,50658,53949,60391,117096,316400,78973,84392,192249,361055,362453,291699,362731,171435,60664,59323,501069,81820,498081,85491,83589,140667,81632,50690,84556,314894,29665,29205,293343,24680,83576,305081,303281,315311,17144…
GO:0045976	0.0170513528455806	1	2	2	negative regulation of mitotic cell cycle, embryonic	BP	13569	1774	Fzd3,Ctnnb1	266715,84353
GO:0046834	0.017061864255555	0.993569793073298	12	39	lipid phosphorylation	BP	13569	1774	Pik3cb,Ip6k1,Pik3r3,Pi4k2a,Fam126a,Dgke,Pip4k2b,Dgkg,Pi4k2b,Pi4kb,Pi4ka,Dgki	85243,50560,60664,114554,499975,497978,89812,25666,305419,81747,64161,688705
GO:0010960	0.0171865874940214	0.996508812633808	6	13	magnesium ion homeostasis	BP	13569	1774	Ank3,Kcna1,Slc41a1,Trpm7,Egfr,Cnnm4	361833,24520,363985,679906,24329,363216
GO:0006498	0.0171934028548658	0.998579865587195	3	6	N-terminal protein lipidation	BP	13569	1774	Map6d1,Nmt1,Ppm1a	363823,259274,24666
GO:0030073	0.0172045438087999	0.989458584016313	38	186	insulin secretion	BP	13569	1774	Nos1,Myo5a,Nrxn1,Nlgn2,Doc2b,Abat,Itpr2,Syt9,Stxbp5l,Pclo,Arrb1,Pde1c,Tardbp,Cacna1e,AABR07007000.1,Rab11fip2,Irs1,Rest,Epha5,Kcnb1,Atg7,Rims2,Selenot,Mcu,Rfx3,Syt7,Gper1,Rptor,Casr,Stxbp4,Glul,Acvr1c,Tiam1,Trpm2,Clock,Ppp3cb,Pde3b,Cacna1c	24598,25017,60391,117096,81820,81632,81678,60564,288080,56768,25387,81742,298648,54234,679869,308003,25467,83618,79208,25736,312647,116839,365802,294560,361746,59267,171104,287871,24247,303443,24957,245921,304109,294329,60447,24675,29516,24239
GO:1904861	0.0172138948167918	0.997402263494065	5	9	excitatory synapse assembly	BP	13569	1774	Nrxn1,Nlgn2,Pten,Grid2,Shank3	60391,117096,50557,79220,59312
GO:0048511	0.0172210118851287	0.98813010430991	63	343	rhythmic process	BP	13569	1774	Chrnb2,Mfn2,Kcna2,Gsk3b,Dyrk1a,Ncoa2,Ppargc1a,Mapk9,Nrxn1,Kcnh7,Stat5b,Pten,Foxo3,Six3,Adcy1,Grin3a,Igf1r,Arrb1,Sp1,Esr2,Chrna7,Mapk8,Ets1,Hnrnpr,Syncrip,Btrc,Oprk1,Oprm1,Prokr2,Thrap3,Tyms,Grin2a,Ube3a,Dhx9,Kdm5a,Bmpr1b,Ccnd2,Angpt1,Creb1,Inhba,Kcnma1,Nampt,Phlpp1,Grk2,Acvr1c,Egfr,Btbd9,Crtc1,Oxtr,Rock2,Ntrk3,Klf9,Trpm2,Lfng,Htr7,Ppara,Fzd4,Slc9a3,Bcl2,Clock,Slit3,Sin3a,Pgr	54239,64476,25468,84027,25255,83724,83516,50658,60391,170739,25126,50557,294515,78974,305509,191573,25718,25387,24790,25149,25302,116554,24356,319110,363113,361765,29335,25601,192649,313591,29261,24409,361585,304859,312678,310914,64033,89807,81646,29200,83731,297508,59265,25238,245921,24329,294318,684527,25342,25537,29613,117560,294329,170905,65032,25747,64558,24784,24224,60447,83467,363067,25154
GO:0006198	0.0172322532547892	0.996208534646031	6	16	cAMP catabolic process	BP	13569	1774	Pde4d,Arrb1,Pde1c,Pde4a,Pde3a,Pde3b	24627,25387,81742,25638,50678,29516
GO:0044091	0.0172743763314904	0.994190768072299	10	31	membrane biogenesis	BP	13569	1774	Nlgn3,Sptbn1,Nrxn1,Nlgn2,Pten,Gak,Il1rapl1,Ank3,Lrp4,Serinc1	171297,305614,60391,117096,50557,81659,317553,361833,83469,294421
GO:0043406	0.0172826693234284	0.989020517363331	44	213	positive regulation of MAP kinase activity	BP	13569	1774	Traf6,Crk,Pak3,Map2k7,P2rx7,Itga1,Kidins220,Ptpn1,Arrb1,Chrna7,Stk24,Kras,Adam9,Taok2,Map3k1,Mapk1,Robo1,Tnik,Taok3,Magi3,Frs2,Insr,Gab1,Map3k9,Map3k2,Grm5,Tlr9,Spag9,Dvl3,Tgfa,Tgfbr1,Flt1,Pde5a,Dab2,Egfr,Rasgrp1,Tiam1,Map4k5,Akap13,Map2k4,Ntrk3,Fzd4,Alk,Ghr	311245,54245,29433,363855,29665,25118,116478,24697,25387,25302,361092,24525,290834,64666,116667,116590,58946,294917,304530,245903,314850,24954,361388,500690,171492,24418,338457,360600,303811,24827,29591,54251,171115,79128,24329,29434,304109,503027,293024,287398,29613,64558,266802,25235
GO:0032868	0.0173193293108932	0.988706953167715	48	264	response to insulin	BP	13569	1774	Opa1,Myo5a,Mfn2,Vldlr,Hdac9,Akt3,Gsk3b,Dlc1,Pten,Pik3r3,Pdpk1,Smarcc1,Prkca,Sort1,Lpin1,Ptpn1,Igf1r,Fer,Insig2,Nucks1,Sp1,Eif4ebp2,Irs1,Grb2,Kras,Ndel1,Oprk1,Pdk2,Inppl1,Gpam,Insr,Sesn3,Nras,Osbpl8,Cflar,Ccnd2,Ar,Stxbp4,Acvr1c,Slc9a1,LOC103694903,Akt2,Myo1c,Ppara,Bcl2,Gsk3a,Pde3b,Ghr	171116,25017,64476,25696,687001,29414,84027,58834,50557,60664,81745,301020,24680,83576,313977,24697,25718,301737,288985,64709,24790,361845,25467,81504,24525,170845,29335,81530,65038,29653,24954,315427,24605,314824,117279,64033,24208,303443,245921,24782,24672,25233,65261,25747,24224,50686,29516,25235
GO:0000002	0.0173314550374559	0.994833095533676	8	29	mitochondrial genome maintenance	BP	13569	1774	Opa1,Akt3,Ppargc1a,Rrm2b,Atg7,Lig3,Mef2a,Polg	171116,29414,83516,299976,312647,303369,309957,85472
GO:0016024	0.0174319192761602	0.998552432130825	3	6	CDP-diacylglycerol biosynthetic process	BP	13569	1774	Cds2,Cds1,Gpam	114101,81925,29653
GO:0006816	0.0175266077115481	0.987800718882813	66	360	calcium ion transport	BP	13569	1774	Chrnb2,Nos1,Slc24a2,Opa1,Akap6,Myo5a,Letm1,Trpc5,Nalcn,Ehd3,Adra1a,Fgf14,P2rx7,Pdpk1,Gnao1,Slc8a1,Ctnnb1,Itpr2,Slc24a3,Pde4d,Nipsnap2,Grin3a,Slc30a1,Il1rapl1,Wnk3,Cacna1e,Rasa3,Gnb5,Atp2c1,Ero1a,Chrna7,Atp2b3,Cacnb2,Crhr1,Oprm1,Grin2a,Cacna2d2,Trpv3,Mcu,Atp2a2,Cacng5,Cacnb4,Tlr9,Gper1,Trpm7,Nfatc3,Casr,Cxcl12,Atp2b4,Camk2a,Cysltr1,Cacng7,Slc8a2,Mcur1,Ryr2,Oprd1,Slc9a1,Atp2b1,Camk2g,Trpm2,LOC10369…	54239,24598,84550,171116,64553,25017,305457,140933,266760,192249,29412,63851,29665,81745,50664,29715,84353,81678,85267,24627,498174,191573,58976,317553,317420,54234,29372,83579,170699,171562,25302,29599,116600,58959,25601,24409,300992,497948,294560,29693,140726,58942,338457,171104,679906,361400,24247,24772,29600,25400,114099,140728,140447,291034,689560,24613,24782,29598,171140,294329,24672,56827,…
GO:0071872	0.017594947277009	0.996405798979401	6	13	cellular response to epinephrine stimulus	BP	13569	1774	Nos1,Akap6,Pde4d,Atp2b4,Ryr2,Slc9a1	24598,64553,24627,29600,689560,24782
GO:0046467	0.0176083113914239	0.991320673114549	19	97	membrane lipid biosynthetic process	BP	13569	1774	Ormdl3,Pgap1,P2rx7,Pign,St8sia3,Elovl7,Cers4,Elovl5,Sgms1,St8sia4,Gba,Atg7,Sptlc2,Pigv,St8sia6,Piga,Pigm,Pigb,Sgms2	360618,316400,29665,309051,25547,361895,304208,171400,353229,116696,684536,312647,366697,366478,291325,363464,79112,315807,310849
GO:0036015	0.0177105738846091	0.998741588174553	3	5	response to interleukin-3	BP	13569	1774	Gsk3b,Jak1,Gsk3a	84027,84598,50686
GO:0036016	0.0177105738846091	0.998741588174553	3	5	cellular response to interleukin-3	BP	13569	1774	Gsk3b,Jak1,Gsk3a	84027,84598,50686
GO:0051966	0.0179211983069769	0.991889147133532	17	57	regulation of synaptic transmission, glutamatergic	BP	13569	1774	Grik3,Tnr,Nlgn3,Nrxn1,Nlgn2,Shank2,Grm3,Grm7,Stxbp1,Htr1b,Grm5,Kalrn,Glul,Egfr,Oxtr,Dgki,Shank3	298521,25567,171297,60391,117096,171093,24416,81672,25558,25075,24418,84009,24957,24329,25342,688705,59312
GO:0014041	0.017994442275638	0.996893684423268	5	11	regulation of neuron maturation	BP	13569	1774	Opa1,Gsk3b,Rac1,Ednrb,Bcl2	171116,84027,363875,50672,24224
GO:0010592	0.0180059113816753	0.995925369649011	6	17	positive regulation of lamellipodium assembly	BP	13569	1774	Hdac4,Hsp90aa1,Nckap1,Wasf2,Atp7a,Rac1	363287,299331,58823,313024,24941,363875
GO:0010721	0.0180222801530331	0.987697319196675	60	304	negative regulation of cell development	BP	13569	1774	Mfn2,Gsk3b,Ptprg,Tnr,Ttc3,Nlgn3,Mecp2,Lrig2,Trpc5,Pbx1,Eif4enif1,Pten,Erbb4,Notch3,Foxo3,Rnf6,Ctnnb1,Six3,Dnm3,Nr2e1,Mib1,Ascl1,RGD1307443,Gak,Asap1,Ddx6,Lrp1,Cit,Pafah1b1,Notch1,Bmpr1a,Rest,Ap1ar,Srgap2,Inppl1,Ube3a,Cntn2,Lrp4,Fat3,Shh,Ntn1,Dpysl3,Rbpj,Zhx2,Hey1,Ttpa,Kdm4a,Sema5a,Ptk2,Ednrb,Dab2,Sema3g,Rflnb,Ntrk3,Rap1gap2,Syngap1,Hmg20a,Bcl2,Gsk3a,Sema3a	64476,84027,171357,25567,360702,171297,29386,310753,140933,304947,305468,50557,59323,56761,294515,304271,84353,78974,171574,684085,307594,64186,361244,81659,314961,500988,299858,83620,83572,25496,81507,83618,362037,360840,65038,361585,25356,83469,191571,29499,114523,25418,679028,314988,155437,25571,313539,310207,25614,50672,79128,290562,287534,29613,303298,192117,315689,24224,50686,29751
GO:1901160	0.0180404112903928	0.996072335539205	6	15	primary amino compound metabolic process	BP	13569	1774	Atp7a,Grin2a,Htr1a,Rnf180,Btbd9,Maoa	24941,24409,24473,685384,294318,29253
GO:0007221	0.0181538544911681	1	3	3	positive regulation of transcription of Notch receptor target	BP	13569	1774	Maml1,Notch1,Rbpj	303101,25496,679028
GO:0033522	0.0182025887818477	0.994771985797422	8	23	histone H2A ubiquitination	BP	13569	1774	Trim37,Pcgf3,Ddb1,Ubr2,Cul4b,Bmi1,Trip12,Dtx3l	360592,305624,64470,363188,302502,307151,316575,498089
GO:0051172	0.0182218690439444	0.984774773355447	276	1770	negative regulation of nitrogen compound metabolic process	BP	13569	1774	Hcfc1,Smcr8,Nos1,Fem1a,Atf2,Dcaf1,Irf2bpl,Akap6,Trim44,Ube2j1,Traf6,Vldlr,Tnks,Adar,Hdac9,Ppm1e,Rbfox2,Picalm,Gsk3b,Srcin1,Trim37,Dyrk1a,Mecp2,Ormdl3,Ncoa2,Lrig2,Pias1,Fry,Eif2ak1,Ppargc1a,Hdac4,Zbtb4,Nsd1,Tbc1d24,Senp2,Eif4enif1,Zfp281,Pten,Arid5b,Flrt1,Ikzf5,Spred1,Nsd3,Ago3,Notch3,Itch,Prkar2a,Dusp18,Foxo3,P2rx7,Bmpr2,Pdpk1,Mnt,Smarcc1,Ireb2,Ago2,Mtdh,Prkca,Epc1,Klf12,Lpin1,Cd34,Ube2i,Supt6h,H…	363519,497918,24598,316131,81647,315987,314329,64553,362172,297961,311245,25696,290794,81635,687001,360593,362950,89816,84027,56029,360592,25255,29386,360618,83724,310753,300772,304244,27137,83516,363287,287441,306764,287110,78973,305468,305083,50557,309728,499308,309031,296072,290831,313593,56761,311567,29699,305477,294515,29665,140590,81745,287521,301020,64831,59117,170910,24680,100362678,30611…
GO:0036065	0.0182622314741937	0.99645760908415	5	15	fucosylation	BP	13569	1774	Fut11,Pofut1,Fut9,Lfng,Fut10	286971,311551,84597,170905,497619
GO:0031396	0.0182904753680892	0.98921238899019	32	168	regulation of protein ubiquitination	BP	13569	1774	Fem1a,Trim44,Fem1b,Mapk9,Senp2,Pten,Arrdc3,Sprtn,Nhlrc1,Hsp90aa1,N4bp1,Arrb1,Dcun1d3,Xiap,Tbc1d7,Atg7,Ube3a,Sufu,Spopl,Ctr9,Angpt1,Rnf180,Zer1,Bmi1,Tgfbr1,Trim67,Trip12,Ptk2,Lats1,Ubxn2a,Dtx3l,Rnf40	316131,362172,315745,50658,78973,50557,309945,292101,364682,299331,291921,25387,309035,63879,361227,312647,361585,361769,296532,293184,89807,685384,311842,307151,29591,307938,316575,25614,308265,685859,498089,266712
GO:0060043	0.0183002092760681	0.993652225944164	10	35	regulation of cardiac muscle cell proliferation	BP	13569	1774	Pten,Erbb4,Ncam1,Tgfbr2,Notch1,Bmpr1a,Rbpj,Ccnb1,Tgfbr1,Cxadr	50557,59323,24586,81810,25496,81507,679028,25203,29591,89843
GO:0044334	0.0184800905667972	1	2	2	canonical Wnt signaling pathway involved in positive regulation of epithelial to mesenchymal transition	BP	13569	1774	Ctnnb1,AABR07007000.1	84353,679869
GO:0090160	0.0184855931149292	0.997869777810277	4	7	Golgi to lysosome transport	BP	13569	1774	Ehd3,Rbsn,Gak,Ap4m1	192249,312562,81659,304344
GO:0010770	0.0185499902015458	0.988931079965514	35	145	positive regulation of cell morphogenesis involved in differentiation	BP	13569	1774	Opa1,Mfn2,Crk,Gsk3b,Golga2,Trpc5,Mapk9,Tbc1d24,Ss18l1,Pak3,Golga4,Vamp7,Bmpr2,Il1rapl1,Caprin1,Pias2,Actr2,Pafah1b1,Dnm1l,Ndel1,Sema7a,Rac1,Robo1,Tnik,Ntn1,Kalrn,Cxcl12,Sema5a,Dab2,Tiam1,Ankrd27,Ntrk3,Dcx,Shtn1,Lims1	171116,64476,54245,84027,64528,140933,50658,287110,192352,29433,501069,85491,140590,317553,362173,83422,289820,83572,114114,170845,315711,363875,58946,294917,114523,84009,24772,310207,79128,304109,361555,29613,84394,292139,499443
GO:0031323	0.0185748858306358	0.983761999645526	623	4215	regulation of cellular metabolic process	BP	13569	1774	Usp22,Chrnb2,Hcfc1,Smcr8,Grk3,Nos1,Fem1a,Atf2,Dcaf1,Irf2bpl,Akap6,Slc7a14,Trim44,Phf20,Ube2j1,Traf6,Mfn2,Vldlr,Tnks,Adar,Hdac9,Rad54l2,Ppm1e,Crk,Rbfox2,Fem1b,Picalm,Gsk3b,Srcin1,Zfp799,Larp4b,Brd3,Med12l,Med14,Usp15,Trim37,Dyrk1a,Camta1,Dlc1,Mecp2,Kpna6,Golga2,Lpgat1,Snapc5,Ormdl3,Nr2c2,Ncoa2,Lrig2,Pias1,Slc30a9,Fry,Eif2ak1,Zfp597,Ppargc1a,Supt16h,Trpc5,Hdac4,Mapk9,Pbx1,Ndst1,Il6st,Zbtb4,Zkscan1,…	303201,54239,363519,497918,25372,24598,316131,81647,315987,314329,64553,499587,362172,311575,297961,311245,64476,25696,290794,81635,687001,363135,360593,54245,362950,315745,89816,84027,56029,494339,307070,362092,690752,317343,171329,360592,25255,362665,58834,29386,362607,64528,679692,691501,360618,50659,83724,310753,300772,498358,304244,27137,266774,83516,305851,140933,363287,50658,304947,29633,2…
GO:0071294	0.0186113043622552	0.997334576755258	4	10	cellular response to zinc ion	BP	13569	1774	Glra2,Grin2a,Creb1,Glra3	24397,24409,81646,114516
GO:0021954	0.0186137837874135	0.990734262134289	21	73	central nervous system neuron development	BP	13569	1774	Chrnb2,LOC103693780,Dcc,Pten,Lhx6,Prkca,Nr2e1,Ascl1,Atp7a,Gnaq,Pafah1b1,Map2,Ndel1,Atg7,Rac1,Robo1,Nfib,Cntn2,Ptk2,Dcx,Sema3a	54239,360975,25311,50557,311901,24680,684085,64186,24941,81666,83572,25595,170845,312647,363875,58946,29227,25356,25614,84394,29751
GO:0007193	0.0186701316760251	0.992044427785641	14	57	adenylate cyclase-inhibiting G-protein coupled receptor signaling pathway	BP	13569	1774	Grik3,Htr5a,Chrm5,Chrm2,Grm3,Grm7,Htr1b,Oprk1,Oprm1,Grm5,Htr1a,Casr,Oprd1,Htr7	298521,25689,53949,81645,24416,81672,25075,29335,25601,24418,24473,24247,24613,65032
GO:0071709	0.018708451966332	0.994129594023171	9	26	membrane assembly	BP	13569	1774	Nlgn3,Sptbn1,Nrxn1,Nlgn2,Pten,Gak,Il1rapl1,Ank3,Lrp4	171297,305614,60391,117096,50557,81659,317553,361833,83469
GO:0071241	0.018727088235256	0.98834685703871	39	201	cellular response to inorganic substance	BP	13569	1774	Mfn2,Crk,Gsk3b,Mecp2,Ppargc1a,Mapk9,Nrxn1,Ireb2,Ctnnb1,Ncam1,Slc11a2,Rnf4,Cpne3,Glra2,Ank3,Atp7a,Clic4,Mapk8,Mapk1,Grin2a,Rad51,Add1,Itpkb,Kcna1,Shh,Carf,Cflar,Mef2a,Tlr9,Slc41a1,Creb1,Nfatc3,Ccnb1,Egfr,Txnrd1,Glra3,Trpm2,LOC103694903,Gsk3a	64476,54245,84027,29386,83516,50658,60391,64831,84353,24586,25715,29274,313087,24397,361833,24941,83718,116554,116590,24409,499870,24170,54260,24520,29499,301446,117279,309957,338457,363985,81646,361400,25203,24329,58819,114516,294329,24672,50686
GO:0060038	0.0191408091146959	0.992527623367856	12	44	cardiac muscle cell proliferation	BP	13569	1774	Pten,Erbb4,Ncam1,Prkar1a,Tenm4,Tgfbr2,Notch1,Bmpr1a,Rbpj,Ccnb1,Tgfbr1,Cxadr	50557,59323,24586,25725,308831,81810,25496,81507,679028,25203,29591,89843
GO:0030036	0.0193054115836475	0.985714629715406	93	493	actin cytoskeleton organization	BP	13569	1774	Mfn2,Ppfia1,Ppm1e,Crk,Akap2,Dlc1,Sptbn1,Fry,Pacsin1,Pak3,Mical3,Tacr1,Limch1,Pcdh15,Actg1,Lpin1,Arhgap26,Arf1,Llgl1,Prkar1a,Nckap1,Ptpn1,Wasf2,Arrb1,Fer,AABR07037410.1,Atp2c1,LOC108348151,Lrp1,Arhgap28,Cit,Actr2,Myo18a,Elmo1,Add2,Pafah1b1,Ttc17,Cdc42bpb,Grb2,Kras,Epha5,Taok2,Ap1ar,Map3k1,Rac1,Inppl1,Tnik,Sptb,Lurap1,Enah,Add1,Epb41l1,Sema3e,Pi4ka,Shroom4,Pak7,Ablim3,Cflar,Dpysl3,Mef2a,Ppargc1b,Sd…	64476,293645,360593,54245,298024,58834,305614,304244,29704,29433,362427,24807,305332,690865,287876,313977,307459,64310,54265,25725,58823,24697,313024,25387,301737,363460,170699,192276,299858,301709,83620,289820,360570,361251,24171,83572,311224,113960,81504,24525,79208,64666,362037,116667,363875,65038,294917,314251,500527,360891,24170,59317,296789,64161,317391,311450,307395,117279,25418,309957,291…
GO:0045597	0.0193856968945735	0.984739203049948	146	854	positive regulation of cell differentiation	BP	13569	1774	Opa1,Akap6,Traf6,Mfn2,Vldlr,Crk,Tenm3,Gsk3b,Nlgn3,Mecp2,Golga2,Nr2c2,Pias1,Trpc5,Mapk9,Il6st,Tbc1d24,Nlgn2,Fzd3,Pacsin1,Dcc,Crebl2,Stat5b,Ss18l1,Pak3,Pten,Golga4,Vamp7,Rims1,Foxo3,Bmpr2,Prkca,Cd34,Ctnnb1,Arf1,Nkap,Tcf12,Ascl1,Vwc2l,Tenm4,Il1rapl1,Kidins220,Sp7,Tgfbr2,Igf1r,Zfp609,Hif1an,Maml1,Scarb2,AABR07007000.1,Notch2,Caprin1,Trib1,Pias2,Spen,Actr2,Tmem30a,Stk24,Pafah1b1,Ahi1,Notch1,Mapk8,Cx3c…	171116,64553,311245,64476,25696,54245,306451,84027,171297,29386,64528,50659,300772,140933,50658,25205,287110,117096,266715,29704,25311,362453,25126,192352,29433,50557,501069,85491,84556,294515,140590,24680,305081,84353,64310,298342,25720,64186,501160,308831,317553,116478,300260,81810,25718,363412,309434,303101,117106,679869,29492,362173,78969,83422,690911,289820,300857,361092,83572,308923,25496,1…
GO:0071415	0.0194217510626129	0.996969939741859	5	9	cellular response to purine-containing compound	BP	13569	1774	Ppargc1a,Slc8a1,P2ry2,Ryr2,Trpm2	83516,29715,29597,689560,294329
GO:0006997	0.019538503241398	0.990028633007732	21	89	nucleus organization	BP	13569	1774	Zmpste24,Agfg1,Lemd3,Tardbp,Tmf1,Pafah1b1,Ets1,Rrn3,Ndel1,Pygo1,Ubxn2b,Tpr,Chd5,Dctn1,LOC108348120,Osbpl8,Gper1,Nup155,Tmem33,Ubxn2a,Nup153	313564,363266,680066,298648,114206,83572,24356,304714,170845,691857,312965,304862,691589,29167,361807,314824,171104,117021,59303,685859,25281
GO:0071902	0.0195705223613337	0.986796613547321	55	284	positive regulation of protein serine/threonine kinase activity	BP	13569	1774	Akap6,Traf6,Crk,Nrxn1,Pak3,Map2k7,P2rx7,Itga1,Kidins220,Ptpn1,Arrb1,Chrna7,Stk24,Ccnt1,Tead1,Ikbkg,Kras,Adam9,Taok2,Map3k1,Mapk1,Robo1,Tnik,Taok3,Magi3,Frs2,Insr,Gab1,Map3k9,Map3k2,Grm5,Tlr9,Ccnd2,Spag9,Dvl3,Tgfa,Ccnb1,Rptor,Tgfbr1,Card10,Atp2b4,Flt1,Pde5a,Dab2,Egfr,Rasgrp1,Tiam1,Map4k5,Akap13,Map2k4,Ntrk3,LOC103694903,Fzd4,Alk,Ghr	64553,311245,54245,60391,29433,363855,29665,25118,116478,24697,25387,25302,361092,315291,361630,309295,24525,290834,64666,116667,116590,58946,294917,304530,245903,314850,24954,361388,500690,171492,24418,338457,64033,360600,303811,24827,25203,287871,29591,315120,29600,54251,171115,79128,24329,29434,304109,503027,293024,287398,29613,24672,64558,266802,25235
GO:0071375	0.0195927631642773	0.98694687506732	51	284	cellular response to peptide hormone stimulus	BP	13569	1774	Opa1,Myo5a,Mfn2,Vldlr,Hdac9,Crk,Akt3,Gsk3b,Dlc1,Stat5b,Pten,Pik3r3,Pdpk1,Smarcc1,Prkca,Lpin1,Ctnnb1,Ptpn1,Igf1r,Fer,Nucks1,Sp1,Eif4ebp2,Irs1,Gria1,Grb2,Kras,Ndel1,Crhr1,Pdk2,Inppl1,Gpam,Insr,Sesn3,Nras,Osbpl8,Cflar,Ccnd2,Gper1,Creb1,Stxbp4,Camk2a,Ptk2,Slc9a1,LOC103694903,Akt2,Myo1c,Gsk3a,Pgr,Pde3b,Ghr	171116,25017,64476,25696,687001,54245,29414,84027,58834,25126,50557,60664,81745,301020,24680,313977,84353,24697,25718,301737,64709,24790,361845,25467,50592,81504,24525,170845,58959,81530,65038,29653,24954,315427,24605,314824,117279,64033,171104,81646,303443,25400,25614,24782,24672,25233,65261,50686,25154,29516,25235
GO:0071108	0.0196384491313744	0.994339165876969	8	22	protein K48-linked deubiquitination	BP	13569	1774	Vcpip1,Usp5,Yod1,Cyld,Otud3,Atxn3,Usp8,Otud7b	286761,297593,363982,312937,500572,60331,296121,310677
GO:0014003	0.0196677959793081	0.992633054077575	11	41	oligodendrocyte development	BP	13569	1774	Mecp2,Kcnq3,Pten,Kcnj10,Ascl1,Tenm4,AABR07007000.1,Cntn2,Med12,Shh,Myrf	29386,29682,50557,29718,64186,308831,679869,25356,679693,29499,293736
GO:0035725	0.0196688580043526	0.98851022721944	32	131	sodium ion transmembrane transport	BP	13569	1774	Nos1,Slc24a2,Grik3,Scn2b,Slc9a7,Slc9a8,Scn1a,Nalcn,Klhl24,Hcn2,Slc4a8,Slc8a1,Arf1,Slc24a3,Hcn1,Wnk3,Ank3,Nedd4,Scn3a,Slc4a7,Scn8a,Gpd1l,Slc41a1,Neto2,Atp1a1,Slc8a2,Slc9a1,Slc9a4,Trpm2,Cnnm4,Cacna1i,Slc9a3	24598,84550,298521,25349,317170,311651,81574,266760,303803,114244,315311,29715,64310,85267,84390,317420,361833,25489,497770,117955,29710,363159,363985,307757,24211,140447,24782,24785,294329,363216,56827,24784
GO:0050796	0.0199552282788606	0.988199408626381	32	155	regulation of insulin secretion	BP	13569	1774	Nos1,Nrxn1,Nlgn2,Doc2b,Abat,Itpr2,Syt9,Stxbp5l,Arrb1,Pde1c,Tardbp,Cacna1e,AABR07007000.1,Irs1,Rest,Epha5,Kcnb1,Atg7,Mcu,Rfx3,Syt7,Gper1,Rptor,Casr,Stxbp4,Glul,Acvr1c,Tiam1,Trpm2,Clock,Ppp3cb,Pde3b	24598,60391,117096,81820,81632,81678,60564,288080,25387,81742,298648,54234,679869,25467,83618,79208,25736,312647,294560,361746,59267,171104,287871,24247,303443,24957,245921,304109,294329,60447,24675,29516
GO:0098771	0.0200284255793882	0.984967170118861	99	594	inorganic ion homeostasis	BP	13569	1774	Nos1,Rmdn3,Slc24a2,Akap6,Abcb7,Myo5a,Mfn2,Letm1,Picalm,Slc9a7,Slc9a8,Eif2ak1,Trpc5,Il6st,Pik3cb,Ank1,Gnb1,Rxfp3,Adra1a,P2rx7,Pdpk1,Tacr1,Ireb2,Prkca,Clcn3,Slc4a8,Slc8a1,Arf1,Kcnj10,Vapb,Slc11a2,Itpr2,Slc24a3,Pde4d,Slc30a1,Tm9sf4,Slc30a7,Xpr1,Rasa3,Ank3,Atp2c1,Tmtc2,Ero1a,Atp7a,Clic4,Chrna7,Atp2b3,Gria1,Nr3c2,Gpr17,Slc12a5,Crhr1,Oprm1,Pdk2,Mapk1,Slc4a7,Grin2a,Mafg,Selenot,Mcu,Atp2a2,Kcna1,Grm5,Cac…	24598,311328,84550,64553,302395,25017,64476,305457,89816,317170,311651,27137,140933,25205,85243,306570,24400,294807,29412,29665,81745,24807,64831,24680,84360,315311,29715,64310,29718,60431,25715,81678,85267,24627,58976,296279,310801,289424,29372,361833,170699,299762,171562,24941,83718,25302,29599,50592,25672,767613,171373,58959,25601,81530,116590,117955,24409,64188,365802,294560,29693,24520,24418…
GO:1901653	0.0200971393575561	0.986187203719444	59	330	cellular response to peptide	BP	13569	1774	Opa1,Myo5a,Mfn2,Vldlr,Hdac9,Crk,Akt3,Gsk3b,Dlc1,Mapk9,Stat5b,Pten,Pik3r3,Foxo3,Pdpk1,Smarcc1,Prkca,Lpin1,Ctnnb1,Ptpn1,Igf1r,Fer,Nucks1,Sp1,Eif4ebp2,Lrp1,Irs1,Mapk8,Gria1,Grb2,Kras,Ndel1,Crhr1,Pdk2,Inppl1,Gpam,Insr,Sesn3,Nras,Osbpl8,Grm5,Cflar,Ccnd2,Gper1,Creb1,Casr,Stxbp4,Camk2a,Ptk2,Slc9a1,Klf3,Klf9,LOC103694903,Akt2,Myo1c,Gsk3a,Pgr,Pde3b,Ghr	171116,25017,64476,25696,687001,54245,29414,84027,58834,50658,25126,50557,60664,294515,81745,301020,24680,313977,84353,24697,25718,301737,64709,24790,361845,299858,25467,116554,50592,81504,24525,170845,58959,81530,65038,29653,24954,315427,24605,314824,24418,117279,64033,171104,81646,24247,303443,25400,25614,24782,114845,117560,24672,25233,65261,50686,25154,29516,25235
GO:0072709	0.0202308385465912	0.999396432799391	2	3	cellular response to sorbitol	BP	13569	1774	Map2k7,Map2k4	363855,287398
GO:0099558	0.0203631759422029	0.997962973868608	4	6	maintenance of synapse structure	BP	13569	1774	Shank2,Adgrb3,Dlgap1,Shank3	171093,301309,65040,59312
GO:0097154	0.0204492474500339	0.996088103050252	5	13	GABAergic neuron differentiation	BP	13569	1774	Lhx6,Ascl1,Rac1,Cntn2,Inhba	311901,64186,363875,25356,29200
GO:0045934	0.0207203233830793	0.983295331248975	177	1087	negative regulation of nucleobase-containing compound metabolic process	BP	13569	1774	Hcfc1,Atf2,Dcaf1,Irf2bpl,Akap6,Traf6,Vldlr,Tnks,Hdac9,Rbfox2,Trim37,Dyrk1a,Mecp2,Ncoa2,Pias1,Ppargc1a,Hdac4,Zbtb4,Nsd1,Zfp281,Arid5b,Ikzf5,Nsd3,Notch3,Foxo3,Bmpr2,Mnt,Mtdh,Epc1,Klf12,Lpin1,Ube2i,Supt6h,Ctnnb1,Six3,Nkap,Myt1l,Zbtb7a,Purb,Nfic,Smarca2,Nr2e1,Sin3b,Ascl1,Ikzf2,Bach1,Zfp819,Ehmt1,Grm7,Hif1an,Tardbp,Crebrf,Fnip2,AABR07007000.1,Tob2,Notch2,P2ry13,Ptbp3,Nacc2,Nacc1,Scrt1,Esr2,Spen,Nedd4,…	363519,81647,315987,314329,64553,311245,25696,290794,687001,362950,360592,25255,29386,83724,300772,83516,363287,287441,306764,305083,309728,309031,290831,56761,294515,140590,287521,170910,100362678,306110,313977,25573,303281,84353,78974,298342,116668,117107,498407,29228,361745,684085,683381,64186,301476,304127,308561,362078,81672,309434,298648,303016,310538,679869,315159,29492,310444,83515,296583…
GO:0018130	0.0207285155507227	0.982163951867957	411	2719	heterocycle biosynthetic process	BP	13569	1774	Usp22,Hcfc1,Nos1,Atf2,Dcaf1,Irf2bpl,Akap6,Nexmif,Trim44,Phf20,Traf6,Vldlr,Tnks,Adar,Hdac9,Rad54l2,Rbfox2,Picalm,Gsk3b,Zfp799,Brd3,Med12l,Med14,Usp15,Trim37,Camta1,Mecp2,Kpna6,Snapc5,Nr2c2,Ncoa2,Pias1,Slc30a9,Zfp597,Ppargc1a,Supt16h,Hdac4,Mapk9,Pbx1,Zbtb4,Zkscan1,Nsd1,Ank1,Nmnat2,Wbp2,Senp2,Cdk12,Dcc,Crebl2,Zfp281,Rrm2b,Stat5b,Ss18l1,Scaf8,Pak3,Pten,Arid5b,NEWGENE_1306210,Ikzf5,Erbb4,Nsd3,E2f3,Map…	303201,363519,24598,81647,315987,314329,64553,302396,362172,311575,311245,25696,290794,81635,687001,363135,362950,89816,84027,494339,362092,690752,317343,171329,360592,362665,29386,362607,691501,50659,83724,300772,498358,266774,83516,305851,363287,50658,304947,287441,498160,306764,306570,289095,192645,78973,192350,25311,362453,305083,299976,25126,192352,245926,29433,50557,309728,361217,309031,593…
GO:0098880	0.0207919651790703	1	3	3	maintenance of postsynaptic specialization structure	BP	13569	1774	Shank2,Dlgap1,Shank3	171093,65040,59312
GO:0099562	0.0207919651790703	1	3	3	maintenance of postsynaptic density structure	BP	13569	1774	Shank2,Dlgap1,Shank3	171093,65040,59312
GO:0060997	0.0208782499733175	0.990616553922235	16	54	dendritic spine morphogenesis	BP	13569	1774	Opa1,Mfn2,Srcin1,Nlgn3,Pak3,Pten,Dnm3,Caprin1,Actr2,Pafah1b1,Dnm1l,Epha5,Ube3a,Kalrn,Tiam1,Shank3	171116,64476,56029,171297,29433,50557,171574,362173,289820,83572,114114,79208,361585,84009,304109,59312
GO:0009891	0.0210248892368647	0.98257455516637	237	1516	positive regulation of biosynthetic process	BP	13569	1774	Usp22,Hcfc1,Nos1,Atf2,Irf2bpl,Trim44,Traf6,Mfn2,Tnks,Rad54l2,Picalm,Gsk3b,Larp4b,Med12l,Med14,Camta1,Mecp2,Kpna6,Golga2,Lpgat1,Nr2c2,Ncoa2,Pias1,Slc30a9,Ppargc1a,Supt16h,Hdac4,Mapk9,Pbx1,Nsd1,Wbp2,Senp2,Cdk12,Crebl2,Zfp281,Stard4,Stat5b,Ss18l1,Pak3,Erbb4,E2f3,Map2k7,Notch3,Tfe3,Klf7,Foxo3,Bmpr2,Setd7,Smarcc1,Rnf6,Ago2,Epc1,Klf12,Lpin1,Clcn3,Supt6h,Ctnnb1,Six3,Hsp90aa1,Uhmk1,Myt1l,Tcf12,Creb5,Rnf4…	303201,363519,24598,81647,314329,362172,311245,64476,290794,363135,89816,84027,307070,690752,317343,362665,29386,362607,64528,679692,50659,83724,300772,498358,83516,305851,363287,50658,304947,306764,192645,78973,192350,362453,305083,291699,25126,192352,29433,59323,291105,363855,56761,317376,363243,294515,140590,689954,301020,304271,59117,100362678,306110,313977,84360,303281,84353,78974,299331,246…
GO:0055067	0.0211050093248436	0.988351265454764	25	122	monovalent inorganic cation homeostasis	BP	13569	1774	Slc9a7,Slc9a8,Tacr1,Clcn3,Slc4a8,Slc8a1,Kcnj10,Tm9sf4,Clic4,Nr3c2,Slc12a5,Pdk2,Mapk1,Slc4a7,Mafg,Ppt1,Slc26a2,Ttpa,Kcnma1,Atp1a1,Ednrb,Slc9a1,Slc9a4,Slc9a3,Bcl2	317170,311651,24807,84360,315311,29715,29718,296279,83718,25672,171373,81530,116590,117955,64188,29411,117267,25571,83731,24211,50672,24782,24785,24784,24224
GO:0072602	0.0211531684322461	0.997857140325639	4	6	interleukin-4 secretion	BP	13569	1774	Notch2,Notch1,Il1rap,Rbpj	29492,25496,25466,679028
GO:0018107	0.0212420197854632	0.988538543372718	24	102	peptidyl-threonine phosphorylation	BP	13569	1774	Dcaf1,Tnks,Gsk3b,Dyrk1a,Hk1,Trpc5,Spred1,Pdpk1,Prkca,Hipk3,Wnk3,Tgfbr2,Mapk8,Acvr1b,Mapk1,Rptor,Tgfbr1,Camk2a,Grk2,Camk1d,S1pr2,Camk2g,Bcl2,Gsk3a	315987,290794,84027,25255,25058,140933,296072,81745,24680,83617,317420,81810,116554,29381,116590,287871,29591,25400,25238,307124,29415,171140,24224,50686
GO:0030218	0.0212461777059391	0.989002810040228	21	95	erythrocyte differentiation	BP	13569	1774	Adar,Rbfox2,Ank1,Stat5b,Foxo3,Slc11a2,Gas2l1,Hspa9,Sp1,Ptbp3,Ets1,Acvr1b,Add1,Klf13,Sox6,Arid4a,Fam210b,Inhba,Smad5,Ikzf1,Mafb	81635,362950,306570,25126,294515,25715,360973,291671,24790,83515,24356,29381,24170,499171,293165,314205,296408,29200,59328,305501,54264
GO:0035520	0.0212531913750283	0.997438002887409	4	7	monoubiquitinated protein deubiquitination	BP	13569	1774	Usp15,Usp7,Atxn3,Usp1	171329,360471,60331,313387
GO:0007034	0.0212993491379026	0.988981462121083	21	94	vacuolar transport	BP	13569	1774	Stx7,Mgrn1,Vps41,Ehd3,Vamp7,Fam160a2,Sort1,Rbsn,Arf1,Gak,Scarb2,Rab12,Nedd4,Vti1a,Mtm1,Tgfbrap1,Snx27,Gcc2,Dtx3l,Vps52,Ap4m1	60466,302938,306991,192249,85491,293343,83576,312562,64310,81659,117106,25530,25489,65277,288762,301373,260323,309798,498089,25218,304344
GO:0030099	0.0214033188505751	0.985600437031817	52	291	myeloid cell differentiation	BP	13569	1774	Traf6,Adar,Rbfox2,Eif2ak1,Ank1,Stat5b,Tfe3,Foxo3,Ireb2,Prkca,Ctnnb1,Nkap,Slc11a2,Zbtb7a,Tgfbr2,Wasf2,Ostm1,Gas2l1,Tob2,Adam10,Notch2,Hspa9,Trib1,Sp1,Ptbp3,Pafah1b1,Ets1,Acvr1b,Zbtb46,Add1,Itpkb,Klf13,Zbtb16,Sox6,Arid4a,Rbpj,Ctr9,Ppargc1b,Creb1,Fam210b,Inhba,Dab2,Fli1,Myh9l1,Smad5,Efna2,Ikzf1,Mafb,Cdc73,Sh3pxd2a,Gab2,Snx10	311245,81635,362950,27137,306570,25126,317376,294515,64831,24680,84353,298342,25715,117107,81810,313024,499474,360973,315159,29650,29492,291671,78969,24790,83515,83572,24356,29381,311718,24170,54260,499171,353227,293165,314205,679028,293184,291567,81646,296408,29200,79128,315532,100911597,59328,84358,305501,54264,304832,309460,84477,297096
GO:0007169	0.0214456626310971	0.984221096634038	86	475	transmembrane receptor protein tyrosine kinase signaling pathway	BP	13569	1774	Mfn2,Crk,Gsk3b,Lrig2,Ndst1,Ptprt,Nrxn1,Stat5b,Pten,Arid5b,Flrt1,Pik3r3,Erbb4,Bmpr2,Jak1,Pdpk1,Smarcc1,Prkca,Sort1,Ctnnb1,Rab14,Fat4,Itga1,Socs4,Cpne3,Ptpn1,Igf1r,Fer,Igf2r,AABR07007000.1,Sos1,Nucks1,Yes1,Eif4ebp2,Esr2,Lrp1,Irs1,Nedd4,Ahi1,Epha10,Grb2,Kras,Ndel1,Pag1,Epha5,Hhip,Pdk2,Rac1,Mapk1,Inppl1,Robo1,Frs2,Insr,Gab1,Sesn3,Tcf4,Zgpat,Nras,Osbpl8,Rbpj,Myorg,Angpt1,Gper1,Tgfa,Dstyk,Ar,Stxbp4,Cbl…	64476,54245,84027,310753,29633,362263,60391,25126,50557,309728,499308,60664,59323,140590,84598,81745,301020,24680,83576,84353,94197,310341,25118,305828,313087,24697,25718,301737,25151,679869,313845,64709,24884,361845,25149,299858,25467,25489,308923,298528,81504,24525,170845,64019,79208,291936,81530,363875,116590,65038,58946,314850,24954,361388,315427,84382,296478,24605,314824,679028,366360,89807,…
GO:0021987	0.021540261200988	0.987653818682261	29	122	cerebral cortex development	BP	13569	1774	Vldlr,Gsk3b,Mecp2,Lhx6,Afdn,Ctnnb1,Fat4,Nr2e1,Ascl1,Lrp1,Pafah1b1,Cx3cr1,Kif5a,Ndel1,Atic,Atg7,Srgap2,Rac1,Grin2a,Robo1,Tacc1,Cdon,Mdga1,Egfr,Dcx,LOC103690024,Bcl2,Fut10,Sema3a	25696,84027,29386,311901,26955,84353,310341,684085,64186,299858,83572,171056,314906,170845,81643,312647,360840,363875,24409,58946,306562,50938,309659,24329,84394,312703,24224,497619,29751
GO:0070997	0.0215502759506507	0.985084368694107	60	333	neuron death	BP	13569	1774	Gabrb2,Nos1,Atf2,Mfn2,Picalm,Dnajc5,Gsk3b,Mecp2,Snrk,Ppargc1a,Hdac4,Tbc1d24,Dcc,Pak3,Map2k7,Foxo3,Pdpk1,Cd34,Ctnnb1,Itsn1,Itga1,Ascl1,Esr2,Lrp1,Cit,Atp7a,Chrna7,Gabrb3,Xiap,Polb,Stxbp1,Mapk8,Grid2,Magi1,Gba,Abcc1,Sarm1,Kras,Crhr1,Kcnb1,Atg7,Apaf1,Shh,Ppp1r13b,Kcnip3,Angpt1,Creb1,Ppt1,Unc5b,Kcnma1,Slc9a1,Map2k4,Trpm2,Syngap1,Akt2,Ppara,Bcl2,Gsk3a,Gpr75,Ghr	25451,24598,81647,64476,89816,79130,84027,29386,170837,83516,363287,287110,25311,29433,363855,294515,81745,305081,84353,29491,25118,64186,25149,299858,83620,24941,25302,24922,63879,29240,25558,116554,79220,500261,684536,24565,287545,24525,58959,25736,312647,78963,29499,314465,65199,89807,81646,29411,60630,83731,24782,287398,294329,192117,25233,25747,24224,50686,498434,25235
GO:0071372	0.0216298456470791	0.994119323832347	7	21	cellular response to follicle-stimulating hormone stimulus	BP	13569	1774	Ppargc1a,Notch1,Epha5,Inhba,Ar,LOC103694903,Pgr	83516,25496,79208,29200,24208,24672,25154
GO:1905477	0.0217097784383703	0.989650836616165	17	74	positive regulation of protein localization to membrane	BP	13569	1774	Myo5a,Sptbn1,Nrxn1,Nlgn2,Dpp10,Pdpk1,Mief1,Wnk3,Ank3,Rab11fip2,Lrp1,Kcnb1,Lrp4,Gper1,Egfr,Akt2,Myo1c	25017,305614,60391,117096,363972,81745,315141,317420,361833,308003,299858,25736,83469,171104,24329,25233,65261
GO:1900449	0.0220009063360663	0.992206375152911	10	33	regulation of glutamate receptor signaling pathway	BP	13569	1774	Nlgn3,Ppargc1a,Nrxn1,Nlgn2,Klhl24,Oprm1,Cacng5,Neto2,Cacng7,Shank3	171297,83516,60391,117096,303803,25601,140726,307757,140728,59312
GO:2000646	0.0221318844029283	0.998281962273078	3	5	positive regulation of receptor catabolic process	BP	13569	1774	Itch,Ptpn1,Dtx3l	311567,24697,498089
GO:0046831	0.0221662278633017	0.995401484965473	6	12	regulation of RNA export from nucleus	BP	13569	1774	Supt6h,Iws1,Tpr,Setd2,Dhx9,Nup153	303281,291705,304862,316013,304859,25281
GO:0035556	0.0221979646231885	0.981164179951767	320	2010	intracellular signal transduction	BP	13569	1774	Smcr8,Tulp4,Nos1,Fem1a,Rasal2,Opa1,Akap6,Trim44,Mgrn1,Myo5a,Traf6,Mfn2,Srgap1,Crk,Akt3,Shoc2,Gsk3b,Zmat3,Brap,Gnai1,Dyrk1a,Dlc1,Nr2c2,Nploc4,Snrk,Htr5a,Hdac4,Mapk9,Ndst1,Il6st,Pik3cb,Nrxn1,Senp2,Cdk12,Dcc,Wsb2,Rrm2b,Stat5b,Pak3,Pten,Flrt1,Erbb4,Spred1,Map2k7,Ago3,Adra1a,Itch,Fgf14,Dusp18,Foxo3,P2rx7,Castor2,Jak1,Pdpk1,Arl5b,Mtdh,Prkca,Ube2i,Slc8a1,Hipk3,Ctnnb1,Arhgap26,Arf1,Itsn1,Ncam1,Adcy1,LOC6…	497918,499016,24598,316131,304893,171116,64553,362172,302938,25017,311245,64476,314903,54245,29414,309548,84027,64394,687346,25686,25255,58834,50659,140639,170837,25689,363287,50658,29633,25205,85243,60391,78973,192350,25311,288692,299976,25126,29433,50557,499308,59323,296072,363855,313593,29412,311567,63851,305477,294515,29665,304410,84598,81745,364788,170910,24680,25573,29715,83617,84353,307459…
GO:0035249	0.0222131294532324	0.988452533222402	22	82	synaptic transmission, glutamatergic	BP	13569	1774	Grik3,Tnr,Nlgn3,Nrxn1,Nlgn2,Clcn3,Shank2,Grm3,Grm7,Stxbp1,Htr1b,Grid2,Gria1,Grm5,Cacnb4,Kalrn,Glul,Shc3,Egfr,Oxtr,Dgki,Shank3	298521,25567,171297,60391,117096,84360,171093,24416,81672,25558,25075,79220,50592,24418,58942,84009,24957,114858,24329,25342,688705,59312
GO:0007052	0.0222298662305925	0.988723572903956	20	83	mitotic spindle organization	BP	13569	1774	Tubgcp2,Gnai1,Mecp2,Golga2,Cep97,Dync1li1,Kif2a,Zfp207,Kif3b,Dync1h1,Map10,Tpr,Dctn1,Tubgcp6,Map9,Ccnb1,Kpnb1,Ripor2,Racgap1,Eml1	309098,25686,29386,64528,304007,252902,84391,303763,296284,29489,307948,304862,29167,362980,310544,25203,24917,306934,315298,362783
GO:0098719	0.0222833449063004	0.996124052325969	5	10	sodium ion import across plasma membrane	BP	13569	1774	Slc9a7,Hcn2,Slc9a1,Slc9a4,Slc9a3	317170,114244,24782,24785,24784
GO:1902722	0.0223776241569341	1	2	2	positive regulation of prolactin secretion	BP	13569	1774	Abat,Egfr	81632,24329
GO:0043112	0.0224910777135104	0.986681418869075	31	151	receptor metabolic process	BP	13569	1774	Grk3,Picalm,Ehd3,Itch,Ldlrap1,Arf1,Dnm3,Tbc1d5,Ptpn1,Arrb1,Rnf43,Sh3gl2,Ap2b1,Nedd4,Ahi1,Htr1b,Gria1,Grb2,Ap1ar,Lrrtm2,Arfgef2,Cntn2,Ece1,Angpt1,Mtmr2,Grk2,Dab2,Eps15,Dtx3l,Ppara,Ghr	25372,89816,192249,311567,500564,64310,171574,501088,24697,25387,303412,116743,140670,25489,308923,25075,50592,81504,362037,685472,296380,25356,94204,89807,315422,25238,79128,313474,498089,25747,25235
GO:0045892	0.0225659053206223	0.982112266215666	147	885	negative regulation of transcription, DNA-templated	BP	13569	1774	Hcfc1,Atf2,Dcaf1,Irf2bpl,Traf6,Vldlr,Hdac9,Rbfox2,Trim37,Mecp2,Ncoa2,Pias1,Hdac4,Zbtb4,Nsd1,Zfp281,Arid5b,Ikzf5,Nsd3,Notch3,Foxo3,Mnt,Mtdh,Epc1,Klf12,Lpin1,Ube2i,Supt6h,Ctnnb1,Six3,Nkap,Myt1l,Zbtb7a,Purb,Nfic,Smarca2,Nr2e1,Sin3b,Ascl1,Ikzf2,Bach1,Zfp819,Ehmt1,Hif1an,Crebrf,Fnip2,AABR07007000.1,Notch2,Nacc2,Nacc1,Scrt1,Esr2,Spen,Nedd4,Rcor3,Pkia,Notch1,Zfp397,Zfp57,Brms1l,Atf7,Yy1,Rest,Lancl2,Btrc…	363519,81647,315987,314329,311245,25696,687001,362950,360592,29386,83724,300772,363287,287441,306764,305083,309728,309031,290831,56761,294515,287521,170910,100362678,306110,313977,25573,303281,84353,78974,298342,116668,117107,498407,29228,361745,684085,683381,64186,301476,304127,308561,362078,309434,303016,310538,679869,29492,296583,171454,366951,25149,690911,25489,684192,114906,25496,100909408,3…
GO:0033138	0.0225716953805761	0.989189495682529	17	74	positive regulation of peptidyl-serine phosphorylation	BP	13569	1774	Gsk3b,Nrxn1,Crebl2,Arrb1,Fnip2,Chrna7,Angpt1,Akap9,Rptor,Atp2b4,Egfr,Oprd1,Ntrk3,Lats1,Akt2,Bcl2,Gsk3a	84027,60391,362453,25387,310538,25302,89807,246150,287871,29600,24329,24613,29613,308265,25233,24224,50686
GO:0055082	0.0227514805216626	0.982555564097979	111	672	cellular chemical homeostasis	BP	13569	1774	Nos1,Rmdn3,Slc24a2,Opa1,Akap6,Abcb7,Myo5a,Mfn2,Letm1,Slc9a7,Ormdl3,Slc9a8,Ppargc1a,Hk1,Trpc5,Il6st,Pik3cb,Nrxn1,Gnb1,Rxfp3,Adra1a,Foxo3,P2rx7,Pdpk1,Tacr1,Ireb2,Prkca,Clcn3,Slc4a8,Slc8a1,Arf1,Vapb,Slc11a2,Itpr2,Slc24a3,Pde4d,Slc30a1,Tm9sf4,Igf1r,Arrb1,Slc30a7,Xpr1,Cacna1e,Rasa3,AABR07007000.1,Nucks1,Atp2c1,Rab11fip2,Ero1a,Atp7a,Clic4,Chrna7,Atp2b3,Gria1,Nr3c2,Gpr17,Slc12a5,Epha5,Crhr1,Oprm1,Kcnb1,…	24598,311328,84550,171116,64553,302395,25017,64476,305457,317170,360618,311651,83516,25058,140933,25205,85243,60391,24400,294807,29412,294515,29665,81745,24807,64831,24680,84360,315311,29715,64310,60431,25715,81678,85267,24627,58976,296279,25718,25387,310801,289424,54234,29372,679869,64709,170699,308003,171562,24941,83718,25302,29599,50592,25672,767613,171373,79208,58959,25601,25736,312647,116590…
GO:0090276	0.0227571735055868	0.985815407175802	37	192	regulation of peptide hormone secretion	BP	13569	1774	Nos1,Nrxn1,Nlgn2,Doc2b,Abat,Itpr2,Syt9,Stxbp5l,Arrb1,Pde1c,Tardbp,Cacna1e,AABR07007000.1,Irs1,Rest,Epha5,Kcnb1,Atg7,Pex5l,Selenot,Mcu,Rasl10b,Rfx3,Kalrn,Syt7,Gper1,Rptor,Casr,Stxbp4,Glul,Acvr1c,Egfr,Tiam1,Trpm2,Clock,Ppp3cb,Pde3b	24598,60391,117096,81820,81632,81678,60564,288080,25387,81742,298648,54234,679869,25467,83618,79208,25736,312647,286937,365802,294560,303382,361746,84009,59267,171104,287871,24247,303443,24957,245921,24329,304109,294329,60447,24675,29516
GO:2000736	0.0227833040578413	0.990930574134348	12	42	regulation of stem cell differentiation	BP	13569	1774	Gsk3b,Cdk12,Sp7,Hspa9,Notch1,Cdk13,Rest,Esrrb,Sox6,Prdm4,Yap1,Zfp36l2	84027,192350,300260,291671,25496,306998,83618,299210,293165,170820,363014,298765
GO:0006349	0.0229782317386583	0.994588579376296	6	16	regulation of gene expression by genetic imprinting	BP	13569	1774	Gsk3b,Mecp2,Pcgf3,Zfp57,Arid4a,Gsk3a	84027,29386,305624,361783,314205,50686
GO:0046879	0.0230164638208671	0.98432404750762	54	303	hormone secretion	BP	13569	1774	Nos1,Myo5a,Mfn2,Il6st,Nrxn1,Nlgn2,Doc2b,Vamp7,Abat,Tacr1,Itpr2,Syt9,Stxbp5l,Pclo,Arrb1,Pde1c,Tardbp,Cacna1e,AABR07007000.1,Rab11fip2,Irs1,Tmf1,Rest,Oprk1,Epha5,Crhr1,Kcnb1,Atg7,Pex5l,Rims2,Selenot,Mcu,Rasl10b,Htr1a,Rfx3,Kalrn,Syt7,Gper1,Creb1,Inhba,Rptor,Casr,Stxbp4,Glul,Dab2,Acvr1c,Egfr,Tiam1,Trpm2,Fzd4,Clock,Ppp3cb,Pde3b,Cacna1c	24598,25017,64476,25205,60391,117096,81820,85491,81632,24807,81678,60564,288080,56768,25387,81742,298648,54234,679869,308003,25467,114206,83618,29335,79208,58959,25736,312647,286937,116839,365802,294560,303382,24473,361746,84009,59267,171104,81646,29200,287871,24247,303443,24957,79128,245921,24329,304109,294329,64558,60447,24675,29516,24239
GO:0000188	0.0230200099545207	0.994324622675475	6	19	inactivation of MAPK activity	BP	13569	1774	Spred1,Dusp18,Prkca,Dusp16,Dusp4,Spred3	296072,305477,24680,297682,60587,308478
GO:0045176	0.0232587502571969	0.99680887023936	4	8	apical protein localization	BP	13569	1774	Rab14,Hcn1,Nckap1,Shroom2	94197,84390,58823,317435
GO:0021761	0.0233060627661688	0.986454905570524	29	135	limbic system development	BP	13569	1774	Gsk3b,LOC103693780,Mecp2,Htr5a,Kif3a,Pten,Nr2e1,Igf1r,Esr2,Pafah1b1,Phlpp2,Ets1,Kif5a,Epha5,Crhr1,Bcan,Grin2a,Insr,Kcna1,Ezh1,Atp2b4,Phlpp1,Kdm6b,Acvr1c,Usp9x,Dcx,Tent2,Alk,Sema3a	84027,360975,29386,25689,84392,50557,684085,25718,25149,83572,498949,24356,314906,79208,58959,25393,24409,24954,24520,303547,29600,59265,363630,245921,363445,84394,361878,266802,29751
GO:0090075	0.0233961993095029	0.992133158653021	9	30	relaxation of muscle	BP	13569	1774	Akap6,Slc8a1,Pde4d,Atp2a2,Kcnj2,Kcnma1,Pde5a,Atp1a1,Camk2g	64553,29715,24627,29693,29712,83731,171115,24211,171140
GO:0030641	0.0234871863508626	0.988670577658457	17	76	regulation of cellular pH	BP	13569	1774	Slc9a7,Slc9a8,Clcn3,Slc4a8,Tm9sf4,Clic4,Slc12a5,Mapk1,Slc4a7,Mafg,Ppt1,Slc26a2,Ttpa,Slc9a1,Slc9a4,Slc9a3,Bcl2	317170,311651,84360,315311,296279,83718,171373,116590,117955,64188,29411,117267,25571,24782,24785,24784,24224
GO:0035523	0.0234920585261963	1	2	2	protein K29-linked deubiquitination	BP	13569	1774	Yod1,Usp13	363982,310306
GO:0030100	0.0236495605647534	0.985018132363372	39	204	regulation of endocytosis	BP	13569	1774	Picalm,Tub,Amph,Pacsin1,Bicd1,Kif3a,Pten,Prkca,Ldlrap1,Arf1,Rab14,Tbc1d5,Mib1,Ptpn1,Arrb1,Sh3gl2,Cd47,Scamp5,Lrp1,Myo18a,Ahi1,Dnm1l,Atg7,Lrrtm2,Ston2,Add1,Lrsam1,Dnajc6,Syt7,Angpt1,Ppt1,Mtmr2,Aak1,Ptk2,Dab2,Btbd9,Camk1d,Cd2ap,Dcx	89816,25609,60668,29704,362466,84392,50557,24680,500564,64310,94197,501088,307594,24697,25387,116743,29364,65171,299858,360570,308923,114114,312647,685472,314349,24170,311866,313409,59267,89807,29411,315422,500244,25614,79128,294318,307124,316258,84394
GO:0070936	0.0238310300235363	0.990741807987436	11	43	protein K48-linked ubiquitination	BP	13569	1774	Trim44,6-Mar,Ttc3,Itch,Rnf6,Rnf4,Rnf152,Ube3a,Bfar,Ube2h,Dtx3l	362172,294862,360702,311567,304271,29274,293561,361585,304709,296956,498089
GO:0060742	0.0240732114239873	0.995501444725839	5	11	epithelial cell differentiation involved in prostate gland development	BP	13569	1774	Fem1b,Ctnnb1,Esr2,Notch1,Ar	315745,84353,25149,25496,24208
GO:0071875	0.0243035943779731	0.993225315259657	7	21	adrenergic receptor signaling pathway	BP	13569	1774	Nos1,Arrdc3,Adra1a,Pde4d,Atp2b4,Akap13,Gsk3a	24598,309945,29412,24627,29600,293024,50686
GO:0009755	0.0243322488837451	0.984892004767028	36	179	hormone-mediated signaling pathway	BP	13569	1774	Rbfox2,Med14,Nr2c2,Ncoa2,Rnf6,Abhd2,Ube2i,Nr2e1,Crebrf,Pias2,Esr2,Nedd4,Nr3c2,Lancl2,Crhr1,Thrap3,Trip4,Ube3a,Cnot1,Med12,Esrrb,Paqr8,Cnot2,Gper1,Ppargc1b,Ar,Arid1a,Dab2,Akap13,Thrb,Lats1,Klf9,Ppara,Clock,Pgr,Ghr	362950,317343,50659,83724,304271,293050,25573,684085,303016,83422,25149,25489,25672,362375,58959,313591,315769,361585,291841,679693,299210,316275,299805,171104,291567,24208,297867,79128,293024,24831,308265,117560,25747,60447,25154,25235
GO:0090307	0.0244197071881482	0.989700027765461	13	48	mitotic spindle assembly	BP	13569	1774	Tubgcp2,Golga2,Cep97,Kif2a,Zfp207,Kif3b,Map10,Tpr,Tubgcp6,Map9,Kpnb1,Ripor2,Racgap1	309098,64528,304007,84391,303763,296284,307948,304862,362980,310544,24917,306934,315298
GO:0000266	0.0245247095263181	0.990990900702286	10	37	mitochondrial fission	BP	13569	1774	Opa1,Mfn2,Ppargc1a,Lpin1,Dnm3,Mief1,Dnm1l,Mtfr2,Ddhd2,Mtfr1	171116,64476,83516,313977,171574,315141,114114,100911069,680971,311403
GO:0050801	0.0245253541299934	0.981244695556271	106	647	ion homeostasis	BP	13569	1774	Nos1,Rmdn3,Slc24a2,Akap6,Abcb7,Myo5a,Mfn2,Scn2b,Letm1,Picalm,Slc9a7,Slc9a8,Eif2ak1,Trpc5,Il6st,Pik3cb,Ank1,Gnb1,Rxfp3,Adra1a,P2rx7,Pdpk1,Tacr1,Ireb2,Prkca,Clcn3,Slc4a8,Slc8a1,Arf1,Kcnj10,Vapb,Slc11a2,Itpr2,Slc24a3,Pde4d,Slc30a1,Hcn1,Wnk3,Tm9sf4,Slc30a7,Xpr1,Rasa3,Ank3,Atp2c1,Tmtc2,Ero1a,Atp7a,Clic4,Chrna7,Atp2b3,Gria1,Nr3c2,Gpr17,Slc12a5,Crhr1,Oprm1,Pdk2,Atg7,Mapk1,Slc4a7,Grin2a,Gpam,Mafg,Selenot…	24598,311328,84550,64553,302395,25017,64476,25349,305457,89816,317170,311651,27137,140933,25205,85243,306570,24400,294807,29412,29665,81745,24807,64831,24680,84360,315311,29715,64310,29718,60431,25715,81678,85267,24627,58976,84390,317420,296279,310801,289424,29372,361833,170699,299762,171562,24941,83718,25302,29599,50592,25672,767613,171373,58959,25601,81530,312647,116590,117955,24409,29653,64188…
GO:0055080	0.0245376282443732	0.981492100453237	96	578	cation homeostasis	BP	13569	1774	Nos1,Rmdn3,Slc24a2,Akap6,Abcb7,Myo5a,Mfn2,Letm1,Picalm,Slc9a7,Slc9a8,Eif2ak1,Trpc5,Il6st,Pik3cb,Ank1,Gnb1,Rxfp3,Adra1a,P2rx7,Pdpk1,Tacr1,Ireb2,Prkca,Clcn3,Slc4a8,Slc8a1,Arf1,Kcnj10,Vapb,Slc11a2,Itpr2,Slc24a3,Pde4d,Slc30a1,Tm9sf4,Slc30a7,Rasa3,Ank3,Atp2c1,Tmtc2,Ero1a,Atp7a,Clic4,Chrna7,Atp2b3,Gria1,Nr3c2,Gpr17,Slc12a5,Crhr1,Oprm1,Pdk2,Mapk1,Slc4a7,Grin2a,Mafg,Selenot,Mcu,Atp2a2,Kcna1,Grm5,Cacnb4,S…	24598,311328,84550,64553,302395,25017,64476,305457,89816,317170,311651,27137,140933,25205,85243,306570,24400,294807,29412,29665,81745,24807,64831,24680,84360,315311,29715,64310,29718,60431,25715,81678,85267,24627,58976,296279,310801,29372,361833,170699,299762,171562,24941,83718,25302,29599,50592,25672,767613,171373,58959,25601,81530,116590,117955,24409,64188,365802,294560,29693,24520,24418,58942,…
GO:0034101	0.0245396735785843	0.986850124527748	22	104	erythrocyte homeostasis	BP	13569	1774	Adar,Rbfox2,Ank1,Stat5b,Foxo3,Ireb2,Slc11a2,Gas2l1,Hspa9,Sp1,Ptbp3,Ets1,Acvr1b,Add1,Klf13,Sox6,Arid4a,Fam210b,Inhba,Smad5,Ikzf1,Mafb	81635,362950,306570,25126,294515,64831,25715,360973,291671,24790,83515,24356,29381,24170,499171,293165,314205,296408,29200,59328,305501,54264
GO:1901214	0.0245601333879554	0.983208924508803	54	301	regulation of neuron death	BP	13569	1774	Gabrb2,Nos1,Atf2,Mfn2,Picalm,Dnajc5,Gsk3b,Mecp2,Snrk,Ppargc1a,Hdac4,Tbc1d24,Dcc,Pak3,Map2k7,Foxo3,Pdpk1,Cd34,Ctnnb1,Itsn1,Itga1,Ascl1,Esr2,Lrp1,Atp7a,Chrna7,Gabrb3,Xiap,Stxbp1,Mapk8,Grid2,Gba,Abcc1,Sarm1,Kras,Crhr1,Kcnb1,Atg7,Shh,Ppp1r13b,Kcnip3,Angpt1,Creb1,Ppt1,Unc5b,Kcnma1,Map2k4,Trpm2,Syngap1,Ppara,Bcl2,Gsk3a,Gpr75,Ghr	25451,24598,81647,64476,89816,79130,84027,29386,170837,83516,363287,287110,25311,29433,363855,294515,81745,305081,84353,29491,25118,64186,25149,299858,24941,25302,24922,63879,25558,116554,79220,684536,24565,287545,24525,58959,25736,312647,29499,314465,65199,89807,81646,29411,60630,83731,287398,294329,192117,25747,24224,50686,498434,25235
GO:0033605	0.0247166393646655	0.993802823117625	6	19	positive regulation of catecholamine secretion	BP	13569	1774	Chrnb2,Oprk1,Kcnb1,Cxcl12,Grk2,Oxtr	54239,29335,25736,24772,25238,25342
GO:0010765	0.0247541148016803	0.990967333286753	10	35	positive regulation of sodium ion transport	BP	13569	1774	Nos1,Akt3,Fgf14,Arf1,Wnk3,Ank3,Cntn1,Gpd1l,Slc9a1,Akt2	24598,29414,63851,64310,317420,361833,117258,363159,24782,25233
GO:0007214	0.0248731603992761	0.992264194916603	8	25	gamma-aminobutyric acid signaling pathway	BP	13569	1774	Gabrb2,Gabra3,Gabrg2,Gabrb3,Gabra2,Cacnb4,Gabrg3,Htr4	25451,24947,29709,24922,289606,58942,79211,25324
GO:0070572	0.0249017993136875	0.995951098796287	4	11	positive regulation of neuron projection regeneration	BP	13569	1774	Igf1r,Stk24,Ndel1,Ntrk3	25718,361092,170845,29613
GO:0006509	0.024918681109411	0.990857969785918	10	36	membrane protein ectodomain proteolysis	BP	13569	1774	Bace1,Lrig2,P2rx7,Adam10,Ncstn,Adam9,Tnfrsf1b,Snx9,Erap1,Myh9l1	29392,310753,29665,29650,289231,290834,156767,683687,80897,100911597
GO:0051046	0.0250923447053731	0.980652478911876	112	687	regulation of secretion	BP	13569	1774	Chrnb2,Nos1,Myo5a,Traf6,Mfn2,Kcna2,Srcin1,Sptbn1,Mapk9,Il6st,Nrxn1,Nlgn2,Doc2b,Vamp7,Abat,Rims1,P2rx7,Pdpk1,Tacr1,Prkca,Cd34,Arf1,Dpysl2,Ncam1,Prepl,Itpr2,Llgl1,Slc30a1,Syt9,Il1rapl1,Wnk3,Cadps,Stxbp5l,Pclo,Rims4,Arrb1,Fer,Pde1c,Grm7,Tardbp,Cacna1e,Scamp5,AABR07007000.1,Ifnar1,Irs1,Myo18a,Chrna7,Rab27b,Tmf1,Ahi1,Notch1,Stxbp1,Htr1b,Rab3c,Dnm1l,Syt10,Rest,Oprk1,Epha5,Crhr1,Adam9,Oprm1,Cadm1,Kcnb1,…	54239,24598,25017,311245,64476,25468,56029,305614,50658,25205,60391,117096,81820,85491,81632,84556,29665,81745,24807,24680,305081,64310,25416,24586,298771,81678,54265,58976,60564,317553,317420,26989,288080,56768,266976,25387,301737,81742,81672,298648,54234,65171,679869,288264,25467,360570,25302,84590,114206,308923,25496,25558,25075,171058,114114,60567,83618,29335,79208,58959,290834,25601,363058,2…
GO:0050847	0.0251628914336392	0.997943255471284	3	5	progesterone receptor signaling pathway	BP	13569	1774	Nedd4,Klf9,Pgr	25489,117560,25154
GO:0003175	0.0252331750830059	0.997935185732529	3	5	tricuspid valve development	BP	13569	1774	Bmpr2,Tgfbr2,Bmpr1a	140590,81810,81507
GO:0003186	0.0252331750830059	0.997935185732529	3	5	tricuspid valve morphogenesis	BP	13569	1774	Bmpr2,Tgfbr2,Bmpr1a	140590,81810,81507
GO:0048634	0.0252934228587153	0.985455535915153	27	132	regulation of muscle organ development	BP	13569	1774	Akap6,Hdac9,Gsk3b,Hdac4,Pten,Erbb4,Nln,Ctnnb1,Ncam1,Tgfbr2,AABR07007000.1,Notch1,Mtm1,Bmpr1a,Frs2,Shh,Nras,Sox6,Rbpj,Creb1,Ccnb1,Cdon,Tgfbr1,Cxadr,Sfmbt1,Bcl2,Gsk3a	64553,687001,84027,363287,50557,59323,117041,84353,24586,81810,679869,25496,288762,81507,314850,29499,24605,293165,679028,81646,25203,50938,29591,89843,58967,24224,50686
GO:0071394	0.0253298163793214	0.995014917684341	5	12	cellular response to testosterone stimulus	BP	13569	1774	Mfn2,Rnf4,Igf1r,Ar,Rock2	64476,29274,25718,24208,25537
GO:0046856	0.02534253352814	0.992316812772735	8	22	phosphatidylinositol dephosphorylation	BP	13569	1774	Chrm5,Pten,Ocrl,Mtm1,Inppl1,Mtmr2,Synj2,Mtmr3	53949,50557,317576,288762,65038,315422,84018,305482
GO:0032007	0.0254216271445955	0.990320696155653	11	35	negative regulation of TOR signaling	BP	13569	1774	Gsk3b,Castor2,Ubr1,Mtm1,Tbc1d7,Rnf152,Epm2a,Tmem127,Ubr2,Sesn3,Gsk3a	84027,304410,499877,288762,361227,293561,114005,311405,363188,315427,50686
GO:0098739	0.0254730129577329	0.989189938144802	13	48	import across plasma membrane	BP	13569	1774	Picalm,Slc9a7,Kcnj3,Hcn2,Kcnj10,Slc11a2,Slc7a2,Atp1a1,Slc8a2,Slc9a1,Slc9a4,Trpm2,Slc9a3	89816,317170,50599,114244,29718,25715,64554,24211,140447,24782,24785,294329,24784
GO:0032880	0.0255546737016474	0.979613575413959	149	911	regulation of protein localization	BP	13569	1774	Stx7,Nos1,Ube2j1,Myo5a,Traf6,Kcnab2,Ppfia1,Picalm,Gsk3b,Srcin1,Gnai1,Ttbk2,Nlgn3,Sptbn1,Lrig2,Nrxn1,Nlgn2,Kif3a,Sik3,Dpp10,Erbb4,Doc2b,Vamp7,Abat,P2rx7,Pdpk1,Afdn,Cd34,Supt6h,Ldlrap1,Ctnnb1,Arf1,Rab14,Hsp90aa1,Uhmk1,Nkap,Itpr2,Llgl1,Mief1,Ctdspl2,Nckap1,Syt9,Wnk3,Stxbp5l,Tm9sf4,Ptpn1,Arrb1,Pde1c,Plekhm2,Tardbp,Crebrf,Gbf1,Cacna1e,Scamp5,Mrgpre,AABR07007000.1,Ppm1a,Ank3,Rab11fip2,Ifnar1,Lrp1,Irs1,…	60466,24598,297961,25017,311245,29738,293645,89816,84027,56029,25686,311349,171297,305614,310753,60391,117096,84392,684112,363972,59323,81820,85491,81632,29665,81745,26955,305081,303281,500564,84353,64310,94197,299331,246332,298342,81678,54265,315141,311368,58823,60564,317420,288080,296279,24697,25387,81742,313667,298648,303016,309451,54234,65171,404660,679869,24666,361833,308003,288264,299858,25…
GO:0071000	0.0256346262465175	0.997888909225152	3	5	response to magnetism	BP	13569	1774	Ascl1,Esr2,Tjp1	64186,25149,292994
GO:1990314	0.0256593931117745	0.994655263262917	5	14	cellular response to insulin-like growth factor stimulus	BP	13569	1774	Crk,Pten,Ctnnb1,Igf1r,Creb1	54245,50557,84353,25718,81646
GO:0031346	0.0257283007305431	0.981436728857344	73	371	positive regulation of cell projection organization	BP	13569	1774	Opa1,Mfn2,Vldlr,Tenm3,Gsk3b,Ttbk2,Nlgn3,Mecp2,Golga2,Trpc5,Hdac4,Tbc1d24,Nlgn2,Pacsin1,Dcc,Ss18l1,Nav3,Pak3,Golga4,Vamp7,Rims1,P2rx7,Bmpr2,Arf1,Hsp90aa1,Dnm3,Nckap1,Il1rapl1,Kidins220,Igf1r,Wasf2,Scarb2,Caprin1,Pias2,Atp7a,Actr2,Tmem30a,Stk24,Pafah1b1,Ahi1,Dnm1l,Rrn3,Ndel1,Sema7a,Rac1,Rims2,Robo1,Tnik,Il1rap,Cntn1,Ntn1,Cflar,Dpysl3,Kalrn,Retreg3,Cxcl12,Tgfbr1,Trim67,Sema5a,Kif3c,Syt2,LOC108348175…	171116,64476,25696,306451,84027,311349,171297,29386,64528,140933,363287,287110,117096,29704,25311,192352,314814,29433,501069,85491,84556,29665,140590,64310,299331,171574,58823,317553,116478,25718,313024,117106,362173,83422,24941,289820,300857,361092,83572,308923,114114,304714,170845,315711,363875,116839,58946,294917,25466,117258,114523,117279,25418,84009,360632,24772,29591,307938,310207,85248,248…
GO:0032409	0.0257473569349961	0.983400254757197	41	212	regulation of transporter activity	BP	13569	1774	Akap6,Myo5a,Scn2b,Nlgn3,Ppargc1a,Hk1,Nrxn1,Nlgn2,Ehd3,Klhl24,Pten,Fgf14,Prkca,Pde4d,Nipsnap2,Hcn1,Wnk3,Gnb5,Ank3,Atp7a,Nedd4,Cacnb2,Crhr1,Oprm1,Insr,Kcna1,Cacng5,Grm5,Gpd1l,Cacnb4,Tlr9,Akap9,Neto2,Sgk2,Cacng7,Ryr2,Slc9a1,Kcns2,LOC103694903,Bcl2,Shank3	64553,25017,25349,171297,83516,25058,60391,117096,192249,303803,50557,63851,24680,24627,498174,84390,317420,83579,361833,24941,25489,116600,58959,25601,24954,24520,140726,24418,363159,58942,338457,246150,307757,171497,140728,689560,24782,66022,24672,24224,59312
GO:0038111	0.0258476647601702	0.99911770937392	2	3	interleukin-7-mediated signaling pathway	BP	13569	1774	Akt3,Akt2	29414,25233
GO:0034067	0.0259542256358496	0.992844884338549	7	19	protein localization to Golgi apparatus	BP	13569	1774	Arl5b,Pacs1,Arl5a,Gak,Gbf1,Arl1,Gcc2	364788,171444,117050,81659,309451,64187,309798
GO:1901861	0.025992301928078	0.985015813286992	27	132	regulation of muscle tissue development	BP	13569	1774	Akap6,Hdac9,Gsk3b,Ppargc1a,Hdac4,Pten,Erbb4,Nln,Ctnnb1,Ncam1,Tgfbr2,AABR07007000.1,Notch1,Mtm1,Bmpr1a,Frs2,Shh,Nras,Sox6,Rbpj,Creb1,Ccnb1,Cdon,Tgfbr1,Cxadr,Bcl2,Gsk3a	64553,687001,84027,83516,363287,50557,59323,117041,84353,24586,81810,679869,25496,288762,81507,314850,29499,24605,293165,679028,81646,25203,50938,29591,89843,24224,50686
GO:0060916	0.0262145835421927	0.997821508735919	3	5	mesenchymal cell proliferation involved in lung development	BP	13569	1774	Ctnnb1,Nfib,Shh	84353,29227,29499
GO:1903335	0.0263175319170975	0.999092670330015	2	3	regulation of vacuolar transport	BP	13569	1774	Vamp7,Arf1	85491,64310
GO:0018209	0.0264453367494786	0.982105959380062	51	259	peptidyl-serine modification	BP	13569	1774	Nos1,Spock2,Tnks,Csnk1g3,Akt3,Gsk3b,Dyrk1a,Ttbk2,Hk1,Mapk9,Nsd1,Nrxn1,Crebl2,Pdpk1,Prkca,Hipk3,Uhmk1,Pde4d,Ttbk1,Tgfbr2,Arrb1,Csnk1a1,Fnip2,Chrna7,Mapk8,Pdk2,Map3k1,Mapk1,Galnt2,Gpd1l,Angpt1,Galnt1,Akap9,Ccnb1,Rptor,Ppm1f,Tgfbr1,Atp2b4,Camk2a,Sgk2,Grk2,Galnt13,Egfr,Camk1d,Oprd1,Ntrk3,Lats1,Camk2g,Akt2,Bcl2,Gsk3a	24598,361840,290794,64823,29414,84027,25255,311349,25058,50658,306764,60391,362453,81745,24680,83617,246332,24627,316229,81810,25387,113927,310538,25302,116554,81530,116667,116590,292090,363159,89807,79214,246150,25203,287871,287931,29591,29600,25400,171497,25238,311039,24329,307124,24613,29613,308265,171140,25233,24224,50686
GO:2000820	0.0264541554537823	0.999085341284055	2	3	negative regulation of transcription from RNA polymerase II promoter involved in smooth muscle cell differentiation	BP	13569	1774	Mecp2,Hey1	29386,155437
GO:0032388	0.02649789979938	0.98208544678479	50	274	positive regulation of intracellular transport	BP	13569	1774	Gsk3b,Mecp2,Kif3a,Erbb4,Vamp7,Rims1,Ldlrap1,Arf1,Hsp90aa1,Nkap,Mief1,Ctdspl2,Tm9sf4,Crebrf,Mrgpre,AABR07007000.1,Ppm1a,Ank3,Nedd4,Tmem30a,Stxbp1,Dnm1l,Bmpr1a,Crhr1,Kcnb1,Dync1h1,Mapk1,Tpr,Dhx9,Dctn1,Xpo4,Selenoi,Shh,Ablim3,Tlr9,Mtmr2,Tgfbr1,Sema5a,Oscp1,Dab2,Egfr,Gpr26,Dph6,Akt2,Myo1c,Oaz2,Ddx58,Prelid3a,Gsk3a,Gab2	84027,29386,84392,59323,85491,84556,500564,64310,299331,298342,315141,311368,296279,303016,404660,679869,24666,361833,25489,300857,25558,114114,81507,58959,25736,29489,116590,304862,304859,29167,290280,362713,29499,307395,338457,315422,29591,310207,362595,79128,24329,192153,362191,25233,65261,501454,297989,690253,50686,84477
GO:0046477	0.0266086964053571	0.99738949695629	3	6	glycosylceramide catabolic process	BP	13569	1774	Gba,Gla,Galc	684536,363494,314360
GO:0007257	0.0268253782662083	0.991008435663129	9	26	activation of JUN kinase activity	BP	13569	1774	Crk,Map2k7,Ptpn1,Map3k1,Gab1,Map3k9,Spag9,Dab2,Map2k4	54245,363855,24697,116667,361388,500690,360600,79128,287398
GO:0023057	0.0268343786488788	0.97824691162972	171	1055	negative regulation of signaling	BP	13569	1774	Prkacb,Grk3,Nos1,Fem1a,Rasal2,Slc24a2,Opa1,Grik3,Mgrn1,Mfn2,Adar,Gsk3b,Tnr,Brap,Gnai1,Dyrk1a,Dlc1,Nlgn3,Nploc4,Il6st,Senp2,Bicd1,Rrm2b,Pten,Flrt1,Spred1,Adra1a,Itch,Dusp18,Foxo3,P2rx7,Castor2,Pdpk1,Mnt,Prkca,Hipk3,Ctnnb1,Arf1,Six3,Itga1,Socs4,Shank2,Ctdspl2,Slc30a1,Fktn,Ubr1,Vwc2l,Stxbp5l,Lemd3,Ptpn1,Igf1r,Arrb1,Pde1c,Rnf43,Hif1an,Crebrf,Csnk1a1,Chst11,Rasa3,AABR07007000.1,Ppm1a,Trib1,Pias2,Esr2,…	293508,25372,24598,316131,304893,84550,171116,298521,302938,64476,81635,84027,25567,687346,25686,25255,58834,171297,140639,25205,78973,362466,299976,50557,499308,296072,29412,311567,305477,294515,29665,304410,81745,287521,24680,83617,84353,64310,78974,25118,305828,171093,311368,58976,362520,499877,501160,288080,680066,24697,25718,25387,81742,303412,309434,303016,113927,314694,29372,679869,24666,7…
GO:2001222	0.026979773646785	0.989307019967649	12	35	regulation of neuron migration	BP	13569	1774	Gsk3b,Lrig2,Tbc1d24,Erbb4,Zfp609,Scrt1,Mapk8,Srgap2,Unc5d,Il1r1,Shtn1,Sema3a	84027,310753,287110,59323,363412,366951,116554,360840,306534,25663,292139,29751
GO:0009101	0.0269999740388377	0.982189079122787	44	248	glycoprotein biosynthetic process	BP	13569	1774	Extl3,Ube2j1,Tnks,St3gal3,Mgat5,Fut11,Golga2,Ndst1,AABR07025368.1,Mgat3,Hs6st2,Bmpr2,Pofut1,Trip11,Ctnnb1,St8sia3,Fktn,St6gal2,Stt3b,Chst11,AABR07007000.1,B3galt5,Atp7a,St8sia4,Soat1,Dpy19l4,Cog3,St8sia6,Insr,Galnt2,B3galt6,Fut9,Chst3,Galnt1,Mgat4a,Galnt13,Ndst3,NEWGENE_1304700,Npc1,Large1,Lfng,Parp14,Bcl2,Fut10	56819,297961,290794,64445,65271,286971,64528,29633,361142,29582,302489,140590,311551,314393,84353,25547,362520,301155,363160,314694,679869,288161,24941,116696,81782,297824,361073,291325,24954,292090,298690,84597,84468,79214,367252,311039,295430,114002,266732,361368,170905,303903,24224,497619
GO:0007613	0.0270012662919016	0.984310463136232	28	124	memory	BP	13569	1774	Chrnb2,Slc24a2,Mecp2,Pten,Tacr1,Adcy1,Pde4d,Shank2,Grm7,Eif4ebp2,Chrna7,Cx3cr1,Gria1,Crhr1,Grin2a,Pak7,Ccnd2,Kalrn,Trpm7,Creb1,Pde5a,Slc8a2,Btbd9,Crtc1,Oxtr,Pcdh8,Htr7,Shank3	54239,84550,29386,50557,24807,305509,24627,171093,81672,361845,25302,171056,50592,58959,24409,311450,64033,84009,679906,81646,171115,140447,294318,684527,25342,64865,65032,59312
GO:0000209	0.0272615038059628	0.983582482496794	31	152	protein polyubiquitination	BP	13569	1774	Trim44,Mgrn1,Traf6,Tnks,6-Mar,Ttc3,Itch,Cdc27,Nhlrc1,Rnf6,LOC679539,Rnf4,Nedd4,1-Mar,Xiap,Rnf152,Btrc,Map3k1,Ube3a,Bfar,Ube2h,Lrsam1,Rnf144a,Rnf180,Trip12,Klhl20,Rnf125,Dtx3l,Bcl2,Rnf144b,Rnf40	362172,302938,311245,290794,294862,360702,311567,360643,364682,304271,296390,29274,25489,361135,63879,293561,361765,116667,361585,304709,296956,311866,500636,685384,316575,304920,361296,498089,24224,364681,266712
GO:1903050	0.0273779046174063	0.983161943534543	33	175	regulation of proteolysis involved in cellular protein catabolic process	BP	13569	1774	Ube2j1,Gsk3b,Pias1,Pten,Smarcc1,Socs4,N4bp1,Csnk1a1,Trib1,Usp5,Tmf1,Nub1,Mtm1,Gba,Yod1,Btrc,Atg7,Ube3a,Dlgap1,Sufu,Shh,Rnf144a,Rnf180,Trim67,Ptk2,Atxn3,Dab2,Usp13,Taf9,Lats1,Rnf125,Rnf144b,Rnf40	297961,84027,300772,50557,301020,305828,291921,113927,78969,297593,114206,296731,288762,684536,363982,361765,312647,361585,65040,361769,29499,500636,685384,307938,25614,60331,79128,310306,373541,308265,361296,364681,266712
GO:0090257	0.0274115828152858	0.982551786352776	38	198	regulation of muscle system process	BP	13569	1774	Akap6,Gsk3b,Ppargc1a,Hdac4,Chrm2,Ehd3,Adra1a,Abat,Tacr1,Prkca,Slc8a1,Tacr3,Hsp90aa1,Pde4d,Nedd4,Tead1,Ece1,Atp2a2,Kcna1,Mef2a,Akap9,Gper1,Kcnj2,Atp2b4,Kcnma1,Flt1,Utrn,Grk2,Pde5a,Atp1a1,Akap13,Ryr2,Oxtr,Slc9a1,Fbxo32,Camk2g,Gsk3a,Cacna1c	64553,84027,83516,363287,81645,192249,29412,81632,24807,24680,29715,24808,299331,24627,25489,361630,94204,29693,24520,309957,246150,171104,29712,29600,83731,54251,25600,25238,171115,24211,293024,689560,25342,24782,171043,171140,50686,24239
GO:1902803	0.0274398409568635	0.990353043767691	9	33	regulation of synaptic vesicle transport	BP	13569	1774	Fgf14,Rims1,Prepl,Rims4,Stxbp1,Dnm1l,Rims2,Atp2a2,Btbd9	63851,84556,298771,266976,25558,114114,116839,29693,294318
GO:1903827	0.027444690768978	0.979391427718843	90	529	regulation of cellular protein localization	BP	13569	1774	Stx7,Ube2j1,Myo5a,Kcnab2,Ppfia1,Picalm,Gsk3b,Gnai1,Ttbk2,Sptbn1,Lrig2,Nrxn1,Nlgn2,Kif3a,Dpp10,Erbb4,Vamp7,Pdpk1,Supt6h,Ldlrap1,Ctnnb1,Hsp90aa1,Uhmk1,Nkap,Mief1,Ctdspl2,Wnk3,Tm9sf4,Ptpn1,Gbf1,Mrgpre,AABR07007000.1,Ppm1a,Ank3,Rab11fip2,Lrp1,Gnaq,Pkia,Tmem30a,Stx6,Bmpr1a,Ndel1,Yod1,Kcnb1,Iws1,Mapk1,Tpr,Setd2,Siah3,Dctn1,Lrp4,Xpo4,Sufu,Selenoi,Wwtr1,Cyld,Ptpn14,Shh,Ablim3,Gpd1l,Tlr9,Kalrn,Dvl3,Angpt1…	60466,297961,25017,29738,293645,89816,84027,25686,311349,305614,310753,60391,117096,84392,363972,59323,85491,81745,303281,500564,84353,299331,246332,298342,315141,311368,317420,296279,24697,309451,404660,679869,24666,361833,308003,299858,81666,114906,300857,60562,81507,170845,363982,25736,291705,116590,304862,316013,692004,29167,83469,290280,361769,362713,295062,312937,305064,29499,307395,363159,…
GO:0045859	0.0274681548632687	0.978931448274549	105	620	regulation of protein kinase activity	BP	13569	1774	Smcr8,Fem1a,Akap6,Traf6,Vldlr,Adar,Ppm1e,Crk,Gsk3b,Srcin1,Nrxn1,Cdk12,Pak3,Pten,Flrt1,Spred1,Map2k7,Prkar2a,Dusp18,P2rx7,Pdpk1,Prkca,Hipk3,Vapb,Prkar1b,Itga1,Socs4,Prkar1a,Kidins220,Tgfbr2,Ptpn1,Igf1r,Arrb1,Trib1,Gnaq,Chrna7,Pkia,Stk24,Ccnt1,Nek4,Tead1,Gba,Ikbkg,Kras,Adam9,Taok2,Map3k1,Mapk1,Inppl1,Robo1,Tnik,Lrrtm4,Taok3,Magi3,Frs2,Insr,Gab1,Wwtr1,Map3k9,Pak7,Map3k2,Zgpat,Tab2,Osbpl8,Grm5,Sh3bp5…	497918,316131,64553,311245,25696,81635,360593,54245,84027,56029,60391,192350,29433,50557,499308,296072,363855,29699,305477,29665,81745,24680,83617,60431,25521,25118,305828,25725,116478,81810,24697,25718,25387,78969,81666,25302,114906,361092,315291,306252,361630,684536,309295,24525,290834,64666,116667,116590,65038,58946,294917,500219,304530,245903,314850,24954,361388,295062,500690,311450,171492,29…
GO:1903313	0.027575214928663	0.987587851566052	14	58	positive regulation of mRNA metabolic process	BP	13569	1774	Ago2,Tnrc6b,Gtpbp1,Hnrnpr,Thrap3,Cnot1,Cnot6l,Ccnb1,Ythdf2,LOC108348175,Khsrp,Zfp36l2,Ythdf3,Cdc73	59117,192178,300077,319110,313591,291841,360917,25203,313053,499022,171137,298765,361920,304832
GO:0072578	0.0276316700544508	0.99463504755367	5	11	neurotransmitter-gated ion channel clustering	BP	13569	1774	Nrxn1,Lrrtm4,Htr1a,Glra3,Shank3	60391,500219,24473,114516,59312
GO:1903507	0.0276598184243333	0.977887419844439	148	899	negative regulation of nucleic acid-templated transcription	BP	13569	1774	Hcfc1,Atf2,Dcaf1,Irf2bpl,Traf6,Vldlr,Hdac9,Rbfox2,Trim37,Mecp2,Ncoa2,Pias1,Hdac4,Zbtb4,Nsd1,Zfp281,Arid5b,Ikzf5,Nsd3,Notch3,Foxo3,Mnt,Mtdh,Epc1,Klf12,Lpin1,Ube2i,Supt6h,Ctnnb1,Six3,Nkap,Myt1l,Zbtb7a,Purb,Nfic,Smarca2,Nr2e1,Sin3b,Ascl1,Ikzf2,Bach1,Zfp819,Ehmt1,Hif1an,Crebrf,Fnip2,AABR07007000.1,Tob2,Notch2,Nacc2,Nacc1,Scrt1,Esr2,Spen,Nedd4,Rcor3,Pkia,Notch1,Zfp397,Zfp57,Brms1l,Atf7,Yy1,Rest,Lancl2…	363519,81647,315987,314329,311245,25696,687001,362950,360592,29386,83724,300772,363287,287441,306764,305083,309728,309031,290831,56761,294515,287521,170910,100362678,306110,313977,25573,303281,84353,78974,298342,116668,117107,498407,29228,361745,684085,683381,64186,301476,304127,308561,362078,309434,303016,310538,679869,315159,29492,296583,171454,366951,25149,690911,25489,684192,114906,25496,1009…
GO:0031324	0.0277425712271105	0.976449591682384	293	1905	negative regulation of cellular metabolic process	BP	13569	1774	Hcfc1,Smcr8,Nos1,Fem1a,Atf2,Dcaf1,Irf2bpl,Akap6,Slc7a14,Trim44,Ube2j1,Traf6,Mfn2,Vldlr,Tnks,Adar,Hdac9,Ppm1e,Rbfox2,Picalm,Gsk3b,Srcin1,Trim37,Dyrk1a,Mecp2,Golga2,Ormdl3,Ncoa2,Lrig2,Pias1,Fry,Eif2ak1,Ppargc1a,Hdac4,Zbtb4,Nsd1,Tbc1d24,Senp2,Eif4enif1,Zfp281,Pten,Arid5b,Flrt1,Ikzf5,Spred1,Nsd3,Ago3,Notch3,Itch,Prkar2a,Dusp18,Foxo3,P2rx7,Bmpr2,Pdpk1,Mnt,Smarcc1,Ireb2,Ago2,Mtdh,Prkca,Epc1,Klf12,Lpin1…	363519,497918,24598,316131,81647,315987,314329,64553,499587,362172,297961,311245,64476,25696,290794,81635,687001,360593,362950,89816,84027,56029,360592,25255,29386,64528,360618,83724,310753,300772,304244,27137,83516,363287,287441,306764,287110,78973,305468,305083,50557,309728,499308,309031,296072,290831,313593,56761,311567,29699,305477,294515,29665,140590,81745,287521,301020,64831,59117,170910,24…
GO:0048660	0.0278383569597797	0.983985783660863	26	133	regulation of smooth muscle cell proliferation	BP	13569	1774	Traf6,Mfn2,Gsk3b,Ppargc1a,Hdac4,Stat5b,Notch3,Tacr1,Prkca,Ctnnb1,Pde4d,Tgfbr2,Igf1r,AABR07007000.1,Trib1,Esr2,Gnaq,Htr1b,Bmpr1a,Rbpj,Gper1,Flt1,Nampt,Ptk2,Egfr,Abcc4	311245,64476,84027,83516,363287,25126,56761,24807,24680,84353,24627,81810,25718,679869,78969,25149,81666,25075,81507,679028,171104,54251,297508,25614,24329,170924
GO:0030397	0.0278548966062798	0.99762743188704	3	5	membrane disassembly	BP	13569	1774	Pafah1b1,Ndel1,Dctn1	83572,170845,29167
GO:0051081	0.0278548966062798	0.99762743188704	3	5	nuclear envelope disassembly	BP	13569	1774	Pafah1b1,Ndel1,Dctn1	83572,170845,29167
GO:0006468	0.027920499748396	0.976648348143111	240	1502	protein phosphorylation	BP	13569	1774	Prkacb,Smcr8,Grk3,Nos1,Fem1a,Dcaf1,Akap6,Traf6,Vldlr,Tnks,Adar,Peak1,Csnk1g3,Ppm1e,Crk,Akt3,Gsk3b,Srcin1,Usp15,Brap,Dyrk1a,Ttbk2,Sptbn1,Nr2c2,Snrk,Eif2ak1,Ppargc1a,Hk1,Trpc5,Mapk9,Ndst1,Il6st,Pik3cb,Nek9,Nsd1,Nrxn1,Senp2,Cdk12,Sik3,Dcc,Crebl2,Pak3,Pten,Flrt1,Erbb4,Spred1,Map2k7,Adra1a,Itch,Fgf14,Prkar2a,Dusp18,P2rx7,Bmpr2,Jak1,Pdpk1,Prkca,Hipk3,Ctnnb1,Vapb,Uhmk1,Prkar1b,Itga1,Pde4d,Socs4,Fktn,Prk…	293508,497918,25372,24598,316131,315987,64553,311245,25696,290794,81635,315686,64823,360593,54245,29414,84027,56029,171329,687346,25255,311349,305614,50659,170837,27137,83516,25058,140933,50658,29633,25205,85243,299204,306764,60391,78973,192350,684112,25311,362453,29433,50557,499308,59323,296072,363855,29412,311567,63851,29699,305477,29665,140590,84598,81745,24680,83617,84353,60431,246332,25521,2…
GO:0051338	0.0279604468681744	0.978075552487553	124	754	regulation of transferase activity	BP	13569	1774	Smcr8,Fem1a,Akap6,Traf6,Vldlr,Tnks,Adar,Ppm1e,Crk,Fem1b,Gsk3b,Srcin1,Nrxn1,Cdk12,Pak3,Pten,Flrt1,Pik3r3,Erbb4,Spred1,Arrdc3,Map2k7,Prkar2a,Dusp18,P2rx7,Pdpk1,Prkca,Ube2i,Hipk3,Ctnnb1,Hsp90aa1,Vapb,Prkar1b,Itga1,Nipsnap2,Socs4,Prkar1a,Kidins220,Tgfbr2,Ptpn1,Igf1r,Arrb1,Dcun1d3,Trib1,Irs1,Gnaq,Chrna7,Pkia,Stk24,Ccnt1,Nek4,Tead1,Gba,Ikbkg,Eef1a2,Kras,Adam9,Taok2,Map3k1,Rac1,Mapk1,Inppl1,Robo1,Tnik,L…	497918,316131,64553,311245,25696,290794,81635,360593,54245,315745,84027,56029,60391,192350,29433,50557,499308,60664,59323,296072,309945,363855,29699,305477,29665,81745,24680,25573,83617,84353,299331,60431,25521,25118,498174,305828,25725,116478,81810,24697,25718,25387,309035,78969,25467,81666,25302,114906,361092,315291,306252,361630,684536,309295,24799,24525,290834,64666,116667,363875,116590,65038…
GO:0021953	0.028013091009944	0.982633707849818	35	157	central nervous system neuron differentiation	BP	13569	1774	Chrnb2,LOC103693780,Nrxn1,Dcc,Pten,Erbb4,Lhx6,Prkca,Ctnnb1,Nr2e1,Ascl1,Atp7a,Gnaq,Pafah1b1,Map2,Grid2,Ndel1,Atg7,Rac1,Nf1x,Robo1,Nfib,Chd5,Cntn2,Sufu,Shh,Unc5d,Inhba,Mdga1,Ptk2,Pou3f4,Dcx,LOC103690024,Shank3,Sema3a	54239,360975,60391,25311,50557,59323,311901,24680,84353,684085,64186,24941,81666,83572,25595,79220,170845,312647,363875,81524,58946,29227,691589,25356,361769,29499,306534,29200,309659,25614,29589,84394,312703,59312,29751
GO:0046341	0.0281229321568728	0.996908323067586	3	7	CDP-diacylglycerol metabolic process	BP	13569	1774	Cds2,Cds1,Gpam	114101,81925,29653
GO:0071248	0.0284545011199208	0.982335010305416	34	175	cellular response to metal ion	BP	13569	1774	Mfn2,Gsk3b,Mecp2,Ppargc1a,Mapk9,Nrxn1,Ireb2,Ctnnb1,Slc11a2,Cpne3,Glra2,Ank3,Atp7a,Clic4,Mapk8,Mapk1,Grin2a,Add1,Itpkb,Kcna1,Shh,Carf,Mef2a,Tlr9,Slc41a1,Creb1,Nfatc3,Ccnb1,Egfr,Txnrd1,Glra3,Trpm2,LOC103694903,Gsk3a	64476,84027,29386,83516,50658,60391,64831,84353,25715,313087,24397,361833,24941,83718,116554,116590,24409,24170,54260,24520,29499,301446,309957,338457,363985,81646,361400,25203,24329,58819,114516,294329,24672,50686
GO:0045732	0.0284571045435897	0.982318482794543	34	178	positive regulation of protein catabolic process	BP	13569	1774	Gsk3b,Pias1,Pten,Itch,Socs4,Ddb1,Crebrf,Csnk1a1,Trib1,Lrp1,Nedd4,Usp5,Nub1,Gba,Adam9,Atg7,Atg4b,Cul4b,Rnf144a,Sec22b,Tnfrsf1b,Rnf180,Trim67,Cblb,Ptk2,Atxn3,Dab2,Snx9,Ppp2r3a,Usp13,Rnf125,Oaz2,Rnf144b,Rnf40	84027,300772,50557,311567,305828,64470,303016,113927,78969,299858,25489,297593,296731,684536,290834,312647,316640,302502,500636,310710,156767,685384,307938,171136,25614,60331,79128,683687,363122,310306,361296,501454,364681,266712
GO:0042692	0.0286178725672059	0.97972733041623	62	350	muscle cell differentiation	BP	13569	1774	Akap6,Mfn2,Kcnab2,Hdac9,Gsk3b,Mecp2,Nr2c2,Pias1,Hdac4,Nln,Actg1,Sort1,Epc1,Supt6h,Slc8a1,Ctnnb1,Smarca2,Prkar1a,Hif1an,Maml1,AABR07007000.1,Tnpo2,Notch1,Adgrb3,Rest,Bnip2,Kras,Atg7,Trip4,Cacna2d2,Frs2,Atp2a2,Ankrd17,Shh,Cflar,Cacnb4,Sox6,Mef2a,Spag9,Rbpj,Myorg,Gper1,Nebl,Nfatc3,Ccnb1,Hey1,Cxcl12,Cdon,Arid1a,Cxadr,Hira,Ednrb,Kdm6b,LOC108348175,Akap13,Ripor2,Slc9a1,Map2k4,Tanc1,Bcl2,Tmod2,Gsk3a	64553,64476,29738,687001,84027,29386,50659,300772,363287,117041,287876,83576,100362678,303281,29715,84353,361745,25725,309434,303101,679869,304670,25496,301309,83618,300811,24525,312647,315769,300992,314850,29693,289521,29499,117279,58942,293165,309957,360600,679028,366360,171104,307189,361400,25203,155437,24772,50938,297867,89843,363849,50672,363630,499022,293024,306934,24782,287398,311055,24224…
GO:0046854	0.0287191366778465	0.990033975339252	9	29	phosphatidylinositol phosphorylation	BP	13569	1774	Pik3cb,Ip6k1,Pik3r3,Pi4k2a,Fam126a,Pip4k2b,Pi4k2b,Pi4kb,Pi4ka	85243,50560,60664,114554,499975,89812,305419,81747,64161
GO:0060736	0.0288134137949676	0.993949224356501	5	13	prostate gland growth	BP	13569	1774	Pten,Ube3a,Shh,Ar,Plag1	50557,361585,29499,24208,297804
GO:0072511	0.0288325736074238	0.979040554099572	72	408	divalent inorganic cation transport	BP	13569	1774	Chrnb2,Nos1,Slc24a2,Opa1,Akap6,Myo5a,Letm1,Trpc5,Nalcn,Ehd3,Adra1a,Fgf14,P2rx7,Pdpk1,Gnao1,Slc8a1,Ctnnb1,Slc11a2,Itpr2,Slc24a3,Pde4d,Nipsnap2,Grin3a,Slc30a1,Il1rapl1,Wnk3,Slc30a7,Cacna1e,Rasa3,Gnb5,Atp2c1,Ero1a,Chrna7,Atp2b3,Cacnb2,Crhr1,Oprm1,Grin2a,Cacna2d2,Trpv3,Mcu,Atp2a2,Cacng5,Cacnb4,Tlr9,Slc41a1,Gper1,Trpm7,Nfatc3,Casr,Kcnj2,Cxcl12,Atp2b4,Camk2a,Cysltr1,Cacng7,Slc8a2,Mcur1,Ryr2,Oprd1,Slc9a…	54239,24598,84550,171116,64553,25017,305457,140933,266760,192249,29412,63851,29665,81745,50664,29715,84353,25715,81678,85267,24627,498174,191573,58976,317553,317420,310801,54234,29372,83579,170699,171562,25302,29599,116600,58959,25601,24409,300992,497948,294560,29693,140726,58942,338457,363985,171104,679906,361400,24247,29712,24772,29600,25400,114099,140728,140447,291034,689560,24613,24782,25303,…
GO:1902679	0.0288479565719709	0.976899948278463	148	901	negative regulation of RNA biosynthetic process	BP	13569	1774	Hcfc1,Atf2,Dcaf1,Irf2bpl,Traf6,Vldlr,Hdac9,Rbfox2,Trim37,Mecp2,Ncoa2,Pias1,Hdac4,Zbtb4,Nsd1,Zfp281,Arid5b,Ikzf5,Nsd3,Notch3,Foxo3,Mnt,Mtdh,Epc1,Klf12,Lpin1,Ube2i,Supt6h,Ctnnb1,Six3,Nkap,Myt1l,Zbtb7a,Purb,Nfic,Smarca2,Nr2e1,Sin3b,Ascl1,Ikzf2,Bach1,Zfp819,Ehmt1,Hif1an,Crebrf,Fnip2,AABR07007000.1,Tob2,Notch2,Nacc2,Nacc1,Scrt1,Esr2,Spen,Nedd4,Rcor3,Pkia,Notch1,Zfp397,Zfp57,Brms1l,Atf7,Yy1,Rest,Lancl2…	363519,81647,315987,314329,311245,25696,687001,362950,360592,29386,83724,300772,363287,287441,306764,305083,309728,309031,290831,56761,294515,287521,170910,100362678,306110,313977,25573,303281,84353,78974,298342,116668,117107,498407,29228,361745,684085,683381,64186,301476,304127,308561,362078,309434,303016,310538,679869,315159,29492,296583,171454,366951,25149,690911,25489,684192,114906,25496,1009…
GO:0071361	0.0288677897775052	0.991560302000729	7	22	cellular response to ethanol	BP	13569	1774	Pten,Itpr2,Glra2,Kif5a,Tp53inp1,Glra3,LOC103694903	50557,81678,24397,314906,297822,114516,24672
GO:0021794	0.0290048883046861	0.992538832509336	6	18	thalamus development	BP	13569	1774	Chrnb2,LOC103693780,Mecp2,Ncam1,Kif5a,Shh	54239,360975,29386,24586,314906,29499
GO:0006101	0.0291873114945041	0.990276754392873	8	31	citrate metabolic process	BP	13569	1774	LOC103693780,Stat5b,Dlat,Cs,Aco2,Sdha,Mdh1b,Ghr	360975,25126,81654,170587,79250,157074,316444,25235
GO:0042701	0.0293904039831014	0.997441239615322	3	5	progesterone secretion	BP	13569	1774	Mfn2,Inhba,Fzd4	64476,29200,64558
GO:0060119	0.0295032746883088	0.987208020733235	13	48	inner ear receptor cell development	BP	13569	1774	Gabrb2,Kif3a,Pcdh15,Trip11,Fat4,Cecr2,Gabrb3,Pafah1b1,Rac1,Slc4a7,Clic5,Hey1,Ripor2	25451,84392,690865,314393,310341,500308,24922,83572,363875,117955,94272,155437,306934
GO:0009914	0.0296594866280772	0.979390791004872	55	314	hormone transport	BP	13569	1774	Nos1,Myo5a,Mfn2,Il6st,Nrxn1,Nlgn2,Doc2b,Vamp7,Abat,Tacr1,Itpr2,Syt9,Stxbp5l,Pclo,Arrb1,Pde1c,Tardbp,Cacna1e,AABR07007000.1,Rab11fip2,Irs1,Tmf1,Rest,Oprk1,Epha5,Crhr1,Kcnb1,Atg7,Pex5l,Rims2,Selenot,Mcu,Rasl10b,Htr1a,Rfx3,Kalrn,Syt7,Gper1,Creb1,Inhba,Rptor,Casr,Stxbp4,Glul,Dab2,Acvr1c,Egfr,Tiam1,Abcc2,Trpm2,Fzd4,Clock,Ppp3cb,Pde3b,Cacna1c	24598,25017,64476,25205,60391,117096,81820,85491,81632,24807,81678,60564,288080,56768,25387,81742,298648,54234,679869,308003,25467,114206,83618,29335,79208,58959,25736,312647,286937,116839,365802,294560,303382,24473,361746,84009,59267,171104,81646,29200,287871,24247,303443,24957,79128,245921,24329,304109,25303,294329,64558,60447,24675,29516,24239
GO:0010558	0.0297570344263984	0.975696838387725	178	1100	negative regulation of macromolecule biosynthetic process	BP	13569	1774	Hcfc1,Atf2,Dcaf1,Irf2bpl,Traf6,Vldlr,Adar,Hdac9,Rbfox2,Trim37,Mecp2,Ncoa2,Pias1,Eif2ak1,Hdac4,Zbtb4,Nsd1,Eif4enif1,Zfp281,Arid5b,Ikzf5,Nsd3,Ago3,Notch3,Foxo3,Bmpr2,Mnt,Ireb2,Ago2,Mtdh,Prkca,Epc1,Klf12,Lpin1,Ube2i,Supt6h,Tnrc6b,Ctnnb1,Six3,Nkap,Myt1l,Zbtb7a,Purb,Ago1,Nfic,Smarca2,Nr2e1,Sin3b,Ascl1,Ikzf2,Bach1,Zfp819,Ehmt1,Hif1an,Crebrf,Fnip2,AABR07007000.1,Tob2,Xrn1,Notch2,Caprin1,Nacc2,Nacc1,Scrt…	363519,81647,315987,314329,311245,25696,81635,687001,362950,360592,29386,83724,300772,27137,363287,287441,306764,305468,305083,309728,309031,290831,313593,56761,294515,140590,287521,64831,59117,170910,24680,100362678,306110,313977,25573,303281,192178,84353,78974,298342,116668,117107,498407,313594,29228,361745,684085,683381,64186,301476,304127,308561,362078,309434,303016,310538,679869,315159,30094…
GO:0036498	0.0298121640353762	0.996645523687275	3	7	IRE1-mediated unfolded protein response	BP	13569	1774	Ptpn1,Bfar,Tmem33	24697,304709,59303
GO:0010648	0.0298561561896067	0.975718704146349	170	1052	negative regulation of cell communication	BP	13569	1774	Prkacb,Grk3,Nos1,Fem1a,Rasal2,Slc24a2,Opa1,Grik3,Mgrn1,Mfn2,Adar,Gsk3b,Tnr,Brap,Gnai1,Dyrk1a,Dlc1,Nlgn3,Nploc4,Il6st,Senp2,Bicd1,Rrm2b,Pten,Flrt1,Spred1,Adra1a,Itch,Dusp18,Foxo3,P2rx7,Castor2,Pdpk1,Mnt,Prkca,Hipk3,Ctnnb1,Arf1,Six3,Itga1,Socs4,Shank2,Ctdspl2,Slc30a1,Fktn,Ubr1,Vwc2l,Stxbp5l,Lemd3,Ptpn1,Igf1r,Arrb1,Pde1c,Rnf43,Hif1an,Crebrf,Csnk1a1,Chst11,Rasa3,AABR07007000.1,Ppm1a,Trib1,Pias2,Esr2,…	293508,25372,24598,316131,304893,84550,171116,298521,302938,64476,81635,84027,25567,687346,25686,25255,58834,171297,140639,25205,78973,362466,299976,50557,499308,296072,29412,311567,305477,294515,29665,304410,81745,287521,24680,83617,84353,64310,78974,25118,305828,171093,311368,58976,362520,499877,501160,288080,680066,24697,25718,25387,81742,303412,309434,303016,113927,314694,29372,679869,24666,7…
GO:0071389	0.029982601016051	0.993634036989662	5	13	cellular response to mineralocorticoid stimulus	BP	13569	1774	Foxo3,Hcn2,Igf1r,Gper1,Atp2b1	294515,114244,25718,171104,29598
GO:0030166	0.0301146475409287	0.988541939856496	10	37	proteoglycan biosynthetic process	BP	13569	1774	Extl3,Ndst1,Hs6st2,Bmpr2,Ctnnb1,Chst11,AABR07007000.1,Chst3,Ndst3,NEWGENE_1304700	56819,29633,302489,140590,84353,314694,679869,84468,295430,114002
GO:1903523	0.0302251704921242	0.989233820249908	9	32	negative regulation of blood circulation	BP	13569	1774	Nos1,Adra1a,Bmpr2,Prkca,Pde4d,Atp2a2,Grk2,Pde5a,Atp1a1	24598,29412,140590,24680,24627,29693,25238,171115,24211
GO:0048639	0.0306718485318817	0.98064749121096	36	171	positive regulation of developmental growth	BP	13569	1774	Akap6,Gsk3b,Mecp2,Trpc5,Stat5b,Erbb4,Golga4,Rims1,Bmpr2,Ncam1,Tgfbr2,Pafah1b1,Notch1,Mtm1,Bmpr1a,Ndel1,Sema7a,Gpam,Rims2,Cacna2d2,Insr,Ntn1,Rbpj,Creb1,Ccnb1,Cxcl12,Sema5a,Syt2,Yap1,Ntrk3,Dcx,LOC103690024,Shtn1,Bcl2,Ikzf1,Ghr	64553,84027,29386,140933,25126,59323,501069,84556,140590,24586,81810,83572,25496,288762,81507,170845,315711,29653,116839,300992,24954,114523,679028,81646,25203,24772,310207,24805,363014,29613,84394,312703,292139,24224,305501,25235
GO:0072704	0.0307101288484796	1	2	2	response to mercaptoethanol	BP	13569	1774	Mfn2,Ireb2	64476,64831
GO:0072705	0.0307101288484796	1	2	2	cellular response to mercaptoethanol	BP	13569	1774	Mfn2,Ireb2	64476,64831
GO:0002643	0.0307294420233117	0.993275131030322	5	14	regulation of tolerance induction	BP	13569	1774	Itch,7-Mar,Tgfbr2,Cblb,Phlpp1	311567,311059,81810,171136,59265
GO:0007010	0.0307583318002183	0.975056796264764	166	939	cytoskeleton organization	BP	13569	1774	Mfn2,Tnks,Ppfia1,Ppm1e,Crk,Akap2,Tubgcp2,Trim37,Gnai1,Dlc1,Mecp2,Golga2,Sptbn1,Fry,Pacsin1,Bicd1,Kif3a,Klhl24,Nav3,Pak3,Mical3,P2rx7,Map6d1,Tacr1,Limch1,Pcdh15,Actg1,Lpin1,Ctnnb1,Arhgap26,Arf1,Cep97,Dpysl2,Katnbl1,Dync1li1,Rnf4,Llgl1,Agfg1,Kif2a,Prkar1a,Nckap1,Pclo,Ptpn1,Wasf2,Arrb1,Fer,Csnk1a1,Gas2l1,AABR07037410.1,Pdzd8,Atp2c1,LOC108348151,Lrp1,Arhgap28,Cit,Actr2,Myo18a,Elmo1,Add2,Ttl,Pafah1b1,…	64476,290794,293645,360593,54245,298024,309098,360592,25686,58834,29386,64528,305614,304244,29704,362466,84392,303803,314814,29433,362427,29665,363823,24807,305332,690865,287876,313977,84353,307459,64310,304007,25416,691543,252902,29274,54265,363266,84391,25725,58823,56768,24697,313024,25387,301737,113927,360973,363460,308000,170699,192276,299858,301709,83620,289820,360570,361251,24171,171572,835…
GO:0034497	0.0309205800380952	0.994795986205668	4	10	protein localization to pre-autophagosomal structure	BP	13569	1774	Mfn2,Wipi2,Wdr45b,Stx17	64476,288498,360682,252853
GO:0036353	0.0310521262774326	0.996448577819048	3	7	histone H2A-K119 monoubiquitination	BP	13569	1774	Trim37,Pcgf3,Bmi1	360592,305624,307151
GO:0061687	0.0312034872880363	0.996736135333557	3	6	detoxification of inorganic compound	BP	13569	1774	Slc30a1,Atp7a,Abcc2	58976,24941,25303
GO:0006821	0.0313471582659982	0.983380819526405	20	89	chloride transport	BP	13569	1774	Gabrb2,Pcyox1,Gabra3,Clcn7,Clcn3,Gabrg2,Glra2,Clic4,Gabrb3,Slc12a5,P2ry4,Clic5,Clcn5,Gabra2,Grm5,Slc26a2,Glra3,Gabrg3,Clcn4,Slc12a6	25451,246302,24947,29233,84360,29709,24397,83718,24922,171373,63843,94272,25749,289606,24418,117267,114516,79211,60586,691209
GO:0046827	0.0314072000472594	0.991763116340039	6	18	positive regulation of protein export from nucleus	BP	13569	1774	Gsk3b,Ctdspl2,AABR07007000.1,Ppm1a,Tpr,Xpo4	84027,311368,679869,24666,304862,290280
GO:0046903	0.0315271992840241	0.97451820812716	156	980	secretion	BP	13569	1774	Chrnb2,Stx7,Nos1,Myo5a,Traf6,Mfn2,Kcna2,Tvp23a,Srcin1,Vps41,Mecp2,Sptbn1,Mapk9,Il6st,Chrm5,Nrxn1,Nlgn2,Stat5b,Mical3,Erbb4,Pi4k2a,Doc2b,Vamp7,Apba1,Ap3m2,Abat,Rims1,P2rx7,Syngr1,Pdpk1,Tacr1,Prkca,Syn3,Nrxn3,Cd34,Arf1,Rab14,Dpysl2,Itsn1,Ncam1,Prepl,Itpr2,Llgl1,Slc30a1,Syt9,Il1rapl1,Wnk3,Cadps,LOC108349010,Stxbp5l,Pclo,Rims4,Arrb1,Fer,Pde1c,Grm7,Tardbp,Cacna1e,Scamp5,AABR07007000.1,Notch2,Exoc6b,Ra…	54239,60466,24598,25017,311245,64476,25468,360467,56029,306991,29386,305614,50658,25205,53949,60391,117096,25126,362427,59323,114554,81820,85491,83589,140667,81632,84556,29665,29205,81745,24807,24680,29130,116508,305081,64310,94197,25416,29491,24586,298771,81678,54265,58976,60564,317553,317420,26989,499690,288080,56768,266976,25387,301737,81742,81672,298648,54234,65171,679869,29492,500233,308003,…
GO:0061025	0.0315939135504152	0.98048083067581	32	171	membrane fusion	BP	13569	1774	Stx7,Opa1,Mfn2,Vps41,Vcpip1,Doc2b,Vamp7,Rims1,Rbsn,Rabgap1,Dnm3,Tbc1d5,Syt9,Eea1,Stxbp6,Vti1a,Stxbp1,Stx6,Dnm1l,Syt10,Rph3a,Ubxn2b,Tgfbrap1,Stx17,Syt7,Sec22b,Snap29,Syt2,Ankrd27,Ubxn2a,Evi5,Akt2	60466,171116,64476,306991,286761,81820,85491,84556,312562,311911,171574,501088,60564,314764,362734,65277,25558,60562,114114,60567,171039,312965,301373,252853,59267,310710,116500,24805,361555,685859,100360066,25233
GO:0008542	0.0316787212941146	0.984727437826427	16	62	visual learning	BP	13569	1774	Chrnb2,Nlgn3,Mecp2,Pias1,Cacna1e,Kras,Crhr1,Grin2a,Ddhd2,Creb1,Synpo,Atxn1,Syngap1,Tanc1,Drd5,Cacna1c	54239,171297,29386,300772,54234,24525,58959,24409,680971,81646,60324,25049,192117,311055,25195,24239
GO:0060134	0.0316882372224799	0.993167664372198	5	13	prepulse inhibition	BP	13569	1774	Nrxn1,Pten,Ctnna2,Grin3a,Grid2	60391,50557,297357,191573,79220
GO:0099601	0.0318275801736258	0.987820989020952	10	36	regulation of neurotransmitter receptor activity	BP	13569	1774	Nlgn3,Ppargc1a,Nrxn1,Nlgn2,Klhl24,Oprm1,Cacng5,Neto2,Cacng7,Shank3	171297,83516,60391,117096,303803,25601,140726,307757,140728,59312
GO:0048872	0.031909570903951	0.978934061647239	42	230	homeostasis of number of cells	BP	13569	1774	Ubap2l,Adar,Akt3,Rbfox2,Pik3cb,Ank1,Kif3a,Stat5b,Foxo3,P2rx7,Ireb2,Afdn,Slc11a2,Gas2l1,Sos1,Hspa9,Sp1,Ptbp3,Polb,Ncstn,Ets1,Acvr1b,Ikbkg,Rrn3,Kras,Rac1,Gpam,Add1,Itpkb,Klf13,Cyld,Chst3,Sox6,Arid4a,Fam210b,Inhba,Ezh1,Smad5,Bcl2,Ikzf1,Mafb,Ppp3cb	361984,81635,29414,362950,85243,306570,84392,25126,294515,29665,64831,26955,25715,360973,313845,291671,24790,83515,29240,289231,24356,29381,309295,304714,24525,363875,29653,24170,54260,499171,312937,84468,293165,314205,296408,29200,303547,59328,24224,305501,54264,24675
GO:0071396	0.0319273232387734	0.975690724047286	94	564	cellular response to lipid	BP	13569	1774	Acaca,Traf6,Mfn2,Vldlr,Rbfox2,Med14,Gnai1,Nr2c2,Ncoa2,Ppargc1a,Mapk9,Prpf8,Foxo3,Hcn2,Ireb2,Rnf6,Abhd2,Mtdh,Prkca,Ube2i,Rnf4,Pde4d,Nr2e1,Igf1r,Crebrf,Trib1,Yes1,Pias2,Esr2,Nedd4,Sgms1,Mapk8,Cx3cr1,Tead1,Dnm1l,Rest,Nr3c2,Lancl2,Oprk1,Epha5,Adam9,Thrap3,Mapk1,Grin2a,Trip4,Ube3a,P2ry4,Cnot1,Add1,Adnp2,Med12,Esrrb,Cflar,Paqr8,Tlr9,Cnot2,Ctr9,Adcy3,Gper1,Ppargc1b,Creb1,Tnfrsf1b,Fam210b,Ccnb1,Inhba,Ar,…	60581,311245,64476,25696,362950,317343,25686,50659,83724,83516,50658,287530,294515,114244,64831,304271,293050,170910,24680,25573,29274,24627,684085,25718,303016,78969,24884,83422,25149,25489,353229,116554,171056,361630,114114,83618,25672,362375,29335,79208,290834,313591,116590,24409,315769,361585,63843,291841,24170,307236,679693,299210,117279,316275,338457,299805,293184,64508,171104,291567,81646,…
GO:0043506	0.0322561245367578	0.98365288955233	18	71	regulation of JUN kinase activity	BP	13569	1774	Traf6,Crk,Map2k7,Hipk3,Ptpn1,Map3k1,Tnik,Taok3,Magi3,Gab1,Map3k9,Tlr9,Spag9,Dvl3,Dab2,Tiam1,Map2k4,Fzd4	311245,54245,363855,83617,24697,116667,294917,304530,245903,361388,500690,338457,360600,303811,79128,304109,287398,64558
GO:2000644	0.0323723376630114	0.994719220868188	4	9	regulation of receptor catabolic process	BP	13569	1774	Itch,Ptpn1,Mtmr2,Dtx3l	311567,24697,315422,498089
GO:0044087	0.0325284443122503	0.974322870330006	126	716	regulation of cellular component biogenesis	BP	13569	1774	Chrnb2,Hcfc1,Smcr8,Mfn2,Ppfia1,Ppm1e,Gsk3b,Vps41,Trim37,Ttbk2,Dlc1,Nlgn3,Mecp2,Sptbn1,Ormdl3,Hdac4,Mapk9,Nrxn1,Nlgn2,Nav3,Pak3,Pten,Flrt1,Dnaja4,Rims1,P2rx7,Tacr1,Prkca,Ctnnb1,Arf1,Cep97,Ncam1,Hsp90aa1,Hyal1,Dnm3,Rnf4,Nckap1,Il1rapl1,Asap1,Wasf2,Fer,Clstn2,LOC102555167,Fnip2,Ppm1a,Adgrl3,Arhgap28,Stxbp6,Atp7a,Actr2,Add2,Ldlrad4,Notch1,Stxbp1,Mapk8,Grid2,Pip4k2b,Mtm1,Tbc1d7,Gba,Dnm1l,Rrn3,Grb2,Adg…	54239,363519,497918,64476,293645,360593,84027,306991,360592,311349,58834,171297,29386,305614,360618,363287,50658,60391,117096,314814,29433,50557,499308,300721,84556,29665,24807,24680,84353,64310,304007,24586,299331,367166,171574,29274,58823,317553,314961,313024,301737,171394,100126191,310538,24666,170641,301709,362734,24941,289820,24171,679578,25496,25558,116554,79220,89812,288762,361227,684536,1…
GO:0044804	0.0327759400470592	0.992556809434153	5	15	autophagy of nucleus	BP	13569	1774	Wipi2,Wdr45b,Atg7,Atg4c,Atg4b	288498,360682,312647,313391,316640
GO:0071421	0.032825257815478	0.995430672254065	4	7	manganese ion transmembrane transport	BP	13569	1774	Slc11a2,Atp2c1,Ryr2,Trpm2	25715,170699,689560,294329
GO:0055117	0.0328502805138662	0.984478221414806	15	59	regulation of cardiac muscle contraction	BP	13569	1774	Akap6,Hdac4,Ehd3,Adra1a,Slc8a1,Hsp90aa1,Pde4d,Atp2a2,Akap9,Kcnj2,Pde5a,Atp1a1,Ryr2,Slc9a1,Cacna1c	64553,363287,192249,29412,29715,299331,24627,29693,246150,29712,171115,24211,689560,24782,24239
GO:0010578	0.0330570738201471	0.996123075635428	3	7	regulation of adenylate cyclase activity involved in G-protein coupled receptor signaling pathway	BP	13569	1774	Crhr1,Gper1,Drd5	58959,171104,25195
GO:0010579	0.0330570738201471	0.996123075635428	3	7	positive regulation of adenylate cyclase activity involved in G-protein coupled receptor signaling pathway	BP	13569	1774	Crhr1,Gper1,Drd5	58959,171104,25195
GO:0014070	0.033161274997839	0.972819215735569	177	1115	response to organic cyclic compound	BP	13569	1774	Prkacb,Chrnb2,Hcfc1,Gabrb2,Nos1,Acaca,Akap6,Mfn2,Adar,Lifr,Rbfox2,Gsk3b,Med14,Gnai1,Mecp2,Nr2c2,Ncoa2,Ppargc1a,Hk1,Htr5a,Stat5b,Pak3,Pten,Erbb4,Ago3,Abat,Prkar2a,Foxo3,P2rx7,Tacr1,Hcn2,Gnao1,Ireb2,Rnf6,Abhd2,Ago2,Prkca,Ube2i,Slc8a1,Ctnnb1,Tacr3,Kcnj10,Dpysl2,Ncam1,Hsp90aa1,Gabrg2,Rnf4,Itpr2,Ago1,Pde4d,Nr2e1,Ascl1,Hcn1,Tgfbr2,Igf1r,Hid1,Crebrf,Csnk1a1,Kif1b,Xrn1,P2ry13,Hspa9,Adgrl3,Pias2,Esr2,Irs1…	293508,54239,363519,25451,24598,60581,64553,64476,81635,81680,362950,84027,317343,25686,29386,50659,83724,83516,25058,25689,25126,29433,50557,59323,313593,81632,29699,294515,29665,24807,114244,50664,64831,304271,293050,59117,24680,25573,29715,84353,24808,29718,25416,24586,299331,29709,29274,81678,313594,24627,684085,64186,84390,81810,25718,287822,303016,113927,117548,300944,310444,291671,170641,8…
GO:0022898	0.0331908281427233	0.978429145906953	39	203	regulation of transmembrane transporter activity	BP	13569	1774	Akap6,Myo5a,Scn2b,Nlgn3,Ppargc1a,Hk1,Nrxn1,Nlgn2,Ehd3,Klhl24,Pten,Fgf14,Prkca,Pde4d,Nipsnap2,Hcn1,Wnk3,Gnb5,Ank3,Atp7a,Nedd4,Cacnb2,Crhr1,Oprm1,Kcna1,Cacng5,Grm5,Gpd1l,Cacnb4,Tlr9,Akap9,Neto2,Cacng7,Ryr2,Slc9a1,Kcns2,LOC103694903,Bcl2,Shank3	64553,25017,25349,171297,83516,25058,60391,117096,192249,303803,50557,63851,24680,24627,498174,84390,317420,83579,361833,24941,25489,116600,58959,25601,24520,140726,24418,363159,58942,338457,246150,307757,140728,689560,24782,66022,24672,24224,59312
GO:0048659	0.033198458673431	0.980357702582394	27	139	smooth muscle cell proliferation	BP	13569	1774	Traf6,Mfn2,Gsk3b,Ppargc1a,Hdac4,Stat5b,Notch3,Tacr1,Prkca,Ctnnb1,Pde4d,Tgfbr2,Igf1r,AABR07007000.1,Trib1,Esr2,Gnaq,Htr1b,Bmpr1a,Kalrn,Rbpj,Gper1,Flt1,Nampt,Ptk2,Egfr,Abcc4	311245,64476,84027,83516,363287,25126,56761,24807,24680,84353,24627,81810,25718,679869,78969,25149,81666,25075,81507,84009,679028,171104,54251,297508,25614,24329,170924
GO:0046825	0.0334042882736614	0.986378445556508	11	41	regulation of protein export from nucleus	BP	13569	1774	Gsk3b,Supt6h,Uhmk1,Ctdspl2,AABR07007000.1,Ppm1a,Iws1,Tpr,Setd2,Xpo4,Ptpn14	84027,303281,246332,311368,679869,24666,291705,304862,316013,290280,305064
GO:0044271	0.0334104439871298	0.970762198692584	459	3161	cellular nitrogen compound biosynthetic process	BP	13569	1774	Usp22,Hcfc1,Nos1,Atf2,Dcaf1,Irf2bpl,Akap6,Nexmif,Trim44,Phf20,Traf6,Vldlr,Tnks,Adar,Hdac9,Rad54l2,Rbfox2,Picalm,Gsk3b,Zfp799,Larp4b,Brd3,Med12l,Med14,Usp15,Trim37,Camta1,Mecp2,Kpna6,Snapc5,Ormdl3,Nr2c2,Ncoa2,Pias1,Slc30a9,Eif2ak1,Zfp597,Tarsl2,Ppargc1a,Supt16h,Hdac4,Mapk9,Pbx1,Zbtb4,Zkscan1,Nsd1,Ank1,Ogfod1,Nmnat2,Wbp2,Senp2,Cdk12,Eif4enif1,Dcc,Crebl2,Zfp281,Rrm2b,Stat5b,Ss18l1,Scaf8,Pak3,Pten,Ar…	303201,363519,24598,81647,315987,314329,64553,302396,362172,311575,311245,25696,290794,81635,687001,363135,362950,89816,84027,494339,307070,362092,690752,317343,171329,360592,362665,29386,362607,691501,360618,50659,83724,300772,498358,27137,266774,308701,83516,305851,363287,50658,304947,287441,498160,306764,306570,307657,289095,192645,78973,192350,305468,25311,362453,305083,299976,25126,192352,24…
GO:0038001	0.0334350821562341	0.998682704878361	2	3	paracrine signaling	BP	13569	1774	Cd34,Pgr	305081,25154
GO:0002028	0.0334500909768789	0.982809658156273	18	79	regulation of sodium ion transport	BP	13569	1774	Nos1,Scn2b,Akt3,Klhl24,Fgf14,P2rx7,Slc8a1,Arf1,Wnk3,Ank3,Nedd4,Cntn1,Gpd1l,Neto2,Atp1a1,Slc9a1,Akt2,Slc9a3	24598,25349,29414,303803,63851,29665,29715,64310,317420,361833,25489,117258,363159,307757,24211,24782,25233,24784
GO:0030072	0.0334689036398167	0.977727343207082	43	232	peptide hormone secretion	BP	13569	1774	Nos1,Myo5a,Nrxn1,Nlgn2,Doc2b,Abat,Itpr2,Syt9,Stxbp5l,Pclo,Arrb1,Pde1c,Tardbp,Cacna1e,AABR07007000.1,Rab11fip2,Irs1,Rest,Epha5,Crhr1,Kcnb1,Atg7,Pex5l,Rims2,Selenot,Mcu,Rasl10b,Rfx3,Kalrn,Syt7,Gper1,Rptor,Casr,Stxbp4,Glul,Acvr1c,Egfr,Tiam1,Trpm2,Clock,Ppp3cb,Pde3b,Cacna1c	24598,25017,60391,117096,81820,81632,81678,60564,288080,56768,25387,81742,298648,54234,679869,308003,25467,83618,79208,58959,25736,312647,286937,116839,365802,294560,303382,361746,84009,59267,171104,287871,24247,303443,24957,245921,24329,304109,294329,60447,24675,29516,24239
GO:0006623	0.0335294983839891	0.98986947359745	7	22	protein targeting to vacuole	BP	13569	1774	Vps41,Vamp7,Scarb2,Nedd4,Vti1a,Gcc2,Ap4m1	306991,85491,117106,25489,65277,309798,304344
GO:0007632	0.0336645305025985	0.983613010462495	16	63	visual behavior	BP	13569	1774	Chrnb2,Nlgn3,Mecp2,Pias1,Cacna1e,Kras,Crhr1,Grin2a,Ddhd2,Creb1,Synpo,Atxn1,Syngap1,Tanc1,Drd5,Cacna1c	54239,171297,29386,300772,54234,24525,58959,24409,680971,81646,60324,25049,192117,311055,25195,24239
GO:0090394	0.0337182471142279	0.994425434616334	4	9	negative regulation of excitatory postsynaptic potential	BP	13569	1774	Nlgn3,Pten,Mtmr2,S1pr2	171297,50557,315422,29415
GO:0007020	0.0339531934420557	0.990216024706042	7	18	microtubule nucleation	BP	13569	1774	Tubgcp2,Mecp2,Golga2,Ndel1,Dctn1,Tubgcp6,Akap9	309098,29386,64528,170845,29167,362980,246150
GO:1990910	0.0339554525392146	0.996324269465081	3	6	response to hypobaric hypoxia	BP	13569	1774	Mfn2,Ireb2,Dnm1l	64476,64831,114114
GO:0000187	0.0340250513515844	0.980968707215544	23	100	activation of MAPK activity	BP	13569	1774	Crk,Pak3,Map2k7,P2rx7,Itga1,Ptpn1,Arrb1,Chrna7,Map3k1,Mapk1,Frs2,Insr,Gab1,Map3k9,Map3k2,Spag9,Tgfa,Dab2,Akap13,Map2k4,Ntrk3,Alk,Ghr	54245,29433,363855,29665,25118,24697,25387,25302,116667,116590,314850,24954,361388,500690,171492,360600,24827,79128,293024,287398,29613,266802,25235
GO:0061548	0.034114030790107	0.992705440798072	5	12	ganglion development	BP	13569	1774	Kcnq3,Fzd3,Ctnnb1,Ascl1,Sema3a	29682,266715,84353,64186,29751
GO:1990478	0.0341478776787879	0.998638576517123	2	3	response to ultrasound	BP	13569	1774	Gsk3b,Cxcl12	84027,24772
GO:0045760	0.034239049124041	0.992456128752649	5	13	positive regulation of action potential	BP	13569	1774	Adra1a,Tacr1,Ank3,Gba,Slc9a1	29412,24807,361833,684536,24782
GO:0010033	0.0345284174074551	0.969992148284541	392	2653	response to organic substance	BP	13569	1774	Prkacb,Chrnb2,Hcfc1,Gabrb2,Nos1,Acaca,Edem3,Opa1,Spock2,Akap6,Trim44,Ube2j1,Myo5a,Traf6,Mfn2,Vldlr,Adar,Hdac9,Mynn,Lifr,Crk,6-Mar,Akt3,Rbfox2,Gsk3b,Med14,Usp15,Gnai1,Tub,Dlc1,Mecp2,Nr2c2,Zfyve9,Ncoa2,Nploc4,Ppargc1a,Hk1,Htr5a,Hdac4,Mapk9,Ndst1,Il6st,Chrm5,Chrm2,Nrxn1,Prpf8,Dcc,Rrm2b,Stat5b,Pak3,Pten,Arid5b,Flrt1,Pik3r3,Erbb4,Adam23,Map2k7,Ago3,Adra1a,Abat,Prkar2a,Foxo3,P2rx7,Syngr1,Bmpr2,Jak1,Pdp…	293508,54239,363519,25451,24598,60581,289085,171116,361840,64553,362172,297961,25017,311245,64476,25696,81635,687001,361924,81680,54245,294862,29414,362950,84027,317343,171329,25686,25609,58834,29386,50659,313477,83724,140639,83516,25058,25689,363287,50658,29633,25205,53949,81645,60391,287530,25311,299976,25126,29433,50557,309728,499308,60664,59323,301460,363855,313593,29412,81632,29699,294515,29…
GO:0006873	0.0345551452597581	0.97386298780201	87	525	cellular ion homeostasis	BP	13569	1774	Nos1,Rmdn3,Slc24a2,Akap6,Abcb7,Myo5a,Mfn2,Letm1,Slc9a7,Slc9a8,Trpc5,Il6st,Pik3cb,Gnb1,Rxfp3,Adra1a,P2rx7,Pdpk1,Tacr1,Ireb2,Prkca,Clcn3,Slc4a8,Slc8a1,Arf1,Vapb,Slc11a2,Itpr2,Slc24a3,Pde4d,Slc30a1,Tm9sf4,Slc30a7,Xpr1,Rasa3,Atp2c1,Ero1a,Atp7a,Clic4,Chrna7,Atp2b3,Gria1,Nr3c2,Gpr17,Slc12a5,Crhr1,Oprm1,Mapk1,Slc4a7,Grin2a,Mafg,Selenot,Mcu,Atp2a2,Grm5,Cacnb4,Ric3,Slc41a1,Gper1,Trpm7,Ppt1,Slc26a2,Casr,Tt…	24598,311328,84550,64553,302395,25017,64476,305457,317170,311651,140933,25205,85243,24400,294807,29412,29665,81745,24807,64831,24680,84360,315311,29715,64310,60431,25715,81678,85267,24627,58976,296279,310801,289424,29372,170699,171562,24941,83718,25302,29599,50592,25672,767613,171373,58959,25601,116590,117955,24409,64188,365802,294560,29693,24418,58942,687147,363985,171104,679906,29411,117267,242…
GO:1901863	0.0345937927404953	0.98338227829989	15	65	positive regulation of muscle tissue development	BP	13569	1774	Akap6,Gsk3b,Ppargc1a,Erbb4,Ctnnb1,Ncam1,Notch1,Mtm1,Bmpr1a,Shh,Rbpj,Creb1,Ccnb1,Cdon,Bcl2	64553,84027,83516,59323,84353,24586,25496,288762,81507,29499,679028,81646,25203,50938,24224
GO:0001574	0.0346001684469112	0.995614322882646	3	8	ganglioside biosynthetic process	BP	13569	1774	St8sia3,St8sia4,St8sia6	25547,116696,291325
GO:0016202	0.0346959170774974	0.979647041514899	26	129	regulation of striated muscle tissue development	BP	13569	1774	Akap6,Hdac9,Gsk3b,Hdac4,Pten,Erbb4,Nln,Ctnnb1,Ncam1,Tgfbr2,AABR07007000.1,Notch1,Mtm1,Bmpr1a,Frs2,Shh,Nras,Sox6,Rbpj,Creb1,Ccnb1,Cdon,Tgfbr1,Cxadr,Bcl2,Gsk3a	64553,687001,84027,363287,50557,59323,117041,84353,24586,81810,679869,25496,288762,81507,314850,29499,24605,293165,679028,81646,25203,50938,29591,89843,24224,50686
GO:0031399	0.0347615698011238	0.970919058432249	220	1409	regulation of protein modification process	BP	13569	1774	Smcr8,Grk3,Nos1,Fem1a,Akap6,Trim44,Traf6,Vldlr,Adar,Ppm1e,Crk,Fem1b,Gsk3b,Srcin1,Dyrk1a,Dlc1,Mecp2,Golga2,Pias1,Fry,Eif2ak1,Ppargc1a,Trpc5,Hdac4,Mapk9,Ndst1,Il6st,Nsd1,Nrxn1,Tbc1d24,Wbp2,Senp2,Cdk12,Dcc,Crebl2,Pak3,Pten,Flrt1,Erbb4,Spred1,Arrdc3,Map2k7,Adra1a,Itch,Prkar2a,Dusp18,P2rx7,Sprtn,Bmpr2,Pdpk1,Setd7,Nhlrc1,Prkca,Lpin1,Ube2i,Supt6h,Hipk3,Ctnnb1,Hsp90aa1,Vapb,Prkar1b,Itga1,Pde4d,Socs4,N4bp…	497918,25372,24598,316131,64553,362172,311245,25696,81635,360593,54245,315745,84027,56029,25255,58834,29386,64528,300772,304244,27137,83516,140933,363287,50658,29633,25205,306764,60391,287110,192645,78973,192350,25311,362453,29433,50557,499308,59323,296072,309945,363855,29412,311567,29699,305477,29665,292101,140590,81745,689954,364682,24680,313977,25573,303281,83617,84353,299331,60431,25521,25118…
GO:0002666	0.0347961749386432	0.996195498029581	3	6	positive regulation of T cell tolerance induction	BP	13569	1774	Itch,Tgfbr2,Cblb	311567,81810,171136
GO:0035542	0.0348108634390275	0.994183871326972	4	9	regulation of SNARE complex assembly	BP	13569	1774	Vps41,Stxbp6,Stxbp1,Ankrd27	306991,362734,25558,361555
GO:0070838	0.0348993389050526	0.974409924459678	71	406	divalent metal ion transport	BP	13569	1774	Chrnb2,Nos1,Slc24a2,Opa1,Akap6,Myo5a,Letm1,Trpc5,Nalcn,Ehd3,Adra1a,Fgf14,P2rx7,Pdpk1,Gnao1,Slc8a1,Ctnnb1,Slc11a2,Itpr2,Slc24a3,Pde4d,Nipsnap2,Grin3a,Slc30a1,Il1rapl1,Wnk3,Slc30a7,Cacna1e,Rasa3,Gnb5,Atp2c1,Ero1a,Chrna7,Atp2b3,Cacnb2,Crhr1,Oprm1,Grin2a,Cacna2d2,Trpv3,Mcu,Atp2a2,Cacng5,Cacnb4,Tlr9,Slc41a1,Gper1,Trpm7,Nfatc3,Casr,Kcnj2,Cxcl12,Atp2b4,Camk2a,Cysltr1,Cacng7,Slc8a2,Mcur1,Ryr2,Oprd1,Slc9a…	54239,24598,84550,171116,64553,25017,305457,140933,266760,192249,29412,63851,29665,81745,50664,29715,84353,25715,81678,85267,24627,498174,191573,58976,317553,317420,310801,54234,29372,83579,170699,171562,25302,29599,116600,58959,25601,24409,300992,497948,294560,29693,140726,58942,338457,363985,171104,679906,361400,24247,29712,24772,29600,25400,114099,140728,140447,291034,689560,24613,24782,29598,…
GO:0046958	0.0350560400188645	0.99501018663351	4	7	nonassociative learning	BP	13569	1774	Epm2a,Kalrn,Dgki,Drd5	114005,84009,688705,25195
GO:0030201	0.0351440971055629	0.989377977364938	7	21	heparan sulfate proteoglycan metabolic process	BP	13569	1774	Extl3,Ndst1,Hs6st2,Ctnnb1,AABR07007000.1,Ndst3,NEWGENE_1304700	56819,29633,302489,84353,679869,295430,114002
GO:0030327	0.0352275661001421	0.998570701386301	2	3	prenylated protein catabolic process	BP	13569	1774	Pcyox1,Zmpste24	246302,313564
GO:0097111	0.0352365785597971	1	2	2	endoplasmic reticulum-Golgi intermediate compartment organization	BP	13569	1774	Gbf1,Stx17	309451,252853
GO:1990086	0.0352403044896659	0.998569893196697	2	3	lens fiber cell apoptotic process	BP	13569	1774	Six3,Tgfbr2	78974,81810
GO:0032412	0.0354737687103383	0.976970569584031	38	196	regulation of ion transmembrane transporter activity	BP	13569	1774	Akap6,Myo5a,Scn2b,Nlgn3,Ppargc1a,Hk1,Nrxn1,Nlgn2,Ehd3,Klhl24,Pten,Fgf14,Prkca,Pde4d,Nipsnap2,Hcn1,Wnk3,Gnb5,Ank3,Atp7a,Nedd4,Cacnb2,Crhr1,Oprm1,Kcna1,Cacng5,Grm5,Gpd1l,Cacnb4,Tlr9,Akap9,Neto2,Cacng7,Ryr2,Slc9a1,Kcns2,LOC103694903,Shank3	64553,25017,25349,171297,83516,25058,60391,117096,192249,303803,50557,63851,24680,24627,498174,84390,317420,83579,361833,24941,25489,116600,58959,25601,24520,140726,24418,363159,58942,338457,246150,307757,140728,689560,24782,66022,24672,59312
GO:0071259	0.0355133333531001	0.998552529596829	2	3	cellular response to magnetism	BP	13569	1774	Ascl1,Esr2	64186,25149
GO:0046498	0.0355490371501429	0.993343394125242	4	12	S-adenosylhomocysteine metabolic process	BP	13569	1774	Pcmt1,Icmt,Ahcyl2,Mtrr	25604,170818,312192,290947
GO:0071281	0.0357295713818292	0.991846096939959	5	14	cellular response to iron ion	BP	13569	1774	Gsk3b,Ireb2,Slc11a2,Atp7a,Ccnb1	84027,64831,25715,24941,25203
GO:0002664	0.0358361521468594	0.993670952238757	4	10	regulation of T cell tolerance induction	BP	13569	1774	Itch,Tgfbr2,Cblb,Phlpp1	311567,81810,171136,59265
GO:0007167	0.0358427802696906	0.971675452518816	122	715	enzyme linked receptor protein signaling pathway	BP	13569	1774	Mfn2,Lifr,Crk,Gsk3b,Akap2,Usp15,Sptbn1,Zfyve9,Lrig2,Ndst1,Il6st,Ptprt,Nrxn1,Stat5b,Pten,Arid5b,Flrt1,Pik3r3,Erbb4,Bmpr2,Jak1,Pdpk1,Smarcc1,Prkca,Sort1,Ctnnb1,Rab14,Fat4,Itga1,Socs4,Ctdspl2,Cpne3,Vwc2l,Lemd3,Tgfbr2,Ptpn1,Igf1r,Fer,Chst11,Igf2r,AABR07007000.1,Notch2,Ppm1a,Sos1,Nucks1,Yes1,Nceh1,Eif4ebp2,Esr2,Lrp1,Irs1,Nedd4,Ldlrad4,Ahi1,Notch1,Epha10,Acvr1b,Grb2,Bmpr1a,Kras,Ndel1,Pag1,Epha5,Adam9,H…	64476,81680,54245,84027,298024,171329,305614,313477,310753,29633,25205,362263,60391,25126,50557,309728,499308,60664,59323,140590,84598,81745,301020,24680,83576,84353,94197,310341,25118,305828,311368,313087,501160,680066,81810,24697,25718,301737,314694,25151,679869,29492,24666,313845,64709,24884,294930,361845,25149,299858,25467,25489,679578,308923,25496,298528,29381,81504,81507,24525,170845,64019,…
GO:0006195	0.036024070986654	0.987429119963889	8	32	purine nucleotide catabolic process	BP	13569	1774	Pde4d,Arrb1,Pde1c,Samhd1,Pde4a,Pde3a,Pde5a,Pde3b	24627,25387,81742,311580,25638,50678,171115,29516
GO:0090155	0.0362870133202799	0.997912524662592	2	4	negative regulation of sphingolipid biosynthetic process	BP	13569	1774	Ormdl3,Atg7	360618,312647
GO:0090156	0.0362870133202799	0.997912524662592	2	4	cellular sphingolipid homeostasis	BP	13569	1774	Ormdl3,Atg7	360618,312647
GO:0032386	0.036423950541063	0.972760265862088	79	471	regulation of intracellular transport	BP	13569	1774	Ube2j1,Gsk3b,Mecp2,Kif3a,Erbb4,Vamp7,Fgf14,Rims1,Pdpk1,Supt6h,Ldlrap1,Arf1,Hsp90aa1,Uhmk1,Nkap,Prepl,Mief1,Ctdspl2,Tm9sf4,Ptpn1,Rims4,Fer,Crebrf,Mrgpre,AABR07007000.1,Ppm1a,Ank3,Gnaq,Nedd4,Pkia,Tmem30a,Stxbp1,Dnm1l,Bmpr1a,Ndel1,Yod1,Crhr1,Kcnb1,Iws1,Dync1h1,Mapk1,Rims2,Tpr,Setd2,Dhx9,Siah3,Atp2a2,Dctn1,Xpo4,Sufu,Selenoi,Wwtr1,Cyld,Ptpn14,Shh,Ablim3,Tlr9,Angpt1,Mtmr2,Abca2,Tgfbr1,Sema5a,Apc2,Oscp1…	297961,84027,29386,84392,59323,85491,63851,84556,81745,303281,500564,64310,299331,246332,298342,298771,315141,311368,296279,24697,266976,301737,303016,404660,679869,24666,361833,81666,25489,114906,300857,25558,114114,81507,170845,363982,58959,25736,291705,29489,116590,116839,304862,316013,304859,692004,29693,29167,290280,361769,362713,295062,312937,305064,29499,307395,338457,89807,315422,79248,29…
GO:0048280	0.0366786827576705	0.995240555968046	3	8	vesicle fusion with Golgi apparatus	BP	13569	1774	Vamp7,Vti1a,Sec22b	85491,65277,310710
GO:0097503	0.0370475174533059	0.990931226539408	5	18	sialylation	BP	13569	1774	St3gal3,St8sia3,St6gal2,St8sia4,St8sia6	64445,25547,301155,116696,291325
GO:0071870	0.0371680820662769	0.985577408932799	10	33	cellular response to catecholamine stimulus	BP	13569	1774	Nos1,Akap6,Gsk3b,Pde4d,Mapk1,Atp2b4,Ryr2,Slc9a1,Drd5,Sin3a	24598,64553,84027,24627,116590,29600,689560,24782,25195,363067
GO:0033135	0.0372538350368435	0.979142747995294	22	103	regulation of peptidyl-serine phosphorylation	BP	13569	1774	Nos1,Gsk3b,Nsd1,Nrxn1,Crebl2,Pde4d,Arrb1,Fnip2,Chrna7,Gpd1l,Angpt1,Akap9,Rptor,Ppm1f,Atp2b4,Egfr,Oprd1,Ntrk3,Lats1,Akt2,Bcl2,Gsk3a	24598,84027,306764,60391,362453,24627,25387,310538,25302,363159,89807,246150,287871,287931,29600,24329,24613,29613,308265,25233,24224,50686
GO:0031400	0.0372900863663046	0.971922509565816	82	492	negative regulation of protein modification process	BP	13569	1774	Smcr8,Nos1,Fem1a,Trim44,Adar,Ppm1e,Gsk3b,Srcin1,Mecp2,Fry,Ppargc1a,Tbc1d24,Senp2,Pten,Flrt1,Spred1,Itch,Prkar2a,Dusp18,P2rx7,Pdpk1,Prkca,Supt6h,Hipk3,Ctnnb1,Prkar1b,Pde4d,Socs4,N4bp1,Fktn,Prkar1a,Ptpn1,Igf1r,Arrb1,Tardbp,Trib1,Gnaq,Chrna7,Pkia,Ldlrad4,Pafah1b1,Mprip,Gba,Ppp1r16b,Hspa4,Atg7,Inppl1,Lrrtm4,Kdm5a,Taok3,LOC108348120,Insr,Sufu,Ash1l,Wwtr1,Zgpat,Gpd1l,Spopl,Sh3bp5l,Dusp16,Angpt1,Gper1,D…	497918,24598,316131,362172,81635,360593,84027,56029,29386,304244,83516,287110,78973,50557,499308,296072,311567,29699,305477,29665,81745,24680,303281,83617,84353,25521,24627,305828,291921,362520,25725,24697,25718,25387,298648,78969,81666,25302,114906,679578,83572,116504,684536,680616,266759,312647,65038,500219,312678,304530,361807,24954,361769,310638,295062,296478,363159,296532,690898,297682,89807…
GO:0007270	0.0373856644139665	0.993604022758443	4	9	neuron-neuron synaptic transmission	BP	13569	1774	Pten,Kif1b,Dlgap2,Tmod2	50557,117548,116681,58814
GO:0048661	0.0373969232488792	0.98004313724945	19	89	positive regulation of smooth muscle cell proliferation	BP	13569	1774	Traf6,Gsk3b,Ppargc1a,Hdac4,Stat5b,Notch3,Prkca,Pde4d,Tgfbr2,Igf1r,Gnaq,Htr1b,Bmpr1a,Rbpj,Flt1,Nampt,Ptk2,Egfr,Abcc4	311245,84027,83516,363287,25126,56761,24680,24627,81810,25718,81666,25075,81507,679028,54251,297508,25614,24329,170924
GO:0001880	0.0377514781992615	0.998407244193332	2	3	Mullerian duct regression	BP	13569	1774	Bmpr1a,Smad5	81507,59328
GO:0032968	0.0377809752275311	0.989630320578502	6	18	positive regulation of transcription elongation from RNA polymerase II promoter	BP	13569	1774	Supt16h,Supt6h,Ctr9,Dab2,Ikzf1,Cdc73	305851,303281,293184,79128,305501,304832
GO:0006937	0.0380420577620948	0.97745120414801	26	132	regulation of muscle contraction	BP	13569	1774	Akap6,Hdac4,Chrm2,Ehd3,Adra1a,Abat,Tacr1,Prkca,Slc8a1,Tacr3,Hsp90aa1,Pde4d,Atp2a2,Kcna1,Akap9,Gper1,Kcnj2,Kcnma1,Flt1,Grk2,Pde5a,Atp1a1,Ryr2,Oxtr,Slc9a1,Cacna1c	64553,363287,81645,192249,29412,81632,24807,24680,29715,24808,299331,24627,29693,24520,246150,171104,29712,83731,54251,25238,171115,24211,689560,25342,24782,24239
GO:0051697	0.0380695051459261	0.998386177105226	2	3	protein delipidation	BP	13569	1774	Atg4c,Atg4b	313391,316640
GO:0006435	0.0383375616172969	0.998368339135077	2	3	threonyl-tRNA aminoacylation	BP	13569	1774	Tarsl2,Tars	308701,294810
GO:0046887	0.0384273362493265	0.977873122222479	23	130	positive regulation of hormone secretion	BP	13569	1774	Mfn2,Nlgn2,Doc2b,Vamp7,Abat,Tacr1,Arrb1,Tardbp,AABR07007000.1,Irs1,Atg7,Pex5l,Selenot,Mcu,Rasl10b,Gper1,Creb1,Casr,Glul,Dab2,Egfr,Trpm2,Ppp3cb	64476,117096,81820,85491,81632,24807,25387,298648,679869,25467,312647,286937,365802,294560,303382,171104,81646,24247,24957,79128,24329,294329,24675
GO:0071869	0.0386798730084149	0.983945869091985	11	39	response to catecholamine	BP	13569	1774	Nos1,Akap6,Gsk3b,Ppargc1a,Pde4d,Mapk1,Atp2b4,Ryr2,Slc9a1,Drd5,Sin3a	24598,64553,84027,83516,24627,116590,29600,689560,24782,25195,363067
GO:0045745	0.038758479408059	0.987531793376409	7	26	positive regulation of G-protein coupled receptor protein signaling pathway	BP	13569	1774	Nos1,Arrdc3,Cntn2,Ece1,Gper1,Tmod2,Gsk3a	24598,309945,25356,94204,171104,58814,50686
GO:0048368	0.0389244214678029	0.992492655727995	4	12	lateral mesoderm development	BP	13569	1774	Tead1,Bmpr1a,Shh,Yap1	361630,81507,29499,363014
GO:0072338	0.0390696449515482	0.996173250441209	3	5	cellular lactam metabolic process	BP	13569	1774	Stat5b,Abcc2,Ghr	25126,25303,25235
GO:1904645	0.039073700851538	0.985628680652728	9	29	response to amyloid-beta	BP	13569	1774	Gsk3b,Mapk9,Foxo3,Igf1r,Lrp1,Chrna7,Mapk8,Grm5,Bcl2	84027,50658,294515,25718,299858,25302,116554,24418,24224
GO:0051225	0.03918095310832	0.979535346893561	18	76	spindle assembly	BP	13569	1774	Tnks,Tubgcp2,Golga2,Cep97,Rnf4,Kif2a,Zfp207,Kif3b,Dync1h1,Map10,Tpr,Ino80,Tubgcp6,Map9,Kpnb1,Ripor2,Racgap1,Haus3	290794,309098,64528,304007,29274,84391,303763,296284,29489,307948,304862,296084,362980,310544,24917,306934,315298,680477
GO:0051093	0.0393209691172763	0.968641628254242	127	770	negative regulation of developmental process	BP	13569	1774	Prkacb,Mfn2,Gsk3b,Ptprg,Tnr,Ttc3,Nlgn3,Mecp2,Lrig2,Ppargc1a,Trpc5,Hdac4,Pbx1,Fzd3,Cdk12,Eif4enif1,Stat5b,Pten,Erbb4,Spred1,Notch3,Foxo3,Bmpr2,Rnf6,Sort1,Ctnnb1,Six3,Dnm3,Nr2e1,Mib1,Ascl1,RGD1307443,Gak,Tgfbr2,Asap1,Gas2l1,Ddx6,AABR07007000.1,Tob2,Hspa9,Trib1,Tnpo2,Lrp1,Cit,Ldlrad4,Pafah1b1,Notch1,Cx3cr1,Dnm1l,Adgrb3,Cdk13,Bmpr1a,Rest,Kras,Ap1ar,Srgap2,Mapk1,Inppl1,Robo1,Nfib,Zbtb46,Ube3a,Abca5,Cn…	293508,64476,84027,171357,25567,360702,171297,29386,310753,83516,140933,363287,304947,266715,192350,305468,25126,50557,59323,296072,56761,294515,140590,304271,83576,84353,78974,171574,684085,307594,64186,361244,81659,81810,314961,360973,500988,679869,315159,291671,78969,304670,299858,83620,679578,83572,25496,171056,114114,301309,306998,81507,83618,24525,362037,360840,116590,65038,58946,29227,3117…
GO:0043954	0.0394700460595947	0.982885263530064	12	42	cellular component maintenance	BP	13569	1774	Afdn,Supt6h,Shank2,Igf1r,Lnpk,Adgrb3,Dlgap1,Insr,Shroom2,Mtmr2,Tanc1,Shank3	26955,303281,171093,25718,362151,301309,65040,24954,317435,315422,311055,59312
GO:0051954	0.0397633784007538	0.983119917071831	11	45	positive regulation of amine transport	BP	13569	1774	Chrnb2,Abat,P2rx7,Dpysl2,Stxbp1,Oprk1,Kcnb1,Cxcl12,Grk2,Nat8l,Oxtr	54239,81632,29665,25416,25558,29335,25736,24772,25238,289727,25342
GO:0014046	0.0399191749369846	0.987073840218719	7	26	dopamine secretion	BP	13569	1774	Chrnb2,Kcna2,Abat,Htr1b,Oprk1,Syt7,Cxcl12	54239,25468,81632,25075,29335,59267,24772
GO:0014059	0.0399191749369846	0.987073840218719	7	26	regulation of dopamine secretion	BP	13569	1774	Chrnb2,Kcna2,Abat,Htr1b,Oprk1,Syt7,Cxcl12	54239,25468,81632,25075,29335,59267,24772
GO:0060113	0.0399976253144911	0.980078791989813	16	63	inner ear receptor cell differentiation	BP	13569	1774	Gabrb2,Kif3a,Pcdh15,Trip11,Fat4,Cecr2,Gabrb3,Pafah1b1,Notch1,Rac1,Slc4a7,Clic5,Rbpj,Hey1,Kcnma1,Ripor2	25451,84392,690865,314393,310341,500308,24922,83572,25496,363875,117955,94272,679028,155437,83731,306934
GO:0006607	0.0400536650506919	0.98918712361929	6	16	NLS-bearing protein import into nucleus	BP	13569	1774	Kpna6,Kpna3,Ranbp6,Tnpo2,Kpna5,Kpnb1	362607,361055,309326,304670,294392,24917
GO:0060180	0.0400999752523264	0.992649845410135	4	10	female mating behavior	BP	13569	1774	Ncoa2,Thrb,Drd5,Pgr	83724,24831,25195,25154
GO:0042176	0.0404594101037651	0.971496760274005	53	306	regulation of protein catabolic process	BP	13569	1774	Ube2j1,Gsk3b,Lrig2,Pias1,Pten,Itch,Smarcc1,Socs4,N4bp1,Ddb1,Crebrf,Csnk1a1,Trib1,Lrp1,Nedd4,Usp5,Tmf1,Nub1,Mtm1,Gba,Yod1,Btrc,Adam9,Atg7,Grin2a,Ube3a,Dlgap1,Sufu,Shh,Atg4b,Azin1,Cul4b,Rnf144a,Sec22b,Tnfrsf1b,Rnf180,Trim67,Cblb,Ptk2,Atxn3,Dab2,Snx9,Egfr,Ppp2r3a,Usp13,Taf9,Lats1,Rnf125,Ubxn2a,LOC103694903,Oaz2,Rnf144b,Rnf40	297961,84027,310753,300772,50557,311567,301020,305828,291921,64470,303016,113927,78969,299858,25489,297593,114206,296731,288762,684536,363982,361765,290834,312647,24409,361585,65040,361769,29499,316640,58961,302502,500636,310710,156767,685384,307938,171136,25614,60331,79128,683687,24329,363122,310306,373541,308265,361296,685859,24672,501454,364681,266712
GO:0010991	0.0404690158645357	0.997525668468559	2	4	negative regulation of SMAD protein complex assembly	BP	13569	1774	Ppm1a,Ldlrad4	24666,679578
GO:0031023	0.0406203006254167	0.977890115976674	20	85	microtubule organizing center organization	BP	13569	1774	Tubgcp2,Trim37,Golga2,Kif3a,Ctnnb1,Dync1li1,Pafah1b1,Mapk8,Bnip2,Ndel1,C2cd3,Cep76,Sass6,Dctn1,Tubgcp6,Map9,Gcc2,Rock2,Haus3,Cntln	309098,360592,64528,84392,84353,252902,83572,116554,300811,170845,293148,291540,310807,29167,362980,310544,309798,25537,680477,679640
GO:0051138	0.040720086482386	0.995250634557525	3	6	positive regulation of NK T cell differentiation	BP	13569	1774	Tgfbr2,Zbtb16,Ikzf1	81810,353227,305501
GO:2000671	0.0410232099397501	0.994748065172272	3	7	regulation of motor neuron apoptotic process	BP	13569	1774	Map2k7,Kcnb1,Map2k4	363855,25736,287398
GO:1990573	0.0410995152748001	0.995187940125331	3	6	potassium ion import across plasma membrane	BP	13569	1774	Kcnj3,Hcn2,Atp1a1	50599,114244,24211
GO:0051952	0.041228036421817	0.978051139674554	18	90	regulation of amine transport	BP	13569	1774	Chrnb2,Kcna2,Abat,P2rx7,Dpysl2,Grm7,Chrna7,Stxbp1,Htr1b,Oprk1,Crhr1,Kcnb1,Syt7,Cxcl12,Grk2,Nat8l,Sv2a,Oxtr	54239,25468,81632,29665,25416,81672,25302,25558,25075,29335,58959,25736,59267,24772,25238,289727,117559,25342
GO:0023014	0.0412776919236234	0.967407282189621	114	692	signal transduction by protein phosphorylation	BP	13569	1774	Fem1a,Traf6,Crk,Gsk3b,Brap,Nr2c2,Mapk9,Ndst1,Nrxn1,Cdk12,Dcc,Pak3,Pten,Erbb4,Spred1,Map2k7,Adra1a,Itch,Fgf14,Dusp18,P2rx7,Bmpr2,Prkca,Hipk3,Ctnnb1,Itga1,Fktn,Kidins220,Tgfbr2,Ptpn1,Igf1r,Arrb1,Trib1,Esr2,Chrna7,Stk24,Pafah1b1,Mapk8,Nek4,Acvr1b,Gba,Grb2,Bmpr1a,Bnip2,Kras,Sema7a,Oprk1,Adam9,Oprm1,Taok2,Map3k1,Mapk1,Inppl1,Robo1,Tnik,Tpr,Ppm1l,Ece1,Taok3,Magi3,Frs2,LOC108348120,Insr,Gab1,Ash1l,Itpkb…	316131,311245,54245,84027,687346,50659,50658,29633,60391,192350,25311,29433,50557,59323,296072,363855,29412,311567,63851,305477,29665,140590,24680,83617,84353,25118,362520,116478,81810,24697,25718,25387,78969,25149,25302,361092,83572,116554,306252,29381,684536,81504,81507,300811,24525,315711,29335,290834,25601,64666,116667,116590,65038,58946,294917,304862,310506,94204,304530,245903,314850,361807,…
GO:0032239	0.0414047743815358	0.989216384763208	6	14	regulation of nucleobase-containing compound transport	BP	13569	1774	Supt6h,Iws1,Tpr,Setd2,Dhx9,Nup153	303281,291705,304862,316013,304859,25281
GO:0048499	0.0415575333624535	0.998148326209475	2	3	synaptic vesicle membrane organization	BP	13569	1774	Syngr1,Syngr2	29205,89815
GO:0014910	0.0416670421432312	0.978904793830719	16	71	regulation of smooth muscle cell migration	BP	13569	1774	Myo5a,Crk,Ppargc1a,Hdac4,Il6st,Tacr1,Pde4d,Trib1,Lrp1,Atp7a,Bmpr1a,Rbpj,Ptk2,P2ry2,Bcl2,Pgr	25017,54245,83516,363287,25205,24807,24627,78969,299858,24941,81507,679028,25614,29597,24224,25154
GO:0007623	0.0418704181669807	0.972548358453949	37	202	circadian rhythm	BP	13569	1774	Chrnb2,Kcna2,Gsk3b,Dyrk1a,Ncoa2,Ppargc1a,Mapk9,Nrxn1,Kcnh7,Pten,Six3,Adcy1,Mapk8,Hnrnpr,Syncrip,Btrc,Prokr2,Thrap3,Tyms,Ube3a,Dhx9,Kdm5a,Creb1,Kcnma1,Nampt,Phlpp1,Egfr,Btbd9,Crtc1,Rock2,Ntrk3,Klf9,Htr7,Ppara,Slc9a3,Clock,Sin3a	54239,25468,84027,25255,83724,83516,50658,60391,170739,50557,78974,305509,116554,319110,363113,361765,192649,313591,29261,361585,304859,312678,81646,83731,297508,59265,24329,294318,684527,25537,29613,117560,65032,25747,24784,60447,363067
GO:0048545	0.0418833175368146	0.968656829816017	75	458	response to steroid hormone	BP	13569	1774	Mfn2,Rbfox2,Med14,Nr2c2,Ncoa2,Erbb4,Foxo3,Tacr1,Hcn2,Rnf6,Abhd2,Prkca,Ube2i,Kcnj10,Nr2e1,Tgfbr2,Igf1r,Crebrf,Pias2,Esr2,Nedd4,Map2,Notch1,Mapk8,Htr1b,Gba,Rest,Nr3c2,Kras,Adam9,Thrap3,Tyms,Trip4,Ube3a,Tbl1x,Insr,Cnot1,Med12,Bche,Esrrb,Cflar,Paqr8,Cnot2,Gper1,Ppargc1b,Abca2,Ar,Hey1,Bmi1,Kcnma1,Arid1a,Atp1a1,Dab2,Egfr,Akap13,Thrb,Oxtr,Fbxo32,Abcc2,Ntrk3,Atp2b1,Npc1,Lats1,Klf9,Zfp36l2,LOC103694903,Ht…	64476,362950,317343,50659,83724,59323,294515,24807,114244,304271,293050,24680,25573,29718,684085,81810,25718,303016,83422,25149,25489,25595,25496,116554,25075,684536,83618,25672,24525,290834,313591,29261,315769,361585,302711,24954,291841,679693,65036,299210,117279,316275,299805,171104,291567,79248,24208,155437,307151,83731,297867,24211,79128,24329,293024,24831,25342,171043,25303,29613,29598,26673…
GO:1901204	0.0421684880577981	1	2	2	regulation of adrenergic receptor signaling pathway involved in heart process	BP	13569	1774	Nos1,Atp2b4	24598,29600
GO:0060996	0.0422586150777133	0.975879119522055	23	96	dendritic spine development	BP	13569	1774	Opa1,Mfn2,Srcin1,Nlgn3,Mecp2,Nlgn2,Pak3,Pten,Arf1,Dnm3,Asap1,Caprin1,Actr2,Pafah1b1,Dnm1l,Slc12a5,Epha5,Srgap2,Rac1,Ube3a,Kalrn,Tiam1,Shank3	171116,64476,56029,171297,29386,117096,29433,50557,64310,171574,314961,362173,289820,83572,114114,171373,79208,360840,363875,361585,84009,304109,59312
GO:0045637	0.0423275210107656	0.974075874160783	28	148	regulation of myeloid cell differentiation	BP	13569	1774	Traf6,Rbfox2,Stat5b,Tfe3,Foxo3,Prkca,Ctnnb1,Zbtb7a,Gas2l1,Tob2,Adam10,Notch2,Hspa9,Trib1,Ets1,Acvr1b,Zbtb46,Itpkb,Klf13,Zbtb16,Ctr9,Ppargc1b,Creb1,Fam210b,Inhba,Ikzf1,Mafb,Cdc73	311245,362950,25126,317376,294515,24680,84353,117107,360973,315159,29650,29492,291671,78969,24356,29381,311718,54260,499171,353227,293184,291567,81646,296408,29200,305501,54264,304832
GO:2000008	0.0423602199693951	0.984860368027281	8	30	regulation of protein localization to cell surface	BP	13569	1774	Kcnab2,Picalm,Lrig2,Erbb4,Ctnnb1,Tm9sf4,Gbf1,Gpd1l	29738,89816,310753,59323,84353,296279,309451,363159
GO:0097305	0.0424495623226757	0.97064696717842	47	275	response to alcohol	BP	13569	1774	Chrnb2,Nos1,Acaca,Mfn2,Stat5b,Pten,Abat,Setd7,Tacr1,Ireb2,Prkca,Ctnnb1,Pcmt1,Itpr2,Grin3a,Tgfbr2,Igf1r,Glra2,Xrn1,Esr2,Actr2,Chrna7,Polb,Htr1b,Kif5a,Lancl2,Oprk1,Crhr1,Oprm1,Tyms,Grin2a,P2ry4,Rad51,Insr,Shh,H6pd,Ccnd2,Inhba,Tgfbr1,Flt1,Tjp1,Tp53inp1,Glra3,Ntrk3,LOC103694903,Bcl2,Ghr	54239,24598,60581,64476,25126,50557,81632,689954,24807,64831,24680,84353,25604,81678,191573,81810,25718,24397,300944,25149,289820,25302,29240,25075,314906,362375,29335,58959,25601,29261,24409,63843,499870,24954,29499,298655,64033,29200,29591,54251,292994,297822,114516,29613,24672,24224,25235
GO:0051385	0.0424553926360024	0.980716731854994	12	58	response to mineralocorticoid	BP	13569	1774	Foxo3,Hcn2,Prkca,Kcnj10,Igf1r,Htr1b,Kras,Gper1,Ntrk3,Atp2b1,Htr7,Bcl2	294515,114244,24680,29718,25718,25075,24525,171104,29613,29598,65032,24224
GO:0071868	0.0424566256003788	0.98304580853982	10	34	cellular response to monoamine stimulus	BP	13569	1774	Nos1,Akap6,Gsk3b,Pde4d,Mapk1,Atp2b4,Ryr2,Slc9a1,Drd5,Sin3a	24598,64553,84027,24627,116590,29600,689560,24782,25195,363067
GO:1902476	0.0424999549570517	0.977972226140572	17	74	chloride transmembrane transport	BP	13569	1774	Gabrb2,Pcyox1,Gabra3,Clcn7,Clcn3,Gabrg2,Glra2,Clic4,Gabrb3,Slc12a5,Clic5,Gabra2,Slc26a2,Glra3,Gabrg3,Clcn4,Slc12a6	25451,246302,24947,29233,84360,29709,24397,83718,24922,171373,94272,289606,117267,114516,79211,60586,691209
GO:0050807	0.042562450882339	0.973980933840057	29	125	regulation of synapse organization	BP	13569	1774	Chrnb2,Nlgn3,Mecp2,Nrxn1,Nlgn2,Flrt1,Prkca,Ctnna2,Il1rapl1,Clstn2,Adgrl3,Nedd4,Grid2,Adgrb3,Slitrk3,Lrrtm2,Ncan,Lrrtm4,Il1rap,Lrp4,Slitrk2,Mdga1,Ptk2,Tiam1,Adgrl1,Oxtr,Ntrk3,Lrtm2,Shank3	54239,171297,29386,60391,117096,499308,24680,297357,317553,171394,170641,25489,79220,301309,310519,685472,58982,500219,25466,83469,309349,309659,25614,304109,65096,25342,29613,680883,59312
GO:0030148	0.0426657658070023	0.979887249062083	13	64	sphingolipid biosynthetic process	BP	13569	1774	Ormdl3,P2rx7,St8sia3,Elovl7,Cers4,Elovl5,Sgms1,St8sia4,Gba,Atg7,Sptlc2,St8sia6,Sgms2	360618,29665,25547,361895,304208,171400,353229,116696,684536,312647,366697,291325,310849
GO:0018105	0.0426838722297327	0.970621670156665	47	240	peptidyl-serine phosphorylation	BP	13569	1774	Nos1,Tnks,Csnk1g3,Akt3,Gsk3b,Dyrk1a,Ttbk2,Hk1,Mapk9,Nsd1,Nrxn1,Crebl2,Pdpk1,Prkca,Hipk3,Uhmk1,Pde4d,Ttbk1,Tgfbr2,Arrb1,Csnk1a1,Fnip2,Chrna7,Mapk8,Pdk2,Map3k1,Mapk1,Gpd1l,Angpt1,Akap9,Ccnb1,Rptor,Ppm1f,Tgfbr1,Atp2b4,Camk2a,Sgk2,Grk2,Egfr,Camk1d,Oprd1,Ntrk3,Lats1,Camk2g,Akt2,Bcl2,Gsk3a	24598,290794,64823,29414,84027,25255,311349,25058,50658,306764,60391,362453,81745,24680,83617,246332,24627,316229,81810,25387,113927,310538,25302,116554,81530,116667,116590,363159,89807,246150,25203,287871,287931,29591,29600,25400,171497,25238,24329,307124,24613,29613,308265,171140,25233,24224,50686
GO:1903020	0.0428009996123098	0.987598917989015	6	20	positive regulation of glycoprotein metabolic process	BP	13569	1774	Golga2,Ctnnb1,LOC102555167,AABR07007000.1,Soat1,Insr	64528,84353,100126191,679869,81782,24954
GO:0070291	0.0428262869632859	0.997296948548795	2	4	N-acylethanolamine metabolic process	BP	13569	1774	Gde1,Napepld	60418,296757
GO:1904338	0.0428663256365318	0.994892656824294	3	6	regulation of dopaminergic neuron differentiation	BP	13569	1774	Gsk3b,Shh,Tiam1	84027,29499,304109
GO:0090298	0.0429440987761695	0.998050362548244	2	3	negative regulation of mitochondrial DNA replication	BP	13569	1774	Atg7,Lig3	312647,303369
GO:0010605	0.0430236556374424	0.96306581789848	287	1886	negative regulation of macromolecule metabolic process	BP	13569	1774	Hcfc1,Smcr8,Nos1,Fem1a,Atf2,Dcaf1,Irf2bpl,Trim44,Ube2j1,Traf6,Vldlr,Tnks,Adar,Hdac9,Ppm1e,Rbfox2,Picalm,Gsk3b,Srcin1,Trim37,Dyrk1a,Mecp2,Ncoa2,Lrig2,Pias1,Fry,Eif2ak1,Ppargc1a,Hdac4,Zbtb4,Nsd1,Nrxn1,Tbc1d24,Senp2,Eif4enif1,Zfp281,Pten,Arid5b,Flrt1,Ikzf5,Spred1,Nsd3,Ago3,Notch3,Itch,Prkar2a,Dusp18,Foxo3,P2rx7,Bmpr2,Pdpk1,Mnt,Etf1,Smarcc1,Ireb2,Ago2,Mtdh,Prkca,Epc1,Klf12,Lpin1,Cd34,Ube2i,Supt6h,Hip…	363519,497918,24598,316131,81647,315987,314329,362172,297961,311245,25696,290794,81635,687001,360593,362950,89816,84027,56029,360592,25255,29386,83724,310753,300772,304244,27137,83516,363287,287441,306764,60391,287110,78973,305468,305083,50557,309728,499308,309031,296072,290831,313593,56761,311567,29699,305477,294515,29665,140590,81745,287521,307503,301020,64831,59117,170910,24680,100362678,30611…
GO:0016236	0.0434926030786438	0.972667703399206	31	155	macroautophagy	BP	13569	1774	Smcr8,Mfn2,Wipi2,Tbc1d5,LOC102555167,Rab12,Wdr45b,Pip4k2b,Mtm1,Gba,Ikbkg,Wdfy3,Yod1,Poldip2,Epm2a,Atg7,Sptlc2,Ubxn2b,Atg4c,Atg4b,Lrsam1,Stx17,Sec22b,Snap29,Lgals8,Mtmr3,Tp53inp1,Synpo2,Npc1,Ubxn2a,Nbr1	497918,64476,288498,501088,100126191,25530,360682,89812,288762,684536,309295,305164,363982,287544,114005,312647,366697,312965,313391,316640,311866,252853,310710,116500,116641,305482,297822,499702,266732,685859,303554
GO:0044085	0.0437360246890727	0.962026509856024	344	2286	cellular component biogenesis	BP	13569	1774	Chrnb2,Hcfc1,Stx7,Smcr8,Acaca,Opa1,Traf6,Mfn2,Kcnab2,Tnks,Adar,Ppfia1,Ppm1e,Kcna2,Crk,Gna11,Letm1,Picalm,Gsk3b,Nudcd3,Akap2,Tubgcp2,Vps41,Trim37,Urb2,Ttbk2,Dlc1,Nlgn3,Mecp2,Golga2,Sptbn1,Ormdl3,Zfyve9,Pias1,Hdac4,Mapk9,Nrxn1,Ogfod1,Tspyl4,Atl3,Nlgn2,Vcpip1,Prpf8,Wipi2,Bicd1,Kif3a,Kcnh7,Ehd3,Nav3,Pak3,Gnb1,Pten,Ro60,Flrt1,Ikzf5,Ago3,Vamp7,Apba1,Dnaja4,Prkar2a,Rims1,P2rx7,Pdpk1,Tacr1,Pcdh15,Ocrl,Or…	54239,363519,60466,497918,60581,171116,311245,64476,29738,290794,81635,293645,360593,25468,54245,81662,305457,89816,84027,100125378,298024,309098,306991,360592,292087,311349,58834,171297,29386,64528,305614,360618,313477,300772,363287,50658,60391,307657,309828,309187,117096,286761,287530,288498,362466,84392,170739,192249,314814,29433,24400,50557,304833,499308,309031,313593,85491,83589,300721,29699…
GO:0060479	0.0441541191076518	0.984164032752817	8	29	lung cell differentiation	BP	13569	1774	Ctnnb1,Ascl1,Insc,Nfib,Rbpj,Creb1,Yap1,Thrb	84353,64186,293166,29227,679028,81646,363014,24831
GO:0015732	0.044246985383737	0.989069414771059	5	15	prostaglandin transport	BP	13569	1774	Mapk9,P2rx7,P2ry2,Abcc2,Abcc4	50658,29665,29597,25303,170924
GO:0021955	0.044299945260131	0.981889639058794	11	31	central nervous system neuron axonogenesis	BP	13569	1774	Chrnb2,Dcc,Pten,Prkca,Nr2e1,Pafah1b1,Ndel1,Atg7,Nfib,Ptk2,Dcx	54239,25311,50557,24680,684085,83572,170845,312647,29227,25614,84394
GO:0003321	0.0444081092963893	0.993772419259241	3	8	positive regulation of blood pressure by epinephrine-norepinephrine	BP	13569	1774	Adra1a,Pde4d,Drd5	29412,24627,25195
GO:0018242	0.0444191944541072	0.994628637351559	3	6	protein O-linked glycosylation via serine	BP	13569	1774	Galnt2,Galnt1,Galnt13	292090,79214,311039
GO:0008333	0.0445276480637128	0.980945769401179	11	41	endosome to lysosome transport	BP	13569	1774	Stx7,Mgrn1,Vps41,Vamp7,Fam160a2,Sort1,Rab12,Mtm1,Tgfbrap1,Snx27,Dtx3l	60466,302938,306991,85491,293343,83576,25530,288762,301373,260323,498089
GO:0009892	0.0447941054123955	0.961284523421984	314	2084	negative regulation of metabolic process	BP	13569	1774	Hcfc1,Smcr8,Nos1,Fem1a,Atf2,Dcaf1,Irf2bpl,Akap6,Slc7a14,Trim44,Ube2j1,Traf6,Mfn2,Vldlr,Tnks,Adar,Hdac9,Ppm1e,Rbfox2,Picalm,Gsk3b,Srcin1,Trim37,Dyrk1a,Mecp2,Golga2,Ormdl3,Ncoa2,Lrig2,Pias1,Fry,Eif2ak1,Ppargc1a,Hdac4,Zbtb4,Nsd1,Nrxn1,Tbc1d24,Senp2,Eif4enif1,Zfp281,Pten,Arid5b,Flrt1,Ikzf5,Spred1,Arrdc3,Nsd3,Ago3,Notch3,Itch,Prkar2a,Dusp18,Foxo3,P2rx7,Bmpr2,Pdpk1,Mnt,Etf1,Smarcc1,Ireb2,Ago2,Mtdh,Prkc…	363519,497918,24598,316131,81647,315987,314329,64553,499587,362172,297961,311245,64476,25696,290794,81635,687001,360593,362950,89816,84027,56029,360592,25255,29386,64528,360618,83724,310753,300772,304244,27137,83516,363287,287441,306764,60391,287110,78973,305468,305083,50557,309728,499308,309031,296072,309945,290831,313593,56761,311567,29699,305477,294515,29665,140590,81745,287521,307503,301020,6…
GO:0098989	0.0448110992177234	0.996741379327643	3	4	NMDA selective glutamate receptor signaling pathway	BP	13569	1774	Kalrn,Camk2a,Tiam1	84009,25400,304109
GO:0071453	0.0449232749578619	0.971567047574151	31	169	cellular response to oxygen levels	BP	13569	1774	Opa1,Mfn2,Vldlr,Ppargc1a,Gnb1,Pten,Foxo3,Ireb2,Cd34,Slc8a1,Slc11a2,Pcmt1,Itpr2,Mief1,Bach1,Hif1an,Ero1a,Atp7a,Notch1,Dnm1l,Atg7,Cflar,Rbpj,Ccnb1,Casr,Flt1,Txnrd1,Oprd1,Slc9a1,Bcl2,Atp6v1a	171116,64476,25696,83516,24400,50557,294515,64831,305081,29715,25715,25604,81678,315141,304127,309434,171562,24941,25496,114114,312647,117279,679028,25203,24247,54251,58819,24613,24782,24224,685232
GO:2000146	0.0452158756386339	0.969977578266731	38	210	negative regulation of cell motility	BP	13569	1774	Srgap1,Crk,Gsk3b,Ptprg,Dlc1,Ppargc1a,Nav3,Pten,Erbb4,Spred1,Abhd2,Trib1,Lrp1,Clic4,Ldlrad4,Stk24,Notch1,Cx3cr1,Bmpr1a,Ap1ar,Srgap2,Lrch1,Robo1,Mcc,Shh,Osbpl8,Dpysl3,Ptprm,Rbpj,Rap2b,Cxcl12,Ptk2,Acvr1c,Tp53inp1,Ripor2,Bcl2,Drd5,Sema3a	314903,54245,84027,171357,58834,83516,314814,50557,59323,296072,293050,78969,299858,83718,679578,361092,25496,171056,81507,362037,360840,502020,58946,307449,29499,314824,25418,29616,679028,170923,24772,25614,245921,297822,306934,24224,25195,29751
[truncated: 20,776 more rows]
