# Supplementary material for: RNA-sequencing of AVPV and ARH reveals vastly different temporal and transcriptomic responses to estradiol in the female rat hypothalamus
Source: PLoS One. 2021 Aug 18;16(8):e0256148. doi: 10.1371/journal.pone.0256148 (PMC8372949; doi:10.1371/journal.pone.0256148)
Supplement: S16 Table — (CSV) [file pone.0256148.s016.csv]

category	over_represented_pvalue	under_represented_pvalue	numDEInCat	numInCat	term	ontology	numBackground	num.modGenes	geneName	geneID
GO:0035082	1.43893082248683e-14	1	21	45	axoneme assembly	BP	13569	832	Ccdc151,Ak7,Dnah1,Drc1,Tekt2,Dnaaf3,Ccdc114,Dnajb13,Cfap206,Dnaaf1,Iqcg,Dnaaf4,Rsph1,Dnai1,Rsph9,Pih1d3,Dnai2,Spag16,Ccdc40,Lrguk,Rp1	315465,314416,171339,362712,298532,100359753,308594,308857,366347,361419,363796,363096,361818,500442,316238,315915,360654,501158,287867,296968,681377
GO:0001578	4.56840578718995e-14	1	25	68	microtubule bundle formation	BP	13569	832	Ccdc151,Ak7,Dnah1,Tppp3,Drc1,Tekt2,Dnaaf3,Ccdc114,Prc1,Dnajb13,Gas2l2,Cfap206,Dnaaf1,Iqcg,Dnaaf4,Rsph1,Dnai1,Rsph9,Pih1d3,Dnai2,Spag16,Ccdc40,Lrguk,Chp1,Rp1	315465,314416,171339,291966,362712,298532,100359753,308594,308761,308857,287570,366347,361419,363796,363096,361818,500442,316238,315915,360654,501158,287867,296968,64152,681377
GO:0003341	1.20659196398145e-13	1	20	44	cilium movement	BP	13569	832	Ccdc151,Ak7,Dnah1,Tekt2,Tekt3,Ccdc114,Cfap206,Dnaaf1,Dnaaf4,Tekt1,Ropn1l,Dnai1,Rsph9,Pih1d3,Dnai2,Spag16,Ccdc40,Tekt4,Wdr78,Stk36	315465,314416,171339,298532,287392,308594,366347,361419,363096,85270,685646,500442,316238,315915,360654,501158,287867,302991,313417,301516
GO:0070286	6.85600816981115e-10	0.999999999968582	12	22	axonemal dynein complex assembly	BP	13569	832	Ccdc151,Dnah1,Drc1,Tekt2,Dnaaf3,Ccdc114,Dnaaf1,Dnaaf4,Dnai1,Pih1d3,Dnai2,Ccdc40	315465,171339,362712,298532,100359753,308594,361419,363096,500442,315915,360654,287867
GO:0044782	2.69352745902088e-09	1	38	221	cilium organization	BP	13569	832	Ccdc151,Ak7,Dnah1,Cfap126,Rfx2,Drc1,Tekt2,Dnaaf3,Tekt3,Ccdc114,Dnajb13,Mak,Hap1,Kif19,Cfap206,Dnaaf1,Ift81,Iqcg,Nectin2,Dnaaf4,Tekt1,Spata6,Rsph1,Dnai1,Rsph9,Pih1d3,Dnai2,Mns1,Spag16,Ccdc40,Lrguk,Tekt4,Ift52,Fam161a,Stk36,Wdpcp,Rp1,Lama5	315465,314416,171339,498278,301121,362712,298532,100359753,287392,308594,308857,25677,29430,303659,366347,361419,373066,363796,308417,363096,85270,171413,361818,500442,316238,315915,360654,363093,501158,287867,296968,302991,362265,289833,301516,305552,681377,140433
GO:0060271	2.68381638786918e-08	0.999999993818446	35	208	cilium assembly	BP	13569	832	Ccdc151,Ak7,Dnah1,Rfx2,Drc1,Tekt2,Dnaaf3,Tekt3,Ccdc114,Dnajb13,Mak,Hap1,Cfap206,Dnaaf1,Ift81,Iqcg,Dnaaf4,Tekt1,Spata6,Rsph1,Dnai1,Rsph9,Pih1d3,Dnai2,Mns1,Spag16,Ccdc40,Lrguk,Tekt4,Ift52,Fam161a,Stk36,Wdpcp,Rp1,Lama5	315465,314416,171339,301121,362712,298532,100359753,287392,308594,308857,25677,29430,366347,361419,373066,363796,363096,85270,171413,361818,500442,316238,315915,360654,363093,501158,287867,296968,302991,362265,289833,301516,305552,681377,140433
GO:0120031	1.71776872345738e-06	0.999999356393068	46	367	plasma membrane bounded cell projection assembly	BP	13569	832	Ccdc151,Ak7,Dnah1,Rfx2,Drc1,Tekt2,Dnaaf3,Tekt3,Ccdc114,Eps8l2,Dnajb13,Mak,Hap1,Cfap206,Dnaaf1,Ift81,Iqcg,Atp8b1,Dnaaf4,Tekt1,Spata6,Rsph1,Dnai1,Rsph9,Pih1d3,Dnai2,Mns1,Spag16,Ccdc40,Golph3,Lrguk,Tekt4,Itgb4,Dbnl,Arhgap24,Ift52,Vav2,Dock11,Coro1c,Fam161a,Lpar3,Stk36,Ajuba,Wdpcp,Rp1,Lama5	315465,314416,171339,301121,362712,298532,100359753,287392,308594,361674,308857,25677,29430,366347,361419,373066,363796,291555,363096,85270,171413,361818,500442,316238,315915,360654,363093,501158,287867,78961,296968,302991,25724,83527,305156,362265,296603,313438,501841,289833,66025,301516,85265,305552,681377,140433
GO:0007018	2.24400693329626e-06	0.999999276742643	29	188	microtubule-based movement	BP	13569	832	Ccdc151,Wdr63,Ak7,Dnah1,Dynlrb2,Tekt2,Tekt3,Ccdc114,Mak,Hap1,Kif19,Cfap206,Dnaaf1,Ift81,Dnaaf4,Tekt1,Klc3,Ropn1l,Dnai1,Rsph9,Pih1d3,Dnai2,Spag16,Ccdc40,Tekt4,Wdr78,Rab21,Ift52,Stk36	315465,292165,314416,171339,361415,298532,287392,308594,25677,29430,303659,366347,361419,373066,363096,85270,171549,685646,500442,316238,315915,360654,501158,287867,302991,313417,299799,362265,301516
GO:0072080	2.76377046081552e-06	0.999999388499374	18	87	nephron tubule development	BP	13569	832	Gpc3,Calb1,Wnt4,Dchs1,Irx1,Wnt11,Smo,Mtss1,Wnt2b,Agt,Sox9,Heyl,Agtr1a,Irx3,Agtr2,Lama5,Foxd1,Grem1	25236,83839,84426,308912,306659,140584,25273,362918,116466,24179,140586,313575,24180,307721,24182,140433,171299,50566
GO:0030031	2.80981556243934e-06	0.999998853744699	46	373	cell projection assembly	BP	13569	832	Ccdc151,Ak7,Dnah1,Rfx2,Drc1,Tekt2,Dnaaf3,Tekt3,Ccdc114,Eps8l2,Dnajb13,Mak,Hap1,Cfap206,Dnaaf1,Ift81,Iqcg,Atp8b1,Dnaaf4,Tekt1,Spata6,Rsph1,Dnai1,Rsph9,Pih1d3,Dnai2,Mns1,Spag16,Ccdc40,Golph3,Lrguk,Tekt4,Itgb4,Dbnl,Arhgap24,Ift52,Vav2,Dock11,Coro1c,Fam161a,Lpar3,Stk36,Ajuba,Wdpcp,Rp1,Lama5	315465,314416,171339,301121,362712,298532,100359753,287392,308594,361674,308857,25677,29430,366347,361419,373066,363796,291555,363096,85270,171413,361818,500442,316238,315915,360654,363093,501158,287867,78961,296968,302991,25724,83527,305156,362265,296603,313438,501841,289833,66025,301516,85265,305552,681377,140433
GO:0061333	4.52770350454924e-06	0.999999072820741	16	73	renal tubule morphogenesis	BP	13569	832	Gpc3,Wnt4,Dchs1,Irx1,Wnt11,Smo,Mtss1,Wnt2b,Agt,Sox9,Agtr1a,Irx3,Agtr2,Lama5,Foxd1,Grem1	25236,84426,308912,306659,140584,25273,362918,116466,24179,140586,24180,307721,24182,140433,171299,50566
GO:0061326	5.57759137866798e-06	0.999998692542882	18	91	renal tubule development	BP	13569	832	Gpc3,Calb1,Wnt4,Dchs1,Irx1,Wnt11,Smo,Mtss1,Wnt2b,Agt,Sox9,Heyl,Agtr1a,Irx3,Agtr2,Lama5,Foxd1,Grem1	25236,83839,84426,308912,306659,140584,25273,362918,116466,24179,140586,313575,24180,307721,24182,140433,171299,50566
GO:0001539	7.09416202767153e-06	0.999999456291409	8	19	cilium or flagellum-dependent cell motility	BP	13569	832	Dnah1,Drc1,Tekt2,Tekt3,Tekt1,Rsph9,Spag16,Tekt4	171339,362712,298532,287392,85270,316238,501158,302991
GO:0060285	7.09416202767153e-06	0.999999456291409	8	19	cilium-dependent cell motility	BP	13569	832	Dnah1,Drc1,Tekt2,Tekt3,Tekt1,Rsph9,Spag16,Tekt4	171339,362712,298532,287392,85270,316238,501158,302991
GO:0007187	7.62192860643497e-06	0.99999775315415	23	139	G-protein coupled receptor signaling pathway, coupled to cyclic nucleotide second messenger	BP	13569	832	Ptger2,Calcr,Vip,Mc3r,Calca,Adra2a,Tsku,Grm6,Ptger3,Adcy6,Adcyap1,Tshr,Gpr1,Adcy8,Grm2,Sstr3,Gnai2,Sstr2,Anxa1,Insl3,Agtr2,Avpr1b,Galr3	81752,116506,117064,29310,24241,25083,308843,24419,24929,25289,24166,25360,25457,29241,24415,171044,81664,54305,25380,114215,24182,29462,29235
GO:0007368	8.80910401095604e-06	0.9999978593335	18	92	determination of left/right symmetry	BP	13569	832	Ccdc151,Tgif1,Tbxt,Drc1,Daw1,Dnaaf3,Dnaaf1,Pcsk5,Dnaaf4,Dnai1,Folr1,Tbx1,Smo,Dnai2,Ccdc40,Zic3,Ift52,Bicc1	315465,316742,292301,362712,363267,100359753,361419,116548,363096,500442,171049,360737,25273,360654,287867,367944,362265,361832
GO:0009855	9.01300426024707e-06	0.99999769763185	19	101	determination of bilateral symmetry	BP	13569	832	Ccdc151,Tgif1,Tbxt,Drc1,Daw1,Dnaaf3,Dnaaf1,Pcsk5,Dnaaf4,Dnai1,Folr1,Tbx1,Smo,Dnai2,Ccdc40,Zic3,Ift52,Bicc1,Grem1	315465,316742,292301,362712,363267,100359753,361419,116548,363096,500442,171049,360737,25273,360654,287867,367944,362265,361832,50566
GO:0007389	9.10835523663965e-06	0.999996171580301	41	331	pattern specification process	BP	13569	832	Gpc3,Ccdc151,Tgif1,Tbxt,Drc1,Daw1,Dlx1,Dnaaf3,Ssbp3,Dnaaf1,Pcsk5,Dnaaf4,Nr2f2,Foxb1,Uncx,Dchs1,Fezf1,Dnai1,Folr1,Irx1,Wnt3,Tbx1,Smo,Dnai2,Mns1,Lrp2,Ccdc40,Zic3,Wnt2b,Gli1,Msx1,Ift52,Tcf7l1,Irx3,Bicc1,Sim2,Pax7,Fezf2,Foxd1,Satb2,Grem1	25236,315465,316742,292301,362712,363267,296500,100359753,84354,361419,116548,363096,113984,367106,29375,308912,500048,500442,171049,306659,24882,360737,25273,360654,363093,29216,287867,367944,116466,140589,81710,362265,312451,307721,361832,304071,500574,305719,171299,501145,50566
GO:0044703	9.41234732332156e-06	0.999995075626292	77	790	multi-organism reproductive process	BP	13569	832	Il1rn,Nppa,Vip,Ak7,Nhlh2,Calca,Pam,Rfx2,Tbxt,Adra2a,Th,Spata46,Tekt3,Mak,Akap14,Ift81,Pcsk5,Iqcg,Mgat4d,Nectin2,Irf1,Ptger3,Maged2,Nr2f2,Ropn1l,Ddo,Spata6,Wnt4,Rspo1,Krt9,Lin28a,Rsph1,Ctsb,Nr0b1,Wnt3,Cast,Tesmin,Smo,Mns1,Pnoc,Sfrp4,Spag16,Lrguk,Sstr3,Klhl26,Klhl10,Tekt4,Spata20,Gli1,Oxt,Spa17,Mycbp,Agt,Sstr2,Dmrta1,Itgb4,Plb1,Igfbp5,Lmna,Tcp11,Sox9,Tcp1,Avpr1a,Vgf,Catsper3,Adam3a,Slc26a3,Prss21,A…	60582,24602,117064,314416,295327,24241,25508,301121,292301,25083,25085,498274,287392,25677,60332,373066,116548,363796,304646,308417,24508,24929,113947,113984,685646,685325,171413,84426,313589,266717,500562,361818,64529,58850,24882,25403,309142,25273,363093,25516,89803,501158,296968,171044,290657,303533,302991,360604,140589,25504,85244,100361133,24179,54305,313352,25724,192259,25285,60374,309641,1…
GO:0072078	9.60854354981518e-06	0.999998025901863	15	69	nephron tubule morphogenesis	BP	13569	832	Gpc3,Wnt4,Dchs1,Irx1,Wnt11,Smo,Wnt2b,Agt,Sox9,Agtr1a,Irx3,Agtr2,Lama5,Foxd1,Grem1	25236,84426,308912,306659,140584,25273,116466,24179,140586,24180,307721,24182,140433,171299,50566
GO:0009799	1.04381998734645e-05	0.999997301893486	19	102	specification of symmetry	BP	13569	832	Ccdc151,Tgif1,Tbxt,Drc1,Daw1,Dnaaf3,Dnaaf1,Pcsk5,Dnaaf4,Dnai1,Folr1,Tbx1,Smo,Dnai2,Ccdc40,Zic3,Ift52,Bicc1,Grem1	315465,316742,292301,362712,363267,100359753,361419,116548,363096,500442,171049,360737,25273,360654,287867,367944,362265,361832,50566
GO:0072088	1.08914140863809e-05	0.999997733548738	15	70	nephron epithelium morphogenesis	BP	13569	832	Gpc3,Wnt4,Dchs1,Irx1,Wnt11,Smo,Wnt2b,Agt,Sox9,Agtr1a,Irx3,Agtr2,Lama5,Foxd1,Grem1	25236,84426,308912,306659,140584,25273,116466,24179,140586,24180,307721,24182,140433,171299,50566
GO:0060294	1.1191498351464e-05	0.999999304684453	7	15	cilium movement involved in cell motility	BP	13569	832	Dnah1,Tekt2,Tekt3,Tekt1,Rsph9,Spag16,Tekt4	171339,298532,287392,85270,316238,501158,302991
GO:0001657	1.20484956220512e-05	0.99999699097693	18	95	ureteric bud development	BP	13569	832	Gpc3,Sim1,Bmper,Calb1,Wnt4,Dchs1,Wnt11,Smo,Ret,Wnt2b,Agt,Sox9,Agtr1a,Agtr2,Lama5,Foxd1,Cat,Grem1	25236,309888,300455,83839,84426,308912,140584,25273,24716,116466,24179,140586,24180,24182,140433,171299,24248,50566
GO:0007218	1.35549278120899e-05	0.999996899350723	16	87	neuropeptide signaling pathway	BP	13569	832	Nppa,Calca,Hcrtr1,NMS,Adcyap1,Kiss1r,Gpr1,Pnoc,Nmur2,Sstr3,Hcrt,Ltb4r,Sstr2,Gal,Gpr83,Galr3	24602,24241,25593,497196,24166,78976,25457,25516,64042,171044,25723,59264,54305,29141,140595,29235
GO:0072163	1.4092896929671e-05	0.99999643378492	18	96	mesonephric epithelium development	BP	13569	832	Gpc3,Sim1,Bmper,Calb1,Wnt4,Dchs1,Wnt11,Smo,Ret,Wnt2b,Agt,Sox9,Agtr1a,Agtr2,Lama5,Foxd1,Cat,Grem1	25236,309888,300455,83839,84426,308912,140584,25273,24716,116466,24179,140586,24180,24182,140433,171299,24248,50566
GO:0072164	1.4092896929671e-05	0.99999643378492	18	96	mesonephric tubule development	BP	13569	832	Gpc3,Sim1,Bmper,Calb1,Wnt4,Dchs1,Wnt11,Smo,Ret,Wnt2b,Agt,Sox9,Agtr1a,Agtr2,Lama5,Foxd1,Cat,Grem1	25236,309888,300455,83839,84426,308912,140584,25273,24716,116466,24179,140586,24180,24182,140433,171299,24248,50566
GO:0072028	1.59398343316307e-05	0.999996558037962	15	72	nephron morphogenesis	BP	13569	832	Gpc3,Wnt4,Dchs1,Irx1,Wnt11,Smo,Wnt2b,Agt,Sox9,Agtr1a,Irx3,Agtr2,Lama5,Foxd1,Grem1	25236,84426,308912,306659,140584,25273,116466,24179,140586,24180,307721,24182,140433,171299,50566
GO:0015849	1.6526996436219e-05	0.999993464213148	34	259	organic acid transport	BP	13569	832	Il1rn,Plin2,Trh,Slc17a6,Slc16a8,Pla2g2c,Kiss1r,Folr1,Grm2,Slc46a1,Lrp2,Nmur2,Slc1a5,Slc38a4,Oxt,Pla2r1,Pla2g2d,Slc17a5,Agt,Slco1a2,Slc2a9,Avpr1a,Slc25a15,Slc7a9,Anxa1,Slc26a3,Avp,Syt4,Stk39,Agtr2,Arg1,Avpr1b,Slco2a1,Slc10a3	60582,298199,25569,84487,65200,29387,78976,171049,24415,303333,29216,64042,292657,170573,25504,295631,298579,363103,24179,80900,501925,25107,306574,116726,25380,114629,24221,64440,54348,24182,29221,29462,24546,501665
GO:0072073	1.67372492956118e-05	0.999994955570156	22	135	kidney epithelium development	BP	13569	832	Gpc3,Sim1,Bmper,Calb1,Wnt4,Dchs1,Irx1,Wnt11,Smo,Ret,Mtss1,Wnt2b,Agt,Sox9,Heyl,Agtr1a,Irx3,Agtr2,Lama5,Foxd1,Cat,Grem1	25236,309888,300455,83839,84426,308912,306659,140584,25273,24716,362918,116466,24179,140586,313575,24180,307721,24182,140433,171299,24248,50566
GO:0090184	2.06167247373685e-05	0.999996805587567	11	41	positive regulation of kidney development	BP	13569	832	Wnt4,Lin28a,Smo,Ret,Wnt2b,Agt,Sox9,Agtr1a,Agtr2,Foxd1,Grem1	84426,500562,25273,24716,116466,24179,140586,24180,24182,171299,50566
GO:0035295	2.20725121228254e-05	0.999988751219307	61	592	tube development	BP	13569	832	Gpc3,Sim1,Tgif1,Tp73,Tbxt,Pkdcc,Ssbp3,Dnaaf1,Bmper,Sparc,Pcsk5,Calb1,Foxb1,Wnt4,Dchs1,Mthfd1l,Foxp4,Stk40,Sox2,Folr1,Irx1,Wnt11,Tbx1,Smo,Lrp2,Ret,Ccdc40,Zic3,Rspo2,Mtss1,Wnt2b,Loxl3,Gli1,Spint1,Agt,Plod3,Cthrc1,Ass1,Itgb4,Igfbp5,Sox9,Ift52,Cxcl10,Csf1,Plxnb2,Ephb3,Heyl,Agtr1a,Hmgcs2,Otc,Irx3,Agtr2,Sim2,Myocd,Pax7,Arg1,Lama5,Foxd1,Shox2,Cat,Grem1	25236,309888,316742,362675,292301,313860,84354,361419,300455,24791,116548,83839,367106,84426,308912,361472,363185,360230,499593,171049,306659,140584,360737,25273,29216,24716,287867,367944,500863,362918,116466,312478,140589,311331,24179,288583,282836,25698,25724,25285,140586,362265,245920,78965,315217,287989,313575,24180,24450,25611,307721,24182,304071,246297,500574,29221,140433,171299,25546,24248…
GO:0001823	2.41828361898652e-05	0.999993592343735	18	100	mesonephros development	BP	13569	832	Gpc3,Sim1,Bmper,Calb1,Wnt4,Dchs1,Wnt11,Smo,Ret,Wnt2b,Agt,Sox9,Agtr1a,Agtr2,Lama5,Foxd1,Cat,Grem1	25236,309888,300455,83839,84426,308912,140584,25273,24716,116466,24179,140586,24180,24182,140433,171299,24248,50566
GO:0097722	2.54522895602407e-05	0.999994243228063	15	75	sperm motility	BP	13569	832	Dnah1,Tekt2,Tekt3,Iqcg,Tekt1,Ropn1l,Dnai1,Pih1d3,Spag16,Ccdc40,Tekt4,Sord,Catsper3,Adam3a,Rgn	171339,298532,287392,363796,85270,685646,500442,315915,501158,287867,302991,24788,290989,57021,25106
GO:0072009	2.9543633450477e-05	0.999992033163636	18	102	nephron epithelium development	BP	13569	832	Gpc3,Calb1,Wnt4,Dchs1,Irx1,Wnt11,Smo,Mtss1,Wnt2b,Agt,Sox9,Heyl,Agtr1a,Irx3,Agtr2,Lama5,Foxd1,Grem1	25236,83839,84426,308912,306659,140584,25273,362918,116466,24179,140586,313575,24180,307721,24182,140433,171299,50566
GO:0060993	3.25597217852315e-05	0.999991993813762	16	85	kidney morphogenesis	BP	13569	832	Gpc3,Calb1,Wnt4,Dchs1,Irx1,Wnt11,Smo,Wnt2b,Agt,Sox9,Agtr1a,Irx3,Agtr2,Lama5,Foxd1,Grem1	25236,83839,84426,308912,306659,140584,25273,116466,24179,140586,24180,307721,24182,140433,171299,50566
GO:0046942	3.27571877339437e-05	0.999986760998044	33	256	carboxylic acid transport	BP	13569	832	Il1rn,Plin2,Trh,Slc17a6,Slc16a8,Pla2g2c,Kiss1r,Folr1,Grm2,Slc46a1,Lrp2,Nmur2,Slc1a5,Slc38a4,Oxt,Pla2r1,Pla2g2d,Slc17a5,Agt,Slco1a2,Avpr1a,Slc25a15,Slc7a9,Anxa1,Slc26a3,Avp,Syt4,Stk39,Agtr2,Arg1,Avpr1b,Slco2a1,Slc10a3	60582,298199,25569,84487,65200,29387,78976,171049,24415,303333,29216,64042,292657,170573,25504,295631,298579,363103,24179,80900,25107,306574,116726,25380,114629,24221,64440,54348,24182,29221,29462,24546,501665
GO:0001655	3.55337926025364e-05	0.999984356354579	39	328	urogenital system development	BP	13569	832	Gpc3,Sim1,Ephb2,Tp73,Odc1,Fbn1,Bmper,Pcsk5,Calb1,Foxb1,Wnt4,Dchs1,Lin28a,Irx1,Wnt11,Smo,Ret,Mtss1,Wnt2b,Gli1,Agt,Ass1,Itgb4,Sox9,Ephb3,Heyl,Agtr1a,Anxa1,Itga8,Hmgcs2,Irx3,Agtr2,Myocd,Wdpcp,Lama5,Foxd1,Rgn,Cat,Grem1	25236,309888,313633,362675,24609,83727,300455,116548,83839,367106,84426,308912,500562,306659,140584,25273,24716,362918,116466,140589,24179,25698,25724,140586,287989,313575,24180,25380,364786,24450,307721,24182,246297,305552,140433,171299,25106,24248,50566
GO:0036158	4.46401966343083e-05	0.999997318982577	6	13	outer dynein arm assembly	BP	13569	832	Ccdc151,Ccdc114,Dnaaf1,Dnaaf4,Dnai1,Dnai2	315465,308594,361419,363096,500442,360654
GO:0060675	4.70633032945864e-05	0.999990177826172	13	61	ureteric bud morphogenesis	BP	13569	832	Gpc3,Wnt4,Dchs1,Wnt11,Smo,Wnt2b,Agt,Sox9,Agtr1a,Agtr2,Lama5,Foxd1,Grem1	25236,84426,308912,140584,25273,116466,24179,140586,24180,24182,140433,171299,50566
GO:0072171	5.66714383361199e-05	0.999987923927648	13	62	mesonephric tubule morphogenesis	BP	13569	832	Gpc3,Wnt4,Dchs1,Wnt11,Smo,Wnt2b,Agt,Sox9,Agtr1a,Agtr2,Lama5,Foxd1,Grem1	25236,84426,308912,140584,25273,116466,24179,140586,24180,24182,140433,171299,50566
GO:0048513	6.19841550953365e-05	0.999956682501169	212	2814	animal organ development	BP	13569	832	Efhc1,Cd83,Gpc3,Sim1,Mlf1,Ccdc151,Nppa,Calcr,Dyrk3,Ak7,Tmie,Myo7a,Tgif1,Mfng,Ephb2,Cbln1,Tp73,Calca,Slc17a6,Rhd,Dlk1,Pam,P2rx2,Tbxt,Th,Drc1,Daw1,Dlx1,Hmx2,Dnaaf3,Pkdcc,Bid,Odc1,Slc44a4,Fbn1,Hap1,Ssbp3,Tsku,Six6,Grm6,Dnaaf1,Etnk2,Bmper,Sparc,Pcsk5,Plcd3,Atp8b1,Lhx5,Atp2c2,Dnaaf4,Gaa,Irf1,Ptger3,Calb1,Whrn,Gtf3c5,Nr2f2,Spata5,Foxb1,Uncx,Adcyap1,Wnt4,Dchs1,Tspo,Cnga3,Tshr,Krt9,Mthfd1l,Foxp4,Fezf1,Li…	301295,361226,25236,309888,310483,315465,24602,116506,304775,314416,501061,266714,316742,315119,313633,498922,362675,24241,84487,60414,114587,25508,114115,292301,25085,362712,363267,296500,293538,100359753,313860,64625,24609,294255,83727,29430,84354,308843,314221,24419,361419,360843,300455,24791,116548,287745,291555,124451,171496,363096,367562,24508,24929,83839,313255,362095,113984,361935,367106,…
GO:0019953	6.40024522916504e-05	0.999965691941706	61	619	sexual reproduction	BP	13569	832	Vip,Ak7,Nhlh2,Rfx2,Tbxt,Th,Spata46,Tekt3,Mak,Akap14,Ift81,Iqcg,Mgat4d,Nectin2,Nr2f2,Ropn1l,Ddo,Spata6,Wnt4,Rspo1,Krt9,Lin28a,Rsph1,Ctsb,Nr0b1,Wnt3,Cast,Tesmin,Smo,Mns1,Spag16,Lrguk,Sstr3,Klhl26,Klhl10,Tekt4,Spata20,Gli1,Oxt,Spa17,Mycbp,Agt,Sstr2,Dmrta1,Plb1,Lmna,Tcp11,Sox9,Tcp1,Avpr1a,Vgf,Catsper3,Adam3a,Slc26a3,Prss21,Avp,Spata24,Insl3,Mei4,Rgn,Fosl1	117064,314416,295327,301121,292301,25085,498274,287392,25677,60332,373066,363796,304646,308417,113984,685646,685325,171413,84426,313589,266717,500562,361818,64529,58850,24882,25403,309142,25273,363093,501158,296968,171044,290657,303533,302991,360604,140589,25504,85244,100361133,24179,54305,313352,192259,60374,309641,140586,24818,25107,29461,290989,57021,114629,353251,24221,291676,114215,679805,25…
GO:0030317	6.4395792955207e-05	0.999985013465978	14	72	flagellated sperm motility	BP	13569	832	Dnah1,Tekt2,Tekt3,Iqcg,Tekt1,Ropn1l,Dnai1,Pih1d3,Spag16,Ccdc40,Tekt4,Sord,Catsper3,Rgn	171339,298532,287392,363796,85270,685646,500442,315915,501158,287867,302991,24788,290989,25106
GO:0001658	7.29455362361208e-05	0.999985285459431	12	55	branching involved in ureteric bud morphogenesis	BP	13569	832	Gpc3,Wnt4,Dchs1,Smo,Wnt2b,Agt,Sox9,Agtr1a,Agtr2,Lama5,Foxd1,Grem1	25236,84426,308912,25273,116466,24179,140586,24180,24182,140433,171299,50566
GO:0007017	7.43010892760216e-05	0.999961515643136	54	527	microtubule-based process	BP	13569	832	Ccdc151,Wdr63,Ak7,Aurkb,Dnah1,Tppp3,Dynlrb2,Drc1,Tekt2,Dnaaf3,Tekt3,Ccdc114,Prc1,Dnajb13,Mak,Gas2l2,Hap1,Deup1,Kif19,Cfap206,Dnaaf1,Ift81,Iqcg,Dnaaf4,Tekt1,Klc3,Ropn1l,Rsph1,Dnai1,Rsph9,Pih1d3,Dnai2,Dynlt1,Spag16,Ccdc40,Lrguk,Mid1ip1,Tekt4,Chmp4c,Wdr78,Ptpa,Hepacam2,Rab21,Lmna,Chp1,Ift52,Cenpa,Stk36,Ccdc8,Dock7,Ralbp1,Rp1,Chek2,Tubb4a	315465,292165,314416,114592,171339,291966,361415,362712,298532,100359753,287392,308594,308761,308857,25677,287570,29430,315438,303659,366347,361419,373066,363796,363096,85270,171549,685646,361818,500442,316238,315915,360654,83462,501158,287867,296968,404280,302991,361916,313417,362102,296846,299799,60374,64152,362265,298850,301516,494320,313388,84014,681377,114212,29213
GO:0046717	8.41705441698596e-05	0.999976198179891	17	102	acid secretion	BP	13569	832	Il1rn,Trh,Ptger3,Pla2g2c,Kiss1r,Grm2,Nmur2,Slc1a5,Oxt,Pla2r1,Pla2g2d,Avpr1a,Anxa1,Avp,Syt4,Agtr2,Avpr1b	60582,25569,24929,29387,78976,24415,64042,292657,25504,295631,298579,25107,25380,24221,64440,24182,29462
GO:0060429	9.11444057918993e-05	0.999945934248664	83	915	epithelium development	BP	13569	832	Plet1,Gpc3,Sim1,Myo7a,Tgif1,Tbxt,Slc44a4,Ssbp3,Deup1,Dnaaf1,Bmper,Atp2c2,Calb1,Whrn,Nr2f2,Foxb1,Wnt4,Dchs1,Mthfd1l,Foxp4,Ctsb,Sox2,Nr0b1,Folr1,Irx1,Scnn1b,Wnt11,Wnt3,Tbx1,Smo,Car9,Sfrp4,Lrp2,Ret,Ccdc40,Bfsp1,Zic3,Rspo2,Mtss1,Wnt2b,Loxl3,Gli1,Tnmd,Spint1,Agt,Plod3,Gal,Cthrc1,Krt36,Igfbp5,Msx1,Hsd17b4,Sox9,Arhgap24,Ift52,Cxcl10,Csf1,Plxnb2,Llgl2,Grxcr1,Cldn3,Heyl,Agtr1a,Anxa1,Slitrk6,Ajuba,Adamtsl4…	363060,25236,309888,266714,316742,292301,294255,84354,315438,361419,300455,171496,83839,313255,113984,367106,84426,308912,361472,363185,64529,499593,58850,171049,306659,24767,140584,24882,360737,25273,313495,89803,29216,24716,287867,25394,367944,500863,362918,116466,312478,140589,64104,311331,24179,288583,29141,282836,287698,25285,81710,79244,140586,305156,362265,245920,78965,315217,360661,498355…
GO:0015837	0.00010993574147425	0.999969644915537	16	94	amine transport	BP	13569	832	Il1rn,Trh,Gck,Th,Slc18a2,Ptger3,Oxt,Agt,Avpr1a,Avp,Syt4,Stk39,Agtr2,Arg1,Avpr1b,Stx1a	60582,25569,24385,25085,25549,24929,25504,24179,25107,24221,64440,54348,24182,29221,29462,116470
GO:0072001	0.000137032313265208	0.999939059215413	34	289	renal system development	BP	13569	832	Gpc3,Sim1,Tp73,Odc1,Fbn1,Bmper,Pcsk5,Calb1,Wnt4,Dchs1,Lin28a,Irx1,Wnt11,Smo,Ret,Mtss1,Wnt2b,Agt,Ass1,Itgb4,Sox9,Heyl,Agtr1a,Itga8,Hmgcs2,Irx3,Agtr2,Myocd,Wdpcp,Lama5,Foxd1,Rgn,Cat,Grem1	25236,309888,362675,24609,83727,300455,116548,83839,84426,308912,500562,306659,140584,25273,24716,362918,116466,24179,25698,25724,140586,313575,24180,364786,24450,307721,24182,246297,305552,140433,171299,25106,24248,50566
GO:0007186	0.000140317463642625	0.999923023533121	59	631	G-protein coupled receptor signaling pathway	BP	13569	832	Ptger2,Nppa,Calcr,Vip,Mc3r,Brs3,Calca,Gng2,Adra2a,Gabre,Tsku,Hcrtr1,Grm6,Gpr50,NMS,Bhlha15,Ptger3,Adcy6,Rph3al,Adcyap1,Kiss1r,Tshr,Baiap3,Gpr1,Adcy8,Grm2,Gabbr2,Smo,Dynlt1,Pnoc,Sfrp4,Usp20,Nmur2,Sstr3,Hcrt,Gnai2,Agt,Ltb4r,Sstr2,Adgrg5,Gal,Gprasp1,Pde6h,Cxcl10,Avpr1a,Rgs16,Lpar3,Gpr83,Agtr1a,Anxa1,Gprc5a,Cish,Insl3,Ano1,Agtr2,Cxcl9,Olr1309,Avpr1b,Galr3	81752,24602,116506,117064,29310,260319,24241,80850,25083,65191,308843,25593,24419,117097,497196,25334,24929,25289,171123,24166,78976,25360,106146145,25457,29241,24415,83633,25273,83462,25516,89803,311856,64042,171044,25723,81664,24179,59264,54305,307645,29141,171407,114248,245920,25107,360857,66025,140595,24180,25380,312790,83681,114215,309135,24182,246759,300610,29462,29235
GO:0036159	0.000158298326236391	0.999991676212357	5	10	inner dynein arm assembly	BP	13569	832	Dnah1,Tekt2,Dnaaf1,Dnaaf4,Ccdc40	171339,298532,361419,363096,287867
GO:0090190	0.000158450255446455	0.999982659983385	7	21	positive regulation of branching involved in ureteric bud morphogenesis	BP	13569	832	Smo,Wnt2b,Agt,Sox9,Agtr1a,Agtr2,Grem1	25273,116466,24179,140586,24180,24182,50566
GO:0048562	0.000187436762779247	0.999921237999095	29	235	embryonic organ morphogenesis	BP	13569	832	Tmie,Myo7a,Ephb2,Tbxt,Th,Hmx2,Slc44a4,Fbn1,Dnaaf1,Whrn,Tshr,Mthfd1l,Sox2,Folr1,Wnt11,Tbx1,Smo,Ccdc40,Zic3,Gli1,Cthrc1,Msx1,Sox9,Ift52,Itga8,Slitrk6,Wdpcp,Shox2,Satb2	501061,266714,313633,292301,25085,293538,294255,83727,361419,313255,25360,361472,499593,171049,140584,360737,25273,287867,367944,140589,282836,81710,140586,362265,364786,290467,305552,25546,501145
GO:0007188	0.000188659217043784	0.99993792358059	19	127	adenylate cyclase-modulating G-protein coupled receptor signaling pathway	BP	13569	832	Ptger2,Calcr,Vip,Mc3r,Calca,Adra2a,Tsku,Grm6,Ptger3,Adcy6,Adcyap1,Tshr,Adcy8,Grm2,Gnai2,Sstr2,Insl3,Avpr1b,Galr3	81752,116506,117064,29310,24241,25083,308843,24419,24929,25289,24166,25360,29241,24415,81664,54305,114215,29462,29235
GO:0015711	0.000197927618315695	0.999905750360377	38	341	organic anion transport	BP	13569	832	Il1rn,Plin2,Trh,Slc17a6,Slc44a4,Atp8b1,Ptger3,Slc16a8,Osbpl5,Pla2g2c,Kiss1r,Folr1,Grm2,Slc46a1,Lrp2,Nmur2,Slc1a5,Slc38a4,Oxt,Pla2r1,Pla2g2d,Slc17a5,Agt,Slco1a2,Slc2a9,Avpr1a,Slc25a15,Slc7a9,Anxa1,Slc26a3,Avp,Syt4,Stk39,Agtr2,Arg1,Avpr1b,Slco2a1,Slc10a3	60582,298199,25569,84487,294255,291555,24929,65200,361686,29387,78976,171049,24415,303333,29216,64042,292657,170573,25504,295631,298579,363103,24179,80900,501925,25107,306574,116726,25380,114629,24221,64440,54348,24182,29221,29462,24546,501665
GO:0001822	0.000208160405853958	0.999907705612085	32	272	kidney development	BP	13569	832	Gpc3,Sim1,Tp73,Odc1,Fbn1,Bmper,Pcsk5,Calb1,Wnt4,Dchs1,Lin28a,Irx1,Wnt11,Smo,Ret,Mtss1,Wnt2b,Agt,Ass1,Sox9,Heyl,Agtr1a,Itga8,Hmgcs2,Irx3,Agtr2,Wdpcp,Lama5,Foxd1,Rgn,Cat,Grem1	25236,309888,362675,24609,83727,300455,116548,83839,84426,308912,500562,306659,140584,25273,24716,362918,116466,24179,25698,140586,313575,24180,364786,24450,307721,24182,305552,140433,171299,25106,24248,50566
GO:0000003	0.000210859337447279	0.99986597659515	98	1158	reproduction	BP	13569	832	Il1rn,Nppa,Vip,Ak7,Nhlh2,Calca,Pam,Rfx2,Tbxt,Adra2a,Th,Spata46,Tekt3,Mak,Cpeb1,Akap14,Etnk2,Ift81,Pcsk5,Iqcg,Plcd3,Mgat4d,Nectin2,Irf1,Ptger3,Maged2,Nr2f2,Ropn1l,Ddo,Spata6,Adcyap1,Wnt4,Rspo1,Krt9,Lin28a,Rsph1,Ctsb,Sox2,Krt8,Nr0b1,Wnt3,Mmp23,Cast,Tesmin,Smo,Mns1,Pnoc,Sfrp4,Lrp2,Spag16,Lrguk,Sstr3,Wnt2b,Klhl26,Klhl10,Tekt4,Spata20,Gli1,Spint1,Oxt,Spa17,Mycbp,Agt,Sstr2,Dmrta1,Itgb4,Rrm1,Plb1,Igfbp5…	60582,24602,117064,314416,295327,24241,25508,301121,292301,25083,25085,498274,287392,25677,293056,60332,360843,373066,116548,363796,287745,304646,308417,24508,24929,113947,113984,685646,685325,171413,24166,84426,313589,266717,500562,361818,64529,499593,25626,58850,24882,94339,25403,309142,25273,363093,25516,89803,29216,501158,296968,171044,116466,290657,303533,302991,360604,140589,311331,25504,85…
GO:0048729	0.000216324657709787	0.999883280707514	53	533	tissue morphogenesis	BP	13569	832	Plet1,Gpc3,Tgif1,Tbxt,Dnaaf1,Wnt4,Dchs1,Mthfd1l,Sox2,Folr1,Irx1,Scnn1b,Wnt11,Wnt3,Tbx1,Smo,Car9,Lrp2,Ret,Ccdc40,Zic3,Rspo2,Mtss1,Wnt2b,Spint1,Tnni3,Agt,Plod3,Cthrc1,Itgb4,Igfbp5,Msx1,Sox9,Arhgap24,Ift52,Cxcl10,Csf1,Plxnb2,Llgl2,Heyl,Agtr1a,Itga8,Tcf7l1,Ajuba,Irx3,Agtr2,Pax7,Tmem100,Lama5,Foxd1,Shox2,Tgfb1i1,Grem1	363060,25236,316742,292301,361419,84426,308912,361472,499593,171049,306659,24767,140584,24882,360737,25273,313495,29216,24716,287867,367944,500863,362918,116466,311331,29248,24179,288583,282836,25724,25285,81710,140586,305156,362265,245920,78965,315217,360661,313575,24180,364786,312451,85265,307721,24182,500574,497979,140433,171299,25546,84574,50566
GO:0061213	0.000217153264033494	0.999974626044273	7	22	positive regulation of mesonephros development	BP	13569	832	Smo,Wnt2b,Agt,Sox9,Agtr1a,Agtr2,Grem1	25273,116466,24179,140586,24180,24182,50566
GO:0032890	0.000225153536650334	0.999947844713038	12	62	regulation of organic acid transport	BP	13569	832	Il1rn,Trh,Oxt,Pla2r1,Agt,Avpr1a,Avp,Syt4,Stk39,Agtr2,Arg1,Avpr1b	60582,25569,25504,295631,24179,25107,24221,64440,54348,24182,29221,29462
GO:0042214	0.000240129507967985	1	3	3	terpene metabolic process	BP	13569	832	Th,Bco2,Bco1	25085,315644,114106
GO:0035239	0.000269137053908632	0.999869654714706	38	348	tube morphogenesis	BP	13569	832	Gpc3,Tgif1,Tp73,Tbxt,Dnaaf1,Wnt4,Dchs1,Mthfd1l,Foxp4,Sox2,Folr1,Irx1,Wnt11,Tbx1,Smo,Lrp2,Ret,Ccdc40,Zic3,Rspo2,Mtss1,Wnt2b,Spint1,Agt,Cthrc1,Sox9,Ift52,Cxcl10,Csf1,Plxnb2,Ephb3,Agtr1a,Irx3,Agtr2,Lama5,Foxd1,Shox2,Grem1	25236,316742,362675,292301,361419,84426,308912,361472,363185,499593,171049,306659,140584,360737,25273,29216,24716,287867,367944,500863,362918,116466,311331,24179,282836,140586,362265,245920,78965,315217,287989,24180,307721,24182,140433,171299,25546,50566
GO:0072006	0.000271488801624277	0.999907834275892	19	130	nephron development	BP	13569	832	Gpc3,Calb1,Wnt4,Dchs1,Irx1,Wnt11,Smo,Ret,Mtss1,Wnt2b,Agt,Sox9,Heyl,Agtr1a,Irx3,Agtr2,Lama5,Foxd1,Grem1	25236,83839,84426,308912,306659,140584,25273,24716,362918,116466,24179,140586,313575,24180,307721,24182,140433,171299,50566
GO:0055078	0.000281994190995479	0.999950573805354	9	38	sodium ion homeostasis	BP	13569	832	Mc3r,Scnn1b,Oxt,Atp1b2,Agt,Avpr1a,Avp,Agtr2,Cyp11b3	29310,24767,25504,24214,24179,25107,24221,24182,353498
GO:0090183	0.00030690470396827	0.99993223167247	11	54	regulation of kidney development	BP	13569	832	Wnt4,Lin28a,Smo,Ret,Wnt2b,Agt,Sox9,Agtr1a,Agtr2,Foxd1,Grem1	84426,500562,25273,24716,116466,24179,140586,24180,24182,171299,50566
GO:0022414	0.000309536131102494	0.999801176670344	97	1156	reproductive process	BP	13569	832	Il1rn,Nppa,Vip,Ak7,Nhlh2,Calca,Pam,Rfx2,Tbxt,Adra2a,Th,Spata46,Tekt3,Mak,Cpeb1,Akap14,Etnk2,Ift81,Pcsk5,Iqcg,Plcd3,Mgat4d,Nectin2,Irf1,Ptger3,Maged2,Nr2f2,Ropn1l,Ddo,Spata6,Adcyap1,Wnt4,Rspo1,Krt9,Lin28a,Rsph1,Ctsb,Sox2,Krt8,Nr0b1,Wnt3,Cast,Tesmin,Smo,Mns1,Pnoc,Sfrp4,Lrp2,Spag16,Lrguk,Sstr3,Wnt2b,Klhl26,Klhl10,Tekt4,Spata20,Gli1,Spint1,Oxt,Spa17,Mycbp,Agt,Sstr2,Dmrta1,Itgb4,Rrm1,Plb1,Igfbp5,Msx1,…	60582,24602,117064,314416,295327,24241,25508,301121,292301,25083,25085,498274,287392,25677,293056,60332,360843,373066,116548,363796,287745,304646,308417,24508,24929,113947,113984,685646,685325,171413,24166,84426,313589,266717,500562,361818,64529,499593,25626,58850,24882,25403,309142,25273,363093,25516,89803,29216,501158,296968,171044,116466,290657,303533,302991,360604,140589,311331,25504,85244,10…
GO:0051412	0.00034535001451506	0.999937484210613	9	39	response to corticosterone	BP	13569	832	Trh,Gpx3,Th,Slc18a2,Maob,Avpr1a,Agtr1a,Ccnd1,Fosl1	25569,64317,25085,25549,25750,25107,24180,58919,25445
GO:0048598	0.000378067082383293	0.999794406994408	50	504	embryonic morphogenesis	BP	13569	832	Gpc3,Il1rn,Tmie,Myo7a,Tgif1,Ephb2,Tbxt,Th,Hmx2,Slc44a4,Fbn1,Dnaaf1,Whrn,Wnt4,Tshr,Mthfd1l,Foxp4,Sox2,Folr1,Irx1,Wnt11,Wnt3,Tbx1,Smo,Ugdh,Lrp2,Ret,Ccdc40,Zic3,Rspo2,Wnt2b,Gli1,Spint1,Mab21l2,Cthrc1,Itgb4,Msx1,Sox9,Ift52,Plxnb2,Llgl2,Itga8,Slitrk6,Irx3,Wdpcp,Lama5,Shox2,Satb2,Tgfb1i1,Grem1	25236,60582,501061,266714,316742,313633,292301,25085,293538,294255,83727,361419,313255,84426,25360,361472,363185,499593,171049,306659,140584,24882,360737,25273,83472,29216,24716,287867,367944,500863,116466,140589,311331,680102,282836,25724,81710,140586,362265,315217,360661,364786,290467,307721,305552,140433,25546,501145,84574,50566
GO:0003351	0.000384190992138584	0.999961197624426	6	17	epithelial cilium movement	BP	13569	832	Ak7,Dnah1,Dnaaf4,Dnai1,Ccdc40,Stk36	314416,171339,363096,500442,287867,301516
GO:0090189	0.000401502163353071	0.999946819467894	7	24	regulation of branching involved in ureteric bud morphogenesis	BP	13569	832	Smo,Wnt2b,Agt,Sox9,Agtr1a,Agtr2,Grem1	25273,116466,24179,140586,24180,24182,50566
GO:0032429	0.000414931647864111	0.999984181017017	4	7	regulation of phospholipase A2 activity	BP	13569	832	Anxa8,Nmur2,Agtr1a,Anxa1	306283,64042,24180,25380
GO:0000226	0.000438977053937958	0.999777321688383	40	381	microtubule cytoskeleton organization	BP	13569	832	Ccdc151,Ak7,Aurkb,Dnah1,Tppp3,Drc1,Tekt2,Dnaaf3,Ccdc114,Prc1,Dnajb13,Gas2l2,Deup1,Kif19,Cfap206,Dnaaf1,Iqcg,Dnaaf4,Rsph1,Dnai1,Rsph9,Pih1d3,Dnai2,Dynlt1,Spag16,Ccdc40,Lrguk,Mid1ip1,Chmp4c,Ptpa,Hepacam2,Lmna,Chp1,Cenpa,Ccdc8,Dock7,Ralbp1,Rp1,Chek2,Tubb4a	315465,314416,114592,171339,291966,362712,298532,100359753,308594,308761,308857,287570,315438,303659,366347,361419,363796,363096,361818,500442,316238,315915,360654,83462,501158,287867,296968,404280,361916,362102,296846,60374,64152,298850,494320,313388,84014,681377,114212,29213
GO:0002125	0.000440281032639041	0.999994472403008	3	4	maternal aggressive behavior	BP	13569	832	Oxt,Avpr1a,Avp	25504,25107,24221
GO:0051955	0.000462804817402219	0.999912373035758	9	40	regulation of amino acid transport	BP	13569	832	Il1rn,Trh,Agt,Avpr1a,Avp,Syt4,Stk39,Arg1,Avpr1b	60582,25569,24179,25107,24221,64440,54348,29221,29462
GO:0071715	0.000476721397299657	0.999909047059728	9	41	icosanoid transport	BP	13569	832	Pla2g2c,Kiss1r,Nmur2,Oxt,Pla2r1,Pla2g2d,Anxa1,Agtr2,Slco2a1	29387,78976,64042,25504,295631,298579,25380,24182,24546
GO:1901571	0.000476721397299657	0.999909047059728	9	41	fatty acid derivative transport	BP	13569	832	Pla2g2c,Kiss1r,Nmur2,Oxt,Pla2r1,Pla2g2d,Anxa1,Agtr2,Slco2a1	29387,78976,64042,25504,295631,298579,25380,24182,24546
GO:0051384	0.000481980708706031	0.999787704772979	28	245	response to glucocorticoid	BP	13569	832	Il1rn,Calcr,Trh,Gpx3,Pam,Th,Glb1,Slc18a2,Sparc,Adcyap1,Maob,Pcsk1,Sfrp4,Sstr3,Ptpru,Oxt,Sstr2,Ass1,Cacna1g,Avpr1a,Gpr83,Agtr1a,Anxa1,Hmgcs2,Agtr2,Arg1,Ccnd1,Fosl1	60582,116506,25569,64317,25508,25085,316033,25549,24791,24166,25750,25204,89803,171044,116680,25504,54305,25698,29717,25107,140595,24180,25380,24450,24182,29221,58919,25445
GO:0045723	0.000494090901481425	0.99994587605125	6	19	positive regulation of fatty acid biosynthetic process	BP	13569	832	Mid1ip1,Agt,Avpr1a,Anxa1,Avp,Rgn	404280,24179,25107,25380,24221,25106
GO:0061217	0.000522278782867584	0.999926984680363	7	25	regulation of mesonephros development	BP	13569	832	Smo,Wnt2b,Agt,Sox9,Agtr1a,Agtr2,Grem1	25273,116466,24179,140586,24180,24182,50566
GO:0042472	0.000525216333898687	0.999846767635402	14	86	inner ear morphogenesis	BP	13569	832	Tmie,Myo7a,Ephb2,Hmx2,Slc44a4,Whrn,Tshr,Sox2,Tbx1,Cthrc1,Sox9,Itga8,Slitrk6,Wdpcp	501061,266714,313633,293538,294255,313255,25360,499593,360737,282836,140586,364786,290467,305552
GO:0030816	0.000539731372895085	0.9998599192734	12	72	positive regulation of cAMP metabolic process	BP	13569	832	Calcr,Vip,Mc3r,Calca,Ptger3,Mrap2,Adcyap1,Tshr,Cxcl10,Avp,Insl3,Cxcl9	116506,117064,29310,24241,24929,363112,24166,25360,245920,24221,114215,246759
GO:0019933	0.000630596230865721	0.999811993928853	14	89	cAMP-mediated signaling	BP	13569	832	Ptger2,Calcr,Vip,Calca,Adra2a,Adcy6,Adcyap1,Tshr,Adcy8,Gal,Tcp11,Sox9,Cxcl10,Cxcl9	81752,116506,117064,24241,25083,25289,24166,25360,29241,29141,309641,140586,245920,246759
GO:0001976	0.000681593281398572	0.99991946533406	6	20	neurological system process involved in regulation of systemic arterial blood pressure	BP	13569	832	Calca,P2rx2,Tnni3,Agt,Agtr1a,Agtr2	24241,114115,29248,24179,24180,24182
GO:0051952	0.000731298046106497	0.999778374300044	14	90	regulation of amine transport	BP	13569	832	Il1rn,Trh,Gck,Ptger3,Oxt,Agt,Avpr1a,Avp,Syt4,Stk39,Agtr2,Arg1,Avpr1b,Stx1a	60582,25569,24385,24929,25504,24179,25107,24221,64440,54348,24182,29221,29462,116470
GO:1905332	0.000738427567472686	0.999868403740531	8	34	positive regulation of morphogenesis of an epithelium	BP	13569	832	Wnt4,Smo,Wnt2b,Agt,Sox9,Agtr1a,Agtr2,Grem1	84426,25273,116466,24179,140586,24180,24182,50566
GO:0048609	0.000747469002099969	0.999551624709072	63	703	multicellular organismal reproductive process	BP	13569	832	Vip,Ak7,Nhlh2,Pam,Rfx2,Tbxt,Th,Spata46,Mak,Akap14,Ift81,Iqcg,Mgat4d,Nectin2,Ptger3,Nr2f2,Ropn1l,Ddo,Spata6,Adcyap1,Wnt4,Rspo1,Krt9,Lin28a,Rsph1,Ctsb,Nr0b1,Wnt3,Tesmin,Smo,Mns1,Sfrp4,Spag16,Lrguk,Sstr3,Klhl26,Klhl10,Spata20,Gli1,Oxt,Mycbp,Agt,Sstr2,Dmrta1,Lmna,Tcp11,Sox9,Tcp1,Avpr1a,Vgf,Catsper3,Anxa1,Slc26a3,Prss21,Avp,Spata24,Insl3,Mei4,Arg1,Vim,Rgn,Fosl1,Has1	117064,314416,295327,25508,301121,292301,25085,498274,25677,60332,373066,363796,304646,308417,24929,113984,685646,685325,171413,24166,84426,313589,266717,500562,361818,64529,58850,24882,309142,25273,363093,89803,501158,296968,171044,290657,303533,360604,140589,25504,100361133,24179,54305,313352,60374,309641,140586,24818,25107,29461,290989,25380,114629,353251,24221,291676,114215,679805,29221,81818…
GO:0060562	0.000750383114719018	0.999630811966605	34	316	epithelial tube morphogenesis	BP	13569	832	Gpc3,Tgif1,Tbxt,Dnaaf1,Wnt4,Dchs1,Mthfd1l,Sox2,Folr1,Irx1,Wnt11,Tbx1,Smo,Lrp2,Ret,Ccdc40,Zic3,Rspo2,Mtss1,Wnt2b,Spint1,Agt,Cthrc1,Sox9,Ift52,Cxcl10,Csf1,Plxnb2,Agtr1a,Irx3,Agtr2,Lama5,Foxd1,Grem1	25236,316742,292301,361419,84426,308912,361472,499593,171049,306659,140584,360737,25273,29216,24716,287867,367944,500863,362918,116466,311331,24179,282836,140586,362265,245920,78965,315217,24180,307721,24182,140433,171299,50566
GO:0002018	0.000783463878995427	0.999987949902765	3	4	renin-angiotensin regulation of aldosterone production	BP	13569	832	Agt,Agtr1a,Agtr2	24179,24180,24182
GO:0031960	0.000809949898346854	0.999624467167509	29	266	response to corticosteroid	BP	13569	832	Il1rn,Calcr,Trh,Gpx3,Pam,Th,Glb1,Slc18a2,Sparc,Adcyap1,Cnga3,Maob,Pcsk1,Sfrp4,Sstr3,Ptpru,Oxt,Sstr2,Ass1,Cacna1g,Avpr1a,Gpr83,Agtr1a,Anxa1,Hmgcs2,Agtr2,Arg1,Ccnd1,Fosl1	60582,116506,25569,64317,25508,25085,316033,25549,24791,24166,85257,25750,25204,89803,171044,116680,25504,54305,25698,29717,25107,140595,24180,25380,24450,24182,29221,58919,25445
GO:0002315	0.000857595566252305	0.999955506117328	4	8	marginal zone B cell differentiation	BP	13569	832	Mfng,Cdh17,Dock11,Bcl3	315119,117048,313438,680611
GO:0048856	0.00092599321982131	0.999289406245863	300	4344	anatomical structure development	BP	13569	832	Angpt4,Efhc1,Vat1,Plet1,Cd83,Gpc3,Sim1,Relt,Mlf1,Ccdc151,Ptger2,Il1rn,Nppa,Calcr,Dyrk3,Ak7,Zfp423,Tmie,Myo7a,Aurkb,Tgif1,Mfng,Ephb2,Cbln1,Tp73,Calca,Slc17a6,Rhd,Cbln2,Dlk1,Pam,Rfx2,Stpg4,P2rx2,Sox14,Tbxt,Th,Drc1,Daw1,Dlx1,Asb4,Hmx2,Sh2b2,Dnaaf3,Gfra2,Slc18a2,Pkdcc,Bid,Odc1,Ngb,Slc44a4,Mak,Fbn1,Hap1,Ssbp3,Tsku,Cpeb1,Six6,Grm6,Deup1,Vwc2,Dnaaf1,Etnk2,Bmper,Sparc,Pcsk5,Iqcg,Plcd3,Atp8b1,Lhx5,Nectin2…	296269,301295,287721,363060,361226,25236,309888,361615,310483,315465,81752,60582,24602,116506,304775,314416,94188,501061,266714,114592,316742,315119,313633,498922,362675,24241,84487,60414,291388,114587,25508,301121,681766,114115,300954,292301,25085,362712,363267,296500,500017,293538,114203,100359753,25136,25549,313860,64625,24609,85382,294255,25677,83727,29430,84354,308843,293056,314221,24419,315…
GO:0003257	0.00093151253871039	0.999984765052317	3	4	positive regulation of transcription from RNA polymerase II promoter involved in myocardial precursor cell differentiation	BP	13569	832	Tbxt,Myocd,Grem1	292301,246297,50566
GO:0042471	0.000937423625226822	0.99969362885522	15	101	ear morphogenesis	BP	13569	832	Tmie,Myo7a,Ephb2,Hmx2,Slc44a4,Whrn,Tshr,Sox2,Tbx1,Cthrc1,Msx1,Sox9,Itga8,Slitrk6,Wdpcp	501061,266714,313633,293538,294255,313255,25360,499593,360737,282836,81710,140586,364786,290467,305552
GO:0001656	0.000941582536578584	0.999722151995087	13	82	metanephros development	BP	13569	832	Gpc3,Fbn1,Calb1,Wnt4,Irx1,Smo,Ret,Sox9,Itga8,Irx3,Agtr2,Foxd1,Grem1	25236,83727,83839,84426,306659,25273,24716,140586,364786,307721,24182,171299,50566
GO:0044458	0.000950901236197188	0.999912113279893	5	14	motile cilium assembly	BP	13569	832	Dnaaf3,Dnaaf1,Spata6,Rsph9,Ccdc40	100359753,361419,171413,316238,287867
GO:0032504	0.000952541109058834	0.999422469392097	63	710	multicellular organism reproduction	BP	13569	832	Vip,Ak7,Nhlh2,Pam,Rfx2,Tbxt,Th,Spata46,Mak,Akap14,Ift81,Iqcg,Mgat4d,Nectin2,Ptger3,Nr2f2,Ropn1l,Ddo,Spata6,Adcyap1,Wnt4,Rspo1,Krt9,Lin28a,Rsph1,Ctsb,Nr0b1,Wnt3,Tesmin,Smo,Mns1,Sfrp4,Spag16,Lrguk,Sstr3,Klhl26,Klhl10,Spata20,Gli1,Oxt,Mycbp,Agt,Sstr2,Dmrta1,Lmna,Tcp11,Sox9,Tcp1,Avpr1a,Vgf,Catsper3,Anxa1,Slc26a3,Prss21,Avp,Spata24,Insl3,Mei4,Arg1,Vim,Rgn,Fosl1,Has1	117064,314416,295327,25508,301121,292301,25085,498274,25677,60332,373066,363796,304646,308417,24929,113984,685646,685325,171413,24166,84426,313589,266717,500562,361818,64529,58850,24882,309142,25273,363093,89803,501158,296968,171044,290657,303533,360604,140589,25504,100361133,24179,54305,313352,60374,309641,140586,24818,25107,29461,290989,25380,114629,353251,24221,291676,114215,679805,29221,81818…
GO:0032309	0.00103156415020999	0.999803810986631	8	37	icosanoid secretion	BP	13569	832	Pla2g2c,Kiss1r,Nmur2,Oxt,Pla2r1,Pla2g2d,Anxa1,Agtr2	29387,78976,64042,25504,295631,298579,25380,24182
GO:0048568	0.00103293273911257	0.999460001205727	38	373	embryonic organ development	BP	13569	832	Tmie,Myo7a,Ephb2,Tbxt,Th,Hmx2,Pkdcc,Slc44a4,Fbn1,Dnaaf1,Pcsk5,Plcd3,Whrn,Nr2f2,Tshr,Mthfd1l,Sox2,Krt8,Folr1,Wnt11,Tbx1,Smo,Ccdc40,Zic3,Gli1,Spint1,Cthrc1,Msx1,Sox9,Ift52,Llgl2,Itga8,Slitrk6,Phf10,Wdpcp,Shox2,Satb2,Krt19	501061,266714,313633,292301,25085,293538,313860,294255,83727,361419,116548,287745,313255,113984,25360,361472,499593,25626,171049,140584,360737,25273,287867,367944,140589,311331,282836,81710,140586,362265,360661,364786,290467,292404,305552,25546,501145,360626
GO:0007618	0.00108089184994439	0.99976591092292	9	44	mating	BP	13569	832	Vip,Nhlh2,Th,Ddo,Oxt,Dmrta1,Avpr1a,Vgf,Avp	117064,295327,25085,685325,25504,313352,25107,29461,24221
GO:0032892	0.00111495857303333	0.999785313510591	8	37	positive regulation of organic acid transport	BP	13569	832	Trh,Oxt,Pla2r1,Agt,Avpr1a,Avp,Syt4,Avpr1b	25569,25504,295631,24179,25107,24221,64440,29462
GO:0071772	0.00113042192514216	0.999577468112763	18	134	response to BMP	BP	13569	832	Gpc3,Zfp423,Tbxt,Dlx1,Fbn1,Vwc2,Bmper,Sfrp4,Lrp2,Gdf6,Tnmd,Spint1,Msx1,Heyl,Tmem100,Foxd1,Spart,Grem1	25236,94188,292301,296500,83727,501231,300455,89803,29216,252834,64104,311331,81710,313575,497979,171299,295053,50566
GO:0071773	0.00113042192514216	0.999577468112763	18	134	cellular response to BMP stimulus	BP	13569	832	Gpc3,Zfp423,Tbxt,Dlx1,Fbn1,Vwc2,Bmper,Sfrp4,Lrp2,Gdf6,Tnmd,Spint1,Msx1,Heyl,Tmem100,Foxd1,Spart,Grem1	25236,94188,292301,296500,83727,501231,300455,89803,29216,252834,64104,311331,81710,313575,497979,171299,295053,50566
GO:0006835	0.00119847195819871	0.999658400430203	12	72	dicarboxylic acid transport	BP	13569	832	Il1rn,Trh,Slc17a6,Folr1,Grm2,Slc46a1,Lrp2,Avpr1a,Slc26a3,Avp,Syt4,Avpr1b	60582,25569,84487,171049,24415,303333,29216,25107,114629,24221,64440,29462
GO:0003084	0.00133546727933949	0.99986104969255	5	16	positive regulation of systemic arterial blood pressure	BP	13569	832	Nr2f2,Agt,Avpr1a,Avp,Cyp11b3	113984,24179,25107,24221,353498
GO:0009790	0.00134167637266827	0.999142660699946	74	865	embryo development	BP	13569	832	Gpc3,Il1rn,Tmie,Myo7a,Tgif1,Ephb2,Dlk1,Stpg4,Tbxt,Th,Dlx1,Hmx2,Pkdcc,Slc44a4,Fbn1,Ssbp3,Dnaaf1,Etnk2,Pcsk5,Plcd3,Whrn,Nr2f2,Foxb1,Wnt4,Dchs1,Tshr,Mthfd1l,Foxp4,Sox2,Krt8,Folr1,Irx1,Wnt11,Wnt3,Tbx1,Smo,Ugdh,Lrp2,Ret,Ccdc40,Zic3,Rspo2,Mtss1,Wnt2b,Loxl3,Gli1,Spint1,Mab21l2,Plod3,Cthrc1,Itgb4,Msx1,Sox9,Ift52,Plxnb2,Llgl2,Itga8,Tcf7l1,Slitrk6,Insl3,Irx3,Phf10,Sim2,Pax7,Tmem100,Elf3,Wdpcp,Lama5,Shox2,S…	25236,60582,501061,266714,316742,313633,114587,681766,292301,25085,296500,293538,313860,294255,83727,84354,361419,360843,116548,287745,313255,113984,367106,84426,308912,25360,361472,363185,499593,25626,171049,306659,140584,24882,360737,25273,83472,29216,24716,287867,367944,500863,362918,116466,312478,140589,311331,680102,288583,282836,25724,81710,140586,362265,315217,360661,364786,312451,290467,1…
GO:0003073	0.00135531730424108	0.999582185757284	13	85	regulation of systemic arterial blood pressure	BP	13569	832	Nppa,Calca,P2rx2,Pcsk5,Nr2f2,Tnni3,Agt,Avpr1a,Agtr1a,Avp,Agtr2,Avpr1b,Cyp11b3	24602,24241,114115,116548,113984,29248,24179,25107,24180,24221,24182,29462,353498
GO:0031645	0.00136631821647783	0.999857089736163	5	16	negative regulation of neurological system process	BP	13569	832	Calca,Ccn3,Hcrt,Avpr1a,Avp	24241,81526,25723,25107,24221
GO:0032502	0.00137587003945868	0.998931999901412	317	4647	developmental process	BP	13569	832	Angpt4,Efhc1,Vat1,Plet1,Cd83,Gpc3,Sim1,Relt,Mlf1,Ccdc151,Ptger2,Il1rn,Nppa,Calcr,Dyrk3,Ak7,Zfp423,Tmie,Myo7a,Aurkb,Lrrc34,Tgif1,Mfng,Ephb2,Cbln1,Tp73,Calca,Slc17a6,Rab27a,Rhd,Cbln2,Dlk1,Pam,Rfx2,Stpg4,P2rx2,Sox14,Tbxt,Th,Drc1,Daw1,Dlx1,Asb4,Hmx2,Sh2b2,Dnaaf3,Gfra2,Slc18a2,Pkdcc,Bid,Odc1,Ngb,Slc44a4,Mak,Fbn1,Hap1,Ssbp3,Tsku,Cpeb1,Six6,Grm6,Deup1,Vwc2,Dnaaf1,Etnk2,Bmper,Sparc,Pcsk5,Iqcg,Plcd3,Atp8b…	296269,301295,287721,363060,361226,25236,309888,361615,310483,315465,81752,60582,24602,116506,304775,314416,94188,501061,266714,114592,499589,316742,315119,313633,498922,362675,24241,84487,50645,60414,291388,114587,25508,301121,681766,114115,300954,292301,25085,362712,363267,296500,500017,293538,114203,100359753,25136,25549,313860,64625,24609,85382,294255,25677,83727,29430,84354,308843,293056,314…
GO:0051704	0.00139946053784317	0.999016987475144	121	1585	multi-organism process	BP	13569	832	Relt,Ptger2,Il1rn,Nppa,Vip,Ak7,Nhlh2,Gpx3,Calca,Pam,Rfx2,Tbxt,Adra2a,Th,Spata46,Tekt3,Odc1,Mr1,Defb25,Mak,Trim15,Cpeb1,Fuca2,Akap14,Ift81,Sparc,Pcsk5,Iqcg,Mgat4d,Nectin2,Irf1,Ptger3,Maged2,Nr2f2,Ropn1l,Ddo,Spata6,Wnt4,Tspo,Rspo1,Krt9,Hacd3,Lin28a,Rsph1,Ctsb,Krt8,Nr0b1,Wnt3,Tbx1,Cast,Vcp,Tesmin,Smo,Maob,Trim5,Pcsk1,Dynlt1,Mns1,Pnoc,Sfrp4,Spag16,Lrguk,Sstr3,Klhl26,Cd81,Klhl10,Tekt4,Spata20,Gli1,Lpo…	361615,81752,60582,24602,117064,314416,295327,64317,24241,25508,301121,292301,25083,25085,498274,287392,24609,25119,641644,25677,100910806,293056,292485,60332,373066,24791,116548,363796,304646,308417,24508,24929,113947,113984,685646,685325,171413,84426,24230,313589,266717,300783,500562,361818,64529,25626,58850,24882,360737,25403,116643,309142,25273,25750,308906,25204,83462,363093,25516,89803,5011…
GO:0060541	0.00149215515943167	0.999323115476907	25	221	respiratory system development	BP	13569	832	Gpc3,Pkdcc,Dnaaf1,Sparc,Foxp4,Stk40,Sox2,Wnt11,Ccdc40,Zic3,Rspo2,Wnt2b,Loxl3,Gli1,Plod3,Ass1,Igfbp5,Sox9,Hmgcs2,Ano1,Sim2,Myocd,Arg1,Wdpcp,Lama5	25236,313860,361419,24791,363185,360230,499593,140584,287867,367944,500863,116466,312478,140589,288583,25698,25285,140586,24450,309135,304071,246297,29221,305552,140433
GO:0051953	0.00154687419876383	0.999729690048148	7	30	negative regulation of amine transport	BP	13569	832	Il1rn,Trh,Gck,Ptger3,Syt4,Stk39,Agtr2	60582,25569,24385,24929,64440,54348,24182
GO:0019935	0.00155807347064733	0.999485373034145	14	97	cyclic-nucleotide-mediated signaling	BP	13569	832	Ptger2,Calcr,Vip,Calca,Adra2a,Adcy6,Adcyap1,Tshr,Adcy8,Gal,Tcp11,Sox9,Cxcl10,Cxcl9	81752,116506,117064,24241,25083,25289,24166,25360,29241,29141,309641,140586,245920,246759
GO:0032849	0.0015982272140897	0.99995369316791	3	5	positive regulation of cellular pH reduction	BP	13569	832	Avpr1a,Avp,Avpr1b	25107,24221,29462
GO:1904738	0.00161399494671979	0.999827738025153	5	15	vascular associated smooth muscle cell migration	BP	13569	832	Pcsk5,Smo,Agt,Dock7,Myocd	116548,25273,24179,313388,246297
GO:1904752	0.00161399494671979	0.999827738025153	5	15	regulation of vascular associated smooth muscle cell migration	BP	13569	832	Pcsk5,Smo,Agt,Dock7,Myocd	116548,25273,24179,313388,246297
GO:0030510	0.00164728147444194	0.999511058693972	12	74	regulation of BMP signaling pathway	BP	13569	832	Gpc3,Zfp423,Dlx1,Fbn1,Vwc2,Bmper,Sfrp4,Lrp2,Msx1,Foxd1,Spart,Grem1	25236,94188,296500,83727,501231,300455,89803,29216,81710,171299,295053,50566
GO:0072210	0.00167836746598019	0.999652542579971	8	39	metanephric nephron development	BP	13569	832	Wnt4,Irx1,Smo,Ret,Sox9,Agtr2,Foxd1,Grem1	84426,306659,25273,24716,140586,24182,171299,50566
GO:0043084	0.0017107841877988	0.999811505347999	5	16	penile erection	BP	13569	832	Vip,Oxt,Avpr1a,Vgf,Avp	117064,25504,25107,29461,24221
GO:0014048	0.00178861863782294	0.999736221386151	6	23	regulation of glutamate secretion	BP	13569	832	Il1rn,Trh,Avpr1a,Avp,Syt4,Avpr1b	60582,25569,25107,24221,64440,29462
GO:0030323	0.00183038914486452	0.999187588775696	23	200	respiratory tube development	BP	13569	832	Gpc3,Pkdcc,Dnaaf1,Sparc,Pcsk5,Foxp4,Stk40,Sox2,Wnt11,Ccdc40,Zic3,Rspo2,Wnt2b,Loxl3,Gli1,Plod3,Igfbp5,Sox9,Hmgcs2,Sim2,Myocd,Arg1,Lama5	25236,313860,361419,24791,116548,363185,360230,499593,140584,287867,367944,500863,116466,312478,140589,288583,25285,140586,24450,304071,246297,29221,140433
GO:0048565	0.00183805265840296	0.999302481896488	17	130	digestive tract development	BP	13569	832	Tp73,Pkdcc,Dnaaf1,Pcsk5,Dchs1,Foxp4,Wnt11,Smo,Ccdc40,Zic3,Ass1,Itgb4,Ephb3,Hmgcs2,Otc,Myocd,Shox2	362675,313860,361419,116548,308912,363185,140584,25273,287867,367944,25698,25724,287989,24450,25611,246297,25546
GO:0090092	0.00185470106801612	0.999211590947953	21	174	regulation of transmembrane receptor protein serine/threonine kinase signaling pathway	BP	13569	832	Gpc3,Zfp423,Cidea,Dlx1,Fbn1,Vwc2,Bmper,Ccn3,Folr1,Sfrp4,Lrp2,Gdf6,Msx1,Itga8,Myocd,Foxd1,Hspa5,Spart,Tgfb1i1,Grem1,Aspn	25236,94188,291541,296500,83727,501231,300455,81526,171049,89803,29216,252834,81710,364786,246297,171299,25617,295053,84574,50566,306805
GO:0051957	0.00189818978768152	0.999716684497304	6	23	positive regulation of amino acid transport	BP	13569	832	Trh,Agt,Avpr1a,Avp,Syt4,Avpr1b	25569,24179,25107,24221,64440,29462
GO:1901228	0.00191495966663887	0.999940805616261	3	5	positive regulation of transcription from RNA polymerase II promoter involved in heart development	BP	13569	832	Tbxt,Myocd,Grem1	292301,246297,50566
GO:0007283	0.00196847166350418	0.998939480432138	37	379	spermatogenesis	BP	13569	832	Ak7,Rfx2,Spata46,Mak,Akap14,Ift81,Iqcg,Mgat4d,Nectin2,Ropn1l,Spata6,Krt9,Rsph1,Ctsb,Nr0b1,Tesmin,Smo,Mns1,Spag16,Lrguk,Sstr3,Klhl26,Klhl10,Spata20,Gli1,Mycbp,Sstr2,Lmna,Tcp11,Sox9,Tcp1,Catsper3,Slc26a3,Prss21,Spata24,Mei4,Rgn	314416,301121,498274,25677,60332,373066,363796,304646,308417,685646,171413,266717,361818,64529,58850,309142,25273,363093,501158,296968,171044,290657,303533,360604,140589,100361133,54305,60374,309641,140586,24818,290989,114629,353251,291676,679805,25106
GO:0014047	0.0020200468477677	0.999627879056617	7	31	glutamate secretion	BP	13569	832	Il1rn,Trh,Grm2,Avpr1a,Avp,Syt4,Avpr1b	60582,25569,24415,25107,24221,64440,29462
GO:0035469	0.00208267409404368	0.999933649820504	3	5	determination of pancreatic left/right asymmetry	BP	13569	832	Dnaaf1,Ccdc40,Zic3	361419,287867,367944
GO:0055123	0.00211714962800703	0.999158613979692	18	143	digestive system development	BP	13569	832	Tp73,Pkdcc,Dnaaf1,Pcsk5,Dchs1,Foxp4,Wnt11,Smo,Ccdc40,Zic3,Ass1,Itgb4,Ephb3,Hmgcs2,Otc,Myocd,Wdpcp,Shox2	362675,313860,361419,116548,308912,363185,140584,25273,287867,367944,25698,25724,287989,24450,25611,246297,305552,25546
GO:0002009	0.00219975984048684	0.99874926377264	43	454	morphogenesis of an epithelium	BP	13569	832	Plet1,Gpc3,Tgif1,Tbxt,Dnaaf1,Wnt4,Dchs1,Mthfd1l,Sox2,Folr1,Irx1,Scnn1b,Wnt11,Tbx1,Smo,Car9,Lrp2,Ret,Ccdc40,Zic3,Rspo2,Mtss1,Wnt2b,Spint1,Agt,Plod3,Cthrc1,Igfbp5,Sox9,Arhgap24,Ift52,Cxcl10,Csf1,Plxnb2,Llgl2,Agtr1a,Ajuba,Irx3,Agtr2,Lama5,Foxd1,Tgfb1i1,Grem1	363060,25236,316742,292301,361419,84426,308912,361472,499593,171049,306659,24767,140584,360737,25273,313495,29216,24716,287867,367944,500863,362918,116466,311331,24179,288583,282836,25285,140586,305156,362265,245920,78965,315217,360661,24180,85265,307721,24182,140433,171299,84574,50566
GO:0007620	0.00229482073529122	0.99964124392975	6	24	copulation	BP	13569	832	Vip,Ddo,Oxt,Avpr1a,Vgf,Avp	117064,685325,25504,25107,29461,24221
GO:0048232	0.00229692052293047	0.99873969648007	38	395	male gamete generation	BP	13569	832	Ak7,Rfx2,Spata46,Mak,Akap14,Ift81,Iqcg,Mgat4d,Nectin2,Ropn1l,Spata6,Rspo1,Krt9,Rsph1,Ctsb,Nr0b1,Tesmin,Smo,Mns1,Spag16,Lrguk,Sstr3,Klhl26,Klhl10,Spata20,Gli1,Mycbp,Sstr2,Lmna,Tcp11,Sox9,Tcp1,Catsper3,Slc26a3,Prss21,Spata24,Mei4,Rgn	314416,301121,498274,25677,60332,373066,363796,304646,308417,685646,171413,313589,266717,361818,64529,58850,309142,25273,363093,501158,296968,171044,290657,303533,360604,140589,100361133,54305,60374,309641,140586,24818,290989,114629,353251,291676,679805,25106
GO:0045981	0.00237484524684774	0.999137346597817	15	118	positive regulation of nucleotide metabolic process	BP	13569	832	Calcr,Vip,Mc3r,Calca,Gck,Ptger3,Mrap2,Adcyap1,Tshr,Vcp,Cxcl10,Lexm,Avp,Insl3,Cxcl9	116506,117064,29310,24241,24385,24929,363112,24166,25360,116643,245920,500516,24221,114215,246759
GO:1900544	0.00237484524684774	0.999137346597817	15	118	positive regulation of purine nucleotide metabolic process	BP	13569	832	Calcr,Vip,Mc3r,Calca,Gck,Ptger3,Mrap2,Adcyap1,Tshr,Vcp,Cxcl10,Lexm,Avp,Insl3,Cxcl9	116506,117064,29310,24241,24385,24929,363112,24166,25360,116643,245920,500516,24221,114215,246759
GO:0050482	0.00241777099781274	0.999615271428835	6	25	arachidonic acid secretion	BP	13569	832	Pla2g2c,Kiss1r,Nmur2,Pla2r1,Pla2g2d,Anxa1	29387,78976,64042,295631,298579,25380
GO:1903963	0.00241777099781274	0.999615271428835	6	25	arachidonate transport	BP	13569	832	Pla2g2c,Kiss1r,Nmur2,Pla2r1,Pla2g2d,Anxa1	29387,78976,64042,295631,298579,25380
GO:0009887	0.00244282934250789	0.998428080657893	68	801	animal organ morphogenesis	BP	13569	832	Gpc3,Tmie,Myo7a,Ephb2,Pam,Tbxt,Th,Dlx1,Hmx2,Slc44a4,Fbn1,Tsku,Dnaaf1,Gaa,Calb1,Whrn,Uncx,Wnt4,Dchs1,Cnga3,Tshr,Mthfd1l,Stk40,Sox2,Idua,Folr1,Irx1,Wnt11,Tbx1,Smo,Sfrp4,Lrp2,Ccdc40,Zic3,Rspo2,Wnt2b,Klhl10,Gli1,Tnni3,Agt,Plod3,Cthrc1,Itgb4,Igfbp5,Msx1,Sox9,Ift52,Csf1,Grxcr1,Heyl,Agtr1a,Itga8,Slitrk6,Irx3,Agtr2,Rela,Pax7,Arg1,Tmem100,Elf3,Wdpcp,Rp1,Lama5,Foxd1,Shox2,Satb2,Grem1,Aspn	25236,501061,266714,313633,25508,292301,25085,296500,293538,294255,83727,308843,361419,367562,83839,313255,29375,84426,308912,85257,25360,361472,360230,499593,360904,171049,306659,140584,360737,25273,89803,29216,287867,367944,500863,116466,303533,140589,29248,24179,288583,282836,25724,25285,81710,140586,362265,78965,498355,313575,24180,364786,290467,307721,24182,309165,500574,29221,497979,304815,…
GO:0090287	0.00246600373850681	0.998878211708775	23	203	regulation of cellular response to growth factor stimulus	BP	13569	832	Gpc3,Zfp423,Cidea,Dlx1,Fbn1,Vwc2,Bmper,Wnt4,Folr1,Sfrp4,Lrp2,Agt,Msx1,Itga8,Agtr2,Myocd,Foxd1,Grb10,Hspa5,Spart,Tgfb1i1,Grem1,Aspn	25236,94188,291541,296500,83727,501231,300455,84426,171049,89803,29216,24179,81710,364786,24182,246297,171299,498416,25617,295053,84574,50566,306805
GO:0030819	0.00247351028281924	0.99932340708807	10	63	positive regulation of cAMP biosynthetic process	BP	13569	832	Calcr,Vip,Mc3r,Calca,Ptger3,Mrap2,Adcyap1,Tshr,Avp,Insl3	116506,117064,29310,24241,24929,363112,24166,25360,24221,114215
GO:0044062	0.00250656612640429	0.999598201767397	6	25	regulation of excretion	BP	13569	832	Ptger3,Oxt,Agt,Avpr1a,Avp,Agtr2	24929,25504,24179,25107,24221,24182
GO:0007625	0.00253050044890321	0.999685580857328	5	18	grooming behavior	BP	13569	832	Ddo,Nmur2,Oxt,Avpr1a,Avp	685325,64042,25504,25107,24221
GO:0019932	0.00268567823855604	0.998682578333701	27	258	second-messenger-mediated signaling	BP	13569	832	Ptger2,Calcr,Vip,Calca,Gck,Adra2a,Hap1,Bhlha15,Adcy6,Adcyap1,Kiss1r,Tshr,Adcy8,Nmur2,Tnni3,Gal,Tcp11,Sox9,Chp1,Cxcl10,Avpr1a,Agtr1a,Grin2d,Cxcl9,Tmem100,Itgal,Rgn	81752,116506,117064,24241,24385,25083,29430,25334,25289,24166,78976,25360,29241,64042,29248,29141,309641,140586,64152,245920,25107,24180,24412,246759,497979,308995,25106
GO:0044706	0.00273897405403039	0.998696464259491	25	231	multi-multicellular organism process	BP	13569	832	Il1rn,Nppa,Calca,Pam,Tbxt,Adra2a,Pcsk5,Irf1,Ptger3,Maged2,Nr2f2,Ddo,Wnt4,Ctsb,Pnoc,Sfrp4,Oxt,Agt,Itgb4,Igfbp5,Avpr1a,Arg1,Vim,Fosl1,Thbd	60582,24602,24241,25508,292301,25083,116548,24508,24929,113947,113984,685325,84426,64529,25516,89803,25504,24179,25724,25285,25107,29221,81818,25445,83580
GO:0090288	0.00275370861172176	0.999028924186151	14	101	negative regulation of cellular response to growth factor stimulus	BP	13569	832	Cidea,Dlx1,Fbn1,Vwc2,Bmper,Wnt4,Lrp2,Agt,Agtr2,Hspa5,Spart,Tgfb1i1,Grem1,Aspn	291541,296500,83727,501231,300455,84426,29216,24179,24182,25617,295053,84574,50566,306805
GO:0035270	0.00281694800897382	0.998919920682874	16	125	endocrine system development	BP	13569	832	Adcyap1,Wnt4,Tspo,Sox2,Nr0b1,Wnt11,Tbx1,Smo,Pcsk1,Gli1,Otp,Msx1,Sox9,Anxa1,Dkk3,Cyp11b3	24166,84426,24230,499593,58850,140584,360737,25273,25204,140589,294640,81710,140586,25380,171548,353498
GO:0010463	0.00294565606914692	0.999248860792488	9	50	mesenchymal cell proliferation	BP	13569	832	Gpc3,Dchs1,Wnt11,Tbx1,Smo,Msx1,Lmna,Sox9,Shox2	25236,308912,140584,360737,25273,81710,60374,140586,25546
GO:0032847	0.00302407769138379	0.999869581666069	3	6	regulation of cellular pH reduction	BP	13569	832	Avpr1a,Avp,Avpr1b	25107,24221,29462
GO:0006928	0.00307149516746736	0.997821163211288	109	1417	movement of cell or subcellular component	BP	13569	832	Angpt4,Efhc1,Plet1,Ccdc151,Wdr63,Il1rn,Ak7,Myo7a,Ephb2,Dnah1,Calca,Sox14,Dynlrb2,Tbxt,Adra2a,Drc1,Tekt2,Tekt3,Ccdc114,Mak,Hap1,Cpeb1,Kif19,Cfap206,Dnaaf1,Bmper,Ift81,Sparc,Pcsk5,Iqcg,Podxl2,Dnaaf4,Ptger3,Tekt1,Klc3,Nr2f2,Ropn1l,Foxb1,Wnt4,Dchs1,Tspo,Pomgnt2,Kiss1r,Fezf1,Ccn3,Dnai1,Arpc5,Folr1,Scnn1b,Wnt11,Rsph9,Wnt3,Tbx1,Pih1d3,Smo,Dnai2,Ret,Spag16,Ccdc40,Golph3,Cd81,Tekt4,Ptpru,Gli1,Nod2,Wdr78,C…	296269,301295,363060,315465,292165,60582,314416,266714,313633,171339,24241,300954,361415,292301,25083,362712,298532,287392,308594,25677,29430,293056,303659,366347,361419,300455,373066,24791,116548,363796,297433,363096,24929,85270,171549,113984,685646,367106,84426,308912,24230,316091,78976,500048,81526,500442,360854,171049,24767,140584,316238,24882,360737,315915,25273,360654,24716,501158,287867,78…
GO:0061061	0.0030796783931358	0.998158388666062	48	538	muscle structure development	BP	13569	832	Nppa,Tp73,P2rx2,Tbxt,Bhlha15,Gtf3c5,Nr2f2,Nol3,Wnt4,Ccn3,Flot2,Ctsb,Krt8,Cd164,Myh11,Tbx1,Kel,Cast,Smo,Lrp2,Mapk12,Plagl1,Tmod3,Gli1,Ky,Tnni3,Agt,Ass1,Igfbp5,Msx1,Lmna,Sox9,Sgcg,Cxcl10,Avpr1a,Heyl,Itga8,Agtr2,Myocd,Cxcl9,Pax7,Lama5,Myoz2,Shox2,Enpp3,Krt19,Chrna1,Grem1	24602,362675,114115,292301,25334,362095,113984,85383,84426,81526,83764,64529,25626,83689,24582,360737,297025,25403,25273,29216,60352,25157,300838,140589,315962,29248,24179,25698,25285,81710,60374,140586,305941,245920,25107,313575,364786,24182,246297,246759,500574,140433,295426,25546,54410,360626,79557,50566
GO:0070925	0.00309809455461355	0.998136605283571	49	550	organelle assembly	BP	13569	832	Ccdc151,Ak7,Myo7a,Aurkb,Dnah1,Rfx2,Drc1,Tekt2,Dnaaf3,Tekt3,Ccdc114,Dnajb13,Mak,Hap1,Atg9b,Deup1,Cfap206,Dnaaf1,Ift81,Iqcg,Nectin2,Dnaaf4,Tekt1,Spata6,Rsph1,Dnai1,Krt8,Rsph9,Pih1d3,Dnai2,Mns1,Spag16,Ccdc40,Lrguk,Tmod3,Tekt4,Chmp4c,Dbnl,Ift52,Stx12,Cenpa,Fam161a,Stk36,Wdpcp,Rp1,Lama5,Myoz2,Chek2,Krt19	315465,314416,266714,114592,171339,301121,362712,298532,100359753,287392,308594,308857,25677,29430,499973,315438,366347,361419,373066,363796,308417,363096,85270,171413,361818,500442,25626,316238,315915,360654,363093,501158,287867,296968,300838,302991,361916,83527,362265,65033,298850,289833,301516,305552,681377,140433,295426,114212,360626
GO:0006820	0.00321360093803588	0.998132514787408	43	461	anion transport	BP	13569	832	Il1rn,Plin2,Trh,Slc17a6,Gabre,Clic6,Slc44a4,Atp8b1,Ptger3,Slc16a8,Osbpl5,Tspo,Pla2g2c,Kiss1r,Folr1,Grm2,Slc46a1,Sfrp4,Lrp2,Nmur2,Slc1a5,Slc38a4,Oxt,Pla2r1,Pla2g2d,Slc17a5,Agt,Slco1a2,Slc2a9,Avpr1a,Slc25a15,Slc7a9,Anxa1,Slc26a3,Avp,Syt4,Ano1,Stk39,Agtr2,Arg1,Avpr1b,Slco2a1,Slc10a3	60582,298199,25569,84487,65191,304081,294255,291555,24929,65200,361686,24230,29387,78976,171049,24415,303333,89803,29216,64042,292657,170573,25504,295631,298579,363103,24179,80900,501925,25107,306574,116726,25380,114629,24221,64440,309135,54348,24182,29221,29462,24546,501665
GO:0031394	0.00327862266551894	0.99985440939261	3	6	positive regulation of prostaglandin biosynthetic process	BP	13569	832	Avpr1a,Anxa1,Avp	25107,25380,24221
GO:2001280	0.00327862266551894	0.99985440939261	3	6	positive regulation of unsaturated fatty acid biosynthetic process	BP	13569	832	Avpr1a,Anxa1,Avp	25107,25380,24221
GO:0019627	0.00328936337822785	0.999708065912032	4	11	urea metabolic process	BP	13569	832	Cyp2c11,Ass1,Otc,Arg1	29277,25698,25611,29221
GO:0090101	0.00334327668736689	0.998909829049955	12	81	negative regulation of transmembrane receptor protein serine/threonine kinase signaling pathway	BP	13569	832	Cidea,Dlx1,Fbn1,Vwc2,Bmper,Ccn3,Lrp2,Hspa5,Spart,Tgfb1i1,Grem1,Aspn	291541,296500,83727,501231,300455,81526,29216,25617,295053,84574,50566,306805
GO:0030801	0.00337038824038269	0.998894012807313	12	88	positive regulation of cyclic nucleotide metabolic process	BP	13569	832	Calcr,Vip,Mc3r,Calca,Ptger3,Mrap2,Adcyap1,Tshr,Cxcl10,Avp,Insl3,Cxcl9	116506,117064,29310,24241,24929,363112,24166,25360,245920,24221,114215,246759
GO:0016331	0.00338806047025881	0.998551294398845	19	158	morphogenesis of embryonic epithelium	BP	13569	832	Tgif1,Tbxt,Wnt4,Mthfd1l,Folr1,Irx1,Lrp2,Ret,Wnt2b,Spint1,Cthrc1,Sox9,Ift52,Plxnb2,Llgl2,Irx3,Lama5,Tgfb1i1,Grem1	316742,292301,84426,361472,171049,306659,29216,24716,116466,311331,282836,140586,362265,315217,360661,307721,140433,84574,50566
GO:0006171	0.0034631267638103	0.998742612215412	14	107	cAMP biosynthetic process	BP	13569	832	Calcr,Vip,Mc3r,Calca,Adra2a,Ptger3,Adcy6,Mrap2,Adcyap1,Tshr,Adcy8,Avp,Insl3,Galr3	116506,117064,29310,24241,25083,24929,25289,363112,24166,25360,29241,24221,114215,29235
GO:0030324	0.0034655099438379	0.998408003092653	22	198	lung development	BP	13569	832	Gpc3,Pkdcc,Dnaaf1,Sparc,Foxp4,Stk40,Sox2,Wnt11,Ccdc40,Zic3,Rspo2,Wnt2b,Loxl3,Gli1,Plod3,Igfbp5,Sox9,Hmgcs2,Sim2,Myocd,Arg1,Lama5	25236,313860,361419,24791,363185,360230,499593,140584,287867,367944,500863,116466,312478,140589,288583,25285,140586,24450,304071,246297,29221,140433
GO:0035812	0.00349644919413963	0.99952568047859	5	19	renal sodium excretion	BP	13569	832	Oxt,Agt,Avpr1a,Avp,Agtr2	25504,24179,25107,24221,24182
GO:0035813	0.00349644919413963	0.99952568047859	5	19	regulation of renal sodium excretion	BP	13569	832	Oxt,Agt,Avpr1a,Avp,Agtr2	25504,24179,25107,24221,24182
GO:1900138	0.00360647593561268	1	2	2	negative regulation of phospholipase A2 activity	BP	13569	832	Anxa8,Anxa1	306283,25380
GO:0071918	0.00364877421359483	1	2	2	urea transmembrane transport	BP	13569	832	Slc14a2,Slc14a1	54302,54301
GO:0035815	0.00366483050455169	0.999654556687169	4	12	positive regulation of renal sodium excretion	BP	13569	832	Oxt,Agt,Avpr1a,Agtr2	25504,24179,25107,24182
GO:0006525	0.00366964457534664	0.999502127922928	5	18	arginine metabolic process	BP	13569	832	Padi4,Ass1,Nags,Otc,Arg1	29512,25698,303563,25611,29221
GO:0007617	0.00372456984800099	0.999348205787086	6	26	mating behavior	BP	13569	832	Nhlh2,Th,Oxt,Dmrta1,Avpr1a,Avp	295327,25085,25504,313352,25107,24221
GO:0007189	0.00372798277561476	0.999009043869238	9	53	adenylate cyclase-activating G-protein coupled receptor signaling pathway	BP	13569	832	Ptger2,Calcr,Vip,Calca,Adra2a,Adcy6,Adcyap1,Tshr,Adcy8	81752,116506,117064,24241,25083,25289,24166,25360,29241
GO:0015884	0.00379984825953875	0.999821981121466	3	6	folic acid transport	BP	13569	832	Folr1,Slc46a1,Lrp2	171049,303333,29216
GO:1904447	0.00389067061428227	1	2	2	folic acid import across plasma membrane	BP	13569	832	Slc46a1,Lrp2	303333,29216
GO:0016119	0.00390018026695523	1	2	2	carotene metabolic process	BP	13569	832	Bco2,Bco1	315644,114106
GO:0009838	0.00390486998715193	0.999815236610344	3	6	abscission	BP	13569	832	Aurkb,Chmp4c,Spart	114592,361916,295053
GO:0048696	0.00391943279153613	1	2	2	regulation of collateral sprouting in absence of injury	BP	13569	832	Wnt3,Spart	24882,295053
GO:2000721	0.00391943279153613	1	2	2	positive regulation of transcription from RNA polymerase II promoter involved in smooth muscle cell differentiation	BP	13569	832	Itga8,Myocd	364786,246297
GO:0014061	0.00394782700805317	0.999448734590798	5	19	regulation of norepinephrine secretion	BP	13569	832	Ptger3,Oxt,Agt,Agtr2,Stx1a	24929,25504,24179,24182,116470
GO:0048243	0.00394782700805317	0.999448734590798	5	19	norepinephrine secretion	BP	13569	832	Ptger3,Oxt,Agt,Agtr2,Stx1a	24929,25504,24179,24182,116470
GO:1903011	0.00396670582983066	0.999811233653291	3	6	negative regulation of bone development	BP	13569	832	Fbn1,Rgn,Grem1	83727,25106,50566
GO:0085029	0.00399130011446471	0.999291430393153	6	26	extracellular matrix assembly	BP	13569	832	Myh11,Agt,Plod3,Sox9,Fbln5,Has1	24582,24179,288583,140586,29158,282821
GO:0071910	0.00401996601537285	0.999807767127034	3	6	determination of liver left/right asymmetry	BP	13569	832	Dnaaf1,Ccdc40,Zic3	361419,287867,367944
GO:0030030	0.0040249921667666	0.997184817552199	94	1195	cell projection organization	BP	13569	832	Ccdc151,Ak7,Myo7a,Ephb2,Dnah1,Cfap126,Rfx2,Drc1,Tekt2,Dnaaf3,Tekt3,Ccdc114,Eps8l2,Ngb,Dnajb13,Mak,Hap1,Tsku,Cpeb1,Deup1,Kif19,Cfap206,Dnaaf1,Ift81,Iqcg,Atp8b1,Nectin2,Dnaaf4,Gldn,Tekt1,Adcy6,Whrn,Foxb1,Spata6,Adcyap1,Tspo,Tshr,Fezf1,Rsph1,Dnai1,Arpc5,Folr1,Rsph9,Wnt3,Pih1d3,Kel,Smo,Dnai2,Dynlt1,Mns1,Lrp2,Ret,Spag16,Ccdc40,Nrn1,Golph3,Lrguk,Igsf9,Tekt4,Agt,Cthrc1,Pld2,Rab21,Itgb4,Dbnl,Arhgap24,Ift…	315465,314416,266714,313633,171339,498278,301121,362712,298532,100359753,287392,308594,361674,85382,308857,25677,29430,308843,293056,315438,303659,366347,361419,373066,363796,291555,308417,363096,315675,85270,25289,313255,367106,171413,24166,24230,25360,500048,361818,500442,360854,171049,316238,24882,315915,297025,25273,360654,83462,363093,29216,24716,501158,287867,83834,78961,296968,304982,30299…
GO:0006526	0.00405131956460991	0.999805718387977	3	6	arginine biosynthetic process	BP	13569	832	Ass1,Nags,Otc	25698,303563,25611
GO:0021937	0.00417989179348635	0.999797255380566	3	6	cerebellar Purkinje cell-granule cell precursor cell signaling involved in regulation of granule cell precursor cell proliferation	BP	13569	832	Lhx5,Smo,Gli1	124451,25273,140589
GO:0070471	0.00422143537054006	0.999585701742621	4	12	uterine smooth muscle contraction	BP	13569	832	Adra2a,Oxt,Agt,Lck	25083,25504,24179,313050
GO:0003002	0.00425521602649408	0.997838254776147	27	261	regionalization	BP	13569	832	Gpc3,Tgif1,Tbxt,Dlx1,Ssbp3,Dnaaf1,Pcsk5,Nr2f2,Foxb1,Fezf1,Irx1,Wnt3,Tbx1,Smo,Mns1,Lrp2,Zic3,Wnt2b,Gli1,Msx1,Ift52,Tcf7l1,Irx3,Pax7,Fezf2,Foxd1,Grem1	25236,316742,292301,296500,84354,361419,116548,113984,367106,500048,306659,24882,360737,25273,363093,29216,367944,116466,140589,81710,362265,312451,307721,500574,305719,171299,50566
GO:0003338	0.00429691250182708	0.999216807144307	6	28	metanephros morphogenesis	BP	13569	832	Calb1,Wnt4,Smo,Sox9,Agtr2,Grem1	83839,84426,25273,140586,24182,50566
GO:0001990	0.00434432432095398	0.99906118713226	7	36	regulation of systemic arterial blood pressure by hormone	BP	13569	832	Pcsk5,Agt,Avpr1a,Agtr1a,Agtr2,Avpr1b,Cyp11b3	116548,24179,25107,24180,24182,29462,353498
GO:0051970	0.00437196865576931	0.999762611194997	3	7	negative regulation of transmission of nerve impulse	BP	13569	832	Hcrt,Avpr1a,Avp	25723,25107,24221
GO:0051954	0.00441037949046017	0.998911860646598	8	45	positive regulation of amine transport	BP	13569	832	Trh,Oxt,Agt,Avpr1a,Avp,Syt4,Avpr1b,Stx1a	25569,25504,24179,25107,24221,64440,29462,116470
GO:0030814	0.00467252627522148	0.998240023428358	14	112	regulation of cAMP metabolic process	BP	13569	832	Calcr,Vip,Mc3r,Calca,Adra2a,Ptger3,Mrap2,Adcyap1,Tshr,Cxcl10,Avp,Insl3,Cxcl9,Galr3	116506,117064,29310,24241,25083,24929,363112,24166,25360,245920,24221,114215,246759,29235
GO:0071941	0.0047240598377124	0.99952116607302	4	12	nitrogen cycle metabolic process	BP	13569	832	Cyp2c11,Ass1,Otc,Arg1	29277,25698,25611,29221
GO:1903793	0.00493953008808763	0.998755041604432	8	46	positive regulation of anion transport	BP	13569	832	Trh,Oxt,Pla2r1,Agt,Avpr1a,Avp,Syt4,Avpr1b	25569,25504,295631,24179,25107,24221,64440,29462
GO:1904754	0.00498934373288088	0.999486259722757	4	12	positive regulation of vascular associated smooth muscle cell migration	BP	13569	832	Pcsk5,Smo,Agt,Dock7	116548,25273,24179,313388
GO:0009725	0.00502261580316806	0.996602962063007	74	928	response to hormone	BP	13569	832	Ptger2,Il1rn,Nppa,Calcr,Trh,Gpx3,Pam,Gck,Nr1i2,Adra2a,Th,Glb1,Sh2b2,Slc18a2,Fbn1,Pdia3,Hcrtr1,Cpeb1,Sparc,Pcsk5,Me1,Dnaaf4,Irf1,Ptger3,Adcy6,Nr2f2,Adcyap1,Tspo,Cnga3,Tshr,Ctsb,Dnai1,Nr0b1,Maob,Pcsk1,Sfrp4,Csk,Sesn2,Sstr3,Ptpru,Oxt,Plod2,Cdc5l,Agt,Sord,Plod3,Sstr2,Gal,Rnasel,Pld2,Ass1,Igfbp5,Hsd17b4,Cacna1g,Avpr1a,Vgf,Heyl,Gpr83,Agtr1a,Anxa1,Hmgcs2,Anxa2,Cish,Otc,Agtr2,Rela,Arg1,Ccnd1,Avpr1b,Rab31…	81752,60582,24602,116506,25569,64317,25508,24385,84385,25083,25085,316033,114203,25549,83727,29468,25593,293056,24791,116548,24552,363096,24508,24929,25289,113984,24166,24230,85257,25360,64529,500442,58850,25750,25204,89803,315707,502988,171044,116680,25504,300901,85434,24179,24788,288583,54305,29141,359726,25097,25698,25285,79244,29717,25107,29461,313575,140595,24180,25380,24450,56611,83681,2561…
GO:0009888	0.00505489108844729	0.996330022786964	113	1495	tissue development	BP	13569	832	Plet1,Gpc3,Sim1,Nppa,Myo7a,Tgif1,Tp73,Dlk1,P2rx2,Tbxt,Pkdcc,Slc44a4,Ssbp3,Deup1,Dnaaf1,Bmper,Atp2c2,Gaa,Calb1,Whrn,Gtf3c5,Nr2f2,Foxb1,Uncx,Wnt4,Dchs1,Agpat2,Mthfd1l,Foxp4,Ccn3,Ctsb,Sox2,Nr0b1,Folr1,Irx1,Scnn1b,Wnt11,Myh11,Wnt3,Tbx1,Kel,Smo,Car9,Sfrp4,Lrp2,Ret,Ccdc40,Gdf6,Bfsp1,Zic3,Rspo2,Mtss1,Wnt2b,Loxl3,Plagl1,Gli1,Tnmd,Spint1,Tnni3,Agt,Plod3,Gal,Cthrc1,Itgb4,Krt36,Igfbp5,Msx1,Lmna,Hsd17b4,Sox9…	363060,25236,309888,24602,266714,316742,362675,114587,114115,292301,313860,294255,84354,315438,361419,300455,171496,367562,83839,313255,362095,113984,367106,29375,84426,308912,311821,361472,363185,81526,64529,499593,58850,171049,306659,24767,140584,24582,24882,360737,297025,25273,313495,89803,29216,24716,287867,252834,25394,367944,500863,362918,116466,312478,25157,140589,64104,311331,29248,24179,…
GO:0120036	0.00519342042964879	0.996343892657342	92	1176	plasma membrane bounded cell projection organization	BP	13569	832	Ccdc151,Ak7,Myo7a,Ephb2,Dnah1,Cfap126,Rfx2,Drc1,Tekt2,Dnaaf3,Tekt3,Ccdc114,Eps8l2,Ngb,Dnajb13,Mak,Hap1,Tsku,Cpeb1,Kif19,Cfap206,Dnaaf1,Ift81,Iqcg,Atp8b1,Nectin2,Dnaaf4,Gldn,Tekt1,Adcy6,Whrn,Foxb1,Spata6,Adcyap1,Tspo,Tshr,Fezf1,Rsph1,Dnai1,Arpc5,Folr1,Rsph9,Wnt3,Pih1d3,Kel,Smo,Dnai2,Dynlt1,Mns1,Lrp2,Ret,Spag16,Ccdc40,Nrn1,Golph3,Lrguk,Igsf9,Tekt4,Agt,Cthrc1,Pld2,Rab21,Itgb4,Dbnl,Arhgap24,Ift52,Vav…	315465,314416,266714,313633,171339,498278,301121,362712,298532,100359753,287392,308594,361674,85382,308857,25677,29430,308843,293056,303659,366347,361419,373066,363796,291555,308417,363096,315675,85270,25289,313255,367106,171413,24166,24230,25360,500048,361818,500442,360854,171049,316238,24882,315915,297025,25273,360654,83462,363093,29216,24716,501158,287867,83834,78961,296968,304982,302991,24179…
GO:0007565	0.00535546688115652	0.997441636500771	22	206	female pregnancy	BP	13569	832	Il1rn,Nppa,Calca,Pam,Adra2a,Pcsk5,Irf1,Ptger3,Maged2,Nr2f2,Wnt4,Ctsb,Pnoc,Sfrp4,Oxt,Agt,Itgb4,Igfbp5,Arg1,Vim,Fosl1,Thbd	60582,24602,24241,25508,25083,116548,24508,24929,113947,113984,84426,64529,25516,89803,25504,24179,25724,25285,29221,81818,25445,83580
GO:0015893	0.00537029775144852	0.998979714178191	6	27	drug transport	BP	13569	832	Nr1i2,Slc18a2,Slc44a4,Atp8b1,Slc46a1,Abcg3l1	84385,25549,294255,291555,303333,289453
GO:0032501	0.00539645166738297	0.995664964718608	341	5152	multicellular organismal process	BP	13569	832	Angpt4,Efhc1,Cd83,Gpc3,Sim1,Relt,Mlf1,Ccdc151,Ptger2,Il1rn,Nppa,Calcr,Dyrk3,Vip,Mc3r,Ak7,Zfp423,Tmie,Myo7a,Aurkb,Nhlh2,Tgif1,Cidea,Mfng,Ephb2,Trh,Cbln1,Tp73,Calca,Rftn1,Slc17a6,Rab27a,Rhd,Cbln2,Dlk1,Pam,Rfx2,Stpg4,P2rx2,Sox14,Itgb6,Tbxt,Adra2a,Ppef2,Th,Drc1,Daw1,Dlx1,Asb4,Hmx2,Sh2b2,Spata46,Dnaaf3,Gfra2,Slc18a2,Pkdcc,Bid,Odc1,Ngb,Slc44a4,Mr1,Mak,Fbn1,Hap1,Ssbp3,Trim15,Tsku,Hcrtr1,Cpeb1,Six6,Grm6,…	296269,301295,361226,25236,309888,361615,310483,315465,81752,60582,24602,116506,304775,117064,29310,314416,94188,501061,266714,114592,295327,316742,291541,315119,313633,25569,498922,362675,24241,501095,84487,50645,60414,291388,114587,25508,301121,681766,114115,300954,311061,292301,25083,305246,25085,362712,363267,296500,500017,293538,114203,498274,100359753,25136,25549,313860,64625,24609,85382,29…
GO:0006939	0.00542614636414151	0.998009876440942	13	100	smooth muscle contraction	BP	13569	832	Calca,P2rx2,Adra2a,Ptger3,Myh11,Oxt,Tnni3,Agt,Sstr2,Lck,Cacna1g,Avp,Myocd	24241,114115,25083,24929,24582,25504,29248,24179,54305,313050,29717,24221,246297
GO:0046058	0.00546000639649993	0.997746781112063	16	136	cAMP metabolic process	BP	13569	832	Calcr,Vip,Mc3r,Calca,Adra2a,Ptger3,Adcy6,Mrap2,Adcyap1,Tshr,Adcy8,Cxcl10,Avp,Insl3,Cxcl9,Galr3	116506,117064,29310,24241,25083,24929,25289,363112,24166,25360,29241,245920,24221,114215,246759,29235
GO:1903792	0.00553114107365685	0.998937089510198	6	28	negative regulation of anion transport	BP	13569	832	Il1rn,Trh,Gabre,Sfrp4,Stk39,Agtr2	60582,25569,65191,89803,54348,24182
GO:0002035	0.00553308549049415	0.999672580208637	3	7	brain renin-angiotensin system	BP	13569	832	Agt,Agtr1a,Agtr2	24179,24180,24182
GO:0010043	0.00556653830019525	0.998411022294842	9	59	response to zinc ion	BP	13569	832	Th,Slc18a2,Tspo,Ass1,Lck,Otc,Arg1,Vim,Slc30a3	25085,25549,24230,25698,313050,25611,29221,81818,366568
GO:0014049	0.00556865838262658	0.999394158839994	4	13	positive regulation of glutamate secretion	BP	13569	832	Avpr1a,Avp,Syt4,Avpr1b	25107,24221,64440,29462
GO:0031392	0.00570667021945266	0.999658459986525	3	7	regulation of prostaglandin biosynthetic process	BP	13569	832	Avpr1a,Anxa1,Avp	25107,25380,24221
GO:2001279	0.00570667021945266	0.999658459986525	3	7	regulation of unsaturated fatty acid biosynthetic process	BP	13569	832	Avpr1a,Anxa1,Avp	25107,25380,24221
GO:0002335	0.00577261666569001	0.999107948728052	5	20	mature B cell differentiation	BP	13569	832	Mfng,Cdh17,Dock11,Bcl3,Cmtm7	315119,117048,313438,680611,501065
GO:0051385	0.00584539831977566	0.998320735752923	9	58	response to mineralocorticoid	BP	13569	832	Trh,Gpx3,Th,Slc18a2,Maob,Avpr1a,Agtr1a,Ccnd1,Fosl1	25569,64317,25085,25549,25750,25107,24180,58919,25445
GO:1901213	0.00608034405146058	0.999321447547848	4	13	regulation of transcription from RNA polymerase II promoter involved in heart development	BP	13569	832	Tbxt,Msx1,Myocd,Grem1	292301,81710,246297,50566
GO:0017158	0.00610874270644369	0.998088682184953	10	67	regulation of calcium ion-dependent exocytosis	BP	13569	832	Adra2a,Rph3al,Doc2a,Sytl4,Cacna1g,Syt13,Syt4,Cbarp,Syt17,Stx1a	25083,171123,65031,140594,29717,80977,64440,314622,192189,116470
GO:0071907	0.00618126027542852	0.999619032315672	3	7	determination of digestive tract left/right asymmetry	BP	13569	832	Dnaaf1,Ccdc40,Zic3	361419,287867,367944
GO:0035931	0.00621549392337564	0.999616142741956	3	7	mineralocorticoid secretion	BP	13569	832	Agt,Agtr1a,Agtr2	24179,24180,24182
GO:0035932	0.00621549392337564	0.999616142741956	3	7	aldosterone secretion	BP	13569	832	Agt,Agtr1a,Agtr2	24179,24180,24182
GO:2000855	0.00621549392337564	0.999616142741956	3	7	regulation of mineralocorticoid secretion	BP	13569	832	Agt,Agtr1a,Agtr2	24179,24180,24182
GO:2000858	0.00621549392337564	0.999616142741956	3	7	regulation of aldosterone secretion	BP	13569	832	Agt,Agtr1a,Agtr2	24179,24180,24182
GO:0042692	0.00624695595344107	0.99649883787811	33	350	muscle cell differentiation	BP	13569	832	Nppa,P2rx2,Tbxt,Bhlha15,Nol3,Wnt4,Ccn3,Flot2,Krt8,Myh11,Tbx1,Kel,Cast,Smo,Mapk12,Tmod3,Agt,Igfbp5,Msx1,Lmna,Sox9,Sgcg,Cxcl10,Avpr1a,Itga8,Agtr2,Myocd,Cxcl9,Myoz2,Shox2,Enpp3,Krt19,Grem1	24602,114115,292301,25334,85383,84426,81526,83764,25626,24582,360737,297025,25403,25273,60352,300838,24179,25285,81710,60374,140586,305941,245920,25107,364786,24182,246297,246759,295426,25546,54410,360626,50566
GO:0009566	0.00630803676622721	0.997538083821835	14	113	fertilization	BP	13569	832	Tbxt,Spata46,Tekt3,Nectin2,Nr2f2,Cast,Klhl26,Klhl10,Tekt4,Spa17,Plb1,Tcp11,Tcp1,Adam3a	292301,498274,287392,308417,113984,25403,290657,303533,302991,85244,192259,309641,24818,57021
GO:0045923	0.00634329328255846	0.998519404481458	7	38	positive regulation of fatty acid metabolic process	BP	13569	832	Mid1ip1,Agt,Avpr1a,Plin5,Anxa1,Avp,Rgn	404280,24179,25107,501283,25380,24221,25106
GO:0044070	0.00646761271546947	0.997470566655346	14	111	regulation of anion transport	BP	13569	832	Il1rn,Trh,Gabre,Sfrp4,Oxt,Pla2r1,Agt,Avpr1a,Avp,Syt4,Stk39,Agtr2,Arg1,Avpr1b	60582,25569,65191,89803,25504,295631,24179,25107,24221,64440,54348,24182,29221,29462
GO:0009719	0.00648541186454222	0.995284586914268	107	1429	response to endogenous stimulus	BP	13569	832	Gpc3,Ptger2,Il1rn,Nppa,Calcr,Zfp423,Cidea,Trh,Gpx3,Calca,Pam,Gck,Nr1i2,Tbxt,Adra2a,Th,Glb1,Dlx1,Sh2b2,Slc18a2,Fbn1,Pdia3,Hcrtr1,Cpeb1,Vwc2,Bmper,Sparc,Pcsk5,Me1,Dnaaf4,Irf1,Ptger3,Adcy6,Nr2f2,Adcyap1,Wnt4,Tspo,Cnga3,Tshr,Ctsb,Dnai1,Nr0b1,Folr1,Tbx1,Maob,Pcsk1,Sfrp4,Lrp2,Csk,Sesn2,Gdf6,Sstr3,Cd81,Ptpru,Tnmd,Spint1,Oxt,Nod2,Plod2,Cdc5l,Fgf17,Agt,Sord,Plod3,Sstr2,Gal,Rnasel,Pld2,Ass1,Igfbp5,Msx1,Hsd…	25236,81752,60582,24602,116506,94188,291541,25569,64317,24241,25508,24385,84385,292301,25083,25085,316033,296500,114203,25549,83727,29468,25593,293056,501231,300455,24791,116548,24552,363096,24508,24929,25289,113984,24166,84426,24230,85257,25360,64529,500442,58850,171049,360737,25750,25204,89803,29216,315707,502988,252834,171044,25621,116680,64104,311331,25504,291912,300901,85434,29368,24179,2478…
GO:0060119	0.00657506128043602	0.998252833827497	8	48	inner ear receptor cell development	BP	13569	832	Myo7a,Atp8b1,Whrn,Tshr,Cthrc1,Grxcr1,Slitrk6,Wdpcp	266714,291555,313255,25360,282836,498355,290467,305552
GO:0072033	0.00674009414364438	0.999571120317604	3	7	renal vesicle formation	BP	13569	832	Wnt4,Smo,Sox9	84426,25273,140586
GO:0003256	0.00675628287384732	0.999569709169789	3	7	regulation of transcription from RNA polymerase II promoter involved in myocardial precursor cell differentiation	BP	13569	832	Tbxt,Myocd,Grem1	292301,246297,50566
GO:0007276	0.00689264793008889	0.995779763656205	44	504	gamete generation	BP	13569	832	Ak7,Rfx2,Spata46,Mak,Akap14,Ift81,Iqcg,Mgat4d,Nectin2,Ropn1l,Spata6,Wnt4,Rspo1,Krt9,Lin28a,Rsph1,Ctsb,Nr0b1,Wnt3,Tesmin,Smo,Mns1,Spag16,Lrguk,Sstr3,Klhl26,Klhl10,Spata20,Gli1,Mycbp,Agt,Sstr2,Lmna,Tcp11,Sox9,Tcp1,Catsper3,Slc26a3,Prss21,Spata24,Insl3,Mei4,Rgn,Fosl1	314416,301121,498274,25677,60332,373066,363796,304646,308417,685646,171413,84426,313589,266717,500562,361818,64529,58850,24882,309142,25273,363093,501158,296968,171044,290657,303533,360604,140589,100361133,24179,54305,60374,309641,140586,24818,290989,114629,353251,291676,114215,679805,25106,25445
GO:0043270	0.00702965781863159	0.996380157109328	25	255	positive regulation of ion transport	BP	13569	832	Nppa,Calcr,Ephb2,Trh,Hap1,Grm6,Atp2c2,Tspo,Hcrt,Oxt,Pla2r1,Atp1b2,Agt,Gal,Chp1,Cxcl10,Avpr1a,Lpar3,Avp,Syt4,Stk39,Cxcl9,Lgals3,Avpr1b,Rgn	24602,116506,313633,25569,29430,24419,171496,24230,25723,25504,295631,24214,24179,29141,64152,245920,25107,66025,24221,64440,54348,246759,83781,29462,25106
GO:0098700	0.00703386447073645	0.999545314495245	3	7	neurotransmitter loading into synaptic vesicle	BP	13569	832	Slc17a6,Th,Slc18a2	84487,25085,25549
GO:0007507	0.00718804744263485	0.995563073365881	45	514	heart development	BP	13569	832	Gpc3,Ccdc151,Nppa,Tp73,Pam,Tbxt,Th,Drc1,Daw1,Dnaaf3,Fbn1,Dnaaf1,Sparc,Pcsk5,Dnaaf4,Gaa,Dchs1,Foxp4,Dnai1,Folr1,Wnt11,Myh11,Tbx1,Smo,Lrp2,Ccdc40,Zic3,Gli1,Oxt,Tnni3,Agt,Msx1,Lmna,Sox9,Ift52,Sgcg,Heyl,Agtr1a,Agtr2,Bicc1,Myocd,Tmem100,Shox2,Acacb,Grem1	25236,315465,24602,362675,25508,292301,25085,362712,363267,100359753,83727,361419,24791,116548,363096,367562,308912,363185,500442,171049,140584,24582,360737,25273,29216,287867,367944,140589,25504,29248,24179,81710,60374,140586,362265,305941,313575,24180,24182,361832,246297,497979,25546,116719,50566
GO:0060056	0.00719245262816482	0.999140989995221	4	14	mammary gland involution	BP	13569	832	Sfrp4,Igfbp5,Arg1,Elf3	89803,25285,29221,304815
GO:0030509	0.00724329195644835	0.997019530742076	15	123	BMP signaling pathway	BP	13569	832	Gpc3,Zfp423,Tbxt,Dlx1,Fbn1,Vwc2,Bmper,Sfrp4,Lrp2,Gdf6,Msx1,Tmem100,Foxd1,Spart,Grem1	25236,94188,292301,296500,83727,501231,300455,89803,29216,252834,81710,497979,171299,295053,50566
GO:0014902	0.0075157853581863	0.997261864557663	12	90	myotube differentiation	BP	13569	832	P2rx2,Bhlha15,Ccn3,Tbx1,Kel,Cast,Smo,Cxcl10,Avpr1a,Myocd,Cxcl9,Shox2	114115,25334,81526,360737,297025,25403,25273,245920,25107,246297,246759,25546
GO:0048839	0.00760842319782836	0.9963921348013	20	185	inner ear development	BP	13569	832	Tmie,Myo7a,Ephb2,Hmx2,Slc44a4,Bmper,Sparc,Atp8b1,Whrn,Dchs1,Tshr,Sox2,Tbx1,Mcm2,Cthrc1,Sox9,Grxcr1,Itga8,Slitrk6,Wdpcp	501061,266714,313633,293538,294255,300455,24791,291555,313255,308912,25360,499593,360737,312538,282836,140586,498355,364786,290467,305552
GO:0010959	0.00766100818646559	0.995681221040836	32	350	regulation of metal ion transport	BP	13569	832	Fxyd6,Nppa,Calcr,Vip,Calca,Gck,Hap1,Grm6,Saraf,Atp2c2,Rrad,Ptger3,Nol3,Adcyap1,Tspo,Scnn1b,Kel,Hcrt,Gnai2,Atp1b2,Agt,Gal,Chp1,Cacna1g,Cxcl10,Stom,Lpar3,Stk39,Cxcl9,Lgals3,Cbarp,Rgn	63847,24602,116506,117064,24241,24385,29430,24419,290796,171496,83521,24929,85383,24166,24230,24767,297025,25723,81664,24214,24179,29141,64152,29717,245920,296655,66025,54348,246759,83781,314622,25106
GO:0043269	0.00776535571650748	0.99505807643153	50	600	regulation of ion transport	BP	13569	832	Fxyd6,Il1rn,Nppa,Calcr,Vip,Ephb2,Trh,Calca,Gck,Gabre,Clic6,Hap1,Grm6,Saraf,Atp2c2,Rrad,Ptger3,Nol3,Adcyap1,Tspo,Scnn1b,Kel,Maob,Sfrp4,Hcrt,Gnai2,Oxt,Kcnj16,Pla2r1,Atp1b2,Agt,Gal,Scn9a,Chp1,Cacna1g,Cxcl10,Avpr1a,Stom,Lpar3,Avp,Syt4,Stk39,Agtr2,Grin2d,Cxcl9,Arg1,Lgals3,Cbarp,Avpr1b,Rgn	63847,60582,24602,116506,117064,313633,25569,24241,24385,65191,304081,29430,24419,290796,171496,83521,24929,85383,24166,24230,24767,297025,25750,89803,25723,81664,25504,29719,295631,24214,24179,29141,78956,64152,29717,245920,25107,296655,66025,24221,64440,54348,24182,24412,246759,29221,83781,314622,29462,25106
GO:0015908	0.00814918746333318	0.997330730849768	10	70	fatty acid transport	BP	13569	832	Plin2,Pla2g2c,Kiss1r,Nmur2,Oxt,Pla2r1,Pla2g2d,Anxa1,Agtr2,Slco2a1	298199,29387,78976,64042,25504,295631,298579,25380,24182,24546
GO:0001991	0.00826156003636479	0.998972501869389	4	14	regulation of systemic arterial blood pressure by circulatory renin-angiotensin	BP	13569	832	Pcsk5,Agt,Agtr1a,Agtr2	116548,24179,24180,24182
GO:1903825	0.00830327051206324	0.996936652554713	12	89	organic acid transmembrane transport	BP	13569	832	Slc17a6,Slc16a8,Slc46a1,Lrp2,Slc1a5,Slc38a4,Slc17a5,Agt,Slc2a9,Slc25a15,Slc7a9,Stk39	84487,65200,303333,29216,292657,170573,363103,24179,501925,306574,116726,54348
GO:0010832	0.00836055374787633	0.998956549237317	4	14	negative regulation of myotube differentiation	BP	13569	832	Bhlha15,Ccn3,Cxcl10,Myocd	25334,81526,245920,246297
GO:1901607	0.00838274110414504	0.997445879281739	9	59	alpha-amino acid biosynthetic process	BP	13569	832	Got1l1,Plod2,Plod3,Ass1,Nags,Bhmt,Glud1,Otc,Ahcy	306540,300901,288583,25698,303563,81508,24399,25611,29443
GO:0098869	0.00873956223024225	0.997085728981879	10	79	cellular oxidant detoxification	BP	13569	832	Gpx3,Sesn2,Lpo,Cygb,Gstt2,Nqo1,Fbln5,Txnrd3,Rgn,Cat	64317,502988,287610,170520,29487,24314,29158,297437,25106,24248
GO:0002019	0.00885624339274485	0.999830631634213	2	3	regulation of renal output by angiotensin	BP	13569	832	Agt,Agtr1a	24179,24180
GO:0030817	0.00892248993826589	0.996662872622554	12	96	regulation of cAMP biosynthetic process	BP	13569	832	Calcr,Vip,Mc3r,Calca,Adra2a,Ptger3,Mrap2,Adcyap1,Tshr,Avp,Insl3,Galr3	116506,117064,29310,24241,25083,24929,363112,24166,25360,24221,114215,29235
GO:0016053	0.00904454887862141	0.995386447578533	23	229	organic acid biosynthetic process	BP	13569	832	Fads3,Got1l1,Mthfd1l,Hacd3,Ugdh,Mid1ip1,Plod2,Agt,Plod3,Ass1,Mthfs,Avpr1a,Nags,Acss2,Bhmt,Anxa1,Glud1,Avp,Otc,Ahcy,Rgn,Acacb,Has1	286922,306540,361472,300783,83472,404280,300901,24179,288583,25698,300886,25107,303563,311569,81508,25380,24399,24221,25611,29443,25106,116719,282821
GO:0046394	0.00904454887862141	0.995386447578533	23	229	carboxylic acid biosynthetic process	BP	13569	832	Fads3,Got1l1,Mthfd1l,Hacd3,Ugdh,Mid1ip1,Plod2,Agt,Plod3,Ass1,Mthfs,Avpr1a,Nags,Acss2,Bhmt,Anxa1,Glud1,Avp,Otc,Ahcy,Rgn,Acacb,Has1	286922,306540,361472,300783,83472,404280,300901,24179,288583,25698,300886,25107,303563,311569,81508,25380,24399,24221,25611,29443,25106,116719,282821
GO:0030178	0.00924776689781888	0.996218513197426	14	115	negative regulation of Wnt signaling pathway	BP	13569	832	Gpc3,Tsku,Wnt4,Sox2,Wnt11,Sfrp4,Gli1,Cthrc1,Sox9,Dkk3,Bicc1,Ccnd1,Grb10,Grem1	25236,308843,84426,499593,140584,89803,140589,282836,140586,171548,361832,58919,498416,50566
GO:0030325	0.00935587700809043	0.997954518126732	6	32	adrenal gland development	BP	13569	832	Wnt4,Tspo,Nr0b1,Wnt11,Dkk3,Cyp11b3	84426,24230,58850,140584,171548,353498
GO:0030810	0.009445537649266	0.996618507741821	11	87	positive regulation of nucleotide biosynthetic process	BP	13569	832	Calcr,Vip,Mc3r,Calca,Ptger3,Mrap2,Adcyap1,Tshr,Vcp,Avp,Insl3	116506,117064,29310,24241,24929,363112,24166,25360,116643,24221,114215
GO:1900373	0.009445537649266	0.996618507741821	11	87	positive regulation of purine nucleotide biosynthetic process	BP	13569	832	Calcr,Vip,Mc3r,Calca,Ptger3,Mrap2,Adcyap1,Tshr,Vcp,Avp,Insl3	116506,117064,29310,24241,24929,363112,24166,25360,116643,24221,114215
GO:0003071	0.00959228701057477	0.998281692109642	5	23	renal system process involved in regulation of systemic arterial blood pressure	BP	13569	832	Pcsk5,Agt,Agtr1a,Agtr2,Cyp11b3	116548,24179,24180,24182,353498
GO:0015874	0.00962047010661859	0.998275388521664	5	23	norepinephrine transport	BP	13569	832	Ptger3,Oxt,Agt,Agtr2,Stx1a	24929,25504,24179,24182,116470
GO:0061371	0.00974483321893033	0.997216691511202	8	50	determination of heart left/right asymmetry	BP	13569	832	Ccdc151,Tbxt,Dnaaf1,Folr1,Smo,Ccdc40,Zic3,Ift52	315465,292301,361419,171049,25273,287867,367944,362265
GO:0043271	0.00977584229817242	0.99569094573966	16	143	negative regulation of ion transport	BP	13569	832	Il1rn,Vip,Ephb2,Trh,Calca,Gabre,Rrad,Ptger3,Adcyap1,Kel,Maob,Sfrp4,Hcrt,Stk39,Agtr2,Cbarp	60582,117064,313633,25569,24241,65191,83521,24929,24166,297025,25750,89803,25723,54348,24182,314622
GO:0030514	0.00977632440869552	0.997507709961014	7	40	negative regulation of BMP signaling pathway	BP	13569	832	Dlx1,Fbn1,Vwc2,Bmper,Lrp2,Spart,Grem1	296500,83727,501231,300455,29216,295053,50566
GO:0034650	0.00979641299059656	0.999237746780675	3	8	cortisol metabolic process	BP	13569	832	Wnt4,Dkk3,Cyp11b3	84426,171548,353498
GO:0034651	0.00979641299059656	0.999237746780675	3	8	cortisol biosynthetic process	BP	13569	832	Wnt4,Dkk3,Cyp11b3	84426,171548,353498
GO:0007275	0.00980243891895386	0.992084908215133	269	3999	multicellular organism development	BP	13569	832	Angpt4,Efhc1,Cd83,Gpc3,Sim1,Relt,Mlf1,Ccdc151,Ptger2,Il1rn,Nppa,Calcr,Dyrk3,Ak7,Zfp423,Tmie,Myo7a,Aurkb,Tgif1,Mfng,Ephb2,Cbln1,Tp73,Calca,Slc17a6,Rhd,Cbln2,Dlk1,Pam,Stpg4,P2rx2,Sox14,Tbxt,Th,Drc1,Daw1,Dlx1,Asb4,Hmx2,Sh2b2,Dnaaf3,Gfra2,Slc18a2,Pkdcc,Bid,Odc1,Ngb,Slc44a4,Mak,Fbn1,Hap1,Ssbp3,Tsku,Cpeb1,Six6,Grm6,Vwc2,Dnaaf1,Etnk2,Bmper,Sparc,Pcsk5,Plcd3,Atp8b1,Lhx5,Atp2c2,Dnaaf4,Gaa,Irf1,Ptger3,Gldn…	296269,301295,361226,25236,309888,361615,310483,315465,81752,60582,24602,116506,304775,314416,94188,501061,266714,114592,316742,315119,313633,498922,362675,24241,84487,60414,291388,114587,25508,681766,114115,300954,292301,25085,362712,363267,296500,500017,293538,114203,100359753,25136,25549,313860,64625,24609,85382,294255,25677,83727,29430,84354,308843,293056,314221,24419,501231,361419,360843,300…
GO:0001692	0.00993221395169832	0.999798146843265	2	3	histamine metabolic process	BP	13569	832	Trh,Hdc	25569,24443
GO:1902187	0.0100393258542834	0.998656711423674	4	15	negative regulation of viral release from host cell	BP	13569	832	Trim15,Trim5,Trim21,Trim13	100910806,308906,308901,364398
GO:0072034	0.0103830216456105	0.999783946314741	2	3	renal vesicle induction	BP	13569	832	Wnt4,Sox9	84426,140586
GO:0010963	0.0104460712225358	0.999781933075715	2	3	regulation of L-arginine import	BP	13569	832	Agt,Arg1	24179,29221
GO:0001999	0.0105384814885587	0.999157310737048	3	8	renal response to blood flow involved in circulatory renin-angiotensin regulation of systemic arterial blood pressure	BP	13569	832	Pcsk5,Agt,Agtr1a	116548,24179,24180
GO:0030804	0.0105784740275612	0.996374471945764	10	77	positive regulation of cyclic nucleotide biosynthetic process	BP	13569	832	Calcr,Vip,Mc3r,Calca,Ptger3,Mrap2,Adcyap1,Tshr,Avp,Insl3	116506,117064,29310,24241,24929,363112,24166,25360,24221,114215
GO:0051146	0.0106334117438442	0.994410801044722	24	242	striated muscle cell differentiation	BP	13569	832	Nppa,P2rx2,Bhlha15,Ccn3,Krt8,Myh11,Tbx1,Kel,Cast,Smo,Tmod3,Agt,Igfbp5,Msx1,Lmna,Cxcl10,Avpr1a,Agtr2,Myocd,Cxcl9,Myoz2,Shox2,Krt19,Grem1	24602,114115,25334,81526,25626,24582,360737,297025,25403,25273,300838,24179,25285,81710,60374,245920,25107,24182,246297,246759,295426,25546,360626,50566
GO:0007157	0.0107807839607754	0.997192167155944	7	41	heterophilic cell-cell adhesion via plasma membrane cell adhesion molecules	BP	13569	832	Cbln1,Scarf2,Nectin2,Dchs1,Amigo2,Cd164,Itgal	498922,287949,308417,308912,300186,83689,308995
GO:0045777	0.0108790300965597	0.99714354260074	7	44	positive regulation of blood pressure	BP	13569	832	Nr2f2,Oxt,Agt,Avpr1a,Agtr1a,Avp,Cyp11b3	113984,25504,24179,25107,24180,24221,353498
GO:0021797	0.0109853373977245	0.999764445149979	2	3	forebrain anterior/posterior pattern specification	BP	13569	832	Fezf1,Fezf2	500048,305719
GO:0009190	0.0110155360479193	0.995224232333484	15	134	cyclic nucleotide biosynthetic process	BP	13569	832	Nppa,Calcr,Vip,Mc3r,Calca,Adra2a,Ptger3,Adcy6,Mrap2,Adcyap1,Tshr,Adcy8,Avp,Insl3,Galr3	24602,116506,117064,29310,24241,25083,24929,25289,363112,24166,25360,29241,24221,114215,29235
GO:0052652	0.0110155360479193	0.995224232333484	15	134	cyclic purine nucleotide metabolic process	BP	13569	832	Nppa,Calcr,Vip,Mc3r,Calca,Adra2a,Ptger3,Adcy6,Mrap2,Adcyap1,Tshr,Adcy8,Avp,Insl3,Galr3	24602,116506,117064,29310,24241,25083,24929,25289,363112,24166,25360,29241,24221,114215,29235
GO:0043583	0.0110954575599882	0.994428678026296	21	205	ear development	BP	13569	832	Tmie,Myo7a,Ephb2,Hmx2,Slc44a4,Bmper,Sparc,Atp8b1,Whrn,Dchs1,Tshr,Sox2,Tbx1,Mcm2,Cthrc1,Msx1,Sox9,Grxcr1,Itga8,Slitrk6,Wdpcp	501061,266714,313633,293538,294255,300455,24791,291555,313255,308912,25360,499593,360737,312538,282836,81710,140586,498355,364786,290467,305552
GO:0007228	0.0111287332662387	0.9997597147669	2	3	positive regulation of hh target transcription factor activity	BP	13569	832	Smo,Stk36	25273,301516
GO:0048870	0.01113698397524	0.991989471381328	86	1131	cell motility	BP	13569	832	Angpt4,Efhc1,Plet1,Il1rn,Dnah1,Calca,Sox14,Tbxt,Adra2a,Drc1,Tekt2,Tekt3,Cpeb1,Bmper,Sparc,Pcsk5,Iqcg,Podxl2,Dnaaf4,Ptger3,Tekt1,Nr2f2,Ropn1l,Foxb1,Wnt4,Dchs1,Tspo,Pomgnt2,Kiss1r,Fezf1,Ccn3,Dnai1,Arpc5,Folr1,Scnn1b,Wnt11,Rsph9,Tbx1,Pih1d3,Smo,Ret,Spag16,Ccdc40,Golph3,Cd81,Tekt4,Ptpru,Gli1,Nod2,Cygb,Agt,Sord,Cthrc1,Pld2,Itgb4,Lck,Arhgdia,Igfbp5,Lmna,Sox9,Arhgap24,Cxcl10,Vav2,Csf1,Coro1c,Plxnb2,Cats…	296269,301295,363060,60582,171339,24241,300954,292301,25083,362712,298532,287392,293056,300455,24791,116548,363796,297433,363096,24929,85270,113984,685646,367106,84426,308912,24230,316091,78976,500048,81526,500442,360854,171049,24767,140584,316238,360737,315915,25273,24716,501158,287867,78961,25621,302991,116680,140589,291912,170520,24179,24788,282836,25097,25724,313050,360678,25285,60374,140586,…
GO:0051674	0.01113698397524	0.991989471381328	86	1131	localization of cell	BP	13569	832	Angpt4,Efhc1,Plet1,Il1rn,Dnah1,Calca,Sox14,Tbxt,Adra2a,Drc1,Tekt2,Tekt3,Cpeb1,Bmper,Sparc,Pcsk5,Iqcg,Podxl2,Dnaaf4,Ptger3,Tekt1,Nr2f2,Ropn1l,Foxb1,Wnt4,Dchs1,Tspo,Pomgnt2,Kiss1r,Fezf1,Ccn3,Dnai1,Arpc5,Folr1,Scnn1b,Wnt11,Rsph9,Tbx1,Pih1d3,Smo,Ret,Spag16,Ccdc40,Golph3,Cd81,Tekt4,Ptpru,Gli1,Nod2,Cygb,Agt,Sord,Cthrc1,Pld2,Itgb4,Lck,Arhgdia,Igfbp5,Lmna,Sox9,Arhgap24,Cxcl10,Vav2,Csf1,Coro1c,Plxnb2,Cats…	296269,301295,363060,60582,171339,24241,300954,292301,25083,362712,298532,287392,293056,300455,24791,116548,363796,297433,363096,24929,85270,113984,685646,367106,84426,308912,24230,316091,78976,500048,81526,500442,360854,171049,24767,140584,316238,360737,315915,25273,24716,501158,287867,78961,25621,302991,116680,140589,291912,170520,24179,24788,282836,25097,25724,313050,360678,25285,60374,140586,…
GO:1903334	0.0112046851637335	0.999757195727368	2	3	positive regulation of protein folding	BP	13569	832	Pdia3,Pdia4	29468,116598
GO:0043267	0.0112564632490664	0.997429284986705	6	33	negative regulation of potassium ion transport	BP	13569	832	Vip,Ptger3,Adcyap1,Kel,Hcrt,Stk39	117064,24929,24166,297025,25723,54348
GO:0032430	0.0112672290956823	0.999755114375949	2	3	positive regulation of phospholipase A2 activity	BP	13569	832	Nmur2,Agtr1a	64042,24180
GO:0046946	0.0112684456720867	0.999755073827825	2	3	hydroxylysine metabolic process	BP	13569	832	Plod2,Plod3	300901,288583
GO:0046947	0.0112684456720867	0.999755073827825	2	3	hydroxylysine biosynthetic process	BP	13569	832	Plod2,Plod3	300901,288583
GO:0032332	0.011271605502986	0.998439163319027	4	15	positive regulation of chondrocyte differentiation	BP	13569	832	Pkdcc,Gdf6,Sox9,Rela	313860,252834,140586,309165
GO:1990748	0.0112959806430925	0.996075991981091	10	82	cellular detoxification	BP	13569	832	Gpx3,Sesn2,Lpo,Cygb,Gstt2,Nqo1,Fbln5,Txnrd3,Rgn,Cat	64317,502988,287610,170520,29487,24314,29158,297437,25106,24248
GO:0045924	0.0114280756922094	0.999015892977684	3	9	regulation of female receptivity	BP	13569	832	Oxt,Avpr1a,Avp	25504,25107,24221
GO:0009066	0.0114769940396517	0.996967286798952	7	42	aspartate family amino acid metabolic process	BP	13569	832	Got1l1,Ddo,Plod2,Plod3,Ass1,Bhmt,Ahcy	306540,685325,300901,288583,25698,81508,29443
GO:0043434	0.0115039240087639	0.99294176562674	39	451	response to peptide hormone	BP	13569	832	Nppa,Gck,Th,Sh2b2,Fbn1,Cpeb1,Sparc,Pcsk5,Irf1,Adcy6,Tshr,Ctsb,Dnai1,Nr0b1,Pcsk1,Sfrp4,Csk,Sesn2,Oxt,Cdc5l,Agt,Gal,Rnasel,Pld2,Ass1,Igfbp5,Vgf,Agtr1a,Anxa1,Hmgcs2,Cish,Otc,Agtr2,Rela,Arg1,Rab31,Grb10,Cat,Cyp11b3	24602,24385,25085,114203,83727,293056,24791,116548,24508,25289,25360,64529,500442,58850,25204,89803,315707,502988,25504,85434,24179,29141,359726,25097,25698,25285,29461,24180,25380,24450,83681,25611,24182,309165,29221,246324,498416,24248,353498
GO:0060070	0.0116195777092202	0.994140498825797	21	204	canonical Wnt signaling pathway	BP	13569	832	Gpc3,Tbxt,Wnt4,Rspo1,Sox2,Folr1,Wnt11,Wnt3,Sfrp4,Rspo2,Wnt2b,Ptpru,Gli1,Gskip,Cthrc1,Sox9,Dkk3,Tcf7l1,Bicc1,Ccnd1,Grem1	25236,292301,84426,313589,499593,171049,140584,24882,89803,500863,116466,116680,140589,362778,282836,140586,171548,312451,361832,58919,50566
GO:0008652	0.0116442896432465	0.9962434198619	9	62	cellular amino acid biosynthetic process	BP	13569	832	Got1l1,Plod2,Plod3,Ass1,Nags,Bhmt,Glud1,Otc,Ahcy	306540,300901,288583,25698,303563,81508,24399,25611,29443
GO:0021983	0.0119576717561399	0.996808046614621	7	43	pituitary gland development	BP	13569	832	Adcyap1,Wnt4,Sox2,Pcsk1,Gli1,Otp,Msx1	24166,84426,499593,25204,140589,294640,81710
GO:0051962	0.0119691409930904	0.992416017821366	44	513	positive regulation of nervous system development	BP	13569	832	Tgif1,Ephb2,Cbln1,Tp73,Cbln2,Dlx1,Hap1,Cpeb1,Vwc2,Lhx5,Adcyap1,Tspo,Amigo2,Fezf1,Lin28a,Sox2,Wnt3,Smo,Dynlt1,Lrp2,Ret,Gdf6,Gli1,Spint1,Otp,Oxt,Agt,Rab21,Csf1,Plxnb2,Nckipsd,Lpar3,Ephb3,Heyl,Syt4,Slitrk6,Irx3,Rela,Alkal2,Syt17,Fezf2,Vim,Hspa5,Shox2	316742,313633,498922,362675,291388,296500,29430,293056,501231,124451,24166,24230,300186,500048,500562,499593,24882,25273,83462,29216,24716,252834,140589,311331,294640,25504,24179,299799,78965,315217,301009,66025,287989,313575,64440,290467,307721,309165,679566,192189,305719,81818,25617,25546
GO:0007631	0.0120873081162576	0.99527608067315	12	102	feeding behavior	BP	13569	832	Mc3r,Trh,Calca,Th,Hcrtr1,Mrap2,Nmur2,Hcrt,Oxt,Agt,Gal,Agtr1a	29310,25569,24241,25085,25593,363112,64042,25723,25504,24179,29141,24180
GO:0009954	0.0123746119097124	0.99762321762833	5	24	proximal/distal pattern formation	BP	13569	832	Dlx1,Irx1,Gli1,Irx3,Grem1	296500,306659,140589,307721,50566
GO:0098801	0.0127362493602674	0.997002034658981	6	34	regulation of renal system process	BP	13569	832	Ptger3,Oxt,Agt,Avpr1a,Avp,Agtr2	24929,25504,24179,25107,24221,24182
GO:0006865	0.0128079375287152	0.994354099192221	15	130	amino acid transport	BP	13569	832	Il1rn,Trh,Slc17a6,Grm2,Slc1a5,Slc38a4,Agt,Avpr1a,Slc25a15,Slc7a9,Avp,Syt4,Stk39,Arg1,Avpr1b	60582,25569,84487,24415,292657,170573,24179,25107,306574,116726,24221,64440,54348,29221,29462
GO:0061004	0.012952953574785	0.998830848714628	3	9	pattern specification involved in kidney development	BP	13569	832	Irx1,Irx3,Foxd1	306659,307721,171299
GO:0072048	0.012952953574785	0.998830848714628	3	9	renal system pattern specification	BP	13569	832	Irx1,Irx3,Foxd1	306659,307721,171299
GO:2000018	0.0129623720711636	0.998829678172235	3	9	regulation of male gonad development	BP	13569	832	Wnt4,Sox9,Insl3	84426,140586,114215
GO:2001238	0.0130317418207985	0.996056362598538	8	54	positive regulation of extrinsic apoptotic signaling pathway	BP	13569	832	Bid,Pdia3,Tnfsf12,Ret,Agt,Agtr2,Pea15,Ppp2r1b	64625,29468,360548,24716,24179,24182,364052,315648
GO:0002313	0.0131921986230165	0.998060042061991	4	16	mature B cell differentiation involved in immune response	BP	13569	832	Mfng,Cdh17,Dock11,Bcl3	315119,117048,313438,680611
GO:0098742	0.0132149973222727	0.993975873976812	16	141	cell-cell adhesion via plasma-membrane adhesion molecules	BP	13569	832	Il1rn,Cbln1,Scarf2,Nectin2,Dchs1,Amigo2,Cd164,Ret,Igsf9,Cdh17,Cldn2,Plxnb2,Cldn3,Ajuba,Itgal,Dsc2	60582,498922,287949,308417,308912,300186,83689,24716,304982,117048,300920,315217,65130,85265,308995,291760
GO:0009651	0.0133724763593266	0.996818260876902	6	34	response to salt stress	BP	13569	832	Th,Oxt,Agt,Agtr1a,Avp,Avpr1b	25085,25504,24179,24180,24221,29462
GO:0048731	0.0134926759178881	0.989053457338634	250	3716	system development	BP	13569	832	Angpt4,Efhc1,Cd83,Gpc3,Sim1,Mlf1,Ccdc151,Ptger2,Nppa,Calcr,Dyrk3,Ak7,Zfp423,Tmie,Myo7a,Tgif1,Mfng,Ephb2,Cbln1,Tp73,Calca,Slc17a6,Rhd,Cbln2,Dlk1,Pam,P2rx2,Sox14,Tbxt,Th,Drc1,Daw1,Dlx1,Asb4,Hmx2,Sh2b2,Dnaaf3,Gfra2,Pkdcc,Bid,Odc1,Ngb,Slc44a4,Fbn1,Hap1,Ssbp3,Tsku,Cpeb1,Six6,Grm6,Vwc2,Dnaaf1,Etnk2,Bmper,Sparc,Pcsk5,Plcd3,Atp8b1,Lhx5,Atp2c2,Dnaaf4,Gaa,Irf1,Ptger3,Gldn,Calb1,Adcy6,Whrn,Gtf3c5,Nr2f2,Spat…	296269,301295,361226,25236,309888,310483,315465,81752,24602,116506,304775,314416,94188,501061,266714,316742,315119,313633,498922,362675,24241,84487,60414,291388,114587,25508,114115,300954,292301,25085,362712,363267,296500,500017,293538,114203,100359753,25136,313860,64625,24609,85382,294255,83727,29430,84354,308843,293056,314221,24419,501231,361419,360843,300455,24791,116548,287745,291555,124451,1…
GO:0006531	0.0136511716165992	0.998743183645273	3	9	aspartate metabolic process	BP	13569	832	Got1l1,Ddo,Ass1	306540,685325,25698
GO:0007178	0.0136585921515767	0.992552916255847	25	259	transmembrane receptor protein serine/threonine kinase signaling pathway	BP	13569	832	Gpc3,Zfp423,Tgif1,Cidea,Tbxt,Dlx1,Fbn1,Vwc2,Bmper,Ccn3,Folr1,Sfrp4,Lrp2,Gdf6,Msx1,Itga8,Myocd,Tmem100,Vim,Foxd1,Hspa5,Spart,Tgfb1i1,Grem1,Aspn	25236,94188,316742,291541,292301,296500,83727,501231,300455,81526,171049,89803,29216,252834,81710,364786,246297,497979,81818,171299,25617,295053,84574,50566,306805
GO:0009084	0.0138365536762563	0.997935993064262	4	16	glutamine family amino acid biosynthetic process	BP	13569	832	Ass1,Nags,Glud1,Otc	25698,303563,24399,25611
GO:0002118	0.0139106667309631	0.9986676982454	3	10	aggressive behavior	BP	13569	832	Oxt,Avpr1a,Avp	25504,25107,24221
GO:0045742	0.0139843294554872	0.997214652987706	5	25	positive regulation of epidermal growth factor receptor signaling pathway	BP	13569	832	Adra2a,Hap1,Epgn,Agt,Pde6h	25083,29430,289515,24179,114248
GO:0032342	0.0139986953286857	0.998698887307235	3	9	aldosterone biosynthetic process	BP	13569	832	Wnt4,Dkk3,Cyp11b3	84426,171548,353498
GO:0033141	0.0140458048427478	0.99951827256896	2	4	positive regulation of peptidyl-serine phosphorylation of STAT protein	BP	13569	832	Gfra2,Ret	25136,24716
GO:0048545	0.0140842999990232	0.991236739235651	39	458	response to steroid hormone	BP	13569	832	Ptger2,Il1rn,Calcr,Trh,Gpx3,Pam,Nr1i2,Th,Glb1,Slc18a2,Sparc,Dnaaf4,Ptger3,Nr2f2,Adcyap1,Tspo,Cnga3,Nr0b1,Maob,Pcsk1,Sfrp4,Sstr3,Ptpru,Oxt,Sstr2,Ass1,Hsd17b4,Cacna1g,Avpr1a,Heyl,Gpr83,Agtr1a,Anxa1,Hmgcs2,Agtr2,Rela,Arg1,Ccnd1,Fosl1	81752,60582,116506,25569,64317,25508,84385,25085,316033,25549,24791,363096,24929,113984,24166,24230,85257,58850,25750,25204,89803,171044,116680,25504,54305,25698,79244,29717,25107,313575,140595,24180,25380,24450,24182,309165,29221,58919,25445
GO:0072337	0.0142078678370717	0.997863677524627	4	16	modified amino acid transport	BP	13569	832	Folr1,Slc46a1,Lrp2,Slc7a9	171049,303333,29216,116726
GO:0021940	0.0143523460114357	0.99865336606698	3	9	positive regulation of cerebellar granule cell precursor proliferation	BP	13569	832	Lhx5,Smo,Gli1	124451,25273,140589
GO:0072077	0.0143676906075374	0.997807905985187	4	17	renal vesicle morphogenesis	BP	13569	832	Wnt4,Smo,Sox9,Grem1	84426,25273,140586,50566
GO:0000050	0.0145282995458749	0.998630552707782	3	9	urea cycle	BP	13569	832	Ass1,Otc,Arg1	25698,25611,29221
GO:0007200	0.0146455209630138	0.994407902211212	11	89	phospholipase C-activating G-protein coupled receptor signaling pathway	BP	13569	832	Calca,Adra2a,Ptger3,Kiss1r,Nmur2,Hcrt,Ltb4r,Lpar3,Agtr1a,Ano1,Galr3	24241,25083,24929,78976,64042,25723,59264,66025,24180,309135,29235
GO:0007600	0.0147100662587152	0.991004693054017	36	418	sensory perception	BP	13569	832	Il1rn,Vip,Tmie,Myo7a,Calca,P2rx2,Sox14,Adra2a,Ppef2,Th,Ngb,Grm6,Atp8b1,Whrn,Adcyap1,Ccn3,Sox2,Scnn1b,Tbx1,Pnoc,Lrp2,Otog,Lpo,Oxt,Scn9a,Pde6h,Grxcr1,Slitrk6,Ano1,Grin2d,Tmem100,Olr1309,Fam107b,Rp1,Trpm5,Ceacam16	60582,117064,501061,266714,24241,114115,300954,25083,305246,25085,85382,24419,291555,313255,24166,81526,499593,24767,360737,25516,29216,292918,287610,25504,78956,114248,498355,290467,309135,24412,497979,300610,498796,681377,365391,292700
GO:0006591	0.0147295623971975	0.998604324695105	3	9	ornithine metabolic process	BP	13569	832	Odc1,Otc,Arg1	24609,25611,29221
GO:0050886	0.0147489460438412	0.994356331905239	11	91	endocrine process	BP	13569	832	Pcsk5,Agt,Gal,C1qtnf3,Avpr1a,Agtr1a,Rab11fip1,Agtr2,Avpr1b,Foxd1,Cyp11b3	116548,24179,29141,294806,25107,24180,498650,24182,29462,171299,353498
GO:0010269	0.0149060074099857	0.997678016148137	4	18	response to selenium ion	BP	13569	832	Gpx3,Maob,Arg1,Vim	64317,25750,29221,81818
GO:1905039	0.0149814168006078	0.994274269147746	11	85	carboxylic acid transmembrane transport	BP	13569	832	Slc17a6,Slc16a8,Slc46a1,Lrp2,Slc1a5,Slc38a4,Slc17a5,Agt,Slc25a15,Slc7a9,Stk39	84487,65200,303333,29216,292657,170573,363103,24179,306574,116726,54348
GO:1905330	0.0150496144708219	0.993946596642814	12	99	regulation of morphogenesis of an epithelium	BP	13569	832	Gpc3,Wnt4,Wnt11,Smo,Wnt2b,Agt,Cthrc1,Sox9,Cxcl10,Agtr1a,Agtr2,Grem1	25236,84426,140584,25273,116466,24179,282836,140586,245920,24180,24182,50566
GO:0009064	0.0151129689920276	0.994897294493758	9	64	glutamine family amino acid metabolic process	BP	13569	832	Ctps2,Padi4,Ass1,Mthfs,Nags,Aldh4a1,Glud1,Otc,Arg1	619580,29512,25698,300886,303563,641315,24399,25611,29221
GO:0055067	0.0151911074845232	0.993377702298047	14	122	monovalent inorganic cation homeostasis	BP	13569	832	Mc3r,Scnn1b,Oxt,Atp1b2,Agt,Slc9a2,Chp1,Avpr1a,Agtr1a,Slc26a3,Avp,Agtr2,Avpr1b,Cyp11b3	29310,24767,25504,24214,24179,24783,64152,25107,24180,114629,24221,24182,29462,353498
GO:0045454	0.0152574082355884	0.995231101673799	8	57	cell redox homeostasis	BP	13569	832	Tmx4,Pdia3,Tmx1,Erp44,Pdia4,Grxcr1,Qsox1,Txnrd3	296182,29468,362751,298066,116598,498355,84491,297437
GO:0030154	0.0154427671001106	0.987574534970307	208	3045	cell differentiation	BP	13569	832	Plet1,Cd83,Gpc3,Mlf1,Nppa,Calcr,Dyrk3,Zfp423,Myo7a,Lrrc34,Tgif1,Mfng,Ephb2,Cbln1,Tp73,Calca,Rab27a,Rhd,Dlk1,Rfx2,P2rx2,Sox14,Tbxt,Th,Dlx1,Asb4,Sh2b2,Pkdcc,Ngb,Slc44a4,Mak,Fbn1,Hap1,Ssbp3,Tsku,Cpeb1,Deup1,Vwc2,Iqcg,Atp8b1,Lhx5,Mgat4d,Nectin2,Dnaaf4,Irf1,Bhlha15,Ptger3,Gldn,Adcy6,Whrn,Gtf3c5,Nr2f2,Ropn1l,Nol3,Foxb1,Uncx,Spata6,Adcyap1,Wnt4,Dchs1,Tspo,Cnga3,Pomgnt2,Tshr,Foxp4,Fezf1,Gdpd2,Lin28a,Rsph…	363060,361226,25236,310483,24602,116506,304775,94188,266714,499589,316742,315119,313633,498922,362675,24241,50645,60414,114587,301121,114115,300954,292301,25085,296500,500017,114203,313860,85382,294255,25677,83727,29430,84354,308843,293056,315438,501231,363796,291555,124451,304646,308417,363096,24508,25334,24929,315675,25289,313255,362095,113984,685646,85383,367106,29375,171413,24166,84426,308912…
GO:0048736	0.0154742468350706	0.992806638132803	16	146	appendage development	BP	13569	832	Gpc3,Pam,Pkdcc,Pcsk5,Nr2f2,Idua,Wnt3,Rspo2,Itgb4,Msx1,Sox9,Ift52,Med31,Wdpcp,Shox2,Grem1	25236,25508,313860,116548,113984,360904,24882,500863,25724,81710,140586,362265,287475,305552,25546,50566
GO:0060173	0.0154742468350706	0.992806638132803	16	146	limb development	BP	13569	832	Gpc3,Pam,Pkdcc,Pcsk5,Nr2f2,Idua,Wnt3,Rspo2,Itgb4,Msx1,Sox9,Ift52,Med31,Wdpcp,Shox2,Grem1	25236,25508,313860,116548,113984,360904,24882,500863,25724,81710,140586,362265,287475,305552,25546,50566
GO:0071985	0.0155190659762984	0.997553029971536	4	18	multivesicular body sorting pathway	BP	13569	832	Rab27a,Laptm4b,Vcp,Sytl4	50645,315047,116643,140594
GO:0002093	0.0155311818752087	0.99757420471874	4	17	auditory receptor cell morphogenesis	BP	13569	832	Myo7a,Whrn,Slitrk6,Wdpcp	266714,313255,290467,305552
GO:0001838	0.0156693460909309	0.992916811203815	15	133	embryonic epithelial tube formation	BP	13569	832	Tgif1,Tbxt,Wnt4,Mthfd1l,Folr1,Irx1,Lrp2,Ret,Spint1,Cthrc1,Sox9,Ift52,Plxnb2,Irx3,Grem1	316742,292301,84426,361472,171049,306659,29216,24716,311331,282836,140586,362265,315217,307721,50566
GO:0003044	0.0157114477644843	0.995555789733085	7	45	regulation of systemic arterial blood pressure mediated by a chemical signal	BP	13569	832	Pcsk5,Agt,Avpr1a,Agtr1a,Agtr2,Avpr1b,Cyp11b3	116548,24179,25107,24180,24182,29462,353498
GO:0010469	0.0159928895169242	0.990619809067683	30	372	regulation of receptor activity	BP	13569	832	Il1rn,Nppa,Vip,Ephb2,Trh,Calca,Adra2a,Hap1,Adcyap1,Ccn3,Wnt3,Pnoc,Gdf6,Hcrt,Epgn,Oxt,Fgf17,Agt,Gal,Cxcl10,Csf1,Vgf,Stom,Heyl,Gprc5a,Anxa2,Avp,Insl3,Cxcl9,Grem1	60582,24602,117064,313633,25569,24241,25083,29430,24166,81526,24882,25516,252834,25723,289515,25504,29368,24179,29141,245920,78965,29461,296655,313575,312790,56611,24221,114215,246759,50566
GO:0060180	0.0161563883801263	0.998362487607011	3	10	female mating behavior	BP	13569	832	Oxt,Avpr1a,Avp	25504,25107,24221
GO:0042304	0.0163145135726552	0.995920012961686	6	36	regulation of fatty acid biosynthetic process	BP	13569	832	Mid1ip1,Agt,Avpr1a,Anxa1,Avp,Rgn	404280,24179,25107,25380,24221,25106
GO:0060986	0.0163397528660513	0.994822577736289	8	58	endocrine hormone secretion	BP	13569	832	Agt,Gal,C1qtnf3,Avpr1a,Agtr1a,Rab11fip1,Agtr2,Foxd1	24179,29141,294806,25107,24180,498650,24182,171299
GO:0048240	0.0164715275225435	0.997355760679559	4	18	sperm capacitation	BP	13569	832	Ropn1l,Tcp11,Catsper3,Slc26a3	685646,309641,290989,114629
GO:0045880	0.0165061884093543	0.996570675309844	5	25	positive regulation of smoothened signaling pathway	BP	13569	832	Gpc3,Smo,Gli1,Stk36,Shox2	25236,25273,140589,301516,25546
GO:1901652	0.0165544428394491	0.989339734084662	43	518	response to peptide	BP	13569	832	Nppa,Gck,Th,Sh2b2,Fbn1,Hcrtr1,Cpeb1,Sparc,Pcsk5,Irf1,Adcy6,Tshr,Ctsb,Dnai1,Nr0b1,Pcsk1,Sfrp4,Csk,Sesn2,Oxt,Nod2,Cdc5l,Agt,Gal,Rnasel,Pld2,Ass1,Igfbp5,Avpr1a,Vgf,Agtr1a,Anxa1,Hmgcs2,Cish,Otc,Agtr2,Rela,Arg1,Avpr1b,Rab31,Grb10,Cat,Cyp11b3	24602,24385,25085,114203,83727,25593,293056,24791,116548,24508,25289,25360,64529,500442,58850,25204,89803,315707,502988,25504,291912,85434,24179,29141,359726,25097,25698,25285,25107,29461,24180,25380,24450,83681,25611,24182,309165,29221,29462,246324,498416,24248,353498
GO:0033604	0.0166049900826288	0.997353552438771	4	17	negative regulation of catecholamine secretion	BP	13569	832	Gck,Ptger3,Syt4,Agtr2	24385,24929,64440,24182
GO:0045445	0.0166371746153	0.993874803865152	10	79	myoblast differentiation	BP	13569	832	Tbxt,Nol3,Flot2,Cast,Mapk12,Sox9,Cxcl10,Myocd,Cxcl9,Grem1	292301,85383,83764,25403,60352,140586,245920,246297,246759,50566
GO:2000846	0.0167165079643144	0.997304427914666	4	18	regulation of corticosteroid hormone secretion	BP	13569	832	Agt,Gal,Agtr1a,Agtr2	24179,29141,24180,24182
GO:0007621	0.0171631896250602	0.999344701551581	2	4	negative regulation of female receptivity	BP	13569	832	Avpr1a,Avp	25107,24221
GO:0072086	0.0173126610990122	0.999335908229804	2	4	specification of loop of Henle identity	BP	13569	832	Irx1,Irx3	306659,307721
GO:1902186	0.0173656455185637	0.996326874758307	5	26	regulation of viral release from host cell	BP	13569	832	Trim15,Trim5,Chmp4c,Trim21,Trim13	100910806,308906,361916,308901,364398
GO:0030903	0.0174157121512219	0.997183923279648	4	17	notochord development	BP	13569	832	Tbxt,Wnt11,Gli1,Sox9	292301,140584,140589,140586
GO:0031943	0.0174812080110619	0.998174287733576	3	10	regulation of glucocorticoid metabolic process	BP	13569	832	Wnt4,Gal,Dkk3	84426,29141,171548
GO:0098754	0.0175450195332541	0.993450693439921	10	88	detoxification	BP	13569	832	Gpx3,Sesn2,Lpo,Cygb,Gstt2,Nqo1,Fbln5,Txnrd3,Rgn,Cat	64317,502988,287610,170520,29487,24314,29158,297437,25106,24248
GO:0001765	0.0179064681207739	0.998112650387858	3	10	membrane raft assembly	BP	13569	832	Rftn1,Flot2,Anxa2	501095,83764,56611
GO:0035313	0.0179257620759593	0.99707590309297	4	17	wound healing, spreading of epidermal cells	BP	13569	832	Plet1,Scnn1b,Arhgap24,Ajuba	363060,24767,305156,85265
GO:0060455	0.0179351195779093	0.999189514354741	2	5	negative regulation of gastric acid secretion	BP	13569	832	Ptger3,Oxt	24929,25504
GO:0080154	0.0179823944332087	0.997035420287118	4	18	regulation of fertilization	BP	13569	832	Tekt3,Tekt4,Plb1,Tcp11	287392,302991,192259,309641
GO:0090280	0.0180073553092252	0.997030053816026	4	18	positive regulation of calcium ion import	BP	13569	832	Calcr,Grm6,Atp2c2,Lgals3	116506,24419,171496,83781
GO:0050995	0.0181633129435692	0.996971012742337	4	19	negative regulation of lipid catabolic process	BP	13569	832	Cidea,Adra2a,Plin5,Acacb	291541,25083,501283,116719
GO:0065008	0.0185946441108942	0.98502244337085	195	2877	regulation of biological quality	BP	13569	832	Il1rn,Nppa,Plin2,Calcr,Dyrk3,Vip,Mc3r,Aurkb,Hk3,Cidea,Ephb2,Trh,Cbln1,Tp73,Calca,Slc17a6,Rab27a,Rhd,Cbln2,Dlk1,Pam,Stpg1,Slc39a6,Gck,P2rx2,Kcnk16,P2rx6,Adra2a,Th,Sh2b2,Lrrc46,Slc18a2,Bid,Slc44a4,Mak,Tmx4,Fbn1,Hap1,Pdia3,Hcrtr1,Cpeb1,Pcsk5,Atp8b1,Gaa,Bhlha15,Ptger3,Calb1,Adcy6,Whrn,Rph3al,Nr2f2,Mrap2,Tep1,Nol3,Foxb1,Ddo,Adcyap1,Wnt4,Tspo,Amigo2,Mapk15,Cnga3,Fchsd1,Kiss1r,Hacd3,Plscr5,Myzap,Lin28a,…	60582,24602,298199,116506,304775,117064,29310,114592,25060,291541,313633,25569,498922,362675,24241,84487,50645,60414,291388,114587,25508,500566,291733,24385,114115,688996,25041,25083,25085,114203,287653,25549,64625,294255,25677,296182,83727,29430,29468,25593,293056,116548,291555,367562,25334,24929,83839,25289,313255,171123,113984,363112,64523,85383,367106,685325,24166,84426,24230,300186,286997,85…
GO:0015840	0.0188833649405835	0.999240996646333	2	4	urea transport	BP	13569	832	Slc14a2,Slc14a1	54302,54301
GO:0070162	0.0189680950709995	0.999235748230894	2	4	adiponectin secretion	BP	13569	832	C1qtnf3,Rab11fip1	294806,498650
GO:0070163	0.0189680950709995	0.999235748230894	2	4	regulation of adiponectin secretion	BP	13569	832	C1qtnf3,Rab11fip1	294806,498650
GO:0006705	0.0192852167447222	0.997908843621007	3	10	mineralocorticoid biosynthetic process	BP	13569	832	Wnt4,Dkk3,Cyp11b3	84426,171548,353498
GO:0035930	0.0192924018318541	0.996723166689103	4	19	corticosteroid hormone secretion	BP	13569	832	Agt,Gal,Agtr1a,Agtr2	24179,29141,24180,24182
GO:0032341	0.0193051867186295	0.997905847844691	3	10	aldosterone metabolic process	BP	13569	832	Wnt4,Dkk3,Cyp11b3	84426,171548,353498
GO:0015909	0.0195186549336464	0.994212315338953	7	47	long-chain fatty acid transport	BP	13569	832	Plin2,Pla2g2c,Kiss1r,Nmur2,Pla2r1,Pla2g2d,Anxa1	298199,29387,78976,64042,295631,298579,25380
GO:1901186	0.0196329655984139	0.995694811729825	5	27	positive regulation of ERBB signaling pathway	BP	13569	832	Adra2a,Hap1,Epgn,Agt,Pde6h	25083,29430,289515,24179,114248
GO:0001755	0.0196391015819192	0.99486640212612	6	37	neural crest cell migration	BP	13569	832	Folr1,Tbx1,Smo,Ret,Coro1c,Lama5	171049,360737,25273,24716,501841,140433
GO:0021936	0.0197344596321254	0.997841153507177	3	10	regulation of cerebellar granule cell precursor proliferation	BP	13569	832	Lhx5,Smo,Gli1	124451,25273,140589
GO:0002548	0.0197414595207528	0.99478861455899	6	41	monocyte chemotaxis	BP	13569	832	Calca,Ccn3,Cxcl10,Anxa1,Lgals3,Grem1	24241,81526,245920,25380,83781,50566
GO:0002158	0.0197509380509494	0.999186645114725	2	4	osteoclast proliferation	BP	13569	832	Csf1,Grem1	78965,50566
GO:0002439	0.0197616141384802	0.999185967881868	2	4	chronic inflammatory response to antigenic stimulus	BP	13569	832	Il1rn,Ahcy	60582,29443
GO:1901654	0.0198260408079204	0.988807181960248	25	275	response to ketone	BP	13569	832	Ptger2,Trh,Gpx3,Th,Glb1,Slc18a2,Pdia3,Ptger3,Adcy6,Tspo,Maob,Car9,Oxt,Cdc5l,Ass1,Cacna1g,Avpr1a,Agtr1a,Hmgcs2,Avp,Agtr2,Rela,Arg1,Ccnd1,Fosl1	81752,25569,64317,25085,316033,25549,29468,24929,25289,24230,25750,313495,25504,85434,25698,29717,25107,24180,24450,24221,24182,309165,29221,58919,25445
GO:0044878	0.0198521462800134	0.99918021686023	2	4	mitotic cytokinesis checkpoint	BP	13569	832	Aurkb,Chmp4c	114592,361916
GO:0010958	0.0204406147112918	0.999142480545855	2	4	regulation of amino acid import	BP	13569	832	Agt,Arg1	24179,29221
GO:0048570	0.0205854395492246	0.997711244467503	3	10	notochord morphogenesis	BP	13569	832	Tbxt,Wnt11,Gli1	292301,140584,140589
GO:0001992	0.0206257561352952	0.999130481890687	2	4	regulation of systemic arterial blood pressure by vasopressin	BP	13569	832	Avpr1a,Avpr1b	25107,29462
GO:0048563	0.0207771884841205	0.997623644863513	3	11	post-embryonic animal organ morphogenesis	BP	13569	832	Myo7a,Fbn1,Grxcr1	266714,83727,498355
GO:0009415	0.020825787365819	0.995362975176365	5	27	response to water	BP	13569	832	Th,Slc14a2,Wnt4,Krt8,Avpr1a	25085,54302,84426,25626,25107
GO:0010830	0.0208405052773525	0.993737326855921	7	47	regulation of myotube differentiation	BP	13569	832	Bhlha15,Ccn3,Tbx1,Cxcl10,Myocd,Cxcl9,Shox2	25334,81526,360737,245920,246297,246759,25546
GO:0072087	0.020889757411547	0.996364577122458	4	19	renal vesicle development	BP	13569	832	Wnt4,Smo,Sox9,Grem1	84426,25273,140586,50566
GO:0060192	0.0208983616914371	0.997604445210778	3	11	negative regulation of lipase activity	BP	13569	832	Anxa8,Plin5,Anxa1	306283,501283,25380
GO:0090090	0.0210693733648432	0.991497978965338	11	91	negative regulation of canonical Wnt signaling pathway	BP	13569	832	Gpc3,Wnt4,Sox2,Wnt11,Sfrp4,Gli1,Cthrc1,Sox9,Dkk3,Bicc1,Grem1	25236,84426,499593,140584,89803,140589,282836,140586,171548,361832,50566
GO:0072175	0.0210848467635581	0.990098426436335	15	139	epithelial tube formation	BP	13569	832	Tgif1,Tbxt,Wnt4,Mthfd1l,Folr1,Irx1,Lrp2,Ret,Spint1,Cthrc1,Sox9,Ift52,Plxnb2,Irx3,Grem1	316742,292301,84426,361472,171049,306659,29216,24716,311331,282836,140586,362265,315217,307721,50566
GO:0007605	0.0211833454801387	0.990678764899622	13	115	sensory perception of sound	BP	13569	832	Tmie,Myo7a,P2rx2,Th,Atp8b1,Whrn,Sox2,Tbx1,Lrp2,Otog,Grxcr1,Fam107b,Ceacam16	501061,266714,114115,25085,291555,313255,499593,360737,29216,292918,498355,498796,292700
GO:0002016	0.0212614184894722	0.997546653739359	3	11	regulation of blood volume by renin-angiotensin	BP	13569	832	Agt,Agtr1a,Agtr2	24179,24180,24182
GO:1903789	0.0213282310355864	0.99908441143778	2	4	regulation of amino acid transmembrane transport	BP	13569	832	Agt,Stk39	24179,54348
GO:0031644	0.021334423474692	0.991807178887369	10	83	regulation of neurological system process	BP	13569	832	Vip,Calca,Ccn3,Hcrt,Oxt,Agt,Avpr1a,Avp,Grin2d,Tmem100	117064,24241,81526,25723,25504,24179,25107,24221,24412,497979
GO:0072268	0.0213772114244475	0.999081167200959	2	4	pattern specification involved in metanephros development	BP	13569	832	Irx1,Foxd1	306659,171299
GO:0007227	0.0214064095256979	0.999079231280023	2	4	signal transduction downstream of smoothened	BP	13569	832	Smo,Stk36	25273,301516
GO:0021938	0.0214064095256979	0.999079231280023	2	4	smoothened signaling pathway involved in regulation of cerebellar granule cell precursor cell proliferation	BP	13569	832	Smo,Gli1	25273,140589
GO:0015842	0.02145042881408	0.999076309887545	2	4	aminergic neurotransmitter loading into synaptic vesicle	BP	13569	832	Th,Slc18a2	25085,25549
GO:0007418	0.0214921794248088	0.999073535968841	2	4	ventral midline development	BP	13569	832	Smo,Gli1	25273,140589
GO:0002027	0.0215297181935139	0.991720044501615	10	83	regulation of heart rate	BP	13569	832	Nppa,Mc3r,Calca,Tnni3k,Oxt,Agt,Cacna1g,Avpr1a,Agtr2,Dsc2	24602,29310,24241,295531,25504,24179,29717,25107,24182,291760
GO:0045084	0.0215850204154608	0.999067356825299	2	4	positive regulation of interleukin-12 biosynthetic process	BP	13569	832	Irf1,Rela	24508,309165
GO:0048669	0.021603047112897	0.99906615531579	2	4	collateral sprouting in absence of injury	BP	13569	832	Wnt3,Spart	24882,295053
GO:0051969	0.0216334443688894	0.996166339088047	4	20	regulation of transmission of nerve impulse	BP	13569	832	Hcrt,Agt,Avpr1a,Avp	25723,24179,25107,24221
GO:2000027	0.0217760122972769	0.989176132804886	17	167	regulation of organ morphogenesis	BP	13569	832	Gpc3,Wnt4,Wnt11,Tbx1,Smo,Rspo2,Wnt2b,Gli1,Agt,Cthrc1,Msx1,Sox9,Csf1,Agtr1a,Agtr2,Grem1,Aspn	25236,84426,140584,360737,25273,500863,116466,140589,24179,282836,81710,140586,78965,24180,24182,50566,306805
GO:0048265	0.0218151826778229	0.994146032286991	6	38	response to pain	BP	13569	832	Calca,P2rx2,Tspo,Ret,Nmur2,Scn9a	24241,114115,24230,24716,64042,78956
GO:0015844	0.0218692517390026	0.991573321288382	10	82	monoamine transport	BP	13569	832	Gck,Slc18a2,Ptger3,Maob,Oxt,Agt,Syt4,Agtr2,Lgals3,Stx1a	24385,25549,24929,25750,25504,24179,64440,24182,83781,116470
GO:1903305	0.0221626922595436	0.990559301453692	12	105	regulation of regulated secretory pathway	BP	13569	832	Rab27a,Adra2a,Rph3al,Doc2a,Pld2,Sytl4,Cacna1g,Syt13,Syt4,Cbarp,Syt17,Stx1a	50645,25083,171123,65031,25097,140594,29717,80977,64440,314622,192189,116470
GO:0042490	0.0224342073772575	0.991853367923312	9	70	mechanoreceptor differentiation	BP	13569	832	Myo7a,Slc44a4,Atp8b1,Whrn,Tshr,Cthrc1,Grxcr1,Slitrk6,Wdpcp	266714,294255,291555,313255,25360,282836,498355,290467,305552
GO:0046903	0.022727064974632	0.983507644098692	73	980	secretion	BP	13569	832	Il1rn,Vip,Cidea,Trh,Cbln1,Tp73,Rab27a,Pam,Gck,Itgb6,Adra2a,Slc18a2,Slc44a4,Hap1,Pcsk5,Rhbdf2,Ptger3,Rph3al,Foxb1,Adcyap1,Pla2g2c,Kiss1r,Ccn3,Grm2,Maob,Car9,Pcsk1,Lrp2,Nmur2,Golph3,Slc1a5,Hcrt,Lax1,Doc2a,Oxt,Nod2,Pla2r1,Pla2g2d,Mavs,Agt,Gal,Pld2,Rab21,Sytl4,C1qtnf3,Chp1,Cacna1g,Avpr1a,Vgf,Syt13,Arfgap3,Llgl2,Agtr1a,Anxa1,Rab11fip1,Sncaip,Glud1,Anxa2,Exoc3,Avp,Syt4,Ano1,Stk39,Fbln5,Agtr2,Ccnd1,Lgal…	60582,117064,291541,25569,498922,362675,50645,25508,24385,311061,25083,25549,294255,29430,116548,303690,24929,171123,367106,24166,29387,78976,81526,24415,25750,313495,25204,29216,64042,78961,292657,25723,498232,65031,25504,291912,295631,298579,311430,24179,29141,25097,299799,140594,294806,64152,29717,25107,29461,80977,503165,360661,24180,25380,498650,307309,24399,56611,252881,24221,64440,309135,5…
GO:0055114	0.0227507637876682	0.984111649393336	58	761	oxidation-reduction process	BP	13569	832	Vat1,Cyb5r2,Fads3,Gpx3,Pam,Gck,Th,Bbox1,Bid,Pdia3,Cyp4f5,Ldhd,Me1,Gaa,Mrap2,Ddo,Mthfd1l,Stk40,Cyp2c11,Aldh1a7,Tmx1,Vcp,Maob,Ugdh,Sesn2,Bco2,Ctbp2,Loxl3,Aldh7a1,Wdr93,Lpo,Plod2,Cygb,Sord,Plod3,Rrm1,Loxl1,Hsd17b4,Pdia4,Avpr1a,Stbd1,Cyp2t1,Tyrp1,Sqle,Grxcr1,Cyb561,Bco1,Aldh4a1,Plin5,Nqo1,Qsox1,Glud1,Grb10,Txnrd3,Acacb,Ehhadh,Cat,Cyp11b3	287721,365345,286922,64317,25508,24385,25085,64564,64625,29468,286905,307858,24552,367562,363112,685325,361472,360230,29277,29651,362751,116643,25750,83472,502988,315644,81717,312478,291450,499189,287610,300901,170520,24788,288583,685579,315714,79244,116598,25107,305234,171380,298182,29230,498355,303601,114106,641315,501283,24314,84491,24399,498416,297437,116719,171142,24248,353498
GO:0051924	0.0227806932656082	0.987685569782445	21	225	regulation of calcium ion transport	BP	13569	832	Nppa,Calcr,Calca,Hap1,Grm6,Saraf,Atp2c2,Rrad,Ptger3,Nol3,Tspo,Hcrt,Gnai2,Agt,Cacna1g,Cxcl10,Lpar3,Cxcl9,Lgals3,Cbarp,Rgn	24602,116506,24241,29430,24419,290796,171496,83521,24929,85383,24230,25723,81664,24179,29717,245920,66025,246759,83781,314622,25106
GO:0015718	0.0228670384667939	0.98947372639284	14	128	monocarboxylic acid transport	BP	13569	832	Plin2,Trh,Slc16a8,Pla2g2c,Kiss1r,Nmur2,Oxt,Pla2r1,Pla2g2d,Slco1a2,Anxa1,Agtr2,Slco2a1,Slc10a3	298199,25569,65200,29387,78976,64042,25504,295631,298579,80900,25380,24182,24546,501665
GO:0040011	0.0229746696490334	0.982681373798832	95	1303	locomotion	BP	13569	832	Angpt4,Efhc1,Plet1,Il1rn,Ephb2,Dnah1,Calca,Sox14,Tbxt,Adra2a,Drc1,Tekt2,Tekt3,Trim15,Cpeb1,Bmper,Sparc,Pcsk5,Iqcg,Podxl2,Dnaaf4,Ptger3,Tekt1,Nr2f2,Ropn1l,Foxb1,Wnt4,Dchs1,Tspo,Pomgnt2,Kiss1r,Tshr,Fezf1,Ccn3,Dnai1,Arpc5,Folr1,Scnn1b,Wnt11,Rsph9,Wnt3,Tbx1,Pih1d3,Smo,Trim5,Ret,Spag16,Ccdc40,Golph3,Cd81,Tekt4,Ptpru,Gli1,Chmp4c,Nod2,Cygb,Agt,Sord,Cthrc1,Pld2,Itgb4,Lck,Arhgdia,Igfbp5,Trim21,Lmna,Sox9,A…	296269,301295,363060,60582,313633,171339,24241,300954,292301,25083,362712,298532,287392,100910806,293056,300455,24791,116548,363796,297433,363096,24929,85270,113984,685646,367106,84426,308912,24230,316091,78976,25360,500048,81526,500442,360854,171049,24767,140584,316238,24882,360737,315915,25273,308906,24716,501158,287867,78961,25621,302991,116680,140589,361916,291912,170520,24179,24788,282836,25…
GO:0030799	0.0233080819702147	0.98922292483916	14	135	regulation of cyclic nucleotide metabolic process	BP	13569	832	Calcr,Vip,Mc3r,Calca,Adra2a,Ptger3,Mrap2,Adcyap1,Tshr,Cxcl10,Avp,Insl3,Cxcl9,Galr3	116506,117064,29310,24241,25083,24929,363112,24166,25360,245920,24221,114215,246759,29235
GO:0006140	0.023325441229383	0.987793087318338	19	202	regulation of nucleotide metabolic process	BP	13569	832	Calcr,Vip,Mc3r,Calca,Gck,Adra2a,Me1,Ptger3,Mrap2,Adcyap1,Tspo,Tshr,Vcp,Cxcl10,Lexm,Avp,Insl3,Cxcl9,Galr3	116506,117064,29310,24241,24385,25083,24552,24929,363112,24166,24230,25360,116643,245920,500516,24221,114215,246759,29235
GO:0006334	0.0234126358835851	0.992752448126569	7	51	nucleosome assembly	BP	13569	832	Padi4,Tspyl2,Mcm2,Nap1l4,Sox9,Cenpa,Nap1l3	29512,302612,312538,361684,140586,298850,170914
GO:0048869	0.0234303127199374	0.980859014659705	214	3175	cellular developmental process	BP	13569	832	Plet1,Cd83,Gpc3,Mlf1,Nppa,Calcr,Dyrk3,Zfp423,Myo7a,Lrrc34,Tgif1,Mfng,Ephb2,Cbln1,Tp73,Calca,Rab27a,Rhd,Dlk1,Rfx2,P2rx2,Sox14,Tbxt,Th,Dlx1,Asb4,Sh2b2,Pkdcc,Ngb,Slc44a4,Mak,Fbn1,Hap1,Ssbp3,Tsku,Cpeb1,Deup1,Vwc2,Sparc,Iqcg,Atp8b1,Lhx5,Mgat4d,Nectin2,Dnaaf4,Irf1,Bhlha15,Ptger3,Gldn,Adcy6,Whrn,Gtf3c5,Nr2f2,Ropn1l,Nol3,Foxb1,Uncx,Spata6,Adcyap1,Wnt4,Dchs1,Tspo,Cnga3,Pomgnt2,Tshr,Foxp4,Fezf1,Gdpd2,Lin28…	363060,361226,25236,310483,24602,116506,304775,94188,266714,499589,316742,315119,313633,498922,362675,24241,50645,60414,114587,301121,114115,300954,292301,25085,296500,500017,114203,313860,85382,294255,25677,83727,29430,84354,308843,293056,315438,501231,24791,363796,291555,124451,304646,308417,363096,24508,25334,24929,315675,25289,313255,362095,113984,685646,85383,367106,29375,171413,24166,84426,…
GO:0043648	0.0234554720691644	0.990369697452893	11	93	dicarboxylic acid metabolic process	BP	13569	832	Th,Got1l1,Me1,Ddo,Mthfd1l,Folr1,Ass1,Mthfs,Nags,Aldh4a1,Glud1	25085,306540,24552,685325,361472,171049,25698,300886,303563,641315,24399
GO:0008217	0.0234697747828882	0.988504273472268	16	159	regulation of blood pressure	BP	13569	832	Nppa,Mc3r,Calca,P2rx2,Pcsk5,Nr2f2,Oxt,Tnni3,Agt,Avpr1a,Agtr1a,Avp,Stk39,Agtr2,Avpr1b,Cyp11b3	24602,29310,24241,114115,116548,113984,25504,29248,24179,25107,24180,24221,54348,24182,29462,353498
GO:0007494	0.0235338066813955	0.99575157332642	4	19	midgut development	BP	13569	832	Smo,Ass1,Hmgcs2,Otc	25273,25698,24450,25611
GO:0007320	0.0236917291706418	0.997149768952317	3	11	insemination	BP	13569	832	Ddo,Oxt,Avpr1a	685325,25504,25107
GO:0019076	0.0238315808157668	0.9944816153092	5	28	viral release from host cell	BP	13569	832	Trim15,Trim5,Chmp4c,Trim21,Trim13	100910806,308906,361916,308901,364398
GO:0035890	0.0238315808157668	0.9944816153092	5	28	exit from host	BP	13569	832	Trim15,Trim5,Chmp4c,Trim21,Trim13	100910806,308906,361916,308901,364398
GO:0035891	0.0238315808157668	0.9944816153092	5	28	exit from host cell	BP	13569	832	Trim15,Trim5,Chmp4c,Trim21,Trim13	100910806,308906,361916,308901,364398
GO:0052126	0.0238315808157668	0.9944816153092	5	28	movement in host environment	BP	13569	832	Trim15,Trim5,Chmp4c,Trim21,Trim13	100910806,308906,361916,308901,364398
GO:0052192	0.0238315808157668	0.9944816153092	5	28	movement in environment of other organism involved in symbiotic interaction	BP	13569	832	Trim15,Trim5,Chmp4c,Trim21,Trim13	100910806,308906,361916,308901,364398
GO:0070472	0.024035963989583	0.99709217655518	3	11	regulation of uterine smooth muscle contraction	BP	13569	832	Adra2a,Oxt,Lck	25083,25504,313050
GO:0009187	0.0247614174448787	0.987493311987787	17	173	cyclic nucleotide metabolic process	BP	13569	832	Nppa,Calcr,Vip,Mc3r,Calca,Adra2a,Ptger3,Adcy6,Mrap2,Adcyap1,Tshr,Adcy8,Cxcl10,Avp,Insl3,Cxcl9,Galr3	24602,116506,117064,29310,24241,25083,24929,25289,363112,24166,25360,29241,245920,24221,114215,246759,29235
GO:0030432	0.0248772576668146	0.996950023873289	3	11	peristalsis	BP	13569	832	P2rx2,Agt,Sstr2	114115,24179,54305
GO:0021587	0.0249313294107965	0.99311782046822	6	37	cerebellum morphogenesis	BP	13569	832	Cbln1,Lhx5,Whrn,Smo,Gli1,Hspa5	498922,124451,313255,25273,140589,25617
GO:0045955	0.0249898060660385	0.996930857399379	3	11	negative regulation of calcium ion-dependent exocytosis	BP	13569	832	Adra2a,Syt4,Cbarp	25083,64440,314622
GO:0034104	0.0252797815104511	0.995299900390959	4	20	negative regulation of tissue remodeling	BP	13569	832	Calca,Csk,Agt,Grem1	24241,315707,24179,50566
GO:0014070	0.0252857264353929	0.98123099036166	82	1115	response to organic cyclic compound	BP	13569	832	Cd83,Ptger2,Il1rn,Plin2,Calcr,Cidea,Trh,Gpx3,Rftn1,Pam,P2rx2,Nr1i2,P2rx6,Th,Glb1,Slc18a2,Bid,Pdia3,Sparc,Dnaaf4,Irf1,Ptger3,Adcy6,Nr2f2,Adcyap1,Wnt4,Tspo,Mapk15,Cnga3,Lin28a,Ctsb,Nr0b1,Folr1,Adcy8,Smo,Maob,Car9,Pcsk1,Sfrp4,Lrp2,C1s,Sstr3,Ptpru,Oxt,Nod2,Cdc5l,Mavs,Agt,Sstr2,Pld2,Ass1,Gstt2,Arhgdia,Igfbp5,Hsd17b4,Cacna1g,Cxcl10,Avpr1a,Vgf,Hsp90b1,Heyl,Gpr83,Agtr1a,Anxa1,Nqo1,Slc26a3,Hmgcs2,Avp,Otc,…	361226,81752,60582,298199,116506,291541,25569,64317,501095,25508,114115,84385,25041,25085,316033,25549,64625,29468,24791,363096,24508,24929,25289,113984,24166,84426,24230,286997,85257,500562,64529,58850,171049,29241,25273,25750,313495,25204,89803,29216,192262,171044,116680,25504,291912,85434,311430,24179,54305,25097,25698,29487,360678,25285,79244,29717,245920,25107,29461,362862,313575,140595,2418…
GO:0003014	0.0253446336960592	0.989459635735678	11	95	renal system process	BP	13569	832	Pcsk5,Ptger3,Adcy6,Maged2,Oxt,Agt,Avpr1a,Agtr1a,Avp,Agtr2,Cyp11b3	116548,24929,25289,113947,25504,24179,25107,24180,24221,24182,353498
GO:0008212	0.0255499870850406	0.996834942643947	3	11	mineralocorticoid metabolic process	BP	13569	832	Wnt4,Dkk3,Cyp11b3	84426,171548,353498
GO:0097237	0.0256862038742277	0.989786196621998	10	92	cellular response to toxic substance	BP	13569	832	Gpx3,Sesn2,Lpo,Cygb,Gstt2,Nqo1,Fbln5,Txnrd3,Rgn,Cat	64317,502988,287610,170520,29487,24314,29158,297437,25106,24248
GO:0006811	0.0257261537859725	0.980530694778447	94	1307	ion transport	BP	13569	832	Fxyd6,Il1rn,Nppa,Plin2,Calcr,Vip,Ephb2,Trh,Calca,Slc17a6,Rhd,Slc39a6,Gck,P2rx2,Kcnk16,P2rx6,Gabre,Slc18a2,Clic6,Slc44a4,Hap1,Grm6,Atp8b1,Saraf,Atp2c2,Rrad,Bhlha15,Ptger3,Maged2,Slc16a8,Nol3,Osbpl5,Adcyap1,Tspo,Cnga3,Pla2g2c,Kiss1r,Folr1,Scnn1b,Grm2,Kel,Maob,Slc46a1,Sfrp4,Lrp2,Nmur2,Slc1a5,Hcrt,Slc38a4,Gnai2,Oxt,Kcnj16,Pla2r1,Atp1b2,Pla2g2d,Slc17a5,Agt,Slco1a2,Calhm3,Slc9a2,Gal,Lck,Scn9a,Slc2a9,Sf…	63847,60582,24602,298199,116506,117064,313633,25569,24241,84487,60414,291733,24385,114115,688996,25041,65191,25549,304081,294255,29430,24419,291555,290796,171496,83521,25334,24929,113947,65200,85383,361686,24166,24230,85257,29387,78976,171049,24767,24415,297025,25750,303333,89803,29216,64042,292657,25723,170573,81664,25504,29719,295631,24214,298579,363103,24179,80900,499368,24783,29141,313050,789…
GO:0060379	0.0257806703731319	0.996795195337316	3	11	cardiac muscle cell myoblast differentiation	BP	13569	832	Tbxt,Myocd,Grem1	292301,246297,50566
GO:0071316	0.0260548028232617	0.996747773737106	3	11	cellular response to nicotine	BP	13569	832	Th,Msx1,Rela	25085,81710,309165
GO:2001053	0.0262708216933394	0.996710262005577	3	11	regulation of mesenchymal cell apoptotic process	BP	13569	832	Tbx1,Msx1,Sox9	360737,81710,140586
GO:1901605	0.0262848972015845	0.986348159729324	18	182	alpha-amino acid metabolic process	BP	13569	832	Hdc,Th,Odc1,Got1l1,Ctps2,Ddo,Padi4,Plod2,Plod3,Ass1,Mthfs,Nags,Bhmt,Aldh4a1,Glud1,Otc,Ahcy,Arg1	24443,25085,24609,306540,619580,685325,29512,300901,288583,25698,300886,303563,81508,641315,24399,25611,29443,29221
GO:0003203	0.0262857498183926	0.993731409149268	5	29	endocardial cushion morphogenesis	BP	13569	832	Dchs1,Msx1,Sox9,Heyl,Tmem100	308912,81710,140586,313575,497979
GO:0042592	0.0263615164160109	0.979846264084239	101	1418	homeostatic process	BP	13569	832	Il1rn,Nppa,Calcr,Dyrk3,Mc3r,Aurkb,Hk3,Cidea,Calca,Rhd,Dlk1,Slc39a6,Gck,Adra2a,Th,Sh2b2,Slc18a2,Mak,Tmx4,Hap1,Pdia3,Hcrtr1,Gaa,Bhlha15,Ptger3,Calb1,Adcy6,Whrn,Rph3al,Mrap2,Tep1,Nol3,Adcyap1,Tspo,Mapk15,Hacd3,Lin28a,Terf2ip,Ccn3,Idua,Tmx1,Scnn1b,Kel,Letm2,Calb2,Smo,Dynlt1,Sfrp4,Csk,Sesn2,Nmur2,Mtss1,Hcrt,Erp44,Klhl10,Tmod3,Oxt,Nod2,Atp1b2,Tnni3,Agt,Slc9a2,Lck,Igfbp5,C1qtnf3,Lmna,Sfxn1,Sox9,Chp1,Cac…	60582,24602,116506,304775,29310,114592,25060,291541,24241,60414,114587,291733,24385,25083,25085,114203,25549,25677,296182,29430,29468,25593,367562,25334,24929,83839,25289,313255,171123,363112,64523,85383,24166,24230,286997,300783,500562,307861,81526,360904,362751,24767,297025,361169,117059,25273,83462,89803,315707,502988,64042,362918,25723,298066,303533,300838,25504,291912,24214,29248,24179,24783…
GO:0060688	0.0264648158625167	0.99080629381997	8	60	regulation of morphogenesis of a branching structure	BP	13569	832	Smo,Wnt2b,Agt,Sox9,Agtr1a,Agtr2,Shox2,Grem1	25273,116466,24179,140586,24180,24182,25546,50566
GO:0032330	0.0265879542356743	0.992533278007543	6	38	regulation of chondrocyte differentiation	BP	13569	832	Pkdcc,Gdf6,Sox9,Rela,Shox2,Grem1	313860,252834,140586,309165,25546,50566
GO:0035811	0.0266864659791023	0.998505656938085	2	5	negative regulation of urine volume	BP	13569	832	Adcy6,Oxt	25289,25504
GO:0009653	0.0267753240818007	0.978760365209152	141	2011	anatomical structure morphogenesis	BP	13569	832	Angpt4,Vat1,Plet1,Gpc3,Il1rn,Tmie,Myo7a,Tgif1,Ephb2,Cbln1,Tp73,Pam,Rfx2,Tbxt,Th,Dlx1,Asb4,Hmx2,Pkdcc,Slc44a4,Fbn1,Ssbp3,Tsku,Dnaaf1,Bmper,Sparc,Pcsk5,Plcd3,Atp8b1,Lhx5,Nectin2,Gaa,Calb1,Whrn,Nr2f2,Foxb1,Uncx,Wnt4,Dchs1,Cnga3,Tshr,Mthfd1l,Foxp4,Fezf1,Ccn3,Stk40,Sox2,Krt8,Idua,Folr1,Irx1,Scnn1b,Wnt11,Wnt3,Tbx1,Kel,Cast,Smo,Ugdh,Car9,Dynlt1,Sfrp4,Lrp2,Ret,Ccdc40,Nrn1,Zic3,Rspo2,Mtss1,Wnt2b,Klhl10,Ep…	296269,287721,363060,25236,60582,501061,266714,316742,313633,498922,362675,25508,301121,292301,25085,296500,500017,293538,313860,294255,83727,84354,308843,361419,300455,24791,116548,287745,291555,124451,308417,367562,83839,313255,113984,367106,29375,84426,308912,85257,25360,361472,363185,500048,81526,360230,499593,25626,360904,171049,306659,24767,140584,24882,360737,297025,25403,25273,83472,31349…
GO:0031128	0.0270638205861176	0.993473778252473	5	30	developmental induction	BP	13569	832	Wnt4,Sox2,Wnt3,Wnt2b,Sox9	84426,499593,24882,116466,140586
GO:0014745	0.0271953379307373	0.996548307670137	3	11	negative regulation of muscle adaptation	BP	13569	832	Nol3,Igfbp5,Lmna	85383,25285,60374
GO:0030802	0.0272992483804101	0.987982835041405	12	112	regulation of cyclic nucleotide biosynthetic process	BP	13569	832	Calcr,Vip,Mc3r,Calca,Adra2a,Ptger3,Mrap2,Adcyap1,Tshr,Avp,Insl3,Galr3	116506,117064,29310,24241,25083,24929,363112,24166,25360,24221,114215,29235
GO:0002034	0.0274926223675272	0.998435363582941	2	5	regulation of blood vessel diameter by renin-angiotensin	BP	13569	832	Agt,Agtr2	24179,24182
GO:0003072	0.0274926223675272	0.998435363582941	2	5	renal control of peripheral vascular resistance involved in regulation of systemic arterial blood pressure	BP	13569	832	Agt,Agtr2	24179,24182
GO:0019098	0.0277618464423228	0.992107939896179	6	39	reproductive behavior	BP	13569	832	Nhlh2,Th,Oxt,Dmrta1,Avpr1a,Avp	295327,25085,25504,313352,25107,24221
GO:1901031	0.0277737530345058	0.992087611391263	6	40	regulation of response to reactive oxygen species	BP	13569	832	Hk3,Ngb,Nol3,Sesn2,Fbln5,Rgn	25060,85382,85383,502988,29158,25106
GO:0060828	0.0279506501505711	0.986020550427709	16	157	regulation of canonical Wnt signaling pathway	BP	13569	832	Gpc3,Wnt4,Rspo1,Sox2,Folr1,Wnt11,Sfrp4,Rspo2,Wnt2b,Gli1,Gskip,Cthrc1,Sox9,Dkk3,Bicc1,Grem1	25236,84426,313589,499593,171049,140584,89803,500863,116466,140589,362778,282836,140586,171548,361832,50566
GO:0030808	0.0281414077843241	0.98708137059849	13	125	regulation of nucleotide biosynthetic process	BP	13569	832	Calcr,Vip,Mc3r,Calca,Adra2a,Ptger3,Mrap2,Adcyap1,Tshr,Vcp,Avp,Insl3,Galr3	116506,117064,29310,24241,25083,24929,363112,24166,25360,116643,24221,114215,29235
GO:1900371	0.0281414077843241	0.98708137059849	13	125	regulation of purine nucleotide biosynthetic process	BP	13569	832	Calcr,Vip,Mc3r,Calca,Adra2a,Ptger3,Mrap2,Adcyap1,Tshr,Vcp,Avp,Insl3,Galr3	116506,117064,29310,24241,25083,24929,363112,24166,25360,116643,24221,114215,29235
GO:0072079	0.0281925165345794	0.994577538031816	4	20	nephron tubule formation	BP	13569	832	Irx1,Sox9,Irx3,Grem1	306659,140586,307721,50566
GO:0031579	0.0285784264648151	0.994479919856095	4	20	membrane raft organization	BP	13569	832	Rftn1,Flot2,Anxa2,Mall	501095,83764,56611,362211
GO:0021695	0.0286298630110709	0.990784712342831	7	49	cerebellar cortex development	BP	13569	832	Cbln1,Lhx5,Whrn,Smo,Gli1,Agtr2,Hspa5	498922,124451,313255,25273,140589,24182,25617
GO:0050433	0.0286786527449152	0.990740566434583	7	51	regulation of catecholamine secretion	BP	13569	832	Gck,Ptger3,Oxt,Agt,Syt4,Agtr2,Stx1a	24385,24929,25504,24179,64440,24182,116470
GO:0021953	0.0288014255960597	0.985541729774003	16	157	central nervous system neuron differentiation	BP	13569	832	Ephb2,Cbln1,Dlx1,Tsku,Lhx5,Ptger3,Uncx,Sox2,Wnt3,Smo,Otp,Ephb3,Pax7,Fezf2,Satb2,Arhgef28	313633,498922,296500,308843,124451,24929,29375,499593,24882,25273,294640,287989,500574,305719,501145,361882
GO:0072047	0.0288285161860177	0.998316316153496	2	5	proximal/distal pattern formation involved in nephron development	BP	13569	832	Irx1,Irx3	306659,307721
GO:0072081	0.0288285161860177	0.998316316153496	2	5	specification of nephron tubule identity	BP	13569	832	Irx1,Irx3	306659,307721
GO:0010519	0.0291578249369659	0.998286484140793	2	5	negative regulation of phospholipase activity	BP	13569	832	Anxa8,Anxa1	306283,25380
GO:0021536	0.0293694923856603	0.988103684684932	10	85	diencephalon development	BP	13569	832	Hap1,Foxb1,Adcyap1,Wnt4,Sox2,Smo,Pcsk1,Gli1,Otp,Msx1	29430,367106,24166,84426,499593,25273,25204,140589,294640,81710
GO:0030879	0.0297933446776925	0.985351751476259	15	148	mammary gland development	BP	13569	832	Pam,Atp2c2,Foxb1,Wnt4,Wnt3,Smo,Sfrp4,Oxt,Igfbp5,Msx1,Sox9,Csf1,Arg1,Ccnd1,Elf3	25508,171496,367106,84426,24882,25273,89803,25504,25285,81710,140586,78965,29221,58919,304815
GO:0001659	0.0298575845148524	0.991332721762501	6	41	temperature homeostasis	BP	13569	832	Il1rn,Mc3r,Cidea,Ptger3,Hcrt,Avp	60582,29310,291541,24929,25723,24221
GO:0042756	0.0299173447063824	0.995917108540706	3	13	drinking behavior	BP	13569	832	Oxt,Agt,Agtr1a	25504,24179,24180
GO:0051387	0.0299285924383869	0.998215917036338	2	5	negative regulation of neurotrophin TRK receptor signaling pathway	BP	13569	832	Agt,Agtr2	24179,24182
GO:0017157	0.0299325830846388	0.984890308514563	16	161	regulation of exocytosis	BP	13569	832	Rab27a,Adra2a,Hap1,Rph3al,Doc2a,Pld2,Rab21,Sytl4,Cacna1g,Syt13,Llgl2,Anxa1,Syt4,Cbarp,Syt17,Stx1a	50645,25083,29430,171123,65031,25097,299799,140594,29717,80977,360661,25380,64440,314622,192189,116470
GO:0030198	0.0300041520449014	0.984508167551078	17	169	extracellular matrix organization	BP	13569	832	Egfl6,Myh11,Loxl3,Spint1,Agt,Plod3,Sox9,Bcl3,Itga8,Meltf,Anxa2,Fbln5,Adamtsl4,Lgals3,Elf3,Grem1,Has1	317470,24582,312478,311331,24179,288583,140586,680611,364786,288038,56611,29158,310670,83781,304815,50566,282821
GO:0043062	0.0300041520449014	0.984508167551078	17	169	extracellular structure organization	BP	13569	832	Egfl6,Myh11,Loxl3,Spint1,Agt,Plod3,Sox9,Bcl3,Itga8,Meltf,Anxa2,Fbln5,Adamtsl4,Lgals3,Elf3,Grem1,Has1	317470,24582,312478,311331,24179,288583,140586,680611,364786,288038,56611,29158,310670,83781,304815,50566,282821
GO:0072359	0.0300075006729889	0.97824288508139	66	874	circulatory system development	BP	13569	832	Angpt4,Gpc3,Ccdc151,Nppa,Ephb2,Tp73,Calca,Pam,Tbxt,Th,Drc1,Daw1,Asb4,Dnaaf3,Fbn1,Dnaaf1,Bmper,Sparc,Pcsk5,Plcd3,Dnaaf4,Gaa,Nr2f2,Wnt4,Dchs1,Foxp4,Ccn3,Dnai1,Folr1,Wnt11,Myh11,Tbx1,Smo,Lrp2,Ccdc40,Zic3,Epgn,Gli1,Tnmd,Spint1,Oxt,Tnni3,Agt,Loxl1,Msx1,Lmna,Sox9,Arhgap24,Ift52,Sgcg,Cxcl10,Llgl2,Ephb3,Heyl,Agtr1a,Anxa2,Agtr2,Bicc1,Myocd,Lgals3,Tmem100,Wdpcp,Shox2,Acacb,Fosl1,Grem1	296269,25236,315465,24602,313633,362675,24241,25508,292301,25085,362712,363267,500017,100359753,83727,361419,300455,24791,116548,287745,363096,367562,113984,84426,308912,363185,81526,500442,171049,140584,24582,360737,25273,29216,287867,367944,289515,140589,64104,311331,25504,29248,24179,315714,81710,60374,140586,305156,362265,305941,245920,360661,287989,313575,24180,56611,24182,361832,246297,8378…
GO:0042398	0.0300553941849208	0.992548241567019	5	30	cellular modified amino acid biosynthetic process	BP	13569	832	Mthfd1l,Aldh7a1,Plod2,Plod3,Mthfs	361472,291450,300901,288583,300886
GO:0072298	0.030419631656598	0.998170420590304	2	5	regulation of metanephric glomerulus development	BP	13569	832	Ret,Agtr2	24716,24182
GO:0072300	0.030419631656598	0.998170420590304	2	5	positive regulation of metanephric glomerulus development	BP	13569	832	Ret,Agtr2	24716,24182
GO:0044060	0.030448489672058	0.990020050145256	7	53	regulation of endocrine process	BP	13569	832	Agt,Gal,C1qtnf3,Avpr1a,Agtr1a,Rab11fip1,Agtr2	24179,29141,294806,25107,24180,498650,24182
GO:0051181	0.0305510455157643	0.993974194007392	4	20	cofactor transport	BP	13569	832	Slc44a4,Folr1,Slc46a1,Lrp2	294255,171049,303333,29216
GO:0097178	0.0306665897581313	0.992355836208842	5	30	ruffle assembly	BP	13569	832	Eps8l2,Dbnl,Arhgap24,Coro1c,Wdpcp	361674,83527,305156,501841,305552
GO:0035809	0.0307956698125051	0.993871400710102	4	21	regulation of urine volume	BP	13569	832	Ptger3,Adcy6,Oxt,Avpr1a	24929,25289,25504,25107
GO:0071363	0.0308009065506254	0.979105289677452	45	566	cellular response to growth factor stimulus	BP	13569	832	Gpc3,Zfp423,Tgif1,Cidea,Calca,Tbxt,Th,Dlx1,Fbn1,Hap1,Pdia3,Vwc2,Bmper,Sparc,Pcsk5,Wnt4,Folr1,Tbx1,Sfrp4,Lrp2,Gdf6,Tnmd,Spint1,Cdc5l,Fgf17,Agt,Msx1,Sox9,Heyl,Itga8,Agtr2,Rela,Myocd,Arg1,Tmem100,Vim,Foxd1,Grb10,Hspa5,Spart,Cat,Tgfb1i1,Grem1,Has1,Aspn	25236,94188,316742,291541,24241,292301,25085,296500,83727,29430,29468,501231,300455,24791,116548,84426,171049,360737,89803,29216,252834,64104,311331,85434,29368,24179,81710,140586,313575,364786,24182,309165,246297,29221,497979,81818,171299,498416,25617,295053,24248,84574,50566,282821,306805
GO:0045762	0.0309096112872421	0.99227902851335	5	30	positive regulation of adenylate cyclase activity	BP	13569	832	Calcr,Vip,Calca,Adcyap1,Tshr	116506,117064,24241,24166,25360
GO:0090102	0.0310358069438445	0.989825243373897	7	50	cochlea development	BP	13569	832	Dchs1,Tshr,Tbx1,Mcm2,Cthrc1,Sox9,Slitrk6	308912,25360,360737,312538,282836,140586,290467
GO:0008211	0.0312708025488392	0.993746851868315	4	21	glucocorticoid metabolic process	BP	13569	832	Wnt4,Gal,Dkk3,Cyp11b3	84426,29141,171548,353498
GO:0060021	0.0316224695425891	0.987774155091898	9	73	palate development	BP	13569	832	Ephb2,Pkdcc,Wnt11,Tbx1,Loxl3,Msx1,Ephb3,Wdpcp,Satb2	313633,313860,140584,360737,312478,81710,287989,305552,501145
GO:0060113	0.0319984994665583	0.988438930710467	8	63	inner ear receptor cell differentiation	BP	13569	832	Myo7a,Atp8b1,Whrn,Tshr,Cthrc1,Grxcr1,Slitrk6,Wdpcp	266714,291555,313255,25360,282836,498355,290467,305552
GO:0045747	0.032317501736137	0.991805175864802	5	31	positive regulation of Notch signaling pathway	BP	13569	832	Mfng,Ccn3,Sox2,Cntn6,Nod2	315119,81526,499593,27256,291912
GO:0032466	0.0323223757749253	0.997990207626002	2	5	negative regulation of cytokinesis	BP	13569	832	Aurkb,Chmp4c	114592,361916
GO:0032891	0.0324936690149434	0.993423408860812	4	21	negative regulation of organic acid transport	BP	13569	832	Il1rn,Trh,Stk39,Agtr2	60582,25569,54348,24182
GO:0030111	0.0325355944040626	0.982034073600144	20	212	regulation of Wnt signaling pathway	BP	13569	832	Gpc3,Tsku,Wnt4,Rspo1,Sox2,Folr1,Wnt11,Wnt3,Sfrp4,Rspo2,Wnt2b,Gli1,Gskip,Cthrc1,Sox9,Dkk3,Bicc1,Ccnd1,Grb10,Grem1	25236,308843,84426,313589,499593,171049,140584,24882,89803,500863,116466,140589,362778,282836,140586,171548,361832,58919,498416,50566
GO:0043649	0.0326047171327075	0.995469942583092	3	12	dicarboxylic acid catabolic process	BP	13569	832	Ddo,Mthfs,Glud1	685325,300886,24399
GO:0048791	0.0328702750058239	0.991653139901171	5	30	calcium ion-regulated exocytosis of neurotransmitter	BP	13569	832	Doc2a,Sytl4,Syt13,Syt4,Syt17	65031,140594,80977,64440,192189
GO:0003272	0.0329368026524579	0.993305188365282	4	21	endocardial cushion formation	BP	13569	832	Dchs1,Msx1,Heyl,Tmem100	308912,81710,313575,497979
GO:0043091	0.0330266816711064	0.997921940906205	2	5	L-arginine import	BP	13569	832	Agt,Arg1	24179,29221
GO:0090467	0.0330266816711064	0.997921940906205	2	5	arginine import	BP	13569	832	Agt,Arg1	24179,29221
GO:0071651	0.033169527889318	0.997907993372785	2	5	positive regulation of chemokine (C-C motif) ligand 5 production	BP	13569	832	Adcyap1,Mavs	24166,311430
GO:0090027	0.033189337525239	0.997906056454338	2	5	negative regulation of monocyte chemotaxis	BP	13569	832	Ccn3,Grem1	81526,50566
GO:0021877	0.033242613590945	0.995345940182291	3	12	forebrain neuron fate commitment	BP	13569	832	Dlx1,Fezf2,Satb2	296500,305719,501145
GO:0038169	0.0334428245410079	0.99788121336242	2	5	somatostatin receptor signaling pathway	BP	13569	832	Sstr3,Sstr2	171044,54305
GO:0038170	0.0334428245410079	0.99788121336242	2	5	somatostatin signaling pathway	BP	13569	832	Sstr3,Sstr2	171044,54305
GO:0097152	0.0335221166749653	0.995291295211575	3	12	mesenchymal cell apoptotic process	BP	13569	832	Tbx1,Msx1,Sox9	360737,81710,140586
GO:0021879	0.0336536831428957	0.987721499914051	8	63	forebrain neuron differentiation	BP	13569	832	Dlx1,Lhx5,Ptger3,Uncx,Sox2,Otp,Fezf2,Satb2	296500,124451,24929,29375,499593,294640,305719,501145
GO:0042997	0.0337676847640709	0.997849218354534	2	5	negative regulation of Golgi to plasma membrane protein transport	BP	13569	832	Pkdcc,Csk	313860,315707
GO:0061046	0.0337982233455873	0.997846201607013	2	5	regulation of branching involved in lung morphogenesis	BP	13569	832	Wnt2b,Sox9	116466,140586
GO:0042483	0.0339595470911946	0.997830239519508	2	5	negative regulation of odontogenesis	BP	13569	832	Rspo2,Aspn	500863,306805
GO:1903332	0.0339601136595971	0.997830183384447	2	5	regulation of protein folding	BP	13569	832	Pdia3,Pdia4	29468,116598
GO:0033555	0.0345760438527225	0.985577882162222	10	89	multicellular organismal response to stress	BP	13569	832	Calca,P2rx2,Adra2a,Adcyap1,Tspo,Ret,Nmur2,Hcrt,Scn9a,Hmgcs2	24241,114115,25083,24166,24230,24716,64042,25723,78956,24450
GO:0050880	0.0346377520407495	0.982622741575805	15	151	regulation of blood vessel size	BP	13569	832	Nppa,Vip,Calca,Adra2a,Ptger3,Adcy6,Adcyap1,Agt,Plod3,Cacna1g,Avpr1a,Agtr1a,Avp,Agtr2,Avpr1b	24602,117064,24241,25083,24929,25289,24166,24179,288583,29717,25107,24180,24221,24182,29462
GO:0009886	0.0346442062794791	0.99499191120276	3	13	post-embryonic animal morphogenesis	BP	13569	832	Myo7a,Fbn1,Grxcr1	266714,83727,498355
GO:0009952	0.0347583216132127	0.982565330459084	15	148	anterior/posterior pattern specification	BP	13569	832	Gpc3,Tbxt,Ssbp3,Pcsk5,Nr2f2,Foxb1,Fezf1,Wnt3,Tbx1,Smo,Zic3,Wnt2b,Msx1,Tcf7l1,Fezf2	25236,292301,84354,116548,113984,367106,500048,24882,360737,25273,367944,116466,81710,312451,305719
GO:2000831	0.0349525209396546	0.992719287119014	4	22	regulation of steroid hormone secretion	BP	13569	832	Agt,Gal,Agtr1a,Agtr2	24179,29141,24180,24182
GO:0097646	0.03523078973969	0.997510852149905	2	6	calcitonin family receptor signaling pathway	BP	13569	832	Calcr,Calca	116506,24241
GO:0097647	0.03523078973969	0.997510852149905	2	6	amylin receptor signaling pathway	BP	13569	832	Calcr,Calca	116506,24241
GO:0021696	0.0352334441823463	0.990884476187783	5	30	cerebellar cortex morphogenesis	BP	13569	832	Cbln1,Lhx5,Whrn,Smo,Gli1	498922,124451,313255,25273,140589
GO:1900542	0.035449418904558	0.980896542460388	18	198	regulation of purine nucleotide metabolic process	BP	13569	832	Calcr,Vip,Mc3r,Calca,Gck,Adra2a,Ptger3,Mrap2,Adcyap1,Tspo,Tshr,Vcp,Cxcl10,Lexm,Avp,Insl3,Cxcl9,Galr3	116506,117064,29310,24241,24385,25083,24929,363112,24166,24230,25360,116643,245920,500516,24221,114215,246759,29235
GO:0070670	0.0362871358175803	0.990480255203975	5	32	response to interleukin-4	BP	13569	832	Il1rn,Ctsb,Mcm2,Arg1,Hspa5	60582,64529,312538,29221,25617
GO:0035150	0.03651497323683	0.981549951347209	15	152	regulation of tube size	BP	13569	832	Nppa,Vip,Calca,Adra2a,Ptger3,Adcy6,Adcyap1,Agt,Plod3,Cacna1g,Avpr1a,Agtr1a,Avp,Agtr2,Avpr1b	24602,117064,24241,25083,24929,25289,24166,24179,288583,29717,25107,24180,24221,24182,29462
GO:0043266	0.0365964581218916	0.984588097965453	10	89	regulation of potassium ion transport	BP	13569	832	Nppa,Vip,Gck,Ptger3,Adcyap1,Kel,Hcrt,Atp1b2,Gal,Stk39	24602,117064,24385,24929,24166,297025,25723,24214,29141,54348
GO:0009966	0.0373747434633745	0.969754959534291	152	2256	regulation of signal transduction	BP	13569	832	Gpc3,Il1rn,Nppa,Calcr,Dyrk3,Vip,Zfp423,Tgif1,Cidea,Mfng,Ephb2,Trh,Cbln1,Tp73,Calca,Dlk1,Adra2a,Ppef2,Dlx1,Sh2b2,Gfra2,Eps8l2,Bid,Fbn1,Hap1,Pdia3,Trim15,Tsku,Hcrtr1,Vwc2,Bmper,Pcsk5,Nectin2,Rhbdf2,Dnaaf4,Irf1,Ptger3,Rph3al,Nol3,Arhgef40,Adcyap1,Wnt4,Kiss1r,Rspo1,Sh3bp2,Lin28a,Terf2ip,Ccn3,Stk40,Sox2,Nr0b1,Folr1,Tnfsf12,Wnt11,Wnt3,Tbx1,Sh2d1a,Smo,Trim5,Cntn6,Dynlt1,Pnoc,Sfrp4,Lrp2,Csk,Ret,Usp20,Ses…	25236,60582,24602,116506,304775,117064,94188,316742,291541,315119,313633,25569,498922,362675,24241,114587,25083,305246,296500,114203,25136,361674,64625,83727,29430,29468,100910806,308843,25593,501231,300455,116548,308417,303690,363096,24508,24929,171123,85383,361034,24166,84426,78976,313589,305450,500562,307861,81526,360230,499593,58850,171049,360548,140584,24882,360737,501502,25273,308906,27256,…
GO:0021575	0.0375238661773515	0.988503740614866	6	41	hindbrain morphogenesis	BP	13569	832	Cbln1,Lhx5,Whrn,Smo,Gli1,Hspa5	498922,124451,313255,25273,140589,25617
GO:0014031	0.0376102956130377	0.985952907847487	8	65	mesenchymal cell development	BP	13569	832	Folr1,Tbx1,Smo,Ret,Sox9,Coro1c,Heyl,Lama5	171049,360737,25273,24716,140586,501841,313575,140433
GO:0010940	0.0378015444910762	0.997223681183451	2	6	positive regulation of necrotic cell death	BP	13569	832	Tspo,Hebp2	24230,308632
GO:0050432	0.0379706064350163	0.986941886471446	7	54	catecholamine secretion	BP	13569	832	Gck,Ptger3,Oxt,Agt,Syt4,Agtr2,Stx1a	24385,24929,25504,24179,64440,24182,116470
GO:0033139	0.0381301844461421	0.99718614447387	2	6	regulation of peptidyl-serine phosphorylation of STAT protein	BP	13569	832	Gfra2,Ret	25136,24716
GO:0010464	0.0381986371139945	0.988247121593534	6	41	regulation of mesenchymal cell proliferation	BP	13569	832	Wnt11,Tbx1,Smo,Lmna,Sox9,Shox2	140584,360737,25273,60374,140586,25546
GO:2000273	0.0383132386342976	0.988162457296784	6	43	positive regulation of receptor activity	BP	13569	832	Ephb2,Adra2a,Hap1,Epgn,Anxa2,Grem1	313633,25083,29430,289515,56611,50566
GO:0021516	0.0384339634322061	0.99421108025464	3	13	dorsal spinal cord development	BP	13569	832	Lhx5,Uncx,Pax7	124451,29375,500574
GO:0071674	0.0384486929242829	0.986687127908268	7	58	mononuclear cell migration	BP	13569	832	Calca,Ccn3,Cxcl10,Csf1,Anxa1,Lgals3,Grem1	24241,81526,245920,78965,25380,83781,50566
GO:2000121	0.0386003802852258	0.997132117590328	2	6	regulation of removal of superoxide radicals	BP	13569	832	Fbln5,Rgn	29158,25106
GO:0046719	0.0389178137833278	0.997095430015255	2	6	regulation by virus of viral protein levels in host cell	BP	13569	832	Hacd3,Dynlt1	300783,83462
GO:0032940	0.0394421467436875	0.971218324237785	62	840	secretion by cell	BP	13569	832	Il1rn,Vip,Cidea,Trh,Cbln1,Rab27a,Pam,Gck,Itgb6,Adra2a,Slc18a2,Slc44a4,Hap1,Pcsk5,Rhbdf2,Ptger3,Rph3al,Adcyap1,Kiss1r,Ccn3,Grm2,Maob,Pcsk1,Lrp2,Golph3,Slc1a5,Hcrt,Lax1,Doc2a,Oxt,Nod2,Mavs,Agt,Gal,Pld2,Rab21,Sytl4,C1qtnf3,Chp1,Cacna1g,Avpr1a,Vgf,Syt13,Arfgap3,Llgl2,Agtr1a,Anxa1,Rab11fip1,Sncaip,Glud1,Exoc3,Avp,Syt4,Ano1,Agtr2,Lgals3,Cbarp,Syt17,Avpr1b,Rab31,Foxd1,Stx1a	60582,117064,291541,25569,498922,50645,25508,24385,311061,25083,25549,294255,29430,116548,303690,24929,171123,24166,78976,81526,24415,25750,25204,29216,78961,292657,25723,498232,65031,25504,291912,311430,24179,29141,25097,299799,140594,294806,64152,29717,25107,29461,80977,503165,360661,24180,25380,498650,307309,24399,252881,24221,64440,309135,24182,83781,314622,192189,29462,246324,171299,116470
GO:1903844	0.03951364481743	0.984063784113982	9	76	regulation of cellular response to transforming growth factor beta stimulus	BP	13569	832	Cidea,Dlx1,Fbn1,Folr1,Itga8,Myocd,Hspa5,Tgfb1i1,Aspn	291541,296500,83727,171049,364786,246297,25617,84574,306805
GO:0035148	0.0396859418661773	0.979729869647308	15	151	tube formation	BP	13569	832	Tgif1,Tbxt,Wnt4,Mthfd1l,Folr1,Irx1,Lrp2,Ret,Spint1,Cthrc1,Sox9,Ift52,Plxnb2,Irx3,Grem1	316742,292301,84426,361472,171049,306659,29216,24716,311331,282836,140586,362265,315217,307721,50566
GO:0006704	0.0398145278974192	0.993918383135661	3	13	glucocorticoid biosynthetic process	BP	13569	832	Wnt4,Dkk3,Cyp11b3	84426,171548,353498
GO:0009067	0.0399371977230322	0.99132040081171	4	22	aspartate family amino acid biosynthetic process	BP	13569	832	Got1l1,Plod2,Plod3,Bhmt	306540,300901,288583,81508
GO:0035315	0.0401123908250787	0.987469818552382	6	43	hair cell differentiation	BP	13569	832	Myo7a,Slc44a4,Whrn,Grxcr1,Slitrk6,Wdpcp	266714,294255,313255,498355,290467,305552
GO:0090322	0.0403392405398044	0.99111908434172	4	24	regulation of superoxide metabolic process	BP	13569	832	Agt,Agtr1a,Fbln5,Rgn	24179,24180,29158,25106
GO:0005984	0.0405489871966759	0.996904211093358	2	6	disaccharide metabolic process	BP	13569	832	Gaa,Fbp2	367562,114508
GO:0046655	0.0406809803300654	0.996888541702569	2	6	folic acid metabolic process	BP	13569	832	Folr1,Mthfs	171049,300886
GO:0072273	0.0407099275916176	0.991052567775331	4	23	metanephric nephron morphogenesis	BP	13569	832	Wnt4,Smo,Sox9,Grem1	84426,25273,140586,50566
GO:0007610	0.0408883816301951	0.971578511091116	46	596	behavior	BP	13569	832	Il1rn,Vip,Mc3r,Nhlh2,Ephb2,Trh,Calca,P2rx2,Th,Slc18a2,Hcrtr1,Grm6,NMS,Dnaaf4,Gaa,Ptger3,Calb1,Mrap2,Foxb1,Ddo,Adcyap1,Tspo,Tshr,Aldh1a7,Adcy8,Tbx1,Nmur2,Hcrt,Otog,Oxt,Agt,Gal,Dmrta1,Scn9a,Avpr1a,Agtr1a,Itga8,Glud1,Avp,Syt4,Ahcy,Slitrk6,Agtr2,Grin2d,Fezf2,Fosl1	60582,117064,29310,295327,313633,25569,24241,114115,25085,25549,25593,24419,497196,363096,367562,24929,83839,363112,367106,685325,24166,24230,25360,29651,29241,360737,64042,25723,292918,25504,24179,29141,313352,78956,25107,24180,364786,24399,24221,64440,29443,290467,24182,24412,305719,25445
GO:0090103	0.0409526299745167	0.991027839878359	4	22	cochlea morphogenesis	BP	13569	832	Tshr,Tbx1,Cthrc1,Sox9	25360,360737,282836,140586
GO:0019060	0.0410506014230305	1	1	1	intracellular transport of viral protein in host cell	BP	13569	832	Dynlt1	83462
GO:0030581	0.0410506014230305	1	1	1	symbiont intracellular protein transport in host	BP	13569	832	Dynlt1	83462
GO:0051708	0.0410506014230305	1	1	1	intracellular protein transport in other organism involved in symbiotic interaction	BP	13569	832	Dynlt1	83462
GO:1902581	0.0410506014230305	1	1	1	multi-organism cellular localization	BP	13569	832	Dynlt1	83462
GO:1902583	0.0410506014230305	1	1	1	multi-organism intracellular transport	BP	13569	832	Dynlt1	83462
GO:0010015	0.0410837476635656	1	1	1	root morphogenesis	BP	13569	832	Gal	29141
GO:0010053	0.0410837476635656	1	1	1	root epidermal cell differentiation	BP	13569	832	Gal	29141
GO:0010054	0.0410837476635656	1	1	1	trichoblast differentiation	BP	13569	832	Gal	29141
GO:0022622	0.0410837476635656	1	1	1	root system development	BP	13569	832	Gal	29141
GO:0048364	0.0410837476635656	1	1	1	root development	BP	13569	832	Gal	29141
GO:0048764	0.0410837476635656	1	1	1	trichoblast maturation	BP	13569	832	Gal	29141
GO:0048765	0.0410837476635656	1	1	1	root hair cell differentiation	BP	13569	832	Gal	29141
GO:0048767	0.0410837476635656	1	1	1	root hair elongation	BP	13569	832	Gal	29141
GO:0080147	0.0410837476635656	1	1	1	root hair cell development	BP	13569	832	Gal	29141
GO:0090558	0.0410837476635656	1	1	1	plant epidermis development	BP	13569	832	Gal	29141
GO:0090627	0.0410837476635656	1	1	1	plant epidermal cell differentiation	BP	13569	832	Gal	29141
GO:0099402	0.0410837476635656	1	1	1	plant organ development	BP	13569	832	Gal	29141
GO:1902606	0.0410837476635656	1	1	1	regulation of large conductance calcium-activated potassium channel activity	BP	13569	832	Gal	29141
GO:1902608	0.0410837476635656	1	1	1	positive regulation of large conductance calcium-activated potassium channel activity	BP	13569	832	Gal	29141
GO:1902890	0.0410837476635656	1	1	1	regulation of root hair elongation	BP	13569	832	Gal	29141
GO:1902891	0.0410837476635656	1	1	1	negative regulation of root hair elongation	BP	13569	832	Gal	29141
GO:1903888	0.0410837476635656	1	1	1	regulation of plant epidermal cell differentiation	BP	13569	832	Gal	29141
GO:1903889	0.0410837476635656	1	1	1	negative regulation of plant epidermal cell differentiation	BP	13569	832	Gal	29141
GO:1905392	0.0410837476635656	1	1	1	plant organ morphogenesis	BP	13569	832	Gal	29141
GO:1905421	0.0410837476635656	1	1	1	regulation of plant organ morphogenesis	BP	13569	832	Gal	29141
GO:1905422	0.0410837476635656	1	1	1	negative regulation of plant organ morphogenesis	BP	13569	832	Gal	29141
GO:2000067	0.0410837476635656	1	1	1	regulation of root morphogenesis	BP	13569	832	Gal	29141
GO:2000280	0.0410837476635656	1	1	1	regulation of root development	BP	13569	832	Gal	29141
GO:0006883	0.0412194385359846	0.993616125502536	3	13	cellular sodium ion homeostasis	BP	13569	832	Atp1b2,Agt,Agtr2	24214,24179,24182
GO:0010002	0.0412498825464367	0.993609527098969	3	13	cardioblast differentiation	BP	13569	832	Tbxt,Myocd,Grem1	292301,246297,50566
GO:0014821	0.0413916866392919	0.99085419534925	4	23	phasic smooth muscle contraction	BP	13569	832	P2rx2,Ptger3,Agt,Sstr2	114115,24929,24179,54305
GO:0035795	0.0417296554602421	0.996763014606736	2	6	negative regulation of mitochondrial membrane permeability	BP	13569	832	Nol3,Dynlt1	85383,83462
GO:1905709	0.0417296554602421	0.996763014606736	2	6	negative regulation of membrane permeability	BP	13569	832	Nol3,Dynlt1	85383,83462
GO:0071224	0.0417398318250107	0.99676178751182	2	6	cellular response to peptidoglycan	BP	13569	832	Nod2,Rela	291912,309165
GO:0043650	0.0419321281663572	0.993461121922765	3	13	dicarboxylic acid biosynthetic process	BP	13569	832	Got1l1,Mthfd1l,Glud1	306540,361472,24399
GO:0048732	0.0424636015984364	0.971336739682773	39	497	gland development	BP	13569	832	Pam,Dnaaf1,Atp2c2,Foxb1,Adcyap1,Wnt4,Tspo,Sox2,Nr0b1,Wnt11,Wnt3,Tbx1,Cast,Smo,Pcsk1,Sfrp4,Ccdc40,Zic3,Gli1,Otp,Oxt,Ass1,Igfbp5,Msx1,Sox9,Csf1,Ephb3,Anxa1,Hmgcs2,Dkk3,Otc,Rela,Arg1,Ccnd1,Ctc1,Elf3,Lama5,Rgn,Cyp11b3	25508,361419,171496,367106,24166,84426,24230,499593,58850,140584,24882,360737,25403,25273,25204,89803,287867,367944,140589,294640,25504,25698,25285,81710,140586,78965,287989,25380,24450,171548,25611,309165,29221,58919,303238,304815,140433,25106,353498
GO:0060674	0.0425493702701465	0.988343731240847	5	32	placenta blood vessel development	BP	13569	832	Plcd3,Nr2f2,Spint1,Llgl2,Fosl1	287745,113984,311331,360661,25445
GO:0031999	0.0426033403406387	0.996657037978057	2	6	negative regulation of fatty acid beta-oxidation	BP	13569	832	Plin5,Acacb	501283,116719
GO:0010817	0.0426105950230913	0.971880359655667	35	439	regulation of hormone levels	BP	13569	832	Il1rn,Vip,Trh,Gck,Adra2a,Slc18a2,Pcsk5,Ptger3,Ddo,Adcyap1,Wnt4,Kiss1r,Ccn3,Chst8,Pcsk1,Lrp2,Agt,Slco1a2,Gal,Plb1,Sytl4,C1qtnf3,Hsd17b4,Avpr1a,Vgf,Agtr1a,Bco1,Anxa1,Rab11fip1,Glud1,Dkk3,Ano1,Agtr2,Foxd1,Cyp11b3	60582,117064,25569,24385,25083,25549,116548,24929,685325,24166,84426,78976,81526,308511,25204,29216,24179,80900,29141,192259,140594,294806,79244,25107,29461,24180,114106,25380,498650,24399,171548,309135,24182,171299,353498
GO:0010042	0.0426228193526789	0.988318094089608	5	32	response to manganese ion	BP	13569	832	Th,Tspo,Hsp90b1,Arg1,Hspa5	25085,24230,362862,29221,25617
GO:0035296	0.0430577351062686	0.978333002795545	14	142	regulation of tube diameter	BP	13569	832	Vip,Calca,Adra2a,Ptger3,Adcy6,Adcyap1,Agt,Plod3,Cacna1g,Avpr1a,Agtr1a,Avp,Agtr2,Avpr1b	117064,24241,25083,24929,25289,24166,24179,288583,29717,25107,24180,24221,24182,29462
GO:0097746	0.0430577351062686	0.978333002795545	14	142	regulation of blood vessel diameter	BP	13569	832	Vip,Calca,Adra2a,Ptger3,Adcy6,Adcyap1,Agt,Plod3,Cacna1g,Avpr1a,Agtr1a,Avp,Agtr2,Avpr1b	117064,24241,25083,24929,25289,24166,24179,288583,29717,25107,24180,24221,24182,29462
GO:0010701	0.0431716561064594	0.996587425620978	2	6	positive regulation of norepinephrine secretion	BP	13569	832	Oxt,Stx1a	25504,116470
GO:0001503	0.043204245745732	0.972680402622545	29	346	ossification	BP	13569	832	Gpc3,Calcr,Calca,Dlk1,Pkdcc,Sparc,Wnt4,Dchs1,Gdpd2,Sox2,Wnt11,Wnt3,Smo,Rspo2,Mtss1,Gli1,Oxt,Mrc2,Cthrc1,Igfbp5,Lmna,Hsd17b4,Sox9,Csf1,Shox2,Satb2,Cat,Grem1,Aspn	25236,116506,24241,114587,313860,24791,84426,308912,302421,499593,140584,24882,25273,500863,362918,140589,25504,498011,282836,25285,60374,79244,140586,78965,25546,501145,24248,50566,306805
GO:0015671	0.043480722189935	0.996234793182498	2	8	oxygen transport	BP	13569	832	Ngb,Cygb	85382,170520
GO:0051154	0.0435322614938013	0.987999583787349	5	32	negative regulation of striated muscle cell differentiation	BP	13569	832	Bhlha15,Ccn3,Msx1,Cxcl10,Myocd	25334,81526,81710,245920,246297
GO:0015850	0.0441859967091862	0.975559237585124	18	197	organic hydroxy compound transport	BP	13569	832	Gck,Slc18a2,Ptger3,Slc16a8,Maob,Oxt,Abcg3l1,Agt,Slco1a2,Gal,Stx12,Agtr1a,Anxa2,Syt4,Agtr2,Lgals3,Stx1a,Slc10a3	24385,25549,24929,65200,25750,25504,289453,24179,80900,29141,65033,24180,56611,64440,24182,83781,116470,501665
GO:0060117	0.0442432234559663	0.9900124731223	4	23	auditory receptor cell development	BP	13569	832	Myo7a,Whrn,Slitrk6,Wdpcp	266714,313255,290467,305552
GO:0070848	0.0442976255714022	0.969033997390569	46	595	response to growth factor	BP	13569	832	Gpc3,Zfp423,Tgif1,Cidea,Calca,Tbxt,Th,Dlx1,Fbn1,Hap1,Pdia3,Vwc2,Bmper,Sparc,Pcsk5,Wnt4,Sox2,Folr1,Tbx1,Sfrp4,Lrp2,Gdf6,Tnmd,Spint1,Cdc5l,Fgf17,Agt,Msx1,Sox9,Heyl,Itga8,Agtr2,Rela,Myocd,Arg1,Tmem100,Vim,Foxd1,Grb10,Hspa5,Spart,Cat,Tgfb1i1,Grem1,Has1,Aspn	25236,94188,316742,291541,24241,292301,25085,296500,83727,29430,29468,501231,300455,24791,116548,84426,499593,171049,360737,89803,29216,252834,64104,311331,85434,29368,24179,81710,140586,313575,364786,24182,309165,246297,29221,497979,81818,171299,498416,25617,295053,24248,84574,50566,282821,306805
GO:0046533	0.0443045243197549	0.996447081749663	2	6	negative regulation of photoreceptor cell differentiation	BP	13569	832	Dlx1,Sox9	296500,140586
GO:0009713	0.0444726912788091	0.989943909246999	4	23	catechol-containing compound biosynthetic process	BP	13569	832	Hdc,Th,Agtr1a,Agtr2	24443,25085,24180,24182
GO:0042423	0.0444726912788091	0.989943909246999	4	23	catecholamine biosynthetic process	BP	13569	832	Hdc,Th,Agtr1a,Agtr2	24443,25085,24180,24182
GO:0017156	0.0444749705020238	0.979708781810823	11	104	calcium ion regulated exocytosis	BP	13569	832	Adra2a,Rph3al,Doc2a,Sytl4,Chp1,Cacna1g,Syt13,Syt4,Cbarp,Syt17,Stx1a	25083,171123,65031,140594,64152,29717,80977,64440,314622,192189,116470
GO:0007160	0.0446595413252495	0.976812743430635	15	154	cell-matrix adhesion	BP	13569	832	Plet1,Itgb6,Pcsk5,Wnt4,Epdr1,Agt,Itgb4,Csf1,Coro1c,Bcam,Itga8,Ajuba,Wdpcp,Itgal,Grem1	363060,311061,116548,84426,291180,24179,25724,78965,501841,78958,364786,85265,305552,308995,50566
GO:0060242	0.044694288672478	0.996398312367246	2	6	contact inhibition	BP	13569	832	Tspo,Smo	24230,25273
GO:0042738	0.0447178733872782	0.996395353404504	2	6	exogenous drug catabolic process	BP	13569	832	Nr1i2,Cyp2c11	84385,29277
GO:1903766	0.0447635558736873	1	1	1	positive regulation of potassium ion export across plasma membrane	BP	13569	832	Nppa	24602
GO:1903814	0.0447635558736873	1	1	1	regulation of collecting lymphatic vessel constriction	BP	13569	832	Nppa	24602
GO:1903815	0.0447635558736873	1	1	1	negative regulation of collecting lymphatic vessel constriction	BP	13569	832	Nppa	24602
GO:1990183	0.0447635558736873	1	1	1	lymphatic vascular process in circulatory system	BP	13569	832	Nppa	24602
GO:1990186	0.0447635558736873	1	1	1	regulation of lymphatic vessel size	BP	13569	832	Nppa	24602
GO:1990192	0.0447635558736873	1	1	1	collecting lymphatic vessel constriction	BP	13569	832	Nppa	24602
GO:0060563	0.0450650195664214	0.9838825067949	7	56	neuroepithelial cell differentiation	BP	13569	832	Myo7a,Whrn,Wnt4,Wnt11,Grxcr1,Slitrk6,Wdpcp	266714,313255,84426,140584,498355,290467,305552
GO:0042538	0.0453847040818569	0.992599958635319	3	14	hyperosmotic salinity response	BP	13569	832	Oxt,Avp,Avpr1b	25504,24221,29462
GO:0002291	0.0454964342476639	0.996297168620376	2	6	T cell activation via T cell receptor contact with antigen bound to MHC molecule on antigen presenting cell	BP	13569	832	Lgals3,Itgal	83781,308995
GO:0051701	0.0455214556486124	0.978325385677221	12	117	interaction with host	BP	13569	832	Trim15,Fuca2,Nectin2,Ctsb,Trim5,Dynlt1,Cd81,Chmp4c,Trim21,Tcp1,Cldn9,Trim13	100910806,292485,308417,64529,308906,83462,25621,361916,308901,24818,287099,364398
GO:0051956	0.0458063206921256	0.992503433126559	3	14	negative regulation of amino acid transport	BP	13569	832	Il1rn,Trh,Stk39	60582,25569,54348
GO:0044727	0.045828455700524	1	1	1	DNA demethylation of male pronucleus	BP	13569	832	Stpg4	681766
GO:1901537	0.045828455700524	1	1	1	positive regulation of DNA demethylation	BP	13569	832	Stpg4	681766
GO:0050957	0.0460761784356086	0.996223421224535	2	6	equilibrioception	BP	13569	832	Myo7a,Sox2	266714,499593
GO:0016598	0.0461277153147366	1	1	1	protein arginylation	BP	13569	832	RGD1565611	497957
GO:2000064	0.0462105966186586	0.996206245132128	2	6	regulation of cortisol biosynthetic process	BP	13569	832	Wnt4,Dkk3	84426,171548
GO:0006578	0.0466783737516695	0.996146246242372	2	6	amino-acid betaine biosynthetic process	BP	13569	832	Bbox1,Aldh7a1	64564,291450
GO:0033625	0.046683089210123	0.996145639635838	2	6	positive regulation of integrin activation	BP	13569	832	Pcsk5,Cdh17	116548,117048
GO:0060122	0.0467248753026188	0.986799307347667	5	34	inner ear receptor stereocilium organization	BP	13569	832	Myo7a,Whrn,Tshr,Cthrc1,Grxcr1	266714,313255,25360,282836,498355
GO:0048754	0.0467312250157683	0.97558346963574	15	155	branching morphogenesis of an epithelial tube	BP	13569	832	Gpc3,Wnt4,Dchs1,Sox2,Smo,Rspo2,Wnt2b,Agt,Sox9,Csf1,Agtr1a,Agtr2,Lama5,Foxd1,Grem1	25236,84426,308912,499593,25273,500863,116466,24179,140586,78965,24180,24182,140433,171299,50566
GO:0043696	0.0467414297692934	0.996138131641719	2	6	dedifferentiation	BP	13569	832	Fezf1,Fezf2	500048,305719
GO:0043697	0.0467414297692934	0.996138131641719	2	6	cell dedifferentiation	BP	13569	832	Fezf1,Fezf2	500048,305719
GO:0072174	0.0467953056314937	0.99613119338804	2	6	metanephric tubule formation	BP	13569	832	Wnt4,Sox9	84426,140586
GO:0030900	0.0468658785133129	0.969232769080434	33	404	forebrain development	BP	13569	832	Efhc1,Ephb2,Tp73,Slc17a6,Th,Dlx1,Hap1,Tsku,Lhx5,Ptger3,Nr2f2,Foxb1,Uncx,Adcyap1,Wnt4,Fezf1,Sox2,Arpc5,Smo,Pcsk1,Lrp2,Sstr3,Wnt2b,Gli1,Otp,Sstr2,Rrm1,Msx1,Avpr1a,Ephb3,Dock7,Fezf2,Satb2	301295,313633,362675,84487,25085,296500,29430,308843,124451,24929,113984,367106,29375,24166,84426,500048,499593,360854,25273,25204,29216,171044,116466,140589,294640,54305,685579,81710,25107,287989,313388,305719,501145
GO:0051973	0.0470915294718135	0.986699560093286	5	33	positive regulation of telomerase activity	BP	13569	832	Aurkb,Mapk15,Tcp1,Nek7,Grem1	114592,286997,24818,360850,50566
GO:1901293	0.0471152097634712	0.971694110668609	23	276	nucleoside phosphate biosynthetic process	BP	13569	832	Nppa,Calcr,Vip,Mc3r,Ak7,Calca,Adra2a,Ctps2,Ptger3,Adcy6,Mrap2,Adcyap1,Tshr,Adcy8,Entpd8,Vcp,Rrm1,Prps2,Avp,Insl3,Ak8,Cmpk2,Galr3	24602,116506,117064,29310,314416,24241,25083,619580,24929,25289,363112,24166,25360,29241,613267,116643,685579,24689,24221,114215,311833,314004,29235
GO:1900027	0.0471788812707059	0.989126213073133	4	23	regulation of ruffle assembly	BP	13569	832	Eps8l2,Arhgap24,Coro1c,Wdpcp	361674,305156,501841,305552
GO:0009967	0.0473611885317543	0.963572511998133	84	1187	positive regulation of signal transduction	BP	13569	832	Gpc3,Il1rn,Calcr,Zfp423,Mfng,Ephb2,Tp73,Adra2a,Sh2b2,Bid,Hap1,Pdia3,Trim15,Hcrtr1,Bmper,Pcsk5,Nectin2,Adcyap1,Wnt4,Kiss1r,Rspo1,Sh3bp2,Lin28a,Terf2ip,Ccn3,Sox2,Tnfsf12,Wnt11,Wnt3,Tbx1,Sh2d1a,Smo,Trim5,Cntn6,Dynlt1,Sfrp4,Csk,Ret,Gdf6,Golph3,Rspo2,Wnt2b,Ctbp2,Loxl3,Cd81,Epgn,Gnai2,Gli1,Nod2,Gskip,Pla2r1,Mavs,Agt,Pld2,Lck,Pde6h,Igfbp5,C1qtnf3,Msx1,Sox9,Cxcl10,Csf1,Lpar3,Trim13,Agtr1a,Itga8,Stk36,Aju…	25236,60582,116506,94188,315119,313633,362675,25083,114203,64625,29430,29468,100910806,25593,300455,116548,308417,24166,84426,78976,313589,305450,500562,307861,81526,499593,360548,140584,24882,360737,501502,25273,308906,27256,83462,89803,315707,24716,252834,78961,500863,116466,81717,312478,25621,289515,81664,140589,291912,362778,295631,311430,24179,25097,313050,114248,25285,294806,81710,140586,24…
GO:0048762	0.0474392683574681	0.974574516451	16	169	mesenchymal cell differentiation	BP	13569	832	Wnt4,Folr1,Wnt11,Tbx1,Smo,Ret,Loxl3,Msx1,Sox9,Coro1c,Heyl,Myocd,Tmem100,Lama5,Tgfb1i1,Grem1	84426,171049,140584,360737,25273,24716,312478,81710,140586,501841,313575,246297,497979,140433,84574,50566
GO:0048863	0.047622237057584	0.975054127848227	15	155	stem cell differentiation	BP	13569	832	Tbxt,Lin28a,Sox2,Folr1,Wnt3,Tbx1,Smo,Ret,Msx1,Sox9,Coro1c,Tcf7l1,Myocd,Lama5,Grem1	292301,500562,499593,171049,24882,360737,25273,24716,81710,140586,501841,312451,246297,140433,50566
GO:1902023	0.0477720090453701	0.996004608805184	2	6	L-arginine transport	BP	13569	832	Agt,Arg1	24179,29221
GO:1902855	0.0479548111028881	0.992005726578226	3	14	regulation of non-motile cilium assembly	BP	13569	832	Mak,Hap1,Rp1	25677,29430,681377
GO:0071676	0.0480959878520392	0.995962284970819	2	6	negative regulation of mononuclear cell migration	BP	13569	832	Ccn3,Grem1	81526,50566
GO:0002455	0.0482041293252898	0.986263631355115	5	34	humoral immune response mediated by circulating immunoglobulin	BP	13569	832	Cfi,C1s,Nod2,Bcl3,C1r	79126,192262,291912,680611,312705
GO:0019373	0.0484318541119199	0.995918232715046	2	6	epoxygenase P450 pathway	BP	13569	832	Cyp2c11,Cyp2t1	29277,171380
GO:0042755	0.0484476657479275	0.986085630522311	5	37	eating behavior	BP	13569	832	Trh,Th,Nmur2,Hcrt,Oxt	25569,25085,64042,25723,25504
GO:0006940	0.0484548730393757	0.982358475126816	7	58	regulation of smooth muscle contraction	BP	13569	832	Calca,Adra2a,Ptger3,Oxt,Tnni3,Lck,Myocd	24241,25083,24929,25504,29248,313050,246297
GO:0061036	0.0484828726754195	0.988726310159882	4	23	positive regulation of cartilage development	BP	13569	832	Pkdcc,Gdf6,Sox9,Rela	313860,252834,140586,309165
GO:1904350	0.0486024193128952	0.995895793101136	2	6	regulation of protein catabolic process in the vacuole	BP	13569	832	Laptm4b,Cd81	315047,25621
GO:1903769	0.0486887107895855	1	1	1	negative regulation of cell proliferation in bone marrow	BP	13569	832	Lgals3	83781
GO:0048251	0.0486896502988679	0.995884299216408	2	6	elastic fiber assembly	BP	13569	832	Myh11,Fbln5	24582,29158
GO:0032846	0.0487055472926545	0.972254517380271	19	214	positive regulation of homeostatic process	BP	13569	832	Calcr,Aurkb,Dlk1,Hap1,Ptger3,Mapk15,Oxt,Agt,Tcp1,Cxcl10,Avpr1a,Ankrd54,Nek7,Anxa1,Avp,Ano1,Agtr2,Cxcl9,Avpr1b	116506,114592,114587,29430,24929,286997,25504,24179,24818,245920,25107,362957,360850,25380,24221,309135,24182,246759,29462
GO:0055001	0.0487789721673992	0.974359956753727	15	156	muscle cell development	BP	13569	832	Nppa,P2rx2,Krt8,Myh11,Kel,Smo,Tmod3,Agt,Lmna,Sgcg,Agtr2,Myocd,Myoz2,Shox2,Krt19	24602,114115,25626,24582,297025,25273,300838,24179,60374,305941,24182,246297,295426,25546,360626
GO:0001984	0.0487993399290642	1	1	1	artery vasodilation involved in baroreceptor response to increased systemic arterial blood pressure	BP	13569	832	Calca	24241
GO:0051480	0.0490374514884051	0.970076589841322	24	287	regulation of cytosolic calcium ion concentration	BP	13569	832	Calcr,Calca,Gck,Hap1,Hcrtr1,Ptger3,Calb1,Nol3,Adcyap1,Calb2,Nmur2,Hcrt,Oxt,Agt,Lck,Cacna1g,Cxcl10,Avpr1a,Lpar3,Agtr1a,Avp,Grin2d,Cxcl9,Avpr1b	116506,24241,24385,29430,25593,24929,83839,85383,24166,117059,64042,25723,25504,24179,313050,29717,245920,25107,66025,24180,24221,24412,246759,29462
GO:0035878	0.0493316973655975	0.995799331882759	2	6	nail development	BP	13569	832	Itgb4,Msx1	25724,81710
GO:0048706	0.0495077495774697	0.978017125879776	10	91	embryonic skeletal system development	BP	13569	832	Dlk1,Tbxt,Dlx1,Pcsk5,Mthfd1l,Wnt11,Tbx1,Pax7,Shox2,Satb2	114587,292301,296500,116548,361472,140584,360737,500574,25546,501145
GO:0042090	0.0496333651643043	0.99575918601061	2	6	interleukin-12 biosynthetic process	BP	13569	832	Irf1,Rela	24508,309165
GO:0045075	0.0496333651643043	0.99575918601061	2	6	regulation of interleukin-12 biosynthetic process	BP	13569	832	Irf1,Rela	24508,309165
GO:0038042	0.05022730760055	0.995453453821185	2	7	dimeric G-protein coupled receptor signaling pathway	BP	13569	832
GO:1903055	0.0505278124021533	0.991397073313436	3	14	positive regulation of extracellular matrix organization	BP	13569	832
GO:0010890	0.0506092903031474	0.995399444377809	2	7	positive regulation of sequestering of triglyceride	BP	13569	832
GO:0006577	0.0506245648045535	0.991373922198555	3	14	amino-acid betaine metabolic process	BP	13569	832
GO:0007165	0.0506258902224056	0.957196254678668	250	3859	signal transduction	BP	13569	832
GO:0046683	0.0510063309415967	0.972397211539655	16	170	response to organophosphorus	BP	13569	832
GO:0010876	0.0510559124951173	0.968722830825547	24	283	lipid localization	BP	13569	832
GO:0051179	0.0511693290670918	0.956438205340972	294	4574	localization	BP	13569	832
GO:0046851	0.0515976166848336	0.991043949838329	3	15	negative regulation of bone remodeling	BP	13569	832
GO:0035929	0.0518295446709881	0.987576124892366	4	25	steroid hormone secretion	BP	13569	832
GO:1903845	0.0518789596288457	0.982697380300704	6	45	negative regulation of cellular response to transforming growth factor beta stimulus	BP	13569	832
GO:0055002	0.0518966491307107	0.973175346707257	14	144	striated muscle cell development	BP	13569	832
GO:0007286	0.0519666394491269	0.974726065465142	12	119	spermatid development	BP	13569	832
GO:0060114	0.0520004243930382	1	1	1	vestibular receptor cell differentiation	BP	13569	832
GO:0060118	0.0520004243930382	1	1	1	vestibular receptor cell development	BP	13569	832
GO:0001947	0.0520073585711106	0.982644014957657	6	45	heart looping	BP	13569	832
GO:0090596	0.052076703499676	0.969200937693237	21	238	sensory organ morphogenesis	BP	13569	832
GO:0009635	0.0521902110704402	0.990899102272914	3	15	response to herbicide	BP	13569	832
GO:0060457	0.0529155183378319	0.990634899332846	3	16	negative regulation of digestive system process	BP	13569	832
GO:0050877	0.0529202663117554	0.961169297450451	57	774	nervous system process	BP	13569	832
GO:0040013	0.0530167527718826	0.968567642182368	21	243	negative regulation of locomotion	BP	13569	832
GO:1902255	0.0530705440341954	0.995045770236401	2	7	positive regulation of intrinsic apoptotic signaling pathway by p53 class mediator	BP	13569	832
GO:0007166	0.0531481069118063	0.957040275596397	127	1860	cell surface receptor signaling pathway	BP	13569	832
GO:0043903	0.053218088361016	0.971652141507639	15	164	regulation of symbiosis, encompassing mutualism through parasitism	BP	13569	832
GO:2000021	0.0539616363618993	0.969947929218015	17	190	regulation of ion homeostasis	BP	13569	832
GO:0007193	0.0543708513615074	0.979712728648111	7	57	adenylate cyclase-inhibiting G-protein coupled receptor signaling pathway	BP	13569	832
GO:0051928	0.0545602006782047	0.974195575793035	11	111	positive regulation of calcium ion transport	BP	13569	832
GO:0051051	0.0549138781438786	0.962755817458914	36	465	negative regulation of transport	BP	13569	832
GO:0030237	0.0549285326907966	1	1	1	female sex determination	BP	13569	832
GO:0031945	0.0549285326907966	1	1	1	positive regulation of glucocorticoid metabolic process	BP	13569	832
GO:0031948	0.0549285326907966	1	1	1	positive regulation of glucocorticoid biosynthetic process	BP	13569	832
GO:0061184	0.0549285326907966	1	1	1	positive regulation of dermatome development	BP	13569	832
GO:0061369	0.0549285326907966	1	1	1	negative regulation of testicular blood vessel morphogenesis	BP	13569	832
GO:2000066	0.0549285326907966	1	1	1	positive regulation of cortisol biosynthetic process	BP	13569	832
GO:2000225	0.0549285326907966	1	1	1	negative regulation of testosterone biosynthetic process	BP	13569	832
GO:0009065	0.0550377612070743	0.98660011490587	4	24	glutamine family amino acid catabolic process	BP	13569	832
GO:0003081	0.0552323548157028	0.986481967897958	4	25	regulation of systemic arterial blood pressure by renin-angiotensin	BP	13569	832
GO:0001649	0.0552359780494588	0.968586096237487	18	201	osteoblast differentiation	BP	13569	832
GO:0061138	0.0553028784696443	0.969120149000888	17	186	morphogenesis of a branching epithelium	BP	13569	832
GO:0021915	0.0553426908192072	0.970396111618631	15	157	neural tube development	BP	13569	832
GO:0035545	0.0555522659143799	1	1	1	determination of left/right asymmetry in nervous system	BP	13569	832
GO:1904318	0.0558815735277917	1	1	1	regulation of smooth muscle contraction involved in micturition	BP	13569	832
GO:1904320	0.0558815735277917	1	1	1	positive regulation of smooth muscle contraction involved in micturition	BP	13569	832
GO:1904326	0.0558815735277917	1	1	1	negative regulation of circadian sleep/wake cycle, wakefulness	BP	13569	832
GO:1904330	0.0558815735277917	1	1	1	positive regulation of myofibroblast contraction	BP	13569	832
GO:1990767	0.0558815735277917	1	1	1	prostaglandin receptor internalization	BP	13569	832
GO:0002878	0.0560145123588381	1	1	1	negative regulation of acute inflammatory response to non-antigenic stimulus	BP	13569	832
GO:0021872	0.0561677880977287	0.977182232551012	8	70	forebrain generation of neurons	BP	13569	832
GO:0009133	0.0562728848854398	0.994571088010936	2	7	nucleoside diphosphate biosynthetic process	BP	13569	832
GO:0003147	0.0563674474925106	1	1	1	neural crest cell migration involved in heart formation	BP	13569	832
GO:0061713	0.0563674474925106	1	1	1	anterior neural tube closure	BP	13569	832
GO:0071231	0.0563674474925106	1	1	1	cellular response to folic acid	BP	13569	832
GO:1904355	0.0566520736366491	0.989786029559716	3	15	positive regulation of telomere capping	BP	13569	832
GO:0007219	0.0567653378621785	0.971081381123237	13	134	Notch signaling pathway	BP	13569	832
GO:0030282	0.0567789947674228	0.974138272106216	10	94	bone mineralization	BP	13569	832
GO:0032411	0.0567905690175169	0.975386285652537	9	84	positive regulation of transporter activity	BP	13569	832
GO:0046184	0.0572186461603297	0.989641896946203	3	15	aldehyde biosynthetic process	BP	13569	832
GO:0044033	0.0573719721778204	1	1	1	multi-organism metabolic process	BP	13569	832
GO:0044035	0.0573719721778204	1	1	1	multi-organism catabolic process	BP	13569	832
GO:0044115	0.0573719721778204	1	1	1	development of symbiont involved in interaction with host	BP	13569	832
GO:0044145	0.0573719721778204	1	1	1	modulation of development of symbiont involved in interaction with host	BP	13569	832
GO:0044147	0.0573719721778204	1	1	1	negative regulation of development of symbiont involved in interaction with host	BP	13569	832
GO:0052214	0.0573719721778204	1	1	1	metabolism of substance in other organism involved in symbiotic interaction	BP	13569	832
GO:0052227	0.0573719721778204	1	1	1	catabolism of substance in other organism involved in symbiotic interaction	BP	13569	832
GO:0052229	0.0573719721778204	1	1	1	metabolism of macromolecule in other organism involved in symbiotic interaction	BP	13569	832
GO:0052360	0.0573719721778204	1	1	1	catabolism by host of symbiont macromolecule	BP	13569	832
GO:0052361	0.0573719721778204	1	1	1	catabolism by organism of macromolecule in other organism involved in symbiotic interaction	BP	13569	832
GO:0052362	0.0573719721778204	1	1	1	catabolism by host of symbiont protein	BP	13569	832
GO:0052363	0.0573719721778204	1	1	1	catabolism by organism of protein in other organism involved in symbiotic interaction	BP	13569	832
GO:0052364	0.0573719721778204	1	1	1	catabolism by host of substance in symbiont	BP	13569	832
GO:0052416	0.0573719721778204	1	1	1	metabolism by host of symbiont macromolecule	BP	13569	832
GO:0052417	0.0573719721778204	1	1	1	metabolism by host of symbiont protein	BP	13569	832
GO:0052418	0.0573719721778204	1	1	1	metabolism by organism of protein in other organism involved in symbiotic interaction	BP	13569	832
GO:0052419	0.0573719721778204	1	1	1	metabolism by host of substance in symbiont	BP	13569	832
GO:1905581	0.0573719721778204	1	1	1	positive regulation of low-density lipoprotein particle clearance	BP	13569	832
GO:1905597	0.0573719721778204	1	1	1	positive regulation of low-density lipoprotein particle receptor binding	BP	13569	832
GO:1905599	0.0573719721778204	1	1	1	positive regulation of low-density lipoprotein receptor activity	BP	13569	832
GO:0042058	0.0576595516350871	0.978181158388987	7	58	regulation of epidermal growth factor receptor signaling pathway	BP	13569	832
GO:0051591	0.0576696116201777	0.970557044598732	13	133	response to cAMP	BP	13569	832
GO:0036292	0.0581627364104189	1	1	1	DNA rewinding	BP	13569	832
GO:0051048	0.0582546898228236	0.966630002328488	18	206	negative regulation of secretion	BP	13569	832
GO:0071385	0.058321752061315	0.973287136589261	10	96	cellular response to glucocorticoid stimulus	BP	13569	832
GO:0050769	0.0584152124320239	0.960186689932574	36	455	positive regulation of neurogenesis	BP	13569	832
GO:0010873	0.058768927733797	0.994189897381692	2	7	positive regulation of cholesterol esterification	BP	13569	832
GO:0030260	0.058944771336756	0.977564203592754	7	59	entry into host cell	BP	13569	832
GO:0044409	0.058944771336756	0.977564203592754	7	59	entry into host	BP	13569	832
GO:0051806	0.058944771336756	0.977564203592754	7	59	entry into cell of other organism involved in symbiotic interaction	BP	13569	832
GO:0051828	0.058944771336756	0.977564203592754	7	59	entry into other organism involved in symbiotic interaction	BP	13569	832
GO:0042713	0.0589707493490518	0.994158651445578	2	7	sperm ejaculation	BP	13569	832
GO:0051346	0.0590002466711496	0.963685568289668	23	278	negative regulation of hydrolase activity	BP	13569	832
GO:0070376	0.0591003213311988	1	1	1	regulation of ERK5 cascade	BP	13569	832
GO:0070378	0.0591003213311988	1	1	1	positive regulation of ERK5 cascade	BP	13569	832
GO:0006898	0.0592312632889673	0.964932171663082	20	228	receptor-mediated endocytosis	BP	13569	832
GO:1903522	0.0593185057836033	0.965943618825623	18	206	regulation of blood circulation	BP	13569	832
GO:0043126	0.059357084390436	1	1	1	regulation of 1-phosphatidylinositol 4-kinase activity	BP	13569	832
GO:0043128	0.059357084390436	1	1	1	positive regulation of 1-phosphatidylinositol 4-kinase activity	BP	13569	832
GO:0031497	0.0595997458625644	0.977201948869468	7	62	chromatin assembly	BP	13569	832
GO:0014813	0.0597458973977535	1	1	1	skeletal muscle satellite cell commitment	BP	13569	832
GO:0001971	0.0598003405831992	1	1	1	negative regulation of activation of membrane attack complex	BP	13569	832
GO:0006593	0.0598326758516971	1	1	1	ornithine catabolic process	BP	13569	832
GO:0070781	0.0598326758516971	1	1	1	response to biotin	BP	13569	832
GO:0014876	0.0599699557241359	1	1	1	response to injury involved in regulation of muscle adaptation	BP	13569	832
GO:1903072	0.0599699557241359	1	1	1	regulation of death-inducing signaling complex assembly	BP	13569	832
GO:1903073	0.0599699557241359	1	1	1	negative regulation of death-inducing signaling complex assembly	BP	13569	832
GO:0097231	0.0599906693489011	1	1	1	cell motility in response to calcium ion	BP	13569	832
GO:0045920	0.0601199787199612	0.984868548668155	4	25	negative regulation of exocytosis	BP	13569	832
GO:0022038	0.0602565475480985	0.988858565167914	3	15	corpus callosum development	BP	13569	832
GO:0002479	0.0602694962916116	1	1	1	antigen processing and presentation of exogenous peptide antigen via MHC class I, TAP-dependent	BP	13569	832
GO:0050822	0.0602694962916116	1	1	1	peptide stabilization	BP	13569	832
GO:0050823	0.0602694962916116	1	1	1	peptide antigen stabilization	BP	13569	832
GO:0046532	0.0603231979392046	0.993947640282186	2	7	regulation of photoreceptor cell differentiation	BP	13569	832
GO:0009956	0.0603453983418252	1	1	1	radial pattern formation	BP	13569	832
GO:0072132	0.0605221290634436	0.978972140858515	6	47	mesenchyme morphogenesis	BP	13569	832
GO:0008218	0.0605545499112781	1	1	1	bioluminescence	BP	13569	832
GO:1903610	0.0606069365292218	1	1	1	regulation of calcium-dependent ATPase activity	BP	13569	832
GO:1903611	0.0606069365292218	1	1	1	negative regulation of calcium-dependent ATPase activity	BP	13569	832
GO:1903627	0.0606069365292218	1	1	1	regulation of dUTP diphosphatase activity	BP	13569	832
GO:1903629	0.0606069365292218	1	1	1	positive regulation of dUTP diphosphatase activity	BP	13569	832
GO:1903631	0.0606069365292218	1	1	1	negative regulation of aminoacyl-tRNA ligase activity	BP	13569	832
GO:1903633	0.0606069365292218	1	1	1	regulation of leucine-tRNA ligase activity	BP	13569	832
GO:1903634	0.0606069365292218	1	1	1	negative regulation of leucine-tRNA ligase activity	BP	13569	832
GO:0061098	0.0607746258477317	0.981440619261826	5	36	positive regulation of protein tyrosine kinase activity	BP	13569	832
GO:1904205	0.060831834619318	1	1	1	negative regulation of skeletal muscle hypertrophy	BP	13569	832
GO:0072522	0.0609833089661559	0.96426427870652	19	227	purine-containing compound biosynthetic process	BP	13569	832
GO:0034477	0.061119334343063	1	1	1	U6 snRNA 3'-end processing	BP	13569	832
GO:0061374	0.061161736996392	1	1	1	mammillothalamic axonal tract development	BP	13569	832
GO:0061378	0.061161736996392	1	1	1	corpora quadrigemina development	BP	13569	832
GO:0061379	0.061161736996392	1	1	1	inferior colliculus development	BP	13569	832
GO:0061381	0.061161736996392	1	1	1	cell migration in diencephalon	BP	13569	832
GO:0045793	0.0611654966779346	0.988620786372742	3	15	positive regulation of cell size	BP	13569	832
GO:0010578	0.0613815539525181	0.993780549615933	2	7	regulation of adenylate cyclase activity involved in G-protein coupled receptor signaling pathway	BP	13569	832
GO:0010579	0.0613815539525181	0.993780549615933	2	7	positive regulation of adenylate cyclase activity involved in G-protein coupled receptor signaling pathway	BP	13569	832
GO:0072027	0.0613934865907393	1	1	1	connecting tubule development	BP	13569	832
GO:0072286	0.0613934865907393	1	1	1	metanephric connecting tubule development	BP	13569	832
GO:0099509	0.0613934865907393	1	1	1	regulation of presynaptic cytosolic calcium ion concentration	BP	13569	832
GO:0010648	0.061394018245453	0.95276363417871	75	1052	negative regulation of cell communication	BP	13569	832
GO:0044283	0.0614994677591057	0.958895607090666	32	405	small molecule biosynthetic process	BP	13569	832
GO:0072428	0.0616433951946882	1	1	1	signal transduction involved in intra-S DNA damage checkpoint	BP	13569	832
GO:1902576	0.0616433951946882	1	1	1	negative regulation of nuclear cell cycle DNA replication	BP	13569	832
GO:1903464	0.0616433951946882	1	1	1	negative regulation of mitotic cell cycle DNA replication	BP	13569	832
GO:1903926	0.0616433951946882	1	1	1	cellular response to bisphenol A	BP	13569	832
GO:0006585	0.061716906685427	1	1	1	dopamine biosynthetic process from tyrosine	BP	13569	832
GO:0061448	0.0617810321271772	0.963782036991761	19	215	connective tissue development	BP	13569	832
GO:0010764	0.0618620362843257	0.993704125813323	2	7	negative regulation of fibroblast migration	BP	13569	832
GO:0042000	0.0620231420061394	1	1	1	translocation of peptides or proteins into host	BP	13569	832
GO:0044053	0.0620231420061394	1	1	1	translocation of peptides or proteins into host cell cytoplasm	BP	13569	832
GO:0051808	0.0620231420061394	1	1	1	translocation of peptides or proteins into other organism involved in symbiotic interaction	BP	13569	832
GO:0001979	0.062030941332638	1	1	1	regulation of systemic arterial blood pressure by chemoreceptor signaling	BP	13569	832
GO:0002007	0.062030941332638	1	1	1	detection of hypoxic conditions in blood by chemoreceptor signaling	BP	13569	832
GO:0003027	0.062030941332638	1	1	1	regulation of systemic arterial blood pressure by carotid body chemoreceptor signaling	BP	13569	832
GO:0003029	0.062030941332638	1	1	1	detection of hypoxic conditions in blood by carotid body chemoreceptor signaling	BP	13569	832
GO:0032347	0.062055101747151	0.993673318179852	2	7	regulation of aldosterone biosynthetic process	BP	13569	832
GO:0021644	0.062112461699451	1	1	1	vagus nerve morphogenesis	BP	13569	832
GO:0006971	0.0621408069860867	0.99365962388885	2	7	hypotonic response	BP	13569	832
GO:0071476	0.0621408069860867	0.99365962388885	2	7	cellular hypotonic response	BP	13569	832
GO:1904147	0.0621503584405021	1	1	1	response to nonylphenol	BP	13569	832
GO:1904148	0.0621503584405021	1	1	1	cellular response to nonylphenol	BP	13569	832
GO:2000119	0.0622296906384588	1	1	1	negative regulation of sodium-dependent phosphate transport	BP	13569	832
GO:0071600	0.062282971037171	0.993408163844712	2	8	otic vesicle morphogenesis	BP	13569	832
GO:0021501	0.0623000247155664	1	1	1	prechordal plate formation	BP	13569	832
GO:0021547	0.0623000247155664	1	1	1	midbrain-hindbrain boundary initiation	BP	13569	832
GO:1901810	0.0623356837784801	1	1	1	beta-carotene metabolic process	BP	13569	832
GO:0010805	0.0623453983949483	1	1	1	regulation of lysine import	BP	13569	832
GO:0014873	0.0623453983949483	1	1	1	response to muscle activity involved in regulation of muscle adaptation	BP	13569	832
GO:1901042	0.0623453983949483	1	1	1	positive regulation of L-arginine import	BP	13569	832
GO:1902490	0.0623453983949483	1	1	1	regulation of sperm capacitation	BP	13569	832
GO:1905008	0.0623453983949483	1	1	1	regulation of L-lysine import across plasma membrane	BP	13569	832
GO:1905010	0.0623453983949483	1	1	1	positive regulation of L-lysine import across plasma membrane	BP	13569	832
GO:1905541	0.0623453983949483	1	1	1	regulation of L-arginine import across plasma membrane	BP	13569	832
GO:1905589	0.0623453983949483	1	1	1	positive regulation of L-arginine import across plasma membrane	BP	13569	832
GO:0019510	0.0625203912358407	1	1	1	S-adenosylhomocysteine catabolic process	BP	13569	832
GO:0071268	0.0625203912358407	1	1	1	homocysteine biosynthetic process	BP	13569	832
GO:0006062	0.0626166216795752	1	1	1	sorbitol catabolic process	BP	13569	832
GO:0019407	0.0626166216795752	1	1	1	hexitol catabolic process	BP	13569	832
GO:0019519	0.0626166216795752	1	1	1	pentitol metabolic process	BP	13569	832
GO:0019527	0.0626166216795752	1	1	1	pentitol catabolic process	BP	13569	832
GO:0046370	0.0626166216795752	1	1	1	fructose biosynthetic process	BP	13569	832
GO:0051160	0.0626166216795752	1	1	1	L-xylitol catabolic process	BP	13569	832
GO:0051164	0.0626166216795752	1	1	1	L-xylitol metabolic process	BP	13569	832
GO:0051685	0.0626350931017924	1	1	1	maintenance of ER location	BP	13569	832
GO:0032475	0.0626429338043968	1	1	1	otolith formation	BP	13569	832
GO:0035675	0.0626429338043968	1	1	1	neuromast hair cell development	BP	13569	832
GO:0048882	0.0626429338043968	1	1	1	lateral line development	BP	13569	832
GO:0048884	0.0626429338043968	1	1	1	neuromast development	BP	13569	832
GO:0048886	0.0626429338043968	1	1	1	neuromast hair cell differentiation	BP	13569	832
GO:0048925	0.0626429338043968	1	1	1	lateral line system development	BP	13569	832
GO:1904158	0.0626429807694517	1	1	1	axonemal central apparatus assembly	BP	13569	832
GO:0000023	0.062643773113377	1	1	1	maltose metabolic process	BP	13569	832
GO:0000999	0.062643773113377	1	1	1	RNA polymerase III type 1 promoter transcriptional preinitiation complex assembly	BP	13569	832
GO:0001009	0.062643773113377	1	1	1	transcription from RNA polymerase III type 2 promoter	BP	13569	832
GO:0001022	0.062643773113377	1	1	1	transcription initiation from RNA polymerase III type 1 promoter	BP	13569	832
GO:0001519	0.062643773113377	1	1	1	peptide amidation	BP	13569	832
GO:0001694	0.062643773113377	1	1	1	histamine biosynthetic process	BP	13569	832
GO:0002225	0.062643773113377	1	1	1	positive regulation of antimicrobial peptide production	BP	13569	832
GO:0002732	0.062643773113377	1	1	1	positive regulation of dendritic cell cytokine production	BP	13569	832
GO:0002760	0.062643773113377	1	1	1	positive regulation of antimicrobial humoral response	BP	13569	832
GO:0002775	0.062643773113377	1	1	1	antimicrobial peptide production	BP	13569	832
GO:0002777	0.062643773113377	1	1	1	antimicrobial peptide biosynthetic process	BP	13569	832
GO:0002778	0.062643773113377	1	1	1	antibacterial peptide production	BP	13569	832
GO:0002780	0.062643773113377	1	1	1	antibacterial peptide biosynthetic process	BP	13569	832
GO:0002784	0.062643773113377	1	1	1	regulation of antimicrobial peptide production	BP	13569	832
GO:0002786	0.062643773113377	1	1	1	regulation of antibacterial peptide production	BP	13569	832
GO:0002803	0.062643773113377	1	1	1	positive regulation of antibacterial peptide production	BP	13569	832
GO:0002805	0.062643773113377	1	1	1	regulation of antimicrobial peptide biosynthetic process	BP	13569	832
GO:0002807	0.062643773113377	1	1	1	positive regulation of antimicrobial peptide biosynthetic process	BP	13569	832
GO:0002808	0.062643773113377	1	1	1	regulation of antibacterial peptide biosynthetic process	BP	13569	832
GO:0002815	0.062643773113377	1	1	1	biosynthetic process of antibacterial peptides active against Gram-positive bacteria	BP	13569	832
GO:0002816	0.062643773113377	1	1	1	regulation of biosynthetic process of antibacterial peptides active against Gram-positive bacteria	BP	13569	832
GO:0006065	0.062643773113377	1	1	1	UDP-glucuronate biosynthetic process	BP	13569	832
GO:0006117	0.062643773113377	1	1	1	acetaldehyde metabolic process	BP	13569	832
GO:0006963	0.062643773113377	1	1	1	positive regulation of antibacterial peptide biosynthetic process	BP	13569	832
GO:0006965	0.062643773113377	1	1	1	positive regulation of biosynthetic process of antibacterial peptides active against Gram-positive bacteria	BP	13569	832
GO:0007371	0.062643773113377	1	1	1	ventral midline determination	BP	13569	832
GO:0010585	0.062643773113377	1	1	1	glutamine secretion	BP	13569	832
GO:0014038	0.062643773113377	1	1	1	regulation of Schwann cell differentiation	BP	13569	832
GO:0014040	0.062643773113377	1	1	1	positive regulation of Schwann cell differentiation	BP	13569	832
GO:0015739	0.062643773113377	1	1	1	sialic acid transport	BP	13569	832
GO:0016108	0.062643773113377	1	1	1	tetraterpenoid metabolic process	BP	13569	832
GO:0016116	0.062643773113377	1	1	1	carotenoid metabolic process	BP	13569	832
GO:0016121	0.062643773113377	1	1	1	carotene catabolic process	BP	13569	832
GO:0016122	0.062643773113377	1	1	1	xanthophyll metabolic process	BP	13569	832
GO:0018032	0.062643773113377	1	1	1	protein amidation	BP	13569	832
GO:0018057	0.062643773113377	1	1	1	peptidyl-lysine oxidation	BP	13569	832
GO:0018969	0.062643773113377	1	1	1	thiocyanate metabolic process	BP	13569	832
GO:0030209	0.062643773113377	1	1	1	dermatan sulfate catabolic process	BP	13569	832
GO:0030472	0.062643773113377	1	1	1	mitotic spindle organization in nucleus	BP	13569	832
GO:0032185	0.062643773113377	1	1	1	septin cytoskeleton organization	BP	13569	832
GO:0032431	0.062643773113377	1	1	1	activation of phospholipase A2 activity	BP	13569	832
GO:0032498	0.062643773113377	1	1	1	detection of muramyl dipeptide	BP	13569	832
GO:0033626	0.062643773113377	1	1	1	positive regulation of integrin activation by cell surface receptor linked signal transduction	BP	13569	832
GO:0035105	0.062643773113377	1	1	1	sterol regulatory element binding protein import into nucleus	BP	13569	832
GO:0035419	0.062643773113377	1	1	1	activation of MAPK activity involved in innate immune response	BP	13569	832
GO:0036111	0.062643773113377	1	1	1	very long-chain fatty-acyl-CoA metabolic process	BP	13569	832
GO:0036229	0.062643773113377	1	1	1	L-glutamine import	BP	13569	832
GO:0038194	0.062643773113377	1	1	1	thyroid-stimulating hormone signaling pathway	BP	13569	832
GO:0042728	0.062643773113377	1	1	1	flavin-containing compound catabolic process	BP	13569	832
GO:0043006	0.062643773113377	1	1	1	activation of phospholipase A2 activity by calcium-mediated signaling	BP	13569	832
GO:0043181	0.062643773113377	1	1	1	vacuolar sequestering	BP	13569	832
GO:0043438	0.062643773113377	1	1	1	acetoacetic acid metabolic process	BP	13569	832
GO:0045053	0.062643773113377	1	1	1	protein retention in Golgi apparatus	BP	13569	832
GO:0045896	0.062643773113377	1	1	1	regulation of transcription during mitotic cell cycle	BP	13569	832
GO:0045897	0.062643773113377	1	1	1	positive regulation of transcription during mitotic cell cycle	BP	13569	832
GO:0046021	0.062643773113377	1	1	1	regulation of transcription from RNA polymerase II promoter during mitotic cell cycle	BP	13569	832
GO:0046022	0.062643773113377	1	1	1	positive regulation of transcription from RNA polymerase II promoter during mitotic cell cycle	BP	13569	832
GO:0046247	0.062643773113377	1	1	1	terpene catabolic process	BP	13569	832
GO:0046657	0.062643773113377	1	1	1	folic acid catabolic process	BP	13569	832
GO:0046814	0.062643773113377	1	1	1	coreceptor-mediated virion attachment to host cell	BP	13569	832
GO:0048174	0.062643773113377	1	1	1	negative regulation of short-term neuronal synaptic plasticity	BP	13569	832
GO:0048697	0.062643773113377	1	1	1	positive regulation of collateral sprouting in absence of injury	BP	13569	832
GO:0048698	0.062643773113377	1	1	1	negative regulation of collateral sprouting in absence of injury	BP	13569	832
GO:0051413	0.062643773113377	1	1	1	response to cortisone	BP	13569	832
GO:0060007	0.062643773113377	1	1	1	linear vestibuloocular reflex	BP	13569	832
GO:0060064	0.062643773113377	1	1	1	Spemann organizer formation at the anterior end of the primitive streak	BP	13569	832
GO:0060245	0.062643773113377	1	1	1	detection of cell density	BP	13569	832
GO:0060246	0.062643773113377	1	1	1	detection of cell density by contact stimulus	BP	13569	832
GO:0060248	0.062643773113377	1	1	1	detection of cell density by contact stimulus involved in contact inhibition	BP	13569	832
GO:0060404	0.062643773113377	1	1	1	axonemal microtubule depolymerization	BP	13569	832
GO:0060517	0.062643773113377	1	1	1	epithelial cell proliferation involved in prostatic bud elongation	BP	13569	832
GO:0060611	0.062643773113377	1	1	1	mammary gland fat development	BP	13569	832
GO:0060678	0.062643773113377	1	1	1	dichotomous subdivision of terminal units involved in ureteric bud branching	BP	13569	832
GO:0060784	0.062643773113377	1	1	1	regulation of cell proliferation involved in tissue homeostasis	BP	13569	832
GO:0061523	0.062643773113377	1	1	1	cilium disassembly	BP	13569	832
GO:0061782	0.062643773113377	1	1	1	vesicle fusion with vesicle	BP	13569	832
GO:0070267	0.062643773113377	1	1	1	oncosis	BP	13569	832
GO:0070462	0.062643773113377	1	1	1	plus-end specific microtubule depolymerization	BP	13569	832
GO:0071612	0.062643773113377	1	1	1	IP-10 production	BP	13569	832
GO:0071658	0.062643773113377	1	1	1	regulation of IP-10 production	BP	13569	832
GO:0071660	0.062643773113377	1	1	1	positive regulation of IP-10 production	BP	13569	832
GO:0071881	0.062643773113377	1	1	1	adenylate cyclase-inhibiting adrenergic receptor signaling pathway	BP	13569	832
GO:0071882	0.062643773113377	1	1	1	phospholipase C-activating adrenergic receptor signaling pathway	BP	13569	832
GO:0072036	0.062643773113377	1	1	1	mesenchymal to epithelial transition involved in renal vesicle formation	BP	13569	832
GO:0072127	0.062643773113377	1	1	1	renal capsule development	BP	13569	832
GO:0072128	0.062643773113377	1	1	1	renal capsule morphogenesis	BP	13569	832
GO:0072129	0.062643773113377	1	1	1	renal capsule formation	BP	13569	832
GO:0072130	0.062643773113377	1	1	1	renal capsule specification	BP	13569	832
GO:0072213	0.062643773113377	1	1	1	metanephric capsule development	BP	13569	832
GO:0072265	0.062643773113377	1	1	1	metanephric capsule morphogenesis	BP	13569	832
GO:0072266	0.062643773113377	1	1	1	metanephric capsule formation	BP	13569	832
GO:0072267	0.062643773113377	1	1	1	metanephric capsule specification	BP	13569	832
GO:0072285	0.062643773113377	1	1	1	mesenchymal to epithelial transition involved in metanephric renal vesicle formation	BP	13569	832
GO:0072389	0.062643773113377	1	1	1	flavin adenine dinucleotide catabolic process	BP	13569	832
GO:0090291	0.062643773113377	1	1	1	negative regulation of osteoclast proliferation	BP	13569	832
GO:0099161	0.062643773113377	1	1	1	regulation of presynaptic dense core granule exocytosis	BP	13569	832
GO:0099557	0.062643773113377	1	1	1	trans-synaptic signaling by trans-synaptic complex, modulating synaptic transmission	BP	13569	832
GO:0106028	0.062643773113377	1	1	1	neuron projection retraction	BP	13569	832
GO:1900450	0.062643773113377	1	1	1	negative regulation of glutamate receptor signaling pathway	BP	13569	832
GO:1902228	0.062643773113377	1	1	1	positive regulation of macrophage colony-stimulating factor signaling pathway	BP	13569	832
GO:1903007	0.062643773113377	1	1	1	positive regulation of Lys63-specific deubiquitinase activity	BP	13569	832
GO:1903378	0.062643773113377	1	1	1	positive regulation of oxidative stress-induced neuron intrinsic apoptotic signaling pathway	BP	13569	832
GO:1903435	0.062643773113377	1	1	1	positive regulation of constitutive secretory pathway	BP	13569	832
GO:1903803	0.062643773113377	1	1	1	L-glutamine import across plasma membrane	BP	13569	832
GO:1903971	0.062643773113377	1	1	1	positive regulation of response to macrophage colony-stimulating factor	BP	13569	832
GO:1903974	0.062643773113377	1	1	1	positive regulation of cellular response to macrophage colony-stimulating factor stimulus	BP	13569	832
GO:1904141	0.062643773113377	1	1	1	positive regulation of microglial cell migration	BP	13569	832
GO:1904178	0.062643773113377	1	1	1	negative regulation of adipose tissue development	BP	13569	832
GO:1904567	0.062643773113377	1	1	1	response to wortmannin	BP	13569	832
GO:1904568	0.062643773113377	1	1	1	cellular response to wortmannin	BP	13569	832
GO:1904782	0.062643773113377	1	1	1	negative regulation of NMDA glutamate receptor activity	BP	13569	832
GO:1904954	0.062643773113377	1	1	1	canonical Wnt signaling pathway involved in midbrain dopaminergic neuron differentiation	BP	13569	832
GO:1905229	0.062643773113377	1	1	1	cellular response to thyrotropin-releasing hormone	BP	13569	832
GO:1905413	0.062643773113377	1	1	1	regulation of dense core granule exocytosis	BP	13569	832
GO:1905414	0.062643773113377	1	1	1	negative regulation of dense core granule exocytosis	BP	13569	832
GO:1905415	0.062643773113377	1	1	1	positive regulation of dense core granule exocytosis	BP	13569	832
GO:1905432	0.062643773113377	1	1	1	regulation of retrograde trans-synaptic signaling by neuropeptide	BP	13569	832
GO:1905433	0.062643773113377	1	1	1	negative regulation of retrograde trans-synaptic signaling by neuropeptide	BP	13569	832
GO:1905474	0.062643773113377	1	1	1	canonical Wnt signaling pathway involved in stem cell proliferation	BP	13569	832
GO:1905590	0.062643773113377	1	1	1	fibronectin fibril organization	BP	13569	832
GO:1905609	0.062643773113377	1	1	1	positive regulation of smooth muscle cell-matrix adhesion	BP	13569	832
GO:1990227	0.062643773113377	1	1	1	paranodal junction maintenance	BP	13569	832
GO:2000361	0.062643773113377	1	1	1	regulation of prostaglandin-E synthase activity	BP	13569	832
GO:2000363	0.062643773113377	1	1	1	positive regulation of prostaglandin-E synthase activity	BP	13569	832
GO:0019566	0.062643773113377	1	1	1	arabinose metabolic process	BP	13569	832
GO:0046373	0.062643773113377	1	1	1	L-arabinose metabolic process	BP	13569	832
GO:1990172	0.062643773113377	1	1	1	G-protein coupled receptor catabolic process	BP	13569	832
GO:0019058	0.0626981488028177	0.965827312786036	15	165	viral life cycle	BP	13569	832
GO:0007010	0.0628743818821548	0.952166795174588	68	939	cytoskeleton organization	BP	13569	832
GO:0048871	0.0630260269616845	0.960506352862379	24	289	multicellular organismal homeostasis	BP	13569	832
GO:0070459	0.0630828935223873	0.993508356707007	2	7	prolactin secretion	BP	13569	832
GO:0021979	0.0631309663504372	0.993500601661881	2	7	hypothalamus cell differentiation	BP	13569	832
GO:1902017	0.0632924939992019	0.980447925833983	5	36	regulation of cilium assembly	BP	13569	832
GO:0000052	0.0633560664428313	0.993464242168496	2	7	citrulline metabolic process	BP	13569	832
GO:0048703	0.0634506447454652	0.993448942402943	2	7	embryonic viscerocranium morphogenesis	BP	13569	832
GO:0060534	0.0635134913468315	0.993438768323105	2	7	trachea cartilage development	BP	13569	832
GO:1901568	0.0636002534561221	0.971817816100151	9	85	fatty acid derivative metabolic process	BP	13569	832
GO:0008544	0.0638458705653864	0.962412940020976	19	217	epidermis development	BP	13569	832
GO:0001763	0.0638615129505934	0.963005475668146	18	203	morphogenesis of a branching structure	BP	13569	832
GO:0071649	0.0638659179077229	0.993381604072829	2	7	regulation of chemokine (C-C motif) ligand 5 production	BP	13569	832
GO:0014032	0.0641243288302219	0.97510311356405	7	60	neural crest cell development	BP	13569	832
GO:0046189	0.0641256837343422	0.98007775849101	5	37	phenol-containing compound biosynthetic process	BP	13569	832
GO:0021562	0.0641676521723728	0.993332512956139	2	7	vestibulocochlear nerve development	BP	13569	832
GO:0023056	0.0641958938101835	0.949223156189002	93	1351	positive regulation of signaling	BP	13569	832
GO:0032355	0.0647899279466653	0.961776934053286	19	220	response to estradiol	BP	13569	832
GO:0023057	0.064804646681459	0.949980430078979	75	1055	negative regulation of signaling	BP	13569	832
GO:0015886	0.0650204030912597	0.993193030680091	2	7	heme transport	BP	13569	832
GO:0007588	0.0650227669042102	0.976942289304847	6	49	excretion	BP	13569	832
GO:0006970	0.0650290466556375	0.971060930901949	9	85	response to osmotic stress	BP	13569	832
GO:0010171	0.0651890693265104	0.976924769894875	6	47	body morphogenesis	BP	13569	832
GO:0071495	0.0653982495653994	0.949098845057935	80	1133	cellular response to endogenous stimulus	BP	13569	832
GO:0090201	0.0654071009577557	0.987277266532119	3	17	negative regulation of release of cytochrome c from mitochondria	BP	13569	832
GO:0042416	0.065417403433081	0.987374036738065	3	16	dopamine biosynthetic process	BP	13569	832
GO:0003007	0.065497348424276	0.961935934634215	18	203	heart morphogenesis	BP	13569	832
GO:0002001	0.0655264631412465	0.993109738344926	2	7	renin secretion into blood stream	BP	13569	832
GO:0042832	0.0656996148754418	0.987196852545259	3	17	defense response to protozoan	BP	13569	832
GO:0045834	0.0657887159166399	0.96672578939137	12	125	positive regulation of lipid metabolic process	BP	13569	832
GO:0021902	0.0658151176000177	0.993062056591811	2	7	commitment of neuronal cell to specific neuron type in forebrain	BP	13569	832
GO:0045761	0.06605585313363	0.976510751064437	6	48	regulation of adenylate cyclase activity	BP	13569	832
GO:1903044	0.0660741114551619	0.993019168082878	2	7	protein localization to membrane raft	BP	13569	832
GO:0009629	0.0663583915513188	0.987116686545676	3	16	response to gravity	BP	13569	832
GO:0048515	0.0664746330763304	0.966330643176599	12	124	spermatid differentiation	BP	13569	832
GO:0002031	0.0664985407915299	0.9870782190386	3	16	G-protein coupled receptor internalization	BP	13569	832
GO:1903530	0.066539390762756	0.951877623976392	47	638	regulation of secretion by cell	BP	13569	832
GO:0060982	0.0665460095796351	0.992940765300596	2	7	coronary artery morphogenesis	BP	13569	832
GO:0061101	0.0667006976567598	0.992661248476762	2	8	neuroendocrine cell differentiation	BP	13569	832
GO:0070841	0.0673086545488712	0.986855163607104	3	16	inclusion body assembly	BP	13569	832
GO:0042481	0.0673292511963457	0.982338065773602	4	26	regulation of odontogenesis	BP	13569	832
GO:0071888	0.0676839515850649	0.992490903317693	2	8	macrophage apoptotic process	BP	13569	832
GO:2000109	0.0676839515850649	0.992490903317693	2	8	regulation of macrophage apoptotic process	BP	13569	832
GO:0060231	0.0677100768060791	0.986639922680107	3	17	mesenchymal to epithelial transition	BP	13569	832
GO:0006633	0.0678534996149135	0.968015689606493	10	100	fatty acid biosynthetic process	BP	13569	832
GO:0007204	0.0679585838641655	0.958507338912356	21	254	positive regulation of cytosolic calcium ion concentration	BP	13569	832
GO:0009414	0.0682212099873917	0.986602479918704	3	16	response to water deprivation	BP	13569	832
GO:0003333	0.0682458032514583	0.97314713521505	7	59	amino acid transmembrane transport	BP	13569	832
GO:0009968	0.0689936449219468	0.94730576138945	67	934	negative regulation of signal transduction	BP	13569	832
GO:0040012	0.0691849284341371	0.948719423349178	54	742	regulation of locomotion	BP	13569	832
GO:0061180	0.0692090827026272	0.97058548591976	8	73	mammary gland epithelium development	BP	13569	832
GO:0042417	0.0698649198643796	0.977756416033709	5	37	dopamine metabolic process	BP	13569	832
GO:0006700	0.0702320259985967	0.986040415184205	3	16	C21-steroid hormone biosynthetic process	BP	13569	832
GO:0042345	0.0703455372812211	0.977518255827984	5	38	regulation of NF-kappaB import into nucleus	BP	13569	832
GO:0030855	0.0705111515387118	0.95064475019981	38	495	epithelial cell differentiation	BP	13569	832
GO:0071675	0.0705689177887738	0.977387434697062	5	39	regulation of mononuclear cell migration	BP	13569	832
GO:0042711	0.0706030741555691	0.985825667280763	3	17	maternal behavior	BP	13569	832
GO:0060746	0.0706030741555691	0.985825667280763	3	17	parental behavior	BP	13569	832
GO:0032303	0.0707731072065998	0.985777343457397	3	17	regulation of icosanoid secretion	BP	13569	832
GO:0000305	0.0713861435552973	0.980779397807826	4	28	response to oxygen radical	BP	13569	832
GO:0097164	0.071663810701634	0.962120842060729	13	139	ammonium ion metabolic process	BP	13569	832
GO:1901184	0.0724919640288152	0.971030900771457	7	61	regulation of ERBB signaling pathway	BP	13569	832
GO:0048512	0.0725824568632626	0.973422916278002	6	53	circadian behavior	BP	13569	832
GO:0009914	0.0726637961756259	0.953274115595249	25	314	hormone transport	BP	13569	832
GO:0051904	0.0728221925968428	0.985190954803081	3	17	pigment granule transport	BP	13569	832
GO:1901700	0.0729648542777857	0.940915709731987	110	1629	response to oxygen-containing compound	BP	13569	832
GO:0060441	0.0731908301807263	0.980188117476485	4	27	epithelial tube branching involved in lung morphogenesis	BP	13569	832
GO:0007420	0.0735068047971638	0.945286839461782	54	737	brain development	BP	13569	832
GO:0010647	0.0737052796243021	0.941333119474068	92	1345	positive regulation of cell communication	BP	13569	832
GO:1903862	0.0739085679325511	0.991378430152292	2	8	positive regulation of oxidative phosphorylation	BP	13569	832
GO:0003198	0.0739137799757237	0.984875552953678	3	17	epithelial to mesenchymal transition involved in endocardial cushion formation	BP	13569	832
GO:0010884	0.0740577644392588	0.984833794479903	3	17	positive regulation of lipid storage	BP	13569	832
GO:0010700	0.0741354140318735	0.991336787633925	2	8	negative regulation of norepinephrine secretion	BP	13569	832
GO:0034767	0.074525585426001	0.961487790065587	12	130	positive regulation of ion transmembrane transport	BP	13569	832
GO:1903531	0.0747840249823821	0.95729875826934	16	184	negative regulation of secretion by cell	BP	13569	832
GO:0003197	0.0750097849391371	0.97557976404744	5	38	endocardial cushion development	BP	13569	832
GO:0001516	0.0751167599411106	0.984420113072144	3	18	prostaglandin biosynthetic process	BP	13569	832
GO:0046457	0.0751167599411106	0.984420113072144	3	18	prostanoid biosynthetic process	BP	13569	832
GO:0098739	0.0751926022968788	0.972366821009249	6	48	import across plasma membrane	BP	13569	832
GO:1901606	0.0755157629577004	0.967308699509101	8	73	alpha-amino acid catabolic process	BP	13569	832
GO:0060536	0.075654776825729	0.991055902149917	2	8	cartilage morphogenesis	BP	13569	832
GO:0007530	0.0757452317335686	0.984341702599052	3	17	sex determination	BP	13569	832
GO:0006584	0.0760215698181928	0.971919454795897	6	50	catecholamine metabolic process	BP	13569	832
GO:0009712	0.0760215698181928	0.971919454795897	6	50	catechol-containing compound metabolic process	BP	13569	832
GO:0042348	0.0766037104975373	0.974865624089756	5	39	NF-kappaB import into nucleus	BP	13569	832
GO:0010872	0.0766125932277294	0.990877071218714	2	8	regulation of cholesterol esterification	BP	13569	832
GO:0071384	0.076638885621727	0.963046908356146	10	101	cellular response to corticosteroid stimulus	BP	13569	832
GO:0010646	0.0769315601342872	0.935457173703097	166	2542	regulation of cell communication	BP	13569	832
GO:0050954	0.0772227271972494	0.958701557703687	13	139	sensory perception of mechanical stimulus	BP	13569	832
GO:0007267	0.0772547141936793	0.939282021712838	80	1150	cell-cell signaling	BP	13569	832
GO:0031623	0.077380095871503	0.964342532142583	9	87	receptor internalization	BP	13569	832
GO:0042491	0.0775430519991334	0.974467284368371	5	39	auditory receptor cell differentiation	BP	13569	832
GO:0060453	0.0775529020915951	0.990457466676286	2	9	regulation of gastric acid secretion	BP	13569	832
GO:0017015	0.0778392411140879	0.966065427443907	8	74	regulation of transforming growth factor beta receptor signaling pathway	BP	13569	832
GO:0019755	0.0781156494207056	0.990593711877546	2	8	one-carbon compound transport	BP	13569	832
GO:0001980	0.0788079409994547	0.998385119898678	1	2	regulation of systemic arterial blood pressure by ischemic conditions	BP	13569	832
GO:0051180	0.0789045080855865	0.978090645857599	4	27	vitamin transport	BP	13569	832
GO:0014050	0.0790299802716022	0.990419716568643	2	8	negative regulation of glutamate secretion	BP	13569	832
GO:0060485	0.0791331690486177	0.95284702809886	18	209	mesenchyme development	BP	13569	832
GO:0046889	0.0793520097306626	0.965225522793889	8	76	positive regulation of lipid biosynthetic process	BP	13569	832
GO:0003006	0.0793709549487283	0.942227472041508	45	607	developmental process involved in reproduction	BP	13569	832
GO:0051349	0.0794989368898455	0.973590638605094	5	40	positive regulation of lyase activity	BP	13569	832
GO:0052803	0.0799302622810688	0.990247199332296	2	8	imidazole-containing compound metabolic process	BP	13569	832
GO:0032344	0.080233946781895	0.990188738677915	2	8	regulation of aldosterone metabolic process	BP	13569	832
GO:0042493	0.0802963048784986	0.94263003823882	40	541	response to drug	BP	13569	832
GO:0046879	0.0803749940944127	0.948239006645547	24	303	hormone secretion	BP	13569	832
GO:1903900	0.0805425534349586	0.960767408505409	10	104	regulation of viral life cycle	BP	13569	832
GO:0006869	0.0807975052605813	0.949648053339803	21	254	lipid transport	BP	13569	832
GO:0023051	0.0809406979704612	0.931919549316522	167	2563	regulation of signaling	BP	13569	832
GO:0055065	0.0809994980753443	0.942602713210203	38	512	metal ion homeostasis	BP	13569	832
GO:0031946	0.0810510712369551	0.990030771550136	2	8	regulation of glucocorticoid biosynthetic process	BP	13569	832
GO:0019430	0.0810673106338021	0.982537416750412	3	19	removal of superoxide radicals	BP	13569	832
GO:1904064	0.0812391042420861	0.958782249100408	11	119	positive regulation of cation transmembrane transport	BP	13569	832
GO:0007171	0.0813290485299704	0.989976811438039	2	8	activation of transmembrane receptor protein tyrosine kinase activity	BP	13569	832
GO:0035115	0.0815737799934009	0.97709115221039	4	27	embryonic forelimb morphogenesis	BP	13569	832
GO:0042996	0.0819856672801947	0.989848905290284	2	8	regulation of Golgi to plasma membrane protein transport	BP	13569	832
GO:0071609	0.0821976843196493	0.989807471934041	2	8	chemokine (C-C motif) ligand 5 production	BP	13569	832
GO:0045055	0.0824506074052322	0.953228536399802	15	170	regulated exocytosis	BP	13569	832
GO:0003356	0.0825291795938253	0.9897425591878	2	8	regulation of cilium beat frequency	BP	13569	832
GO:0042118	0.0825530428599674	0.989737880196929	2	8	endothelial cell activation	BP	13569	832
GO:0072201	0.0828507199049429	0.989679443978284	2	8	negative regulation of mesenchymal cell proliferation	BP	13569	832
GO:0035567	0.0832277835622189	0.968531647509036	6	50	non-canonical Wnt signaling pathway	BP	13569	832
GO:0022610	0.0833627810938732	0.935434787365649	68	958	biological adhesion	BP	13569	832
GO:0008156	0.0834638040226015	0.976304453022408	4	28	negative regulation of DNA replication	BP	13569	832
GO:1905939	0.0835039868307489	0.981895036337301	3	18	regulation of gonad development	BP	13569	832
GO:0043092	0.0838015556176447	0.981925191420768	3	17	L-amino acid import	BP	13569	832
GO:0048536	0.0838370128605652	0.976095458083076	4	29	spleen development	BP	13569	832
GO:1903010	0.0841790463865961	0.981686626936552	3	18	regulation of bone development	BP	13569	832
GO:0023061	0.0843264860745122	0.941921247417616	32	423	signal release	BP	13569	832
GO:0009260	0.0844338602222783	0.949195963892068	18	222	ribonucleotide biosynthetic process	BP	13569	832
GO:0051905	0.0845729405990804	0.981564670406906	3	18	establishment of pigment granule localization	BP	13569	832
GO:0046459	0.0847311477361426	0.989307348758953	2	8	short-chain fatty acid metabolic process	BP	13569	832
GO:1903639	0.0847975758100409	0.998124334615603	1	2	regulation of gastrin-induced gastric acid secretion	BP	13569	832
GO:1903640	0.0847975758100409	0.998124334615603	1	2	negative regulation of gastrin-induced gastric acid secretion	BP	13569	832
GO:0017185	0.0848965052039728	0.989274384852303	2	8	peptidyl-lysine hydroxylation	BP	13569	832
GO:0035107	0.0849005722533759	0.955196128474579	12	127	appendage morphogenesis	BP	13569	832
GO:0035108	0.0849005722533759	0.955196128474579	12	127	limb morphogenesis	BP	13569	832
GO:0007622	0.0851122405008486	0.967474194972339	6	55	rhythmic behavior	BP	13569	832
GO:0044725	0.0853156630497292	0.998100818719715	1	2	chromatin reprogramming in the zygote	BP	13569	832
GO:0072497	0.0853172695090854	0.989190328838019	2	8	mesenchymal stem cell differentiation	BP	13569	832
GO:0044766	0.0857109504238178	0.981210876216603	3	18	multi-organism transport	BP	13569	832
GO:1902579	0.0857109504238178	0.981210876216603	3	18	multi-organism localization	BP	13569	832
GO:0060425	0.0859857380743304	0.967113007035513	6	53	lung morphogenesis	BP	13569	832
GO:0010165	0.0861376305524662	0.970706009136265	5	40	response to X-ray	BP	13569	832
GO:0061025	0.0861912527798376	0.950780557301761	15	171	membrane fusion	BP	13569	832
GO:0032414	0.0863423071914079	0.961430373676824	8	78	positive regulation of ion transmembrane transporter activity	BP	13569	832
GO:0007190	0.0864006791925372	0.98099540511716	3	18	activation of adenylate cyclase activity	BP	13569	832
GO:0003298	0.0868328187875086	0.974941591358798	4	29	physiological muscle hypertrophy	BP	13569	832
GO:0003301	0.0868328187875086	0.974941591358798	4	29	physiological cardiac muscle hypertrophy	BP	13569	832
GO:0061049	0.0868328187875086	0.974941591358798	4	29	cell growth involved in cardiac muscle cell development	BP	13569	832
GO:0042092	0.0874200559466004	0.974713646001655	4	29	type 2 immune response	BP	13569	832
GO:0070168	0.087483620130868	0.980655514492415	3	18	negative regulation of biomineral tissue development	BP	13569	832
GO:0090559	0.0875723756308343	0.966315254253449	6	54	regulation of membrane permeability	BP	13569	832
GO:0019217	0.0879487171062186	0.960555867346322	8	78	regulation of fatty acid metabolic process	BP	13569	832
GO:1904344	0.0881222324852077	0.997970762302232	1	2	regulation of gastric mucosal blood circulation	BP	13569	832
GO:1904346	0.0881222324852077	0.997970762302232	1	2	positive regulation of gastric mucosal blood circulation	BP	13569	832
GO:1990768	0.0881222324852077	0.997970762302232	1	2	gastric mucosal blood circulation	BP	13569	832
GO:0051091	0.0882550413151158	0.948421181630425	16	184	positive regulation of DNA binding transcription factor activity	BP	13569	832
GO:0008593	0.0882894138729009	0.962951359535161	7	65	regulation of Notch signaling pathway	BP	13569	832
GO:0006925	0.08899622779174	0.980060377469475	3	19	inflammatory cell apoptotic process	BP	13569	832
GO:0003018	0.0893383104762358	0.948698862094084	15	173	vascular process in circulatory system	BP	13569	832
GO:0048864	0.0893748936248249	0.962387467723029	7	65	stem cell development	BP	13569	832
GO:0061035	0.0894053810232389	0.965523429626411	6	51	regulation of cartilage development	BP	13569	832
GO:0014812	0.0903337139630985	0.957013440210399	9	90	muscle cell migration	BP	13569	832
GO:0042990	0.0906933005689823	0.959073219127105	8	77	regulation of transcription factor import into nucleus	BP	13569	832
GO:0060914	0.0907473044982178	0.97961958973138	3	18	heart formation	BP	13569	832
GO:0031214	0.0908881938658714	0.952996754640981	11	116	biomineral tissue development	BP	13569	832
GO:0006536	0.0909444209523762	0.97340728387832	4	28	glutamate metabolic process	BP	13569	832
GO:0031281	0.091018911705774	0.968491454150642	5	41	positive regulation of cyclase activity	BP	13569	832
GO:1905114	0.0911608289575383	0.936762668234673	32	413	cell surface receptor signaling pathway involved in cell-cell signaling	BP	13569	832
GO:0007155	0.0921239850643218	0.92830962910372	67	949	cell adhesion	BP	13569	832
GO:0001501	0.0923357227563469	0.936669056089897	30	385	skeletal system development	BP	13569	832
GO:0003143	0.0923362426439443	0.964054973796604	6	52	embryonic heart tube morphogenesis	BP	13569	832
GO:2001214	0.0926231710357152	0.987373127851243	2	9	positive regulation of vasculogenesis	BP	13569	832
GO:0021549	0.0929917348879322	0.951724053301628	11	115	cerebellum development	BP	13569	832
GO:0060438	0.093223954887551	0.978821978935349	3	18	trachea development	BP	13569	832
GO:0044275	0.0934778066908056	0.97232903954362	4	29	cellular carbohydrate catabolic process	BP	13569	832
GO:0048873	0.0936212015257356	0.972200958783804	4	30	homeostasis of number of cells within a tissue	BP	13569	832
GO:0010918	0.0936408006170666	0.987152970237391	2	9	positive regulation of mitochondrial membrane potential	BP	13569	832
GO:0006278	0.0938112135908109	0.963328295786069	6	52	RNA-dependent DNA biosynthetic process	BP	13569	832
GO:0060406	0.0941189384751158	0.987049017374474	2	9	positive regulation of penile erection	BP	13569	832
GO:0060179	0.0942085785255702	0.98702949226082	2	9	male mating behavior	BP	13569	832
GO:0042770	0.0943789038521115	0.959713021161819	7	67	signal transduction in response to DNA damage	BP	13569	832
GO:0070474	0.0944217455955605	0.986983014876101	2	9	positive regulation of uterine smooth muscle contraction	BP	13569	832
GO:0051046	0.0944952964848508	0.929332391418111	49	687	regulation of secretion	BP	13569	832
GO:0010761	0.0948380673681447	0.966815724600325	5	40	fibroblast migration	BP	13569	832
GO:0008584	0.0949605744552368	0.947428854609449	13	147	male gonad development	BP	13569	832
GO:0030004	0.0953087339446412	0.95415035024376	9	90	cellular monovalent inorganic cation homeostasis	BP	13569	832
GO:0014909	0.0953346834963252	0.956485739343988	8	78	smooth muscle cell migration	BP	13569	832
GO:0009396	0.0953970590679521	0.986769539488224	2	9	folic acid-containing compound biosynthetic process	BP	13569	832
GO:0009791	0.0954925921566516	0.951969741185274	10	104	post-embryonic development	BP	13569	832
GO:0045741	0.0955501572673951	0.986735906707047	2	9	positive regulation of epidermal growth factor-activated receptor activity	BP	13569	832
GO:0060450	0.0957329951025525	0.997595284309791	1	2	positive regulation of hindgut contraction	BP	13569	832
GO:2000179	0.0958557824475009	0.96231545849441	6	52	positive regulation of neural precursor cell proliferation	BP	13569	832
GO:0060433	0.0958782979656858	0.986663708255863	2	9	bronchus development	BP	13569	832
GO:0006837	0.0963324615242769	0.977676872547459	3	19	serotonin transport	BP	13569	832
GO:0048741	0.0965732321317664	0.971087551471097	4	29	skeletal muscle fiber development	BP	13569	832
GO:0006855	0.0967246507112088	0.977677867078999	3	18	drug transmembrane transport	BP	13569	832
GO:0009152	0.0967340327806935	0.941631279877333	17	212	purine ribonucleotide biosynthetic process	BP	13569	832
GO:0097755	0.0967401301807817	0.958487177481108	7	66	positive regulation of blood vessel diameter	BP	13569	832
GO:0031529	0.0968096043490355	0.965866978453561	5	41	ruffle organization	BP	13569	832
GO:0014033	0.0969639625249276	0.95836813386756	7	66	neural crest cell differentiation	BP	13569	832
GO:0046390	0.0970267154008091	0.940507143355784	18	226	ribose phosphate biosynthetic process	BP	13569	832
GO:0021545	0.0971856068724767	0.965694741350918	5	41	cranial nerve development	BP	13569	832
GO:0060174	0.097605147231676	0.986281246749997	2	9	limb bud formation	BP	13569	832
GO:0090399	0.0976612368921026	0.986268753294378	2	9	replicative senescence	BP	13569	832
GO:0006000	0.0977365330553584	0.986251974778959	2	9	fructose metabolic process	BP	13569	832
GO:2001046	0.097968215972967	0.986200297816296	2	9	positive regulation of integrin-mediated signaling pathway	BP	13569	832
GO:0032212	0.0980917396772696	0.970472932949591	4	29	positive regulation of telomere maintenance via telomerase	BP	13569	832
GO:0042737	0.0981624935881489	0.986156905707453	2	9	drug catabolic process	BP	13569	832
GO:0007517	0.0982173222490275	0.934703989784714	25	320	muscle organ development	BP	13569	832
GO:0048799	0.0984052720251477	0.976987862983439	3	19	animal organ maturation	BP	13569	832
GO:0032204	0.0987332234943233	0.957452185611644	7	65	regulation of telomere maintenance	BP	13569	832
GO:0045671	0.0989852425784627	0.97679386723709	3	19	negative regulation of osteoclast differentiation	BP	13569	832
GO:0046546	0.0990331251069145	0.944788144901791	13	148	development of primary male sexual characteristics	BP	13569	832
GO:0007338	0.0991800707799839	0.954271654097459	8	81	single fertilization	BP	13569	832
GO:0071157	0.099554381738417	0.976481564837872	3	20	negative regulation of cell cycle arrest	BP	13569	832
GO:0001562	0.0995987135875857	0.976466603448607	3	20	response to protozoan	BP	13569	832
GO:0019226	0.0996520515546123	0.954005967157216	8	81	transmission of nerve impulse	BP	13569	832
GO:1901018	0.0997461573515525	0.976538547126537	3	19	positive regulation of potassium ion transmembrane transporter activity	BP	13569	832
GO:1901318	0.100190841050318	0.997359760118155	1	2	negative regulation of flagellated sperm motility	BP	13569	832
GO:0051972	0.100710373686664	0.96406949543532	5	41	regulation of telomerase activity	BP	13569	832
GO:2000224	0.101076843334842	0.997311567020141	1	2	regulation of testosterone biosynthetic process	BP	13569	832
GO:0034764	0.101109931318518	0.9449209819929	12	137	positive regulation of transmembrane transport	BP	13569	832
GO:1902992	0.101346012986867	0.985438295651052	2	9	negative regulation of amyloid precursor protein catabolic process	BP	13569	832
GO:2001054	0.101376884623771	0.985431257410191	2	9	negative regulation of mesenchymal cell apoptotic process	BP	13569	832
GO:0005980	0.101639877850067	0.975899196062021	3	19	glycogen catabolic process	BP	13569	832
GO:0009251	0.101639877850067	0.975899196062021	3	19	glucan catabolic process	BP	13569	832
GO:0044247	0.101639877850067	0.975899196062021	3	19	cellular polysaccharide catabolic process	BP	13569	832
GO:0060322	0.101660950064748	0.922315335445774	55	770	head development	BP	13569	832
GO:1903306	0.102366910954124	0.975652256273381	3	19	negative regulation of regulated secretory pathway	BP	13569	832
GO:0048646	0.102493440648762	0.920741912637449	60	847	anatomical structure formation involved in morphogenesis	BP	13569	832
GO:0051965	0.10266240537166	0.955341720188375	7	65	positive regulation of synapse assembly	BP	13569	832
GO:0030330	0.102724610451182	0.958720494128902	6	56	DNA damage response, signal transduction by p53 class mediator	BP	13569	832
GO:1901253	0.102868246287127	0.997212719724382	1	2	negative regulation of intracellular transport of viral material	BP	13569	832
GO:0014824	0.103024521261387	0.985053689157862	2	9	artery smooth muscle contraction	BP	13569	832
GO:0044057	0.103048945913246	0.927199281311687	33	448	regulation of system process	BP	13569	832
GO:1905954	0.103173623185367	0.954981387284483	7	68	positive regulation of lipid localization	BP	13569	832
GO:0072177	0.103342203758734	0.984980454043093	2	9	mesonephric duct development	BP	13569	832
GO:1902224	0.103409715542091	0.984964872477658	2	9	ketone body metabolic process	BP	13569	832
GO:0045724	0.103772599846199	0.97517248863166	3	19	positive regulation of cilium assembly	BP	13569	832
GO:0009751	0.103950767691904	0.997152073726357	1	2	response to salicylic acid	BP	13569	832
GO:0007498	0.10401403995343	0.949038855549317	9	91	mesoderm development	BP	13569	832
GO:0042501	0.104478297879334	0.984417893441295	2	10	serine phosphorylation of STAT protein	BP	13569	832
GO:1902304	0.104606682139285	0.997114991882296	1	2	positive regulation of potassium ion export	BP	13569	832
GO:0010988	0.104822187613376	0.984336425208867	2	10	regulation of low-density lipoprotein particle clearance	BP	13569	832
GO:0007423	0.104946351771484	0.924246304607437	37	499	sensory organ development	BP	13569	832
GO:0070953	0.105062236948945	0.997089088075067	1	2	regulation of neutrophil mediated killing of fungus	BP	13569	832
GO:0070965	0.105062236948945	0.997089088075067	1	2	positive regulation of neutrophil mediated killing of fungus	BP	13569	832
GO:0010565	0.105100529874441	0.946092392144678	10	108	regulation of cellular ketone metabolic process	BP	13569	832
GO:0051145	0.105264965902977	0.957495333705533	6	54	smooth muscle cell differentiation	BP	13569	832
GO:0007196	0.105274217741557	0.984532043475939	2	9	adenylate cyclase-inhibiting G-protein coupled glutamate receptor signaling pathway	BP	13569	832
GO:0044319	0.105395181485165	0.967384418097264	4	30	wound healing, spreading of cells	BP	13569	832
GO:0090505	0.105395181485165	0.967384418097264	4	30	epiboly involved in wound healing	BP	13569	832
GO:0071287	0.105524606621209	0.974570260430028	3	19	cellular response to manganese ion	BP	13569	832
GO:1901668	0.105810007979622	0.997046302799108	1	2	regulation of superoxide dismutase activity	BP	13569	832
GO:1901671	0.105810007979622	0.997046302799108	1	2	positive regulation of superoxide dismutase activity	BP	13569	832
GO:1904833	0.105810007979622	0.997046302799108	1	2	positive regulation of removal of superoxide radicals	BP	13569	832
GO:0023052	0.106224192344019	0.907509900162122	267	4217	signaling	BP	13569	832
GO:0003330	0.106457205748515	0.997009005430067	1	2	regulation of extracellular matrix constituent secretion	BP	13569	832
GO:0003331	0.106457205748515	0.997009005430067	1	2	positive regulation of extracellular matrix constituent secretion	BP	13569	832
GO:0042475	0.107027219516631	0.949836697140978	8	80	odontogenesis of dentin-containing tooth	BP	13569	832
GO:0045987	0.107156231084235	0.966494888511198	4	32	positive regulation of smooth muscle contraction	BP	13569	832
GO:0042991	0.107301288299865	0.9496795586091	8	80	transcription factor import into nucleus	BP	13569	832
GO:0042418	0.10732634635126	0.996958528043371	1	2	epinephrine biosynthetic process	BP	13569	832
GO:0035566	0.107693746400752	0.996937055952789	1	2	regulation of metanephros size	BP	13569	832
GO:0044281	0.107874196388052	0.91143101888787	102	1537	small molecule metabolic process	BP	13569	832
GO:0008285	0.107989786787411	0.920522141013953	41	566	negative regulation of cell proliferation	BP	13569	832
GO:2000521	0.108286238020275	0.996902260248261	1	2	negative regulation of immunological synapse formation	BP	13569	832
GO:2001189	0.108286238020275	0.996902260248261	1	2	negative regulation of T cell activation via T cell receptor contact with antigen bound to MHC molecule on antigen presenting cell	BP	13569	832
GO:0010823	0.108380563124157	0.960311783897435	5	44	negative regulation of mitochondrion organization	BP	13569	832
GO:0043001	0.108722497880431	0.9659050136994	4	31	Golgi to plasma membrane protein transport	BP	13569	832
GO:0032210	0.109038127987658	0.960099749903376	5	42	regulation of telomere maintenance via telomerase	BP	13569	832
GO:0006730	0.109102087606582	0.965743876477424	4	31	one-carbon metabolic process	BP	13569	832
GO:0043090	0.109426766220354	0.973212092658004	3	19	amino acid import	BP	13569	832
GO:0060974	0.109492344156724	0.996830784816243	1	2	cell migration involved in heart formation	BP	13569	832
GO:0006812	0.10954823810084	0.913882510848177	66	965	cation transport	BP	13569	832
GO:0021882	0.109580279623198	0.996825539852912	1	2	regulation of transcription from RNA polymerase II promoter involved in forebrain neuron fate commitment	BP	13569	832
GO:0021893	0.109580279623198	0.996825539852912	1	2	cerebral cortex GABAergic interneuron fate commitment	BP	13569	832
GO:0021898	0.109580279623198	0.996825539852912	1	2	commitment of multipotent stem cells to neuronal lineage in forebrain	BP	13569	832
GO:0061075	0.109580279623198	0.996825539852912	1	2	positive regulation of neural retina development	BP	13569	832
GO:1902868	0.109580279623198	0.996825539852912	1	2	positive regulation of retina development in camera-type eye	BP	13569	832
GO:1902869	0.109580279623198	0.996825539852912	1	2	regulation of amacrine cell differentiation	BP	13569	832
GO:1902871	0.109580279623198	0.996825539852912	1	2	positive regulation of amacrine cell differentiation	BP	13569	832
GO:0019478	0.109635311889648	0.996822255082326	1	2	D-amino acid catabolic process	BP	13569	832
GO:0090025	0.109708550362026	0.972851047631535	3	21	regulation of monocyte chemotaxis	BP	13569	832
GO:0032701	0.109728427729757	0.99681669307591	1	2	negative regulation of interleukin-18 production	BP	13569	832
GO:0014015	0.110287659308392	0.951122436203482	7	67	positive regulation of gliogenesis	BP	13569	832
GO:0016332	0.11028815585963	0.996783150673554	1	2	establishment or maintenance of polarity of embryonic epithelium	BP	13569	832
GO:1903901	0.110418986765689	0.954726745027274	6	57	negative regulation of viral life cycle	BP	13569	832
GO:0002753	0.11054784712778	0.965209047833409	4	30	cytoplasmic pattern recognition receptor signaling pathway	BP	13569	832
GO:2001236	0.110755680214997	0.938705387424036	12	137	regulation of extrinsic apoptotic signaling pathway	BP	13569	832
GO:0048143	0.110807769913195	0.982891831240971	2	10	astrocyte activation	BP	13569	832
GO:0007167	0.110821521198423	0.915613833700725	51	715	enzyme linked receptor protein signaling pathway	BP	13569	832
GO:0051937	0.110868639801913	0.950744205497507	7	69	catecholamine transport	BP	13569	832
GO:0048880	0.11104415983433	0.996737550192108	1	2	sensory system development	BP	13569	832
GO:0003085	0.111044907924327	0.972501861845433	3	20	negative regulation of systemic arterial blood pressure	BP	13569	832
GO:0008016	0.111158310237511	0.936784337314944	13	153	regulation of heart contraction	BP	13569	832
GO:0009306	0.111209591568625	0.920435210309979	34	460	protein secretion	BP	13569	832
GO:0070165	0.11126656157953	0.99672407060262	1	2	positive regulation of adiponectin secretion	BP	13569	832
GO:0014062	0.11152047521681	0.982716488503142	2	10	regulation of serotonin secretion	BP	13569	832
GO:0072503	0.111550855127288	0.92244545134256	29	390	cellular divalent inorganic cation homeostasis	BP	13569	832
GO:0031989	0.111630256496165	0.99670196381265	1	2	bombesin receptor signaling pathway	BP	13569	832
GO:0090289	0.111685699870696	0.996698586819853	1	2	regulation of osteoclast proliferation	BP	13569	832
GO:0002033	0.111775570525741	0.996693109005502	1	2	angiotensin-mediated vasodilation involved in regulation of systemic arterial blood pressure	BP	13569	832
GO:1901740	0.111791693317511	0.99669212577609	1	2	negative regulation of myoblast fusion	BP	13569	832
GO:0001886	0.111796595712297	0.982648366402257	2	10	endothelial cell morphogenesis	BP	13569	832
GO:0005985	0.111825993408372	0.996690033509635	1	2	sucrose metabolic process	BP	13569	832
GO:0005986	0.111825993408372	0.996690033509635	1	2	sucrose biosynthetic process	BP	13569	832
GO:0042309	0.111908698756836	0.996684985690669	1	2	homoiothermy	BP	13569	832
GO:1904783	0.112064741041509	0.996675450726218	1	2	positive regulation of NMDA glutamate receptor activity	BP	13569	832
GO:0080184	0.112364673526187	0.982507882082007	2	10	response to phenylpropanoid	BP	13569	832
GO:0072173	0.112748455009321	0.982412720371258	2	10	metanephric tubule morphogenesis	BP	13569	832
GO:1905168	0.112947134820776	0.996621258470691	1	2	positive regulation of double-strand break repair via homologous recombination	BP	13569	832
GO:0021527	0.113045218181868	0.982338995550648	2	10	spinal cord association neuron differentiation	BP	13569	832
GO:0032499	0.113176092140348	0.996607121020767	1	2	detection of peptidoglycan	BP	13569	832
GO:0034728	0.11378703202382	0.949069992775289	7	71	nucleosome organization	BP	13569	832
GO:0014839	0.113853429590558	0.996565113802194	1	2	myoblast migration involved in skeletal muscle regeneration	BP	13569	832
GO:0061054	0.113940433806616	0.996559698060856	1	2	dermatome development	BP	13569	832
GO:0061183	0.113940433806616	0.996559698060856	1	2	regulation of dermatome development	BP	13569	832
GO:0015669	0.114127239206429	0.981565652847139	2	12	gas transport	BP	13569	832
GO:0060126	0.114135628371197	0.996547531314706	1	2	somatotropin secreting cell differentiation	BP	13569	832
GO:0030513	0.114335946958498	0.963500010943272	4	31	positive regulation of BMP signaling pathway	BP	13569	832
GO:0008277	0.114361070083114	0.942736448483709	9	97	regulation of G-protein coupled receptor protein signaling pathway	BP	13569	832
GO:0000272	0.114510412693895	0.971262157589117	3	20	polysaccharide catabolic process	BP	13569	832
GO:1905665	0.114516055293187	0.996523753190003	1	2	positive regulation of calcium ion import across plasma membrane	BP	13569	832
GO:1904328	0.114517313984662	0.996523674373068	1	2	regulation of myofibroblast contraction	BP	13569	832
GO:1990764	0.114517313984662	0.996523674373068	1	2	myofibroblast contraction	BP	13569	832
GO:0046322	0.114565958002882	0.981959285205618	2	10	negative regulation of fatty acid oxidation	BP	13569	832
GO:0071462	0.114606199628751	0.981949193928653	2	10	cellular response to water stimulus	BP	13569	832
GO:1902857	0.114680759781645	0.981930490781546	2	10	positive regulation of non-motile cilium assembly	BP	13569	832
GO:0070898	0.114683455791521	0.996513262544364	1	2	RNA polymerase III transcriptional preinitiation complex assembly	BP	13569	832
GO:0030512	0.114689530634907	0.957326001228599	5	43	negative regulation of transforming growth factor beta receptor signaling pathway	BP	13569	832
GO:0006233	0.114701909492739	0.996512105060745	1	2	dTDP biosynthetic process	BP	13569	832
GO:0046072	0.114701909492739	0.996512105060745	1	2	dTDP metabolic process	BP	13569	832
GO:0048672	0.114763138565327	0.981909817431127	2	10	positive regulation of collateral sprouting	BP	13569	832
GO:0019547	0.114943231821481	0.99649694964628	1	2	arginine catabolic process to ornithine	BP	13569	832
GO:1904323	0.11502903626412	0.996491552577694	1	2	regulation of inhibitory G-protein coupled receptor phosphorylation	BP	13569	832
GO:1904325	0.11502903626412	0.996491552577694	1	2	positive regulation of inhibitory G-protein coupled receptor phosphorylation	BP	13569	832
GO:1904341	0.11502903626412	0.996491552577694	1	2	regulation of colon smooth muscle contraction	BP	13569	832
GO:1904343	0.11502903626412	0.996491552577694	1	2	positive regulation of colon smooth muscle contraction	BP	13569	832
GO:1990765	0.11502903626412	0.996491552577694	1	2	colon smooth muscle contraction	BP	13569	832
GO:0016055	0.115144695281517	0.922719578386919	24	306	Wnt signaling pathway	BP	13569	832
GO:2000724	0.115484508465348	0.996462829576538	1	2	positive regulation of cardiac vascular smooth muscle cell differentiation	BP	13569	832
GO:0051153	0.115589369136545	0.942029536720933	9	95	regulation of striated muscle cell differentiation	BP	13569	832
GO:0071377	0.115687316989187	0.98167724848822	2	10	cellular response to glucagon stimulus	BP	13569	832
GO:0090504	0.115862348532706	0.962837927018722	4	31	epiboly	BP	13569	832
GO:0010921	0.115975373826539	0.941814832438019	9	94	regulation of phosphatase activity	BP	13569	832
GO:0070164	0.116016927811267	0.996429096239178	1	2	negative regulation of adiponectin secretion	BP	13569	832
GO:0097340	0.116083161786513	0.981577274119679	2	10	inhibition of cysteine-type endopeptidase activity	BP	13569	832
GO:0097341	0.116083161786513	0.981577274119679	2	10	zymogen inhibition	BP	13569	832
GO:0061146	0.116333616063011	0.996408950536898	1	2	Peyer's patch morphogenesis	BP	13569	832
GO:0032804	0.116426178678501	0.99640305090295	1	2	negative regulation of low-density lipoprotein particle receptor catabolic process	BP	13569	832
GO:0044111	0.116426178678501	0.99640305090295	1	2	development involved in symbiotic interaction	BP	13569	832
GO:1905595	0.116426178678501	0.99640305090295	1	2	regulation of low-density lipoprotein particle receptor binding	BP	13569	832
GO:1905602	0.116426178678501	0.99640305090295	1	2	positive regulation of receptor-mediated endocytosis involved in cholesterol transport	BP	13569	832
GO:0006060	0.116431185990092	0.996402731606642	1	2	sorbitol metabolic process	BP	13569	832
GO:0014904	0.116954653652302	0.962362024951674	4	31	myotube cell development	BP	13569	832
GO:0060584	0.11719490610414	0.996353855625193	1	2	regulation of prostaglandin-endoperoxide synthase activity	BP	13569	832
GO:0060585	0.11719490610414	0.996353855625193	1	2	positive regulation of prostaglandin-endoperoxide synthase activity	BP	13569	832
GO:0021985	0.117208582179342	0.996352977194731	1	2	neurohypophysis development	BP	13569	832
GO:0045661	0.117494888507927	0.955852101075798	5	45	regulation of myoblast differentiation	BP	13569	832
GO:0032417	0.117540805493094	0.996331603496055	1	2	positive regulation of sodium:proton antiporter activity	BP	13569	832
GO:1903004	0.117891251235085	0.99630898538459	1	2	regulation of protein K63-linked deubiquitination	BP	13569	832
GO:1903006	0.117891251235085	0.99630898538459	1	2	positive regulation of protein K63-linked deubiquitination	BP	13569	832
GO:1902731	0.117975372142775	0.996303545122067	1	2	negative regulation of chondrocyte proliferation	BP	13569	832
GO:0002017	0.118020943210112	0.996300596170998	1	2	regulation of blood volume by renal aldosterone	BP	13569	832
GO:0036112	0.118151022443821	0.996292171720148	1	2	medium-chain fatty-acyl-CoA metabolic process	BP	13569	832
GO:0009991	0.11823507635421	0.912598033876692	40	562	response to extracellular stimulus	BP	13569	832
GO:0030974	0.118241374235647	0.996286314171633	1	2	thiamine pyrophosphate transport	BP	13569	832
GO:1901678	0.118281330263293	0.981018182974581	2	10	iron coordination entity transport	BP	13569	832
GO:0000053	0.118340977457256	0.996279851142482	1	2	argininosuccinate metabolic process	BP	13569	832
GO:0050856	0.118376810508991	0.96165772036204	4	32	regulation of T cell receptor signaling pathway	BP	13569	832
GO:0006816	0.118395286309993	0.918296763484283	27	360	calcium ion transport	BP	13569	832
GO:0031179	0.11843007044828	0.996274065027549	1	2	peptide modification	BP	13569	832
GO:0048239	0.118507077189197	0.996269059991351	1	2	negative regulation of DNA recombination at telomere	BP	13569	832
GO:0072695	0.118507077189197	0.996269059991351	1	2	regulation of DNA recombination at telomere	BP	13569	832
GO:1901798	0.11851644971987	0.969545389682785	3	22	positive regulation of signal transduction by p53 class mediator	BP	13569	832
GO:2000552	0.118579020764805	0.996264380801168	1	2	negative regulation of T-helper 2 cell cytokine production	BP	13569	832
GO:0030277	0.118621247282878	0.98093113463159	2	10	maintenance of gastrointestinal epithelium	BP	13569	832
GO:0071450	0.118640308258235	0.969499654170339	3	22	cellular response to oxygen radical	BP	13569	832
GO:0071451	0.118640308258235	0.969499654170339	3	22	cellular response to superoxide	BP	13569	832
GO:0042450	0.118665547536594	0.996258748986156	1	2	arginine biosynthetic process via ornithine	BP	13569	832
GO:0002397	0.118675523880368	0.996258099359895	1	2	MHC class I protein complex assembly	BP	13569	832
GO:0097272	0.118732912437291	0.996254361241478	1	2	ammonia homeostasis	BP	13569	832
GO:0070171	0.118802742250379	0.99624981005548	1	2	negative regulation of tooth mineralization	BP	13569	832
GO:0051344	0.118853312241865	0.996246512298053	1	2	negative regulation of cyclic-nucleotide phosphodiesterase activity	BP	13569	832
GO:0071550	0.118861602487869	0.996245971529323	1	2	death-inducing signaling complex assembly	BP	13569	832
GO:0014735	0.118861602487869	0.996245971529323	1	2	regulation of muscle atrophy	BP	13569	832
GO:0014736	0.118861602487869	0.996245971529323	1	2	negative regulation of muscle atrophy	BP	13569	832
GO:0051012	0.118881020027767	0.99624470477017	1	2	microtubule sliding	BP	13569	832
GO:0007039	0.119117874630552	0.980803670029015	2	10	protein catabolic process in the vacuole	BP	13569	832
GO:0060849	0.119213553050759	0.996222975679	1	2	regulation of transcription involved in lymphatic endothelial cell fate commitment	BP	13569	832
GO:1903625	0.119458726361863	0.996206912249441	1	2	negative regulation of DNA catabolic process	BP	13569	832
GO:0045721	0.119480386849194	0.980710414143222	2	10	negative regulation of gluconeogenesis	BP	13569	832
GO:1904204	0.119669552202579	0.996193070167037	1	2	regulation of skeletal muscle hypertrophy	BP	13569	832
GO:0046718	0.119732122676091	0.94982072843725	6	57	viral entry into host cell	BP	13569	832
GO:0002759	0.119765261445364	0.996186777366023	1	2	regulation of antimicrobial humoral response	BP	13569	832
GO:0035116	0.119778461254245	0.961123628200003	4	31	embryonic hindlimb morphogenesis	BP	13569	832
GO:0060972	0.119791742394815	0.969338487892724	3	20	left/right pattern formation	BP	13569	832
GO:0033623	0.119803628895743	0.980627108739873	2	10	regulation of integrin activation	BP	13569	832
GO:0019882	0.119838143940692	0.945619141096626	7	73	antigen processing and presentation	BP	13569	832
GO:0033577	0.119905363683903	0.996177555773407	1	2	protein glycosylation in endoplasmic reticulum	BP	13569	832
GO:1900154	0.119939062582067	0.996175335925413	1	2	regulation of bone trabecula formation	BP	13569	832
GO:1900155	0.119939062582067	0.996175335925413	1	2	negative regulation of bone trabecula formation	BP	13569	832
GO:0021577	0.119959030896014	0.996174020228255	1	2	hindbrain structural organization	BP	13569	832
GO:0021589	0.119959030896014	0.996174020228255	1	2	cerebellum structural organization	BP	13569	832
GO:0021767	0.119978812029037	0.996172716626474	1	2	mammillary body development	BP	13569	832
GO:0061373	0.119978812029037	0.996172716626474	1	2	mammillary axonal complex development	BP	13569	832
GO:0003352	0.120035124203454	0.98056736029909	2	10	regulation of cilium movement	BP	13569	832
GO:1905407	0.120081186852051	0.996165966212698	1	2	regulation of creatine transmembrane transporter activity	BP	13569	832
GO:1905408	0.120081186852051	0.996165966212698	1	2	negative regulation of creatine transmembrane transporter activity	BP	13569	832
GO:0070473	0.120184304888876	0.996159160381938	1	2	negative regulation of uterine smooth muscle contraction	BP	13569	832
GO:1900239	0.120196060653331	0.99615838408828	1	2	regulation of phenotypic switching	BP	13569	832
GO:0032901	0.120247997804797	0.996154953409716	1	2	positive regulation of neurotrophin production	BP	13569	832
GO:0060516	0.120247997804797	0.996154953409716	1	2	primary prostatic bud elongation	BP	13569	832
GO:1905671	0.120275855411489	0.996153112618894	1	2	regulation of lysosome organization	BP	13569	832
GO:2000824	0.120281754780023	0.996152722736788	1	2	negative regulation of androgen receptor activity	BP	13569	832
GO:2001055	0.120292267556117	0.996152027907958	1	2	positive regulation of mesenchymal cell apoptotic process	BP	13569	832
GO:0086069	0.120298992739971	0.980499167017975	2	10	bundle of His cell to Purkinje myocyte communication	BP	13569	832
GO:1904351	0.120325698262639	0.996149817902474	1	2	negative regulation of protein catabolic process in the vacuole	BP	13569	832
GO:1905166	0.120325698262639	0.996149817902474	1	2	negative regulation of lysosomal protein catabolic process	BP	13569	832
GO:1901585	0.120327350261671	0.996149708676145	1	2	regulation of acid-sensing ion channel activity	BP	13569	832
GO:1903463	0.120430332041879	0.996142896499169	1	2	regulation of mitotic cell cycle DNA replication	BP	13569	832
GO:1903925	0.120430332041879	0.996142896499169	1	2	response to bisphenol A	BP	13569	832
GO:0060061	0.12047503484923	0.996139937439433	1	2	Spemann organizer formation	BP	13569	832
GO:0052314	0.120499243789983	0.996138334446616	1	2	phytoalexin metabolic process	BP	13569	832
GO:0060423	0.120550953662602	0.996134909293535	1	2	foregut regionalization	BP	13569	832
GO:0060424	0.120550953662602	0.996134909293535	1	2	lung field specification	BP	13569	832
GO:0060492	0.120550953662602	0.996134909293535	1	2	lung induction	BP	13569	832
GO:0032474	0.12058645480195	0.996132556835388	1	2	otolith morphogenesis	BP	13569	832
GO:0002266	0.120613741549043	0.996130748179418	1	2	follicular dendritic cell activation	BP	13569	832
GO:0002268	0.120613741549043	0.996130748179418	1	2	follicular dendritic cell differentiation	BP	13569	832
GO:0045082	0.120613741549043	0.996130748179418	1	2	positive regulation of interleukin-10 biosynthetic process	BP	13569	832
GO:0097065	0.12069287899919	0.996125500136712	1	2	anterior head development	BP	13569	832
GO:2000742	0.12069287899919	0.996125500136712	1	2	regulation of anterior head development	BP	13569	832
GO:2000744	0.12069287899919	0.996125500136712	1	2	positive regulation of anterior head development	BP	13569	832
GO:0006527	0.120723856371459	0.9803891667324	2	10	arginine catabolic process	BP	13569	832
GO:0046902	0.120771702469036	0.954185671872816	5	46	regulation of mitochondrial membrane permeability	BP	13569	832
GO:0032915	0.12084651965382	0.996115300542015	1	2	positive regulation of transforming growth factor beta2 production	BP	13569	832
GO:0035981	0.120870048226894	0.996113737310517	1	2	tongue muscle cell differentiation	BP	13569	832
GO:0072513	0.120870048226894	0.996113737310517	1	2	positive regulation of secondary heart field cardioblast proliferation	BP	13569	832
GO:1902811	0.120870048226894	0.996113737310517	1	2	positive regulation of skeletal muscle fiber differentiation	BP	13569	832
GO:2001035	0.120870048226894	0.996113737310517	1	2	regulation of tongue muscle cell differentiation	BP	13569	832
GO:2001037	0.120870048226894	0.996113737310517	1	2	positive regulation of tongue muscle cell differentiation	BP	13569	832
GO:0021564	0.120870048226894	0.996113737310517	1	2	vagus nerve development	BP	13569	832
GO:0009309	0.12090411521293	0.980342421896652	2	10	amine biosynthetic process	BP	13569	832
GO:0042401	0.12090411521293	0.980342421896652	2	10	cellular biogenic amine biosynthetic process	BP	13569	832
GO:0006959	0.120937440319774	0.941508242463487	8	90	humoral immune response	BP	13569	832
GO:0048608	0.120949629501912	0.91366186631059	32	431	reproductive structure development	BP	13569	832
GO:0019285	0.120988289257078	0.996105876332584	1	2	glycine betaine biosynthetic process from choline	BP	13569	832
GO:0031455	0.120988289257078	0.996105876332584	1	2	glycine betaine metabolic process	BP	13569	832
GO:0031456	0.120988289257078	0.996105876332584	1	2	glycine betaine biosynthetic process	BP	13569	832
GO:1901201	0.12104938911325	0.980304717087658	2	10	regulation of extracellular matrix assembly	BP	13569	832
GO:0034226	0.1210884096552	0.99609921343803	1	2	lysine import	BP	13569	832
GO:0061461	0.1210884096552	0.99609921343803	1	2	L-lysine import	BP	13569	832
GO:0097638	0.1210884096552	0.99609921343803	1	2	L-arginine import across plasma membrane	BP	13569	832
GO:0097639	0.1210884096552	0.99609921343803	1	2	L-lysine import across plasma membrane	BP	13569	832
GO:0001543	0.1210884096552	0.99609921343803	1	2	ovarian follicle rupture	BP	13569	832
GO:0061723	0.1210884096552	0.99609921343803	1	2	glycophagy	BP	13569	832
GO:2000050	0.121146769449574	0.968838304508159	3	20	regulation of non-canonical Wnt signaling pathway	BP	13569	832
GO:0007509	0.121158203809964	0.996094565125322	1	2	mesoderm migration involved in gastrulation	BP	13569	832
GO:1905225	0.121184894387917	0.996092786743897	1	2	response to thyrotropin-releasing hormone	BP	13569	832
GO:0031247	0.12119325756836	0.996092229420017	1	2	actin rod assembly	BP	13569	832
GO:0042365	0.12119325756836	0.996092229420017	1	2	water-soluble vitamin catabolic process	BP	13569	832
GO:2000158	0.1212773003602	0.996086626438851	1	2	positive regulation of ubiquitin-specific protease activity	BP	13569	832
GO:0015961	0.121287036778132	0.996085977052657	1	2	diadenosine polyphosphate catabolic process	BP	13569	832
GO:0071543	0.121287036778132	0.996085977052657	1	2	diphosphoinositol polyphosphate metabolic process	BP	13569	832
GO:1901906	0.121287036778132	0.996085977052657	1	2	diadenosine pentaphosphate metabolic process	BP	13569	832
GO:1901907	0.121287036778132	0.996085977052657	1	2	diadenosine pentaphosphate catabolic process	BP	13569	832
GO:1901908	0.121287036778132	0.996085977052657	1	2	diadenosine hexaphosphate metabolic process	BP	13569	832
GO:1901909	0.121287036778132	0.996085977052657	1	2	diadenosine hexaphosphate catabolic process	BP	13569	832
GO:1901910	0.121287036778132	0.996085977052657	1	2	adenosine 5'-(hexahydrogen pentaphosphate) metabolic process	BP	13569	832
GO:1901911	0.121287036778132	0.996085977052657	1	2	adenosine 5'-(hexahydrogen pentaphosphate) catabolic process	BP	13569	832
GO:2000490	0.121328272557004	0.996083226128249	1	2	negative regulation of hepatic stellate cell activation	BP	13569	832
GO:0018094	0.121344872722943	0.996082118405642	1	2	protein polyglycylation	BP	13569	832
GO:0086097	0.121358393645659	0.996081216036257	1	2	phospholipase C-activating angiotensin-activated signaling pathway	BP	13569	832
GO:0051643	0.121359977637968	0.996081110315347	1	2	endoplasmic reticulum localization	BP	13569	832
GO:1901249	0.121362772797258	0.996080923753417	1	2	regulation of lung goblet cell differentiation	BP	13569	832
GO:1901250	0.121362772797258	0.996080923753417	1	2	negative regulation of lung goblet cell differentiation	BP	13569	832
GO:0019546	0.121367493925876	0.996080608632579	1	2	arginine deiminase pathway	BP	13569	832
GO:0036413	0.121367493925876	0.996080608632579	1	2	histone H3-R26 citrullination	BP	13569	832
GO:0009730	0.121367909446762	0.996080580897188	1	2	detection of carbohydrate stimulus	BP	13569	832
GO:0009732	0.121367909446762	0.996080580897188	1	2	detection of hexose stimulus	BP	13569	832
GO:0034287	0.121367909446762	0.996080580897188	1	2	detection of monosaccharide stimulus	BP	13569	832
GO:0051594	0.121367909446762	0.996080580897188	1	2	detection of glucose	BP	13569	832
GO:0001560	0.121368114525355	0.996080567208464	1	2	regulation of cell growth by extracellular stimulus	BP	13569	832
GO:0007538	0.121368114525355	0.996080567208464	1	2	primary sex determination	BP	13569	832
GO:0007542	0.121368114525355	0.996080567208464	1	2	primary sex determination, germ-line	BP	13569	832
GO:0009257	0.121368114525355	0.996080567208464	1	2	10-formyltetrahydrofolate biosynthetic process	BP	13569	832
GO:0010157	0.121368114525355	0.996080567208464	1	2	response to chlorate	BP	13569	832
GO:0010265	0.121368114525355	0.996080567208464	1	2	SCF complex assembly	BP	13569	832
GO:0016476	0.121368114525355	0.996080567208464	1	2	regulation of embryonic cell shape	BP	13569	832
GO:0019100	0.121368114525355	0.996080567208464	1	2	male germ-line sex determination	BP	13569	832
GO:0019413	0.121368114525355	0.996080567208464	1	2	acetate biosynthetic process	BP	13569	832
GO:0019427	0.121368114525355	0.996080567208464	1	2	acetyl-CoA biosynthetic process from acetate	BP	13569	832
GO:0019541	0.121368114525355	0.996080567208464	1	2	propionate metabolic process	BP	13569	832
GO:0019542	0.121368114525355	0.996080567208464	1	2	propionate biosynthetic process	BP	13569	832
GO:0030951	0.121368114525355	0.996080567208464	1	2	establishment or maintenance of microtubule cytoskeleton polarity	BP	13569	832
GO:0042489	0.121368114525355	0.996080567208464	1	2	negative regulation of odontogenesis of dentin-containing tooth	BP	13569	832
GO:0042791	0.121368114525355	0.996080567208464	1	2	5S class rRNA transcription from RNA polymerase III type 1 promoter	BP	13569	832
GO:0043686	0.121368114525355	0.996080567208464	1	2	co-translational protein modification	BP	13569	832
GO:0044210	0.121368114525355	0.996080567208464	1	2	'de novo' CTP biosynthetic process	BP	13569	832
GO:0044338	0.121368114525355	0.996080567208464	1	2	canonical Wnt signaling pathway involved in mesenchymal stem cell differentiation	BP	13569	832
GO:0046398	0.121368114525355	0.996080567208464	1	2	UDP-glucuronate metabolic process	BP	13569	832
GO:0050973	0.121368114525355	0.996080567208464	1	2	detection of mechanical stimulus involved in equilibrioception	BP	13569	832
GO:0051389	0.121368114525355	0.996080567208464	1	2	inactivation of MAPKK activity	BP	13569	832
GO:0060031	0.121368114525355	0.996080567208464	1	2	mediolateral intercalation	BP	13569	832
GO:0060032	0.121368114525355	0.996080567208464	1	2	notochord regression	BP	13569	832
GO:0060532	0.121368114525355	0.996080567208464	1	2	bronchus cartilage development	BP	13569	832
GO:0060775	0.121368114525355	0.996080567208464	1	2	planar cell polarity pathway involved in gastrula mediolateral intercalation	BP	13569	832
GO:0061145	0.121368114525355	0.996080567208464	1	2	lung smooth muscle development	BP	13569	832
GO:0061857	0.121368114525355	0.996080567208464	1	2	endoplasmic reticulum stress-induced pre-emptive quality control	BP	13569	832
GO:0072272	0.121368114525355	0.996080567208464	1	2	proximal/distal pattern formation involved in metanephric nephron development	BP	13569	832
GO:0072387	0.121368114525355	0.996080567208464	1	2	flavin adenine dinucleotide metabolic process	BP	13569	832
GO:0072658	0.121368114525355	0.996080567208464	1	2	maintenance of protein location in membrane	BP	13569	832
GO:0072660	0.121368114525355	0.996080567208464	1	2	maintenance of protein location in plasma membrane	BP	13569	832
GO:0086073	0.121368114525355	0.996080567208464	1	2	bundle of His cell-Purkinje myocyte adhesion involved in cell communication	BP	13569	832
GO:0090164	0.121368114525355	0.996080567208464	1	2	asymmetric Golgi ribbon formation	BP	13569	832
GO:0090521	0.121368114525355	0.996080567208464	1	2	glomerular visceral epithelial cell migration	BP	13569	832
GO:0097278	0.121368114525355	0.996080567208464	1	2	complement-dependent cytotoxicity	BP	13569	832
GO:0099082	0.121368114525355	0.996080567208464	1	2	retrograde trans-synaptic signaling by neuropeptide	BP	13569	832
GO:0099545	0.121368114525355	0.996080567208464	1	2	trans-synaptic signaling by trans-synaptic complex	BP	13569	832
GO:1902010	0.121368114525355	0.996080567208464	1	2	negative regulation of translation in response to endoplasmic reticulum stress	BP	13569	832
GO:1903433	0.121368114525355	0.996080567208464	1	2	regulation of constitutive secretory pathway	BP	13569	832
GO:1903905	0.121368114525355	0.996080567208464	1	2	positive regulation of establishment of T cell polarity	BP	13569	832
GO:1904588	0.121368114525355	0.996080567208464	1	2	cellular response to glycoprotein	BP	13569	832
GO:2000329	0.121368114525355	0.996080567208464	1	2	negative regulation of T-helper 17 cell lineage commitment	BP	13569	832
GO:2000681	0.121368114525355	0.996080567208464	1	2	negative regulation of rubidium ion transport	BP	13569	832
GO:2000687	0.121368114525355	0.996080567208464	1	2	negative regulation of rubidium ion transmembrane transporter activity	BP	13569	832
GO:2001205	0.121368114525355	0.996080567208464	1	2	negative regulation of osteoclast development	BP	13569	832
GO:2001226	0.121368114525355	0.996080567208464	1	2	negative regulation of chloride transport	BP	13569	832
GO:2001295	0.121368114525355	0.996080567208464	1	2	malonyl-CoA biosynthetic process	BP	13569	832
GO:0035583	0.121368114525355	0.996080567208464	1	2	sequestering of TGFbeta in extracellular matrix	BP	13569	832
GO:0020028	0.121368114525356	0.996080567208464	1	2	hemoglobin import	BP	13569	832
GO:0060219	0.121435141421959	0.968731510251513	3	20	camera-type eye photoreceptor cell differentiation	BP	13569	832
GO:0198738	0.121438835989966	0.917970152391165	24	308	cell-cell signaling by wnt	BP	13569	832
GO:0072170	0.121568551216412	0.968540064960861	3	21	metanephric tubule development	BP	13569	832
GO:0048569	0.121829791824318	0.968442760853397	3	21	post-embryonic animal organ development	BP	13569	832
GO:0006164	0.121927051914823	0.923926583865574	17	219	purine nucleotide biosynthetic process	BP	13569	832
GO:0042670	0.122177389305852	0.980010972805438	2	10	retinal cone cell differentiation	BP	13569	832
GO:0046549	0.122177389305852	0.980010972805438	2	10	retinal cone cell development	BP	13569	832
GO:0044403	0.122199551143865	0.918895535788119	22	287	symbiosis, encompassing mutualism through parasitism	BP	13569	832
GO:0006958	0.122269745154363	0.968278665962697	3	21	complement activation, classical pathway	BP	13569	832
GO:1901380	0.122580869578687	0.968162451133823	3	21	negative regulation of potassium ion transmembrane transport	BP	13569	832
GO:0021955	0.122622182815263	0.959864779379938	4	31	central nervous system neuron axonogenesis	BP	13569	832
GO:0007281	0.122875488713392	0.924536115668981	16	195	germ cell development	BP	13569	832
GO:0051270	0.122894103869371	0.905394985739708	52	744	regulation of cellular component movement	BP	13569	832
GO:1903429	0.123096552498089	0.967969515829858	3	21	regulation of cell maturation	BP	13569	832
GO:1903624	0.123330039686555	0.979398734015472	2	11	regulation of DNA catabolic process	BP	13569	832
GO:0010889	0.123368647284794	0.979388442569842	2	11	regulation of sequestering of triglyceride	BP	13569	832
GO:0003008	0.123379546389065	0.899375269621464	87	1301	system process	BP	13569	832
GO:0014820	0.123947725846614	0.979546462221673	2	10	tonic smooth muscle contraction	BP	13569	832
GO:0051875	0.124059774938303	0.967608101404007	3	21	pigment granule localization	BP	13569	832
GO:0048385	0.124071108059101	0.979513929661153	2	10	regulation of retinoic acid receptor signaling pathway	BP	13569	832
GO:0060443	0.124222613795092	0.947412645721839	6	57	mammary gland morphogenesis	BP	13569	832
GO:0045744	0.124544820027537	0.952357468185458	5	45	negative regulation of G-protein coupled receptor protein signaling pathway	BP	13569	832
GO:0044745	0.124611193457013	0.979371280408457	2	10	amino acid transmembrane import	BP	13569	832
GO:0089718	0.124611193457013	0.979371280408457	2	10	amino acid import across plasma membrane	BP	13569	832
GO:0033273	0.124949547105024	0.929300530499357	12	142	response to vitamin	BP	13569	832
GO:0021694	0.12498304841269	0.979272834645461	2	10	cerebellar Purkinje cell layer formation	BP	13569	832
GO:0070423	0.125396730904579	0.979163094992965	2	10	nucleotide-binding oligomerization domain containing signaling pathway	BP	13569	832
GO:0070431	0.125396730904579	0.979163094992965	2	10	nucleotide-binding oligomerization domain containing 2 signaling pathway	BP	13569	832
GO:0031503	0.12541880463681	0.935945792400784	9	98	protein complex localization	BP	13569	832
GO:0042136	0.125931637841561	0.979020853670186	2	10	neurotransmitter biosynthetic process	BP	13569	832
GO:0055080	0.126060709206143	0.905920147557704	41	578	cation homeostasis	BP	13569	832
GO:0051930	0.126675905157597	0.951233754489439	5	46	regulation of sensory perception of pain	BP	13569	832
GO:0051931	0.126675905157597	0.951233754489439	5	46	regulation of sensory perception	BP	13569	832
GO:0010762	0.127577304108677	0.957553626181532	4	32	regulation of fibroblast migration	BP	13569	832
GO:0098771	0.127736585495017	0.904214392959023	42	594	inorganic ion homeostasis	BP	13569	832
GO:1904358	0.127914014280798	0.957401128733428	4	32	positive regulation of telomere maintenance via telomere lengthening	BP	13569	832
GO:0090279	0.128619037038567	0.9569963928083	4	33	regulation of calcium ion import	BP	13569	832
GO:0010939	0.128755014933385	0.965688779416141	3	22	regulation of necrotic cell death	BP	13569	832
GO:0072507	0.128829413165846	0.908459722092048	30	411	divalent inorganic cation homeostasis	BP	13569	832
GO:0060046	0.129688228892817	0.977676326432248	2	11	regulation of acrosome reaction	BP	13569	832
GO:0051240	0.129905042277384	0.893071789695959	93	1391	positive regulation of multicellular organismal process	BP	13569	832
GO:0006874	0.129918912273558	0.90938472139499	27	366	cellular calcium ion homeostasis	BP	13569	832
GO:0010923	0.130681000848887	0.943901972173572	6	57	negative regulation of phosphatase activity	BP	13569	832
GO:0042745	0.130713985967591	0.955810993402318	4	36	circadian sleep/wake cycle	BP	13569	832
GO:0045933	0.130953920375939	0.949011555942827	5	47	positive regulation of muscle contraction	BP	13569	832
GO:0006081	0.131368819704528	0.943482978189708	6	58	cellular aldehyde metabolic process	BP	13569	832
GO:0048670	0.13182184750472	0.964646683239045	3	21	regulation of collateral sprouting	BP	13569	832
GO:0035136	0.132435044662836	0.955338034886445	4	32	forelimb morphogenesis	BP	13569	832
GO:0001698	0.132438551295122	0.993788157926605	1	3	gastrin-induced gastric acid secretion	BP	13569	832
GO:2000243	0.132652774878343	0.942776892490462	6	58	positive regulation of reproductive process	BP	13569	832
GO:0046661	0.132727340495984	0.920471636135892	14	170	male sex differentiation	BP	13569	832
GO:0009109	0.132928831883624	0.976777251098974	2	11	coenzyme catabolic process	BP	13569	832
GO:0061458	0.133060731946252	0.904066133872352	32	436	reproductive system development	BP	13569	832
GO:1903532	0.133687888262917	0.906449234098802	27	367	positive regulation of secretion by cell	BP	13569	832
GO:0099504	0.13385327633359	0.925505450830545	11	125	synaptic vesicle cycle	BP	13569	832
GO:0060670	0.134158489189662	0.976432366408359	2	11	branching involved in labyrinthine layer morphogenesis	BP	13569	832
GO:0060405	0.134414442631836	0.976360321306834	2	11	regulation of penile erection	BP	13569	832
GO:0050909	0.134564786503199	0.954182481580627	4	34	sensory perception of taste	BP	13569	832
GO:0016233	0.134603815932012	0.954248475926231	4	33	telomere capping	BP	13569	832
GO:0006956	0.134644857591237	0.954145321164196	4	34	complement activation	BP	13569	832
GO:0033993	0.134725029378891	0.891855074471606	70	1039	response to lipid	BP	13569	832
GO:0016050	0.134741460658901	0.911359300780696	20	255	vesicle organization	BP	13569	832
GO:0072070	0.134747332605819	0.976266487797979	2	11	loop of Henle development	BP	13569	832
GO:0060537	0.134886832367056	0.905534423172113	27	361	muscle tissue development	BP	13569	832
GO:0090085	0.134972823272459	0.976202842430414	2	11	regulation of protein deubiquitination	BP	13569	832
GO:1902882	0.134975330797936	0.936940841997535	7	72	regulation of response to oxidative stress	BP	13569	832
GO:0010466	0.135055952077978	0.920536243765675	13	160	negative regulation of peptidase activity	BP	13569	832
GO:0050862	0.135306640271844	0.976108495535538	2	11	positive regulation of T cell receptor signaling pathway	BP	13569	832
GO:0007399	0.135445722580932	0.885133888716897	132	2002	nervous system development	BP	13569	832
GO:0007154	0.135458387079111	0.880895396176586	269	4283	cell communication	BP	13569	832
GO:0022037	0.136165481661725	0.923986225546069	11	124	metencephalon development	BP	13569	832
GO:0021984	0.136272190612479	0.975537830196692	2	12	adenohypophysis development	BP	13569	832
GO:0021892	0.136422400495512	0.975792055877675	2	11	cerebral cortex GABAergic interneuron differentiation	BP	13569	832
GO:0060249	0.136505165148445	0.90726484949212	23	300	anatomical structure homeostasis	BP	13569	832
GO:0048266	0.136828942355069	0.962540819462267	3	22	behavioral response to pain	BP	13569	832
GO:0035022	0.136916227758391	0.993346326752617	1	3	positive regulation of Rac protein signal transduction	BP	13569	832
GO:0060323	0.136976952624316	0.953145007169735	4	33	head morphogenesis	BP	13569	832
GO:0007379	0.137304915280018	0.975540577665181	2	11	segment specification	BP	13569	832
GO:0051092	0.137602675173779	0.928313606809273	9	98	positive regulation of NF-kappaB transcription factor activity	BP	13569	832
GO:1902475	0.137655020020363	0.952828285862571	4	33	L-alpha-amino acid transmembrane transport	BP	13569	832
GO:0051599	0.137691639979728	0.975430047392257	2	11	response to hydrostatic pressure	BP	13569	832
GO:0090193	0.137839733012134	0.975387667423557	2	11	positive regulation of glomerulus development	BP	13569	832
GO:0033138	0.137866568809439	0.93518249336343	7	74	positive regulation of peptidyl-serine phosphorylation	BP	13569	832
GO:0060135	0.137965758493772	0.935155002321101	7	73	maternal process involved in female pregnancy	BP	13569	832
GO:0021602	0.138118729825019	0.962181049460808	3	21	cranial nerve morphogenesis	BP	13569	832
GO:0050709	0.138406044770394	0.924919797647007	10	114	negative regulation of protein secretion	BP	13569	832
GO:0006654	0.138564887102032	0.975179723160093	2	11	phosphatidic acid biosynthetic process	BP	13569	832
GO:0044321	0.138673232702225	0.961670346052399	3	23	response to leptin	BP	13569	832
GO:0006952	0.138731924576623	0.889657545294642	63	944	defense response	BP	13569	832
GO:0050801	0.139204259019622	0.893776067732367	45	647	ion homeostasis	BP	13569	832
GO:0060850	0.139271884905195	0.974976304664531	2	11	regulation of transcription involved in cell fate commitment	BP	13569	832
GO:0031589	0.139740683878565	0.907610371327786	20	256	cell-substrate adhesion	BP	13569	832
GO:0009063	0.140148080747625	0.930034581865054	8	84	cellular amino acid catabolic process	BP	13569	832
GO:0032527	0.14022344238124	0.951534489967899	4	34	protein exit from endoplasmic reticulum	BP	13569	832
GO:0002023	0.140356815413538	0.992995796802858	1	3	reduction of food intake in response to dietary excess	BP	13569	832
GO:0070986	0.140430345749083	0.974641539301208	2	11	left/right axis specification	BP	13569	832
GO:0030001	0.140555382262554	0.890884210091561	51	735	metal ion transport	BP	13569	832
GO:0010044	0.14085152819713	0.974519382064944	2	11	response to aluminum ion	BP	13569	832
GO:0014074	0.141311044350036	0.911327489003261	16	197	response to purine-containing compound	BP	13569	832
GO:0031340	0.141462099287518	0.974341873439431	2	11	positive regulation of vesicle fusion	BP	13569	832
GO:0060538	0.141679170561117	0.914194293045308	14	169	skeletal muscle organ development	BP	13569	832
GO:0016054	0.141807263715806	0.912463855537482	15	183	organic acid catabolic process	BP	13569	832
GO:0046395	0.141807263715806	0.912463855537482	15	183	carboxylic acid catabolic process	BP	13569	832
GO:0006937	0.141975161321676	0.919983148436241	11	132	regulation of muscle contraction	BP	13569	832
GO:0035458	0.142507265822292	0.960271623960712	3	22	cellular response to interferon-beta	BP	13569	832
GO:0070307	0.142906076425873	0.973920085902244	2	11	lens fiber cell development	BP	13569	832
GO:0002053	0.142928201680027	0.950343666791309	4	33	positive regulation of mesenchymal cell proliferation	BP	13569	832
GO:0048332	0.143400614884569	0.936783133306916	6	58	mesoderm morphogenesis	BP	13569	832
GO:0006875	0.1435310010592	0.895658569008013	32	449	cellular metal ion homeostasis	BP	13569	832
GO:1905952	0.143581577614774	0.921492953344376	10	116	regulation of lipid localization	BP	13569	832
GO:0006906	0.143699126366701	0.921451004469712	10	114	vesicle fusion	BP	13569	832
GO:0014832	0.143780465180677	0.973663320114571	2	11	urinary bladder smooth muscle contraction	BP	13569	832
GO:0051216	0.143848466112603	0.914500998513769	13	154	cartilage development	BP	13569	832
GO:0002829	0.143864052602817	0.973638721020422	2	11	negative regulation of type 2 immune response	BP	13569	832
GO:0060632	0.143885738748831	0.959713947038935	3	22	regulation of microtubule-based movement	BP	13569	832
GO:0040018	0.144073979879423	0.949707487111345	4	34	positive regulation of multicellular organism growth	BP	13569	832
GO:0003337	0.144274167709258	0.973194393368101	2	12	mesenchymal to epithelial transition involved in metanephros morphogenesis	BP	13569	832
GO:0070050	0.144304689898135	0.973508890820463	2	11	neuron cellular homeostasis	BP	13569	832
GO:0033197	0.144313403058582	0.959394562795514	3	23	response to vitamin E	BP	13569	832
GO:2000978	0.14442714407968	0.992568650815951	1	3	negative regulation of forebrain neuron differentiation	BP	13569	832
GO:0031279	0.144544474802392	0.936048576262523	6	60	regulation of cyclase activity	BP	13569	832
GO:0006801	0.144597764306348	0.941811751363933	5	49	superoxide metabolic process	BP	13569	832
GO:0035733	0.144678282760194	0.973398611659647	2	11	hepatic stellate cell activation	BP	13569	832
GO:0070444	0.144833726266034	0.973352672130907	2	11	oligodendrocyte progenitor proliferation	BP	13569	832
GO:0070445	0.144833726266034	0.973352672130907	2	11	regulation of oligodendrocyte progenitor proliferation	BP	13569	832
GO:0072216	0.144905774475397	0.973005740053598	2	12	positive regulation of metanephros development	BP	13569	832
GO:0045596	0.144976441360445	0.890414391726729	41	577	negative regulation of cell differentiation	BP	13569	832
GO:0048546	0.145026024467589	0.941696778359969	5	47	digestive tract morphogenesis	BP	13569	832
GO:0051339	0.145158644167233	0.93565843794309	6	61	regulation of lyase activity	BP	13569	832
GO:0007229	0.145738282705959	0.926520108016073	8	86	integrin-mediated signaling pathway	BP	13569	832
GO:0032570	0.14575386109274	0.935320326762321	6	61	response to progesterone	BP	13569	832
GO:0097213	0.146258822102075	0.99237200545352	1	3	regulation of lysosomal membrane permeability	BP	13569	832
GO:0035461	0.146413553027514	0.972883944800459	2	11	vitamin transmembrane transport	BP	13569	832
GO:0009165	0.146569584684262	0.902382345415673	20	270	nucleotide biosynthetic process	BP	13569	832
GO:0031953	0.147135561510853	0.972668621159676	2	11	negative regulation of protein autophosphorylation	BP	13569	832
GO:0032844	0.147165271292349	0.893306556942432	31	431	regulation of homeostatic process	BP	13569	832
GO:0035872	0.147198103166793	0.972649936788685	2	11	nucleotide-binding domain, leucine rich repeat containing receptor signaling pathway	BP	13569	832
GO:0098609	0.147408287870772	0.888398277156078	41	580	cell-cell adhesion	BP	13569	832
GO:0071679	0.147538931565714	0.972548022567842	2	11	commissural neuron axon guidance	BP	13569	832
GO:0043133	0.14780899641363	0.992203426858897	1	3	hindgut contraction	BP	13569	832
GO:0043134	0.14780899641363	0.992203426858897	1	3	regulation of hindgut contraction	BP	13569	832
GO:0015807	0.147905888927126	0.93418129532777	6	59	L-amino acid transport	BP	13569	832
GO:0030308	0.148410658758051	0.913364548234525	12	142	negative regulation of cell growth	BP	13569	832
GO:0034694	0.148599933168366	0.947445300800357	4	35	response to prostaglandin	BP	13569	832
GO:0019725	0.14874773965487	0.883689324566802	52	762	cellular homeostasis	BP	13569	832
GO:0009913	0.149870684572403	0.914707350091919	11	128	epidermal cell differentiation	BP	13569	832
GO:0030318	0.149895611431437	0.957098555947908	3	23	melanocyte differentiation	BP	13569	832
GO:1902261	0.150485424994389	0.991907705574183	1	3	positive regulation of delayed rectifier potassium channel activity	BP	13569	832
GO:0002525	0.150589579540673	0.991896077741368	1	3	acute inflammatory response to non-antigenic stimulus	BP	13569	832
GO:0002877	0.150589579540673	0.991896077741368	1	3	regulation of acute inflammatory response to non-antigenic stimulus	BP	13569	832
GO:0006936	0.150649045131397	0.900449149786374	19	251	muscle contraction	BP	13569	832
GO:0021697	0.150799567626121	0.956877159380579	3	22	cerebellar cortex formation	BP	13569	832
GO:0002086	0.150830222880129	0.991869177928355	1	3	diaphragm contraction	BP	13569	832
GO:0003011	0.150830222880129	0.991869177928355	1	3	involuntary skeletal muscle contraction	BP	13569	832
GO:0060706	0.151367380066864	0.95648604087105	3	23	cell differentiation involved in embryonic placenta development	BP	13569	832
GO:0001836	0.151642203176426	0.937891569709126	5	52	release of cytochrome c from mitochondria	BP	13569	832
GO:0006308	0.151680857836151	0.956213292367185	3	24	DNA catabolic process	BP	13569	832
GO:0019853	0.15208534599893	0.99172809883901	1	3	L-ascorbic acid biosynthetic process	BP	13569	832
GO:2000241	0.152427839206225	0.912902480499107	11	132	regulation of reproductive process	BP	13569	832
GO:1901841	0.152777211037067	0.970314442144796	2	13	regulation of high voltage-gated calcium channel activity	BP	13569	832
GO:1902167	0.152865780313851	0.991639717067726	1	3	positive regulation of intrinsic apoptotic signaling pathway in response to DNA damage by p53 class mediator	BP	13569	832
GO:1903764	0.152899390315727	0.991635899478191	1	3	regulation of potassium ion export across plasma membrane	BP	13569	832
GO:0010897	0.152931652387134	0.991632234110403	1	3	negative regulation of triglyceride catabolic process	BP	13569	832
GO:0043949	0.152933736957404	0.95568746123052	3	24	regulation of cAMP-mediated signaling	BP	13569	832
GO:0051241	0.153379393842067	0.876691493129736	65	965	negative regulation of multicellular organismal process	BP	13569	832
GO:2001044	0.153494723186768	0.970387205356595	2	12	regulation of integrin-mediated signaling pathway	BP	13569	832
GO:1903307	0.153529297774217	0.937090052862959	5	48	positive regulation of regulated secretory pathway	BP	13569	832
GO:0001998	0.153779924241069	0.991535549564432	1	3	angiotensin-mediated vasoconstriction involved in regulation of systemic arterial blood pressure	BP	13569	832
GO:0046473	0.154028957056346	0.970221074665046	2	12	phosphatidic acid metabolic process	BP	13569	832
GO:1900003	0.154170611542532	0.991490818394678	1	3	regulation of serine-type endopeptidase activity	BP	13569	832
GO:1900004	0.154170611542532	0.991490818394678	1	3	negative regulation of serine-type endopeptidase activity	BP	13569	832
GO:1902571	0.154170611542532	0.991490818394678	1	3	regulation of serine-type peptidase activity	BP	13569	832
GO:1902572	0.154170611542532	0.991490818394678	1	3	negative regulation of serine-type peptidase activity	BP	13569	832
GO:0010266	0.155075120666511	0.991386770169561	1	3	response to vitamin B1	BP	13569	832
GO:0033762	0.155273690866142	0.954845931158989	3	23	response to glucagon	BP	13569	832
GO:0014075	0.155557183078362	0.929644941983318	6	62	response to amine	BP	13569	832
GO:0043950	0.155656638098945	0.969408904075498	2	13	positive regulation of cAMP-mediated signaling	BP	13569	832
GO:0030238	0.15589164144041	0.969638863212644	2	12	male sex determination	BP	13569	832
GO:0045926	0.156195451282253	0.90038946413572	16	203	negative regulation of growth	BP	13569	832
GO:1903630	0.156221761357822	0.991253888347111	1	3	regulation of aminoacyl-tRNA ligase activity	BP	13569	832
GO:0042476	0.156283571729245	0.913044404441175	10	116	odontogenesis	BP	13569	832
GO:1902305	0.156330049725404	0.93545470458281	5	50	regulation of sodium ion transmembrane transport	BP	13569	832
GO:0021871	0.156457083137147	0.954344959720201	3	23	forebrain regionalization	BP	13569	832
GO:1904353	0.157047389543722	0.954094350239597	3	23	regulation of telomere capping	BP	13569	832
GO:0061030	0.157121273564365	0.991148877217348	1	3	epithelial cell differentiation involved in mammary gland alveolus development	BP	13569	832
GO:0051795	0.157282622477917	0.991129969418231	1	3	positive regulation of timing of catagen	BP	13569	832
GO:0048023	0.157325875482486	0.991124897079299	1	3	positive regulation of melanin biosynthetic process	BP	13569	832
GO:1900378	0.157325875482486	0.991124897079299	1	3	positive regulation of secondary metabolite biosynthetic process	BP	13569	832
GO:2000520	0.157456298916474	0.991109592668689	1	3	regulation of immunological synapse formation	BP	13569	832
GO:0051386	0.157523387687633	0.969125043819233	2	12	regulation of neurotrophin TRK receptor signaling pathway	BP	13569	832
GO:0060008	0.157698448283523	0.953817400018234	3	23	Sertoli cell differentiation	BP	13569	832
GO:0060047	0.157736564712925	0.90261377657168	14	179	heart contraction	BP	13569	832
GO:0034433	0.157983066670078	0.968979657421935	2	12	steroid esterification	BP	13569	832
GO:0034434	0.157983066670078	0.968979657421935	2	12	sterol esterification	BP	13569	832
GO:0034435	0.157983066670078	0.968979657421935	2	12	cholesterol esterification	BP	13569	832
GO:0032304	0.158013925425149	0.991043997956101	1	3	negative regulation of icosanoid secretion	BP	13569	832
GO:0042310	0.158259467258733	0.918579823663526	8	88	vasoconstriction	BP	13569	832
GO:0060976	0.158267113253182	0.934578215169378	5	47	coronary vasculature development	BP	13569	832
GO:0002862	0.158280865786654	0.968573951208115	2	13	negative regulation of inflammatory response to antigenic stimulus	BP	13569	832
GO:0035914	0.158448877903507	0.928051085234846	6	60	skeletal muscle cell differentiation	BP	13569	832
GO:0051782	0.158512854576106	0.968811749290409	2	12	negative regulation of cell division	BP	13569	832
GO:0051651	0.158528637636132	0.927958406814547	6	61	maintenance of location in cell	BP	13569	832
GO:0032509	0.158634101113627	0.96846085908951	2	13	endosome transport via multivesicular body sorting pathway	BP	13569	832
GO:0075733	0.159075732520285	0.990918375166087	1	3	intracellular transport of virus	BP	13569	832
GO:1901252	0.159075732520285	0.990918375166087	1	3	regulation of intracellular transport of viral material	BP	13569	832
GO:0032878	0.159173292025426	0.953187898643097	3	23	regulation of establishment or maintenance of cell polarity	BP	13569	832
GO:0000066	0.159191063243871	0.990904673423006	1	3	mitochondrial ornithine transport	BP	13569	832
GO:0051451	0.159207265719499	0.968591102601868	2	12	myoblast migration	BP	13569	832
GO:0071712	0.159214469391506	0.968588810310081	2	12	ER-associated misfolded protein catabolic process	BP	13569	832
GO:0010818	0.159225088680295	0.968004319364275	2	14	T cell chemotaxis	BP	13569	832
GO:0042976	0.159265218907333	0.968572659277358	2	12	activation of Janus kinase activity	BP	13569	832
GO:0001667	0.159431665068942	0.890470523252567	22	292	ameboidal-type cell migration	BP	13569	832
GO:0001675	0.159753169437181	0.968417194845197	2	12	acrosome assembly	BP	13569	832
GO:0038166	0.159899925000331	0.96837037579161	2	12	angiotensin-activated signaling pathway	BP	13569	832
GO:1900150	0.159944881411867	0.990814841873308	1	3	regulation of defense response to fungus	BP	13569	832
GO:1900025	0.160178450075281	0.968281440192618	2	12	negative regulation of substrate adhesion-dependent cell spreading	BP	13569	832
GO:0002790	0.160279096295878	0.880441160638935	35	497	peptide secretion	BP	13569	832
GO:1900017	0.160465770415172	0.968189588527835	2	12	positive regulation of cytokine production involved in inflammatory response	BP	13569	832
GO:0060370	0.160473965600708	0.990751506486349	1	3	susceptibility to T cell mediated cytotoxicity	BP	13569	832
GO:0001983	0.160756661416194	0.990717569184241	1	3	baroreceptor response to increased systemic arterial blood pressure	BP	13569	832
GO:0016338	0.160845876974156	0.968067906665126	2	12	calcium-independent cell-cell adhesion via plasma membrane cell-adhesion molecules	BP	13569	832
GO:0030857	0.160853389508588	0.941415759290838	4	35	negative regulation of epithelial cell differentiation	BP	13569	832
GO:2001188	0.160892818849558	0.990701199657506	1	3	regulation of T cell activation via T cell receptor contact with antigen bound to MHC molecule on antigen presenting cell	BP	13569	832
GO:0070947	0.161132433237438	0.990672354135937	1	3	neutrophil mediated killing of fungus	BP	13569	832
GO:0070960	0.161132433237438	0.990672354135937	1	3	positive regulation of neutrophil mediated cytotoxicity	BP	13569	832
GO:0070961	0.161132433237438	0.990672354135937	1	3	positive regulation of neutrophil mediated killing of symbiont cell	BP	13569	832
GO:0045837	0.161241082256721	0.967621057229009	2	13	negative regulation of membrane potential	BP	13569	832
GO:0042311	0.161327314106212	0.941086135767695	4	36	vasodilation	BP	13569	832
GO:0010035	0.161833019135366	0.875571794226366	43	625	response to inorganic substance	BP	13569	832
GO:0097191	0.161992393687071	0.897715318867604	15	193	extrinsic apoptotic signaling pathway	BP	13569	832
GO:2000660	0.161997472200551	0.990567815763926	1	3	negative regulation of interleukin-1-mediated signaling pathway	BP	13569	832
GO:0051148	0.162295681123402	0.925704026526179	6	62	negative regulation of muscle cell differentiation	BP	13569	832
GO:0000303	0.162299858371315	0.951546808272682	3	25	response to superoxide	BP	13569	832
GO:0044419	0.162423862777593	0.888092328722592	22	301	interspecies interaction between organisms	BP	13569	832
GO:0071599	0.162431540149553	0.967234556001076	2	13	otic vesicle development	BP	13569	832
GO:1901423	0.162478999110258	0.990509350903535	1	3	response to benzene	BP	13569	832
GO:0014064	0.162538738994492	0.990502083916794	1	3	positive regulation of serotonin secretion	BP	13569	832
GO:0002052	0.162823704271032	0.951617165256297	3	23	positive regulation of neuroblast proliferation	BP	13569	832
GO:0006333	0.16300797551133	0.919864940896571	7	78	chromatin assembly or disassembly	BP	13569	832
GO:0007156	0.163272563893729	0.915431447076071	8	86	homophilic cell adhesion via plasma membrane adhesion molecules	BP	13569	832
GO:0002062	0.163438489463237	0.915295072305343	8	87	chondrocyte differentiation	BP	13569	832
GO:0007413	0.163666536223317	0.95125195311501	3	23	axonal fasciculation	BP	13569	832
GO:0106030	0.163666536223317	0.95125195311501	3	23	neuron projection fasciculation	BP	13569	832
GO:0050953	0.163775770481432	0.911207572325461	9	104	sensory perception of light stimulus	BP	13569	832
GO:0090083	0.163967616869858	0.967061328783609	2	12	regulation of inclusion body assembly	BP	13569	832
GO:0007199	0.163986545686153	0.990325045855976	1	3	G-protein coupled receptor signaling pathway coupled to cGMP nucleotide second messenger	BP	13569	832
GO:1904057	0.16401971589494	0.990320969043259	1	3	negative regulation of sensory perception of pain	BP	13569	832
GO:0030011	0.164151054754397	0.966672959496107	2	13	maintenance of cell polarity	BP	13569	832
GO:0001837	0.164175259614438	0.90771039649802	10	116	epithelial to mesenchymal transition	BP	13569	832
GO:2000177	0.164185514212707	0.91478555772281	8	88	regulation of neural precursor cell proliferation	BP	13569	832
GO:1903975	0.164454444788696	0.966903195008013	2	12	regulation of glial cell migration	BP	13569	832
GO:1904356	0.16468235688261	0.930983538729019	5	48	regulation of telomere maintenance via telomere lengthening	BP	13569	832
GO:0006004	0.164732038389131	0.990233195833408	1	3	fucose metabolic process	BP	13569	832
GO:0010833	0.165048000974422	0.924125284267194	6	61	telomere maintenance via telomere lengthening	BP	13569	832
GO:0072207	0.165068141941275	0.95048406919873	3	24	metanephric epithelium development	BP	13569	832
GO:2000191	0.165294422857602	0.950385147697125	3	24	regulation of fatty acid transport	BP	13569	832
GO:0046416	0.165307082563105	0.990162024879796	1	3	D-amino acid metabolic process	BP	13569	832
GO:0030730	0.165445555464724	0.966247581016102	2	13	sequestering of triglyceride	BP	13569	832
GO:1904124	0.165658892147118	0.990118344655937	1	3	microglial cell migration	BP	13569	832
GO:1904139	0.165658892147118	0.990118344655937	1	3	regulation of microglial cell migration	BP	13569	832
GO:0002437	0.165786639898996	0.930187469967913	5	51	inflammatory response to antigenic stimulus	BP	13569	832
GO:0045066	0.165801336852419	0.950163294725117	3	24	regulatory T cell differentiation	BP	13569	832
GO:0035021	0.165895636876498	0.990088891671445	1	3	negative regulation of Rac protein signal transduction	BP	13569	832
GO:0032899	0.165981519681833	0.990078195397035	1	3	regulation of neurotrophin production	BP	13569	832
GO:0042445	0.165984880068363	0.900988301492468	12	147	hormone metabolic process	BP	13569	832
GO:0060392	0.166005331913623	0.990075228594655	1	3	negative regulation of SMAD protein import into nucleus	BP	13569	832
GO:0060535	0.166031336270579	0.990071988122574	1	3	trachea cartilage morphogenesis	BP	13569	832
GO:0090174	0.166128456586809	0.906341026201761	10	118	organelle membrane fusion	BP	13569	832
GO:0043086	0.166157127196238	0.87274522220079	41	595	negative regulation of catalytic activity	BP	13569	832
GO:0014848	0.166245541464252	0.966318711611081	2	12	urinary tract smooth muscle contraction	BP	13569	832
GO:0043932	0.166287844280813	0.990039993234881	1	3	ossification involved in bone remodeling	BP	13569	832
GO:0010133	0.166433020370344	0.990021860312572	1	3	proline catabolic process to glutamate	BP	13569	832
GO:1903116	0.166444110397339	0.990020474399937	1	3	positive regulation of actin filament-based movement	BP	13569	832
GO:0045779	0.166517982860999	0.965893492226904	2	13	negative regulation of bone resorption	BP	13569	832
GO:0035020	0.166537195171616	0.96588713489166	2	13	regulation of Rac protein signal transduction	BP	13569	832
GO:0006059	0.166940867064807	0.989958287971494	1	3	hexitol metabolic process	BP	13569	832
GO:0006533	0.167148551079201	0.989932226933025	1	3	aspartate catabolic process	BP	13569	832
GO:0032346	0.167156939434776	0.989931173557794	1	3	positive regulation of aldosterone metabolic process	BP	13569	832
GO:0032349	0.167156939434776	0.989931173557794	1	3	positive regulation of aldosterone biosynthetic process	BP	13569	832
GO:2000019	0.167244853964228	0.989920130014492	1	3	negative regulation of male gonad development	BP	13569	832
GO:0042559	0.167588664145085	0.965538458622675	2	13	pteridine-containing compound biosynthetic process	BP	13569	832
GO:0071461	0.167627094151499	0.989872037829408	1	3	cellular response to redox state	BP	13569	832
GO:0072138	0.168063409838758	0.989816990159546	1	3	mesenchymal cell proliferation involved in ureteric bud development	BP	13569	832
GO:0021650	0.168178104992976	0.989802492781448	1	3	vestibulocochlear nerve formation	BP	13569	832
GO:0045475	0.168338496933454	0.965288912727877	2	13	locomotor rhythm	BP	13569	832
GO:0006520	0.168437631844565	0.886924518086597	19	247	cellular amino acid metabolic process	BP	13569	832
GO:0021952	0.168460538796701	0.949156529825363	3	23	central nervous system projection neuron axonogenesis	BP	13569	832
GO:1902226	0.16854860083	0.989755585872916	1	3	regulation of macrophage colony-stimulating factor signaling pathway	BP	13569	832
GO:1903969	0.16854860083	0.989755585872916	1	3	regulation of response to macrophage colony-stimulating factor	BP	13569	832
GO:1903972	0.16854860083	0.989755585872916	1	3	regulation of cellular response to macrophage colony-stimulating factor stimulus	BP	13569	832
GO:0070838	0.168900819398502	0.877015808240579	29	406	divalent metal ion transport	BP	13569	832
GO:0051047	0.169337338876423	0.877375291447874	28	394	positive regulation of secretion	BP	13569	832
GO:0043900	0.169398840516743	0.882619756052921	22	303	regulation of multi-organism process	BP	13569	832
GO:0060748	0.169638048733863	0.989616977835524	1	3	tertiary branching involved in mammary gland duct morphogenesis	BP	13569	832
GO:0006227	0.169669757840834	0.989612928397554	1	3	dUDP biosynthetic process	BP	13569	832
GO:0009139	0.169669757840834	0.989612928397554	1	3	pyrimidine nucleoside diphosphate biosynthetic process	BP	13569	832
GO:0009196	0.169669757840834	0.989612928397554	1	3	pyrimidine deoxyribonucleoside diphosphate metabolic process	BP	13569	832
GO:0009197	0.169669757840834	0.989612928397554	1	3	pyrimidine deoxyribonucleoside diphosphate biosynthetic process	BP	13569	832
GO:0046077	0.169669757840834	0.989612928397554	1	3	dUDP metabolic process	BP	13569	832
GO:0019752	0.169812150273522	0.866365281713993	50	726	carboxylic acid metabolic process	BP	13569	832
GO:1904313	0.169990278750047	0.989571947831436	1	3	response to methamphetamine hydrochloride	BP	13569	832
GO:0032305	0.170191523113586	0.964669029559903	2	13	positive regulation of icosanoid secretion	BP	13569	832
GO:1904753	0.170272109147217	0.989535841619126	1	3	negative regulation of vascular associated smooth muscle cell migration	BP	13569	832
GO:1900158	0.170458528194091	0.989511921588968	1	3	negative regulation of bone mineralization involved in bone maturation	BP	13569	832
GO:0002030	0.170475550409361	0.989509735934267	1	3	inhibitory G-protein coupled receptor phosphorylation	BP	13569	832
GO:0042631	0.170766090918441	0.989472392313341	1	3	cellular response to water deprivation	BP	13569	832
GO:0007216	0.170854267482165	0.964795342590463	2	12	G-protein coupled glutamate receptor signaling pathway	BP	13569	832
GO:2000722	0.170902520789637	0.989454831875725	1	3	regulation of cardiac vascular smooth muscle cell differentiation	BP	13569	832
GO:1901842	0.171067172291327	0.989433617725254	1	3	negative regulation of high voltage-gated calcium channel activity	BP	13569	832
GO:0060017	0.171286921049708	0.989405268570676	1	3	parathyroid gland development	BP	13569	832
GO:0060221	0.171416744174717	0.989388501050791	1	3	retinal rod cell differentiation	BP	13569	832
GO:0070543	0.171476164961658	0.989380821649917	1	3	response to linoleic acid	BP	13569	832
GO:0072137	0.171536663309409	0.989372999883273	1	3	condensed mesenchymal cell proliferation	BP	13569	832
GO:0032930	0.171580379613251	0.963902936797587	2	14	positive regulation of superoxide anion generation	BP	13569	832
GO:0032379	0.171785264592333	0.98934082560193	1	3	positive regulation of intracellular lipid transport	BP	13569	832
GO:0032382	0.171785264592333	0.98934082560193	1	3	positive regulation of intracellular sterol transport	BP	13569	832
GO:0032385	0.171785264592333	0.98934082560193	1	3	positive regulation of intracellular cholesterol transport	BP	13569	832
GO:1905600	0.171785264592333	0.98934082560193	1	3	regulation of receptor-mediated endocytosis involved in cholesterol transport	BP	13569	832
GO:2000645	0.171785264592333	0.98934082560193	1	3	negative regulation of receptor catabolic process	BP	13569	832
GO:0090263	0.171848351221067	0.920024768651535	6	62	positive regulation of canonical Wnt signaling pathway	BP	13569	832
GO:0008065	0.172164902307773	0.989291590311955	1	3	establishment of blood-nerve barrier	BP	13569	832
GO:0035176	0.172289772387599	0.926599587894092	5	50	social behavior	BP	13569	832
GO:0051703	0.172289772387599	0.926599587894092	5	50	intraspecies interaction between organisms	BP	13569	832
GO:0002314	0.172299866891699	0.989274056980421	1	3	germinal center B cell differentiation	BP	13569	832
GO:0031667	0.172370399055714	0.869379226181057	37	536	response to nutrient levels	BP	13569	832
GO:0045956	0.17247192754035	0.947211899614316	3	24	positive regulation of calcium ion-dependent exocytosis	BP	13569	832
GO:0043179	0.172505887701694	0.989247262590023	1	3	rhythmic excitation	BP	13569	832
GO:0055074	0.172726715824236	0.875402479971901	27	379	calcium ion homeostasis	BP	13569	832
GO:0006532	0.172776574093819	0.989212002697097	1	3	aspartate biosynthetic process	BP	13569	832
GO:0006579	0.172779835513131	0.989211577478143	1	3	amino-acid betaine catabolic process	BP	13569	832
GO:1900222	0.172805863401112	0.989208183674286	1	3	negative regulation of amyloid-beta clearance	BP	13569	832
GO:0072190	0.17287668357364	0.989198946415789	1	3	ureter urothelium development	BP	13569	832
GO:0034334	0.172878370576707	0.989198726323154	1	3	adherens junction maintenance	BP	13569	832
GO:0003015	0.172887622389261	0.891529108075409	14	182	heart process	BP	13569	832
GO:0042138	0.172891982628789	0.989196950355374	1	3	meiotic DNA double-strand break formation	BP	13569	832
GO:0007519	0.173085881947224	0.893577912859734	13	161	skeletal muscle tissue development	BP	13569	832
GO:0010656	0.173153102623105	0.926175623641597	5	49	negative regulation of muscle cell apoptotic process	BP	13569	832
GO:0035359	0.173202176980013	0.989156436137458	1	3	negative regulation of peroxisome proliferator activated receptor signaling pathway	BP	13569	832
GO:0071603	0.173237514809336	0.989151815455299	1	3	endothelial cell-cell adhesion	BP	13569	832
GO:1990523	0.173237514809336	0.989151815455299	1	3	bone regeneration	BP	13569	832
GO:0070375	0.173303870845326	0.989143136017809	1	3	ERK5 cascade	BP	13569	832
GO:0009263	0.173389743502956	0.963588469053963	2	13	deoxyribonucleotide biosynthetic process	BP	13569	832
GO:0016098	0.173434693164894	0.989126013253573	1	3	monoterpenoid metabolic process	BP	13569	832
GO:2001212	0.173452891464322	0.963566997754682	2	13	regulation of vasculogenesis	BP	13569	832
GO:1904352	0.173529716542926	0.989113566845153	1	3	positive regulation of protein catabolic process in the vacuole	BP	13569	832
GO:0033591	0.173558850165007	0.963530958313828	2	13	response to L-ascorbic acid	BP	13569	832
GO:0007417	0.173578505806835	0.859597492683917	63	930	central nervous system development	BP	13569	832
GO:0071400	0.17364340424195	0.989098665548613	1	3	cellular response to oleic acid	BP	13569	832
GO:0007176	0.173652590646957	0.946683350538157	3	24	regulation of epidermal growth factor-activated receptor activity	BP	13569	832
GO:0045054	0.17381317735251	0.989076392348894	1	3	constitutive secretory pathway	BP	13569	832
GO:0001905	0.173919235564223	0.989062465591718	1	3	activation of membrane attack complex	BP	13569	832
GO:0001969	0.173919235564223	0.989062465591718	1	3	regulation of activation of membrane attack complex	BP	13569	832
GO:0060838	0.173920779494272	0.98906226278321	1	3	lymphatic endothelial cell fate commitment	BP	13569	832
GO:0001923	0.173938203153288	0.98905997389358	1	3	B-1 B cell differentiation	BP	13569	832
GO:0002337	0.173938203153288	0.98905997389358	1	3	B-1a B cell differentiation	BP	13569	832
GO:0002286	0.173941992478181	0.918672193520836	6	64	T cell activation involved in immune response	BP	13569	832
GO:0019240	0.173947650737709	0.989058732685964	1	3	citrulline biosynthetic process	BP	13569	832
GO:0060197	0.174086490239172	0.989040483342278	1	3	cloacal septation	BP	13569	832
GO:0045651	0.174089900654517	0.963045056527761	2	14	positive regulation of macrophage differentiation	BP	13569	832
GO:2000328	0.174140531507321	0.989033375570303	1	3	regulation of T-helper 17 cell lineage commitment	BP	13569	832
GO:0048260	0.174174070206169	0.925597820202605	5	49	positive regulation of receptor-mediated endocytosis	BP	13569	832
GO:1990009	0.174268594040997	0.989016522137025	1	3	retinal cell apoptotic process	BP	13569	832
GO:0035582	0.174549776165608	0.988979468216729	1	3	sequestering of BMP in extracellular matrix	BP	13569	832
GO:0045819	0.174594474314309	0.988973571672931	1	3	positive regulation of glycogen catabolic process	BP	13569	832
GO:0035635	0.174643217636517	0.988967139534325	1	3	entry of bacterium into host cell	BP	13569	832
GO:2000535	0.174643217636517	0.988967139534325	1	3	regulation of entry of bacterium into host cell	BP	13569	832
GO:0086042	0.17474702336	0.988953434584416	1	3	cardiac muscle cell-cardiac muscle cell adhesion	BP	13569	832
GO:0033076	0.174779110118309	0.988949196454776	1	3	isoquinoline alkaloid metabolic process	BP	13569	832
GO:0006112	0.174951094141398	0.912423015239583	7	77	energy reserve metabolic process	BP	13569	832
GO:0035502	0.174988013583951	0.988921582105608	1	3	metanephric part of ureteric bud development	BP	13569	832
GO:0030334	0.174994854079958	0.864066695854425	44	639	regulation of cell migration	BP	13569	832
GO:0015811	0.175206208921823	0.988892699387114	1	3	L-cystine transport	BP	13569	832
GO:0023016	0.175211554474822	0.988891991276975	1	3	signal transduction by trans-phosphorylation	BP	13569	832
GO:0072674	0.175252011013816	0.988886631317082	1	3	multinuclear osteoclast differentiation	BP	13569	832
GO:0072675	0.175252011013816	0.988886631317082	1	3	osteoclast fusion	BP	13569	832
GO:0036166	0.175319239835634	0.98887772126465	1	3	phenotypic switching	BP	13569	832
GO:0035880	0.175409426412736	0.988865762434222	1	3	embryonic nail plate morphogenesis	BP	13569	832
GO:1901032	0.175479176223041	0.945704981853963	3	25	negative regulation of response to reactive oxygen species	BP	13569	832
GO:1903206	0.175479176223041	0.945704981853963	3	25	negative regulation of hydrogen peroxide-induced cell death	BP	13569	832
GO:0006631	0.175519441166681	0.878945756745699	21	282	fatty acid metabolic process	BP	13569	832
GO:0010566	0.175627265159619	0.962824469393478	2	13	regulation of ketone biosynthetic process	BP	13569	832
GO:1903400	0.175666637870498	0.988831617455302	1	3	L-arginine transmembrane transport	BP	13569	832
GO:0045415	0.175710573461324	0.988825779279268	1	3	negative regulation of interleukin-8 biosynthetic process	BP	13569	832
GO:0042091	0.175710783567436	0.9888257513563	1	3	interleukin-10 biosynthetic process	BP	13569	832
GO:0045074	0.175710783567436	0.9888257513563	1	3	regulation of interleukin-10 biosynthetic process	BP	13569	832
GO:0043988	0.175800794949031	0.988813785402819	1	3	histone H3-S28 phosphorylation	BP	13569	832
GO:1903288	0.175820947853448	0.988811105354817	1	3	positive regulation of potassium ion import	BP	13569	832
GO:0060023	0.175829151014476	0.988810014351513	1	3	soft palate development	BP	13569	832
GO:0018992	0.175858678524963	0.988806086774121	1	3	germ-line sex determination	BP	13569	832
GO:0072511	0.175946105362426	0.871271109234868	29	408	divalent inorganic cation transport	BP	13569	832
GO:1902809	0.175951051367596	0.988793795024159	1	3	regulation of skeletal muscle fiber differentiation	BP	13569	832
GO:0015942	0.175959176413638	0.988792713499118	1	3	formate metabolic process	BP	13569	832
GO:1900063	0.175960297148811	0.988792564313571	1	3	regulation of peroxisome organization	BP	13569	832
GO:0051958	0.176013218985503	0.988785518443199	1	3	methotrexate transport	BP	13569	832
GO:0019064	0.176024396287053	0.988784030018645	1	3	fusion of virus membrane with host plasma membrane	BP	13569	832
GO:0039663	0.176024396287053	0.988784030018645	1	3	membrane fusion involved in viral entry into host cell	BP	13569	832
GO:0044800	0.176024396287053	0.988784030018645	1	3	multi-organism membrane fusion	BP	13569	832
GO:0072401	0.176052674393445	0.962678467496071	2	13	signal transduction involved in DNA integrity checkpoint	BP	13569	832
GO:0072422	0.176052674393445	0.962678467496071	2	13	signal transduction involved in DNA damage checkpoint	BP	13569	832
GO:1902174	0.176054068272107	0.988780078228419	1	3	positive regulation of keratinocyte apoptotic process	BP	13569	832
GO:2000118	0.176054068272107	0.988780078228419	1	3	regulation of sodium-dependent phosphate transport	BP	13569	832
GO:0071702	0.176093063859144	0.848604686088524	131	2038	organic substance transport	BP	13569	832
GO:0033387	0.176122783686717	0.988770923620759	1	3	putrescine biosynthetic process from ornithine	BP	13569	832
GO:0003051	0.176155742371782	0.988766531256905	1	3	angiotensin-mediated drinking behavior	BP	13569	832
GO:1903596	0.176155742371782	0.988766531256905	1	3	regulation of gap junction assembly	BP	13569	832
GO:1903598	0.176155742371782	0.988766531256905	1	3	positive regulation of gap junction assembly	BP	13569	832
GO:0043316	0.176193854338331	0.988761450953667	1	3	cytotoxic T cell degranulation	BP	13569	832
GO:0007173	0.176275549426301	0.90686580665231	8	90	epidermal growth factor receptor signaling pathway	BP	13569	832
GO:0045196	0.176281649095734	0.988749743196649	1	3	establishment or maintenance of neuroblast polarity	BP	13569	832
GO:0045200	0.176281649095734	0.988749743196649	1	3	establishment of neuroblast polarity	BP	13569	832
GO:2001293	0.176287036282957	0.988749024578756	1	3	malonyl-CoA metabolic process	BP	13569	832
GO:0045226	0.1763706104893	0.988737873083398	1	3	extracellular polysaccharide biosynthetic process	BP	13569	832
GO:0046379	0.1763706104893	0.988737873083398	1	3	extracellular polysaccharide metabolic process	BP	13569	832
GO:0035720	0.176374860011829	0.988737305899039	1	3	intraciliary anterograde transport	BP	13569	832
GO:0035617	0.176378771833327	0.988736783773913	1	3	stress granule disassembly	BP	13569	832
GO:0048319	0.176407666681643	0.98873292666395	1	3	axial mesoderm morphogenesis	BP	13569	832
GO:0097742	0.176407666681643	0.98873292666395	1	3	de novo centriole assembly	BP	13569	832
GO:0098535	0.176407666681643	0.98873292666395	1	3	de novo centriole assembly involved in multi-ciliated epithelial cell differentiation	BP	13569	832
GO:0042726	0.176413522149903	0.988732144942563	1	3	flavin-containing compound metabolic process	BP	13569	832
GO:0008292	0.176417212647104	0.988731652235671	1	3	acetylcholine biosynthetic process	BP	13569	832
GO:1900620	0.176417212647104	0.988731652235671	1	3	acetate ester biosynthetic process	BP	13569	832
GO:0048386	0.176417899130009	0.988731560584161	1	3	positive regulation of retinoic acid receptor signaling pathway	BP	13569	832
GO:0009397	0.176417950203945	0.988731553765325	1	3	folic acid-containing compound catabolic process	BP	13569	832
GO:0042560	0.176417950203945	0.988731553765325	1	3	pteridine-containing compound catabolic process	BP	13569	832
GO:0044805	0.176417950203945	0.988731553765325	1	3	late nucleophagy	BP	13569	832
GO:0072076	0.176417950203945	0.988731553765325	1	3	nephrogenic mesenchyme development	BP	13569	832
GO:1902523	0.176417950203945	0.988731553765325	1	3	positive regulation of protein K63-linked ubiquitination	BP	13569	832
GO:2000766	0.176417950203945	0.988731553765325	1	3	negative regulation of cytoplasmic translation	BP	13569	832
GO:0000973	0.176417950203945	0.988731553765325	1	3	posttranscriptional tethering of RNA polymerase II gene DNA at nuclear periphery	BP	13569	832
GO:0001922	0.176417950203945	0.988731553765325	1	3	B-1 B cell homeostasis	BP	13569	832
GO:0003192	0.176417950203945	0.988731553765325	1	3	mitral valve formation	BP	13569	832
GO:0006083	0.176417950203945	0.988731553765325	1	3	acetate metabolic process	BP	13569	832
GO:0031587	0.176417950203945	0.988731553765325	1	3	positive regulation of inositol 1,4,5-trisphosphate-sensitive calcium-release channel activity	BP	13569	832
GO:0034136	0.176417950203945	0.988731553765325	1	3	negative regulation of toll-like receptor 2 signaling pathway	BP	13569	832
GO:0035622	0.176417950203945	0.988731553765325	1	3	intrahepatic bile duct development	BP	13569	832
GO:0036438	0.176417950203945	0.988731553765325	1	3	maintenance of lens transparency	BP	13569	832
GO:0044339	0.176417950203945	0.988731553765325	1	3	canonical Wnt signaling pathway involved in osteoblast differentiation	BP	13569	832
GO:0044860	0.176417950203945	0.988731553765325	1	3	protein localization to plasma membrane raft	BP	13569	832
GO:0060005	0.176417950203945	0.988731553765325	1	3	vestibular reflex	BP	13569	832
GO:0060018	0.176417950203945	0.988731553765325	1	3	astrocyte fate commitment	BP	13569	832
GO:0061792	0.176417950203945	0.988731553765325	1	3	secretory granule maturation	BP	13569	832
GO:0072093	0.176417950203945	0.988731553765325	1	3	metanephric renal vesicle formation	BP	13569	832
GO:0090526	0.176417950203945	0.988731553765325	1	3	regulation of gluconeogenesis involved in cellular glucose homeostasis	BP	13569	832
GO:0099538	0.176417950203945	0.988731553765325	1	3	synaptic signaling via neuropeptide	BP	13569	832
GO:0099540	0.176417950203945	0.988731553765325	1	3	trans-synaptic signaling by neuropeptide	BP	13569	832
GO:1902856	0.176417950203945	0.988731553765325	1	3	negative regulation of non-motile cilium assembly	BP	13569	832
GO:2000686	0.176417950203945	0.988731553765325	1	3	regulation of rubidium ion transmembrane transporter activity	BP	13569	832
GO:2001013	0.176417950203945	0.988731553765325	1	3	epithelial cell proliferation involved in renal tubule morphogenesis	BP	13569	832
GO:0006309	0.17647314712501	0.962222614265291	2	14	apoptotic DNA fragmentation	BP	13569	832
GO:0042574	0.176777650827809	0.962429104093036	2	13	retinal metabolic process	BP	13569	832
GO:0070509	0.176872728754977	0.916946438948008	6	63	calcium ion import	BP	13569	832
GO:0006882	0.176996275241109	0.945017686686204	3	25	cellular zinc ion homeostasis	BP	13569	832
GO:0042487	0.177125906487789	0.962309071868501	2	13	regulation of odontogenesis of dentin-containing tooth	BP	13569	832
GO:1901386	0.177178693704024	0.962290863930349	2	13	negative regulation of voltage-gated calcium channel activity	BP	13569	832
GO:0051271	0.177497790161908	0.882774765008968	17	224	negative regulation of cellular component movement	BP	13569	832
GO:0036035	0.177580074168663	0.962152295521404	2	13	osteoclast development	BP	13569	832
GO:1904321	0.178047616527494	0.961990618885525	2	13	response to forskolin	BP	13569	832
GO:1904322	0.178047616527494	0.961990618885525	2	13	cellular response to forskolin	BP	13569	832
GO:0046364	0.178104025988867	0.916199110906478	6	63	monosaccharide biosynthetic process	BP	13569	832
GO:0002065	0.178247904800603	0.901478231906128	9	105	columnar/cuboidal epithelial cell differentiation	BP	13569	832
GO:0002792	0.179111876466969	0.89733950453232	10	121	negative regulation of peptide secretion	BP	13569	832
GO:0043931	0.179262448954867	0.961569185013253	2	13	ossification involved in bone maturation	BP	13569	832
GO:0051464	0.179385313914435	0.98694449295638	1	4	positive regulation of cortisol secretion	BP	13569	832
GO:0019722	0.179418630451121	0.891335199798011	12	150	calcium-mediated signaling	BP	13569	832
GO:0001660	0.179476209693205	0.961494829249315	2	13	fever generation	BP	13569	832
GO:2000146	0.179904419386664	0.882578616094403	16	210	negative regulation of cell motility	BP	13569	832
GO:0002828	0.180116145438619	0.943594744316289	3	25	regulation of type 2 immune response	BP	13569	832
GO:0042127	0.180156003511518	0.849435314776493	87	1339	regulation of cell proliferation	BP	13569	832
GO:0065009	0.180297599499351	0.843464779916651	151	2404	regulation of molecular function	BP	13569	832
GO:0097154	0.180548239600341	0.961121022904698	2	13	GABAergic neuron differentiation	BP	13569	832
GO:0046325	0.180557749270126	0.961117700222662	2	13	negative regulation of glucose import	BP	13569	832
GO:0045019	0.180564113592951	0.961115476459663	2	13	negative regulation of nitric oxide biosynthetic process	BP	13569	832
GO:1904406	0.180564113592951	0.961115476459663	2	13	negative regulation of nitric oxide metabolic process	BP	13569	832
GO:0032494	0.18095512031658	0.960978752508237	2	13	response to peptidoglycan	BP	13569	832
GO:0008283	0.181011230234688	0.8465539702857	104	1613	cell proliferation	BP	13569	832
GO:0001570	0.181152285301343	0.914341508119016	6	63	vasculogenesis	BP	13569	832
GO:1901224	0.181295655188774	0.930716359174435	4	37	positive regulation of NIK/NF-kappaB signaling	BP	13569	832
GO:0033059	0.181496506143722	0.930515640486193	4	38	cellular pigmentation	BP	13569	832
GO:0090199	0.181840037501081	0.93007846672372	4	41	regulation of release of cytochrome c from mitochondria	BP	13569	832
GO:0090192	0.181991123554167	0.960615521452085	2	13	regulation of glomerulus development	BP	13569	832
GO:0045918	0.182003645149389	0.986543698165355	1	4	negative regulation of cytolysis	BP	13569	832
GO:0003188	0.182144585876838	0.960561596583155	2	13	heart valve formation	BP	13569	832
GO:0002833	0.182392259582587	0.930041717277479	4	38	positive regulation of response to biotic stimulus	BP	13569	832
GO:0032780	0.183147031916227	0.959879541822288	2	14	negative regulation of ATPase activity	BP	13569	832
GO:0048384	0.183612461985707	0.942151423159921	3	24	retinoic acid receptor signaling pathway	BP	13569	832
GO:0010960	0.184013847896866	0.959902280843966	2	13	magnesium ion homeostasis	BP	13569	832
GO:0007288	0.184058356305379	0.95988652626226	2	13	sperm axoneme assembly	BP	13569	832
GO:0090257	0.184362656322596	0.880995809955151	15	198	regulation of muscle system process	BP	13569	832
GO:0006575	0.184473230106368	0.890410130906016	11	138	cellular modified amino acid metabolic process	BP	13569	832
GO:0072537	0.184523266695677	0.959721807412847	2	13	fibroblast activation	BP	13569	832
GO:0045623	0.184648646380226	0.959677336618616	2	13	negative regulation of T-helper cell differentiation	BP	13569	832
GO:1900407	0.184893014659427	0.911950815034843	6	65	regulation of cellular response to oxidative stress	BP	13569	832
GO:0032735	0.184916954507807	0.941380173269935	3	25	positive regulation of interleukin-12 production	BP	13569	832
GO:0060129	0.185189473233711	0.986047128398706	1	4	thyroid-stimulating hormone-secreting cell differentiation	BP	13569	832
GO:0048747	0.185225054794843	0.919194239399149	5	50	muscle fiber development	BP	13569	832
GO:0010951	0.185354974630907	0.88697617444836	12	154	negative regulation of endopeptidase activity	BP	13569	832
GO:0030511	0.185380228917126	0.941333462875053	3	24	positive regulation of transforming growth factor beta receptor signaling pathway	BP	13569	832
GO:1903846	0.185380228917126	0.941333462875053	3	24	positive regulation of cellular response to transforming growth factor beta stimulus	BP	13569	832
GO:0061737	0.185474352886315	0.986002246942163	1	4	leukotriene signaling pathway	BP	13569	832
GO:2000052	0.185521041929282	0.959367337535461	2	13	positive regulation of non-canonical Wnt signaling pathway	BP	13569	832
GO:0032620	0.18554844082912	0.940931552694688	3	26	interleukin-17 production	BP	13569	832
GO:0008015	0.18561088465385	0.864103002065754	28	398	blood circulation	BP	13569	832
GO:0042149	0.185749657410589	0.928353797803423	4	37	cellular response to glucose starvation	BP	13569	832
GO:0090100	0.185889268654548	0.900471532573147	8	91	positive regulation of transmembrane receptor protein serine/threonine kinase signaling pathway	BP	13569	832
GO:0070948	0.186417233477534	0.985853139908832	1	4	regulation of neutrophil mediated cytotoxicity	BP	13569	832
GO:0070949	0.186417233477534	0.985853139908832	1	4	regulation of neutrophil mediated killing of symbiont cell	BP	13569	832
GO:0071375	0.186570396021063	0.870209212844984	21	284	cellular response to peptide hormone stimulus	BP	13569	832
GO:0097212	0.186601296115393	0.985823931739337	1	4	lysosomal membrane organization	BP	13569	832
GO:0030177	0.186967179299063	0.899751867512123	8	91	positive regulation of Wnt signaling pathway	BP	13569	832
GO:0044406	0.187002459576876	0.958838644817404	2	13	adhesion of symbiont to host	BP	13569	832
GO:2000145	0.187392145996755	0.852683450189232	46	677	regulation of cell motility	BP	13569	832
GO:0060977	0.18739366124091	0.958698552360443	2	13	coronary vasculature morphogenesis	BP	13569	832
GO:0050951	0.188010406081565	0.939937232118524	3	25	sensory perception of temperature stimulus	BP	13569	832
GO:0006760	0.188550639011908	0.939683961978462	3	25	folic acid-containing compound metabolic process	BP	13569	832
GO:0051094	0.188566527782485	0.843735714398481	76	1147	positive regulation of developmental process	BP	13569	832
GO:1901570	0.188613521508747	0.926539902633941	4	40	fatty acid derivative biosynthetic process	BP	13569	832
GO:0006166	0.189244136302792	0.985400922275029	1	4	purine ribonucleoside salvage	BP	13569	832
GO:0006690	0.189348803004879	0.909147897112149	6	66	icosanoid metabolic process	BP	13569	832
GO:0072283	0.189488274572999	0.957598866718633	2	14	metanephric renal vesicle morphogenesis	BP	13569	832
[truncated: 19,545 more rows]
