# Supplementary material for: RNA-sequencing of AVPV and ARH reveals vastly different temporal and transcriptomic responses to estradiol in the female rat hypothalamus
Source: PLoS One. 2021 Aug 18;16(8):e0256148. doi: 10.1371/journal.pone.0256148 (PMC8372949; doi:10.1371/journal.pone.0256148)
Supplement: S17 Table — (CSV) [file pone.0256148.s017.csv]

category	over_represented_pvalue	under_represented_pvalue	numDEInCat	numInCat	term	ontology	numBackground	num.modGenes	geneName	geneID
GO:0051491	0.000238622199131212	0.999975476350116	6	28	positive regulation of filopodium assembly	BP	13569	435	Arpc2,Palm,Fmr1,Gpm6a,Actr3,Wasl	301511,170673,24948,306439,81732,682507
GO:0014835	0.00120036110102385	1	2	2	myoblast differentiation involved in skeletal muscle regeneration	BP	13569	435	Mapk14,Wnt10b	81649,315294
GO:0003420	0.001200416736948	1	2	2	regulation of growth plate cartilage chondrocyte proliferation	BP	13569	435	Carm1,Por	363026,29441
GO:0060996	0.00130194227857592	0.999666553109771	10	96	dendritic spine development	BP	13569	435	Ngef,Fstl4,Palm,Fmr1,Nck2,Il2,Actr3,Mapkapk5,Tsc2,Wasl	246217,303130,170673,24948,316369,116562,81732,498183,24855,682507
GO:0043279	0.00144203303137749	0.999541290356371	13	152	response to alkaloid	BP	13569	435	Tac1,Htr3a,Prkcg,Penk,Fkbp1a,Fancb,Snca,Grin2b,Fmr1,Recql5,Casp3,Ppp2r2a,Plcg1	24806,79246,24681,29237,25639,501552,29219,24410,24948,287834,25402,117104,25738
GO:0046847	0.00158705126120917	0.999705017330465	7	52	filopodium assembly	BP	13569	435	Arpc2,Palm,Fmr1,Sh3bp1,Gpm6a,Actr3,Wasl	301511,170673,24948,300067,306439,81732,682507
GO:0034314	0.0019703344692202	0.999751195735779	5	29	Arp2/3 complex-mediated actin nucleation	BP	13569	435	Wasf1,Arpc2,Arpc1a,Actr3,Wasl	294568,301511,81824,81732,682507
GO:0051489	0.00208712823099973	0.999658408105878	6	41	regulation of filopodium assembly	BP	13569	435	Arpc2,Palm,Fmr1,Gpm6a,Actr3,Wasl	301511,170673,24948,306439,81732,682507
GO:0007059	0.0021888625820498	0.99914168470999	17	236	chromosome segregation	BP	13569	435	Slc25a5,Hfm1,Fancd2,Uvrag,Recql5,Syce3,Sun1,Bag6,Psrc1,Actr3,Akap8l,Smc5,Dscc1,Hnrnpu,Dusp1,Ctcf,Dsn1	25176,690161,312641,308846,287834,689933,360773,94342,691380,81732,299569,293967,299933,117280,114856,83726,499933
GO:0006974	0.00226792020293337	0.998837206179554	31	552	cellular response to DNA damage stimulus	BP	13569	435	Rfc5,Ap1s1,Mapk14,Prkcg,Dgkz,Fancb,Plk5,Ssrp1,Ogg1,Fbxo31,Ddx39b,Rev1,Gtf2h3,Rad52,Fmr1,Fancd2,Uvrag,Tdg,Recql5,Snw1,Usp3,Casp3,Smarcb1,Bag6,Kctd13,Fignl1,Armt1,Smc5,Mcm8,Sgk1,Sirt6	304528,360785,81649,24681,81821,501552,314627,81785,81528,498959,114612,316344,288651,297561,24948,312641,308846,114521,287834,500695,363084,25402,361825,94342,293497,289777,292267,293967,296178,29517,299638
GO:0010273	0.00238558307742035	0.999967591266543	2	4	detoxification of copper ion	BP	13569	435	Mt1,Mt2A	24567,689415
GO:1990169	0.00238558307742035	0.999967591266543	2	4	stress response to copper ion	BP	13569	435	Mt1,Mt2A	24567,689415
GO:0060049	0.00240676484642529	0.999776805214109	4	19	regulation of protein glycosylation	BP	13569	435	Ramp1,Acer2,Pum3,Adnp	58965,313339,499339,64622
GO:0060998	0.00244634386528246	0.99943494149667	8	72	regulation of dendritic spine development	BP	13569	435	Ngef,Fstl4,Palm,Fmr1,Il2,Actr3,Mapkapk5,Tsc2	246217,303130,170673,24948,116562,81732,498183,24855
GO:0031346	0.00261229956598838	0.998795427593764	23	371	positive regulation of cell projection organization	BP	13569	435	Kctd17,Ngf,Cpne6,Arpc2,Ltk,Plk5,Ptpn5,Fbxo31,Palm,Fmr1,Nptn,Epor,Gpm6a,Il2,Prom2,Actr3,Mapkapk5,Adnp,Tsc2,Zfyve27,Sgk1,Wasl,Lcn2	300317,310738,691478,301511,311337,314627,29644,498959,170673,24948,56064,24336,306439,116562,192211,81732,498183,64622,24855,309376,29517,682507,170496
GO:0060913	0.00272491754672122	0.999971872746923	2	3	cardiac cell fate determination	BP	13569	435	Isl1,Sox17	64444,312936
GO:0046928	0.0030938873337033	0.999345007450653	7	61	regulation of neurotransmitter secretion	BP	13569	435	Ngf,Snca,Syt12,Napa,Fmr1,Grik5,Asic1	310738,29219,191595,140673,24948,24407,79123
GO:0046173	0.00315626879869593	0.999434107892133	6	45	polyol biosynthetic process	BP	13569	435	Snca,Ppip5k2,Acer2,Impa2,Got1,Plcg1	29219,501194,313339,282636,24401,25738
GO:0035360	0.00318155181708021	0.999964423744493	2	3	positive regulation of peroxisome proliferator activated receptor signaling pathway	BP	13569	435	Stard10,Cited2	293150,114490
GO:1990414	0.00351759526024215	0.999958568028933	2	3	replication-born double-strand break repair via sister chromatid exchange	BP	13569	435	Fancb,Recql5	501552,287834
GO:0008277	0.00362777554723815	0.999006413026847	9	97	regulation of G-protein coupled receptor protein signaling pathway	BP	13569	435	Necab2,Ramp1,Rgs9,Abhd6,Gpsm1,Snca,Palm,Gipr,Prmt5	170928,58965,29481,305795,246254,29219,170673,25024,364382
GO:1905214	0.00398974456192643	0.999759084253691	3	10	regulation of RNA binding	BP	13569	435	Carm1,Fmr1,Ncbp1	363026,24948,298075
GO:0019751	0.00403244611408753	0.998984481630826	8	78	polyol metabolic process	BP	13569	435	Snca,Ppip5k2,Acer2,Coq2,Degs2,Impa2,Got1,Plcg1	29219,501194,313339,498332,314438,282636,24401,25738
GO:0101023	0.00461795552956907	0.999911815968371	2	4	vascular endothelial cell proliferation	BP	13569	435	Tsc2,Sirt6	24855,299638
GO:1905562	0.00461795552956907	0.999911815968371	2	4	regulation of vascular endothelial cell proliferation	BP	13569	435	Tsc2,Sirt6	24855,299638
GO:0032091	0.0048195150468838	0.998746508316811	8	82	negative regulation of protein binding	BP	13569	435	Carm1,Itgb1bp1,Crtac1,Gpsm1,Isl1,Tdg,Ctnnbip1,Adnp	363026,298914,171438,246254,64444,114521,503000,64622
GO:1900273	0.00485182795837229	0.999443750099063	4	21	positive regulation of long-term synaptic potentiation	BP	13569	435	Ptpn5,Grin2b,Nptn,Nrgn	29644,24410,56064,64356
GO:0060999	0.00554050568128603	0.998876159523653	6	50	positive regulation of dendritic spine development	BP	13569	435	Palm,Fmr1,Il2,Actr3,Mapkapk5,Tsc2	170673,24948,116562,81732,498183,24855
GO:0006281	0.00564034323401176	0.997377717461266	20	328	DNA repair	BP	13569	435	Rfc5,Ap1s1,Prkcg,Fancb,Ssrp1,Ogg1,Rev1,Gtf2h3,Rad52,Fancd2,Uvrag,Tdg,Recql5,Usp3,Smarcb1,Kctd13,Fignl1,Smc5,Mcm8,Sirt6	304528,360785,24681,501552,81785,81528,316344,288651,297561,312641,308846,114521,287834,363084,361825,293497,289777,293967,296178,299638
GO:0006471	0.00574803195326785	0.999304022352536	4	22	protein ADP-ribosylation	BP	13569	435	Art3,Pum3,Adnp,Sirt6	305235,499339,64622,299638
GO:0014048	0.00576698151255169	0.999297126189188	4	23	regulation of glutamate secretion	BP	13569	435	Hrh3,Snca,Grin2b,Npy5r	85268,29219,24410,25340
GO:0045132	0.00596120956676344	0.998569840043664	7	66	meiotic chromosome segregation	BP	13569	435	Hfm1,Fancd2,Syce3,Sun1,Bag6,Actr3,Dsn1	690161,312641,689933,360773,94342,81732,499933
GO:0003419	0.00597285522749315	0.999869628613116	2	4	growth plate cartilage chondrocyte proliferation	BP	13569	435	Carm1,Por	363026,29441
GO:0003308	0.00597992802075314	0.999869393727008	2	4	negative regulation of Wnt signaling pathway involved in heart development	BP	13569	435	Bmp2,Sox17	29373,312936
GO:0032271	0.00603590689477011	0.997821649970422	12	161	regulation of protein polymerization	BP	13569	435	Wasf1,Arpc2,Arpc1a,Snca,Sptbn4,Pik3r2,Nck2,Psrc1,Actr3,Capza2,Sgk1,Wasl	294568,301511,81824,29219,308458,29741,316369,691380,81732,493810,29517,682507
GO:1902275	0.00612487251693043	0.997904760740799	11	137	regulation of chromatin organization	BP	13569	435	Snca,Fmr1,Isl1,Snw1,Jdp2,Smarcb1,Akap8l,Kdm3a,Hnrnpu,Sirt6,Ctcf	29219,24948,64444,500695,116674,361825,299569,312440,117280,299638,83726
GO:0036123	0.00631062527512356	0.9998582486903	2	4	histone H3-K9 dimethylation	BP	13569	435	Smarcb1,Kdm3a	361825,312440
GO:0000280	0.00636060131846059	0.997073863071224	19	309	nuclear division	BP	13569	435	Bora,Mybl2,Hfm1,Cul9,Prdm9,Fancd2,Syce3,Sun1,Bag6,Psrc1,Fbxo43,Actr3,Fignl1,Akap8l,Smc5,Dscc1,Hnrnpu,Dusp1,Dsn1	306102,296344,690161,316228,365155,312641,689933,360773,94342,691380,315034,81732,289777,299569,293967,299933,117280,114856,499933
GO:0045002	0.00637081297351285	0.999856186334664	2	4	double-strand break repair via single-strand annealing	BP	13569	435	Ogg1,Rad52	81528,297561
GO:2000780	0.0066052287694515	0.999498481876158	3	12	negative regulation of double-strand break repair	BP	13569	435	Fancb,Ogg1,Recql5	501552,81528,287834
GO:0016311	0.00661203714657542	0.996816607702302	21	351	dephosphorylation	BP	13569	435	Ppp1cc,Ctdspl,Fkbp1a,Ppp1ca,Ptpn5,Ppp3r1,Lpin3,Csrnp2,Mtmr1,Ppip5k2,Dusp2,Ppp2r2a,Inpp4b,Ptprr,Sympk,Bmp2,Ppp3cc,Impa2,Ppp6r3,Rpap2,Dusp1	24669,301056,25639,24668,29644,29748,362261,315308,317296,501194,311406,117104,116699,94202,292683,29373,171378,282636,309144,305120,114856
GO:0006470	0.00684170095515189	0.997162793282601	15	221	protein dephosphorylation	BP	13569	435	Ppp1cc,Ctdspl,Fkbp1a,Ppp1ca,Ptpn5,Ppp3r1,Mtmr1,Dusp2,Ppp2r2a,Ptprr,Sympk,Ppp3cc,Ppp6r3,Rpap2,Dusp1	24669,301056,25639,24668,29644,29748,317296,311406,117104,94202,292683,171378,309144,305120,114856
GO:0072757	0.00687411236737805	0.999838539870137	2	4	cellular response to camptothecin	BP	13569	435	Fancb,Recql5	501552,287834
GO:0043487	0.00692048991936105	0.998292582905537	7	66	regulation of RNA stability	BP	13569	435	Rbm24,Fmr1,Pabpc4,Noct,Naf1,Rbm10,Hnrnpu	690139,24948,298510,310395,306387,64510,117280
GO:0022618	0.00696111838258035	0.997435822243302	12	173	ribonucleoprotein complex assembly	BP	13569	435	Ddx39b,Ncbp1,Snw1,Noct,Nop2,Naf1,Usp39,Prmt5,Luc7l3,Psip1,Eral1,Eif2d	114612,298075,500695,310395,314969,306387,297336,364382,360602,313323,363646,498225
GO:0010569	0.00703480578561842	0.999092283907236	4	23	regulation of double-strand break repair via homologous recombination	BP	13569	435	Fancb,Recql5,Fignl1,Sirt6	501552,287834,289777,299638
GO:0045010	0.00718141244864362	0.998737222061177	5	38	actin nucleation	BP	13569	435	Wasf1,Arpc2,Arpc1a,Actr3,Wasl	294568,301511,81824,81732,682507
GO:1902903	0.00735357125426879	0.996733163121906	17	269	regulation of supramolecular fiber organization	BP	13569	435	Tac1,Wasf1,Arpc2,Arpc1a,Itgb1bp1,Snca,Sptbn4,Pxn,Sh3bp1,Pik3r2,Eml4,Nck2,Psrc1,Actr3,Capza2,Sgk1,Wasl	24806,294568,301511,81824,298914,29219,308458,360820,300067,29741,313861,316369,691380,81732,493810,29517,682507
GO:2001252	0.00746388889133816	0.997373875863358	11	141	positive regulation of chromosome organization	BP	13569	435	Fmr1,Isl1,Snw1,Naf1,Jdp2,Smarcb1,Mapkapk5,Akap8l,Smc5,Hnrnpu,Sirt6	24948,64444,500695,306387,116674,361825,498183,299569,293967,117280,299638
GO:0045738	0.00777131148622958	0.999363278205604	3	13	negative regulation of DNA repair	BP	13569	435	Fancb,Ogg1,Recql5	501552,81528,287834
GO:0043393	0.00779467701700049	0.996954344838936	13	186	regulation of protein binding	BP	13569	435	Carm1,Ngf,Itgb1bp1,Fkbp1a,Crtac1,Gpsm1,Isl1,Tdg,Ctnnbip1,Actr3,Bmp2,Adnp,Map1lc3b	363026,310738,298914,25639,171438,246254,64444,114521,503000,81732,29373,64622,64862
GO:0051588	0.00787826199475961	0.997999226334735	7	72	regulation of neurotransmitter transport	BP	13569	435	Ngf,Snca,Syt12,Napa,Fmr1,Grik5,Asic1	310738,29219,191595,140673,24948,24407,79123
GO:0006259	0.00789639166584439	0.995452785042859	34	678	DNA metabolic process	BP	13569	435	Mcrs1,Rfc5,Ap1s1,Prkcg,Fancb,Ssrp1,Hfm1,Prdm9,Ogg1,Ddx39b,Rev1,Gtf2h3,Rad52,Fancd2,Uvrag,Tdg,Recql5,Syce3,Naf1,Usp3,Smarcb1,Il2,Kctd13,Prmt5,Fignl1,Mapkapk5,Smc5,Apobec2,Dscc1,Mcm8,Hnrnpu,Sirt6,Dusp1,Ctcf	300222,304528,360785,24681,501552,81785,690161,365155,81528,114612,316344,288651,297561,312641,308846,114521,287834,689933,306387,363084,361825,116562,293497,364382,289777,498183,293967,301226,299933,296178,117280,299638,114856,83726
GO:0006397	0.007899179845444	0.996286315979504	19	319	mRNA processing	BP	13569	435	Carm1,Tsen2,Tut1,Ddx39b,Mbnl2,Fmr1,Tdrd3,Ncbp1,Snw1,Noct,Rbm10,Usp39,Sympk,Prmt5,Phrf1,Akap8l,Luc7l3,Psip1,Hnrnpu	363026,312649,499314,114612,680445,24948,306066,298075,500695,310395,64510,297336,292683,364382,245925,299569,360602,313323,117280
GO:0097501	0.00880107754093144	0.999704061674867	2	6	stress response to metal ion	BP	13569	435	Mt1,Mt2A	24567,689415
GO:0061687	0.00880107754094047	0.999704061674867	2	6	detoxification of inorganic compound	BP	13569	435	Mt1,Mt2A	24567,689415
GO:0098813	0.00922119396348832	0.9963203274698	13	186	nuclear chromosome segregation	BP	13569	435	Hfm1,Fancd2,Syce3,Sun1,Bag6,Psrc1,Actr3,Akap8l,Smc5,Dscc1,Hnrnpu,Dusp1,Dsn1	690161,312641,689933,360773,94342,691380,81732,299569,293967,299933,117280,114856,499933
GO:0003307	0.0100354579173946	0.999667196778066	2	5	regulation of Wnt signaling pathway involved in heart development	BP	13569	435	Bmp2,Sox17	29373,312936
GO:0046834	0.0101677416155967	0.998049822189728	5	39	lipid phosphorylation	BP	13569	435	Dgkz,Dgka,Pik3r2,Ttc7b,Impa2	81821,140866,29741,362768,282636
GO:0051388	0.0102539737510017	0.999656076204428	2	5	positive regulation of neurotrophin TRK receptor signaling pathway	BP	13569	435	Wasf1,Ngf	294568,310738
GO:1900006	0.0104397223022329	0.996885779883033	8	91	positive regulation of dendrite development	BP	13569	435	Fbxo31,Palm,Fmr1,Il2,Actr3,Mapkapk5,Tsc2,Sgk1	498959,170673,24948,116562,81732,498183,24855,29517
GO:2001184	0.0104585980111274	0.999645546896742	2	5	positive regulation of interleukin-12 secretion	BP	13569	435	Mapk14,Lgals9	81649,25476
GO:0007422	0.0106424640921731	0.997501283787512	6	57	peripheral nervous system development	BP	13569	435	Ngf,Ppp3r1,Nab2,Gpc1,Isl1,Cited2	310738,29748,314910,58920,64444,114490
GO:0140013	0.010650505991324	0.99627811580362	10	130	meiotic nuclear division	BP	13569	435	Hfm1,Prdm9,Fancd2,Syce3,Sun1,Bag6,Fbxo43,Actr3,Fignl1,Dsn1	690161,365155,312641,689933,360773,94342,315034,81732,289777,499933
GO:0050773	0.0110040583468013	0.99590405785583	11	150	regulation of dendrite development	BP	13569	435	Carm1,Ngef,Fstl4,Fbxo31,Palm,Fmr1,Il2,Actr3,Mapkapk5,Tsc2,Sgk1	363026,246217,303130,498959,170673,24948,116562,81732,498183,24855,29517
GO:0001706	0.011110300718498	0.99781779444379	5	40	endoderm formation	BP	13569	435	Lamb3,Dusp2,Col7a1,Dusp1,Sox17	305078,311406,301012,114856,312936
GO:0033044	0.0111578520280261	0.994952260794066	16	255	regulation of chromosome organization	BP	13569	435	Mcrs1,Snca,Fmr1,Isl1,Snw1,Naf1,Jdp2,Smarcb1,Mapkapk5,Akap8l,Smc5,Kdm3a,Hnrnpu,Sirt6,Dusp1,Ctcf	300222,29219,24948,64444,500695,306387,116674,361825,498183,299569,293967,312440,117280,299638,114856,83726
GO:0098789	0.0111602682106679	0.999608604369136	2	5	pre-mRNA cleavage required for polyadenylation	BP	13569	435	Tut1,Ncbp1	499314,298075
GO:0071826	0.0111732491923489	0.995612491174366	12	183	ribonucleoprotein complex subunit organization	BP	13569	435	Ddx39b,Ncbp1,Snw1,Noct,Nop2,Naf1,Usp39,Prmt5,Luc7l3,Psip1,Eral1,Eif2d	114612,298075,500695,310395,314969,306387,297336,364382,360602,313323,363646,498225
GO:1901563	0.0111950493938711	0.999606739869557	2	5	response to camptothecin	BP	13569	435	Fancb,Recql5	501552,287834
GO:0046165	0.011322206660375	0.996569591263625	8	94	alcohol biosynthetic process	BP	13569	435	Erlin1,Snca,Por,Ppip5k2,Acer2,Impa2,Got1,Plcg1	293939,29219,29441,501194,313339,282636,24401,25738
GO:0000245	0.0114278477548556	0.997731876531291	5	42	spliceosomal complex assembly	BP	13569	435	Ddx39b,Ncbp1,Usp39,Luc7l3,Psip1	114612,298075,297336,360602,313323
GO:2000779	0.0114993028683848	0.997718013852798	5	41	regulation of double-strand break repair	BP	13569	435	Fancb,Ogg1,Recql5,Fignl1,Sirt6	501552,81528,287834,289777,299638
GO:0051052	0.0117612983679889	0.99424338414006	19	329	regulation of DNA metabolic process	BP	13569	435	Mcrs1,Rfc5,Prkcg,Fancb,Prdm9,Ogg1,Ddx39b,Rad52,Recql5,Naf1,Il2,Kctd13,Prmt5,Fignl1,Mapkapk5,Dscc1,Hnrnpu,Sirt6,Dusp1	300222,304528,24681,501552,365155,81528,114612,297561,287834,306387,116562,293497,364382,289777,498183,299933,117280,299638,114856
GO:0046184	0.0119033410127157	0.998829234960386	3	15	aldehyde biosynthetic process	BP	13569	435	Cacna1h,Bmp2,Kdm3a	114862,29373,312440
GO:0036018	0.0120099211581861	0.99952459649018	2	6	cellular response to erythropoietin	BP	13569	435	Epor,Mt2A	24336,689415
GO:0051589	0.012046603641026	0.998809865319968	3	15	negative regulation of neurotransmitter transport	BP	13569	435	Snca,Fmr1,Asic1	29219,24948,79123
GO:0000018	0.0127349016680794	0.996888478108713	6	58	regulation of DNA recombination	BP	13569	435	Fancb,Prdm9,Recql5,Il2,Fignl1,Sirt6	501552,365155,287834,116562,289777,299638
GO:0110053	0.0128534432451417	0.994640876235577	13	198	regulation of actin filament organization	BP	13569	435	Tac1,Wasf1,Arpc2,Arpc1a,Itgb1bp1,Sptbn4,Pxn,Sh3bp1,Pik3r2,Nck2,Actr3,Capza2,Wasl	24806,294568,301511,81824,298914,308458,360820,300067,29741,316369,81732,493810,682507
GO:1902369	0.0131586828821345	0.997295175024575	5	42	negative regulation of RNA catabolic process	BP	13569	435	Fmr1,Noct,Naf1,Rbm10,Hnrnpu	24948,310395,306387,64510,117280
GO:2000278	0.0132118404587716	0.995885976396486	8	94	regulation of DNA biosynthetic process	BP	13569	435	Mcrs1,Rfc5,Ddx39b,Naf1,Mapkapk5,Dscc1,Hnrnpu,Dusp1	300222,304528,114612,306387,498183,299933,117280,114856
GO:0043488	0.0135556059523521	0.996642494512106	6	58	regulation of mRNA stability	BP	13569	435	Rbm24,Fmr1,Pabpc4,Noct,Rbm10,Hnrnpu	690139,24948,298510,310395,64510,117280
GO:1905244	0.0137613506071575	0.999414670289497	2	6	regulation of modification of synaptic structure	BP	13569	435	Gripap1,Fmr1	116493,24948
GO:0031056	0.0141794685594892	0.995150081164522	9	115	regulation of histone modification	BP	13569	435	Snca,Fmr1,Isl1,Snw1,Jdp2,Smarcb1,Akap8l,Kdm3a,Ctcf	29219,24948,64444,500695,116674,361825,299569,312440,83726
GO:0008064	0.0144105756642286	0.994716751237196	10	138	regulation of actin polymerization or depolymerization	BP	13569	435	Wasf1,Arpc2,Arpc1a,Sptbn4,Sh3bp1,Pik3r2,Nck2,Actr3,Capza2,Wasl	294568,301511,81824,308458,300067,29741,316369,81732,493810,682507
GO:0030832	0.0144105756642286	0.994716751237196	10	138	regulation of actin filament length	BP	13569	435	Wasf1,Arpc2,Arpc1a,Sptbn4,Sh3bp1,Pik3r2,Nck2,Actr3,Capza2,Wasl	294568,301511,81824,308458,300067,29741,316369,81732,493810,682507
GO:1903046	0.0145008959871903	0.994680742771905	10	136	meiotic cell cycle process	BP	13569	435	Hfm1,Prdm9,Fancd2,Syce3,Sun1,Bag6,Fbxo43,Actr3,Fignl1,Dsn1	690161,365155,312641,689933,360773,94342,315034,81732,289777,499933
GO:0043412	0.0145099106594489	0.989164124969299	118	3012	macromolecule modification	BP	13569	435	Necab2,Carm1,Mkrn1,Ramp1,Ppp1cc,Mcrs1,Ngf,Ctdspl,Traip,Ap1s1,Dpagt1,Tpd52l1,Mapk14,Tyw5,Vipas39,Sec1,Prkcg,Itgb1bp1,Map2k6,Pop5,Ppil4,Pkig,Fkbp1a,Tgm1,Stk32c,Ltk,Cops7a,Ppp1ca,Pcmtd1,Plk5,Pask,Snca,Ptpn5,Ppp3r1,Cul9,Sptbn4,Prdm9,Mmd,Fbxo31,Gtf2h3,Grin2b,Cop1,Cdk20,Camk1g,Nab2,Fmr1,Mgat4b,Isl1,Pxn,Uvrag,Mtmr1,Zmynd11,Tdg,Tdrd3,Mok,Mettl6,Zbed3,Por,Art3,Pik3r2,Snw1,Acer2,Nptn,Map3k12,Nck2,Pum3,Nop2…	170928,363026,296988,58965,24669,300222,310738,301056,367167,360785,300668,689256,81649,301419,681989,308586,24681,298914,114495,117241,361449,266709,25639,60335,365381,311337,312710,24668,366300,314627,301617,29219,29644,29748,316228,308458,365155,303439,498959,288651,24410,360860,364666,171358,314910,24948,303100,64444,360820,308846,317296,291259,114521,306066,362787,290564,361881,29441,305235,…
GO:0090400	0.0157998344216248	0.999276897232006	2	6	stress-induced premature senescence	BP	13569	435	Mapk14,Mapkapk5	81649,498183
GO:0006282	0.0159535276832939	0.995335942555296	7	79	regulation of DNA repair	BP	13569	435	Prkcg,Fancb,Ogg1,Rad52,Recql5,Fignl1,Sirt6	24681,501552,81528,297561,287834,289777,299638
GO:0048550	0.0160017455167951	0.999262697233361	2	6	negative regulation of pinocytosis	BP	13569	435	Prom2,Tsc2	192211,24855
GO:0030833	0.0160126380229625	0.994402301899123	9	121	regulation of actin filament polymerization	BP	13569	435	Wasf1,Arpc2,Arpc1a,Sptbn4,Pik3r2,Nck2,Actr3,Capza2,Wasl	294568,301511,81824,308458,29741,316369,81732,493810,682507
GO:0010976	0.0162918207693013	0.992101473181124	17	291	positive regulation of neuron projection development	BP	13569	435	Ngf,Cpne6,Ltk,Plk5,Ptpn5,Fbxo31,Palm,Fmr1,Nptn,Epor,Il2,Actr3,Mapkapk5,Adnp,Tsc2,Zfyve27,Sgk1	310738,691478,311337,314627,29644,498959,170673,24948,56064,24336,116562,81732,498183,64622,24855,309376,29517
GO:0060136	0.0162962955480583	0.999241807183217	2	6	embryonic process involved in female pregnancy	BP	13569	435	Junb,Cited2	24517,114490
GO:2000042	0.0163872041582707	0.999235318059301	2	6	negative regulation of double-strand break repair via homologous recombination	BP	13569	435	Fancb,Recql5	501552,287834
GO:1901385	0.0173150590816766	0.996986080642875	4	33	regulation of voltage-gated calcium channel activity	BP	13569	435	Rem2,Fmr1,Cacnb1,Cacnb3	64626,24948,50688,25297
GO:0014047	0.0177854066479769	0.996894453260588	4	31	glutamate secretion	BP	13569	435	Hrh3,Snca,Grin2b,Npy5r	85268,29219,24410,25340
GO:0120034	0.0179440572326685	0.994619178831997	7	83	positive regulation of plasma membrane bounded cell projection assembly	BP	13569	435	Kctd17,Arpc2,Palm,Fmr1,Gpm6a,Actr3,Wasl	300317,301511,170673,24948,306439,81732,682507
GO:0036017	0.018263401426799	0.999012501343716	2	8	response to erythropoietin	BP	13569	435	Epor,Mt2A	24336,689415
GO:0045666	0.0185923001637191	0.990273793470757	20	365	positive regulation of neuron differentiation	BP	13569	435	Ngf,Cpne6,Foxg1,Ltk,Plk5,Ptpn5,Mmd,Fbxo31,Palm,Fmr1,Nptn,Epor,Il2,Actr3,Bmp2,Mapkapk5,Adnp,Tsc2,Zfyve27,Sgk1	310738,691478,24370,311337,314627,29644,303439,498959,170673,24948,56064,24336,116562,81732,29373,498183,64622,24855,309376,29517
GO:0000724	0.0186131533331282	0.994380194776144	7	82	double-strand break repair via homologous recombination	BP	13569	435	Fancb,Rad52,Recql5,Fignl1,Smc5,Mcm8,Sirt6	501552,297561,287834,289777,293967,296178,299638
GO:0000725	0.0186131533331282	0.994380194776144	7	82	recombinational repair	BP	13569	435	Fancb,Rad52,Recql5,Fignl1,Smc5,Mcm8,Sirt6	501552,297561,287834,289777,293967,296178,299638
GO:0033043	0.0188790898751859	0.987702458771173	44	979	regulation of organelle organization	BP	13569	435	Tac1,Kctd17,Mcrs1,Wasf1,Bora,Arpc2,Arpc1a,Itgb1bp1,Snca,Ptpn5,Chmp3,Slc25a5,Cul9,Sptbn4,Prdm9,Fmr1,Isl1,Pxn,Grik5,Sh3bp1,Zbed3,Pik3r2,Snw1,Eml4,Nck2,Naf1,Jdp2,Smarcb1,Psrc1,Tbc1d8,Fbxo43,Actr3,Vdac1,Mapkapk5,Capza2,Akap8l,Smc5,Kdm3a,Sgk1,Hnrnpu,Sirt6,Dusp1,Wasl,Ctcf	24806,300317,300222,294568,306102,301511,81824,298914,29219,29644,282834,25176,316228,308458,365155,24948,64444,360820,24407,300067,361881,29741,500695,313861,316369,306387,116674,361825,691380,680133,315034,81732,83529,498183,493810,299569,293967,312440,29517,117280,299638,114856,682507,83726
GO:0006479	0.0193711393593915	0.993006182030304	9	122	protein methylation	BP	13569	435	Carm1,Pcmtd1,Prdm9,Snw1,Smarcb1,Prmt5,Armt1,Kdm3a,Ctcf	363026,366300,365155,500695,361825,364382,292267,312440,83726
GO:0008213	0.0193711393593915	0.993006182030304	9	122	protein alkylation	BP	13569	435	Carm1,Pcmtd1,Prdm9,Snw1,Smarcb1,Prmt5,Armt1,Kdm3a,Ctcf	363026,366300,365155,500695,361825,364382,292267,312440,83726
GO:0043278	0.0194224365252997	0.995553314742535	5	49	response to morphine	BP	13569	435	Tac1,Prkcg,Penk,Ppp2r2a,Plcg1	24806,24681,29237,117104,25738
GO:0051258	0.0194859286530778	0.991407071334555	13	211	protein polymerization	BP	13569	435	Wasf1,Arpc2,Arpc1a,Snca,Chmp3,Sptbn4,Pik3r2,Nck2,Psrc1,Actr3,Capza2,Sgk1,Wasl	294568,301511,81824,29219,282834,308458,29741,316369,691380,81732,493810,29517,682507
GO:1900262	0.0196490150056488	0.998935293359497	2	7	regulation of DNA-directed DNA polymerase activity	BP	13569	435	Rfc5,Dscc1	304528,299933
GO:1900264	0.0196490150056488	0.998935293359497	2	7	positive regulation of DNA-directed DNA polymerase activity	BP	13569	435	Rfc5,Dscc1	304528,299933
GO:1905269	0.0198932984154683	0.993910052258131	7	83	positive regulation of chromatin organization	BP	13569	435	Fmr1,Isl1,Snw1,Jdp2,Smarcb1,Akap8l,Sirt6	24948,64444,500695,116674,361825,299569,299638
GO:0048011	0.0199413358209806	0.996386744285321	4	32	neurotrophin TRK receptor signaling pathway	BP	13569	435	Wasf1,Ngf,Casp3,Zfyve27	294568,310738,25402,309376
GO:0060911	0.0202036288743341	0.99888883377109	2	7	cardiac cell fate commitment	BP	13569	435	Isl1,Sox17	64444,312936
GO:0098787	0.0205050682551315	0.998863286897386	2	7	mRNA cleavage involved in mRNA processing	BP	13569	435	Tut1,Ncbp1	499314,298075
GO:2000601	0.0205773402275386	0.99885713113421	2	7	positive regulation of Arp2/3 complex-mediated actin nucleation	BP	13569	435	Wasf1,Wasl	294568,682507
GO:0010835	0.0209902106708391	0.998821738094685	2	7	regulation of protein ADP-ribosylation	BP	13569	435	Pum3,Adnp	499339,64622
GO:0035358	0.0211074744744385	0.998811615613621	2	7	regulation of peroxisome proliferator activated receptor signaling pathway	BP	13569	435	Stard10,Cited2	293150,114490
GO:0003417	0.0216034752237497	0.997272037753987	3	18	growth plate cartilage development	BP	13569	435	Carm1,Col9a1,Por	363026,305104,29441
GO:0061763	0.0220761380831093	1	1	1	multivesicular body-lysosome fusion	BP	13569	435	Chmp3	282834
GO:1905216	0.0221936070255719	0.998716398753447	2	7	positive regulation of RNA binding	BP	13569	435	Fmr1,Ncbp1	24948,298075
GO:0016071	0.0225443931047499	0.9873990495398	23	451	mRNA metabolic process	BP	13569	435	Carm1,Rbm24,Tsen2,Tut1,Ddx39b,Mbnl2,Fmr1,Tdrd3,Ncbp1,Snw1,Pabpc4,Noct,Rbm10,Usp39,Sympk,Prmt5,Phrf1,Akap8l,Luc7l3,Psip1,Apobec2,Hnrnpu,Sox17	363026,690139,312649,499314,114612,680445,24948,306066,298075,500695,298510,310395,64510,297336,292683,364382,245925,299569,360602,313323,301226,117280,312936
GO:0090501	0.022773109215367	0.99281385098055	7	90	RNA phosphodiester bond hydrolysis	BP	13569	435	Tsen2,Pop5,Tut1,Ncbp1,Toe1,Noct,Bms1	312649,117241,499314,298075,298443,310395,362426
GO:0014072	0.0228754451608076	0.994526339253866	5	51	response to isoquinoline alkaloid	BP	13569	435	Tac1,Prkcg,Penk,Ppp2r2a,Plcg1	24806,24681,29237,117104,25738
GO:0051321	0.0228934010871317	0.990487897050165	11	167	meiotic cell cycle	BP	13569	435	Hfm1,Prdm9,Fancd2,Syce3,Sun1,Bag6,Fbxo43,Actr3,Fignl1,Dusp1,Dsn1	690161,365155,312641,689933,360773,94342,315034,81732,289777,114856,499933
GO:0048285	0.0233065368698584	0.987733376695264	19	352	organelle fission	BP	13569	435	Bora,Mybl2,Hfm1,Cul9,Prdm9,Fancd2,Syce3,Sun1,Bag6,Psrc1,Fbxo43,Actr3,Fignl1,Akap8l,Smc5,Dscc1,Hnrnpu,Dusp1,Dsn1	306102,296344,690161,316228,365155,312641,689933,360773,94342,691380,315034,81732,289777,299569,293967,299933,117280,114856,499933
GO:1901019	0.0236412356410918	0.993309285118319	6	71	regulation of calcium ion transmembrane transporter activity	BP	13569	435	Rem2,Fkbp1a,Fmr1,Cacnb1,Cacnb3,Plcg1	64626,25639,24948,50688,25297,25738
GO:0055008	0.0236685633827039	0.994286483558184	5	51	cardiac muscle tissue morphogenesis	BP	13569	435	Fkbp1a,Isl1,Myh7,Bmp2,Sirt6	25639,64444,29557,29373,299638
GO:0006310	0.0237083477832372	0.990094329536885	11	169	DNA recombination	BP	13569	435	Fancb,Hfm1,Prdm9,Rad52,Recql5,Syce3,Il2,Fignl1,Smc5,Mcm8,Sirt6	501552,690161,365155,297561,287834,689933,116562,289777,293967,296178,299638
GO:0043489	0.0238340960593475	0.995430209771461	4	33	RNA stabilization	BP	13569	435	Noct,Naf1,Rbm10,Hnrnpu	310395,306387,64510,117280
GO:2001020	0.0240025343819975	0.990443663355415	10	149	regulation of response to DNA damage stimulus	BP	13569	435	Prkcg,Fancb,Ogg1,Ddx39b,Rad52,Fmr1,Recql5,Fignl1,Armt1,Sirt6	24681,501552,81528,114612,297561,24948,287834,289777,292267,299638
GO:0007049	0.0241242938888342	0.983814138836094	47	1074	cell cycle	BP	13569	435	Ngf,Ctdspl,Bora,Tpd52l1,Mapk14,Foxg1,Map2k6,Tgm1,Dgkz,Plk5,Mybl2,Chmp3,Hfm1,Cul9,Prdm9,Fbxo31,Ddx39b,Cdk20,Fancd2,Uvrag,Recql5,Wnt10b,Syce3,Sun1,Usp3,Casp3,Trrap,Bag6,Ppp2r2a,Psrc1,Junb,Hpgd,Fbxo43,Actr3,Bmp2,Fignl1,Dynlt3,Cited2,Akap8l,Smc5,Dscc1,Tsc2,Sgk1,Hnrnpu,Dusp1,Wasl,Dsn1	310738,301056,306102,689256,81649,24370,114495,60335,81821,314627,296344,282834,690161,316228,365155,498959,114612,364666,312641,308846,287834,315294,689933,360773,363084,25402,288471,94342,117104,691380,24517,79242,315034,81732,29373,289777,363448,114490,299569,293967,299933,24855,29517,117280,114856,682507,499933
GO:0006396	0.0246245480809192	0.985165607600178	29	615	RNA processing	BP	13569	435	Carm1,Tyw5,Tsen2,Pop5,Tut1,Ddx39b,Mbnl2,Fmr1,Tdrd3,Mettl6,Ncbp1,Snw1,Toe1,Noct,Nop2,Naf1,Trmt6,Rbm10,Usp39,Sympk,Prmt5,Phrf1,Akap8l,Luc7l3,Psip1,Adat1,Bms1,Ddx27,Hnrnpu	363026,301419,312649,117241,499314,114612,680445,24948,306066,290564,298075,500695,298443,310395,314969,306387,311441,64510,297336,292683,364382,245925,299569,360602,313323,690810,362426,362274,117280
GO:0060350	0.0248339459478342	0.993943054207433	5	49	endochondral bone morphogenesis	BP	13569	435	Carm1,Col9a1,Dlx5,Nab2,Por	363026,305104,25431,314910,29441
GO:0030041	0.0251137036869382	0.990501484667924	9	131	actin filament polymerization	BP	13569	435	Wasf1,Arpc2,Arpc1a,Sptbn4,Pik3r2,Nck2,Actr3,Capza2,Wasl	294568,301511,81824,308458,29741,316369,81732,493810,682507
GO:1901617	0.025686916375168	0.989130406516263	11	173	organic hydroxy compound biosynthetic process	BP	13569	435	Erlin1,Snca,Cacna1h,Por,Ppip5k2,Acer2,Bmp2,Impa2,Got1,Plcg1,Pltp	293939,29219,114862,29441,501194,313339,29373,282636,24401,25738,296371
GO:0006054	0.0258716154490576	0.998314491185572	2	8	N-acetylneuraminate metabolic process	BP	13569	435	Gne,Npl	114711,304860
GO:0007129	0.0259402083935646	0.994874205208553	4	35	synapsis	BP	13569	435	Fancd2,Syce3,Sun1,Bag6	312641,689933,360773,94342
GO:0007291	0.0261863606543414	1	1	1	sperm individualization	BP	13569	435	Spem1	691981
GO:0007349	0.0261863606543414	1	1	1	cellularization	BP	13569	435	Spem1	691981
GO:0014050	0.0262664990269456	0.998274736409245	2	8	negative regulation of glutamate secretion	BP	13569	435	Hrh3,Npy5r	85268,25340
GO:1900271	0.0266527401064371	0.994700106699679	4	34	regulation of long-term synaptic potentiation	BP	13569	435	Ptpn5,Grin2b,Nptn,Nrgn	29644,24410,56064,64356
GO:0034650	0.0267983807677967	0.998220664605072	2	8	cortisol metabolic process	BP	13569	435	Cacna1h,Bmp2	114862,29373
GO:0034651	0.0267983807677967	0.998220664605072	2	8	cortisol biosynthetic process	BP	13569	435	Cacna1h,Bmp2	114862,29373
GO:0031344	0.0269424265526615	0.983647159879122	29	602	regulation of cell projection organization	BP	13569	435	Carm1,Kctd17,Ngf,Cpne6,Ngef,Arpc2,Chn1,Fstl4,Ltk,Plk5,Ptpn5,Fbxo31,Palm,Grin2b,Fmr1,Nptn,Epor,Gpm6a,Il2,Prom2,Actr3,Mapkapk5,Adnp,Tbx6,Tsc2,Zfyve27,Sgk1,Wasl,Lcn2	363026,300317,310738,691478,246217,301511,84030,303130,311337,314627,29644,498959,170673,24410,24948,56064,24336,306439,116562,192211,81732,498183,64622,365371,24855,309376,29517,682507,170496
GO:0032455	0.0269472716766098	1	1	1	nerve growth factor processing	BP	13569	435	Ngf	310738
GO:0048524	0.0270758905611129	0.992092027385423	6	72	positive regulation of viral process	BP	13569	435	Chmp3,Fmr1,Tmem250,Snw1,Smarcb1,Lgals9	282834,24948,499758,500695,361825,25476
GO:0030838	0.0273100052609312	0.992007885114066	6	72	positive regulation of actin filament polymerization	BP	13569	435	Wasf1,Arpc2,Arpc1a,Nck2,Actr3,Wasl	294568,301511,81824,316369,81732,682507
GO:0008211	0.0273779753755528	0.996148508912954	3	21	glucocorticoid metabolic process	BP	13569	435	Cacna1h,Bmp2,Serpina6	114862,29373,299270
GO:0003306	0.0274102371168653	0.998157723025429	2	8	Wnt signaling pathway involved in heart development	BP	13569	435	Bmp2,Sox17	29373,312936
GO:2001182	0.0274562573631534	0.998152957120231	2	8	regulation of interleukin-12 secretion	BP	13569	435	Mapk14,Lgals9	81649,25476
GO:0045589	0.0274850629433663	0.996127626288543	3	21	regulation of regulatory T cell differentiation	BP	13569	435	Fancd2,Il2,Lgals9	312641,116562,25476
GO:0006020	0.0276149708003411	0.998136486581668	2	8	inositol metabolic process	BP	13569	435	Ppip5k2,Impa2	501194,282636
GO:0010459	0.0276248831018262	0.998044351366357	2	10	negative regulation of heart rate	BP	13569	435	Tac1,Sptbn4	24806,308458
GO:0042118	0.0279358578302851	0.998103025753437	2	8	endothelial cell activation	BP	13569	435	Prmt5,Apold1	364382,444983
GO:0072657	0.0279828652074893	0.984706695407601	20	391	protein localization to membrane	BP	13569	435	Necab2,Ramp1,Arpc2,Itgb1bp1,Gripap1,Sptbn4,Palm,Grin2b,Cacnb1,Grik5,Pik3r2,Cacnb3,Ttc7b,Bag6,Gphn,Actr3,Kcnip4,Tulp2,Tsc2,Zfyve27	170928,58965,301511,298914,116493,308458,170673,24410,50688,24407,29741,25297,362768,94342,64845,81732,259243,361576,24855,309376
GO:0051585	0.0282178052826397	1	1	1	negative regulation of dopamine uptake involved in synaptic transmission	BP	13569	435	Snca	29219
GO:0051620	0.0282178052826397	1	1	1	norepinephrine uptake	BP	13569	435	Snca	29219
GO:0051621	0.0282178052826397	1	1	1	regulation of norepinephrine uptake	BP	13569	435	Snca	29219
GO:0051622	0.0282178052826397	1	1	1	negative regulation of norepinephrine uptake	BP	13569	435	Snca	29219
GO:0051945	0.0282178052826397	1	1	1	negative regulation of catecholamine uptake involved in synaptic transmission	BP	13569	435	Snca	29219
GO:1903282	0.0282178052826397	1	1	1	regulation of glutathione peroxidase activity	BP	13569	435	Snca	29219
GO:1903284	0.0282178052826397	1	1	1	positive regulation of glutathione peroxidase activity	BP	13569	435	Snca	29219
GO:1903285	0.0282178052826397	1	1	1	positive regulation of hydrogen peroxide catabolic process	BP	13569	435	Snca	29219
GO:2000470	0.0282178052826397	1	1	1	positive regulation of peroxidase activity	BP	13569	435	Snca	29219
GO:0006638	0.0283208900243103	0.990647669148155	7	92	neutral lipid metabolic process	BP	13569	435	Ppp1cc,Abhd6,Dgkz,Ppp1ca,Snca,Dgka,Lpin3	24669,305795,81821,24668,29219,140866,362261
GO:0021772	0.0283981028014706	0.994218908977104	4	36	olfactory bulb development	BP	13569	435	Dlx5,Crtac1,Agtpbp1,Arx	25431,171438,290986,317268
GO:1902415	0.0285204361671912	0.998041518330907	2	8	regulation of mRNA binding	BP	13569	435	Carm1,Fmr1	363026,24948
GO:0042374	0.0286151627106704	1	1	1	phylloquinone metabolic process	BP	13569	435	Cbr3	304078
GO:0042376	0.0286151627106704	1	1	1	phylloquinone catabolic process	BP	13569	435	Cbr3	304078
GO:1901662	0.0286151627106704	1	1	1	quinone catabolic process	BP	13569	435	Cbr3	304078
GO:0018393	0.0288627323261249	0.988820258403238	9	129	internal peptidyl-lysine acetylation	BP	13569	435	Mcrs1,Snca,Isl1,Por,Trrap,Smarcb1,Bag6,Pcgf2,Ctcf	300222,29219,64444,29441,288471,361825,94342,287662,83726
GO:0015701	0.0293968067637245	0.995770912822247	3	20	bicarbonate transport	BP	13569	435	Slc4a3,Slc4a11,Slc26a10	24781,311423,366909
GO:0071294	0.0294997346979867	0.997836310870269	2	10	cellular response to zinc ion	BP	13569	435	Mt1,Mt2A	24567,689415
GO:0051042	0.029738961422167	1	1	1	negative regulation of calcium-independent cell-cell adhesion	BP	13569	435	Bmp2	29373
GO:0060804	0.029738961422167	1	1	1	positive regulation of Wnt signaling pathway by BMP signaling pathway	BP	13569	435	Bmp2	29373
GO:1901291	0.029738961422167	1	1	1	negative regulation of double-strand break repair via single-strand annealing	BP	13569	435	Ogg1	81528
GO:0006913	0.0299760182097668	0.983775287875332	19	363	nucleocytoplasmic transport	BP	13569	435	Ppp1cc,Mapk14,Pkig,Nup107,Ptpn5,Ppp3r1,Ogg1,Ddx39b,Gpn3,Ncbp1,Pik3r2,Ranbp17,Ltv1,Inpp4b,Rita1,Lgals9,Akap8l,Tsc2,Zfp384	24669,81649,266709,116555,29644,29748,81528,114612,360810,298075,29741,303029,361452,116699,288683,25476,299569,24855,171018
GO:0006873	0.0305905192552126	0.981945941212609	25	525	cellular ion homeostasis	BP	13569	435	Tac1,Kctd17,Ngf,Tbxa2r,Hrh3,Fkbp1a,Slc4a3,Snca,Slc4a11,Grin2b,Mt1,Cacnb3,Nptn,Gipr,Sypl2,Epor,Slc26a10,Inpp4b,Il2,Mt2A,Gpcpd1,Tmem175,Kng1,Sgk1,Plcg1	24806,300317,310738,24816,85268,25639,24781,29219,311423,24410,24567,25297,56064,25024,362018,24336,366909,116699,116562,689415,362219,305623,288001,29517,25738
GO:0070192	0.030622881774432	0.99207806164646	5	53	chromosome organization involved in meiotic cell cycle	BP	13569	435	Fancd2,Syce3,Sun1,Bag6,Dsn1	312641,689933,360773,94342,499933
GO:0006464	0.0308697733320602	0.976336910117521	110	2861	cellular protein modification process	BP	13569	435	Necab2,Carm1,Mkrn1,Ramp1,Ppp1cc,Mcrs1,Ngf,Ctdspl,Traip,Ap1s1,Dpagt1,Tpd52l1,Mapk14,Vipas39,Sec1,Prkcg,Itgb1bp1,Map2k6,Pop5,Ppil4,Pkig,Fkbp1a,Tgm1,Stk32c,Ltk,Cops7a,Ppp1ca,Pcmtd1,Plk5,Pask,Snca,Ptpn5,Ppp3r1,Cul9,Sptbn4,Prdm9,Mmd,Fbxo31,Gtf2h3,Grin2b,Cop1,Cdk20,Camk1g,Nab2,Fmr1,Mgat4b,Isl1,Pxn,Uvrag,Mtmr1,Zmynd11,Mok,Zbed3,Por,Art3,Pik3r2,Snw1,Acer2,Nptn,Map3k12,Nck2,Pum3,Epor,Dusp2,Usp3,Casp3,Trra…	170928,363026,296988,58965,24669,300222,310738,301056,367167,360785,300668,689256,81649,681989,308586,24681,298914,114495,117241,361449,266709,25639,60335,365381,311337,312710,24668,366300,314627,301617,29219,29644,29748,316228,308458,365155,303439,498959,288651,24410,360860,364666,171358,314910,24948,303100,64444,360820,308846,317296,291259,362787,361881,29441,305235,29741,500695,313339,56064,25…
GO:0036211	0.0308697733320602	0.976336910117521	110	2861	protein modification process	BP	13569	435	Necab2,Carm1,Mkrn1,Ramp1,Ppp1cc,Mcrs1,Ngf,Ctdspl,Traip,Ap1s1,Dpagt1,Tpd52l1,Mapk14,Vipas39,Sec1,Prkcg,Itgb1bp1,Map2k6,Pop5,Ppil4,Pkig,Fkbp1a,Tgm1,Stk32c,Ltk,Cops7a,Ppp1ca,Pcmtd1,Plk5,Pask,Snca,Ptpn5,Ppp3r1,Cul9,Sptbn4,Prdm9,Mmd,Fbxo31,Gtf2h3,Grin2b,Cop1,Cdk20,Camk1g,Nab2,Fmr1,Mgat4b,Isl1,Pxn,Uvrag,Mtmr1,Zmynd11,Mok,Zbed3,Por,Art3,Pik3r2,Snw1,Acer2,Nptn,Map3k12,Nck2,Pum3,Epor,Dusp2,Usp3,Casp3,Trra…	170928,363026,296988,58965,24669,300222,310738,301056,367167,360785,300668,689256,81649,681989,308586,24681,298914,114495,117241,361449,266709,25639,60335,365381,311337,312710,24668,366300,314627,301617,29219,29644,29748,316228,308458,365155,303439,498959,288651,24410,360860,364666,171358,314910,24948,303100,64444,360820,308846,317296,291259,362787,361881,29441,305235,29741,500695,313339,56064,25…
GO:0007204	0.031073321431538	0.984908441099186	14	254	positive regulation of cytosolic calcium ion concentration	BP	13569	435	Tac1,Ngf,Tbxa2r,Hrh3,Fkbp1a,Snca,Grin2b,Cacnb3,Nptn,Gipr,Epor,Il2,Kng1,Plcg1	24806,310738,24816,85268,25639,29219,24410,25297,56064,25024,24336,116562,288001,25738
GO:0032272	0.0311773389410562	0.991888979813993	5	54	negative regulation of protein polymerization	BP	13569	435	Arpc2,Snca,Sptbn4,Capza2,Sgk1	301511,29219,308458,493810,29517
GO:0060359	0.0312213436841182	0.987008967376645	10	157	response to ammonium ion	BP	13569	435	Tac1,Htr3a,Prkcg,Penk,Snca,Grin2b,Fmr1,Casp3,Ppp2r2a,Plcg1	24806,79246,24681,29237,29219,24410,24948,25402,117104,25738
GO:0002675	0.0314382275324542	0.995276121785921	3	24	positive regulation of acute inflammatory response	BP	13569	435	Tac1,F12,Npy5r	24806,306761,25340
GO:0097376	0.0314468357894563	1	1	1	interneuron axon guidance	BP	13569	435	Dlx5	25431
GO:0016571	0.0314624944304992	0.989384394360529	7	91	histone methylation	BP	13569	435	Carm1,Prdm9,Snw1,Smarcb1,Prmt5,Kdm3a,Ctcf	363026,365155,500695,361825,364382,312440,83726
GO:0034969	0.0314947241092057	0.997655674479729	2	9	histone arginine methylation	BP	13569	435	Carm1,Prmt5	363026,364382
GO:0007285	0.0315101611437228	1	1	1	primary spermatocyte growth	BP	13569	435	Shbg	24775
GO:0032922	0.0315740706198087	0.991765797070543	5	53	circadian regulation of gene expression	BP	13569	435	Ppp1cc,Ppp1ca,Noct,Prmt5,Hnrnpu	24669,24668,310395,364382,117280
GO:1905877	0.031833963570806	1	1	1	invadopodium assembly	BP	13569	435	Arpc2	301511
GO:1905924	0.031833963570806	1	1	1	regulation of invadopodium assembly	BP	13569	435	Arpc2	301511
GO:1905926	0.031833963570806	1	1	1	positive regulation of invadopodium assembly	BP	13569	435	Arpc2	301511
GO:0006473	0.0318444767212217	0.98671233023897	10	154	protein acetylation	BP	13569	435	Mcrs1,Snca,Isl1,Por,Trrap,Smarcb1,Bag6,Dscc1,Pcgf2,Ctcf	300222,29219,64444,29441,288471,361825,94342,299933,287662,83726
GO:1902905	0.0318890393967875	0.986682747135574	10	158	positive regulation of supramolecular fiber organization	BP	13569	435	Tac1,Wasf1,Arpc2,Arpc1a,Itgb1bp1,Pxn,Nck2,Psrc1,Actr3,Wasl	24806,294568,301511,81824,298914,360820,316369,691380,81732,682507
GO:0098662	0.0318989138857899	0.980516834030286	28	607	inorganic cation transmembrane transport	BP	13569	435	Ngf,Rem2,Atp6ap1l,Atp6v1c2,Kcnt1,Tmem38a,Fkbp1a,Slc12a8,Kcnk1,Slc4a3,Snca,Cacna1h,Slc4a11,Grin2b,Asic4,Fmr1,Cacnb1,Grik5,Kcns3,Asic1,Cacnb3,Slc12a3,Gpm6a,Pkd2l2,Vdac1,Kcnip4,Tmem175,Plcg1	310738,64626,361875,362802,60444,306327,25639,266733,59324,24781,29219,114862,311423,24410,63882,24948,50688,24407,83588,79123,25297,54300,306439,291683,83529,259243,305623,25738
GO:0051169	0.0320133233418253	0.982543283717641	19	366	nuclear transport	BP	13569	435	Ppp1cc,Mapk14,Pkig,Nup107,Ptpn5,Ppp3r1,Ogg1,Ddx39b,Gpn3,Ncbp1,Pik3r2,Ranbp17,Ltv1,Inpp4b,Rita1,Lgals9,Akap8l,Tsc2,Zfp384	24669,81649,266709,116555,29644,29748,81528,114612,360810,298075,29741,303029,361452,116699,288683,25476,299569,24855,171018
GO:0002298	0.0320246851076098	1	1	1	CD4-positive, CD25-positive, alpha-beta regulatory T cell differentiation involved in immune response	BP	13569	435	Lgals9	25476
GO:0032832	0.0320246851076098	1	1	1	regulation of CD4-positive, CD25-positive, alpha-beta regulatory T cell differentiation involved in immune response	BP	13569	435	Lgals9	25476
GO:0032834	0.0320246851076098	1	1	1	positive regulation of CD4-positive, CD25-positive, alpha-beta regulatory T cell differentiation involved in immune response	BP	13569	435	Lgals9	25476
GO:0043322	0.0320246851076098	1	1	1	negative regulation of natural killer cell degranulation	BP	13569	435	Lgals9	25476
GO:0070238	0.0320246851076098	1	1	1	activated T cell autonomous cell death	BP	13569	435	Lgals9	25476
GO:0070239	0.0320246851076098	1	1	1	regulation of activated T cell autonomous cell death	BP	13569	435	Lgals9	25476
GO:0070241	0.0320246851076098	1	1	1	positive regulation of activated T cell autonomous cell death	BP	13569	435	Lgals9	25476
GO:2001190	0.0320246851076098	1	1	1	positive regulation of T cell activation via T cell receptor contact with antigen bound to MHC molecule on antigen presenting cell	BP	13569	435	Lgals9	25476
GO:1902373	0.0320684877554678	0.993220882731223	4	36	negative regulation of mRNA catabolic process	BP	13569	435	Fmr1,Noct,Rbm10,Hnrnpu	24948,310395,64510,117280
GO:0046007	0.0320721613806607	0.997589035222775	2	9	negative regulation of activated T cell proliferation	BP	13569	435	Casp3,Lgals9	25402,25476
GO:0050805	0.032418450815094	0.990129463867911	6	72	negative regulation of synaptic transmission	BP	13569	435	Abhd6,Snca,Fmr1,Asic1,Npy5r,Adnp	305795,29219,24948,79123,25340,64622
GO:0043687	0.0328378971289674	0.995043440171024	3	21	post-translational protein modification	BP	13569	435	Vipas39,Agtpbp1,Dscc1	681989,290986,299933
GO:0038179	0.0328981403243424	0.99297748973106	4	37	neurotrophin signaling pathway	BP	13569	435	Wasf1,Ngf,Casp3,Zfyve27	294568,310738,25402,309376
GO:0003247	0.0333737095217422	1	1	1	post-embryonic cardiac muscle cell growth involved in heart morphogenesis	BP	13569	435	Sirt6	299638
GO:0031940	0.0333737095217422	1	1	1	positive regulation of chromatin silencing at telomere	BP	13569	435	Sirt6	299638
GO:1905547	0.0333737095217422	1	1	1	regulation of telomeric heterochromatin assembly	BP	13569	435	Sirt6	299638
GO:1905549	0.0333737095217422	1	1	1	positive regulation of telomeric heterochromatin assembly	BP	13569	435	Sirt6	299638
GO:1990619	0.0333737095217422	1	1	1	histone H3-K9 deacetylation	BP	13569	435	Sirt6	299638
GO:0051099	0.0335012334058945	0.985898753213382	10	156	positive regulation of binding	BP	13569	435	Ngf,Fkbp1a,Gpsm1,Fmr1,Isl1,Ncbp1,Actr3,Lgals9,Bmp2,Map1lc3b	310738,25639,246254,24948,64444,298075,81732,25476,29373,64862
GO:0007506	0.0335615492010498	1	1	1	gonadal mesoderm development	BP	13569	435	Amh	25378
GO:2000355	0.0335615492010498	1	1	1	negative regulation of ovarian follicle development	BP	13569	435	Amh	25378
GO:0031648	0.0335629685538697	0.992778671921784	4	38	protein destabilization	BP	13569	435	Snca,Bmp2,Sirt6,Sox17	29219,29373,299638,312936
GO:0032342	0.0336187735617699	0.997407239929965	2	9	aldosterone biosynthetic process	BP	13569	435	Cacna1h,Bmp2	114862,29373
GO:0061577	0.034016229040803	0.997359750701412	2	9	calcium ion transmembrane transport via high voltage-gated calcium channel	BP	13569	435	Cacnb1,Cacnb3	50688,25297
GO:1904374	0.0340307914024506	1	1	1	cellular response to kainic acid	BP	13569	435	Epor	24336
GO:0006489	0.0341570612231239	1	1	1	dolichyl diphosphate biosynthetic process	BP	13569	435	Dpagt1	300668
GO:0046465	0.0341570612231239	1	1	1	dolichyl diphosphate metabolic process	BP	13569	435	Dpagt1	300668
GO:0021988	0.0342315292084576	0.992589277251588	4	38	olfactory lobe development	BP	13569	435	Dlx5,Crtac1,Agtpbp1,Arx	25431,171438,290986,317268
GO:0006071	0.0343021102825709	0.997325399492936	2	9	glycerol metabolic process	BP	13569	435	Coq2,Got1	498332,24401
GO:0038193	0.0343634748504157	1	1	1	thromboxane A2 signaling pathway	BP	13569	435	Tbxa2r	24816
GO:0045822	0.0344092127539652	0.994645014048095	3	24	negative regulation of heart contraction	BP	13569	435	Tac1,Sptbn4,Il2	24806,308458,116562
GO:0033477	0.0345228414963404	1	1	1	S-methylmethionine metabolic process	BP	13569	435	Bhmt2	365972
GO:0035801	0.0345257318639733	1	1	1	adrenal cortex development	BP	13569	435	Cited2	114490
GO:0035802	0.0345257318639733	1	1	1	adrenal cortex formation	BP	13569	435	Cited2	114490
GO:0051456	0.0345341994600219	1	1	1	attachment of spindle microtubules to kinetochore involved in meiotic sister chromatid segregation	BP	13569	435	Dsn1	499933
GO:0001897	0.0345674839455752	1	1	1	cytolysis by symbiont of host cells	BP	13569	435	Alb	24186
GO:0019836	0.0345674839455752	1	1	1	hemolysis by symbiont of host erythrocytes	BP	13569	435	Alb	24186
GO:0044179	0.0345674839455752	1	1	1	hemolysis in other organism	BP	13569	435	Alb	24186
GO:0051659	0.0345674839455752	1	1	1	maintenance of mitochondrion location	BP	13569	435	Alb	24186
GO:0052331	0.0345674839455752	1	1	1	hemolysis in other organism involved in symbiotic interaction	BP	13569	435	Alb	24186
GO:0010189	0.034593574769089	1	1	1	vitamin E biosynthetic process	BP	13569	435	Pltp	296371
GO:1990697	0.0346086752004936	1	1	1	protein depalmitoleylation	BP	13569	435	Notum	303743
GO:0048792	0.0346303237885397	1	1	1	spontaneous exocytosis of neurotransmitter	BP	13569	435	Syt12	191595
GO:0061843	0.0346446986052134	1	1	1	Sertoli cell barrier remodeling	BP	13569	435	Actr3	81732
GO:1904171	0.0346446986052134	1	1	1	negative regulation of bleb assembly	BP	13569	435	Actr3	81732
GO:1905834	0.0346446986052134	1	1	1	response to pyrimidine ribonucleotide	BP	13569	435	Actr3	81732
GO:1905835	0.0346446986052134	1	1	1	cellular response to pyrimidine ribonucleotide	BP	13569	435	Actr3	81732
GO:1905836	0.0346446986052134	1	1	1	response to triterpenoid	BP	13569	435	Actr3	81732
GO:1905837	0.0346446986052134	1	1	1	cellular response to triterpenoid	BP	13569	435	Actr3	81732
GO:0002542	0.0346503428359671	1	1	1	Factor XII activation	BP	13569	435	F12	306761
GO:0003142	0.0346873898088868	1	1	1	cardiogenic plate morphogenesis	BP	13569	435	Sox17	312936
GO:0060796	0.0346873898088868	1	1	1	regulation of transcription involved in primary germ layer cell fate commitment	BP	13569	435	Sox17	312936
GO:0060807	0.0346873898088868	1	1	1	regulation of transcription from RNA polymerase II promoter involved in definitive endodermal cell fate specification	BP	13569	435	Sox17	312936
GO:2000043	0.0346873898088868	1	1	1	regulation of cardiac cell fate specification	BP	13569	435	Sox17	312936
GO:0043602	0.0346873898088914	1	1	1	nitrate catabolic process	BP	13569	435	Por	29441
GO:0046210	0.0346873898088914	1	1	1	nitric oxide catabolic process	BP	13569	435	Por	29441
GO:0021817	0.0346873898088926	1	1	1	nucleokinesis involved in cell motility in cerebral cortex radial glia guided migration	BP	13569	435	Sun1	360773
GO:0043578	0.0346873898088926	1	1	1	nuclear matrix organization	BP	13569	435	Sun1	360773
GO:0090292	0.0346873898088926	1	1	1	nuclear matrix anchoring at nuclear membrane	BP	13569	435	Sun1	360773
GO:1904990	0.0346873898088963	1	1	1	regulation of adenylate cyclase-inhibiting dopamine receptor signaling pathway	BP	13569	435	Prmt5	364382
GO:1904992	0.0346873898088963	1	1	1	positive regulation of adenylate cyclase-inhibiting dopamine receptor signaling pathway	BP	13569	435	Prmt5	364382
GO:0032638	0.0346873898089003	1	1	1	interleukin-9 production	BP	13569	435	Otud5	363452
GO:0072607	0.0346873898089003	1	1	1	interleukin-9 secretion	BP	13569	435	Otud5	363452
GO:0043163	0.0346873898089004	1	1	1	cell envelope organization	BP	13569	435	Tgm3	366189
GO:0045229	0.0346873898089004	1	1	1	external encapsulating structure organization	BP	13569	435	Tgm3	366189
GO:0038192	0.0346873898089065	1	1	1	gastric inhibitory peptide signaling pathway	BP	13569	435	Gipr	25024
GO:0006747	0.0346873898089175	1	1	1	FAD biosynthetic process	BP	13569	435	Flad1	751787
GO:0046443	0.0346873898089175	1	1	1	FAD metabolic process	BP	13569	435	Flad1	751787
GO:0072388	0.0346873898089175	1	1	1	flavin adenine dinucleotide biosynthetic process	BP	13569	435	Flad1	751787
GO:0035445	0.0346873898089297	1	1	1	borate transmembrane transport	BP	13569	435	Slc4a11	311423
GO:0046713	0.0346873898089297	1	1	1	borate transport	BP	13569	435	Slc4a11	311423
GO:0018315	0.034687389808936	1	1	1	molybdenum incorporation into molybdenum-molybdopterin complex	BP	13569	435	Gphn	64845
GO:0042040	0.034687389808936	1	1	1	metal incorporation into metallo-molybdopterin complex	BP	13569	435	Gphn	64845
GO:0072579	0.034687389808936	1	1	1	glycine receptor clustering	BP	13569	435	Gphn	64845
GO:0034970	0.0346873898089384	1	1	1	histone H3-R2 methylation	BP	13569	435	Carm1	363026
GO:1902889	0.0346873898089502	1	1	1	protein localization to spindle microtubule	BP	13569	435	Hnrnpu	117280
GO:1990280	0.0346873898089502	1	1	1	RNA localization to chromatin	BP	13569	435	Hnrnpu	117280
GO:0001408	0.0346873898089738	1	1	1	guanine nucleotide transport	BP	13569	435	Psd	171381
GO:0015854	0.0346873898089738	1	1	1	guanine transport	BP	13569	435	Psd	171381
GO:1903790	0.0346873898089738	1	1	1	guanine nucleotide transmembrane transport	BP	13569	435	Psd	171381
GO:0099547	0.0346873898089762	1	1	1	regulation of translation at synapse, modulating synaptic transmission	BP	13569	435	Fmr1	24948
GO:0099578	0.0346873898089762	1	1	1	regulation of translation at postsynapse, modulating synaptic transmission	BP	13569	435	Fmr1	24948
GO:1901254	0.0346873898089762	1	1	1	positive regulation of intracellular transport of viral material	BP	13569	435	Fmr1	24948
GO:0046293	0.0346873898089778	1	1	1	formaldehyde biosynthetic process	BP	13569	435	Kdm3a	312440
GO:0035610	0.034687389808978	1	1	1	protein side chain deglutamylation	BP	13569	435	Agtpbp1	290986
GO:0010350	0.0346873898089783	1	1	1	cellular response to magnesium starvation	BP	13569	435	Grin2b	24410
GO:0031449	0.0346873898089783	1	1	1	regulation of slow-twitch skeletal muscle fiber contraction	BP	13569	435	Myh7	29557
GO:1904643	0.0346873898089783	1	1	1	response to curcumin	BP	13569	435	Grin2b	24410
GO:1904644	0.0346873898089783	1	1	1	cellular response to curcumin	BP	13569	435	Grin2b	24410
GO:1905563	0.0346873898089783	1	1	1	negative regulation of vascular endothelial cell proliferation	BP	13569	435	Tsc2	24855
GO:0010638	0.03502687830921	0.979057946454599	25	525	positive regulation of organelle organization	BP	13569	435	Tac1,Kctd17,Wasf1,Arpc2,Arpc1a,Itgb1bp1,Ptpn5,Prdm9,Fmr1,Isl1,Pxn,Zbed3,Snw1,Nck2,Naf1,Jdp2,Smarcb1,Psrc1,Actr3,Mapkapk5,Akap8l,Smc5,Hnrnpu,Sirt6,Wasl	24806,300317,294568,301511,81824,298914,29644,365155,24948,64444,360820,361881,500695,316369,306387,116674,361825,691380,81732,498183,299569,293967,117280,299638,682507
GO:0051129	0.0351608993948932	0.978539847575797	27	569	negative regulation of cellular component organization	BP	13569	435	Necab2,Carm1,Mcrs1,Ngef,Arpc2,Lmo4,Itgb1bp1,Fstl4,Snca,Slc25a5,Sptbn4,Grin2b,Fmr1,Ctnnbip1,Eml4,Smarcb1,Prom2,Fbxo43,Actr3,Capza2,Kdm3a,Tbx6,Tsc2,Sgk1,Hnrnpu,Dusp1,Wasl	170928,363026,300222,246217,301511,362051,298914,303130,29219,25176,308458,24410,24948,503000,313861,361825,192211,315034,81732,493810,312440,365371,24855,29517,117280,114856,682507
GO:0008154	0.0351690867036043	0.985067868453319	10	160	actin polymerization or depolymerization	BP	13569	435	Wasf1,Arpc2,Arpc1a,Sptbn4,Sh3bp1,Pik3r2,Nck2,Actr3,Capza2,Wasl	294568,301511,81824,308458,300067,29741,316369,81732,493810,682507
GO:0006475	0.0352123810744096	0.9858579641383	9	134	internal protein amino acid acetylation	BP	13569	435	Mcrs1,Snca,Isl1,Por,Trrap,Smarcb1,Bag6,Pcgf2,Ctcf	300222,29219,64444,29441,288471,361825,94342,287662,83726
GO:0007205	0.0352487138349745	0.994483095101713	3	23	protein kinase C-activating G-protein coupled receptor signaling pathway	BP	13569	435	Dgkz,Dgka,Il2	81821,140866,116562
GO:0035247	0.0354965833932477	0.997180135691225	2	9	peptidyl-arginine omega-N-methylation	BP	13569	435	Carm1,Prmt5	363026,364382
GO:0032958	0.0355967121097783	0.994430020894783	3	22	inositol phosphate biosynthetic process	BP	13569	435	Snca,Ppip5k2,Plcg1	29219,501194,25738
GO:0002091	0.0357563386220258	0.997148177204617	2	9	negative regulation of receptor internalization	BP	13569	435	Necab2,Fmr1	170928,24948
GO:0090314	0.0361716340488188	0.994281150676232	3	23	positive regulation of protein targeting to membrane	BP	13569	435	Arpc2,Itgb1bp1,Actr3	301511,298914,81732
GO:0032273	0.036172022027829	0.987406515259311	7	97	positive regulation of protein polymerization	BP	13569	435	Wasf1,Arpc2,Arpc1a,Nck2,Psrc1,Actr3,Wasl	294568,301511,81824,316369,691380,81732,682507
GO:0051098	0.0361822959061354	0.981133155989011	16	301	regulation of binding	BP	13569	435	Carm1,Ngf,Itgb1bp1,Fkbp1a,Crtac1,Gpsm1,Fmr1,Isl1,Tdg,Ncbp1,Ctnnbip1,Actr3,Lgals9,Bmp2,Adnp,Map1lc3b	363026,310738,298914,25639,171438,246254,24948,64444,114521,298075,503000,81732,25476,29373,64622,64862
GO:0043414	0.0362168506600671	0.983171299430512	12	202	macromolecule methylation	BP	13569	435	Carm1,Pcmtd1,Prdm9,Mettl6,Snw1,Nop2,Smarcb1,Trmt6,Prmt5,Armt1,Kdm3a,Ctcf	363026,366300,365155,290564,500695,314969,361825,311441,364382,292267,312440,83726
GO:0060159	0.0362573343440448	0.997086168577925	2	9	regulation of dopamine receptor signaling pathway	BP	13569	435	Palm,Prmt5	170673,364382
GO:0071247	0.0363453304689629	0.999664436925362	1	2	cellular response to chromate	BP	13569	435	Mt1	24567
GO:0006047	0.0363870287026598	0.997070037131607	2	9	UDP-N-acetylglucosamine metabolic process	BP	13569	435	Dpagt1,Gne	300668,114711
GO:0031058	0.0369327131181208	0.988388509001747	6	75	positive regulation of histone modification	BP	13569	435	Fmr1,Isl1,Snw1,Jdp2,Smarcb1,Akap8l	24948,64444,500695,116674,361825,299569
GO:0010559	0.0372633194180234	0.991690007608173	4	40	regulation of glycoprotein biosynthetic process	BP	13569	435	Ramp1,Acer2,Pum3,Adnp	58965,313339,499339,64622
GO:0045911	0.0373177455770618	0.994027418126704	3	23	positive regulation of DNA recombination	BP	13569	435	Fancb,Prdm9,Il2	501552,365155,116562
GO:0070588	0.0373311608273971	0.981413427799247	14	255	calcium ion transmembrane transport	BP	13569	435	Ngf,Rem2,Fkbp1a,Snca,Cacna1h,Grin2b,Fmr1,Cacnb1,Asic1,Cacnb3,Gpm6a,Pkd2l2,Vdac1,Plcg1	310738,64626,25639,29219,114862,24410,24948,50688,79123,25297,306439,291683,83529,25738
GO:0016569	0.0377288423885186	0.978700331694084	20	390	covalent chromatin modification	BP	13569	435	Carm1,Mcrs1,Snca,Prdm9,Fmr1,Isl1,Tdrd3,Snw1,Map3k12,Usp3,Trrap,Jdp2,Smarcb1,Bag6,Prmt5,Akap8l,Kdm3a,Pcgf2,Sirt6,Ctcf	363026,300222,29219,365155,24948,64444,306066,500695,25579,363084,288471,116674,361825,94342,364382,299569,312440,287662,299638,83726
GO:0072610	0.0381022311913374	0.996788438330614	2	10	interleukin-12 secretion	BP	13569	435	Mapk14,Lgals9	81649,25476
GO:0045292	0.0381380394231351	0.996783768857217	2	10	mRNA cis splicing, via spliceosome	BP	13569	435	Ncbp1,Psip1	298075,313323
GO:0051493	0.0381475996193417	0.978432099957026	20	398	regulation of cytoskeleton organization	BP	13569	435	Tac1,Wasf1,Bora,Arpc2,Arpc1a,Itgb1bp1,Snca,Chmp3,Sptbn4,Pxn,Sh3bp1,Pik3r2,Eml4,Nck2,Psrc1,Actr3,Capza2,Sgk1,Hnrnpu,Wasl	24806,294568,306102,301511,81824,298914,29219,282834,308458,360820,300067,29741,313861,316369,691380,81732,493810,29517,117280,682507
GO:0018394	0.0386768787663883	0.984193828462848	9	137	peptidyl-lysine acetylation	BP	13569	435	Mcrs1,Snca,Isl1,Por,Trrap,Smarcb1,Bag6,Pcgf2,Ctcf	300222,29219,64444,29441,288471,361825,94342,287662,83726
GO:0030003	0.0389387684914424	0.976729712831503	24	512	cellular cation homeostasis	BP	13569	435	Tac1,Kctd17,Ngf,Tbxa2r,Hrh3,Fkbp1a,Slc4a3,Snca,Slc4a11,Grin2b,Mt1,Cacnb3,Nptn,Gipr,Sypl2,Epor,Slc26a10,Inpp4b,Il2,Mt2A,Tmem175,Kng1,Sgk1,Plcg1	24806,300317,310738,24816,85268,25639,24781,29219,311423,24410,24567,25297,56064,25024,362018,24336,366909,116699,116562,689415,305623,288001,29517,25738
GO:0051788	0.0389870785598041	0.993652100059422	3	23	response to misfolded protein	BP	13569	435	F12,Ap1s1,Bag6	306761,360785,94342
GO:0051955	0.0398330272819703	0.990928094773336	4	40	regulation of amino acid transport	BP	13569	435	Hrh3,Snca,Grin2b,Npy5r	85268,29219,24410,25340
GO:0071897	0.0399470414033683	0.983573367511438	9	139	DNA biosynthetic process	BP	13569	435	Mcrs1,Rfc5,Ddx39b,Rev1,Naf1,Mapkapk5,Dscc1,Hnrnpu,Dusp1	300222,304528,114612,316344,306387,498183,299933,117280,114856
GO:0034088	0.0401041571373134	0.996523607344317	2	10	maintenance of mitotic sister chromatid cohesion	BP	13569	435	Smc5,Dscc1	293967,299933
GO:0045066	0.0401458746601771	0.993363184472039	3	24	regulatory T cell differentiation	BP	13569	435	Fancd2,Il2,Lgals9	312641,116562,25476
GO:0070493	0.0402798795116291	0.996499996755464	2	10	thrombin-activated receptor signaling pathway	BP	13569	435	Snca,Hpgd	29219,79242
GO:0048024	0.0403259941688901	0.987043219006759	6	77	regulation of mRNA splicing, via spliceosome	BP	13569	435	Mbnl2,Fmr1,Ncbp1,Snw1,Rbm10,Hnrnpu	680445,24948,298075,500695,64510,117280
GO:0046929	0.0404766931114148	0.996473482929415	2	10	negative regulation of neurotransmitter secretion	BP	13569	435	Fmr1,Asic1	24948,79123
GO:0007127	0.0408304912480326	0.986842353727906	6	77	meiosis I	BP	13569	435	Hfm1,Prdm9,Fancd2,Syce3,Sun1,Bag6	690161,365155,312641,689933,360773,94342
GO:0060291	0.0408939250099226	0.986817052504279	6	77	long-term synaptic potentiation	BP	13569	435	Snca,Ptpn5,Syt12,Grin2b,Nptn,Nrgn	29219,29644,191595,24410,56064,64356
GO:0032784	0.040954707168106	0.990604032887224	4	39	regulation of DNA-templated transcription, elongation	BP	13569	435	Ddx39b,Zmynd11,Recql5,Hnrnpu	114612,291259,287834,117280
GO:0046339	0.0412509072280897	0.996368475633838	2	10	diacylglycerol metabolic process	BP	13569	435	Dgkz,Dgka	81821,140866
GO:0006705	0.0414557660833639	0.996340502030916	2	10	mineralocorticoid biosynthetic process	BP	13569	435	Cacna1h,Bmp2	114862,29373
GO:0032341	0.0414946498845693	0.996335183546512	2	10	aldosterone metabolic process	BP	13569	435	Cacna1h,Bmp2	114862,29373
GO:0071362	0.0417770878214564	0.996296467113425	2	10	cellular response to ether	BP	13569	435	Arpc2,Grin2b	301511,24410
GO:2000300	0.0424836999156025	0.992793938137542	3	25	regulation of synaptic vesicle exocytosis	BP	13569	435	Napa,Fmr1,Grik5	140673,24948,24407
GO:0001704	0.0425695100327105	0.98466561075536	7	95	formation of primary germ layer	BP	13569	435	Ets2,Lamb3,Dusp2,Col7a1,Tbx6,Dusp1,Sox17	304063,305078,311406,301012,365371,114856,312936
GO:0015931	0.0431660034921679	0.981991827374334	9	141	nucleobase-containing compound transport	BP	13569	435	Psd,Nup107,Slc25a5,Ddx39b,Slc35d3,Fmr1,Ncbp1,Ltv1,Akap8l	171381,116555,25176,114612,308717,24948,298075,361452,299569
GO:0045598	0.0431894356619798	0.984379084152558	7	98	regulation of fat cell differentiation	BP	13569	435	Carm1,Mapk14,Zadh2,Wnt10b,Noct,Jdp2,Bmp2	363026,81649,291403,315294,310395,116674,29373
GO:0048548	0.0432200580822965	0.996096348739675	2	10	regulation of pinocytosis	BP	13569	435	Prom2,Tsc2	192211,24855
GO:0072503	0.0432457124278816	0.975578150787586	19	390	cellular divalent inorganic cation homeostasis	BP	13569	435	Tac1,Kctd17,Ngf,Tbxa2r,Hrh3,Fkbp1a,Snca,Grin2b,Mt1,Cacnb3,Nptn,Gipr,Sypl2,Epor,Inpp4b,Il2,Mt2A,Kng1,Plcg1	24806,300317,310738,24816,85268,25639,29219,24410,24567,25297,56064,25024,362018,24336,116699,116562,689415,288001,25738
GO:0051573	0.043533080975445	0.996052428570694	2	10	negative regulation of histone H3-K9 methylation	BP	13569	435	Smarcb1,Kdm3a	361825,312440
GO:0035246	0.0435414558083967	0.99605125102151	2	10	peptidyl-arginine N-methylation	BP	13569	435	Carm1,Prmt5	363026,364382
GO:0034622	0.0443168459743802	0.971222914381768	32	750	cellular macromolecular complex assembly	BP	13569	435	Wasf1,Arpc2,Arpc1a,Fkbp1a,Nup107,Snca,Napa,Chmp3,Sptbn4,Ddx39b,Rad52,Uvrag,Wnt10b,Ncbp1,Pik3r2,Snw1,Noct,Nck2,Nop2,Naf1,Ttc19,Psrc1,Usp39,Actr3,Prmt5,Capza2,Luc7l3,Psip1,Eral1,Sgk1,Wasl,Eif2d	294568,301511,81824,25639,116555,29219,140673,282834,308458,114612,297561,308846,315294,298075,29741,500695,310395,316369,314969,306387,691506,691380,297336,81732,364382,493810,360602,313323,363646,29517,682507,498225
GO:0051657	0.0445326635881775	0.995910972531868	2	10	maintenance of organelle location	BP	13569	435	Uvrag,Alb	308846,24186
GO:0034470	0.044557869123997	0.977895154029174	13	243	ncRNA processing	BP	13569	435	Tyw5,Tsen2,Pop5,Tut1,Mettl6,Ncbp1,Toe1,Nop2,Naf1,Trmt6,Adat1,Bms1,Ddx27	301419,312649,117241,499314,290564,298075,298443,314969,306387,311441,690810,362426,362274
GO:0060415	0.0450747957179933	0.986995546984845	5	60	muscle tissue morphogenesis	BP	13569	435	Fkbp1a,Isl1,Myh7,Bmp2,Sirt6	25639,64444,29557,29373,299638
GO:0043524	0.0452821394195304	0.980921905823368	9	148	negative regulation of neuron apoptotic process	BP	13569	435	Ngf,Prkcg,Snca,Fmr1,Isl1,Mt1,Map3k12,Epor,Adnp	310738,24681,29219,24948,64444,24567,25579,24336,64622
GO:0061013	0.0455674105033668	0.984925972710421	6	77	regulation of mRNA catabolic process	BP	13569	435	Rbm24,Fmr1,Pabpc4,Noct,Rbm10,Hnrnpu	690139,24948,298510,310395,64510,117280
GO:2000648	0.0456251809544013	0.989135474821169	4	41	positive regulation of stem cell proliferation	BP	13569	435	Ngf,Foxg1,Hnrnpu,Sirt6	310738,24370,117280,299638
GO:0032735	0.0462665996653003	0.991882421865243	3	25	positive regulation of interleukin-12 production	BP	13569	435	Mapk14,Isl1,Lgals9	81649,64444,25476
GO:0014041	0.0462944629876258	0.995586500019518	2	11	regulation of neuron maturation	BP	13569	435	Ngf,Tbx6	310738,365371
GO:0003416	0.0468321551617434	0.99177086940276	3	24	endochondral bone growth	BP	13569	435	Carm1,Col9a1,Por	363026,305104,29441
GO:0032259	0.0469243301981667	0.976554257499347	13	237	methylation	BP	13569	435	Carm1,Pcmtd1,Prdm9,Mettl6,Snw1,Nop2,Smarcb1,Trmt6,Prmt5,Armt1,Bhmt2,Kdm3a,Ctcf	363026,366300,365155,290564,500695,314969,361825,311441,364382,292267,365972,312440,83726
GO:0031548	0.0469411727639551	0.999437184631944	1	2	regulation of brain-derived neurotrophic factor receptor signaling pathway	BP	13569	435	Fstl4	303130
GO:0031549	0.0469411727639551	0.999437184631944	1	2	negative regulation of brain-derived neurotrophic factor receptor signaling pathway	BP	13569	435	Fstl4	303130
GO:0016570	0.0469462448678777	0.973693490003994	18	350	histone modification	BP	13569	435	Carm1,Mcrs1,Snca,Prdm9,Fmr1,Isl1,Snw1,Map3k12,Usp3,Trrap,Jdp2,Smarcb1,Prmt5,Akap8l,Kdm3a,Pcgf2,Sirt6,Ctcf	363026,300222,29219,365155,24948,64444,500695,25579,363084,288471,116674,361825,364382,299569,312440,287662,299638,83726
GO:0003156	0.047201796806386	0.991603038073753	3	27	regulation of animal organ formation	BP	13569	435	Isl1,Bmp2,Cited2	64444,29373,114490
GO:0072595	0.0473624547114707	0.991612379123203	3	25	maintenance of protein localization in organelle	BP	13569	435	Grik5,Sun1,Hnrnpu	24407,360773,117280
GO:0045920	0.0475695562559434	0.991561047853801	3	25	negative regulation of exocytosis	BP	13569	435	Snca,Fmr1,Lgals9	29219,24948,25476
GO:0032890	0.0475945841455614	0.98604486150587	5	62	regulation of organic acid transport	BP	13569	435	Hrh3,Map2k6,Snca,Grin2b,Npy5r	85268,114495,29219,24410,25340
GO:0001953	0.0476032650205776	0.991552684058134	3	25	negative regulation of cell-matrix adhesion	BP	13569	435	Itgb1bp1,Ajap1,Acer2	298914,687031,313339
GO:0000381	0.0477150039401058	0.988458622674147	4	42	regulation of alternative mRNA splicing, via spliceosome	BP	13569	435	Mbnl2,Fmr1,Rbm10,Hnrnpu	680445,24948,64510,117280
GO:0034244	0.047802467386152	0.995361358237825	2	11	negative regulation of transcription elongation from RNA polymerase II promoter	BP	13569	435	Recql5,Hnrnpu	287834,117280
GO:0080111	0.0478524355988939	0.995292498088228	2	12	DNA demethylation	BP	13569	435	Tdg,Apobec2	114521,301226
GO:0019219	0.0480309023809698	0.962616704714184	103	2718	regulation of nucleobase-containing compound metabolic process	BP	13569	435	Carm1,Ramp1,Mcrs1,Ngf,Rfc5,Mapk14,Rbm24,Lmo4,Vipas39,Dpf1,Hrh3,Prkcg,Itgb1bp1,Dlx5,Foxg1,Ppil4,Pkig,Erlin1,Fancb,Tasp1,Pcbp3,Nup107,Pknox2,Ets2,Mybl2,Zfp574,Ssrp1,Ppp3r1,Prdm9,Ogg1,Ddx39b,Palm,Gtf2h3,Mbnl2,Rad52,Crym,Nab2,Lpin3,Fmr1,Isl1,Fancd2,Dnajb5,Csrnp2,Zmynd11,Tdg,Tdrd3,Recql5,Zbed3,Supt20h,Wnt10b,Med9,Ncbp1,Pik3r2,Snw1,Gipr,Ctnnbip1,Pknox1,Pabpc4,Noct,Nck2,Naf1,Usp3,Trrap,Jdp2,Smarcb1,Psrc…	363026,58965,300222,310738,304528,81649,690139,362051,681989,50545,85268,24681,298914,25431,24370,361449,266709,293939,501552,311468,294336,116555,680549,304063,296344,308434,81785,29748,365155,81528,114612,170673,288651,680445,297561,117024,314910,362261,24948,64444,312641,313811,315308,291259,114521,306066,287834,361881,361946,315294,497914,298075,29741,500695,25024,503000,294322,298510,310395,…
GO:0051599	0.0481948157938646	0.995302106569075	2	11	response to hydrostatic pressure	BP	13569	435	Wnt10b,Col18a1	315294,85251
GO:0050769	0.0482513853007189	0.971214089595276	22	455	positive regulation of neurogenesis	BP	13569	435	Ngf,Cpne6,Foxg1,Ltk,Plk5,Ptpn5,Mmd,Fbxo31,Palm,Fmr1,Snw1,Nptn,Epor,Il2,Actr3,Prmt5,Bmp2,Mapkapk5,Adnp,Tsc2,Zfyve27,Sgk1	310738,691478,24370,311337,314627,29644,303439,498959,170673,24948,500695,56064,24336,116562,81732,364382,29373,498183,64622,24855,309376,29517
GO:0043647	0.0483659907422941	0.988265415443762	4	41	inositol phosphate metabolic process	BP	13569	435	Snca,Ppip5k2,Impa2,Plcg1	29219,501194,282636,25738
GO:0034086	0.0484873324867129	0.995257750914455	2	11	maintenance of sister chromatid cohesion	BP	13569	435	Smc5,Dscc1	293967,299933
GO:0098586	0.0484960710106422	0.988193805761363	4	43	cellular response to virus	BP	13569	435	Mapk14,Penk,Fmr1,Lgals9	81649,29237,24948,25476
GO:0051651	0.0494112267805997	0.9853723909339	5	61	maintenance of location in cell	BP	13569	435	Uvrag,Grik5,Alb,Sun1,Hnrnpu	308846,24407,24186,360773,117280
GO:0016073	0.0494271617438371	0.991069307343407	3	26	snRNA metabolic process	BP	13569	435	Tut1,Toe1,Rpap2	499314,298443,305120
GO:1903018	0.0494637380487668	0.98786727258733	4	44	regulation of glycoprotein metabolic process	BP	13569	435	Ramp1,Acer2,Pum3,Adnp	58965,313339,499339,64622
GO:0031115	0.0495539214169362	0.995094719407544	2	11	negative regulation of microtubule polymerization	BP	13569	435	Snca,Sgk1	29219,29517
GO:2000316	0.0495798474762367	0.995090731214152	2	11	regulation of T-helper 17 type immune response	BP	13569	435	Otud5,Il2	363452,116562
GO:0032984	0.049645108227614	0.977631286470132	10	166	macromolecular complex disassembly	BP	13569	435	Arpc2,Napa,Sptbn4,Sh3bp1,Eml4,Smarcb1,Capza2,Map1lc3b,Sgk1,Eif2d	301511,140673,308458,300067,313861,361825,493810,64862,29517,498225
GO:0016358	0.0498687431171009	0.974862728638575	13	235	dendrite development	BP	13569	435	Carm1,Ngef,Fstl4,Fbxo31,Palm,Fmr1,Nck2,Il2,Actr3,Mapkapk5,Tsc2,Sgk1,Wasl	363026,246217,303130,498959,170673,24948,316369,116562,81732,498183,24855,29517,682507
GO:0008212	0.0499446869364232	0.995034481158016	2	11	mineralocorticoid metabolic process	BP	13569	435	Cacna1h,Bmp2	114862,29373
GO:0030111	0.0502619826491163	0.975429183933659	12	212	regulation of Wnt signaling pathway	BP	13569	435
GO:0046519	0.0508406255023147	0.994895344461898	2	11	sphingoid metabolic process	BP	13569	435
GO:0051127	0.0509155022566687	0.99488365196136	2	11	positive regulation of actin nucleation	BP	13569	435
GO:0051128	0.0512528356387591	0.961164673973221	77	1971	regulation of cellular component organization	BP	13569	435
GO:0000413	0.0512916626914643	0.990520904387133	3	29	protein peptidyl-prolyl isomerization	BP	13569	435
GO:1903169	0.0516257562949952	0.979018816720507	8	129	regulation of calcium ion transmembrane transport	BP	13569	435
GO:0046503	0.0517963216855145	0.987090645170791	4	45	glycerolipid catabolic process	BP	13569	435
GO:0045591	0.0519091598062247	0.99465822250251	2	12	positive regulation of regulatory T cell differentiation	BP	13569	435
GO:0033687	0.0519130237948878	0.990434174198234	3	26	osteoblast proliferation	BP	13569	435
GO:0098868	0.0520073606984317	0.990438858021038	3	25	bone growth	BP	13569	435
GO:0030834	0.0524933639023694	0.986906265544273	4	42	regulation of actin filament depolymerization	BP	13569	435
GO:0031333	0.0524934778942152	0.980158283385079	7	104	negative regulation of protein complex assembly	BP	13569	435
GO:0051100	0.0528028749484633	0.978450989464649	8	127	negative regulation of binding	BP	13569	435
GO:0040030	0.0529475846452659	0.999281694863846	1	2	regulation of molecular function, epigenetic	BP	13569	435
GO:0032535	0.0529487925469048	0.970992739136481	16	313	regulation of cellular component size	BP	13569	435
GO:2000854	0.0535124287366488	0.999266070942044	1	2	positive regulation of corticosterone secretion	BP	13569	435
GO:0002862	0.0535540978311573	0.994331700402409	2	13	negative regulation of inflammatory response to antigenic stimulus	BP	13569	435
GO:0044830	0.0538201986658461	0.999257485106102	1	2	modulation by host of viral RNA genome replication	BP	13569	435
GO:0051130	0.0540888132155722	0.962030882866758	44	1054	positive regulation of cellular component organization	BP	13569	435
GO:0006066	0.0541196194045772	0.973222061720009	12	219	alcohol metabolic process	BP	13569	435
GO:0071657	0.0543180217308471	0.999243488674565	1	2	positive regulation of granulocyte colony-stimulating factor production	BP	13569	435
GO:1901258	0.0543180217308471	0.999243488674565	1	2	positive regulation of macrophage colony-stimulating factor production	BP	13569	435
GO:0045600	0.0543440947478129	0.986258784798588	4	44	positive regulation of fat cell differentiation	BP	13569	435
GO:0010720	0.054534363744948	0.966266866481805	24	514	positive regulation of cell development	BP	13569	435
GO:1903492	0.054584434195581	0.999235943200675	1	2	response to acetylsalicylate	BP	13569	435
GO:0071426	0.0546659433681963	0.983338534828569	5	63	ribonucleoprotein complex export from nucleus	BP	13569	435
GO:0033554	0.0547995083258283	0.959799541996464	58	1450	cellular response to stress	BP	13569	435
GO:0021831	0.0551578920479306	0.999219570720332	1	2	embryonic olfactory bulb interneuron precursor migration	BP	13569	435
GO:0045806	0.0552620952302078	0.98593490376232	4	45	negative regulation of endocytosis	BP	13569	435
GO:0099563	0.0553009749955177	0.994105453021726	2	12	modification of synaptic structure	BP	13569	435
GO:0045744	0.0554796198527242	0.985861506434453	4	45	negative regulation of G-protein coupled receptor protein signaling pathway	BP	13569	435
GO:1902544	0.0557430072275932	0.999202681309753	1	2	regulation of DNA N-glycosylase activity	BP	13569	435
GO:0031424	0.0558506744993025	0.994013974991451	2	12	keratinization	BP	13569	435
GO:0051386	0.0558521727808676	0.994013724939922	2	12	regulation of neurotrophin TRK receptor signaling pathway	BP	13569	435
GO:0010310	0.0560135302578586	0.993921543738147	2	13	regulation of hydrogen peroxide metabolic process	BP	13569	435
GO:0021524	0.0560364646812711	0.999194140554343	1	2	visceral motor neuron differentiation	BP	13569	435
GO:0018216	0.0563679207465387	0.993927419961469	2	12	peptidyl-arginine methylation	BP	13569	435
GO:0032785	0.0567124371465929	0.993869512958377	2	12	negative regulation of DNA-templated transcription, elongation	BP	13569	435
GO:0043254	0.0568084409393096	0.968578940033045	16	320	regulation of protein complex assembly	BP	13569	435
GO:0070988	0.0570443129634767	0.985346782178506	4	44	demethylation	BP	13569	435
GO:1903575	0.0572114444257628	0.999159474601111	1	2	cornified envelope assembly	BP	13569	435
GO:0038092	0.0572180509934426	0.993784158350204	2	12	nodal signaling pathway	BP	13569	435
GO:0015865	0.0573521109535503	0.993761453494898	2	12	purine nucleotide transport	BP	13569	435
GO:0009068	0.0575628023035089	0.99372570777783	2	12	aspartate family amino acid catabolic process	BP	13569	435
GO:0019400	0.0578535184924114	0.993676260229025	2	12	alditol metabolic process	BP	13569	435
GO:0031444	0.0579512237249106	0.999137262689993	1	2	slow-twitch skeletal muscle fiber contraction	BP	13569	435
GO:0071166	0.057972412134385	0.98202945778703	5	64	ribonucleoprotein complex localization	BP	13569	435
GO:1905048	0.0579859307038884	0.993653690460644	2	12	regulation of metallopeptidase activity	BP	13569	435
GO:0006216	0.0581535156143147	0.999131136892781	1	2	cytidine catabolic process	BP	13569	435
GO:0009972	0.0581535156143147	0.999131136892781	1	2	cytidine deamination	BP	13569	435
GO:0046087	0.0581535156143147	0.999131136892781	1	2	cytidine metabolic process	BP	13569	435
GO:2000814	0.0584308993145583	0.999122700857576	1	2	positive regulation of barbed-end actin filament capping	BP	13569	435
GO:0090313	0.0588030287126402	0.988545929516302	3	28	regulation of protein targeting to membrane	BP	13569	435
GO:0042659	0.059025919896692	0.993475383002654	2	12	regulation of cell fate specification	BP	13569	435
GO:0072531	0.0592894937485136	0.993429900528372	2	12	pyrimidine-containing compound transmembrane transport	BP	13569	435
GO:0071248	0.0594275040914251	0.972337802485089	10	175	cellular response to metal ion	BP	13569	435
GO:0120035	0.0595788668322727	0.961737905350274	27	595	regulation of plasma membrane bounded cell projection organization	BP	13569	435
GO:0043523	0.0603178329072934	0.969621511164043	12	228	regulation of neuron apoptotic process	BP	13569	435
GO:0031060	0.0603254794207133	0.984218140195423	4	44	regulation of histone methylation	BP	13569	435
GO:0018027	0.0604138694041486	0.993234555369564	2	12	peptidyl-lysine dimethylation	BP	13569	435
GO:0048711	0.0604258605309438	0.993159345004587	2	13	positive regulation of astrocyte differentiation	BP	13569	435
GO:0048880	0.0604430104583058	0.999060247953874	1	2	sensory system development	BP	13569	435
GO:0048644	0.0604460035488889	0.981021389170661	5	66	muscle organ morphogenesis	BP	13569	435
GO:0007492	0.0604763590818439	0.981041952593143	5	63	endoderm development	BP	13569	435
GO:1990823	0.0605389113451261	0.976371973031293	7	106	response to leukemia inhibitory factor	BP	13569	435
GO:1990830	0.0605389113451261	0.976371973031293	7	106	cellular response to leukemia inhibitory factor	BP	13569	435
GO:0006406	0.0610333878317657	0.983954178953993	4	45	mRNA export from nucleus	BP	13569	435
GO:0071427	0.0610333878317657	0.983954178953993	4	45	mRNA-containing ribonucleoprotein complex export from nucleus	BP	13569	435
GO:0000377	0.0610412751265625	0.970252579108158	11	204	RNA splicing, via transesterification reactions with bulged adenosine as nucleophile	BP	13569	435
GO:0000398	0.0610412751265625	0.970252579108158	11	204	mRNA splicing, via spliceosome	BP	13569	435
GO:0097120	0.0613949544729645	0.987861074677752	3	27	receptor localization to synapse	BP	13569	435
GO:0003130	0.0615227109490005	0.999025821836069	1	2	BMP signaling pathway involved in heart induction	BP	13569	435
GO:0003133	0.0615227109490005	0.999025821836069	1	2	endodermal-mesodermal cell signaling	BP	13569	435
GO:0003134	0.0615227109490005	0.999025821836069	1	2	endodermal-mesodermal cell signaling involved in heart induction	BP	13569	435
GO:0051495	0.0616075676740404	0.971129956737389	10	178	positive regulation of cytoskeleton organization	BP	13569	435
GO:0007263	0.0617559307216478	0.99285875905907	2	14	nitric oxide mediated signal transduction	BP	13569	435
GO:1904715	0.0617966415272149	0.999016985904256	1	2	negative regulation of chaperone-mediated autophagy	BP	13569	435
GO:1905168	0.0618661144211885	0.99901473843211	1	2	positive regulation of double-strand break repair via homologous recombination	BP	13569	435
GO:0046697	0.0618837254910967	0.987664730982306	3	29	decidualization	BP	13569	435
GO:1900109	0.0624146218471599	0.998996900953522	1	2	regulation of histone H3-K9 dimethylation	BP	13569	435
GO:1900110	0.0624146218471599	0.998996900953522	1	2	negative regulation of histone H3-K9 dimethylation	BP	13569	435
GO:0045143	0.0624846814278038	0.983428127996936	4	46	homologous chromosome segregation	BP	13569	435
GO:0035510	0.0625714852190232	0.99271110865527	2	14	DNA dealkylation	BP	13569	435
GO:0035054	0.0625782323321683	0.998991548330725	1	2	embryonic heart tube anterior/posterior pattern specification	BP	13569	435
GO:0036245	0.0627119125998822	0.998987163972489	1	2	cellular response to menadione	BP	13569	435
GO:2000124	0.0627795511696487	0.998984941863868	1	2	regulation of endocannabinoid signaling pathway	BP	13569	435
GO:0010975	0.0628518318498186	0.961386719518275	22	468	regulation of neuron projection development	BP	13569	435
GO:0000375	0.0629188147933083	0.969178857908275	11	205	RNA splicing, via transesterification reactions	BP	13569	435
GO:0051040	0.0633971961313886	0.99896453417428	1	2	regulation of calcium-independent cell-cell adhesion	BP	13569	435
GO:2001287	0.0634240505016559	0.998963642114152	1	2	negative regulation of caveolin-mediated endocytosis	BP	13569	435
GO:1901386	0.063543800220353	0.992600713711589	2	13	negative regulation of voltage-gated calcium channel activity	BP	13569	435
GO:0046755	0.0635581371389532	0.992530975451396	2	14	viral budding	BP	13569	435
GO:0018205	0.0638347752354721	0.96569633108454	14	269	peptidyl-lysine modification	BP	13569	435
GO:0099170	0.0638795200501541	0.998948451658767	1	2	postsynaptic modulation of chemical synaptic transmission	BP	13569	435
GO:0006567	0.0640143880582794	0.998943931726226	1	2	threonine catabolic process	BP	13569	435
GO:0016344	0.0640248310804405	0.998943581323429	1	2	meiotic chromosome movement towards spindle pole	BP	13569	435
GO:0043618	0.0643095441030062	0.982781827698342	4	46	regulation of transcription from RNA polymerase II promoter in response to stress	BP	13569	435
GO:0006045	0.0643306788575964	0.998933292324875	1	2	N-acetylglucosamine biosynthetic process	BP	13569	435
GO:0046380	0.0643306788575964	0.998933292324875	1	2	N-acetylneuraminate biosynthetic process	BP	13569	435
GO:0022613	0.0645197500459349	0.964420199854077	15	316	ribonucleoprotein complex biogenesis	BP	13569	435
GO:0097500	0.0649597548181602	0.998911967517218	1	2	receptor localization to non-motile cilium	BP	13569	435
GO:2000573	0.0652341848896631	0.979086437262297	5	65	positive regulation of DNA biosynthetic process	BP	13569	435
GO:0032204	0.0653365392758209	0.979044359779636	5	65	regulation of telomere maintenance	BP	13569	435
GO:0072752	0.0654196922156936	0.998896238105464	1	2	cellular response to rapamycin	BP	13569	435
GO:0043321	0.0654783813195189	0.99889422259371	1	2	regulation of natural killer cell degranulation	BP	13569	435
GO:0140014	0.0655655061662661	0.967669285911389	11	201	mitotic nuclear division	BP	13569	435
GO:0002519	0.065603813040398	0.998889908618192	1	2	natural killer cell tolerance induction	BP	13569	435
GO:0051867	0.0656217590117284	0.998889290691525	1	2	general adaptation syndrome, behavioral process	BP	13569	435
GO:0051668	0.0656710861156734	0.973891020468614	7	107	localization within membrane	BP	13569	435
GO:0030473	0.06569270542626	0.998886846079414	1	2	nuclear migration along microtubule	BP	13569	435
GO:0031590	0.0657594545235684	0.998884543556358	1	2	wybutosine metabolic process	BP	13569	435
GO:0031591	0.0657594545235684	0.998884543556358	1	2	wybutosine biosynthetic process	BP	13569	435
GO:0031509	0.0657767452943469	0.998883946706481	1	2	telomeric heterochromatin assembly	BP	13569	435
GO:0030974	0.0658300282659102	0.998882106424354	1	2	thiamine pyrophosphate transport	BP	13569	435
GO:0090285	0.0659876229436244	0.998876654252959	1	2	negative regulation of protein glycosylation in Golgi	BP	13569	435
GO:0031038	0.0661191433671613	0.998872093643441	1	2	myosin II filament organization	BP	13569	435
GO:0043519	0.0661191433671613	0.998872093643441	1	2	regulation of myosin II filament organization	BP	13569	435
GO:0034421	0.0662507453261999	0.99886752063585	1	2	post-translational protein acetylation	BP	13569	435
GO:2000295	0.0664433271874913	0.99848688044741	1	3	regulation of hydrogen peroxide catabolic process	BP	13569	435
GO:0031938	0.0665320429441047	0.998857713774988	1	2	regulation of chromatin silencing at telomere	BP	13569	435
GO:0002946	0.0665538810911977	0.998856950602407	1	2	tRNA C5-cytosine methylation	BP	13569	435
GO:1904021	0.0665849133778473	0.998855865670602	1	2	negative regulation of G-protein coupled receptor internalization	BP	13569	435
GO:0035865	0.0666119074430951	0.992035119174467	2	13	cellular response to potassium ion	BP	13569	435
GO:0061647	0.0666750965894588	0.986331690044453	3	28	histone H3-K9 modification	BP	13569	435
GO:0061010	0.0667546054719131	0.998849923577465	1	2	gall bladder development	BP	13569	435
GO:0017158	0.0667678257259734	0.978430489445908	5	67	regulation of calcium ion-dependent exocytosis	BP	13569	435
GO:0006704	0.0668164172184473	0.991996864055007	2	13	glucocorticoid biosynthetic process	BP	13569	435
GO:0006357	0.0668281112021223	0.950317787531075	58	1455	regulation of transcription from RNA polymerase II promoter	BP	13569	435
GO:0003245	0.0669061487665915	0.998844603530534	1	2	cardiac muscle tissue growth involved in heart morphogenesis	BP	13569	435
GO:1905553	0.0669061487666667	0.998844603530531	1	2	regulation of blood vessel branching	BP	13569	435
GO:1905555	0.0669061487666667	0.998844603530531	1	2	positive regulation blood vessel branching	BP	13569	435
GO:0010847	0.0669061487666669	0.998844603530531	1	2	regulation of chromatin assembly	BP	13569	435
GO:0031445	0.0669061487666669	0.998844603530531	1	2	regulation of heterochromatin assembly	BP	13569	435
GO:0031453	0.0669061487666669	0.998844603530531	1	2	positive regulation of heterochromatin assembly	BP	13569	435
GO:0051054	0.0670367786133272	0.966813853267298	11	203	positive regulation of DNA metabolic process	BP	13569	435
GO:2000195	0.0670796329660617	0.998838497625919	1	2	negative regulation of female gonad development	BP	13569	435
GO:0098771	0.0670906863273046	0.956753176840721	26	594	inorganic ion homeostasis	BP	13569	435
GO:0072507	0.0674323093257314	0.959825926431695	19	411	divalent inorganic cation homeostasis	BP	13569	435
GO:0002541	0.0675082258746771	0.998823341539661	1	2	activation of plasma proteins involved in acute inflammatory response	BP	13569	435
GO:0090345	0.0675154433393859	0.998823085441452	1	2	cellular organohalogen metabolic process	BP	13569	435
GO:0090346	0.0675154433393859	0.998823085441452	1	2	cellular organofluorine metabolic process	BP	13569	435
GO:0038162	0.0675404894984473	0.998822196501583	1	2	erythropoietin-mediated signaling pathway	BP	13569	435
GO:0046620	0.0676478786606085	0.975234452754085	6	89	regulation of organ growth	BP	13569	435
GO:0045210	0.0676805473957344	0.998817219151415	1	2	FasL biosynthetic process	BP	13569	435
GO:0051457	0.0678967699642271	0.991793633759266	2	13	maintenance of protein location in nucleus	BP	13569	435
GO:0051436	0.0679155462513839	0.998808843384803	1	2	negative regulation of ubiquitin-protein ligase activity involved in mitotic cell cycle	BP	13569	435
GO:0051439	0.0679155462513839	0.998808843384803	1	2	regulation of ubiquitin-protein ligase activity involved in mitotic cell cycle	BP	13569	435
GO:0051801	0.067921150146501	0.998808643278568	1	2	cytolysis in other organism involved in symbiotic interaction	BP	13569	435
GO:0002357	0.0679371749455668	0.998808070962256	1	2	defense response to tumor cell	BP	13569	435
GO:0030328	0.0679491239627472	0.998807644117448	1	2	prenylcysteine catabolic process	BP	13569	435
GO:0030329	0.0679491239627472	0.998807644117448	1	2	prenylcysteine metabolic process	BP	13569	435
GO:0042360	0.0680548169053782	0.998803865089358	1	2	vitamin E metabolic process	BP	13569	435
GO:0019550	0.0680551646181382	0.998803852646742	1	2	glutamate catabolic process to aspartate	BP	13569	435
GO:0019551	0.0680551646181382	0.998803852646742	1	2	glutamate catabolic process to 2-oxoglutarate	BP	13569	435
GO:0006114	0.0680551646181465	0.998803852646742	1	2	glycerol biosynthetic process	BP	13569	435
GO:0034971	0.0681199622514485	0.998801532746132	1	2	histone H3-R17 methylation	BP	13569	435
GO:1904170	0.0681331497653897	0.998801060318394	1	2	regulation of bleb assembly	BP	13569	435
GO:0010845	0.0681364807948349	0.998800940972783	1	2	positive regulation of reciprocal meiotic recombination	BP	13569	435
GO:1902423	0.0681370178862818	0.998800921729054	1	2	regulation of attachment of mitotic spindle microtubules to kinetochore	BP	13569	435
GO:1902425	0.0681370178862818	0.998800921729054	1	2	positive regulation of attachment of mitotic spindle microtubules to kinetochore	BP	13569	435
GO:0002254	0.0681385986527105	0.998800865090024	1	2	kinin cascade	BP	13569	435
GO:0002353	0.0681385986527105	0.998800865090024	1	2	plasma kallikrein-kinin cascade	BP	13569	435
GO:0051919	0.0681385986527296	0.998800865090024	1	2	positive regulation of fibrinolysis	BP	13569	435
GO:0015755	0.068163329900396	0.998799978786336	1	2	fructose transport	BP	13569	435
GO:0032625	0.0681703563036763	0.998799726916412	1	2	interleukin-21 production	BP	13569	435
GO:0072619	0.0681703563036763	0.998799726916412	1	2	interleukin-21 secretion	BP	13569	435
GO:0042727	0.0681708199640371	0.998799710294983	1	2	flavin-containing compound biosynthetic process	BP	13569	435
GO:0032425	0.0681719938478286	0.998799668212727	1	2	positive regulation of mismatch repair	BP	13569	435
GO:0051885	0.0681728115418411	0.998799638898975	1	2	positive regulation of timing of anagen	BP	13569	435
GO:0070564	0.0681741804713177	0.998799589822992	1	2	positive regulation of vitamin D receptor signaling pathway	BP	13569	435
GO:0002528	0.0681743634525865	0.998799583263053	1	2	regulation of vascular permeability involved in acute inflammatory response	BP	13569	435
GO:0021852	0.0681743634525885	0.998799583263053	1	2	pyramidal neuron migration	BP	13569	435
GO:0007493	0.0681743634525968	0.998799583263052	1	2	endodermal cell fate determination	BP	13569	435
GO:0006311	0.0681743634526019	0.998799583263052	1	2	meiotic gene conversion	BP	13569	435
GO:0035822	0.0681743634526019	0.998799583263052	1	2	gene conversion	BP	13569	435
GO:0021815	0.0681743634526322	0.998799583263051	1	2	modulation of microtubule cytoskeleton involved in cerebral cortex radial glia guided migration	BP	13569	435
GO:0072387	0.0681743634526384	0.998799583263051	1	2	flavin adenine dinucleotide metabolic process	BP	13569	435
GO:0060912	0.0681743634526453	0.998799583263051	1	2	cardiac cell fate specification	BP	13569	435
GO:0090286	0.0681743634526491	0.998799583263051	1	2	cytoskeletal anchoring at nuclear membrane	BP	13569	435
GO:0033484	0.068174363452654	0.99879958326305	1	2	nitric oxide homeostasis	BP	13569	435
GO:0030200	0.0681743634526709	0.99879958326305	1	2	heparan sulfate proteoglycan catabolic process	BP	13569	435
GO:0014728	0.0681743634526746	0.99879958326305	1	2	regulation of the force of skeletal muscle contraction	BP	13569	435
GO:0014862	0.0681743634526746	0.99879958326305	1	2	regulation of skeletal muscle contraction by chemo-mechanical energy conversion	BP	13569	435
GO:0061857	0.0681743634526808	0.998799583263049	1	2	endoplasmic reticulum stress-induced pre-emptive quality control	BP	13569	435
GO:0035609	0.0681743634526825	0.998799583263049	1	2	C-terminal protein deglutamylation	BP	13569	435
GO:0007290	0.0681743634526867	0.998799583263049	1	2	spermatid nucleus elongation	BP	13569	435
GO:1903526	0.0681743634527091	0.998799583263048	1	2	negative regulation of membrane tubulation	BP	13569	435
GO:0044861	0.0681743634527316	0.998799583263048	1	2	protein transport into plasma membrane raft	BP	13569	435
GO:0046687	0.0682141431319217	0.99840382821235	1	3	response to chromate	BP	13569	435
GO:0097201	0.0682868613072844	0.99171978112054	2	13	negative regulation of transcription from RNA polymerase II promoter in response to stress	BP	13569	435
GO:0043923	0.0684124927117871	0.991695943370657	2	13	positive regulation by host of viral transcription	BP	13569	435
GO:0060349	0.0686056519872466	0.974829335557838	6	85	bone morphogenesis	BP	13569	435
GO:0006639	0.0693138568330763	0.974461405599256	6	90	acylglycerol metabolic process	BP	13569	435
GO:0010035	0.0694271948043127	0.954704903402128	27	625	response to inorganic substance	BP	13569	435
GO:0035725	0.0699339792167209	0.969749913054774	8	131	sodium ion transmembrane transport	BP	13569	435
GO:0032956	0.0701021441175804	0.962759979475436	13	253	regulation of actin cytoskeleton organization	BP	13569	435
GO:0045165	0.0701033294112987	0.965036646870495	11	201	cell fate commitment	BP	13569	435
GO:0060128	0.0708864467899675	0.998274154940344	1	3	corticotropin hormone secreting cell differentiation	BP	13569	435
GO:0098660	0.0709037875541718	0.952924772571494	29	679	inorganic ion transmembrane transport	BP	13569	435
GO:0045597	0.0710357519209293	0.950791795161764	36	854	positive regulation of cell differentiation	BP	13569	435
GO:0043624	0.0710488768780444	0.971232123145208	7	109	cellular protein complex disassembly	BP	13569	435
GO:0007131	0.0710663434347847	0.985010570560109	3	29	reciprocal meiotic recombination	BP	13569	435
GO:0035825	0.0710663434347847	0.985010570560109	3	29	homologous recombination	BP	13569	435
GO:0051953	0.0714445315582419	0.984865256240563	3	30	negative regulation of amine transport	BP	13569	435
GO:0051693	0.0714607110925571	0.984893051634871	3	29	actin filament capping	BP	13569	435
GO:0048255	0.0717101056246225	0.98481858678802	3	29	mRNA stabilization	BP	13569	435
GO:0090304	0.0717996426473792	0.942191328467737	122	3337	nucleic acid metabolic process	BP	13569	435
GO:0034243	0.0718150383421104	0.984787221735546	3	29	regulation of transcription elongation from RNA polymerase II promoter	BP	13569	435
GO:0035065	0.0720315436566849	0.979937291521075	4	48	regulation of histone acetylation	BP	13569	435
GO:0051956	0.072403997920608	0.990843553495807	2	14	negative regulation of amino acid transport	BP	13569	435
GO:0051480	0.0724229213123207	0.960317853059948	14	287	regulation of cytosolic calcium ion concentration	BP	13569	435
GO:0072539	0.0726304728547407	0.990798666961119	2	14	T-helper 17 cell differentiation	BP	13569	435
GO:0014037	0.0731699020206698	0.98438044317059	3	29	Schwann cell differentiation	BP	13569	435
GO:0021889	0.0732924039776092	0.990666999272	2	14	olfactory bulb interneuron differentiation	BP	13569	435
GO:0043620	0.0733761304455078	0.979436342283966	4	48	regulation of DNA-templated transcription in response to stress	BP	13569	435
GO:0030042	0.073696481757268	0.979335840847135	4	47	actin filament depolymerization	BP	13569	435
GO:0046461	0.0738488838408724	0.984079730356169	3	32	neutral lipid catabolic process	BP	13569	435
GO:0046464	0.0738488838408724	0.984079730356169	3	32	acylglycerol catabolic process	BP	13569	435
GO:0006796	0.0741077932220974	0.941578213898676	92	2476	phosphate-containing compound metabolic process	BP	13569	435
GO:0030828	0.0742491403026583	0.990402404063435	2	15	positive regulation of cGMP biosynthetic process	BP	13569	435
GO:0046006	0.0742630732298153	0.983953494225423	3	32	regulation of activated T cell proliferation	BP	13569	435
GO:0009395	0.0743330564595718	0.983994192086337	3	30	phospholipid catabolic process	BP	13569	435
GO:0046854	0.074889229288735	0.983859456135993	3	29	phosphatidylinositol phosphorylation	BP	13569	435
GO:1904356	0.0749168761752368	0.978858229477533	4	48	regulation of telomere maintenance via telomere lengthening	BP	13569	435
GO:0060351	0.0749881906157581	0.983829307235965	3	29	cartilage development involved in endochondral bone morphogenesis	BP	13569	435
GO:0006302	0.0756143015595432	0.964863633067993	9	156	double-strand break repair	BP	13569	435
GO:1905564	0.0764786607905616	0.997985815395955	1	3	positive regulation of vascular endothelial cell proliferation	BP	13569	435
GO:0060112	0.0765311551316848	0.997982999452912	1	3	generation of ovulation cycle rhythm	BP	13569	435
GO:2001021	0.0765327447692278	0.978209301256265	4	50	negative regulation of response to DNA damage stimulus	BP	13569	435
GO:0006874	0.0765904253408227	0.955057886312324	17	366	cellular calcium ion homeostasis	BP	13569	435
GO:1903523	0.0766862404416725	0.98320877686762	3	32	negative regulation of blood circulation	BP	13569	435
GO:0070085	0.0769903453957334	0.960966472814027	11	205	glycosylation	BP	13569	435
GO:0051597	0.0770135990926906	0.989913700639897	2	14	response to methylmercury	BP	13569	435
GO:0072091	0.077080725136552	0.974032804833349	5	69	regulation of stem cell proliferation	BP	13569	435
GO:0006366	0.0772412869454691	0.94186821018099	59	1501	transcription from RNA polymerase II promoter	BP	13569	435
GO:2000279	0.0774116190071511	0.983049277583246	3	30	negative regulation of DNA biosynthetic process	BP	13569	435
GO:0000122	0.0775730346245045	0.948423348616697	28	640	negative regulation of transcription from RNA polymerase II promoter	BP	13569	435
GO:0051276	0.0781358609684129	0.946280687508652	33	777	chromosome organization	BP	13569	435
GO:1901879	0.0789922441772066	0.973213875501017	5	68	regulation of protein depolymerization	BP	13569	435
GO:0055080	0.0790409442033272	0.94861266963436	25	578	cation homeostasis	BP	13569	435
GO:0008033	0.0790547530472764	0.96987011945571	6	92	tRNA processing	BP	13569	435
GO:0098655	0.0793026595415836	0.946756737940741	29	690	cation transmembrane transport	BP	13569	435
GO:0000070	0.0793312826541537	0.967036039311112	7	112	mitotic sister chromatid segregation	BP	13569	435
GO:0006875	0.0794061067358898	0.951051415696984	20	449	cellular metal ion homeostasis	BP	13569	435
GO:0070816	0.0794521149298748	0.989408106212651	2	14	phosphorylation of RNA polymerase II C-terminal domain	BP	13569	435
GO:0035357	0.0796489556737522	0.989366884354867	2	14	peroxisome proliferator activated receptor signaling pathway	BP	13569	435
GO:0061000	0.0803472601821698	0.989220155902268	2	14	negative regulation of dendritic spine development	BP	13569	435
GO:2000468	0.0813303533803058	0.997716925925691	1	3	regulation of peroxidase activity	BP	13569	435
GO:0033127	0.0816831839225167	0.988937319620131	2	14	regulation of histone phosphorylation	BP	13569	435
GO:0009609	0.0819070763240477	0.997683799385195	1	3	response to symbiotic bacterium	BP	13569	435
GO:0001825	0.082348110468478	0.981462476985302	3	31	blastocyst formation	BP	13569	435
GO:1990778	0.083946979071757	0.955365064217873	12	238	protein localization to cell periphery	BP	13569	435
GO:0050804	0.0844636162168389	0.950656358802011	16	338	modulation of chemical synaptic transmission	BP	13569	435
GO:1902803	0.0846544747585171	0.980653466480277	3	33	regulation of synaptic vesicle transport	BP	13569	435
GO:0046486	0.0846943345592413	0.953639015312353	13	261	glycerolipid metabolic process	BP	13569	435
GO:0043543	0.0848753263546081	0.957818404871708	10	184	protein acylation	BP	13569	435
GO:0030178	0.0860029486591244	0.96356670397562	7	115	negative regulation of Wnt signaling pathway	BP	13569	435
GO:0097581	0.0861188116559274	0.970028966379668	5	70	lamellipodium organization	BP	13569	435
GO:0006862	0.086177402029767	0.987874076826116	2	15	nucleotide transport	BP	13569	435
GO:0051570	0.0865845481906401	0.987783840049476	2	15	regulation of histone H3-K9 methylation	BP	13569	435
GO:0070494	0.0866183398527154	0.997403883253503	1	3	regulation of thrombin-activated receptor signaling pathway	BP	13569	435
GO:0070495	0.0866183398527154	0.997403883253503	1	3	negative regulation of thrombin-activated receptor signaling pathway	BP	13569	435
GO:0006403	0.0868984480825973	0.960599951081097	8	139	RNA localization	BP	13569	435
GO:0007194	0.0870546925744736	0.987679322197711	2	15	negative regulation of adenylate cyclase activity	BP	13569	435
GO:0071611	0.0871256161275578	0.997372752328049	1	3	granulocyte colony-stimulating factor production	BP	13569	435
GO:0071655	0.0871256161275578	0.997372752328049	1	3	regulation of granulocyte colony-stimulating factor production	BP	13569	435
GO:0075733	0.0871458031287464	0.997371509478211	1	3	intracellular transport of virus	BP	13569	435
GO:1901252	0.0871458031287464	0.997371509478211	1	3	regulation of intracellular transport of viral material	BP	13569	435
GO:0016480	0.0871817944044042	0.997369292849729	1	3	negative regulation of transcription from RNA polymerase III promoter	BP	13569	435
GO:0031571	0.087857465386985	0.987418243994378	2	16	mitotic G1 DNA damage checkpoint	BP	13569	435
GO:0072709	0.0880081284915291	0.997318132881901	1	3	cellular response to sorbitol	BP	13569	435
GO:0035494	0.0880228452742207	0.997317217083972	1	3	SNARE complex disassembly	BP	13569	435
GO:0015688	0.0882318198175655	0.997304195406298	1	3	iron chelate transport	BP	13569	435
GO:0015891	0.0882318198175655	0.997304195406298	1	3	siderophore transport	BP	13569	435
GO:2001188	0.0885414675293898	0.997284840139326	1	3	regulation of T cell activation via T cell receptor contact with antigen bound to MHC molecule on antigen presenting cell	BP	13569	435
GO:0072061	0.0889076246065678	0.997261859485952	1	3	inner medullary collecting duct development	BP	13569	435
GO:0044376	0.0890477626956953	0.997253037461495	1	3	RNA polymerase II complex import to nucleus	BP	13569	435
GO:1990022	0.0890477626956953	0.997253037461495	1	3	RNA polymerase III complex localization to nucleus	BP	13569	435
GO:0048261	0.0892097136790179	0.987112159922492	2	16	negative regulation of receptor-mediated endocytosis	BP	13569	435
GO:0030258	0.0892840570003719	0.95520656870457	10	184	lipid modification	BP	13569	435
GO:0003129	0.0897438674198651	0.997208996712728	1	3	heart induction	BP	13569	435
GO:0034315	0.0898187815708909	0.986973375599462	2	16	regulation of Arp2/3 complex-mediated actin nucleation	BP	13569	435
GO:0006040	0.0900487736932126	0.978917634883264	3	32	amino sugar metabolic process	BP	13569	435
GO:0010762	0.0901108436627032	0.978896992946695	3	32	regulation of fibroblast migration	BP	13569	435
GO:0009895	0.0902400192866839	0.952926948967443	11	215	negative regulation of catabolic process	BP	13569	435
GO:1900453	0.0905175896459272	0.997159616517682	1	3	negative regulation of long term synaptic depression	BP	13569	435
GO:0008306	0.0905436157032166	0.964237193224019	6	95	associative learning	BP	13569	435
GO:0006379	0.090589217059521	0.986797004755957	2	16	mRNA cleavage	BP	13569	435
GO:0006835	0.0906942135937117	0.9679273364735	5	72	dicarboxylic acid transport	BP	13569	435
GO:0016554	0.090828358751481	0.997139655550082	1	3	cytidine to uridine editing	BP	13569	435
GO:0055082	0.0912507920321194	0.938287406673648	28	672	cellular chemical homeostasis	BP	13569	435
GO:0051261	0.0915786157862195	0.963741632342023	6	93	protein depolymerization	BP	13569	435
GO:0006354	0.0915987764308065	0.9722614207424	4	51	DNA-templated transcription, elongation	BP	13569	435
GO:0060236	0.0916361161311931	0.978387736778095	3	32	regulation of mitotic spindle organization	BP	13569	435
GO:0030859	0.091903871152582	0.986493948738583	2	16	polarized epithelial cell differentiation	BP	13569	435
GO:0048936	0.0924979246377836	0.997031168504785	1	3	peripheral nervous system neuron axonogenesis	BP	13569	435
GO:0006285	0.0930038127167552	0.99699787992573	1	3	base-excision repair, AP site formation	BP	13569	435
GO:0048866	0.0933106608873736	0.996977594153978	1	3	stem cell fate specification	BP	13569	435
GO:0045914	0.0933203461867384	0.996976952695824	1	3	negative regulation of catecholamine metabolic process	BP	13569	435
GO:0045963	0.0933203461867384	0.996976952695824	1	3	negative regulation of dopamine metabolic process	BP	13569	435
GO:0006533	0.0933531509535471	0.996974779505179	1	3	aspartate catabolic process	BP	13569	435
GO:0060166	0.0935588153860287	0.996961136429921	1	3	olfactory pit development	BP	13569	435
GO:0051715	0.093772987115735	0.996574627641187	1	4	cytolysis in other organism	BP	13569	435
GO:0072138	0.0940577136373862	0.996927907933121	1	3	mesenchymal cell proliferation involved in ureteric bud development	BP	13569	435
GO:0043409	0.0943055411543721	0.956469521653718	8	141	negative regulation of MAPK cascade	BP	13569	435
GO:0010726	0.0944492589715151	0.996901697262858	1	3	positive regulation of hydrogen peroxide metabolic process	BP	13569	435
GO:1905606	0.0944728640878201	0.996900113378894	1	3	regulation of presynapse assembly	BP	13569	435
GO:0007130	0.094801875953726	0.985736062584895	2	17	synaptonemal complex assembly	BP	13569	435
GO:1902659	0.094941981268375	0.996868548224346	1	3	regulation of glucose mediated signaling pathway	BP	13569	435
GO:1902661	0.094941981268375	0.996868548224346	1	3	positive regulation of glucose mediated signaling pathway	BP	13569	435
GO:0030032	0.0950496220901221	0.970826905395862	4	52	lamellipodium assembly	BP	13569	435
GO:0030825	0.0950723733369447	0.98567184272212	2	17	positive regulation of cGMP metabolic process	BP	13569	435
GO:0071926	0.0952942797295668	0.996844733430222	1	3	endocannabinoid signaling pathway	BP	13569	435
GO:0034311	0.0953279665280183	0.985611059121769	2	17	diol metabolic process	BP	13569	435
GO:0035987	0.0953487441940277	0.977132125988342	3	32	endodermal cell differentiation	BP	13569	435
GO:0031330	0.0953608096939208	0.953539301402295	9	168	negative regulation of cellular catabolic process	BP	13569	435
GO:0050801	0.0957127946966949	0.935417202512607	27	647	ion homeostasis	BP	13569	435
GO:0006566	0.0959839575941111	0.996797839133182	1	3	threonine metabolic process	BP	13569	435
GO:0035966	0.0959889548432858	0.961476040446995	6	98	response to topologically incorrect protein	BP	13569	435
GO:0042662	0.0960550921756589	0.996792981786353	1	3	negative regulation of mesodermal cell fate specification	BP	13569	435
GO:1905771	0.0960550921756589	0.996792981786353	1	3	negative regulation of mesodermal cell differentiation	BP	13569	435
GO:1905903	0.0960550921756589	0.996792981786353	1	3	negative regulation of mesoderm formation	BP	13569	435
GO:0032924	0.0961240307968235	0.97679061266843	3	34	activin receptor signaling pathway	BP	13569	435
GO:0060168	0.0963040788430014	0.996775949670241	1	3	positive regulation of adenosine receptor signaling pathway	BP	13569	435
GO:0006667	0.0963195327788061	0.996774890976825	1	3	sphinganine metabolic process	BP	13569	435
GO:1901842	0.0963726081864623	0.99677125358732	1	3	negative regulation of high voltage-gated calcium channel activity	BP	13569	435
GO:0000379	0.0963803992483717	0.996770719465955	1	3	tRNA-type intron splice site recognition and cleavage	BP	13569	435
GO:0006556	0.0963874344975748	0.996770237120112	1	3	S-adenosylmethionine biosynthetic process	BP	13569	435
GO:1901355	0.0964566325897809	0.996765490800312	1	3	response to rapamycin	BP	13569	435
GO:0006021	0.0965599659219919	0.996758396344527	1	3	inositol biosynthetic process	BP	13569	435
GO:1901073	0.0967913221335032	0.996742482855946	1	3	glucosamine-containing compound biosynthetic process	BP	13569	435
GO:0019401	0.0968329794894153	0.996739613185134	1	3	alditol biosynthetic process	BP	13569	435
GO:1902683	0.0968794218249083	0.996736412330236	1	3	regulation of receptor localization to synapse	BP	13569	435
GO:0001546	0.097113503187787	0.99672025417324	1	3	preantral ovarian follicle growth	BP	13569	435
GO:0048162	0.097113503187787	0.99672025417324	1	3	multi-layer follicle stage	BP	13569	435
GO:0015888	0.0972502565086865	0.996710795043487	1	3	thiamine transport	BP	13569	435
GO:0071934	0.0972502565086865	0.996710795043487	1	3	thiamine transmembrane transport	BP	13569	435
GO:0031630	0.0973618605727021	0.996703064903387	1	3	regulation of synaptic vesicle fusion to presynaptic active zone membrane	BP	13569	435
GO:0051726	0.0974054206677464	0.931984621288113	32	773	regulation of cell cycle	BP	13569	435
GO:1905863	0.0974740506733662	0.996695284598899	1	3	invadopodium organization	BP	13569	435
GO:0006532	0.0976910818005263	0.996680206393659	1	3	aspartate biosynthetic process	BP	13569	435
GO:0071985	0.0977061496348283	0.984966189301755	2	18	multivesicular body sorting pathway	BP	13569	435
GO:0034021	0.0977876618595397	0.996673484954848	1	3	response to silicon dioxide	BP	13569	435
GO:0046960	0.0978430403957068	0.996669627703937	1	3	sensitization	BP	13569	435
GO:0036493	0.0978629032636515	0.996668243636219	1	3	positive regulation of translation in response to endoplasmic reticulum stress	BP	13569	435
GO:1905077	0.0978792491529656	0.99666710440982	1	3	negative regulation of interleukin-17 secretion	BP	13569	435
GO:0060129	0.0979043640468905	0.996259230304896	1	4	thyroid-stimulating hormone-secreting cell differentiation	BP	13569	435
GO:0099072	0.0979577560895128	0.985064484852405	2	16	regulation of postsynaptic membrane neurotransmitter receptor levels	BP	13569	435
GO:0051866	0.0980381132448097	0.996656021758567	1	3	general adaptation syndrome	BP	13569	435
GO:1900108	0.0980903433173551	0.996652373884778	1	3	negative regulation of nodal signaling pathway	BP	13569	435
GO:0010592	0.0980987755594884	0.984945768437195	2	17	positive regulation of lamellipodium assembly	BP	13569	435
GO:0000350	0.0982881915979684	0.996638536798489	1	3	generation of catalytic spliceosome for second transesterification step	BP	13569	435
GO:1902949	0.098295792917927	0.996638004582189	1	3	positive regulation of tau-protein kinase activity	BP	13569	435
GO:0060160	0.0982964040901397	0.996637961788255	1	3	negative regulation of dopamine receptor signaling pathway	BP	13569	435
GO:0097112	0.0983756889379473	0.996632407889218	1	3	gamma-aminobutyric acid receptor clustering	BP	13569	435
GO:0090283	0.0983913138657381	0.996631312797658	1	3	regulation of protein glycosylation in Golgi	BP	13569	435
GO:0055074	0.0984773826850507	0.940183396056019	17	379	calcium ion homeostasis	BP	13569	435
GO:0051016	0.0985047283171267	0.984932607580681	2	16	barbed-end actin filament capping	BP	13569	435
GO:0001880	0.0985111703558426	0.996622906312438	1	3	Mullerian duct regression	BP	13569	435
GO:0030038	0.0985390180889036	0.964233718069155	5	76	contractile actin filament bundle assembly	BP	13569	435
GO:0043149	0.0985390180889036	0.964233718069155	5	76	stress fiber assembly	BP	13569	435
GO:0006405	0.0985570215216768	0.964239139761996	5	75	RNA export from nucleus	BP	13569	435
GO:0044783	0.0986380565790575	0.984814935127253	2	17	G1 DNA damage checkpoint	BP	13569	435
GO:0044819	0.0986382370929482	0.984814891260008	2	17	mitotic G1/S transition checkpoint	BP	13569	435
GO:2000371	0.0987711326587008	0.996604635382052	1	3	regulation of DNA topoisomerase (ATP-hydrolyzing) activity	BP	13569	435
GO:2000373	0.0987711326587008	0.996604635382052	1	3	positive regulation of DNA topoisomerase (ATP-hydrolyzing) activity	BP	13569	435
GO:0006106	0.098858951516025	0.996598451540827	1	3	fumarate metabolic process	BP	13569	435
GO:1904020	0.0989679308118026	0.996590769473238	1	3	regulation of G-protein coupled receptor internalization	BP	13569	435
GO:2000756	0.0989712750475701	0.969153257063982	4	54	regulation of peptidyl-lysine acetylation	BP	13569	435
GO:1903898	0.0989969545037427	0.996588722031256	1	3	negative regulation of PERK-mediated unfolded protein response	BP	13569	435
GO:0006700	0.0990553561061705	0.984799395881753	2	16	C21-steroid hormone biosynthetic process	BP	13569	435
GO:0038128	0.0990599251807555	0.996584277625234	1	3	ERBB2 signaling pathway	BP	13569	435
GO:2000401	0.0990913729972999	0.975601975431638	3	39	regulation of lymphocyte migration	BP	13569	435
GO:0045664	0.0991408455953855	0.933378984180707	26	602	regulation of neuron differentiation	BP	13569	435
GO:0045799	0.0992780475501153	0.996568859332905	1	3	positive regulation of chromatin assembly or disassembly	BP	13569	435
GO:0007399	0.0995546011394833	0.921562356636544	76	2002	nervous system development	BP	13569	435
GO:0045472	0.0995619540454514	0.984589774146541	2	17	response to ether	BP	13569	435
GO:0046500	0.0996046255343878	0.984579343784074	2	17	S-adenosylmethionine metabolic process	BP	13569	435
GO:1904707	0.0997515939632052	0.984630307446262	2	16	positive regulation of vascular smooth muscle cell proliferation	BP	13569	435
GO:1904684	0.0997816203168811	0.996533124586652	1	3	negative regulation of metalloendopeptidase activity	BP	13569	435
GO:0030860	0.0999238988699206	0.996522992998645	1	3	regulation of polarized epithelial cell differentiation	BP	13569	435
GO:2000819	0.100158244066448	0.996506271606783	1	3	regulation of nucleotide-excision repair	BP	13569	435
GO:0010792	0.100160532521147	0.996506108109811	1	3	DNA double-strand break processing involved in repair via single-strand annealing	BP	13569	435
GO:0030327	0.100279624844287	0.996497594110941	1	3	prenylated protein catabolic process	BP	13569	435
GO:0051316	0.10035959673297	0.996491870764943	1	3	attachment of spindle microtubules to kinetochore involved in meiotic chromosome segregation	BP	13569	435
GO:0097680	0.100450508589488	0.996485358528703	1	3	double-strand break repair via classical nonhomologous end joining	BP	13569	435
GO:0036506	0.100463127852996	0.996484454079912	1	3	maintenance of unfolded protein	BP	13569	435
GO:1904378	0.100463127852996	0.996484454079912	1	3	maintenance of unfolded protein involved in ERAD pathway	BP	13569	435
GO:0051053	0.100465256069429	0.959205609863777	6	97	negative regulation of DNA metabolic process	BP	13569	435
GO:0010520	0.100465795047107	0.99648426290096	1	3	regulation of reciprocal meiotic recombination	BP	13569	435
GO:0009758	0.100475256249861	0.99648358469758	1	3	carbohydrate utilization	BP	13569	435
GO:0001712	0.10048393397672	0.996482962595476	1	3	ectodermal cell fate commitment	BP	13569	435
GO:0051684	0.100485222493024	0.996482870217438	1	3	maintenance of Golgi location	BP	13569	435
GO:0042726	0.100498945659342	0.99648188627888	1	3	flavin-containing compound metabolic process	BP	13569	435
GO:0032423	0.100500078912328	0.996481805019221	1	3	regulation of mismatch repair	BP	13569	435
GO:0070837	0.100502274907835	0.99648164755304	1	3	dehydroascorbic acid transport	BP	13569	435
GO:2000766	0.100502366499704	0.996481640985268	1	3	negative regulation of cytoplasmic translation	BP	13569	435
GO:0000973	0.100502366499711	0.996481640985267	1	3	posttranscriptional tethering of RNA polymerase II gene DNA at nuclear periphery	BP	13569	435
GO:0014724	0.100502366499716	0.996481640985267	1	3	regulation of twitch skeletal muscle contraction	BP	13569	435
GO:0035948	0.100502366499736	0.996481640985265	1	3	positive regulation of gluconeogenesis by positive regulation of transcription from RNA polymerase II promoter	BP	13569	435
GO:0001828	0.100502366499749	0.996481640985264	1	3	inner cell mass cellular morphogenesis	BP	13569	435
GO:0035608	0.100502366499759	0.996481640985264	1	3	protein deglutamylation	BP	13569	435
GO:0007529	0.100502366499759	0.996481640985264	1	3	establishment of synaptic specificity at neuromuscular junction	BP	13569	435
GO:0044860	0.100502366499764	0.996481640985263	1	3	protein localization to plasma membrane raft	BP	13569	435
GO:2001025	0.100502366499777	0.996481640985263	1	3	positive regulation of response to drug	BP	13569	435
GO:0030167	0.100502366499777	0.996481640985263	1	3	proteoglycan catabolic process	BP	13569	435
GO:0016180	0.100951598726804	0.984248694199219	2	17	snRNA processing	BP	13569	435
GO:1901216	0.101145389440698	0.958826095022432	6	100	positive regulation of neuron death	BP	13569	435
GO:2000171	0.101242766401192	0.975010913579567	3	34	negative regulation of dendrite development	BP	13569	435
GO:0010763	0.101367347823551	0.984235116275016	2	16	positive regulation of fibroblast migration	BP	13569	435
GO:0000723	0.101533844435306	0.958667453402628	6	96	telomere maintenance	BP	13569	435
GO:0051402	0.101965825247857	0.943942274566593	12	250	neuron apoptotic process	BP	13569	435
GO:0060039	0.102023727149237	0.984073464319577	2	16	pericardium development	BP	13569	435
GO:0032288	0.10206668692889	0.984062861931174	2	16	myelin assembly	BP	13569	435
GO:0031061	0.102338503854909	0.983995714513967	2	16	negative regulation of histone methylation	BP	13569	435
GO:0048013	0.102489324015585	0.974571147952518	3	34	ephrin receptor signaling pathway	BP	13569	435
GO:0001907	0.102774769805599	0.995868747640158	1	4	killing by symbiont of host cells	BP	13569	435
GO:0044004	0.102774769805599	0.995868747640158	1	4	disruption by symbiont of host cell	BP	13569	435
GO:0007212	0.10309993250298	0.974354834396893	3	34	dopamine receptor signaling pathway	BP	13569	435
GO:1901214	0.103388204668162	0.940163449543511	14	301	regulation of neuron death	BP	13569	435
GO:0043241	0.103900989388882	0.951002705739636	8	143	protein complex disassembly	BP	13569	435
GO:2000503	0.104177080167671	0.995294971504011	1	6	positive regulation of natural killer cell chemotaxis	BP	13569	435
GO:0016070	0.10418295553621	0.915224583650346	107	2942	RNA metabolic process	BP	13569	435
GO:0045540	0.104248298961889	0.983428000303912	2	17	regulation of cholesterol biosynthetic process	BP	13569	435
GO:0031111	0.10438075067481	0.973899176484289	3	34	negative regulation of microtubule polymerization or depolymerization	BP	13569	435
GO:2000112	0.10440104779181	0.915886285901055	94	2554	regulation of cellular macromolecule biosynthetic process	BP	13569	435
GO:0072538	0.104419934343929	0.983384829908151	2	17	T-helper 17 type immune response	BP	13569	435
GO:0031399	0.104788307563932	0.920261227233136	54	1409	regulation of protein modification process	BP	13569	435
GO:0030835	0.105100548687386	0.973641968887628	3	34	negative regulation of actin filament depolymerization	BP	13569	435
GO:0032200	0.105388414841347	0.95666327440589	6	97	telomere organization	BP	13569	435
GO:0030826	0.105627772631148	0.982996002891264	2	18	regulation of cGMP biosynthetic process	BP	13569	435
GO:0002192	0.105637634048172	0.995629740616601	1	4	IRES-dependent translational initiation of linear mRNA	BP	13569	435
GO:0110017	0.105637634048172	0.995629740616601	1	4	cap-independent translational initiation of linear mRNA	BP	13569	435
GO:0097435	0.106071592017755	0.930689471414337	22	502	supramolecular fiber organization	BP	13569	435
GO:0046717	0.106236746609924	0.956169151211512	6	102	acid secretion	BP	13569	435
GO:0046013	0.106451923090923	0.995560472472445	1	4	regulation of T cell homeostatic proliferation	BP	13569	435
GO:0051252	0.106525782913172	0.914464915266374	89	2402	regulation of RNA metabolic process	BP	13569	435
GO:1903367	0.107037747429123	0.995510285610445	1	4	positive regulation of fear response	BP	13569	435
GO:2000987	0.107037747429123	0.995510285610445	1	4	positive regulation of behavioral fear response	BP	13569	435
GO:0000380	0.107767428846763	0.965381840501334	4	55	alternative mRNA splicing, via spliceosome	BP	13569	435
GO:1902930	0.10803749901291	0.972543468203173	3	35	regulation of alcohol biosynthetic process	BP	13569	435
GO:0044728	0.108190057783915	0.965198605304669	4	55	DNA methylation or demethylation	BP	13569	435
GO:0090066	0.108265599216098	0.930609040939044	20	454	regulation of anatomical structure size	BP	13569	435
GO:0003208	0.108272646247699	0.965140386147127	4	56	cardiac ventricle morphogenesis	BP	13569	435
GO:0031280	0.108399859512766	0.982371567445699	2	17	negative regulation of cyclase activity	BP	13569	435
GO:1905939	0.108507357601045	0.982256639633446	2	18	regulation of gonad development	BP	13569	435
GO:0043985	0.109128707659173	0.995328741122532	1	4	histone H4-R3 methylation	BP	13569	435
GO:2000251	0.109158915377799	0.982087646352366	2	18	positive regulation of actin cytoskeleton reorganization	BP	13569	435
GO:1903010	0.109347419639002	0.982038637755511	2	18	regulation of bone development	BP	13569	435
GO:0051028	0.109355035374375	0.959057232359748	5	76	mRNA transport	BP	13569	435
GO:0001829	0.109614649188325	0.982057643897866	2	17	trophectodermal cell differentiation	BP	13569	435
GO:0009889	0.109709482208898	0.91064787856115	104	2868	regulation of biosynthetic process	BP	13569	435
GO:0016578	0.110113369217704	0.981928139197282	2	17	histone deubiquitination	BP	13569	435
GO:0018130	0.110252890706517	0.910512784905978	99	2719	heterocycle biosynthetic process	BP	13569	435
GO:0045541	0.110649862993639	0.995194294168865	1	4	negative regulation of cholesterol biosynthetic process	BP	13569	435
GO:0090206	0.110649862993639	0.995194294168865	1	4	negative regulation of cholesterol metabolic process	BP	13569	435
GO:0044262	0.110730975093703	0.94005959985751	11	219	cellular carbohydrate metabolic process	BP	13569	435
GO:0038066	0.110732231283707	0.971559684385238	3	35	p38MAPK cascade	BP	13569	435
GO:0090224	0.111094056642115	0.971426734976866	3	35	regulation of spindle organization	BP	13569	435
GO:0002526	0.111111951154027	0.953567959560772	6	106	acute inflammatory response	BP	13569	435
GO:0044766	0.111249422963701	0.981541220235126	2	18	multi-organism transport	BP	13569	435
GO:1902579	0.111249422963701	0.981541220235126	2	18	multi-organism localization	BP	13569	435
GO:0051702	0.111421360346835	0.963680734664247	4	60	interaction with symbiont	BP	13569	435
GO:0009608	0.111844165306728	0.995087331125533	1	4	response to symbiont	BP	13569	435
GO:0032227	0.112240418248004	0.995051568839504	1	4	negative regulation of synaptic transmission, dopaminergic	BP	13569	435
GO:0006814	0.112254658194748	0.941123543490293	10	194	sodium ion transport	BP	13569	435
GO:0034654	0.11275881250348	0.908501450020183	97	2663	nucleobase-containing compound biosynthetic process	BP	13569	435
GO:0006486	0.113154075326018	0.940550643562981	10	196	protein glycosylation	BP	13569	435
GO:0043413	0.113154075326018	0.940550643562981	10	196	macromolecule glycosylation	BP	13569	435
GO:0042326	0.113410314674998	0.928706659989043	18	404	negative regulation of phosphorylation	BP	13569	435
GO:0048169	0.11398010825124	0.970318022639325	3	36	regulation of long-term neuronal synaptic plasticity	BP	13569	435
GO:0007616	0.114257837241883	0.970255664503135	3	35	long-term memory	BP	13569	435
GO:2000301	0.114404494805477	0.994853850388284	1	4	negative regulation of synaptic vesicle exocytosis	BP	13569	435
GO:0090074	0.114544180469437	0.994840948127598	1	4	negative regulation of protein homodimerization activity	BP	13569	435
GO:0007064	0.114646493582237	0.980639632365187	2	18	mitotic sister chromatid cohesion	BP	13569	435
GO:1904009	0.114647652666659	0.994831379813098	1	4	cellular response to monosodium glutamate	BP	13569	435
GO:0031326	0.114840491840999	0.906353206237152	102	2814	regulation of cellular biosynthetic process	BP	13569	435
GO:0008380	0.115079519711467	0.933734424396258	13	280	RNA splicing	BP	13569	435
GO:0006933	0.115666149164804	0.994736698949588	1	4	negative regulation of cell adhesion involved in substrate-bound cell migration	BP	13569	435
GO:0046133	0.115730410831134	0.994730694747251	1	4	pyrimidine ribonucleoside catabolic process	BP	13569	435
GO:0006284	0.115932629669597	0.969510468297073	3	38	base-excision repair	BP	13569	435
GO:0039694	0.116135673219417	0.980239101377834	2	18	viral RNA genome replication	BP	13569	435
GO:0050434	0.116235174601479	0.980212224653529	2	18	positive regulation of viral transcription	BP	13569	435
GO:0006793	0.116286226115711	0.905858898034991	92	2535	phosphorus metabolic process	BP	13569	435
GO:2000851	0.116311252403146	0.994332995325899	1	5	positive regulation of glucocorticoid secretion	BP	13569	435
GO:0016584	0.116599323675942	0.994649155062509	1	4	nucleosome positioning	BP	13569	435
GO:0043113	0.117706958345794	0.960975938799643	4	56	receptor clustering	BP	13569	435
GO:0031065	0.11784608171399	0.979775100129445	2	18	positive regulation of histone deacetylation	BP	13569	435
GO:0051447	0.118020521607539	0.979639387119362	2	19	negative regulation of meiotic cell cycle	BP	13569	435
GO:0061031	0.118028817392357	0.994513573945416	1	4	endodermal digestive tract morphogenesis	BP	13569	435
GO:0048265	0.118087741040124	0.968695627292779	3	38	response to pain	BP	13569	435
GO:0051353	0.118131478870868	0.96857539909016	3	41	positive regulation of oxidoreductase activity	BP	13569	435
GO:0046688	0.118168180874678	0.968628692428063	3	39	response to copper ion	BP	13569	435
GO:0007015	0.118228466881612	0.930106297143315	14	301	actin filament organization	BP	13569	435
GO:0031057	0.118396250294952	0.968657659558066	3	36	negative regulation of histone modification	BP	13569	435
GO:0090030	0.118511418249929	0.979593463752036	2	18	regulation of steroid hormone biosynthetic process	BP	13569	435
GO:0001709	0.118591526763207	0.968542735152329	3	37	cell fate determination	BP	13569	435
GO:1901362	0.11879141053427	0.902937102599733	102	2821	organic cyclic compound biosynthetic process	BP	13569	435
GO:0036301	0.118793907178714	0.994440273695826	1	4	macrophage colony-stimulating factor production	BP	13569	435
GO:1901256	0.118793907178714	0.994440273695826	1	4	regulation of macrophage colony-stimulating factor production	BP	13569	435
GO:0010046	0.118891698432439	0.99443086772709	1	4	response to mycotoxin	BP	13569	435
GO:0032510	0.119188571884244	0.994402261841191	1	4	endosome to lysosome transport via multivesicular body sorting pathway	BP	13569	435
GO:0072708	0.11964847839971	0.994357793905703	1	4	response to sorbitol	BP	13569	435
GO:0001708	0.119762114496361	0.960026751723273	4	57	cell fate specification	BP	13569	435
GO:1902732	0.119932697191566	0.994330220251913	1	4	positive regulation of chondrocyte proliferation	BP	13569	435
GO:0098693	0.120053786257008	0.967946150984994	3	38	regulation of synaptic vesicle cycle	BP	13569	435
GO:0050808	0.120106766051842	0.932089514237969	12	244	synapse organization	BP	13569	435
GO:0071241	0.120108942332031	0.936134658770135	10	201	cellular response to inorganic substance	BP	13569	435
GO:0019262	0.120170159540178	0.994307128319511	1	4	N-acetylneuraminate catabolic process	BP	13569	435
GO:0021801	0.120191688598024	0.979131908147705	2	18	cerebral cortex radial glia guided migration	BP	13569	435
GO:0022030	0.120191688598024	0.979131908147705	2	18	telencephalon glial cell migration	BP	13569	435
GO:0006837	0.120389411674757	0.978986516518315	2	19	serotonin transport	BP	13569	435
GO:0071312	0.120825215758731	0.96769004106061	3	37	cellular response to alkaloid	BP	13569	435
GO:0031324	0.12098236979171	0.904073402565945	71	1905	negative regulation of cellular metabolic process	BP	13569	435
GO:0048588	0.121272601188063	0.93541284685935	10	197	developmental cell growth	BP	13569	435
GO:0046292	0.121292108817696	0.994197354730769	1	4	formaldehyde metabolic process	BP	13569	435
GO:0007613	0.121577006211708	0.943971526444462	7	124	memory	BP	13569	435
GO:0061209	0.121991363092211	0.994128378364321	1	4	cell proliferation involved in mesonephros development	BP	13569	435
GO:2001251	0.122180727252617	0.947669683024787	6	102	negative regulation of chromosome organization	BP	13569	435
GO:1904751	0.122777892832982	0.994050278349783	1	4	positive regulation of protein localization to nucleolus	BP	13569	435
GO:0098743	0.122875174757292	0.978386357660169	2	18	cell aggregation	BP	13569	435
GO:0050798	0.123274208026138	0.966667515589952	3	39	activated T cell proliferation	BP	13569	435
GO:0098953	0.123400810930216	0.993988037504408	1	4	receptor diffusion trapping	BP	13569	435
GO:0098970	0.123400810930216	0.993988037504408	1	4	postsynaptic neurotransmitter receptor diffusion trapping	BP	13569	435
GO:0099628	0.123400810930216	0.993988037504408	1	4	neurotransmitter receptor diffusion trapping	BP	13569	435
GO:0042181	0.123648379034464	0.966560871789246	3	38	ketone biosynthetic process	BP	13569	435
GO:0009756	0.123689083689406	0.993959117946188	1	4	carbohydrate mediated signaling	BP	13569	435
GO:0009757	0.123689083689406	0.993959117946188	1	4	hexose mediated signaling	BP	13569	435
GO:0010182	0.123689083689406	0.993959117946188	1	4	sugar mediated signaling pathway	BP	13569	435
GO:0010255	0.123689083689406	0.993959117946188	1	4	glucose mediated signaling pathway	BP	13569	435
GO:0016572	0.124372985072627	0.96636381459763	3	36	histone phosphorylation	BP	13569	435
GO:1901880	0.12466168133049	0.957795767161534	4	57	negative regulation of protein depolymerization	BP	13569	435
GO:0035864	0.124676739805452	0.977784355081091	2	19	response to potassium ion	BP	13569	435
GO:0060167	0.124777049634974	0.993849311963801	1	4	regulation of adenosine receptor signaling pathway	BP	13569	435
GO:1902951	0.124825618758681	0.993844385600832	1	4	negative regulation of dendritic spine maintenance	BP	13569	435
GO:0051350	0.125174867953957	0.977642970246607	2	19	negative regulation of lyase activity	BP	13569	435
GO:0032829	0.125348603684954	0.9937912071002	1	4	regulation of CD4-positive, CD25-positive, alpha-beta regulatory T cell differentiation	BP	13569	435
GO:0032831	0.125348603684954	0.9937912071002	1	4	positive regulation of CD4-positive, CD25-positive, alpha-beta regulatory T cell differentiation	BP	13569	435
GO:0045910	0.125470697024606	0.977655435806212	2	18	negative regulation of DNA recombination	BP	13569	435
GO:0031400	0.125572697474279	0.917031216961952	21	492	negative regulation of protein modification process	BP	13569	435
GO:1904714	0.125767563872311	0.993748431527915	1	4	regulation of chaperone-mediated autophagy	BP	13569	435
GO:0060214	0.12578111542016	0.993747045329252	1	4	endocardium formation	BP	13569	435
GO:0030154	0.125809681667957	0.896309877289486	110	3045	cell differentiation	BP	13569	435
GO:0051581	0.125850877286116	0.9937399067592	1	4	negative regulation of neurotransmitter uptake	BP	13569	435
GO:0051611	0.125850877286116	0.9937399067592	1	4	regulation of serotonin uptake	BP	13569	435
GO:0051612	0.125850877286116	0.9937399067592	1	4	negative regulation of serotonin uptake	BP	13569	435
GO:0001777	0.126222765023431	0.993296928631703	1	5	T cell homeostatic proliferation	BP	13569	435
GO:1903305	0.126422816629986	0.945314280756911	6	105	regulation of regulated secretory pathway	BP	13569	435
GO:0022605	0.126446627193857	0.993678769474103	1	4	oogenesis stage	BP	13569	435
GO:2001200	0.126668106703616	0.99365596052693	1	4	positive regulation of dendritic cell differentiation	BP	13569	435
GO:0032324	0.127082035518674	0.99361321570056	1	4	molybdopterin cofactor biosynthetic process	BP	13569	435
GO:1903311	0.127143716715704	0.93423302327082	9	174	regulation of mRNA metabolic process	BP	13569	435
GO:0032345	0.127259235275882	0.993594870515676	1	4	negative regulation of aldosterone metabolic process	BP	13569	435
GO:0032348	0.127259235275882	0.993594870515676	1	4	negative regulation of aldosterone biosynthetic process	BP	13569	435
GO:2000065	0.127259235275882	0.993594870515676	1	4	negative regulation of cortisol biosynthetic process	BP	13569	435
GO:0003197	0.127375851142338	0.965104104775807	3	38	endocardial cushion development	BP	13569	435
GO:1904373	0.127391560241081	0.993581152970893	1	4	response to kainic acid	BP	13569	435
GO:0009996	0.127418084892662	0.993578401407946	1	4	negative regulation of cell fate specification	BP	13569	435
GO:0050727	0.127581469845859	0.929028531980327	11	238	regulation of inflammatory response	BP	13569	435
GO:1903306	0.127608291498386	0.976947189678977	2	19	negative regulation of regulated secretory pathway	BP	13569	435
GO:0043029	0.127622037779933	0.964928782264786	3	40	T cell homeostasis	BP	13569	435
GO:0070555	0.127674187696591	0.940361779101823	7	134	response to interleukin-1	BP	13569	435
GO:0051305	0.127696778443372	0.993549453086868	1	4	chromosome movement towards spindle pole	BP	13569	435
GO:0042126	0.127766734845258	0.993542175783566	1	4	nitrate metabolic process	BP	13569	435
GO:0055010	0.127833742920423	0.964883419022515	3	39	ventricular cardiac muscle tissue morphogenesis	BP	13569	435
GO:0061428	0.128076474207826	0.993509902536524	1	4	negative regulation of transcription from RNA polymerase II promoter in response to hypoxia	BP	13569	435
GO:0016202	0.12816197851097	0.940119905379891	7	129	regulation of striated muscle tissue development	BP	13569	435
GO:0001893	0.128205911117349	0.964736439430417	3	39	maternal placenta development	BP	13569	435
GO:1903546	0.128553423993599	0.993460040161409	1	4	protein localization to photoreceptor outer segment	BP	13569	435
GO:0070934	0.128666989103931	0.993448137777303	1	4	CRD-mediated mRNA stabilization	BP	13569	435
GO:0031279	0.128730792803824	0.9558422585035	4	60	regulation of cyclase activity	BP	13569	435
GO:0070193	0.128747917708179	0.976528419760653	2	20	synaptonemal complex organization	BP	13569	435
GO:0016573	0.128820383981096	0.939763269784397	7	126	histone acetylation	BP	13569	435
GO:0010556	0.128889367930682	0.894641967078877	96	2647	regulation of macromolecule biosynthetic process	BP	13569	435
GO:0033578	0.128939275520942	0.993419553630955	1	4	protein glycosylation in Golgi	BP	13569	435
GO:0014043	0.129064288662354	0.993406407886905	1	4	negative regulation of neuron maturation	BP	13569	435
GO:1905076	0.129179098930672	0.993394322778342	1	4	regulation of interleukin-17 secretion	BP	13569	435
GO:2000515	0.129244884729585	0.976383960384121	2	20	negative regulation of CD4-positive, alpha-beta T cell activation	BP	13569	435
GO:1902714	0.129264898941921	0.993385283677984	1	4	negative regulation of interferon-gamma secretion	BP	13569	435
GO:2000670	0.129315738823993	0.993379924564805	1	4	positive regulation of dendritic cell apoptotic process	BP	13569	435
GO:0018208	0.129477871925147	0.964156771328479	3	41	peptidyl-proline modification	BP	13569	435
GO:0006627	0.129567788094577	0.993353321677212	1	4	protein processing involved in protein targeting to mitochondrion	BP	13569	435
GO:1902947	0.129581224049588	0.993351901973307	1	4	regulation of tau-protein kinase activity	BP	13569	435
GO:0051172	0.129645806513651	0.897454464412483	66	1770	negative regulation of nitrogen compound metabolic process	BP	13569	435
GO:0098989	0.129680952726661	0.993341359165651	1	4	NMDA selective glutamate receptor signaling pathway	BP	13569	435
GO:0051962	0.129842760977238	0.912987072378053	22	513	positive regulation of nervous system development	BP	13569	435
GO:0009451	0.129880223793265	0.943416202032733	6	104	RNA modification	BP	13569	435
GO:0044821	0.129909518589961	0.993317162940461	1	4	meiotic telomere tethering at nuclear periphery	BP	13569	435
GO:0070197	0.129909518589961	0.993317162940461	1	4	meiotic attachment of telomere to nuclear envelope	BP	13569	435
GO:0097240	0.129909518589961	0.993317162940461	1	4	chromosome attachment to the nuclear envelope	BP	13569	435
GO:0032104	0.129912132643596	0.975964720332652	2	23	regulation of response to extracellular stimulus	BP	13569	435
GO:0032107	0.129912132643596	0.975964720332652	2	23	regulation of response to nutrient levels	BP	13569	435
GO:0010771	0.129972703973884	0.948644438599315	5	80	negative regulation of cell morphogenesis involved in differentiation	BP	13569	435
GO:0010911	0.130040109905	0.993303317519248	1	4	regulation of isomerase activity	BP	13569	435
GO:0010912	0.130040109905	0.993303317519248	1	4	positive regulation of isomerase activity	BP	13569	435
GO:0043153	0.130135220384887	0.976215746370966	2	19	entrainment of circadian clock by photoperiod	BP	13569	435
GO:0001835	0.130335529347509	0.993271940796436	1	4	blastocyst hatching	BP	13569	435
GO:0035188	0.130335529347509	0.993271940796436	1	4	hatching	BP	13569	435
GO:0071684	0.130335529347509	0.993271940796436	1	4	organism emergence from protective structure	BP	13569	435
GO:0050915	0.130379318018106	0.993267283350732	1	4	sensory perception of sour taste	BP	13569	435
GO:0000188	0.130403957140434	0.976137424474162	2	19	inactivation of MAPK activity	BP	13569	435
GO:0098887	0.130443490008682	0.993260454809295	1	4	neurotransmitter receptor transport, endosome to postsynaptic membrane	BP	13569	435
GO:0038107	0.130738361925766	0.993229030300453	1	4	nodal signaling pathway involved in determination of left/right asymmetry	BP	13569	435
GO:1900094	0.130738361925766	0.993229030300453	1	4	regulation of transcription from RNA polymerase II promoter involved in determination of left/right symmetry	BP	13569	435
GO:1900164	0.130738361925766	0.993229030300453	1	4	nodal signaling pathway involved in determination of lateral mesoderm left/right asymmetry	BP	13569	435
GO:0006907	0.130744931617046	0.976037901897645	2	19	pinocytosis	BP	13569	435
GO:0014053	0.130757275759025	0.99322701200695	1	4	negative regulation of gamma-aminobutyric acid secretion	BP	13569	435
GO:2001181	0.13080137456948	0.992787258035279	1	5	positive regulation of interleukin-10 secretion	BP	13569	435
GO:0022008	0.130825696480698	0.898712422600241	54	1403	neurogenesis	BP	13569	435
GO:0042276	0.130850534431168	0.993217055717762	1	4	error-prone translesion synthesis	BP	13569	435
GO:0090669	0.130895266145504	0.9932122774107	1	4	telomerase RNA stabilization	BP	13569	435
GO:0006863	0.130914119845406	0.993210262896326	1	4	purine nucleobase transport	BP	13569	435
GO:0015851	0.130914119845406	0.993210262896326	1	4	nucleobase transport	BP	13569	435
GO:0045944	0.131314645445676	0.903704807541655	36	902	positive regulation of transcription from RNA polymerase II promoter	BP	13569	435
GO:2001016	0.131363234024437	0.993162181380214	1	4	positive regulation of skeletal muscle cell differentiation	BP	13569	435
GO:1901983	0.131409881487998	0.954590174306458	4	60	regulation of protein acetylation	BP	13569	435
GO:0021814	0.131417926083533	0.993156313833399	1	4	cell motility involved in cerebral cortex radial glia guided migration	BP	13569	435
GO:0001705	0.13144693302987	0.993153200787777	1	4	ectoderm formation	BP	13569	435
GO:0072733	0.131513370458457	0.993146067846678	1	4	response to staurosporine	BP	13569	435
GO:0072734	0.131513370458457	0.993146067846678	1	4	cellular response to staurosporine	BP	13569	435
GO:0060971	0.131565970717943	0.993140417714843	1	4	embryonic heart tube left/right pattern formation	BP	13569	435
GO:0051987	0.131608161323701	0.993135883965585	1	4	positive regulation of attachment of spindle microtubules to kinetochore	BP	13569	435
GO:0071816	0.131673536520138	0.993128855690199	1	4	tail-anchored membrane protein insertion into ER membrane	BP	13569	435
GO:0060903	0.131676111389074	0.993128578796278	1	4	positive regulation of meiosis I	BP	13569	435
GO:0071787	0.131685245090661	0.993127596536814	1	4	endoplasmic reticulum tubular network formation	BP	13569	435
GO:0042640	0.131709970579013	0.993124937126646	1	4	anagen	BP	13569	435
GO:0051884	0.131709970579013	0.993124937126646	1	4	regulation of timing of anagen	BP	13569	435
GO:0021759	0.131711413570236	0.993124781905348	1	4	globus pallidus development	BP	13569	435
GO:0019918	0.131711416913379	0.993124781545727	1	4	peptidyl-arginine methylation, to symmetrical-dimethyl arginine	BP	13569	435
GO:0043402	0.131711416914418	0.993124781545616	1	4	glucocorticoid mediated signaling pathway	BP	13569	435
GO:0099566	0.131711416914433	0.993124781545614	1	4	regulation of postsynaptic cytosolic calcium ion concentration	BP	13569	435
GO:1905242	0.131711416914459	0.993124781545611	1	4	response to 3,3',5-triiodo-L-thyronine	BP	13569	435
GO:1905243	0.131711416914459	0.993124781545611	1	4	cellular response to 3,3',5-triiodo-L-thyronine	BP	13569	435
GO:0043484	0.131907256441451	0.942277322686436	6	105	regulation of RNA splicing	BP	13569	435
GO:0061311	0.133233774036846	0.975306481642077	2	19	cell surface receptor signaling pathway involved in heart development	BP	13569	435
GO:0035335	0.133251976717728	0.946925635247709	5	81	peptidyl-tyrosine dephosphorylation	BP	13569	435
GO:0035265	0.133366610816269	0.933394210275684	8	155	organ growth	BP	13569	435
GO:0006325	0.133507638500291	0.91108246913265	21	494	chromatin organization	BP	13569	435
GO:0000726	0.133521463161621	0.962657748532974	3	38	non-recombinational repair	BP	13569	435
GO:0034660	0.133742122600124	0.917778004769119	15	340	ncRNA metabolic process	BP	13569	435
GO:0030802	0.134100254267536	0.940972614743025	6	112	regulation of cyclic nucleotide biosynthetic process	BP	13569	435
GO:0007269	0.134531031658404	0.936356841520039	7	132	neurotransmitter secretion	BP	13569	435
GO:0099643	0.134531031658404	0.936356841520039	7	132	signal release from synapse	BP	13569	435
GO:0051036	0.134821038219	0.992323487556304	1	5	regulation of endosome size	BP	13569	435
GO:0038034	0.134821703305237	0.952888086646503	4	64	signal transduction in absence of ligand	BP	13569	435
GO:0097192	0.134821703305237	0.952888086646503	4	64	extrinsic apoptotic signaling pathway in absence of ligand	BP	13569	435
GO:0015748	0.135054507457759	0.952846090415433	4	61	organophosphate ester transport	BP	13569	435
GO:0023019	0.135078900656091	0.974661886239441	2	20	signal transduction involved in regulation of gene expression	BP	13569	435
GO:0007369	0.135332944419091	0.932222824735551	8	150	gastrulation	BP	13569	435
GO:0006644	0.135731651541691	0.919623322881501	13	283	phospholipid metabolic process	BP	13569	435
GO:2000354	0.136254988597343	0.992154335267456	1	5	regulation of ovarian follicle development	BP	13569	435
GO:1901615	0.136417008054234	0.914464463854998	16	363	organic hydroxy compound metabolic process	BP	13569	435
GO:0050729	0.136796611681341	0.944957140458266	5	88	positive regulation of inflammatory response	BP	13569	435
GO:0034637	0.137259083412189	0.951821299873266	4	60	cellular carbohydrate biosynthetic process	BP	13569	435
GO:2000563	0.137445633994188	0.992012396888551	1	5	positive regulation of CD4-positive, alpha-beta T cell proliferation	BP	13569	435
GO:0051168	0.138198939917852	0.934190763605331	7	131	nuclear export	BP	13569	435
GO:0050684	0.138825169643951	0.938378220686565	6	106	regulation of mRNA processing	BP	13569	435
GO:0048634	0.138944792934191	0.933737253346378	7	132	regulation of muscle organ development	BP	13569	435
GO:0071218	0.139002861493586	0.973476570531162	2	20	cellular response to misfolded protein	BP	13569	435
GO:0036015	0.139350258582491	0.991782533064438	1	5	response to interleukin-3	BP	13569	435
GO:0036016	0.139350258582491	0.991782533064438	1	5	cellular response to interleukin-3	BP	13569	435
GO:2000852	0.139414542852386	0.991774714334463	1	5	regulation of corticosterone secretion	BP	13569	435
GO:0002090	0.139844745755811	0.960038270948922	3	39	regulation of receptor internalization	BP	13569	435
GO:0050806	0.139845801376893	0.929386138723253	8	156	positive regulation of synaptic transmission	BP	13569	435
GO:0097659	0.139888580412831	0.886260308131623	84	2298	nucleic acid-templated transcription	BP	13569	435
GO:0019438	0.139991526730859	0.884800577881745	98	2726	aromatic compound biosynthetic process	BP	13569	435
GO:1901861	0.140205818362677	0.932984434076715	7	132	regulation of muscle tissue development	BP	13569	435
GO:0032106	0.140485336041175	0.991643895292089	1	5	positive regulation of response to extracellular stimulus	BP	13569	435
GO:0032109	0.140485336041175	0.991643895292089	1	5	positive regulation of response to nutrient levels	BP	13569	435
GO:1904357	0.140556936891308	0.973001148951353	2	20	negative regulation of telomere maintenance via telomere lengthening	BP	13569	435
GO:1902932	0.141216380919045	0.972798389953235	2	20	positive regulation of alcohol biosynthetic process	BP	13569	435
GO:0001505	0.141469262930572	0.925082831147782	9	183	regulation of neurotransmitter levels	BP	13569	435
GO:0031113	0.141614615796292	0.959263084690203	3	40	regulation of microtubule polymerization	BP	13569	435
GO:0055065	0.141990901541391	0.904638824216446	21	512	metal ion homeostasis	BP	13569	435
GO:0045687	0.142088769099493	0.959066167602181	3	40	positive regulation of glial cell differentiation	BP	13569	435
GO:1904008	0.14210416018598	0.991444038389609	1	5	response to monosodium glutamate	BP	13569	435
GO:0045669	0.142279398382501	0.949380756984788	4	61	positive regulation of osteoblast differentiation	BP	13569	435
GO:0031547	0.142736436387781	0.991365296218622	1	5	brain-derived neurotrophic factor receptor signaling pathway	BP	13569	435
GO:0071901	0.142829532930869	0.9360751543999	6	108	negative regulation of protein serine/threonine kinase activity	BP	13569	435
GO:0032092	0.142892718262494	0.941802061761468	5	83	positive regulation of protein binding	BP	13569	435
GO:0000395	0.14313081545918	0.991315986777507	1	5	mRNA 5'-splice site recognition	BP	13569	435
GO:1903429	0.143801577707875	0.971901933931277	2	21	regulation of cell maturation	BP	13569	435
GO:0044267	0.143891972701991	0.879443270793315	127	3625	cellular protein metabolic process	BP	13569	435
GO:0019068	0.143934469630816	0.971773515982227	2	22	virion assembly	BP	13569	435
GO:0032815	0.144062569945381	0.99119889513914	1	5	negative regulation of natural killer cell activation	BP	13569	435
GO:0051592	0.144064113273386	0.930659652543584	7	133	response to calcium ion	BP	13569	435
GO:0032925	0.144132479634707	0.971798439630469	2	21	regulation of activin receptor signaling pathway	BP	13569	435
GO:0032655	0.144222544221344	0.95817605805884	3	40	regulation of interleukin-12 production	BP	13569	435
GO:0046878	0.144263794035778	0.991173498082086	1	5	positive regulation of saliva secretion	BP	13569	435
GO:0032891	0.145201727868193	0.97146297175894	2	21	negative regulation of organic acid transport	BP	13569	435
GO:0045599	0.145566189798627	0.957612248304189	3	40	negative regulation of fat cell differentiation	BP	13569	435
GO:0010833	0.145826399564254	0.947653149685768	4	61	telomere maintenance via telomere lengthening	BP	13569	435
GO:1901029	0.146051651448292	0.990946134917411	1	5	negative regulation of mitochondrial outer membrane permeabilization involved in apoptotic signaling pathway	BP	13569	435
GO:1903506	0.14693836094977	0.880372322871053	82	2244	regulation of nucleic acid-templated transcription	BP	13569	435
GO:0010894	0.147196488754296	0.970743050801417	2	22	negative regulation of steroid biosynthetic process	BP	13569	435
GO:0045939	0.147196488754296	0.970743050801417	2	22	negative regulation of steroid metabolic process	BP	13569	435
GO:0007169	0.147337348967047	0.901593011056196	20	475	transmembrane receptor protein tyrosine kinase signaling pathway	BP	13569	435
GO:1905049	0.147408605712558	0.990771511634502	1	5	negative regulation of metallopeptidase activity	BP	13569	435
GO:0001662	0.147689050162632	0.956591147474878	3	43	behavioral fear response	BP	13569	435
GO:0006304	0.147736309756281	0.946664050437728	4	63	DNA modification	BP	13569	435
GO:0035747	0.14780250125966	0.989890756603255	1	8	natural killer cell chemotaxis	BP	13569	435
GO:2000501	0.14780250125966	0.989890756603255	1	8	regulation of natural killer cell chemotaxis	BP	13569	435
GO:0048818	0.148108125482731	0.990680796918962	1	5	positive regulation of hair follicle maturation	BP	13569	435
GO:0048511	0.148469203423369	0.907187130614122	15	343	rhythmic process	BP	13569	435
GO:0006351	0.148587014906058	0.87881691641567	83	2277	transcription, DNA-templated	BP	13569	435
GO:0043921	0.148905611161678	0.97019721578179	2	22	modulation by host of viral transcription	BP	13569	435
GO:0052472	0.148905611161678	0.97019721578179	2	22	modulation by host of symbiont transcription	BP	13569	435
GO:0032970	0.148930731939366	0.91035588343917	13	290	regulation of actin filament-based process	BP	13569	435
GO:2000317	0.14908865125949	0.990552843771765	1	5	negative regulation of T-helper 17 type immune response	BP	13569	435
GO:2000320	0.14908865125949	0.990552843771765	1	5	negative regulation of T-helper 17 cell differentiation	BP	13569	435
GO:0006139	0.149110589729683	0.874473713527386	134	3836	nucleobase-containing compound metabolic process	BP	13569	435
GO:0003231	0.149318526882616	0.932339533957624	6	108	cardiac ventricle development	BP	13569	435
GO:0030194	0.149382978569959	0.970135847919962	2	21	positive regulation of blood coagulation	BP	13569	435
GO:1900048	0.149382978569959	0.970135847919962	2	21	positive regulation of hemostasis	BP	13569	435
GO:2000812	0.149460664933053	0.99050405433552	1	5	regulation of barbed-end actin filament capping	BP	13569	435
GO:0043242	0.149530563319482	0.945830720839484	4	61	negative regulation of protein complex disassembly	BP	13569	435
GO:0060828	0.149632264167226	0.923241888655315	8	157	regulation of canonical Wnt signaling pathway	BP	13569	435
GO:0014042	0.149855527029834	0.990452121539951	1	5	positive regulation of neuron maturation	BP	13569	435
GO:0051303	0.149943515135616	0.945599623379092	4	62	establishment of chromosome localization	BP	13569	435
GO:0031124	0.149977778184506	0.955743236520397	3	40	mRNA 3'-end processing	BP	13569	435
GO:0010761	0.149991226327226	0.955737497401632	3	40	fibroblast migration	BP	13569	435
GO:0060075	0.150304683362373	0.990392864007166	1	5	regulation of resting membrane potential	BP	13569	435
GO:2000672	0.150653465693688	0.990346713819088	1	5	negative regulation of motor neuron apoptotic process	BP	13569	435
GO:0021879	0.150655393922168	0.945220663447863	4	63	forebrain neuron differentiation	BP	13569	435
GO:0032774	0.150755094967338	0.876807844038497	84	2310	RNA biosynthetic process	BP	13569	435
GO:0008333	0.150896691268207	0.955305447952122	3	41	endosome to lysosome transport	BP	13569	435
GO:2000562	0.150900560119109	0.989928563578353	1	6	negative regulation of CD4-positive, alpha-beta T cell proliferation	BP	13569	435
GO:0097499	0.150922272054019	0.990311065280969	1	5	protein localization to non-motile cilium	BP	13569	435
GO:0097646	0.151217965676086	0.989884749453804	1	6	calcitonin family receptor signaling pathway	BP	13569	435
GO:0097647	0.151217965676086	0.989884749453804	1	6	amylin receptor signaling pathway	BP	13569	435
GO:0006298	0.151283143631242	0.969524713171806	2	21	mismatch repair	BP	13569	435
GO:0033555	0.151294500311075	0.937162063033234	5	89	multicellular organismal response to stress	BP	13569	435
GO:1990441	0.151405293915947	0.990246831499949	1	5	negative regulation of transcription from RNA polymerase II promoter in response to endoplasmic reticulum stress	BP	13569	435
GO:0044260	0.151450535750389	0.870825258661302	199	5819	cellular macromolecule metabolic process	BP	13569	435
GO:0050657	0.152015225095494	0.930746045735001	6	110	nucleic acid transport	BP	13569	435
GO:0050658	0.152015225095494	0.930746045735001	6	110	RNA transport	BP	13569	435
GO:1901661	0.152048989637012	0.969182724081055	2	22	quinone metabolic process	BP	13569	435
GO:0032594	0.152204255728501	0.969226663751233	2	21	protein transport within lipid bilayer	BP	13569	435
GO:0050812	0.152272568604356	0.990130929172652	1	5	regulation of acyl-CoA biosynthetic process	BP	13569	435
GO:0071499	0.152404336269339	0.990113255731984	1	5	cellular response to laminar fluid shear stress	BP	13569	435
GO:0014063	0.152452702755787	0.990106764298212	1	5	negative regulation of serotonin secretion	BP	13569	435
GO:0021953	0.152563182159896	0.921382626381504	8	157	central nervous system neuron differentiation	BP	13569	435
GO:0051496	0.152607700526581	0.954485525960757	3	43	positive regulation of stress fiber assembly	BP	13569	435
GO:1902904	0.152639890067525	0.930394274054022	6	109	negative regulation of supramolecular fiber organization	BP	13569	435
GO:0003010	0.152642304755028	0.990081295189411	1	5	voluntary skeletal muscle contraction	BP	13569	435
GO:0014721	0.152642304755028	0.990081295189411	1	5	twitch skeletal muscle contraction	BP	13569	435
GO:0010756	0.152789399707089	0.990061511906148	1	5	positive regulation of plasminogen activation	BP	13569	435
GO:2000403	0.152800988890375	0.968633132674884	2	26	positive regulation of lymphocyte migration	BP	13569	435
GO:0010563	0.152824172588195	0.896369177467023	21	503	negative regulation of phosphorus metabolic process	BP	13569	435
GO:0045936	0.152824172588195	0.896369177467023	21	503	negative regulation of phosphate metabolic process	BP	13569	435
GO:1901215	0.153005503410866	0.917537104520435	9	191	negative regulation of neuron death	BP	13569	435
GO:0007612	0.153107702087057	0.921036135569316	8	157	learning	BP	13569	435
GO:1904749	0.153215887711346	0.990004032966944	1	5	regulation of protein localization to nucleolus	BP	13569	435
GO:0072710	0.153297255683031	0.9899930466495	1	5	response to hydroxyurea	BP	13569	435
GO:0072711	0.153297255683031	0.9899930466495	1	5	cellular response to hydroxyurea	BP	13569	435
GO:0090240	0.153468399624232	0.989969917699929	1	5	positive regulation of histone H4 acetylation	BP	13569	435
GO:0048670	0.153656028720088	0.968754523809475	2	21	regulation of collateral sprouting	BP	13569	435
GO:2001141	0.153904639165867	0.874303320550142	82	2252	regulation of RNA biosynthetic process	BP	13569	435
GO:0034393	0.154107894816505	0.989481156334319	1	6	positive regulation of smooth muscle cell apoptotic process	BP	13569	435
GO:1905940	0.154253773131628	0.989863413406026	1	5	negative regulation of gonad development	BP	13569	435
GO:0034184	0.15429264866111	0.98985812587142	1	5	positive regulation of maintenance of mitotic sister chromatid cohesion	BP	13569	435
GO:2001286	0.154294992868019	0.989857806984222	1	5	regulation of caveolin-mediated endocytosis	BP	13569	435
GO:0006355	0.154312786358293	0.874074250153635	81	2221	regulation of transcription, DNA-templated	BP	13569	435
GO:0048934	0.154380288423273	0.989846200408676	1	5	peripheral nervous system neuron differentiation	BP	13569	435
GO:0048935	0.154380288423273	0.989846200408676	1	5	peripheral nervous system neuron development	BP	13569	435
GO:0043902	0.154537764779286	0.924226356762419	7	139	positive regulation of multi-organism process	BP	13569	435
GO:0070940	0.15454387578762	0.989823920414571	1	5	dephosphorylation of RNA polymerase II C-terminal domain	BP	13569	435
GO:2000675	0.154677556590685	0.989805694179651	1	5	negative regulation of type B pancreatic cell apoptotic process	BP	13569	435
GO:0032660	0.154818464032064	0.968189400130764	2	23	regulation of interleukin-17 production	BP	13569	435
GO:0048026	0.154864703746202	0.968359223167538	2	21	positive regulation of mRNA splicing, via spliceosome	BP	13569	435
GO:0071695	0.15496137829031	0.924023434869663	7	133	anatomical structure maturation	BP	13569	435
GO:0044273	0.155056338772624	0.968296363309736	2	21	sulfur compound catabolic process	BP	13569	435
GO:0033239	0.155146757650816	0.989741584453392	1	5	negative regulation of cellular amine metabolic process	BP	13569	435
GO:0051972	0.155168154312091	0.953462782605544	3	41	regulation of telomerase activity	BP	13569	435
GO:2000348	0.155234943690844	0.989729511053719	1	5	regulation of CD40 signaling pathway	BP	13569	435
GO:0018149	0.155486592150569	0.968155047778382	2	21	peptide cross-linking	BP	13569	435
GO:0051567	0.155701675896319	0.968084308483889	2	21	histone H3-K9 methylation	BP	13569	435
GO:0070541	0.155815723383463	0.989649807558857	1	5	response to platinum ion	BP	13569	435
GO:0035934	0.155842831835849	0.98923480987575	1	6	corticosterone secretion	BP	13569	435
GO:0031123	0.155918170487664	0.94256324032667	4	64	RNA 3'-end processing	BP	13569	435
GO:0045844	0.155949647560881	0.942547385708466	4	64	positive regulation of striated muscle tissue development	BP	13569	435
GO:0048636	0.155949647560881	0.942547385708466	4	64	positive regulation of muscle organ development	BP	13569	435
GO:0002209	0.15596412987517	0.952988760875148	3	44	behavioral defense response	BP	13569	435
GO:1990090	0.156057407061218	0.942493098597509	4	64	cellular response to nerve growth factor stimulus	BP	13569	435
GO:2000667	0.156106963181881	0.98960971495105	1	5	positive regulation of interleukin-13 secretion	BP	13569	435
GO:0051610	0.156182493473509	0.989599303756335	1	5	serotonin uptake	BP	13569	435
GO:0048643	0.156290430562183	0.967890345933373	2	21	positive regulation of skeletal muscle tissue development	BP	13569	435
GO:0002293	0.156339008589574	0.952908421374871	3	42	alpha-beta T cell differentiation involved in immune response	BP	13569	435
GO:0002294	0.156339008589574	0.952908421374871	3	42	CD4-positive, alpha-beta T cell differentiation involved in immune response	BP	13569	435
GO:0090481	0.156437776195593	0.989564073913945	1	5	pyrimidine nucleotide-sugar transmembrane transport	BP	13569	435
GO:0044070	0.156439009865923	0.928141216792668	6	111	regulation of anion transport	BP	13569	435
GO:0050000	0.156491056229929	0.942300854256852	4	63	chromosome localization	BP	13569	435
GO:0070936	0.156491435964003	0.952799142176898	3	43	protein K48-linked ubiquitination	BP	13569	435
GO:0009066	0.156503291295657	0.952836719453169	3	42	aspartate family amino acid metabolic process	BP	13569	435
GO:0001570	0.15652122906611	0.942285639702047	4	63	vasculogenesis	BP	13569	435
GO:0018195	0.156625925888582	0.967681091492052	2	22	peptidyl-arginine modification	BP	13569	435
GO:1900113	0.156658066674536	0.98953362182186	1	5	negative regulation of histone H3-K9 trimethylation	BP	13569	435
GO:0003241	0.156680262074255	0.989530550981142	1	5	growth involved in heart morphogenesis	BP	13569	435
GO:0003229	0.156813920220881	0.952658175376142	3	43	ventricular cardiac muscle tissue development	BP	13569	435
GO:0038171	0.156986396859509	0.989488146519697	1	5	cannabinoid signaling pathway	BP	13569	435
GO:1905268	0.157406696746038	0.952487006567493	3	41	negative regulation of chromatin organization	BP	13569	435
GO:0002861	0.157433293283488	0.967240196587916	2	24	regulation of inflammatory response to antigenic stimulus	BP	13569	435
GO:0090315	0.157442281702748	0.989424829098522	1	5	negative regulation of protein targeting to membrane	BP	13569	435
GO:0031944	0.157542097499027	0.989410938583788	1	5	negative regulation of glucocorticoid metabolic process	BP	13569	435
GO:0031947	0.157542097499027	0.989410938583788	1	5	negative regulation of glucocorticoid biosynthetic process	BP	13569	435
GO:0001933	0.157560936053259	0.898964140507591	16	370	negative regulation of protein phosphorylation	BP	13569	435
GO:0042661	0.157695448112802	0.989389579045568	1	5	regulation of mesodermal cell fate specification	BP	13569	435
GO:1905770	0.157695448112802	0.989389579045568	1	5	regulation of mesodermal cell differentiation	BP	13569	435
GO:1905902	0.157695448112802	0.989389579045568	1	5	regulation of mesoderm formation	BP	13569	435
GO:0010605	0.157702528830905	0.872901060000559	69	1886	negative regulation of macromolecule metabolic process	BP	13569	435
GO:0006368	0.15782241864667	0.952305033467201	3	41	transcription elongation from RNA polymerase II promoter	BP	13569	435
GO:0001714	0.15782673551708	0.989371274266554	1	5	endodermal cell fate specification	BP	13569	435
GO:0031175	0.157860959918892	0.883070467421972	34	860	neuron projection development	BP	13569	435
GO:0060384	0.1579371736768	0.96734530086669	2	21	innervation	BP	13569	435
GO:0035983	0.157961681715172	0.989352441734117	1	5	response to trichostatin A	BP	13569	435
GO:0035984	0.157961681715172	0.989352441734117	1	5	cellular response to trichostatin A	BP	13569	435
GO:0031623	0.158188859307205	0.933401441016623	5	87	receptor internalization	BP	13569	435
GO:0048705	0.158254667597156	0.914141264379057	9	181	skeletal system morphogenesis	BP	13569	435
GO:0090336	0.1582767174228	0.989308407091582	1	5	positive regulation of brown fat cell differentiation	BP	13569	435
GO:0042542	0.15839067009743	0.917579527957899	8	167	response to hydrogen peroxide	BP	13569	435
GO:2000002	0.158425854682397	0.989287527202119	1	5	negative regulation of DNA damage checkpoint	BP	13569	435
GO:0030001	0.158481543157445	0.88543875991117	29	735	metal ion transport	BP	13569	435
GO:0006777	0.15856863376109	0.9892675170221	1	5	Mo-molybdopterin cofactor biosynthetic process	BP	13569	435
GO:0019720	0.15856863376109	0.9892675170221	1	5	Mo-molybdopterin cofactor metabolic process	BP	13569	435
GO:0045048	0.158603262108721	0.989262660917015	1	5	protein insertion into ER membrane	BP	13569	435
GO:0050890	0.158748127749074	0.903376129371926	13	288	cognition	BP	13569	435
GO:0007416	0.158813629142382	0.921665218655109	7	131	synapse assembly	BP	13569	435
GO:0097070	0.158819094728869	0.989232367085975	1	5	ductus arteriosus closure	BP	13569	435
GO:0033158	0.158887227365809	0.966928517305311	2	22	regulation of protein import into nucleus, translocation	BP	13569	435
GO:0039692	0.158983377874192	0.989209277957448	1	5	single stranded viral RNA replication via double stranded DNA intermediate	BP	13569	435
GO:1903912	0.159301976001509	0.989164425069442	1	5	negative regulation of endoplasmic reticulum stress-induced eIF2 alpha phosphorylation	BP	13569	435
GO:0048167	0.159303465832083	0.913406722458091	9	187	regulation of synaptic plasticity	BP	13569	435
GO:0048869	0.159313746968031	0.866604598752184	113	3175	cellular developmental process	BP	13569	435
GO:0072615	0.159346412199088	0.989158161322143	1	5	interleukin-17 secretion	BP	13569	435
GO:1900107	0.159592232276703	0.989123475325702	1	5	regulation of nodal signaling pathway	BP	13569	435
GO:0000393	0.159751292176935	0.989100999794875	1	5	spliceosomal conformational changes to generate catalytic conformation	BP	13569	435
GO:0060161	0.159784273800033	0.989096336299821	1	5	positive regulation of dopamine receptor signaling pathway	BP	13569	435
GO:0051492	0.159916699299241	0.940487136540986	4	66	regulation of stress fiber assembly	BP	13569	435
GO:0034398	0.160100633885081	0.989051549627798	1	5	telomere tethering at nuclear periphery	BP	13569	435
GO:0048738	0.160170263954219	0.912812477103551	9	190	cardiac muscle tissue development	BP	13569	435
GO:0000819	0.160284404518932	0.920720933583685	7	134	sister chromatid segregation	BP	13569	435
GO:0051984	0.160482217539841	0.966495604581387	2	21	positive regulation of chromosome segregation	BP	13569	435
GO:0099639	0.160616120319186	0.988978361837636	1	5	neurotransmitter receptor transport, endosome to plasma membrane	BP	13569	435
GO:0032615	0.160822995357574	0.950938031816872	3	42	interleukin-12 production	BP	13569	435
GO:1905323	0.160828777408669	0.988948092929343	1	5	telomerase holoenzyme complex assembly	BP	13569	435
GO:0045719	0.160861913669853	0.98894337241082	1	5	negative regulation of glycogen biosynthetic process	BP	13569	435
GO:1904683	0.161101554221293	0.988909201536431	1	5	regulation of metalloendopeptidase activity	BP	13569	435
GO:0052312	0.161144159802836	0.966076822042076	2	23	modulation of transcription in other organism involved in symbiotic interaction	BP	13569	435
GO:0032596	0.161218040745055	0.988892571020681	1	5	protein transport into membrane raft	BP	13569	435
GO:1903525	0.16127302458963	0.988884716454793	1	5	regulation of membrane tubulation	BP	13569	435
GO:2001023	0.161469398320243	0.98885663968923	1	5	regulation of response to drug	BP	13569	435
GO:0006538	0.161584859099518	0.988840113793448	1	5	glutamate catabolic process	BP	13569	435
GO:2000020	0.161692683281146	0.988824669048899	1	5	positive regulation of male gonad development	BP	13569	435
GO:0006376	0.161693742769408	0.965984711378082	2	22	mRNA splice site selection	BP	13569	435
GO:0051236	0.161763400907677	0.924976642783861	6	112	establishment of RNA localization	BP	13569	435
GO:0030397	0.161787306306294	0.988811105789362	1	5	membrane disassembly	BP	13569	435
GO:0051081	0.161787306306294	0.988811105789362	1	5	nuclear envelope disassembly	BP	13569	435
GO:0070294	0.161800446165568	0.988809221624035	1	5	renal sodium ion absorption	BP	13569	435
GO:0071386	0.161821391855013	0.988806217804172	1	5	cellular response to corticosterone stimulus	BP	13569	435
GO:0060633	0.16183723005889	0.988803946161013	1	5	negative regulation of transcription initiation from RNA polymerase II promoter	BP	13569	435
GO:2000143	0.16183723005889	0.988803946161013	1	5	negative regulation of DNA-templated transcription, initiation	BP	13569	435
GO:0016199	0.161840154115369	0.988803526742141	1	5	axon midline choice point recognition	BP	13569	435
GO:0010216	0.161840154115374	0.988803526742139	1	5	maintenance of DNA methylation	BP	13569	435
GO:0009067	0.162073539602734	0.965856158406876	2	22	aspartate family amino acid biosynthetic process	BP	13569	435
GO:1901863	0.162591034067845	0.939146188743185	4	65	positive regulation of muscle tissue development	BP	13569	435
GO:0006612	0.162598500302288	0.939091372755797	4	67	protein targeting to membrane	BP	13569	435
GO:0072659	0.162944652229274	0.907779250719745	10	216	protein localization to plasma membrane	BP	13569	435
GO:0045444	0.163246516654763	0.910771013050185	9	189	fat cell differentiation	BP	13569	435
GO:0051171	0.163448207118184	0.861444763823027	139	3989	regulation of nitrogen compound metabolic process	BP	13569	435
GO:0060343	0.163641639595765	0.96532329718123	2	22	trabecula formation	BP	13569	435
GO:0051584	0.163719135100001	0.988077973946988	1	6	regulation of dopamine uptake involved in synaptic transmission	BP	13569	435
GO:0051940	0.163719135100001	0.988077973946988	1	6	regulation of catecholamine uptake involved in synaptic transmission	BP	13569	435
GO:0002287	0.163796823362069	0.949570697684011	3	43	alpha-beta T cell activation involved in immune response	BP	13569	435
GO:0006348	0.163858101167265	0.988056994674859	1	6	chromatin silencing at telomere	BP	13569	435
GO:0030837	0.164140343866377	0.949417089036745	3	43	negative regulation of actin filament polymerization	BP	13569	435
GO:0099531	0.164314351624475	0.918146098177276	7	140	presynaptic process involved in chemical synaptic transmission	BP	13569	435
GO:0071363	0.164656836047005	0.885201178214565	23	566	cellular response to growth factor stimulus	BP	13569	435
GO:0000056	0.165434525587899	0.987817620301361	1	6	ribosomal small subunit export from nucleus	BP	13569	435
GO:0090312	0.165462577804248	0.964700293684574	2	22	positive regulation of protein deacetylation	BP	13569	435
GO:0043244	0.165817739094691	0.92915277557153	5	86	regulation of protein complex disassembly	BP	13569	435
GO:0015874	0.165829946928869	0.964476425454854	2	23	norepinephrine transport	BP	13569	435
GO:2000134	0.166549216886506	0.948335427216826	3	43	negative regulation of G1/S transition of mitotic cell cycle	BP	13569	435
GO:0015672	0.166780358783761	0.889130230052091	18	442	monovalent inorganic cation transport	BP	13569	435
GO:0015991	0.167197024217437	0.963830569943388	2	25	ATP hydrolysis coupled proton transport	BP	13569	435
GO:1903312	0.167470291885892	0.936629262673605	4	65	negative regulation of mRNA metabolic process	BP	13569	435
GO:0097305	0.167667983545146	0.899144995270281	12	275	response to alcohol	BP	13569	435
GO:0045778	0.168983084151453	0.927304536345235	5	89	positive regulation of ossification	BP	13569	435
GO:0070475	0.169152377156356	0.987242960046634	1	6	rRNA base methylation	BP	13569	435
GO:0048520	0.169421260595144	0.962974904133936	2	26	positive regulation of behavior	BP	13569	435
GO:0002062	0.169929012006546	0.926804008845868	5	87	chondrocyte differentiation	BP	13569	435
GO:0036003	0.170474810825569	0.962860342388403	2	23	positive regulation of transcription from RNA polymerase II promoter in response to stress	BP	13569	435
GO:0007611	0.170614286125399	0.897077881417807	12	265	learning or memory	BP	13569	435
GO:0051125	0.171079750467852	0.962647699152323	2	23	regulation of actin nucleation	BP	13569	435
GO:0009649	0.171139256045545	0.962626755318501	2	23	entrainment of circadian clock	BP	13569	435
GO:0048585	0.171875554252536	0.866676790421046	45	1200	negative regulation of response to stimulus	BP	13569	435
GO:0032206	0.172003377971015	0.945857292441534	3	43	positive regulation of telomere maintenance	BP	13569	435
GO:0032730	0.172056683836426	0.986784123346	1	6	positive regulation of interleukin-1 alpha production	BP	13569	435
GO:2001198	0.172183146744839	0.986763945707881	1	6	regulation of dendritic cell differentiation	BP	13569	435
GO:0051279	0.172307953898275	0.933972821953091	4	70	regulation of release of sequestered calcium ion into cytosol	BP	13569	435
GO:0002865	0.172492102330579	0.986714580922893	1	6	negative regulation of acute inflammatory response to antigenic stimulus	BP	13569	435
GO:0006611	0.172673316875114	0.918372398131836	6	115	protein export from nucleus	BP	13569	435
GO:0120032	0.173164359700335	0.912567062644518	7	139	regulation of plasma membrane bounded cell projection assembly	BP	13569	435
GO:0042551	0.173369828139816	0.945230156872162	3	43	neuron maturation	BP	13569	435
GO:1900015	0.17385771592455	0.961664814134418	2	23	regulation of cytokine production involved in inflammatory response	BP	13569	435
GO:0008608	0.17405831684156	0.961593432177854	2	23	attachment of spindle microtubules to kinetochore	BP	13569	435
GO:0009648	0.174062577220141	0.961496009059481	2	24	photoperiodism	BP	13569	435
GO:0043407	0.174257133032395	0.933048987532021	4	66	negative regulation of MAP kinase activity	BP	13569	435
GO:0006515	0.175676001415376	0.961015796084695	2	23	protein quality control for misfolded or incompletely synthesized proteins	BP	13569	435
GO:0046135	0.175821679213368	0.9861762904207	1	6	pyrimidine nucleoside catabolic process	BP	13569	435
GO:0051445	0.176238352669123	0.943812664546499	3	45	regulation of meiotic cell cycle	BP	13569	435
GO:0031110	0.176298376282467	0.931941056449532	4	67	regulation of microtubule polymerization or depolymerization	BP	13569	435
GO:0019348	0.1763366504771	0.986092005047612	1	6	dolichol metabolic process	BP	13569	435
GO:0051494	0.176625139956706	0.915973254860662	6	114	negative regulation of cytoskeleton organization	BP	13569	435
GO:0042182	0.176810138197481	0.986014265230604	1	6	ketone catabolic process	BP	13569	435
GO:0010661	0.17728036759078	0.960340861564204	2	24	positive regulation of muscle cell apoptotic process	BP	13569	435
GO:0043305	0.177446535264633	0.985909409453171	1	6	negative regulation of mast cell degranulation	BP	13569	435
GO:0051235	0.177587501407182	0.894651965425452	11	248	maintenance of location	BP	13569	435
GO:0010639	0.177599791307689	0.889674533740221	13	297	negative regulation of organelle organization	BP	13569	435
GO:2000035	0.177965497542308	0.985823589638548	1	6	regulation of stem cell division	BP	13569	435
GO:0021522	0.178030978466608	0.960168542013814	2	23	spinal cord motor neuron differentiation	BP	13569	435
GO:0050775	0.178417865579043	0.942891663243542	3	43	positive regulation of dendrite morphogenesis	BP	13569	435
GO:0010812	0.178837364974271	0.942601203535713	3	45	negative regulation of cell-substrate adhesion	BP	13569	435
GO:0046794	0.178908970274925	0.985666848002363	1	6	transport of virus	BP	13569	435
GO:0048865	0.179164138699452	0.985624296164745	1	6	stem cell fate commitment	BP	13569	435
GO:0006370	0.179630145065078	0.985546409055512	1	6	7-methylguanosine mRNA capping	BP	13569	435
GO:0015988	0.179675654167967	0.959294635779676	2	26	energy coupled proton transmembrane transport, against electrochemical gradient	BP	13569	435
GO:0050820	0.179728784783478	0.959452488458552	2	24	positive regulation of coagulation	BP	13569	435
GO:0061036	0.179776991425144	0.959535523963528	2	23	positive regulation of cartilage development	BP	13569	435
GO:0070562	0.179903619658819	0.985500595269969	1	6	regulation of vitamin D receptor signaling pathway	BP	13569	435
GO:0080090	0.17991856316256	0.846491005566847	142	4096	regulation of primary metabolic process	BP	13569	435
GO:0060716	0.179954331184131	0.959470998441898	2	23	labyrinthine layer blood vessel development	BP	13569	435
GO:0065009	0.180028112898813	0.851059452658194	84	2404	regulation of molecular function	BP	13569	435
GO:0002291	0.180164653284798	0.985456792527084	1	6	T cell activation via T cell receptor contact with antigen bound to MHC molecule on antigen presenting cell	BP	13569	435
GO:0006997	0.180298565671449	0.920795848446528	5	89	nucleus organization	BP	13569	435
GO:0009892	0.180497404411874	0.851985086408009	75	2084	negative regulation of metabolic process	BP	13569	435
GO:0030004	0.180584529697979	0.920609931305652	5	90	cellular monovalent inorganic cation homeostasis	BP	13569	435
GO:0038042	0.180671479911854	0.984977136005971	1	7	dimeric G-protein coupled receptor signaling pathway	BP	13569	435
GO:0042596	0.180835516707458	0.941576149126274	3	47	fear response	BP	13569	435
GO:0070997	0.180915031486628	0.885063343437861	14	333	neuron death	BP	13569	435
GO:0006816	0.181071363453561	0.883007926527273	15	360	calcium ion transport	BP	13569	435
GO:1903441	0.181080826600443	0.985302488408003	1	6	protein localization to ciliary membrane	BP	13569	435
GO:0000290	0.181137780665989	0.985292866980945	1	6	deadenylation-dependent decapping of nuclear-transcribed mRNA	BP	13569	435
GO:0006401	0.181145007423295	0.902675926899458	8	166	RNA catabolic process	BP	13569	435
GO:0002292	0.181209769340079	0.941442640274416	3	46	T cell differentiation involved in immune response	BP	13569	435
GO:0003266	0.181353312878928	0.985256425616861	1	6	regulation of secondary heart field cardioblast proliferation	BP	13569	435
GO:0006402	0.181494575148525	0.907205814800166	7	141	mRNA catabolic process	BP	13569	435
GO:2000064	0.182045823070149	0.985139008291851	1	6	regulation of cortisol biosynthetic process	BP	13569	435
GO:0008627	0.182279187604783	0.985099327017662	1	6	intrinsic apoptotic signaling pathway in response to osmotic stress	BP	13569	435
GO:1990089	0.182391421236405	0.928655862090142	4	68	response to nerve growth factor	BP	13569	435
GO:0060491	0.182420546347813	0.906607446004736	7	141	regulation of cell projection assembly	BP	13569	435
GO:2000617	0.182665933953076	0.985033438584686	1	6	positive regulation of histone H3-K9 acetylation	BP	13569	435
GO:0008611	0.182886983587227	0.984995708549035	1	6	ether lipid biosynthetic process	BP	13569	435
GO:0046504	0.182886983587227	0.984995708549035	1	6	glycerol ether biosynthetic process	BP	13569	435
GO:1901503	0.182886983587227	0.984995708549035	1	6	ether biosynthetic process	BP	13569	435
GO:0031053	0.18321806309843	0.984939101750607	1	6	primary miRNA processing	BP	13569	435
GO:0046622	0.183366860517763	0.940422853765695	3	46	positive regulation of organ growth	BP	13569	435
GO:0031507	0.183435706431571	0.984495165185677	1	7	heterochromatin assembly	BP	13569	435
GO:0090090	0.183510623070892	0.918881009296549	5	91	negative regulation of canonical Wnt signaling pathway	BP	13569	435
GO:0019835	0.183532242203001	0.957873473943564	2	26	cytolysis	BP	13569	435
GO:0033483	0.183551561928415	0.984881964588328	1	6	gas homeostasis	BP	13569	435
GO:0042220	0.183618187864217	0.927994142275736	4	68	response to cocaine	BP	13569	435
GO:0034093	0.183639680095098	0.984866848045889	1	6	positive regulation of maintenance of sister chromatid cohesion	BP	13569	435
GO:0006621	0.183754008984933	0.984847222895945	1	6	protein retention in ER lumen	BP	13569	435
GO:0035094	0.18378371981789	0.927904709071119	4	68	response to nicotine	BP	13569	435
GO:0060795	0.183860063382227	0.958039107726878	2	23	cell fate commitment involved in formation of primary germ layer	BP	13569	435
GO:0034219	0.183998827790351	0.957987855927178	2	23	carbohydrate transmembrane transport	BP	13569	435
GO:0010501	0.184022350913956	0.940255648332901	3	43	RNA secondary structure unwinding	BP	13569	435
GO:0071409	0.184150753096174	0.984779012825119	1	6	cellular response to cycloheximide	BP	13569	435
GO:0071305	0.184421981326028	0.957631043182904	2	25	cellular response to vitamin D	BP	13569	435
GO:1901522	0.184507849690361	0.957695076786708	2	24	positive regulation of transcription from RNA polymerase II promoter involved in cellular response to chemical stimulus	BP	13569	435
GO:0019220	0.185114006507808	0.853046376303722	52	1426	regulation of phosphate metabolic process	BP	13569	435
GO:0030913	0.185360526907955	0.98456999769399	1	6	paranodal junction assembly	BP	13569	435
GO:0003160	0.185399082545881	0.984563310946594	1	6	endocardium morphogenesis	BP	13569	435
GO:0098903	0.185608980430667	0.984526880570508	1	6	regulation of membrane repolarization during action potential	BP	13569	435
GO:0060260	0.185805776921889	0.957212456169541	2	24	regulation of transcription initiation from RNA polymerase II promoter	BP	13569	435
GO:0065008	0.185900796571897	0.843886121677084	101	2877	regulation of biological quality	BP	13569	435
GO:1901838	0.18592320649592	0.984472255714872	1	6	positive regulation of transcription of nuclear large rRNA transcript from RNA polymerase I promoter	BP	13569	435
GO:0090174	0.185945342063789	0.910156620325305	6	118	organelle membrane fusion	BP	13569	435
GO:0019919	0.185953610008043	0.984466964849465	1	6	peptidyl-arginine methylation, to asymmetrical-dimethyl arginine	BP	13569	435
GO:0030177	0.186034658583927	0.917397818822848	5	91	positive regulation of Wnt signaling pathway	BP	13569	435
GO:0002673	0.18607352893475	0.939006951486392	3	49	regulation of acute inflammatory response	BP	13569	435
GO:0006289	0.186167138483257	0.939136263376617	3	45	nucleotide-excision repair	BP	13569	435
GO:0033206	0.186204633582857	0.984423243992405	1	6	meiotic cytokinesis	BP	13569	435
GO:0044093	0.18630142840172	0.852329930767412	51	1389	positive regulation of molecular function	BP	13569	435
GO:0006882	0.186406115099186	0.956891045102954	2	25	cellular zinc ion homeostasis	BP	13569	435
GO:0002534	0.186411639282018	0.956986394004247	2	24	cytokine production involved in inflammatory response	BP	13569	435
GO:0007195	0.186442955588019	0.984381673693601	1	6	adenylate cyclase-inhibiting dopamine receptor signaling pathway	BP	13569	435
GO:0043545	0.186465297712072	0.984377773495648	1	6	molybdopterin cofactor metabolic process	BP	13569	435
GO:0051189	0.186465297712072	0.984377773495648	1	6	prosthetic group metabolic process	BP	13569	435
GO:0006465	0.186485232430859	0.983953888317163	1	7	signal peptide processing	BP	13569	435
GO:0090398	0.186620038422871	0.938828676724694	3	47	cellular senescence	BP	13569	435
GO:0009235	0.186632406877008	0.984348584996011	1	6	cobalamin metabolic process	BP	13569	435
GO:0090032	0.186776631721624	0.984323369875821	1	6	negative regulation of steroid hormone biosynthetic process	BP	13569	435
GO:0003151	0.186880963542969	0.926253680853827	4	67	outflow tract morphogenesis	BP	13569	435
GO:2000542	0.186924673251304	0.984297464574806	1	6	negative regulation of gastrulation	BP	13569	435
GO:0090502	0.186950497120055	0.938586687085407	3	49	RNA phosphodiester bond hydrolysis, endonucleolytic	BP	13569	435
GO:0048821	0.187053111750088	0.956648592244282	2	25	erythrocyte development	BP	13569	435
GO:1901679	0.187223996334576	0.984245016113039	1	6	nucleotide transmembrane transport	BP	13569	435
GO:0030182	0.187301892132549	0.853544151478032	45	1187	neuron differentiation	BP	13569	435
GO:0040029	0.187508940335875	0.903270787068698	7	144	regulation of gene expression, epigenetic	BP	13569	435
GO:1901977	0.187628700113604	0.984173951551115	1	6	negative regulation of cell cycle checkpoint	BP	13569	435
GO:0009100	0.188127266623346	0.881898116553198	13	298	glycoprotein metabolic process	BP	13569	435
GO:0032056	0.188551161643873	0.984011321575595	1	6	positive regulation of translation in response to stress	BP	13569	435
GO:0030488	0.18860203740026	0.956164971569776	2	24	tRNA methylation	BP	13569	435
GO:0097048	0.188693210946877	0.983986198068747	1	6	dendritic cell apoptotic process	BP	13569	435
GO:2000668	0.188693210946877	0.983986198068747	1	6	regulation of dendritic cell apoptotic process	BP	13569	435
GO:0035066	0.188842624949707	0.955975053578399	2	25	positive regulation of histone acetylation	BP	13569	435
GO:0000712	0.188973908553901	0.983936489583642	1	6	resolution of meiotic recombination intermediates	BP	13569	435
GO:0003096	0.188981129182776	0.983935209785255	1	6	renal sodium ion transport	BP	13569	435
GO:1902807	0.189002620188154	0.937729463581894	3	46	negative regulation of cell cycle G1/S phase transition	BP	13569	435
GO:0071503	0.189178166627502	0.983900265110488	1	6	response to heparin	BP	13569	435
GO:0003348	0.189264637550126	0.983884916435049	1	6	cardiac endothelial cell differentiation	BP	13569	435
GO:0060956	0.189264637550126	0.983884916435049	1	6	endocardial cell differentiation	BP	13569	435
GO:0003140	0.189288537196541	0.983880672822656	1	6	determination of left/right asymmetry in lateral mesoderm	BP	13569	435
GO:0000972	0.189312334984925	0.983876446693141	1	6	transcription-dependent tethering of RNA polymerase II gene DNA at nuclear periphery	BP	13569	435
GO:0090009	0.189462493228569	0.983849766968532	1	6	primitive streak formation	BP	13569	435
GO:0071364	0.189555187727811	0.93751067646684	3	45	cellular response to epidermal growth factor stimulus	BP	13569	435
GO:1902416	0.189671362318101	0.983812615806201	1	6	positive regulation of mRNA binding	BP	13569	435
GO:1902235	0.189709526569817	0.955647214561021	2	25	regulation of endoplasmic reticulum stress-induced intrinsic apoptotic signaling pathway	BP	13569	435
GO:0031937	0.189824366980257	0.983785371718398	1	6	positive regulation of chromatin silencing	BP	13569	435
GO:0060631	0.18984886701945	0.983781006917089	1	6	regulation of meiosis I	BP	13569	435
GO:0010038	0.189946999735453	0.872765816387975	17	417	response to metal ion	BP	13569	435
GO:0070507	0.190026085348222	0.90163591575458	7	143	regulation of microtubule cytoskeleton organization	BP	13569	435
GO:0010769	0.190048861002582	0.882958166428782	12	269	regulation of cell morphogenesis involved in differentiation	BP	13569	435
GO:0032507	0.190181364807664	0.937160840508933	3	46	maintenance of protein location in cell	BP	13569	435
GO:0001826	0.190239727630713	0.98371128686626	1	6	inner cell mass cell differentiation	BP	13569	435
GO:0072089	0.190677471893142	0.90720668314507	6	117	stem cell proliferation	BP	13569	435
GO:0031442	0.190697314396606	0.983629457954235	1	6	positive regulation of mRNA 3'-end processing	BP	13569	435
GO:0035627	0.190716421573759	0.983626036225831	1	6	ceramide transport	BP	13569	435
GO:0045162	0.190861363970548	0.983600067168436	1	6	clustering of voltage-gated sodium channels	BP	13569	435
GO:0021853	0.190880403049896	0.983596654310096	1	6	cerebral cortex GABAergic interneuron migration	BP	13569	435
GO:1904936	0.190880403049896	0.983596654310096	1	6	interneuron migration	BP	13569	435
GO:0010668	0.190909302620797	0.983591473167443	1	6	ectodermal cell differentiation	BP	13569	435
GO:0033629	0.190925886188738	0.983588499647926	1	6	negative regulation of cell adhesion mediated by integrin	BP	13569	435
GO:0035947	0.190925886353011	0.98358849961847	1	6	regulation of gluconeogenesis by regulation of transcription from RNA polymerase II promoter	BP	13569	435
GO:0007202	0.191180978251337	0.955189554933025	2	24	activation of phospholipase C activity	BP	13569	435
GO:0060050	0.191187975454135	0.983099414911173	1	7	positive regulation of protein glycosylation	BP	13569	435
GO:0032620	0.191281216446528	0.954957058379945	2	26	interleukin-17 production	BP	13569	435
GO:1903365	0.191433893512762	0.983054070356105	1	7	regulation of fear response	BP	13569	435
GO:2000822	0.191433893512762	0.983054070356105	1	7	regulation of behavioral fear response	BP	13569	435
GO:0007498	0.191584742914859	0.914109896136039	5	91	mesoderm development	BP	13569	435
GO:0010453	0.19158942650164	0.955034248889129	2	24	regulation of cell fate commitment	BP	13569	435
GO:0051094	0.19197909188101	0.850324968807925	43	1147	positive regulation of developmental process	BP	13569	435
GO:1905207	0.192211427753255	0.936177271271002	3	46	regulation of cardiocyte differentiation	BP	13569	435
GO:0034629	0.19234909119773	0.954744801499651	2	24	cellular protein complex localization	BP	13569	435
GO:0051174	0.192514495699144	0.846639185332294	52	1431	regulation of phosphorus metabolic process	BP	13569	435
GO:2000402	0.192550146780277	0.982847416132876	1	7	negative regulation of lymphocyte migration	BP	13569	435
GO:0032386	0.192552305953962	0.867748036360082	19	471	regulation of intracellular transport	BP	13569	435
GO:0090305	0.192636059681934	0.894870252533929	8	174	nucleic acid phosphodiester bond hydrolysis	BP	13569	435
GO:0031063	0.192690292789758	0.954512238803275	2	25	regulation of histone deacetylation	BP	13569	435
GO:1902745	0.192700821383031	0.954508208658201	2	25	positive regulation of lamellipodium organization	BP	13569	435
GO:0048168	0.192739085189777	0.922986370230767	4	69	regulation of neuronal synaptic plasticity	BP	13569	435
GO:0019433	0.193183943442867	0.954141163404034	2	27	triglyceride catabolic process	BP	13569	435
GO:0030218	0.1932380208718	0.91304605461542	5	95	erythrocyte differentiation	BP	13569	435
GO:0021872	0.193343785380447	0.922624400386111	4	70	forebrain generation of neurons	BP	13569	435
GO:0061025	0.193349331478661	0.894410255111213	8	171	membrane fusion	BP	13569	435
GO:1902895	0.193637089498973	0.954252275527916	2	24	positive regulation of pri-miRNA transcription from RNA polymerase II promoter	BP	13569	435
GO:0030808	0.193691509398948	0.905198607868624	6	125	regulation of nucleotide biosynthetic process	BP	13569	435
GO:1900371	0.193691509398948	0.905198607868624	6	125	regulation of purine nucleotide biosynthetic process	BP	13569	435
GO:0006707	0.193702915842083	0.982632572977936	1	7	cholesterol catabolic process	BP	13569	435
GO:0016127	0.193702915842083	0.982632572977936	1	7	sterol catabolic process	BP	13569	435
GO:0098900	0.194002669900012	0.935258101451491	3	47	regulation of action potential	BP	13569	435
GO:1904667	0.194069214385037	0.982223338575562	1	8	negative regulation of ubiquitin protein ligase activity	BP	13569	435
GO:0009108	0.194493014746904	0.912294567902203	5	95	coenzyme biosynthetic process	BP	13569	435
GO:1903902	0.194565439861088	0.934938003978268	3	48	positive regulation of viral life cycle	BP	13569	435
GO:0002190	0.194705226030396	0.9824445893853	1	7	cap-independent translational initiation	BP	13569	435
GO:0021795	0.194993845245071	0.934820423512216	3	46	cerebral cortex cell migration	BP	13569	435
GO:0001958	0.195439284653499	0.953559381345333	2	24	endochondral ossification	BP	13569	435
GO:0036075	0.195439284653499	0.953559381345333	2	24	replacement ossification	BP	13569	435
GO:0090503	0.196081294410475	0.953206517020356	2	25	RNA phosphodiester bond hydrolysis, exonucleolytic	BP	13569	435
GO:0043102	0.196165182254425	0.982168804217255	1	7	amino acid salvage	BP	13569	435
GO:0071267	0.196165182254425	0.982168804217255	1	7	L-methionine salvage	BP	13569	435
GO:0046483	0.196485526009611	0.831777777980268	136	3947	heterocycle metabolic process	BP	13569	435
GO:0051338	0.196666246288799	0.854195853262728	29	754	regulation of transferase activity	BP	13569	435
GO:0090385	0.19717062577327	0.981977515716768	1	7	phagosome-lysosome fusion	BP	13569	435
GO:0005979	0.197603390147829	0.952615400619401	2	25	regulation of glycogen biosynthetic process	BP	13569	435
GO:0010962	0.197603390147829	0.952615400619401	2	25	regulation of glucan biosynthetic process	BP	13569	435
GO:0048639	0.197651516584704	0.891474696775705	8	171	positive regulation of developmental growth	BP	13569	435
GO:0090181	0.197710866506939	0.952573543824874	2	25	regulation of cholesterol metabolic process	BP	13569	435
GO:0033683	0.197743840556816	0.981867962550749	1	7	nucleotide-excision repair, DNA incision	BP	13569	435
GO:0050982	0.197752980255755	0.933464955183987	3	46	detection of mechanical stimulus	BP	13569	435
GO:0060348	0.198038477214482	0.891227311104438	8	169	bone development	BP	13569	435
GO:1904705	0.198276688381307	0.952352928102731	2	25	regulation of vascular smooth muscle cell proliferation	BP	13569	435
GO:0030804	0.198761883242482	0.919430400049593	4	77	positive regulation of cyclic nucleotide biosynthetic process	BP	13569	435
GO:0009101	0.198852925716167	0.879311773348914	11	248	glycoprotein biosynthetic process	BP	13569	435
GO:1902931	0.199060104530302	0.981615028378236	1	7	negative regulation of alcohol biosynthetic process	BP	13569	435
GO:0055069	0.199097482404931	0.951933256450225	2	26	zinc ion homeostasis	BP	13569	435
GO:0030511	0.199339442050574	0.95204495667743	2	24	positive regulation of transforming growth factor beta receptor signaling pathway	BP	13569	435
GO:1903846	0.199339442050574	0.95204495667743	2	24	positive regulation of cellular response to transforming growth factor beta stimulus	BP	13569	435
GO:0045745	0.199606808374339	0.951733366830914	2	26	positive regulation of G-protein coupled receptor protein signaling pathway	BP	13569	435
GO:0032790	0.19998984291271	0.981435218244938	1	7	ribosome disassembly	BP	13569	435
GO:0070874	0.20026841009653	0.981381157983307	1	7	negative regulation of glycogen metabolic process	BP	13569	435
GO:2000344	0.200301844721987	0.981374663718082	1	7	positive regulation of acrosome reaction	BP	13569	435
GO:1901976	0.200409693477391	0.951517400312539	2	25	regulation of cell cycle checkpoint	BP	13569	435
GO:0046010	0.200421022187191	0.980988025190783	1	8	positive regulation of circadian sleep/wake cycle, non-REM sleep	BP	13569	435
GO:0070092	0.200830916694477	0.981271733590669	1	7	regulation of glucagon secretion	BP	13569	435
GO:0009653	0.200892001994096	0.83429443404293	73	2011	anatomical structure morphogenesis	BP	13569	435
GO:2000758	0.20113523829711	0.951131429467802	2	26	positive regulation of peptidyl-lysine acetylation	BP	13569	435
GO:0007268	0.201403548337074	0.856868549599774	22	557	chemical synaptic transmission	BP	13569	435
GO:0098916	0.201403548337074	0.856868549599774	22	557	anterograde trans-synaptic signaling	BP	13569	435
GO:0001824	0.201421418284716	0.918120034587501	4	70	blastocyst development	BP	13569	435
GO:0071464	0.201793699469839	0.981083631699339	1	7	cellular response to hydrostatic pressure	BP	13569	435
GO:0006929	0.201818416942668	0.950962238294318	2	25	substrate-dependent cell migration	BP	13569	435
GO:2000848	0.201868628226957	0.980700165265856	1	8	positive regulation of corticosteroid hormone secretion	BP	13569	435
GO:0009987	0.201903782021037	0.833602160296624	347	10549	cellular process	BP	13569	435
GO:0043320	0.201951229772523	0.981052756873114	1	7	natural killer cell degranulation	BP	13569	435
GO:0006692	0.202118612720616	0.950649085100129	2	27	prostanoid metabolic process	BP	13569	435
GO:0006693	0.202118612720616	0.950649085100129	2	27	prostaglandin metabolic process	BP	13569	435
GO:0045773	0.203478353096457	0.930570951462931	3	47	positive regulation of axon extension	BP	13569	435
GO:0034182	0.203521416246486	0.980743508647795	1	7	regulation of maintenance of mitotic sister chromatid cohesion	BP	13569	435
GO:0017062	0.20354483932826	0.980363899623546	1	8	respiratory chain complex III assembly	BP	13569	435
GO:0034551	0.20354483932826	0.980363899623546	1	8	mitochondrial respiratory chain complex III assembly	BP	13569	435
GO:0060191	0.203546752461918	0.916837063647804	4	73	regulation of lipase activity	BP	13569	435
GO:0099537	0.203871520776395	0.854866818063651	22	558	trans-synaptic signaling	BP	13569	435
GO:1903897	0.204104017190182	0.980628069852276	1	7	regulation of PERK-mediated unfolded protein response	BP	13569	435
GO:2000480	0.204249956461578	0.980599093855347	1	7	negative regulation of cAMP-dependent protein kinase activity	BP	13569	435
GO:0090150	0.20438342845041	0.892025207523058	7	152	establishment of protein localization to membrane	BP	13569	435
GO:2000671	0.204622292190106	0.980525060032989	1	7	regulation of motor neuron apoptotic process	BP	13569	435
GO:0032496	0.204772906352209	0.866999523053613	14	341	response to lipopolysaccharide	BP	13569	435
GO:0003263	0.204917291828699	0.980466294031261	1	7	cardioblast proliferation	BP	13569	435
GO:0003264	0.204917291828699	0.980466294031261	1	7	regulation of cardioblast proliferation	BP	13569	435
GO:0010770	0.205085122669714	0.891629428801903	7	145	positive regulation of cell morphogenesis involved in differentiation	BP	13569	435
GO:0009314	0.205391669035244	0.8606796274913	17	423	response to radiation	BP	13569	435
GO:0060135	0.20555866651911	0.915696503524924	4	73	maternal process involved in female pregnancy	BP	13569	435
GO:2000319	0.20557011976984	0.980335902059103	1	7	regulation of T-helper 17 cell differentiation	BP	13569	435
GO:0008207	0.205604990951543	0.949456816076433	2	25	C21-steroid hormone metabolic process	BP	13569	435
GO:0048638	0.205615700411575	0.868734528459364	13	308	regulation of developmental growth	BP	13569	435
GO:0033007	0.205991983543324	0.980251389239123	1	7	negative regulation of mast cell activation involved in immune response	BP	13569	435
GO:0002887	0.205991983543338	0.98025138923912	1	7	negative regulation of myeloid leukocyte mediated immunity	BP	13569	435
GO:0042752	0.205996128726191	0.905263535685735	5	98	regulation of circadian rhythm	BP	13569	435
GO:0099536	0.206266589367892	0.852920190555525	22	559	synaptic signaling	BP	13569	435
GO:0016553	0.206336519874155	0.980182220561988	1	7	base conversion or substitution editing	BP	13569	435
GO:0031284	0.206363324683264	0.979791331685879	1	8	positive regulation of guanylate cyclase activity	BP	13569	435
GO:0002092	0.206569455773274	0.949070308959709	2	25	positive regulation of receptor internalization	BP	13569	435
GO:0060837	0.206657566864523	0.980117648537854	1	7	blood vessel endothelial cell differentiation	BP	13569	435
GO:0044403	0.206662161965691	0.870553430010624	12	287	symbiosis, encompassing mutualism through parasitism	BP	13569	435
GO:0036353	0.206918597560646	0.98006506288219	1	7	histone H2A-K119 monoubiquitination	BP	13569	435
GO:0050728	0.207066183485106	0.904552275991119	5	101	negative regulation of inflammatory response	BP	13569	435
GO:0071276	0.207322963632525	0.948565546305429	2	27	cellular response to cadmium ion	BP	13569	435
GO:0010807	0.207338213779468	0.979980370298611	1	7	regulation of synaptic vesicle priming	BP	13569	435
GO:0006979	0.207499791103693	0.858995713657444	17	432	response to oxidative stress	BP	13569	435
GO:0001649	0.207925619782103	0.879855388595841	9	201	osteoblast differentiation	BP	13569	435
GO:0021894	0.208045954849291	0.979837079300339	1	7	cerebral cortex GABAergic interneuron development	BP	13569	435
GO:0009452	0.208099991019469	0.979826116023584	1	7	7-methylguanosine RNA capping	BP	13569	435
GO:0036260	0.208099991019469	0.979826116023584	1	7	RNA capping	BP	13569	435
GO:0043933	0.208140052561389	0.832384407700932	54	1517	macromolecular complex subunit organization	BP	13569	435
GO:0061101	0.208190775244039	0.979415283607092	1	8	neuroendocrine cell differentiation	BP	13569	435
GO:0010764	0.208328416837037	0.979779735186032	1	7	negative regulation of fibroblast migration	BP	13569	435
GO:1902514	0.20849091678302	0.979746704811411	1	7	regulation of calcium ion transmembrane transport via high voltage-gated calcium channel	BP	13569	435
GO:0051453	0.208753536085842	0.913932384976641	4	71	regulation of intracellular pH	BP	13569	435
GO:0032347	0.208763462308953	0.979691239879594	1	7	regulation of aldosterone biosynthetic process	BP	13569	435
GO:0016310	0.208945930421777	0.829005320965776	64	1787	phosphorylation	BP	13569	435
GO:0009048	0.209053890689458	0.979632044255765	1	7	dosage compensation by inactivation of X chromosome	BP	13569	435
GO:0051602	0.2092284255865	0.913603428982126	4	73	response to electrical stimulus	BP	13569	435
GO:0007501	0.209292117312087	0.979583418053382	1	7	mesodermal cell fate specification	BP	13569	435
GO:0046885	0.209942232660983	0.947601980252671	2	26	regulation of hormone biosynthetic process	BP	13569	435
GO:0009812	0.210333501106691	0.979370107672276	1	7	flavonoid metabolic process	BP	13569	435
GO:0045542	0.210408036898396	0.979354793655931	1	7	positive regulation of cholesterol biosynthetic process	BP	13569	435
GO:0090205	0.210408036898396	0.979354793655931	1	7	positive regulation of cholesterol metabolic process	BP	13569	435
GO:0051917	0.210535471604917	0.979328596681554	1	7	regulation of fibrinolysis	BP	13569	435
GO:0031334	0.210681332856837	0.882417570979987	8	177	positive regulation of protein complex assembly	BP	13569	435
GO:0010951	0.21076629500332	0.887703069143237	7	154	negative regulation of endopeptidase activity	BP	13569	435
GO:1990874	0.211070654018707	0.947142256178943	2	26	vascular smooth muscle cell proliferation	BP	13569	435
GO:0009249	0.21118706752403	0.979194362398313	1	7	protein lipoylation	BP	13569	435
GO:0002029	0.211303407278529	0.947047219665805	2	26	desensitization of G-protein coupled receptor protein signaling pathway	BP	13569	435
GO:0022401	0.211303407278529	0.947047219665805	2	26	negative adaptation of signaling pathway	BP	13569	435
GO:0046958	0.21133699474998	0.979163408719108	1	7	nonassociative learning	BP	13569	435
GO:0072611	0.211367708110892	0.979157064586226	1	7	interleukin-13 secretion	BP	13569	435
GO:2000665	0.211367708110892	0.979157064586226	1	7	regulation of interleukin-13 secretion	BP	13569	435
GO:0032224	0.211409456629789	0.979148439340326	1	7	positive regulation of synaptic transmission, cholinergic	BP	13569	435
GO:0019233	0.21154991649303	0.893735227079157	6	124	sensory perception of pain	BP	13569	435
GO:0034968	0.211719783639407	0.912231289841268	4	71	histone lysine methylation	BP	13569	435
GO:0045595	0.211750209305304	0.829870640016686	52	1417	regulation of cell differentiation	BP	13569	435
GO:0042274	0.21176549800638	0.925991509275574	3	56	ribosomal small subunit biogenesis	BP	13569	435
GO:0035437	0.212081074624268	0.97900941408044	1	7	maintenance of protein localization in endoplasmic reticulum	BP	13569	435
GO:0014819	0.212082855559705	0.979009044752458	1	7	regulation of skeletal muscle contraction	BP	13569	435
GO:0060051	0.212297916185407	0.978964419572122	1	7	negative regulation of protein glycosylation	BP	13569	435
GO:0070059	0.21232765583512	0.925899792311188	3	51	intrinsic apoptotic signaling pathway in response to endoplasmic reticulum stress	BP	13569	435
GO:0061002	0.212422787488893	0.978938484867476	1	7	negative regulation of dendritic spine morphogenesis	BP	13569	435
GO:0009301	0.212466061957874	0.978929493040097	1	7	snRNA transcription	BP	13569	435
GO:0023035	0.212822437212202	0.978855363201214	1	7	CD40 signaling pathway	BP	13569	435
GO:0046822	0.212909789879946	0.876301629226403	9	200	regulation of nucleocytoplasmic transport	BP	13569	435
GO:0002361	0.212969741416593	0.97882468064372	1	7	CD4-positive, CD25-positive, alpha-beta regulatory T cell differentiation	BP	13569	435
GO:0097061	0.213106310716256	0.911432493842989	4	71	dendritic spine organization	BP	13569	435
GO:1902237	0.213340649678272	0.978747314617942	1	7	positive regulation of endoplasmic reticulum stress-induced intrinsic apoptotic signaling pathway	BP	13569	435
GO:1900112	0.213462799053511	0.97872180215967	1	7	regulation of histone H3-K9 trimethylation	BP	13569	435
GO:0015781	0.213669826817302	0.978678523404944	1	7	pyrimidine nucleotide-sugar transport	BP	13569	435
GO:1905477	0.213697537418467	0.91100426698296	4	74	positive regulation of protein localization to membrane	BP	13569	435
GO:0046877	0.213839874598257	0.978228799852169	1	8	regulation of saliva secretion	BP	13569	435
GO:0061024	0.214036270825114	0.847823894167205	21	537	membrane organization	BP	13569	435
GO:0030823	0.214112694266922	0.945792756379125	2	27	regulation of cGMP metabolic process	BP	13569	435
GO:2000381	0.214393818404928	0.978526794751212	1	7	negative regulation of mesoderm development	BP	13569	435
GO:0044089	0.214416831294638	0.853550002721278	17	420	positive regulation of cellular component biogenesis	BP	13569	435
GO:0032351	0.214999044191325	0.978399502731296	1	7	negative regulation of hormone metabolic process	BP	13569	435
GO:0032353	0.214999044191325	0.978399502731296	1	7	negative regulation of hormone biosynthetic process	BP	13569	435
GO:0097306	0.215051611544526	0.910277859250938	4	72	cellular response to alcohol	BP	13569	435
GO:0048664	0.215579229027308	0.977856139409765	1	8	neuron fate determination	BP	13569	435
GO:0048523	0.215786774455914	0.815085700716115	122	3524	negative regulation of cellular process	BP	13569	435
GO:0048519	0.215793257704865	0.814353431410754	133	3865	negative regulation of biological process	BP	13569	435
GO:0055067	0.216075283817245	0.890801275035378	6	122	monovalent inorganic cation homeostasis	BP	13569	435
GO:0000077	0.216374397890384	0.909510316613521	4	72	DNA damage checkpoint	BP	13569	435
GO:0090235	0.216401357484037	0.978102977293995	1	7	regulation of metaphase plate congression	BP	13569	435
GO:0007088	0.216413128965685	0.890535908286174	6	125	regulation of mitotic nuclear division	BP	13569	435
GO:0036491	0.216639170913235	0.978052470217018	1	7	regulation of translation initiation in response to endoplasmic reticulum stress	BP	13569	435
GO:0036492	0.216639170913235	0.978052470217018	1	7	eiF2alpha phosphorylation in response to endoplasmic reticulum stress	BP	13569	435
GO:0010591	0.216784393526706	0.944684785378199	2	27	regulation of lamellipodium assembly	BP	13569	435
GO:1905050	0.217083135643134	0.977958009320929	1	7	positive regulation of metallopeptidase activity	BP	13569	435
GO:0016198	0.217102557900108	0.977953871820454	1	7	axon choice point recognition	BP	13569	435
GO:0061156	0.217309786046573	0.977909699672965	1	7	pulmonary artery morphogenesis	BP	13569	435
GO:0032525	0.217653506582253	0.977836326007256	1	7	somite rostral/caudal axis specification	BP	13569	435
GO:1903044	0.217664893821642	0.977833892895438	1	7	protein localization to membrane raft	BP	13569	435
GO:0001672	0.217941255883373	0.977774797562524	1	7	regulation of chromatin assembly or disassembly	BP	13569	435
GO:0061196	0.218202859506976	0.977718778337606	1	7	fungiform papilla development	BP	13569	435
GO:2000242	0.218478240923196	0.922718376336177	3	51	negative regulation of reproductive process	BP	13569	435
GO:0035562	0.218538515352847	0.977646788104916	1	7	negative regulation of chromatin binding	BP	13569	435
GO:0045185	0.218550572169118	0.908184412332716	4	74	maintenance of protein location	BP	13569	435
GO:0033280	0.218604339009599	0.92269864845941	3	50	response to vitamin D	BP	13569	435
GO:0030050	0.218636408646743	0.977625768247004	1	7	vesicle transport along actin filament	BP	13569	435
GO:0099515	0.218636408646743	0.977625768247004	1	7	actin filament-based transport	BP	13569	435
GO:0055017	0.218749679542188	0.908068117701937	4	74	cardiac muscle tissue growth	BP	13569	435
GO:0010793	0.218959239519639	0.977556372271518	1	7	regulation of mRNA export from nucleus	BP	13569	435
GO:0046512	0.218989618577145	0.97754983587821	1	7	sphingosine biosynthetic process	BP	13569	435
GO:0000479	0.219377689426511	0.976691994271086	1	9	endonucleolytic cleavage of tricistronic rRNA transcript (SSU-rRNA, 5.8S rRNA, LSU-rRNA)	BP	13569	435
GO:1901020	0.21957063353565	0.943330521089551	2	29	negative regulation of calcium ion transmembrane transporter activity	BP	13569	435
GO:0051783	0.220058518943731	0.881387094310435	7	152	regulation of nuclear division	BP	13569	435
GO:0051014	0.220522823640869	0.976777975002134	1	8	actin filament severing	BP	13569	435
GO:0061900	0.220624233866266	0.943075683474861	2	27	glial cell activation	BP	13569	435
GO:0007217	0.220779420572197	0.976721243469118	1	8	tachykinin receptor signaling pathway	BP	13569	435
GO:0055024	0.220903675702031	0.906778526628928	4	75	regulation of cardiac muscle tissue development	BP	13569	435
GO:2000510	0.220934673536474	0.976686881309987	1	8	positive regulation of dendritic cell chemotaxis	BP	13569	435
GO:0070091	0.221946118620046	0.976462335307549	1	8	glucagon secretion	BP	13569	435
GO:0110020	0.221947219478092	0.906165396140238	4	75	regulation of actomyosin structure organization	BP	13569	435
GO:0043030	0.222139085224682	0.942435466184704	2	27	regulation of macrophage activation	BP	13569	435
GO:0048260	0.222145509158281	0.920894357105493	3	49	positive regulation of receptor-mediated endocytosis	BP	13569	435
GO:0009415	0.222397160971059	0.942326091233789	2	27	response to water	BP	13569	435
GO:0050767	0.222686484813799	0.833245881908455	28	725	regulation of neurogenesis	BP	13569	435
GO:0032725	0.222847594348116	0.976261204373813	1	8	positive regulation of granulocyte macrophage colony-stimulating factor production	BP	13569	435
GO:0071265	0.223441217892097	0.976128244635662	1	8	L-methionine biosynthetic process	BP	13569	435
GO:0032233	0.223618979428513	0.919976803398149	3	52	positive regulation of actin filament bundle assembly	BP	13569	435
GO:0045861	0.223863497381952	0.864210684521654	10	240	negative regulation of proteolysis	BP	13569	435
GO:0032650	0.223885155949768	0.97602854410496	1	8	regulation of interleukin-1 alpha production	BP	13569	435
GO:0061045	0.223952411753681	0.919893676664923	3	50	negative regulation of wound healing	BP	13569	435
GO:0043623	0.224402952858166	0.84378748993753	18	471	cellular protein complex assembly	BP	13569	435
GO:1903430	0.224424635353812	0.975907078552705	1	8	negative regulation of cell maturation	BP	13569	435
GO:0035640	0.224852553967212	0.941281030607054	2	27	exploration behavior	BP	13569	435
GO:0043535	0.225222850036335	0.919174236568402	3	51	regulation of blood vessel endothelial cell migration	BP	13569	435
GO:0006995	0.225457571902115	0.975673565207282	1	8	cellular response to nitrogen starvation	BP	13569	435
GO:0043562	0.225457571902115	0.975673565207282	1	8	cellular response to nitrogen levels	BP	13569	435
GO:0001574	0.225615041852457	0.975637857299426	1	8	ganglioside biosynthetic process	BP	13569	435
GO:0001731	0.225662588975452	0.975269071300192	1	9	formation of translation preinitiation complex	BP	13569	435
GO:0098908	0.225665306669666	0.975626453162947	1	8	regulation of neuronal action potential	BP	13569	435
GO:0007528	0.225810866016489	0.919012474993818	3	48	neuromuscular junction development	BP	13569	435
GO:0010942	0.226667084931894	0.836172224275689	22	574	positive regulation of cell death	BP	13569	435
GO:1902804	0.226752585318905	0.975379049625817	1	8	negative regulation of synaptic vesicle transport	BP	13569	435
GO:0044237	0.226836927114925	0.802478969606053	243	7285	cellular metabolic process	BP	13569	435
GO:0014706	0.226924942812038	0.849829893158091	14	343	striated muscle tissue development	BP	13569	435
GO:0051817	0.227160403079612	0.902999470790025	4	78	modification of morphology or physiology of other organism involved in symbiotic interaction	BP	13569	435
GO:0097009	0.227173612063063	0.940285757217574	2	27	energy homeostasis	BP	13569	435
GO:0009225	0.227459078004543	0.940162853283939	2	27	nucleotide-sugar metabolic process	BP	13569	435
GO:0032026	0.227745084312495	0.940039607839783	2	27	response to magnesium ion	BP	13569	435
GO:0001510	0.227805927620496	0.917850055941059	3	50	RNA methylation	BP	13569	435
GO:0016093	0.227858397287662	0.975126014519345	1	8	polyprenol metabolic process	BP	13569	435
GO:1905516	0.228055993395665	0.975080649618369	1	8	positive regulation of fertilization	BP	13569	435
GO:0051180	0.228177896749989	0.939852893696774	2	27	vitamin transport	BP	13569	435
GO:0070207	0.228205791190416	0.939641230548422	2	29	protein homotrimerization	BP	13569	435
GO:1900426	0.228296747500974	0.975025314663306	1	8	positive regulation of defense response to bacterium	BP	13569	435
GO:0070327	0.22838076069322	0.975005989112289	1	8	thyroid hormone transport	BP	13569	435
GO:0097033	0.228510172795181	0.974609064800522	1	9	mitochondrial respiratory chain complex III biogenesis	BP	13569	435
GO:0071803	0.2292796963341	0.974798690208614	1	8	positive regulation of podosome assembly	BP	13569	435
GO:0032731	0.229903998334228	0.938903974553315	2	29	positive regulation of interleukin-1 beta production	BP	13569	435
GO:0071804	0.229983630668101	0.868788411440275	8	175	cellular potassium ion transport	BP	13569	435
GO:0071805	0.229983630668101	0.868788411440275	8	175	potassium ion transmembrane transport	BP	13569	435
GO:0070372	0.230209948071827	0.859482018444277	10	241	regulation of ERK1 and ERK2 cascade	BP	13569	435
GO:0032370	0.2303814427091	0.916377331084964	3	52	positive regulation of lipid transport	BP	13569	435
GO:0023058	0.230599450817356	0.938698573236335	2	28	adaptation of signaling pathway	BP	13569	435
GO:0097484	0.23064249542384	0.938784917341296	2	27	dendrite extension	BP	13569	435
GO:0070848	0.23067096915383	0.831638428946548	23	595	response to growth factor	BP	13569	435
GO:0050790	0.23072723448629	0.810376937666773	61	1727	regulation of catalytic activity	BP	13569	435
GO:0050685	0.230770882457901	0.93872906217979	2	27	positive regulation of mRNA processing	BP	13569	435
GO:0015866	0.231070504883275	0.974382900179442	1	8	ADP transport	BP	13569	435
GO:0070561	0.231090299370283	0.974378283277242	1	8	vitamin D receptor signaling pathway	BP	13569	435
GO:0007264	0.231105237241871	0.844233334418085	15	368	small GTPase mediated signal transduction	BP	13569	435
GO:0034091	0.2311640872269	0.974361068810108	1	8	regulation of maintenance of sister chromatid cohesion	BP	13569	435
GO:0070257	0.231175521567034	0.974358400643724	1	8	positive regulation of mucus secretion	BP	13569	435
GO:0021520	0.231898782283608	0.974189318055267	1	8	spinal cord motor neuron cell fate specification	BP	13569	435
GO:0060487	0.231941572903964	0.938112774438249	2	28	lung epithelial cell differentiation	BP	13569	435
GO:2001179	0.231976551356082	0.973792677597702	1	9	regulation of interleukin-10 secretion	BP	13569	435
GO:0045176	0.232114624088994	0.974138739863571	1	8	apical protein localization	BP	13569	435
GO:0010466	0.232299287087346	0.87281887077563	7	160	negative regulation of peptidase activity	BP	13569	435
GO:0032006	0.232315150101081	0.900033581641363	4	74	regulation of TOR signaling	BP	13569	435
GO:0033146	0.23233601694725	0.938046381515611	2	27	regulation of intracellular estrogen receptor signaling pathway	BP	13569	435
GO:0070301	0.232585544822001	0.888439558717932	5	104	cellular response to hydrogen peroxide	BP	13569	435
GO:0060509	0.232878094139147	0.97395939637391	1	8	Type I pneumocyte differentiation	BP	13569	435
GO:0030049	0.232886693857313	0.973575958088285	1	9	muscle filament sliding	BP	13569	435
GO:0010838	0.233010409041937	0.973546423366585	1	9	positive regulation of keratinocyte proliferation	BP	13569	435
GO:0030643	0.233067475382765	0.973914803471495	1	8	cellular phosphate ion homeostasis	BP	13569	435
GO:0072501	0.233067475382765	0.973914803471495	1	8	cellular divalent inorganic anion homeostasis	BP	13569	435
GO:0072502	0.233067475382765	0.973914803471495	1	8	cellular trivalent inorganic anion homeostasis	BP	13569	435
GO:0000730	0.233133194696636	0.973899318919147	1	8	DNA recombinase assembly	BP	13569	435
GO:0045003	0.233133194696636	0.973899318919147	1	8	double-strand break repair via synthesis-dependent strand annealing	BP	13569	435
GO:0090735	0.233133194696636	0.973899318919147	1	8	DNA repair complex assembly	BP	13569	435
GO:0003128	0.23316908061329	0.973890861459866	1	8	heart field specification	BP	13569	435
GO:0003139	0.23316908061329	0.973890861459866	1	8	secondary heart field specification	BP	13569	435
GO:0048641	0.233323592857079	0.9148911793821	3	50	regulation of skeletal muscle tissue development	BP	13569	435
GO:1903792	0.233370915661785	0.937486267454862	2	28	negative regulation of anion transport	BP	13569	435
GO:0031323	0.233434879639665	0.797554542457349	144	4215	regulation of cellular metabolic process	BP	13569	435
GO:1904628	0.23352852378152	0.973806065560253	1	8	cellular response to phorbol 13-acetate 12-myristate	BP	13569	435
GO:0043301	0.233549110396235	0.973801204383698	1	8	negative regulation of leukocyte degranulation	BP	13569	435
GO:0044848	0.23375668336374	0.973752161681266	1	8	biological phase	BP	13569	435
GO:0044851	0.23375668336374	0.973752161681266	1	8	hair cycle phase	BP	13569	435
GO:0048819	0.23375668336374	0.973752161681266	1	8	regulation of hair follicle maturation	BP	13569	435
GO:1905098	0.233937840293048	0.973709318729941	1	8	negative regulation of guanyl-nucleotide exchange factor activity	BP	13569	435
GO:2001257	0.234007765807302	0.878713986656604	6	131	regulation of cation channel activity	BP	13569	435
GO:0032933	0.234185495132162	0.973650686671314	1	8	SREBP signaling pathway	BP	13569	435
GO:0071501	0.234185495132162	0.973650686671314	1	8	cellular response to sterol depletion	BP	13569	435
GO:0001964	0.234239818640219	0.937104081451628	2	28	startle response	BP	13569	435
GO:0044092	0.234257526697773	0.82090956775973	31	841	negative regulation of molecular function	BP	13569	435
GO:0001955	0.23433191003503	0.973615989058037	1	8	blood vessel maturation	BP	13569	435
GO:0032610	0.234445434919701	0.973202503958293	1	9	interleukin-1 alpha production	BP	13569	435
GO:0106027	0.234687312905822	0.898606209808498	4	74	neuron projection organization	BP	13569	435
GO:0006446	0.23469364158134	0.914051869233374	3	52	regulation of translational initiation	BP	13569	435
GO:1903533	0.234711114878381	0.887068914407504	5	104	regulation of protein targeting	BP	13569	435
GO:0033047	0.234718867331285	0.91408653805673	3	51	regulation of mitotic sister chromatid segregation	BP	13569	435
GO:0009058	0.235051846064249	0.796327747065045	139	4091	biosynthetic process	BP	13569	435
GO:0046784	0.235059511443243	0.973443185889381	1	8	viral mRNA export from host cell nucleus	BP	13569	435
GO:0032229	0.235091789774135	0.973435505406302	1	8	negative regulation of synaptic transmission, GABAergic	BP	13569	435
GO:0099638	0.235322429063414	0.973380590023858	1	8	endosome to plasma membrane protein transport	BP	13569	435
GO:0048170	0.235663304195436	0.973299312342287	1	8	positive regulation of long-term neuronal synaptic plasticity	BP	13569	435
GO:1900102	0.235737657891412	0.973281565333628	1	8	negative regulation of endoplasmic reticulum unfolded protein response	BP	13569	435
GO:0035739	0.235882681226591	0.972855587962678	1	9	CD4-positive, alpha-beta T cell proliferation	BP	13569	435
GO:2000561	0.235882681226591	0.972855587962678	1	9	regulation of CD4-positive, alpha-beta T cell proliferation	BP	13569	435
GO:0043249	0.236104585706669	0.973193889975546	1	8	erythrocyte maturation	BP	13569	435
GO:0032344	0.236224625146341	0.973165172660329	1	8	regulation of aldosterone metabolic process	BP	13569	435
GO:1905898	0.23627498275111	0.936204981295286	2	28	positive regulation of response to endoplasmic reticulum stress	BP	13569	435
GO:0021799	0.236706040372527	0.936013839743537	2	28	cerebral cortex radially oriented cell migration	BP	13569	435
GO:0016079	0.236767022072845	0.897288554259402	4	76	synaptic vesicle exocytosis	BP	13569	435
GO:0043065	0.236785578122472	0.830547782682838	20	520	positive regulation of apoptotic process	BP	13569	435
GO:0021559	0.236959612090805	0.972988968256524	1	8	trigeminal nerve development	BP	13569	435
GO:0051851	0.237096856798625	0.912609789447243	3	55	modification by host of symbiont morphology or physiology	BP	13569	435
GO:0031647	0.237196392859333	0.858527141720401	9	212	regulation of protein stability	BP	13569	435
GO:0035630	0.237547534468405	0.972847560407307	1	8	bone mineralization involved in bone maturation	BP	13569	435
GO:0032782	0.237793892614981	0.97278818426088	1	8	bile acid secretion	BP	13569	435
GO:0097384	0.237814924870404	0.97278311182685	1	8	cellular lipid biosynthetic process	BP	13569	435
GO:0031946	0.237835418656301	0.97277816875322	1	8	regulation of glucocorticoid biosynthetic process	BP	13569	435
GO:0040036	0.23783731923139	0.935511026311688	2	28	regulation of fibroblast growth factor receptor signaling pathway	BP	13569	435
GO:2000615	0.238289090656422	0.972668616128178	1	8	regulation of histone H3-K9 acetylation	BP	13569	435
GO:0007517	0.238307815933458	0.843470829303336	13	320	muscle organ development	BP	13569	435
GO:1901407	0.238669720913943	0.972576513238907	1	8	regulation of phosphorylation of RNA polymerase II C-terminal domain	BP	13569	435
GO:0045743	0.238793840866917	0.972546442171653	1	8	positive regulation of fibroblast growth factor receptor signaling pathway	BP	13569	435
GO:0000075	0.238885490458731	0.875475132099899	6	126	cell cycle checkpoint	BP	13569	435
GO:0038180	0.238894429664089	0.972522058679233	1	8	nerve growth factor signaling pathway	BP	13569	435
GO:0030259	0.239013584110644	0.972493159185633	1	8	lipid glycosylation	BP	13569	435
GO:0070391	0.239138621396398	0.972462814747682	1	8	response to lipoteichoic acid	BP	13569	435
GO:0071223	0.239138621396398	0.972462814747682	1	8	cellular response to lipoteichoic acid	BP	13569	435
GO:0034982	0.239335719148065	0.972414944739241	1	8	mitochondrial protein processing	BP	13569	435
GO:0034101	0.239406752936965	0.884023326476873	5	104	erythrocyte homeostasis	BP	13569	435
GO:0051583	0.239458906904092	0.971981637771195	1	9	dopamine uptake involved in synaptic transmission	BP	13569	435
GO:0051934	0.239458906904092	0.971981637771195	1	9	catecholamine uptake involved in synaptic transmission	BP	13569	435
GO:0003203	0.240170308144231	0.934365098020472	2	29	endocardial cushion morphogenesis	BP	13569	435
GO:0061684	0.240340115185896	0.972170285347095	1	8	chaperone-mediated autophagy	BP	13569	435
GO:0035967	0.24035758272124	0.895047021429425	4	78	cellular response to topologically incorrect protein	BP	13569	435
GO:0048845	0.240397955752631	0.972156159506082	1	8	venous blood vessel morphogenesis	BP	13569	435
GO:0045934	0.240431681404659	0.809775818115461	40	1087	negative regulation of nucleobase-containing compound metabolic process	BP	13569	435
GO:0043569	0.240730735019717	0.972074810689062	1	8	negative regulation of insulin-like growth factor receptor signaling pathway	BP	13569	435
GO:0006670	0.240733161935741	0.972074216938443	1	8	sphingosine metabolic process	BP	13569	435
GO:0030799	0.24075890222908	0.874067246025138	6	135	regulation of cyclic nucleotide metabolic process	BP	13569	435
GO:0070863	0.240897359106804	0.972034029431149	1	8	positive regulation of protein exit from endoplasmic reticulum	BP	13569	435
GO:0015780	0.240961102092157	0.972018419586648	1	8	nucleotide-sugar transport	BP	13569	435
GO:0072201	0.241353488050892	0.97192222265885	1	8	negative regulation of mesenchymal cell proliferation	BP	13569	435
GO:0044283	0.241775113512917	0.833510028568646	16	405	small molecule biosynthetic process	BP	13569	435
GO:0045445	0.241928355352276	0.894058490701956	4	79	myoblast differentiation	BP	13569	435
GO:0046349	0.242032617315778	0.971755294347091	1	8	amino sugar biosynthetic process	BP	13569	435
GO:0006468	0.242321066112269	0.802147087636288	54	1502	protein phosphorylation	BP	13569	435
GO:0048668	0.242542719330174	0.933401363900753	2	28	collateral sprouting	BP	13569	435
GO:0061009	0.242620162416918	0.971610433284073	1	8	common bile duct development	BP	13569	435
GO:0032604	0.242801522302161	0.971150870490291	1	9	granulocyte macrophage colony-stimulating factor production	BP	13569	435
GO:0032645	0.242801522302161	0.971150870490291	1	9	regulation of granulocyte macrophage colony-stimulating factor production	BP	13569	435
GO:0044419	0.242849340375144	0.842828198340617	12	301	interspecies interaction between organisms	BP	13569	435
GO:0048514	0.243042917457511	0.830492815627782	17	430	blood vessel morphogenesis	BP	13569	435
GO:2000370	0.243163384056005	0.97147613358889	1	8	positive regulation of clathrin-dependent endocytosis	BP	13569	435
GO:0002433	0.243562253309026	0.971377297360536	1	8	immune response-regulating cell surface receptor signaling pathway involved in phagocytosis	BP	13569	435
GO:0038096	0.243562253309026	0.971377297360536	1	8	Fc-gamma receptor signaling pathway involved in phagocytosis	BP	13569	435
GO:0044271	0.243628779677873	0.79080713090583	108	3161	cellular nitrogen compound biosynthetic process	BP	13569	435
GO:0036490	0.243827628609608	0.971311434357025	1	8	regulation of translation in response to endoplasmic reticulum stress	BP	13569	435
GO:0000098	0.243847223300619	0.971306567847692	1	8	sulfur amino acid catabolic process	BP	13569	435
GO:0046598	0.243870782608657	0.970882270876743	1	9	positive regulation of viral entry into host cell	BP	13569	435
GO:2000241	0.243930764574229	0.871934790760907	6	132	regulation of reproductive process	BP	13569	435
GO:0050771	0.244208485453991	0.908888764125435	3	51	negative regulation of axonogenesis	BP	13569	435
GO:0045935	0.244271140245736	0.801106100984568	52	1443	positive regulation of nucleobase-containing compound metabolic process	BP	13569	435
GO:0030641	0.244326333652392	0.892675206174588	4	76	regulation of cellular pH	BP	13569	435
GO:0072530	0.244544935562903	0.971132985588403	1	8	purine-containing compound transmembrane transport	BP	13569	435
GO:0007215	0.244583868814379	0.892516858532796	4	76	glutamate receptor signaling pathway	BP	13569	435
GO:0061035	0.244831936086487	0.908543324366271	3	51	regulation of cartilage development	BP	13569	435
GO:0060479	0.244895752756559	0.932228721524478	2	29	lung cell differentiation	BP	13569	435
GO:0061515	0.244961196492517	0.90837160154302	3	53	myeloid cell development	BP	13569	435
GO:0009190	0.245121864305263	0.871087673725468	6	134	cyclic nucleotide biosynthetic process	BP	13569	435
GO:0052652	0.245121864305263	0.871087673725468	6	134	cyclic purine nucleotide metabolic process	BP	13569	435
GO:0061387	0.245153906940931	0.880324303590311	5	101	regulation of extent of cell growth	BP	13569	435
GO:0043068	0.245205442792495	0.823572131370263	20	523	positive regulation of programmed cell death	BP	13569	435
GO:0017185	0.24530470064663	0.970943302317258	1	8	peptidyl-lysine hydroxylation	BP	13569	435
GO:0002741	0.245564655274409	0.970878243079884	1	8	positive regulation of cytokine secretion involved in immune response	BP	13569	435
GO:2000197	0.245614603117253	0.970865733276769	1	8	regulation of ribonucleoprotein complex localization	BP	13569	435
GO:0021830	0.246068797959294	0.970751839505562	1	8	interneuron migration from the subpallium to the cortex	BP	13569	435
GO:0046520	0.246096688181601	0.970744837694256	1	8	sphingoid biosynthetic process	BP	13569	435
GO:0019532	0.246111152962799	0.97074120595831	1	8	oxalate transport	BP	13569	435
GO:0000478	0.246471389451686	0.969882051474447	1	10	endonucleolytic cleavage involved in rRNA processing	BP	13569	435
GO:0006984	0.246525335646928	0.931384803462537	2	30	ER-nucleus signaling pathway	BP	13569	435
GO:0017156	0.246600845955274	0.879310290515521	5	104	calcium ion regulated exocytosis	BP	13569	435
GO:1901264	0.24660855194682	0.907455386520787	3	53	carbohydrate derivative transport	BP	13569	435
GO:2000508	0.246818234534366	0.97013469451844	1	9	regulation of dendritic cell chemotaxis	BP	13569	435
GO:0032846	0.247442988596158	0.850887803011853	9	214	positive regulation of homeostatic process	BP	13569	435
GO:0002237	0.247497352091333	0.833508312086277	14	354	response to molecule of bacterial origin	BP	13569	435
GO:0060255	0.247601179196136	0.78468358671881	140	4100	regulation of macromolecule metabolic process	BP	13569	435
GO:0007167	0.247800896359113	0.812829028933212	27	715	enzyme linked receptor protein signaling pathway	BP	13569	435
GO:2000826	0.247885816102901	0.930861551516622	2	29	regulation of heart morphogenesis	BP	13569	435
GO:0055085	0.248435178579224	0.802738688194549	40	1102	transmembrane transport	BP	13569	435
GO:0002118	0.248524416899753	0.969350231626426	1	10	aggressive behavior	BP	13569	435
GO:0060402	0.248633050392365	0.868693276982765	6	132	calcium ion transport into cytosol	BP	13569	435
GO:0046636	0.248743821493961	0.930365434392251	2	30	negative regulation of alpha-beta T cell activation	BP	13569	435
GO:0019725	0.249034228240769	0.81078664619799	28	762	cellular homeostasis	BP	13569	435
GO:0006650	0.249266811588937	0.854722474869639	8	183	glycerophospholipid metabolic process	BP	13569	435
GO:0035235	0.249846194249235	0.930068502195204	2	28	ionotropic glutamate receptor signaling pathway	BP	13569	435
GO:0051058	0.249988152700617	0.905667741331783	3	51	negative regulation of small GTPase mediated signal transduction	BP	13569	435
GO:0030307	0.251225856933512	0.859418639518218	7	159	positive regulation of cell growth	BP	13569	435
GO:0070646	0.251960736950883	0.875803985864519	5	102	protein modification by small protein removal	BP	13569	435
GO:0043374	0.252029743516911	0.968786996725913	1	9	CD8-positive, alpha-beta T cell differentiation	BP	13569	435
GO:0002323	0.2521902136323	0.968387731786505	1	10	natural killer cell activation involved in immune response	BP	13569	435
GO:0006388	0.252519210839372	0.968658714806318	1	9	tRNA splicing, via endonucleolytic cleavage and ligation	BP	13569	435
GO:0048583	0.252570592691426	0.78385015518686	97	2832	regulation of response to stimulus	BP	13569	435
GO:2000018	0.252571354304329	0.968645031488987	1	9	regulation of male gonad development	BP	13569	435
GO:0019080	0.252832123071207	0.903867069331383	3	55	viral gene expression	BP	13569	435
GO:0043367	0.253302952389976	0.90369723666412	3	53	CD4-positive, alpha-beta T cell differentiation	BP	13569	435
GO:0031570	0.253317456984718	0.88706969775942	4	77	DNA integrity checkpoint	BP	13569	435
GO:0042446	0.253322276439134	0.903686307420918	3	53	hormone biosynthetic process	BP	13569	435
GO:1901360	0.25347516914264	0.779239942985466	140	4123	organic cyclic compound metabolic process	BP	13569	435
GO:0048259	0.253990829269871	0.886587591755959	4	79	regulation of receptor-mediated endocytosis	BP	13569	435
GO:0022402	0.253997339087661	0.80472968186865	30	807	cell cycle process	BP	13569	435
GO:0051315	0.254555661703332	0.968121836047092	1	9	attachment of mitotic spindle microtubules to kinetochore	BP	13569	435
GO:0046642	0.254651605422644	0.967732141837739	1	10	negative regulation of alpha-beta T cell proliferation	BP	13569	435
GO:0055026	0.254989581761509	0.927460359837336	2	30	negative regulation of cardiac muscle tissue development	BP	13569	435
GO:0090031	0.255182174262515	0.967955640463159	1	9	positive regulation of steroid hormone biosynthetic process	BP	13569	435
GO:0034375	0.255406596825789	0.96752954444162	1	10	high-density lipoprotein particle remodeling	BP	13569	435
GO:0021891	0.255477193547331	0.967877213102377	1	9	olfactory bulb interneuron development	BP	13569	435
GO:0044255	0.255973329945117	0.804833616737277	28	749	cellular lipid metabolic process	BP	13569	435
GO:0006954	0.256302674888921	0.81766064901736	18	483	inflammatory response	BP	13569	435
GO:1902075	0.257133544141698	0.967434900350072	1	9	cellular response to salt	BP	13569	435
GO:0033275	0.25774813407866	0.966896698079451	1	10	actin-myosin filament sliding	BP	13569	435
GO:0015867	0.257759278523201	0.967266922835683	1	9	ATP transport	BP	13569	435
GO:0006531	0.258244724922287	0.967136272148602	1	9	aspartate metabolic process	BP	13569	435
GO:0072608	0.258633983808725	0.966655498404348	1	10	interleukin-10 secretion	BP	13569	435
GO:1901576	0.258823253866378	0.774514953383093	136	4019	organic substance biosynthetic process	BP	13569	435
GO:0009416	0.25889394264539	0.833721512997261	11	271	response to light stimulus	BP	13569	435
GO:0046488	0.258934583244475	0.871120313317663	5	103	phosphatidylinositol metabolic process	BP	13569	435
GO:0032269	0.259107815284589	0.800290041410849	30	815	negative regulation of cellular protein metabolic process	BP	13569	435
GO:0018022	0.259171402003267	0.883357855563461	4	78	peptidyl-lysine methylation	BP	13569	435
GO:0031282	0.259183804483982	0.966505300147137	1	10	regulation of guanylate cyclase activity	BP	13569	435
GO:0032926	0.259291234847794	0.966853627923115	1	9	negative regulation of activin receptor signaling pathway	BP	13569	435
GO:0060263	0.259295177188999	0.966474829701947	1	10	regulation of respiratory burst	BP	13569	435
GO:0007512	0.25932551407205	0.966844346764206	1	9	adult heart development	BP	13569	435
GO:2001269	0.25953200260695	0.966788408843877	1	9	positive regulation of cysteine-type endopeptidase activity involved in apoptotic signaling pathway	BP	13569	435
GO:0010193	0.259630478259894	0.966761713100424	1	9	response to ozone	BP	13569	435
GO:0046348	0.259646797286538	0.966757288018275	1	9	amino sugar catabolic process	BP	13569	435
GO:1903431	0.259828568812402	0.966707976371596	1	9	positive regulation of cell maturation	BP	13569	435
GO:0001932	0.260019387220642	0.791953190325807	41	1142	regulation of protein phosphorylation	BP	13569	435
GO:0007270	0.260042784318751	0.966649810624262	1	9	neuron-neuron synaptic transmission	BP	13569	435
GO:1904627	0.260132047224913	0.966625556351109	1	9	response to phorbol 13-acetate 12-myristate	BP	13569	435
GO:0032231	0.26018928512079	0.882623619373116	4	81	regulation of actin filament bundle assembly	BP	13569	435
GO:0007162	0.260256359856544	0.841229550944374	9	213	negative regulation of cell adhesion	BP	13569	435
GO:0042159	0.260706792757418	0.966469151350871	1	9	lipoprotein catabolic process	BP	13569	435
GO:0006991	0.260766402198093	0.966452906423051	1	9	response to sterol depletion	BP	13569	435
GO:0001682	0.260791141469982	0.966064045204835	1	10	tRNA 5'-leader removal	BP	13569	435
GO:0044417	0.261264153805808	0.966317085555984	1	9	translocation of molecules into host	BP	13569	435
GO:0051836	0.261264153805808	0.966317085555984	1	9	translocation of molecules into other organism involved in symbiotic interaction	BP	13569	435
GO:0040020	0.261286612246015	0.924376883463401	2	31	regulation of meiotic nuclear division	BP	13569	435
GO:0065003	0.261601009284461	0.787597884704213	47	1349	macromolecular complex assembly	BP	13569	435
GO:0070849	0.261834675706307	0.898826669927319	3	53	response to epidermal growth factor	BP	13569	435
GO:0055021	0.261908230332441	0.898683635490082	3	55	regulation of cardiac muscle tissue growth	BP	13569	435
GO:0051188	0.262021457905913	0.859295285717069	6	135	cofactor biosynthetic process	BP	13569	435
GO:0021826	0.262066242862767	0.966097572784034	1	9	substrate-independent telencephalic tangential migration	BP	13569	435
GO:0021843	0.262066242862767	0.966097572784034	1	9	substrate-independent telencephalic tangential interneuron migration	BP	13569	435
GO:0022028	0.262107733662277	0.966086195975857	1	9	tangential migration from the subventricular zone to the olfactory bulb	BP	13569	435
GO:0032308	0.262185383769104	0.96567866912939	1	10	positive regulation of prostaglandin secretion	BP	13569	435
GO:0045657	0.262385085057626	0.966010091009233	1	9	positive regulation of monocyte differentiation	BP	13569	435
GO:0030818	0.262441775476388	0.923926130094677	2	30	negative regulation of cAMP biosynthetic process	BP	13569	435
GO:0007549	0.262546706130165	0.965965698194153	1	9	dosage compensation	BP	13569	435
GO:0060284	0.262565607780454	0.79644425186846	31	831	regulation of cell development	BP	13569	435
GO:0006488	0.262566900567006	0.965960149058848	1	9	dolichol-linked oligosaccharide biosynthetic process	BP	13569	435
GO:0044242	0.262625570180022	0.851161287606767	7	160	cellular lipid catabolic process	BP	13569	435
GO:0032103	0.262688448443855	0.839267670185092	9	228	positive regulation of response to external stimulus	BP	13569	435
GO:0060419	0.262969534819325	0.88088671771759	4	80	heart growth	BP	13569	435
GO:2000249	0.263020081116629	0.923449524456227	2	32	regulation of actin cytoskeleton reorganization	BP	13569	435
GO:0022604	0.263023581837283	0.816187797331211	16	402	regulation of cell morphogenesis	BP	13569	435
GO:0031145	0.263066780169073	0.965433787781802	1	10	anaphase-promoting complex-dependent catabolic process	BP	13569	435
GO:0030801	0.263109676950186	0.880579671185504	4	88	positive regulation of cyclic nucleotide metabolic process	BP	13569	435
GO:0098969	0.26314625527329	0.965800734626833	1	9	neurotransmitter receptor transport to postsynaptic membrane	BP	13569	435
GO:1903540	0.26314625527329	0.965800734626833	1	9	establishment of protein localization to postsynaptic membrane	BP	13569	435
GO:0072348	0.263171221549053	0.923686511271253	2	29	sulfur compound transport	BP	13569	435
GO:0099054	0.263205794722044	0.965784328145399	1	9	presynapse assembly	BP	13569	435
GO:0014883	0.26338694432533	0.965344593773032	1	10	transition between fast and slow fiber	BP	13569	435
GO:0010454	0.263431122937788	0.965722197501156	1	9	negative regulation of cell fate commitment	BP	13569	435
GO:0032205	0.263485881528493	0.923425047392592	2	30	negative regulation of telomere maintenance	BP	13569	435
GO:0051974	0.263860449685715	0.965603642355143	1	9	negative regulation of telomerase activity	BP	13569	435
GO:1901985	0.264303905219432	0.922927800534273	2	31	positive regulation of protein acetylation	BP	13569	435
GO:0034472	0.264438158110567	0.965050831016427	1	10	snRNA 3'-end processing	BP	13569	435
GO:0045665	0.264608848669036	0.837937784196621	9	210	negative regulation of neuron differentiation	BP	13569	435
GO:0043970	0.264688631104057	0.965374297099756	1	9	histone H3-K9 acetylation	BP	13569	435
GO:0060627	0.264724297965528	0.814764442854577	16	409	regulation of vesicle-mediated transport	BP	13569	435
GO:0035051	0.264854618051519	0.857337595185813	6	132	cardiocyte differentiation	BP	13569	435
GO:0006606	0.264858052373772	0.833084210268214	10	241	protein import into nucleus	BP	13569	435
GO:0045144	0.264879794004856	0.965321237425801	1	9	meiotic sister chromatid segregation	BP	13569	435
GO:0045938	0.265201141416985	0.964514072879242	1	11	positive regulation of circadian sleep/wake cycle, sleep	BP	13569	435
GO:0070828	0.265425947237758	0.964773523904263	1	10	heterochromatin organization	BP	13569	435
GO:1900451	0.265524092654971	0.965142067934864	1	9	positive regulation of glutamate receptor signaling pathway	BP	13569	435
GO:0034645	0.265574715858707	0.770571768505858	108	3161	cellular macromolecule biosynthetic process	BP	13569	435
GO:0043370	0.265639516543166	0.922282483021964	2	31	regulation of CD4-positive, alpha-beta T cell differentiation	BP	13569	435
GO:0045876	0.265716093683351	0.96508857505543	1	9	positive regulation of sister chromatid cohesion	BP	13569	435
GO:0071277	0.265720617915388	0.896526069415376	3	54	cellular response to calcium ion	BP	13569	435
GO:0017157	0.26578164046708	0.848844478878352	7	161	regulation of exocytosis	BP	13569	435
GO:0090493	0.265857235921858	0.964652060097003	1	10	catecholamine uptake	BP	13569	435
GO:0090494	0.265857235921858	0.964652060097003	1	10	dopamine uptake	BP	13569	435
GO:0030810	0.266164548181245	0.878650741287231	4	87	positive regulation of nucleotide biosynthetic process	BP	13569	435
GO:1900373	0.266164548181245	0.878650741287231	4	87	positive regulation of purine nucleotide biosynthetic process	BP	13569	435
GO:0042325	0.267425093882252	0.783803806773527	44	1235	regulation of phosphorylation	BP	13569	435
GO:0090335	0.267916284137237	0.964472291227252	1	9	regulation of brown fat cell differentiation	BP	13569	435
GO:0007569	0.268006748605744	0.877575599002869	4	83	cell aging	BP	13569	435
GO:0035601	0.268109830156723	0.877628957703103	4	79	protein deacylation	BP	13569	435
GO:1904861	0.268123223472857	0.964414014294054	1	9	excitatory synapse assembly	BP	13569	435
GO:0001967	0.268337584057245	0.964353590752475	1	9	suckling behavior	BP	13569	435
GO:1902950	0.268513244228274	0.963898867571622	1	10	regulation of dendritic spine maintenance	BP	13569	435
GO:0045980	0.269017663048097	0.894502711391386	3	56	negative regulation of nucleotide metabolic process	BP	13569	435
GO:1900543	0.269017663048097	0.894502711391386	3	56	negative regulation of purine nucleotide metabolic process	BP	13569	435
GO:0006725	0.270003717545715	0.764179423767962	135	3986	cellular aromatic compound metabolic process	BP	13569	435
GO:0021702	0.270083294195225	0.96385936337285	1	9	cerebellar Purkinje cell differentiation	BP	13569	435
GO:0006337	0.270184643256757	0.963830552727467	1	9	nucleosome disassembly	BP	13569	435
GO:0033129	0.271014103665453	0.96359427451108	1	9	positive regulation of histone phosphorylation	BP	13569	435
GO:0035690	0.271047890582161	0.875586351864362	4	84	cellular response to drug	BP	13569	435
GO:0043086	0.271101779139132	0.798787959466531	22	595	negative regulation of catalytic activity	BP	13569	435
GO:0048617	0.271203673146992	0.963540152432965	1	9	embryonic foregut morphogenesis	BP	13569	435
GO:1900402	0.271676048498577	0.963405092080739	1	9	regulation of carbohydrate metabolic process by regulation of transcription from RNA polymerase II promoter	BP	13569	435
GO:0005981	0.272163240766589	0.962849206817589	1	10	regulation of glycogen catabolic process	BP	13569	435
GO:0048143	0.272208052042159	0.962836214750854	1	10	astrocyte activation	BP	13569	435
GO:0021800	0.272279118144711	0.963232254634091	1	9	cerebral cortex tangential migration	BP	13569	435
GO:0055023	0.272582688522157	0.918787994660041	2	32	positive regulation of cardiac muscle tissue growth	BP	13569	435
GO:0042454	0.272657676157738	0.962705714208906	1	10	ribonucleoside catabolic process	BP	13569	435
GO:0043403	0.272850400424535	0.91865573435609	2	32	skeletal muscle tissue regeneration	BP	13569	435
GO:0097049	0.273293811717482	0.962520639445165	1	10	motor neuron apoptotic process	BP	13569	435
GO:0014062	0.273410954278261	0.962486502145461	1	10	regulation of serotonin secretion	BP	13569	435
GO:2000194	0.273618965635225	0.96242584098086	1	10	regulation of female gonad development	BP	13569	435
GO:0046485	0.273800478415537	0.96237286229555	1	10	ether lipid metabolic process	BP	13569	435
GO:0001886	0.273875911892967	0.962350832917928	1	10	endothelial cell morphogenesis	BP	13569	435
GO:0048710	0.27426132209668	0.917957100540652	2	32	regulation of astrocyte differentiation	BP	13569	435
GO:0031943	0.274756672127351	0.962093079983221	1	10	regulation of glucocorticoid metabolic process	BP	13569	435
GO:2000142	0.274800524853017	0.917792055035721	2	31	regulation of DNA-templated transcription, initiation	BP	13569	435
GO:0030815	0.275298628763766	0.917544688372909	2	31	negative regulation of cAMP metabolic process	BP	13569	435
GO:0043967	0.275299834775369	0.89090129399744	3	54	histone H4 acetylation	BP	13569	435
GO:0070255	0.275474042300533	0.96188240955524	1	10	regulation of mucus secretion	BP	13569	435
GO:0098732	0.275641863154539	0.872724064693222	4	80	macromolecule deacylation	BP	13569	435
GO:0070873	0.275778861269684	0.917202703948898	2	32	regulation of glycogen metabolic process	BP	13569	435
GO:0003206	0.275825683778252	0.859500971414478	5	108	cardiac chamber morphogenesis	BP	13569	435
GO:0021527	0.275971018509861	0.961736075894473	1	10	spinal cord association neuron differentiation	BP	13569	435
GO:0018105	0.275999815465478	0.824387202467549	10	240	peptidyl-serine phosphorylation	BP	13569	435
GO:0060997	0.276353793713945	0.890275489548662	3	54	dendritic spine morphogenesis	BP	13569	435
GO:0042362	0.276576065380804	0.961557493702378	1	10	fat-soluble vitamin biosynthetic process	BP	13569	435
GO:0022411	0.276746730690977	0.815972301069304	12	298	cellular component disassembly	BP	13569	435
GO:0001101	0.276891571218224	0.804651545559972	16	419	response to acid chemical	BP	13569	435
GO:1902570	0.277172092100451	0.961381114645975	1	10	protein localization to nucleolus	BP	13569	435
GO:2000849	0.277318126373689	0.960984934627605	1	11	regulation of glucocorticoid secretion	BP	13569	435
GO:0000302	0.277366715497112	0.823231892061614	10	252	response to reactive oxygen species	BP	13569	435
GO:0048609	0.277877311661312	0.787925297768136	26	703	multicellular organismal reproductive process	BP	13569	435
GO:0075522	0.277982855863227	0.961140457206499	1	10	IRES-dependent viral translational initiation	BP	13569	435
GO:0048304	0.278386958562855	0.961020192660244	1	10	positive regulation of isotype switching to IgG isotypes	BP	13569	435
GO:0071462	0.278573333622902	0.96096465500961	1	10	cellular response to water stimulus	BP	13569	435
GO:0060292	0.27881229611999	0.915790324560263	2	31	long term synaptic depression	BP	13569	435
GO:0048672	0.278833940819994	0.96088692207289	1	10	positive regulation of collateral sprouting	BP	13569	435
GO:0010648	0.279095716031565	0.776750600055442	38	1052	negative regulation of cell communication	BP	13569	435
GO:0050792	0.279183438445668	0.846963005856305	6	140	regulation of viral process	BP	13569	435
GO:0051895	0.279411985670875	0.960714192934205	1	10	negative regulation of focal adhesion assembly	BP	13569	435
GO:0039702	0.279445530815469	0.96034581523961	1	11	viral budding via host ESCRT complex	BP	13569	435
GO:0007519	0.280865105501569	0.8376968816727	7	161	skeletal muscle tissue development	BP	13569	435
GO:0070373	0.281105658591573	0.887281080918018	3	57	negative regulation of ERK1 and ERK2 cascade	BP	13569	435
GO:0010517	0.281435740844278	0.887082643176897	3	57	regulation of phospholipase activity	BP	13569	435
GO:0051170	0.281441206871844	0.820064229859003	10	245	nuclear import	BP	13569	435
GO:0000338	0.281510461340876	0.960083513229344	1	10	protein deneddylation	BP	13569	435
GO:0051798	0.281550502815919	0.960071423805741	1	10	positive regulation of hair follicle development	BP	13569	435
GO:2000833	0.281656897686477	0.959675245984003	1	11	positive regulation of steroid hormone secretion	BP	13569	435
GO:0036499	0.281884613091448	0.959970467572712	1	10	PERK-mediated unfolded protein response	BP	13569	435
GO:0072540	0.281895622432972	0.95996713848485	1	10	T-helper 17 cell lineage commitment	BP	13569	435
GO:0009617	0.282603338766209	0.797631846317701	17	463	response to bacterium	BP	13569	435
GO:0051503	0.283232592073869	0.959561689224036	1	10	adenine nucleotide transport	BP	13569	435
GO:0051024	0.283394852407598	0.959143765589526	1	11	positive regulation of immunoglobulin secretion	BP	13569	435
GO:0018193	0.284293871176284	0.774905503853794	34	933	peptidyl-amino acid modification	BP	13569	435
GO:1902916	0.284403416450248	0.959204722578735	1	10	positive regulation of protein polyubiquitination	BP	13569	435
GO:0000096	0.284553152662435	0.912780450446973	2	32	sulfur amino acid metabolic process	BP	13569	435
GO:0002674	0.284615593345358	0.958768096281119	1	11	negative regulation of acute inflammatory response	BP	13569	435
GO:1901678	0.284628021743673	0.95913604044755	1	10	iron coordination entity transport	BP	13569	435
GO:0031033	0.285161394002217	0.958972677764286	1	10	myosin filament organization	BP	13569	435
GO:0006353	0.28548607469114	0.958499025163334	1	11	DNA-templated transcription, termination	BP	13569	435
GO:0060192	0.285501427613825	0.958494270578745	1	11	negative regulation of lipase activity	BP	13569	435
GO:0051785	0.285612166884399	0.884463495501473	3	59	positive regulation of nuclear division	BP	13569	435
GO:0048284	0.285714028253352	0.842265044912186	6	137	organelle fusion	BP	13569	435
GO:1901836	0.28576636268025	0.958786938720283	1	10	regulation of transcription of nuclear large rRNA transcript from RNA polymerase I promoter	BP	13569	435
GO:0032885	0.285901783368607	0.912091601561974	2	32	regulation of polysaccharide biosynthetic process	BP	13569	435
GO:0010677	0.285931813802075	0.912076234990482	2	32	negative regulation of cellular carbohydrate metabolic process	BP	13569	435
GO:0023057	0.285978133939321	0.77059847752829	38	1055	negative regulation of signaling	BP	13569	435
GO:1905097	0.286196050543513	0.958654725641956	1	10	regulation of guanyl-nucleotide exchange factor activity	BP	13569	435
GO:0033628	0.286455269637659	0.911808188570307	2	32	regulation of cell adhesion mediated by integrin	BP	13569	435
GO:0043066	0.286502355012519	0.779272757316517	27	747	negative regulation of apoptotic process	BP	13569	435
GO:0042755	0.287006404329707	0.911069586139777	2	37	eating behavior	BP	13569	435
GO:0010755	0.287228657256053	0.958336013771608	1	10	regulation of plasminogen activation	BP	13569	435
GO:0001710	0.287378512700116	0.958289645719311	1	10	mesodermal cell fate commitment	BP	13569	435
GO:0003215	0.287466774580402	0.958262322151016	1	10	cardiac right ventricle morphogenesis	BP	13569	435
GO:0090239	0.287698166670057	0.958190640966098	1	10	regulation of histone H4 acetylation	BP	13569	435
GO:0030803	0.287774836815666	0.911130847334194	2	32	negative regulation of cyclic nucleotide biosynthetic process	BP	13569	435
GO:0032306	0.287796722375831	0.95777997283935	1	11	regulation of prostaglandin secretion	BP	13569	435
GO:0051988	0.287839660086062	0.95814677437794	1	10	regulation of attachment of spindle microtubules to kinetochore	BP	13569	435
GO:0035821	0.288013532237769	0.864257772788703	4	91	modification of morphology or physiology of other organism	BP	13569	435
GO:0018065	0.288250354348478	0.958019300592794	1	10	protein-cofactor linkage	BP	13569	435
GO:1902715	0.288349999696778	0.957988338857822	1	10	positive regulation of interferon-gamma secretion	BP	13569	435
GO:0033120	0.288673976543622	0.910667976913301	2	32	positive regulation of RNA splicing	BP	13569	435
GO:0098877	0.288724285291744	0.957871925212396	1	10	neurotransmitter receptor transport to plasma membrane	BP	13569	435
GO:1903539	0.288724285291765	0.957871925212388	1	10	protein localization to postsynaptic membrane	BP	13569	435
GO:0045667	0.289010023134439	0.850257254751127	5	110	regulation of osteoblast differentiation	BP	13569	435
GO:0009437	0.28915832815367	0.957736696024089	1	10	carnitine metabolic process	BP	13569	435
GO:0043255	0.289326620701785	0.863638085329667	4	82	regulation of carbohydrate biosynthetic process	BP	13569	435
GO:0045927	0.289405568904017	0.81370903286997	10	250	positive regulation of growth	BP	13569	435
GO:0046855	0.289868936476067	0.957514768838723	1	10	inositol phosphate dephosphorylation	BP	13569	435
GO:0032740	0.289956148514497	0.956780708373012	1	12	positive regulation of interleukin-17 production	BP	13569	435
GO:0060537	0.290111574373482	0.798752491679635	14	361	muscle tissue development	BP	13569	435
GO:0007135	0.290397788737264	0.957349176029734	1	10	meiosis II	BP	13569	435
[truncated: 19,545 more rows]
