# Supplementary material for: RNA-sequencing of AVPV and ARH reveals vastly different temporal and transcriptomic responses to estradiol in the female rat hypothalamus
Source: PLoS One. 2021 Aug 18;16(8):e0256148. doi: 10.1371/journal.pone.0256148 (PMC8372949; doi:10.1371/journal.pone.0256148)
Supplement: S18 Table — (CSV) [file pone.0256148.s018.csv]

category	over_represented_pvalue	under_represented_pvalue	numDEInCat	numInCat	term	ontology	numBackground	num.modGenes	geneName	geneID
GO:0099536	1.38686302546098e-06	0.99999946539064	43	559	synaptic signaling	BP	13569	410	Ppp3ca,Sptbn2,Cux2,Rasd2,Epha4,Dlg4,Rapgef2,Calm2,Dagla,Iqsec2,Gucy1b1,Ncdn,Sipa1l1,Pcdhb21,Clstn1,Jph3,Drd3,Unc13c,Cplx1,Stx1b,Htr2a,Dlg1,Ppp1r9b,Sytl5,Slc6a1,Grm1,Brsk1,Gad2,Adrb1,Disc1,Glra4,Chrna5,Gdnf,Kpna1,Pcdhb20,Nsf,Synj1,Plcl2,Pcdhb9,Ptgs2,Etv5,Chat,Syt1	24674,29211,288665,171099,316539,29495,310533,24242,309207,685244,25202,89791,246212,307487,313717,307916,29238,286931,64832,24923,29595,25252,84686,302538,79212,24414,499073,24380,24925,307940,367912,25102,25453,288064,680203,60355,85238,301173,680047,29527,303828,290567,25716
GO:0099537	3.36013633576177e-06	0.999998642642248	42	558	trans-synaptic signaling	BP	13569	410	Ppp3ca,Sptbn2,Cux2,Rasd2,Epha4,Dlg4,Rapgef2,Calm2,Dagla,Iqsec2,Gucy1b1,Ncdn,Sipa1l1,Pcdhb21,Clstn1,Jph3,Drd3,Unc13c,Cplx1,Stx1b,Htr2a,Dlg1,Ppp1r9b,Sytl5,Slc6a1,Grm1,Brsk1,Gad2,Adrb1,Disc1,Glra4,Chrna5,Gdnf,Pcdhb20,Nsf,Synj1,Plcl2,Pcdhb9,Ptgs2,Etv5,Chat,Syt1	24674,29211,288665,171099,316539,29495,310533,24242,309207,685244,25202,89791,246212,307487,313717,307916,29238,286931,64832,24923,29595,25252,84686,302538,79212,24414,499073,24380,24925,307940,367912,25102,25453,680203,60355,85238,301173,680047,29527,303828,290567,25716
GO:0007268	7.36112164778541e-06	0.99999693226296	41	557	chemical synaptic transmission	BP	13569	410	Ppp3ca,Sptbn2,Cux2,Rasd2,Epha4,Dlg4,Rapgef2,Calm2,Iqsec2,Gucy1b1,Ncdn,Sipa1l1,Pcdhb21,Clstn1,Jph3,Drd3,Unc13c,Cplx1,Stx1b,Htr2a,Dlg1,Ppp1r9b,Sytl5,Slc6a1,Grm1,Brsk1,Gad2,Adrb1,Disc1,Glra4,Chrna5,Gdnf,Pcdhb20,Nsf,Synj1,Plcl2,Pcdhb9,Ptgs2,Etv5,Chat,Syt1	24674,29211,288665,171099,316539,29495,310533,24242,685244,25202,89791,246212,307487,313717,307916,29238,286931,64832,24923,29595,25252,84686,302538,79212,24414,499073,24380,24925,307940,367912,25102,25453,680203,60355,85238,301173,680047,29527,303828,290567,25716
GO:0098916	7.36112164778541e-06	0.99999693226296	41	557	anterograde trans-synaptic signaling	BP	13569	410	Ppp3ca,Sptbn2,Cux2,Rasd2,Epha4,Dlg4,Rapgef2,Calm2,Iqsec2,Gucy1b1,Ncdn,Sipa1l1,Pcdhb21,Clstn1,Jph3,Drd3,Unc13c,Cplx1,Stx1b,Htr2a,Dlg1,Ppp1r9b,Sytl5,Slc6a1,Grm1,Brsk1,Gad2,Adrb1,Disc1,Glra4,Chrna5,Gdnf,Pcdhb20,Nsf,Synj1,Plcl2,Pcdhb9,Ptgs2,Etv5,Chat,Syt1	24674,29211,288665,171099,316539,29495,310533,24242,685244,25202,89791,246212,307487,313717,307916,29238,286931,64832,24923,29595,25252,84686,302538,79212,24414,499073,24380,24925,307940,367912,25102,25453,680203,60355,85238,301173,680047,29527,303828,290567,25716
GO:0007267	3.31617411134479e-05	0.999982476059816	66	1150	cell-cell signaling	BP	13569	410	Ppp3ca,Scn3b,Pde8b,Sptbn2,Cux2,Acvr2a,Rasd2,Epha4,Mark2,Dlg4,Rapgef2,Kcna5,Prickle1,Calm2,Akap5,Jade1,Dagla,Tbl1xr1,Iqsec2,Gucy1b1,Mark1,Ncdn,Sipa1l1,Pcdhb21,Clstn1,Jph3,Drd3,Unc13c,Cplx1,Stx1b,Htr2a,Dlg1,Ppp1r9b,Sytl5,Slc6a1,Grm1,Brsk1,Arhgef7,Sox7,Gad2,Adrb1,Kremen1,Disc1,Glra4,Ncoa6,Snx19,Cry2,Chrna5,Gdnf,Kpna1,Pcdhb20,Nsf,Synj1,Csnk2a1,Plcl2,Dll1,Abl2,Ldb1,Lats2,Ffar2,Pcdhb9,Ptgs2,Myrip,Etv5,…	24674,245956,309962,29211,288665,29263,171099,316539,60328,29495,310533,25470,315259,24242,171026,310352,309207,365755,685244,25202,117016,89791,246212,307487,313717,307916,29238,286931,64832,24923,29595,25252,84686,302538,79212,24414,499073,114559,290317,24380,24925,114107,307940,367912,116464,315478,170917,25102,25453,288064,680203,60355,85238,116549,301173,84010,304883,309447,305922,292794,680…
GO:0043949	0.000219431402629045	0.999983479445726	5	24	regulation of cAMP-mediated signaling	BP	13569	410	Rasd2,Rapgef2,Pde10a,Rgs2,Adrb1	171099,310533,63885,84583,24925
GO:0051532	0.000473611685635451	0.999976398291132	4	10	regulation of NFAT protein import into nucleus	BP	13569	410	Akap1,Ppp3ca,Akap5,Mtor	114124,24674,171026,56718
GO:0001505	0.000629135266639452	0.99978996851377	16	183	regulation of neurotransmitter levels	BP	13569	410	Pde1b,Sptbn2,Calm2,Dagla,Unc13c,Cplx1,Stx1b,Sytl5,Brsk1,Gad2,Gdnf,Nsf,Synj1,Colq,Chat,Syt1	29691,29211,24242,309207,286931,64832,24923,302538,499073,24380,25453,60355,85238,29755,290567,25716
GO:0007154	0.000638182138532865	0.999558083424036	176	4283	cell communication	BP	13569	410	Plxna2,Pde1b,Akap1,Arhgef9,Myo16,Arhgap20,Ppp3ca,Scn3b,Pde8b,Sptbn2,Cux2,Adamts3,Camkk2,Smurf1,Lrrc7,Acvr2a,Rasd2,Epha7,Epha4,Mark2,Dlg4,Rapgef2,Kcna5,Prickle1,Ptprj,Sec14l1,Calm2,Akap5,Prkch,Vopp1,Rgl1,Jade1,Dagla,Cacng8,Cyfip2,Pde10a,Mras,Hivep2,Tbl1xr1,Zfp84,Prkcb,G2e3,Iqsec2,Gucy1b1,Gpr155,Rragd,Rgs2,Mark1,Ncdn,Sipa1l1,Rps6ka3,Zfp385b,Plppr5,Tyro3,Fras1,Ddx5,Htr1f,Pde1a,Arhgef2,Pcdhb21,Mapk10…	289392,29691,114124,66013,192253,367085,24674,245956,309962,29211,288665,305253,83506,690516,117284,29263,171099,171287,316539,60328,29495,310533,25470,315259,29645,360668,24242,171026,81749,362374,289080,310352,309207,140729,303073,63885,25482,29721,365755,308482,25023,299002,685244,25202,311730,297960,84583,117016,89791,246212,501560,311137,310812,25232,289486,287765,60448,81529,310635,307487,2…
GO:0050804	0.000661774479912891	0.999716105562394	25	338	modulation of chemical synaptic transmission	BP	13569	410	Ppp3ca,Cux2,Epha4,Dlg4,Rapgef2,Calm2,Iqsec2,Gucy1b1,Ncdn,Sipa1l1,Clstn1,Jph3,Unc13c,Stx1b,Htr2a,Ppp1r9b,Slc6a1,Grm1,Adrb1,Disc1,Gdnf,Plcl2,Ptgs2,Chat,Syt1	24674,288665,316539,29495,310533,24242,685244,25202,89791,246212,313717,307916,286931,24923,29595,84686,79212,24414,24925,307940,25453,301173,29527,290567,25716
GO:0007399	0.000681121242153732	0.999556895137711	101	2002	nervous system development	BP	13569	410	Plxna2,Myo16,Nedd4l,Lzts3,Ppp3ca,Scn3b,Sptbn2,Cux2,Sema5b,Smurf1,Lrrc7,Prickle2,Epha7,Epha4,Mark2,Dlg4,Rapgef2,Prickle1,Slc4a10,Ptprj,Akap5,Prkch,Dagla,Cyfip2,Cntn3,Mark1,Ncdn,Enc1,Sipa1l1,Plppr5,Prom1,Tyro3,Pip5k1c,Arhgef2,Pcdhb21,Mapk10,Plcb1,Pard3,Clstn1,Drp2,Robo2,Drd3,Kif26a,Cdk5r2,Stx1b,Rnf2,Mmp24,Dlg1,Ppp1r9b,Bsn,Ncor1,Nf2,Ncoa1,Dok4,Git1,Pcsk2,Thra,Slc17a8,Lrrn3,Brsk1,Slc6a17,Arhgef7,Klhl…	289392,192253,291553,280670,24674,245956,29211,288665,303901,690516,117284,312563,171287,316539,60328,29495,310533,315259,295645,29645,171026,81749,309207,303073,54279,117016,89791,294674,246212,310812,60357,25232,314641,310635,307487,25272,24654,81918,313717,66027,84409,29238,314473,501164,24923,304850,83513,25252,84686,29138,54299,25744,313929,361364,83709,25121,81812,266767,81514,499073,613226…
GO:0002155	0.000782787334970767	0.999982429300931	3	5	regulation of thyroid hormone mediated signaling pathway	BP	13569	410	Ncor1,Ncoa1,Thra	54299,313929,81812
GO:0046777	0.000797701141571952	0.999690984961085	20	218	protein autophosphorylation	BP	13569	410	Camkk2,Lmtk2,Epha7,Epha4,Mark2,Tyro3,Tek,Prkg2,Brsk1,Pim1,Atm,Prkd1,Csnk2a1,Nbn,Flt4,Abl2,Trim24,Mtor,Brd4,Mknk1	83506,304286,171287,316539,60328,25232,89804,25523,499073,24649,300711,85421,116549,85482,114110,304883,500084,56718,362844,500526
GO:0023052	0.000847589114362306	0.99940892586195	173	4217	signaling	BP	13569	410	Dlgap4,Plxna2,Pde1b,Akap1,Arhgef9,Myo16,Arhgap20,Ppp3ca,Scn3b,Pde8b,Sptbn2,Cux2,Adamts3,Camkk2,Smurf1,Lrrc7,Acvr2a,Rasd2,Epha7,Epha4,Mark2,Dlg4,Rapgef2,Kcna5,Prickle1,Ptprj,Sec14l1,Calm2,Akap5,Prkch,Vopp1,Rgl1,Jade1,Dagla,Cacng8,Cyfip2,Pde10a,Mras,Hivep2,Tbl1xr1,Prkcb,G2e3,Iqsec2,Gucy1b1,Gpr155,Rragd,Rgs2,Mark1,Ncdn,Sipa1l1,Rps6ka3,Zfp385b,Plppr5,Tyro3,Ddx5,Htr1f,Pde1a,Arhgef2,Pcdhb21,Mapk10,Plcb…	286930,289392,29691,114124,66013,192253,367085,24674,245956,309962,29211,288665,305253,83506,690516,117284,29263,171099,171287,316539,60328,29495,310533,25470,315259,29645,360668,24242,171026,81749,362374,289080,310352,309207,140729,303073,63885,25482,29721,365755,25023,299002,685244,25202,311730,297960,84583,117016,89791,246212,501560,311137,310812,25232,287765,60448,81529,310635,307487,25272,24…
GO:0035556	0.000852112076144905	0.999446499387241	95	2010	intracellular signal transduction	BP	13569	410	Akap1,Arhgef9,Myo16,Arhgap20,Ppp3ca,Camkk2,Rasd2,Epha7,Epha4,Mark2,Rapgef2,Ptprj,Sec14l1,Calm2,Akap5,Prkch,Rgl1,Pde10a,Prkcb,G2e3,Iqsec2,Gucy1b1,Gpr155,Rragd,Rgs2,Mark1,Sipa1l1,Rps6ka3,Zfp385b,Tyro3,Ddx5,Arhgef2,Mapk10,Plcb1,Pik3c2a,Jph3,Sesn1,Drd3,Unc13c,Sh3bp4,Mios,Htr2a,Dlg1,Ppp1r9b,Ncor1,Nf2,Tek,Dok4,Git1,Grm1,Rapgef5,Map3k5,Kcnh1,Kitlg,Brsk1,Arhgef7,Bmp3,Them4,Adrb1,Per1,Ercc6,Sh2b3,Atm,Disc…	114124,66013,192253,367085,24674,83506,171099,171287,316539,60328,310533,29645,360668,24242,171026,81749,289080,63885,25023,299002,685244,25202,311730,297960,84583,117016,246212,501560,311137,25232,287765,310635,25272,24654,361632,307916,294518,29238,286931,64634,362324,29595,25252,84686,54299,25744,89804,361364,83709,24414,362799,365057,65198,60427,499073,114559,25667,361992,24925,287422,306274,…
GO:0051531	0.000859166606786698	0.999946054043567	4	12	NFAT protein import into nucleus	BP	13569	410	Akap1,Ppp3ca,Akap5,Mtor	114124,24674,171026,56718
GO:0016310	0.00094205436373281	0.999400292410385	83	1787	phosphorylation	BP	13569	410	Akap1,Cbfa2t3,Camkk2,Acvr2a,Lmtk2,Epha7,Epha4,Mark2,Rapgef2,Ptprj,Akap5,Prkch,Prkcb,Rgs2,Mark1,Rps6ka3,Agk,Tyro3,Pip5k1c,Arhgef2,Mapk10,Plcb1,Pard3,Pik3c2a,Prkab2,Rbl2,Cdk5r2,Htr2a,Dlg1,Ppp1r9b,Ncor1,Nf2,Tek,Parp16,Dok4,Grm1,Etnk1,Map3k5,Kcnh1,Lrrn3,Kitlg,Prkg2,Brsk1,Wars,Bmp3,Per1,Ercc6,Pim1,Kirrel1,St3gal1,Ak5,Cdk6,Atm,Ptprz1,Lrrtm3,Lime1,Gdnf,Akap11,Prkd1,Hsph1,Flrt3,Mlst8,Csnk2a1,Nbn,Flt4,Plc…	114124,361431,83506,29263,304286,171287,316539,60328,310533,29645,171026,81749,25023,84583,117016,501560,502749,25232,314641,310635,25272,24654,81918,361632,64562,81758,501164,29595,25252,84686,54299,25744,89804,315760,361364,24414,312828,365057,65198,81514,60427,25523,499073,314442,25667,287422,306274,24649,310695,362924,365985,114483,300711,25613,294380,362289,25453,498549,85421,288444,366205,6…
GO:0009416	0.00099073812801683	0.999606695124121	20	271	response to light stimulus	BP	13569	410	Pde1b,Pde8b,Elk1,Sema5b,Mme,Slc4a10,Usp2,Mapk10,Drd3,Ppp1r9b,Brsk1,Per1,Ercc6,Ptprz1,Cry2,Abl2,Ptgs2,Casp9,Mtor,Brca2	29691,309962,314436,303901,24590,295645,115771,25272,29238,84686,499073,287422,306274,25613,170917,304883,29527,58918,56718,360254
GO:0006796	0.00101886722607891	0.999321897080905	106	2476	phosphate-containing compound metabolic process	BP	13569	410	Pde1b,Akap1,Ppp3ca,Cbfa2t3,Camkk2,Acvr2a,Lmtk2,Epha7,Epha4,Mark2,Dlg4,Rapgef2,Ptprj,Calm2,Akap5,Prkch,Ppp4r4,Pde10a,Tbl1xr1,Prkcb,Gucy1b1,Rgs2,Mark1,Rps6ka3,Agk,Plppr5,Tyro3,Pde1a,Pip5k1c,Arhgef2,Mapk10,Plcb1,Pard3,Pik3c2a,Prkab2,Cap1,Drd3,Ptpre,Rbl2,Cdk5r2,Ubn1,Htr2a,Dlg1,Ppp1r9b,Ncor1,Nf2,Tek,Parp16,Dok4,Grm1,Etnk1,Map3k5,Kcnh1,Lrrn3,Kitlg,Prkg2,Brsk1,Wars,Bmp3,Adrb1,Per1,Ercc6,Pim1,Kirrel1,St3…	29691,114124,24674,361431,83506,29263,304286,171287,316539,60328,29495,310533,29645,24242,171026,81749,500711,63885,365755,25023,25202,84583,117016,501560,502749,310812,25232,81529,314641,310635,25272,24654,81918,361632,64562,64185,29238,114767,81758,501164,302935,29595,25252,84686,54299,25744,89804,315760,361364,24414,312828,365057,65198,81514,60427,25523,499073,314442,25667,24925,287422,306274,…
GO:0019220	0.00107101860257567	0.999341922555507	68	1426	regulation of phosphate metabolic process	BP	13569	410	Akap1,Cbfa2t3,Camkk2,Acvr2a,Epha7,Epha4,Rapgef2,Ptprj,Calm2,Akap5,Ppp4r4,Tbl1xr1,Rgs2,Arhgef2,Plcb1,Pard3,Cap1,Drd3,Rbl2,Cdk5r2,Ubn1,Htr2a,Dlg1,Ppp1r9b,Ncor1,Nf2,Tek,Parp16,Grm1,Map3k5,Lrrn3,Kitlg,Wars,Bmp3,Adrb1,Per1,Ercc6,Pim1,Kirrel1,Atm,Ptprz1,Lrrtm3,Cry2,Lime1,Gdnf,Akap11,Prkd1,Hsph1,Flrt3,Mlst8,Nbn,Flt4,Plcl2,Dok7,Abl2,Stk38,Ldb1,Lats2,Lrrc4c,Ptgs2,Mtor,Prok2,Pik3r5,Slc25a23,Ppp6r1,Kirrel2,…	114124,361431,83506,29263,171287,316539,310533,29645,24242,171026,500711,365755,84583,310635,24654,81918,64185,29238,81758,501164,302935,29595,25252,84686,54299,25744,89804,315760,24414,365057,81514,60427,314442,25667,24925,287422,306274,24649,310695,300711,25613,294380,170917,362289,25453,498549,85421,288444,366205,64226,85482,114110,301173,305448,304883,361813,309447,305922,311236,29527,56718,1…
GO:0042990	0.00107819224898362	0.999756238280307	9	77	regulation of transcription factor import into nucleus	BP	13569	410	Akap1,Ppp3ca,Akap5,Mbtps1,Thra,Lime1,Prkd1,Ptgs2,Mtor	114124,24674,171026,89842,81812,362289,85421,29527,56718
GO:0040007	0.00109972076187554	0.999380625224724	48	852	growth	BP	13569	410	Plxna2,Nedd4l,Sptbn2,Sema5b,Smurf1,Kdm5b,Epha7,Slc4a10,Ptprj,Cyfip2,Tbl1xr1,Zfp84,Prkcb,Plcb1,Clstn1,Sesn1,Drd3,Unc79,Sh3bp4,Kif26a,Ppp1r9b,Ncor1,Nf2,Cdkn2aip,Bap1,Adrb1,Ercc6,Pim1,Atm,Disc1,Slc25a25,Igsf11,Zfp382,Flrt3,Csnk2a1,Nbn,Flt4,Alms1,Dll1,Abl2,Lats2,Colq,Mtor,Brca2,Chat,Syt1,Col14a1,Brd4	289392,291553,29211,303901,690516,304809,171287,295645,29645,303073,365755,308482,25023,24654,313717,294518,29238,314401,64634,314473,84686,54299,25744,306455,306257,24925,306274,24649,300711,307940,246771,303926,246264,366205,116549,85482,114110,297408,84010,304883,305922,29755,56718,360254,290567,25716,314981,362844
GO:0051174	0.00114062536321019	0.999297272011342	68	1431	regulation of phosphorus metabolic process	BP	13569	410	Akap1,Cbfa2t3,Camkk2,Acvr2a,Epha7,Epha4,Rapgef2,Ptprj,Calm2,Akap5,Ppp4r4,Tbl1xr1,Rgs2,Arhgef2,Plcb1,Pard3,Cap1,Drd3,Rbl2,Cdk5r2,Ubn1,Htr2a,Dlg1,Ppp1r9b,Ncor1,Nf2,Tek,Parp16,Grm1,Map3k5,Lrrn3,Kitlg,Wars,Bmp3,Adrb1,Per1,Ercc6,Pim1,Kirrel1,Atm,Ptprz1,Lrrtm3,Cry2,Lime1,Gdnf,Akap11,Prkd1,Hsph1,Flrt3,Mlst8,Nbn,Flt4,Plcl2,Dok7,Abl2,Stk38,Ldb1,Lats2,Lrrc4c,Ptgs2,Mtor,Prok2,Pik3r5,Slc25a23,Ppp6r1,Kirrel2,…	114124,361431,83506,29263,171287,316539,310533,29645,24242,171026,500711,365755,84583,310635,24654,81918,64185,29238,81758,501164,302935,29595,25252,84686,54299,25744,89804,315760,24414,365057,81514,60427,314442,25667,24925,287422,306274,24649,310695,300711,25613,294380,170917,362289,25453,498549,85421,288444,366205,64226,85482,114110,301173,305448,304883,361813,309447,305922,311236,29527,56718,1…
GO:0023051	0.00141866905998837	0.999040002428944	110	2563	regulation of signaling	BP	13569	410	Akap1,Arhgef9,Arhgap20,Ppp3ca,Pde8b,Cux2,Adamts3,Smurf1,Acvr2a,Lmtk2,Rasd2,Epha7,Epha4,Dlg4,Rapgef2,Prickle1,Ptprj,Sec14l1,Calm2,Akap5,Prkch,Jade1,Cacng8,Cyfip2,Pde10a,Prkcb,G2e3,Iqsec2,Gucy1b1,Rragd,Rgs2,Ncdn,Sipa1l1,Tyro3,Ddx5,Arhgef2,Plcb1,Clstn1,AABR07007916.1,Jph3,Sesn1,Drd3,Ptpre,Unc13c,Sh3bp4,Kif26a,Stx1b,Tspan5,Mios,Htr2a,Dlg1,Ppp1r9b,Ncor1,Slc6a1,Nf2,Tek,Ncoa1,Git1,Cdkn2aip,Grm1,Thra,Cdc…	114124,66013,367085,24674,309962,288665,305253,690516,29263,304286,171099,171287,316539,29495,310533,315259,29645,360668,24242,171026,81749,310352,140729,303073,63885,25023,299002,685244,25202,297960,84583,89791,246212,25232,287765,310635,24654,313717,294715,307916,294518,29238,114767,286931,64634,314473,24923,362048,362324,29595,25252,84686,54299,79212,25744,89804,313929,83709,306455,24414,81812…
GO:0042991	0.0014773829948982	0.999649577654157	9	80	transcription factor import into nucleus	BP	13569	410	Akap1,Ppp3ca,Akap5,Mbtps1,Thra,Lime1,Prkd1,Ptgs2,Mtor	114124,24674,171026,89842,81812,362289,85421,29527,56718
GO:0010646	0.0016102482769493	0.998906760931817	109	2542	regulation of cell communication	BP	13569	410	Akap1,Arhgef9,Arhgap20,Ppp3ca,Pde8b,Cux2,Adamts3,Smurf1,Acvr2a,Rasd2,Epha7,Epha4,Dlg4,Rapgef2,Prickle1,Ptprj,Sec14l1,Calm2,Akap5,Prkch,Jade1,Cacng8,Cyfip2,Pde10a,Zfp84,Prkcb,G2e3,Iqsec2,Gucy1b1,Rragd,Rgs2,Ncdn,Sipa1l1,Tyro3,Ddx5,Arhgef2,Plcb1,Clstn1,AABR07007916.1,Jph3,Sesn1,Drd3,Ptpre,Unc13c,Sh3bp4,Kif26a,Stx1b,Tspan5,Mios,Htr2a,Dlg1,Ppp1r9b,Ncor1,Slc6a1,Nf2,Tek,Ncoa1,Git1,Cdkn2aip,Grm1,Thra,Cdc…	114124,66013,367085,24674,309962,288665,305253,690516,29263,171099,171287,316539,29495,310533,315259,29645,360668,24242,171026,81749,310352,140729,303073,63885,308482,25023,299002,685244,25202,297960,84583,89791,246212,25232,287765,310635,24654,313717,294715,307916,294518,29238,114767,286931,64634,314473,24923,362048,362324,29595,25252,84686,54299,79212,25744,89804,313929,83709,306455,24414,81812…
GO:0035264	0.00162974930069191	0.999450756416115	14	149	multicellular organism growth	BP	13569	410	Sptbn2,Slc4a10,Tbl1xr1,Drd3,Unc79,Ncor1,Adrb1,Ercc6,Atm,Slc25a25,Alms1,Abl2,Mtor,Brca2	29211,295645,365755,29238,314401,54299,24925,306274,300711,246771,297408,304883,56718,360254
GO:0050808	0.00183271236080967	0.999202612558484	22	244	synapse organization	BP	13569	410	Sptbn2,Cux2,Epha7,Epha4,Dlg4,Pcdhb21,Clstn1,Drp2,Bsn,Lrrn3,Disc1,Kirrel3,Lrrtm3,Gdnf,Pcdhb20,Flrt3,Adgrl2,Dok7,Pcdhb9,Colq,Etv5,Chat	29211,288665,171287,316539,29495,307487,313717,66027,29138,81514,307940,315546,294380,25453,680203,366205,171447,305448,680047,29755,303828,290567
GO:0006836	0.00184599633824332	0.999339948491415	15	178	neurotransmitter transport	BP	13569	410	Sptbn2,Calm2,Unc13c,Cplx1,Stx1b,Sytl5,Slc6a1,Slc17a8,Brsk1,Slc6a17,Gdnf,Slc6a15,Nsf,Synj1,Syt1	29211,24242,286931,64832,24923,302538,79212,266767,499073,613226,25453,282712,60355,85238,25716
GO:0006793	0.00198481108614724	0.998647482683637	106	2535	phosphorus metabolic process	BP	13569	410	Pde1b,Akap1,Ppp3ca,Cbfa2t3,Camkk2,Acvr2a,Lmtk2,Epha7,Epha4,Mark2,Dlg4,Rapgef2,Ptprj,Calm2,Akap5,Prkch,Ppp4r4,Pde10a,Tbl1xr1,Prkcb,Gucy1b1,Rgs2,Mark1,Rps6ka3,Agk,Plppr5,Tyro3,Pde1a,Pip5k1c,Arhgef2,Mapk10,Plcb1,Pard3,Pik3c2a,Prkab2,Cap1,Drd3,Ptpre,Rbl2,Cdk5r2,Ubn1,Htr2a,Dlg1,Ppp1r9b,Ncor1,Nf2,Tek,Parp16,Dok4,Grm1,Etnk1,Map3k5,Kcnh1,Lrrn3,Kitlg,Prkg2,Brsk1,Wars,Bmp3,Adrb1,Per1,Ercc6,Pim1,Kirrel1,St3…	29691,114124,24674,361431,83506,29263,304286,171287,316539,60328,29495,310533,29645,24242,171026,81749,500711,63885,365755,25023,25202,84583,117016,501560,502749,310812,25232,81529,314641,310635,25272,24654,81918,361632,64562,64185,29238,114767,81758,501164,302935,29595,25252,84686,54299,25744,89804,315760,361364,24414,312828,365057,65198,81514,60427,25523,499073,314442,25667,24925,287422,306274,…
GO:0002154	0.00206770743148985	0.999922391825188	3	6	thyroid hormone mediated signaling pathway	BP	13569	410	Ncor1,Ncoa1,Thra	54299,313929,81812
GO:0006464	0.00236576660768835	0.998350252584107	121	2861	cellular protein modification process	BP	13569	410	Akap1,Nedd4l,RGD1308601,Ppp3ca,Camkk2,Smurf1,Acvr2a,Lmtk2,Josd1,Rasd2,Kdm5b,Epha7,Epha4,Dpy19l3,Mark2,Rapgef2,Prickle1,Arel1,Ptprj,Calm2,Akap5,Prkch,Usp2,Jade1,Ppp4r4,Otub2,Tbl1xr1,Prkcb,G2e3,Rgs2,Mark1,Enc1,Rps6ka3,Tyro3,Mad2l1,Arhgef2,Mapk10,Plcb1,Kmt5b,Pard3,Prkab2,Mta2,Ptpre,Cdk5r2,Rnf2,Htr2a,Dlg1,Ppp1r9b,Ncor1,Nf2,Tek,Zdhhc18,Ncoa1,Parp16,Naa60,Dok4,Grm1,Map3k5,Rnf19a,Bap1,Kcnh1,Lrrn3,Kitlg,…	114124,291553,307249,24674,83506,690516,29263,304286,315134,171099,304809,171287,316539,308519,60328,310533,315259,299197,29645,24242,171026,81749,115771,310352,500711,314405,365755,25023,299002,84583,117016,294674,501560,25232,297176,310635,25272,24654,361688,81918,64562,361724,114767,501164,304850,29595,25252,84686,54299,25744,89804,362613,313929,315760,363545,361364,24414,365057,362900,306257,…
GO:0036211	0.00236576660768835	0.998350252584107	121	2861	protein modification process	BP	13569	410	Akap1,Nedd4l,RGD1308601,Ppp3ca,Camkk2,Smurf1,Acvr2a,Lmtk2,Josd1,Rasd2,Kdm5b,Epha7,Epha4,Dpy19l3,Mark2,Rapgef2,Prickle1,Arel1,Ptprj,Calm2,Akap5,Prkch,Usp2,Jade1,Ppp4r4,Otub2,Tbl1xr1,Prkcb,G2e3,Rgs2,Mark1,Enc1,Rps6ka3,Tyro3,Mad2l1,Arhgef2,Mapk10,Plcb1,Kmt5b,Pard3,Prkab2,Mta2,Ptpre,Cdk5r2,Rnf2,Htr2a,Dlg1,Ppp1r9b,Ncor1,Nf2,Tek,Zdhhc18,Ncoa1,Parp16,Naa60,Dok4,Grm1,Map3k5,Rnf19a,Bap1,Kcnh1,Lrrn3,Kitlg,…	114124,291553,307249,24674,83506,690516,29263,304286,315134,171099,304809,171287,316539,308519,60328,310533,315259,299197,29645,24242,171026,81749,115771,310352,500711,314405,365755,25023,299002,84583,117016,294674,501560,25232,297176,310635,25272,24654,361688,81918,64562,361724,114767,501164,304850,29595,25252,84686,54299,25744,89804,362613,313929,315760,363545,361364,24414,365057,362900,306257,…
GO:0046069	0.00267913315028682	0.999870386026467	3	8	cGMP catabolic process	BP	13569	410	Pde1b,Pde10a,Pde1a	29691,63885,81529
GO:0050794	0.00296649555304875	0.997867775291806	263	7184	regulation of cellular process	BP	13569	410	Trerf1,Plxna2,Pde1b,Akap1,Arhgef9,Myo16,Nedd4l,Arhgap20,Lzts3,Ppp3ca,Scn3b,Pde8b,Sptbn2,Cux2,Adamts3,Cbfa2t3,Camkk2,Elk1,Slmap,Smurf1,Lrrc7,Acvr2a,Rasd2,Kdm5b,Epha7,Epha4,Mark2,Dlg4,Rapgef2,Kcna5,Prickle1,Arel1,Ptprj,Sec14l1,Calm2,Akap5,Prkch,Sptan1,Vopp1,Rgl1,Usp2,Sp9,Jade1,Dagla,Cacng8,Ppp4r4,Cyfip2,Pde10a,Mras,Hivep2,Tbl1xr1,Zfp84,Prkcb,G2e3,Iqsec2,Celf3,Gucy1b1,Gpr155,Rragd,Rgs2,Mark1,Ncdn,En…	316219,289392,29691,114124,66013,192253,291553,367085,280670,24674,245956,309962,29211,288665,305253,361431,83506,314436,290533,690516,117284,29263,171099,304809,171287,316539,60328,29495,310533,25470,315259,299197,29645,360668,24242,171026,81749,64159,362374,289080,115771,366078,310352,309207,140729,500711,303073,63885,25482,29721,365755,308482,25023,299002,685244,499669,25202,311730,297960,8458…
GO:0002220	0.00308376390154813	0.999939747143948	2	6	innate immune response activating cell surface receptor signaling pathway	BP	13569	410	Ffar2,Klre1	292794,297645
GO:0070830	0.00316796920492442	0.999444642036466	6	35	bicellular tight junction assembly	BP	13569	410	Nedd4l,Prkch,Pard3,Mpp7,Dlg1,Ocln	291553,81749,81918,307035,25252,83497
GO:0001963	0.00319875183567241	0.999662776497374	4	28	synaptic transmission, dopaminergic	BP	13569	410	Rasd2,Drd3,Gdnf,Ptgs2	171099,29238,25453,29527
GO:0009966	0.00323819870907934	0.997784111564294	96	2256	regulation of signal transduction	BP	13569	410	Akap1,Arhgef9,Arhgap20,Cux2,Adamts3,Smurf1,Acvr2a,Rasd2,Epha7,Epha4,Dlg4,Rapgef2,Prickle1,Ptprj,Sec14l1,Calm2,Akap5,Prkch,Jade1,Cacng8,Cyfip2,Pde10a,Prkcb,G2e3,Iqsec2,Rragd,Rgs2,Sipa1l1,Tyro3,Ddx5,Arhgef2,Plcb1,AABR07007916.1,Jph3,Sesn1,Drd3,Ptpre,Sh3bp4,Kif26a,Stx1b,Tspan5,Mios,Htr2a,Dlg1,Ppp1r9b,Ncor1,Nf2,Tek,Ncoa1,Git1,Cdkn2aip,Grm1,Thra,Cdc42se2,Map3k5,Kitlg,Arhgef7,Bmp3,Sox7,Adrb1,Per1,Ercc6…	114124,66013,367085,288665,305253,690516,29263,171099,171287,316539,29495,310533,315259,29645,360668,24242,171026,81749,310352,140729,303073,63885,25023,299002,685244,297960,84583,246212,25232,287765,310635,24654,294715,307916,294518,29238,114767,64634,314473,24923,362048,362324,29595,25252,84686,54299,25744,89804,313929,83709,306455,24414,81812,691031,365057,60427,114559,25667,290317,24925,28742…
GO:0017156	0.0033360929978972	0.999024127692238	10	104	calcium ion regulated exocytosis	BP	13569	410	Ppp3ca,Sptbn2,Calm2,Unc13c,Cplx1,Cdk5r2,Stx1b,Sytl5,Synj1,Syt1	24674,29211,24242,286931,64832,501164,24923,302538,85238,25716
GO:0007416	0.00336863659274607	0.998776037206934	14	131	synapse assembly	BP	13569	410	Sptbn2,Cux2,Epha7,Pcdhb21,Clstn1,Bsn,Lrrn3,Kirrel3,Lrrtm3,Pcdhb20,Flrt3,Adgrl2,Pcdhb9,Colq	29211,288665,171287,307487,313717,29138,81514,315546,294380,680203,366205,171447,680047,29755
GO:0006468	0.00344303729251087	0.997754689844906	71	1502	protein phosphorylation	BP	13569	410	Camkk2,Acvr2a,Lmtk2,Epha7,Epha4,Mark2,Rapgef2,Ptprj,Akap5,Prkch,Prkcb,Rgs2,Mark1,Rps6ka3,Tyro3,Arhgef2,Mapk10,Plcb1,Pard3,Prkab2,Cdk5r2,Htr2a,Dlg1,Ppp1r9b,Ncor1,Nf2,Tek,Parp16,Dok4,Grm1,Map3k5,Kcnh1,Lrrn3,Kitlg,Prkg2,Brsk1,Wars,Bmp3,Per1,Ercc6,Pim1,Kirrel1,St3gal1,Cdk6,Atm,Ptprz1,Lrrtm3,Lime1,Gdnf,Prkd1,Hsph1,Flrt3,Mlst8,Csnk2a1,Nbn,Flt4,Plcl2,Dok7,Abl2,Stk38,Lats2,Trim24,Lrrc4c,Ptgs2,Mtor,Prok2,…	83506,29263,304286,171287,316539,60328,310533,29645,171026,81749,25023,84583,117016,501560,25232,310635,25272,24654,81918,64562,501164,29595,25252,84686,54299,25744,89804,315760,361364,24414,365057,65198,81514,60427,25523,499073,314442,25667,287422,306274,24649,310695,362924,114483,300711,25613,294380,362289,25453,85421,288444,366205,64226,116549,85482,114110,301173,305448,304883,361813,305922,50…
GO:0032922	0.00371822056391281	0.999193936224176	7	53	circadian regulation of gene expression	BP	13569	410	Usp2,Drd3,Ncor1,Prkg2,Per1,Per3,Cry2	115771,29238,54299,25523,287422,78962,170917
GO:0065009	0.00385037965843679	0.997335217539253	99	2404	regulation of molecular function	BP	13569	410	Arhgef9,Nedd4l,Arhgap20,Ppp3ca,Scn3b,Camkk2,Slmap,Acvr2a,Lmtk2,Epha7,Epha4,Dlg4,Rapgef2,Kcna5,Ptprj,Sec14l1,Calm2,Akap5,Prkch,Rgl1,Cacng8,Ppp4r4,Cyfip2,Prkcb,Iqsec2,Rgs2,Sipa1l1,Rps6ka3,Mad2l1,Arhgef2,Plcb1,Homer1,Runx1t1,Jph3,Cap1,Drd3,Sh3bp4,Rbl2,Cdk5r2,Rnf2,Ubn1,Htr2a,Dlg1,Ppp1r9b,Larp6,Nf2,Tek,Parp16,Git1,Grm1,Thra,Hpcal4,Rapgef5,Btaf1,Map3k5,Kitlg,Wars,Arhgef7,Bmp3,Sox7,Adrb1,Ercc6,Pim1,Jup,…	66013,291553,367085,24674,245956,83506,290533,29263,304286,171287,316539,29495,310533,25470,29645,360668,24242,171026,81749,289080,140729,500711,303073,25023,685244,84583,246212,501560,297176,310635,24654,29546,362489,307916,64185,29238,64634,81758,501164,304850,302935,29595,25252,84686,315731,25744,89804,315760,83709,24414,81812,50872,362799,368042,365057,60427,314442,114559,25667,290317,24925,3…
GO:1902531	0.00400530642947074	0.997429796108345	63	1340	regulation of intracellular signal transduction	BP	13569	410	Akap1,Arhgef9,Arhgap20,Rasd2,Epha7,Epha4,Rapgef2,Ptprj,Sec14l1,Calm2,Akap5,Pde10a,Prkcb,G2e3,Iqsec2,Rragd,Rgs2,Sipa1l1,Ddx5,Arhgef2,Plcb1,Jph3,Sesn1,Drd3,Sh3bp4,Mios,Htr2a,Dlg1,Ncor1,Nf2,Tek,Git1,Grm1,Map3k5,Kitlg,Arhgef7,Bmp3,Adrb1,Per1,Ercc6,Atm,Lrrtm3,Lime1,Chn2,Akap11,Prkd1,Hsph1,Flrt3,Mlst8,Mcf2l,Flt4,Sipa1l3,Sos2,Abl2,Stk38,Trim24,Lrrc4c,Ptgs2,Mtor,Nfat5,Prok2,Pik3r5,Brd4	114124,66013,367085,171099,171287,316539,310533,29645,360668,24242,171026,63885,25023,299002,685244,297960,84583,246212,287765,310635,24654,307916,294518,29238,64634,362324,29595,25252,54299,25744,89804,83709,24414,365057,60427,114559,25667,24925,287422,306274,300711,294380,362289,84031,498549,85421,288444,366205,64226,117020,114110,292771,85384,304883,361813,500084,311236,29527,56718,307820,1922…
GO:0043271	0.00416072803726724	0.99864782894242	11	143	negative regulation of ion transport	BP	13569	410	Nedd4l,Kcna5,Calm2,Akap5,Usp2,Pik3c2a,Drd3,Htr2a,Prkg2,Ptgs2,Mtor	291553,25470,24242,171026,115771,361632,29238,29595,25523,29527,56718
GO:0031399	0.00419201627126452	0.997286931568253	65	1409	regulation of protein modification process	BP	13569	410	Akap1,Camkk2,Smurf1,Acvr2a,Rasd2,Epha7,Epha4,Rapgef2,Prickle1,Ptprj,Calm2,Akap5,Ppp4r4,Rgs2,Mad2l1,Arhgef2,Plcb1,Pard3,Cdk5r2,Htr2a,Dlg1,Ppp1r9b,Ncor1,Nf2,Tek,Parp16,Grm1,Map3k5,Lrrn3,Kitlg,Wars,Bmp3,Per1,Ercc6,Pim1,Kirrel1,Atm,Disc1,Ptprz1,Lrrtm3,Cry2,Lime1,Gdnf,Prkd1,Hsph1,Flrt3,Mlst8,Nbn,Flt4,Plcl2,Dok7,Abl2,Stk38,Lats2,Lrrc4c,Rnf20,Ptgs2,Mtor,Prok2,Pik3r5,Prmt3,Ppp6r1,Kirrel2,Atg14,Brd4	114124,83506,690516,29263,171099,171287,316539,310533,315259,29645,24242,171026,500711,84583,297176,310635,24654,81918,501164,29595,25252,84686,54299,25744,89804,315760,24414,365057,81514,60427,314442,25667,287422,306274,24649,310695,300711,307940,25613,294380,170917,362289,25453,85421,288444,366205,64226,85482,114110,301173,305448,304883,361813,305922,311236,313216,29527,56718,192206,497931,8982…
GO:0042325	0.00452815130444029	0.99712585514607	58	1235	regulation of phosphorylation	BP	13569	410	Cbfa2t3,Camkk2,Acvr2a,Epha7,Epha4,Rapgef2,Ptprj,Akap5,Rgs2,Arhgef2,Plcb1,Pard3,Rbl2,Cdk5r2,Htr2a,Dlg1,Ppp1r9b,Ncor1,Nf2,Tek,Parp16,Grm1,Map3k5,Lrrn3,Kitlg,Wars,Bmp3,Per1,Ercc6,Pim1,Kirrel1,Atm,Ptprz1,Lrrtm3,Lime1,Gdnf,Akap11,Prkd1,Hsph1,Flrt3,Mlst8,Nbn,Flt4,Plcl2,Dok7,Abl2,Stk38,Ldb1,Lats2,Lrrc4c,Ptgs2,Mtor,Prok2,Pik3r5,Slc25a23,Kirrel2,Atg14,Brd4	361431,83506,29263,171287,316539,310533,29645,171026,84583,310635,24654,81918,81758,501164,29595,25252,84686,54299,25744,89804,315760,24414,365057,81514,60427,314442,25667,287422,306274,24649,310695,300711,25613,294380,362289,25453,498549,85421,288444,366205,64226,85482,114110,301173,305448,304883,361813,309447,305922,311236,29527,56718,192206,497931,301113,100359836,305831,362844
GO:0016079	0.00469527022391073	0.998789179619676	8	76	synaptic vesicle exocytosis	BP	13569	410	Sptbn2,Calm2,Unc13c,Cplx1,Stx1b,Sytl5,Synj1,Syt1	29211,24242,286931,64832,24923,302538,85238,25716
GO:0034198	0.00479715771956715	0.999068179887115	6	42	cellular response to amino acid starvation	BP	13569	410	Rragd,Sesn1,Mios,Map3k5,Prkd1,Mtor	297960,294518,362324,365057,85421,56718
GO:0040008	0.00488053582576146	0.997363521037076	31	557	regulation of growth	BP	13569	410	Plxna2,Nedd4l,Smurf1,Epha7,Ptprj,Prkcb,Plcb1,Clstn1,Sesn1,Drd3,Sh3bp4,Kif26a,Ppp1r9b,Ncor1,Nf2,Cdkn2aip,Bap1,Adrb1,Pim1,Disc1,Igsf11,Zfp382,Csnk2a1,Flt4,Alms1,Dll1,Lats2,Colq,Mtor,Syt1,Col14a1	289392,291553,690516,171287,29645,25023,24654,313717,294518,29238,64634,314473,84686,54299,25744,306455,306257,24925,24649,307940,303926,246264,116549,114110,297408,84010,305922,29755,56718,25716,314981
GO:0007610	0.00500514697703253	0.997213857891567	34	596	behavior	BP	13569	410	Pde1b,Pde8b,Sptbn2,Cux2,Rasd2,Epha4,Dlg4,Slc4a10,Usp2,Mapk10,Plcb1,Homer1,Zfhx2,Jph3,Drd3,Unc79,Htr2a,Ppp1r9b,Slc6a1,Ncoa1,Grm1,Thra,Adrb1,Per3,Kirrel3,Ptprz1,Chrna5,Slc10a4,Synj1,Abl2,Ptgs2,Mtor,Etv5,Chat	29691,309962,29211,288665,171099,316539,29495,295645,115771,25272,24654,29546,305888,307916,29238,314401,29595,84686,79212,313929,24414,81812,24925,78962,315546,25613,25102,305309,85238,304883,29527,56718,303828,290567
GO:0043412	0.00520176909830822	0.99626146983763	123	3012	macromolecule modification	BP	13569	410	Akap1,Nedd4l,RGD1308601,Ppp3ca,Camkk2,Smurf1,Acvr2a,Lmtk2,Josd1,Rasd2,Kdm5b,Epha7,Epha4,Dpy19l3,Mark2,Rapgef2,Prickle1,Arel1,Ptprj,Calm2,Akap5,Prkch,Usp2,Jade1,Ppp4r4,Otub2,Tbl1xr1,Prkcb,G2e3,Rgs2,Mark1,Enc1,Rps6ka3,Tyro3,Mad2l1,Arhgef2,Mapk10,Plcb1,Kmt5b,Pard3,Prkab2,Mta2,Ptpre,Rbl2,Cdk5r2,Rnf2,Htr2a,Dlg1,Ppp1r9b,Ncor1,Nf2,Tek,Zdhhc18,Ncoa1,Parp16,Naa60,Dok4,Grm1,Map3k5,Rnf19a,Bap1,Kcnh1,Lrrn3,K…	114124,291553,307249,24674,83506,690516,29263,304286,315134,171099,304809,171287,316539,308519,60328,310533,315259,299197,29645,24242,171026,81749,115771,310352,500711,314405,365755,25023,299002,84583,117016,294674,501560,25232,297176,310635,25272,24654,361688,81918,64562,361724,114767,81758,501164,304850,29595,25252,84686,54299,25744,89804,362613,313929,315760,363545,361364,24414,365057,362900,3…
GO:0042136	0.00541602455803228	0.999634800944045	3	10	neurotransmitter biosynthetic process	BP	13569	410	Dagla,Gad2,Chat	309207,24380,290567
GO:0015872	0.00547784402996259	0.999094129244532	5	40	dopamine transport	BP	13569	410	Prkcb,Drd3,Htr2a,Gdnf,Syt1	25023,29238,29595,25453,25716
GO:0038202	0.0062050962684114	0.998986910866464	5	26	TORC1 signaling	BP	13569	410	Rragd,Sesn1,Atm,Mlst8,Mtor	297960,294518,300711,64226,56718
GO:0007165	0.00634901175151079	0.99531574218515	153	3859	signal transduction	BP	13569	410	Plxna2,Pde1b,Akap1,Arhgef9,Myo16,Arhgap20,Ppp3ca,Pde8b,Cux2,Adamts3,Camkk2,Smurf1,Lrrc7,Acvr2a,Rasd2,Epha7,Epha4,Mark2,Dlg4,Rapgef2,Kcna5,Prickle1,Ptprj,Sec14l1,Calm2,Akap5,Prkch,Vopp1,Rgl1,Jade1,Dagla,Cacng8,Cyfip2,Pde10a,Mras,Hivep2,Tbl1xr1,Prkcb,G2e3,Iqsec2,Gucy1b1,Gpr155,Rragd,Rgs2,Mark1,Sipa1l1,Rps6ka3,Zfp385b,Plppr5,Tyro3,Ddx5,Htr1f,Pde1a,Arhgef2,Mapk10,Plcb1,Homer1,Pik3c2a,AABR07007916.1,R…	289392,29691,114124,66013,192253,367085,24674,309962,288665,305253,83506,690516,117284,29263,171099,171287,316539,60328,29495,310533,25470,315259,29645,360668,24242,171026,81749,362374,289080,310352,309207,140729,303073,63885,25482,29721,365755,25023,299002,685244,25202,311730,297960,84583,117016,246212,501560,311137,310812,25232,287765,60448,81529,310635,25272,24654,29546,361632,294715,84409,307…
GO:0014046	0.00639580432081172	0.999185966419045	4	26	dopamine secretion	BP	13569	410	Prkcb,Drd3,Htr2a,Syt1	25023,29238,29595,25716
GO:0014059	0.00639580432081172	0.999185966419045	4	26	regulation of dopamine secretion	BP	13569	410	Prkcb,Drd3,Htr2a,Syt1	25023,29238,29595,25716
GO:0050855	0.00656098259994732	0.999513232617107	3	11	regulation of B cell receptor signaling pathway	BP	13569	410	Prkch,Prkcb,Plcl2	81749,25023,301173
GO:0048511	0.00683065202294345	0.9967051209343	21	343	rhythmic process	BP	13569	410	Usp2,Tyro3,Ddx5,Mapk10,Homer1,Robo2,Drd3,Ncor1,Ncoa1,Kitlg,Prkg2,Per1,Per3,Atm,Ncoa6,Cry2,Abcb4,Csnk2a1,Prok2,Chat,Tph1	115771,25232,287765,25272,29546,84409,29238,54299,313929,60427,25523,287422,78962,300711,116464,170917,170913,116549,192206,290567,24848
GO:0009314	0.0068450507272874	0.996521690439843	24	423	response to radiation	BP	13569	410	Pde1b,Pde8b,Elk1,Sema5b,Mme,Slc4a10,Usp2,Mapk10,Drd3,Ppp1r9b,Cyp2r1,Brsk1,Per1,Ercc6,Atm,Ptprz1,Cry2,Rhob,Abl2,Dnmt3a,Ptgs2,Casp9,Mtor,Brca2	29691,309962,314436,303901,24590,295645,115771,25272,29238,84686,361631,499073,287422,306274,300711,25613,170917,64373,304883,444984,29527,58918,56718,360254
GO:0015820	0.00687815821237711	0.999885079175938	2	3	leucine transport	BP	13569	410	Slc6a17,Slc6a15	613226,282712
GO:0017158	0.0072820005564279	0.998185214703719	7	67	regulation of calcium ion-dependent exocytosis	BP	13569	410	Ppp3ca,Sptbn2,Calm2,Cdk5r2,Stx1b,Sytl5,Syt1	24674,29211,24242,501164,24923,302538,25716
GO:0045986	0.00731469188809367	0.999392625762921	3	16	negative regulation of smooth muscle contraction	BP	13569	410	Rgs2,Adrb1,Ptgs2	84583,24925,29527
GO:0043297	0.00737326800207759	0.998432645450379	6	42	apical junction assembly	BP	13569	410	Nedd4l,Prkch,Pard3,Mpp7,Dlg1,Ocln	291553,81749,81918,307035,25252,83497
GO:0001558	0.00781268406628534	0.996184127613161	21	345	regulation of cell growth	BP	13569	410	Plxna2,Nedd4l,Smurf1,Epha7,Ptprj,Clstn1,Sesn1,Sh3bp4,Kif26a,Ppp1r9b,Nf2,Cdkn2aip,Bap1,Adrb1,Disc1,Zfp382,Csnk2a1,Flt4,Mtor,Syt1,Col14a1	289392,291553,690516,171287,29645,313717,294518,64634,314473,84686,25744,306455,306257,24925,307940,246264,116549,114110,56718,25716,314981
GO:0010611	0.00796651328491724	0.998251935277117	6	52	regulation of cardiac muscle hypertrophy	BP	13569	410	Akap1,Ppp3ca,Rgs2,Adrb1,Mtor,Col14a1	114124,24674,84583,24925,56718,314981
GO:0070252	0.00833967083577963	0.997638175398388	8	70	actin-mediated cell contraction	BP	13569	410	Nedd4l,Scn3b,Kcna5,Pard3,Dlg1,Frmd6,Adrb1,Jup	291553,245956,25470,81918,25252,257646,24925,81679
GO:0042133	0.00841294764820037	0.998841204917211	4	26	neurotransmitter metabolic process	BP	13569	410	Dagla,Gad2,Colq,Chat	309207,24380,29755,290567
GO:0010563	0.00842647840512511	0.995460651432417	27	503	negative regulation of phosphorus metabolic process	BP	13569	410	Akap1,Cbfa2t3,Ptprj,Akap5,Ppp4r4,Rgs2,Pard3,Drd3,Ubn1,Dlg1,Ppp1r9b,Ncor1,Nf2,Grm1,Wars,Per1,Kirrel1,Lrrtm3,Cry2,Hsph1,Flrt3,Stk38,Lats2,Lrrc4c,Mtor,Kirrel2,Atg14	114124,361431,29645,171026,500711,84583,81918,29238,302935,25252,84686,54299,25744,24414,314442,287422,310695,294380,170917,288444,366205,361813,305922,311236,56718,100359836,305831
GO:0045936	0.00842647840512511	0.995460651432417	27	503	negative regulation of phosphate metabolic process	BP	13569	410	Akap1,Cbfa2t3,Ptprj,Akap5,Ppp4r4,Rgs2,Pard3,Drd3,Ubn1,Dlg1,Ppp1r9b,Ncor1,Nf2,Grm1,Wars,Per1,Kirrel1,Lrrtm3,Cry2,Hsph1,Flrt3,Stk38,Lats2,Lrrc4c,Mtor,Kirrel2,Atg14	114124,361431,29645,171026,500711,84583,81918,29238,302935,25252,84686,54299,25744,24414,314442,287422,310695,294380,170917,288444,366205,361813,305922,311236,56718,100359836,305831
GO:0014743	0.00861975413045078	0.998072173267867	6	54	regulation of muscle hypertrophy	BP	13569	410	Akap1,Ppp3ca,Rgs2,Adrb1,Mtor,Col14a1	114124,24674,84583,24925,56718,314981
GO:0001932	0.00867934964318448	0.994402629783578	53	1142	regulation of protein phosphorylation	BP	13569	410	Camkk2,Acvr2a,Epha7,Epha4,Rapgef2,Ptprj,Akap5,Rgs2,Arhgef2,Plcb1,Pard3,Cdk5r2,Htr2a,Dlg1,Ppp1r9b,Ncor1,Nf2,Tek,Parp16,Grm1,Map3k5,Lrrn3,Kitlg,Wars,Bmp3,Per1,Ercc6,Pim1,Kirrel1,Atm,Ptprz1,Lrrtm3,Lime1,Gdnf,Prkd1,Hsph1,Flrt3,Mlst8,Nbn,Flt4,Plcl2,Dok7,Abl2,Stk38,Lats2,Lrrc4c,Ptgs2,Mtor,Prok2,Pik3r5,Kirrel2,Atg14,Brd4	83506,29263,171287,316539,310533,29645,171026,84583,310635,24654,81918,501164,29595,25252,84686,54299,25744,89804,315760,24414,365057,81514,60427,314442,25667,287422,306274,24649,310695,300711,25613,294380,362289,25453,85421,288444,366205,64226,85482,114110,301173,305448,304883,361813,305922,311236,29527,56718,192206,497931,100359836,305831,362844
GO:0035308	0.00875037247702165	0.998785976092058	4	25	negative regulation of protein dephosphorylation	BP	13569	410	Akap1,Ppp4r4,Ppp1r9b,Cry2	114124,500711,84686,170917
GO:0042306	0.00888823137019583	0.996629958866374	12	157	regulation of protein import into nucleus	BP	13569	410	Akap1,Ppp3ca,Akap5,Ddx5,Mbtps1,Tek,Thra,Jup,Lime1,Prkd1,Ptgs2,Mtor	114124,24674,171026,287765,89842,89804,81812,81679,362289,85421,29527,56718
GO:0043269	0.00908021798831813	0.994817210496606	32	600	regulation of ion transport	BP	13569	410	Nedd4l,Scn3b,Slmap,Dlg4,Kcna5,Calm2,Akap5,Usp2,Cacng8,Prkcb,Homer1,Pik3c2a,Jph3,Drd3,Htr2a,Dlg1,Slc6a1,Grm1,Kcnh1,Prkg2,Adrb1,Per1,Cry2,Lime1,Kcnab3,Gdnf,Prkd1,Abcb4,Ptgs2,Mtor,Syt1,Kcng1	291553,245956,290533,29495,25470,24242,171026,115771,140729,25023,29546,361632,307916,29238,29595,25252,79212,24414,65198,25523,24925,287422,170917,362289,58981,25453,85421,170913,29527,56718,25716,296395
GO:1904589	0.0092207684228158	0.996486156349507	12	158	regulation of protein import	BP	13569	410	Akap1,Ppp3ca,Akap5,Ddx5,Mbtps1,Tek,Thra,Jup,Lime1,Prkd1,Ptgs2,Mtor	114124,24674,171026,287765,89842,89804,81812,81679,362289,85421,29527,56718
GO:0099531	0.00949534700111495	0.996547199110203	11	140	presynaptic process involved in chemical synaptic transmission	BP	13569	410	Sptbn2,Calm2,Unc13c,Cplx1,Stx1b,Sytl5,Brsk1,Gdnf,Nsf,Synj1,Syt1	29211,24242,286931,64832,24923,302538,499073,25453,60355,85238,25716
GO:0045925	0.00951736641314053	0.999734880925564	2	4	positive regulation of female receptivity	BP	13569	410	Ncoa1,Thra	313929,81812
GO:0015803	0.00952998748235371	0.999734343892906	2	4	branched-chain amino acid transport	BP	13569	410	Slc6a17,Slc6a15	613226,282712
GO:0001975	0.00956526638085204	0.998186540687261	5	41	response to amphetamine	BP	13569	410	Pde1b,Ppp3ca,Calm2,Drd3,Ppp1r9b	29691,24674,24242,29238,84686
GO:0021784	0.00968756351547796	1	1	1	postganglionic parasympathetic fiber development	BP	13569	410	Gdnf	25453
GO:0007622	0.00996518249034863	0.998057436428653	5	55	rhythmic behavior	BP	13569	410	Usp2,Mapk10,Drd3,Per3,Chat	115771,25272,29238,78962,290567
GO:0045197	0.0100915166963623	0.998100958249779	5	32	establishment or maintenance of epithelial cell apical/basal polarity	BP	13569	410	Prickle2,Mark2,Dlg4,Pard3,Dlg1	312563,60328,29495,81918,25252
GO:0031400	0.0101814890809181	0.994496366808922	26	492	negative regulation of protein modification process	BP	13569	410	Akap1,Rasd2,Ptprj,Ppp4r4,Rgs2,Mad2l1,Pard3,Dlg1,Ppp1r9b,Ncor1,Nf2,Grm1,Wars,Per1,Kirrel1,Lrrtm3,Cry2,Hsph1,Flrt3,Stk38,Lats2,Lrrc4c,Mtor,Prmt3,Kirrel2,Atg14	114124,171099,29645,500711,84583,297176,81918,25252,84686,54299,25744,24414,314442,287422,310695,294380,170917,288444,366205,361813,305922,311236,56718,89820,100359836,305831
GO:0050789	0.0102525400451251	0.992352102495596	272	7613	regulation of biological process	BP	13569	410	Trerf1,Plxna2,Pde1b,Akap1,Arhgef9,Myo16,Nedd4l,Arhgap20,Lzts3,Ppp3ca,Scn3b,Pde8b,Sptbn2,Cux2,Adamts3,Cbfa2t3,Camkk2,Elk1,Slmap,Smurf1,Lrrc7,Acvr2a,Lmtk2,Rasd2,Kdm5b,Epha7,Epha4,Mark2,Dlg4,Rapgef2,Kcna5,Prickle1,Arel1,Ptprj,Sec14l1,Calm2,Akap5,Prkch,Sptan1,Vopp1,Rgl1,Usp2,Sp9,Jade1,Dagla,Cacng8,Ppp4r4,Cyfip2,Pde10a,Mras,Hivep2,Tbl1xr1,Zfp84,Prkcb,G2e3,Iqsec2,Celf3,Gucy1b1,Gpr155,Rragd,Rgs2,Mark1,N…	316219,289392,29691,114124,66013,192253,291553,367085,280670,24674,245956,309962,29211,288665,305253,361431,83506,314436,290533,690516,117284,29263,304286,171099,304809,171287,316539,60328,29495,310533,25470,315259,299197,29645,360668,24242,171026,81749,64159,362374,289080,115771,366078,310352,309207,140729,500711,303073,63885,25482,29721,365755,308482,25023,299002,685244,499669,25202,311730,2979…
GO:0065007	0.0103642066035865	0.992337564462657	286	8089	biological regulation	BP	13569	410	Trerf1,Plxna2,Pde1b,Akap1,Arhgef9,Myo16,Nedd4l,Arhgap20,Lzts3,Ppp3ca,Scn3b,Pde8b,Sptbn2,Cux2,Adamts3,Cbfa2t3,Camkk2,Elk1,Slmap,Smurf1,Lrrc7,Acvr2a,Lmtk2,Rasd2,Kdm5b,Epha7,Epha4,Mark2,Dlg4,Rapgef2,Kcna5,Prickle1,Arel1,Slc4a10,Ptprj,Sec14l1,Calm2,F8,Akap5,Prkch,Sptan1,Vopp1,Rgl1,Usp2,Sp9,Jade1,Dagla,Cacng8,Ppp4r4,Cyfip2,Pde10a,Mras,Hivep2,Ldah,Tbl1xr1,Zfp84,Prkcb,G2e3,Iqsec2,Celf3,Gucy1b1,Gpr155,Rr…	316219,289392,29691,114124,66013,192253,291553,367085,280670,24674,245956,309962,29211,288665,305253,361431,83506,314436,290533,690516,117284,29263,304286,171099,304809,171287,316539,60328,29495,310533,25470,315259,299197,295645,29645,360668,24242,302470,171026,81749,64159,362374,289080,115771,366078,310352,309207,140729,500711,303073,63885,25482,29721,313949,365755,308482,25023,299002,685244,499…
GO:0046058	0.0104805660155308	0.996342844904516	10	136	cAMP metabolic process	BP	13569	410	Pde1b,Calm2,Akap5,Pde10a,Tbl1xr1,Gucy1b1,Pde1a,Cap1,Drd3,Adrb1	29691,24242,171026,63885,365755,25202,81529,64185,29238,24925
GO:0000086	0.0107020341354557	0.996793336031925	8	92	G2/M transition of mitotic cell cycle	BP	13569	410	Calm2,Plcb1,Cdk6,Atm,Abcb4,Nbn,Cdc25c,Brd4	24242,24654,114483,300711,170913,85482,307511,362844
GO:2000698	0.0107290042666505	0.999561936595923	2	8	positive regulation of epithelial cell differentiation involved in kidney development	BP	13569	410	Prom1,Gdnf	60357,25453
GO:0014744	0.0109042470420604	0.999673628861628	2	4	positive regulation of muscle adaptation	BP	13569	410	Ppp3ca,Mtor	24674,56718
GO:0043966	0.0114222532001473	0.997295573559892	6	51	histone H3 acetylation	BP	13569	410	Jade1,Per1,Brpf1,Ldb1,Brca2,Brd4	310352,287422,679713,309447,360254,362844
GO:0018193	0.012086478726383	0.992290303866675	46	933	peptidyl-amino acid modification	BP	13569	410	Camkk2,Lmtk2,Rasd2,Epha7,Epha4,Dpy19l3,Prkch,Jade1,Prkcb,Tyro3,Arhgef2,Kmt5b,Pard3,Htr2a,Nf2,Tek,Ncoa1,Naa60,Kitlg,Prkg2,Per1,Ercc6,St3gal1,Atm,Dph1,Ncoa6,Ptprz1,Brpf1,Gdnf,Prkd1,Hsph1,Mlst8,Csnk2a1,Flt4,Plcl2,Dok7,Abl2,Stk38,Ldb1,Lats2,Ptgs2,Mtor,Brca2,Prmt3,Brd4,Mknk1	83506,304286,171099,171287,316539,308519,81749,310352,25023,25232,310635,361688,81918,29595,25744,89804,313929,363545,60427,25523,287422,306274,362924,300711,287523,116464,25613,679713,25453,85421,288444,64226,116549,114110,301173,305448,304883,361813,309447,305922,29527,56718,360254,89820,362844,500526
GO:0051533	0.0120954456279938	0.99955747002285	2	5	positive regulation of NFAT protein import into nucleus	BP	13569	410	Ppp3ca,Akap5	24674,171026
GO:1905062	0.0121656028594372	1	1	1	positive regulation of cardioblast proliferation	BP	13569	410	Pim1	24649
GO:0051960	0.0122049765336479	0.992293555248823	44	805	regulation of nervous system development	BP	13569	410	Plxna2,Nedd4l,Lzts3,Ppp3ca,Cux2,Smurf1,Lrrc7,Epha7,Epha4,Mark2,Rapgef2,Akap5,Prkch,Enc1,Sipa1l1,Plppr5,Arhgef2,Pard3,Clstn1,Robo2,Drd3,Stx1b,Dlg1,Nf2,Ncoa1,Lrrn3,Disc1,Ptprz1,Lrrtm3,Prkd1,Flrt3,Adgrl2,Synj1,Nbn,Dll1,Abl2,Lrrc4c,Colq,Mtor,Kif20b,Etv5,Syt1,Katnb1,Scarf1	289392,291553,280670,24674,288665,690516,117284,171287,316539,60328,310533,171026,81749,294674,246212,310812,310635,81918,313717,84409,29238,24923,25252,25744,313929,81514,307940,25613,294380,85421,366205,171447,85238,85482,84010,304883,311236,29755,56718,309523,303828,25716,291852,303313
GO:1902033	0.0123753462574632	0.999502406870425	2	6	regulation of hematopoietic stem cell proliferation	BP	13569	410	Kitlg,Pim1	60427,24649
GO:1900180	0.012438103924648	0.994652179469313	14	206	regulation of protein localization to nucleus	BP	13569	410	Akap1,Ppp3ca,Akap5,Ddx5,Mbtps1,Nf2,Tek,Thra,Jup,Lime1,Prkd1,Polr1a,Ptgs2,Mtor	114124,24674,171026,287765,89842,25744,89804,81812,81679,362289,85421,83581,29527,56718
GO:0007163	0.0126736609417704	0.994758956053751	13	158	establishment or maintenance of cell polarity	BP	13569	410	Prickle2,Mark2,Dlg4,Mark1,Arhgef2,Pard3,Cap1,Dlg1,Tek,Brsk1,Sipa1l3,Zw10,Kif20b	312563,60328,29495,117016,310635,81918,64185,25252,89804,499073,292771,363059,309523
GO:0043153	0.0129326461652632	0.998644938335611	3	19	entrainment of circadian clock by photoperiod	BP	13569	410	Usp2,Per1,Cry2	115771,287422,170917
GO:1903798	0.013055223831535	0.998671289407655	3	15	regulation of production of miRNAs involved in gene silencing by miRNA	BP	13569	410	Ppp3ca,Ddx5,Ncor1	24674,287765,54299
GO:0030048	0.0131045615145781	0.995627070012127	9	86	actin filament-based movement	BP	13569	410	Nedd4l,Scn3b,Kcna5,Pard3,Dlg1,Frmd6,Adrb1,Jup,Myrip	291553,245956,25470,81918,25252,257646,24925,81679,360034
GO:0050803	0.0132937555361687	0.994709134688411	12	131	regulation of synapse structure or activity	BP	13569	410	Cux2,Epha7,Epha4,Clstn1,Stx1b,Lrrn3,Disc1,Lrrtm3,Flrt3,Adgrl2,Colq,Etv5	288665,171287,316539,313717,24923,81514,307940,294380,366205,171447,29755,303828
GO:0003061	0.0136334236004078	1	1	1	positive regulation of the force of heart contraction by norepinephrine	BP	13569	410	Adrb1	24925
GO:0010738	0.0136633696107935	0.997883873722359	4	21	regulation of protein kinase A signaling	BP	13569	410	Akap1,Akap5,Pde10a,Akap11	114124,171026,63885,498549
GO:0048589	0.0138668415007406	0.991704787740561	34	594	developmental growth	BP	13569	410	Plxna2,Nedd4l,Sptbn2,Sema5b,Smurf1,Kdm5b,Epha7,Slc4a10,Cyfip2,Tbl1xr1,Zfp84,Plcb1,Drd3,Unc79,Ncor1,Adrb1,Ercc6,Pim1,Atm,Disc1,Slc25a25,Flrt3,Nbn,Alms1,Dll1,Abl2,Lats2,Colq,Mtor,Brca2,Chat,Syt1,Col14a1,Brd4	289392,291553,29211,303901,690516,304809,171287,295645,303073,365755,308482,24654,29238,314401,54299,24925,306274,24649,300711,307940,246771,366205,85482,297408,84010,304883,305922,29755,56718,360254,290567,25716,314981,362844
GO:0060048	0.0139830447238446	0.995248348914808	9	103	cardiac muscle contraction	BP	13569	410	Nedd4l,Scn3b,Kcna5,Calm2,Rgs2,Dlg1,Adrb1,Jup,Mtor	291553,245956,25470,24242,84583,25252,24925,81679,56718
GO:1903753	0.0140447971337658	0.999443828104139	2	5	negative regulation of p38MAPK cascade	BP	13569	410	Dlg1,Hsph1	25252,288444
GO:0031929	0.0141781257575679	0.99555081166146	8	84	TOR signaling	BP	13569	410	Rragd,Sesn1,Sh3bp4,Mios,Atm,Disc1,Mlst8,Mtor	297960,294518,64634,362324,300711,307940,64226,56718
GO:0032268	0.0143390659074664	0.989803996834046	80	1952	regulation of cellular protein metabolic process	BP	13569	410	Akap1,Ppp3ca,Cbfa2t3,Camkk2,Smurf1,Acvr2a,Rasd2,Epha7,Epha4,Rapgef2,Prickle1,Ptprj,Calm2,Akap5,Ppp4r4,Cyfip2,Rgs2,Enc1,Rps6ka3,Ptgfrn,Mad2l1,Ddx5,Arhgef2,Plcb1,Pard3,Cdk5r2,Htr2a,Dlg1,Ppp1r9b,Ncor1,Larp6,Nf2,Tek,Parp16,Grm1,Map3k5,Rnf19a,Lrrn3,Kitlg,Wars,Bmp3,Sox7,Per1,Ercc6,Pim1,Kirrel1,Atm,Dph1,Disc1,Ptprz1,Lrrtm3,Cry2,Lime1,Slc35a4,Gdnf,Prkd1,Hsph1,Flrt3,Mlst8,Csnk2a1,Nbn,Flt4,Plcl2,Dok7,Abl2,…	114124,24674,361431,83506,690516,29263,171099,171287,316539,310533,315259,29645,24242,171026,500711,303073,84583,294674,501560,29602,297176,287765,310635,24654,81918,501164,29595,25252,84686,54299,315731,25744,89804,315760,24414,365057,362900,81514,60427,314442,25667,290317,287422,306274,24649,310695,300711,287523,307940,25613,294380,170917,362289,257647,25453,85421,288444,366205,64226,116549,854…
GO:2001257	0.0144064282511491	0.994728697015918	10	131	regulation of cation channel activity	BP	13569	410	Nedd4l,Slmap,Dlg4,Calm2,Cacng8,Homer1,Jph3,Dlg1,Adrb1,Kcng1	291553,290533,29495,24242,140729,29546,307916,25252,24925,296395
GO:0086005	0.0146853841015236	0.997676060362928	4	21	ventricular cardiac muscle cell action potential	BP	13569	410	Nedd4l,Scn3b,Dlg1,Jup	291553,245956,25252,81679
GO:0015866	0.0149561467207096	0.999272719137743	2	8	ADP transport	BP	13569	410	Slc25a25,Slc25a23	246771,301113
GO:0050731	0.0154295845785349	0.993970531219315	11	152	positive regulation of peptidyl-tyrosine phosphorylation	BP	13569	410	Epha4,Arhgef2,Htr2a,Kitlg,Ercc6,Ptprz1,Gdnf,Hsph1,Mlst8,Dok7,Mtor	316539,310635,29595,60427,306274,25613,25453,288444,64226,305448,56718
GO:0006936	0.0154409831383734	0.992757726625019	16	251	muscle contraction	BP	13569	410	Nedd4l,Scn3b,Slmap,Kcna5,Calm2,Rgs2,Homer1,Htr2a,Dlg1,Adrb1,Jup,Gdnf,Ptgs2,Mtor,Prok2,Tpm3	291553,245956,290533,25470,24242,84583,29546,29595,25252,24925,81679,25453,29527,56718,192206,117557
GO:0051962	0.0156897384845512	0.990840381621477	30	513	positive regulation of nervous system development	BP	13569	410	Nedd4l,Cux2,Smurf1,Lrrc7,Epha4,Mark2,Rapgef2,Akap5,Prkch,Enc1,Plppr5,Pard3,Clstn1,Robo2,Ncoa1,Lrrn3,Disc1,Ptprz1,Lrrtm3,Prkd1,Flrt3,Adgrl2,Synj1,Abl2,Mtor,Kif20b,Etv5,Syt1,Katnb1,Scarf1	291553,288665,690516,117284,316539,60328,310533,171026,81749,294674,310812,81918,313717,84409,313929,81514,307940,25613,294380,85421,366205,171447,85238,304883,56718,309523,303828,25716,291852,303313
GO:0045761	0.0158399995430281	0.996561150929172	5	48	regulation of adenylate cyclase activity	BP	13569	410	Calm2,Akap5,Cap1,Drd3,Adrb1	24242,171026,64185,29238,24925
GO:0035088	0.016087072258919	0.9965705253308	5	35	establishment or maintenance of apical/basal cell polarity	BP	13569	410	Prickle2,Mark2,Dlg4,Pard3,Dlg1	312563,60328,29495,81918,25252
GO:0061245	0.016087072258919	0.9965705253308	5	35	establishment or maintenance of bipolar cell polarity	BP	13569	410	Prickle2,Mark2,Dlg4,Pard3,Dlg1	312563,60328,29495,81918,25252
GO:0007043	0.0160994596933302	0.995325225615139	7	66	cell-cell junction assembly	BP	13569	410	Nedd4l,Prkch,Pard3,Mpp7,Dlg1,Jup,Ocln	291553,81749,81918,307035,25252,81679,83497
GO:0060025	0.016102107069738	1	1	1	regulation of synaptic activity	BP	13569	410	Stx1b	24923
GO:1904050	0.016102107069738	1	1	1	positive regulation of spontaneous neurotransmitter secretion	BP	13569	410	Stx1b	24923
GO:1905301	0.016102107069738	1	1	1	regulation of macropinocytosis	BP	13569	410	Stx1b	24923
GO:1905302	0.016102107069738	1	1	1	negative regulation of macropinocytosis	BP	13569	410	Stx1b	24923
GO:0007623	0.0162765822210056	0.99300148025284	13	202	circadian rhythm	BP	13569	410	Usp2,Ddx5,Mapk10,Homer1,Drd3,Ncor1,Prkg2,Per1,Per3,Cry2,Abcb4,Prok2,Tph1	115771,287765,25272,29546,29238,54299,25523,287422,78962,170917,170913,192206,24848
GO:0043967	0.0163383262727055	0.995801350247856	6	54	histone H4 acetylation	BP	13569	410	Jade1,Ncoa1,Naa60,Per1,Brca2,Brd4	310352,313929,363545,287422,360254,362844
GO:0010959	0.0164144494847041	0.991682058447662	19	350	regulation of metal ion transport	BP	13569	410	Nedd4l,Scn3b,Slmap,Kcna5,Calm2,Akap5,Usp2,Homer1,Pik3c2a,Jph3,Drd3,Htr2a,Dlg1,Adrb1,Per1,Lime1,Prkd1,Ptgs2,Kcng1	291553,245956,290533,25470,24242,171026,115771,29546,361632,307916,29238,29595,25252,24925,287422,362289,85421,29527,296395
GO:0044839	0.0166315802112978	0.994592023970424	8	100	cell cycle G2/M phase transition	BP	13569	410	Calm2,Plcb1,Cdk6,Atm,Abcb4,Nbn,Cdc25c,Brd4	24242,24654,114483,300711,170913,85482,307511,362844
GO:0003383	0.0166369286605757	0.99937638618563	2	4	apical constriction	BP	13569	410	Pard3,Frmd6	81918,257646
GO:0006198	0.0166863882243671	0.998119686744982	3	16	cAMP catabolic process	BP	13569	410	Pde1b,Pde10a,Pde1a	29691,63885,81529
GO:0016569	0.0167184695975251	0.990822358616749	24	390	covalent chromatin modification	BP	13569	410	Kdm5b,Jade1,Tbl1xr1,Prkcb,Kmt5b,Mta2,Rbl2,Rnf2,Ncor1,Ncoa1,Naa60,Bap1,Per1,Atm,Ncoa6,Brpf1,Prkd1,Mier2,Ldb1,Dnmt3a,Rnf20,Brca2,Prmt3,Brd4	304809,310352,365755,25023,361688,361724,81758,304850,54299,313929,363545,306257,287422,300711,116464,679713,85421,362841,309447,444984,313216,360254,89820,362844
GO:0070920	0.016721633869794	0.998114216613659	3	16	regulation of production of small RNA involved in gene silencing by RNA	BP	13569	410	Ppp3ca,Ddx5,Ncor1	24674,287765,54299
GO:0086003	0.0167529778260204	0.995702100745985	6	48	cardiac muscle cell contraction	BP	13569	410	Nedd4l,Scn3b,Kcna5,Dlg1,Adrb1,Jup	291553,245956,25470,25252,24925,81679
GO:0016049	0.016786210313953	0.990769929661231	24	425	cell growth	BP	13569	410	Plxna2,Nedd4l,Sema5b,Smurf1,Epha7,Ptprj,Cyfip2,Clstn1,Sesn1,Sh3bp4,Kif26a,Ppp1r9b,Nf2,Cdkn2aip,Bap1,Adrb1,Disc1,Zfp382,Flrt3,Csnk2a1,Flt4,Mtor,Syt1,Col14a1	289392,291553,303901,690516,171287,29645,303073,313717,294518,64634,314473,84686,25744,306455,306257,24925,307940,246264,366205,116549,114110,56718,25716,314981
GO:0099072	0.0168666272762944	0.998091666377257	3	16	regulation of postsynaptic membrane neurotransmitter receptor levels	BP	13569	410	Dlg4,Stx1b,Synj1	29495,24923,85238
GO:0048583	0.0172514733260735	0.987130685252564	111	2832	regulation of response to stimulus	BP	13569	410	Plxna2,Akap1,Arhgef9,Arhgap20,Ppp3ca,Cux2,Adamts3,Smurf1,Acvr2a,Rasd2,Epha7,Epha4,Dlg4,Rapgef2,Prickle1,Ptprj,Sec14l1,Calm2,Akap5,Prkch,Jade1,Cacng8,Cyfip2,Pde10a,Prkcb,G2e3,Iqsec2,Rragd,Rgs2,Sipa1l1,Rps6ka3,Tyro3,Ddx5,Arhgef2,Plcb1,AABR07007916.1,Robo2,Jph3,Sesn1,Drd3,Ptpre,Sh3bp4,Kif26a,Stx1b,Tspan5,Mios,Htr2a,Dlg1,Ppp1r9b,Ncor1,Nf2,Tek,Ncoa1,Git1,Cdkn2aip,Grm1,Thra,Cdc42se2,Map3k5,Bap1,Kitlg,A…	289392,114124,66013,367085,24674,288665,305253,690516,29263,171099,171287,316539,29495,310533,315259,29645,360668,24242,171026,81749,310352,140729,303073,63885,25023,299002,685244,297960,84583,246212,501560,25232,287765,310635,24654,294715,84409,307916,294518,29238,114767,64634,314473,24923,362048,362324,29595,25252,84686,54299,25744,89804,313929,83709,306455,24414,81812,691031,365057,306257,6042…
GO:0086050	0.0173425286835504	1	1	1	membrane repolarization during bundle of His cell action potential	BP	13569	410	Kcna5	25470
GO:0086052	0.0173425286835504	1	1	1	membrane repolarization during SA node cell action potential	BP	13569	410	Kcna5	25470
GO:0010335	0.0174091199794347	1	1	1	response to non-ionic osmotic stress	BP	13569	410	Ptgs2	29527
GO:0071471	0.0174091199794347	1	1	1	cellular response to non-ionic osmotic stress	BP	13569	410	Ptgs2	29527
GO:0090271	0.0174091199794347	1	1	1	positive regulation of fibroblast growth factor production	BP	13569	410	Ptgs2	29527
GO:0090362	0.0174091199794347	1	1	1	positive regulation of platelet-derived growth factor production	BP	13569	410	Ptgs2	29527
GO:0098781	0.0175637960397425	0.996930391654298	4	33	ncRNA transcription	BP	13569	410	Celf3,Gtf3c1,Polr1a,Mtor	499669,171063,83581,56718
GO:0006811	0.0176647462210562	0.987967277415522	57	1307	ion transport	BP	13569	410	Ttyh3,Nedd4l,Ppp3ca,Scn3b,Slmap,Lmtk2,Dlg4,Kcna5,Slc4a10,Sec14l1,Calm2,Akap5,Usp2,Cacng8,Prkcb,Orai2,Homer1,Pik3c2a,Slc2a13,Jph3,Drd3,Slc16a2,Htr2a,Dlg1,Slc6a1,Slco1c1,Grm1,Slc17a8,Kcnh1,Prkg2,Slc6a17,Adrb1,Per1,Slc30a4,Slc25a25,Slco5a1,Glra4,Nipa2,Cry2,Lime1,Chrna5,Slc35a4,Kcnab3,Slc10a4,Gdnf,Slc6a15,Prkd1,Abcb4,Nsf,Atp6v0a4,Sfxn2,Ptgs2,Mtor,Slc25a23,Syt1,Kcng1,Prelid2	304315,291553,24674,245956,290533,304286,29495,25470,295645,360668,24242,171026,115771,140729,25023,304592,29546,361632,171147,307916,29238,259248,29595,25252,79212,84511,24414,266767,65198,25523,613226,24925,287422,64469,246771,312907,367912,308667,170917,362289,25102,257647,58981,305309,25453,282712,85421,170913,60355,296981,294011,29527,56718,301113,25716,296395,681037
GO:0046426	0.0181214598549468	0.995939770375578	5	46	negative regulation of JAK-STAT cascade	BP	13569	410	Nf2,Grm1,Lrrtm3,Flrt3,Lrrc4c	25744,24414,294380,366205,311236
GO:1904893	0.0181214598549468	0.995939770375578	5	46	negative regulation of STAT cascade	BP	13569	410	Nf2,Grm1,Lrrtm3,Flrt3,Lrrc4c	25744,24414,294380,366205,311236
GO:0098746	0.0183488829046083	1	1	1	fast, calcium ion-dependent exocytosis of neurotransmitter	BP	13569	410	Syt1	25716
GO:0001659	0.0184051472287936	0.996690419591223	4	41	temperature homeostasis	BP	13569	410	Htr2a,Adrb1,Ptgs2,Nox3	29595,24925,29527,292279
GO:0035640	0.0184552407246791	0.996781643951013	4	27	exploration behavior	BP	13569	410	Dlg4,Slc4a10,Jph3,Abl2	29495,295645,307916,304883
GO:0009648	0.018580197536632	0.997716640694624	3	24	photoperiodism	BP	13569	410	Usp2,Per1,Cry2	115771,287422,170917
GO:0051534	0.0189066972671548	0.99912260537485	2	5	negative regulation of NFAT protein import into nucleus	BP	13569	410	Akap1,Mtor	114124,56718
GO:0007269	0.018952399663675	0.992760020208316	10	132	neurotransmitter secretion	BP	13569	410	Sptbn2,Calm2,Unc13c,Cplx1,Stx1b,Sytl5,Brsk1,Nsf,Synj1,Syt1	29211,24242,286931,64832,24923,302538,499073,60355,85238,25716
GO:0099643	0.018952399663675	0.992760020208316	10	132	signal release from synapse	BP	13569	410	Sptbn2,Calm2,Unc13c,Cplx1,Stx1b,Sytl5,Brsk1,Nsf,Synj1,Syt1	29211,24242,286931,64832,24923,302538,499073,60355,85238,25716
GO:0051952	0.0192309201542327	0.994137048198449	7	90	regulation of amine transport	BP	13569	410	Prkcb,Drd3,Htr2a,Slc6a1,Grm1,Gdnf,Syt1	25023,29238,29595,79212,24414,25453,25716
GO:0006812	0.019232143034318	0.987470866813532	44	965	cation transport	BP	13569	410	Nedd4l,Ppp3ca,Scn3b,Slmap,Lmtk2,Dlg4,Kcna5,Slc4a10,Sec14l1,Calm2,Akap5,Usp2,Cacng8,Prkcb,Orai2,Homer1,Pik3c2a,Slc2a13,Jph3,Drd3,Htr2a,Dlg1,Slc17a8,Kcnh1,Slc6a17,Adrb1,Per1,Slc30a4,Slc25a25,Nipa2,Lime1,Slc35a4,Kcnab3,Slc10a4,Gdnf,Slc6a15,Prkd1,Abcb4,Nsf,Atp6v0a4,Ptgs2,Slc25a23,Syt1,Kcng1	291553,24674,245956,290533,304286,29495,25470,295645,360668,24242,171026,115771,140729,25023,304592,29546,361632,171147,307916,29238,29595,25252,266767,65198,613226,24925,287422,64469,246771,308667,362289,257647,58981,305309,25453,282712,85421,170913,60355,296981,29527,301113,25716,296395
GO:0086002	0.0196068341990996	0.995614462992638	5	34	cardiac muscle cell action potential involved in contraction	BP	13569	410	Nedd4l,Scn3b,Kcna5,Dlg1,Jup	291553,245956,25470,25252,81679
GO:0016570	0.0196496241354428	0.989353629614127	22	350	histone modification	BP	13569	410	Kdm5b,Jade1,Tbl1xr1,Prkcb,Kmt5b,Mta2,Rnf2,Ncor1,Ncoa1,Naa60,Bap1,Per1,Atm,Ncoa6,Brpf1,Prkd1,Mier2,Ldb1,Rnf20,Brca2,Prmt3,Brd4	304809,310352,365755,25023,361688,361724,304850,54299,313929,363545,306257,287422,300711,116464,679713,85421,362841,309447,313216,360254,89820,362844
GO:0050861	0.0199638671959427	0.998965040228826	2	6	positive regulation of B cell receptor signaling pathway	BP	13569	410	Prkch,Prkcb	81749,25023
GO:1900744	0.0202298623791051	0.996360477601185	4	28	regulation of p38MAPK cascade	BP	13569	410	Dlg1,Map3k5,Per1,Hsph1	25252,365057,287422,288444
GO:0050890	0.020407116849565	0.989648209437426	18	288	cognition	BP	13569	410	Pde1b,Pde8b,Cux2,Gpr155,Plcb1,Jph3,Drd3,Htr2a,Ppp1r9b,Slc6a1,Thra,Adrb1,Ptprz1,Synj1,Abl2,Ptgs2,Mtor,Chat	29691,309962,288665,311730,24654,307916,29238,29595,84686,79212,81812,24925,25613,85238,304883,29527,56718,290567
GO:0038084	0.020565719474824	0.996375488686241	4	22	vascular endothelial growth factor signaling pathway	BP	13569	410	Adamts3,Prkd1,Flt4,Dll1	305253,85421,114110,84010
GO:0009150	0.0208379527564249	0.98895184338496	20	431	purine ribonucleotide metabolic process	BP	13569	410	Pde1b,Cbfa2t3,Dlg4,Calm2,Akap5,Pde10a,Tbl1xr1,Gucy1b1,Pde1a,Cap1,Drd3,Htr2a,Dlg1,Ncor1,Adrb1,Ak5,Slc25a25,Atp6v0a4,Pfas,Slc25a23	29691,361431,29495,24242,171026,63885,365755,25202,81529,64185,29238,29595,25252,54299,24925,365985,246771,296981,287420,301113
GO:0050790	0.0209286069531803	0.985030707628022	73	1727	regulation of catalytic activity	BP	13569	410	Arhgef9,Arhgap20,Camkk2,Acvr2a,Lmtk2,Epha7,Epha4,Rapgef2,Ptprj,Calm2,Akap5,Rgl1,Ppp4r4,Cyfip2,Iqsec2,Rgs2,Sipa1l1,Rps6ka3,Mad2l1,Arhgef2,Plcb1,Cap1,Drd3,Sh3bp4,Rbl2,Cdk5r2,Ubn1,Htr2a,Dlg1,Ppp1r9b,Nf2,Tek,Parp16,Git1,Grm1,Rapgef5,Map3k5,Kitlg,Wars,Arhgef7,Sox7,Adrb1,Ercc6,Pim1,Chtf8,Lrrtm3,Cry2,Lime1,Gdnf,Chn2,Prkd1,Hsph1,Flrt3,Mlst8,Mcf2l,Csnk2a1,Nbn,Sipa1l3,Dffa,Sos2,Dok7,Abl2,Stk38,Ldb1,Lats2,L…	66013,367085,83506,29263,304286,171287,316539,310533,29645,24242,171026,289080,500711,303073,685244,84583,246212,501560,297176,310635,24654,64185,29238,64634,81758,501164,302935,29595,25252,84686,25744,89804,315760,83709,24414,362799,365057,60427,314442,114559,290317,24925,306274,24649,364996,294380,170917,362289,25453,84031,85421,288444,366205,64226,117020,116549,85482,292771,114214,85384,305448…
GO:0086001	0.0209880861364947	0.994360843477088	6	45	cardiac muscle cell action potential	BP	13569	410	Nedd4l,Scn3b,Slmap,Kcna5,Dlg1,Jup	291553,245956,290533,25470,25252,81679
GO:1905207	0.0211502217844821	0.995070196498393	5	46	regulation of cardiocyte differentiation	BP	13569	410	Prickle1,Adrb1,Dll1,Mtor,Col14a1	315259,24925,84010,56718,314981
GO:0097484	0.0212820398552078	0.996124876744565	4	27	dendrite extension	BP	13569	410	Nedd4l,Smurf1,Cyfip2,Syt1	291553,690516,303073,25716
GO:0002021	0.0213714554737282	0.997279812141008	3	20	response to dietary excess	BP	13569	410	Tbl1xr1,Adrb1,Slc25a25	365755,24925,246771
GO:0010976	0.0215900234692295	0.988771458172947	19	291	positive regulation of neuron projection development	BP	13569	410	Nedd4l,Cux2,Smurf1,Lrrc7,Epha4,Mark2,Rapgef2,Akap5,Enc1,Plppr5,Robo2,Disc1,Ptprz1,Prkd1,Abl2,Mtor,Syt1,Katnb1,Scarf1	291553,288665,690516,117284,316539,60328,310533,171026,294674,310812,84409,307940,25613,85421,304883,56718,25716,291852,303313
GO:0060996	0.0215957994749899	0.992124427040153	9	96	dendritic spine development	BP	13569	410	Lzts3,Cux2,Epha4,Dlg4,Sipa1l1,Git1,Disc1,Mtor,Prmt3	280670,288665,316539,29495,246212,83709,307940,56718,89820
GO:0032412	0.0216185028318003	0.990352144891365	13	196	regulation of ion transmembrane transporter activity	BP	13569	410	Nedd4l,Scn3b,Slmap,Dlg4,Calm2,Cacng8,Homer1,Jph3,Drd3,Dlg1,Adrb1,Abcb4,Kcng1	291553,245956,290533,29495,24242,140729,29546,307916,29238,25252,24925,170913,296395
GO:0034329	0.0216328664850986	0.990751867168493	12	146	cell junction assembly	BP	13569	410	Nedd4l,Rapgef2,Ptprj,Prkch,Pard3,Mpp7,Dlg1,Tek,Arhgef7,Jup,Ocln,Ldb1	291553,310533,29645,81749,81918,307035,25252,89804,114559,81679,83497,309447
GO:0002223	0.0218170979569342	0.999879997469926	1	2	stimulatory C-type lectin receptor signaling pathway	BP	13569	410	Klre1	297645
GO:0015867	0.0219794466479647	0.998652242753647	2	9	ATP transport	BP	13569	410	Slc25a25,Slc25a23	246771,301113
GO:0044772	0.0220176642611307	0.989212093648069	16	281	mitotic cell cycle phase transition	BP	13569	410	Myo16,Ppp3ca,Kcna5,Calm2,Jade1,Mad2l1,Plcb1,Pim1,Cdk6,Atm,Abcb4,Nbn,Lats2,Zw10,Cdc25c,Brd4	192253,24674,25470,24242,310352,297176,24654,24649,114483,300711,170913,85482,305922,363059,307511,362844
GO:0007210	0.0220636453934675	0.998573437410751	2	12	serotonin receptor signaling pathway	BP	13569	410	Htr1f,Htr2a	60448,29595
GO:0098664	0.0220636453934675	0.998573437410751	2	12	G-protein coupled serotonin receptor signaling pathway	BP	13569	410	Htr1f,Htr2a	60448,29595
GO:0050807	0.0220857975106996	0.990950272762626	11	125	regulation of synapse organization	BP	13569	410	Cux2,Epha7,Epha4,Clstn1,Lrrn3,Disc1,Lrrtm3,Flrt3,Adgrl2,Colq,Etv5	288665,171287,316539,313717,81514,307940,294380,366205,171447,29755,303828
GO:0070327	0.0221818387816596	0.99866972806086	2	8	thyroid hormone transport	BP	13569	410	Slc16a2,Slco1c1	259248,84511
GO:0002879	0.0226689350563652	0.999870387383827	1	2	positive regulation of acute inflammatory response to non-antigenic stimulus	BP	13569	410	Ffar2	292794
GO:0002118	0.0227515922814969	0.998548913806343	2	10	aggressive behavior	BP	13569	410	Kirrel3,Abl2	315546,304883
GO:0021692	0.0228574665281142	0.997195320556056	3	13	cerebellar Purkinje cell layer morphogenesis	BP	13569	410	Sptbn2,Dll1,Ldb1	29211,84010,309447
GO:0007611	0.0230129936894686	0.988422361285269	17	265	learning or memory	BP	13569	410	Pde1b,Pde8b,Cux2,Plcb1,Jph3,Drd3,Htr2a,Ppp1r9b,Slc6a1,Thra,Adrb1,Ptprz1,Synj1,Abl2,Ptgs2,Mtor,Chat	29691,309962,288665,24654,307916,29238,29595,84686,79212,81812,24925,25613,85238,304883,29527,56718,290567
GO:0043267	0.0230751292845272	0.99562021736179	4	33	negative regulation of potassium ion transport	BP	13569	410	Nedd4l,Kcna5,Akap5,Htr2a	291553,25470,171026,29595
GO:0015805	0.023101187616518	1	1	1	S-adenosyl-L-methionine transport	BP	13569	410	Slc25a26	362403
GO:0032515	0.0233485382317226	0.996985686093178	3	17	negative regulation of phosphoprotein phosphatase activity	BP	13569	410	Ppp4r4,Ppp1r9b,Cry2	500711,84686,170917
GO:0003012	0.0233983478277109	0.987695291572169	19	336	muscle system process	BP	13569	410	Akap1,Nedd4l,Ppp3ca,Scn3b,Slmap,Kcna5,Calm2,Rgs2,Homer1,Htr2a,Dlg1,Adrb1,Jup,Gdnf,Ptgs2,Mtor,Prok2,Col14a1,Tpm3	114124,291553,24674,245956,290533,25470,24242,84583,29546,29595,25252,24925,81679,25453,29527,56718,192206,314981,117557
GO:2001023	0.0234875592218134	0.998774883706537	2	5	regulation of response to drug	BP	13569	410	Ncoa1,Abcb4	313929,170913
GO:0042063	0.0235573811689709	0.988104532510283	17	280	gliogenesis	BP	13569	410	Epha4,Ptprj,Prkch,Pard3,Drd3,Cdk5r2,Mmp24,Nf2,Arhgef7,Cdk6,Disc1,Ptprz1,Synj1,Dll1,Abl2,Mtor,Etv5	316539,29645,81749,81918,29238,501164,83513,25744,114559,114483,307940,25613,85238,84010,304883,56718,303828
GO:0050730	0.0236090675928249	0.989320415267195	13	211	regulation of peptidyl-tyrosine phosphorylation	BP	13569	410	Epha7,Epha4,Arhgef2,Htr2a,Nf2,Kitlg,Ercc6,Ptprz1,Gdnf,Hsph1,Mlst8,Dok7,Mtor	171287,316539,310635,29595,25744,60427,306274,25613,25453,288444,64226,305448,56718
GO:0015696	0.0236495816197081	0.992473608184609	7	93	ammonium transport	BP	13569	410	Sec14l1,Prkcb,Drd3,Htr2a,Gdnf,Abcb4,Syt1	360668,25023,29238,29595,25453,170913,25716
GO:0006376	0.0238558294574896	0.996802562130718	3	22	mRNA splice site selection	BP	13569	410	Celf2,Rbmx,Sf3a1	29428,302855,305479
GO:0007185	0.0240465548828704	1	1	1	transmembrane receptor protein tyrosine phosphatase signaling pathway	BP	13569	410	Ptpre	114767
GO:0043973	0.0240995356381677	1	1	1	histone H3-K4 acetylation	BP	13569	410	Ldb1	309447
GO:0043983	0.0242002533033507	0.998608643310566	2	6	histone H4-K12 acetylation	BP	13569	410	Jade1,Brd4	310352,362844
GO:0006606	0.0243258914618258	0.988261079790296	15	241	protein import into nucleus	BP	13569	410	Akap1,Ppp3ca,Prickle1,Akap5,Ddx5,Mbtps1,Tek,Thra,Jup,Cry2,Lime1,Kpna1,Prkd1,Ptgs2,Mtor	114124,24674,315259,171026,287765,89842,89804,81812,81679,170917,362289,288064,85421,29527,56718
GO:0015837	0.0245265867730075	0.992133490076249	7	94	amine transport	BP	13569	410	Prkcb,Drd3,Htr2a,Slc6a1,Grm1,Gdnf,Syt1	25023,29238,29595,79212,24414,25453,25716
GO:0015824	0.024776002542498	0.998479901257167	2	7	proline transport	BP	13569	410	Slc6a17,Slc6a15	613226,282712
GO:1905205	0.0249674617909731	1	1	1	positive regulation of connective tissue replacement	BP	13569	410	Ppp3ca	24674
GO:0070071	0.0250203772619869	0.9983554306109	2	9	proton-transporting two-sector ATPase complex assembly	BP	13569	410	Atpaf1,Atp6v0a4	313510,296981
GO:0006163	0.0250631877290389	0.986448363010604	20	443	purine nucleotide metabolic process	BP	13569	410	Pde1b,Cbfa2t3,Dlg4,Calm2,Akap5,Pde10a,Tbl1xr1,Gucy1b1,Pde1a,Cap1,Drd3,Htr2a,Dlg1,Ncor1,Adrb1,Ak5,Slc25a25,Atp6v0a4,Pfas,Slc25a23	29691,361431,29495,24242,171026,63885,365755,25202,81529,64185,29238,29595,25252,54299,24925,365985,246771,296981,287420,301113
GO:0035633	0.0251102823568955	0.998527244368289	2	6	maintenance of permeability of blood-brain barrier	BP	13569	410	Abcb4,Ptgs2	170913,29527
GO:0022898	0.0253941955592414	0.988407068863772	13	203	regulation of transmembrane transporter activity	BP	13569	410	Nedd4l,Scn3b,Slmap,Dlg4,Calm2,Cacng8,Homer1,Jph3,Drd3,Dlg1,Adrb1,Abcb4,Kcng1	291553,245956,290533,29495,24242,140729,29546,307916,29238,25252,24925,170913,296395
GO:0051503	0.0254130879025638	0.998280168788042	2	10	adenine nucleotide transport	BP	13569	410	Slc25a25,Slc25a23	246771,301113
GO:0009214	0.0255318320985979	0.996541636190873	3	19	cyclic nucleotide catabolic process	BP	13569	410	Pde1b,Pde10a,Pde1a	29691,63885,81529
GO:0043549	0.0256292889108655	0.984019022524692	33	672	regulation of kinase activity	BP	13569	410	Camkk2,Epha4,Rapgef2,Ptprj,Rgs2,Rbl2,Cdk5r2,Htr2a,Dlg1,Nf2,Tek,Parp16,Grm1,Map3k5,Kitlg,Wars,Ercc6,Pim1,Lrrtm3,Lime1,Hsph1,Flrt3,Mlst8,Nbn,Dok7,Stk38,Ldb1,Lats2,Lrrc4c,Mtor,Prok2,Pik3r5,Atg14	83506,316539,310533,29645,84583,81758,501164,29595,25252,25744,89804,315760,24414,365057,60427,314442,306274,24649,294380,362289,288444,366205,64226,85482,305448,361813,309447,305922,311236,56718,192206,497931,305831
GO:0043666	0.0259798376543164	0.993639640664543	5	43	regulation of phosphoprotein phosphatase activity	BP	13569	410	Calm2,Ppp4r4,Ppp1r9b,Cry2,Ppp6r1	24242,500711,84686,170917,361502
GO:0021718	0.026191510929219	0.999826664559135	1	2	superior olivary nucleus development	BP	13569	410	Cdk5r2	501164
GO:0021722	0.026191510929219	0.999826664559135	1	2	superior olivary nucleus maturation	BP	13569	410	Cdk5r2	501164
GO:2000021	0.0262342262710007	0.988393367301887	12	190	regulation of ion homeostasis	BP	13569	410	Nedd4l,Scn3b,Slmap,Calm2,Akap5,Jph3,Drd3,Htr2a,Slc30a4,Lime1,Prkd1,Slc25a23	291553,245956,290533,24242,171026,307916,29238,29595,64469,362289,85421,301113
GO:0009259	0.0264204880558396	0.985634560876535	20	443	ribonucleotide metabolic process	BP	13569	410	Pde1b,Cbfa2t3,Dlg4,Calm2,Akap5,Pde10a,Tbl1xr1,Gucy1b1,Pde1a,Cap1,Drd3,Htr2a,Dlg1,Ncor1,Adrb1,Ak5,Slc25a25,Atp6v0a4,Pfas,Slc25a23	29691,361431,29495,24242,171026,63885,365755,25202,81529,64185,29238,29595,25252,54299,24925,365985,246771,296981,287420,301113
GO:0010737	0.0264232189184299	0.994858773202674	4	27	protein kinase A signaling	BP	13569	410	Akap1,Akap5,Pde10a,Akap11	114124,171026,63885,498549
GO:0048814	0.0264460484686227	0.990678840153876	8	87	regulation of dendrite morphogenesis	BP	13569	410	Lzts3,Ppp3ca,Cux2,Epha4,Rapgef2,Akap5,Sipa1l1,Ptprz1	280670,24674,288665,316539,310533,171026,246212,25613
GO:0048148	0.0264536111626433	0.996367579525377	3	19	behavioral response to cocaine	BP	13569	410	Homer1,Drd3,Htr2a	29546,29238,29595
GO:0015721	0.0266141190218192	0.996360452995578	3	18	bile acid and bile salt transport	BP	13569	410	Slco1c1,Slc10a4,Abcb4	84511,305309,170913
GO:0051170	0.0266476458675035	0.986988325704725	15	245	nuclear import	BP	13569	410	Akap1,Ppp3ca,Prickle1,Akap5,Ddx5,Mbtps1,Tek,Thra,Jup,Cry2,Lime1,Kpna1,Prkd1,Ptgs2,Mtor	114124,24674,315259,171026,287765,89842,89804,81812,81679,170917,362289,288064,85421,29527,56718
GO:0070561	0.0267710461340984	0.998223730428798	2	8	vitamin D receptor signaling pathway	BP	13569	410	Pim1,Trim24	24649,500084
GO:0043624	0.026856262876614	0.989782901173887	9	109	cellular protein complex disassembly	BP	13569	410	Sptbn2,Akap5,Sptan1,Arhgef2,Ppp1r9b,Plekhh2,Nsf,Synj1,Katnb1	29211,171026,64159,310635,84686,313866,60355,85238,291852
GO:0034231	0.0271289843173626	1	1	1	islet amyloid polypeptide processing	BP	13569	410	Pcsk2	25121
GO:0045932	0.0275333716796956	0.996056561390448	3	25	negative regulation of muscle contraction	BP	13569	410	Rgs2,Adrb1,Ptgs2	84583,24925,29527
GO:0007216	0.0275673699987916	0.996420772189854	3	12	G-protein coupled glutamate receptor signaling pathway	BP	13569	410	Dagla,Homer1,Grm1	309207,29546,24414
GO:0051246	0.0278229811612202	0.979451643212926	83	2090	regulation of protein metabolic process	BP	13569	410	Akap1,Nedd4l,Ppp3ca,Cbfa2t3,Camkk2,Smurf1,Acvr2a,Rasd2,Epha7,Epha4,Rapgef2,Prickle1,Ptprj,Calm2,Akap5,Ppp4r4,Cyfip2,Rgs2,Enc1,Rps6ka3,Ptgfrn,Mad2l1,Ddx5,Arhgef2,Plcb1,Pard3,Cdk5r2,Htr2a,Dlg1,Ppp1r9b,Ncor1,Larp6,Nf2,Tek,Parp16,Grm1,Map3k5,Rnf19a,Lrrn3,Kitlg,Wars,Bmp3,Sox7,Per1,Ercc6,Pim1,Kirrel1,Atm,Dph1,Disc1,Ptprz1,Lrrtm3,Cry2,Lime1,Slc35a4,Gdnf,Prkd1,Nsf,Hsph1,Flrt3,Mlst8,Csnk2a1,Nbn,Flt4,Plcl2…	114124,291553,24674,361431,83506,690516,29263,171099,171287,316539,310533,315259,29645,24242,171026,500711,303073,84583,294674,501560,29602,297176,287765,310635,24654,81918,501164,29595,25252,84686,54299,315731,25744,89804,315760,24414,365057,362900,81514,60427,314442,25667,290317,287422,306274,24649,310695,300711,287523,307940,25613,294380,170917,362289,257647,25453,85421,60355,288444,366205,642…
GO:0061050	0.0279233600632998	0.996042572415327	3	21	regulation of cell growth involved in cardiac muscle cell development	BP	13569	410	Adrb1,Mtor,Col14a1	24925,56718,314981
GO:0043950	0.0279539665587	0.997925431154091	2	13	positive regulation of cAMP-mediated signaling	BP	13569	410	Rapgef2,Adrb1	310533,24925
GO:0016082	0.0280152799160832	0.996231566310214	3	14	synaptic vesicle priming	BP	13569	410	Unc13c,Stx1b,Synj1	286931,24923,85238
GO:1904062	0.0283098628474833	0.98605006434527	15	266	regulation of cation transmembrane transport	BP	13569	410	Nedd4l,Scn3b,Slmap,Dlg4,Calm2,Cacng8,Homer1,Pik3c2a,Jph3,Drd3,Dlg1,Adrb1,Lime1,Prkd1,Kcng1	291553,245956,290533,29495,24242,140729,29546,361632,307916,29238,25252,24925,362289,85421,296395
GO:0032416	0.0283849494841376	0.999796187865519	1	2	negative regulation of sodium:proton antiporter activity	BP	13569	410	Drd3	29238
GO:0015868	0.0284387326615537	0.997921360583682	2	11	purine ribonucleotide transport	BP	13569	410	Slc25a25,Slc25a23	246771,301113
GO:0030010	0.0288404060840017	0.988911215358275	9	103	establishment of cell polarity	BP	13569	410	Prickle2,Mark2,Mark1,Arhgef2,Pard3,Brsk1,Sipa1l3,Zw10,Kif20b	312563,60328,117016,310635,81918,499073,292771,363059,309523
GO:0050873	0.02885587351783	0.994087408512864	4	37	brown fat cell differentiation	BP	13569	410	Rgs2,Adrb1,Ptgs2,Mtor	84583,24925,29527,56718
GO:0007612	0.0290447522744093	0.987016711902004	12	157	learning	BP	13569	410	Pde1b,Pde8b,Plcb1,Jph3,Drd3,Ppp1r9b,Slc6a1,Ptprz1,Synj1,Abl2,Ptgs2,Mtor	29691,309962,24654,307916,29238,84686,79212,25613,85238,304883,29527,56718
GO:0043113	0.0292547279015746	0.991404247674091	6	56	receptor clustering	BP	13569	410	Arhgef9,Dlg4,Dlg1,Dok7,Colq,Etv5	66013,29495,25252,305448,29755,303828
GO:0019935	0.0296461051051676	0.990102879297704	7	97	cyclic-nucleotide-mediated signaling	BP	13569	410	Rasd2,Rapgef2,Pde10a,Gucy1b1,Rgs2,Drd3,Adrb1	171099,310533,63885,25202,84583,29238,24925
GO:0035627	0.0298829578299881	0.998073732505116	2	6	ceramide transport	BP	13569	410	Abcb4,Plekha8	170913,500132
GO:0001933	0.0299179310501959	0.98381478730373	19	370	negative regulation of protein phosphorylation	BP	13569	410	Ptprj,Rgs2,Pard3,Dlg1,Ncor1,Nf2,Grm1,Wars,Per1,Kirrel1,Lrrtm3,Hsph1,Flrt3,Stk38,Lats2,Lrrc4c,Mtor,Kirrel2,Atg14	29645,84583,81918,25252,54299,25744,24414,314442,287422,310695,294380,288444,366205,361813,305922,311236,56718,100359836,305831
GO:0034349	0.0299641172667332	0.995682644333069	3	19	glial cell apoptotic process	BP	13569	410	Prkch,Dll1,Casp9	81749,84010,58918
GO:1902004	0.030053380440385	0.997819374120215	2	9	positive regulation of amyloid-beta formation	BP	13569	410	Epha4,Lrrtm3	316539,294380
GO:0051338	0.0300598059717944	0.980747755799626	35	754	regulation of transferase activity	BP	13569	410	Camkk2,Epha4,Rapgef2,Ptprj,Rgs2,Mad2l1,Rbl2,Cdk5r2,Htr2a,Dlg1,Nf2,Tek,Parp16,Grm1,Map3k5,Kitlg,Wars,Ercc6,Pim1,Chtf8,Lrrtm3,Lime1,Hsph1,Flrt3,Mlst8,Nbn,Dok7,Stk38,Ldb1,Lats2,Lrrc4c,Mtor,Prok2,Pik3r5,Atg14	83506,316539,310533,29645,84583,297176,81758,501164,29595,25252,25744,89804,315760,24414,365057,60427,314442,306274,24649,364996,294380,362289,288444,366205,64226,85482,305448,361813,309447,305922,311236,56718,192206,497931,305831
GO:0035304	0.0302009597951534	0.990978179942102	6	68	regulation of protein dephosphorylation	BP	13569	410	Akap1,Calm2,Ppp4r4,Ppp1r9b,Cry2,Ppp6r1	114124,24242,500711,84686,170917,361502
GO:0035562	0.0302104099150688	0.997936486714586	2	7	negative regulation of chromatin binding	BP	13569	410	Ppp3ca,Btaf1	24674,368042
GO:0006970	0.0302581332608579	0.989900699619065	7	85	response to osmotic stress	BP	13569	410	Nedd4l,Mapk10,Prkg2,Abcb4,Ptgs2,Nfat5,Mknk1	291553,25272,25523,170913,29527,307820,500526
GO:0016358	0.030303317241303	0.984291072122034	17	235	dendrite development	BP	13569	410	Lzts3,Ppp3ca,Cux2,Epha4,Dlg4,Rapgef2,Akap5,Sipa1l1,Ppp1r9b,Git1,Disc1,Ptprz1,Abl2,Mtor,Chat,Prmt3,Scarf1	280670,24674,288665,316539,29495,310533,171026,246212,84686,83709,307940,25613,304883,56718,290567,89820,303313
GO:0051963	0.0305760107235804	0.988948018019378	8	82	regulation of synapse assembly	BP	13569	410	Cux2,Epha7,Clstn1,Lrrn3,Lrrtm3,Flrt3,Adgrl2,Colq	288665,171287,313717,81514,294380,366205,171447,29755
GO:0022008	0.030764565601515	0.977815230460627	67	1403	neurogenesis	BP	13569	410	Plxna2,Myo16,Nedd4l,Lzts3,Ppp3ca,Cux2,Sema5b,Smurf1,Lrrc7,Prickle2,Epha7,Epha4,Mark2,Dlg4,Rapgef2,Slc4a10,Ptprj,Akap5,Prkch,Dagla,Cyfip2,Mark1,Ncdn,Enc1,Sipa1l1,Plppr5,Prom1,Pip5k1c,Arhgef2,Mapk10,Pard3,Robo2,Drd3,Cdk5r2,Stx1b,Mmp24,Ppp1r9b,Nf2,Ncoa1,Git1,Brsk1,Arhgef7,Cdk6,Hs6st1,Disc1,Kirrel3,Ptprz1,Camsap2,Gdnf,Prkd1,Flrt3,Synj1,Nbn,Alms1,Dll1,Abl2,Ldb1,Dnmt3a,Lrrc4c,Mtor,Kif20b,Etv5,Chat,Syt1…	289392,192253,291553,280670,24674,288665,303901,690516,117284,312563,171287,316539,60328,29495,310533,295645,29645,171026,81749,309207,303073,117016,89791,294674,246212,310812,60357,314641,310635,25272,81918,84409,29238,501164,24923,83513,84686,25744,313929,83709,499073,114559,114483,316325,307940,315546,25613,289400,25453,85421,366205,85238,85482,297408,84010,304883,309447,444984,311236,56718,30…
GO:0051339	0.031367999636934	0.991783331864101	5	61	regulation of lyase activity	BP	13569	410	Calm2,Akap5,Cap1,Drd3,Adrb1	24242,171026,64185,29238,24925
GO:0006941	0.0315856195555597	0.986881571495069	10	137	striated muscle contraction	BP	13569	410	Nedd4l,Scn3b,Kcna5,Calm2,Rgs2,Homer1,Dlg1,Adrb1,Jup,Mtor	291553,245956,25470,24242,84583,29546,25252,24925,81679,56718
GO:0017038	0.0316781010596472	0.983776371330709	16	283	protein import	BP	13569	410	Akap1,Ppp3ca,Prickle1,Akap5,Agk,Ddx5,Mbtps1,Tek,Thra,Jup,Cry2,Lime1,Kpna1,Prkd1,Ptgs2,Mtor	114124,24674,315259,171026,502749,287765,89842,89804,81812,81679,170917,362289,288064,85421,29527,56718
GO:0035483	0.0319856802989975	0.999654919932335	1	3	gastric emptying	BP	13569	410	Drd3	29238
GO:0009649	0.0319862469876626	0.995180433938067	3	23	entrainment of circadian clock	BP	13569	410	Usp2,Per1,Cry2	115771,287422,170917
GO:0051128	0.0321095572861161	0.976051418122069	85	1971	regulation of cellular component organization	BP	13569	410	Plxna2,Nedd4l,Lzts3,Ppp3ca,Sptbn2,Cux2,Smurf1,Lrrc7,Epha7,Epha4,Mark2,Dlg4,Rapgef2,Ptprj,Calm2,Akap5,Prkch,Sptan1,Rgs2,Enc1,Sipa1l1,Plppr5,Mad2l1,Arhgef2,Plcb1,Pard3,Clstn1,Robo2,Sesn1,Drd3,Sh3bp4,Kif26a,Stx1b,Mpp7,Dlg1,Ppp1r9b,Plekhh2,Ncor1,Nf2,Tek,Cdkn2aip,Thra,Cdc42se2,Bap1,Lrrn3,Wars,Arhgef7,Adrb1,Kirrel1,Atm,Disc1,Ptprz1,Arpin,Lrrtm3,Zfp382,Camsap2,Prkd1,Abcb4,Nsf,Flrt3,Adgrl2,Synj1,Mlst8,Cs…	289392,291553,280670,24674,29211,288665,690516,117284,171287,316539,60328,29495,310533,29645,24242,171026,81749,64159,84583,294674,246212,310812,297176,310635,24654,81918,313717,84409,294518,29238,64634,314473,24923,307035,25252,84686,313866,54299,25744,89804,306455,81812,691031,306257,81514,314442,114559,24925,310695,300711,307940,25613,308765,294380,246264,289400,85421,170913,60355,366205,17144…
GO:0071875	0.0323104455678187	0.995154605971868	3	21	adrenergic receptor signaling pathway	BP	13569	410	Rapgef2,Rgs2,Adrb1	310533,84583,24925
GO:0008347	0.0323165011677918	0.991620211031391	5	43	glial cell migration	BP	13569	410	Epha4,Cdk5r2,Arhgef7,Disc1,Ptprz1	316539,501164,114559,307940,25613
GO:1902532	0.0323285473529392	0.981528279008737	22	439	negative regulation of intracellular signal transduction	BP	13569	410	Ptprj,Sec14l1,Calm2,G2e3,Rgs2,Sesn1,Drd3,Sh3bp4,Dlg1,Ncor1,Nf2,Git1,Grm1,Per1,Atm,Lrrtm3,Hsph1,Flrt3,Abl2,Stk38,Lrrc4c,Ptgs2	29645,360668,24242,299002,84583,294518,29238,64634,25252,54299,25744,83709,24414,287422,300711,294380,288444,366205,304883,361813,311236,29527
GO:0033280	0.0324126981869125	0.991515551741319	5	50	response to vitamin D	BP	13569	410	Prkcb,Pim1,Abcb4,Trim24,Ptgs2	25023,24649,170913,500084,29527
GO:0001832	0.0332066600447504	0.995051829300954	3	18	blastocyst growth	BP	13569	410	Nbn,Brca2,Brd4	85482,360254,362844
GO:0032409	0.0332935562935789	0.984203318268088	13	212	regulation of transporter activity	BP	13569	410	Nedd4l,Scn3b,Slmap,Dlg4,Calm2,Cacng8,Homer1,Jph3,Drd3,Dlg1,Adrb1,Abcb4,Kcng1	291553,245956,290533,29495,24242,140729,29546,307916,29238,25252,24925,170913,296395
GO:2000725	0.0333113602552094	0.992863101850057	4	37	regulation of cardiac muscle cell differentiation	BP	13569	410	Adrb1,Dll1,Mtor,Col14a1	24925,84010,56718,314981
GO:2000323	0.0333649038808806	0.997715803971223	2	6	negative regulation of glucocorticoid receptor signaling pathway	BP	13569	410	Per1,Cry2	287422,170917
GO:0007156	0.0334912854375757	0.986867187722623	9	86	homophilic cell adhesion via plasma membrane adhesion molecules	BP	13569	410	Pcdhb21,Clstn1,Robo2,Cdhr1,Pcdha6,Kirrel3,Pcdhb20,Cdh22,Pcdhb9	307487,313717,84409,93662,394223,315546,680203,29182,680047
GO:0009590	0.0335291160462644	0.999714868897181	1	2	detection of gravity	BP	13569	410	Nox3	292279
GO:0045924	0.0335317600247072	0.997417987281732	2	9	regulation of female receptivity	BP	13569	410	Ncoa1,Thra	313929,81812
GO:0048512	0.0338949221900367	0.992561005549272	4	53	circadian behavior	BP	13569	410	Usp2,Mapk10,Drd3,Per3	115771,25272,29238,78962
GO:0030534	0.033899011413664	0.98508842324692	11	148	adult behavior	BP	13569	410	Sptbn2,Epha4,Homer1,Zfhx2,Drd3,Unc79,Htr2a,Chrna5,Slc10a4,Abl2,Chat	29211,316539,29546,305888,29238,314401,29595,25102,305309,304883,290567
GO:0047484	0.0339012258667048	0.997443300226951	2	8	regulation of response to osmotic stress	BP	13569	410	Abcb4,Ptgs2	170913,29527
GO:1901888	0.0340544408557871	0.989573373703018	6	63	regulation of cell junction assembly	BP	13569	410	Nedd4l,Rapgef2,Ptprj,Prkch,Tek,Ldb1	291553,310533,29645,81749,89804,309447
GO:0050853	0.034108938631797	0.992679258847102	4	34	B cell receptor signaling pathway	BP	13569	410	Prkch,Prkcb,Lime1,Plcl2	81749,25023,362289,301173
GO:1904017	0.0341104939997238	0.997636299657612	2	6	cellular response to Thyroglobulin triiodothyronine	BP	13569	410	Ncor1,Ncoa1	54299,313929
GO:0042326	0.0341887131456597	0.980908833041333	20	404	negative regulation of phosphorylation	BP	13569	410	Cbfa2t3,Ptprj,Rgs2,Pard3,Dlg1,Ncor1,Nf2,Grm1,Wars,Per1,Kirrel1,Lrrtm3,Hsph1,Flrt3,Stk38,Lats2,Lrrc4c,Mtor,Kirrel2,Atg14	361431,29645,84583,81918,25252,54299,25744,24414,314442,287422,310695,294380,288444,366205,361813,305922,311236,56718,100359836,305831
GO:0019693	0.0342162653954465	0.980865301144238	20	455	ribose phosphate metabolic process	BP	13569	410	Pde1b,Cbfa2t3,Dlg4,Calm2,Akap5,Pde10a,Tbl1xr1,Gucy1b1,Pde1a,Cap1,Drd3,Htr2a,Dlg1,Ncor1,Adrb1,Ak5,Slc25a25,Atp6v0a4,Pfas,Slc25a23	29691,361431,29495,24242,171026,63885,365755,25202,81529,64185,29238,29595,25252,54299,24925,365985,246771,296981,287420,301113
GO:0016575	0.0344086707988775	0.989431838116161	6	64	histone deacetylation	BP	13569	410	Tbl1xr1,Mta2,Ncor1,Per1,Prkd1,Mier2	365755,361724,54299,287422,85421,362841
GO:0019932	0.034748838372803	0.982429568358002	15	258	second-messenger-mediated signaling	BP	13569	410	Ppp3ca,Camkk2,Rasd2,Rapgef2,Calm2,Pde10a,Gucy1b1,Rgs2,Jph3,Drd3,Ppp1r9b,Grm1,Adrb1,Alms1,Nfat5	24674,83506,171099,310533,24242,63885,25202,84583,307916,29238,84686,24414,24925,297408,307820
GO:0002525	0.0350285100489178	0.999585565874895	1	3	acute inflammatory response to non-antigenic stimulus	BP	13569	410	Ffar2	292794
GO:0002877	0.0350285100489178	0.999585565874895	1	3	regulation of acute inflammatory response to non-antigenic stimulus	BP	13569	410	Ffar2	292794
GO:1903861	0.0351185423992251	0.994651041494596	3	18	positive regulation of dendrite extension	BP	13569	410	Nedd4l,Smurf1,Syt1	291553,690516,25716
GO:0000381	0.035169256647711	0.992278696984916	4	42	regulation of alternative mRNA splicing, via spliceosome	BP	13569	410	Celf3,Ddx5,Rbmx,Sf3a1	499669,287765,302855,305479
GO:0003345	0.0353150356014509	1	1	1	proepicardium cell migration involved in pericardium morphogenesis	BP	13569	410	Flrt3	366205
GO:0008542	0.0353282059635777	0.989097727073945	6	62	visual learning	BP	13569	410	Pde1b,Pde8b,Drd3,Ptprz1,Abl2,Mtor	29691,309962,29238,25613,304883,56718
GO:0051247	0.0355335525856308	0.974962136108517	54	1302	positive regulation of protein metabolic process	BP	13569	410	Nedd4l,Ppp3ca,Cbfa2t3,Camkk2,Smurf1,Acvr2a,Rasd2,Epha7,Epha4,Rapgef2,Prickle1,Calm2,Akap5,Cyfip2,Arhgef2,Plcb1,Cdk5r2,Htr2a,Dlg1,Ncor1,Tek,Parp16,Grm1,Map3k5,Rnf19a,Lrrn3,Kitlg,Bmp3,Sox7,Ercc6,Pim1,Atm,Disc1,Ptprz1,Lrrtm3,Slc35a4,Gdnf,Prkd1,Nsf,Hsph1,Mlst8,Csnk2a1,Nbn,Flt4,Dok7,Abl2,Ldb1,Rnf20,Ptgs2,Casp9,Mtor,Prok2,Pik3r5,Atg14	291553,24674,361431,83506,690516,29263,171099,171287,316539,310533,315259,24242,171026,303073,310635,24654,501164,29595,25252,54299,89804,315760,24414,365057,362900,81514,60427,25667,290317,306274,24649,300711,307940,25613,294380,257647,25453,85421,60355,288444,64226,116549,85482,114110,305448,304883,309447,313216,29527,58918,56718,192206,497931,305831
GO:0007632	0.0359768933405541	0.988841744754208	6	63	visual behavior	BP	13569	410	Pde1b,Pde8b,Drd3,Ptprz1,Abl2,Mtor	29691,309962,29238,25613,304883,56718
GO:0051937	0.03616529175856	0.990115348763222	5	69	catecholamine transport	BP	13569	410	Prkcb,Drd3,Htr2a,Gdnf,Syt1	25023,29238,29595,25453,25716
GO:0060997	0.0362051529290684	0.988839660236253	6	54	dendritic spine morphogenesis	BP	13569	410	Lzts3,Cux2,Epha4,Dlg4,Sipa1l1,Prmt3	280670,288665,316539,29495,246212,89820
GO:0090360	0.0367017141455446	0.999657798025727	1	2	platelet-derived growth factor production	BP	13569	410	Ptgs2	29527
GO:0090361	0.0367017141455446	0.999657798025727	1	2	regulation of platelet-derived growth factor production	BP	13569	410	Ptgs2	29527
GO:0065008	0.0367367738530584	0.971601126992945	113	2877	regulation of biological quality	BP	13569	410	Plxna2,Pde1b,Nedd4l,Ppp3ca,Scn3b,Pde8b,Sptbn2,Cux2,Slmap,Smurf1,Acvr2a,Epha7,Epha4,Dlg4,Rapgef2,Kcna5,Slc4a10,Ptprj,Calm2,F8,Akap5,Sptan1,Usp2,Dagla,Ldah,Prkcb,Iqsec2,Rgs2,Ncdn,Sipa1l1,Prom1,Tyro3,Pip5k1c,Clstn1,Homer1,Jph3,Drd3,Slc16a2,Unc13c,Cplx1,Stx1b,Htr2a,Cdhr1,Dlg1,Plekhh2,Sytl5,Ncor1,Nf2,Slco1c1,Ncoa1,Cdkn2aip,Pcsk2,Grm1,Thra,Cdc42se2,Bap1,Kcnh1,Lrrn3,Kitlg,Prkg2,Brsk1,Arhgef7,Gad2,Them4,…	289392,29691,291553,24674,245956,309962,29211,288665,290533,690516,29263,171287,316539,29495,310533,25470,295645,29645,24242,302470,171026,64159,115771,309207,313949,25023,685244,84583,89791,246212,60357,25232,314641,313717,29546,307916,29238,259248,286931,64832,24923,29595,93662,25252,313866,302538,54299,25744,84511,313929,306455,25121,24414,81812,691031,306257,65198,81514,60427,25523,499073,114…
GO:0060252	0.0367438535626146	0.994343768405781	3	17	positive regulation of glial cell proliferation	BP	13569	410	Prkch,Mtor,Etv5	81749,56718,303828
GO:0097061	0.036824347903575	0.987281612791233	7	71	dendritic spine organization	BP	13569	410	Lzts3,Cux2,Epha4,Dlg4,Sipa1l1,Abl2,Prmt3	280670,288665,316539,29495,246212,304883,89820
GO:0042220	0.0369755699138733	0.988419568865058	6	68	response to cocaine	BP	13569	410	Homer1,Drd3,Htr2a,Slc6a1,Dnmt3a,Mtor	29546,29238,29595,79212,444984,56718
GO:0036289	0.0370650423845993	0.997169096340075	2	7	peptidyl-serine autophosphorylation	BP	13569	410	Prkg2,Atm	25523,300711
GO:0031279	0.0370684006139751	0.989857204022068	5	60	regulation of cyclase activity	BP	13569	410	Calm2,Akap5,Cap1,Drd3,Adrb1	24242,171026,64185,29238,24925
GO:0071470	0.0370713789267898	0.991887587321702	4	31	cellular response to osmotic stress	BP	13569	410	Mapk10,Prkg2,Abcb4,Ptgs2	25272,25523,170913,29527
GO:0034351	0.0370722809735023	0.996984723772753	2	9	negative regulation of glial cell apoptotic process	BP	13569	410	Prkch,Dll1	81749,84010
GO:0016081	0.0371163795149306	0.997058723099019	2	8	synaptic vesicle docking	BP	13569	410	Sptbn2,Stx1b	29211,24923
GO:0090151	0.0372878654162277	0.996687353523416	2	16	establishment of protein localization to mitochondrial membrane	BP	13569	410	Calm2,Agk	24242,502749
GO:0050854	0.0377820616498672	0.991527598354734	4	41	regulation of antigen receptor-mediated signaling pathway	BP	13569	410	Ptprj,Prkch,Prkcb,Plcl2	29645,81749,25023,301173
GO:0031401	0.03780607293433	0.974407230103523	42	955	positive regulation of protein modification process	BP	13569	410	Camkk2,Smurf1,Acvr2a,Rasd2,Epha7,Epha4,Rapgef2,Prickle1,Calm2,Akap5,Arhgef2,Plcb1,Cdk5r2,Htr2a,Dlg1,Ncor1,Tek,Parp16,Grm1,Map3k5,Lrrn3,Kitlg,Bmp3,Ercc6,Pim1,Atm,Disc1,Ptprz1,Gdnf,Prkd1,Hsph1,Mlst8,Nbn,Flt4,Dok7,Abl2,Rnf20,Ptgs2,Mtor,Prok2,Pik3r5,Atg14	83506,690516,29263,171099,171287,316539,310533,315259,24242,171026,310635,24654,501164,29595,25252,54299,89804,315760,24414,365057,81514,60427,25667,306274,24649,300711,307940,25613,25453,85421,288444,64226,85482,114110,305448,304883,313216,29527,56718,192206,497931,305831
GO:0038066	0.0378263622346907	0.991596312270388	4	35	p38MAPK cascade	BP	13569	410	Dlg1,Map3k5,Per1,Hsph1	25252,365057,287422,288444
GO:2000026	0.0381776082798926	0.972052119834428	68	1551	regulation of multicellular organismal development	BP	13569	410	Plxna2,Nedd4l,Lzts3,Ppp3ca,Cux2,Smurf1,Lrrc7,Acvr2a,Kdm5b,Epha7,Epha4,Mark2,Rapgef2,Prickle1,Akap5,Prkch,Usp2,Prkcb,Enc1,Sipa1l1,Plppr5,Prom1,Ddx5,Arhgef2,Plcb1,Pard3,Clstn1,Robo2,Drd3,Stx1b,Dlg1,Nf2,Tek,Ncoa1,Lrrn3,Kitlg,Wars,Adrb1,Sh2b3,Pim1,Cdk6,Disc1,Ptprz1,Lrrtm3,Gdnf,Prkd1,Flrt3,Adgrl2,Synj1,Nbn,Rhob,Sos2,Dll1,Abl2,Ldb1,Lrrc4c,Sox13,Ptgs2,Colq,Mtor,Kif20b,Prok2,Brca2,Etv5,Syt1,Col14a1,Katnb…	289392,291553,280670,24674,288665,690516,117284,29263,304809,171287,316539,60328,310533,315259,171026,81749,115771,25023,294674,246212,310812,60357,287765,310635,24654,81918,313717,84409,29238,24923,25252,25744,89804,313929,81514,60427,314442,24925,58838,24649,114483,307940,25613,294380,25453,85421,366205,171447,85238,85482,64373,85384,84010,304883,309447,311236,289026,29527,29755,56718,309523,19…
GO:1905203	0.0384002677391771	0.999625062523008	1	2	regulation of connective tissue replacement	BP	13569	410	Ppp3ca	24674
GO:0045666	0.0385598719565284	0.977901996950337	21	365	positive regulation of neuron differentiation	BP	13569	410	Nedd4l,Cux2,Smurf1,Lrrc7,Epha4,Mark2,Rapgef2,Akap5,Enc1,Plppr5,Robo2,Ncoa1,Disc1,Ptprz1,Prkd1,Abl2,Mtor,Etv5,Syt1,Katnb1,Scarf1	291553,288665,690516,117284,316539,60328,310533,171026,294674,310812,84409,313929,307940,25613,85421,304883,56718,303828,25716,291852,303313
GO:0014075	0.038826064968833	0.989229063258383	5	62	response to amine	BP	13569	410	Pde1b,Ppp3ca,Calm2,Drd3,Ppp1r9b	29691,24674,24242,29238,84686
GO:0046710	0.0392572744950446	0.996791882961327	2	8	GDP metabolic process	BP	13569	410	Dlg4,Dlg1	29495,25252
GO:1903799	0.0394796277868431	0.9966763634957	2	9	negative regulation of production of miRNAs involved in gene silencing by miRNA	BP	13569	410	Ppp3ca,Ncor1	24674,54299
GO:1903859	0.0395340229147477	0.993651443853763	3	19	regulation of dendrite extension	BP	13569	410	Nedd4l,Smurf1,Syt1	291553,690516,25716
GO:1902993	0.0404946962220448	0.996471586065381	2	10	positive regulation of amyloid precursor protein catabolic process	BP	13569	410	Epha4,Lrrtm3	316539,294380
GO:0044770	0.0405730111001408	0.978541609176244	16	305	cell cycle phase transition	BP	13569	410	Myo16,Ppp3ca,Kcna5,Calm2,Jade1,Mad2l1,Plcb1,Pim1,Cdk6,Atm,Abcb4,Nbn,Lats2,Zw10,Cdc25c,Brd4	192253,24674,25470,24242,310352,297176,24654,24649,114483,300711,170913,85482,305922,363059,307511,362844
GO:1904354	0.0405985411891987	0.996620419193628	2	8	negative regulation of telomere capping	BP	13569	410	Atm,Nbn	300711,85482
GO:0015865	0.0407838078387539	0.996325890754486	2	12	purine nucleotide transport	BP	13569	410	Slc25a25,Slc25a23	246771,301113
GO:0045216	0.0409181059391635	0.980717150533638	12	168	cell-cell junction organization	BP	13569	410	Nedd4l,Ptprj,Prkch,Pard3,Mpp7,Dlg1,Nf2,Tek,Arhgef7,Jup,Ocln,Ldb1	291553,29645,81749,81918,307035,25252,25744,89804,114559,81679,83497,309447
GO:0023061	0.0410602339809584	0.976263174216097	21	423	signal release	BP	13569	410	Ppp3ca,Pde8b,Sptbn2,Acvr2a,Calm2,Akap5,Unc13c,Cplx1,Stx1b,Htr2a,Sytl5,Brsk1,Arhgef7,Ncoa6,Snx19,Cry2,Nsf,Synj1,Ffar2,Myrip,Syt1	24674,309962,29211,29263,24242,171026,286931,64832,24923,29595,302538,499073,114559,116464,315478,170917,60355,85238,292794,360034,25716
GO:0032984	0.0414676502846677	0.981114146516401	11	166	macromolecular complex disassembly	BP	13569	410	Sptbn2,Akap5,Sptan1,Arhgef2,Ppp1r9b,Plekhh2,Lime1,Nsf,Synj1,Katnb1,Atg14	29211,171026,64159,310635,84686,313866,362289,60355,85238,291852,305831
GO:0045661	0.0417211471666576	0.990298998713037	4	45	regulation of myoblast differentiation	BP	13569	410	Prickle1,Plcb1,Map3k5,Dll1	315259,24654,365057,84010
GO:0021688	0.0418489641406224	1	1	1	cerebellar molecular layer formation	BP	13569	410	Dll1	84010
GO:0021693	0.0418489641406224	1	1	1	cerebellar Purkinje cell layer structural organization	BP	13569	410	Dll1	84010
GO:0060853	0.0418489641406224	1	1	1	Notch signaling pathway involved in arterial endothelial cell fate commitment	BP	13569	410	Dll1	84010
GO:0097102	0.0418489641406224	1	1	1	endothelial tip cell fate specification	BP	13569	410	Dll1	84010
GO:0106027	0.0420337399504671	0.985038666590661	7	74	neuron projection organization	BP	13569	410	Lzts3,Cux2,Epha4,Dlg4,Sipa1l1,Abl2,Prmt3	280670,288665,316539,29495,246212,304883,89820
GO:0032013	0.0420452147423079	1	1	1	negative regulation of ARF protein signal transduction	BP	13569	410	Git1	83709
GO:1903421	0.0424385945160491	0.996013076627224	2	14	regulation of synaptic vesicle recycling	BP	13569	410	Calm2,Stx1b	24242,24923
GO:1903760	0.0425008124180249	1	1	1	regulation of voltage-gated potassium channel activity involved in ventricular cardiac muscle cell action potential repolarization	BP	13569	410	Dlg1	25252
GO:1990074	0.0425656214129785	1	1	1	polyuridylation-dependent mRNA catabolic process	BP	13569	410	Dis3l2	367307
GO:0060180	0.0426863844935536	0.996171387048541	2	10	female mating behavior	BP	13569	410	Ncoa1,Thra	313929,81812
GO:0005513	0.042960025317075	0.996070104527135	2	11	detection of calcium ion	BP	13569	410	Calm2,Syt1	24242,25716
GO:0043241	0.0430453417223468	0.981145583822065	10	143	protein complex disassembly	BP	13569	410	Sptbn2,Akap5,Sptan1,Arhgef2,Ppp1r9b,Plekhh2,Nsf,Synj1,Katnb1,Atg14	29211,171026,64159,310635,84686,313866,60355,85238,291852,305831
GO:0043491	0.0430941967433809	0.982036319086413	9	140	protein kinase B signaling	BP	13569	410	Rasd2,Ptprj,Tyro3,Sesn1,Drd3,Dlg1,Tek,Them4,Mtor	171099,29645,25232,294518,29238,25252,89804,361992,56718
GO:0099554	0.0434863337114047	1	1	1	trans-synaptic signaling by soluble gas, modulating synaptic transmission	BP	13569	410	Gucy1b1	25202
GO:0099555	0.0434863337114047	1	1	1	trans-synaptic signaling by nitric oxide, modulating synaptic transmission	BP	13569	410	Gucy1b1	25202
GO:0030575	0.0435297922110824	0.996133211346814	2	9	nuclear body organization	BP	13569	410	Celf3,Fam118b	499669,315549
GO:0042993	0.0441375906688547	0.989632069197081	4	39	positive regulation of transcription factor import into nucleus	BP	13569	410	Ppp3ca,Akap5,Prkd1,Ptgs2	24674,171026,85421,29527
GO:0060708	0.0441987666355758	0.999255497352586	1	4	spongiotrophoblast differentiation	BP	13569	410	Gjb5	29586
GO:0050433	0.0444992997543307	0.989377560639559	4	51	regulation of catecholamine secretion	BP	13569	410	Prkcb,Drd3,Htr2a,Syt1	25023,29238,29595,25716
GO:0043517	0.044540315929626	0.995788747684189	2	12	positive regulation of DNA damage response, signal transduction by p53 class mediator	BP	13569	410	Ddx5,Atm	287765,300711
GO:0030001	0.0445559495697734	0.970546665882729	35	735	metal ion transport	BP	13569	410	Nedd4l,Ppp3ca,Scn3b,Slmap,Lmtk2,Kcna5,Slc4a10,Calm2,Akap5,Usp2,Cacng8,Prkcb,Orai2,Homer1,Pik3c2a,Jph3,Drd3,Htr2a,Dlg1,Slc17a8,Kcnh1,Adrb1,Per1,Slc30a4,Slc25a25,Nipa2,Lime1,Kcnab3,Slc10a4,Slc6a15,Prkd1,Nsf,Ptgs2,Slc25a23,Kcng1	291553,24674,245956,290533,304286,25470,295645,24242,171026,115771,140729,25023,304592,29546,361632,307916,29238,29595,25252,266767,65198,24925,287422,64469,246771,308667,362289,58981,305309,282712,85421,60355,29527,301113,296395
GO:0048484	0.0456042494204406	0.995843467224153	2	9	enteric nervous system development	BP	13569	410	Kif26a,Gdnf	314473,25453
GO:0017055	0.0458937955275899	0.999462370453981	1	2	negative regulation of RNA polymerase II transcriptional preinitiation complex assembly	BP	13569	410	Thra	81812
GO:0032076	0.0463355692517098	1	1	1	negative regulation of deoxyribonuclease activity	BP	13569	410	Dffa	114214
GO:1902511	0.0463355692517098	1	1	1	negative regulation of apoptotic DNA fragmentation	BP	13569	410	Dffa	114214
GO:1901264	0.0464387968680134	0.98874462671996	4	53	carbohydrate derivative transport	BP	13569	410	Slc25a25,Abcb4,Plekha8,Slc25a23	246771,170913,500132,301113
GO:0010164	0.0468227122632857	0.999440116262752	1	2	response to cesium ion	BP	13569	410	Cyp2r1	361631
GO:1903624	0.04686949069327	0.995501810578311	2	11	regulation of DNA catabolic process	BP	13569	410	Atm,Dffa	300711,114214
GO:0044267	0.0470159662670265	0.962810164046668	131	3625	cellular protein metabolic process	BP	13569	410	Akap1,Nedd4l,RGD1308601,Ppp3ca,Cbfa2t3,Camkk2,Smurf1,Acvr2a,Lmtk2,Josd1,Rasd2,Kdm5b,Epha7,Epha4,Dpy19l3,Mark2,Rapgef2,Prickle1,Arel1,Ptprj,Calm2,Akap5,Prkch,Usp2,Jade1,Ppp4r4,Cyfip2,Otub2,Tbl1xr1,Prkcb,G2e3,Rgs2,Mark1,Enc1,Rps6ka3,Ptgfrn,Tyro3,Mad2l1,Ddx5,Arhgef2,Mapk10,Plcb1,Kmt5b,Pard3,Prkab2,Mta2,Ptpre,Cdk5r2,Rnf2,Htr2a,Dlg1,Ppp1r9b,Ncor1,Larp6,Nf2,Tek,Zdhhc18,Ncoa1,Parp16,Naa60,Dok4,Grm1,Map3…	114124,291553,307249,24674,361431,83506,690516,29263,304286,315134,171099,304809,171287,316539,308519,60328,310533,315259,299197,29645,24242,171026,81749,115771,310352,500711,303073,314405,365755,25023,299002,84583,117016,294674,501560,29602,25232,297176,287765,310635,25272,24654,361688,81918,64562,361724,114767,501164,304850,29595,25252,84686,54299,315731,25744,89804,362613,313929,315760,363545,…
GO:0032501	0.0472304462452037	0.962021880627081	192	5152	multicellular organismal process	BP	13569	410	Plxna2,Pde1b,Akap1,Myo16,Nedd4l,Lzts3,Ppp3ca,Scn3b,Pde8b,Sptbn2,Cux2,Adamts3,Cbfa2t3,Sema5b,Slmap,Mme,Smurf1,Lrrc7,Acvr2a,Kdm5b,Prickle2,Epha7,Epha4,Mark2,Dlg4,Rapgef2,Kcna5,Prickle1,Slc4a10,Ptprj,Sec14l1,Calm2,F8,Akap5,Prkch,Usp2,Sp9,Dagla,Cacng8,Cyfip2,Hivep2,Tbl1xr1,Zfp84,Prkcb,G2e3,Cntn3,Celf3,Gpr155,Rgs2,Mark1,Ncdn,Enc1,Sipa1l1,Plppr5,Prom1,Tyro3,Fras1,Ddx5,Pip5k1c,Arhgef2,Pcdhb21,Mapk10,Plc…	289392,29691,114124,192253,291553,280670,24674,245956,309962,29211,288665,305253,361431,303901,290533,24590,690516,117284,29263,304809,312563,171287,316539,60328,29495,310533,25470,315259,295645,29645,360668,24242,302470,171026,81749,115771,366078,309207,140729,303073,29721,365755,308482,25023,299002,54279,499669,311730,84583,117016,89791,294674,246212,310812,60357,25232,289486,287765,314641,3106…
GO:1901987	0.0473328399678255	0.977072590944123	12	218	regulation of cell cycle phase transition	BP	13569	410	Myo16,Kcna5,Jade1,Mad2l1,Plcb1,Pim1,Cdk6,Atm,Nbn,Zw10,Cdc25c,Brd4	192253,25470,310352,297176,24654,24649,114483,300711,85482,363059,307511,362844
GO:0032844	0.0474185553352603	0.972145106550627	21	431	regulation of homeostatic process	BP	13569	410	Nedd4l,Scn3b,Slmap,Acvr2a,Calm2,Akap5,Jph3,Drd3,Htr2a,Kitlg,Slc30a4,Cdk6,Atm,Ncoa6,Lime1,Prkd1,Nbn,Dll1,Ldb1,Ptgs2,Slc25a23	291553,245956,290533,29263,24242,171026,307916,29238,29595,60427,64469,114483,300711,116464,362289,85421,85482,84010,309447,29527,301113
GO:0030432	0.0474357893208435	0.995417167942199	2	11	peristalsis	BP	13569	410	Dlg1,Gdnf	25252,25453
GO:0034230	0.0474560957475768	0.999424677054989	1	2	enkephalin processing	BP	13569	410	Pcsk2	25121
GO:0090335	0.047560100452991	0.995563278362711	2	9	regulation of brown fat cell differentiation	BP	13569	410	Ptgs2,Mtor	29527,56718
GO:0032873	0.0476225944384761	0.98857396419617	4	37	negative regulation of stress-activated MAPK cascade	BP	13569	410	Dlg1,Ncor1,Per1,Hsph1	25252,54299,287422,288444
GO:0070303	0.0476225944384761	0.98857396419617	4	37	negative regulation of stress-activated protein kinase signaling cascade	BP	13569	410	Dlg1,Ncor1,Per1,Hsph1	25252,54299,287422,288444
GO:0009303	0.0476359326178702	0.991546136788899	3	25	rRNA transcription	BP	13569	410	Gtf3c1,Polr1a,Mtor	171063,83581,56718
GO:0000082	0.0476595094929797	0.979756093896612	9	142	G1/S transition of mitotic cell cycle	BP	13569	410	Myo16,Ppp3ca,Kcna5,Jade1,Plcb1,Pim1,Cdk6,Lats2,Brd4	192253,24674,25470,310352,24654,24649,114483,305922,362844
GO:0061098	0.0481834133904862	0.988415671250885	4	36	positive regulation of protein tyrosine kinase activity	BP	13569	410	Epha4,Ercc6,Hsph1,Dok7	316539,306274,288444,305448
GO:0042770	0.0486634222813372	0.98560564752883	5	67	signal transduction in response to DNA damage	BP	13569	410	Ddx5,Atm,Nbn,Casp9,Brca2	287765,300711,85482,58918,360254
GO:0060179	0.0491031054213275	0.995337497176419	2	9	male mating behavior	BP	13569	410	Ppp1r9b,Ncoa1	84686,313929
GO:0048699	0.0491800035389864	0.963912849322046	62	1306	generation of neurons	BP	13569	410	Plxna2,Myo16,Nedd4l,Lzts3,Ppp3ca,Cux2,Sema5b,Smurf1,Lrrc7,Prickle2,Epha7,Epha4,Mark2,Dlg4,Rapgef2,Slc4a10,Akap5,Prkch,Dagla,Cyfip2,Mark1,Ncdn,Enc1,Sipa1l1,Plppr5,Prom1,Pip5k1c,Arhgef2,Mapk10,Robo2,Drd3,Cdk5r2,Stx1b,Ppp1r9b,Nf2,Ncoa1,Git1,Brsk1,Hs6st1,Disc1,Kirrel3,Ptprz1,Camsap2,Gdnf,Prkd1,Flrt3,Synj1,Nbn,Alms1,Dll1,Abl2,Ldb1,Dnmt3a,Lrrc4c,Mtor,Kif20b,Etv5,Chat,Syt1,Prmt3,Katnb1,Scarf1	289392,192253,291553,280670,24674,288665,303901,690516,117284,312563,171287,316539,60328,29495,310533,295645,171026,81749,309207,303073,117016,89791,294674,246212,310812,60357,314641,310635,25272,84409,29238,501164,24923,84686,25744,313929,83709,499073,316325,307940,315546,25613,289400,25453,85421,366205,85238,85482,297408,84010,304883,309447,444984,311236,56718,309523,303828,290567,25716,89820,2…
GO:0051171	0.0497093232866095	0.960309422891332	147	3989	regulation of nitrogen compound metabolic process	BP	13569	410	Trerf1,Pde1b,Akap1,Nedd4l,Ppp3ca,Cux2,Cbfa2t3,Camkk2,Elk1,Smurf1,Acvr2a,Rasd2,Kdm5b,Epha7,Epha4,Rapgef2,Prickle1,Ptprj,Calm2,Akap5,Prkch,Vopp1,Usp2,Sp9,Jade1,Ppp4r4,Cyfip2,Hivep2,Tbl1xr1,Zfp84,Prkcb,Celf3,Rgs2,Enc1,Dcaf6,Rps6ka3,Ptgfrn,Mad2l1,Ddx5,Arhgef2,Mapk10,Plcb1,Kmt5b,Pard3,Runx1t1,Rbmx,Zfhx2,Cap1,Mta2,Drd3,Armcx3,Rbl2,Cdk5r2,Rnf2,Htr2a,Dlg1,Ppp1r9b,Ncor1,Larp6,Nf2,Zfp292,Tek,Ncoa1,Parp16,G…	316219,29691,114124,291553,24674,288665,361431,83506,314436,690516,29263,171099,304809,171287,316539,310533,315259,29645,24242,171026,81749,362374,115771,366078,310352,500711,303073,29721,365755,308482,25023,499669,84583,294674,289181,501560,29602,297176,287765,310635,25272,24654,361688,81918,362489,302855,305888,64185,361724,29238,367902,81758,501164,304850,29595,25252,84686,54299,315731,25744,5…
GO:0001941	0.0498249538907748	0.987936208752266	4	34	postsynaptic membrane organization	BP	13569	410	Dlg4,Gdnf,Colq,Etv5	29495,25453,29755,303828
GO:0080163	0.0498338386128857	1	1	1	regulation of protein serine/threonine phosphatase activity	BP	13569	410	Ppp4r4	500711
GO:0060965	0.049875119797506	0.995045964445155	2	11	negative regulation of gene silencing by miRNA	BP	13569	410	Ppp3ca,Ncor1	24674,54299
GO:0001824	0.0499601201621902	0.983165591791229	6	70	blastocyst development	BP	13569	410	Prickle2,G2e3,Nbn,Lats2,Brca2,Brd4	312563,299002,85482,305922,360254,362844
GO:1901216	0.0506200268622596	0.981044475517813	7	100	positive regulation of neuron death	BP	13569	410
GO:0019933	0.0507323446199962	0.982700927993062	6	89	cAMP-mediated signaling	BP	13569	410
GO:0032225	0.0507453676799949	0.99466284992934	2	16	regulation of synaptic transmission, dopaminergic	BP	13569	410
GO:0051239	0.051124471479711	0.960537315469239	93	2318	regulation of multicellular organismal process	BP	13569	410
GO:0048791	0.0512177521563837	0.990520771347701	3	30	calcium ion-regulated exocytosis of neurotransmitter	BP	13569	410
GO:2001225	0.0513367704597217	0.995003355119022	2	9	regulation of chloride transport	BP	13569	410
GO:0050793	0.0513605880178473	0.960865296371129	82	1965	regulation of developmental process	BP	13569	410
GO:0051966	0.0514112624292111	0.982711272969494	6	57	regulation of synaptic transmission, glutamatergic	BP	13569	410
GO:0009167	0.0514303983861252	0.976576453479035	10	220	purine ribonucleoside monophosphate metabolic process	BP	13569	410
GO:0009154	0.0515813407623565	0.99047039031693	3	28	purine ribonucleotide catabolic process	BP	13569	410
GO:2000060	0.0517238049388913	0.994757581293298	2	11	positive regulation of protein ubiquitination involved in ubiquitin-dependent protein catabolic process	BP	13569	410
GO:0006939	0.0517312963155284	0.980536005635098	7	100	smooth muscle contraction	BP	13569	410
GO:0072178	0.0517575492429832	0.99468324996402	2	12	nephric duct morphogenesis	BP	13569	410
GO:0002121	0.0517624991550096	1	1	1	inter-male aggressive behavior	BP	13569	410
GO:0018108	0.0519990665538653	0.971063646717867	17	306	peptidyl-tyrosine phosphorylation	BP	13569	410
GO:0071435	0.0520006338492955	0.994713879086268	2	11	potassium ion export	BP	13569	410
GO:0009126	0.0520556837451635	0.976240266833681	10	221	purine nucleoside monophosphate metabolic process	BP	13569	410
GO:0034330	0.0525899128597932	0.97340847553085	13	186	cell junction organization	BP	13569	410
GO:0009132	0.0526187324052914	0.981854043889361	6	97	nucleoside diphosphate metabolic process	BP	13569	410
GO:0050432	0.0530215129928036	0.98658034810953	4	54	catecholamine secretion	BP	13569	410
GO:0061519	0.0535081125348921	1	1	1	macrophage homeostasis	BP	13569	410
GO:0007420	0.0536329909786808	0.963613917555007	37	737	brain development	BP	13569	410
GO:0018212	0.0537365146580717	0.969967592075685	17	309	peptidyl-tyrosine modification	BP	13569	410
GO:0032069	0.0537466730851261	0.994164626779887	2	16	regulation of nuclease activity	BP	13569	410
GO:0001934	0.0538816488434325	0.963788446435579	35	786	positive regulation of protein phosphorylation	BP	13569	410
GO:1905024	0.0539921725104813	0.999252745133247	1	2	regulation of membrane repolarization during ventricular cardiac muscle cell action potential	BP	13569	410
GO:0051668	0.0544344770018108	0.97775525616122	8	107	localization within membrane	BP	13569	410
GO:0090399	0.0545796466435141	0.994503112163787	2	9	replicative senescence	BP	13569	410
GO:0045055	0.054648704487679	0.974957873209986	10	170	regulated exocytosis	BP	13569	410
GO:0032008	0.054649314140671	0.989693293121397	3	27	positive regulation of TOR signaling	BP	13569	410
GO:0072521	0.0546559978720526	0.967764518436709	20	483	purine-containing compound metabolic process	BP	13569	410
GO:0034350	0.0546781574626057	0.994375163049412	2	10	regulation of glial cell apoptotic process	BP	13569	410
GO:0002025	0.054988152548867	0.998969273638517	1	3	norepinephrine-epinephrine-mediated vasodilation involved in regulation of systemic arterial blood pressure	BP	13569	410
GO:0045168	0.0550064192939669	0.999223995645416	1	2	cell-cell signaling involved in cell fate commitment	BP	13569	410
GO:0046331	0.0550064192939669	0.999223995645416	1	2	lateral inhibition	BP	13569	410
GO:2000649	0.0550851089874117	0.986046296701961	4	42	regulation of sodium ion transmembrane transporter activity	BP	13569	410
GO:0006436	0.055148704687822	0.999219917817486	1	2	tryptophanyl-tRNA aminoacylation	BP	13569	410
GO:0034613	0.0552004680005508	0.959631375959735	57	1393	cellular protein localization	BP	13569	410
GO:0032465	0.0552606390834973	0.983234199839603	5	53	regulation of cytokinesis	BP	13569	410
GO:0045444	0.0555182318584178	0.973413726422957	11	189	fat cell differentiation	BP	13569	410
GO:0009261	0.0556331370868319	0.989379824738254	3	29	ribonucleotide catabolic process	BP	13569	410
GO:0048013	0.0556706759469966	0.986026154371943	4	34	ephrin receptor signaling pathway	BP	13569	410
GO:0031323	0.0557299086656312	0.955167113647041	154	4215	regulation of cellular metabolic process	BP	13569	410
GO:2001224	0.0559010062311911	0.989996018286676	3	15	positive regulation of neuron migration	BP	13569	410
GO:0010975	0.0562961405518842	0.96445947925979	26	468	regulation of neuron projection development	BP	13569	410
GO:1900542	0.0563007719535037	0.973993692652324	10	198	regulation of purine nucleotide metabolic process	BP	13569	410
GO:0051343	0.0565428440382727	0.998775033968829	1	4	positive regulation of cyclic-nucleotide phosphodiesterase activity	BP	13569	410
GO:1990253	0.0567979162223335	0.994500617370797	2	7	cellular response to leucine starvation	BP	13569	410
GO:0048010	0.0569502830430505	0.985520511710531	4	37	vascular endothelial growth factor receptor signaling pathway	BP	13569	410
GO:0009161	0.0572767045849622	0.973406629827692	10	227	ribonucleoside monophosphate metabolic process	BP	13569	410
GO:0007094	0.0573479553703394	0.989002635683804	3	26	mitotic spindle assembly checkpoint	BP	13569	410
GO:0031577	0.0573479553703394	0.989002635683804	3	26	spindle checkpoint	BP	13569	410
GO:0071173	0.0573479553703394	0.989002635683804	3	26	spindle assembly checkpoint	BP	13569	410
GO:0071174	0.0573479553703394	0.989002635683804	3	26	mitotic spindle checkpoint	BP	13569	410
GO:0051939	0.0573910125917677	1	1	1	gamma-aminobutyric acid import	BP	13569	410
GO:0007079	0.0574202521117178	0.999153325758975	1	2	mitotic chromosome movement towards spindle pole	BP	13569	410
GO:0097503	0.0576378150466462	0.993422604143369	2	18	sialylation	BP	13569	410
GO:1901990	0.057675704668663	0.972179396257739	11	199	regulation of mitotic cell cycle phase transition	BP	13569	410
GO:0035494	0.0577152677085892	0.998863061927169	1	3	SNARE complex disassembly	BP	13569	410
GO:0046822	0.0577435049367274	0.971193319863542	12	200	regulation of nucleocytoplasmic transport	BP	13569	410
GO:0009187	0.0578731476770151	0.973202347871154	10	173	cyclic nucleotide metabolic process	BP	13569	410
GO:0044565	0.0578980070754281	0.999138962389811	1	2	dendritic cell proliferation	BP	13569	410
GO:0036378	0.0581504195151533	0.998845619471436	1	3	calcitriol biosynthetic process from calciol	BP	13569	410
GO:1904386	0.0582050964111928	0.993699574603668	2	11	response to L-phenylalanine derivative	BP	13569	410
GO:0018343	0.0586964986842599	0.998823537638442	1	3	protein farnesylation	BP	13569	410
GO:0051094	0.0590297227049564	0.957473527522071	50	1147	positive regulation of developmental process	BP	13569	410
GO:0071802	0.059030236770474	1	1	1	negative regulation of podosome assembly	BP	13569	410
GO:1903305	0.0591709823413066	0.977035380909876	7	105	regulation of regulated secretory pathway	BP	13569	410
GO:0071233	0.0591874248880528	0.994134501952076	2	7	cellular response to leucine	BP	13569	410
GO:0080090	0.0592309960377	0.952276503049447	150	4096	regulation of primary metabolic process	BP	13569	410
GO:0072108	0.059326291237342	0.998649825612714	1	4	positive regulation of mesenchymal to epithelial transition involved in metanephros morphogenesis	BP	13569	410
GO:0099565	0.0596370225859498	0.975159215507086	8	109	chemical synaptic transmission, postsynaptic	BP	13569	410
GO:0070727	0.0596668490176469	0.956134805790682	57	1401	cellular macromolecule localization	BP	13569	410
GO:0048813	0.0599617067464765	0.971099843533643	11	141	dendrite morphogenesis	BP	13569	410
GO:0030838	0.059977091725559	0.98115753185067	5	72	positive regulation of actin filament polymerization	BP	13569	410
GO:0006561	0.0600541421155759	0.998616053457048	1	4	proline biosynthetic process	BP	13569	410
GO:0055129	0.0600541421155759	0.998616053457048	1	4	L-proline biosynthetic process	BP	13569	410
GO:0098742	0.0603223902433913	0.970896652201838	11	141	cell-cell adhesion via plasma-membrane adhesion molecules	BP	13569	410
GO:0030431	0.0604826674866821	0.987843967643563	3	40	sleep	BP	13569	410
GO:0060322	0.0605890712397285	0.958263014201393	38	770	head development	BP	13569	410
GO:0061051	0.0606356096789271	0.99312329678232	2	13	positive regulation of cell growth involved in cardiac muscle cell development	BP	13569	410
GO:0046985	0.0607534236273095	0.99873843027817	1	3	positive regulation of hemoglobin biosynthetic process	BP	13569	410
GO:0097274	0.0608154806898176	0.999048545385291	1	2	urea homeostasis	BP	13569	410
GO:1903625	0.0608881952802204	0.999046232357802	1	2	negative regulation of DNA catabolic process	BP	13569	410
GO:0006195	0.0611931263692427	0.987785478127347	3	32	purine nucleotide catabolic process	BP	13569	410
GO:0001771	0.0612234786876813	0.993093593847856	2	12	immunological synapse formation	BP	13569	410
GO:0003298	0.0613507472069167	0.987816039443068	3	29	physiological muscle hypertrophy	BP	13569	410
GO:0003301	0.0613507472069167	0.987816039443068	3	29	physiological cardiac muscle hypertrophy	BP	13569	410
GO:0061049	0.0613507472069167	0.987816039443068	3	29	cell growth involved in cardiac muscle cell development	BP	13569	410
GO:0071492	0.0613757964757398	0.99903064703141	1	2	cellular response to UV-A	BP	13569	410
GO:0050435	0.061418908653939	0.987797005283047	3	29	amyloid-beta metabolic process	BP	13569	410
GO:0098926	0.0614564805529497	0.998708639531016	1	3	postsynaptic signal transduction	BP	13569	410
GO:0099527	0.0614564805529497	0.998708639531016	1	3	postsynapse to nucleus signaling pathway	BP	13569	410
GO:0071880	0.0615031389296679	0.992905343568949	2	14	adenylate cyclase-activating adrenergic receptor signaling pathway	BP	13569	410
GO:0044379	0.0617007993748951	1	1	1	protein localization to actin cortical patch	BP	13569	410
GO:1903119	0.0617007993748951	1	1	1	protein localization to actin cytoskeleton	BP	13569	410
GO:1904370	0.0617007993748951	1	1	1	regulation of protein localization to actin cortical patch	BP	13569	410
GO:1904372	0.0617007993748951	1	1	1	positive regulation of protein localization to actin cortical patch	BP	13569	410
GO:0050795	0.0617684968918162	0.980417131519232	5	74	regulation of behavior	BP	13569	410
GO:0021852	0.0617902251052519	0.999017298014651	1	2	pyramidal neuron migration	BP	13569	410
GO:0051892	0.0620554381390718	1	1	1	negative regulation of cardioblast differentiation	BP	13569	410
GO:2000690	0.0620554381390718	1	1	1	regulation of cardiac muscle cell myoblast differentiation	BP	13569	410
GO:2000691	0.0620554381390718	1	1	1	negative regulation of cardiac muscle cell myoblast differentiation	BP	13569	410
GO:0007618	0.0621576376667235	0.983581837691424	4	44	mating	BP	13569	410
GO:0002115	0.0622137927658226	0.992918452216909	2	12	store-operated calcium entry	BP	13569	410
GO:0006140	0.0623810939858887	0.970648530051876	10	202	regulation of nucleotide metabolic process	BP	13569	410
GO:0050905	0.0626384673830759	0.973687264088423	8	103	neuromuscular process	BP	13569	410
GO:0007617	0.0628228602392546	0.987498770673789	3	26	mating behavior	BP	13569	410
GO:0043972	0.0628611841593539	1	1	1	histone H3-K23 acetylation	BP	13569	410
GO:0040015	0.0628920707380044	0.992719909077326	2	13	negative regulation of multicellular organism growth	BP	13569	410
GO:1902749	0.0630022782990567	0.979992528101101	5	66	regulation of cell cycle G2/M phase transition	BP	13569	410
GO:0003300	0.0632166527867888	0.977373414317915	6	75	cardiac muscle hypertrophy	BP	13569	410
GO:0006862	0.063414505923325	0.992500784550857	2	15	nucleotide transport	BP	13569	410
GO:1900746	0.0634875127909321	0.99289849417691	2	10	regulation of vascular endothelial growth factor signaling pathway	BP	13569	410
GO:1903764	0.063629933344444	0.998614279404436	1	3	regulation of potassium ion export across plasma membrane	BP	13569	410
GO:0002474	0.0638281797129358	0.992145712652926	2	23	antigen processing and presentation of peptide antigen via MHC class I	BP	13569	410
GO:0036465	0.0639067355929995	0.982879872372786	4	49	synaptic vesicle recycling	BP	13569	410
GO:0032269	0.0640891546322231	0.956500013071348	34	815	negative regulation of cellular protein metabolic process	BP	13569	410
GO:0002752	0.0642694862960085	0.998412026511753	1	4	cell surface pattern recognition receptor signaling pathway	BP	13569	410
GO:0006476	0.0645658441829719	0.976779613015811	6	74	protein deacetylation	BP	13569	410
GO:0072657	0.0647490872716892	0.961655595867123	19	391	protein localization to membrane	BP	13569	410
GO:1904016	0.0647877004022052	0.992669759868833	2	10	response to Thyroglobulin triiodothyronine	BP	13569	410
GO:1903432	0.0648405786226864	0.987163651021244	3	21	regulation of TORC1 signaling	BP	13569	410
GO:0072594	0.0648832212274306	0.960479207635969	21	465	establishment of protein localization to organelle	BP	13569	410
GO:0098881	0.0649106970015001	0.998379727428797	1	4	exocytic insertion of neurotransmitter receptor to plasma membrane	BP	13569	410
GO:0098967	0.0649106970015001	0.998379727428797	1	4	exocytic insertion of neurotransmitter receptor to postsynaptic membrane	BP	13569	410
GO:0014013	0.0652175669498687	0.97225508669014	8	121	regulation of gliogenesis	BP	13569	410
GO:0045844	0.0653024050002507	0.979075232740905	5	64	positive regulation of striated muscle tissue development	BP	13569	410
GO:0048636	0.0653024050002507	0.979075232740905	5	64	positive regulation of muscle organ development	BP	13569	410
GO:0048489	0.0656530300132997	0.971989094086921	8	129	synaptic vesicle transport	BP	13569	410
GO:0097480	0.0656530300132997	0.971989094086921	8	129	establishment of synaptic vesicle localization	BP	13569	410
GO:0099003	0.0656530300132997	0.971989094086921	8	129	vesicle-mediated transport in synapse	BP	13569	410
GO:0045841	0.0656811825918965	0.986654021737226	3	27	negative regulation of mitotic metaphase/anaphase transition	BP	13569	410
GO:0050769	0.0658732943599586	0.958504403063828	24	455	positive regulation of neurogenesis	BP	13569	410
GO:0033231	0.0659217344915419	1	1	1	carbohydrate export	BP	13569	410
GO:0036146	0.0659217344915419	1	1	1	cellular response to mycotoxin	BP	13569	410
GO:0043215	0.0659217344915419	1	1	1	daunorubicin transport	BP	13569	410
GO:0061091	0.0659217344915419	1	1	1	regulation of phospholipid translocation	BP	13569	410
GO:0061092	0.0659217344915419	1	1	1	positive regulation of phospholipid translocation	BP	13569	410
GO:0071217	0.0659217344915419	1	1	1	cellular response to external biotic stimulus	BP	13569	410
GO:0099040	0.0659217344915419	1	1	1	ceramide translocation	BP	13569	410
GO:1901557	0.0659217344915419	1	1	1	response to fenofibrate	BP	13569	410
GO:1905230	0.0659217344915419	1	1	1	response to borneol	BP	13569	410
GO:1905231	0.0659217344915419	1	1	1	cellular response to borneol	BP	13569	410
GO:1905233	0.0659217344915419	1	1	1	response to codeine	BP	13569	410
GO:1905235	0.0659217344915419	1	1	1	response to quercetin	BP	13569	410
GO:1990962	0.0659217344915419	1	1	1	drug transport across blood-brain barrier	BP	13569	410
GO:1990963	0.0659217344915419	1	1	1	establishment of blood-retinal barrier	BP	13569	410
GO:0010224	0.0659586374969249	0.991972723213207	2	16	response to UV-B	BP	13569	410
GO:0045475	0.0660333069658935	0.992144130648446	2	13	locomotor rhythm	BP	13569	410
GO:0010595	0.0661302104813781	0.978759933735031	5	62	positive regulation of endothelial cell migration	BP	13569	410
GO:0000390	0.0668563164888341	0.998846476862679	1	2	spliceosomal complex disassembly	BP	13569	410
GO:0045931	0.0669514137289702	0.971351113554766	8	123	positive regulation of mitotic cell cycle	BP	13569	410
GO:0044843	0.0670654217940738	0.969568875357859	9	154	cell cycle G1/S phase transition	BP	13569	410
GO:1903047	0.0670855127174945	0.957615266198025	24	501	mitotic cell cycle process	BP	13569	410
GO:0015844	0.0673524028326417	0.97805386894997	5	82	monoamine transport	BP	13569	410
GO:0046037	0.0673552504253525	0.991983010276371	2	12	GMP metabolic process	BP	13569	410
GO:0045762	0.0674577084003104	0.986044850602469	3	30	positive regulation of adenylate cyclase activity	BP	13569	410
GO:2000816	0.0674961801503791	0.98609639776886	3	28	negative regulation of mitotic sister chromatid separation	BP	13569	410
GO:0051304	0.0675022008240411	0.978235475344476	5	59	chromosome separation	BP	13569	410
GO:0061736	0.0675185234403278	1	1	1	engulfment of target by autophagosome	BP	13569	410
GO:0061753	0.0675185234403278	1	1	1	substrate localization to autophagosome	BP	13569	410
GO:0009123	0.0678955365145033	0.967486857974786	10	239	nucleoside monophosphate metabolic process	BP	13569	410
GO:1902100	0.0680322519721607	0.985940495036172	3	28	negative regulation of metaphase/anaphase transition of cell cycle	BP	13569	410
GO:1901863	0.0681552670195527	0.977882871274232	5	65	positive regulation of muscle tissue development	BP	13569	410
GO:0021884	0.0682250367838439	0.981652447853668	4	35	forebrain neuron development	BP	13569	410
GO:0031175	0.06831863454509	0.951279991943467	44	860	neuron projection development	BP	13569	410
GO:0072139	0.0683819442999961	0.998792257641055	1	2	glomerular parietal epithelial cell differentiation	BP	13569	410
GO:0035724	0.0684633258983683	1	1	1	CD24 biosynthetic process	BP	13569	410
GO:1905630	0.0684633258983683	1	1	1	response to glyceraldehyde	BP	13569	410
GO:1905631	0.0684633258983683	1	1	1	cellular response to glyceraldehyde	BP	13569	410
GO:2000438	0.0684633258983683	1	1	1	negative regulation of monocyte extravasation	BP	13569	410
GO:2000559	0.0684633258983683	1	1	1	regulation of CD24 biosynthetic process	BP	13569	410
GO:2000560	0.0684633258983683	1	1	1	positive regulation of CD24 biosynthetic process	BP	13569	410
GO:0051353	0.0685332959847939	0.985493025508022	3	41	positive regulation of oxidoreductase activity	BP	13569	410
GO:0031326	0.0686934715738705	0.94549603415176	106	2814	regulation of cellular biosynthetic process	BP	13569	410
GO:0050767	0.0689464708242003	0.952455517819767	36	725	regulation of neurogenesis	BP	13569	410
GO:0090257	0.0689592041919505	0.965724444238513	11	198	regulation of muscle system process	BP	13569	410
GO:0032227	0.0689699113895271	0.998167482140141	1	4	negative regulation of synaptic transmission, dopaminergic	BP	13569	410
GO:0032415	0.0690146291490216	0.998165069033747	1	4	regulation of sodium:proton antiporter activity	BP	13569	410
GO:0000409	0.069105662621428	1	1	1	regulation of transcription by galactose	BP	13569	410
GO:0000411	0.069105662621428	1	1	1	positive regulation of transcription by galactose	BP	13569	410
GO:0000431	0.069105662621428	1	1	1	regulation of transcription from RNA polymerase II promoter by galactose	BP	13569	410
GO:0000435	0.069105662621428	1	1	1	positive regulation of transcription from RNA polymerase II promoter by galactose	BP	13569	410
GO:2001038	0.069105662621428	1	1	1	regulation of cellular response to drug	BP	13569	410
GO:0019233	0.0692102297091528	0.970174131791215	8	124	sensory perception of pain	BP	13569	410
GO:0071474	0.0696035190665854	0.991560362669677	2	12	cellular hyperosmotic response	BP	13569	410
GO:1905819	0.0698658676009207	0.985369162667751	3	29	negative regulation of chromosome separation	BP	13569	410
GO:0150003	0.0699072399755826	0.998736759442327	1	2	regulation of spontaneous synaptic transmission	BP	13569	410
GO:1904048	0.0699072399755826	0.998736759442327	1	2	regulation of spontaneous neurotransmitter secretion	BP	13569	410
GO:0043502	0.0702711006141956	0.974118056585745	6	80	regulation of muscle adaptation	BP	13569	410
GO:0033615	0.0708097042186336	0.99827813511152	1	3	mitochondrial proton-transporting ATP synthase complex assembly	BP	13569	410
GO:2000392	0.0712764377527297	0.991352336009664	2	11	regulation of lamellipodium morphogenesis	BP	13569	410
GO:0098920	0.0713683627030765	1	1	1	retrograde trans-synaptic signaling by lipid	BP	13569	410
GO:0098921	0.0713683627030765	1	1	1	retrograde trans-synaptic signaling by endocannabinoid	BP	13569	410
GO:0022603	0.0713849768054336	0.950130767050884	38	793	regulation of anatomical structure morphogenesis	BP	13569	410
GO:0006587	0.0714241542115674	0.998680283029957	1	2	serotonin biosynthetic process from tryptophan	BP	13569	410
GO:0032006	0.0716884752761307	0.973532035844385	6	74	regulation of TOR signaling	BP	13569	410
GO:2001288	0.0717394600207479	0.998668382914496	1	2	positive regulation of caveolin-mediated endocytosis	BP	13569	410
GO:0010615	0.0718407976279546	0.998664546507175	1	2	positive regulation of cardiac muscle adaptation	BP	13569	410
GO:1903244	0.0718407976279546	0.998664546507175	1	2	positive regulation of cardiac muscle hypertrophy in response to stress	BP	13569	410
GO:0014897	0.0718571710586927	0.973406532466022	6	78	striated muscle hypertrophy	BP	13569	410
GO:0015888	0.0718650574145759	0.998225547149563	1	3	thiamine transport	BP	13569	410
GO:0071934	0.0718650574145759	0.998225547149563	1	3	thiamine transmembrane transport	BP	13569	410
GO:0071340	0.0720917739299864	0.990987750656561	2	13	skeletal muscle acetylcholine-gated channel clustering	BP	13569	410
GO:0043266	0.0723350400442466	0.973076306853933	6	89	regulation of potassium ion transport	BP	13569	410
GO:0001833	0.0723912463430391	0.991139391718409	2	11	inner cell mass cell proliferation	BP	13569	410
GO:0035601	0.0728256004085752	0.97294559300923	6	79	protein deacylation	BP	13569	410
GO:0010720	0.0729891307732437	0.952628062072002	26	514	positive regulation of cell development	BP	13569	410
GO:0010613	0.0733013803550873	0.98434357879216	3	29	positive regulation of cardiac muscle hypertrophy	BP	13569	410
GO:0014742	0.0733013803550873	0.98434357879216	3	29	positive regulation of muscle hypertrophy	BP	13569	410
GO:0051306	0.0733139496942177	0.979524123810885	4	45	mitotic sister chromatid separation	BP	13569	410
GO:2000409	0.073401416960966	0.998604741042627	1	2	positive regulation of T cell extravasation	BP	13569	410
GO:0001997	0.0734101368446587	0.997919874201814	1	4	positive regulation of the force of heart contraction by epinephrine-norepinephrine	BP	13569	410
GO:0003099	0.0734101368446587	0.997919874201814	1	4	positive regulation of the force of heart contraction by chemical signal	BP	13569	410
GO:0044057	0.0734321242481807	0.954639082862857	21	448	regulation of system process	BP	13569	410
GO:0019371	0.0735362212066027	0.998140599354529	1	3	cyclooxygenase pathway	BP	13569	410
GO:0051965	0.0735783807884352	0.972787613096696	6	65	positive regulation of synapse assembly	BP	13569	410
GO:0099504	0.0736132847897684	0.967859402945734	8	125	synaptic vesicle cycle	BP	13569	410
GO:0010604	0.0737953622070101	0.941871893589035	93	2419	positive regulation of macromolecule metabolic process	BP	13569	410
GO:0051240	0.0737971468178918	0.944949053474661	57	1391	positive regulation of multicellular organismal process	BP	13569	410
GO:0098911	0.0738190703127174	0.991408516100354	2	8	regulation of ventricular cardiac muscle cell action potential	BP	13569	410
GO:1904978	0.073820698182764	1	1	1	regulation of endosome organization	BP	13569	410
GO:1904980	0.073820698182764	1	1	1	positive regulation of endosome organization	BP	13569	410
GO:0055117	0.0739096582870678	0.975545658868228	5	59	regulation of cardiac muscle contraction	BP	13569	410
GO:0048731	0.0739727324851032	0.939895190429257	144	3716	system development	BP	13569	410
GO:0014896	0.0740373420300327	0.972369210047267	6	80	muscle hypertrophy	BP	13569	410
GO:0035418	0.0742587357686329	0.979534267586615	4	33	protein localization to synapse	BP	13569	410
GO:0098732	0.0744248225520913	0.972187858402222	6	80	macromolecule deacylation	BP	13569	410
GO:0019222	0.0744625822276079	0.939171778607393	161	4468	regulation of metabolic process	BP	13569	410
GO:0060160	0.0745837468116359	0.998086303746669	1	3	negative regulation of dopamine receptor signaling pathway	BP	13569	410
GO:0021687	0.0746924720161731	0.998554236336273	1	2	cerebellar molecular layer morphogenesis	BP	13569	410
GO:0014009	0.0747334313534534	0.978993363711387	4	45	glial cell proliferation	BP	13569	410
GO:0051130	0.0747483069027757	0.945713510857014	47	1054	positive regulation of cellular component organization	BP	13569	410
GO:0006325	0.0747883014258942	0.951762337006334	25	494	chromatin organization	BP	13569	410
GO:1904750	0.0748110563104838	1	1	1	negative regulation of protein localization to nucleolus	BP	13569	410
GO:1903524	0.0748245889382288	0.974935340737029	5	76	positive regulation of blood circulation	BP	13569	410
GO:0007208	0.0749244703275198	0.998545061848785	1	2	phospholipase C-activating serotonin receptor signaling pathway	BP	13569	410
GO:0086013	0.0751220077695362	0.990387111311818	2	13	membrane repolarization during cardiac muscle cell action potential	BP	13569	410
GO:1905237	0.0752949992284855	0.998530346511521	1	2	response to cyclosporin A	BP	13569	410
GO:0002232	0.075370171857349	0.997805416691758	1	4	leukocyte chemotaxis involved in inflammatory response	BP	13569	410
GO:0018105	0.0755994920562745	0.958435460278225	14	240	peptidyl-serine phosphorylation	BP	13569	410
GO:0038060	0.0757456973215675	0.998512343477734	1	2	nitric oxide-cGMP-mediated signaling pathway	BP	13569	410
GO:0060998	0.0758990653699981	0.971596650279432	6	72	regulation of dendritic spine development	BP	13569	410
GO:0032270	0.0759390205819365	0.944405247570202	49	1226	positive regulation of cellular protein metabolic process	BP	13569	410
GO:0030070	0.0761016738617655	0.997761888223075	1	4	insulin processing	BP	13569	410
GO:0031669	0.0762357525998879	0.961463727637643	11	194	cellular response to nutrient levels	BP	13569	410
GO:1901656	0.0763195399730628	0.998489256418064	1	2	glycoside transport	BP	13569	410
GO:0007095	0.0763787681182153	0.989969029455574	2	15	mitotic G2 DNA damage checkpoint	BP	13569	410
GO:0031572	0.0763787681182153	0.989969029455574	2	15	G2 DNA damage checkpoint	BP	13569	410
GO:2001226	0.0764077835277673	0.998485689758104	1	2	negative regulation of chloride transport	BP	13569	410
GO:0019538	0.076766860868381	0.937500202197269	144	4069	protein metabolic process	BP	13569	410
GO:0060149	0.0767902940503066	0.990050191102162	2	13	negative regulation of posttranscriptional gene silencing	BP	13569	410
GO:0060967	0.0767902940503066	0.990050191102162	2	13	negative regulation of gene silencing by RNA	BP	13569	410
GO:0060255	0.0770553814947171	0.937136350630463	150	4100	regulation of macromolecule metabolic process	BP	13569	410
GO:2000650	0.0772130507858702	0.990195905778796	2	11	negative regulation of sodium ion transmembrane transporter activity	BP	13569	410
GO:1904477	0.0772742796050144	1	1	1	positive regulation of Ras GTPase binding	BP	13569	410
GO:1905099	0.0772742796050144	1	1	1	positive regulation of guanyl-nucleotide exchange factor activity	BP	13569	410
GO:2001108	0.0772742796050144	1	1	1	positive regulation of Rho guanyl-nucleotide exchange factor activity	BP	13569	410
GO:0008154	0.0783953680230256	0.961718070327173	10	160	actin polymerization or depolymerization	BP	13569	410
GO:0045823	0.078495522025491	0.982563752856574	3	35	positive regulation of heart contraction	BP	13569	410
GO:0051182	0.0792010476689935	0.997837316668549	1	3	coenzyme transport	BP	13569	410
GO:1905818	0.0794467406214496	0.977181737453078	4	46	regulation of chromosome separation	BP	13569	410
GO:0032768	0.0797697634239715	0.982067527482391	3	39	regulation of monooxygenase activity	BP	13569	410
GO:0045859	0.0798610563943183	0.946790338532387	28	620	regulation of protein kinase activity	BP	13569	410
GO:0051149	0.0799274665163828	0.972703756288833	5	77	positive regulation of muscle cell differentiation	BP	13569	410
GO:0022604	0.0800766269071238	0.949022081828158	23	402	regulation of cell morphogenesis	BP	13569	410
GO:0007194	0.0801147306210182	0.98918879048458	2	15	negative regulation of adenylate cyclase activity	BP	13569	410
GO:0017182	0.0802870137566808	0.997504324208283	1	4	peptidyl-diphthamide metabolic process	BP	13569	410
GO:0017183	0.0802870137566808	0.997504324208283	1	4	peptidyl-diphthamide biosynthetic process from peptidyl-histidine	BP	13569	410
GO:0009914	0.0804043839930862	0.954274026381501	15	314	hormone transport	BP	13569	410
GO:0048638	0.0804773547802512	0.952583221275265	17	308	regulation of developmental growth	BP	13569	410
GO:0035696	0.0806690224471106	0.998308237393981	1	2	monocyte extravasation	BP	13569	410
GO:2000437	0.0806690224471106	0.998308237393981	1	2	regulation of monocyte extravasation	BP	13569	410
GO:1902306	0.080741840467148	0.989347751161194	2	12	negative regulation of sodium ion transmembrane transport	BP	13569	410
GO:0019216	0.0808917593728297	0.956041431074854	13	268	regulation of lipid metabolic process	BP	13569	410
GO:0009889	0.0809017530623297	0.935194002668576	107	2868	regulation of biosynthetic process	BP	13569	410
GO:0033048	0.080908445846045	0.981958823971033	3	30	negative regulation of mitotic sister chromatid segregation	BP	13569	410
GO:0060669	0.0810175500529994	0.98200425669919	3	28	embryonic placenta morphogenesis	BP	13569	410
GO:0009304	0.0812835924373433	1	1	1	tRNA transcription	BP	13569	410
GO:0030097	0.0815079243701755	0.945973795671555	27	621	hemopoiesis	BP	13569	410
GO:0034504	0.0822584510694023	0.951335165211055	17	337	protein localization to nucleus	BP	13569	410
GO:0021586	0.0824638340266718	0.997651832931729	1	3	pons maturation	BP	13569	410
GO:0010573	0.082938942020903	0.981353831926415	3	29	vascular endothelial growth factor production	BP	13569	410
GO:0035924	0.083174564930132	0.976047967578617	4	36	cellular response to vascular endothelial growth factor stimulus	BP	13569	410
GO:0007274	0.0833587800439656	0.981179921498105	3	30	neuromuscular synaptic transmission	BP	13569	410
GO:0035482	0.083450140420143	0.997007257068754	1	6	gastric motility	BP	13569	410
GO:0098901	0.0834563132965226	0.981741096363748	3	20	regulation of cardiac muscle cell action potential	BP	13569	410
GO:0060359	0.0836057631812079	0.960383189217355	9	157	response to ammonium ion	BP	13569	410
GO:1902003	0.0837054359731389	0.988418099568008	2	15	regulation of amyloid-beta formation	BP	13569	410
GO:0043461	0.0839133661997782	0.997269396024821	1	4	proton-transporting ATP synthase complex assembly	BP	13569	410
GO:0070272	0.0839133661997782	0.997269396024821	1	4	proton-transporting ATP synthase complex biogenesis	BP	13569	410
GO:0006110	0.0842053392998393	0.980802154079283	3	33	regulation of glycolytic process	BP	13569	410
GO:0044380	0.0843014997308969	0.975572374348434	4	37	protein localization to cytoskeleton	BP	13569	410
GO:0086069	0.0843485354435696	0.988908605557247	2	10	bundle of His cell to Purkinje myocyte communication	BP	13569	410
GO:0006940	0.0845736663681368	0.974959227077389	4	58	regulation of smooth muscle contraction	BP	13569	410
GO:0031668	0.0847010434516	0.954953691060203	12	224	cellular response to extracellular stimulus	BP	13569	410
GO:0009135	0.084778041574572	0.970528162937064	5	79	purine nucleoside diphosphate metabolic process	BP	13569	410
GO:0009179	0.084778041574572	0.970528162937064	5	79	purine ribonucleoside diphosphate metabolic process	BP	13569	410
GO:0051896	0.0850156178786066	0.964105877276529	7	113	regulation of protein kinase B signaling	BP	13569	410
GO:0043278	0.0851499424054759	0.97489404578332	4	49	response to morphine	BP	13569	410
GO:0002429	0.0854838701264404	0.963833114434927	7	117	immune response-activating cell surface receptor signaling pathway	BP	13569	410
GO:1903412	0.0855447675971764	0.997469397717319	1	3	response to bile acid	BP	13569	410
GO:1903413	0.0855447675971764	0.997469397717319	1	3	cellular response to bile acid	BP	13569	410
GO:2000768	0.0855695929484366	0.997467898856934	1	3	positive regulation of nephron tubule epithelial cell differentiation	BP	13569	410
GO:0017157	0.0857758933678999	0.959128663942738	9	161	regulation of exocytosis	BP	13569	410
GO:0070213	0.0859386568698357	0.998074572258726	1	2	protein auto-ADP-ribosylation	BP	13569	410
GO:0001954	0.0862289960055448	0.974617936205739	4	43	positive regulation of cell-matrix adhesion	BP	13569	410
GO:0035408	0.086362151851334	0.998055107384455	1	2	histone H3-T6 phosphorylation	BP	13569	410
GO:0009651	0.0864436151253014	0.980042491122573	3	34	response to salt stress	BP	13569	410
GO:1903578	0.0865908473482674	0.974084983526338	4	63	regulation of ATP metabolic process	BP	13569	410
GO:0032770	0.0867532549337978	0.987306674897107	2	23	positive regulation of monooxygenase activity	BP	13569	410
GO:0001830	0.0867873765902888	1	1	1	trophectodermal cell fate commitment	BP	13569	410
GO:1900135	0.0868153483798251	0.997392091446873	1	3	positive regulation of renin secretion into blood stream	BP	13569	410
GO:0045472	0.0870219222188099	0.987536936082326	2	17	response to ether	BP	13569	410
GO:0016322	0.0872082840004931	0.987847876362453	2	13	neuron remodeling	BP	13569	410
GO:0051342	0.087221304077936	0.99672554074349	1	6	regulation of cyclic-nucleotide phosphodiesterase activity	BP	13569	410
GO:0045445	0.0879816744517408	0.969082955994472	5	79	myoblast differentiation	BP	13569	410
GO:0021587	0.0881143130128741	0.974078987271633	4	37	cerebellum morphogenesis	BP	13569	410
GO:0006540	0.0881323462245685	0.997972634913656	1	2	glutamate decarboxylation to succinate	BP	13569	410
GO:0071896	0.0882081370742349	0.997969063815207	1	2	protein localization to adherens junction	BP	13569	410
GO:0021730	0.0882574183824657	0.997302882678761	1	3	trigeminal sensory nucleus development	BP	13569	410
GO:0021740	0.0882574183824657	0.997302882678761	1	3	principal sensory nucleus of trigeminal nerve development	BP	13569	410
GO:0035521	0.0883125215355497	0.997964140060239	1	2	monoubiquitinated histone deubiquitination	BP	13569	410
GO:0035522	0.0883125215355497	0.997964140060239	1	2	monoubiquitinated histone H2A deubiquitination	BP	13569	410
GO:0003008	0.0884809016388821	0.933605039950947	54	1301	system process	BP	13569	410
GO:1902219	0.0886785993318215	0.997276532689489	1	3	negative regulation of intrinsic apoptotic signaling pathway in response to osmotic stress	BP	13569	410
GO:0050919	0.0887073774317816	0.973978718308201	4	34	negative chemotaxis	BP	13569	410
GO:1901564	0.0887471316051498	0.926849429198973	163	4820	organonitrogen compound metabolic process	BP	13569	410
GO:0001996	0.0889650631988488	0.996723819541507	1	5	positive regulation of heart rate by epinephrine-norepinephrine	BP	13569	410
GO:0050773	0.0889749187577608	0.955576546507575	10	150	regulation of dendrite development	BP	13569	410
GO:0048666	0.0890691242794849	0.934455883730712	47	963	neuron development	BP	13569	410
GO:0051305	0.0890964133493422	0.996914545573969	1	4	chromosome movement towards spindle pole	BP	13569	410
GO:0034765	0.08923185969695	0.944302376861084	20	391	regulation of ion transmembrane transport	BP	13569	410
GO:0014072	0.0898480861451952	0.972975792628905	4	51	response to isoquinoline alkaloid	BP	13569	410
GO:0072362	0.0900040942545969	1	1	1	regulation of glycolytic process by negative regulation of transcription from RNA polymerase II promoter	BP	13569	410
GO:0097193	0.0903409582724173	0.952805019264157	11	241	intrinsic apoptotic signaling pathway	BP	13569	410
GO:1902547	0.0904040396085301	0.987432831651599	2	11	regulation of cellular response to vascular endothelial growth factor stimulus	BP	13569	410
GO:0097120	0.0905542816059187	0.978977712747813	3	27	receptor localization to synapse	BP	13569	410
GO:0051261	0.0906152616777169	0.961362912635933	7	93	protein depolymerization	BP	13569	410
GO:0002835	0.090626974611058	0.997152899055167	1	3	negative regulation of response to tumor cell	BP	13569	410
GO:0002838	0.090626974611058	0.997152899055167	1	3	negative regulation of immune response to tumor cell	BP	13569	410
GO:0002856	0.090626974611058	0.997152899055167	1	3	negative regulation of natural killer cell mediated immune response to tumor cell	BP	13569	410
GO:0002859	0.090626974611058	0.997152899055167	1	3	negative regulation of natural killer cell mediated cytotoxicity directed against tumor cell target	BP	13569	410
GO:1902305	0.0907252715866549	0.972643229711871	4	50	regulation of sodium ion transmembrane transport	BP	13569	410
GO:0051341	0.0907988182004154	0.972319619869637	4	68	regulation of oxidoreductase activity	BP	13569	410
GO:1905867	0.0911225696453476	0.996769695211913	1	4	epididymis development	BP	13569	410
GO:1903750	0.0912318170903809	0.996761786820888	1	4	regulation of intrinsic apoptotic signaling pathway in response to hydrogen peroxide	BP	13569	410
GO:1903751	0.0912318170903809	0.996761786820888	1	4	negative regulation of intrinsic apoptotic signaling pathway in response to hydrogen peroxide	BP	13569	410
GO:0060314	0.0912840364939828	0.986435682579353	2	19	regulation of ryanodine-sensitive calcium-release channel activity	BP	13569	410
GO:0043610	0.091289421560554	1	1	1	regulation of carbohydrate utilization	BP	13569	410
GO:1903796	0.091289421560554	1	1	1	negative regulation of inorganic anion transmembrane transport	BP	13569	410
GO:1904054	0.091289421560554	1	1	1	regulation of cholangiocyte proliferation	BP	13569	410
GO:1904056	0.091289421560554	1	1	1	positive regulation of cholangiocyte proliferation	BP	13569	410
GO:1904195	0.091289421560554	1	1	1	regulation of granulosa cell proliferation	BP	13569	410
GO:1904197	0.091289421560554	1	1	1	positive regulation of granulosa cell proliferation	BP	13569	410
GO:1904200	0.091289421560554	1	1	1	iodide transmembrane transport	BP	13569	410
GO:1904201	0.091289421560554	1	1	1	regulation of iodide transport	BP	13569	410
GO:1904202	0.091289421560554	1	1	1	negative regulation of iodide transport	BP	13569	410
GO:1904206	0.091289421560554	1	1	1	positive regulation of skeletal muscle hypertrophy	BP	13569	410
GO:1904212	0.091289421560554	1	1	1	regulation of iodide transmembrane transport	BP	13569	410
GO:1904213	0.091289421560554	1	1	1	negative regulation of iodide transmembrane transport	BP	13569	410
GO:1990739	0.091289421560554	1	1	1	granulosa cell proliferation	BP	13569	410
GO:0031280	0.0913316811380056	0.986551962775515	2	17	negative regulation of cyclase activity	BP	13569	410
GO:0033046	0.0915065579463125	0.97847433545177	3	31	negative regulation of sister chromatid segregation	BP	13569	410
GO:0045187	0.0916465258063272	0.986032578204073	2	27	regulation of circadian sleep/wake cycle, sleep	BP	13569	410
GO:2000407	0.0916594349402081	0.997086223345423	1	3	regulation of T cell extravasation	BP	13569	410
GO:0009185	0.0918037678083051	0.967303008465516	5	82	ribonucleoside diphosphate metabolic process	BP	13569	410
GO:0097479	0.0919917071834614	0.957807580789174	8	136	synaptic vesicle localization	BP	13569	410
GO:1903422	0.0919960876482908	0.997064308310045	1	3	negative regulation of synaptic vesicle recycling	BP	13569	410
GO:0035723	0.0921434939135433	0.997054685638169	1	3	interleukin-15-mediated signaling pathway	BP	13569	410
GO:0071350	0.0921434939135433	0.997054685638169	1	3	cellular response to interleukin-15	BP	13569	410
GO:0060711	0.0926777792070597	0.971873608341293	4	49	labyrinthine layer development	BP	13569	410
GO:1904263	0.093514669220056	0.996594226896052	1	4	positive regulation of TORC1 signaling	BP	13569	410
GO:0061001	0.0936352520988475	0.971790933546321	4	39	regulation of dendritic spine morphogenesis	BP	13569	410
GO:0032954	0.0951852172359829	0.997626167477843	1	2	regulation of cytokinetic process	BP	13569	410
GO:1903436	0.0951852172359829	0.997626167477843	1	2	regulation of mitotic cytokinetic process	BP	13569	410
GO:1903438	0.0951852172359829	0.997626167477843	1	2	positive regulation of mitotic cytokinetic process	BP	13569	410
GO:1903490	0.0951852172359829	0.997626167477843	1	2	positive regulation of mitotic cytokinesis	BP	13569	410
GO:0043252	0.0951923123806594	0.985645386267916	2	17	sodium-independent organic anion transport	BP	13569	410
GO:0021549	0.0953220907281294	0.956106867300796	8	115	cerebellum development	BP	13569	410
GO:0045664	0.0955058665497217	0.934362111149954	30	602	regulation of neuron differentiation	BP	13569	410
GO:0030576	0.0956407272152269	0.99682155633615	1	3	Cajal body organization	BP	13569	410
GO:1905150	0.0957269017663878	0.996815694615232	1	3	regulation of voltage-gated sodium channel activity	BP	13569	410
GO:0031649	0.0958165456522977	0.985301886923346	2	20	heat generation	BP	13569	410
GO:0042428	0.0959478299234675	0.985747992366112	2	14	serotonin metabolic process	BP	13569	410
GO:0000380	0.0959649968313786	0.970392069465621	4	55	alternative mRNA splicing, via spliceosome	BP	13569	410
GO:0042551	0.095977019737265	0.970692339458072	4	43	neuron maturation	BP	13569	410
GO:0033365	0.0960131318702163	0.933891782919835	30	712	protein localization to organelle	BP	13569	410
GO:0030814	0.0960891964150502	0.961316687217486	6	112	regulation of cAMP metabolic process	BP	13569	410
GO:0045663	0.0964004398304307	0.985283965095497	2	18	positive regulation of myoblast differentiation	BP	13569	410
GO:0033189	0.0967773490559297	0.976689462842193	3	31	response to vitamin A	BP	13569	410
GO:0060284	0.0973399918477754	0.929825118987845	39	831	regulation of cell development	BP	13569	410
GO:0072425	0.0974103684839227	1	1	1	signal transduction involved in G2 DNA damage checkpoint	BP	13569	410
GO:0072434	0.0974103684839227	1	1	1	signal transduction involved in mitotic G2 DNA damage checkpoint	BP	13569	410
GO:1904868	0.0974103684839227	1	1	1	telomerase catalytic core complex assembly	BP	13569	410
GO:1904882	0.0974103684839227	1	1	1	regulation of telomerase catalytic core complex assembly	BP	13569	410
GO:1904884	0.0974103684839227	1	1	1	positive regulation of telomerase catalytic core complex assembly	BP	13569	410
GO:1905843	0.0974103684839227	1	1	1	regulation of cellular response to gamma radiation	BP	13569	410
GO:2001228	0.0974103684839227	1	1	1	regulation of response to gamma radiation	BP	13569	410
GO:0018107	0.097541627692116	0.957572502071432	7	102	peptidyl-threonine phosphorylation	BP	13569	410
GO:0070838	0.0977295873662531	0.939015293363895	19	406	divalent metal ion transport	BP	13569	410
GO:0008050	0.0978162400065974	0.997489554039104	1	2	female courtship behavior	BP	13569	410
GO:0048869	0.0978669063373746	0.920042824909839	123	3175	cellular developmental process	BP	13569	410
GO:0060047	0.0981162538320002	0.949931816597999	10	179	heart contraction	BP	13569	410
GO:0006987	0.0986017734522112	0.996204957298486	1	4	activation of signaling protein activity involved in unfolded protein response	BP	13569	410
GO:0042327	0.0986736317691233	0.929980764058283	35	825	positive regulation of phosphorylation	BP	13569	410
GO:0060964	0.0986749932471972	0.976132316120219	3	29	regulation of gene silencing by miRNA	BP	13569	410
GO:2000118	0.0986789395895399	0.996611476647402	1	3	regulation of sodium-dependent phosphate transport	BP	13569	410
GO:0106049	0.0988043278713193	0.99618900226931	1	4	regulation of cellular response to osmotic stress	BP	13569	410
GO:1902218	0.0988043278713193	0.99618900226931	1	4	regulation of intrinsic apoptotic signaling pathway in response to osmotic stress	BP	13569	410
GO:0002675	0.0991500666743936	0.984295949861555	2	24	positive regulation of acute inflammatory response	BP	13569	410
GO:0050961	0.099216207031727	0.984600092523553	2	18	detection of temperature stimulus involved in sensory perception	BP	13569	410
GO:0050965	0.099216207031727	0.984600092523553	2	18	detection of temperature stimulus involved in sensory perception of pain	BP	13569	410
GO:0006470	0.0992817959233977	0.945778707596017	12	221	protein dephosphorylation	BP	13569	410
GO:0060844	0.0993388571936633	0.997408653678284	1	2	arterial endothelial cell fate commitment	BP	13569	410
GO:0060846	0.0993388571936633	0.997408653678284	1	2	blood vessel endothelial cell fate commitment	BP	13569	410
GO:0060847	0.0993388571936633	0.997408653678284	1	2	endothelial cell fate specification	BP	13569	410
GO:0097101	0.0993388571936633	0.997408653678284	1	2	blood vessel endothelial cell fate specification	BP	13569	410
GO:0021934	0.0993855804487872	1	1	1	hindbrain tangential cell migration	BP	13569	410
GO:0021935	0.0993855804487872	1	1	1	cerebellar granule cell precursor tangential migration	BP	13569	410
GO:0055024	0.0994081320213778	0.963846418764914	5	75	regulation of cardiac muscle tissue development	BP	13569	410
GO:0031346	0.0995908013211669	0.937006352687324	20	371	positive regulation of cell projection organization	BP	13569	410
GO:0043409	0.0995956302117045	0.95349197147974	8	141	negative regulation of MAPK cascade	BP	13569	410
GO:0120039	0.0997536025412883	0.93120784129782	30	538	plasma membrane bounded cell projection morphogenesis	BP	13569	410
GO:0031619	0.100017290615627	1	1	1	homologous chromosome orientation involved in meiotic metaphase I plate congression	BP	13569	410
GO:0042752	0.100357601767463	0.95926042718009	6	98	regulation of circadian rhythm	BP	13569	410
GO:0044027	0.10043987337641	0.996058889969387	1	4	hypermethylation of CpG island	BP	13569	410
GO:2000393	0.10051874002016	0.996480835912766	1	3	negative regulation of lamellipodium morphogenesis	BP	13569	410
GO:0086015	0.101106080092171	0.985877332620082	2	8	SA node cell action potential	BP	13569	410
GO:0086018	0.101106080092171	0.985877332620082	2	8	SA node cell to atrial cardiac muscle cell signaling	BP	13569	410
GO:0086070	0.101106080092171	0.985877332620082	2	8	SA node cell to atrial cardiac muscle cell communication	BP	13569	410
GO:0018202	0.101394611041979	0.995548625753499	1	6	peptidyl-histidine modification	BP	13569	410
GO:0009267	0.101404913837928	0.952515767024064	8	133	cellular response to starvation	BP	13569	410
GO:0043696	0.101438319349896	0.995544705464926	1	6	dedifferentiation	BP	13569	410
GO:0043697	0.101438319349896	0.995544705464926	1	6	cell dedifferentiation	BP	13569	410
GO:0048014	0.101755193365954	0.996391581193742	1	3	Tie signaling pathway	BP	13569	410
GO:0000389	0.101803848682895	0.996388044976728	1	3	mRNA 3'-splice site recognition	BP	13569	410
GO:0048858	0.101985422093468	0.929506383633128	30	540	cell projection morphogenesis	BP	13569	410
GO:0014733	0.10199078815836	0.984303820391624	2	14	regulation of skeletal muscle adaptation	BP	13569	410
GO:0072511	0.102220470666891	0.935833709661537	19	408	divalent inorganic cation transport	BP	13569	410
GO:0051350	0.1023955164228	0.983742287589275	2	19	negative regulation of lyase activity	BP	13569	410
GO:0071211	0.102409303721732	0.996343889115046	1	3	protein targeting to vacuole involved in autophagy	BP	13569	410
GO:0021766	0.10256759935578	0.95479520347214	7	107	hippocampus development	BP	13569	410
GO:0001702	0.10257498562151	0.975030309462159	3	25	gastrulation with mouth forming second	BP	13569	410
GO:0046881	0.102607942119836	0.99632934106765	1	3	positive regulation of follicle-stimulating hormone secretion	BP	13569	410
GO:0051985	0.102661147346875	0.974555083312859	3	33	negative regulation of chromosome segregation	BP	13569	410
GO:1901031	0.102936818335062	0.974217927907558	3	40	regulation of response to reactive oxygen species	BP	13569	410
GO:0050885	0.102936955938761	0.962582131490928	5	55	neuromuscular process controlling balance	BP	13569	410
GO:0043550	0.103037313085535	0.967684663960927	4	45	regulation of lipid kinase activity	BP	13569	410
GO:0009166	0.103488148172322	0.97394221669973	3	43	nucleotide catabolic process	BP	13569	410
GO:0042992	0.103530424707048	0.974247217052856	3	33	negative regulation of transcription factor import into nucleus	BP	13569	410
GO:0021575	0.103556680636923	0.967609444951926	4	41	hindbrain morphogenesis	BP	13569	410
GO:0071926	0.103594234123027	0.996256656954106	1	3	endocannabinoid signaling pathway	BP	13569	410
GO:0140056	0.103615992104908	0.967173545360939	4	55	organelle localization by membrane tethering	BP	13569	410
GO:0032273	0.103654517422296	0.957572980715406	6	97	positive regulation of protein polymerization	BP	13569	410
GO:0060306	0.103763957338077	0.97441488080632	3	28	regulation of membrane repolarization	BP	13569	410
GO:0099543	0.103822810890053	0.997162537278705	1	2	trans-synaptic signaling by soluble gas	BP	13569	410
GO:0099548	0.103822810890053	0.997162537278705	1	2	trans-synaptic signaling by nitric oxide	BP	13569	410
GO:0050857	0.103848550549323	0.983449040924593	2	18	positive regulation of antigen receptor-mediated signaling pathway	BP	13569	410
GO:0016573	0.103863842998219	0.951163712054857	8	126	histone acetylation	BP	13569	410
GO:0000429	0.104394167057029	0.996197156672867	1	3	carbon catabolite regulation of transcription from RNA polymerase II promoter	BP	13569	410
GO:0000436	0.104394167057029	0.996197156672867	1	3	carbon catabolite activation of transcription from RNA polymerase II promoter	BP	13569	410
GO:2000474	0.1044196958054	0.996195249688641	1	3	regulation of opioid receptor signaling pathway	BP	13569	410
GO:0050859	0.104558848635537	0.995721079154341	1	4	negative regulation of B cell receptor signaling pathway	BP	13569	410
GO:0014735	0.104629188356982	0.997117024854899	1	2	regulation of muscle atrophy	BP	13569	410
GO:0014736	0.104629188356982	0.997117024854899	1	2	negative regulation of muscle atrophy	BP	13569	410
GO:0021860	0.104696729735733	0.984148361288114	2	11	pyramidal neuron development	BP	13569	410
GO:0010513	0.10501596106116	0.995682692872671	1	4	positive regulation of phosphatidylinositol biosynthetic process	BP	13569	410
GO:0098953	0.105108725049243	0.995674881042232	1	4	receptor diffusion trapping	BP	13569	410
GO:0098970	0.105108725049243	0.995674881042232	1	4	postsynaptic neurotransmitter receptor diffusion trapping	BP	13569	410
GO:0099628	0.105108725049243	0.995674881042232	1	4	neurotransmitter receptor diffusion trapping	BP	13569	410
GO:1901160	0.105222834311206	0.983386052691241	2	15	primary amino compound metabolic process	BP	13569	410
GO:1904204	0.105380769014046	0.99707426044836	1	2	regulation of skeletal muscle hypertrophy	BP	13569	410
GO:0043500	0.105500952297996	0.956626270016826	6	96	muscle adaptation	BP	13569	410
GO:0010046	0.105933800077461	0.995605074270688	1	4	response to mycotoxin	BP	13569	410
GO:0036394	0.106432892412486	0.99604328209021	1	3	amylase secretion	BP	13569	410
GO:1990502	0.106435538384249	0.997013683041421	1	2	dense core granule maturation	BP	13569	410
GO:0006171	0.106802902637568	0.95583645125617	6	107	cAMP biosynthetic process	BP	13569	410
GO:0086011	0.107017843547855	0.982825063254456	2	16	membrane repolarization during action potential	BP	13569	410
GO:0031397	0.107293559576344	0.965472182770914	4	61	negative regulation of protein ubiquitination	BP	13569	410
GO:0042982	0.10753979741491	0.972588545070377	3	39	amyloid precursor protein metabolic process	BP	13569	410
GO:0086073	0.107675073220919	0.996941654247287	1	2	bundle of His cell-Purkinje myocyte adhesion involved in cell communication	BP	13569	410
GO:0009117	0.107725783382108	0.930926442152532	20	546	nucleotide metabolic process	BP	13569	410
GO:0010288	0.107790961364851	0.972529360557573	3	38	response to lead ion	BP	13569	410
GO:1902035	0.107976527100889	0.995429723541355	1	4	positive regulation of hematopoietic stem cell proliferation	BP	13569	410
GO:0045662	0.108112065091764	0.982095542451404	2	22	negative regulation of myoblast differentiation	BP	13569	410
GO:0014015	0.108177060348303	0.959794764402698	5	67	positive regulation of gliogenesis	BP	13569	410
GO:0018209	0.108201432448504	0.937070633075846	14	259	peptidyl-serine modification	BP	13569	410
GO:1904667	0.108373874562259	0.994653251490351	1	8	negative regulation of ubiquitin protein ligase activity	BP	13569	410
GO:0034762	0.108388280118282	0.930629620539876	20	404	regulation of transmembrane transport	BP	13569	410
GO:1901880	0.108516440214501	0.959865899027622	5	57	negative regulation of protein depolymerization	BP	13569	410
GO:0071230	0.108558776196276	0.955287691728825	6	78	cellular response to amino acid stimulus	BP	13569	410
GO:0000278	0.10867712706398	0.924717559974286	29	651	mitotic cell cycle	BP	13569	410
GO:0007613	0.108856793107562	0.948300269138337	8	124	memory	BP	13569	410
GO:0042749	0.108880557151939	0.981605910988336	2	29	regulation of circadian sleep/wake cycle	BP	13569	410
GO:2000696	0.108973728020342	0.98213826718347	2	18	regulation of epithelial cell differentiation involved in kidney development	BP	13569	410
GO:0072683	0.109013967717533	0.995038101914607	1	5	T cell extravasation	BP	13569	410
GO:0045597	0.109094861141297	0.921151813470791	37	854	positive regulation of cell differentiation	BP	13569	410
GO:0055021	0.109217045369282	0.964759108868432	4	55	regulation of cardiac muscle tissue growth	BP	13569	410
GO:0042078	0.109410314501577	0.99581278438976	1	3	germ-line stem cell division	BP	13569	410
GO:0048133	0.109410314501577	0.99581278438976	1	3	male germ-line stem cell asymmetric division	BP	13569	410
GO:0098728	0.109410314501577	0.99581278438976	1	3	germline stem cell asymmetric division	BP	13569	410
GO:0003015	0.10943400229966	0.942960336799343	10	182	heart process	BP	13569	410
GO:0042307	0.109646484281086	0.954574824698598	6	87	positive regulation of protein import into nucleus	BP	13569	410
GO:0032278	0.110260625814725	0.995229387122524	1	4	positive regulation of gonadotropin secretion	BP	13569	410
GO:2000112	0.110324011964402	0.910796737330601	96	2554	regulation of cellular macromolecule biosynthetic process	BP	13569	410
GO:0046878	0.110452147402485	0.994903131245202	1	5	positive regulation of saliva secretion	BP	13569	410
GO:0055023	0.110457912766451	0.971798731926883	3	32	positive regulation of cardiac muscle tissue growth	BP	13569	410
GO:0045598	0.110957245563447	0.95374458430048	6	98	regulation of fat cell differentiation	BP	13569	410
GO:1904000	0.111331410901688	0.995660411472554	1	3	positive regulation of eating behavior	BP	13569	410
GO:0051349	0.111463231957105	0.971117017712947	3	40	positive regulation of lyase activity	BP	13569	410
GO:0042791	0.111683487676312	0.996702491988466	1	2	5S class rRNA transcription from RNA polymerase III type 1 promoter	BP	13569	410
GO:0090329	0.11198116500826	0.971104837263224	3	35	regulation of DNA-dependent DNA replication	BP	13569	410
GO:0043201	0.112046994051501	0.982345203437867	2	11	response to leucine	BP	13569	410
GO:0015800	0.1121439534997	0.981503274509022	2	16	acidic amino acid transport	BP	13569	410
GO:0045039	0.112311656761731	0.994361829023654	1	7	protein import into mitochondrial inner membrane	BP	13569	410
GO:0010614	0.112529137785993	0.981050531393391	2	20	negative regulation of cardiac muscle hypertrophy	BP	13569	410
GO:0018393	0.112736760619807	0.945993078638189	8	129	internal peptidyl-lysine acetylation	BP	13569	410
GO:1904591	0.1128305851183	0.952882129373477	6	88	positive regulation of protein import	BP	13569	410
GO:0051642	0.112933981421023	0.97143407435615	3	24	centrosome localization	BP	13569	410
GO:0044107	0.112948651124621	0.994664325039556	1	5	cellular alcohol metabolic process	BP	13569	410
GO:0044108	0.112948651124621	0.994664325039556	1	5	cellular alcohol biosynthetic process	BP	13569	410
GO:0000245	0.113206854185293	0.970408526024235	3	42	spliceosomal complex assembly	BP	13569	410
GO:0019637	0.113271612388752	0.920135589010807	31	855	organophosphate metabolic process	BP	13569	410
GO:0072176	0.113395757388471	0.981294639396676	2	15	nephric duct development	BP	13569	410
GO:0007597	0.114114388259854	0.99543457951116	1	3	blood coagulation, intrinsic pathway	BP	13569	410
GO:0050802	0.114425580633551	0.980039756604748	2	31	circadian sleep/wake cycle, sleep	BP	13569	410
GO:0045646	0.114815126069297	0.970011434462307	3	36	regulation of erythrocyte differentiation	BP	13569	410
GO:0097156	0.114840849230304	0.996507369873429	1	2	fasciculation of motor neuron axon	BP	13569	410
GO:1902412	0.114869266503021	0.995372280003777	1	3	regulation of mitotic cytokinesis	BP	13569	410
GO:0098884	0.115095471881914	0.996491374606618	1	2	postsynaptic neurotransmitter receptor internalization	BP	13569	410
GO:0016240	0.115134259576014	0.994786801683287	1	4	autophagosome membrane docking	BP	13569	410
GO:2000322	0.115138509677732	0.981564083198732	2	11	regulation of glucocorticoid receptor signaling pathway	BP	13569	410
GO:0097694	0.11544155755336	0.99646957137281	1	2	establishment of RNA localization to telomere	BP	13569	410
GO:0098914	0.115455072691725	0.994756942949999	1	4	membrane repolarization during atrial cardiac muscle cell action potential	BP	13569	410
GO:0000423	0.115536174942539	0.980499297617405	2	17	mitophagy	BP	13569	410
GO:0006753	0.115740227598171	0.925090212679065	20	552	nucleoside phosphate metabolic process	BP	13569	410
GO:1903286	0.116257575643682	0.994681859066308	1	4	regulation of potassium ion import	BP	13569	410
GO:0014065	0.116337701252442	0.94717944090771	7	104	phosphatidylinositol 3-kinase signaling	BP	13569	410
GO:0046984	0.116354628910019	0.994329253572676	1	5	regulation of hemoglobin biosynthetic process	BP	13569	410
GO:0061842	0.116832082428176	0.969917225824943	3	25	microtubule organizing center localization	BP	13569	410
GO:1902751	0.11710898588574	0.979978389689562	2	18	positive regulation of cell cycle G2/M phase transition	BP	13569	410
GO:0006308	0.117344981173697	0.979502181920397	2	24	DNA catabolic process	BP	13569	410
GO:0051336	0.117680478146751	0.913323302090944	40	926	regulation of hydrolase activity	BP	13569	410
GO:0021680	0.11785002498732	0.969454759294303	3	26	cerebellar Purkinje cell layer development	BP	13569	410
GO:0071580	0.117874236634235	0.99631428434254	1	2	regulation of zinc ion transmembrane transport	BP	13569	410
GO:0071582	0.117874236634235	0.99631428434254	1	2	negative regulation of zinc ion transport	BP	13569	410
GO:0071583	0.117874236634235	0.99631428434254	1	2	negative regulation of zinc ion transmembrane transport	BP	13569	410
GO:0021859	0.118196822629578	0.980538925618302	2	12	pyramidal neuron differentiation	BP	13569	410
GO:0006942	0.11844673328941	0.954712235570325	5	69	regulation of striated muscle contraction	BP	13569	410
GO:0006560	0.118539758457613	0.993576513662209	1	8	proline metabolic process	BP	13569	410
GO:0006469	0.118943036171755	0.936827206317904	10	217	negative regulation of protein kinase activity	BP	13569	410
GO:0007275	0.119027070174808	0.900715206396229	151	3999	multicellular organism development	BP	13569	410
GO:0050883	0.119035666124355	0.995020391981079	1	3	musculoskeletal movement, spinal reflex action	BP	13569	410
GO:0006887	0.119241593124785	0.930965430082984	13	276	exocytosis	BP	13569	410
GO:0003085	0.119383352333435	0.979187282863201	2	20	negative regulation of systemic arterial blood pressure	BP	13569	410
GO:0010035	0.119387191468218	0.91871384662947	25	625	response to inorganic substance	BP	13569	410
GO:1901991	0.119462739521606	0.949144341916186	6	103	negative regulation of mitotic cell cycle phase transition	BP	13569	410
GO:0060466	0.11955222257442	0.996205096194717	1	2	activation of meiosis involved in egg activation	BP	13569	410
GO:0002296	0.119566501054185	0.996204159790909	1	2	T-helper 1 cell lineage commitment	BP	13569	410
GO:0000902	0.119739537888272	0.911135671987622	42	824	cell morphogenesis	BP	13569	410
GO:2000810	0.119906559003578	0.9797095624121	2	14	regulation of bicellular tight junction assembly	BP	13569	410
GO:1902298	0.119919979427134	0.996180938894369	1	2	cell cycle DNA replication maintenance of fidelity	BP	13569	410
GO:1990426	0.119919979427134	0.996180938894369	1	2	mitotic recombination-dependent replication fork processing	BP	13569	410
GO:1990505	0.119919979427134	0.996180938894369	1	2	mitotic DNA replication maintenance of fidelity	BP	13569	410
GO:0002768	0.119959922823682	0.944860690198193	7	130	immune response-regulating cell surface receptor signaling pathway	BP	13569	410
GO:0051584	0.120025362074999	0.993713177347238	1	6	regulation of dopamine uptake involved in synaptic transmission	BP	13569	410
GO:0051940	0.120025362074999	0.993713177347238	1	6	regulation of catecholamine uptake involved in synaptic transmission	BP	13569	410
GO:0036481	0.120327190488057	0.993680706332307	1	6	intrinsic apoptotic signaling pathway in response to hydrogen peroxide	BP	13569	410
GO:0046340	0.120419816396591	0.996147974442248	1	2	diacylglycerol catabolic process	BP	13569	410
GO:0035305	0.120772426951413	0.953592405018441	5	67	negative regulation of dephosphorylation	BP	13569	410
GO:0086042	0.121423041503628	0.994812601125562	1	3	cardiac muscle cell-cardiac muscle cell adhesion	BP	13569	410
GO:0043060	0.121443614839793	0.996079982641818	1	2	meiotic metaphase I plate congression	BP	13569	410
GO:1903672	0.12153097270599	0.978671990246353	2	19	positive regulation of sprouting angiogenesis	BP	13569	410
GO:0014741	0.121745978982939	0.978386865599805	2	22	negative regulation of muscle hypertrophy	BP	13569	410
GO:0090269	0.121873395456439	0.993763506116763	1	5	fibroblast growth factor production	BP	13569	410
GO:0090270	0.121873395456439	0.993763506116763	1	5	regulation of fibroblast growth factor production	BP	13569	410
GO:0034766	0.122245020413941	0.952606024971102	5	80	negative regulation of ion transmembrane transport	BP	13569	410
GO:0051898	0.122298265563057	0.967171645466945	3	36	negative regulation of protein kinase B signaling	BP	13569	410
GO:1905208	0.122371190846735	0.978634581669807	2	17	negative regulation of cardiocyte differentiation	BP	13569	410
GO:0018210	0.1223994639047	0.943669405080392	7	109	peptidyl-threonine modification	BP	13569	410
GO:0032104	0.122489944761428	0.978114490326558	2	23	regulation of response to extracellular stimulus	BP	13569	410
GO:0032107	0.122489944761428	0.978114490326558	2	23	regulation of response to nutrient levels	BP	13569	410
GO:0010332	0.122981393469981	0.95841942993347	4	64	response to gamma radiation	BP	13569	410
GO:0070640	0.123036929570029	0.993640608578715	1	5	vitamin D3 metabolic process	BP	13569	410
GO:0072361	0.123132101575311	0.994661082683083	1	3	regulation of glycolytic process by regulation of transcription from RNA polymerase II promoter	BP	13569	410
GO:0098679	0.123132101575311	0.994661082683083	1	3	regulation of carbohydrate catabolic process by regulation of transcription from RNA polymerase II promoter	BP	13569	410
GO:0030833	0.123306853684561	0.943019813449658	7	121	regulation of actin filament polymerization	BP	13569	410
GO:0002182	0.123519742853247	0.99358924046883	1	5	cytoplasmic translational elongation	BP	13569	410
GO:1900247	0.123519742853247	0.99358924046883	1	5	regulation of cytoplasmic translational elongation	BP	13569	410
GO:0035811	0.123831411013301	0.993555965298833	1	5	negative regulation of urine volume	BP	13569	410
GO:0015015	0.123907910038518	0.99393774699962	1	4	heparan sulfate proteoglycan biosynthetic process, enzymatic modification	BP	13569	410
GO:0001923	0.123968489519398	0.994586088524156	1	3	B-1 B cell differentiation	BP	13569	410
GO:0002337	0.123968489519398	0.994586088524156	1	3	B-1a B cell differentiation	BP	13569	410
GO:0098780	0.124277514522643	0.978102567446603	2	17	response to mitochondrial depolarisation	BP	13569	410
GO:0050858	0.124300937187815	0.977808469038472	2	20	negative regulation of antigen receptor-mediated signaling pathway	BP	13569	410
GO:0030307	0.124380311125785	0.93607393288582	9	159	positive regulation of cell growth	BP	13569	410
GO:0006661	0.124409171998936	0.957971655210303	4	55	phosphatidylinositol biosynthetic process	BP	13569	410
GO:0051013	0.124436208751403	0.993884460863272	1	4	microtubule severing	BP	13569	410
GO:0032990	0.124630341798714	0.911995154689197	30	561	cell part morphogenesis	BP	13569	410
GO:0001757	0.124856836032989	0.994505827547616	1	3	somite specification	BP	13569	410
GO:0034248	0.125194331509443	0.925310976645175	14	308	regulation of cellular amide metabolic process	BP	13569	410
GO:0006475	0.12550393213031	0.938361412256432	8	134	internal protein amino acid acetylation	BP	13569	410
GO:0033026	0.125506365197026	0.994446746557034	1	3	negative regulation of mast cell apoptotic process	BP	13569	410
GO:0097338	0.125761659088019	0.993749685177858	1	4	response to clozapine	BP	13569	410
GO:0007626	0.125822364015107	0.928482942026513	12	203	locomotory behavior	BP	13569	410
GO:0046836	0.126466781926315	0.994358772231201	1	3	glycolipid transport	BP	13569	410
GO:0051248	0.126684846232425	0.908297149287751	34	867	negative regulation of protein metabolic process	BP	13569	410
GO:0060251	0.126996778221601	0.965553445914056	3	32	regulation of glial cell proliferation	BP	13569	410
GO:0034205	0.12702170966421	0.977030659805855	2	20	amyloid-beta formation	BP	13569	410
GO:0051196	0.127292554795926	0.9649614928263	3	43	regulation of coenzyme metabolic process	BP	13569	410
GO:0048534	0.127523210268972	0.911239014652987	27	656	hematopoietic or lymphoid organ development	BP	13569	410
GO:0060011	0.127536292923291	0.993153443469083	1	5	Sertoli cell proliferation	BP	13569	410
GO:0015672	0.127951996211394	0.916236743840456	20	442	monovalent inorganic cation transport	BP	13569	410
GO:0099039	0.128024836900714	0.995627704279444	1	2	sphingolipid translocation	BP	13569	410
GO:1901798	0.128294460931672	0.976509265762881	2	22	positive regulation of signal transduction by p53 class mediator	BP	13569	410
GO:0035641	0.128869817701755	0.977072550647754	2	15	locomotory exploration behavior	BP	13569	410
GO:0002040	0.128976494786129	0.949361786008236	5	70	sprouting angiogenesis	BP	13569	410
GO:0048488	0.128983669050031	0.964359160645038	3	41	synaptic vesicle endocytosis	BP	13569	410
GO:0022037	0.129357488616763	0.936131630428766	8	124	metencephalon development	BP	13569	410
GO:0051056	0.129393972799868	0.924389304551072	13	200	regulation of small GTPase mediated signal transduction	BP	13569	410
GO:1904262	0.129530779478933	0.977478761842085	2	12	negative regulation of TORC1 signaling	BP	13569	410
GO:1904036	0.129683826575558	0.964387221614503	3	34	negative regulation of epithelial cell apoptotic process	BP	13569	410
GO:1904424	0.129730468080183	0.976681056160211	2	16	regulation of GTP binding	BP	13569	410
GO:0030182	0.129771610869581	0.899753659619105	54	1187	neuron differentiation	BP	13569	410
GO:0010389	0.129786507872236	0.955382725862817	4	59	regulation of G2/M transition of mitotic cell cycle	BP	13569	410
GO:0051193	0.1298410217293	0.963917475210472	3	44	regulation of cofactor metabolic process	BP	13569	410
GO:0007417	0.130192048556394	0.90257461086456	42	930	central nervous system development	BP	13569	410
GO:0030817	0.130206263649503	0.948309993883109	5	96	regulation of cAMP biosynthetic process	BP	13569	410
GO:0032970	0.130293151539535	0.920395535425636	15	290	regulation of actin filament-based process	BP	13569	410
GO:0048588	0.130364069749782	0.925466370481735	12	197	developmental cell growth	BP	13569	410
GO:0006383	0.130412798198362	0.963951799838623	3	37	transcription from RNA polymerase III promoter	BP	13569	410
GO:0018394	0.130545756364396	0.935280331033306	8	137	peptidyl-lysine acetylation	BP	13569	410
GO:0010511	0.130994628688167	0.992476334942954	1	6	regulation of phosphatidylinositol biosynthetic process	BP	13569	410
GO:0009991	0.131004873634347	0.911312623637377	23	562	response to extracellular stimulus	BP	13569	410
GO:1904373	0.131166157119784	0.993184008939507	1	4	response to kainic acid	BP	13569	410
GO:0051348	0.131179035108157	0.926604843336442	11	256	negative regulation of transferase activity	BP	13569	410
GO:0051051	0.131392919366973	0.914593469564621	19	465	negative regulation of transport	BP	13569	410
GO:0032070	0.131845102729398	0.992375538537855	1	6	regulation of deoxyribonuclease activity	BP	13569	410
GO:1901362	0.132105894795718	0.891518480442454	102	2821	organic cyclic compound biosynthetic process	BP	13569	410
GO:0007206	0.132244580882789	0.995323767110822	1	2	phospholipase C-activating G-protein coupled glutamate receptor signaling pathway	BP	13569	410
GO:0010634	0.132273168154129	0.942176374391163	6	98	positive regulation of epithelial cell migration	BP	13569	410
GO:0071478	0.132428219497557	0.937611976075584	7	132	cellular response to radiation	BP	13569	410
GO:0051890	0.132439415849101	0.993795141648984	1	3	regulation of cardioblast differentiation	BP	13569	410
GO:0023056	0.132503092844665	0.897846614159881	52	1351	positive regulation of signaling	BP	13569	410
GO:0048015	0.132555262167501	0.934132131425919	8	129	phosphatidylinositol-mediated signaling	BP	13569	410
GO:0031396	0.132566761910308	0.933817458019682	8	168	regulation of protein ubiquitination	BP	13569	410
GO:0022410	0.132650946302943	0.974693851045537	2	33	circadian sleep/wake cycle process	BP	13569	410
GO:0003323	0.132714262110869	0.975686188167603	2	17	type B pancreatic cell development	BP	13569	410
GO:0031667	0.132745138828177	0.910803128267779	22	536	response to nutrient levels	BP	13569	410
GO:0002159	0.132888824203609	0.993751574577308	1	3	desmosome assembly	BP	13569	410
GO:0050774	0.133445082700794	0.97535330090563	2	18	negative regulation of dendrite morphogenesis	BP	13569	410
GO:0043242	0.133464075841861	0.947282381077803	5	61	negative regulation of protein complex disassembly	BP	13569	410
GO:0051311	0.133537201722095	0.993688432445474	1	3	meiotic metaphase plate congression	BP	13569	410
GO:0050806	0.133611983819817	0.930302711759853	9	156	positive regulation of synaptic transmission	BP	13569	410
GO:0048259	0.133677006365288	0.946750149175082	5	79	regulation of receptor-mediated endocytosis	BP	13569	410
GO:0007215	0.133764067904601	0.941743592967415	6	76	glutamate receptor signaling pathway	BP	13569	410
GO:0051303	0.134192829790702	0.953239973229843	4	62	establishment of chromosome localization	BP	13569	410
GO:0008292	0.134413370291011	0.993602568982973	1	3	acetylcholine biosynthetic process	BP	13569	410
GO:1900620	0.134413370291011	0.993602568982973	1	3	acetate ester biosynthetic process	BP	13569	410
GO:0001560	0.134448340271682	0.995160672182073	1	2	regulation of cell growth by extracellular stimulus	BP	13569	410
GO:0060147	0.134536294370913	0.962572214713344	3	32	regulation of posttranscriptional gene silencing	BP	13569	410
GO:0060966	0.134536294370913	0.962572214713344	3	32	regulation of gene silencing by RNA	BP	13569	410
GO:0007529	0.134751676896035	0.993569249721175	1	3	establishment of synaptic specificity at neuromuscular junction	BP	13569	410
GO:0072106	0.134858762317796	0.992782539793504	1	4	regulation of ureteric bud formation	BP	13569	410
GO:0072107	0.134858762317796	0.992782539793504	1	4	positive regulation of ureteric bud formation	BP	13569	410
GO:1905278	0.134858762317796	0.992782539793504	1	4	positive regulation of epithelial tube formation	BP	13569	410
GO:0009758	0.135072589828996	0.99353755818793	1	3	carbohydrate utilization	BP	13569	410
GO:0060022	0.135290983933126	0.9927347492907	1	4	hard palate development	BP	13569	410
GO:1902991	0.135300836669627	0.974695863225403	2	19	regulation of amyloid precursor protein catabolic process	BP	13569	410
GO:0045839	0.135313784689323	0.961896852138342	3	39	negative regulation of mitotic nuclear division	BP	13569	410
GO:0014821	0.135410654217404	0.974327008891748	2	23	phasic smooth muscle contraction	BP	13569	410
GO:0007218	0.135622563795155	0.952149425232329	4	87	neuropeptide signaling pathway	BP	13569	410
GO:0018130	0.13574530240503	0.888578663271605	99	2719	heterocycle biosynthetic process	BP	13569	410
GO:0031394	0.13590018169623	0.991885171448846	1	6	positive regulation of prostaglandin biosynthetic process	BP	13569	410
GO:2001280	0.13590018169623	0.991885171448846	1	6	positive regulation of unsaturated fatty acid biosynthetic process	BP	13569	410
GO:0048522	0.135916997366781	0.886055186319442	143	4011	positive regulation of cellular process	BP	13569	410
GO:0008064	0.136145140079292	0.931842477188873	8	138	regulation of actin polymerization or depolymerization	BP	13569	410
GO:0030832	0.136145140079292	0.931842477188873	8	138	regulation of actin filament length	BP	13569	410
GO:0051147	0.136755445597188	0.931318927380766	8	156	regulation of muscle cell differentiation	BP	13569	410
GO:0033058	0.137104224496364	0.993334994662992	1	3	directional locomotion	BP	13569	410
GO:0055086	0.137257445952247	0.908172190622122	21	593	nucleobase-containing small molecule metabolic process	BP	13569	410
GO:0031281	0.13750131515763	0.960924441333442	3	41	positive regulation of cyclase activity	BP	13569	410
GO:0043200	0.137540886950773	0.930903017202886	8	147	response to amino acid	BP	13569	410
GO:0015850	0.137703351836986	0.92744253173685	9	197	organic hydroxy compound transport	BP	13569	410
GO:0019919	0.137737255748425	0.991657689107779	1	6	peptidyl-arginine methylation, to asymmetrical-dimethyl arginine	BP	13569	410
GO:0042787	0.137763235987073	0.934634600171639	7	115	protein ubiquitination involved in ubiquitin-dependent protein catabolic process	BP	13569	410
GO:0034333	0.137912640314135	0.944820214668834	5	66	adherens junction assembly	BP	13569	410
GO:0051173	0.137923888312387	0.88777430647597	87	2368	positive regulation of nitrogen compound metabolic process	BP	13569	410
GO:0051455	0.138043102215926	0.99488816942199	1	2	attachment of spindle microtubules to kinetochore involved in homologous chromosome segregation	BP	13569	410
GO:0035722	0.13826212800618	0.993218051544627	1	3	interleukin-12-mediated signaling pathway	BP	13569	410
GO:0071349	0.13826212800618	0.993218051544627	1	3	cellular response to interleukin-12	BP	13569	410
GO:0071579	0.138481992920476	0.993195723349116	1	3	regulation of zinc ion transport	BP	13569	410
GO:0015992	0.138643990886714	0.943695222047087	5	114	proton transport	BP	13569	410
GO:0034763	0.138840826569716	0.943951715666598	5	84	negative regulation of transmembrane transport	BP	13569	410
GO:0006351	0.139152668262512	0.886822196303396	86	2277	transcription, DNA-templated	BP	13569	410
GO:0010766	0.139448234765021	0.973992703750015	2	15	negative regulation of sodium ion transport	BP	13569	410
GO:1905031	0.13970562852224	0.993070740985275	1	3	regulation of membrane repolarization during cardiac muscle cell action potential	BP	13569	410
GO:0048017	0.139940730252938	0.929577960008291	8	130	inositol lipid-mediated signaling	BP	13569	410
GO:0030029	0.139969566201097	0.901654925961188	27	557	actin filament-based process	BP	13569	410
GO:1903670	0.140140407821909	0.960067168865803	3	36	regulation of sprouting angiogenesis	BP	13569	410
GO:0042488	0.140318204210917	0.992166548461068	1	4	positive regulation of odontogenesis of dentin-containing tooth	BP	13569	410
GO:1901989	0.140358110436932	0.95029397139406	4	62	positive regulation of cell cycle phase transition	BP	13569	410
GO:0016043	0.140460102263804	0.881461774057431	164	4470	cellular component organization	BP	13569	410
GO:0031065	0.140512995488628	0.97323527561554	2	18	positive regulation of histone deacetylation	BP	13569	410
GO:0090325	0.140702431021616	0.991283474277551	1	6	regulation of locomotion involved in locomotory behavior	BP	13569	410
GO:0014022	0.14094106398836	0.992943318301698	1	3	neural plate elongation	BP	13569	410
GO:0022007	0.14094106398836	0.992943318301698	1	3	convergent extension involved in neural plate elongation	BP	13569	410
GO:0002691	0.141122805116311	0.972653530059276	2	22	regulation of cellular extravasation	BP	13569	410
GO:0021698	0.141243085658532	0.994638815982356	1	2	cerebellar cortex structural organization	BP	13569	410
GO:0086004	0.141269544790277	0.9599848525879	3	30	regulation of cardiac muscle cell contraction	BP	13569	410
GO:0036353	0.141278748772652	0.990969430162048	1	7	histone H2A-K119 monoubiquitination	BP	13569	410
GO:0006818	0.141374819275143	0.942229166059726	5	115	hydrogen transport	BP	13569	410
GO:0032784	0.141518595683192	0.959353274778804	3	39	regulation of DNA-templated transcription, elongation	BP	13569	410
GO:0032845	0.1416825915127	0.924954685657561	9	185	negative regulation of homeostatic process	BP	13569	410
GO:0000910	0.141695302115209	0.936949515425801	6	93	cytokinesis	BP	13569	410
GO:1901988	0.142018189305472	0.936529168707974	6	110	negative regulation of cell cycle phase transition	BP	13569	410
GO:1900262	0.142116189680726	0.990858808435977	1	7	regulation of DNA-directed DNA polymerase activity	BP	13569	410
GO:1900264	0.142116189680726	0.990858808435977	1	7	positive regulation of DNA-directed DNA polymerase activity	BP	13569	410
GO:0016202	0.142209784893009	0.931829666420373	7	129	regulation of striated muscle tissue development	BP	13569	410
GO:0051126	0.142250899524647	0.990840947238345	1	7	negative regulation of actin nucleation	BP	13569	410
GO:0060421	0.142622929109183	0.959155680350636	3	34	positive regulation of heart growth	BP	13569	410
GO:0071480	0.14265570645541	0.971902037042101	2	26	cellular response to gamma radiation	BP	13569	410
GO:0032502	0.142728236457599	0.879327840870605	170	4647	developmental process	BP	13569	410
GO:0010460	0.142967288656153	0.97200173364558	2	23	positive regulation of heart rate	BP	13569	410
GO:0048643	0.143031652391781	0.972145975883864	2	21	positive regulation of skeletal muscle tissue development	BP	13569	410
GO:0006937	0.143121074017536	0.931253571867249	7	132	regulation of muscle contraction	BP	13569	410
GO:0072673	0.143187166783372	0.972415738085651	2	18	lamellipodium morphogenesis	BP	13569	410
GO:0001827	0.143345028650802	0.994471533934686	1	2	inner cell mass cell fate commitment	BP	13569	410
GO:0043951	0.143434535731886	0.990683213143132	1	7	negative regulation of cAMP-mediated signaling	BP	13569	410
GO:0051282	0.143486591314889	0.935806180825823	6	101	regulation of sequestering of calcium ion	BP	13569	410
GO:0035621	0.143524513295456	0.994457121037557	1	2	ER to Golgi ceramide transport	BP	13569	410
GO:0019438	0.143650392691375	0.881671544006583	99	2726	aromatic compound biosynthetic process	BP	13569	410
GO:0034654	0.143679930265659	0.881816074942372	97	2663	nucleobase-containing compound biosynthetic process	BP	13569	410
GO:0033962	0.144283142621915	0.972533545703597	2	15	cytoplasmic mRNA processing body assembly	BP	13569	410
GO:0043086	0.144604499789861	0.900851699628893	23	595	negative regulation of catalytic activity	BP	13569	410
GO:2000002	0.144638419756227	0.991127027925194	1	5	negative regulation of DNA damage checkpoint	BP	13569	410
GO:1903978	0.145042933556114	0.992511321195738	1	3	regulation of microglial cell activation	BP	13569	410
GO:0045935	0.145149192416028	0.886529432219903	55	1443	positive regulation of nucleobase-containing compound metabolic process	BP	13569	410
GO:0006165	0.145466236473448	0.947559401734871	4	74	nucleoside diphosphate phosphorylation	BP	13569	410
GO:0002085	0.145516751624272	0.992460532961636	1	3	inhibition of neuroepithelial cell differentiation	BP	13569	410
GO:0045608	0.145516751624272	0.992460532961636	1	3	negative regulation of auditory receptor cell differentiation	BP	13569	410
GO:0006471	0.145648329662907	0.971237911886556	2	22	protein ADP-ribosylation	BP	13569	410
GO:2000463	0.146344811376182	0.957973889015099	3	29	positive regulation of excitatory postsynaptic potential	BP	13569	410
GO:0007264	0.146867328072402	0.903252822653232	19	368	small GTPase mediated signal transduction	BP	13569	410
GO:0010769	0.146882990413831	0.907197860716822	16	269	regulation of cell morphogenesis involved in differentiation	BP	13569	410
GO:0031117	0.147191761919156	0.990800484964034	1	5	positive regulation of microtubule depolymerization	BP	13569	410
GO:0032074	0.147220228836359	0.990430186054999	1	6	negative regulation of nuclease activity	BP	13569	410
GO:0071425	0.147308461067485	0.970900542961026	2	20	hematopoietic stem cell proliferation	BP	13569	410
GO:1902618	0.147338043107148	0.992263593951473	1	3	cellular response to fluoride	BP	13569	410
GO:0043470	0.147834263948654	0.95649874886107	3	44	regulation of carbohydrate catabolic process	BP	13569	410
GO:0086091	0.148271345530258	0.957360880241566	3	27	regulation of heart rate by cardiac conduction	BP	13569	410
GO:0007569	0.148294635512426	0.938908799352892	5	83	cell aging	BP	13569	410
GO:0002262	0.148571587145033	0.927959059927304	7	132	myeloid cell homeostasis	BP	13569	410
GO:0050000	0.148807192521954	0.94614593209629	4	63	chromosome localization	BP	13569	410
GO:0060633	0.148847723881609	0.990585339948737	1	5	negative regulation of transcription initiation from RNA polymerase II promoter	BP	13569	410
GO:2000143	0.148847723881609	0.990585339948737	1	5	negative regulation of DNA-templated transcription, initiation	BP	13569	410
GO:0010562	0.14890327662834	0.889062477833201	37	937	positive regulation of phosphorus metabolic process	BP	13569	410
GO:0045937	0.14890327662834	0.889062477833201	37	937	positive regulation of phosphate metabolic process	BP	13569	410
GO:1903321	0.149397295291513	0.945695023025672	4	70	negative regulation of protein modification by small protein conjugation or removal	BP	13569	410
GO:0030042	0.149420032111668	0.946393038221135	4	47	actin filament depolymerization	BP	13569	410
GO:0034721	0.149893616225553	0.993932496011794	1	2	histone H3-K4 demethylation, trimethyl-H3-K4-specific	BP	13569	410
GO:0022406	0.150148461493414	0.945457217204923	4	64	membrane docking	BP	13569	410
GO:0000290	0.150174948757813	0.990029373679635	1	6	deadenylation-dependent decapping of nuclear-transcribed mRNA	BP	13569	410
GO:0048633	0.150198352066158	0.990026163993746	1	6	positive regulation of skeletal muscle tissue growth	BP	13569	410
GO:0002028	0.15034036929619	0.93787640432414	5	79	regulation of sodium ion transport	BP	13569	410
GO:0072368	0.150697726119124	0.993864431158961	1	2	regulation of lipid transport by negative regulation of transcription from RNA polymerase II promoter	BP	13569	410
GO:0048634	0.150902139851974	0.926539588909158	7	132	regulation of muscle organ development	BP	13569	410
GO:0097167	0.150992293280019	0.990884139511813	1	4	circadian regulation of translation	BP	13569	410
GO:0090427	0.15111928267107	0.990868256147007	1	4	activation of meiosis	BP	13569	410
GO:1902959	0.151210291407939	0.990856863998225	1	4	regulation of aspartic-type endopeptidase activity involved in amyloid precursor protein catabolic process	BP	13569	410
GO:1902961	0.151210291407939	0.990856863998225	1	4	positive regulation of aspartic-type endopeptidase activity involved in amyloid precursor protein catabolic process	BP	13569	410
GO:1905245	0.151210291407939	0.990856863998225	1	4	regulation of aspartic-type peptidase activity	BP	13569	410
GO:1905247	0.151210291407939	0.990856863998225	1	4	positive regulation of aspartic-type peptidase activity	BP	13569	410
GO:0048840	0.151325105593224	0.990258513590528	1	5	otolith development	BP	13569	410
GO:0009058	0.15156265753551	0.872384309436824	137	4091	biosynthetic process	BP	13569	410
GO:0035196	0.152159872265765	0.955147780339564	3	34	production of miRNAs involved in gene silencing by miRNA	BP	13569	410
GO:1901861	0.152198151415478	0.925747455842586	7	132	regulation of muscle tissue development	BP	13569	410
GO:0009893	0.152268765088727	0.874378514725227	96	2627	positive regulation of metabolic process	BP	13569	410
GO:0030071	0.152317530497225	0.954846951942338	3	38	regulation of mitotic metaphase/anaphase transition	BP	13569	410
GO:1901032	0.152359774428408	0.968848914183253	2	25	negative regulation of response to reactive oxygen species	BP	13569	410
GO:1903206	0.152359774428408	0.968848914183253	2	25	negative regulation of hydrogen peroxide-induced cell death	BP	13569	410
GO:0072523	0.152393098320719	0.954585509153007	3	43	purine-containing compound catabolic process	BP	13569	410
GO:1904426	0.152453066630631	0.991695876931552	1	3	positive regulation of GTP binding	BP	13569	410
GO:0006820	0.152625936160835	0.897634360694063	20	461	anion transport	BP	13569	410
GO:2000171	0.152728981945469	0.954904602960665	3	34	negative regulation of dendrite development	BP	13569	410
GO:0031647	0.152879525061646	0.917530776400667	9	212	regulation of protein stability	BP	13569	410
GO:0010575	0.153000782863295	0.969077177965452	2	20	positive regulation of vascular endothelial growth factor production	BP	13569	410
GO:1901576	0.153131170100336	0.871072995991648	135	4019	organic substance biosynthetic process	BP	13569	410
GO:0010522	0.153170165504907	0.936148692309325	5	89	regulation of calcium ion transport into cytosol	BP	13569	410
GO:0043179	0.153171090672125	0.99161445036176	1	3	rhythmic excitation	BP	13569	410
GO:0086014	0.153204403430791	0.970225194078374	2	13	atrial cardiac muscle cell action potential	BP	13569	410
GO:0086026	0.153204403430791	0.970225194078374	2	13	atrial cardiac muscle cell to AV node cell signaling	BP	13569	410
GO:0086066	0.153204403430791	0.970225194078374	2	13	atrial cardiac muscle cell to AV node cell communication	BP	13569	410
GO:0009891	0.153279871192358	0.879168866274407	57	1516	positive regulation of biosynthetic process	BP	13569	410
GO:0051208	0.153286157922753	0.930129542992169	6	102	sequestering of calcium ion	BP	13569	410
GO:0003321	0.153294108592617	0.989101590435556	1	8	positive regulation of blood pressure by epinephrine-norepinephrine	BP	13569	410
GO:0045632	0.15342572722211	0.990577194135942	1	4	negative regulation of mechanoreceptor differentiation	BP	13569	410
GO:2000981	0.15342572722211	0.990577194135942	1	4	negative regulation of inner ear receptor cell differentiation	BP	13569	410
GO:0050925	0.153643861866839	0.993611525485726	1	2	negative regulation of negative chemotaxis	BP	13569	410
GO:0002520	0.153711504850536	0.88999270372636	28	692	immune system development	BP	13569	410
GO:0060420	0.153819114236091	0.943766229820381	4	59	regulation of heart growth	BP	13569	410
GO:0006362	0.154136233342435	0.99150432504991	1	3	transcription elongation from RNA polymerase I promoter	BP	13569	410
GO:0015748	0.154553707375873	0.94334034773724	4	61	organophosphate ester transport	BP	13569	410
GO:0006357	0.154648770321074	0.878021784276137	57	1455	regulation of transcription from RNA polymerase II promoter	BP	13569	410
GO:0048167	0.154651879288805	0.91360639187247	10	187	regulation of synaptic plasticity	BP	13569	410
GO:0051316	0.154721716807242	0.991437142403739	1	3	attachment of spindle microtubules to kinetochore involved in meiotic chromosome segregation	BP	13569	410
GO:1900118	0.154882459143489	0.989083486222219	1	7	negative regulation of execution phase of apoptosis	BP	13569	410
GO:0045933	0.154928344626034	0.953337648349438	3	47	positive regulation of muscle contraction	BP	13569	410
GO:0048022	0.155251025217622	0.99137616010276	1	3	negative regulation of melanin biosynthetic process	BP	13569	410
GO:1900377	0.155251025217622	0.99137616010276	1	3	negative regulation of secondary metabolite biosynthetic process	BP	13569	410
GO:2001286	0.155377587126164	0.989711022866982	1	5	regulation of caveolin-mediated endocytosis	BP	13569	410
GO:0071877	0.155422215028207	0.989704904422326	1	5	regulation of adrenergic receptor signaling pathway	BP	13569	410
GO:1902099	0.155544367252472	0.953403049589012	3	39	regulation of metaphase/anaphase transition of cell cycle	BP	13569	410
GO:0061792	0.155833219505588	0.991308815179149	1	3	secretory granule maturation	BP	13569	410
GO:0006384	0.155903102747691	0.989227305645576	1	6	transcription initiation from RNA polymerase III promoter	BP	13569	410
GO:0019369	0.15594489466242	0.967473948699288	2	28	arachidonic acid metabolic process	BP	13569	410
GO:0048468	0.15603798560164	0.873579101565728	75	1792	cell development	BP	13569	410
GO:0070070	0.156082090793051	0.989614208728384	1	5	proton-transporting V-type ATPase complex assembly	BP	13569	410
GO:0070072	0.156082090793051	0.989614208728384	1	5	vacuolar proton-transporting V-type ATPase complex assembly	BP	13569	410
GO:0045991	0.156428910604567	0.990190856198754	1	4	carbon catabolite activation of transcription	BP	13569	410
GO:0048812	0.156469747287324	0.888020067785506	28	522	neuron projection morphogenesis	BP	13569	410
GO:1901292	0.156522827862227	0.952484222494504	3	52	nucleoside phosphate catabolic process	BP	13569	410
GO:0002335	0.156639900130888	0.967888071857005	2	20	mature B cell differentiation	BP	13569	410
GO:0006290	0.157365204374179	0.989436632726158	1	5	pyrimidine dimer repair	BP	13569	410
GO:0097659	0.157375704742764	0.87093850873233	86	2298	nucleic acid-templated transcription	BP	13569	410
GO:1903828	0.157723436765385	0.922307884530401	7	136	negative regulation of cellular protein localization	BP	13569	410
GO:0031328	0.157782903518302	0.875561554105158	56	1486	positive regulation of cellular biosynthetic process	BP	13569	410
GO:1904018	0.157934490167864	0.922157939352392	7	138	positive regulation of vasculature development	BP	13569	410
GO:0044249	0.158195371808515	0.866648913508201	133	3962	cellular biosynthetic process	BP	13569	410
GO:0071900	0.158320786049087	0.895691331026024	18	399	regulation of protein serine/threonine kinase activity	BP	13569	410
GO:1900149	0.158355442801229	0.993195494787467	1	2	positive regulation of Schwann cell migration	BP	13569	410
GO:0033673	0.158641072744568	0.910662910687676	10	231	negative regulation of kinase activity	BP	13569	410
GO:2001025	0.158651156899727	0.990978852523972	1	3	positive regulation of response to drug	BP	13569	410
GO:0048002	0.158669450148932	0.966071508322429	2	40	antigen processing and presentation of peptide antigen	BP	13569	410
GO:0030154	0.158673504414156	0.867187816065613	116	3045	cell differentiation	BP	13569	410
GO:0010556	0.158887479693307	0.868463091900723	97	2647	regulation of macromolecule biosynthetic process	BP	13569	410
GO:1902410	0.158999963362626	0.988779845534358	1	6	mitotic cytokinetic process	BP	13569	410
GO:0043279	0.159117352807195	0.917254290697556	8	152	response to alkaloid	BP	13569	410
GO:0070662	0.159257132583221	0.990907028648492	1	3	mast cell proliferation	BP	13569	410
GO:0070666	0.159257132583221	0.990907028648492	1	3	regulation of mast cell proliferation	BP	13569	410
GO:0070668	0.159257132583221	0.990907028648492	1	3	positive regulation of mast cell proliferation	BP	13569	410
GO:1904749	0.159435390807908	0.989146725767817	1	5	regulation of protein localization to nucleolus	BP	13569	410
GO:0035303	0.159470707938688	0.921368200272008	7	123	regulation of dephosphorylation	BP	13569	410
GO:0046449	0.159698689803022	0.989760726909329	1	4	creatinine metabolic process	BP	13569	410
GO:0042427	0.159991811253684	0.989721682627394	1	4	serotonin biosynthetic process	BP	13569	410
GO:1901162	0.159991811253684	0.989721682627394	1	4	primary amino compound biosynthetic process	BP	13569	410
GO:0010921	0.160135479256405	0.926237484834717	6	94	regulation of phosphatase activity	BP	13569	410
GO:0031860	0.160155130721815	0.989699893505308	1	4	telomeric 3' overhang formation	BP	13569	410
GO:1903725	0.16018449858078	0.940558428334695	4	59	regulation of phospholipid metabolic process	BP	13569	410
GO:0034250	0.160323924210118	0.925775578668993	6	118	positive regulation of cellular amide metabolic process	BP	13569	410
GO:0044092	0.160514780657836	0.882574551058818	31	841	negative regulation of molecular function	BP	13569	410
GO:0051302	0.160588096683134	0.92571813327943	6	110	regulation of cell division	BP	13569	410
GO:0060969	0.160717747600908	0.966799008683619	2	18	negative regulation of gene silencing	BP	13569	410
GO:0002757	0.160726546506661	0.909350900480242	10	210	immune response-activating signal transduction	BP	13569	410
GO:0008219	0.160796017216458	0.872491183268218	58	1642	cell death	BP	13569	410
GO:0034427	0.160845399749204	0.987963102376027	1	8	nuclear-transcribed mRNA catabolic process, exonucleolytic, 3'-5'	BP	13569	410
GO:0021679	0.16103949084909	0.990693987158909	1	3	cerebellar molecular layer development	BP	13569	410
GO:0044060	0.161054529218293	0.950449925784985	3	53	regulation of endocrine process	BP	13569	410
GO:0018894	0.161384781525242	0.987879467759978	1	8	dibenzo-p-dioxin metabolic process	BP	13569	410
GO:0008291	0.161668715007072	0.988829247308863	1	5	acetylcholine metabolic process	BP	13569	410
GO:1900619	0.161668715007072	0.988829247308863	1	5	acetate ester metabolic process	BP	13569	410
GO:1900015	0.161672930303011	0.965902352074987	2	23	regulation of cytokine production involved in inflammatory response	BP	13569	410
GO:0097709	0.161728737830365	0.988377481322281	1	6	connective tissue replacement	BP	13569	410
GO:0008306	0.162067357151981	0.925074539204916	6	95	associative learning	BP	13569	410
GO:0042368	0.162184979568297	0.987754821380049	1	8	vitamin D biosynthetic process	BP	13569	410
GO:0044087	0.162206717521761	0.880751227896398	32	716	regulation of cellular component biogenesis	BP	13569	410
GO:0050877	0.162268069326036	0.880109686998045	33	774	nervous system process	BP	13569	410
GO:1903626	0.162399789358249	0.988724253165162	1	5	positive regulation of DNA catabolic process	BP	13569	410
GO:0006538	0.162540885351067	0.988703928745502	1	5	glutamate catabolic process	BP	13569	410
GO:0051172	0.162639623546004	0.869286307980535	66	1770	negative regulation of nitrogen compound metabolic process	BP	13569	410
GO:0043516	0.162684056606194	0.965188651312456	2	28	regulation of DNA damage response, signal transduction by p53 class mediator	BP	13569	410
GO:0010647	0.162970452107299	0.872435623757613	51	1345	positive regulation of cell communication	BP	13569	410
GO:0090336	0.162985234418425	0.98863979321269	1	5	positive regulation of brown fat cell differentiation	BP	13569	410
GO:0045656	0.16312306606741	0.988619859506148	1	5	negative regulation of monocyte differentiation	BP	13569	410
GO:1902488	0.163215252332533	0.990430301689732	1	3	cholangiocyte apoptotic process	BP	13569	410
GO:1904192	0.163215252332533	0.990430301689732	1	3	regulation of cholangiocyte apoptotic process	BP	13569	410
GO:1904193	0.163215252332533	0.990430301689732	1	3	negative regulation of cholangiocyte apoptotic process	BP	13569	410
GO:0043467	0.163273304171943	0.930460493718389	5	94	regulation of generation of precursor metabolites and energy	BP	13569	410
GO:0002027	0.163393308115529	0.930589405188995	5	83	regulation of heart rate	BP	13569	410
GO:0061734	0.163463744639995	0.99039993246265	1	3	parkin-mediated stimulation of mitophagy in response to mitochondrial depolarization	BP	13569	410
GO:0031050	0.163636744414562	0.950087927154537	3	35	dsRNA fragmentation	BP	13569	410
GO:0070918	0.163636744414562	0.950087927154537	3	35	production of small RNA involved in gene silencing by RNA	BP	13569	410
GO:0000132	0.164025788897221	0.965302440362426	2	21	establishment of mitotic spindle orientation	BP	13569	410
GO:0042430	0.164067352567892	0.96499884255873	2	24	indole-containing compound metabolic process	BP	13569	410
GO:0001541	0.164113459073587	0.938349326112995	4	66	ovarian follicle development	BP	13569	410
GO:1903827	0.164213914144461	0.886579244062951	22	529	regulation of cellular protein localization	BP	13569	410
GO:0021696	0.164272474046929	0.950205422660529	3	30	cerebellar cortex morphogenesis	BP	13569	410
GO:2000727	0.16434128527935	0.964992862537401	2	23	positive regulation of cardiac muscle cell differentiation	BP	13569	410
GO:0036092	0.164376471824166	0.967369962878281	2	11	phosphatidylinositol-3-phosphate biosynthetic process	BP	13569	410
GO:0010876	0.164431024955188	0.899342048338065	13	283	lipid localization	BP	13569	410
GO:0032011	0.164531699111342	0.966317545123314	2	14	ARF protein signal transduction	BP	13569	410
GO:0032012	0.164531699111342	0.966317545123314	2	14	regulation of ARF protein signal transduction	BP	13569	410
GO:1901977	0.164564488986493	0.987951282204265	1	6	negative regulation of cell cycle checkpoint	BP	13569	410
GO:1990542	0.164576028137449	0.987036936076001	1	10	mitochondrial transmembrane transport	BP	13569	410
GO:0001828	0.164615525706705	0.990258487744492	1	3	inner cell mass cellular morphogenesis	BP	13569	410
GO:0007595	0.164640302785636	0.9384998392963	4	53	lactation	BP	13569	410
GO:0019219	0.164927096928456	0.862941580143022	99	2718	regulation of nucleobase-containing compound metabolic process	BP	13569	410
GO:0010519	0.164984912549779	0.988348750854492	1	5	negative regulation of phospholipase activity	BP	13569	410
GO:0035524	0.16509377780958	0.987870820319829	1	6	proline transmembrane transport	BP	13569	410
GO:0007619	0.165290348190861	0.989002086690725	1	4	courtship behavior	BP	13569	410
GO:0007386	0.16535481765958	0.988993169319327	1	4	compartment pattern specification	BP	13569	410
GO:1904019	0.165514190021843	0.929418667067999	5	82	epithelial cell apoptotic process	BP	13569	410
GO:0045600	0.16598667948135	0.9485530354244	3	44	positive regulation of fat cell differentiation	BP	13569	410
GO:0016311	0.166416139537459	0.892452781919587	16	351	dephosphorylation	BP	13569	410
GO:1900133	0.166440951035027	0.988134339275474	1	5	regulation of renin secretion into blood stream	BP	13569	410
GO:0042745	0.166600489304984	0.963443899843671	2	36	circadian sleep/wake cycle	BP	13569	410
GO:0031392	0.166858220980482	0.987264552298898	1	7	regulation of prostaglandin biosynthetic process	BP	13569	410
GO:2001279	0.166858220980482	0.987264552298898	1	7	regulation of unsaturated fatty acid biosynthetic process	BP	13569	410
GO:1902170	0.166895880133534	0.964113003104063	2	23	cellular response to reactive nitrogen species	BP	13569	410
GO:0001325	0.167031477376224	0.987573798448988	1	6	formation of extrachromosomal circular DNA	BP	13569	410
GO:0090656	0.167031477376224	0.987573798448988	1	6	t-circle formation	BP	13569	410
GO:0090737	0.167031477376224	0.987573798448988	1	6	telomere maintenance via telomere trimming	BP	13569	410
GO:0044026	0.167133887819386	0.98803156033799	1	5	DNA hypermethylation	BP	13569	410
GO:1902416	0.167184448678855	0.987550185671119	1	6	positive regulation of mRNA binding	BP	13569	410
GO:0048478	0.16728724463796	0.98872406549468	1	4	replication fork protection	BP	13569	410
GO:0071475	0.167400569002446	0.988708175322641	1	4	cellular hyperosmotic salinity response	BP	13569	410
GO:0046068	0.167535128033043	0.936970308712378	4	54	cGMP metabolic process	BP	13569	410
GO:0061097	0.167612858583292	0.936540015485412	4	66	regulation of protein tyrosine kinase activity	BP	13569	410
GO:0035106	0.167718124687824	0.987944533241595	1	5	operant conditioning	BP	13569	410
GO:0060315	0.16777775801347	0.986509710478195	1	10	negative regulation of ryanodine-sensitive calcium-release channel activity	BP	13569	410
GO:1902905	0.168137031349195	0.911356643317846	8	158	positive regulation of supramolecular fiber organization	BP	13569	410
GO:0002331	0.168471996179528	0.992253575466785	1	2	pre-B cell allelic exclusion	BP	13569	410
GO:0032774	0.168565687562848	0.861108006833682	86	2310	RNA biosynthetic process	BP	13569	410
GO:0033260	0.168638843228783	0.963507565288596	2	23	nuclear DNA replication	BP	13569	410
GO:0071496	0.168644154490635	0.894254264202664	14	312	cellular response to external stimulus	BP	13569	410
GO:0044271	0.168759413279905	0.858683490790687	109	3161	cellular nitrogen compound biosynthetic process	BP	13569	410
GO:0002534	0.169022814025647	0.963281827941525	2	24	cytokine production involved in inflammatory response	BP	13569	410
GO:1900748	0.169046142723472	0.989703908717983	1	3	positive regulation of vascular endothelial growth factor signaling pathway	BP	13569	410
GO:0007588	0.169226231319081	0.946890530979965	3	49	excretion	BP	13569	410
GO:0072577	0.169383691907818	0.947323626521883	3	38	endothelial cell apoptotic process	BP	13569	410
GO:0006816	0.169471631845042	0.890134458854013	16	360	calcium ion transport	BP	13569	410
GO:0051235	0.169573860936852	0.897931788151835	12	248	maintenance of location	BP	13569	410
GO:0045776	0.169723663335652	0.946563585085153	3	52	negative regulation of blood pressure	BP	13569	410
GO:0046813	0.169753600572356	0.987638676620864	1	5	receptor-mediated virion attachment to host cell	BP	13569	410
GO:0036444	0.169795354638642	0.986535152916852	1	8	mitochondrial calcium uptake	BP	13569	410
GO:0046880	0.169836482113798	0.986528392860761	1	8	regulation of follicle-stimulating hormone secretion	BP	13569	410
GO:0097327	0.169896112566279	0.987617107596754	1	5	response to antineoplastic agent	BP	13569	410
GO:0071361	0.170096705140867	0.963099339062845	2	22	cellular response to ethanol	BP	13569	410
GO:0043543	0.170244605655096	0.906135442935232	9	184	protein acylation	BP	13569	410
GO:0007015	0.170389965706914	0.891246486122085	15	301	actin filament organization	BP	13569	410
GO:0046434	0.17047474842873	0.926351017994509	5	96	organophosphate catabolic process	BP	13569	410
GO:2000045	0.170743859070587	0.92631685465331	5	89	regulation of G1/S transition of mitotic cell cycle	BP	13569	410
GO:0051495	0.170881994035144	0.905749783780219	9	178	positive regulation of cytoskeleton organization	BP	13569	410
GO:0035561	0.170906421165014	0.963188900071091	2	19	regulation of chromatin binding	BP	13569	410
GO:1905395	0.171002943688777	0.987448899474274	1	5	response to flavonoid	BP	13569	410
GO:0086009	0.171044944785616	0.946697987414373	3	36	membrane repolarization	BP	13569	410
GO:0016048	0.171079100840622	0.962755181344507	2	22	detection of temperature stimulus	BP	13569	410
GO:0035938	0.171189363432804	0.988169946696389	1	4	estradiol secretion	BP	13569	410
GO:2000864	0.171189363432804	0.988169946696389	1	4	regulation of estradiol secretion	BP	13569	410
GO:0015711	0.171302544166595	0.890429528365241	15	341	organic anion transport	BP	13569	410
GO:2001166	0.171508883822754	0.988123936125016	1	4	regulation of histone H2B ubiquitination	BP	13569	410
GO:2001168	0.171508883822754	0.988123936125016	1	4	positive regulation of histone H2B ubiquitination	BP	13569	410
GO:0071493	0.171688060291786	0.986015548181724	1	9	cellular response to UV-B	BP	13569	410
GO:0046939	0.171706885981515	0.934072835322212	4	81	nucleotide phosphorylation	BP	13569	410
GO:0060713	0.171781949300686	0.962405292903413	2	23	labyrinthine layer morphogenesis	BP	13569	410
GO:2000352	0.17198144873336	0.962551089044163	2	21	negative regulation of endothelial cell apoptotic process	BP	13569	410
GO:0001993	0.172021591286713	0.985959185592643	1	9	regulation of systemic arterial blood pressure by norepinephrine-epinephrine	BP	13569	410
GO:0033273	0.172720054262394	0.912840088008668	7	142	response to vitamin	BP	13569	410
GO:1904063	0.172801943920579	0.933724808009752	4	70	negative regulation of cation transmembrane transport	BP	13569	410
GO:0043622	0.173096150790118	0.987893937576827	1	4	cortical microtubule organization	BP	13569	410
GO:0051583	0.173275241426804	0.985746245411342	1	9	dopamine uptake involved in synaptic transmission	BP	13569	410
GO:0051934	0.173275241426804	0.985746245411342	1	9	catecholamine uptake involved in synaptic transmission	BP	13569	410
GO:1903115	0.173633318986389	0.945452127225437	3	37	regulation of actin filament-based movement	BP	13569	410
GO:1903691	0.173833237532385	0.991727178889946	1	2	positive regulation of wound healing, spreading of epidermal cells	BP	13569	410
GO:0003057	0.173947881982428	0.986116679579275	1	7	regulation of the force of heart contraction by chemical signal	BP	13569	410
GO:0003156	0.173985834226202	0.961284763895334	2	27	regulation of animal organ formation	BP	13569	410
GO:0045990	0.174172252405609	0.986960469012039	1	5	carbon catabolite regulation of transcription	BP	13569	410
GO:0006020	0.174234080339957	0.985795038709873	1	8	inositol metabolic process	BP	13569	410
GO:0051046	0.174277539686835	0.874159818241261	27	687	regulation of secretion	BP	13569	410
GO:0002090	0.174414484587168	0.944970164627843	3	39	regulation of receptor internalization	BP	13569	410
GO:0038042	0.174584854441941	0.986010937699751	1	7	dimeric G-protein coupled receptor signaling pathway	BP	13569	410
GO:0014734	0.174760768400255	0.98765016150775	1	4	skeletal muscle hypertrophy	BP	13569	410
GO:0035249	0.174963583133765	0.917620748221053	6	82	synaptic transmission, glutamatergic	BP	13569	410
GO:0051099	0.175175489676953	0.90675175839629	8	156	positive regulation of binding	BP	13569	410
GO:1901879	0.175235006740979	0.924270179022568	5	68	regulation of protein depolymerization	BP	13569	410
GO:0006355	0.175818946019511	0.855094830673065	83	2221	regulation of transcription, DNA-templated	BP	13569	410
GO:0044818	0.175945710260212	0.961030951008007	2	22	mitotic G2/M transition checkpoint	BP	13569	410
GO:0034773	0.176246442138874	0.987430364257782	1	4	histone H4-K20 trimethylation	BP	13569	410
GO:0033023	0.176276954963177	0.987425828007436	1	4	mast cell homeostasis	BP	13569	410
GO:0033024	0.176276954963177	0.987425828007436	1	4	mast cell apoptotic process	BP	13569	410
GO:0033025	0.176276954963177	0.987425828007436	1	4	regulation of mast cell apoptotic process	BP	13569	410
GO:0006913	0.176362820128264	0.884926058550485	16	363	nucleocytoplasmic transport	BP	13569	410
GO:0051641	0.176507263037619	0.855042880460606	79	2116	cellular localization	BP	13569	410
GO:1904628	0.176520496139105	0.985405482551129	1	8	cellular response to phorbol 13-acetate 12-myristate	BP	13569	410
GO:0031641	0.176538777115602	0.944257690137546	3	35	regulation of myelination	BP	13569	410
GO:0046488	0.176918968265807	0.915979757772888	6	103	phosphatidylinositol metabolic process	BP	13569	410
GO:0003081	0.1769675547745	0.960368879125957	2	25	regulation of systemic arterial blood pressure by renin-angiotensin	BP	13569	410
GO:1903727	0.1769987648004	0.943839351536885	3	38	positive regulation of phospholipid metabolic process	BP	13569	410
GO:0048024	0.177033868699015	0.931325978139624	4	77	regulation of mRNA splicing, via spliceosome	BP	13569	410
GO:0044341	0.177098529469147	0.985968230237198	1	6	sodium-dependent phosphate transport	BP	13569	410
GO:0033674	0.177400318870279	0.878549383355696	20	432	positive regulation of kinase activity	BP	13569	410
GO:1901529	0.177464248133931	0.988604058290496	1	3	positive regulation of anion channel activity	BP	13569	410
GO:1902302	0.177756262477669	0.986395969167047	1	5	regulation of potassium ion export	BP	13569	410
GO:0055025	0.177914409733201	0.943185892221979	3	42	positive regulation of cardiac muscle tissue development	BP	13569	410
GO:0060762	0.178012216109653	0.985817294117043	1	6	regulation of branching involved in mammary gland duct morphogenesis	BP	13569	410
GO:1901532	0.178416153534736	0.960887577192075	2	17	regulation of hematopoietic progenitor cell differentiation	BP	13569	410
GO:0070672	0.178588746798456	0.986262994879502	1	5	response to interleukin-15	BP	13569	410
GO:0006289	0.179306074623901	0.94239091477875	3	45	nucleotide-excision repair	BP	13569	410
GO:0019098	0.180049160282612	0.942359083203425	3	39	reproductive behavior	BP	13569	410
GO:0048856	0.18007921889978	0.846048595696396	159	4344	anatomical structure development	BP	13569	410
GO:0060716	0.180105316483107	0.959421441724777	2	23	labyrinthine layer blood vessel development	BP	13569	410
GO:0045595	0.18011301858342	0.856155385808913	57	1417	regulation of cell differentiation	BP	13569	410
GO:2000670	0.180229469197247	0.98683069661144	1	4	positive regulation of dendritic cell apoptotic process	BP	13569	410
GO:0071500	0.180259880905373	0.985442275685003	1	6	cellular response to nitrosative stress	BP	13569	410
GO:0060079	0.180262524447256	0.913980796577479	6	100	excitatory postsynaptic potential	BP	13569	410
GO:0021801	0.18038569246227	0.960000037397657	2	18	cerebral cortex radial glia guided migration	BP	13569	410
GO:0022030	0.18038569246227	0.960000037397657	2	18	telencephalon glial cell migration	BP	13569	410
GO:0051169	0.180432433824513	0.881828016896053	16	366	nuclear transport	BP	13569	410
GO:0001101	0.180448928958216	0.880136956519672	17	419	response to acid chemical	BP	13569	410
GO:0006359	0.180649652929997	0.959905251688213	2	18	regulation of transcription from RNA polymerase III promoter	BP	13569	410
GO:0046034	0.180662798703759	0.907374925362983	7	192	ATP metabolic process	BP	13569	410
GO:0008016	0.180746306843387	0.903085248596943	8	153	regulation of heart contraction	BP	13569	410
GO:0003309	0.180942808530643	0.959349136698019	2	21	type B pancreatic cell differentiation	BP	13569	410
GO:2000138	0.181121686869917	0.985297080853926	1	6	positive regulation of cell proliferation involved in heart morphogenesis	BP	13569	410
GO:1903530	0.181314932317996	0.870122167871754	25	638	regulation of secretion by cell	BP	13569	410
GO:0050851	0.181376054312648	0.920090624689815	5	94	antigen receptor-mediated signaling pathway	BP	13569	410
GO:0032075	0.181450774185262	0.984315208301175	1	9	positive regulation of nuclease activity	BP	13569	410
GO:0061762	0.181592164296513	0.986622044591132	1	4	CAMKK-AMPK signaling cascade	BP	13569	410
GO:1905323	0.181750884927419	0.985751508213205	1	5	telomerase holoenzyme complex assembly	BP	13569	410
GO:1901342	0.181866146376181	0.894672686335109	10	221	regulation of vasculature development	BP	13569	410
GO:0007189	0.182697464139391	0.940481146264935	3	53	adenylate cyclase-activating G-protein coupled receptor signaling pathway	BP	13569	410
GO:0051926	0.182794212666551	0.940312120760253	3	57	negative regulation of calcium ion transport	BP	13569	410
GO:0010571	0.182860177146999	0.986426286311974	1	4	positive regulation of nuclear cell cycle DNA replication	BP	13569	410
GO:1903800	0.182926466497443	0.98458614277335	1	7	positive regulation of production of miRNAs involved in gene silencing by miRNA	BP	13569	410
GO:0042435	0.183187016202901	0.984945943850216	1	6	indole-containing compound biosynthetic process	BP	13569	410
GO:1904778	0.183278168659351	0.986361416629853	1	4	positive regulation of protein localization to cell cortex	BP	13569	410
GO:0007096	0.183353108979939	0.983501361012323	1	12	regulation of exit from mitosis	BP	13569	410
GO:1900242	0.183569268693265	0.983743571795634	1	10	regulation of synaptic vesicle endocytosis	BP	13569	410
GO:0089700	0.183626298195953	0.986307260532686	1	4	protein kinase D signaling	BP	13569	410
GO:0051606	0.184453985819118	0.900390545415626	8	178	detection of stimulus	BP	13569	410
GO:0031324	0.184455873794897	0.849514794371481	70	1905	negative regulation of cellular metabolic process	BP	13569	410
GO:0051592	0.184468658218129	0.905393578239278	7	133	response to calcium ion	BP	13569	410
GO:0033157	0.184939459407939	0.882096287705134	14	332	regulation of intracellular protein transport	BP	13569	410
GO:1905114	0.185036332473716	0.872603186615915	20	413	cell surface receptor signaling pathway involved in cell-cell signaling	BP	13569	410
GO:0043085	0.185036678130091	0.855615803969471	45	1113	positive regulation of catalytic activity	BP	13569	410
GO:0043457	0.185143656984824	0.957279372776288	2	26	regulation of cellular respiration	BP	13569	410
GO:1902743	0.18525648817561	0.93990857446506	3	39	regulation of lamellipodium organization	BP	13569	410
GO:0030041	0.185691122776726	0.904624930515077	7	131	actin filament polymerization	BP	13569	410
GO:0010564	0.185731298145398	0.873222016284851	19	443	regulation of cell cycle process	BP	13569	410
GO:0090116	0.185809506985782	0.985964966010513	1	4	C-5 methylation of cytosine	BP	13569	410
GO:0086065	0.185818867793953	0.940289042901591	3	31	cell communication involved in cardiac conduction	BP	13569	410
GO:0010966	0.185866446517765	0.985070584125328	1	5	regulation of phosphate transport	BP	13569	410
GO:0018298	0.186127900145614	0.983463275408375	1	9	protein-chromophore linkage	BP	13569	410
GO:1904353	0.18616037877846	0.957191828828204	2	23	regulation of telomere capping	BP	13569	410
GO:0060161	0.186200252269949	0.985014598168892	1	5	positive regulation of dopamine receptor signaling pathway	BP	13569	410
GO:0007091	0.186391616908298	0.939248175049615	3	41	metaphase/anaphase transition of mitotic cell cycle	BP	13569	410
GO:0051388	0.186519777552326	0.984960900623794	1	5	positive regulation of neurotrophin TRK receptor signaling pathway	BP	13569	410
GO:0046877	0.186569092504974	0.983625845140827	1	8	regulation of saliva secretion	BP	13569	410
GO:0006473	0.186582546897202	0.899169314052035	8	154	protein acetylation	BP	13569	410
GO:2001138	0.186648464929927	0.984939244682022	1	5	regulation of phospholipid transport	BP	13569	410
GO:2001140	0.186648464929927	0.984939244682022	1	5	positive regulation of phospholipid transport	BP	13569	410
GO:0039536	0.186710577164876	0.983915125055385	1	7	negative regulation of RIG-I signaling pathway	BP	13569	410
GO:0072583	0.186737517090391	0.926537211995184	4	61	clathrin-dependent endocytosis	BP	13569	410
GO:0099590	0.186826614889093	0.985803924450923	1	4	neurotransmitter receptor internalization	BP	13569	410
GO:0070141	0.186937982283456	0.984296726444462	1	6	response to UV-A	BP	13569	410
GO:0040001	0.187379834511984	0.956736814539847	2	23	establishment of mitotic spindle localization	BP	13569	410
GO:0008277	0.187389387465501	0.916505299980289	5	97	regulation of G-protein coupled receptor protein signaling pathway	BP	13569	410
GO:0034969	0.187482935466281	0.98321190655734	1	9	histone arginine methylation	BP	13569	410
GO:0032056	0.187738588224115	0.984156231141359	1	6	positive regulation of translation in response to stress	BP	13569	410
GO:0072348	0.187872713502446	0.956021940846226	2	29	sulfur compound transport	BP	13569	410
GO:0009967	0.18792667012605	0.853103997340249	45	1187	positive regulation of signal transduction	BP	13569	410
GO:2000116	0.187986381389134	0.897902004029901	8	194	regulation of cysteine-type endopeptidase activity	BP	13569	410
GO:1904636	0.188125961287633	0.984088008656934	1	6	response to ionomycin	BP	13569	410
GO:1904637	0.188125961287633	0.984088008656934	1	6	cellular response to ionomycin	BP	13569	410
GO:0019722	0.188177198839432	0.898138001889477	8	150	calcium-mediated signaling	BP	13569	410
GO:0043551	0.18822306511915	0.93863336133769	3	37	regulation of phosphatidylinositol 3-kinase activity	BP	13569	410
GO:0098902	0.188304862052252	0.984658987031541	1	5	regulation of membrane depolarization during action potential	BP	13569	410
GO:1900825	0.188304862052252	0.984658987031541	1	5	regulation of membrane depolarization during cardiac muscle cell action potential	BP	13569	410
GO:0030947	0.188372631171271	0.956612338689784	2	21	regulation of vascular endothelial growth factor receptor signaling pathway	BP	13569	410
GO:1901796	0.188491969988638	0.937493308950554	3	60	regulation of signal transduction by p53 class mediator	BP	13569	410
GO:0030902	0.188586343821239	0.893785047733848	9	163	hindbrain development	BP	13569	410
GO:1902036	0.188871327231484	0.983956290191089	1	6	regulation of hematopoietic stem cell differentiation	BP	13569	410
GO:0010965	0.189006938402287	0.937940583651747	3	42	regulation of mitotic sister chromatid separation	BP	13569	410
GO:0030835	0.189163659922673	0.938422304177875	3	34	negative regulation of actin filament depolymerization	BP	13569	410
GO:0010835	0.189230627379654	0.983459656782755	1	7	regulation of protein ADP-ribosylation	BP	13569	410
GO:1903522	0.18932574708779	0.889504592959055	10	206	regulation of blood circulation	BP	13569	410
GO:0036135	0.189365667993276	0.98539752933852	1	4	Schwann cell migration	BP	13569	410
GO:1900147	0.189365667993276	0.98539752933852	1	4	regulation of Schwann cell migration	BP	13569	410
GO:0044784	0.189805511473013	0.93755670398539	3	42	metaphase/anaphase transition of cell cycle	BP	13569	410
GO:0050999	0.189838356410921	0.955142626878376	2	31	regulation of nitric-oxide synthase activity	BP	13569	410
GO:0043087	0.189889272915062	0.867636805192866	21	401	regulation of GTPase activity	BP	13569	410
GO:1901976	0.189971923325709	0.955553670583917	2	25	regulation of cell cycle checkpoint	BP	13569	410
GO:0120035	0.190023080880526	0.86069688694064	28	595	regulation of plasma membrane bounded cell projection organization	BP	13569	410
GO:0032007	0.190305779851168	0.937792340397288	3	35	negative regulation of TOR signaling	BP	13569	410
GO:0002068	0.190755538729606	0.955586929866505	2	22	glandular epithelial cell development	BP	13569	410
GO:0098609	0.191176334505727	0.862213671078263	25	580	cell-cell adhesion	BP	13569	410
GO:0048518	0.191195289431578	0.836121468263777	154	4415	positive regulation of biological process	BP	13569	410
GO:0051153	0.191228746339531	0.914262256241321	5	95	regulation of striated muscle cell differentiation	BP	13569	410
GO:0045927	0.191278389544439	0.882183932032626	12	250	positive regulation of growth	BP	13569	410
GO:0003254	0.192178453053542	0.936469585229894	3	41	regulation of membrane depolarization	BP	13569	410
GO:0072367	0.192265501887576	0.984925712800938	1	4	regulation of lipid transport by regulation of transcription from RNA polymerase II promoter	BP	13569	410
GO:0006417	0.19227071518423	0.881332785752264	12	275	regulation of translation	BP	13569	410
GO:0038033	0.192958729597288	0.983856484801461	1	5	positive regulation of endothelial cell chemotaxis by VEGF-activated vascular endothelial growth factor receptor signaling pathway	BP	13569	410
GO:0007186	0.192977405131207	0.863617529857331	22	631	G-protein coupled receptor signaling pathway	BP	13569	410
GO:0098779	0.192983865938436	0.983218913685354	1	6	positive regulation of mitophagy in response to mitochondrial depolarization	BP	13569	410
GO:1901526	0.192983865938436	0.983218913685354	1	6	positive regulation of mitophagy	BP	13569	410
GO:0018103	0.193079170845254	0.986401284550311	1	3	protein C-linked glycosylation	BP	13569	410
GO:0018211	0.193079170845254	0.986401284550311	1	3	peptidyl-tryptophan modification	BP	13569	410
GO:0018317	0.193079170845254	0.986401284550311	1	3	protein C-linked glycosylation via tryptophan	BP	13569	410
GO:0018406	0.193079170845254	0.986401284550311	1	3	protein C-linked glycosylation via 2'-alpha-mannosyl-L-tryptophan	BP	13569	410
GO:0010165	0.193327381597508	0.935974704003867	3	40	response to X-ray	BP	13569	410
GO:1904117	0.193375490056368	0.984742939115324	1	4	cellular response to vasopressin	BP	13569	410
GO:0060839	0.193528484170929	0.983119911684127	1	6	endothelial cell fate commitment	BP	13569	410
GO:0051279	0.193592188108128	0.922500848443534	4	70	regulation of release of sequestered calcium ion into cytosol	BP	13569	410
GO:0002420	0.193619515246394	0.98183769172871	1	10	natural killer cell mediated cytotoxicity directed against tumor cell target	BP	13569	410
GO:0002423	0.193619515246394	0.98183769172871	1	10	natural killer cell mediated immune response to tumor cell	BP	13569	410
GO:0002855	0.193619515246394	0.98183769172871	1	10	regulation of natural killer cell mediated immune response to tumor cell	BP	13569	410
GO:0002858	0.193619515246394	0.98183769172871	1	10	regulation of natural killer cell mediated cytotoxicity directed against tumor cell target	BP	13569	410
GO:0010608	0.193762273464665	0.875467201484867	14	328	posttranscriptional regulation of gene expression	BP	13569	410
GO:0032989	0.19377214065856	0.84905342599815	43	908	cellular component morphogenesis	BP	13569	410
GO:0048631	0.194141557323175	0.982211325179913	1	8	regulation of skeletal muscle tissue growth	BP	13569	410
GO:0002692	0.194349581126463	0.982970051313187	1	6	negative regulation of cellular extravasation	BP	13569	410
GO:0016191	0.194369818656752	0.982966348605881	1	6	synaptic vesicle uncoating	BP	13569	410
GO:0030308	0.194420367134574	0.898781629579987	7	142	negative regulation of cell growth	BP	13569	410
GO:0017196	0.194617598693967	0.983565034169879	1	5	N-terminal peptidyl-methionine acetylation	BP	13569	410
GO:0010605	0.194622263774068	0.840749842427071	69	1886	negative regulation of macromolecule metabolic process	BP	13569	410
GO:0010831	0.194921927880517	0.953564972425897	2	26	positive regulation of myotube differentiation	BP	13569	410
GO:0048550	0.194937410259376	0.982862322094758	1	6	negative regulation of pinocytosis	BP	13569	410
GO:0051784	0.195151711638666	0.93457627803378	3	50	negative regulation of nuclear division	BP	13569	410
GO:0003382	0.195353798623872	0.93527677607163	3	36	epithelial cell morphogenesis	BP	13569	410
GO:2000832	0.195371267227617	0.984411272796081	1	4	negative regulation of steroid hormone secretion	BP	13569	410
GO:2000847	0.195371267227617	0.984411272796081	1	4	negative regulation of corticosteroid hormone secretion	BP	13569	410
GO:2000850	0.195371267227617	0.984411272796081	1	4	negative regulation of glucocorticoid secretion	BP	13569	410
GO:1904776	0.195395440257968	0.983427392701956	1	5	regulation of protein localization to cell cortex	BP	13569	410
GO:2000288	0.19540136865527	0.981701835150276	1	9	positive regulation of myoblast proliferation	BP	13569	410
GO:0046824	0.195703721574881	0.904228849537567	6	106	positive regulation of nucleocytoplasmic transport	BP	13569	410
GO:0031623	0.195750812473967	0.911721333949532	5	87	receptor internalization	BP	13569	410
GO:0033032	0.195876775306161	0.952946750766671	2	29	regulation of myeloid cell apoptotic process	BP	13569	410
GO:1904627	0.196173017836744	0.981550904419785	1	9	response to phorbol 13-acetate 12-myristate	BP	13569	410
GO:1905216	0.196665341009276	0.982075597983751	1	7	positive regulation of RNA binding	BP	13569	410
GO:0046884	0.196828296539656	0.981205058663922	1	10	follicle-stimulating hormone secretion	BP	13569	410
GO:0090232	0.197034292044636	0.982475017430651	1	6	positive regulation of spindle checkpoint	BP	13569	410
GO:0090267	0.197034292044636	0.982475017430651	1	6	positive regulation of mitotic cell cycle spindle assembly checkpoint	BP	13569	410
GO:0023014	0.197224259158285	0.854622202314435	28	692	signal transduction by protein phosphorylation	BP	13569	410
GO:0035883	0.197786619680253	0.952656586507906	2	24	enteroendocrine cell differentiation	BP	13569	410
GO:0010499	0.197899031766954	0.983985581289667	1	4	proteasomal ubiquitin-independent protein catabolic process	BP	13569	410
GO:1903506	0.198027476250497	0.835384935405199	83	2244	regulation of nucleic acid-templated transcription	BP	13569	410
GO:0097113	0.198136055480404	0.982937430440007	1	5	AMPA glutamate receptor clustering	BP	13569	410
GO:0043647	0.198422205532495	0.933422524673191	3	41	inositol phosphate metabolic process	BP	13569	410
GO:1990778	0.198496666476793	0.879661119069652	11	238	protein localization to cell periphery	BP	13569	410
GO:0035405	0.199115345972667	0.982760460750778	1	5	histone-threonine phosphorylation	BP	13569	410
GO:0042921	0.199327966045536	0.953422492999298	2	16	glucocorticoid receptor signaling pathway	BP	13569	410
GO:0002764	0.199763448175683	0.881932495652755	10	225	immune response-regulating signaling pathway	BP	13569	410
GO:0031622	0.200252724593882	0.981023255871666	1	8	positive regulation of fever generation	BP	13569	410
GO:0045926	0.20038273716761	0.885215711266061	9	203	negative regulation of growth	BP	13569	410
GO:0099004	0.200948706552634	0.981739353778649	1	6	calmodulin dependent kinase signaling pathway	BP	13569	410
GO:0016567	0.201455435522906	0.856880007440215	22	560	protein ubiquitination	BP	13569	410
GO:0120009	0.201641608126054	0.981607409837475	1	6	intermembrane lipid transfer	BP	13569	410
GO:0033363	0.201924225790136	0.950926869449391	2	25	secretory granule organization	BP	13569	410
GO:0031344	0.202293459236564	0.850551754847343	28	602	regulation of cell projection organization	BP	13569	410
GO:0045766	0.202336550473761	0.899734078400319	6	123	positive regulation of angiogenesis	BP	13569	410
GO:0010923	0.202522450050679	0.917984304165243	4	57	negative regulation of phosphatase activity	BP	13569	410
GO:0003263	0.202557362731851	0.980935624005609	1	7	cardioblast proliferation	BP	13569	410
GO:0003264	0.202557362731851	0.980935624005609	1	7	regulation of cardioblast proliferation	BP	13569	410
GO:0070671	0.202607635176319	0.98212121365533	1	5	response to interleukin-12	BP	13569	410
GO:0008627	0.202758171065596	0.981393698435965	1	6	intrinsic apoptotic signaling pathway in response to osmotic stress	BP	13569	410
GO:0060316	0.202940891474691	0.980860089883288	1	7	positive regulation of ryanodine-sensitive calcium-release channel activity	BP	13569	410
GO:0030799	0.203128390762566	0.899076671476502	6	135	regulation of cyclic nucleotide metabolic process	BP	13569	410
GO:0038171	0.203235042440966	0.982005017618357	1	5	cannabinoid signaling pathway	BP	13569	410
GO:0046660	0.203633626482861	0.892814066577504	7	130	female sex differentiation	BP	13569	410
GO:0000070	0.2038527975863	0.898924848434677	6	112	mitotic sister chromatid segregation	BP	13569	410
GO:0001547	0.203912875559974	0.980291631038336	1	8	antral ovarian follicle growth	BP	13569	410
GO:0007045	0.204467654432161	0.916846053167322	4	58	cell-substrate adherens junction assembly	BP	13569	410
GO:0048041	0.204467654432161	0.916846053167322	4	58	focal adhesion assembly	BP	13569	410
GO:0033028	0.204555821448342	0.949367019064599	2	31	myeloid cell apoptotic process	BP	13569	410
GO:0045494	0.204835374754751	0.93070027771707	3	35	photoreceptor cell maintenance	BP	13569	410
GO:0014042	0.204858973577912	0.981702347002923	1	5	positive regulation of neuron maturation	BP	13569	410
GO:0035023	0.204968658234416	0.892451426234104	7	101	regulation of Rho protein signal transduction	BP	13569	410
GO:2001141	0.205145002540619	0.829024402548456	83	2252	regulation of RNA biosynthetic process	BP	13569	410
GO:0045636	0.205147166363603	0.982729925703218	1	4	positive regulation of melanocyte differentiation	BP	13569	410
GO:0071577	0.205292285741013	0.949700773059027	2	24	zinc II ion transmembrane transport	BP	13569	410
GO:0048639	0.205875586655447	0.881595967461207	9	171	positive regulation of developmental growth	BP	13569	410
GO:0051301	0.205893706107672	0.866186566716515	14	340	cell division	BP	13569	410
GO:0010557	0.206034246646537	0.835328150502151	51	1356	positive regulation of macromolecule biosynthetic process	BP	13569	410
GO:0044154	0.206064271083236	0.980752978111422	1	6	histone H3-K14 acetylation	BP	13569	410
GO:0002361	0.206544380545471	0.980142423957329	1	7	CD4-positive, CD25-positive, alpha-beta regulatory T cell differentiation	BP	13569	410
GO:0060087	0.2065675535776	0.980137762101078	1	7	relaxation of vascular smooth muscle	BP	13569	410
GO:0035234	0.206621819968524	0.980126842667835	1	7	ectopic germ cell programmed cell death	BP	13569	410
GO:0046620	0.207669070601207	0.904441414275634	5	89	regulation of organ growth	BP	13569	410
GO:0032092	0.207689841606183	0.90457645233798	5	83	positive regulation of protein binding	BP	13569	410
GO:0002322	0.207868490344911	0.981134093981089	1	5	B cell proliferation involved in immune response	BP	13569	410
GO:0003339	0.207966470784328	0.979463711310215	1	8	regulation of mesenchymal to epithelial transition involved in metanephros morphogenesis	BP	13569	410
GO:0010501	0.208400003086893	0.928321657185033	3	43	RNA secondary structure unwinding	BP	13569	410
GO:0097155	0.208550724495482	0.984005730343105	1	3	fasciculation of sensory neuron axon	BP	13569	410
GO:1904116	0.208725363827269	0.980970552723447	1	5	response to vasopressin	BP	13569	410
GO:0097688	0.208742598097374	0.980225197753242	1	6	glutamate receptor clustering	BP	13569	410
GO:0015698	0.209083580553153	0.889100200908271	7	134	inorganic anion transport	BP	13569	410
GO:0043536	0.209186424549314	0.947726460152048	2	28	positive regulation of blood vessel endothelial cell migration	BP	13569	410
GO:0031334	0.209365279715197	0.883362936986002	8	177	positive regulation of protein complex assembly	BP	13569	410
GO:0032786	0.209746322823152	0.947688442357885	2	26	positive regulation of DNA-templated transcription, elongation	BP	13569	410
GO:0035095	0.209842989419777	0.978764843108247	1	9	behavioral response to nicotine	BP	13569	410
GO:0033600	0.209853720695215	0.980003945146932	1	6	negative regulation of mammary gland epithelial cell proliferation	BP	13569	410
GO:0019751	0.210010078980493	0.913040008998923	4	78	polyol metabolic process	BP	13569	410
GO:0007258	0.210104776846184	0.980705649095633	1	5	JUN phosphorylation	BP	13569	410
GO:0050951	0.210340402032765	0.947554006289602	2	25	sensory perception of temperature stimulus	BP	13569	410
GO:2000058	0.21048511738526	0.947387875024834	2	26	regulation of protein ubiquitination involved in ubiquitin-dependent protein catabolic process	BP	13569	410
GO:0070562	0.210558487120017	0.979862907932888	1	6	regulation of vitamin D receptor signaling pathway	BP	13569	410
GO:0042362	0.21085344707921	0.978301064706561	1	10	fat-soluble vitamin biosynthetic process	BP	13569	410
GO:0030579	0.210928919197756	0.980546418155394	1	5	ubiquitin-dependent SMAD protein catabolic process	BP	13569	410
GO:0030279	0.211117246610923	0.912719464034502	4	67	negative regulation of ossification	BP	13569	410
GO:0099623	0.211264290946298	0.947885341808586	2	20	regulation of cardiac muscle cell membrane repolarization	BP	13569	410
GO:0098969	0.211371940034026	0.978439913565516	1	9	neurotransmitter receptor transport to postsynaptic membrane	BP	13569	410
GO:1903540	0.211371940034026	0.978439913565516	1	9	establishment of protein localization to postsynaptic membrane	BP	13569	410
GO:0046622	0.211395982222383	0.926628952585059	3	46	positive regulation of organ growth	BP	13569	410
GO:0006366	0.211398212851577	0.828799083968247	57	1501	transcription from RNA polymerase II promoter	BP	13569	410
GO:0090312	0.211406035935319	0.947505092983388	2	22	positive regulation of protein deacetylation	BP	13569	410
GO:0060012	0.211453212723228	0.979141489987433	1	7	synaptic transmission, glycinergic	BP	13569	410
GO:0035247	0.211541033373357	0.978403812471354	1	9	peptidyl-arginine omega-N-methylation	BP	13569	410
GO:0044070	0.211638816747646	0.893903268001732	6	111	regulation of anion transport	BP	13569	410
GO:0046474	0.212085724874146	0.901418861294439	5	104	glycerophospholipid biosynthetic process	BP	13569	410
GO:1902903	0.212104028902816	0.86402244428106	13	269	regulation of supramolecular fiber organization	BP	13569	410
GO:0071225	0.212144883946833	0.980310167666628	1	5	cellular response to muramyl dipeptide	BP	13569	410
GO:0048680	0.212162266808332	0.97801843837442	1	10	positive regulation of axon regeneration	BP	13569	410
GO:0042541	0.212273083176184	0.977994416908115	1	10	hemoglobin biosynthetic process	BP	13569	410
GO:0060312	0.212300306493593	0.978966032759179	1	7	regulation of blood vessel remodeling	BP	13569	410
GO:1904475	0.21238815124306	0.981423185340129	1	4	regulation of Ras GTPase binding	BP	13569	410
GO:2001106	0.21238815124306	0.981423185340129	1	4	regulation of Rho guanyl-nucleotide exchange factor activity	BP	13569	410
GO:0009411	0.21240614405426	0.893318904047913	6	116	response to UV	BP	13569	410
GO:0098801	0.212575937704452	0.945897819872811	2	34	regulation of renal system process	BP	13569	410
GO:0006189	0.212611291122507	0.979448998725526	1	6	'de novo' IMP biosynthetic process	BP	13569	410
GO:0006275	0.212654679990943	0.901234164289111	5	95	regulation of DNA replication	BP	13569	410
GO:0110053	0.212762744471679	0.872703454019791	10	198	regulation of actin filament organization	BP	13569	410
GO:1901299	0.212783074384996	0.978455692744213	1	8	negative regulation of hydrogen peroxide-mediated programmed cell death	BP	13569	410
GO:0009628	0.212958863840902	0.832362328621868	43	1146	response to abiotic stimulus	BP	13569	410
GO:0051660	0.213096460074912	0.98012418928423	1	5	establishment of centrosome localization	BP	13569	410
GO:0001764	0.21351387093201	0.88094908503219	8	135	neuron migration	BP	13569	410
GO:0046834	0.213525417857876	0.925987891921643	3	39	lipid phosphorylation	BP	13569	410
GO:2000300	0.213538906015406	0.946247354746295	2	25	regulation of synaptic vesicle exocytosis	BP	13569	410
GO:0035815	0.213571929587499	0.977328897320617	1	12	positive regulation of renal sodium excretion	BP	13569	410
GO:0006829	0.214039570812025	0.945931602864068	2	26	zinc II ion transport	BP	13569	410
GO:0021761	0.214047324206081	0.885726708852311	7	135	limbic system development	BP	13569	410
GO:0030802	0.214061666884101	0.900062996184698	5	112	regulation of cyclic nucleotide biosynthetic process	BP	13569	410
GO:0007191	0.214067924075739	0.978182326556076	1	8	adenylate cyclase-activating dopamine receptor signaling pathway	BP	13569	410
GO:0043408	0.214173810928288	0.844288259183072	24	601	regulation of MAPK cascade	BP	13569	410
GO:0045765	0.214258790524089	0.875372768699788	9	199	regulation of angiogenesis	BP	13569	410
GO:1902415	0.214315104204119	0.978129519489723	1	8	regulation of mRNA binding	BP	13569	410
GO:1901727	0.214469058981674	0.979070422212043	1	6	positive regulation of histone deacetylase activity	BP	13569	410
GO:1902510	0.214895745919596	0.977680749078338	1	9	regulation of apoptotic DNA fragmentation	BP	13569	410
GO:0031161	0.214961554969029	0.980946067881127	1	4	phosphatidylinositol catabolic process	BP	13569	410
GO:0051294	0.21514479565731	0.945706514526658	2	24	establishment of spindle orientation	BP	13569	410
GO:0035871	0.215390587761678	0.978881221829866	1	6	protein K11-linked deubiquitination	BP	13569	410
GO:0042698	0.215455100868691	0.884742177632081	7	137	ovulation cycle	BP	13569	410
GO:0019062	0.215962476879826	0.978198201839478	1	7	virion attachment to host cell	BP	13569	410
GO:0031620	0.216103480209467	0.977417243213866	1	9	regulation of fever generation	BP	13569	410
GO:0072338	0.216107571814316	0.979529332394954	1	5	cellular lactam metabolic process	BP	13569	410
GO:0046903	0.216427799399342	0.832357924204775	37	980	secretion	BP	13569	410
GO:0030819	0.216656186405709	0.923247041924997	3	63	positive regulation of cAMP biosynthetic process	BP	13569	410
GO:0010587	0.216758762739757	0.979399413359873	1	5	miRNA catabolic process	BP	13569	410
GO:0043615	0.217031031484285	0.977544679276985	1	8	astrocyte cell migration	BP	13569	410
GO:0018206	0.217198314681512	0.977935674000922	1	7	peptidyl-methionine modification	BP	13569	410
GO:0040014	0.217370817781395	0.908916991427891	4	73	regulation of multicellular organism growth	BP	13569	410
GO:0002934	0.218023500662172	0.978335485269953	1	6	desmosome organization	BP	13569	410
GO:0048255	0.218283896346003	0.943879014892508	2	29	mRNA stabilization	BP	13569	410
GO:1902745	0.218286586182084	0.94428267661233	2	25	positive regulation of lamellipodium organization	BP	13569	410
GO:0033599	0.218371438190392	0.945187317646701	2	19	regulation of mammary gland epithelial cell proliferation	BP	13569	410
GO:0097202	0.218388423059916	0.976427963942649	1	11	activation of cysteine-type endopeptidase activity	BP	13569	410
GO:0042987	0.218665996006426	0.943808845437041	2	28	amyloid precursor protein catabolic process	BP	13569	410
GO:0032271	0.218687257163702	0.876986733743131	8	161	regulation of protein polymerization	BP	13569	410
GO:0097623	0.218798971859455	0.978173286464644	1	6	potassium ion export across plasma membrane	BP	13569	410
GO:0071284	0.218829065330705	0.977586609299229	1	7	cellular response to lead ion	BP	13569	410
GO:0042713	0.219052388352643	0.977538571947645	1	7	sperm ejaculation	BP	13569	410
GO:0010572	0.219055829267557	0.978119414701026	1	6	positive regulation of platelet activation	BP	13569	410
GO:0030098	0.219215674976634	0.864208755842346	11	261	lymphocyte differentiation	BP	13569	410
GO:0045956	0.219322459129112	0.943973819104437	2	24	positive regulation of calcium ion-dependent exocytosis	BP	13569	410
GO:0072091	0.219330565298737	0.907898206724383	4	69	regulation of stem cell proliferation	BP	13569	410
GO:0006568	0.220148909112726	0.976522231402919	1	9	tryptophan metabolic process	BP	13569	410
GO:0006586	0.220148909112726	0.976522231402919	1	9	indolalkylamine metabolic process	BP	13569	410
GO:0071840	0.2204636284495	0.809097696164996	164	4594	cellular component organization or biogenesis	BP	13569	410
GO:0007528	0.220539371995709	0.908209026400167	4	48	neuromuscular junction development	BP	13569	410
GO:0001952	0.220809549421241	0.896433054158251	5	83	regulation of cell-matrix adhesion	BP	13569	410
GO:0009912	0.220976364412251	0.977714290384729	1	6	auditory receptor cell fate commitment	BP	13569	410
GO:0060120	0.220976364412251	0.977714290384729	1	6	inner ear receptor cell fate commitment	BP	13569	410
GO:0030218	0.221032088891518	0.895997472356657	5	95	erythrocyte differentiation	BP	13569	410
GO:0006297	0.22115628986384	0.978510156388093	1	5	nucleotide-excision repair, DNA gap filling	BP	13569	410
GO:0099566	0.221437366410944	0.979715685784632	1	4	regulation of postsynaptic cytosolic calcium ion concentration	BP	13569	410
GO:1904666	0.221521169161767	0.975116076435933	1	15	regulation of ubiquitin protein ligase activity	BP	13569	410
GO:0007517	0.221918317470502	0.853876221652047	14	320	muscle organ development	BP	13569	410
GO:0008585	0.222070478215649	0.88703237265907	6	112	female gonad development	BP	13569	410
GO:0021879	0.222548661601375	0.906234113936477	4	63	forebrain neuron differentiation	BP	13569	410
GO:0000972	0.22257992263014	0.97737288570734	1	6	transcription-dependent tethering of RNA polymerase II gene DNA at nuclear periphery	BP	13569	410
GO:0070673	0.222622896632842	0.976313792245313	1	8	response to interleukin-18	BP	13569	410
GO:2000481	0.222683151932027	0.979474081097753	1	4	positive regulation of cAMP-dependent protein kinase activity	BP	13569	410
GO:2000253	0.222757476121816	0.976733324920695	1	7	positive regulation of feeding behavior	BP	13569	410
GO:0034332	0.22280971434314	0.895294807275029	5	79	adherens junction organization	BP	13569	410
GO:0009311	0.222934311457961	0.941250805018815	2	39	oligosaccharide metabolic process	BP	13569	410
GO:0043501	0.222961402718356	0.94220202257055	2	26	skeletal muscle adaptation	BP	13569	410
GO:0045634	0.223383509999688	0.977200719670113	1	6	regulation of melanocyte differentiation	BP	13569	410
GO:0000377	0.223515020192395	0.873200946478776	8	204	RNA splicing, via transesterification reactions with bulged adenosine as nucleophile	BP	13569	410
GO:0000398	0.223515020192395	0.873200946478776	8	204	mRNA splicing, via spliceosome	BP	13569	410
GO:0050923	0.223772352677113	0.981436549846064	1	3	regulation of negative chemotaxis	BP	13569	410
GO:0099541	0.224202710574065	0.979177226142254	1	4	trans-synaptic signaling by lipid	BP	13569	410
GO:0099542	0.224202710574065	0.979177226142254	1	4	trans-synaptic signaling by endocannabinoid	BP	13569	410
GO:1903998	0.224230424689128	0.976408854222496	1	7	regulation of eating behavior	BP	13569	410
GO:0048741	0.22441190639429	0.94128197227917	2	29	skeletal muscle fiber development	BP	13569	410
GO:0046618	0.22442201997609	0.977836289687018	1	5	drug export	BP	13569	410
GO:0007195	0.224612793723955	0.976935953418829	1	6	adenylate cyclase-inhibiting dopamine receptor signaling pathway	BP	13569	410
GO:0044089	0.224622198451179	0.842258477801842	19	420	positive regulation of cellular component biogenesis	BP	13569	410
GO:1902806	0.225051660748033	0.893353116165642	5	100	regulation of cell cycle G1/S phase transition	BP	13569	410
GO:0098903	0.225498849875525	0.976744063720257	1	6	regulation of membrane repolarization during action potential	BP	13569	410
GO:0061364	0.225535182768274	0.981125152211452	1	3	apoptotic process involved in luteolysis	BP	13569	410
GO:0045893	0.225701908954872	0.820854663635793	44	1141	positive regulation of transcription, DNA-templated	BP	13569	410
GO:1903508	0.225701908954872	0.820854663635793	44	1141	positive regulation of nucleic acid-templated transcription	BP	13569	410
GO:0044650	0.225836761209153	0.975589966392906	1	8	adhesion of symbiont to host cell	BP	13569	410
GO:0051155	0.226160046541643	0.918515385953446	3	55	positive regulation of striated muscle cell differentiation	BP	13569	410
GO:0051053	0.226253326404133	0.89265071429845	5	97	negative regulation of DNA metabolic process	BP	13569	410
GO:0060842	0.226338658782609	0.976561377463941	1	6	arterial endothelial cell differentiation	BP	13569	410
GO:0060078	0.226493549730258	0.871789554372899	8	136	regulation of postsynaptic membrane potential	BP	13569	410
GO:1902680	0.226642777330196	0.820031784256764	44	1142	positive regulation of RNA biosynthetic process	BP	13569	410
GO:0019915	0.226904142098545	0.918203326559056	3	53	lipid storage	BP	13569	410
GO:0045732	0.226940780350971	0.87096589837645	8	178	positive regulation of protein catabolic process	BP	13569	410
GO:0030330	0.227029553617084	0.918012713290477	3	56	DNA damage response, signal transduction by p53 class mediator	BP	13569	410
GO:0022411	0.227162356688344	0.852302557232403	13	298	cellular component disassembly	BP	13569	410
GO:0034220	0.227209468534045	0.82432620821824	35	875	ion transmembrane transport	BP	13569	410
GO:0034629	0.227249626302314	0.940622213472218	2	24	cellular protein complex localization	BP	13569	410
GO:0051347	0.227513299161397	0.836942845080917	21	495	positive regulation of transferase activity	BP	13569	410
GO:0015718	0.227550761522917	0.883126209287336	6	128	monocarboxylic acid transport	BP	13569	410
GO:0140029	0.2275683574556	0.903155169095313	4	66	exocytic process	BP	13569	410
GO:0007628	0.227577655647552	0.918771149103588	3	38	adult walking behavior	BP	13569	410
GO:1903977	0.227717468463971	0.978481490344001	1	4	positive regulation of glial cell migration	BP	13569	410
GO:0072659	0.228147497276485	0.861221105961806	10	216	protein localization to plasma membrane	BP	13569	410
GO:0072089	0.228152101080978	0.88289429310447	6	117	stem cell proliferation	BP	13569	410
GO:0000165	0.22849561600501	0.830300043680556	26	660	MAPK cascade	BP	13569	410
GO:0090493	0.228626693641186	0.974291045916044	1	10	catecholamine uptake	BP	13569	410
GO:0090494	0.228626693641186	0.974291045916044	1	10	dopamine uptake	BP	13569	410
GO:0031290	0.228635170815771	0.940690866480925	2	20	retinal ganglion cell axon guidance	BP	13569	410
GO:1901838	0.228662823830589	0.976051665711544	1	6	positive regulation of transcription of nuclear large rRNA transcript from RNA polymerase I promoter	BP	13569	410
GO:0006972	0.228665699251071	0.939449731734007	2	29	hyperosmotic response	BP	13569	410
GO:0071676	0.2288933804556	0.976000771145377	1	6	negative regulation of mononuclear cell migration	BP	13569	410
GO:0000375	0.229045251356096	0.869247708285496	8	205	RNA splicing, via transesterification reactions	BP	13569	410
GO:0051650	0.229112213089322	0.864665597148351	9	192	establishment of vesicle localization	BP	13569	410
GO:0097048	0.229134332160155	0.975947517912596	1	6	dendritic cell apoptotic process	BP	13569	410
GO:2000668	0.229134332160155	0.975947517912596	1	6	regulation of dendritic cell apoptotic process	BP	13569	410
GO:0044093	0.229437955994723	0.81378481993388	54	1389	positive regulation of molecular function	BP	13569	410
GO:0048021	0.229877115013423	0.975782942135975	1	6	regulation of melanin biosynthetic process	BP	13569	410
GO:1900376	0.229877115013423	0.975782942135975	1	6	regulation of secondary metabolite biosynthetic process	BP	13569	410
GO:0045980	0.230308383464844	0.91625769818394	3	56	negative regulation of nucleotide metabolic process	BP	13569	410
GO:1900543	0.230308383464844	0.91625769818394	3	56	negative regulation of purine nucleotide metabolic process	BP	13569	410
GO:0090032	0.23058614033264	0.975625265269773	1	6	negative regulation of steroid hormone biosynthetic process	BP	13569	410
GO:0043281	0.230799242491004	0.873752984541351	7	175	regulation of cysteine-type endopeptidase activity involved in apoptotic process	BP	13569	410
GO:1905209	0.230949396488966	0.938553944952256	2	28	positive regulation of cardiocyte differentiation	BP	13569	410
GO:0050684	0.230950323532422	0.889474803692551	5	106	regulation of mRNA processing	BP	13569	410
GO:0090162	0.231145653588917	0.939090123297324	2	23	establishment of epithelial cell polarity	BP	13569	410
GO:1900272	0.231167216161151	0.975495619217569	1	6	negative regulation of long-term synaptic potentiation	BP	13569	410
GO:0060373	0.231301523269331	0.975465599153999	1	6	regulation of ventricular cardiac muscle cell membrane depolarization	BP	13569	410
GO:1902804	0.231971058112389	0.974174956136704	1	8	negative regulation of synaptic vesicle transport	BP	13569	410
GO:0071315	0.231996632460128	0.974656908713437	1	7	cellular response to morphine	BP	13569	410
GO:0060372	0.232508697672777	0.97519485794326	1	6	regulation of atrial cardiac muscle cell membrane repolarization	BP	13569	410
GO:1900087	0.232750405787288	0.937987959666332	2	26	positive regulation of G1/S transition of mitotic cell cycle	BP	13569	410
GO:0010807	0.232961628172405	0.974434362450599	1	7	regulation of synaptic vesicle priming	BP	13569	410
GO:0038003	0.233031286475181	0.973925919749867	1	8	opioid receptor signaling pathway	BP	13569	410
GO:1902533	0.233058756415849	0.822825069192954	30	798	positive regulation of intracellular signal transduction	BP	13569	410
GO:0021543	0.233218881926774	0.857600691400099	10	196	pallium development	BP	13569	410
GO:1903748	0.233219367425033	0.974374740422611	1	7	negative regulation of establishment of protein localization to mitochondrion	BP	13569	410
GO:0071681	0.233351091893929	0.975934669709094	1	5	cellular response to indole-3-methanol	BP	13569	410
GO:1900181	0.233507372112255	0.899535438535625	4	68	negative regulation of protein localization to nucleus	BP	13569	410
GO:0086012	0.233515207037032	0.939331864470348	2	17	membrane depolarization during cardiac muscle cell action potential	BP	13569	410
GO:0001892	0.233780139040234	0.88807729001065	5	87	embryonic placenta development	BP	13569	410
GO:0097150	0.233845335910163	0.938455302326726	2	20	neuronal stem cell population maintenance	BP	13569	410
GO:0051897	0.233959741639822	0.899158343737483	4	71	positive regulation of protein kinase B signaling	BP	13569	410
GO:0050911	0.233981069348939	0.971509652084853	1	22	detection of chemical stimulus involved in sensory perception of smell	BP	13569	410
GO:0033262	0.234808827469386	0.973505424304286	1	8	regulation of nuclear cell cycle DNA replication	BP	13569	410
GO:0070572	0.234942340149169	0.972522628773187	1	11	positive regulation of neuron projection regeneration	BP	13569	410
GO:0045787	0.23495224411884	0.849084349323969	12	283	positive regulation of cell cycle	BP	13569	410
GO:0050942	0.235038797190575	0.974622056648759	1	6	positive regulation of pigment cell differentiation	BP	13569	410
GO:0006975	0.235187532434288	0.974588157520691	1	6	DNA damage induced protein phosphorylation	BP	13569	410
GO:0045607	0.235286474332743	0.973002481194332	1	9	regulation of auditory receptor cell differentiation	BP	13569	410
GO:0045631	0.235286474332743	0.973002481194332	1	9	regulation of mechanoreceptor differentiation	BP	13569	410
GO:2000980	0.235286474332743	0.973002481194332	1	9	regulation of inner ear receptor cell differentiation	BP	13569	410
GO:0098915	0.235329911584186	0.973883615690656	1	7	membrane repolarization during ventricular cardiac muscle cell action potential	BP	13569	410
GO:0010574	0.235437145028346	0.93669218869487	2	27	regulation of vascular endothelial growth factor production	BP	13569	410
GO:0031325	0.235889594322747	0.800546225946889	88	2472	positive regulation of cellular metabolic process	BP	13569	410
GO:0044351	0.236107668146491	0.973701326377834	1	7	macropinocytosis	BP	13569	410
GO:0071902	0.236281725499958	0.845271291613679	13	284	positive regulation of protein serine/threonine kinase activity	BP	13569	410
GO:0045987	0.236352596623374	0.935812778798258	2	32	positive regulation of smooth muscle contraction	BP	13569	410
GO:1901841	0.236446694956185	0.971757837134375	1	13	regulation of high voltage-gated calcium channel activity	BP	13569	410
GO:0055017	0.236484244422837	0.897537928167548	4	74	cardiac muscle tissue growth	BP	13569	410
GO:0098928	0.236592776382936	0.979105186541433	1	3	presynaptic signal transduction	BP	13569	410
GO:0099526	0.236592776382936	0.979105186541433	1	3	presynapse to nucleus signaling pathway	BP	13569	410
GO:0038089	0.236605770999878	0.974263653827818	1	6	positive regulation of cell migration by vascular endothelial growth factor signaling pathway	BP	13569	410
GO:0006646	0.236992628466389	0.972588705483582	1	9	phosphatidylethanolamine biosynthetic process	BP	13569	410
GO:0051893	0.237392104589925	0.91312397758491	3	43	regulation of focal adhesion assembly	BP	13569	410
GO:0090109	0.237392104589925	0.91312397758491	3	43	regulation of cell-substrate junction assembly	BP	13569	410
GO:1900122	0.237483976595563	0.973377023579572	1	7	positive regulation of receptor binding	BP	13569	410
GO:0048278	0.237710140209445	0.912424357703824	3	52	vesicle docking	BP	13569	410
GO:0030728	0.23771246669536	0.935684648736264	2	27	ovulation	BP	13569	410
GO:1901992	0.237713813125162	0.91242235330079	3	52	positive regulation of mitotic cell cycle phase transition	BP	13569	410
GO:0002016	0.237751450346954	0.971827077200056	1	11	regulation of blood volume by renin-angiotensin	BP	13569	410
GO:0060029	0.237816973800303	0.973984706694526	1	6	convergent extension involved in organogenesis	BP	13569	410
GO:0032878	0.23786686356233	0.936154548341553	2	23	regulation of establishment or maintenance of cell polarity	BP	13569	410
GO:1903320	0.237889433095728	0.862943201919992	8	196	regulation of protein modification by small protein conjugation or removal	BP	13569	410
GO:0031063	0.237990002403843	0.935808525393558	2	25	regulation of histone deacetylation	BP	13569	410
GO:1905232	0.238081890792214	0.973923471590932	1	6	cellular response to L-glutamate	BP	13569	410
GO:0002329	0.238487702729856	0.974801124126509	1	5	pre-B cell differentiation	BP	13569	410
GO:0043045	0.238502139679155	0.973135689904976	1	7	DNA methylation involved in embryo development	BP	13569	410
GO:1901538	0.238502139679155	0.973135689904976	1	7	changes to DNA methylation involved in embryo development	BP	13569	410
GO:0006518	0.238544766896859	0.830510469575472	19	600	peptide metabolic process	BP	13569	410
GO:0071826	0.238672645627277	0.868156445707181	7	183	ribonucleoprotein complex subunit organization	BP	13569	410
GO:0034655	0.238681114381662	0.853119284015061	10	248	nucleobase-containing compound catabolic process	BP	13569	410
GO:1904478	0.238943002169447	0.971790901463296	1	10	regulation of intestinal absorption	BP	13569	410
GO:0006915	0.239224884534734	0.80605520217684	51	1482	apoptotic process	BP	13569	410
GO:0007343	0.239315702992563	0.97294198189949	1	7	egg activation	BP	13569	410
GO:0034645	0.239488235468199	0.794853929171267	108	3161	cellular macromolecule biosynthetic process	BP	13569	410
GO:0051716	0.239501053036781	0.791323968903785	173	5009	cellular response to stimulus	BP	13569	410
GO:0045647	0.239515285673947	0.971648447432005	1	10	negative regulation of erythrocyte differentiation	BP	13569	410
GO:0060837	0.239536456857722	0.972889287304943	1	7	blood vessel endothelial cell differentiation	BP	13569	410
GO:0042359	0.240236412956287	0.970983586775406	1	12	vitamin D metabolic process	BP	13569	410
GO:0051894	0.240761311298391	0.934871931302514	2	23	positive regulation of focal adhesion assembly	BP	13569	410
GO:0008582	0.24090679579028	0.974257173536409	1	5	regulation of synaptic growth at neuromuscular junction	BP	13569	410
GO:0002001	0.241125628157689	0.972508263729876	1	7	renin secretion into blood stream	BP	13569	410
GO:0036005	0.241144660419361	0.971976215498994	1	8	response to macrophage colony-stimulating factor	BP	13569	410
GO:0036006	0.241144660419361	0.971976215498994	1	8	cellular response to macrophage colony-stimulating factor stimulus	BP	13569	410
GO:0048630	0.241217748140285	0.970955527122506	1	11	skeletal muscle tissue growth	BP	13569	410
GO:0048641	0.241441122628342	0.910481750363708	3	50	regulation of skeletal muscle tissue development	BP	13569	410
GO:0060676	0.241508910253807	0.972415924040547	1	7	ureteric bud formation	BP	13569	410
GO:0060401	0.241603235494532	0.866518876161605	7	142	cytosolic calcium ion transport	BP	13569	410
GO:0010648	0.2418254846204	0.808684296357628	40	1052	negative regulation of cell communication	BP	13569	410
GO:1903052	0.241955723469839	0.882362345815573	5	105	positive regulation of proteolysis involved in cellular protein catabolic process	BP	13569	410
GO:0000291	0.241982132986105	0.97034918131549	1	13	nuclear-transcribed mRNA catabolic process, exonucleolytic	BP	13569	410
GO:0055085	0.242269956352735	0.807263770517887	42	1102	transmembrane transport	BP	13569	410
GO:0051345	0.242823675638951	0.817297600166247	27	622	positive regulation of hydrolase activity	BP	13569	410
GO:0048087	0.242903318528503	0.972078530373567	1	7	positive regulation of developmental pigmentation	BP	13569	410
GO:0060124	0.242941457019758	0.970787270075827	1	10	positive regulation of growth hormone secretion	BP	13569	410
GO:0030224	0.243143056140094	0.933374598886033	2	26	monocyte differentiation	BP	13569	410
GO:1903131	0.243143056140094	0.933374598886033	2	26	mononuclear cell differentiation	BP	13569	410
GO:1903792	0.243422862119872	0.93301198710207	2	28	negative regulation of anion transport	BP	13569	410
GO:0030100	0.243459830399029	0.853975417644992	9	204	regulation of endocytosis	BP	13569	410
GO:0032927	0.243749969455859	0.970915567568749	1	9	positive regulation of activin receptor signaling pathway	BP	13569	410
GO:0061669	0.243808277618631	0.973596171719614	1	5	spontaneous neurotransmitter secretion	BP	13569	410
GO:0098814	0.243808277618631	0.973596171719614	1	5	spontaneous synaptic transmission	BP	13569	410
GO:0002834	0.244073764449853	0.969807015672909	1	13	regulation of response to tumor cell	BP	13569	410
GO:0002837	0.244073764449853	0.969807015672909	1	13	regulation of immune response to tumor cell	BP	13569	410
GO:0072318	0.244142745595381	0.971776717029013	1	7	clathrin coat disassembly	BP	13569	410
GO:0007266	0.244419350249222	0.858895649288894	8	136	Rho protein signal transduction	BP	13569	410
GO:0071108	0.244569760315136	0.933340610014088	2	22	protein K48-linked deubiquitination	BP	13569	410
GO:0098815	0.244600158008317	0.909507645056884	3	39	modulation of excitatory postsynaptic potential	BP	13569	410
GO:0040019	0.24482028556243	0.932492875140441	2	27	positive regulation of embryonic development	BP	13569	410
GO:0060509	0.245204987721592	0.970971103660958	1	8	Type I pneumocyte differentiation	BP	13569	410
GO:1902744	0.245352864964555	0.972211388852804	1	6	negative regulation of lamellipodium organization	BP	13569	410
GO:0030879	0.245452469678164	0.857954938889889	8	148	mammary gland development	BP	13569	410
GO:0010212	0.245535473912312	0.863528110310585	7	158	response to ionizing radiation	BP	13569	410
GO:0098877	0.245720046633017	0.970078349624813	1	10	neurotransmitter receptor transport to plasma membrane	BP	13569	410
GO:0008631	0.245962210720202	0.931239026403757	2	35	intrinsic apoptotic signaling pathway in response to oxidative stress	BP	13569	410
GO:0030816	0.246214453895383	0.907016899535457	3	72	positive regulation of cAMP metabolic process	BP	13569	410
GO:0072331	0.246410053249065	0.879259810616821	5	115	signal transduction by p53 class mediator	BP	13569	410
GO:0009593	0.246684312733379	0.906779881876255	3	71	detection of chemical stimulus	BP	13569	410
GO:2001256	0.246736936945335	0.97058675031421	1	8	regulation of store-operated calcium entry	BP	13569	410
GO:1902176	0.246971841208065	0.969243459826463	1	12	negative regulation of oxidative stress-induced intrinsic apoptotic signaling pathway	BP	13569	410
GO:0032328	0.247002389768902	0.970519863994418	1	8	alanine transport	BP	13569	410
GO:0023057	0.248207564908141	0.80307960088334	40	1055	negative regulation of signaling	BP	13569	410
GO:0031547	0.248320694255119	0.972549477920748	1	5	brain-derived neurotrophic factor receptor signaling pathway	BP	13569	410
GO:0009190	0.248601840019956	0.868712542564336	6	134	cyclic nucleotide biosynthetic process	BP	13569	410
GO:0052652	0.248601840019956	0.868712542564336	6	134	cyclic purine nucleotide metabolic process	BP	13569	410
GO:0001935	0.248647550401804	0.878002016388238	5	103	endothelial cell proliferation	BP	13569	410
GO:1904058	0.249057957963061	0.972376290869692	1	5	positive regulation of sensory perception of pain	BP	13569	410
GO:2000344	0.249262969172471	0.970510670028806	1	7	positive regulation of acrosome reaction	BP	13569	410
GO:0002024	0.24933828949406	0.969141019438752	1	10	diet induced thermogenesis	BP	13569	410
GO:0050879	0.249410566235732	0.906301386282898	3	46	multicellular organismal movement	BP	13569	410
GO:0050881	0.249410566235732	0.906301386282898	3	46	musculoskeletal movement	BP	13569	410
GO:0060318	0.249676256052462	0.972230577546684	1	5	definitive erythrocyte differentiation	BP	13569	410
GO:0071479	0.249706799491462	0.905472362039569	3	59	cellular response to ionizing radiation	BP	13569	410
GO:0090659	0.249886188048131	0.906583525050607	3	39	walking behavior	BP	13569	410
GO:1903205	0.249921001357648	0.929561930132346	2	33	regulation of hydrogen peroxide-induced cell death	BP	13569	410
GO:1900182	0.250151242940759	0.867843982456794	6	121	positive regulation of protein localization to nucleus	BP	13569	410
GO:0014904	0.250282379467076	0.929567792710317	2	31	myotube cell development	BP	13569	410
GO:0030858	0.250444468623359	0.9053228366282	3	53	positive regulation of epithelial cell differentiation	BP	13569	410
GO:0002832	0.250482573315061	0.929222039846609	2	34	negative regulation of response to biotic stimulus	BP	13569	410
GO:0060613	0.250695623935231	0.970150863080167	1	7	fat pad development	BP	13569	410
GO:0051932	0.250748734638945	0.905552720658342	3	46	synaptic transmission, GABAergic	BP	13569	410
GO:1903416	0.250803702933691	0.970887872258087	1	6	response to glycoside	BP	13569	410
GO:0010739	0.251020365162974	0.969497090805596	1	8	positive regulation of protein kinase A signaling	BP	13569	410
GO:0006354	0.251559817905387	0.904798722371318	3	51	DNA-templated transcription, elongation	BP	13569	410
GO:0031958	0.251826401732254	0.93070852350805	2	19	corticosteroid receptor signaling pathway	BP	13569	410
GO:0051967	0.251904390109771	0.968466486297228	1	10	negative regulation of synaptic transmission, glutamatergic	BP	13569	410
GO:0071680	0.252307825023588	0.970516575195861	1	6	response to indole-3-methanol	BP	13569	410
GO:0050932	0.252591075636374	0.969091967167238	1	8	regulation of pigment cell differentiation	BP	13569	410
GO:0046545	0.252705389408353	0.866164062744549	6	116	development of primary female sexual characteristics	BP	13569	410
GO:0048679	0.252990713052022	0.928740963957772	2	27	regulation of axon regeneration	BP	13569	410
GO:0001826	0.25318893883239	0.97029784281493	1	6	inner cell mass cell differentiation	BP	13569	410
GO:2000394	0.25333187708221	0.969482390000303	1	7	positive regulation of lamellipodium morphogenesis	BP	13569	410
GO:0035246	0.253452873090278	0.968055510922552	1	10	peptidyl-arginine N-methylation	BP	13569	410
GO:1902570	0.253662429275443	0.967999665535869	1	10	protein localization to nucleolus	BP	13569	410
GO:0050886	0.25388914717989	0.886363150935525	4	91	endocrine process	BP	13569	410
GO:0032940	0.253917073836227	0.80404767806704	31	840	secretion by cell	BP	13569	410
GO:0031914	0.253961496922713	0.971208814772218	1	5	negative regulation of synaptic plasticity	BP	13569	410
GO:0072319	0.253983579950106	0.968730306961941	1	8	vesicle uncoating	BP	13569	410
GO:0046578	0.254089120793012	0.842032066565066	10	175	regulation of Ras protein signal transduction	BP	13569	410
GO:0071073	0.254122862045035	0.968694003243659	1	8	positive regulation of phospholipid biosynthetic process	BP	13569	410
GO:0071447	0.25425070987867	0.968205686489884	1	9	cellular response to hydroperoxide	BP	13569	410
GO:2000821	0.254444549860367	0.969984574210447	1	6	regulation of grooming behavior	BP	13569	410
GO:1905214	0.254516610825816	0.967771468317157	1	10	regulation of RNA binding	BP	13569	410
GO:0010762	0.254531053236499	0.927494576700048	2	32	regulation of fibroblast migration	BP	13569	410
GO:1900042	0.254902992402356	0.970981538997763	1	5	positive regulation of interleukin-2 secretion	BP	13569	410
GO:0007379	0.254906364382106	0.967369028251013	1	11	segment specification	BP	13569	410
GO:0031670	0.255100977262049	0.902853784838662	3	50	cellular response to nutrient	BP	13569	410
GO:0060452	0.255393450710814	0.967237117644244	1	11	positive regulation of cardiac muscle contraction	BP	13569	410
GO:0050775	0.255397855550767	0.903152456508344	3	43	positive regulation of dendrite morphogenesis	BP	13569	410
GO:0001999	0.255415283953442	0.968356010441442	1	8	renal response to blood flow involved in circulatory renin-angiotensin regulation of systemic arterial blood pressure	BP	13569	410
GO:0046883	0.255488761132821	0.840295175707537	10	252	regulation of hormone secretion	BP	13569	410
GO:0071305	0.255504108776762	0.927843231843472	2	25	cellular response to vitamin D	BP	13569	410
GO:0097068	0.255568097390251	0.967856188336064	1	9	response to thyroxine	BP	13569	410
GO:0071317	0.255611609266769	0.967844608348815	1	9	cellular response to isoquinoline alkaloid	BP	13569	410
GO:0046425	0.255680992714627	0.873132305758285	5	113	regulation of JAK-STAT cascade	BP	13569	410
GO:1904892	0.255680992714627	0.873132305758285	5	113	regulation of STAT cascade	BP	13569	410
GO:0072216	0.25580525728318	0.966875669039341	1	12	positive regulation of metanephros development	BP	13569	410
GO:0051705	0.256212502410529	0.88576922222967	4	64	multi-organism behavior	BP	13569	410
GO:0006930	0.256332525917969	0.968711411114709	1	7	substrate-dependent cell migration, cell extension	BP	13569	410
GO:0006869	0.256622094929956	0.835640391253426	11	254	lipid transport	BP	13569	410
GO:0018342	0.256848386067127	0.967143914276503	1	10	protein prenylation	BP	13569	410
GO:0097354	0.256848386067127	0.967143914276503	1	10	prenylation	BP	13569	410
GO:0048145	0.256942591343204	0.884560465030736	4	86	regulation of fibroblast proliferation	BP	13569	410
GO:0014807	0.256943045958746	0.968553224179802	1	7	regulation of somitogenesis	BP	13569	410
GO:0001890	0.257035365075507	0.855470502422732	7	143	placenta development	BP	13569	410
GO:0045953	0.257142740494441	0.966508617209174	1	12	negative regulation of natural killer cell mediated cytotoxicity	BP	13569	410
GO:0021697	0.257458470791597	0.927443126654237	2	22	cerebellar cortex formation	BP	13569	410
GO:0006207	0.257532301657725	0.969206330982834	1	6	'de novo' pyrimidine nucleobase biosynthetic process	BP	13569	410
GO:0019856	0.257532301657725	0.969206330982834	1	6	pyrimidine nucleobase biosynthetic process	BP	13569	410
GO:2001214	0.258118502542708	0.967173496488269	1	9	positive regulation of vasculogenesis	BP	13569	410
GO:0042304	0.258154071815086	0.925462304935005	2	36	regulation of fatty acid biosynthetic process	BP	13569	410
GO:0051085	0.258183367113801	0.966221470991529	1	12	chaperone mediated protein folding requiring cofactor	BP	13569	410
GO:0002418	0.258374866969525	0.965768949835993	1	14	immune response to tumor cell	BP	13569	410
GO:0001945	0.258517442632475	0.926589269955609	2	24	lymph vessel development	BP	13569	410
GO:0002523	0.258660619298237	0.9658735954233	1	13	leukocyte migration involved in inflammatory response	BP	13569	410
GO:0002683	0.259587072672382	0.829543622365059	12	343	negative regulation of immune system process	BP	13569	410
GO:0060444	0.259974837327943	0.925598544000578	2	26	branching involved in mammary gland duct morphogenesis	BP	13569	410
GO:0098917	0.260034868824842	0.969724954989972	1	5	retrograde trans-synaptic signaling	BP	13569	410
GO:0002758	0.260662321731782	0.869959262409109	5	104	innate immune response-activating signal transduction	BP	13569	410
GO:0022602	0.260974718657344	0.869860455476991	5	99	ovulation cycle process	BP	13569	410
GO:0051409	0.260981915803324	0.966014796151322	1	10	response to nitrosative stress	BP	13569	410
GO:0032467	0.261158606527733	0.924901519473063	2	27	positive regulation of cytokinesis	BP	13569	410
GO:0042594	0.261173355303417	0.845954426709406	8	182	response to starvation	BP	13569	410
GO:0034101	0.261249716393545	0.869563055813774	5	104	erythrocyte homeostasis	BP	13569	410
GO:0016199	0.261391574938111	0.969387718706276	1	5	axon midline choice point recognition	BP	13569	410
GO:0055074	0.261398273097938	0.819862515542207	15	379	calcium ion homeostasis	BP	13569	410
GO:0010390	0.261474683575352	0.92488737582199	2	26	histone monoubiquitination	BP	13569	410
GO:0036474	0.262043409613214	0.923674478496223	2	35	cell death in response to hydrogen peroxide	BP	13569	410
GO:0008156	0.262234443703126	0.924262447171641	2	28	negative regulation of DNA replication	BP	13569	410
GO:0039532	0.262568817271687	0.965575636854783	1	10	negative regulation of viral-induced cytoplasmic pattern recognition receptor signaling pathway	BP	13569	410
GO:0032486	0.262697500724644	0.965927589649851	1	9	Rap protein signal transduction	BP	13569	410
GO:0048146	0.26281547775042	0.89812703731427	3	56	positive regulation of fibroblast proliferation	BP	13569	410
GO:1903322	0.26282433461855	0.868252305920872	5	117	positive regulation of protein modification by small protein conjugation or removal	BP	13569	410
GO:0009152	0.262835804320046	0.844457150226241	8	212	purine ribonucleotide biosynthetic process	BP	13569	410
GO:0051098	0.263092274575375	0.826936266047203	12	301	regulation of binding	BP	13569	410
GO:0045824	0.263092430663624	0.923093580549206	2	36	negative regulation of innate immune response	BP	13569	410
GO:0006283	0.263375500328778	0.966859266675647	1	7	transcription-coupled nucleotide-excision repair	BP	13569	410
GO:0031441	0.26339843816607	0.966223048367546	1	8	negative regulation of mRNA 3'-end processing	BP	13569	410
GO:1900364	0.26339843816607	0.966223048367546	1	8	negative regulation of mRNA polyadenylation	BP	13569	410
GO:0014054	0.263434178919695	0.966843583602468	1	7	positive regulation of gamma-aminobutyric acid secretion	BP	13569	410
GO:0072531	0.263542580166217	0.964720939538881	1	12	pyrimidine-containing compound transmembrane transport	BP	13569	410
GO:1990705	0.263599629885429	0.973676693656248	1	3	cholangiocyte proliferation	BP	13569	410
GO:0006309	0.264041378745869	0.964162171102675	1	14	apoptotic DNA fragmentation	BP	13569	410
GO:0051656	0.264352811394264	0.817503836118852	15	364	establishment of organelle localization	BP	13569	410
GO:0015816	0.264639844947405	0.965884335732485	1	8	glycine transport	BP	13569	410
GO:0009205	0.264895056783087	0.849062409510042	7	214	purine ribonucleoside triphosphate metabolic process	BP	13569	410
GO:0032872	0.26494358385097	0.838009686855526	9	180	regulation of stress-activated MAPK cascade	BP	13569	410
GO:1903689	0.265015002346247	0.968476665695907	1	5	regulation of wound healing, spreading of epidermal cells	BP	13569	410
GO:0032229	0.265208752949267	0.965728476155439	1	8	negative regulation of synaptic transmission, GABAergic	BP	13569	410
GO:1903961	0.26524274477534	0.9657191510069	1	8	positive regulation of anion transmembrane transport	BP	13569	410
GO:0032413	0.265452426668427	0.896506900274333	3	58	negative regulation of ion transmembrane transporter activity	BP	13569	410
GO:0010603	0.265812454877803	0.967063817251724	1	6	regulation of cytoplasmic mRNA processing body assembly	BP	13569	410
GO:0046879	0.265880343719152	0.824706530798084	12	303	hormone secretion	BP	13569	410
GO:1903715	0.266084745299026	0.965487704939048	1	8	regulation of aerobic respiration	BP	13569	410
GO:0051403	0.26617084535489	0.832373474555981	10	207	stress-activated MAPK cascade	BP	13569	410
GO:2000096	0.266505483949709	0.96601687134148	1	7	positive regulation of Wnt signaling pathway, planar cell polarity pathway	BP	13569	410
GO:0030818	0.266754216054264	0.921856870554029	2	30	negative regulation of cAMP biosynthetic process	BP	13569	410
GO:0043489	0.266837096249534	0.921521002257542	2	33	RNA stabilization	BP	13569	410
GO:0038034	0.267558455147386	0.895037056835022	3	64	signal transduction in absence of ligand	BP	13569	410
GO:0097192	0.267558455147386	0.895037056835022	3	64	extrinsic apoptotic signaling pathway in absence of ligand	BP	13569	410
GO:1903431	0.267621569980614	0.964558659042376	1	9	positive regulation of cell maturation	BP	13569	410
GO:0060856	0.267689686532228	0.964136877466183	1	10	establishment of blood-brain barrier	BP	13569	410
GO:0043112	0.268090320431258	0.84731033694648	7	151	receptor metabolic process	BP	13569	410
GO:0048585	0.268093234761369	0.783832567164287	43	1200	negative regulation of response to stimulus	BP	13569	410
GO:0010862	0.268100979470512	0.92044963181496	2	39	positive regulation of pathway-restricted SMAD protein phosphorylation	BP	13569	410
GO:0032205	0.268637470232328	0.92094128400864	2	30	negative regulation of telomere maintenance	BP	13569	410
GO:2000973	0.268969618109474	0.96622541125827	1	6	regulation of pro-B cell differentiation	BP	13569	410
GO:0006096	0.269058244185652	0.894233415308382	3	62	glycolytic process	BP	13569	410
GO:0006757	0.269058244185652	0.894233415308382	3	62	ATP generation from ADP	BP	13569	410
GO:0033184	0.269158166002626	0.966174963507062	1	6	positive regulation of histone ubiquitination	BP	13569	410
GO:0051588	0.269229926767309	0.877172025558421	4	72	regulation of neurotransmitter transport	BP	13569	410
GO:0034720	0.269240183415288	0.966153005674773	1	6	histone H3-K4 demethylation	BP	13569	410
GO:1902617	0.269380494385466	0.963654552077295	1	10	response to fluoride	BP	13569	410
GO:0002741	0.269595857296131	0.964513116126472	1	8	positive regulation of cytokine secretion involved in immune response	BP	13569	410
GO:0031629	0.270259634339248	0.962788494528968	1	12	synaptic vesicle fusion to presynaptic active zone membrane	BP	13569	410
GO:0099500	0.270259634339248	0.962788494528968	1	12	vesicle fusion to plasma membrane	BP	13569	410
GO:0008150	0.270312277902767	0.791828965726057	370	11739	biological_process	BP	13569	410
GO:2001222	0.270517535507669	0.895297556929394	3	35	regulation of neuron migration	BP	13569	410
GO:0042135	0.27063728351636	0.96295765882085	1	11	neurotransmitter catabolic process	BP	13569	410
GO:0070528	0.270750068038179	0.920279633064368	2	27	protein kinase C signaling	BP	13569	410
GO:1903242	0.271029582480017	0.964778140090301	1	7	regulation of cardiac muscle hypertrophy in response to stress	BP	13569	410
GO:0070302	0.271308450968004	0.83312502785653	9	181	regulation of stress-activated protein kinase signaling cascade	BP	13569	410
GO:0046337	0.271363858527151	0.962746308898292	1	11	phosphatidylethanolamine metabolic process	BP	13569	410
GO:0006105	0.271502554247947	0.962705887469468	1	11	succinate metabolic process	BP	13569	410
GO:0072697	0.272185367477687	0.96378451886305	1	8	protein localization to cell cortex	BP	13569	410
GO:0048584	0.272323358014671	0.774284552699612	57	1597	positive regulation of response to stimulus	BP	13569	410
GO:0002716	0.2723427400643	0.961938265811548	1	13	negative regulation of natural killer cell mediated immunity	BP	13569	410
GO:0070647	0.272507456808561	0.792690485790239	26	689	protein modification by small protein conjugation or removal	BP	13569	410
GO:0010972	0.272921592964959	0.918630648660949	2	32	negative regulation of G2/M transition of mitotic cell cycle	BP	13569	410
GO:0098722	0.272982158116606	0.963558646771127	1	8	asymmetric stem cell division	BP	13569	410
GO:0030834	0.273232341274309	0.892965053610243	3	42	regulation of actin filament depolymerization	BP	13569	410
GO:0021954	0.273305429251551	0.862347655419509	5	73	central nervous system neuron development	BP	13569	410
GO:0035162	0.273339312974307	0.919670590230205	2	23	embryonic hemopoiesis	BP	13569	410
GO:1901016	0.273407412914461	0.892330339606579	3	49	regulation of potassium ion transmembrane transporter activity	BP	13569	410
GO:0070306	0.273449788893255	0.919259386905577	2	25	lens fiber cell differentiation	BP	13569	410
GO:0030815	0.273530213314484	0.918431530373206	2	31	negative regulation of cAMP metabolic process	BP	13569	410
GO:0090207	0.274440605792654	0.917526726356959	2	36	regulation of triglyceride metabolic process	BP	13569	410
GO:0042592	0.274515483363038	0.774473849312153	51	1418	homeostatic process	BP	13569	410
GO:0072073	0.27457356914144	0.842782192944432	7	135	kidney epithelium development	BP	13569	410
GO:0071482	0.274666331892208	0.873444263229025	4	78	cellular response to light stimulus	BP	13569	410
GO:0032988	0.274891808077448	0.961422049780115	1	12	ribonucleoprotein complex disassembly	BP	13569	410
GO:0002244	0.274915972675366	0.860383778597506	5	98	hematopoietic progenitor cell differentiation	BP	13569	410
GO:0033173	0.27546401101511	0.918441998937757	2	24	calcineurin-NFAT signaling cascade	BP	13569	410
GO:0018216	0.27552463718708	0.961233216370797	1	12	peptidyl-arginine methylation	BP	13569	410
GO:1902904	0.275639484086254	0.850120716153402	6	109	negative regulation of supramolecular fiber organization	BP	13569	410
GO:0032276	0.275686809998783	0.960939668582988	1	13	regulation of gonadotropin secretion	BP	13569	410
GO:1901836	0.275889509046019	0.961763824312046	1	10	regulation of transcription of nuclear large rRNA transcript from RNA polymerase I promoter	BP	13569	410
GO:2000849	0.275931227645657	0.961402201532007	1	11	regulation of glucocorticoid secretion	BP	13569	410
GO:0006360	0.276170120957413	0.890907473838359	3	46	transcription from RNA polymerase I promoter	BP	13569	410
GO:0099622	0.27637585870599	0.917819203724477	2	25	cardiac muscle cell membrane repolarization	BP	13569	410
GO:0072413	0.276376936910453	0.961269597079669	1	11	signal transduction involved in mitotic cell cycle checkpoint	BP	13569	410
GO:1902402	0.276376936910453	0.961269597079669	1	11	signal transduction involved in mitotic DNA damage checkpoint	BP	13569	410
GO:1902403	0.276376936910453	0.961269597079669	1	11	signal transduction involved in mitotic DNA integrity checkpoint	BP	13569	410
GO:1901725	0.276839755434507	0.963150378621843	1	7	regulation of histone deacetylase activity	BP	13569	410
GO:0021578	0.276971977230497	0.964046654191382	1	6	hindbrain maturation	BP	13569	410
GO:0021626	0.276971977230497	0.964046654191382	1	6	central nervous system maturation	BP	13569	410
GO:0071044	0.27749073554062	0.96226558458657	1	8	histone mRNA catabolic process	BP	13569	410
GO:0051209	0.277701801379568	0.858410184007503	5	100	release of sequestered calcium ion into cytosol	BP	13569	410
GO:0051283	0.277701801379568	0.858410184007503	5	100	negative regulation of sequestering of calcium ion	BP	13569	410
GO:0009988	0.277952011692983	0.915362410068669	2	42	cell-cell recognition	BP	13569	410
GO:1902969	0.278027037764891	0.961565540815653	1	9	mitotic DNA replication	BP	13569	410
GO:0003006	0.278027985149661	0.790324295960104	24	607	developmental process involved in reproduction	BP	13569	410
GO:1903076	0.278056608587107	0.871137169938144	4	81	regulation of protein localization to plasma membrane	BP	13569	410
GO:0043254	0.278348389321094	0.811499988589066	13	320	regulation of protein complex assembly	BP	13569	410
GO:0031652	0.278573823621156	0.960612241536418	1	11	positive regulation of heat generation	BP	13569	410
GO:0000209	0.278587537296823	0.83954407432184	7	152	protein polyubiquitination	BP	13569	410
GO:0009968	0.278674999149545	0.779286576668827	35	934	negative regulation of signal transduction	BP	13569	410
GO:0031340	0.278816650116419	0.960539199170124	1	11	positive regulation of vesicle fusion	BP	13569	410
GO:0000956	0.27896017033736	0.870455297222036	4	84	nuclear-transcribed mRNA catabolic process	BP	13569	410
GO:0048144	0.279242930979493	0.87013308160649	4	89	fibroblast proliferation	BP	13569	410
GO:0030050	0.279276993011525	0.962455135056713	1	7	vesicle transport along actin filament	BP	13569	410
[truncated: 19,545 more rows]
