# Supplementary material for: RNA-sequencing of AVPV and ARH reveals vastly different temporal and transcriptomic responses to estradiol in the female rat hypothalamus
Source: PLoS One. 2021 Aug 18;16(8):e0256148. doi: 10.1371/journal.pone.0256148 (PMC8372949; doi:10.1371/journal.pone.0256148)
Supplement: S19 Table — (CSV) [file pone.0256148.s019.csv]

category	over_represented_pvalue	under_represented_pvalue	numDEInCat	numInCat	term	ontology	numBackground	num.modGenes	geneName	geneID
GO:0061564	1.46464592765164e-06	0.999999557386049	27	412	axon development	BP	13569	247	Dscam,Vangl2,Efna5,Pou3f2,Rxra,Sema4d,Erbb3,Lrfn1,Arhgap35,Ctnna1,Zeb2,Itgb1,Cnp,Eif4g2,Plp1,Mag,Lingo1,Aatk,Zic2,Map1b,Dag1,Tbr1,Fgfr2,Plxnb3,Fgfr3,Lingo4,Ulk2	171119,289229,116683,29588,25271,306790,29496,365222,306400,307505,311071,24511,25275,361628,24943,29409,315691,690853,361096,29456,114489,680427,25022,363517,84489,499668,303206
GO:0042552	5.09990378775843e-06	0.999999184038937	12	109	myelination	BP	13569	247	Ugt8,Pou3f2,Rxra,Serinc5,Mal,Sox10,Plp1,Mag,Scd2,Dag1,Ndrg1,Fgfr3	50555,29588,25271,170907,25263,29361,24943,29409,83792,114489,299923,84489
GO:0051960	5.90694949709334e-06	0.999997676237689	38	805	regulation of nervous system development	BP	13569	247	Dscam,Timp2,Vangl2,Efna5,Fgfr1,Lrrn1,Met,Pou3f2,Rxra,Sema4d,Enpp2,Arhgap35,Ctnna1,Zeb2,Cav1,Itgb1,Sox10,Nkx2-2,Stat3,Eif4g2,Mag,Prox1,Lingo1,Spock1,Aatk,Map1b,AABR07031756.1,Dag1,Pdlim5,Tbr1,Rgs6,Plxnb3,Asic2,Fgfr3,Dennd5a,Bend6,Lingo4,Ulk2	171119,29543,289229,116683,79114,500280,24553,29588,25271,306790,84050,306400,307505,311071,25404,24511,29361,366214,25125,361628,29409,305066,315691,306759,690853,29456,24413,114489,64353,680427,54295,363517,25364,84489,308942,363212,499668,303206
GO:0007272	6.05681779392813e-06	0.999999012972916	12	111	ensheathment of neurons	BP	13569	247	Ugt8,Pou3f2,Rxra,Serinc5,Mal,Sox10,Plp1,Mag,Scd2,Dag1,Ndrg1,Fgfr3	50555,29588,25271,170907,25263,29361,24943,29409,83792,114489,299923,84489
GO:0008366	6.05681779392813e-06	0.999999012972916	12	111	axon ensheathment	BP	13569	247	Ugt8,Pou3f2,Rxra,Serinc5,Mal,Sox10,Plp1,Mag,Scd2,Dag1,Ndrg1,Fgfr3	50555,29588,25271,170907,25263,29361,24943,29409,83792,114489,299923,84489
GO:0007409	9.40620490879083e-06	0.999997058657841	24	371	axonogenesis	BP	13569	247	Dscam,Vangl2,Efna5,Pou3f2,Sema4d,Erbb3,Lrfn1,Arhgap35,Zeb2,Itgb1,Cnp,Eif4g2,Mag,Lingo1,Aatk,Zic2,Map1b,Dag1,Tbr1,Fgfr2,Plxnb3,Fgfr3,Lingo4,Ulk2	171119,289229,116683,29588,306790,29496,365222,306400,311071,24511,25275,361628,29409,315691,690853,361096,29456,114489,680427,25022,363517,84489,499668,303206
GO:0000904	2.10291490595154e-05	0.999991867085894	32	608	cell morphogenesis involved in differentiation	BP	13569	247	Dscam,Vangl2,Efna5,Met,Pou3f2,Sema4d,Dock1,Erbb3,Lrfn1,Enpp2,Arhgap35,Zeb2,Itgb1,Antxr1,Cnp,Eif4g2,Mag,Prox1,Lingo1,Aatk,Zic2,Map1b,Dag1,Pdlim5,Tbr1,Fgfr2,Carmil1,Plxnb3,Fgfr3,Myadm,Lingo4,Ulk2	171119,289229,116683,24553,29588,306790,309081,29496,365222,84050,306400,311071,24511,362393,25275,361628,29409,305066,315691,690853,361096,29456,114489,64353,680427,25022,306941,363517,84489,369016,499668,303206
GO:0060284	2.11956930613667e-05	0.999991217146849	37	831	regulation of cell development	BP	13569	247	Dscam,Timp2,Efna5,Fgfr1,Met,Pou3f2,Sema4d,Dock1,Enpp2,Arhgap35,Ctnna1,Zeb2,Cav1,Itgb1,Sox10,Nkx2-2,Stat3,Eif4g2,Mag,Prox1,Lingo1,Spock1,Aatk,Map1b,Tjp2,AABR07031756.1,Dag1,Pdlim5,Tbr1,Rgs6,Carmil1,Plxnb3,Fgfr3,Dennd5a,Bend6,Myadm,Ulk2	171119,29543,116683,79114,24553,29588,306790,309081,84050,306400,307505,311071,25404,24511,29361,366214,25125,361628,29409,305066,315691,306759,690853,29456,115769,24413,114489,64353,680427,54295,306941,363517,84489,308942,363212,369016,303206
GO:0032990	2.2648122152497e-05	0.999991485529464	30	561	cell part morphogenesis	BP	13569	247	Dscam,Vangl2,Snx1,Efna5,Ugt8,Met,Pou3f2,Sema4d,Bcl2l1,Erbb3,Lrfn1,Enpp2,Arhgap35,Zeb2,Itgb1,Cnp,Eif4g2,Mag,Lingo1,Aatk,Zic2,Map1b,Dag1,Pdlim5,Tbr1,Fgfr2,Plxnb3,Fgfr3,Lingo4,Ulk2	171119,289229,84471,116683,50555,24553,29588,306790,24888,29496,365222,84050,306400,311071,24511,25275,361628,29409,315691,690853,361096,29456,114489,64353,680427,25022,363517,84489,499668,303206
GO:0010769	2.85694955358581e-05	0.999991783683613	19	269	regulation of cell morphogenesis involved in differentiation	BP	13569	247	Dscam,Efna5,Met,Pou3f2,Sema4d,Dock1,Enpp2,Arhgap35,Zeb2,Eif4g2,Mag,Aatk,Map1b,Pdlim5,Tbr1,Carmil1,Plxnb3,Myadm,Ulk2	171119,116683,24553,29588,306790,309081,84050,306400,311071,361628,29409,690853,29456,64353,680427,306941,363517,369016,303206
GO:0120039	3.45991158557589e-05	0.999986905825523	29	538	plasma membrane bounded cell projection morphogenesis	BP	13569	247	Dscam,Vangl2,Snx1,Efna5,Ugt8,Met,Pou3f2,Sema4d,Erbb3,Lrfn1,Enpp2,Arhgap35,Zeb2,Itgb1,Cnp,Eif4g2,Mag,Lingo1,Aatk,Zic2,Map1b,Dag1,Pdlim5,Tbr1,Fgfr2,Plxnb3,Fgfr3,Lingo4,Ulk2	171119,289229,84471,116683,50555,24553,29588,306790,29496,365222,84050,306400,311071,24511,25275,361628,29409,315691,690853,361096,29456,114489,64353,680427,25022,363517,84489,499668,303206
GO:0048858	3.6415285517447e-05	0.999986176635642	29	540	cell projection morphogenesis	BP	13569	247	Dscam,Vangl2,Snx1,Efna5,Ugt8,Met,Pou3f2,Sema4d,Erbb3,Lrfn1,Enpp2,Arhgap35,Zeb2,Itgb1,Cnp,Eif4g2,Mag,Lingo1,Aatk,Zic2,Map1b,Dag1,Pdlim5,Tbr1,Fgfr2,Plxnb3,Fgfr3,Lingo4,Ulk2	171119,289229,84471,116683,50555,24553,29588,306790,29496,365222,84050,306400,311071,24511,25275,361628,29409,315691,690853,361096,29456,114489,64353,680427,25022,363517,84489,499668,303206
GO:0050767	4.97457216224656e-05	0.999979503213029	33	725	regulation of neurogenesis	BP	13569	247	Dscam,Timp2,Efna5,Fgfr1,Met,Pou3f2,Sema4d,Enpp2,Arhgap35,Ctnna1,Zeb2,Cav1,Itgb1,Sox10,Nkx2-2,Stat3,Eif4g2,Mag,Prox1,Lingo1,Spock1,Aatk,Map1b,AABR07031756.1,Dag1,Pdlim5,Tbr1,Rgs6,Plxnb3,Fgfr3,Dennd5a,Bend6,Ulk2	171119,29543,116683,79114,24553,29588,306790,84050,306400,307505,311071,25404,24511,29361,366214,25125,361628,29409,305066,315691,306759,690853,29456,24413,114489,64353,680427,54295,363517,84489,308942,363212,303206
GO:0048709	5.83734385248603e-05	0.999989972297791	10	104	oligodendrocyte differentiation	BP	13569	247	Met,Enpp2,Sox10,Nkx2-2,Cnp,Plp1,Mag,Lingo1,Dag1,Fgfr3	24553,84050,29361,366214,25275,24943,29409,315691,114489,84489
GO:0021782	6.2973934235199e-05	0.999990355967175	9	88	glial cell development	BP	13569	247	Met,Pou3f2,Sox10,Nkx2-2,Plp1,Mag,Dag1,Ndrg1,Fgfr3	24553,29588,29361,366214,24943,29409,114489,299923,84489
GO:2000026	7.72769478222214e-05	0.99996097199603	54	1551	regulation of multicellular organismal development	BP	13569	247	Dscam,Lbh,Timp2,Vangl2,Efna5,Fgfr1,Lrrn1,Met,Pdgfra,Pou3f2,Rxra,Sema4d,Erbb3,Smad7,Enpp2,Arhgap35,Ctnna1,Zeb2,Rassf2,Cav1,Itgb1,Zbtb7b,Sox10,Nkx2-2,Stat3,Eif4g2,Mag,Prox1,Lingo1,Nkd1,Spock1,Aatk,Zic2,Map1b,Glg1,Tjp2,AABR07031756.1,Dag1,Pdlim5,Tbr1,Rgs6,Fgfr2,Pla2g4a,Mmp14,Plxnb3,Asic2,Fgfr3,Adamts12,Dennd5a,N4bp2l2,Bend6,Myadm,Lingo4,Ulk2	171119,683626,29543,289229,116683,79114,500280,24553,25267,29588,25271,306790,29496,81516,84050,306400,307505,311071,311437,25404,24511,295248,29361,366214,25125,361628,29409,305066,315691,364952,306759,690853,361096,29456,29476,115769,24413,114489,64353,680427,54295,25022,24653,81707,363517,25364,84489,294809,308942,288416,363212,369016,499668,303206
GO:0007399	8.441061179481e-05	0.999954741014597	67	2002	nervous system development	BP	13569	247	Dscam,Timp2,Sema6d,Acat2,Vangl2,Snx1,Efna5,Ugt8,Myo1d,Sall2,Fgfr1,Lrrn1,Met,Slc6a11,Pdgfra,Pou3f2,Rxra,Aars,Sema4d,Bcl2l1,Serinc5,Erbb3,Lrfn1,Enpp2,Arhgap35,Ctnna1,Tpp1,Zeb2,Mal,Cav1,Itgb1,Pcdh17,Sox10,Nkx2-2,Stat3,Klhl1,Cnp,Sema4c,Zic5,Eif4g2,Plp1,Mag,Prox1,Lingo1,Spock1,Aatk,Zic2,Map1b,Scd2,AABR07031756.1,Nfia,Dag1,Pdlim5,Ehd1,Tbr1,Rgs6,Fgfr2,Mmp14,Plxnb3,Asic2,Ndrg1,Fgfr3,Dennd5a,Bend6,Lingo4,…	171119,29543,311384,308100,289229,84471,116683,50555,25485,305854,79114,500280,24553,79213,25267,29588,25271,292023,306790,24888,170907,29496,365222,84050,306400,307505,83534,311071,25263,25404,24511,306055,29361,366214,25125,290426,25275,301346,361095,361628,24943,29409,305066,315691,306759,690853,361096,29456,83792,24413,25492,114489,64353,293692,680427,54295,25022,81707,363517,25364,299923,844…
GO:0048667	9.24991887133045e-05	0.999964853898868	26	481	cell morphogenesis involved in neuron differentiation	BP	13569	247	Dscam,Vangl2,Efna5,Met,Pou3f2,Sema4d,Erbb3,Lrfn1,Arhgap35,Zeb2,Itgb1,Cnp,Eif4g2,Mag,Lingo1,Aatk,Zic2,Map1b,Dag1,Pdlim5,Tbr1,Fgfr2,Plxnb3,Fgfr3,Lingo4,Ulk2	171119,289229,116683,24553,29588,306790,29496,365222,306400,311071,24511,25275,361628,29409,315691,690853,361096,29456,114489,64353,680427,25022,363517,84489,499668,303206
GO:0048589	0.00010423555165893	0.999958499501596	28	594	developmental growth	BP	13569	247	Dscam,Vangl2,Efna5,Fgfr1,Pdgfra,Pou3f2,Rxra,Sema4d,Pls1,Zeb2,Itgb1,Sox10,Stat3,Eif4g2,Slc12a2,Mag,Prox1,Nkd1,Fto,Aatk,Map1b,AABR07031756.1,Dag1,Pdlim5,Fgfr2,Plxnb3,Fgfr3,Ulk2	171119,289229,116683,79114,25267,29588,25271,306790,315926,311071,24511,29361,25125,361628,83629,29409,305066,364952,291905,690853,29456,24413,114489,64353,25022,363517,84489,303206
GO:0010001	0.000106330231504045	0.999972805885706	14	210	glial cell differentiation	BP	13569	247	Met,Pou3f2,Erbb3,Enpp2,Sox10,Nkx2-2,Stat3,Cnp,Plp1,Mag,Lingo1,Dag1,Ndrg1,Fgfr3	24553,29588,29496,84050,29361,366214,25125,25275,24943,29409,315691,114489,299923,84489
GO:0045595	0.000110902796604839	0.999944399182943	50	1417	regulation of cell differentiation	BP	13569	247	Dscam,Lbh,Timp2,Efna5,Fgfr1,Met,Pdgfra,Pou3f2,Sema4d,Dock1,Smad7,Enpp2,Arhgap35,Ctnna1,Zeb2,Rassf2,Cav1,Itgb1,Zbtb7b,Sox10,Nkx2-2,Stat3,Eif4g2,Mag,Prox1,Lingo1,Fto,Spock1,Aatk,Map1b,Glg1,Tjp2,AABR07031756.1,Smoc1,Dag1,Pdlim5,Ehd1,Tbr1,Rgs6,Fgfr2,Carmil1,Mmp14,Plxnb3,Fgfr3,Adamts12,Dennd5a,N4bp2l2,Bend6,Myadm,Ulk2	171119,683626,29543,116683,79114,24553,25267,29588,306790,309081,81516,84050,306400,307505,311071,311437,25404,24511,295248,29361,366214,25125,361628,29409,305066,315691,291905,306759,690853,29456,29476,115769,24413,314280,114489,64353,293692,680427,54295,25022,306941,81707,363517,84489,294809,308942,288416,363212,369016,303206
GO:0030030	0.000115749751811884	0.999943338643543	46	1195	cell projection organization	BP	13569	247	Dscam,Vangl2,Snx1,Efna5,Ugt8,Fgfr1,Met,Pou3f2,Rxra,Sema4d,Erbb3,Pls1,Lrfn1,Enpp2,Arhgap35,Ctnna1,Zeb2,Cav1,Itgb1,Ermn,Tmem231,Ick,Klhl1,Cnp,Eif4g2,Plp1,Mag,Lingo1,Spock1,Aatk,Rdx,Zic2,Map1b,AABR07031756.1,Dag1,Pdlim5,Ehd1,Tbr1,Fgfr2,Rab8b,Carmil1,Plxnb3,Fgfr3,Dennd5a,Lingo4,Ulk2	171119,289229,84471,116683,50555,79114,24553,29588,25271,306790,29496,315926,365222,84050,306400,307505,311071,25404,24511,295619,361410,84411,290426,25275,361628,24943,29409,315691,306759,690853,315655,361096,29456,24413,114489,64353,293692,680427,25022,266688,306941,363517,84489,308942,499668,303206
GO:0031175	0.000120032840757356	0.999945583518574	37	860	neuron projection development	BP	13569	247	Dscam,Vangl2,Snx1,Efna5,Ugt8,Fgfr1,Met,Pou3f2,Rxra,Sema4d,Erbb3,Lrfn1,Arhgap35,Ctnna1,Zeb2,Itgb1,Klhl1,Cnp,Eif4g2,Plp1,Mag,Lingo1,Spock1,Aatk,Zic2,Map1b,AABR07031756.1,Dag1,Pdlim5,Ehd1,Tbr1,Fgfr2,Plxnb3,Fgfr3,Dennd5a,Lingo4,Ulk2	171119,289229,84471,116683,50555,79114,24553,29588,25271,306790,29496,365222,306400,307505,311071,24511,290426,25275,361628,24943,29409,315691,306759,690853,361096,29456,24413,114489,64353,293692,680427,25022,363517,84489,308942,499668,303206
GO:0048638	0.000124895097772564	0.999960936487163	18	308	regulation of developmental growth	BP	13569	247	Dscam,Efna5,Fgfr1,Pou3f2,Sema4d,Pls1,Stat3,Eif4g2,Mag,Prox1,Nkd1,Fto,Aatk,Map1b,AABR07031756.1,Fgfr2,Fgfr3,Ulk2	171119,116683,79114,29588,306790,315926,25125,361628,29409,305066,364952,291905,690853,29456,24413,25022,84489,303206
GO:0014003	0.000131649662022082	0.999987388938212	6	41	oligodendrocyte development	BP	13569	247	Met,Sox10,Nkx2-2,Plp1,Mag,Fgfr3	24553,29361,366214,24943,29409,84489
GO:0048812	0.00013715662184514	0.999945494551126	27	522	neuron projection morphogenesis	BP	13569	247	Dscam,Vangl2,Efna5,Ugt8,Met,Pou3f2,Sema4d,Erbb3,Lrfn1,Arhgap35,Zeb2,Itgb1,Cnp,Eif4g2,Mag,Lingo1,Aatk,Zic2,Map1b,Dag1,Pdlim5,Tbr1,Fgfr2,Plxnb3,Fgfr3,Lingo4,Ulk2	171119,289229,116683,50555,24553,29588,306790,29496,365222,306400,311071,24511,25275,361628,29409,315691,690853,361096,29456,114489,64353,680427,25022,363517,84489,499668,303206
GO:0010770	0.000163989497794154	0.999961757320853	12	145	positive regulation of cell morphogenesis involved in differentiation	BP	13569	247	Dscam,Efna5,Met,Sema4d,Dock1,Enpp2,Zeb2,Eif4g2,Map1b,Carmil1,Plxnb3,Myadm	171119,116683,24553,306790,309081,84050,311071,361628,29456,306941,363517,369016
GO:0060560	0.000176302465350206	0.999950173141625	15	214	developmental growth involved in morphogenesis	BP	13569	247	Dscam,Vangl2,Efna5,Sema4d,Zeb2,Itgb1,Eif4g2,Slc12a2,Mag,Nkd1,Aatk,Map1b,Fgfr2,Plxnb3,Ulk2	171119,289229,116683,306790,311071,24511,361628,83629,29409,364952,690853,29456,25022,363517,303206
GO:0000902	0.000195434124990396	0.999910001354095	36	824	cell morphogenesis	BP	13569	247	Dscam,Vangl2,Snx1,Efna5,Ugt8,Met,Pou3f2,Sema4d,Dock1,Erbb3,Lrfn1,Enpp2,Arhgap35,Zeb2,Itgb1,Ermn,Antxr1,Cnp,Eif4g2,Mag,Prox1,Lingo1,Aatk,Rdx,Zic2,Map1b,Dag1,Pdlim5,Tbr1,Fgfr2,Carmil1,Plxnb3,Fgfr3,Myadm,Lingo4,Ulk2	171119,289229,84471,116683,50555,24553,29588,306790,309081,29496,365222,84050,306400,311071,24511,295619,362393,25275,361628,29409,305066,315691,690853,315655,361096,29456,114489,64353,680427,25022,306941,363517,84489,369016,499668,303206
GO:0030182	0.000211827349556958	0.999893977504636	45	1187	neuron differentiation	BP	13569	247	Dscam,Timp2,Vangl2,Snx1,Efna5,Ugt8,Fgfr1,Met,Pou3f2,Rxra,Sema4d,Erbb3,Lrfn1,Arhgap35,Ctnna1,Zeb2,Cav1,Itgb1,Nkx2-2,Stat3,Klhl1,Cnp,Eif4g2,Plp1,Mag,Prox1,Lingo1,Spock1,Aatk,Zic2,Map1b,AABR07031756.1,Dag1,Pdlim5,Ehd1,Tbr1,Rgs6,Fgfr2,Plxnb3,Fgfr3,Dennd5a,Bend6,Lingo4,Ulk2,Hipk1	171119,29543,289229,84471,116683,50555,79114,24553,29588,25271,306790,29496,365222,306400,307505,311071,25404,24511,366214,25125,290426,25275,361628,24943,29409,305066,315691,306759,690853,361096,29456,24413,114489,64353,293692,680427,54295,25022,363517,84489,308942,363212,499668,303206,365895
GO:0048468	0.000212999989140314	0.999884389287142	60	1792	cell development	BP	13569	247	Dscam,Timp2,Vezf1,Vangl2,Snx1,Efna5,Ugt8,Fgfr1,Met,Pdgfra,Pou3f2,Rxra,Sema4d,Bcl2l1,Dock1,Erbb3,Lrfn1,Enpp2,Arhgap35,Ctnna1,Myo1e,Zeb2,Cav1,Itgb1,Sox10,Antxr1,Nkx2-2,Stat3,Klhl1,Cnp,Eif4g2,Plp1,Mag,Prox1,Lingo1,Spock1,Aatk,Rdx,Nectin3,Zic2,Map1b,Tjp2,AABR07031756.1,Dag1,Pdlim5,Ehd1,Tbr1,Aff4,Rgs6,Fgfr2,Carmil1,Sdc1,Plxnb3,Ndrg1,Fgfr3,Dennd5a,Bend6,Myadm,Lingo4,Ulk2	171119,29543,287615,289229,84471,116683,50555,79114,24553,25267,29588,25271,306790,24888,309081,29496,365222,84050,306400,307505,25484,311071,25404,24511,29361,362393,366214,25125,290426,25275,361628,24943,29409,305066,315691,306759,690853,315655,288124,361096,29456,115769,24413,114489,64353,293692,680427,303132,54295,25022,306941,25216,363517,299923,84489,308942,363212,369016,499668,303206
GO:0021869	0.000216179975623079	0.999996909439004	3	5	forebrain ventricular zone progenitor cell division	BP	13569	247	Fgfr1,Pou3f2,Fgfr2	79114,29588,25022
GO:0010810	0.000216646043901634	0.999947741840295	12	158	regulation of cell-substrate adhesion	BP	13569	247	Efna5,Rsu1,Dock1,Enpp2,Itgb1,Spock1,Npy2r,Smoc1,Dag1,Carmil1,Mmp14,Myadm	116683,680419,309081,84050,24511,306759,66024,314280,114489,306941,81707,369016
GO:0032989	0.000216954293803808	0.999897438717072	38	908	cellular component morphogenesis	BP	13569	247	Dscam,Vangl2,Snx1,Efna5,Ugt8,Met,Pdgfra,Pou3f2,Sema4d,Bcl2l1,Dock1,Erbb3,Lrfn1,Enpp2,Arhgap35,Zeb2,Itgb1,Ermn,Antxr1,Cnp,Eif4g2,Mag,Prox1,Lingo1,Aatk,Rdx,Zic2,Map1b,Dag1,Pdlim5,Tbr1,Fgfr2,Carmil1,Plxnb3,Fgfr3,Myadm,Lingo4,Ulk2	171119,289229,84471,116683,50555,24553,25267,29588,306790,24888,309081,29496,365222,84050,306400,311071,24511,295619,362393,25275,361628,29409,305066,315691,690853,315655,361096,29456,114489,64353,680427,25022,306941,363517,84489,369016,499668,303206
GO:0050770	0.000225190575797787	0.999941806474891	13	164	regulation of axonogenesis	BP	13569	247	Dscam,Efna5,Pou3f2,Sema4d,Arhgap35,Zeb2,Eif4g2,Mag,Aatk,Map1b,Tbr1,Plxnb3,Ulk2	171119,116683,29588,306790,306400,311071,361628,29409,690853,29456,680427,363517,303206
GO:0050793	0.000272219018793855	0.999849510150602	62	1965	regulation of developmental process	BP	13569	247	Dscam,Lbh,Timp2,Vangl2,Efna5,Fgfr1,Lrrn1,Met,Pdgfra,Pou3f2,Rxra,Sema4d,Dock1,Erbb3,Pls1,Smad7,Enpp2,Arhgap35,Ctnna1,Zeb2,Rassf2,Cav1,Itgb1,Ermn,Zbtb7b,Sox10,Nkx2-2,Stat3,Eif4g2,Mag,Prox1,Lingo1,Nkd1,Fto,Spock1,Aatk,Rdx,Zic2,Map1b,Glg1,Tjp2,AABR07031756.1,Smoc1,Dag1,Pdlim5,Ehd1,Tbr1,Rgs6,Fgfr2,Pla2g4a,Carmil1,Mmp14,Plxnb3,Asic2,Fgfr3,Adamts12,Dennd5a,N4bp2l2,Bend6,Myadm,Lingo4,Ulk2	171119,683626,29543,289229,116683,79114,500280,24553,25267,29588,25271,306790,309081,29496,315926,81516,84050,306400,307505,311071,311437,25404,24511,295619,295248,29361,366214,25125,361628,29409,305066,315691,364952,291905,306759,690853,315655,361096,29456,29476,115769,24413,314280,114489,64353,293692,680427,54295,25022,24653,306941,81707,363517,25364,84489,294809,308942,288416,363212,369016,499…
GO:0010811	0.000287670406855984	0.999945679306674	9	97	positive regulation of cell-substrate adhesion	BP	13569	247	Rsu1,Dock1,Enpp2,Itgb1,Npy2r,Smoc1,Dag1,Carmil1,Myadm	680419,309081,84050,24511,66024,314280,114489,306941,369016
GO:0010720	0.000288956404994515	0.999885881651449	24	514	positive regulation of cell development	BP	13569	247	Dscam,Timp2,Efna5,Fgfr1,Met,Sema4d,Dock1,Enpp2,Arhgap35,Zeb2,Itgb1,Sox10,Nkx2-2,Eif4g2,Mag,Prox1,Map1b,AABR07031756.1,Dag1,Rgs6,Carmil1,Plxnb3,Bend6,Myadm	171119,29543,116683,79114,24553,306790,309081,84050,306400,311071,24511,29361,366214,361628,29409,305066,29456,24413,114489,54295,306941,363517,363212,369016
GO:0090559	0.000290097402214113	0.999967073060867	6	54	regulation of membrane permeability	BP	13569	247	Pdcd6ip,Bcl2l1,Stat3,Cnp,Tjp2,Sh3glb1	501083,24888,25125,25275,115769,292156
GO:0120036	0.00033464455576581	0.999829864805471	44	1176	plasma membrane bounded cell projection organization	BP	13569	247	Dscam,Vangl2,Snx1,Efna5,Ugt8,Fgfr1,Met,Pou3f2,Rxra,Sema4d,Erbb3,Pls1,Lrfn1,Enpp2,Arhgap35,Ctnna1,Zeb2,Cav1,Itgb1,Tmem231,Ick,Klhl1,Cnp,Eif4g2,Plp1,Mag,Lingo1,Spock1,Aatk,Rdx,Zic2,Map1b,AABR07031756.1,Dag1,Pdlim5,Ehd1,Tbr1,Fgfr2,Carmil1,Plxnb3,Fgfr3,Dennd5a,Lingo4,Ulk2	171119,289229,84471,116683,50555,79114,24553,29588,25271,306790,29496,315926,365222,84050,306400,307505,311071,25404,24511,361410,84411,290426,25275,361628,24943,29409,315691,306759,690853,315655,361096,29456,24413,114489,64353,293692,680427,25022,306941,363517,84489,308942,499668,303206
GO:0051239	0.000354115075750224	0.999797201764678	69	2318	regulation of multicellular organismal process	BP	13569	247	Dscam,Lbh,Timp2,Acat2,Vangl2,Efna5,Syt11,Fgfr1,Lrrn1,Met,Pdgfra,Pou3f2,Rxra,Sema4d,Dock1,Erbb3,Pls1,Smad7,Enpp2,Arhgap35,Ctnna1,Zeb2,Rassf2,Cav1,Glra1,Itgb1,Zbtb7b,Sox10,Hrh1,Nkx2-2,Stat3,Eif4g2,Mag,Cd38,Prox1,Lingo1,Nkd1,Fto,Spock1,Aatk,Zic2,Kcne5,Map1b,Glg1,Galr1,Tjp2,Chrm3,Npy2r,AABR07031756.1,Smoc1,Dag1,Pdlim5,Tbr1,Tent5a,Rgs6,Fgfr2,Pla2g4a,Rab8b,Mmp14,Plxnb3,Asic2,Fgfr3,Adamts12,Dennd5a,N4bp…	171119,683626,29543,308100,289229,116683,60568,79114,500280,24553,25267,29588,25271,306790,309081,29496,315926,81516,84050,306400,307505,311071,311437,25404,25674,24511,295248,29361,24448,366214,25125,361628,29409,25668,305066,315691,364952,291905,306759,690853,361096,681190,29456,29476,50577,115769,24260,66024,24413,314280,114489,64353,680427,300870,54295,25022,24653,266688,81707,363517,25364,84…
GO:0040007	0.000375564132891761	0.99982612517623	33	852	growth	BP	13569	247	Dscam,Vangl2,Efna5,Tbck,Fgfr1,Pdgfra,Pou3f2,Rxra,Sema4d,Bcl2l1,Pls1,Entpd5,Zeb2,Itgb1,Sox10,Stat3,Eif4g2,Slc12a2,Mag,Cd38,Prox1,Nkd1,Fto,Aatk,Map1b,AABR07031756.1,Dag1,Pdlim5,Fgfr2,Mmp14,Plxnb3,Fgfr3,Ulk2	171119,289229,116683,295446,79114,25267,29588,25271,306790,24888,315926,314312,311071,24511,29361,25125,361628,83629,29409,25668,305066,364952,291905,690853,29456,24413,114489,64353,25022,81707,363517,84489,303206
GO:0061024	0.000383705390645639	0.999848387514296	23	537	membrane organization	BP	13569	247	Dhcr24,Syt11,Tbck,Bcl2l1,Sec24d,Usp6nl,Mal,Cav1,Itgb1,Gosr1,Stat3,Cnp,Tmed10,Snx33,Dnaja3,Reep3,Sh3glb1,Snx18,Pla2g4a,Ndrg1,Myadm,Tbc1d9b,Gosr2	298298,60568,295446,24888,310843,291309,25263,25404,24511,94189,25125,25275,84599,315696,360481,294375,292156,310097,24653,299923,369016,360520,64154
GO:0031344	0.000394236497972392	0.999831794357968	27	602	regulation of cell projection organization	BP	13569	247	Dscam,Efna5,Fgfr1,Met,Pou3f2,Sema4d,Pls1,Enpp2,Arhgap35,Zeb2,Cav1,Itgb1,Ermn,Eif4g2,Mag,Spock1,Aatk,Rdx,Map1b,AABR07031756.1,Pdlim5,Tbr1,Rab8b,Carmil1,Plxnb3,Dennd5a,Ulk2	171119,116683,79114,24553,29588,306790,315926,84050,306400,311071,25404,24511,295619,361628,29409,306759,690853,315655,29456,24413,64353,680427,266688,306941,363517,308942,303206
GO:0051962	0.000397191318659286	0.999839547421936	24	513	positive regulation of nervous system development	BP	13569	247	Dscam,Timp2,Efna5,Fgfr1,Lrrn1,Met,Sema4d,Enpp2,Arhgap35,Zeb2,Itgb1,Sox10,Nkx2-2,Eif4g2,Mag,Prox1,Map1b,AABR07031756.1,Dag1,Rgs6,Plxnb3,Asic2,Bend6,Lingo4	171119,29543,116683,79114,500280,24553,306790,84050,306400,311071,24511,29361,366214,361628,29409,305066,29456,24413,114489,54295,363517,25364,363212,499668
GO:0032329	0.000411280618296123	0.999989240262019	3	9	serine transport	BP	13569	247	Serinc5,Nfkbie,Slc1a4	170907,316241,305540
GO:0007417	0.000425071752425328	0.99979529990349	36	930	central nervous system development	BP	13569	247	Timp2,Sema6d,Acat2,Efna5,Myo1d,Fgfr1,Met,Slc6a11,Pdgfra,Pou3f2,Aars,Bcl2l1,Enpp2,Arhgap35,Tpp1,Zeb2,Itgb1,Sox10,Nkx2-2,Stat3,Klhl1,Cnp,Sema4c,Zic5,Plp1,Mag,Prox1,Lingo1,Spock1,Aatk,Zic2,AABR07031756.1,Dag1,Tbr1,Fgfr2,Fgfr3	29543,311384,308100,116683,25485,79114,24553,79213,25267,29588,292023,24888,84050,306400,83534,311071,24511,29361,366214,25125,290426,25275,301346,361095,24943,29409,305066,315691,306759,690853,361096,24413,114489,680427,25022,84489
GO:0048699	0.000428807588382187	0.999774759405988	47	1306	generation of neurons	BP	13569	247	Dscam,Timp2,Vangl2,Snx1,Efna5,Ugt8,Fgfr1,Met,Pou3f2,Rxra,Sema4d,Erbb3,Lrfn1,Enpp2,Arhgap35,Ctnna1,Zeb2,Cav1,Itgb1,Sox10,Nkx2-2,Stat3,Klhl1,Cnp,Eif4g2,Plp1,Mag,Prox1,Lingo1,Spock1,Aatk,Zic2,Map1b,AABR07031756.1,Dag1,Pdlim5,Ehd1,Tbr1,Rgs6,Fgfr2,Plxnb3,Fgfr3,Dennd5a,Bend6,Lingo4,Ulk2,Hipk1	171119,29543,289229,84471,116683,50555,79114,24553,29588,25271,306790,29496,365222,84050,306400,307505,311071,25404,24511,29361,366214,25125,290426,25275,361628,24943,29409,305066,315691,306759,690853,361096,29456,24413,114489,64353,293692,680427,54295,25022,363517,84489,308942,363212,499668,303206,365895
GO:0022604	0.000445342793775227	0.999830683025655	21	402	regulation of cell morphogenesis	BP	13569	247	Dscam,Efna5,Met,Pou3f2,Sema4d,Dock1,Enpp2,Arhgap35,Zeb2,Ermn,Eif4g2,Mag,Aatk,Rdx,Map1b,Pdlim5,Tbr1,Carmil1,Plxnb3,Myadm,Ulk2	171119,116683,24553,29588,306790,309081,84050,306400,311071,295619,361628,29409,690853,315655,29456,64353,680427,306941,363517,369016,303206
GO:0045216	0.000465130653207868	0.999877533206804	12	168	cell-cell junction organization	BP	13569	247	Pdcd6ip,Efna5,Ugt8,Smad7,Enpp2,Ctnna1,Cav1,Itgb1,Rdx,Rab8b,Mmp14,Hipk1	501083,116683,50555,81516,84050,307505,25404,24511,315655,266688,81707,365895
GO:0022010	0.000477269859718672	0.99997189420117	4	18	central nervous system myelination	BP	13569	247	Sox10,Plp1,Mag,Fgfr3	29361,24943,29409,84489
GO:0032291	0.000477269859718672	0.99997189420117	4	18	axon ensheathment in central nervous system	BP	13569	247	Sox10,Plp1,Mag,Fgfr3	29361,24943,29409,84489
GO:0022008	0.000525675788710895	0.999717759150574	49	1403	neurogenesis	BP	13569	247	Dscam,Timp2,Vangl2,Snx1,Efna5,Ugt8,Fgfr1,Met,Pou3f2,Rxra,Sema4d,Erbb3,Lrfn1,Enpp2,Arhgap35,Ctnna1,Zeb2,Cav1,Itgb1,Sox10,Nkx2-2,Stat3,Klhl1,Cnp,Eif4g2,Plp1,Mag,Prox1,Lingo1,Spock1,Aatk,Zic2,Map1b,AABR07031756.1,Dag1,Pdlim5,Ehd1,Tbr1,Rgs6,Fgfr2,Mmp14,Plxnb3,Ndrg1,Fgfr3,Dennd5a,Bend6,Lingo4,Ulk2,Hipk1	171119,29543,289229,84471,116683,50555,79114,24553,29588,25271,306790,29496,365222,84050,306400,307505,311071,25404,24511,29361,366214,25125,290426,25275,361628,24943,29409,305066,315691,306759,690853,361096,29456,24413,114489,64353,293692,680427,54295,25022,81707,363517,299923,84489,308942,363212,499668,303206,365895
GO:0051094	0.00059803043592736	0.999695586941224	40	1147	positive regulation of developmental process	BP	13569	247	Dscam,Lbh,Timp2,Efna5,Fgfr1,Lrrn1,Met,Pdgfra,Pou3f2,Sema4d,Dock1,Erbb3,Pls1,Enpp2,Arhgap35,Zeb2,Itgb1,Sox10,Nkx2-2,Stat3,Eif4g2,Mag,Prox1,Zic2,Map1b,AABR07031756.1,Dag1,Ehd1,Rgs6,Fgfr2,Pla2g4a,Carmil1,Mmp14,Plxnb3,Asic2,Fgfr3,N4bp2l2,Bend6,Myadm,Lingo4	171119,683626,29543,116683,79114,500280,24553,25267,29588,306790,309081,29496,315926,84050,306400,311071,24511,29361,366214,25125,361628,29409,305066,361096,29456,24413,114489,293692,54295,25022,24653,306941,81707,363517,25364,84489,288416,363212,369016,499668
GO:0021847	0.000605962410668178	1	2	2	ventricular zone neuroblast division	BP	13569	247	Fgfr1,Fgfr2	79114,25022
GO:0035607	0.000605962410668178	1	2	2	fibroblast growth factor receptor signaling pathway involved in orbitofrontal cortex development	BP	13569	247	Fgfr1,Fgfr2	79114,25022
GO:0016050	0.000699455743875054	0.999782942584419	14	255	vesicle organization	BP	13569	247	Pdcd6ip,Snx1,Syt11,Tbck,Sec24d,Usp6nl,Zeb2,Gosr1,Tmed10,Snx33,Pla2g4a,Sdc1,Tbc1d9b,Gosr2	501083,84471,60568,295446,310843,291309,311071,94189,84599,315696,24653,25216,360520,64154
GO:0048588	0.000706451437887937	0.999792519246263	13	197	developmental cell growth	BP	13569	247	Dscam,Efna5,Sema4d,Zeb2,Itgb1,Eif4g2,Mag,Aatk,Map1b,AABR07031756.1,Pdlim5,Plxnb3,Ulk2	171119,116683,306790,311071,24511,361628,29409,690853,29456,24413,64353,363517,303206
GO:0042063	0.000765310902237486	0.999749074562233	15	280	gliogenesis	BP	13569	247	Met,Pou3f2,Erbb3,Enpp2,Sox10,Nkx2-2,Stat3,Cnp,Plp1,Mag,Lingo1,Dag1,Mmp14,Ndrg1,Fgfr3	24553,29588,29496,84050,29361,366214,25125,25275,24943,29409,315691,114489,81707,299923,84489
GO:0045664	0.000790678835666699	0.999651720945172	26	602	regulation of neuron differentiation	BP	13569	247	Dscam,Timp2,Efna5,Fgfr1,Met,Pou3f2,Sema4d,Arhgap35,Zeb2,Cav1,Itgb1,Nkx2-2,Eif4g2,Mag,Prox1,Spock1,Aatk,Map1b,AABR07031756.1,Pdlim5,Tbr1,Rgs6,Plxnb3,Dennd5a,Bend6,Ulk2	171119,29543,116683,79114,24553,29588,306790,306400,311071,25404,24511,366214,361628,29409,305066,306759,690853,29456,24413,64353,680427,54295,363517,308942,363212,303206
GO:0022612	0.000819583411970912	0.999801243369109	10	136	gland morphogenesis	BP	13569	247	Fgfr1,Met,Rxra,Erbb3,Cav1,Slc12a2,Prox1,AABR07031756.1,Dag1,Fgfr2	79114,24553,25271,29496,25404,83629,305066,24413,114489,25022
GO:0051240	0.000832089629208225	0.999553131200505	45	1391	positive regulation of multicellular organismal process	BP	13569	247	Dscam,Lbh,Timp2,Acat2,Efna5,Fgfr1,Lrrn1,Met,Pdgfra,Pou3f2,Sema4d,Dock1,Erbb3,Pls1,Enpp2,Arhgap35,Zeb2,Cav1,Itgb1,Sox10,Hrh1,Nkx2-2,Stat3,Eif4g2,Mag,Cd38,Prox1,Zic2,Map1b,Galr1,Chrm3,Npy2r,AABR07031756.1,Dag1,Rgs6,Fgfr2,Pla2g4a,Rab8b,Mmp14,Plxnb3,Asic2,Fgfr3,N4bp2l2,Bend6,Lingo4	171119,683626,29543,308100,116683,79114,500280,24553,25267,29588,306790,309081,29496,315926,84050,306400,311071,25404,24511,29361,24448,366214,25125,361628,29409,25668,305066,361096,29456,50577,24260,66024,24413,114489,54295,25022,24653,266688,81707,363517,25364,84489,288416,363212,499668
GO:0048666	0.000873262607459431	0.999557558577875	37	963	neuron development	BP	13569	247	Dscam,Vangl2,Snx1,Efna5,Ugt8,Fgfr1,Met,Pou3f2,Rxra,Sema4d,Erbb3,Lrfn1,Arhgap35,Ctnna1,Zeb2,Itgb1,Klhl1,Cnp,Eif4g2,Plp1,Mag,Lingo1,Spock1,Aatk,Zic2,Map1b,AABR07031756.1,Dag1,Pdlim5,Ehd1,Tbr1,Fgfr2,Plxnb3,Fgfr3,Dennd5a,Lingo4,Ulk2	171119,289229,84471,116683,50555,79114,24553,29588,25271,306790,29496,365222,306400,307505,311071,24511,290426,25275,361628,24943,29409,315691,306759,690853,361096,29456,24413,114489,64353,293692,680427,25022,363517,84489,308942,499668,303206
GO:0022603	0.000911071357291086	0.999564914960387	31	793	regulation of anatomical structure morphogenesis	BP	13569	247	Dscam,Vangl2,Efna5,Fgfr1,Met,Pdgfra,Pou3f2,Rxra,Sema4d,Dock1,Enpp2,Arhgap35,Zeb2,Ermn,Eif4g2,Mag,Prox1,Nkd1,Aatk,Rdx,Map1b,Dag1,Pdlim5,Ehd1,Tbr1,Fgfr2,Carmil1,Plxnb3,Adamts12,Myadm,Ulk2	171119,289229,116683,79114,24553,25267,29588,25271,306790,309081,84050,306400,311071,295619,361628,29409,305066,364952,690853,315655,29456,114489,64353,293692,680427,25022,306941,363517,294809,369016,303206
GO:0002089	0.000920666452139471	0.99993365518001	4	21	lens morphogenesis in camera-type eye	BP	13569	247	Prox1,Nectin3,Fgfr3,Hipk1	305066,288124,84489,365895
GO:0050769	0.000932610097912523	0.999623147725496	21	455	positive regulation of neurogenesis	BP	13569	247	Dscam,Timp2,Efna5,Fgfr1,Met,Sema4d,Enpp2,Arhgap35,Zeb2,Itgb1,Sox10,Nkx2-2,Eif4g2,Mag,Prox1,Map1b,AABR07031756.1,Dag1,Rgs6,Plxnb3,Bend6	171119,29543,116683,79114,24553,306790,84050,306400,311071,24511,29361,366214,361628,29409,305066,29456,24413,114489,54295,363517,363212
GO:0060429	0.0010676290697242	0.999467562262877	34	915	epithelium development	BP	13569	247	Lbh,Vezf1,Vangl2,Sall2,Fgfr1,Met,Pdgfra,Rxra,Smad7,Arhgap35,Tpp1,Myo1e,Zeb2,Cav1,Sox10,Nkx2-2,Tmem231,Sema4c,Zic5,Slc12a2,Prox1,Nkd1,Rdx,Zic2,Tjp2,AABR07031756.1,Dag1,Fgfr2,Sdc1,Mmp14,Fgfr3,Adamts12,Tollip,Myadm	683626,287615,289229,305854,79114,24553,25267,25271,81516,306400,83534,25484,311071,25404,29361,366214,361410,301346,361095,83629,305066,364952,315655,361096,115769,24413,114489,25022,25216,81707,84489,294809,361677,369016
GO:1905330	0.00107633430346818	0.999779876036196	8	99	regulation of morphogenesis of an epithelium	BP	13569	247	Vangl2,Fgfr1,Met,Pdgfra,Rxra,Nkd1,Fgfr2,Adamts12	289229,79114,24553,25267,25271,364952,25022,294809
GO:0035295	0.00111628258747254	0.999504112214573	25	592	tube development	BP	13569	247	Vangl2,Sall2,Fgfr1,Met,Pdgfra,Rxra,Smad7,Arhgap35,Zeb2,Sox10,Nkx2-2,Sema4c,Zic5,Slc12a2,Prox1,Zic2,AABR07031756.1,Nfia,Dag1,Fgfr2,Tns3,Sdc1,Mmp14,Fgfr3,Adamts12	289229,305854,79114,24553,25267,25271,81516,306400,311071,29361,366214,301346,361095,83629,305066,361096,24413,25492,114489,25022,360980,25216,81707,84489,294809
GO:0048731	0.00121737425336514	0.999225840436159	99	3716	system development	BP	13569	247	Dscam,Lbh,Timp2,Vezf1,Sema6d,Acat2,Dhcr24,Vangl2,Snx1,Efna5,Ugt8,Myo1d,Adam19,Sall2,Fgfr1,Lrrn1,Met,Slc6a11,Pdgfra,Ermp1,Pou3f2,Rxra,Aars,Sema4d,Bcl2l1,Serinc5,Dock1,Erbb3,Aldh9a1,Smad7,Lrfn1,Enpp2,Arhgap35,Ctnna1,Tpp1,Myo1e,Zeb2,Rassf2,Mal,Adamts4,Cav1,Itgb1,Pcdh17,Zbtb7b,Sox10,Antxr1,Nkx2-2,Tmem231,Stat3,Klhl1,Cnp,Sema4c,Zic5,Eif4g2,Plp1,Slc12a2,Mag,Tmed10,Prox1,Tox2,Lingo1,Nkd1,Fto,Spock1,Fasn…	171119,683626,29543,287615,311384,308100,298298,289229,84471,116683,50555,25485,303068,305854,79114,500280,24553,79213,25267,373544,29588,25271,292023,306790,24888,170907,309081,29496,64040,81516,365222,84050,306400,307505,83534,25484,311071,311437,25263,66015,25404,24511,306055,295248,29361,362393,366214,361410,25125,290426,25275,301346,361095,361628,24943,83629,29409,84599,305066,311615,315691,…
GO:0048639	0.00122914932596984	0.999659349320032	11	171	positive regulation of developmental growth	BP	13569	247	Dscam,Efna5,Fgfr1,Pou3f2,Sema4d,Pls1,Eif4g2,Prox1,Map1b,AABR07031756.1,Fgfr2	171119,116683,79114,29588,306790,315926,361628,305066,29456,24413,25022
GO:1905048	0.00124527152429527	0.999948019002985	3	12	regulation of metallopeptidase activity	BP	13569	247	Timp2,Antxr1,Stat3	29543,362393,25125
GO:0033137	0.00125825726454612	0.99989952768662	4	24	negative regulation of peptidyl-serine phosphorylation	BP	13569	247	Smad7,Rassf2,Cav1,Cnksr3	81516,311437,25404,308113
GO:0002088	0.00133545869720886	0.999796301140453	6	56	lens development in camera-type eye	BP	13569	247	Zeb2,Prox1,Nectin3,Fgfr2,Fgfr3,Hipk1	311071,305066,288124,25022,84489,365895
GO:0048103	0.00140674001272582	0.999885481015527	4	22	somatic stem cell division	BP	13569	247	Lbh,Vangl2,Fgfr1,Fgfr2	683626,289229,79114,25022
GO:0034330	0.00142422317557515	0.999571674160681	12	186	cell junction organization	BP	13569	247	Pdcd6ip,Efna5,Ugt8,Smad7,Enpp2,Ctnna1,Cav1,Itgb1,Rdx,Rab8b,Mmp14,Hipk1	501083,116683,50555,81516,84050,307505,25404,24511,315655,266688,81707,365895
GO:0006636	0.00159731535289619	0.99986019624254	4	31	unsaturated fatty acid biosynthetic process	BP	13569	247	Fads2,Scd2,Fads1,Pla2g4a	83512,83792,84575,24653
GO:0120035	0.00168859326041677	0.999226297433865	25	595	regulation of plasma membrane bounded cell projection organization	BP	13569	247	Dscam,Efna5,Fgfr1,Met,Pou3f2,Sema4d,Pls1,Enpp2,Arhgap35,Zeb2,Cav1,Itgb1,Eif4g2,Mag,Spock1,Aatk,Rdx,Map1b,AABR07031756.1,Pdlim5,Tbr1,Carmil1,Plxnb3,Dennd5a,Ulk2	171119,116683,79114,24553,29588,306790,315926,84050,306400,311071,25404,24511,361628,29409,306759,690853,315655,29456,24413,64353,680427,306941,363517,308942,303206
GO:0007568	0.0017597312036623	0.999324273884883	17	394	aging	BP	13569	247	Timp2,Met,Pdgfra,Rxra,Bcl2l1,Ctnna1,Cav1,Stat3,Cnp,Slc12a2,Dnaja3,Npy2r,AABR07031756.1,Dag1,Mog,Fads1,Pla2g4a	29543,24553,25267,25271,24888,307505,25404,25125,25275,83629,360481,66024,24413,114489,24558,84575,24653
GO:0060627	0.00179925288636822	0.99928695608994	18	409	regulation of vesicle-mediated transport	BP	13569	247	Pdcd6ip,Rims3,Ston1,Syt11,Tbck,Bcl2l1,Usp6nl,Cav1,Itgb1,Gosr1,Snx33,Rdx,Rab2b,Ehd1,Pla2g4a,Rab8b,Sdc1,Tbc1d9b	501083,65025,360202,60568,295446,24888,291309,25404,24511,94189,315696,315655,305853,293692,24653,266688,25216,360520
GO:0001763	0.00180107617726741	0.999441662144688	12	203	morphogenesis of a branching structure	BP	13569	247	Vangl2,Fgfr1,Met,Pdgfra,Rxra,Ermn,Sox10,Slc12a2,Prox1,Dag1,Fgfr2,Mmp14	289229,79114,24553,25267,25271,295619,29361,83629,305066,114489,25022,81707
GO:0006631	0.00180112786349175	0.999408128630178	13	282	fatty acid metabolic process	BP	13569	247	Acat2,Fads2,Degs1,Sc5d,Cav1,Plp1,Fasn,Hadh,Scd2,Acox1,Fads1,Pla2g4a,Acot11	308100,83512,58970,114100,25404,24943,50671,113965,83792,50681,84575,24653,100363074
GO:0030879	0.00181759562112014	0.999508202577381	10	148	mammary gland development	BP	13569	247	Lbh,Met,Erbb3,Arhgap35,Cav1,Slc12a2,Fasn,Atp7b,AABR07031756.1,Fgfr2	683626,24553,29496,306400,25404,83629,50671,24218,24413,25022
GO:0032787	0.00182072290317765	0.999297858539086	17	423	monocarboxylic acid metabolic process	BP	13569	247	Acat2,Me2,Fads2,Entpd5,Degs1,Sc5d,Cav1,Stat3,Plp1,Prox1,Fasn,Hadh,Scd2,Acox1,Fads1,Pla2g4a,Acot11	308100,307270,83512,314312,58970,114100,25404,25125,24943,305066,50671,113965,83792,50681,84575,24653,100363074
GO:0070307	0.00189000124177858	0.999910539154355	3	11	lens fiber cell development	BP	13569	247	Prox1,Fgfr2,Fgfr3	305066,25022,84489
GO:0002064	0.00192076540065639	0.999400139569321	12	200	epithelial cell development	BP	13569	247	Vezf1,Fgfr1,Met,Myo1e,Nkx2-2,Prox1,Rdx,Tjp2,Fgfr2,Sdc1,Fgfr3,Myadm	287615,79114,24553,25484,366214,305066,315655,115769,25022,25216,84489,369016
GO:0009653	0.00200487212755476	0.998786288338612	62	2011	anatomical structure morphogenesis	BP	13569	247	Dscam,Vezf1,Vangl2,Snx1,Efna5,Ugt8,Fgfr1,Met,Pdgfra,Pou3f2,Rxra,Sema4d,Bcl2l1,Dock1,Erbb3,Smad7,Lrfn1,Enpp2,Arhgap35,Ctnna1,Myo1e,Zeb2,Adamts4,Cav1,Itgb1,Ermn,Sox10,Antxr1,Tmem231,Stat3,Cnp,Sema4c,Zic5,Eif4g2,Slc12a2,Mag,Prox1,Lingo1,Nkd1,Aatk,Rdx,Nectin3,Zic2,Map1b,Glg1,Npy2r,AABR07031756.1,Dag1,Pdlim5,Ehd1,Tbr1,Fgfr2,Carmil1,Sdc1,Mmp14,Plxnb3,Fgfr3,Adamts12,Myadm,Lingo4,Ulk2,Hipk1	171119,287615,289229,84471,116683,50555,79114,24553,25267,29588,25271,306790,24888,309081,29496,81516,365222,84050,306400,307505,25484,311071,66015,25404,24511,295619,29361,362393,361410,25125,25275,301346,361095,361628,83629,29409,305066,315691,364952,690853,315655,288124,361096,29456,29476,66024,24413,114489,64353,293692,680427,25022,306941,25216,81707,363517,84489,294809,369016,499668,303206,3…
GO:0006633	0.00211072045213407	0.999575222455501	7	100	fatty acid biosynthetic process	BP	13569	247	Fads2,Degs1,Plp1,Fasn,Scd2,Fads1,Pla2g4a	83512,58970,24943,50671,83792,84575,24653
GO:0060441	0.00212866441541176	0.999801040845334	4	27	epithelial tube branching involved in lung morphogenesis	BP	13569	247	Vangl2,Pdgfra,Dag1,Fgfr2	289229,25267,114489,25022
GO:0034332	0.00218883252005432	0.999560887038586	7	79	adherens junction organization	BP	13569	247	Efna5,Smad7,Enpp2,Rdx,Rab8b,Mmp14,Hipk1	116683,81516,84050,315655,266688,81707,365895
GO:0031589	0.00218941209626904	0.999232598241938	14	256	cell-substrate adhesion	BP	13569	247	Efna5,Rsu1,Dock1,Enpp2,Itgb1,Antxr1,Spock1,Npy2r,Smoc1,Dag1,Carmil1,Mmp14,Adamts12,Myadm	116683,680419,309081,84050,24511,362393,306759,66024,314280,114489,306941,81707,294809,369016
GO:0048738	0.00219797349960628	0.99934234981981	11	190	cardiac muscle tissue development	BP	13569	247	Fgfr1,Met,Pdgfra,Rxra,Erbb3,Smad7,Itgb1,Prox1,AABR07031756.1,Pdlim5,Fgfr2	79114,24553,25267,25271,29496,81516,24511,305066,24413,64353,25022
GO:0045927	0.00221259203005481	0.999257278772293	13	250	positive regulation of growth	BP	13569	247	Dscam,Efna5,Fgfr1,Pou3f2,Sema4d,Pls1,Eif4g2,Cd38,Prox1,Map1b,AABR07031756.1,Fgfr2,Mmp14	171119,116683,79114,29588,306790,315926,361628,25668,305066,29456,24413,25022,81707
GO:0034329	0.00229231897674418	0.99935995073769	10	146	cell junction assembly	BP	13569	247	Pdcd6ip,Efna5,Ugt8,Smad7,Enpp2,Ctnna1,Cav1,Itgb1,Mmp14,Hipk1	501083,116683,50555,81516,84050,307505,25404,24511,81707,365895
GO:0070306	0.00241981231772015	0.999767612070007	4	25	lens fiber cell differentiation	BP	13569	247	Zeb2,Prox1,Fgfr2,Fgfr3	311071,305066,25022,84489
GO:0010721	0.0024804140988177	0.9990811712935	15	304	negative regulation of cell development	BP	13569	247	Efna5,Ctnna1,Cav1,Itgb1,Sox10,Nkx2-2,Stat3,Mag,Lingo1,Spock1,Aatk,Tjp2,Fgfr3,Dennd5a,Ulk2	116683,307505,25404,24511,29361,366214,25125,29409,315691,306759,690853,115769,84489,308942,303206
GO:0045666	0.00258319197225747	0.998971756243236	17	365	positive regulation of neuron differentiation	BP	13569	247	Dscam,Timp2,Efna5,Fgfr1,Met,Sema4d,Arhgap35,Zeb2,Itgb1,Nkx2-2,Eif4g2,Prox1,Map1b,AABR07031756.1,Rgs6,Plxnb3,Bend6	171119,29543,116683,79114,24553,306790,306400,311071,24511,366214,361628,305066,29456,24413,54295,363517,363212
GO:0060665	0.00259013028060732	0.999957539215358	2	5	regulation of branching involved in salivary gland morphogenesis by mesenchymal-epithelial signaling	BP	13569	247	Fgfr1,Met	79114,24553
GO:0060445	0.0025961860005431	0.999744649929199	4	26	branching involved in salivary gland morphogenesis	BP	13569	247	Fgfr1,Met,Dag1,Fgfr2	79114,24553,114489,25022
GO:0061138	0.00260634905453008	0.999203184922139	11	186	morphogenesis of a branching epithelium	BP	13569	247	Vangl2,Fgfr1,Met,Pdgfra,Rxra,Sox10,Slc12a2,Prox1,Dag1,Fgfr2,Mmp14	289229,79114,24553,25267,25271,29361,83629,305066,114489,25022,81707
GO:0007155	0.00261375117790003	0.998619877738733	34	949	cell adhesion	BP	13569	247	Dscam,Cdh20,Sdc3,Efna5,Pdgfra,Sema4d,Rsu1,Dock1,Erbb3,Smad7,Enpp2,Ctnna1,Cav1,Itgb1,Pcdh17,Zbtb7b,Antxr1,Mag,Spock1,Rdx,Nectin3,Dnaja3,Cadm4,Npy2r,Smoc1,Dag1,Pdlim5,Mog,Carmil1,Sdc1,Mmp14,Plxnb3,Adamts12,Myadm	171119,363948,116673,116683,25267,306790,680419,309081,29496,81516,84050,307505,25404,24511,306055,295248,362393,29409,306759,315655,288124,360481,365216,66024,314280,114489,64353,24558,306941,25216,81707,363517,294809,369016
GO:0007275	0.00276216133123275	0.998178605034611	103	3999	multicellular organism development	BP	13569	247	Dscam,Lbh,Timp2,Vezf1,Sema6d,Acat2,Dhcr24,Vangl2,Snx1,Efna5,Ugt8,Myo1d,Adam19,Sall2,Fgfr1,Lrrn1,Met,Slc6a11,Pdgfra,Ermp1,Pou3f2,Rxra,Aars,Sema4d,Bcl2l1,Sec24d,Serinc5,Dock1,Erbb3,Aldh9a1,Smad7,Lrfn1,Enpp2,Arhgap35,Ctnna1,Tpp1,Myo1e,Zeb2,Rassf2,Mal,Adamts4,Cav1,Itgb1,Pcdh17,Zbtb7b,Sox10,Antxr1,Nkx2-2,Tmem231,Stat3,Ick,Klhl1,Cnp,Sema4c,Zic5,Eif4g2,Plp1,Slc12a2,Mag,Tmed10,Prox1,Tox2,Lingo1,Nkd1,Fto,…	171119,683626,29543,287615,311384,308100,298298,289229,84471,116683,50555,25485,303068,305854,79114,500280,24553,79213,25267,373544,29588,25271,292023,306790,24888,310843,170907,309081,29496,64040,81516,365222,84050,306400,307505,83534,25484,311071,311437,25263,66015,25404,24511,306055,295248,29361,362393,366214,361410,25125,84411,290426,25275,301346,361095,361628,24943,83629,29409,84599,305066,3…
GO:0051336	0.00277072435761714	0.998558699620276	32	926	regulation of hydrolase activity	BP	13569	247	Timp2,Dhcr24,Efna5,Tbck,Myo1d,Fgfr1,Pdgfra,Sema4d,Rsu1,Bcl2l1,Dock1,Usp6nl,Rffl,Arhgap35,Cav1,Itgb1,Antxr1,Stat3,Spock1,St18,Rdx,Dnaja3,Snx18,Rab3il1,Rgs6,Fgfr2,Mmp14,Plxnb3,Fgfr3,Dennd5a,Tbc1d9b,Elp2	29543,298298,116683,295446,25485,79114,25267,306790,680419,24888,309081,291309,282844,306400,25404,24511,362393,25125,306759,266680,315655,360481,310097,171452,54295,25022,81707,363517,84489,308942,360520,307545
GO:0090080	0.0027947136786836	0.999952363877135	2	5	positive regulation of MAPKKK cascade by fibroblast growth factor receptor signaling pathway	BP	13569	247	Fgfr1,Fgfr3	79114,84489
GO:0048546	0.00279827465808237	0.99960209712806	5	47	digestive tract morphogenesis	BP	13569	247	Vangl2,Pdgfra,Sox10,Fgfr2,Fgfr3	289229,25267,29361,25022,84489
GO:0072148	0.00280619795070123	0.999837058026462	3	15	epithelial cell fate commitment	BP	13569	247	Nkx2-2,Prox1,Fgfr3	366214,305066,84489
GO:0015919	0.00295139389718688	0.999948264752439	2	5	peroxisomal membrane transport	BP	13569	247	Rab8b,Pex26	266688,297570
GO:0045046	0.00295139389718688	0.999948264752439	2	5	protein import into peroxisome membrane	BP	13569	247	Rab8b,Pex26	266688,297570
GO:0061387	0.00296299628387638	0.999286935318877	8	101	regulation of extent of cell growth	BP	13569	247	Dscam,Efna5,Sema4d,Eif4g2,Mag,Aatk,Map1b,Ulk2	171119,116683,306790,361628,29409,690853,29456,303206
GO:0022610	0.00298131487393624	0.998412029266206	34	958	biological adhesion	BP	13569	247	Dscam,Cdh20,Sdc3,Efna5,Pdgfra,Sema4d,Rsu1,Dock1,Erbb3,Smad7,Enpp2,Ctnna1,Cav1,Itgb1,Pcdh17,Zbtb7b,Antxr1,Mag,Spock1,Rdx,Nectin3,Dnaja3,Cadm4,Npy2r,Smoc1,Dag1,Pdlim5,Mog,Carmil1,Sdc1,Mmp14,Plxnb3,Adamts12,Myadm	171119,363948,116673,116683,25267,306790,680419,309081,29496,81516,84050,307505,25404,24511,306055,295248,362393,29409,306759,315655,288124,360481,365216,66024,314280,114489,64353,24558,306941,25216,81707,363517,294809,369016
GO:0045685	0.00299193360204336	0.99945659002351	6	73	regulation of glial cell differentiation	BP	13569	247	Enpp2,Nkx2-2,Mag,Lingo1,Dag1,Fgfr3	84050,366214,29409,315691,114489,84489
GO:0002009	0.003002004631767	0.998689466387881	20	454	morphogenesis of an epithelium	BP	13569	247	Vangl2,Fgfr1,Met,Pdgfra,Rxra,Arhgap35,Zeb2,Sox10,Sema4c,Zic5,Slc12a2,Prox1,Nkd1,Zic2,AABR07031756.1,Dag1,Fgfr2,Mmp14,Fgfr3,Adamts12	289229,79114,24553,25267,25271,306400,311071,29361,301346,361095,83629,305066,364952,361096,24413,114489,25022,81707,84489,294809
GO:1903553	0.00301853331554969	0.999953837232564	2	4	positive regulation of extracellular exosome assembly	BP	13569	247	Pdcd6ip,Sdc1	501083,25216
GO:0031643	0.00307140144818559	0.999823619421455	3	12	positive regulation of myelination	BP	13569	247	Sox10,Mag,Dag1	29361,29409,114489
GO:0071864	0.00308161305106958	0.999944770774256	2	5	positive regulation of cell proliferation in bone marrow	BP	13569	247	Fgfr2,Fgfr3	25022,84489
GO:0030901	0.00313604897836993	0.999422742553652	6	80	midbrain development	BP	13569	247	Fgfr1,Cnp,Plp1,Mag,Fgfr2,Fgfr3	79114,25275,24943,29409,25022,84489
GO:0050772	0.00321607099610571	0.999308703886344	7	79	positive regulation of axonogenesis	BP	13569	247	Dscam,Efna5,Sema4d,Zeb2,Eif4g2,Map1b,Plxnb3	171119,116683,306790,311071,361628,29456,363517
GO:0021953	0.00325018852704649	0.999045324005274	10	157	central nervous system neuron differentiation	BP	13569	247	Fgfr1,Met,Arhgap35,Zeb2,Nkx2-2,Prox1,Lingo1,Spock1,Tbr1,Fgfr2	79114,24553,306400,311071,366214,305066,315691,306759,680427,25022
GO:0033559	0.00328814550322165	0.999507134823769	5	62	unsaturated fatty acid metabolic process	BP	13569	247	Fads2,Scd2,Acox1,Fads1,Pla2g4a	83512,83792,50681,84575,24653
GO:0044057	0.0033372370949384	0.998596555240819	18	448	regulation of system process	BP	13569	247	Acat2,Fgfr1,Smad7,Cav1,Glra1,Sox10,Hrh1,Mag,Cd38,Fto,Kcne5,Galr1,Chrm3,Npy2r,AABR07031756.1,Dag1,Rab8b,Asic2	308100,79114,81516,25404,25674,29361,24448,29409,25668,291905,681190,50577,24260,66024,24413,114489,266688,25364
GO:0051179	0.00340536893214397	0.997722521903605	112	4574	localization	BP	13569	247	Slc16a1,Pdcd6ip,Dscam,Sdc3,Rims3,Ston1,Sema6d,Abcb10,Acat2,Slc44a1,Dhcr24,Vangl2,Snx1,Efna5,Ugt8,Syt11,Tbck,Akap12,Myo1d,Fgfr1,Met,Slc6a11,Pdgfra,Pou3f2,Tspan15,Sema4d,Bcl2l1,Sec24d,Serinc5,Dock1,Erbb3,Usp6nl,Pls1,Smad7,Rffl,Enpp2,Arhgap35,Fbxw11,Ctnna1,Myo1e,Zeb2,Mal,Copg2,Cav1,Glra1,Itgb1,Pcdh17,Nfkbie,Gosr1,Sox10,Hrh1,Tmem231,Stat3,Akap7,Ick,Cnp,Sema4c,Slc1a4,Wipf1,Slc12a2,Cd38,Tmed10,Prox1,Ft…	25027,501083,171119,116673,65025,360202,311384,361439,308100,85254,298298,289229,84471,116683,50555,60568,295446,83425,25485,79114,24553,79213,25267,29588,679462,306790,24888,310843,170907,309081,29496,291309,315926,81516,282844,84050,306400,303024,307505,25484,311071,25263,301742,25404,25674,24511,306055,316241,94189,29361,24448,361410,25125,361458,84411,25275,301346,305540,117538,83629,25668,84…
GO:1900024	0.00351579118718876	0.99947347174504	5	46	regulation of substrate adhesion-dependent cell spreading	BP	13569	247	Efna5,Dock1,Enpp2,Carmil1,Myadm	116683,309081,84050,306941,369016
GO:0071526	0.00353604095318043	0.999628356519121	4	22	semaphorin-plexin signaling pathway	BP	13569	247	Met,Sema4d,Sema4c,Plxnb3	24553,306790,301346,363517
GO:0072330	0.00363172759593164	0.99908719627439	8	138	monocarboxylic acid biosynthetic process	BP	13569	247	Fads2,Degs1,Plp1,Prox1,Fasn,Scd2,Fads1,Pla2g4a	83512,58970,24943,305066,50671,83792,84575,24653
GO:0021762	0.00376363191267114	0.999574311293947	4	40	substantia nigra development	BP	13569	247	Cnp,Plp1,Mag,Fgfr3	25275,24943,29409,84489
GO:0030155	0.00382895763921922	0.998253035582655	21	537	regulation of cell adhesion	BP	13569	247	Dscam,Efna5,Sema4d,Rsu1,Dock1,Erbb3,Smad7,Enpp2,Cav1,Itgb1,Zbtb7b,Spock1,Rdx,Dnaja3,Npy2r,Smoc1,Dag1,Carmil1,Mmp14,Plxnb3,Myadm	171119,116683,306790,680419,309081,29496,81516,84050,25404,24511,295248,306759,315655,360481,66024,314280,114489,306941,81707,363517,369016
GO:0015804	0.00384695908889178	0.9995693043442	4	32	neutral amino acid transport	BP	13569	247	Serinc5,Nfkbie,Slc1a4,Slc6a9	170907,316241,305540,116509
GO:0051129	0.00391680501397232	0.998174704957991	22	569	negative regulation of cellular component organization	BP	13569	247	Clip2,Efna5,Syt11,Met,Bcl2l1,Cav1,Itgb1,Antxr1,Mag,Spock1,Snx33,Aatk,Rdx,Map1b,Fgfr2,Carmil1,Mmp14,Plxnb3,Fgfr3,Dennd5a,Myadm,Ulk2	29264,116683,60568,24553,24888,25404,24511,362393,29409,306759,315696,690853,315655,29456,25022,306941,81707,363517,84489,308942,369016,303206
GO:0071863	0.00392487037482159	0.999913394556506	2	6	regulation of cell proliferation in bone marrow	BP	13569	247	Fgfr2,Fgfr3	25022,84489
GO:0021846	0.00395991154243075	0.999558385861315	4	28	cell proliferation in forebrain	BP	13569	247	Fgfr1,Pou3f2,Zeb2,Fgfr2	79114,29588,311071,25022
GO:2000811	0.00397313125516863	0.999741924349352	3	14	negative regulation of anoikis	BP	13569	247	Bcl2l1,Cav1,Itgb1	24888,25404,24511
GO:0007162	0.0039880962490249	0.998706709247084	11	213	negative regulation of cell adhesion	BP	13569	247	Dscam,Efna5,Sema4d,Erbb3,Smad7,Enpp2,Spock1,Rdx,Mmp14,Plxnb3,Myadm	171119,116683,306790,29496,81516,84050,306759,315655,81707,363517,369016
GO:0048729	0.00401658892199944	0.998125564493639	22	533	tissue morphogenesis	BP	13569	247	Vangl2,Fgfr1,Met,Pdgfra,Rxra,Smad7,Arhgap35,Zeb2,Itgb1,Sox10,Sema4c,Zic5,Slc12a2,Prox1,Nkd1,Zic2,AABR07031756.1,Dag1,Fgfr2,Mmp14,Fgfr3,Adamts12	289229,79114,24553,25267,25271,81516,306400,311071,24511,29361,301346,361095,83629,305066,364952,361096,24413,114489,25022,81707,84489,294809
GO:0010648	0.0040177420097808	0.99781542324904	34	1052	negative regulation of cell communication	BP	13569	247	Lbh,Timp2,Snx1,Met,Bcl2l1,Erbb3,Smad7,Rffl,Arhgap35,Fbxw11,Ctnna1,Lrrc3,Rassf2,Cav1,Glra1,Itgb1,Pcdh17,Sox10,Cd38,Nkd1,Hadh,Glg1,Dnaja3,Sh3glb1,Npy2r,AABR07031756.1,Dag1,Rgs6,Cnksr3,Mmp14,Fgfr3,Adamts12,Bend6,Myadm	683626,29543,84471,24553,24888,29496,81516,282844,306400,303024,307505,246773,311437,25404,25674,24511,306055,29361,25668,364952,113965,29476,360481,292156,66024,24413,114489,54295,308113,81707,84489,294809,363212,369016
GO:0048668	0.00403357932277401	0.999547830651592	4	28	collateral sprouting	BP	13569	247	Efna5,Sema4d,Zeb2,Ulk2	116683,306790,311071,303206
GO:0023057	0.00421868623967128	0.997698559004539	34	1055	negative regulation of signaling	BP	13569	247	Lbh,Timp2,Snx1,Met,Bcl2l1,Erbb3,Smad7,Rffl,Arhgap35,Fbxw11,Ctnna1,Lrrc3,Rassf2,Cav1,Glra1,Itgb1,Pcdh17,Sox10,Cd38,Nkd1,Hadh,Glg1,Dnaja3,Sh3glb1,Npy2r,AABR07031756.1,Dag1,Rgs6,Cnksr3,Mmp14,Fgfr3,Adamts12,Bend6,Myadm	683626,29543,84471,24553,24888,29496,81516,282844,306400,303024,307505,246773,311437,25404,25674,24511,306055,29361,25668,364952,113965,29476,360481,292156,66024,24413,114489,54295,308113,81707,84489,294809,363212,369016
GO:0090066	0.00423424288486623	0.99813395094751	19	454	regulation of anatomical structure size	BP	13569	247	Dscam,Efna5,Sema4d,Pls1,Arhgap35,Cav1,Hrh1,Eif4g2,Slc12a2,Mag,Cd38,Aatk,Rdx,Map1b,Chrm3,Carmil1,Asic2,Myadm,Ulk2	171119,116683,306790,315926,306400,25404,24448,361628,83629,29409,25668,690853,315655,29456,24260,306941,25364,369016,303206
GO:0010975	0.0044498070578575	0.997986154092264	20	468	regulation of neuron projection development	BP	13569	247	Dscam,Efna5,Fgfr1,Met,Pou3f2,Sema4d,Arhgap35,Zeb2,Itgb1,Eif4g2,Mag,Spock1,Aatk,Map1b,AABR07031756.1,Pdlim5,Tbr1,Plxnb3,Dennd5a,Ulk2	171119,116683,79114,24553,29588,306790,306400,311071,24511,361628,29409,306759,690853,29456,24413,64353,680427,363517,308942,303206
GO:0014037	0.00471475482815237	0.999445822744703	4	29	Schwann cell differentiation	BP	13569	247	Pou3f2,Erbb3,Dag1,Ndrg1	29588,29496,114489,299923
GO:1900026	0.00481638511795043	0.999427047340211	4	31	positive regulation of substrate adhesion-dependent cell spreading	BP	13569	247	Dock1,Enpp2,Carmil1,Myadm	309081,84050,306941,369016
GO:0048708	0.00487797655658452	0.999018879186184	6	77	astrocyte differentiation	BP	13569	247	Pou3f2,Nkx2-2,Stat3,Plp1,Mag,Fgfr3	29588,366214,25125,24943,29409,84489
GO:0031579	0.00509875818215355	0.999618605513913	3	20	membrane raft organization	BP	13569	247	Mal,Cav1,Myadm	25263,25404,369016
GO:0035239	0.00512836962404816	0.997875660577645	16	348	tube morphogenesis	BP	13569	247	Vangl2,Met,Pdgfra,Arhgap35,Zeb2,Sox10,Sema4c,Zic5,Slc12a2,Zic2,AABR07031756.1,Dag1,Fgfr2,Mmp14,Fgfr3,Adamts12	289229,24553,25267,306400,311071,29361,301346,361095,83629,361096,24413,114489,25022,81707,84489,294809
GO:0048675	0.00522989612089497	0.998615024017344	8	105	axon extension	BP	13569	247	Dscam,Itgb1,Eif4g2,Mag,Aatk,Map1b,Plxnb3,Ulk2	171119,24511,361628,29409,690853,29456,363517,303206
GO:1900118	0.00526273687962005	0.99985743257396	2	7	negative regulation of execution phase of apoptosis	BP	13569	247	Bcl2l1,Rffl	24888,282844
GO:0048856	0.00539135595444265	0.996332024317622	108	4344	anatomical structure development	BP	13569	247	Dscam,Lbh,Timp2,Vezf1,Sema6d,Acat2,Dhcr24,Vangl2,Snx1,Efna5,Ugt8,Myo1d,Adam19,Sall2,Fgfr1,Lrrn1,Met,Slc6a11,Pdgfra,Ermp1,Pou3f2,Rxra,Aars,Sema4d,Bcl2l1,Sec24d,Serinc5,Dock1,Erbb3,Aldh9a1,Smad7,Lrfn1,Enpp2,Arhgap35,Ctnna1,Tpp1,Myo1e,Zeb2,Rassf2,Mal,Adamts4,Cav1,Itgb1,Pcdh17,Ermn,Zbtb7b,Sox10,Antxr1,Nkx2-2,Tmem231,Stat3,Ick,Klhl1,Cnp,Sema4c,Zic5,Eif4g2,Plp1,Slc12a2,Mag,Tmed10,Prox1,Tox2,Lingo1,Nkd1…	171119,683626,29543,287615,311384,308100,298298,289229,84471,116683,50555,25485,303068,305854,79114,500280,24553,79213,25267,373544,29588,25271,292023,306790,24888,310843,170907,309081,29496,64040,81516,365222,84050,306400,307505,83534,25484,311071,311437,25263,66015,25404,24511,306055,295619,295248,29361,362393,366214,361410,25125,84411,290426,25275,301346,361095,361628,24943,83629,29409,84599,3…
GO:0031644	0.0055827794023891	0.998841922924707	6	83	regulation of neurological system process	BP	13569	247	Fgfr1,Glra1,Sox10,Mag,Npy2r,Dag1	79114,25674,29361,29409,66024,114489
GO:0060687	0.00570830516253162	0.99984715536458	2	6	regulation of branching involved in prostate gland morphogenesis	BP	13569	247	Rxra,Fgfr2	25271,25022
GO:0001885	0.0059934719470026	0.998972006510636	5	54	endothelial cell development	BP	13569	247	Vezf1,Met,Rdx,Tjp2,Myadm	287615,24553,315655,115769,369016
GO:0060419	0.00604202768820359	0.998727684110326	6	80	heart growth	BP	13569	247	Fgfr1,Rxra,Prox1,AABR07031756.1,Pdlim5,Fgfr2	79114,25271,305066,24413,64353,25022
GO:0008361	0.00606704756089765	0.99804891356594	10	166	regulation of cell size	BP	13569	247	Dscam,Efna5,Sema4d,Eif4g2,Slc12a2,Mag,Aatk,Rdx,Map1b,Ulk2	171119,116683,306790,361628,83629,29409,690853,315655,29456,303206
GO:0006509	0.00611953167645618	0.999211604512773	4	36	membrane protein ectodomain proteolysis	BP	13569	247	Timp2,Adam19,Snx33,Dag1	29543,303068,315696,114489
GO:0060421	0.00614793195958781	0.999210235972539	4	34	positive regulation of heart growth	BP	13569	247	Fgfr1,Prox1,AABR07031756.1,Fgfr2	79114,305066,24413,25022
GO:0050790	0.00615459824614967	0.996230744045724	49	1727	regulation of catalytic activity	BP	13569	247	Parm1,Timp2,Dhcr24,Vangl2,Efna5,Tbck,Myo1d,Fgfr1,Met,Pdgfra,Sema4d,Rsu1,Bcl2l1,Serinc5,Dock1,Erbb3,Usp6nl,Smad7,Rffl,Arhgap35,Lrrc3,Zeb2,Rassf2,Cav1,Itgb1,Antxr1,Stat3,Prox1,Spock1,St18,Rdx,Dnaja3,Galr1,Camk2n2,Sh3glb1,Dag1,Snx18,Rab3il1,Rgs6,Fgfr2,Mtmr9,Mmp14,Plxnb3,Fgfr3,Dnajc3,Dennd5a,Phactr2,Tbc1d9b,Elp2	286894,29543,298298,289229,116683,295446,25485,79114,24553,25267,306790,680419,24888,170907,309081,29496,291309,81516,282844,306400,246773,311071,311437,25404,24511,362393,25125,305066,306759,266680,315655,360481,50577,59314,292156,114489,310097,171452,54295,25022,282584,81707,363517,84489,63880,308942,308291,360520,307545
GO:0050768	0.00619090866214283	0.997648743804994	13	269	negative regulation of neurogenesis	BP	13569	247	Ctnna1,Cav1,Itgb1,Sox10,Nkx2-2,Stat3,Mag,Lingo1,Spock1,Aatk,Fgfr3,Dennd5a,Ulk2	307505,25404,24511,29361,366214,25125,29409,315691,306759,690853,84489,308942,303206
GO:1903551	0.00634409167135187	0.999820567696372	2	6	regulation of extracellular exosome assembly	BP	13569	247	Pdcd6ip,Sdc1	501083,25216
GO:0046902	0.00636086003493372	0.999158707982019	4	46	regulation of mitochondrial membrane permeability	BP	13569	247	Bcl2l1,Stat3,Cnp,Sh3glb1	24888,25125,25275,292156
GO:0035272	0.00638225416186258	0.998887653464569	5	55	exocrine system development	BP	13569	247	Fgfr1,Met,Sox10,Dag1,Fgfr2	79114,24553,29361,114489,25022
GO:0048333	0.00646289639764782	0.999480036069355	3	18	mesodermal cell differentiation	BP	13569	247	Fgfr1,Itgb1,Fgfr2	79114,24511,25022
GO:0008610	0.00690066136303849	0.997039949671248	16	440	lipid biosynthetic process	BP	13569	247	Acat2,Dhcr24,Ugt8,Fads2,Serinc5,Degs1,Sc5d,Hrh1,Plp1,Prox1,Fasn,Scd2,Sh3glb1,AABR07031756.1,Fads1,Pla2g4a	308100,298298,50555,83512,170907,58970,114100,24448,24943,305066,50671,83792,292156,24413,84575,24653
GO:0060412	0.00703583372141163	0.999060605546986	4	34	ventricular septum morphogenesis	BP	13569	247	Vangl2,Smad7,Prox1,Fgfr2	289229,81516,305066,25022
GO:0045687	0.00708976282023087	0.999040611998118	4	40	positive regulation of glial cell differentiation	BP	13569	247	Enpp2,Nkx2-2,Mag,Dag1	84050,366214,29409,114489
GO:0048714	0.00712806695599404	0.99939812616868	3	20	positive regulation of oligodendrocyte differentiation	BP	13569	247	Enpp2,Nkx2-2,Dag1	84050,366214,114489
GO:0016049	0.00717395084913166	0.996827140715821	17	425	cell growth	BP	13569	247	Dscam,Efna5,Tbck,Sema4d,Entpd5,Zeb2,Itgb1,Eif4g2,Mag,Cd38,Aatk,Map1b,AABR07031756.1,Pdlim5,Mmp14,Plxnb3,Ulk2	171119,116683,295446,306790,314312,311071,24511,361628,29409,25668,690853,29456,24413,64353,81707,363517,303206
GO:0030855	0.00719179767138826	0.996661733322391	19	495	epithelial cell differentiation	BP	13569	247	Lbh,Vezf1,Fgfr1,Met,Rxra,Tpp1,Myo1e,Zeb2,Cav1,Nkx2-2,Tmem231,Prox1,Rdx,Tjp2,Fgfr2,Sdc1,Fgfr3,Tollip,Myadm	683626,287615,79114,24553,25271,83534,25484,311071,25404,366214,361410,305066,315655,115769,25022,25216,84489,361677,369016
GO:0055007	0.0071973489456268	0.998185156551307	7	106	cardiac muscle cell differentiation	BP	13569	247	Met,Pdgfra,Rxra,Itgb1,Prox1,AABR07031756.1,Pdlim5	24553,25267,25271,24511,305066,24413,64353
GO:0003158	0.0072140566722717	0.998180697021572	7	105	endothelium development	BP	13569	247	Vezf1,Met,Prox1,Rdx,Tjp2,Adamts12,Myadm	287615,24553,305066,315655,115769,294809,369016
GO:0009968	0.00722027139033434	0.996055782345906	30	934	negative regulation of signal transduction	BP	13569	247	Lbh,Timp2,Snx1,Met,Bcl2l1,Erbb3,Smad7,Rffl,Arhgap35,Fbxw11,Ctnna1,Lrrc3,Rassf2,Cav1,Itgb1,Sox10,Nkd1,Glg1,Dnaja3,Sh3glb1,Npy2r,AABR07031756.1,Dag1,Rgs6,Cnksr3,Mmp14,Fgfr3,Adamts12,Bend6,Myadm	683626,29543,84471,24553,24888,29496,81516,282844,306400,303024,307505,246773,311437,25404,24511,29361,364952,29476,360481,292156,66024,24413,114489,54295,308113,81707,84489,294809,363212,369016
GO:0060688	0.00725957333534452	0.998689352888912	5	60	regulation of morphogenesis of a branching structure	BP	13569	247	Fgfr1,Met,Pdgfra,Rxra,Fgfr2	79114,24553,25267,25271,25022
GO:0052547	0.00727172026455974	0.99729646032774	12	301	regulation of peptidase activity	BP	13569	247	Timp2,Dhcr24,Bcl2l1,Rffl,Cav1,Antxr1,Stat3,Spock1,St18,Dnaja3,Mmp14,Elp2	29543,298298,24888,282844,25404,362393,25125,306759,266680,360481,81707,307545
GO:0006629	0.0073074374237755	0.9960431550214	29	969	lipid metabolic process	BP	13569	247	Slc16a1,Acat2,Dhcr24,Plcxd2,Ugt8,Fgfr1,Pdgfra,Fads2,St6galnac3,Serinc5,Enpp2,Degs1,Sc5d,Cav1,Kdelc2,Hrh1,Plp1,Prox1,Fasn,Hadh,Scd2,Sh3glb1,AABR07031756.1,Acox1,Fads1,Pla2g4a,Sel1l,Fgfr3,Acot11	25027,308100,298298,363781,50555,79114,25267,83512,29758,170907,84050,58970,114100,25404,315664,24448,24943,305066,50671,113965,83792,292156,24413,50681,84575,24653,314352,84489,100363074
GO:0060443	0.00734673684785396	0.998673072404323	5	57	mammary gland morphogenesis	BP	13569	247	Erbb3,Cav1,Slc12a2,AABR07031756.1,Fgfr2	29496,25404,83629,24413,25022
GO:0048713	0.00739113995668691	0.998989445355468	4	39	regulation of oligodendrocyte differentiation	BP	13569	247	Enpp2,Nkx2-2,Lingo1,Dag1	84050,366214,315691,114489
GO:1990637	0.00740068805947079	0.999751623202711	2	8	response to prolactin	BP	13569	247	Bcl2l1,Atp7b	24888,24218
GO:0022011	0.00755413534187582	0.999356763347613	3	18	myelination in peripheral nervous system	BP	13569	247	Pou3f2,Dag1,Ndrg1	29588,114489,299923
GO:0032292	0.00755413534187582	0.999356763347613	3	18	peripheral nervous system axon ensheathment	BP	13569	247	Pou3f2,Dag1,Ndrg1	29588,114489,299923
GO:0048732	0.0075684813328516	0.996469102317361	19	497	gland development	BP	13569	247	Lbh,Acat2,Fgfr1,Met,Pdgfra,Pou3f2,Rxra,Erbb3,Aldh9a1,Arhgap35,Cav1,Sox10,Slc12a2,Prox1,Fasn,Atp7b,AABR07031756.1,Dag1,Fgfr2	683626,308100,79114,24553,25267,29588,25271,29496,64040,306400,25404,29361,83629,305066,50671,24218,24413,114489,25022
GO:0051345	0.00762489019160665	0.996169213263556	23	622	positive regulation of hydrolase activity	BP	13569	247	Tbck,Fgfr1,Pdgfra,Sema4d,Rsu1,Dock1,Usp6nl,Arhgap35,Cav1,Itgb1,Antxr1,Stat3,St18,Dnaja3,Snx18,Rab3il1,Rgs6,Fgfr2,Mmp14,Fgfr3,Dennd5a,Tbc1d9b,Elp2	295446,79114,25267,306790,680419,309081,291309,306400,25404,24511,362393,25125,266680,360481,310097,171452,54295,25022,81707,84489,308942,360520,307545
GO:0098693	0.00767981334362588	0.998940155628846	4	38	regulation of synaptic vesicle cycle	BP	13569	247	Rims3,Syt11,Bcl2l1,Pcdh17	65025,60568,24888,306055
GO:0071971	0.0076817816202177	0.999746806954912	2	7	extracellular exosome assembly	BP	13569	247	Pdcd6ip,Sdc1	501083,25216
GO:0009611	0.00786322661912818	0.9963977464313	18	489	response to wounding	BP	13569	247	Lbh,Vangl2,Syt11,Fgfr1,Met,Pdgfra,Rxra,Erbb3,Arhgap35,Ctnna1,Cav1,Map1b,Dag1,Tent5a,Fgfr2,Sdc1,Asic2,Fgfr3	683626,289229,60568,79114,24553,25267,25271,29496,306400,307505,25404,29456,114489,300870,25022,25216,25364,84489
GO:0048513	0.00796120219014056	0.994692280158055	74	2814	animal organ development	BP	13569	247	Dscam,Lbh,Sema6d,Acat2,Dhcr24,Vangl2,Efna5,Myo1d,Adam19,Sall2,Fgfr1,Met,Slc6a11,Pdgfra,Ermp1,Pou3f2,Rxra,Aars,Sema4d,Bcl2l1,Dock1,Erbb3,Aldh9a1,Smad7,Arhgap35,Ctnna1,Myo1e,Zeb2,Rassf2,Adamts4,Cav1,Itgb1,Zbtb7b,Sox10,Nkx2-2,Tmem231,Stat3,Klhl1,Cnp,Sema4c,Zic5,Eif4g2,Plp1,Slc12a2,Mag,Tmed10,Prox1,Tox2,Nkd1,Fto,Fasn,Aatk,Nectin3,Atp7b,Zic2,Glg1,Dnaja3,Tjp2,Npy2r,AABR07031756.1,Smoc1,Nfia,Dag1,Pdlim5…	171119,683626,311384,308100,298298,289229,116683,25485,303068,305854,79114,24553,79213,25267,373544,29588,25271,292023,306790,24888,309081,29496,64040,81516,306400,307505,25484,311071,311437,66015,25404,24511,295248,29361,366214,361410,25125,290426,25275,301346,361095,361628,24943,83629,29409,84599,305066,311615,364952,291905,50671,690853,288124,24218,361096,29476,360481,115769,66024,24413,314280…
GO:0060012	0.00796615183698949	0.999732416629008	2	7	synaptic transmission, glycinergic	BP	13569	247	Glra1,Slc6a9	25674,116509
GO:0017145	0.00800574631841945	0.998883881655607	4	37	stem cell division	BP	13569	247	Lbh,Vangl2,Fgfr1,Fgfr2	683626,289229,79114,25022
GO:0006906	0.00806303844005463	0.997918307539172	7	114	vesicle fusion	BP	13569	247	Syt11,Tbck,Usp6nl,Gosr1,Pla2g4a,Tbc1d9b,Gosr2	60568,295446,291309,94189,24653,360520,64154
GO:1905050	0.00815890180253282	0.99972250660552	2	7	positive regulation of metallopeptidase activity	BP	13569	247	Antxr1,Stat3	362393,25125
GO:0045596	0.00820058650630868	0.995988266615607	21	577	negative regulation of cell differentiation	BP	13569	247	Lbh,Efna5,Fgfr1,Sema4d,Smad7,Ctnna1,Cav1,Itgb1,Sox10,Nkx2-2,Stat3,Mag,Lingo1,Spock1,Aatk,Tjp2,Fgfr3,Adamts12,Dennd5a,N4bp2l2,Ulk2	683626,116683,79114,306790,81516,307505,25404,24511,29361,366214,25125,29409,315691,306759,690853,115769,84489,294809,308942,288416,303206
GO:0032506	0.00825250247121515	0.99926935147948	3	19	cytokinetic process	BP	13569	247	Pdcd6ip,Snx33,Snx18	501083,315696,310097
GO:0031641	0.00838220407244652	0.998820433640976	4	35	regulation of myelination	BP	13569	247	Rxra,Sox10,Mag,Dag1	25271,29361,29409,114489
GO:0015825	0.00839960524869873	0.99969890278911	2	8	L-serine transport	BP	13569	247	Serinc5,Slc1a4	170907,305540
GO:0007422	0.00841102751413116	0.998430270042802	5	57	peripheral nervous system development	BP	13569	247	Pou3f2,Erbb3,Sox10,Dag1,Ndrg1	29588,29496,29361,114489,299923
GO:0006907	0.00850235772765502	0.999238974976164	3	19	pinocytosis	BP	13569	247	Cav1,Snx33,Carmil1	25404,315696,306941
GO:0040008	0.00861113509730571	0.995845401683489	20	557	regulation of growth	BP	13569	247	Dscam,Efna5,Fgfr1,Pou3f2,Sema4d,Pls1,Stat3,Eif4g2,Mag,Cd38,Prox1,Nkd1,Fto,Aatk,Map1b,AABR07031756.1,Fgfr2,Mmp14,Fgfr3,Ulk2	171119,116683,79114,29588,306790,315926,25125,361628,29409,25668,305066,364952,291905,690853,29456,24413,25022,81707,84489,303206
GO:0003208	0.00862079830362506	0.998382880595829	5	56	cardiac ventricle morphogenesis	BP	13569	247	Rxra,Smad7,Prox1,Npy2r,Fgfr2	25271,81516,305066,66024,25022
GO:0030324	0.00867594401827549	0.997047716910115	10	198	lung development	BP	13569	247	Vangl2,Fgfr1,Pdgfra,Prox1,AABR07031756.1,Dag1,Fgfr2,Tns3,Mmp14,Fgfr3	289229,79114,25267,305066,24413,114489,25022,360980,81707,84489
GO:0002175	0.0086828099714833	0.999733773789283	2	5	protein localization to paranode region of axon	BP	13569	247	Ugt8,Mal	50555,25263
GO:0036089	0.00880269730517201	0.999688510934144	2	7	cleavage furrow formation	BP	13569	247	Snx33,Snx18	315696,310097
GO:2000209	0.00881918094641681	0.999199973156984	3	19	regulation of anoikis	BP	13569	247	Bcl2l1,Cav1,Itgb1	24888,25404,24511
GO:1900242	0.00888169913676028	0.999655781048619	2	10	regulation of synaptic vesicle endocytosis	BP	13569	247	Syt11,Bcl2l1	60568,24888
GO:0007435	0.00904355159904092	0.998689440086611	4	39	salivary gland morphogenesis	BP	13569	247	Fgfr1,Met,Dag1,Fgfr2	79114,24553,114489,25022
GO:0044351	0.00904793174580777	0.999675205458735	2	7	macropinocytosis	BP	13569	247	Snx33,Carmil1	315696,306941
GO:0060484	0.00906217941826497	0.999662033605958	2	8	lung-associated mesenchyme development	BP	13569	247	Fgfr1,Fgfr2	79114,25022
GO:2000737	0.00908139760454217	0.999167292070257	3	19	negative regulation of stem cell differentiation	BP	13569	247	Lbh,Stat3,N4bp2l2	683626,25125,288416
GO:0021769	0.00932837433323335	0.999677427595758	2	6	orbitofrontal cortex development	BP	13569	247	Fgfr1,Fgfr2	79114,25022
GO:0090174	0.00935869893283233	0.997512044467153	7	118	organelle membrane fusion	BP	13569	247	Syt11,Tbck,Usp6nl,Gosr1,Pla2g4a,Tbc1d9b,Gosr2	60568,295446,291309,94189,24653,360520,64154
GO:0030323	0.00938282823954425	0.996769049541659	10	200	respiratory tube development	BP	13569	247	Vangl2,Fgfr1,Pdgfra,Prox1,AABR07031756.1,Dag1,Fgfr2,Tns3,Mmp14,Fgfr3	289229,79114,25267,305066,24413,114489,25022,360980,81707,84489
GO:0030512	0.00960304660961159	0.998575534220731	4	43	negative regulation of transforming growth factor beta receptor signaling pathway	BP	13569	247	Snx1,Smad7,Cav1,Glg1	84471,81516,25404,29476
GO:0035024	0.00961643300535613	0.999105504753951	3	18	negative regulation of Rho protein signal transduction	BP	13569	247	Met,Arhgap35,Itgb1	24553,306400,24511
GO:0008585	0.00981045055480547	0.997372252095758	7	112	female gonad development	BP	13569	247	Pdgfra,Ermp1,Bcl2l1,Ctnna1,Tox2,Pla2g4a,Mmp14	25267,373544,24888,307505,311615,24653,81707
GO:0097191	0.00981212018019873	0.996816880688227	9	193	extrinsic apoptotic signaling pathway	BP	13569	247	Fgfr1,Bcl2l1,Erbb3,Rffl,Ctnna1,Mal,Cav1,Fgfr3,Hipk1	79114,24888,29496,282844,307505,25263,25404,84489,365895
GO:0016264	0.00989374152544614	0.999613705460193	2	8	gap junction assembly	BP	13569	247	Ctnna1,Cav1	307505,25404
GO:0007218	0.00992280419708079	0.998039943988011	5	87	neuropeptide signaling pathway	BP	13569	247	Gpr139,Glra1,Galr1,Npy2r,Pgr15l	293545,25674,50577,66024,296867
GO:0045597	0.00995043038948443	0.994541610183091	28	854	positive regulation of cell differentiation	BP	13569	247	Dscam,Timp2,Efna5,Fgfr1,Met,Sema4d,Dock1,Enpp2,Arhgap35,Zeb2,Itgb1,Sox10,Nkx2-2,Stat3,Eif4g2,Mag,Prox1,Map1b,AABR07031756.1,Dag1,Ehd1,Rgs6,Carmil1,Mmp14,Plxnb3,Fgfr3,Bend6,Myadm	171119,29543,116683,79114,24553,306790,309081,84050,306400,311071,24511,29361,366214,25125,361628,29409,305066,29456,24413,114489,293692,54295,306941,81707,363517,84489,363212,369016
GO:0007420	0.0100204144422167	0.99462713298021	26	737	brain development	BP	13569	247	Sema6d,Acat2,Efna5,Myo1d,Fgfr1,Met,Slc6a11,Pdgfra,Pou3f2,Aars,Bcl2l1,Arhgap35,Zeb2,Itgb1,Klhl1,Cnp,Sema4c,Zic5,Plp1,Mag,Prox1,Aatk,AABR07031756.1,Tbr1,Fgfr2,Fgfr3	311384,308100,116683,25485,79114,24553,79213,25267,29588,292023,24888,306400,311071,24511,290426,25275,301346,361095,24943,29409,305066,690853,24413,680427,25022,84489
GO:0032535	0.0101680450839797	0.995732503559821	14	313	regulation of cellular component size	BP	13569	247	Dscam,Efna5,Sema4d,Pls1,Arhgap35,Eif4g2,Slc12a2,Mag,Aatk,Rdx,Map1b,Carmil1,Myadm,Ulk2	171119,116683,306790,315926,306400,361628,83629,29409,690853,315655,29456,306941,369016,303206
GO:0034446	0.0101734913703094	0.997610778531714	6	78	substrate adhesion-dependent cell spreading	BP	13569	247	Efna5,Dock1,Enpp2,Antxr1,Carmil1,Myadm	116683,309081,84050,362393,306941,369016
GO:0051961	0.0102248755897635	0.995861900462172	13	286	negative regulation of nervous system development	BP	13569	247	Ctnna1,Cav1,Itgb1,Sox10,Nkx2-2,Stat3,Mag,Lingo1,Spock1,Aatk,Fgfr3,Dennd5a,Ulk2	307505,25404,24511,29361,366214,25125,29409,315691,306759,690853,84489,308942,303206
GO:0055025	0.0103678310632567	0.998429585310806	4	42	positive regulation of cardiac muscle tissue development	BP	13569	247	Fgfr1,Erbb3,AABR07031756.1,Fgfr2	79114,29496,24413,25022
GO:0002067	0.0104572484773136	0.998409915538413	4	43	glandular epithelial cell differentiation	BP	13569	247	Rxra,Nkx2-2,Prox1,Fgfr2	25271,366214,305066,25022
GO:0019048	0.0106746201904894	0.998931962762267	3	25	modulation by virus of host morphology or physiology	BP	13569	247	Rxra,Bcl2l1,Dag1	25271,24888,114489
GO:0021873	0.0108460951876735	0.999571896385237	2	7	forebrain neuroblast division	BP	13569	247	Fgfr1,Fgfr2	79114,25022
GO:0030154	0.0109273215579491	0.992537746989987	79	3045	cell differentiation	BP	13569	247	Dscam,Lbh,Timp2,Vezf1,Vangl2,Snx1,Efna5,Ugt8,Fgfr1,Met,Pdgfra,Pou3f2,Rxra,Sema4d,Bcl2l1,Dock1,Erbb3,Smad7,Lrfn1,Enpp2,Arhgap35,Ctnna1,Tpp1,Myo1e,Zeb2,Rassf2,Cav1,Itgb1,Zbtb7b,Sox10,Antxr1,Nkx2-2,Tmem231,Stat3,Klhl1,Cnp,Sema4c,Zic5,Eif4g2,Plp1,Mag,Prox1,Lingo1,Fto,Spock1,Fasn,Aatk,Rdx,Nectin3,Zic2,Map1b,Glg1,Dnaja3,Snd1,Tjp2,AABR07031756.1,Smoc1,Dag1,Pdlim5,Ehd1,Tbr1,Aff4,Rgs6,Fgfr2,Carmil1,Sdc1,M…	171119,683626,29543,287615,289229,84471,116683,50555,79114,24553,25267,29588,25271,306790,24888,309081,29496,81516,365222,84050,306400,307505,83534,25484,311071,311437,25404,24511,295248,29361,362393,366214,361410,25125,290426,25275,301346,361095,361628,24943,29409,305066,315691,291905,306759,50671,690853,315655,288124,361096,29456,29476,360481,64635,115769,24413,314280,114489,64353,293692,680427…
GO:0032502	0.0109870815603916	0.99227257083125	112	4647	developmental process	BP	13569	247	Dscam,Lbh,Timp2,Vezf1,Sema6d,Acat2,Dhcr24,Vangl2,Snx1,Efna5,Ugt8,Myo1d,Adam19,Sall2,Fgfr1,Lrrn1,Met,Slc6a11,Pdgfra,Ermp1,Pou3f2,Rxra,Aars,Sema4d,Bcl2l1,Sec24d,Serinc5,Dock1,Erbb3,Aldh9a1,Pls1,Smad7,Lrfn1,Enpp2,Arhgap35,Ctnna1,Tpp1,Myo1e,Zeb2,Rassf2,Mal,Adamts4,Cav1,Itgb1,Pcdh17,Ermn,Zbtb7b,Sox10,Antxr1,Nkx2-2,Tmem231,Stat3,Ick,Klhl1,Cnp,Sema4c,Zic5,Eif4g2,Plp1,Slc12a2,Mag,Tmed10,Prox1,Tox2,Lingo1…	171119,683626,29543,287615,311384,308100,298298,289229,84471,116683,50555,25485,303068,305854,79114,500280,24553,79213,25267,373544,29588,25271,292023,306790,24888,310843,170907,309081,29496,64040,315926,81516,365222,84050,306400,307505,83534,25484,311071,311437,25263,66015,25404,24511,306055,295619,295248,29361,362393,366214,361410,25125,84411,290426,25275,301346,361095,361628,24943,83629,29409,…
GO:1903845	0.0110555007541753	0.998287138879607	4	45	negative regulation of cellular response to transforming growth factor beta stimulus	BP	13569	247	Snx1,Smad7,Cav1,Glg1	84471,81516,25404,29476
GO:0048670	0.0110935081867756	0.998892700750375	3	21	regulation of collateral sprouting	BP	13569	247	Efna5,Sema4d,Ulk2	116683,306790,303206
GO:1902117	0.0110962045742893	0.997785833449552	5	56	positive regulation of organelle assembly	BP	13569	247	Pdcd6ip,Arhgap35,Prox1,Sh3glb1,Sdc1	501083,306400,305066,292156,25216
GO:0033619	0.0110979510442211	0.998280749426362	4	44	membrane protein proteolysis	BP	13569	247	Timp2,Adam19,Snx33,Dag1	29543,303068,315696,114489
GO:0060638	0.0111489029112063	0.999536602777363	2	8	mesenchymal-epithelial cell signaling	BP	13569	247	Fgfr1,Met	79114,24553
GO:2001171	0.011356213347595	0.999499599017475	2	10	positive regulation of ATP biosynthetic process	BP	13569	247	Bcl2l1,Stat3	24888,25125
GO:0007431	0.0117205208983661	0.998159946204177	4	42	salivary gland development	BP	13569	247	Fgfr1,Met,Dag1,Fgfr2	79114,24553,114489,25022
GO:0019229	0.0119917954949032	0.997541202215636	5	67	regulation of vasoconstriction	BP	13569	247	Cav1,Hrh1,Cd38,Chrm3,Asic2	25404,24448,25668,24260,25364
GO:0032808	0.0120467346765958	0.999497538641589	2	7	lacrimal gland development	BP	13569	247	Sox10,Fgfr2	29361,25022
GO:0046545	0.0121411923188931	0.996608313341049	7	116	development of primary female sexual characteristics	BP	13569	247	Pdgfra,Ermp1,Bcl2l1,Ctnna1,Tox2,Pla2g4a,Mmp14	25267,373544,24888,307505,311615,24653,81707
GO:1901568	0.0122185755673572	0.997461760349322	5	85	fatty acid derivative metabolic process	BP	13569	247	Acat2,Fasn,Acox1,Fads1,Pla2g4a	308100,50671,50681,84575,24653
GO:0060562	0.0123067869862317	0.994712418404866	14	316	epithelial tube morphogenesis	BP	13569	247	Vangl2,Met,Pdgfra,Arhgap35,Zeb2,Sema4c,Zic5,Slc12a2,Zic2,AABR07031756.1,Dag1,Fgfr2,Mmp14,Adamts12	289229,24553,25267,306400,311071,301346,361095,83629,361096,24413,114489,25022,81707,294809
GO:0045176	0.0123445325671745	0.999458711596545	2	8	apical protein localization	BP	13569	247	Vangl2,Rdx	289229,315655
GO:0060415	0.0123893901632333	0.997451169072065	5	60	muscle tissue morphogenesis	BP	13569	247	Vangl2,Rxra,Smad7,Prox1,Fgfr2	289229,25271,81516,305066,25022
GO:0030193	0.0126585498333594	0.997362172700365	5	72	regulation of blood coagulation	BP	13569	247	Lbh,Pdgfra,Cav1,Tent5a,Asic2	683626,25267,25404,300870,25364
GO:1900046	0.0126585498333594	0.997362172700365	5	72	regulation of hemostasis	BP	13569	247	Lbh,Pdgfra,Cav1,Tent5a,Asic2	683626,25267,25404,300870,25364
GO:0003327	0.0127322892613541	1	1	1	type B pancreatic cell fate commitment	BP	13569	247	Nkx2-2	366214
GO:0060580	0.0127322892613541	1	1	1	ventral spinal cord interneuron fate determination	BP	13569	247	Nkx2-2	366214
GO:0060582	0.0127322892613541	1	1	1	cell fate determination involved in pattern specification	BP	13569	247	Nkx2-2	366214
GO:0006447	0.0127836736100897	1	1	1	regulation of translational initiation by iron	BP	13569	247	Rxra	25271
GO:0045994	0.0127836736100897	1	1	1	positive regulation of translational initiation by iron	BP	13569	247	Rxra	25271
GO:0007154	0.0127870866206136	0.990984039070352	103	4283	cell communication	BP	13569	247	Slc16a1,Rims3,Lbh,Arl10,Timp2,Acat2,Dhcr24,Vangl2,Snx1,Efna5,Syt11,Tbck,Akap12,Sall2,Cntnap4,Fgfr1,Met,Pdgfra,Rxra,Tspan15,Sema4d,Rsu1,Bcl2l1,Dock1,Erbb3,Spsb1,Smad7,Rffl,Arhgap35,Entpd5,Fbxw11,Ctnna1,Myo1e,Lrrc3,Zeb2,Stk32b,Rassf2,Mal,Cdk14,Gpr139,Cav1,Glra1,Itgb1,Pcdh17,Gpr165,Sox10,Antxr1,Hrh1,Nkx2-2,Tmem231,Stat3,Akap7,Ick,Sema4c,Plp1,Slc12a2,Cd38,Lingo1,Nkd1,Slc6a9,Gabrq,Spock1,St18,Gnaz,Aat…	25027,65025,683626,306767,29543,308100,298298,289229,84471,116683,60568,295446,83425,305854,307865,79114,24553,25267,25271,679462,306790,680419,24888,309081,29496,313722,81516,282844,306400,314312,303024,307505,25484,246773,311071,305431,311437,25263,362316,293545,25404,25674,24511,306055,296866,29361,362393,24448,366214,361410,25125,361458,84411,301346,24943,83629,25668,315691,364952,116509,6518…
GO:0043085	0.0127926199490849	0.99244930356335	34	1113	positive regulation of catalytic activity	BP	13569	247	Parm1,Timp2,Vangl2,Tbck,Fgfr1,Met,Pdgfra,Sema4d,Rsu1,Serinc5,Dock1,Erbb3,Usp6nl,Arhgap35,Zeb2,Rassf2,Cav1,Itgb1,Antxr1,Stat3,Prox1,St18,Dnaja3,Sh3glb1,Dag1,Snx18,Rab3il1,Rgs6,Fgfr2,Mmp14,Fgfr3,Dennd5a,Tbc1d9b,Elp2	286894,29543,289229,295446,79114,24553,25267,306790,680419,170907,309081,29496,291309,306400,311071,311437,25404,24511,362393,25125,305066,266680,360481,292156,114489,310097,171452,54295,25022,81707,84489,308942,360520,307545
GO:0055010	0.0129374180669923	0.997918457874172	4	39	ventricular cardiac muscle tissue morphogenesis	BP	13569	247	Rxra,Smad7,Prox1,Fgfr2	25271,81516,305066,25022
GO:0014013	0.0130069184158803	0.996313330599285	7	121	regulation of gliogenesis	BP	13569	247	Enpp2,Sox10,Nkx2-2,Mag,Lingo1,Dag1,Fgfr3	84050,29361,366214,29409,315691,114489,84489
GO:1903580	0.0130597395944335	0.998572448931083	3	30	positive regulation of ATP metabolic process	BP	13569	247	Bcl2l1,Entpd5,Stat3	24888,314312,25125
GO:0071420	0.0131792313769259	0.999372079991662	2	10	cellular response to histamine	BP	13569	247	Fgfr1,Hrh1	79114,24448
GO:0036494	0.0132570608610267	1	1	1	positive regulation of translation initiation in response to endoplasmic reticulum stress	BP	13569	247	Dnajc3	63880
GO:0060693	0.0132853246729744	0.999364350906363	2	10	regulation of branching involved in salivary gland morphogenesis	BP	13569	247	Fgfr1,Met	79114,24553
GO:0036109	0.013636780107689	1	1	1	alpha-linolenic acid metabolic process	BP	13569	247	Fads2	83512
GO:0040014	0.0136398074352157	0.99710305624778	5	73	regulation of multicellular organism growth	BP	13569	247	Pou3f2,Pls1,Stat3,Fto,Fgfr2	29588,315926,25125,291905,25022
GO:0046622	0.0137847334788014	0.997718748456352	4	46	positive regulation of organ growth	BP	13569	247	Fgfr1,Prox1,AABR07031756.1,Fgfr2	79114,305066,24413,25022
GO:0032487	0.0137900321384506	1	1	1	regulation of Rap protein signal transduction	BP	13569	247	Timp2	29543
GO:0045446	0.0137983911538994	0.996521043305226	6	90	endothelial cell differentiation	BP	13569	247	Vezf1,Met,Prox1,Rdx,Tjp2,Myadm	287615,24553,305066,315655,115769,369016
GO:2000736	0.0140835904759119	0.997666147083414	4	42	regulation of stem cell differentiation	BP	13569	247	Lbh,Pdgfra,Stat3,N4bp2l2	683626,25267,25125,288416
GO:0010952	0.014164174650014	0.995904858905707	7	138	positive regulation of peptidase activity	BP	13569	247	Cav1,Antxr1,Stat3,St18,Dnaja3,Mmp14,Elp2	25404,362393,25125,266680,360481,81707,307545
GO:1900243	0.0142040885007977	1	1	1	negative regulation of synaptic vesicle endocytosis	BP	13569	247	Syt11	60568
GO:1905468	0.0142040885007977	1	1	1	regulation of clathrin-coated pit assembly	BP	13569	247	Syt11	60568
GO:1905469	0.0142040885007977	1	1	1	negative regulation of clathrin-coated pit assembly	BP	13569	247	Syt11	60568
GO:0001654	0.0144384969967553	0.993669624703181	14	327	eye development	BP	13569	247	Dscam,Sall2,Pdgfra,Rxra,Arhgap35,Zeb2,Tmem231,Stat3,Prox1,Nectin3,Smoc1,Fgfr2,Fgfr3,Hipk1	171119,305854,25267,25271,306400,311071,361410,25125,305066,288124,314280,25022,84489,365895
GO:0061351	0.0145357585387244	0.995360360876404	8	146	neural precursor cell proliferation	BP	13569	247	Fgfr1,Pou3f2,Rsu1,Ctnna1,Zeb2,Sox10,Prox1,Fgfr2	79114,29588,680419,307505,311071,29361,305066,25022
GO:0014044	0.0145417250719407	0.998387568318166	3	22	Schwann cell development	BP	13569	247	Pou3f2,Dag1,Ndrg1	29588,114489,299923
GO:0060059	0.0145684229108336	0.99932827208396	2	7	embryonic retina morphogenesis in camera-type eye	BP	13569	247	Prox1,Hipk1	305066,365895
GO:0014015	0.014589295029382	0.996859239835688	5	67	positive regulation of gliogenesis	BP	13569	247	Enpp2,Sox10,Nkx2-2,Mag,Dag1	84050,29361,366214,29409,114489
GO:0018117	0.0146965267278411	1	1	1	protein adenylylation	BP	13569	247	Ficd	288741
GO:0018175	0.0146965267278411	1	1	1	protein nucleotidylation	BP	13569	247	Ficd	288741
GO:0010092	0.0147499219491822	0.998326069281267	3	27	specification of animal organ identity	BP	13569	247	Fgfr1,Tbr1,Fgfr2	79114,680427,25022
GO:0015826	0.0149623500783715	1	1	1	threonine transport	BP	13569	247	Slc1a4	305540
GO:0034589	0.0149623500783715	1	1	1	hydroxyproline transport	BP	13569	247	Slc1a4	305540
GO:0045797	0.0149742474313411	1	1	1	positive regulation of intestinal cholesterol absorption	BP	13569	247	Acat2	308100
GO:1904480	0.0149742474313411	1	1	1	positive regulation of intestinal absorption	BP	13569	247	Acat2	308100
GO:1904731	0.0149742474313411	1	1	1	positive regulation of intestinal lipid absorption	BP	13569	247	Acat2	308100
GO:0050818	0.0150999471403042	0.996705822909375	5	76	regulation of coagulation	BP	13569	247	Lbh,Pdgfra,Cav1,Tent5a,Asic2	683626,25267,25404,300870,25364
GO:0044003	0.0157138211536379	0.998164368741943	3	29	modification by symbiont of host morphology or physiology	BP	13569	247	Rxra,Bcl2l1,Dag1	25271,24888,114489
GO:0033490	0.0157206224167932	1	1	1	cholesterol biosynthetic process via lathosterol	BP	13569	247	Sc5d	114100
GO:0006891	0.0157325302189321	0.998188813188794	3	24	intra-Golgi vesicle-mediated transport	BP	13569	247	Copg2,Gosr1,Gosr2	301742,94189,64154
GO:0003026	0.0157644124670876	1	1	1	regulation of systemic arterial blood pressure by aortic arch baroreceptor feedback	BP	13569	247	Asic2	25364
GO:0048368	0.0157695862161641	0.999148703592315	2	12	lateral mesoderm development	BP	13569	247	Fgfr1,Zic2	79114,361096
GO:0048644	0.0158888620628612	0.996507637968168	5	66	muscle organ morphogenesis	BP	13569	247	Vangl2,Rxra,Smad7,Prox1,Fgfr2	289229,25271,81516,305066,25022
GO:0055017	0.0159776187461175	0.996467943751579	5	74	cardiac muscle tissue growth	BP	13569	247	Fgfr1,Rxra,AABR07031756.1,Pdlim5,Fgfr2	79114,25271,24413,64353,25022
GO:0051639	0.0160144829929431	0.999194393687832	2	8	actin filament network formation	BP	13569	247	Pls1,Carmil1	315926,306941
GO:0023052	0.016184975934131	0.98847367180336	101	4217	signaling	BP	13569	247	Slc16a1,Rims3,Lbh,Arl10,Timp2,Dhcr24,Vangl2,Snx1,Efna5,Syt11,Tbck,Akap12,Sall2,Cntnap4,Fgfr1,Met,Pdgfra,Rxra,Tspan15,Sema4d,Rsu1,Bcl2l1,Dock1,Erbb3,Spsb1,Smad7,Rffl,Arhgap35,Entpd5,Fbxw11,Ctnna1,Myo1e,Lrrc3,Zeb2,Stk32b,Rassf2,Mal,Cdk14,Gpr139,Cav1,Glra1,Itgb1,Pcdh17,Gpr165,Sox10,Antxr1,Hrh1,Nkx2-2,Tmem231,Stat3,Akap7,Ick,Sema4c,Plp1,Slc12a2,Cd38,Lingo1,Nkd1,Slc6a9,Gabrq,Spock1,St18,Gnaz,Aatk,Zic2…	25027,65025,683626,306767,29543,298298,289229,84471,116683,60568,295446,83425,305854,307865,79114,24553,25267,25271,679462,306790,680419,24888,309081,29496,313722,81516,282844,306400,314312,303024,307505,25484,246773,311071,305431,311437,25263,362316,293545,25404,25674,24511,306055,296866,29361,362393,24448,366214,361410,25125,361458,84411,301346,24943,83629,25668,315691,364952,116509,65187,30675…
GO:0022602	0.0162299473534072	0.995747322067218	6	99	ovulation cycle process	BP	13569	247	Pdgfra,Ermp1,Bcl2l1,Ctnna1,Pla2g4a,Mmp14	25267,373544,24888,307505,24653,81707
GO:0098737	0.0163214517106063	1	1	1	protein insertion into plasma membrane	BP	13569	247	Mal	25263
GO:1905217	0.0164118518014081	1	1	1	response to astaxanthin	BP	13569	247	Bcl2l1	24888
GO:1905218	0.0164118518014081	1	1	1	cellular response to astaxanthin	BP	13569	247	Bcl2l1	24888
GO:0050892	0.0164228846752734	0.99805458204411	3	28	intestinal absorption	BP	13569	247	Acat2,Pls1,Tjp2	308100,315926,115769
GO:0060322	0.0165690184754413	0.990720628031219	26	770	head development	BP	13569	247	Sema6d,Acat2,Efna5,Myo1d,Fgfr1,Met,Slc6a11,Pdgfra,Pou3f2,Aars,Bcl2l1,Arhgap35,Zeb2,Itgb1,Klhl1,Cnp,Sema4c,Zic5,Plp1,Mag,Prox1,Aatk,AABR07031756.1,Tbr1,Fgfr2,Fgfr3	311384,308100,116683,25485,79114,24553,79213,25267,29588,292023,24888,306400,311071,24511,290426,25275,301346,361095,24943,29409,305066,690853,24413,680427,25022,84489
GO:2000807	0.0165725210582815	0.999151047310825	2	8	regulation of synaptic vesicle clustering	BP	13569	247	Bcl2l1,Pcdh17	24888,306055
GO:0007043	0.0167908293353761	0.996257730949417	5	66	cell-cell junction assembly	BP	13569	247	Pdcd6ip,Ugt8,Ctnna1,Cav1,Itgb1	501083,50555,307505,25404,24511
GO:0003149	0.0170356686307327	0.999070619385089	2	10	membranous septum morphogenesis	BP	13569	247	Vangl2,Fgfr2	289229,25022
GO:0055013	0.0172127423457589	0.996130763296955	5	70	cardiac muscle cell development	BP	13569	247	Met,Pdgfra,Prox1,AABR07031756.1,Pdlim5	24553,25267,305066,24413,64353
GO:0007031	0.0172758392599072	0.997899528317799	3	31	peroxisome organization	BP	13569	247	Acox1,Rab8b,Pex26	50681,266688,297570
GO:0006446	0.0174556264185963	0.996883104289935	4	52	regulation of translational initiation	BP	13569	247	Rxra,Ctif,Eif4g2,Dnajc3	25271,364900,361628,63880
GO:0048672	0.017513056618386	0.999030480093606	2	10	positive regulation of collateral sprouting	BP	13569	247	Efna5,Sema4d	116683,306790
GO:0060028	0.0175524892193098	0.99904736331428	2	9	convergent extension involved in axis elongation	BP	13569	247	Vangl2,Nkd1	289229,364952
GO:0021837	0.0177424852961386	1	1	1	motogenic signaling involved in postnatal olfactory bulb interneuron migration	BP	13569	247	Fgfr1	79114
GO:1903465	0.0177424852961386	1	1	1	positive regulation of mitotic cell cycle DNA replication	BP	13569	247	Fgfr1	79114
GO:0010812	0.0177637361984664	0.996833811801474	4	45	negative regulation of cell-substrate adhesion	BP	13569	247	Efna5,Enpp2,Spock1,Mmp14	116683,84050,306759,81707
GO:0003229	0.017900689246609	0.996809906308173	4	43	ventricular cardiac muscle tissue development	BP	13569	247	Rxra,Smad7,Prox1,Fgfr2	25271,81516,305066,25022
GO:1900739	0.0179194959546131	0.999919332172693	1	2	regulation of protein insertion into mitochondrial membrane involved in apoptotic signaling pathway	BP	13569	247	Sh3glb1	292156
GO:1900740	0.0179194959546131	0.999919332172693	1	2	positive regulation of protein insertion into mitochondrial membrane involved in apoptotic signaling pathway	BP	13569	247	Sh3glb1	292156
GO:0051780	0.0179493693965798	1	1	1	behavioral response to nutrient	BP	13569	247	Slc16a1	25027
GO:0060525	0.0180121051430655	0.999035570092624	2	8	prostate glandular acinus development	BP	13569	247	Rxra,Fgfr2	25271,25022
GO:0007416	0.0180807336388809	0.994012727733743	8	131	synapse assembly	BP	13569	247	Dscam,Efna5,Lrrn1,Pcdh17,Map1b,Pdlim5,Asic2,Lingo4	171119,116683,500280,306055,29456,64353,25364,499668
GO:0034333	0.0181253921129478	0.995881428428028	5	66	adherens junction assembly	BP	13569	247	Efna5,Smad7,Enpp2,Mmp14,Hipk1	116683,81516,84050,81707,365895
GO:0006865	0.0181844011010342	0.994484406107542	7	130	amino acid transport	BP	13569	247	Slc6a11,Serinc5,Nfkbie,Slc1a4,Slc6a9,AABR07031756.1,Slc15a4	79213,170907,316241,305540,116509,24413,246280
GO:0030307	0.0182967265563733	0.993900857689241	8	159	positive regulation of cell growth	BP	13569	247	Dscam,Efna5,Sema4d,Eif4g2,Cd38,Map1b,AABR07031756.1,Mmp14	171119,116683,306790,361628,25668,29456,24413,81707
GO:0050808	0.0184346697716816	0.992255649358937	12	244	synapse organization	BP	13569	247	Dscam,Efna5,Lrrn1,Pcdh17,Map1b,Dnaja3,Nfia,Pdlim5,Fgfr2,Asic2,Pdzrn3,Lingo4	171119,116683,500280,306055,29456,360481,25492,64353,25022,25364,312607,499668
GO:1900085	0.0184834929464711	1	1	1	negative regulation of peptidyl-tyrosine autophosphorylation	BP	13569	247	Cav1	25404
GO:1901229	0.0184834929464711	1	1	1	regulation of non-canonical Wnt signaling pathway via JNK cascade	BP	13569	247	Nkd1	364952
GO:1901231	0.0184834929464711	1	1	1	positive regulation of non-canonical Wnt signaling pathway via JNK cascade	BP	13569	247	Nkd1	364952
GO:1901232	0.0184834929464711	1	1	1	regulation of convergent extension involved in axis elongation	BP	13569	247	Nkd1	364952
GO:1901233	0.0184834929464711	1	1	1	negative regulation of convergent extension involved in axis elongation	BP	13569	247	Nkd1	364952
GO:1903609	0.0184834929464711	1	1	1	negative regulation of inward rectifier potassium channel activity	BP	13569	247	Cav1	25404
GO:0031346	0.0188162783730691	0.991209088668948	15	371	positive regulation of cell projection organization	BP	13569	247	Dscam,Efna5,Fgfr1,Met,Sema4d,Enpp2,Arhgap35,Zeb2,Itgb1,Eif4g2,Map1b,AABR07031756.1,Rab8b,Carmil1,Plxnb3	171119,116683,79114,24553,306790,84050,306400,311071,24511,361628,29456,24413,266688,306941,363517
GO:0007009	0.0189028689668323	0.995651228654128	5	69	plasma membrane organization	BP	13569	247	Syt11,Cav1,Snx33,Sh3glb1,Ndrg1	60568,25404,315696,292156,299923
GO:0051155	0.0189371209697871	0.99652668699751	4	55	positive regulation of striated muscle cell differentiation	BP	13569	247	Prox1,AABR07031756.1,Ehd1,Mmp14	305066,24413,293692,81707
GO:0060541	0.0189910230844402	0.992700782948922	10	221	respiratory system development	BP	13569	247	Vangl2,Fgfr1,Pdgfra,Prox1,AABR07031756.1,Dag1,Fgfr2,Tns3,Mmp14,Fgfr3	289229,79114,25267,305066,24413,114489,25022,360980,81707,84489
GO:0048284	0.0190521322956613	0.994160161787463	7	137	organelle fusion	BP	13569	247	Syt11,Tbck,Usp6nl,Gosr1,Pla2g4a,Tbc1d9b,Gosr2	60568,295446,291309,94189,24653,360520,64154
GO:0002174	0.0191180725928777	1	1	1	mammary stem cell proliferation	BP	13569	247	Lbh	683626
GO:1904675	0.0191180725928777	1	1	1	regulation of somatic stem cell division	BP	13569	247	Lbh	683626
GO:1904677	0.0191180725928777	1	1	1	positive regulation of somatic stem cell division	BP	13569	247	Lbh	683626
GO:2000101	0.0191180725928777	1	1	1	regulation of mammary stem cell proliferation	BP	13569	247	Lbh	683626
GO:2000103	0.0191180725928777	1	1	1	positive regulation of mammary stem cell proliferation	BP	13569	247	Lbh	683626
GO:0046580	0.019503080309364	0.99642497036844	4	45	negative regulation of Ras protein signal transduction	BP	13569	247	Timp2,Met,Arhgap35,Itgb1	29543,24553,306400,24511
GO:0060425	0.0195244006974747	0.996391720646282	4	53	lung morphogenesis	BP	13569	247	Vangl2,Pdgfra,Dag1,Fgfr2	289229,25267,114489,25022
GO:0048565	0.019846689987202	0.993874027466954	7	130	digestive tract development	BP	13569	247	Vangl2,Pdgfra,Rxra,Sox10,Nkx2-2,Fgfr2,Fgfr3	289229,25267,25271,29361,366214,25022,84489
GO:1903392	0.0199045623437524	0.998800776810011	2	11	negative regulation of adherens junction organization	BP	13569	247	Rdx,Mmp14	315655,81707
GO:1903391	0.0199972346463488	0.996302466304903	4	46	regulation of adherens junction organization	BP	13569	247	Efna5,Enpp2,Rdx,Mmp14	116683,84050,315655,81707
GO:2000380	0.02015325092906	0.998777746077599	2	11	regulation of mesoderm development	BP	13569	247	Fgfr1,Zic2	79114,361096
GO:0031646	0.0201970772190315	0.997428596457783	3	26	positive regulation of neurological system process	BP	13569	247	Sox10,Mag,Dag1	29361,29409,114489
GO:0048869	0.0202627293473487	0.985694159916996	80	3175	cellular developmental process	BP	13569	247	Dscam,Lbh,Timp2,Vezf1,Vangl2,Snx1,Efna5,Ugt8,Fgfr1,Met,Pdgfra,Pou3f2,Rxra,Sema4d,Bcl2l1,Dock1,Erbb3,Smad7,Lrfn1,Enpp2,Arhgap35,Ctnna1,Tpp1,Myo1e,Zeb2,Rassf2,Cav1,Itgb1,Ermn,Zbtb7b,Sox10,Antxr1,Nkx2-2,Tmem231,Stat3,Klhl1,Cnp,Sema4c,Zic5,Eif4g2,Plp1,Mag,Prox1,Lingo1,Fto,Spock1,Fasn,Aatk,Rdx,Nectin3,Zic2,Map1b,Glg1,Dnaja3,Snd1,Tjp2,AABR07031756.1,Smoc1,Dag1,Pdlim5,Ehd1,Tbr1,Aff4,Rgs6,Fgfr2,Carmil1,S…	171119,683626,29543,287615,289229,84471,116683,50555,79114,24553,25267,29588,25271,306790,24888,309081,29496,81516,365222,84050,306400,307505,83534,25484,311071,311437,25404,24511,295619,295248,29361,362393,366214,361410,25125,290426,25275,301346,361095,361628,24943,29409,305066,315691,291905,306759,50671,690853,315655,288124,361096,29456,29476,360481,64635,115769,24413,314280,114489,64353,293692…
GO:0043552	0.020317456597926	0.997415737473473	3	25	positive regulation of phosphatidylinositol 3-kinase activity	BP	13569	247	Pdgfra,Sh3glb1,Fgfr3	25267,292156,84489
GO:0031116	0.0204027213043751	0.997400776553019	3	25	positive regulation of microtubule polymerization	BP	13569	247	Met,Cav1,Map1b	24553,25404,29456
GO:0070343	0.020563014520732	0.999893632924884	1	2	white fat cell proliferation	BP	13569	247	Fto	291905
GO:0070350	0.020563014520732	0.999893632924884	1	2	regulation of white fat cell proliferation	BP	13569	247	Fto	291905
GO:1903421	0.0205976284301892	0.998692286962936	2	14	regulation of synaptic vesicle recycling	BP	13569	247	Syt11,Bcl2l1	60568,24888
GO:0051247	0.0206169888509696	0.987209443132084	36	1302	positive regulation of protein metabolic process	BP	13569	247	Timp2,Vangl2,Snx1,Efna5,Fgfr1,Met,Pdgfra,Rxra,Sema4d,Erbb3,Smad7,Enpp2,Fbxw11,Zeb2,Rassf2,Cav1,Itgb1,Antxr1,Stat3,Sema4c,Eif4g2,Prox1,Nkd1,St18,Snx33,Rdx,Dnaja3,Dag1,Gpr37,Fam129a,Fgfr2,Mmp14,Fgfr3,Tollip,Dnajc3,Elp2	29543,289229,84471,116683,79114,24553,25267,25271,306790,29496,81516,84050,303024,311071,311437,25404,24511,362393,25125,301346,361628,305066,364952,266680,315696,315655,360481,114489,117549,63912,25022,81707,84489,361677,63880,307545
GO:0043114	0.0206358393084395	0.997343479417144	3	27	regulation of vascular permeability	BP	13569	247	Arhgap35,Hrh1,AABR07031756.1	306400,24448,24413
GO:0034776	0.0207105686467933	0.998693683505808	2	13	response to histamine	BP	13569	247	Fgfr1,Hrh1	79114,24448
GO:0010518	0.0208932262173291	0.996077078162789	4	48	positive regulation of phospholipase activity	BP	13569	247	Fgfr1,Pdgfra,Fgfr2,Fgfr3	79114,25267,25022,84489
GO:0060488	0.0209296527609097	1	1	1	orthogonal dichotomous subdivision of terminal units involved in lung branching morphogenesis	BP	13569	247	Vangl2	289229
GO:0060489	0.0209296527609097	1	1	1	planar dichotomous subdivision of terminal units involved in lung branching morphogenesis	BP	13569	247	Vangl2	289229
GO:0060490	0.0209296527609097	1	1	1	lateral sprouting involved in lung morphogenesis	BP	13569	247	Vangl2	289229
GO:0001843	0.0210137054645521	0.994179277909693	6	93	neural tube closure	BP	13569	247	Vangl2,Arhgap35,Zeb2,Sema4c,Zic5,Zic2	289229,306400,311071,301346,361095,361096
GO:0009725	0.0210591447919954	0.987812968242923	27	928	response to hormone	BP	13569	247	Lbh,Timp2,Dhcr24,Efna5,Met,Pdgfra,Rxra,Bcl2l1,Erbb3,Cav1,Itgb1,Sox10,Nkx2-2,Stat3,Cd38,Tox2,Rdx,Atp7b,Hadh,Map1b,AABR07031756.1,Dag1,Fads1,Pla2g4a,Sdc1,Mmp14,Agl	683626,29543,298298,116683,24553,25267,25271,24888,29496,25404,24511,29361,366214,25125,25668,311615,315655,24218,113965,29456,24413,114489,84575,24653,25216,81707,362029
GO:0060606	0.0213398072005153	0.994066544035227	6	94	tube closure	BP	13569	247	Vangl2,Arhgap35,Zeb2,Sema4c,Zic5,Zic2	289229,306400,311071,301346,361095,361096
GO:1903778	0.0213831841253294	0.999884930532158	1	2	protein localization to vacuolar membrane	BP	13569	247	Sh3glb1	292156
GO:0046660	0.0215092496794381	0.993252528218414	7	130	female sex differentiation	BP	13569	247	Pdgfra,Ermp1,Bcl2l1,Ctnna1,Tox2,Pla2g4a,Mmp14	25267,373544,24888,307505,311615,24653,81707
GO:0043276	0.0216651445370874	0.997159065908011	3	27	anoikis	BP	13569	247	Bcl2l1,Cav1,Itgb1	24888,25404,24511
GO:0031338	0.0217184834812459	0.995892319280074	4	44	regulation of vesicle fusion	BP	13569	247	Tbck,Usp6nl,Pla2g4a,Tbc1d9b	295446,291309,24653,360520
GO:0048511	0.0217871894629528	0.990240983782408	13	343	rhythmic process	BP	13569	247	Pdgfra,Ermp1,Bcl2l1,Erbb3,Enpp2,Fbxw11,Ctnna1,Prox1,Atp7b,Npy2r,AABR07031756.1,Pla2g4a,Mmp14	25267,373544,24888,29496,84050,303024,307505,305066,24218,66024,24413,24653,81707
GO:0048857	0.0221834578198587	0.995717881032915	4	60	neural nucleus development	BP	13569	247	Cnp,Plp1,Mag,Fgfr3	25275,24943,29409,84489
GO:0045165	0.0222407172422294	0.991732367129384	9	201	cell fate commitment	BP	13569	247	Fgfr1,Pou3f2,Itgb1,Nkx2-2,Stat3,Prox1,Tbr1,Fgfr2,Fgfr3	79114,29588,24511,366214,25125,305066,680427,25022,84489
GO:0006935	0.0223213131352488	0.989337286380407	15	411	chemotaxis	BP	13569	247	Dscam,Vangl2,Efna5,Fgfr1,Met,Pdgfra,Sema4d,Enpp2,Arhgap35,Hrh1,Sema4c,Zic2,Dag1,Tbr1,Plxnb3	171119,289229,116683,79114,24553,25267,306790,84050,306400,24448,301346,361096,114489,680427,363517
GO:0010563	0.0226764341760968	0.988601530436892	17	503	negative regulation of phosphorus metabolic process	BP	13569	247	Myo1d,Met,Sema4d,Smad7,Lrrc3,Rassf2,Cav1,Stat3,Dnaja3,Galr1,Camk2n2,Npy2r,Dag1,Fam129a,Cnksr3,Dnajc3,Myadm	25485,24553,306790,81516,246773,311437,25404,25125,360481,50577,59314,66024,114489,63912,308113,63880,369016
GO:0045936	0.0226764341760968	0.988601530436892	17	503	negative regulation of phosphate metabolic process	BP	13569	247	Myo1d,Met,Sema4d,Smad7,Lrrc3,Rassf2,Cav1,Stat3,Dnaja3,Galr1,Camk2n2,Npy2r,Dag1,Fam129a,Cnksr3,Dnajc3,Myadm	25485,24553,306790,81516,246773,311437,25404,25125,360481,50577,59314,66024,114489,63912,308113,63880,369016
GO:0035051	0.0228669712552521	0.992734662945411	7	132	cardiocyte differentiation	BP	13569	247	Met,Pdgfra,Rxra,Itgb1,Prox1,AABR07031756.1,Pdlim5	24553,25267,25271,24511,305066,24413,64353
GO:0044255	0.0230944444792493	0.987296609690704	22	749	cellular lipid metabolic process	BP	13569	247	Acat2,Ugt8,Pdgfra,Fads2,St6galnac3,Serinc5,Enpp2,Degs1,Sc5d,Cav1,Kdelc2,Plp1,Fasn,Hadh,Scd2,Sh3glb1,Acox1,Fads1,Pla2g4a,Sel1l,Fgfr3,Acot11	308100,50555,25267,83512,29758,170907,84050,58970,114100,25404,315664,24943,50671,113965,83792,292156,50681,84575,24653,314352,84489,100363074
GO:0042330	0.0231291656486814	0.988901858061533	15	413	taxis	BP	13569	247	Dscam,Vangl2,Efna5,Fgfr1,Met,Pdgfra,Sema4d,Enpp2,Arhgap35,Hrh1,Sema4c,Zic2,Dag1,Tbr1,Plxnb3	171119,289229,116683,79114,24553,25267,306790,84050,306400,24448,301346,361096,114489,680427,363517
GO:0099612	0.0231808287973495	0.99857978225697	2	8	protein localization to axon	BP	13569	247	Ugt8,Mal	50555,25263
GO:0032270	0.0235195051719454	0.985447850683171	34	1226	positive regulation of cellular protein metabolic process	BP	13569	247	Timp2,Vangl2,Efna5,Fgfr1,Met,Pdgfra,Rxra,Sema4d,Erbb3,Smad7,Enpp2,Fbxw11,Zeb2,Rassf2,Cav1,Itgb1,Antxr1,Stat3,Sema4c,Eif4g2,Prox1,St18,Snx33,Rdx,Dnaja3,Dag1,Gpr37,Fam129a,Fgfr2,Mmp14,Fgfr3,Tollip,Dnajc3,Elp2	29543,289229,116683,79114,24553,25267,25271,306790,29496,81516,84050,303024,311071,311437,25404,24511,362393,25125,301346,361628,305066,266680,315696,315655,360481,114489,117549,63912,25022,81707,84489,361677,63880,307545
GO:0055006	0.0237537631335178	0.994188917449342	5	75	cardiac cell development	BP	13569	247	Met,Pdgfra,Prox1,AABR07031756.1,Pdlim5	24553,25267,305066,24413,64353
GO:0032570	0.0240695793359619	0.99523445342986	4	61	response to progesterone	BP	13569	247	Cav1,Sox10,Nkx2-2,Cd38	25404,29361,366214,25668
GO:0060442	0.0240767255012342	0.998372608601952	2	12	branching involved in prostate gland morphogenesis	BP	13569	247	Rxra,Fgfr2	25271,25022
GO:0060306	0.024180613303845	0.996684990023795	3	28	regulation of membrane repolarization	BP	13569	247	Cav1,Akap7,Kcne5	25404,361458,681190
GO:0033189	0.0242492622334561	0.996648692548787	3	31	response to vitamin A	BP	13569	247	Rxra,Map1b,Fads1	25271,29456,84575
GO:0030808	0.0243202492109933	0.992984030041193	6	125	regulation of nucleotide biosynthetic process	BP	13569	247	Timp2,Akap12,Bcl2l1,Stat3,Galr1,Npy2r	29543,83425,24888,25125,50577,66024
GO:1900371	0.0243202492109933	0.992984030041193	6	125	regulation of purine nucleotide biosynthetic process	BP	13569	247	Timp2,Akap12,Bcl2l1,Stat3,Galr1,Npy2r	29543,83425,24888,25125,50577,66024
GO:0060056	0.0244343549897477	0.998300789377066	2	14	mammary gland involution	BP	13569	247	Erbb3,Cav1	29496,25404
GO:2001169	0.0244705629543163	0.998312853545024	2	13	regulation of ATP biosynthetic process	BP	13569	247	Bcl2l1,Stat3	24888,25125
GO:0098742	0.0244748437246983	0.991414700459733	8	141	cell-cell adhesion via plasma-membrane adhesion molecules	BP	13569	247	Dscam,Cdh20,Pcdh17,Mag,Nectin3,Cadm4,Plxnb3,Myadm	171119,363948,306055,29409,288124,365216,363517,369016
GO:0033209	0.0244843935029763	0.995130061626622	4	60	tumor necrosis factor-mediated signaling pathway	BP	13569	247	Rffl,St18,Tjp2,Hipk1	282844,266680,115769,365895
GO:0061536	0.0246040858523246	1	1	1	glycine secretion	BP	13569	247	Slc6a9	116509
GO:0061537	0.0246040858523246	1	1	1	glycine secretion, neurotransmission	BP	13569	247	Slc6a9	116509
GO:0090218	0.0246255140869854	0.996600430588823	3	28	positive regulation of lipid kinase activity	BP	13569	247	Pdgfra,Sh3glb1,Fgfr3	25267,292156,84489
GO:1902178	0.0246515614376845	1	1	1	fibroblast growth factor receptor apoptotic signaling pathway	BP	13569	247	Fgfr3	84489
GO:0042698	0.0247537328292721	0.992000687967241	7	137	ovulation cycle	BP	13569	247	Pdgfra,Ermp1,Bcl2l1,Enpp2,Ctnna1,Pla2g4a,Mmp14	25267,373544,24888,84050,307505,24653,81707
GO:1990138	0.0249692969361875	0.99120704560156	8	142	neuron projection extension	BP	13569	247	Dscam,Itgb1,Eif4g2,Mag,Aatk,Map1b,Plxnb3,Ulk2	171119,24511,361628,29409,690853,29456,363517,303206
GO:1902803	0.0254208780306966	0.996409006249026	3	33	regulation of synaptic vesicle transport	BP	13569	247	Rims3,Syt11,Bcl2l1	65025,60568,24888
GO:0009719	0.0254780656854011	0.983664424893719	39	1429	response to endogenous stimulus	BP	13569	247	Lbh,Timp2,Dhcr24,Snx1,Efna5,Fgfr1,Met,Pdgfra,Rxra,Bcl2l1,Erbb3,Smad7,Ctnna1,Cav1,Glra1,Itgb1,Sox10,Hrh1,Nkx2-2,Stat3,Akap7,Cd38,Tox2,Rdx,Atp7b,Hadh,Map1b,Glg1,AABR07031756.1,Dag1,Ehd1,Fads1,Fgfr2,Pla2g4a,Sdc1,Mmp14,Agl,Fgfr3,Adamts12	683626,29543,298298,84471,116683,79114,24553,25267,25271,24888,29496,81516,307505,25404,25674,24511,29361,24448,366214,25125,361458,25668,311615,315655,24218,113965,29456,29476,24413,114489,293692,84575,25022,24653,25216,81707,362029,84489,294809
GO:0030162	0.0257292871523006	0.986866251946284	17	547	regulation of proteolysis	BP	13569	247	Timp2,Dhcr24,Abtb2,Bcl2l1,Smad7,Rffl,Fbxw11,Cav1,Antxr1,Stat3,Spock1,St18,Snx33,Glg1,Dnaja3,Mmp14,Elp2	29543,298298,171440,24888,81516,282844,303024,25404,362393,25125,306759,266680,315696,29476,360481,81707,307545
GO:0048012	0.0257430958974661	0.998176265625148	2	13	hepatocyte growth factor receptor signaling pathway	BP	13569	247	Met,Adamts12	24553,294809
GO:0009887	0.0257679189030707	0.984980083930287	26	801	animal organ morphogenesis	BP	13569	247	Dscam,Vangl2,Fgfr1,Met,Pdgfra,Rxra,Erbb3,Smad7,Ctnna1,Adamts4,Cav1,Stat3,Slc12a2,Prox1,Nkd1,Nectin3,Glg1,Npy2r,AABR07031756.1,Dag1,Tbr1,Fgfr2,Sdc1,Mmp14,Fgfr3,Hipk1	171119,289229,79114,24553,25267,25271,29496,81516,307505,66015,25404,25125,83629,305066,364952,288124,29476,66024,24413,114489,680427,25022,25216,81707,84489,365895
GO:1901202	0.0259239341158548	1	1	1	negative regulation of extracellular matrix assembly	BP	13569	247	Antxr1	362393
GO:0007193	0.0260541052894388	0.994729116891572	4	57	adenylate cyclase-inhibiting G-protein coupled receptor signaling pathway	BP	13569	247	Gnaz,Chrm3,Npy2r,Gpr37	25740,24260,66024,117549
GO:0002065	0.026105629165188	0.99237889108912	6	105	columnar/cuboidal epithelial cell differentiation	BP	13569	247	Fgfr1,Rxra,Nkx2-2,Tmem231,Prox1,Fgfr2	79114,25271,366214,361410,305066,25022
GO:0060042	0.0261423960236584	0.994730516614931	4	51	retina morphogenesis in camera-type eye	BP	13569	247	Dscam,Prox1,Nectin3,Hipk1	171119,305066,288124,365895
GO:0042326	0.0262041950025805	0.987570036261307	14	404	negative regulation of phosphorylation	BP	13569	247	Met,Sema4d,Smad7,Lrrc3,Rassf2,Cav1,Stat3,Dnaja3,Camk2n2,Dag1,Fam129a,Cnksr3,Dnajc3,Myadm	24553,306790,81516,246773,311437,25404,25125,360481,59314,114489,63912,308113,63880,369016
GO:0001676	0.0262210607329903	0.994674470768803	4	60	long-chain fatty acid metabolic process	BP	13569	247	Fads2,Plp1,Fads1,Pla2g4a	83512,24943,84575,24653
GO:0140018	0.0262298614101443	1	1	1	regulation of cytoplasmic translational fidelity	BP	13569	247	Aars	292023
GO:0038034	0.0262433408150251	0.994656122050289	4	64	signal transduction in absence of ligand	BP	13569	247	Fgfr1,Bcl2l1,Erbb3,Ctnna1	79114,24888,29496,307505
GO:0097192	0.0262433408150251	0.994656122050289	4	64	extrinsic apoptotic signaling pathway in absence of ligand	BP	13569	247	Fgfr1,Bcl2l1,Erbb3,Ctnna1	79114,24888,29496,307505
GO:1905161	0.0262730780380179	0.999825850213445	1	2	protein localization to phagocytic vesicle	BP	13569	247	Syt11	60568
GO:1905169	0.0262730780380179	0.999825850213445	1	2	regulation of protein localization to phagocytic vesicle	BP	13569	247	Syt11	60568
GO:1905171	0.0262730780380179	0.999825850213445	1	2	positive regulation of protein localization to phagocytic vesicle	BP	13569	247	Syt11	60568
GO:0006694	0.0263090319735713	0.992273641217811	6	125	steroid biosynthetic process	BP	13569	247	Acat2,Dhcr24,Sc5d,Hrh1,Prox1,AABR07031756.1	308100,298298,114100,24448,305066,24413
GO:0060742	0.0263874533553323	0.998151580688473	2	11	epithelial cell differentiation involved in prostate gland development	BP	13569	247	Rxra,Fgfr2	25271,25022
GO:0019050	0.0265152732071645	0.999822602650354	1	2	suppression by virus of host apoptotic process	BP	13569	247	Bcl2l1	24888
GO:0039526	0.0265152732071645	0.999822602650354	1	2	modulation by virus of host apoptotic process	BP	13569	247	Bcl2l1	24888
GO:0038167	0.026582048506167	1	1	1	epidermal growth factor receptor signaling pathway via positive regulation of NF-kappaB transcription factor activity	BP	13569	247	Rassf2	311437
GO:0038168	0.026582048506167	1	1	1	epidermal growth factor receptor signaling pathway via I-kappaB kinase/NF-kappaB cascade	BP	13569	247	Rassf2	311437
GO:0006625	0.0265978699685519	0.998048780955868	2	15	protein targeting to peroxisome	BP	13569	247	Rab8b,Pex26	266688,297570
GO:0043574	0.0265978699685519	0.998048780955868	2	15	peroxisomal transport	BP	13569	247	Rab8b,Pex26	266688,297570
GO:0072662	0.0265978699685519	0.998048780955868	2	15	protein localization to peroxisome	BP	13569	247	Rab8b,Pex26	266688,297570
GO:0072663	0.0265978699685519	0.998048780955868	2	15	establishment of protein localization to peroxisome	BP	13569	247	Rab8b,Pex26	266688,297570
GO:0010470	0.0267738803031394	0.996157075296166	3	31	regulation of gastrulation	BP	13569	247	Fgfr1,Dag1,Myadm	79114,114489,369016
GO:0044093	0.0267936286355123	0.982758611855055	39	1389	positive regulation of molecular function	BP	13569	247	Parm1,Timp2,Vangl2,Tbck,Fgfr1,Met,Pdgfra,Sema4d,Rsu1,Serinc5,Dock1,Erbb3,Usp6nl,Arhgap35,Zeb2,Rassf2,Cav1,Itgb1,Antxr1,Nkx2-2,Stat3,Akap7,Prox1,St18,Zic2,Dnaja3,Sh3glb1,Dag1,Snx18,Rab3il1,Rgs6,Fgfr2,Cnksr3,Mmp14,Asic2,Fgfr3,Dennd5a,Tbc1d9b,Elp2	286894,29543,289229,295446,79114,24553,25267,306790,680419,170907,309081,29496,291309,306400,311071,311437,25404,24511,362393,366214,25125,361458,305066,266680,361096,360481,292156,114489,310097,171452,54295,25022,308113,81707,25364,84489,308942,360520,307545
GO:0003312	0.0268559365810442	0.999817983264166	1	2	pancreatic PP cell differentiation	BP	13569	247	Nkx2-2	366214
GO:0003326	0.0268559365810442	0.999817983264166	1	2	pancreatic A cell fate commitment	BP	13569	247	Nkx2-2	366214
GO:0003329	0.0268559365810442	0.999817983264166	1	2	pancreatic PP cell fate commitment	BP	13569	247	Nkx2-2	366214
GO:0006140	0.026859419666897	0.990347116553371	8	202	regulation of nucleotide metabolic process	BP	13569	247	Timp2,Me2,Akap12,Bcl2l1,Entpd5,Stat3,Galr1,Npy2r	29543,307270,83425,24888,314312,25125,50577,66024
GO:0007224	0.0269314730413686	0.992079751441205	6	106	smoothened signaling pathway	BP	13569	247	Ctnna1,Nkx2-2,Tmem231,Fgfr2,Fgfr3,Hipk1	307505,366214,361410,25022,84489,365895
GO:1990927	0.0269667133379587	0.999816468164927	1	2	calcium ion regulated lysosome exocytosis	BP	13569	247	Syt11	60568
GO:0051146	0.0270413151524027	0.988986542639868	10	242	striated muscle cell differentiation	BP	13569	247	Met,Pdgfra,Rxra,Itgb1,Prox1,AABR07031756.1,Pdlim5,Ehd1,Sdc1,Mmp14	24553,25267,25271,24511,305066,24413,64353,293692,25216,81707
GO:0032879	0.0270534647786233	0.981344454346274	58	2253	regulation of localization	BP	13569	247	Slc16a1,Pdcd6ip,Dscam,Sdc3,Rims3,Ston1,Sema6d,Acat2,Efna5,Syt11,Tbck,Fgfr1,Met,Pdgfra,Sema4d,Bcl2l1,Dock1,Erbb3,Usp6nl,Pls1,Rffl,Enpp2,Fbxw11,Ctnna1,Cav1,Itgb1,Pcdh17,Gosr1,Tmem231,Stat3,Akap7,Wipf1,Cd38,Prox1,Fto,Snx33,Rdx,Hadh,Kcne5,Map1b,Galr1,Sh3glb1,Npy2r,Rab2b,AABR07031756.1,Dag1,Ehd1,Tbr1,Pla2g4a,Rab8b,Carmil1,Cnksr3,Sdc1,Mmp14,Plxnb3,Asic2,Myadm,Tbc1d9b	25027,501083,171119,116673,65025,360202,311384,308100,116683,60568,295446,79114,24553,25267,306790,24888,309081,29496,291309,315926,282844,84050,303024,307505,25404,24511,306055,94189,361410,25125,361458,117538,25668,305066,291905,315696,315655,113965,681190,29456,50577,292156,66024,305853,24413,114489,293692,680427,24653,266688,306941,308113,25216,81707,363517,25364,369016,360520
GO:2001028	0.0272094761684202	0.998014211252028	2	13	positive regulation of endothelial cell chemotaxis	BP	13569	247	Fgfr1,Met	79114,24553
GO:1905154	0.0272107786891075	0.999813107602738	1	2	negative regulation of membrane invagination	BP	13569	247	Syt11	60568
GO:0014020	0.0274456007993165	0.991908486646048	6	99	primary neural tube formation	BP	13569	247	Vangl2,Arhgap35,Zeb2,Sema4c,Zic5,Zic2	289229,306400,311071,301346,361095,361096
GO:0031645	0.0274739880253928	0.997934928492544	2	16	negative regulation of neurological system process	BP	13569	247	Glra1,Npy2r	25674,66024
GO:0051128	0.0275363264584552	0.981248155449746	53	1971	regulation of cellular component organization	BP	13569	247	Pdcd6ip,Dscam,Ston1,Clip2,Vangl2,Efna5,Syt11,Tbck,Fgfr1,Lrrn1,Met,Pou3f2,Sema4d,Bcl2l1,Dock1,Usp6nl,Pls1,Enpp2,Arhgap35,Zeb2,Cav1,Itgb1,Ermn,Antxr1,Eif4g2,Mag,Cd38,Prox1,Spock1,Snx33,Aatk,Rdx,Map1b,Sh3glb1,AABR07031756.1,Dag1,Pdlim5,Ehd1,Tbr1,Fgfr2,Pla2g4a,Rab8b,Carmil1,Sdc1,Mmp14,Plxnb3,Asic2,Fgfr3,Dennd5a,Myadm,Tbc1d9b,Lingo4,Ulk2	501083,171119,360202,29264,289229,116683,60568,295446,79114,500280,24553,29588,306790,24888,309081,291309,315926,84050,306400,311071,25404,24511,295619,362393,361628,29409,25668,305066,306759,315696,690853,315655,29456,292156,24413,114489,64353,293692,680427,25022,24653,266688,306941,25216,81707,363517,25364,84489,308942,369016,360520,499668,303206
GO:0007584	0.0276029033456226	0.988711781914573	10	255	response to nutrient	BP	13569	247	Slc16a1,Acat2,Rxra,Cav1,Itgb1,Map1b,Mog,Fads1,Pla2g4a,Agl	25027,308100,25271,25404,24511,29456,24558,84575,24653,362029
GO:0001708	0.027631263714828	0.994308498709461	4	57	cell fate specification	BP	13569	247	Fgfr1,Pou3f2,Itgb1,Nkx2-2	79114,29588,24511,366214
GO:0042942	0.0279222935655922	0.999803134188829	1	2	D-serine transport	BP	13569	247	Nfkbie	316241
GO:0031103	0.0279893791260943	0.994215965843969	4	56	axon regeneration	BP	13569	247	Rxra,Ctnna1,Map1b,Dag1	25271,307505,29456,114489
GO:0009888	0.0280968850909867	0.981593737377288	42	1495	tissue development	BP	13569	247	Lbh,Vezf1,Dhcr24,Vangl2,Sall2,Fgfr1,Met,Pdgfra,Pou3f2,Rxra,Erbb3,Smad7,Arhgap35,Tpp1,Myo1e,Zeb2,Cav1,Itgb1,Sox10,Nkx2-2,Tmem231,Sema4c,Zic5,Slc12a2,Prox1,Nkd1,Fto,Rdx,Zic2,Glg1,Tjp2,AABR07031756.1,Dag1,Pdlim5,Fgfr2,Pla2g4a,Sdc1,Mmp14,Fgfr3,Adamts12,Tollip,Myadm	683626,287615,298298,289229,305854,79114,24553,25267,29588,25271,29496,81516,306400,83534,25484,311071,25404,24511,29361,366214,361410,301346,361095,83629,305066,364952,291905,315655,361096,29476,115769,24413,114489,64353,25022,24653,25216,81707,84489,294809,361677,369016
GO:2001045	0.0281264665415936	1	1	1	negative regulation of integrin-mediated signaling pathway	BP	13569	247	Ctnna1	307505
GO:1902748	0.0283127945176201	1	1	1	positive regulation of lens fiber cell differentiation	BP	13569	247	Zeb2	311071
GO:0006082	0.0283682705818794	0.984063562683073	22	789	organic acid metabolic process	BP	13569	247	Acat2,Me2,Vangl2,Fads2,Aars,Chst7,Entpd5,Degs1,Sc5d,Cav1,Stat3,Plp1,Prox1,Fasn,Folh1,Hadh,Scd2,Acox1,Fads1,Pla2g4a,Carmil1,Acot11	308100,307270,289229,83512,292023,302302,314312,58970,114100,25404,25125,24943,305066,50671,85309,113965,83792,50681,84575,24653,306941,100363074
GO:0018108	0.0284386129851874	0.987247852144807	12	306	peptidyl-tyrosine phosphorylation	BP	13569	247	Efna5,Fgfr1,Met,Pdgfra,Sema4d,Erbb3,Enpp2,Cav1,Itgb1,Aatk,Fgfr2,Fgfr3	116683,79114,24553,25267,306790,29496,84050,25404,24511,690853,25022,84489
GO:0015807	0.0285878890629655	0.994041617343939	4	59	L-amino acid transport	BP	13569	247	Serinc5,Slc1a4,Slc6a9,Slc15a4	170907,305540,116509,246280
GO:0006508	0.0286023033595954	0.982140441640876	33	1218	proteolysis	BP	13569	247	Pdcd6ip,Timp2,Dhcr24,Abtb2,Amz2,Adam19,Ermp1,Rhbdd2,Bcl2l1,Smad7,Rffl,Fbxw11,Tpp1,Adamts4,Cpm,Cav1,Antxr1,Stat3,Spock1,St18,Snx33,Folh1,Glg1,Dnaja3,Pcsk6,Pgpep1,Dag1,Mmp14,Sel1l,Adamts12,Tollip,Dnajc3,Elp2	501083,29543,298298,171440,360650,303068,373544,360793,24888,81516,282844,303024,83534,66015,314855,25404,362393,25125,306759,266680,315696,85309,29476,360481,25507,290648,114489,81707,314352,294809,361677,63880,307545
GO:0007156	0.0286081635753738	0.991521123097023	6	86	homophilic cell adhesion via plasma membrane adhesion molecules	BP	13569	247	Dscam,Cdh20,Pcdh17,Nectin3,Cadm4,Plxnb3	171119,363948,306055,288124,365216,363517
GO:2001271	0.0286096842435309	0.999793249108085	1	2	negative regulation of cysteine-type endopeptidase activity involved in execution phase of apoptosis	BP	13569	247	Rffl	282844
GO:1902532	0.0286766653094589	0.985853712234789	15	439	negative regulation of intracellular signal transduction	BP	13569	247	Timp2,Met,Bcl2l1,Rffl,Arhgap35,Fbxw11,Lrrc3,Rassf2,Cav1,Itgb1,Dnaja3,Sh3glb1,Dag1,Cnksr3,Myadm	29543,24553,24888,282844,306400,303024,246773,311437,25404,24511,360481,292156,114489,308113,369016
GO:0016197	0.0287147609717512	0.98884364962747	9	201	endosomal transport	BP	13569	247	Snx1,Bcl2l1,Gosr1,Snx33,Rdx,Snx18,Ehd1,Dennd5a,Gosr2	84471,24888,94189,315696,315655,310097,293692,308942,64154
GO:0048585	0.0287449701955716	0.982045397669544	33	1200	negative regulation of response to stimulus	BP	13569	247	Lbh,Timp2,Snx1,Met,Pdgfra,Bcl2l1,Erbb3,Smad7,Rffl,Arhgap35,Fbxw11,Ctnna1,Lrrc3,Rassf2,Cav1,Itgb1,Sox10,Nkd1,Glg1,Dnaja3,Sh3glb1,Npy2r,AABR07031756.1,Dag1,Gpr37,Rgs6,Cnksr3,Mmp14,Fgfr3,Adamts12,Dnajc3,Bend6,Myadm	683626,29543,84471,24553,25267,24888,29496,81516,282844,306400,303024,307505,246773,311437,25404,24511,29361,364952,29476,360481,292156,66024,24413,114489,117549,54295,308113,81707,84489,294809,63880,363212,369016
GO:0003206	0.0289728920261815	0.991331367580011	6	108	cardiac chamber morphogenesis	BP	13569	247	Vangl2,Rxra,Smad7,Prox1,Npy2r,Fgfr2	289229,25271,81516,305066,66024,25022
GO:0055023	0.029099390683652	0.99567891647758	3	32	positive regulation of cardiac muscle tissue growth	BP	13569	247	Fgfr1,AABR07031756.1,Fgfr2	79114,24413,25022
GO:0055008	0.0292515665418817	0.993896660503624	4	51	cardiac muscle tissue morphogenesis	BP	13569	247	Rxra,Smad7,Prox1,Fgfr2	25271,81516,305066,25022
GO:0010976	0.0292525125460947	0.986837343474105	12	291	positive regulation of neuron projection development	BP	13569	247	Dscam,Efna5,Fgfr1,Met,Sema4d,Arhgap35,Zeb2,Itgb1,Eif4g2,Map1b,AABR07031756.1,Plxnb3	171119,116683,79114,24553,306790,306400,311071,24511,361628,29456,24413,363517
GO:0044065	0.0294952226511635	0.997751899638894	2	13	regulation of respiratory system process	BP	13569	247	Glra1,Fto	25674,291905
GO:0018212	0.0296697756843854	0.986611598398517	12	309	peptidyl-tyrosine modification	BP	13569	247	Efna5,Fgfr1,Met,Pdgfra,Sema4d,Erbb3,Enpp2,Cav1,Itgb1,Aatk,Fgfr2,Fgfr3	116683,79114,24553,25267,306790,29496,84050,25404,24511,690853,25022,84489
GO:0001933	0.0298210878896335	0.986042913321852	13	370	negative regulation of protein phosphorylation	BP	13569	247	Met,Sema4d,Smad7,Lrrc3,Rassf2,Cav1,Dnaja3,Camk2n2,Dag1,Fam129a,Cnksr3,Dnajc3,Myadm	24553,306790,81516,246773,311437,25404,360481,59314,114489,63912,308113,63880,369016
GO:0001659	0.0299547177159528	0.99544160602327	3	41	temperature homeostasis	BP	13569	247	Stat3,Fto,Pla2g4a	25125,291905,24653
GO:0055002	0.0300716670045253	0.989874680396613	7	144	striated muscle cell development	BP	13569	247	Met,Pdgfra,Itgb1,Prox1,AABR07031756.1,Pdlim5,Sdc1	24553,25267,24511,305066,24413,64353,25216
GO:0097091	0.030180071048645	0.997727255063883	2	11	synaptic vesicle clustering	BP	13569	247	Bcl2l1,Pcdh17	24888,306055
GO:0006886	0.0302097271960797	0.982496260441625	24	828	intracellular protein transport	BP	13569	247	Snx1,Tbck,Akap12,Sec24d,Usp6nl,Rffl,Fbxw11,Mal,Copg2,Itgb1,Stat3,Ick,Wipf1,Tmed10,Snx33,Glg1,Sh3glb1,Dag1,Ehd1,Rab8b,Sel1l,Pex26,Tbc1d9b,Gosr2	84471,295446,83425,310843,291309,282844,303024,25263,301742,24511,25125,84411,117538,84599,315696,29476,292156,114489,293692,266688,314352,297570,360520,64154
GO:0036445	0.0302116875649414	0.997692983990253	2	12	neuronal stem cell division	BP	13569	247	Fgfr1,Fgfr2	79114,25022
GO:0055057	0.0302116875649414	0.997692983990253	2	12	neuroblast division	BP	13569	247	Fgfr1,Fgfr2	79114,25022
GO:0046907	0.0302421609192776	0.980671405975059	36	1344	intracellular transport	BP	13569	247	Rims3,Snx1,Syt11,Tbck,Akap12,Fgfr1,Bcl2l1,Sec24d,Usp6nl,Rffl,Fbxw11,Mal,Copg2,Itgb1,Gosr1,Stat3,Ick,Cnp,Wipf1,Tmed10,Snx33,Rdx,Atp7b,Map1b,Glg1,Sh3glb1,Dag1,Snx18,Ehd1,Fgfr2,Rab8b,Sel1l,Dennd5a,Pex26,Tbc1d9b,Gosr2	65025,84471,60568,295446,83425,79114,24888,310843,291309,282844,303024,25263,301742,24511,94189,25125,84411,25275,117538,84599,315696,315655,24218,29456,29476,292156,114489,310097,293692,25022,266688,314352,308942,297570,360520,64154
GO:1900220	0.0302936855461859	1	1	1	semaphorin-plexin signaling pathway involved in bone trabecula morphogenesis	BP	13569	247	Sema4d	306790
GO:0045785	0.030556024076269	0.986145184804482	12	322	positive regulation of cell adhesion	BP	13569	247	Rsu1,Dock1,Smad7,Enpp2,Cav1,Itgb1,Dnaja3,Npy2r,Smoc1,Dag1,Carmil1,Myadm	680419,309081,81516,84050,25404,24511,360481,66024,314280,114489,306941,369016
GO:0002194	0.030725592771957	1	1	1	hepatocyte cell migration	BP	13569	247	Prox1	305066
GO:0061114	0.030725592771957	1	1	1	branching involved in pancreas morphogenesis	BP	13569	247	Prox1	305066
GO:0090425	0.030725592771957	1	1	1	acinar cell differentiation	BP	13569	247	Prox1	305066
GO:2000979	0.030725592771957	1	1	1	positive regulation of forebrain neuron differentiation	BP	13569	247	Prox1	305066
GO:0031112	0.0307629729803238	0.995352127892711	3	30	positive regulation of microtubule polymerization or depolymerization	BP	13569	247	Met,Cav1,Map1b	24553,25404,29456
GO:0016192	0.0308621504790808	0.981033065442126	30	1024	vesicle-mediated transport	BP	13569	247	Pdcd6ip,Rims3,Ston1,Snx1,Syt11,Tbck,Bcl2l1,Sec24d,Usp6nl,Enpp2,Myo1e,Copg2,Cav1,Itgb1,Gosr1,Tmed10,Snx33,Rdx,Rab2b,Snx18,Ehd1,Txndc5,Fgfr2,Pla2g4a,Rab8b,Carmil1,Sdc1,Dennd5a,Tbc1d9b,Gosr2	501083,65025,360202,84471,60568,295446,24888,310843,291309,84050,25484,301742,25404,24511,94189,84599,315696,315655,305853,310097,293692,100362805,25022,24653,266688,306941,25216,308942,360520,64154
GO:0048627	0.0309892771840729	0.999757129416106	1	2	myoblast development	BP	13569	247	Sdc1	25216
GO:0060601	0.0311315369329946	0.99758390774272	2	12	lateral sprouting from an epithelium	BP	13569	247	Vangl2,Fgfr2	289229,25022
GO:0001938	0.0311463929543352	0.993330254875965	4	60	positive regulation of endothelial cell proliferation	BP	13569	247	Cav1,Prox1,Plxnb3,Fgfr3	25404,305066,363517,84489
GO:0055123	0.0312655584126994	0.989388711667441	7	143	digestive system development	BP	13569	247	Vangl2,Pdgfra,Rxra,Sox10,Nkx2-2,Fgfr2,Fgfr3	289229,25267,25271,29361,366214,25022,84489
GO:0060154	0.0313133647526741	0.999669894907922	1	3	cellular process regulating host cell cycle in response to virus	BP	13569	247	Bcl2l1	24888
GO:0072539	0.0315295679399663	0.997485428860063	2	14	T-helper 17 cell differentiation	BP	13569	247	Smad7,Stat3	81516,25125
GO:0035602	0.0315400433155334	1	1	1	fibroblast growth factor receptor signaling pathway involved in negative regulation of apoptotic process in bone marrow	BP	13569	247	Fgfr2	25022
GO:0035603	0.0315400433155334	1	1	1	fibroblast growth factor receptor signaling pathway involved in hemopoiesis	BP	13569	247	Fgfr2	25022
GO:0035604	0.0315400433155334	1	1	1	fibroblast growth factor receptor signaling pathway involved in positive regulation of cell proliferation in bone marrow	BP	13569	247	Fgfr2	25022
GO:0060365	0.0315400433155334	1	1	1	coronal suture morphogenesis	BP	13569	247	Fgfr2	25022
GO:1903463	0.0315805583336112	0.999747696272714	1	2	regulation of mitotic cell cycle DNA replication	BP	13569	247	Fgfr1	79114
GO:0046942	0.0315838414408516	0.98679487279327	10	256	carboxylic acid transport	BP	13569	247	Slc16a1,Slc6a11,Serinc5,Nfkbie,Slc1a4,Slc6a9,Slco3a1,AABR07031756.1,Pla2g4a,Slc15a4	25027,79213,170907,316241,305540,116509,140915,24413,24653,246280
GO:0051058	0.0317384328917228	0.993208500729991	4	51	negative regulation of small GTPase mediated signal transduction	BP	13569	247	Timp2,Met,Arhgap35,Itgb1	29543,24553,306400,24511
GO:0071354	0.0321192600322631	0.9950192195989	3	35	cellular response to interleukin-6	BP	13569	247	Met,Stat3,St18	24553,25125,266680
GO:0048557	0.032217506851463	0.99736157838598	2	16	embryonic digestive tract morphogenesis	BP	13569	247	Pdgfra,Fgfr2	25267,25022
GO:1901201	0.0322370967618554	0.997525049539808	2	10	regulation of extracellular matrix assembly	BP	13569	247	Antxr1,Dag1	362393,114489
GO:0060193	0.0322874089839236	0.993008431390792	4	60	positive regulation of lipase activity	BP	13569	247	Fgfr1,Pdgfra,Fgfr2,Fgfr3	79114,25267,25022,84489
GO:0060420	0.0329311317363102	0.992829691751579	4	59	regulation of heart growth	BP	13569	247	Fgfr1,Prox1,AABR07031756.1,Fgfr2	79114,305066,24413,25022
GO:0086098	0.033189897732889	0.999721095473474	1	2	angiotensin-activated signaling pathway involved in heart process	BP	13569	247	Cav1	25404
GO:0050731	0.0332608341438333	0.988551120072026	7	152	positive regulation of peptidyl-tyrosine phosphorylation	BP	13569	247	Efna5,Pdgfra,Sema4d,Erbb3,Enpp2,Itgb1,Fgfr3	116683,25267,306790,29496,84050,24511,84489
GO:0051638	0.0332927275380427	1	1	1	barbed-end actin filament uncapping	BP	13569	247	Carmil1	306941
GO:0015849	0.033383950984793	0.985911546037709	10	259	organic acid transport	BP	13569	247	Slc16a1,Slc6a11,Serinc5,Nfkbie,Slc1a4,Slc6a9,Slco3a1,AABR07031756.1,Pla2g4a,Slc15a4	25027,79213,170907,316241,305540,116509,140915,24413,24653,246280
GO:0048678	0.0333891993019728	0.991012759920262	5	94	response to axon injury	BP	13569	247	Rxra,Ctnna1,Map1b,Dag1,Fgfr3	25271,307505,29456,114489,84489
GO:0021682	0.0336963860478217	1	1	1	nerve maturation	BP	13569	247	Dag1	114489
GO:0001960	0.0338308337422934	0.994647217368989	3	35	negative regulation of cytokine-mediated signaling pathway	BP	13569	247	Rffl,Cav1,Dnaja3	282844,25404,360481
GO:0060448	0.0338361159846261	0.999710032519254	1	2	dichotomous subdivision of terminal units involved in lung branching	BP	13569	247	Vangl2	289229
GO:0098609	0.0342017530558824	0.98127919821951	19	580	cell-cell adhesion	BP	13569	247	Dscam,Cdh20,Efna5,Pdgfra,Sema4d,Smad7,Ctnna1,Cav1,Itgb1,Pcdh17,Zbtb7b,Mag,Rdx,Nectin3,Dnaja3,Cadm4,Pdlim5,Plxnb3,Myadm	171119,363948,116683,25267,306790,81516,307505,25404,24511,306055,295248,29409,315655,288124,360481,365216,64353,363517,369016
GO:0030574	0.034660542793675	0.99704701879705	2	16	collagen catabolic process	BP	13569	247	Itgb1,Mmp14	24511,81707
GO:1904849	0.0347084183694334	0.999593803139844	1	3	positive regulation of cell chemotaxis to fibroblast growth factor	BP	13569	247	Fgfr1	79114
GO:2000546	0.0347084183694334	0.999593803139844	1	3	positive regulation of endothelial cell chemotaxis to fibroblast growth factor	BP	13569	247	Fgfr1	79114
GO:0048209	0.0347181519757384	0.999694578994439	1	2	regulation of vesicle targeting, to, from or within Golgi	BP	13569	247	Gosr1	94189
GO:0042310	0.034784513031491	0.990551993856555	5	88	vasoconstriction	BP	13569	247	Cav1,Hrh1,Cd38,Chrm3,Asic2	25404,24448,25668,24260,25364
GO:0070102	0.0350719606978623	0.997134764312875	2	11	interleukin-6-mediated signaling pathway	BP	13569	247	Stat3,St18	25125,266680
GO:0042245	0.035291940593889	0.999684306761883	1	2	RNA repair	BP	13569	247	Fto	291905
GO:0010801	0.0353732237467182	0.99699756057911	2	14	negative regulation of peptidyl-threonine phosphorylation	BP	13569	247	Met,Smad7	24553,81516
GO:0043009	0.0356594502444429	0.980395290616053	19	557	chordate embryonic development	BP	13569	247	Vangl2,Sall2,Fgfr1,Pdgfra,Rxra,Bcl2l1,Sec24d,Arhgap35,Myo1e,Zeb2,Itgb1,Sox10,Tmem231,Sema4c,Zic5,Zic2,Fgfr2,Mmp14,N4bp2l2	289229,305854,79114,25267,25271,24888,310843,306400,25484,311071,24511,29361,361410,301346,361095,361096,25022,81707,288416
GO:0048199	0.0356619786295717	0.996935470187462	2	15	vesicle targeting, to, from or within Golgi	BP	13569	247	Gosr1,Tmed10	94189,84599
GO:0042476	0.035716661153145	0.988763116409998	6	116	odontogenesis	BP	13569	247	Pdgfra,Erbb3,Ctnna1,Adamts4,Fgfr2,Sdc1	25267,29496,307505,66015,25022,25216
GO:0097320	0.0357388421580966	0.996925273519429	2	15	plasma membrane tubulation	BP	13569	247	Snx33,Sh3glb1	315696,292156
GO:0032501	0.0358466599372183	0.973255272728835	118	5152	multicellular organismal process	BP	13569	247	Dscam,Lbh,Timp2,Vezf1,Sema6d,Acat2,Dhcr24,Vangl2,Snx1,Efna5,Ugt8,Syt11,Myo1d,Adam19,Sall2,Fgfr1,Lrrn1,Met,Slc6a11,Pdgfra,Ermp1,Pou3f2,Rxra,Aars,Sema4d,Bcl2l1,Sec24d,Serinc5,Dock1,Erbb3,Aldh9a1,Pls1,Smad7,Lrfn1,Enpp2,Arhgap35,Ctnna1,Tpp1,Myo1e,Zeb2,Rassf2,Mal,Adamts4,Cav1,Glra1,Itgb1,Pcdh17,Ermn,Zbtb7b,Sox10,Antxr1,Hrh1,Nkx2-2,Tmem231,Stat3,Ick,Klhl1,Cnp,Sema4c,Slc1a4,Zic5,Eif4g2,Plp1,Slc12a2,Mag,…	171119,683626,29543,287615,311384,308100,298298,289229,84471,116683,50555,60568,25485,303068,305854,79114,500280,24553,79213,25267,373544,29588,25271,292023,306790,24888,310843,170907,309081,29496,64040,315926,81516,365222,84050,306400,307505,83534,25484,311071,311437,25263,66015,25404,25674,24511,306055,295619,295248,29361,362393,24448,366214,361410,25125,84411,290426,25275,301346,305540,361095,…
GO:0043154	0.0358934980660862	0.991911784606165	4	74	negative regulation of cysteine-type endopeptidase activity involved in apoptotic process	BP	13569	247	Dhcr24,Bcl2l1,Rffl,Dnaja3	298298,24888,282844,360481
GO:0010517	0.0360008539543042	0.991951062961766	4	57	regulation of phospholipase activity	BP	13569	247	Fgfr1,Pdgfra,Fgfr2,Fgfr3	79114,25267,25022,84489
GO:0015817	0.0364989736855055	0.999662132822725	1	2	histidine transport	BP	13569	247	Slc15a4	246280
GO:0045795	0.0365347922105557	1	1	1	positive regulation of cell volume	BP	13569	247	Slc12a2	83629
GO:0051084	0.0365766043730163	0.996755234995549	2	18	'de novo' posttranslational protein folding	BP	13569	247	Entpd5,Sh3glb1	314312,292156
GO:1902904	0.0366320334443972	0.988423766133213	6	109	negative regulation of supramolecular fiber organization	BP	13569	247	Clip2,Met,Rdx,Map1b,Carmil1,Myadm	29264,24553,315655,29456,306941,369016
GO:0060060	0.0369582406671378	1	1	1	post-embryonic retina morphogenesis in camera-type eye	BP	13569	247	Dscam	171119
GO:2001270	0.0371258043853527	0.999534735703999	1	3	regulation of cysteine-type endopeptidase activity involved in execution phase of apoptosis	BP	13569	247	Rffl	282844
GO:0044089	0.037305283047143	0.980969795477048	15	420	positive regulation of cellular component biogenesis	BP	13569	247	Pdcd6ip,Efna5,Lrrn1,Met,Enpp2,Arhgap35,Cav1,Prox1,Map1b,Sh3glb1,Dag1,Carmil1,Sdc1,Asic2,Lingo4	501083,116683,500280,24553,84050,306400,25404,305066,29456,292156,114489,306941,25216,25364,499668
GO:0003401	0.0375417182166452	0.993835102430078	3	33	axis elongation	BP	13569	247	Vangl2,Nkd1,Fgfr2	289229,364952,25022
GO:0072175	0.0376340666724038	0.986728169117386	7	139	epithelial tube formation	BP	13569	247	Vangl2,Arhgap35,Zeb2,Sema4c,Zic5,Zic2,Fgfr2	289229,306400,311071,301346,361095,361096,25022
GO:0010646	0.0377416513945254	0.973178417580734	62	2542	regulation of cell communication	BP	13569	247	Slc16a1,Rims3,Lbh,Timp2,Vangl2,Snx1,Efna5,Tbck,Akap12,Cntnap4,Fgfr1,Met,Pdgfra,Sema4d,Bcl2l1,Erbb3,Smad7,Rffl,Arhgap35,Entpd5,Fbxw11,Ctnna1,Lrrc3,Zeb2,Rassf2,Mal,Cdk14,Cav1,Glra1,Itgb1,Pcdh17,Sox10,Hrh1,Stat3,Akap7,Sema4c,Cd38,Nkd1,St18,Zic2,Hadh,Map1b,Glg1,Dnaja3,Galr1,Camk2n2,Sh3glb1,Npy2r,AABR07031756.1,Dag1,Gpr37,Rgs6,Fgfr2,Rab8b,Cnksr3,Mmp14,Fgfr3,Adamts12,Bend6,Myadm,Elp2,Hipk1	25027,65025,683626,29543,289229,84471,116683,295446,83425,307865,79114,24553,25267,306790,24888,29496,81516,282844,306400,314312,303024,307505,246773,311071,311437,25263,362316,25404,25674,24511,306055,29361,24448,25125,361458,301346,25668,364952,266680,361096,113965,29456,29476,360481,50577,59314,292156,66024,24413,114489,117549,54295,25022,266688,308113,81707,84489,294809,363212,369016,307545,3…
GO:0070741	0.0377613526921966	0.993729033457265	3	39	response to interleukin-6	BP	13569	247	Met,Stat3,St18	24553,25125,266680
GO:0051043	0.0378604634055403	0.996615972863138	2	16	regulation of membrane protein ectodomain proteolysis	BP	13569	247	Timp2,Snx33	29543,315696
GO:0009792	0.0380027023413444	0.978952871285305	19	563	embryo development ending in birth or egg hatching	BP	13569	247	Vangl2,Sall2,Fgfr1,Pdgfra,Rxra,Bcl2l1,Sec24d,Arhgap35,Myo1e,Zeb2,Itgb1,Sox10,Tmem231,Sema4c,Zic5,Zic2,Fgfr2,Mmp14,N4bp2l2	289229,305854,79114,25267,25271,24888,310843,306400,25484,311071,24511,29361,361410,301346,361095,361096,25022,81707,288416
GO:0007199	0.0381096231548541	0.99950952901258	1	3	G-protein coupled receptor signaling pathway coupled to cGMP nucleotide second messenger	BP	13569	247	Hrh1	24448
GO:0036010	0.0381648192881609	0.996655066412928	2	13	protein localization to endosome	BP	13569	247	Rdx,Tollip	315655,361677
GO:1903541	0.0381994609148871	0.996592420965992	2	15	regulation of exosomal secretion	BP	13569	247	Pdcd6ip,Sdc1	501083,25216
GO:1903543	0.0381994609148871	0.996592420965992	2	15	positive regulation of exosomal secretion	BP	13569	247	Pdcd6ip,Sdc1	501083,25216
GO:0060595	0.0385031046545517	0.999623620565398	1	2	fibroblast growth factor receptor signaling pathway involved in mammary gland specification	BP	13569	247	Fgfr2	25022
GO:0060615	0.0385031046545517	0.999623620565398	1	2	mammary gland bud formation	BP	13569	247	Fgfr2	25022
GO:0060667	0.0385031046545517	0.999623620565398	1	2	branch elongation involved in salivary gland morphogenesis	BP	13569	247	Fgfr2	25022
GO:0060915	0.0385031046545517	0.999623620565398	1	2	mesenchymal cell differentiation involved in lung development	BP	13569	247	Fgfr2	25022
GO:0051346	0.0386630206179176	0.983263678348363	10	278	negative regulation of hydrolase activity	BP	13569	247	Timp2,Dhcr24,Myo1d,Sema4d,Bcl2l1,Rffl,Spock1,Rdx,Dnaja3,Plxnb3	29543,298298,25485,306790,24888,282844,306759,315655,360481,363517
GO:0021954	0.0386901966596597	0.989250651605171	5	73	central nervous system neuron development	BP	13569	247	Fgfr1,Arhgap35,Zeb2,Lingo1,Fgfr2	79114,306400,311071,315691,25022
GO:1903165	0.0389314661784617	0.99961511400159	1	2	response to polycyclic arene	BP	13569	247	Enpp2	84050
GO:0030029	0.039059001968272	0.978301639268079	19	557	actin filament-based process	BP	13569	247	Pdcd6ip,Vangl2,Efna5,Tbck,Met,Pdgfra,Pls1,Arhgap35,Ctnna1,Cav1,Itgb1,Ermn,Antxr1,Wipf1,Prox1,Rdx,Kcne5,Carmil1,Myadm	501083,289229,116683,295446,24553,25267,315926,306400,307505,25404,24511,295619,362393,117538,305066,315655,681190,306941,369016
GO:0035553	0.0390983997395165	0.999483513297572	1	3	oxidative single-stranded RNA demethylation	BP	13569	247	Fto	291905
GO:0060761	0.0395170249611177	0.993328369384102	3	38	negative regulation of response to cytokine stimulus	BP	13569	247	Rffl,Cav1,Dnaja3	282844,25404,360481
GO:0003231	0.0396203570634092	0.987249037125744	6	108	cardiac ventricle development	BP	13569	247	Vangl2,Rxra,Smad7,Prox1,Npy2r,Fgfr2	289229,25271,81516,305066,66024,25022
GO:1900224	0.0396305396213329	0.999601023202361	1	2	positive regulation of nodal signaling pathway involved in determination of lateral mesoderm left/right asymmetry	BP	13569	247	Zic2	361096
GO:2000382	0.0396305396213329	0.999601023202361	1	2	positive regulation of mesoderm development	BP	13569	247	Zic2	361096
GO:0048640	0.0397444579856223	0.988807497591286	5	90	negative regulation of developmental growth	BP	13569	247	Mag,Nkd1,Aatk,Fgfr3,Ulk2	29409,364952,690853,84489,303206
GO:0042147	0.0398993070230883	0.99077475929175	4	59	retrograde transport, endosome to Golgi	BP	13569	247	Snx1,Gosr1,Dennd5a,Gosr2	84471,94189,308942,64154
GO:0015680	0.0399692043516993	0.999594103973107	1	2	intracellular copper ion transport	BP	13569	247	Atp7b	24218
GO:0051205	0.0400135344073792	0.996239712252524	2	20	protein insertion into membrane	BP	13569	247	Mal,Sh3glb1	25263,292156
GO:0007423	0.0400938289449052	0.978434684055048	17	499	sensory organ development	BP	13569	247	Dscam,Vangl2,Sall2,Fgfr1,Pdgfra,Rxra,Erbb3,Arhgap35,Zeb2,Tmem231,Stat3,Prox1,Nectin3,Smoc1,Fgfr2,Fgfr3,Hipk1	171119,289229,305854,79114,25267,25271,29496,306400,311071,361410,25125,305066,288124,314280,25022,84489,365895
GO:0000122	0.0402858128039858	0.977176184365014	20	640	negative regulation of transcription from RNA polymerase II promoter	BP	13569	247	Sall2,Fgfr1,Met,Rxra,Sema4d,Smad7,Arhgap35,Zeb2,Cav1,Prox1,St18,Hivep1,Dnaja3,AABR07031756.1,Nfia,Zbtb10,Fgfr2,Fgfr3,N4bp2l2,Bend6	305854,79114,24553,25271,306790,81516,306400,311071,25404,305066,266680,117140,360481,24413,25492,80338,25022,84489,288416,363212
GO:0001541	0.0404042568608271	0.990584280061178	4	66	ovarian follicle development	BP	13569	247	Ermp1,Bcl2l1,Ctnna1,Mmp14	373544,24888,307505,81707
GO:0033668	0.040429392715776	0.999447412253455	1	3	negative regulation by symbiont of host apoptotic process	BP	13569	247	Bcl2l1	24888
GO:0052041	0.040429392715776	0.999447412253455	1	3	negative regulation by symbiont of host programmed cell death	BP	13569	247	Bcl2l1	24888
GO:0052490	0.040429392715776	0.999447412253455	1	3	negative regulation by organism of programmed cell death in other organism involved in symbiotic interaction	BP	13569	247	Bcl2l1	24888
GO:0045844	0.0405025203429721	0.990563798802661	4	64	positive regulation of striated muscle tissue development	BP	13569	247	Fgfr1,Erbb3,AABR07031756.1,Fgfr2	79114,29496,24413,25022
GO:0048636	0.0405025203429721	0.990563798802661	4	64	positive regulation of muscle organ development	BP	13569	247	Fgfr1,Erbb3,AABR07031756.1,Fgfr2	79114,29496,24413,25022
GO:0001844	0.0405714409382459	0.999374643571029	1	4	protein insertion into mitochondrial membrane involved in apoptotic signaling pathway	BP	13569	247	Sh3glb1	292156
GO:1902203	0.0406112674713646	1	1	1	negative regulation of hepatocyte growth factor receptor signaling pathway	BP	13569	247	Adamts12	294809
GO:2001112	0.0406112674713646	1	1	1	regulation of cellular response to hepatocyte growth factor stimulus	BP	13569	247	Adamts12	294809
GO:2001113	0.0406112674713646	1	1	1	negative regulation of cellular response to hepatocyte growth factor stimulus	BP	13569	247	Adamts12	294809
GO:0051464	0.0406174877129493	0.999373210827513	1	4	positive regulation of cortisol secretion	BP	13569	247	Galr1	50577
GO:0006677	0.041165968182174	0.996148729523602	2	16	glycosylceramide metabolic process	BP	13569	247	Ugt8,St6galnac3	50555,29758
GO:0030036	0.0415007870456489	0.977585345218347	17	493	actin cytoskeleton organization	BP	13569	247	Pdcd6ip,Vangl2,Efna5,Tbck,Met,Pdgfra,Pls1,Arhgap35,Ctnna1,Itgb1,Ermn,Antxr1,Wipf1,Prox1,Rdx,Carmil1,Myadm	501083,289229,116683,295446,24553,25267,315926,306400,307505,24511,295619,362393,117538,305066,315655,306941,369016
GO:0007037	0.0415347314630581	0.999561329154953	1	2	vacuolar phosphate transport	BP	13569	247	Fgfr1	79114
GO:2000830	0.0415347314630581	0.999561329154953	1	2	positive regulation of parathyroid hormone secretion	BP	13569	247	Fgfr1	79114
GO:1903056	0.0415478018027752	0.999561050052116	1	2	regulation of melanosome organization	BP	13569	247	Zeb2	311071
GO:0048369	0.0416106785998529	0.999559706119435	1	2	lateral mesoderm morphogenesis	BP	13569	247	Fgfr1	79114
GO:0048370	0.0416106785998529	0.999559706119435	1	2	lateral mesoderm formation	BP	13569	247	Fgfr1	79114
GO:0048371	0.0416106785998529	0.999559706119435	1	2	lateral mesodermal cell differentiation	BP	13569	247	Fgfr1	79114
GO:0048372	0.0416106785998529	0.999559706119435	1	2	lateral mesodermal cell fate commitment	BP	13569	247	Fgfr1	79114
GO:0048377	0.0416106785998529	0.999559706119435	1	2	lateral mesodermal cell fate specification	BP	13569	247	Fgfr1	79114
GO:0048378	0.0416106785998529	0.999559706119435	1	2	regulation of lateral mesodermal cell fate specification	BP	13569	247	Fgfr1	79114
GO:0021767	0.0417472390426966	0.999556780039039	1	2	mammillary body development	BP	13569	247	Zeb2	311071
GO:0061373	0.0417472390426966	0.999556780039039	1	2	mammillary axonal complex development	BP	13569	247	Zeb2	311071
GO:0055003	0.0417493945678869	0.996156922558724	2	13	cardiac myofibril assembly	BP	13569	247	Pdgfra,Prox1	25267,305066
GO:0007405	0.0417523955098884	0.990195107146862	4	61	neuroblast proliferation	BP	13569	247	Fgfr1,Ctnna1,Sox10,Fgfr2	79114,307505,29361,25022
GO:0007165	0.041776049736357	0.968989090243154	90	3859	signal transduction	BP	13569	247	Lbh,Arl10,Timp2,Dhcr24,Vangl2,Snx1,Efna5,Tbck,Akap12,Sall2,Fgfr1,Met,Pdgfra,Rxra,Tspan15,Sema4d,Rsu1,Bcl2l1,Dock1,Erbb3,Spsb1,Smad7,Rffl,Arhgap35,Entpd5,Fbxw11,Ctnna1,Myo1e,Lrrc3,Zeb2,Stk32b,Rassf2,Mal,Cdk14,Gpr139,Cav1,Glra1,Itgb1,Gpr165,Sox10,Antxr1,Hrh1,Nkx2-2,Tmem231,Stat3,Akap7,Ick,Sema4c,Plp1,Slc12a2,Cd38,Lingo1,Nkd1,Gabrq,Spock1,St18,Gnaz,Aatk,Zic2,Glg1,Dnaja3,Galr1,Mob1a,Tjp2,Sh3glb1,Chrm…	683626,306767,29543,298298,289229,84471,116683,295446,83425,305854,79114,24553,25267,25271,679462,306790,680419,24888,309081,29496,313722,81516,282844,306400,314312,303024,307505,25484,246773,311071,305431,311437,25263,362316,293545,25404,25674,24511,296866,29361,362393,24448,366214,361410,25125,361458,84411,301346,24943,83629,25668,315691,364952,65187,306759,266680,25740,690853,361096,29476,3604…
GO:0086011	0.0418216869127823	0.996053447518328	2	16	membrane repolarization during action potential	BP	13569	247	Cav1,Kcne5	25404,681190
GO:1902041	0.0421007246729538	0.992671226041572	3	43	regulation of extrinsic apoptotic signaling pathway via death domain receptors	BP	13569	247	Bcl2l1,Rffl,Mal	24888,282844,25263
GO:2001236	0.042179959810697	0.986151525529918	6	137	regulation of extrinsic apoptotic signaling pathway	BP	13569	247	Fgfr1,Bcl2l1,Rffl,Ctnna1,Mal,Cav1	79114,24888,282844,307505,25263,25404
GO:0051016	0.0421945789193132	0.995998884768566	2	16	barbed-end actin filament capping	BP	13569	247	Rdx,Carmil1	315655,306941
GO:1901863	0.0422297507418071	0.990025592517072	4	65	positive regulation of muscle tissue development	BP	13569	247	Fgfr1,Erbb3,AABR07031756.1,Fgfr2	79114,29496,24413,25022
GO:0007006	0.0424266853724648	0.989886702382323	4	85	mitochondrial membrane organization	BP	13569	247	Bcl2l1,Stat3,Cnp,Sh3glb1	24888,25125,25275,292156
GO:0043436	0.0424822698217356	0.975423070605832	21	777	oxoacid metabolic process	BP	13569	247	Acat2,Me2,Vangl2,Fads2,Aars,Chst7,Entpd5,Degs1,Sc5d,Cav1,Stat3,Plp1,Prox1,Fasn,Folh1,Hadh,Scd2,Acox1,Fads1,Pla2g4a,Acot11	308100,307270,289229,83512,292023,302302,314312,58970,114100,25404,25125,24943,305066,50671,85309,113965,83792,50681,84575,24653,100363074
GO:0071702	0.0427869580166148	0.970236179005799	50	2038	organic substance transport	BP	13569	247	Slc16a1,Pdcd6ip,Acat2,Slc44a1,Snx1,Efna5,Syt11,Tbck,Akap12,Met,Slc6a11,Sec24d,Serinc5,Erbb3,Usp6nl,Pls1,Rffl,Fbxw11,Mal,Copg2,Cav1,Itgb1,Nfkbie,Gosr1,Stat3,Ick,Slc1a4,Wipf1,Cd38,Tmed10,Slc6a9,Snx33,Hadh,Glg1,Galr1,Slco3a1,Sh3glb1,Npy2r,AABR07031756.1,Dag1,Snx18,Ehd1,Rab3il1,Pla2g4a,Rab8b,Sel1l,Slc15a4,Pex26,Tbc1d9b,Gosr2	25027,501083,308100,85254,84471,116683,60568,295446,83425,24553,79213,310843,170907,29496,291309,315926,282844,303024,25263,301742,25404,24511,316241,94189,25125,84411,305540,117538,25668,84599,116509,315696,113965,29476,50577,140915,292156,66024,24413,114489,310097,293692,171452,24653,266688,314352,246280,297570,360520,64154
GO:0019408	0.0428460427244316	0.999532875442831	1	2	dolichol biosynthetic process	BP	13569	247	Acat2	308100
GO:0097756	0.0429379300964832	0.987640241248802	5	94	negative regulation of blood vessel diameter	BP	13569	247	Cav1,Hrh1,Cd38,Chrm3,Asic2	25404,24448,25668,24260,25364
GO:0042753	0.0430770967818739	0.995769834884249	2	21	positive regulation of circadian rhythm	BP	13569	247	Fbxw11,Npy2r	303024,66024
GO:0023051	0.0432327688716025	0.969007247943492	62	2563	regulation of signaling	BP	13569	247	Slc16a1,Rims3,Lbh,Timp2,Vangl2,Snx1,Efna5,Tbck,Akap12,Cntnap4,Fgfr1,Met,Pdgfra,Sema4d,Bcl2l1,Erbb3,Smad7,Rffl,Arhgap35,Entpd5,Fbxw11,Ctnna1,Lrrc3,Zeb2,Rassf2,Mal,Cdk14,Cav1,Glra1,Itgb1,Pcdh17,Sox10,Hrh1,Stat3,Akap7,Sema4c,Cd38,Nkd1,St18,Zic2,Hadh,Map1b,Glg1,Dnaja3,Galr1,Camk2n2,Sh3glb1,Npy2r,AABR07031756.1,Dag1,Gpr37,Rgs6,Fgfr2,Rab8b,Cnksr3,Mmp14,Fgfr3,Adamts12,Bend6,Myadm,Elp2,Hipk1	25027,65025,683626,29543,289229,84471,116683,295446,83425,307865,79114,24553,25267,306790,24888,29496,81516,282844,306400,314312,303024,307505,246773,311071,311437,25263,362316,25404,25674,24511,306055,29361,24448,25125,361458,301346,25668,364952,266680,361096,113965,29456,29476,360481,50577,59314,292156,66024,24413,114489,117549,54295,25022,266688,308113,81707,84489,294809,363212,369016,307545,3…
GO:0055001	0.0433728907511044	0.984199404195286	7	156	muscle cell development	BP	13569	247	Met,Pdgfra,Itgb1,Prox1,AABR07031756.1,Pdlim5,Sdc1	24553,25267,24511,305066,24413,64353,25216
GO:0015811	0.0433938883827374	0.999362534702693	1	3	L-cystine transport	BP	13569	247	Slc1a4	305540
GO:0051196	0.0434331376438983	0.992346043175737	3	43	regulation of coenzyme metabolic process	BP	13569	247	Me2,Entpd5,Stat3	307270,314312,25125
GO:0048863	0.0434400913264908	0.984171504966031	7	155	stem cell differentiation	BP	13569	247	Lbh,Pdgfra,Zeb2,Sox10,Stat3,Fgfr2,N4bp2l2	683626,25267,311071,29361,25125,25022,288416
GO:0035526	0.0434951381586867	0.999518452664297	1	2	retrograde transport, plasma membrane to Golgi	BP	13569	247	Usp6nl	291309
GO:0010927	0.0436189644344526	0.987416534401439	5	87	cellular component assembly involved in morphogenesis	BP	13569	247	Ugt8,Pdgfra,Itgb1,Prox1,Dag1	50555,25267,24511,305066,114489
GO:0060849	0.0437839448709387	0.999511963341634	1	2	regulation of transcription involved in lymphatic endothelial cell fate commitment	BP	13569	247	Prox1	305066
GO:0045981	0.0438061334979052	0.987256951983253	5	118	positive regulation of nucleotide metabolic process	BP	13569	247	Timp2,Akap12,Bcl2l1,Entpd5,Stat3	29543,83425,24888,314312,25125
GO:1900544	0.0438061334979052	0.987256951983253	5	118	positive regulation of purine nucleotide metabolic process	BP	13569	247	Timp2,Akap12,Bcl2l1,Entpd5,Stat3	29543,83425,24888,314312,25125
GO:0045862	0.0438353119194897	0.980615167930404	10	280	positive regulation of proteolysis	BP	13569	247	Smad7,Fbxw11,Cav1,Antxr1,Stat3,St18,Snx33,Dnaja3,Mmp14,Elp2	81516,303024,25404,362393,25125,266680,315696,360481,81707,307545
GO:0070977	0.0439889571303546	0.995761392051794	2	15	bone maturation	BP	13569	247	Sema4d,Fgfr3	306790,84489
GO:0045806	0.0440081962643073	0.992189422802259	3	45	negative regulation of endocytosis	BP	13569	247	Syt11,Cav1,Snx33	60568,25404,315696
GO:0035265	0.0444595415439774	0.983719106634859	7	155	organ growth	BP	13569	247	Fgfr1,Pdgfra,Rxra,Prox1,AABR07031756.1,Pdlim5,Fgfr2	79114,25267,25271,305066,24413,64353,25022
GO:0021529	0.0445730029373155	0.999327055465152	1	3	spinal cord oligodendrocyte cell differentiation	BP	13569	247	Nkx2-2	366214
GO:0021530	0.0445730029373155	0.999327055465152	1	3	spinal cord oligodendrocyte cell fate specification	BP	13569	247	Nkx2-2	366214
GO:0001841	0.0446995060372743	0.985183310107134	6	112	neural tube formation	BP	13569	247	Vangl2,Arhgap35,Zeb2,Sema4c,Zic5,Zic2	289229,306400,311071,301346,361095,361096
GO:0045907	0.0448159143388049	0.992012420108114	3	42	positive regulation of vasoconstriction	BP	13569	247	Cav1,Hrh1,Cd38	25404,24448,25668
GO:0002931	0.0448425808256481	0.991989681679564	3	44	response to ischemia	BP	13569	247	Fgfr1,Bcl2l1,Cav1	79114,24888,25404
GO:0051193	0.0448654675879151	0.991983979451649	3	44	regulation of cofactor metabolic process	BP	13569	247	Me2,Entpd5,Stat3	307270,314312,25125
GO:0051913	0.0448680645113602	1	1	1	regulation of synaptic plasticity by chemical substance	BP	13569	247	Map1b	29456
GO:0051914	0.0448680645113602	1	1	1	positive regulation of synaptic plasticity by chemical substance	BP	13569	247	Map1b	29456
GO:0051915	0.0448680645113602	1	1	1	induction of synaptic plasticity by chemical substance	BP	13569	247	Map1b	29456
GO:0036493	0.0450771723380395	0.999311585805691	1	3	positive regulation of translation in response to endoplasmic reticulum stress	BP	13569	247	Dnajc3	63880
GO:0086009	0.0452011031837637	0.991976539248649	3	36	membrane repolarization	BP	13569	247	Cav1,Akap7,Kcne5	25404,361458,681190
GO:0043376	0.0455212341845887	0.999471989307414	1	2	regulation of CD8-positive, alpha-beta T cell differentiation	BP	13569	247	Zbtb7b	295248
GO:1905224	0.0455776823069719	0.999470663452764	1	2	clathrin-coated pit assembly	BP	13569	247	Syt11	60568
GO:1900117	0.0456208654342831	0.995377144835411	2	21	regulation of execution phase of apoptosis	BP	13569	247	Bcl2l1,Rffl	24888,282844
GO:0072538	0.0456460515837679	0.995454200397528	2	17	T-helper 17 type immune response	BP	13569	247	Smad7,Stat3	81516,25125
GO:0048066	0.0458192757614671	0.991761844740698	3	42	developmental pigmentation	BP	13569	247	Zeb2,Sox10,Zic2	311071,29361,361096
GO:0061061	0.0458808359174947	0.974890886865989	17	538	muscle structure development	BP	13569	247	Vangl2,Fgfr1,Met,Pdgfra,Rxra,Erbb3,Smad7,Cav1,Itgb1,Sema4c,Prox1,AABR07031756.1,Pdlim5,Ehd1,Fgfr2,Sdc1,Mmp14	289229,79114,24553,25267,25271,29496,81516,25404,24511,301346,305066,24413,64353,293692,25022,25216,81707
GO:0007267	0.0458892002321417	0.970370696701069	32	1150	cell-cell signaling	BP	13569	247	Slc16a1,Rims3,Vangl2,Efna5,Syt11,Cntnap4,Fgfr1,Met,Bcl2l1,Zeb2,Cdk14,Cav1,Glra1,Pcdh17,Sox10,Hrh1,Cd38,Nkd1,Slc6a9,Hadh,Kcne5,Map1b,Galr1,Camk2n2,Chrm3,Npy2r,AABR07031756.1,Gabrg1,Fgfr2,Rab8b,Sdc1,Fgfr3	25027,65025,289229,116683,60568,307865,79114,24553,24888,311071,362316,25404,25674,306055,29361,24448,25668,364952,116509,113965,681190,29456,50577,59314,24260,66024,24413,140674,25022,266688,25216,84489
GO:0043116	0.0459937182516932	0.99553506532451	2	13	negative regulation of vascular permeability	BP	13569	247	Arhgap35,AABR07031756.1	306400,24413
GO:0060411	0.0459985884011567	0.988854293338773	4	62	cardiac septum morphogenesis	BP	13569	247	Vangl2,Smad7,Prox1,Fgfr2	289229,81516,305066,25022
GO:0010730	0.0462983264389157	0.999453587334076	1	2	negative regulation of hydrogen peroxide biosynthetic process	BP	13569	247	Stat3	25125
GO:0007187	0.0463306264784784	0.984440648967383	6	139	G-protein coupled receptor signaling pathway, coupled to cyclic nucleotide second messenger	BP	13569	247	Hrh1,Gnaz,Galr1,Chrm3,Npy2r,Gpr37	24448,25740,50577,24260,66024,117549
GO:1904685	0.0464301048051555	0.999450434737007	1	2	positive regulation of metalloendopeptidase activity	BP	13569	247	Stat3	25125
GO:0051494	0.046690515204828	0.984354634656576	6	114	negative regulation of cytoskeleton organization	BP	13569	247	Clip2,Met,Rdx,Map1b,Carmil1,Myadm	29264,24553,315655,29456,306941,369016
GO:0035552	0.0469071928690586	0.999253925295305	1	3	oxidative single-stranded DNA demethylation	BP	13569	247	Fto	291905
GO:0044243	0.0471486460971023	0.995153202904607	2	20	multicellular organismal catabolic process	BP	13569	247	Itgb1,Mmp14	24511,81707
GO:0006695	0.0472846026623303	0.991391790112132	3	42	cholesterol biosynthetic process	BP	13569	247	Acat2,Dhcr24,Sc5d	308100,298298,114100
GO:0021985	0.0477118524772871	0.999419286050162	1	2	neurohypophysis development	BP	13569	247	Pou3f2	29588
GO:0055012	0.0478392179941775	0.995111314005988	2	17	ventricular cardiac muscle cell differentiation	BP	13569	247	Rxra,Prox1	25271,305066
GO:0010562	0.0479570731582948	0.97030979394021	26	937	positive regulation of phosphorus metabolic process	BP	13569	247	Dscam,Timp2,Vangl2,Efna5,Akap12,Fgfr1,Met,Pdgfra,Sema4d,Bcl2l1,Erbb3,Enpp2,Entpd5,Zeb2,Rassf2,Cav1,Itgb1,Stat3,Sema4c,Prox1,Sh3glb1,Dag1,Gpr37,Fam129a,Fgfr2,Fgfr3	171119,29543,289229,116683,83425,79114,24553,25267,306790,24888,29496,84050,314312,311071,311437,25404,24511,25125,301346,305066,292156,114489,117549,63912,25022,84489
GO:0045937	0.0479570731582948	0.97030979394021	26	937	positive regulation of phosphate metabolic process	BP	13569	247	Dscam,Timp2,Vangl2,Efna5,Akap12,Fgfr1,Met,Pdgfra,Sema4d,Bcl2l1,Erbb3,Enpp2,Entpd5,Zeb2,Rassf2,Cav1,Itgb1,Stat3,Sema4c,Prox1,Sh3glb1,Dag1,Gpr37,Fam129a,Fgfr2,Fgfr3	171119,29543,289229,116683,83425,79114,24553,25267,306790,24888,29496,84050,314312,311071,311437,25404,24511,25125,301346,305066,292156,114489,117549,63912,25022,84489
GO:2001026	0.0479596444319475	0.99509222204074	2	17	regulation of endothelial cell chemotaxis	BP	13569	247	Fgfr1,Met	79114,24553
GO:0042692	0.0479958987273559	0.976688428541104	12	350	muscle cell differentiation	BP	13569	247	Met,Pdgfra,Rxra,Itgb1,Sema4c,Prox1,AABR07031756.1,Pdlim5,Ehd1,Fgfr2,Sdc1,Mmp14	24553,25267,25271,24511,301346,305066,24413,64353,293692,25022,25216,81707
GO:0008202	0.0480960938845196	0.980640485067374	8	217	steroid metabolic process	BP	13569	247	Acat2,Dhcr24,Fgfr1,Pdgfra,Sc5d,Hrh1,Prox1,AABR07031756.1	308100,298298,79114,25267,114100,24448,305066,24413
GO:0061144	0.0482771260383593	0.999405269245343	1	2	alveolar secondary septum development	BP	13569	247	Fgfr3	84489
GO:0008406	0.0482831195703032	0.979361884407161	9	233	gonad development	BP	13569	247	Met,Pdgfra,Ermp1,Bcl2l1,Ctnna1,Tox2,Pla2g4a,Sdc1,Mmp14	24553,25267,373544,24888,307505,311615,24653,25216,81707
GO:0010951	0.0483215010675688	0.983578188685505	6	154	negative regulation of endopeptidase activity	BP	13569	247	Timp2,Dhcr24,Bcl2l1,Rffl,Spock1,Dnaja3	29543,298298,24888,282844,306759,360481
GO:1901888	0.0488001742454896	0.987943359635757	4	63	regulation of cell junction assembly	BP	13569	247	Efna5,Enpp2,Cav1,Mmp14	116683,84050,25404,81707
GO:1901880	0.0488258229842402	0.987978066504893	4	57	negative regulation of protein depolymerization	BP	13569	247	Clip2,Rdx,Map1b,Carmil1	29264,315655,29456,306941
GO:1903596	0.0488702451761249	0.9991894372444	1	3	regulation of gap junction assembly	BP	13569	247	Cav1	25404
GO:1903598	0.0488702451761249	0.9991894372444	1	3	positive regulation of gap junction assembly	BP	13569	247	Cav1	25404
GO:0021879	0.0489152306410418	0.987905813581817	4	63	forebrain neuron differentiation	BP	13569	247	Fgfr1,Prox1,Tbr1,Fgfr2	79114,305066,680427,25022
GO:1903727	0.048973627140846	0.991001375832448	3	38	positive regulation of phospholipid metabolic process	BP	13569	247	Pdgfra,Sh3glb1,Fgfr3	25267,292156,84489
GO:0031102	0.0490074187086431	0.987851281254331	4	67	neuron projection regeneration	BP	13569	247	Rxra,Ctnna1,Map1b,Dag1	25271,307505,29456,114489
GO:0060026	0.0490319992311312	0.994984846889908	2	15	convergent extension	BP	13569	247	Vangl2,Nkd1	289229,364952
GO:0061025	0.0493039970535753	0.981505905754333	7	171	membrane fusion	BP	13569	247	Syt11,Tbck,Usp6nl,Gosr1,Pla2g4a,Tbc1d9b,Gosr2	60568,295446,291309,94189,24653,360520,64154
GO:1902653	0.0493282758091522	0.990858301461087	3	43	secondary alcohol biosynthetic process	BP	13569	247	Acat2,Dhcr24,Sc5d	308100,298298,114100
GO:0019220	0.0495595428094685	0.966850368156723	37	1426	regulation of phosphate metabolic process	BP	13569	247	Dscam,Timp2,Me2,Vangl2,Efna5,Akap12,Myo1d,Fgfr1,Met,Pdgfra,Sema4d,Bcl2l1,Erbb3,Smad7,Enpp2,Entpd5,Lrrc3,Zeb2,Rassf2,Cav1,Itgb1,Stat3,Sema4c,Prox1,Dnaja3,Galr1,Camk2n2,Sh3glb1,Npy2r,Dag1,Gpr37,Fam129a,Fgfr2,Cnksr3,Fgfr3,Dnajc3,Myadm	171119,29543,307270,289229,116683,83425,25485,79114,24553,25267,306790,24888,29496,81516,84050,314312,246773,311071,311437,25404,24511,25125,301346,305066,360481,50577,59314,292156,66024,114489,117549,63912,25022,308113,84489,63880,369016
GO:0007084	0.0499766239130085	0.999151886733443	1	3	mitotic nuclear envelope reassembly	BP	13569	247	Reep3	294375
GO:0008284	0.0499875667051931	0.970560536053049	21	755	positive regulation of cell proliferation	BP	13569	247	Lbh,Fgfr1,Pdgfra,Pou3f2,Rsu1,Bcl2l1,Enpp2,Cav1,Itgb1,Sox10,Stat3,Cd38,Prox1,Dnaja3,Fgfr2,Tns3,Pla2g4a,Plxnb3,Fgfr3,N4bp2l2,Hipk1	683626,79114,25267,29588,680419,24888,84050,25404,24511,29361,25125,25668,305066,360481,25022,360980,24653,363517,84489,288416,365895
GO:0043087	0.0502593710710802	0.973333862956662	15	401	regulation of GTPase activity	BP	13569	247
GO:2000851	0.0503653155148769	0.998968562102097	1	5	positive regulation of glucocorticoid secretion	BP	13569	247
GO:1904674	0.0504535412487777	0.999349699960099	1	2	positive regulation of somatic stem cell population maintenance	BP	13569	247
GO:0061430	0.050473217535635	0.994794983054235	2	14	bone trabecula morphogenesis	BP	13569	247
GO:2000286	0.0505072382031797	0.999348296749994	1	2	receptor internalization involved in canonical Wnt signaling pathway	BP	13569	247
GO:0043551	0.0505305831492057	0.990611392036668	3	37	regulation of phosphatidylinositol 3-kinase activity	BP	13569	247
GO:0071705	0.0508215013226726	0.965031026113224	43	1742	nitrogen compound transport	BP	13569	247
GO:0019068	0.0509272800794906	0.994499384555955	2	22	virion assembly	BP	13569	247
GO:0090036	0.0510208499161131	0.994665562733292	2	15	regulation of protein kinase C signaling	BP	13569	247
GO:0051174	0.0513232969050843	0.965569904433921	37	1431	regulation of phosphorus metabolic process	BP	13569	247
GO:0051963	0.0515984835581395	0.984443137057192	5	82	regulation of synapse assembly	BP	13569	247
GO:0060648	0.0516203402052575	0.99909449148873	1	3	mammary gland bud morphogenesis	BP	13569	247
GO:1902037	0.0516832308654641	0.999092257256279	1	3	negative regulation of hematopoietic stem cell differentiation	BP	13569	247
GO:0071847	0.0518446421676533	0.999312846568543	1	2	TNFSF11-mediated signaling pathway	BP	13569	247
GO:0010710	0.0519427650353196	0.999083007308183	1	3	regulation of collagen catabolic process	BP	13569	247
GO:0033540	0.0519623094981443	0.999082308787883	1	3	fatty acid beta-oxidation using acyl-CoA oxidase	BP	13569	247
GO:1900186	0.0520278183746434	0.999079965510155	1	3	negative regulation of clathrin-dependent endocytosis	BP	13569	247
GO:0070494	0.0520669645248428	0.999078563776584	1	3	regulation of thrombin-activated receptor signaling pathway	BP	13569	247
GO:0070495	0.0520669645248428	0.999078563776584	1	3	negative regulation of thrombin-activated receptor signaling pathway	BP	13569	247
GO:0014014	0.0521244502299821	0.990089773691466	3	47	negative regulation of gliogenesis	BP	13569	247
GO:0014706	0.0525671988744829	0.974111060922951	12	343	striated muscle tissue development	BP	13569	247
GO:0010634	0.052584214674728	0.983988455390221	5	98	positive regulation of epithelial cell migration	BP	13569	247
GO:0048771	0.052667983576631	0.979969372852039	7	165	tissue remodeling	BP	13569	247
GO:0030177	0.0528784423812292	0.983903715290594	5	91	positive regulation of Wnt signaling pathway	BP	13569	247
GO:0001935	0.0529773666893653	0.983817027130536	5	103	endothelial cell proliferation	BP	13569	247
GO:0048701	0.0529780148514619	0.989943036796405	3	39	embryonic cranial skeleton morphogenesis	BP	13569	247
GO:0045948	0.0530046021363848	0.994211954045476	2	19	positive regulation of translational initiation	BP	13569	247
GO:1900145	0.0530165994933562	0.999044224577579	1	3	regulation of nodal signaling pathway involved in determination of left/right asymmetry	BP	13569	247
GO:1900175	0.0530165994933562	0.999044224577579	1	3	regulation of nodal signaling pathway involved in determination of lateral mesoderm left/right asymmetry	BP	13569	247
GO:0061028	0.0530170726302716	0.989945272770626	3	38	establishment of endothelial barrier	BP	13569	247
GO:0010466	0.0530266616338717	0.981559364897334	6	160	negative regulation of peptidase activity	BP	13569	247
GO:1902743	0.0530652757772122	0.989919839188932	3	39	regulation of lamellipodium organization	BP	13569	247
GO:2000027	0.0530758072238044	0.97977613428486	7	167	regulation of organ morphogenesis	BP	13569	247
GO:0016053	0.053157939840213	0.978156045249452	8	229	organic acid biosynthetic process	BP	13569	247
GO:0046394	0.053157939840213	0.978156045249452	8	229	carboxylic acid biosynthetic process	BP	13569	247
GO:2000117	0.0531847502851033	0.986379027522604	4	84	negative regulation of cysteine-type endopeptidase activity	BP	13569	247
GO:1902042	0.0533525597669938	0.994087568833188	2	22	negative regulation of extrinsic apoptotic signaling pathway via death domain receptors	BP	13569	247
GO:1901979	0.0537322373534677	0.999017921352977	1	3	regulation of inward rectifier potassium channel activity	BP	13569	247
GO:0072091	0.0538119966146968	0.986240490497619	4	69	regulation of stem cell proliferation	BP	13569	247
GO:0033036	0.0538844863608848	0.961298223802231	56	2286	macromolecule localization	BP	13569	247
GO:0072001	0.0538933351875737	0.974293929345967	11	289	renal system development	BP	13569	247
GO:0021535	0.0538962447137665	0.994236232194548	2	14	cell migration in hindbrain	BP	13569	247
GO:0071839	0.0539072563667634	0.99888957611514	1	4	apoptotic process in bone marrow	BP	13569	247
GO:0035609	0.0540943889463053	0.999251035311615	1	2	C-terminal protein deglutamylation	BP	13569	247
GO:0051272	0.0541346885081287	0.971630092866955	14	424	positive regulation of cellular component movement	BP	13569	247
GO:0060528	0.0541461779927013	0.999249580191321	1	2	secretory columnal luminar epithelial cell differentiation involved in prostate glandular acinus development	BP	13569	247
GO:0001655	0.0543571458389028	0.973101876678276	12	328	urogenital system development	BP	13569	247
GO:0031110	0.054357151630887	0.986068411776487	4	67	regulation of microtubule polymerization or depolymerization	BP	13569	247
GO:0031529	0.0544415732802408	0.989527670764663	3	41	ruffle organization	BP	13569	247
GO:0045137	0.0545009002993733	0.976169146301835	9	237	development of primary sexual characteristics	BP	13569	247
GO:0060603	0.0545401622442858	0.989552254742149	3	37	mammary gland duct morphogenesis	BP	13569	247
GO:0071711	0.0546535961180625	0.994023805562212	2	16	basement membrane organization	BP	13569	247
GO:1990182	0.0547449142963337	0.993914063268752	2	19	exosomal secretion	BP	13569	247
GO:0051695	0.054784887362521	0.999231514897293	1	2	actin filament uncapping	BP	13569	247
GO:0055005	0.0548691933372629	0.999229113868248	1	2	ventricular cardiac myofibril assembly	BP	13569	247
GO:0045329	0.0549479853481861	0.998845763982939	1	4	carnitine biosynthetic process	BP	13569	247
GO:0035148	0.0551131752693316	0.978862118165814	7	151	tube formation	BP	13569	247
GO:0016094	0.0551585386427067	0.99896440546687	1	3	polyprenol biosynthetic process	BP	13569	247
GO:0006928	0.0552115346445215	0.962396120698152	39	1417	movement of cell or subcellular component	BP	13569	247
GO:0043086	0.05527515219967	0.969006672713786	17	595	negative regulation of catalytic activity	BP	13569	247
GO:0008104	0.0553264840679681	0.960686449826887	51	2055	protein localization	BP	13569	247
GO:0007369	0.0554452797416772	0.978709161629928	7	150	gastrulation	BP	13569	247
GO:0046952	0.0555288867782122	0.998950271551666	1	3	ketone body catabolic process	BP	13569	247
GO:0097094	0.0556830368495233	0.993779719852825	2	18	craniofacial suture morphogenesis	BP	13569	247
GO:0033484	0.0557013673650519	0.999205206808702	1	2	nitric oxide homeostasis	BP	13569	247
GO:0007548	0.0557676462613384	0.974299765798552	10	271	sex differentiation	BP	13569	247
GO:0051149	0.0558881012104584	0.985488275545474	4	77	positive regulation of muscle cell differentiation	BP	13569	247
GO:0035720	0.0559379044618204	0.998934547631686	1	3	intraciliary anterograde transport	BP	13569	247
GO:0033273	0.0560027736332457	0.980303297856788	6	142	response to vitamin	BP	13569	247
GO:2000828	0.0561862394227623	0.998924942335483	1	3	regulation of parathyroid hormone secretion	BP	13569	247
GO:0032925	0.0561890898509948	0.993613358202539	2	21	regulation of activin receptor signaling pathway	BP	13569	247
GO:0030516	0.0562554513500062	0.982612123145063	5	85	regulation of axon extension	BP	13569	247
GO:0035766	0.0563072278962953	0.998707634917286	1	5	cell chemotaxis to fibroblast growth factor	BP	13569	247
GO:0035768	0.0563072278962953	0.998707634917286	1	5	endothelial cell chemotaxis to fibroblast growth factor	BP	13569	247
GO:1904847	0.0563072278962953	0.998707634917286	1	5	regulation of cell chemotaxis to fibroblast growth factor	BP	13569	247
GO:2000544	0.0563072278962953	0.998707634917286	1	5	regulation of endothelial cell chemotaxis to fibroblast growth factor	BP	13569	247
GO:1902746	0.0564428115114707	0.998914971975024	1	3	regulation of lens fiber cell differentiation	BP	13569	247
GO:0043010	0.0566925590082959	0.972731301942522	11	289	camera-type eye development	BP	13569	247
GO:0046661	0.056775543486066	0.978037220501013	7	170	male sex differentiation	BP	13569	247
GO:0097324	0.056793840186791	0.999173251048049	1	2	melanocyte migration	BP	13569	247
GO:0044087	0.0568318469875193	0.965649563164653	22	716	regulation of cellular component biogenesis	BP	13569	247
GO:0072673	0.0570328048833265	0.993543655050903	2	18	lamellipodium morphogenesis	BP	13569	247
GO:0048754	0.0570860903756846	0.977924618901758	7	155	branching morphogenesis of an epithelial tube	BP	13569	247
GO:0030810	0.0573059952954018	0.984952709397532	4	87	positive regulation of nucleotide biosynthetic process	BP	13569	247
GO:1900373	0.0573059952954018	0.984952709397532	4	87	positive regulation of purine nucleotide biosynthetic process	BP	13569	247
GO:1904404	0.0573461877001745	0.999156847486624	1	2	response to formaldehyde	BP	13569	247
GO:0010803	0.0575307638965678	0.993352708043217	2	22	regulation of tumor necrosis factor-mediated signaling pathway	BP	13569	247
GO:0060838	0.0575890821092942	0.998869850854838	1	3	lymphatic endothelial cell fate commitment	BP	13569	247
GO:0008037	0.0576095411596231	0.981997988381916	5	101	cell recognition	BP	13569	247
GO:0019065	0.0576500395588912	0.998867424929466	1	3	receptor-mediated endocytosis of virus by host cell	BP	13569	247
GO:0075509	0.0576500395588912	0.998867424929466	1	3	endocytosis involved in viral entry into host cell	BP	13569	247
GO:0097734	0.0577869023438597	0.993353153045092	2	20	extracellular exosome biogenesis	BP	13569	247
GO:0140112	0.0577869023438597	0.993353153045092	2	20	extracellular vesicle biogenesis	BP	13569	247
GO:0050730	0.0578408426430903	0.975849493447181	8	211	regulation of peptidyl-tyrosine phosphorylation	BP	13569	247
GO:0035511	0.0580967395870237	0.998707915966849	1	4	oxidative DNA demethylation	BP	13569	247
GO:0031113	0.0581397734844705	0.988529992850499	3	40	regulation of microtubule polymerization	BP	13569	247
GO:0005980	0.0586276592986182	0.993229730674773	2	19	glycogen catabolic process	BP	13569	247
GO:0009251	0.0586276592986182	0.993229730674773	2	19	glucan catabolic process	BP	13569	247
GO:0044247	0.0586276592986182	0.993229730674773	2	19	cellular polysaccharide catabolic process	BP	13569	247
GO:1903422	0.0586411893417265	0.998827605166453	1	3	negative regulation of synaptic vesicle recycling	BP	13569	247
GO:0042060	0.0589376744404933	0.970431175986375	12	363	wound healing	BP	13569	247
GO:0051270	0.0592056851613997	0.964042364810152	22	744	regulation of cellular component movement	BP	13569	247
GO:1901844	0.0592119596790666	0.998657180641256	1	4	regulation of cell communication by electrical coupling involved in cardiac conduction	BP	13569	247
GO:1903427	0.0592149139551035	0.993007545644882	2	24	negative regulation of reactive oxygen species biosynthetic process	BP	13569	247
GO:1902261	0.0594571436054118	0.998794293295582	1	3	positive regulation of delayed rectifier potassium channel activity	BP	13569	247
GO:0021675	0.0596563922295816	0.984248916667266	4	66	nerve development	BP	13569	247
GO:1902728	0.0596606715104184	0.999086304967904	1	2	positive regulation of growth factor dependent skeletal muscle satellite cell proliferation	BP	13569	247
GO:0060523	0.0597444220303384	0.998782450793379	1	3	prostate epithelial cord elongation	BP	13569	247
GO:0044060	0.0597538620644913	0.987947627029089	3	53	regulation of endocrine process	BP	13569	247
GO:0033135	0.0598161225444937	0.981103904561274	5	103	regulation of peptidyl-serine phosphorylation	BP	13569	247
GO:0050919	0.0598307366640899	0.988156230371374	3	34	negative chemotaxis	BP	13569	247
GO:0055024	0.0598447220601685	0.984123273389261	4	75	regulation of cardiac muscle tissue development	BP	13569	247
GO:0043242	0.0599461974362003	0.984188434312266	4	61	negative regulation of protein complex disassembly	BP	13569	247
GO:0060191	0.0599927153793139	0.984083190028929	4	73	regulation of lipase activity	BP	13569	247
GO:0034613	0.0601682568996589	0.959288602643402	36	1393	cellular protein localization	BP	13569	247
GO:0006692	0.0601733505642934	0.992780792942456	2	27	prostanoid metabolic process	BP	13569	247
GO:0006693	0.0601733505642934	0.992780792942456	2	27	prostaglandin metabolic process	BP	13569	247
GO:0035513	0.0603551758215458	0.99860413074971	1	4	oxidative RNA demethylation	BP	13569	247
GO:0035964	0.0604463093780328	0.998753266514005	1	3	COPI-coated vesicle budding	BP	13569	247
GO:0090288	0.060571313651294	0.980806811770452	5	101	negative regulation of cellular response to growth factor stimulus	BP	13569	247
GO:2000369	0.0609626112694348	0.992805289609436	2	19	regulation of clathrin-dependent endocytosis	BP	13569	247
GO:0032902	0.0610733265430955	0.999041811716149	1	2	nerve growth factor production	BP	13569	247
GO:0003281	0.0610896834103501	0.983787027969565	4	61	ventricular septum development	BP	13569	247
GO:2001137	0.061154188244008	0.998723473016581	1	3	positive regulation of endocytic recycling	BP	13569	247
GO:1900542	0.0612404822995623	0.975855648141989	7	198	regulation of purine nucleotide metabolic process	BP	13569	247
GO:1902896	0.0614611694965451	0.998710440155963	1	3	terminal web assembly	BP	13569	247
GO:0003018	0.0616614243834636	0.975699973669787	7	173	vascular process in circulatory system	BP	13569	247
GO:0052548	0.0618654550600708	0.972240316356854	9	281	regulation of endopeptidase activity	BP	13569	247
GO:0000281	0.0618802714761789	0.987453561138788	3	42	mitotic cytokinesis	BP	13569	247
GO:0016126	0.0620461392000374	0.987328703611295	3	49	sterol biosynthetic process	BP	13569	247
GO:0044531	0.062134935045162	0.998422426989579	1	5	modulation of programmed cell death in other organism	BP	13569	247
GO:0044532	0.062134935045162	0.998422426989579	1	5	modulation of apoptotic process in other organism	BP	13569	247
GO:0052040	0.062134935045162	0.998422426989579	1	5	modulation by symbiont of host programmed cell death	BP	13569	247
GO:0052150	0.062134935045162	0.998422426989579	1	5	modulation by symbiont of host apoptotic process	BP	13569	247
GO:0052248	0.062134935045162	0.998422426989579	1	5	modulation of programmed cell death in other organism involved in symbiotic interaction	BP	13569	247
GO:0052433	0.062134935045162	0.998422426989579	1	5	modulation by organism of apoptotic process in other organism involved in symbiotic interaction	BP	13569	247
GO:0000272	0.0622521666621198	0.992536536881811	2	20	polysaccharide catabolic process	BP	13569	247
GO:0060298	0.0623201841262776	0.998673608737807	1	3	positive regulation of sarcomere organization	BP	13569	247
GO:0035635	0.0623650126464948	0.998671672000482	1	3	entry of bacterium into host cell	BP	13569	247
GO:2000535	0.0623650126464948	0.998671672000482	1	3	regulation of entry of bacterium into host cell	BP	13569	247
GO:0060529	0.0624802523273319	0.998996413013437	1	2	squamous basal epithelial stem cell differentiation involved in prostate gland acinus development	BP	13569	247
GO:0060038	0.0630089421843519	0.98710559041547	3	44	cardiac muscle cell proliferation	BP	13569	247
GO:0048799	0.0631191478536134	0.992404804260481	2	19	animal organ maturation	BP	13569	247
GO:1990646	0.0633694551586753	0.998459191603639	1	4	cellular response to prolactin	BP	13569	247
GO:0019827	0.0633825638183078	0.977070528829404	6	126	stem cell population maintenance	BP	13569	247
GO:2000813	0.0634514790630995	0.998964439912366	1	2	negative regulation of barbed-end actin filament capping	BP	13569	247
GO:0019752	0.0635232195710271	0.962549133637964	19	726	carboxylic acid metabolic process	BP	13569	247
GO:0006457	0.0635984903285289	0.979460720424253	5	133	protein folding	BP	13569	247
GO:0044283	0.0636420539244347	0.967647398727166	12	405	small molecule biosynthetic process	BP	13569	247
GO:0070634	0.0638516950131248	0.998606618117251	1	3	transepithelial ammonium transport	BP	13569	247
GO:1903527	0.0639763029982193	0.998601092797742	1	3	positive regulation of membrane tubulation	BP	13569	247
GO:0070727	0.0639962299251808	0.956464152272799	36	1401	cellular macromolecule localization	BP	13569	247
GO:0089709	0.0640083358871903	0.99842752635524	1	4	L-histidine transmembrane transport	BP	13569	247
GO:1902024	0.0640083358871903	0.99842752635524	1	4	L-histidine transport	BP	13569	247
GO:1903964	0.0642185578131762	0.99893882106569	1	2	monounsaturated fatty acid metabolic process	BP	13569	247
GO:1903966	0.0642185578131762	0.99893882106569	1	2	monounsaturated fatty acid biosynthetic process	BP	13569	247
GO:0010693	0.0642928602821639	0.998587005484947	1	3	negative regulation of alkaline phosphatase activity	BP	13569	247
GO:0051204	0.0645318676568164	0.99822699232762	1	6	protein insertion into mitochondrial membrane	BP	13569	247
GO:0017015	0.0647932262320686	0.982364455665916	4	74	regulation of transforming growth factor beta receptor signaling pathway	BP	13569	247
GO:0043576	0.06515640976261	0.99201907874905	2	19	regulation of respiratory gaseous exchange	BP	13569	247
GO:0051093	0.0652138617681945	0.959951866583969	22	770	negative regulation of developmental process	BP	13569	247
GO:0030240	0.0652337577901456	0.998365862782142	1	4	skeletal muscle thin filament assembly	BP	13569	247
GO:0060485	0.0655604314355106	0.971920284873701	8	209	mesenchyme development	BP	13569	247
GO:0036466	0.0656137591872411	0.9985274382146	1	3	synaptic vesicle recycling via endosome	BP	13569	247
GO:0021761	0.0656209636255875	0.976024053852326	6	135	limbic system development	BP	13569	247
GO:0035019	0.0657094833188612	0.98633496825679	3	43	somatic stem cell population maintenance	BP	13569	247
GO:0060003	0.0658365650852135	0.998883720746677	1	2	copper ion export	BP	13569	247
GO:0071838	0.0659335672126655	0.998220799585604	1	5	cell proliferation in bone marrow	BP	13569	247
GO:0010894	0.0659683601773363	0.991773625489516	2	22	negative regulation of steroid biosynthetic process	BP	13569	247
GO:0045939	0.0659683601773363	0.991773625489516	2	22	negative regulation of steroid metabolic process	BP	13569	247
GO:0009605	0.0664097082061243	0.953160894204122	44	1808	response to external stimulus	BP	13569	247
GO:0001743	0.0664592040455022	0.998862132503742	1	2	optic placode formation	BP	13569	247
GO:0046619	0.0664592040455022	0.998862132503742	1	2	optic placode formation involved in camera-type eye formation	BP	13569	247
GO:0007340	0.0668337669655744	0.991556666692493	2	24	acrosome reaction	BP	13569	247
GO:1901380	0.0668348100775754	0.991631962486583	2	21	negative regulation of potassium ion transmembrane transport	BP	13569	247
GO:0038107	0.067089321346831	0.998270166141563	1	4	nodal signaling pathway involved in determination of left/right asymmetry	BP	13569	247
GO:1900094	0.067089321346831	0.998270166141563	1	4	regulation of transcription from RNA polymerase II promoter involved in determination of left/right symmetry	BP	13569	247
GO:1900164	0.067089321346831	0.998270166141563	1	4	nodal signaling pathway involved in determination of lateral mesoderm left/right asymmetry	BP	13569	247
GO:1904217	0.0670925450202213	0.998459245790509	1	3	regulation of CDP-diacylglycerol-serine O-phosphatidyltransferase activity	BP	13569	247
GO:1904219	0.0670925450202213	0.998459245790509	1	3	positive regulation of CDP-diacylglycerol-serine O-phosphatidyltransferase activity	BP	13569	247
GO:1904222	0.0670925450202213	0.998459245790509	1	3	positive regulation of serine C-palmitoyltransferase activity	BP	13569	247
GO:0048665	0.067157841869474	0.99156875881112	2	21	neuron fate specification	BP	13569	247
GO:0008038	0.0673790826603778	0.986002066471055	3	34	neuron recognition	BP	13569	247
GO:1903322	0.067438074192594	0.977910491779164	5	117	positive regulation of protein modification by small protein conjugation or removal	BP	13569	247
GO:0021872	0.0674458313802988	0.981427827391464	4	70	forebrain generation of neurons	BP	13569	247
GO:0007161	0.0674656112540065	0.998826785395564	1	2	calcium-independent cell-matrix adhesion	BP	13569	247
GO:0090038	0.0678341737804477	0.998424446819938	1	3	negative regulation of protein kinase C signaling	BP	13569	247
GO:0042327	0.0679918947601669	0.957589217438942	23	825	positive regulation of phosphorylation	BP	13569	247
GO:0040017	0.0681570484767138	0.96305842826759	14	439	positive regulation of locomotion	BP	13569	247
GO:0090272	0.0682970442410719	0.998206373548291	1	4	negative regulation of fibroblast growth factor production	BP	13569	247
GO:1902035	0.0683237307231152	0.998204950516952	1	4	positive regulation of hematopoietic stem cell proliferation	BP	13569	247
GO:0071865	0.0684610436473302	0.998197619244622	1	4	regulation of apoptotic process in bone marrow	BP	13569	247
GO:0071866	0.0684610436473302	0.998197619244622	1	4	negative regulation of apoptotic process in bone marrow	BP	13569	247
GO:0016331	0.0685614100561809	0.972370859396744	7	158	morphogenesis of embryonic epithelium	BP	13569	247
GO:0048523	0.0687725874997461	0.947829772342523	81	3524	negative regulation of cellular process	BP	13569	247
GO:0051893	0.0688160900262442	0.985416961986417	3	43	regulation of focal adhesion assembly	BP	13569	247
GO:0090109	0.0688160900262442	0.985416961986417	3	43	regulation of cell-substrate junction assembly	BP	13569	247
GO:0014854	0.0688415232320658	0.991386553239461	2	17	response to inactivity	BP	13569	247
GO:0060045	0.068878666808851	0.991296025337183	2	19	positive regulation of cardiac muscle cell proliferation	BP	13569	247
GO:0021915	0.0689211707751108	0.972196007370427	7	157	neural tube development	BP	13569	247
GO:0061031	0.0689860376873192	0.998169447339812	1	4	endodermal digestive tract morphogenesis	BP	13569	247
GO:1903844	0.0692248195402818	0.980729184760052	4	76	regulation of cellular response to transforming growth factor beta stimulus	BP	13569	247
GO:0098727	0.0696121539595498	0.97421051304912	6	129	maintenance of cell number	BP	13569	247
GO:0036342	0.0699669183141861	0.9910441741156	2	20	post-anal tail morphogenesis	BP	13569	247
GO:0016340	0.0702381833473747	0.998726506403717	1	2	calcium-dependent cell-matrix adhesion	BP	13569	247
GO:1901032	0.0703217642210258	0.990836153301743	2	25	negative regulation of response to reactive oxygen species	BP	13569	247
GO:1903206	0.0703217642210258	0.990836153301743	2	25	negative regulation of hydrogen peroxide-induced cell death	BP	13569	247
GO:1904578	0.0704825786590422	0.997962916094978	1	5	response to thapsigargin	BP	13569	247
GO:1904579	0.0704825786590422	0.997962916094978	1	5	cellular response to thapsigargin	BP	13569	247
GO:0060594	0.0705649113076564	0.998292853060118	1	3	mammary gland specification	BP	13569	247
GO:0000101	0.0705693235653986	0.997957823938663	1	5	sulfur amino acid transport	BP	13569	247
GO:0010453	0.0708891470577143	0.990743398706429	2	24	regulation of cell fate commitment	BP	13569	247
GO:0060214	0.0710509518513038	0.998056455156364	1	4	endocardium formation	BP	13569	247
GO:0030335	0.0711878311941758	0.962130552928713	13	396	positive regulation of cell migration	BP	13569	247
GO:0032058	0.0713969308725869	0.998251673941403	1	3	positive regulation of translational initiation in response to stress	BP	13569	247
GO:0070836	0.0714155789909283	0.998036140149878	1	4	caveola assembly	BP	13569	247
GO:0061113	0.0716677453994961	0.998022027094759	1	4	pancreas morphogenesis	BP	13569	247
GO:0046777	0.0716996890543225	0.967007013011813	9	218	protein autophosphorylation	BP	13569	247
GO:1900170	0.0717059353832605	0.998671692612102	1	2	negative regulation of glucocorticoid mediated signaling pathway	BP	13569	247
GO:0001822	0.0718779313979402	0.965340300669437	10	272	kidney development	BP	13569	247
GO:0001959	0.0719549556181026	0.979690508839376	4	79	regulation of cytokine-mediated signaling pathway	BP	13569	247
GO:0007354	0.0723345928483023	0.998204658010227	1	3	zygotic determination of anterior/posterior axis, embryo	BP	13569	247
GO:2001205	0.0723653725330173	0.998646675208011	1	2	negative regulation of osteoclast development	BP	13569	247
GO:1901797	0.0724534327141916	0.990356387969762	2	27	negative regulation of signal transduction by p53 class mediator	BP	13569	247
GO:0097581	0.0725630422899318	0.979529045506896	4	70	lamellipodium organization	BP	13569	247
GO:0010626	0.0730792389940223	0.997942066515977	1	4	negative regulation of Schwann cell proliferation	BP	13569	247
GO:0070593	0.073203877043612	0.99861451425383	1	2	dendrite self-avoidance	BP	13569	247
GO:2001238	0.0732858898767424	0.983930116010409	3	54	positive regulation of extrinsic apoptotic signaling pathway	BP	13569	247
GO:0030837	0.0733052137672596	0.984058407221453	3	43	negative regulation of actin filament polymerization	BP	13569	247
GO:0010447	0.0735531128769661	0.99022047777346	2	23	response to acidic pH	BP	13569	247
GO:0043297	0.0737154871392597	0.98394830048903	3	42	apical junction assembly	BP	13569	247
GO:0043400	0.0737934755617362	0.997763907338211	1	5	cortisol secretion	BP	13569	247
GO:0051462	0.0737934755617362	0.997763907338211	1	5	regulation of cortisol secretion	BP	13569	247
GO:0000038	0.0738553354422455	0.990106499497827	2	25	very long-chain fatty acid metabolic process	BP	13569	247
GO:0051461	0.0741159408372264	0.997586413669415	1	7	positive regulation of corticotropin secretion	BP	13569	247
GO:0060986	0.0747619339990554	0.983434906409652	3	58	endocrine hormone secretion	BP	13569	247
GO:0008584	0.0749846687622698	0.971630805489837	6	147	male gonad development	BP	13569	247
GO:0014070	0.0755256335838126	0.949889418006652	29	1115	response to organic cyclic compound	BP	13569	247
GO:0006419	0.0758648841017929	0.99802184675403	1	3	alanyl-tRNA aminoacylation	BP	13569	247
GO:0035879	0.0760705244284968	0.997621484055017	1	5	plasma membrane lactate transport	BP	13569	247
GO:0060537	0.076185703017476	0.960169208170319	12	361	muscle tissue development	BP	13569	247
GO:0045740	0.0763560074768167	0.983004770782273	3	51	positive regulation of DNA replication	BP	13569	247
GO:0000912	0.0766954770783415	0.997977501125815	1	3	assembly of actomyosin apparatus involved in cytokinesis	BP	13569	247
GO:0000915	0.0766954770783415	0.997977501125815	1	3	actomyosin contractile ring assembly	BP	13569	247
GO:0044837	0.0766954770783415	0.997977501125815	1	3	actomyosin contractile ring organization	BP	13569	247
GO:0006810	0.0767073783329517	0.941459283020844	80	3539	transport	BP	13569	247
GO:0090596	0.0767627157576141	0.964164786652974	9	238	sensory organ morphogenesis	BP	13569	247
GO:0014022	0.0768070582114146	0.997971504956069	1	3	neural plate elongation	BP	13569	247
GO:0022007	0.0768070582114146	0.997971504956069	1	3	convergent extension involved in neural plate elongation	BP	13569	247
GO:0016477	0.0768444994733322	0.948943850361889	29	1033	cell migration	BP	13569	247
GO:0051965	0.0770907024450269	0.977857688083978	4	65	positive regulation of synapse assembly	BP	13569	247
GO:1901223	0.0771163383631988	0.997554549351116	1	5	negative regulation of NIK/NF-kappaB signaling	BP	13569	247
GO:0045921	0.0771364417612996	0.977711116273329	4	80	positive regulation of exocytosis	BP	13569	247
GO:0030539	0.0771679695397212	0.98948913608368	2	22	male genitalia development	BP	13569	247
GO:1901509	0.0773281346496706	0.997691476906506	1	4	regulation of endothelial tube morphogenesis	BP	13569	247
GO:1902476	0.0776482330049623	0.977559132857815	4	74	chloride transmembrane transport	BP	13569	247
GO:0051649	0.0777908643982492	0.945218696922577	40	1618	establishment of localization in cell	BP	13569	247
GO:0007411	0.0778677905502528	0.967705069198283	7	156	axon guidance	BP	13569	247
GO:0046546	0.0780036360141575	0.970189362629744	6	148	development of primary male sexual characteristics	BP	13569	247
GO:0021778	0.0781393224968654	0.997488147243185	1	5	oligodendrocyte cell fate specification	BP	13569	247
GO:0021779	0.0781393224968654	0.997488147243185	1	5	oligodendrocyte cell fate commitment	BP	13569	247
GO:0021780	0.0781393224968654	0.997488147243185	1	5	glial cell fate specification	BP	13569	247
GO:1905049	0.0782422191449816	0.997481417322736	1	5	negative regulation of metallopeptidase activity	BP	13569	247
GO:0035608	0.0782555887049159	0.997892828148282	1	3	protein deglutamylation	BP	13569	247
GO:0014866	0.078433582434648	0.997468876527167	1	5	skeletal myofibril assembly	BP	13569	247
GO:0019915	0.0784763914135246	0.982311648736581	3	53	lipid storage	BP	13569	247
GO:0001951	0.0785348151446416	0.997617593915327	1	4	intestinal D-glucose absorption	BP	13569	247
GO:0106001	0.0785348151446416	0.997617593915327	1	4	intestinal hexose absorption	BP	13569	247
GO:1902115	0.0788048267627378	0.969864533805924	6	132	regulation of organelle assembly	BP	13569	247
GO:0035790	0.0788272394887067	0.99786135164936	1	3	platelet-derived growth factor receptor-alpha signaling pathway	BP	13569	247
GO:0061047	0.0788848480847387	0.997595936602488	1	4	positive regulation of branching involved in lung morphogenesis	BP	13569	247
GO:0051130	0.0795116062570378	0.946984776777229	29	1054	positive regulation of cellular component organization	BP	13569	247
GO:1901879	0.0795151216712919	0.976891341658698	4	68	regulation of protein depolymerization	BP	13569	247
GO:0043550	0.0796271426821179	0.982049999107225	3	45	regulation of lipid kinase activity	BP	13569	247
GO:0051045	0.0796634052595643	0.99738751281455	1	5	negative regulation of membrane protein ectodomain proteolysis	BP	13569	247
GO:0043065	0.0797119573621975	0.954785838493977	15	520	positive regulation of apoptotic process	BP	13569	247
GO:0090611	0.0797293713621221	0.997543266331236	1	4	ubiquitin-independent protein catabolic process via the multivesicular body sorting pathway	BP	13569	247
GO:0009597	0.0797848615714945	0.997808079928229	1	3	detection of virus	BP	13569	247
GO:0050915	0.0798339723136312	0.997536701562726	1	4	sensory perception of sour taste	BP	13569	247
GO:0015808	0.0801795628509673	0.997352967791285	1	5	L-alanine transport	BP	13569	247
GO:1902202	0.0806657219181301	0.997484177906933	1	4	regulation of hepatocyte growth factor receptor signaling pathway	BP	13569	247
GO:0072275	0.0807095727524453	0.997755993219178	1	3	metanephric glomerulus morphogenesis	BP	13569	247
GO:0072276	0.0807095727524453	0.997755993219178	1	3	metanephric glomerulus vasculature morphogenesis	BP	13569	247
GO:0072277	0.0807095727524453	0.997755993219178	1	3	metanephric glomerular capillary formation	BP	13569	247
GO:1903054	0.0807728115908779	0.997477373654844	1	4	negative regulation of extracellular matrix organization	BP	13569	247
GO:0048104	0.080794145063603	0.997751197769551	1	3	establishment of body hair or bristle planar orientation	BP	13569	247
GO:0048105	0.080794145063603	0.997751197769551	1	3	establishment of body hair planar orientation	BP	13569	247
GO:0061041	0.080930178828889	0.972070273864356	5	119	regulation of wound healing	BP	13569	247
GO:0006458	0.0811487092850662	0.988484962435096	2	27	'de novo' protein folding	BP	13569	247
GO:0040011	0.081482943212847	0.943637456984057	35	1303	locomotion	BP	13569	247
GO:1900027	0.0816194146959418	0.988489737804798	2	23	regulation of ruffle assembly	BP	13569	247
GO:0090269	0.0816321092899028	0.997254492553543	1	5	fibroblast growth factor production	BP	13569	247
GO:0090270	0.0816321092899028	0.997254492553543	1	5	regulation of fibroblast growth factor production	BP	13569	247
GO:0050805	0.0816514965091439	0.976018776951232	4	72	negative regulation of synaptic transmission	BP	13569	247
GO:2000147	0.0817355220166159	0.955556023525168	13	412	positive regulation of cell motility	BP	13569	247
GO:0070309	0.0817384352319302	0.997415589856665	1	4	lens fiber cell morphogenesis	BP	13569	247
GO:1904220	0.0818572175523162	0.997407936256812	1	4	regulation of serine C-palmitoyltransferase activity	BP	13569	247
GO:0097485	0.0819041444220005	0.965626241511624	7	158	neuron projection guidance	BP	13569	247
GO:0051050	0.0820566876469589	0.947204762102751	24	907	positive regulation of transport	BP	13569	247
GO:0070640	0.0822293238137398	0.997213464362146	1	5	vitamin D3 metabolic process	BP	13569	247
GO:0048645	0.0822468312967961	0.98111046552598	3	52	animal organ formation	BP	13569	247
GO:0019369	0.0824607141403573	0.988169040544256	2	28	arachidonic acid metabolic process	BP	13569	247
GO:0061180	0.0824667176710182	0.975688962718702	4	73	mammary gland epithelium development	BP	13569	247
GO:0010593	0.0824784362813192	0.997654586621771	1	3	negative regulation of lamellipodium assembly	BP	13569	247
GO:0010842	0.0826259412026204	0.988380294551786	2	20	retina layer formation	BP	13569	247
GO:0042661	0.0828783103492516	0.997168522222546	1	5	regulation of mesodermal cell fate specification	BP	13569	247
GO:1905770	0.0828783103492516	0.997168522222546	1	5	regulation of mesodermal cell differentiation	BP	13569	247
GO:1905902	0.0828783103492516	0.997168522222546	1	5	regulation of mesoderm formation	BP	13569	247
GO:0031290	0.0829341987708642	0.988312187980694	2	20	retinal ganglion cell axon guidance	BP	13569	247
GO:0061640	0.0833690620857394	0.980784208847344	3	49	cytoskeleton-dependent cytokinesis	BP	13569	247
GO:0043068	0.083522695390542	0.95230032680404	15	523	positive regulation of programmed cell death	BP	13569	247
GO:0001838	0.0836116380439804	0.967535591643779	6	133	embryonic epithelial tube formation	BP	13569	247
GO:0030318	0.083679369592479	0.988030786289501	2	23	melanocyte differentiation	BP	13569	247
GO:0022600	0.083792268908264	0.975043843707343	4	89	digestive system process	BP	13569	247
GO:0051970	0.0841528821101985	0.996875774843671	1	7	negative regulation of transmission of nerve impulse	BP	13569	247
GO:0007259	0.0842412851113324	0.970580705715152	5	121	JAK-STAT cascade	BP	13569	247
GO:0097696	0.0842412851113324	0.970580705715152	5	121	STAT cascade	BP	13569	247
GO:0045980	0.0842940563869432	0.980395202692802	3	56	negative regulation of nucleotide metabolic process	BP	13569	247
GO:1900543	0.0842940563869432	0.980395202692802	3	56	negative regulation of purine nucleotide metabolic process	BP	13569	247
GO:0044854	0.0843478685859936	0.997065378860138	1	5	plasma membrane raft assembly	BP	13569	247
GO:0044857	0.0843478685859936	0.997065378860138	1	5	plasma membrane raft organization	BP	13569	247
GO:1900244	0.0843870195184092	0.997062604840484	1	5	positive regulation of synaptic vesicle endocytosis	BP	13569	247
GO:0002182	0.0845116336263208	0.997053766330323	1	5	cytoplasmic translational elongation	BP	13569	247
GO:1900247	0.0845116336263208	0.997053766330323	1	5	regulation of cytoplasmic translational elongation	BP	13569	247
GO:1900107	0.084580258114269	0.997048893123392	1	5	regulation of nodal signaling pathway	BP	13569	247
GO:0006940	0.0848701135455178	0.980184307999062	3	58	regulation of smooth muscle contraction	BP	13569	247
GO:0003016	0.0849145018122136	0.987719532125533	2	24	respiratory system process	BP	13569	247
GO:0033280	0.0851526753696029	0.980185555008217	3	50	response to vitamin D	BP	13569	247
GO:2000035	0.0852131207948441	0.996881996303106	1	6	regulation of stem cell division	BP	13569	247
GO:0045670	0.0854550904884625	0.980085826473791	3	50	regulation of osteoclast differentiation	BP	13569	247
GO:0060259	0.0855218576150573	0.987496957448035	2	27	regulation of feeding behavior	BP	13569	247
GO:2000977	0.0859274986363617	0.996952376349301	1	5	regulation of forebrain neuron differentiation	BP	13569	247
GO:0031345	0.0860445340046826	0.963438199433784	7	168	negative regulation of cell projection organization	BP	13569	247
GO:0061341	0.0862123491217503	0.997432865720795	1	3	non-canonical Wnt signaling pathway involved in heart development	BP	13569	247
GO:0061346	0.0862123491217503	0.997432865720795	1	3	planar cell polarity pathway involved in heart morphogenesis	BP	13569	247
GO:0010727	0.0863289143873061	0.996798322539988	1	6	negative regulation of hydrogen peroxide metabolic process	BP	13569	247
GO:0050982	0.0864269501655858	0.979825484441536	3	46	detection of mechanical stimulus	BP	13569	247
GO:0021823	0.086453706253005	0.997418175135506	1	3	cerebral cortex tangential migration using cell-cell interactions	BP	13569	247
GO:0021827	0.086453706253005	0.997418175135506	1	3	postnatal olfactory bulb interneuron migration	BP	13569	247
GO:0036018	0.0864906040380963	0.996786102148315	1	6	cellular response to erythropoietin	BP	13569	247
GO:0006820	0.0865441903328189	0.951365931553112	14	461	anion transport	BP	13569	247
GO:0035767	0.0870212841236449	0.987206503735497	2	25	endothelial cell chemotaxis	BP	13569	247
GO:0046010	0.0871702150819315	0.996575531815195	1	8	positive regulation of circadian sleep/wake cycle, non-REM sleep	BP	13569	247
GO:0006690	0.0872094081487869	0.979332898989069	3	66	icosanoid metabolic process	BP	13569	247
GO:0030817	0.0872141906258606	0.973629188835259	4	96	regulation of cAMP biosynthetic process	BP	13569	247
GO:0070858	0.0872308389781309	0.99704939536069	1	4	negative regulation of bile acid biosynthetic process	BP	13569	247
GO:1904252	0.0872308389781309	0.99704939536069	1	4	negative regulation of bile acid metabolic process	BP	13569	247
GO:0048598	0.0874345981208597	0.948821271865046	16	504	embryonic morphogenesis	BP	13569	247
GO:0043367	0.0874491878858295	0.979383969402626	3	53	CD4-positive, alpha-beta T cell differentiation	BP	13569	247
GO:0010831	0.0876703838952171	0.987027189242608	2	26	positive regulation of myotube differentiation	BP	13569	247
GO:0071559	0.0880270680084119	0.962356012323636	7	181	response to transforming growth factor beta	BP	13569	247
GO:0060664	0.0882137245217547	0.996654370692261	1	6	epithelial cell proliferation involved in salivary gland morphogenesis	BP	13569	247
GO:0060737	0.0882596734739088	0.996977996175076	1	4	prostate gland morphogenetic growth	BP	13569	247
GO:0040012	0.0882949011468647	0.944437706326355	21	742	regulation of locomotion	BP	13569	247
GO:0035898	0.0883304656426258	0.996776225161309	1	5	parathyroid hormone secretion	BP	13569	247
GO:0034638	0.0885184611852101	0.996762227338269	1	5	phosphatidylcholine catabolic process	BP	13569	247
GO:0010728	0.088872834197268	0.996935021849555	1	4	regulation of hydrogen peroxide biosynthetic process	BP	13569	247
GO:0030167	0.0889417934922652	0.997264186664882	1	3	proteoglycan catabolic process	BP	13569	247
GO:0060331	0.0889420532850126	0.996730572007689	1	5	negative regulation of response to interferon-gamma	BP	13569	247
GO:0060336	0.0889420532850126	0.996730572007689	1	5	negative regulation of interferon-gamma-mediated signaling pathway	BP	13569	247
GO:1904071	0.0891920832962837	0.997248438714897	1	3	presynaptic active zone assembly	BP	13569	247
GO:0015727	0.0893386767833497	0.996566887924635	1	6	lactate transport	BP	13569	247
GO:0035873	0.0893386767833497	0.996566887924635	1	6	lactate transmembrane transport	BP	13569	247
GO:0045892	0.0893464575762638	0.941966918892671	24	885	negative regulation of transcription, DNA-templated	BP	13569	247
GO:0090101	0.0897639448372401	0.972694766221287	4	81	negative regulation of transmembrane receptor protein serine/threonine kinase signaling pathway	BP	13569	247
GO:0001936	0.0899135113453823	0.97259537315979	4	86	regulation of endothelial cell proliferation	BP	13569	247
GO:2000300	0.0899148463066111	0.986531759087719	2	25	regulation of synaptic vesicle exocytosis	BP	13569	247
GO:0007188	0.0900448088428649	0.967913294752095	5	127	adenylate cyclase-modulating G-protein coupled receptor signaling pathway	BP	13569	247
GO:1903578	0.0903382665111195	0.97830099637626	3	63	regulation of ATP metabolic process	BP	13569	247
GO:0030916	0.0906369913041513	0.996464466742879	1	6	otic vesicle formation	BP	13569	247
GO:0001766	0.0906772783648844	0.996461263588311	1	6	membrane raft polarization	BP	13569	247
GO:0031580	0.0906772783648844	0.996461263588311	1	6	membrane raft distribution	BP	13569	247
GO:0001558	0.0909260298383534	0.952494997765041	11	345	regulation of cell growth	BP	13569	247
GO:0008360	0.0911318729791159	0.967475154901109	5	114	regulation of cell shape	BP	13569	247
GO:0035787	0.0911749699170539	0.996561059089573	1	5	cell migration involved in kidney development	BP	13569	247
GO:0019348	0.0916752041630569	0.996381439517557	1	6	dolichol metabolic process	BP	13569	247
GO:1903912	0.0916859540953272	0.996521641290319	1	5	negative regulation of endoplasmic reticulum stress-induced eIF2 alpha phosphorylation	BP	13569	247
GO:0010738	0.0918128271930876	0.986237327317701	2	21	regulation of protein kinase A signaling	BP	13569	247
GO:0007197	0.092185100395721	0.996482911168588	1	5	adenylate cyclase-inhibiting G-protein coupled acetylcholine receptor signaling pathway	BP	13569	247
GO:0007207	0.092185100395721	0.996482911168588	1	5	phospholipase C-activating G-protein coupled acetylcholine receptor signaling pathway	BP	13569	247
GO:0065009	0.0929414008305556	0.930674076395319	55	2404	regulation of molecular function	BP	13569	247
GO:1902745	0.0930065545863484	0.98579623848072	2	25	positive regulation of lamellipodium organization	BP	13569	247
GO:0031394	0.093190416457288	0.996258468943214	1	6	positive regulation of prostaglandin biosynthetic process	BP	13569	247
GO:2001280	0.093190416457288	0.996258468943214	1	6	positive regulation of unsaturated fatty acid biosynthetic process	BP	13569	247
GO:0006578	0.093500970274305	0.996233001539133	1	6	amino-acid betaine biosynthetic process	BP	13569	247
GO:0010324	0.0938356565102284	0.977202431598364	3	54	membrane invagination	BP	13569	247
GO:1905039	0.0942208906449093	0.97082885680087	4	85	carboxylic acid transmembrane transport	BP	13569	247
GO:0032532	0.0943914222987807	0.996309043108709	1	5	regulation of microvillus length	BP	13569	247
GO:0038086	0.0945411551442346	0.996900586449524	1	3	VEGF-activated platelet-derived growth factor receptor signaling pathway	BP	13569	247
GO:0038091	0.0945411551442346	0.996900586449524	1	3	positive regulation of cell proliferation by VEGF-activated platelet derived growth factor receptor signaling pathway	BP	13569	247
GO:0048593	0.0946672794392112	0.96588368556984	5	106	camera-type eye morphogenesis	BP	13569	247
GO:0086005	0.0947502041423255	0.985537653418051	2	21	ventricular cardiac muscle cell action potential	BP	13569	247
GO:0016482	0.0947764490988002	0.965795526670172	5	112	cytosolic transport	BP	13569	247
GO:0055021	0.0949744997042571	0.976795137380164	3	55	regulation of cardiac muscle tissue growth	BP	13569	247
GO:0003310	0.0955876499418878	0.996059550161505	1	6	pancreatic A cell differentiation	BP	13569	247
GO:0072089	0.0955923596098542	0.965385789059745	5	117	stem cell proliferation	BP	13569	247
GO:0003140	0.095832474773338	0.99603893334043	1	6	determination of left/right asymmetry in lateral mesoderm	BP	13569	247
GO:0046849	0.0961425147835736	0.97003577587704	4	84	bone remodeling	BP	13569	247
GO:0007186	0.096276479737766	0.942782781082501	16	631	G-protein coupled receptor signaling pathway	BP	13569	247
GO:0042940	0.0964137075915817	0.996145839794056	1	5	D-amino acid transport	BP	13569	247
GO:0060449	0.0966131825664572	0.995861085612488	1	7	bud elongation involved in lung branching	BP	13569	247
GO:0014855	0.0967869266234522	0.976191268721463	3	53	striated muscle cell proliferation	BP	13569	247
GO:2000812	0.0970174580324943	0.996096402535824	1	5	regulation of barbed-end actin filament capping	BP	13569	247
GO:0032528	0.0971432960482475	0.98495780596547	2	21	microvillus organization	BP	13569	247
GO:0045665	0.0977701230472542	0.954430071729678	8	210	negative regulation of neuron differentiation	BP	13569	247
GO:0051665	0.0977856415330673	0.995757979122664	1	7	membrane raft localization	BP	13569	247
GO:0070555	0.0979050572902086	0.964215739973429	5	134	response to interleukin-1	BP	13569	247
GO:0030300	0.097915133646159	0.995861286605936	1	6	regulation of intestinal cholesterol absorption	BP	13569	247
GO:0060759	0.0979311153867332	0.969260473485967	4	87	regulation of response to cytokine stimulus	BP	13569	247
GO:2000848	0.0979900846631443	0.995653774767521	1	8	positive regulation of corticosteroid hormone secretion	BP	13569	247
GO:0007214	0.098210294438419	0.984524658068729	2	25	gamma-aminobutyric acid signaling pathway	BP	13569	247
GO:0018103	0.0982920647738869	0.996643732231223	1	3	protein C-linked glycosylation	BP	13569	247
GO:0018211	0.0982920647738869	0.996643732231223	1	3	peptidyl-tryptophan modification	BP	13569	247
GO:0018317	0.0982920647738869	0.996643732231223	1	3	protein C-linked glycosylation via tryptophan	BP	13569	247
GO:0018406	0.0982920647738869	0.996643732231223	1	3	protein C-linked glycosylation via 2'-alpha-mannosyl-L-tryptophan	BP	13569	247
GO:0051246	0.0982996820017284	0.927365035191531	49	2090	regulation of protein metabolic process	BP	13569	247
GO:0045746	0.0986365410761137	0.984244635984275	2	31	negative regulation of Notch signaling pathway	BP	13569	247
GO:0034698	0.0988660636288049	0.975405504543463	3	57	response to gonadotropin	BP	13569	247
GO:0070507	0.0989126086911669	0.959838165051045	6	143	regulation of microtubule cytoskeleton organization	BP	13569	247
GO:0110011	0.0991548988949949	0.99658313165429	1	3	regulation of basement membrane organization	BP	13569	247
GO:1904259	0.0991548988949949	0.99658313165429	1	3	regulation of basement membrane assembly involved in embryonic body morphogenesis	BP	13569	247
GO:1904261	0.0991548988949949	0.99658313165429	1	3	positive regulation of basement membrane assembly involved in embryonic body morphogenesis	BP	13569	247
GO:2001197	0.0991548988949949	0.99658313165429	1	3	basement membrane assembly involved in embryonic body morphogenesis	BP	13569	247
GO:0051459	0.0991970201632874	0.995475328299311	1	9	regulation of corticotropin secretion	BP	13569	247
GO:0060414	0.0991981833670192	0.996580076632311	1	3	aorta smooth muscle tissue morphogenesis	BP	13569	247
GO:0001953	0.0995697767872725	0.984185574729835	2	25	negative regulation of cell-matrix adhesion	BP	13569	247
GO:0044743	0.0995885456110593	0.983886029821208	2	37	protein transmembrane import into intracellular organelle	BP	13569	247
GO:0009612	0.0996717441426791	0.950948540289018	9	256	response to mechanical stimulus	BP	13569	247
GO:0017157	0.099754877828382	0.959332631661859	6	161	regulation of exocytosis	BP	13569	247
GO:0031398	0.100042659364226	0.968301258970167	4	96	positive regulation of protein ubiquitination	BP	13569	247
GO:1903507	0.100157833164202	0.934081014702206	24	899	negative regulation of nucleic acid-templated transcription	BP	13569	247
GO:0051241	0.100181813746323	0.933500153560038	25	965	negative regulation of multicellular organismal process	BP	13569	247
GO:1901569	0.10027531881654	0.995655057775182	1	6	fatty acid derivative catabolic process	BP	13569	247
GO:0034141	0.100499066311602	0.995635235868462	1	6	positive regulation of toll-like receptor 3 signaling pathway	BP	13569	247
GO:1990709	0.100727988767111	0.996041774686857	1	4	presynaptic active zone organization	BP	13569	247
GO:0036017	0.100886111558984	0.995387679249813	1	8	response to erythropoietin	BP	13569	247
GO:1902679	0.101324847529351	0.933222525969292	24	901	negative regulation of RNA biosynthetic process	BP	13569	247
GO:0048664	0.101393758029047	0.995340187179126	1	8	neuron fate determination	BP	13569	247
GO:0010571	0.101413367690432	0.995986485419168	1	4	positive regulation of nuclear cell cycle DNA replication	BP	13569	247
GO:1904683	0.101517068313674	0.995717596737394	1	5	regulation of metalloendopeptidase activity	BP	13569	247
GO:0071356	0.101722152039406	0.958279875542533	6	172	cellular response to tumor necrosis factor	BP	13569	247
GO:0042987	0.101763660141558	0.983531267542486	2	28	amyloid precursor protein catabolic process	BP	13569	247
GO:1902031	0.101844142059787	0.995515083206339	1	6	regulation of NADP metabolic process	BP	13569	247
GO:0016266	0.101899545406718	0.995684552756172	1	5	O-glycan processing	BP	13569	247
GO:0034115	0.102198414066842	0.995358065054708	1	7	negative regulation of heterotypic cell-cell adhesion	BP	13569	247
GO:0070587	0.102198414066842	0.995358065054708	1	7	regulation of cell-cell adhesion involved in gastrulation	BP	13569	247
GO:0006307	0.102303111160448	0.995473695034315	1	6	DNA dealkylation involved in DNA repair	BP	13569	247
GO:0003298	0.1024274256124	0.983332227379554	2	29	physiological muscle hypertrophy	BP	13569	247
GO:0003301	0.1024274256124	0.983332227379554	2	29	physiological cardiac muscle hypertrophy	BP	13569	247
GO:0061049	0.1024274256124	0.983332227379554	2	29	cell growth involved in cardiac muscle cell development	BP	13569	247
GO:0048791	0.102476592391901	0.983292327352825	2	30	calcium ion-regulated exocytosis of neurotransmitter	BP	13569	247
GO:0048566	0.102488539657278	0.983316534250547	2	29	embryonic digestive tract development	BP	13569	247
GO:0048592	0.102508347220598	0.958006146951424	6	139	eye morphogenesis	BP	13569	247
GO:2000317	0.102536740786316	0.995629207856254	1	5	negative regulation of T-helper 17 type immune response	BP	13569	247
GO:2000320	0.102536740786316	0.995629207856254	1	5	negative regulation of T-helper 17 cell differentiation	BP	13569	247
GO:0035264	0.102583300172122	0.957920408296138	6	149	multicellular organism growth	BP	13569	247
GO:1902255	0.102864567456784	0.99529606243547	1	7	positive regulation of intrinsic apoptotic signaling pathway by p53 class mediator	BP	13569	247
GO:0030950	0.10301060685467	0.995856079026407	1	4	establishment or maintenance of actin cytoskeleton polarity	BP	13569	247
GO:0071393	0.103187138356158	0.995393417559177	1	6	cellular response to progesterone stimulus	BP	13569	247
GO:0006682	0.103437495768053	0.9955503422466	1	5	galactosylceramide biosynthetic process	BP	13569	247
GO:0019375	0.103437495768053	0.9955503422466	1	5	galactolipid biosynthetic process	BP	13569	247
GO:0050804	0.103525267850204	0.944653497713648	11	338	modulation of chemical synaptic transmission	BP	13569	247
GO:0051173	0.104135256779646	0.921638335247383	55	2368	positive regulation of nitrogen compound metabolic process	BP	13569	247
GO:2000179	0.104150284601535	0.973588827062917	3	52	positive regulation of neural precursor cell proliferation	BP	13569	247
GO:0048518	0.104231652639435	0.917873306149075	97	4415	positive regulation of biological process	BP	13569	247
GO:0042325	0.104264620296619	0.92762963561083	31	1235	regulation of phosphorylation	BP	13569	247
GO:0045915	0.104484745829963	0.995274248667023	1	6	positive regulation of catecholamine metabolic process	BP	13569	247
GO:0045964	0.104484745829963	0.995274248667023	1	6	positive regulation of dopamine metabolic process	BP	13569	247
GO:0060355	0.104567949451891	0.99545032202964	1	5	positive regulation of cell adhesion molecule production	BP	13569	247
GO:0060916	0.104629959823561	0.995444801848962	1	5	mesenchymal cell proliferation involved in lung development	BP	13569	247
GO:0048245	0.104899979107413	0.994867260277431	1	10	eosinophil chemotaxis	BP	13569	247
GO:0048102	0.104979652128949	0.99499748908719	1	8	autophagic cell death	BP	13569	247
GO:0007501	0.105791131209308	0.995018583374665	1	7	mesodermal cell fate specification	BP	13569	247
GO:0008611	0.105797017978056	0.995152115837794	1	6	ether lipid biosynthetic process	BP	13569	247
GO:0046504	0.105797017978056	0.995152115837794	1	6	glycerol ether biosynthetic process	BP	13569	247
GO:1901503	0.105797017978056	0.995152115837794	1	6	ether biosynthetic process	BP	13569	247
GO:1902033	0.106048750460828	0.995128501024465	1	6	regulation of hematopoietic stem cell proliferation	BP	13569	247
GO:1903825	0.106086361981791	0.965752380384447	4	89	organic acid transmembrane transport	BP	13569	247
GO:0006413	0.106121022921642	0.965670116128025	4	98	translational initiation	BP	13569	247
GO:0046949	0.106355350493061	0.995099658134432	1	6	fatty-acyl-CoA biosynthetic process	BP	13569	247
GO:0045773	0.106379843524808	0.972873654847706	3	47	positive regulation of axon extension	BP	13569	247
GO:2000145	0.106634552286658	0.932873884094359	19	677	regulation of cell motility	BP	13569	247
GO:1904468	0.106658474385354	0.994832685652575	1	8	negative regulation of tumor necrosis factor secretion	BP	13569	247
GO:0044275	0.106811173441042	0.982192118660578	2	29	cellular carbohydrate catabolic process	BP	13569	247
GO:0061046	0.106821943727302	0.995247420354257	1	5	regulation of branching involved in lung morphogenesis	BP	13569	247
GO:0048280	0.106934994236441	0.994805273366493	1	8	vesicle fusion with Golgi apparatus	BP	13569	247
GO:1903423	0.107078927593849	0.995031235920194	1	6	positive regulation of synaptic vesicle recycling	BP	13569	247
GO:0048596	0.107917841778229	0.982041719642286	2	25	embryonic camera-type eye morphogenesis	BP	13569	247
GO:0031032	0.107948618256418	0.955110865136815	6	151	actomyosin structure organization	BP	13569	247
GO:0003056	0.107977105385218	0.99494561309564	1	6	regulation of vascular smooth muscle contraction	BP	13569	247
GO:0032898	0.108193298948818	0.995121704528363	1	5	neurotrophin production	BP	13569	247
GO:0030111	0.108193423015034	0.948434097058833	8	212	regulation of Wnt signaling pathway	BP	13569	247
GO:0045686	0.108365854955282	0.981723444307574	2	31	negative regulation of glial cell differentiation	BP	13569	247
GO:0035524	0.108740415614031	0.994872245579431	1	6	proline transmembrane transport	BP	13569	247
GO:0006108	0.108805159796959	0.994724123428752	1	7	malate metabolic process	BP	13569	247
GO:0060501	0.10881733241761	0.995063928526927	1	5	positive regulation of epithelial cell proliferation involved in lung morphogenesis	BP	13569	247
GO:0045636	0.108978782758967	0.995349442669599	1	4	positive regulation of melanocyte differentiation	BP	13569	247
GO:1901533	0.109045113151793	0.994842804310086	1	6	negative regulation of hematopoietic progenitor cell differentiation	BP	13569	247
GO:0046903	0.109203905935436	0.926788140778649	25	980	secretion	BP	13569	247
GO:0031128	0.10926439634335	0.981511377420759	2	30	developmental induction	BP	13569	247
GO:0048870	0.109281613522885	0.924225303543313	30	1131	cell motility	BP	13569	247
GO:0051674	0.109281613522885	0.924225303543313	30	1131	localization of cell	BP	13569	247
GO:0003150	0.1094450396535	0.99500545281229	1	5	muscular septum morphogenesis	BP	13569	247
GO:0008625	0.109654136692386	0.971404173617816	3	64	extrinsic apoptotic signaling pathway via death domain receptors	BP	13569	247
GO:0030239	0.109718731187564	0.971501964840284	3	55	myofibril assembly	BP	13569	247
GO:1990778	0.109749349153148	0.947456882393305	8	238	protein localization to cell periphery	BP	13569	247
GO:0048286	0.110013773023763	0.971461051515152	3	51	lung alveolus development	BP	13569	247
GO:0007586	0.110121326418245	0.963875537773625	4	104	digestion	BP	13569	247
GO:0046620	0.110578565106669	0.963783999997917	4	89	regulation of organ growth	BP	13569	247
GO:1904729	0.110594977817487	0.994545078730117	1	7	regulation of intestinal lipid absorption	BP	13569	247
GO:0070989	0.110793314819539	0.994414876312629	1	8	oxidative demethylation	BP	13569	247
GO:0006635	0.110898491507637	0.970939978460609	3	64	fatty acid beta-oxidation	BP	13569	247
GO:0001952	0.110954704784721	0.963673794201691	4	83	regulation of cell-matrix adhesion	BP	13569	247
GO:0032272	0.111631671558182	0.970806421255133	3	54	negative regulation of protein polymerization	BP	13569	247
GO:0045987	0.111789593384393	0.980774897994076	2	32	positive regulation of smooth muscle contraction	BP	13569	247
GO:0043370	0.112027363461944	0.98073741709186	2	31	regulation of CD4-positive, alpha-beta T cell differentiation	BP	13569	247
GO:0075044	0.112112201069982	0.994752957578062	1	5	autophagy of host cells involved in interaction with symbiont	BP	13569	247
GO:0075071	0.112112201069982	0.994752957578062	1	5	autophagy involved in symbiotic interaction	BP	13569	247
GO:0048663	0.112198164981229	0.970531773843038	3	58	neuron fate commitment	BP	13569	247
GO:0031392	0.112468109630437	0.994354349876289	1	7	regulation of prostaglandin biosynthetic process	BP	13569	247
GO:2001279	0.112468109630437	0.994354349876289	1	7	regulation of unsaturated fatty acid biosynthetic process	BP	13569	247
GO:1904888	0.112661819866135	0.970438148324257	3	53	cranial skeletal system development	BP	13569	247
GO:0030866	0.113253549065522	0.980662904628538	2	24	cortical actin cytoskeleton organization	BP	13569	247
GO:0021700	0.113279659357862	0.945410840024955	8	228	developmental maturation	BP	13569	247
GO:0016358	0.113448993282195	0.942723342728004	9	235	dendrite development	BP	13569	247
GO:1900169	0.113683717878348	0.995476760949252	1	3	regulation of glucocorticoid mediated signaling pathway	BP	13569	247
GO:1904672	0.113822109515451	0.994369675344987	1	6	regulation of somatic stem cell population maintenance	BP	13569	247
GO:0021695	0.114568285965969	0.969798814747104	3	49	cerebellar cortex development	BP	13569	247
GO:0010624	0.11483427482487	0.994266630926571	1	6	regulation of Schwann cell proliferation	BP	13569	247
GO:0016093	0.114899248470419	0.993983155787214	1	8	polyprenol metabolic process	BP	13569	247
GO:0010944	0.114924874732252	0.994098986145986	1	7	negative regulation of transcription by competitive promoter binding	BP	13569	247
GO:0051153	0.115049192877854	0.961743495873944	4	95	regulation of striated muscle cell differentiation	BP	13569	247
GO:0003333	0.11510821332903	0.969418806137678	3	59	amino acid transmembrane transport	BP	13569	247
GO:0034139	0.115203250586632	0.994069677441827	1	7	regulation of toll-like receptor 3 signaling pathway	BP	13569	247
GO:0007026	0.115285302950612	0.980110365886739	2	24	negative regulation of microtubule depolymerization	BP	13569	247
GO:0036515	0.115339079044569	0.994775668187206	1	4	serotonergic neuron axon guidance	BP	13569	247
GO:0007595	0.115958839180344	0.969193734950293	3	53	lactation	BP	13569	247
GO:0010771	0.116392286417836	0.961283317991623	4	80	negative regulation of cell morphogenesis involved in differentiation	BP	13569	247
GO:1902548	0.116651862363478	0.994652862903529	1	4	negative regulation of cellular response to vascular endothelial growth factor stimulus	BP	13569	247
GO:0060349	0.116845957293332	0.961025184094845	4	85	bone morphogenesis	BP	13569	247
GO:0032271	0.117025531969773	0.950232416769799	6	161	regulation of protein polymerization	BP	13569	247
GO:0060385	0.117107143526443	0.994262484088601	1	5	axonogenesis involved in innervation	BP	13569	247
GO:0070528	0.117389312341439	0.979396290853409	2	27	protein kinase C signaling	BP	13569	247
GO:0032056	0.117389457206608	0.994002132217645	1	6	positive regulation of translation in response to stress	BP	13569	247
GO:0001707	0.117406483931523	0.968623809911736	3	54	mesoderm formation	BP	13569	247
GO:0006754	0.117517457929052	0.97897731991054	2	42	ATP biosynthetic process	BP	13569	247
GO:0007517	0.117692784943447	0.937636365977467	10	320	muscle organ development	BP	13569	247
GO:0048194	0.11783008147301	0.979273498226865	2	27	Golgi vesicle budding	BP	13569	247
GO:1903525	0.11796959490607	0.99417546286852	1	5	regulation of membrane tubulation	BP	13569	247
GO:0050810	0.118065007185248	0.968246253167005	3	62	regulation of steroid biosynthetic process	BP	13569	247
GO:0003057	0.11813172022657	0.993756736950503	1	7	regulation of the force of heart contraction by chemical signal	BP	13569	247
GO:0045727	0.118285597459197	0.960236414021949	4	101	positive regulation of translation	BP	13569	247
GO:0046950	0.118444762009132	0.993722785154695	1	7	cellular ketone body metabolic process	BP	13569	247
GO:0007268	0.118592443262281	0.927394417327639	16	557	chemical synaptic transmission	BP	13569	247
GO:0098916	0.118592443262281	0.927394417327639	16	557	anterograde trans-synaptic signaling	BP	13569	247
GO:0070586	0.11868968926886	0.993569642351942	1	8	cell-cell adhesion involved in gastrulation	BP	13569	247
GO:0010883	0.118740373592859	0.978909340102682	2	30	regulation of lipid storage	BP	13569	247
GO:1902036	0.118951127207234	0.99383739011985	1	6	regulation of hematopoietic stem cell differentiation	BP	13569	247
GO:0006643	0.119011060571131	0.953827195263929	5	148	membrane lipid metabolic process	BP	13569	247
GO:1901030	0.119151145948655	0.993419281775474	1	9	positive regulation of mitochondrial outer membrane permeabilization involved in apoptotic signaling pathway	BP	13569	247
GO:0071347	0.119228634454187	0.959779238716067	4	105	cellular response to interleukin-1	BP	13569	247
GO:0033483	0.11944197301459	0.993785125674487	1	6	gas homeostasis	BP	13569	247
GO:1903205	0.119621648939439	0.978570255579384	2	33	regulation of hydrogen peroxide-induced cell death	BP	13569	247
GO:0006903	0.119685603969581	0.978713750846495	2	28	vesicle targeting	BP	13569	247
GO:0071709	0.120336926579746	0.978612859370776	2	26	membrane assembly	BP	13569	247
GO:0007015	0.120391815578081	0.935958347024862	10	301	actin filament organization	BP	13569	247
GO:0048550	0.120435783616823	0.993678595645176	1	6	negative regulation of pinocytosis	BP	13569	247
GO:0003228	0.120739519539568	0.993645847137627	1	6	atrial cardiac muscle tissue development	BP	13569	247
GO:0055009	0.120739519539568	0.993645847137627	1	6	atrial cardiac muscle tissue morphogenesis	BP	13569	247
GO:0045861	0.120765078447187	0.944131719268367	7	240	negative regulation of proteolysis	BP	13569	247
GO:0032287	0.120805534752054	0.993463625127086	1	7	peripheral nervous system myelin maintenance	BP	13569	247
GO:0099537	0.120819562624118	0.92582444463015	16	558	trans-synaptic signaling	BP	13569	247
GO:0046794	0.120902412595366	0.993628247502092	1	6	transport of virus	BP	13569	247
GO:0045938	0.120916474037223	0.99306983486905	1	11	positive regulation of circadian sleep/wake cycle, sleep	BP	13569	247
GO:0044691	0.120970139538732	0.993867332208279	1	5	tooth eruption	BP	13569	247
GO:0085029	0.121084011985857	0.978401730331351	2	26	extracellular matrix assembly	BP	13569	247
GO:0007166	0.12114614736968	0.909854363582404	45	1860	cell surface receptor signaling pathway	BP	13569	247
GO:0009991	0.121217566285478	0.926758332309929	15	562	response to extracellular stimulus	BP	13569	247
GO:0060526	0.121271731483368	0.99383589846411	1	5	prostate glandular acinus morphogenesis	BP	13569	247
GO:0060527	0.121271731483368	0.99383589846411	1	5	prostate epithelial cord arborization involved in prostate glandular acinus morphogenesis	BP	13569	247
GO:0030334	0.12129997667781	0.923281486985132	18	639	regulation of cell migration	BP	13569	247
GO:2000189	0.121304344805638	0.993832494232876	1	5	positive regulation of cholesterol homeostasis	BP	13569	247
GO:0051234	0.121424441021335	0.904416485099433	80	3632	establishment of localization	BP	13569	247
GO:1902667	0.121521126290885	0.978561354215915	2	21	regulation of axon guidance	BP	13569	247
GO:0030818	0.121572974567366	0.978105698995251	2	30	negative regulation of cAMP biosynthetic process	BP	13569	247
GO:1902965	0.121583759131641	0.993803287926616	1	5	regulation of protein localization to early endosome	BP	13569	247
GO:1902966	0.121583759131641	0.993803287926616	1	5	positive regulation of protein localization to early endosome	BP	13569	247
GO:1905666	0.121583759131641	0.993803287926616	1	5	regulation of protein localization to endosome	BP	13569	247
GO:1905668	0.121583759131641	0.993803287926616	1	5	positive regulation of protein localization to endosome	BP	13569	247
GO:0060839	0.121585759104105	0.993554136837575	1	6	endothelial cell fate commitment	BP	13569	247
GO:0099536	0.121710284037038	0.925194627015255	16	559	synaptic signaling	BP	13569	247
GO:0042473	0.121742506675413	0.993537073581812	1	6	outer ear morphogenesis	BP	13569	247
GO:0038031	0.122116821208449	0.993496230346356	1	6	non-canonical Wnt signaling pathway via JNK cascade	BP	13569	247
GO:0042761	0.122358778203562	0.993051155124352	1	9	very long-chain fatty acid biosynthetic process	BP	13569	247
GO:0050771	0.122640687451918	0.96666198157808	3	51	negative regulation of axonogenesis	BP	13569	247
GO:0048710	0.122812667297318	0.977685660213844	2	32	regulation of astrocyte differentiation	BP	13569	247
GO:0006665	0.122998748576887	0.95804991025725	4	105	sphingolipid metabolic process	BP	13569	247
GO:0007498	0.12315489648945	0.958091799865001	4	91	mesoderm development	BP	13569	247
GO:2000177	0.123239675306314	0.95808201497157	4	88	regulation of neural precursor cell proliferation	BP	13569	247
GO:1901570	0.12339264597553	0.977323979146162	2	40	fatty acid derivative biosynthetic process	BP	13569	247
GO:0008543	0.123398774365204	0.9661582854789	3	63	fibroblast growth factor receptor signaling pathway	BP	13569	247
GO:0010762	0.123561463470529	0.977469302804025	2	32	regulation of fibroblast migration	BP	13569	247
GO:0071600	0.123663781593344	0.993005081857697	1	8	otic vesicle morphogenesis	BP	13569	247
GO:0097178	0.123691552309777	0.977496938866606	2	30	ruffle assembly	BP	13569	247
GO:2000302	0.123925540633672	0.993555647765784	1	5	positive regulation of synaptic vesicle exocytosis	BP	13569	247
GO:0006821	0.124114493390197	0.957668613990741	4	89	chloride transport	BP	13569	247
GO:1903725	0.124128237956609	0.965931382940726	3	59	regulation of phospholipid metabolic process	BP	13569	247
GO:0032273	0.124745103618767	0.957303774373702	4	97	positive regulation of protein polymerization	BP	13569	247
GO:0031638	0.12530953212739	0.976826605183347	2	37	zymogen activation	BP	13569	247
GO:0006029	0.125447251519162	0.965462732760435	3	56	proteoglycan metabolic process	BP	13569	247
GO:1902903	0.125550533969199	0.935164489804706	9	269	regulation of supramolecular fiber organization	BP	13569	247
GO:0048762	0.125695003173168	0.945471199321471	6	169	mesenchymal cell differentiation	BP	13569	247
GO:0009100	0.126130011622463	0.934739364230549	9	298	glycoprotein metabolic process	BP	13569	247
GO:0060372	0.126163496962342	0.993046017632434	1	6	regulation of atrial cardiac muscle cell membrane repolarization	BP	13569	247
GO:0050896	0.126243160850583	0.89864470131141	127	6037	response to stimulus	BP	13569	247
GO:0030815	0.126428451174711	0.976665959580488	2	31	negative regulation of cAMP metabolic process	BP	13569	247
GO:0003402	0.126432052382722	0.993015577324158	1	6	planar cell polarity pathway involved in axis elongation	BP	13569	247
GO:0086064	0.126666644757894	0.992796329415555	1	7	cell communication by electrical coupling involved in cardiac conduction	BP	13569	247
GO:0016052	0.126942387705636	0.95621876839432	4	105	carbohydrate catabolic process	BP	13569	247
GO:1902652	0.127026877854336	0.956242614074994	4	97	secondary alcohol metabolic process	BP	13569	247
GO:0008593	0.127053571152673	0.964683999930203	3	65	regulation of Notch signaling pathway	BP	13569	247
GO:0035710	0.127186508554672	0.964630983644865	3	65	CD4-positive, alpha-beta T cell activation	BP	13569	247
GO:0015833	0.127356156583733	0.907998308250171	35	1490	peptide transport	BP	13569	247
GO:1903522	0.127782900293548	0.940159438492079	7	206	regulation of blood circulation	BP	13569	247
GO:0003025	0.127932300972496	0.992647744848635	1	7	regulation of systemic arterial blood pressure by baroreceptor feedback	BP	13569	247
GO:0055114	0.128120745936845	0.919343864915988	17	761	oxidation-reduction process	BP	13569	247
GO:0045634	0.128210563818452	0.992812215042651	1	6	regulation of melanocyte differentiation	BP	13569	247
GO:0072677	0.128280024537464	0.99211461490663	1	12	eosinophil migration	BP	13569	247
GO:0032456	0.128454914614483	0.976104312060179	2	30	endocytic recycling	BP	13569	247
GO:0036474	0.128636010444995	0.975892750258593	2	35	cell death in response to hydrogen peroxide	BP	13569	247
GO:0097435	0.128687815220967	0.921572334528286	15	502	supramolecular fiber organization	BP	13569	247
GO:0035166	0.128688877372206	0.992756997025735	1	6	post-embryonic hemopoiesis	BP	13569	247
GO:0014002	0.128730717631281	0.976060987437007	2	29	astrocyte development	BP	13569	247
GO:0044344	0.128801219980903	0.955395160728055	4	99	cellular response to fibroblast growth factor stimulus	BP	13569	247
GO:0034975	0.128942235569005	0.992528033781109	1	7	protein folding in endoplasmic reticulum	BP	13569	247
GO:0010737	0.129020969924947	0.976060722782914	2	27	protein kinase A signaling	BP	13569	247
GO:0046476	0.129362990803207	0.992678796437262	1	6	glycosylceramide biosynthetic process	BP	13569	247
GO:0043402	0.129387958185409	0.993382957791254	1	4	glucocorticoid mediated signaling pathway	BP	13569	247
GO:0030325	0.129755179581638	0.975648313914309	2	32	adrenal gland development	BP	13569	247
GO:0048519	0.13015268357864	0.896642591833683	85	3865	negative regulation of biological process	BP	13569	247
GO:0009790	0.130266754116662	0.911561551026803	24	865	embryo development	BP	13569	247
GO:0050931	0.130363555683314	0.97550058800778	2	31	pigment cell differentiation	BP	13569	247
GO:1901381	0.130404509355766	0.975524831016227	2	30	positive regulation of potassium ion transmembrane transport	BP	13569	247
GO:0031622	0.130493682166414	0.992189082248425	1	8	positive regulation of fever generation	BP	13569	247
GO:0098903	0.130568865257142	0.992537802233973	1	6	regulation of membrane repolarization during action potential	BP	13569	247
GO:0009395	0.130700137918494	0.975436481358303	2	30	phospholipid catabolic process	BP	13569	247
GO:0032268	0.13084435908355	0.901955411420406	45	1952	regulation of cellular protein metabolic process	BP	13569	247
GO:0071681	0.130900118212904	0.99278767589499	1	5	cellular response to indole-3-methanol	BP	13569	247
GO:0033210	0.131004766174109	0.992280384644009	1	7	leptin-mediated signaling pathway	BP	13569	247
GO:0030803	0.131330934445075	0.975176144797523	2	32	negative regulation of cyclic nucleotide biosynthetic process	BP	13569	247
GO:0006110	0.131401640330311	0.975122458063391	2	33	regulation of glycolytic process	BP	13569	247
GO:0030223	0.131651467016731	0.992201857006109	1	7	neutrophil differentiation	BP	13569	247
GO:0032924	0.131793954223745	0.974973552924257	2	34	activin receptor signaling pathway	BP	13569	247
GO:0043547	0.131945646059627	0.924236960773332	12	355	positive regulation of GTPase activity	BP	13569	247
GO:0031109	0.132024805044762	0.953949704614225	4	91	microtubule polymerization or depolymerization	BP	13569	247
GO:0021540	0.13217313017525	0.992642564997746	1	5	corpus callosum morphogenesis	BP	13569	247
GO:0051458	0.132385382935478	0.991654621435889	1	11	corticotropin secretion	BP	13569	247
GO:0038030	0.132394025694766	0.99211117183048	1	7	non-canonical Wnt signaling pathway via MAPK cascade	BP	13569	247
GO:2001204	0.132636531890868	0.9920814357281	1	7	regulation of osteoclast development	BP	13569	247
GO:0030814	0.132652918174634	0.953477124236502	4	112	regulation of cAMP metabolic process	BP	13569	247
GO:0071260	0.133166050796126	0.953350441081448	4	97	cellular response to mechanical stimulus	BP	13569	247
GO:0007413	0.133715920141357	0.974888024182874	2	23	axonal fasciculation	BP	13569	247
GO:0106030	0.133715920141357	0.974888024182874	2	23	neuron projection fasciculation	BP	13569	247
GO:0021943	0.133886747685671	0.992444810575963	1	5	formation of radial glial scaffolds	BP	13569	247
GO:1902459	0.133964534188942	0.991917547640123	1	7	positive regulation of stem cell population maintenance	BP	13569	247
GO:0002725	0.134039652162602	0.991746683364552	1	8	negative regulation of T cell cytokine production	BP	13569	247
GO:0003205	0.134104734180637	0.940885825733109	6	150	cardiac chamber development	BP	13569	247
GO:0007528	0.134240224580526	0.9621192603487	3	48	neuromuscular junction development	BP	13569	247
GO:1990834	0.134267720413239	0.991717788775993	1	8	response to odorant	BP	13569	247
GO:0016559	0.134698355789208	0.991536392877076	1	9	peroxisome fission	BP	13569	247
GO:1903011	0.134882227935656	0.992021818535876	1	6	negative regulation of bone development	BP	13569	247
GO:0042632	0.135075468683495	0.961501041644585	3	61	cholesterol homeostasis	BP	13569	247
GO:0055092	0.135075468683495	0.961501041644585	3	61	sterol homeostasis	BP	13569	247
GO:0031914	0.135102614082123	0.992302810829726	1	5	negative regulation of synaptic plasticity	BP	13569	247
GO:0050942	0.135121620764033	0.991992646406285	1	6	positive regulation of pigment cell differentiation	BP	13569	247
GO:0060836	0.135124887309265	0.991772895769623	1	7	lymphatic endothelial cell differentiation	BP	13569	247
GO:0035900	0.135133081960698	0.991378266029424	1	10	response to isolation stress	BP	13569	247
GO:0034260	0.135454378243772	0.974039715454313	2	29	negative regulation of GTPase activity	BP	13569	247
GO:0090287	0.135886290501157	0.935399928809558	7	203	regulation of cellular response to growth factor stimulus	BP	13569	247
GO:0072665	0.136020238011857	0.973683631345246	2	34	protein localization to vacuole	BP	13569	247
GO:1901137	0.136279440971213	0.917609726233817	14	558	carbohydrate derivative biosynthetic process	BP	13569	247
GO:0006171	0.136349531454071	0.95174513629141	4	107	cAMP biosynthetic process	BP	13569	247
GO:0030802	0.136585551390224	0.951595068226009	4	112	regulation of cyclic nucleotide biosynthetic process	BP	13569	247
GO:0060437	0.136945151595424	0.991543242098906	1	7	lung growth	BP	13569	247
GO:0036514	0.137056285704124	0.991754820132843	1	6	dopaminergic neuron axon guidance	BP	13569	247
GO:1904938	0.137056285704124	0.991754820132843	1	6	planar cell polarity pathway involved in axon guidance	BP	13569	247
GO:0060029	0.137100175519995	0.991749382019561	1	6	convergent extension involved in organogenesis	BP	13569	247
GO:0043615	0.137104074366869	0.991353981778115	1	8	astrocyte cell migration	BP	13569	247
GO:0010595	0.137721070526694	0.960394665981074	3	62	positive regulation of endothelial cell migration	BP	13569	247
GO:0003160	0.137824505662837	0.99165936029261	1	6	endocardium morphogenesis	BP	13569	247
GO:0021680	0.13789565743554	0.973437210463234	2	26	cerebellar Purkinje cell layer development	BP	13569	247
GO:0071242	0.137917827757756	0.96022222022312	3	68	cellular response to ammonium ion	BP	13569	247
GO:0015031	0.13796329974311	0.899950943906159	34	1451	protein transport	BP	13569	247
GO:0060592	0.138325483438576	0.99136686034041	1	7	mammary gland formation	BP	13569	247
GO:0031114	0.13852053349293	0.973191652502292	2	27	regulation of microtubule depolymerization	BP	13569	247
GO:1902744	0.138680945566999	0.991552251257686	1	6	negative regulation of lamellipodium organization	BP	13569	247
GO:0043267	0.138880102230848	0.972829284507059	2	33	negative regulation of potassium ion transport	BP	13569	247
GO:0060463	0.138943138655236	0.991287310455845	1	7	lung lobe morphogenesis	BP	13569	247
GO:1901299	0.1390743312595	0.991096393488297	1	8	negative regulation of hydrogen peroxide-mediated programmed cell death	BP	13569	247
GO:0010692	0.139283552400636	0.991476452896051	1	6	regulation of alkaline phosphatase activity	BP	13569	247
GO:0097384	0.13971390865353	0.991011915406189	1	8	cellular lipid biosynthetic process	BP	13569	247
GO:2000324	0.139726362723678	0.991749977333509	1	5	positive regulation of glucocorticoid receptor signaling pathway	BP	13569	247
GO:0070344	0.139836876622532	0.99085903786851	1	9	regulation of fat cell proliferation	BP	13569	247
GO:1901890	0.140457996637508	0.972449895676061	2	30	positive regulation of cell junction assembly	BP	13569	247
GO:2000319	0.140669932129627	0.991062858606612	1	7	regulation of T-helper 17 cell differentiation	BP	13569	247
GO:0032963	0.140860095842068	0.958980925808587	3	69	collagen metabolic process	BP	13569	247
GO:0097479	0.141113860066946	0.942390271085571	5	136	synaptic vesicle localization	BP	13569	247
GO:0010631	0.141142561979784	0.932262501300228	7	203	epithelial cell migration	BP	13569	247
GO:0015824	0.14115618735079	0.990999108021321	1	7	proline transport	BP	13569	247
GO:0030800	0.141242905393107	0.972054184910026	2	34	negative regulation of cyclic nucleotide metabolic process	BP	13569	247
GO:0051648	0.141316365390665	0.932143195933572	7	207	vesicle localization	BP	13569	247
GO:0048332	0.141435054850712	0.958921335585187	3	58	mesoderm morphogenesis	BP	13569	247
GO:0030952	0.141451675354332	0.991200764054956	1	6	establishment or maintenance of cytoskeleton polarity	BP	13569	247
GO:2000821	0.141455858406955	0.991200227653235	1	6	regulation of grooming behavior	BP	13569	247
GO:0050795	0.141576992993106	0.958615380129727	3	74	regulation of behavior	BP	13569	247
GO:0042886	0.141672165224417	0.89654143003089	35	1508	amide transport	BP	13569	247
GO:0000910	0.141745841741327	0.949260293965562	4	93	cytokinesis	BP	13569	247
GO:0006953	0.141905318757809	0.971700651373352	2	39	acute-phase response	BP	13569	247
GO:0043627	0.141953438460848	0.94906289341776	4	103	response to estrogen	BP	13569	247
GO:0051693	0.141959923838135	0.972022453239827	2	29	actin filament capping	BP	13569	247
GO:0035556	0.141971558064631	0.892034336901099	48	2010	intracellular signal transduction	BP	13569	247
GO:0001661	0.142434879979438	0.990830317451018	1	7	conditioned taste aversion	BP	13569	247
GO:0060353	0.142513106990531	0.990819937285533	1	7	regulation of cell adhesion molecule production	BP	13569	247
GO:0030321	0.142746687770243	0.990788905701673	1	7	transepithelial chloride transport	BP	13569	247
GO:0048087	0.142813685033558	0.990779994751913	1	7	positive regulation of developmental pigmentation	BP	13569	247
GO:0043374	0.142959778370189	0.990433883512931	1	9	CD8-positive, alpha-beta T cell differentiation	BP	13569	247
GO:0040018	0.14296944700729	0.971506950195864	2	34	positive regulation of multicellular organism growth	BP	13569	247
GO:2001235	0.142969926594459	0.941285325607725	5	156	positive regulation of apoptotic signaling pathway	BP	13569	247
GO:0061072	0.14299381558511	0.991001834726592	1	6	iris morphogenesis	BP	13569	247
GO:0019216	0.143013177835338	0.92722710605301	8	268	regulation of lipid metabolic process	BP	13569	247
GO:1900165	0.14331194647868	0.990385296472633	1	9	negative regulation of interleukin-6 secretion	BP	13569	247
GO:0046785	0.14350085561144	0.958033920808184	3	59	microtubule polymerization	BP	13569	247
GO:0031620	0.143559648466427	0.990351044003952	1	9	regulation of fever generation	BP	13569	247
GO:0001701	0.144291973950875	0.917928532556723	11	348	in utero embryonic development	BP	13569	247
GO:0007045	0.144298986070254	0.957716825216756	3	58	cell-substrate adherens junction assembly	BP	13569	247
GO:0048041	0.144298986070254	0.957716825216756	3	58	focal adhesion assembly	BP	13569	247
GO:2000344	0.144307605831932	0.990580107837031	1	7	positive regulation of acrosome reaction	BP	13569	247
GO:0065002	0.144561433208061	0.970716869809203	2	45	intracellular protein transmembrane transport	BP	13569	247
GO:0006888	0.144604602008579	0.95737286519121	3	71	ER to Golgi vesicle-mediated transport	BP	13569	247
GO:0072239	0.144752859442762	0.990331544926748	1	8	metanephric glomerulus vasculature development	BP	13569	247
GO:1903053	0.144817231575542	0.97121916452497	2	27	regulation of extracellular matrix organization	BP	13569	247
GO:0043244	0.144955165547431	0.947772999158879	4	86	regulation of protein complex disassembly	BP	13569	247
GO:0060828	0.145029940965239	0.93463246559242	6	157	regulation of canonical Wnt signaling pathway	BP	13569	247
GO:0071680	0.145361294607258	0.990691837179596	1	6	response to indole-3-methanol	BP	13569	247
GO:0006672	0.145550965412304	0.956956688281296	3	72	ceramide metabolic process	BP	13569	247
GO:0090132	0.145950286959119	0.929355580351197	7	205	epithelium migration	BP	13569	247
GO:0007160	0.145962504212052	0.934112677734317	6	154	cell-matrix adhesion	BP	13569	247
GO:0010942	0.146119250462992	0.909060836585217	15	574	positive regulation of cell death	BP	13569	247
GO:0034612	0.146448393088147	0.933645401544851	6	193	response to tumor necrosis factor	BP	13569	247
GO:0071294	0.146456829578774	0.989825869173079	1	10	cellular response to zinc ion	BP	13569	247
GO:1902804	0.146496783819957	0.990089936202295	1	8	negative regulation of synaptic vesicle transport	BP	13569	247
GO:0048096	0.146742351968453	0.990508420818358	1	6	chromatin-mediated maintenance of transcription	BP	13569	247
GO:0021764	0.146966502625342	0.990478471975693	1	6	amygdala development	BP	13569	247
GO:0006658	0.147001027770193	0.990019486338268	1	8	phosphatidylserine metabolic process	BP	13569	247
GO:0031667	0.147065383506881	0.909979285129551	14	536	response to nutrient levels	BP	13569	247
GO:0048227	0.147106599953761	0.990199465983606	1	7	plasma membrane to endosome transport	BP	13569	247
GO:0031325	0.147136532927046	0.885913322500153	56	2472	positive regulation of cellular metabolic process	BP	13569	247
GO:2001185	0.147321445468377	0.989822911598786	1	9	regulation of CD8-positive, alpha-beta T cell activation	BP	13569	247
GO:0030517	0.147369235060796	0.970349712863295	2	28	negative regulation of axon extension	BP	13569	247
GO:0009206	0.147484166355996	0.969676618344384	2	50	purine ribonucleoside triphosphate biosynthetic process	BP	13569	247
GO:0021902	0.147509946664189	0.990143952940363	1	7	commitment of neuronal cell to specific neuron type in forebrain	BP	13569	247
GO:0001657	0.14756503276514	0.946380639464252	4	95	ureteric bud development	BP	13569	247
GO:0001893	0.147629310591501	0.969856079399624	2	39	maternal placenta development	BP	13569	247
GO:0021979	0.147757779542406	0.99010976072248	1	7	hypothalamus cell differentiation	BP	13569	247
GO:1902224	0.147947225840447	0.989733606342597	1	9	ketone body metabolic process	BP	13569	247
GO:0015802	0.148323586524871	0.989679696273578	1	9	basic amino acid transport	BP	13569	247
GO:0060135	0.148457543009121	0.955697901577162	3	73	maternal process involved in female pregnancy	BP	13569	247
GO:0010886	0.148807211050154	0.990230633111726	1	6	positive regulation of cholesterol storage	BP	13569	247
GO:0010649	0.148951027869928	0.989744547507124	1	8	regulation of cell communication by electrical coupling	BP	13569	247
GO:0046415	0.148964959741897	0.989587480088916	1	9	urate metabolic process	BP	13569	247
GO:0033262	0.149008544544352	0.989736377678883	1	8	regulation of nuclear cell cycle DNA replication	BP	13569	247
GO:0060235	0.149207349130769	0.989908508888327	1	7	lens induction in camera-type eye	BP	13569	247
GO:0035434	0.149334379746725	0.989890769693705	1	7	copper ion transmembrane transport	BP	13569	247
GO:2000794	0.149565434494873	0.989858461532364	1	7	regulation of epithelial cell proliferation involved in lung morphogenesis	BP	13569	247
GO:0044259	0.149640719775572	0.955228914581903	3	70	multicellular organismal macromolecule metabolic process	BP	13569	247
GO:0043410	0.150002995990101	0.911719314760706	12	427	positive regulation of MAPK cascade	BP	13569	247
GO:0045934	0.15007104037608	0.894104914213823	27	1087	negative regulation of nucleobase-containing compound metabolic process	BP	13569	247
GO:0071407	0.150117592829344	0.90470872364073	16	582	cellular response to organic cyclic compound	BP	13569	247
GO:0015711	0.150144104859057	0.916437961893919	10	341	organic anion transport	BP	13569	247
GO:0060462	0.150432319209542	0.989533037565973	1	8	lung lobe development	BP	13569	247
GO:0036491	0.150472516145555	0.989731094409072	1	7	regulation of translation initiation in response to endoplasmic reticulum stress	BP	13569	247
GO:0036492	0.150472516145555	0.989731094409072	1	7	eiF2alpha phosphorylation in response to endoplasmic reticulum stress	BP	13569	247
GO:2000394	0.150483600473924	0.989729532777121	1	7	positive regulation of lamellipodium morphogenesis	BP	13569	247
GO:2000833	0.15054963051575	0.989127765451655	1	11	positive regulation of steroid hormone secretion	BP	13569	247
GO:2000809	0.15058191477716	0.989988466171291	1	6	positive regulation of synaptic vesicle clustering	BP	13569	247
GO:0010712	0.150597247576147	0.968881349329883	2	39	regulation of collagen metabolic process	BP	13569	247
GO:1905098	0.150605151944249	0.989508209556125	1	8	negative regulation of guanyl-nucleotide exchange factor activity	BP	13569	247
GO:0021825	0.150796329133378	0.989958994201231	1	6	substrate-dependent cerebral cortex tangential migration	BP	13569	247
GO:0051817	0.150955797441797	0.954554837104809	3	78	modification of morphology or physiology of other organism involved in symbiotic interaction	BP	13569	247
GO:0070857	0.151126512740801	0.989433124670479	1	8	regulation of bile acid biosynthetic process	BP	13569	247
GO:0044091	0.151169353419283	0.968970259485732	2	31	membrane biogenesis	BP	13569	247
GO:0039702	0.151365141003509	0.989006003190072	1	11	viral budding via host ESCRT complex	BP	13569	247
GO:1903706	0.151562530906529	0.92181714685591	8	273	regulation of hemopoiesis	BP	13569	247
GO:0033240	0.151713013842099	0.989058891880054	1	10	positive regulation of cellular amine metabolic process	BP	13569	247
GO:0030913	0.151888008822732	0.989808222429946	1	6	paranodal junction assembly	BP	13569	247
GO:0098661	0.151902384079387	0.944208911756312	4	96	inorganic anion transmembrane transport	BP	13569	247
GO:0035296	0.151904092316696	0.936502923169084	5	142	regulation of tube diameter	BP	13569	247
GO:0097746	0.151904092316696	0.936502923169084	5	142	regulation of blood vessel diameter	BP	13569	247
GO:0010739	0.152136914064834	0.989286798025487	1	8	positive regulation of protein kinase A signaling	BP	13569	247
GO:0070341	0.152290407494958	0.988972832644653	1	10	fat cell proliferation	BP	13569	247
GO:0009145	0.152366577924635	0.968039847695101	2	51	purine nucleoside triphosphate biosynthetic process	BP	13569	247
GO:0060740	0.152694465496768	0.968562996851548	2	29	prostate gland epithelium morphogenesis	BP	13569	247
GO:0031076	0.152969392095045	0.968292578254987	2	33	embryonic camera-type eye development	BP	13569	247
GO:0045188	0.152997223509935	0.988531575975175	1	14	regulation of circadian sleep/wake cycle, non-REM sleep	BP	13569	247
GO:0032874	0.153149092980457	0.935922998508286	5	127	positive regulation of stress-activated MAPK cascade	BP	13569	247
GO:2001135	0.153219600971829	0.989128813300315	1	8	regulation of endocytic recycling	BP	13569	247
GO:0050794	0.15329573260676	0.875928367242055	150	7184	regulation of cellular process	BP	13569	247
GO:0001755	0.153643383050988	0.967927491364799	2	37	neural crest cell migration	BP	13569	247
GO:0010804	0.15369274800631	0.988654506481144	1	11	negative regulation of tumor necrosis factor-mediated signaling pathway	BP	13569	247
GO:0050932	0.153791420436438	0.9890448766563	1	8	regulation of pigment cell differentiation	BP	13569	247
GO:2000739	0.153944715076029	0.989520910846824	1	6	regulation of mesenchymal stem cell differentiation	BP	13569	247
GO:0051641	0.153981496942184	0.881772441656024	49	2116	cellular localization	BP	13569	247
GO:0070831	0.154056909741536	0.98950511511589	1	6	basement membrane assembly	BP	13569	247
GO:0090130	0.154064265748126	0.924379869151179	7	210	tissue migration	BP	13569	247
GO:0072657	0.154518642385327	0.910865616404212	11	391	protein localization to membrane	BP	13569	247
GO:0032328	0.154719188268386	0.988907958733335	1	8	alanine transport	BP	13569	247
GO:0001710	0.15471977251902	0.988606809492753	1	10	mesodermal cell fate commitment	BP	13569	247
GO:0044246	0.1547867746628	0.967456485786863	2	40	regulation of multicellular organismal metabolic process	BP	13569	247
GO:0090630	0.154972814841104	0.953274584247779	3	52	activation of GTPase activity	BP	13569	247
GO:1905954	0.15533543708389	0.952777438220383	3	68	positive regulation of lipid localization	BP	13569	247
GO:0072659	0.15534733757029	0.923566012668728	7	216	protein localization to plasma membrane	BP	13569	247
GO:0043434	0.155377668138664	0.907929148168216	12	451	response to peptide hormone	BP	13569	247
GO:0046485	0.155603842773514	0.988472030606864	1	10	ether lipid metabolic process	BP	13569	247
GO:1903817	0.155756745692837	0.988584140800283	1	9	negative regulation of voltage-gated potassium channel activity	BP	13569	247
GO:0043248	0.155806335284432	0.988159971068686	1	13	proteasome assembly	BP	13569	247
GO:0080111	0.15582530764896	0.988235016893258	1	12	DNA demethylation	BP	13569	247
GO:0007406	0.155849972398431	0.988739853818835	1	8	negative regulation of neuroblast proliferation	BP	13569	247
GO:0086091	0.155929259730117	0.967602338901483	2	27	regulation of heart rate by cardiac conduction	BP	13569	247
GO:0030902	0.156179877253277	0.928100124742925	6	163	hindbrain development	BP	13569	247
GO:0072163	0.156304559428513	0.941989637386293	4	96	mesonephric epithelium development	BP	13569	247
GO:0072164	0.156304559428513	0.941989637386293	4	96	mesonephric tubule development	BP	13569	247
GO:0072331	0.156437451153164	0.94174459276829	4	115	signal transduction by p53 class mediator	BP	13569	247
GO:0032927	0.156609641541248	0.988454667314404	1	9	positive regulation of activin receptor signaling pathway	BP	13569	247
GO:0060043	0.156610382660558	0.966997956894547	2	35	regulation of cardiac muscle cell proliferation	BP	13569	247
GO:0015698	0.156845869057972	0.933827244583684	5	134	inorganic anion transport	BP	13569	247
GO:0046685	0.156998189495233	0.966798292423075	2	37	response to arsenic-containing substance	BP	13569	247
GO:0001934	0.157038156200802	0.894568086510372	20	786	positive regulation of protein phosphorylation	BP	13569	247
GO:1904478	0.157198684333133	0.988226756568996	1	10	regulation of intestinal absorption	BP	13569	247
GO:0070304	0.157369589935204	0.933581844956555	5	128	positive regulation of stress-activated protein kinase signaling cascade	BP	13569	247
GO:0051384	0.15749223558504	0.922143090134805	7	245	response to glucocorticoid	BP	13569	247
GO:2000096	0.157541564543447	0.988709403882114	1	7	positive regulation of Wnt signaling pathway, planar cell polarity pathway	BP	13569	247
GO:0071806	0.157545851808232	0.96633745579398	2	48	protein transmembrane transport	BP	13569	247
GO:1903532	0.157556377720298	0.911394150742514	10	367	positive regulation of secretion by cell	BP	13569	247
GO:0060348	0.157571266524918	0.927244829370423	6	169	bone development	BP	13569	247
GO:0007589	0.15762262694823	0.941246251525097	4	103	body fluid secretion	BP	13569	247
GO:0046425	0.157690946164031	0.941122017811025	4	113	regulation of JAK-STAT cascade	BP	13569	247
GO:1904892	0.157690946164031	0.941122017811025	4	113	regulation of STAT cascade	BP	13569	247
GO:0045995	0.157971057671186	0.941131515067545	4	97	regulation of embryonic development	BP	13569	247
GO:0030299	0.158138014924603	0.988220704806173	1	9	intestinal cholesterol absorption	BP	13569	247
GO:1901031	0.158143295892777	0.966318489839949	2	40	regulation of response to reactive oxygen species	BP	13569	247
GO:0030501	0.158190261463826	0.966426948082036	2	36	positive regulation of bone mineralization	BP	13569	247
GO:0030278	0.158196634825562	0.926809266206706	6	182	regulation of ossification	BP	13569	247
GO:0001765	0.158233919882481	0.988066072090901	1	10	membrane raft assembly	BP	13569	247
GO:0009893	0.158237259402564	0.875948686290766	59	2627	positive regulation of metabolic process	BP	13569	247
GO:0098656	0.158293759524689	0.921769554012995	7	209	anion transmembrane transport	BP	13569	247
GO:0016032	0.158421368925932	0.92160319641766	7	233	viral process	BP	13569	247
GO:0001778	0.158548982641188	0.988559585865726	1	7	plasma membrane repair	BP	13569	247
GO:0071774	0.158608638265296	0.940723950757414	4	105	response to fibroblast growth factor	BP	13569	247
GO:1903202	0.159117227267418	0.966014269110504	2	39	negative regulation of oxidative stress-induced cell death	BP	13569	247
GO:0006681	0.159214095218661	0.988231750341839	1	8	galactosylceramide metabolic process	BP	13569	247
GO:0042759	0.159271134792202	0.988045630418558	1	9	long-chain fatty acid biosynthetic process	BP	13569	247
GO:0030865	0.159294854370564	0.966303205138963	2	30	cortical cytoskeleton organization	BP	13569	247
GO:0060430	0.159343949750317	0.98803433289365	1	9	lung saccule development	BP	13569	247
GO:0051493	0.159550028608445	0.905072361413544	12	398	regulation of cytoskeleton organization	BP	13569	247
GO:1901379	0.160039387771476	0.950693823117253	3	68	regulation of potassium ion transmembrane transport	BP	13569	247
GO:0071635	0.160144126251779	0.988089168090791	1	8	negative regulation of transforming growth factor beta production	BP	13569	247
GO:0032486	0.16015454568215	0.987908180999595	1	9	Rap protein signal transduction	BP	13569	247
GO:0001667	0.160401851157604	0.912620959063608	9	292	ameboidal-type cell migration	BP	13569	247
GO:1902692	0.160528336699702	0.965743578512825	2	33	regulation of neuroblast proliferation	BP	13569	247
GO:0099624	0.160530682839766	0.988029635456658	1	8	atrial cardiac muscle cell membrane repolarization	BP	13569	247
GO:0050974	0.160941835527254	0.96556067124062	2	34	detection of mechanical stimulus involved in sensory perception	BP	13569	247
GO:0015816	0.161006049538745	0.987956207867654	1	8	glycine transport	BP	13569	247
GO:0060512	0.161173919784516	0.965612866207631	2	31	prostate gland morphogenesis	BP	13569	247
GO:0001709	0.161406109708279	0.965290687139757	2	37	cell fate determination	BP	13569	247
GO:0060394	0.161690432919859	0.987521143875254	1	10	negative regulation of pathway-restricted SMAD protein phosphorylation	BP	13569	247
GO:1903034	0.161771296841172	0.930995171408995	5	146	regulation of response to wounding	BP	13569	247
GO:0045199	0.161801870774681	0.98750335923498	1	10	maintenance of epithelial cell apical/basal polarity	BP	13569	247
GO:0032835	0.162179033866763	0.949890640369356	3	60	glomerulus development	BP	13569	247
GO:0032269	0.162217857835219	0.89057753144698	20	815	negative regulation of cellular protein metabolic process	BP	13569	247
GO:0051172	0.162254866795089	0.877343339597579	41	1770	negative regulation of nitrogen compound metabolic process	BP	13569	247
GO:0007507	0.162260148420851	0.897348455634237	15	514	heart development	BP	13569	247
GO:0030809	0.162296660931634	0.965017804279909	2	36	negative regulation of nucleotide biosynthetic process	BP	13569	247
GO:1900372	0.162296660931634	0.965017804279909	2	36	negative regulation of purine nucleotide biosynthetic process	BP	13569	247
GO:0006664	0.162513965773717	0.949411935802178	3	80	glycolipid metabolic process	BP	13569	247
GO:0034498	0.16296169523777	0.987651601542063	1	8	early endosome to Golgi transport	BP	13569	247
GO:0009566	0.163030793475905	0.938379128847035	4	113	fertilization	BP	13569	247
GO:2000370	0.16309699766524	0.987630376623474	1	8	positive regulation of clathrin-dependent endocytosis	BP	13569	247
GO:0048048	0.163123685605142	0.964894712594904	2	32	embryonic eye morphogenesis	BP	13569	247
GO:0045197	0.163125406663079	0.964894117651741	2	32	establishment or maintenance of epithelial cell apical/basal polarity	BP	13569	247
GO:2000252	0.163197872312022	0.987056564208983	1	12	negative regulation of feeding behavior	BP	13569	247
GO:0008589	0.16343334287595	0.949305916030151	3	61	regulation of smoothened signaling pathway	BP	13569	247
GO:1901203	0.163565636123383	0.988120017103791	1	6	positive regulation of extracellular matrix assembly	BP	13569	247
GO:0001839	0.1636092737551	0.987549839017237	1	8	neural plate morphogenesis	BP	13569	247
GO:0051716	0.163667273887278	0.866575026047642	107	5009	cellular response to stimulus	BP	13569	247
GO:1903524	0.163892453315974	0.948841164436704	3	76	positive regulation of blood circulation	BP	13569	247
GO:0060071	0.163916334030808	0.964668243209134	2	31	Wnt signaling pathway, planar cell polarity pathway	BP	13569	247
GO:0002011	0.164022577600603	0.949239751927934	3	53	morphogenesis of an epithelial sheet	BP	13569	247
GO:0003002	0.164040372608833	0.913825901647017	8	261	regionalization	BP	13569	247
GO:0009437	0.164501845795149	0.987068325209101	1	10	carnitine metabolic process	BP	13569	247
GO:0007016	0.164590519435565	0.98842364392241	1	5	cytoskeletal anchoring at plasma membrane	BP	13569	247
GO:1900084	0.164621459944989	0.987960536647066	1	6	regulation of peptidyl-tyrosine autophosphorylation	BP	13569	247
GO:1900408	0.164628867361557	0.964074976820011	2	40	negative regulation of cellular response to oxidative stress	BP	13569	247
GO:0044242	0.16467719174188	0.929275264845123	5	160	cellular lipid catabolic process	BP	13569	247
GO:0003306	0.164746701572617	0.987370017451959	1	8	Wnt signaling pathway involved in heart development	BP	13569	247
GO:0060113	0.165407772315703	0.94837297380047	3	63	inner ear receptor cell differentiation	BP	13569	247
GO:0042748	0.165544911911628	0.986439924777106	1	15	circadian sleep/wake cycle, non-REM sleep	BP	13569	247
GO:0072103	0.165874227255909	0.987769826605204	1	6	glomerulus vasculature morphogenesis	BP	13569	247
GO:0072104	0.165874227255909	0.987769826605204	1	6	glomerular capillary formation	BP	13569	247
GO:1903509	0.165898632125912	0.947865231361193	3	81	liposaccharide metabolic process	BP	13569	247
GO:0001823	0.16605130392432	0.936938399322212	4	100	mesonephros development	BP	13569	247
GO:0090263	0.166277697109481	0.947999400014986	3	62	positive regulation of canonical Wnt signaling pathway	BP	13569	247
GO:0042982	0.166343874868142	0.963502820279569	2	39	amyloid precursor protein metabolic process	BP	13569	247
GO:0031952	0.166397485965111	0.963587167920023	2	36	regulation of protein autophosphorylation	BP	13569	247
GO:0071455	0.1664354191158	0.986751883076093	1	10	cellular response to hyperoxia	BP	13569	247
GO:0051701	0.166734664519769	0.936421041272026	4	117	interaction with host	BP	13569	247
GO:0006687	0.166861253291449	0.963289187862885	2	40	glycosphingolipid metabolic process	BP	13569	247
GO:2001269	0.16692214232845	0.986827298538434	1	9	positive regulation of cysteine-type endopeptidase activity involved in apoptotic signaling pathway	BP	13569	247
GO:0070169	0.167267476032809	0.963209435421952	2	38	positive regulation of biomineral tissue development	BP	13569	247
GO:0036490	0.16736100330856	0.986951469446381	1	8	regulation of translation in response to endoplasmic reticulum stress	BP	13569	247
GO:0010639	0.167398023851433	0.907932588449756	9	297	negative regulation of organelle organization	BP	13569	247
GO:1903426	0.167898679616549	0.94703189354311	3	75	regulation of reactive oxygen species biosynthetic process	BP	13569	247
GO:0051261	0.168148544057442	0.935929432129715	4	93	protein depolymerization	BP	13569	247
GO:0015677	0.16817223367084	0.987075031269358	1	7	copper ion import	BP	13569	247
GO:2000786	0.168365936714826	0.986788632908981	1	8	positive regulation of autophagosome assembly	BP	13569	247
GO:0045184	0.168518005164958	0.874679269594897	35	1529	establishment of protein localization	BP	13569	247
GO:1902805	0.168659084488564	0.98674092797948	1	8	positive regulation of synaptic vesicle transport	BP	13569	247
GO:2000514	0.16871354396988	0.962601950614342	2	41	regulation of CD4-positive, alpha-beta T cell activation	BP	13569	247
GO:2001239	0.168893120039991	0.962567968062416	2	40	regulation of extrinsic apoptotic signaling pathway in absence of ligand	BP	13569	247
GO:0010033	0.168925593733363	0.867034515465042	58	2653	response to organic substance	BP	13569	247
GO:0051967	0.169285220866129	0.986278022048452	1	10	negative regulation of synaptic transmission, glutamatergic	BP	13569	247
GO:0060048	0.169350245938169	0.935182102313745	4	103	cardiac muscle contraction	BP	13569	247
GO:0044403	0.169446437938032	0.910223656981943	8	287	symbiosis, encompassing mutualism through parasitism	BP	13569	247
GO:0034113	0.169589686040541	0.962384699305442	2	38	heterotypic cell-cell adhesion	BP	13569	247
GO:0032970	0.169726730800415	0.906383843914674	9	290	regulation of actin filament-based process	BP	13569	247
GO:0098856	0.169974703897451	0.986162034933313	1	10	intestinal lipid absorption	BP	13569	247
GO:1901978	0.170084273243502	0.986507687040137	1	8	positive regulation of cell cycle checkpoint	BP	13569	247
GO:0072540	0.17031143009989	0.98610519954361	1	10	T-helper 17 cell lineage commitment	BP	13569	247
GO:0060292	0.170326673060623	0.962419675199697	2	31	long term synaptic depression	BP	13569	247
GO:0031400	0.170363529080625	0.89508112331135	13	492	negative regulation of protein modification process	BP	13569	247
GO:0019374	0.1704078787481	0.986251211710588	1	9	galactolipid metabolic process	BP	13569	247
GO:0051253	0.170668347592886	0.880085594687553	24	966	negative regulation of RNA metabolic process	BP	13569	247
GO:0008354	0.170729277914231	0.986401410193667	1	8	germ cell migration	BP	13569	247
GO:0030206	0.170790139865719	0.986024184012648	1	10	chondroitin sulfate biosynthetic process	BP	13569	247
GO:1905516	0.171010168828271	0.986354988081324	1	8	positive regulation of fertilization	BP	13569	247
GO:0007010	0.171199998721447	0.878852806890692	25	939	cytoskeleton organization	BP	13569	247
GO:1902969	0.171279884370607	0.986105026426687	1	9	mitotic DNA replication	BP	13569	247
GO:0060297	0.171318178750543	0.986303986408198	1	8	regulation of sarcomere organization	BP	13569	247
GO:0042359	0.171882005007078	0.985591169155219	1	12	vitamin D metabolic process	BP	13569	247
GO:0032956	0.172325530643627	0.908430729875861	8	253	regulation of actin cytoskeleton organization	BP	13569	247
GO:0048704	0.173088160837618	0.944773725310469	3	67	embryonic skeletal system morphogenesis	BP	13569	247
GO:0009152	0.173327566204246	0.917571357743468	6	212	purine ribonucleotide biosynthetic process	BP	13569	247
GO:0006924	0.17350504640109	0.985307945512423	1	12	activation-induced cell death of T cells	BP	13569	247
GO:0038066	0.173787717587771	0.960991190784822	2	35	p38MAPK cascade	BP	13569	247
GO:0070493	0.173946105284753	0.985483747994258	1	10	thrombin-activated receptor signaling pathway	BP	13569	247
GO:0071560	0.17396753127504	0.917333387752719	6	178	cellular response to transforming growth factor beta stimulus	BP	13569	247
GO:0045667	0.174113810102509	0.932595570215929	4	110	regulation of osteoblast differentiation	BP	13569	247
GO:1905477	0.174180119064227	0.94414480882523	3	74	positive regulation of protein localization to membrane	BP	13569	247
GO:0002053	0.174507827910451	0.960820578596102	2	33	positive regulation of mesenchymal cell proliferation	BP	13569	247
GO:0006887	0.175436711928837	0.906304427749696	8	276	exocytosis	BP	13569	247
GO:2000849	0.176257874434284	0.984938951519646	1	11	regulation of glucocorticoid secretion	BP	13569	247
GO:0051895	0.176302060166266	0.985073123876118	1	10	negative regulation of focal adhesion assembly	BP	13569	247
GO:0051338	0.176348560274562	0.880852683432233	19	754	regulation of transferase activity	BP	13569	247
GO:0060600	0.176372621054923	0.985234656054327	1	9	dichotomous subdivision of an epithelial terminal unit	BP	13569	247
GO:1902883	0.176427359574216	0.959781302885574	2	42	negative regulation of response to oxidative stress	BP	13569	247
GO:1902946	0.176956138955776	0.985634752478367	1	7	protein localization to early endosome	BP	13569	247
GO:0051055	0.177011014473061	0.9595973335978	2	41	negative regulation of lipid biosynthetic process	BP	13569	247
GO:0001704	0.177200631913397	0.931121162517062	4	95	formation of primary germ layer	BP	13569	247
GO:0071715	0.177364369529804	0.959467271389539	2	41	icosanoid transport	BP	13569	247
GO:1901571	0.177364369529804	0.959467271389539	2	41	fatty acid derivative transport	BP	13569	247
GO:0033603	0.177370735821542	0.984741097335947	1	11	positive regulation of dopamine secretion	BP	13569	247
GO:0072359	0.177551932816271	0.875560154930345	23	874	circulatory system development	BP	13569	247
GO:0031111	0.177704442824772	0.959609401255046	2	34	negative regulation of microtubule polymerization or depolymerization	BP	13569	247
GO:0009892	0.17770610447026	0.862352606225682	47	2084	negative regulation of metabolic process	BP	13569	247
GO:0072073	0.17784665334343	0.921884747582565	5	135	kidney epithelium development	BP	13569	247
GO:0045839	0.177888300884395	0.959340655693456	2	39	negative regulation of mitotic nuclear division	BP	13569	247
GO:0060027	0.178096253591961	0.985441793623107	1	7	convergent extension involved in gastrulation	BP	13569	247
GO:0090394	0.178105023564429	0.984932093063555	1	9	negative regulation of excitatory postsynaptic potential	BP	13569	247
GO:0038166	0.178217080791837	0.98446890157517	1	12	angiotensin-activated signaling pathway	BP	13569	247
GO:0060070	0.178297587023113	0.909153336233341	7	204	canonical Wnt signaling pathway	BP	13569	247
GO:2001244	0.178378945392772	0.958859255673751	2	50	positive regulation of intrinsic apoptotic signaling pathway	BP	13569	247
GO:0044090	0.178732477459625	0.984821693412114	1	9	positive regulation of vacuole organization	BP	13569	247
GO:0035821	0.178822740027194	0.941742146865358	3	91	modification of morphology or physiology of other organism	BP	13569	247
GO:0050880	0.178841522317601	0.921188492333561	5	151	regulation of blood vessel size	BP	13569	247
GO:0001554	0.179091053478561	0.985272293492271	1	7	luteolysis	BP	13569	247
GO:0006662	0.179590069049581	0.98411600695026	1	13	glycerol ether metabolic process	BP	13569	247
GO:0015871	0.180142025153587	0.984799318153033	1	8	choline transport	BP	13569	247
GO:0009062	0.180503463192408	0.941078818364679	3	80	fatty acid catabolic process	BP	13569	247
GO:0090175	0.180683173904714	0.958560276454386	2	33	regulation of establishment of planar polarity	BP	13569	247
GO:2000643	0.180748654580878	0.984692766361751	1	8	positive regulation of early endosome to late endosome transport	BP	13569	247
GO:0010863	0.180846546630009	0.958551813362598	2	32	positive regulation of phospholipase C activity	BP	13569	247
GO:0051001	0.180971339427725	0.984241075852369	1	10	negative regulation of nitric-oxide synthase activity	BP	13569	247
GO:0030166	0.181709272434082	0.957998878856882	2	37	proteoglycan biosynthetic process	BP	13569	247
GO:0042542	0.181824585688262	0.919347349555498	5	167	response to hydrogen peroxide	BP	13569	247
GO:0048845	0.181914367251922	0.984486886318967	1	8	venous blood vessel morphogenesis	BP	13569	247
GO:0035337	0.182194986117059	0.983741053484812	1	12	fatty-acyl-CoA metabolic process	BP	13569	247
GO:0060363	0.182259886861133	0.983855383757574	1	11	cranial suture morphogenesis	BP	13569	247
GO:0010799	0.182542315822054	0.957729218734874	2	36	regulation of peptidyl-threonine phosphorylation	BP	13569	247
GO:0048484	0.182574762095179	0.984136166605826	1	9	enteric nervous system development	BP	13569	247
GO:0006857	0.182597563826987	0.983945577023541	1	10	oligopeptide transport	BP	13569	247
GO:0035933	0.18259964148257	0.983666006820051	1	12	glucocorticoid secretion	BP	13569	247
GO:0032886	0.183082364084786	0.911749138449843	6	172	regulation of microtubule-based process	BP	13569	247
GO:0043268	0.18355277543004	0.957231346748946	2	39	positive regulation of potassium ion transport	BP	13569	247
GO:0031652	0.183602668345977	0.983607412558961	1	11	positive regulation of heat generation	BP	13569	247
GO:0048488	0.183885546131081	0.957036181890326	2	41	synaptic vesicle endocytosis	BP	13569	247
GO:0010761	0.183913745093547	0.957059602849852	2	40	fibroblast migration	BP	13569	247
GO:0060763	0.184050830071991	0.984411379535303	1	7	mammary duct terminal end bud growth	BP	13569	247
GO:0014010	0.184104336320018	0.98366914067653	1	10	Schwann cell proliferation	BP	13569	247
GO:0086103	0.184142660735247	0.983851731414549	1	9	G-protein coupled receptor signaling pathway involved in heart process	BP	13569	247
GO:0065007	0.184158016163968	0.850276797127746	166	8089	biological regulation	BP	13569	247
GO:0035150	0.184335360396429	0.917960112005361	5	152	regulation of tube size	BP	13569	247
GO:0060502	0.18437786283699	0.983618685751547	1	10	epithelial cell proliferation involved in lung morphogenesis	BP	13569	247
GO:0060397	0.184525152268153	0.984327660779235	1	7	JAK-STAT cascade involved in growth hormone signaling pathway	BP	13569	247
GO:1903818	0.184587372149235	0.983579982696185	1	10	positive regulation of voltage-gated potassium channel activity	BP	13569	247
GO:0034250	0.185024031672027	0.926645391068118	4	118	positive regulation of cellular amide metabolic process	BP	13569	247
GO:0060326	0.185522264489846	0.910049676892313	6	207	cell chemotaxis	BP	13569	247
GO:0086065	0.18566826057237	0.956809408039688	2	31	cell communication involved in cardiac conduction	BP	13569	247
GO:0065008	0.185708284377199	0.851429157782486	64	2877	regulation of biological quality	BP	13569	247
GO:0060352	0.18601454475116	0.983508573097682	1	9	cell adhesion molecule production	BP	13569	247
GO:0090335	0.186089381620422	0.983494772766743	1	9	regulation of brown fat cell differentiation	BP	13569	247
GO:0007596	0.18616539133332	0.916865554966346	5	154	blood coagulation	BP	13569	247
GO:0050807	0.186213609679519	0.917073042851726	5	125	regulation of synapse organization	BP	13569	247
GO:0016558	0.186327765188728	0.98309789935138	1	11	protein import into peroxisome matrix	BP	13569	247
GO:0030198	0.186585775702407	0.909583722211454	6	169	extracellular matrix organization	BP	13569	247
GO:0043062	0.186585775702407	0.909583722211454	6	169	extracellular structure organization	BP	13569	247
GO:0031340	0.187233962851685	0.982926601540085	1	11	positive regulation of vesicle fusion	BP	13569	247
GO:0048608	0.187454398027494	0.884960657686578	12	431	reproductive structure development	BP	13569	247
GO:0010950	0.187460117059245	0.925268556598832	4	123	positive regulation of endopeptidase activity	BP	13569	247
GO:0032461	0.187560058201149	0.982363592481003	1	16	positive regulation of protein oligomerization	BP	13569	247
GO:0001886	0.187746681750958	0.982990374359088	1	10	endothelial cell morphogenesis	BP	13569	247
GO:0071468	0.187832594837369	0.982974183793465	1	10	cellular response to acidic pH	BP	13569	247
GO:1904251	0.187927445431428	0.982956299261068	1	10	regulation of bile acid metabolic process	BP	13569	247
GO:0035090	0.187981082480407	0.982784672518116	1	11	maintenance of apical/basal cell polarity	BP	13569	247
GO:0044419	0.187995811566524	0.897833337030607	8	301	interspecies interaction between organisms	BP	13569	247
GO:0046898	0.18833733777604	0.982878895409625	1	10	response to cycloheximide	BP	13569	247
GO:0006897	0.188688890640317	0.881643237038499	13	474	endocytosis	BP	13569	247
GO:0030900	0.189525286193004	0.883493071854524	12	404	forebrain development	BP	13569	247
GO:0033993	0.18984432787304	0.864707379326416	24	1039	response to lipid	BP	13569	247
GO:0045820	0.189913784486182	0.982414573900631	1	11	negative regulation of glycolytic process	BP	13569	247
GO:0060850	0.18992982286924	0.982411484862202	1	11	regulation of transcription involved in cell fate commitment	BP	13569	247
GO:0046887	0.189960889323796	0.923835279079338	4	130	positive regulation of hormone secretion	BP	13569	247
GO:0032482	0.189964652503702	0.982569722489595	1	10	Rab protein signal transduction	BP	13569	247
GO:0031946	0.189988222359403	0.98302003349765	1	8	regulation of glucocorticoid biosynthetic process	BP	13569	247
GO:0038092	0.190157853292633	0.982229959539235	1	12	nodal signaling pathway	BP	13569	247
GO:0042127	0.190514998303425	0.859390455963055	30	1339	regulation of cell proliferation	BP	13569	247
GO:0006164	0.19100883821157	0.906552218009305	6	219	purine nucleotide biosynthetic process	BP	13569	247
GO:0060670	0.191114160830757	0.982182567064419	1	11	branching involved in labyrinthine layer morphogenesis	BP	13569	247
GO:0031468	0.191360066023956	0.982134835903391	1	11	nuclear envelope reassembly	BP	13569	247
GO:0060546	0.191458581072569	0.981976226377065	1	12	negative regulation of necroptotic process	BP	13569	247
GO:0007599	0.191542731759186	0.913651721909057	5	156	hemostasis	BP	13569	247
GO:0010629	0.192038564930558	0.858159320425385	30	1258	negative regulation of gene expression	BP	13569	247
GO:1903651	0.192202752263883	0.982346308090264	1	9	positive regulation of cytoplasmic transport	BP	13569	247
GO:0009201	0.192284710151256	0.953431543445905	2	56	ribonucleoside triphosphate biosynthetic process	BP	13569	247
GO:0070886	0.192386132401042	0.982311211398463	1	9	positive regulation of calcineurin-NFAT signaling cascade	BP	13569	247
GO:0106058	0.192386132401042	0.982311211398463	1	9	positive regulation of calcineurin-mediated signaling	BP	13569	247
GO:0021957	0.192601116877103	0.982864862535341	1	7	corticospinal tract morphogenesis	BP	13569	247
GO:0001503	0.192996607231878	0.886783901851225	10	346	ossification	BP	13569	247
GO:0042093	0.193818624084407	0.953221343922795	2	41	T-helper cell differentiation	BP	13569	247
GO:0008285	0.19384230993747	0.875534168045621	14	566	negative regulation of cell proliferation	BP	13569	247
GO:0035088	0.193917287146281	0.953435918204683	2	35	establishment or maintenance of apical/basal cell polarity	BP	13569	247
GO:0061245	0.193917287146281	0.953435918204683	2	35	establishment or maintenance of bipolar cell polarity	BP	13569	247
GO:0051049	0.193925013616547	0.852076054479781	38	1645	regulation of transport	BP	13569	247
GO:0010310	0.193939675131839	0.981365863804137	1	13	regulation of hydrogen peroxide metabolic process	BP	13569	247
GO:0048839	0.19401288277653	0.90480970000329	6	185	inner ear development	BP	13569	247
GO:0051147	0.194022897663377	0.91216393748649	5	156	regulation of muscle cell differentiation	BP	13569	247
GO:0019221	0.194136452403317	0.893659116116424	8	303	cytokine-mediated signaling pathway	BP	13569	247
GO:0042221	0.194180752175118	0.842875256439025	71	3341	response to chemical	BP	13569	247
GO:0031401	0.194348764593538	0.862072118048384	23	955	positive regulation of protein modification process	BP	13569	247
GO:2001237	0.194350279535314	0.934385205456997	3	79	negative regulation of extrinsic apoptotic signaling pathway	BP	13569	247
GO:0009101	0.194627363187625	0.898321527375344	7	248	glycoprotein biosynthetic process	BP	13569	247
GO:0050817	0.194724664008445	0.911734971356163	5	157	coagulation	BP	13569	247
GO:0003008	0.19486666575552	0.855155240220501	31	1301	system process	BP	13569	247
GO:0072584	0.195143417042742	0.981565845780187	1	10	caveolin-mediated endocytosis	BP	13569	247
GO:0007565	0.19530689858186	0.903881944303243	6	206	female pregnancy	BP	13569	247
GO:0046513	0.195309507412786	0.952505111948127	2	45	ceramide biosynthetic process	BP	13569	247
GO:0090257	0.195324528206104	0.903908456665163	6	198	regulation of muscle system process	BP	13569	247
GO:0046883	0.195358156153865	0.897823924678243	7	252	regulation of hormone secretion	BP	13569	247
GO:1901028	0.195449277923356	0.980957504318227	1	14	regulation of mitochondrial outer membrane permeabilization involved in apoptotic signaling pathway	BP	13569	247
GO:0035510	0.19546245226895	0.980954833000795	1	14	DNA dealkylation	BP	13569	247
GO:0048522	0.195779548605578	0.839668397488727	86	4011	positive regulation of cellular process	BP	13569	247
GO:2001223	0.195889673443817	0.981633409897496	1	9	negative regulation of neuron migration	BP	13569	247
GO:0045668	0.196033027502711	0.952429353369901	2	39	negative regulation of osteoblast differentiation	BP	13569	247
GO:1905952	0.196495211032228	0.920323297838555	4	116	regulation of lipid localization	BP	13569	247
GO:0061458	0.196815465775375	0.878064348595762	12	436	reproductive system development	BP	13569	247
GO:0010885	0.196855729492244	0.98122721311856	1	10	regulation of cholesterol storage	BP	13569	247
GO:0035721	0.197379737186327	0.98112291497628	1	10	intraciliary retrograde transport	BP	13569	247
GO:0042659	0.197491813514703	0.980773821036274	1	12	regulation of cell fate specification	BP	13569	247
GO:0045214	0.197705199954221	0.951811863032559	2	38	sarcomere organization	BP	13569	247
GO:0003279	0.198067792651931	0.919686078379912	4	96	cardiac septum development	BP	13569	247
GO:0045019	0.198218892562763	0.980499688029475	1	13	negative regulation of nitric oxide biosynthetic process	BP	13569	247
GO:1904406	0.198218892562763	0.980499688029475	1	13	negative regulation of nitric oxide metabolic process	BP	13569	247
GO:0071435	0.198388693243002	0.980741255950805	1	11	potassium ion export	BP	13569	247
GO:0002293	0.198567056877596	0.951313942211682	2	42	alpha-beta T cell differentiation involved in immune response	BP	13569	247
GO:0002294	0.198567056877596	0.951313942211682	2	42	CD4-positive, alpha-beta T cell differentiation involved in immune response	BP	13569	247
GO:2000009	0.198584965576786	0.980701525388799	1	11	negative regulation of protein localization to cell surface	BP	13569	247
GO:0043069	0.198607447278419	0.864802152579128	18	763	negative regulation of programmed cell death	BP	13569	247
GO:0046755	0.198767420153809	0.980278279645079	1	14	viral budding	BP	13569	247
GO:0019054	0.198892395351462	0.980361417648993	1	13	modulation by virus of host process	BP	13569	247
GO:0072497	0.198950515817182	0.981307338967902	1	8	mesenchymal stem cell differentiation	BP	13569	247
GO:0009744	0.199208760167028	0.980574958191033	1	11	response to sucrose	BP	13569	247
GO:0034285	0.199208760167028	0.980574958191033	1	11	response to disaccharide	BP	13569	247
GO:0031915	0.199582087121176	0.980498995691614	1	11	positive regulation of synaptic plasticity	BP	13569	247
GO:0060900	0.199626677830855	0.980672125644409	1	10	embryonic camera-type eye formation	BP	13569	247
GO:0030835	0.199655558113259	0.951234521121849	2	34	negative regulation of actin filament depolymerization	BP	13569	247
GO:0032836	0.199899143673606	0.98112081339905	1	8	glomerular basement membrane development	BP	13569	247
GO:0071286	0.199930307644851	0.981114668623647	1	8	cellular response to magnesium ion	BP	13569	247
GO:0050920	0.199964954017091	0.908517547143196	5	164	regulation of chemotaxis	BP	13569	247
GO:0009260	0.200172236821296	0.900704454616178	6	222	ribonucleotide biosynthetic process	BP	13569	247
GO:0019218	0.200245790037171	0.931420657520651	3	81	regulation of steroid metabolic process	BP	13569	247
GO:0070830	0.200246309817817	0.950946574287764	2	35	bicellular tight junction assembly	BP	13569	247
GO:0050679	0.200358809154811	0.908351842698613	5	153	positive regulation of epithelial cell proliferation	BP	13569	247
GO:1905097	0.200360482321744	0.980523654562256	1	10	regulation of guanyl-nucleotide exchange factor activity	BP	13569	247
GO:0001932	0.200572595532739	0.853343606784741	27	1142	regulation of protein phosphorylation	BP	13569	247
GO:0043470	0.200604376709093	0.950432649702814	2	44	regulation of carbohydrate catabolic process	BP	13569	247
GO:0031324	0.200666185160386	0.844200220297864	43	1905	negative regulation of cellular metabolic process	BP	13569	247
GO:0007351	0.200870682947389	0.980645903457203	1	9	tripartite regional subdivision	BP	13569	247
GO:0008595	0.200870682947389	0.980645903457203	1	9	anterior/posterior axis specification, embryo	BP	13569	247
GO:0042136	0.201003518635514	0.980393040798172	1	10	neurotransmitter biosynthetic process	BP	13569	247
GO:0035690	0.201081262446066	0.930955877249206	3	84	cellular response to drug	BP	13569	247
GO:0044241	0.201093193345254	0.979905895214401	1	13	lipid digestion	BP	13569	247
GO:0007200	0.201271502930662	0.930791406431239	3	89	phospholipase C-activating G-protein coupled receptor signaling pathway	BP	13569	247
GO:0051195	0.201354293774154	0.97998189972018	1	12	negative regulation of cofactor metabolic process	BP	13569	247
GO:0051198	0.201354293774154	0.97998189972018	1	12	negative regulation of coenzyme metabolic process	BP	13569	247
GO:0006878	0.2013833049913	0.979975885882499	1	12	cellular copper ion homeostasis	BP	13569	247
GO:0060579	0.201572134801067	0.980091353033577	1	11	ventral spinal cord interneuron fate commitment	BP	13569	247
GO:0060581	0.201572134801067	0.980091353033577	1	11	cell fate commitment involved in pattern specification	BP	13569	247
GO:0016079	0.20174942658029	0.930749224942208	3	76	synaptic vesicle exocytosis	BP	13569	247
GO:0043281	0.201998388076567	0.907212568431137	5	175	regulation of cysteine-type endopeptidase activity involved in apoptotic process	BP	13569	247
GO:0051650	0.202020728246182	0.899656081669787	6	192	establishment of vesicle localization	BP	13569	247
GO:0042490	0.202121465405102	0.930679358335542	3	70	mechanoreceptor differentiation	BP	13569	247
GO:0002287	0.20310905117129	0.949458584688479	2	43	alpha-beta T cell activation involved in immune response	BP	13569	247
GO:0000920	0.20336808565551	0.979315130974322	1	14	cell separation after cytokinesis	BP	13569	247
GO:0055015	0.203485639160839	0.979695063252319	1	11	ventricular cardiac muscle cell development	BP	13569	247
GO:0048514	0.203501369765387	0.873108742746612	12	430	blood vessel morphogenesis	BP	13569	247
GO:0007076	0.203525873030197	0.979876111125624	1	10	mitotic chromosome condensation	BP	13569	247
GO:0099054	0.203750992500925	0.980062012429255	1	9	presynapse assembly	BP	13569	247
GO:0006368	0.20426396097403	0.949064999206171	2	41	transcription elongation from RNA polymerase II promoter	BP	13569	247
GO:2000648	0.204528050416127	0.948957998041979	2	41	positive regulation of stem cell proliferation	BP	13569	247
GO:0048548	0.204760073714474	0.979620505141009	1	10	regulation of pinocytosis	BP	13569	247
GO:0006090	0.205021911857683	0.928949505219003	3	85	pyruvate metabolic process	BP	13569	247
GO:0031650	0.205487178918029	0.978979430977849	1	13	regulation of heat generation	BP	13569	247
GO:0001660	0.205518104902524	0.978972829790632	1	13	fever generation	BP	13569	247
GO:0031943	0.205917785871194	0.979379141962053	1	10	regulation of glucocorticoid metabolic process	BP	13569	247
GO:0019395	0.206028115506271	0.928408988550359	3	87	fatty acid oxidation	BP	13569	247
GO:0007264	0.206048363475562	0.874153712561454	11	368	small GTPase mediated signal transduction	BP	13569	247
GO:0048711	0.206103087436784	0.978847752170545	1	13	positive regulation of astrocyte differentiation	BP	13569	247
GO:1905114	0.206164792182409	0.871152574505406	12	413	cell surface receptor signaling pathway involved in cell-cell signaling	BP	13569	247
GO:0045933	0.206477762591803	0.947959472624473	2	47	positive regulation of muscle contraction	BP	13569	247
GO:0110020	0.206532350874669	0.928347810098802	3	75	regulation of actomyosin structure organization	BP	13569	247
GO:0060174	0.206728809959659	0.979448399214671	1	9	limb bud formation	BP	13569	247
GO:0051044	0.206806970649297	0.978997106543142	1	11	positive regulation of membrane protein ectodomain proteolysis	BP	13569	247
GO:0021884	0.206860878107918	0.948287073482283	2	35	forebrain neuron development	BP	13569	247
GO:0051764	0.20695678494277	0.978965321075649	1	11	actin crosslink formation	BP	13569	247
GO:0060046	0.207011193523352	0.978953770952755	1	11	regulation of acrosome reaction	BP	13569	247
GO:0006044	0.207243335984881	0.978381988397769	1	15	N-acetylglucosamine metabolic process	BP	13569	247
GO:0086002	0.207392871145224	0.948126975358358	2	34	cardiac muscle cell action potential involved in contraction	BP	13569	247
GO:0006264	0.207436475309654	0.978561145379227	1	13	mitochondrial DNA replication	BP	13569	247
GO:0007623	0.207465742434683	0.896084480276505	6	202	circadian rhythm	BP	13569	247
GO:0048167	0.207770027839876	0.895968403216489	6	187	regulation of synaptic plasticity	BP	13569	247
GO:0023061	0.207923524881832	0.872655207567834	11	423	signal release	BP	13569	247
GO:0060019	0.20796059581274	0.978751670748775	1	11	radial glial cell differentiation	BP	13569	247
GO:0090148	0.208204760287072	0.978897790477635	1	10	membrane fission	BP	13569	247
GO:2000316	0.208249489914455	0.978689964600368	1	11	regulation of T-helper 17 type immune response	BP	13569	247
GO:0032330	0.208267350575951	0.947562088928967	2	38	regulation of chondrocyte differentiation	BP	13569	247
GO:0050765	0.208302794274971	0.977980399948082	1	17	negative regulation of phagocytosis	BP	13569	247
GO:0006654	0.208400120964586	0.978657751959106	1	11	phosphatidic acid biosynthetic process	BP	13569	247
GO:1901298	0.208404061280219	0.978491586189662	1	12	regulation of hydrogen peroxide-mediated programmed cell death	BP	13569	247
GO:0051047	0.208406678204302	0.875584081579458	10	394	positive regulation of secretion	BP	13569	247
GO:0055093	0.209087735209169	0.946949733716691	2	45	response to hyperoxia	BP	13569	247
GO:0090110	0.209420954198369	0.978639342220389	1	10	cargo loading into COPII-coated vesicle	BP	13569	247
GO:0007213	0.209820526734087	0.978352690868891	1	11	G-protein coupled acetylcholine receptor signaling pathway	BP	13569	247
GO:0098911	0.209821317233807	0.97910913762371	1	8	regulation of ventricular cardiac muscle cell action potential	BP	13569	247
GO:0031960	0.210224502685318	0.887814122537611	7	266	response to corticosteroid	BP	13569	247
GO:0045821	0.210514503601976	0.977891503774819	1	13	positive regulation of glycolytic process	BP	13569	247
GO:0046390	0.210535403995696	0.893976618141133	6	226	ribose phosphate biosynthetic process	BP	13569	247
GO:0048842	0.21060243098679	0.979346979292403	1	7	positive regulation of axon extension involved in axon guidance	BP	13569	247
GO:0007019	0.21079838338184	0.946521332937266	2	38	microtubule depolymerization	BP	13569	247
GO:0072522	0.210848076941374	0.893768246694003	6	227	purine-containing compound biosynthetic process	BP	13569	247
GO:0043217	0.211016066262837	0.977924588758986	1	12	myelin maintenance	BP	13569	247
GO:0097194	0.211200147104526	0.945923939543581	2	50	execution phase of apoptosis	BP	13569	247
GO:1902905	0.211708895961463	0.901333131056461	5	158	positive regulation of supramolecular fiber organization	BP	13569	247
GO:0051668	0.211709878229665	0.911770218207846	4	107	localization within membrane	BP	13569	247
GO:0001649	0.211907548114799	0.893194218975266	6	201	osteoblast differentiation	BP	13569	247
GO:1902105	0.211925478920131	0.893128460284474	6	212	regulation of leukocyte differentiation	BP	13569	247
GO:0097306	0.211944328262012	0.925635683188322	3	72	cellular response to alcohol	BP	13569	247
GO:0034440	0.212061402552709	0.925282956695399	3	89	lipid oxidation	BP	13569	247
GO:0060013	0.212148071758844	0.97830559070432	1	9	righting reflex	BP	13569	247
GO:0045834	0.212167503549406	0.911307740796109	4	125	positive regulation of lipid metabolic process	BP	13569	247
GO:1900274	0.212757584328421	0.945866499483454	2	35	regulation of phospholipase C activity	BP	13569	247
GO:0050803	0.213468123157948	0.900474531830936	5	131	regulation of synapse structure or activity	BP	13569	247
GO:0072488	0.213563074117899	0.977363939642298	1	12	ammonium transmembrane transport	BP	13569	247
GO:1903076	0.213575142059546	0.924621271276178	3	81	regulation of protein localization to plasma membrane	BP	13569	247
GO:0031953	0.213638453432256	0.977520983635397	1	11	negative regulation of protein autophosphorylation	BP	13569	247
GO:0021891	0.213691734745986	0.977973869091728	1	9	olfactory bulb interneuron development	BP	13569	247
GO:0035988	0.213801570383121	0.977163966863457	1	13	chondrocyte proliferation	BP	13569	247
GO:0048193	0.213875591134023	0.891953951883967	6	192	Golgi vesicle transport	BP	13569	247
GO:0009890	0.21402686472752	0.841373704254864	28	1185	negative regulation of biosynthetic process	BP	13569	247
GO:0061051	0.21434977600004	0.977041378947119	1	13	positive regulation of cell growth involved in cardiac muscle cell development	BP	13569	247
GO:1904064	0.21462996247434	0.909937177484841	4	119	positive regulation of cation transmembrane transport	BP	13569	247
GO:0045792	0.214639764448875	0.977124626822952	1	12	negative regulation of cell size	BP	13569	247
GO:0060330	0.214640563927937	0.976976208385137	1	13	regulation of response to interferon-gamma	BP	13569	247
GO:0060334	0.214640563927937	0.976976208385137	1	13	regulation of interferon-gamma-mediated signaling pathway	BP	13569	247
GO:0046473	0.214970743136108	0.977050784684123	1	12	phosphatidic acid metabolic process	BP	13569	247
GO:0050886	0.21552744980306	0.923453931169419	3	91	endocrine process	BP	13569	247
GO:0043129	0.216071654190164	0.976981976247898	1	11	surfactant homeostasis	BP	13569	247
GO:0045779	0.216088741464279	0.976650143144981	1	13	negative regulation of bone resorption	BP	13569	247
GO:1903358	0.21611736043853	0.976971784427719	1	11	regulation of Golgi organization	BP	13569	247
GO:0051604	0.216178414258355	0.890311969554776	6	217	protein maturation	BP	13569	247
GO:0006896	0.216816836829543	0.976815503349243	1	11	Golgi to vacuole transport	BP	13569	247
GO:0008210	0.216918280073912	0.976332585751807	1	14	estrogen metabolic process	BP	13569	247
GO:0061438	0.217077337812205	0.977567247647631	1	8	renal system vasculature morphogenesis	BP	13569	247
GO:0061439	0.217077337812205	0.977567247647631	1	8	kidney vasculature morphogenesis	BP	13569	247
GO:0071599	0.217082714207183	0.976424893287268	1	13	otic vesicle development	BP	13569	247
GO:0032536	0.217245322416002	0.976539797773732	1	12	regulation of cell projection size	BP	13569	247
GO:0031016	0.217740496885788	0.922503658873353	3	78	pancreas development	BP	13569	247
GO:0060428	0.218039231471862	0.943276754562795	2	43	lung epithelium development	BP	13569	247
GO:2000105	0.218198844762554	0.976505024813787	1	11	positive regulation of DNA-dependent DNA replication	BP	13569	247
GO:1901741	0.218280355544524	0.976151916948048	1	13	positive regulation of myoblast fusion	BP	13569	247
GO:1905475	0.218308653143653	0.90774617760361	4	123	regulation of protein localization to membrane	BP	13569	247
GO:0051301	0.218343205133782	0.872279566045454	9	340	cell division	BP	13569	247
GO:0002292	0.218383557547094	0.943021948007758	2	46	T cell differentiation involved in immune response	BP	13569	247
GO:0042532	0.218558312692984	0.976423896752817	1	11	negative regulation of tyrosine phosphorylation of STAT protein	BP	13569	247
GO:0055070	0.218686911069484	0.975927082361336	1	14	copper ion homeostasis	BP	13569	247
GO:0050665	0.21902158331539	0.976136472980655	1	12	hydrogen peroxide biosynthetic process	BP	13569	247
GO:0002295	0.219285772724013	0.97607616337278	1	12	T-helper cell lineage commitment	BP	13569	247
GO:0043373	0.219285772724013	0.97607616337278	1	12	CD4-positive, alpha-beta T cell lineage commitment	BP	13569	247
GO:0070417	0.219366775486199	0.976461043799627	1	10	cellular response to cold	BP	13569	247
GO:0043473	0.219475412175463	0.92155620369249	3	80	pigmentation	BP	13569	247
GO:0018410	0.219605317750662	0.975715027084017	1	14	C-terminal protein amino acid modification	BP	13569	247
GO:1902414	0.21983500174938	0.976626338114888	1	9	protein localization to cell junction	BP	13569	247
GO:0021877	0.219988268165787	0.975915390711412	1	12	forebrain neuron fate commitment	BP	13569	247
GO:1903729	0.219996094563799	0.976097871610863	1	11	regulation of plasma membrane organization	BP	13569	247
GO:0043408	0.220146419881894	0.853188133641483	15	601	regulation of MAPK cascade	BP	13569	247
GO:0090201	0.220358670071158	0.975233825182613	1	17	negative regulation of release of cytochrome c from mitochondria	BP	13569	247
GO:0022028	0.220622562305773	0.97645040740185	1	9	tangential migration from the subventricular zone to the olfactory bulb	BP	13569	247
GO:0002087	0.220702134636258	0.975936873926372	1	11	regulation of respiratory gaseous exchange by neurological system process	BP	13569	247
GO:0042493	0.220955770346273	0.857141525511942	13	541	response to drug	BP	13569	247
GO:0014012	0.221836876396464	0.975331131983013	1	13	peripheral nervous system axon regeneration	BP	13569	247
GO:0046632	0.222228415074842	0.920084802746674	3	81	alpha-beta T cell differentiation	BP	13569	247
GO:0051402	0.22250309645236	0.879472689899423	7	250	neuron apoptotic process	BP	13569	247
GO:2001044	0.222539534641808	0.975326540786926	1	12	regulation of integrin-mediated signaling pathway	BP	13569	247
GO:0036037	0.22262310638358	0.974892799212797	1	15	CD8-positive, alpha-beta T cell activation	BP	13569	247
GO:1903047	0.223158914043389	0.855500460382323	13	501	mitotic cell cycle process	BP	13569	247
GO:0021955	0.223265664645241	0.94171327708703	2	31	central nervous system neuron axonogenesis	BP	13569	247
GO:1900025	0.223405597064586	0.975124872713932	1	12	negative regulation of substrate adhesion-dependent cell spreading	BP	13569	247
GO:0051597	0.223469997216723	0.974811518506119	1	14	response to methylmercury	BP	13569	247
GO:0010878	0.223715218101263	0.975052556831361	1	12	cholesterol storage	BP	13569	247
GO:0010632	0.223719573399762	0.893791056663793	5	157	regulation of epithelial cell migration	BP	13569	247
GO:0010977	0.223719945977825	0.89391925766504	5	142	negative regulation of neuron projection development	BP	13569	247
GO:0043624	0.223732264820375	0.904709565158949	4	109	cellular protein complex disassembly	BP	13569	247
GO:2001267	0.223903053000012	0.9747091482645	1	14	regulation of cysteine-type endopeptidase activity involved in apoptotic signaling pathway	BP	13569	247
GO:0018200	0.224504736396496	0.974566537952661	1	14	peptidyl-glutamic acid modification	BP	13569	247
GO:0032225	0.224574920635264	0.974324312436732	1	16	regulation of synaptic transmission, dopaminergic	BP	13569	247
GO:0030799	0.224580259486905	0.903929759892313	4	135	regulation of cyclic nucleotide metabolic process	BP	13569	247
GO:0007044	0.224715695600448	0.919069983335998	3	67	cell-substrate junction assembly	BP	13569	247
GO:0048715	0.224740300702867	0.974510584917593	1	14	negative regulation of oligodendrocyte differentiation	BP	13569	247
GO:0030100	0.225086161280947	0.884463289403505	6	204	regulation of endocytosis	BP	13569	247
GO:0030011	0.225324053915847	0.974511544330288	1	13	maintenance of cell polarity	BP	13569	247
GO:0051444	0.225500706614544	0.974208169737751	1	15	negative regulation of ubiquitin-protein transferase activity	BP	13569	247
GO:0048562	0.22557718533233	0.877410727439322	7	235	embryonic organ morphogenesis	BP	13569	247
GO:1903078	0.225802130769717	0.939904000492011	2	44	positive regulation of protein localization to plasma membrane	BP	13569	247
GO:0021800	0.226032258851023	0.975222314076224	1	9	cerebral cortex tangential migration	BP	13569	247
GO:0007263	0.226087258660545	0.974189348509285	1	14	nitric oxide mediated signal transduction	BP	13569	247
GO:0007569	0.226144564960449	0.917964826819259	3	83	cell aging	BP	13569	247
GO:0035924	0.226145761919472	0.940136961234328	2	36	cellular response to vascular endothelial growth factor stimulus	BP	13569	247
GO:0001516	0.226157051989897	0.973766214905953	1	18	prostaglandin biosynthetic process	BP	13569	247
GO:0046457	0.226157051989897	0.973766214905953	1	18	prostanoid biosynthetic process	BP	13569	247
GO:0044236	0.226476477186209	0.91770542223086	3	88	multicellular organism metabolic process	BP	13569	247
GO:0070486	0.226722197429622	0.974344236135603	1	12	leukocyte aggregation	BP	13569	247
GO:2000392	0.226753616047436	0.974532575291286	1	11	regulation of lamellipodium morphogenesis	BP	13569	247
GO:0070365	0.226756884851359	0.974170521499126	1	13	hepatocyte differentiation	BP	13569	247
GO:0060456	0.226873699979744	0.973591759987088	1	18	positive regulation of digestive system process	BP	13569	247
GO:2000378	0.227000892152568	0.939038122748729	2	55	negative regulation of reactive oxygen species metabolic process	BP	13569	247
GO:1902669	0.227242817705596	0.974942785448023	1	9	positive regulation of axon guidance	BP	13569	247
GO:0044068	0.227323295778062	0.973769313454632	1	15	modulation by symbiont of host cellular process	BP	13569	247
GO:1901655	0.227323830885462	0.902418602665001	4	122	cellular response to ketone	BP	13569	247
GO:0030316	0.227469638693678	0.917328260365318	3	79	osteoclast differentiation	BP	13569	247
GO:0051194	0.227490403025679	0.973852361620446	1	14	positive regulation of cofactor metabolic process	BP	13569	247
GO:0051197	0.227490403025679	0.973852361620446	1	14	positive regulation of coenzyme metabolic process	BP	13569	247
GO:0051954	0.227591160751453	0.939085497735756	2	45	positive regulation of amine transport	BP	13569	247
GO:0042509	0.227770482191945	0.938752131881458	2	53	regulation of tyrosine phosphorylation of STAT protein	BP	13569	247
GO:0051930	0.227807573013142	0.938953994702152	2	46	regulation of sensory perception of pain	BP	13569	247
GO:0051931	0.227807573013142	0.938953994702152	2	46	regulation of sensory perception	BP	13569	247
GO:0021545	0.22807079567113	0.939041259767109	2	41	cranial nerve development	BP	13569	247
GO:0006577	0.22812803170539	0.973698431299754	1	14	amino-acid betaine metabolic process	BP	13569	247
GO:0060998	0.228196219744998	0.917087389342361	3	72	regulation of dendritic spine development	BP	13569	247
GO:0042474	0.228222158132256	0.973346900070168	1	17	middle ear morphogenesis	BP	13569	247
GO:0032769	0.228253711094384	0.97381160571165	1	13	negative regulation of monooxygenase activity	BP	13569	247
GO:0009268	0.228400141612154	0.93869421455104	2	46	response to pH	BP	13569	247
GO:0006487	0.228586600925679	0.938420780769469	2	52	protein N-linked glycosylation	BP	13569	247
GO:0010605	0.228618026239547	0.820525787908393	42	1886	negative regulation of macromolecule metabolic process	BP	13569	247
GO:0007628	0.228814502702299	0.938864206439044	2	38	adult walking behavior	BP	13569	247
GO:0010243	0.228821054682761	0.832755293267082	24	1035	response to organonitrogen compound	BP	13569	247
GO:0060544	0.229122806253755	0.973457290053173	1	14	regulation of necroptotic process	BP	13569	247
GO:0021554	0.229384112653195	0.973538746893188	1	13	optic nerve development	BP	13569	247
GO:0006900	0.229453992229985	0.938307134817798	2	44	vesicle budding from membrane	BP	13569	247
GO:0010421	0.229593605832986	0.973342742525643	1	14	hydrogen peroxide-mediated programmed cell death	BP	13569	247
GO:0097468	0.229593605832986	0.973342742525643	1	14	programmed cell death in response to reactive oxygen species	BP	13569	247
GO:0033539	0.229971496445721	0.973014067890634	1	16	fatty acid beta-oxidation using acyl-CoA dehydrogenase	BP	13569	247
GO:0043270	0.230402809023496	0.873969121795975	7	255	positive regulation of ion transport	BP	13569	247
GO:0018904	0.230758522839382	0.972722032084462	1	17	ether metabolic process	BP	13569	247
GO:0051347	0.230774159590982	0.849611883595584	13	495	positive regulation of transferase activity	BP	13569	247
GO:0007585	0.230893966233092	0.937672546179517	2	44	respiratory gaseous exchange	BP	13569	247
GO:0035357	0.230928113378403	0.973016575906475	1	14	peroxisome proliferator activated receptor signaling pathway	BP	13569	247
GO:0045761	0.231363950596307	0.93731730696059	2	48	regulation of adenylate cyclase activity	BP	13569	247
GO:0071679	0.231728466048157	0.97334522697518	1	11	commissural neuron axon guidance	BP	13569	247
GO:0043067	0.23173456003107	0.826463814083235	28	1269	regulation of programmed cell death	BP	13569	247
GO:0010998	0.232370453757098	0.972984189206264	1	12	regulation of translational initiation by eIF2 alpha phosphorylation	BP	13569	247
GO:0030836	0.232653853991521	0.973121072042017	1	11	positive regulation of actin filament depolymerization	BP	13569	247
GO:1905153	0.23303835728468	0.972646013475481	1	13	regulation of membrane invagination	BP	13569	247
GO:0046637	0.233370839889606	0.936425101710516	2	48	regulation of alpha-beta T cell differentiation	BP	13569	247
GO:0002363	0.233379844856334	0.972411653168768	1	14	alpha-beta T cell lineage commitment	BP	13569	247
GO:0021514	0.233489013404019	0.972534786966043	1	13	ventral spinal cord interneuron differentiation	BP	13569	247
GO:0044092	0.233650824826062	0.835163614280735	19	841	negative regulation of molecular function	BP	13569	247
GO:0001840	0.233866386720566	0.972825794117205	1	11	neural plate development	BP	13569	247
GO:0010269	0.234063402282312	0.97180634151426	1	18	response to selenium ion	BP	13569	247
GO:0001542	0.234170520150407	0.972751451639705	1	11	ovulation from ovarian follicle	BP	13569	247
GO:0021781	0.234383198670693	0.97231335598932	1	13	glial cell fate commitment	BP	13569	247
GO:0043124	0.234627643018003	0.935973977172547	2	45	negative regulation of I-kappaB kinase/NF-kappaB signaling	BP	13569	247
GO:0001759	0.234908644735972	0.97168239270346	1	17	organ induction	BP	13569	247
GO:0050732	0.235046905135903	0.935675823858748	2	48	negative regulation of peptidyl-tyrosine phosphorylation	BP	13569	247
GO:0034138	0.235137428084324	0.971841514609296	1	15	toll-like receptor 3 signaling pathway	BP	13569	247
GO:0099024	0.235222815601523	0.935669185638444	2	46	plasma membrane invagination	BP	13569	247
GO:0032414	0.235306711149161	0.913107231062414	3	78	positive regulation of ion transmembrane transporter activity	BP	13569	247
GO:0071340	0.235797751634958	0.971961060057519	1	13	skeletal muscle acetylcholine-gated channel clustering	BP	13569	247
GO:0010464	0.235814313019185	0.935616701312416	2	41	regulation of mesenchymal cell proliferation	BP	13569	247
GO:0010830	0.235825151835362	0.935362090686349	2	47	regulation of myotube differentiation	BP	13569	247
GO:0016485	0.235964748043423	0.88579623928402	5	175	protein processing	BP	13569	247
GO:0072329	0.236127730860373	0.912398107983934	3	93	monocarboxylic acid catabolic process	BP	13569	247
GO:0030534	0.23639258746884	0.885728849377926	5	148	adult behavior	BP	13569	247
GO:0086013	0.2365714517572	0.971767328779065	1	13	membrane repolarization during cardiac muscle cell action potential	BP	13569	247
GO:1901617	0.236729431214887	0.885312582085377	5	173	organic hydroxy compound biosynthetic process	BP	13569	247
GO:0046541	0.236814173609093	0.97155184622395	1	14	saliva secretion	BP	13569	247
GO:2000188	0.23743247485476	0.971732318872318	1	12	regulation of cholesterol homeostasis	BP	13569	247
GO:0060547	0.237517175911972	0.971121734620322	1	16	negative regulation of necrotic cell death	BP	13569	247
GO:0009966	0.237606439067335	0.809895398928339	49	2256	regulation of signal transduction	BP	13569	247
GO:0003012	0.237710613676899	0.858128068194613	9	336	muscle system process	BP	13569	247
GO:0016055	0.237962137758675	0.858035247930818	9	306	Wnt signaling pathway	BP	13569	247
GO:1901739	0.237996593426123	0.971117285075895	1	15	regulation of myoblast fusion	BP	13569	247
GO:0021684	0.238121445198837	0.972035031217907	1	10	cerebellar granular layer formation	BP	13569	247
GO:0021707	0.238121445198837	0.972035031217907	1	10	cerebellar granule cell differentiation	BP	13569	247
GO:0046426	0.238140426821719	0.934356497791007	2	46	negative regulation of JAK-STAT cascade	BP	13569	247
GO:1904893	0.238140426821719	0.934356497791007	2	46	negative regulation of STAT cascade	BP	13569	247
GO:1900424	0.238497478961485	0.970989365007499	1	15	regulation of defense response to bacterium	BP	13569	247
GO:0030514	0.23854854149785	0.934438167058944	2	40	negative regulation of BMP signaling pathway	BP	13569	247
GO:0006448	0.238687804061949	0.970940676454384	1	15	regulation of translational elongation	BP	13569	247
GO:0042416	0.238854269452996	0.970779030593665	1	16	dopamine biosynthetic process	BP	13569	247
GO:0048671	0.238890767473906	0.971583223762775	1	11	negative regulation of collateral sprouting	BP	13569	247
GO:2000010	0.239047599770262	0.970984870261069	1	14	positive regulation of protein localization to cell surface	BP	13569	247
GO:0035278	0.239307889107712	0.971740839464523	1	10	miRNA mediated inhibition of translation	BP	13569	247
GO:0040033	0.239307889107712	0.971740839464523	1	10	negative regulation of translation, ncRNA-mediated	BP	13569	247
GO:0045974	0.239307889107712	0.971740839464523	1	10	regulation of translation, ncRNA-mediated	BP	13569	247
GO:0051784	0.239440387230754	0.933625731230466	2	50	negative regulation of nuclear division	BP	13569	247
GO:0060736	0.240726958945518	0.970714181685454	1	13	prostate gland growth	BP	13569	247
GO:0051248	0.241315819455727	0.827384410552223	20	867	negative regulation of protein metabolic process	BP	13569	247
GO:0036295	0.241394654537091	0.970121761099794	1	16	cellular response to increased oxygen levels	BP	13569	247
GO:0036465	0.242144648654791	0.932425664762646	2	49	synaptic vesicle recycling	BP	13569	247
[truncated: 19,545 more rows]
