# Supplementary material for: RNA-sequencing of AVPV and ARH reveals vastly different temporal and transcriptomic responses to estradiol in the female rat hypothalamus
Source: PLoS One. 2021 Aug 18;16(8):e0256148. doi: 10.1371/journal.pone.0256148 (PMC8372949; doi:10.1371/journal.pone.0256148)
Supplement: S20 Table — (CSV) [file pone.0256148.s020.csv]

category	over_represented_pvalue	under_represented_pvalue	numDEInCat	numInCat	term	ontology	numBackground	num.modGenes	geneName	geneID
GO:0034103	2.51407735778149e-06	0.999999519270539	16	63	regulation of tissue remodeling	BP	13569	853	Abr,B4galt1,Lepr,Itgb3,Lrp6,Vdr,Nf1,Gpnmb,Sfrp1,Plekhm1,Csf1r,Ubash3b,Lrp5,Cdkn2a,Suco,Siglec15	287537,24390,24536,29302,312781,24873,24592,113955,84402,303584,307403,315579,293649,25163,360863,498888
GO:0001952	3.13407476772429e-05	0.999991678102912	18	83	regulation of cell-matrix adhesion	BP	13569	853	Tsc1,LOC100909750,Ddr1,Slk,Itgb3,Cdh13,Epb41l5,Nf1,Macf1,Rasa1,Thbs1,Onecut1,Pik3r1,Emp2,Plau,Iqgap1,Gpm6b,Cdkn2a	60445,311860,25678,54308,29302,192248,304733,24592,362587,25676,445442,25231,25513,360468,25619,361598,192179,25163
GO:0043408	4.52146669669112e-05	0.999975726413515	65	601	regulation of MAPK cascade	BP	13569	853	Spred2,Psen1,Mapk8ip3,Prkce,LOC100909750,Lepr,Taok1,Ryk,Itgb3,Madd,Epha2,Adora1,Map3k13,Dusp8,Foxo1,Pde8a,Map3k11,Apc,Edn3,Fgd4,Nrg1,Kit,Peli2,Sorbs3,Kl,Ngfr,Styx,Gdf1,Smad4,Wnk2,Nf1,Gpnmb,Erbb2,Pdgfb,Sstr4,Dnajc27,Sfrp1,Thbs1,Fzd10,Hipk2,Tnfrsf19,Rap1b,Igf1,Timp3,C5ar2,Cd44,Ccr1,Eif3a,L1cam,Cd84,Csf1r,Shc1,Tnip1,Lpar2,Cysltr2,P2ry1,Gdf11,Iqgap1,Tlr2,Cd4,Xbp1,Inpp5k,Gas6,Dab2ip,Tlr4	305539,29192,302983,29340,311860,24536,286993,140585,29302,94193,366492,29290,303823,361679,84482,308776,309168,24205,366270,246174,112400,64030,305835,282843,83504,24596,100912536,306351,50554,306811,24592,113955,24337,24628,25555,298859,84402,445442,363913,362342,290300,171337,24482,25358,445269,25406,57301,292148,50687,501872,307403,85385,363599,498609,170926,25265,29454,361598,310553,24932,28…
GO:0006464	0.00019047629183305	0.999861391917089	232	2861	cellular protein modification process	BP	13569	853	Taf1,Tsc1,Kat6a,Zdhhc17,Spred2,Psen1,Mapk8ip3,Prdm2,Prkce,Ppp2r2c,Jade2,Usp25,Cdc42bpa,Ppp1r9a,Prkaa2,Ercc3,Usp48,Elp1,Rb1,Mob1b,Amer1,LOC100909750,Zdhhc5,B4galt1,Lepr,St8sia2,Chst4,Zdhhc7,Ddr1,Med1,Taok1,Uggt1,Top1,Kat14,Magi2,Nmt2,Ryk,Flrt2,Slk,Itgb3,Ppm1k,Prex1,Fzd1,Ptpra,Lrp6,Usp10,Zdhhc15,Trim25,Rnf19b,Cdc23,Madd,Ptprn2,Phkb,Abi2,Prag1,Stk35,Epop,Dnmt3b,Epha2,Prmt7,Adora1,Lrrc4b,Map3k13,Peli…	317256,60445,306571,366889,305539,29192,302983,313678,29340,117256,303113,304150,114116,84685,78975,291703,362636,140934,24708,360920,501584,311860,362156,24390,24536,117523,307838,170906,25678,497991,286993,171129,64550,362224,113970,291318,140585,299236,54308,29302,312381,311647,58868,25167,312781,307905,317235,494338,313806,291689,94193,29714,361377,286928,306506,311419,691153,444985,366492,36…
GO:0036211	0.00019047629183305	0.999861391917089	232	2861	protein modification process	BP	13569	853	Taf1,Tsc1,Kat6a,Zdhhc17,Spred2,Psen1,Mapk8ip3,Prdm2,Prkce,Ppp2r2c,Jade2,Usp25,Cdc42bpa,Ppp1r9a,Prkaa2,Ercc3,Usp48,Elp1,Rb1,Mob1b,Amer1,LOC100909750,Zdhhc5,B4galt1,Lepr,St8sia2,Chst4,Zdhhc7,Ddr1,Med1,Taok1,Uggt1,Top1,Kat14,Magi2,Nmt2,Ryk,Flrt2,Slk,Itgb3,Ppm1k,Prex1,Fzd1,Ptpra,Lrp6,Usp10,Zdhhc15,Trim25,Rnf19b,Cdc23,Madd,Ptprn2,Phkb,Abi2,Prag1,Stk35,Epop,Dnmt3b,Epha2,Prmt7,Adora1,Lrrc4b,Map3k13,Peli…	317256,60445,306571,366889,305539,29192,302983,313678,29340,117256,303113,304150,114116,84685,78975,291703,362636,140934,24708,360920,501584,311860,362156,24390,24536,117523,307838,170906,25678,497991,286993,171129,64550,362224,113970,291318,140585,299236,54308,29302,312381,311647,58868,25167,312781,307905,317235,494338,313806,291689,94193,29714,361377,286928,306506,311419,691153,444985,366492,36…
GO:0070372	0.000214250026643447	0.999907741483142	30	241	regulation of ERK1 and ERK2 cascade	BP	13569	853	LOC100909750,Itgb3,Epha2,Pde8a,Styx,Smad4,Wnk2,Gpnmb,Erbb2,Pdgfb,Dnajc27,Rap1b,Igf1,Timp3,C5ar2,Cd44,Ccr1,Eif3a,L1cam,Csf1r,Shc1,Tnip1,Cysltr2,P2ry1,Tlr2,Cd4,Xbp1,Gas6,Dab2ip,Tlr4	311860,29302,366492,308776,100912536,50554,306811,113955,24337,24628,298859,171337,24482,25358,445269,25406,57301,292148,50687,307403,85385,363599,170926,25265,310553,24932,289754,58935,192126,29260
GO:0010810	0.000228057768215793	0.999911006893133	25	158	regulation of cell-substrate adhesion	BP	13569	853	Tsc1,Prkce,LOC100909750,Ddr1,Slk,Itgb3,Prex1,Cdh13,Fzd7,Epb41l5,Bcar1,Nf1,Macf1,Rasa1,Thbs1,Onecut1,Pik3r1,Emp2,L1cam,Plau,Iqgap1,Gpm6b,Dnm2,St6gal1,Cdkn2a	60445,29340,311860,25678,54308,29302,311647,192248,100360552,304733,25414,24592,362587,25676,445442,25231,25513,360468,50687,25619,361598,192179,25751,25197,25163
GO:0023014	0.000255500317300989	0.999849349334533	70	692	signal transduction by protein phosphorylation	BP	13569	853	Spred2,Psen1,Mapk8ip3,Prkce,LOC100909750,Lepr,Med1,Taok1,Ryk,Slk,Itgb3,Madd,Epha2,Adora1,Map3k13,Dusp8,Foxo1,Pde8a,Map3k11,Apc,Edn3,Fgd4,Nrg1,Kit,Peli2,Sorbs3,Kcnh8,Kl,Ngfr,Styx,Gdf1,Smad4,Wnk2,Acvr2b,Nf1,Gpnmb,Erbb2,Pdgfb,Sstr4,Dnajc27,Sfrp1,Thbs1,Fzd10,Hipk2,Acvr1,Tnfrsf19,Rap1b,Igf1,Timp3,C5ar2,Cd44,Ccr1,Eif3a,L1cam,Cd84,Csf1r,Shc1,Tnip1,Lpar2,Cysltr2,P2ry1,Gdf11,Iqgap1,Tlr2,Cd4,Xbp1,Inpp5k,Ga…	305539,29192,302983,29340,311860,24536,497991,286993,140585,54308,29302,94193,366492,29290,303823,361679,84482,308776,309168,24205,366270,246174,112400,64030,305835,282843,246325,83504,24596,100912536,306351,50554,306811,25366,24592,113955,24337,24628,25555,298859,84402,445442,363913,362342,79558,290300,171337,24482,25358,445269,25406,57301,292148,50687,501872,307403,85385,363599,498609,170926,25…
GO:0007584	0.000262608285036796	0.99988219060371	32	255	response to nutrient	BP	13569	853	Adipor2,Lepr,Med1,Fzd1,Lrp6,Trim25,Arsb,Dnmt3b,Phex,Kl,Aacs,Ppard,Vdr,Gclm,Eef2,Sfrp1,Adamts1,Pik3r1,Igf1,Timp3,Cd44,Acsl6,Cckar,Acsl1,Abca1,Cd4,Xbp1,Oxct1,Dnmt1,Gas6,Rps6kb1,Tshb	312670,24536,497991,58868,312781,494338,25227,444985,25512,83504,65984,25682,24873,29739,29565,84402,79252,25513,24482,25358,25406,117243,24889,25288,313210,24932,289754,690163,84350,58935,83840,25653
GO:0060596	0.000271805785037515	1	3	3	mammary placode formation	BP	13569	853	Lrp6,Tbx3,Tbx2	312781,353305,303398
GO:2000027	0.000277005338628848	0.999892151488296	24	167	regulation of organ morphogenesis	BP	13569	853	LOC100909750,B4galt1,Med1,Ryk,Fzd1,Lrp6,Sox8,Sulf2,Apc,Tbx2,Ngfr,Smad4,Vdr,Stox1,Numb,Sfrp1,Ptk7,Acvr1,Sall1,Plau,Lgr4,Xbp1,Cdkn2a,Bcor	311860,24390,497991,140585,58868,312781,302993,311642,24205,303398,24596,50554,24873,294388,29419,84402,301242,79558,307740,25619,286994,289754,25163,317346
GO:0048771	0.000288858872285121	0.999887276929821	24	165	tissue remodeling	BP	13569	853	Abr,B4galt1,Lepr,Itgb3,Lrp6,Epha2,Itga4,Vdr,Acvr2b,Nf1,Gpnmb,Erbb2,Sfrp1,Bsx,Plekhm1,Igf1,Csf1r,Ubash3b,Lgr4,Lrp5,Cdkn2a,Suco,Siglec15,Gas6	287537,24390,24536,29302,312781,366492,311144,24873,25366,24592,113955,24337,84402,500982,303584,24482,307403,315579,286994,293649,25163,360863,498888,58935
GO:0046850	0.000293160956854878	0.99993693613014	11	46	regulation of bone remodeling	BP	13569	853	Lepr,Itgb3,Lrp6,Nf1,Sfrp1,Plekhm1,Csf1r,Ubash3b,Lrp5,Suco,Siglec15	24536,29302,312781,24592,84402,303584,307403,315579,293649,360863,498888
GO:0070371	0.000328893950931141	0.999852272655435	31	257	ERK1 and ERK2 cascade	BP	13569	853	LOC100909750,Med1,Itgb3,Epha2,Pde8a,Styx,Smad4,Wnk2,Gpnmb,Erbb2,Pdgfb,Dnajc27,Rap1b,Igf1,Timp3,C5ar2,Cd44,Ccr1,Eif3a,L1cam,Csf1r,Shc1,Tnip1,Cysltr2,P2ry1,Tlr2,Cd4,Xbp1,Gas6,Dab2ip,Tlr4	311860,497991,29302,366492,308776,100912536,50554,306811,113955,24337,24628,298859,171337,24482,25358,445269,25406,57301,292148,50687,307403,85385,363599,170926,25265,310553,24932,289754,58935,192126,29260
GO:0060057	0.000353913653236519	0.999995882823414	3	4	apoptotic process involved in mammary gland involution	BP	13569	853	B4galt1,Vdr,Cdkn2a	24390,24873,25163
GO:0060058	0.000353913653236519	0.999995882823414	3	4	positive regulation of apoptotic process involved in mammary gland involution	BP	13569	853	B4galt1,Vdr,Cdkn2a	24390,24873,25163
GO:1902339	0.000353913653236519	0.999995882823414	3	4	positive regulation of apoptotic process involved in morphogenesis	BP	13569	853	B4galt1,Vdr,Cdkn2a	24390,24873,25163
GO:1903519	0.000353913653236519	0.999995882823414	3	4	regulation of mammary gland involution	BP	13569	853	B4galt1,Vdr,Cdkn2a	24390,24873,25163
GO:1903521	0.000353913653236519	0.999995882823414	3	4	positive regulation of mammary gland involution	BP	13569	853	B4galt1,Vdr,Cdkn2a	24390,24873,25163
GO:1904747	0.000353913653236519	0.999995882823414	3	4	positive regulation of apoptotic process involved in development	BP	13569	853	B4galt1,Vdr,Cdkn2a	24390,24873,25163
GO:0031589	0.000356297735265524	0.999831671537504	35	256	cell-substrate adhesion	BP	13569	853	Tsc1,Prkce,LOC100909750,Itgb8,Fndc3b,Ddr1,Slk,Itgb3,Prex1,Cdh13,Itga4,Fzd7,Sorbs3,Epb41l5,Bcar1,Ppard,Sned1,Nf1,Macf1,Rasa1,Thbs1,Prkx,Onecut1,Pik3r1,Emp2,Mkln1,L1cam,Itgb2,Plau,Iqgap1,Gpm6b,Dnm2,St6gal1,Cdkn2a,Gas6	60445,29340,311860,362800,294925,25678,54308,29302,311647,192248,311144,100360552,282843,304733,25414,25682,316638,24592,362587,25676,445442,501563,25231,25513,360468,83536,50687,309684,25619,361598,192179,25751,25197,25163,58935
GO:0043410	0.000398381784494886	0.999787522004396	47	427	positive regulation of MAPK cascade	BP	13569	853	Psen1,Mapk8ip3,Prkce,LOC100909750,Lepr,Taok1,Ryk,Itgb3,Madd,Adora1,Map3k13,Pde8a,Map3k11,Edn3,Fgd4,Nrg1,Kit,Peli2,Sorbs3,Kl,Ngfr,Gpnmb,Erbb2,Pdgfb,Sstr4,Dnajc27,Thbs1,Fzd10,Hipk2,Tnfrsf19,Rap1b,Igf1,C5ar2,Cd44,Ccr1,Cd84,Csf1r,Shc1,Lpar2,Cysltr2,P2ry1,Iqgap1,Tlr2,Cd4,Gas6,Dab2ip,Tlr4	29192,302983,29340,311860,24536,286993,140585,29302,94193,29290,303823,308776,309168,366270,246174,112400,64030,305835,282843,83504,24596,113955,24337,24628,25555,298859,445442,363913,362342,290300,171337,24482,445269,25406,57301,501872,307403,85385,498609,170926,25265,361598,310553,24932,58935,192126,29260
GO:0060443	0.000403443923161871	0.999901048933337	12	57	mammary gland morphogenesis	BP	13569	853	B4galt1,Ddr1,Med1,Lrp6,Epha2,Tbx3,Tbx2,Vdr,Erbb2,Bsx,Lrp5,Cdkn2a	24390,25678,497991,312781,366492,353305,303398,24873,24337,500982,293649,25163
GO:0000165	0.000413951419747624	0.99975508206736	66	660	MAPK cascade	BP	13569	853	Spred2,Psen1,Mapk8ip3,Prkce,LOC100909750,Lepr,Med1,Taok1,Ryk,Itgb3,Madd,Epha2,Adora1,Map3k13,Dusp8,Foxo1,Pde8a,Map3k11,Apc,Edn3,Fgd4,Nrg1,Kit,Peli2,Sorbs3,Kl,Ngfr,Styx,Gdf1,Smad4,Wnk2,Nf1,Gpnmb,Erbb2,Pdgfb,Sstr4,Dnajc27,Sfrp1,Thbs1,Fzd10,Hipk2,Tnfrsf19,Rap1b,Igf1,Timp3,C5ar2,Cd44,Ccr1,Eif3a,L1cam,Cd84,Csf1r,Shc1,Tnip1,Lpar2,Cysltr2,P2ry1,Gdf11,Iqgap1,Tlr2,Cd4,Xbp1,Inpp5k,Gas6,Dab2ip,Tlr4	305539,29192,302983,29340,311860,24536,497991,286993,140585,29302,94193,366492,29290,303823,361679,84482,308776,309168,24205,366270,246174,112400,64030,305835,282843,83504,24596,100912536,306351,50554,306811,24592,113955,24337,24628,25555,298859,84402,445442,363913,362342,290300,171337,24482,25358,445269,25406,57301,292148,50687,501872,307403,85385,363599,498609,170926,25265,29454,361598,310553,2…
GO:0007186	0.000428463345271755	0.999753344950983	59	631	G-protein coupled receptor signaling pathway	BP	13569	853	Adipor2,Lepr,Gpr101,Arhgef12,Hrh2,Itgb3,Prex1,Fzd1,Ptgfr,Adora1,Fzd7,Gpr146,Cul5,Gpr157,Npr3,Plcl1,Bcar1,Aplnr,Gpr61,Entpd1,Sstr5,Mc5r,Ntsr1,Calcrl,Gna13,Sstr4,Sfrp1,Prokr1,Spns2,S1pr3,Kcnk2,C5ar2,Gpr156,Ccr1,Hcar1,Plcb3,Agtrap,P2ry12,Cckar,C3ar1,Lpar2,RGD1560028,Cysltr2,P2ry1,Homer2,Rs1,Grm8,Lgr4,Gpr45,Gpr31,Abca1,Senp7,Gpr153,Gpr27,Inpp5k,Prex2,Htt,Tshb,Pth2r	312670,24536,317608,367072,25461,29302,311647,58868,25652,29290,100360552,498153,64624,313725,25339,84587,25414,83518,310780,64519,25354,25726,366274,25029,303634,25555,84402,192648,100270678,306792,170899,445269,260430,57301,689936,29322,298646,64803,24889,84007,498609,500157,170926,25265,29547,100125595,60590,286994,301372,292310,313210,288167,619550,65275,287533,312912,29424,25653,81753
GO:1902043	0.000459612553961377	0.999951929437624	6	17	positive regulation of extrinsic apoptotic signaling pathway via death domain receptors	BP	13569	853	Fadd,Nf1,Sfrp1,Thbs1,Timp3,Trps1	266610,24592,84402,445442,25358,299897
GO:2000345	0.000471652341931417	0.999965000382832	5	12	regulation of hepatocyte proliferation	BP	13569	853	Med1,Sulf2,Plau,Xbp1,Cdkn2a	497991,311642,25619,289754,25163
GO:0007160	0.000581455320593935	0.999762245005342	24	154	cell-matrix adhesion	BP	13569	853	Tsc1,LOC100909750,Itgb8,Ddr1,Slk,Itgb3,Cdh13,Itga4,Epb41l5,Sned1,Nf1,Macf1,Rasa1,Thbs1,Onecut1,Pik3r1,Emp2,Mkln1,L1cam,Itgb2,Plau,Iqgap1,Gpm6b,Cdkn2a	60445,311860,362800,25678,54308,29302,192248,311144,304733,316638,24592,362587,25676,445442,25231,25513,360468,83536,50687,309684,25619,361598,192179,25163
GO:0031399	0.000780018298502682	0.999461217361636	122	1409	regulation of protein modification process	BP	13569	853	Taf1,Tsc1,Spred2,Psen1,Mapk8ip3,Prkce,Ppp1r9a,Elp1,Rb1,Mob1b,Amer1,LOC100909750,Lepr,Taok1,Magi2,Ryk,Flrt2,Slk,Itgb3,Prex1,Fzd1,Lrp6,Madd,Dnmt3b,Epha2,Adora1,Lrrc4b,Map3k13,Peli1,Dusp8,Aplp2,Mtf2,Foxo1,Pde8a,Map3k11,Lrrc4,Apc,Edn3,Kdm4c,Fgd4,Rnf139,Arfgef1,Ccny,Nrg1,Kit,Peli2,Sorbs3,Kl,Ngfr,Styx,Plcl1,Slc39a10,Gdf1,Smad4,Wnk2,Aplnr,Stox1,Setd5,Acvr2b,Nf1,Gpnmb,Erbb2,Eif2ak3,Rcan1,Rtf1,Pdgfb,Sstr4…	317256,60445,305539,29192,302983,29340,84685,140934,24708,360920,501584,311860,24536,286993,113970,140585,299236,54308,29302,311647,58868,312781,94193,444985,366492,29290,308571,303823,305549,361679,64312,360905,84482,308776,309168,641521,24205,366270,298144,246174,315000,312915,361261,112400,64030,305835,282843,83504,24596,100912536,84587,363229,306351,50554,306811,83518,294388,297514,25366,2459…
GO:0060056	0.000939892818805102	0.999913344738179	5	14	mammary gland involution	BP	13569	853	B4galt1,Vdr,Erbb2,Bsx,Cdkn2a	24390,24873,24337,500982,25163
GO:0043412	0.00117999682441786	0.999103404909485	235	3012	macromolecule modification	BP	13569	853	Taf1,Tsc1,Kat6a,Zdhhc17,Spred2,Psen1,Mapk8ip3,Prdm2,Prkce,Ppp2r2c,Jade2,Usp25,Cdc42bpa,Ppp1r9a,Prkaa2,Ercc3,Usp48,Elp1,Rb1,Mob1b,Amer1,LOC100909750,Zdhhc5,B4galt1,Lepr,St8sia2,Chst4,Zdhhc7,Ddr1,Med1,Taok1,Uggt1,Top1,Kat14,Magi2,Nmt2,Ryk,Flrt2,Slk,Itgb3,Ppm1k,Prex1,Fzd1,Ptpra,Lrp6,Usp10,Zdhhc15,Trim25,Rnf19b,Cdc23,Madd,Ptprn2,Phkb,Abi2,Prag1,Stk35,Epop,Dnmt3b,Epha2,Mbd1,Prmt7,Adora1,Lrrc4b,Map3k13…	317256,60445,306571,366889,305539,29192,302983,313678,29340,117256,303113,304150,114116,84685,78975,291703,362636,140934,24708,360920,501584,311860,362156,24390,24536,117523,307838,170906,25678,497991,286993,171129,64550,362224,113970,291318,140585,299236,54308,29302,312381,311647,58868,25167,312781,307905,317235,494338,313806,291689,94193,29714,361377,286928,306506,311419,691153,444985,366492,29…
GO:0000209	0.00123909226913825	0.999493800610108	21	152	protein polyubiquitination	BP	13569	853	Taf1,Jade2,Rnf19b,Cdc23,Peli1,Klhl42,Cul5,Rnf139,Rnf165,Peli2,Arih1,Anapc1,Arih2,Rnf216,Ube4a,Rnf26,Znrf2,Rnf145,Wwp2,Cdkn2a,Rnf114	317256,303113,313806,291689,305549,500367,64624,315000,307251,305835,300756,311412,316005,304294,315608,300659,362367,287212,291999,25163,362277
GO:1902531	0.00126417111856846	0.999120864795523	116	1340	regulation of intracellular signal transduction	BP	13569	853	Tsc1,Zdhhc17,Spred2,Psen1,Mapk8ip3,Prkce,Abr,Cdc42bpa,Prkaa2,LOC100909750,Lepr,Fadd,Taok1,Magi2,Arhgef12,Ryk,Flrt2,Itgb3,Tmbim6,Prex1,Cdh13,Usp10,Trim25,Sphkap,Madd,Plagl2,RGD1565498,Epha2,Adora1,Lrrc4b,Map3k13,Peli1,Dusp8,Arhgef18,Foxo1,Pde8a,Map3k11,Lrrc4,Apc,Edn3,Fgd4,Arfgef1,Nrg1,Sox11,Kit,Peli2,Sorbs3,Kl,Ngfr,Styx,Gdf1,Ppard,Smad4,Wnk2,Aplnr,Stox1,Nf1,Ticam2,Stra6,Gpnmb,Erbb2,Eif2ak3,Rcan1,P…	60445,366889,305539,29192,302983,29340,287537,114116,78975,311860,24536,266610,286993,113970,367072,140585,299236,29302,24822,311647,192248,307905,494338,316561,94193,296281,500843,366492,29290,308571,303823,305549,361679,304193,84482,308776,309168,641521,24205,366270,246174,312915,112400,84046,64030,305835,282843,83504,24596,100912536,306351,25682,50554,306811,83518,294388,24592,364867,363071,11…
GO:0019220	0.00129423465863746	0.999092834238609	121	1426	regulation of phosphate metabolic process	BP	13569	853	Tsc1,Spred2,Psen1,Mapk8ip3,Prkce,Ppp1r9a,Prkaa2,Elp1,Rb1,Mob1b,LOC100909750,Lepr,Taok1,Magi2,Ryk,Flrt2,Slk,Itgb3,Prex1,Fzd1,Lrp6,Tmem132d,Pfkfb2,Madd,Epha2,Adora1,Lrrc4b,Map3k13,Dusp8,Aplp2,Foxo1,Pde8a,Fzd7,Map3k11,Lrrc4,Apc,Edn3,Fgd4,Ccny,Nrg1,Kit,Peli2,Sorbs3,Kl,Ngfr,Styx,Npr3,Plcl1,Slc39a10,Gdf1,Midn,Smad4,Wnk2,Aplnr,Stox1,Entpd1,Acvr2b,Nf1,Gpnmb,Erbb2,Mc5r,Eif2ak3,Ntsr1,Rcan1,Calcrl,Pdgfb,Sst…	60445,305539,29192,302983,29340,84685,78975,140934,24708,360920,311860,24536,286993,113970,140585,299236,54308,29302,311647,58868,312781,288750,24640,94193,366492,29290,308571,303823,361679,64312,84482,308776,100360552,309168,641521,24205,366270,246174,361261,112400,64030,305835,282843,83504,24596,100912536,25339,84587,363229,306351,314623,50554,306811,83518,294388,64519,25366,24592,113955,24337,…
GO:0035986	0.00135233817428208	1	2	2	senescence-associated heterochromatin focus assembly	BP	13569	853	Hmga1,Cdkn2a	117062,25163
GO:0007155	0.00138396029562365	0.999075033473446	92	949	cell adhesion	BP	13569	853	Tsc1,Psen1,Prkce,Lmln,Negr1,LOC100909750,Zeb1,B4galt1,Itgb8,Fadd,Fndc3b,Chst4,Ddr1,Pcdh19,Pcdhb2,Flrt2,Slk,Itgb3,Prex1,Lrp6,Cdh13,Zfp35,Cdh8,Nr4a3,Epha2,Peli1,Itga4,Fzd7,Apc,Nrg1,Kit,Sorbs3,Megf10,Cdh5,Myh10,Epb41l5,Bcar1,Parvg,Actb,Ppard,Sned1,Adamts18,Nf1,LOC108348081,Gpnmb,Mad1l1,Erbb2,Macf1,Pcdhb4,Cdh11,Rasa1,Thbs1,Acan,Prkx,Selplg,Acvr1,Ptprs,Onecut1,Pik3r1,Igf1,Amigo1,Emp2,Cntnap1,Mkln1,Cdh…	60445,29192,29340,363795,59318,311860,25705,24390,362800,266610,294925,307838,25678,317183,498843,299236,54308,29302,311647,312781,192248,307547,84408,58853,366492,305549,311144,100360552,24205,112400,64030,282843,291445,307618,79433,304733,25414,689069,81822,25682,316638,361412,24592,171485,113955,680006,24337,362587,291655,84407,25676,445442,58968,501563,363930,79558,25529,25231,25513,24482,295…
GO:0072574	0.00138504538094559	0.999816742520552	6	18	hepatocyte proliferation	BP	13569	853	Med1,Sulf2,Plau,Mki67,Xbp1,Cdkn2a	497991,311642,25619,291234,289754,25163
GO:0072575	0.00138504538094559	0.999816742520552	6	18	epithelial cell proliferation involved in liver morphogenesis	BP	13569	853	Med1,Sulf2,Plau,Mki67,Xbp1,Cdkn2a	497991,311642,25619,291234,289754,25163
GO:0051174	0.0014370488106392	0.998989384495088	121	1431	regulation of phosphorus metabolic process	BP	13569	853	Tsc1,Spred2,Psen1,Mapk8ip3,Prkce,Ppp1r9a,Prkaa2,Elp1,Rb1,Mob1b,LOC100909750,Lepr,Taok1,Magi2,Ryk,Flrt2,Slk,Itgb3,Prex1,Fzd1,Lrp6,Tmem132d,Pfkfb2,Madd,Epha2,Adora1,Lrrc4b,Map3k13,Dusp8,Aplp2,Foxo1,Pde8a,Fzd7,Map3k11,Lrrc4,Apc,Edn3,Fgd4,Ccny,Nrg1,Kit,Peli2,Sorbs3,Kl,Ngfr,Styx,Npr3,Plcl1,Slc39a10,Gdf1,Midn,Smad4,Wnk2,Aplnr,Stox1,Entpd1,Acvr2b,Nf1,Gpnmb,Erbb2,Mc5r,Eif2ak3,Ntsr1,Rcan1,Calcrl,Pdgfb,Sst…	60445,305539,29192,302983,29340,84685,78975,140934,24708,360920,311860,24536,286993,113970,140585,299236,54308,29302,311647,58868,312781,288750,24640,94193,366492,29290,308571,303823,361679,64312,84482,308776,100360552,309168,641521,24205,366270,246174,361261,112400,64030,305835,282843,83504,24596,100912536,25339,84587,363229,306351,314623,50554,306811,83518,294388,64519,25366,24592,113955,24337,…
GO:0022612	0.00147452879652162	0.999405621362449	20	136	gland morphogenesis	BP	13569	853	B4galt1,Ddr1,Med1,Lrp6,Epha2,Sulf2,Tbx3,Tbx2,Vdr,Erbb2,Pdgfb,Sfrp1,Bsx,Igf1,Cd44,Plau,Mki67,Xbp1,Lrp5,Cdkn2a	24390,25678,497991,312781,366492,311642,353305,303398,24873,24337,24628,84402,500982,24482,25406,25619,291234,289754,293649,25163
GO:0070848	0.00149719377439463	0.999086615542828	60	595	response to growth factor	BP	13569	853	Prkce,Acap2,LOC100909750,Zeb1,Med1,Magi2,Flrt2,Tob1,Itgb3,Fzd1,Epha2,Nrp2,Sulf2,Pde8a,Apc,Sox11,Rnf165,Kl,Cdh5,Ngfr,Gdf1,Epb41l5,Bcar1,Rab35,Smad4,Gclm,Acvr2b,Nf1,Eef2,Erbb2,Csnk1e,Pdgfb,Rasa1,Sfrp1,Thbs1,Acan,Hipk2,Acvr1,Mtmr4,Onecut1,Pik3r1,Igf1,Cd44,Numa1,L1cam,Shc1,P2ry1,Plau,Iqgap1,Mtss1l,Cfc1,Dnm2,Xbp1,Nfkb1,Inpp5k,Dnmt1,Gas6,Dab2ip,Rps6kb1,Kif16b	29340,619382,311860,25705,497991,113970,299236,170842,29302,58868,366492,81527,311642,308776,24205,84046,307251,83504,307618,24596,306351,304733,25414,288700,50554,29739,25366,24592,29565,24337,58822,24628,25676,84402,445442,58968,362342,79558,287607,25231,25513,24482,25406,308870,50687,85385,25265,25619,361598,307845,501121,25751,289754,81736,287533,84350,58935,192126,83840,311478
GO:0060444	0.00157399453003004	0.999730772882261	7	26	branching involved in mammary gland duct morphogenesis	BP	13569	853	Ddr1,Med1,Lrp6,Epha2,Tbx3,Vdr,Lrp5	25678,497991,312781,366492,353305,24873,293649
GO:0072126	0.00169865081885403	0.999940418919832	3	6	positive regulation of glomerular mesangial cell proliferation	BP	13569	853	Itgb3,Pdgfb,C3ar1	29302,24628,84007
GO:0022610	0.00178052476161031	0.998798775006538	92	958	biological adhesion	BP	13569	853	Tsc1,Psen1,Prkce,Lmln,Negr1,LOC100909750,Zeb1,B4galt1,Itgb8,Fadd,Fndc3b,Chst4,Ddr1,Pcdh19,Pcdhb2,Flrt2,Slk,Itgb3,Prex1,Lrp6,Cdh13,Zfp35,Cdh8,Nr4a3,Epha2,Peli1,Itga4,Fzd7,Apc,Nrg1,Kit,Sorbs3,Megf10,Cdh5,Myh10,Epb41l5,Bcar1,Parvg,Actb,Ppard,Sned1,Adamts18,Nf1,LOC108348081,Gpnmb,Mad1l1,Erbb2,Macf1,Pcdhb4,Cdh11,Rasa1,Thbs1,Acan,Prkx,Selplg,Acvr1,Ptprs,Onecut1,Pik3r1,Igf1,Amigo1,Emp2,Cntnap1,Mkln1,Cdh…	60445,29192,29340,363795,59318,311860,25705,24390,362800,266610,294925,307838,25678,317183,498843,299236,54308,29302,311647,312781,192248,307547,84408,58853,366492,305549,311144,100360552,24205,112400,64030,282843,291445,307618,79433,304733,25414,689069,81822,25682,316638,361412,24592,171485,113955,680006,24337,362587,291655,84407,25676,445442,58968,501563,363930,79558,25529,25231,25513,24482,295…
GO:0051569	0.00207480631367618	0.999697687913925	6	19	regulation of histone H3-K4 methylation	BP	13569	853	Dnmt3b,Smad4,Rtf1,Pygo2,Dnmt1,Bcor	444985,50554,366169,295251,84350,317346
GO:0072576	0.00207821401401233	0.999697089952122	6	19	liver morphogenesis	BP	13569	853	Med1,Sulf2,Plau,Mki67,Xbp1,Cdkn2a	497991,311642,25619,291234,289754,25163
GO:0042325	0.0021825618901176	0.998476929469508	106	1235	regulation of phosphorylation	BP	13569	853	Tsc1,Spred2,Psen1,Mapk8ip3,Prkce,Ppp1r9a,Prkaa2,Elp1,Rb1,Mob1b,LOC100909750,Lepr,Taok1,Ryk,Flrt2,Slk,Itgb3,Prex1,Fzd1,Lrp6,Pfkfb2,Madd,Epha2,Adora1,Lrrc4b,Map3k13,Dusp8,Aplp2,Foxo1,Pde8a,Fzd7,Map3k11,Lrrc4,Apc,Edn3,Fgd4,Ccny,Nrg1,Kit,Peli2,Sorbs3,Kl,Ngfr,Styx,Plcl1,Gdf1,Midn,Smad4,Wnk2,Aplnr,Stox1,Acvr2b,Nf1,Gpnmb,Erbb2,Eif2ak3,Pdgfb,Sstr4,Rasa1,Dnajc27,Sfrp1,Thbs1,Fzd10,Hipk2,Acvr1,Tnfrsf19,Pik3…	60445,305539,29192,302983,29340,84685,78975,140934,24708,360920,311860,24536,286993,140585,299236,54308,29302,311647,58868,312781,24640,94193,366492,29290,308571,303823,361679,64312,84482,308776,100360552,309168,641521,24205,366270,246174,361261,112400,64030,305835,282843,83504,24596,100912536,84587,306351,314623,50554,306811,83518,294388,25366,24592,113955,24337,29702,24628,25555,25676,298859,84…
GO:0001932	0.00240264964787605	0.998337092466485	99	1142	regulation of protein phosphorylation	BP	13569	853	Tsc1,Spred2,Psen1,Mapk8ip3,Prkce,Ppp1r9a,Elp1,Rb1,Mob1b,LOC100909750,Lepr,Taok1,Ryk,Flrt2,Slk,Itgb3,Prex1,Fzd1,Lrp6,Madd,Epha2,Adora1,Lrrc4b,Map3k13,Dusp8,Aplp2,Foxo1,Pde8a,Map3k11,Lrrc4,Apc,Edn3,Fgd4,Ccny,Nrg1,Kit,Peli2,Sorbs3,Kl,Ngfr,Styx,Plcl1,Gdf1,Smad4,Wnk2,Aplnr,Stox1,Acvr2b,Nf1,Gpnmb,Erbb2,Eif2ak3,Pdgfb,Sstr4,Rasa1,Dnajc27,Sfrp1,Thbs1,Fzd10,Hipk2,Acvr1,Tnfrsf19,Pik3r1,Rap1b,Igf1,Timp3,Emp2…	60445,305539,29192,302983,29340,84685,140934,24708,360920,311860,24536,286993,140585,299236,54308,29302,311647,58868,312781,94193,366492,29290,308571,303823,361679,64312,84482,308776,309168,641521,24205,366270,246174,361261,112400,64030,305835,282843,83504,24596,100912536,84587,306351,50554,306811,83518,294388,25366,24592,113955,24337,29702,24628,25555,25676,298859,84402,445442,363913,362342,7955…
GO:0009888	0.00241600649085294	0.998254677768563	130	1495	tissue development	BP	13569	853	Tsc1,Psen1,Ercc3,Rb1,Amer1,LOC100909750,Zeb1,B4galt1,Mbnl1,Itgb8,Fndc3b,Ddr1,Med1,Magi2,Stim1,Ryk,Hrh2,Itgb3,Fzd1,Lrp6,Tbc1d20,Mtpn,Nr4a3,Epha2,Nrp2,Sox8,Sulf2,Foxo1,Itga4,Fzd7,Mex3c,Phex,Apc,Edn3,Mthfd1,Nrg1,Sox11,Tbx3,Megf10,Eya2,Tbx2,Kl,Cdh5,Alg10,Ngfr,Myh10,Tcof1,Gdf1,Epb41l5,Dmrta2,Aacs,Ext1,Ppard,Smad4,Satb1,Wls,Vdr,Rala,Stard13,Mdm4,Stox1,Acvr2b,Nf1,Eef2,Stra6,Gpnmb,Erbb2,Macf1,Eif2ak3,Rca…	60445,29192,291703,24708,501584,311860,25705,24390,282635,362800,294925,25678,497991,113970,361618,140585,25461,29302,58868,312781,362237,79215,58853,366492,81527,302993,311642,84482,311144,100360552,307271,25512,24205,366270,64300,112400,84046,353305,291445,156826,303398,83504,307618,245960,24596,79433,291571,306351,304733,313471,65984,299907,25682,50554,316164,362065,24873,81757,498130,304798,2…
GO:0070373	0.00252901239011201	0.999311785852401	10	57	negative regulation of ERK1 and ERK2 cascade	BP	13569	853	LOC100909750,Smad4,Wnk2,Igf1,Timp3,Eif3a,Tnip1,Xbp1,Dab2ip,Tlr4	311860,50554,306811,24482,25358,292148,363599,289754,192126,29260
GO:0007166	0.00258863717835606	0.998082274280923	154	1860	cell surface receptor signaling pathway	BP	13569	853	Tsc1,Psen1,Prkce,Celf4,Jade2,Ppp1r9a,Prkaa2,Adipor2,Rb1,Amer1,LOC100909750,Zeb1,Lepr,Itgb8,Fadd,Ddr1,Med1,Magi2,Ryk,Flrt2,Tob1,Itgb3,Klf6,Fzd1,Ptpra,Lrp6,Cdh13,Slc35c1,Madd,Strn,Nr4a3,Epha2,Mvb12b,Nrp2,Adora1,Chrnb4,Lrrc4b,Kctd11,Peli1,Sulf2,Adam11,Aplp2,Foxo1,Itga4,Fzd7,Lrrc4,Apc,Gpr157,Edn3,Tut4,Ccny,Nrg1,Sox11,Kit,Rnf165,Peli2,Amotl2,Eya2,Tbx2,Kl,Cdh5,Ngfr,Slc39a10,Gdf1,Bcar1,Osmr,Smad4,Wls,Rb…	60445,29192,29340,307540,303113,84685,78975,312670,24708,501584,311860,25705,24536,362800,266610,25678,497991,113970,140585,299236,170842,29302,58954,58868,25167,312781,192248,311204,94193,29149,58853,366492,362118,81527,29290,25103,308571,363634,305549,311642,360638,64312,84482,311144,100360552,641521,24205,313725,366270,313481,361261,112400,84046,64030,307251,305835,65157,156826,303398,83504,30…
GO:0042693	0.00273934624995696	0.999885986012903	3	6	muscle cell fate commitment	BP	13569	853	Tbx3,Tbx2,Acvr1	353305,303398,79558
GO:0048144	0.00274115960924341	0.999079947648629	13	89	fibroblast proliferation	BP	13569	853	LOC100909750,Fndc3b,Itgb3,Ngfr,Nf1,Pdgfb,Rasa1,Sfrp1,Fosl2,Igf1,Sp2,Gas6,Dab2ip	311860,294925,29302,24596,24592,24628,25676,84402,25446,24482,303499,58935,192126
GO:0042787	0.00280682035487008	0.998896702679554	17	115	protein ubiquitination involved in ubiquitin-dependent protein catabolic process	BP	13569	853	Taf1,Psen1,Trim25,Rnf19b,Cul5,Rnf139,Rnf165,Arih1,Arih2,Os9,Znrf2,Btbd3,Rnf145,Wwp2,Cdkn2a,Ubr4,Mylip	317256,29192,494338,313806,64624,315000,307251,300756,316005,362891,362367,311462,287212,291999,25163,313658,306825
GO:1900141	0.00288924282153899	1	2	2	regulation of oligodendrocyte apoptotic process	BP	13569	853	Igf1,Gas6	24482,58935
GO:1900142	0.00288924282153899	1	2	2	negative regulation of oligodendrocyte apoptotic process	BP	13569	853	Igf1,Gas6	24482,58935
GO:0006491	0.00291017229323392	0.999643208814631	5	15	N-glycan processing	BP	13569	853	St8sia2,Man1a2,Man1a1,Man2a1,Edem1	117523,295319,294410,25478,297504
GO:0046085	0.00300191054572546	0.999857707473197	3	7	adenosine metabolic process	BP	13569	853	Nt5c1a,Adal,Nt5e	313574,311352,58813
GO:0072383	0.00315863950899008	0.999919668106299	3	4	plus-end-directed vesicle transport along microtubule	BP	13569	853	Kif13a,Kif23,Kif5b	308173,315740,117550
GO:0072386	0.00315863950899008	0.999919668106299	3	4	plus-end-directed organelle transport along microtubule	BP	13569	853	Kif13a,Kif23,Kif5b	308173,315740,117550
GO:0033688	0.00328916739301776	0.999455321149289	6	22	regulation of osteoblast proliferation	BP	13569	853	LOC100909750,Itgb3,Sox8,Npr3,Sfrp1,Lrp5	311860,29302,302993,25339,84402,293649
GO:0071363	0.00332829929323236	0.997925299415029	56	566	cellular response to growth factor stimulus	BP	13569	853	Prkce,Acap2,LOC100909750,Zeb1,Med1,Magi2,Flrt2,Tob1,Itgb3,Fzd1,Nrp2,Sulf2,Pde8a,Apc,Sox11,Rnf165,Kl,Cdh5,Ngfr,Gdf1,Epb41l5,Bcar1,Rab35,Smad4,Gclm,Acvr2b,Nf1,Eef2,Erbb2,Csnk1e,Pdgfb,Rasa1,Sfrp1,Thbs1,Acan,Hipk2,Acvr1,Mtmr4,Onecut1,Cd44,Numa1,L1cam,Shc1,Plau,Iqgap1,Mtss1l,Cfc1,Dnm2,Xbp1,Nfkb1,Inpp5k,Dnmt1,Gas6,Dab2ip,Rps6kb1,Kif16b	29340,619382,311860,25705,497991,113970,299236,170842,29302,58868,81527,311642,308776,24205,84046,307251,83504,307618,24596,306351,304733,25414,288700,50554,29739,25366,24592,29565,24337,58822,24628,25676,84402,445442,58968,362342,79558,287607,25231,25406,308870,50687,85385,25619,361598,307845,501121,25751,289754,81736,287533,84350,58935,192126,83840,311478
GO:0034105	0.00358183853273121	0.999382029949762	6	25	positive regulation of tissue remodeling	BP	13569	853	B4galt1,Itgb3,Lrp6,Vdr,Plekhm1,Cdkn2a	24390,29302,312781,24873,303584,25163
GO:0019538	0.00362580941762471	0.997121234309459	297	4069	protein metabolic process	BP	13569	853	Taf1,Tsc1,Kat6a,Zdhhc17,Spred2,Psen1,Mapk8ip3,Prdm2,Prkce,Bdp1,Lmln,Ppp2r2c,Jade2,Mipep,Usp25,Cdc42bpa,Ppp1r9a,Prkaa2,Desi2,Ercc3,Usp48,Elp1,Rb1,Mob1b,Amer1,LOC100909750,Zdhhc5,B4galt1,Lepr,St8sia2,Eif4e2,Fadd,Chst4,Zdhhc7,Ddr1,Med1,Taok1,Uggt1,Top1,Kat14,Magi2,Nmt2,Ppp2r5c,Ryk,Flrt2,Tob1,Slk,Itgb3,Man1a2,Dnajb12,Ppm1k,Prex1,Fzd1,Ptpra,Sec24a,Lrp6,Usp10,Zdhhc15,Trim25,Rnf19b,Mtpn,Cdc23,Madd,Ptprn…	317256,60445,306571,366889,305539,29192,302983,313678,29340,294687,363795,117256,303113,81684,304150,114116,84685,78975,289277,291703,362636,140934,24708,360920,501584,311860,362156,24390,24536,117523,363275,266610,307838,170906,25678,497991,286993,171129,64550,362224,113970,291318,691318,140585,299236,170842,54308,29302,295319,294513,312381,311647,58868,25167,287275,312781,307905,317235,494338,3…
GO:0046849	0.0041826916518101	0.99852900250687	13	84	bone remodeling	BP	13569	853	Lepr,Itgb3,Lrp6,Epha2,Nf1,Sfrp1,Plekhm1,Csf1r,Ubash3b,Lgr4,Lrp5,Suco,Siglec15	24536,29302,312781,366492,24592,84402,303584,307403,315579,286994,293649,360863,498888
GO:0007369	0.004250131314067	0.99807029666602	21	150	gastrulation	BP	13569	853	Itgb3,Lrp6,Nr4a3,Epha2,Itga4,Fzd7,Epb41l5,Ext1,Smad4,Wls,Aplnr,Acvr2b,Macf1,Rtf1,Sfrp1,Acvr1,Mmp15,Itgb2,Lrp5,Htt,Kif16b	29302,312781,58853,366492,311144,100360552,304733,299907,50554,362065,83518,25366,362587,366169,84402,79558,291848,309684,293649,29424,311478
GO:0003094	0.0043158010938025	0.999250868285878	6	21	glomerular filtration	BP	13569	853	Magi2,Adora1,Sulf2,Pdgfb,Emp2,Gas6	113970,29290,311642,24628,360468,58935
GO:0097205	0.0043158010938025	0.999250868285878	6	21	renal filtration	BP	13569	853	Magi2,Adora1,Sulf2,Pdgfb,Emp2,Gas6	113970,29290,311642,24628,360468,58935
GO:0046887	0.00451459267682218	0.998177375252168	16	130	positive regulation of hormone secretion	BP	13569	853	Prkce,Lepr,Pfkfb2,Edn3,Sox11,Aacs,Ppard,Smad4,Sri,Tm7sf3,Cckar,Oga,P2ry1,Oxct1,Gpr27,Kif5b	29340,24536,24640,366270,84046,65984,25682,50554,683667,297725,24889,154968,25265,690163,65275,117550
GO:0003093	0.00452472278023669	0.999560002391392	4	11	regulation of glomerular filtration	BP	13569	853	Adora1,Pdgfb,Emp2,Gas6	29290,24628,360468,58935
GO:0033273	0.00453459241448926	0.998060625229837	18	142	response to vitamin	BP	13569	853	Med1,Fzd1,Lrp6,Trim25,Dnmt3b,Phex,Kl,Ppard,Vdr,Eef2,Sfrp1,Adamts1,Timp3,Cd44,Cd4,Dnmt1,Gas6,Tshb	497991,58868,312781,494338,444985,25512,83504,25682,24873,29565,84402,79252,25358,25406,24932,84350,58935,25653
GO:0032024	0.00455472770411844	0.998544619119255	11	71	positive regulation of insulin secretion	BP	13569	853	Prkce,Lepr,Pfkfb2,Aacs,Ppard,Sri,Tm7sf3,Oga,Oxct1,Gpr27,Kif5b	29340,24536,24640,65984,25682,683667,297725,154968,690163,65275,117550
GO:0072124	0.0048493112830099	0.999708726739607	3	8	regulation of glomerular mesangial cell proliferation	BP	13569	853	Itgb3,Pdgfb,C3ar1	29302,24628,84007
GO:0045204	0.00485108167442038	1	2	2	MAPK export from nucleus	BP	13569	853	Styx,Dnajc27	100912536,298859
GO:0031060	0.0048827219051503	0.998671055063265	9	44	regulation of histone methylation	BP	13569	853	Dnmt3b,Mtf2,Kdm4c,Smad4,Rtf1,Pygo2,Xbp1,Dnmt1,Bcor	444985,360905,298144,50554,366169,295251,289754,84350,317346
GO:1901219	0.00490109677578531	1	2	2	regulation of cardiac chamber morphogenesis	BP	13569	853	Lrp6,Tbx2	312781,303398
GO:1901220	0.00490109677578531	1	2	2	negative regulation of cardiac chamber morphogenesis	BP	13569	853	Lrp6,Tbx2	312781,303398
GO:0007498	0.00499421935759594	0.998125943450974	14	91	mesoderm development	BP	13569	853	Itgb3,Nr4a3,Epha2,Tbx3,Gdf1,Epb41l5,Ext1,Smad4,Wls,Acvr2b,Macf1,Acvr1,Sall1,Htt	29302,58853,366492,353305,306351,304733,299907,50554,362065,25366,362587,79558,307740,29424
GO:0033690	0.00541123871556959	0.999445874579101	4	11	positive regulation of osteoblast proliferation	BP	13569	853	LOC100909750,Itgb3,Sox8,Lrp5	311860,29302,302993,293649
GO:0007492	0.00546332941843273	0.998226844233472	11	63	endoderm development	BP	13569	853	Itga4,Gdf1,Epb41l5,Ext1,Smad4,Rtf1,Onecut1,Mmp15,Itgb2,Cfc1,Kif16b	311144,306351,304733,299907,50554,366169,25231,291848,309684,501121,311478
GO:0042060	0.00556098867409812	0.9968040333783	37	363	wound healing	BP	13569	853	Prkce,Adipor2,B4galt1,Lepr,Ddr1,Itgb3,Klf6,Mtpn,Fzd7,C9,Arfgef1,Nrg1,Myh10,Actb,Ppard,Smad4,Adamts18,Entpd1,Nf1,Erbb2,Macf1,Dcbld2,Pdgfb,Gna13,Thbs1,Ptk7,Igf1,Timp3,Cd44,P2ry12,Ubash3b,P2ry1,Plau,Tln1,Xbp1,Gas6,Tlr4	29340,312670,24390,24536,25678,29302,58954,79215,100360552,117512,312915,112400,79433,81822,25682,50554,361412,64519,24592,24337,362587,155696,24628,303634,445442,301242,24482,25358,25406,64803,315579,25265,25619,313494,289754,58935,29260
GO:0048145	0.00560756040699072	0.998038518187505	12	86	regulation of fibroblast proliferation	BP	13569	853	LOC100909750,Fndc3b,Itgb3,Ngfr,Nf1,Pdgfb,Rasa1,Sfrp1,Fosl2,Igf1,Gas6,Dab2ip	311860,294925,29302,24596,24592,24628,25676,84402,25446,24482,58935,192126
GO:0035668	0.00566249683774949	1	2	2	TRAM-dependent toll-like receptor signaling pathway	BP	13569	853	Prkce,Ticam2	29340,364867
GO:0035669	0.00566249683774949	1	2	2	TRAM-dependent toll-like receptor 4 signaling pathway	BP	13569	853	Prkce,Ticam2	29340,364867
GO:0043549	0.00599925800108671	0.996055569200837	62	672	regulation of kinase activity	BP	13569	853	Tsc1,Spred2,Psen1,Mapk8ip3,Ppp1r9a,Elp1,Rb1,LOC100909750,Taok1,Flrt2,Slk,Itgb3,Prex1,Lrp6,Pfkfb2,Madd,Adora1,Lrrc4b,Map3k13,Dusp8,Aplp2,Map3k11,Lrrc4,Apc,Edn3,Fgd4,Ccny,Nrg1,Kit,Midn,Stox1,Acvr2b,Nf1,Erbb2,Pdgfb,Sfrp1,Thbs1,Fzd10,Pik3r1,Igf1,Emp2,Cd44,Csf1r,Shc1,Rtn4rl2,Lpar2,Als2,Pik3r4,Ubash3b,Iqgap1,Acsl1,Cd4,Lrp5,Vac14,Cdkn2a,Inpp5k,Prex2,Gas6,Dab2ip,Tlr4,Slamf8,Socs6	60445,305539,29192,302983,84685,140934,24708,311860,286993,299236,54308,29302,311647,312781,24640,94193,29290,308571,303823,361679,64312,309168,641521,24205,366270,246174,361261,112400,64030,314623,294388,25366,24592,24337,24628,84402,445442,363913,25513,24482,360468,25406,307403,85385,311169,498609,363235,363131,315579,361598,25288,24932,293649,307842,25163,287533,312912,58935,192126,29260,28923…
GO:0061082	0.00625951004469268	0.999022915469266	5	19	myeloid leukocyte cytokine production	BP	13569	853	Nr4a3,Kit,Tlr2,Gas6,Tlr4	58853,64030,310553,58935,29260
GO:0001649	0.00641372453833236	0.996837950200227	23	201	osteoblast differentiation	BP	13569	853	Fndc3b,Snrnp200,Ddx21,Tob1,Fzd1,Epha2,Sox8,Apc,Sox11,Smad4,Acvr2b,Nf1,Gpnmb,Tpm4,Sfrp1,Acvr1,Limd1,Hdac8,Igf1,Cltc,Lgr4,Lrp5,Suco	294925,296126,317399,170842,58868,366492,302993,24205,84046,50554,25366,24592,113955,24852,84402,79558,316101,363481,24482,54241,286994,293649,360863
GO:0048596	0.0064284120873789	0.99874592216718	6	25	embryonic camera-type eye morphogenesis	BP	13569	853	Zeb1,Lrp6,Sox11,Tbx2,Stra6,Hipk2	25705,312781,84046,303398,363071,362342
GO:0044267	0.00655801232999734	0.994753186264787	264	3625	cellular protein metabolic process	BP	13569	853	Taf1,Tsc1,Kat6a,Zdhhc17,Spred2,Psen1,Mapk8ip3,Prdm2,Prkce,Bdp1,Ppp2r2c,Jade2,Mipep,Usp25,Cdc42bpa,Ppp1r9a,Prkaa2,Ercc3,Usp48,Elp1,Rb1,Mob1b,Amer1,LOC100909750,Zdhhc5,B4galt1,Lepr,St8sia2,Eif4e2,Fadd,Chst4,Zdhhc7,Ddr1,Med1,Taok1,Uggt1,Top1,Kat14,Magi2,Nmt2,Ppp2r5c,Ryk,Flrt2,Tob1,Slk,Itgb3,Dnajb12,Ppm1k,Prex1,Fzd1,Ptpra,Lrp6,Usp10,Zdhhc15,Trim25,Rnf19b,Cdc23,Madd,Ptprn2,Phkb,Abi2,Prag1,Stk35,Epop,D…	317256,60445,306571,366889,305539,29192,302983,313678,29340,294687,117256,303113,81684,304150,114116,84685,78975,291703,362636,140934,24708,360920,501584,311860,362156,24390,24536,117523,363275,266610,307838,170906,25678,497991,286993,171129,64550,362224,113970,291318,691318,140585,299236,170842,54308,29302,294513,312381,311647,58868,25167,312781,307905,317235,494338,313806,291689,94193,29714,361…
GO:0050673	0.0066043666352474	0.996254965746181	34	335	epithelial cell proliferation	BP	13569	853	Psen1,Rb1,B4galt1,Med1,Itgb3,Lrp6,Cdh13,Nr4a3,Epha2,Sulf2,Fzd7,Apc,Sox11,Kit,Ngfr,Ppard,Vdr,Stox1,Nf1,Erbb2,Pdgfb,Sfrp1,Thbs1,Prkx,Igf1,C5ar2,Thap1,Plau,Mki67,Lgr4,Pygo2,Xbp1,Cdkn2a,Dab2ip	29192,24708,24390,497991,29302,312781,192248,58853,366492,311642,100360552,24205,84046,64030,24596,25682,24873,294388,24592,24337,24628,84402,445442,501563,24482,445269,306547,25619,291234,286994,295251,289754,25163,192126
GO:0031061	0.00669707649294382	0.99897762253164	5	16	negative regulation of histone methylation	BP	13569	853	Dnmt3b,Mtf2,Kdm4c,Dnmt1,Bcor	444985,360905,298144,84350,317346
GO:0003348	0.00670004864047243	0.999613345945773	3	6	cardiac endothelial cell differentiation	BP	13569	853	Nrg1,Smad4,Acvr1	112400,50554,79558
GO:0060956	0.00670004864047243	0.999613345945773	3	6	endocardial cell differentiation	BP	13569	853	Nrg1,Smad4,Acvr1	112400,50554,79558
GO:1901724	0.00676802371559772	0.999540758810255	3	8	positive regulation of cell proliferation involved in kidney development	BP	13569	853	Itgb3,Pdgfb,C3ar1	29302,24628,84007
GO:0009966	0.00684566210357389	0.994703569027444	174	2256	regulation of signal transduction	BP	13569	853	Taf1,Tsc1,Zdhhc17,Spred2,Psen1,Mapk8ip3,Prkce,Celf4,Abr,Cdc42bpa,Prkaa2,Rb1,Amer1,LOC100909750,Zeb1,Lepr,Fadd,Med1,Taok1,Magi2,Arhgef12,Ryk,Flrt2,Tob1,Itgb3,Tmbim6,Prex1,Fzd1,Lrp6,Cdh13,Med13,Usp10,Trim25,Slc35c1,Sphkap,Madd,Plagl2,RGD1565498,Epha2,Mvb12b,Adora1,Lrrc4b,Kctd11,Map3k13,Peli1,Dusp8,Arhgef18,Sulf2,Aplp2,Foxo1,Pde8a,Map3k11,Lrrc4,Apc,Edn3,Fgd4,Tut4,Arfgef1,Ccny,Nrg1,Sox11,Kit,Rnf165,P…	317256,60445,366889,305539,29192,302983,29340,307540,287537,114116,78975,24708,501584,311860,25705,24536,266610,497991,286993,113970,367072,140585,299236,170842,29302,24822,311647,58868,312781,192248,303403,307905,494338,311204,316561,94193,296281,500843,366492,362118,29290,308571,363634,303823,305549,361679,304193,311642,64312,84482,308776,309168,641521,24205,366270,246174,313481,312915,361261,1…
GO:0033687	0.00686134145940651	0.998634306415274	6	26	osteoblast proliferation	BP	13569	853	LOC100909750,Itgb3,Sox8,Npr3,Sfrp1,Lrp5	311860,29302,302993,25339,84402,293649
GO:1901998	0.00687593131891538	0.998374636506151	7	37	toxin transport	BP	13569	853	Rab43,Hrh2,Lrp6,Dnm1,Abcg1,Vps11,Atp6v0a1	500249,25461,312781,140694,85264,315600,29757
GO:0033280	0.00701022311909725	0.99795251625037	9	50	response to vitamin D	BP	13569	853	Med1,Fzd1,Trim25,Phex,Kl,Vdr,Sfrp1,Adamts1,Cd4	497991,58868,494338,25512,83504,24873,84402,79252,24932
GO:0031062	0.0071156421651372	0.998581364414147	6	25	positive regulation of histone methylation	BP	13569	853	Dnmt3b,Mtf2,Smad4,Rtf1,Xbp1,Dnmt1	444985,360905,50554,366169,289754,84350
GO:0003279	0.00721728339955749	0.997069676537844	15	96	cardiac septum development	BP	13569	853	Fzd1,Lrp6,Nrp2,Sox11,Tbx3,Tbx2,Myh10,Smad4,Mdm4,Stra6,Ptk7,Acvr1,Sall1,Cfc1,Dnm2	58868,312781,81527,84046,353305,303398,79433,50554,304798,363071,301242,79558,307740,501121,25751
GO:0071305	0.00722813365330406	0.998554077625621	6	25	cellular response to vitamin D	BP	13569	853	Med1,Fzd1,Phex,Vdr,Sfrp1,Adamts1	497991,58868,25512,24873,84402,79252
GO:0001977	0.00729508741867282	0.99914141875374	4	13	renal system process involved in regulation of blood volume	BP	13569	853	Adora1,Pdgfb,Emp2,Gas6	29290,24628,360468,58935
GO:0003281	0.00734966866643348	0.997520610056443	11	61	ventricular septum development	BP	13569	853	Fzd1,Lrp6,Sox11,Tbx3,Smad4,Mdm4,Stra6,Ptk7,Acvr1,Sall1,Dnm2	58868,312781,84046,353305,50554,304798,363071,301242,79558,307740,25751
GO:0006796	0.00735932467185311	0.994250302955075	188	2476	phosphate-containing compound metabolic process	BP	13569	853	Taf1,Tsc1,Spred2,Psen1,Mapk8ip3,Prkce,Ppp2r2c,Cdc42bpa,Pdxk,Ppp1r9a,Prkaa2,Pcyt1b,Ercc3,Elp1,Rb1,Mob1b,LOC100909750,Lepr,Inpp4a,Ddr1,Med1,Taok1,Top1,Magi2,Ryk,Flrt2,Slk,Itgb3,Nt5dc3,Ppm1k,Prex1,Fzd1,Ptpra,Lrp6,Tmem132d,Pfkfb2,Madd,Ptprn2,Phkb,Abi2,Prag1,Stk35,Epha2,Adck2,Cyct,Nt5c1a,Adora1,Lrrc4b,Map3k13,Dusp8,Hunk,Aplp2,Foxo1,Rprd1a,Pde8a,Fzd7,Map3k11,Lrrc4,Pigt,Apc,Edn3,Mthfd1,Fgd4,Ccny,Aldh5a1…	317256,60445,305539,29192,302983,29340,117256,114116,83578,84685,78975,286936,291703,140934,24708,360920,311860,24536,80849,25678,497991,286993,64550,113970,140585,299236,54308,29302,691922,312381,311647,58868,25167,312781,288750,24640,94193,29714,361377,286928,306506,311419,366492,312258,140928,313574,29290,308571,303823,361679,288275,64312,84482,291736,308776,100360552,309168,641521,296360,2420…
GO:0032268	0.00738680166378155	0.994353021166349	152	1952	regulation of cellular protein metabolic process	BP	13569	853	Taf1,Tsc1,Spred2,Psen1,Mapk8ip3,Prkce,Usp25,Ppp1r9a,Elp1,Rb1,Mob1b,Amer1,LOC100909750,Lepr,Eif4e2,Fadd,Taok1,Magi2,Ryk,Flrt2,Tob1,Slk,Itgb3,Prex1,Fzd1,Lrp6,Rnf19b,Madd,Dnmt3b,Epha2,Adora1,Lrrc4b,Map3k13,Peli1,Dusp8,Aplp2,Mtf2,Foxo1,Pde8a,Map3k11,Lrrc4,Apc,Edn3,Kdm4c,Fgd4,Tut4,Rnf139,Arfgef1,Ccny,Nrg1,Kit,Peli2,Sorbs3,Kl,Ngfr,Styx,Plcl1,Slc39a10,Tcof1,Arih1,Gdf1,Cnot6,Smad4,Wnk2,Arih2,Aplnr,Stox1,…	317256,60445,305539,29192,302983,29340,304150,84685,140934,24708,360920,501584,311860,24536,363275,266610,286993,113970,140585,299236,170842,54308,29302,311647,58868,312781,313806,94193,444985,366492,29290,308571,303823,305549,361679,64312,360905,84482,308776,309168,641521,24205,366270,298144,246174,313481,315000,312915,361261,112400,64030,305835,282843,83504,24596,100912536,84587,363229,291571,3…
GO:0015783	0.00745544830951394	1	2	2	GDP-fucose transport	BP	13569	853	Slc35c1,Slc35b4	311204,296969
GO:0036079	0.00745544830951394	1	2	2	purine nucleotide-sugar transport	BP	13569	853	Slc35c1,Slc35b4	311204,296969
GO:0042770	0.00752635513355618	0.99757044545483	10	67	signal transduction in response to DNA damage	BP	13569	853	Spred2,LOC100909750,Ppp2r5c,Usp10,Mdm4,Hipk2,Kmt5a,Cd44,Pgap2,Cdkn2a	305539,311860,691318,307905,304798,362342,689820,25406,116675,25163
GO:0006468	0.00768472170420337	0.994262074503053	124	1502	protein phosphorylation	BP	13569	853	Taf1,Tsc1,Spred2,Psen1,Mapk8ip3,Prkce,Cdc42bpa,Ppp1r9a,Prkaa2,Ercc3,Elp1,Rb1,Mob1b,LOC100909750,Lepr,Ddr1,Med1,Taok1,Top1,Ryk,Flrt2,Slk,Itgb3,Prex1,Fzd1,Ptpra,Lrp6,Madd,Phkb,Abi2,Prag1,Stk35,Epha2,Adora1,Lrrc4b,Map3k13,Dusp8,Hunk,Aplp2,Foxo1,Pde8a,Map3k11,Lrrc4,Apc,Edn3,Fgd4,Ccny,Nrg1,Kit,Peli2,Sorbs3,Kcnh8,Kl,Ngfr,Styx,Plcl1,Prpf4b,Gdf1,Smad4,Wnk2,Aplnr,Rala,Stox1,Acvr2b,Nf1,Gpnmb,Erbb2,Eif2ak3,…	317256,60445,305539,29192,302983,29340,114116,84685,78975,291703,140934,24708,360920,311860,24536,25678,497991,286993,64550,140585,299236,54308,29302,311647,58868,25167,312781,94193,361377,286928,306506,311419,366492,29290,308571,303823,361679,288275,64312,84482,308776,309168,641521,24205,366270,246174,361261,112400,64030,305835,282843,246325,83504,24596,100912536,84587,291078,306351,50554,306811…
GO:0048146	0.00784127433430793	0.997645313930249	9	56	positive regulation of fibroblast proliferation	BP	13569	853	LOC100909750,Fndc3b,Itgb3,Ngfr,Pdgfb,Rasa1,Fosl2,Igf1,Gas6	311860,294925,29302,24596,24628,25676,25446,24482,58935
GO:0014823	0.00787013621869902	0.996861892407904	14	102	response to activity	BP	13569	853	Prkaa2,Zeb1,Itgb3,Dnmt3b,Kl,Ppard,Gclm,Fndc5,Igf1,L1cam,Plau,Oxct1,Dnmt1,Tlr4	78975,25705,29302,444985,83504,25682,29739,260327,24482,50687,25619,690163,84350,29260
GO:0051571	0.00792513061096112	0.999092589887753	4	11	positive regulation of histone H3-K4 methylation	BP	13569	853	Dnmt3b,Smad4,Rtf1,Dnmt1	444985,50554,366169,84350
GO:0051649	0.00834821553067672	0.993715008382522	129	1618	establishment of localization in cell	BP	13569	853	Tsc1,Psen1,Napb,Cacna2d1,Prkce,Mipep,Cdc42bpa,Ppp1r9a,LOC100909750,Champ1,Lepr,Med1,Stam2,Magi2,Ap5s1,Tob1,Itgb3,Tmbim6,Fzd1,Nup160,Sec24a,Lrp6,Tbc1d20,Rabgap1l,Cdc23,Ap5m1,Plagl2,Ptprn2,Nr4a3,Arhgap21,Adora1,Bicd2,Sulf2,Trak1,Itga4,Fzd7,Ykt6,Sec24c,Rassf9,Edn3,RGD1311164,Rnf139,Ipo7,Nrg1,Kit,Pom121,Eya2,Ngfr,Styx,Myh10,Fnbp1l,RGD1566265,Dnm1,Vps36,Kif13a,Rab35,Slc25a35,Smad4,Wls,Syn2,Arih2,Aplnr…	60445,29192,499903,25399,29340,81684,114116,84685,311860,306647,24536,497991,311030,113970,499893,170842,29302,24822,58868,311182,287275,312781,362237,304914,291689,305861,296281,29714,58853,307178,29290,306809,311642,316085,311144,100360552,64351,685144,65053,366270,297607,315000,308939,112400,64030,113975,156826,24596,100912536,79433,310839,363487,140694,290851,308173,288700,497933,50554,362065…
GO:0006793	0.00840229774792764	0.993399713623726	191	2535	phosphorus metabolic process	BP	13569	853	Taf1,Tsc1,Spred2,Psen1,Mapk8ip3,Prkce,Ppp2r2c,Cdc42bpa,Pdxk,Ppp1r9a,Prkaa2,Pcyt1b,Ercc3,Elp1,Rb1,Mob1b,LOC100909750,Lepr,Inpp4a,Ddr1,Med1,Taok1,Uggt1,Top1,Magi2,Ryk,Flrt2,Slk,Itgb3,Nt5dc3,Ppm1k,Prex1,Fzd1,Ptpra,Lrp6,Tmem132d,Pfkfb2,Madd,Ptprn2,Phkb,Abi2,Prag1,Stk35,Epha2,Adck2,Cyct,Nt5c1a,Adora1,Lrrc4b,Map3k13,Dusp8,Hunk,Aplp2,Foxo1,Rprd1a,Pde8a,Fzd7,Map3k11,Lrrc4,Pigt,Phex,Apc,Edn3,Mthfd1,Fgd4,C…	317256,60445,305539,29192,302983,29340,117256,114116,83578,84685,78975,286936,291703,140934,24708,360920,311860,24536,80849,25678,497991,286993,171129,64550,113970,140585,299236,54308,29302,691922,312381,311647,58868,25167,312781,288750,24640,94193,29714,361377,286928,306506,311419,366492,312258,140928,313574,29290,308571,303823,361679,288275,64312,84482,291736,308776,100360552,309168,641521,2963…
GO:0048585	0.00843790544721098	0.993879530037521	98	1200	negative regulation of response to stimulus	BP	13569	853	Tsc1,Spred2,Psen1,Celf4,Abr,Usp25,Prkaa2,Rb1,Amer1,LOC100909750,Magi2,Ryk,Flrt2,Tob1,Tmbim6,Prex1,Fzd1,Lrp6,Med13,Usp10,Zfp35,Slc35c1,Madd,RGD1565498,Nr4a3,Epha2,Adora1,Lrrc4b,Kctd11,Dusp8,Sulf2,Foxo1,Pde8a,Lrrc4,Apc,Nrg1,Eya2,Ngfr,Dnm1,Ppard,Smad4,Wnk2,Adamts18,Aplnr,Gclm,Nf1,Ticam2,Csnk1e,Calcrl,Pdgfb,Numb,Sall3,Rasa1,Sfrp1,Thbs1,Rnf26,Cgnl1,Hipk2,Acvr1,Limd1,Ptprs,Sall1,Sri,Os9,Onecut1,Igf1,Ti…	60445,305539,29192,307540,287537,304150,78975,24708,501584,311860,113970,140585,299236,170842,24822,311647,58868,312781,303403,307905,307547,311204,94193,500843,58853,366492,29290,308571,363634,361679,311642,84482,308776,641521,24205,112400,156826,24596,140694,25682,50554,306811,361412,83518,29739,24592,364867,58822,25029,24628,29419,364910,25676,84402,445442,300659,315795,362342,79558,316101,255…
GO:0003205	0.00874761305299807	0.995828621661442	20	150	cardiac chamber development	BP	13569	853	Med1,Fzd1,Lrp6,Nrp2,Nrg1,Sox11,Tbx3,Tbx2,Myh10,Smad4,Mdm4,Stra6,Ptk7,Acvr1,Sall1,Adamts1,Kcnk2,Igf1,Cfc1,Dnm2	497991,58868,312781,81527,112400,84046,353305,303398,79433,50554,304798,363071,301242,79558,307740,79252,170899,24482,501121,25751
GO:0060592	0.00880893136337456	0.999380831559569	3	7	mammary gland formation	BP	13569	853	Lrp6,Tbx3,Tbx2	312781,353305,303398
GO:0009110	0.00880965421493473	0.998837096759054	4	17	vitamin biosynthetic process	BP	13569	853	Pdxk,Vdr,Ubiad1,Nfkb1	83578,24873,313706,81736
GO:0030259	0.00885228463549813	0.999336639200214	3	8	lipid glycosylation	BP	13569	853	Slc35c1,A3galt2,Abo	311204,171553,100301568
GO:0016055	0.00885726351996812	0.99488527059165	34	306	Wnt signaling pathway	BP	13569	853	Psen1,Prkaa2,Amer1,LOC100909750,Ryk,Fzd1,Lrp6,Strn,Sulf2,Foxo1,Fzd7,Apc,Ccny,Amotl2,Wls,Macf1,Csnk1e,Wnt9a,Sfrp1,Fzd10,Ptk7,Limd1,Sall1,Cd44,LOC100909913,Lgr4,Tlr2,Cfc1,Pygo2,Lrp5,Otulin,Nfkb1,Csnk1g1,Dab2ip	29192,78975,501584,311860,140585,58868,312781,29149,311642,84482,100360552,24205,361261,65157,362065,362587,58822,287357,84402,363913,301242,316101,307740,25406,363443,286994,310553,501121,295251,293649,100362554,81736,64086,192126
GO:0031214	0.00892086462344691	0.996249244555118	15	116	biomineral tissue development	BP	13569	853	Stim1,Foxo1,Phex,Kl,Acvr2b,Gpnmb,Eif2ak3,Txlng,Acvr1,Igf1,Ccr1,Lgr4,Gpm6b,Bcor,Gas6	361618,84482,25512,83504,25366,113955,29702,302680,79558,24482,57301,286994,192179,317346,58935
GO:0006497	0.00917842534864215	0.99692520359122	10	75	protein lipidation	BP	13569	853	Zdhhc17,Zdhhc5,Zdhhc7,Nmt2,Zdhhc15,Pigt,Pigq,Rab3gap2,Pgap2,Abca1	366889,362156,170906,291318,317235,296360,287159,289350,116675,313210
GO:0035459	0.00938620497680331	0.998837259898141	4	12	cargo loading into vesicle	BP	13569	853	Sec24a,Tbc1d20,Sec24c,Kif13a	287275,362237,685144,308173
GO:0045124	0.00938793425110237	0.997650961200702	7	36	regulation of bone resorption	BP	13569	853	Itgb3,Lrp6,Nf1,Plekhm1,Csf1r,Ubash3b,Siglec15	29302,312781,24592,303584,307403,315579,498888
GO:0090179	0.00955978102289308	0.99880929714147	4	12	planar cell polarity pathway involved in neural tube closure	BP	13569	853	Fzd1,Lrp6,Sfrp1,Ptk7	58868,312781,84402,301242
GO:0031134	0.00961922244411186	1	2	2	sister chromatid biorientation	BP	13569	853	Rb1,Champ1	24708,306647
GO:0061448	0.00963759090694834	0.994993604786944	24	215	connective tissue development	BP	13569	853	Amer1,Zeb1,Itgb8,Itgb3,Lrp6,Sox8,Sulf2,Mex3c,Aacs,Ppard,Eif2ak3,Pdgfb,Wnt9a,Thbs1,Acan,Igf1,Cd44,C3ar1,Trps1,Dlx2,Xbp1,Lrp5,Oxct1,Col27a1	501584,25705,362800,29302,312781,302993,311642,307271,65984,25682,29702,24628,287357,445442,58968,24482,25406,84007,299897,296499,289754,293649,690163,298101
GO:0042149	0.00969805194988519	0.99755061730272	7	37	cellular response to glucose starvation	BP	13569	853	Prkaa2,RGD1565498,Eif2ak3,Asns,Pik3r4,Cpeb4,Xbp1	78975,500843,29702,25612,363131,303010,289754
GO:0198738	0.00976204019450413	0.994322414313211	34	308	cell-cell signaling by wnt	BP	13569	853	Psen1,Prkaa2,Amer1,LOC100909750,Ryk,Fzd1,Lrp6,Strn,Sulf2,Foxo1,Fzd7,Apc,Ccny,Amotl2,Wls,Macf1,Csnk1e,Wnt9a,Sfrp1,Fzd10,Ptk7,Limd1,Sall1,Cd44,LOC100909913,Lgr4,Tlr2,Cfc1,Pygo2,Lrp5,Otulin,Nfkb1,Csnk1g1,Dab2ip	29192,78975,501584,311860,140585,58868,312781,29149,311642,84482,100360552,24205,361261,65157,362065,362587,58822,287357,84402,363913,301242,316101,307740,25406,363443,286994,310553,501121,295251,293649,100362554,81736,64086,192126
GO:0072110	0.00982906403866917	0.999199798450871	3	9	glomerular mesangial cell proliferation	BP	13569	853	Itgb3,Pdgfb,C3ar1	29302,24628,84007
GO:0060341	0.00993832786717573	0.99311841806565	71	815	regulation of cellular localization	BP	13569	853	Psen1,Napb,Prkce,Ppp1r9a,Rb1,LOC100909750,Lepr,Med1,Magi2,Itgb3,Tmbim6,Fzd1,Tbc1d20,Plagl2,Epha2,Sulf2,Fzd7,Apc,Edn3,RGD1311164,Rnf139,Nrg1,Ngfr,Dnm1,Smad4,Syn2,Arih2,Aplnr,Nf1,Mad1l1,Erbb2,Eif2ak3,Ntsr1,Csnk1e,Numb,Dnajc27,Kcnn3,Hdac8,Sri,Os9,Pik3r1,Rap1b,Igf1,Vps11,Numa1,Cd84,Vps4a,Thoc2,Oga,Ubash3b,Cltc,Iqgap1,Mlc1,Grm8,Gpm6b,Edem1,Ralgapb,Tlr2,Uaca,Cd4,Xbp1,Lrp5,Oxct1,Gpr27,Cdkn2a,Inpp5k,Htt,…	29192,499903,29340,84685,24708,311860,24536,497991,113970,29302,24822,58868,362237,296281,366492,311642,100360552,24205,366270,297607,315000,112400,24596,140694,50554,29179,316005,83518,24592,680006,24337,29702,366274,58822,29419,298859,54263,363481,683667,362891,25513,171337,24482,315600,308870,501872,246772,313308,154968,315579,54241,361598,315215,60590,192179,297504,362257,310553,315732,24932,…
GO:0071542	0.0100684362385127	0.997799634829177	6	28	dopaminergic neuron differentiation	BP	13569	853	Ryk,Lrp6,Dmrta2,Csnk1e,Sfrp1,L1cam	140585,312781,313471,58822,84402,50687
GO:0010646	0.0102836557775501	0.991865616470638	193	2542	regulation of cell communication	BP	13569	853	Taf1,Tsc1,Zdhhc17,Spred2,Psen1,Mapk8ip3,Napb,Prkce,Celf4,Abr,Cdc42bpa,Ppp1r9a,Prkaa2,Rb1,Amer1,LOC100909750,Zeb1,Lepr,Fadd,Med1,Taok1,Magi2,Arhgef12,Ryk,Hrh2,Flrt2,Tob1,Itgb3,Tmbim6,Prex1,Fzd1,Lrp6,Cdh13,Med13,Usp10,Trim25,Slc35c1,Pfkfb2,Sphkap,Madd,Plagl2,RGD1565498,Epha2,Mvb12b,Adora1,Chrnb4,Lrrc4b,Kctd11,Map3k13,Peli1,Dusp8,Arhgef18,Sulf2,Bhlhe40,Aplp2,Foxo1,Pde8a,Map3k11,Lrrc4,Apc,Edn3,Fgd4,T…	317256,60445,366889,305539,29192,302983,499903,29340,307540,287537,114116,84685,78975,24708,501584,311860,25705,24536,266610,497991,286993,113970,367072,140585,25461,299236,170842,29302,24822,311647,58868,312781,192248,303403,307905,494338,311204,24640,316561,94193,296281,500843,366492,362118,29290,25103,308571,363634,303823,305549,361679,304193,311642,79431,64312,84482,308776,309168,641521,24205…
GO:1900125	0.0104265936339166	0.999219348247909	3	7	regulation of hyaluronan biosynthetic process	BP	13569	853	Pdgfb,Cltc,Nfkb1	24628,54241,81736
GO:1904956	0.011020002452238	0.99976327981787	2	3	regulation of midbrain dopaminergic neuron differentiation	BP	13569	853	Csnk1e,Sfrp1	58822,84402
GO:0043409	0.0110289120847604	0.994950451384347	17	141	negative regulation of MAPK cascade	BP	13569	853	Spred2,LOC100909750,Dusp8,Foxo1,Apc,Smad4,Wnk2,Nf1,Sfrp1,Igf1,Timp3,Eif3a,Tnip1,Xbp1,Inpp5k,Dab2ip,Tlr4	305539,311860,361679,84482,24205,50554,306811,24592,84402,24482,25358,292148,363599,289754,287533,192126,29260
GO:0023051	0.0111266783459351	0.991173564311284	194	2563	regulation of signaling	BP	13569	853	Taf1,Tsc1,Zdhhc17,Spred2,Psen1,Mapk8ip3,Napb,Prkce,Celf4,Abr,Cdc42bpa,Ppp1r9a,Prkaa2,Rb1,Amer1,LOC100909750,Zeb1,Lepr,Fadd,Med1,Taok1,Magi2,Arhgef12,Ryk,Hrh2,Flrt2,Tob1,Itgb3,Tmbim6,Prex1,Fzd1,Lrp6,Cdh13,Med13,Usp10,Trim25,Slc35c1,Pfkfb2,Sphkap,Madd,Plagl2,RGD1565498,Epha2,Mvb12b,Adora1,Chrnb4,Lrrc4b,Kctd11,Map3k13,Peli1,Dusp8,Arhgef18,Sulf2,Bhlhe40,Aplp2,Foxo1,Pde8a,Map3k11,Lrrc4,Apc,Edn3,Fgd4,T…	317256,60445,366889,305539,29192,302983,499903,29340,307540,287537,114116,84685,78975,24708,501584,311860,25705,24536,266610,497991,286993,113970,367072,140585,25461,299236,170842,29302,24822,311647,58868,312781,192248,303403,307905,494338,311204,24640,316561,94193,296281,500843,366492,362118,29290,25103,308571,363634,303823,305549,361679,304193,311642,79431,64312,84482,308776,309168,641521,24205…
GO:0071295	0.0111988309864072	0.997099521107637	7	36	cellular response to vitamin	BP	13569	853	Med1,Fzd1,Phex,Vdr,Sfrp1,Adamts1,Gas6	497991,58868,25512,24873,84402,79252,58935
GO:0051094	0.0113293835904883	0.991698362560097	97	1147	positive regulation of developmental process	BP	13569	853	Psen1,Mapk8ip3,Jade2,Negr1,Ppp1r9a,Rb1,LOC100909750,Zeb1,B4galt1,Fadd,Fndc3b,Med1,Magi2,Stim1,Flrt2,Itgb3,Prex1,Fzd1,Ptpra,Lrp6,Brinp1,Arsb,Dnmt3b,Slitrk5,Lrrc4b,Kctd11,Sox8,Trak1,Apc,Edn3,Kdm4c,Nrg1,Sox11,Kit,Tbx2,Kl,Cdh5,Ngfr,RGD1563888,Epb41l5,Dmrta2,Ppard,Smad4,Vdr,Aplnr,Stox1,Acvr2b,Nf1,Macf1,Rcor1,Csnk1e,Pdgfb,Numb,Wnt9a,Nfatc2,Cd101,Sfrp1,Thbs1,Ptk7,Hipk2,Ddx56,Acvr1,Syde1,Sall1,Hmga1,Adam…	29192,302983,303113,59318,84685,24708,311860,25705,24390,266610,294925,497991,113970,361618,299236,29302,311647,58868,25167,312781,140610,25227,444985,306152,308571,363634,302993,316085,24205,366270,298144,112400,84046,64030,303398,83504,307618,24596,360692,304733,313471,25682,50554,24873,83518,294388,25366,24592,362587,102554884,58822,24628,29419,287357,311658,310727,84402,445442,301242,362342,2…
GO:0071921	0.0115368922593019	0.999746041760848	2	3	cohesin loading	BP	13569	853	Rb1,Hdac8	24708,363481
GO:0071922	0.0115368922593019	0.999746041760848	2	3	regulation of cohesin loading	BP	13569	853	Rb1,Hdac8	24708,363481
GO:0044332	0.0115572271433534	0.999181478305191	3	6	Wnt signaling pathway involved in dorsal/ventral axis specification	BP	13569	853	Lrp6,Sfrp1,Lrp5	312781,84402,293649
GO:0030182	0.0116492776101119	0.991352904609825	106	1187	neuron differentiation	BP	13569	853	Tsc1,Psen1,Mapk8ip3,Jade2,Negr1,Ppp1r9a,Ercc3,Rb1,LOC100909750,Zeb1,Ddr1,Med1,Mdga2,Magi2,Ryk,Flrt2,Prex1,Fzd1,Lrp6,Brinp1,Mtpn,Arsb,Strn,Nr4a3,Abi2,Epop,Dnmt3b,Slitrk5,Epha2,Nrp2,Mbd1,Kctd11,Sox8,Trak1,Dpysl5,Pigt,Apc,Edn3,Kdm4c,Arfgef1,Nrg1,Crb1,Sox11,Rnf165,Camsap1,Alg10,Ngfr,Myh10,Ush1g,RGD1563888,Ssh2,Dmrta2,Ext1,Actb,Rab35,Smad4,Nf1,Erbb2,Macf1,Nefm,Csnk1e,Lrrc38,Pdgfb,Numb,Wnt9a,Cdh11,Sall…	60445,29192,302983,303113,59318,84685,291703,24708,311860,25705,25678,497991,314180,113970,140585,299236,311647,58868,312781,140610,79215,25227,29149,58853,286928,691153,444985,306152,366492,81527,291439,363634,302993,316085,65208,296360,24205,366270,298144,312915,112400,304825,84046,307251,296580,245960,24596,79433,287819,360692,303342,313471,299907,81822,288700,50554,24592,24337,362587,24588,58…
GO:1902623	0.0116857166252809	0.999740999028915	2	3	negative regulation of neutrophil migration	BP	13569	853	C5ar2,Slamf8	445269,289237
GO:0071702	0.0118230770958399	0.990799357676332	155	2038	organic substance transport	BP	13569	853	Tsc1,Zdhhc17,Psen1,Napb,Prkce,Mipep,Adipor2,LOC100909750,Lepr,Med1,Stam2,Hrh2,Tob1,Itgb3,Tmbim6,Fzd1,Nup160,Sec24a,Lrp6,Rabgap1l,Rnf19b,Slc35c1,Sfxn3,Slc4a2,Pfkfb2,Madd,Ap5m1,Plagl2,Ptprn2,Slc4a4,Nr4a3,Slc35b4,Adora1,Bicd2,Slc5a7,Sulf2,Fzd7,Ykt6,Sec24c,Rassf9,Edn3,Ipo7,Arfgef1,Nrg1,Pom121,Gjb1,Ngfr,Styx,Osbp,Midn,Vps36,Aacs,Ppard,Kif13a,Rab35,Smad4,Wls,Arih2,Entpd1,Acvr2b,Nf1,Sstr5,Stra6,Erbb2,Ma…	60445,366889,29192,499903,29340,81684,312670,311860,24536,497991,311030,25461,170842,29302,24822,58868,311182,287275,312781,304914,313806,311204,65042,24780,24640,94193,305861,296281,29714,84484,58853,296969,29290,306809,85426,311642,100360552,64351,685144,65053,366270,308939,312915,112400,113975,29584,24596,100912536,365410,314623,290851,65984,25682,308173,288700,50554,362065,316005,64519,25366,…
GO:0050900	0.0120504504166108	0.993591073970935	24	244	leukocyte migration	BP	13569	853	Abr,B4galt1,Fadd,Chst4,Itgb3,Prex1,Adora1,Itga4,Mtus1,Edn3,Kit,Pdgfb,Thbs1,Selplg,Spns2,C5ar2,Swap70,Ccr1,P2ry12,C3ar1,Itgb2,Tlr2,Gas6,Slamf8	287537,24390,266610,307838,29302,311647,29290,311144,306487,366270,64030,24628,445442,363930,100270678,445269,293410,57301,64803,84007,309684,310553,58935,289237
GO:0009266	0.0121006685843383	0.993989610866397	20	189	response to temperature stimulus	BP	13569	853	Top1,Pirt,Cdh8,Adora1,Saxol1,Ngfr,Nf1,Eif2ak3,Ntsr1,Immt,Fosl2,Igf1,Tfec,Cckar,Mki67,Dnmt1,Slu7,St8sia1,Tlr4,Rps6kb1	64550,497929,84408,29290,317471,24596,24592,29702,366274,312444,25446,24482,26296,24889,291234,84350,303057,25280,29260,83840
GO:0035567	0.0121743257856717	0.99610853899734	9	50	non-canonical Wnt signaling pathway	BP	13569	853	LOC100909750,Ryk,Fzd1,Lrp6,Fzd7,Csnk1e,Sfrp1,Fzd10,Ptk7	311860,140585,58868,312781,100360552,58822,84402,363913,301242
GO:1901564	0.0122907323841077	0.989886487964425	335	4820	organonitrogen compound metabolic process	BP	13569	853	Taf1,Tsc1,Kat6a,Zdhhc17,Spred2,Psen1,Mapk8ip3,Prdm2,Prkce,Bdp1,Lmln,Ppp2r2c,Jade2,Mipep,Usp25,Cdc42bpa,Pdxk,Ppp1r9a,Prkaa2,Desi2,Pcyt1b,Ercc3,Usp48,Elp1,Rb1,Mob1b,Amer1,LOC100909750,Zdhhc5,B4galt1,Lepr,Itgb8,St8sia2,Eif4e2,Fadd,Chst4,Zdhhc7,Ddr1,Med1,Taok1,Uggt1,Top1,Kat14,Magi2,Nmt2,Ppp2r5c,Ryk,Flrt2,Tob1,Slk,Itgb3,Man1a2,Dnajb12,Ppm1k,Prex1,Fzd1,Ptpra,Sec24a,Lrp6,Usp10,Zdhhc15,Trim25,Rnf19b,Mtp…	317256,60445,306571,366889,305539,29192,302983,313678,29340,294687,363795,117256,303113,81684,304150,114116,83578,84685,78975,289277,286936,291703,362636,140934,24708,360920,501584,311860,362156,24390,24536,362800,117523,363275,266610,307838,170906,25678,497991,286993,171129,64550,362224,113970,291318,691318,140585,299236,170842,54308,29302,295319,294513,312381,311647,58868,25167,287275,312781,30…
GO:1902041	0.0125678448567113	0.99661141709343	7	43	regulation of extrinsic apoptotic signaling pathway via death domain receptors	BP	13569	853	Fadd,Madd,Nf1,Sfrp1,Thbs1,Timp3,Trps1	266610,94193,24592,84402,445442,25358,299897
GO:0060923	0.0126314289916646	0.999708139419471	2	3	cardiac muscle cell fate commitment	BP	13569	853	Tbx3,Acvr1	353305,79558
GO:1900165	0.0126454453415377	0.998868733669959	3	9	negative regulation of interleukin-6 secretion	BP	13569	853	C5ar2,Cd84,Gas6	445269,501872,58935
GO:0008625	0.0128324143663662	0.995783028863737	9	64	extrinsic apoptotic signaling pathway via death domain receptors	BP	13569	853	Fadd,Madd,Nf1,Sfrp1,Thbs1,Pik3r1,Timp3,Trps1,Dab2ip	266610,94193,24592,84402,445442,25513,25358,299897,192126
GO:0097306	0.0129390997221574	0.99520630824719	11	72	cellular response to alcohol	BP	13569	853	Prkce,Prkaa2,Klf6,Lrp6,Aacs,Sfrp1,Adamts1,Adcy7,L1cam,Mlc1,Abca1	29340,78975,58954,312781,65984,84402,79252,84420,50687,315215,313210
GO:0006024	0.0129732241099188	0.996495165425499	7	41	glycosaminoglycan biosynthetic process	BP	13569	853	Chst4,Ext1,Pdgfb,Igf1,Cltc,Chst13,Nfkb1	307838,299907,24628,24482,54241,500257,81736
GO:0002756	0.013074932165457	0.998865942365908	3	8	MyD88-independent toll-like receptor signaling pathway	BP	13569	853	Prkce,Ticam2,Tlr4	29340,364867,29260
GO:0035239	0.0132976866927849	0.991901632612815	37	348	tube morphogenesis	BP	13569	853	Tsc1,Psen1,LOC100909750,Zeb1,B4galt1,Ddr1,Med1,Fzd1,Lrp6,Nr4a3,Epha2,Sox8,Mthfd1,Sox11,Tbx3,Tbx2,Epb41l5,Smad4,Vdr,Rala,Stard13,Stox1,Acvr2b,Stra6,Gna13,Sfrp1,Prkx,Ptk7,Acvr1,Sall1,Igf1,Cd44,Lgr4,Cfc1,Lrp5,Kdm2a,Dab2ip	60445,29192,311860,25705,24390,25678,497991,58868,312781,58853,366492,302993,64300,84046,353305,303398,304733,50554,24873,81757,498130,294388,25366,363071,303634,84402,501563,301242,79558,307740,24482,25406,286994,501121,293649,361700,192126
GO:0010523	0.0133407672266081	0.997989443695673	4	18	negative regulation of calcium ion transport into cytosol	BP	13569	853	Prkce,Tmbim6,Ntsr1,Sri	29340,24822,366274,683667
GO:0031401	0.0134221717268036	0.990375521845658	80	955	positive regulation of protein modification process	BP	13569	853	Psen1,Mapk8ip3,Prkce,Ppp1r9a,Amer1,LOC100909750,Lepr,Taok1,Magi2,Ryk,Slk,Itgb3,Fzd1,Madd,Dnmt3b,Adora1,Map3k13,Peli1,Mtf2,Pde8a,Map3k11,Edn3,Fgd4,Rnf139,Arfgef1,Ccny,Nrg1,Kit,Peli2,Sorbs3,Kl,Ngfr,Slc39a10,Gdf1,Smad4,Aplnr,Stox1,Acvr2b,Gpnmb,Erbb2,Rtf1,Pdgfb,Sstr4,Rasa1,Dnajc27,Thbs1,Fzd10,Arnt,Hipk2,Acvr1,Tnfrsf19,Pik3r1,Rap1b,Igf1,Emp2,C5ar2,Cd44,Ccr1,Cd84,Csf1r,Shc1,Tnip1,Lpar2,Als2,Cysltr2,P2r…	29192,302983,29340,84685,501584,311860,24536,286993,113970,140585,54308,29302,58868,94193,444985,29290,303823,305549,360905,308776,309168,366270,246174,315000,312915,361261,112400,64030,305835,282843,83504,24596,363229,306351,50554,83518,294388,25366,113955,24337,366169,24628,25555,25676,298859,445442,363913,25242,362342,79558,290300,25513,171337,24482,360468,445269,25406,57301,501872,307403,8538…
GO:0036120	0.0134536992139691	0.996851747075692	6	29	cellular response to platelet-derived growth factor stimulus	BP	13569	853	Prkce,Itgb3,Rasa1,Iqgap1,Mtss1l,Dnmt1	29340,29302,25676,361598,307845,84350
GO:0017145	0.0134559251264062	0.99637529676583	7	37	stem cell division	BP	13569	853	Lrp6,Fzd7,Kit,Numb,Fubp1,Thoc2,Cdkn2a	312781,100360552,64030,29419,654496,313308,25163
GO:2000678	0.0139332225562988	0.997872703395704	4	18	negative regulation of transcription regulatory region DNA binding	BP	13569	853	Taf1,Psen1,Sox11,Sri	317256,29192,84046,683667
GO:2000383	0.0140868521495659	0.99965489131525	2	3	regulation of ectoderm development	BP	13569	853	Fzd7,Sall1	100360552,307740
GO:2000384	0.0140868521495659	0.99965489131525	2	3	negative regulation of ectoderm development	BP	13569	853	Fzd7,Sall1	100360552,307740
GO:0060070	0.0141217063382396	0.992423099661874	24	204	canonical Wnt signaling pathway	BP	13569	853	Psen1,Amer1,Fzd1,Lrp6,Sulf2,Foxo1,Fzd7,Apc,Ccny,Wls,Csnk1e,Wnt9a,Sfrp1,Fzd10,Ptk7,Limd1,LOC100909913,Lgr4,Cfc1,Pygo2,Lrp5,Otulin,Nfkb1,Dab2ip	29192,501584,58868,312781,311642,84482,100360552,24205,361261,362065,58822,287357,84402,363913,301242,316101,363443,286994,501121,295251,293649,100362554,81736,192126
GO:0090178	0.0141757110562033	0.997967366781611	4	13	regulation of establishment of planar polarity involved in neural tube closure	BP	13569	853	Fzd1,Lrp6,Sfrp1,Ptk7	58868,312781,84402,301242
GO:0060054	0.0142279134209898	0.9996495622732	2	3	positive regulation of epithelial cell proliferation involved in wound healing	BP	13569	853	B4galt1,Fzd7	24390,100360552
GO:0048699	0.014242206116574	0.989238837183568	114	1306	generation of neurons	BP	13569	853	Tsc1,Psen1,Mapk8ip3,Jade2,Negr1,Ppp1r9a,Ercc3,Rb1,LOC100909750,Zeb1,Ddr1,Med1,Mdga2,Magi2,Ryk,Flrt2,Prex1,Fzd1,Ptpra,Lrp6,Brinp1,Mtpn,Arsb,Strn,Nr4a3,Abi2,Epop,Dnmt3b,Slitrk5,Epha2,Nrp2,Mbd1,Kctd11,Sox8,Trak1,Dpysl5,Pigt,Apc,Edn3,Kdm4c,Arfgef1,Nrg1,Crb1,Sox11,Kit,Rnf165,Camsap1,Alg10,Ngfr,Myh10,Ush1g,RGD1563888,Ssh2,Dmrta2,Ext1,Actb,Rab35,Smad4,Nf1,Erbb2,Macf1,Nefm,Csnk1e,Lrrc38,Pdgfb,Numb,Wnt9a,…	60445,29192,302983,303113,59318,84685,291703,24708,311860,25705,25678,497991,314180,113970,140585,299236,311647,58868,25167,312781,140610,79215,25227,29149,58853,286928,691153,444985,306152,366492,81527,291439,363634,302993,316085,65208,296360,24205,366270,298144,312915,112400,304825,84046,64030,307251,296580,245960,24596,79433,287819,360692,303342,313471,299907,81822,288700,50554,24592,24337,362…
GO:0070374	0.0142821477347743	0.993076678401392	18	171	positive regulation of ERK1 and ERK2 cascade	BP	13569	853	LOC100909750,Itgb3,Pde8a,Gpnmb,Pdgfb,Dnajc27,Rap1b,C5ar2,Cd44,Ccr1,Csf1r,Shc1,Cysltr2,P2ry1,Tlr2,Cd4,Gas6,Tlr4	311860,29302,308776,113955,24628,298859,171337,445269,25406,57301,307403,85385,170926,25265,310553,24932,58935,29260
GO:0001704	0.0143113369855514	0.993880881369475	14	95	formation of primary germ layer	BP	13569	853	Itgb3,Nr4a3,Epha2,Itga4,Fzd7,Epb41l5,Wls,Macf1,Rtf1,Acvr1,Mmp15,Itgb2,Htt,Kif16b	29302,58853,366492,311144,100360552,304733,362065,362587,366169,79558,291848,309684,29424,311478
GO:0090193	0.0143323160071309	0.998576334885109	3	11	positive regulation of glomerulus development	BP	13569	853	Itgb3,Pdgfb,C3ar1	29302,24628,84007
GO:0031323	0.0145678099457899	0.988005496624305	304	4215	regulation of cellular metabolic process	BP	13569	853	Taf1,Tsc1,Kat6a,Spred2,Psen1,Mapk8ip3,Napb,Prdm2,Prkce,Bdp1,Fam168a,Celf4,Zfp445,Zfp612,Usp25,Ppp1r9a,Chd1,Prkaa2,Ercc3,Elp1,Rb1,Mob1b,Amer1,LOC100909750,Zeb1,Lepr,Mbnl1,Eif4e2,Zbtb38,Fadd,Trim66,Carhsp1,Med1,Taok1,Zfp955a,Magi2,Zfp483,Ryk,Flrt2,Tob1,Slk,Itgb3,Klf6,Tmbim6,Zfp707l1,Taf1a,Prex1,Fzd1,Gtf2a1,Sec24a,Lrp6,Cdh13,Med13,Usp10,Rbbp8,Tmem132d,Zfp251,Trim25,Ddx54,Rnf19b,Mtpn,Pfkfb2,Madd,Pds5…	317256,60445,306571,305539,29192,302983,499903,313678,29340,294687,361614,307540,301076,307839,304150,84685,308215,78975,291703,140934,24708,360920,501584,311860,25705,24536,282635,363275,315936,266610,361623,260416,497991,286993,314600,113970,170955,140585,299236,170842,54308,29302,58954,24822,362936,360893,311647,58868,83830,287275,312781,192248,303403,307905,291787,288750,366954,494338,360815,…
GO:0042362	0.0145761812568423	0.998578935848023	3	10	fat-soluble vitamin biosynthetic process	BP	13569	853	Vdr,Ubiad1,Nfkb1	24873,313706,81736
GO:1904646	0.014670360942624	0.996551782533041	6	26	cellular response to amyloid-beta	BP	13569	853	Psen1,Cacna2d1,Ngfr,Vdr,Igf1,Tlr4	29192,25399,24596,24873,24482,29260
GO:0071495	0.0147951413418248	0.989066884852224	95	1133	cellular response to endogenous stimulus	BP	13569	853	Taf1,Tsc1,Psen1,Cacna2d1,Prkce,Acap2,Prkaa2,Adipor2,LOC100909750,Zeb1,Lepr,Med1,Top1,Magi2,Hrh2,Flrt2,Tob1,Itgb3,Klf6,Fzd1,Ptpra,Med13,Ptgfr,Nr4a3,Dnmt3b,Alas1,Sulf2,Foxo1,Pde8a,Mtus1,Phex,Apc,Sox11,Kit,Rnf165,Kl,Cdh5,Ngfr,Gdf1,Epb41l5,Bcar1,Ppard,Rab35,Smad4,Vdr,Gclm,Acvr2b,Nf1,Eef2,Sstr5,Erbb2,Csnk1e,Pdgfb,Sstr4,Rasa1,Sfrp1,Thbs1,Kcnj6,Hipk2,Acvr1,Hdac8,Mtmr4,Adamts1,Onecut1,Pik3r1,Rap1b,Igf1,C…	317256,60445,29192,25399,29340,619382,78975,312670,311860,25705,24536,497991,64550,113970,25461,299236,170842,29302,58954,58868,25167,303403,25652,58853,444985,65155,311642,84482,308776,306487,25512,24205,84046,64030,307251,83504,307618,24596,306351,304733,25414,25682,288700,50554,24873,29739,25366,24592,29565,25354,24337,58822,24628,25555,25676,84402,445442,25743,362342,79558,363481,287607,79252…
GO:0010562	0.0148477531024245	0.989344802576938	78	937	positive regulation of phosphorus metabolic process	BP	13569	853	Psen1,Mapk8ip3,Prkce,Ppp1r9a,Prkaa2,Mob1b,LOC100909750,Lepr,Taok1,Magi2,Ryk,Slk,Itgb3,Fzd1,Pfkfb2,Madd,Adora1,Map3k13,Pde8a,Fzd7,Map3k11,Edn3,Fgd4,Ccny,Nrg1,Kit,Peli2,Sorbs3,Kl,Ngfr,Slc39a10,Gdf1,Smad4,Aplnr,Stox1,Acvr2b,Nf1,Gpnmb,Erbb2,Mc5r,Ntsr1,Calcrl,Pdgfb,Sstr4,Rasa1,Dnajc27,Thbs1,Fzd10,Hipk2,Acvr1,Tnfrsf19,Pik3r1,Rap1b,Igf1,Emp2,C5ar2,Adcy7,Cd44,Ccr1,Cd84,Csf1r,Shc1,Lpar2,Als2,Pik3r4,Cysltr…	29192,302983,29340,84685,78975,360920,311860,24536,286993,113970,140585,54308,29302,58868,24640,94193,29290,303823,308776,100360552,309168,366270,246174,361261,112400,64030,305835,282843,83504,24596,363229,306351,50554,83518,294388,25366,24592,113955,24337,25726,366274,25029,24628,25555,25676,298859,445442,363913,362342,79558,290300,25513,171337,24482,360468,445269,84420,25406,57301,501872,307403…
GO:0045937	0.0148477531024245	0.989344802576938	78	937	positive regulation of phosphate metabolic process	BP	13569	853	Psen1,Mapk8ip3,Prkce,Ppp1r9a,Prkaa2,Mob1b,LOC100909750,Lepr,Taok1,Magi2,Ryk,Slk,Itgb3,Fzd1,Pfkfb2,Madd,Adora1,Map3k13,Pde8a,Fzd7,Map3k11,Edn3,Fgd4,Ccny,Nrg1,Kit,Peli2,Sorbs3,Kl,Ngfr,Slc39a10,Gdf1,Smad4,Aplnr,Stox1,Acvr2b,Nf1,Gpnmb,Erbb2,Mc5r,Ntsr1,Calcrl,Pdgfb,Sstr4,Rasa1,Dnajc27,Thbs1,Fzd10,Hipk2,Acvr1,Tnfrsf19,Pik3r1,Rap1b,Igf1,Emp2,C5ar2,Adcy7,Cd44,Ccr1,Cd84,Csf1r,Shc1,Lpar2,Als2,Pik3r4,Cysltr…	29192,302983,29340,84685,78975,360920,311860,24536,286993,113970,140585,54308,29302,58868,24640,94193,29290,303823,308776,100360552,309168,366270,246174,361261,112400,64030,305835,282843,83504,24596,363229,306351,50554,83518,294388,25366,24592,113955,24337,25726,366274,25029,24628,25555,25676,298859,445442,363913,362342,79558,290300,25513,171337,24482,360468,445269,84420,25406,57301,501872,307403…
GO:0051246	0.0150412378718262	0.98816920699488	159	2090	regulation of protein metabolic process	BP	13569	853	Taf1,Tsc1,Spred2,Psen1,Mapk8ip3,Prkce,Usp25,Ppp1r9a,Elp1,Rb1,Mob1b,Amer1,LOC100909750,Lepr,Eif4e2,Fadd,Taok1,Magi2,Ryk,Flrt2,Tob1,Slk,Itgb3,Prex1,Fzd1,Sec24a,Lrp6,Rnf19b,Mtpn,Madd,Dnmt3b,Epha2,Adora1,Lrrc4b,Map3k13,Peli1,Dusp8,Aplp2,Mtf2,Foxo1,Psmd1,Pde8a,Map3k11,Lrrc4,Apc,Edn3,Kdm4c,Fgd4,Tut4,Rnf139,Arfgef1,Ccny,Nrg1,Kit,Peli2,Sorbs3,Kl,Ngfr,Styx,Plcl1,Slc39a10,Tcof1,Arih1,Gdf1,Cnot6,Smad4,Wnk2,…	317256,60445,305539,29192,302983,29340,304150,84685,140934,24708,360920,501584,311860,24536,363275,266610,286993,113970,140585,299236,170842,54308,29302,311647,58868,287275,312781,313806,79215,94193,444985,366492,29290,308571,303823,305549,361679,64312,360905,84482,83806,308776,309168,641521,24205,366270,298144,246174,313481,315000,312915,361261,112400,64030,305835,282843,83504,24596,100912536,84…
GO:1990090	0.0151452944300679	0.994575380940745	10	64	cellular response to nerve growth factor stimulus	BP	13569	853	Acap2,Magi2,Apc,Rab35,Nf1,Eef2,Csnk1e,L1cam,Nfkb1,Dnmt1	619382,113970,24205,288700,24592,29565,58822,50687,81736,84350
GO:0048319	0.0153477580086491	0.999606228700853	2	3	axial mesoderm morphogenesis	BP	13569	853	Epha2,Epb41l5	366492,304733
GO:0090277	0.015436799220628	0.993770072888437	12	98	positive regulation of peptide hormone secretion	BP	13569	853	Prkce,Lepr,Pfkfb2,Aacs,Ppard,Sri,Tm7sf3,Cckar,Oga,Oxct1,Gpr27,Kif5b	29340,24536,24640,65984,25682,683667,297725,24889,154968,690163,65275,117550
GO:0097069	0.0156215279969671	0.999595360899961	2	3	cellular response to thyroxine stimulus	BP	13569	853	Gclm,L1cam	29739,50687
GO:0042158	0.0156933682110341	0.994269762463485	10	80	lipoprotein biosynthetic process	BP	13569	853	Zdhhc17,Zdhhc5,Zdhhc7,Nmt2,Zdhhc15,Pigt,Pigq,Rab3gap2,Pgap2,Abca1	366889,362156,170906,291318,317235,296360,287159,289350,116675,313210
GO:0051056	0.0158609004256548	0.991301088460639	25	200	regulation of small GTPase mediated signal transduction	BP	13569	853	Abr,Cdc42bpa,LOC100909750,Arhgef12,Prex1,Madd,Arhgef18,Fgd4,Arfgef1,Nrg1,Ngfr,Nf1,Erbb2,Arhgef6,Rasa1,Cgnl1,Igf1,Sipa1l2,Lpar2,Als2,Ralgapb,Abca1,Dnm2,Prex2,Dab2ip	287537,114116,311860,367072,311647,94193,304193,246174,312915,112400,24596,24592,24337,363509,25676,315795,24482,361442,498609,363235,362257,313210,25751,312912,192126
GO:0016571	0.0159092746007687	0.99333756609761	13	91	histone methylation	BP	13569	853	Prdm2,Dnmt3b,Prmt7,Mtf2,Kdm4c,Smad4,Satb1,Rtf1,Kmt5a,Pygo2,Xbp1,Dnmt1,Bcor	313678,444985,361402,360905,298144,50554,316164,366169,689820,295251,289754,84350,317346
GO:0031017	0.0161353674561477	0.99841703900921	3	9	exocrine pancreas development	BP	13569	853	Wls,Igf1,Xbp1	362065,24482,289754
GO:0060603	0.0162610887898467	0.995450229357741	7	37	mammary gland duct morphogenesis	BP	13569	853	Ddr1,Med1,Lrp6,Epha2,Tbx3,Vdr,Lrp5	25678,497991,312781,366492,353305,24873,293649
GO:0007267	0.0164376418416227	0.987779126455892	96	1150	cell-cell signaling	BP	13569	853	Psen1,Napb,Cacna2d1,Prkce,Celf4,Ppp1r9a,Prkaa2,Amer1,LOC100909750,Lepr,Pcdh19,Pcdhb2,Gpr101,Ryk,Hrh2,Fzd1,Lrp6,Pfkfb2,Madd,Ptprn2,Cdh8,Strn,Slitrk5,Adora1,Chrnb4,Slc5a7,Sulf2,Bhlhe40,Foxo1,Fzd7,Apc,Edn3,Ccny,Nrg1,Sox11,Kit,Tbx3,Amotl2,Ngfr,Plcl1,Dnm1,Midn,Aacs,Ppard,Smad4,Wls,Syn2,Acvr2b,Nf1,Sstr5,Gpnmb,Macf1,Lin7a,Pcdhb4,Ntsr1,Csnk1e,Pdgfb,Sstr4,Wnt9a,Sfrp1,Fzd10,Prokr1,Ptk7,Syde1,Limd1,Sall1,Sr…	29192,499903,25399,29340,307540,84685,78975,501584,311860,24536,317183,498843,317608,140585,25461,58868,312781,24640,94193,29714,84408,29149,306152,29290,25103,85426,311642,79431,84482,100360552,24205,366270,361261,112400,84046,64030,353305,65157,24596,84587,140694,314623,65984,25682,50554,362065,29179,25366,24592,25354,113955,362587,85327,291655,366274,58822,24628,25555,287357,84402,363913,19264…
GO:0034142	0.0164429775875661	0.996604978052854	5	24	toll-like receptor 4 signaling pathway	BP	13569	853	Prkce,Peli1,Ticam2,Dab2ip,Tlr4	29340,305549,364867,192126,29260
GO:0036119	0.0165329534049737	0.995931858894096	6	30	response to platelet-derived growth factor	BP	13569	853	Prkce,Itgb3,Rasa1,Iqgap1,Mtss1l,Dnmt1	29340,29302,25676,361598,307845,84350
GO:0071322	0.0165709755503798	0.991855711318115	18	160	cellular response to carbohydrate stimulus	BP	13569	853	Prkce,Lepr,Ptprn2,Aacs,Smad4,Gclm,Calcrl,Sri,Igf1,Plau,Xbp1,Lrp5,Oxct1,Gpr27,Nfkb1,Cdkn2a,Gas6,Kif5b	29340,24536,29714,65984,50554,29739,25029,683667,24482,25619,289754,293649,690163,65275,81736,25163,58935,117550
GO:0090177	0.0165770847622317	0.99746105077602	4	14	establishment of planar polarity involved in neural tube closure	BP	13569	853	Fzd1,Lrp6,Sfrp1,Ptk7	58868,312781,84402,301242
GO:0002430	0.0166554959447866	0.99937418865354	2	4	complement receptor mediated signaling pathway	BP	13569	853	C5ar2,C3ar1	445269,84007
GO:0031667	0.0168310312614015	0.988938661087543	47	536	response to nutrient levels	BP	13569	853	Tsc1,Pdxk,Prkaa2,Adipor2,Zeb1,Lepr,Med1,Fzd1,Lrp6,Trim25,Arsb,RGD1565498,Dnmt3b,Mbd1,Alas1,Fstl1,Foxo1,Phex,Kl,Aacs,Ppard,Vdr,Gclm,Eef2,Eif2ak3,Sfrp1,Adamts1,Pik3r1,Igf1,Timp3,Cd44,Acsl6,Asns,Cckar,Pik3r4,Acsl1,Abca1,Cpeb4,Cd4,Xbp1,Oxct1,Cdkn2a,Dnmt1,Gas6,Pik3c2b,Rps6kb1,Tshb	60445,83578,78975,312670,25705,24536,497991,58868,312781,494338,25227,500843,444985,291439,65155,79210,84482,25512,83504,65984,25682,24873,29739,29565,29702,84402,79252,25513,24482,25358,25406,117243,25612,24889,363131,25288,313210,303010,24932,289754,690163,25163,84350,58935,289021,83840,25653
GO:0060612	0.0168664357360758	0.99522067428224	7	39	adipose tissue development	BP	13569	853	Amer1,Sox8,Aacs,Ppard,Xbp1,Lrp5,Oxct1	501584,302993,65984,25682,289754,293649,690163
GO:0045597	0.0170202113727028	0.987814064642664	74	854	positive regulation of cell differentiation	BP	13569	853	Psen1,Mapk8ip3,Jade2,Negr1,Ppp1r9a,Rb1,LOC100909750,Zeb1,Fadd,Fndc3b,Med1,Magi2,Itgb3,Prex1,Fzd1,Ptpra,Lrp6,Brinp1,Arsb,Dnmt3b,Kctd11,Sox8,Trak1,Apc,Edn3,Kdm4c,Nrg1,Sox11,Kit,Cdh5,Ngfr,RGD1563888,Epb41l5,Dmrta2,Smad4,Vdr,Acvr2b,Nf1,Macf1,Rcor1,Csnk1e,Numb,Wnt9a,Nfatc2,Cd101,Sfrp1,Ptk7,Ddx56,Acvr1,Sall1,Adamts1,Pik3r1,Fndc5,Igf1,Amigo1,Tmem106b,Numa1,Ccr1,L1cam,Acsl6,Csf1r,Iqgap1,Scn1b,Man2a1,Dlx2…	29192,302983,303113,59318,84685,24708,311860,25705,266610,294925,497991,113970,29302,311647,58868,25167,312781,140610,25227,444985,363634,302993,316085,24205,366270,298144,112400,84046,64030,307618,24596,360692,304733,313471,50554,24873,25366,24592,362587,102554884,58822,29419,287357,311658,310727,84402,301242,289780,79558,307740,79252,25513,260327,24482,295365,312132,308870,57301,50687,117243,30…
GO:0072358	0.0172966841450413	0.988386428895743	52	551	cardiovascular system development	BP	13569	853	Kat6a,Psen1,Adipor2,LOC100909750,B4galt1,Lepr,Med1,Stim1,Itgb3,Cdh13,Slitrk5,Epha2,Nrp2,Foxo1,Kit,Tbx3,Tbx2,Cdh5,Ngfr,Myh10,Aplnr,Stard13,Acvr2b,Nf1,Stra6,Eif2ak3,Calcrl,Pdgfb,Gna13,Rasa1,Thbs1,Prkx,Ptk7,Hipk2,Acvr1,Igf1,Emp2,Cd44,Shc1,C3ar1,Itgb2,LOC100909913,Cysltr2,Plau,Cfc1,Ubiad1,Dnm2,Xbp1,Lrp5,Otulin,Sp2,Dab2ip	306571,29192,312670,311860,24390,24536,497991,361618,29302,192248,306152,366492,81527,84482,64030,353305,303398,307618,24596,79433,83518,498130,25366,24592,363071,29702,25029,24628,303634,25676,445442,501563,301242,362342,79558,24482,360468,25406,85385,84007,309684,363443,170926,25619,501121,313706,25751,289754,293649,100362554,303499,192126
GO:0045348	0.0173778025990819	0.999523148222727	2	3	positive regulation of MHC class II biosynthetic process	BP	13569	853	Xbp1,Tlr4	289754,29260
GO:0002685	0.0174087280343712	0.991776845660051	16	154	regulation of leukocyte migration	BP	13569	853	Abr,Fadd,Itgb3,Adora1,Itga4,Mtus1,Edn3,Thbs1,C5ar2,Swap70,Ccr1,P2ry12,C3ar1,Tlr2,Gas6,Slamf8	287537,266610,29302,29290,311144,306487,366270,445442,445269,293410,57301,64803,84007,310553,58935,289237
GO:0031670	0.0175434205997824	0.994426838968483	8	50	cellular response to nutrient	BP	13569	853	Med1,Fzd1,Phex,Vdr,Sfrp1,Adamts1,Xbp1,Gas6	497991,58868,25512,24873,84402,79252,289754,58935
GO:0006664	0.0177140006734428	0.993407250628049	10	80	glycolipid metabolic process	BP	13569	853	Itgb8,St8sia2,Ggta1,Pigt,Aldh5a1,Kit,Pigq,Pgap2,A3galt2,Abo	362800,117523,246766,296360,291133,64030,287159,116675,171553,100301568
GO:0045859	0.0177734839655134	0.987901733291268	55	620	regulation of protein kinase activity	BP	13569	853	Tsc1,Spred2,Psen1,Mapk8ip3,Ppp1r9a,Elp1,Rb1,LOC100909750,Taok1,Flrt2,Slk,Itgb3,Prex1,Lrp6,Madd,Adora1,Lrrc4b,Map3k13,Dusp8,Aplp2,Map3k11,Lrrc4,Apc,Edn3,Fgd4,Ccny,Nrg1,Kit,Stox1,Acvr2b,Nf1,Erbb2,Pdgfb,Sfrp1,Thbs1,Fzd10,Igf1,Emp2,Csf1r,Shc1,Rtn4rl2,Lpar2,Als2,Ubash3b,Iqgap1,Acsl1,Cd4,Lrp5,Cdkn2a,Inpp5k,Prex2,Gas6,Dab2ip,Tlr4,Socs6	60445,305539,29192,302983,84685,140934,24708,311860,286993,299236,54308,29302,311647,312781,94193,29290,308571,303823,361679,64312,309168,641521,24205,366270,246174,361261,112400,64030,294388,25366,24592,24337,24628,84402,445442,363913,24482,360468,307403,85385,311169,498609,363235,315579,361598,25288,24932,293649,25163,287533,312912,58935,192126,29260,307200
GO:2000211	0.0180521522979025	0.999494298184395	2	3	regulation of glutamate metabolic process	BP	13569	853	Apc,Atcay	24205,362826
GO:0034058	0.0180661589450705	0.998332098370389	3	7	endosomal vesicle fusion	BP	13569	853	Vps11,Vps4a,Ankfy1	315600,246772,303292
GO:0061081	0.0181142360794784	0.998142623723046	3	9	positive regulation of myeloid leukocyte cytokine production involved in immune response	BP	13569	853	Nr4a3,Tlr2,Tlr4	58853,310553,29260
GO:0042327	0.0184893382025244	0.986823081842873	70	825	positive regulation of phosphorylation	BP	13569	853	Psen1,Mapk8ip3,Prkce,Ppp1r9a,Prkaa2,Mob1b,LOC100909750,Lepr,Taok1,Ryk,Slk,Itgb3,Fzd1,Pfkfb2,Madd,Adora1,Map3k13,Pde8a,Fzd7,Map3k11,Edn3,Fgd4,Ccny,Nrg1,Kit,Peli2,Sorbs3,Kl,Ngfr,Gdf1,Smad4,Aplnr,Stox1,Acvr2b,Gpnmb,Erbb2,Pdgfb,Sstr4,Rasa1,Dnajc27,Thbs1,Fzd10,Hipk2,Acvr1,Tnfrsf19,Pik3r1,Rap1b,Igf1,Emp2,C5ar2,Cd44,Ccr1,Cd84,Csf1r,Shc1,Lpar2,Als2,Pik3r4,Cysltr2,P2ry1,Gdf11,Iqgap1,Acsl1,Tlr2,Cd4,Xbp1,Wd…	29192,302983,29340,84685,78975,360920,311860,24536,286993,140585,54308,29302,58868,24640,94193,29290,303823,308776,100360552,309168,366270,246174,361261,112400,64030,305835,282843,83504,24596,306351,50554,83518,294388,25366,113955,24337,24628,25555,25676,298859,445442,363913,362342,79558,290300,25513,171337,24482,360468,445269,25406,57301,501872,307403,85385,498609,363235,363131,170926,25265,2945…
GO:1903509	0.0188313999586275	0.992918354257092	10	81	liposaccharide metabolic process	BP	13569	853	Itgb8,St8sia2,Ggta1,Pigt,Aldh5a1,Kit,Pigq,Pgap2,A3galt2,Abo	362800,117523,246766,296360,291133,64030,287159,116675,171553,100301568
GO:0051098	0.0189809053153495	0.988855509498301	29	301	regulation of binding	BP	13569	853	Taf1,Psen1,Rb1,LOC100909750,Tmbim6,Hjurp,Aplp2,Itga4,Nrg1,Sox11,Gas8,Plcl1,Epb41l5,Smad4,Eif2ak3,Csnk1e,Pdgfb,Hipk2,Pex14,Hdac8,Sri,Igf1,Ubash3b,P2ry1,Pygo2,Cdkn2a,Lrpap1,Dab2ip,Tlr4	317256,29192,24708,311860,24822,316602,64312,311144,112400,84046,361438,84587,304733,50554,29702,58822,24628,362342,64460,363481,683667,24482,315579,25265,295251,25163,116565,192126,29260
GO:0090244	0.0190288898924784	0.999451433790484	2	3	Wnt signaling pathway involved in somitogenesis	BP	13569	853	Lrp6,Sfrp1	312781,84402
GO:0033088	0.019126642064577	0.999225812189545	2	4	negative regulation of immature T cell proliferation in thymus	BP	13569	853	Erbb2,Cdkn2a	24337,25163
GO:0009611	0.0191755836610238	0.987477230774983	44	489	response to wounding	BP	13569	853	Prkce,Adipor2,B4galt1,Lepr,Ddr1,Itgb3,Klf6,Mtpn,Sulf2,Fzd7,C9,Arfgef1,Nrg1,Ngfr,Myh10,Actb,Ppard,Smad4,Adamts18,Entpd1,Nf1,Erbb2,Macf1,Nefm,Dcbld2,Pdgfb,Gna13,Thbs1,Ptk7,Ptprs,Kcnk2,Igf1,Timp3,Cd44,P2ry12,Ubash3b,P2ry1,Plau,Tln1,Xbp1,Uck2,Gas6,Tlr4,Rps6kb1	29340,312670,24390,24536,25678,29302,58954,79215,311642,100360552,117512,312915,112400,24596,79433,81822,25682,50554,361412,64519,24592,24337,362587,24588,155696,24628,303634,445442,301242,25529,170899,24482,25358,25406,64803,315579,25265,25619,313494,289754,304944,58935,29260,83840
GO:0002761	0.0192094094726063	0.992017231148019	12	95	regulation of myeloid leukocyte differentiation	BP	13569	853	Rb1,Fadd,Apc,Nf1,Cd101,Sfrp1,Pik3r1,Ccr1,Csf1r,Ubash3b,Cd4,Siglec15	24708,266610,24205,24592,310727,84402,25513,57301,307403,315579,24932,498888
GO:0045670	0.0196053948026305	0.993642120220095	8	50	regulation of osteoclast differentiation	BP	13569	853	Apc,Nf1,Sfrp1,Pik3r1,Ccr1,Csf1r,Ubash3b,Siglec15	24205,24592,84402,25513,57301,307403,315579,498888
GO:0015871	0.0196459939491679	0.998009064060364	3	8	choline transport	BP	13569	853	Psen1,Slc5a7,Scn4a	29192,85426,25722
GO:0030330	0.0197404979840243	0.993537021634071	8	56	DNA damage response, signal transduction by p53 class mediator	BP	13569	853	Spred2,Ppp2r5c,Usp10,Mdm4,Hipk2,Kmt5a,Cd44,Cdkn2a	305539,691318,307905,304798,362342,689820,25406,25163
GO:0006023	0.0198470978125199	0.994113615051235	7	45	aminoglycan biosynthetic process	BP	13569	853	Chst4,Ext1,Pdgfb,Igf1,Cltc,Chst13,Nfkb1	307838,299907,24628,24482,54241,500257,81736
GO:1904645	0.0198894323129788	0.994917507236362	6	29	response to amyloid-beta	BP	13569	853	Psen1,Cacna2d1,Ngfr,Vdr,Igf1,Tlr4	29192,25399,24596,24873,24482,29260
GO:1902532	0.020091059722504	0.987119338419733	40	439	negative regulation of intracellular signal transduction	BP	13569	853	Tsc1,Spred2,Prkaa2,LOC100909750,Magi2,Flrt2,Tmbim6,Prex1,Usp10,RGD1565498,Epha2,Lrrc4b,Dusp8,Foxo1,Lrrc4,Apc,Smad4,Wnk2,Aplnr,Nf1,Rasa1,Sfrp1,Thbs1,Cgnl1,Limd1,Sri,Igf1,Timp3,Cd44,Eif3a,Tnip1,Rtn4rl2,Pgap2,Uaca,Xbp1,Inpp5k,Prex2,Dab2ip,Tlr4,Socs6	60445,305539,78975,311860,113970,299236,24822,311647,307905,500843,366492,308571,361679,84482,641521,24205,50554,306811,83518,24592,25676,84402,445442,315795,316101,683667,24482,25358,25406,292148,363599,311169,116675,315732,289754,287533,312912,192126,29260,307200
GO:0030282	0.0202350928987702	0.991532785025162	12	94	bone mineralization	BP	13569	853	Phex,Kl,Acvr2b,Gpnmb,Eif2ak3,Txlng,Acvr1,Igf1,Ccr1,Lgr4,Gpm6b,Bcor	25512,83504,25366,113955,29702,302680,79558,24482,57301,286994,192179,317346
GO:0098609	0.0203594905096315	0.986135758038839	53	580	cell-cell adhesion	BP	13569	853	Psen1,Negr1,LOC100909750,Zeb1,Fadd,Chst4,Pcdh19,Pcdhb2,Itgb3,Lrp6,Cdh13,Zfp35,Cdh8,Nr4a3,Peli1,Itga4,Kit,Megf10,Cdh5,Epb41l5,Actb,Adamts18,Gpnmb,Mad1l1,Erbb2,Pcdhb4,Cdh11,Selplg,Acvr1,Pik3r1,Igf1,Amigo1,Cdh19,Swap70,Cd44,Cd28,Tenm2,L1cam,Shc1,Il12rb2,P2ry12,Tnip1,Itgb2,Ubash3b,Pcdhb3,Nt5e,Tln1,Cd4,Xbp1,Cdkn2a,Pkp3,Plekha7,Socs6	29192,59318,311860,25705,266610,307838,317183,498843,29302,312781,192248,307547,84408,58853,305549,311144,64030,291445,307618,304733,81822,361412,113955,680006,24337,291655,84407,363930,79558,25513,24482,295365,360835,293410,25406,25660,117242,50687,85385,171334,64803,363599,309684,315579,291656,58813,313494,24932,289754,25163,293619,499249,307200
GO:0031076	0.0204987708354847	0.994647796777752	6	33	embryonic camera-type eye development	BP	13569	853	Zeb1,Lrp6,Sox11,Tbx2,Stra6,Hipk2	25705,312781,84046,303398,363071,362342
GO:0036315	0.0206372343116496	0.996619394127426	4	14	cellular response to sterol	BP	13569	853	Lrp6,Aacs,Mlc1,Abca1	312781,65984,315215,313210
GO:0071397	0.0206372343116496	0.996619394127426	4	14	cellular response to cholesterol	BP	13569	853	Lrp6,Aacs,Mlc1,Abca1	312781,65984,315215,313210
GO:0055123	0.0207146149182792	0.989814919923614	17	143	digestive system development	BP	13569	853	Rb1,Hrh2,Slc4a2,Sox11,Kit,Tbx2,Epb41l5,Wls,Acvr2b,Stra6,Yipf6,Sfrp1,Sall1,Igf1,Lgr4,Cfc1,Xbp1	24708,25461,24780,84046,64030,303398,304733,362065,25366,363071,363476,84402,307740,24482,286994,501121,289754
GO:0061343	0.0208239187118822	0.999117481606542	2	4	cell adhesion involved in heart morphogenesis	BP	13569	853	Flrt2,Acvr1	299236,79558
GO:0048103	0.0209171665130527	0.995460852442347	5	22	somatic stem cell division	BP	13569	853	Lrp6,Fzd7,Kit,Numb,Cdkn2a	312781,100360552,64030,29419,25163
GO:0060558	0.0211580655497959	0.999095556724512	2	4	regulation of calcidiol 1-monooxygenase activity	BP	13569	853	Vdr,Nfkb1	24873,81736
GO:0071310	0.0212681470288135	0.983172782669165	149	1946	cellular response to organic substance	BP	13569	853	Taf1,Tsc1,Psen1,Cacna2d1,Prkce,Acap2,Prkaa2,Adipor2,LOC100909750,Zeb1,Lepr,Fadd,Med1,Uggt1,Top1,Magi2,Hrh2,Flrt2,Tob1,Slk,Itgb3,Klf6,Dnajb12,Tmbim6,Fzd1,Ptpra,Lrp6,Brinp1,Med13,Usp10,Trim25,Ptprn2,Ptgfr,Nr4a3,Dnmt3b,Nrp2,Lrrc4b,Alas1,Sulf2,Mtf2,Foxo1,Itga4,Pde8a,Lrrc4,Mtus1,Phex,Apc,Tut4,Sox11,Kit,Rnf165,Kl,Cdh5,Ngfr,Gdf1,Epb41l5,Bcar1,Aacs,Osmr,Ppard,Rab35,Smad4,Vdr,Gclm,Entpd1,Acvr2b,Nf1,Eef2,T…	317256,60445,29192,25399,29340,619382,78975,312670,311860,25705,24536,266610,497991,171129,64550,113970,25461,299236,170842,54308,29302,58954,294513,24822,58868,25167,312781,140610,303403,307905,494338,29714,25652,58853,444985,81527,308571,65155,311642,360905,84482,311144,308776,641521,306487,25512,24205,313481,84046,64030,307251,83504,307618,24596,306351,304733,25414,65984,310132,25682,288700,50…
GO:0042535	0.0213007222093638	0.997675357020812	3	9	positive regulation of tumor necrosis factor biosynthetic process	BP	13569	853	Thbs1,Tlr2,Tlr4	445442,310553,29260
GO:0045600	0.021571562495807	0.993504051371823	7	44	positive regulation of fat cell differentiation	BP	13569	853	Fndc3b,Sfrp1,Fndc5,Igf1,Xbp1,Wdfy2,Lrp5	294925,84402,260327,24482,289754,305956,293649
GO:0051589	0.0216002987485993	0.996356715027504	4	15	negative regulation of neurotransmitter transport	BP	13569	853	Ppp1r9a,Nf1,Rap1b,Gpm6b	84685,24592,171337,192179
GO:0048583	0.0216052617898427	0.982403779650427	208	2832	regulation of response to stimulus	BP	13569	853	Taf1,Tsc1,Zdhhc17,Spred2,Psen1,Mapk8ip3,Prkce,Fam168a,Celf4,Abr,Usp25,Cdc42bpa,Prkaa2,Rb1,Amer1,LOC100909750,Zeb1,Lepr,Fadd,Med1,Taok1,Magi2,Arhgef12,Ryk,Flrt2,Tob1,Itgb3,Tmbim6,Prex1,Fzd1,Lrp6,Cdh13,Med13,Usp10,Zfp35,Trim25,Mtpn,Slc35c1,Sphkap,Madd,Plagl2,RGD1565498,Nr4a3,Epha2,Mvb12b,Adora1,Lrrc4b,Kctd11,Map3k13,Peli1,Dusp8,Arhgef18,Sulf2,Aplp2,Foxo1,Pde8a,Map3k11,Lrrc4,Mtus1,Apc,Edn3,RGD131116…	317256,60445,366889,305539,29192,302983,29340,361614,307540,287537,304150,114116,78975,24708,501584,311860,25705,24536,266610,497991,286993,113970,367072,140585,299236,170842,29302,24822,311647,58868,312781,192248,303403,307905,307547,494338,79215,311204,316561,94193,296281,500843,58853,366492,362118,29290,308571,363634,303823,305549,361679,304193,311642,64312,84482,308776,309168,641521,306487,24…
GO:0097252	0.0218936750636588	0.999046609081828	2	4	oligodendrocyte apoptotic process	BP	13569	853	Igf1,Gas6	24482,58935
GO:0050678	0.0219838724383679	0.987197597572938	27	277	regulation of epithelial cell proliferation	BP	13569	853	Rb1,B4galt1,Med1,Itgb3,Lrp6,Cdh13,Nr4a3,Sulf2,Fzd7,Apc,Sox11,Ngfr,Ppard,Vdr,Stox1,Nf1,Erbb2,Pdgfb,Sfrp1,Thbs1,Igf1,C5ar2,Plau,Pygo2,Xbp1,Cdkn2a,Dab2ip	24708,24390,497991,29302,312781,192248,58853,311642,100360552,24205,84046,24596,25682,24873,294388,24592,24337,24628,84402,445442,24482,445269,25619,295251,289754,25163,192126
GO:1902533	0.0220522077549837	0.984285503466294	66	798	positive regulation of intracellular signal transduction	BP	13569	853	Zdhhc17,Spred2,Psen1,Mapk8ip3,Prkce,LOC100909750,Lepr,Fadd,Taok1,Ryk,Itgb3,Cdh13,Trim25,Madd,Plagl2,Adora1,Map3k13,Peli1,Pde8a,Map3k11,Edn3,Fgd4,Arfgef1,Nrg1,Sox11,Kit,Peli2,Sorbs3,Kl,Ngfr,Ppard,Stox1,Ticam2,Stra6,Gpnmb,Erbb2,Eif2ak3,Pdgfb,Sstr4,Dnajc27,Thbs1,Fzd10,Hipk2,Tnfrsf19,Rap1b,Igf1,C5ar2,Cd44,Cd28,Ccr1,L1cam,Cd84,Csf1r,Shc1,Lpar2,Cysltr2,P2ry1,Iqgap1,Tlr2,Cd4,Xbp1,Cdkn2a,Htt,Gas6,Dab2ip,…	366889,305539,29192,302983,29340,311860,24536,266610,286993,140585,29302,192248,494338,94193,296281,29290,303823,305549,308776,309168,366270,246174,312915,112400,84046,64030,305835,282843,83504,24596,25682,294388,364867,363071,113955,24337,29702,24628,25555,298859,445442,363913,362342,290300,171337,24482,445269,25406,25660,57301,50687,501872,307403,85385,498609,170926,25265,361598,310553,24932,28…
GO:0002371	0.0220906542289326	0.997657154448754	3	8	dendritic cell cytokine production	BP	13569	853	Kit,Tlr2,Tlr4	64030,310553,29260
GO:0010647	0.0221228616474374	0.983114484305813	106	1345	positive regulation of cell communication	BP	13569	853	Taf1,Zdhhc17,Spred2,Psen1,Mapk8ip3,Prkce,Ppp1r9a,Amer1,LOC100909750,Lepr,Fadd,Med1,Taok1,Ryk,Itgb3,Lrp6,Cdh13,Trim25,Pfkfb2,Madd,Plagl2,Adora1,Chrnb4,Map3k13,Peli1,Sulf2,Pde8a,Map3k11,Edn3,Fgd4,Arfgef1,Nrg1,Sox11,Kit,Rnf165,Peli2,Sorbs3,Kl,Ngfr,Slc39a10,Gdf1,Aacs,Ppard,Smad4,Wls,Stox1,Acvr2b,Nf1,Ticam2,Stra6,Gpnmb,Erbb2,Macf1,Eif2ak3,Ntsr1,Csnk1e,Pdgfb,Sstr4,Wnt9a,Dnajc27,Sfrp1,Thbs1,Fzd10,Hipk2,…	317256,366889,305539,29192,302983,29340,84685,501584,311860,24536,266610,497991,286993,140585,29302,312781,192248,494338,24640,94193,296281,29290,25103,303823,305549,311642,308776,309168,366270,246174,312915,112400,84046,64030,307251,305835,282843,83504,24596,363229,306351,65984,25682,50554,362065,294388,25366,24592,364867,363071,113955,24337,362587,29702,366274,58822,24628,25555,287357,298859,84…
GO:0016310	0.0221799329703285	0.982558349780913	138	1787	phosphorylation	BP	13569	853	Taf1,Tsc1,Spred2,Psen1,Mapk8ip3,Prkce,Cdc42bpa,Pdxk,Ppp1r9a,Prkaa2,Ercc3,Elp1,Rb1,Mob1b,LOC100909750,Lepr,Ddr1,Med1,Taok1,Top1,Ryk,Flrt2,Slk,Itgb3,Prex1,Fzd1,Ptpra,Lrp6,Pfkfb2,Madd,Phkb,Abi2,Prag1,Stk35,Epha2,Adck2,Adora1,Lrrc4b,Map3k13,Dusp8,Hunk,Aplp2,Foxo1,Pde8a,Fzd7,Map3k11,Lrrc4,Apc,Edn3,Fgd4,Ccny,Nrg1,Kit,Peli2,Sorbs3,Kcnh8,Kl,Ngfr,Styx,Plcl1,Prpf4b,Gdf1,Midn,Smad4,Wnk2,Aplnr,Rala,Stox1,Acv…	317256,60445,305539,29192,302983,29340,114116,83578,84685,78975,291703,140934,24708,360920,311860,24536,25678,497991,286993,64550,140585,299236,54308,29302,311647,58868,25167,312781,24640,94193,361377,286928,306506,311419,366492,312258,29290,308571,303823,361679,288275,64312,84482,308776,100360552,309168,641521,24205,366270,246174,361261,112400,64030,305835,282843,246325,83504,24596,100912536,845…
GO:0090092	0.0221974779892282	0.988493106183999	19	174	regulation of transmembrane receptor protein serine/threonine kinase signaling pathway	BP	13569	853	LOC100909750,Zeb1,Magi2,Tob1,Fzd1,Sox11,Rnf165,Gdf1,Smad4,Acvr2b,Sfrp1,Thbs1,Hipk2,Acvr1,Onecut1,Numa1,Gdf11,Dnm2,Xbp1	311860,25705,113970,170842,58868,84046,307251,306351,50554,25366,84402,445442,362342,79558,25231,308870,29454,25751,289754
GO:1905521	0.022480380705379	0.994893137358722	5	27	regulation of macrophage migration	BP	13569	853	Mtus1,Thbs1,P2ry12,C3ar1,Slamf8	306487,445442,64803,84007,289237
GO:0022008	0.0225622373505235	0.982540442419064	119	1403	neurogenesis	BP	13569	853	Tsc1,Psen1,Mapk8ip3,Jade2,Negr1,Ppp1r9a,Ercc3,Rb1,LOC100909750,Zeb1,Ddr1,Med1,Mdga2,Magi2,Ryk,Flrt2,Prex1,Fzd1,Ptpra,Lrp6,Brinp1,Mtpn,Arsb,Strn,Nr4a3,Abi2,Epop,Dnmt3b,Slitrk5,Epha2,Nrp2,Mbd1,Kctd11,Sox8,Trak1,Dpysl5,Pigt,Apc,Gpr157,Edn3,Kdm4c,Arfgef1,Nrg1,Crb1,Sox11,Kit,Rnf165,Camsap1,Alg10,Ngfr,Myh10,Ush1g,RGD1563888,Ssh2,Dmrta2,Ext1,Actb,Rab35,Smad4,Nf1,Eef2,Erbb2,Macf1,Nefm,Csnk1e,Lrrc38,Pdgfb…	60445,29192,302983,303113,59318,84685,291703,24708,311860,25705,25678,497991,314180,113970,140585,299236,311647,58868,25167,312781,140610,79215,25227,29149,58853,286928,691153,444985,306152,366492,81527,291439,363634,302993,316085,65208,296360,24205,313725,366270,298144,312915,112400,304825,84046,64030,307251,296580,245960,24596,79433,287819,360692,303342,313471,299907,81822,288700,50554,24592,29…
GO:0009247	0.0227327051497384	0.993003958783585	7	51	glycolipid biosynthetic process	BP	13569	853	St8sia2,Ggta1,Pigt,Pigq,Pgap2,A3galt2,Abo	117523,246766,296360,287159,116675,171553,100301568
GO:0038127	0.0227589773076082	0.98995093817748	13	99	ERBB signaling pathway	BP	13569	853	Psen1,LOC100909750,Cdh13,Mvb12b,Adora1,Aplp2,Nrg1,Bcar1,Shc1,Iqgap1,Fam83b,Dab2ip,Kif16b	29192,311860,192248,362118,29290,64312,112400,25414,85385,361598,315829,192126,311478
GO:0045023	0.0228569656250683	0.997353647197234	3	10	G0 to G1 transition	BP	13569	853	Med1,Mdm4,Dab2ip	497991,304798,192126
GO:0042249	0.0229278416590983	0.996060661090216	4	15	establishment of planar polarity of embryonic epithelium	BP	13569	853	Fzd1,Lrp6,Sfrp1,Ptk7	58868,312781,84402,301242
GO:1990089	0.022958501726779	0.99117472314971	10	68	response to nerve growth factor	BP	13569	853	Acap2,Magi2,Apc,Rab35,Nf1,Eef2,Csnk1e,L1cam,Nfkb1,Dnmt1	619382,113970,24205,288700,24592,29565,58822,50687,81736,84350
GO:0035136	0.0230017981971352	0.993853633131333	6	32	forelimb morphogenesis	BP	13569	853	Lrp6,Rnf165,Tbx3,Wnt9a,Sall3,Sall1	312781,307251,353305,287357,364910,307740
GO:0060395	0.0230025132976367	0.992933879987034	7	48	SMAD protein signal transduction	BP	13569	853	Jade2,Magi2,Gdf1,Smad4,Rbm14,Hipk2,Gdf11	303113,113970,306351,50554,170900,362342,29454
GO:0032366	0.0230318214971961	0.995986361292283	4	16	intracellular sterol transport	BP	13569	853	Lrp6,Abcg1,Vps4a,Abca1	312781,85264,246772,313210
GO:0032367	0.0230318214971961	0.995986361292283	4	16	intracellular cholesterol transport	BP	13569	853	Lrp6,Abcg1,Vps4a,Abca1	312781,85264,246772,313210
GO:0048048	0.0231964830106051	0.993789565958698	6	32	embryonic eye morphogenesis	BP	13569	853	Zeb1,Lrp6,Sox11,Tbx2,Stra6,Hipk2	25705,312781,84046,303398,363071,362342
GO:0080090	0.0233038592510433	0.980587236719266	294	4096	regulation of primary metabolic process	BP	13569	853	Taf1,Tsc1,Kat6a,Spred2,Psen1,Mapk8ip3,Prdm2,Prkce,Bdp1,Fam168a,Celf4,Zfp445,Zfp612,Usp25,Ppp1r9a,Chd1,Prkaa2,Ercc3,Elp1,Rb1,Mob1b,Amer1,LOC100909750,Zeb1,Lepr,Mbnl1,Eif4e2,Zbtb38,Fadd,Trim66,Carhsp1,Med1,Taok1,Zfp955a,Magi2,Zfp483,Ryk,Flrt2,Tob1,Slk,Itgb3,Klf6,Tmbim6,Zfp707l1,Taf1a,Prex1,Fzd1,Gtf2a1,Sec24a,Lrp6,Cdh13,Med13,Rbbp8,Zfp251,Trim25,Ddx54,Rnf19b,Mtpn,Pfkfb2,Madd,Pds5a,Plagl2,Zbtb20,Nr4a…	317256,60445,306571,305539,29192,302983,313678,29340,294687,361614,307540,301076,307839,304150,84685,308215,78975,291703,140934,24708,360920,501584,311860,25705,24536,282635,363275,315936,266610,361623,260416,497991,286993,314600,113970,170955,140585,299236,170842,54308,29302,58954,24822,362936,360893,311647,58868,83830,287275,312781,192248,303403,291787,366954,494338,360815,313806,79215,24640,94…
GO:0009790	0.0234450812574997	0.982842437096094	77	865	embryo development	BP	13569	853	Tsc1,Kat6a,Psen1,Mapk8ip3,Abr,Ercc3,Tanc2,LOC100909750,Zeb1,Mbnl1,Eif4e2,Med1,Top1,Itgb3,Fzd1,Lrp6,Rbbp8,Nr4a3,Dnmt3b,Epha2,Nrp2,Sox8,Sulf2,Itga4,Fzd7,Sec24c,Mthfd1,Kdm4c,Sox11,Kit,Tbx3,Tbx2,Myh10,Ush1g,Tcof1,Gdf1,Epb41l5,Otx1,Ext1,Smad4,Wls,Aplnr,Rala,Stox1,Acvr2b,Nf1,Stra6,Macf1,Rtf1,Pdgfb,Gna13,Wnt9a,Sfrp1,Arnt,Ptk7,Hipk2,Acvr1,Sall1,Plk4,Igf1,Rbm46,Mmp15,Itgb2,Als2,Thoc2,Man2a1,Dlx2,Wdtc1,Cfc…	60445,306571,29192,302983,287537,291703,303599,311860,25705,282635,363275,497991,64550,29302,58868,312781,291787,58853,444985,366492,81527,302993,311642,311144,100360552,685144,64300,298144,84046,64030,353305,303398,79433,287819,291571,306351,304733,25646,299907,50554,362065,83518,81757,294388,25366,24592,363071,362587,366169,24628,303634,287357,84402,25242,301242,362342,79558,307740,310344,24482…
GO:1901722	0.0235365015655216	0.99711929155201	3	12	regulation of cell proliferation involved in kidney development	BP	13569	853	Itgb3,Pdgfb,C3ar1	29302,24628,84007
GO:0090192	0.0235574203559671	0.997069148577261	3	13	regulation of glomerulus development	BP	13569	853	Itgb3,Pdgfb,C3ar1	29302,24628,84007
GO:0009746	0.0236994729802246	0.986766513538513	23	232	response to hexose	BP	13569	853	Prkce,Lepr,Pfkfb2,Ptprn2,Aacs,Ppard,Smad4,Gclm,Acvr2b,Thbs1,Acan,Sri,Pik3r1,Igf1,Plau,Xbp1,Lrp5,Oxct1,Gpr27,Cdkn2a,Gas6,Rps6kb1,Kif5b	29340,24536,24640,29714,65984,25682,50554,29739,25366,445442,58968,683667,25513,24482,25619,289754,293649,690163,65275,25163,58935,83840,117550
GO:0001973	0.023718163299789	0.997144990915777	3	11	adenosine receptor signaling pathway	BP	13569	853	Adora1,P2ry12,P2ry1	29290,64803,25265
GO:0032940	0.0237266556294694	0.98290074371549	69	840	secretion by cell	BP	13569	853	Psen1,Napb,Prkce,Abr,Ppp1r9a,LOC100909750,Lepr,Tmbim6,Sec24a,Rnf19b,Pfkfb2,Madd,Ptprn2,Nr4a3,Adora1,Ykt6,Edn3,RGD1311164,Nrg1,Sox11,Kit,Tbx3,Myh10,Midn,Aacs,Ppard,Smad4,Wls,Syn2,Rala,Entpd1,Acvr2b,Nf1,Sstr5,Lin7a,Ntsr1,Sfrp1,Syde1,Sri,Tm7sf3,Rap1b,Igf1,Nlrc4,C5ar2,Vps11,Ccr1,Cd84,Csf1r,P2ry12,Cckar,Itgb2,Vps4a,Oga,P2ry1,Scfd2,Grm8,Lgr4,Scrn1,Vamp1,Tlr2,Abca1,Xbp1,Lrp5,Oxct1,Gpr27,Htt,Gas6,Tlr4,Ki…	29192,499903,29340,287537,84685,311860,24536,24822,287275,313806,24640,94193,29714,58853,29290,64351,366270,297607,112400,84046,64030,353305,79433,314623,65984,25682,50554,362065,29179,81757,64519,25366,24592,25354,85327,366274,84402,362842,683667,297725,171337,24482,298784,445269,315600,57301,501872,307403,64803,24889,309684,246772,154968,25265,498353,60590,286994,502776,25624,310553,313210,2897…
GO:0060021	0.0237751612858295	0.990769340482061	10	73	palate development	BP	13569	853	Fzd1,Lrp6,Sox11,Tbx3,Tbx2,Smad4,Acvr2b,Gdf11,Pygo2,Bcor	58868,312781,84046,353305,303398,50554,25366,29454,295251,317346
GO:0043112	0.0237862952885645	0.988091204802641	17	151	receptor metabolic process	BP	13569	853	Psen1,Napb,Magi2,Itgb3,Sec24a,Nrg1,Dnm1,Ankrd13c,Calcrl,Itgb2,Als2,Pik3r4,Cltc,Dnm2,Lrpap1,Mylip,Kif16b	29192,499903,113970,29302,287275,112400,140694,685374,25029,309684,363235,363131,54241,25751,116565,306825,311478
GO:0007265	0.0238983931697972	0.985598973482892	30	279	Ras protein signal transduction	BP	13569	853	Abr,Rb1,LOC100909750,Arhgef12,Prex1,Cdh13,Madd,Abi2,Arhgef18,Fgd4,Arfgef1,Nrg1,Ngfr,Rala,Nf1,Erbb2,Gna13,Arhgef6,Rasa1,Rap1b,Igf1,Lpar2,Als2,Ralgapb,Abca1,Dnm2,Cdkn2a,Dnmt1,Prex2,Dab2ip	287537,24708,311860,367072,311647,192248,94193,286928,304193,246174,312915,112400,24596,81757,24592,24337,303634,363509,25676,171337,24482,498609,363235,362257,313210,25751,25163,84350,312912,192126
GO:0007173	0.0240110709385169	0.989724176416629	12	90	epidermal growth factor receptor signaling pathway	BP	13569	853	Psen1,LOC100909750,Cdh13,Mvb12b,Adora1,Aplp2,Bcar1,Shc1,Iqgap1,Fam83b,Dab2ip,Kif16b	29192,311860,192248,362118,29290,64312,25414,85385,361598,315829,192126,311478
GO:0030334	0.024027129134338	0.983243215442232	57	639	regulation of cell migration	BP	13569	853	Prkce,Abr,Srgap3,Elp1,LOC100909750,Fadd,Magi2,Flrt2,Slk,Itgb3,Prex1,Cdh13,Arsb,Epha2,Adora1,Itga4,Mtus1,Apc,Edn3,Nrg1,Kit,Ssh2,Epb41l5,Bcar1,Ppard,Stard13,Nf1,Gpnmb,Macf1,Pdgfb,Gna13,Numb,Sfrp1,Thbs1,Acan,Prkx,Acvr1,Syde1,Onecut1,Pik3r1,Igf1,Emp2,C5ar2,Swap70,Ccr1,Csf1r,P2ry12,C3ar1,Plau,Iqgap1,Tlr2,Xbp1,Sinhcaf,Gas6,Dab2ip,Rps6kb1,Slamf8	29340,287537,500287,140934,311860,266610,113970,299236,54308,29302,311647,192248,25227,366492,29290,311144,306487,24205,366270,112400,64030,303342,304733,25414,25682,498130,24592,113955,362587,24628,303634,29419,84402,445442,58968,501563,79558,362842,25231,25513,24482,360468,445269,293410,57301,307403,64803,84007,25619,361598,310553,289754,686611,58935,192126,83840,289237
GO:2000053	0.0241663389303805	0.999205870583552	2	3	regulation of Wnt signaling pathway involved in dorsal/ventral axis specification	BP	13569	853	Lrp6,Sfrp1	312781,84402
GO:0036462	0.0242021670218311	0.998605976408928	2	6	TRAIL-activated apoptotic signaling pathway	BP	13569	853	Fadd,Timp3	266610,25358
GO:0023056	0.0242811149074567	0.981391962893129	106	1351	positive regulation of signaling	BP	13569	853	Taf1,Zdhhc17,Spred2,Psen1,Mapk8ip3,Prkce,Ppp1r9a,Amer1,LOC100909750,Lepr,Fadd,Med1,Taok1,Ryk,Itgb3,Lrp6,Cdh13,Trim25,Pfkfb2,Madd,Plagl2,Adora1,Chrnb4,Map3k13,Peli1,Sulf2,Pde8a,Map3k11,Edn3,Fgd4,Arfgef1,Nrg1,Sox11,Kit,Rnf165,Peli2,Sorbs3,Kl,Ngfr,Slc39a10,Gdf1,Aacs,Ppard,Smad4,Wls,Stox1,Acvr2b,Nf1,Ticam2,Stra6,Gpnmb,Erbb2,Macf1,Eif2ak3,Ntsr1,Csnk1e,Pdgfb,Sstr4,Wnt9a,Dnajc27,Sfrp1,Thbs1,Fzd10,Hipk2,…	317256,366889,305539,29192,302983,29340,84685,501584,311860,24536,266610,497991,286993,140585,29302,312781,192248,494338,24640,94193,296281,29290,25103,303823,305549,311642,308776,309168,366270,246174,312915,112400,84046,64030,307251,305835,282843,83504,24596,363229,306351,65984,25682,50554,362065,294388,25366,24592,364867,363071,113955,24337,362587,29702,366274,58822,24628,25555,287357,298859,84…
GO:0030035	0.024293665178023	0.99919937070157	2	3	microspike assembly	BP	13569	853	LOC100909750,Fgd4	311860,246174
GO:0048593	0.0243698016612503	0.988773567965288	14	106	camera-type eye morphogenesis	BP	13569	853	Zeb1,Lrp6,Tbc1d20,Epha2,Sox8,Sox11,Tbx2,Nf1,Stra6,Hipk2,Gdf11,Rs1,Man2a1,Lrp5	25705,312781,362237,366492,302993,84046,303398,24592,363071,362342,29454,100125595,25478,293649
GO:0002063	0.0245256693685117	0.994414531826764	5	23	chondrocyte development	BP	13569	853	Sulf2,Mex3c,Eif2ak3,Acan,Col27a1	311642,307271,29702,58968,298101
GO:0019222	0.0246009675119138	0.979410287055762	318	4468	regulation of metabolic process	BP	13569	853	Taf1,Tsc1,Kat6a,Spred2,Psen1,Mapk8ip3,Napb,Prdm2,Prkce,Bdp1,Fam168a,Celf4,Zfp445,Zfp612,Usp25,Ppp1r9a,Chd1,Prkaa2,Ercc3,Elp1,Rb1,Mob1b,Amer1,LOC100909750,Zeb1,Lepr,Mbnl1,Itgb8,Eif4e2,Zbtb38,Fadd,Trim66,Carhsp1,Med1,Taok1,Zfp955a,Top1,Magi2,Zfp483,Ryk,Flrt2,Tob1,Slk,Itgb3,Klf6,Tmbim6,Zfp707l1,Taf1a,Prex1,Fzd1,Gtf2a1,Sec24a,Lrp6,Cdh13,Med13,Usp10,Rbbp8,Tmem132d,Zfp251,Trim25,Ddx54,Rnf19b,Mtpn,Pfkfb…	317256,60445,306571,305539,29192,302983,499903,313678,29340,294687,361614,307540,301076,307839,304150,84685,308215,78975,291703,140934,24708,360920,501584,311860,25705,24536,282635,362800,363275,315936,266610,361623,260416,497991,286993,314600,64550,113970,170955,140585,299236,170842,54308,29302,58954,24822,362936,360893,311647,58868,83830,287275,312781,192248,303403,307905,291787,288750,366954,4…
GO:0003104	0.0246078002857102	0.998858081830833	2	4	positive regulation of glomerular filtration	BP	13569	853	Pdgfb,Gas6	24628,58935
GO:0098727	0.024622935701941	0.987956562972995	16	129	maintenance of cell number	BP	13569	853	Kat6a,Mtf2,Foxo1,Fzd7,Apc,Kdm4c,Tut4,Kit,Tbx3,Rtf1,Sfrp1,Jmjd1c,Sall1,Igf1,Lrp5,Cdkn2a	306571,360905,84482,100360552,24205,298144,313481,64030,353305,366169,84402,171120,307740,24482,293649,25163
GO:1900227	0.0247015967246646	0.998851347843936	2	4	positive regulation of NLRP3 inflammasome complex assembly	BP	13569	853	Atat1,Tlr4	361789,29260
GO:1901698	0.024928722392824	0.981269921171568	90	1126	response to nitrogen compound	BP	13569	853	Taf1,Tsc1,Psen1,Cacna2d1,Prkce,Usp25,Pdxk,Prkaa2,Pcyt1b,LOC100909750,Zeb1,Fadd,Uggt1,Top1,Ddx21,Hrh2,Itgb3,Klf6,Dnajb12,Tmbim6,Fzd1,Ptpra,Lrp6,Cdh13,Trim25,Nr4a3,Dnmt3b,Mbd1,Alas1,Peli1,Foxo1,Mtus1,Phex,Apc,Mthfd1,Tut4,Rnf139,Hsd17b7,Kl,Ngfr,Bcar1,Aacs,Vdr,Gclm,Entpd1,Eef2,Nefm,Abcg1,Pdgfb,Ube4a,Rasa1,Sfrp1,Thbs1,Kcnj6,Hdac8,Os9,Pik3r1,Fosl2,Rap1b,Igf1,Timp3,L1cam,Acsl6,Asns,Agtrap,Ago4,Shc1,P2ry…	317256,60445,29192,25399,29340,304150,83578,78975,286936,311860,25705,266610,171129,64550,317399,25461,29302,58954,294513,24822,58868,25167,312781,192248,494338,58853,444985,291439,65155,305549,84482,306487,25512,24205,64300,313481,315000,29540,83504,24596,25414,65984,24873,29739,64519,29565,24588,85264,24628,315608,25676,84402,445442,25743,363481,362891,25513,25446,171337,24482,25358,50687,11724…
GO:0050793	0.0250458196739405	0.98000601248527	154	1965	regulation of developmental process	BP	13569	853	Tsc1,Psen1,Mapk8ip3,Celf4,Abr,Jade2,Negr1,Ppp1r9a,Rb1,LOC100909750,Zeb1,B4galt1,Fadd,Fndc3b,Med1,Magi2,Stim1,Ryk,Flrt2,Tob1,Itgb3,Prex1,Fzd1,Ptpra,Lrp6,Brinp1,Zfp35,Arsb,Dnmt3b,Slitrk5,Epha2,Mbd1,Lrrc4b,Kctd11,Sox8,Arhgef18,Sulf2,Trak1,Foxo1,Fzd7,Mex3c,Apc,Edn3,Kdm4c,Fgd4,Nrg1,Sox11,Kit,Tbx3,Megf10,Tbx2,Camsap1,Kl,Cdh5,Ngfr,Myh10,RGD1563888,Ssh2,Epb41l5,Bcar1,Dmrta2,Ppard,Smad4,Vdr,Aplnr,Stard13,…	60445,29192,302983,307540,287537,303113,59318,84685,24708,311860,25705,24390,266610,294925,497991,113970,361618,140585,299236,170842,29302,311647,58868,25167,312781,140610,307547,25227,444985,306152,366492,291439,308571,363634,302993,304193,311642,316085,84482,100360552,307271,24205,366270,298144,246174,112400,84046,64030,353305,291445,303398,296580,83504,307618,24596,79433,360692,303342,304733,2…
GO:0071379	0.0250812184673584	0.994254103854285	5	23	cellular response to prostaglandin stimulus	BP	13569	853	Prkce,Prkaa2,Ptgfr,Sfrp1,Adamts1	29340,78975,25652,84402,79252
GO:0014834	0.0252614610911798	0.998810854478291	2	4	skeletal muscle satellite cell maintenance involved in skeletal muscle regeneration	BP	13569	853	Fzd7,Igf1	100360552,24482
GO:0045840	0.0253148832589737	0.992106535470538	7	45	positive regulation of mitotic nuclear division	BP	13569	853	Rb1,Edn3,Pdgfb,Igf1,Cd28,Numa1,Lrp5	24708,366270,24628,24482,25660,308870,293649
GO:1990839	0.0253160338437516	0.998806880119667	2	4	response to endothelin	BP	13569	853	Bcar1,Shc1	25414,85385
GO:0032885	0.0253359538138157	0.993076948902787	6	32	regulation of polysaccharide biosynthetic process	BP	13569	853	Ppp1r3e,Pdgfb,Igf1,Cltc,Nfkb1,Inpp5k	691447,24628,24482,54241,81736,287533
GO:1905114	0.0255348982883209	0.98328463239229	41	413	cell surface receptor signaling pathway involved in cell-cell signaling	BP	13569	853	Psen1,Celf4,Ppp1r9a,Prkaa2,Amer1,LOC100909750,Ryk,Fzd1,Lrp6,Strn,Adora1,Chrnb4,Sulf2,Foxo1,Fzd7,Apc,Ccny,Amotl2,Ngfr,Wls,Macf1,Ntsr1,Csnk1e,Wnt9a,Sfrp1,Fzd10,Ptk7,Limd1,Sall1,Mpp2,Cd44,LOC100909913,Lgr4,Tlr2,Cfc1,Pygo2,Lrp5,Otulin,Nfkb1,Csnk1g1,Dab2ip	29192,307540,84685,78975,501584,311860,140585,58868,312781,29149,29290,25103,311642,84482,100360552,24205,361261,65157,24596,362065,362587,366274,58822,287357,84402,363913,301242,316101,307740,85275,25406,363443,286994,310553,501121,295251,293649,100362554,81736,64086,192126
GO:0055118	0.0258426382629762	0.998577824190087	2	5	negative regulation of cardiac muscle contraction	BP	13569	853	Adora1,Sri	29290,683667
GO:0071333	0.0258763192410043	0.987209850075682	16	145	cellular response to glucose stimulus	BP	13569	853	Prkce,Lepr,Ptprn2,Aacs,Smad4,Gclm,Sri,Igf1,Plau,Xbp1,Lrp5,Oxct1,Gpr27,Cdkn2a,Gas6,Kif5b	29340,24536,29714,65984,50554,29739,683667,24482,25619,289754,293649,690163,65275,25163,58935,117550
GO:0070309	0.0259316520923492	0.998761713094467	2	4	lens fiber cell morphogenesis	BP	13569	853	Tbc1d20,Epha2	362237,366492
GO:0034085	0.0259998693480239	0.998756670516188	2	4	establishment of sister chromatid cohesion	BP	13569	853	Rb1,Hdac8	24708,363481
GO:0051171	0.0262363113237162	0.978095369247154	286	3989	regulation of nitrogen compound metabolic process	BP	13569	853	Taf1,Tsc1,Kat6a,Spred2,Psen1,Mapk8ip3,Prdm2,Prkce,Bdp1,Fam168a,Celf4,Zfp445,Zfp612,Usp25,Ppp1r9a,Chd1,Prkaa2,Ercc3,Elp1,Rb1,Mob1b,Amer1,LOC100909750,Zeb1,Lepr,Mbnl1,Eif4e2,Zbtb38,Fadd,Trim66,Carhsp1,Med1,Taok1,Zfp955a,Magi2,Zfp483,Ryk,Flrt2,Tob1,Slk,Itgb3,Klf6,Tmbim6,Zfp707l1,Taf1a,Prex1,Fzd1,Gtf2a1,Sec24a,Lrp6,Cdh13,Med13,Rbbp8,Zfp251,Trim25,Ddx54,Rnf19b,Mtpn,Madd,Pds5a,Plagl2,Zbtb20,Nr4a3,Epop,…	317256,60445,306571,305539,29192,302983,313678,29340,294687,361614,307540,301076,307839,304150,84685,308215,78975,291703,140934,24708,360920,501584,311860,25705,24536,282635,363275,315936,266610,361623,260416,497991,286993,314600,113970,170955,140585,299236,170842,54308,29302,58954,24822,362936,360893,311647,58868,83830,287275,312781,192248,303403,291787,366954,494338,360815,313806,79215,94193,30…
GO:0033087	0.0264799979773344	0.998523318831873	2	5	negative regulation of immature T cell proliferation	BP	13569	853	Erbb2,Cdkn2a	24337,25163
GO:0006469	0.0264813178028617	0.985469528469814	21	217	negative regulation of protein kinase activity	BP	13569	853	Spred2,Psen1,Rb1,LOC100909750,Flrt2,Prex1,Lrp6,Lrrc4b,Dusp8,Lrrc4,Apc,Nf1,Sfrp1,Rtn4rl2,Ubash3b,Lrp5,Cdkn2a,Inpp5k,Prex2,Dab2ip,Socs6	305539,29192,24708,311860,299236,311647,312781,308571,361679,641521,24205,24592,84402,311169,315579,293649,25163,287533,312912,192126,307200
GO:0072359	0.0264875235720803	0.980526808563798	76	874	circulatory system development	BP	13569	853	Tsc1,Kat6a,Psen1,Adipor2,LOC100909750,B4galt1,Lepr,Med1,Stim1,Flrt2,Itgb3,Fzd1,Lrp6,Cdh13,Slitrk5,Epha2,Nrp2,Mbd1,Foxo1,Itga4,Fzd7,Mthfd1,Nrg1,Sox11,Kit,Tbx3,Tbx2,Cdh5,Ngfr,Myh10,Ppard,Smad4,Vdr,Aplnr,Stard13,Mdm4,Acvr2b,Nf1,Stra6,Erbb2,Eif2ak3,Calcrl,Pdgfb,Gna13,Rasa1,Thbs1,Acan,Prkx,Ptk7,Hipk2,Acvr1,Sall1,Sri,Adamts1,Kcnk2,Igf1,Emp2,Cd44,Sgcd,Shc1,C3ar1,Itgb2,LOC100909913,Cysltr2,Plau,Cfc1,Ubia…	60445,306571,29192,312670,311860,24390,24536,497991,361618,299236,29302,58868,312781,192248,306152,366492,81527,291439,84482,311144,100360552,64300,112400,84046,64030,353305,303398,307618,24596,79433,25682,50554,24873,83518,498130,304798,25366,24592,363071,24337,29702,25029,24628,303634,25676,445442,58968,501563,301242,362342,79558,307740,683667,79252,170899,24482,360468,25406,497892,85385,84007,…
GO:0035655	0.0265857377419278	0.998514204501803	2	5	interleukin-18-mediated signaling pathway	BP	13569	853	Ticam2,Pdgfb	364867,24628
GO:0071351	0.0265857377419278	0.998514204501803	2	5	cellular response to interleukin-18	BP	13569	853	Ticam2,Pdgfb	364867,24628
GO:0060022	0.0266431484767757	0.99870875335132	2	4	hard palate development	BP	13569	853	Fzd1,Sox11	58868,84046
GO:2000677	0.0267256944224185	0.992467849886287	6	39	regulation of transcription regulatory region DNA binding	BP	13569	853	Taf1,Psen1,Rb1,Sox11,Sri,Igf1	317256,29192,24708,84046,683667,24482
GO:0045667	0.0267512604753133	0.98786304211508	13	110	regulation of osteoblast differentiation	BP	13569	853	Fndc3b,Tob1,Fzd1,Apc,Sox11,Acvr2b,Sfrp1,Acvr1,Limd1,Hdac8,Igf1,Lrp5,Suco	294925,170842,58868,24205,84046,25366,84402,79558,316101,363481,24482,293649,360863
GO:1902105	0.0268071402638942	0.98528124399899	21	212	regulation of leukocyte differentiation	BP	13569	853	Rb1,Zeb1,Fadd,Zfp35,Apc,Nf1,Erbb2,Cd101,Sfrp1,Pik3r1,Cd44,Cd28,Ccr1,Csf1r,Il12rb2,Ubash3b,Cd4,Xbp1,Cdkn2a,Siglec15,Gas6	24708,25705,266610,307547,24205,24592,24337,310727,84402,25513,25406,25660,57301,307403,171334,315579,24932,289754,25163,498888,58935
GO:1905268	0.0268121133223101	0.991603835240438	7	41	negative regulation of chromatin organization	BP	13569	853	Dnmt3b,Mtf2,Kdm4c,Hdac8,Atad2b,Dnmt1,Bcor	444985,360905,298144,363481,500625,84350,317346
GO:0035729	0.0269531708525787	0.995067149059115	4	16	cellular response to hepatocyte growth factor stimulus	BP	13569	853	Med1,Bcar1,Gclm,Plau	497991,25414,29739,25619
GO:1905332	0.0269632295421564	0.992478510065786	6	34	positive regulation of morphogenesis of an epithelium	BP	13569	853	LOC100909750,Sox8,Stox1,Numb,Sall1,Lgr4	311860,302993,294388,29419,307740,286994
GO:0010243	0.0269763823399799	0.979878130893254	83	1035	response to organonitrogen compound	BP	13569	853	Taf1,Tsc1,Psen1,Cacna2d1,Prkce,Usp25,Pdxk,Prkaa2,Pcyt1b,LOC100909750,Zeb1,Fadd,Uggt1,Top1,Hrh2,Itgb3,Klf6,Dnajb12,Tmbim6,Fzd1,Ptpra,Lrp6,Cdh13,Trim25,Nr4a3,Dnmt3b,Mbd1,Alas1,Foxo1,Mtus1,Phex,Apc,Rnf139,Hsd17b7,Kl,Ngfr,Bcar1,Aacs,Vdr,Gclm,Entpd1,Eef2,Nefm,Abcg1,Pdgfb,Ube4a,Rasa1,Sfrp1,Kcnj6,Hdac8,Os9,Pik3r1,Fosl2,Rap1b,Igf1,Timp3,L1cam,Acsl6,Asns,Agtrap,Shc1,P2ry12,Cckar,Itgb2,RGD1560028,Plau,Home…	317256,60445,29192,25399,29340,304150,83578,78975,286936,311860,25705,266610,171129,64550,25461,29302,58954,294513,24822,58868,25167,312781,192248,494338,58853,444985,291439,65155,84482,306487,25512,24205,315000,29540,83504,24596,25414,65984,24873,29739,64519,29565,24588,85264,24628,315608,25676,84402,25743,363481,362891,25513,25446,171337,24482,25358,50687,117243,25612,298646,85385,64803,24889,3…
GO:1900623	0.027017132135036	0.999055739184934	2	3	regulation of monocyte aggregation	BP	13569	853	Nr4a3,Cd44	58853,25406
GO:1900625	0.027017132135036	0.999055739184934	2	3	positive regulation of monocyte aggregation	BP	13569	853	Nr4a3,Cd44	58853,25406
GO:0001775	0.0271346894102254	0.98091220466684	57	705	cell activation	BP	13569	853	Tsc1,Psen1,Prkce,Abr,LOC100909750,Zeb1,Lepr,Fadd,Itgb3,Prex1,Zfp35,Nr4a3,Peli1,Fzd7,Apc,RGD1311164,Sox11,Kit,Megf10,Slc39a10,Elf4,Actb,Smad4,Satb1,Adamts18,Gclm,Entpd1,Gpnmb,Mad1l1,Erbb2,Pdgfb,Gna13,Nfatc2,Sfrp1,Thbs1,Selplg,Onecut1,Pik3r1,Igf1,Swap70,Cd44,Cd28,Cd84,Il12rb2,P2ry12,Itgb2,Ubash3b,P2ry1,Tlr2,Tln1,Cd4,Xbp1,Cdkn2a,Shpk,Gas6,Tlr4,Socs6	60445,29192,29340,287537,311860,25705,24536,266610,29302,311647,307547,58853,305549,100360552,24205,297607,84046,64030,291445,363229,302811,81822,50554,316164,361412,29739,64519,113955,680006,24337,24628,303634,311658,84402,445442,363930,25231,25513,24482,293410,25406,25660,501872,171334,64803,309684,315579,25265,310553,313494,24932,289754,25163,287479,58935,29260,307200
GO:0023061	0.0271519142405814	0.98241192764633	38	423	signal release	BP	13569	853	Psen1,Napb,Prkce,Ppp1r9a,Lepr,Pfkfb2,Madd,Ptprn2,Adora1,Edn3,Nrg1,Sox11,Tbx3,Midn,Aacs,Ppard,Smad4,Wls,Syn2,Acvr2b,Nf1,Sstr5,Lin7a,Sfrp1,Syde1,Sri,Tm7sf3,Rap1b,Cckar,Oga,P2ry1,Grm8,Xbp1,Lrp5,Oxct1,Gpr27,Htt,Kif5b	29192,499903,29340,84685,24536,24640,94193,29714,29290,366270,112400,84046,353305,314623,65984,25682,50554,362065,29179,25366,24592,25354,85327,84402,362842,683667,297725,171337,24889,154968,25265,60590,289754,293649,690163,65275,29424,117550
GO:1900127	0.027193218883495	0.998667256827951	2	4	positive regulation of hyaluronan biosynthetic process	BP	13569	853	Pdgfb,Nfkb1	24628,81736
GO:0060071	0.0272025314949445	0.992468758790394	6	31	Wnt signaling pathway, planar cell polarity pathway	BP	13569	853	LOC100909750,Ryk,Fzd1,Lrp6,Sfrp1,Ptk7	311860,140585,58868,312781,84402,301242
GO:1904948	0.0272501730256855	0.996621730825598	3	10	midbrain dopaminergic neuron differentiation	BP	13569	853	Ryk,Csnk1e,Sfrp1	140585,58822,84402
GO:0033673	0.0275560216595608	0.984582375742201	22	231	negative regulation of kinase activity	BP	13569	853	Spred2,Psen1,Rb1,LOC100909750,Flrt2,Prex1,Lrp6,Lrrc4b,Dusp8,Lrrc4,Apc,Midn,Nf1,Sfrp1,Rtn4rl2,Ubash3b,Lrp5,Cdkn2a,Inpp5k,Prex2,Dab2ip,Socs6	305539,29192,24708,311860,299236,311647,312781,308571,361679,641521,24205,314623,24592,84402,311169,315579,293649,25163,287533,312912,192126,307200
GO:2000347	0.0275586130625606	0.998429396346896	2	5	positive regulation of hepatocyte proliferation	BP	13569	853	Med1,Xbp1	497991,289754
GO:0071732	0.0276178129042517	0.99475960170797	4	19	cellular response to nitric oxide	BP	13569	853	Foxo1,Bcar1,Thbs1,Dnm2	84482,25414,445442,25751
GO:0046907	0.0276423893855937	0.978741119337755	104	1344	intracellular transport	BP	13569	853	Tsc1,Psen1,Napb,Mipep,Cdc42bpa,Med1,Stam2,Ap5s1,Tob1,Fzd1,Nup160,Sec24a,Lrp6,Tbc1d20,Rabgap1l,Ap5m1,Plagl2,Nr4a3,Arhgap21,Adora1,Bicd2,Sulf2,Trak1,Fzd7,Ykt6,Sec24c,Rassf9,RGD1311164,Rnf139,Ipo7,Nrg1,Kit,Pom121,Eya2,Ngfr,Styx,Myh10,Fnbp1l,RGD1566265,Dnm1,Vps36,Kif13a,Rab35,Slc25a35,Smad4,Wls,Arih2,Nf1,Rab6b,Erbb2,Macf1,Lin7a,Nefm,Tbc1d14,Abcg1,Dnajc27,Kcnn3,Tomm34,Fyttd1,Syde1,Pex14,Sri,Os9,Pik3r1…	60445,29192,499903,81684,114116,497991,311030,499893,170842,58868,311182,287275,312781,362237,304914,305861,296281,58853,307178,29290,306809,311642,316085,100360552,64351,685144,65053,297607,315000,308939,112400,64030,113975,156826,24596,100912536,79433,310839,363487,140694,290851,308173,288700,497933,50554,362065,316005,24592,363123,24337,362587,85327,24588,360956,85264,298859,54263,311621,36072…
GO:0045598	0.0276511222014598	0.987869844198925	12	98	regulation of fat cell differentiation	BP	13569	853	Fndc3b,Lrp6,Foxo1,Mex3c,Ppard,Sfrp1,Atat1,Fndc5,Igf1,Xbp1,Wdfy2,Lrp5	294925,312781,84482,307271,25682,84402,361789,260327,24482,289754,305956,293649
GO:0014029	0.027654676768463	0.99655176134443	3	10	neural crest formation	BP	13569	853	Lrp6,Tcof1,Sfrp1	312781,291571,84402
GO:0006643	0.0277019605780405	0.986502310133026	15	148	membrane lipid metabolic process	BP	13569	853	Itgb8,St8sia2,Ggta1,Pigt,Aldh5a1,Kit,Ormdl1,Pigq,Spns2,Samd8,Cerk,Pgap2,A3galt2,Asah2,Abo	362800,117523,246766,296360,291133,64030,100188936,287159,100270678,305684,300129,116675,171553,114104,100301568
GO:0032799	0.0278542849402628	0.996431039284609	3	11	low-density lipoprotein receptor particle metabolic process	BP	13569	853	Itgb3,Sec24a,Mylip	29302,287275,306825
GO:0014033	0.0279621158784903	0.989479562421205	9	66	neural crest cell differentiation	BP	13569	853	Lrp6,Nrp2,Sox8,Edn3,Sox11,Tcof1,Smad4,Sfrp1,Acvr1	312781,81527,302993,366270,84046,291571,50554,84402,79558
GO:0032270	0.028251580164169	0.97846546401675	96	1226	positive regulation of cellular protein metabolic process	BP	13569	853	Taf1,Psen1,Mapk8ip3,Prkce,Ppp1r9a,Amer1,LOC100909750,Lepr,Fadd,Taok1,Magi2,Ryk,Slk,Itgb3,Fzd1,Rnf19b,Madd,Dnmt3b,Adora1,Map3k13,Peli1,Mtf2,Pde8a,Map3k11,Edn3,Fgd4,Rnf139,Arfgef1,Ccny,Nrg1,Kit,Peli2,Sorbs3,Kl,Ngfr,Slc39a10,Arih1,Gdf1,Smad4,Arih2,Aplnr,Stox1,Acvr2b,Eef2,Gpnmb,Erbb2,Eif2ak3,Csnk1e,Rtf1,Pdgfb,Sstr4,Rasa1,Dnajc27,Thbs1,Fzd10,Arnt,Hipk2,Acvr1,Tnfrsf19,Pik3r1,Rap1b,Igf1,Nlrc4,Emp2,C5ar2…	317256,29192,302983,29340,84685,501584,311860,24536,266610,286993,113970,140585,54308,29302,58868,313806,94193,444985,29290,303823,305549,360905,308776,309168,366270,246174,315000,312915,361261,112400,64030,305835,282843,83504,24596,363229,300756,306351,50554,316005,83518,294388,25366,29565,113955,24337,29702,58822,366169,24628,25555,25676,298859,445442,363913,25242,362342,79558,290300,25513,1713…
GO:0010522	0.0282930028806042	0.988064180188098	11	89	regulation of calcium ion transport into cytosol	BP	13569	853	Prkce,LOC100909750,Itgb3,Tmbim6,Aplnr,Ntsr1,Sri,Oga,Ubash3b,Cd4,Htt	29340,311860,29302,24822,83518,366274,683667,154968,315579,24932,29424
GO:0009749	0.0283242195536817	0.984120745433179	22	224	response to glucose	BP	13569	853	Prkce,Lepr,Pfkfb2,Ptprn2,Aacs,Ppard,Smad4,Gclm,Acvr2b,Thbs1,Acan,Sri,Igf1,Plau,Xbp1,Lrp5,Oxct1,Gpr27,Cdkn2a,Gas6,Rps6kb1,Kif5b	29340,24536,24640,29714,65984,25682,50554,29739,25366,445442,58968,683667,24482,25619,289754,293649,690163,65275,25163,58935,83840,117550
GO:0001953	0.0284445197903048	0.993187607753341	5	25	negative regulation of cell-matrix adhesion	BP	13569	853	Nf1,Rasa1,Thbs1,Pik3r1,Cdkn2a	24592,25676,445442,25513,25163
GO:0007154	0.0285347557309653	0.976041509221475	309	4283	cell communication	BP	13569	853	Taf1,Tsc1,Zdhhc17,Spred2,Psen1,Mapk8ip3,Napb,Cacna2d1,Prkce,Celf4,Abr,Jade2,Cdc42bpa,Ppp1r9a,Srgap3,Prkaa2,Adipor2,Elp1,Rb1,Mob1b,Amer1,LOC100909750,Mfhas1,Zeb1,Lepr,Itgb8,Inpp4a,Fadd,Ddr1,Pcdh19,Carhsp1,Med1,Taok1,Uggt1,Pcdhb2,Magi2,Gpr101,Ppp2r5c,Arhgef12,Ryk,Hrh2,Flrt2,Tob1,Slk,Pirt,Itgb3,Klf6,Tmbim6,Prex1,Fzd1,Ptpra,Lrp6,Cdh13,Med13,Usp10,Trim25,Arhgap31,Slc35c1,Pfkfb2,Sphkap,Madd,Plagl2,Ptpr…	317256,60445,366889,305539,29192,302983,499903,25399,29340,307540,287537,303113,114116,84685,500287,78975,312670,140934,24708,360920,501584,311860,306508,25705,24536,362800,80849,266610,25678,317183,260416,497991,286993,171129,498843,113970,317608,691318,367072,140585,25461,299236,170842,54308,497929,29302,58954,24822,311647,58868,25167,312781,192248,303403,307905,494338,288093,311204,24640,31656…
GO:2000059	0.0285916642771407	0.996165890636943	3	13	negative regulation of protein ubiquitination involved in ubiquitin-dependent protein catabolic process	BP	13569	853	Taf1,Psen1,Cdkn2a	317256,29192,25163
GO:0071331	0.028628482708081	0.985665822131191	16	147	cellular response to hexose stimulus	BP	13569	853	Prkce,Lepr,Ptprn2,Aacs,Smad4,Gclm,Sri,Igf1,Plau,Xbp1,Lrp5,Oxct1,Gpr27,Cdkn2a,Gas6,Kif5b	29340,24536,29714,65984,50554,29739,683667,24482,25619,289754,293649,690163,65275,25163,58935,117550
GO:0009967	0.0286441105342304	0.978212507581116	94	1187	positive regulation of signal transduction	BP	13569	853	Taf1,Zdhhc17,Spred2,Psen1,Mapk8ip3,Prkce,Amer1,LOC100909750,Lepr,Fadd,Med1,Taok1,Ryk,Itgb3,Lrp6,Cdh13,Trim25,Madd,Plagl2,Adora1,Map3k13,Peli1,Sulf2,Pde8a,Map3k11,Edn3,Fgd4,Arfgef1,Nrg1,Sox11,Kit,Rnf165,Peli2,Sorbs3,Kl,Ngfr,Slc39a10,Gdf1,Ppard,Smad4,Wls,Stox1,Acvr2b,Nf1,Ticam2,Stra6,Gpnmb,Erbb2,Macf1,Eif2ak3,Ntsr1,Csnk1e,Pdgfb,Sstr4,Wnt9a,Dnajc27,Sfrp1,Thbs1,Fzd10,Hipk2,Acvr1,Sall1,Tnfrsf19,Pik3r1…	317256,366889,305539,29192,302983,29340,501584,311860,24536,266610,497991,286993,140585,29302,312781,192248,494338,94193,296281,29290,303823,305549,311642,308776,309168,366270,246174,312915,112400,84046,64030,307251,305835,282843,83504,24596,363229,306351,25682,50554,362065,294388,25366,24592,364867,363071,113955,24337,362587,29702,366274,58822,24628,25555,287357,298859,84402,445442,363913,362342…
GO:0007252	0.0286460648782315	0.994722909144456	4	15	I-kappaB phosphorylation	BP	13569	853	Elp1,Tlr2,Dab2ip,Tlr4	140934,310553,192126,29260
GO:1905508	0.0286502765536497	0.993243361409507	5	22	protein localization to microtubule organizing center	BP	13569	853	Apc,Nedd1,Numa1,Golgb1,Htt	24205,299730,308870,192243,29424
GO:0030855	0.029000682581249	0.980437160775691	45	495	epithelial cell differentiation	BP	13569	853	Ercc3,LOC100909750,Zeb1,B4galt1,Fndc3b,Med1,Magi2,Hrh2,Fzd1,Tbc1d20,Epha2,Sox8,Fzd7,Apc,Nrg1,Sox11,Tbx3,Cdh5,Alg10,Epb41l5,Smad4,Vdr,Acvr2b,Pdgfb,Numb,Yipf6,Prkx,Ptk7,Jmjd1c,Acvr1,Ptprs,Sall1,Slc4a5,Plk4,S1pr3,Mcoln3,Onecut1,Fosl2,Rap1b,Igf1,Numa1,Ubiad1,Xbp1,Kdm2a,Pof1b	291703,311860,25705,24390,294925,497991,113970,25461,58868,362237,366492,302993,100360552,24205,112400,84046,353305,307618,245960,304733,50554,24873,25366,24628,29419,363476,501563,301242,171120,79558,25529,307740,297386,310344,306792,308022,25231,25446,171337,24482,308870,313706,289754,361700,302328
GO:2000774	0.0291626355045179	0.998042391173509	2	7	positive regulation of cellular senescence	BP	13569	853	Hmga1,Cdkn2a	117062,25163
GO:0002682	0.029245049611092	0.978624178743886	70	898	regulation of immune system process	BP	13569	853	Psen1,Prkce,Abr,Rb1,LOC100909750,Zeb1,Fadd,Med1,Itgb3,Tmbim6,Zfp35,Nr4a3,Adora1,Peli1,Itga4,Mtus1,Apc,Edn3,RGD1311164,C9,Sox11,Kit,Slc39a10,Bcar1,Rbm14,Nf1,Ticam2,Gpnmb,Mad1l1,Erbb2,Rcor1,Rnf216,Nfatc2,Cd101,Sfrp1,Thbs1,Rnf26,Ptprs,Spns2,Pik3r1,Igf1,Nlrc4,C5ar2,Swap70,Cd44,Cd28,Elf1,Ccr1,Cd84,Csf1r,Il12rb2,P2ry12,Tnip1,C3ar1,Itgb2,Ubash3b,Lgr4,Tlr2,Cd4,Xbp1,Otulin,Cdkn2a,Shpk,Siglec15,Gas6,Dab2ip…	29192,29340,287537,24708,311860,25705,266610,497991,29302,24822,307547,58853,29290,305549,311144,306487,24205,366270,297607,117512,84046,64030,363229,25414,170900,24592,364867,113955,680006,24337,102554884,304294,311658,310727,84402,445442,300659,25529,100270678,25513,24482,298784,445269,293410,25406,25660,85424,57301,501872,307403,171334,64803,363599,84007,309684,315579,286994,310553,24932,28975…
GO:0048592	0.0293034175010603	0.985007847454947	17	139	eye morphogenesis	BP	13569	853	Psen1,Zeb1,Lrp6,Tbc1d20,Epha2,Sox8,Crb1,Sox11,Tbx2,Nf1,Stra6,Pdgfb,Hipk2,Gdf11,Rs1,Man2a1,Lrp5	29192,25705,312781,362237,366492,302993,304825,84046,303398,24592,363071,24628,362342,29454,100125595,25478,293649
GO:0043403	0.0294119346754678	0.992704271649534	5	32	skeletal muscle tissue regeneration	BP	13569	853	Mtpn,Fzd7,Ppard,Igf1,Plau	79215,100360552,25682,24482,25619
GO:0043255	0.0294356181087476	0.987556115777457	11	82	regulation of carbohydrate biosynthetic process	BP	13569	853	Lepr,Slc35b4,Foxo1,Ppp1r3e,Ntsr1,Pdgfb,Igf1,P2ry1,Cltc,Nfkb1,Inpp5k	24536,296969,84482,691447,366274,24628,24482,25265,54241,81736,287533
GO:0006470	0.0294472351282477	0.983222448346154	23	221	protein dephosphorylation	BP	13569	853	Tsc1,Ppp2r2c,Magi2,Ppm1k,Ptpra,Ptprn2,Adora1,Dusp8,Rprd1a,Eya2,Styx,Ppp1r3e,Slc39a10,Ssh2,Rcan1,Dusp23,Ptprs,Pdp2,Mtmr4,Cttnbp2nl,Swap70,Ubash3b,Htt	60445,117256,113970,312381,25167,29714,29290,361679,291736,156826,100912536,691447,363229,303342,266766,360881,25529,246311,287607,310760,293410,315579,29424
GO:0007411	0.0296657124288297	0.984180219878243	19	156	axon guidance	BP	13569	853	Mapk8ip3,Ryk,Flrt2,Nr4a3,Nrp2,Dpysl5,Rnf165,Ngfr,Myh10,Ext1,Smad4,Erbb2,Tenm2,L1cam,Csf1r,Scn1b,Mycbp2,Kif5c,Kif5b	302983,140585,299236,58853,81527,65208,307251,24596,79433,299907,50554,24337,117242,50687,307403,29686,290447,311024,117550
GO:0030168	0.0296771753985641	0.987400314628061	11	87	platelet activation	BP	13569	853	Itgb3,Actb,Adamts18,Entpd1,Pdgfb,Gna13,P2ry12,Ubash3b,P2ry1,Tln1,Tlr4	29302,81822,361412,64519,24628,303634,64803,315579,25265,313494,29260
GO:0010259	0.0296895318897375	0.991609715709453	6	31	multicellular organism aging	BP	13569	853	Prdm2,Rnf165,Acan,Jmjd1c,Sec63,Htt	313678,307251,58968,171120,309858,29424
GO:0019068	0.0297353612425822	0.994112255928401	4	22	virion assembly	BP	13569	853	Rab43,Tbc1d20,RGD1566265,Vps4a	500249,362237,363487,246772
GO:0043162	0.029762649252743	0.99594591654955	3	13	ubiquitin-dependent protein catabolic process via the multivesicular body sorting pathway	BP	13569	853	Vps36,Vps37a,Vps4a	290851,290775,246772
GO:0032570	0.0297908844382656	0.989401204937074	8	61	response to progesterone	BP	13569	853	Pdxk,Nrg1,Erbb2,Pik3r1,Fosl2,Igf1,Tlr2,Tlr4	83578,112400,24337,25513,25446,24482,310553,29260
GO:0070849	0.0298053678722782	0.989490399455279	8	53	response to epidermal growth factor	BP	13569	853	Med1,Pde8a,Erbb2,Rasa1,Igf1,Iqgap1,Inpp5k,Dab2ip	497991,308776,24337,25676,24482,361598,287533,192126
GO:1901701	0.0298295619535402	0.977714016757342	81	1007	cellular response to oxygen-containing compound	BP	13569	853	Taf1,Tsc1,Psen1,Cacna2d1,Prkce,Prkaa2,LOC100909750,Zeb1,Lepr,Med1,Top1,Itgb3,Klf6,Fzd1,Ptpra,Lrp6,Brinp1,Ptprn2,Ptgfr,Nr4a3,Dnmt3b,Alas1,Foxo1,Pde8a,Mtus1,Phex,Apc,Tut4,Kl,Ngfr,Bcar1,Aacs,Ppard,Smad4,Vdr,Gclm,Entpd1,Nf1,Ticam2,Nefm,Calcrl,Pdgfb,Sfrp1,Thbs1,Ptk7,Hdac8,Sri,Adamts1,Pik3r1,Rap1b,Igf1,Adcy7,L1cam,Cd84,Acsl6,Agtrap,Shc1,P2ry12,Tnip1,Lynx1,Plau,Mlc1,Wdtc1,Tlr2,Abca1,Cpeb4,Dnm2,Xbp1,Lrp5…	317256,60445,29192,25399,29340,78975,311860,25705,24536,497991,64550,29302,58954,58868,25167,312781,140610,29714,25652,58853,444985,65155,84482,308776,306487,25512,24205,313481,83504,24596,25414,65984,25682,50554,24873,29739,64519,24592,364867,24588,25029,24628,84402,445442,301242,363481,683667,79252,25513,171337,24482,84420,50687,501872,117243,298646,85385,64803,363599,300018,25619,315215,313020…
GO:1990418	0.0298548533103378	0.998222531244404	2	5	response to insulin-like growth factor stimulus	BP	13569	853	Phex,Xbp1	25512,289754
GO:0007165	0.0302247540835141	0.974687829152044	279	3859	signal transduction	BP	13569	853	Taf1,Tsc1,Zdhhc17,Spred2,Psen1,Mapk8ip3,Prkce,Celf4,Abr,Jade2,Cdc42bpa,Ppp1r9a,Srgap3,Prkaa2,Adipor2,Elp1,Rb1,Mob1b,Amer1,LOC100909750,Mfhas1,Zeb1,Lepr,Itgb8,Inpp4a,Fadd,Ddr1,Carhsp1,Med1,Taok1,Uggt1,Magi2,Gpr101,Ppp2r5c,Arhgef12,Ryk,Hrh2,Flrt2,Tob1,Slk,Pirt,Itgb3,Klf6,Tmbim6,Prex1,Fzd1,Ptpra,Lrp6,Cdh13,Med13,Usp10,Trim25,Arhgap31,Slc35c1,Sphkap,Madd,Plagl2,Ptgfr,Strn,RGD1565498,Nr4a3,Abi2,Epha2,…	317256,60445,366889,305539,29192,302983,29340,307540,287537,303113,114116,84685,500287,78975,312670,140934,24708,360920,501584,311860,306508,25705,24536,362800,80849,266610,25678,260416,497991,286993,171129,113970,317608,691318,367072,140585,25461,299236,170842,54308,497929,29302,58954,24822,311647,58868,25167,312781,192248,303403,307905,494338,288093,311204,316561,94193,296281,25652,29149,500843…
GO:0035019	0.0303601101697221	0.990201324344645	7	43	somatic stem cell population maintenance	BP	13569	853	Kat6a,Apc,Kit,Sfrp1,Sall1,Lrp5,Cdkn2a	306571,24205,64030,84402,307740,293649,25163
GO:0051247	0.0304583884746773	0.976555569500045	101	1302	positive regulation of protein metabolic process	BP	13569	853	Taf1,Psen1,Mapk8ip3,Prkce,Ppp1r9a,Amer1,LOC100909750,Lepr,Fadd,Taok1,Magi2,Ryk,Slk,Itgb3,Fzd1,Rnf19b,Mtpn,Madd,Dnmt3b,Adora1,Map3k13,Peli1,Mtf2,Foxo1,Pde8a,Map3k11,Apc,Edn3,Fgd4,Rnf139,Arfgef1,Ccny,Nrg1,Kit,Peli2,Sorbs3,Kl,Ngfr,Slc39a10,Arih1,Gdf1,Smad4,Arih2,Aplnr,Stox1,Acvr2b,Eef2,Gpnmb,Erbb2,Eif2ak3,Csnk1e,Rtf1,Pdgfb,Sstr4,Rasa1,Dnajc27,Thbs1,Fzd10,Arnt,Hipk2,Acvr1,Tnfrsf19,Pik3r1,Rap1b,Igf1,N…	317256,29192,302983,29340,84685,501584,311860,24536,266610,286993,113970,140585,54308,29302,58868,313806,79215,94193,444985,29290,303823,305549,360905,84482,308776,309168,24205,366270,246174,315000,312915,361261,112400,64030,305835,282843,83504,24596,363229,300756,306351,50554,316005,83518,294388,25366,29565,113955,24337,29702,58822,366169,24628,25555,25676,298859,445442,363913,25242,362342,79558…
GO:1901264	0.0305897106723587	0.989961974066604	7	53	carbohydrate derivative transport	BP	13569	853	Prkce,Slc35c1,Slc35b4,Adora1,Gjb1,Abcg1,Slc28a3	29340,311204,296969,29290,29584,85264,140944
GO:0007193	0.030613097615618	0.989096848637784	8	57	adenylate cyclase-inhibiting G-protein coupled receptor signaling pathway	BP	13569	853	Itgb3,Adora1,Npr3,Sstr5,S1pr3,P2ry12,P2ry1,Grm8	29302,29290,25339,25354,306792,64803,25265,60590
GO:0038027	0.0306238285799166	0.998397807615647	2	4	apolipoprotein A-I-mediated signaling pathway	BP	13569	853	Itgb3,Abca1	29302,313210
GO:0044344	0.0306272409662667	0.986353391832807	12	99	cellular response to fibroblast growth factor stimulus	BP	13569	853	Flrt2,Sulf2,Kl,Ngfr,Gclm,Pdgfb,Rasa1,Sfrp1,Thbs1,Cd44,Iqgap1,Kif16b	299236,311642,83504,24596,29739,24628,25676,84402,445442,25406,361598,311478
GO:1904064	0.0307412916495179	0.985318026820469	14	119	positive regulation of cation transmembrane transport	BP	13569	853	Cacna2d1,LOC100909750,Stim1,Pirt,Edn3,Wnk2,Aplnr,Ntsr1,Lrrc38,Sri,Amigo1,Dnm2,Htt,Kif5b	25399,311860,361618,497929,366270,306811,83518,366274,313681,683667,295365,25751,29424,117550
GO:2000026	0.0307876596345607	0.975747662024775	124	1551	regulation of multicellular organismal development	BP	13569	853	Tsc1,Psen1,Mapk8ip3,Celf4,Jade2,Negr1,Ppp1r9a,Rb1,LOC100909750,Zeb1,B4galt1,Fadd,Med1,Magi2,Stim1,Ryk,Flrt2,Itgb3,Prex1,Fzd1,Ptpra,Lrp6,Brinp1,Zfp35,Arsb,Dnmt3b,Slitrk5,Epha2,Mbd1,Lrrc4b,Kctd11,Sox8,Sulf2,Trak1,Fzd7,Apc,Kdm4c,Nrg1,Sox11,Kit,Tbx3,Megf10,Tbx2,Kl,Cdh5,Ngfr,RGD1563888,Ssh2,Epb41l5,Dmrta2,Ppard,Smad4,Vdr,Aplnr,Stard13,Stox1,Acvr2b,Nf1,Erbb2,Macf1,Rcor1,Nefm,Eif2ak3,Csnk1e,Pdgfb,Numb,W…	60445,29192,302983,307540,303113,59318,84685,24708,311860,25705,24390,266610,497991,113970,361618,140585,299236,29302,311647,58868,25167,312781,140610,307547,25227,444985,306152,366492,291439,308571,363634,302993,311642,316085,100360552,24205,298144,112400,84046,64030,353305,291445,303398,83504,307618,24596,360692,303342,304733,313471,25682,50554,24873,83518,498130,294388,25366,24592,24337,362587…
GO:0006935	0.0308103817910672	0.979862292289027	38	411	chemotaxis	BP	13569	853	Mapk8ip3,Ryk,Flrt2,Itgb3,Prex1,Cdh13,Nr4a3,Epha2,Nrp2,Dpysl5,Mtus1,Edn3,Nrg1,Kit,Rnf165,Ngfr,Myh10,Bcar1,Ext1,Smad4,Erbb2,Pdgfb,Thbs1,C5ar2,Swap70,Tenm2,Ccr1,L1cam,Csf1r,C3ar1,Itgb2,Scn1b,St6gal1,Mycbp2,Gas6,Slamf8,Kif5c,Kif5b	302983,140585,299236,29302,311647,192248,58853,366492,81527,65208,306487,366270,112400,64030,307251,24596,79433,25414,299907,50554,24337,24628,445442,445269,293410,117242,57301,50687,307403,84007,309684,29686,25197,290447,58935,289237,311024,117550
GO:0001954	0.0308818350481752	0.989996911656393	7	43	positive regulation of cell-matrix adhesion	BP	13569	853	Tsc1,LOC100909750,Itgb3,Cdh13,Epb41l5,Emp2,Iqgap1	60445,311860,29302,192248,304733,360468,361598
GO:0030212	0.0310465620845703	0.992319269396134	5	27	hyaluronan metabolic process	BP	13569	853	Pdgfb,Cd44,Cltc,Mki67,Nfkb1	24628,25406,54241,291234,81736
GO:0032148	0.0310663318255134	0.993839353257181	4	20	activation of protein kinase B activity	BP	13569	853	Nrg1,Pdgfb,Igf1,Gas6	112400,24628,24482,58935
GO:0030278	0.0313696155185181	0.983080813978856	19	182	regulation of ossification	BP	13569	853	Fndc3b,Tob1,Fzd1,Lrp6,Apc,Sox11,Kl,Acvr2b,Sfrp1,Txlng,Acvr1,Limd1,Hdac8,Igf1,Ccr1,Gpm6b,Lrp5,Suco,Bcor	294925,170842,58868,312781,24205,84046,83504,25366,84402,302680,79558,316101,363481,24482,57301,192179,293649,360863,317346
GO:1905634	0.0313887271505115	0.998335276857908	2	4	regulation of protein localization to chromatin	BP	13569	853	Rb1,Hdac8	24708,363481
GO:0001678	0.0313913372493748	0.983729570305633	17	159	cellular glucose homeostasis	BP	13569	853	Prkce,Lepr,Ptprn2,Aacs,Smad4,Gclm,Sri,Pik3r1,Igf1,Plau,Xbp1,Lrp5,Oxct1,Gpr27,Cdkn2a,Gas6,Kif5b	29340,24536,29714,65984,50554,29739,683667,25513,24482,25619,289754,293649,690163,65275,25163,58935,117550
GO:0050878	0.0315994657720224	0.980609365110178	29	307	regulation of body fluid levels	BP	13569	853	Prkce,Ddr1,Med1,Itgb3,Madd,Adora1,C9,Npr3,Actb,Adamts18,Vdr,Aplnr,Entpd1,Eif2ak3,Pdgfb,Gna13,Thbs1,Slc4a5,Emp2,P2ry12,Cckar,Ubash3b,P2ry1,Plau,Tln1,Xbp1,Inpp5k,Gas6,Tlr4	29340,25678,497991,29302,94193,29290,117512,25339,81822,361412,24873,83518,64519,29702,24628,303634,445442,297386,360468,64803,24889,315579,25265,25619,313494,289754,287533,58935,29260
GO:0051310	0.0316102121496065	0.989655995712625	7	46	metaphase plate congression	BP	13569	853	Champ1,Cdc23,RGD1566265,Mad1l1,Cenpf,Numa1,Vps4a	306647,291689,363487,680006,257649,308870,246772
GO:0071705	0.0317300837844596	0.974839953124551	130	1742	nitrogen compound transport	BP	13569	853	Tsc1,Zdhhc17,Psen1,Napb,Prkce,Mipep,LOC100909750,Lepr,Med1,Stam2,Tob1,Tmbim6,Fzd1,Nup160,Sec24a,Rabgap1l,Rnf19b,Slc35c1,Pfkfb2,Madd,Ap5m1,Plagl2,Ptprn2,Slc35b4,Adora1,Bicd2,Slc5a7,Sulf2,Fzd7,Ykt6,Sec24c,Rassf9,Edn3,Ipo7,Arfgef1,Nrg1,Pom121,Gjb1,Ngfr,Styx,Midn,Vps36,Aacs,Ppard,Kif13a,Rab35,Smad4,Wls,Arih2,Entpd1,Acvr2b,Nf1,Sstr5,Erbb2,Macf1,Lin7a,Ntsr1,Tbc1d14,Calcrl,Abcg1,Slc16a10,Dnajc27,Sfrp1,K…	60445,366889,29192,499903,29340,81684,311860,24536,497991,311030,170842,24822,58868,311182,287275,304914,313806,311204,24640,94193,305861,296281,29714,296969,29290,306809,85426,311642,100360552,64351,685144,65053,366270,308939,312915,112400,113975,29584,24596,100912536,314623,290851,65984,25682,308173,288700,50554,362065,316005,64519,25366,24592,25354,24337,362587,85327,366274,360956,25029,85264,…
GO:0009743	0.0318564271178077	0.981005236834729	26	273	response to carbohydrate	BP	13569	853	Prkce,Lepr,Pfkfb2,Ptprn2,Aacs,Ppard,Smad4,Gclm,Acvr2b,Calcrl,Thbs1,Acan,Sri,Pik3r1,Rap1b,Igf1,Plau,Xbp1,Lrp5,Oxct1,Gpr27,Nfkb1,Cdkn2a,Gas6,Rps6kb1,Kif5b	29340,24536,24640,29714,65984,25682,50554,29739,25366,25029,445442,58968,683667,25513,171337,24482,25619,289754,293649,690163,65275,81736,25163,58935,83840,117550
GO:0035295	0.0319414188708526	0.977558011359888	54	592	tube development	BP	13569	853	Tsc1,Psen1,Mapk8ip3,Rb1,LOC100909750,Zeb1,B4galt1,Fndc3b,Ddr1,Med1,Hrh2,Man1a2,Tmbim6,Fzd1,Lrp6,Tbc1d20,Slc4a2,Nr4a3,Epha2,Sox8,Phex,Mthfd1,Sox11,Kit,Tbx3,Tbx2,Epb41l5,Smad4,Vdr,Rala,Stard13,Stox1,Acvr2b,Nf1,Stra6,Gna13,Numb,Yipf6,Sfrp1,Prkx,Ptk7,Jmjd1c,Acvr1,Sall1,Igf1,Cd44,Numa1,Gdf11,Man2a1,Lgr4,Cfc1,Lrp5,Kdm2a,Dab2ip	60445,29192,302983,24708,311860,25705,24390,294925,25678,497991,25461,295319,24822,58868,312781,362237,24780,58853,366492,302993,25512,64300,84046,64030,353305,303398,304733,50554,24873,81757,498130,294388,25366,24592,363071,303634,29419,363476,84402,501563,301242,171120,79558,307740,24482,25406,308870,29454,25478,286994,501121,293649,361700,192126
GO:0003231	0.0320688485380134	0.984658526968281	14	108	cardiac ventricle development	BP	13569	853	Med1,Fzd1,Lrp6,Nrg1,Sox11,Tbx3,Smad4,Mdm4,Stra6,Ptk7,Acvr1,Sall1,Kcnk2,Dnm2	497991,58868,312781,112400,84046,353305,50554,304798,363071,301242,79558,307740,170899,25751
GO:0003207	0.0320828336089366	0.998013032489098	2	5	cardiac chamber formation	BP	13569	853	Sox11,Tbx2	84046,303398
GO:0030155	0.0321832201251975	0.97785290601893	48	537	regulation of cell adhesion	BP	13569	853	Tsc1,Prkce,LOC100909750,Zeb1,Fadd,Ddr1,Slk,Itgb3,Prex1,Cdh13,Zfp35,Nr4a3,Epha2,Peli1,Itga4,Fzd7,Apc,Nrg1,Epb41l5,Bcar1,Adamts18,Nf1,Gpnmb,Mad1l1,Erbb2,Macf1,Rasa1,Thbs1,Prkx,Onecut1,Pik3r1,Igf1,Emp2,Swap70,Cd44,Cd28,L1cam,Il12rb2,Ubash3b,Plau,Iqgap1,Gpm6b,Cd4,Dnm2,Xbp1,St6gal1,Cdkn2a,Socs6	60445,29340,311860,25705,266610,25678,54308,29302,311647,192248,307547,58853,366492,305549,311144,100360552,24205,112400,304733,25414,361412,24592,113955,680006,24337,362587,25676,445442,501563,25231,25513,24482,360468,293410,25406,25660,50687,171334,315579,25619,361598,192179,24932,25751,289754,25197,25163,307200
GO:0051924	0.0321871437167298	0.981714372175233	22	225	regulation of calcium ion transport	BP	13569	853	Cacna2d1,Prkce,LOC100909750,Stim1,Itgb3,Tmbim6,Vdr,Aplnr,Ntsr1,Pdgfb,Sri,Igf1,Ccr1,Cd84,P2ry12,Cckar,Oga,Ubash3b,Sestd1,Cd4,Inpp5k,Htt	25399,29340,311860,361618,29302,24822,24873,83518,366274,24628,683667,24482,57301,501872,64803,24889,154968,315579,295678,24932,287533,29424
GO:0023052	0.0323809987101532	0.972726942455161	304	4217	signaling	BP	13569	853	Taf1,Tsc1,Zdhhc17,Spred2,Psen1,Mapk8ip3,Napb,Cacna2d1,Prkce,Celf4,Abr,Jade2,Cdc42bpa,Ppp1r9a,Srgap3,Prkaa2,Adipor2,Elp1,Rb1,Mob1b,Amer1,LOC100909750,Mfhas1,Zeb1,Lepr,Itgb8,Inpp4a,Fadd,Ddr1,Pcdh19,Carhsp1,Med1,Taok1,Uggt1,Pcdhb2,Magi2,Gpr101,Ppp2r5c,Arhgef12,Ryk,Hrh2,Flrt2,Tob1,Slk,Pirt,Itgb3,Klf6,Tmbim6,Prex1,Fzd1,Ptpra,Lrp6,Cdh13,Med13,Usp10,Trim25,Arhgap31,Slc35c1,Pfkfb2,Sphkap,Madd,Plagl2,Ptpr…	317256,60445,366889,305539,29192,302983,499903,25399,29340,307540,287537,303113,114116,84685,500287,78975,312670,140934,24708,360920,501584,311860,306508,25705,24536,362800,80849,266610,25678,317183,260416,497991,286993,171129,498843,113970,317608,691318,367072,140585,25461,299236,170842,54308,497929,29302,58954,24822,311647,58868,25167,312781,192248,303403,307905,494338,288093,311204,24640,31656…
GO:0042407	0.0323848292984253	0.995328689118098	3	15	cristae formation	BP	13569	853	Immt,Afg3l1,Dnajc11	312444,361436,362666
GO:0043170	0.0323879541944915	0.972542744785406	431	6295	macromolecule metabolic process	BP	13569	853	Taf1,Tsc1,Kat6a,Zdhhc17,Spred2,Psen1,Mapk8ip3,Napb,Prdm2,Prkce,Bdp1,Fam168a,Lmln,Celf4,Ppp2r2c,Jade2,Zfp445,Zfp612,Mipep,Usp25,Cdc42bpa,Ppp1r9a,Chd1,Prkaa2,Desi2,Ercc3,Usp48,Elp1,Rb1,Mob1b,Amer1,LOC100909750,Zeb1,Zdhhc5,B4galt1,Lepr,Mbnl1,Itgb8,St8sia2,Eif4e2,Zbtb38,Fadd,Trim66,Chst4,Zdhhc7,Ddr1,Snrnp200,Carhsp1,Med1,Taok1,Zfp955a,Uggt1,Top1,Kat14,Magi2,Isg20l2,Nmt2,Ddx21,Ap5s1,Ppp2r5c,Zfp483,Ryk…	317256,60445,306571,366889,305539,29192,302983,499903,313678,29340,294687,361614,363795,307540,117256,303113,301076,307839,81684,304150,114116,84685,308215,78975,289277,291703,362636,140934,24708,360920,501584,311860,25705,362156,24390,24536,282635,362800,117523,363275,315936,266610,361623,307838,170906,25678,296126,260416,497991,286993,314600,171129,64550,362224,113970,361977,291318,317399,49989…
GO:0032870	0.0324246206630746	0.977407463008829	51	597	cellular response to hormone stimulus	BP	13569	853	Taf1,Tsc1,Prkce,Prkaa2,Adipor2,Lepr,Med1,Top1,Itgb3,Fzd1,Ptpra,Med13,Ptgfr,Nr4a3,Dnmt3b,Alas1,Foxo1,Mtus1,Phex,Apc,Kit,Kl,Ngfr,Bcar1,Ppard,Vdr,Gclm,Nf1,Sstr5,Pdgfb,Sstr4,Sfrp1,Acvr1,Adamts1,Pik3r1,Rap1b,Igf1,L1cam,Acsl6,Asns,Agtrap,Shc1,Cckar,RGD1560028,Wdtc1,Acsl1,Xbp1,Nfkb1,Inpp5k,Rps6kb1,Tshb	317256,60445,29340,78975,312670,24536,497991,64550,29302,58868,25167,303403,25652,58853,444985,65155,84482,306487,25512,24205,64030,83504,24596,25414,25682,24873,29739,24592,25354,24628,25555,84402,79558,79252,25513,171337,24482,50687,117243,25612,298646,85385,24889,500157,313020,25288,289754,81736,287533,83840,25653
GO:0034767	0.0324959539358657	0.983910103731048	15	130	positive regulation of ion transmembrane transport	BP	13569	853	Cacna2d1,LOC100909750,Stim1,Pirt,Edn3,Wnk2,Aplnr,Ntsr1,Lrrc38,Sri,Amigo1,Acsl6,Dnm2,Htt,Kif5b	25399,311860,361618,497929,366270,306811,83518,366274,313681,683667,295365,117243,25751,29424,117550
GO:1904387	0.0325136194205177	0.998241724682807	2	4	cellular response to L-phenylalanine derivative	BP	13569	853	Gclm,L1cam	29739,50687
GO:0090110	0.0326250833658761	0.995658571383162	3	10	cargo loading into COPII-coated vesicle	BP	13569	853	Sec24a,Tbc1d20,Sec24c	287275,362237,685144
GO:0042330	0.0328559073732163	0.978418233368359	38	413	taxis	BP	13569	853	Mapk8ip3,Ryk,Flrt2,Itgb3,Prex1,Cdh13,Nr4a3,Epha2,Nrp2,Dpysl5,Mtus1,Edn3,Nrg1,Kit,Rnf165,Ngfr,Myh10,Bcar1,Ext1,Smad4,Erbb2,Pdgfb,Thbs1,C5ar2,Swap70,Tenm2,Ccr1,L1cam,Csf1r,C3ar1,Itgb2,Scn1b,St6gal1,Mycbp2,Gas6,Slamf8,Kif5c,Kif5b	302983,140585,299236,29302,311647,192248,58853,366492,81527,65208,306487,366270,112400,64030,307251,24596,79433,25414,299907,50554,24337,24628,445442,445269,293410,117242,57301,50687,307403,84007,309684,29686,25197,290447,58935,289237,311024,117550
GO:1905276	0.0332143065882289	0.993436728032443	4	17	regulation of epithelial tube formation	BP	13569	853	Fzd1,Lrp6,Sfrp1,Ptk7	58868,312781,84402,301242
GO:0097485	0.0333268483138092	0.98198400934242	19	158	neuron projection guidance	BP	13569	853	Mapk8ip3,Ryk,Flrt2,Nr4a3,Nrp2,Dpysl5,Rnf165,Ngfr,Myh10,Ext1,Smad4,Erbb2,Tenm2,L1cam,Csf1r,Scn1b,Mycbp2,Kif5c,Kif5b	302983,140585,299236,58853,81527,65208,307251,24596,79433,299907,50554,24337,117242,50687,307403,29686,290447,311024,117550
GO:1904526	0.0333754477556218	0.997887612349722	2	5	regulation of microtubule binding	BP	13569	853	LOC100909750,Gas8	311860,361438
GO:0051641	0.0333834947219054	0.972966611588975	160	2116	cellular localization	BP	13569	853	Tsc1,Psen1,Napb,Cacna2d1,Prkce,Acap2,Mipep,Cdc42bpa,Ppp1r9a,Rb1,LOC100909750,Champ1,Lepr,Med1,Stam2,Magi2,Ap5s1,Tob1,Itgb3,Tmbim6,Fzd1,Nup160,Sec24a,Lrp6,Cdh13,Tbc1d20,Rabgap1l,Cdc23,Ap5m1,Plagl2,Ptprn2,RGD1565498,Nr4a3,Epha2,Arhgap21,Adora1,Bicd2,Sulf2,Trak1,Dcp1a,Itga4,Fzd7,Lrrc4,Apc,Ykt6,Sec24c,Rassf9,Edn3,RGD1311164,Rnf139,Ipo7,Nrg1,Kit,Pom121,Gas8,Eya2,Ngfr,Styx,Myh10,Fnbp1l,RGD1566265,Dnm1,…	60445,29192,499903,25399,29340,619382,81684,114116,84685,24708,311860,306647,24536,497991,311030,113970,499893,170842,29302,24822,58868,311182,287275,312781,192248,362237,304914,291689,305861,296281,29714,500843,58853,366492,307178,29290,306809,311642,316085,361109,311144,100360552,641521,24205,64351,685144,65053,366270,297607,315000,308939,112400,64030,113975,361438,156826,24596,100912536,79433,…
GO:0046578	0.0334362558675623	0.981315253528017	21	175	regulation of Ras protein signal transduction	BP	13569	853	Abr,LOC100909750,Arhgef12,Prex1,Madd,Arhgef18,Fgd4,Arfgef1,Nrg1,Ngfr,Nf1,Erbb2,Arhgef6,Rasa1,Igf1,Lpar2,Als2,Abca1,Dnm2,Prex2,Dab2ip	287537,311860,367072,311647,94193,304193,246174,312915,112400,24596,24592,24337,363509,25676,24482,498609,363235,313210,25751,312912,192126
GO:0071326	0.033646639686249	0.98280295733667	16	149	cellular response to monosaccharide stimulus	BP	13569	853	Prkce,Lepr,Ptprn2,Aacs,Smad4,Gclm,Sri,Igf1,Plau,Xbp1,Lrp5,Oxct1,Gpr27,Cdkn2a,Gas6,Kif5b	29340,24536,29714,65984,50554,29739,683667,24482,25619,289754,293649,690163,65275,25163,58935,117550
GO:0060411	0.0336535489796797	0.98696082475887	9	62	cardiac septum morphogenesis	BP	13569	853	Fzd1,Lrp6,Nrp2,Sox11,Tbx3,Tbx2,Smad4,Acvr1,Cfc1	58868,312781,81527,84046,353305,303398,50554,79558,501121
GO:0097067	0.0336735480997822	0.993150391689826	4	20	cellular response to thyroid hormone stimulus	BP	13569	853	Med1,Kit,Gclm,L1cam	497991,64030,29739,50687
GO:0005975	0.0336949964393648	0.978054110346092	36	426	carbohydrate metabolic process	BP	13569	853	Prkce,Prkaa2,B4galt1,Lepr,St8sia2,Chst4,Pfkfb2,Phkb,Slc35b4,Ggta1,Foxo1,Aldh5a1,Kl,Ppp1r3e,Midn,Ext1,Ntsr1,Pdgfb,Glb1l,Onecut1,Pik3r1,Igf1,B4galt5,P2ry1,Cltc,Man2a1,Chst13,Wdtc1,A3galt2,St6gal1,Lrp5,Nfkb1,Inpp5k,Shpk,Abo,Glb1l2	29340,78975,24390,24536,117523,307838,24640,361377,296969,246766,84482,291133,83504,691447,314623,299907,366274,24628,301525,25231,25513,24482,362275,25265,54241,25478,500257,313020,171553,25197,293649,81736,287533,287479,100301568,503194
GO:0048332	0.0337477158950523	0.986974358743808	9	58	mesoderm morphogenesis	BP	13569	853	Itgb3,Nr4a3,Epha2,Tbx3,Epb41l5,Wls,Macf1,Acvr1,Htt	29302,58853,366492,353305,304733,362065,362587,79558,29424
GO:0042177	0.0338674713378477	0.985259761532377	11	95	negative regulation of protein catabolic process	BP	13569	853	Taf1,Psen1,Usp25,Nrg1,Smad4,Mdm4,Os9,Timp3,Cdkn2a,Mycbp2,Dab2ip	317256,29192,304150,112400,50554,304798,362891,25358,25163,290447,192126
GO:0030213	0.0341687301109118	0.99516354630387	3	12	hyaluronan biosynthetic process	BP	13569	853	Pdgfb,Cltc,Nfkb1	24628,54241,81736
GO:0019221	0.034204504279879	0.979227818404929	27	303	cytokine-mediated signaling pathway	BP	13569	853	Adipor2,Lepr,Fadd,Med1,Flrt2,Klf6,Lrrc4b,Lrrc4,Tut4,Kit,Ngfr,Osmr,Smad4,Ticam2,Pdgfb,Stat2,Cd44,Ccr1,Csf1r,Il12rb2,Rtn4rl2,Acsl1,Il10ra,Cd4,Otulin,Gas6,Socs6	312670,24536,266610,497991,299236,58954,308571,641521,313481,64030,24596,310132,50554,364867,24628,288774,25406,57301,307403,171334,311169,25288,117539,24932,100362554,58935,307200
GO:0001934	0.0342278642217327	0.975064013065666	65	786	positive regulation of protein phosphorylation	BP	13569	853	Psen1,Mapk8ip3,Prkce,Ppp1r9a,LOC100909750,Lepr,Taok1,Ryk,Slk,Itgb3,Fzd1,Madd,Adora1,Map3k13,Pde8a,Map3k11,Edn3,Fgd4,Ccny,Nrg1,Kit,Peli2,Sorbs3,Kl,Ngfr,Gdf1,Smad4,Aplnr,Stox1,Acvr2b,Gpnmb,Erbb2,Pdgfb,Sstr4,Rasa1,Dnajc27,Thbs1,Fzd10,Hipk2,Acvr1,Tnfrsf19,Pik3r1,Rap1b,Igf1,Emp2,C5ar2,Cd44,Ccr1,Cd84,Csf1r,Shc1,Lpar2,Als2,Cysltr2,P2ry1,Gdf11,Iqgap1,Acsl1,Tlr2,Cd4,Xbp1,Wdfy2,Gas6,Dab2ip,Tlr4	29192,302983,29340,84685,311860,24536,286993,140585,54308,29302,58868,94193,29290,303823,308776,309168,366270,246174,361261,112400,64030,305835,282843,83504,24596,306351,50554,83518,294388,25366,113955,24337,24628,25555,25676,298859,445442,363913,362342,79558,290300,25513,171337,24482,360468,445269,25406,57301,501872,307403,85385,498609,363235,170926,25265,29454,361598,25288,310553,24932,289754,3…
GO:0009719	0.0344844584013104	0.973017892457454	111	1429	response to endogenous stimulus	BP	13569	853	Taf1,Tsc1,Psen1,Cacna2d1,Prkce,Acap2,Pdxk,Prkaa2,Pcyt1b,Adipor2,LOC100909750,Zeb1,Lepr,Med1,Top1,Magi2,Hrh2,Flrt2,Tob1,Itgb3,Klf6,Fzd1,Ptpra,Lrp6,Cdh13,Med13,Ptgfr,Nr4a3,Dnmt3b,Alas1,Sulf2,Foxo1,Pde8a,Mtus1,Phex,Apc,Nrg1,Sox11,Kit,Rnf165,Hsd17b7,Kl,Cdh5,Ngfr,Gdf1,Epb41l5,Bcar1,Pappa1,Ppard,Rab35,Smad4,Vdr,Gclm,Acvr2b,Nf1,Eef2,Sstr5,Erbb2,Csnk1e,Abcg1,Pdgfb,Sstr4,Rasa1,Sfrp1,Thbs1,Kcnj6,Hipk2,Acvr…	317256,60445,29192,25399,29340,619382,83578,78975,286936,312670,311860,25705,24536,497991,64550,113970,25461,299236,170842,29302,58954,58868,25167,312781,192248,303403,25652,58853,444985,65155,311642,84482,308776,306487,25512,24205,112400,84046,64030,307251,29540,83504,307618,24596,306351,304733,25414,313262,25682,288700,50554,24873,29739,25366,24592,29565,25354,24337,58822,85264,24628,25555,2567…
GO:0060412	0.0348488993027448	0.989673398459968	6	34	ventricular septum morphogenesis	BP	13569	853	Fzd1,Lrp6,Sox11,Tbx3,Smad4,Acvr1	58868,312781,84046,353305,50554,79558
GO:0009991	0.0349862906418279	0.97585935867526	47	562	response to extracellular stimulus	BP	13569	853	Tsc1,Pdxk,Prkaa2,Adipor2,Zeb1,Lepr,Med1,Fzd1,Lrp6,Trim25,Arsb,RGD1565498,Dnmt3b,Mbd1,Alas1,Fstl1,Foxo1,Phex,Kl,Aacs,Ppard,Vdr,Gclm,Eef2,Eif2ak3,Sfrp1,Adamts1,Pik3r1,Igf1,Timp3,Cd44,Acsl6,Asns,Cckar,Pik3r4,Acsl1,Abca1,Cpeb4,Cd4,Xbp1,Oxct1,Cdkn2a,Dnmt1,Gas6,Pik3c2b,Rps6kb1,Tshb	60445,83578,78975,312670,25705,24536,497991,58868,312781,494338,25227,500843,444985,291439,65155,79210,84482,25512,83504,65984,25682,24873,29739,29565,29702,84402,79252,25513,24482,25358,25406,117243,25612,24889,363131,25288,313210,303010,24932,289754,690163,25163,84350,58935,289021,83840,25653
GO:0048661	0.0350322318961966	0.984715523100134	11	89	positive regulation of smooth muscle cell proliferation	BP	13569	853	Itgb3,Cdh13,Nr4a3,Calcrl,Pdgfb,Thbs1,Igf1,Shc1,C3ar1,Xbp1,Rps6kb1	29302,192248,58853,25029,24628,445442,24482,85385,84007,289754,83840
GO:0001944	0.0350933482816826	0.975622921257978	49	538	vasculature development	BP	13569	853	Kat6a,Psen1,Adipor2,LOC100909750,B4galt1,Lepr,Med1,Stim1,Itgb3,Cdh13,Epha2,Nrp2,Foxo1,Kit,Tbx3,Tbx2,Cdh5,Ngfr,Myh10,Aplnr,Stard13,Acvr2b,Nf1,Stra6,Eif2ak3,Calcrl,Pdgfb,Gna13,Rasa1,Thbs1,Prkx,Ptk7,Hipk2,Acvr1,Igf1,Emp2,Cd44,Shc1,C3ar1,Itgb2,LOC100909913,Cysltr2,Plau,Cfc1,Dnm2,Xbp1,Lrp5,Otulin,Dab2ip	306571,29192,312670,311860,24390,24536,497991,361618,29302,192248,366492,81527,84482,64030,353305,303398,307618,24596,79433,83518,498130,25366,24592,363071,29702,25029,24628,303634,25676,445442,501563,301242,362342,79558,24482,360468,25406,85385,84007,309684,363443,170926,25619,501121,25751,289754,293649,100362554,192126
GO:0051568	0.0351103506625591	0.989607688038232	6	33	histone H3-K4 methylation	BP	13569	853	Dnmt3b,Smad4,Rtf1,Pygo2,Dnmt1,Bcor	444985,50554,366169,295251,84350,317346
GO:0050769	0.0352055720946095	0.976159812123929	43	455	positive regulation of neurogenesis	BP	13569	853	Psen1,Mapk8ip3,Jade2,Negr1,Ppp1r9a,LOC100909750,Zeb1,Magi2,Fzd1,Ptpra,Lrp6,Brinp1,Arsb,Dnmt3b,Kctd11,Sox8,Trak1,Kdm4c,Nrg1,Sox11,Kit,Ngfr,RGD1563888,Dmrta2,Nf1,Macf1,Csnk1e,Numb,Ptk7,Ddx56,Sall1,Adamts1,Igf1,Amigo1,Tmem106b,L1cam,Acsl6,Iqgap1,Scn1b,Man2a1,Dlx2,Tlr2,Dab2ip	29192,302983,303113,59318,84685,311860,25705,113970,58868,25167,312781,140610,25227,444985,363634,302993,316085,298144,112400,84046,64030,24596,360692,313471,24592,362587,58822,29419,301242,289780,307740,79252,24482,295365,312132,50687,117243,361598,29686,25478,296499,310553,192126
GO:0048863	0.0352515403695531	0.98148564188896	17	155	stem cell differentiation	BP	13569	853	Fzd1,Lrp6,Epop,Nrp2,Sox8,Mtf2,Edn3,Kdm4c,Nrg1,Sox11,Kit,Tbx2,Chd2,Tcof1,Smad4,Sfrp1,Acvr1	58868,312781,691153,81527,302993,360905,366270,298144,112400,84046,64030,303398,308738,291571,50554,84402,79558
GO:1902337	0.0353204158715397	0.994934597013489	3	12	regulation of apoptotic process involved in morphogenesis	BP	13569	853	B4galt1,Vdr,Cdkn2a	24390,24873,25163
GO:1904748	0.0353204158715397	0.994934597013489	3	12	regulation of apoptotic process involved in development	BP	13569	853	B4galt1,Vdr,Cdkn2a	24390,24873,25163
GO:0016601	0.0353811533055585	0.990933586506485	5	27	Rac protein signal transduction	BP	13569	853	Cdh13,Abi2,Nf1,Als2,Dnm2	192248,286928,24592,363235,25751
GO:0090175	0.0354257612933032	0.989491915589601	6	33	regulation of establishment of planar polarity	BP	13569	853	LOC100909750,Ryk,Fzd1,Lrp6,Sfrp1,Ptk7	311860,140585,58868,312781,84402,301242
GO:0043009	0.0354567810089307	0.975175586039601	51	557	chordate embryonic development	BP	13569	853	Tsc1,Psen1,Mapk8ip3,Tanc2,LOC100909750,Zeb1,Mbnl1,Eif4e2,Med1,Fzd1,Lrp6,Rbbp8,Epha2,Sox8,Sulf2,Itga4,Sec24c,Mthfd1,Kdm4c,Sox11,Tbx3,Myh10,Tcof1,Gdf1,Epb41l5,Ext1,Smad4,Rala,Nf1,Rtf1,Pdgfb,Gna13,Wnt9a,Sfrp1,Arnt,Ptk7,Acvr1,Sall1,Plk4,Igf1,Rbm46,Als2,Thoc2,Man2a1,Dlx2,Wdtc1,Pygo2,Sp2,Inpp5k,Kdm2a,Htt	60445,29192,302983,303599,311860,25705,282635,363275,497991,58868,312781,291787,366492,302993,311642,311144,685144,64300,298144,84046,353305,79433,291571,306351,304733,299907,50554,81757,24592,366169,24628,303634,287357,84402,25242,301242,79558,307740,310344,24482,310548,363235,313308,25478,296499,313020,295251,303499,287533,361700,29424
GO:0043393	0.0356097133199	0.980503509395586	19	186	regulation of protein binding	BP	13569	853	Taf1,Psen1,LOC100909750,Tmbim6,Aplp2,Itga4,Nrg1,Gas8,Plcl1,Epb41l5,Eif2ak3,Csnk1e,Pdgfb,Hipk2,Pex14,Ubash3b,Cdkn2a,Lrpap1,Dab2ip	317256,29192,311860,24822,64312,311144,112400,361438,84587,304733,29702,58822,24628,362342,64460,315579,25163,116565,192126
GO:0048485	0.0356394795185751	0.992730635827187	4	18	sympathetic nervous system development	BP	13569	853	Nrp2,Sox11,Nf1,Erbb2	81527,84046,24592,24337
GO:0051881	0.0356465891618929	0.986791475171763	8	68	regulation of mitochondrial membrane potential	BP	13569	853	Prkce,Ngfr,Gclm,Stox1,Oga,Ctns,Cdkn2a,Htt	29340,24596,29739,294388,154968,287478,25163,29424
GO:0033173	0.0357960334566942	0.990926776430067	5	24	calcineurin-NFAT signaling cascade	BP	13569	853	Nrg1,Rcan1,Nfatc2,Igf1,Rcan2	112400,266766,311658,24482,140666
GO:0001503	0.0358909227553418	0.977018237208655	33	346	ossification	BP	13569	853	Fndc3b,Snrnp200,Ddx21,Tob1,Fzd1,Lrp6,Epha2,Sox8,Phex,Apc,Sox11,Kl,Ext1,Smad4,Acvr2b,Nf1,Gpnmb,Tpm4,Eif2ak3,Sfrp1,Acan,Txlng,Acvr1,Limd1,Hdac8,Igf1,Ccr1,Cltc,Lgr4,Gpm6b,Lrp5,Suco,Bcor	294925,296126,317399,170842,58868,312781,366492,302993,25512,24205,84046,83504,299907,50554,25366,24592,113955,24852,29702,84402,58968,302680,79558,316101,363481,24482,57301,54241,286994,192179,293649,360863,317346
GO:0042398	0.0360386717571107	0.990617552793831	5	30	cellular modified amino acid biosynthetic process	BP	13569	853	Mthfd1,Gclm,Ptdss2,Eif2ak3,Aldh1l1	64300,29739,293620,29702,64392
GO:0015031	0.0360453702389069	0.971763247795527	110	1451	protein transport	BP	13569	853	Tsc1,Zdhhc17,Psen1,Napb,Prkce,Mipep,LOC100909750,Lepr,Med1,Stam2,Tob1,Tmbim6,Fzd1,Nup160,Sec24a,Rabgap1l,Rnf19b,Pfkfb2,Madd,Ap5m1,Plagl2,Ptprn2,Adora1,Bicd2,Sulf2,Fzd7,Ykt6,Sec24c,Rassf9,Ipo7,Arfgef1,Nrg1,Pom121,Ngfr,Styx,Midn,Vps36,Aacs,Ppard,Kif13a,Rab35,Smad4,Wls,Arih2,Acvr2b,Nf1,Sstr5,Erbb2,Macf1,Lin7a,Tbc1d14,Calcrl,Abcg1,Dnajc27,Sfrp1,Kcnn3,Cenpf,Tomm34,Fyttd1,Plekhm1,Pex14,Sri,Os9,Pik3r1,T…	60445,366889,29192,499903,29340,81684,311860,24536,497991,311030,170842,24822,58868,311182,287275,304914,313806,24640,94193,305861,296281,29714,29290,306809,311642,100360552,64351,685144,65053,308939,312915,112400,113975,24596,100912536,314623,290851,65984,25682,308173,288700,50554,362065,316005,25366,24592,25354,24337,362587,85327,360956,25029,85264,298859,84402,54263,257649,311621,360726,303584…
GO:0006929	0.0362234232588323	0.990741440741885	5	25	substrate-dependent cell migration	BP	13569	853	Nrp2,Myh10,Epb41l5,Pdgfb,P2ry12	81527,79433,304733,24628,64803
GO:0048752	0.0362523893692589	0.997598490206019	2	5	semicircular canal morphogenesis	BP	13569	853	Zeb1,Nr4a3	25705,58853
GO:0006886	0.0363079816354666	0.973384700889554	66	828	intracellular protein transport	BP	13569	853	Tsc1,Psen1,Napb,Mipep,Med1,Stam2,Tob1,Fzd1,Nup160,Sec24a,Rabgap1l,Plagl2,Adora1,Bicd2,Sulf2,Fzd7,Sec24c,Rassf9,Ipo7,Nrg1,Pom121,Ngfr,Styx,Vps36,Kif13a,Smad4,Wls,Arih2,Nf1,Erbb2,Macf1,Tbc1d14,Dnajc27,Kcnn3,Tomm34,Fyttd1,Pex14,Sri,Os9,Pik3r1,Igf1,Kpna4,Lca5,Vps11,Vps4a,Thoc2,Oga,Pik3r4,Cltc,Pex1,Rab3gap2,Edem1,Vamp1,Tlr2,Uaca,Xbp1,Sec63,Cdkn2a,Inpp5k,Slu7,Zc3h11a,Gas6,Dab2ip,Tlr4,Kif5c,Kif5b	60445,29192,499903,81684,497991,311030,170842,58868,311182,287275,304914,296281,29290,306809,311642,100360552,685144,65053,308939,112400,113975,24596,100912536,290851,308173,50554,362065,316005,24592,24337,362587,360956,298859,54263,311621,360726,64460,683667,362891,25513,24482,361959,300866,315600,246772,313308,154968,363131,54241,500006,289350,297504,25624,310553,315732,289754,309858,25163,2875…
GO:1905330	0.0364812119182858	0.983312767631574	12	99	regulation of morphogenesis of an epithelium	BP	13569	853	LOC100909750,Ryk,Fzd1,Lrp6,Sox8,Tbx2,Stox1,Numb,Sfrp1,Ptk7,Sall1,Lgr4	311860,140585,58868,312781,302993,303398,294388,29419,84402,301242,307740,286994
GO:0090402	0.0365518551516809	1	1	1	oncogene-induced cell senescence	BP	13569	853	Hmga1	117062
GO:0008284	0.0366015083850802	0.97355257935236	60	755	positive regulation of cell proliferation	BP	13569	853	Taf1,LOC100909750,B4galt1,Fadd,Fndc3b,Med1,Itgb3,Lrp6,Cdh13,Ptgfr,Nr4a3,Sox8,Peli1,Fzd7,Edn3,Kdm4c,Nrg1,Sox11,Kit,Tbx3,Tbx2,Ngfr,Slc39a10,Dmrta2,Cnot6,Osmr,Ppard,Smad4,Mdm4,Stox1,Nf1,Erbb2,Calcrl,Pdgfb,Nfatc2,Rasa1,Sfrp1,Thbs1,Hmgn5,Hipk2,Fosl2,Igf1,Emp2,C5ar2,Cd28,Csf1r,Shc1,C3ar1,Plau,Cd4,Xbp1,St6gal1,Lrp5,Sinhcaf,St8sia1,Gas6,Dab2ip,Tlr4,Rps6kb1,Abo	317256,311860,24390,266610,294925,497991,29302,312781,192248,25652,58853,302993,305549,100360552,366270,298144,112400,84046,64030,353305,303398,24596,363229,313471,287249,310132,25682,50554,304798,294388,24592,24337,25029,24628,311658,25676,84402,445442,100910616,362342,25446,24482,360468,445269,25660,307403,85385,84007,25619,24932,289754,25197,293649,686611,25280,58935,192126,29260,83840,1003015…
GO:0033085	0.0366301412571412	0.997355692907936	2	6	negative regulation of T cell differentiation in thymus	BP	13569	853	Erbb2,Cdkn2a	24337,25163
GO:0044340	0.036669031749611	0.99788005672513	2	4	canonical Wnt signaling pathway involved in regulation of cell proliferation	BP	13569	853	Lrp6,Sfrp1	312781,84402
GO:0035774	0.0368726697152762	0.990340842324622	5	30	positive regulation of insulin secretion involved in cellular response to glucose stimulus	BP	13569	853	Lepr,Sri,Oxct1,Gpr27,Kif5b	24536,683667,690163,65275,117550
GO:0071364	0.036975644791528	0.987508847157504	7	45	cellular response to epidermal growth factor stimulus	BP	13569	853	Med1,Pde8a,Erbb2,Rasa1,Iqgap1,Inpp5k,Dab2ip	497991,308776,24337,25676,361598,287533,192126
GO:2000111	0.0370414345716152	1	1	1	positive regulation of macrophage apoptotic process	BP	13569	853	Cdkn2a	25163
GO:2000451	0.0370672057679742	1	1	1	positive regulation of CD8-positive, alpha-beta T cell extravasation	BP	13569	853	Fadd	266610
GO:2000454	0.0370672057679742	1	1	1	positive regulation of CD8-positive, alpha-beta cytotoxic T cell extravasation	BP	13569	853	Fadd	266610
GO:0009605	0.0370726272434819	0.970307804962082	135	1808	response to external stimulus	BP	13569	853	Tsc1,Mapk8ip3,Prkce,Abr,Pdxk,Prkaa2,Adipor2,LOC100909750,Zeb1,Lepr,Fadd,Med1,Ddx21,Ryk,Flrt2,Itgb3,Prex1,Fzd1,Lrp6,Cdh13,Trim25,Mtpn,Arsb,Ptgfr,RGD1565498,Nr4a3,Dnmt3b,Epha2,Nrp2,Mbd1,Adora1,Alas1,Peli1,Bhlhe40,Fstl1,Foxo1,Dpysl5,Mtus1,Phex,Edn3,Tut4,Nrg1,Kit,Rnf165,Kl,Ngfr,Myh10,Bcar1,Aacs,Ext1,Actb,Ppard,Smad4,Satb1,Adamts18,Vdr,Gclm,Entpd1,Eef2,Ticam2,Stra6,Erbb2,Rnf216,Eif2ak3,Ntsr1,Rcan1,Cal…	60445,302983,29340,287537,83578,78975,312670,311860,25705,24536,266610,497991,317399,140585,299236,29302,311647,58868,312781,192248,494338,79215,25227,25652,500843,58853,444985,366492,81527,291439,29290,65155,305549,79431,79210,84482,65208,306487,25512,366270,313481,112400,64030,307251,83504,24596,79433,25414,65984,299907,81822,25682,50554,316164,361412,24873,29739,64519,29565,364867,363071,24337…
GO:0071380	0.0371750270532208	0.99225220635732	4	19	cellular response to prostaglandin E stimulus	BP	13569	853	Prkce,Prkaa2,Sfrp1,Adamts1	29340,78975,84402,79252
GO:0043491	0.0373782223772896	0.98109981571744	15	140	protein kinase B signaling	BP	13569	853	Magi2,Epha2,Arfgef1,Nrg1,Ngfr,Stox1,Thbs1,Igf1,Cd28,P2ry12,Xbp1,Inpp5k,Gas6,Pik3c2b,Rps6kb1	113970,366492,312915,112400,24596,294388,445442,24482,25660,64803,289754,287533,58935,289021,83840
GO:0007517	0.037464429797644	0.976457876095378	30	320	muscle organ development	BP	13569	853	Rb1,Mbnl1,Med1,Fzd1,Lrp6,Sox8,Fzd7,Nrg1,Sox11,Megf10,Tbx2,Chd2,Ngfr,Dmrta2,Smad4,Nf1,Eef2,Stra6,Erbb2,Rcan1,Cenpf,Acvr1,Kcnk2,Igf1,Tll2,Sgcd,Csf1r,Fxr1,Xbp1,Rps6kb1	24708,282635,497991,58868,312781,302993,100360552,112400,84046,291445,303398,308738,24596,313471,50554,24592,29565,363071,24337,266766,257649,79558,170899,24482,365460,497892,307403,361927,289754,83840
GO:0045671	0.0375053402192707	0.992161233207501	4	19	negative regulation of osteoclast differentiation	BP	13569	853	Nf1,Sfrp1,Pik3r1,Ubash3b	24592,84402,25513,315579
GO:0090116	0.0375923324708439	0.997796330534746	2	4	C-5 methylation of cytosine	BP	13569	853	Dnmt3b,Dnmt1	444985,84350
GO:0031437	0.0376194486989703	1	1	1	regulation of mRNA cleavage	BP	13569	853	Tmbim6	24822
GO:0031438	0.0376194486989703	1	1	1	negative regulation of mRNA cleavage	BP	13569	853	Tmbim6	24822
GO:1904720	0.0376194486989703	1	1	1	regulation of mRNA endonucleolytic cleavage involved in unfolded protein response	BP	13569	853	Tmbim6	24822
GO:1904721	0.0376194486989703	1	1	1	negative regulation of mRNA endonucleolytic cleavage involved in unfolded protein response	BP	13569	853	Tmbim6	24822
GO:0050866	0.0376234114653334	0.980916900121201	15	150	negative regulation of cell activation	BP	13569	853	Abr,Zfp35,Peli1,Sox11,Adamts18,Gpnmb,Mad1l1,Erbb2,Pdgfb,Sfrp1,Cd44,Cd84,Ubash3b,Cdkn2a,Socs6	287537,307547,305549,84046,361412,113955,680006,24337,24628,84402,25406,501872,315579,25163,307200
GO:0009443	0.037779894561301	1	1	1	pyridoxal 5'-phosphate salvage	BP	13569	853	Pdxk	83578
GO:0022408	0.037787085273709	0.98134266562577	14	137	negative regulation of cell-cell adhesion	BP	13569	853	LOC100909750,Zfp35,Peli1,Epb41l5,Adamts18,Gpnmb,Mad1l1,Erbb2,Pik3r1,Swap70,Cd44,Ubash3b,Cdkn2a,Socs6	311860,307547,305549,304733,361412,113955,680006,24337,25513,293410,25406,315579,25163,307200
GO:0051882	0.0378498184383354	0.991912665677163	4	22	mitochondrial depolarization	BP	13569	853	Ngfr,Gclm,Oga,Cdkn2a	24596,29739,154968,25163
GO:0051338	0.0380226862223948	0.972330332359157	62	754	regulation of transferase activity	BP	13569	853	Tsc1,Spred2,Psen1,Mapk8ip3,Ppp1r9a,Elp1,Rb1,LOC100909750,Taok1,Flrt2,Slk,Itgb3,Prex1,Lrp6,Pfkfb2,Madd,Adora1,Lrrc4b,Map3k13,Dusp8,Aplp2,Map3k11,Lrrc4,Apc,Edn3,Fgd4,Ccny,Nrg1,Kit,Midn,Stox1,Acvr2b,Nf1,Erbb2,Pdgfb,Sfrp1,Thbs1,Fzd10,Pik3r1,Igf1,Emp2,Cd44,Csf1r,Shc1,Rtn4rl2,Lpar2,Als2,Pik3r4,Ubash3b,Iqgap1,Acsl1,Cd4,Lrp5,Vac14,Cdkn2a,Inpp5k,Prex2,Gas6,Dab2ip,Tlr4,Slamf8,Socs6	60445,305539,29192,302983,84685,140934,24708,311860,286993,299236,54308,29302,311647,312781,24640,94193,29290,308571,303823,361679,64312,309168,641521,24205,366270,246174,361261,112400,64030,314623,294388,25366,24592,24337,24628,84402,445442,363913,25513,24482,360468,25406,307403,85385,311169,498609,363235,363131,315579,361598,25288,24932,293649,307842,25163,287533,312912,58935,192126,29260,28923…
GO:0032685	0.0380691331027748	1	1	1	negative regulation of granulocyte macrophage colony-stimulating factor production	BP	13569	853	Cd84	501872
GO:0002683	0.0380846012032428	0.976185254661419	29	343	negative regulation of immune system process	BP	13569	853	Abr,Fadd,Tmbim6,Zfp35,Adora1,Peli1,Sox11,Nf1,Ticam2,Gpnmb,Mad1l1,Erbb2,Sfrp1,Thbs1,Rnf26,Ptprs,Pik3r1,Igf1,C5ar2,Cd44,Elf1,Ccr1,Cd84,Ubash3b,Lgr4,Cdkn2a,Dab2ip,Slamf8,Socs6	287537,266610,24822,307547,29290,305549,84046,24592,364867,113955,680006,24337,84402,445442,300659,25529,25513,24482,445269,25406,85424,57301,501872,315579,286994,25163,192126,289237,307200
GO:0015718	0.0381286427168216	0.981194363458719	14	128	monocarboxylic acid transport	BP	13569	853	Hrh2,Ppard,Nf1,Stra6,Ntsr1,Slc16a10,Thbs1,Pla2g12a,Acsl6,Abcb11,Slco2b1,Acsl1,Slc16a14,Slc16a13	25461,25682,24592,363071,366274,170566,445442,362039,117243,83569,140860,25288,316578,287451
GO:0046903	0.0381573522153199	0.971270996202377	78	980	secretion	BP	13569	853	Psen1,Napb,Prkce,Abr,Ppp1r9a,LOC100909750,Lepr,Ddr1,Med1,Hrh2,Tmbim6,Sec24a,Rnf19b,Pfkfb2,Madd,Ptprn2,Nr4a3,Adora1,Ykt6,Edn3,RGD1311164,Nrg1,Sox11,Kit,Tbx3,Npr3,Myh10,Midn,Aacs,Ppard,Smad4,Wls,Syn2,Vdr,Rala,Entpd1,Acvr2b,Nf1,Sstr5,Lin7a,Eif2ak3,Ntsr1,Sfrp1,Syde1,Slc4a5,Sri,Pla2g12a,Tm7sf3,Rap1b,Igf1,Nlrc4,C5ar2,Vps11,Ccr1,Cd84,Csf1r,Abcb11,P2ry12,Cckar,Itgb2,Vps4a,Oga,P2ry1,Scfd2,Grm8,Lgr4,Scrn1,…	29192,499903,29340,287537,84685,311860,24536,25678,497991,25461,24822,287275,313806,24640,94193,29714,58853,29290,64351,366270,297607,112400,84046,64030,353305,25339,79433,314623,65984,25682,50554,362065,29179,24873,81757,64519,25366,24592,25354,85327,29702,366274,84402,362842,297386,683667,362039,297725,171337,24482,298784,445269,315600,57301,501872,307403,83569,64803,24889,309684,246772,154968,…
GO:0044260	0.0382147551864615	0.967446773055489	399	5819	cellular macromolecule metabolic process	BP	13569	853	Taf1,Tsc1,Kat6a,Zdhhc17,Spred2,Psen1,Mapk8ip3,Napb,Prdm2,Prkce,Bdp1,Fam168a,Celf4,Ppp2r2c,Jade2,Zfp445,Zfp612,Mipep,Usp25,Cdc42bpa,Ppp1r9a,Chd1,Prkaa2,Ercc3,Usp48,Elp1,Rb1,Mob1b,Amer1,LOC100909750,Zeb1,Zdhhc5,B4galt1,Lepr,Mbnl1,St8sia2,Eif4e2,Zbtb38,Fadd,Trim66,Chst4,Zdhhc7,Ddr1,Snrnp200,Carhsp1,Med1,Taok1,Zfp955a,Uggt1,Top1,Kat14,Magi2,Isg20l2,Nmt2,Ddx21,Ap5s1,Ppp2r5c,Zfp483,Ryk,Flrt2,Tob1,Slk,I…	317256,60445,306571,366889,305539,29192,302983,499903,313678,29340,294687,361614,307540,117256,303113,301076,307839,81684,304150,114116,84685,308215,78975,291703,362636,140934,24708,360920,501584,311860,25705,362156,24390,24536,282635,117523,363275,315936,266610,361623,307838,170906,25678,296126,260416,497991,286993,314600,171129,64550,362224,113970,361977,291318,317399,499893,691318,170955,14058…
GO:0018345	0.0383001480856141	0.991743423637687	4	23	protein palmitoylation	BP	13569	853	Zdhhc17,Zdhhc5,Zdhhc7,Zdhhc15	366889,362156,170906,317235
GO:0032242	0.0384148552503323	1	1	1	regulation of nucleoside transport	BP	13569	853	Adora1	29290
GO:0032244	0.0384148552503323	1	1	1	positive regulation of nucleoside transport	BP	13569	853	Adora1	29290
GO:0032900	0.0384148552503323	1	1	1	negative regulation of neurotrophin production	BP	13569	853	Adora1	29290
GO:0001697	0.0384309368949973	1	1	1	histamine-induced gastric acid secretion	BP	13569	853	Hrh2	25461
GO:1900139	0.0384309368949973	1	1	1	negative regulation of arachidonic acid secretion	BP	13569	853	Hrh2	25461
GO:0070884	0.0384495477054147	0.992038263746922	4	17	regulation of calcineurin-NFAT signaling cascade	BP	13569	853	Nrg1,Rcan1,Igf1,Rcan2	112400,266766,24482,140666
GO:0106056	0.0384495477054147	0.992038263746922	4	17	regulation of calcineurin-mediated signaling	BP	13569	853	Nrg1,Rcan1,Igf1,Rcan2	112400,266766,24482,140666
GO:0030177	0.0384632508151086	0.982331888780301	12	91	positive regulation of Wnt signaling pathway	BP	13569	853	Amer1,LOC100909750,Lrp6,Sulf2,Wls,Macf1,Csnk1e,Sfrp1,Sall1,Lgr4,Tlr2,Nfkb1	501584,311860,312781,311642,362065,362587,58822,84402,307740,286994,310553,81736
GO:0030203	0.0385095732708883	0.984602099425911	9	70	glycosaminoglycan metabolic process	BP	13569	853	Chst4,Ext1,Pdgfb,Igf1,Cd44,Cltc,Mki67,Chst13,Nfkb1	307838,299907,24628,24482,25406,54241,291234,500257,81736
GO:0060556	0.0387163679733969	0.997118440136059	2	6	regulation of vitamin D biosynthetic process	BP	13569	853	Vdr,Nfkb1	24873,81736
GO:0038169	0.0387341042321371	0.997338270484029	2	5	somatostatin receptor signaling pathway	BP	13569	853	Sstr5,Sstr4	25354,25555
GO:0038170	0.0387341042321371	0.997338270484029	2	5	somatostatin signaling pathway	BP	13569	853	Sstr5,Sstr4	25354,25555
GO:0045913	0.0388169967888478	0.984493608459402	9	67	positive regulation of carbohydrate metabolic process	BP	13569	853	Prkce,Prkaa2,Pfkfb2,Foxo1,Ntsr1,Pdgfb,Igf1,P2ry1,Nfkb1	29340,78975,24640,84482,366274,24628,24482,25265,81736
GO:0051148	0.0390527693745543	0.9853405740737	8	62	negative regulation of muscle cell differentiation	BP	13569	853	Sox8,Fzd7,Tbx3,Ppard,Smad4,Rcan1,Pdgfb,Xbp1	302993,100360552,353305,25682,50554,266766,24628,289754
GO:0060442	0.0390745527798746	0.994166859234454	3	12	branching involved in prostate gland morphogenesis	BP	13569	853	Sfrp1,Igf1,Cd44	84402,24482,25406
GO:0006775	0.0391955162177407	0.991487924938945	4	23	fat-soluble vitamin metabolic process	BP	13569	853	Ppard,Vdr,Ubiad1,Nfkb1	25682,24873,313706,81736
GO:0035728	0.0392345130559642	0.991747244891507	4	18	response to hepatocyte growth factor	BP	13569	853	Med1,Bcar1,Gclm,Plau	497991,25414,29739,25619
GO:0046929	0.0393476097701609	0.994358159298788	3	10	negative regulation of neurotransmitter secretion	BP	13569	853	Ppp1r9a,Nf1,Rap1b	84685,24592,171337
GO:0090184	0.0393903648584209	0.987788846913595	6	41	positive regulation of kidney development	BP	13569	853	Itgb3,Sox8,Pdgfb,Sall1,C3ar1,Lgr4	29302,302993,24628,307740,84007,286994
GO:0007521	0.0394033978984155	1	1	1	muscle cell fate determination	BP	13569	853	Tbx2	303398
GO:0060465	0.0394033978984155	1	1	1	pharynx development	BP	13569	853	Tbx2	303398
GO:1901207	0.0394033978984155	1	1	1	regulation of heart looping	BP	13569	853	Tbx2	303398
GO:1901208	0.0394033978984155	1	1	1	negative regulation of heart looping	BP	13569	853	Tbx2	303398
GO:1901210	0.0394033978984155	1	1	1	regulation of cardiac chamber formation	BP	13569	853	Tbx2	303398
GO:1901211	0.0394033978984155	1	1	1	negative regulation of cardiac chamber formation	BP	13569	853	Tbx2	303398
GO:1904340	0.039524895190443	1	1	1	positive regulation of dopaminergic neuron differentiation	BP	13569	853	Csnk1e	58822
GO:1904958	0.039524895190443	1	1	1	positive regulation of midbrain dopaminergic neuron differentiation	BP	13569	853	Csnk1e	58822
GO:1905424	0.039524895190443	1	1	1	regulation of Wnt-mediated midbrain dopaminergic neuron differentiation	BP	13569	853	Csnk1e	58822
GO:1905426	0.039524895190443	1	1	1	positive regulation of Wnt-mediated midbrain dopaminergic neuron differentiation	BP	13569	853	Csnk1e	58822
GO:0034284	0.0395551293037658	0.976716691947675	23	245	response to monosaccharide	BP	13569	853	Prkce,Lepr,Pfkfb2,Ptprn2,Aacs,Ppard,Smad4,Gclm,Acvr2b,Thbs1,Acan,Sri,Pik3r1,Igf1,Plau,Xbp1,Lrp5,Oxct1,Gpr27,Cdkn2a,Gas6,Rps6kb1,Kif5b	29340,24536,24640,29714,65984,25682,50554,29739,25366,445442,58968,683667,25513,24482,25619,289754,293649,690163,65275,25163,58935,83840,117550
GO:0010720	0.039568083189946	0.972502049780515	47	514	positive regulation of cell development	BP	13569	853	Psen1,Mapk8ip3,Jade2,Negr1,Ppp1r9a,LOC100909750,Zeb1,Magi2,Itgb3,Prex1,Fzd1,Ptpra,Lrp6,Brinp1,Arsb,Dnmt3b,Kctd11,Sox8,Trak1,Kdm4c,Nrg1,Sox11,Kit,Cdh5,Ngfr,RGD1563888,Dmrta2,Nf1,Macf1,Csnk1e,Numb,Ptk7,Ddx56,Sall1,Adamts1,Igf1,Amigo1,Tmem106b,L1cam,Acsl6,Iqgap1,Scn1b,Man2a1,Dlx2,Tlr2,Dnm2,Dab2ip	29192,302983,303113,59318,84685,311860,25705,113970,29302,311647,58868,25167,312781,140610,25227,444985,363634,302993,316085,298144,112400,84046,64030,307618,24596,360692,313471,24592,362587,58822,29419,301242,289780,307740,79252,24482,295365,312132,50687,117243,361598,29686,25478,296499,310553,25751,192126
GO:0098974	0.0396200503607104	1	1	1	postsynaptic actin cytoskeleton organization	BP	13569	853	Actb	81822
GO:0019827	0.0397236010728041	0.979826757855685	15	126	stem cell population maintenance	BP	13569	853	Kat6a,Mtf2,Foxo1,Fzd7,Apc,Kdm4c,Tut4,Kit,Tbx3,Rtf1,Sfrp1,Jmjd1c,Sall1,Lrp5,Cdkn2a	306571,360905,84482,100360552,24205,298144,313481,64030,353305,366169,84402,171120,307740,293649,25163
GO:0010934	0.0397724029940574	0.994020617816406	3	12	macrophage cytokine production	BP	13569	853	Tlr2,Gas6,Tlr4	310553,58935,29260
GO:0007399	0.0398974982673913	0.967483731493903	160	2002	nervous system development	BP	13569	853	Taf1,Tsc1,Psen1,Mapk8ip3,Abr,Jade2,Negr1,Ppp1r9a,Ercc3,Rb1,LOC100909750,Zeb1,Mbnl1,Ddr1,Pcdh19,Med1,Taok1,Mdga2,Pcdhb2,Magi2,Ryk,Flrt2,Prex1,Fzd1,Ptpra,Lrp6,Brinp1,Ess2,Mtpn,Arsb,Strn,Nr4a3,Abi2,Epop,Dnmt3b,Slitrk5,Epha2,Nrp2,Mbd1,Lrrc4b,Kctd11,Sox8,Sulf2,Bhlhe40,Trak1,Aplp2,Dpysl5,Pigt,Apc,Cul5,Gpr157,Edn3,Mthfd1,Kdm4c,Arfgef1,Aldh5a1,Nrg1,Crb1,Sox11,Kit,Rnf165,Tbx3,Megf10,Hsd17b7,Gas8,Camsap1,A…	317256,60445,29192,302983,287537,303113,59318,84685,291703,24708,311860,25705,282635,25678,317183,497991,286993,314180,498843,113970,140585,299236,311647,58868,25167,312781,140610,360741,79215,25227,29149,58853,286928,691153,444985,306152,366492,81527,291439,308571,363634,302993,311642,79431,316085,64312,65208,296360,24205,64624,313725,366270,64300,298144,312915,291133,112400,304825,84046,64030,3…
GO:0006109	0.0399823792112875	0.979596682871581	15	141	regulation of carbohydrate metabolic process	BP	13569	853	Prkce,Prkaa2,Lepr,Pfkfb2,Slc35b4,Foxo1,Ppp1r3e,Midn,Ntsr1,Pdgfb,Igf1,P2ry1,Cltc,Nfkb1,Inpp5k	29340,78975,24536,24640,296969,84482,691447,314623,366274,24628,24482,25265,54241,81736,287533
GO:0009792	0.0401584016473313	0.971645882341209	51	563	embryo development ending in birth or egg hatching	BP	13569	853	Tsc1,Psen1,Mapk8ip3,Tanc2,LOC100909750,Zeb1,Mbnl1,Eif4e2,Med1,Fzd1,Lrp6,Rbbp8,Epha2,Sox8,Sulf2,Itga4,Sec24c,Mthfd1,Kdm4c,Sox11,Tbx3,Myh10,Tcof1,Gdf1,Epb41l5,Ext1,Smad4,Rala,Nf1,Rtf1,Pdgfb,Gna13,Wnt9a,Sfrp1,Arnt,Ptk7,Acvr1,Sall1,Plk4,Igf1,Rbm46,Als2,Thoc2,Man2a1,Dlx2,Wdtc1,Pygo2,Sp2,Inpp5k,Kdm2a,Htt	60445,29192,302983,303599,311860,25705,282635,363275,497991,58868,312781,291787,366492,302993,311642,311144,685144,64300,298144,84046,353305,79433,291571,306351,304733,299907,50554,81757,24592,366169,24628,303634,287357,84402,25242,301242,79558,307740,310344,24482,310548,363235,313308,25478,296499,313020,295251,303499,287533,361700,29424
GO:0031057	0.0403587848807236	0.987547356667203	6	36	negative regulation of histone modification	BP	13569	853	Dnmt3b,Mtf2,Kdm4c,Hdac8,Dnmt1,Bcor	444985,360905,298144,363481,84350,317346
GO:0032365	0.0404185139544554	0.991416429141128	4	18	intracellular lipid transport	BP	13569	853	Lrp6,Abcg1,Vps4a,Abca1	312781,85264,246772,313210
GO:0048015	0.0406246162647458	0.979289062402529	15	129	phosphatidylinositol-mediated signaling	BP	13569	853	Pirt,Nrg1,Npr3,Ppard,Nf1,Erbb2,Pdgfb,Pik3r1,Igf1,Cd28,Csf1r,Xbp1,Prex2,Dab2ip,Pik3c2b	497929,112400,25339,25682,24592,24337,24628,25513,24482,25660,307403,289754,312912,192126,289021
GO:0021870	0.0408012769046142	1	1	1	Cajal-Retzius cell differentiation	BP	13569	853	Psen1	29192
GO:1904797	0.0408012769046142	1	1	1	negative regulation of core promoter binding	BP	13569	853	Psen1	29192
GO:0014911	0.0408971078841344	0.985774646738072	7	50	positive regulation of smooth muscle cell migration	BP	13569	853	Itgb3,Pdgfb,Igf1,Plau,Iqgap1,Xbp1,Rps6kb1	29302,24628,24482,25619,361598,289754,83840
GO:0016107	0.0409309213592986	1	1	1	sesquiterpenoid catabolic process	BP	13569	853	Akr1b8	296972
GO:0016487	0.0409309213592986	1	1	1	farnesol metabolic process	BP	13569	853	Akr1b8	296972
GO:0016488	0.0409309213592986	1	1	1	farnesol catabolic process	BP	13569	853	Akr1b8	296972
GO:0051100	0.0410048101612295	0.980122645826003	13	127	negative regulation of binding	BP	13569	853	Taf1,Psen1,Tmbim6,Itga4,Sox11,Epb41l5,Csnk1e,Pdgfb,Pex14,Sri,P2ry1,Cdkn2a,Lrpap1	317256,29192,24822,311144,84046,304733,58822,24628,64460,683667,25265,25163,116565
GO:0016197	0.0410160423494275	0.976466875183527	21	201	endosomal transport	BP	13569	853	Ap5s1,Ap5m1,Trak1,Ykt6,Rassf9,Vps36,Kif13a,Rab35,Rab6b,Tbc1d14,Emp2,Vps11,Vps4a,Als2,Pik3r4,Cltc,Abca1,Ankfy1,Vps50,Htt,Kif16b	499893,305861,316085,64351,65053,290851,308173,288700,363123,360956,360468,315600,246772,363235,363131,54241,313210,303292,312083,29424,311478
GO:0031000	0.0411531724960313	0.989057436618052	5	26	response to caffeine	BP	13569	853	Prkaa2,Dnmt3b,Entpd1,Igf1,Dnmt1	78975,444985,64519,24482,84350
GO:0033575	0.0411885133099375	1	1	1	protein glycosylation at cell surface	BP	13569	853	Ggta1	246766
GO:0033580	0.0411885133099375	1	1	1	protein galactosylation at cell surface	BP	13569	853	Ggta1	246766
GO:0042125	0.0411885133099375	1	1	1	protein galactosylation	BP	13569	853	Ggta1	246766
GO:0006360	0.0415599428191977	0.985576882813933	7	46	transcription from RNA polymerase I promoter	BP	13569	853	Taf1,Med1,Taf1a,Tcof1,Erbb2,Eif2ak3,LOC108348069	317256,497991,360893,291571,24337,29702,361262
GO:0035227	0.0415890157063961	1	1	1	regulation of glutamate-cysteine ligase activity	BP	13569	853	Gclm	29739
GO:0035229	0.0415890157063961	1	1	1	positive regulation of glutamate-cysteine ligase activity	BP	13569	853	Gclm	29739
GO:0072698	0.0416289438015971	0.987162823629789	6	33	protein localization to microtubule cytoskeleton	BP	13569	853	Champ1,Apc,Nedd1,Numa1,Golgb1,Htt	306647,24205,299730,308870,192243,29424
GO:0072109	0.0417068309604571	0.993424891911032	3	14	glomerular mesangium development	BP	13569	853	Itgb3,Pdgfb,C3ar1	29302,24628,84007
GO:0038188	0.041734680360501	1	1	1	cholecystokinin signaling pathway	BP	13569	853	Cckar	24889
GO:0010959	0.0418393728412513	0.973211826791676	31	350	regulation of metal ion transport	BP	13569	853	Cacna2d1,Prkce,LOC100909750,Stim1,Itgb3,Tmbim6,Adora1,Edn3,Wnk2,Vdr,Aplnr,Ntsr1,Lrrc38,Pdgfb,Sri,Igf1,Amigo1,Ccr1,Cd84,P2ry12,Cckar,Oga,Ubash3b,Sestd1,Scn1b,Cd4,Dnm2,Wwp2,Inpp5k,Htt,Kif5b	25399,29340,311860,361618,29302,24822,29290,366270,306811,24873,83518,366274,313681,24628,683667,24482,295365,57301,501872,64803,24889,154968,315579,295678,29686,24932,25751,291999,287533,29424,117550
GO:0007032	0.0418691766457806	0.986879072706075	6	39	endosome organization	BP	13569	853	Dnm1,Rnf26,Rab5b,Vps11,Vps4a,Als2	140694,300659,288779,315600,246772,363235
GO:1903531	0.0418703829038913	0.977023158072136	18	184	negative regulation of secretion by cell	BP	13569	853	Abr,Ppp1r9a,Tmbim6,Madd,Adora1,Edn3,Nrg1,Midn,Entpd1,Nf1,Sfrp1,Rap1b,C5ar2,Cd84,P2ry12,P2ry1,Lgr4,Gas6	287537,84685,24822,94193,29290,366270,112400,314623,64519,24592,84402,171337,445269,501872,64803,25265,286994,58935
GO:0010575	0.041941050582709	0.990849164871619	4	20	positive regulation of vascular endothelial growth factor production	BP	13569	853	Sulf2,Eif2ak3,Arnt,C3ar1	311642,29702,25242,84007
GO:0090288	0.0423828619648506	0.98014724361615	12	101	negative regulation of cellular response to growth factor stimulus	BP	13569	853	LOC100909750,Tob1,Fzd1,Sulf2,Ngfr,Sfrp1,Thbs1,Hipk2,Onecut1,Dnm2,Xbp1,Dab2ip	311860,170842,58868,311642,24596,84402,445442,362342,25231,25751,289754,192126
GO:1901653	0.0424990967364163	0.972975977535351	30	330	cellular response to peptide	BP	13569	853	Tsc1,Psen1,Cacna2d1,Top1,Itgb3,Klf6,Fzd1,Ptpra,Nr4a3,Alas1,Foxo1,Mtus1,Apc,Kl,Ngfr,Bcar1,Vdr,Pdgfb,Pik3r1,Rap1b,Igf1,Acsl6,Agtrap,Shc1,Wdtc1,Xbp1,Nfkb1,Inpp5k,Tlr4,Rps6kb1	60445,29192,25399,64550,29302,58954,58868,25167,58853,65155,84482,306487,24205,83504,24596,25414,24873,24628,25513,171337,24482,117243,298646,85385,313020,289754,81736,287533,29260,83840
GO:0006238	0.0425424498816718	1	1	1	CMP salvage	BP	13569	853	Uck2	304944
GO:0009224	0.0425424498816718	1	1	1	CMP biosynthetic process	BP	13569	853	Uck2	304944
GO:0046035	0.0425424498816718	1	1	1	CMP metabolic process	BP	13569	853	Uck2	304944
GO:0002573	0.0427529279868258	0.976940325208248	17	170	myeloid leukocyte differentiation	BP	13569	853	Psen1,Rb1,Fadd,Med1,Epha2,Apc,Kit,Nf1,Cd101,Sfrp1,Pik3r1,Ccr1,Csf1r,Ubash3b,Tlr2,Cd4,Siglec15	29192,24708,266610,497991,366492,24205,64030,24592,310727,84402,25513,57301,307403,315579,310553,24932,498888
GO:2000509	0.0428384090731932	1	1	1	negative regulation of dendritic cell chemotaxis	BP	13569	853	Slamf8	289237
GO:0001702	0.0429727510203263	0.988489709066055	5	25	gastrulation with mouth forming second	BP	13569	853	Lrp6,Smad4,Acvr2b,Acvr1,Lrp5	312781,50554,25366,79558,293649
GO:0033211	0.0430281228173862	0.996604715058037	2	6	adiponectin-activated signaling pathway	BP	13569	853	Adipor2,Acsl1	312670,25288
GO:0010811	0.0430365961908588	0.97982814106776	12	97	positive regulation of cell-substrate adhesion	BP	13569	853	Tsc1,Prkce,LOC100909750,Itgb3,Prex1,Cdh13,Epb41l5,Thbs1,Emp2,L1cam,Iqgap1,Dnm2	60445,29340,311860,29302,311647,192248,304733,445442,360468,50687,361598,25751
GO:0098801	0.0431234590294858	0.988080389176945	5	34	regulation of renal system process	BP	13569	853	Adora1,Pdgfb,Emp2,Inpp5k,Gas6	29290,24628,360468,287533,58935
GO:0007631	0.0432687515054576	0.98035682036953	11	102	feeding behavior	BP	13569	853	Negr1,Lepr,Nr4a3,Aplp2,Stra6,Prokr1,Bsx,Fosl2,Cckar,P2ry1,Uck2	59318,24536,58853,64312,363071,192648,500982,25446,24889,25265,304944
GO:0060255	0.0434213341593722	0.963153449806612	292	4100	regulation of macromolecule metabolic process	BP	13569	853	Taf1,Tsc1,Kat6a,Spred2,Psen1,Mapk8ip3,Napb,Prdm2,Prkce,Bdp1,Fam168a,Celf4,Zfp445,Zfp612,Usp25,Ppp1r9a,Chd1,Prkaa2,Ercc3,Elp1,Rb1,Mob1b,Amer1,LOC100909750,Zeb1,Lepr,Mbnl1,Itgb8,Eif4e2,Zbtb38,Fadd,Trim66,Carhsp1,Med1,Taok1,Zfp955a,Top1,Magi2,Zfp483,Ryk,Flrt2,Tob1,Slk,Itgb3,Klf6,Tmbim6,Zfp707l1,Taf1a,Prex1,Fzd1,Gtf2a1,Sec24a,Lrp6,Cdh13,Med13,Rbbp8,Zfp251,Trim25,Ddx54,Rnf19b,Mtpn,Madd,Pds5a,Plagl2,Pt…	317256,60445,306571,305539,29192,302983,499903,313678,29340,294687,361614,307540,301076,307839,304150,84685,308215,78975,291703,140934,24708,360920,501584,311860,25705,24536,282635,362800,363275,315936,266610,361623,260416,497991,286993,314600,64550,113970,170955,140585,299236,170842,54308,29302,58954,24822,362936,360893,311647,58868,83830,287275,312781,192248,303403,291787,366954,494338,360815,3…
GO:0008654	0.0434679411659138	0.978121375414332	14	136	phospholipid biosynthetic process	BP	13569	853	Pcyt1b,Inpp4a,Pigt,Mboat2,Ppard,Ptdss2,Pdgfb,Pigq,Pik3r1,Samd8,Acsl6,Pgap2,Far1,Pik3c2b	286936,80849,296360,313997,25682,293620,24628,287159,25513,305684,117243,116675,293173,289021
GO:0045595	0.0435989812644017	0.965466911175942	113	1417	regulation of cell differentiation	BP	13569	853	Tsc1,Psen1,Mapk8ip3,Jade2,Negr1,Ppp1r9a,Rb1,LOC100909750,Zeb1,Fadd,Fndc3b,Med1,Magi2,Ryk,Flrt2,Tob1,Itgb3,Prex1,Fzd1,Ptpra,Lrp6,Brinp1,Zfp35,Arsb,Dnmt3b,Mbd1,Kctd11,Sox8,Trak1,Foxo1,Fzd7,Mex3c,Apc,Edn3,Kdm4c,Nrg1,Sox11,Kit,Tbx3,Megf10,Cdh5,Ngfr,RGD1563888,Ssh2,Epb41l5,Bcar1,Dmrta2,Ppard,Smad4,Vdr,Acvr2b,Nf1,Erbb2,Macf1,Rcor1,Nefm,Csnk1e,Rcan1,Pdgfb,Numb,Wnt9a,Nfatc2,Cd101,Sfrp1,Atat1,Prkx,Ptk7,Dd…	60445,29192,302983,303113,59318,84685,24708,311860,25705,266610,294925,497991,113970,140585,299236,170842,29302,311647,58868,25167,312781,140610,307547,25227,444985,291439,363634,302993,316085,84482,100360552,307271,24205,366270,298144,112400,84046,64030,353305,291445,307618,24596,360692,303342,304733,25414,313471,25682,50554,24873,25366,24592,24337,362587,102554884,24588,58822,266766,24628,29419…
GO:2000466	0.0436171889177526	1	1	1	negative regulation of glycogen (starch) synthase activity	BP	13569	853	Inpp5k	287533
GO:2001151	0.0436171889177526	1	1	1	regulation of renal water transport	BP	13569	853	Inpp5k	287533
GO:2001153	0.0436171889177526	1	1	1	positive regulation of renal water transport	BP	13569	853	Inpp5k	287533
GO:0033500	0.0436505226420962	0.974056498389409	23	239	carbohydrate homeostasis	BP	13569	853	Prkce,Prkaa2,Adipor2,Lepr,Ptprn2,Foxo1,Ngfr,Aacs,Smad4,Gclm,Sstr5,Sri,Pik3r1,Igf1,Plau,Xbp1,Lrp5,Oxct1,Gpr27,Cdkn2a,Inpp5k,Gas6,Kif5b	29340,78975,312670,24536,29714,84482,24596,65984,50554,29739,25354,683667,25513,24482,25619,289754,293649,690163,65275,25163,287533,58935,117550
GO:0042593	0.0436505226420962	0.974056498389409	23	239	glucose homeostasis	BP	13569	853	Prkce,Prkaa2,Adipor2,Lepr,Ptprn2,Foxo1,Ngfr,Aacs,Smad4,Gclm,Sstr5,Sri,Pik3r1,Igf1,Plau,Xbp1,Lrp5,Oxct1,Gpr27,Cdkn2a,Inpp5k,Gas6,Kif5b	29340,78975,312670,24536,29714,84482,24596,65984,50554,29739,25354,683667,25513,24482,25619,289754,293649,690163,65275,25163,287533,58935,117550
GO:0008611	0.0437803637301059	0.99651192655546	2	6	ether lipid biosynthetic process	BP	13569	853	Agps,Far1	84114,293173
GO:0046504	0.0437803637301059	0.99651192655546	2	6	glycerol ether biosynthetic process	BP	13569	853	Agps,Far1	84114,293173
GO:1901503	0.0437803637301059	0.99651192655546	2	6	ether biosynthetic process	BP	13569	853	Agps,Far1	84114,293173
GO:0010812	0.0439520776823493	0.984584013087641	7	45	negative regulation of cell-substrate adhesion	BP	13569	853	Fzd7,Bcar1,Nf1,Rasa1,Thbs1,Pik3r1,Cdkn2a	100360552,25414,24592,25676,445442,25513,25163
GO:0031532	0.0440228627720311	0.980941403764248	10	81	actin cytoskeleton reorganization	BP	13569	853	Cdc42bpa,LOC100909750,Kit,Parvg,Rala,Ptk7,Mkln1,Csf1r,Shc1,Cckar	114116,311860,64030,689069,81757,301242,83536,307403,85385,24889
GO:0008063	0.0440322809479838	0.996750273717127	2	5	Toll signaling pathway	BP	13569	853	Peli1,Peli2	305549,305835
GO:0048017	0.0440334068271805	0.977300230771578	15	130	inositol lipid-mediated signaling	BP	13569	853	Pirt,Nrg1,Npr3,Ppard,Nf1,Erbb2,Pdgfb,Pik3r1,Igf1,Cd28,Csf1r,Xbp1,Prex2,Dab2ip,Pik3c2b	497929,112400,25339,25682,24592,24337,24628,25513,24482,25660,307403,289754,312912,192126,289021
GO:1904073	0.0441894107978858	1	1	1	regulation of trophectodermal cell proliferation	BP	13569	853	Igf1	24482
GO:1904075	0.0441894107978858	1	1	1	positive regulation of trophectodermal cell proliferation	BP	13569	853	Igf1	24482
GO:0072255	0.0442101953229723	1	1	1	metanephric glomerular mesangial cell development	BP	13569	853	Pdgfb	24628
GO:0072264	0.0442101953229723	1	1	1	metanephric glomerular endothelium development	BP	13569	853	Pdgfb	24628
GO:0090677	0.0442101953229723	1	1	1	reversible differentiation	BP	13569	853	Pdgfb	24628
GO:0090678	0.0442101953229723	1	1	1	cell dedifferentiation involved in phenotypic switching	BP	13569	853	Pdgfb	24628
GO:1900241	0.0442101953229723	1	1	1	positive regulation of phenotypic switching	BP	13569	853	Pdgfb	24628
GO:1904897	0.0442101953229723	1	1	1	regulation of hepatic stellate cell proliferation	BP	13569	853	Pdgfb	24628
GO:1904899	0.0442101953229723	1	1	1	positive regulation of hepatic stellate cell proliferation	BP	13569	853	Pdgfb	24628
GO:1905174	0.0442101953229723	1	1	1	regulation of vascular smooth muscle cell dedifferentiation	BP	13569	853	Pdgfb	24628
GO:1905176	0.0442101953229723	1	1	1	positive regulation of vascular smooth muscle cell dedifferentiation	BP	13569	853	Pdgfb	24628
GO:1990922	0.0442101953229723	1	1	1	hepatic stellate cell proliferation	BP	13569	853	Pdgfb	24628
GO:1990936	0.0442101953229723	1	1	1	vascular smooth muscle cell dedifferentiation	BP	13569	853	Pdgfb	24628
GO:0010025	0.0443357579472427	1	1	1	wax biosynthetic process	BP	13569	853	Far1	293173
GO:0010166	0.0443357579472427	1	1	1	wax metabolic process	BP	13569	853	Far1	293173
GO:0051893	0.0443483761852654	0.984468400728876	7	43	regulation of focal adhesion assembly	BP	13569	853	Tsc1,LOC100909750,Slk,Epb41l5,Macf1,Iqgap1,Gpm6b	60445,311860,54308,304733,362587,361598,192179
GO:0090109	0.0443483761852654	0.984468400728876	7	43	regulation of cell-substrate junction assembly	BP	13569	853	Tsc1,LOC100909750,Slk,Epb41l5,Macf1,Iqgap1,Gpm6b	60445,311860,54308,304733,362587,361598,192179
GO:0046883	0.0443530466531174	0.973562813121093	23	252	regulation of hormone secretion	BP	13569	853	Prkce,Lepr,Pfkfb2,Madd,Adora1,Edn3,Nrg1,Sox11,Midn,Aacs,Ppard,Smad4,Sstr5,Sfrp1,Sri,Tm7sf3,Cckar,Oga,P2ry1,Lrp5,Oxct1,Gpr27,Kif5b	29340,24536,24640,94193,29290,366270,112400,84046,314623,65984,25682,50554,25354,84402,683667,297725,24889,154968,25265,293649,690163,65275,117550
GO:0098597	0.0443756905278257	0.993785368110927	3	8	observational learning	BP	13569	853	Nf1,Stra6,Htt	24592,363071,29424
GO:0009968	0.0445547250320843	0.966352200923192	75	934	negative regulation of signal transduction	BP	13569	853	Tsc1,Spred2,Psen1,Celf4,Prkaa2,Rb1,Amer1,LOC100909750,Magi2,Flrt2,Tob1,Tmbim6,Prex1,Fzd1,Lrp6,Med13,Usp10,Slc35c1,Madd,RGD1565498,Epha2,Lrrc4b,Kctd11,Dusp8,Sulf2,Foxo1,Lrrc4,Apc,Nrg1,Eya2,Ngfr,Dnm1,Smad4,Wnk2,Aplnr,Gclm,Nf1,Ticam2,Csnk1e,Numb,Sall3,Rasa1,Sfrp1,Thbs1,Cgnl1,Hipk2,Acvr1,Limd1,Ptprs,Sall1,Sri,Onecut1,Igf1,Timp3,Cd44,Elf1,Eif3a,Tnip1,Rtn4rl2,Ubash3b,Lgr4,Dlx2,Pgap2,Uaca,Dnm2,Xbp1,Inpp…	60445,305539,29192,307540,78975,24708,501584,311860,113970,299236,170842,24822,311647,58868,312781,303403,307905,311204,94193,500843,366492,308571,363634,361679,311642,84482,641521,24205,112400,156826,24596,140694,50554,306811,83518,29739,24592,364867,58822,29419,364910,25676,84402,445442,315795,362342,79558,316101,25529,307740,683667,25231,24482,25358,25406,85424,292148,363599,311169,315579,2869…
GO:0003073	0.0446456028312839	0.980581743899214	10	85	regulation of systemic arterial blood pressure	BP	13569	853	Adora1,Edn3,Kl,Ntsr1,Pdgfb,Slc4a5,Nav2,Emp2,Plcb3,Gas6	29290,366270,83504,366274,24628,297386,171563,360468,29322,58935
GO:0006948	0.0448235077921192	1	1	1	induction by virus of host cell-cell fusion	BP	13569	853	Cd4	24932
GO:0043268	0.0449065367426977	0.98568645840902	6	39	positive regulation of potassium ion transport	BP	13569	853	Adora1,Edn3,Lrrc38,Amigo1,Dnm2,Kif5b	29290,366270,313681,295365,25751,117550
GO:0051897	0.0449742798149876	0.981482117992263	9	71	positive regulation of protein kinase B signaling	BP	13569	853	Arfgef1,Nrg1,Ngfr,Stox1,Thbs1,Igf1,Cd28,Xbp1,Gas6	312915,112400,24596,294388,445442,24482,25660,289754,58935
GO:0003071	0.0450671291919391	0.989764255235184	4	23	renal system process involved in regulation of systemic arterial blood pressure	BP	13569	853	Adora1,Pdgfb,Emp2,Gas6	29290,24628,360468,58935
GO:0043313	0.0452368177984198	0.997057829510492	2	4	regulation of neutrophil degranulation	BP	13569	853	Abr,Itgb2	287537,309684
GO:0060957	0.0452870746530582	1	1	1	endocardial cell fate commitment	BP	13569	853	Acvr1	79558
GO:0061445	0.0452870746530582	1	1	1	endocardial cushion cell fate commitment	BP	13569	853	Acvr1	79558
GO:0045666	0.0452955702973706	0.970037922022835	35	365	positive regulation of neuron differentiation	BP	13569	853	Psen1,Mapk8ip3,Negr1,Ppp1r9a,LOC100909750,Zeb1,Magi2,Fzd1,Lrp6,Brinp1,Arsb,Dnmt3b,Kctd11,Trak1,Kdm4c,Nrg1,Sox11,Ngfr,RGD1563888,Nf1,Macf1,Csnk1e,Numb,Ptk7,Ddx56,Sall1,Adamts1,Amigo1,Tmem106b,L1cam,Acsl6,Iqgap1,Scn1b,Dlx2,Dab2ip	29192,302983,59318,84685,311860,25705,113970,58868,312781,140610,25227,444985,363634,316085,298144,112400,84046,24596,360692,24592,362587,58822,29419,301242,289780,307740,79252,295365,312132,50687,117243,361598,29686,296499,192126
GO:0032881	0.0454335826665632	0.985477308484975	6	39	regulation of polysaccharide metabolic process	BP	13569	853	Ppp1r3e,Pdgfb,Igf1,Cltc,Nfkb1,Inpp5k	691447,24628,24482,54241,81736,287533
GO:0050848	0.0456634466503924	0.98113175800786	9	72	regulation of calcium-mediated signaling	BP	13569	853	Cdh13,Nrg1,Rcan1,Sri,Igf1,L1cam,Rcan2,Cd4,Htt	192248,112400,266766,683667,24482,50687,140666,24932,29424
GO:0051101	0.0456741727335108	0.979997497983264	10	91	regulation of DNA binding	BP	13569	853	Taf1,Psen1,Rb1,Hjurp,Sox11,Hipk2,Hdac8,Sri,Igf1,Tlr4	317256,29192,24708,316602,84046,362342,363481,683667,24482,29260
GO:0002253	0.0457431087565669	0.972341564045535	24	256	activation of immune response	BP	13569	853	Psen1,Prkce,LOC100909750,Nr4a3,Peli1,C9,Slc39a10,Bcar1,Rbm14,Ticam2,Nfatc2,Ptprs,Nlrc4,C5ar2,Cd28,Elf1,Tnip1,C3ar1,Lgr4,Tlr2,Otulin,Dab2ip,C1rl,Tlr4	29192,29340,311860,58853,305549,117512,363229,25414,170900,364867,311658,25529,298784,445269,25660,85424,363599,84007,286994,310553,100362554,192126,408246,29260
GO:0045123	0.0457749893861197	0.985312823112499	6	40	cellular extravasation	BP	13569	853	Abr,Fadd,Chst4,Itga4,Selplg,Itgb2	287537,266610,307838,311144,363930,309684
GO:2001236	0.0458853989870097	0.97672277127473	14	137	regulation of extrinsic apoptotic signaling pathway	BP	13569	853	Fadd,Madd,Nrg1,Eya2,Gclm,Nf1,Sfrp1,Thbs1,Acvr1,Igf1,Timp3,Trps1,Htt,Rps6kb1	266610,94193,112400,156826,29739,24592,84402,445442,79558,24482,25358,299897,29424,83840
GO:0060096	0.0460414301330905	1	1	1	serotonin secretion, neurotransmission	BP	13569	853	Xbp1	289754
GO:0060691	0.0460414301330905	1	1	1	epithelial cell maturation involved in salivary gland development	BP	13569	853	Xbp1	289754
GO:1900098	0.0460414301330905	1	1	1	regulation of plasma cell differentiation	BP	13569	853	Xbp1	289754
GO:1900100	0.0460414301330905	1	1	1	positive regulation of plasma cell differentiation	BP	13569	853	Xbp1	289754
GO:1903489	0.0460414301330905	1	1	1	positive regulation of lactation	BP	13569	853	Xbp1	289754
GO:0007423	0.0460693447305885	0.967886204846233	45	499	sensory organ development	BP	13569	853	Psen1,Celf4,Abr,Zeb1,Ddr1,Med1,Lrp6,Tbc1d20,Nr4a3,Abi2,Epha2,Sox8,Apc,Crb1,Sox11,Kit,Tbx2,Alg10,Myh10,Ush1g,Otx1,Actb,Adamts18,Stox1,Acvr2b,Nf1,Stra6,Erbb2,Lin7a,Pdgfb,Ptk7,Hipk2,Sall1,Slc4a5,Mcoln3,Kcnk2,Igf1,LOC100909913,Gdf11,Rs1,Ctns,Man2a1,Dlx2,Pygo2,Lrp5	29192,307540,287537,25705,25678,497991,312781,362237,58853,286928,366492,302993,24205,304825,84046,64030,303398,245960,79433,287819,25646,81822,361412,294388,25366,24592,363071,24337,85327,24628,301242,362342,307740,297386,308022,170899,24482,363443,29454,100125595,287478,25478,296499,295251,293649
GO:0050850	0.0461845103723619	0.985178209404561	6	39	positive regulation of calcium-mediated signaling	BP	13569	853	Cdh13,Nrg1,Igf1,L1cam,Cd4,Htt	192248,112400,24482,50687,24932,29424
GO:0050817	0.0462966599459845	0.975310334244788	16	157	coagulation	BP	13569	853	Psen1,Itgb3,C9,Actb,Adamts18,Entpd1,Pdgfb,Gna13,Thbs1,P2ry12,Ubash3b,P2ry1,Plau,Tln1,Gas6,Tlr4	29192,29302,117512,81822,361412,64519,24628,303634,445442,64803,315579,25265,25619,313494,58935,29260
GO:0015711	0.0463584589593934	0.970062405078284	31	341	organic anion transport	BP	13569	853	Psen1,Hrh2,Sfxn3,Slc4a2,Slc4a4,Slc35b4,Adora1,Ppard,Nf1,Stra6,Ntsr1,Abcg1,Slc16a10,Thbs1,Slc7a1,Slc38a8,Slc4a5,Pla2g12a,Acsl6,Slc25a2,Abcb11,Slco2b1,Slc12a9,Ctns,Acsl1,Atp10a,Abca1,Slc16a14,Htt,Slc38a6,Slc16a13	29192,25461,65042,24780,84484,296969,29290,25682,24592,363071,366274,85264,170566,445442,25648,502208,297386,362039,117243,291640,83569,140860,171443,287478,25288,365266,313210,316578,29424,299139,287451
GO:0034764	0.0464152264478093	0.975857064912564	15	137	positive regulation of transmembrane transport	BP	13569	853	Cacna2d1,LOC100909750,Stim1,Pirt,Edn3,Wnk2,Aplnr,Ntsr1,Lrrc38,Sri,Amigo1,Acsl6,Dnm2,Htt,Kif5b	25399,311860,361618,497929,366270,306811,83518,366274,313681,683667,295365,117243,25751,29424,117550
GO:0048660	0.046500679221123	0.97638905315009	14	133	regulation of smooth muscle cell proliferation	BP	13569	853	Itgb3,Cdh13,Nr4a3,Npr3,Ppard,Calcrl,Pdgfb,Thbs1,Pik3r1,Igf1,Shc1,C3ar1,Xbp1,Rps6kb1	29302,192248,58853,25339,25682,25029,24628,445442,25513,24482,85385,84007,289754,83840
GO:0061580	0.0466034560295518	1	1	1	colon epithelial cell migration	BP	13569	853	Arsb	25227
GO:0030073	0.0469118683494966	0.973480152860521	19	186	insulin secretion	BP	13569	853	Prkce,Lepr,Pfkfb2,Ptprn2,Midn,Aacs,Ppard,Acvr2b,Sstr5,Sfrp1,Sri,Tm7sf3,Cckar,Oga,Lrp5,Oxct1,Gpr27,Htt,Kif5b	29340,24536,24640,29714,314623,65984,25682,25366,25354,84402,683667,297725,24889,154968,293649,690163,65275,29424,117550
GO:0042157	0.0472439192765757	0.978203650802849	11	107	lipoprotein metabolic process	BP	13569	853	Zdhhc17,Zdhhc5,Zdhhc7,Nmt2,Itgb3,Zdhhc15,Pigt,Pigq,Rab3gap2,Pgap2,Abca1	366889,362156,170906,291318,29302,317235,296360,287159,289350,116675,313210
GO:0002224	0.0472821299908566	0.980335684660112	9	72	toll-like receptor signaling pathway	BP	13569	853	Prkce,Peli1,Ticam2,Ptprs,Tnip1,Lgr4,Tlr2,Dab2ip,Tlr4	29340,305549,364867,25529,363599,286994,310553,192126,29260
GO:0036250	0.0473126891864447	1	1	1	peroxisome transport along microtubule	BP	13569	853	Pex14	64460
GO:0044721	0.0473126891864447	1	1	1	protein import into peroxisome matrix, substrate release	BP	13569	853	Pex14	64460
GO:0050679	0.0474223425966256	0.974650369578154	16	153	positive regulation of epithelial cell proliferation	BP	13569	853	B4galt1,Med1,Itgb3,Cdh13,Nr4a3,Fzd7,Sox11,Stox1,Nf1,Erbb2,Pdgfb,Sfrp1,Igf1,C5ar2,Xbp1,Dab2ip	24390,497991,29302,192248,58853,100360552,84046,294388,24592,24337,24628,84402,24482,445269,289754,192126
GO:0033993	0.0475861548799549	0.963665469785479	79	1039	response to lipid	BP	13569	853	Taf1,Prdm2,Prkce,Abr,Pdxk,Prkaa2,LOC100909750,Lepr,Med1,Fzd1,Lrp6,Brinp1,Med13,Rbbp8,Trim25,Ptgfr,Nr4a3,Dnmt3b,Mbd1,Peli1,Foxo1,Phex,Tut4,Nrg1,Hsd17b7,Kl,Ngfr,Pappa1,Aacs,Ppard,Vdr,Entpd1,Nf1,Eef2,Ticam2,Sstr5,Erbb2,Nefm,Ntsr1,Abcg1,Pdgfb,Sstr4,Sfrp1,Thbs1,Ptk7,Acvr1,Hdac8,Adamts1,Pik3r1,Fosl2,Igf1,Cd44,Mmp15,L1cam,Cd84,Acsl6,Shc1,Il12rb2,Cckar,Tnip1,Oga,Gdap2,Plau,Mlc1,Acsl1,Tlr2,Il10ra,Abca1,Cd…	317256,313678,29340,287537,83578,78975,311860,24536,497991,58868,312781,140610,303403,291787,494338,25652,58853,444985,291439,305549,84482,25512,313481,112400,29540,83504,24596,313262,65984,25682,24873,64519,24592,29565,364867,25354,24337,24588,366274,85264,24628,25555,84402,445442,301242,79558,363481,79252,25513,25446,24482,25406,291848,50687,501872,117243,85385,171334,24889,363599,154968,362004…
GO:0048483	0.0478272991777196	0.984585004651208	6	37	autonomic nervous system development	BP	13569	853	Nrp2,Sox8,Sox11,Nf1,Erbb2,Nav2	81527,302993,84046,24592,24337,171563
GO:0034968	0.0478567160796066	0.979118360504738	10	71	histone lysine methylation	BP	13569	853	Prdm2,Dnmt3b,Mtf2,Kdm4c,Smad4,Rtf1,Kmt5a,Pygo2,Dnmt1,Bcor	313678,444985,360905,298144,50554,366169,689820,295251,84350,317346
GO:0090596	0.0479252873872718	0.970931582960084	24	238	sensory organ morphogenesis	BP	13569	853	Psen1,Abr,Zeb1,Lrp6,Tbc1d20,Nr4a3,Epha2,Sox8,Crb1,Sox11,Tbx2,Ush1g,Otx1,Stox1,Nf1,Stra6,Pdgfb,Ptk7,Hipk2,Sall1,Gdf11,Rs1,Man2a1,Lrp5	29192,287537,25705,312781,362237,58853,366492,302993,304825,84046,303398,287819,25646,294388,24592,363071,24628,301242,362342,307740,29454,100125595,25478,293649
GO:0008152	0.0480268704294516	0.959024228875464	516	7831	metabolic process	BP	13569	853	Taf1,Tsc1,Kat6a,Zdhhc17,Spred2,Psen1,Mapk8ip3,Napb,Prdm2,Prkce,Bdp1,Fam168a,Lmln,Celf4,Ppp2r2c,Jade2,Zfp445,Zfp612,Mipep,Usp25,Cdc42bpa,Pdxk,Ppp1r9a,Chd1,Prkaa2,Desi2,Pcyt1b,Ercc3,Usp48,Elp1,Rb1,Mob1b,Amer1,Gfod1,LOC100909750,Zeb1,Zdhhc5,Agps,B4galt1,Lepr,Mbnl1,Itgb8,St8sia2,Eif4e2,Inpp4a,Zbtb38,Fadd,Trim66,Chst4,Zdhhc7,Ddr1,Snrnp200,Carhsp1,Med1,Taok1,Zfp955a,Uggt1,Top1,Kat14,Magi2,Isg20l2,Nmt2,…	317256,60445,306571,366889,305539,29192,302983,499903,313678,29340,294687,361614,363795,307540,117256,303113,301076,307839,81684,304150,114116,83578,84685,308215,78975,289277,286936,291703,362636,140934,24708,360920,501584,306842,311860,25705,362156,84114,24390,24536,282635,362800,117523,363275,80849,315936,266610,361623,307838,170906,25678,296126,260416,497991,286993,314600,171129,64550,362224,1…
GO:0051573	0.0482768191548156	0.992480862592552	3	10	negative regulation of histone H3-K9 methylation	BP	13569	853	Dnmt3b,Kdm4c,Dnmt1	444985,298144,84350
GO:0022603	0.048299884497131	0.963872658169364	68	793	regulation of anatomical structure morphogenesis	BP	13569	853	Psen1,Abr,Ppp1r9a,LOC100909750,B4galt1,Med1,Stim1,Ryk,Itgb3,Prex1,Fzd1,Lrp6,Epha2,Sox8,Arhgef18,Sulf2,Trak1,Fzd7,Apc,Fgd4,Nrg1,Kit,Tbx2,Camsap1,Ngfr,Myh10,Ssh2,Bcar1,Smad4,Vdr,Aplnr,Stard13,Stox1,Nf1,Macf1,Nefm,Csnk1e,Gna13,Numb,Nfatc2,Sfrp1,Thbs1,Ptk7,Hipk2,Acvr1,Limd1,Ptprs,Sall1,Amigo1,Emp2,Mkln1,Stat2,Cd44,L1cam,Csf1r,Ago4,C3ar1,Itgb2,Cysltr2,Plau,Lgr4,Dnm2,Xbp1,St6gal1,Cdkn2a,Bcor,Csnk1g1,Da…	29192,287537,84685,311860,24390,497991,361618,140585,29302,311647,58868,312781,366492,302993,304193,311642,316085,100360552,24205,246174,112400,64030,303398,296580,24596,79433,303342,25414,50554,24873,83518,498130,294388,24592,362587,24588,58822,303634,29419,311658,84402,445442,301242,362342,79558,316101,25529,307740,295365,360468,83536,288774,25406,50687,307403,298533,84007,309684,170926,25619,2…
GO:0051280	0.0483501259602476	0.991823996756969	3	15	negative regulation of release of sequestered calcium ion into cytosol	BP	13569	853	Prkce,Ntsr1,Sri	29340,366274,683667
GO:0051248	0.0486683069622373	0.963544580367884	68	867	negative regulation of protein metabolic process	BP	13569	853	Taf1,Tsc1,Spred2,Psen1,Prkce,Usp25,Rb1,LOC100909750,Eif4e2,Flrt2,Tob1,Itgb3,Prex1,Lrp6,Dnmt3b,Lrrc4b,Dusp8,Aplp2,Mtf2,Foxo1,Lrrc4,Apc,Kdm4c,Tut4,Rnf139,Nrg1,Smad4,Wnk2,Mdm4,Nf1,Eif2ak3,Eif4ebp3,Wnt9a,Sfrp1,Thbs1,Limd1,Hdac8,Os9,Pik3r1,Igf1,Nlrc4,Timp3,Swap70,Cd44,Eif3a,Ago4,Tnip1,Rtn4rl2,Oga,Ubash3b,Fxr1,Cpeb4,Xbp1,Lrp5,Nfkb1,Cdkn2a,Inpp5k,Mycbp2,Dnmt1,Wfdc3,Bcor,Prex2,Htt,Gas6,Dab2ip,Tlr4,Samd4a…	317256,60445,305539,29192,29340,304150,24708,311860,363275,299236,170842,29302,311647,312781,444985,308571,361679,64312,360905,84482,641521,24205,298144,313481,315000,112400,50554,306811,304798,24592,29702,100365872,287357,84402,445442,316101,363481,362891,25513,24482,298784,25358,293410,25406,292148,298533,363599,311169,154968,315579,361927,303010,289754,293649,81736,25163,287533,290447,84350,29…
GO:0006356	0.048875836883065	0.986312968458131	5	27	regulation of transcription from RNA polymerase I promoter	BP	13569	853	Taf1,Med1,Erbb2,Eif2ak3,LOC108348069	317256,497991,24337,29702,361262
GO:0060041	0.048910549599083	0.97325431541492	17	153	retina development in camera-type eye	BP	13569	853	Psen1,Celf4,Med1,Lrp6,Sox8,Apc,Myh10,Actb,Acvr2b,Pdgfb,Hipk2,Slc4a5,LOC100909913,Rs1,Man2a1,Dlx2,Lrp5	29192,307540,497991,312781,302993,24205,79433,81822,25366,24628,362342,297386,363443,100125595,25478,296499,293649
GO:0071731	0.0491543318156325	0.988517282600277	4	23	response to nitric oxide	BP	13569	853	Foxo1,Bcar1,Thbs1,Dnm2	84482,25414,445442,25751
GO:0009914	0.0492338204160981	0.968775720429161	28	314	hormone transport	BP	13569	853	Prkce,Lepr,Pfkfb2,Madd,Ptprn2,Adora1,Edn3,Nrg1,Sox11,Tbx3,Midn,Aacs,Ppard,Smad4,Acvr2b,Sstr5,Slc16a10,Sfrp1,Sri,Tm7sf3,Cckar,Oga,P2ry1,Lrp5,Oxct1,Gpr27,Htt,Kif5b	29340,24536,24640,94193,29714,29290,366270,112400,84046,353305,314623,65984,25682,50554,25366,25354,170566,84402,683667,297725,24889,154968,25265,293649,690163,65275,29424,117550
GO:0048468	0.0493087289756231	0.959850779951082	143	1792	cell development	BP	13569	853	Tsc1,Psen1,Mapk8ip3,Jade2,Negr1,Ppp1r9a,Rb1,LOC100909750,Zeb1,B4galt1,Fndc3b,Ddr1,Med1,Magi2,Ryk,Hrh2,Flrt2,Itgb3,Prex1,Fzd1,Ptpra,Lrp6,Brinp1,Tbc1d20,Arsb,Strn,Nr4a3,Abi2,Dnmt3b,Slitrk5,Epha2,Nrp2,Mbd1,Kctd11,Sox8,Sulf2,Trak1,Itga4,Dpysl5,Fzd7,Mex3c,Apc,Edn3,Kdm4c,Arfgef1,Nrg1,Crb1,Sox11,Kit,Rnf165,Tbx3,Megf10,Camsap1,Cdh5,Alg10,Ngfr,Myh10,Ush1g,RGD1563888,Tcof1,Ssh2,Gdf1,Epb41l5,Bcar1,Dmrta2,Ex…	60445,29192,302983,303113,59318,84685,24708,311860,25705,24390,294925,25678,497991,113970,140585,25461,299236,29302,311647,58868,25167,312781,140610,362237,25227,29149,58853,286928,444985,306152,366492,81527,291439,363634,302993,311642,316085,311144,65208,100360552,307271,24205,366270,298144,312915,112400,304825,84046,64030,307251,353305,291445,296580,307618,245960,24596,79433,287819,360692,29157…
GO:0016311	0.0493211097213241	0.967744149316577	32	351	dephosphorylation	BP	13569	853	Tsc1,Ppp2r2c,Inpp4a,Magi2,Nt5dc3,Ppm1k,Ptpra,Tmem132d,Pfkfb2,Ptprn2,Nt5c1a,Adora1,Dusp8,Rprd1a,Eya2,Styx,Ppp1r3e,Slc39a10,Ssh2,Rcan1,Dusp23,Ptprs,Pdp2,Mtmr4,Cttnbp2nl,Swap70,Ppp1r37,Ubash3b,Iqgap1,Nt5e,Inpp5k,Htt	60445,117256,80849,113970,691922,312381,25167,288750,24640,29714,313574,29290,361679,291736,156826,100912536,691447,363229,303342,266766,360881,25529,246311,287607,310760,293410,308398,315579,361598,58813,287533,29424
GO:1902866	0.0493896564589254	0.995791209615396	2	6	regulation of retina development in camera-type eye	BP	13569	853	Celf4,Dlx2	307540,296499
GO:0070981	0.0494134665762771	1	1	1	L-asparagine biosynthetic process	BP	13569	853	Asns	25612
GO:0070982	0.0494134665762771	1	1	1	L-asparagine metabolic process	BP	13569	853	Asns	25612
GO:0035332	0.0494942736215039	1	1	1	positive regulation of hippo signaling	BP	13569	853	Sox11	84046
GO:0061386	0.0494942736215039	1	1	1	closure of optic fissure	BP	13569	853	Sox11	84046
GO:0097166	0.0494942736215039	1	1	1	lens epithelial cell proliferation	BP	13569	853	Sox11	84046
GO:2001109	0.0494942736215039	1	1	1	regulation of lens epithelial cell proliferation	BP	13569	853	Sox11	84046
GO:2001111	0.0494942736215039	1	1	1	positive regulation of lens epithelial cell proliferation	BP	13569	853	Sox11	84046
GO:0007614	0.0495392965757595	0.991737919107217	3	13	short-term memory	BP	13569	853	Brinp1,Rcan1,Rcan2	140610,266766,140666
GO:0001568	0.0495697368088937	0.96512098966046	46	512	blood vessel development	BP	13569	853	Kat6a,Psen1,Adipor2,LOC100909750,B4galt1,Lepr,Med1,Stim1,Itgb3,Cdh13,Epha2,Nrp2,Foxo1,Tbx3,Tbx2,Cdh5,Ngfr,Myh10,Aplnr,Stard13,Acvr2b,Nf1,Stra6,Eif2ak3,Calcrl,Pdgfb,Gna13,Rasa1,Thbs1,Prkx,Ptk7,Hipk2,Acvr1,Emp2,Cd44,Shc1,C3ar1,Itgb2,Cysltr2,Plau,Cfc1,Dnm2,Xbp1,Lrp5,Otulin,Dab2ip	306571,29192,312670,311860,24390,24536,497991,361618,29302,192248,366492,81527,84482,353305,303398,307618,24596,79433,83518,498130,25366,24592,363071,29702,25029,24628,303634,25676,445442,501563,301242,362342,79558,360468,25406,85385,84007,309684,170926,25619,501121,25751,289754,293649,100362554,192126
GO:0034260	0.049582458098406	0.985956939491634	5	29	negative regulation of GTPase activity	BP	13569	853	Tsc1,Ptprn2,Arfgef1,Fzd10,Dab2ip	60445,29714,312915,363913,192126
GO:0002462	0.0496365633126776	1	1	1	tolerance induction to nonself antigen	BP	13569	853	C3ar1	84007
GO:0009128	0.0497575985874602	0.995742186728235	2	6	purine nucleoside monophosphate catabolic process	BP	13569	853	Nt5c1a,Nt5e	313574,58813
GO:2000651	0.0498620788694482	0.991942653994764	3	11	positive regulation of sodium ion transmembrane transporter activity	BP	13569	853	Wnk2,Dnm2,Kif5b	306811,25751,117550
GO:0060212	0.049862428115255	1	1	1	negative regulation of nuclear-transcribed mRNA poly(A) tail shortening	BP	13569	853	Tob1	170842
GO:1900152	0.049862428115255	1	1	1	negative regulation of nuclear-transcribed mRNA catabolic process, deadenylation-dependent decay	BP	13569	853	Tob1	170842
GO:0032661	0.0499488956447147	0.996043264150422	2	5	regulation of interleukin-18 production	BP	13569	853	Cd84,Tlr2	501872,310553
GO:0051444	0.0500860771254192	0.99140912971406	3	15	negative regulation of ubiquitin-protein transferase activity	BP	13569	853
GO:0071774	0.0501390120222984	0.975854757293333	12	105	response to fibroblast growth factor	BP	13569	853
GO:0046942	0.0502067608981552	0.969348997287936	24	256	carboxylic acid transport	BP	13569	853
GO:0048016	0.0502398552024102	0.983731326481053	6	34	inositol phosphate-mediated signaling	BP	13569	853
GO:0090101	0.0502622160902245	0.977730672215604	10	81	negative regulation of transmembrane receptor protein serine/threonine kinase signaling pathway	BP	13569	853
GO:1904338	0.0505233303534842	0.995639485035324	2	6	regulation of dopaminergic neuron differentiation	BP	13569	853
GO:0097720	0.0506345776801349	0.985679625775784	5	27	calcineurin-mediated signaling	BP	13569	853
GO:0045668	0.0507163906045996	0.98334623720092	6	39	negative regulation of osteoblast differentiation	BP	13569	853
GO:0007178	0.0508990281858791	0.968568891278358	25	259	transmembrane receptor protein serine/threonine kinase signaling pathway	BP	13569	853
GO:0032269	0.0509176209000761	0.962085041559777	64	815	negative regulation of cellular protein metabolic process	BP	13569	853
GO:1903364	0.0509776124251542	0.974531719357424	13	120	positive regulation of cellular protein catabolic process	BP	13569	853
GO:0030901	0.0510544732716206	0.978352877494681	9	80	midbrain development	BP	13569	853
GO:0071324	0.0510999067541745	1	1	1	cellular response to disaccharide stimulus	BP	13569	853
GO:0071329	0.0510999067541745	1	1	1	cellular response to sucrose stimulus	BP	13569	853
GO:0000902	0.0512037043370899	0.961081205614437	75	824	cell morphogenesis	BP	13569	853
GO:0015833	0.0512607556203788	0.959146708311697	111	1490	peptide transport	BP	13569	853
GO:2000050	0.051561960064195	0.987968414653647	4	20	regulation of non-canonical Wnt signaling pathway	BP	13569	853
GO:0006621	0.0516543090333988	0.995486125458862	2	6	protein retention in ER lumen	BP	13569	853
GO:0048318	0.0516954443079068	0.995480510172427	2	6	axial mesoderm development	BP	13569	853
GO:0061302	0.0518015787668706	0.995466009902558	2	6	smooth muscle cell-matrix adhesion	BP	13569	853
GO:0009256	0.0518135223121409	0.995809771070377	2	5	10-formyltetrahydrofolate metabolic process	BP	13569	853
GO:0051093	0.052022193672504	0.96131714470368	63	770	negative regulation of developmental process	BP	13569	853
GO:0045943	0.052096040695521	0.987887043882434	4	19	positive regulation of transcription from RNA polymerase I promoter	BP	13569	853
GO:2000145	0.0520964481753994	0.961848276446787	57	677	regulation of cell motility	BP	13569	853
GO:1900729	0.0523709061004613	1	1	1	regulation of adenylate cyclase-inhibiting opioid receptor signaling pathway	BP	13569	853
GO:1900731	0.0523709061004613	1	1	1	positive regulation of adenylate cyclase-inhibiting opioid receptor signaling pathway	BP	13569	853
GO:2000476	0.0523709061004613	1	1	1	positive regulation of opioid receptor signaling pathway	BP	13569	853
GO:0032525	0.0525138477231943	0.995126134263591	2	7	somite rostral/caudal axis specification	BP	13569	853
GO:0002887	0.0526686118238388	0.995103705245206	2	7	negative regulation of myeloid leukocyte mediated immunity	BP	13569	853
GO:0090245	0.0526878637009984	0.99626329771001	2	4	axis elongation involved in somitogenesis	BP	13569	853
GO:0010827	0.0528103272270234	0.977560216634812	9	73	regulation of glucose transport	BP	13569	853
GO:0046879	0.052981591420679	0.966456630842674	27	303	hormone secretion	BP	13569	853
GO:0002089	0.0529992269047304	0.987443439527657	4	21	lens morphogenesis in camera-type eye	BP	13569	853
GO:0035556	0.0530185237262895	0.956444075814776	153	2010	intracellular signal transduction	BP	13569	853
GO:0035426	0.0530458771431401	0.995652697511343	2	5	extracellular matrix-cell signaling	BP	13569	853
GO:0010524	0.0530963217397583	0.980416174259636	7	51	positive regulation of calcium ion transport into cytosol	BP	13569	853
GO:0007080	0.0532824558475655	0.984349836039205	5	35	mitotic metaphase plate congression	BP	13569	853
GO:0070487	0.0534938200198835	0.99559506409271	2	5	monocyte aggregation	BP	13569	853
GO:0060526	0.0535331783391188	0.995589986455034	2	5	prostate glandular acinus morphogenesis	BP	13569	853
GO:0060527	0.0535331783391188	0.995589986455034	2	5	prostate epithelial cord arborization involved in prostate glandular acinus morphogenesis	BP	13569	853
GO:0010817	0.0538230609896766	0.963384978130462	37	439	regulation of hormone levels	BP	13569	853
GO:0001707	0.0538377974273757	0.978619967533568	8	54	mesoderm formation	BP	13569	853
GO:0071417	0.054140557775934	0.96163980479871	46	529	cellular response to organonitrogen compound	BP	13569	853
GO:0048598	0.0541444046889627	0.961664190860075	46	504	embryonic morphogenesis	BP	13569	853
GO:1902742	0.0542700852599688	0.984137488205458	5	31	apoptotic process involved in development	BP	13569	853
GO:0003167	0.054372360842392	1	1	1	atrioventricular bundle cell differentiation	BP	13569	853
GO:0060932	0.054372360842392	1	1	1	His-Purkinje system cell differentiation	BP	13569	853
GO:0002322	0.0543728768263072	0.99548113056224	2	5	B cell proliferation involved in immune response	BP	13569	853
GO:0045714	0.0546253196444547	0.99507386669277	2	6	regulation of low-density lipoprotein particle receptor biosynthetic process	BP	13569	853
GO:1905953	0.054832060292189	0.983882243076633	5	32	negative regulation of lipid localization	BP	13569	853
GO:0070887	0.0548405329519941	0.954508653656394	170	2350	cellular response to chemical stimulus	BP	13569	853
GO:2000095	0.0549593863362638	0.990583510381613	3	12	regulation of Wnt signaling pathway, planar cell polarity pathway	BP	13569	853
GO:0016048	0.0553383647179947	0.98662793136019	4	22	detection of temperature stimulus	BP	13569	853
GO:0035773	0.0553491196644506	0.977676458100847	8	64	insulin secretion involved in cellular response to glucose stimulus	BP	13569	853
GO:0015849	0.0554594949638738	0.965778911157826	24	259	organic acid transport	BP	13569	853
GO:0060548	0.0555048832128184	0.958347279217256	65	848	negative regulation of cell death	BP	13569	853
GO:1901655	0.0556748956541763	0.971797678446931	13	122	cellular response to ketone	BP	13569	853
GO:0048754	0.0557939521491115	0.968958446727152	17	155	branching morphogenesis of an epithelial tube	BP	13569	853
GO:1903203	0.0558286548033027	0.986544436039261	4	21	regulation of oxidative stress-induced neuron death	BP	13569	853
GO:0045445	0.0560494570689889	0.975825638429506	9	79	myoblast differentiation	BP	13569	853
GO:0009798	0.0561937950361655	0.975855640529615	9	72	axis specification	BP	13569	853
GO:0010700	0.0563108927611432	0.994368461406743	2	8	negative regulation of norepinephrine secretion	BP	13569	853
GO:0033157	0.056521707402586	0.963365294213768	29	332	regulation of intracellular protein transport	BP	13569	853
GO:0034390	0.0566392902230633	0.989693901597713	3	16	smooth muscle cell apoptotic process	BP	13569	853
GO:0034391	0.0566392902230633	0.989693901597713	3	16	regulation of smooth muscle cell apoptotic process	BP	13569	853
GO:0000187	0.0571843250525379	0.971936836655349	12	100	activation of MAPK activity	BP	13569	853
GO:0050728	0.0572277025949342	0.973822320120769	10	101	negative regulation of inflammatory response	BP	13569	853
GO:0006022	0.0572496622910857	0.975236490672775	9	77	aminoglycan metabolic process	BP	13569	853
GO:0034143	0.0575335439370238	0.989671394710765	3	14	regulation of toll-like receptor 4 signaling pathway	BP	13569	853
GO:1902563	0.0576001881714016	0.995053471173561	2	5	regulation of neutrophil activation	BP	13569	853
GO:0060510	0.0577099180302859	0.994352255256633	2	7	Type II pneumocyte differentiation	BP	13569	853
GO:0033189	0.0577277759367709	0.98283071196288	5	31	response to vitamin A	BP	13569	853
GO:0008543	0.0578091131457063	0.976494359829088	8	63	fibroblast growth factor receptor signaling pathway	BP	13569	853
GO:0090183	0.0579193342975334	0.978142909251507	7	54	regulation of kidney development	BP	13569	853
GO:0070661	0.0582621318761895	0.965551816108979	20	231	leukocyte proliferation	BP	13569	853
GO:0007167	0.058323019768649	0.956638702366035	60	715	enzyme linked receptor protein signaling pathway	BP	13569	853
GO:1905039	0.0584906041315959	0.973320469978938	10	85	carboxylic acid transmembrane transport	BP	13569	853
GO:0033158	0.0585790375249994	0.985576057965194	4	22	regulation of protein import into nucleus, translocation	BP	13569	853
GO:0032762	0.0587910437052498	0.994473285369695	2	6	mast cell cytokine production	BP	13569	853
GO:0019722	0.0588071988213146	0.967673172462781	16	150	calcium-mediated signaling	BP	13569	853
GO:0030195	0.0588798445711439	0.982141338640339	5	37	negative regulation of blood coagulation	BP	13569	853
GO:1900047	0.0588798445711439	0.982141338640339	5	37	negative regulation of hemostasis	BP	13569	853
GO:0036302	0.0590359634208666	0.994858525644997	2	5	atrioventricular canal development	BP	13569	853
GO:0002064	0.0591531371941192	0.964639425933615	21	200	epithelial cell development	BP	13569	853
GO:0010746	0.0592337409317663	0.99440793548745	2	6	regulation of plasma membrane long-chain fatty acid transport	BP	13569	853
GO:0090343	0.0594453284382067	0.993708820666346	2	9	positive regulation of cell aging	BP	13569	853
GO:0060562	0.0594515859203736	0.96078742038552	31	316	epithelial tube morphogenesis	BP	13569	853
GO:1902170	0.0599273252618377	0.985058784610042	4	23	cellular response to reactive nitrogen species	BP	13569	853
GO:0042483	0.0599530820575652	0.994732505695062	2	5	negative regulation of odontogenesis	BP	13569	853
GO:0033002	0.0600107435450665	0.965575076226803	18	185	muscle cell proliferation	BP	13569	853
GO:2000051	0.060047353820239	0.994287075053195	2	6	negative regulation of non-canonical Wnt signaling pathway	BP	13569	853
GO:0002763	0.060136181524959	0.979163470914762	6	46	positive regulation of myeloid leukocyte differentiation	BP	13569	853
GO:0030656	0.0603240339453364	0.993728976008015	2	8	regulation of vitamin metabolic process	BP	13569	853
GO:0043543	0.0605773292792249	0.965213785282276	18	184	protein acylation	BP	13569	853
GO:0036475	0.0606581854991913	0.984890123948366	4	22	neuron death in response to oxidative stress	BP	13569	853
GO:0003158	0.0606587011239156	0.969891396903328	12	105	endothelium development	BP	13569	853
GO:0042533	0.0606711091978078	0.988748949985301	3	15	tumor necrosis factor biosynthetic process	BP	13569	853
GO:0042534	0.0606711091978078	0.988748949985301	3	15	regulation of tumor necrosis factor biosynthetic process	BP	13569	853
GO:0021988	0.0607602785943785	0.979172939257054	6	38	olfactory lobe development	BP	13569	853
GO:0050680	0.0607821059587535	0.969749177078947	12	112	negative regulation of epithelial cell proliferation	BP	13569	853
GO:1904754	0.0608526928743546	0.989127448413238	3	12	positive regulation of vascular associated smooth muscle cell migration	BP	13569	853
GO:0038031	0.0611485465195804	0.994121940138472	2	6	non-canonical Wnt signaling pathway via JNK cascade	BP	13569	853
GO:0007264	0.0611588175486785	0.958491367925255	35	368	small GTPase mediated signal transduction	BP	13569	853
GO:0060745	0.0611746860727425	0.994117998587029	2	6	mammary gland branching involved in pregnancy	BP	13569	853
GO:1900101	0.061239971501158	0.988404162135818	3	17	regulation of endoplasmic reticulum unfolded protein response	BP	13569	853
GO:0010869	0.061283768217503	0.988588354948599	3	15	regulation of receptor biosynthetic process	BP	13569	853
GO:0060907	0.0617054915604899	0.994037742342563	2	6	positive regulation of macrophage cytokine production	BP	13569	853
GO:0051348	0.0618744791130361	0.962176042122964	22	256	negative regulation of transferase activity	BP	13569	853
GO:0071219	0.0619144381559795	0.96560648958763	16	170	cellular response to molecule of bacterial origin	BP	13569	853
GO:0042368	0.061974163831361	0.99345858880791	2	8	vitamin D biosynthetic process	BP	13569	853
GO:0048070	0.0621114127708346	0.988370290132216	3	15	regulation of developmental pigmentation	BP	13569	853
GO:0035412	0.0622258243072997	0.984546641025618	4	20	regulation of catenin import into nucleus	BP	13569	853
GO:0033036	0.0623073729410283	0.948099888313891	168	2286	macromolecule localization	BP	13569	853
GO:0010544	0.0623992773603125	0.988187037731807	3	16	negative regulation of platelet activation	BP	13569	853
GO:0071900	0.062447511886008	0.957481243092972	35	399	regulation of protein serine/threonine kinase activity	BP	13569	853
GO:0051239	0.0626284957741753	0.947737446260982	172	2318	regulation of multicellular organismal process	BP	13569	853
GO:0003157	0.0628613952566258	0.988616506208936	3	12	endocardium development	BP	13569	853
GO:0034982	0.0629795306009311	0.993291749651388	2	8	mitochondrial protein processing	BP	13569	853
GO:2001031	0.0629938792777829	1	1	1	positive regulation of cellular glucuronidation	BP	13569	853
GO:1903510	0.0631419522409103	0.9757028592695	7	54	mucopolysaccharide metabolic process	BP	13569	853
GO:2000508	0.0631505452162085	0.993085289973972	2	9	regulation of dendritic cell chemotaxis	BP	13569	853
GO:0097241	0.0632813497368314	1	1	1	hematopoietic stem cell migration to bone marrow	BP	13569	853
GO:2000533	0.0632813497368314	1	1	1	negative regulation of renal albumin absorption	BP	13569	853
GO:0015858	0.0635991687381922	0.993188133279044	2	8	nucleoside transport	BP	13569	853
GO:0072384	0.063732310011418	0.973650185026921	8	59	organelle transport along microtubule	BP	13569	853
GO:0002757	0.063770155832614	0.961971274187136	20	210	immune response-activating signal transduction	BP	13569	853
GO:0002764	0.0638773993520528	0.961364389241618	21	225	immune response-regulating signaling pathway	BP	13569	853
GO:1905517	0.0639096112382488	0.980199648639617	5	36	macrophage migration	BP	13569	853
GO:0007159	0.0639169908179236	0.960327643637312	23	268	leukocyte cell-cell adhesion	BP	13569	853
GO:0021537	0.063986028597821	0.958805815687148	27	274	telencephalon development	BP	13569	853
GO:0000820	0.0640302821654387	0.993681396448215	2	6	regulation of glutamine family amino acid metabolic process	BP	13569	853
GO:0009889	0.0642011487539041	0.945738255201848	206	2868	regulation of biosynthetic process	BP	13569	853
GO:0097581	0.0642625581564749	0.971706491983818	9	70	lamellipodium organization	BP	13569	853
GO:0032941	0.0644278119962287	0.977318562748137	6	45	secretion by tissue	BP	13569	853
GO:0060561	0.0645503604525194	0.983362717850348	4	25	apoptotic process involved in morphogenesis	BP	13569	853
GO:0051896	0.0647854988700641	0.967413349874878	12	113	regulation of protein kinase B signaling	BP	13569	853
GO:2000052	0.064900103475036	0.987909421949837	3	13	positive regulation of non-canonical Wnt signaling pathway	BP	13569	853
GO:0097529	0.0649615077724905	0.966173052199956	13	139	myeloid leukocyte migration	BP	13569	853
GO:1900272	0.0649913925619092	0.993531785954838	2	6	negative regulation of long-term synaptic potentiation	BP	13569	853
GO:0007409	0.0650132799577976	0.955192710484657	37	371	axonogenesis	BP	13569	853
GO:0045620	0.0650474435999355	0.979832388683359	5	34	negative regulation of lymphocyte differentiation	BP	13569	853
GO:0042495	0.06509161686416	1	1	1	detection of triacyl bacterial lipopeptide	BP	13569	853
GO:0042892	0.06509161686416	1	1	1	chloramphenicol transport	BP	13569	853
GO:0052031	0.06509161686416	1	1	1	modulation by symbiont of host defense response	BP	13569	853
GO:0052063	0.06509161686416	1	1	1	induction by symbiont of defense-related host nitric oxide production	BP	13569	853
GO:0052163	0.06509161686416	1	1	1	modulation by symbiont of defense-related host nitric oxide production	BP	13569	853
GO:0052251	0.06509161686416	1	1	1	induction by organism of defense response of other organism involved in symbiotic interaction	BP	13569	853
GO:0052255	0.06509161686416	1	1	1	modulation by organism of defense response of other organism involved in symbiotic interaction	BP	13569	853
GO:0052263	0.06509161686416	1	1	1	induction by organism of defense-related nitric oxide production in other organism involved in symbiotic interaction	BP	13569	853
GO:0052302	0.06509161686416	1	1	1	modulation by organism of defense-related nitric oxide production in other organism involved in symbiotic interaction	BP	13569	853
GO:0052345	0.06509161686416	1	1	1	positive regulation by organism of defense-related nitric oxide production in other organism involved in symbiotic interaction	BP	13569	853
GO:0052347	0.06509161686416	1	1	1	positive regulation by symbiont of defense-related host nitric oxide production	BP	13569	853
GO:0052509	0.06509161686416	1	1	1	positive regulation by symbiont of host defense response	BP	13569	853
GO:0052510	0.06509161686416	1	1	1	positive regulation by organism of defense response of other organism involved in symbiotic interaction	BP	13569	853
GO:0052552	0.06509161686416	1	1	1	modulation by organism of immune response of other organism involved in symbiotic interaction	BP	13569	853
GO:0052553	0.06509161686416	1	1	1	modulation by symbiont of host immune response	BP	13569	853
GO:0052555	0.06509161686416	1	1	1	positive regulation by organism of immune response of other organism involved in symbiotic interaction	BP	13569	853
GO:0052556	0.06509161686416	1	1	1	positive regulation by symbiont of host immune response	BP	13569	853
GO:0052558	0.06509161686416	1	1	1	induction by organism of immune response of other organism involved in symbiotic interaction	BP	13569	853
GO:0052559	0.06509161686416	1	1	1	induction by symbiont of host immune response	BP	13569	853
GO:0002793	0.0651515269515187	0.959953239487919	22	252	positive regulation of peptide secretion	BP	13569	853
GO:0045184	0.0652155079436146	0.947331310323078	113	1529	establishment of protein localization	BP	13569	853
GO:0051048	0.065289829143479	0.961490189809612	19	206	negative regulation of secretion	BP	13569	853
GO:1903391	0.065316373428035	0.974924829648686	7	46	regulation of adherens junction organization	BP	13569	853
GO:0015931	0.0653177127709926	0.965103701249679	14	141	nucleobase-containing compound transport	BP	13569	853
GO:0042886	0.0653594067743128	0.947297731022953	111	1508	amide transport	BP	13569	853
GO:0042306	0.065369047514341	0.963497829077391	16	157	regulation of protein import into nucleus	BP	13569	853
GO:0045618	0.0654346637219579	0.987768273586106	3	13	positive regulation of keratinocyte differentiation	BP	13569	853
GO:0010985	0.0657935059934552	0.99306494974353	2	7	negative regulation of lipoprotein particle clearance	BP	13569	853
GO:0000717	0.0658114692263229	1	1	1	nucleotide-excision repair, DNA duplex unwinding	BP	13569	853
GO:0097503	0.0659408230609118	0.987040193394203	3	18	sialylation	BP	13569	853
GO:0009887	0.0659704736134801	0.94970917589062	68	801	animal organ morphogenesis	BP	13569	853
GO:0043010	0.0661631072366909	0.956886929917495	28	289	camera-type eye development	BP	13569	853
GO:0061647	0.066195077925071	0.979722911054176	5	28	histone H3-K9 modification	BP	13569	853
GO:0010758	0.0665694141748846	0.982664886609111	4	25	regulation of macrophage chemotaxis	BP	13569	853
GO:0008285	0.0666803110256004	0.952133198025745	45	566	negative regulation of cell proliferation	BP	13569	853
GO:0030879	0.0668600081027638	0.96261465461157	16	148	mammary gland development	BP	13569	853
GO:0048659	0.0669230650613462	0.964132662771923	14	139	smooth muscle cell proliferation	BP	13569	853
GO:0045453	0.0669713428990016	0.97382866111028	7	56	bone resorption	BP	13569	853
GO:0030036	0.0670427207297466	0.95211107279915	44	493	actin cytoskeleton organization	BP	13569	853
GO:0034144	0.067136536929026	0.993193070533974	2	6	negative regulation of toll-like receptor 4 signaling pathway	BP	13569	853
GO:0071375	0.0671861128863842	0.957216592971861	25	284	cellular response to peptide hormone stimulus	BP	13569	853
GO:0014065	0.0673003557629931	0.966039902222801	12	104	phosphatidylinositol 3-kinase signaling	BP	13569	853
GO:0008104	0.0676115362240288	0.94390774353801	152	2055	protein localization	BP	13569	853
GO:0040012	0.0676677394068549	0.949068975799155	61	742	regulation of locomotion	BP	13569	853
GO:2000191	0.0676986697375646	0.982342200861249	4	24	regulation of fatty acid transport	BP	13569	853
GO:0045713	0.0677168555814645	0.99274409096885	2	7	low-density lipoprotein particle receptor biosynthetic process	BP	13569	853
GO:0034121	0.0678699733271491	0.975825213037312	6	44	regulation of toll-like receptor signaling pathway	BP	13569	853
GO:1900182	0.0679024673031228	0.964550708730389	13	121	positive regulation of protein localization to nucleus	BP	13569	853
GO:0018022	0.0679752560597599	0.968261410333956	10	78	peptidyl-lysine methylation	BP	13569	853
GO:0043585	0.0679920916991141	1	1	1	nose morphogenesis	BP	13569	853
GO:0061143	0.0679920916991141	1	1	1	alveolar primary septum development	BP	13569	853
GO:1904589	0.0680326637191389	0.961795302701514	16	158	regulation of protein import	BP	13569	853
GO:0055094	0.0681259861815793	0.978819688789445	5	30	response to lipoprotein particle	BP	13569	853
GO:0048565	0.0681847312701666	0.963430892392071	14	130	digestive tract development	BP	13569	853
GO:0097066	0.0682184027493212	0.978385807045765	5	38	response to thyroid hormone	BP	13569	853
GO:0045879	0.0683722159472492	0.982185780582966	4	23	negative regulation of smoothened signaling pathway	BP	13569	853
GO:2001259	0.0685147515672014	0.973197865555197	7	52	positive regulation of cation channel activity	BP	13569	853
GO:0070167	0.0688025405658981	0.970881842126073	8	68	regulation of biomineral tissue development	BP	13569	853
GO:0003230	0.0690698152693185	0.978440853117302	5	30	cardiac atrium development	BP	13569	853
GO:0006605	0.0690739565955945	0.957755297059381	21	247	protein targeting	BP	13569	853
GO:0043516	0.0691244979186122	0.981585746876179	4	28	regulation of DNA damage response, signal transduction by p53 class mediator	BP	13569	853
GO:0051090	0.0691779316634124	0.955409643355334	26	292	regulation of DNA binding transcription factor activity	BP	13569	853
GO:0044380	0.0691858443541576	0.975542708768551	6	37	protein localization to cytoskeleton	BP	13569	853
GO:2000212	0.0693237072786608	1	1	1	negative regulation of glutamate metabolic process	BP	13569	853
GO:0035437	0.0693275572539308	0.992471157533281	2	7	maintenance of protein localization in endoplasmic reticulum	BP	13569	853
GO:0090237	0.0695256624931824	0.992808100552484	2	6	regulation of arachidonic acid secretion	BP	13569	853
GO:0031056	0.0697460151968023	0.963499538434805	13	115	regulation of histone modification	BP	13569	853
GO:0006900	0.0698003929349746	0.974959858991424	6	44	vesicle budding from membrane	BP	13569	853
GO:0030217	0.0700009767404044	0.959002426932564	18	194	T cell differentiation	BP	13569	853
GO:0071888	0.0701508582563478	0.992056241965214	2	8	macrophage apoptotic process	BP	13569	853
GO:2000109	0.0701508582563478	0.992056241965214	2	8	regulation of macrophage apoptotic process	BP	13569	853
GO:1904878	0.0701577214694692	1	1	1	negative regulation of calcium ion transmembrane transport via high voltage-gated calcium channel	BP	13569	853
GO:0051150	0.0702109688432454	0.981461162745867	4	24	regulation of smooth muscle cell differentiation	BP	13569	853
GO:0040037	0.0705932923111496	0.986209262225582	3	14	negative regulation of fibroblast growth factor receptor signaling pathway	BP	13569	853
GO:0071901	0.0707293206066224	0.965068263557539	11	108	negative regulation of protein serine/threonine kinase activity	BP	13569	853
GO:0009125	0.0707303981370193	0.991952961759438	2	8	nucleoside monophosphate catabolic process	BP	13569	853
GO:0046598	0.070779970570138	0.991732689442185	2	9	positive regulation of viral entry into host cell	BP	13569	853
GO:0060911	0.0710480502017176	0.992175391403286	2	7	cardiac cell fate commitment	BP	13569	853
GO:0035701	0.0712843226054236	0.992519560640921	2	6	hematopoietic stem cell migration	BP	13569	853
GO:0046533	0.0713797211659243	0.992503784399004	2	6	negative regulation of photoreceptor cell differentiation	BP	13569	853
GO:0050819	0.0715425235735475	0.976981467940733	5	39	negative regulation of coagulation	BP	13569	853
GO:0007162	0.0716132201947473	0.956679439765178	20	213	negative regulation of cell adhesion	BP	13569	853
GO:0033131	0.0716922582170091	0.992063529274591	2	7	regulation of glucokinase activity	BP	13569	853
GO:0007417	0.0717657183728923	0.944133758720059	77	930	central nervous system development	BP	13569	853
GO:0051962	0.0717776823517144	0.948075385771635	46	513	positive regulation of nervous system development	BP	13569	853
GO:2000303	0.0718042219267492	0.991760254610206	2	8	regulation of ceramide biosynthetic process	BP	13569	853
GO:0000022	0.0720403432857135	0.992394185987961	2	6	mitotic spindle elongation	BP	13569	853
GO:0034201	0.0720904531111794	0.991994082146416	2	7	response to oleic acid	BP	13569	853
GO:0006661	0.0723350801805374	0.971256254992003	7	55	phosphatidylinositol biosynthetic process	BP	13569	853
GO:0008283	0.0723818340511446	0.941051693486651	117	1613	cell proliferation	BP	13569	853
GO:0001715	0.0725911524749782	1	1	1	ectodermal cell fate specification	BP	13569	853
GO:0042665	0.0725911524749782	1	1	1	regulation of ectodermal cell fate specification	BP	13569	853
GO:0042666	0.0725911524749782	1	1	1	negative regulation of ectodermal cell fate specification	BP	13569	853
GO:0032943	0.0726655530898344	0.95648700732951	19	224	mononuclear cell proliferation	BP	13569	853
GO:1903052	0.0726661398800387	0.963978449864711	11	105	positive regulation of proteolysis involved in cellular protein catabolic process	BP	13569	853
GO:0014909	0.072717514004989	0.967036995871167	9	78	smooth muscle cell migration	BP	13569	853
GO:1905897	0.0727952949902731	0.970853722046403	7	62	regulation of response to endoplasmic reticulum stress	BP	13569	853
GO:1902106	0.0728350798133863	0.968761188042094	8	70	negative regulation of leukocyte differentiation	BP	13569	853
GO:0071704	0.0728442901973093	0.936887403947321	494	7489	organic substance metabolic process	BP	13569	853
GO:0072520	0.0728527002255367	0.985579306240996	3	14	seminiferous tubule development	BP	13569	853
GO:0007566	0.072886020167888	0.973422525088852	6	48	embryo implantation	BP	13569	853
GO:0038030	0.0729276483566081	0.99184731705826	2	7	non-canonical Wnt signaling pathway via MAPK cascade	BP	13569	853
GO:0042090	0.0730657567250217	0.9922228590132	2	6	interleukin-12 biosynthetic process	BP	13569	853
GO:0045075	0.0730657567250217	0.9922228590132	2	6	regulation of interleukin-12 biosynthetic process	BP	13569	853
GO:0007596	0.0733672632422325	0.959172212222803	15	154	blood coagulation	BP	13569	853
GO:1901800	0.0733701507406346	0.965001554272106	10	93	positive regulation of proteasomal protein catabolic process	BP	13569	853
GO:0061138	0.0734262319834055	0.956162579326159	19	186	morphogenesis of a branching epithelium	BP	13569	853
GO:1901700	0.0737281407570016	0.939855293540939	118	1629	response to oxygen-containing compound	BP	13569	853
GO:0007088	0.0737634101611882	0.960948374768359	13	125	regulation of mitotic nuclear division	BP	13569	853
GO:0009048	0.0737979090163167	0.991693674891609	2	7	dosage compensation by inactivation of X chromosome	BP	13569	853
GO:0009952	0.0739417930899409	0.958851891259213	15	148	anterior/posterior pattern specification	BP	13569	853
GO:1903726	0.0740568470989911	0.991647747994964	2	7	negative regulation of phospholipid metabolic process	BP	13569	853
GO:0044501	0.0741484801101327	1	1	1	modulation of signal transduction in other organism	BP	13569	853
GO:0052027	0.0741484801101327	1	1	1	modulation by symbiont of host signal transduction pathway	BP	13569	853
GO:0052250	0.0741484801101327	1	1	1	modulation of signal transduction in other organism involved in symbiotic interaction	BP	13569	853
GO:0085032	0.0741484801101327	1	1	1	modulation by symbiont of host I-kappaB kinase/NF-kappaB cascade	BP	13569	853
GO:1903825	0.0742464591054191	0.964565877554613	10	89	organic acid transmembrane transport	BP	13569	853
GO:0050798	0.074374735818926	0.975800929973038	5	39	activated T cell proliferation	BP	13569	853
GO:0045324	0.0745643914411979	0.991028234070517	2	9	late endosome to vacuole transport	BP	13569	853
GO:0043406	0.0747393611579241	0.954010229459248	21	213	positive regulation of MAP kinase activity	BP	13569	853
GO:1900103	0.0747602216834247	0.990991185887721	2	9	positive regulation of endoplasmic reticulum unfolded protein response	BP	13569	853
GO:2000192	0.0747611632821176	0.991522335088085	2	7	negative regulation of fatty acid transport	BP	13569	853
GO:0008608	0.0748741270924636	0.979883309207597	4	23	attachment of spindle microtubules to kinetochore	BP	13569	853
GO:1900102	0.0749299243554938	0.991189474520733	2	8	negative regulation of endoplasmic reticulum unfolded protein response	BP	13569	853
GO:1905152	0.0749713356211523	1	1	1	positive regulation of voltage-gated sodium channel activity	BP	13569	853
GO:0032489	0.0749815274729462	0.991482949069549	2	7	regulation of Cdc42 protein signal transduction	BP	13569	853
GO:0032880	0.0752019506070367	0.941835100917141	71	911	regulation of protein localization	BP	13569	853
GO:0015909	0.0752947368335297	0.972348896217095	6	47	long-chain fatty acid transport	BP	13569	853
GO:0043270	0.0754952465074384	0.952310628868172	23	255	positive regulation of ion transport	BP	13569	853
GO:0045444	0.0757340125333039	0.955219157054228	18	189	fat cell differentiation	BP	13569	853
GO:0061298	0.0758287865571413	0.979866147547233	4	20	retina vasculature development in camera-type eye	BP	13569	853
GO:0090398	0.0761323708467828	0.971961822943293	6	47	cellular senescence	BP	13569	853
GO:0031016	0.0761661676388176	0.965156791159275	9	78	pancreas development	BP	13569	853
GO:0031400	0.0762871650685572	0.945767617063025	40	492	negative regulation of protein modification process	BP	13569	853
GO:0045988	0.076305124957891	0.990933742550012	2	8	negative regulation of striated muscle contraction	BP	13569	853
GO:1904118	0.076439312648946	1	1	1	regulation of otic vesicle morphogenesis	BP	13569	853
GO:1904120	0.076439312648946	1	1	1	positive regulation of otic vesicle morphogenesis	BP	13569	853
GO:0000070	0.0764655153210283	0.960491661927527	12	112	mitotic sister chromatid segregation	BP	13569	853
GO:0043405	0.0766751663537338	0.950073757459861	26	282	regulation of MAP kinase activity	BP	13569	853
GO:0051050	0.0766795782404346	0.940719252369344	70	907	positive regulation of transport	BP	13569	853
GO:0002521	0.0769425972703828	0.947192785679445	33	398	leukocyte differentiation	BP	13569	853
GO:0032369	0.077024817623584	0.979013951709904	4	24	negative regulation of lipid transport	BP	13569	853
GO:0010556	0.0772548171151037	0.934534835054163	191	2647	regulation of macromolecule biosynthetic process	BP	13569	853
GO:0019075	0.0773076743317115	0.998447148290139	1	2	virus maturation	BP	13569	853
GO:0042323	0.077545840219361	0.998437367768391	1	2	negative regulation of circadian sleep/wake cycle, non-REM sleep	BP	13569	853
GO:0070256	0.077545840219361	0.998437367768391	1	2	negative regulation of mucus secretion	BP	13569	853
GO:2000058	0.0776179519292958	0.978635962848536	4	26	regulation of protein ubiquitination involved in ubiquitin-dependent protein catabolic process	BP	13569	853
GO:0009233	0.0777583512323465	1	1	1	menaquinone metabolic process	BP	13569	853
GO:0009234	0.0777583512323465	1	1	1	menaquinone biosynthetic process	BP	13569	853
GO:0032194	0.0777583512323465	1	1	1	ubiquinone biosynthetic process via 3,4-dihydroxy-5-polyprenylbenzoate	BP	13569	853
GO:0042371	0.0777583512323465	1	1	1	vitamin K biosynthetic process	BP	13569	853
GO:0034109	0.0778221545228858	0.966216965924553	8	67	homotypic cell-cell adhesion	BP	13569	853
GO:0048646	0.0778487691859088	0.939798179516511	70	847	anatomical structure formation involved in morphogenesis	BP	13569	853
GO:0032774	0.0778523053385395	0.934526765317941	169	2310	RNA biosynthetic process	BP	13569	853
GO:0060426	0.0779754146275446	0.990619377936621	2	8	lung vasculature development	BP	13569	853
GO:0090100	0.0779974648547907	0.962402038114281	10	91	positive regulation of transmembrane receptor protein serine/threonine kinase signaling pathway	BP	13569	853
GO:0010839	0.078003061006171	0.990614140073709	2	8	negative regulation of keratinocyte proliferation	BP	13569	853
GO:0045787	0.0780413004921101	0.949504239516623	25	283	positive regulation of cell cycle	BP	13569	853
GO:0043301	0.0780502729200814	0.990605192742995	2	8	negative regulation of leukocyte degranulation	BP	13569	853
GO:0098581	0.0781162972888632	0.984077740421613	3	14	detection of external biotic stimulus	BP	13569	853
GO:0014812	0.0782549234278653	0.962270807245867	10	90	muscle cell migration	BP	13569	853
GO:0046654	0.0782839761372153	0.990884335242931	2	7	tetrahydrofolate biosynthetic process	BP	13569	853
GO:0016062	0.0784905348012887	0.998398257865098	1	2	adaptation of rhodopsin mediated signaling	BP	13569	853
GO:0036367	0.0784905348012887	0.998398257865098	1	2	light adaption	BP	13569	853
GO:0070085	0.078661596183067	0.953170315927613	18	205	glycosylation	BP	13569	853
GO:0006784	0.0786784999001944	1	1	1	heme a biosynthetic process	BP	13569	853
GO:0046160	0.0786784999001944	1	1	1	heme a metabolic process	BP	13569	853
GO:0097384	0.0786812174370744	0.99048530578274	2	8	cellular lipid biosynthetic process	BP	13569	853
GO:0007599	0.078684167270037	0.955752494391532	15	156	hemostasis	BP	13569	853
GO:0061178	0.0786927284406823	0.968052147475998	7	57	regulation of insulin secretion involved in cellular response to glucose stimulus	BP	13569	853
GO:0003014	0.0789565793722045	0.961792224651679	10	95	renal system process	BP	13569	853
GO:0048631	0.0790147623132008	0.9904216925082	2	8	regulation of skeletal muscle tissue growth	BP	13569	853
GO:0006265	0.0792052646477227	0.990714557058665	2	7	DNA topological change	BP	13569	853
GO:0061180	0.0792739925198315	0.963552929647647	9	73	mammary gland epithelium development	BP	13569	853
GO:0070255	0.0792894283560436	0.989920671890094	2	10	regulation of mucus secretion	BP	13569	853
GO:0072111	0.0793059682680535	0.983171910615325	3	18	cell proliferation involved in kidney development	BP	13569	853
GO:0036085	0.0793060614409234	1	1	1	GDP-fucose import into Golgi lumen	BP	13569	853
GO:0090480	0.0793060614409234	1	1	1	purine nucleotide-sugar transmembrane transport	BP	13569	853
GO:0055091	0.0793073978346197	0.99069566125578	2	7	phospholipid homeostasis	BP	13569	853
GO:0051894	0.0794160364908637	0.978230278660117	4	23	positive regulation of focal adhesion assembly	BP	13569	853
GO:0016095	0.0795592687704293	0.998353405328602	1	2	polyprenol catabolic process	BP	13569	853
GO:0071222	0.079626334116356	0.955094056396967	15	163	cellular response to lipopolysaccharide	BP	13569	853
GO:0030509	0.0796822229841909	0.957318974320223	13	123	BMP signaling pathway	BP	13569	853
GO:0003143	0.0800389581234604	0.967539950566098	7	52	embryonic heart tube morphogenesis	BP	13569	853
GO:0003251	0.0801432702869184	1	1	1	positive regulation of cell proliferation involved in heart valve morphogenesis	BP	13569	853
GO:0061040	0.0801432702869184	1	1	1	female gonad morphogenesis	BP	13569	853
GO:1905304	0.0801432702869184	1	1	1	regulation of cardiac myofibril assembly	BP	13569	853
GO:1905305	0.0801432702869184	1	1	1	negative regulation of cardiac myofibril assembly	BP	13569	853
GO:0043353	0.0803691856680078	0.990498341426181	2	7	enucleate erythrocyte differentiation	BP	13569	853
GO:1903827	0.080427563073959	0.941864618255096	43	529	regulation of cellular protein localization	BP	13569	853
GO:1905820	0.0804385804380123	0.990948181528985	2	6	positive regulation of chromosome separation	BP	13569	853
GO:0032800	0.0804652037663461	0.982937249378092	3	17	receptor biosynthetic process	BP	13569	853
GO:1903204	0.0806869938549503	0.983002091060163	3	16	negative regulation of oxidative stress-induced neuron death	BP	13569	853
GO:0071539	0.0807562183085866	0.977959170996057	4	21	protein localization to centrosome	BP	13569	853
GO:0010616	0.0807791633494282	0.990887500454506	2	6	negative regulation of cardiac muscle adaptation	BP	13569	853
GO:0008217	0.0810058115858527	0.954230632104121	15	159	regulation of blood pressure	BP	13569	853
GO:0009950	0.0810996559497638	0.983030260398286	3	15	dorsal/ventral axis specification	BP	13569	853
GO:0051147	0.0812245096611575	0.954111852469674	15	156	regulation of muscle cell differentiation	BP	13569	853
GO:0050714	0.0812868939559894	0.949989626510255	20	227	positive regulation of protein secretion	BP	13569	853
GO:0050701	0.0812984710486788	0.973001267473121	5	36	interleukin-1 secretion	BP	13569	853
GO:0072209	0.0814101976668074	0.998274196910174	1	2	metanephric mesangial cell differentiation	BP	13569	853
GO:0072254	0.0814101976668074	0.998274196910174	1	2	metanephric glomerular mesangial cell differentiation	BP	13569	853
GO:0003206	0.0814421481912299	0.95752898013545	12	108	cardiac chamber morphogenesis	BP	13569	853
GO:0001667	0.0815145573651291	0.946129776550411	27	292	ameboidal-type cell migration	BP	13569	853
GO:0060819	0.0817453282713675	0.998259647752233	1	2	inactivation of X chromosome by genetic imprinting	BP	13569	853
GO:0032102	0.0817547494943223	0.949630778999431	20	235	negative regulation of response to external stimulus	BP	13569	853
GO:0071216	0.0818746673878757	0.951820812635168	17	189	cellular response to biotic stimulus	BP	13569	853
GO:0045596	0.0818966275560141	0.93968586624105	48	577	negative regulation of cell differentiation	BP	13569	853
GO:0040011	0.081928299441772	0.933689764504416	103	1303	locomotion	BP	13569	853
GO:0060460	0.0819913308932665	0.998248927374551	1	2	left lung morphogenesis	BP	13569	853
GO:1902514	0.0819940035408249	0.990193301567333	2	7	regulation of calcium ion transmembrane transport via high voltage-gated calcium channel	BP	13569	853
GO:0006154	0.0820833699351321	0.998244907636697	1	2	adenosine catabolic process	BP	13569	853
GO:0046103	0.0820833699351321	0.998244907636697	1	2	inosine biosynthetic process	BP	13569	853
GO:0006749	0.0821317162305155	0.972169307395978	5	48	glutathione metabolic process	BP	13569	853
GO:1903036	0.0824008295271017	0.96612569041719	7	59	positive regulation of response to wounding	BP	13569	853
GO:0010512	0.0824026911542902	0.998230924213628	1	2	negative regulation of phosphatidylinositol biosynthetic process	BP	13569	853
GO:0038178	0.0826631672296762	0.998219474780213	1	2	complement component C5a signaling pathway	BP	13569	853
GO:1903487	0.0829124265603909	0.998208482276916	1	2	regulation of lactation	BP	13569	853
GO:0007589	0.0829546561935094	0.957942274736502	11	103	body fluid secretion	BP	13569	853
GO:0051593	0.083158968045668	0.98189202991788	3	19	response to folic acid	BP	13569	853
GO:0045977	0.0832714891829801	0.998192585266483	1	2	positive regulation of mitotic cell cycle, embryonic	BP	13569	853
GO:0090263	0.0833340390902048	0.963427080115259	8	62	positive regulation of canonical Wnt signaling pathway	BP	13569	853
GO:0006990	0.0833473133921914	0.9981892188727	1	2	positive regulation of transcription from RNA polymerase II promoter involved in unfolded protein response	BP	13569	853
GO:0043045	0.0833685866163194	0.989932336657904	2	7	DNA methylation involved in embryo development	BP	13569	853
GO:1901538	0.0833685866163194	0.989932336657904	2	7	changes to DNA methylation involved in embryo development	BP	13569	853
GO:1902275	0.0834079414727816	0.952869076542187	15	137	regulation of chromatin organization	BP	13569	853
GO:0032878	0.0834136836633634	0.976745889474441	4	23	regulation of establishment or maintenance of cell polarity	BP	13569	853
GO:0033160	0.0836424258523401	0.982268216079711	3	15	positive regulation of protein import into nucleus, translocation	BP	13569	853
GO:0030279	0.0837344054444672	0.963074055680171	8	67	negative regulation of ossification	BP	13569	853
GO:0051691	0.0838899150395289	0.998165033297221	1	2	cellular oligosaccharide metabolic process	BP	13569	853
GO:0006479	0.0839721178973057	0.954654783491048	13	122	protein methylation	BP	13569	853
GO:0008213	0.0839721178973057	0.954654783491048	13	122	protein alkylation	BP	13569	853
GO:0070391	0.0839982873644524	0.989451952480842	2	8	response to lipoteichoic acid	BP	13569	853
GO:0071223	0.0839982873644524	0.989451952480842	2	8	cellular response to lipoteichoic acid	BP	13569	853
GO:1900225	0.0840641959631325	0.989799264923951	2	7	regulation of NLRP3 inflammasome complex assembly	BP	13569	853
GO:0036314	0.0841448429451666	0.976277077150192	4	25	response to sterol	BP	13569	853
GO:0070723	0.0841448429451666	0.976277077150192	4	25	response to cholesterol	BP	13569	853
GO:0071505	0.0843576185414819	0.998144051621391	1	2	response to mycophenolic acid	BP	13569	853
GO:0071506	0.0843576185414819	0.998144051621391	1	2	cellular response to mycophenolic acid	BP	13569	853
GO:0035698	0.0844199420644639	0.998141246309489	1	2	CD8-positive, alpha-beta cytotoxic T cell extravasation	BP	13569	853
GO:2000449	0.0844199420644639	0.998141246309489	1	2	regulation of CD8-positive, alpha-beta T cell extravasation	BP	13569	853
GO:2000452	0.0844199420644639	0.998141246309489	1	2	regulation of CD8-positive, alpha-beta cytotoxic T cell extravasation	BP	13569	853
GO:0015780	0.0844990169795263	0.989352529928432	2	8	nucleotide-sugar transport	BP	13569	853
GO:0030072	0.0845480767667528	0.947099526815914	21	232	peptide hormone secretion	BP	13569	853
GO:0048227	0.0848174219183671	0.98965440775589	2	7	plasma membrane to endosome transport	BP	13569	853
GO:0070542	0.0851730919143199	0.956532813932898	11	109	response to fatty acid	BP	13569	853
GO:0030032	0.0852798586246508	0.964894219915002	7	52	lamellipodium assembly	BP	13569	853
GO:0046532	0.0853685668329587	0.98954791219567	2	7	regulation of photoreceptor cell differentiation	BP	13569	853
GO:0042074	0.0855852489669198	0.981867537612862	3	14	cell migration involved in gastrulation	BP	13569	853
GO:0006807	0.0857247229295641	0.925149271713673	451	6799	nitrogen compound metabolic process	BP	13569	853
GO:0033084	0.0857542154679967	0.988819101684292	2	9	regulation of immature T cell proliferation in thymus	BP	13569	853
GO:0043652	0.0859860002205533	0.989428105386056	2	7	engulfment of apoptotic cell	BP	13569	853
GO:0042819	0.0860615236698118	0.998066557340702	1	2	vitamin B6 biosynthetic process	BP	13569	853
GO:0042823	0.0860615236698118	0.998066557340702	1	2	pyridoxal phosphate biosynthetic process	BP	13569	853
GO:2000288	0.0860643844241308	0.988755229277225	2	9	positive regulation of myoblast proliferation	BP	13569	853
GO:0051284	0.0860833317845997	0.981362308882803	3	16	positive regulation of sequestering of calcium ion	BP	13569	853
GO:0032695	0.0862031471569935	0.981490051302122	3	15	negative regulation of interleukin-12 production	BP	13569	853
GO:1904238	0.0863170306412437	0.988988528847354	2	8	pericyte cell differentiation	BP	13569	853
GO:1903530	0.0864424548315155	0.935635304132217	50	638	regulation of secretion by cell	BP	13569	853
GO:0007187	0.0865236302563461	0.952871412513692	13	139	G-protein coupled receptor signaling pathway, coupled to cyclic nucleotide second messenger	BP	13569	853
GO:0036092	0.0866698610282707	0.982351608399385	3	11	phosphatidylinositol-3-phosphate biosynthetic process	BP	13569	853
GO:0042116	0.0867063105278383	0.966974144359497	6	47	macrophage activation	BP	13569	853
GO:0010763	0.0867111885960688	0.981168408063269	3	16	positive regulation of fibroblast migration	BP	13569	853
GO:0009059	0.0869314968820486	0.925280454983945	227	3266	macromolecule biosynthetic process	BP	13569	853
GO:0009948	0.0869353238289418	0.970499068658907	5	37	anterior/posterior axis specification	BP	13569	853
GO:0031648	0.0869519543043322	0.970439251101373	5	38	protein destabilization	BP	13569	853
GO:0006517	0.0871745103995822	0.981385491747012	3	14	protein deglycosylation	BP	13569	853
GO:0010459	0.0872736039808664	0.98827659613693	2	10	negative regulation of heart rate	BP	13569	853
GO:1905371	0.0873118597743253	0.998008636127957	1	2	ceramide phosphoethanolamine metabolic process	BP	13569	853
GO:1905373	0.0873118597743253	0.998008636127957	1	2	ceramide phosphoethanolamine biosynthetic process	BP	13569	853
GO:2000492	0.0874290402852861	1	1	1	regulation of interleukin-18-mediated signaling pathway	BP	13569	853
GO:2000494	0.0874290402852861	1	1	1	positive regulation of interleukin-18-mediated signaling pathway	BP	13569	853
GO:0021840	0.0874778158680335	1	1	1	directional guidance of interneurons involved in migration from the subpallium to the cortex	BP	13569	853
GO:0021842	0.0874778158680335	1	1	1	chemorepulsion involved in interneuron migration from the subpallium to the cortex	BP	13569	853
GO:2000853	0.0874778158680335	1	1	1	negative regulation of corticosterone secretion	BP	13569	853
GO:0060872	0.0875878924523669	0.989114804613797	2	7	semicircular canal development	BP	13569	853
GO:0045346	0.0876240349906903	0.989107694762967	2	7	regulation of MHC class II biosynthetic process	BP	13569	853
GO:0051279	0.0877483344327395	0.960832328051336	8	70	regulation of release of sequestered calcium ion into cytosol	BP	13569	853
GO:0006928	0.0877601821049776	0.928162980589273	112	1417	movement of cell or subcellular component	BP	13569	853
GO:0002366	0.0877669428331997	0.948799408004155	16	174	leukocyte activation involved in immune response	BP	13569	853
GO:0008286	0.0879221459251928	0.95660425948174	10	94	insulin receptor signaling pathway	BP	13569	853
GO:0006986	0.0879998198587486	0.960501232659761	8	79	response to unfolded protein	BP	13569	853
GO:0070430	0.0880531155789264	1	1	1	positive regulation of nucleotide-binding oligomerization domain containing 1 signaling pathway	BP	13569	853
GO:0042307	0.088119707049954	0.956614875869733	10	87	positive regulation of protein import into nucleus	BP	13569	853
GO:0033034	0.088253026093151	0.988595713629731	2	8	positive regulation of myeloid cell apoptotic process	BP	13569	853
GO:0140014	0.0883048654860695	0.945923686379718	19	201	mitotic nuclear division	BP	13569	853
GO:0070561	0.0883556106756394	0.988574750311036	2	8	vitamin D receptor signaling pathway	BP	13569	853
GO:0033604	0.0884682393849829	0.980473557736561	3	17	negative regulation of catecholamine secretion	BP	13569	853
GO:0090153	0.088812371908671	0.988183223592803	2	9	regulation of sphingolipid biosynthetic process	BP	13569	853
GO:1905038	0.088812371908671	0.988183223592803	2	9	regulation of membrane lipid metabolic process	BP	13569	853
GO:0051231	0.088834324797341	0.988868567562021	2	7	spindle elongation	BP	13569	853
GO:0023058	0.0889640511105349	0.974179837686251	4	28	adaptation of signaling pathway	BP	13569	853
GO:1903895	0.0893203206932168	0.997913719900647	1	2	negative regulation of IRE1-mediated unfolded protein response	BP	13569	853
GO:1905898	0.0893821525762076	0.974016519612194	4	28	positive regulation of response to endoplasmic reticulum stress	BP	13569	853
GO:0021849	0.0894351518952917	0.997908223199697	1	2	neuroblast division in subventricular zone	BP	13569	853
GO:0003164	0.0894657459125825	0.997906757457081	1	2	His-Purkinje system development	BP	13569	853
GO:0003166	0.0894657459125825	0.997906757457081	1	2	bundle of His development	BP	13569	853
GO:0030316	0.0895223986692868	0.957678630357925	9	79	osteoclast differentiation	BP	13569	853
GO:1902930	0.0895744050226286	0.969452418023957	5	35	regulation of alcohol biosynthetic process	BP	13569	853
GO:0031507	0.0895854661590479	0.988719141852464	2	7	heterochromatin assembly	BP	13569	853
GO:2000505	0.0896382234219747	0.980630203043947	3	14	regulation of energy homeostasis	BP	13569	853
GO:0009595	0.0896385585306837	0.980429373854695	3	15	detection of biotic stimulus	BP	13569	853
GO:0003283	0.0899597170394514	0.980329247372167	3	15	atrial septum development	BP	13569	853
GO:0051240	0.0903302852335837	0.926354777574	105	1391	positive regulation of multicellular organismal process	BP	13569	853
GO:0005988	0.0905677594544433	0.997853601652463	1	2	lactose metabolic process	BP	13569	853
GO:0005989	0.0905677594544433	0.997853601652463	1	2	lactose biosynthetic process	BP	13569	853
GO:1903408	0.0906048972228332	1	1	1	positive regulation of sodium:potassium-exchanging ATPase activity	BP	13569	853
GO:0030510	0.0908067706946036	0.957066888727498	9	74	regulation of BMP signaling pathway	BP	13569	853
GO:0006930	0.0910621468024255	0.988423121402711	2	7	substrate-dependent cell migration, cell extension	BP	13569	853
GO:0021873	0.0911864119525467	0.988398074289021	2	7	forebrain neuroblast division	BP	13569	853
GO:0061042	0.0913270906990046	0.987650192014154	2	9	vascular wound healing	BP	13569	853
GO:0036335	0.0913320692930198	1	1	1	intestinal stem cell homeostasis	BP	13569	853
GO:1900039	0.0913749845952656	0.997814221331569	1	2	positive regulation of cellular response to hypoxia	BP	13569	853
GO:0090303	0.0914177438910141	0.964651210886992	6	48	positive regulation of wound healing	BP	13569	853
GO:0034378	0.0914244741352562	1	1	1	chylomicron assembly	BP	13569	853
GO:0051716	0.0914357754164407	0.920083958367959	346	5009	cellular response to stimulus	BP	13569	853
GO:0070673	0.0914526431267399	0.987934850772568	2	8	response to interleukin-18	BP	13569	853
GO:0007507	0.091619992604272	0.932646073012669	45	514	heart development	BP	13569	853
GO:0035588	0.0916530736056873	0.979204774611543	3	19	G-protein coupled purinergic receptor signaling pathway	BP	13569	853
GO:0000904	0.0917485433829445	0.930399094407673	56	608	cell morphogenesis involved in differentiation	BP	13569	853
GO:0045715	0.0917747409419984	0.997794580215733	1	2	negative regulation of low-density lipoprotein particle receptor biosynthetic process	BP	13569	853
GO:0050776	0.0918384675322479	0.934214292361756	38	488	regulation of immune response	BP	13569	853
GO:0006687	0.0918586480225878	0.968156880217846	5	40	glycosphingolipid metabolic process	BP	13569	853
GO:0007188	0.0919351865394436	0.950815978949799	12	127	adenylate cyclase-modulating G-protein coupled receptor signaling pathway	BP	13569	853
GO:0060055	0.0920744773033573	0.979329146733006	3	17	angiogenesis involved in wound healing	BP	13569	853
GO:0034122	0.0920898640502276	0.973215268196835	4	25	negative regulation of toll-like receptor signaling pathway	BP	13569	853
GO:0034694	0.0922467565184406	0.968264972154907	5	35	response to prostaglandin	BP	13569	853
GO:0060788	0.0922900873921398	0.979417466957261	3	16	ectodermal placode formation	BP	13569	853
GO:0071697	0.0922900873921398	0.979417466957261	3	16	ectodermal placode morphogenesis	BP	13569	853
GO:1905719	0.0923060370068025	0.997768333472035	1	2	protein localization to perinuclear region of cytoplasm	BP	13569	853
GO:0006536	0.0925449618041999	0.972771791794225	4	28	glutamate metabolic process	BP	13569	853
GO:1904591	0.0925800302225458	0.953968479823402	10	88	positive regulation of protein import	BP	13569	853
GO:0001763	0.0926390216303703	0.942206385274446	20	203	morphogenesis of a branching structure	BP	13569	853
GO:1903299	0.0927188171510853	0.987669342645277	2	8	regulation of hexokinase activity	BP	13569	853
GO:0050922	0.0928041628425101	0.968015854447148	5	35	negative regulation of chemotaxis	BP	13569	853
GO:0046822	0.0929549469615864	0.942702103965321	19	200	regulation of nucleocytoplasmic transport	BP	13569	853
GO:1901551	0.0931811833926698	1	1	1	negative regulation of endothelial cell development	BP	13569	853
GO:1903141	0.0931811833926698	1	1	1	negative regulation of establishment of endothelial barrier	BP	13569	853
GO:0032776	0.0932123880225951	0.988565873498164	2	6	DNA methylation on cytosine	BP	13569	853
GO:0002605	0.0932273352174803	1	1	1	negative regulation of dendritic cell antigen processing and presentation	BP	13569	853
GO:0010754	0.0932273352174803	1	1	1	negative regulation of cGMP-mediated signaling	BP	13569	853
GO:0060538	0.0932453676173505	0.945168900751003	16	169	skeletal muscle organ development	BP	13569	853
GO:1905063	0.0932713975519856	0.987552764926565	2	8	regulation of vascular smooth muscle cell differentiation	BP	13569	853
GO:0015790	0.0934245055489144	1	1	1	UDP-xylose transport	BP	13569	853
GO:1990569	0.0934245055489144	1	1	1	UDP-N-acetylglucosamine transmembrane transport	BP	13569	853
GO:1904060	0.0936171346917317	1	1	1	negative regulation of locomotor rhythm	BP	13569	853
GO:0001947	0.0936420459128706	0.963697229319015	6	45	heart looping	BP	13569	853
GO:0018008	0.0941223381133327	0.997677373614179	1	2	N-terminal peptidyl-glycine N-myristoylation	BP	13569	853
GO:0010159	0.0941762495152297	0.997674644572343	1	2	specification of animal organ position	BP	13569	853
GO:2001141	0.0942922770129805	0.9202050713564	164	2252	regulation of RNA biosynthetic process	BP	13569	853
GO:0098961	0.0944227348371096	1	1	1	dendritic transport of ribonucleoprotein complex	BP	13569	853
GO:0098963	0.0944227348371096	1	1	1	dendritic transport of messenger ribonucleoprotein complex	BP	13569	853
GO:0098964	0.0944227348371096	1	1	1	anterograde dendritic transport of messenger ribonucleoprotein complex	BP	13569	853
GO:0046884	0.0944272698257461	0.98672344451902	2	10	follicle-stimulating hormone secretion	BP	13569	853
GO:0044092	0.094433703949538	0.927075767765775	62	841	negative regulation of molecular function	BP	13569	853
GO:1905331	0.0944566198993732	0.978724087213507	3	16	negative regulation of morphogenesis of an epithelium	BP	13569	853
GO:0031326	0.0945001978757342	0.919049547950192	200	2814	regulation of cellular biosynthetic process	BP	13569	853
GO:0035411	0.0945222421343708	0.972481583567367	4	23	catenin import into nucleus	BP	13569	853
GO:0002088	0.0948230087764222	0.959806608331969	7	56	lens development in camera-type eye	BP	13569	853
GO:0009895	0.0948525279534879	0.941286487799144	19	215	negative regulation of catabolic process	BP	13569	853
GO:0016477	0.0948881106695342	0.92424063757897	83	1033	cell migration	BP	13569	853
GO:1990771	0.0949653715581848	1	1	1	clathrin-dependent extracellular exosome endocytosis	BP	13569	853
GO:0030335	0.0950433833272519	0.933124827764716	34	396	positive regulation of cell migration	BP	13569	853
GO:0071718	0.0955844445886181	1	1	1	sodium-independent icosanoid transport	BP	13569	853
GO:0050796	0.0956007007967583	0.944680121086023	15	155	regulation of insulin secretion	BP	13569	853
GO:2001256	0.095630135295883	0.987050341256476	2	8	regulation of store-operated calcium entry	BP	13569	853
GO:0060628	0.0957046276155715	0.986438278955836	2	10	regulation of ER to Golgi vesicle-mediated transport	BP	13569	853
GO:0051563	0.0957414982331877	0.997594675614059	1	2	smooth endoplasmic reticulum calcium ion homeostasis	BP	13569	853
GO:1905908	0.0957414982331877	0.997594675614059	1	2	positive regulation of amyloid fibril formation	BP	13569	853
GO:0051025	0.0957493235453831	0.997594272245059	1	2	negative regulation of immunoglobulin secretion	BP	13569	853
GO:0014828	0.0958895441369791	1	1	1	distal stomach smooth muscle contraction	BP	13569	853
GO:0097326	0.0958895441369791	1	1	1	melanocyte adhesion	BP	13569	853
GO:0120063	0.0958895441369791	1	1	1	stomach smooth muscle contraction	BP	13569	853
GO:0120064	0.0958895441369791	1	1	1	stomach pylorus smooth muscle contraction	BP	13569	853
GO:0120065	0.0958895441369791	1	1	1	pyloric antrum smooth muscle contraction	BP	13569	853
GO:0120071	0.0958895441369791	1	1	1	regulation of pyloric antrum smooth muscle contraction	BP	13569	853
GO:0120072	0.0958895441369791	1	1	1	positive regulation of pyloric antrum smooth muscle contraction	BP	13569	853
GO:0097659	0.0959812352863918	0.918615897252711	167	2298	nucleic acid-templated transcription	BP	13569	853
GO:0032386	0.0960388638516133	0.930963156134996	38	471	regulation of intracellular transport	BP	13569	853
GO:1904049	0.0960401264204493	1	1	1	negative regulation of spontaneous neurotransmitter secretion	BP	13569	853
GO:0009100	0.0961235137738058	0.936302046018083	25	298	glycoprotein metabolic process	BP	13569	853
GO:1901654	0.0962904941475711	0.937358509704259	23	275	response to ketone	BP	13569	853
GO:0002218	0.0963346891799521	0.948148636285703	12	119	activation of innate immune response	BP	13569	853
GO:0033633	0.096391154691553	1	1	1	negative regulation of cell-cell adhesion mediated by integrin	BP	13569	853
GO:0045637	0.0964023957010421	0.945288978488361	14	148	regulation of myeloid cell differentiation	BP	13569	853
GO:0044343	0.0965778443571825	1	1	1	canonical Wnt signaling pathway involved in regulation of type B pancreatic cell proliferation	BP	13569	853
GO:0044345	0.0965778443571825	1	1	1	stromal-epithelial cell signaling involved in prostate gland development	BP	13569	853
GO:0090246	0.0965778443571825	1	1	1	convergent extension involved in somitogenesis	BP	13569	853
GO:2000079	0.0965778443571825	1	1	1	regulation of canonical Wnt signaling pathway involved in controlling type B pancreatic cell proliferation	BP	13569	853
GO:2000080	0.0965778443571825	1	1	1	negative regulation of canonical Wnt signaling pathway involved in controlling type B pancreatic cell proliferation	BP	13569	853
GO:0048320	0.0967391752783293	1	1	1	axial mesoderm formation	BP	13569	853
GO:0060034	0.0967391752783293	1	1	1	notochord cell differentiation	BP	13569	853
GO:0060035	0.0967391752783293	1	1	1	notochord cell development	BP	13569	853
GO:0014841	0.0967661425359631	0.986805599599665	2	8	skeletal muscle satellite cell proliferation	BP	13569	853
GO:0009892	0.0967755951010856	0.918497965102754	150	2084	negative regulation of metabolic process	BP	13569	853
GO:1901888	0.0967920414843848	0.956071819462593	8	63	regulation of cell junction assembly	BP	13569	853
GO:0010498	0.0969739691399591	0.934090685453093	28	343	proteasomal protein catabolic process	BP	13569	853
GO:0051953	0.0969895733713953	0.970841485205944	4	30	negative regulation of amine transport	BP	13569	853
GO:0032846	0.0970142590084368	0.939776985366473	19	214	positive regulation of homeostatic process	BP	13569	853
GO:0051785	0.0970230306643897	0.958539730522112	7	59	positive regulation of nuclear division	BP	13569	853
GO:0045083	0.0970935876680421	1	1	1	negative regulation of interleukin-12 biosynthetic process	BP	13569	853
GO:1904629	0.0970935876680421	1	1	1	response to diterpene	BP	13569	853
GO:1904630	0.0970935876680421	1	1	1	cellular response to diterpene	BP	13569	853
GO:1904632	0.0970935876680421	1	1	1	cellular response to glucoside	BP	13569	853
GO:0051640	0.0973290634678295	0.929686180110764	39	463	organelle localization	BP	13569	853
GO:0007406	0.0974218909941791	0.986663509286742	2	8	negative regulation of neuroblast proliferation	BP	13569	853
GO:0070316	0.0974382619485971	0.986659954332494	2	8	regulation of G0 to G1 transition	BP	13569	853
GO:0033132	0.0974520057514521	0.997505657994031	1	2	negative regulation of glucokinase activity	BP	13569	853
GO:1903300	0.0974520057514521	0.997505657994031	1	2	negative regulation of hexokinase activity	BP	13569	853
GO:0021512	0.0974895748460177	1	1	1	spinal cord anterior/posterior patterning	BP	13569	853
GO:0050961	0.097628000626499	0.977376874225811	3	18	detection of temperature stimulus involved in sensory perception	BP	13569	853
GO:0050965	0.097628000626499	0.977376874225811	3	18	detection of temperature stimulus involved in sensory perception of pain	BP	13569	853
GO:0000271	0.0977368877882532	0.958231973481891	7	57	polysaccharide biosynthetic process	BP	13569	853
GO:0050730	0.0977442450591303	0.93928203130782	19	211	regulation of peptidyl-tyrosine phosphorylation	BP	13569	853
GO:0043030	0.0977582844763521	0.970771753056381	4	27	regulation of macrophage activation	BP	13569	853
GO:0010574	0.0978221201364924	0.970745999899769	4	27	regulation of vascular endothelial growth factor production	BP	13569	853
GO:0007272	0.0979807803397948	0.947224825604832	12	111	ensheathment of neurons	BP	13569	853
GO:0008366	0.0979807803397948	0.947224825604832	12	111	axon ensheathment	BP	13569	853
GO:0032228	0.0979910273604743	0.965746509099147	5	34	regulation of synaptic transmission, GABAergic	BP	13569	853
GO:0038183	0.0980194718045983	0.997475749894725	1	2	bile acid signaling pathway	BP	13569	853
GO:1901652	0.098086744359966	0.928450616135929	41	518	response to peptide	BP	13569	853
GO:0010238	0.0981122814205421	1	1	1	response to proline	BP	13569	853
GO:0045639	0.0982105212488499	0.95501434412107	8	72	positive regulation of myeloid cell differentiation	BP	13569	853
GO:0033080	0.0982475027700763	0.985863594691577	2	10	immature T cell proliferation in thymus	BP	13569	853
GO:0014910	0.0982544296654456	0.955016185596429	8	71	regulation of smooth muscle cell migration	BP	13569	853
GO:1904738	0.09838824892165	0.977643265876399	3	15	vascular associated smooth muscle cell migration	BP	13569	853
GO:1904752	0.09838824892165	0.977643265876399	3	15	regulation of vascular associated smooth muscle cell migration	BP	13569	853
GO:0060821	0.0986930262205397	1	1	1	inactivation of X chromosome by DNA methylation	BP	13569	853
GO:0048546	0.0987219106835597	0.961089300855404	6	47	digestive tract morphogenesis	BP	13569	853
GO:0006349	0.0988487657838442	0.977295775710982	3	16	regulation of gene expression by genetic imprinting	BP	13569	853
GO:0010586	0.0989363785225723	0.977464751268666	3	15	miRNA metabolic process	BP	13569	853
GO:0009444	0.0989569780311238	1	1	1	pyruvate oxidation	BP	13569	853
GO:0038097	0.0989569780311238	1	1	1	positive regulation of mast cell activation by Fc-epsilon receptor signaling pathway	BP	13569	853
GO:0035425	0.0989623998797039	1	1	1	autocrine signaling	BP	13569	853
GO:0044128	0.0989730479057954	1	1	1	positive regulation of growth of symbiont in host	BP	13569	853
GO:0044148	0.0989730479057954	1	1	1	positive regulation of growth of symbiont involved in interaction with host	BP	13569	853
GO:0042098	0.0990411568651249	0.943403440615915	14	165	T cell proliferation	BP	13569	853
GO:0007509	0.0991305934896568	0.997416644750311	1	2	mesoderm migration involved in gastrulation	BP	13569	853
GO:0032621	0.0991590984966227	0.986747165291667	2	7	interleukin-18 production	BP	13569	853
GO:0071701	0.0991901935687424	1	1	1	regulation of MAPK export from nucleus	BP	13569	853
GO:0006665	0.0992750090916571	0.949669293104194	10	105	sphingolipid metabolic process	BP	13569	853
GO:0072033	0.0993295511870586	0.986710931775452	2	7	renal vesicle formation	BP	13569	853
GO:0007044	0.0993331721169988	0.95238419948832	9	67	cell-substrate junction assembly	BP	13569	853
GO:0043314	0.0994239122687919	1	1	1	negative regulation of neutrophil degranulation	BP	13569	853
GO:0051281	0.0995121756936521	0.964845429885925	5	37	positive regulation of release of sequestered calcium ion into cytosol	BP	13569	853
GO:0015893	0.0995262543685313	0.970056131565271	4	27	drug transport	BP	13569	853
GO:0097359	0.0996573191163657	1	1	1	UDP-glucosylation	BP	13569	853
GO:0060764	0.0997065529027629	1	1	1	cell-cell signaling involved in mammary gland development	BP	13569	853
GO:0021874	0.099715774159591	1	1	1	Wnt signaling pathway involved in forebrain neuroblast division	BP	13569	853
GO:0035261	0.099715774159591	1	1	1	external genitalia morphogenesis	BP	13569	853
GO:0044335	0.099715774159591	1	1	1	canonical Wnt signaling pathway involved in neural crest cell differentiation	BP	13569	853
GO:0061310	0.099715774159591	1	1	1	canonical Wnt signaling pathway involved in cardiac neural crest cell differentiation involved in heart development	BP	13569	853
GO:1904413	0.099715774159591	1	1	1	negative regulation of cardiac ventricle development	BP	13569	853
GO:2000055	0.099715774159591	1	1	1	positive regulation of Wnt signaling pathway involved in dorsal/ventral axis specification	BP	13569	853
GO:2000148	0.099715774159591	1	1	1	regulation of planar cell polarity pathway involved in ventricular septum morphogenesis	BP	13569	853
GO:2000149	0.099715774159591	1	1	1	negative regulation of planar cell polarity pathway involved in ventricular septum morphogenesis	BP	13569	853
GO:2000150	0.099715774159591	1	1	1	regulation of planar cell polarity pathway involved in cardiac muscle tissue morphogenesis	BP	13569	853
GO:2000151	0.099715774159591	1	1	1	negative regulation of planar cell polarity pathway involved in cardiac muscle tissue morphogenesis	BP	13569	853
GO:2000159	0.099715774159591	1	1	1	regulation of planar cell polarity pathway involved in heart morphogenesis	BP	13569	853
GO:2000160	0.099715774159591	1	1	1	negative regulation of planar cell polarity pathway involved in heart morphogenesis	BP	13569	853
GO:2000161	0.099715774159591	1	1	1	regulation of planar cell polarity pathway involved in cardiac right atrium morphogenesis	BP	13569	853
GO:2000162	0.099715774159591	1	1	1	negative regulation of planar cell polarity pathway involved in cardiac right atrium morphogenesis	BP	13569	853
GO:2000163	0.099715774159591	1	1	1	regulation of planar cell polarity pathway involved in outflow tract morphogenesis	BP	13569	853
GO:2000164	0.099715774159591	1	1	1	negative regulation of planar cell polarity pathway involved in outflow tract morphogenesis	BP	13569	853
GO:2000165	0.099715774159591	1	1	1	regulation of planar cell polarity pathway involved in pericardium morphogenesis	BP	13569	853
GO:2000166	0.099715774159591	1	1	1	negative regulation of planar cell polarity pathway involved in pericardium morphogenesis	BP	13569	853
GO:2000167	0.099715774159591	1	1	1	regulation of planar cell polarity pathway involved in neural tube closure	BP	13569	853
GO:2000168	0.099715774159591	1	1	1	negative regulation of planar cell polarity pathway involved in neural tube closure	BP	13569	853
GO:0031129	0.0997647372797693	1	1	1	inductive cell-cell signaling	BP	13569	853
GO:0035050	0.0998592667691392	0.954297227944522	8	65	embryonic heart tube development	BP	13569	853
GO:1902277	0.0999750590377291	1	1	1	negative regulation of pancreatic amylase secretion	BP	13569	853
GO:0055026	0.100042835123765	0.969596955521847	4	30	negative regulation of cardiac muscle tissue development	BP	13569	853
GO:0051270	0.100194089713805	0.922695519988135	60	744	regulation of cellular component movement	BP	13569	853
GO:0018146	0.100428691296976	0.997346680118265	1	2	keratan sulfate biosynthetic process	BP	13569	853
GO:0070647	0.100448463342708	0.923527873871964	54	689	protein modification by small protein conjugation or removal	BP	13569	853
GO:0010629	0.100487941300317	0.918362571712474	95	1258	negative regulation of gene expression	BP	13569	853
GO:0031346	0.100493140745828	0.928984634668109	34	371	positive regulation of cell projection organization	BP	13569	853
GO:0015864	0.100521938355787	0.99734161635872	1	2	pyrimidine nucleoside transport	BP	13569	853
GO:0032844	0.100585673819694	0.928418852775254	35	431	regulation of homeostatic process	BP	13569	853
GO:1903613	0.100730054903936	1	1	1	regulation of protein tyrosine phosphatase activity	BP	13569	853
GO:1903615	0.100730054903936	1	1	1	positive regulation of protein tyrosine phosphatase activity	BP	13569	853
GO:0003373	0.100746599203381	0.986408198486954	2	7	dynamin family protein polymerization involved in membrane fission	BP	13569	853
GO:0003374	0.100746599203381	0.986408198486954	2	7	dynamin family protein polymerization involved in mitochondrial fission	BP	13569	853
GO:0034145	0.100762525175885	0.985569696677399	2	9	positive regulation of toll-like receptor 4 signaling pathway	BP	13569	853
GO:2000615	0.100821664716473	0.985917300775403	2	8	regulation of histone H3-K9 acetylation	BP	13569	853
GO:0007568	0.100822273036969	0.929387696796779	32	394	aging	BP	13569	853
GO:0036510	0.101095270444511	1	1	1	trimming of terminal mannose on C branch	BP	13569	853
GO:0006750	0.101113674809142	0.985204744546664	2	10	glutathione biosynthetic process	BP	13569	853
GO:0002730	0.101141672747193	0.986323317086227	2	7	regulation of dendritic cell cytokine production	BP	13569	853
GO:0002275	0.101286781792897	0.956104832369751	7	64	myeloid cell activation involved in immune response	BP	13569	853
GO:1903706	0.101317653156587	0.93370006064252	23	273	regulation of hemopoiesis	BP	13569	853
GO:0002686	0.101328593160155	0.969068485625788	4	30	negative regulation of leukocyte migration	BP	13569	853
GO:1900180	0.101508162525428	0.936661510307335	19	206	regulation of protein localization to nucleus	BP	13569	853
GO:0003151	0.101681962898689	0.953210607773676	8	67	outflow tract morphogenesis	BP	13569	853
GO:0043535	0.102177194185782	0.959177557047871	6	51	regulation of blood vessel endothelial cell migration	BP	13569	853
GO:0097018	0.102232050365819	0.997247845553026	1	2	renal albumin absorption	BP	13569	853
GO:2000532	0.102232050365819	0.997247845553026	1	2	regulation of renal albumin absorption	BP	13569	853
GO:2001238	0.102280839749625	0.959009373921022	6	54	positive regulation of extrinsic apoptotic signaling pathway	BP	13569	853
GO:0070254	0.102591414345896	0.984431582858286	2	12	mucus secretion	BP	13569	853
GO:0002332	0.102641297507561	1	1	1	transitional stage B cell differentiation	BP	13569	853
GO:0002333	0.102641297507561	1	1	1	transitional one stage B cell differentiation	BP	13569	853
GO:1904531	0.102641297507561	1	1	1	positive regulation of actin filament binding	BP	13569	853
GO:1904618	0.102641297507561	1	1	1	positive regulation of actin binding	BP	13569	853
GO:1990051	0.102641297507561	1	1	1	activation of protein kinase C activity	BP	13569	853
GO:0039702	0.102679653556399	0.984604379860301	2	11	viral budding via host ESCRT complex	BP	13569	853
GO:0032147	0.102890526980565	0.932677760195962	23	246	activation of protein kinase activity	BP	13569	853
GO:0000394	0.102976391905451	0.984533813681856	2	11	RNA splicing, via endonucleolytic cleavage and ligation	BP	13569	853
GO:0032680	0.10319817258378	0.947243686144932	10	108	regulation of tumor necrosis factor production	BP	13569	853
GO:0034249	0.103260644035798	0.940847499270147	14	140	negative regulation of cellular amide metabolic process	BP	13569	853
GO:1903506	0.103265604133861	0.912292347393636	163	2244	regulation of nucleic acid-templated transcription	BP	13569	853
GO:0046485	0.103410685327416	0.98466828978076	2	10	ether lipid metabolic process	BP	13569	853
GO:0043550	0.103469415571429	0.958807414742054	6	45	regulation of lipid kinase activity	BP	13569	853
GO:0006925	0.103504622542563	0.975261348857971	3	19	inflammatory cell apoptotic process	BP	13569	853
GO:1904152	0.103539093194461	0.984399653479214	2	11	regulation of retrograde protein transport, ER to cytosol	BP	13569	853
GO:0045446	0.103651142334303	0.947286739986	10	90	endothelial cell differentiation	BP	13569	853
GO:0045342	0.103672380361196	0.985279353875799	2	8	MHC class II biosynthetic process	BP	13569	853
GO:0043069	0.10368822516944	0.920269198777915	57	763	negative regulation of programmed cell death	BP	13569	853
GO:0001654	0.103689382864068	0.928192064083046	30	327	eye development	BP	13569	853
GO:0006529	0.103700095440967	0.997165978528334	1	2	asparagine biosynthetic process	BP	13569	853
GO:0000415	0.103700747046727	1	1	1	negative regulation of histone H3-K36 methylation	BP	13569	853
GO:0050865	0.10375758472753	0.927502011638671	31	402	regulation of cell activation	BP	13569	853
GO:0007549	0.103765488586598	0.984881220932202	2	9	dosage compensation	BP	13569	853
GO:0034695	0.103786131619358	0.968311827354254	4	27	response to prostaglandin E	BP	13569	853
GO:0046467	0.103806077522086	0.949045643958182	9	97	membrane lipid biosynthetic process	BP	13569	853
GO:0071725	0.104142488734282	0.997141059435655	1	2	response to triacyl bacterial lipopeptide	BP	13569	853
GO:0071727	0.104142488734282	0.997141059435655	1	2	cellular response to triacyl bacterial lipopeptide	BP	13569	853
GO:0002755	0.104340305697922	0.975282715099331	3	17	MyD88-dependent toll-like receptor signaling pathway	BP	13569	853
GO:0060026	0.104406262572111	0.975658109473807	3	15	convergent extension	BP	13569	853
GO:0060487	0.104601657772352	0.967880266384211	4	28	lung epithelial cell differentiation	BP	13569	853
GO:0030029	0.104640627497899	0.921472392875886	48	557	actin filament-based process	BP	13569	853
GO:0051926	0.104740731961105	0.957651094253199	6	57	negative regulation of calcium ion transport	BP	13569	853
GO:0051303	0.104798144561388	0.954271819432529	7	62	establishment of chromosome localization	BP	13569	853
GO:0046651	0.104801907796536	0.935067884426237	18	222	lymphocyte proliferation	BP	13569	853
GO:0072594	0.104874347721778	0.924336987333562	37	465	establishment of protein localization to organelle	BP	13569	853
GO:0035397	0.105363484240625	0.997071684898198	1	2	helper T cell enhancement of adaptive immune response	BP	13569	853
GO:0035589	0.105367224671165	0.984205462386585	2	10	G-protein coupled purinergic nucleotide receptor signaling pathway	BP	13569	853
GO:0021882	0.105854268430222	0.997043551689394	1	2	regulation of transcription from RNA polymerase II promoter involved in forebrain neuron fate commitment	BP	13569	853
GO:0021893	0.105854268430222	0.997043551689394	1	2	cerebral cortex GABAergic interneuron fate commitment	BP	13569	853
GO:0021898	0.105854268430222	0.997043551689394	1	2	commitment of multipotent stem cells to neuronal lineage in forebrain	BP	13569	853
GO:0061075	0.105854268430222	0.997043551689394	1	2	positive regulation of neural retina development	BP	13569	853
GO:1902868	0.105854268430222	0.997043551689394	1	2	positive regulation of retina development in camera-type eye	BP	13569	853
GO:1902869	0.105854268430222	0.997043551689394	1	2	regulation of amacrine cell differentiation	BP	13569	853
GO:1902871	0.105854268430222	0.997043551689394	1	2	positive regulation of amacrine cell differentiation	BP	13569	853
GO:0070898	0.106062830180039	0.997031553237059	1	2	RNA polymerase III transcriptional preinitiation complex assembly	BP	13569	853
GO:0035330	0.10612972056722	0.985233753353214	2	7	regulation of hippo signaling	BP	13569	853
GO:0042130	0.1061570967477	0.956958568990722	6	56	negative regulation of T cell proliferation	BP	13569	853
GO:1902307	0.106197564561454	0.974839335731614	3	16	positive regulation of sodium ion transmembrane transport	BP	13569	853
GO:1903555	0.106283950313695	0.945340960701931	10	109	regulation of tumor necrosis factor superfamily cytokine production	BP	13569	853
GO:0051570	0.106330640595954	0.975011712676047	3	15	regulation of histone H3-K9 methylation	BP	13569	853
GO:0034392	0.106372369598426	0.984273369236302	2	9	negative regulation of smooth muscle cell apoptotic process	BP	13569	853
GO:0090284	0.106376894627117	1	1	1	positive regulation of protein glycosylation in Golgi	BP	13569	853
GO:0015911	0.106377833437891	0.984663650817667	2	8	plasma membrane long-chain fatty acid transport	BP	13569	853
GO:1902001	0.106377833437891	0.984663650817667	2	8	fatty acid transmembrane transport	BP	13569	853
GO:0006029	0.106610225587109	0.953512840949086	7	56	proteoglycan metabolic process	BP	13569	853
GO:0001505	0.106696035320579	0.93491073406263	17	183	regulation of neurotransmitter levels	BP	13569	853
GO:0006351	0.106702054828413	0.909168920224424	165	2277	transcription, DNA-templated	BP	13569	853
GO:0016567	0.106710129432037	0.920726670171963	44	560	protein ubiquitination	BP	13569	853
GO:1904167	0.106822395575284	1	1	1	regulation of thyroid hormone receptor activity	BP	13569	853
GO:1904168	0.106822395575284	1	1	1	negative regulation of thyroid hormone receptor activity	BP	13569	853
GO:0022038	0.106834230312584	0.974841638076483	3	15	corpus callosum development	BP	13569	853
GO:0021895	0.106870552260968	0.974250770706801	3	18	cerebral cortex neuron differentiation	BP	13569	853
GO:0045321	0.107121291585826	0.920353944267588	44	587	leukocyte activation	BP	13569	853
GO:0036369	0.107174980443213	1	1	1	transcription factor catabolic process	BP	13569	853
GO:1905524	0.107174980443213	1	1	1	negative regulation of protein autoubiquitination	BP	13569	853
GO:0051128	0.10727776129451	0.909325241093656	148	1971	regulation of cellular component organization	BP	13569	853
GO:0010648	0.107697395550264	0.913641926934492	80	1052	negative regulation of cell communication	BP	13569	853
GO:0048536	0.10834272499393	0.966225297246212	4	29	spleen development	BP	13569	853
GO:0051932	0.108582248866365	0.95615113625952	6	46	synaptic transmission, GABAergic	BP	13569	853
GO:0044752	0.108813021513524	0.983377251726434	2	10	response to human chorionic gonadotropin	BP	13569	853
GO:0010563	0.108835723871613	0.920205497304361	40	503	negative regulation of phosphorus metabolic process	BP	13569	853
GO:0045936	0.108835723871613	0.920205497304361	40	503	negative regulation of phosphate metabolic process	BP	13569	853
GO:0002263	0.108837078664654	0.934471642919704	16	177	cell activation involved in immune response	BP	13569	853
GO:0070168	0.108912030728996	0.973542634809436	3	18	negative regulation of biomineral tissue development	BP	13569	853
GO:0045780	0.109320490710146	0.973573627664521	3	17	positive regulation of bone resorption	BP	13569	853
GO:0046852	0.109320490710146	0.973573627664521	3	17	positive regulation of bone remodeling	BP	13569	853
GO:0002687	0.109383266804537	0.943388047252167	10	112	positive regulation of leukocyte migration	BP	13569	853
GO:0097068	0.1093974231073	0.983556223040068	2	9	response to thyroxine	BP	13569	853
GO:0001933	0.10942394476298	0.923651705248503	30	370	negative regulation of protein phosphorylation	BP	13569	853
GO:1900060	0.109702566710506	0.995784638591875	1	3	negative regulation of ceramide biosynthetic process	BP	13569	853
GO:1903393	0.109832250625673	0.966014845465518	4	25	positive regulation of adherens junction organization	BP	13569	853
GO:0032926	0.109834561653732	0.983451548384762	2	9	negative regulation of activin receptor signaling pathway	BP	13569	853
GO:0007275	0.1099057170293	0.903799124054751	286	3999	multicellular organism development	BP	13569	853
GO:0030157	0.109962172708835	0.973175915548974	3	18	pancreatic juice secretion	BP	13569	853
GO:0002688	0.109980044140283	0.94534884513092	9	98	regulation of leukocyte chemotaxis	BP	13569	853
GO:0006629	0.110028736293308	0.913013781653998	69	969	lipid metabolic process	BP	13569	853
GO:0010915	0.110036130288534	0.995758280534493	1	3	regulation of very-low-density lipoprotein particle clearance	BP	13569	853
GO:0010916	0.110036130288534	0.995758280534493	1	3	negative regulation of very-low-density lipoprotein particle clearance	BP	13569	853
GO:0001698	0.110259803773218	0.99574055747154	1	3	gastrin-induced gastric acid secretion	BP	13569	853
GO:0002695	0.11070641601442	0.938770058565243	12	133	negative regulation of leukocyte activation	BP	13569	853
GO:0007519	0.110743347363842	0.934408806158234	15	161	skeletal muscle tissue development	BP	13569	853
GO:0046474	0.110974314690993	0.942528252005095	10	104	glycerophospholipid biosynthetic process	BP	13569	853
GO:0032760	0.110994830620651	0.950785529540807	7	65	positive regulation of tumor necrosis factor production	BP	13569	853
GO:1903557	0.110994830620651	0.950785529540807	7	65	positive regulation of tumor necrosis factor superfamily cytokine production	BP	13569	853
GO:0050746	0.111214094999926	0.982305995805007	2	12	regulation of lipoprotein metabolic process	BP	13569	853
GO:0051900	0.111564415058551	0.972455167920457	3	19	regulation of mitochondrial depolarization	BP	13569	853
GO:0032887	0.111572294753133	1	1	1	regulation of spindle elongation	BP	13569	853
GO:0032888	0.111572294753133	1	1	1	regulation of mitotic spindle elongation	BP	13569	853
GO:0055048	0.111572294753133	1	1	1	anastral spindle assembly	BP	13569	853
GO:0071988	0.111572294753133	1	1	1	protein localization to spindle pole body	BP	13569	853
GO:0110028	0.111572294753133	1	1	1	positive regulation of mitotic spindle organization	BP	13569	853
GO:1902363	0.111572294753133	1	1	1	regulation of protein localization to spindle pole body	BP	13569	853
GO:1902365	0.111572294753133	1	1	1	positive regulation of protein localization to spindle pole body	BP	13569	853
GO:1902846	0.111572294753133	1	1	1	positive regulation of mitotic spindle elongation	BP	13569	853
GO:1901137	0.111645310283439	0.917568619891244	41	558	carbohydrate derivative biosynthetic process	BP	13569	853
GO:0030969	0.111715217761438	0.996696556201195	1	2	mRNA splicing via endonucleolytic cleavage and ligation involved in unfolded protein response	BP	13569	853
GO:0070054	0.111715217761438	0.996696556201195	1	2	mRNA splicing, via endonucleolytic cleavage and ligation	BP	13569	853
GO:0070055	0.111715217761438	0.996696556201195	1	2	mRNA endonucleolytic cleavage involved in unfolded protein response	BP	13569	853
GO:0051315	0.11176217920257	0.982986843473865	2	9	attachment of mitotic spindle microtubules to kinetochore	BP	13569	853
GO:0030166	0.111879023568854	0.959049097269174	5	37	proteoglycan biosynthetic process	BP	13569	853
GO:0032640	0.111973976644611	0.9418120025472	10	110	tumor necrosis factor production	BP	13569	853
GO:0042373	0.112005837842143	0.996678818538091	1	2	vitamin K metabolic process	BP	13569	853
GO:0007626	0.112104076439638	0.928323073936329	20	203	locomotory behavior	BP	13569	853
GO:0001736	0.112305080605273	0.954415251890501	6	43	establishment of planar polarity	BP	13569	853
GO:0032414	0.11238267837662	0.94435084021153	9	78	positive regulation of ion transmembrane transporter activity	BP	13569	853
GO:0070527	0.112466002987948	0.953849639059775	6	52	platelet aggregation	BP	13569	853
GO:0071696	0.112489125576101	0.972466803783995	3	17	ectodermal placode development	BP	13569	853
GO:0033365	0.112625204368095	0.913292982878727	55	712	protein localization to organelle	BP	13569	853
GO:0033674	0.11276792925504	0.918172559143808	37	432	positive regulation of kinase activity	BP	13569	853
GO:0048584	0.112966966802076	0.905978127359967	116	1597	positive regulation of response to stimulus	BP	13569	853
GO:0034123	0.112993741021196	0.972107979331802	3	18	positive regulation of toll-like receptor signaling pathway	BP	13569	853
GO:0006355	0.113193233451959	0.903534786652143	161	2221	regulation of transcription, DNA-templated	BP	13569	853
GO:0023057	0.113292612872749	0.908864795739034	80	1055	negative regulation of signaling	BP	13569	853
GO:0030900	0.113461141821711	0.918042133252727	36	404	forebrain development	BP	13569	853
GO:0046086	0.113462304697048	0.996589164868997	1	2	adenosine biosynthetic process	BP	13569	853
GO:0008150	0.11350797507261	0.910986352437252	752	11739	biological_process	BP	13569	853
GO:0035914	0.113553286005622	0.949547364742237	7	60	skeletal muscle cell differentiation	BP	13569	853
GO:0033686	0.11380720656159	0.99656774847645	1	2	positive regulation of luteinizing hormone secretion	BP	13569	853
GO:0052695	0.113849917368507	0.996565091429762	1	2	cellular glucuronidation	BP	13569	853
GO:2001029	0.113849917368507	0.996565091429762	1	2	regulation of cellular glucuronidation	BP	13569	853
GO:0021772	0.113911016320579	0.958151260812257	5	36	olfactory bulb development	BP	13569	853
GO:0019184	0.114029664028259	0.981816120206004	2	11	nonribosomal peptide biosynthetic process	BP	13569	853
GO:0090316	0.114074672880504	0.92761245647782	19	219	positive regulation of intracellular protein transport	BP	13569	853
GO:1901699	0.114133429584986	0.913194684591137	50	616	cellular response to nitrogen compound	BP	13569	853
GO:0060479	0.114240405177836	0.963711253917505	4	29	lung cell differentiation	BP	13569	853
GO:0007229	0.114275400146569	0.940863072526578	10	86	integrin-mediated signaling pathway	BP	13569	853
GO:0055082	0.114484364259621	0.91240014562727	52	672	cellular chemical homeostasis	BP	13569	853
GO:0001525	0.114507275805734	0.919784740692568	30	352	angiogenesis	BP	13569	853
GO:0060059	0.114633691632608	0.983300505960224	2	7	embryonic retina morphogenesis in camera-type eye	BP	13569	853
GO:0051222	0.114910619187908	0.917559723115601	34	431	positive regulation of protein transport	BP	13569	853
GO:1902953	0.114974830134438	0.995357875564335	1	3	positive regulation of ER to Golgi vesicle-mediated transport	BP	13569	853
GO:0042246	0.114987338017161	0.948508212869791	7	67	tissue regeneration	BP	13569	853
GO:0044546	0.115090990678475	0.982613471872456	2	8	NLRP3 inflammasome complex assembly	BP	13569	853
GO:0051797	0.115151693715978	0.9713394454601	3	18	regulation of hair follicle development	BP	13569	853
GO:0071706	0.115204426438634	0.939783359777852	10	111	tumor necrosis factor superfamily cytokine production	BP	13569	853
GO:0030098	0.115233264100505	0.924172632633854	22	261	lymphocyte differentiation	BP	13569	853
GO:1900024	0.115255350276392	0.95269747070348	6	46	regulation of substrate adhesion-dependent cell spreading	BP	13569	853
GO:0032944	0.115355862016908	0.931057784025316	15	182	regulation of mononuclear cell proliferation	BP	13569	853
GO:0045581	0.115441747982008	0.963192801908994	4	29	negative regulation of T cell differentiation	BP	13569	853
GO:0006714	0.115479673070973	0.996462887325583	1	2	sesquiterpenoid metabolic process	BP	13569	853
GO:0043497	0.11550034042621	0.981722676334884	2	10	regulation of protein heterodimerization activity	BP	13569	853
GO:0048632	0.11551147657141	0.996460877037598	1	2	negative regulation of skeletal muscle tissue growth	BP	13569	853
GO:0044237	0.115523534672064	0.898191635739186	476	7285	cellular metabolic process	BP	13569	853
GO:0050000	0.116084705263053	0.948029198633297	7	63	chromosome localization	BP	13569	853
GO:0017148	0.116204735613885	0.933709401706535	13	128	negative regulation of translation	BP	13569	853
GO:0036098	0.116216019484527	1	1	1	male germ-line stem cell population maintenance	BP	13569	853
GO:2000270	0.116270708897989	0.982917511506549	2	7	negative regulation of fibroblast apoptotic process	BP	13569	853
GO:0006855	0.116491664246016	0.970858757369326	3	18	drug transmembrane transport	BP	13569	853
GO:0050808	0.116514308424622	0.921364665979331	25	244	synapse organization	BP	13569	853
GO:0050902	0.116673601655285	0.996387002714343	1	2	leukocyte adhesive activation	BP	13569	853
GO:0035262	0.116829327711177	0.996377041775552	1	2	gonad morphogenesis	BP	13569	853
GO:0010888	0.116996053213405	0.981057512506808	2	11	negative regulation of lipid storage	BP	13569	853
GO:1904293	0.117018133519431	0.980815644207146	2	12	negative regulation of ERAD pathway	BP	13569	853
GO:0046102	0.117243035906346	0.995167583920124	1	3	inosine metabolic process	BP	13569	853
GO:1901566	0.117496269894239	0.904187685253099	89	1330	organonitrogen compound biosynthetic process	BP	13569	853
GO:1904427	0.117700339792875	0.947201121874811	7	61	positive regulation of calcium ion transmembrane transport	BP	13569	853
GO:0043970	0.117881927783029	0.981477894449059	2	9	histone H3-K9 acetylation	BP	13569	853
GO:0071929	0.117919364972745	0.996306909294192	1	2	alpha-tubulin acetylation	BP	13569	853
GO:0035697	0.118101301888279	0.995094525169191	1	3	CD8-positive, alpha-beta T cell extravasation	BP	13569	853
GO:0032091	0.118313064092534	0.943224228490472	8	82	negative regulation of protein binding	BP	13569	853
GO:0017015	0.118364621132772	0.943407712787569	8	74	regulation of transforming growth factor beta receptor signaling pathway	BP	13569	853
GO:0033083	0.118649595167762	0.980629327264076	2	11	regulation of immature T cell proliferation	BP	13569	853
GO:0000066	0.118832261814279	0.995031845853673	1	3	mitochondrial ornithine transport	BP	13569	853
GO:0060741	0.11894430021112	0.995022201423128	1	3	prostate gland stromal morphogenesis	BP	13569	853
GO:0032945	0.118955180756638	0.946192966074486	7	70	negative regulation of mononuclear cell proliferation	BP	13569	853
GO:0050672	0.118955180756638	0.946192966074486	7	70	negative regulation of lymphocyte proliferation	BP	13569	853
GO:0001501	0.119088927313514	0.914796828737626	33	385	skeletal system development	BP	13569	853
GO:0031175	0.119502468358297	0.904551016032742	73	860	neuron projection development	BP	13569	853
GO:0090276	0.119771910199288	0.92563421922787	17	192	regulation of peptide hormone secretion	BP	13569	853
GO:0000289	0.119774645584226	0.970087874248219	3	16	nuclear-transcribed mRNA poly(A) tail shortening	BP	13569	853
GO:0051588	0.119817161965629	0.942616352807525	8	72	regulation of neurotransmitter transport	BP	13569	853
GO:0009396	0.12003518517938	0.980934882477951	2	9	folic acid-containing compound biosynthetic process	BP	13569	853
GO:0001701	0.120048291093762	0.915034908172232	31	348	in utero embryonic development	BP	13569	853
GO:0043388	0.120262228118741	0.954590838148317	5	43	positive regulation of DNA binding	BP	13569	853
GO:0010747	0.120446942545794	0.996141527557459	1	2	positive regulation of plasma membrane long-chain fatty acid transport	BP	13569	853
GO:0043433	0.120544589361124	0.934311999252413	11	118	negative regulation of DNA binding transcription factor activity	BP	13569	853
GO:0032007	0.121085488590031	0.954757448519598	5	35	negative regulation of TOR signaling	BP	13569	853
GO:0001839	0.121097740590228	0.981141004903442	2	8	neural plate morphogenesis	BP	13569	853
GO:0048617	0.121112983628757	0.980660732648733	2	9	embryonic foregut morphogenesis	BP	13569	853
GO:0002694	0.121232552952522	0.915527253672583	28	365	regulation of leukocyte activation	BP	13569	853
GO:0048562	0.121292628227931	0.920590122102042	21	235	embryonic organ morphogenesis	BP	13569	853
GO:0051409	0.121324124526078	0.980231482966794	2	10	response to nitrosative stress	BP	13569	853
GO:0046824	0.121374652855872	0.933983803189549	11	106	positive regulation of nucleocytoplasmic transport	BP	13569	853
GO:0051172	0.121573719997376	0.897651591685494	128	1770	negative regulation of nitrogen compound metabolic process	BP	13569	853
GO:0030500	0.121738268281381	0.944816993285307	7	64	regulation of bone mineralization	BP	13569	853
GO:0035966	0.121824835940964	0.938151685634223	9	98	response to topologically incorrect protein	BP	13569	853
GO:0014826	0.121834531752055	0.99476998056615	1	3	vein smooth muscle contraction	BP	13569	853
GO:0001955	0.121931037394716	0.980932959923083	2	8	blood vessel maturation	BP	13569	853
GO:0003197	0.121936300328654	0.954093118989959	5	38	endocardial cushion development	BP	13569	853
GO:0002949	0.121990874011143	0.994756148769545	1	3	tRNA threonylcarbamoyladenosine modification	BP	13569	853
GO:0015860	0.122042905507051	0.996035110906546	1	2	purine nucleoside transmembrane transport	BP	13569	853
GO:0032707	0.122043291818132	0.996035084960807	1	2	negative regulation of interleukin-23 production	BP	13569	853
GO:0051928	0.122209697113296	0.933350229605492	11	111	positive regulation of calcium ion transport	BP	13569	853
GO:0048246	0.122329684264754	0.95990424533953	4	32	macrophage chemotaxis	BP	13569	853
GO:0008045	0.122395097984056	0.960629289506086	4	25	motor neuron axon guidance	BP	13569	853
GO:2000147	0.122619115796278	0.911517583942748	34	412	positive regulation of cell motility	BP	13569	853
GO:0060459	0.12269628192668	0.99469349963111	1	3	left lung development	BP	13569	853
GO:0006490	0.122790061702521	0.979286630464898	2	12	oligosaccharide-lipid intermediate biosynthetic process	BP	13569	853
GO:0002327	0.122836186292762	0.981346627048344	2	7	immature B cell differentiation	BP	13569	853
GO:0043434	0.123273545755643	0.910496191691829	35	451	response to peptide hormone	BP	13569	853
GO:0035023	0.12337911411737	0.931013739123906	12	101	regulation of Rho protein signal transduction	BP	13569	853
GO:0000819	0.123405100625883	0.928790604781983	13	134	sister chromatid segregation	BP	13569	853
GO:2000826	0.123464762529809	0.959676289952595	4	29	regulation of heart morphogenesis	BP	13569	853
GO:0042632	0.123547556873069	0.943907907742512	7	61	cholesterol homeostasis	BP	13569	853
GO:0055092	0.123547556873069	0.943907907742512	7	61	sterol homeostasis	BP	13569	853
GO:0045662	0.123610368992912	0.967642135368385	3	22	negative regulation of myoblast differentiation	BP	13569	853
GO:0007398	0.123652053209337	0.968449582388649	3	17	ectoderm development	BP	13569	853
GO:0071938	0.123864071326145	0.995911788611791	1	2	vitamin A transport	BP	13569	853
GO:0071939	0.123864071326145	0.995911788611791	1	2	vitamin A import	BP	13569	853
GO:0045860	0.123945509176219	0.910500664923819	34	400	positive regulation of protein kinase activity	BP	13569	853
GO:0030858	0.124002753350266	0.94769606511864	6	53	positive regulation of epithelial cell differentiation	BP	13569	853
GO:0030862	0.124266365465392	0.995884274642779	1	2	positive regulation of polarized epithelial cell differentiation	BP	13569	853
GO:0045732	0.124563657968353	0.923466901816292	16	178	positive regulation of protein catabolic process	BP	13569	853
GO:0071902	0.124604692071021	0.915000990999257	25	284	positive regulation of protein serine/threonine kinase activity	BP	13569	853
GO:0060699	0.124647782410074	0.995858097431653	1	2	regulation of endoribonuclease activity	BP	13569	853
GO:0060701	0.124647782410074	0.995858097431653	1	2	negative regulation of ribonuclease activity	BP	13569	853
GO:0060702	0.124647782410074	0.995858097431653	1	2	negative regulation of endoribonuclease activity	BP	13569	853
GO:0007164	0.124765892912657	0.947802732536937	6	44	establishment of tissue polarity	BP	13569	853
GO:0033077	0.124875960495892	0.942963416771915	7	66	T cell differentiation in thymus	BP	13569	853
GO:0003203	0.125274245751921	0.958870344359674	4	29	endocardial cushion morphogenesis	BP	13569	853
GO:0043066	0.125618936126417	0.902434264092289	55	747	negative regulation of apoptotic process	BP	13569	853
GO:1903984	0.125624521104693	0.994429211794901	1	3	positive regulation of TRAIL-activated apoptotic signaling pathway	BP	13569	853
GO:0045105	0.125678707740475	0.995786899347072	1	2	intermediate filament polymerization or depolymerization	BP	13569	853
GO:0006407	0.125890400064163	0.995772199069227	1	2	rRNA export from nucleus	BP	13569	853
GO:0032446	0.125892964603444	0.904524000053271	46	599	protein modification by small protein conjugation	BP	13569	853
GO:2000669	0.126090620225893	0.9957582702359	1	2	negative regulation of dendritic cell apoptotic process	BP	13569	853
GO:0070972	0.126096074449792	0.952111466321554	5	37	protein localization to endoplasmic reticulum	BP	13569	853
GO:0019227	0.126642339196188	0.979739523088061	2	8	neuronal action potential propagation	BP	13569	853
GO:0098870	0.126642339196188	0.979739523088061	2	8	action potential propagation	BP	13569	853
GO:0009725	0.126648120139132	0.899094715606517	68	928	response to hormone	BP	13569	853
GO:0071455	0.126723203074821	0.978807678606912	2	10	cellular response to hyperoxia	BP	13569	853
GO:0046928	0.126738887120837	0.942091758579549	7	61	regulation of neurotransmitter secretion	BP	13569	853
GO:0030890	0.126741722323411	0.957925995866551	4	32	positive regulation of B cell proliferation	BP	13569	853
GO:0021957	0.126809442236471	0.980369059036606	2	7	corticospinal tract morphogenesis	BP	13569	853
GO:0031274	0.126971275044296	0.978741308868257	2	10	positive regulation of pseudopodium assembly	BP	13569	853
GO:1901090	0.126974000987432	0.995696522841544	1	2	regulation of protein tetramerization	BP	13569	853
GO:1901091	0.126974000987432	0.995696522841544	1	2	negative regulation of protein tetramerization	BP	13569	853
GO:1901093	0.126974000987432	0.995696522841544	1	2	regulation of protein homotetramerization	BP	13569	853
GO:1901094	0.126974000987432	0.995696522841544	1	2	negative regulation of protein homotetramerization	BP	13569	853
GO:0034351	0.127054714704393	0.979121399938012	2	9	negative regulation of glial cell apoptotic process	BP	13569	853
GO:2000406	0.127087860517308	0.966459395324296	3	21	positive regulation of T cell migration	BP	13569	853
GO:0010469	0.127089761020583	0.912764534320769	25	372	regulation of receptor activity	BP	13569	853
GO:0051151	0.127297159574701	0.978653994532683	2	10	negative regulation of smooth muscle cell differentiation	BP	13569	853
GO:0035137	0.127303870618031	0.951509055867901	5	37	hindlimb morphogenesis	BP	13569	853
GO:0052551	0.12733181299678	0.995671376230271	1	2	response to defense-related nitric oxide production by other organism involved in symbiotic interaction	BP	13569	853
GO:0052565	0.12733181299678	0.995671376230271	1	2	response to defense-related host nitric oxide production	BP	13569	853
GO:0048630	0.127425209256787	0.978293681826763	2	11	skeletal muscle tissue growth	BP	13569	853
GO:0007405	0.127730755663294	0.941524634828435	7	61	neuroblast proliferation	BP	13569	853
GO:0060995	0.127842064527048	0.995635380648025	1	2	cell-cell signaling involved in kidney development	BP	13569	853
GO:0061289	0.127842064527048	0.995635380648025	1	2	Wnt signaling pathway involved in kidney development	BP	13569	853
GO:0061290	0.127842064527048	0.995635380648025	1	2	canonical Wnt signaling pathway involved in metanephric kidney development	BP	13569	853
GO:0072204	0.127842064527048	0.995635380648025	1	2	cell-cell signaling involved in metanephros development	BP	13569	853
GO:0038063	0.127877479294459	0.980102842259085	2	7	collagen-activated tyrosine kinase receptor signaling pathway	BP	13569	853
GO:0048666	0.127910930745593	0.896381822753726	80	963	neuron development	BP	13569	853
GO:0032701	0.12804152047268	0.995621266677756	1	2	negative regulation of interleukin-18 production	BP	13569	853
GO:0003357	0.128161855513903	0.994194683387572	1	3	noradrenergic neuron differentiation	BP	13569	853
GO:0000379	0.128290099147287	0.994182693202442	1	3	tRNA-type intron splice site recognition and cleavage	BP	13569	853
GO:0014706	0.12849380071883	0.909429530152628	29	343	striated muscle tissue development	BP	13569	853
GO:0046324	0.128545565999419	0.940936248835808	7	64	regulation of glucose import	BP	13569	853
GO:0061564	0.128556403624287	0.905250843616134	38	412	axon development	BP	13569	853
GO:0032891	0.128883934859339	0.965773948463663	3	21	negative regulation of organic acid transport	BP	13569	853
GO:0051656	0.128969672296804	0.908463483217328	30	364	establishment of organelle localization	BP	13569	853
GO:0035713	0.129189949676947	0.995539526098343	1	2	response to nitrogen dioxide	BP	13569	853
GO:0042496	0.129222781257784	0.99553717736714	1	2	detection of diacyl bacterial lipopeptide	BP	13569	853
GO:0070340	0.129222781257784	0.99553717736714	1	2	detection of bacterial lipopeptide	BP	13569	853
GO:0033081	0.129536868807555	0.965523615339785	3	21	regulation of T cell differentiation in thymus	BP	13569	853
GO:0010612	0.129542053250004	0.978990525153718	2	8	regulation of cardiac muscle adaptation	BP	13569	853
GO:0002768	0.129589075195613	0.926339226019248	12	130	immune response-regulating cell surface receptor signaling pathway	BP	13569	853
GO:1904323	0.129612476152551	0.99550924845451	1	2	regulation of inhibitory G-protein coupled receptor phosphorylation	BP	13569	853
GO:1904325	0.129612476152551	0.99550924845451	1	2	positive regulation of inhibitory G-protein coupled receptor phosphorylation	BP	13569	853
GO:0018201	0.129944625477989	0.994026822295325	1	3	peptidyl-glycine modification	BP	13569	853
GO:0007007	0.129986885747894	0.964763687913786	3	26	inner mitochondrial membrane organization	BP	13569	853
GO:0001935	0.130040484154052	0.930525369639407	10	103	endothelial cell proliferation	BP	13569	853
GO:0030595	0.130084103757658	0.923978165533482	13	156	leukocyte chemotaxis	BP	13569	853
GO:0010573	0.130150655632327	0.956675221585749	4	29	vascular endothelial growth factor production	BP	13569	853
GO:0051028	0.130276503656628	0.936265774635597	8	76	mRNA transport	BP	13569	853
GO:0090630	0.130285156525828	0.940520828803951	7	52	activation of GTPase activity	BP	13569	853
GO:0010543	0.130359448106676	0.956474322113869	4	30	regulation of platelet activation	BP	13569	853
GO:0040036	0.130415678555252	0.956669341559916	4	28	regulation of fibroblast growth factor receptor signaling pathway	BP	13569	853
GO:0014856	0.130427336453848	0.977808025788911	2	10	skeletal muscle cell proliferation	BP	13569	853
GO:0044211	0.130429871534757	0.993980691868351	1	3	CTP salvage	BP	13569	853
GO:1903844	0.130476460763945	0.936145361523099	8	76	regulation of cellular response to transforming growth factor beta stimulus	BP	13569	853
GO:0043691	0.130543025244531	0.977438458532425	2	11	reverse cholesterol transport	BP	13569	853
GO:0060084	0.130573746243718	0.993966977961897	1	3	synaptic transmission involved in micturition	BP	13569	853
GO:0050885	0.130629010326324	0.940151311906571	7	55	neuromuscular process controlling balance	BP	13569	853
GO:0006620	0.130739974387035	0.981772989403998	2	5	posttranslational protein targeting to endoplasmic reticulum membrane	BP	13569	853
GO:0042816	0.130755376777577	0.993949641506928	1	3	vitamin B6 metabolic process	BP	13569	853
GO:0042822	0.130755376777577	0.993949641506928	1	3	pyridoxal phosphate metabolic process	BP	13569	853
GO:0010631	0.130865003967795	0.9155133483731	19	203	epithelial cell migration	BP	13569	853
GO:0009653	0.13091762610045	0.887966745798892	155	2011	anatomical structure morphogenesis	BP	13569	853
GO:0070426	0.131043876211807	0.995405859759297	1	2	positive regulation of nucleotide-binding oligomerization domain containing signaling pathway	BP	13569	853
GO:0070428	0.131043876211807	0.995405859759297	1	2	regulation of nucleotide-binding oligomerization domain containing 1 signaling pathway	BP	13569	853
GO:0070434	0.131043876211807	0.995405859759297	1	2	positive regulation of nucleotide-binding oligomerization domain containing 2 signaling pathway	BP	13569	853
GO:0070663	0.131412778349118	0.919820984524683	15	185	regulation of leukocyte proliferation	BP	13569	853
GO:1904467	0.131414177813257	0.964800456554168	3	21	regulation of tumor necrosis factor secretion	BP	13569	853
GO:0031929	0.131572986967057	0.932439543297814	9	84	TOR signaling	BP	13569	853
GO:1904341	0.131641942403331	0.995362287964932	1	2	regulation of colon smooth muscle contraction	BP	13569	853
GO:1904343	0.131641942403331	0.995362287964932	1	2	positive regulation of colon smooth muscle contraction	BP	13569	853
GO:1990765	0.131641942403331	0.995362287964932	1	2	colon smooth muscle contraction	BP	13569	853
GO:0014034	0.131725157779518	0.995356207861192	1	2	neural crest cell fate commitment	BP	13569	853
GO:0033700	0.13177472009361	0.977439817781923	2	10	phospholipid efflux	BP	13569	853
GO:0072282	0.132012571884733	0.978343737877658	2	8	metanephric nephron tubule morphogenesis	BP	13569	853
GO:1990267	0.132140459600534	0.995325800054201	1	2	response to transition metal nanoparticle	BP	13569	853
GO:1990268	0.132140459600534	0.995325800054201	1	2	response to gold nanoparticle	BP	13569	853
GO:0033079	0.132159815330433	0.97670616908824	2	12	immature T cell proliferation	BP	13569	853
GO:0032765	0.132202264623288	0.995321265671962	1	2	positive regulation of mast cell cytokine production	BP	13569	853
GO:0050731	0.132580724351963	0.920752562045254	14	152	positive regulation of peptidyl-tyrosine phosphorylation	BP	13569	853
GO:1905051	0.132605642036066	0.995291613538341	1	2	regulation of base-excision repair	BP	13569	853
GO:1905053	0.132605642036066	0.995291613538341	1	2	positive regulation of base-excision repair	BP	13569	853
GO:2000409	0.132696335731784	0.995284932826412	1	2	positive regulation of T cell extravasation	BP	13569	853
GO:0090317	0.132826184591833	0.934551047076201	8	82	negative regulation of intracellular protein transport	BP	13569	853
GO:0060313	0.132829572697945	0.995275109051505	1	2	negative regulation of blood vessel remodeling	BP	13569	853
GO:0010828	0.132830151337953	0.943060355730698	6	50	positive regulation of glucose transport	BP	13569	853
GO:0036395	0.132867506782508	0.995272310102708	1	2	pancreatic amylase secretion	BP	13569	853
GO:1902276	0.132867506782508	0.995272310102708	1	2	regulation of pancreatic amylase secretion	BP	13569	853
GO:0055089	0.132908505060641	0.976780780598172	2	11	fatty acid homeostasis	BP	13569	853
GO:0090235	0.133034888689499	0.978796899349906	2	7	regulation of metaphase plate congression	BP	13569	853
GO:0007625	0.133098240892072	0.964684941596608	3	18	grooming behavior	BP	13569	853
GO:0042359	0.133109163977631	0.976437982457558	2	12	vitamin D metabolic process	BP	13569	853
GO:0016051	0.133443611252002	0.920079728497129	14	158	carbohydrate biosynthetic process	BP	13569	853
GO:0097498	0.133718413327852	0.995209292333441	1	2	endothelial tube lumen extension	BP	13569	853
GO:1903363	0.134053193085808	0.941995424346684	6	58	negative regulation of cellular protein catabolic process	BP	13569	853
GO:0035526	0.134061545431377	0.995183753252642	1	2	retrograde transport, plasma membrane to Golgi	BP	13569	853
GO:0070664	0.134383760317479	0.937276158597378	7	72	negative regulation of leukocyte proliferation	BP	13569	853
GO:1902932	0.134502339406149	0.963762129874256	3	20	positive regulation of alcohol biosynthetic process	BP	13569	853
GO:0051823	0.134507363456614	0.977682547836715	2	8	regulation of synapse structural plasticity	BP	13569	853
GO:0031204	0.134597347857712	0.995143727886098	1	2	posttranslational protein targeting to membrane, translocation	BP	13569	853
GO:0016570	0.134789420777037	0.903423613406879	31	350	histone modification	BP	13569	853
GO:0043086	0.134824387457145	0.897739930074416	44	595	negative regulation of catalytic activity	BP	13569	853
GO:0042297	0.13494621683947	0.979321974396282	2	6	vocal learning	BP	13569	853
GO:0098596	0.13494621683947	0.979321974396282	2	6	imitative learning	BP	13569	853
GO:0032388	0.135223786976053	0.908344968081273	23	274	positive regulation of intracellular transport	BP	13569	853
GO:0098705	0.135645555297982	0.995064909763786	1	2	copper ion import across plasma membrane	BP	13569	853
GO:0072134	0.135763809526952	0.995055974999252	1	2	nephrogenic mesenchyme morphogenesis	BP	13569	853
GO:0150003	0.135810717502012	0.99505242843281	1	2	regulation of spontaneous synaptic transmission	BP	13569	853
GO:1904048	0.135810717502012	0.99505242843281	1	2	regulation of spontaneous neurotransmitter secretion	BP	13569	853
GO:1905277	0.135889315926263	0.995046482783228	1	2	negative regulation of epithelial tube formation	BP	13569	853
GO:0014070	0.136065398761523	0.888964793939124	82	1115	response to organic cyclic compound	BP	13569	853
GO:1903373	0.136244425054531	0.995019572337419	1	2	positive regulation of endoplasmic reticulum tubular network organization	BP	13569	853
GO:0002429	0.136361224953181	0.923957206386743	11	117	immune response-activating cell surface receptor signaling pathway	BP	13569	853
GO:0015811	0.136365374562867	0.993401095276447	1	3	L-cystine transport	BP	13569	853
GO:0032925	0.136379574127627	0.96286353774266	3	21	regulation of activin receptor signaling pathway	BP	13569	853
GO:0000105	0.136442779761785	0.995004506713515	1	2	histidine biosynthetic process	BP	13569	853
GO:0038162	0.136674847206963	0.994986849421897	1	2	erythropoietin-mediated signaling pathway	BP	13569	853
GO:0015788	0.136713367934511	0.994983915254573	1	2	UDP-N-acetylglucosamine transport	BP	13569	853
GO:0043299	0.136758668832984	0.940584697067521	6	56	leukocyte degranulation	BP	13569	853
GO:0065009	0.136809340796486	0.882095441117601	167	2404	regulation of molecular function	BP	13569	853
GO:1902564	0.136985624898102	0.994963150786622	1	2	negative regulation of neutrophil activation	BP	13569	853
GO:0010605	0.136990732019638	0.883518360313744	135	1886	negative regulation of macromolecule metabolic process	BP	13569	853
GO:0021563	0.137249676731336	1	1	1	glossopharyngeal nerve development	BP	13569	853
GO:0061371	0.13725707854118	0.940622406785998	6	50	determination of heart left/right asymmetry	BP	13569	853
GO:0034620	0.137371107936574	0.940031887009737	6	61	cellular response to unfolded protein	BP	13569	853
GO:1903774	0.137423124372547	0.993294819648219	1	3	positive regulation of viral budding via host ESCRT complex	BP	13569	853
GO:0042594	0.137467701982454	0.914218429550348	16	182	response to starvation	BP	13569	853
GO:0032275	0.137476706388721	0.975489237998121	2	11	luteinizing hormone secretion	BP	13569	853
GO:0070727	0.137600570351448	0.885425922872486	102	1401	cellular macromolecule localization	BP	13569	853
GO:1904951	0.137774231593778	0.899324039966733	34	442	positive regulation of establishment of protein localization	BP	13569	853
GO:0009624	0.137964807762513	0.99324004367699	1	3	response to nematode	BP	13569	853
GO:0001816	0.138130014088135	0.896451723526195	40	529	cytokine production	BP	13569	853
GO:0060525	0.138142988971368	0.976704578273327	2	8	prostate glandular acinus development	BP	13569	853
GO:0048514	0.138308021713443	0.898074675666087	36	430	blood vessel morphogenesis	BP	13569	853
GO:0061097	0.138365397864888	0.935154126391481	7	66	regulation of protein tyrosine kinase activity	BP	13569	853
GO:0032490	0.13843251886937	0.976042731569097	2	9	detection of molecule of bacterial origin	BP	13569	853
GO:0035107	0.138511021889489	0.918583672097706	13	127	appendage morphogenesis	BP	13569	853
GO:0035108	0.138511021889489	0.918583672097706	13	127	limb morphogenesis	BP	13569	853
GO:0045684	0.138734625284327	0.952615814986047	4	30	positive regulation of epidermis development	BP	13569	853
GO:0006858	0.138790962316557	0.993156042773067	1	3	extracellular transport	BP	13569	853
GO:0034446	0.138819377262797	0.928083392153276	9	78	substrate adhesion-dependent cell spreading	BP	13569	853
GO:0098957	0.138892441465945	0.994816426343143	1	2	anterograde axonal transport of mitochondrion	BP	13569	853
GO:0060151	0.138937019972587	0.994812968987843	1	2	peroxisome localization	BP	13569	853
GO:0060152	0.138937019972587	0.994812968987843	1	2	microtubule-based peroxisome localization	BP	13569	853
GO:0036503	0.139004169624828	0.930753100722554	8	83	ERAD pathway	BP	13569	853
GO:0071772	0.139062680758111	0.918085619373532	13	134	response to BMP	BP	13569	853
GO:0071773	0.139062680758111	0.918085619373532	13	134	cellular response to BMP stimulus	BP	13569	853
GO:0006325	0.139102323480905	0.895387900103152	41	494	chromatin organization	BP	13569	853
GO:0034104	0.139169239704461	0.961929671017997	3	20	negative regulation of tissue remodeling	BP	13569	853
GO:1900239	0.139335300798455	0.994782024558421	1	2	regulation of phenotypic switching	BP	13569	853
GO:0042176	0.139474224320699	0.903459264247454	25	306	regulation of protein catabolic process	BP	13569	853
GO:0090132	0.139509468251147	0.909106907957293	19	205	epithelium migration	BP	13569	853
GO:0043966	0.139678855584459	0.939219001572455	6	51	histone H3 acetylation	BP	13569	853
GO:0044126	0.139931282461689	0.974783651959331	2	11	regulation of growth of symbiont in host	BP	13569	853
GO:0044144	0.139931282461689	0.974783651959331	2	11	modulation of growth of symbiont involved in interaction with host	BP	13569	853
GO:0051223	0.139935373110993	0.891166509407767	52	692	regulation of protein transport	BP	13569	853
GO:0034349	0.139938998729667	0.961814681055298	3	19	glial cell apoptotic process	BP	13569	853
GO:0042127	0.139981763909225	0.884101079853919	94	1339	regulation of cell proliferation	BP	13569	853
GO:0010979	0.139996448331986	0.993032477115977	1	3	regulation of vitamin D 24-hydroxylase activity	BP	13569	853
GO:0010980	0.139996448331986	0.993032477115977	1	3	positive regulation of vitamin D 24-hydroxylase activity	BP	13569	853
GO:1901841	0.140244629776948	0.974123184931492	2	13	regulation of high voltage-gated calcium channel activity	BP	13569	853
GO:0009450	0.140395134389242	0.994699197245447	1	2	gamma-aminobutyric acid catabolic process	BP	13569	853
GO:1990776	0.140411376951638	0.9516226246007	4	32	response to angiotensin	BP	13569	853
GO:0021670	0.140542597572039	0.974984436038308	2	10	lateral ventricle development	BP	13569	853
GO:0016202	0.140771144222788	0.918788507560979	12	129	regulation of striated muscle tissue development	BP	13569	853
GO:0060690	0.140783867154373	0.994668640912224	1	2	epithelial cell differentiation involved in salivary gland development	BP	13569	853
GO:2000616	0.140822893794133	0.994665567990106	1	2	negative regulation of histone H3-K9 acetylation	BP	13569	853
GO:0016558	0.141002425584794	0.97447320785845	2	11	protein import into peroxisome matrix	BP	13569	853
GO:0036518	0.141166336840302	0.994638484397401	1	2	chemorepulsion of dopaminergic neuron axon	BP	13569	853
GO:0010033	0.141240902861531	0.877474239966523	183	2653	response to organic substance	BP	13569	853
GO:0060266	0.14128676671526	0.992898904689618	1	3	negative regulation of respiratory burst involved in inflammatory response	BP	13569	853
GO:0061577	0.14128926243207	0.975242956494716	2	9	calcium ion transmembrane transport via high voltage-gated calcium channel	BP	13569	853
GO:0070171	0.141352188151191	0.994623797475669	1	2	negative regulation of tooth mineralization	BP	13569	853
GO:1905553	0.141396203456463	0.9946203159855	1	2	regulation of blood vessel branching	BP	13569	853
GO:1905555	0.141396203456463	0.9946203159855	1	2	positive regulation blood vessel branching	BP	13569	853
GO:0061443	0.141460591703118	0.994615220860369	1	2	endocardial cushion cell differentiation	BP	13569	853
GO:0032411	0.141464944745527	0.926210269835296	9	84	positive regulation of transporter activity	BP	13569	853
GO:0001732	0.141474681526251	0.994614105567336	1	2	formation of cytoplasmic translation initiation complex	BP	13569	853
GO:2000434	0.141567929272022	0.992012116684281	1	4	regulation of protein neddylation	BP	13569	853
GO:2000435	0.141567929272022	0.992012116684281	1	4	negative regulation of protein neddylation	BP	13569	853
GO:0036324	0.141589828323599	0.994604986343458	1	2	vascular endothelial growth factor receptor-2 signaling pathway	BP	13569	853
GO:0070886	0.141934803189095	0.975060750959263	2	9	positive regulation of calcineurin-NFAT signaling cascade	BP	13569	853
GO:0106058	0.141934803189095	0.975060750959263	2	9	positive regulation of calcineurin-mediated signaling	BP	13569	853
GO:0060155	0.141972347533564	0.994574632372165	1	2	platelet dense granule organization	BP	13569	853
GO:0001961	0.142081313821765	0.950937245547751	4	31	positive regulation of cytokine-mediated signaling pathway	BP	13569	853
GO:0050901	0.14213800592196	0.960942230672336	3	19	leukocyte tethering or rolling	BP	13569	853
GO:0007156	0.142283352383368	0.920801682617329	11	86	homophilic cell adhesion via plasma membrane adhesion molecules	BP	13569	853
GO:0090087	0.142374641452696	0.888584766722775	54	728	regulation of peptide transport	BP	13569	853
GO:0044272	0.142472874780157	0.92524668317289	9	96	sulfur compound biosynthetic process	BP	13569	853
GO:0061582	0.142535745232784	0.994529757710227	1	2	intestinal epithelial cell migration	BP	13569	853
GO:0006521	0.142586932296524	0.974397227394917	2	10	regulation of cellular amino acid metabolic process	BP	13569	853
GO:0035494	0.142631435756827	0.992758260417519	1	3	SNARE complex disassembly	BP	13569	853
GO:0060931	0.142752038785825	0.992745573869653	1	3	sinoatrial node cell development	BP	13569	853
GO:0071623	0.142777554512195	0.994510436355904	1	2	negative regulation of granulocyte chemotaxis	BP	13569	853
GO:0090024	0.142777554512195	0.994510436355904	1	2	negative regulation of neutrophil chemotaxis	BP	13569	853
GO:0061140	0.142850907159097	0.973615103239352	2	12	lung secretory cell differentiation	BP	13569	853
GO:2000112	0.142887302612094	0.87606534599396	181	2554	regulation of cellular macromolecule biosynthetic process	BP	13569	853
GO:0031954	0.143007686453318	0.960399652778503	3	20	positive regulation of protein autophosphorylation	BP	13569	853
GO:0032836	0.143118801043148	0.975338493833633	2	8	glomerular basement membrane development	BP	13569	853
GO:1903362	0.143201218739104	0.908650169954049	17	199	regulation of cellular protein catabolic process	BP	13569	853
GO:0010730	0.143468619332428	0.994455015099637	1	2	negative regulation of hydrogen peroxide biosynthetic process	BP	13569	853
GO:0034080	0.143545416962412	0.992661819741073	1	3	CENP-A containing nucleosome assembly	BP	13569	853
GO:0061641	0.143545416962412	0.992661819741073	1	3	CENP-A containing chromatin organization	BP	13569	853
GO:0070262	0.143685743092174	0.973367213225417	2	12	peptidyl-serine dephosphorylation	BP	13569	853
GO:0097191	0.143780545836872	0.909548690667496	16	193	extrinsic apoptotic signaling pathway	BP	13569	853
GO:0021966	0.143858327954352	0.994423629005793	1	2	corticospinal neuron axon guidance	BP	13569	853
GO:0060734	0.143898167766792	0.99442041501944	1	2	regulation of endoplasmic reticulum stress-induced eIF2 alpha phosphorylation	BP	13569	853
GO:0006540	0.143938007653173	0.994417200026272	1	2	glutamate decarboxylation to succinate	BP	13569	853
GO:0009648	0.144130969625435	0.959331646595052	3	24	photoperiodism	BP	13569	853
GO:1990774	0.1441621068748	0.95959738531332	3	22	tumor necrosis factor secretion	BP	13569	853
GO:0070201	0.144220762588008	0.887286209950236	53	710	regulation of establishment of protein localization	BP	13569	853
GO:0006662	0.144240921205634	0.972930909442671	2	13	glycerol ether metabolic process	BP	13569	853
GO:0072604	0.144259672427985	0.949704017774928	4	33	interleukin-6 secretion	BP	13569	853
GO:0071275	0.144264056869506	0.994390850933843	1	2	cellular response to aluminum ion	BP	13569	853
GO:0072011	0.14451516059511	0.992558747292656	1	3	glomerular endothelium development	BP	13569	853
GO:0002537	0.144625516244267	0.994361561829635	1	2	nitric oxide production involved in inflammatory response	BP	13569	853
GO:1904631	0.14474754752404	0.994351654994523	1	2	response to glucoside	BP	13569	853
GO:0061737	0.144766591921441	0.991634639216985	1	4	leukotriene signaling pathway	BP	13569	853
GO:0043328	0.144941368552903	0.991613745498284	1	4	protein transport to vacuole involved in ubiquitin-dependent protein catabolic process via the multivesicular body sorting pathway	BP	13569	853
GO:0048732	0.145310691304164	0.890626297163411	40	497	gland development	BP	13569	853
GO:0018130	0.145367837435917	0.873489359373451	190	2719	heterocycle biosynthetic process	BP	13569	853
GO:0033572	0.145496192136665	0.974045760875315	2	9	transferrin transport	BP	13569	853
GO:0032488	0.145528926854029	0.973144356072216	2	11	Cdc42 protein signal transduction	BP	13569	853
GO:0009101	0.14584783874179	0.903031622302977	20	248	glycoprotein biosynthetic process	BP	13569	853
GO:0006376	0.14602430387271	0.958839028860715	3	22	mRNA splice site selection	BP	13569	853
GO:0048731	0.146193460812234	0.870934558434835	265	3716	system development	BP	13569	853
GO:0035674	0.146394601078212	0.99421702179162	1	2	tricarboxylic acid transmembrane transport	BP	13569	853
GO:0048073	0.146450073993081	0.994212457453192	1	2	regulation of eye pigmentation	BP	13569	853
GO:0031272	0.146559906930211	0.972837865026662	2	11	regulation of pseudopodium assembly	BP	13569	853
GO:0009631	0.146572004888549	0.994202418068942	1	2	cold acclimation	BP	13569	853
GO:0002221	0.146691975133342	0.919709501193153	10	102	pattern recognition receptor signaling pathway	BP	13569	853
GO:0048878	0.146784914346453	0.881482202467318	70	941	chemical homeostasis	BP	13569	853
GO:0045606	0.146845008822136	0.959052243692797	3	19	positive regulation of epidermal cell differentiation	BP	13569	853
GO:0034505	0.146871708056026	0.958838792373014	3	20	tooth mineralization	BP	13569	853
GO:0032835	0.146946129784196	0.93034558694949	7	60	glomerulus development	BP	13569	853
GO:0070423	0.147010083866553	0.97310781886003	2	10	nucleotide-binding oligomerization domain containing signaling pathway	BP	13569	853
GO:0070431	0.147010083866553	0.97310781886003	2	10	nucleotide-binding oligomerization domain containing 2 signaling pathway	BP	13569	853
GO:0015855	0.147199796405838	0.992269375646767	1	3	pyrimidine nucleobase transport	BP	13569	853
GO:1904823	0.147199796405838	0.992269375646767	1	3	purine nucleobase transmembrane transport	BP	13569	853
GO:0031348	0.147259902679837	0.914050116491929	12	149	negative regulation of defense response	BP	13569	853
GO:0097009	0.147347952689384	0.948946092240234	4	27	energy homeostasis	BP	13569	853
GO:1903306	0.147530935211838	0.95877427931915	3	19	negative regulation of regulated secretory pathway	BP	13569	853
GO:0097010	0.147977194145127	0.994086039195173	1	2	eukaryotic translation initiation factor 4F complex assembly	BP	13569	853
GO:0016045	0.148020903432813	0.973316218243786	2	9	detection of bacterium	BP	13569	853
GO:0098543	0.148020903432813	0.973316218243786	2	9	detection of other organism	BP	13569	853
GO:0072531	0.148123571705829	0.972033733182394	2	12	pyrimidine-containing compound transmembrane transport	BP	13569	853
GO:0006063	0.14814440402614	0.992166147981588	1	3	uronic acid metabolic process	BP	13569	853
GO:0019585	0.14814440402614	0.992166147981588	1	3	glucuronate metabolic process	BP	13569	853
GO:0060900	0.148442110496842	0.972684836063444	2	10	embryonic camera-type eye formation	BP	13569	853
GO:0007204	0.148704566265924	0.89986332360507	21	254	positive regulation of cytosolic calcium ion concentration	BP	13569	853
GO:0032496	0.148847951012102	0.895286450982224	26	341	response to lipopolysaccharide	BP	13569	853
GO:0036158	0.149046942209505	0.971468375691671	2	13	outer dynein arm assembly	BP	13569	853
GO:0035733	0.14959031408074	0.971928793116866	2	11	hepatic stellate cell activation	BP	13569	853
GO:0010625	0.149710793770734	0.993940732840665	1	2	positive regulation of Schwann cell proliferation	BP	13569	853
GO:1903573	0.149752553589205	0.946715708818482	4	37	negative regulation of response to endoplasmic reticulum stress	BP	13569	853
GO:0007257	0.149824248534569	0.947924249144707	4	26	activation of JUN kinase activity	BP	13569	853
GO:1903786	0.149828310329817	0.993930813645981	1	2	regulation of glutathione biosynthetic process	BP	13569	853
GO:1903788	0.149828310329817	0.993930813645981	1	2	positive regulation of glutathione biosynthetic process	BP	13569	853
GO:0034613	0.149973540249316	0.874584465960441	101	1393	cellular protein localization	BP	13569	853
GO:0003254	0.150211779882529	0.939349480075157	5	41	regulation of membrane depolarization	BP	13569	853
GO:0009258	0.150274501104062	0.993893071969753	1	2	10-formyltetrahydrofolate catabolic process	BP	13569	853
GO:0019932	0.150658537063067	0.89743228470447	22	258	second-messenger-mediated signaling	BP	13569	853
GO:0010956	0.151086466143261	0.99382406496612	1	2	negative regulation of calcidiol 1-monooxygenase activity	BP	13569	853
GO:0045089	0.151111743844937	0.907595598847941	14	158	positive regulation of innate immune response	BP	13569	853
GO:0001834	0.151263461831982	0.991820061810141	1	3	trophectodermal cell proliferation	BP	13569	853
GO:0099518	0.151267166543509	0.938959744781541	5	39	vesicle cytoskeletal trafficking	BP	13569	853
GO:0002551	0.151421652599338	0.970734211576714	2	13	mast cell chemotaxis	BP	13569	853
GO:0051051	0.151467390282372	0.887705739727493	35	465	negative regulation of transport	BP	13569	853
GO:0061324	0.151592512591252	0.993780844337228	1	2	canonical Wnt signaling pathway involved in positive regulation of cardiac outflow tract cell proliferation	BP	13569	853
GO:0061061	0.151660399488422	0.884556438127182	42	538	muscle structure development	BP	13569	853
GO:0031058	0.152027015084156	0.922926457656814	8	75	positive regulation of histone modification	BP	13569	853
GO:2000637	0.152328445754436	0.957050241133661	3	18	positive regulation of gene silencing by miRNA	BP	13569	853
GO:0042339	0.152522677901735	0.991678058698079	1	3	keratan sulfate metabolic process	BP	13569	853
GO:0043517	0.152664353968073	0.970641988672782	2	12	positive regulation of DNA damage response, signal transduction by p53 class mediator	BP	13569	853
GO:0032989	0.152691127801562	0.875471459026395	76	908	cellular component morphogenesis	BP	13569	853
GO:0002691	0.153208545221207	0.955868495197122	3	22	regulation of cellular extravasation	BP	13569	853
GO:0044110	0.153225896636623	0.970467962601896	2	12	growth involved in symbiotic interaction	BP	13569	853
GO:0044116	0.153225896636623	0.970467962601896	2	12	growth of symbiont involved in interaction with host	BP	13569	853
GO:0044117	0.153225896636623	0.970467962601896	2	12	growth of symbiont in host	BP	13569	853
GO:0031327	0.153229948778938	0.873448650815498	86	1156	negative regulation of cellular biosynthetic process	BP	13569	853
GO:0090331	0.153273349959894	0.970453237209932	2	12	negative regulation of platelet aggregation	BP	13569	853
GO:0090114	0.15327678250142	0.956206283123228	3	20	COPII-coated vesicle budding	BP	13569	853
GO:0001843	0.153416812178505	0.915489899281249	10	93	neural tube closure	BP	13569	853
GO:0050702	0.153553515674732	0.945433685376441	4	31	interleukin-1 beta secretion	BP	13569	853
GO:0043542	0.153612421097281	0.907831755171211	13	139	endothelial cell migration	BP	13569	853
GO:0035335	0.153634207686519	0.918499647194168	9	81	peptidyl-tyrosine dephosphorylation	BP	13569	853
GO:0090130	0.153651864782567	0.898465414025812	19	210	tissue migration	BP	13569	853
GO:1901381	0.153825156255186	0.945421943007398	4	30	positive regulation of potassium ion transmembrane transport	BP	13569	853
GO:0006506	0.153900041267859	0.955143152751095	3	25	GPI anchor biosynthetic process	BP	13569	853
GO:0001822	0.154048477191554	0.893042572716564	24	272	kidney development	BP	13569	853
GO:0061469	0.154332483471361	0.97048177514531	2	11	regulation of type B pancreatic cell proliferation	BP	13569	853
GO:0002758	0.154396318173623	0.91454575864497	10	104	innate immune response-activating signal transduction	BP	13569	853
GO:0010594	0.154592868954567	0.914438183500452	10	103	regulation of endothelial cell migration	BP	13569	853
GO:0002523	0.154601271611977	0.969739327951474	2	13	leukocyte migration involved in inflammatory response	BP	13569	853
GO:0038001	0.154724462638789	0.991426595604491	1	3	paracrine signaling	BP	13569	853
GO:0009306	0.154823820773222	0.884517887816419	36	460	protein secretion	BP	13569	853
GO:0051493	0.154979512345806	0.885523447533295	34	398	regulation of cytoskeleton organization	BP	13569	853
GO:0051938	0.155197746191955	0.971197268794791	2	9	L-glutamate import	BP	13569	853
GO:0006421	0.155261088702827	0.991364696490148	1	3	asparaginyl-tRNA aminoacylation	BP	13569	853
GO:0048634	0.155366513059374	0.908668340543898	12	132	regulation of muscle organ development	BP	13569	853
GO:0061738	0.155374690214617	0.991351561909188	1	3	late endosomal microautophagy	BP	13569	853
GO:0090190	0.155393471133612	0.955128047906153	3	21	positive regulation of branching involved in ureteric bud morphogenesis	BP	13569	853
GO:0060537	0.15546265172227	0.887397522483067	30	361	muscle tissue development	BP	13569	853
GO:0021896	0.155616561910178	0.993431318613699	1	2	forebrain astrocyte differentiation	BP	13569	853
GO:0021897	0.155616561910178	0.993431318613699	1	2	forebrain astrocyte development	BP	13569	853
GO:0003366	0.155667533100975	0.993426824596605	1	2	cell-matrix adhesion involved in ameboidal cell migration	BP	13569	853
GO:0090287	0.15576623172164	0.898081285471928	18	203	regulation of cellular response to growth factor stimulus	BP	13569	853
GO:0009311	0.155789075870664	0.943598942387897	4	39	oligosaccharide metabolic process	BP	13569	853
GO:0042552	0.155827730323305	0.910998007880945	11	109	myelination	BP	13569	853
GO:0032924	0.155885581280782	0.943971549095991	4	34	activin receptor signaling pathway	BP	13569	853
GO:0042733	0.155886814594528	0.929841405319835	6	54	embryonic digit morphogenesis	BP	13569	853
GO:0050919	0.155944463596446	0.937002494405878	5	34	negative chemotaxis	BP	13569	853
GO:0032988	0.155962563188781	0.969613837190235	2	12	ribonucleoprotein complex disassembly	BP	13569	853
GO:0019438	0.156022162394559	0.863775819925899	190	2726	aromatic compound biosynthetic process	BP	13569	853
GO:0048859	0.156187414741959	0.991257280778512	1	3	formation of anatomical boundary	BP	13569	853
GO:0071316	0.156406274475912	0.96983963885548	2	11	cellular response to nicotine	BP	13569	853
GO:0006556	0.156488790911754	0.991222179078013	1	3	S-adenosylmethionine biosynthetic process	BP	13569	853
GO:0032418	0.156564091900025	0.929138464327587	6	60	lysosome localization	BP	13569	853
GO:0003181	0.1566093640202	0.954814473488781	3	20	atrioventricular valve morphogenesis	BP	13569	853
GO:1901861	0.156672665863105	0.907756552759795	12	132	regulation of muscle tissue development	BP	13569	853
GO:1903210	0.156683817873861	0.993336871664263	1	2	glomerular visceral epithelial cell apoptotic process	BP	13569	853
GO:0034633	0.15684902495317	0.991180122539107	1	3	retinol transport	BP	13569	853
GO:0046864	0.15684902495317	0.991180122539107	1	3	isoprenoid transport	BP	13569	853
GO:0046865	0.15684902495317	0.991180122539107	1	3	terpenoid transport	BP	13569	853
GO:0048538	0.15709310354167	0.935491035199511	5	43	thymus development	BP	13569	853
GO:1901890	0.157230925728921	0.943756349501214	4	30	positive regulation of cell junction assembly	BP	13569	853
GO:0002023	0.157237071833272	0.991134697523685	1	3	reduction of food intake in response to dietary excess	BP	13569	853
GO:0060606	0.157276075859646	0.912883687733804	10	94	tube closure	BP	13569	853
GO:0071385	0.157296809360786	0.915655384489123	9	96	cellular response to glucocorticoid stimulus	BP	13569	853
GO:2000107	0.157328619844172	0.93514685743891	5	46	negative regulation of leukocyte apoptotic process	BP	13569	853
GO:0031397	0.157330195409374	0.928646903065501	6	61	negative regulation of protein ubiquitination	BP	13569	853
GO:0045869	0.157386145072151	0.991117213426026	1	3	negative regulation of single stranded viral RNA replication via double stranded DNA intermediate	BP	13569	853
GO:0034645	0.15745103282598	0.861642905352225	216	3161	cellular macromolecule biosynthetic process	BP	13569	853
GO:0034164	0.157493643094227	0.993264715934603	1	2	negative regulation of toll-like receptor 9 signaling pathway	BP	13569	853
GO:0002903	0.157514135936162	0.969125159368442	2	12	negative regulation of B cell apoptotic process	BP	13569	853
GO:0071396	0.158015601582433	0.878843539445036	43	564	cellular response to lipid	BP	13569	853
GO:0009893	0.158021110729978	0.862172787974507	184	2627	positive regulation of metabolic process	BP	13569	853
GO:0031669	0.158267547258885	0.897547925742525	17	194	cellular response to nutrient levels	BP	13569	853
GO:0042136	0.158559994102112	0.969619669353082	2	10	neurotransmitter biosynthetic process	BP	13569	853
GO:1903121	0.158623293286618	0.989891188920201	1	4	regulation of TRAIL-activated apoptotic signaling pathway	BP	13569	853
GO:0036258	0.158860571031357	0.990943282717676	1	3	multivesicular body assembly	BP	13569	853
GO:2000114	0.159188890337332	0.953952027635256	3	19	regulation of establishment of cell polarity	BP	13569	853
GO:0034698	0.159304575381467	0.927690006222221	6	57	response to gonadotropin	BP	13569	853
GO:0120034	0.159493430833082	0.914610041092544	9	83	positive regulation of plasma membrane bounded cell projection assembly	BP	13569	853
GO:0002581	0.159550205813361	0.990861304301369	1	3	negative regulation of antigen processing and presentation of peptide or polysaccharide antigen via MHC class II	BP	13569	853
GO:0090274	0.15970171636105	0.989748061237178	1	4	positive regulation of somatostatin secretion	BP	13569	853
GO:1902882	0.159746827712353	0.922073905420917	7	72	regulation of response to oxidative stress	BP	13569	853
GO:0090155	0.159906799486239	0.989720720213248	1	4	negative regulation of sphingolipid biosynthetic process	BP	13569	853
GO:0090156	0.159906799486239	0.989720720213248	1	4	cellular sphingolipid homeostasis	BP	13569	853
GO:0060765	0.159922086085748	0.953028857141909	3	22	regulation of androgen receptor signaling pathway	BP	13569	853
GO:1903170	0.159994227056881	0.941746280047505	4	36	negative regulation of calcium ion transmembrane transport	BP	13569	853
GO:0060178	0.160054594260113	0.993033743435634	1	2	regulation of exocyst localization	BP	13569	853
GO:0032006	0.160172812010188	0.917819157680081	8	74	regulation of TOR signaling	BP	13569	853
GO:0044878	0.16031467279379	0.989666227395994	1	4	mitotic cytokinesis checkpoint	BP	13569	853
GO:0097017	0.160325943713739	0.99076861334581	1	3	renal protein absorption	BP	13569	853
GO:0045763	0.160537532409922	0.992989710849694	1	2	negative regulation of cellular amino acid metabolic process	BP	13569	853
GO:0015908	0.160664227998893	0.921587944044417	7	70	fatty acid transport	BP	13569	853
GO:0035963	0.160685164627034	0.990725519607697	1	3	cellular response to interleukin-13	BP	13569	853
GO:0051272	0.160710553149885	0.880743700394067	34	424	positive regulation of cellular component movement	BP	13569	853
GO:0010044	0.160897098063703	0.968429667847518	2	11	response to aluminum ion	BP	13569	853
GO:0003274	0.16094768244975	0.990693958157235	1	3	endocardial cushion fusion	BP	13569	853
GO:0060393	0.160961729899722	0.932908353845769	5	50	regulation of pathway-restricted SMAD protein phosphorylation	BP	13569	853
GO:0010935	0.160979854413414	0.96840343630137	2	11	regulation of macrophage cytokine production	BP	13569	853
GO:0097051	0.161018447975298	0.992945712159385	1	2	establishment of protein localization to endoplasmic reticulum membrane	BP	13569	853
GO:1902010	0.16105219398976	0.992942619112848	1	2	negative regulation of translation in response to endoplasmic reticulum stress	BP	13569	853
GO:0071560	0.161054861220142	0.897024578534869	16	178	cellular response to transforming growth factor beta stimulus	BP	13569	853
GO:1900738	0.161294811721654	0.989534644353958	1	4	positive regulation of phospholipase C-activating G-protein coupled receptor signaling pathway	BP	13569	853
GO:0055095	0.161320812693194	0.992917972021403	1	2	lipoprotein particle mediated signaling	BP	13569	853
GO:0055096	0.161320812693194	0.992917972021403	1	2	low-density lipoprotein particle mediated signaling	BP	13569	853
GO:0015850	0.161339608853395	0.896611275674124	16	197	organic hydroxy compound transport	BP	13569	853
GO:1905064	0.161443072305225	0.990634241446751	1	3	negative regulation of vascular smooth muscle cell differentiation	BP	13569	853
GO:0008298	0.161447287169982	0.968720473599108	2	10	intracellular mRNA localization	BP	13569	853
GO:0060042	0.161723903659692	0.926635681417626	6	51	retina morphogenesis in camera-type eye	BP	13569	853
GO:0009408	0.161845152806979	0.909314717164916	10	114	response to heat	BP	13569	853
GO:0007610	0.161859578189136	0.874216547330692	47	596	behavior	BP	13569	853
GO:0006196	0.161865804300606	0.992867822143733	1	2	AMP catabolic process	BP	13569	853
GO:0007034	0.161878393427595	0.912696969750107	9	94	vacuolar transport	BP	13569	853
GO:0032899	0.162306376215537	0.990529680544329	1	3	regulation of neurotrophin production	BP	13569	853
GO:0072665	0.162350891841166	0.940757068279693	4	34	protein localization to vacuole	BP	13569	853
GO:0070966	0.162400957481582	0.990518186943647	1	3	nuclear-transcribed mRNA catabolic process, no-go decay	BP	13569	853
GO:0046351	0.16262853073963	0.989354152802632	1	4	disaccharide biosynthetic process	BP	13569	853
GO:0050868	0.16267231031886	0.915687965385715	8	90	negative regulation of T cell activation	BP	13569	853
GO:0001738	0.162896076033129	0.920751853864559	7	59	morphogenesis of a polarized epithelium	BP	13569	853
GO:0034350	0.162967779674345	0.968242588716397	2	10	regulation of glial cell apoptotic process	BP	13569	853
GO:1902235	0.163050500263599	0.951215066998758	3	25	regulation of endoplasmic reticulum stress-induced intrinsic apoptotic signaling pathway	BP	13569	853
GO:0043315	0.163303681450954	0.992734580841786	1	2	positive regulation of neutrophil degranulation	BP	13569	853
GO:1902565	0.163303681450954	0.992734580841786	1	2	positive regulation of neutrophil activation	BP	13569	853
GO:0060428	0.163504070339884	0.931986751676937	5	43	lung epithelium development	BP	13569	853
GO:0071318	0.163545614735277	0.967195185142138	2	12	cellular response to ATP	BP	13569	853
GO:0038065	0.163682935123485	0.969357741195098	2	8	collagen-activated signaling pathway	BP	13569	853
GO:0008655	0.16396395826885	0.989171763080942	1	4	pyrimidine-containing compound salvage	BP	13569	853
GO:0010138	0.16396395826885	0.989171763080942	1	4	pyrimidine ribonucleotide salvage	BP	13569	853
GO:0032262	0.16396395826885	0.989171763080942	1	4	pyrimidine nucleotide salvage	BP	13569	853
GO:0043097	0.16396395826885	0.989171763080942	1	4	pyrimidine nucleoside salvage	BP	13569	853
GO:0044206	0.16396395826885	0.989171763080942	1	4	UMP salvage	BP	13569	853
GO:1904349	0.164172462432124	0.990301516620472	1	3	positive regulation of small intestine smooth muscle contraction	BP	13569	853
GO:0007045	0.164312456475331	0.91994155097472	7	58	cell-substrate adherens junction assembly	BP	13569	853
GO:0048041	0.164312456475331	0.91994155097472	7	58	focal adhesion assembly	BP	13569	853
GO:0050794	0.164322901840579	0.853301034027588	482	7184	regulation of cellular process	BP	13569	853
GO:0042326	0.164368324352562	0.879437160593291	31	404	negative regulation of phosphorylation	BP	13569	853
GO:0046755	0.164466872566077	0.966286122962786	2	14	viral budding	BP	13569	853
GO:0044238	0.164549187516367	0.853004167749059	469	7186	primary metabolic process	BP	13569	853
GO:0072089	0.164605537984254	0.904775045752046	11	117	stem cell proliferation	BP	13569	853
GO:0035872	0.164623184243	0.967239696795188	2	11	nucleotide-binding domain, leucine rich repeat containing receptor signaling pathway	BP	13569	853
GO:1904059	0.164709116356191	0.992603041789634	1	2	regulation of locomotor rhythm	BP	13569	853
GO:0040017	0.164872789137925	0.87677759533497	35	439	positive regulation of locomotion	BP	13569	853
GO:0019318	0.165034238188706	0.895596744967346	15	179	hexose metabolic process	BP	13569	853
GO:1990108	0.165164352620918	0.99256015784522	1	2	protein linear deubiquitination	BP	13569	853
GO:0061213	0.165507988133326	0.950619795369783	3	22	positive regulation of mesonephros development	BP	13569	853
GO:0070339	0.165598086949633	0.990125223086576	1	3	response to bacterial lipopeptide	BP	13569	853
GO:0071220	0.165598086949633	0.990125223086576	1	3	cellular response to bacterial lipoprotein	BP	13569	853
GO:0071221	0.165598086949633	0.990125223086576	1	3	cellular response to bacterial lipopeptide	BP	13569	853
GO:0071724	0.165598086949633	0.990125223086576	1	3	response to diacyl bacterial lipopeptide	BP	13569	853
GO:0071726	0.165598086949633	0.990125223086576	1	3	cellular response to diacyl bacterial lipopeptide	BP	13569	853
GO:0050670	0.165749138855543	0.896761281759456	14	180	regulation of lymphocyte proliferation	BP	13569	853
GO:0007440	0.165886885134946	0.967316721217386	2	10	foregut morphogenesis	BP	13569	853
GO:0071548	0.16623434266777	0.913541292168086	8	85	response to dexamethasone	BP	13569	853
GO:0010970	0.166432289967009	0.903619241975611	11	112	transport along microtubule	BP	13569	853
GO:0099111	0.166432289967009	0.903619241975611	11	112	microtubule-based transport	BP	13569	853
GO:0031324	0.16665495028003	0.856819517307058	135	1905	negative regulation of cellular metabolic process	BP	13569	853
GO:0009826	0.16671511635861	0.98879074394133	1	4	unidimensional cell growth	BP	13569	853
GO:0005996	0.166884889156168	0.892510434990329	16	194	monosaccharide metabolic process	BP	13569	853
GO:0019064	0.166901057401796	0.989962590020486	1	3	fusion of virus membrane with host plasma membrane	BP	13569	853
GO:0039663	0.166901057401796	0.989962590020486	1	3	membrane fusion involved in viral entry into host cell	BP	13569	853
GO:0044800	0.166901057401796	0.989962590020486	1	3	multi-organism membrane fusion	BP	13569	853
GO:0032436	0.167016411685051	0.917538861484271	7	73	positive regulation of proteasomal ubiquitin-dependent protein catabolic process	BP	13569	853
GO:1905793	0.167120738160801	0.99237431717504	1	2	protein localization to pericentriolar material	BP	13569	853
GO:0002790	0.167128895210354	0.87334962340982	38	497	peptide secretion	BP	13569	853
GO:0043392	0.167214490018787	0.937845794727095	4	39	negative regulation of DNA binding	BP	13569	853
GO:0002188	0.167361183097135	0.989904813985358	1	3	translation reinitiation	BP	13569	853
GO:0032304	0.167392905497125	0.989900824106715	1	3	negative regulation of icosanoid secretion	BP	13569	853
GO:0001523	0.167428787915068	0.937585979190006	4	41	retinoid metabolic process	BP	13569	853
GO:0046323	0.16743799676227	0.913007010451618	8	78	glucose import	BP	13569	853
GO:1901576	0.167448880880333	0.851276063580034	267	4019	organic substance biosynthetic process	BP	13569	853
GO:1904124	0.167568364550834	0.989878740323326	1	3	microglial cell migration	BP	13569	853
GO:1904139	0.167568364550834	0.989878740323326	1	3	regulation of microglial cell migration	BP	13569	853
GO:0045932	0.167584268638718	0.949226886013561	3	25	negative regulation of muscle contraction	BP	13569	853
GO:0010675	0.167896119151828	0.902384180442004	11	122	regulation of cellular carbohydrate metabolic process	BP	13569	853
GO:0044338	0.16790386015257	0.992299222546813	1	2	canonical Wnt signaling pathway involved in mesenchymal stem cell differentiation	BP	13569	853
GO:0034976	0.16796370954753	0.891634880406676	16	201	response to endoplasmic reticulum stress	BP	13569	853
GO:2001180	0.168376702716572	0.98977666225987	1	3	negative regulation of interleukin-10 secretion	BP	13569	853
GO:1900453	0.168510493166511	0.989759713365091	1	3	negative regulation of long term synaptic depression	BP	13569	853
GO:0043649	0.168545798170107	0.965558774814913	2	12	dicarboxylic acid catabolic process	BP	13569	853
GO:1904529	0.168564314025992	0.992235577038895	1	2	regulation of actin filament binding	BP	13569	853
GO:1904616	0.168564314025992	0.992235577038895	1	2	regulation of actin binding	BP	13569	853
GO:0001101	0.168744717836525	0.875233827929109	32	419	response to acid chemical	BP	13569	853
GO:0003249	0.168801087418428	0.992212690091558	1	2	cell proliferation involved in heart valve morphogenesis	BP	13569	853
GO:0003250	0.168801087418428	0.992212690091558	1	2	regulation of cell proliferation involved in heart valve morphogenesis	BP	13569	853
GO:0051046	0.168903656429778	0.866854942211313	51	687	regulation of secretion	BP	13569	853
GO:1903201	0.169083855557041	0.921816348442159	6	59	regulation of oxidative stress-induced cell death	BP	13569	853
GO:1904383	0.169201377197991	0.989671947796362	1	3	response to sodium phosphate	BP	13569	853
GO:0045088	0.169220408559051	0.890783968263614	16	192	regulation of innate immune response	BP	13569	853
GO:0051250	0.169341496463444	0.90414607580511	10	117	negative regulation of lymphocyte activation	BP	13569	853
GO:0060828	0.169393818012137	0.89266685987655	15	157	regulation of canonical Wnt signaling pathway	BP	13569	853
GO:0070828	0.169518896985382	0.966149339754333	2	10	heterochromatin organization	BP	13569	853
GO:0044271	0.169571606118552	0.850553854871975	214	3161	cellular nitrogen compound biosynthetic process	BP	13569	853
GO:0002752	0.169689047006546	0.988370859893814	1	4	cell surface pattern recognition receptor signaling pathway	BP	13569	853
GO:0051023	0.170062564458043	0.964161119362212	2	15	regulation of immunoglobulin secretion	BP	13569	853
GO:0048286	0.170284441175751	0.921591071348962	6	51	lung alveolus development	BP	13569	853
GO:2000054	0.170413778466925	0.99205582062191	1	2	negative regulation of Wnt signaling pathway involved in dorsal/ventral axis specification	BP	13569	853
GO:0006865	0.170577247691833	0.89798551549824	12	130	amino acid transport	BP	13569	853
GO:0033540	0.170713772098755	0.989478401287034	1	3	fatty acid beta-oxidation using acyl-CoA oxidase	BP	13569	853
GO:0030521	0.170740166014392	0.928057332161393	5	42	androgen receptor signaling pathway	BP	13569	853
GO:0032922	0.17076275413224	0.92116859992317	6	53	circadian regulation of gene expression	BP	13569	853
GO:0071361	0.170794054704063	0.948301621157409	3	22	cellular response to ethanol	BP	13569	853
GO:0034238	0.170798897344282	0.992018105262669	1	2	macrophage fusion	BP	13569	853
GO:0001942	0.170808478007145	0.910750879927746	8	80	hair follicle development	BP	13569	853
GO:0043312	0.170811766437311	0.965729680076251	2	10	neutrophil degranulation	BP	13569	853
GO:1990737	0.170919312358793	0.989451946763938	1	3	response to manganese-induced endoplasmic reticulum stress	BP	13569	853
GO:0098598	0.171184956765318	0.967042898668518	2	8	learned vocalization behavior or vocal learning	BP	13569	853
GO:0045912	0.171244422512622	0.936041815487358	4	36	negative regulation of carbohydrate metabolic process	BP	13569	853
GO:0052564	0.171290951196711	0.989404022431827	1	3	response to immune response of other organism involved in symbiotic interaction	BP	13569	853
GO:0052572	0.171290951196711	0.989404022431827	1	3	response to host immune response	BP	13569	853
GO:1903051	0.171323994270738	0.927134595455386	5	50	negative regulation of proteolysis involved in cellular protein catabolic process	BP	13569	853
GO:0035617	0.171414539684234	0.989388059016652	1	3	stress granule disassembly	BP	13569	853
GO:0006878	0.171640609088483	0.964529451942048	2	12	cellular copper ion homeostasis	BP	13569	853
GO:0009257	0.171659026044005	0.991933516987719	1	2	10-formyltetrahydrofolate biosynthetic process	BP	13569	853
GO:0035723	0.171810284727971	0.989336854308899	1	3	interleukin-15-mediated signaling pathway	BP	13569	853
GO:0071350	0.171810284727971	0.989336854308899	1	3	cellular response to interleukin-15	BP	13569	853
GO:0035282	0.172015109101452	0.910082563427135	8	77	segmentation	BP	13569	853
GO:0009890	0.17204815510652	0.856667633472778	87	1185	negative regulation of biosynthetic process	BP	13569	853
GO:0000920	0.172145957850699	0.96370705307349	2	14	cell separation after cytokinesis	BP	13569	853
GO:0007266	0.172149918269272	0.89272076501842	14	136	Rho protein signal transduction	BP	13569	853
GO:0030513	0.172315488934544	0.936059489034331	4	31	positive regulation of BMP signaling pathway	BP	13569	853
GO:0035967	0.172433246306952	0.913963767518315	7	78	cellular response to topologically incorrect protein	BP	13569	853
GO:0050778	0.172472442449293	0.874168579079763	29	380	positive regulation of immune response	BP	13569	853
GO:0051091	0.17250459289541	0.888409161708037	16	184	positive regulation of DNA binding transcription factor activity	BP	13569	853
GO:0060019	0.172771984045891	0.964574026197614	2	11	radial glial cell differentiation	BP	13569	853
GO:1903532	0.172948915562147	0.874514958670544	28	367	positive regulation of secretion by cell	BP	13569	853
GO:0032387	0.173064410044783	0.901650765555962	10	114	negative regulation of intracellular transport	BP	13569	853
GO:1990859	0.173245510236306	0.989150027417805	1	3	cellular response to endothelin	BP	13569	853
GO:0071307	0.173342270161196	0.989137368367754	1	3	cellular response to vitamin K	BP	13569	853
GO:0019244	0.173522002919899	1	1	1	lactate biosynthetic process from pyruvate	BP	13569	853
GO:0021990	0.173522002919899	1	1	1	neural plate formation	BP	13569	853
GO:1905335	0.173522002919899	1	1	1	regulation of aggrephagy	BP	13569	853
GO:1905337	0.173522002919899	1	1	1	positive regulation of aggrephagy	BP	13569	853
GO:1905503	0.173522002919899	1	1	1	regulation of motile cilium assembly	BP	13569	853
GO:1905505	0.173522002919899	1	1	1	positive regulation of motile cilium assembly	BP	13569	853
GO:1903829	0.173598844925549	0.875638123366207	26	329	positive regulation of cellular protein localization	BP	13569	853
GO:0071481	0.173753592223985	0.963819459533883	2	12	cellular response to X-ray	BP	13569	853
GO:0035584	0.173906235724063	0.947887198906311	3	18	calcium-mediated signaling using intracellular calcium source	BP	13569	853
GO:0007585	0.173954837342603	0.926080548289893	5	44	respiratory gaseous exchange	BP	13569	853
GO:0032869	0.174170451843309	0.887065951590988	16	192	cellular response to insulin stimulus	BP	13569	853
GO:0035793	0.174385940928722	0.989000314344004	1	3	positive regulation of metanephric mesenchymal cell migration by platelet-derived growth factor receptor-beta signaling pathway	BP	13569	853
GO:1900238	0.174385940928722	0.989000314344004	1	3	regulation of metanephric mesenchymal cell migration by platelet-derived growth factor receptor-beta signaling pathway	BP	13569	853
GO:2000591	0.174385940928722	0.989000314344004	1	3	positive regulation of metanephric mesenchymal cell migration	BP	13569	853
[truncated: 19,545 more rows]
