# Supplementary material for: RNA-sequencing of AVPV and ARH reveals vastly different temporal and transcriptomic responses to estradiol in the female rat hypothalamus
Source: PLoS One. 2021 Aug 18;16(8):e0256148. doi: 10.1371/journal.pone.0256148 (PMC8372949; doi:10.1371/journal.pone.0256148)
Supplement: S22 Table — (CSV) [file pone.0256148.s022.csv]

category	over_represented_pvalue	under_represented_pvalue	numDEInCat	numInCat	term	ontology	numBackground	num.modGenes	geneName	geneID
GO:0007268	6.57696655903854e-16	1	59	557	chemical synaptic transmission	BP	13569	404	Lzts1,Gpr88,Baiap2,Plk2,Ptk2b,Lrrk2,Mink1,Sez6,Chrm4,Arc,Drd2,Adora2a,Rab15,Shisa7,Gpr149,Gria3,Gria2,Drd1,Rgs14,Syt6,Htr1d,Dlg3,Itpka,Htr6,Lgi1,Camk2b,Cckbr,Gabrd,Pdyn,Chrm1,Otof,Adarb1,Car7,Shisa8,Usp46,Grik2,Egr2,Cx3cl1,Trim9,Egr3,Npy1r,Grm4,Ophn1,Srf,Htr2c,Camk4,Prkcz,Neto1,Cnih3,Lypd1,Atp2b2,Mchr1,Slc6a5,Camk2n1,Grin1,Wnt7a,Pcdhb10,Npas4,Mycbpap	266711,64443,117542,83722,50646,300160,303259,192247,25111,54323,24318,25369,299156,691429,192251,29628,29627,24316,114705,60565,25323,58948,81677,64354,252892,24245,25706,29689,29190,25229,84573,25367,291819,315163,289584,54257,114090,89808,155812,25148,29358,24417,312108,501099,25187,25050,25522,307206,690252,360838,24215,83567,171148,287005,24408,114850,291649,266734,494192
GO:0098916	6.57696655903854e-16	1	59	557	anterograde trans-synaptic signaling	BP	13569	404	Lzts1,Gpr88,Baiap2,Plk2,Ptk2b,Lrrk2,Mink1,Sez6,Chrm4,Arc,Drd2,Adora2a,Rab15,Shisa7,Gpr149,Gria3,Gria2,Drd1,Rgs14,Syt6,Htr1d,Dlg3,Itpka,Htr6,Lgi1,Camk2b,Cckbr,Gabrd,Pdyn,Chrm1,Otof,Adarb1,Car7,Shisa8,Usp46,Grik2,Egr2,Cx3cl1,Trim9,Egr3,Npy1r,Grm4,Ophn1,Srf,Htr2c,Camk4,Prkcz,Neto1,Cnih3,Lypd1,Atp2b2,Mchr1,Slc6a5,Camk2n1,Grin1,Wnt7a,Pcdhb10,Npas4,Mycbpap	266711,64443,117542,83722,50646,300160,303259,192247,25111,54323,24318,25369,299156,691429,192251,29628,29627,24316,114705,60565,25323,58948,81677,64354,252892,24245,25706,29689,29190,25229,84573,25367,291819,315163,289584,54257,114090,89808,155812,25148,29358,24417,312108,501099,25187,25050,25522,307206,690252,360838,24215,83567,171148,287005,24408,114850,291649,266734,494192
GO:0099537	7.4855163285671e-16	1	59	558	trans-synaptic signaling	BP	13569	404	Lzts1,Gpr88,Baiap2,Plk2,Ptk2b,Lrrk2,Mink1,Sez6,Chrm4,Arc,Drd2,Adora2a,Rab15,Shisa7,Gpr149,Gria3,Gria2,Drd1,Rgs14,Syt6,Htr1d,Dlg3,Itpka,Htr6,Lgi1,Camk2b,Cckbr,Gabrd,Pdyn,Chrm1,Otof,Adarb1,Car7,Shisa8,Usp46,Grik2,Egr2,Cx3cl1,Trim9,Egr3,Npy1r,Grm4,Ophn1,Srf,Htr2c,Camk4,Prkcz,Neto1,Cnih3,Lypd1,Atp2b2,Mchr1,Slc6a5,Camk2n1,Grin1,Wnt7a,Pcdhb10,Npas4,Mycbpap	266711,64443,117542,83722,50646,300160,303259,192247,25111,54323,24318,25369,299156,691429,192251,29628,29627,24316,114705,60565,25323,58948,81677,64354,252892,24245,25706,29689,29190,25229,84573,25367,291819,315163,289584,54257,114090,89808,155812,25148,29358,24417,312108,501099,25187,25050,25522,307206,690252,360838,24215,83567,171148,287005,24408,114850,291649,266734,494192
GO:0099536	7.83469284769337e-16	1	59	559	synaptic signaling	BP	13569	404	Lzts1,Gpr88,Baiap2,Plk2,Ptk2b,Lrrk2,Mink1,Sez6,Chrm4,Arc,Drd2,Adora2a,Rab15,Shisa7,Gpr149,Gria3,Gria2,Drd1,Rgs14,Syt6,Htr1d,Dlg3,Itpka,Htr6,Lgi1,Camk2b,Cckbr,Gabrd,Pdyn,Chrm1,Otof,Adarb1,Car7,Shisa8,Usp46,Grik2,Egr2,Cx3cl1,Trim9,Egr3,Npy1r,Grm4,Ophn1,Srf,Htr2c,Camk4,Prkcz,Neto1,Cnih3,Lypd1,Atp2b2,Mchr1,Slc6a5,Camk2n1,Grin1,Wnt7a,Pcdhb10,Npas4,Mycbpap	266711,64443,117542,83722,50646,300160,303259,192247,25111,54323,24318,25369,299156,691429,192251,29628,29627,24316,114705,60565,25323,58948,81677,64354,252892,24245,25706,29689,29190,25229,84573,25367,291819,315163,289584,54257,114090,89808,155812,25148,29358,24417,312108,501099,25187,25050,25522,307206,690252,360838,24215,83567,171148,287005,24408,114850,291649,266734,494192
GO:0007267	4.13996979672116e-11	1	79	1150	cell-cell signaling	BP	13569	404	Lzts1,Gpr88,Baiap2,Plk2,Ptk2b,Lrrk2,C2cd2l,Mink1,Sez6,Chrm4,Arc,Drd2,Adora2a,Smad3,Smpd3,Rab15,Shisa7,Nell2,Adra2c,Gpr149,Gria3,Gria2,Drd1,Rgs14,Jak2,Syt6,Htr1d,Dlg3,Itpka,Htr6,Lgi1,Itpr1,Camk2b,Cckbr,Gabrd,Nlk,Pdyn,Chrm1,Otof,Adarb1,Car7,Adcy5,Raf1,Shisa8,Usp46,Grik2,Egr2,Cx3cl1,Scn4b,Myh6,Trim9,Egr3,Npy1r,Grm4,Ophn1,Srf,Htr2c,Camk4,Prkcz,Neto1,Cnih3,Lypd1,Atp2b2,Mchr1,Slc6a5,Adra2b,Camk2n1,Grin…	266711,64443,117542,83722,50646,300160,300666,303259,192247,25111,54323,24318,25369,25631,94338,299156,691429,81734,24175,192251,29628,29627,24316,114705,24514,60565,25323,58948,81677,64354,252892,25262,24245,25706,29689,497961,29190,25229,84573,25367,291819,64532,24703,315163,289584,54257,114090,89808,315611,29556,155812,25148,29358,24417,312108,501099,25187,25050,25522,307206,690252,360838,2421…
GO:0003008	5.33312423730182e-09	1	79	1301	system process	BP	13569	404	Gpr88,Plk2,Wfs1,Cacng3,Prkar2b,Kcnab1,Gucy1a1,Arc,Drd2,Adora2a,Rbfox1,Smad3,Smpd3,Adra2c,Meis2,Pde2a,Ndrg4,Ppp1r1b,Drd1,Rgs14,Jak2,Tmod1,Olr1653,Htr1d,Htr6,Stc1,Itpr1,Camk2b,Cckbr,Sorbs2,Pdyn,Foxp1,Foxp2,Gnal,Actn2,Chrm1,Otof,Pak6,Adarb1,Adcy5,Map2k1,Grik2,Slc24a4,Egr2,Mybpc2,Cx3cl1,Col11a1,Scn4b,Myh6,Npy1r,Sgca,Grm4,Srf,Htr2c,Camk4,Prkcz,Neto1,Slc1a1,Jakmip1,Camk2d,Atp2b2,Adra2b,Rps6ka2,Grin1,Rt…	64443,83722,83725,140724,24679,29737,497757,54323,24318,25369,302920,25631,94338,24175,311311,81743,64457,360616,24316,114705,24514,25566,290957,25323,64354,81801,25262,24245,25706,114901,29190,297480,500037,24611,291245,25229,84573,296078,25367,64532,170851,54257,314396,114090,292879,89808,25654,315611,29556,29358,303468,24417,501099,25187,25050,25522,307206,25550,305434,24246,24215,24174,117269…
GO:0050804	3.34680847798627e-08	0.999999990852715	33	338	modulation of chemical synaptic transmission	BP	13569	404	Lzts1,Baiap2,Plk2,Ptk2b,Lrrk2,Arc,Drd2,Adora2a,Shisa7,Gria2,Drd1,Rgs14,Itpka,Htr6,Lgi1,Camk2b,Cckbr,Pdyn,Car7,Shisa8,Usp46,Grik2,Egr2,Grm4,Ophn1,Srf,Htr2c,Prkcz,Neto1,Atp2b2,Grin1,Wnt7a,Npas4	266711,117542,83722,50646,300160,54323,24318,25369,691429,29627,24316,114705,81677,64354,252892,24245,25706,29190,291819,315163,289584,54257,114090,24417,312108,501099,25187,25522,307206,24215,24408,114850,266734
GO:0007610	3.68037403571146e-08	1	46	596	behavior	BP	13569	404	Gpr88,Plk2,Wfs1,Lrrk2,Prkar2b,Sez6,Kcnab1,Arc,Drd2,Adora2a,Dab1,Gng7,Meis2,Gpr52,Ndrg4,Ppp1r1b,Drd1,Rgs14,Tmod1,Htr1d,Htr6,Cckbr,Foxp2,Npas2,Pak6,Adarb1,Adcy5,Usp46,Grik2,Egr2,Npy1r,Grm4,Srf,Htr2c,Camk4,Prkcz,Neto1,Lypd1,Atp2b2,Mchr1,Grin1,Parp1,Efnb3,Npas4,Pax6,Pbx3	64443,83722,83725,300160,24679,192247,29737,54323,24318,25369,266729,58979,311311,684623,64457,360616,24316,114705,25566,25323,64354,25706,500037,316351,296078,25367,64532,289584,54257,114090,29358,24417,501099,25187,25050,25522,307206,360838,24215,83567,24408,25591,360546,266734,25509,311876
GO:0023052	4.2659352933561e-08	1	184	4217	signaling	BP	13569	404	Arhgef3,Lzts1,Gpr88,Baiap2,Plk2,Ptk2b,Agap2,Plppr1,Wfs1,Lrrk2,Dgkb,C2cd2l,Cacng3,Rarb,Rps6ka5,Gabra4,Gpr6,Dclk3,Fkbp11,Mink1,Sez6,Chrm4,Gucy1a1,Rtn4rl1,Arc,Drd2,Lmo7,Adora2a,Smad3,Dab1,Plppr4,Smpd3,Efnb2,Rab15,Shisa7,Gng7,Nell2,Adra2c,Gpr149,Mast3,Vav3,Bcl11b,Adgrb2,Pde2a,Ndrg4,Itk,Epha3,Ppp1r1b,Gria3,Gria2,Rhobtb2,Drd1,Rgs14,Jak2,Plekhg5,Spata13,Mid1,Klf16,Kcnh4,Kcnh3,Syt6,Olr1653,Grasp,Htr1d,Dl…	290541,266711,64443,117542,83722,50646,65218,298062,83725,300160,54248,300666,140724,24706,314384,140675,83683,316023,300211,303259,192247,25111,497757,303311,54323,24318,361084,25369,25631,266729,295401,94338,306636,299156,691429,58979,81734,24175,192251,688540,295378,314423,313058,81743,64457,363577,29210,360616,29628,29627,306004,24316,114705,24514,310999,305938,54252,690820,114032,27150,60565…
GO:0007154	1.24447522199169e-07	1	184	4283	cell communication	BP	13569	404	Arhgef3,Lzts1,Gpr88,Baiap2,Plk2,Ptk2b,Agap2,Plppr1,Wfs1,Lrrk2,Dgkb,C2cd2l,Cacng3,Rarb,Rps6ka5,Gabra4,Gpr6,Dclk3,Fkbp11,Mink1,Sez6,Chrm4,Gucy1a1,Rtn4rl1,Arc,Drd2,Adora2a,Smad3,Dab1,Plppr4,Smpd3,Efnb2,Rab15,Shisa7,Gng7,Nell2,Adra2c,Gpr149,Mast3,Vav3,Bcl11b,Adgrb2,Pde2a,Ndrg4,Itk,Epha3,Ppp1r1b,Gria3,Gria2,Rhobtb2,Drd1,Rgs14,Jak2,Plekhg5,Spata13,Mid1,Klf16,Kcnh4,Kcnh3,Syt6,Olr1653,Grasp,Htr1d,Dlg3,It…	290541,266711,64443,117542,83722,50646,65218,298062,83725,300160,54248,300666,140724,24706,314384,140675,83683,316023,300211,303259,192247,25111,497757,303311,54323,24318,25369,25631,266729,295401,94338,306636,299156,691429,58979,81734,24175,192251,688540,295378,314423,313058,81743,64457,363577,29210,360616,29628,29627,306004,24316,114705,24514,310999,305938,54252,690820,114032,27150,60565,290957…
GO:0048167	2.55182128051462e-07	0.999999940634834	22	187	regulation of synaptic plasticity	BP	13569	404	Lzts1,Baiap2,Plk2,Ptk2b,Arc,Drd2,Adora2a,Shisa7,Drd1,Rgs14,Itpka,Htr6,Camk2b,Shisa8,Grik2,Egr2,Srf,Prkcz,Neto1,Atp2b2,Grin1,Npas4	266711,117542,83722,50646,54323,24318,25369,691429,24316,114705,81677,64354,24245,315163,54257,114090,501099,25522,307206,24215,24408,266734
GO:0050806	3.82326382038057e-07	0.99999991651255	20	156	positive regulation of synaptic transmission	BP	13569	404	Baiap2,Plk2,Ptk2b,Arc,Drd2,Adora2a,Gria2,Drd1,Rgs14,Htr6,Lgi1,Camk2b,Cckbr,Car7,Grik2,Htr2c,Prkcz,Neto1,Grin1,Wnt7a	117542,83722,50646,54323,24318,25369,29627,24316,114705,64354,252892,24245,25706,291819,54257,25187,25522,307206,24408,114850
GO:0050877	1.88083258098635e-06	0.99999927163046	50	774	nervous system process	BP	13569	404	Gpr88,Plk2,Wfs1,Cacng3,Prkar2b,Kcnab1,Arc,Drd2,Adora2a,Rbfox1,Adra2c,Meis2,Ndrg4,Ppp1r1b,Drd1,Rgs14,Olr1653,Htr6,Camk2b,Cckbr,Pdyn,Foxp2,Gnal,Chrm1,Otof,Pak6,Adarb1,Adcy5,Grik2,Slc24a4,Egr2,Col11a1,Npy1r,Grm4,Srf,Htr2c,Camk4,Prkcz,Neto1,Jakmip1,Atp2b2,Rps6ka2,Grin1,Rtp2,Kcnj11,Gsx2,Npas4,Pax6,Mycbpap,Pbx3	64443,83722,83725,140724,24679,29737,54323,24318,25369,302920,24175,311311,64457,360616,24316,114705,290957,64354,24245,25706,29190,500037,24611,25229,84573,296078,25367,64532,54257,314396,114090,25654,29358,24417,501099,25187,25050,25522,307206,305434,24215,117269,24408,303835,83535,364140,266734,25509,494192,311876
GO:0051049	9.1702722328535e-06	0.999995188786214	83	1645	regulation of transport	BP	13569	404	Ptk2b,Wfs1,Lrrk2,C2cd2l,Cacng3,Mink1,Kcnab1,Arc,Drd2,Adora2a,Kcna4,Smad3,Smpd3,Rab15,Nell2,Pde2a,Kcnj4,Ndrg4,Myo5b,Drd1,Jak2,Kcnh4,Kcnh3,Cacna2d3,Syt6,Htr6,Lpl,Stc1,Rap1gap,Dapk1,Itpr1,Cckbr,Sgsm2,Elmod1,Pdyn,Foxp1,Actn2,Chrm1,Car7,Ripor1,Adcy5,Azin2,Map2k1,Epn2,Pacsin2,Sirpa,Kcnv1,Il16,Cx3cl1,Hpca,Mapkbp1,Scn4b,Trim9,Npy1r,Tbc1d10c,Cacng6,Ophn1,Repin1,Htr2c,Camk4,Prkcz,Actn4,Neto1,Ogt,Cnih3,Camk…	50646,83725,300160,300666,140724,303259,29737,54323,24318,25369,25469,25631,94338,299156,81734,81743,116649,64457,25132,24316,24514,114032,27150,306243,60565,64354,24539,81801,313644,306722,25262,25706,303304,315670,29190,297480,291245,25229,291819,291974,64532,366473,170851,60443,124461,25528,60326,116996,89808,29177,362197,315611,155812,29358,361697,140727,312108,445541,25187,25050,25522,63836,…
GO:0043269	1.44094951408179e-05	0.999993918399433	39	600	regulation of ion transport	BP	13569	404	Ptk2b,Wfs1,Cacng3,Mink1,Kcnab1,Arc,Drd2,Adora2a,Kcna4,Kcnj4,Drd1,Kcnh4,Kcnh3,Cacna2d3,Htr6,Stc1,Dapk1,Itpr1,Actn2,Chrm1,Car7,Kcnv1,Il16,Hpca,Scn4b,Cacng6,Repin1,Htr2c,Neto1,Cnih3,Camk2d,Atp2b2,Mchr1,Pkd2,Grin1,Kcnj11,Kcnk13,Ano6,Cftr	50646,83725,140724,303259,29737,54323,24318,25369,25469,116649,24316,114032,27150,306243,64354,81801,306722,25262,291245,25229,291819,60326,116996,29177,315611,140727,445541,25187,307206,690252,24246,24215,83567,498328,24408,83535,64120,315272,24255
GO:0007187	1.46093172643174e-05	0.999996728212416	15	139	G-protein coupled receptor signaling pathway, coupled to cyclic nucleotide second messenger	BP	13569	404	Chrm4,Drd2,Adora2a,Adra2c,Gpr149,Drd1,Htr1d,Htr6,Gnal,Chrm1,Adcy5,Grm4,Htr2c,Adra2b,Htr5b	25111,24318,25369,24175,192251,24316,25323,64354,24611,25229,64532,24417,25187,24174,79247
GO:0050890	1.63887350779275e-05	0.999994525354146	25	288	cognition	BP	13569	404	Gpr88,Plk2,Prkar2b,Kcnab1,Arc,Drd2,Meis2,Ndrg4,Ppp1r1b,Drd1,Rgs14,Htr6,Foxp2,Chrm1,Pak6,Egr2,Grm4,Srf,Camk4,Prkcz,Neto1,Jakmip1,Grin1,Npas4,Pax6	64443,83722,24679,29737,54323,24318,311311,64457,360616,24316,114705,64354,500037,25229,296078,114090,24417,501099,25050,25522,307206,305434,24408,266734,25509
GO:0021544	2.25039398520813e-05	0.999998136553978	7	25	subpallium development	BP	13569	404	Rarb,Drd2,Bcl11b,Drd1,Foxp1,Foxp2,Gsx2	24706,24318,314423,24316,297480,500037,364140
GO:0003012	2.67933625222128e-05	0.999990522535492	26	336	muscle system process	BP	13569	404	Gucy1a1,Drd2,Smad3,Smpd3,Adra2c,Drd1,Tmod1,Htr1d,Stc1,Sorbs2,Foxp1,Actn2,Chrm1,Map2k1,Mybpc2,Scn4b,Myh6,Npy1r,Sgca,Srf,Camk2d,Adra2b,Parp1,Sulf1,Actn3,Camta2	497757,24318,25631,94338,24175,24316,25566,25323,81801,114901,297480,291245,25229,170851,292879,315611,29556,29358,303468,501099,24246,24174,25591,171396,171009,287462
GO:0043987	3.36090830144407e-05	0.999999458605143	4	6	histone H3-S10 phosphorylation	BP	13569	404	Rps6ka5,Ppp1r1b,Drd1,Rps6ka4	314384,360616,24316,361715
GO:0099565	4.29680293826845e-05	0.99999011952074	14	109	chemical synaptic transmission, postsynaptic	BP	13569	404	Baiap2,Ptk2b,Lrrk2,Sez6,Adora2a,Gria3,Gria2,Grik2,Cx3cl1,Prkcz,Neto1,Grin1,Wnt7a,Npas4	117542,50646,300160,192247,25369,29628,29627,54257,89808,25522,307206,24408,114850,266734
GO:0007215	4.3045186606997e-05	0.999991564924237	12	76	glutamate receptor signaling pathway	BP	13569	404	Ptk2b,Cacng3,Mink1,Arc,Gria3,Gria2,Dapk1,Grik2,Grm4,Neto1,Cnih3,Grin1	50646,140724,303259,54323,29628,29627,306722,54257,24417,307206,690252,24408
GO:0007626	4.50936075255481e-05	0.999986092298461	20	203	locomotory behavior	BP	13569	404	Gpr88,Lrrk2,Sez6,Drd2,Adora2a,Dab1,Gng7,Gpr52,Ppp1r1b,Drd1,Tmod1,Npas2,Pak6,Adcy5,Npy1r,Htr2c,Atp2b2,Grin1,Efnb3,Pbx3	64443,300160,192247,24318,25369,266729,58979,684623,360616,24316,25566,316351,296078,64532,29358,25187,24215,24408,360546,311876
GO:0007611	4.80637036633596e-05	0.999983640401152	23	265	learning or memory	BP	13569	404	Gpr88,Plk2,Prkar2b,Kcnab1,Arc,Drd2,Meis2,Ndrg4,Ppp1r1b,Drd1,Rgs14,Htr6,Foxp2,Pak6,Egr2,Grm4,Srf,Camk4,Prkcz,Neto1,Grin1,Npas4,Pax6	64443,83722,24679,29737,54323,24318,311311,64457,360616,24316,114705,64354,500037,296078,114090,24417,501099,25050,25522,307206,24408,266734,25509
GO:0010469	5.35068059703604e-05	0.999982458377911	21	372	regulation of receptor activity	BP	13569	404	Ptk2b,Cacng3,Mink1,Arc,Adra2c,Stc1,Dapk1,Pdyn,Actn2,Zfyve28,Il16,Cx3cl1,Neto1,Cnih3,Lypd1,Pkd2,Adra2b,Wnt9b,Wnt7a,Cftr,Tgfb3	50646,140724,303259,54323,24175,81801,306722,29190,291245,305454,116996,89808,307206,690252,360838,498328,24174,303586,114850,24255,25717
GO:0060078	5.51412470234925e-05	0.999985429579531	16	136	regulation of postsynaptic membrane potential	BP	13569	404	Baiap2,Ptk2b,Lrrk2,Sez6,Adora2a,Gria3,Gria2,Grik2,Cx3cl1,Scn4b,Prkcz,Neto1,Pkd2,Grin1,Wnt7a,Npas4	117542,50646,300160,192247,25369,29628,29627,54257,89808,315611,25522,307206,498328,24408,114850,266734
GO:0007186	5.55045322942652e-05	0.999976039307103	35	631	G-protein coupled receptor signaling pathway	BP	13569	404	Gpr88,Lrrk2,Dgkb,Gabra4,Gpr6,Chrm4,Drd2,Adora2a,Gng7,Adra2c,Gpr149,Adgrb2,Drd1,Rgs14,Jak2,Klf16,Olr1653,Htr1d,Htr6,Cckbr,Rgs12,Pdyn,Gnal,Actn2,Chrm1,Adcy5,Gpr12,Nsg2,Cx3cl1,Npy1r,Grm4,Htr2c,Mchr1,Adra2b,Htr5b	64443,300160,54248,140675,83683,25111,24318,25369,58979,24175,192251,313058,24316,114705,24514,690820,290957,25323,64354,25706,54292,29190,24611,291245,25229,64532,80840,497878,89808,29358,24417,25187,83567,24174,79247
GO:0007612	5.62332341843374e-05	0.99998434290547	17	157	learning	BP	13569	404	Gpr88,Prkar2b,Arc,Drd2,Meis2,Ndrg4,Ppp1r1b,Drd1,Rgs14,Htr6,Foxp2,Pak6,Grm4,Srf,Neto1,Grin1,Npas4	64443,24679,54323,24318,311311,64457,360616,24316,114705,64354,500037,296078,24417,501099,307206,24408,266734
GO:0060079	6.55658764853495e-05	0.999985305827087	13	100	excitatory postsynaptic potential	BP	13569	404	Baiap2,Ptk2b,Lrrk2,Sez6,Adora2a,Gria3,Gria2,Grik2,Prkcz,Neto1,Grin1,Wnt7a,Npas4	117542,50646,300160,192247,25369,29628,29627,54257,25522,307206,24408,114850,266734
GO:0006939	6.88400323433701e-05	0.999985533001187	12	100	smooth muscle contraction	BP	13569	404	Gucy1a1,Drd2,Smpd3,Adra2c,Drd1,Htr1d,Chrm1,Map2k1,Npy1r,Srf,Adra2b,Sulf1	497757,24318,94338,24175,24316,25323,25229,170851,29358,501099,24174,171396
GO:0007210	7.41056393489397e-05	0.999997578159138	4	12	serotonin receptor signaling pathway	BP	13569	404	Htr1d,Htr6,Htr2c,Htr5b	25323,64354,25187,79247
GO:0098664	7.41056393489397e-05	0.999997578159138	4	12	G-protein coupled serotonin receptor signaling pathway	BP	13569	404	Htr1d,Htr6,Htr2c,Htr5b	25323,64354,25187,79247
GO:1900449	7.62684180340622e-05	0.999991914757252	7	33	regulation of glutamate receptor signaling pathway	BP	13569	404	Ptk2b,Cacng3,Mink1,Arc,Dapk1,Neto1,Cnih3	50646,140724,303259,54323,306722,307206,690252
GO:0090066	7.88804895164735e-05	0.999966826190082	32	454	regulation of anatomical structure size	BP	13569	404	Baiap2,Ptk2b,Lrrk2,Gucy1a1,Adora2a,Smpd3,Adra2c,Vav3,Myo5b,Drd1,Actr3b,Tmod1,Htr1d,Actn2,Chrm1,Lima1,Cdc42ep3,Map2k1,Cx3cl1,Npy1r,Srf,Htr2c,Ogt,Atp2b2,Adra2b,Wnt9b,Wnt7a,Ano6,Washc2c,Bcl11a,Cftr,E2f4	117542,50646,300160,497757,25369,94338,24175,295378,25132,24316,362298,25566,25323,291245,25229,300228,313838,170851,89808,29358,501099,25187,26295,24215,24174,303586,114850,315272,297530,305589,24255,100360427
GO:0021756	7.8922394480971e-05	0.999993916224102	6	19	striatum development	BP	13569	404	Rarb,Drd2,Bcl11b,Drd1,Foxp1,Foxp2	24706,24318,314423,24316,297480,500037
GO:0007165	9.70179549273806e-05	0.999937180308683	157	3859	signal transduction	BP	13569	404	Arhgef3,Gpr88,Baiap2,Plk2,Ptk2b,Agap2,Plppr1,Wfs1,Lrrk2,Dgkb,Cacng3,Rarb,Rps6ka5,Gabra4,Gpr6,Dclk3,Fkbp11,Mink1,Sez6,Chrm4,Gucy1a1,Rtn4rl1,Arc,Drd2,Adora2a,Smad3,Dab1,Plppr4,Smpd3,Efnb2,Gng7,Adra2c,Gpr149,Mast3,Vav3,Bcl11b,Adgrb2,Pde2a,Ndrg4,Itk,Epha3,Ppp1r1b,Gria3,Gria2,Rhobtb2,Drd1,Rgs14,Jak2,Plekhg5,Spata13,Mid1,Klf16,Kcnh4,Kcnh3,Olr1653,Grasp,Htr1d,Htr6,Lpl,Stc1,Rap1gap,Dapk1,Gcnt2,Cnksr2,Itp…	290541,64443,117542,83722,50646,65218,298062,83725,300160,54248,140724,24706,314384,140675,83683,316023,300211,303259,192247,25111,497757,303311,54323,24318,25369,25631,266729,295401,94338,306636,58979,24175,192251,688540,295378,314423,313058,81743,64457,363577,29210,360616,29628,29627,306004,24316,114705,24514,310999,305938,54252,690820,114032,27150,290957,192254,25323,64354,24539,81801,313644,3…
GO:0051966	9.7408777707257e-05	0.999982820847548	10	57	regulation of synaptic transmission, glutamatergic	BP	13569	404	Ptk2b,Lrrk2,Drd2,Adora2a,Gria2,Drd1,Cckbr,Grik2,Grm4,Ophn1	50646,300160,24318,25369,29627,24316,25706,54257,24417,312108
GO:0035249	9.75525390801052e-05	0.999979001320997	12	82	synaptic transmission, glutamatergic	BP	13569	404	Ptk2b,Lrrk2,Drd2,Adora2a,Gria2,Drd1,Cckbr,Grik2,Grm4,Ophn1,Cnih3,Grin1	50646,300160,24318,25369,29627,24316,25706,54257,24417,312108,690252,24408
GO:0007271	0.000100487272520062	0.999988809415399	7	34	synaptic transmission, cholinergic	BP	13569	404	Chrm4,Adora2a,Htr6,Camk2b,Chrm1,Htr2c,Lypd1	25111,25369,64354,24245,25229,25187,360838
GO:0007212	0.00010613232545632	0.999988074623251	7	34	dopamine receptor signaling pathway	BP	13569	404	Lrrk2,Drd2,Drd1,Klf16,Gnal,Adcy5,Nsg2	300160,24318,24316,690820,24611,64532,497878
GO:0032879	0.000107976131278185	0.999934048918471	102	2253	regulation of localization	BP	13569	404	Ptk2b,Wfs1,Lrrk2,C2cd2l,Cacng3,Dclk3,Mink1,Kcnab1,Arc,Actn1,Drd2,Adora2a,Kcna4,Smad3,Smpd3,Rab15,Nell2,Pde2a,Kcnj4,Ndrg4,Epha3,Myo5b,Drd1,Jak2,Spata13,Kcnh4,Kcnh3,Cacna2d3,Syt6,Nexn,Htr6,Lpl,Stc1,Rap1gap,Dapk1,Gcnt2,Itpr1,Camk2b,Dclk1,Cckbr,Sgsm2,Elmod1,Pdyn,Foxp1,Actn2,Chrm1,Adarb1,Car7,Ripor1,Rreb1,Adcy5,Azin2,Map2k1,Plxnd1,Epn2,Pacsin2,Sirpa,Kcnv1,Il16,Cx3cl1,Hpca,Mapkbp1,Scn4b,Trim9,Npy1r,Tbc…	50646,83725,300160,300666,140724,316023,303259,29737,54323,81634,24318,25369,25469,25631,94338,299156,81734,81743,116649,64457,29210,25132,24316,24514,305938,114032,27150,306243,60565,246172,64354,24539,81801,313644,306722,306860,25262,24245,83825,25706,303304,315670,29190,297480,291245,25229,25367,291819,291974,306873,64532,366473,170851,312652,60443,124461,25528,60326,116996,89808,29177,362197,…
GO:0099601	0.000117148292687135	0.999986518187383	7	36	regulation of neurotransmitter receptor activity	BP	13569	404	Ptk2b,Cacng3,Mink1,Arc,Dapk1,Neto1,Cnih3	50646,140724,303259,54323,306722,307206,690252
GO:0018209	0.000118702761881559	0.999958061136039	22	259	peptidyl-serine modification	BP	13569	404	Plk2,Lrrk2,Rps6ka5,Dclk3,Mast3,Ppp1r1b,Drd1,Camk2b,Dclk1,Nlk,Rps6ka4,Camkv,Raf1,Inpp5j,Camk4,Prkcz,Ogt,Camk2d,Dclk2,Pdk3,Rps6ka2,Parp1	83722,300160,314384,316023,688540,360616,24316,24245,83825,497961,361715,79011,24703,171088,25050,25522,26295,24246,310698,296849,117269,25591
GO:0018105	0.000129129399636427	0.999955386196964	21	240	peptidyl-serine phosphorylation	BP	13569	404	Plk2,Lrrk2,Rps6ka5,Dclk3,Mast3,Ppp1r1b,Drd1,Camk2b,Dclk1,Nlk,Rps6ka4,Camkv,Raf1,Inpp5j,Camk4,Prkcz,Ogt,Camk2d,Dclk2,Pdk3,Rps6ka2	83722,300160,314384,316023,688540,360616,24316,24245,83825,497961,361715,79011,24703,171088,25050,25522,26295,24246,310698,296849,117269
GO:0048168	0.000138175156136543	0.999974102800877	10	69	regulation of neuronal synaptic plasticity	BP	13569	404	Arc,Drd2,Shisa7,Drd1,Camk2b,Shisa8,Grik2,Egr2,Neto1,Grin1	54323,24318,691429,24316,24245,315163,54257,114090,307206,24408
GO:0006936	0.000158265632814208	0.999945923220694	20	251	muscle contraction	BP	13569	404	Gucy1a1,Drd2,Smpd3,Adra2c,Drd1,Tmod1,Htr1d,Stc1,Actn2,Chrm1,Map2k1,Mybpc2,Scn4b,Myh6,Npy1r,Srf,Camk2d,Adra2b,Sulf1,Actn3	497757,24318,94338,24175,24316,25566,25323,81801,291245,25229,170851,292879,315611,29556,29358,501099,24246,24174,171396,171009
GO:0030808	0.000173407091160031	0.999959245211977	12	125	regulation of nucleotide biosynthetic process	BP	13569	404	Ptk2b,Wfs1,Gucy1a1,Drd2,Adora2a,Gng7,Pde2a,Drd1,Gnal,Map2k1,Hpca,Parp1	50646,83725,497757,24318,25369,58979,81743,24316,24611,170851,29177,25591
GO:1900371	0.000173407091160031	0.999959245211977	12	125	regulation of purine nucleotide biosynthetic process	BP	13569	404	Ptk2b,Wfs1,Gucy1a1,Drd2,Adora2a,Gng7,Pde2a,Drd1,Gnal,Map2k1,Hpca,Parp1	50646,83725,497757,24318,25369,58979,81743,24316,24611,170851,29177,25591
GO:0034762	0.000173535458002474	0.999928152521572	28	404	regulation of transmembrane transport	BP	13569	404	Ptk2b,Cacng3,Mink1,Kcnab1,Arc,Drd2,Kcna4,Kcnj4,Drd1,Kcnh4,Kcnh3,Cacna2d3,Dapk1,Actn2,Azin2,Kcnv1,Hpca,Scn4b,Cacng6,Neto1,Cnih3,Camk2d,Pkd2,Grin1,Kcnj11,Kcnk13,Ano6,Cftr	50646,140724,303259,29737,54323,24318,25469,116649,24316,114032,27150,306243,306722,291245,366473,60326,29177,315611,140727,307206,690252,24246,498328,24408,83535,64120,315272,24255
GO:2001257	0.000235676161930962	0.999938853337855	13	131	regulation of cation channel activity	BP	13569	404	Ptk2b,Cacng3,Mink1,Kcnab1,Arc,Drd2,Dapk1,Actn2,Hpca,Neto1,Cnih3,Pkd2,Kcnj11	50646,140724,303259,29737,54323,24318,306722,291245,29177,307206,690252,498328,83535
GO:0042391	0.00023632316078053	0.999901960858706	27	384	regulation of membrane potential	BP	13569	404	Gpr88,Baiap2,Ptk2b,Lrrk2,Sez6,Adora2a,Gria3,Gria2,Drd1,Kcnh4,Kcnh3,Actn2,Grik2,Cx3cl1,Scn4b,Prkcz,Neto1,Cnih3,Camk2d,Pkd2,Grin1,Kcnj11,Parp1,Kcnk13,Wnt7a,Npas4,Cftr	64443,117542,50646,300160,192247,25369,29628,29627,24316,114032,27150,291245,54257,89808,315611,25522,307206,690252,24246,498328,24408,83535,25591,64120,114850,266734,24255
GO:0023051	0.000247195331142789	0.999842822127874	109	2563	regulation of signaling	BP	13569	404	Arhgef3,Lzts1,Baiap2,Plk2,Ptk2b,Agap2,Wfs1,Lrrk2,C2cd2l,Cacng3,Mink1,Sez6,Rtn4rl1,Arc,Drd2,Lmo7,Adora2a,Smad3,Dab1,Smpd3,Shisa7,Nell2,Adra2c,Vav3,Ndrg4,Gria3,Gria2,Drd1,Rgs14,Jak2,Plekhg5,Spata13,Mid1,Itpka,Htr6,Stc1,Rap1gap,Lgi1,Dapk1,Gcnt2,Cnksr2,Itpr1,Camk2b,Cckbr,Rgs12,Nlk,Pdyn,Foxp1,Actn2,Hpse,Pak6,Myo9b,Car7,Zfyve28,Ppp1r2,Ripor1,Adcy5,Raf1,Map2k1,Shisa8,Usp46,Grik2,Egr2,Il16,Mapkap1,Cx3cl1…	290541,266711,117542,83722,50646,65218,83725,300160,300666,140724,303259,192247,303311,54323,24318,361084,25369,25631,266729,94338,691429,81734,24175,295378,64457,29628,29627,24316,114705,24514,310999,305938,54252,81677,64354,81801,313644,252892,306722,306860,59322,25262,24245,25706,54292,497961,29190,297480,291245,64537,296078,25486,291819,305454,192361,291974,64532,24703,170851,315163,289584,54…
GO:0007616	0.000254723422451692	0.999966787555517	7	35	long-term memory	BP	13569	404	Drd2,Rgs14,Srf,Camk4,Prkcz,Grin1,Npas4	24318,114705,501099,25050,25522,24408,266734
GO:0006812	0.000261400340995365	0.999860969468646	50	965	cation transport	BP	13569	404	Ptk2b,Wfs1,Cacng3,Mink1,Kcnq5,Kcnab1,Arc,Drd2,Adora2a,Kcna4,Smpd3,Kcnj4,Gria2,Drd1,Kcnh4,Kcnh3,Cacna2d3,Htr6,Stc1,Dapk1,Itpr1,Camk2b,Cckbr,Slc7a8,Actn2,Azin2,Grik2,Slc24a4,Micu1,Kcnv1,Kcnn1,Il16,Hpca,Scn4b,Cacng6,Htr2c,Neto1,Cnih3,Slc1a1,Camk2d,Atp2b2,Mchr1,Pkd2,Slc6a5,Grin1,Kcnj11,Ywhaz,Kcnk13,Ano6,Tfrc	50646,83725,140724,303259,259273,29737,54323,24318,25369,25469,94338,116649,29627,24316,114032,27150,306243,64354,81801,306722,25262,24245,25706,84551,291245,366473,54257,314396,365567,60326,54261,116996,29177,315611,140727,25187,307206,690252,25550,24246,24215,83567,498328,171148,24408,83535,25578,64120,315272,64678
GO:0034765	0.000261705893735929	0.999890662506858	27	391	regulation of ion transmembrane transport	BP	13569	404	Ptk2b,Cacng3,Mink1,Kcnab1,Arc,Drd2,Kcna4,Kcnj4,Drd1,Kcnh4,Kcnh3,Cacna2d3,Dapk1,Actn2,Kcnv1,Hpca,Scn4b,Cacng6,Neto1,Cnih3,Camk2d,Pkd2,Grin1,Kcnj11,Kcnk13,Ano6,Cftr	50646,140724,303259,29737,54323,24318,25469,116649,24316,114032,27150,306243,306722,291245,60326,29177,315611,140727,307206,690252,24246,498328,24408,83535,64120,315272,24255
GO:0043270	0.000299314659543388	0.999895491414681	19	255	positive regulation of ion transport	BP	13569	404	Wfs1,Arc,Drd2,Adora2a,Drd1,Htr6,Stc1,Itpr1,Actn2,Chrm1,Scn4b,Htr2c,Atp2b2,Mchr1,Pkd2,Grin1,Kcnj11,Ano6,Cftr	83725,54323,24318,25369,24316,64354,81801,25262,291245,25229,315611,25187,24215,83567,498328,24408,83535,315272,24255
GO:0002209	0.000307715323832858	0.9999574870858	7	44	behavioral defense response	BP	13569	404	Gng7,Drd1,Cckbr,Usp46,Grik2,Htr2c,Lypd1	58979,24316,25706,289584,54257,25187,360838
GO:1900542	0.000322131861721102	0.999902943076346	15	198	regulation of purine nucleotide metabolic process	BP	13569	404	Ptk2b,Wfs1,Gucy1a1,Drd2,Adora2a,Gng7,Pde2a,Drd1,Gnal,Map2k1,Hpca,Ogt,Pkd2,Parp1,Actn3	50646,83725,497757,24318,25369,58979,81743,24316,24611,170851,29177,26295,498328,25591,171009
GO:0044057	0.000327259265483105	0.999858628807998	28	448	regulation of system process	BP	13569	404	Gucy1a1,Drd2,Adora2a,Smad3,Adra2c,Drd1,Jak2,Stc1,Itpr1,Cckbr,Foxp1,Chrm1,Map2k1,Cx3cl1,Scn4b,Myh6,Npy1r,Sgca,Srf,Htr2c,Slc1a1,Camk2d,Adra2b,Parp1,Gsx2,Actn3,Fst,Pbx3	497757,24318,25369,25631,24175,24316,24514,81801,25262,25706,297480,25229,170851,89808,315611,29556,29358,303468,501099,25187,25550,24246,24174,25591,364140,171009,24373,311876
GO:0035150	0.000338695980385045	0.99990309976421	14	152	regulation of tube size	BP	13569	404	Gucy1a1,Adora2a,Smpd3,Adra2c,Drd1,Htr1d,Chrm1,Map2k1,Cx3cl1,Npy1r,Htr2c,Adra2b,Wnt9b,Cftr	497757,25369,94338,24175,24316,25323,25229,170851,89808,29358,25187,24174,303586,24255
GO:0007188	0.000384289210696809	0.999901255139911	12	127	adenylate cyclase-modulating G-protein coupled receptor signaling pathway	BP	13569	404	Chrm4,Drd2,Adora2a,Adra2c,Drd1,Htr1d,Gnal,Chrm1,Adcy5,Grm4,Adra2b,Htr5b	25111,24318,25369,24175,24316,25323,24611,25229,64532,24417,24174,79247
GO:0006140	0.000407777294657121	0.999874237663751	15	202	regulation of nucleotide metabolic process	BP	13569	404	Ptk2b,Wfs1,Gucy1a1,Drd2,Adora2a,Gng7,Pde2a,Drd1,Gnal,Map2k1,Hpca,Ogt,Pkd2,Parp1,Actn3	50646,83725,497757,24318,25369,58979,81743,24316,24611,170851,29177,26295,498328,25591,171009
GO:0006811	0.000416655776702295	0.999758680325705	63	1307	ion transport	BP	13569	404	Ptk2b,Wfs1,C2cd2l,Cacng3,Gabra4,Mink1,Kcnq5,Kcnab1,Arc,Drd2,Adora2a,Kcna4,Smpd3,Kcnj4,Gria3,Gria2,Drd1,Kcnh4,Kcnh3,Cacna2d3,Htr6,Stc1,Dapk1,Itpr1,Camk2b,Cckbr,Slc7a8,Slco4c1,Gabrd,Actn2,Chrm1,Car7,Azin2,Grik2,Slc24a4,Micu1,Kcnv1,Kcnn1,Il16,Slc2a1,Hpca,Scn4b,Cacng6,Grm4,Repin1,Htr2c,Neto1,Cnih3,Slc1a1,Camk2d,Atp2b2,Mchr1,Pkd2,Slc6a5,Grin1,Kcnj11,Ywhaz,Kcnk13,Ano6,Tfrc,Oc90,Cftr,Tmem30b	50646,83725,300666,140724,140675,303259,259273,29737,54323,24318,25369,25469,94338,116649,29628,29627,24316,114032,27150,306243,64354,81801,306722,25262,24245,25706,84551,432363,29689,291245,25229,291819,366473,54257,314396,365567,60326,54261,116996,24778,29177,315611,140727,24417,445541,25187,307206,690252,25550,24246,24215,83567,498328,171148,24408,83535,25578,64120,315272,64678,690625,24255,31…
GO:0010646	0.000440423248614716	0.999715224006271	107	2542	regulation of cell communication	BP	13569	404	Arhgef3,Lzts1,Baiap2,Plk2,Ptk2b,Agap2,Wfs1,Lrrk2,C2cd2l,Cacng3,Mink1,Sez6,Rtn4rl1,Arc,Drd2,Adora2a,Smad3,Dab1,Smpd3,Shisa7,Nell2,Adra2c,Vav3,Ndrg4,Gria2,Drd1,Rgs14,Jak2,Plekhg5,Spata13,Mid1,Itpka,Htr6,Stc1,Rap1gap,Lgi1,Dapk1,Gcnt2,Cnksr2,Itpr1,Camk2b,Cckbr,Rgs12,Nlk,Pdyn,Foxp1,Actn2,Hpse,Pak6,Myo9b,Car7,Zfyve28,Ppp1r2,Ripor1,Adcy5,Raf1,Map2k1,Shisa8,Usp46,Grik2,Egr2,Il16,Mapkap1,Cx3cl1,Mapkbp1,Np…	290541,266711,117542,83722,50646,65218,83725,300160,300666,140724,303259,192247,303311,54323,24318,25369,25631,266729,94338,691429,81734,24175,295378,64457,29627,24316,114705,24514,310999,305938,54252,81677,64354,81801,313644,252892,306722,306860,59322,25262,24245,25706,54292,497961,29190,297480,291245,64537,296078,25486,291819,305454,192361,291974,64532,24703,170851,315163,289584,54257,114090,11…
GO:0035404	0.000446169341846725	0.999977250193868	4	11	histone-serine phosphorylation	BP	13569	404	Rps6ka5,Ppp1r1b,Drd1,Rps6ka4	314384,360616,24316,361715
GO:0030878	0.000498238454857876	0.999955707103022	5	22	thyroid gland development	BP	13569	404	Smad3,Rap1gap,Raf1,Map2k1,Srf	25631,313644,24703,170851,501099
GO:0045761	0.000506822941462787	0.999923217587771	7	48	regulation of adenylate cyclase activity	BP	13569	404	Wfs1,Drd2,Adora2a,Gng7,Drd1,Gnal,Hpca	83725,24318,25369,58979,24316,24611,29177
GO:0032412	0.000541723814741449	0.99982135566707	16	196	regulation of ion transmembrane transporter activity	BP	13569	404	Ptk2b,Cacng3,Mink1,Kcnab1,Arc,Drd2,Dapk1,Actn2,Hpca,Scn4b,Neto1,Cnih3,Camk2d,Pkd2,Kcnj11,Cftr	50646,140724,303259,29737,54323,24318,306722,291245,29177,315611,307206,690252,24246,498328,83535,24255
GO:0006813	0.000554000325217261	0.999803450506144	18	212	potassium ion transport	BP	13569	404	Ptk2b,Kcnq5,Kcnab1,Drd2,Kcna4,Kcnj4,Gria2,Kcnh4,Kcnh3,Actn2,Grik2,Kcnv1,Kcnn1,Neto1,Pkd2,Kcnj11,Kcnk13,Ano6	50646,259273,29737,24318,25469,116649,29627,114032,27150,291245,54257,60326,54261,307206,498328,83535,64120,315272
GO:0003056	0.000557169462526603	0.999986833146531	3	6	regulation of vascular smooth muscle contraction	BP	13569	404	Chrm1,Map2k1,Adra2b	25229,170851,24174
GO:0032222	0.000566146378348871	0.99996921628249	4	11	regulation of synaptic transmission, cholinergic	BP	13569	404	Adora2a,Htr6,Camk2b,Htr2c	25369,64354,24245,25187
GO:0035296	0.000575936674067188	0.999835066638471	13	142	regulation of tube diameter	BP	13569	404	Gucy1a1,Adora2a,Smpd3,Adra2c,Drd1,Htr1d,Chrm1,Map2k1,Cx3cl1,Npy1r,Htr2c,Adra2b,Cftr	497757,25369,94338,24175,24316,25323,25229,170851,89808,29358,25187,24174,24255
GO:0097746	0.000575936674067188	0.999835066638471	13	142	regulation of blood vessel diameter	BP	13569	404	Gucy1a1,Adora2a,Smpd3,Adra2c,Drd1,Htr1d,Chrm1,Map2k1,Cx3cl1,Npy1r,Htr2c,Adra2b,Cftr	497757,25369,94338,24175,24316,25323,25229,170851,89808,29358,25187,24174,24255
GO:0071804	0.000606114154567421	0.999798784503839	16	175	cellular potassium ion transport	BP	13569	404	Kcnq5,Kcnab1,Kcna4,Kcnj4,Gria2,Kcnh4,Kcnh3,Actn2,Grik2,Kcnv1,Kcnn1,Neto1,Pkd2,Kcnj11,Kcnk13,Ano6	259273,29737,25469,116649,29627,114032,27150,291245,54257,60326,54261,307206,498328,83535,64120,315272
GO:0071805	0.000606114154567421	0.999798784503839	16	175	potassium ion transmembrane transport	BP	13569	404	Kcnq5,Kcnab1,Kcna4,Kcnj4,Gria2,Kcnh4,Kcnh3,Actn2,Grik2,Kcnv1,Kcnn1,Neto1,Pkd2,Kcnj11,Kcnk13,Ano6	259273,29737,25469,116649,29627,114032,27150,291245,54257,60326,54261,307206,498328,83535,64120,315272
GO:0009190	0.000661341473452184	0.999818812111542	12	134	cyclic nucleotide biosynthetic process	BP	13569	404	Ptk2b,Wfs1,Gucy1a1,Drd2,Adora2a,Gng7,Pde2a,Drd1,Gnal,Adcy5,Hpca,Htr2c	50646,83725,497757,24318,25369,58979,81743,24316,24611,64532,29177,25187
GO:0052652	0.000661341473452184	0.999818812111542	12	134	cyclic purine nucleotide metabolic process	BP	13569	404	Ptk2b,Wfs1,Gucy1a1,Drd2,Adora2a,Gng7,Pde2a,Drd1,Gnal,Adcy5,Hpca,Htr2c	50646,83725,497757,24318,25369,58979,81743,24316,24611,64532,29177,25187
GO:0042310	0.000679891072075696	0.999841154317215	10	88	vasoconstriction	BP	13569	404	Smpd3,Adra2c,Drd1,Htr1d,Chrm1,Map2k1,Cx3cl1,Npy1r,Htr2c,Adra2b	94338,24175,24316,25323,25229,170851,89808,29358,25187,24174
GO:0022898	0.000703808531685898	0.999761823596974	16	203	regulation of transmembrane transporter activity	BP	13569	404	Ptk2b,Cacng3,Mink1,Kcnab1,Arc,Drd2,Dapk1,Actn2,Hpca,Scn4b,Neto1,Cnih3,Camk2d,Pkd2,Kcnj11,Cftr	50646,140724,303259,29737,54323,24318,306722,291245,29177,315611,307206,690252,24246,498328,83535,24255
GO:0065008	0.000710256347679673	0.99952633496846	119	2877	regulation of biological quality	BP	13569	404	Lzts1,Gpr88,Baiap2,Plk2,Ptk2b,Wfs1,Lrrk2,C2cd2l,Gpr6,Mink1,Sez6,Gucy1a1,Arc,Drd2,Adora2a,Xkr8,Smad3,Smpd3,Rab15,Shisa7,Nell2,Adra2c,Vav3,Adgrb2,Pde2a,Epha3,Myo5b,Ppp1r1b,Gria3,Gria2,Drd1,Actr3b,Rgs14,Jak2,Car12,Kcnh4,Kcnh3,Tmod1,Syt6,Htr1d,Itpka,Htr6,Lpl,Stc1,Gcnt2,Itpr1,Camk2b,Cckbr,Elmod1,Nlk,Usp4,Pdyn,Actn2,Chrm1,Dgat2,Otof,Hpse,Lima1,Car7,Adcy5,Raf1,Cdc42ep3,Map2k1,Shisa8,Plxnd1,Zfp365,Gpr12,…	266711,64443,117542,83722,50646,83725,300160,300666,83683,303259,192247,497757,54323,24318,25369,313033,25631,94338,299156,691429,81734,24175,295378,313058,81743,29210,25132,360616,29628,29627,24316,362298,114705,24514,363085,114032,27150,25566,60565,25323,81677,64354,24539,81801,306860,25262,24245,25706,315670,497961,290864,29190,291245,25229,252900,84573,64537,300228,291819,64532,24703,313838,1…
GO:0048858	0.000725833219245347	0.999636284110926	36	540	cell projection morphogenesis	BP	13569	404	Lzts1,Baiap2,Agap2,Lrrk2,Mink1,Arc,Drd2,Adora2a,Cpne5,Dab1,Plppr4,Efnb2,Bcl11b,Myo5b,Itpka,Lgi1,Camk2b,Dclk1,Foxp1,Myo9b,Adarb1,Rreb1,Map2k1,Plxnd1,Pacsin2,Zfp365,Trim46,Egr2,Srf,Prkcz,Cobl,Grin1,Efnb3,Wnt7a,Pax6,Bcl11a	266711,117542,65218,300160,303259,54323,24318,25369,309650,266729,295401,306636,314423,25132,81677,252892,24245,83825,297480,25486,25367,306873,170851,312652,124461,499425,310641,114090,501099,25522,305497,24408,360546,114850,25509,305589
GO:0098815	0.000748676560154023	0.999881222025572	7	39	modulation of excitatory postsynaptic potential	BP	13569	404	Baiap2,Ptk2b,Lrrk2,Prkcz,Neto1,Grin1,Wnt7a	117542,50646,300160,25522,307206,24408,114850
GO:0048468	0.000754386020090476	0.999522447790356	85	1792	cell development	BP	13569	404	Lzts1,Baiap2,Plk2,Ptk2b,Agap2,Lrrk2,Rarb,Mink1,Sez6,Rtn4rl1,Arc,Actn1,Drd2,Adora2a,Cpne5,Smad3,Dab1,Plppr4,Efnb2,Adra2c,Gpr149,Bcl11b,Pde2a,Ndrg4,Epha3,Myo5b,Ccsap,Drd1,Rgs14,Jak2,Tmod1,Nexn,Itpka,Stc1,Rap1gap,Lgi1,Camk2b,Dclk1,Sorbs2,Foxp1,Actn2,Adarb1,Lrp12,Rreb1,Map2k1,Plxnd1,Zfp365,Trim46,Egr2,Mybpc2,Cx3cl1,Inpp5j,Col11a1,Galntl5,Myh6,Grm4,Srf,Prkcz,Actn4,Cobl,Map7,Camk2d,Dclk2,Atp2b2,Adra2b,…	266711,117542,83722,50646,65218,300160,24706,303259,192247,303311,54323,81634,24318,25369,309650,25631,266729,295401,306636,24175,192251,314423,81743,64457,29210,25132,307926,24316,114705,24514,25566,246172,81677,81801,313644,252892,24245,83825,114901,297480,291245,25367,314941,306873,170851,312652,499425,310641,114090,292879,89808,171088,25654,499968,29556,24417,501099,25522,63836,305497,293016,…
GO:0008015	0.000862062174448402	0.999621974414516	25	398	blood circulation	BP	13569	404	Gucy1a1,Drd2,Adora2a,Smad3,Smpd3,Adra2c,Pde2a,Drd1,Jak2,Htr1d,Stc1,Itpr1,Chrm1,Map2k1,Cx3cl1,Scn4b,Myh6,Npy1r,Htr2c,Slc1a1,Camk2d,Adra2b,Rps6ka2,Cftr,E2f4	497757,24318,25369,25631,94338,24175,81743,24316,24514,25323,81801,25262,25229,170851,89808,315611,29556,29358,25187,25550,24246,24174,117269,24255,100360427
GO:0030802	0.000887483476031159	0.999782680528878	10	112	regulation of cyclic nucleotide biosynthetic process	BP	13569	404	Ptk2b,Wfs1,Gucy1a1,Drd2,Adora2a,Gng7,Pde2a,Drd1,Gnal,Hpca	50646,83725,497757,24318,25369,58979,81743,24316,24611,29177
GO:0009187	0.000932410862867422	0.999702500327941	14	173	cyclic nucleotide metabolic process	BP	13569	404	Ptk2b,Wfs1,Gucy1a1,Drd2,Adora2a,Gng7,Pde2a,Drd1,Gnal,Adcy5,Hpca,Htr2c,Atp2b2,Pkd2	50646,83725,497757,24318,25369,58979,81743,24316,24611,64532,29177,25187,24215,498328
GO:2000463	0.000938521355008751	0.999873960107358	6	29	positive regulation of excitatory postsynaptic potential	BP	13569	404	Baiap2,Ptk2b,Prkcz,Neto1,Grin1,Wnt7a	117542,50646,25522,307206,24408,114850
GO:0014055	0.000941041934462278	0.999973284052117	3	6	acetylcholine secretion, neurotransmission	BP	13569	404	Adora2a,Htr6,Htr2c	25369,64354,25187
GO:0014056	0.000941041934462278	0.999973284052117	3	6	regulation of acetylcholine secretion, neurotransmission	BP	13569	404	Adora2a,Htr6,Htr2c	25369,64354,25187
GO:0006171	0.000948739464116598	0.999766080501268	10	107	cAMP biosynthetic process	BP	13569	404	Wfs1,Gucy1a1,Drd2,Adora2a,Gng7,Pde2a,Drd1,Gnal,Adcy5,Hpca	83725,497757,24318,25369,58979,81743,24316,24611,64532,29177
GO:0003013	0.000953521996599913	0.999578735760343	25	401	circulatory system process	BP	13569	404	Gucy1a1,Drd2,Adora2a,Smad3,Smpd3,Adra2c,Pde2a,Drd1,Jak2,Htr1d,Stc1,Itpr1,Chrm1,Map2k1,Cx3cl1,Scn4b,Myh6,Npy1r,Htr2c,Slc1a1,Camk2d,Adra2b,Rps6ka2,Cftr,E2f4	497757,24318,25369,25631,94338,24175,81743,24316,24514,25323,81801,25262,25229,170851,89808,315611,29556,29358,25187,25550,24246,24174,117269,24255,100360427
GO:0006874	0.000965256635987952	0.999589129187479	23	366	cellular calcium ion homeostasis	BP	13569	404	Ptk2b,Wfs1,Gpr6,Drd2,Smad3,Smpd3,Drd1,Jak2,Stc1,Itpr1,Cckbr,Adcy5,Gpr12,Grik2,Slc24a4,Micu1,Npy1r,Htr2c,Camk2d,Atp2b2,Mchr1,Pkd2,Grin1	50646,83725,83683,24318,25631,94338,24316,24514,81801,25262,25706,64532,80840,54257,314396,365567,29358,25187,24246,24215,83567,498328,24408
GO:1903522	0.000970264501176252	0.999661242988659	16	206	regulation of blood circulation	BP	13569	404	Drd2,Adra2c,Drd1,Jak2,Stc1,Itpr1,Chrm1,Map2k1,Cx3cl1,Scn4b,Myh6,Npy1r,Htr2c,Slc1a1,Camk2d,Adra2b	24318,24175,24316,24514,81801,25262,25229,170851,89808,315611,29556,29358,25187,25550,24246,24174
GO:0009987	0.00098119636024657	0.999427608850164	342	10549	cellular process	BP	13569	404	Arhgef3,Lzts1,Gpr88,Baiap2,Plk2,Ptk2b,Agap2,Plppr1,Wipf3,Wfs1,Lrrk2,Dgkb,C2cd2l,Cacng3,Rarb,Rps6ka5,Gabra4,Gpr6,Dclk3,Fkbp11,Mink1,Kcnq5,Prkar2b,Sez6,Kcnab1,Chrm4,Gucy1a1,Rtn4rl1,Arc,Actn1,Drd2,Adora2a,Kctd1,Rbfox1,Xkr8,Ints10,Cpne5,Blzf1,Kcna4,Smad3,Dab1,Plppr4,Egr4,Smpd3,Efnb2,Cdk17,Ddn,Rab15,Shisa7,Gng7,Nell2,Adra2c,Meis2,Gpr149,Mast3,Vav3,Bcl11b,Adgrb2,Pde2a,Kcnj4,Ndrg4,Itk,Me3,Epha3,Myo5b,Pp…	290541,266711,64443,117542,83722,50646,65218,298062,259242,83725,300160,54248,300666,140724,24706,314384,140675,83683,316023,300211,303259,259273,24679,192247,29737,25111,497757,303311,54323,81634,24318,25369,291772,302920,313033,290679,309650,498266,25469,25631,266729,295401,25129,94338,306636,314743,25113,299156,691429,58979,81734,24175,311311,192251,688540,295378,314423,313058,81743,116649,644…
GO:0050880	0.000993193896806251	0.999697341057497	13	151	regulation of blood vessel size	BP	13569	404	Gucy1a1,Adora2a,Smpd3,Adra2c,Drd1,Htr1d,Chrm1,Map2k1,Cx3cl1,Npy1r,Htr2c,Adra2b,Cftr	497757,25369,94338,24175,24316,25323,25229,170851,89808,29358,25187,24174,24255
GO:0097756	0.00102692568042214	0.999745702978906	10	94	negative regulation of blood vessel diameter	BP	13569	404	Smpd3,Adra2c,Drd1,Htr1d,Chrm1,Map2k1,Cx3cl1,Npy1r,Htr2c,Adra2b	94338,24175,24316,25323,25229,170851,89808,29358,25187,24174
GO:0051932	0.0010466928562488	0.999821072656192	7	46	synaptic transmission, GABAergic	BP	13569	404	Drd2,Adora2a,Cckbr,Car7,Usp46,Grm4,Npas4	24318,25369,25706,291819,289584,24417,266734
GO:0051716	0.00107194734420871	0.999247694440172	187	5009	cellular response to stimulus	BP	13569	404	Arhgef3,Gpr88,Baiap2,Plk2,Ptk2b,Agap2,Plppr1,Wfs1,Lrrk2,Dgkb,C2cd2l,Cacng3,Rarb,Rps6ka5,Gabra4,Gpr6,Dclk3,Fkbp11,Mink1,Sez6,Chrm4,Gucy1a1,Rtn4rl1,Arc,Drd2,Adora2a,Smad3,Dab1,Plppr4,Egr4,Smpd3,Efnb2,Gng7,Adra2c,Gpr149,Mast3,Vav3,Bcl11b,Adgrb2,Pde2a,Kcnj4,Ndrg4,Itk,Epha3,Myo5b,Ppp1r1b,Gria3,Gria2,Rhobtb2,Drd1,Arpp21,Rgs14,Jak2,Plekhg5,Spata13,Mid1,Klf16,Kcnh4,Kcnh3,Olr1653,Grasp,Htr1d,Htr6,Lpl,Stc1…	290541,64443,117542,83722,50646,65218,298062,83725,300160,54248,300666,140724,24706,314384,140675,83683,316023,300211,303259,192247,25111,497757,303311,54323,24318,25369,25631,266729,295401,25129,94338,306636,58979,24175,192251,688540,295378,314423,313058,81743,116649,64457,363577,29210,25132,360616,29628,29627,306004,24316,363153,114705,24514,310999,305938,54252,690820,114032,27150,290957,192254…
GO:0032409	0.00108778856295207	0.999615659901686	16	212	regulation of transporter activity	BP	13569	404	Ptk2b,Cacng3,Mink1,Kcnab1,Arc,Drd2,Dapk1,Actn2,Hpca,Scn4b,Neto1,Cnih3,Camk2d,Pkd2,Kcnj11,Cftr	50646,140724,303259,29737,54323,24318,306722,291245,29177,315611,307206,690252,24246,498328,83535,24255
GO:0032990	0.00114291284314611	0.999411428945105	36	561	cell part morphogenesis	BP	13569	404	Lzts1,Baiap2,Agap2,Lrrk2,Mink1,Arc,Drd2,Adora2a,Cpne5,Dab1,Plppr4,Efnb2,Bcl11b,Myo5b,Itpka,Lgi1,Camk2b,Dclk1,Foxp1,Myo9b,Adarb1,Rreb1,Map2k1,Plxnd1,Pacsin2,Zfp365,Trim46,Egr2,Srf,Prkcz,Cobl,Grin1,Efnb3,Wnt7a,Pax6,Bcl11a	266711,117542,65218,300160,303259,54323,24318,25369,309650,266729,295401,306636,314423,25132,81677,252892,24245,83825,297480,25486,25367,306873,170851,312652,124461,499425,310641,114090,501099,25522,305497,24408,360546,114850,25509,305589
GO:0050789	0.00117387251273897	0.999191166349941	267	7613	regulation of biological process	BP	13569	404	Arhgef3,Lzts1,Gpr88,Baiap2,Plk2,Ptk2b,Agap2,Plppr1,Wfs1,Lrrk2,Dgkb,C2cd2l,Cacng3,Rarb,Rps6ka5,Gabra4,Gpr6,Dclk3,Fkbp11,Mink1,Prkar2b,Sez6,Kcnab1,Chrm4,Gucy1a1,Rtn4rl1,Arc,Actn1,Drd2,Lmo7,Adora2a,Kctd1,Rbfox1,Cpne5,Kcna4,Smad3,Dab1,Plppr4,Egr4,Smpd3,Efnb2,Ddn,Rab15,Shisa7,Gng7,Nell2,Adra2c,Meis2,Gpr149,Mast3,Vav3,Bcl11b,Adgrb2,Pde2a,Kcnj4,Ndrg4,Itk,Epha3,Myo5b,Ppp1r1b,Gria3,Ablim2,Gria2,Prmt8,Ccsa…	290541,266711,64443,117542,83722,50646,65218,298062,83725,300160,54248,300666,140724,24706,314384,140675,83683,316023,300211,303259,24679,192247,29737,25111,497757,303311,54323,81634,24318,361084,25369,291772,302920,309650,25469,25631,266729,295401,25129,94338,306636,25113,299156,691429,58979,81734,24175,311311,192251,688540,295378,314423,313058,81743,116649,64457,363577,29210,25132,360616,29628,…
GO:0030799	0.00118651085878653	0.999672830129608	11	135	regulation of cyclic nucleotide metabolic process	BP	13569	404	Ptk2b,Wfs1,Gucy1a1,Drd2,Adora2a,Gng7,Pde2a,Drd1,Gnal,Hpca,Pkd2	50646,83725,497757,24318,25369,58979,81743,24316,24611,29177,498328
GO:0032228	0.00118779880016887	0.999829518407378	6	34	regulation of synaptic transmission, GABAergic	BP	13569	404	Drd2,Adora2a,Cckbr,Car7,Usp46,Npas4	24318,25369,25706,291819,289584,266734
GO:1903428	0.00125188873980023	0.999777632119026	7	50	positive regulation of reactive oxygen species biosynthetic process	BP	13569	404	Ptk2b,Smad3,Smpd3,Jak2,Ogt,Pkd2,Grin1	50646,25631,94338,24514,26295,498328,24408
GO:0021593	0.00128156316258459	1	2	2	rhombomere morphogenesis	BP	13569	404	Egr2,Pax6	114090,25509
GO:0060997	0.00129199578197224	0.999736115296447	8	54	dendritic spine morphogenesis	BP	13569	404	Baiap2,Lrrk2,Arc,Myo5b,Itpka,Camk2b,Zfp365,Wnt7a	117542,300160,54323,25132,81677,24245,499425,114850
GO:0051050	0.00131144441793557	0.999267701792815	45	907	positive regulation of transport	BP	13569	404	Wfs1,Lrrk2,C2cd2l,Arc,Drd2,Adora2a,Smad3,Smpd3,Rab15,Nell2,Myo5b,Drd1,Jak2,Htr6,Lpl,Stc1,Rap1gap,Itpr1,Cckbr,Elmod1,Actn2,Chrm1,Ripor1,Azin2,Sirpa,Hpca,Scn4b,Htr2c,Camk4,Prkcz,Actn4,Atp2b2,Mchr1,Pkd2,Nup93,Grin1,Kcnj11,Parp1,Brca1,Rab3d,Ano6,Pax6,Cftr,Tgfb3,Tmem30b	83725,300160,300666,54323,24318,25369,25631,94338,299156,81734,25132,24316,24514,64354,24539,81801,313644,25262,25706,315670,291245,25229,291974,366473,25528,29177,315611,25187,25050,25522,63836,24215,83567,498328,291874,24408,83535,25591,497672,140665,315272,25509,24255,25717,314224
GO:0060291	0.00133570153076648	0.999688593837364	9	77	long-term synaptic potentiation	BP	13569	404	Plk2,Ptk2b,Arc,Drd2,Drd1,Rgs14,Htr6,Camk2b,Prkcz	83722,50646,54323,24318,24316,114705,64354,24245,25522
GO:0120039	0.00133991039127107	0.999310131239638	35	538	plasma membrane bounded cell projection morphogenesis	BP	13569	404	Lzts1,Baiap2,Agap2,Lrrk2,Mink1,Arc,Drd2,Adora2a,Cpne5,Dab1,Plppr4,Efnb2,Bcl11b,Myo5b,Itpka,Lgi1,Camk2b,Dclk1,Foxp1,Myo9b,Adarb1,Rreb1,Map2k1,Plxnd1,Zfp365,Trim46,Egr2,Srf,Prkcz,Cobl,Grin1,Efnb3,Wnt7a,Pax6,Bcl11a	266711,117542,65218,300160,303259,54323,24318,25369,309650,266729,295401,306636,314423,25132,81677,252892,24245,83825,297480,25486,25367,306873,170851,312652,499425,310641,114090,501099,25522,305497,24408,360546,114850,25509,305589
GO:0006793	0.00134056423844456	0.999103286722041	104	2535	phosphorus metabolic process	BP	13569	404	Plk2,Ptk2b,Agap2,Plppr1,Wfs1,Lrrk2,Dgkb,Rps6ka5,Dclk3,Mink1,Prkar2b,Gucy1a1,Rtn4rl1,Drd2,Adora2a,Smad3,Dab1,Plppr4,Smpd3,Cdk17,Gng7,Adra2c,Mast3,Vav3,Pde2a,Ndrg4,Itk,Epha3,Ppp1r1b,Entpd3,Drd1,Rgs14,Jak2,Mid1,Kcnh4,Kcnh3,Dlg3,Itpka,Gtf2h1,Dapk1,Gcnt2,Camk2b,Dclk1,Cckbr,Nlk,Gnal,Dgat2,Rps6ka4,Pak6,Camkv,Adarb1,Csgalnact1,Ptprv,Zfyve28,Ppp1r2,Adcy5,Raf1,Map2k1,Grik2,Cx3cl1,Inpp5j,Hpca,Mapkbp1,Myh6,R…	83722,50646,65218,298062,83725,300160,54248,314384,316023,303259,24679,497757,303311,24318,25369,25631,266729,295401,94338,314743,58979,24175,688540,295378,81743,64457,363577,29210,360616,316077,24316,114705,24514,54252,114032,27150,58948,81677,361580,306722,306860,24245,83825,25706,497961,24611,252900,361715,296078,79011,25367,306375,64576,305454,192361,64532,24703,170851,54257,89808,171088,2917…
GO:0050805	0.00134227872616388	0.999688129299553	9	72	negative regulation of synaptic transmission	BP	13569	404	Plk2,Ptk2b,Lrrk2,Drd2,Drd1,Htr6,Grik2,Grm4,Srf	83722,50646,300160,24318,24316,64354,54257,24417,501099
GO:0023061	0.00134789472982348	0.99938856406618	25	423	signal release	BP	13569	404	Lrrk2,C2cd2l,Drd2,Adora2a,Smpd3,Rab15,Nell2,Jak2,Syt6,Htr6,Itpr1,Cckbr,Pdyn,Otof,Adcy5,Raf1,Trim9,Npy1r,Htr2c,Kcnj11,Ywhaz,Wnt7a,Pax6,Cftr,Fst	300160,300666,24318,25369,94338,299156,81734,24514,60565,64354,25262,25706,29190,84573,64532,24703,155812,29358,25187,83535,25578,114850,25509,24255,24373
GO:0007191	0.00136922728414346	0.999947808836512	3	8	adenylate cyclase-activating dopamine receptor signaling pathway	BP	13569	404	Drd1,Gnal,Adcy5	24316,24611,64532
GO:0008542	0.00141870700713416	0.999702800010422	8	62	visual learning	BP	13569	404	Drd2,Meis2,Ndrg4,Ppp1r1b,Drd1,Rgs14,Neto1,Grin1	24318,311311,64457,360616,24316,114705,307206,24408
GO:0003018	0.00144190160386492	0.99951810892252	14	173	vascular process in circulatory system	BP	13569	404	Gucy1a1,Adora2a,Smpd3,Adra2c,Pde2a,Drd1,Htr1d,Chrm1,Map2k1,Cx3cl1,Npy1r,Htr2c,Adra2b,Cftr	497757,25369,94338,24175,81743,24316,25323,25229,170851,89808,29358,25187,24174,24255
GO:0007632	0.00145582448193452	0.999693431173858	8	63	visual behavior	BP	13569	404	Drd2,Meis2,Ndrg4,Ppp1r1b,Drd1,Rgs14,Neto1,Grin1	24318,311311,64457,360616,24316,114705,307206,24408
GO:0048169	0.001457452805632	0.999780824170956	6	36	regulation of long-term neuronal synaptic plasticity	BP	13569	404	Drd2,Drd1,Camk2b,Grik2,Neto1,Grin1	24318,24316,24245,54257,307206,24408
GO:0006796	0.00146382129225272	0.999020571960632	102	2476	phosphate-containing compound metabolic process	BP	13569	404	Plk2,Ptk2b,Agap2,Plppr1,Wfs1,Lrrk2,Dgkb,Rps6ka5,Dclk3,Mink1,Prkar2b,Gucy1a1,Rtn4rl1,Drd2,Adora2a,Smad3,Dab1,Plppr4,Smpd3,Cdk17,Gng7,Adra2c,Mast3,Vav3,Pde2a,Ndrg4,Itk,Epha3,Ppp1r1b,Entpd3,Drd1,Rgs14,Jak2,Mid1,Kcnh4,Kcnh3,Dlg3,Itpka,Gtf2h1,Dapk1,Gcnt2,Camk2b,Dclk1,Cckbr,Nlk,Gnal,Rps6ka4,Pak6,Camkv,Adarb1,Ptprv,Zfyve28,Ppp1r2,Adcy5,Raf1,Map2k1,Grik2,Cx3cl1,Inpp5j,Hpca,Mapkbp1,Myh6,Ripk4,Tbc1d10c,Grm…	83722,50646,65218,298062,83725,300160,54248,314384,316023,303259,24679,497757,303311,24318,25369,25631,266729,295401,94338,314743,58979,24175,688540,295378,81743,64457,363577,29210,360616,316077,24316,114705,24514,54252,114032,27150,58948,81677,361580,306722,306860,24245,83825,25706,497961,24611,361715,296078,79011,25367,64576,305454,192361,64532,24703,170851,54257,89808,171088,29177,362197,29556…
GO:0019725	0.00147834554830815	0.999204084007856	39	762	cellular homeostasis	BP	13569	404	Ptk2b,Wfs1,Lrrk2,C2cd2l,Gpr6,Mink1,Drd2,Smad3,Smpd3,Nell2,Drd1,Jak2,Stc1,Itpr1,Cckbr,Dgat2,Car7,Adcy5,Raf1,Gpr12,Grik2,Slc24a4,Micu1,Npy1r,Srf,Htr2c,Ogt,Camk2d,Pdk3,Atp2b2,Mchr1,Pkd2,Grin1,Kcnj11,Ano6,Tfrc,Pax6,Cftr,E2f4	50646,83725,300160,300666,83683,303259,24318,25631,94338,81734,24316,24514,81801,25262,25706,252900,291819,64532,24703,80840,54257,314396,365567,29358,501099,25187,26295,24246,296849,24215,83567,498328,24408,83535,315272,64678,25509,24255,100360427
GO:0061526	0.00148636879536132	0.999945307034133	3	7	acetylcholine secretion	BP	13569	404	Adora2a,Htr6,Htr2c	25369,64354,25187
GO:0051339	0.0015216086416537	0.999716308812644	7	61	regulation of lyase activity	BP	13569	404	Wfs1,Drd2,Adora2a,Gng7,Drd1,Gnal,Hpca	83725,24318,25369,58979,24316,24611,29177
GO:0001975	0.001534398511567	0.999763924338811	6	41	response to amphetamine	BP	13569	404	Drd2,Adora2a,Ppp1r1b,Drd1,Gnal,Grin1	24318,25369,360616,24316,24611,24408
GO:0055074	0.0016021966083036	0.999290155984463	23	379	calcium ion homeostasis	BP	13569	404	Ptk2b,Wfs1,Gpr6,Drd2,Smad3,Smpd3,Drd1,Jak2,Stc1,Itpr1,Cckbr,Adcy5,Gpr12,Grik2,Slc24a4,Micu1,Npy1r,Htr2c,Camk2d,Atp2b2,Mchr1,Pkd2,Grin1	50646,83725,83683,24318,25631,94338,24316,24514,81801,25262,25706,64532,80840,54257,314396,365567,29358,25187,24246,24215,83567,498328,24408
GO:0072522	0.00160979981025177	0.999428783143142	15	227	purine-containing compound biosynthetic process	BP	13569	404	Ptk2b,Wfs1,Gucy1a1,Drd2,Adora2a,Gng7,Pde2a,Drd1,Gnal,Adcy5,Map2k1,Hpca,Htr2c,Parp1,Mtap	50646,83725,497757,24318,25369,58979,81743,24316,24611,64532,170851,29177,25187,25591,298227
GO:0097061	0.0016250271243656	0.999612064026921	9	71	dendritic spine organization	BP	13569	404	Baiap2,Lrrk2,Arc,Myo5b,Itpka,Camk2b,Zfp365,Grin1,Wnt7a	117542,300160,54323,25132,81677,24245,499425,24408,114850
GO:0001662	0.00169866387935195	0.9997322224484	6	43	behavioral fear response	BP	13569	404	Gng7,Drd1,Usp46,Grik2,Htr2c,Lypd1	58979,24316,289584,54257,25187,360838
GO:0015696	0.00172358381014711	0.999578716658018	9	93	ammonium transport	BP	13569	404	Drd2,Adora2a,Smpd3,Drd1,Htr6,Cckbr,Azin2,Htr2c,Ywhaz	24318,25369,94338,24316,64354,25706,366473,25187,25578
GO:0045214	0.00172521381195619	0.999730244377381	6	38	sarcomere organization	BP	13569	404	Actn1,Foxp1,Actn2,Mybpc2,Myh6,Srf	81634,297480,291245,292879,29556,501099
GO:0015870	0.00173345857448444	0.999928184232083	3	8	acetylcholine transport	BP	13569	404	Adora2a,Htr6,Htr2c	25369,64354,25187
GO:0019229	0.00180556113397152	0.999604882630117	8	67	regulation of vasoconstriction	BP	13569	404	Adra2c,Drd1,Chrm1,Map2k1,Cx3cl1,Npy1r,Htr2c,Adra2b	24175,24316,25229,170851,89808,29358,25187,24174
GO:0042754	0.001822549867254	0.999848438875066	4	16	negative regulation of circadian rhythm	BP	13569	404	Drd2,Drd1,Cipc,Suv39h2	24318,24316,314330,364785
GO:0045762	0.00187300335395128	0.999765442368289	5	30	positive regulation of adenylate cyclase activity	BP	13569	404	Wfs1,Adora2a,Drd1,Gnal,Hpca	83725,25369,24316,24611,29177
GO:0031279	0.0018806508918311	0.999636401096112	7	60	regulation of cyclase activity	BP	13569	404	Wfs1,Drd2,Adora2a,Gng7,Drd1,Gnal,Hpca	83725,24318,25369,58979,24316,24611,29177
GO:0050794	0.00190434444991304	0.998655711937454	253	7184	regulation of cellular process	BP	13569	404	Arhgef3,Lzts1,Gpr88,Baiap2,Plk2,Ptk2b,Agap2,Plppr1,Wfs1,Lrrk2,Dgkb,C2cd2l,Cacng3,Rarb,Rps6ka5,Gabra4,Gpr6,Dclk3,Fkbp11,Mink1,Prkar2b,Sez6,Kcnab1,Chrm4,Gucy1a1,Rtn4rl1,Arc,Actn1,Drd2,Adora2a,Kctd1,Rbfox1,Cpne5,Smad3,Dab1,Plppr4,Egr4,Smpd3,Efnb2,Ddn,Rab15,Shisa7,Gng7,Nell2,Adra2c,Meis2,Gpr149,Mast3,Vav3,Bcl11b,Adgrb2,Pde2a,Ndrg4,Itk,Epha3,Myo5b,Ppp1r1b,Gria3,Ablim2,Gria2,Prmt8,Ccsap,Rhobtb2,Drd1,Ac…	290541,266711,64443,117542,83722,50646,65218,298062,83725,300160,54248,300666,140724,24706,314384,140675,83683,316023,300211,303259,24679,192247,29737,25111,497757,303311,54323,81634,24318,25369,291772,302920,309650,25631,266729,295401,25129,94338,306636,25113,299156,691429,58979,81734,24175,311311,192251,688540,295378,314423,313058,81743,64457,363577,29210,25132,360616,29628,360958,29627,688502,…
GO:0030029	0.00192362006189988	0.999005519385643	33	557	actin filament-based process	BP	13569	404	Baiap2,Ptk2b,Mink1,Actn1,Smad3,Epha3,Ablim2,Actr3b,Tmod1,Itpka,Stc1,Sorbs2,Foxp1,Actn2,Pak6,Lima1,Myo9b,Cdc42ep3,Pacsin2,Sirpa,Mybpc2,Mapkap1,Scn4b,Myh6,Ophn1,Srf,Prkcz,Actn4,Cobl,Camk2d,Pip5k1a,Washc2c,Tgfb3	117542,50646,303259,81634,25631,29210,360958,362298,25566,81677,81801,114901,297480,291245,296078,300228,25486,313838,124461,25528,292879,296648,315611,29556,312108,501099,25522,63836,305497,24246,365865,297530,25717
GO:0044093	0.00192874758530496	0.998797183342311	65	1389	positive regulation of molecular function	BP	13569	404	Arhgef3,Plk2,Ptk2b,Agap2,Wfs1,Lrrk2,Rps6ka5,Mink1,Chrm4,Arc,Drd2,Adora2a,Smad3,Dab1,Adra2c,Vav3,Itk,Drd1,Rgs14,Jak2,Plekhg5,Spata13,Rap1gap,Dapk1,Itpr1,Camk2b,Sgsm2,Rgs12,Elmod1,Gnal,Actn2,Pak6,Myo9b,Ripor1,Azin2,Raf1,Cdc42ep3,Map2k1,Plxnd1,Agfg2,Cx3cl1,Hpca,Mapkbp1,Sec14l2,Ripk4,Tbc1d10c,Msh3,Grm4,Ophn1,Srf,Prkcz,Map3k3,Arhgap10,Pip5k1a,Pkd2,Adra2b,Kcnj11,Ppp1r12a,Parp1,Wnt9b,Mre11a,Rasgrp4,Xdh,…	290541,83722,50646,65218,83725,300160,314384,303259,25111,54323,24318,25369,25631,266729,24175,295378,363577,24316,114705,24514,310999,305938,313644,306722,25262,24245,303304,54292,315670,24611,291245,296078,25486,291974,366473,24703,313838,170851,312652,304375,89808,29177,362197,116486,304053,361697,499505,24417,312108,501099,25522,303604,688429,365865,498328,24174,83535,116670,25591,303586,6404…
GO:0007631	0.00194717737789425	0.999513449114703	9	102	feeding behavior	BP	13569	404	Gpr88,Drd2,Adora2a,Drd1,Usp46,Npy1r,Htr2c,Mchr1,Grin1	64443,24318,25369,24316,289584,29358,25187,83567,24408
GO:2000311	0.00195877729514258	0.999830064294797	4	18	regulation of AMPA receptor activity	BP	13569	404	Cacng3,Mink1,Arc,Cnih3	140724,303259,54323,690252
GO:0030239	0.00205848932806124	0.999597942445432	7	55	myofibril assembly	BP	13569	404	Actn1,Tmod1,Foxp1,Actn2,Mybpc2,Myh6,Srf	81634,25566,297480,291245,292879,29556,501099
GO:0106027	0.00207522355191086	0.999485013097528	9	74	neuron projection organization	BP	13569	404	Baiap2,Lrrk2,Arc,Myo5b,Itpka,Camk2b,Zfp365,Grin1,Wnt7a	117542,300160,54323,25132,81677,24245,499425,24408,114850
GO:0007010	0.00209832321940281	0.998771497856247	49	939	cytoskeleton organization	BP	13569	404	Baiap2,Plk2,Ptk2b,Mink1,Arc,Actn1,Smad3,Mast3,Epha3,Ablim2,Ccsap,Actr3b,Rgs14,Mid1,Tmod1,Nexn,Itpka,Sorbs2,LOC102555457,Foxp1,Actn2,Pak6,Lima1,Raf1,Cdc42ep3,Pacsin2,Trim46,Sirpa,Mybpc2,Mapkap1,Inpp5j,Myh6,Ophn1,Srf,Prkcz,Krt71,Actn4,Cobl,Map7,Arhgap10,Pip5k1a,Dclk2,Ppp1r12a,Brca1,Vill,Washc2c,Pax6,Sh3kbp1,Tgfb3	117542,83722,50646,303259,54323,81634,25631,688540,29210,360958,307926,362298,114705,54252,25566,246172,81677,114901,362271,297480,291245,296078,300228,24703,313838,124461,310641,25528,292879,296648,171088,29556,312108,501099,25522,683613,63836,305497,293016,688429,365865,310698,116670,497672,301057,297530,25509,84357,25717
GO:0055082	0.00219985121915779	0.998828220485799	35	672	cellular chemical homeostasis	BP	13569	404	Ptk2b,Wfs1,Lrrk2,C2cd2l,Gpr6,Drd2,Smad3,Smpd3,Drd1,Jak2,Stc1,Itpr1,Cckbr,Dgat2,Car7,Adcy5,Raf1,Gpr12,Grik2,Slc24a4,Micu1,Npy1r,Srf,Htr2c,Ogt,Camk2d,Pdk3,Atp2b2,Mchr1,Pkd2,Grin1,Kcnj11,Tfrc,Pax6,Cftr	50646,83725,300160,300666,83683,24318,25631,94338,24316,24514,81801,25262,25706,252900,291819,64532,24703,80840,54257,314396,365567,29358,501099,25187,26295,24246,296849,24215,83567,498328,24408,83535,64678,25509,24255
GO:0007193	0.00221130133818129	0.999561465095125	7	57	adenylate cyclase-inhibiting G-protein coupled receptor signaling pathway	BP	13569	404	Chrm4,Drd2,Htr1d,Chrm1,Adcy5,Grm4,Htr5b	25111,24318,25323,25229,64532,24417,79247
GO:0046058	0.00221320123488438	0.999339237529729	11	136	cAMP metabolic process	BP	13569	404	Wfs1,Gucy1a1,Drd2,Adora2a,Gng7,Pde2a,Drd1,Gnal,Adcy5,Hpca,Pkd2	83725,497757,24318,25369,58979,81743,24316,24611,64532,29177,498328
GO:0043085	0.0022144003490254	0.998667282017049	54	1113	positive regulation of catalytic activity	BP	13569	404	Arhgef3,Ptk2b,Agap2,Wfs1,Lrrk2,Mink1,Chrm4,Drd2,Adora2a,Smad3,Dab1,Adra2c,Vav3,Itk,Drd1,Rgs14,Jak2,Plekhg5,Spata13,Rap1gap,Dapk1,Itpr1,Camk2b,Sgsm2,Rgs12,Elmod1,Gnal,Pak6,Myo9b,Azin2,Raf1,Cdc42ep3,Map2k1,Agfg2,Cx3cl1,Hpca,Mapkbp1,Sec14l2,Tbc1d10c,Msh3,Grm4,Ophn1,Prkcz,Map3k3,Arhgap10,Pip5k1a,Pkd2,Adra2b,Ppp1r12a,Wnt9b,Mre11a,Rasgrp4,Xdh,Tgfb3	290541,50646,65218,83725,300160,303259,25111,24318,25369,25631,266729,24175,295378,363577,24316,114705,24514,310999,305938,313644,306722,25262,24245,303304,54292,315670,24611,296078,25486,366473,24703,313838,170851,304375,89808,29177,362197,116486,361697,499505,24417,312108,25522,303604,688429,365865,498328,24174,116670,303586,64046,170668,497811,25717
GO:0006816	0.00231550739090412	0.998963870004103	22	360	calcium ion transport	BP	13569	404	Ptk2b,Wfs1,Cacng3,Drd2,Adora2a,Drd1,Cacna2d3,Stc1,Itpr1,Camk2b,Slc24a4,Micu1,Il16,Hpca,Cacng6,Htr2c,Camk2d,Atp2b2,Mchr1,Pkd2,Grin1,Ano6	50646,83725,140724,24318,25369,24316,306243,81801,25262,24245,314396,365567,116996,29177,140727,25187,24246,24215,83567,498328,24408,315272
GO:0009152	0.0023926271270959	0.999150145979208	14	212	purine ribonucleotide biosynthetic process	BP	13569	404	Ptk2b,Wfs1,Gucy1a1,Drd2,Adora2a,Gng7,Pde2a,Drd1,Gnal,Adcy5,Map2k1,Hpca,Htr2c,Parp1	50646,83725,497757,24318,25369,58979,81743,24316,24611,64532,170851,29177,25187,25591
GO:0072503	0.00239455672488495	0.998904008551533	23	390	cellular divalent inorganic cation homeostasis	BP	13569	404	Ptk2b,Wfs1,Gpr6,Drd2,Smad3,Smpd3,Drd1,Jak2,Stc1,Itpr1,Cckbr,Adcy5,Gpr12,Grik2,Slc24a4,Micu1,Npy1r,Htr2c,Camk2d,Atp2b2,Mchr1,Pkd2,Grin1	50646,83725,83683,24318,25631,94338,24316,24514,81801,25262,25706,64532,80840,54257,314396,365567,29358,25187,24246,24215,83567,498328,24408
GO:0006468	0.00243532590452728	0.998446380789617	69	1502	protein phosphorylation	BP	13569	404	Plk2,Ptk2b,Agap2,Lrrk2,Rps6ka5,Dclk3,Mink1,Prkar2b,Rtn4rl1,Drd2,Adora2a,Dab1,Cdk17,Adra2c,Mast3,Ndrg4,Itk,Epha3,Ppp1r1b,Drd1,Rgs14,Jak2,Mid1,Kcnh4,Kcnh3,Itpka,Gtf2h1,Dapk1,Gcnt2,Camk2b,Dclk1,Cckbr,Nlk,Rps6ka4,Pak6,Camkv,Adarb1,Zfyve28,Raf1,Map2k1,Grik2,Cx3cl1,Inpp5j,Mapkbp1,Ripk4,Tbc1d10c,Grm4,Htr2c,Camk4,Prkcz,Map3k3,Ogt,Camk2d,Dclk2,Pdk3,Cdk19,Pkd2,Adra2b,Rps6ka2,Camk2n1,Wnt9b,Mre11a,Igfbp4,Wnt…	83722,50646,65218,300160,314384,316023,303259,24679,303311,24318,25369,266729,314743,24175,688540,64457,363577,29210,360616,24316,114705,24514,54252,114032,27150,81677,361580,306722,306860,24245,83825,25706,497961,361715,296078,79011,25367,305454,24703,170851,54257,89808,171088,362197,304053,361697,24417,25187,25050,25522,303604,26295,24246,310698,296849,309804,498328,24174,117269,287005,303586,6…
GO:0030814	0.00266045265233208	0.999301101943644	9	112	regulation of cAMP metabolic process	BP	13569	404	Wfs1,Drd2,Adora2a,Gng7,Pde2a,Drd1,Gnal,Hpca,Pkd2	83725,24318,25369,58979,81743,24316,24611,29177,498328
GO:0042596	0.00270855484952141	0.999527901225835	6	47	fear response	BP	13569	404	Gng7,Drd1,Usp46,Grik2,Htr2c,Lypd1	58979,24316,289584,54257,25187,360838
GO:1904062	0.0027310765561438	0.99890378398495	17	266	regulation of cation transmembrane transport	BP	13569	404	Ptk2b,Cacng3,Mink1,Kcnab1,Arc,Drd2,Drd1,Dapk1,Actn2,Hpca,Scn4b,Neto1,Cnih3,Camk2d,Pkd2,Kcnj11,Ano6	50646,140724,303259,29737,54323,24318,24316,306722,291245,29177,315611,307206,690252,24246,498328,83535,315272
GO:1905429	0.00273987557784314	1	2	2	response to glycine	BP	13569	404	Myo5b,Grin1	25132,24408
GO:0048148	0.00277828850011424	0.999731948360275	4	19	behavioral response to cocaine	BP	13569	404	Drd2,Ppp1r1b,Drd1,Parp1	24318,360616,24316,25591
GO:0048667	0.00288302325738005	0.99850320228973	31	481	cell morphogenesis involved in neuron differentiation	BP	13569	404	Lzts1,Baiap2,Agap2,Lrrk2,Mink1,Arc,Drd2,Dab1,Plppr4,Efnb2,Bcl11b,Myo5b,Itpka,Lgi1,Camk2b,Dclk1,Foxp1,Adarb1,Map2k1,Plxnd1,Zfp365,Trim46,Egr2,Srf,Cobl,Atp2b2,Grin1,Efnb3,Wnt7a,Pax6,Bcl11a	266711,117542,65218,300160,303259,54323,24318,266729,295401,306636,314423,25132,81677,252892,24245,83825,297480,25367,170851,312652,499425,310641,114090,501099,305497,24215,24408,360546,114850,25509,305589
GO:2000273	0.002886810325515	0.999493842461787	6	43	positive regulation of receptor activity	BP	13569	404	Arc,Adra2c,Actn2,Pkd2,Adra2b,Cftr	54323,24175,291245,498328,24174,24255
GO:0065007	0.00294474489672574	0.997929076956606	278	8089	biological regulation	BP	13569	404	Arhgef3,Lzts1,Gpr88,Baiap2,Plk2,Ptk2b,Agap2,Plppr1,Wfs1,Lrrk2,Dgkb,C2cd2l,Cacng3,Rarb,Rps6ka5,Gabra4,Gpr6,Dclk3,Fkbp11,Mink1,Prkar2b,Sez6,Kcnab1,Chrm4,Gucy1a1,Rtn4rl1,Arc,Actn1,Drd2,Lmo7,Adora2a,Kctd1,Rbfox1,Xkr8,Cpne5,Kcna4,Smad3,Dab1,Plppr4,Egr4,Smpd3,Efnb2,Ddn,Rab15,Shisa7,Gng7,Nell2,Adra2c,Meis2,Gpr149,Mast3,Vav3,Bcl11b,Adgrb2,Pde2a,Kcnj4,Ndrg4,Itk,Epha3,Myo5b,Ppp1r1b,Gria3,Ablim2,Gria2,Prmt8…	290541,266711,64443,117542,83722,50646,65218,298062,83725,300160,54248,300666,140724,24706,314384,140675,83683,316023,300211,303259,24679,192247,29737,25111,497757,303311,54323,81634,24318,361084,25369,291772,302920,313033,309650,25469,25631,266729,295401,25129,94338,306636,25113,299156,691429,58979,81734,24175,311311,192251,688540,295378,314423,313058,81743,116649,64457,363577,29210,25132,360616…
GO:0048666	0.00299914810041997	0.998193331168621	51	963	neuron development	BP	13569	404	Lzts1,Baiap2,Plk2,Ptk2b,Agap2,Lrrk2,Mink1,Sez6,Rtn4rl1,Arc,Drd2,Adora2a,Cpne5,Dab1,Plppr4,Efnb2,Bcl11b,Ndrg4,Epha3,Myo5b,Ccsap,Drd1,Jak2,Itpka,Lgi1,Camk2b,Dclk1,Foxp1,Adarb1,Lrp12,Map2k1,Plxnd1,Zfp365,Trim46,Egr2,Cx3cl1,Inpp5j,Grm4,Srf,Prkcz,Cobl,Dclk2,Atp2b2,Grin1,Efnb3,Wnt7a,Bhlhe23,Dio3,Pax6,Bcl11a,Pbx3	266711,117542,83722,50646,65218,300160,303259,192247,303311,54323,24318,25369,309650,266729,295401,306636,314423,64457,29210,25132,307926,24316,24514,81677,252892,24245,83825,297480,25367,314941,170851,312652,499425,310641,114090,89808,171088,24417,501099,25522,305497,310698,24215,24408,360546,114850,499952,29475,25509,305589,311876
GO:0060284	0.00299988119315401	0.998259359613784	44	831	regulation of cell development	BP	13569	404	Lzts1,Baiap2,Plk2,Ptk2b,Lrrk2,Rarb,Sez6,Rtn4rl1,Arc,Drd2,Cpne5,Dab1,Efnb2,Adra2c,Bcl11b,Ndrg4,Epha3,Myo5b,Rgs14,Itpka,Rap1gap,Camk2b,Foxp1,Rreb1,Map2k1,Plxnd1,Zfp365,Cx3cl1,Inpp5j,Srf,Actn4,Cobl,Adra2b,Grin1,Mycn,Efnb3,Wnt7a,Washc2c,Bhlhe23,Gsx2,Actn3,Pax6,Bcl11a,Cftr	266711,117542,83722,50646,300160,24706,192247,303311,54323,24318,309650,266729,306636,24175,314423,64457,29210,25132,114705,81677,313644,24245,297480,306873,170851,312652,499425,89808,171088,501099,63836,305497,24174,24408,298894,360546,114850,297530,499952,364140,171009,25509,305589,24255
GO:0048812	0.00305287647612279	0.998374904449109	33	522	neuron projection morphogenesis	BP	13569	404	Lzts1,Baiap2,Agap2,Lrrk2,Mink1,Arc,Drd2,Adora2a,Cpne5,Dab1,Plppr4,Efnb2,Bcl11b,Myo5b,Itpka,Lgi1,Camk2b,Dclk1,Foxp1,Adarb1,Map2k1,Plxnd1,Zfp365,Trim46,Egr2,Srf,Prkcz,Cobl,Grin1,Efnb3,Wnt7a,Pax6,Bcl11a	266711,117542,65218,300160,303259,54323,24318,25369,309650,266729,295401,306636,314423,25132,81677,252892,24245,83825,297480,25367,170851,312652,499425,310641,114090,501099,25522,305497,24408,360546,114850,25509,305589
GO:1901374	0.00308946996096133	0.999829865702145	3	10	acetate ester transport	BP	13569	404	Adora2a,Htr6,Htr2c	25369,64354,25187
GO:0051481	0.00316701739978237	0.999692751408988	4	16	negative regulation of cytosolic calcium ion concentration	BP	13569	404	Drd2,Smad3,Smpd3,Npy1r	24318,25631,94338,29358
GO:0006164	0.00322537045704765	0.998814788041331	14	219	purine nucleotide biosynthetic process	BP	13569	404	Ptk2b,Wfs1,Gucy1a1,Drd2,Adora2a,Gng7,Pde2a,Drd1,Gnal,Adcy5,Map2k1,Hpca,Htr2c,Parp1	50646,83725,497757,24318,25369,58979,81743,24316,24611,64532,170851,29177,25187,25591
GO:0035556	0.00327244769354814	0.997796464038431	87	2010	intracellular signal transduction	BP	13569	404	Arhgef3,Plk2,Ptk2b,Agap2,Wfs1,Lrrk2,Dgkb,Rps6ka5,Dclk3,Fkbp11,Mink1,Sez6,Gucy1a1,Rtn4rl1,Drd2,Adora2a,Dab1,Smpd3,Adra2c,Mast3,Vav3,Pde2a,Ndrg4,Itk,Ppp1r1b,Rhobtb2,Drd1,Rgs14,Jak2,Plekhg5,Spata13,Mid1,Kcnh4,Kcnh3,Htr6,Rap1gap,Dapk1,Gcnt2,Itpr1,Camk2b,Dclk1,Cckbr,Nlk,Gnal,Rps6ka4,Hpse,Pak6,Camkv,Myo9b,Ripor1,Adcy5,Raf1,Cdc42ep3,Map2k1,Grik2,Mapkap1,Cx3cl1,Rab40b,Hpca,Mapkbp1,Tbc1d10c,Grm4,Htr2c,Cam…	290541,83722,50646,65218,83725,300160,54248,314384,316023,300211,303259,192247,497757,303311,24318,25369,266729,94338,24175,688540,295378,81743,64457,363577,360616,306004,24316,114705,24514,310999,305938,54252,114032,27150,64354,313644,306722,306860,25262,24245,83825,25706,497961,24611,361715,64537,296078,79011,25486,291974,64532,24703,313838,170851,54257,296648,89808,303754,29177,362197,361697,2…
GO:0019932	0.0032972029714636	0.998652668487796	17	258	second-messenger-mediated signaling	BP	13569	404	Ptk2b,Lrrk2,Gucy1a1,Adora2a,Adra2c,Pde2a,Drd1,Itpr1,Gnal,Adcy5,Hpca,Htr2c,Camk2d,Pkd2,Adra2b,Grin1,Actn3	50646,300160,497757,25369,24175,81743,24316,25262,24611,64532,29177,25187,24246,498328,24174,24408,171009
GO:0098655	0.0033767016284014	0.99813568874771	36	690	cation transmembrane transport	BP	13569	404	Ptk2b,Cacng3,Mink1,Kcnq5,Kcnab1,Arc,Drd2,Kcna4,Kcnj4,Gria2,Drd1,Kcnh4,Kcnh3,Cacna2d3,Dapk1,Itpr1,Actn2,Grik2,Slc24a4,Micu1,Kcnv1,Kcnn1,Hpca,Scn4b,Cacng6,Htr2c,Neto1,Cnih3,Slc1a1,Camk2d,Atp2b2,Pkd2,Grin1,Kcnj11,Kcnk13,Ano6	50646,140724,303259,259273,29737,54323,24318,25469,116649,29627,24316,114032,27150,306243,306722,25262,291245,54257,314396,365567,60326,54261,29177,315611,140727,25187,307206,690252,25550,24246,24215,498328,24408,83535,64120,315272
GO:0032989	0.00343967526729713	0.99793345243139	49	908	cellular component morphogenesis	BP	13569	404	Lzts1,Baiap2,Ptk2b,Agap2,Lrrk2,Mink1,Arc,Actn1,Drd2,Adora2a,Cpne5,Dab1,Plppr4,Efnb2,Bcl11b,Myo5b,Tmod1,Itpka,Stc1,Lgi1,Camk2b,Dclk1,Foxp1,Actn2,Myo9b,Adarb1,Rreb1,Cdc42ep3,Map2k1,Plxnd1,Pacsin2,Zfp365,Trim46,Egr2,Mybpc2,Myh6,Srf,Prkcz,Actn4,Cobl,Map7,Atp2b2,Grin1,Efnb3,Wnt7a,Washc2c,Pax6,Bcl11a,Sh3kbp1	266711,117542,50646,65218,300160,303259,54323,81634,24318,25369,309650,266729,295401,306636,314423,25132,25566,81677,81801,252892,24245,83825,297480,291245,25486,25367,306873,313838,170851,312652,124461,499425,310641,114090,292879,29556,501099,25522,63836,305497,293016,24215,24408,360546,114850,297530,25509,305589,84357
GO:0030036	0.00350519810014747	0.998194157167655	29	493	actin cytoskeleton organization	BP	13569	404	Baiap2,Ptk2b,Mink1,Actn1,Smad3,Epha3,Ablim2,Actr3b,Tmod1,Itpka,Sorbs2,Foxp1,Actn2,Pak6,Lima1,Cdc42ep3,Pacsin2,Sirpa,Mybpc2,Mapkap1,Myh6,Ophn1,Srf,Prkcz,Actn4,Cobl,Pip5k1a,Washc2c,Tgfb3	117542,50646,303259,81634,25631,29210,360958,362298,25566,81677,114901,297480,291245,296078,300228,313838,124461,25528,292879,296648,29556,312108,501099,25522,63836,305497,365865,297530,25717
GO:0014821	0.00355732594653175	0.999622053826761	4	23	phasic smooth muscle contraction	BP	13569	404	Drd2,Drd1,Htr1d,Npy1r	24318,24316,25323,29358
GO:0009260	0.00357589955251922	0.998670239462665	14	222	ribonucleotide biosynthetic process	BP	13569	404	Ptk2b,Wfs1,Gucy1a1,Drd2,Adora2a,Gng7,Pde2a,Drd1,Gnal,Adcy5,Map2k1,Hpca,Htr2c,Parp1	50646,83725,497757,24318,25369,58979,81743,24316,24611,64532,170851,29177,25187,25591
GO:0007189	0.00358653886820858	0.999332706103453	6	53	adenylate cyclase-activating G-protein coupled receptor signaling pathway	BP	13569	404	Adora2a,Adra2c,Drd1,Gnal,Adcy5,Adra2b	25369,24175,24316,24611,64532,24174
GO:0072521	0.0037749964115651	0.998171195477859	24	483	purine-containing compound metabolic process	BP	13569	404	Ptk2b,Wfs1,Lrrk2,Gucy1a1,Drd2,Adora2a,Gng7,Pde2a,Drd1,Dlg3,Gnal,Adcy5,Map2k1,Hpca,Myh6,Htr2c,Ogt,Atp2b2,Pkd2,Parp1,Mtap,Nudt3,Actn3,Xdh	50646,83725,300160,497757,24318,25369,58979,81743,24316,58948,24611,64532,170851,29177,29556,25187,26295,24215,498328,25591,298227,294292,171009,497811
GO:0018107	0.00378413606566512	0.998874458142401	10	102	peptidyl-threonine phosphorylation	BP	13569	404	Lrrk2,Dclk3,Camk2b,Dclk1,Nlk,Camkv,Map2k1,Ogt,Camk2d,Dclk2	300160,316023,24245,83825,497961,79011,170851,26295,24246,310698
GO:0030817	0.00395234907945272	0.998999295341309	8	96	regulation of cAMP biosynthetic process	BP	13569	404	Wfs1,Drd2,Adora2a,Gng7,Pde2a,Drd1,Gnal,Hpca	83725,24318,25369,58979,81743,24316,24611,29177
GO:0030001	0.00395845357705703	0.997756911434968	38	735	metal ion transport	BP	13569	404	Ptk2b,Wfs1,Cacng3,Kcnq5,Kcnab1,Drd2,Adora2a,Kcna4,Kcnj4,Gria2,Drd1,Kcnh4,Kcnh3,Cacna2d3,Stc1,Itpr1,Camk2b,Actn2,Grik2,Slc24a4,Micu1,Kcnv1,Kcnn1,Il16,Hpca,Scn4b,Cacng6,Htr2c,Neto1,Camk2d,Atp2b2,Mchr1,Pkd2,Grin1,Kcnj11,Kcnk13,Ano6,Tfrc	50646,83725,140724,259273,29737,24318,25369,25469,116649,29627,24316,114032,27150,306243,81801,25262,24245,291245,54257,314396,365567,60326,54261,116996,29177,315611,140727,25187,307206,24246,24215,83567,498328,24408,83535,64120,315272,64678
GO:0001502	0.00396253682928725	0.99958560488414	4	17	cartilage condensation	BP	13569	404	Col11a1,Sulf1,Mycn,Wnt7a	25654,171396,298894,114850
GO:0060341	0.00398500670869268	0.997706923961196	40	815	regulation of cellular localization	BP	13569	404	Ptk2b,Lrrk2,C2cd2l,Dclk3,Drd2,Adora2a,Smad3,Pde2a,Ndrg4,Myo5b,Drd1,Jak2,Htr6,Camk2b,Dclk1,Elmod1,Pdyn,Actn2,Chrm1,Ripor1,Adcy5,Map2k1,Hpca,Tbc1d10c,Htr2c,Camk4,Ogt,Camk2d,Dclk2,Lypd1,Pkd2,Nup93,Grin1,Kcnj11,Ppp1r12a,Parp1,Brca1,Cftr,Tgfb3,Tmem30b	50646,300160,300666,316023,24318,25369,25631,81743,64457,25132,24316,24514,64354,24245,83825,315670,29190,291245,25229,291974,64532,170851,29177,361697,25187,25050,26295,24246,310698,360838,498328,291874,24408,83535,116670,25591,497672,24255,25717,314224
GO:0046068	0.00406127647527794	0.999104238615249	7	54	cGMP metabolic process	BP	13569	404	Ptk2b,Gucy1a1,Pde2a,Adcy5,Hpca,Htr2c,Atp2b2	50646,497757,81743,64532,29177,25187,24215
GO:0021575	0.00406394462217013	0.999238941678932	6	41	hindbrain morphogenesis	BP	13569	404	Dab1,Map2k1,Zfp365,Atp2b2,Wnt7a,Gsx2	266729,170851,499425,24215,114850,364140
GO:0097296	0.00407146796490111	0.999948279448624	2	3	activation of cysteine-type endopeptidase activity involved in apoptotic signaling pathway	BP	13569	404	Smad3,Jak2	25631,24514
GO:0014829	0.0041467279675458	0.999548671194015	4	20	vascular smooth muscle contraction	BP	13569	404	Smpd3,Chrm1,Map2k1,Adra2b	94338,25229,170851,24174
GO:0009150	0.00414817592036743	0.998044462661657	22	431	purine ribonucleotide metabolic process	BP	13569	404	Ptk2b,Wfs1,Lrrk2,Gucy1a1,Drd2,Adora2a,Gng7,Pde2a,Drd1,Dlg3,Gnal,Adcy5,Map2k1,Hpca,Myh6,Htr2c,Ogt,Atp2b2,Pkd2,Parp1,Nudt3,Actn3	50646,83725,300160,497757,24318,25369,58979,81743,24316,58948,24611,64532,170851,29177,29556,25187,26295,24215,498328,25591,294292,171009
GO:2000379	0.00421772090926151	0.998925547332801	8	86	positive regulation of reactive oxygen species metabolic process	BP	13569	404	Ptk2b,Smad3,Smpd3,Jak2,Ogt,Pkd2,Grin1,Xdh	50646,25631,94338,24514,26295,498328,24408,497811
GO:0007613	0.00422941351067543	0.998629741673859	11	124	memory	BP	13569	404	Plk2,Drd2,Drd1,Rgs14,Pak6,Srf,Camk4,Prkcz,Neto1,Grin1,Npas4	83722,24318,24316,114705,296078,501099,25050,25522,307206,24408,266734
GO:0046390	0.0042392608552588	0.998392226758238	14	226	ribose phosphate biosynthetic process	BP	13569	404	Ptk2b,Wfs1,Gucy1a1,Drd2,Adora2a,Gng7,Pde2a,Drd1,Gnal,Adcy5,Map2k1,Hpca,Htr2c,Parp1	50646,83725,497757,24318,25369,58979,81743,24316,24611,64532,170851,29177,25187,25591
GO:0045664	0.00435235704282855	0.997601269433816	34	602	regulation of neuron differentiation	BP	13569	404	Lzts1,Baiap2,Plk2,Ptk2b,Lrrk2,Rarb,Sez6,Rtn4rl1,Arc,Cpne5,Dab1,Efnb2,Adra2c,Bcl11b,Ndrg4,Epha3,Myo5b,Itpka,Rap1gap,Camk2b,Map2k1,Plxnd1,Zfp365,Cx3cl1,Inpp5j,Srf,Cobl,Adra2b,Grin1,Mycn,Efnb3,Wnt7a,Pax6,Bcl11a	266711,117542,83722,50646,300160,24706,192247,303311,54323,309650,266729,306636,24175,314423,64457,29210,25132,81677,313644,24245,170851,312652,499425,89808,171088,501099,305497,24174,24408,298894,360546,114850,25509,305589
GO:0021546	0.00446401172047569	0.999916263168984	2	4	rhombomere development	BP	13569	404	Egr2,Pax6	114090,25509
GO:0051345	0.00455819085947832	0.99747892334372	34	622	positive regulation of hydrolase activity	BP	13569	404	Arhgef3,Ptk2b,Agap2,Lrrk2,Chrm4,Smad3,Vav3,Itk,Rgs14,Jak2,Plekhg5,Spata13,Rap1gap,Dapk1,Itpr1,Camk2b,Sgsm2,Rgs12,Elmod1,Myo9b,Cdc42ep3,Map2k1,Agfg2,Cx3cl1,Hpca,Tbc1d10c,Msh3,Ophn1,Prkcz,Arhgap10,Pip5k1a,Ppp1r12a,Rasgrp4,Xdh	290541,50646,65218,300160,25111,25631,295378,363577,114705,24514,310999,305938,313644,306722,25262,24245,303304,54292,315670,25486,313838,170851,304375,89808,29177,361697,499505,312108,25522,688429,365865,116670,170668,497811
GO:0098743	0.00458126150603323	0.999495638126941	4	18	cell aggregation	BP	13569	404	Col11a1,Sulf1,Mycn,Wnt7a	25654,171396,298894,114850
GO:0043988	0.00460898225611844	0.999937550821392	2	3	histone H3-S28 phosphorylation	BP	13569	404	Rps6ka5,Rps6ka4	314384,361715
GO:0030030	0.00472006982833928	0.996991438231003	59	1195	cell projection organization	BP	13569	404	Lzts1,Baiap2,Plk2,Ptk2b,Agap2,Lrrk2,Mink1,Sez6,Rtn4rl1,Arc,Drd2,Adora2a,Cpne5,Dab1,Plppr4,Efnb2,Vav3,Bcl11b,Ndrg4,Epha3,Myo5b,Jak2,Spata13,Itpka,Rap1gap,Lgi1,Camk2b,Dclk1,Foxp1,Actn2,Lima1,Myo9b,Adarb1,Lrp12,Rreb1,Cdc42ep3,Map2k1,Plxnd1,Pacsin2,Zfp365,Trim46,Egr2,Cx3cl1,Inpp5j,Grm4,Srf,Prkcz,Cobl,Pip5k1a,Atp2b2,Grin1,Efnb3,Wnt7a,Ano6,Pax6,Bcl11a,Cep162,E2f4,Tgfb3	266711,117542,83722,50646,65218,300160,303259,192247,303311,54323,24318,25369,309650,266729,295401,306636,295378,314423,64457,29210,25132,24514,305938,81677,313644,252892,24245,83825,297480,291245,300228,25486,25367,314941,306873,313838,170851,312652,124461,499425,310641,114090,89808,171088,24417,501099,25522,305497,365865,24215,24408,360546,114850,315272,25509,305589,300880,100360427,25717
GO:0051349	0.00487876844036858	0.999215308685098	5	40	positive regulation of lyase activity	BP	13569	404	Wfs1,Adora2a,Drd1,Gnal,Hpca	83725,25369,24316,24611,29177
GO:2000377	0.0048881570805122	0.998372407623585	11	158	regulation of reactive oxygen species metabolic process	BP	13569	404	Ptk2b,Smad3,Smpd3,Jak2,Ogt,Pdk3,Pkd2,Grin1,Mycn,Brca1,Xdh	50646,25631,94338,24514,26295,296849,498328,24408,298894,497672,497811
GO:0000904	0.00498167069151667	0.997184219668516	36	608	cell morphogenesis involved in differentiation	BP	13569	404	Lzts1,Baiap2,Agap2,Lrrk2,Mink1,Arc,Actn1,Drd2,Dab1,Plppr4,Efnb2,Bcl11b,Myo5b,Itpka,Stc1,Lgi1,Camk2b,Dclk1,Foxp1,Adarb1,Rreb1,Map2k1,Plxnd1,Zfp365,Trim46,Egr2,Srf,Actn4,Cobl,Atp2b2,Grin1,Efnb3,Wnt7a,Washc2c,Pax6,Bcl11a	266711,117542,65218,300160,303259,54323,81634,24318,266729,295401,306636,314423,25132,81677,81801,252892,24245,83825,297480,25367,306873,170851,312652,499425,310641,114090,501099,63836,305497,24215,24408,360546,114850,297530,25509,305589
GO:0015695	0.00499095156771135	0.999203826440987	5	34	organic cation transport	BP	13569	404	Adora2a,Htr6,Slc7a8,Azin2,Htr2c	25369,64354,84551,366473,25187
GO:0099531	0.00507446951429069	0.998308039748874	11	140	presynaptic process involved in chemical synaptic transmission	BP	13569	404	Lrrk2,Drd2,Adora2a,Rab15,Syt6,Htr6,Pdyn,Otof,Trim9,Htr2c,Wnt7a	300160,24318,25369,299156,60565,64354,29190,84573,155812,25187,114850
GO:0007045	0.00507518220454659	0.998827994899834	7	58	cell-substrate adherens junction assembly	BP	13569	404	Ptk2b,Actn1,Smad3,Epha3,Actn2,Pip5k1a,Actn3	50646,81634,25631,29210,291245,365865,171009
GO:0048041	0.00507518220454659	0.998827994899834	7	58	focal adhesion assembly	BP	13569	404	Ptk2b,Actn1,Smad3,Epha3,Actn2,Pip5k1a,Actn3	50646,81634,25631,29210,291245,365865,171009
GO:0030432	0.00507830351932007	0.999656792631363	3	11	peristalsis	BP	13569	404	Drd2,Drd1,Npy1r	24318,24316,29358
GO:0072507	0.00511092248357333	0.997507178340848	23	411	divalent inorganic cation homeostasis	BP	13569	404	Ptk2b,Wfs1,Gpr6,Drd2,Smad3,Smpd3,Drd1,Jak2,Stc1,Itpr1,Cckbr,Adcy5,Gpr12,Grik2,Slc24a4,Micu1,Npy1r,Htr2c,Camk2d,Atp2b2,Mchr1,Pkd2,Grin1	50646,83725,83683,24318,25631,94338,24316,24514,81801,25262,25706,64532,80840,54257,314396,365567,29358,25187,24246,24215,83567,498328,24408
GO:0045944	0.00512235543451292	0.996931826308866	44	902	positive regulation of transcription from RNA polymerase II promoter	BP	13569	404	Agap2,Rarb,Rps6ka5,Drd2,Smad3,Egr4,Ddn,Meis2,Bcl11b,Ablim2,Jak2,Gtf2h1,Foxp1,Foxj2,Rps6ka4,Npas2,Rreb1,Zfp467,Raf1,Map2k1,Scap,Egr2,Pbx2,Egr3,Srf,Ogt,Tef,Pkd2,Grin1,Ppp1r12a,Parp1,Pou3f1,Mycn,Brca1,Wnt7a,Bhlhe23,Npas4,Pax6,Lpin2,E2f4,Pou3f3,Tgfb3,Camta2,Pbx3	65218,24706,314384,24318,25631,25129,25113,311311,314423,360958,24514,361580,297480,502886,361715,316351,306873,500110,24703,170851,301024,114090,406164,25148,501099,26295,29362,498328,24408,116670,25591,192110,298894,497672,114850,499952,266734,25509,316737,100360427,192109,25717,287462,311876
GO:0060391	0.00516890721176121	0.99964842438716	3	11	positive regulation of SMAD protein import into nucleus	BP	13569	404	Nup93,Parp1,Tgfb3	291874,25591,25717
GO:0008306	0.00517625002245078	0.998505113931152	9	95	associative learning	BP	13569	404	Drd2,Meis2,Ndrg4,Ppp1r1b,Drd1,Rgs14,Srf,Neto1,Grin1	24318,311311,64457,360616,24316,114705,501099,307206,24408
GO:0060080	0.00519210079310901	0.999402331904154	4	19	inhibitory postsynaptic potential	BP	13569	404	Adora2a,Grik2,Cx3cl1,Npas4	25369,54257,89808,266734
GO:0006163	0.00537577375686099	0.997407240013277	22	443	purine nucleotide metabolic process	BP	13569	404	Ptk2b,Wfs1,Lrrk2,Gucy1a1,Drd2,Adora2a,Gng7,Pde2a,Drd1,Dlg3,Gnal,Adcy5,Map2k1,Hpca,Myh6,Htr2c,Ogt,Atp2b2,Pkd2,Parp1,Nudt3,Actn3	50646,83725,300160,497757,24318,25369,58979,81743,24316,58948,24611,64532,170851,29177,29556,25187,26295,24215,498328,25591,294292,171009
GO:0010975	0.00538220862049253	0.997172570163257	28	468	regulation of neuron projection development	BP	13569	404	Lzts1,Baiap2,Plk2,Ptk2b,Lrrk2,Sez6,Rtn4rl1,Arc,Cpne5,Dab1,Efnb2,Ndrg4,Epha3,Myo5b,Itpka,Camk2b,Map2k1,Plxnd1,Zfp365,Cx3cl1,Inpp5j,Srf,Cobl,Grin1,Efnb3,Wnt7a,Pax6,Bcl11a	266711,117542,83722,50646,300160,192247,303311,54323,309650,266729,306636,64457,29210,25132,81677,24245,170851,312652,499425,89808,171088,501099,305497,24408,360546,114850,25509,305589
GO:0051174	0.00548706222456061	0.996437304896021	62	1431	regulation of phosphorus metabolic process	BP	13569	404	Ptk2b,Agap2,Wfs1,Lrrk2,Rps6ka5,Mink1,Prkar2b,Gucy1a1,Rtn4rl1,Drd2,Adora2a,Smad3,Dab1,Gng7,Adra2c,Vav3,Pde2a,Ndrg4,Ppp1r1b,Drd1,Rgs14,Jak2,Mid1,Dlg3,Gcnt2,Gnal,Rps6ka4,Pak6,Adarb1,Zfyve28,Ppp1r2,Raf1,Map2k1,Grik2,Cx3cl1,Inpp5j,Hpca,Mapkbp1,Tbc1d10c,Grm4,Htr2c,Prkcz,Map3k3,Ogt,Sh3rf2,Camk2d,Pdk3,Pkd2,Adra2b,Camk2n1,Ppp1r12a,Parp1,Wnt9b,Mre11a,Igfbp4,Wnt7a,Actn3,Xdh,Pax6,Mllt1,Tgfb3,Tec	50646,65218,83725,300160,314384,303259,24679,497757,303311,24318,25369,25631,266729,58979,24175,295378,81743,64457,360616,24316,114705,24514,54252,58948,306860,24611,361715,296078,25367,305454,192361,24703,170851,54257,89808,171088,29177,362197,361697,24417,25187,25522,303604,26295,307472,24246,296849,498328,24174,287005,116670,25591,303586,64046,360622,114850,171009,497811,25509,301119,25717,844…
GO:0030534	0.00552675554332217	0.998034564626316	12	148	adult behavior	BP	13569	404	Sez6,Drd2,Dab1,Ppp1r1b,Drd1,Tmod1,Usp46,Htr2c,Grin1,Parp1,Efnb3,Pbx3	192247,24318,266729,360616,24316,25566,289584,25187,24408,25591,360546,311876
GO:0120036	0.00553937693705693	0.996452750606295	58	1176	plasma membrane bounded cell projection organization	BP	13569	404	Lzts1,Baiap2,Plk2,Ptk2b,Agap2,Lrrk2,Mink1,Sez6,Rtn4rl1,Arc,Drd2,Adora2a,Cpne5,Dab1,Plppr4,Efnb2,Vav3,Bcl11b,Ndrg4,Epha3,Myo5b,Jak2,Spata13,Itpka,Rap1gap,Lgi1,Camk2b,Dclk1,Foxp1,Actn2,Lima1,Myo9b,Adarb1,Lrp12,Rreb1,Cdc42ep3,Map2k1,Plxnd1,Zfp365,Trim46,Egr2,Cx3cl1,Inpp5j,Grm4,Srf,Prkcz,Cobl,Pip5k1a,Atp2b2,Grin1,Efnb3,Wnt7a,Ano6,Pax6,Bcl11a,Cep162,E2f4,Tgfb3	266711,117542,83722,50646,65218,300160,303259,192247,303311,54323,24318,25369,309650,266729,295401,306636,295378,314423,64457,29210,25132,24514,305938,81677,313644,252892,24245,83825,297480,291245,300228,25486,25367,314941,306873,313838,170851,312652,499425,310641,114090,89808,171088,24417,501099,25522,305497,365865,24215,24408,360546,114850,315272,25509,305589,300880,100360427,25717
GO:0014057	0.00557401695254886	0.999916598229952	2	3	positive regulation of acetylcholine secretion, neurotransmission	BP	13569	404	Adora2a,Htr2c	25369,25187
GO:0030003	0.00557687554722272	0.997093046400109	27	512	cellular cation homeostasis	BP	13569	404	Ptk2b,Wfs1,Lrrk2,Gpr6,Drd2,Smad3,Smpd3,Drd1,Jak2,Stc1,Itpr1,Cckbr,Car7,Adcy5,Gpr12,Grik2,Slc24a4,Micu1,Npy1r,Htr2c,Camk2d,Atp2b2,Mchr1,Pkd2,Grin1,Tfrc,Cftr	50646,83725,300160,83683,24318,25631,94338,24316,24514,81801,25262,25706,291819,64532,80840,54257,314396,365567,29358,25187,24246,24215,83567,498328,24408,64678,24255
GO:0000902	0.00560163059716247	0.996612329655639	45	824	cell morphogenesis	BP	13569	404	Lzts1,Baiap2,Ptk2b,Agap2,Lrrk2,Mink1,Arc,Actn1,Drd2,Adora2a,Cpne5,Dab1,Plppr4,Efnb2,Bcl11b,Myo5b,Itpka,Stc1,Lgi1,Camk2b,Dclk1,Foxp1,Myo9b,Adarb1,Rreb1,Cdc42ep3,Map2k1,Plxnd1,Pacsin2,Zfp365,Trim46,Egr2,Srf,Prkcz,Actn4,Cobl,Map7,Atp2b2,Grin1,Efnb3,Wnt7a,Washc2c,Pax6,Bcl11a,Sh3kbp1	266711,117542,50646,65218,300160,303259,54323,81634,24318,25369,309650,266729,295401,306636,314423,25132,81677,81801,252892,24245,83825,297480,25486,25367,306873,313838,170851,312652,124461,499425,310641,114090,501099,25522,63836,305497,293016,24215,24408,360546,114850,297530,25509,305589,84357
GO:0009259	0.00561621505901202	0.997280892841306	22	443	ribonucleotide metabolic process	BP	13569	404	Ptk2b,Wfs1,Lrrk2,Gucy1a1,Drd2,Adora2a,Gng7,Pde2a,Drd1,Dlg3,Gnal,Adcy5,Map2k1,Hpca,Myh6,Htr2c,Ogt,Atp2b2,Pkd2,Parp1,Nudt3,Actn3	50646,83725,300160,497757,24318,25369,58979,81743,24316,58948,24611,64532,170851,29177,29556,25187,26295,24215,498328,25591,294292,171009
GO:0006940	0.00561675483485396	0.998847587683622	6	58	regulation of smooth muscle contraction	BP	13569	404	Gucy1a1,Adra2c,Chrm1,Map2k1,Srf,Adra2b	497757,24175,25229,170851,501099,24174
GO:0033158	0.00575504873308499	0.999303220077536	4	22	regulation of protein import into nucleus, translocation	BP	13569	404	Lrrk2,Pde2a,Jak2,Brca1	300160,81743,24514,497672
GO:0009786	0.00578446853242711	0.999911754755006	2	3	regulation of asymmetric cell division	BP	13569	404	Wnt9b,Pax6	303586,25509
GO:0098660	0.00602701068202232	0.996571562990189	35	679	inorganic ion transmembrane transport	BP	13569	404	Ptk2b,Cacng3,Gabra4,Kcnq5,Kcnab1,Drd2,Kcna4,Kcnj4,Gria2,Drd1,Kcnh4,Kcnh3,Cacna2d3,Itpr1,Gabrd,Actn2,Grik2,Slc24a4,Micu1,Kcnv1,Kcnn1,Hpca,Scn4b,Cacng6,Htr2c,Neto1,Slc1a1,Camk2d,Atp2b2,Pkd2,Grin1,Kcnj11,Kcnk13,Ano6,Cftr	50646,140724,140675,259273,29737,24318,25469,116649,29627,24316,114032,27150,306243,25262,29689,291245,54257,314396,365567,60326,54261,29177,315611,140727,25187,307206,25550,24246,24215,498328,24408,83535,64120,315272,24255
GO:0018210	0.00608986215096675	0.998054841618533	10	109	peptidyl-threonine modification	BP	13569	404	Lrrk2,Dclk3,Camk2b,Dclk1,Nlk,Camkv,Map2k1,Ogt,Camk2d,Dclk2	300160,316023,24245,83825,497961,79011,170851,26295,24246,310698
GO:0016477	0.00609020377494784	0.996202082469766	50	1033	cell migration	BP	13569	404	Ptk2b,Lrrk2,Mink1,Arc,Drd2,Smad3,Dab1,Efnb2,Vav3,Bcl11b,Ndrg4,Epha3,Drd1,Jak2,Plekhg5,Spata13,Nexn,Htr6,Stc1,Gcnt2,Dclk1,LOC102555457,Foxp1,Pak6,Myo9b,Adarb1,Ripor1,Lrp12,Rreb1,Map2k1,Plxnd1,Trim46,Sirpa,Il16,Cx3cl1,Egr3,Srf,Prkcz,Actn4,Furin,Camk2d,Pip5k1a,Nup93,Sulf1,Wnt7a,Ano6,Gsx2,Pax6,Sh3kbp1,Pou3f3	50646,300160,303259,54323,24318,25631,266729,306636,295378,314423,64457,29210,24316,24514,310999,305938,246172,64354,81801,306860,83825,362271,297480,296078,25486,25367,291974,314941,306873,170851,312652,310641,25528,116996,89808,25148,501099,25522,63836,54281,24246,365865,291874,171396,114850,315272,364140,25509,84357,192109
GO:0050849	0.00610673249877512	0.999525196621041	3	16	negative regulation of calcium-mediated signaling	BP	13569	404	Itpr1,Pkd2,Actn3	25262,498328,171009
GO:0006875	0.00627829990403763	0.9968316465149	24	449	cellular metal ion homeostasis	BP	13569	404	Ptk2b,Wfs1,Gpr6,Drd2,Smad3,Smpd3,Drd1,Jak2,Stc1,Itpr1,Cckbr,Adcy5,Gpr12,Grik2,Slc24a4,Micu1,Npy1r,Htr2c,Camk2d,Atp2b2,Mchr1,Pkd2,Grin1,Tfrc	50646,83725,83683,24318,25631,94338,24316,24514,81801,25262,25706,64532,80840,54257,314396,365567,29358,25187,24246,24215,83567,498328,24408,64678
GO:0040011	0.0063426426128635	0.995879797177694	60	1303	locomotion	BP	13569	404	Ptk2b,Agap2,Lrrk2,Mink1,Chrm4,Arc,Drd2,Adora2a,Smad3,Dab1,Efnb2,Vav3,Bcl11b,Ndrg4,Epha3,Drd1,Jak2,Plekhg5,Spata13,Nexn,Htr1d,Htr6,Stc1,Lgi1,Gcnt2,Dclk1,LOC102555457,Foxp1,Chrm1,Pak6,Myo9b,Adarb1,Ripor1,Lrp12,Rreb1,Map2k1,Plxnd1,Trim46,Egr2,Sirpa,Il16,Cx3cl1,Egr3,Srf,Htr2c,Prkcz,Actn4,Furin,Camk2d,Pip5k1a,Atp2b2,Nup93,Sulf1,Efnb3,Wnt7a,Ano6,Gsx2,Pax6,Sh3kbp1,Pou3f3	50646,65218,300160,303259,25111,54323,24318,25369,25631,266729,306636,295378,314423,64457,29210,24316,24514,310999,305938,246172,25323,64354,81801,252892,306860,83825,362271,297480,25229,296078,25486,25367,291974,314941,306873,170851,312652,310641,114090,25528,116996,89808,25148,501099,25187,25522,63836,54281,24246,365865,24215,291874,171396,360546,114850,315272,364140,25509,84357,192109
GO:0030810	0.00647165645132635	0.998403919321799	7	87	positive regulation of nucleotide biosynthetic process	BP	13569	404	Wfs1,Gucy1a1,Adora2a,Drd1,Gnal,Map2k1,Hpca	83725,497757,25369,24316,24611,170851,29177
GO:1900373	0.00647165645132635	0.998403919321799	7	87	positive regulation of purine nucleotide biosynthetic process	BP	13569	404	Wfs1,Gucy1a1,Adora2a,Drd1,Gnal,Map2k1,Hpca	83725,497757,25369,24316,24611,170851,29177
GO:0022029	0.00649564444381535	0.998425907001917	7	60	telencephalon cell migration	BP	13569	404	Lrrk2,Drd2,Dab1,Drd1,Htr6,Srf,Pou3f3	300160,24318,266729,24316,64354,501099,192109
GO:0030182	0.00675720394559614	0.995627574480049	58	1187	neuron differentiation	BP	13569	404	Lzts1,Baiap2,Plk2,Ptk2b,Agap2,Lrrk2,Rarb,Mink1,Sez6,Rtn4rl1,Arc,Drd2,Adora2a,Cpne5,Dab1,Plppr4,Efnb2,Adra2c,Bcl11b,Ndrg4,Epha3,Myo5b,Ccsap,Drd1,Jak2,Itpka,Rap1gap,Lgi1,Camk2b,Dclk1,Foxp1,Adarb1,Lrp12,Map2k1,Plxnd1,Zfp365,Trim46,Egr2,Cx3cl1,Inpp5j,Grm4,Srf,Prkcz,Cobl,Dclk2,Atp2b2,Adra2b,Grin1,Wnt9b,Mycn,Efnb3,Wnt7a,Bhlhe23,Gsx2,Dio3,Pax6,Bcl11a,Pbx3	266711,117542,83722,50646,65218,300160,24706,303259,192247,303311,54323,24318,25369,309650,266729,295401,306636,24175,314423,64457,29210,25132,307926,24316,24514,81677,313644,252892,24245,83825,297480,25367,314941,170851,312652,499425,310641,114090,89808,171088,24417,501099,25522,305497,310698,24215,24174,24408,303586,298894,360546,114850,499952,364140,29475,25509,305589,311876
GO:0051480	0.00694071860194668	0.996934265928423	17	287	regulation of cytosolic calcium ion concentration	BP	13569	404	Ptk2b,Gpr6,Drd2,Smad3,Smpd3,Drd1,Jak2,Itpr1,Cckbr,Adcy5,Npy1r,Htr2c,Camk2d,Atp2b2,Mchr1,Pkd2,Grin1	50646,83683,24318,25631,94338,24316,24514,25262,25706,64532,29358,25187,24246,24215,83567,498328,24408
GO:0065009	0.00701049447864803	0.995077247936655	93	2404	regulation of molecular function	BP	13569	404	Arhgef3,Plk2,Ptk2b,Agap2,Wfs1,Lrrk2,Cacng3,Rps6ka5,Mink1,Prkar2b,Kcnab1,Chrm4,Rtn4rl1,Arc,Drd2,Adora2a,Smad3,Dab1,Gng7,Adra2c,Vav3,Itk,Epha3,Ppp1r1b,Gria2,Drd1,Rgs14,Jak2,Plekhg5,Spata13,Cacna2d3,Dlg3,Stc1,Rap1gap,Dapk1,Itpr1,Camk2b,Sgsm2,Rgs12,Elmod1,Pdyn,Gnal,Actn2,Pak6,Myo9b,Adarb1,Zfyve28,Ppp1r2,Ripor1,Azin2,Raf1,Cdc42ep3,Map2k1,Plxnd1,Agfg2,Il16,Cx3cl1,Hpca,Mapkbp1,Scn4b,Sec14l2,Myh6,Ripk4,T…	290541,83722,50646,65218,83725,300160,140724,314384,303259,24679,29737,25111,303311,54323,24318,25369,25631,266729,58979,24175,295378,363577,29210,360616,29627,24316,114705,24514,310999,305938,306243,58948,81801,313644,306722,25262,24245,303304,54292,315670,29190,24611,291245,296078,25486,25367,305454,192361,291974,366473,24703,313838,170851,312652,304375,116996,89808,29177,362197,315611,116486,2…
GO:0042745	0.00702645174729944	0.999055117618565	4	36	circadian sleep/wake cycle	BP	13569	404	Drd2,Adora2a,Drd1,Npas2	24318,25369,24316,316351
GO:0055002	0.00709601362104602	0.997520974899784	11	144	striated muscle cell development	BP	13569	404	Actn1,Tmod1,Nexn,Sorbs2,Foxp1,Actn2,Mybpc2,Myh6,Srf,Camk2d,Actn3	81634,25566,246172,114901,297480,291245,292879,29556,501099,24246,171009
GO:0031281	0.0071400035871612	0.998739603524419	5	41	positive regulation of cyclase activity	BP	13569	404	Wfs1,Adora2a,Drd1,Gnal,Hpca	83725,25369,24316,24611,29177
GO:0035235	0.00714146066928856	0.998782868394982	5	28	ionotropic glutamate receptor signaling pathway	BP	13569	404	Ptk2b,Gria3,Gria2,Grik2,Grin1	50646,29628,29627,54257,24408
GO:0072021	0.0071528096631014	0.999878017444278	2	3	ascending thin limb development	BP	13569	404	Pkd2,Pou3f3	498328,192109
GO:0072218	0.0071528096631014	0.999878017444278	2	3	metanephric ascending thin limb development	BP	13569	404	Pkd2,Pou3f3	498328,192109
GO:0051924	0.00717714970658326	0.997107164224366	14	225	regulation of calcium ion transport	BP	13569	404	Ptk2b,Wfs1,Drd2,Adora2a,Drd1,Stc1,Itpr1,Il16,Hpca,Camk2d,Atp2b2,Mchr1,Pkd2,Grin1	50646,83725,24318,25369,24316,81801,25262,116996,29177,24246,24215,83567,498328,24408
GO:1903426	0.00748358045884771	0.998115298741658	7	75	regulation of reactive oxygen species biosynthetic process	BP	13569	404	Ptk2b,Smad3,Smpd3,Jak2,Ogt,Pkd2,Grin1	50646,25631,94338,24514,26295,498328,24408
GO:0051336	0.00753166234180777	0.995382183513344	44	926	regulation of hydrolase activity	BP	13569	404	Arhgef3,Ptk2b,Agap2,Lrrk2,Chrm4,Drd2,Adora2a,Smad3,Vav3,Itk,Epha3,Ppp1r1b,Rgs14,Jak2,Plekhg5,Spata13,Dlg3,Rap1gap,Dapk1,Itpr1,Camk2b,Sgsm2,Rgs12,Elmod1,Myo9b,Ppp1r2,Cdc42ep3,Map2k1,Plxnd1,Agfg2,Cx3cl1,Hpca,Myh6,Tbc1d10c,Msh3,Ophn1,Prkcz,Furin,Sh3rf2,Arhgap10,Pip5k1a,Ppp1r12a,Rasgrp4,Xdh	290541,50646,65218,300160,25111,24318,25369,25631,295378,363577,29210,360616,114705,24514,310999,305938,58948,313644,306722,25262,24245,303304,54292,315670,25486,192361,313838,170851,312652,304375,89808,29177,29556,361697,499505,312108,25522,54281,307472,688429,365865,116670,170668,497811
GO:0051645	0.00758454364075199	0.999384303920741	3	13	Golgi localization	BP	13569	404	Dab1,Ripor1,Ywhaz	266729,291974,25578
GO:0009446	0.00762717003553611	0.999780993543346	2	5	putrescine biosynthetic process	BP	13569	404	Azin2,Agmat	366473,298607
GO:0031175	0.00765099345329491	0.995284071699418	45	860	neuron projection development	BP	13569	404	Lzts1,Baiap2,Plk2,Ptk2b,Agap2,Lrrk2,Mink1,Sez6,Rtn4rl1,Arc,Drd2,Adora2a,Cpne5,Dab1,Plppr4,Efnb2,Bcl11b,Ndrg4,Epha3,Myo5b,Jak2,Itpka,Lgi1,Camk2b,Dclk1,Foxp1,Adarb1,Lrp12,Map2k1,Plxnd1,Zfp365,Trim46,Egr2,Cx3cl1,Inpp5j,Grm4,Srf,Prkcz,Cobl,Atp2b2,Grin1,Efnb3,Wnt7a,Pax6,Bcl11a	266711,117542,83722,50646,65218,300160,303259,192247,303311,54323,24318,25369,309650,266729,295401,306636,314423,64457,29210,25132,24514,81677,252892,24245,83825,297480,25367,314941,170851,312652,499425,310641,114090,89808,171088,24417,501099,25522,305497,24215,24408,360546,114850,25509,305589
GO:0006873	0.00777244242503826	0.995839916242897	27	525	cellular ion homeostasis	BP	13569	404	Ptk2b,Wfs1,Lrrk2,Gpr6,Drd2,Smad3,Smpd3,Drd1,Jak2,Stc1,Itpr1,Cckbr,Car7,Adcy5,Gpr12,Grik2,Slc24a4,Micu1,Npy1r,Htr2c,Camk2d,Atp2b2,Mchr1,Pkd2,Grin1,Tfrc,Cftr	50646,83725,300160,83683,24318,25631,94338,24316,24514,81801,25262,25706,291819,64532,80840,54257,314396,365567,29358,25187,24246,24215,83567,498328,24408,64678,24255
GO:0019220	0.00780671181763385	0.994855249109887	61	1426	regulation of phosphate metabolic process	BP	13569	404	Ptk2b,Agap2,Wfs1,Lrrk2,Rps6ka5,Mink1,Prkar2b,Gucy1a1,Rtn4rl1,Drd2,Adora2a,Smad3,Dab1,Gng7,Adra2c,Vav3,Pde2a,Ndrg4,Ppp1r1b,Drd1,Rgs14,Jak2,Mid1,Dlg3,Gcnt2,Gnal,Rps6ka4,Pak6,Adarb1,Zfyve28,Ppp1r2,Raf1,Map2k1,Grik2,Cx3cl1,Inpp5j,Hpca,Mapkbp1,Tbc1d10c,Grm4,Htr2c,Prkcz,Map3k3,Ogt,Sh3rf2,Camk2d,Pkd2,Adra2b,Camk2n1,Ppp1r12a,Parp1,Wnt9b,Mre11a,Igfbp4,Wnt7a,Actn3,Xdh,Pax6,Mllt1,Tgfb3,Tec	50646,65218,83725,300160,314384,303259,24679,497757,303311,24318,25369,25631,266729,58979,24175,295378,81743,64457,360616,24316,114705,24514,54252,58948,306860,24611,361715,296078,25367,305454,192361,24703,170851,54257,89808,171088,29177,362197,361697,24417,25187,25522,303604,26295,307472,24246,498328,24174,287005,116670,25591,303586,64046,360622,114850,171009,497811,25509,301119,25717,84492
GO:0019693	0.00789599443482254	0.996058391170724	22	455	ribose phosphate metabolic process	BP	13569	404	Ptk2b,Wfs1,Lrrk2,Gucy1a1,Drd2,Adora2a,Gng7,Pde2a,Drd1,Dlg3,Gnal,Adcy5,Map2k1,Hpca,Myh6,Htr2c,Ogt,Atp2b2,Pkd2,Parp1,Nudt3,Actn3	50646,83725,300160,497757,24318,25369,58979,81743,24316,58948,24611,64532,170851,29177,29556,25187,26295,24215,498328,25591,294292,171009
GO:0010959	0.00807217622221463	0.996194880321468	19	350	regulation of metal ion transport	BP	13569	404	Ptk2b,Wfs1,Kcnab1,Drd2,Adora2a,Drd1,Stc1,Itpr1,Actn2,Il16,Hpca,Scn4b,Neto1,Camk2d,Atp2b2,Mchr1,Pkd2,Grin1,Ano6	50646,83725,29737,24318,25369,24316,81801,25262,291245,116996,29177,315611,307206,24246,24215,83567,498328,24408,315272
GO:0019935	0.00812050039408479	0.997676909130112	8	97	cyclic-nucleotide-mediated signaling	BP	13569	404	Ptk2b,Adora2a,Adra2c,Pde2a,Drd1,Gnal,Adcy5,Adra2b	50646,25369,24175,81743,24316,24611,64532,24174
GO:0055007	0.00828741959421141	0.997411244378939	9	106	cardiac muscle cell differentiation	BP	13569	404	Rarb,Efnb2,Nexn,Sorbs2,Foxp1,Actn2,Myh6,Srf,Camk2d	24706,306636,246172,114901,297480,291245,29556,501099,24246
GO:0055013	0.00836873882487083	0.997854363428089	7	70	cardiac muscle cell development	BP	13569	404	Nexn,Sorbs2,Foxp1,Actn2,Myh6,Srf,Camk2d	246172,114901,297480,291245,29556,501099,24246
GO:0050773	0.00849216812092867	0.996804912297854	12	150	regulation of dendrite development	BP	13569	404	Lzts1,Baiap2,Plk2,Lrrk2,Sez6,Arc,Myo5b,Itpka,Camk2b,Cobl,Grin1,Bcl11a	266711,117542,83722,300160,192247,54323,25132,81677,24245,305497,24408,305589
GO:1900180	0.00855812168463193	0.996484826594097	14	206	regulation of protein localization to nucleus	BP	13569	404	Lrrk2,Dclk3,Smad3,Pde2a,Jak2,Dclk1,Tbc1d10c,Ogt,Dclk2,Pkd2,Nup93,Parp1,Brca1,Tgfb3	300160,316023,25631,81743,24514,83825,361697,26295,310698,498328,291874,25591,497672,25717
GO:0045981	0.00857538088930401	0.997507025323339	8	118	positive regulation of nucleotide metabolic process	BP	13569	404	Wfs1,Gucy1a1,Adora2a,Drd1,Gnal,Map2k1,Hpca,Actn3	83725,497757,25369,24316,24611,170851,29177,171009
GO:1900544	0.00857538088930401	0.997507025323339	8	118	positive regulation of purine nucleotide metabolic process	BP	13569	404	Wfs1,Gucy1a1,Adora2a,Drd1,Gnal,Map2k1,Hpca,Actn3	83725,497757,25369,24316,24611,170851,29177,171009
GO:0045429	0.00857591075623936	0.998420112279732	5	40	positive regulation of nitric oxide biosynthetic process	BP	13569	404	Ptk2b,Smad3,Smpd3,Jak2,Pkd2	50646,25631,94338,24514,498328
GO:1904407	0.00857591075623936	0.998420112279732	5	40	positive regulation of nitric oxide metabolic process	BP	13569	404	Ptk2b,Smad3,Smpd3,Jak2,Pkd2	50646,25631,94338,24514,498328
GO:0060390	0.00866930851536802	0.999241761671076	3	15	regulation of SMAD protein import into nucleus	BP	13569	404	Nup93,Parp1,Tgfb3	291874,25591,25717
GO:0009445	0.00880600687241431	0.999703889804149	2	6	putrescine metabolic process	BP	13569	404	Azin2,Agmat	366473,298607
GO:0042321	0.00884366424079703	0.999685614947942	2	7	negative regulation of circadian sleep/wake cycle, sleep	BP	13569	404	Drd2,Drd1	24318,24316
GO:0090257	0.00884954413795847	0.996484407525921	13	198	regulation of muscle system process	BP	13569	404	Gucy1a1,Smad3,Adra2c,Stc1,Foxp1,Chrm1,Map2k1,Sgca,Srf,Camk2d,Adra2b,Parp1,Actn3	497757,25631,24175,81801,297480,25229,170851,303468,501099,24246,24174,25591,171009
GO:0021885	0.00887239894531063	0.997712508575664	7	63	forebrain cell migration	BP	13569	404	Lrrk2,Drd2,Dab1,Drd1,Htr6,Srf,Pou3f3	300160,24318,266729,24316,64354,501099,192109
GO:0016358	0.00888036785639108	0.995991399034023	17	235	dendrite development	BP	13569	404	Lzts1,Baiap2,Plk2,Lrrk2,Mink1,Sez6,Arc,Dab1,Myo5b,Itpka,Camk2b,Dclk1,Zfp365,Cobl,Grin1,Wnt7a,Bcl11a	266711,117542,83722,300160,303259,192247,54323,266729,25132,81677,24245,83825,499425,305497,24408,114850,305589
GO:0043547	0.00898040317807041	0.995411661110968	23	355	positive regulation of GTPase activity	BP	13569	404	Arhgef3,Ptk2b,Agap2,Lrrk2,Chrm4,Vav3,Rgs14,Plekhg5,Spata13,Rap1gap,Sgsm2,Rgs12,Elmod1,Myo9b,Cdc42ep3,Map2k1,Agfg2,Cx3cl1,Tbc1d10c,Ophn1,Arhgap10,Pip5k1a,Rasgrp4	290541,50646,65218,300160,25111,295378,114705,310999,305938,313644,303304,54292,315670,25486,313838,170851,304375,89808,361697,312108,688429,365865,170668
GO:0031584	0.00902677548625573	0.999675652732656	2	7	activation of phospholipase D activity	BP	13569	404	Hpca,Prkcz	29177,25522
GO:0016572	0.00903973149323277	0.99832703053945	5	36	histone phosphorylation	BP	13569	404	Rps6ka5,Ppp1r1b,Drd1,Jak2,Rps6ka4	314384,360616,24316,24514,361715
GO:1903828	0.00905097505549613	0.996911348337645	10	136	negative regulation of cellular protein localization	BP	13569	404	Lrrk2,Dclk3,Pde2a,Dclk1,Actn2,Tbc1d10c,Ogt,Dclk2,Lypd1,Pkd2	300160,316023,81743,83825,291245,361697,26295,310698,360838,498328
GO:0014075	0.0091709985590216	0.997906135552807	6	62	response to amine	BP	13569	404	Drd2,Adora2a,Ppp1r1b,Drd1,Gnal,Grin1	24318,25369,360616,24316,24611,24408
GO:0043087	0.00952469122746822	0.994961259509284	25	401	regulation of GTPase activity	BP	13569	404	Arhgef3,Ptk2b,Agap2,Lrrk2,Chrm4,Vav3,Epha3,Rgs14,Plekhg5,Spata13,Rap1gap,Sgsm2,Rgs12,Elmod1,Myo9b,Cdc42ep3,Map2k1,Plxnd1,Agfg2,Cx3cl1,Tbc1d10c,Ophn1,Arhgap10,Pip5k1a,Rasgrp4	290541,50646,65218,300160,25111,295378,29210,114705,310999,305938,313644,303304,54292,315670,25486,313838,170851,312652,304375,89808,361697,312108,688429,365865,170668
GO:1990755	0.00956050035971917	1	1	1	mitotic spindle microtubule depolymerization	BP	13569	404	Ccsap	307926
GO:0035624	0.00956617278089732	0.999732832232595	2	4	receptor transactivation	BP	13569	404	Adra2c,Adra2b	24175,24174
GO:0035625	0.00956617278089732	0.999732832232595	2	4	epidermal growth factor-activated receptor transactivation by G-protein coupled receptor signaling pathway	BP	13569	404	Adra2c,Adra2b	24175,24174
GO:0098662	0.00956849006198021	0.99456783381388	31	607	inorganic cation transmembrane transport	BP	13569	404	Ptk2b,Cacng3,Kcnq5,Kcnab1,Drd2,Kcna4,Kcnj4,Gria2,Drd1,Kcnh4,Kcnh3,Cacna2d3,Itpr1,Actn2,Grik2,Slc24a4,Micu1,Kcnv1,Kcnn1,Hpca,Scn4b,Cacng6,Htr2c,Neto1,Camk2d,Atp2b2,Pkd2,Grin1,Kcnj11,Kcnk13,Ano6	50646,140724,259273,29737,24318,25469,116649,29627,24316,114032,27150,306243,25262,291245,54257,314396,365567,60326,54261,29177,315611,140727,25187,307206,24246,24215,498328,24408,83535,64120,315272
GO:0048755	0.00960470973480484	0.999149619187839	3	13	branching morphogenesis of a nerve	BP	13569	404	Lrrk2,Drd2,Bcl11a	300160,24318,305589
GO:0071883	0.00962450616467075	0.999730340391402	2	4	activation of MAPK activity by adrenergic receptor signaling pathway	BP	13569	404	Adra2c,Adra2b	24175,24174
GO:0070838	0.00978913853231263	0.995025208763551	22	406	divalent metal ion transport	BP	13569	404	Ptk2b,Wfs1,Cacng3,Drd2,Adora2a,Drd1,Cacna2d3,Stc1,Itpr1,Camk2b,Slc24a4,Micu1,Il16,Hpca,Cacng6,Htr2c,Camk2d,Atp2b2,Mchr1,Pkd2,Grin1,Ano6	50646,83725,140724,24318,25369,24316,306243,81801,25262,24245,314396,365567,116996,29177,140727,25187,24246,24215,83567,498328,24408,315272
GO:0048813	0.00985511054343798	0.99622540075692	12	141	dendrite morphogenesis	BP	13569	404	Lzts1,Baiap2,Lrrk2,Mink1,Arc,Myo5b,Itpka,Camk2b,Dclk1,Zfp365,Grin1,Wnt7a	266711,117542,300160,303259,54323,25132,81677,24245,83825,499425,24408,114850
GO:0030823	0.00999359787756074	0.99854747340006	4	27	regulation of cGMP metabolic process	BP	13569	404	Ptk2b,Gucy1a1,Pde2a,Hpca	50646,497757,81743,29177
GO:0036293	0.0100188656347728	0.995077794460511	20	363	response to decreased oxygen levels	BP	13569	404	Ptk2b,Drd2,Smad3,Drd1,Stc1,Itpr1,Raf1,Map2k1,Scap,Cx3cl1,Suv39h2,Srf,Actn4,Ogt,Camk2d,Pdk3,Tfrc,Dio3,Cftr,Tgfb3	50646,24318,25631,24316,81801,25262,24703,170851,301024,89808,364785,501099,63836,26295,24246,296849,64678,29475,24255,25717
GO:0008344	0.0101495063182629	0.996999259195664	8	84	adult locomotory behavior	BP	13569	404	Sez6,Drd2,Dab1,Drd1,Tmod1,Grin1,Efnb3,Pbx3	192247,24318,266729,24316,25566,24408,360546,311876
GO:0007197	0.0101633239414375	0.999660796802964	2	5	adenylate cyclase-inhibiting G-protein coupled acetylcholine receptor signaling pathway	BP	13569	404	Chrm4,Chrm1	25111,25229
GO:0007207	0.0101633239414375	0.999660796802964	2	5	phospholipase C-activating G-protein coupled acetylcholine receptor signaling pathway	BP	13569	404	Chrm4,Chrm1	25111,25229
GO:0060134	0.0103970341419998	0.999052091876545	3	13	prepulse inhibition	BP	13569	404	Drd2,Adora2a,Grin1	24318,25369,24408
GO:0007269	0.0104303501638202	0.996367361838907	10	132	neurotransmitter secretion	BP	13569	404	Lrrk2,Adora2a,Rab15,Syt6,Htr6,Pdyn,Otof,Trim9,Htr2c,Wnt7a	300160,25369,299156,60565,64354,29190,84573,155812,25187,114850
GO:0099643	0.0104303501638202	0.996367361838907	10	132	signal release from synapse	BP	13569	404	Lrrk2,Adora2a,Rab15,Syt6,Htr6,Pdyn,Otof,Trim9,Htr2c,Wnt7a	300160,25369,299156,60565,64354,29190,84573,155812,25187,114850
GO:0040012	0.0104399579114507	0.993781375320045	36	742	regulation of locomotion	BP	13569	404	Ptk2b,Lrrk2,Mink1,Chrm4,Drd2,Adora2a,Smad3,Efnb2,Ndrg4,Epha3,Drd1,Jak2,Spata13,Nexn,Htr1d,Stc1,Gcnt2,Foxp1,Chrm1,Adarb1,Ripor1,Rreb1,Map2k1,Plxnd1,Il16,Cx3cl1,Srf,Htr2c,Actn4,Furin,Camk2d,Sulf1,Wnt7a,Ano6,Gsx2,Pax6	50646,300160,303259,25111,24318,25369,25631,306636,64457,29210,24316,24514,305938,246172,25323,81801,306860,297480,25229,25367,291974,306873,170851,312652,116996,89808,501099,25187,63836,54281,24246,171396,114850,315272,364140,25509
GO:0072511	0.0104503851841903	0.994656795258611	22	408	divalent inorganic cation transport	BP	13569	404	Ptk2b,Wfs1,Cacng3,Drd2,Adora2a,Drd1,Cacna2d3,Stc1,Itpr1,Camk2b,Slc24a4,Micu1,Il16,Hpca,Cacng6,Htr2c,Camk2d,Atp2b2,Mchr1,Pkd2,Grin1,Ano6	50646,83725,140724,24318,25369,24316,306243,81801,25262,24245,314396,365567,116996,29177,140727,25187,24246,24215,83567,498328,24408,315272
GO:0043410	0.0105270116087242	0.994528280142253	23	427	positive regulation of MAPK cascade	BP	13569	404	Ptk2b,Lrrk2,Mink1,Drd2,Adra2c,Ndrg4,Jak2,Mid1,Gcnt2,Raf1,Map2k1,Cx3cl1,Mapkbp1,Grm4,Htr2c,Prkcz,Map3k3,Camk2d,Adra2b,Igfbp4,Wnt7a,Xdh,Tgfb3	50646,300160,303259,24318,24175,64457,24514,54252,306860,24703,170851,89808,362197,24417,25187,25522,303604,24246,24174,360622,114850,497811,25717
GO:0010647	0.0105376970461481	0.993032785286815	57	1345	positive regulation of cell communication	BP	13569	404	Baiap2,Plk2,Ptk2b,Agap2,Lrrk2,C2cd2l,Mink1,Arc,Drd2,Adora2a,Smad3,Smpd3,Nell2,Adra2c,Ndrg4,Gria2,Drd1,Rgs14,Jak2,Plekhg5,Mid1,Htr6,Lgi1,Gcnt2,Camk2b,Cckbr,Hpse,Car7,Raf1,Map2k1,Grik2,Cx3cl1,Mapkbp1,Grm4,Htr2c,Prkcz,Map3k3,Actn4,Neto1,Furin,Camk2d,Pkd2,Adra2b,Nup93,Grin1,Parp1,Sulf1,Rasgrp4,Igfbp4,Wnt7a,Gsx2,Xdh,Pax6,Il20ra,Cftr,Tgfb3,Zswim2	117542,83722,50646,65218,300160,300666,303259,54323,24318,25369,25631,94338,81734,24175,64457,29627,24316,114705,24514,310999,54252,64354,252892,306860,24245,25706,64537,291819,24703,170851,54257,89808,362197,24417,25187,25522,303604,63836,307206,54281,24246,498328,24174,291874,24408,25591,171396,170668,360622,114850,364140,497811,25509,308716,24255,25717,296455
GO:0000256	0.0105810585729165	1	1	1	allantoin catabolic process	BP	13569	404	Dcdc2c	500637
GO:0060996	0.0106013439110148	0.996567814692275	9	96	dendritic spine development	BP	13569	404	Baiap2,Plk2,Lrrk2,Arc,Myo5b,Itpka,Camk2b,Zfp365,Wnt7a	117542,83722,300160,54323,25132,81677,24245,499425,114850
GO:0052173	0.0106843674512945	0.999633899734891	2	5	response to defenses of other organism involved in symbiotic interaction	BP	13569	404	Gucy1a1,Smad3	497757,25631
GO:0052200	0.0106843674512945	0.999633899734891	2	5	response to host defenses	BP	13569	404	Gucy1a1,Smad3	497757,25631
GO:0075136	0.0106843674512945	0.999633899734891	2	5	response to host	BP	13569	404	Gucy1a1,Smad3	497757,25631
GO:0016310	0.0109095975615642	0.992441428258194	74	1787	phosphorylation	BP	13569	404	Plk2,Ptk2b,Agap2,Lrrk2,Dgkb,Rps6ka5,Dclk3,Mink1,Prkar2b,Rtn4rl1,Drd2,Adora2a,Dab1,Cdk17,Adra2c,Mast3,Vav3,Ndrg4,Itk,Epha3,Ppp1r1b,Drd1,Rgs14,Jak2,Mid1,Kcnh4,Kcnh3,Itpka,Gtf2h1,Dapk1,Gcnt2,Camk2b,Dclk1,Cckbr,Nlk,Rps6ka4,Pak6,Camkv,Adarb1,Zfyve28,Raf1,Map2k1,Grik2,Cx3cl1,Inpp5j,Mapkbp1,Ripk4,Tbc1d10c,Grm4,Htr2c,Camk4,Prkcz,Map3k3,Ogt,Camk2d,Pip5k1a,Dclk2,Pdk3,Cdk19,Pkd2,Adra2b,Rps6ka2,Camk2n1,Wnt9b…	83722,50646,65218,300160,54248,314384,316023,303259,24679,303311,24318,25369,266729,314743,24175,688540,295378,64457,363577,29210,360616,24316,114705,24514,54252,114032,27150,81677,361580,306722,306860,24245,83825,25706,497961,361715,296078,79011,25367,305454,24703,170851,54257,89808,171088,362197,304053,361697,24417,25187,25050,25522,303604,26295,24246,365865,310698,296849,309804,498328,24174,11…
GO:0007622	0.0110238963563193	0.997797537883508	5	55	rhythmic behavior	BP	13569	404	Drd2,Adora2a,Drd1,Npas2,Egr2	24318,25369,24316,316351,114090
GO:0023056	0.0113154492349129	0.992488920912519	57	1351	positive regulation of signaling	BP	13569	404	Baiap2,Plk2,Ptk2b,Agap2,Lrrk2,C2cd2l,Mink1,Arc,Drd2,Adora2a,Smad3,Smpd3,Nell2,Adra2c,Ndrg4,Gria2,Drd1,Rgs14,Jak2,Plekhg5,Mid1,Htr6,Lgi1,Gcnt2,Camk2b,Cckbr,Hpse,Car7,Raf1,Map2k1,Grik2,Cx3cl1,Mapkbp1,Grm4,Htr2c,Prkcz,Map3k3,Actn4,Neto1,Furin,Camk2d,Pkd2,Adra2b,Nup93,Grin1,Parp1,Sulf1,Rasgrp4,Igfbp4,Wnt7a,Gsx2,Xdh,Pax6,Il20ra,Cftr,Tgfb3,Zswim2	117542,83722,50646,65218,300160,300666,303259,54323,24318,25369,25631,94338,81734,24175,64457,29627,24316,114705,24514,310999,54252,64354,252892,306860,24245,25706,64537,291819,24703,170851,54257,89808,362197,24417,25187,25522,303604,63836,307206,54281,24246,498328,24174,291874,24408,25591,171396,170668,360622,114850,364140,497811,25509,308716,24255,25717,296455
GO:0061564	0.0114226156983535	0.993859698610658	25	412	axon development	BP	13569	404	Agap2,Rtn4rl1,Drd2,Dab1,Plppr4,Efnb2,Bcl11b,Epha3,Myo5b,Jak2,Lgi1,Dclk1,Foxp1,Adarb1,Map2k1,Plxnd1,Trim46,Egr2,Srf,Cobl,Grin1,Efnb3,Wnt7a,Pax6,Bcl11a	65218,303311,24318,266729,295401,306636,314423,29210,25132,24514,252892,83825,297480,25367,170851,312652,310641,114090,501099,305497,24408,360546,114850,25509,305589
GO:0050801	0.0114251122295239	0.993421376527833	31	647	ion homeostasis	BP	13569	404	Ptk2b,Wfs1,Lrrk2,Gpr6,Drd2,Adora2a,Smad3,Smpd3,Drd1,Jak2,Car12,Stc1,Itpr1,Cckbr,Dgat2,Car7,Adcy5,Gpr12,Grik2,Slc24a4,Micu1,Npy1r,Htr2c,Camk2d,Atp2b2,Mchr1,Pkd2,Grin1,Parp1,Tfrc,Cftr	50646,83725,300160,83683,24318,25369,25631,94338,24316,24514,363085,81801,25262,25706,252900,291819,64532,80840,54257,314396,365567,29358,25187,24246,24215,83567,498328,24408,25591,64678,24255
GO:0034333	0.0114347056328672	0.996896338326251	7	66	adherens junction assembly	BP	13569	404	Ptk2b,Actn1,Smad3,Epha3,Actn2,Pip5k1a,Actn3	50646,81634,25631,29210,291245,365865,171009
GO:0050790	0.0114364018001266	0.992109127581567	71	1727	regulation of catalytic activity	BP	13569	404	Arhgef3,Ptk2b,Agap2,Wfs1,Lrrk2,Mink1,Prkar2b,Chrm4,Rtn4rl1,Drd2,Adora2a,Smad3,Dab1,Gng7,Adra2c,Vav3,Itk,Epha3,Ppp1r1b,Drd1,Rgs14,Jak2,Plekhg5,Spata13,Dlg3,Rap1gap,Dapk1,Itpr1,Camk2b,Sgsm2,Rgs12,Elmod1,Gnal,Pak6,Myo9b,Adarb1,Zfyve28,Ppp1r2,Azin2,Raf1,Cdc42ep3,Map2k1,Plxnd1,Agfg2,Cx3cl1,Hpca,Mapkbp1,Sec14l2,Myh6,Tbc1d10c,Msh3,Grm4,Ophn1,Prkcz,Map3k3,Furin,Sh3rf2,Arhgap10,Pip5k1a,Pkd2,Adra2b,Camk2n1…	290541,50646,65218,83725,300160,303259,24679,25111,303311,24318,25369,25631,266729,58979,24175,295378,363577,29210,360616,24316,114705,24514,310999,305938,58948,313644,306722,25262,24245,303304,54292,315670,24611,296078,25486,25367,305454,192361,366473,24703,313838,170851,312652,304375,89808,29177,362197,116486,29556,361697,499505,24417,312108,25522,303604,54281,307472,688429,365865,498328,24174,…
GO:0098771	0.0115241804238178	0.993488178187088	29	594	inorganic ion homeostasis	BP	13569	404	Ptk2b,Wfs1,Lrrk2,Gpr6,Drd2,Adora2a,Smad3,Smpd3,Drd1,Jak2,Car12,Stc1,Itpr1,Cckbr,Car7,Adcy5,Gpr12,Grik2,Slc24a4,Micu1,Npy1r,Htr2c,Camk2d,Atp2b2,Mchr1,Pkd2,Grin1,Tfrc,Cftr	50646,83725,300160,83683,24318,25369,25631,94338,24316,24514,363085,81801,25262,25706,291819,64532,80840,54257,314396,365567,29358,25187,24246,24215,83567,498328,24408,64678,24255
GO:0033388	0.0117326172742308	1	1	1	putrescine biosynthetic process from arginine	BP	13569	404	Agmat	298607
GO:0010562	0.0117621235167847	0.992660177467955	42	937	positive regulation of phosphorus metabolic process	BP	13569	404	Ptk2b,Agap2,Wfs1,Lrrk2,Rps6ka5,Mink1,Gucy1a1,Drd2,Adora2a,Smad3,Dab1,Adra2c,Vav3,Ndrg4,Drd1,Jak2,Mid1,Gcnt2,Gnal,Rps6ka4,Pak6,Raf1,Map2k1,Cx3cl1,Hpca,Mapkbp1,Grm4,Htr2c,Prkcz,Map3k3,Ogt,Camk2d,Pkd2,Adra2b,Ppp1r12a,Mre11a,Igfbp4,Wnt7a,Actn3,Xdh,Tgfb3,Tec	50646,65218,83725,300160,314384,303259,497757,24318,25369,25631,266729,24175,295378,64457,24316,24514,54252,306860,24611,361715,296078,24703,170851,89808,29177,362197,24417,25187,25522,303604,26295,24246,498328,24174,116670,64046,360622,114850,171009,497811,25717,84492
GO:0045937	0.0117621235167847	0.992660177467955	42	937	positive regulation of phosphate metabolic process	BP	13569	404	Ptk2b,Agap2,Wfs1,Lrrk2,Rps6ka5,Mink1,Gucy1a1,Drd2,Adora2a,Smad3,Dab1,Adra2c,Vav3,Ndrg4,Drd1,Jak2,Mid1,Gcnt2,Gnal,Rps6ka4,Pak6,Raf1,Map2k1,Cx3cl1,Hpca,Mapkbp1,Grm4,Htr2c,Prkcz,Map3k3,Ogt,Camk2d,Pkd2,Adra2b,Ppp1r12a,Mre11a,Igfbp4,Wnt7a,Actn3,Xdh,Tgfb3,Tec	50646,65218,83725,300160,314384,303259,497757,24318,25369,25631,266729,24175,295378,64457,24316,24514,54252,306860,24611,361715,296078,24703,170851,89808,29177,362197,24417,25187,25522,303604,26295,24246,498328,24174,116670,64046,360622,114850,171009,497811,25717,84492
GO:0010578	0.0117716822168148	0.999513885434844	2	7	regulation of adenylate cyclase activity involved in G-protein coupled receptor signaling pathway	BP	13569	404	Adora2a,Drd1	25369,24316
GO:0010579	0.0117716822168148	0.999513885434844	2	7	positive regulation of adenylate cyclase activity involved in G-protein coupled receptor signaling pathway	BP	13569	404	Adora2a,Drd1	25369,24316
GO:0007160	0.011955158275278	0.995287661497635	12	154	cell-matrix adhesion	BP	13569	404	Ptk2b,Mink1,Actn1,Smad3,Epha3,Actn2,Hpse,Sirpa,Srf,Prkcz,Pip5k1a,Actn3	50646,303259,81634,25631,29210,291245,64537,25528,501099,25522,365865,171009
GO:0032147	0.0122278370143963	0.994420115910122	16	246	activation of protein kinase activity	BP	13569	404	Ptk2b,Agap2,Lrrk2,Mink1,Drd2,Adra2c,Jak2,Pak6,Raf1,Map2k1,Mapkbp1,Grm4,Prkcz,Map3k3,Adra2b,Tgfb3	50646,65218,300160,303259,24318,24175,24514,296078,24703,170851,362197,24417,25522,303604,24174,25717
GO:0055001	0.0122743312728502	0.99535782177578	11	156	muscle cell development	BP	13569	404	Actn1,Tmod1,Nexn,Sorbs2,Foxp1,Actn2,Mybpc2,Myh6,Srf,Camk2d,Actn3	81634,25566,246172,114901,297480,291245,292879,29556,501099,24246,171009
GO:0120035	0.0122994143492046	0.99282434252103	32	595	regulation of plasma membrane bounded cell projection organization	BP	13569	404	Lzts1,Baiap2,Plk2,Ptk2b,Lrrk2,Sez6,Rtn4rl1,Arc,Cpne5,Dab1,Efnb2,Ndrg4,Epha3,Myo5b,Itpka,Rap1gap,Camk2b,Rreb1,Cdc42ep3,Map2k1,Plxnd1,Zfp365,Cx3cl1,Inpp5j,Srf,Cobl,Grin1,Efnb3,Wnt7a,Pax6,Bcl11a,Tgfb3	266711,117542,83722,50646,300160,192247,303311,54323,309650,266729,306636,64457,29210,25132,81677,313644,24245,306873,313838,170851,312652,499425,89808,171088,501099,305497,24408,360546,114850,25509,305589,25717
GO:0003300	0.0123324527380581	0.99658196739986	7	75	cardiac muscle hypertrophy	BP	13569	404	Smad3,Sorbs2,Foxp1,Myh6,Camk2d,Parp1,Camta2	25631,114901,297480,29556,24246,25591,287462
GO:0030804	0.0123863875055375	0.996953868147417	6	77	positive regulation of cyclic nucleotide biosynthetic process	BP	13569	404	Wfs1,Gucy1a1,Adora2a,Drd1,Gnal,Hpca	83725,497757,25369,24316,24611,29177
GO:0050905	0.0123952714562708	0.995871895602273	9	103	neuromuscular process	BP	13569	404	Gpr88,Drd2,Adora2a,Rbfox1,Camk2b,Adarb1,Adcy5,Atp2b2,Grin1	64443,24318,25369,302920,24245,25367,64532,24215,24408
GO:0055006	0.0124168374419946	0.996554003978928	7	75	cardiac cell development	BP	13569	404	Nexn,Sorbs2,Foxp1,Actn2,Myh6,Srf,Camk2d	246172,114901,297480,291245,29556,501099,24246
GO:0031589	0.012572490567445	0.994096708245507	17	256	cell-substrate adhesion	BP	13569	404	Ptk2b,Mink1,Actn1,Smad3,Epha3,Jak2,Gcnt2,Actn2,Hpse,Rreb1,Sirpa,Srf,Prkcz,Actn4,Pip5k1a,Washc2c,Actn3	50646,303259,81634,25631,29210,24514,306860,291245,64537,306873,25528,501099,25522,63836,365865,297530,171009
GO:0072176	0.0126597771567742	0.998726403798387	3	15	nephric duct development	BP	13569	404	Efnb2,Pkd2,Wnt9b	306636,498328,303586
GO:0070588	0.0131833312512138	0.993928070050832	16	255	calcium ion transmembrane transport	BP	13569	404	Ptk2b,Cacng3,Drd2,Drd1,Cacna2d3,Itpr1,Slc24a4,Micu1,Hpca,Cacng6,Htr2c,Camk2d,Atp2b2,Pkd2,Grin1,Ano6	50646,140724,24318,24316,306243,25262,314396,365567,29177,140727,25187,24246,24215,498328,24408,315272
GO:0006182	0.0132033349335758	0.997304591861236	5	38	cGMP biosynthetic process	BP	13569	404	Ptk2b,Gucy1a1,Adcy5,Hpca,Htr2c	50646,497757,64532,29177,25187
GO:0050767	0.013276162007392	0.991906014848784	37	725	regulation of neurogenesis	BP	13569	404	Lzts1,Baiap2,Plk2,Ptk2b,Lrrk2,Rarb,Sez6,Rtn4rl1,Arc,Drd2,Cpne5,Dab1,Efnb2,Adra2c,Bcl11b,Ndrg4,Epha3,Myo5b,Rgs14,Itpka,Rap1gap,Camk2b,Map2k1,Plxnd1,Zfp365,Cx3cl1,Inpp5j,Srf,Cobl,Adra2b,Grin1,Mycn,Efnb3,Wnt7a,Gsx2,Pax6,Bcl11a	266711,117542,83722,50646,300160,24706,192247,303311,54323,24318,309650,266729,306636,24175,314423,64457,29210,25132,114705,81677,313644,24245,170851,312652,499425,89808,171088,501099,305497,24174,24408,298894,360546,114850,364140,25509,305589
GO:0007399	0.0136053019137131	0.990268566023383	86	2002	nervous system development	BP	13569	404	Lzts1,Baiap2,Plk2,Ptk2b,Agap2,Plppr1,Lrrk2,Rarb,Gabra4,Mink1,Sez6,Kcnab1,Rtn4rl1,Arc,Drd2,Adora2a,Rbfox1,Cpne5,Dab1,Plppr4,Efnb2,Adra2c,Bcl11b,Adgrb2,Ndrg4,Epha3,Myo5b,Ccsap,Drd1,Rgs14,Jak2,Dlg3,Itpka,Htr6,Rap1gap,Lgi1,Camk2b,Cdh9,Dclk1,Foxp1,Foxp2,Tmem132a,Hapln1,Adarb1,Lrp12,Map2k1,Plxnd1,Zfp365,Trim46,Egr2,Mapkap1,Slc2a1,Cx3cl1,Inpp5j,Hpca,Syndig1,Egr3,Grm4,Ophn1,Srf,Prkcz,Ogt,Cobl,Itm2a,Camk2…	266711,117542,83722,50646,65218,298062,300160,24706,140675,303259,192247,29737,303311,54323,24318,25369,302920,309650,266729,295401,306636,24175,314423,313058,64457,29210,25132,307926,24316,114705,24514,58948,81677,64354,313644,252892,24245,29163,83825,297480,500037,338474,29331,25367,314941,170851,312652,499425,310641,114090,296648,24778,89808,171088,29177,362235,25148,24417,312108,501099,25522,…
GO:0030826	0.0136088887186256	0.998556560574501	3	18	regulation of cGMP biosynthetic process	BP	13569	404	Ptk2b,Gucy1a1,Hpca	50646,497757,29177
GO:0031344	0.0139616372740536	0.991774544881682	32	602	regulation of cell projection organization	BP	13569	404	Lzts1,Baiap2,Plk2,Ptk2b,Lrrk2,Sez6,Rtn4rl1,Arc,Cpne5,Dab1,Efnb2,Ndrg4,Epha3,Myo5b,Itpka,Rap1gap,Camk2b,Rreb1,Cdc42ep3,Map2k1,Plxnd1,Zfp365,Cx3cl1,Inpp5j,Srf,Cobl,Grin1,Efnb3,Wnt7a,Pax6,Bcl11a,Tgfb3	266711,117542,83722,50646,300160,192247,303311,54323,309650,266729,306636,64457,29210,25132,81677,313644,24245,306873,313838,170851,312652,499425,89808,171088,501099,305497,24408,360546,114850,25509,305589,25717
GO:0001666	0.0140864058537035	0.99297651870805	19	352	response to hypoxia	BP	13569	404	Ptk2b,Drd2,Smad3,Drd1,Stc1,Itpr1,Raf1,Map2k1,Scap,Cx3cl1,Suv39h2,Srf,Actn4,Ogt,Camk2d,Pdk3,Tfrc,Dio3,Tgfb3	50646,24318,25631,24316,81801,25262,24703,170851,301024,89808,364785,501099,63836,26295,24246,296849,64678,29475,25717
GO:0007044	0.0141429643810567	0.995995178177383	7	67	cell-substrate junction assembly	BP	13569	404	Ptk2b,Actn1,Smad3,Epha3,Actn2,Pip5k1a,Actn3	50646,81634,25631,29210,291245,365865,171009
GO:0033160	0.0142710615907826	0.998498618371731	3	15	positive regulation of protein import into nucleus, translocation	BP	13569	404	Lrrk2,Jak2,Brca1	300160,24514,497672
GO:0072236	0.0142742682501805	0.999429919098565	2	5	metanephric loop of Henle development	BP	13569	404	Pkd2,Pou3f3	498328,192109
GO:0055080	0.0142796879067813	0.991873774991495	28	578	cation homeostasis	BP	13569	404	Ptk2b,Wfs1,Lrrk2,Gpr6,Drd2,Adora2a,Smad3,Smpd3,Drd1,Jak2,Stc1,Itpr1,Cckbr,Car7,Adcy5,Gpr12,Grik2,Slc24a4,Micu1,Npy1r,Htr2c,Camk2d,Atp2b2,Mchr1,Pkd2,Grin1,Tfrc,Cftr	50646,83725,300160,83683,24318,25369,25631,94338,24316,24514,81801,25262,25706,291819,64532,80840,54257,314396,365567,29358,25187,24246,24215,83567,498328,24408,64678,24255
GO:0048814	0.0143782957703113	0.995471072016125	8	87	regulation of dendrite morphogenesis	BP	13569	404	Lzts1,Baiap2,Lrrk2,Arc,Myo5b,Itpka,Camk2b,Grin1	266711,117542,300160,54323,25132,81677,24245,24408
GO:0021587	0.0143839615564134	0.997006056776632	5	37	cerebellum morphogenesis	BP	13569	404	Dab1,Map2k1,Zfp365,Atp2b2,Wnt7a	266729,170851,499425,24215,114850
GO:2000021	0.0143982884959365	0.994147499591218	12	190	regulation of ion homeostasis	BP	13569	404	Ptk2b,Lrrk2,Drd2,Adora2a,Drd1,Itpr1,Car7,Htr2c,Camk2d,Pkd2,Grin1,Parp1	50646,300160,24318,25369,24316,25262,291819,25187,24246,498328,24408,25591
GO:0019933	0.0145154680096948	0.995817617686749	7	89	cAMP-mediated signaling	BP	13569	404	Adora2a,Adra2c,Pde2a,Drd1,Gnal,Adcy5,Adra2b	25369,24175,81743,24316,24611,64532,24174
GO:0034220	0.0146298271375269	0.990792647840746	41	875	ion transmembrane transport	BP	13569	404	Ptk2b,Cacng3,Gabra4,Mink1,Kcnq5,Kcnab1,Arc,Drd2,Kcna4,Kcnj4,Gria3,Gria2,Drd1,Kcnh4,Kcnh3,Cacna2d3,Dapk1,Itpr1,Slc7a8,Gabrd,Actn2,Grik2,Slc24a4,Micu1,Kcnv1,Kcnn1,Hpca,Scn4b,Cacng6,Htr2c,Neto1,Cnih3,Slc1a1,Camk2d,Atp2b2,Pkd2,Grin1,Kcnj11,Kcnk13,Ano6,Cftr	50646,140724,140675,303259,259273,29737,54323,24318,25469,116649,29628,29627,24316,114032,27150,306243,306722,25262,84551,29689,291245,54257,314396,365567,60326,54261,29177,315611,140727,25187,307206,690252,25550,24246,24215,498328,24408,83535,64120,315272,24255
GO:0010769	0.0146673978756869	0.99283438002612	18	269	regulation of cell morphogenesis involved in differentiation	BP	13569	404	Lzts1,Baiap2,Lrrk2,Arc,Dab1,Myo5b,Itpka,Camk2b,Rreb1,Map2k1,Plxnd1,Srf,Actn4,Grin1,Efnb3,Wnt7a,Washc2c,Bcl11a	266711,117542,300160,54323,266729,25132,81677,24245,306873,170851,312652,501099,63836,24408,360546,114850,297530,305589
GO:1903530	0.014764464279779	0.991404831390597	30	638	regulation of secretion by cell	BP	13569	404	Lrrk2,C2cd2l,Drd2,Adora2a,Smpd3,Rab15,Nell2,Myo5b,Jak2,Syt6,Htr6,Lpl,Itpr1,Cckbr,Pdyn,Foxp1,Adcy5,Cx3cl1,Mapkbp1,Trim9,Npy1r,Htr2c,Prkcz,Kcnj11,Parp1,Rab3d,Pax6,Cftr,Tgfb3,Fst	300160,300666,24318,25369,94338,299156,81734,25132,24514,60565,64354,24539,25262,25706,29190,297480,64532,89808,362197,155812,29358,25187,25522,83535,25591,140665,25509,24255,25717,24373
GO:0021798	0.0148962509261723	0.999303519406877	2	7	forebrain dorsal/ventral pattern formation	BP	13569	404	Gsx2,Pax6	364140,25509
GO:0014897	0.0149746090574615	0.995681304196616	7	78	striated muscle hypertrophy	BP	13569	404	Smad3,Sorbs2,Foxp1,Myh6,Camk2d,Parp1,Camta2	25631,114901,297480,29556,24246,25591,287462
GO:0060158	0.0151990812300647	0.999254666188164	2	8	phospholipase C-activating dopamine receptor signaling pathway	BP	13569	404	Drd2,Drd1	24318,24316
GO:0048172	0.0153405839879284	0.998360686835895	3	14	regulation of short-term neuronal synaptic plasticity	BP	13569	404	Shisa7,Shisa8,Grik2	691429,315163,54257
GO:0014896	0.0155424922212366	0.99547967533837	7	80	muscle hypertrophy	BP	13569	404	Smad3,Sorbs2,Foxp1,Myh6,Camk2d,Parp1,Camta2	25631,114901,297480,29556,24246,25591,287462
GO:0009165	0.0157923640676038	0.992970634918168	14	270	nucleotide biosynthetic process	BP	13569	404	Ptk2b,Wfs1,Gucy1a1,Drd2,Adora2a,Gng7,Pde2a,Drd1,Gnal,Adcy5,Map2k1,Hpca,Htr2c,Parp1	50646,83725,497757,24318,25369,58979,81743,24316,24611,64532,170851,29177,25187,25591
GO:0045187	0.0158935193957874	0.998140255330187	3	27	regulation of circadian sleep/wake cycle, sleep	BP	13569	404	Drd2,Adora2a,Drd1	24318,25369,24316
GO:0006836	0.0160278361867009	0.993398233260158	12	178	neurotransmitter transport	BP	13569	404	Lrrk2,Drd2,Adora2a,Rab15,Syt6,Htr6,Pdyn,Otof,Trim9,Htr2c,Slc6a5,Wnt7a	300160,24318,25369,299156,60565,64354,29190,84573,155812,25187,171148,114850
GO:0032469	0.0160480450868848	0.998157403263235	3	21	endoplasmic reticulum calcium ion homeostasis	BP	13569	404	Wfs1,Itpr1,Camk2d	83725,25262,24246
GO:0055065	0.0161144163542055	0.991045778684151	25	512	metal ion homeostasis	BP	13569	404	Ptk2b,Wfs1,Gpr6,Drd2,Adora2a,Smad3,Smpd3,Drd1,Jak2,Stc1,Itpr1,Cckbr,Adcy5,Gpr12,Grik2,Slc24a4,Micu1,Npy1r,Htr2c,Camk2d,Atp2b2,Mchr1,Pkd2,Grin1,Tfrc	50646,83725,83683,24318,25369,25631,94338,24316,24514,81801,25262,25706,64532,80840,54257,314396,365567,29358,25187,24246,24215,83567,498328,24408,64678
GO:1902065	0.0162245792304075	0.998175753384722	3	17	response to L-glutamate	BP	13569	404	Baiap2,Hpca,Bcl11a	117542,29177,305589
GO:0061001	0.0162436126186333	0.996499594475348	5	39	regulation of dendritic spine morphogenesis	BP	13569	404	Baiap2,Lrrk2,Arc,Itpka,Camk2b	117542,300160,54323,81677,24245
GO:0032230	0.0162455393525256	0.998187979977345	3	16	positive regulation of synaptic transmission, GABAergic	BP	13569	404	Adora2a,Cckbr,Car7	25369,25706,291819
GO:1904010	0.0163958916273698	1	1	1	response to Aroclor 1254	BP	13569	404	Hpca	29177
GO:1903827	0.0167676649758869	0.990538589058362	26	529	regulation of cellular protein localization	BP	13569	404	Lrrk2,Dclk3,Smad3,Pde2a,Myo5b,Jak2,Camk2b,Dclk1,Elmod1,Actn2,Chrm1,Ripor1,Hpca,Tbc1d10c,Camk4,Ogt,Camk2d,Dclk2,Lypd1,Pkd2,Nup93,Kcnj11,Parp1,Brca1,Tgfb3,Tmem30b	300160,316023,25631,81743,25132,24514,24245,83825,315670,291245,25229,291974,29177,361697,25050,26295,24246,310698,360838,498328,291874,83535,25591,497672,25717,314224
GO:0007195	0.0168303495497742	0.999203618976613	2	6	adenylate cyclase-inhibiting dopamine receptor signaling pathway	BP	13569	404	Drd2,Adcy5	24318,64532
GO:1901135	0.0168348787407088	0.989473852453924	38	939	carbohydrate derivative metabolic process	BP	13569	404	Ptk2b,Wfs1,Lrrk2,Gucy1a1,Drd2,Adora2a,Gng7,Pde2a,Man1c1,Drd1,Neu2,Dlg3,Gcnt2,Gnal,Hpse,Csgalnact1,Adcy5,Extl1,Map2k1,Galnt18,Hpca,Col11a1,Myh6,Has3,Htr2c,Ogt,Map7,Itm2a,Pxylp1,Atp2b2,Pkd2,Mgat5b,Parp1,Sulf1,Mtap,B3galnt2,Nudt3,Actn3	50646,83725,300160,497757,24318,25369,58979,81743,362625,24316,29204,58948,306860,24611,64537,306375,64532,313610,170851,293181,29177,25654,29556,266805,25187,26295,293016,317218,315939,24215,498328,303693,25591,171396,298227,291212,294292,171009
GO:0023019	0.0171331847592004	0.997994379413252	3	20	signal transduction involved in regulation of gene expression	BP	13569	404	Smad3,Parp1,Pax6	25631,25591,25509
GO:0043666	0.0171460692256021	0.996228643073839	5	43	regulation of phosphoprotein phosphatase activity	BP	13569	404	Drd2,Ppp1r1b,Jak2,Ppp1r2,Ppp1r12a	24318,360616,24514,192361,116670
GO:0021537	0.0171875072121702	0.991634010299253	17	274	telencephalon development	BP	13569	404	Lrrk2,Rarb,Rtn4rl1,Drd2,Dab1,Bcl11b,Drd1,Htr6,Foxp1,Foxp2,Slc2a1,Srf,Dclk2,Grin1,Gsx2,Pax6,Pou3f3	300160,24706,303311,24318,266729,314423,24316,64354,297480,500037,24778,501099,310698,24408,364140,25509,192109
GO:0097164	0.0172781772021911	0.993862465321218	9	139	ammonium ion metabolic process	BP	13569	404	Drd2,Smpd3,Drd1,Azin2,Htr2c,Smpdl3b,Atp2b2,Agmat,Acer1	24318,94338,24316,366473,25187,362619,24215,298607,301118
GO:0072235	0.0178653243238099	0.999127322605603	2	6	metanephric distal tubule development	BP	13569	404	Pkd2,Pou3f3	498328,192109
GO:0030149	0.0178940158586472	0.997870773792619	3	20	sphingolipid catabolic process	BP	13569	404	Neu2,Smpdl3b,Acer1	29204,362619,301118
GO:0048518	0.0179968499970414	0.98620373951409	159	4415	positive regulation of biological process	BP	13569	404	Baiap2,Plk2,Ptk2b,Agap2,Wfs1,Lrrk2,C2cd2l,Rarb,Rps6ka5,Mink1,Sez6,Gucy1a1,Arc,Drd2,Adora2a,Cpne5,Smad3,Dab1,Egr4,Smpd3,Efnb2,Ddn,Rab15,Nell2,Adra2c,Meis2,Vav3,Bcl11b,Adgrb2,Pde2a,Ndrg4,Itk,Epha3,Myo5b,Ablim2,Gria2,Drd1,Actr3b,Rgs14,Neu2,Jak2,Plekhg5,Mid1,Itpka,Htr6,Lpl,Stc1,Gtf2h1,Rap1gap,Lgi1,Dapk1,Gcnt2,Itpr1,Camk2b,Cckbr,Elmod1,Foxp1,Foxp2,Gnal,Actn2,Chrm1,Dgat2,Foxj2,Rps6ka4,Hpse,Npas2,Pak6,A…	117542,83722,50646,65218,83725,300160,300666,24706,314384,303259,192247,497757,54323,24318,25369,309650,25631,266729,25129,94338,306636,25113,299156,81734,24175,311311,295378,314423,313058,81743,64457,363577,29210,25132,360958,29627,24316,362298,114705,29204,24514,310999,54252,81677,64354,24539,81801,361580,313644,252892,306722,306860,25262,24245,25706,315670,297480,500037,24611,291245,25229,2529…
GO:0030819	0.0180499998833147	0.995895785695235	5	63	positive regulation of cAMP biosynthetic process	BP	13569	404	Wfs1,Adora2a,Drd1,Gnal,Hpca	83725,25369,24316,24611,29177
GO:0051692	0.0181987205768636	1	1	1	cellular oligosaccharide catabolic process	BP	13569	404	Neu2	29204
GO:0010921	0.0182383623564772	0.993984067420483	8	94	regulation of phosphatase activity	BP	13569	404	Drd2,Smad3,Ppp1r1b,Jak2,Dlg3,Ppp1r2,Sh3rf2,Ppp1r12a	24318,25631,360616,24514,58948,192361,307472,116670
GO:0010720	0.0182387167996235	0.989525871912021	27	514	positive regulation of cell development	BP	13569	404	Baiap2,Ptk2b,Rarb,Sez6,Drd2,Cpne5,Dab1,Adra2c,Ndrg4,Epha3,Myo5b,Rgs14,Itpka,Camk2b,Rreb1,Map2k1,Plxnd1,Zfp365,Cx3cl1,Srf,Cobl,Adra2b,Gsx2,Actn3,Pax6,Bcl11a,Cftr	117542,50646,24706,192247,24318,309650,266729,24175,64457,29210,25132,114705,81677,24245,306873,170851,312652,499425,89808,501099,305497,24174,364140,171009,25509,305589,24255
GO:0021812	0.0182568708382753	1	1	1	neuronal-glial interaction involved in cerebral cortex radial glia guided migration	BP	13569	404	Dab1	266729
GO:0021813	0.0182568708382753	1	1	1	cell-cell adhesion involved in neuronal-glial interactions involved in cerebral cortex radial glia guided migration	BP	13569	404	Dab1	266729
GO:0055086	0.0184329259948601	0.989616916232031	25	593	nucleobase-containing small molecule metabolic process	BP	13569	404	Ptk2b,Wfs1,Lrrk2,Gucy1a1,Drd2,Adora2a,Gng7,Pde2a,Entpd3,Drd1,Dlg3,Gnal,Adcy5,Map2k1,Hpca,Myh6,Htr2c,Ogt,Atp2b2,Pkd2,Parp1,Mtap,Nudt3,Actn3,Xdh	50646,83725,300160,497757,24318,25369,58979,81743,316077,24316,58948,24611,64532,170851,29177,29556,25187,26295,24215,498328,25591,298227,294292,171009,497811
GO:0006596	0.0185185031289	0.998991560364456	2	8	polyamine biosynthetic process	BP	13569	404	Azin2,Agmat	366473,298607
GO:0007190	0.0186050806342529	0.997780901999981	3	18	activation of adenylate cyclase activity	BP	13569	404	Adora2a,Drd1,Gnal	25369,24316,24611
GO:1901293	0.0187002299439191	0.991493955990466	14	276	nucleoside phosphate biosynthetic process	BP	13569	404	Ptk2b,Wfs1,Gucy1a1,Drd2,Adora2a,Gng7,Pde2a,Drd1,Gnal,Adcy5,Map2k1,Hpca,Htr2c,Parp1	50646,83725,497757,24318,25369,58979,81743,24316,24611,64532,170851,29177,25187,25591
GO:0030801	0.0187350803430293	0.99493031694629	6	88	positive regulation of cyclic nucleotide metabolic process	BP	13569	404	Wfs1,Gucy1a1,Adora2a,Drd1,Gnal,Hpca	83725,497757,25369,24316,24611,29177
GO:0048745	0.0188318106383962	0.996736255988203	4	24	smooth muscle tissue development	BP	13569	404	Foxp1,Foxp2,Srf,Pkd2	297480,500037,501099,498328
GO:0032148	0.0188702891980193	0.997709146310086	3	20	activation of protein kinase B activity	BP	13569	404	Adra2c,Prkcz,Adra2b	24175,25522,24174
GO:0008356	0.0189983818776954	0.997773688539798	3	15	asymmetric cell division	BP	13569	404	Rgs14,Wnt9b,Pax6	114705,303586,25509
GO:0006937	0.0191479815831875	0.993089114539926	9	132	regulation of muscle contraction	BP	13569	404	Gucy1a1,Adra2c,Stc1,Chrm1,Map2k1,Srf,Camk2d,Adra2b,Actn3	497757,24175,81801,25229,170851,501099,24246,24174,171009
GO:0095500	0.0192120363810508	0.997628550475983	3	22	acetylcholine receptor signaling pathway	BP	13569	404	Chrm4,Chrm1,Lypd1	25111,25229,360838
GO:1903831	0.0192120363810508	0.997628550475983	3	22	signal transduction involved in cellular response to ammonium ion	BP	13569	404	Chrm4,Chrm1,Lypd1	25111,25229,360838
GO:1905144	0.0192120363810508	0.997628550475983	3	22	response to acetylcholine	BP	13569	404	Chrm4,Chrm1,Lypd1	25111,25229,360838
GO:1905145	0.0192120363810508	0.997628550475983	3	22	cellular response to acetylcholine	BP	13569	404	Chrm4,Chrm1,Lypd1	25111,25229,360838
GO:0051928	0.0194316149454427	0.993479249110484	8	111	positive regulation of calcium ion transport	BP	13569	404	Wfs1,Drd1,Stc1,Itpr1,Atp2b2,Mchr1,Pkd2,Grin1	83725,24316,81801,25262,24215,83567,498328,24408
GO:0010721	0.0195842268899857	0.99010516977523	18	304	negative regulation of cell development	BP	13569	404	Plk2,Sez6,Rtn4rl1,Dab1,Efnb2,Epha3,Rap1gap,Foxp1,Zfp365,Inpp5j,Actn4,Mycn,Efnb3,Wnt7a,Bhlhe23,Pax6,Bcl11a,Cftr	83722,192247,303311,266729,306636,29210,313644,297480,499425,171088,63836,298894,360546,114850,499952,25509,305589,24255
GO:0051683	0.019703715136252	0.998890963800658	2	8	establishment of Golgi localization	BP	13569	404	Ripor1,Ywhaz	291974,25578
GO:1902042	0.0199237140625283	0.997506653548123	3	22	negative regulation of extrinsic apoptotic signaling pathway via death domain receptors	BP	13569	404	Dapk1,Raf1,Brca1	306722,24703,497672
GO:0030154	0.0199675199122899	0.984948054319059	118	3045	cell differentiation	BP	13569	404	Lzts1,Baiap2,Plk2,Ptk2b,Agap2,Wipf3,Lrrk2,Rarb,Mink1,Sez6,Kcnab1,Rtn4rl1,Arc,Actn1,Drd2,Adora2a,Rbfox1,Cpne5,Smad3,Dab1,Plppr4,Smpd3,Efnb2,Adra2c,Meis2,Gpr149,Bcl11b,Pde2a,Ndrg4,Itk,Epha3,Myo5b,Ccsap,Drd1,Rgs14,Neu2,Jak2,Zfp503,Tmod1,Nexn,Itpka,Lpl,Stc1,Rap1gap,Lgi1,Gcnt2,Camk2b,Dclk1,Slco4c1,Sorbs2,Foxp1,Foxp2,Actn2,Foxj2,Adarb1,Lrp12,Rreb1,Raf1,Map2k1,Plxnd1,Zfp365,Trim46,Egr2,Sirpa,Mybpc2,Cx3c…	266711,117542,83722,50646,65218,259242,300160,24706,303259,192247,29737,303311,54323,81634,24318,25369,302920,309650,25631,266729,295401,94338,306636,24175,311311,192251,314423,81743,64457,363577,29210,25132,307926,24316,114705,29204,24514,305687,25566,246172,81677,24539,81801,313644,252892,306860,24245,83825,432363,114901,297480,500037,291245,502886,25367,314941,306873,24703,170851,312652,499425…
GO:0046879	0.0200114676399516	0.990297057580117	16	303	hormone secretion	BP	13569	404	C2cd2l,Drd2,Smpd3,Nell2,Jak2,Itpr1,Cckbr,Adcy5,Raf1,Npy1r,Htr2c,Kcnj11,Ywhaz,Pax6,Cftr,Fst	300666,24318,94338,81734,24514,25262,25706,64532,24703,29358,25187,83535,25578,25509,24255,24373
GO:1901137	0.0202610978832995	0.988496427540856	25	558	carbohydrate derivative biosynthetic process	BP	13569	404	Ptk2b,Wfs1,Gucy1a1,Drd2,Adora2a,Gng7,Pde2a,Drd1,Gcnt2,Gnal,Csgalnact1,Adcy5,Extl1,Map2k1,Galnt18,Hpca,Has3,Htr2c,Ogt,Itm2a,Pxylp1,Mgat5b,Parp1,Mtap,B3galnt2	50646,83725,497757,24318,25369,58979,81743,24316,306860,24611,306375,64532,313610,170851,293181,29177,266805,25187,26295,317218,315939,303693,25591,298227,291212
GO:0042749	0.0206307550729639	0.997323246746506	3	29	regulation of circadian sleep/wake cycle	BP	13569	404	Drd2,Adora2a,Drd1	24318,25369,24316
GO:0090316	0.0206723296827864	0.990811607648945	13	219	positive regulation of intracellular protein transport	BP	13569	404	Lrrk2,Smad3,Jak2,Elmod1,Chrm1,Ripor1,Hpca,Camk4,Nup93,Parp1,Brca1,Tgfb3,Tmem30b	300160,25631,24514,315670,25229,291974,29177,25050,291874,25591,497672,25717,314224
GO:0042883	0.0210070193801491	1	1	1	cysteine transport	BP	13569	404	Slc1a1	25550
GO:1903712	0.0210070193801491	1	1	1	cysteine transmembrane transport	BP	13569	404	Slc1a1	25550
GO:0035630	0.021021847813078	0.998775146638207	2	8	bone mineralization involved in bone maturation	BP	13569	404	Ano6,Actn3	315272,171009
GO:0021879	0.0211125833510697	0.994209233245129	6	63	forebrain neuron differentiation	BP	13569	404	Drd2,Bcl11b,Drd1,Dclk2,Gsx2,Pax6	24318,314423,24316,310698,364140,25509
GO:0061038	0.021327334511466	0.998944155999375	2	5	uterus morphogenesis	BP	13569	404	Wnt9b,Wnt7a	303586,114850
GO:0048878	0.021541316363817	0.986070192827047	41	941	chemical homeostasis	BP	13569	404	Ptk2b,Wfs1,Lrrk2,C2cd2l,Gpr6,Drd2,Adora2a,Smad3,Smpd3,Drd1,Jak2,Car12,Lpl,Stc1,Itpr1,Cckbr,Dgat2,Car7,Adcy5,Raf1,Map2k1,Gpr12,Grik2,Slc24a4,Micu1,Npy1r,Srf,Htr2c,Ogt,Camk2d,Pdk3,Atp2b2,Mchr1,Pkd2,Grin1,Kcnj11,Parp1,Tfrc,Pax6,Cftr,Pou3f3	50646,83725,300160,300666,83683,24318,25369,25631,94338,24316,24514,363085,24539,81801,25262,25706,252900,291819,64532,24703,170851,80840,54257,314396,365567,29358,501099,25187,26295,24246,296849,24215,83567,498328,24408,83535,25591,64678,25509,24255,192109
GO:0048869	0.0217018825457456	0.98353427400395	122	3175	cellular developmental process	BP	13569	404	Lzts1,Baiap2,Plk2,Ptk2b,Agap2,Wipf3,Lrrk2,Rarb,Mink1,Sez6,Kcnab1,Rtn4rl1,Arc,Actn1,Drd2,Adora2a,Rbfox1,Cpne5,Smad3,Dab1,Plppr4,Smpd3,Efnb2,Adra2c,Meis2,Gpr149,Bcl11b,Pde2a,Ndrg4,Itk,Epha3,Myo5b,Ccsap,Drd1,Rgs14,Neu2,Jak2,Zfp503,Tmod1,Nexn,Itpka,Lpl,Stc1,Rap1gap,Lgi1,Gcnt2,Camk2b,Dclk1,Slco4c1,Sorbs2,Foxp1,Foxp2,Actn2,Foxj2,Myo9b,Adarb1,Lrp12,Rreb1,Raf1,Cdc42ep3,Map2k1,Plxnd1,Pacsin2,Zfp365,Trim46…	266711,117542,83722,50646,65218,259242,300160,24706,303259,192247,29737,303311,54323,81634,24318,25369,302920,309650,25631,266729,295401,94338,306636,24175,311311,192251,314423,81743,64457,363577,29210,25132,307926,24316,114705,29204,24514,305687,25566,246172,81677,24539,81801,313644,252892,306860,24245,83825,432363,114901,297480,500037,291245,502886,25486,25367,314941,306873,24703,313838,170851,…
GO:0009966	0.0218971349024069	0.983967512676734	86	2256	regulation of signal transduction	BP	13569	404	Arhgef3,Baiap2,Plk2,Ptk2b,Agap2,Wfs1,Lrrk2,Cacng3,Mink1,Sez6,Rtn4rl1,Arc,Drd2,Adora2a,Smad3,Dab1,Smpd3,Adra2c,Vav3,Ndrg4,Rgs14,Jak2,Plekhg5,Spata13,Mid1,Htr6,Stc1,Rap1gap,Dapk1,Gcnt2,Cnksr2,Itpr1,Camk2b,Rgs12,Nlk,Pdyn,Foxp1,Actn2,Hpse,Pak6,Myo9b,Zfyve28,Ppp1r2,Ripor1,Raf1,Map2k1,Grik2,Il16,Mapkap1,Cx3cl1,Mapkbp1,Tbc1d10c,Grm4,Htr2c,Prkcz,Map3k3,Actn4,Neto1,Furin,Ogt,Cnih3,Smpdl3b,Camk2d,Lypd1,Pkd…	290541,117542,83722,50646,65218,83725,300160,140724,303259,192247,303311,54323,24318,25369,25631,266729,94338,24175,295378,64457,114705,24514,310999,305938,54252,64354,81801,313644,306722,306860,59322,25262,24245,54292,497961,29190,297480,291245,64537,296078,25486,305454,192361,291974,24703,170851,54257,116996,296648,89808,362197,361697,24417,25187,25522,303604,63836,307206,54281,26295,690252,362…
GO:0070371	0.0219809298057348	0.989804765698928	14	257	ERK1 and ERK2 cascade	BP	13569	404	Ptk2b,Drd2,Ndrg4,Rgs14,Gcnt2,Cckbr,Raf1,Map2k1,Cx3cl1,Tbc1d10c,Htr2c,Prkcz,Camk2d,Camk2n1	50646,24318,64457,114705,306860,25706,24703,170851,89808,361697,25187,25522,24246,287005
GO:0048870	0.0221213226144907	0.985095523858137	50	1131	cell motility	BP	13569	404	Ptk2b,Lrrk2,Mink1,Arc,Drd2,Smad3,Dab1,Efnb2,Vav3,Bcl11b,Ndrg4,Epha3,Drd1,Jak2,Plekhg5,Spata13,Nexn,Htr6,Stc1,Gcnt2,Dclk1,LOC102555457,Foxp1,Pak6,Myo9b,Adarb1,Ripor1,Lrp12,Rreb1,Map2k1,Plxnd1,Trim46,Sirpa,Il16,Cx3cl1,Egr3,Srf,Prkcz,Actn4,Furin,Camk2d,Pip5k1a,Nup93,Sulf1,Wnt7a,Ano6,Gsx2,Pax6,Sh3kbp1,Pou3f3	50646,300160,303259,54323,24318,25631,266729,306636,295378,314423,64457,29210,24316,24514,310999,305938,246172,64354,81801,306860,83825,362271,297480,296078,25486,25367,291974,314941,306873,170851,312652,310641,25528,116996,89808,25148,501099,25522,63836,54281,24246,365865,291874,171396,114850,315272,364140,25509,84357,192109
GO:0051674	0.0221213226144907	0.985095523858137	50	1131	localization of cell	BP	13569	404	Ptk2b,Lrrk2,Mink1,Arc,Drd2,Smad3,Dab1,Efnb2,Vav3,Bcl11b,Ndrg4,Epha3,Drd1,Jak2,Plekhg5,Spata13,Nexn,Htr6,Stc1,Gcnt2,Dclk1,LOC102555457,Foxp1,Pak6,Myo9b,Adarb1,Ripor1,Lrp12,Rreb1,Map2k1,Plxnd1,Trim46,Sirpa,Il16,Cx3cl1,Egr3,Srf,Prkcz,Actn4,Furin,Camk2d,Pip5k1a,Nup93,Sulf1,Wnt7a,Ano6,Gsx2,Pax6,Sh3kbp1,Pou3f3	50646,300160,303259,54323,24318,25631,266729,306636,295378,314423,64457,29210,24316,24514,310999,305938,246172,64354,81801,306860,83825,362271,297480,296078,25486,25367,291974,314941,306873,170851,312652,310641,25528,116996,89808,25148,501099,25522,63836,54281,24246,365865,291874,171396,114850,315272,364140,25509,84357,192109
GO:0060322	0.0221849080923753	0.985955794628008	37	770	head development	BP	13569	404	Baiap2,Lrrk2,Rarb,Sez6,Kcnab1,Rtn4rl1,Drd2,Dab1,Bcl11b,Ndrg4,Drd1,Htr6,Dclk1,Foxp1,Foxp2,Tmem132a,Adarb1,Raf1,Map2k1,Zfp365,Egr2,Mapkap1,Slc2a1,Hpca,Srf,Ogt,Dclk2,Atp2b2,Grin1,Wnt9b,Pou3f1,Brca1,Wnt7a,Gsx2,Pax6,Pou3f3,Tgfb3	117542,300160,24706,192247,29737,303311,24318,266729,314423,64457,24316,64354,83825,297480,500037,338474,25367,24703,170851,499425,114090,296648,24778,29177,501099,26295,310698,24215,24408,303586,192110,497672,114850,364140,25509,192109,25717
GO:0042404	0.0221950734652701	1	1	1	thyroid hormone catabolic process	BP	13569	404	Dio3	29475
GO:0070374	0.0224215918340065	0.991147519365771	10	171	positive regulation of ERK1 and ERK2 cascade	BP	13569	404	Ptk2b,Drd2,Ndrg4,Gcnt2,Raf1,Map2k1,Cx3cl1,Htr2c,Prkcz,Camk2d	50646,24318,64457,306860,24703,170851,89808,25187,25522,24246
GO:0044062	0.0224728418919695	0.997022177562186	3	25	regulation of excretion	BP	13569	404	Drd2,Adora2a,Stc1	24318,25369,81801
GO:1903409	0.0226033364376962	0.992879354353848	7	91	reactive oxygen species biosynthetic process	BP	13569	404	Ptk2b,Smad3,Smpd3,Jak2,Ogt,Pkd2,Grin1	50646,25631,94338,24514,26295,498328,24408
GO:0042311	0.0228661043768553	0.995645948698133	4	36	vasodilation	BP	13569	404	Gucy1a1,Adora2a,Drd1,Cftr	497757,25369,24316,24255
GO:0070482	0.0230485008747991	0.987668548603025	20	398	response to oxygen levels	BP	13569	404	Ptk2b,Drd2,Smad3,Drd1,Stc1,Itpr1,Raf1,Map2k1,Scap,Cx3cl1,Suv39h2,Srf,Actn4,Ogt,Camk2d,Pdk3,Tfrc,Dio3,Cftr,Tgfb3	50646,24318,25631,24316,81801,25262,24703,170851,301024,89808,364785,501099,63836,26295,24246,296849,64678,29475,24255,25717
GO:0046466	0.0230833318980865	0.996932336758222	3	23	membrane lipid catabolic process	BP	13569	404	Neu2,Smpdl3b,Acer1	29204,362619,301118
GO:0021769	0.0230910545086997	0.998705726393216	2	6	orbitofrontal cortex development	BP	13569	404	Drd2,Drd1	24318,24316
GO:0050802	0.0230996332718522	0.996857634333877	3	31	circadian sleep/wake cycle, sleep	BP	13569	404	Drd2,Adora2a,Drd1	24318,25369,24316
GO:0015847	0.0234008964049338	1	1	1	putrescine transport	BP	13569	404	Azin2	366473
GO:0098629	0.0234008964049338	1	1	1	trans-Golgi network membrane organization	BP	13569	404	Azin2	366473
GO:0045980	0.023411873086494	0.994340508755442	5	56	negative regulation of nucleotide metabolic process	BP	13569	404	Drd2,Pde2a,Hpca,Parp1,Actn3	24318,81743,29177,25591,171009
GO:1900543	0.023411873086494	0.994340508755442	5	56	negative regulation of purine nucleotide metabolic process	BP	13569	404	Drd2,Pde2a,Hpca,Parp1,Actn3	24318,81743,29177,25591,171009
GO:0045597	0.0234236261952967	0.984930902229701	39	854	positive regulation of cell differentiation	BP	13569	404	Baiap2,Ptk2b,Rarb,Sez6,Drd2,Cpne5,Smad3,Dab1,Efnb2,Adra2c,Ndrg4,Epha3,Myo5b,Rgs14,Neu2,Jak2,Itpka,Lpl,Gcnt2,Camk2b,Foxp1,Rreb1,Map2k1,Plxnd1,Zfp365,Cx3cl1,Egr3,Srf,Htr2c,Prkcz,Cobl,Adra2b,Parp1,Gsx2,Actn3,Pax6,Bcl11a,Cftr,Tgfb3	117542,50646,24706,192247,24318,309650,25631,266729,306636,24175,64457,29210,25132,114705,29204,24514,81677,24539,306860,24245,297480,306873,170851,312652,499425,89808,25148,501099,25187,25522,305497,24174,25591,364140,171009,25509,305589,24255,25717
GO:0010518	0.0234503447230033	0.99437380238575	5	48	positive regulation of phospholipase activity	BP	13569	404	Itk,Itpr1,Camk2b,Hpca,Prkcz	363577,25262,24245,29177,25522
GO:0030816	0.0235238213732283	0.994247200054694	5	72	positive regulation of cAMP metabolic process	BP	13569	404	Wfs1,Adora2a,Drd1,Gnal,Hpca	83725,25369,24316,24611,29177
GO:0014058	0.0235286377614643	1	1	1	negative regulation of acetylcholine secretion, neurotransmission	BP	13569	404	Htr6	64354
GO:0032223	0.0235286377614643	1	1	1	negative regulation of synaptic transmission, cholinergic	BP	13569	404	Htr6	64354
GO:1900181	0.0236439475639453	0.993323729891443	6	68	negative regulation of protein localization to nucleus	BP	13569	404	Dclk3,Pde2a,Dclk1,Tbc1d10c,Dclk2,Pkd2	316023,81743,83825,361697,310698,498328
GO:0045428	0.0236513024704385	0.994272517574068	5	55	regulation of nitric oxide biosynthetic process	BP	13569	404	Ptk2b,Smad3,Smpd3,Jak2,Pkd2	50646,25631,94338,24514,498328
GO:0051046	0.0237855014844948	0.985478333750037	31	687	regulation of secretion	BP	13569	404	Lrrk2,C2cd2l,Drd2,Adora2a,Smpd3,Rab15,Nell2,Myo5b,Jak2,Syt6,Htr6,Lpl,Stc1,Itpr1,Cckbr,Pdyn,Foxp1,Adcy5,Cx3cl1,Mapkbp1,Trim9,Npy1r,Htr2c,Prkcz,Kcnj11,Parp1,Rab3d,Pax6,Cftr,Tgfb3,Fst	300160,300666,24318,25369,94338,299156,81734,25132,24514,60565,64354,24539,81801,25262,25706,29190,297480,64532,89808,362197,155812,29358,25187,25522,83535,25591,140665,25509,24255,25717,24373
GO:0051094	0.0238494434688855	0.983852468427609	50	1147	positive regulation of developmental process	BP	13569	404	Baiap2,Ptk2b,Agap2,Rarb,Sez6,Drd2,Cpne5,Smad3,Dab1,Efnb2,Adra2c,Adgrb2,Ndrg4,Epha3,Myo5b,Rgs14,Neu2,Jak2,Itpka,Lpl,Gcnt2,Camk2b,Foxp1,Foxp2,Hpse,Rreb1,Map2k1,Plxnd1,Zfp365,Cx3cl1,Syndig1,Egr3,Srf,Htr2c,Prkcz,Cobl,Adra2b,Parp1,Brca1,Wnt7a,Ano6,Tfrc,Gsx2,Actn3,Dio3,Pax6,Bcl11a,Cftr,Tgfb3,Fst	117542,50646,65218,24706,192247,24318,309650,25631,266729,306636,24175,313058,64457,29210,25132,114705,29204,24514,81677,24539,306860,24245,297480,500037,64537,306873,170851,312652,499425,89808,362235,25148,501099,25187,25522,305497,24174,25591,497672,114850,315272,64678,364140,171009,29475,25509,305589,24255,25717,24373
GO:0060163	0.0242431267179913	0.999851653520362	1	2	subpallium neuron fate commitment	BP	13569	404	Gsx2	364140
GO:0021853	0.0243682278614381	0.99859389911962	2	6	cerebral cortex GABAergic interneuron migration	BP	13569	404	Drd2,Drd1	24318,24316
GO:1904936	0.0243682278614381	0.99859389911962	2	6	interneuron migration	BP	13569	404	Drd2,Drd1	24318,24316
GO:0046903	0.024554596986574	0.983892733106167	42	980	secretion	BP	13569	404	Lrrk2,C2cd2l,Drd2,Adora2a,Smpd3,Rab15,Nell2,Myo5b,Jak2,Syt6,Htr6,Lpl,Stc1,Itpr1,Cckbr,Pdyn,Foxp1,Chrm1,Otof,Adcy5,Raf1,Cx3cl1,Mapkbp1,Tnfaip2,Trim9,Npy1r,Grm4,Htr2c,Prkcz,Furin,Atp2b2,Kcnj11,Parp1,Ywhaz,Rab3d,Wnt7a,Xdh,Pax6,Oc90,Cftr,Tgfb3,Fst	300160,300666,24318,25369,94338,299156,81734,25132,24514,60565,64354,24539,81801,25262,25706,29190,297480,25229,84573,64532,24703,89808,362197,299339,155812,29358,24417,25187,25522,54281,24215,83535,25591,25578,140665,114850,497811,25509,690625,24255,25717,24373
GO:0055090	0.024601967854266	0.996625638526309	3	25	acylglycerol homeostasis	BP	13569	404	Lpl,Dgat2,Map2k1	24539,252900,170851
GO:0070328	0.024601967854266	0.996625638526309	3	25	triglyceride homeostasis	BP	13569	404	Lpl,Dgat2,Map2k1	24539,252900,170851
GO:0051146	0.0246166082386181	0.988425465395488	14	242	striated muscle cell differentiation	BP	13569	404	Rarb,Actn1,Efnb2,Neu2,Tmod1,Nexn,Sorbs2,Foxp1,Actn2,Mybpc2,Myh6,Srf,Camk2d,Actn3	24706,81634,306636,29204,25566,246172,114901,297480,291245,292879,29556,501099,24246,171009
GO:0072170	0.0246250397709216	0.996675008058465	3	21	metanephric tubule development	BP	13569	404	Pkd2,Wnt9b,Pou3f3	498328,303586,192109
GO:0001661	0.0247832812220701	0.998479381782469	2	7	conditioned taste aversion	BP	13569	404	Drd1,Grin1	24316,24408
GO:0006753	0.0248679067538622	0.985951025254886	23	552	nucleoside phosphate metabolic process	BP	13569	404	Ptk2b,Wfs1,Lrrk2,Gucy1a1,Drd2,Adora2a,Gng7,Pde2a,Entpd3,Drd1,Dlg3,Gnal,Adcy5,Map2k1,Hpca,Myh6,Htr2c,Ogt,Atp2b2,Pkd2,Parp1,Nudt3,Actn3	50646,83725,300160,497757,24318,25369,58979,81743,316077,24316,58948,24611,64532,170851,29177,29556,25187,26295,24215,498328,25591,294292,171009
GO:0007409	0.0248779904028712	0.986195703793155	22	371	axonogenesis	BP	13569	404	Agap2,Drd2,Dab1,Plppr4,Efnb2,Bcl11b,Myo5b,Lgi1,Dclk1,Foxp1,Adarb1,Map2k1,Plxnd1,Trim46,Egr2,Srf,Cobl,Grin1,Efnb3,Wnt7a,Pax6,Bcl11a	65218,24318,266729,295401,306636,314423,25132,252892,83825,297480,25367,170851,312652,310641,114090,501099,305497,24408,360546,114850,25509,305589
GO:0072593	0.0250122653985677	0.988977671348505	12	224	reactive oxygen species metabolic process	BP	13569	404	Ptk2b,Lrrk2,Smad3,Smpd3,Jak2,Ogt,Pdk3,Pkd2,Grin1,Mycn,Brca1,Xdh	50646,300160,25631,94338,24514,26295,296849,498328,24408,298894,497672,497811
GO:1905232	0.0251870922412797	0.998520460622581	2	6	cellular response to L-glutamate	BP	13569	404	Baiap2,Bcl11a	117542,305589
GO:0007608	0.0252582314255525	0.99496040212682	4	48	sensory perception of smell	BP	13569	404	Drd2,Olr1653,Gnal,Slc24a4	24318,290957,24611,314396
GO:0090493	0.0252915084707865	0.998292987633209	2	10	catecholamine uptake	BP	13569	404	Drd2,Smpd3	24318,94338
GO:0090494	0.0252915084707865	0.998292987633209	2	10	dopamine uptake	BP	13569	404	Drd2,Smpd3	24318,94338
GO:0090087	0.0253888104171024	0.98429021016533	32	728	regulation of peptide transport	BP	13569	404	Lrrk2,C2cd2l,Drd2,Adora2a,Smad3,Pde2a,Jak2,Lpl,Itpr1,Cckbr,Elmod1,Foxp1,Chrm1,Ripor1,Adcy5,Cx3cl1,Hpca,Mapkbp1,Tbc1d10c,Htr2c,Camk4,Prkcz,Ogt,Pkd2,Nup93,Kcnj11,Parp1,Brca1,Pax6,Cftr,Tgfb3,Tmem30b	300160,300666,24318,25369,25631,81743,24514,24539,25262,25706,315670,297480,25229,291974,64532,89808,29177,362197,361697,25187,25050,25522,26295,498328,291874,83535,25591,497672,25509,24255,25717,314224
GO:1902692	0.0254788299268601	0.995015919600644	4	33	regulation of neuroblast proliferation	BP	13569	404	Lrrk2,Drd2,Cx3cl1,Pax6	300160,24318,89808,25509
GO:2000172	0.0254901819141145	0.998353009541178	2	8	regulation of branching morphogenesis of a nerve	BP	13569	404	Lrrk2,Bcl11a	300160,305589
GO:0045935	0.0255294226807272	0.982135523857626	59	1443	positive regulation of nucleobase-containing compound metabolic process	BP	13569	404	Ptk2b,Agap2,Wfs1,Rarb,Rps6ka5,Gucy1a1,Drd2,Adora2a,Smad3,Egr4,Ddn,Meis2,Bcl11b,Ablim2,Drd1,Jak2,Gtf2h1,Foxp1,Gnal,Foxj2,Rps6ka4,Npas2,Adarb1,Rreb1,Zfp467,Raf1,Map2k1,Scap,Egr2,Hpca,Has3,Pbx2,Egr3,Ubtf,Srf,Camk4,Ogt,Tef,Pkd2,Grin1,Ppp1r12a,Parp1,Pou3f1,Mre11a,Smarcd1,Mycn,Brca1,Wnt7a,Bhlhe23,Tfrc,Actn3,Npas4,Pax6,Lpin2,E2f4,Pou3f3,Tgfb3,Camta2,Pbx3	50646,65218,83725,24706,314384,497757,24318,25369,25631,25129,25113,311311,314423,360958,24316,24514,361580,297480,24611,502886,361715,316351,25367,306873,500110,24703,170851,301024,114090,29177,266805,406164,25148,25574,501099,25050,26295,29362,498328,24408,116670,25591,192110,64046,363002,298894,497672,114850,499952,64678,171009,266734,25509,316737,100360427,192109,25717,287462,311876
GO:0051962	0.025605542508551	0.98485091147387	27	513	positive regulation of nervous system development	BP	13569	404	Baiap2,Ptk2b,Rarb,Sez6,Drd2,Cpne5,Dab1,Adra2c,Adgrb2,Ndrg4,Epha3,Myo5b,Rgs14,Itpka,Camk2b,Map2k1,Plxnd1,Zfp365,Cx3cl1,Syndig1,Srf,Cobl,Adra2b,Wnt7a,Gsx2,Pax6,Bcl11a	117542,50646,24706,192247,24318,309650,266729,24175,313058,64457,29210,25132,114705,81677,24245,170851,312652,499425,89808,362235,501099,305497,24174,114850,364140,25509,305589
GO:0048699	0.0258258923771501	0.981926888526572	59	1306	generation of neurons	BP	13569	404	Lzts1,Baiap2,Plk2,Ptk2b,Agap2,Lrrk2,Rarb,Mink1,Sez6,Rtn4rl1,Arc,Drd2,Adora2a,Cpne5,Dab1,Plppr4,Efnb2,Adra2c,Bcl11b,Ndrg4,Epha3,Myo5b,Ccsap,Drd1,Rgs14,Jak2,Itpka,Rap1gap,Lgi1,Camk2b,Dclk1,Foxp1,Adarb1,Lrp12,Map2k1,Plxnd1,Zfp365,Trim46,Egr2,Cx3cl1,Inpp5j,Grm4,Srf,Prkcz,Cobl,Dclk2,Atp2b2,Adra2b,Grin1,Wnt9b,Mycn,Efnb3,Wnt7a,Bhlhe23,Gsx2,Dio3,Pax6,Bcl11a,Pbx3	266711,117542,83722,50646,65218,300160,24706,303259,192247,303311,54323,24318,25369,309650,266729,295401,306636,24175,314423,64457,29210,25132,307926,24316,114705,24514,81677,313644,252892,24245,83825,297480,25367,314941,170851,312652,499425,310641,114090,89808,171088,24417,501099,25522,305497,310698,24215,24174,24408,303586,298894,360546,114850,499952,364140,29475,25509,305589,311876
GO:0051968	0.0260592858716411	0.994970322160959	4	26	positive regulation of synaptic transmission, glutamatergic	BP	13569	404	Ptk2b,Adora2a,Drd1,Cckbr	50646,25369,24316,25706
GO:0034332	0.0261056999592399	0.991574511127844	7	79	adherens junction organization	BP	13569	404	Ptk2b,Actn1,Smad3,Epha3,Actn2,Pip5k1a,Actn3	50646,81634,25631,29210,291245,365865,171009
GO:0060627	0.0261702749947948	0.985587601545927	21	409	regulation of vesicle-mediated transport	BP	13569	404	Lrrk2,Drd2,Smpd3,Rab15,Ndrg4,Myo5b,Syt6,Rap1gap,Sgsm2,Actn2,Map2k1,Epn2,Pacsin2,Sirpa,Trim9,Tbc1d10c,Ophn1,Actn4,Rab3d,Ano6,Cftr	300160,24318,94338,299156,64457,25132,60565,313644,303304,291245,170851,60443,124461,25528,155812,361697,312108,63836,140665,315272,24255
GO:0021953	0.0261938500137319	0.988915906640984	11	157	central nervous system neuron differentiation	BP	13569	404	Drd2,Bcl11b,Drd1,Dclk1,Adarb1,Dclk2,Atp2b2,Wnt9b,Wnt7a,Gsx2,Pax6	24318,314423,24316,83825,25367,310698,24215,303586,114850,364140,25509
GO:0021894	0.0263788663727116	0.998326060503783	2	7	cerebral cortex GABAergic interneuron development	BP	13569	404	Drd2,Drd1	24318,24316
GO:0071544	0.0264254737849413	1	1	1	diphosphoinositol polyphosphate catabolic process	BP	13569	404	Nudt3	294292
GO:0001821	0.0264448152928977	0.998141455882386	2	11	histamine secretion	BP	13569	404	Cckbr,Ywhaz	25706,25578
GO:0007184	0.0264965725888604	0.996339082112336	3	20	SMAD protein import into nucleus	BP	13569	404	Nup93,Parp1,Tgfb3	291874,25591,25717
GO:0001963	0.0265687552391942	0.99621399343032	3	28	synaptic transmission, dopaminergic	BP	13569	404	Drd2,Adora2a,Drd1	24318,25369,24316
GO:0035815	0.0266070031695775	0.998098571708654	2	12	positive regulation of renal sodium excretion	BP	13569	404	Drd2,Adora2a	24318,25369
GO:0030809	0.026763280153201	0.994652442023944	4	36	negative regulation of nucleotide biosynthetic process	BP	13569	404	Drd2,Pde2a,Hpca,Parp1	24318,81743,29177,25591
GO:1900372	0.026763280153201	0.994652442023944	4	36	negative regulation of purine nucleotide biosynthetic process	BP	13569	404	Drd2,Pde2a,Hpca,Parp1	24318,81743,29177,25591
GO:0060433	0.0268257947232646	0.998169608982071	2	9	bronchus development	BP	13569	404	Foxp1,Srf	297480,501099
GO:0014854	0.0268966023874237	0.996334083239449	3	17	response to inactivity	BP	13569	404	Drd2,Sgca,Actn3	24318,303468,171009
GO:0070372	0.0269036383007398	0.987583486785703	13	241	regulation of ERK1 and ERK2 cascade	BP	13569	404	Ptk2b,Drd2,Ndrg4,Rgs14,Gcnt2,Raf1,Map2k1,Cx3cl1,Tbc1d10c,Htr2c,Prkcz,Camk2d,Camk2n1	50646,24318,64457,114705,306860,24703,170851,89808,361697,25187,25522,24246,287005
GO:0021902	0.0269536817484744	0.998269536094684	2	7	commitment of neuronal cell to specific neuron type in forebrain	BP	13569	404	Bcl11b,Pax6	314423,25509
GO:0042045	0.0269669394216303	0.998268224428313	2	7	epithelial fluid transport	BP	13569	404	Itpr1,Cftr	25262,24255
GO:0023014	0.0270270876129676	0.983198830066415	32	692	signal transduction by protein phosphorylation	BP	13569	404	Ptk2b,Lrrk2,Mink1,Drd2,Adra2c,Ndrg4,Rgs14,Jak2,Mid1,Kcnh4,Kcnh3,Gcnt2,Cckbr,Nlk,Pak6,Raf1,Map2k1,Grik2,Cx3cl1,Mapkbp1,Tbc1d10c,Grm4,Htr2c,Prkcz,Map3k3,Camk2d,Adra2b,Camk2n1,Igfbp4,Wnt7a,Xdh,Tgfb3	50646,300160,303259,24318,24175,64457,114705,24514,54252,114032,27150,306860,25706,497961,296078,24703,170851,54257,89808,362197,361697,24417,25187,25522,303604,24246,24174,287005,360622,114850,497811,25717
GO:0032905	0.0272508836490487	0.998174672243847	2	8	transforming growth factor beta1 production	BP	13569	404	Cx3cl1,Furin	89808,54281
GO:0032908	0.0272508836490487	0.998174672243847	2	8	regulation of transforming growth factor beta1 production	BP	13569	404	Cx3cl1,Furin	89808,54281
GO:0051960	0.027427021617014	0.982159688314472	39	805	regulation of nervous system development	BP	13569	404	Lzts1,Baiap2,Plk2,Ptk2b,Lrrk2,Rarb,Sez6,Rtn4rl1,Arc,Drd2,Cpne5,Dab1,Efnb2,Adra2c,Bcl11b,Adgrb2,Ndrg4,Epha3,Myo5b,Rgs14,Itpka,Rap1gap,Camk2b,Map2k1,Plxnd1,Zfp365,Cx3cl1,Inpp5j,Syndig1,Srf,Cobl,Adra2b,Grin1,Mycn,Efnb3,Wnt7a,Gsx2,Pax6,Bcl11a	266711,117542,83722,50646,300160,24706,192247,303311,54323,24318,309650,266729,306636,24175,314423,313058,64457,29210,25132,114705,81677,313644,24245,170851,312652,499425,89808,171088,362235,501099,305497,24174,24408,298894,360546,114850,364140,25509,305589
GO:0009914	0.0275087681935567	0.986136206921064	16	314	hormone transport	BP	13569	404	C2cd2l,Drd2,Smpd3,Nell2,Jak2,Itpr1,Cckbr,Adcy5,Raf1,Npy1r,Htr2c,Kcnj11,Ywhaz,Pax6,Cftr,Fst	300666,24318,94338,81734,24514,25262,25706,64532,24703,29358,25187,83535,25578,25509,24255,24373
GO:0015872	0.0275795677108763	0.994401426486078	4	40	dopamine transport	BP	13569	404	Drd2,Smpd3,Drd1,Htr6	24318,94338,24316,64354
GO:0032413	0.0276074342504336	0.993023226502646	5	58	negative regulation of ion transmembrane transporter activity	BP	13569	404	Kcnab1,Drd2,Actn2,Camk2d,Pkd2	29737,24318,291245,24246,498328
GO:0050769	0.0276771394096383	0.984043251976728	24	455	positive regulation of neurogenesis	BP	13569	404	Baiap2,Ptk2b,Rarb,Sez6,Drd2,Cpne5,Dab1,Adra2c,Ndrg4,Epha3,Myo5b,Rgs14,Itpka,Camk2b,Map2k1,Plxnd1,Zfp365,Cx3cl1,Srf,Cobl,Adra2b,Gsx2,Pax6,Bcl11a	117542,50646,24706,192247,24318,309650,266729,24175,64457,29210,25132,114705,81677,24245,170851,312652,499425,89808,501099,305497,24174,364140,25509,305589
GO:0030501	0.028046191863301	0.994314674886901	4	36	positive regulation of bone mineralization	BP	13569	404	Smad3,Ano6,Actn3,Tgfb3	25631,315272,171009,25717
GO:0033157	0.0280750373535331	0.985496335034566	17	332	regulation of intracellular protein transport	BP	13569	404	Lrrk2,Smad3,Pde2a,Jak2,Elmod1,Chrm1,Ripor1,Hpca,Tbc1d10c,Camk4,Ogt,Pkd2,Nup93,Parp1,Brca1,Tgfb3,Tmem30b	300160,25631,81743,24514,315670,25229,291974,29177,361697,25050,26295,498328,291874,25591,497672,25717,314224
GO:0010575	0.0281665789982865	0.996015602642154	3	20	positive regulation of vascular endothelial growth factor production	BP	13569	404	Hpse,Sulf1,Brca1	64537,171396,497672
GO:0003322	0.0283154932157958	1	1	1	pancreatic A cell development	BP	13569	404	Pax6	25509
GO:0021905	0.0283154932157958	1	1	1	forebrain-midbrain boundary formation	BP	13569	404	Pax6	25509
GO:0021917	0.0283154932157958	1	1	1	somatic motor neuron fate commitment	BP	13569	404	Pax6	25509
GO:0021918	0.0283154932157958	1	1	1	regulation of transcription from RNA polymerase II promoter involved in somatic motor neuron fate commitment	BP	13569	404	Pax6	25509
GO:0120006	0.0283154932157958	1	1	1	regulation of glutamatergic neuron differentiation	BP	13569	404	Pax6	25509
GO:0120008	0.0283154932157958	1	1	1	positive regulation of glutamatergic neuron differentiation	BP	13569	404	Pax6	25509
GO:1904937	0.0283154932157958	1	1	1	sensory neuron migration	BP	13569	404	Pax6	25509
GO:1905962	0.0283154932157958	1	1	1	glutamatergic neuron differentiation	BP	13569	404	Pax6	25509
GO:0048739	0.0283222330268122	0.998062961203395	2	8	cardiac muscle fiber development	BP	13569	404	Nexn,Myh6	246172,29556
GO:0018193	0.0284609857317415	0.981141538312248	42	933	peptidyl-amino acid modification	BP	13569	404	Plk2,Ptk2b,Lrrk2,Rps6ka5,Dclk3,Fkbp11,Adra2c,Mast3,Itk,Epha3,Ppp1r1b,Prmt8,Drd1,Jak2,Camk2b,Dclk1,Nlk,Rps6ka4,Camkv,Zfyve28,Raf1,Map2k1,Egr2,Inpp5j,Brpf3,Suv39h2,Camk4,Naa40,Prkcz,Ogt,Camk2d,Dclk2,Pdk3,Fkbp5,Adra2b,Rps6ka2,Parp1,Senp3,Brca1,Rab3d,Bcl11a,Tec	83722,50646,300160,314384,316023,300211,24175,688540,363577,29210,360616,688502,24316,24514,24245,83825,497961,361715,79011,305454,24703,170851,114090,171088,309647,364785,25050,361718,25522,26295,24246,310698,296849,361810,24174,117269,25591,303245,497672,140665,305589,84492
GO:0060359	0.0285823115179203	0.988285913708391	10	157	response to ammonium ion	BP	13569	404	Ptk2b,Lrrk2,Chrm4,Drd2,Ppp1r1b,Drd1,Chrm1,Lypd1,Grin1,Parp1	50646,300160,25111,24318,360616,24316,25229,360838,24408,25591
GO:0007270	0.0287040377547818	0.997968613721164	2	9	neuron-neuron synaptic transmission	BP	13569	404	Drd2,Camk4	24318,25050
GO:0022410	0.0288606996351878	0.995708587379658	3	33	circadian sleep/wake cycle process	BP	13569	404	Drd2,Adora2a,Drd1	24318,25369,24316
GO:0043408	0.0288989116543476	0.982526286709427	28	601	regulation of MAPK cascade	BP	13569	404	Ptk2b,Lrrk2,Mink1,Drd2,Adra2c,Ndrg4,Rgs14,Jak2,Mid1,Gcnt2,Pak6,Raf1,Map2k1,Grik2,Cx3cl1,Mapkbp1,Tbc1d10c,Grm4,Htr2c,Prkcz,Map3k3,Camk2d,Adra2b,Camk2n1,Igfbp4,Wnt7a,Xdh,Tgfb3	50646,300160,303259,24318,24175,64457,114705,24514,54252,306860,296078,24703,170851,54257,89808,362197,361697,24417,25187,25522,303604,24246,24174,287005,360622,114850,497811,25717
GO:0032224	0.0289951493000599	0.998063377186886	2	7	positive regulation of synaptic transmission, cholinergic	BP	13569	404	Adora2a,Htr2c	25369,25187
GO:0070342	0.0290237324255787	0.999786858209575	1	2	brown fat cell proliferation	BP	13569	404	Dio3	29475
GO:0021696	0.0293096105638003	0.994057430165425	4	30	cerebellar cortex morphogenesis	BP	13569	404	Map2k1,Zfp365,Atp2b2,Wnt7a	170851,499425,24215,114850
GO:0030902	0.0295121345772879	0.98726886424587	11	163	hindbrain development	BP	13569	404	Sez6,Dab1,Foxp2,Map2k1,Zfp365,Egr2,Atp2b2,Grin1,Wnt7a,Gsx2,Pax6	192247,266729,500037,170851,499425,114090,24215,24408,114850,364140,25509
GO:0071322	0.0296885236832812	0.987751247887859	10	160	cellular response to carbohydrate stimulus	BP	13569	404	C2cd2l,Adcy5,Raf1,Srf,Ogt,Pdk3,Rps6ka2,Kcnj11,Pax6,Cftr	300666,64532,24703,501099,26295,296849,117269,83535,25509,24255
GO:0007420	0.0297955432327681	0.98094517461594	35	737	brain development	BP	13569	404	Baiap2,Lrrk2,Rarb,Sez6,Kcnab1,Rtn4rl1,Drd2,Dab1,Bcl11b,Ndrg4,Drd1,Htr6,Dclk1,Foxp1,Foxp2,Tmem132a,Adarb1,Map2k1,Zfp365,Egr2,Mapkap1,Slc2a1,Hpca,Srf,Ogt,Dclk2,Atp2b2,Grin1,Wnt9b,Pou3f1,Brca1,Wnt7a,Gsx2,Pax6,Pou3f3	117542,300160,24706,192247,29737,303311,24318,266729,314423,64457,24316,64354,83825,297480,500037,338474,25367,170851,499425,114090,296648,24778,29177,501099,26295,310698,24215,24408,303586,192110,497672,114850,364140,25509,192109
GO:0043576	0.0299944641080872	0.99567716559262	3	19	regulation of respiratory gaseous exchange	BP	13569	404	Grin1,Gsx2,Pbx3	24408,364140,311876
GO:0048569	0.0300939847751289	0.995610367245872	3	21	post-embryonic animal organ development	BP	13569	404	Bcl11b,Jak2,Bhlhe23	314423,24514,499952
GO:2001135	0.0303000891017185	0.997850513496698	2	8	regulation of endocytic recycling	BP	13569	404	Ndrg4,Actn2	64457,291245
GO:0009309	0.0303916081683484	0.997735305499457	2	10	amine biosynthetic process	BP	13569	404	Azin2,Agmat	366473,298607
GO:0042401	0.0303916081683484	0.997735305499457	2	10	cellular biogenic amine biosynthetic process	BP	13569	404	Azin2,Agmat	366473,298607
GO:0017121	0.0304592531553535	0.997833071635563	2	8	phospholipid scrambling	BP	13569	404	Xkr8,Ano6	313033,315272
GO:0010563	0.0305081372707068	0.982223577298742	24	503	negative regulation of phosphorus metabolic process	BP	13569	404	Lrrk2,Prkar2b,Rtn4rl1,Drd2,Adora2a,Pde2a,Ppp1r1b,Drd1,Rgs14,Dlg3,Adarb1,Zfyve28,Inpp5j,Hpca,Tbc1d10c,Prkcz,Ogt,Sh3rf2,Camk2n1,Parp1,Actn3,Xdh,Pax6,Mllt1	300160,24679,303311,24318,25369,81743,360616,24316,114705,58948,25367,305454,171088,29177,361697,25522,26295,307472,287005,25591,171009,497811,25509,301119
GO:0045936	0.0305081372707068	0.982223577298742	24	503	negative regulation of phosphate metabolic process	BP	13569	404	Lrrk2,Prkar2b,Rtn4rl1,Drd2,Adora2a,Pde2a,Ppp1r1b,Drd1,Rgs14,Dlg3,Adarb1,Zfyve28,Inpp5j,Hpca,Tbc1d10c,Prkcz,Ogt,Sh3rf2,Camk2n1,Parp1,Actn3,Xdh,Pax6,Mllt1	300160,24679,303311,24318,25369,81743,360616,24316,114705,58948,25367,305454,171088,29177,361697,25522,26295,307472,287005,25591,171009,497811,25509,301119
GO:0035051	0.0307688769131718	0.987946993982661	9	132	cardiocyte differentiation	BP	13569	404	Rarb,Efnb2,Nexn,Sorbs2,Foxp1,Actn2,Myh6,Srf,Camk2d	24706,306636,246172,114901,297480,291245,29556,501099,24246
GO:0045666	0.0308796115447809	0.982976182855883	20	365	positive regulation of neuron differentiation	BP	13569	404	Baiap2,Ptk2b,Rarb,Sez6,Cpne5,Dab1,Adra2c,Ndrg4,Epha3,Myo5b,Itpka,Camk2b,Map2k1,Plxnd1,Cx3cl1,Srf,Cobl,Adra2b,Pax6,Bcl11a	117542,50646,24706,192247,309650,266729,24175,64457,29210,25132,81677,24245,170851,312652,89808,501099,305497,24174,25509,305589
GO:0070169	0.0310168404733645	0.993490956106597	4	38	positive regulation of biomineral tissue development	BP	13569	404	Smad3,Ano6,Actn3,Tgfb3	25631,315272,171009,25717
GO:0060292	0.0311159345674489	0.993555821646543	4	31	long term synaptic depression	BP	13569	404	Plk2,Ptk2b,Drd1,Srf	83722,50646,24316,501099
GO:0006810	0.0312061140275116	0.975850618259067	128	3539	transport	BP	13569	404	Ptk2b,Wfs1,Lrrk2,C2cd2l,Cacng3,Gabra4,Mink1,Kcnq5,Kcnab1,Icam5,Arc,Synpr,Drd2,Adora2a,Xkr8,Pitpnm2,Blzf1,Kcna4,Smad3,Smpd3,Rab15,Nell2,Vav3,Pde2a,Kcnj4,Ndrg4,Myo5b,Gria3,Gria2,Drd1,Rgs14,Jak2,Kcnh4,Kcnh3,Cacna2d3,Syt6,Htr6,Lpl,Stc1,Rap1gap,Dapk1,Itpr1,Camk2b,Cckbr,Slc7a8,Slco4c1,Sgsm2,Elmod1,Gabrd,Pdyn,Foxp1,Actn2,Chrm1,Otof,Car7,Ripor1,Adcy5,Azin2,Raf1,Map2k1,Epn2,Pacsin2,Nsg2,Grik2,Slc24a4,Trim…	50646,83725,300160,300666,140724,140675,303259,259273,29737,313785,54323,66030,24318,25369,313033,304474,498266,25469,25631,94338,299156,81734,295378,81743,116649,64457,25132,29628,29627,24316,114705,24514,114032,27150,306243,60565,64354,24539,81801,313644,306722,25262,24245,25706,84551,432363,303304,315670,29689,29190,297480,291245,25229,84573,291819,291974,64532,366473,24703,170851,60443,124461…
GO:0014054	0.0312090342430484	0.997830466055108	2	7	positive regulation of gamma-aminobutyric acid secretion	BP	13569	404	Htr6,Htr2c	64354,25187
GO:0032940	0.0317028711403758	0.979482059323526	36	840	secretion by cell	BP	13569	404	Lrrk2,C2cd2l,Drd2,Adora2a,Smpd3,Rab15,Nell2,Myo5b,Jak2,Syt6,Htr6,Lpl,Itpr1,Cckbr,Pdyn,Foxp1,Otof,Adcy5,Raf1,Cx3cl1,Mapkbp1,Tnfaip2,Trim9,Npy1r,Htr2c,Prkcz,Furin,Kcnj11,Parp1,Ywhaz,Rab3d,Wnt7a,Pax6,Cftr,Tgfb3,Fst	300160,300666,24318,25369,94338,299156,81734,25132,24514,60565,64354,24539,25262,25706,29190,297480,84573,64532,24703,89808,362197,299339,155812,29358,25187,25522,54281,83535,25591,25578,140665,114850,25509,24255,25717,24373
GO:0051588	0.0317119436516864	0.990398517589634	6	72	regulation of neurotransmitter transport	BP	13569	404	Lrrk2,Drd2,Adora2a,Htr6,Pdyn,Htr2c	300160,24318,25369,64354,29190,25187
GO:0050653	0.0318061168128342	1	1	1	chondroitin sulfate proteoglycan biosynthetic process, polysaccharide chain biosynthetic process	BP	13569	404	Csgalnact1	306375
GO:1900038	0.0320871117059495	0.997496922649867	2	11	negative regulation of cellular response to hypoxia	BP	13569	404	Map2k1,Ogt	170851,26295
GO:0021872	0.0321182451316847	0.990257634173114	6	70	forebrain generation of neurons	BP	13569	404	Drd2,Bcl11b,Drd1,Dclk2,Gsx2,Pax6	24318,314423,24316,310698,364140,25509
GO:1902041	0.0322189908452002	0.993109494880928	4	43	regulation of extrinsic apoptotic signaling pathway via death domain receptors	BP	13569	404	Dapk1,Raf1,Brca1,Zswim2	306722,24703,497672,296455
GO:0046824	0.032230927068965	0.988125781067019	8	106	positive regulation of nucleocytoplasmic transport	BP	13569	404	Lrrk2,Smad3,Jak2,Camk4,Nup93,Parp1,Brca1,Tgfb3	300160,25631,24514,25050,291874,25591,497672,25717
GO:0007015	0.0323588922731939	0.983024078777266	17	301	actin filament organization	BP	13569	404	Baiap2,Ptk2b,Actn1,Smad3,Actr3b,Tmod1,Sorbs2,Actn2,Lima1,Cdc42ep3,Sirpa,Mybpc2,Srf,Actn4,Cobl,Washc2c,Tgfb3	117542,50646,81634,25631,362298,25566,114901,291245,300228,313838,25528,292879,501099,63836,305497,297530,25717
GO:0010927	0.0325076589488626	0.988979238352107	7	87	cellular component assembly involved in morphogenesis	BP	13569	404	Actn1,Tmod1,Foxp1,Actn2,Mybpc2,Myh6,Srf	81634,25566,297480,291245,292879,29556,501099
GO:1902531	0.0325219139281568	0.977162225843957	55	1340	regulation of intracellular signal transduction	BP	13569	404	Arhgef3,Plk2,Ptk2b,Agap2,Wfs1,Lrrk2,Mink1,Sez6,Rtn4rl1,Drd2,Dab1,Smpd3,Adra2c,Vav3,Ndrg4,Rgs14,Jak2,Plekhg5,Spata13,Mid1,Htr6,Rap1gap,Gcnt2,Itpr1,Nlk,Hpse,Pak6,Myo9b,Ripor1,Raf1,Map2k1,Grik2,Mapkap1,Cx3cl1,Mapkbp1,Tbc1d10c,Grm4,Htr2c,Prkcz,Map3k3,Actn4,Ogt,Camk2d,Pkd2,Adra2b,Camk2n1,Parp1,Tle1,Rasgrp4,Igfbp4,Wnt7a,Actn3,Xdh,Il20ra,Tgfb3	290541,83722,50646,65218,83725,300160,303259,192247,303311,24318,266729,94338,24175,295378,64457,114705,24514,310999,305938,54252,64354,313644,306860,25262,497961,64537,296078,25486,291974,24703,170851,54257,296648,89808,362197,361697,24417,25187,25522,303604,63836,26295,24246,498328,24174,287005,25591,362533,170668,360622,114850,171009,497811,308716,25717
GO:0043500	0.0330715022235574	0.98871069074974	7	96	muscle adaptation	BP	13569	404	Smad3,Foxp1,Myh6,Camk2d,Parp1,Actn3,Camta2	25631,297480,29556,24246,25591,171009,287462
GO:0097553	0.0331003780152122	0.987719777568087	8	113	calcium ion transmembrane import into cytosol	BP	13569	404	Ptk2b,Drd2,Drd1,Itpr1,Htr2c,Camk2d,Pkd2,Grin1	50646,24318,24316,25262,25187,24246,498328,24408
GO:0051179	0.033157409429165	0.973917306254903	163	4574	localization	BP	13569	404	Baiap2,Ptk2b,Wfs1,Lrrk2,C2cd2l,Cacng3,Gabra4,Dclk3,Mink1,Kcnq5,Kcnab1,Icam5,Arc,Synpr,Actn1,Drd2,Adora2a,Xkr8,Pitpnm2,Blzf1,Kcna4,Smad3,Dab1,Smpd3,Efnb2,Rab15,Nell2,Vav3,Bcl11b,Pde2a,Kcnj4,Ndrg4,Epha3,Myo5b,Gria3,Gria2,Drd1,Rgs14,Jak2,Plekhg5,Spata13,Mid1,Kcnh4,Kcnh3,Cacna2d3,Syt6,Grasp,Nexn,Dlg3,Htr6,Lpl,Stc1,Rap1gap,Dapk1,Gcnt2,Itpr1,Camk2b,Dclk1,Cckbr,Slc7a8,Slco4c1,Sgsm2,Elmod1,Gabrd,LOC10255…	117542,50646,83725,300160,300666,140724,140675,316023,303259,259273,29737,313785,54323,66030,81634,24318,25369,313033,304474,498266,25469,25631,266729,94338,306636,299156,81734,295378,314423,81743,116649,64457,29210,25132,29628,29627,24316,114705,24514,310999,305938,54252,114032,27150,306243,60565,192254,246172,58948,64354,24539,81801,313644,306722,306860,25262,24245,83825,25706,84551,432363,3033…
GO:0007200	0.033219253281799	0.989757363265644	6	89	phospholipase C-activating G-protein coupled receptor signaling pathway	BP	13569	404	Chrm4,Drd2,Drd1,Actn2,Chrm1,Htr2c	25111,24318,24316,291245,25229,25187
GO:0045741	0.033278936518582	0.997448263047223	2	9	positive regulation of epidermal growth factor-activated receptor activity	BP	13569	404	Adra2c,Adra2b	24175,24174
GO:1990967	0.0334147542265159	0.999716849304565	1	2	multi-organism toxin transport	BP	13569	404	Rab40b	303754
GO:0051590	0.0334508031768542	0.994941632710132	3	20	positive regulation of neurotransmitter transport	BP	13569	404	Drd2,Adora2a,Htr2c	24318,25369,25187
GO:2001269	0.0335394664410715	0.997417353202478	2	9	positive regulation of cysteine-type endopeptidase activity involved in apoptotic signaling pathway	BP	13569	404	Smad3,Jak2	25631,24514
GO:0000165	0.0336565768536428	0.979011924399116	30	660	MAPK cascade	BP	13569	404	Ptk2b,Lrrk2,Mink1,Drd2,Adra2c,Ndrg4,Rgs14,Jak2,Mid1,Gcnt2,Cckbr,Nlk,Pak6,Raf1,Map2k1,Grik2,Cx3cl1,Mapkbp1,Tbc1d10c,Grm4,Htr2c,Prkcz,Map3k3,Camk2d,Adra2b,Camk2n1,Igfbp4,Wnt7a,Xdh,Tgfb3	50646,300160,303259,24318,24175,64457,114705,24514,54252,306860,25706,497961,296078,24703,170851,54257,89808,362197,361697,24417,25187,25522,303604,24246,24174,287005,360622,114850,497811,25717
GO:0051691	0.033664811999496	0.999712558593535	1	2	cellular oligosaccharide metabolic process	BP	13569	404	Neu2	29204
GO:0010977	0.0337335683869475	0.985825995038857	10	142	negative regulation of neuron projection development	BP	13569	404	Plk2,Sez6,Rtn4rl1,Dab1,Efnb2,Epha3,Zfp365,Inpp5j,Efnb3,Bcl11a	83722,192247,303311,266729,306636,29210,499425,171088,360546,305589
GO:0050673	0.0338183490515036	0.982136294348373	17	335	epithelial cell proliferation	BP	13569	404	Agap2,Smad3,Efnb2,Bcl11b,Rap1gap,Foxp1,Foxp2,Rreb1,Map2k1,Egr3,Sulf1,Igfbp4,Wnt7a,Xdh,Pax6,Tgfb3,Fst	65218,25631,306636,314423,313644,297480,500037,306873,170851,25148,171396,360622,114850,497811,25509,25717,24373
GO:0000160	0.0339617864728539	0.997652490632335	2	6	phosphorelay signal transduction system	BP	13569	404	Kcnh4,Kcnh3	114032,27150
GO:0022037	0.0340314746965501	0.986451223955159	9	124	metencephalon development	BP	13569	404	Sez6,Dab1,Foxp2,Map2k1,Zfp365,Atp2b2,Grin1,Wnt7a,Pax6	192247,266729,500037,170851,499425,24215,24408,114850,25509
GO:0003421	0.0342548909613302	1	1	1	growth plate cartilage axis specification	BP	13569	404	Stc1	81801
GO:0044722	0.0342548909613302	1	1	1	renal phosphate excretion	BP	13569	404	Stc1	81801
GO:1903402	0.0342548909613302	1	1	1	regulation of renal phosphate excretion	BP	13569	404	Stc1	81801
GO:1903403	0.0342548909613302	1	1	1	negative regulation of renal phosphate excretion	BP	13569	404	Stc1	81801
GO:0042306	0.034550674678219	0.985389262028904	10	157	regulation of protein import into nucleus	BP	13569	404	Lrrk2,Smad3,Pde2a,Jak2,Tbc1d10c,Pkd2,Nup93,Parp1,Brca1,Tgfb3	300160,25631,81743,24514,361697,498328,291874,25591,497672,25717
GO:0072207	0.0345761692500579	0.9946106172114	3	24	metanephric epithelium development	BP	13569	404	Pkd2,Wnt9b,Pou3f3	498328,303586,192109
GO:0046883	0.0347979327248759	0.983340622819208	13	252	regulation of hormone secretion	BP	13569	404	C2cd2l,Drd2,Nell2,Jak2,Itpr1,Cckbr,Adcy5,Npy1r,Htr2c,Kcnj11,Pax6,Cftr,Fst	300666,24318,81734,24514,25262,25706,64532,29358,25187,83535,25509,24255,24373
GO:0031032	0.0350192876570596	0.985171206647606	10	151	actomyosin structure organization	BP	13569	404	Ptk2b,Actn1,Smad3,Tmod1,Foxp1,Actn2,Mybpc2,Myh6,Srf,Tgfb3	50646,81634,25631,25566,297480,291245,292879,29556,501099,25717
GO:0006595	0.0350903688877008	0.997055737806282	2	13	polyamine metabolic process	BP	13569	404	Azin2,Agmat	366473,298607
GO:0043589	0.0352076296402772	0.997289702839857	2	8	skin morphogenesis	BP	13569	404	Srf,Wnt7a	501099,114850
GO:0042048	0.0353336868970419	0.997371487296275	2	7	olfactory behavior	BP	13569	404	Wfs1,Grin1	83725,24408
GO:0051967	0.035609961596557	0.997108058695402	2	10	negative regulation of synaptic transmission, glutamatergic	BP	13569	404	Drd2,Grik2	24318,54257
GO:0001973	0.0356802948585258	0.997051482901473	2	11	adenosine receptor signaling pathway	BP	13569	404	Adora2a,Adcy5	25369,64532
GO:0060548	0.0357785590189004	0.976755420557817	35	848	negative regulation of cell death	BP	13569	404	Plk2,Ptk2b,Agap2,Wfs1,Lrrk2,Rarb,Adora2a,Smad3,Bcl11b,Pde2a,Jak2,Dapk1,Itpr1,Foxp1,Tmem132a,Npas2,Raf1,Map2k1,Grik2,Cx3cl1,Egr3,Grm4,Prkcz,Ogt,Arhgap10,Nup93,Grin1,Mre11a,Tle1,Brca1,Wnt7a,Bhlhe23,Cftr,Pou3f3,Tgfb3	83722,50646,65218,83725,300160,24706,25369,25631,314423,81743,24514,306722,25262,297480,338474,316351,24703,170851,54257,89808,25148,24417,25522,26295,688429,291874,24408,64046,362533,497672,114850,499952,24255,192109,25717
GO:0060193	0.0358737757116389	0.990271282140562	5	60	positive regulation of lipase activity	BP	13569	404	Itk,Itpr1,Camk2b,Hpca,Prkcz	363577,25262,24245,29177,25522
GO:1904589	0.0358883108052133	0.984724774710346	10	158	regulation of protein import	BP	13569	404	Lrrk2,Smad3,Pde2a,Jak2,Tbc1d10c,Pkd2,Nup93,Parp1,Brca1,Tgfb3	300160,25631,81743,24514,361697,498328,291874,25591,497672,25717
GO:0042307	0.035930537194258	0.987559146515922	7	87	positive regulation of protein import into nucleus	BP	13569	404	Lrrk2,Smad3,Jak2,Nup93,Parp1,Brca1,Tgfb3	300160,25631,24514,291874,25591,497672,25717
GO:0021772	0.035948565896642	0.992127153660772	4	36	olfactory bulb development	BP	13569	404	Lrrk2,Srf,Gsx2,Pax6	300160,501099,364140,25509
GO:0001505	0.0359799077839426	0.983950229796192	11	183	regulation of neurotransmitter levels	BP	13569	404	Lrrk2,Drd2,Adora2a,Rab15,Syt6,Htr6,Pdyn,Otof,Trim9,Htr2c,Wnt7a	300160,24318,25369,299156,60565,64354,29190,84573,155812,25187,114850
GO:0046822	0.0362672680953058	0.983159355009821	12	200	regulation of nucleocytoplasmic transport	BP	13569	404	Lrrk2,Smad3,Pde2a,Jak2,Tbc1d10c,Camk4,Pkd2,Nup93,Ppp1r12a,Parp1,Brca1,Tgfb3	300160,25631,81743,24514,361697,25050,498328,291874,116670,25591,497672,25717
GO:0007176	0.0363135473089806	0.994230390986541	3	24	regulation of epidermal growth factor-activated receptor activity	BP	13569	404	Adra2c,Zfyve28,Adra2b	24175,305454,24174
GO:0048512	0.0365279791864021	0.991794956113135	4	53	circadian behavior	BP	13569	404	Drd2,Adora2a,Drd1,Npas2	24318,25369,24316,316351
GO:0060502	0.0365986515187451	0.996983049494861	2	10	epithelial cell proliferation involved in lung morphogenesis	BP	13569	404	Foxp2,Map2k1	500037,170851
GO:0071333	0.0367744851913129	0.985095699231075	9	145	cellular response to glucose stimulus	BP	13569	404	C2cd2l,Adcy5,Raf1,Srf,Ogt,Pdk3,Kcnj11,Pax6,Cftr	300666,64532,24703,501099,26295,296849,83535,25509,24255
GO:0042660	0.037164150343881	0.999649063861698	1	2	positive regulation of cell fate specification	BP	13569	404	Pax6	25509
GO:0051798	0.037228194192962	0.996902451400383	2	10	positive regulation of hair follicle development	BP	13569	404	Hpse,Fst	64537,24373
GO:0044070	0.0372894125536525	0.985850870154931	8	111	regulation of anion transport	BP	13569	404	Adora2a,Htr6,Stc1,Car7,Repin1,Htr2c,Ano6,Cftr	25369,64354,81801,291819,445541,25187,315272,24255
GO:0006809	0.0377120181847734	0.989621251705469	5	62	nitric oxide biosynthetic process	BP	13569	404	Ptk2b,Smad3,Smpd3,Jak2,Pkd2	50646,25631,94338,24514,498328
GO:1904591	0.0377782327697798	0.986774253963101	7	88	positive regulation of protein import	BP	13569	404	Lrrk2,Smad3,Jak2,Nup93,Parp1,Brca1,Tgfb3	300160,25631,24514,291874,25591,497672,25717
GO:0009117	0.0378393130419267	0.977981890938623	22	546	nucleotide metabolic process	BP	13569	404	Ptk2b,Wfs1,Lrrk2,Gucy1a1,Drd2,Adora2a,Gng7,Pde2a,Drd1,Dlg3,Gnal,Adcy5,Map2k1,Hpca,Myh6,Htr2c,Ogt,Atp2b2,Pkd2,Parp1,Nudt3,Actn3	50646,83725,300160,497757,24318,25369,58979,81743,24316,58948,24611,64532,170851,29177,29556,25187,26295,24215,498328,25591,294292,171009
GO:0048708	0.0379118530803198	0.988001095281718	6	77	astrocyte differentiation	BP	13569	404	Adora2a,Dab1,Drd1,Map2k1,Mycn,Pax6	25369,266729,24316,170851,298894,25509
GO:0002068	0.0381680085542898	0.993864114364954	3	22	glandular epithelial cell development	BP	13569	404	Rarb,Pax6,Cftr	24706,25509,24255
GO:0072177	0.0382487952283752	0.996835736696101	2	9	mesonephric duct development	BP	13569	404	Pkd2,Wnt9b	498328,303586
GO:0070782	0.0383063860852771	1	1	1	phosphatidylserine exposure on apoptotic cell surface	BP	13569	404	Xkr8	313033
GO:0009891	0.038375720323054	0.972397684843992	60	1516	positive regulation of biosynthetic process	BP	13569	404	Ptk2b,Agap2,Wfs1,Rarb,Rps6ka5,Gucy1a1,Drd2,Adora2a,Smad3,Egr4,Smpd3,Ddn,Meis2,Bcl11b,Ablim2,Drd1,Jak2,Gtf2h1,Foxp1,Gnal,Dgat2,Foxj2,Rps6ka4,Npas2,Rreb1,Zfp467,Raf1,Map2k1,Scap,Egr2,Hpca,Sec14l2,Has3,Pbx2,Egr3,Ubtf,Srf,Htr2c,Camk4,Ogt,Tef,Pxylp1,Pkd2,Grin1,Ppp1r12a,Parp1,Pou3f1,Smarcd1,Mycn,Brca1,Wnt7a,Bhlhe23,Npas4,Pax6,Lpin2,E2f4,Pou3f3,Tgfb3,Camta2,Pbx3	50646,65218,83725,24706,314384,497757,24318,25369,25631,25129,94338,25113,311311,314423,360958,24316,24514,361580,297480,24611,252900,502886,361715,316351,306873,500110,24703,170851,301024,114090,29177,116486,266805,406164,25148,25574,501099,25187,25050,26295,29362,315939,498328,24408,116670,25591,192110,363002,298894,497672,114850,499952,266734,25509,316737,100360427,192109,25717,287462,311876
GO:0007218	0.0384158227522654	0.989252686964346	5	87	neuropeptide signaling pathway	BP	13569	404	Gpr88,Gpr149,Pdyn,Npy1r,Mchr1	64443,192251,29190,29358,83567
GO:0035066	0.0384502756673507	0.993731328578936	3	25	positive regulation of histone acetylation	BP	13569	404	Rps6ka5,Rps6ka4,Brca1	314384,361715,497672
GO:0050896	0.0385044253176922	0.969396188598242	204	6037	response to stimulus	BP	13569	404	Arhgef3,Gpr88,Baiap2,Plk2,Ptk2b,Agap2,Plppr1,Wfs1,Lrrk2,Dgkb,C2cd2l,Cacng3,Rarb,Rps6ka5,Gabra4,Gpr6,Dclk3,Fkbp11,Mink1,Prkar2b,Sez6,Chrm4,Gucy1a1,Rtn4rl1,Arc,Drd2,Adora2a,Smad3,Dab1,Plppr4,Egr4,Smpd3,Efnb2,Gng7,Adra2c,Meis2,Gpr52,Gpr149,Mast3,Vav3,Bcl11b,Adgrb2,Pde2a,Kcnj4,Ndrg4,Itk,Epha3,Myo5b,Ppp1r1b,Gria3,Gria2,Rhobtb2,Drd1,Arpp21,Rgs14,Neu2,Jak2,Plekhg5,Spata13,Mid1,Klf16,Kcnh4,Kcnh3,Olr1653,…	290541,64443,117542,83722,50646,65218,298062,83725,300160,54248,300666,140724,24706,314384,140675,83683,316023,300211,303259,24679,192247,25111,497757,303311,54323,24318,25369,25631,266729,295401,25129,94338,306636,58979,24175,311311,684623,192251,688540,295378,314423,313058,81743,116649,64457,363577,29210,25132,360616,29628,29627,306004,24316,363153,114705,29204,24514,310999,305938,54252,690820,…
GO:0045595	0.0389103692056061	0.972066024231661	59	1417	regulation of cell differentiation	BP	13569	404	Lzts1,Baiap2,Plk2,Ptk2b,Lrrk2,Rarb,Sez6,Rtn4rl1,Arc,Drd2,Rbfox1,Cpne5,Smad3,Dab1,Efnb2,Adra2c,Meis2,Bcl11b,Ndrg4,Epha3,Myo5b,Rgs14,Neu2,Jak2,Itpka,Lpl,Rap1gap,Gcnt2,Camk2b,Foxp1,Rreb1,Map2k1,Plxnd1,Zfp365,Cx3cl1,Inpp5j,Egr3,Srf,Htr2c,Prkcz,Actn4,Cobl,Adra2b,Grin1,Parp1,Wnt9b,Mycn,Efnb3,Wnt7a,Washc2c,Bhlhe23,Gsx2,Actn3,Xdh,Pax6,Bcl11a,Cftr,Tgfb3,Fst	266711,117542,83722,50646,300160,24706,192247,303311,54323,24318,302920,309650,25631,266729,306636,24175,311311,314423,64457,29210,25132,114705,29204,24514,81677,24539,313644,306860,24245,297480,306873,170851,312652,499425,89808,171088,25148,501099,25187,25522,63836,305497,24174,24408,25591,303586,298894,360546,114850,297530,499952,364140,171009,497811,25509,305589,24255,25717,24373
GO:0048149	0.0389683805722411	0.996675661729738	2	10	behavioral response to ethanol	BP	13569	404	Drd2,Usp46	24318,289584
GO:0031328	0.0393599432647178	0.971715511274854	59	1486	positive regulation of cellular biosynthetic process	BP	13569	404	Ptk2b,Agap2,Wfs1,Rarb,Rps6ka5,Gucy1a1,Drd2,Adora2a,Smad3,Egr4,Smpd3,Ddn,Meis2,Bcl11b,Ablim2,Drd1,Jak2,Gtf2h1,Foxp1,Gnal,Dgat2,Foxj2,Rps6ka4,Npas2,Rreb1,Zfp467,Raf1,Map2k1,Scap,Egr2,Hpca,Has3,Pbx2,Egr3,Ubtf,Srf,Htr2c,Camk4,Ogt,Tef,Pxylp1,Pkd2,Grin1,Ppp1r12a,Parp1,Pou3f1,Smarcd1,Mycn,Brca1,Wnt7a,Bhlhe23,Npas4,Pax6,Lpin2,E2f4,Pou3f3,Tgfb3,Camta2,Pbx3	50646,65218,83725,24706,314384,497757,24318,25369,25631,25129,94338,25113,311311,314423,360958,24316,24514,361580,297480,24611,252900,502886,361715,316351,306873,500110,24703,170851,301024,114090,29177,266805,406164,25148,25574,501099,25187,25050,26295,29362,315939,498328,24408,116670,25591,192110,363002,298894,497672,114850,499952,266734,25509,316737,100360427,192109,25717,287462,311876
GO:1903891	0.039658020988406	1	1	1	regulation of ATF6-mediated unfolded protein response	BP	13569	404	Wfs1	83725
GO:1903892	0.039658020988406	1	1	1	negative regulation of ATF6-mediated unfolded protein response	BP	13569	404	Wfs1	83725
GO:0031345	0.0396983655638485	0.982045738296524	11	168	negative regulation of cell projection organization	BP	13569	404	Plk2,Sez6,Rtn4rl1,Dab1,Efnb2,Epha3,Rap1gap,Zfp365,Inpp5j,Efnb3,Bcl11a	83722,192247,303311,266729,306636,29210,313644,499425,171088,360546,305589
GO:0071331	0.0397328801244897	0.983665597363143	9	147	cellular response to hexose stimulus	BP	13569	404	C2cd2l,Adcy5,Raf1,Srf,Ogt,Pdk3,Kcnj11,Pax6,Cftr	300666,64532,24703,501099,26295,296849,83535,25509,24255
GO:0021695	0.0398032780166433	0.989006392248716	5	49	cerebellar cortex development	BP	13569	404	Sez6,Map2k1,Zfp365,Atp2b2,Wnt7a	192247,170851,499425,24215,114850
GO:0060992	0.0399674565299998	0.993555002995756	3	19	response to fungicide	BP	13569	404	Gria3,Gria2,Grin1	29628,29627,24408
GO:1904799	0.0399783096008719	1	1	1	regulation of neuron remodeling	BP	13569	404	Bcl11a	305589
GO:1904800	0.0399783096008719	1	1	1	negative regulation of neuron remodeling	BP	13569	404	Bcl11a	305589
GO:0046671	0.0400821490008074	0.999591176360705	1	2	negative regulation of retinal cell programmed cell death	BP	13569	404	Bhlhe23	499952
GO:0051209	0.0402214269902889	0.985671553820819	7	100	release of sequestered calcium ion into cytosol	BP	13569	404	Ptk2b,Drd2,Drd1,Itpr1,Htr2c,Camk2d,Pkd2	50646,24318,24316,25262,25187,24246,498328
GO:0051283	0.0402214269902889	0.985671553820819	7	100	negative regulation of sequestering of calcium ion	BP	13569	404	Ptk2b,Drd2,Drd1,Itpr1,Htr2c,Camk2d,Pkd2	50646,24318,24316,25262,25187,24246,498328
GO:0033566	0.0404272692509877	1	1	1	gamma-tubulin complex localization	BP	13569	404	Zfp365	499425
GO:0110025	0.0404272692509877	1	1	1	DNA strand resection involved in replication fork processing	BP	13569	404	Zfp365	499425
GO:0110026	0.0404272692509877	1	1	1	regulation of DNA strand resection involved in replication fork processing	BP	13569	404	Zfp365	499425
GO:0022604	0.0404338161821167	0.976387194791447	22	402	regulation of cell morphogenesis	BP	13569	404	Lzts1,Baiap2,Ptk2b,Lrrk2,Arc,Cpne5,Dab1,Myo5b,Itpka,Camk2b,Rreb1,Cdc42ep3,Map2k1,Plxnd1,Srf,Actn4,Grin1,Efnb3,Wnt7a,Washc2c,Bcl11a,Sh3kbp1	266711,117542,50646,300160,54323,309650,266729,25132,81677,24245,306873,313838,170851,312652,501099,63836,24408,360546,114850,297530,305589,84357
GO:0051937	0.0405885590697976	0.988560539678752	5	69	catecholamine transport	BP	13569	404	Drd2,Adora2a,Smpd3,Drd1,Htr6	24318,25369,94338,24316,64354
GO:2000758	0.0409109584592379	0.993144327138525	3	26	positive regulation of peptidyl-lysine acetylation	BP	13569	404	Rps6ka5,Rps6ka4,Brca1	314384,361715,497672
GO:0001932	0.041033796445265	0.971490761833948	47	1142	regulation of protein phosphorylation	BP	13569	404	Ptk2b,Agap2,Lrrk2,Rps6ka5,Mink1,Prkar2b,Rtn4rl1,Drd2,Adora2a,Dab1,Adra2c,Ndrg4,Ppp1r1b,Drd1,Rgs14,Jak2,Mid1,Gcnt2,Rps6ka4,Pak6,Adarb1,Zfyve28,Raf1,Map2k1,Grik2,Cx3cl1,Inpp5j,Mapkbp1,Tbc1d10c,Grm4,Htr2c,Prkcz,Map3k3,Ogt,Camk2d,Pkd2,Adra2b,Camk2n1,Wnt9b,Mre11a,Igfbp4,Wnt7a,Xdh,Pax6,Mllt1,Tgfb3,Tec	50646,65218,300160,314384,303259,24679,303311,24318,25369,266729,24175,64457,360616,24316,114705,24514,54252,306860,361715,296078,25367,305454,24703,170851,54257,89808,171088,362197,361697,24417,25187,25522,303604,26295,24246,498328,24174,287005,303586,64046,360622,114850,497811,25509,301119,25717,84492
GO:0051282	0.0410384796343344	0.985313226898333	7	101	regulation of sequestering of calcium ion	BP	13569	404	Ptk2b,Drd2,Drd1,Itpr1,Htr2c,Camk2d,Pkd2	50646,24318,24316,25262,25187,24246,498328
GO:0014051	0.041120296307616	0.993335960201791	3	18	gamma-aminobutyric acid secretion	BP	13569	404	Htr6,Grm4,Htr2c	64354,24417,25187
GO:0010517	0.0412985881018756	0.988394650281572	5	57	regulation of phospholipase activity	BP	13569	404	Itk,Itpr1,Camk2b,Hpca,Prkcz	363577,25262,24245,29177,25522
GO:0099518	0.0414522221592888	0.990456955893233	4	39	vesicle cytoskeletal trafficking	BP	13569	404	Map2k1,Trim46,Prkcz,Actn4	170851,310641,25522,63836
GO:0021516	0.0416863563458728	0.996157901603643	2	13	dorsal spinal cord development	BP	13569	404	Gsx2,Pbx3	364140,311876
GO:0010070	0.0417138130353877	1	1	1	zygote asymmetric cell division	BP	13569	404	Rgs14	114705
GO:1900159	0.0418854853645187	1	1	1	positive regulation of bone mineralization involved in bone maturation	BP	13569	404	Actn3	171009
GO:1902690	0.0418854853645187	1	1	1	positive regulation of NAD metabolic process	BP	13569	404	Actn3	171009
GO:1904025	0.0418854853645187	1	1	1	positive regulation of glucose catabolic process to lactate via pyruvate	BP	13569	404	Actn3	171009
GO:0060401	0.0419220816704583	0.98261094747199	9	142	cytosolic calcium ion transport	BP	13569	404	Ptk2b,Drd2,Drd1,Itpr1,Micu1,Htr2c,Camk2d,Pkd2,Grin1	50646,24318,24316,25262,365567,25187,24246,498328,24408
GO:0014041	0.0421748882455541	0.996181222499657	2	11	regulation of neuron maturation	BP	13569	404	Lrrk2,Bcl11a	300160,305589
GO:0043542	0.042215620228669	0.98247576043829	9	139	endothelial cell migration	BP	13569	404	Ptk2b,Efnb2,Plekhg5,Stc1,Foxp1,Plxnd1,Egr3,Srf,Wnt7a	50646,306636,310999,81801,297480,312652,25148,501099,114850
GO:0051639	0.042303837080003	0.996398110079573	2	8	actin filament network formation	BP	13569	404	Actn1,Cobl	81634,305497
GO:0003298	0.042480524211525	0.992717789841397	3	29	physiological muscle hypertrophy	BP	13569	404	Sorbs2,Foxp1,Camk2d	114901,297480,24246
GO:0003301	0.042480524211525	0.992717789841397	3	29	physiological cardiac muscle hypertrophy	BP	13569	404	Sorbs2,Foxp1,Camk2d	114901,297480,24246
GO:0061049	0.042480524211525	0.992717789841397	3	29	cell growth involved in cardiac muscle cell development	BP	13569	404	Sorbs2,Foxp1,Camk2d	114901,297480,24246
GO:0048584	0.0425268758018545	0.969068322771755	62	1597	positive regulation of response to stimulus	BP	13569	404	Baiap2,Plk2,Ptk2b,Agap2,Lrrk2,C2cd2l,Mink1,Arc,Drd2,Adora2a,Smad3,Smpd3,Adra2c,Vav3,Pde2a,Ndrg4,Itk,Jak2,Plekhg5,Mid1,Htr6,Gcnt2,Itpr1,Camk2b,Foxp1,Hpse,Npas2,Rreb1,Raf1,Map2k1,Il16,Cx3cl1,Mapkbp1,Grm4,Htr2c,Prkcz,Map3k3,Actn4,Neto1,Furin,Smpdl3b,Camk2d,Cdk19,Pkd2,Adra2b,Nup93,Grin1,Parp1,Sulf1,Brca1,Rasgrp4,Igfbp4,Wnt7a,Ano6,Tfrc,Gsx2,Xdh,Il20ra,Cftr,Tgfb3,Zswim2,Tec	117542,83722,50646,65218,300160,300666,303259,54323,24318,25369,25631,94338,24175,295378,81743,64457,363577,24514,310999,54252,64354,306860,25262,24245,297480,64537,316351,306873,24703,170851,116996,89808,362197,24417,25187,25522,303604,63836,307206,54281,362619,24246,309804,498328,24174,291874,24408,25591,171396,497672,170668,360622,114850,315272,64678,364140,497811,308716,24255,25717,296455,844…
GO:0061003	0.0430135877940265	0.992819259331421	3	20	positive regulation of dendritic spine morphogenesis	BP	13569	404	Baiap2,Itpka,Camk2b	117542,81677,24245
GO:0051608	0.043243422545824	0.995933479531347	2	13	histamine transport	BP	13569	404	Cckbr,Ywhaz	25706,25578
GO:0071398	0.0432479721252998	0.987620669090644	5	66	cellular response to fatty acid	BP	13569	404	Foxp1,Dgat2,Pdk3,Smarcd1,Pax6	297480,252900,296849,363002,25509
GO:0021569	0.043313678222652	1	1	1	rhombomere 3 development	BP	13569	404	Egr2	114090
GO:0021594	0.043313678222652	1	1	1	rhombomere formation	BP	13569	404	Egr2	114090
GO:0021658	0.043313678222652	1	1	1	rhombomere 3 morphogenesis	BP	13569	404	Egr2	114090
GO:0021660	0.043313678222652	1	1	1	rhombomere 3 formation	BP	13569	404	Egr2	114090
GO:0021664	0.043313678222652	1	1	1	rhombomere 5 morphogenesis	BP	13569	404	Egr2	114090
GO:0021666	0.043313678222652	1	1	1	rhombomere 5 formation	BP	13569	404	Egr2	114090
GO:0098598	0.0435331901350529	0.99623436173761	2	8	learned vocalization behavior or vocal learning	BP	13569	404	Foxp2,Pax6	500037,25509
GO:0030827	0.0436581914314811	0.999514074822515	1	2	negative regulation of cGMP biosynthetic process	BP	13569	404	Hpca	29177
GO:0031283	0.0436581914314811	0.999514074822515	1	2	negative regulation of guanylate cyclase activity	BP	13569	404	Hpca	29177
GO:0072023	0.0437439145516653	1	1	1	thick ascending limb development	BP	13569	404	Pou3f3	192109
GO:0072024	0.0437439145516653	1	1	1	macula densa development	BP	13569	404	Pou3f3	192109
GO:0072051	0.0437439145516653	1	1	1	juxtaglomerular apparatus development	BP	13569	404	Pou3f3	192109
GO:0072206	0.0437439145516653	1	1	1	metanephric juxtaglomerular apparatus development	BP	13569	404	Pou3f3	192109
GO:0072227	0.0437439145516653	1	1	1	metanephric macula densa development	BP	13569	404	Pou3f3	192109
GO:0072233	0.0437439145516653	1	1	1	metanephric thick ascending limb development	BP	13569	404	Pou3f3	192109
GO:0045893	0.0438233112220483	0.969306174812984	48	1141	positive regulation of transcription, DNA-templated	BP	13569	404	Agap2,Rarb,Rps6ka5,Drd2,Smad3,Egr4,Ddn,Meis2,Bcl11b,Ablim2,Jak2,Gtf2h1,Foxp1,Foxj2,Rps6ka4,Npas2,Rreb1,Zfp467,Raf1,Map2k1,Scap,Egr2,Has3,Pbx2,Egr3,Ubtf,Srf,Camk4,Ogt,Tef,Pkd2,Grin1,Ppp1r12a,Parp1,Pou3f1,Smarcd1,Mycn,Brca1,Wnt7a,Bhlhe23,Npas4,Pax6,Lpin2,E2f4,Pou3f3,Tgfb3,Camta2,Pbx3	65218,24706,314384,24318,25631,25129,25113,311311,314423,360958,24514,361580,297480,502886,361715,316351,306873,500110,24703,170851,301024,114090,266805,406164,25148,25574,501099,25050,26295,29362,498328,24408,116670,25591,192110,363002,298894,497672,114850,499952,266734,25509,316737,100360427,192109,25717,287462,311876
GO:1903508	0.0438233112220483	0.969306174812984	48	1141	positive regulation of nucleic acid-templated transcription	BP	13569	404	Agap2,Rarb,Rps6ka5,Drd2,Smad3,Egr4,Ddn,Meis2,Bcl11b,Ablim2,Jak2,Gtf2h1,Foxp1,Foxj2,Rps6ka4,Npas2,Rreb1,Zfp467,Raf1,Map2k1,Scap,Egr2,Has3,Pbx2,Egr3,Ubtf,Srf,Camk4,Ogt,Tef,Pkd2,Grin1,Ppp1r12a,Parp1,Pou3f1,Smarcd1,Mycn,Brca1,Wnt7a,Bhlhe23,Npas4,Pax6,Lpin2,E2f4,Pou3f3,Tgfb3,Camta2,Pbx3	65218,24706,314384,24318,25631,25129,25113,311311,314423,360958,24514,361580,297480,502886,361715,316351,306873,500110,24703,170851,301024,114090,266805,406164,25148,25574,501099,25050,26295,29362,498328,24408,116670,25591,192110,363002,298894,497672,114850,499952,266734,25509,316737,100360427,192109,25717,287462,311876
GO:0007204	0.0439905538882645	0.978217533863762	13	254	positive regulation of cytosolic calcium ion concentration	BP	13569	404	Ptk2b,Gpr6,Drd2,Drd1,Jak2,Itpr1,Cckbr,Adcy5,Htr2c,Camk2d,Mchr1,Pkd2,Grin1	50646,83683,24318,24316,24514,25262,25706,64532,25187,24246,83567,498328,24408
GO:0032410	0.0440663632456414	0.987322198431428	5	66	negative regulation of transporter activity	BP	13569	404	Kcnab1,Drd2,Actn2,Camk2d,Pkd2	29737,24318,291245,24246,498328
GO:0051208	0.0441951422383282	0.98392523756127	7	102	sequestering of calcium ion	BP	13569	404	Ptk2b,Drd2,Drd1,Itpr1,Htr2c,Camk2d,Pkd2	50646,24318,24316,25262,25187,24246,498328
GO:1902680	0.0441956922955045	0.969026723599977	48	1142	positive regulation of RNA biosynthetic process	BP	13569	404	Agap2,Rarb,Rps6ka5,Drd2,Smad3,Egr4,Ddn,Meis2,Bcl11b,Ablim2,Jak2,Gtf2h1,Foxp1,Foxj2,Rps6ka4,Npas2,Rreb1,Zfp467,Raf1,Map2k1,Scap,Egr2,Has3,Pbx2,Egr3,Ubtf,Srf,Camk4,Ogt,Tef,Pkd2,Grin1,Ppp1r12a,Parp1,Pou3f1,Smarcd1,Mycn,Brca1,Wnt7a,Bhlhe23,Npas4,Pax6,Lpin2,E2f4,Pou3f3,Tgfb3,Camta2,Pbx3	65218,24706,314384,24318,25631,25129,25113,311311,314423,360958,24514,361580,297480,502886,361715,316351,306873,500110,24703,170851,301024,114090,266805,406164,25148,25574,501099,25050,26295,29362,498328,24408,116670,25591,192110,363002,298894,497672,114850,499952,266734,25509,316737,100360427,192109,25717,287462,311876
GO:0002067	0.0444426715347921	0.9894825317311	4	43	glandular epithelial cell differentiation	BP	13569	404	Rarb,Foxp1,Pax6,Cftr	24706,297480,25509,24255
GO:0051041	0.0446273093955152	1	1	1	positive regulation of calcium-independent cell-cell adhesion	BP	13569	404	Cx3cl1	89808
GO:0071326	0.0447258500800782	0.981206981828619	9	149	cellular response to monosaccharide stimulus	BP	13569	404	C2cd2l,Adcy5,Raf1,Srf,Ogt,Pdk3,Kcnj11,Pax6,Cftr	300666,64532,24703,501099,26295,296849,83535,25509,24255
GO:0021988	0.0447493288094031	0.989459927407448	4	38	olfactory lobe development	BP	13569	404	Lrrk2,Srf,Gsx2,Pax6	300160,501099,364140,25509
GO:0060998	0.0451300319659389	0.985148611279615	6	72	regulation of dendritic spine development	BP	13569	404	Baiap2,Plk2,Lrrk2,Arc,Itpka,Camk2b	117542,83722,300160,54323,81677,24245
GO:0035022	0.0453810399998632	0.999301138722143	1	3	positive regulation of Rac protein signal transduction	BP	13569	404	Camk2d	24246
GO:0046209	0.0454725241022799	0.986813163065681	5	65	nitric oxide metabolic process	BP	13569	404	Ptk2b,Smad3,Smpd3,Jak2,Pkd2	50646,25631,94338,24514,498328
GO:0048538	0.0455147685356734	0.989146554163856	4	43	thymus development	BP	13569	404	Bcl11b,Raf1,Map2k1,Srf	314423,24703,170851,501099
GO:2001225	0.0455439212059757	0.995852448063607	2	9	regulation of chloride transport	BP	13569	404	Car7,Cftr	291819,24255
GO:0070472	0.045649189992778	0.99568268547872	2	11	regulation of uterine smooth muscle contraction	BP	13569	404	Adra2c,Adra2b	24175,24174
GO:0021830	0.0457518880029927	0.995932097023109	2	8	interneuron migration from the subpallium to the cortex	BP	13569	404	Drd2,Drd1	24318,24316
GO:0035659	0.0458247111341396	1	1	1	Wnt signaling pathway involved in wound healing, spreading of epidermal cells	BP	13569	404	Wnt7a	114850
GO:1904889	0.0458247111341396	1	1	1	regulation of excitatory synapse assembly	BP	13569	404	Wnt7a	114850
GO:1904891	0.0458247111341396	1	1	1	positive regulation of excitatory synapse assembly	BP	13569	404	Wnt7a	114850
GO:0051241	0.0458706462885428	0.96878349485148	40	965	negative regulation of multicellular organismal process	BP	13569	404	Plk2,Ptk2b,Rarb,Sez6,Gucy1a1,Rtn4rl1,Drd2,Smad3,Dab1,Efnb2,Adra2c,Meis2,Gpr149,Adgrb2,Epha3,Drd1,Jak2,Stc1,Rap1gap,Foxp1,Zfp365,Cx3cl1,Inpp5j,Mapkbp1,Srf,Furin,Parp1,Sulf1,Wnt9b,Mycn,Efnb3,Wnt7a,Bhlhe23,Actn3,Xdh,Pax6,Bcl11a,Cftr,Tgfb3,Fst	83722,50646,24706,192247,497757,303311,24318,25631,266729,306636,24175,311311,192251,313058,29210,24316,24514,81801,313644,297480,499425,89808,171088,362197,501099,54281,25591,171396,303586,298894,360546,114850,499952,171009,497811,25509,305589,24255,25717,24373
GO:0010922	0.0459665590999924	0.991933811657118	3	26	positive regulation of phosphatase activity	BP	13569	404	Smad3,Jak2,Ppp1r12a	25631,24514,116670
GO:0002052	0.0460091366002868	0.992004162921	3	23	positive regulation of neuroblast proliferation	BP	13569	404	Drd2,Cx3cl1,Pax6	24318,89808,25509
GO:0006166	0.0460786691052191	0.999190224734901	1	4	purine ribonucleoside salvage	BP	13569	404	Mtap	298227
GO:0035270	0.0461619696269346	0.981677015970334	8	125	endocrine system development	BP	13569	404	Drd2,Smad3,Rap1gap,Raf1,Map2k1,Srf,Pax6,Cftr	24318,25631,313644,24703,170851,501099,25509,24255
GO:0006357	0.04625482296914	0.966422298031491	59	1455	regulation of transcription from RNA polymerase II promoter	BP	13569	404	Agap2,Wfs1,Rarb,Rps6ka5,Drd2,Smad3,Egr4,Ddn,Meis2,Bcl11b,Pde2a,Ablim2,Jak2,Klf16,Gtf2h1,Foxp1,Foxp2,Foxj2,Rps6ka4,Npas2,Rreb1,Zfp467,Raf1,Map2k1,Scap,Egr2,Suv39h2,Myh6,Pbx2,Egr3,Srf,Erf,Ogt,Tef,Cbx6,Pkd2,Mxi1,Grin1,Ppp1r12a,Parp1,Sulf1,Pou3f1,Tle1,Mycn,Brca1,Zfp263,Wnt7a,Bhlhe23,Npas4,Pax6,Lpin2,Mypop,Bcl11a,E2f4,Pou3f3,Tgfb3,Fst,Camta2,Pbx3	65218,83725,24706,314384,24318,25631,25129,25113,311311,314423,81743,360958,24514,690820,361580,297480,500037,502886,361715,316351,306873,500110,24703,170851,301024,114090,364785,29556,406164,25148,501099,292721,26295,29362,315136,498328,25701,24408,116670,25591,171396,192110,362533,298894,497672,287076,114850,499952,266734,25509,316737,499090,305589,100360427,192109,25717,24373,287462,311876
GO:0030900	0.0463306191332058	0.972885243081649	21	404	forebrain development	BP	13569	404	Lrrk2,Rarb,Rtn4rl1,Drd2,Dab1,Bcl11b,Drd1,Htr6,Dclk1,Foxp1,Foxp2,Slc2a1,Srf,Ogt,Dclk2,Grin1,Pou3f1,Wnt7a,Gsx2,Pax6,Pou3f3	300160,24706,303311,24318,266729,314423,24316,64354,83825,297480,500037,24778,501099,26295,310698,24408,192110,114850,364140,25509,192109
GO:0032501	0.0468902975411566	0.962449300396682	181	5152	multicellular organismal process	BP	13569	404	Lzts1,Gpr88,Baiap2,Plk2,Ptk2b,Agap2,Plppr1,Wipf3,Wfs1,Lrrk2,Cacng3,Rarb,Gabra4,Mink1,Prkar2b,Sez6,Kcnab1,Gucy1a1,Rtn4rl1,Arc,Actn1,Drd2,Adora2a,Rbfox1,Cpne5,Smad3,Dab1,Plppr4,Smpd3,Efnb2,Gng7,Adra2c,Meis2,Gpr149,Bcl11b,Adgrb2,Pde2a,Ndrg4,Itk,Epha3,Myo5b,Ppp1r1b,Ccsap,Drd1,Rgs14,Jak2,Plekhg5,Tmod1,Olr1653,Nexn,Htr1d,Dlg3,Itpka,Htr6,Lpl,Stc1,Rap1gap,Lgi1,Gcnt2,Itpr1,Camk2b,Cdh9,Dclk1,Cckbr,Slco4c1,…	266711,64443,117542,83722,50646,65218,298062,259242,83725,300160,140724,24706,140675,303259,24679,192247,29737,497757,303311,54323,81634,24318,25369,302920,309650,25631,266729,295401,94338,306636,58979,24175,311311,192251,314423,313058,81743,64457,363577,29210,25132,360616,307926,24316,114705,24514,310999,25566,290957,246172,25323,58948,81677,64354,24539,81801,313644,252892,306860,25262,24245,291…
GO:0070050	0.0468939948403418	0.995498644786729	2	11	neuron cellular homeostasis	BP	13569	404	Mink1,Nell2	303259,81734
GO:0055085	0.0469782685706524	0.967166797646903	46	1102	transmembrane transport	BP	13569	404	Ptk2b,Cacng3,Gabra4,Mink1,Kcnq5,Kcnab1,Arc,Drd2,Kcna4,Kcnj4,Gria3,Gria2,Drd1,Kcnh4,Kcnh3,Cacna2d3,Dapk1,Itpr1,Slc7a8,Gabrd,Actn2,Azin2,Grik2,Slc24a4,Micu1,Kcnv1,Kcnn1,Slc2a1,Hpca,Scn4b,Cacng6,Htr2c,Neto1,Cnih3,Slc1a1,Camk2d,Atp2b2,Pkd2,Slc6a5,Grin1,Kcnj11,Abcb8,Grpel2,Kcnk13,Ano6,Cftr	50646,140724,140675,303259,259273,29737,54323,24318,25469,116649,29628,29627,24316,114032,27150,306243,306722,25262,84551,29689,291245,366473,54257,314396,365567,60326,54261,24778,29177,315611,140727,25187,307206,690252,25550,24246,24215,498328,171148,24408,83535,362302,688777,64120,315272,24255
GO:0051957	0.0472079089669962	0.991711345112317	3	23	positive regulation of amino acid transport	BP	13569	404	Adora2a,Htr6,Htr2c	25369,64354,25187
GO:0035587	0.0474958354988754	0.991510540348583	3	28	purinergic receptor signaling pathway	BP	13569	404	Adora2a,Adcy5,Ano6	25369,64532,315272
GO:1903697	0.0475087557977397	1	1	1	negative regulation of microvillus assembly	BP	13569	404	Rap1gap	313644
GO:0035508	0.0475399695168286	1	1	1	positive regulation of myosin-light-chain-phosphatase activity	BP	13569	404	Ppp1r12a	116670
GO:0007416	0.0476201392532535	0.97882913272421	10	131	synapse assembly	BP	13569	404	Drd2,Adgrb2,Drd1,Cdh9,Plxnd1,Syndig1,Grin1,Wnt7a,Pcdhb10,Npas4	24318,313058,24316,29163,312652,362235,24408,114850,291649,266734
GO:0015672	0.0476883346013282	0.971972048263996	21	442	monovalent inorganic cation transport	BP	13569	404	Ptk2b,Kcnq5,Kcnab1,Drd2,Kcna4,Kcnj4,Gria2,Kcnh4,Kcnh3,Actn2,Grik2,Slc24a4,Kcnv1,Kcnn1,Scn4b,Neto1,Camk2d,Pkd2,Kcnj11,Kcnk13,Ano6	50646,259273,29737,24318,25469,116649,29627,114032,27150,291245,54257,314396,60326,54261,315611,307206,24246,498328,83535,64120,315272
GO:0009888	0.0477265977037247	0.965122296225892	61	1495	tissue development	BP	13569	404	Ptk2b,Agap2,Rarb,Kcnab1,Arc,Actn1,Rbfox1,Smad3,Efnb2,Bcl11b,Pde2a,Epha3,Jak2,Tmod1,Nexn,Dlg3,Stc1,Gcnt2,Sorbs2,Foxp1,Foxp2,Actn2,Dgat2,Hpse,Adarb1,Csgalnact1,Rreb1,Map2k1,Plxnd1,Egr2,Col11a1,Myh6,Ripk4,Sgca,Ophn1,Srf,Krt71,Erf,Cobl,Map7,Camk2d,Atp2b2,Pkd2,Nup93,Sulf1,Wnt9b,Pou3f1,Frem2,Mycn,Wnt7a,Ano6,Actn3,Xdh,Pax6,Cftr,E2f4,Pou3f3,Tgfb3,Fst,Acer1,Tec	50646,65218,24706,29737,54323,81634,302920,25631,306636,314423,81743,29210,24514,25566,246172,58948,81801,306860,114901,297480,500037,291245,252900,64537,25367,306375,306873,170851,312652,114090,25654,29556,304053,303468,312108,501099,683613,292721,305497,293016,24246,24215,498328,291874,171396,303586,192110,310418,298894,114850,315272,171009,497811,25509,24255,100360427,192109,25717,24373,301118…
GO:0007628	0.0480935368595029	0.988407446421785	4	38	adult walking behavior	BP	13569	404	Drd2,Dab1,Drd1,Efnb3	24318,266729,24316,360546
GO:0071634	0.0481136204799991	0.991402286382515	3	26	regulation of transforming growth factor beta production	BP	13569	404	Smad3,Cx3cl1,Furin	25631,89808,54281
GO:0045859	0.0481324243085748	0.969496926827154	28	620	regulation of protein kinase activity	BP	13569	404	Ptk2b,Agap2,Lrrk2,Mink1,Prkar2b,Rtn4rl1,Drd2,Adora2a,Dab1,Adra2c,Ppp1r1b,Drd1,Rgs14,Jak2,Pak6,Adarb1,Zfyve28,Raf1,Map2k1,Mapkbp1,Grm4,Prkcz,Map3k3,Pkd2,Adra2b,Camk2n1,Mllt1,Tgfb3	50646,65218,300160,303259,24679,303311,24318,25369,266729,24175,360616,24316,114705,24514,296078,25367,305454,24703,170851,362197,24417,25522,303604,498328,24174,287005,301119,25717
GO:0021826	0.0481680628331424	0.995475298396996	2	9	substrate-independent telencephalic tangential migration	BP	13569	404	Drd2,Drd1	24318,24316
GO:0021843	0.0481680628331424	0.995475298396996	2	9	substrate-independent telencephalic tangential interneuron migration	BP	13569	404	Drd2,Drd1	24318,24316
GO:0090181	0.0482130442206514	0.991403683002738	3	25	regulation of cholesterol metabolic process	BP	13569	404	Dgat2,Scap,Sec14l2	252900,301024,116486
GO:0021892	0.0485015859889729	0.995256804509292	2	11	cerebral cortex GABAergic interneuron differentiation	BP	13569	404	Drd2,Drd1	24318,24316
GO:0043502	0.0485659850544614	0.983671660884414	6	80	regulation of muscle adaptation	BP	13569	404	Smad3,Foxp1,Sgca,Camk2d,Parp1,Actn3	25631,297480,303468,24246,25591,171009
GO:0042635	0.0486719352546193	0.995230904862305	2	11	positive regulation of hair cycle	BP	13569	404	Hpse,Fst	64537,24373
GO:0060159	0.0486952980889924	0.995398065824323	2	9	regulation of dopamine receptor signaling pathway	BP	13569	404	Lrrk2,Drd2	300160,24318
GO:0072178	0.0487905070515942	0.995149714776385	2	12	nephric duct morphogenesis	BP	13569	404	Efnb2,Wnt9b	306636,303586
GO:0048513	0.0490339628678994	0.961845162448649	105	2814	animal organ development	BP	13569	404	Baiap2,Ptk2b,Agap2,Wfs1,Lrrk2,Rarb,Mink1,Sez6,Kcnab1,Rtn4rl1,Actn1,Drd2,Rbfox1,Smad3,Dab1,Plppr4,Smpd3,Efnb2,Meis2,Gpr149,Bcl11b,Pde2a,Ndrg4,Itk,Epha3,Drd1,Jak2,Tmod1,Nexn,Htr6,Stc1,Rap1gap,Gcnt2,Dclk1,Cckbr,Sorbs2,Foxp1,Foxp2,Actn2,Tmem132a,Dgat2,Otof,Hpse,Adarb1,Csgalnact1,Rreb1,Raf1,Map2k1,Plxnd1,Epn2,Zfp365,Slc24a4,Egr2,Sirpa,Mapkap1,Slc2a1,Hpca,Col11a1,Myh6,Egr3,Npy1r,Srf,Htr2c,Camk4,Prkcz,K…	117542,50646,65218,83725,300160,24706,303259,192247,29737,303311,81634,24318,302920,25631,266729,295401,94338,306636,311311,192251,314423,81743,64457,363577,29210,24316,24514,25566,246172,64354,81801,313644,306860,83825,25706,114901,297480,500037,291245,338474,252900,84573,64537,25367,306375,306873,24703,170851,312652,60443,499425,314396,114090,25528,296648,24778,29177,25654,29556,25148,29358,501…
GO:0060013	0.0491063082926815	0.995337523375979	2	9	righting reflex	BP	13569	404	Foxp2,Usp46	500037,289584
GO:0071242	0.0495368399404061	0.98527045594035	5	68	cellular response to ammonium ion	BP	13569	404	Lrrk2,Chrm4,Drd1,Chrm1,Lypd1	300160,25111,24316,25229,360838
GO:1904762	0.0496175161901984	1	1	1	positive regulation of myofibroblast differentiation	BP	13569	404	Parp1	25591
GO:0019557	0.0497142562926492	0.999367928231621	1	2	histidine catabolic process to glutamate and formate	BP	13569	404	Hal	29301
GO:0046717	0.0497538012576554	0.981432383511307	7	102	acid secretion	BP	13569	404	Drd2,Adora2a,Htr6,Cckbr,Grm4,Htr2c,Oc90	24318,25369,64354,25706,24417,25187,690625
GO:0071229	0.0497556310631549	0.975723219095946	12	216	cellular response to acid chemical	BP	13569	404	Baiap2,Ptk2b,Epha3,Myo5b,Foxp1,Dgat2,Myh6,Pdk3,Pkd2,Smarcd1,Pax6,Bcl11a	117542,50646,29210,25132,297480,252900,29556,296849,498328,363002,25509,305589
GO:0044467	0.049974362674708	0.999361210355231	1	2	glial cell-derived neurotrophic factor secretion	BP	13569	404	Drd2	24318
GO:1900166	0.049974362674708	0.999361210355231	1	2	regulation of glial cell-derived neurotrophic factor secretion	BP	13569	404	Drd2	24318
GO:1900168	0.049974362674708	0.999361210355231	1	2	positive regulation of glial cell-derived neurotrophic factor secretion	BP	13569	404	Drd2	24318
GO:0007588	0.0500203721534712	0.987628074978682	4	49	excretion	BP	13569	404
GO:0045933	0.0500605727890698	0.987638457436094	4	47	positive regulation of muscle contraction	BP	13569	404
GO:0021978	0.0501001137509436	0.994890894077952	2	13	telencephalon regionalization	BP	13569	404
GO:0032535	0.0502578075449864	0.972153277000915	17	313	regulation of cellular component size	BP	13569	404
GO:0034329	0.0503692726735214	0.97732578858442	10	146	cell junction assembly	BP	13569	404
GO:1902533	0.0505048350447551	0.966644728399721	33	798	positive regulation of intracellular signal transduction	BP	13569	404
GO:0030007	0.0505472332760905	0.99512296595561	2	9	cellular potassium ion homeostasis	BP	13569	404
GO:0050678	0.0507168329023647	0.973638191992003	14	277	regulation of epithelial cell proliferation	BP	13569	404
GO:0007213	0.0507921014967315	0.994904222363993	2	11	G-protein coupled acetylcholine receptor signaling pathway	BP	13569	404
GO:0046928	0.0508278457745092	0.984842006274406	5	61	regulation of neurotransmitter secretion	BP	13569	404
GO:0034050	0.0508407902206727	1	1	1	host programmed cell death induced by symbiont	BP	13569	404
GO:0035406	0.0508407902206727	1	1	1	histone-tyrosine phosphorylation	BP	13569	404
GO:0035409	0.0508407902206727	1	1	1	histone H3-Y41 phosphorylation	BP	13569	404
GO:0043549	0.0508514649205414	0.96709379758822	30	672	regulation of kinase activity	BP	13569	404
GO:0010941	0.0509104897687376	0.963375887544142	53	1395	regulation of cell death	BP	13569	404
GO:0048583	0.0509752616292086	0.960351589409779	102	2832	regulation of response to stimulus	BP	13569	404
GO:0021610	0.0510132667605509	0.995181408063064	2	8	facial nerve morphogenesis	BP	13569	404
GO:0003299	0.0510593045225059	0.990871847191293	3	20	muscle hypertrophy in response to stress	BP	13569	404
GO:0014898	0.0510593045225059	0.990871847191293	3	20	cardiac muscle hypertrophy in response to stress	BP	13569	404
GO:0060280	0.0512735066128395	1	1	1	negative regulation of ovulation	BP	13569	404
GO:0021697	0.0513759129726239	0.990706207220509	3	22	cerebellar cortex formation	BP	13569	404
GO:0051764	0.0514298827803087	0.99480439101505	2	11	actin crosslink formation	BP	13569	404
GO:0035810	0.0514445520684939	0.994627511891442	2	14	positive regulation of urine volume	BP	13569	404
GO:0033129	0.0514922637698033	0.99498031154541	2	9	positive regulation of histone phosphorylation	BP	13569	404
GO:1902396	0.0515090394726473	1	1	1	protein localization to bicellular tight junction	BP	13569	404
GO:0070471	0.0516594906427473	0.994699468753853	2	12	uterine smooth muscle contraction	BP	13569	404
GO:2001057	0.0518939593240321	0.984363282633483	5	69	reactive nitrogen species metabolic process	BP	13569	404
GO:0060537	0.0519652822939737	0.970532590605247	18	361	muscle tissue development	BP	13569	404
GO:0007183	0.0520901409083166	0.994630614800882	2	12	SMAD protein complex assembly	BP	13569	404
GO:0018964	0.0521273531027277	1	1	1	propylene metabolic process	BP	13569	404
GO:0043449	0.0521273531027277	1	1	1	cellular alkene metabolic process	BP	13569	404
GO:0006150	0.0523688942903535	1	1	1	hypoxanthine oxidation	BP	13569	404
GO:0009114	0.0523688942903535	1	1	1	hypoxanthine catabolic process	BP	13569	404
GO:2001213	0.0523688942903535	1	1	1	negative regulation of vasculogenesis	BP	13569	404
GO:0090472	0.052461714503373	1	1	1	dibasic protein processing	BP	13569	404
GO:0072046	0.0526833896175562	1	1	1	establishment of planar polarity involved in nephron morphogenesis	BP	13569	404
GO:1905438	0.0526833896175562	1	1	1	non-canonical Wnt signaling pathway involved in midbrain dopaminergic neuron differentiation	BP	13569	404
GO:0002543	0.0526865261892412	1	1	1	activation of blood coagulation via clotting cascade	BP	13569	404
GO:0003127	0.0526865261892412	1	1	1	detection of nodal flow	BP	13569	404
GO:0007522	0.0526865261892412	1	1	1	visceral muscle development	BP	13569	404
GO:0009726	0.0526865261892412	1	1	1	detection of endogenous stimulus	BP	13569	404
GO:0021566	0.0526865261892412	1	1	1	hypoglossal nerve development	BP	13569	404
GO:0021618	0.0526865261892412	1	1	1	hypoglossal nerve morphogenesis	BP	13569	404
GO:0021757	0.0526865261892412	1	1	1	caudate nucleus development	BP	13569	404
GO:0021758	0.0526865261892412	1	1	1	putamen development	BP	13569	404
GO:0038032	0.0526865261892412	1	1	1	termination of G-protein coupled receptor signaling pathway	BP	13569	404
GO:0043990	0.0526865261892412	1	1	1	histone H2A-S1 phosphorylation	BP	13569	404
GO:0061767	0.0526865261892412	1	1	1	negative regulation of lung blood pressure	BP	13569	404
GO:0070510	0.0526865261892412	1	1	1	regulation of histone H4-K20 methylation	BP	13569	404
GO:0070512	0.0526865261892412	1	1	1	positive regulation of histone H4-K20 methylation	BP	13569	404
GO:0071678	0.0526865261892412	1	1	1	olfactory bulb axon guidance	BP	13569	404
GO:0072055	0.0526865261892412	1	1	1	renal cortex development	BP	13569	404
GO:0072059	0.0526865261892412	1	1	1	cortical collecting duct development	BP	13569	404
GO:0072214	0.0526865261892412	1	1	1	metanephric cortex development	BP	13569	404
GO:0072219	0.0526865261892412	1	1	1	metanephric cortical collecting duct development	BP	13569	404
GO:0097045	0.0526865261892412	1	1	1	phosphatidylserine exposure on blood platelet	BP	13569	404
GO:0097534	0.0526865261892412	1	1	1	lymphoid lineage cell migration	BP	13569	404
GO:0097535	0.0526865261892412	1	1	1	lymphoid lineage cell migration into thymus	BP	13569	404
GO:0098582	0.0526865261892412	1	1	1	innate vocalization behavior	BP	13569	404
GO:1902161	0.0526865261892412	1	1	1	positive regulation of cyclic nucleotide-gated ion channel activity	BP	13569	404
GO:1904446	0.0526865261892412	1	1	1	positive regulation of establishment of Sertoli cell barrier	BP	13569	404
GO:1905288	0.0526865261892412	1	1	1	vascular associated smooth muscle cell apoptotic process	BP	13569	404
GO:1905430	0.0526865261892412	1	1	1	cellular response to glycine	BP	13569	404
GO:1905459	0.0526865261892412	1	1	1	regulation of vascular associated smooth muscle cell apoptotic process	BP	13569	404
GO:1905460	0.0526865261892412	1	1	1	negative regulation of vascular associated smooth muscle cell apoptotic process	BP	13569	404
GO:2000077	0.0526865261892412	1	1	1	negative regulation of type B pancreatic cell development	BP	13569	404
GO:2000620	0.0526865261892412	1	1	1	positive regulation of histone H4-K16 acetylation	BP	13569	404
GO:0045299	0.0526865261892414	1	1	1	otolith mineralization	BP	13569	404
GO:1903123	0.0526865261892414	1	1	1	regulation of thioredoxin peroxidase activity	BP	13569	404
GO:1903124	0.0526865261892414	1	1	1	negative regulation of thioredoxin peroxidase activity	BP	13569	404
GO:1903125	0.0526865261892414	1	1	1	negative regulation of thioredoxin peroxidase activity by peptidyl-threonine phosphorylation	BP	13569	404
GO:1904887	0.0526865261892414	1	1	1	Wnt signalosome assembly	BP	13569	404
GO:1905289	0.0526865261892414	1	1	1	regulation of CAMKK-AMPK signaling cascade	BP	13569	404
GO:0032880	0.0528156512857612	0.964000887729296	38	911	regulation of protein localization	BP	13569	404
GO:0007417	0.0531487650154759	0.963262774628832	41	930	central nervous system development	BP	13569	404
GO:1904441	0.0535517639705218	0.99926511161706	1	2	regulation of thyroid gland epithelial cell proliferation	BP	13569	404
GO:1904442	0.0535517639705218	0.99926511161706	1	2	negative regulation of thyroid gland epithelial cell proliferation	BP	13569	404
GO:1990789	0.0535517639705218	0.99926511161706	1	2	thyroid gland epithelial cell proliferation	BP	13569	404
GO:0022008	0.0536252227390931	0.960616575537793	60	1403	neurogenesis	BP	13569	404
GO:0010810	0.0536479750074135	0.975538976273269	10	158	regulation of cell-substrate adhesion	BP	13569	404
GO:0014706	0.0537650584382223	0.969917795816454	17	343	striated muscle tissue development	BP	13569	404
GO:0048856	0.0537715129327894	0.956876496919511	156	4344	anatomical structure development	BP	13569	404
GO:0090659	0.0539511485660145	0.98648281840627	4	39	walking behavior	BP	13569	404
GO:0043266	0.0539956506131633	0.98131069691019	6	89	regulation of potassium ion transport	BP	13569	404
GO:0014831	0.0542369599575546	0.994282489010793	2	12	gastro-intestinal system smooth muscle contraction	BP	13569	404
GO:0030500	0.054254254331874	0.983495437816552	5	64	regulation of bone mineralization	BP	13569	404
GO:0021577	0.0542651159158248	0.999245121288234	1	2	hindbrain structural organization	BP	13569	404
GO:0021589	0.0542651159158248	0.999245121288234	1	2	cerebellum structural organization	BP	13569	404
GO:0010574	0.0544111000141579	0.989757582290873	3	27	regulation of vascular endothelial growth factor production	BP	13569	404
GO:0006684	0.0545265786183244	0.994234905682647	2	12	sphingomyelin metabolic process	BP	13569	404
GO:0000060	0.0546522603470242	0.986130555357277	4	46	protein import into nucleus, translocation	BP	13569	404
GO:1904063	0.0549014253353476	0.983189525359143	5	70	negative regulation of cation transmembrane transport	BP	13569	404
GO:0140059	0.0551425771125409	0.999220153581768	1	2	dendrite arborization	BP	13569	404
GO:0021549	0.0552148983090062	0.977331168900458	8	115	cerebellum development	BP	13569	404
GO:0035904	0.0552979168720255	0.983237708335567	5	52	aorta development	BP	13569	404
GO:1900182	0.0554025398543805	0.977208703190417	8	121	positive regulation of protein localization to nucleus	BP	13569	404
GO:0072070	0.0555801761641177	0.994137393160602	2	11	loop of Henle development	BP	13569	404
GO:0051040	0.0556105554440269	0.999206666570388	1	2	regulation of calcium-independent cell-cell adhesion	BP	13569	404
GO:0009653	0.0557299613590258	0.957377996574987	82	2011	anatomical structure morphogenesis	BP	13569	404
GO:0050902	0.0557532123206681	0.999202531570048	1	2	leukocyte adhesive activation	BP	13569	404
GO:1903829	0.055787103505364	0.969230699585155	16	329	positive regulation of cellular protein localization	BP	13569	404
GO:0022028	0.0558163120242276	0.99430829711128	2	9	tangential migration from the subventricular zone to the olfactory bulb	BP	13569	404
GO:0048246	0.0559328099076163	0.989234739049938	3	32	macrophage chemotaxis	BP	13569	404
GO:0048705	0.0559344540172594	0.973210318267033	11	181	skeletal system morphogenesis	BP	13569	404
GO:0019276	0.0559350887674135	0.99919724372246	1	2	UDP-N-acetylgalactosamine metabolic process	BP	13569	404
GO:0071604	0.0561174137399345	0.989304212650741	3	27	transforming growth factor beta production	BP	13569	404
GO:0003422	0.0562414478224864	0.99918829601846	1	2	growth plate cartilage morphogenesis	BP	13569	404
GO:0007617	0.0563524451046709	0.989271094920657	3	26	mating behavior	BP	13569	404
GO:0071636	0.0568519345420921	0.9936752581647	2	15	positive regulation of transforming growth factor beta production	BP	13569	404
GO:0006029	0.0568535934003371	0.982573558791946	5	56	proteoglycan metabolic process	BP	13569	404
GO:0002064	0.0569948256010824	0.971633115776819	12	200	epithelial cell development	BP	13569	404
GO:2001267	0.0570270382155922	0.99369402220081	2	14	regulation of cysteine-type endopeptidase activity involved in apoptotic signaling pathway	BP	13569	404
GO:0035303	0.057136477877141	0.976338416392804	8	123	regulation of dephosphorylation	BP	13569	404
GO:0014887	0.0573445112240834	0.989203607696819	3	21	cardiac muscle adaptation	BP	13569	404
GO:0030838	0.057358619894382	0.982205800457458	5	72	positive regulation of actin filament polymerization	BP	13569	404
GO:0032388	0.0574314979400797	0.969619186366155	14	274	positive regulation of intracellular transport	BP	13569	404
GO:2000537	0.0575087112243653	0.999150740861229	1	2	regulation of B cell chemotaxis	BP	13569	404
GO:2000538	0.0575087112243653	0.999150740861229	1	2	positive regulation of B cell chemotaxis	BP	13569	404
GO:0042976	0.0575931502651881	0.993722150703178	2	12	activation of Janus kinase activity	BP	13569	404
GO:0043271	0.057726737335988	0.975962555234355	8	143	negative regulation of ion transport	BP	13569	404
GO:1903532	0.0578039342603893	0.967330899637185	17	367	positive regulation of secretion by cell	BP	13569	404
GO:0019722	0.0579653577943192	0.974437911848038	9	150	calcium-mediated signaling	BP	13569	404
GO:0030072	0.0582079458592437	0.970859860442543	12	232	peptide hormone secretion	BP	13569	404
GO:0071550	0.0582273769512767	0.999129054426775	1	2	death-inducing signaling complex assembly	BP	13569	404
GO:1990790	0.0582278634186082	0.999129039651727	1	2	response to glial cell derived neurotrophic factor	BP	13569	404
GO:1990792	0.0582278634186082	0.999129039651727	1	2	cellular response to glial cell derived neurotrophic factor	BP	13569	404
GO:1903860	0.0583748841333997	0.999124568401557	1	2	negative regulation of dendrite extension	BP	13569	404
GO:0030431	0.0585731078776558	0.988380626566385	3	40	sleep	BP	13569	404
GO:0060478	0.0586212697374001	0.998682232137109	1	4	acrosomal vesicle exocytosis	BP	13569	404
GO:0035020	0.05891637969692	0.993425539431276	2	13	regulation of Rac protein signal transduction	BP	13569	404
GO:0070473	0.0590103827195164	0.999105105612889	1	2	negative regulation of uterine smooth muscle contraction	BP	13569	404
GO:0030201	0.0590980088932829	0.988736556714382	3	21	heparan sulfate proteoglycan metabolic process	BP	13569	404
GO:0002087	0.0591606149736698	0.993538215993548	2	11	regulation of respiratory gaseous exchange by neurological system process	BP	13569	404
GO:0015812	0.0591934436397933	0.988661574072978	3	22	gamma-aminobutyric acid transport	BP	13569	404
GO:0019934	0.0592112892276143	0.993632041873002	2	10	cGMP-mediated signaling	BP	13569	404
GO:0048731	0.0593242126681022	0.952529593878002	136	3716	system development	BP	13569	404
GO:0050848	0.0593623399063654	0.981407353793112	5	72	regulation of calcium-mediated signaling	BP	13569	404
GO:0019509	0.0595682848948065	0.998549484570322	1	5	L-methionine salvage from methylthioadenosine	BP	13569	404
GO:2000469	0.0598317716831945	0.999079622766036	1	2	negative regulation of peroxidase activity	BP	13569	404
GO:0045986	0.0599408218499039	0.993086039599779	2	16	negative regulation of smooth muscle contraction	BP	13569	404
GO:0021561	0.0599692222717246	0.99363363696255	2	9	facial nerve development	BP	13569	404
GO:1902304	0.0600429806492413	0.999073010554938	1	2	positive regulation of potassium ion export	BP	13569	404
GO:0097332	0.0600762472389548	0.998766881319408	1	3	response to antipsychotic drug	BP	13569	404
GO:0090274	0.0603100007849296	0.998604187470643	1	4	positive regulation of somatostatin secretion	BP	13569	404
GO:0043605	0.0604199327280859	0.999061148830168	1	2	cellular amide catabolic process	BP	13569	404
GO:0035094	0.0604942839339371	0.980989535151175	5	68	response to nicotine	BP	13569	404
GO:0051954	0.0607859025198621	0.984046279815655	4	45	positive regulation of amine transport	BP	13569	404
GO:0046849	0.0609374108638966	0.978310165979284	6	84	bone remodeling	BP	13569	404
GO:0019556	0.0611102695533106	0.998723452401823	1	3	histidine catabolic process to glutamate and formamide	BP	13569	404
GO:0043606	0.0611102695533106	0.998723452401823	1	3	formamide metabolic process	BP	13569	404
GO:1901985	0.0611490702833969	0.987822580159241	3	31	positive regulation of protein acetylation	BP	13569	404
GO:0042325	0.0613603523176974	0.955811482463081	49	1235	regulation of phosphorylation	BP	13569	404
GO:0030168	0.0614416186118441	0.978062728703233	6	87	platelet activation	BP	13569	404
GO:0090277	0.0617555420588929	0.977849428165735	6	98	positive regulation of peptide hormone secretion	BP	13569	404
GO:0051051	0.0617874447077055	0.963060183857915	20	465	negative regulation of transport	BP	13569	404
GO:0032916	0.0617918468324221	0.999017320833464	1	2	positive regulation of transforming growth factor beta3 production	BP	13569	404
GO:0098801	0.0617986157046173	0.987574225874562	3	34	regulation of renal system process	BP	13569	404
GO:0043932	0.0618758308433781	0.998690800625647	1	3	ossification involved in bone remodeling	BP	13569	404
GO:0033555	0.0619757256374363	0.977809775368311	6	89	multicellular organismal response to stress	BP	13569	404
GO:1904880	0.0619814360503061	0.999011182909496	1	2	response to hydrogen sulfide	BP	13569	404
GO:0050885	0.0623092382492609	0.980420545952056	5	55	neuromuscular process controlling balance	BP	13569	404
GO:0051223	0.0623414653462558	0.959160815681738	29	692	regulation of protein transport	BP	13569	404
GO:1905114	0.0624092174014357	0.962217950065745	21	413	cell surface receptor signaling pathway involved in cell-cell signaling	BP	13569	404
GO:0032386	0.0625451363186914	0.96207333993957	21	471	regulation of intracellular transport	BP	13569	404
GO:0035357	0.0625609862399894	0.992714864424882	2	14	peroxisome proliferator activated receptor signaling pathway	BP	13569	404
GO:0046398	0.0627024784459023	0.998987658966305	1	2	UDP-glucuronate metabolic process	BP	13569	404
GO:1901986	0.0627287155168302	0.998986797597767	1	2	response to ketamine	BP	13569	404
GO:0051234	0.0627499934756887	0.949828621303065	128	3632	establishment of localization	BP	13569	404
GO:0070167	0.0628647077016051	0.980030746935004	5	68	regulation of biomineral tissue development	BP	13569	404
GO:0010648	0.0631881585635679	0.955340244112346	43	1052	negative regulation of cell communication	BP	13569	404
GO:0021877	0.0634062088271821	0.992706166081103	2	12	forebrain neuron fate commitment	BP	13569	404
GO:1905279	0.0635773622076471	0.99895873219718	1	2	regulation of retrograde transport, endosome to Golgi	BP	13569	404
GO:0048313	0.0635889527244725	0.992527216276071	2	14	Golgi inheritance	BP	13569	404
GO:1901077	0.0636983027092365	0.992507150182906	2	14	regulation of relaxation of muscle	BP	13569	404
GO:0002548	0.0638089204836143	0.986881642886702	3	41	monocyte chemotaxis	BP	13569	404
GO:2001233	0.0640615693178084	0.964696920701883	15	345	regulation of apoptotic signaling pathway	BP	13569	404
GO:0021538	0.0640635555986	0.998942474827659	1	2	epithalamus development	BP	13569	404
GO:0021986	0.0640635555986	0.998942474827659	1	2	habenula development	BP	13569	404
GO:0001678	0.0641381532452302	0.97113317523034	9	159	cellular glucose homeostasis	BP	13569	404
GO:0060399	0.0641531248748157	0.998939465602535	1	2	positive regulation of growth hormone receptor signaling pathway	BP	13569	404
GO:0021684	0.0642851946560023	0.992759249240369	2	10	cerebellar granular layer formation	BP	13569	404
GO:0021707	0.0642851946560023	0.992759249240369	2	10	cerebellar granule cell differentiation	BP	13569	404
GO:0072017	0.0644141677425024	0.99273651782747	2	10	distal tubule development	BP	13569	404
GO:0032804	0.0644295665513604	0.998930150220715	1	2	negative regulation of low-density lipoprotein particle receptor catabolic process	BP	13569	404
GO:0097435	0.0644455092054464	0.959474111883015	24	502	supramolecular fiber organization	BP	13569	404
GO:0050878	0.0646138261159201	0.964400152773345	15	307	regulation of body fluid levels	BP	13569	404
GO:0030824	0.0648063780593186	0.998561884671902	1	3	negative regulation of cGMP metabolic process	BP	13569	404
GO:1901215	0.0649711021439505	0.969243287291512	10	191	negative regulation of neuron death	BP	13569	404
GO:0051254	0.0652554488716134	0.9527996444684	49	1205	positive regulation of RNA metabolic process	BP	13569	404
GO:0031583	0.0652674015604189	0.998901659943244	1	2	phospholipase D-activating G-protein coupled receptor signaling pathway	BP	13569	404
GO:0046514	0.0654651877214343	0.992119706111438	2	15	ceramide catabolic process	BP	13569	404
GO:0042762	0.0656074568245734	0.992223970410072	2	13	regulation of sulfur metabolic process	BP	13569	404
GO:0036500	0.0656788129221194	0.998887528246484	1	2	ATF6-mediated unfolded protein response	BP	13569	404
GO:0097154	0.0657335863618856	0.992200600089219	2	13	GABAergic neuron differentiation	BP	13569	404
GO:0021571	0.0657442720646452	0.998885271151502	1	2	rhombomere 5 development	BP	13569	404
GO:0035283	0.0657442720646452	0.998885271151502	1	2	central nervous system segmentation	BP	13569	404
GO:0035284	0.0657442720646452	0.998885271151502	1	2	brain segmentation	BP	13569	404
GO:2001258	0.0657640726951971	0.986378659861828	3	37	negative regulation of cation channel activity	BP	13569	404
GO:0034764	0.0659040354215725	0.971828563427092	8	137	positive regulation of transmembrane transport	BP	13569	404
GO:0032625	0.0659308412342195	0.998878825077896	1	2	interleukin-21 production	BP	13569	404
GO:0072619	0.0659308412342195	0.998878825077896	1	2	interleukin-21 secretion	BP	13569	404
GO:2001169	0.0659979030144778	0.992151539891667	2	13	regulation of ATP biosynthetic process	BP	13569	404
GO:0097755	0.0661821175877062	0.978692796233187	5	66	positive regulation of blood vessel diameter	BP	13569	404
GO:0030836	0.0662385559824146	0.992290764342918	2	11	positive regulation of actin filament depolymerization	BP	13569	404
GO:0023057	0.0663588124511092	0.952917234928912	43	1055	negative regulation of signaling	BP	13569	404
GO:0019049	0.0663858067062335	0.998863025109837	1	2	evasion or tolerance of host defenses by virus	BP	13569	404
GO:0044413	0.0663858067062335	0.998863025109837	1	2	avoidance of host defenses	BP	13569	404
GO:0044415	0.0663858067062335	0.998863025109837	1	2	evasion or tolerance of host defenses	BP	13569	404
GO:0051832	0.0663858067062335	0.998863025109837	1	2	avoidance of defenses of other organism involved in symbiotic interaction	BP	13569	404
GO:0051834	0.0663858067062335	0.998863025109837	1	2	evasion or tolerance of defenses of other organism involved in symbiotic interaction	BP	13569	404
GO:1903350	0.0666020550046064	0.99212359506271	2	12	response to dopamine	BP	13569	404
GO:1903351	0.0666020550046064	0.99212359506271	2	12	cellular response to dopamine	BP	13569	404
GO:0021510	0.0667242128396522	0.97343793307036	7	100	spinal cord development	BP	13569	404
GO:1902236	0.0670854286728393	0.991710517948463	2	17	negative regulation of endoplasmic reticulum stress-induced intrinsic apoptotic signaling pathway	BP	13569	404
GO:2000026	0.0675284353860685	0.949412393385373	62	1551	regulation of multicellular organismal development	BP	13569	404
GO:0035812	0.0677245876112204	0.991505482855671	2	19	renal sodium excretion	BP	13569	404
GO:0035813	0.0677245876112204	0.991505482855671	2	19	regulation of renal sodium excretion	BP	13569	404
GO:1903793	0.0677714206082823	0.98154447545198	4	46	positive regulation of anion transport	BP	13569	404
GO:0007208	0.0680520547126432	0.998804182127313	1	2	phospholipase C-activating serotonin receptor signaling pathway	BP	13569	404
GO:0015961	0.0680672920391155	0.998803636930176	1	2	diadenosine polyphosphate catabolic process	BP	13569	404
GO:0071543	0.0680672920391155	0.998803636930176	1	2	diphosphoinositol polyphosphate metabolic process	BP	13569	404
GO:1901906	0.0680672920391155	0.998803636930176	1	2	diadenosine pentaphosphate metabolic process	BP	13569	404
GO:1901907	0.0680672920391155	0.998803636930176	1	2	diadenosine pentaphosphate catabolic process	BP	13569	404
GO:1901908	0.0680672920391155	0.998803636930176	1	2	diadenosine hexaphosphate metabolic process	BP	13569	404
GO:1901909	0.0680672920391155	0.998803636930176	1	2	diadenosine hexaphosphate catabolic process	BP	13569	404
GO:1901910	0.0680672920391155	0.998803636930176	1	2	adenosine 5'-(hexahydrogen pentaphosphate) metabolic process	BP	13569	404
GO:1901911	0.0680672920391155	0.998803636930176	1	2	adenosine 5'-(hexahydrogen pentaphosphate) catabolic process	BP	13569	404
GO:0007606	0.0681952867967485	0.977675718871432	5	86	sensory perception of chemical stimulus	BP	13569	404
GO:0051224	0.0684146736505202	0.967291954905225	10	198	negative regulation of protein transport	BP	13569	404
GO:0060402	0.0684453649487791	0.970536012967507	8	132	calcium ion transport into cytosol	BP	13569	404
GO:0044065	0.0685571879800233	0.99167055326683	2	13	regulation of respiratory system process	BP	13569	404
GO:0051155	0.0686409526409855	0.981086890493614	4	55	positive regulation of striated muscle cell differentiation	BP	13569	404
GO:0071880	0.0688105719955684	0.991546722620959	2	14	adenylate cyclase-activating adrenergic receptor signaling pathway	BP	13569	404
GO:0006366	0.0688492375229402	0.948679791203355	59	1501	transcription from RNA polymerase II promoter	BP	13569	404
GO:0031346	0.0688692678698741	0.958944637362996	19	371	positive regulation of cell projection organization	BP	13569	404
GO:0033601	0.06944246638166	0.991990868402167	2	9	positive regulation of mammary gland epithelial cell proliferation	BP	13569	404
GO:2000468	0.0695615576430662	0.998339402674384	1	3	regulation of peroxidase activity	BP	13569	404
GO:1900424	0.069733585158906	0.991302261363479	2	15	regulation of defense response to bacterium	BP	13569	404
GO:0006935	0.0698771334642965	0.958220953835954	19	411	chemotaxis	BP	13569	404
GO:0036233	0.0699471889674218	0.998735384916635	1	2	glycine import	BP	13569	404
GO:0010817	0.0701964834576825	0.957978008889404	19	439	regulation of hormone levels	BP	13569	404
GO:0046887	0.0702056604283866	0.971549899968391	7	130	positive regulation of hormone secretion	BP	13569	404
GO:0060191	0.0702263938417709	0.976929460392751	5	73	regulation of lipase activity	BP	13569	404
GO:0048704	0.0703292020116321	0.976952086980265	5	67	embryonic skeletal system morphogenesis	BP	13569	404
GO:0072208	0.0703350418853311	0.99872105906061	1	2	metanephric smooth muscle tissue development	BP	13569	404
GO:0019637	0.0706381652380688	0.952183916221473	32	855	organophosphate metabolic process	BP	13569	404
GO:0043278	0.0707210685116923	0.98041166515018	4	49	response to morphine	BP	13569	404
GO:0043931	0.0707396346852793	0.991251927922057	2	13	ossification involved in bone maturation	BP	13569	404
GO:1902159	0.0707837236628878	0.998704381976542	1	2	regulation of cyclic nucleotide-gated ion channel activity	BP	13569	404
GO:1903205	0.0708518661304507	0.984962101138102	3	33	regulation of hydrogen peroxide-induced cell death	BP	13569	404
GO:0086097	0.0708627407184794	0.99870143337853	1	2	phospholipase C-activating angiotensin-activated signaling pathway	BP	13569	404
GO:0036446	0.0709626882920332	0.998270694921174	1	3	myofibroblast differentiation	BP	13569	404
GO:1904760	0.0709626882920332	0.998270694921174	1	3	regulation of myofibroblast differentiation	BP	13569	404
GO:0007274	0.0710532973852996	0.984986678689996	3	30	neuromuscular synaptic transmission	BP	13569	404
GO:0140009	0.0710823667107983	0.998693219555631	1	2	L-aspartate import across plasma membrane	BP	13569	404
GO:0140016	0.0710823667107983	0.998693219555631	1	2	D-aspartate import across plasma membrane	BP	13569	404
GO:0007264	0.071083599811775	0.957462340004358	19	368	small GTPase mediated signal transduction	BP	13569	404
GO:0060326	0.071284664089973	0.965641993210327	10	207	cell chemotaxis	BP	13569	404
GO:0010573	0.0714263236276109	0.984907941600629	3	29	vascular endothelial growth factor production	BP	13569	404
GO:0014052	0.0717266353244068	0.991267492421021	2	11	regulation of gamma-aminobutyric acid secretion	BP	13569	404
GO:0021683	0.0719539727905219	0.991224069658238	2	11	cerebellar granular layer morphogenesis	BP	13569	404
GO:0001933	0.0719773843253917	0.95813874089936	17	370	negative regulation of protein phosphorylation	BP	13569	404
GO:0035304	0.0721856337634994	0.97615537061427	5	68	regulation of protein dephosphorylation	BP	13569	404
GO:0045665	0.0722554952411624	0.962612657678579	12	210	negative regulation of neuron differentiation	BP	13569	404
GO:0042330	0.0723427862965552	0.95655829468177	19	413	taxis	BP	13569	404
GO:0030834	0.0724081165550361	0.979932135603172	4	42	regulation of actin filament depolymerization	BP	13569	404
GO:0050775	0.0727169535362091	0.979793876338394	4	43	positive regulation of dendrite morphogenesis	BP	13569	404
GO:0090075	0.0729727652643498	0.984411066006343	3	30	relaxation of muscle	BP	13569	404
GO:0090195	0.0730419876603289	0.990719221943226	2	14	chemokine secretion	BP	13569	404
GO:0002562	0.0736932244767693	0.979288779729367	4	50	somatic diversification of immune receptors via germline recombination within a single locus	BP	13569	404
GO:0016444	0.0736932244767693	0.979288779729367	4	50	somatic cell DNA recombination	BP	13569	404
GO:0052551	0.0738896664969709	0.998585858518133	1	2	response to defense-related nitric oxide production by other organism involved in symbiotic interaction	BP	13569	404
GO:0052565	0.0738896664969709	0.998585858518133	1	2	response to defense-related host nitric oxide production	BP	13569	404
GO:0001775	0.0739958597045079	0.951049423342743	28	705	cell activation	BP	13569	404
GO:0015844	0.0742858236568257	0.975116511527591	5	82	monoamine transport	BP	13569	404
GO:0090276	0.0744623903063516	0.963868401949012	10	192	regulation of peptide hormone secretion	BP	13569	404
GO:0033151	0.0745006388703995	0.990427240615709	2	14	V(D)J recombination	BP	13569	404
GO:1902269	0.0746392820978889	0.998556445264084	1	2	positive regulation of polyamine transmembrane transport	BP	13569	404
GO:0030155	0.0746539390025473	0.952270053011811	24	537	regulation of cell adhesion	BP	13569	404
GO:0014877	0.0746993398104632	0.990573343560365	2	12	response to muscle inactivity involved in regulation of muscle adaptation	BP	13569	404
GO:0014894	0.0746993398104632	0.990573343560365	2	12	response to denervation involved in regulation of muscle adaptation	BP	13569	404
GO:0042592	0.0747200926029825	0.9446324442957	54	1418	homeostatic process	BP	13569	404
GO:0051222	0.0748557878922708	0.95483803422784	19	431	positive regulation of protein transport	BP	13569	404
GO:0030220	0.0749296501428647	0.990340713874395	2	14	platelet formation	BP	13569	404
GO:1903516	0.0751442316407603	0.99853645469516	1	2	regulation of single strand break repair	BP	13569	404
GO:0044281	0.0752475907021556	0.944330402621458	53	1537	small molecule metabolic process	BP	13569	404
GO:0090521	0.0752571026536207	0.998531966667489	1	2	glomerular visceral epithelial cell migration	BP	13569	404
GO:0014072	0.0755009589052959	0.978590594905585	4	51	response to isoquinoline alkaloid	BP	13569	404
GO:0030334	0.0755432144945681	0.949959217095287	28	639	regulation of cell migration	BP	13569	404
GO:0036473	0.0756271872032522	0.97461399896572	5	74	cell death in response to oxidative stress	BP	13569	404
GO:1900673	0.0757918811223031	0.99851060540706	1	2	olefin metabolic process	BP	13569	404
GO:0030803	0.0759371212025398	0.983445185481871	3	32	negative regulation of cyclic nucleotide biosynthetic process	BP	13569	404
GO:0060429	0.0760427110787491	0.94633476942868	39	915	epithelium development	BP	13569	404
GO:0021586	0.0761121651826986	0.998005782387645	1	3	pons maturation	BP	13569	404
GO:0051648	0.0762791056925518	0.961406061491933	11	207	vesicle localization	BP	13569	404
GO:1904444	0.0763371293868318	0.998488660635945	1	2	regulation of establishment of Sertoli cell barrier	BP	13569	404
GO:0009407	0.0763395181872887	0.997600840058898	1	5	toxin catabolic process	BP	13569	404
GO:0090487	0.0763395181872887	0.997600840058898	1	5	secondary metabolite catabolic process	BP	13569	404
GO:0051482	0.076582232966714	0.983277250307155	3	31	positive regulation of cytosolic calcium ion concentration involved in phospholipase C-activating G-protein coupled signaling pathway	BP	13569	404
GO:1901249	0.0766523352543101	0.998475898259272	1	2	regulation of lung goblet cell differentiation	BP	13569	404
GO:1901250	0.0766523352543101	0.998475898259272	1	2	negative regulation of lung goblet cell differentiation	BP	13569	404
GO:0051216	0.0769790015635229	0.964132609057942	9	154	cartilage development	BP	13569	404
GO:0009967	0.0769997806985903	0.944118806416711	46	1187	positive regulation of signal transduction	BP	13569	404
GO:0014888	0.0772775736043653	0.978036170173832	4	45	striated muscle adaptation	BP	13569	404
GO:0051574	0.0774683517762352	0.997932759424199	1	3	positive regulation of histone H3-K9 methylation	BP	13569	404
GO:0036474	0.0775383271034459	0.982865772759314	3	35	cell death in response to hydrogen peroxide	BP	13569	404
GO:0060324	0.0776764268557576	0.977884567755153	4	45	face development	BP	13569	404
GO:1904950	0.0777094549532477	0.961966614673412	10	202	negative regulation of establishment of protein localization	BP	13569	404
GO:0002317	0.0781107932963467	0.997640239148731	1	4	plasma cell differentiation	BP	13569	404
GO:0070483	0.078292003960593	0.998408608010696	1	2	detection of hypoxia	BP	13569	404
GO:0042326	0.0783398833105708	0.953161602606575	18	404	negative regulation of phosphorylation	BP	13569	404
GO:0019432	0.0784873520590232	0.982720382934456	3	30	triglyceride biosynthetic process	BP	13569	404
GO:0048308	0.0785794622235006	0.989513205988565	2	15	organelle inheritance	BP	13569	404
GO:0036344	0.0787152163713659	0.989484770230959	2	15	platelet morphogenesis	BP	13569	404
GO:0070201	0.0787631753694044	0.947198653459241	29	710	regulation of establishment of protein localization	BP	13569	404
GO:0043267	0.0788331792969312	0.982515158330874	3	33	negative regulation of potassium ion transport	BP	13569	404
GO:0047496	0.0788419677630481	0.982542763520206	3	32	vesicle transport along microtubule	BP	13569	404
GO:0021681	0.0788824460243171	0.989622542150669	2	13	cerebellar granular layer development	BP	13569	404
GO:1905517	0.0788937826433903	0.982415455397927	3	36	macrophage migration	BP	13569	404
GO:0045914	0.0790416959797633	0.997846336913305	1	3	negative regulation of catecholamine metabolic process	BP	13569	404
GO:0045963	0.0790416959797633	0.997846336913305	1	3	negative regulation of dopamine metabolic process	BP	13569	404
GO:0070094	0.0795138801569443	0.998357478261256	1	2	positive regulation of glucagon secretion	BP	13569	404
GO:2000272	0.0795402145695447	0.982102733886427	3	41	negative regulation of receptor activity	BP	13569	404
GO:0018312	0.0796149367504448	0.997814392818214	1	3	peptidyl-serine ADP-ribosylation	BP	13569	404
GO:0031446	0.0798214799806135	0.99834447386055	1	2	regulation of fast-twitch skeletal muscle fiber contraction	BP	13569	404
GO:0031448	0.0798214799806135	0.99834447386055	1	2	positive regulation of fast-twitch skeletal muscle fiber contraction	BP	13569	404
GO:0046460	0.0800174198906194	0.982206400009831	3	31	neutral lipid biosynthetic process	BP	13569	404
GO:0046463	0.0800174198906194	0.982206400009831	3	31	acylglycerol biosynthetic process	BP	13569	404
GO:0036118	0.0800539553283308	0.997789763260778	1	3	hyaluranon cable assembly	BP	13569	404
GO:1900104	0.0800539553283308	0.997789763260778	1	3	regulation of hyaluranon cable assembly	BP	13569	404
GO:1900106	0.0800539553283308	0.997789763260778	1	3	positive regulation of hyaluranon cable assembly	BP	13569	404
GO:0001964	0.0800652223370294	0.982305357858061	3	28	startle response	BP	13569	404
GO:2001181	0.08008770817203	0.997355259318144	1	5	positive regulation of interleukin-10 secretion	BP	13569	404
GO:0046777	0.0812483984952133	0.955964043863771	13	218	protein autophosphorylation	BP	13569	404
GO:1900037	0.0812628130736973	0.988872964498353	2	16	regulation of cellular response to hypoxia	BP	13569	404
GO:0090317	0.0814057310791891	0.972006158464445	5	82	negative regulation of intracellular protein transport	BP	13569	404
GO:0048706	0.0814679571568792	0.968733981955127	6	91	embryonic skeletal system development	BP	13569	404
GO:1905475	0.0814917337837322	0.965871225180661	7	123	regulation of protein localization to membrane	BP	13569	404
GO:0010611	0.0814923876958715	0.976272521626806	4	52	regulation of cardiac muscle hypertrophy	BP	13569	404
GO:1904321	0.0815156680562741	0.989073250384726	2	13	response to forskolin	BP	13569	404
GO:1904322	0.0815156680562741	0.989073250384726	2	13	cellular response to forskolin	BP	13569	404
GO:0042220	0.0818516179275795	0.971968868067431	5	68	response to cocaine	BP	13569	404
GO:0051239	0.0819999397710544	0.935533102519291	86	2318	regulation of multicellular organismal process	BP	13569	404
GO:0001546	0.0820803591934232	0.997674220904997	1	3	preantral ovarian follicle growth	BP	13569	404
GO:0048162	0.0820803591934232	0.997674220904997	1	3	multi-layer follicle stage	BP	13569	404
GO:0032907	0.0823236837187754	0.997660141231111	1	3	transforming growth factor beta3 production	BP	13569	404
GO:0032910	0.0823236837187754	0.997660141231111	1	3	regulation of transforming growth factor beta3 production	BP	13569	404
GO:0006546	0.0827042861140304	0.99763802958538	1	3	glycine catabolic process	BP	13569	404
GO:0019464	0.0827042861140304	0.99763802958538	1	3	glycine decarboxylation via glycine cleavage system	BP	13569	404
GO:0043069	0.0828495393949773	0.943787115569301	30	763	negative regulation of programmed cell death	BP	13569	404
GO:0051017	0.0829746666250251	0.962844903575648	8	126	actin filament bundle assembly	BP	13569	404
GO:0048747	0.0831974372326645	0.975644768072735	4	50	muscle fiber development	BP	13569	404
GO:0060081	0.0835996835424029	0.988366362104881	2	16	membrane hyperpolarization	BP	13569	404
GO:0010657	0.0837390709820371	0.971019416561933	5	77	muscle cell apoptotic process	BP	13569	404
GO:0021687	0.0839710406707995	0.998163805919407	1	2	cerebellar molecular layer morphogenesis	BP	13569	404
GO:0030800	0.0842781451311229	0.980749924301429	3	34	negative regulation of cyclic nucleotide metabolic process	BP	13569	404
GO:0033194	0.0844081442519385	0.988121467261002	2	17	response to hydroperoxide	BP	13569	404
GO:0021912	0.0844340901322781	0.997536171180704	1	3	regulation of transcription from RNA polymerase II promoter involved in spinal cord motor neuron fate specification	BP	13569	404
GO:0021913	0.0844340901322781	0.997536171180704	1	3	regulation of transcription from RNA polymerase II promoter involved in ventral spinal cord interneuron specification	BP	13569	404
GO:0021846	0.0844885654552564	0.980904160236989	3	28	cell proliferation in forebrain	BP	13569	404
GO:2001259	0.0845866097202987	0.975059355437927	4	52	positive regulation of cation channel activity	BP	13569	404
GO:0048712	0.0846108236893059	0.988076624027244	2	17	negative regulation of astrocyte differentiation	BP	13569	404
GO:1904862	0.0847251194576725	0.998129924048949	1	2	inhibitory synapse assembly	BP	13569	404
GO:0042462	0.0851547750431114	0.980604912280676	3	30	eye photoreceptor cell development	BP	13569	404
GO:1903578	0.0852772672723872	0.974613565770472	4	63	regulation of ATP metabolic process	BP	13569	404
GO:0007635	0.0852965964915881	0.988535001193533	2	11	chemosensory behavior	BP	13569	404
GO:0014743	0.0855889864939011	0.974625817784666	4	54	regulation of muscle hypertrophy	BP	13569	404
GO:0010510	0.0856334424426957	0.997154344389008	1	4	regulation of acetyl-CoA biosynthetic process from pyruvate	BP	13569	404
GO:0010631	0.0857691119345626	0.955723378686046	11	203	epithelial cell migration	BP	13569	404
GO:0018125	0.0858508670574716	0.997451077929208	1	3	peptidyl-cysteine methylation	BP	13569	404
GO:0072659	0.0859969017584957	0.95554219948444	11	216	protein localization to plasma membrane	BP	13569	404
GO:1904951	0.085996967702221	0.947187513778539	19	442	positive regulation of establishment of protein localization	BP	13569	404
GO:0043524	0.0864325561333665	0.960827729878699	8	148	negative regulation of neuron apoptotic process	BP	13569	404
GO:0006928	0.0865224114062511	0.934761400774929	57	1417	movement of cell or subcellular component	BP	13569	404
GO:0048521	0.0865230919476076	0.987360840732303	2	23	negative regulation of behavior	BP	13569	404
GO:0060398	0.0865955007783281	0.997405751308996	1	3	regulation of growth hormone receptor signaling pathway	BP	13569	404
GO:0032502	0.0866541191619021	0.928805898219126	163	4647	developmental process	BP	13569	404
GO:0070977	0.0869268461444821	0.987710820201984	2	15	bone maturation	BP	13569	404
GO:0001101	0.0870183867710848	0.947234725823147	18	419	response to acid chemical	BP	13569	404
GO:0036301	0.087068151103144	0.997056313197389	1	4	macrophage colony-stimulating factor production	BP	13569	404
GO:1901256	0.087068151103144	0.997056313197389	1	4	regulation of macrophage colony-stimulating factor production	BP	13569	404
GO:0019751	0.0871266343274939	0.969486420628592	5	78	polyol metabolic process	BP	13569	404
GO:0021517	0.0872236618375995	0.979856387844889	3	32	ventral spinal cord development	BP	13569	404
GO:0010770	0.0872537144587852	0.958377196800638	9	145	positive regulation of cell morphogenesis involved in differentiation	BP	13569	404
GO:0046578	0.0874345462978271	0.95482751181642	11	175	regulation of Ras protein signal transduction	BP	13569	404
GO:0008295	0.087453932106757	0.997029659156519	1	4	spermidine biosynthetic process	BP	13569	404
GO:0031280	0.0874617809269762	0.987439029681717	2	17	negative regulation of cyclase activity	BP	13569	404
GO:0043616	0.0876729211525043	0.979641288009512	3	34	keratinocyte proliferation	BP	13569	404
GO:0002791	0.0877003090851351	0.946777823135861	18	410	regulation of peptide secretion	BP	13569	404
GO:0007198	0.0879100590058347	0.996802747772431	1	5	adenylate cyclase-inhibiting serotonin receptor signaling pathway	BP	13569	404
GO:0009100	0.0879152371876358	0.950415431295951	14	298	glycoprotein metabolic process	BP	13569	404
GO:0002313	0.0879870911651936	0.987392146262624	2	16	mature B cell differentiation involved in immune response	BP	13569	404
GO:0060160	0.0880543611689387	0.997315742345415	1	3	negative regulation of dopamine receptor signaling pathway	BP	13569	404
GO:0048738	0.0883162169180477	0.955783360870568	10	190	cardiac muscle tissue development	BP	13569	404
GO:1902499	0.0884043768240025	0.997959956063871	1	2	positive regulation of protein autoubiquitination	BP	13569	404
GO:0035377	0.088489610812353	0.997955926803863	1	2	transepithelial water transport	BP	13569	404
GO:2001237	0.0886851133468224	0.968768416022185	5	79	negative regulation of extrinsic apoptotic signaling pathway	BP	13569	404
GO:0070315	0.0887754111930087	0.99794238578802	1	2	G1 to G0 transition involved in cell differentiation	BP	13569	404
GO:0051240	0.0889007316878442	0.933287758761843	54	1391	positive regulation of multicellular organismal process	BP	13569	404
GO:0032849	0.0890825397715704	0.9967152465702	1	5	positive regulation of cellular pH reduction	BP	13569	404
GO:0031295	0.0892152161203745	0.986865598918431	2	20	T cell costimulation	BP	13569	404
GO:0031223	0.0895467676942572	0.987621613886089	2	11	auditory behavior	BP	13569	404
GO:0061572	0.0895943414517404	0.959194380076058	8	129	actin filament bundle organization	BP	13569	404
GO:0001659	0.0896375693689118	0.97880196067694	3	41	temperature homeostasis	BP	13569	404
GO:0090132	0.0898482690787474	0.953228914316406	11	205	epithelium migration	BP	13569	404
GO:0072069	0.0899394010561222	0.997197068127912	1	3	DCT cell differentiation	BP	13569	404
GO:0072240	0.0899394010561222	0.997197068127912	1	3	metanephric DCT cell differentiation	BP	13569	404
GO:0048743	0.0900234797516341	0.996848937835245	1	4	positive regulation of skeletal muscle fiber development	BP	13569	404
GO:0035809	0.0902202669781932	0.986584429293347	2	21	regulation of urine volume	BP	13569	404
GO:0044262	0.0903311750743045	0.952885554500532	11	219	cellular carbohydrate metabolic process	BP	13569	404
GO:0072181	0.0904173620664393	0.997863683045488	1	2	mesonephric duct formation	BP	13569	404
GO:0001934	0.0904242383485871	0.937374937142756	32	786	positive regulation of protein phosphorylation	BP	13569	404
GO:0055095	0.0904588304652963	0.997861675309399	1	2	lipoprotein particle mediated signaling	BP	13569	404
GO:0055096	0.0904588304652963	0.997861675309399	1	2	low-density lipoprotein particle mediated signaling	BP	13569	404
GO:0097184	0.090495976689096	0.997859875996272	1	2	response to azide	BP	13569	404
GO:0014870	0.0904989075142469	0.98711897244896	2	13	response to muscle inactivity	BP	13569	404
GO:0034330	0.0908462690766249	0.952693388572693	11	186	cell junction organization	BP	13569	404
GO:1903215	0.091231210310746	0.996762076717802	1	4	negative regulation of protein targeting to mitochondrion	BP	13569	404
GO:1903541	0.0912778604655555	0.986728512254943	2	15	regulation of exosomal secretion	BP	13569	404
GO:1903543	0.0912778604655555	0.986728512254943	2	15	positive regulation of exosomal secretion	BP	13569	404
GO:0035588	0.0914162350109518	0.986406154874788	2	19	G-protein coupled purinergic receptor signaling pathway	BP	13569	404
GO:0006548	0.0914383534268782	0.996747055274466	1	4	histidine catabolic process	BP	13569	404
GO:0097476	0.0914547221697944	0.997099727279082	1	3	spinal cord motor neuron migration	BP	13569	404
GO:0097477	0.0914547221697944	0.997099727279082	1	3	lateral motor column neuron migration	BP	13569	404
GO:0008343	0.0915208411655768	0.996388579505472	1	6	adult feeding behavior	BP	13569	404
GO:0043984	0.0916677385327723	0.986739289708236	2	14	histone H4-K16 acetylation	BP	13569	404
GO:0033127	0.0919984331887742	0.986663794298345	2	14	regulation of histone phosphorylation	BP	13569	404
GO:0008064	0.0920219468525227	0.957786872872664	8	138	regulation of actin polymerization or depolymerization	BP	13569	404
GO:0030832	0.0920219468525227	0.957786872872664	8	138	regulation of actin filament length	BP	13569	404
GO:0035502	0.0921443281043973	0.997054854132706	1	3	metanephric part of ureteric bud development	BP	13569	404
GO:0010735	0.0921552077235348	0.997778694967093	1	2	positive regulation of transcription via serum response element binding	BP	13569	404
GO:0030200	0.0921999680968299	0.997776483007673	1	2	heparan sulfate proteoglycan catabolic process	BP	13569	404
GO:0014728	0.0923706255234574	0.997768038890175	1	2	regulation of the force of skeletal muscle contraction	BP	13569	404
GO:0014862	0.0923706255234574	0.997768038890175	1	2	regulation of skeletal muscle contraction by chemo-mechanical energy conversion	BP	13569	404
GO:0050768	0.0925276576652114	0.947472071136691	14	269	negative regulation of neurogenesis	BP	13569	404
GO:0045216	0.092895239282217	0.953147622048465	10	168	cell-cell junction organization	BP	13569	404
GO:0050650	0.0929217780773261	0.986182750549787	2	17	chondroitin sulfate proteoglycan biosynthetic process	BP	13569	404
GO:0007621	0.0933894493573372	0.996603789821696	1	4	negative regulation of female receptivity	BP	13569	404
GO:0051695	0.0934327200667252	0.997715108670936	1	2	actin filament uncapping	BP	13569	404
GO:0008154	0.0936318736209863	0.954612393637255	9	160	actin polymerization or depolymerization	BP	13569	404
GO:0051047	0.0938245395139482	0.943408918627637	17	394	positive regulation of secretion	BP	13569	404
GO:0030855	0.093827403927123	0.939647726951389	22	495	epithelial cell differentiation	BP	13569	404
GO:1902047	0.0941492020184998	0.996922350641188	1	3	polyamine transmembrane transport	BP	13569	404
GO:1902267	0.0941492020184998	0.996922350641188	1	3	regulation of polyamine transmembrane transport	BP	13569	404
GO:0061470	0.0942940008957635	0.996912662790366	1	3	T follicular helper cell differentiation	BP	13569	404
GO:0051899	0.0943104838017758	0.962457164313141	6	87	membrane depolarization	BP	13569	404
GO:0051582	0.0947426055705221	0.996882547601491	1	3	positive regulation of neurotransmitter uptake	BP	13569	404
GO:0051586	0.0947426055705221	0.996882547601491	1	3	positive regulation of dopamine uptake involved in synaptic transmission	BP	13569	404
GO:0051944	0.0947426055705221	0.996882547601491	1	3	positive regulation of catecholamine uptake involved in synaptic transmission	BP	13569	404
GO:1904425	0.0948855903682502	0.997641647805077	1	2	negative regulation of GTP binding	BP	13569	404
GO:0097156	0.0950318190719458	0.997634186422098	1	2	fasciculation of motor neuron axon	BP	13569	404
GO:0050812	0.0950969211538409	0.996247065371472	1	5	regulation of acyl-CoA biosynthetic process	BP	13569	404
GO:0043396	0.0951691718270549	0.997627166653181	1	2	corticotropin-releasing hormone secretion	BP	13569	404
GO:0043397	0.0951691718270549	0.997627166653181	1	2	regulation of corticotropin-releasing hormone secretion	BP	13569	404
GO:0042752	0.0952630603727355	0.961859078336013	6	98	regulation of circadian rhythm	BP	13569	404
GO:0001976	0.0953718752193318	0.985410743597321	2	20	neurological system process involved in regulation of systemic arterial blood pressure	BP	13569	404
GO:0090130	0.0954229663710082	0.949774188322379	11	210	tissue migration	BP	13569	404
GO:0010976	0.0954461020231439	0.944406689424382	15	291	positive regulation of neuron projection development	BP	13569	404
GO:0031294	0.0955127114549296	0.98527776581498	2	22	lymphocyte costimulation	BP	13569	404
GO:0015804	0.0955765990278588	0.977061162618765	3	32	neutral amino acid transport	BP	13569	404
GO:0009798	0.0958269176326407	0.965572811603682	5	72	axis specification	BP	13569	404
GO:0042417	0.0958698572109205	0.976786483423982	3	37	dopamine metabolic process	BP	13569	404
GO:0022605	0.0960166553754144	0.996405790649826	1	4	oogenesis stage	BP	13569	404
GO:0071400	0.0961897985038007	0.996784353996344	1	3	cellular response to oleic acid	BP	13569	404
GO:0046016	0.0966476187990927	0.996752958645749	1	3	positive regulation of transcription by glucose	BP	13569	404
GO:0014043	0.0967994134289354	0.996345666234176	1	4	negative regulation of neuron maturation	BP	13569	404
GO:0015942	0.0968006028451855	0.996742432076664	1	3	formate metabolic process	BP	13569	404
GO:0043116	0.0970556040191692	0.985615619284332	2	13	negative regulation of vascular permeability	BP	13569	404
GO:0042053	0.0972218406790288	0.985087242814276	2	18	regulation of dopamine metabolic process	BP	13569	404
GO:1902941	0.0978450638255275	0.997488223621525	1	2	regulation of voltage-gated chloride channel activity	BP	13569	404
GO:1902943	0.0978450638255275	0.997488223621525	1	2	positive regulation of voltage-gated chloride channel activity	BP	13569	404
GO:0002200	0.0979551945765134	0.969588773012889	4	54	somatic diversification of immune receptors	BP	13569	404
GO:1902688	0.0980084628588029	0.996658694878463	1	3	regulation of NAD metabolic process	BP	13569	404
GO:1904023	0.0980084628588029	0.996658694878463	1	3	regulation of glucose catabolic process to lactate via pyruvate	BP	13569	404
GO:1905077	0.0980878542303401	0.99665315194477	1	3	negative regulation of interleukin-17 secretion	BP	13569	404
GO:0030048	0.0981908824606569	0.960510660679512	6	86	actin filament-based movement	BP	13569	404
GO:0033574	0.0982611720503738	0.969284401051726	4	64	response to testosterone	BP	13569	404
GO:0052564	0.0983673927737152	0.996633596873788	1	3	response to immune response of other organism involved in symbiotic interaction	BP	13569	404
GO:0052572	0.0983673927737152	0.996633596873788	1	3	response to host immune response	BP	13569	404
GO:0072003	0.0984481009917662	0.996627939844704	1	3	kidney rudiment formation	BP	13569	404
GO:0032847	0.0987928907345976	0.995779062133663	1	6	regulation of cellular pH reduction	BP	13569	404
GO:0010752	0.0989433788326274	0.99742998912417	1	2	regulation of cGMP-mediated signaling	BP	13569	404
GO:0045453	0.099020234015781	0.969102357303259	4	56	bone resorption	BP	13569	404
GO:0002790	0.0990407222214833	0.93653559900367	21	497	peptide secretion	BP	13569	404
GO:0070837	0.0991570364906715	0.996578035063702	1	3	dehydroascorbic acid transport	BP	13569	404
GO:0008625	0.0992112631896628	0.968884528123138	4	64	extrinsic apoptotic signaling pathway via death domain receptors	BP	13569	404
GO:0034766	0.0997361581133776	0.963630757238412	5	80	negative regulation of ion transmembrane transport	BP	13569	404
GO:1901509	0.0998271228504521	0.996108197823045	1	4	regulation of endothelial tube morphogenesis	BP	13569	404
GO:0006821	0.0998539853258008	0.959625852464789	6	89	chloride transport	BP	13569	404
GO:0051350	0.0999477504372311	0.984353333956173	2	19	negative regulation of lyase activity	BP	13569	404
GO:0050910	0.100202497813835	0.984738381898686	2	14	detection of mechanical stimulus involved in sensory perception of sound	BP	13569	404
GO:1904009	0.100367175029934	0.996065019432706	1	4	cellular response to monosodium glutamate	BP	13569	404
GO:0060047	0.100755625202552	0.950334680727595	9	179	heart contraction	BP	13569	404
GO:1902728	0.100787133726791	0.997330647611604	1	2	positive regulation of growth factor dependent skeletal muscle satellite cell proliferation	BP	13569	404
GO:2000310	0.100832087597765	0.984470868387241	2	15	regulation of NMDA receptor activity	BP	13569	404
GO:0043092	0.101197916232948	0.984191802562303	2	17	L-amino acid import	BP	13569	404
GO:1904476	0.101256569893551	0.997305036986644	1	2	negative regulation of Ras GTPase binding	BP	13569	404
GO:2001107	0.101256569893551	0.997305036986644	1	2	negative regulation of Rho guanyl-nucleotide exchange factor activity	BP	13569	404
GO:0061441	0.101334599133089	0.99730076750947	1	2	renal artery morphogenesis	BP	13569	404
GO:0007172	0.101351916833437	0.99729981946424	1	2	signal complex assembly	BP	13569	404
GO:0060466	0.101362465375212	0.99729924190573	1	2	activation of meiosis involved in egg activation	BP	13569	404
GO:0060532	0.101485249859278	0.997292514360524	1	2	bronchus cartilage development	BP	13569	404
GO:0061145	0.101485249859278	0.997292514360524	1	2	lung smooth muscle development	BP	13569	404
GO:0033674	0.101519589502558	0.935547623306449	20	432	positive regulation of kinase activity	BP	13569	404
GO:0052805	0.101599616257656	0.99570424499882	1	5	imidazole-containing compound catabolic process	BP	13569	404
GO:0090324	0.101657859052907	0.995525326530559	1	6	negative regulation of oxidative phosphorylation	BP	13569	404
GO:0014846	0.101702937653646	0.99728056521406	1	2	esophagus smooth muscle contraction	BP	13569	404
GO:0060055	0.101717624308122	0.984063338674902	2	17	angiogenesis involved in wound healing	BP	13569	404
GO:1903531	0.101896785013404	0.949635235846943	9	184	negative regulation of secretion by cell	BP	13569	404
GO:0032902	0.102008252617091	0.997263759322361	1	2	nerve growth factor production	BP	13569	404
GO:0060480	0.102300540589822	0.995908399225451	1	4	lung goblet cell differentiation	BP	13569	404
GO:0060481	0.102300540589822	0.995908399225451	1	4	lobar bronchus epithelium development	BP	13569	404
GO:2000813	0.102381041894197	0.997243165244221	1	2	negative regulation of barbed-end actin filament capping	BP	13569	404
GO:0030856	0.102494938759594	0.954725571931847	7	120	regulation of epithelial cell differentiation	BP	13569	404
GO:1990164	0.102603939389104	0.997230812729385	1	2	histone H2A phosphorylation	BP	13569	404
GO:1903691	0.102603939389104	0.997230812729385	1	2	positive regulation of wound healing, spreading of epidermal cells	BP	13569	404
GO:0010513	0.102821219058899	0.995865672803632	1	4	positive regulation of phosphatidylinositol biosynthetic process	BP	13569	404
GO:0043102	0.102987933810716	0.995277672915062	1	7	amino acid salvage	BP	13569	404
GO:0071267	0.102987933810716	0.995277672915062	1	7	L-methionine salvage	BP	13569	404
GO:0044106	0.103351533797769	0.967125208527932	4	64	cellular amine metabolic process	BP	13569	404
GO:0030042	0.103570171613149	0.967401162544375	4	47	actin filament depolymerization	BP	13569	404
GO:0110021	0.103644746185581	0.99625319642637	1	3	cardiac muscle myoblast proliferation	BP	13569	404
GO:0110022	0.103644746185581	0.99625319642637	1	3	regulation of cardiac muscle myoblast proliferation	BP	13569	404
GO:0110024	0.103644746185581	0.99625319642637	1	3	positive regulation of cardiac muscle myoblast proliferation	BP	13569	404
GO:1903076	0.103892029859296	0.961640387588112	5	81	regulation of protein localization to plasma membrane	BP	13569	404
GO:0010628	0.104034132128995	0.920641549910766	56	1463	positive regulation of gene expression	BP	13569	404
GO:1901844	0.104519969733258	0.995724658477296	1	4	regulation of cell communication by electrical coupling involved in cardiac conduction	BP	13569	404
GO:0090168	0.104926828466124	0.995690517171981	1	4	Golgi reassembly	BP	13569	404
GO:0033387	0.105520112648393	0.996112863866067	1	3	putrescine biosynthetic process from ornithine	BP	13569	404
GO:0046100	0.105907790372655	0.995607615150594	1	4	hypoxanthine metabolic process	BP	13569	404
GO:0002568	0.106363304376831	0.996048884244446	1	3	somatic diversification of T cell receptor genes	BP	13569	404
GO:0002681	0.106363304376831	0.996048884244446	1	3	somatic recombination of T cell receptor gene segments	BP	13569	404
GO:0033153	0.106363304376831	0.996048884244446	1	3	T cell receptor V(D)J recombination	BP	13569	404
GO:0051056	0.10644033843229	0.941277112779533	12	200	regulation of small GTPase mediated signal transduction	BP	13569	404
GO:0043465	0.106474636993726	0.995559332924955	1	4	regulation of fermentation	BP	13569	404
GO:0051641	0.1066136847054	0.915671126183874	77	2116	cellular localization	BP	13569	404
GO:0046668	0.106870281759614	0.99523612443561	1	5	regulation of retinal cell programmed cell death	BP	13569	404
GO:0002042	0.106906459236971	0.97304357903641	3	33	cell migration involved in sprouting angiogenesis	BP	13569	404
GO:0007625	0.107177172335062	0.982603938103767	2	18	grooming behavior	BP	13569	404
GO:0072025	0.107236509146732	0.995494003024801	1	4	distal convoluted tubule development	BP	13569	404
GO:0072221	0.107236509146732	0.995494003024801	1	4	metanephric distal convoluted tubule development	BP	13569	404
GO:0006469	0.107241873022658	0.94418604356288	10	217	negative regulation of protein kinase activity	BP	13569	404
GO:0051900	0.107429158633635	0.98246259992221	2	19	regulation of mitochondrial depolarization	BP	13569	404
GO:0021895	0.107479939081357	0.982526100157386	2	18	cerebral cortex neuron differentiation	BP	13569	404
GO:1901017	0.107496191306474	0.982607915428757	2	17	negative regulation of potassium ion transmembrane transporter activity	BP	13569	404
GO:0014874	0.107503573813817	0.982703220707615	2	16	response to stimulus involved in regulation of muscle adaptation	BP	13569	404
GO:0000101	0.107505769300834	0.995177971010467	1	5	sulfur amino acid transport	BP	13569	404
GO:0045117	0.107562245345047	0.982297384946349	2	21	azole transport	BP	13569	404
GO:0010990	0.107637656139786	0.995165855769932	1	5	regulation of SMAD protein complex assembly	BP	13569	404
GO:1901031	0.108004611966048	0.972391978823753	3	40	regulation of response to reactive oxygen species	BP	13569	404
GO:1902930	0.108026618403046	0.972555480742253	3	35	regulation of alcohol biosynthetic process	BP	13569	404
GO:0045058	0.108297643979112	0.97234819877681	3	38	T cell selection	BP	13569	404
GO:0030216	0.10830305991022	0.959648220535294	5	72	keratinocyte differentiation	BP	13569	404
GO:0042327	0.108316153694094	0.92322401580434	33	825	positive regulation of phosphorylation	BP	13569	404
GO:1901879	0.108330537324723	0.959707386661419	5	68	regulation of protein depolymerization	BP	13569	404
GO:0003015	0.108456845781943	0.94571401205041	9	182	heart process	BP	13569	404
GO:0048522	0.108726927776772	0.910218078505093	138	4011	positive regulation of cellular process	BP	13569	404
GO:0045540	0.108938876103762	0.982236857606116	2	17	regulation of cholesterol biosynthetic process	BP	13569	404
GO:0050808	0.109293536277266	0.936404448201379	14	244	synapse organization	BP	13569	404
GO:1900745	0.109349789974143	0.982042384486682	2	18	positive regulation of p38MAPK cascade	BP	13569	404
GO:0048312	0.109470265944162	0.98277451809812	2	12	intracellular distribution of mitochondria	BP	13569	404
GO:0046882	0.109478085778171	0.994995130300858	1	5	negative regulation of follicle-stimulating hormone secretion	BP	13569	404
GO:0002030	0.10953376999051	0.995803393663563	1	3	inhibitory G-protein coupled receptor phosphorylation	BP	13569	404
GO:0021783	0.109588150697542	0.982282858255216	2	15	preganglionic parasympathetic fiber development	BP	13569	404
GO:0014916	0.109639216923927	0.995795094965216	1	3	regulation of lung blood pressure	BP	13569	404
GO:0006644	0.109713331889728	0.93735289824218	13	283	phospholipid metabolic process	BP	13569	404
GO:0090170	0.109735406881469	0.995276208814192	1	4	regulation of Golgi inheritance	BP	13569	404
GO:0032516	0.110208540551777	0.981907773610146	2	17	positive regulation of phosphoprotein phosphatase activity	BP	13569	404
GO:0045226	0.110211948822128	0.995749869986571	1	3	extracellular polysaccharide biosynthetic process	BP	13569	404
GO:0046379	0.110211948822128	0.995749869986571	1	3	extracellular polysaccharide metabolic process	BP	13569	404
GO:0008016	0.110248096692542	0.947285268559951	8	153	regulation of heart contraction	BP	13569	404
GO:0042069	0.110310684853426	0.981712147873054	2	19	regulation of catecholamine metabolic process	BP	13569	404
GO:0060482	0.11056603261841	0.994892747371542	1	5	lobar bronchus development	BP	13569	404
GO:0045061	0.110779162372299	0.981588981686702	2	19	thymic T cell selection	BP	13569	404
GO:0072234	0.11101145935429	0.981527789312269	2	19	metanephric nephron tubule development	BP	13569	404
GO:2000173	0.111216722075391	0.995144553512716	1	4	negative regulation of branching morphogenesis of a nerve	BP	13569	404
GO:0048532	0.111219226297019	0.981862908574077	2	15	anatomical structure arrangement	BP	13569	404
GO:2001137	0.111295111926957	0.995663642340465	1	3	positive regulation of endocytic recycling	BP	13569	404
GO:0046960	0.11147089964441	0.995649562260347	1	3	sensitization	BP	13569	404
GO:0031959	0.1115110068545	0.995646346419533	1	3	mineralocorticoid receptor signaling pathway	BP	13569	404
GO:0035564	0.111523621687188	0.995117039301982	1	4	regulation of kidney size	BP	13569	404
GO:0010042	0.111756964674574	0.971326658947366	3	32	response to manganese ion	BP	13569	404
GO:0034370	0.111853215430181	0.99440924825022	1	7	triglyceride-rich lipoprotein particle remodeling	BP	13569	404
GO:0034372	0.111853215430181	0.99440924825022	1	7	very-low-density lipoprotein particle remodeling	BP	13569	404
GO:0071454	0.111884574821842	0.995616333143119	1	3	cellular response to anoxia	BP	13569	404
GO:1904008	0.111897609360957	0.994765957275832	1	5	response to monosodium glutamate	BP	13569	404
GO:0007596	0.111913737935234	0.946304456943873	8	154	blood coagulation	BP	13569	404
GO:1903847	0.111967606705062	0.995609647410289	1	3	regulation of aorta morphogenesis	BP	13569	404
GO:1903849	0.111967606705062	0.995609647410289	1	3	positive regulation of aorta morphogenesis	BP	13569	404
GO:1905653	0.111967606705062	0.995609647410289	1	3	positive regulation of artery morphogenesis	BP	13569	404
GO:0048486	0.112257051281338	0.981475554765204	2	16	parasympathetic nervous system development	BP	13569	404
GO:0061743	0.112387191454205	0.995575780235146	1	3	motor learning	BP	13569	404
GO:2000645	0.112395234142457	0.995575129721436	1	3	negative regulation of receptor catabolic process	BP	13569	404
GO:0036294	0.112411966531335	0.946024425347015	8	152	cellular response to decreased oxygen levels	BP	13569	404
GO:0043174	0.112687783485418	0.994209388165527	1	8	nucleoside salvage	BP	13569	404
GO:2000145	0.112796632902922	0.922053833462996	28	677	regulation of cell motility	BP	13569	404
GO:0009405	0.112860082654616	0.994996269632069	1	4	pathogenesis	BP	13569	404
GO:1903429	0.112883681107545	0.980891088849562	2	21	regulation of cell maturation	BP	13569	404
GO:0010908	0.11307742605735	0.995519768605024	1	3	regulation of heparan sulfate proteoglycan biosynthetic process	BP	13569	404
GO:0010909	0.11307742605735	0.995519768605024	1	3	positive regulation of heparan sulfate proteoglycan biosynthetic process	BP	13569	404
GO:0007275	0.113238846661015	0.906173489739325	142	3999	multicellular organism development	BP	13569	404
GO:0019659	0.113281453995322	0.994957870557255	1	4	glucose catabolic process to lactate	BP	13569	404
GO:0019660	0.113281453995322	0.994957870557255	1	4	glycolytic fermentation	BP	13569	404
GO:0019661	0.113281453995322	0.994957870557255	1	4	glucose catabolic process to lactate via pyruvate	BP	13569	404
GO:0007167	0.113295423791746	0.920684795578976	30	715	enzyme linked receptor protein signaling pathway	BP	13569	404
GO:0007507	0.113574529876559	0.924519887310449	23	514	heart development	BP	13569	404
GO:1903201	0.113738841691933	0.962690092103562	4	59	regulation of oxidative stress-induced cell death	BP	13569	404
GO:0060054	0.113763621440746	0.995463716132586	1	3	positive regulation of epithelial cell proliferation involved in wound healing	BP	13569	404
GO:0034763	0.113794922749653	0.956781258364143	5	84	negative regulation of transmembrane transport	BP	13569	404
GO:2000312	0.113981349187017	0.995445853978167	1	3	regulation of kainate selective glutamate receptor activity	BP	13569	404
GO:0055075	0.114258843291592	0.980948730169449	2	16	potassium ion homeostasis	BP	13569	404
GO:0045921	0.114443561828826	0.956515968555526	5	80	positive regulation of exocytosis	BP	13569	404
GO:0008355	0.114463420724449	0.995406173478516	1	3	olfactory learning	BP	13569	404
GO:1900222	0.114498815047383	0.995403252922836	1	3	negative regulation of amyloid-beta clearance	BP	13569	404
GO:1901881	0.115060437390721	0.980736144977907	2	16	positive regulation of protein depolymerization	BP	13569	404
GO:0008216	0.11526994756127	0.994054052210797	1	7	spermidine metabolic process	BP	13569	404
GO:0034767	0.115432832976095	0.947445841673571	7	130	positive regulation of ion transmembrane transport	BP	13569	404
GO:0031333	0.115787411437124	0.951118955626752	6	104	negative regulation of protein complex assembly	BP	13569	404
GO:0006911	0.11580145437773	0.969606111602935	3	37	phagocytosis, engulfment	BP	13569	404
GO:0032846	0.116066429083314	0.938673857137892	10	214	positive regulation of homeostatic process	BP	13569	404
GO:0042221	0.116117915717216	0.90481724015842	113	3341	response to chemical	BP	13569	404
GO:0051882	0.116347715309649	0.979889975211536	2	22	mitochondrial depolarization	BP	13569	404
GO:1902952	0.116529698185157	0.99465667208454	1	4	positive regulation of dendritic spine maintenance	BP	13569	404
GO:0032892	0.116539529273297	0.969328373310125	3	37	positive regulation of organic acid transport	BP	13569	404
GO:1900006	0.116577360082266	0.95085370591955	6	91	positive regulation of dendrite development	BP	13569	404
GO:1903649	0.116743202140605	0.979992877587169	2	19	regulation of cytoplasmic transport	BP	13569	404
GO:0031058	0.116844598483246	0.955404173583893	5	75	positive regulation of histone modification	BP	13569	404
GO:0021773	0.117046627265316	0.99519044327586	1	3	striatal medium spiny neuron differentiation	BP	13569	404
GO:0036022	0.117232659861261	0.994590277052152	1	4	limb joint morphogenesis	BP	13569	404
GO:0007599	0.117291396000569	0.943119843113452	8	156	hemostasis	BP	13569	404
GO:0032414	0.11739563215931	0.955080354145544	5	78	positive regulation of ion transmembrane transporter activity	BP	13569	404
GO:0030150	0.117491618536119	0.99345630128182	1	11	protein import into mitochondrial matrix	BP	13569	404
GO:0043406	0.117504441963088	0.935757184721291	11	213	positive regulation of MAP kinase activity	BP	13569	404
GO:1900747	0.117805077164941	0.995126108987015	1	3	negative regulation of vascular endothelial growth factor signaling pathway	BP	13569	404
GO:0046839	0.117838038882304	0.969066422461263	3	32	phospholipid dephosphorylation	BP	13569	404
GO:2000618	0.117981257637461	0.994519096526202	1	4	regulation of histone H4-K16 acetylation	BP	13569	404
GO:0046425	0.118073502489336	0.949802703642652	6	113	regulation of JAK-STAT cascade	BP	13569	404
GO:1904892	0.118073502489336	0.949802703642652	6	113	regulation of STAT cascade	BP	13569	404
GO:0035336	0.118081519906829	0.993753157116758	1	7	long-chain fatty-acyl-CoA metabolic process	BP	13569	404
GO:0070777	0.118177989020569	0.995094311533464	1	3	D-aspartate transport	BP	13569	404
GO:0070779	0.118177989020569	0.995094311533464	1	3	D-aspartate import	BP	13569	404
GO:1900157	0.118202453858474	0.994497970178546	1	4	regulation of bone mineralization involved in bone maturation	BP	13569	404
GO:0032844	0.118239079894539	0.925251301558522	18	431	regulation of homeostatic process	BP	13569	404
GO:1904424	0.118385712921966	0.979844392676463	2	16	regulation of GTP binding	BP	13569	404
GO:0031532	0.118413704558122	0.954525782218132	5	81	actin cytoskeleton reorganization	BP	13569	404
GO:0061303	0.118543285114734	0.994108715931663	1	5	cornea development in camera-type eye	BP	13569	404
GO:0006362	0.118764831856831	0.995044051068701	1	3	transcription elongation from RNA polymerase I promoter	BP	13569	404
GO:0097062	0.118870734221234	0.979600011422942	2	17	dendritic spine maintenance	BP	13569	404
GO:1903579	0.119180042213655	0.979107771446494	2	22	negative regulation of ATP metabolic process	BP	13569	404
GO:0051261	0.119220369088244	0.949406977085257	6	93	protein depolymerization	BP	13569	404
GO:2000242	0.119233074599634	0.967905955889697	3	51	negative regulation of reproductive process	BP	13569	404
GO:0050817	0.11936692145185	0.941879107668826	8	157	coagulation	BP	13569	404
GO:0097338	0.119582875239311	0.994365158187569	1	4	response to clozapine	BP	13569	404
GO:0007179	0.119772564420696	0.945065396858037	7	120	transforming growth factor beta receptor signaling pathway	BP	13569	404
GO:0032914	0.1202341407383	0.994301918861098	1	4	positive regulation of transforming growth factor beta1 production	BP	13569	404
GO:1901654	0.120304241751802	0.931898250906941	12	275	response to ketone	BP	13569	404
GO:0090240	0.120445642910521	0.993913042928532	1	5	positive regulation of histone H4 acetylation	BP	13569	404
GO:0071265	0.120610843653683	0.993344945592014	1	8	L-methionine biosynthetic process	BP	13569	404
GO:0061744	0.120723883283529	0.994254118408876	1	4	motor behavior	BP	13569	404
GO:0051797	0.120822891449964	0.978962530760316	2	18	regulation of hair follicle development	BP	13569	404
GO:0048520	0.120972806486567	0.978391379499831	2	26	positive regulation of behavior	BP	13569	404
GO:0007638	0.121120346940216	0.979560624600291	2	13	mechanosensory behavior	BP	13569	404
GO:0038203	0.121334418008167	0.994194233043135	1	4	TORC2 signaling	BP	13569	404
GO:0006113	0.121604659370703	0.993792177393772	1	5	fermentation	BP	13569	404
GO:1902730	0.121632163826057	0.994164909200352	1	4	positive regulation of proteoglycan biosynthetic process	BP	13569	404
GO:0051338	0.121712237025937	0.91411825238874	30	754	regulation of transferase activity	BP	13569	404
GO:0010522	0.122264038222749	0.9524765905693	5	89	regulation of calcium ion transport into cytosol	BP	13569	404
GO:0048799	0.122269821491753	0.978467679970814	2	19	animal organ maturation	BP	13569	404
GO:0051584	0.122343669373514	0.993462003801884	1	6	regulation of dopamine uptake involved in synaptic transmission	BP	13569	404
GO:0051940	0.122343669373514	0.993462003801884	1	6	regulation of catecholamine uptake involved in synaptic transmission	BP	13569	404
GO:0006041	0.122374009932105	0.994091508218071	1	4	glucosamine metabolic process	BP	13569	404
GO:0060438	0.122462909975427	0.978506729480777	2	18	trachea development	BP	13569	404
GO:0061034	0.122646323642219	0.994704779834857	1	3	olfactory bulb mitral cell layer development	BP	13569	404
GO:0032430	0.122821456198138	0.994689191152177	1	3	positive regulation of phospholipase A2 activity	BP	13569	404
GO:0051694	0.123009700180782	0.993643975747543	1	5	pointed-end actin filament capping	BP	13569	404
GO:2000664	0.123078740657197	0.994021330544808	1	4	positive regulation of interleukin-5 secretion	BP	13569	404
GO:0001757	0.123187338179515	0.994656545305322	1	3	somite specification	BP	13569	404
GO:0016311	0.123298726010062	0.923936856653381	16	351	dephosphorylation	BP	13569	404
GO:1903779	0.123465719605318	0.978331927699318	2	17	regulation of cardiac conduction	BP	13569	404
GO:0019336	0.12362621316414	0.993320552402741	1	6	phenol-containing compound catabolic process	BP	13569	404
GO:0014045	0.12400005183531	0.993928925019534	1	4	establishment of endothelial blood-brain barrier	BP	13569	404
GO:0022009	0.12400005183531	0.993928925019534	1	4	central nervous system vasculogenesis	BP	13569	404
GO:0070836	0.124631607300569	0.993865148448544	1	4	caveola assembly	BP	13569	404
GO:2000727	0.124661310646287	0.977497038879687	2	23	positive regulation of cardiac muscle cell differentiation	BP	13569	404
GO:0070498	0.124737551261729	0.977772444230044	2	19	interleukin-1-mediated signaling pathway	BP	13569	404
GO:0002053	0.124865862819469	0.966329497193858	3	33	positive regulation of mesenchymal cell proliferation	BP	13569	404
GO:1905651	0.125046502149074	0.993823059153191	1	4	regulation of artery morphogenesis	BP	13569	404
GO:0010614	0.125554611652122	0.977453650032456	2	20	negative regulation of cardiac muscle hypertrophy	BP	13569	404
GO:2000171	0.125704301884366	0.965951604925473	3	34	negative regulation of dendrite development	BP	13569	404
GO:1901078	0.125782350783533	0.99374803601886	1	4	negative regulation of relaxation of muscle	BP	13569	404
GO:1900271	0.125806658134974	0.965911768879161	3	34	regulation of long-term synaptic potentiation	BP	13569	404
GO:0043090	0.126009871021868	0.977410584496046	2	19	amino acid import	BP	13569	404
GO:0043279	0.126123082205192	0.937856437248539	8	152	response to alkaloid	BP	13569	404
GO:0097576	0.126286480282809	0.994375762406316	1	3	vacuole fusion	BP	13569	404
GO:0060290	0.126362812786093	0.993282834109956	1	5	transdifferentiation	BP	13569	404
GO:0072673	0.126544558216474	0.977355634225613	2	18	lamellipodium morphogenesis	BP	13569	404
GO:0001956	0.126555366098315	0.977462340599322	2	17	positive regulation of neurotransmitter secretion	BP	13569	404
GO:1990126	0.126767827859451	0.977291983220599	2	18	retrograde transport, endosome to plasma membrane	BP	13569	404
GO:1900425	0.126937136329507	0.993629333797613	1	4	negative regulation of defense response to bacterium	BP	13569	404
GO:0061061	0.127007450978014	0.915159773947744	22	538	muscle structure development	BP	13569	404
GO:0014053	0.127176182581058	0.993604614201735	1	4	negative regulation of gamma-aminobutyric acid secretion	BP	13569	404
GO:0018958	0.127377533460548	0.949839859649799	5	91	phenol-containing compound metabolic process	BP	13569	404
GO:0021778	0.127422818952147	0.99316647464373	1	5	oligodendrocyte cell fate specification	BP	13569	404
GO:0021779	0.127422818952147	0.99316647464373	1	5	oligodendrocyte cell fate commitment	BP	13569	404
GO:0021780	0.127422818952147	0.99316647464373	1	5	glial cell fate specification	BP	13569	404
GO:1990778	0.127580328644396	0.929067993216976	11	238	protein localization to cell periphery	BP	13569	404
GO:0035722	0.127641930048422	0.994250556267121	1	3	interleukin-12-mediated signaling pathway	BP	13569	404
GO:0071349	0.127641930048422	0.994250556267121	1	3	cellular response to interleukin-12	BP	13569	404
GO:1904375	0.127744741495204	0.949704131273173	5	87	regulation of protein localization to cell periphery	BP	13569	404
GO:0036123	0.127938283029739	0.993525467491382	1	4	histone H3-K9 dimethylation	BP	13569	404
GO:0072179	0.128050047405381	0.993097124932369	1	5	nephric duct formation	BP	13569	404
GO:1903297	0.128069718509003	0.99281812415362	1	6	regulation of hypoxia-induced intrinsic apoptotic signaling pathway	BP	13569	404
GO:1903298	0.128069718509003	0.99281812415362	1	6	negative regulation of hypoxia-induced intrinsic apoptotic signaling pathway	BP	13569	404
GO:0014724	0.128312603612582	0.994188062525365	1	3	regulation of twitch skeletal muscle contraction	BP	13569	404
GO:0031443	0.128312603612582	0.994188062525365	1	3	fast-twitch skeletal muscle fiber contraction	BP	13569	404
GO:1905076	0.128849244370767	0.993430184342254	1	4	regulation of interleukin-17 secretion	BP	13569	404
GO:0048714	0.129280304326052	0.976379296613891	2	20	positive regulation of oligodendrocyte differentiation	BP	13569	404
GO:0072202	0.129387618247697	0.976124742429783	2	23	cell differentiation involved in metanephros development	BP	13569	404
GO:0042044	0.129506224571006	0.976157450941712	2	22	fluid transport	BP	13569	404
GO:0071498	0.12979939581172	0.976228037802108	2	20	cellular response to fluid shear stress	BP	13569	404
GO:0051196	0.129935743310285	0.963915982363159	3	43	regulation of coenzyme metabolic process	BP	13569	404
GO:0010455	0.129975599327705	0.992596729460713	1	6	positive regulation of cell fate commitment	BP	13569	404
GO:1990182	0.130487531734382	0.976118744240644	2	19	exosomal secretion	BP	13569	404
GO:0000413	0.13057403134218	0.975466177579971	2	29	protein peptidyl-prolyl isomerization	BP	13569	404
GO:0010511	0.130641378597269	0.992518553027743	1	6	regulation of phosphatidylinositol biosynthetic process	BP	13569	404
GO:0006382	0.131148341200995	0.993186424178793	1	4	adenosine to inosine editing	BP	13569	404
GO:0002349	0.131262730952853	0.992445201778787	1	6	histamine production involved in inflammatory response	BP	13569	404
GO:0002441	0.131262730952853	0.992445201778787	1	6	histamine secretion involved in inflammatory response	BP	13569	404
GO:0002553	0.131262730952853	0.992445201778787	1	6	histamine secretion by mast cell	BP	13569	404
GO:0010226	0.131629385493102	0.963307968866017	3	41	response to lithium ion	BP	13569	404
GO:0045860	0.131835685128164	0.915430512435939	18	400	positive regulation of protein kinase activity	BP	13569	404
GO:0051193	0.132021419141934	0.963047770344309	3	44	regulation of cofactor metabolic process	BP	13569	404
GO:0072180	0.132226741208536	0.993070463876775	1	4	mesonephric duct morphogenesis	BP	13569	404
GO:0021679	0.132244033809061	0.993814490812349	1	3	cerebellar molecular layer development	BP	13569	404
GO:0048660	0.13226767866101	0.937708965217747	7	133	regulation of smooth muscle cell proliferation	BP	13569	404
GO:1902905	0.132447590710932	0.933967126242306	8	158	positive regulation of supramolecular fiber organization	BP	13569	404
GO:1902235	0.132490645761132	0.975083774787626	2	25	regulation of endoplasmic reticulum stress-induced intrinsic apoptotic signaling pathway	BP	13569	404
GO:0070778	0.132915017424893	0.992995910449151	1	4	L-aspartate transport	BP	13569	404
GO:0089712	0.132915017424893	0.992995910449151	1	4	L-aspartate transmembrane transport	BP	13569	404
GO:0017157	0.133218224830059	0.933474677774377	8	161	regulation of exocytosis	BP	13569	404
GO:0043066	0.133425731189223	0.90602110478509	28	747	negative regulation of apoptotic process	BP	13569	404
GO:0051129	0.133571598334344	0.908640999502538	24	569	negative regulation of cellular component organization	BP	13569	404
GO:1900407	0.133678487477507	0.95342416250363	4	65	regulation of cellular response to oxidative stress	BP	13569	404
GO:0043588	0.133730241845532	0.927450188270803	10	192	skin development	BP	13569	404
GO:0032911	0.133790731345163	0.992900441422182	1	4	negative regulation of transforming growth factor beta1 production	BP	13569	404
GO:0030041	0.133890124997179	0.936771199477015	7	131	actin filament polymerization	BP	13569	404
GO:0000187	0.133928208235155	0.941235232482179	6	100	activation of MAPK activity	BP	13569	404
GO:0046931	0.134033117243919	0.97543705517138	2	16	pore complex assembly	BP	13569	404
GO:1902476	0.134197221784457	0.946583099587626	5	74	chloride transmembrane transport	BP	13569	404
GO:0003417	0.134201789339514	0.975132357929968	2	18	growth plate cartilage development	BP	13569	404
GO:0097734	0.134224214564946	0.974923152251037	2	20	extracellular exosome biogenesis	BP	13569	404
GO:0140112	0.134224214564946	0.974923152251037	2	20	extracellular vesicle biogenesis	BP	13569	404
GO:0002335	0.134353320310807	0.974884662477114	2	20	mature B cell differentiation	BP	13569	404
GO:0001764	0.134448807527074	0.932926133733035	8	135	neuron migration	BP	13569	404
GO:0034499	0.1344625174236	0.99359820864402	1	3	late endosome to Golgi transport	BP	13569	404
GO:2000812	0.134496904586121	0.99236281449581	1	5	regulation of barbed-end actin filament capping	BP	13569	404
GO:0033159	0.134595343336785	0.993585133516252	1	3	negative regulation of protein import into nucleus, translocation	BP	13569	404
GO:1903797	0.134667412862273	0.992804179029765	1	4	positive regulation of inorganic anion transmembrane transport	BP	13569	404
GO:0042177	0.134938208290452	0.945860057183831	5	95	negative regulation of protein catabolic process	BP	13569	404
GO:0014741	0.135145101203721	0.974481793096422	2	22	negative regulation of muscle hypertrophy	BP	13569	404
GO:0000255	0.135301568815338	0.992734117219122	1	4	allantoin metabolic process	BP	13569	404
GO:0050795	0.135349044928623	0.952465111309267	4	74	regulation of behavior	BP	13569	404
GO:0032411	0.135506127073404	0.945716923068525	5	84	positive regulation of transporter activity	BP	13569	404
GO:0030835	0.135594103406962	0.962031911739123	3	34	negative regulation of actin filament depolymerization	BP	13569	404
GO:2000667	0.135633987146512	0.992229215341281	1	5	positive regulation of interleukin-13 secretion	BP	13569	404
GO:0016447	0.135666260603875	0.961640581591521	3	42	somatic recombination of immunoglobulin gene segments	BP	13569	404
GO:0032890	0.135709895197226	0.952526459661926	4	62	regulation of organic acid transport	BP	13569	404
GO:0072194	0.136222206155596	0.992631762420908	1	4	kidney smooth muscle tissue development	BP	13569	404
GO:0099560	0.136254873601426	0.993420571978065	1	3	synaptic membrane adhesion	BP	13569	404
GO:1905071	0.136444233788649	0.993401653279092	1	3	occluding junction disassembly	BP	13569	404
GO:1905073	0.136444233788649	0.993401653279092	1	3	regulation of occluding junction disassembly	BP	13569	404
GO:1905075	0.136444233788649	0.993401653279092	1	3	positive regulation of occluding junction disassembly	BP	13569	404
GO:1902498	0.136444319499124	0.993401644709317	1	3	regulation of protein autoubiquitination	BP	13569	404
GO:0048016	0.136458255535098	0.961682691918463	3	34	inositol phosphate-mediated signaling	BP	13569	404
GO:0035773	0.136526865448856	0.952091902810278	4	64	insulin secretion involved in cellular response to glucose stimulus	BP	13569	404
GO:0045922	0.136546264049124	0.97405841464448	2	22	negative regulation of fatty acid metabolic process	BP	13569	404
GO:0042692	0.136750524383272	0.915662332187471	15	350	muscle cell differentiation	BP	13569	404
GO:0051961	0.137236009706315	0.916979911128824	14	286	negative regulation of nervous system development	BP	13569	404
GO:2000649	0.137355956632848	0.960950684222503	3	42	regulation of sodium ion transmembrane transporter activity	BP	13569	404
GO:0060348	0.137568620978322	0.927707278454085	9	169	bone development	BP	13569	404
GO:0061588	0.137602816371338	0.993285269026008	1	3	calcium activated phospholipid scrambling	BP	13569	404
GO:0061589	0.137602816371338	0.993285269026008	1	3	calcium activated phosphatidylserine scrambling	BP	13569	404
GO:0061590	0.137602816371338	0.993285269026008	1	3	calcium activated phosphatidylcholine scrambling	BP	13569	404
GO:0061591	0.137602816371338	0.993285269026008	1	3	calcium activated galactosylceramide scrambling	BP	13569	404
GO:0033504	0.137793921240795	0.992455261262451	1	4	floor plate development	BP	13569	404
GO:0090526	0.137804042110852	0.993264944279846	1	3	regulation of gluconeogenesis involved in cellular glucose homeostasis	BP	13569	404
GO:0010694	0.1379490432387	0.993250278136418	1	3	positive regulation of alkaline phosphatase activity	BP	13569	404
GO:0007435	0.137962211727204	0.960822571571524	3	39	salivary gland morphogenesis	BP	13569	404
GO:0019852	0.137969804273719	0.991629279624481	1	6	L-ascorbic acid metabolic process	BP	13569	404
GO:0033500	0.138358770013866	0.921886765295208	11	239	carbohydrate homeostasis	BP	13569	404
GO:0042593	0.138358770013866	0.921886765295208	11	239	glucose homeostasis	BP	13569	404
GO:0045932	0.138394785100422	0.97329024069997	2	25	negative regulation of muscle contraction	BP	13569	404
GO:0000018	0.138721035569707	0.951190804681017	4	58	regulation of DNA recombination	BP	13569	404
GO:0014834	0.138980428068653	0.992320544798101	1	4	skeletal muscle satellite cell maintenance involved in skeletal muscle regeneration	BP	13569	404
GO:0006024	0.139043699593406	0.960295995402926	3	41	glycosaminoglycan biosynthetic process	BP	13569	404
GO:0040007	0.139218879642361	0.898314211361347	34	852	growth	BP	13569	404
GO:0038083	0.13924692560886	0.951196810210602	4	50	peptidyl-tyrosine autophosphorylation	BP	13569	404
GO:0070633	0.139385191837333	0.973366232315323	2	20	transepithelial transport	BP	13569	404
GO:0097479	0.139738598671051	0.93325632450373	7	136	synaptic vesicle localization	BP	13569	404
GO:0033077	0.13988590429229	0.95043735354097	4	66	T cell differentiation in thymus	BP	13569	404
GO:0021523	0.139914027384923	0.991715302526339	1	5	somatic motor neuron differentiation	BP	13569	404
GO:0033152	0.139945099289044	0.991380522702821	1	6	immunoglobulin V(D)J recombination	BP	13569	404
GO:1903727	0.13995228143918	0.960050658199957	3	38	positive regulation of phospholipid metabolic process	BP	13569	404
GO:0009308	0.139984902678438	0.950309382473747	4	70	amine metabolic process	BP	13569	404
GO:0030167	0.140040382883127	0.993036851557089	1	3	proteoglycan catabolic process	BP	13569	404
GO:0044030	0.140230563051855	0.973209868909348	2	19	regulation of DNA methylation	BP	13569	404
GO:0032439	0.140327290184578	0.993007294667387	1	3	endosome localization	BP	13569	404
GO:0072243	0.140341980820335	0.972897557758862	2	22	metanephric nephron epithelium development	BP	13569	404
GO:0007422	0.140349501504443	0.950437505759438	4	57	peripheral nervous system development	BP	13569	404
GO:0015846	0.140479714429336	0.992148498315665	1	4	polyamine transport	BP	13569	404
GO:0006820	0.140643827942456	0.906746962522176	20	461	anion transport	BP	13569	404
GO:0045907	0.141027674756473	0.959437409157965	3	42	positive regulation of vasoconstriction	BP	13569	404
GO:0006282	0.141085648206032	0.942858636740743	5	79	regulation of DNA repair	BP	13569	404
GO:0090427	0.141101907444184	0.992076503732394	1	4	activation of meiosis	BP	13569	404
GO:0044854	0.141167123165589	0.991561529614612	1	5	plasma membrane raft assembly	BP	13569	404
GO:0044857	0.141167123165589	0.991561529614612	1	5	plasma membrane raft organization	BP	13569	404
GO:0030035	0.141208330697846	0.992916111958606	1	3	microspike assembly	BP	13569	404
GO:0019219	0.141280945349346	0.884098647995503	96	2718	regulation of nucleobase-containing compound metabolic process	BP	13569	404
GO:0042985	0.141306428180764	0.991206834121209	1	6	negative regulation of amyloid precursor protein biosynthetic process	BP	13569	404
GO:0006695	0.141314257637245	0.959318485507775	3	42	cholesterol biosynthetic process	BP	13569	404
GO:0048840	0.14132296184178	0.991542300826776	1	5	otolith development	BP	13569	404
GO:0050793	0.141377520031456	0.886569867041759	73	1965	regulation of developmental process	BP	13569	404
GO:1901380	0.141694380560791	0.972563888649362	2	21	negative regulation of potassium ion transmembrane transport	BP	13569	404
GO:0110053	0.142167843207571	0.921883131118796	10	198	regulation of actin filament organization	BP	13569	404
GO:0048665	0.142365809282586	0.972355754485933	2	21	neuron fate specification	BP	13569	404
GO:0040009	0.14246649594956	0.991400488887622	1	5	regulation of growth rate	BP	13569	404
GO:0021871	0.142679330966461	0.972094579031226	2	23	forebrain regionalization	BP	13569	404
GO:0097155	0.142723366838798	0.992757834653243	1	3	fasciculation of sensory neuron axon	BP	13569	404
GO:0030857	0.142987801926849	0.958950979415475	3	35	negative regulation of epithelial cell differentiation	BP	13569	404
GO:0022616	0.143023511935004	0.97224619053897	2	20	DNA strand elongation	BP	13569	404
GO:1901214	0.143285190983206	0.914347366211047	13	301	regulation of neuron death	BP	13569	404
GO:0023021	0.143394614698892	0.991808185504681	1	4	termination of signal transduction	BP	13569	404
GO:0050482	0.143925239672317	0.971565368924417	2	25	arachidonic acid secretion	BP	13569	404
GO:1903963	0.143925239672317	0.971565368924417	2	25	arachidonate transport	BP	13569	404
GO:1990966	0.144012057073772	0.991206825633143	1	5	ATP generation from poly-ADP-D-ribose	BP	13569	404
GO:0071875	0.144053320664691	0.971829862968585	2	21	adrenergic receptor signaling pathway	BP	13569	404
GO:0010936	0.144207286251234	0.991182199490489	1	5	negative regulation of macrophage cytokine production	BP	13569	404
GO:0045991	0.144254280152917	0.991706348227989	1	4	carbon catabolite activation of transcription	BP	13569	404
GO:0033673	0.144610606608827	0.920105854440456	10	231	negative regulation of kinase activity	BP	13569	404
GO:1901701	0.144690438519888	0.892117458420182	38	1007	cellular response to oxygen-containing compound	BP	13569	404
GO:0035544	0.14483262341087	0.992534355354947	1	3	negative regulation of SNARE complex assembly	BP	13569	404
GO:2001170	0.144855957923034	0.991634672883177	1	4	negative regulation of ATP biosynthetic process	BP	13569	404
GO:0036015	0.144868499367743	0.991098521772017	1	5	response to interleukin-3	BP	13569	404
GO:0036016	0.144868499367743	0.991098521772017	1	5	cellular response to interleukin-3	BP	13569	404
GO:2000480	0.14493759150897	0.990481559539175	1	7	negative regulation of cAMP-dependent protein kinase activity	BP	13569	404
GO:0090315	0.144974711219867	0.991085041226643	1	5	negative regulation of protein targeting to membrane	BP	13569	404
GO:0035725	0.145173543690204	0.926322358332459	8	131	sodium ion transmembrane transport	BP	13569	404
GO:0048013	0.145371048893309	0.958018798565668	3	34	ephrin receptor signaling pathway	BP	13569	404
GO:1901529	0.145388721535833	0.9924748289449	1	3	positive regulation of anion channel activity	BP	13569	404
GO:0035313	0.145430713388537	0.97185842213435	2	17	wound healing, spreading of epidermal cells	BP	13569	404
GO:0034504	0.1454924095514	0.90941516436937	15	337	protein localization to nucleus	BP	13569	404
GO:0060066	0.145666317517965	0.991537617430325	1	4	oviduct development	BP	13569	404
GO:1902653	0.145706708952037	0.957442195904551	3	43	secondary alcohol biosynthetic process	BP	13569	404
GO:0031587	0.145776659974025	0.992433152664071	1	3	positive regulation of inositol 1,4,5-trisphosphate-sensitive calcium-release channel activity	BP	13569	404
GO:0036438	0.145797271851311	0.992430934872074	1	3	maintenance of lens transparency	BP	13569	404
GO:0006685	0.146036508528451	0.990949678937845	1	5	sphingomyelin catabolic process	BP	13569	404
GO:0048549	0.146165603713068	0.991477520889682	1	4	positive regulation of pinocytosis	BP	13569	404
GO:0051955	0.146237045745057	0.957341828365525	3	40	regulation of amino acid transport	BP	13569	404
GO:0048701	0.146283057267574	0.95736799078379	3	39	embryonic cranial skeleton morphogenesis	BP	13569	404
GO:0035306	0.146378899569692	0.957121026144886	3	44	positive regulation of dephosphorylation	BP	13569	404
GO:0060686	0.146719649295747	0.991410567172605	1	4	negative regulation of prostatic bud formation	BP	13569	404
GO:0019098	0.146795536956052	0.957152021818425	3	39	reproductive behavior	BP	13569	404
GO:0031399	0.14681864219375	0.885890930903392	52	1409	regulation of protein modification process	BP	13569	404
GO:0042147	0.147108671124171	0.947096496330057	4	59	retrograde transport, endosome to Golgi	BP	13569	404
GO:0008219	0.147113793101739	0.884445959755716	57	1642	cell death	BP	13569	404
GO:0070212	0.147128968169915	0.992286907755248	1	3	protein poly-ADP-ribosylation	BP	13569	404
GO:0042461	0.147209145168589	0.957025881334643	3	38	photoreceptor cell development	BP	13569	404
GO:0140058	0.147687028744478	0.991292992392808	1	4	neuron projection arborization	BP	13569	404
GO:0010001	0.14842092084548	0.917665548990333	10	210	glial cell differentiation	BP	13569	404
GO:0060009	0.148655247887981	0.970711993273943	2	18	Sertoli cell development	BP	13569	404
GO:0046165	0.148793886137754	0.938470827148217	5	94	alcohol biosynthetic process	BP	13569	404
GO:0045596	0.148972845133075	0.89672211961689	24	577	negative regulation of cell differentiation	BP	13569	404
GO:0070885	0.149007433259993	0.99113113063298	1	4	negative regulation of calcineurin-NFAT signaling cascade	BP	13569	404
GO:0106057	0.149007433259993	0.99113113063298	1	4	negative regulation of calcineurin-mediated signaling	BP	13569	404
GO:0000186	0.149054777618765	0.946230786293433	4	56	activation of MAPKK activity	BP	13569	404
GO:0010446	0.149133701005452	0.990548616651161	1	5	response to alkaline pH	BP	13569	404
GO:0007265	0.149169419276051	0.908526819662166	14	279	Ras protein signal transduction	BP	13569	404
GO:0070059	0.149502090113206	0.955567485437013	3	51	intrinsic apoptotic signaling pathway in response to endoplasmic reticulum stress	BP	13569	404
GO:2000648	0.149819026970745	0.955778759333479	3	41	positive regulation of stem cell proliferation	BP	13569	404
GO:0003032	0.149894841908281	0.991021450899791	1	4	detection of oxygen	BP	13569	404
GO:0021965	0.149897424161023	0.991982818963052	1	3	spinal cord ventral commissure morphogenesis	BP	13569	404
GO:0009749	0.150463219788888	0.916230938516796	10	224	response to glucose	BP	13569	404
GO:0072523	0.15066240676392	0.955334878637998	3	43	purine-containing compound catabolic process	BP	13569	404
GO:0071560	0.150794958675404	0.919105589916033	9	178	cellular response to transforming growth factor beta stimulus	BP	13569	404
GO:0003254	0.15096128994295	0.955290321585843	3	41	regulation of membrane depolarization	BP	13569	404
GO:0008285	0.151016962550587	0.896820928871287	22	566	negative regulation of cell proliferation	BP	13569	404
GO:1904953	0.151041920951164	0.990878607138973	1	4	Wnt signaling pathway involved in midbrain dopaminergic neuron differentiation	BP	13569	404
GO:0060315	0.151291867823301	0.989105909941965	1	10	negative regulation of ryanodine-sensitive calcium-release channel activity	BP	13569	404
GO:0090154	0.15152539184097	0.990818039481739	1	4	positive regulation of sphingolipid biosynthetic process	BP	13569	404
GO:2000304	0.15152539184097	0.990818039481739	1	4	positive regulation of ceramide biosynthetic process	BP	13569	404
GO:0045938	0.151558143932169	0.988961342040664	1	11	positive regulation of circadian sleep/wake cycle, sleep	BP	13569	404
GO:0021884	0.1515902416805	0.955332777847117	3	35	forebrain neuron development	BP	13569	404
GO:0003310	0.151888244379064	0.98979370063654	1	6	pancreatic A cell differentiation	BP	13569	404
GO:0002065	0.151954380313927	0.930874413614851	6	105	columnar/cuboidal epithelial cell differentiation	BP	13569	404
GO:0051279	0.151985923292721	0.944414179755702	4	70	regulation of release of sequestered calcium ion into cytosol	BP	13569	404
GO:0007155	0.152020673152782	0.885743570568577	39	949	cell adhesion	BP	13569	404
GO:0072615	0.152046801485701	0.990162910946611	1	5	interleukin-17 secretion	BP	13569	404
GO:0006865	0.152279614944298	0.925731005214025	7	130	amino acid transport	BP	13569	404
GO:0016926	0.152307583699548	0.990127980222368	1	5	protein desumoylation	BP	13569	404
GO:1903506	0.1523548959559	0.876007509416628	81	2244	regulation of nucleic acid-templated transcription	BP	13569	404
GO:0035989	0.15241148445852	0.989720910993947	1	6	tendon development	BP	13569	404
GO:0042940	0.152764723471022	0.990066588462307	1	5	D-amino acid transport	BP	13569	404
GO:1901700	0.153057191830763	0.87939740049011	57	1629	response to oxygen-containing compound	BP	13569	404
GO:0061762	0.153552519922618	0.990561747108856	1	4	CAMKK-AMPK signaling cascade	BP	13569	404
GO:0006493	0.153557053300824	0.954010417957986	3	45	protein O-linked glycosylation	BP	13569	404
GO:0051402	0.153704873153103	0.911407968596649	11	250	neuron apoptotic process	BP	13569	404
GO:0090325	0.15388543202446	0.989514380353678	1	6	regulation of locomotion involved in locomotory behavior	BP	13569	404
GO:0002066	0.15426047343163	0.943615596383824	4	57	columnar/cuboidal epithelial cell development	BP	13569	404
GO:0021543	0.15442808974383	0.913716384420639	10	196	pallium development	BP	13569	404
GO:0060428	0.154455410712099	0.953698785093284	3	43	lung epithelium development	BP	13569	404
GO:0033599	0.154520303266312	0.968704085575778	2	19	regulation of mammary gland epithelial cell proliferation	BP	13569	404
GO:0050891	0.155192517319781	0.953612960203216	3	38	multicellular organismal water homeostasis	BP	13569	404
GO:0042769	0.155200298450499	0.989328287696463	1	6	DNA damage response, detection of DNA damage	BP	13569	404
GO:1902774	0.15543862861141	0.989703413996653	1	5	late endosome to lysosome transport	BP	13569	404
GO:0006884	0.156420590498899	0.968217868892349	2	18	cell volume homeostasis	BP	13569	404
GO:0010837	0.156668715926136	0.967502759806978	2	24	regulation of keratinocyte proliferation	BP	13569	404
GO:0035860	0.156679188241677	0.989532546777076	1	5	glial cell-derived neurotrophic factor receptor signaling pathway	BP	13569	404
GO:0090273	0.156740801061257	0.989108034079755	1	6	regulation of somatostatin secretion	BP	13569	404
GO:0007166	0.156803238163392	0.87405085997158	68	1860	cell surface receptor signaling pathway	BP	13569	404
GO:1901032	0.156822364944074	0.967376220150727	2	25	negative regulation of response to reactive oxygen species	BP	13569	404
GO:1903206	0.156822364944074	0.967376220150727	2	25	negative regulation of hydrogen peroxide-induced cell death	BP	13569	404
GO:1904064	0.157165412840357	0.927645670537786	6	119	positive regulation of cation transmembrane transport	BP	13569	404
GO:0003158	0.157181443356335	0.927813094392739	6	105	endothelium development	BP	13569	404
GO:1903012	0.157242425795643	0.989035794827203	1	6	positive regulation of bone development	BP	13569	404
GO:0007431	0.157448192768066	0.952436856316829	3	42	salivary gland development	BP	13569	404
GO:0001556	0.157562739834498	0.967477151173058	2	21	oocyte maturation	BP	13569	404
GO:0021987	0.15759128896622	0.922556507307958	7	122	cerebral cortex development	BP	13569	404
GO:2001234	0.157592467439323	0.91799394579095	8	188	negative regulation of apoptotic signaling pathway	BP	13569	404
GO:0015711	0.157613246951877	0.900580659502024	15	341	organic anion transport	BP	13569	404
GO:0045745	0.157756228904722	0.966993858789602	2	26	positive regulation of G-protein coupled receptor protein signaling pathway	BP	13569	404
GO:2001179	0.157856345936872	0.988247319466315	1	9	regulation of interleukin-10 secretion	BP	13569	404
GO:2000553	0.157926760526123	0.988936831402343	1	6	positive regulation of T-helper 2 cell cytokine production	BP	13569	404
GO:0032802	0.157943151925505	0.989356905790743	1	5	low-density lipoprotein particle receptor catabolic process	BP	13569	404
GO:0032803	0.157943151925505	0.989356905790743	1	5	regulation of low-density lipoprotein particle receptor catabolic process	BP	13569	404
GO:2001141	0.158002643305568	0.871083883468644	81	2252	regulation of RNA biosynthetic process	BP	13569	404
GO:1902302	0.158155177635493	0.98932728914743	1	5	regulation of potassium ion export	BP	13569	404
GO:0050433	0.158220657942921	0.95177097135744	3	51	regulation of catecholamine secretion	BP	13569	404
GO:0007405	0.159054029134312	0.941079387528972	4	61	neuroblast proliferation	BP	13569	404
GO:0031860	0.159510939125357	0.989786444111991	1	4	telomeric 3' overhang formation	BP	13569	404
GO:0071287	0.159545019840055	0.967052866591482	2	19	cellular response to manganese ion	BP	13569	404
GO:0048659	0.159759998061082	0.921030058255462	7	139	smooth muscle cell proliferation	BP	13569	404
GO:0006584	0.159824998255619	0.951091670694951	3	50	catecholamine metabolic process	BP	13569	404
GO:0009712	0.159824998255619	0.951091670694951	3	50	catechol-containing compound metabolic process	BP	13569	404
GO:0051930	0.160000521988605	0.951150951445065	3	46	regulation of sensory perception of pain	BP	13569	404
GO:0051931	0.160000521988605	0.951150951445065	3	46	regulation of sensory perception	BP	13569	404
GO:0006547	0.16016132907957	0.988610368238057	1	6	histidine metabolic process	BP	13569	404
GO:0060501	0.160186524725046	0.989041303782099	1	5	positive regulation of epithelial cell proliferation involved in lung morphogenesis	BP	13569	404
GO:1990144	0.160307986646574	0.988047008498818	1	8	intrinsic apoptotic signaling pathway in response to hypoxia	BP	13569	404
GO:0006906	0.160367254208512	0.925809619489882	6	114	vesicle fusion	BP	13569	404
GO:0070997	0.160378033201388	0.900257997743077	14	333	neuron death	BP	13569	404
GO:0051271	0.160395450869727	0.909521714302452	10	224	negative regulation of cellular component movement	BP	13569	404
GO:0060364	0.160396535796394	0.989011505684261	1	5	frontal suture morphogenesis	BP	13569	404
GO:0072657	0.160407340773815	0.896863929070096	16	391	protein localization to membrane	BP	13569	404
GO:0034405	0.160643758014819	0.951126213451266	3	40	response to fluid shear stress	BP	13569	404
GO:0009313	0.160880313160143	0.988192114788117	1	7	oligosaccharide catabolic process	BP	13569	404
GO:0072359	0.160894825113897	0.880205368941857	35	874	circulatory system development	BP	13569	404
GO:0060278	0.161020228724199	0.988922754961998	1	5	regulation of ovulation	BP	13569	404
GO:0031529	0.161102732440081	0.950874464991376	3	41	ruffle organization	BP	13569	404
GO:0044818	0.161117433208213	0.966187275121433	2	22	mitotic G2/M transition checkpoint	BP	13569	404
GO:1901880	0.161130304762242	0.940151010461466	4	57	negative regulation of protein depolymerization	BP	13569	404
GO:0051572	0.161251035690777	0.989553808581053	1	4	negative regulation of histone H3-K4 methylation	BP	13569	404
GO:0035637	0.161295903093043	0.920212746333108	7	126	multicellular organismal signaling	BP	13569	404
GO:0030194	0.161327428698743	0.966219314550933	2	21	positive regulation of blood coagulation	BP	13569	404
GO:1900048	0.161327428698743	0.966219314550933	2	21	positive regulation of hemostasis	BP	13569	404
GO:0019919	0.1614690181111	0.988416959269819	1	6	peptidyl-arginine methylation, to asymmetrical-dimethyl arginine	BP	13569	404
GO:0071559	0.161530575853965	0.912009029975212	9	181	response to transforming growth factor beta	BP	13569	404
GO:0033239	0.161604781382943	0.988839225834749	1	5	negative regulation of cellular amine metabolic process	BP	13569	404
GO:2000675	0.161691929187726	0.988826744065759	1	5	negative regulation of type B pancreatic cell apoptotic process	BP	13569	404
GO:0032226	0.161728717618537	0.988062886492844	1	7	positive regulation of synaptic transmission, dopaminergic	BP	13569	404
GO:1901099	0.161983108158975	0.965562349751943	2	26	negative regulation of signal transduction in absence of ligand	BP	13569	404
GO:2001240	0.161983108158975	0.965562349751943	2	26	negative regulation of extrinsic apoptotic signaling pathway in absence of ligand	BP	13569	404
GO:0043523	0.162257682798149	0.908233029338771	10	228	regulation of neuron apoptotic process	BP	13569	404
GO:0051650	0.162341639044329	0.911396784657871	9	192	establishment of vesicle localization	BP	13569	404
GO:0003309	0.162540994364088	0.965809704864602	2	21	type B pancreatic cell differentiation	BP	13569	404
GO:0030010	0.162615163979367	0.924626193428556	6	103	establishment of cell polarity	BP	13569	404
GO:0097411	0.162681845850194	0.987916808375406	1	7	hypoxia-inducible factor-1alpha signaling pathway	BP	13569	404
GO:0001952	0.162907384305514	0.930871754730304	5	83	regulation of cell-matrix adhesion	BP	13569	404
GO:0035754	0.163005733295442	0.987866952203517	1	7	B cell chemotaxis	BP	13569	404
GO:0032651	0.163064378025882	0.949788464593378	3	46	regulation of interleukin-1 beta production	BP	13569	404
GO:0050710	0.163087223941369	0.949670621184491	3	49	negative regulation of cytokine secretion	BP	13569	404
GO:0048247	0.163109929018405	0.964634418271283	2	37	lymphocyte chemotaxis	BP	13569	404
GO:0016445	0.163323671860866	0.949711805788743	3	45	somatic diversification of immunoglobulins	BP	13569	404
GO:0007262	0.16334661886541	0.988588328021291	1	5	STAT protein import into nucleus	BP	13569	404
GO:0042908	0.163533302513883	0.989244408767818	1	4	xenobiotic transport	BP	13569	404
GO:0006689	0.163621116974883	0.987771922886962	1	7	ganglioside catabolic process	BP	13569	404
GO:0009158	0.16375400920805	0.988529214079216	1	5	ribonucleoside monophosphate catabolic process	BP	13569	404
GO:0009169	0.16375400920805	0.988529214079216	1	5	purine ribonucleoside monophosphate catabolic process	BP	13569	404
GO:0097368	0.164059569786451	0.988484768273692	1	5	establishment of Sertoli cell barrier	BP	13569	404
GO:0050766	0.164071005728722	0.949462110643936	3	43	positive regulation of phagocytosis	BP	13569	404
GO:1902455	0.164229970922246	0.988459942165679	1	5	negative regulation of stem cell population maintenance	BP	13569	404
GO:1902548	0.164299473152209	0.989139449636005	1	4	negative regulation of cellular response to vascular endothelial growth factor stimulus	BP	13569	404
GO:0060065	0.164458319112421	0.965404924961127	2	19	uterus development	BP	13569	404
GO:0006023	0.164542361115532	0.94916623767492	3	45	aminoglycan biosynthetic process	BP	13569	404
GO:0010557	0.164544626752065	0.871436440935662	50	1356	positive regulation of macromolecule biosynthetic process	BP	13569	404
GO:0030950	0.164590934643596	0.989099377454818	1	4	establishment or maintenance of actin cytoskeleton polarity	BP	13569	404
GO:0050654	0.164623318490476	0.96489957302154	2	23	chondroitin sulfate proteoglycan metabolic process	BP	13569	404
GO:0085020	0.164901611560293	0.98757291146382	1	7	protein K6-linked ubiquitination	BP	13569	404
GO:0010942	0.165010754976321	0.885926423571683	22	574	positive regulation of cell death	BP	13569	404
GO:0071453	0.165181463596511	0.91321060134966	8	169	cellular response to oxygen levels	BP	13569	404
GO:0006464	0.165227895260634	0.862614447938533	101	2861	cellular protein modification process	BP	13569	404
GO:0036211	0.165227895260634	0.862614447938533	101	2861	protein modification process	BP	13569	404
GO:0022610	0.165420413338192	0.874633246808386	39	958	biological adhesion	BP	13569	404
GO:0046015	0.16555510054733	0.987801354246777	1	6	regulation of transcription by glucose	BP	13569	404
GO:0010758	0.16562160091806	0.964385644126973	2	25	regulation of macrophage chemotaxis	BP	13569	404
GO:1904037	0.165838408032534	0.964310612558305	2	25	positive regulation of epithelial cell apoptotic process	BP	13569	404
GO:1901020	0.165931382683256	0.964008425975569	2	29	negative regulation of calcium ion transmembrane transporter activity	BP	13569	404
GO:0051534	0.166096770348668	0.988186079986674	1	5	negative regulation of NFAT protein import into nucleus	BP	13569	404
GO:0060395	0.166289788563241	0.948265125173773	3	48	SMAD protein signal transduction	BP	13569	404
GO:0007266	0.166443197736146	0.91269785703639	8	136	Rho protein signal transduction	BP	13569	404
GO:0008277	0.166529046816872	0.928588978067968	5	97	regulation of G-protein coupled receptor protein signaling pathway	BP	13569	404
GO:0009913	0.166828398800436	0.91673027682528	7	128	epidermal cell differentiation	BP	13569	404
GO:1901379	0.166858000131958	0.936889000764208	4	68	regulation of potassium ion transmembrane transport	BP	13569	404
GO:0010718	0.167016709277571	0.948138921266081	3	43	positive regulation of epithelial to mesenchymal transition	BP	13569	404
GO:0045744	0.167165993074752	0.947984862334251	3	45	negative regulation of G-protein coupled receptor protein signaling pathway	BP	13569	404
GO:0071320	0.167317977005243	0.93678437366594	4	63	cellular response to cAMP	BP	13569	404
GO:0048669	0.167345828311219	0.988716678268069	1	4	collateral sprouting in absence of injury	BP	13569	404
GO:0045990	0.167539892986574	0.987972001346129	1	5	carbon catabolite regulation of transcription	BP	13569	404
GO:0072284	0.167572719125468	0.987967107701647	1	5	metanephric S-shaped body morphogenesis	BP	13569	404
GO:0006108	0.167694721991292	0.987132830132828	1	7	malate metabolic process	BP	13569	404
GO:0071456	0.167730052249989	0.916004762230643	7	143	cellular response to hypoxia	BP	13569	404
GO:0072273	0.167931312632431	0.963757345850093	2	23	metanephric nephron morphogenesis	BP	13569	404
GO:0051095	0.168010466078991	0.98790174691837	1	5	regulation of helicase activity	BP	13569	404
GO:0051096	0.168010466078991	0.98790174691837	1	5	positive regulation of helicase activity	BP	13569	404
GO:0060249	0.168039725308	0.89669472346077	13	300	anatomical structure homeostasis	BP	13569	404
GO:0021533	0.168082226261847	0.964168420829788	2	19	cell differentiation in hindbrain	BP	13569	404
GO:0030539	0.168543557087586	0.963644283558735	2	22	male genitalia development	BP	13569	404
GO:0051048	0.168636292203119	0.907098535148282	9	206	negative regulation of secretion	BP	13569	404
GO:0035926	0.168648292842315	0.987806170364167	1	5	chemokine (C-C motif) ligand 2 secretion	BP	13569	404
GO:0003014	0.168785578011275	0.927339822524309	5	95	renal system process	BP	13569	404
GO:0050927	0.16882572972244	0.963354307179195	2	24	positive regulation of positive chemotaxis	BP	13569	404
GO:0070253	0.16891037666394	0.986681156006239	1	8	somatostatin secretion	BP	13569	404
GO:0003257	0.169076023421458	0.988472677167246	1	4	positive regulation of transcription from RNA polymerase II promoter involved in myocardial precursor cell differentiation	BP	13569	404
GO:0090630	0.169089360565421	0.93625851215901	4	52	activation of GTPase activity	BP	13569	404
GO:0072603	0.169180746639226	0.987726073233188	1	5	interleukin-5 secretion	BP	13569	404
GO:2000662	0.169180746639226	0.987726073233188	1	5	regulation of interleukin-5 secretion	BP	13569	404
GO:1901292	0.169238001283363	0.946791764943068	3	52	nucleoside phosphate catabolic process	BP	13569	404
GO:1903859	0.169294279743791	0.963750886533468	2	19	regulation of dendrite extension	BP	13569	404
GO:0045834	0.169486831054446	0.92021633992762	6	125	positive regulation of lipid metabolic process	BP	13569	404
GO:0032898	0.169668709931326	0.98765242056669	1	5	neurotrophin production	BP	13569	404
GO:0043570	0.169759607560927	0.988375496664963	1	4	maintenance of DNA repeat elements	BP	13569	404
GO:0016043	0.170314198596091	0.855245477600377	153	4470	cellular component organization	BP	13569	404
GO:0031069	0.170768281886654	0.962435542660099	2	27	hair follicle morphogenesis	BP	13569	404
GO:0016126	0.170851691528965	0.946153625992823	3	49	sterol biosynthetic process	BP	13569	404
GO:0071347	0.170877510354833	0.92600205998778	5	105	cellular response to interleukin-1	BP	13569	404
GO:0050907	0.170888789372716	0.961723054070121	2	42	detection of chemical stimulus involved in sensory perception	BP	13569	404
GO:0070092	0.170989012005606	0.986603202933344	1	7	regulation of glucagon secretion	BP	13569	404
GO:0003406	0.171044646869427	0.987443457973142	1	5	retinal pigment epithelium development	BP	13569	404
GO:0014046	0.171603678970729	0.962212410335163	2	26	dopamine secretion	BP	13569	404
GO:0014059	0.171603678970729	0.962212410335163	2	26	regulation of dopamine secretion	BP	13569	404
GO:0010660	0.171668271424999	0.934260541197402	4	73	regulation of muscle cell apoptotic process	BP	13569	404
GO:0046889	0.171870475757152	0.93409059509568	4	76	positive regulation of lipid biosynthetic process	BP	13569	404
GO:0015959	0.171871468942485	0.987316978799924	1	5	diadenosine polyphosphate metabolic process	BP	13569	404
GO:1905269	0.171990488898611	0.925735597503463	5	83	positive regulation of chromatin organization	BP	13569	404
GO:0097659	0.172155194772004	0.858546766328583	82	2298	nucleic acid-templated transcription	BP	13569	404
GO:0099004	0.172171858856364	0.986768069777392	1	6	calmodulin dependent kinase signaling pathway	BP	13569	404
GO:0035767	0.172263514008359	0.962057803856852	2	25	endothelial cell chemotaxis	BP	13569	404
GO:0060161	0.172289630743639	0.987252751960827	1	5	positive regulation of dopamine receptor signaling pathway	BP	13569	404
GO:0032876	0.17234912567477	0.98800335646908	1	4	negative regulation of DNA endoreduplication	BP	13569	404
GO:0009128	0.172463609922303	0.986721467792575	1	6	purine nucleoside monophosphate catabolic process	BP	13569	404
GO:0001682	0.172663043810457	0.985684581205547	1	10	tRNA 5'-leader removal	BP	13569	404
GO:0021954	0.172866236850154	0.925481838181615	5	73	central nervous system neuron development	BP	13569	404
GO:1903034	0.173365395046015	0.912405845597755	7	146	regulation of response to wounding	BP	13569	404
GO:0006606	0.173451524892115	0.897671973975056	11	241	protein import into nucleus	BP	13569	404
GO:0090100	0.173538627324649	0.924692205998258	5	91	positive regulation of transmembrane receptor protein serine/threonine kinase signaling pathway	BP	13569	404
GO:0048633	0.173588652065416	0.986540935686674	1	6	positive regulation of skeletal muscle tissue growth	BP	13569	404
GO:1904705	0.173735038394302	0.961533906662284	2	25	regulation of vascular smooth muscle cell proliferation	BP	13569	404
GO:0007585	0.174415308416128	0.944716927098901	3	44	respiratory gaseous exchange	BP	13569	404
GO:0032273	0.17454441893718	0.924012843211149	5	97	positive regulation of protein polymerization	BP	13569	404
GO:0046666	0.174545886087301	0.985743295578829	1	8	retinal cell programmed cell death	BP	13569	404
GO:0046434	0.17476184634574	0.923903645322913	5	96	organophosphate catabolic process	BP	13569	404
GO:0033688	0.174803095990068	0.961442375976359	2	22	regulation of osteoblast proliferation	BP	13569	404
GO:0090174	0.174841784321112	0.917042882547319	6	118	organelle membrane fusion	BP	13569	404
GO:0007168	0.174893386096466	0.986329922312114	1	6	receptor guanylyl cyclase signaling pathway	BP	13569	404
GO:0060440	0.175089512103951	0.985927887231557	1	7	trachea formation	BP	13569	404
GO:0042447	0.175091812013943	0.986297675964076	1	6	hormone catabolic process	BP	13569	404
GO:0006465	0.175104939196008	0.985925312754215	1	7	signal peptide processing	BP	13569	404
GO:0050820	0.175307656720995	0.96105968092115	2	24	positive regulation of coagulation	BP	13569	404
GO:1903430	0.175492889482578	0.985582325719077	1	8	negative regulation of cell maturation	BP	13569	404
GO:0060087	0.175519656370937	0.985856009557027	1	7	relaxation of vascular smooth muscle	BP	13569	404
GO:0051649	0.175781381065802	0.859911044639181	57	1618	establishment of localization in cell	BP	13569	404
GO:0060666	0.175869966571421	0.987487172433258	1	4	dichotomous subdivision of terminal units involved in salivary gland branching	BP	13569	404
GO:0006020	0.175876828596162	0.985516787360902	1	8	inositol metabolic process	BP	13569	404
GO:1901228	0.175878052520166	0.98669438278069	1	5	positive regulation of transcription from RNA polymerase II promoter involved in heart development	BP	13569	404
GO:0061448	0.175913229336075	0.898888607461724	10	215	connective tissue development	BP	13569	404
GO:2000020	0.176542819680687	0.98658952156837	1	5	positive regulation of male gonad development	BP	13569	404
GO:0048661	0.176664508727773	0.922929649580774	5	89	positive regulation of smooth muscle cell proliferation	BP	13569	404
GO:0060004	0.176891276800124	0.960944195295209	2	20	reflex	BP	13569	404
GO:2000253	0.177140494149787	0.985583391883909	1	7	positive regulation of feeding behavior	BP	13569	404
GO:0030004	0.177191644404889	0.9226060518775	5	90	cellular monovalent inorganic cation homeostasis	BP	13569	404
GO:0032874	0.177398842837563	0.910037949903271	7	127	positive regulation of stress-activated MAPK cascade	BP	13569	404
GO:0003016	0.177406036659815	0.960304590804951	2	24	respiratory system process	BP	13569	404
GO:0090313	0.177470902206224	0.959958715052159	2	28	regulation of protein targeting to membrane	BP	13569	404
GO:0009628	0.177649958656515	0.863060052353537	42	1146	response to abiotic stimulus	BP	13569	404
GO:2000617	0.177783539905418	0.985856187358505	1	6	positive regulation of histone H3-K9 acetylation	BP	13569	404
GO:0048311	0.17786835093007	0.961085431103444	2	17	mitochondrion distribution	BP	13569	404
GO:0009611	0.177873392089441	0.879300164616458	19	489	response to wounding	BP	13569	404
GO:0140029	0.177941609416315	0.931116545929623	4	66	exocytic process	BP	13569	404
GO:0007205	0.177999067690276	0.960189218355773	2	23	protein kinase C-activating G-protein coupled receptor signaling pathway	BP	13569	404
GO:0050432	0.178008708935386	0.942669389705789	3	54	catecholamine secretion	BP	13569	404
GO:0016553	0.178304665304055	0.985385851164957	1	7	base conversion or substitution editing	BP	13569	404
GO:0043624	0.178542346189533	0.914901086102822	6	109	cellular protein complex disassembly	BP	13569	404
GO:0070091	0.178743252333076	0.98502242707495	1	8	glucagon secretion	BP	13569	404
GO:0031214	0.178913172512813	0.914572866275839	6	116	biomineral tissue development	BP	13569	404
GO:0032970	0.179256102875735	0.888546157910257	13	290	regulation of actin filament-based process	BP	13569	404
GO:0035356	0.179263448433527	0.985610233789551	1	6	cellular triglyceride homeostasis	BP	13569	404
GO:0050772	0.179499795761346	0.921508059202833	5	79	positive regulation of axonogenesis	BP	13569	404
GO:0007618	0.179527484611856	0.942340157939618	3	44	mating	BP	13569	404
GO:0009746	0.179678619558709	0.896168134559988	10	232	response to hexose	BP	13569	404
GO:0045714	0.179848777919876	0.985512322237577	1	6	regulation of low-density lipoprotein particle receptor biosynthetic process	BP	13569	404
GO:0050926	0.179940609971015	0.959292139984032	2	25	regulation of positive chemotaxis	BP	13569	404
GO:0051149	0.180015569334008	0.92973972652297	4	77	positive regulation of muscle cell differentiation	BP	13569	404
GO:0097475	0.180078656167636	0.986024278796508	1	5	motor neuron migration	BP	13569	404
GO:0099024	0.180129787757351	0.941966723804986	3	46	plasma membrane invagination	BP	13569	404
GO:0035883	0.180529615233685	0.959169519549271	2	24	enteroendocrine cell differentiation	BP	13569	404
GO:0052803	0.180704241196696	0.984679067747814	1	8	imidazole-containing compound metabolic process	BP	13569	404
GO:0010890	0.180848105600212	0.984949220117019	1	7	positive regulation of sequestering of triglyceride	BP	13569	404
GO:0061087	0.180987682689626	0.985876916654045	1	5	positive regulation of histone H3-K27 methylation	BP	13569	404
GO:0001954	0.181141071001259	0.941631926701594	3	43	positive regulation of cell-matrix adhesion	BP	13569	404
GO:0003010	0.181223536551787	0.985838545500472	1	5	voluntary skeletal muscle contraction	BP	13569	404
GO:0014721	0.181223536551787	0.985838545500472	1	5	twitch skeletal muscle contraction	BP	13569	404
GO:0045852	0.18142539930078	0.985246804408592	1	6	pH elevation	BP	13569	404
GO:0051454	0.18142539930078	0.985246804408592	1	6	intracellular pH elevation	BP	13569	404
GO:0042983	0.181595907433135	0.984521552514994	1	8	amyloid precursor protein biosynthetic process	BP	13569	404
GO:0042984	0.181595907433135	0.984521552514994	1	8	regulation of amyloid precursor protein biosynthetic process	BP	13569	404
GO:0030104	0.181671065652705	0.941382576187205	3	43	water homeostasis	BP	13569	404
GO:1900273	0.182053845389957	0.958948529099999	2	21	positive regulation of long-term synaptic potentiation	BP	13569	404
GO:0003228	0.182063296975064	0.985138634883935	1	6	atrial cardiac muscle tissue development	BP	13569	404
GO:0055009	0.182063296975064	0.985138634883935	1	6	atrial cardiac muscle tissue morphogenesis	BP	13569	404
GO:0048732	0.182180380534701	0.874701748608555	20	497	gland development	BP	13569	404
GO:0051270	0.182243465968208	0.866225098800131	29	744	regulation of cellular component movement	BP	13569	404
GO:1905521	0.182250469886191	0.958277444905032	2	27	regulation of macrophage migration	BP	13569	404
GO:0072073	0.182656201231548	0.906558956944776	7	135	kidney epithelium development	BP	13569	404
GO:0035106	0.182679075009148	0.985600493453883	1	5	operant conditioning	BP	13569	404
GO:0021942	0.183128402228994	0.984957069259845	1	6	radial glia guided migration of Purkinje cell	BP	13569	404
GO:0071674	0.183288528145676	0.940055299605345	3	58	mononuclear cell migration	BP	13569	404
GO:1902882	0.183308869878941	0.92807924622404	4	72	regulation of response to oxidative stress	BP	13569	404
GO:0032774	0.183371161138761	0.84864715783546	82	2310	RNA biosynthetic process	BP	13569	404
GO:0017038	0.183498987406632	0.887749391153594	12	283	protein import	BP	13569	404
GO:0043200	0.183507071335118	0.905880662826119	7	147	response to amino acid	BP	13569	404
GO:0051170	0.183616262510145	0.890415014644058	11	245	nuclear import	BP	13569	404
GO:0051583	0.183835827223779	0.983884992951621	1	9	dopamine uptake involved in synaptic transmission	BP	13569	404
GO:0051934	0.183835827223779	0.983884992951621	1	9	catecholamine uptake involved in synaptic transmission	BP	13569	404
GO:0009125	0.183927809686193	0.984105501259788	1	8	nucleoside monophosphate catabolic process	BP	13569	404
GO:0070304	0.183938153981372	0.90581570015607	7	128	positive regulation of stress-activated protein kinase signaling cascade	BP	13569	404
GO:0050707	0.184131156914059	0.905410649482336	7	154	regulation of cytokine secretion	BP	13569	404
GO:0010659	0.184221772184651	0.939947530557794	3	48	cardiac muscle cell apoptotic process	BP	13569	404
GO:0000012	0.184368035533708	0.984744248036405	1	6	single strand break repair	BP	13569	404
GO:0014048	0.184579813413896	0.957782635824821	2	23	regulation of glutamate secretion	BP	13569	404
GO:0043101	0.184628010949085	0.983740318994391	1	9	purine-containing compound salvage	BP	13569	404
GO:0071695	0.184801985044115	0.905193269255359	7	133	anatomical structure maturation	BP	13569	404
GO:0042117	0.18482601405103	0.985245429189403	1	5	monocyte activation	BP	13569	404
GO:0010831	0.184936852388479	0.957360614397737	2	26	positive regulation of myotube differentiation	BP	13569	404
GO:0001667	0.185280158017226	0.884096275854594	13	292	ameboidal-type cell migration	BP	13569	404
GO:0022603	0.185418087417554	0.861625868071644	32	793	regulation of anatomical structure morphogenesis	BP	13569	404
GO:0036444	0.185680985462476	0.983788775665964	1	8	mitochondrial calcium uptake	BP	13569	404
GO:2000074	0.185898236347207	0.98447930627473	1	6	regulation of type B pancreatic cell development	BP	13569	404
GO:0090407	0.185928196403173	0.8774849826085	16	440	organophosphate biosynthetic process	BP	13569	404
GO:0014050	0.186034318742232	0.9837245339452	1	8	negative regulation of glutamate secretion	BP	13569	404
GO:1904475	0.186153663841861	0.985911607860956	1	4	regulation of Ras GTPase binding	BP	13569	404
GO:2001106	0.186153663841861	0.985911607860956	1	4	regulation of Rho guanyl-nucleotide exchange factor activity	BP	13569	404
GO:0002035	0.186305606948276	0.983988845311881	1	7	brain renin-angiotensin system	BP	13569	404
GO:0036480	0.186912096583512	0.984302401652995	1	6	neuron intrinsic apoptotic signaling pathway in response to oxidative stress	BP	13569	404
GO:1903376	0.186912096583512	0.984302401652995	1	6	regulation of oxidative stress-induced neuron intrinsic apoptotic signaling pathway	BP	13569	404
GO:2000303	0.186996049231597	0.983548979495654	1	8	regulation of ceramide biosynthetic process	BP	13569	404
GO:0050770	0.187034427599181	0.894867219615408	9	164	regulation of axonogenesis	BP	13569	404
GO:1903580	0.187501787558442	0.956099460714963	2	30	positive regulation of ATP metabolic process	BP	13569	404
GO:0009134	0.187572120141312	0.98344333529962	1	8	nucleoside diphosphate catabolic process	BP	13569	404
GO:0042127	0.187840087086713	0.852819707779158	46	1339	regulation of cell proliferation	BP	13569	404
GO:0010906	0.187882755624787	0.916260476962142	5	95	regulation of glucose metabolic process	BP	13569	404
GO:0045630	0.187999349100338	0.983684246717458	1	7	positive regulation of T-helper 2 cell differentiation	BP	13569	404
GO:0072091	0.188065773160874	0.925574098420116	4	69	regulation of stem cell proliferation	BP	13569	404
GO:1903524	0.188101143056651	0.925379809789622	4	76	positive regulation of blood circulation	BP	13569	404
GO:0002062	0.188462862533031	0.916074753615387	5	87	chondrocyte differentiation	BP	13569	404
GO:0046880	0.188677881058643	0.983239526651957	1	8	regulation of follicle-stimulating hormone secretion	BP	13569	404
GO:0002329	0.188764762266476	0.984581794344583	1	5	pre-B cell differentiation	BP	13569	404
GO:0098789	0.189101602194812	0.984524302956578	1	5	pre-mRNA cleavage required for polyadenylation	BP	13569	404
GO:0006913	0.189160794298389	0.876941294259649	15	363	nucleocytoplasmic transport	BP	13569	404
GO:1905242	0.189259289281578	0.985415737046478	1	4	response to 3,3',5-triiodo-L-thyronine	BP	13569	404
GO:1905243	0.189259289281578	0.985415737046478	1	4	cellular response to 3,3',5-triiodo-L-thyronine	BP	13569	404
GO:0048588	0.189337928137621	0.889581982580448	10	197	developmental cell growth	BP	13569	404
GO:0021602	0.1894497696825	0.956213581622684	2	21	cranial nerve morphogenesis	BP	13569	404
GO:1903800	0.189546984186734	0.983403201859426	1	7	positive regulation of production of miRNAs involved in gene silencing by miRNA	BP	13569	404
GO:0043504	0.18968873355509	0.983812340893377	1	6	mitochondrial DNA repair	BP	13569	404
GO:0030833	0.189725017062053	0.907784933926095	6	121	regulation of actin filament polymerization	BP	13569	404
GO:0051640	0.189742090344742	0.870065168795629	19	463	organelle localization	BP	13569	404
GO:0031161	0.189744288473768	0.98533745189475	1	4	phosphatidylinositol catabolic process	BP	13569	404
GO:1905209	0.190056627205548	0.95526919112571	2	28	positive regulation of cardiocyte differentiation	BP	13569	404
GO:0007163	0.190220493222439	0.896694732879811	8	158	establishment or maintenance of cell polarity	BP	13569	404
GO:1903169	0.190230056084151	0.907369143291516	6	129	regulation of calcium ion transmembrane transport	BP	13569	404
GO:1903689	0.190419850799508	0.98429818546451	1	5	regulation of wound healing, spreading of epidermal cells	BP	13569	404
GO:0019216	0.190420554529921	0.885407862184629	11	268	regulation of lipid metabolic process	BP	13569	404
GO:0031585	0.190800464522778	0.985166178723625	1	4	regulation of inositol 1,4,5-trisphosphate-sensitive calcium-release channel activity	BP	13569	404
GO:0006730	0.191025133594139	0.954692078615748	2	31	one-carbon metabolic process	BP	13569	404
GO:0043368	0.191276581361984	0.955062246500535	2	25	positive T cell selection	BP	13569	404
GO:0072050	0.191365568200926	0.982738508854317	1	8	S-shaped body morphogenesis	BP	13569	404
GO:0090303	0.191887324772688	0.936261480424454	3	48	positive regulation of wound healing	BP	13569	404
GO:0003339	0.191960304059738	0.982626561478407	1	8	regulation of mesenchymal to epithelial transition involved in metanephros morphogenesis	BP	13569	404
GO:0080135	0.191985946848838	0.866958216101839	20	496	regulation of cellular response to stress	BP	13569	404
GO:0043403	0.192029803535448	0.954244798908893	2	32	skeletal muscle tissue regeneration	BP	13569	404
GO:0060008	0.192055221730397	0.954978026467613	2	23	Sertoli cell differentiation	BP	13569	404
GO:0043067	0.192247880964682	0.849805480923588	44	1269	regulation of programmed cell death	BP	13569	404
GO:1902305	0.192278829260448	0.935988023115445	3	50	regulation of sodium ion transmembrane transport	BP	13569	404
GO:0010675	0.192447293741871	0.906058085683014	6	122	regulation of cellular carbohydrate metabolic process	BP	13569	404
GO:1901727	0.192459097963055	0.983315220139183	1	6	positive regulation of histone deacetylase activity	BP	13569	404
GO:0097191	0.192484748613959	0.894878442900814	8	193	extrinsic apoptotic signaling pathway	BP	13569	404
GO:0055067	0.192497267867993	0.906026546511154	6	122	monovalent inorganic cation homeostasis	BP	13569	404
GO:0051926	0.192503870267605	0.935634158814172	3	57	negative regulation of calcium ion transport	BP	13569	404
GO:0072611	0.192593854110761	0.982842283479278	1	7	interleukin-13 secretion	BP	13569	404
GO:2000665	0.192593854110761	0.982842283479278	1	7	regulation of interleukin-13 secretion	BP	13569	404
GO:0002029	0.192802589169268	0.954385315376693	2	26	desensitization of G-protein coupled receptor protein signaling pathway	BP	13569	404
GO:0022401	0.192802589169268	0.954385315376693	2	26	negative adaptation of signaling pathway	BP	13569	404
GO:0060536	0.192832746954015	0.98246163080143	1	8	cartilage morphogenesis	BP	13569	404
GO:1990874	0.192924084824853	0.954338703505461	2	26	vascular smooth muscle cell proliferation	BP	13569	404
GO:0051173	0.192997407855491	0.840098844248403	82	2368	positive regulation of nitrogen compound metabolic process	BP	13569	404
GO:0010464	0.193071373947953	0.936044128370976	3	41	regulation of mesenchymal cell proliferation	BP	13569	404
GO:0071386	0.193319267421645	0.983794557347676	1	5	cellular response to corticosterone stimulus	BP	13569	404
GO:0043242	0.19343759697718	0.922883538084854	4	61	negative regulation of protein complex disassembly	BP	13569	404
GO:0006968	0.193443891920972	0.982345593423616	1	8	cellular defense response	BP	13569	404
GO:0048384	0.193470617952252	0.954326423796457	2	24	retinoic acid receptor signaling pathway	BP	13569	404
GO:0051171	0.193683191347272	0.834899609977599	134	3989	regulation of nitrogen compound metabolic process	BP	13569	404
GO:0031914	0.193918446211113	0.983689398437202	1	5	negative regulation of synaptic plasticity	BP	13569	404
GO:0051169	0.194012365723989	0.873232055726147	15	366	nuclear transport	BP	13569	404
GO:0045685	0.194029389668122	0.922189068352842	4	73	regulation of glial cell differentiation	BP	13569	404
GO:0009115	0.194132782404234	0.984618659083331	1	4	xanthine catabolic process	BP	13569	404
GO:0071464	0.194141343102162	0.982553515784299	1	7	cellular response to hydrostatic pressure	BP	13569	404
GO:0072174	0.194391200918697	0.982963672911733	1	6	metanephric tubule formation	BP	13569	404
GO:0033137	0.194458854590674	0.953947312814305	2	24	negative regulation of peptidyl-serine phosphorylation	BP	13569	404
GO:0072608	0.194543101864872	0.98165814175194	1	10	interleukin-10 secretion	BP	13569	404
GO:0010658	0.194573173002061	0.934867319248325	3	50	striated muscle cell apoptotic process	BP	13569	404
GO:1904636	0.194580640012898	0.982928989487708	1	6	response to ionomycin	BP	13569	404
GO:1904637	0.194580640012898	0.982928989487708	1	6	cellular response to ionomycin	BP	13569	404
GO:0046427	0.194672009570429	0.934540725135758	3	58	positive regulation of JAK-STAT cascade	BP	13569	404
GO:1904894	0.194672009570429	0.934540725135758	3	58	positive regulation of STAT cascade	BP	13569	404
GO:0019217	0.194694257990483	0.921700991810223	4	78	regulation of fatty acid metabolic process	BP	13569	404
GO:0032845	0.194798980459418	0.893357866893175	8	185	negative regulation of homeostatic process	BP	13569	404
GO:0030282	0.194944683962694	0.912072216243962	5	94	bone mineralization	BP	13569	404
GO:0061052	0.195007784957201	0.982390689797443	1	7	negative regulation of cell growth involved in cardiac muscle cell development	BP	13569	404
GO:1903748	0.195137702390138	0.982366204164185	1	7	negative regulation of establishment of protein localization to mitochondrion	BP	13569	404
GO:0046579	0.195194626626502	0.934739655328141	3	46	positive regulation of Ras protein signal transduction	BP	13569	404
GO:0034059	0.195611514199606	0.982739578465972	1	6	response to anoxia	BP	13569	404
GO:1905206	0.195708872314074	0.982721631202703	1	6	positive regulation of hydrogen peroxide-induced cell death	BP	13569	404
GO:0014719	0.196326920026657	0.982607461476846	1	6	skeletal muscle satellite cell activation	BP	13569	404
GO:0060012	0.19634371948936	0.982138021666468	1	7	synaptic transmission, glycinergic	BP	13569	404
GO:0060349	0.196681758625003	0.911221114110126	5	85	bone morphogenesis	BP	13569	404
GO:0010656	0.196994590857303	0.933719056097232	3	49	negative regulation of muscle cell apoptotic process	BP	13569	404
GO:1901615	0.197033786755246	0.872906283722937	14	363	organic hydroxy compound metabolic process	BP	13569	404
GO:0035019	0.197123721790245	0.933949817918213	3	43	somatic stem cell population maintenance	BP	13569	404
GO:1902260	0.197358963703132	0.981592374483734	1	8	negative regulation of delayed rectifier potassium channel activity	BP	13569	404
GO:0045713	0.197512053604892	0.981915445796265	1	7	low-density lipoprotein particle receptor biosynthetic process	BP	13569	404
GO:0090092	0.197512582441981	0.891589751188915	8	174	regulation of transmembrane receptor protein serine/threonine kinase signaling pathway	BP	13569	404
GO:0045742	0.197872080453025	0.952521470784544	2	25	positive regulation of epidermal growth factor receptor signaling pathway	BP	13569	404
GO:0035065	0.198029581899329	0.933252327431448	3	48	regulation of histone acetylation	BP	13569	404
GO:0010839	0.198494292545636	0.981370747310026	1	8	negative regulation of keratinocyte proliferation	BP	13569	404
GO:0046959	0.198717049396787	0.982833798822178	1	5	habituation	BP	13569	404
GO:0006805	0.198989763053951	0.951409781909256	2	34	xenobiotic metabolic process	BP	13569	404
GO:0060384	0.199069863207207	0.952546516482565	2	21	innervation	BP	13569	404
GO:2000551	0.199074589075351	0.981256910425101	1	8	regulation of T-helper 2 cell cytokine production	BP	13569	404
GO:0001919	0.199136565916477	0.951928799237447	2	26	regulation of receptor recycling	BP	13569	404
GO:0033602	0.199216756969651	0.982743324217037	1	5	negative regulation of dopamine secretion	BP	13569	404
GO:0043534	0.1997518176525	0.91905383876292	4	71	blood vessel endothelial cell migration	BP	13569	404
GO:0051561	0.199944355314803	0.980804945377775	1	9	positive regulation of mitochondrial calcium ion concentration	BP	13569	404
GO:0070671	0.200027790825926	0.982595928288575	1	5	response to interleukin-12	BP	13569	404
GO:0044387	0.200165706577772	0.981404324171425	1	7	negative regulation of protein kinase activity by regulation of protein phosphorylation	BP	13569	404
GO:0001947	0.20113766864203	0.93185813859574	3	45	heart looping	BP	13569	404
GO:0050911	0.201239315057357	0.97920865927304	1	22	detection of chemical stimulus involved in sensory perception of smell	BP	13569	404
GO:0023058	0.201982729132176	0.950627670032416	2	28	adaptation of signaling pathway	BP	13569	404
GO:0051953	0.20201319343395	0.950460340237233	2	30	negative regulation of amine transport	BP	13569	404
GO:0031400	0.2022054143978	0.860143399093281	19	492	negative regulation of protein modification process	BP	13569	404
GO:0035751	0.202208535044067	0.979932061121238	1	11	regulation of lysosomal lumen pH	BP	13569	404
GO:0009048	0.202231351719822	0.981001078683322	1	7	dosage compensation by inactivation of X chromosome	BP	13569	404
GO:0034201	0.202360590327873	0.980975692408436	1	7	response to oleic acid	BP	13569	404
GO:2001023	0.202519024956383	0.982138879274773	1	5	regulation of response to drug	BP	13569	404
GO:0031339	0.202663343989648	0.982112203104873	1	5	negative regulation of vesicle fusion	BP	13569	404
GO:0006665	0.202838560000231	0.907105538138266	5	105	sphingolipid metabolic process	BP	13569	404
GO:2000969	0.203105416988805	0.982030353773962	1	5	positive regulation of AMPA receptor activity	BP	13569	404
GO:1904706	0.203197519682784	0.980147336690125	1	9	negative regulation of vascular smooth muscle cell proliferation	BP	13569	404
GO:0086064	0.203539527296137	0.980743259848634	1	7	cell communication by electrical coupling involved in cardiac conduction	BP	13569	404
GO:0050882	0.203664882625937	0.981220516352134	1	6	voluntary musculoskeletal movement	BP	13569	404
GO:0051347	0.203712779243152	0.857605732292473	20	495	positive regulation of transferase activity	BP	13569	404
GO:0015917	0.203969290096067	0.981869817075638	1	5	aminophospholipid transport	BP	13569	404
GO:0003338	0.203971917678424	0.94983486306828	2	28	metanephros morphogenesis	BP	13569	404
GO:0032960	0.204470894828013	0.981064623362711	1	6	regulation of inositol trisphosphate biosynthetic process	BP	13569	404
GO:0051348	0.204771707050439	0.87817759036061	10	256	negative regulation of transferase activity	BP	13569	404
GO:0070207	0.204963170793405	0.94935571567611	2	29	protein homotrimerization	BP	13569	404
GO:0046110	0.205000947018425	0.981677073933129	1	5	xanthine metabolic process	BP	13569	404
GO:0008217	0.205274356362373	0.891401365415921	7	159	regulation of blood pressure	BP	13569	404
GO:0060840	0.20537871106287	0.906057367009568	5	81	artery development	BP	13569	404
GO:0035166	0.20550692762414	0.98086320502696	1	6	post-embryonic hemopoiesis	BP	13569	404
GO:1902895	0.205795636385041	0.949504596135354	2	24	positive regulation of pri-miRNA transcription from RNA polymerase II promoter	BP	13569	404
GO:1900102	0.20634887778655	0.979797787295328	1	8	negative regulation of endoplasmic reticulum unfolded protein response	BP	13569	404
GO:0032868	0.206498336353617	0.873676055675244	11	264	response to insulin	BP	13569	404
GO:0071346	0.206553513179981	0.928456124339945	3	63	cellular response to interferon-gamma	BP	13569	404
GO:2001236	0.206579886457197	0.896841255233954	6	137	regulation of extrinsic apoptotic signaling pathway	BP	13569	404
GO:0060685	0.206843649106895	0.980601603660813	1	6	regulation of prostatic bud formation	BP	13569	404
GO:1902903	0.207050597965163	0.870410847360397	12	269	regulation of supramolecular fiber organization	BP	13569	404
GO:0014074	0.207234779139588	0.880428797555417	9	197	response to purine-containing compound	BP	13569	404
GO:0032429	0.207318347141881	0.97998784292365	1	7	regulation of phospholipase A2 activity	BP	13569	404
GO:0032277	0.207408919305329	0.979278071648754	1	9	negative regulation of gonadotropin secretion	BP	13569	404
GO:0034465	0.207829625144743	0.980407396741107	1	6	response to carbon monoxide	BP	13569	404
GO:0014827	0.207868719406189	0.979181934144501	1	9	intestine smooth muscle contraction	BP	13569	404
GO:0010524	0.208056172250739	0.928099799039467	3	51	positive regulation of calcium ion transport into cytosol	BP	13569	404
GO:0002377	0.208160515171317	0.913997405590966	4	83	immunoglobulin production	BP	13569	404
GO:0035745	0.208446619541321	0.979060759022815	1	9	T-helper 2 cell cytokine production	BP	13569	404
GO:0031401	0.208451131801847	0.840368405154147	35	955	positive regulation of protein modification process	BP	13569	404
GO:1905476	0.208499954572076	0.9480103685349	2	28	negative regulation of protein localization to membrane	BP	13569	404
GO:2000483	0.2085112312703	0.979746071688145	1	7	negative regulation of interleukin-8 secretion	BP	13569	404
GO:0060425	0.208586918102121	0.927748537429944	3	53	lung morphogenesis	BP	13569	404
GO:0046888	0.208596776679996	0.913769109465707	4	82	negative regulation of hormone secretion	BP	13569	404
GO:0021527	0.208620533384486	0.978780170794245	1	10	spinal cord association neuron differentiation	BP	13569	404
GO:0060074	0.208767833474253	0.948724852425393	2	21	synapse maturation	BP	13569	404
GO:2000249	0.208864426090977	0.947557085136872	2	32	regulation of actin cytoskeleton reorganization	BP	13569	404
GO:0021521	0.209916946246692	0.979459123067109	1	7	ventral spinal cord interneuron specification	BP	13569	404
GO:0060573	0.209916946246692	0.979459123067109	1	7	cell fate specification involved in pattern specification	BP	13569	404
GO:1903243	0.210264735579995	0.980676188210997	1	5	negative regulation of cardiac muscle hypertrophy in response to stress	BP	13569	404
GO:0022409	0.210787942182585	0.882295343593992	8	189	positive regulation of cell-cell adhesion	BP	13569	404
GO:0050746	0.21084187024679	0.977932008719326	1	12	regulation of lipoprotein metabolic process	BP	13569	404
GO:0001754	0.211113565406739	0.926952669334841	3	43	eye photoreceptor cell differentiation	BP	13569	404
GO:0006984	0.211303355920106	0.946701162013175	2	30	ER-nucleus signaling pathway	BP	13569	404
GO:0045542	0.21143036268724	0.979147715681795	1	7	positive regulation of cholesterol biosynthetic process	BP	13569	404
GO:0090205	0.21143036268724	0.979147715681795	1	7	positive regulation of cholesterol metabolic process	BP	13569	404
GO:0080090	0.211507429689289	0.818559000833649	137	4096	regulation of primary metabolic process	BP	13569	404
GO:0021520	0.21158838835262	0.978709720159313	1	8	spinal cord motor neuron cell fate specification	BP	13569	404
[truncated: 19,545 more rows]
