# Supplementary material for: RNA-sequencing of AVPV and ARH reveals vastly different temporal and transcriptomic responses to estradiol in the female rat hypothalamus
Source: PLoS One. 2021 Aug 18;16(8):e0256148. doi: 10.1371/journal.pone.0256148 (PMC8372949; doi:10.1371/journal.pone.0256148)
Supplement: S23 Table — (CSV) [file pone.0256148.s023.csv]

category	over_represented_pvalue	under_represented_pvalue	numDEInCat	numInCat	term	ontology	numBackground	num.modGenes	geneName	geneID
GO:0014012	2.34038473269806e-05	0.999999422163954	4	13	peripheral nervous system axon regeneration	BP	13569	202	Calu,Cers2,Mmp2,Apod	64366,310667,81686,25239
GO:0031102	7.21790026161637e-05	0.999991949049477	7	67	neuron projection regeneration	BP	13569	202	Jam3,Calu,Gfap,Cers2,Mmp2,Cspg5,Apod	315509,64366,24387,310667,81686,50568,25239
GO:0031103	0.000188592094338233	0.999980266274474	6	56	axon regeneration	BP	13569	202	Jam3,Calu,Cers2,Mmp2,Cspg5,Apod	315509,64366,310667,81686,50568,25239
GO:0072125	0.000224161849737307	1	2	2	negative regulation of glomerular mesangial cell proliferation	BP	13569	202	Bmp4,Bmp7	25296,85272
GO:0090194	0.000224161849737307	1	2	2	negative regulation of glomerulus development	BP	13569	202	Bmp4,Bmp7	25296,85272
GO:0019695	0.000290690706243218	0.999993569371898	3	8	choline metabolic process	BP	13569	202	Enpp6,Sardh,Chdh	306460,114123,290551
GO:0048709	0.000304975712433003	0.999948678658606	8	104	oligodendrocyte differentiation	BP	13569	202	Gsn,Slc45a3,Bmp4,Fa2h,Ntrk2,Wdr1,Tspan2,Hdac11	296654,304785,25296,307855,25054,360950,64521,297453
GO:0042063	0.000689580166812376	0.999797426231199	13	280	gliogenesis	BP	13569	202	Gsn,Slc45a3,Bmp4,Ldlr,Gjc2,Fa2h,Ntrk2,Gfap,Cers2,Wdr1,Tf,Tspan2,Hdac11	296654,304785,25296,300438,497913,307855,25054,24387,310667,360950,24825,64521,297453
GO:1905292	0.000872696404602771	0.9999949906003	2	3	regulation of neural crest cell differentiation	BP	13569	202	Bmp4,Bmp7	25296,85272
GO:1905294	0.000872696404602771	0.9999949906003	2	3	positive regulation of neural crest cell differentiation	BP	13569	202	Bmp4,Bmp7	25296,85272
GO:1905310	0.000872696404602771	0.9999949906003	2	3	regulation of cardiac neural crest cell migration involved in outflow tract morphogenesis	BP	13569	202	Bmp4,Bmp7	25296,85272
GO:1905312	0.000872696404602771	0.9999949906003	2	3	positive regulation of cardiac neural crest cell migration involved in outflow tract morphogenesis	BP	13569	202	Bmp4,Bmp7	25296,85272
GO:0070366	0.000876521775625277	0.999992883191569	2	4	regulation of hepatocyte differentiation	BP	13569	202	Bmp4,Frzb	25296,295691
GO:0014013	0.00092440135376601	0.999814698331247	8	121	regulation of gliogenesis	BP	13569	202	Slc45a3,Bmp4,Ldlr,Gjc2,Gfap,Cers2,Wdr1,Tf	304785,25296,300438,497913,24387,310667,360950,24825
GO:0071801	0.00103611901336222	0.999959518483765	3	12	regulation of podosome assembly	BP	13569	202	Gsn,Lcp1,Msn	296654,306071,81521
GO:0010996	0.00112422258329786	0.999912329239465	4	26	response to auditory stimulus	BP	13569	202	Ntrk2,Slc1a3,Entpd2,Nrxn2	25054,29483,64467,116595
GO:1901723	0.00130439090413709	0.999987035875213	2	4	negative regulation of cell proliferation involved in kidney development	BP	13569	202	Bmp4,Bmp7	25296,85272
GO:0031099	0.00135391683947202	0.999618622223484	11	249	regeneration	BP	13569	202	Gsn,Jam3,Lcp1,Calu,Ninj2,Gfap,Cers2,Mmp2,Cspg5,Apod,Ptch1	296654,315509,306071,64366,59115,24387,310667,81686,50568,25239,89830
GO:0098661	0.00168841244902852	0.999674885589191	7	96	inorganic anion transmembrane transport	BP	13569	202	Slc20a2,Slc1a3,Clca1,Prnp,Slc12a4,Clca5,Gabrr1	29502,29483,308015,24686,29501,362052,29694
GO:0070778	0.00179514505408615	0.9999789999993	2	4	L-aspartate transport	BP	13569	202	Slc1a3,Slc13a3	29483,64846
GO:0089712	0.00179514505408615	0.9999789999993	2	4	L-aspartate transmembrane transport	BP	13569	202	Slc1a3,Slc13a3	29483,64846
GO:0098739	0.00185331544792191	0.999760642191123	5	48	import across plasma membrane	BP	13569	202	Cln8,Slc1a3,Prnp,Tf,Kcnj5	306619,29483,24686,24825,29713
GO:0060686	0.00194880373549819	0.999976224372229	2	4	negative regulation of prostatic bud formation	BP	13569	202	Bmp4,Bmp7	25296,85272
GO:0072111	0.00227969305078063	0.999873881426919	3	18	cell proliferation involved in kidney development	BP	13569	202	Bmp4,Ptch1,Bmp7	25296,89830,85272
GO:0010001	0.00228372049029855	0.999359512780072	10	210	glial cell differentiation	BP	13569	202	Gsn,Slc45a3,Bmp4,Ldlr,Fa2h,Ntrk2,Gfap,Wdr1,Tspan2,Hdac11	296654,304785,25296,300438,307855,25054,24387,360950,64521,297453
GO:0048678	0.00237529103063425	0.999585250100374	6	94	response to axon injury	BP	13569	202	Jam3,Calu,Cers2,Mmp2,Cspg5,Apod	315509,64366,310667,81686,50568,25239
GO:0021782	0.00275184901223571	0.999506260983189	6	88	glial cell development	BP	13569	202	Gsn,Ldlr,Fa2h,Gfap,Tspan2,Hdac11	296654,300438,307855,24387,64521,297453
GO:0003253	0.00277965093430005	0.999948698517374	2	6	cardiac neural crest cell migration involved in outflow tract morphogenesis	BP	13569	202	Bmp4,Bmp7	25296,85272
GO:0044255	0.00324127463804927	0.998519966164678	22	749	cellular lipid metabolic process	BP	13569	202	Slc45a3,Pld1,Scd,Smpd1,Abcd1,Cln8,Ldlr,Fa2h,Ivd,Plpp2,Cers2,Agmo,St3gal4,Pm20d1,Insig1,Fgr,Gal3st1,Adipor1,Pdpn,Aldh3a2,Apod,Pcca	304785,25096,246074,308909,363516,306619,300438,307855,24513,246115,310667,362732,363040,498226,64194,79113,683713,289036,54320,65183,25239,687008
GO:0071800	0.00329531105346149	0.999793855205071	3	17	podosome assembly	BP	13569	202	Gsn,Lcp1,Msn	296654,306071,81521
GO:0007272	0.003361930902591	0.99926442792283	7	111	ensheathment of neurons	BP	13569	202	Pmp22,Cldn11,Jam3,Fa2h,Tf,Gal3st1,Tspan2	24660,84588,315509,307855,24825,683713,64521
GO:0008366	0.003361930902591	0.99926442792283	7	111	axon ensheathment	BP	13569	202	Pmp22,Cldn11,Jam3,Fa2h,Tf,Gal3st1,Tspan2	24660,84588,315509,307855,24825,683713,64521
GO:0030198	0.00361094921831398	0.999004072903468	9	169	extracellular matrix organization	BP	13569	202	Olfml2b,Lcp1,Ddr2,Gfap,Apbb1,Ccdc80,Tgfbi,Pdpn,Emilin1	304960,306071,685781,24387,29722,64387,116487,54320,298845
GO:0043062	0.00361094921831398	0.999004072903468	9	169	extracellular structure organization	BP	13569	202	Olfml2b,Lcp1,Ddr2,Gfap,Apbb1,Ccdc80,Tgfbi,Pdpn,Emilin1	304960,306071,685781,24387,29722,64387,116487,54320,298845
GO:0090091	0.00382039930507045	0.999923631373548	2	5	positive regulation of extracellular matrix disassembly	BP	13569	202	Ddr2,Pdpn	685781,54320
GO:0060687	0.00387265474295959	0.999915253966295	2	6	regulation of branching involved in prostate gland morphogenesis	BP	13569	202	Bmp4,Bmp7	25296,85272
GO:0070447	0.00412785797310155	0.999906650618713	2	6	positive regulation of oligodendrocyte progenitor proliferation	BP	13569	202	Gjc2,Tf	497913,24825
GO:2000402	0.00435926256060171	0.999892996075111	2	7	negative regulation of lymphocyte migration	BP	13569	202	Padi2,Apod	29511,25239
GO:0060685	0.00453344145391454	0.999892401474862	2	6	regulation of prostatic bud formation	BP	13569	202	Bmp4,Bmp7	25296,85272
GO:0072124	0.00470967822707141	0.999875073779036	2	8	regulation of glomerular mesangial cell proliferation	BP	13569	202	Bmp4,Bmp7	25296,85272
GO:0006821	0.00477606861023507	0.999040977372149	6	89	chloride transport	BP	13569	202	Slc1a3,Clca1,Prnp,Slc12a4,Clca5,Gabrr1	29483,308015,24686,29501,362052,29694
GO:0010624	0.00495250324331057	0.999876963274351	2	6	regulation of Schwann cell proliferation	BP	13569	202	Gfap,Cers2	24387,310667
GO:0034439	0.00528232209458934	1	1	1	lipoprotein lipid oxidation	BP	13569	202	Apod	25239
GO:0060587	0.00528232209458934	1	1	1	regulation of lipoprotein lipid oxidation	BP	13569	202	Apod	25239
GO:0060588	0.00528232209458934	1	1	1	negative regulation of lipoprotein lipid oxidation	BP	13569	202	Apod	25239
GO:0061309	0.00534519020142415	0.999848647253142	2	8	cardiac neural crest cell development involved in outflow tract morphogenesis	BP	13569	202	Bmp4,Bmp7	25296,85272
GO:0098712	0.00584147702873478	0.999833214386973	2	7	L-glutamate import across plasma membrane	BP	13569	202	Cln8,Slc1a3	306619,29483
GO:1903802	0.00584147702873478	0.999833214386973	2	7	L-glutamate(1-) import across plasma membrane	BP	13569	202	Cln8,Slc1a3	306619,29483
GO:0060037	0.00586750228680601	0.999530472134705	3	24	pharyngeal system development	BP	13569	202	Bmp4,Ptch1,Bmp7	25296,89830,85272
GO:0090160	0.00632422520866995	0.999811846687333	2	7	Golgi to lysosome transport	BP	13569	202	Lamp1,Ccdc91	25328,312863
GO:0060272	0.00651449348488756	0.999789900436753	2	9	embryonic skeletal joint morphogenesis	BP	13569	202	Bmp4,Bmp7	25296,85272
GO:0006066	0.00655367059917997	0.998008269497335	9	219	alcohol metabolic process	BP	13569	202	Abhd4,Cyp51,Cln8,Ldlr,Srebf2,Insig1,Tkfc,Adcyap1r1,Aldh3a2	364380,25427,306619,300438,300095,64194,361730,24167,65183
GO:0072110	0.00682423598109759	0.999774548889107	2	9	glomerular mesangial cell proliferation	BP	13569	202	Bmp4,Bmp7	25296,85272
GO:0032355	0.00714987042767686	0.997796997122932	9	220	response to estradiol	BP	13569	202	Aqp4,Bmp4,Ldlr,Txnip,Insig1,Adcyap1r1,Mmp2,Ptch1,Bmp7	25293,25296,300438,117514,64194,24167,81686,89830,85272
GO:0071803	0.00716640659777271	0.999763803120658	2	8	positive regulation of podosome assembly	BP	13569	202	Lcp1,Msn	306071,81521
GO:0060571	0.00734296199853481	0.999360365682788	3	25	morphogenesis of an epithelial fold	BP	13569	202	Bmp4,Gatad2a,Bmp7	25296,290669,85272
GO:0006629	0.00798261885610771	0.995873360999222	25	969	lipid metabolic process	BP	13569	202	Cyp51,Slc45a3,Pld1,Enpp6,Scd,Smpd1,Abcd1,Cln8,Ldlr,Fa2h,Ivd,Srebf2,Plpp2,Cers2,Agmo,St3gal4,Pm20d1,Insig1,Fgr,Gal3st1,Adipor1,Pdpn,Aldh3a2,Apod,Pcca	25427,304785,25096,306460,246074,308909,363516,306619,300438,307855,24513,300095,246115,310667,362732,363040,498226,64194,79113,683713,289036,54320,65183,25239,687008
GO:0001842	0.00813398068454776	0.999713664544029	2	8	neural fold formation	BP	13569	202	Gatad2a,Bmp7	290669,85272
GO:0022617	0.00814341470630282	0.999266076117074	3	24	extracellular matrix disassembly	BP	13569	202	Lcp1,Ddr2,Pdpn	306071,685781,54320
GO:0009968	0.00849228979439897	0.995587853724044	25	934	negative regulation of signal transduction	BP	13569	202	Rab7b,Bdkrb2,Litaf,Tmbim1,Smpd1,Bmp4,Padi2,Rgs3,Kank2,Prnp,Frzb,Tkfc,Slc35f6,Adipor1,Prr5l,Pttg1ip,Apod,Fzd6,Trim59,Ptch1,Lzts2,Bmp7,Mapk8ip1,Bgn,Lrrc15	501854,25245,65161,316516,308909,25296,29511,54293,100361376,24686,295691,361730,298851,289036,362171,365548,25239,282581,365813,89830,365468,85272,116457,25181,246296
GO:0072203	0.00871996263559557	0.999672780826714	2	9	cell proliferation involved in metanephros development	BP	13569	202	Ptch1,Bmp7	89830,85272
GO:0022411	0.00959143593590017	0.996488164406732	11	298	cellular component disassembly	BP	13569	202	Gsn,Vps33a,Lcp1,Ddr2,Padi2,Top2a,Srebf2,Wdr1,Pdpn,Kif18b,Usp30	296654,65081,306071,685781,29511,360243,300095,360950,54320,303575,304579
GO:0015698	0.00986426361380655	0.997350424737547	7	134	inorganic anion transport	BP	13569	202	Slc20a2,Slc1a3,Clca1,Prnp,Slc12a4,Clca5,Gabrr1	29502,29483,308015,24686,29501,362052,29694
GO:0051938	0.0101412055731174	0.999588248054993	2	9	L-glutamate import	BP	13569	202	Cln8,Slc1a3	306619,29483
GO:0007500	0.0102602982164888	1	1	1	mesodermal cell fate determination	BP	13569	202	Bmp4	25296
GO:0048390	0.0102602982164888	1	1	1	intermediate mesoderm morphogenesis	BP	13569	202	Bmp4	25296
GO:0048391	0.0102602982164888	1	1	1	intermediate mesoderm formation	BP	13569	202	Bmp4	25296
GO:0048392	0.0102602982164888	1	1	1	intermediate mesodermal cell differentiation	BP	13569	202	Bmp4	25296
GO:0055018	0.0102602982164888	1	1	1	regulation of cardiac muscle fiber development	BP	13569	202	Bmp4	25296
GO:0055020	0.0102602982164888	1	1	1	positive regulation of cardiac muscle fiber development	BP	13569	202	Bmp4	25296
GO:0060503	0.0102602982164888	1	1	1	bud dilation involved in lung branching	BP	13569	202	Bmp4	25296
GO:0061149	0.0102602982164888	1	1	1	BMP signaling pathway involved in ureter morphogenesis	BP	13569	202	Bmp4	25296
GO:0061150	0.0102602982164888	1	1	1	renal system segmentation	BP	13569	202	Bmp4	25296
GO:0061151	0.0102602982164888	1	1	1	BMP signaling pathway involved in renal system segmentation	BP	13569	202	Bmp4	25296
GO:0061155	0.0102602982164888	1	1	1	pulmonary artery endothelial tube morphogenesis	BP	13569	202	Bmp4	25296
GO:0061216	0.0102602982164888	1	1	1	regulation of transcription from RNA polymerase II promoter involved in mesonephros development	BP	13569	202	Bmp4	25296
GO:0071893	0.0102602982164888	1	1	1	BMP signaling pathway involved in nephric duct formation	BP	13569	202	Bmp4	25296
GO:0072096	0.0102602982164888	1	1	1	negative regulation of branch elongation involved in ureteric bud branching	BP	13569	202	Bmp4	25296
GO:0072097	0.0102602982164888	1	1	1	negative regulation of branch elongation involved in ureteric bud branching by BMP signaling pathway	BP	13569	202	Bmp4	25296
GO:0072099	0.0102602982164888	1	1	1	anterior/posterior pattern specification involved in ureteric bud development	BP	13569	202	Bmp4	25296
GO:0072100	0.0102602982164888	1	1	1	specification of ureteric bud anterior/posterior symmetry	BP	13569	202	Bmp4	25296
GO:0072101	0.0102602982164888	1	1	1	specification of ureteric bud anterior/posterior symmetry by BMP signaling pathway	BP	13569	202	Bmp4	25296
GO:0072192	0.0102602982164888	1	1	1	ureter epithelial cell differentiation	BP	13569	202	Bmp4	25296
GO:0072200	0.0102602982164888	1	1	1	negative regulation of mesenchymal cell proliferation involved in ureter development	BP	13569	202	Bmp4	25296
GO:1901964	0.0102602982164888	1	1	1	positive regulation of cell proliferation involved in outflow tract morphogenesis	BP	13569	202	Bmp4	25296
GO:2000004	0.0102602982164888	1	1	1	regulation of metanephric S-shaped body morphogenesis	BP	13569	202	Bmp4	25296
GO:2000005	0.0102602982164888	1	1	1	negative regulation of metanephric S-shaped body morphogenesis	BP	13569	202	Bmp4	25296
GO:2000006	0.0102602982164888	1	1	1	regulation of metanephric comma-shaped body morphogenesis	BP	13569	202	Bmp4	25296
GO:2000007	0.0102602982164888	1	1	1	negative regulation of metanephric comma-shaped body morphogenesis	BP	13569	202	Bmp4	25296
GO:0008360	0.0102949956665943	0.997553244517415	6	114	regulation of cell shape	BP	13569	202	Cdc42ep1,Wdr1,Msn,Fgr,Pdpn,Parva	315121,360950,81521,79113,54320,57341
GO:1902476	0.010452015272662	0.997925305111145	5	74	chloride transmembrane transport	BP	13569	202	Slc1a3,Clca1,Slc12a4,Clca5,Gabrr1	29483,308015,29501,362052,29694
GO:0050435	0.010494770214758	0.998946108500721	3	29	amyloid-beta metabolic process	BP	13569	202	Bace2,Prnp,Ren	288227,24686,24715
GO:0015740	0.0105963246657824	0.999559776135948	2	9	C4-dicarboxylate transport	BP	13569	202	Slc1a3,Slc13a3	29483,64846
GO:0009612	0.0106530116269806	0.99625921699883	10	256	response to mechanical stimulus	BP	13569	202	Bmp4,Txnip,Ntrk2,Slc1a3,Eif2ak2,Ednra,Mmp2,Entpd2,Nrxn2,Ptch1	25296,117514,25054,29483,54287,24326,81686,64467,116595,89830
GO:0030326	0.0107976642612953	0.997410485900968	6	109	embryonic limb morphogenesis	BP	13569	202	Bcl2l11,Bmp4,Sp8,Fzd6,Ptch1,Bmp7	64547,25296,299499,282581,89830,85272
GO:0035113	0.0107976642612953	0.997410485900968	6	109	embryonic appendage morphogenesis	BP	13569	202	Bcl2l11,Bmp4,Sp8,Fzd6,Ptch1,Bmp7	64547,25296,299499,282581,89830,85272
GO:0043903	0.010800670644525	0.99703519757107	7	164	regulation of symbiosis, encompassing mutualism through parasitism	BP	13569	202	Bcl2l11,Gsn,Scd,Top2a,Eif2ak2,Fam111a,Trim59	64547,296654,246074,360243,54287,499322,365813
GO:0030258	0.0109981266454385	0.996653417700677	8	184	lipid modification	BP	13569	202	Scd,Abcd1,Fa2h,Ivd,Plpp2,St3gal4,Adipor1,Apod	246074,363516,307855,24513,246115,363040,289036,25239
GO:0061308	0.0111378670513729	0.999506619400827	2	11	cardiac neural crest cell development involved in heart development	BP	13569	202	Bmp4,Bmp7	25296,85272
GO:0072498	0.0113152135129059	0.999494602206457	2	11	embryonic skeletal joint development	BP	13569	202	Bmp4,Bmp7	25296,85272
GO:0060513	0.0113449277940059	0.999501051004797	2	10	prostatic bud formation	BP	13569	202	Bmp4,Bmp7	25296,85272
GO:0090192	0.0113741413665456	0.999477661237063	2	13	regulation of glomerulus development	BP	13569	202	Bmp4,Bmp7	25296,85272
GO:0060363	0.0114953208731381	0.999482294991944	2	11	cranial suture morphogenesis	BP	13569	202	Bmp4,Insig1	25296,64194
GO:0016477	0.0115951122915988	0.993665339907734	27	1033	cell migration	BP	13569	202	Gsn,Pld1,Bmp4,Jam3,Rhog,Lcp1,Ntrk2,Ddr2,Padi2,Ednra,Cers2,Apbb1,Wdr1,Pak4,Nde1,Msn,Fgr,Depdc1b,Adipor1,Mmp2,Pdpn,Prr5l,Parva,Emilin1,Apod,Bmp7,Lrrc15	296654,25096,25296,315509,308875,306071,25054,685781,29511,24326,310667,29722,360950,292756,83836,81521,79113,310074,289036,81686,54320,362171,57341,298845,25239,85272,246296
GO:0014002	0.0117462663963724	0.998770474206628	3	29	astrocyte development	BP	13569	202	Ldlr,Gfap,Tspan2	300438,24387,64521
GO:0048736	0.0121947206570833	0.996581308762607	7	146	appendage development	BP	13569	202	Bcl2l11,Bmp4,Slc39a1,Sp8,Fzd6,Ptch1,Bmp7	64547,25296,361986,299499,282581,89830,85272
GO:0060173	0.0121947206570833	0.996581308762607	7	146	limb development	BP	13569	202	Bcl2l11,Bmp4,Slc39a1,Sp8,Fzd6,Ptch1,Bmp7	64547,25296,361986,299499,282581,89830,85272
GO:0055085	0.0122435091668517	0.99320867340025	28	1102	transmembrane transport	BP	13569	202	Slc20a2,Slc45a3,Kcnk5,Aqp4,Abcd1,Cln8,Kcnrg,Bmp4,Gjc2,Slc1a3,Nipal4,Slc39a1,Ednra,Clca1,Mfsd9,Wdr1,Prnp,Pm20d1,Tf,Slc13a3,Slc12a4,Kcnj5,Cacng2,Slc2a10,Clca5,Spns3,Kcna6,Gabrr1	29502,304785,364241,25293,363516,306619,305947,25296,497913,29483,303070,361986,24326,308015,316356,360950,24686,498226,24825,64846,29501,29713,84347,366251,362052,497946,64358,29694
GO:1903901	0.0122550775717183	0.998025352641826	4	57	negative regulation of viral life cycle	BP	13569	202	Gsn,Eif2ak2,Fam111a,Trim59	296654,54287,499322,365813
GO:0042552	0.0122987467377124	0.99696659825492	6	109	myelination	BP	13569	202	Pmp22,Jam3,Fa2h,Tf,Gal3st1,Tspan2	24660,315509,307855,24825,683713,64521
GO:0044745	0.0125893694602439	0.999415255225599	2	10	amino acid transmembrane import	BP	13569	202	Cln8,Slc1a3	306619,29483
GO:0089718	0.0125893694602439	0.999415255225599	2	10	amino acid import across plasma membrane	BP	13569	202	Cln8,Slc1a3	306619,29483
GO:0030850	0.0129765260950851	0.997880337194541	4	53	prostate gland development	BP	13569	202	Bmp4,Mmp2,Ptch1,Bmp7	25296,81686,89830,85272
GO:1901722	0.0129782785800092	0.999368538329844	2	12	regulation of cell proliferation involved in kidney development	BP	13569	202	Bmp4,Bmp7	25296,85272
GO:0048468	0.0130756685823358	0.991953885045781	42	1792	cell development	BP	13569	202	Fbxw8,Gprc5b,Pmp22,Gsn,Slc45a3,Vps33a,Bmp4,Ldlr,Gjc2,Jam3,Fa2h,Calu,Ntrk2,Slc1a3,Gfap,Efhd1,Ednra,Sgcb,Flnc,S1pr5,Cers2,Apbb1,Wdr1,Pak4,Lrrk1,Frzb,Msn,Tf,Mmp2,Tspan2,Pdpn,Cspg5,Parva,Triobp,Apod,Ldb3,Ptch1,Cyb5d2,Bmp7,Ren,Maea,Hdac11	304522,293546,24660,296654,304785,65081,25296,300438,497913,315509,307855,64366,25054,29483,24387,501181,24326,680229,362332,60399,310667,29722,360950,292756,308703,295691,81521,24825,81686,64521,54320,50568,57341,362956,25239,498587,89830,303293,85272,24715,298982,297453
GO:0098656	0.0132089123183707	0.99551212024795	9	209	anion transmembrane transport	BP	13569	202	Slc20a2,Cln8,Slc1a3,Clca1,Prnp,Slc13a3,Slc12a4,Clca5,Gabrr1	29502,306619,29483,308015,24686,64846,29501,362052,29694
GO:0051782	0.013910482543137	0.999298057617953	2	12	negative regulation of cell division	BP	13569	202	Txnip,Ptch1	117514,89830
GO:0061307	0.0141873385370959	0.999276626201533	2	12	cardiac neural crest cell differentiation involved in heart development	BP	13569	202	Bmp4,Bmp7	25296,85272
GO:0014010	0.0143315845132546	0.999287359326398	2	10	Schwann cell proliferation	BP	13569	202	Gfap,Cers2	24387,310667
GO:0090138	0.0143402375697394	1	1	1	regulation of actin cytoskeleton organization by cell-cell adhesion	BP	13569	202	Jam3	315509
GO:0009395	0.0145210523229659	0.998351864262415	3	30	phospholipid catabolic process	BP	13569	202	Pld1,Smpd1,Ldlr	25096,308909,300438
GO:2000401	0.0146238135974488	0.998309718604376	3	39	regulation of lymphocyte migration	BP	13569	202	Padi2,Msn,Apod	29511,81521,25239
GO:0006896	0.0147025273368696	0.999246483087186	2	11	Golgi to vacuole transport	BP	13569	202	Lamp1,Ccdc91	25328,312863
GO:0043901	0.0147150044819948	0.996208335361264	6	133	negative regulation of multi-organism process	BP	13569	202	Gsn,Scd,Eif2ak2,Fam111a,Tkfc,Trim59	296654,246074,54287,499322,361730,365813
GO:0070444	0.0148250380676611	0.999236873721025	2	11	oligodendrocyte progenitor proliferation	BP	13569	202	Gjc2,Tf	497913,24825
GO:0070445	0.0148250380676611	0.999236873721025	2	11	regulation of oligodendrocyte progenitor proliferation	BP	13569	202	Gjc2,Tf	497913,24825
GO:0070486	0.0149683958930839	0.999214956812516	2	12	leukocyte aggregation	BP	13569	202	Msn,Bmp7	81521,85272
GO:0060740	0.0150396305109785	0.99827464660093	3	29	prostate gland epithelium morphogenesis	BP	13569	202	Bmp4,Mmp2,Bmp7	25296,81686,85272
GO:0048733	0.0153584847547593	0.999207900405908	2	10	sebaceous gland development	BP	13569	202	Scd,Fa2h	246074,307855
GO:0043323	0.015633472206704	1	1	1	positive regulation of natural killer cell degranulation	BP	13569	202	Lamp1	25328
GO:0043065	0.015698653091852	0.992833097019001	15	520	positive regulation of apoptotic process	BP	13569	202	Bcl2l11,Gsn,Smpd1,Egln3,Bmp4,Txnip,Top2a,Eif2ak2,Apbb1,Prnp,Frzb,Mmp2,Fndc1,Bmp7,Tex261	64547,296654,308909,54702,25296,117514,360243,54287,29722,24686,295691,81686,308099,85272,297392
GO:0045104	0.0158272118944526	0.99813709559565	3	32	intermediate filament cytoskeleton organization	BP	13569	202	Cln8,Gfap,Synm	306619,24387,308709
GO:0007422	0.0158922958738211	0.997235287057037	4	57	peripheral nervous system development	BP	13569	202	Pmp22,Fa2h,Ntrk2,Aldh3a2	24660,307855,25054,65183
GO:0072109	0.0159257720203761	0.999118853132652	2	14	glomerular mesangium development	BP	13569	202	Bmp4,Bmp7	25296,85272
GO:0060442	0.015950536869219	0.999134928578916	2	12	branching involved in prostate gland morphogenesis	BP	13569	202	Bmp4,Bmp7	25296,85272
GO:0014011	0.0159606074624869	1	1	1	Schwann cell proliferation involved in axon regeneration	BP	13569	202	Cers2	310667
GO:1900148	0.0159606074624869	1	1	1	negative regulation of Schwann cell migration	BP	13569	202	Cers2	310667
GO:1905044	0.0159606074624869	1	1	1	regulation of Schwann cell proliferation involved in axon regeneration	BP	13569	202	Cers2	310667
GO:1905045	0.0159606074624869	1	1	1	negative regulation of Schwann cell proliferation involved in axon regeneration	BP	13569	202	Cers2	310667
GO:1902045	0.0162928615893505	1	1	1	negative regulation of Fas signaling pathway	BP	13569	202	Tmbim1	316516
GO:0003014	0.0164222174062767	0.996324748305715	5	95	renal system process	BP	13569	202	Gsn,Aqp4,Bmp4,Ednra,Ren	296654,25293,25296,24326,24715
GO:0018208	0.0164603292595511	0.99800680379775	3	41	peptidyl-proline modification	BP	13569	202	Egln3,Fkbp14,Fkbp9	54702,362366,297123
GO:0043068	0.0166146487319311	0.992362466750002	15	523	positive regulation of programmed cell death	BP	13569	202	Bcl2l11,Gsn,Smpd1,Egln3,Bmp4,Txnip,Top2a,Eif2ak2,Apbb1,Prnp,Frzb,Mmp2,Fndc1,Bmp7,Tex261	64547,296654,308909,54702,25296,117514,360243,54287,29722,24686,295691,81686,308099,85272,297392
GO:0070365	0.0166753765109974	0.999063642331979	2	13	hepatocyte differentiation	BP	13569	202	Bmp4,Frzb	25296,295691
GO:1990000	0.0167680052112934	0.999046671435802	2	14	amyloid fibril formation	BP	13569	202	Gsn,Ldlr	296654,300438
GO:0008610	0.0168484997483006	0.992718852258884	13	440	lipid biosynthetic process	BP	13569	202	Cyp51,Slc45a3,Pld1,Scd,Smpd1,Ldlr,Fa2h,Srebf2,Cers2,Agmo,St3gal4,Insig1,Gal3st1	25427,304785,25096,246074,308909,300438,307855,300095,310667,362732,363040,64194,683713
GO:0046434	0.0169458336371762	0.996176440528566	5	96	organophosphate catabolic process	BP	13569	202	Pld1,Smpd1,Ldlr,Ampd3,Entpd2	25096,308909,300438,25095,64467
GO:0060512	0.0170841843511404	0.997935087095543	3	31	prostate gland morphogenesis	BP	13569	202	Bmp4,Mmp2,Bmp7	25296,81686,85272
GO:0010942	0.0171371427053267	0.991879168519829	16	574	positive regulation of cell death	BP	13569	202	Bcl2l11,Gsn,Smpd1,Egln3,Bmp4,Txnip,Top2a,Eif2ak2,Apbb1,Prnp,Frzb,Mmp2,Fndc1,Lzts2,Bmp7,Tex261	64547,296654,308909,54702,25296,117514,360243,54287,29722,24686,295691,81686,308099,365468,85272,297392
GO:0048870	0.0171986727508607	0.990182855944248	28	1131	cell motility	BP	13569	202	Gsn,Pld1,Bmp4,Jam3,Rhog,Lcp1,Ntrk2,Ddr2,Padi2,Ednra,Cers2,Apbb1,Wdr1,Pak4,Nde1,Msn,Tf,Fgr,Depdc1b,Adipor1,Mmp2,Pdpn,Prr5l,Parva,Emilin1,Apod,Bmp7,Lrrc15	296654,25096,25296,315509,308875,306071,25054,685781,29511,24326,310667,29722,360950,292756,83836,81521,24825,79113,310074,289036,81686,54320,362171,57341,298845,25239,85272,246296
GO:0051674	0.0171986727508607	0.990182855944248	28	1131	localization of cell	BP	13569	202	Gsn,Pld1,Bmp4,Jam3,Rhog,Lcp1,Ntrk2,Ddr2,Padi2,Ednra,Cers2,Apbb1,Wdr1,Pak4,Nde1,Msn,Tf,Fgr,Depdc1b,Adipor1,Mmp2,Pdpn,Prr5l,Parva,Emilin1,Apod,Bmp7,Lrrc15	296654,25096,25296,315509,308875,306071,25054,685781,29511,24326,310667,29722,360950,292756,83836,81521,24825,79113,310074,289036,81686,54320,362171,57341,298845,25239,85272,246296
GO:0048070	0.0174446334457334	0.998979005106563	2	15	regulation of developmental pigmentation	BP	13569	202	Bcl2l11,Vps33a	64547,65081
GO:0008203	0.0175410054962607	0.996012199884234	5	92	cholesterol metabolic process	BP	13569	202	Cyp51,Cln8,Ldlr,Srebf2,Insig1	25427,306619,300438,300095,64194
GO:0003130	0.0177215158539833	0.999921188185044	1	2	BMP signaling pathway involved in heart induction	BP	13569	202	Bmp4	25296
GO:0003133	0.0177215158539833	0.999921188185044	1	2	endodermal-mesodermal cell signaling	BP	13569	202	Bmp4	25296
GO:0003134	0.0177215158539833	0.999921188185044	1	2	endodermal-mesodermal cell signaling involved in heart induction	BP	13569	202	Bmp4	25296
GO:0010715	0.0177306198347394	0.998996754346251	2	11	regulation of extracellular matrix disassembly	BP	13569	202	Ddr2,Pdpn	685781,54320
GO:0060601	0.0177693594616204	0.998979653678741	2	12	lateral sprouting from an epithelium	BP	13569	202	Bmp4,Bmp7	25296,85272
GO:1902475	0.0182287425922733	0.997733545558656	3	33	L-alpha-amino acid transmembrane transport	BP	13569	202	Cln8,Slc1a3,Slc13a3	306619,29483,64846
GO:0034442	0.018909520109455	0.999880411491354	1	3	regulation of lipoprotein oxidation	BP	13569	202	Apod	25239
GO:0034443	0.018909520109455	0.999880411491354	1	3	negative regulation of lipoprotein oxidation	BP	13569	202	Apod	25239
GO:0097164	0.0190904715125898	0.994785689483771	6	139	ammonium ion metabolic process	BP	13569	202	Enpp6,Smpd1,Ldlr,Npr1,Sardh,Chdh	306460,308909,300438,24603,114123,290551
GO:2000188	0.0191112777797575	0.998859403817704	2	12	regulation of cholesterol homeostasis	BP	13569	202	Ldlr,Srebf2	300438,300095
GO:1901303	0.0195630633841285	1	1	1	negative regulation of cargo loading into COPII-coated vesicle	BP	13569	202	Insig1	64194
GO:0014033	0.0198819381774193	0.996281608857898	4	66	neural crest cell differentiation	BP	13569	202	Bmp4,Ednra,Frzb,Bmp7	25296,24326,295691,85272
GO:0031223	0.0198927614222101	0.998803505420211	2	11	auditory behavior	BP	13569	202	Slc1a3,Nrxn2	29483,116595
GO:0001949	0.0199767405185361	1	1	1	sebaceous gland cell differentiation	BP	13569	202	Fa2h	307855
GO:0009611	0.0200576728742427	0.990832881573328	14	489	response to wounding	BP	13569	202	Gsn,Bmp4,Jam3,Calu,Slc1a3,Ninj2,Gfap,Cers2,Mmp2,Pdpn,Cspg5,Entpd2,Apod,Fzd6	296654,25296,315509,64366,29483,59115,24387,310667,81686,54320,50568,64467,25239,282581
GO:0050757	0.0202195478537496	1	1	1	thymidylate synthase biosynthetic process	BP	13569	202	Apbb1	29722
GO:0050758	0.0202195478537496	1	1	1	regulation of thymidylate synthase biosynthetic process	BP	13569	202	Apbb1	29722
GO:0050760	0.0202195478537496	1	1	1	negative regulation of thymidylate synthase biosynthetic process	BP	13569	202	Apbb1	29722
GO:0030220	0.0203079319383285	0.998722101845559	2	14	platelet formation	BP	13569	202	Vps33a,Wdr1	65081,360950
GO:0044855	0.0204273519703558	1	1	1	plasma membrane raft distribution	BP	13569	202	Gsn	296654
GO:0044856	0.0204273519703558	1	1	1	plasma membrane raft localization	BP	13569	202	Gsn	296654
GO:0044858	0.0204273519703558	1	1	1	plasma membrane raft polarization	BP	13569	202	Gsn	296654
GO:1900756	0.0204273519703558	1	1	1	protein processing in phagocytic vesicle	BP	13569	202	Gsn	296654
GO:1903906	0.0204273519703558	1	1	1	regulation of plasma membrane raft polarization	BP	13569	202	Gsn	296654
GO:1903921	0.0204273519703558	1	1	1	regulation of protein processing in phagocytic vesicle	BP	13569	202	Gsn	296654
GO:1903923	0.0204273519703558	1	1	1	positive regulation of protein processing in phagocytic vesicle	BP	13569	202	Gsn	296654
GO:0045103	0.0204997523961806	0.99732250288345	3	36	intermediate filament-based process	BP	13569	202	Cln8,Gfap,Synm	306619,24387,308709
GO:0070367	0.0209826004596383	1	1	1	negative regulation of hepatocyte differentiation	BP	13569	202	Frzb	295691
GO:0071228	0.020990880030174	1	1	1	cellular response to tumor cell	BP	13569	202	Txnip	117514
GO:0043407	0.0210087469893721	0.996005147283809	4	66	negative regulation of MAP kinase activity	BP	13569	202	Smpd1,Bmp4,Bmp7,Mapk8ip1	308909,25296,85272,116457
GO:1903900	0.0210507918295433	0.994971646657925	5	104	regulation of viral life cycle	BP	13569	202	Gsn,Top2a,Eif2ak2,Fam111a,Trim59	296654,360243,54287,499322,365813
GO:0003376	0.0210947629756745	0.99867315166695	2	12	sphingosine-1-phosphate signaling pathway	BP	13569	202	S1pr5,Spns3	60399,497946
GO:0016333	0.021164264675111	1	1	1	morphogenesis of follicular epithelium	BP	13569	202	Wdr1	360950
GO:0016334	0.021164264675111	1	1	1	establishment or maintenance of polarity of follicular epithelium	BP	13569	202	Wdr1	360950
GO:0042247	0.021164264675111	1	1	1	establishment of planar polarity of follicular epithelium	BP	13569	202	Wdr1	360950
GO:1902652	0.0213865039028438	0.994879716334819	5	97	secondary alcohol metabolic process	BP	13569	202	Cyp51,Cln8,Ldlr,Srebf2,Insig1	25427,306619,300438,300095,64194
GO:1904328	0.0214318721729468	0.999884513367497	1	2	regulation of myofibroblast contraction	BP	13569	202	Pdpn	54320
GO:1990764	0.0214318721729468	0.999884513367497	1	2	myofibroblast contraction	BP	13569	202	Pdpn	54320
GO:0033488	0.0214600359575681	1	1	1	cholesterol biosynthetic process via 24,25-dihydrolanosterol	BP	13569	202	Cyp51	25427
GO:0061888	0.0214758149597348	1	1	1	regulation of astrocyte activation	BP	13569	202	Ldlr	300438
GO:0061889	0.0214758149597348	1	1	1	negative regulation of astrocyte activation	BP	13569	202	Ldlr	300438
GO:1903979	0.0214758149597348	1	1	1	negative regulation of microglial cell activation	BP	13569	202	Ldlr	300438
GO:1901053	0.021496654075522	1	1	1	sarcosine catabolic process	BP	13569	202	Sardh	114123
GO:0043490	0.0215550235282978	1	1	1	malate-aspartate shuttle	BP	13569	202	Slc1a3	29483
GO:1902238	0.0215550235283505	1	1	1	regulation of intrinsic apoptotic signaling pathway in response to osmotic stress by p53 class mediator	BP	13569	202	Bdkrb2	25245
GO:1902239	0.0215550235283505	1	1	1	negative regulation of intrinsic apoptotic signaling pathway in response to osmotic stress by p53 class mediator	BP	13569	202	Bdkrb2	25245
GO:1990127	0.0215550235283505	1	1	1	intrinsic apoptotic signaling pathway in response to osmotic stress by p53 class mediator	BP	13569	202	Bdkrb2	25245
GO:0045870	0.0215550235286876	1	1	1	positive regulation of single stranded viral RNA replication via double stranded DNA intermediate	BP	13569	202	Top2a	360243
GO:1905463	0.0215550235286876	1	1	1	negative regulation of DNA duplex unwinding	BP	13569	202	Top2a	360243
GO:0010874	0.0217619973128937	0.998579284977002	2	14	regulation of cholesterol efflux	BP	13569	202	Srebf2,Ptch1	300095,89830
GO:0036344	0.0217872876997448	0.99856524127173	2	15	platelet morphogenesis	BP	13569	202	Vps33a,Wdr1	65081,360950
GO:0048389	0.0221470214411807	0.999876632479958	1	2	intermediate mesoderm development	BP	13569	202	Bmp4	25296
GO:0061227	0.0221470214411807	0.999876632479958	1	2	pattern specification involved in mesonephros development	BP	13569	202	Bmp4	25296
GO:0072098	0.0221470214411807	0.999876632479958	1	2	anterior/posterior pattern specification involved in kidney development	BP	13569	202	Bmp4	25296
GO:0060973	0.0223446747670695	0.998508602866126	2	15	cell migration involved in heart development	BP	13569	202	Bmp4,Bmp7	25296,85272
GO:0035107	0.0224098279635577	0.993667480953758	6	127	appendage morphogenesis	BP	13569	202	Bcl2l11,Bmp4,Sp8,Fzd6,Ptch1,Bmp7	64547,25296,299499,282581,89830,85272
GO:0035108	0.0224098279635577	0.993667480953758	6	127	limb morphogenesis	BP	13569	202	Bcl2l11,Bmp4,Sp8,Fzd6,Ptch1,Bmp7	64547,25296,299499,282581,89830,85272
GO:0042982	0.0224185883037656	0.996958326613193	3	39	amyloid precursor protein metabolic process	BP	13569	202	Bace2,Prnp,Tmcc2	288227,24686,305095
GO:0002589	0.0231690881205426	0.99986491255016	1	2	regulation of antigen processing and presentation of peptide antigen via MHC class I	BP	13569	202	Tapbpl	297602
GO:0002590	0.0231690881205426	0.99986491255016	1	2	negative regulation of antigen processing and presentation of peptide antigen via MHC class I	BP	13569	202	Tapbpl	297602
GO:0016125	0.023383029643772	0.994266319091718	5	101	sterol metabolic process	BP	13569	202	Cyp51,Cln8,Ldlr,Srebf2,Insig1	25427,306619,300438,300095,64194
GO:0070242	0.0238385126409221	0.998341529431377	2	16	thymocyte apoptotic process	BP	13569	202	Bcl2l11,Bmp4	64547,25296
GO:2000145	0.0239533064523997	0.987671279416886	18	677	regulation of cell motility	BP	13569	202	Gsn,Pld1,Bmp4,Jam3,Ddr2,Padi2,Ednra,Cers2,Msn,Tf,Fgr,Adipor1,Mmp2,Pdpn,Prr5l,Apod,Bmp7,Lrrc15	296654,25096,25296,315509,685781,29511,24326,310667,81521,24825,79113,289036,81686,54320,362171,25239,85272,246296
GO:0090185	0.0243131094495713	0.998290608896188	2	16	negative regulation of kidney development	BP	13569	202	Bmp4,Bmp7	25296,85272
GO:0072074	0.0245515874741092	0.998276812507639	2	15	kidney mesenchyme development	BP	13569	202	Bmp4,Bmp7	25296,85272
GO:0048713	0.0247633568745055	0.996510785803798	3	39	regulation of oligodendrocyte differentiation	BP	13569	202	Slc45a3,Bmp4,Wdr1	304785,25296,360950
GO:0043321	0.0248194458951831	0.999844851313924	1	2	regulation of natural killer cell degranulation	BP	13569	202	Lamp1	25328
GO:0060572	0.0249815011310565	0.998217969931613	2	16	morphogenesis of an epithelial bud	BP	13569	202	Bmp4,Bmp7	25296,85272
GO:0014003	0.0251180205452402	0.996432939995717	3	41	oligodendrocyte development	BP	13569	202	Gsn,Fa2h,Hdac11	296654,307855,297453
GO:0003129	0.0253153597699123	0.999785039012048	1	3	heart induction	BP	13569	202	Bmp4	25296
GO:0010941	0.0253330449532487	0.984663431618089	31	1395	regulation of cell death	BP	13569	202	Bcl2l11,Gsn,Bdkrb2,Tmbim1,Smpd1,Egln3,Cln8,Bmp4,Txnip,Ntrk2,Top2a,Eif2ak2,Ednra,Rassf3,Apbb1,Pak4,Kank2,Prnp,Pm20d1,Frzb,Slc35f6,Adcyap1r1,Mmp2,Pdpn,Pttg1ip,Fndc1,Lzts2,Bmp7,Mapk8ip1,Maea,Tex261	64547,296654,25245,316516,308909,54702,306619,25296,117514,25054,360243,54287,24326,362886,29722,292756,100361376,24686,498226,295691,298851,24167,81686,54320,365548,308099,365468,85272,116457,298982,297392
GO:1902254	0.0254904967264263	0.998161934003631	2	16	negative regulation of intrinsic apoptotic signaling pathway by p53 class mediator	BP	13569	202	Bdkrb2,Pttg1ip	25245,365548
GO:0048525	0.0255831024031511	0.994823610964727	4	71	negative regulation of viral process	BP	13569	202	Gsn,Eif2ak2,Fam111a,Trim59	296654,54287,499322,365813
GO:1902044	0.0256974706241898	0.999833605088871	1	2	regulation of Fas signaling pathway	BP	13569	202	Tmbim1	316516
GO:0006811	0.0261487118361247	0.984250872262111	30	1307	ion transport	BP	13569	202	Slc20a2,Kcnk5,Bdkrb2,Aqp4,Abcd1,Cln8,Kcnrg,Bmp4,Ldlr,Gjc2,Ntrk2,Slc1a3,Nipal4,Slc39a1,Ednra,Clca1,Wdr1,Prnp,Pm20d1,Tf,Slc13a3,Slc12a4,Adcyap1r1,Kcnj5,Bspry,Cacng2,Slc2a10,Clca5,Kcna6,Gabrr1	29502,364241,25245,25293,363516,306619,305947,25296,300438,497913,25054,29483,303070,361986,24326,308015,360950,24686,498226,24825,64846,29501,24167,29713,64027,84347,366251,362052,64358,29694
GO:0070563	0.0265859446900301	0.999821819045628	1	2	negative regulation of vitamin D receptor signaling pathway	BP	13569	202	Kank2	100361376
GO:1902532	0.0265911738622776	0.987779150242942	13	439	negative regulation of intracellular signal transduction	BP	13569	202	Bdkrb2,Litaf,Smpd1,Bmp4,Prnp,Tkfc,Adipor1,Pttg1ip,Trim59,Bmp7,Mapk8ip1,Bgn,Lrrc15	25245,65161,308909,25296,24686,361730,289036,365548,365813,85272,116457,25181,246296
GO:2000098	0.0266623127848437	0.999820786907836	1	2	negative regulation of smooth muscle cell-matrix adhesion	BP	13569	202	Apod	25239
GO:0060354	0.0268761801499344	0.999817880344912	1	2	negative regulation of cell adhesion molecule production	BP	13569	202	Aqp4	25293
GO:1901052	0.0272472467361057	0.999812781116404	1	2	sarcosine metabolic process	BP	13569	202	Sardh	114123
GO:1905331	0.0273289797503019	0.997954431433469	2	16	negative regulation of morphogenesis of an epithelium	BP	13569	202	Bmp4,Bmp7	25296,85272
GO:1903055	0.0274612630866708	0.99796969846617	2	14	positive regulation of extracellular matrix organization	BP	13569	202	Ddr2,Pdpn	685781,54320
GO:0070368	0.0275717473049196	0.999744749662044	1	3	positive regulation of hepatocyte differentiation	BP	13569	202	Bmp4	25296
GO:0098659	0.0277092329372786	0.995947551218041	3	35	inorganic cation import across plasma membrane	BP	13569	202	Prnp,Tf,Kcnj5	24686,24825,29713
GO:0099587	0.0277092329372786	0.995947551218041	3	35	inorganic ion import across plasma membrane	BP	13569	202	Prnp,Tf,Kcnj5	24686,24825,29713
GO:2000738	0.0277111238182282	0.997924702410387	2	15	positive regulation of stem cell differentiation	BP	13569	202	Bmp4,Bmp7	25296,85272
GO:0007638	0.0279705416005149	0.99793097456375	2	13	mechanosensory behavior	BP	13569	202	Slc1a3,Nrxn2	29483,116595
GO:0098943	0.0280267373538114	0.999801836698463	1	2	neurotransmitter receptor transport, postsynaptic endosome to lysosome	BP	13569	202	Cacng2	84347
GO:0010159	0.0281859027932225	0.999799563167659	1	2	specification of animal organ position	BP	13569	202	Bmp4	25296
GO:0033306	0.028222740949112	0.999799035093962	1	2	phytol metabolic process	BP	13569	202	Aldh3a2	65183
GO:1903173	0.028222740949112	0.999799035093962	1	2	fatty alcohol metabolic process	BP	13569	202	Aldh3a2	65183
GO:0043605	0.028362168589932	0.999797030021179	1	2	cellular amide catabolic process	BP	13569	202	Pm20d1	498226
GO:0006643	0.02842674168137	0.991495708527532	6	148	membrane lipid metabolic process	BP	13569	202	Smpd1,Cln8,Cers2,Agmo,St3gal4,Gal3st1	308909,306619,310667,362732,363040,683713
GO:0098660	0.0284472068349	0.985069217168425	18	679	inorganic ion transmembrane transport	BP	13569	202	Slc20a2,Kcnk5,Kcnrg,Bmp4,Gjc2,Slc1a3,Nipal4,Slc39a1,Ednra,Clca1,Prnp,Tf,Slc12a4,Kcnj5,Cacng2,Clca5,Kcna6,Gabrr1	29502,364241,305947,25296,497913,29483,303070,361986,24326,308015,24686,24825,29501,29713,84347,362052,64358,29694
GO:0016032	0.0285363782479255	0.989636713157093	8	233	viral process	BP	13569	202	Bcl2l11,Slc20a2,Gsn,Top2a,Eif2ak2,Fam111a,Trim59,Lrrc15	64547,29502,296654,360243,54287,499322,365813,246296
GO:0060154	0.028696354523396	0.999723360668463	1	3	cellular process regulating host cell cycle in response to virus	BP	13569	202	Bcl2l11	64547
GO:0009755	0.0287522261053862	0.990396781256937	7	179	hormone-mediated signaling pathway	BP	13569	202	Bmp4,Ntrk2,Padi2,Kank2,Adipor1,Bmp7,Ren	25296,25054,29511,100361376,289036,85272,24715
GO:0090520	0.0292959469319858	0.997757382688191	2	14	sphingolipid mediated signaling pathway	BP	13569	202	S1pr5,Spns3	60399,497946
GO:0044533	0.0299803800634423	0.999697873195592	1	3	positive regulation of apoptotic process in other organism	BP	13569	202	Bcl2l11	64547
GO:0052042	0.0299803800634423	0.999697873195592	1	3	positive regulation by symbiont of host programmed cell death	BP	13569	202	Bcl2l11	64547
GO:0052151	0.0299803800634423	0.999697873195592	1	3	positive regulation by symbiont of host apoptotic process	BP	13569	202	Bcl2l11	64547
GO:0052330	0.0299803800634423	0.999697873195592	1	3	positive regulation by organism of programmed cell death in other organism involved in symbiotic interaction	BP	13569	202	Bcl2l11	64547
GO:0052501	0.0299803800634423	0.999697873195592	1	3	positive regulation by organism of apoptotic process in other organism involved in symbiotic interaction	BP	13569	202	Bcl2l11	64547
GO:0060139	0.0299803800634423	0.999697873195592	1	3	positive regulation of apoptotic process by virus	BP	13569	202	Bcl2l11	64547
GO:0030334	0.0300215649797096	0.984449577593912	17	639	regulation of cell migration	BP	13569	202	Gsn,Pld1,Bmp4,Jam3,Ddr2,Padi2,Ednra,Cers2,Msn,Fgr,Adipor1,Mmp2,Pdpn,Prr5l,Apod,Bmp7,Lrrc15	296654,25096,25296,315509,685781,29511,24326,310667,81521,79113,289036,81686,54320,362171,25239,85272,246296
GO:0034220	0.0300316983855835	0.983115156782179	22	875	ion transmembrane transport	BP	13569	202	Slc20a2,Kcnk5,Aqp4,Cln8,Kcnrg,Bmp4,Gjc2,Slc1a3,Nipal4,Slc39a1,Ednra,Clca1,Wdr1,Prnp,Tf,Slc13a3,Slc12a4,Kcnj5,Cacng2,Clca5,Kcna6,Gabrr1	29502,364241,25293,306619,305947,25296,497913,29483,303070,361986,24326,308015,360950,24686,24825,64846,29501,29713,84347,362052,64358,29694
GO:0007041	0.030033463365871	0.993622541711359	4	69	lysosomal transport	BP	13569	202	Vps33a,Lamp1,Cacng2,Ccdc91	65081,25328,84347,312863
GO:0051270	0.0300834843382108	0.983822059966025	19	744	regulation of cellular component movement	BP	13569	202	Gsn,Pld1,Bmp4,Jam3,Ddr2,Padi2,Ednra,Cers2,Msn,Tf,Fgr,Adipor1,Mmp2,Lamp1,Pdpn,Prr5l,Apod,Bmp7,Lrrc15	296654,25096,25296,315509,685781,29511,24326,310667,81521,24825,79113,289036,81686,25328,54320,362171,25239,85272,246296
GO:0006714	0.0302858675939823	0.999768333997241	1	2	sesquiterpenoid metabolic process	BP	13569	202	Aldh3a2	65183
GO:0008219	0.0303438800351635	0.980849256386873	35	1642	cell death	BP	13569	202	Pmp22,Bcl2l11,Gsn,Bdkrb2,Tmbim1,Smpd1,Egln3,Cln8,Bmp4,Txnip,Ntrk2,Top2a,Eif2ak2,Ednra,Gatad2a,Rassf3,Apbb1,Pak4,Kank2,Prnp,Pm20d1,Frzb,Tf,Slc35f6,Adcyap1r1,Mmp2,Lamp1,Pdpn,Pttg1ip,Fndc1,Lzts2,Bmp7,Mapk8ip1,Maea,Tex261	24660,64547,296654,25245,316516,308909,54702,306619,25296,117514,25054,360243,54287,24326,290669,362886,29722,292756,100361376,24686,498226,295691,24825,298851,24167,81686,25328,54320,365548,308099,365468,85272,116457,298982,297392
GO:0006672	0.0303831509550389	0.993516638919623	4	72	ceramide metabolic process	BP	13569	202	Smpd1,Cln8,Cers2,Gal3st1	308909,306619,310667,683713
GO:0045685	0.0305967256697058	0.993454217123526	4	73	regulation of glial cell differentiation	BP	13569	202	Slc45a3,Bmp4,Ldlr,Wdr1	304785,25296,300438,360950
GO:0035993	0.0308185419066966	0.999680621677226	1	3	deltoid tuberosity development	BP	13569	202	Bmp4	25296
GO:1902263	0.0309426235729246	0.999678026482079	1	3	apoptotic process involved in embryonic digit morphogenesis	BP	13569	202	Bcl2l11	64547
GO:0050830	0.0310890409532423	0.995161871020948	3	52	defense response to Gram-positive bacterium	BP	13569	202	Pld1,Scd,Fgr	25096,246074,79113
GO:0006631	0.0312366337298092	0.987664335570751	9	282	fatty acid metabolic process	BP	13569	202	Slc45a3,Scd,Abcd1,Fa2h,Ivd,Insig1,Adipor1,Pdpn,Pcca	304785,246074,363516,307855,24513,64194,289036,54320,687008
GO:0014020	0.0312481686837888	0.991742278650293	5	99	primary neural tube formation	BP	13569	202	Bmp4,Gatad2a,Fzd6,Ptch1,Bmp7	25296,290669,282581,89830,85272
GO:0015800	0.0312884193397556	0.997481223583421	2	16	acidic amino acid transport	BP	13569	202	Slc1a3,Slc13a3	29483,64846
GO:0044403	0.0313673520573781	0.987601108282477	9	287	symbiosis, encompassing mutualism through parasitism	BP	13569	202	Bcl2l11,Slc20a2,Gsn,Scd,Top2a,Eif2ak2,Fam111a,Trim59,Lrrc15	64547,29502,296654,246074,360243,54287,499322,365813,246296
GO:0043092	0.0314160631870258	0.997450117751151	2	17	L-amino acid import	BP	13569	202	Cln8,Slc1a3	306619,29483
GO:0060994	0.0315952673153099	0.99974769902459	1	2	regulation of transcription from RNA polymerase II promoter involved in kidney development	BP	13569	202	Bmp4	25296
GO:2000137	0.0315952673154062	0.999747699024589	1	2	negative regulation of cell proliferation involved in heart morphogenesis	BP	13569	202	Bmp4	25296
GO:1902460	0.0315952673155683	0.999747699024586	1	2	regulation of mesenchymal stem cell proliferation	BP	13569	202	Bmp4	25296
GO:1902462	0.0315952673155683	0.999747699024586	1	2	positive regulation of mesenchymal stem cell proliferation	BP	13569	202	Bmp4	25296
GO:0042160	0.0316888485872144	0.999620309723143	1	4	lipoprotein modification	BP	13569	202	Apod	25239
GO:0042161	0.0316888485872144	0.999620309723143	1	4	lipoprotein oxidation	BP	13569	202	Apod	25239
GO:0072135	0.0318360862017353	0.99974380653347	1	2	kidney mesenchymal cell proliferation	BP	13569	202	Bmp7	85272
GO:0072136	0.0318360862017353	0.99974380653347	1	2	metanephric mesenchymal cell proliferation involved in metanephros development	BP	13569	202	Bmp7	85272
GO:0044281	0.0320894129878018	0.980032510745351	32	1537	small molecule metabolic process	BP	13569	202	Abhd4,Cyp51,Slc45a3,Scd,Egln3,Abcd1,Cln8,Ldlr,Fa2h,Ntrk2,Slc1a3,Ivd,Srebf2,Dglucy,Ednra,Agmo,Npr1,Pm20d1,Insig1,Tkfc,Sardh,Adcyap1r1,Ppp1r3b,Adipor1,Pdpn,Ampd3,Aldh3a2,Entpd2,Apod,Pcca,Bgn,Maea	364380,25427,304785,246074,54702,363516,306619,300438,307855,25054,29483,24513,300095,362769,24326,362732,24603,498226,64194,361730,114123,24167,192280,289036,54320,25095,65183,64467,25239,687008,25181,298982
GO:0022610	0.0323346168591714	0.981234884769786	24	958	biological adhesion	BP	13569	202	Bcl2l11,Cldn11,Gsn,Bmp4,Jam3,Cdc42ep1,Ninj2,Jam2,Ccdc80,Prnp,Tgfbi,Msn,Clptm1,Mmp2,Pdpn,Parva,Triobp,Emilin1,Lsamp,Apod,Nrxn2,Bmp7,Maea,Lrrc15	64547,84588,296654,25296,315509,315121,59115,619374,64387,24686,116487,81521,292696,81686,54320,57341,362956,298845,29561,25239,116595,85272,298982,246296
GO:0010648	0.032683482194019	0.980801726225178	25	1052	negative regulation of cell communication	BP	13569	202	Rab7b,Bdkrb2,Litaf,Tmbim1,Smpd1,Bmp4,Padi2,Rgs3,Kank2,Prnp,Frzb,Tkfc,Slc35f6,Adipor1,Prr5l,Pttg1ip,Apod,Fzd6,Trim59,Ptch1,Lzts2,Bmp7,Mapk8ip1,Bgn,Lrrc15	501854,25245,65161,316516,308909,25296,29511,54293,100361376,24686,295691,361730,298851,289036,362171,365548,25239,282581,365813,89830,365468,85272,116457,25181,246296
GO:0014014	0.0330289675733556	0.994758650148049	3	47	negative regulation of gliogenesis	BP	13569	202	Bmp4,Ldlr,Cers2	25296,300438,310667
GO:0002584	0.0330780396372233	0.999586043498401	1	4	negative regulation of antigen processing and presentation of peptide antigen	BP	13569	202	Tapbpl	297602
GO:1901624	0.0331823817956998	0.999629348413869	1	3	negative regulation of lymphocyte chemotaxis	BP	13569	202	Padi2	29511
GO:0007190	0.0331881056576685	0.997210592025778	2	18	activation of adenylate cyclase activity	BP	13569	202	Ntrk2,Adcyap1r1	25054,24167
GO:0010718	0.0339288013042971	0.994579813292044	3	43	positive regulation of epithelial to mesenchymal transition	BP	13569	202	Bmp4,Pdpn,Bmp7	25296,54320,85272
GO:0023057	0.0340752283793159	0.979902467790604	25	1055	negative regulation of signaling	BP	13569	202	Rab7b,Bdkrb2,Litaf,Tmbim1,Smpd1,Bmp4,Padi2,Rgs3,Kank2,Prnp,Frzb,Tkfc,Slc35f6,Adipor1,Prr5l,Pttg1ip,Apod,Fzd6,Trim59,Ptch1,Lzts2,Bmp7,Mapk8ip1,Bgn,Lrrc15	501854,25245,65161,316516,308909,25296,29511,54293,100361376,24686,295691,361730,298851,289036,362171,365548,25239,282581,365813,89830,365468,85272,116457,25181,246296
GO:2000504	0.0342083439232406	0.999605888708748	1	3	positive regulation of blood vessel remodeling	BP	13569	202	Tmbim1	316516
GO:0046597	0.0343555892355506	0.997044173669556	2	19	negative regulation of viral entry into host cell	BP	13569	202	Gsn,Trim59	296654,365813
GO:0072138	0.0345009447116656	0.999599064078224	1	3	mesenchymal cell proliferation involved in ureteric bud development	BP	13569	202	Bmp4	25296
GO:1901731	0.0345030586630666	0.999698671034284	1	2	positive regulation of platelet aggregation	BP	13569	202	Pdpn	54320
GO:0043067	0.0345200818319901	0.979030069869599	28	1269	regulation of programmed cell death	BP	13569	202	Bcl2l11,Gsn,Bdkrb2,Tmbim1,Smpd1,Egln3,Cln8,Bmp4,Txnip,Ntrk2,Top2a,Eif2ak2,Ednra,Rassf3,Apbb1,Pak4,Kank2,Prnp,Frzb,Slc35f6,Mmp2,Pdpn,Pttg1ip,Fndc1,Bmp7,Mapk8ip1,Maea,Tex261	64547,296654,25245,316516,308909,54702,306619,25296,117514,25054,360243,54287,24326,362886,29722,292756,100361376,24686,295691,298851,81686,54320,365548,308099,85272,116457,298982,297392
GO:0046513	0.0345258944851286	0.99443614240232	3	45	ceramide biosynthetic process	BP	13569	202	Smpd1,Cers2,Gal3st1	308909,310667,683713
GO:0140009	0.0346875368697072	0.999695411184803	1	2	L-aspartate import across plasma membrane	BP	13569	202	Slc1a3	29483
GO:0140016	0.0346875368697072	0.999695411184803	1	2	D-aspartate import across plasma membrane	BP	13569	202	Slc1a3	29483
GO:0071804	0.0347464330647804	0.987932462884776	7	175	cellular potassium ion transport	BP	13569	202	Kcnk5,Kcnrg,Slc1a3,Prnp,Slc12a4,Kcnj5,Kcna6	364241,305947,29483,24686,29501,29713,64358
GO:0071805	0.0347464330647804	0.987932462884776	7	175	potassium ion transmembrane transport	BP	13569	202	Kcnk5,Kcnrg,Slc1a3,Prnp,Slc12a4,Kcnj5,Kcna6	364241,305947,29483,24686,29501,29713,64358
GO:0060341	0.0349949356925539	0.98055080694245	20	815	regulation of cellular localization	BP	13569	202	Gsn,Litaf,Tmbim1,Bmp4,Rhog,Lcp1,Ntrk2,Srebf2,Ednra,Prnp,Insig1,Msn,Fgr,Slc35f6,Adcyap1r1,Lamp1,Prr5l,Apod,Lzts2,Lrrc15	296654,65161,316516,25296,308875,306071,25054,300095,24326,24686,64194,81521,79113,298851,24167,25328,362171,25239,365468,246296
GO:0010717	0.0350633951724609	0.992168631608654	4	75	regulation of epithelial to mesenchymal transition	BP	13569	202	Bmp4,Adipor1,Pdpn,Bmp7	25296,289036,54320,85272
GO:0033081	0.0353100433461969	0.996892122516818	2	21	regulation of T cell differentiation in thymus	BP	13569	202	Bmp4,Clptm1	25296,292696
GO:0040011	0.0355502105756192	0.978004476822922	30	1303	locomotion	BP	13569	202	Gsn,Pld1,Bmp4,Jam3,Rhog,Lcp1,Ntrk2,Ddr2,Padi2,Ednra,Cers2,Apbb1,Wdr1,Pak4,Nde1,Msn,Tf,Fgr,Depdc1b,Adipor1,Mmp2,Pdpn,Prr5l,Parva,Emilin1,Apod,Ptch1,Bmp7,Spns3,Lrrc15	296654,25096,25296,315509,308875,306071,25054,685781,29511,24326,310667,29722,360950,292756,83836,81521,24825,79113,310074,289036,81686,54320,362171,57341,298845,25239,89830,85272,497946,246296
GO:0097094	0.0356346531401985	0.996887402276451	2	18	craniofacial suture morphogenesis	BP	13569	202	Bmp4,Insig1	25296,64194
GO:0019285	0.0357268463729363	0.999676712136446	1	2	glycine betaine biosynthetic process from choline	BP	13569	202	Chdh	290551
GO:0031455	0.0357268463729363	0.999676712136446	1	2	glycine betaine metabolic process	BP	13569	202	Chdh	290551
GO:0031456	0.0357268463729363	0.999676712136446	1	2	glycine betaine biosynthetic process	BP	13569	202	Chdh	290551
GO:0070293	0.0358816787742402	0.996870571230073	2	17	renal absorption	BP	13569	202	Gsn,Aqp4	296654,25293
GO:0006835	0.0360043351239892	0.991901472872847	4	72	dicarboxylic acid transport	BP	13569	202	Cln8,Ntrk2,Slc1a3,Slc13a3	306619,25054,29483,64846
GO:0035990	0.0363896436240007	0.999498295075052	1	4	tendon cell differentiation	BP	13569	202	Bmp4	25296
GO:0035992	0.0363896436240007	0.999498295075052	1	4	tendon formation	BP	13569	202	Bmp4	25296
GO:1903076	0.0370330236242058	0.991568528405102	4	81	regulation of protein localization to plasma membrane	BP	13569	202	Tmbim1,Rhog,Prnp,Lrrc15	316516,308875,24686,246296
GO:0044419	0.0370389587917348	0.984912636476911	9	301	interspecies interaction between organisms	BP	13569	202	Bcl2l11,Slc20a2,Gsn,Scd,Top2a,Eif2ak2,Fam111a,Trim59,Lrrc15	64547,29502,296654,246074,360243,54287,499322,365813,246296
GO:0086100	0.0370415000075499	0.999652245966708	1	2	endothelin receptor signaling pathway	BP	13569	202	Ednra	24326
GO:0002003	0.0371896423730994	0.999533563485398	1	3	angiotensin maturation	BP	13569	202	Ren	24715
GO:0043900	0.0372283032962604	0.984820591601154	9	303	regulation of multi-organism process	BP	13569	202	Bcl2l11,Gsn,Scd,Lhfpl2,Top2a,Eif2ak2,Fam111a,Tkfc,Trim59	64547,296654,246074,294643,360243,54287,499322,361730,365813
GO:0035584	0.0373767108341476	0.996649559852873	2	18	calcium-mediated signaling using intracellular calcium source	BP	13569	202	Ntrk2,Prnp	25054,24686
GO:0044242	0.0375392706868721	0.988005945856791	6	160	cellular lipid catabolic process	BP	13569	202	Pld1,Smpd1,Abcd1,Ldlr,Ivd,Pcca	25096,308909,363516,300438,24513,687008
GO:0070489	0.0379729440796755	0.999634360771889	1	2	T cell aggregation	BP	13569	202	Msn	81521
GO:2000736	0.0382789521368409	0.99359767963326	3	42	regulation of stem cell differentiation	BP	13569	202	Bmp4,Eif2ak2,Bmp7	25296,54287,85272
GO:1902938	0.0384292995484323	0.999625431085609	1	2	regulation of intracellular calcium activated chloride channel activity	BP	13569	202	Prnp	24686
GO:0055114	0.0387342472607567	0.9792867183939	17	761	oxidation-reduction process	BP	13569	202	Cyp51,Scd,Egln3,Abcd1,Fa2h,Slc1a3,Ivd,Cyp2u1,Hr,Cyp2j10,Agmo,Sardh,Ppp1r3b,Adipor1,Aldh3a2,Apod,Chdh	25427,246074,54702,363516,307855,29483,24513,310848,60563,313373,362732,114123,192280,289036,65183,25239,290551
GO:0060395	0.0388210377344884	0.993434789956643	3	48	SMAD protein signal transduction	BP	13569	202	Bmp4,Tf,Bmp7	25296,24825,85272
GO:0031349	0.0388930320909981	0.985006756994627	8	241	positive regulation of defense response	BP	13569	202	Gprc5b,Rab7b,Ldlr,Ednra,Tkfc,Mmp2,Lamp1,Mapkapk2	293546,501854,300438,24326,361730,81686,25328,289014
GO:0015766	0.0389559036498551	0.999614990236172	1	2	disaccharide transport	BP	13569	202	Slc45a3	304785
GO:0015770	0.0389559036498551	0.999614990236172	1	2	sucrose transport	BP	13569	202	Slc45a3	304785
GO:0015772	0.0389559036498551	0.999614990236172	1	2	oligosaccharide transport	BP	13569	202	Slc45a3	304785
GO:0001306	0.0393676904730841	0.999476805665962	1	3	age-dependent response to oxidative stress	BP	13569	202	Cln8	306619
GO:0007571	0.0393676904730841	0.999476805665962	1	3	age-dependent general metabolic decline	BP	13569	202	Cln8	306619
GO:0043090	0.0393922627111772	0.996349603720822	2	19	amino acid import	BP	13569	202	Cln8,Slc1a3	306619,29483
GO:0006928	0.0394637470509207	0.975008699587084	32	1417	movement of cell or subcellular component	BP	13569	202	Gsn,Pld1,Bmp4,Jam3,Rhog,Lcp1,Ntrk2,Ddr2,Padi2,Ednra,Cers2,Apbb1,Wdr1,Pak4,Nde1,Msn,Tf,Fgr,Depdc1b,Kcnj5,Adipor1,Mmp2,Lamp1,Pdpn,Prr5l,Parva,Emilin1,Apod,Ptch1,Kif18b,Bmp7,Lrrc15	296654,25096,25296,315509,308875,306071,25054,685781,29511,24326,310667,29722,360950,292756,83836,81521,24825,79113,310074,29713,289036,81686,25328,54320,362171,57341,298845,25239,89830,303575,85272,246296
GO:0036413	0.0395035519139576	0.999603976794492	1	2	histone H3-R26 citrullination	BP	13569	202	Padi2	29511
GO:0045606	0.039962867343814	0.996267604895855	2	19	positive regulation of epidermal cell differentiation	BP	13569	202	Bmp4,Ptch1	25296,89830
GO:0002376	0.0400757646850066	0.974417233567831	33	1597	immune system process	BP	13569	202	Gprc5b,Rab7b,Bcl2l11,Gsn,Bdkrb2,Aqp4,Vps33a,Bmp4,Ldlr,Jam3,Lcp1,Padi2,Top2a,Eif2ak2,Ednra,Wdr1,Tapbpl,Prnp,Lrrk1,Tkfc,Msn,Tf,Fgr,Clptm1,Mmp2,Tspan2,Lamp1,Pdpn,Ampd3,Apod,Mapkapk2,Trim59,Maea	293546,501854,64547,296654,25245,25293,65081,25296,300438,315509,306071,29511,360243,54287,24326,360950,297602,24686,308703,361730,81521,24825,79113,292696,81686,64521,25328,54320,25095,25239,289014,365813,298982
GO:0070291	0.0401957865165125	0.999386851770883	1	4	N-acylethanolamine metabolic process	BP	13569	202	Abhd4	364380
GO:1901301	0.040698493083371	0.99957939549361	1	2	regulation of cargo loading into COPII-coated vesicle	BP	13569	202	Insig1	64194
GO:0072134	0.0408013884428115	0.999577243478785	1	2	nephrogenic mesenchyme morphogenesis	BP	13569	202	Bmp7	85272
GO:1905069	0.0408679788418381	0.999575847778654	1	2	allantois development	BP	13569	202	Bmp7	85272
GO:0010899	0.0409496862078406	0.999574132025422	1	2	regulation of phosphatidylcholine catabolic process	BP	13569	202	Ldlr	300438
GO:1905907	0.0409570025050532	0.999433294960671	1	3	negative regulation of amyloid fibril formation	BP	13569	202	Ldlr	300438
GO:0006952	0.0411215147936365	0.976393025590207	21	944	defense response	BP	13569	202	Gprc5b,Rab7b,Pld1,Bdkrb2,Aqp4,Scd,Ldlr,Jam3,Ntrk2,Eif2ak2,Ednra,Tkfc,Tf,Fgr,Mmp2,Tspan2,Lamp1,Pdpn,Apod,Mapkapk2,Trim59	293546,501854,25096,25245,25293,246074,300438,315509,25054,54287,24326,361730,24825,79113,81686,64521,25328,54320,25239,289014,365813
GO:0034164	0.0411560799503139	0.999569782260898	1	2	negative regulation of toll-like receptor 9 signaling pathway	BP	13569	202	Rab7b	501854
GO:0010524	0.0412016342459492	0.992851813337368	3	51	positive regulation of calcium ion transport into cytosol	BP	13569	202	Bmp4,Ednra,Adcyap1r1	25296,24326,24167
GO:0001504	0.0412197562436489	0.996068393274617	2	20	neurotransmitter uptake	BP	13569	202	Cln8,Gfap	306619,24387
GO:1905475	0.0419248128430291	0.987964192781081	5	123	regulation of protein localization to membrane	BP	13569	202	Gsn,Tmbim1,Rhog,Prnp,Lrrc15	296654,316516,308875,24686,246296
GO:0015810	0.0419301815760851	0.999553266827402	1	2	aspartate transport	BP	13569	202	Slc13a3	64846
GO:0010625	0.0419372900097619	0.999553113696516	1	2	positive regulation of Schwann cell proliferation	BP	13569	202	Gfap	24387
GO:1905462	0.041987124850447	0.999552039394427	1	2	regulation of DNA duplex unwinding	BP	13569	202	Top2a	360243
GO:0006196	0.0422439231741282	0.999546482634096	1	2	AMP catabolic process	BP	13569	202	Ampd3	25095
GO:0042476	0.0424266516085213	0.987795157879451	5	116	odontogenesis	BP	13569	202	Bcl2l11,Bmp4,Ednra,Bmp7,Fam20a	64547,25296,24326,85272,303635
GO:0061209	0.0424604069157802	0.99931514742255	1	4	cell proliferation involved in mesonephros development	BP	13569	202	Bmp4	25296
GO:0042426	0.0424669218814536	0.999541628851369	1	2	choline catabolic process	BP	13569	202	Sardh	114123
GO:1902110	0.0424951225250252	0.995804690302558	2	26	positive regulation of mitochondrial membrane permeability involved in apoptotic process	BP	13569	202	Bcl2l11,Slc35f6	64547,298851
GO:1902686	0.0424951225250252	0.995804690302558	2	26	mitochondrial outer membrane permeabilization involved in programmed cell death	BP	13569	202	Bcl2l11,Slc35f6	64547,298851
GO:1905167	0.0425702159858371	0.999539371606418	1	2	positive regulation of lysosomal protein catabolic process	BP	13569	202	Ldlr	300438
GO:0010848	0.0426362703078337	0.999537925176951	1	2	regulation of chromatin disassembly	BP	13569	202	Padi2	29511
GO:0021506	0.0426395476556222	0.999537853350634	1	2	anterior neuropore closure	BP	13569	202	Gatad2a	290669
GO:0021995	0.0426395476556222	0.999537853350634	1	2	neuropore closure	BP	13569	202	Gatad2a	290669
GO:0015910	0.0426473461485482	0.99953768241601	1	2	peroxisomal long-chain fatty acid import	BP	13569	202	Abcd1	363516
GO:0010157	0.0426477255139191	0.999537674099903	1	2	response to chlorate	BP	13569	202	Ptch1	89830
GO:1903964	0.0426477255139787	0.999537674099902	1	2	monounsaturated fatty acid metabolic process	BP	13569	202	Scd	246074
GO:1903966	0.0426477255139787	0.999537674099902	1	2	monounsaturated fatty acid biosynthetic process	BP	13569	202	Scd	246074
GO:0099551	0.0426477255140676	0.9995376740999	1	2	trans-synaptic signaling by neuropeptide, modulating synaptic transmission	BP	13569	202	Ntrk2	25054
GO:0021997	0.0426477255145598	0.999537674099889	1	2	neural plate axis specification	BP	13569	202	Ptch1	89830
GO:0072368	0.0426477255150921	0.999537674099878	1	2	regulation of lipid transport by negative regulation of transcription from RNA polymerase II promoter	BP	13569	202	Srebf2	300095
GO:1903699	0.0426477255154861	0.999537674099869	1	2	tarsal gland development	BP	13569	202	Scd	246074
GO:0046426	0.0426536250950146	0.992528072757689	3	46	negative regulation of JAK-STAT cascade	BP	13569	202	Adipor1,Bgn,Lrrc15	289036,25181,246296
GO:1904893	0.0426536250950146	0.992528072757689	3	46	negative regulation of STAT cascade	BP	13569	202	Adipor1,Bgn,Lrrc15	289036,25181,246296
GO:0035455	0.0427335161964408	0.995827459323621	2	21	response to interferon-alpha	BP	13569	202	Eif2ak2,Entpd2	54287,64467
GO:0072190	0.0432270373961058	0.999368074383498	1	3	ureter urothelium development	BP	13569	202	Bmp4	25296
GO:0043302	0.0432972137122016	0.995757834039857	2	20	positive regulation of leukocyte degranulation	BP	13569	202	Fgr,Lamp1	79113,25328
GO:0019058	0.043559535102614	0.985577832667808	6	165	viral life cycle	BP	13569	202	Gsn,Top2a,Eif2ak2,Fam111a,Trim59,Lrrc15	296654,360243,54287,499322,365813,246296
GO:0097168	0.0437531664383709	0.999272403937997	1	4	mesenchymal stem cell proliferation	BP	13569	202	Bmp4	25296
GO:0010522	0.0440370613017151	0.989387141930343	4	89	regulation of calcium ion transport into cytosol	BP	13569	202	Bmp4,Ednra,Prnp,Adcyap1r1	25296,24326,24686,24167
GO:1905863	0.0440458504510471	0.999343659708696	1	3	invadopodium organization	BP	13569	202	Pdpn	54320
GO:0002583	0.0441160974572477	0.999178995847965	1	6	regulation of antigen processing and presentation of peptide antigen	BP	13569	202	Tapbpl	297602
GO:0007568	0.044411651908938	0.979479091564791	11	394	aging	BP	13569	202	Gsn,Litaf,Cln8,Ldlr,Ntrk2,Top2a,Srebf2,Ednra,Prnp,Mmp2,Apod	296654,65161,306619,300438,25054,360243,300095,24326,24686,81686,25239
GO:0007567	0.0445689614201218	0.995547000251519	2	21	parturition	BP	13569	202	Ednra,Mmp2	24326,81686
GO:0042475	0.0447539394016631	0.989187711781601	4	80	odontogenesis of dentin-containing tooth	BP	13569	202	Bcl2l11,Bmp4,Bmp7,Fam20a	64547,25296,85272,303635
GO:1903077	0.044754043450046	0.99551835088675	2	21	negative regulation of protein localization to plasma membrane	BP	13569	202	Tmbim1,Lrrc15	316516,246296
GO:0001907	0.045235567134393	0.999221766570135	1	4	killing by symbiont of host cells	BP	13569	202	Bcl2l11	64547
GO:0044004	0.045235567134393	0.999221766570135	1	4	disruption by symbiont of host cell	BP	13569	202	Bcl2l11	64547
GO:0060838	0.0455270050504199	0.999298295545081	1	3	lymphatic endothelial cell fate commitment	BP	13569	202	Pdpn	54320
GO:0000413	0.0455747526197228	0.995297178600863	2	29	protein peptidyl-prolyl isomerization	BP	13569	202	Fkbp14,Fkbp9	362366,297123
GO:1904375	0.0461842489214924	0.988706246655037	4	87	regulation of protein localization to cell periphery	BP	13569	202	Tmbim1,Rhog,Prnp,Lrrc15	316516,308875,24686,246296
GO:1902219	0.0472045384086454	0.999245046218754	1	3	negative regulation of intrinsic apoptotic signaling pathway in response to osmotic stress	BP	13569	202	Bdkrb2	25245
GO:0036118	0.047234292505603	0.999244083785826	1	3	hyaluranon cable assembly	BP	13569	202	Bmp7	85272
GO:1900104	0.047234292505603	0.999244083785826	1	3	regulation of hyaluranon cable assembly	BP	13569	202	Bmp7	85272
GO:1900106	0.047234292505603	0.999244083785826	1	3	positive regulation of hyaluranon cable assembly	BP	13569	202	Bmp7	85272
GO:0035148	0.0472481782065817	0.984072770239734	6	151	tube formation	BP	13569	202	Bcl2l11,Bmp4,Gatad2a,Fzd6,Ptch1,Bmp7	64547,25296,290669,282581,89830,85272
GO:0002018	0.0473423252451744	0.999146811070106	1	4	renin-angiotensin regulation of aldosterone production	BP	13569	202	Ren	24715
GO:0048822	0.0475909436880029	0.999232498694357	1	3	enucleate erythrocyte development	BP	13569	202	Maea	298982
GO:2000405	0.0476840653671287	0.999229458999877	1	3	negative regulation of T cell migration	BP	13569	202	Apod	25239
GO:0003156	0.047718058566212	0.994969808345516	2	27	regulation of animal organ formation	BP	13569	202	Bmp4,Bmp7	25296,85272
GO:0010675	0.0478140685997261	0.985778958539931	5	122	regulation of cellular carbohydrate metabolic process	BP	13569	202	Slc45a3,Adcyap1r1,Ppp1r3b,Adipor1,Maea	304785,24167,192280,289036,298982
GO:0021904	0.047964182957725	0.994994148371709	2	22	dorsal/ventral neural tube patterning	BP	13569	202	Bmp4,Ptch1	25296,89830
GO:0051933	0.0480833746007283	0.999216355048065	1	3	amino acid neurotransmitter reuptake	BP	13569	202	Cln8	306619
GO:0051935	0.0480833746007283	0.999216355048065	1	3	glutamate reuptake	BP	13569	202	Cln8	306619
GO:0006552	0.048150827844749	0.999214130313439	1	3	leucine catabolic process	BP	13569	202	Ivd	24513
GO:0042981	0.0482718194359141	0.969977395176572	27	1254	regulation of apoptotic process	BP	13569	202	Bcl2l11,Gsn,Bdkrb2,Tmbim1,Smpd1,Egln3,Cln8,Bmp4,Txnip,Ntrk2,Top2a,Eif2ak2,Ednra,Rassf3,Apbb1,Pak4,Prnp,Frzb,Slc35f6,Mmp2,Pdpn,Pttg1ip,Fndc1,Bmp7,Mapk8ip1,Maea,Tex261	64547,296654,25245,316516,308909,54702,306619,25296,117514,25054,360243,54287,24326,362886,29722,292756,24686,295691,298851,81686,54320,365548,308099,85272,116457,298982,297392
GO:0030043	0.0483181629181898	0.999208597368563	1	3	actin filament fragmentation	BP	13569	202	Wdr1	360950
GO:0034440	0.048401248258961	0.987979414756029	4	89	lipid oxidation	BP	13569	202	Abcd1,Ivd,Adipor1,Apod	363516,24513,289036,25239
GO:0090022	0.0484689085310788	0.994818019016451	2	30	regulation of neutrophil chemotaxis	BP	13569	202	Jam3,Ednra	315509,24326
GO:0050748	0.0484790384102328	0.999046026858139	1	5	negative regulation of lipoprotein metabolic process	BP	13569	202	Apod	25239
GO:0061037	0.0485519889967762	0.994934542376896	2	20	negative regulation of cartilage development	BP	13569	202	Bmp4,Frzb	25296,295691
GO:0051125	0.0485736095146717	0.994879736912307	2	23	regulation of actin nucleation	BP	13569	202	Gsn,Gmfb	296654,81661
GO:0001841	0.0486793943185958	0.985475398068817	5	112	neural tube formation	BP	13569	202	Bmp4,Gatad2a,Fzd6,Ptch1,Bmp7	25296,290669,282581,89830,85272
GO:0007155	0.048821215441266	0.970760356625172	23	949	cell adhesion	BP	13569	202	Bcl2l11,Cldn11,Gsn,Bmp4,Jam3,Cdc42ep1,Ninj2,Jam2,Ccdc80,Prnp,Tgfbi,Msn,Clptm1,Mmp2,Pdpn,Parva,Triobp,Emilin1,Lsamp,Apod,Nrxn2,Bmp7,Maea	64547,84588,296654,25296,315509,315121,59115,619374,64387,24686,116487,81521,292696,81686,54320,57341,362956,298845,29561,25239,116595,85272,298982
GO:0035880	0.0490741676117634	0.999183352588706	1	3	embryonic nail plate morphogenesis	BP	13569	202	Fzd6	282581
GO:0006820	0.0493384198478924	0.975226172468523	13	461	anion transport	BP	13569	202	Slc20a2,Bdkrb2,Abcd1,Cln8,Ldlr,Ntrk2,Slc1a3,Clca1,Prnp,Slc13a3,Slc12a4,Clca5,Gabrr1	29502,25245,363516,306619,300438,25054,29483,308015,24686,64846,29501,362052,29694
GO:1903976	0.0493558697172279	0.999071882533486	1	4	negative regulation of glial cell migration	BP	13569	202	Cers2	310667
GO:1904376	0.0494884799668426	0.994729493692542	2	23	negative regulation of protein localization to cell periphery	BP	13569	202	Tmbim1,Lrrc15	316516,246296
GO:0097017	0.0495900110402939	0.999165894644978	1	3	renal protein absorption	BP	13569	202	Gsn	296654
GO:0048747	0.0496559868316339	0.990733228856956	3	50	muscle fiber development	BP	13569	202	Bmp4,Sgcb,Flnc	25296,680229,362332
GO:1901963	0.0500921730294386	0.999148718249677	1	3	regulation of cell proliferation involved in outflow tract morphogenesis	BP	13569	202
GO:1903978	0.0504123987746339	0.999137671414472	1	3	regulation of microglial cell activation	BP	13569	202
GO:0021522	0.0504645717950039	0.994567443439532	2	23	spinal cord motor neuron differentiation	BP	13569	202
GO:0007163	0.050589452401477	0.982650801774926	6	158	establishment or maintenance of cell polarity	BP	13569	202
GO:1902253	0.0506684619374505	0.994504377645636	2	25	regulation of intrinsic apoptotic signaling pathway by p53 class mediator	BP	13569	202
GO:0022008	0.0508660750842833	0.967052017117591	32	1403	neurogenesis	BP	13569	202
GO:0090183	0.0508780512531854	0.990387149911122	3	54	regulation of kidney development	BP	13569	202
GO:0072012	0.0508789352668229	0.994482900002287	2	24	glomerulus vasculature development	BP	13569	202
GO:0007264	0.0509922424076247	0.97591812101942	11	368	small GTPase mediated signal transduction	BP	13569	202
GO:0060197	0.0513803956594086	0.999103835062707	1	3	cloacal septation	BP	13569	202
GO:0040012	0.0514431664757179	0.971017534163439	18	742	regulation of locomotion	BP	13569	202
GO:1904352	0.051805526275157	0.999088763878519	1	3	positive regulation of protein catabolic process in the vacuole	BP	13569	202
GO:0060561	0.0518199838202236	0.994309457836391	2	25	apoptotic process involved in morphogenesis	BP	13569	202
GO:0044313	0.0523987397193173	0.999067518891557	1	3	protein K6-linked deubiquitination	BP	13569	202
GO:0072676	0.0528052567672344	0.989808874079673	3	67	lymphocyte migration	BP	13569	202
GO:0048762	0.0528507234079462	0.981663588102999	6	169	mesenchymal cell differentiation	BP	13569	202
GO:0106049	0.0528663610733547	0.998933534576148	1	4	regulation of cellular response to osmotic stress	BP	13569	202
GO:1902218	0.0528663610733547	0.998933534576148	1	4	regulation of intrinsic apoptotic signaling pathway in response to osmotic stress	BP	13569	202
GO:1902174	0.0533893959935738	0.999031480779699	1	3	positive regulation of keratinocyte apoptotic process	BP	13569	202
GO:2000275	0.0534519596697901	0.998837866444156	1	5	regulation of oxidative phosphorylation uncoupler activity	BP	13569	202
GO:1901029	0.0534794001393045	0.998836659599517	1	5	negative regulation of mitochondrial outer membrane permeabilization involved in apoptotic signaling pathway	BP	13569	202
GO:0090370	0.0539392596578622	0.999011175556552	1	3	negative regulation of cholesterol efflux	BP	13569	202
GO:0033088	0.0540865109747944	0.998883145521933	1	4	negative regulation of immature T cell proliferation in thymus	BP	13569	202
GO:0009449	0.0545708100338514	0.998987587306257	1	3	gamma-aminobutyric acid biosynthetic process	BP	13569	202
GO:0072330	0.0548049215140329	0.983042233244575	5	138	monocarboxylic acid biosynthetic process	BP	13569	202
GO:0003148	0.0550091312547195	0.993789480274748	2	23	outflow tract septum morphogenesis	BP	13569	202
GO:0008626	0.0551085444164987	0.998840021474115	1	4	granzyme-mediated apoptotic signaling pathway	BP	13569	202
GO:1901615	0.0552287986002704	0.974595400224619	10	363	organic hydroxy compound metabolic process	BP	13569	202
GO:1904037	0.0553110356486054	0.993703385615679	2	25	positive regulation of epithelial cell apoptotic process	BP	13569	202
GO:0031334	0.0554785673538233	0.980510561073559	6	177	positive regulation of protein complex assembly	BP	13569	202
GO:0070777	0.0554985467638187	0.998952419313005	1	3	D-aspartate transport	BP	13569	202
GO:0070779	0.0554985467638187	0.998952419313005	1	3	D-aspartate import	BP	13569	202
GO:0034105	0.0559406620965221	0.993591682394783	2	25	positive regulation of tissue remodeling	BP	13569	202
GO:0035794	0.0560740236654083	0.993514674062428	2	29	positive regulation of mitochondrial membrane permeability	BP	13569	202
GO:0030001	0.056171278016724	0.96800929072062	18	735	metal ion transport	BP	13569	202
GO:1901797	0.0566984960608449	0.993427151560199	2	27	negative regulation of signal transduction by p53 class mediator	BP	13569	202
GO:0046292	0.0567320597503217	0.998769797190172	1	4	formaldehyde metabolic process	BP	13569	202
GO:0015744	0.0567395341146642	0.998904413224999	1	3	succinate transport	BP	13569	202
GO:0071422	0.0567395341146642	0.998904413224999	1	3	succinate transmembrane transport	BP	13569	202
GO:0045992	0.0567501154043024	0.993463457989561	2	24	negative regulation of embryonic development	BP	13569	202
GO:0002262	0.0575447173472175	0.981966421605598	5	132	myeloid cell homeostasis	BP	13569	202
GO:0061515	0.0577536212453331	0.988528081851058	3	53	myeloid cell development	BP	13569	202
GO:0030263	0.0578202280278712	0.99872154468864	1	4	apoptotic chromosome condensation	BP	13569	202
GO:1902951	0.0579815535885763	0.998714310039994	1	4	negative regulation of dendritic spine maintenance	BP	13569	202
GO:1904888	0.0580062280646835	0.988457678314959	3	53	cranial skeletal system development	BP	13569	202
GO:0002685	0.0581983133417852	0.981659738801177	5	154	regulation of leukocyte migration	BP	13569	202
GO:0098953	0.0582308696575059	0.998703088282353	1	4	receptor diffusion trapping	BP	13569	202
GO:0098970	0.0582308696575059	0.998703088282353	1	4	postsynaptic neurotransmitter receptor diffusion trapping	BP	13569	202
GO:0099628	0.0582308696575059	0.998703088282353	1	4	neurotransmitter receptor diffusion trapping	BP	13569	202
GO:0033087	0.0582790223565556	0.99861569860835	1	5	negative regulation of immature T cell proliferation	BP	13569	202
GO:0006633	0.0583709161752311	0.984563402046118	4	100	fatty acid biosynthetic process	BP	13569	202
GO:1905664	0.0587573423244233	0.998679227338628	1	4	regulation of calcium ion import across plasma membrane	BP	13569	202
GO:2001234	0.0588517360962487	0.97900813492052	6	188	negative regulation of apoptotic signaling pathway	BP	13569	202
GO:0048585	0.0588917557037896	0.962949125680792	26	1200	negative regulation of response to stimulus	BP	13569	202
GO:0046467	0.0589307426257185	0.984376766596777	4	97	membrane lipid biosynthetic process	BP	13569	202
GO:0015670	0.0593094352225563	0.998653965515041	1	4	carbon dioxide transport	BP	13569	202
GO:0012501	0.0595618014454625	0.961080197719492	31	1509	programmed cell death	BP	13569	202
GO:0072076	0.0595762760437564	0.998790525883818	1	3	nephrogenic mesenchyme development	BP	13569	202
GO:0009137	0.0596096425464568	0.998550955985377	1	5	purine nucleoside diphosphate catabolic process	BP	13569	202
GO:0009181	0.0596096425464568	0.998550955985377	1	5	purine ribonucleoside diphosphate catabolic process	BP	13569	202
GO:0015746	0.0596740339083334	0.998637148132983	1	4	citrate transport	BP	13569	202
GO:0016042	0.0597240501548985	0.976597864796943	7	232	lipid catabolic process	BP	13569	202
GO:0014004	0.0598161146776325	0.998780631666148	1	3	microglia differentiation	BP	13569	202
GO:0014005	0.0598161146776325	0.998780631666148	1	3	microglia development	BP	13569	202
GO:1904427	0.0600785005725562	0.987821797786641	3	61	positive regulation of calcium ion transmembrane transport	BP	13569	202
GO:0034316	0.0601141047889002	0.998526014294716	1	5	negative regulation of Arp2/3 complex-mediated actin nucleation	BP	13569	202
GO:0032264	0.0603431921954415	0.998758742180398	1	3	IMP salvage	BP	13569	202
GO:0050792	0.0603460926304963	0.980818624340127	5	140	regulation of viral process	BP	13569	202
GO:1902108	0.0605334036272227	0.992660578241651	2	32	regulation of mitochondrial membrane permeability involved in apoptotic process	BP	13569	202
GO:0044531	0.0608471008508118	0.99848938439042	1	5	modulation of programmed cell death in other organism	BP	13569	202
GO:0044532	0.0608471008508118	0.99848938439042	1	5	modulation of apoptotic process in other organism	BP	13569	202
GO:0052040	0.0608471008508118	0.99848938439042	1	5	modulation by symbiont of host programmed cell death	BP	13569	202
GO:0052150	0.0608471008508118	0.99848938439042	1	5	modulation by symbiont of host apoptotic process	BP	13569	202
GO:0052248	0.0608471008508118	0.99848938439042	1	5	modulation of programmed cell death in other organism involved in symbiotic interaction	BP	13569	202
GO:0052433	0.0608471008508118	0.99848938439042	1	5	modulation by organism of apoptotic process in other organism involved in symbiotic interaction	BP	13569	202
GO:0072197	0.0608572718038833	0.998581831978159	1	4	ureter morphogenesis	BP	13569	202
GO:0002686	0.0608760294382747	0.992618464477844	2	30	negative regulation of leukocyte migration	BP	13569	202
GO:0045069	0.0609903832975882	0.987573885339352	3	59	regulation of viral genome replication	BP	13569	202
GO:1905209	0.0610430233712828	0.992612950988097	2	28	positive regulation of cardiocyte differentiation	BP	13569	202
GO:1904714	0.0611833123717999	0.998566391068147	1	4	regulation of chaperone-mediated autophagy	BP	13569	202
GO:0098707	0.0612488829346695	0.998563275351682	1	4	ferrous iron import across plasma membrane	BP	13569	202
GO:0007034	0.0613395777197576	0.983535649628092	4	94	vacuolar transport	BP	13569	202
GO:0008285	0.0613745910817379	0.967302480090446	14	566	negative regulation of cell proliferation	BP	13569	202
GO:0032286	0.0614540198295413	0.998553505430994	1	4	central nervous system myelin maintenance	BP	13569	202
GO:0061312	0.0614638188527533	0.998458207955182	1	5	BMP signaling pathway involved in heart development	BP	13569	202
GO:0021502	0.0615464059610446	0.99870802212405	1	3	neural fold elevation formation	BP	13569	202
GO:0071638	0.0617063138645001	0.998445859814892	1	5	negative regulation of monocyte chemotactic protein-1 production	BP	13569	202
GO:1905710	0.0617208971921466	0.992446502519498	2	31	positive regulation of membrane permeability	BP	13569	202
GO:1903828	0.0617595082631223	0.980251672687889	5	136	negative regulation of cellular protein localization	BP	13569	202
GO:0034499	0.061828326624714	0.998695986976781	1	3	late endosome to Golgi transport	BP	13569	202
GO:2000097	0.0618782701985664	0.998533192047768	1	4	regulation of smooth muscle cell-matrix adhesion	BP	13569	202
GO:0061437	0.0621389531136731	0.992436407750722	2	26	renal system vasculature development	BP	13569	202
GO:0061440	0.0621389531136731	0.992436407750722	2	26	kidney vasculature development	BP	13569	202
GO:0031443	0.0624351961951015	0.998669884945703	1	3	fast-twitch skeletal muscle fiber contraction	BP	13569	202
GO:0061047	0.0624901297302371	0.998503639525224	1	4	positive regulation of branching involved in lung morphogenesis	BP	13569	202
GO:0007202	0.0626230573256984	0.992381071836658	2	24	activation of phospholipase C activity	BP	13569	202
GO:0048104	0.0629137986773802	0.998649111991323	1	3	establishment of body hair or bristle planar orientation	BP	13569	202
GO:0048105	0.0629137986773802	0.998649111991323	1	3	establishment of body hair planar orientation	BP	13569	202
GO:0009957	0.0632879727401792	0.998632756145416	1	3	epidermal cell fate specification	BP	13569	202
GO:0099538	0.0632879727402575	0.998632756145412	1	3	synaptic signaling via neuropeptide	BP	13569	202
GO:0099540	0.0632879727402575	0.998632756145412	1	3	trans-synaptic signaling by neuropeptide	BP	13569	202
GO:0097116	0.0632879727408477	0.998632756145387	1	3	gephyrin clustering involved in postsynaptic density assembly	BP	13569	202
GO:0061325	0.0635481785124025	0.998451821318452	1	4	cell proliferation involved in outflow tract morphogenesis	BP	13569	202
GO:0099622	0.0635878848395725	0.992177904121681	2	25	cardiac muscle cell membrane repolarization	BP	13569	202
GO:0090181	0.0636154567351099	0.992172618946826	2	25	regulation of cholesterol metabolic process	BP	13569	202
GO:0034112	0.0638458245399067	0.998334721597094	1	5	positive regulation of homotypic cell-cell adhesion	BP	13569	202
GO:0090191	0.0640009746481041	0.998429368426144	1	4	negative regulation of branching involved in ureteric bud morphogenesis	BP	13569	202
GO:0072198	0.0641589619711545	0.998421495163698	1	4	mesenchymal cell proliferation involved in ureter development	BP	13569	202
GO:0072199	0.0641589619711545	0.998421495163698	1	4	regulation of mesenchymal cell proliferation involved in ureter development	BP	13569	202
GO:0042733	0.064515599773386	0.986590889409852	3	54	embryonic digit morphogenesis	BP	13569	202
GO:0072278	0.0647834535758159	0.998390175587399	1	4	metanephric comma-shaped body morphogenesis	BP	13569	202
GO:0014032	0.0648246227144485	0.986456331553174	3	60	neural crest cell development	BP	13569	202
GO:0039534	0.0648921252547186	0.998384693146892	1	4	negative regulation of MDA-5 signaling pathway	BP	13569	202
GO:0042481	0.0653958278907086	0.991809794741807	2	26	regulation of odontogenesis	BP	13569	202
GO:0045091	0.0658746314632024	0.998334690814968	1	4	regulation of single stranded viral RNA replication via double stranded DNA intermediate	BP	13569	202
GO:0098662	0.0658878615359669	0.963732789113017	15	607	inorganic cation transmembrane transport	BP	13569	202
GO:0014068	0.0659559984134385	0.986144292365575	3	57	positive regulation of phosphatidylinositol 3-kinase signaling	BP	13569	202
GO:0036337	0.0660542393205076	0.998325465299391	1	4	Fas signaling pathway	BP	13569	202
GO:0071593	0.0662115963406671	0.998317361138284	1	4	lymphocyte aggregation	BP	13569	202
GO:0072161	0.066286927780231	0.998129654964815	1	6	mesenchymal cell differentiation involved in kidney development	BP	13569	202
GO:2001012	0.066286927780231	0.998129654964815	1	6	mesenchymal cell differentiation involved in renal system development	BP	13569	202
GO:1990743	0.0668990831777797	0.998281718150705	1	4	protein sialylation	BP	13569	202
GO:0061771	0.0670697394748522	0.998159799095627	1	5	response to caloric restriction	BP	13569	202
GO:0010906	0.0676397436622023	0.981249177766058	4	95	regulation of glucose metabolic process	BP	13569	202
GO:0072039	0.0677930721599	0.998234793547181	1	4	regulation of mesenchymal cell apoptotic process involved in nephron morphogenesis	BP	13569	202
GO:0072040	0.0677930721599	0.998234793547181	1	4	negative regulation of mesenchymal cell apoptotic process involved in nephron morphogenesis	BP	13569	202
GO:1901145	0.0677930721599	0.998234793547181	1	4	mesenchymal cell apoptotic process involved in nephron morphogenesis	BP	13569	202
GO:1904673	0.0677930721599	0.998234793547181	1	4	negative regulation of somatic stem cell population maintenance	BP	13569	202
GO:0010626	0.0678502826669538	0.998231768458543	1	4	negative regulation of Schwann cell proliferation	BP	13569	202
GO:0072179	0.068064205905696	0.998104028117388	1	5	nephric duct formation	BP	13569	202
GO:0046596	0.0681437459243397	0.991215366195494	2	29	regulation of viral entry into host cell	BP	13569	202
GO:1990266	0.0683417653433078	0.985318163344247	3	77	neutrophil migration	BP	13569	202
GO:0032386	0.0687670812581592	0.964684389287452	12	471	regulation of intracellular transport	BP	13569	202
GO:0051013	0.0694596467715518	0.998145577276515	1	4	microtubule severing	BP	13569	202
GO:0099590	0.0694813235777931	0.998144401924098	1	4	neurotransmitter receptor internalization	BP	13569	202
GO:0030225	0.0696331332739539	0.990913919427665	2	29	macrophage differentiation	BP	13569	202
GO:0010898	0.0696408516009022	0.997831569610717	1	8	positive regulation of triglyceride catabolic process	BP	13569	202
GO:0033278	0.0697011568687368	0.99813246051381	1	4	cell proliferation in midbrain	BP	13569	202
GO:0045669	0.0698217334920403	0.984957893270382	3	61	positive regulation of osteoblast differentiation	BP	13569	202
GO:0060684	0.0698795913764999	0.997918353171002	1	6	epithelial-mesenchymal cell signaling	BP	13569	202
GO:0060449	0.0699415898583998	0.997856256816601	1	7	bud elongation involved in lung branching	BP	13569	202
GO:0038203	0.0701165807183549	0.99810978674881	1	4	TORC2 signaling	BP	13569	202
GO:0043031	0.0702444939470415	0.998102776861918	1	4	negative regulation of macrophage activation	BP	13569	202
GO:0072131	0.070348760771022	0.998097052945978	1	4	kidney mesenchyme morphogenesis	BP	13569	202
GO:0072133	0.070348760771022	0.998097052945978	1	4	metanephric mesenchyme morphogenesis	BP	13569	202
GO:0070475	0.0703938839660849	0.997887153224818	1	6	rRNA base methylation	BP	13569	202
GO:0036135	0.0704759333454882	0.99809005954307	1	4	Schwann cell migration	BP	13569	202
GO:1900147	0.0704759333454882	0.99809005954307	1	4	regulation of Schwann cell migration	BP	13569	202
GO:0098914	0.0709578517815617	0.998063438097683	1	4	membrane repolarization during atrial cardiac muscle cell action potential	BP	13569	202
GO:1901223	0.0710506279169868	0.997931390480344	1	5	negative regulation of NIK/NF-kappaB signaling	BP	13569	202
GO:0000186	0.071077238351348	0.984614990735597	3	56	activation of MAPKK activity	BP	13569	202
GO:0048017	0.0712463915428944	0.976302255460555	5	130	inositol lipid-mediated signaling	BP	13569	202
GO:0042758	0.0715290005857754	0.998031641384616	1	4	long-chain fatty acid catabolic process	BP	13569	202
GO:0006545	0.0716393198268835	0.99789644523815	1	5	glycine biosynthetic process	BP	13569	202
GO:0001933	0.0716810562955095	0.965453640728207	10	370	negative regulation of protein phosphorylation	BP	13569	202
GO:0035844	0.0718098345713228	0.998015908961676	1	4	cloaca development	BP	13569	202
GO:0072095	0.07235350650189	0.99798526859495	1	4	regulation of branch elongation involved in ureteric bud branching	BP	13569	202
GO:0033085	0.0725474640530936	0.997753908442299	1	6	negative regulation of T cell differentiation in thymus	BP	13569	202
GO:1902622	0.0728166275050657	0.990151272735319	2	37	regulation of neutrophil migration	BP	13569	202
GO:0007399	0.0729119758367205	0.948933688169384	42	2002	nervous system development	BP	13569	202
GO:0017062	0.0730780580352614	0.997608979696968	1	8	respiratory chain complex III assembly	BP	13569	202
GO:0034551	0.0730780580352614	0.997608979696968	1	8	mitochondrial respiratory chain complex III assembly	BP	13569	202
GO:0030802	0.073270297398441	0.979078157109509	4	112	regulation of cyclic nucleotide biosynthetic process	BP	13569	202
GO:0002578	0.0734552984352102	0.997696481791361	1	6	negative regulation of antigen processing and presentation	BP	13569	202
GO:1905476	0.0735090692826728	0.990129500138155	2	28	negative regulation of protein localization to membrane	BP	13569	202
GO:0015807	0.0739480590775538	0.98370614394277	3	59	L-amino acid transport	BP	13569	202
GO:0006813	0.0743410649558595	0.96943388494251	7	212	potassium ion transport	BP	13569	202
GO:0030301	0.0745102208146769	0.983493336517619	3	64	cholesterol transport	BP	13569	202
GO:1902033	0.0756652474551737	0.997553562501128	1	6	regulation of hematopoietic stem cell proliferation	BP	13569	202
GO:0030148	0.0757746650575053	0.983096849086048	3	64	sphingolipid biosynthetic process	BP	13569	202
GO:0007182	0.0760214465060505	0.997626821689842	1	5	common-partner SMAD protein phosphorylation	BP	13569	202
GO:0023021	0.0761804162810551	0.997762723398705	1	4	termination of signal transduction	BP	13569	202
GO:0039692	0.0761899413000575	0.997616119502787	1	5	single stranded viral RNA replication via double stranded DNA intermediate	BP	13569	202
GO:0022612	0.0763482498989904	0.974081394739319	5	136	gland morphogenesis	BP	13569	202
GO:0010986	0.0763830310601116	0.997603824561079	1	5	positive regulation of lipoprotein particle clearance	BP	13569	202
GO:0060696	0.0767230816946714	0.997582092517686	1	5	regulation of phospholipid catabolic process	BP	13569	202
GO:0042439	0.0767832884418718	0.997479567189918	1	6	ethanolamine-containing compound metabolic process	BP	13569	202
GO:0045859	0.0768959802607167	0.956724955395614	15	620	regulation of protein kinase activity	BP	13569	202
GO:0031589	0.0770244447665775	0.965893663822633	8	256	cell-substrate adhesion	BP	13569	202
GO:0072367	0.0770902341404993	0.99770804131831	1	4	regulation of lipid transport by regulation of transcription from RNA polymerase II promoter	BP	13569	202
GO:0048659	0.0773533335992762	0.97363272779589	5	139	smooth muscle cell proliferation	BP	13569	202
GO:0002011	0.0773844214673682	0.982685527648633	3	53	morphogenesis of an epithelial sheet	BP	13569	202
GO:0002244	0.0773985239873169	0.977548928788359	4	98	hematopoietic progenitor cell differentiation	BP	13569	202
GO:0035989	0.0774930220483055	0.997432004452273	1	6	tendon development	BP	13569	202
GO:0070131	0.0775721382028682	0.997259220436139	1	9	positive regulation of mitochondrial translation	BP	13569	202
GO:2000826	0.0777735553467602	0.989199905966786	2	29	regulation of heart morphogenesis	BP	13569	202
GO:0070885	0.0777982268764933	0.997665016797727	1	4	negative regulation of calcineurin-NFAT signaling cascade	BP	13569	202
GO:0106057	0.0777982268764933	0.997665016797727	1	4	negative regulation of calcineurin-mediated signaling	BP	13569	202
GO:0002002	0.0778175517891479	0.997511458693332	1	5	regulation of angiotensin levels in blood	BP	13569	202
GO:0060177	0.0778175517891479	0.997511458693332	1	5	regulation of angiotensin metabolic process	BP	13569	202
GO:2000271	0.0780018976270322	0.997397619671241	1	6	positive regulation of fibroblast apoptotic process	BP	13569	202
GO:0014031	0.0780502474493825	0.982368701157405	3	65	mesenchymal cell development	BP	13569	202
GO:0003176	0.0782831941429818	0.997378511101609	1	6	aortic valve development	BP	13569	202
GO:0003180	0.0782831941429818	0.997378511101609	1	6	aortic valve morphogenesis	BP	13569	202
GO:0048864	0.0783497421541455	0.982273095545899	3	65	stem cell development	BP	13569	202
GO:0015918	0.078414459396058	0.982252415169219	3	65	sterol transport	BP	13569	202
GO:1905330	0.0784210247396341	0.97714772360487	4	99	regulation of morphogenesis of an epithelium	BP	13569	202
GO:1900223	0.0784492362508749	0.997625089736178	1	4	positive regulation of amyloid-beta clearance	BP	13569	202
GO:0021523	0.0786241550666281	0.99745873018108	1	5	somatic motor neuron differentiation	BP	13569	202
GO:0006109	0.0787565288765867	0.973009927930417	5	141	regulation of carbohydrate metabolic process	BP	13569	202
GO:0033211	0.078766975749805	0.997345478819611	1	6	adiponectin-activated signaling pathway	BP	13569	202
GO:0060681	0.0788930642234992	0.997441024297245	1	5	branch elongation involved in ureteric bud branching	BP	13569	202
GO:0045762	0.0789187569283767	0.988931469140457	2	30	positive regulation of adenylate cyclase activity	BP	13569	202
GO:1901525	0.0790693834795442	0.997429380351464	1	5	negative regulation of mitophagy	BP	13569	202
GO:0019800	0.0791114423068148	0.997426598792472	1	5	peptide cross-linking via chondroitin 4-sulfate glycosaminoglycan	BP	13569	202
GO:0006842	0.079244681998302	0.997417776724069	1	5	tricarboxylic acid transport	BP	13569	202
GO:0042940	0.0792939935694993	0.997414507748484	1	5	D-amino acid transport	BP	13569	202
GO:0032464	0.079360663118829	0.997173131123097	1	8	positive regulation of protein homooligomerization	BP	13569	202
GO:1903827	0.0798078473164377	0.956838162769564	13	529	regulation of cellular protein localization	BP	13569	202
GO:0042246	0.0798834088083644	0.98176665303092	3	67	tissue regeneration	BP	13569	202
GO:0045686	0.0801599532231197	0.988640009977392	2	31	negative regulation of glial cell differentiation	BP	13569	202
GO:0001823	0.0801935518967785	0.976451027498082	4	100	mesonephros development	BP	13569	202
GO:0090647	0.0803322519644286	0.99734518261403	1	5	modulation of age-related behavioral decline	BP	13569	202
GO:0018101	0.0804351942104891	0.997501122720135	1	4	protein citrullination	BP	13569	202
GO:0036414	0.0804351942104891	0.997501122720135	1	4	histone citrullination	BP	13569	202
GO:0006536	0.0809316739283706	0.988525791276638	2	28	glutamate metabolic process	BP	13569	202
GO:0030804	0.0809959222609046	0.981345323640481	3	77	positive regulation of cyclic nucleotide biosynthetic process	BP	13569	202
GO:0042985	0.0810147128622299	0.997189200704265	1	6	negative regulation of amyloid precursor protein biosynthetic process	BP	13569	202
GO:0097033	0.0810972521386391	0.997000299784024	1	9	mitochondrial respiratory chain complex III biogenesis	BP	13569	202
GO:0006685	0.0811153504399892	0.997292266828758	1	5	sphingomyelin catabolic process	BP	13569	202
GO:0048934	0.0814900386651256	0.997266757135914	1	5	peripheral nervous system neuron differentiation	BP	13569	202
GO:0048935	0.0814900386651256	0.997266757135914	1	5	peripheral nervous system neuron development	BP	13569	202
GO:0070627	0.0814900927943399	0.997266753441723	1	5	ferrous iron import	BP	13569	202
GO:1903903	0.0815767498995491	0.997428385447393	1	4	regulation of establishment of T cell polarity	BP	13569	202
GO:0003333	0.0817632590376248	0.981222636528267	3	59	amino acid transmembrane transport	BP	13569	202
GO:0006537	0.0820650936560666	0.997396938969427	1	4	glutamate biosynthetic process	BP	13569	202
GO:0072049	0.0824683923971643	0.997004449222706	1	7	comma-shaped body morphogenesis	BP	13569	202
GO:0061046	0.0827047089883206	0.997183207912338	1	5	regulation of branching involved in lung morphogenesis	BP	13569	202
GO:1905906	0.0831816200028797	0.996951527752645	1	7	regulation of amyloid fibril formation	BP	13569	202
GO:1901341	0.0831828874049334	0.997149959792109	1	5	positive regulation of store-operated calcium channel activity	BP	13569	202
GO:0055002	0.0832295237658883	0.971011219644855	5	144	striated muscle cell development	BP	13569	202
GO:0097118	0.0834854224699102	0.997304351401574	1	4	neuroligin clustering involved in postsynaptic membrane assembly	BP	13569	202
GO:0051126	0.0835077734061456	0.996927167506156	1	7	negative regulation of actin nucleation	BP	13569	202
GO:0006578	0.0838542715438304	0.99698516181532	1	6	amino-acid betaine biosynthetic process	BP	13569	202
GO:0051928	0.0839084000071723	0.974934196348518	4	111	positive regulation of calcium ion transport	BP	13569	202
GO:0051129	0.0841126444334682	0.953038508517219	14	569	negative regulation of cellular component organization	BP	13569	202
GO:0001843	0.0843135573568841	0.974857699255769	4	93	neural tube closure	BP	13569	202
GO:0072191	0.0843377366258067	0.997068828628029	1	5	ureter smooth muscle development	BP	13569	202
GO:0072193	0.0843377366258067	0.997068828628029	1	5	ureter smooth muscle cell differentiation	BP	13569	202
GO:2000138	0.0843748625002179	0.996946951579905	1	6	positive regulation of cell proliferation involved in heart morphogenesis	BP	13569	202
GO:0032261	0.0845270809727244	0.996935732009646	1	6	purine nucleotide salvage	BP	13569	202
GO:1902742	0.0846313690180293	0.987631185258317	2	31	apoptotic process involved in development	BP	13569	202
GO:0072205	0.0846386395237534	0.996841926850803	1	7	metanephric collecting duct development	BP	13569	202
GO:0030029	0.084828398946175	0.952584016209218	14	557	actin filament-based process	BP	13569	202
GO:0072284	0.0849488297535935	0.997025420274641	1	5	metanephric S-shaped body morphogenesis	BP	13569	202
GO:0060606	0.0850196555128588	0.97457002915188	4	94	tube closure	BP	13569	202
GO:0039533	0.0850551698767015	0.997017832733583	1	5	regulation of MDA-5 signaling pathway	BP	13569	202
GO:0009191	0.0854948917846398	0.996776582688902	1	7	ribonucleoside diphosphate catabolic process	BP	13569	202
GO:0030500	0.0855255667306517	0.979943117651046	3	64	regulation of bone mineralization	BP	13569	202
GO:0030099	0.0856011127351384	0.961190161991533	8	291	myeloid cell differentiation	BP	13569	202
GO:0006665	0.0856075158381514	0.9742788950491	4	105	sphingolipid metabolic process	BP	13569	202
GO:0001738	0.0856704455668175	0.979940470662735	3	59	morphogenesis of a polarized epithelium	BP	13569	202
GO:0001838	0.0856827343699104	0.969942474853141	5	133	embryonic epithelial tube formation	BP	13569	202
GO:0097283	0.0857377128465906	0.996968893603153	1	5	keratinocyte apoptotic process	BP	13569	202
GO:1902172	0.0857377128465906	0.996968893603153	1	5	regulation of keratinocyte apoptotic process	BP	13569	202
GO:0006576	0.0858894913369118	0.987274665838859	2	35	cellular biogenic amine metabolic process	BP	13569	202
GO:0071901	0.0859586014992156	0.974124458469096	4	108	negative regulation of protein serine/threonine kinase activity	BP	13569	202
GO:0009158	0.0861733959359239	0.996937438631769	1	5	ribonucleoside monophosphate catabolic process	BP	13569	202
GO:0009169	0.0861733959359239	0.996937438631769	1	5	purine ribonucleoside monophosphate catabolic process	BP	13569	202
GO:0034638	0.0862504534441379	0.996931857792901	1	5	phosphatidylcholine catabolic process	BP	13569	202
GO:0001766	0.0863262326452265	0.996801506678108	1	6	membrane raft polarization	BP	13569	202
GO:0031580	0.0863262326452265	0.996801506678108	1	6	membrane raft distribution	BP	13569	202
GO:0032387	0.0864002089868863	0.973921963824448	4	114	negative regulation of intracellular transport	BP	13569	202
GO:0008283	0.0864818019002407	0.941074338013475	32	1613	cell proliferation	BP	13569	202
GO:0048699	0.0866311017715737	0.942016434571569	29	1306	generation of neurons	BP	13569	202
GO:0035931	0.0867474650526369	0.996679745440962	1	7	mineralocorticoid secretion	BP	13569	202
GO:0035932	0.0867474650526369	0.996679745440962	1	7	aldosterone secretion	BP	13569	202
GO:2000855	0.0867474650526369	0.996679745440962	1	7	regulation of mineralocorticoid secretion	BP	13569	202
GO:2000858	0.0867474650526369	0.996679745440962	1	7	regulation of aldosterone secretion	BP	13569	202
GO:0006551	0.086753527567157	0.996769190297626	1	6	leucine metabolic process	BP	13569	202
GO:0031547	0.0871591830484724	0.996865646062293	1	5	brain-derived neurotrophic factor receptor signaling pathway	BP	13569	202
GO:0009448	0.0873523750865793	0.996851475197298	1	5	gamma-aminobutyric acid metabolic process	BP	13569	202
GO:0097009	0.0873899588213845	0.987082008414103	2	27	energy homeostasis	BP	13569	202
GO:0002009	0.0876595697227711	0.953161482624347	12	454	morphogenesis of an epithelium	BP	13569	202
GO:0070100	0.0876734328635057	0.996827851866133	1	5	negative regulation of chemokine-mediated signaling pathway	BP	13569	202
GO:0045684	0.0877287490466062	0.986933572703621	2	30	positive regulation of epidermis development	BP	13569	202
GO:0003010	0.0877820244475198	0.996819840994161	1	5	voluntary skeletal muscle contraction	BP	13569	202
GO:0014721	0.0877820244475198	0.996819840994161	1	5	twitch skeletal muscle contraction	BP	13569	202
GO:1902455	0.0878938762999824	0.996811578648285	1	5	negative regulation of stem cell population maintenance	BP	13569	202
GO:0032371	0.0879001836925813	0.986836499808794	2	33	regulation of sterol transport	BP	13569	202
GO:0032374	0.0879001836925813	0.986836499808794	2	33	regulation of cholesterol transport	BP	13569	202
GO:0070295	0.0881434728452916	0.996793101171452	1	5	renal water absorption	BP	13569	202
GO:0055098	0.0881465369695683	0.996792873991934	1	5	response to low-density lipoprotein particle stimulus	BP	13569	202
GO:1903689	0.0890762758180681	0.996723555629609	1	5	regulation of wound healing, spreading of epidermal cells	BP	13569	202
GO:0070487	0.0891594331955684	0.996717318184661	1	5	monocyte aggregation	BP	13569	202
GO:0007168	0.0893066892263894	0.996572582606734	1	6	receptor guanylyl cyclase signaling pathway	BP	13569	202
GO:1990535	0.0893226149150741	0.99657133733433	1	6	neuron projection maintenance	BP	13569	202
GO:0042989	0.0893534315770437	0.996473515623009	1	7	sequestering of actin monomers	BP	13569	202
GO:1903053	0.0895443099904109	0.986578181536582	2	27	regulation of extracellular matrix organization	BP	13569	202
GO:0018401	0.0896243850456662	0.996682329686465	1	5	peptidyl-proline hydroxylation to 4-hydroxy-L-proline	BP	13569	202
GO:0006682	0.0899276502273028	0.996659404594744	1	5	galactosylceramide biosynthetic process	BP	13569	202
GO:0019375	0.0899276502273028	0.996659404594744	1	5	galactolipid biosynthetic process	BP	13569	202
GO:0072678	0.0899763277749836	0.986254600973814	2	39	T cell migration	BP	13569	202
GO:1903147	0.090124558559505	0.996411255121379	1	7	negative regulation of autophagy of mitochondrion	BP	13569	202
GO:0097107	0.0901253028200748	0.996644419064258	1	5	postsynaptic density assembly	BP	13569	202
GO:0098698	0.0901253028200748	0.996644419064258	1	5	postsynaptic specialization assembly	BP	13569	202
GO:0046813	0.090163726149005	0.996641501857681	1	5	receptor-mediated virion attachment to host cell	BP	13569	202
GO:0051665	0.0907782829724023	0.996358031031855	1	7	membrane raft localization	BP	13569	202
GO:0006520	0.0908487226204603	0.960811344194878	7	247	cellular amino acid metabolic process	BP	13569	202
GO:0090118	0.0909852123987494	0.9965788171779	1	5	receptor-mediated endocytosis involved in cholesterol transport	BP	13569	202
GO:0045071	0.0911076261421796	0.986074151780554	2	33	negative regulation of viral genome replication	BP	13569	202
GO:0061218	0.0912086195728715	0.996422204906145	1	6	negative regulation of mesonephros development	BP	13569	202
GO:0001957	0.091645732159028	0.996527978269842	1	5	intramembranous ossification	BP	13569	202
GO:0036072	0.091645732159028	0.996527978269842	1	5	direct ossification	BP	13569	202
GO:0008627	0.0916555082863717	0.996386384842678	1	6	intrinsic apoptotic signaling pathway in response to osmotic stress	BP	13569	202
GO:0060411	0.0917274941797094	0.977870150956275	3	62	cardiac septum morphogenesis	BP	13569	202
GO:0061302	0.0919205447275969	0.996365053485726	1	6	smooth muscle cell-matrix adhesion	BP	13569	202
GO:0071763	0.0923753909604007	0.996328293371901	1	6	nuclear membrane organization	BP	13569	202
GO:0009128	0.0924337483748011	0.996323563090947	1	6	purine nucleoside monophosphate catabolic process	BP	13569	202
GO:1900272	0.0931877697065083	0.996262159749649	1	6	negative regulation of long-term synaptic potentiation	BP	13569	202
GO:0042304	0.0933418269650908	0.985481741426188	2	36	regulation of fatty acid biosynthetic process	BP	13569	202
GO:0044691	0.0934040050096254	0.996390746126419	1	5	tooth eruption	BP	13569	202
GO:0030838	0.0934555949916703	0.97719021291501	3	72	positive regulation of actin filament polymerization	BP	13569	202
GO:0072175	0.0934798300383924	0.96634178497155	5	139	epithelial tube formation	BP	13569	202
GO:0055094	0.0938927952812634	0.98546179007158	2	30	response to lipoprotein particle	BP	13569	202
GO:0070099	0.093929687148227	0.996201226110345	1	6	regulation of chemokine-mediated signaling pathway	BP	13569	202
GO:0002318	0.0939655020823095	0.996198271673752	1	6	myeloid progenitor cell differentiation	BP	13569	202
GO:0034308	0.0940804446166694	0.985230679032956	2	41	primary alcohol metabolic process	BP	13569	202
GO:0043320	0.0943114108452426	0.996063331251613	1	7	natural killer cell degranulation	BP	13569	202
GO:0007006	0.094445325341642	0.976764393811765	3	85	mitochondrial membrane organization	BP	13569	202
GO:0015672	0.0945624027763315	0.950305752050803	11	442	monovalent inorganic cation transport	BP	13569	202
GO:1905165	0.0948718622493433	0.996274060005456	1	5	regulation of lysosomal protein catabolic process	BP	13569	202
GO:0048102	0.0957036492316175	0.995861904880027	1	8	autophagic cell death	BP	13569	202
GO:0070167	0.0958628515039796	0.976383947385384	3	68	regulation of biomineral tissue development	BP	13569	202
GO:0000712	0.0960149722674457	0.996027216707389	1	6	resolution of meiotic recombination intermediates	BP	13569	202
GO:0048704	0.0961022425460989	0.976308862910047	3	67	embryonic skeletal system morphogenesis	BP	13569	202
GO:0002682	0.0961165249119394	0.940485347868094	19	898	regulation of immune system process	BP	13569	202
GO:0021517	0.0962028524007217	0.984849999157348	2	32	ventral spinal cord development	BP	13569	202
GO:0007417	0.0966738668684811	0.938693567306135	21	930	central nervous system development	BP	13569	202
GO:0044319	0.096747431134744	0.984759964334474	2	30	wound healing, spreading of cells	BP	13569	202
GO:0090505	0.096747431134744	0.984759964334474	2	30	epiboly involved in wound healing	BP	13569	202
GO:0051260	0.0968465675767737	0.954892303531105	8	305	protein homooligomerization	BP	13569	202
GO:0045197	0.097213881848043	0.98459854180271	2	32	establishment or maintenance of epithelial cell apical/basal polarity	BP	13569	202
GO:0035871	0.0974109490254428	0.995908460648465	1	6	protein K11-linked deubiquitination	BP	13569	202
GO:2000324	0.0976103613918045	0.996051192852065	1	5	positive regulation of glucocorticoid receptor signaling pathway	BP	13569	202
GO:0022614	0.0976557897462422	0.99604743886282	1	5	membrane to membrane docking	BP	13569	202
GO:0045654	0.0978841862955889	0.996028537054308	1	5	positive regulation of megakaryocyte differentiation	BP	13569	202
GO:0051712	0.0979055226273263	0.995598741241934	1	9	positive regulation of killing of cells of other organism	BP	13569	202
GO:0006954	0.0979298536741385	0.948183294575538	11	483	inflammatory response	BP	13569	202
GO:0060839	0.0982043744988628	0.995840151953459	1	6	endothelial cell fate commitment	BP	13569	202
GO:0071670	0.0982448788930222	0.995634747599156	1	8	smooth muscle cell chemotaxis	BP	13569	202
GO:1902965	0.0987147195408226	0.995959406795805	1	5	regulation of protein localization to early endosome	BP	13569	202
GO:1902966	0.0987147195408226	0.995959406795805	1	5	positive regulation of protein localization to early endosome	BP	13569	202
GO:1905666	0.0987147195408226	0.995959406795805	1	5	regulation of protein localization to endosome	BP	13569	202
GO:1905668	0.0987147195408226	0.995959406795805	1	5	positive regulation of protein localization to endosome	BP	13569	202
GO:0045667	0.0987329058791633	0.968834044684588	4	110	regulation of osteoblast differentiation	BP	13569	202
GO:0030010	0.0989093043800136	0.968795905331417	4	103	establishment of cell polarity	BP	13569	202
GO:1900181	0.0991363808553447	0.975229665100302	3	68	negative regulation of protein localization to nucleus	BP	13569	202
GO:0071354	0.0992117297176144	0.984036804870915	2	35	cellular response to interleukin-6	BP	13569	202
GO:0010762	0.0993379987691219	0.984065073179424	2	32	regulation of fibroblast migration	BP	13569	202
GO:0072103	0.099546393878051	0.995723271618855	1	6	glomerulus vasculature morphogenesis	BP	13569	202
GO:0072104	0.099546393878051	0.995723271618855	1	6	glomerular capillary formation	BP	13569	202
GO:0060312	0.0997760551815332	0.995584012978184	1	7	regulation of blood vessel remodeling	BP	13569	202
GO:0090527	0.0998379422672667	0.995864924209111	1	5	actin filament reorganization	BP	13569	202
GO:0043401	0.100334492799193	0.963094750541952	5	144	steroid hormone mediated signaling pathway	BP	13569	202
GO:0045010	0.100661954091032	0.983615915433219	2	38	actin nucleation	BP	13569	202
GO:0060592	0.100707840359414	0.995499421901046	1	7	mammary gland formation	BP	13569	202
GO:0009125	0.100849149288623	0.995395399142153	1	8	nucleoside monophosphate catabolic process	BP	13569	202
GO:0043353	0.101011204554521	0.995471700895353	1	7	enucleate erythrocyte differentiation	BP	13569	202
GO:0021532	0.101281982579291	0.98349032599568	2	36	neural tube patterning	BP	13569	202
GO:0030801	0.10145605643589	0.974259050155234	3	88	positive regulation of cyclic nucleotide metabolic process	BP	13569	202
GO:0007266	0.101470322446059	0.962584722629966	5	136	Rho protein signal transduction	BP	13569	202
GO:0060440	0.101592043528263	0.995418377132858	1	7	trachea formation	BP	13569	202
GO:0045088	0.101724642472177	0.9583115895284	6	192	regulation of innate immune response	BP	13569	202
GO:0051709	0.101841824860904	0.995172511693668	1	10	regulation of killing of cells of other organism	BP	13569	202
GO:0007258	0.101909016518674	0.995687720862572	1	5	JUN phosphorylation	BP	13569	202
GO:0072050	0.102254354453479	0.995263488100661	1	8	S-shaped body morphogenesis	BP	13569	202
GO:0043101	0.10243314091744	0.995173524660104	1	9	purine-containing compound salvage	BP	13569	202
GO:0070562	0.102433541294119	0.995466094227099	1	6	regulation of vitamin D receptor signaling pathway	BP	13569	202
GO:1903800	0.103000197249561	0.995287750957447	1	7	positive regulation of production of miRNAs involved in gene silencing by miRNA	BP	13569	202
GO:0006006	0.103432132401681	0.961578695840428	5	153	glucose metabolic process	BP	13569	202
GO:0090504	0.103538911042863	0.983013719212293	2	31	epiboly	BP	13569	202
GO:1904350	0.103605159854279	0.995359494576968	1	6	regulation of protein catabolic process in the vacuole	BP	13569	202
GO:0035878	0.103680143077301	0.995352628204761	1	6	nail development	BP	13569	202
GO:0033344	0.103715142252138	0.982879520692358	2	35	cholesterol efflux	BP	13569	202
GO:1902036	0.103770071258006	0.995344386301878	1	6	regulation of hematopoietic stem cell differentiation	BP	13569	202
GO:0001755	0.103845475439218	0.982808520151088	2	37	neural crest cell migration	BP	13569	202
GO:0072028	0.103877601997815	0.973491050041019	3	72	nephron morphogenesis	BP	13569	202
GO:0009651	0.103899733663557	0.982851620733952	2	34	response to salt stress	BP	13569	202
GO:0060251	0.10406328710547	0.98285337393919	2	32	regulation of glial cell proliferation	BP	13569	202
GO:1990573	0.104432147623744	0.995283472379964	1	6	potassium ion import across plasma membrane	BP	13569	202
GO:0001709	0.104602940203928	0.982610250497783	2	37	cell fate determination	BP	13569	202
GO:1902260	0.104648078395096	0.99503430846378	1	8	negative regulation of delayed rectifier potassium channel activity	BP	13569	202
GO:0039530	0.104785603399979	0.995250783592243	1	6	MDA-5 signaling pathway	BP	13569	202
GO:0060353	0.104954718582875	0.995103265817371	1	7	regulation of cell adhesion molecule production	BP	13569	202
GO:0045926	0.105087544954126	0.956535790850213	6	203	negative regulation of growth	BP	13569	202
GO:0019755	0.105144815900527	0.994986042320149	1	8	one-carbon compound transport	BP	13569	202
GO:0009134	0.105160832526985	0.994984481991778	1	8	nucleoside diphosphate catabolic process	BP	13569	202
GO:0014015	0.105215672163809	0.973049755150452	3	67	positive regulation of gliogenesis	BP	13569	202
GO:0030808	0.105289145612801	0.965950532555687	4	125	regulation of nucleotide biosynthetic process	BP	13569	202
GO:1900371	0.105289145612801	0.965950532555687	4	125	regulation of purine nucleotide biosynthetic process	BP	13569	202
GO:0001767	0.105763174970953	0.995159760179569	1	6	establishment of lymphocyte polarity	BP	13569	202
GO:0001768	0.105763174970953	0.995159760179569	1	6	establishment of T cell polarity	BP	13569	202
GO:0120036	0.105891030327538	0.929037868596673	26	1176	plasma membrane bounded cell projection organization	BP	13569	202
GO:0055001	0.106018505571036	0.960317719532659	5	156	muscle cell development	BP	13569	202
GO:0010572	0.106053385924661	0.995132564306573	1	6	positive regulation of platelet activation	BP	13569	202
GO:1900016	0.106229300223554	0.99487982052523	1	8	negative regulation of cytokine production involved in inflammatory response	BP	13569	202
GO:0006915	0.106579593223366	0.927059263300813	29	1482	apoptotic process	BP	13569	202
GO:0051668	0.10660220485442	0.96546501196756	4	107	localization within membrane	BP	13569	202
GO:0060907	0.106652660749713	0.995076153806493	1	6	positive regulation of macrophage cytokine production	BP	13569	202
GO:1904672	0.106699677665583	0.995071713671277	1	6	regulation of somatic stem cell population maintenance	BP	13569	202
GO:0003097	0.106783454999684	0.994927303056287	1	7	renal water transport	BP	13569	202
GO:0048096	0.106846024490868	0.995057879730078	1	6	chromatin-mediated maintenance of transcription	BP	13569	202
GO:0031343	0.106862883587589	0.981906248556818	2	44	positive regulation of cell killing	BP	13569	202
GO:1902430	0.107122522879741	0.99489432105366	1	7	negative regulation of amyloid-beta formation	BP	13569	202
GO:0010896	0.107423810405195	0.994564383880683	1	11	regulation of triglyceride catabolic process	BP	13569	202
GO:0010863	0.107525738993166	0.981943842727401	2	32	positive regulation of phospholipase C activity	BP	13569	202
GO:0003128	0.10785566280638	0.994718344235646	1	8	heart field specification	BP	13569	202
GO:0003139	0.10785566280638	0.994718344235646	1	8	secondary heart field specification	BP	13569	202
GO:0042983	0.108128235556344	0.994691025201075	1	8	amyloid precursor protein biosynthetic process	BP	13569	202
GO:0042984	0.108128235556344	0.994691025201075	1	8	regulation of amyloid precursor protein biosynthetic process	BP	13569	202
GO:0042326	0.108310342230038	0.943579990341517	10	404	negative regulation of phosphorylation	BP	13569	202
GO:0060836	0.108569609684299	0.994752303402325	1	7	lymphatic endothelial cell differentiation	BP	13569	202
GO:0021515	0.108732273666805	0.981533251207784	2	36	cell differentiation in spinal cord	BP	13569	202
GO:0046007	0.108862987380038	0.994534482340464	1	9	negative regulation of activated T cell proliferation	BP	13569	202
GO:0070244	0.108963419720499	0.994713302176606	1	7	negative regulation of thymocyte apoptotic process	BP	13569	202
GO:0060029	0.109164828837807	0.994835978961776	1	6	convergent extension involved in organogenesis	BP	13569	202
GO:0010886	0.109304102944696	0.994822488605167	1	6	positive regulation of cholesterol storage	BP	13569	202
GO:0034144	0.109309554470286	0.994821960185396	1	6	negative regulation of toll-like receptor 4 signaling pathway	BP	13569	202
GO:0046476	0.109553531595922	0.994798282434881	1	6	glycosylceramide biosynthetic process	BP	13569	202
GO:0032287	0.109630533151941	0.994646889615257	1	7	peripheral nervous system myelin maintenance	BP	13569	202
GO:0070741	0.109723678644143	0.981210895958196	2	39	response to interleukin-6	BP	13569	202
GO:0035633	0.11013819816272	0.994741310964232	1	6	maintenance of permeability of blood-brain barrier	BP	13569	202
GO:0072217	0.11019829731796	0.994481145927987	1	8	negative regulation of metanephros development	BP	13569	202
GO:0002323	0.110212396448705	0.994327486374532	1	10	natural killer cell activation involved in immune response	BP	13569	202
GO:0070838	0.110258659648147	0.94236519289821	10	406	divalent metal ion transport	BP	13569	202
GO:0010288	0.110322689725025	0.981066195017479	2	38	response to lead ion	BP	13569	202
GO:0019079	0.110591373777682	0.970989121149293	3	75	viral genome replication	BP	13569	202
GO:0010862	0.110624347300034	0.98096654876858	2	39	positive regulation of pathway-restricted SMAD protein phosphorylation	BP	13569	202
GO:0035376	0.110837921860702	0.994329867823794	1	9	sterol import	BP	13569	202
GO:0070508	0.110837921860702	0.994329867823794	1	9	cholesterol import	BP	13569	202
GO:0003151	0.110845921616943	0.970969982779697	3	67	outflow tract morphogenesis	BP	13569	202
GO:0060284	0.110848821138296	0.930075503493849	19	831	regulation of cell development	BP	13569	202
GO:0010639	0.111146537120751	0.946657642199368	8	297	negative regulation of organelle organization	BP	13569	202
GO:0043583	0.111173202173136	0.953323848342731	6	205	ear development	BP	13569	202
GO:0070252	0.11122367276809	0.970797878447505	3	70	actin-mediated cell contraction	BP	13569	202
GO:0030810	0.111559509559513	0.970537635750561	3	87	positive regulation of nucleotide biosynthetic process	BP	13569	202
GO:1900373	0.111559509559513	0.970537635750561	3	87	positive regulation of purine nucleotide biosynthetic process	BP	13569	202
GO:0033084	0.111735113169386	0.994235615167829	1	9	regulation of immature T cell proliferation in thymus	BP	13569	202
GO:0015669	0.111912056840602	0.994042739096901	1	12	gas transport	BP	13569	202
GO:0050890	0.112091578113582	0.946117483399815	8	288	cognition	BP	13569	202
GO:0043300	0.112377806845973	0.980566324465475	2	35	regulation of leukocyte degranulation	BP	13569	202
GO:0071622	0.112414930430843	0.980398837444147	2	44	regulation of granulocyte chemotaxis	BP	13569	202
GO:0008202	0.113250090478317	0.952188471378196	6	217	steroid metabolic process	BP	13569	202
GO:0072511	0.113312956261967	0.940452353169029	10	408	divalent inorganic cation transport	BP	13569	202
GO:0051349	0.113464975016445	0.980170391920171	2	40	positive regulation of lyase activity	BP	13569	202
GO:0061564	0.113572626316315	0.938335298374068	11	412	axon development	BP	13569	202
GO:1902930	0.114060786790848	0.980103782950945	2	35	regulation of alcohol biosynthetic process	BP	13569	202
GO:0031648	0.114259047266052	0.979986661076625	2	38	protein destabilization	BP	13569	202
GO:0015886	0.114378542609931	0.994161666759877	1	7	heme transport	BP	13569	202
GO:0006469	0.114614559517655	0.951457743826531	6	217	negative regulation of protein kinase activity	BP	13569	202
GO:0060462	0.114668215529163	0.994013416101004	1	8	lung lobe development	BP	13569	202
GO:0006869	0.114772642181175	0.947647921051149	7	254	lipid transport	BP	13569	202
GO:0072038	0.114805187063814	0.994116985612698	1	7	mesenchymal stem cell maintenance involved in nephron morphogenesis	BP	13569	202
GO:0043433	0.114908929477469	0.961726585597571	4	118	negative regulation of DNA binding transcription factor activity	BP	13569	202
GO:0048863	0.115130515765348	0.955834880654653	5	155	stem cell differentiation	BP	13569	202
GO:0016482	0.115439254420122	0.96152035426804	4	112	cytosolic transport	BP	13569	202
GO:1902513	0.115882534301277	0.993882907369739	1	8	regulation of organelle transport along microtubule	BP	13569	202
GO:2000574	0.116183765129548	0.993971390310836	1	7	regulation of microtubule motor activity	BP	13569	202
GO:0044351	0.116859849207844	0.993899304932767	1	7	macropinocytosis	BP	13569	202
GO:0034163	0.117553147927588	0.993990500284167	1	6	regulation of toll-like receptor 9 signaling pathway	BP	13569	202
GO:0061626	0.117854780562267	0.993667795352251	1	8	pharyngeal arch artery morphogenesis	BP	13569	202
GO:0035088	0.117920104630796	0.979027143099826	2	35	establishment or maintenance of apical/basal cell polarity	BP	13569	202
GO:0061245	0.117920104630796	0.979027143099826	2	35	establishment or maintenance of bipolar cell polarity	BP	13569	202
GO:0033080	0.118125791609976	0.993462986487957	1	10	immature T cell proliferation in thymus	BP	13569	202
GO:0006265	0.118162735498991	0.993759120362935	1	7	DNA topological change	BP	13569	202
GO:0048662	0.1181680994919	0.978853492038225	2	40	negative regulation of smooth muscle cell proliferation	BP	13569	202
GO:2001243	0.118179697756864	0.968045113288488	3	82	negative regulation of intrinsic apoptotic signaling pathway	BP	13569	202
GO:0060677	0.118192174160181	0.993755933587816	1	7	ureteric bud elongation	BP	13569	202
GO:0060235	0.118370060156881	0.993736659017081	1	7	lens induction in camera-type eye	BP	13569	202
GO:0060485	0.118831021832602	0.949203079095282	6	209	mesenchyme development	BP	13569	202
GO:0061004	0.118848604401393	0.993459486027667	1	9	pattern specification involved in kidney development	BP	13569	202
GO:0072048	0.118848604401393	0.993459486027667	1	9	renal system pattern specification	BP	13569	202
GO:0033210	0.118960846495969	0.993672421440365	1	7	leptin-mediated signaling pathway	BP	13569	202
GO:0034762	0.119099162651337	0.936805361203454	10	404	regulation of transmembrane transport	BP	13569	202
GO:1905146	0.119115747441932	0.993528218081709	1	8	lysosomal protein catabolic process	BP	13569	202
GO:0030030	0.119136503239435	0.91907194928708	26	1195	cell projection organization	BP	13569	202
GO:0099624	0.119308560088042	0.993506734769845	1	8	atrial cardiac muscle cell membrane repolarization	BP	13569	202
GO:0001837	0.119425795082743	0.959691586980804	4	116	epithelial to mesenchymal transition	BP	13569	202
GO:0032879	0.119650963819065	0.912175246200796	43	2253	regulation of localization	BP	13569	202
GO:0032147	0.119894866015123	0.944745446137987	7	246	activation of protein kinase activity	BP	13569	202
GO:0030501	0.120025380466679	0.978406878904088	2	36	positive regulation of bone mineralization	BP	13569	202
GO:0043249	0.120098752706834	0.993418300577606	1	8	erythrocyte maturation	BP	13569	202
GO:0061098	0.120181369339851	0.978362365208402	2	36	positive regulation of protein tyrosine kinase activity	BP	13569	202
GO:0032372	0.120293961769504	0.993396357077456	1	8	negative regulation of sterol transport	BP	13569	202
GO:0032375	0.120293961769504	0.993396357077456	1	8	negative regulation of cholesterol transport	BP	13569	202
GO:0019216	0.120329885821174	0.944452161352907	7	268	regulation of lipid metabolic process	BP	13569	202
GO:2000147	0.120522194903964	0.935892717432493	10	412	positive regulation of cell motility	BP	13569	202
GO:0015684	0.120678944415284	0.993483651500893	1	7	ferrous iron transport	BP	13569	202
GO:1903874	0.120678944415284	0.993483651500893	1	7	ferrous iron transmembrane transport	BP	13569	202
GO:1903795	0.12101616002998	0.993446258785805	1	7	regulation of inorganic anion transmembrane transport	BP	13569	202
GO:0031347	0.121095725854388	0.935508493428769	10	431	regulation of defense response	BP	13569	202
GO:0032787	0.121098814462867	0.935514366899973	10	423	monocarboxylic acid metabolic process	BP	13569	202
GO:0048739	0.121127215153191	0.993302259576914	1	8	cardiac muscle fiber development	BP	13569	202
GO:0010823	0.121287572019448	0.977893502722498	2	44	negative regulation of mitochondrion organization	BP	13569	202
GO:0097084	0.121414696281138	0.993269632719398	1	8	vascular smooth muscle cell development	BP	13569	202
GO:1905516	0.12149284533556	0.993260749018066	1	8	positive regulation of fertilization	BP	13569	202
GO:0046902	0.121522174295382	0.977795925600375	2	46	regulation of mitochondrial membrane permeability	BP	13569	202
GO:0042297	0.121920643932155	0.993523596726668	1	6	vocal learning	BP	13569	202
GO:0098596	0.121920643932155	0.993523596726668	1	6	imitative learning	BP	13569	202
GO:0033993	0.122104330689268	0.920199670481088	21	1039	response to lipid	BP	13569	202
GO:0030036	0.122573965790705	0.930581259655672	12	493	actin cytoskeleton organization	BP	13569	202
GO:0032534	0.122584697849775	0.993450996147989	1	6	regulation of microvillus assembly	BP	13569	202
GO:0006812	0.122761410468345	0.920553293107148	20	965	cation transport	BP	13569	202
GO:1903817	0.122842904077278	0.993001116245456	1	9	negative regulation of voltage-gated potassium channel activity	BP	13569	202
GO:0030259	0.122935042740406	0.993095699732573	1	8	lipid glycosylation	BP	13569	202
GO:0034113	0.123077580183145	0.977484250563192	2	38	heterotypic cell-cell adhesion	BP	13569	202
GO:0070561	0.12319324002512	0.993065929352737	1	8	vitamin D receptor signaling pathway	BP	13569	202
GO:0045839	0.123308983015144	0.977396182408982	2	39	negative regulation of mitotic nuclear division	BP	13569	202
GO:0035751	0.123389449430455	0.992782985783448	1	11	regulation of lysosomal lumen pH	BP	13569	202
GO:0061156	0.123653317136696	0.993149950902104	1	7	pulmonary artery morphogenesis	BP	13569	202
GO:1903146	0.123802888619102	0.977252333786799	2	39	regulation of autophagy of mitochondrion	BP	13569	202
GO:0086009	0.123814122582599	0.977315561760408	2	36	membrane repolarization	BP	13569	202
GO:0030799	0.124200350474729	0.957402462123045	4	135	regulation of cyclic nucleotide metabolic process	BP	13569	202
GO:0031214	0.124466529501506	0.957373391482183	4	116	biomineral tissue development	BP	13569	202
GO:1900225	0.124675699899371	0.993033222112478	1	7	regulation of NLRP3 inflammasome complex assembly	BP	13569	202
GO:0061684	0.124903184920051	0.992867070562542	1	8	chaperone-mediated autophagy	BP	13569	202
GO:0042127	0.124985892236963	0.914591712398492	26	1339	regulation of cell proliferation	BP	13569	202
GO:0046485	0.125005822168752	0.992659040222035	1	10	ether lipid metabolic process	BP	13569	202
GO:0048708	0.125864185306057	0.965073579589605	3	77	astrocyte differentiation	BP	13569	202
GO:0019062	0.12592780523171	0.992888850085956	1	7	virion attachment to host cell	BP	13569	202
GO:0060433	0.126110184440969	0.992614036048723	1	9	bronchus development	BP	13569	202
GO:1902338	0.126205271674401	0.992856646143208	1	7	negative regulation of apoptotic process involved in morphogenesis	BP	13569	202
GO:1904746	0.126205271674401	0.992856646143208	1	7	negative regulation of apoptotic process involved in development	BP	13569	202
GO:0051014	0.126345654103398	0.992697016793544	1	8	actin filament severing	BP	13569	202
GO:0003197	0.126568554329658	0.976461902968005	2	38	endocardial cushion development	BP	13569	202
GO:0033234	0.126695281244878	0.992655481430715	1	8	negative regulation of protein sumoylation	BP	13569	202
GO:0016053	0.126783646248378	0.94479829701457	6	229	organic acid biosynthetic process	BP	13569	202
GO:0046394	0.126783646248378	0.94479829701457	6	229	carboxylic acid biosynthetic process	BP	13569	202
GO:0040016	0.126883087931051	0.99263311898062	1	8	embryonic cleavage	BP	13569	202
GO:0042159	0.126974801192274	0.992509769103447	1	9	lipoprotein catabolic process	BP	13569	202
GO:0070169	0.127518768407211	0.976180539157932	2	38	positive regulation of biomineral tissue development	BP	13569	202
GO:0050746	0.127660369811662	0.992199703289781	1	12	regulation of lipoprotein metabolic process	BP	13569	202
GO:0060628	0.127826202048291	0.992315300341388	1	10	regulation of ER to Golgi vesicle-mediated transport	BP	13569	202
GO:0031281	0.128502452578149	0.975824652267798	2	41	positive regulation of cyclase activity	BP	13569	202
GO:1900274	0.128654743395958	0.975916835734766	2	35	regulation of phospholipase C activity	BP	13569	202
GO:1903909	0.12891949951221	0.992388339979843	1	8	regulation of receptor clustering	BP	13569	202
GO:0001656	0.129212645850963	0.96368712304045	3	82	metanephros development	BP	13569	202
GO:0010810	0.129253337045512	0.948632654550201	5	158	regulation of cell-substrate adhesion	BP	13569	202
GO:0097530	0.129411749888417	0.963503431908334	3	96	granulocyte migration	BP	13569	202
GO:0030299	0.129656095632565	0.992181527093574	1	9	intestinal cholesterol absorption	BP	13569	202
GO:0006950	0.130003808989467	0.902189781098206	50	2771	response to stress	BP	13569	202
GO:0009063	0.13006771571126	0.963324765170404	3	84	cellular amino acid catabolic process	BP	13569	202
GO:0009062	0.130384901932858	0.96323135308608	3	80	fatty acid catabolic process	BP	13569	202
GO:0019218	0.130691353396909	0.963098123927247	3	81	regulation of steroid metabolic process	BP	13569	202
GO:0045089	0.130838121233951	0.94780834166657	5	158	positive regulation of innate immune response	BP	13569	202
GO:0043549	0.13108825690407	0.920019470053366	15	672	regulation of kinase activity	BP	13569	202
GO:0019471	0.131192397602199	0.99199011028636	1	9	4-hydroxyproline metabolic process	BP	13569	202
GO:0007616	0.131235001727792	0.97514413034373	2	35	long-term memory	BP	13569	202
GO:0090184	0.131276350193293	0.974989748072233	2	41	positive regulation of kidney development	BP	13569	202
GO:0047484	0.131531994767386	0.992068134539341	1	8	regulation of response to osmotic stress	BP	13569	202
GO:0044130	0.131672446868317	0.991833172094396	1	10	negative regulation of growth of symbiont in host	BP	13569	202
GO:0044146	0.131672446868317	0.991833172094396	1	10	negative regulation of growth of symbiont involved in interaction with host	BP	13569	202
GO:0009953	0.131993106365988	0.962587932939355	3	79	dorsal/ventral pattern formation	BP	13569	202
GO:0030154	0.132088536077838	0.89922111237981	57	3045	cell differentiation	BP	13569	202
GO:0060828	0.132183042124314	0.94711036862568	5	157	regulation of canonical Wnt signaling pathway	BP	13569	202
GO:0043473	0.132349629377632	0.962433212750324	3	80	pigmentation	BP	13569	202
GO:1903169	0.132457428935955	0.953550013096421	4	129	regulation of calcium ion transmembrane transport	BP	13569	202
GO:0001672	0.132514842360467	0.992103585094724	1	7	regulation of chromatin assembly or disassembly	BP	13569	202
GO:0044650	0.132521223078271	0.991945070343547	1	8	adhesion of symbiont to host cell	BP	13569	202
GO:0070231	0.132524955724876	0.97453596084301	2	45	T cell apoptotic process	BP	13569	202
GO:0001821	0.132857488758617	0.991601095882181	1	11	histamine secretion	BP	13569	202
GO:0072201	0.133023386920626	0.991882216304808	1	8	negative regulation of mesenchymal cell proliferation	BP	13569	202
GO:0045199	0.133139321848371	0.991645224353422	1	10	maintenance of epithelial cell apical/basal polarity	BP	13569	202
GO:0001955	0.133202052448755	0.991859791176357	1	8	blood vessel maturation	BP	13569	202
GO:0045214	0.133219608124425	0.974464896433458	2	38	sarcomere organization	BP	13569	202
GO:0042493	0.133336126673965	0.923304237207335	12	541	response to drug	BP	13569	202
GO:0006641	0.133451454675716	0.961983134630879	3	80	triglyceride metabolic process	BP	13569	202
GO:0033083	0.133749003714825	0.991484943162799	1	11	regulation of immature T cell proliferation	BP	13569	202
GO:0061081	0.13397242214281	0.991637519646658	1	9	positive regulation of myeloid leukocyte cytokine production involved in immune response	BP	13569	202
GO:0006681	0.134491120463645	0.991697025929835	1	8	galactosylceramide metabolic process	BP	13569	202
GO:0002688	0.13458057108376	0.961379641403719	3	98	regulation of leukocyte chemotaxis	BP	13569	202
GO:0006071	0.134688788470022	0.991545363585678	1	9	glycerol metabolic process	BP	13569	202
GO:0021915	0.134748226627345	0.945764250871845	5	157	neural tube development	BP	13569	202
GO:0042760	0.135096907260591	0.991783903838779	1	7	very long-chain fatty acid catabolic process	BP	13569	202
GO:1902950	0.135119922200539	0.99138787334567	1	10	regulation of dendritic spine maintenance	BP	13569	202
GO:0048701	0.135371768250369	0.97378101843306	2	39	embryonic cranial skeleton morphogenesis	BP	13569	202
GO:0014066	0.135947568557809	0.960987244164334	3	77	regulation of phosphatidylinositol 3-kinase signaling	BP	13569	202
GO:0070129	0.136237294985222	0.990975328046742	1	14	regulation of mitochondrial translation	BP	13569	202
GO:2001242	0.136297708282101	0.951664427212101	4	139	regulation of intrinsic apoptotic signaling pathway	BP	13569	202
GO:0046545	0.136432553408141	0.951723460516033	4	116	development of primary female sexual characteristics	BP	13569	202
GO:0051272	0.136851163707299	0.925335406207738	10	424	positive regulation of cellular component movement	BP	13569	202
GO:0050900	0.136943244522156	0.939073796923375	6	244	leukocyte migration	BP	13569	202
GO:1902946	0.137172250887324	0.991522091286225	1	7	protein localization to early endosome	BP	13569	202
GO:2001054	0.137692676902175	0.991153118801659	1	9	negative regulation of mesenchymal cell apoptotic process	BP	13569	202
GO:0061438	0.137968634878429	0.991249432079733	1	8	renal system vasculature morphogenesis	BP	13569	202
GO:0061439	0.137968634878429	0.991249432079733	1	8	kidney vasculature morphogenesis	BP	13569	202
GO:0034116	0.137997496766856	0.991006622408142	1	10	positive regulation of heterotypic cell-cell adhesion	BP	13569	202
GO:0002683	0.138290356567035	0.930200124404379	8	343	negative regulation of immune system process	BP	13569	202
GO:0045652	0.1383226248679	0.990962997323186	1	10	regulation of megakaryocyte differentiation	BP	13569	202
GO:0002016	0.138371918096882	0.990869123304931	1	11	regulation of blood volume by renin-angiotensin	BP	13569	202
GO:0097435	0.138647992535398	0.919719211529905	12	502	supramolecular fiber organization	BP	13569	202
GO:2001269	0.138753213975202	0.991012388018424	1	9	positive regulation of cysteine-type endopeptidase activity involved in apoptotic signaling pathway	BP	13569	202
GO:0060033	0.138858910356432	0.990802928320752	1	11	anatomical structure regression	BP	13569	202
GO:0032933	0.138906765789814	0.991126554280525	1	8	SREBP signaling pathway	BP	13569	202
GO:0071501	0.138906765789814	0.991126554280525	1	8	cellular response to sterol depletion	BP	13569	202
GO:0007154	0.13893064322002	0.891333974588585	76	4283	cell communication	BP	13569	202
GO:0031274	0.139123225210038	0.990855098495526	1	10	positive regulation of pseudopodium assembly	BP	13569	202
GO:0048771	0.139241131666616	0.943350516356899	5	165	tissue remodeling	BP	13569	202
GO:0051818	0.139575976852517	0.990568574242626	1	13	disruption of cells of other organism involved in symbiotic interaction	BP	13569	202
GO:0051883	0.139575976852517	0.990568574242626	1	13	killing of cells in other organism involved in symbiotic interaction	BP	13569	202
GO:0023052	0.139727886169678	0.890740601952034	75	4217	signaling	BP	13569	202
GO:1902992	0.13979583377228	0.99087288926696	1	9	negative regulation of amyloid precursor protein catabolic process	BP	13569	202
GO:0033079	0.139982101193985	0.990574940299537	1	12	immature T cell proliferation	BP	13569	202
GO:0045930	0.140209600987955	0.942817682888386	5	169	negative regulation of mitotic cell cycle	BP	13569	202
GO:0038063	0.140300443021496	0.991119232132382	1	7	collagen-activated tyrosine kinase receptor signaling pathway	BP	13569	202
GO:0060291	0.140421900349787	0.959126476488641	3	77	long-term synaptic potentiation	BP	13569	202
GO:0007612	0.140532545246538	0.94269637717913	5	157	learning	BP	13569	202
GO:0098856	0.140644864891855	0.990648156013994	1	10	intestinal lipid absorption	BP	13569	202
GO:2001233	0.140699007370777	0.928698898725572	8	345	regulation of apoptotic signaling pathway	BP	13569	202
GO:0060502	0.140733477295055	0.990636029270952	1	10	epithelial cell proliferation involved in lung morphogenesis	BP	13569	202
GO:0016331	0.141011662232798	0.942435671445336	5	158	morphogenesis of embryonic epithelium	BP	13569	202
GO:0051895	0.141145612640536	0.990579518644513	1	10	negative regulation of focal adhesion assembly	BP	13569	202
GO:0033689	0.141324965945756	0.990666239268021	1	9	negative regulation of osteoblast proliferation	BP	13569	202
GO:0099550	0.141380522747879	0.99097783249423	1	7	trans-synaptic signaling, modulating synaptic transmission	BP	13569	202
GO:0048066	0.141831596050583	0.971688965033862	2	42	developmental pigmentation	BP	13569	202
GO:0060352	0.141839373340679	0.99059617044935	1	9	cell adhesion molecule production	BP	13569	202
GO:0009190	0.142083399080463	0.948879464153646	4	134	cyclic nucleotide biosynthetic process	BP	13569	202
GO:0052652	0.142083399080463	0.948879464153646	4	134	cyclic purine nucleotide metabolic process	BP	13569	202
GO:0032105	0.142417522608558	0.990113737983155	1	14	negative regulation of response to extracellular stimulus	BP	13569	202
GO:0032108	0.142417522608558	0.990113737983155	1	14	negative regulation of response to nutrient levels	BP	13569	202
GO:0050891	0.142466465641029	0.971582385050635	2	38	multicellular organismal water homeostasis	BP	13569	202
GO:1901605	0.142606792667985	0.941484651730909	5	182	alpha-amino acid metabolic process	BP	13569	202
GO:0033673	0.142865263555926	0.935725876243912	6	231	negative regulation of kinase activity	BP	13569	202
GO:0001710	0.143058463388012	0.990314877660223	1	10	mesodermal cell fate commitment	BP	13569	202
GO:0019374	0.143301660269982	0.990395471663524	1	9	galactolipid metabolic process	BP	13569	202
GO:0035137	0.143366347966235	0.971322854000464	2	37	hindlimb morphogenesis	BP	13569	202
GO:0044546	0.143555909240974	0.990504191750468	1	8	NLRP3 inflammasome complex assembly	BP	13569	202
GO:0050729	0.14356198143912	0.957695210046994	3	88	positive regulation of inflammatory response	BP	13569	202
GO:0006695	0.143623236544266	0.971116144017211	2	42	cholesterol biosynthetic process	BP	13569	202
GO:2000242	0.143689483114995	0.970932812304055	2	51	negative regulation of reproductive process	BP	13569	202
GO:0048484	0.143789406037474	0.990328028969785	1	9	enteric nervous system development	BP	13569	202
GO:0005981	0.143827782702811	0.990207347947911	1	10	regulation of glycogen catabolic process	BP	13569	202
GO:0120035	0.143894732109611	0.91247257519704	14	595	regulation of plasma membrane bounded cell projection organization	BP	13569	202
GO:1900221	0.143896883840095	0.990313133919337	1	9	regulation of amyloid-beta clearance	BP	13569	202
GO:0045604	0.144168907571448	0.970963353766383	2	41	regulation of epidermal cell differentiation	BP	13569	202
GO:0014891	0.144357168971385	0.990132988888162	1	10	striated muscle atrophy	BP	13569	202
GO:0098598	0.144367871719816	0.99039320182923	1	8	learned vocalization behavior or vocal learning	BP	13569	202
GO:0098655	0.144399441374365	0.910519003106543	15	690	cation transmembrane transport	BP	13569	202
GO:0051255	0.144864937909948	0.990178426207381	1	9	spindle midzone assembly	BP	13569	202
GO:0006662	0.1449371664255	0.989808288411346	1	13	glycerol ether metabolic process	BP	13569	202
GO:0007039	0.145125848286446	0.990024487289343	1	10	protein catabolic process in the vacuole	BP	13569	202
GO:0030520	0.145243621666178	0.970692793375194	2	38	intracellular estrogen receptor signaling pathway	BP	13569	202
GO:0045721	0.145336886276575	0.9899945885311	1	10	negative regulation of gluconeogenesis	BP	13569	202
GO:1901678	0.145438597104513	0.989980161733014	1	10	iron coordination entity transport	BP	13569	202
GO:2000643	0.145591776533215	0.990224608289721	1	8	positive regulation of early endosome to late endosome transport	BP	13569	202
GO:0048563	0.146434490038426	0.989740571090497	1	11	post-embryonic animal organ morphogenesis	BP	13569	202
GO:0010761	0.1465771345634	0.970209197699275	2	40	fibroblast migration	BP	13569	202
GO:0051639	0.146608098364062	0.990083425604724	1	8	actin filament network formation	BP	13569	202
GO:0048143	0.14704870356243	0.98975031309278	1	10	astrocyte activation	BP	13569	202
GO:0044262	0.147284617849923	0.933209732222663	6	219	cellular carbohydrate metabolic process	BP	13569	202
GO:0070305	0.147303572909034	0.989986193721696	1	8	response to cGMP	BP	13569	202
GO:1902653	0.147770378470786	0.969750364865279	2	43	secondary alcohol biosynthetic process	BP	13569	202
GO:1903078	0.148099530075155	0.969621259682462	2	44	positive regulation of protein localization to plasma membrane	BP	13569	202
GO:0010721	0.148180450491055	0.924073207098086	8	304	negative regulation of cell development	BP	13569	202
GO:0045906	0.148840814647239	0.989769487831174	1	8	negative regulation of vasoconstriction	BP	13569	202
GO:0042535	0.148979422717694	0.989594855749984	1	9	positive regulation of tumor necrosis factor biosynthetic process	BP	13569	202
GO:0032691	0.149184466135602	0.989255206510778	1	12	negative regulation of interleukin-1 beta production	BP	13569	202
GO:0035999	0.149534344723274	0.989514779681727	1	9	tetrahydrofolate interconversion	BP	13569	202
GO:0044126	0.15040252121404	0.989159513953307	1	11	regulation of growth of symbiont in host	BP	13569	202
GO:0044144	0.15040252121404	0.989159513953307	1	11	modulation of growth of symbiont involved in interaction with host	BP	13569	202
GO:0030817	0.150420904306434	0.954682871642155	3	96	regulation of cAMP biosynthetic process	BP	13569	202
GO:0043587	0.150732168216102	0.989214068162078	1	10	tongue morphogenesis	BP	13569	202
GO:0007100	0.150751687359365	0.989337971940941	1	9	mitotic centrosome separation	BP	13569	202
GO:0039532	0.1508969040356	0.989189746178733	1	10	negative regulation of viral-induced cytoplasmic pattern recognition receptor signaling pathway	BP	13569	202
GO:0042482	0.151159858237608	0.989046681299357	1	11	positive regulation of odontogenesis	BP	13569	202
GO:0014824	0.151248011032718	0.989265434316974	1	9	artery smooth muscle contraction	BP	13569	202
GO:0035090	0.151837912457755	0.988945133942822	1	11	maintenance of apical/basal cell polarity	BP	13569	202
GO:0031344	0.151897663798565	0.906755209634713	14	602	regulation of cell projection organization	BP	13569	202
GO:0048534	0.151935339627613	0.906689160111006	14	656	hematopoietic or lymphoid organ development	BP	13569	202
GO:0098711	0.152668588234661	0.989056370595028	1	9	iron ion import across plasma membrane	BP	13569	202
GO:0060052	0.153062294148101	0.988998049783805	1	9	neurofilament cytoskeleton organization	BP	13569	202
GO:0060993	0.153139683936795	0.953592741479498	3	85	kidney morphogenesis	BP	13569	202
GO:0019395	0.153173805755944	0.953558230345497	3	87	fatty acid oxidation	BP	13569	202
GO:0089711	0.15320425378633	0.988976980414402	1	9	L-glutamate transmembrane transport	BP	13569	202
GO:0003149	0.153270235214844	0.988836107644159	1	10	membranous septum morphogenesis	BP	13569	202
GO:0060896	0.153311596109698	0.988961034631796	1	9	neural plate pattern specification	BP	13569	202
GO:0003337	0.153387796098562	0.988621826422326	1	12	mesenchymal to epithelial transition involved in metanephros morphogenesis	BP	13569	202
GO:1903867	0.153493213119685	0.988934027344491	1	9	extraembryonic membrane development	BP	13569	202
GO:0021702	0.15356559156411	0.988923254545367	1	9	cerebellar Purkinje cell differentiation	BP	13569	202
GO:2000045	0.153873115928841	0.953232748636574	3	89	regulation of G1/S transition of mitotic cell cycle	BP	13569	202
GO:2001225	0.154215334249595	0.988826296947144	1	9	regulation of chloride transport	BP	13569	202
GO:0008333	0.154271641461887	0.967642521597925	2	41	endosome to lysosome transport	BP	13569	202
GO:0044110	0.15438149365182	0.988469271828383	1	12	growth involved in symbiotic interaction	BP	13569	202
GO:0044116	0.15438149365182	0.988469271828383	1	12	growth of symbiont involved in interaction with host	BP	13569	202
GO:0044117	0.15438149365182	0.988469271828383	1	12	growth of symbiont in host	BP	13569	202
GO:0031272	0.155152381175728	0.98844157312413	1	11	regulation of pseudopodium assembly	BP	13569	202
GO:0006810	0.15525212808137	0.878942377318347	63	3539	transport	BP	13569	202
GO:1901339	0.155472669258153	0.988392279860095	1	11	regulation of store-operated calcium channel activity	BP	13569	202
GO:0043603	0.155535573144112	0.904052858856377	14	732	cellular amide metabolic process	BP	13569	202
GO:0060439	0.15571488532594	0.988354927955299	1	11	trachea morphogenesis	BP	13569	202
GO:0044283	0.155957966474512	0.915570464382461	9	405	small molecule biosynthetic process	BP	13569	202
GO:0002523	0.156066955299463	0.9881298558071	1	13	leukocyte migration involved in inflammatory response	BP	13569	202
GO:1903651	0.15613523035743	0.988537169735602	1	9	positive regulation of cytoplasmic transport	BP	13569	202
GO:1901524	0.1563750235602	0.988252804320941	1	11	regulation of mitophagy	BP	13569	202
GO:0030111	0.156465590277467	0.927860735618639	6	212	regulation of Wnt signaling pathway	BP	13569	202
GO:0043173	0.156566551079617	0.988130013669309	1	12	nucleotide salvage	BP	13569	202
GO:0051580	0.157152382231672	0.988131937725573	1	11	regulation of neurotransmitter uptake	BP	13569	202
GO:0030155	0.157350616506059	0.906718814469356	12	537	regulation of cell adhesion	BP	13569	202
GO:0006991	0.157481544423268	0.988332071681064	1	9	response to sterol depletion	BP	13569	202
GO:0034433	0.157548972828215	0.987975773068562	1	12	steroid esterification	BP	13569	202
GO:0034434	0.157548972828215	0.987975773068562	1	12	sterol esterification	BP	13569	202
GO:0034435	0.157548972828215	0.987975773068562	1	12	cholesterol esterification	BP	13569	202
GO:0010885	0.157625595286254	0.988171353871658	1	10	regulation of cholesterol storage	BP	13569	202
GO:0045198	0.157699393393444	0.988046491310861	1	11	establishment of epithelial cell apical/basal polarity	BP	13569	202
GO:0046548	0.157746833137479	0.988291428688878	1	9	retinal rod cell development	BP	13569	202
GO:0051128	0.157757900650368	0.882879261217687	38	1971	regulation of cellular component organization	BP	13569	202
GO:0032461	0.158017019336385	0.987641616525348	1	16	positive regulation of protein oligomerization	BP	13569	202
GO:0003344	0.158152584890841	0.988403860807335	1	8	pericardium morphogenesis	BP	13569	202
GO:0034446	0.158185079809116	0.951445559736776	3	78	substrate adhesion-dependent cell spreading	BP	13569	202
GO:0098597	0.158236183610177	0.988391186937224	1	8	observational learning	BP	13569	202
GO:0040017	0.158249084051664	0.911053087247537	10	439	positive regulation of locomotion	BP	13569	202
GO:0042756	0.158543831920221	0.987737803165911	1	13	drinking behavior	BP	13569	202
GO:0050879	0.158753399899108	0.966004539311299	2	46	multicellular organismal movement	BP	13569	202
GO:0050881	0.158753399899108	0.966004539311299	2	46	musculoskeletal movement	BP	13569	202
GO:0038065	0.158845296802478	0.988298619971426	1	8	collagen-activated signaling pathway	BP	13569	202
GO:0046033	0.159443600810254	0.987675318989206	1	12	AMP metabolic process	BP	13569	202
GO:0042472	0.159444604556878	0.95079391161695	3	86	inner ear morphogenesis	BP	13569	202
GO:0019318	0.159576795625337	0.932184121352379	5	179	hexose metabolic process	BP	13569	202
GO:1903392	0.159672358466042	0.987735586934364	1	11	negative regulation of adherens junction organization	BP	13569	202
GO:0098586	0.159833410176871	0.965701588768015	2	43	cellular response to virus	BP	13569	202
GO:0090110	0.15990893193609	0.987814654986392	1	10	cargo loading into COPII-coated vesicle	BP	13569	202
GO:0097104	0.160018468707555	0.988119226031969	1	8	postsynaptic membrane assembly	BP	13569	202
GO:0007010	0.160098550925776	0.892564624791368	20	939	cytoskeleton organization	BP	13569	202
GO:0008544	0.160100608978811	0.925689289952971	6	217	epidermis development	BP	13569	202
GO:0060137	0.160240666833274	0.987645241749948	1	11	maternal process involved in parturition	BP	13569	202
GO:0031400	0.160461956465143	0.906877551156809	11	492	negative regulation of protein modification process	BP	13569	202
GO:2000134	0.160978892860222	0.965306499112653	2	43	negative regulation of G1/S transition of mitotic cell cycle	BP	13569	202
GO:0070988	0.161165522815443	0.965217751360027	2	44	demethylation	BP	13569	202
GO:0070243	0.161562281590893	0.987433773543333	1	11	regulation of thymocyte apoptotic process	BP	13569	202
GO:0009966	0.161668958921487	0.878555853123024	41	2256	regulation of signal transduction	BP	13569	202
GO:0042402	0.161728929443515	0.987223665061169	1	13	cellular biogenic amine catabolic process	BP	13569	202
GO:0002689	0.161866077474329	0.987066812657197	1	15	negative regulation of leukocyte chemotaxis	BP	13569	202
GO:2001053	0.161960751647739	0.987369639516323	1	11	regulation of mesenchymal cell apoptotic process	BP	13569	202
GO:0060548	0.162219700271528	0.894540227377404	17	848	negative regulation of cell death	BP	13569	202
GO:1901028	0.16227994655642	0.98706115440521	1	14	regulation of mitochondrial outer membrane permeabilization involved in apoptotic signaling pathway	BP	13569	202
GO:0060710	0.162307204831442	0.987433906329643	1	10	chorio-allantoic fusion	BP	13569	202
GO:0060393	0.16255865390356	0.964607892466108	2	50	regulation of pathway-restricted SMAD protein phosphorylation	BP	13569	202
GO:0001822	0.162720045000917	0.918985745006005	7	272	kidney development	BP	13569	202
GO:0060712	0.162956119799021	0.986949536669205	1	14	spongiotrophoblast layer development	BP	13569	202
GO:0010155	0.163273933554902	0.986896897604876	1	14	regulation of proton transport	BP	13569	202
GO:0010875	0.163295020385043	0.987153618582487	1	11	positive regulation of cholesterol efflux	BP	13569	202
GO:0019400	0.163515562108728	0.987016181722053	1	12	alditol metabolic process	BP	13569	202
GO:0006188	0.163517883714037	0.987388583732134	1	9	IMP biosynthetic process	BP	13569	202
GO:0060402	0.16368020705125	0.938006678290273	4	132	calcium ion transport into cytosol	BP	13569	202
GO:1904861	0.163949494630022	0.987319619406984	1	9	excitatory synapse assembly	BP	13569	202
GO:0016338	0.164005230602425	0.986935682873662	1	12	calcium-independent cell-cell adhesion via plasma membrane cell-adhesion molecules	BP	13569	202
GO:0030168	0.164400207017447	0.948552643989357	3	87	platelet activation	BP	13569	202
GO:0048535	0.164480302775205	0.986696058875783	1	14	lymph node development	BP	13569	202
GO:0009083	0.16458161873639	0.986840587255237	1	12	branched-chain amino acid catabolic process	BP	13569	202
GO:0055093	0.164808175443952	0.963923538891384	2	45	response to hyperoxia	BP	13569	202
GO:0044236	0.164888747277223	0.948320482432271	3	88	multicellular organism metabolic process	BP	13569	202
GO:0040015	0.164959379835467	0.9866906875279	1	13	negative regulation of multicellular organism growth	BP	13569	202
GO:0090559	0.16508607162201	0.963650696834441	2	54	regulation of membrane permeability	BP	13569	202
GO:0030104	0.165345056571734	0.963783769739922	2	43	water homeostasis	BP	13569	202
GO:0010876	0.165363110602931	0.917301703091163	7	283	lipid localization	BP	13569	202
GO:0048646	0.165685580950708	0.890632096878927	18	847	anatomical structure formation involved in morphogenesis	BP	13569	202
GO:0046628	0.166151802144167	0.986684512114588	1	11	positive regulation of insulin receptor signaling pathway	BP	13569	202
GO:0051608	0.166178954372304	0.986486449164359	1	13	histamine transport	BP	13569	202
GO:0007611	0.166273217129687	0.916772955080046	7	265	learning or memory	BP	13569	202
GO:1905207	0.167125815355306	0.963081866364077	2	46	regulation of cardiocyte differentiation	BP	13569	202
GO:2000353	0.167247751667763	0.986306093936579	1	13	positive regulation of endothelial cell apoptotic process	BP	13569	202
GO:0043255	0.167473552824087	0.947208975684236	3	82	regulation of carbohydrate biosynthetic process	BP	13569	202
GO:0072044	0.167535449175624	0.98634745935428	1	12	collecting duct development	BP	13569	202
GO:1903975	0.167555090984173	0.98634414777402	1	12	regulation of glial cell migration	BP	13569	202
GO:0061077	0.168302672179632	0.962559492716518	2	51	chaperone-mediated protein folding	BP	13569	202
GO:0007165	0.168513421809663	0.867003468578817	68	3859	signal transduction	BP	13569	202
GO:1901292	0.168631496350612	0.962423502363121	2	52	nucleoside phosphate catabolic process	BP	13569	202
GO:0002577	0.168874465573157	0.985823345262398	1	16	regulation of antigen processing and presentation	BP	13569	202
GO:0051299	0.168936857446267	0.986348735036595	1	10	centrosome separation	BP	13569	202
GO:0099632	0.169173292551777	0.986069844744892	1	12	protein transport within plasma membrane	BP	13569	202
GO:0099637	0.169173292551777	0.986069844744892	1	12	neurotransmitter receptor transport	BP	13569	202
GO:0051784	0.16952461704741	0.962140919826277	2	50	negative regulation of nuclear division	BP	13569	202
GO:0014820	0.169557899602999	0.986244613090635	1	10	tonic smooth muscle contraction	BP	13569	202
GO:0098703	0.16972863180116	0.986215914371997	1	10	calcium ion import across plasma membrane	BP	13569	202
GO:1902656	0.16972863180116	0.986215914371997	1	10	calcium ion import into cytosol	BP	13569	202
GO:0003091	0.169772030155418	0.986077096306667	1	11	renal water homeostasis	BP	13569	202
GO:0060020	0.169969853795455	0.986175312236098	1	10	Bergmann glial cell differentiation	BP	13569	202
GO:0072178	0.170393196914122	0.985861126161605	1	12	nephric duct morphogenesis	BP	13569	202
GO:0033273	0.170403768424197	0.934432228276923	4	142	response to vitamin	BP	13569	202
GO:0060391	0.17055126564275	0.985944454481202	1	11	positive regulation of SMAD protein import into nucleus	BP	13569	202
GO:0072329	0.170686522222058	0.94561247621196	3	93	monocarboxylic acid catabolic process	BP	13569	202
GO:0010039	0.170691168639921	0.961784618293696	2	47	response to iron ion	BP	13569	202
GO:0043124	0.170756220272153	0.961808275565097	2	45	negative regulation of I-kappaB kinase/NF-kappaB signaling	BP	13569	202
GO:0016126	0.171079469234409	0.961601393226105	2	49	sterol biosynthetic process	BP	13569	202
GO:0010642	0.171196687419486	0.985628621741223	1	13	negative regulation of platelet-derived growth factor receptor signaling pathway	BP	13569	202
GO:0043280	0.171210872489843	0.94530706007958	3	100	positive regulation of cysteine-type endopeptidase activity involved in apoptotic process	BP	13569	202
GO:0048660	0.171365469090025	0.933978538048747	4	133	regulation of smooth muscle cell proliferation	BP	13569	202
GO:0021694	0.171390685110885	0.985934860309216	1	10	cerebellar Purkinje cell layer formation	BP	13569	202
GO:0045761	0.17139819344107	0.961507524349011	2	48	regulation of adenylate cyclase activity	BP	13569	202
GO:0046890	0.171650565238051	0.933768003008802	4	143	regulation of lipid biosynthetic process	BP	13569	202
GO:0014070	0.171692784268585	0.881516712238459	22	1115	response to organic cyclic compound	BP	13569	202
GO:0015909	0.171843540290866	0.961368767856376	2	47	long-chain fatty acid transport	BP	13569	202
GO:0006654	0.171851231379523	0.98572167297804	1	11	phosphatidic acid biosynthetic process	BP	13569	202
GO:0031167	0.171947089762751	0.985346139089538	1	15	rRNA methylation	BP	13569	202
GO:0072075	0.172076262607243	0.985682917539053	1	11	metanephric mesenchyme development	BP	13569	202
GO:0071392	0.172079183501157	0.96130679184502	2	46	cellular response to estradiol stimulus	BP	13569	202
GO:0060326	0.172177213556491	0.924928225491243	5	207	cell chemotaxis	BP	13569	202
GO:0006836	0.172250063278402	0.924997807364327	5	178	neurotransmitter transport	BP	13569	202
GO:0045778	0.172521549661214	0.944801899438088	3	89	positive regulation of ossification	BP	13569	202
GO:0030834	0.172552767688256	0.961240136861715	2	42	regulation of actin filament depolymerization	BP	13569	202
GO:0032368	0.172724637090007	0.944666727759293	3	93	regulation of lipid transport	BP	13569	202
GO:0009247	0.172777344261036	0.960946050591363	2	51	glycolipid biosynthetic process	BP	13569	202
GO:0021684	0.172878724732034	0.985680648941652	1	10	cerebellar granular layer formation	BP	13569	202
GO:0021707	0.172878724732034	0.985680648941652	1	10	cerebellar granule cell differentiation	BP	13569	202
GO:0044241	0.173069276636704	0.985301235752601	1	13	lipid digestion	BP	13569	202
GO:0097152	0.173257806547625	0.985364464810248	1	12	mesenchymal cell apoptotic process	BP	13569	202
GO:0019511	0.173267906399206	0.985476750267825	1	11	peptidyl-proline hydroxylation	BP	13569	202
GO:0098657	0.173738775253394	0.895084916589217	12	526	import into cell	BP	13569	202
GO:0051764	0.1738115937433	0.985382161007755	1	11	actin crosslink formation	BP	13569	202
GO:0051307	0.173825574835464	0.985379724269227	1	11	meiotic chromosome separation	BP	13569	202
GO:0010359	0.174194755859611	0.98562326286884	1	9	regulation of anion channel activity	BP	13569	202
GO:1904377	0.174196459037819	0.960491266391655	2	48	positive regulation of protein localization to cell periphery	BP	13569	202
GO:0014009	0.174416142670979	0.960482353945251	2	45	glial cell proliferation	BP	13569	202
GO:0002043	0.174557637332458	0.985251829873906	1	11	blood vessel endothelial cell proliferation involved in sprouting angiogenesis	BP	13569	202
GO:0006544	0.174691989389742	0.985014337125526	1	13	glycine metabolic process	BP	13569	202
GO:0072102	0.174759335698647	0.985355873183539	1	10	glomerulus morphogenesis	BP	13569	202
GO:0048869	0.175023360636371	0.862982535020764	58	3175	cellular developmental process	BP	13569	202
GO:0006639	0.175030034190171	0.943620913748761	3	90	acylglycerol metabolic process	BP	13569	202
GO:0050767	0.175311943526293	0.886202967125035	16	725	regulation of neurogenesis	BP	13569	202
GO:0046165	0.175959728051506	0.943144152758711	3	94	alcohol biosynthetic process	BP	13569	202
GO:0043217	0.175961921661526	0.984887183594963	1	12	myelin maintenance	BP	13569	202
GO:0046473	0.176007307158314	0.984879102807798	1	12	phosphatidic acid metabolic process	BP	13569	202
GO:0070935	0.176389338306888	0.985071209219443	1	10	3'-UTR-mediated mRNA stabilization	BP	13569	202
GO:0043518	0.176500462518348	0.984605388941392	1	14	negative regulation of DNA damage response, signal transduction by p53 class mediator	BP	13569	202
GO:0048015	0.176901994151407	0.931061364594009	4	129	phosphatidylinositol-mediated signaling	BP	13569	202
GO:0048681	0.177061481419968	0.984809872718458	1	11	negative regulation of axon regeneration	BP	13569	202
GO:1901623	0.177140744292668	0.984291630673208	1	17	regulation of lymphocyte chemotaxis	BP	13569	202
GO:0031269	0.177157739614109	0.98457268774183	1	13	pseudopodium assembly	BP	13569	202
GO:0045717	0.177271319847615	0.984653115884979	1	12	negative regulation of fatty acid biosynthetic process	BP	13569	202
GO:0009913	0.177485422374437	0.930756066641829	4	128	epidermal cell differentiation	BP	13569	202
GO:0050877	0.177848109729849	0.884256299289938	16	774	nervous system process	BP	13569	202
GO:1902807	0.178088435625864	0.959107764158107	2	46	negative regulation of cell cycle G1/S phase transition	BP	13569	202
GO:0001974	0.178197630970172	0.95909296802615	2	45	blood vessel remodeling	BP	13569	202
GO:0010935	0.178253140991663	0.98459706681761	1	11	regulation of macrophage cytokine production	BP	13569	202
GO:0030322	0.178571279035419	0.984418822686836	1	12	stabilization of membrane potential	BP	13569	202
GO:0042310	0.178575942354716	0.941974157998947	3	88	vasoconstriction	BP	13569	202
GO:0007040	0.178579536908961	0.958833455409423	2	50	lysosome organization	BP	13569	202
GO:0080171	0.178579536908961	0.958833455409423	2	50	lytic vacuole organization	BP	13569	202
GO:0009886	0.178658030540918	0.984300592573982	1	13	post-embryonic animal morphogenesis	BP	13569	202
GO:0033674	0.178710552461054	0.896978774058004	10	432	positive regulation of kinase activity	BP	13569	202
GO:2000392	0.1788696989662	0.984486337165645	1	11	regulation of lamellipodium morphogenesis	BP	13569	202
GO:0050768	0.17913809633329	0.908568612614983	7	269	negative regulation of neurogenesis	BP	13569	202
GO:0048715	0.179396512053493	0.984077181412641	1	14	negative regulation of oligodendrocyte differentiation	BP	13569	202
GO:0048645	0.179624620619831	0.958403282864642	2	52	animal organ formation	BP	13569	202
GO:0009310	0.179813876078009	0.98400026935483	1	14	amine catabolic process	BP	13569	202
GO:0051127	0.180225253693872	0.984241387732626	1	11	positive regulation of actin nucleation	BP	13569	202
GO:1900024	0.180291039130341	0.958289277487998	2	46	regulation of substrate adhesion-dependent cell spreading	BP	13569	202
GO:0001840	0.180378623663468	0.984213543642785	1	11	neural plate development	BP	13569	202
GO:0010927	0.180450362341477	0.941097054268161	3	87	cellular component assembly involved in morphogenesis	BP	13569	202
GO:0046040	0.180454453232508	0.984348418197748	1	10	IMP metabolic process	BP	13569	202
GO:0001655	0.180572612076757	0.902979306955504	8	328	urogenital system development	BP	13569	202
GO:0030011	0.180764564523753	0.983914230103728	1	13	maintenance of cell polarity	BP	13569	202
GO:0032700	0.180946919932255	0.983985723263244	1	12	negative regulation of interleukin-17 production	BP	13569	202
GO:0050872	0.18114324494304	0.983949645697745	1	12	white fat cell differentiation	BP	13569	202
GO:1990416	0.181210599414274	0.984062038491383	1	11	cellular response to brain-derived neurotrophic factor stimulus	BP	13569	202
GO:0050849	0.181430083755916	0.983553532061357	1	16	negative regulation of calcium-mediated signaling	BP	13569	202
GO:0006684	0.181574494217963	0.983870243976204	1	12	sphingomyelin metabolic process	BP	13569	202
GO:0001944	0.181660856871861	0.889353403237256	12	538	vasculature development	BP	13569	202
GO:1903307	0.181668271311922	0.957724727695895	2	48	positive regulation of regulated secretory pathway	BP	13569	202
GO:0001771	0.181676418787642	0.983851446783913	1	12	immunological synapse formation	BP	13569	202
GO:0001736	0.181837068241743	0.957793728591053	2	43	establishment of planar polarity	BP	13569	202
GO:1901213	0.181995920989118	0.983686044344373	1	13	regulation of transcription from RNA polymerase II promoter involved in heart development	BP	13569	202
GO:0046660	0.182087232706684	0.928261694898787	4	130	female sex differentiation	BP	13569	202
GO:0006638	0.182112141317917	0.940248941140615	3	92	neutral lipid metabolic process	BP	13569	202
GO:0048562	0.182272315984859	0.912144665890866	6	235	embryonic organ morphogenesis	BP	13569	202
GO:0043405	0.182310073556269	0.90648566711995	7	282	regulation of MAP kinase activity	BP	13569	202
GO:0071605	0.182529888254527	0.983346078582909	1	16	monocyte chemotactic protein-1 production	BP	13569	202
GO:0071637	0.182529888254527	0.983346078582909	1	16	regulation of monocyte chemotactic protein-1 production	BP	13569	202
GO:1902337	0.182648587826523	0.983671564346206	1	12	regulation of apoptotic process involved in morphogenesis	BP	13569	202
GO:1904748	0.182648587826523	0.983671564346206	1	12	regulation of apoptotic process involved in development	BP	13569	202
GO:0021978	0.18276359933262	0.983542908339494	1	13	telencephalon regionalization	BP	13569	202
GO:0080134	0.182833611831792	0.876144443145578	19	963	regulation of response to stress	BP	13569	202
GO:0030593	0.182851247584006	0.956981088019227	2	65	neutrophil chemotaxis	BP	13569	202
GO:0060732	0.182962407400564	0.983613268525704	1	12	positive regulation of inositol phosphate biosynthetic process	BP	13569	202
GO:0045137	0.183243499597536	0.911534383690566	6	237	development of primary sexual characteristics	BP	13569	202
GO:0019054	0.183488606403426	0.983407110310013	1	13	modulation by virus of host process	BP	13569	202
GO:0072283	0.183757653422192	0.983263658161456	1	14	metanephric renal vesicle morphogenesis	BP	13569	202
GO:0060389	0.183875766290753	0.956783819352301	2	53	pathway-restricted SMAD protein phosphorylation	BP	13569	202
GO:0086013	0.184021042065948	0.983306999221173	1	13	membrane repolarization during cardiac muscle cell action potential	BP	13569	202
GO:0048839	0.18404617948252	0.918096227839178	5	185	inner ear development	BP	13569	202
GO:0099068	0.184097519195259	0.983685006540946	1	10	postsynapse assembly	BP	13569	202
GO:0030048	0.184239895751782	0.939298479982404	3	86	actin filament-based movement	BP	13569	202
GO:0001759	0.184315141905094	0.98294392335141	1	17	organ induction	BP	13569	202
GO:0006865	0.184506135956684	0.926947307258252	4	130	amino acid transport	BP	13569	202
GO:0031341	0.184702531583051	0.956347382404239	2	60	regulation of cell killing	BP	13569	202
GO:2001267	0.184795160735648	0.983066907790505	1	14	regulation of cysteine-type endopeptidase activity involved in apoptotic signaling pathway	BP	13569	202
GO:2000105	0.184834813404719	0.98339295436226	1	11	positive regulation of DNA-dependent DNA replication	BP	13569	202
GO:0097119	0.184992853193169	0.983519688787046	1	10	postsynaptic density protein 95 clustering	BP	13569	202
GO:0034765	0.185343048120931	0.895754102197755	9	391	regulation of ion transmembrane transport	BP	13569	202
GO:0060831	0.185455075517788	0.983276957179699	1	11	smoothened signaling pathway involved in dorsal/ventral neural tube patterning	BP	13569	202
GO:0010563	0.18551843642515	0.889174269829801	11	503	negative regulation of phosphorus metabolic process	BP	13569	202
GO:0045936	0.18551843642515	0.889174269829801	11	503	negative regulation of phosphate metabolic process	BP	13569	202
GO:0010878	0.185691751426717	0.983101535190059	1	12	cholesterol storage	BP	13569	202
GO:0048871	0.186299054326284	0.903875776046591	7	289	multicellular organismal homeostasis	BP	13569	202
GO:0009152	0.186332239425226	0.916638939835513	5	212	purine ribonucleotide biosynthetic process	BP	13569	202
GO:0033169	0.186347685520171	0.983267816082909	1	10	histone H3-K9 demethylation	BP	13569	202
GO:0021683	0.186458182727709	0.983088440674322	1	11	cerebellar granular layer morphogenesis	BP	13569	202
GO:0033002	0.186567466152949	0.916605899549258	5	185	muscle cell proliferation	BP	13569	202
GO:1901222	0.186986364241342	0.95570887407668	2	48	regulation of NIK/NF-kappaB signaling	BP	13569	202
GO:0031498	0.187023169714404	0.98298175897315	1	11	chromatin disassembly	BP	13569	202
GO:0032273	0.187175296057196	0.937759732509716	3	97	positive regulation of protein polymerization	BP	13569	202
GO:0030836	0.187278560351609	0.982933416851733	1	11	positive regulation of actin filament depolymerization	BP	13569	202
GO:1905039	0.187856026329419	0.937565891546866	3	85	carboxylic acid transmembrane transport	BP	13569	202
GO:0010518	0.187902900549936	0.955357540663616	2	48	positive regulation of phospholipase activity	BP	13569	202
GO:0071394	0.188549489997129	0.982556623212076	1	12	cellular response to testosterone stimulus	BP	13569	202
GO:0006833	0.189241653512234	0.982124286939032	1	15	water transport	BP	13569	202
GO:0048706	0.189279459025291	0.936800604735315	3	91	embryonic skeletal system development	BP	13569	202
GO:0051348	0.189326862285035	0.907669563729444	6	256	negative regulation of transferase activity	BP	13569	202
GO:0007164	0.189635159855268	0.954800443228105	2	44	establishment of tissue polarity	BP	13569	202
GO:0036296	0.189820172536295	0.954547719308743	2	51	response to increased oxygen levels	BP	13569	202
GO:0070482	0.18986705834027	0.892611155884721	9	398	response to oxygen levels	BP	13569	202
GO:0036065	0.190157977577422	0.981943950596092	1	15	fucosylation	BP	13569	202
GO:0043471	0.190259818159826	0.982010112317406	1	14	regulation of cellular carbohydrate catabolic process	BP	13569	202
GO:0030335	0.190312102702714	0.892305234200811	9	396	positive regulation of cell migration	BP	13569	202
GO:0032060	0.190819966496417	0.982117026498161	1	12	bleb assembly	BP	13569	202
GO:0033033	0.19101103741868	0.981632105919147	1	17	negative regulation of myeloid cell apoptotic process	BP	13569	202
GO:0010998	0.191156321066955	0.982051400414509	1	12	regulation of translational initiation by eIF2 alpha phosphorylation	BP	13569	202
GO:0060711	0.191190306137046	0.954062974185224	2	49	labyrinthine layer development	BP	13569	202
GO:0045087	0.191275023584131	0.891595673625067	9	422	innate immune response	BP	13569	202
GO:0030828	0.191363350178381	0.981705239550079	1	15	positive regulation of cGMP biosynthetic process	BP	13569	202
GO:0035459	0.191411231362157	0.982001578331266	1	12	cargo loading into vesicle	BP	13569	202
GO:0043508	0.191716389746772	0.981823737652441	1	13	negative regulation of JUN kinase activity	BP	13569	202
GO:0033147	0.191729039676342	0.981939358265066	1	12	negative regulation of intracellular estrogen receptor signaling pathway	BP	13569	202
GO:0061383	0.19248691386283	0.953665604213781	2	45	trabecula morphogenesis	BP	13569	202
GO:0008064	0.19259340899071	0.922441404577286	4	138	regulation of actin polymerization or depolymerization	BP	13569	202
GO:0030832	0.19259340899071	0.922441404577286	4	138	regulation of actin filament length	BP	13569	202
GO:0071396	0.193457557637097	0.880704470105476	12	564	cellular response to lipid	BP	13569	202
GO:0071679	0.193488162049023	0.981735170802143	1	11	commissural neuron axon guidance	BP	13569	202
GO:1902259	0.193495385957605	0.981278862921762	1	15	regulation of delayed rectifier potassium channel activity	BP	13569	202
GO:0036035	0.193571359469258	0.981455981170929	1	13	osteoclast development	BP	13569	202
GO:0035089	0.193652160495885	0.981439871409204	1	13	establishment of apical/basal cell polarity	BP	13569	202
GO:0072015	0.193938160357045	0.981646625110635	1	11	glomerular visceral epithelial cell development	BP	13569	202
GO:0072310	0.193938160357045	0.981646625110635	1	11	glomerular epithelial cell development	BP	13569	202
GO:0060401	0.193974441572383	0.921646439345368	4	142	cytosolic calcium ion transport	BP	13569	202
GO:0035988	0.194292912085529	0.981311853062955	1	13	chondrocyte proliferation	BP	13569	202
GO:0048729	0.19440739563793	0.880037875754146	12	533	tissue morphogenesis	BP	13569	202
GO:0010934	0.194888851605306	0.98131440929402	1	12	macrophage cytokine production	BP	13569	202
GO:0005996	0.195169842272944	0.911423715193252	5	194	monosaccharide metabolic process	BP	13569	202
GO:0003177	0.195472320456918	0.981197751038527	1	12	pulmonary valve development	BP	13569	202
GO:0003184	0.195472320456918	0.981197751038527	1	12	pulmonary valve morphogenesis	BP	13569	202
GO:1901889	0.195541325170712	0.981061059018554	1	13	negative regulation of cell junction assembly	BP	13569	202
GO:0018904	0.195682150533328	0.980685850239363	1	17	ether metabolic process	BP	13569	202
GO:1901796	0.195990221781505	0.951954643667765	2	60	regulation of signal transduction by p53 class mediator	BP	13569	202
GO:0033280	0.196072773614138	0.952124339551474	2	50	response to vitamin D	BP	13569	202
GO:0070166	0.19608931145023	0.980950402057132	1	13	enamel mineralization	BP	13569	202
GO:1902806	0.196168419077233	0.933313942987142	3	100	regulation of cell cycle G1/S phase transition	BP	13569	202
GO:0030819	0.196370276522975	0.951755534323988	2	63	positive regulation of cAMP biosynthetic process	BP	13569	202
GO:0015813	0.196503425757146	0.980866546698855	1	13	L-glutamate transport	BP	13569	202
GO:0060231	0.196767897205406	0.980462220373014	1	17	mesenchymal to epithelial transition	BP	13569	202
GO:0034162	0.197098409267573	0.981018243136512	1	11	toll-like receptor 9 signaling pathway	BP	13569	202
GO:0098810	0.197194620211967	0.980526448851485	1	15	neurotransmitter reuptake	BP	13569	202
GO:0043409	0.197271523699581	0.919809155954835	4	141	negative regulation of MAPK cascade	BP	13569	202
GO:0060346	0.197462166887064	0.980945177313199	1	11	bone trabecula formation	BP	13569	202
GO:0006935	0.197488453706052	0.88726885216559	9	411	chemotaxis	BP	13569	202
GO:0051090	0.197597417433651	0.896432448210819	7	292	regulation of DNA binding transcription factor activity	BP	13569	202
GO:0001542	0.197710509960545	0.980895206636704	1	11	ovulation from ovarian follicle	BP	13569	202
GO:0097756	0.197796412958382	0.93256686516853	3	94	negative regulation of blood vessel diameter	BP	13569	202
GO:0021681	0.197928024237561	0.980576550307732	1	13	cerebellar granular layer development	BP	13569	202
GO:0042474	0.198203699488104	0.980164349593937	1	17	middle ear morphogenesis	BP	13569	202
GO:0030814	0.198216862860121	0.932185764044567	3	112	regulation of cAMP metabolic process	BP	13569	202
GO:0042487	0.198366641094142	0.980486787673967	1	13	regulation of odontogenesis of dentin-containing tooth	BP	13569	202
GO:0031268	0.198615558621582	0.980233163681078	1	15	pseudopodium organization	BP	13569	202
GO:0042130	0.198632833538829	0.950974649399157	2	56	negative regulation of T cell proliferation	BP	13569	202
GO:0032970	0.198759145606002	0.895665400819098	7	290	regulation of actin filament-based process	BP	13569	202
GO:0045981	0.199779063521866	0.931356606904391	3	118	positive regulation of nucleotide metabolic process	BP	13569	202
GO:1900544	0.199779063521866	0.931356606904391	3	118	positive regulation of purine nucleotide metabolic process	BP	13569	202
GO:1903830	0.199930817864812	0.980293311205611	1	12	magnesium ion transmembrane transport	BP	13569	202
GO:0035176	0.200013266263651	0.950555375947283	2	50	social behavior	BP	13569	202
GO:0051703	0.200013266263651	0.950555375947283	2	50	intraspecies interaction between organisms	BP	13569	202
GO:0017004	0.200072131771865	0.979549120241286	1	21	cytochrome complex assembly	BP	13569	202
GO:0003159	0.200371709375792	0.979867405055759	1	15	morphogenesis of an endothelium	BP	13569	202
GO:0061154	0.200371709375792	0.979867405055759	1	15	endothelial tube morphogenesis	BP	13569	202
GO:0043069	0.200509185039206	0.868711724596413	15	763	negative regulation of programmed cell death	BP	13569	202
GO:0042330	0.200648798327051	0.885042297137648	9	413	taxis	BP	13569	202
GO:2001056	0.200755833150683	0.93094459294848	3	108	positive regulation of cysteine-type endopeptidase activity	BP	13569	202
GO:2000136	0.200767868190826	0.979880462402974	1	14	regulation of cell proliferation involved in heart morphogenesis	BP	13569	202
GO:2000322	0.200787332173575	0.980270201857093	1	11	regulation of glucocorticoid receptor signaling pathway	BP	13569	202
GO:0061005	0.201606560065182	0.949890124692325	2	51	cell differentiation involved in kidney development	BP	13569	202
GO:0032816	0.201790739393214	0.979484338432647	1	16	positive regulation of natural killer cell activation	BP	13569	202
GO:0010171	0.201938399730297	0.94986241339701	2	47	body morphogenesis	BP	13569	202
GO:0030177	0.202028434315418	0.93048044252388	3	91	positive regulation of Wnt signaling pathway	BP	13569	202
GO:0045603	0.202059724795374	0.979609717939861	1	14	positive regulation of endothelial cell differentiation	BP	13569	202
GO:0030282	0.202343123218955	0.930285585586326	3	94	bone mineralization	BP	13569	202
GO:0090596	0.203398222933944	0.898759585427529	6	238	sensory organ morphogenesis	BP	13569	202
GO:0010984	0.20358253891874	0.979102882342004	1	16	regulation of lipoprotein particle clearance	BP	13569	202
GO:0032530	0.203738058648742	0.979660528730076	1	11	regulation of microvillus organization	BP	13569	202
GO:0048008	0.203825878983042	0.949070980039332	2	48	platelet-derived growth factor receptor signaling pathway	BP	13569	202
GO:0010561	0.203978516403419	0.979018067880523	1	16	negative regulation of glycoprotein biosynthetic process	BP	13569	202
GO:0043650	0.204022072457114	0.979309256787274	1	13	dicarboxylic acid biosynthetic process	BP	13569	202
GO:0048193	0.204089218230542	0.906008758088895	5	192	Golgi vesicle transport	BP	13569	202
GO:0010821	0.204943621934196	0.915333159298427	4	163	regulation of mitochondrion organization	BP	13569	202
GO:0006171	0.205014799174005	0.928797326496321	3	107	cAMP biosynthetic process	BP	13569	202
GO:0001932	0.205047112858019	0.854953318640201	22	1142	regulation of protein phosphorylation	BP	13569	202
GO:0001657	0.205105806350008	0.928874554008775	3	95	ureteric bud development	BP	13569	202
GO:0060390	0.20513371189361	0.9788572700148	1	15	regulation of SMAD protein import into nucleus	BP	13569	202
GO:0048705	0.205228663681691	0.905363705577472	5	181	skeletal system morphogenesis	BP	13569	202
GO:0006164	0.205310626438681	0.905148695989859	5	219	purine nucleotide biosynthetic process	BP	13569	202
GO:0043558	0.205326743871553	0.978916243128106	1	14	regulation of translational initiation in response to stress	BP	13569	202
GO:0044406	0.205448908666638	0.979006243333799	1	13	adhesion of symbiont to host	BP	13569	202
GO:0072358	0.205591929409063	0.871720752572929	12	551	cardiovascular system development	BP	13569	202
GO:0022898	0.205801382671705	0.904908505437027	5	203	regulation of transmembrane transporter activity	BP	13569	202
GO:0001817	0.206227510237106	0.877331249543296	10	480	regulation of cytokine production	BP	13569	202
GO:0042533	0.206432067818848	0.97857719232763	1	15	tumor necrosis factor biosynthetic process	BP	13569	202
GO:0042534	0.206432067818848	0.97857719232763	1	15	regulation of tumor necrosis factor biosynthetic process	BP	13569	202
GO:0001666	0.206438471087269	0.88532561464012	8	352	response to hypoxia	BP	13569	202
GO:0045446	0.206600660042429	0.928175105254002	3	90	endothelial cell differentiation	BP	13569	202
GO:0072001	0.206684589354716	0.890362392938695	7	289	renal system development	BP	13569	202
GO:0030042	0.206948730730425	0.947826892714437	2	47	actin filament depolymerization	BP	13569	202
GO:1903825	0.207063594835888	0.927952178773754	3	89	organic acid transmembrane transport	BP	13569	202
GO:0045815	0.207097877739475	0.978535017463013	1	14	positive regulation of gene expression, epigenetic	BP	13569	202
GO:0009070	0.207508926759023	0.978343373975827	1	15	serine family amino acid biosynthetic process	BP	13569	202
GO:0030858	0.207710497422597	0.947354828529999	2	53	positive regulation of epithelial cell differentiation	BP	13569	202
GO:0002520	0.207925460488129	0.865079569838247	14	692	immune system development	BP	13569	202
GO:0060253	0.209059964279215	0.978004168550789	1	15	negative regulation of glial cell proliferation	BP	13569	202
GO:0034315	0.209389008938088	0.977840460142044	1	16	regulation of Arp2/3 complex-mediated actin nucleation	BP	13569	202
GO:0051179	0.209734631350188	0.83007901711781	79	4574	localization	BP	13569	202
GO:0010919	0.209834913919313	0.977938566798067	1	14	regulation of inositol phosphate biosynthetic process	BP	13569	202
GO:0072163	0.21068875260035	0.92600434806031	3	96	mesonephric epithelium development	BP	13569	202
GO:0072164	0.21068875260035	0.92600434806031	3	96	mesonephric tubule development	BP	13569	202
GO:0050884	0.210709225987609	0.977640330817918	1	15	neuromuscular process controlling posture	BP	13569	202
GO:0032270	0.210864221189743	0.849139385053916	23	1226	positive regulation of cellular protein metabolic process	BP	13569	202
GO:1904062	0.21096748314787	0.893756440023641	6	266	regulation of cation transmembrane transport	BP	13569	202
GO:0006266	0.210968651052658	0.977688894334229	1	14	DNA ligation	BP	13569	202
GO:0090090	0.211133423054499	0.92583720292049	3	91	negative regulation of canonical Wnt signaling pathway	BP	13569	202
GO:1990845	0.211301394900277	0.977615326434766	1	14	adaptive thermogenesis	BP	13569	202
GO:0009312	0.211393696538639	0.977488376895131	1	15	oligosaccharide biosynthetic process	BP	13569	202
GO:2000269	0.211599615583669	0.977442552648841	1	15	regulation of fibroblast apoptotic process	BP	13569	202
GO:0044068	0.211657514491234	0.977429658951303	1	15	modulation by symbiont of host cellular process	BP	13569	202
GO:0009260	0.211680156808124	0.901195858501076	5	222	ribonucleotide biosynthetic process	BP	13569	202
GO:0001991	0.211716054633102	0.977523462518816	1	14	regulation of systemic arterial blood pressure by circulatory renin-angiotensin	BP	13569	202
GO:0006577	0.211841102315094	0.977495719125942	1	14	amino-acid betaine metabolic process	BP	13569	202
GO:0002347	0.211928401052902	0.977193126308836	1	17	response to tumor cell	BP	13569	202
GO:0007159	0.211945348827887	0.893111111425634	6	268	leukocyte cell-cell adhesion	BP	13569	202
GO:0048856	0.211982241425858	0.828385574875261	76	4344	anatomical structure development	BP	13569	202
GO:0061323	0.212099328081108	0.97733113774447	1	15	cell proliferation involved in heart morphogenesis	BP	13569	202
GO:0072148	0.21212458064821	0.977325499537311	1	15	epithelial cell fate commitment	BP	13569	202
GO:0072189	0.212653021552318	0.977315130484924	1	14	ureter development	BP	13569	202
GO:1902003	0.212737163546454	0.977188492248347	1	15	regulation of amyloid-beta formation	BP	13569	202
GO:0097286	0.212980505458557	0.977366930795018	1	13	iron ion import	BP	13569	202
GO:0042471	0.213167780747293	0.924665376643473	3	101	ear morphogenesis	BP	13569	202
GO:0045860	0.21316808861516	0.876163206625503	9	400	positive regulation of protein kinase activity	BP	13569	202
GO:0097284	0.213204335121502	0.977192057231374	1	14	hepatocyte apoptotic process	BP	13569	202
GO:0035457	0.213234074448809	0.977185408000545	1	14	cellular response to interferon-alpha	BP	13569	202
GO:0010463	0.213409261124695	0.945063982193852	2	50	mesenchymal cell proliferation	BP	13569	202
GO:0060644	0.213488988801643	0.977019727208999	1	15	mammary gland epithelial cell differentiation	BP	13569	202
GO:0043084	0.21373643802387	0.976868818428714	1	16	penile erection	BP	13569	202
GO:0007265	0.213835305400892	0.885549061798789	7	279	Ras protein signal transduction	BP	13569	202
GO:0010562	0.214048314888571	0.852952916540565	18	937	positive regulation of phosphorus metabolic process	BP	13569	202
GO:0045937	0.214048314888571	0.852952916540565	18	937	positive regulation of phosphate metabolic process	BP	13569	202
GO:0051716	0.214179978857647	0.82571967794822	85	5009	cellular response to stimulus	BP	13569	202
GO:0001658	0.214831137284394	0.944340463583785	2	55	branching involved in ureteric bud morphogenesis	BP	13569	202
GO:0031640	0.21511439308588	0.976116626961693	1	23	killing of cells of other organism	BP	13569	202
GO:0044364	0.21511439308588	0.976116626961693	1	23	disruption of cells of other organism	BP	13569	202
GO:0051145	0.215509760657306	0.944077415228618	2	54	smooth muscle cell differentiation	BP	13569	202
GO:0042219	0.21579490304972	0.976400814262564	1	16	cellular modified amino acid catabolic process	BP	13569	202
GO:0031643	0.216016494241703	0.976837079032132	1	12	positive regulation of myelination	BP	13569	202
GO:0050880	0.216714783710801	0.908595314523692	4	151	regulation of blood vessel size	BP	13569	202
GO:0051261	0.216716336531434	0.922910645371451	3	93	protein depolymerization	BP	13569	202
GO:0070233	0.216717157296392	0.976103155434383	1	17	negative regulation of T cell apoptotic process	BP	13569	202
GO:2000846	0.216921837577061	0.975979120619359	1	18	regulation of corticosteroid hormone secretion	BP	13569	202
GO:0010811	0.217236784842184	0.922588193972948	3	97	positive regulation of cell-substrate adhesion	BP	13569	202
GO:1903798	0.217676764063039	0.976067238432311	1	15	regulation of production of miRNAs involved in gene silencing by miRNA	BP	13569	202
GO:0033235	0.217770048860697	0.976045780490935	1	15	positive regulation of protein sumoylation	BP	13569	202
GO:0071280	0.217823889643115	0.976146494050335	1	14	cellular response to copper ion	BP	13569	202
GO:0042538	0.217925647704763	0.97612317420481	1	14	hyperosmotic salinity response	BP	13569	202
GO:0060081	0.2184354895397	0.975792957896064	1	16	membrane hyperpolarization	BP	13569	202
GO:0071281	0.218501877187385	0.975990884789473	1	14	cellular response to iron ion	BP	13569	202
GO:0097503	0.218564293133347	0.975597300345907	1	18	sialylation	BP	13569	202
GO:0070571	0.218644072994951	0.975958178287769	1	14	negative regulation of neuron projection regeneration	BP	13569	202
GO:0061035	0.218692107364968	0.942803649565795	2	51	regulation of cartilage development	BP	13569	202
GO:0032462	0.218732379670034	0.975488182726291	1	19	regulation of protein homooligomerization	BP	13569	202
GO:0033559	0.218925378654894	0.94245600160599	2	62	unsaturated fatty acid metabolic process	BP	13569	202
GO:0033539	0.219075547191502	0.97564434537004	1	16	fatty acid beta-oxidation using acyl-CoA dehydrogenase	BP	13569	202
GO:0051234	0.219205719522946	0.823826248392243	63	3632	establishment of localization	BP	13569	202
GO:1903019	0.219648399210714	0.975343475628679	1	18	negative regulation of glycoprotein metabolic process	BP	13569	202
GO:0043299	0.219703317419744	0.942246173531946	2	56	leukocyte degranulation	BP	13569	202
GO:0048286	0.219771019659719	0.942342911133703	2	51	lung alveolus development	BP	13569	202
GO:0043241	0.219779166495432	0.906852309571801	4	143	protein complex disassembly	BP	13569	202
GO:0021692	0.220049681853562	0.97576686245124	1	13	cerebellar Purkinje cell layer morphogenesis	BP	13569	202
GO:0030825	0.220377569032568	0.975251239741633	1	17	positive regulation of cGMP metabolic process	BP	13569	202
GO:0035930	0.220714916802327	0.975021238852833	1	19	corticosteroid hormone secretion	BP	13569	202
GO:0002320	0.22073913847007	0.975166202911661	1	17	lymphoid progenitor cell differentiation	BP	13569	202
GO:0036010	0.220843779284242	0.97558338178494	1	13	protein localization to endosome	BP	13569	202
GO:0035150	0.221265085947708	0.905913022200884	4	152	regulation of tube size	BP	13569	202
GO:0033008	0.221360883561838	0.975211790054614	1	15	positive regulation of mast cell activation involved in immune response	BP	13569	202
GO:0043306	0.221360883561838	0.975211790054614	1	15	positive regulation of mast cell degranulation	BP	13569	202
GO:0030816	0.221412113186217	0.941225011583827	2	72	positive regulation of cAMP metabolic process	BP	13569	202
GO:0032692	0.221485580192695	0.974910050108383	1	18	negative regulation of interleukin-1 production	BP	13569	202
GO:2000811	0.221490670472284	0.975298299487624	1	14	negative regulation of anoikis	BP	13569	202
GO:0030239	0.221865631289484	0.941340062543647	2	55	myofibril assembly	BP	13569	202
GO:0072176	0.222048818117687	0.975050228975187	1	15	nephric duct development	BP	13569	202
GO:0045723	0.222225668753566	0.97466217664893	1	19	positive regulation of fatty acid biosynthetic process	BP	13569	202
GO:0034143	0.222285285587905	0.975112348890567	1	14	regulation of toll-like receptor 4 signaling pathway	BP	13569	202
GO:0015693	0.22251450614234	0.974940535954476	1	15	magnesium ion transport	BP	13569	202
GO:0051338	0.222830541441238	0.851381620202991	15	754	regulation of transferase activity	BP	13569	202
GO:0045954	0.223146393521383	0.974376569224596	1	20	positive regulation of natural killer cell mediated cytotoxicity	BP	13569	202
GO:0035641	0.223259343586624	0.974764540837236	1	15	locomotory exploration behavior	BP	13569	202
GO:0086014	0.223280992018404	0.975015509119071	1	13	atrial cardiac muscle cell action potential	BP	13569	202
GO:0086026	0.223280992018404	0.975015509119071	1	13	atrial cardiac muscle cell to AV node cell signaling	BP	13569	202
GO:0086066	0.223280992018404	0.975015509119071	1	13	atrial cardiac muscle cell to AV node cell communication	BP	13569	202
GO:0061024	0.223478565492168	0.86122950650808	11	537	membrane organization	BP	13569	202
GO:0015682	0.223515975511674	0.974822841420156	1	14	ferric iron transport	BP	13569	202
GO:0072512	0.223515975511674	0.974822841420156	1	14	trivalent inorganic cation transport	BP	13569	202
GO:2000641	0.223553107957017	0.97459077816357	1	16	regulation of early endosome to late endosome transport	BP	13569	202
GO:0072522	0.223733458283818	0.893591167180612	5	227	purine-containing compound biosynthetic process	BP	13569	202
GO:0090066	0.223851098061283	0.864457959852229	10	454	regulation of anatomical structure size	BP	13569	202
GO:0014889	0.223977626805848	0.974397422267959	1	17	muscle atrophy	BP	13569	202
GO:0051961	0.224041763950687	0.87852620175312	7	286	negative regulation of nervous system development	BP	13569	202
GO:0046390	0.224155658508228	0.89332611521605	5	226	ribose phosphate biosynthetic process	BP	13569	202
GO:0072077	0.224226213306156	0.974337879823822	1	17	renal vesicle morphogenesis	BP	13569	202
GO:0042308	0.224370773003259	0.940208254594982	2	57	negative regulation of protein import into nucleus	BP	13569	202
GO:1904590	0.224370773003259	0.940208254594982	2	57	negative regulation of protein import	BP	13569	202
GO:0060218	0.224383704590592	0.974617612629938	1	14	hematopoietic stem cell differentiation	BP	13569	202
GO:0044320	0.224425268177807	0.974290146740233	1	17	cellular response to leptin stimulus	BP	13569	202
GO:0070542	0.224566316912722	0.918579088016062	3	109	response to fatty acid	BP	13569	202
GO:0034114	0.224704509294861	0.974223103155163	1	17	regulation of heterotypic cell-cell adhesion	BP	13569	202
GO:0002474	0.224817721749146	0.973808806904975	1	23	antigen processing and presentation of peptide antigen via MHC class I	BP	13569	202
GO:0045453	0.224819347288423	0.940036233756521	2	56	bone resorption	BP	13569	202
GO:0009081	0.225262761227345	0.974182042785183	1	16	branched-chain amino acid metabolic process	BP	13569	202
GO:0009880	0.225314435728272	0.940010639305427	2	49	embryonic pattern specification	BP	13569	202
GO:2000179	0.225434267987008	0.939870607184913	2	52	positive regulation of neural precursor cell proliferation	BP	13569	202
GO:0032501	0.226051208794834	0.815044805178415	88	5152	multicellular organismal process	BP	13569	202
GO:0035567	0.226294225632126	0.939553268317472	2	50	non-canonical Wnt signaling pathway	BP	13569	202
GO:0051339	0.226694239982862	0.939107762591443	2	61	regulation of lyase activity	BP	13569	202
GO:0043436	0.227014796063331	0.84807240564872	15	777	oxoacid metabolic process	BP	13569	202
GO:0043094	0.227802290384152	0.973126624160262	1	22	cellular metabolic compound salvage	BP	13569	202
GO:0030518	0.227946877451593	0.916927453657375	3	95	intracellular steroid hormone receptor signaling pathway	BP	13569	202
GO:0019752	0.228025924774706	0.849486914018723	14	726	carboxylic acid metabolic process	BP	13569	202
GO:0061162	0.228077743850823	0.973609670244366	1	15	establishment of monopolar cell polarity	BP	13569	202
GO:0061339	0.228077743850823	0.973609670244366	1	15	establishment or maintenance of monopolar cell polarity	BP	13569	202
GO:1901607	0.228506627358956	0.938352675020753	2	59	alpha-amino acid biosynthetic process	BP	13569	202
GO:0042347	0.228582633680023	0.973282083668019	1	17	negative regulation of NF-kappaB import into nucleus	BP	13569	202
GO:0099072	0.229385059718767	0.973181763991165	1	16	regulation of postsynaptic membrane neurotransmitter receptor levels	BP	13569	202
GO:0009084	0.22957125280671	0.97313609087752	1	16	glutamine family amino acid biosynthetic process	BP	13569	202
GO:0010644	0.229751006875284	0.973201977480742	1	15	cell communication by electrical coupling	BP	13569	202
GO:0016486	0.2299748797147	0.973036934618166	1	16	peptide hormone processing	BP	13569	202
GO:0034101	0.230105751212102	0.915653506098296	3	104	erythrocyte homeostasis	BP	13569	202
GO:2000311	0.230182070609984	0.972802080135178	1	18	regulation of AMPA receptor activity	BP	13569	202
GO:0032409	0.230410226783942	0.889378752017452	5	212	regulation of transporter activity	BP	13569	202
GO:0030826	0.230578326483234	0.972703804765242	1	18	regulation of cGMP biosynthetic process	BP	13569	202
GO:0032366	0.231159044690193	0.97274486944458	1	16	intracellular sterol transport	BP	13569	202
GO:0032367	0.231159044690193	0.97274486944458	1	16	intracellular cholesterol transport	BP	13569	202
GO:0032682	0.23140399847932	0.972585826591799	1	17	negative regulation of chemokine production	BP	13569	202
GO:0046718	0.231470678457883	0.937086112358553	2	57	viral entry into host cell	BP	13569	202
GO:0030574	0.231577442534417	0.972641260970039	1	16	collagen catabolic process	BP	13569	202
GO:0048712	0.231807019439039	0.97248556485174	1	17	negative regulation of astrocyte differentiation	BP	13569	202
GO:0031098	0.232154690365487	0.879780739291591	6	236	stress-activated protein kinase signaling cascade	BP	13569	202
GO:0060193	0.23215483450533	0.936713580955726	2	60	positive regulation of lipase activity	BP	13569	202
GO:0090200	0.232478266211729	0.971810591910773	1	25	positive regulation of release of cytochrome c from mitochondria	BP	13569	202
GO:0036293	0.232552785044205	0.866852840211644	8	363	response to decreased oxygen levels	BP	13569	202
GO:0051247	0.232683241969311	0.830088648537528	24	1302	positive regulation of protein metabolic process	BP	13569	202
GO:0032418	0.233118346556886	0.93628335075179	2	60	lysosome localization	BP	13569	202
GO:0006919	0.233304026683921	0.936100220704619	2	65	activation of cysteine-type endopeptidase activity involved in apoptotic process	BP	13569	202
GO:0050860	0.233357020655471	0.972098085162895	1	17	negative regulation of T cell receptor signaling pathway	BP	13569	202
GO:0033145	0.233489563414853	0.972165004593307	1	16	positive regulation of intracellular steroid hormone receptor signaling pathway	BP	13569	202
GO:0035556	0.233511828175995	0.819654794518701	37	2010	intracellular signal transduction	BP	13569	202
GO:0086011	0.233630848588374	0.972129634798066	1	16	membrane repolarization during action potential	BP	13569	202
GO:0080154	0.233996401366936	0.971847988597788	1	18	regulation of fertilization	BP	13569	202
GO:0001895	0.234130542958254	0.935898972144328	2	57	retina homeostasis	BP	13569	202
GO:0045662	0.234174581340634	0.971526588804694	1	22	negative regulation of myoblast differentiation	BP	13569	202
GO:1905314	0.234295192762418	0.971962988997084	1	16	semi-lunar valve development	BP	13569	202
GO:0070920	0.234560503409134	0.971896284858838	1	16	regulation of production of small RNA involved in gene silencing by RNA	BP	13569	202
GO:0031279	0.234728393513096	0.93556163821295	2	60	regulation of cyclase activity	BP	13569	202
GO:0010517	0.23479864389295	0.935599291892316	2	57	regulation of phospholipase activity	BP	13569	202
GO:0048583	0.23495362443159	0.813419320854546	49	2832	regulation of response to stimulus	BP	13569	202
GO:0009605	0.234977256847831	0.821375402638876	32	1808	response to external stimulus	BP	13569	202
GO:0007528	0.235130691890514	0.935711056555618	2	48	neuromuscular junction development	BP	13569	202
GO:0033574	0.235250404742545	0.935244579103821	2	64	response to testosterone	BP	13569	202
GO:0051259	0.235372263432833	0.855809700135148	10	494	protein oligomerization	BP	13569	202
GO:0031175	0.235923881481546	0.83540640645265	18	860	neuron projection development	BP	13569	202
GO:0051016	0.236011887626351	0.971529832670712	1	16	barbed-end actin filament capping	BP	13569	202
GO:0030859	0.236062748704888	0.971516943563926	1	16	polarized epithelial cell differentiation	BP	13569	202
GO:0010954	0.236170994748977	0.971386996518067	1	17	positive regulation of protein processing	BP	13569	202
GO:0050996	0.236276188195128	0.971187583561631	1	19	positive regulation of lipid catabolic process	BP	13569	202
GO:0038061	0.236375304181298	0.934940586056068	2	55	NIK/NF-kappaB signaling	BP	13569	202
GO:0035435	0.236671341354285	0.97147921324156	1	15	phosphate ion transmembrane transport	BP	13569	202
GO:0010172	0.237340548168931	0.971598863337023	1	13	embryonic body morphogenesis	BP	13569	202
GO:1902531	0.237429818721423	0.825094362016134	25	1340	regulation of intracellular signal transduction	BP	13569	202
GO:0072087	0.23771601527326	0.970817626520028	1	19	renal vesicle development	BP	13569	202
GO:0032956	0.237933792718698	0.875793209369897	6	253	regulation of actin cytoskeleton organization	BP	13569	202
GO:0032675	0.2380239498935	0.9113540048737	3	102	regulation of interleukin-6 production	BP	13569	202
GO:0051593	0.238074831424489	0.970725025235862	1	19	response to folic acid	BP	13569	202
GO:0060443	0.238622989138507	0.933872305743851	2	57	mammary gland morphogenesis	BP	13569	202
GO:0048598	0.238801080752124	0.849653916856924	11	504	embryonic morphogenesis	BP	13569	202
GO:0060914	0.239143562488329	0.970531741540163	1	18	heart formation	BP	13569	202
GO:0010867	0.239161349939435	0.970620511645937	1	17	positive regulation of triglyceride biosynthetic process	BP	13569	202
GO:0002717	0.239332850901665	0.970255840725525	1	21	positive regulation of natural killer cell mediated immunity	BP	13569	202
GO:1904707	0.239367475086299	0.970672562155613	1	16	positive regulation of vascular smooth muscle cell proliferation	BP	13569	202
GO:0071107	0.239409366240423	0.970661771234946	1	16	response to parathyroid hormone	BP	13569	202
GO:0061351	0.2395159318781	0.894978526111942	4	146	neural precursor cell proliferation	BP	13569	202
GO:0071625	0.239596952798017	0.970869929909724	1	14	vocalization behavior	BP	13569	202
GO:0044346	0.240045807136117	0.970391664447148	1	17	fibroblast apoptotic process	BP	13569	202
GO:0036315	0.24036403398463	0.970673411456873	1	14	cellular response to sterol	BP	13569	202
GO:0071397	0.24036403398463	0.970673411456873	1	14	cellular response to cholesterol	BP	13569	202
GO:1901017	0.240961082741498	0.97015381036843	1	17	negative regulation of potassium ion transmembrane transporter activity	BP	13569	202
GO:0060307	0.240975451103265	0.970256782718604	1	16	regulation of ventricular cardiac muscle cell membrane repolarization	BP	13569	202
GO:0035239	0.241067392446063	0.860730848832016	8	348	tube morphogenesis	BP	13569	202
GO:0046475	0.24120187932299	0.970319233104861	1	15	glycerophospholipid catabolic process	BP	13569	202
GO:0006688	0.241241948150637	0.969985604473199	1	18	glycosphingolipid biosynthetic process	BP	13569	202
GO:1902905	0.242409816769068	0.893113978490731	4	158	positive regulation of supramolecular fiber organization	BP	13569	202
GO:0001707	0.242877358033755	0.932008929627011	2	54	mesoderm formation	BP	13569	202
GO:0051704	0.243425966010087	0.817221846938225	28	1585	multi-organism process	BP	13569	202
GO:0030260	0.243552022089365	0.931567955093255	2	59	entry into host cell	BP	13569	202
GO:0044409	0.243552022089365	0.931567955093255	2	59	entry into host	BP	13569	202
GO:0051806	0.243552022089365	0.931567955093255	2	59	entry into cell of other organism involved in symbiotic interaction	BP	13569	202
GO:0051828	0.243552022089365	0.931567955093255	2	59	entry into other organism involved in symbiotic interaction	BP	13569	202
GO:0003323	0.243746238825094	0.969423551659179	1	17	type B pancreatic cell development	BP	13569	202
GO:0001780	0.243980039635445	0.969361805534172	1	17	neutrophil homeostasis	BP	13569	202
GO:0051302	0.244025180445042	0.907932686087024	3	110	regulation of cell division	BP	13569	202
GO:0045838	0.244142135401655	0.969134646443929	1	19	positive regulation of membrane potential	BP	13569	202
GO:0006082	0.244271587522338	0.834344152221169	15	789	organic acid metabolic process	BP	13569	202
GO:0043555	0.24455882107794	0.969208654450913	1	17	regulation of translation in response to stress	BP	13569	202
GO:0000154	0.244764984187154	0.96875429855812	1	22	rRNA modification	BP	13569	202
GO:0046425	0.244790910647604	0.907472879031178	3	113	regulation of JAK-STAT cascade	BP	13569	202
GO:1904892	0.244790910647604	0.907472879031178	3	113	regulation of STAT cascade	BP	13569	202
GO:0010763	0.245164614151277	0.969158356774859	1	16	positive regulation of fibroblast migration	BP	13569	202
GO:0097062	0.245192617917287	0.969040460831889	1	17	dendritic spine maintenance	BP	13569	202
GO:0071624	0.245249465778263	0.968460635708942	1	25	positive regulation of granulocyte chemotaxis	BP	13569	202
GO:0090023	0.245249465778263	0.968460635708942	1	25	positive regulation of neutrophil chemotaxis	BP	13569	202
GO:0000423	0.245322348586275	0.969005971058737	1	17	mitophagy	BP	13569	202
GO:0070227	0.24568287067922	0.930431155472208	2	66	lymphocyte apoptotic process	BP	13569	202
GO:0039531	0.245717270807466	0.969011799205922	1	16	regulation of viral-induced cytoplasmic pattern recognition receptor signaling pathway	BP	13569	202
GO:0032502	0.245806275725251	0.797988465144933	80	4647	developmental process	BP	13569	202
GO:0010640	0.245858278922455	0.968764592933095	1	18	regulation of platelet-derived growth factor receptor signaling pathway	BP	13569	202
GO:0030262	0.245991593882345	0.968424000422838	1	22	apoptotic nuclear changes	BP	13569	202
GO:0060675	0.246760687611145	0.930034510881382	2	61	ureteric bud morphogenesis	BP	13569	202
GO:0097106	0.247108619604483	0.968768392742672	1	15	postsynaptic density organization	BP	13569	202
GO:0099084	0.247108619604483	0.968768392742672	1	15	postsynaptic specialization organization	BP	13569	202
GO:0045540	0.247166651597986	0.968513349122592	1	17	regulation of cholesterol biosynthetic process	BP	13569	202
GO:0050790	0.247395152848856	0.811455493238404	31	1727	regulation of catalytic activity	BP	13569	202
GO:0003279	0.247668251350575	0.906064096433595	3	96	cardiac septum development	BP	13569	202
GO:0043254	0.247671358030574	0.861814589364963	7	320	regulation of protein complex assembly	BP	13569	202
GO:0018108	0.247760828781474	0.86178968831474	7	306	peptidyl-tyrosine phosphorylation	BP	13569	202
GO:0061430	0.248298531448896	0.968597649971534	1	14	bone trabecula morphogenesis	BP	13569	202
GO:1990823	0.24900811312166	0.90517790868201	3	106	response to leukemia inhibitory factor	BP	13569	202
GO:1990830	0.24900811312166	0.90517790868201	3	106	cellular response to leukemia inhibitory factor	BP	13569	202
GO:0044106	0.249065643811315	0.928891656657892	2	64	cellular amine metabolic process	BP	13569	202
GO:0008652	0.249109298432269	0.928914441207072	2	62	cellular amino acid biosynthetic process	BP	13569	202
GO:0001704	0.249208671100577	0.905210685624729	3	95	formation of primary germ layer	BP	13569	202
GO:0051649	0.249280757560618	0.811394839538175	29	1618	establishment of localization in cell	BP	13569	202
GO:0032635	0.24929788020617	0.905026166617986	3	105	interleukin-6 production	BP	13569	202
GO:0010676	0.249438518266992	0.928908857370459	2	56	positive regulation of cellular carbohydrate metabolic process	BP	13569	202
GO:0071404	0.24961762767938	0.967966510987469	1	16	cellular response to low-density lipoprotein particle stimulus	BP	13569	202
GO:0050769	0.249646907763053	0.845067016181828	10	455	positive regulation of neurogenesis	BP	13569	202
GO:0032331	0.250331329839438	0.967773156514003	1	16	negative regulation of chondrocyte differentiation	BP	13569	202
GO:0009617	0.250335285764822	0.848773406871199	9	463	response to bacterium	BP	13569	202
GO:0045780	0.25038718511851	0.967642792735529	1	17	positive regulation of bone resorption	BP	13569	202
GO:0046852	0.25038718511851	0.967642792735529	1	17	positive regulation of bone remodeling	BP	13569	202
GO:1901881	0.250425096194806	0.967747705544586	1	16	positive regulation of protein depolymerization	BP	13569	202
GO:1903725	0.25076314960915	0.928208180692205	2	59	regulation of phospholipid metabolic process	BP	13569	202
GO:0072171	0.251222829441457	0.927920301711882	2	62	mesonephric tubule morphogenesis	BP	13569	202
GO:0010720	0.251423488902926	0.839921473379635	11	514	positive regulation of cell development	BP	13569	202
GO:0072215	0.251575538727495	0.966964310435315	1	21	regulation of metanephros development	BP	13569	202
GO:0010884	0.25207234928991	0.967182013094741	1	17	positive regulation of lipid storage	BP	13569	202
GO:0010948	0.25210426054037	0.887040392262449	4	165	negative regulation of cell cycle process	BP	13569	202
GO:0001946	0.252308844798109	0.967234034982034	1	16	lymphangiogenesis	BP	13569	202
GO:0006921	0.252338401245792	0.966621472865991	1	23	cellular component disassembly involved in execution phase of apoptosis	BP	13569	202
GO:0032102	0.252409929965763	0.874859209972853	5	235	negative regulation of response to external stimulus	BP	13569	202
GO:1903319	0.252544576680925	0.966948137896004	1	18	positive regulation of protein maturation	BP	13569	202
GO:0030033	0.252737553870357	0.967249628582616	1	15	microvillus assembly	BP	13569	202
GO:0060688	0.252747901119964	0.927246393577207	2	60	regulation of morphogenesis of a branching structure	BP	13569	202
GO:0018212	0.252942897707718	0.858063241216911	7	309	peptidyl-tyrosine modification	BP	13569	202
GO:0051924	0.25332269115369	0.87428966466212	5	225	regulation of calcium ion transport	BP	13569	202
GO:0050810	0.253690387428417	0.926752041463438	2	62	regulation of steroid biosynthetic process	BP	13569	202
GO:0070884	0.253773137212175	0.966713288844474	1	17	regulation of calcineurin-NFAT signaling cascade	BP	13569	202
GO:0106056	0.253773137212175	0.966713288844474	1	17	regulation of calcineurin-mediated signaling	BP	13569	202
GO:0010663	0.253776566642785	0.96660722030959	1	18	positive regulation of striated muscle cell apoptotic process	BP	13569	202
GO:0010666	0.253776566642785	0.96660722030959	1	18	positive regulation of cardiac muscle cell apoptotic process	BP	13569	202
GO:0039694	0.253827255065414	0.966593152110042	1	18	viral RNA genome replication	BP	13569	202
GO:0042632	0.254040206773094	0.926609122358789	2	61	cholesterol homeostasis	BP	13569	202
GO:0055092	0.254040206773094	0.926609122358789	2	61	sterol homeostasis	BP	13569	202
GO:0046686	0.254311559047888	0.926412078164053	2	64	response to cadmium ion	BP	13569	202
GO:0065009	0.254600151455047	0.799307541280072	41	2404	regulation of molecular function	BP	13569	202
GO:0072384	0.254660557098982	0.926363231982488	2	59	organelle transport along microtubule	BP	13569	202
GO:0032373	0.255068052716102	0.966152795811121	1	19	positive regulation of sterol transport	BP	13569	202
GO:0032376	0.255068052716102	0.966152795811121	1	19	positive regulation of cholesterol transport	BP	13569	202
GO:0097345	0.255109616782419	0.965844169803856	1	23	mitochondrial outer membrane permeabilization	BP	13569	202
GO:0003206	0.255204567974868	0.901629384403432	3	108	cardiac chamber morphogenesis	BP	13569	202
GO:0043113	0.255247394243097	0.926164595827473	2	56	receptor clustering	BP	13569	202
GO:1903649	0.255355099924713	0.966072395401954	1	19	regulation of cytoplasmic transport	BP	13569	202
GO:0034383	0.256009333025914	0.965888751658296	1	19	low-density lipoprotein particle clearance	BP	13569	202
GO:0007162	0.256716280168634	0.87206852739654	5	213	negative regulation of cell adhesion	BP	13569	202
GO:0006677	0.256734777832342	0.966009361760248	1	16	glycosylceramide metabolic process	BP	13569	202
GO:0016051	0.256868570289217	0.884086373419383	4	158	carbohydrate biosynthetic process	BP	13569	202
GO:0010950	0.256956757175608	0.900467538796793	3	123	positive regulation of endopeptidase activity	BP	13569	202
GO:0060026	0.256974812296803	0.966079851038258	1	15	convergent extension	BP	13569	202
GO:0032703	0.257157340618363	0.965565171561455	1	19	negative regulation of interleukin-2 production	BP	13569	202
GO:0002573	0.257698807379298	0.883479654487594	4	170	myeloid leukocyte differentiation	BP	13569	202
GO:0032400	0.257769459646461	0.965304716964859	1	20	melanosome localization	BP	13569	202
GO:0010646	0.258012040873531	0.794988022962429	44	2542	regulation of cell communication	BP	13569	202
GO:0072659	0.258596355498702	0.870788537347361	5	216	protein localization to plasma membrane	BP	13569	202
GO:0071822	0.258822899772748	0.810524587153003	22	1211	protein complex subunit organization	BP	13569	202
GO:1905952	0.259193236126175	0.899245407117396	3	116	regulation of lipid localization	BP	13569	202
GO:0022010	0.259247807561778	0.965069660963154	1	18	central nervous system myelination	BP	13569	202
GO:0032291	0.259247807561778	0.965069660963154	1	18	axon ensheathment in central nervous system	BP	13569	202
GO:0034755	0.25927733706041	0.96517097499885	1	17	iron ion transmembrane transport	BP	13569	202
GO:0050865	0.259430302371684	0.847103830717057	8	402	regulation of cell activation	BP	13569	202
GO:0002438	0.259537659955172	0.96458146707067	1	23	acute inflammatory response to antigenic stimulus	BP	13569	202
GO:0014065	0.259874165674126	0.898991222658285	3	104	phosphatidylinositol 3-kinase signaling	BP	13569	202
GO:0071407	0.260285091770208	0.829599476737173	12	582	cellular response to organic cyclic compound	BP	13569	202
GO:0043066	0.260431333792303	0.8237160295096	14	747	negative regulation of apoptotic process	BP	13569	202
GO:0060438	0.260927473697525	0.9645898875558	1	18	trachea development	BP	13569	202
GO:0046942	0.261047268008275	0.859748533518884	6	256	carboxylic acid transport	BP	13569	202
GO:0032104	0.261282894795969	0.964076778879841	1	23	regulation of response to extracellular stimulus	BP	13569	202
GO:0032107	0.261282894795969	0.964076778879841	1	23	regulation of response to nutrient levels	BP	13569	202
GO:0006635	0.26149036443174	0.922958923667692	2	64	fatty acid beta-oxidation	BP	13569	202
GO:0044243	0.261543502646344	0.964223395285287	1	20	multicellular organismal catabolic process	BP	13569	202
GO:0048731	0.261724063576423	0.785730162993926	65	3716	system development	BP	13569	202
GO:0002444	0.262347351539211	0.922519837741094	2	65	myeloid leukocyte mediated immunity	BP	13569	202
GO:1901532	0.262359667700184	0.964290251706486	1	17	regulation of hematopoietic progenitor cell differentiation	BP	13569	202
GO:1904064	0.26273544069558	0.897158632569457	3	119	positive regulation of cation transmembrane transport	BP	13569	202
GO:0050885	0.26322387924074	0.92235275903284	2	55	neuromuscular process controlling balance	BP	13569	202
GO:0097067	0.263313796971491	0.963709797536486	1	20	cellular response to thyroid hormone stimulus	BP	13569	202
GO:2000831	0.263408925117042	0.963524890173952	1	22	regulation of steroid hormone secretion	BP	13569	202
GO:0032365	0.263991085700299	0.963705394288212	1	18	intracellular lipid transport	BP	13569	202
GO:0048754	0.26404763502974	0.879536886283431	4	155	branching morphogenesis of an epithelial tube	BP	13569	202
GO:0033157	0.264139517540875	0.849876830447228	7	332	regulation of intracellular protein transport	BP	13569	202
GO:1904035	0.264418091680834	0.921577900922174	2	62	regulation of epithelial cell apoptotic process	BP	13569	202
GO:0003158	0.264462724357631	0.896311079607244	3	105	endothelium development	BP	13569	202
GO:0099625	0.265339831743587	0.963312131797344	1	18	ventricular cardiac muscle cell membrane repolarization	BP	13569	202
GO:0050806	0.265442586921032	0.878633929753027	4	156	positive regulation of synaptic transmission	BP	13569	202
GO:0032288	0.265550901223639	0.963495010367335	1	16	myelin assembly	BP	13569	202
GO:0016055	0.266315744109797	0.848358815720603	7	306	Wnt signaling pathway	BP	13569	202
GO:0050858	0.266381580918145	0.962810083153918	1	20	negative regulation of antigen receptor-mediated signaling pathway	BP	13569	202
GO:0032835	0.266458932432713	0.920626970380423	2	60	glomerulus development	BP	13569	202
GO:0097242	0.266552605454044	0.963072438279543	1	17	amyloid-beta clearance	BP	13569	202
GO:0072332	0.266589802258049	0.920441147053987	2	65	intrinsic apoptotic signaling pathway by p53 class mediator	BP	13569	202
GO:0060039	0.266824483792206	0.96312348409502	1	16	pericardium development	BP	13569	202
GO:0033077	0.266947690897872	0.920242589573968	2	66	T cell differentiation in thymus	BP	13569	202
GO:0061311	0.267126023455532	0.962683550778252	1	19	cell surface receptor signaling pathway involved in heart development	BP	13569	202
GO:0046907	0.267157486139936	0.800994234969306	24	1344	intracellular transport	BP	13569	202
GO:0050778	0.267495071839287	0.841117378906513	8	380	positive regulation of immune response	BP	13569	202
GO:0045833	0.267855267619551	0.919692682206884	2	71	negative regulation of lipid metabolic process	BP	13569	202
GO:0045117	0.267878604697357	0.962281397518594	1	21	azole transport	BP	13569	202
GO:0060602	0.268230228569018	0.962176573315415	1	21	branch elongation of an epithelium	BP	13569	202
GO:0071425	0.268251284159817	0.962255694027512	1	20	hematopoietic stem cell proliferation	BP	13569	202
GO:0034205	0.268302731485463	0.962240374403019	1	20	amyloid-beta formation	BP	13569	202
GO:0032945	0.268328631361094	0.91947730536782	2	70	negative regulation of mononuclear cell proliferation	BP	13569	202
GO:0050672	0.268328631361094	0.91947730536782	2	70	negative regulation of lymphocyte proliferation	BP	13569	202
GO:0015849	0.26842563335226	0.854503769948267	6	259	organic acid transport	BP	13569	202
GO:0002221	0.268878161043191	0.893760876436399	3	102	pattern recognition receptor signaling pathway	BP	13569	202
GO:0048568	0.268881440934875	0.840090596043933	8	373	embryonic organ development	BP	13569	202
GO:0022604	0.268894708339369	0.834797971288218	9	402	regulation of cell morphogenesis	BP	13569	202
GO:0048333	0.268962581056785	0.962244075400484	1	18	mesodermal cell differentiation	BP	13569	202
GO:0042921	0.269076920314783	0.962461247460739	1	16	glucocorticoid receptor signaling pathway	BP	13569	202
GO:2000727	0.269162515853624	0.961748425473202	1	23	positive regulation of cardiac muscle cell differentiation	BP	13569	202
GO:1902991	0.269220709928076	0.962061564022265	1	19	regulation of amyloid precursor protein catabolic process	BP	13569	202
GO:0046823	0.26963043388621	0.918914008070784	2	66	negative regulation of nucleocytoplasmic transport	BP	13569	202
GO:1902117	0.269796095327865	0.919092555415585	2	56	positive regulation of organelle assembly	BP	13569	202
GO:0030204	0.269874994154035	0.961866103521601	1	19	chondroitin sulfate metabolic process	BP	13569	202
GO:0072673	0.270024510389513	0.961927743617126	1	18	lamellipodium morphogenesis	BP	13569	202
GO:0051181	0.27014472654595	0.961689584295184	1	20	cofactor transport	BP	13569	202
GO:0008154	0.270769262271435	0.875164123390384	4	160	actin polymerization or depolymerization	BP	13569	202
GO:0034103	0.270808181298453	0.918397534339688	2	63	regulation of tissue remodeling	BP	13569	202
GO:0006888	0.270976709742458	0.91814039952483	2	71	ER to Golgi vesicle-mediated transport	BP	13569	202
GO:0061082	0.271262373456902	0.961449776097201	1	19	myeloid leukocyte cytokine production	BP	13569	202
GO:0045109	0.271662193808439	0.961329326840753	1	19	intermediate filament organization	BP	13569	202
GO:0009064	0.271724626570882	0.917916215283944	2	64	glutamine family amino acid metabolic process	BP	13569	202
GO:0198738	0.272042666775969	0.844140458370713	7	308	cell-cell signaling by wnt	BP	13569	202
GO:0002758	0.272137806576829	0.89180483601232	3	104	innate immune response-activating signal transduction	BP	13569	202
GO:0001783	0.272497774280563	0.960811288497215	1	22	B cell apoptotic process	BP	13569	202
GO:0060252	0.273041114634399	0.961142711619232	1	17	positive regulation of glial cell proliferation	BP	13569	202
GO:0008053	0.273233820829361	0.960755846890099	1	20	mitochondrial fusion	BP	13569	202
GO:0048332	0.273452522412355	0.917209835673077	2	58	mesoderm morphogenesis	BP	13569	202
GO:0051875	0.273792174541814	0.960496773781588	1	21	pigment granule localization	BP	13569	202
GO:0090114	0.273957142768753	0.960535386215607	1	20	COPII-coated vesicle budding	BP	13569	202
GO:0061318	0.274170837062027	0.960801082025915	1	17	renal filtration cell differentiation	BP	13569	202
GO:0072112	0.274170837062027	0.960801082025915	1	17	glomerular visceral epithelial cell differentiation	BP	13569	202
GO:0072311	0.274170837062027	0.960801082025915	1	17	glomerular epithelial cell differentiation	BP	13569	202
GO:0035313	0.274393358788225	0.960733593125072	1	17	wound healing, spreading of epidermal cells	BP	13569	202
GO:0072202	0.275408529532769	0.959844507235532	1	23	cell differentiation involved in metanephros development	BP	13569	202
GO:0009187	0.275964547562678	0.871686017396425	4	173	cyclic nucleotide metabolic process	BP	13569	202
GO:0060070	0.276009443600072	0.85894878937622	5	204	canonical Wnt signaling pathway	BP	13569	202
GO:0010714	0.27610784165054	0.959628110828482	1	23	positive regulation of collagen metabolic process	BP	13569	202
GO:0032967	0.27610784165054	0.959628110828482	1	23	positive regulation of collagen biosynthetic process	BP	13569	202
GO:0044253	0.27610784165054	0.959628110828482	1	23	positive regulation of multicellular organismal metabolic process	BP	13569	202
GO:0045682	0.276216489792263	0.915708683150589	2	62	regulation of epidermis development	BP	13569	202
GO:0031579	0.276284039883801	0.959821467520674	1	20	membrane raft organization	BP	13569	202
GO:0030097	0.276428876210117	0.816671983915449	12	621	hemopoiesis	BP	13569	202
GO:0032642	0.276440971518315	0.915475169013456	2	67	regulation of chemokine production	BP	13569	202
GO:0071498	0.276496069630153	0.95975605688499	1	20	cellular response to fluid shear stress	BP	13569	202
GO:0000132	0.276622131059477	0.95962634395624	1	21	establishment of mitotic spindle orientation	BP	13569	202
GO:0090208	0.276658513879649	0.959388242580887	1	24	positive regulation of triglyceride metabolic process	BP	13569	202
GO:0023051	0.277068626218569	0.778092194316531	44	2563	regulation of signaling	BP	13569	202
GO:0001774	0.277289411652214	0.9597238405383	1	18	microglial cell activation	BP	13569	202
GO:0051301	0.277420675348304	0.840063631537944	7	340	cell division	BP	13569	202
GO:0001541	0.277673923630628	0.914872552382397	2	66	ovarian follicle development	BP	13569	202
GO:0070664	0.278226157653976	0.914465006360331	2	72	negative regulation of leukocyte proliferation	BP	13569	202
GO:0043624	0.278702911644596	0.88781341704377	3	109	cellular protein complex disassembly	BP	13569	202
GO:0033197	0.279376632780921	0.958607938529692	1	23	response to vitamin E	BP	13569	202
GO:1901380	0.279880444137099	0.958610942591291	1	21	negative regulation of potassium ion transmembrane transport	BP	13569	202
GO:0051248	0.27990103329547	0.803002764451021	16	867	negative regulation of protein metabolic process	BP	13569	202
GO:0001553	0.279963861016059	0.959022798796055	1	17	luteinization	BP	13569	202
GO:0042044	0.280143212396228	0.958443832366403	1	22	fluid transport	BP	13569	202
GO:0007186	0.280187997023958	0.817139348380659	11	631	G-protein coupled receptor signaling pathway	BP	13569	202
GO:2000027	0.280456417217369	0.868773121236183	4	167	regulation of organ morphogenesis	BP	13569	202
GO:0048872	0.280621393107099	0.855610412993222	5	230	homeostasis of number of cells	BP	13569	202
GO:0090330	0.280792619969028	0.958521120989748	1	19	regulation of platelet aggregation	BP	13569	202
GO:0044321	0.28083027261585	0.958149663833847	1	23	response to leptin	BP	13569	202
GO:1902932	0.280907300820911	0.958381614500523	1	20	positive regulation of alcohol biosynthetic process	BP	13569	202
GO:0042742	0.280982759968156	0.886156449314483	3	136	defense response to bacterium	BP	13569	202
GO:1902042	0.281097642720686	0.958142800047256	1	22	negative regulation of extrinsic apoptotic signaling pathway via death domain receptors	BP	13569	202
GO:0043525	0.281210627106752	0.912959060812719	2	71	positive regulation of neuron apoptotic process	BP	13569	202
GO:0032388	0.281285664924455	0.845193795390107	6	274	positive regulation of intracellular transport	BP	13569	202
GO:0005980	0.281385685710658	0.958334878979051	1	19	glycogen catabolic process	BP	13569	202
GO:0009251	0.281385685710658	0.958334878979051	1	19	glucan catabolic process	BP	13569	202
GO:0044247	0.281385685710658	0.958334878979051	1	19	cellular polysaccharide catabolic process	BP	13569	202
GO:0018193	0.281419856604172	0.797718535076634	18	933	peptidyl-amino acid modification	BP	13569	202
GO:0051347	0.281441495964392	0.820319319941538	10	495	positive regulation of transferase activity	BP	13569	202
GO:0046653	0.281478066336958	0.958305826128463	1	19	tetrahydrofolate metabolic process	BP	13569	202
GO:0032594	0.281710174780485	0.958034508638079	1	21	protein transport within lipid bilayer	BP	13569	202
GO:0097186	0.281748157800227	0.958220819411262	1	19	amelogenesis	BP	13569	202
GO:0051701	0.281772659307012	0.885862139256879	3	117	interaction with host	BP	13569	202
GO:0014829	0.28190741878416	0.958066383848317	1	20	vascular smooth muscle contraction	BP	13569	202
GO:0061097	0.282313104875962	0.912501974114349	2	66	regulation of protein tyrosine kinase activity	BP	13569	202
GO:0090314	0.282418433488903	0.957645731934568	1	23	positive regulation of protein targeting to membrane	BP	13569	202
GO:0030149	0.282636500037777	0.957835737329003	1	20	sphingolipid catabolic process	BP	13569	202
GO:0030261	0.282906972250949	0.957655042048926	1	21	chromosome condensation	BP	13569	202
GO:1905954	0.2829146090389	0.912146588031281	2	68	positive regulation of lipid localization	BP	13569	202
GO:0021953	0.283008419579868	0.867161690905645	4	157	central nervous system neuron differentiation	BP	13569	202
GO:0007548	0.283044427587405	0.843926528235341	6	271	sex differentiation	BP	13569	202
GO:0007184	0.283082800560144	0.957694197225091	1	20	SMAD protein import into nucleus	BP	13569	202
GO:0036303	0.283152367950076	0.957894238670855	1	18	lymph vessel morphogenesis	BP	13569	202
GO:0022011	0.283539532934801	0.95777180548948	1	18	myelination in peripheral nervous system	BP	13569	202
GO:0032292	0.283539532934801	0.95777180548948	1	18	peripheral nervous system axon ensheathment	BP	13569	202
GO:0051705	0.283564141588637	0.911906704395537	2	64	multi-organism behavior	BP	13569	202
GO:0033005	0.283791217704768	0.957574637421379	1	19	positive regulation of mast cell activation	BP	13569	202
GO:0045922	0.283834969187503	0.95727263988636	1	22	negative regulation of fatty acid metabolic process	BP	13569	202
GO:0048569	0.283888324166944	0.957342449371367	1	21	post-embryonic animal organ development	BP	13569	202
GO:0010894	0.283925097343089	0.95724381771011	1	22	negative regulation of steroid biosynthetic process	BP	13569	202
GO:0045939	0.283925097343089	0.95724381771011	1	22	negative regulation of steroid metabolic process	BP	13569	202
GO:0007160	0.283977634288565	0.866543982530888	4	154	cell-matrix adhesion	BP	13569	202
GO:0033143	0.284075270787029	0.911695311123805	2	62	regulation of intracellular steroid hormone receptor signaling pathway	BP	13569	202
GO:2000209	0.284186432179796	0.957448992497653	1	19	regulation of anoikis	BP	13569	202
GO:2000637	0.284221249479481	0.957555738600582	1	18	positive regulation of gene silencing by miRNA	BP	13569	202
GO:2000114	0.28520421679841	0.957124457103892	1	19	regulation of establishment of cell polarity	BP	13569	202
GO:0034505	0.285282602878958	0.956992638684029	1	20	tooth mineralization	BP	13569	202
GO:1902904	0.285747905869792	0.883541410243533	3	109	negative regulation of supramolecular fiber organization	BP	13569	202
GO:0032660	0.285900375406712	0.956528985743275	1	23	regulation of interleukin-17 production	BP	13569	202
GO:0046835	0.28605015114847	0.956649258800441	1	21	carbohydrate phosphorylation	BP	13569	202
GO:0033762	0.286882991970117	0.956210868189191	1	23	response to glucagon	BP	13569	202
GO:0099623	0.286900474653589	0.956472509650148	1	20	regulation of cardiac muscle cell membrane repolarization	BP	13569	202
GO:0032526	0.288165927002951	0.881984633719638	3	115	response to retinoic acid	BP	13569	202
GO:0000272	0.288739468849967	0.955876999311042	1	20	polysaccharide catabolic process	BP	13569	202
GO:0007259	0.289002884001191	0.881401310963708	3	121	JAK-STAT cascade	BP	13569	202
GO:0097696	0.289002884001191	0.881401310963708	3	121	STAT cascade	BP	13569	202
GO:0022406	0.289370298468772	0.908890580111556	2	64	membrane docking	BP	13569	202
GO:0050687	0.28971747133136	0.955458880530503	1	21	negative regulation of defense response to virus	BP	13569	202
GO:0009308	0.289734530035849	0.90855711226876	2	70	amine metabolic process	BP	13569	202
GO:0003272	0.289961780952616	0.955378931943587	1	21	endocardial cushion formation	BP	13569	202
GO:0035929	0.290309656717127	0.954945450607382	1	25	steroid hormone secretion	BP	13569	202
GO:0090263	0.290746582141183	0.908223042710903	2	62	positive regulation of canonical Wnt signaling pathway	BP	13569	202
GO:1901379	0.291283889474159	0.907787814773998	2	68	regulation of potassium ion transmembrane transport	BP	13569	202
GO:1902624	0.291528344965435	0.954260744915816	1	30	positive regulation of neutrophil migration	BP	13569	202
GO:0071731	0.291622727831095	0.954657969511614	1	23	response to nitric oxide	BP	13569	202
GO:0071621	0.291950938296319	0.907150686569872	2	83	granulocyte chemotaxis	BP	13569	202
GO:0010866	0.292028959345043	0.95469921322175	1	21	regulation of triglyceride biosynthetic process	BP	13569	202
GO:0097755	0.292092968266486	0.90740947824027	2	66	positive regulation of blood vessel diameter	BP	13569	202
GO:0032814	0.292119242771745	0.954416631241904	1	24	regulation of natural killer cell activation	BP	13569	202
GO:0051403	0.292277597664352	0.847522390002929	5	207	stress-activated MAPK cascade	BP	13569	202
GO:0021533	0.292671088376261	0.954700812464178	1	19	cell differentiation in hindbrain	BP	13569	202
GO:0045786	0.293134104175172	0.828257221449167	7	342	negative regulation of cell cycle	BP	13569	202
GO:0032880	0.293257236543585	0.789664098251162	17	911	regulation of protein localization	BP	13569	202
GO:0090190	0.293438611960443	0.954232359680596	1	21	positive regulation of branching involved in ureteric bud morphogenesis	BP	13569	202
GO:0006907	0.293977391832812	0.954269037926596	1	19	pinocytosis	BP	13569	202
GO:0018195	0.294059022585102	0.95393285759176	1	22	peptidyl-arginine modification	BP	13569	202
GO:0003071	0.294091840698261	0.953836859584376	1	23	renal system process involved in regulation of systemic arterial blood pressure	BP	13569	202
GO:0010661	0.29418000560172	0.953729412753233	1	24	positive regulation of muscle cell apoptotic process	BP	13569	202
GO:0006692	0.294331253400418	0.953479427709955	1	27	prostanoid metabolic process	BP	13569	202
GO:0006693	0.294331253400418	0.953479427709955	1	27	prostaglandin metabolic process	BP	13569	202
GO:0007275	0.294345763744421	0.755509869506509	69	3999	multicellular organism development	BP	13569	202
GO:0045834	0.294841949371935	0.877743751419608	3	125	positive regulation of lipid metabolic process	BP	13569	202
GO:0097529	0.295025796957358	0.877497445360901	3	139	myeloid leukocyte migration	BP	13569	202
GO:0006839	0.295338364742159	0.858580430845048	4	207	mitochondrial transport	BP	13569	202
GO:0072078	0.295650003939047	0.905453000776946	2	69	nephron tubule morphogenesis	BP	13569	202
GO:0007020	0.295781719560293	0.953796389083546	1	18	microtubule nucleation	BP	13569	202
GO:0060632	0.295789433974735	0.953353500289213	1	22	regulation of microtubule-based movement	BP	13569	202
GO:0018126	0.296004078426977	0.9534796493541	1	20	protein hydroxylation	BP	13569	202
GO:0016054	0.296045028151633	0.858234614750059	4	183	organic acid catabolic process	BP	13569	202
GO:0046395	0.296045028151633	0.858234614750059	4	183	carboxylic acid catabolic process	BP	13569	202
GO:0050482	0.296122754041769	0.95300356007433	1	25	arachidonic acid secretion	BP	13569	202
GO:1903963	0.296122754041769	0.95300356007433	1	25	arachidonate transport	BP	13569	202
GO:0002446	0.296637652631518	0.953162812955198	1	21	neutrophil mediated immunity	BP	13569	202
GO:1901606	0.296777885110787	0.904764097551025	2	73	alpha-amino acid catabolic process	BP	13569	202
GO:0045665	0.297135940340117	0.844043314006921	5	210	negative regulation of neuron differentiation	BP	13569	202
GO:0072088	0.29738911547878	0.904502045926177	2	70	nephron epithelium morphogenesis	BP	13569	202
GO:0032602	0.298380740514347	0.903948588939496	2	71	chemokine production	BP	13569	202
GO:0072273	0.2987249808244	0.952273513353501	1	23	metanephric nephron morphogenesis	BP	13569	202
GO:0006644	0.298962398718497	0.832171149900458	6	283	phospholipid metabolic process	BP	13569	202
GO:0061213	0.299272676309762	0.952174803971541	1	22	positive regulation of mesonephros development	BP	13569	202
GO:2000404	0.299600002954457	0.951687614786482	1	27	regulation of T cell migration	BP	13569	202
GO:0060148	0.29967571269654	0.952358318628594	1	19	positive regulation of posttranscriptional gene silencing	BP	13569	202
GO:0003018	0.29979217745552	0.855753014243751	4	173	vascular process in circulatory system	BP	13569	202
GO:0090162	0.300202088376687	0.95176887679877	1	23	establishment of epithelial cell polarity	BP	13569	202
GO:0051246	0.300252939563579	0.761647277683307	36	2090	regulation of protein metabolic process	BP	13569	202
GO:0032984	0.300936985740275	0.855023782136074	4	166	macromolecular complex disassembly	BP	13569	202
GO:0019433	0.300960705891805	0.951218611863103	1	27	triglyceride catabolic process	BP	13569	202
GO:0030182	0.301045120426521	0.773050653942738	23	1187	neuron differentiation	BP	13569	202
GO:0046039	0.301111143732646	0.951230743061455	1	26	GTP metabolic process	BP	13569	202
GO:0060191	0.301745632293942	0.902092543860486	2	73	regulation of lipase activity	BP	13569	202
GO:0030833	0.302359953706425	0.873071636814251	3	121	regulation of actin filament polymerization	BP	13569	202
GO:0010719	0.302765017688705	0.950886114415147	1	23	negative regulation of epithelial to mesenchymal transition	BP	13569	202
GO:0021871	0.303160266645522	0.950749165711939	1	23	forebrain regionalization	BP	13569	202
GO:0072010	0.303380615525261	0.950971441174706	1	20	glomerular epithelium development	BP	13569	202
GO:0003309	0.303517189204597	0.950815087035237	1	21	type B pancreatic cell differentiation	BP	13569	202
GO:0006979	0.303530665938941	0.813337027118909	8	432	response to oxidative stress	BP	13569	202
GO:0001816	0.30357066945431	0.802591857711979	10	529	cytokine production	BP	13569	202
GO:0002089	0.303628424478826	0.950776589319987	1	21	lens morphogenesis in camera-type eye	BP	13569	202
GO:0071372	0.303660391617772	0.950765522552568	1	21	cellular response to follicle-stimulating hormone stimulus	BP	13569	202
GO:0033561	0.303907639446444	0.950910453372358	1	19	regulation of water loss via skin	BP	13569	202
GO:0072089	0.303969016661959	0.872101401412935	3	117	stem cell proliferation	BP	13569	202
GO:1900542	0.304195621135259	0.852579462351157	4	198	regulation of purine nucleotide metabolic process	BP	13569	202
GO:0043516	0.304428589091757	0.949950801637616	1	28	regulation of DNA damage response, signal transduction by p53 class mediator	BP	13569	202
GO:0032963	0.305176286957612	0.900319121698235	2	69	collagen metabolic process	BP	13569	202
GO:0071402	0.305259956704	0.950109593882663	1	22	cellular response to lipoprotein particle stimulus	BP	13569	202
GO:0030194	0.305373006591394	0.950170555230421	1	21	positive regulation of blood coagulation	BP	13569	202
GO:1900048	0.305373006591394	0.950170555230421	1	21	positive regulation of hemostasis	BP	13569	202
GO:0002694	0.30546671755757	0.818772559656924	7	365	regulation of leukocyte activation	BP	13569	202
GO:0031958	0.305739060395659	0.95027620318713	1	19	corticosteroid receptor signaling pathway	BP	13569	202
GO:0040001	0.305770281090325	0.949839372206336	1	23	establishment of mitotic spindle localization	BP	13569	202
GO:0033688	0.306059288939674	0.949830111047859	1	22	regulation of osteoblast proliferation	BP	13569	202
GO:0046466	0.306462266655409	0.94959656870443	1	23	membrane lipid catabolic process	BP	13569	202
GO:0048666	0.306480461101696	0.774539779483659	19	963	neuron development	BP	13569	202
GO:1905477	0.306484834528067	0.899491389072085	2	74	positive regulation of protein localization to membrane	BP	13569	202
GO:0051049	0.306502220184009	0.761525137637049	29	1645	regulation of transport	BP	13569	202
GO:0035428	0.306609010261618	0.949973297274633	1	19	hexose transmembrane transport	BP	13569	202
GO:1904659	0.306609010261618	0.949973297274633	1	19	glucose transmembrane transport	BP	13569	202
GO:1905950	0.306609010261618	0.949973297274633	1	19	monosaccharide transmembrane transport	BP	13569	202
GO:0035886	0.307733050820119	0.949242001358605	1	22	vascular smooth muscle cell differentiation	BP	13569	202
GO:0039528	0.308171870243246	0.949302000141662	1	20	cytoplasmic pattern recognition receptor signaling pathway in response to virus	BP	13569	202
GO:0061462	0.308356621921678	0.948928454571012	1	23	protein localization to lysosome	BP	13569	202
GO:2000241	0.308619854165364	0.868973097196724	3	132	regulation of reproductive process	BP	13569	202
GO:0033233	0.30919182307608	0.948632294257982	1	23	regulation of protein sumoylation	BP	13569	202
GO:1903364	0.309315756733808	0.868658788263271	3	120	positive regulation of cellular protein catabolic process	BP	13569	202
GO:0072091	0.309443641255544	0.897979473982563	2	69	regulation of stem cell proliferation	BP	13569	202
GO:0001906	0.309602369117883	0.89751164356838	2	89	cell killing	BP	13569	202
GO:0006575	0.310042912189264	0.868003866619972	3	138	cellular modified amino acid metabolic process	BP	13569	202
GO:0071900	0.310062297227081	0.808267584011457	8	399	regulation of protein serine/threonine kinase activity	BP	13569	202
GO:0060713	0.310339428414315	0.94822376015084	1	23	labyrinthine layer morphogenesis	BP	13569	202
GO:0007205	0.311059687627283	0.947966411355959	1	23	protein kinase C-activating G-protein coupled receptor signaling pathway	BP	13569	202
GO:0045595	0.311212651435984	0.760438954591193	26	1417	regulation of cell differentiation	BP	13569	202
GO:0032958	0.311354676685703	0.947956055859962	1	22	inositol phosphate biosynthetic process	BP	13569	202
GO:0051960	0.312173117731764	0.775836889930095	16	805	regulation of nervous system development	BP	13569	202
GO:0000422	0.312502544420365	0.896192998194412	2	73	autophagy of mitochondrion	BP	13569	202
GO:0061726	0.312502544420365	0.896192998194412	2	73	mitochondrion disassembly	BP	13569	202
GO:0030178	0.312611529983802	0.86660535013486	3	115	negative regulation of Wnt signaling pathway	BP	13569	202
GO:0090103	0.312686920272103	0.947478378637126	1	22	cochlea morphogenesis	BP	13569	202
GO:0051495	0.313063814720695	0.846563475552905	4	178	positive regulation of cytoskeleton organization	BP	13569	202
GO:0051294	0.313076517266654	0.94715367676165	1	24	establishment of spindle orientation	BP	13569	202
GO:0044259	0.313147422610555	0.895904131311384	2	70	multicellular organismal macromolecule metabolic process	BP	13569	202
GO:0007492	0.313323886613864	0.895995163349021	2	63	endoderm development	BP	13569	202
GO:0015908	0.313369992424995	0.895780279948554	2	70	fatty acid transport	BP	13569	202
GO:1990778	0.314384172960616	0.831402745484598	5	238	protein localization to cell periphery	BP	13569	202
GO:0045913	0.314755345090599	0.895084560279916	2	67	positive regulation of carbohydrate metabolic process	BP	13569	202
GO:0055013	0.314795591038723	0.894985391881949	2	70	cardiac muscle cell development	BP	13569	202
GO:0002068	0.31555505611329	0.946441516664055	1	22	glandular epithelial cell development	BP	13569	202
GO:0018149	0.316166530141022	0.946326567497279	1	21	peptide cross-linking	BP	13569	202
GO:0034504	0.316347707868468	0.810417554650758	7	337	protein localization to nucleus	BP	13569	202
GO:0002888	0.316535351656435	0.94589585644432	1	24	positive regulation of myeloid leukocyte mediated immunity	BP	13569	202
GO:0034314	0.31671208899606	0.94547353097522	1	29	Arp2/3 complex-mediated actin nucleation	BP	13569	202
GO:0046889	0.317210951701453	0.89349579551345	2	76	positive regulation of lipid biosynthetic process	BP	13569	202
GO:0007620	0.317355460115388	0.945595132056242	1	24	copulation	BP	13569	202
GO:0001101	0.318582311090998	0.801463271152204	8	419	response to acid chemical	BP	13569	202
GO:0006140	0.318610662470487	0.842525956093033	4	202	regulation of nucleotide metabolic process	BP	13569	202
GO:0050654	0.318997543439158	0.945081700898023	1	23	chondroitin sulfate proteoglycan metabolic process	BP	13569	202
GO:0030856	0.319007543163177	0.862394657192879	3	120	regulation of epithelial cell differentiation	BP	13569	202
GO:0032620	0.31907296381231	0.94480024996484	1	26	interleukin-17 production	BP	13569	202
GO:0000302	0.319505143918879	0.827568621814835	5	252	response to reactive oxygen species	BP	13569	202
GO:0060343	0.319892642704033	0.944851311909958	1	22	trabecula formation	BP	13569	202
GO:0060716	0.320744810726105	0.944434714539832	1	23	labyrinthine layer blood vessel development	BP	13569	202
GO:0010092	0.320820415897674	0.944077508594985	1	27	specification of animal organ identity	BP	13569	202
GO:0033032	0.320851725476165	0.943935425410596	1	29	regulation of myeloid cell apoptotic process	BP	13569	202
GO:0019220	0.321480078753532	0.752488300393378	25	1426	regulation of phosphate metabolic process	BP	13569	202
GO:0003008	0.321829086827757	0.754770801283697	23	1301	system process	BP	13569	202
GO:0050793	0.321938361189642	0.742853425805742	35	1965	regulation of developmental process	BP	13569	202
GO:0006817	0.322137647547813	0.944017759886162	1	22	phosphate ion transport	BP	13569	202
GO:0090189	0.322283419604224	0.943767925003555	1	24	regulation of branching involved in ureteric bud morphogenesis	BP	13569	202
GO:0042490	0.322370232170196	0.890715475297241	2	70	mechanoreceptor differentiation	BP	13569	202
GO:0050820	0.322488054960196	0.943691298980004	1	24	positive regulation of coagulation	BP	13569	202
GO:0034767	0.322724531710811	0.859844530160154	3	130	positive regulation of ion transmembrane transport	BP	13569	202
GO:0001501	0.322880096289394	0.798109700683041	8	385	skeletal system development	BP	13569	202
GO:0002695	0.322967683927342	0.85965300068241	3	133	negative regulation of leukocyte activation	BP	13569	202
GO:0030901	0.322985099163389	0.890143795201144	2	80	midbrain development	BP	13569	202
[truncated: 19,545 more rows]
