# Supplementary material for: RNA-sequencing of AVPV and ARH reveals vastly different temporal and transcriptomic responses to estradiol in the female rat hypothalamus
Source: PLoS One. 2021 Aug 18;16(8):e0256148. doi: 10.1371/journal.pone.0256148 (PMC8372949; doi:10.1371/journal.pone.0256148)
Supplement: S24 Table — (CSV) [file pone.0256148.s024.csv]

category	over_represented_pvalue	under_represented_pvalue	numDEInCat	numInCat	term	ontology	numBackground	num.modGenes	geneName	geneID
GO:0097475	8.58868101484424e-05	0.999999107545665	3	5	motor neuron migration	BP	13569	200	Reln,Lhx1,Nrp1	24718,257634,246331
GO:0060067	0.000393380195178847	1	2	2	cervix development	BP	13569	200	Lhx1,Wnt5a	257634,64566
GO:0060068	0.000718374954557417	0.999975816061498	3	11	vagina development	BP	13569	200	Esr1,Lhx1,Wnt5a	24890,257634,64566
GO:0045337	0.000870402355624351	0.999995011039252	2	3	farnesyl diphosphate biosynthetic process	BP	13569	200	Hmgcr,Ggps1	25675,291211
GO:0097476	0.000940284143664378	0.999994394438272	2	3	spinal cord motor neuron migration	BP	13569	200	Reln,Lhx1	24718,257634
GO:0097477	0.000940284143664378	0.999994394438272	2	3	lateral motor column neuron migration	BP	13569	200	Reln,Lhx1	24718,257634
GO:0048843	0.00101596548638174	0.999963678018508	3	9	negative regulation of axon extension involved in axon guidance	BP	13569	200	Slit1,Nrp1,Wnt5a	65047,246331,64566
GO:0008045	0.00112646743295562	0.999912511006206	4	25	motor neuron axon guidance	BP	13569	200	Slit1,Lhx1,Lhx9,Nrp1	65047,257634,289048,246331
GO:0050803	0.00139390030898703	0.999668629290403	9	131	regulation of synapse structure or activity	BP	13569	200	Ptprf,Reln,Slit1,Ghsr,Gria4,Nectin1,Clstn3,Wnt5a,Six4	360406,24718,65047,84022,29629,192183,171393,64566,299138
GO:0030516	0.00146745164763027	0.999725726646108	7	85	regulation of axon extension	BP	13569	200	Limk1,Slit1,Barhl2,Pak1,Rufy3,Nrp1,Wnt5a	65172,65047,65050,29431,360921,246331,64566
GO:1902668	0.00154371856524248	0.999933863840679	3	10	negative regulation of axon guidance	BP	13569	200	Slit1,Nrp1,Wnt5a	65047,246331,64566
GO:0007399	0.0015507137129612	0.999120692067026	52	2002	nervous system development	BP	13569	200	Ptprf,Zic1,Limk1,Reln,Slit1,Ptprk,Kcnc4,Igsf10,Ghsr,Hmx3,Nrbp2,Bbs1,Cngb1,Barhl2,Nectin1,Sox5,Basp1,Rorb,Crb2,Zfp521,Lhx1,Spef2,Clstn3,Pak1,Shroom3,Hapln4,Lhx9,Ywhag,Arf6,Nptxr,Ush2a,Tnfrsf21,Pomk,Wnt16,Rufy3,Nkx2-8,Pls3,Nrp1,Olig2,Wnt5a,Rab10,Cnr1,Mafk,Vax1,Neurod1,Traf3ip1,B3gnt5,Rasgrf1,Jun,Xrcc2,Sstr1,Six4	360406,64618,65172,24718,65047,360302,684516,310448,84022,293537,680451,309156,83686,65050,192183,140587,64160,309288,366031,307579,257634,64555,171393,29431,305230,361129,289048,56010,79121,81005,289369,316256,306549,500047,360921,299061,81748,246331,304103,64566,50993,25248,246760,64571,29458,363286,116740,192213,24516,499966,25033,299138
GO:0048146	0.0016022999142488	0.999798061823035	5	56	positive regulation of fibroblast proliferation	BP	13569	200	Esr1,Zmiz1,Wnt5a,Rasgrf1,Jun	24890,361103,64566,192213,24516
GO:0048699	0.00171832481123816	0.999095225247662	38	1306	generation of neurons	BP	13569	200	Ptprf,Limk1,Reln,Slit1,Ptprk,Igsf10,Nrbp2,Bbs1,Cngb1,Barhl2,Nectin1,Sox5,Rorb,Zfp521,Lhx1,Pak1,Lhx9,Ywhag,Arf6,Nptxr,Ush2a,Tnfrsf21,Pomk,Wnt16,Rufy3,Nkx2-8,Pls3,Nrp1,Olig2,Wnt5a,Rab10,Cnr1,Vax1,Neurod1,Rasgrf1,Jun,Xrcc2,Six4	360406,65172,24718,65047,360302,310448,680451,309156,83686,65050,192183,140587,309288,307579,257634,29431,289048,56010,79121,81005,289369,316256,306549,500047,360921,299061,81748,246331,304103,64566,50993,25248,64571,29458,192213,24516,499966,299138
GO:0045165	0.00185815406673079	0.99949402437344	10	201	cell fate commitment	BP	13569	200	Barhl2,Sox5,Zfp521,Wnt16,Smad2,Olig2,Wnt5a,Rab10,Neurod1,Dusp6	65050,140587,307579,500047,29357,304103,64566,50993,29458,116663
GO:1903541	0.00193758380967486	0.999901511217779	3	15	regulation of exosomal secretion	BP	13569	200	Vps4b,Stam,Hgs	360834,498798,56084
GO:1903543	0.00193758380967486	0.999901511217779	3	15	positive regulation of exosomal secretion	BP	13569	200	Vps4b,Stam,Hgs	360834,498798,56084
GO:0045338	0.00195485037306519	0.999976115543875	2	4	farnesyl diphosphate metabolic process	BP	13569	200	Hmgcr,Ggps1	25675,291211
GO:0048589	0.0020413058521493	0.999123414353149	21	594	developmental growth	BP	13569	200	Limk1,Prmt2,Slit1,Prlr,Esr1,Igsf10,Ghsr,Kif26b,Zmiz1,Barhl2,Lhx1,Pak1,Ptger4,Rufy3,Adra1b,Nrp1,Smad2,Wnt5a,Dusp6,Xrcc2,Six4	65172,499420,65047,24684,24890,310448,84022,305012,361103,65050,257634,29431,84023,360921,24173,246331,29357,64566,116663,499966,299138
GO:1904347	0.00224008601670455	0.99996596172163	2	5	regulation of small intestine smooth muscle contraction	BP	13569	200	Ghsr,Ptger4	84022,84023
GO:1990770	0.00224008601670455	0.99996596172163	2	5	small intestine smooth muscle contraction	BP	13569	200	Ghsr,Ptger4	84022,84023
GO:0061564	0.00263324662484816	0.998954591685095	17	412	axon development	BP	13569	200	Ptprf,Limk1,Reln,Slit1,Barhl2,Nectin1,Lhx1,Pak1,Lhx9,Rufy3,Nkx2-8,Nrp1,Wnt5a,Rab10,Cnr1,Vax1,Jun	360406,65172,24718,65047,65050,192183,257634,29431,289048,360921,299061,246331,64566,50993,25248,64571,24516
GO:1904468	0.00288030487460388	0.999940657843417	2	8	negative regulation of tumor necrosis factor secretion	BP	13569	200	Ghsr,Ptger4	84022,84023
GO:0030540	0.00290893077085469	0.999824587278141	3	18	female genitalia development	BP	13569	200	Esr1,Lhx1,Wnt5a	24890,257634,64566
GO:0060750	0.00295087601488354	0.999948357805295	2	5	epithelial cell proliferation involved in mammary gland duct elongation	BP	13569	200	Esr1,Wnt5a	24890,64566
GO:0060560	0.00307159911918372	0.999042006988288	11	214	developmental growth involved in morphogenesis	BP	13569	200	Limk1,Slit1,Esr1,Kif26b,Barhl2,Lhx1,Pak1,Rufy3,Nrp1,Wnt5a,Six4	65172,65047,24890,305012,65050,257634,29431,360921,246331,64566,299138
GO:0055059	0.00327550915149804	0.999939517975123	2	5	asymmetric neuroblast division	BP	13569	200	Sox5,Rab10	140587,50993
GO:1990182	0.00345224137306117	0.999777223216574	3	19	exosomal secretion	BP	13569	200	Vps4b,Stam,Hgs	360834,498798,56084
GO:0050795	0.00358584729249407	0.999448940117038	5	74	regulation of behavior	BP	13569	200	Oprl1,Reln,Ghsr,Ptger4,Cnr1	29256,24718,84022,84023,25248
GO:0060751	0.00368358485755794	0.999921450462413	2	6	branch elongation involved in mammary gland duct branching	BP	13569	200	Esr1,Wnt5a	24890,64566
GO:0061387	0.00369386323483928	0.999180635697427	7	101	regulation of extent of cell growth	BP	13569	200	Limk1,Slit1,Barhl2,Pak1,Rufy3,Nrp1,Wnt5a	65172,65047,65050,29431,360921,246331,64566
GO:0097734	0.00371027474352478	0.999752835253693	3	20	extracellular exosome biogenesis	BP	13569	200	Vps4b,Stam,Hgs	360834,498798,56084
GO:0140112	0.00371027474352478	0.999752835253693	3	20	extracellular vesicle biogenesis	BP	13569	200	Vps4b,Stam,Hgs	360834,498798,56084
GO:2001179	0.00375903331771485	0.999908706031895	2	9	regulation of interleukin-10 secretion	BP	13569	200	Tnfrsf21,Ptger4	316256,84023
GO:0008104	0.00390091138870724	0.997712843655305	48	2055	protein localization	BP	13569	200	Zic1,Reln,Astn2,Ptprk,Esr1,Ghsr,Synj2bp,Bbs1,Fbn2,Cngb1,Rhbdd1,Pfkl,Nectin1,Gnl3l,Rassf5,Clstn3,Cadm3,Pak1,Snx6,Tnpo1,Ywhag,Arf6,Ush2a,Tnfrsf21,Ptger4,Ephb6,Tmed7,Rufy3,Csnk1d,Trim16,Tor1aip1,Nrp1,Smad2,Stam,Wnt5a,Rab10,Cnr1,Neurod1,Traf3ip1,Hmgcr,Ttc30b,Cse1l,Hgs,Myt1,Ap3m1,Jun,Six4,Hps6	64618,24718,100361323,360302,24890,84022,64531,309156,689008,83686,316557,25741,192183,100034253,54355,171393,360882,29431,362738,309126,56010,79121,289369,316256,84023,312275,252889,360921,64462,303214,246314,246331,29357,498798,64566,50993,25248,29458,363286,25675,499814,362273,56084,362291,171126,24516,299138,309446
GO:0048523	0.00411431245768047	0.997400295519083	74	3524	negative regulation of cellular process	BP	13569	200	Oprl1,Ptprf,Limk1,Prmt2,Slit1,Hyou1,Ptprk,Kcnc4,Esr1,Fhod3,Ghsr,Synj2bp,Peg3,Nrbp2,Fbn2,Rhbdd1,Pfkl,Sox5,Gnl3l,Wdr6,Rassf5,Basp1,Rorb,Crb2,Araf,Lhx1,LOC103694874,Rfx5,Peli3,Morf4l1,Pak1,Snx6,Taf6,Lhx9,Dnajc10,Arf6,Ush2a,Tnfrsf21,Ptger4,Birc3,Sorcs3,Ern1,Capza1,Homez,Wnt16,Rufy3,Smyd1,Adra1b,Nek11,Nkx2-8,G3bp1,Nrp1,Smad2,Ubqln1,Olig2,Vps4b,Wnt5a,Cnr1,Cd55,Mafk,Vax1,Neurod1,Traf3ip1,Hmgcr,Hgs,Specc…	29256,360406,65172,499420,65047,192235,360302,684516,24890,100360334,84022,64531,103691034,680451,689008,316557,25741,140587,100034253,301007,54355,64160,309288,366031,64363,257634,25481,310659,309157,300891,29431,362738,288533,289048,295690,79121,289369,316256,84023,78971,294043,498013,691149,260325,500047,360921,297333,24173,315978,299061,171092,246331,29357,114590,304103,360834,64566,25248,640…
GO:0032881	0.00414616172060056	0.999520068481996	4	39	regulation of polysaccharide metabolic process	BP	13569	200	Epm2aip1,Ptger4,Adra1b,Gfpt1	316021,84023,24173,297417
GO:0001764	0.00437900644352648	0.998869613880977	8	135	neuron migration	BP	13569	200	Reln,Igsf10,Bbs1,Barhl2,Lhx1,Pomk,Nrp1,Vax1	24718,310448,309156,65050,257634,306549,246331,64571
GO:0032535	0.00457162559979919	0.998330731433873	13	313	regulation of cellular component size	BP	13569	200	Limk1,Slit1,Fhod3,Slc12a7,Barhl2,Fchsd2,Pak1,Arf6,Capza1,Rufy3,Nrp1,Wnt5a,Specc1l	65172,65047,100360334,308069,65050,308864,29431,79121,691149,360921,246331,64566,361828
GO:0060602	0.0046037110558753	0.999666896132812	3	21	branch elongation of an epithelium	BP	13569	200	Esr1,Wnt5a,Six4	24890,64566,299138
GO:1904304	0.00464921254080769	0.999882040586409	2	7	regulation of gastro-intestinal system smooth muscle contraction	BP	13569	200	Ghsr,Ptger4	84022,84023
GO:0035881	0.00484920116440982	0.999869437218349	2	8	amacrine cell differentiation	BP	13569	200	Rorb,Neurod1	309288,29458
GO:0061551	0.00500659693231721	0.999884928451868	2	5	trigeminal ganglion development	BP	13569	200	Nrp1,Six4	246331,299138
GO:0022008	0.00508764732823054	0.997130682339411	38	1403	neurogenesis	BP	13569	200	Ptprf,Limk1,Reln,Slit1,Ptprk,Igsf10,Nrbp2,Bbs1,Cngb1,Barhl2,Nectin1,Sox5,Rorb,Zfp521,Lhx1,Pak1,Lhx9,Ywhag,Arf6,Nptxr,Ush2a,Tnfrsf21,Pomk,Wnt16,Rufy3,Nkx2-8,Pls3,Nrp1,Olig2,Wnt5a,Rab10,Cnr1,Vax1,Neurod1,Rasgrf1,Jun,Xrcc2,Six4	360406,65172,24718,65047,360302,310448,680451,309156,83686,65050,192183,140587,309288,307579,257634,29431,289048,56010,79121,81005,289369,316256,306549,500047,360921,299061,81748,246331,304103,64566,50993,25248,64571,29458,192213,24516,499966,299138
GO:0051960	0.00516352180208959	0.997430626633378	25	805	regulation of nervous system development	BP	13569	200	Ptprf,Limk1,Reln,Slit1,Igsf10,Ghsr,Barhl2,Nectin1,Sox5,Lhx1,Clstn3,Pak1,Ywhag,Arf6,Tnfrsf21,Rufy3,Nrp1,Olig2,Wnt5a,Cnr1,Vax1,Neurod1,Traf3ip1,Xrcc2,Six4	360406,65172,24718,65047,310448,84022,65050,192183,140587,257634,171393,29431,56010,79121,316256,360921,246331,304103,64566,25248,64571,29458,363286,499966,299138
GO:0070874	0.00529656350267902	0.99985625962845	2	7	negative regulation of glycogen metabolic process	BP	13569	200	Adra1b,Gfpt1	24173,297417
GO:0060065	0.00546324829696219	0.999584383161033	3	19	uterus development	BP	13569	200	Esr1,Lhx1,Wnt5a	24890,257634,64566
GO:0072608	0.00551811865088109	0.999833155744508	2	10	interleukin-10 secretion	BP	13569	200	Tnfrsf21,Ptger4	316256,84023
GO:0030154	0.00560059660269115	0.996451098325203	67	3045	cell differentiation	BP	13569	200	Ptprf,Limk1,Reln,Prmt2,Slit1,Ptprk,Prlr,Esr1,Igsf10,Fhod3,Scube3,Nrbp2,Bbs1,Fbn2,Cngb1,Rhbdd1,Zmiz1,Barhl2,Nectin1,Sox5,Spata18,Basp1,Rorb,Crb2,Zfp521,Araf,Lhx1,Spef2,LOC103694874,Pak1,Shroom3,Lhx9,Ywhag,Arf6,Nptxr,Ush2a,Tnfrsf21,Pomk,Ptger4,Capn5,Wnt16,Fam120b,Rufy3,Smyd1,Dhtkd1,Plekhb2,Trim16,Nkx2-8,Pls3,Nrp1,Smad2,Olig2,Wnt5a,Rab10,Cnr1,Vax1,Neurod1,Hmgcr,Rasgrf1,Mpig6b,Dusp6,Jun,Xrcc2,Sstr1,S…	360406,65172,24718,499420,65047,360302,24684,24890,310448,100360334,294297,680451,309156,689008,83686,316557,361103,65050,192183,140587,289586,64160,309288,366031,307579,64363,257634,64555,25481,29431,305230,289048,56010,79121,81005,289369,316256,306549,84023,171495,500047,308218,360921,297333,361272,301337,303214,299061,81748,246331,29357,304103,64566,50993,25248,64571,29458,25675,192213,406865,…
GO:0006002	0.0056843715951449	0.999829175120453	2	9	fructose 6-phosphate metabolic process	BP	13569	200	Pfkl,Gfpt1	25741,297417
GO:0001547	0.00577603670549579	0.999829780872718	2	8	antral ovarian follicle growth	BP	13569	200	Esr1,Ptger4	24890,84023
GO:0048841	0.00583755056226179	0.999560076650617	3	15	regulation of axon extension involved in axon guidance	BP	13569	200	Slit1,Nrp1,Wnt5a	65047,246331,64566
GO:0045776	0.00586084294080066	0.999239772715452	4	52	negative regulation of blood pressure	BP	13569	200	Oprl1,Prcp,Gch1,Cnr1	29256,293118,29244,25248
GO:0090066	0.00601615717725769	0.997470752353183	16	454	regulation of anatomical structure size	BP	13569	200	Limk1,Slit1,Fhod3,Slc12a7,Barhl2,Fchsd2,Pak1,Gch1,Arf6,Capza1,Rufy3,Adra1b,Nrp1,Wnt5a,Hmgcr,Specc1l	65172,65047,100360334,308069,65050,308864,29431,29244,79121,691149,360921,24173,246331,64566,25675,361828
GO:0014827	0.00619665650654442	0.999805282528722	2	9	intestine smooth muscle contraction	BP	13569	200	Ghsr,Ptger4	84022,84023
GO:0048869	0.00623978155771953	0.996008581503522	69	3175	cellular developmental process	BP	13569	200	Ptprf,Limk1,Reln,Prmt2,Slit1,Ptprk,Prlr,Esr1,Igsf10,Fhod3,Scube3,Nrbp2,Bbs1,Fbn2,Cngb1,Rhbdd1,Zmiz1,Barhl2,Nectin1,Sox5,Spata18,Basp1,Rorb,Crb2,Zfp521,Araf,Lhx1,Spef2,LOC103694874,Spta1,Pak1,Shroom3,Lhx9,Ywhag,Arf6,Nptxr,Ush2a,Tnfrsf21,Pomk,Ptger4,Capn5,Wnt16,Fam120b,Rufy3,Smyd1,Csnk1d,Dhtkd1,Plekhb2,Trim16,Nkx2-8,Pls3,Nrp1,Smad2,Olig2,Wnt5a,Rab10,Cnr1,Vax1,Neurod1,Hmgcr,Rasgrf1,Mpig6b,Dusp6,Jun,…	360406,65172,24718,499420,65047,360302,24684,24890,310448,100360334,294297,680451,309156,689008,83686,316557,361103,65050,192183,140587,289586,64160,309288,366031,307579,64363,257634,64555,25481,289257,29431,305230,289048,56010,79121,81005,289369,316256,306549,84023,171495,500047,308218,360921,297333,64462,361272,301337,303214,299061,81748,246331,29357,304103,64566,50993,25248,64571,29458,25675,1…
GO:0048675	0.00624007805855865	0.998473553461662	7	105	axon extension	BP	13569	200	Limk1,Slit1,Barhl2,Pak1,Rufy3,Nrp1,Wnt5a	65172,65047,65050,29431,360921,246331,64566
GO:0061550	0.00645561857292896	0.999816032793283	2	6	cranial ganglion development	BP	13569	200	Nrp1,Six4	246331,299138
GO:0035998	0.00655018401252481	1	1	1	7,8-dihydroneopterin 3'-triphosphate biosynthetic process	BP	13569	200	Gch1	29244
GO:0051066	0.00655018401252481	1	1	1	dihydrobiopterin metabolic process	BP	13569	200	Gch1	29244
GO:0090009	0.00665946739284271	0.999807133278726	2	6	primitive streak formation	BP	13569	200	Lhx1,Wnt5a	257634,64566
GO:0045759	0.00683910841278951	0.999773828399737	2	9	negative regulation of action potential	BP	13569	200	Kcnc4,Cnr1	684516,25248
GO:0045995	0.00722809974344706	0.998413860778129	6	97	regulation of embryonic development	BP	13569	200	Crb2,Lhx1,Wnt5a,Traf3ip1,Dusp6,Six4	366031,257634,64566,363286,116663,299138
GO:0051963	0.00727408685488391	0.998410819885251	6	82	regulation of synapse assembly	BP	13569	200	Slit1,Ghsr,Nectin1,Clstn3,Wnt5a,Six4	65047,84022,192183,171393,64566,299138
GO:0007015	0.00747433611214038	0.997224095650027	12	301	actin filament organization	BP	13569	200	Limk1,Fhod3,Ghsr,Fchsd2,Pak1,Arf6,Ptger4,Capza1,Rufy3,Pls3,Nrp1,Specc1l	65172,100360334,84022,308864,29431,79121,84023,691149,360921,81748,246331,361828
GO:0032927	0.0076480235114805	0.99973196868789	2	9	positive regulation of activin receptor signaling pathway	BP	13569	200	Synj2bp,Smad2	64531,29357
GO:0050999	0.00789998453036596	0.999281671829221	3	31	regulation of nitric-oxide synthase activity	BP	13569	200	Esr1,Gch1,Cnr1	24890,29244,25248
GO:0032870	0.00790782641252325	0.996390040374553	18	597	cellular response to hormone stimulus	BP	13569	200	Ptprf,Reln,Prmt2,Prlr,Esr1,Prcp,Ghsr,Wdr6,Rorb,Pak1,Ywhag,Ptger4,Hcn4,Rab10,Rasgrf1,Gfpt1,Jun,Sstr1	360406,24718,499420,24684,24890,293118,84022,301007,309288,29431,56010,84023,59266,50993,192213,297417,24516,25033
GO:0030182	0.00800591131547517	0.995509674925556	33	1187	neuron differentiation	BP	13569	200	Ptprf,Limk1,Reln,Slit1,Ptprk,Nrbp2,Bbs1,Cngb1,Barhl2,Nectin1,Sox5,Rorb,Zfp521,Lhx1,Pak1,Lhx9,Ywhag,Arf6,Nptxr,Ush2a,Wnt16,Rufy3,Nkx2-8,Pls3,Nrp1,Olig2,Wnt5a,Rab10,Cnr1,Vax1,Neurod1,Rasgrf1,Jun	360406,65172,24718,65047,360302,680451,309156,83686,65050,192183,140587,309288,307579,257634,29431,289048,56010,79121,81005,289369,500047,360921,299061,81748,246331,304103,64566,50993,25248,64571,29458,192213,24516
GO:0048145	0.00805077532402599	0.998492994253824	5	86	regulation of fibroblast proliferation	BP	13569	200	Esr1,Zmiz1,Wnt5a,Rasgrf1,Jun	24890,361103,64566,192213,24516
GO:0110053	0.00811744172036552	0.997453694812182	9	198	regulation of actin filament organization	BP	13569	200	Limk1,Fhod3,Fchsd2,Pak1,Arf6,Ptger4,Capza1,Nrp1,Specc1l	65172,100360334,308864,29431,79121,84023,691149,246331,361828
GO:0036321	0.00816794467949977	1	1	1	ghrelin secretion	BP	13569	200	Ghsr	84022
GO:0060677	0.00839244683302936	0.999710769750006	2	7	ureteric bud elongation	BP	13569	200	Kif26b,Six4	305012,299138
GO:0016114	0.00845411154846253	0.999671205929551	2	12	terpenoid biosynthetic process	BP	13569	200	Hmgcr,Ggps1	25675,291211
GO:0051964	0.00851928368995946	0.999719482562393	2	6	negative regulation of synapse assembly	BP	13569	200	Slit1,Wnt5a	65047,64566
GO:0061053	0.00870144366060701	0.998352149206939	5	70	somite development	BP	13569	200	Crb2,Lhx1,Wnt5a,Xrcc2,Six4	366031,257634,64566,499966,299138
GO:0033624	0.00870156414746483	1	1	1	negative regulation of integrin activation	BP	13569	200	Ptger4	84023
GO:0036161	0.00870156414746483	1	1	1	calcitonin secretion	BP	13569	200	Ptger4	84023
GO:0072682	0.00870156414746483	1	1	1	eosinophil extravasation	BP	13569	200	Ptger4	84023
GO:1904335	0.00870156414746483	1	1	1	regulation of ductus arteriosus closure	BP	13569	200	Ptger4	84023
GO:1904336	0.00870156414746483	1	1	1	negative regulation of ductus arteriosus closure	BP	13569	200	Ptger4	84023
GO:1904362	0.00870156414746483	1	1	1	regulation of calcitonin secretion	BP	13569	200	Ptger4	84023
GO:1904364	0.00870156414746483	1	1	1	positive regulation of calcitonin secretion	BP	13569	200	Ptger4	84023
GO:1904365	0.00870156414746483	1	1	1	regulation of chemokinesis	BP	13569	200	Ptger4	84023
GO:1904367	0.00870156414746483	1	1	1	positive regulation of chemokinesis	BP	13569	200	Ptger4	84023
GO:1904458	0.00870156414746483	1	1	1	regulation of substance P secretion	BP	13569	200	Ptger4	84023
GO:1904460	0.00870156414746483	1	1	1	positive regulation of substance P secretion	BP	13569	200	Ptger4	84023
GO:1904466	0.00870156414746483	1	1	1	positive regulation of matrix metallopeptidase secretion	BP	13569	200	Ptger4	84023
GO:1904470	0.00870156414746483	1	1	1	regulation of endothelin secretion	BP	13569	200	Ptger4	84023
GO:1904471	0.00870156414746483	1	1	1	negative regulation of endothelin secretion	BP	13569	200	Ptger4	84023
GO:1904494	0.00870156414746483	1	1	1	regulation of substance P secretion, neurotransmission	BP	13569	200	Ptger4	84023
GO:1904496	0.00870156414746483	1	1	1	positive regulation of substance P secretion, neurotransmission	BP	13569	200	Ptger4	84023
GO:1905652	0.00870156414746483	1	1	1	negative regulation of artery morphogenesis	BP	13569	200	Ptger4	84023
GO:1990772	0.00870156414746483	1	1	1	substance P secretion	BP	13569	200	Ptger4	84023
GO:1990775	0.00870156414746483	1	1	1	endothelin secretion	BP	13569	200	Ptger4	84023
GO:1990793	0.00870156414746483	1	1	1	substance P secretion, neurotransmission	BP	13569	200	Ptger4	84023
GO:2000419	0.00870156414746483	1	1	1	regulation of eosinophil extravasation	BP	13569	200	Ptger4	84023
GO:2000420	0.00870156414746483	1	1	1	negative regulation of eosinophil extravasation	BP	13569	200	Ptger4	84023
GO:0098722	0.00905133856381312	0.99966315776685	2	8	asymmetric stem cell division	BP	13569	200	Sox5,Rab10	140587,50993
GO:0048144	0.00942413819858184	0.998165273899872	5	89	fibroblast proliferation	BP	13569	200	Esr1,Zmiz1,Wnt5a,Rasgrf1,Jun	24890,361103,64566,192213,24516
GO:0007389	0.00946148871227777	0.996370541208241	12	331	pattern specification process	BP	13569	200	Zic1,Reln,Crb2,Lhx1,Shroom3,Nrp1,Smad2,Wnt5a,Neurod1,Traf3ip1,Dusp6,Xrcc2	64618,24718,366031,257634,305230,246331,29357,64566,29458,363286,116663,499966
GO:0000578	0.00949285465283255	0.999092001538535	3	25	embryonic axis specification	BP	13569	200	Lhx1,Smad2,Wnt5a	257634,29357,64566
GO:0034976	0.0097516818808148	0.997090621879873	8	201	response to endoplasmic reticulum stress	BP	13569	200	Hyou1,Rhbdd1,Dnajc10,Ern1,Foxred2,Ubqln1,Rasgrf1,Jun	192235,316557,295690,498013,315112,114590,192213,24516
GO:0009755	0.00994332369470595	0.997029581495651	8	179	hormone-mediated signaling pathway	BP	13569	200	Prmt2,Prlr,Esr1,Prcp,Ghsr,Rorb,Pak1,Sstr1	499420,24684,24890,293118,84022,309288,29431,25033
GO:0060730	0.010190372763286	1	1	1	regulation of intestinal epithelial structure maintenance	BP	13569	200	Neurod1	29458
GO:0034394	0.0102826174438093	0.998432457274734	4	52	protein localization to cell surface	BP	13569	200	Astn2,Ptprk,Synj2bp,Arf6	100361323,360302,64531,79121
GO:0050704	0.0102956116153821	0.998971039793136	3	30	regulation of interleukin-1 secretion	BP	13569	200	Ptger4,Trim16,Wnt5a	84023,303214,64566
GO:0008592	0.0105762469015626	1	1	1	regulation of Toll signaling pathway	BP	13569	200	Peli3	309157
GO:0045751	0.0105762469015626	1	1	1	negative regulation of Toll signaling pathway	BP	13569	200	Peli3	309157
GO:0035849	0.0106321191319757	1	1	1	nephric duct elongation	BP	13569	200	Lhx1	257634
GO:0035852	0.0106321191319757	1	1	1	horizontal cell localization	BP	13569	200	Lhx1	257634
GO:0003002	0.0106978989373834	0.996241149573031	10	261	regionalization	BP	13569	200	Reln,Crb2,Lhx1,Nrp1,Smad2,Wnt5a,Neurod1,Traf3ip1,Dusp6,Xrcc2	24718,366031,257634,246331,29357,64566,29458,363286,116663,499966
GO:0032652	0.0107145585122007	0.998339095919902	4	58	regulation of interleukin-1 production	BP	13569	200	Ghsr,Ptger4,Trim16,Wnt5a	84022,84023,303214,64566
GO:0043162	0.0108494089700864	0.999513965042348	2	13	ubiquitin-dependent protein catabolic process via the multivesicular body sorting pathway	BP	13569	200	Vps4b,Rnf115	360834,362002
GO:0007411	0.0108876926904032	0.996704750274932	8	156	axon guidance	BP	13569	200	Reln,Slit1,Nectin1,Lhx1,Lhx9,Nrp1,Wnt5a,Vax1	24718,65047,192183,257634,289048,246331,64566,64571
GO:0032869	0.0112424082996314	0.996564146284035	8	192	cellular response to insulin stimulus	BP	13569	200	Ptprf,Ghsr,Wdr6,Pak1,Ywhag,Rab10,Rasgrf1,Gfpt1	360406,84022,301007,29431,56010,50993,192213,297417
GO:0035695	0.0112425285821007	1	1	1	mitophagy by induced vacuole formation	BP	13569	200	Spata18	289586
GO:0035282	0.0114471840022437	0.997673582943196	5	77	segmentation	BP	13569	200	Crb2,Lhx1,Nrp1,Wnt5a,Xrcc2	366031,257634,246331,64566,499966
GO:0048519	0.0115084257483777	0.992307129344837	77	3865	negative regulation of biological process	BP	13569	200	Oprl1,Ptprf,Limk1,Prmt2,Slit1,Astn2,Hyou1,Ptprk,Kcnc4,Esr1,Fhod3,Ghsr,Synj2bp,Peg3,Nrbp2,Fbn2,Rhbdd1,Pfkl,Trim26,Sox5,Gnl3l,Wdr6,Rassf5,Basp1,Rorb,Crb2,Araf,Lhx1,LOC103694874,Rfx5,Peli3,Morf4l1,Pak1,Snx6,Taf6,Lhx9,Dnajc10,Arf6,Ush2a,Tnfrsf21,Ptger4,Birc3,Sorcs3,Ern1,Capza1,Homez,Wnt16,Rufy3,Smyd1,Adra1b,Nek11,Nkx2-8,G3bp1,Nrp1,Smad2,Ubqln1,Olig2,Vps4b,Wnt5a,Cnr1,Cd55,Mafk,Vax1,Neurod1,Traf3ip1,Hm…	29256,360406,65172,499420,65047,100361323,192235,360302,684516,24890,100360334,84022,64531,103691034,680451,689008,316557,25741,309586,140587,100034253,301007,54355,64160,309288,366031,64363,257634,25481,310659,309157,300891,29431,362738,288533,289048,295690,79121,289369,316256,84023,78971,294043,498013,691149,260325,500047,360921,297333,24173,315978,299061,171092,246331,29357,114590,304103,36083…
GO:1990375	0.01167792761835	1	1	1	baculum development	BP	13569	200	Esr1	24890
GO:0051639	0.0117278227528977	0.999500167793843	2	8	actin filament network formation	BP	13569	200	Fhod3,Pls3	100360334,81748
GO:0097485	0.0117281083443797	0.996402639524805	8	158	neuron projection guidance	BP	13569	200	Reln,Slit1,Nectin1,Lhx1,Lhx9,Nrp1,Wnt5a,Vax1	24718,65047,192183,257634,289048,246331,64566,64571
GO:0120054	0.011792152217643	0.999965211712281	1	2	intestinal motility	BP	13569	200	Ghsr	84022
GO:0120055	0.011792152217643	0.999965211712281	1	2	small intestinal transit	BP	13569	200	Ghsr	84022
GO:0120057	0.011792152217643	0.999965211712281	1	2	regulation of small intestinal transit	BP	13569	200	Ghsr	84022
GO:0120058	0.011792152217643	0.999965211712281	1	2	positive regulation of small intestinal transit	BP	13569	200	Ghsr	84022
GO:1901367	0.012057467156552	1	1	1	response to L-cysteine	BP	13569	200	Gmps	295088
GO:0030010	0.0124979268759616	0.996912226217476	6	103	establishment of cell polarity	BP	13569	200	Kif26b,Pak1,Arf6,Rufy3,Wnt5a,Rab10	305012,29431,79121,360921,64566,50993
GO:1902667	0.0125257441868794	0.998694777682015	3	21	regulation of axon guidance	BP	13569	200	Slit1,Nrp1,Wnt5a	65047,246331,64566
GO:0048846	0.0125429882296297	0.998699182925714	3	20	axon extension involved in axon guidance	BP	13569	200	Slit1,Nrp1,Wnt5a	65047,246331,64566
GO:1902284	0.0125429882296297	0.998699182925714	3	20	neuron projection extension involved in neuron projection guidance	BP	13569	200	Slit1,Nrp1,Wnt5a	65047,246331,64566
GO:0007156	0.01262879772675	0.996890452064729	6	86	homophilic cell adhesion via plasma membrane adhesion molecules	BP	13569	200	Ptprf,Cdh7,Nectin1,Clstn3,Cadm3,Pcdh20	360406,29162,192183,171393,360882,306081
GO:0045595	0.0127838361031943	0.992463482128332	35	1417	regulation of cell differentiation	BP	13569	200	Ptprf,Limk1,Reln,Slit1,Prlr,Igsf10,Fbn2,Zmiz1,Barhl2,Sox5,Rorb,Crb2,Lhx1,LOC103694874,Pak1,Ywhag,Arf6,Ush2a,Tnfrsf21,Ptger4,Rufy3,Smyd1,Plekhb2,Trim16,Nrp1,Smad2,Olig2,Wnt5a,Cnr1,Vax1,Neurod1,Dusp6,Jun,Xrcc2,Six4	360406,65172,24718,65047,24684,310448,689008,361103,65050,140587,309288,366031,257634,25481,29431,56010,79121,289369,316256,84023,360921,297333,301337,303214,246331,29357,304103,64566,25248,64571,29458,116663,24516,499966,299138
GO:0009880	0.0127952414705481	0.997926530621993	4	49	embryonic pattern specification	BP	13569	200	Lhx1,Nrp1,Smad2,Wnt5a	257634,246331,29357,64566
GO:0006042	0.0128482839677212	1	1	1	glucosamine biosynthetic process	BP	13569	200	Gfpt1	297417
GO:1901340	0.0129635847922558	1	1	1	negative regulation of store-operated calcium channel activity	BP	13569	200	Ubqln1	114590
GO:0001702	0.0132399188583454	0.99856828437946	3	25	gastrulation with mouth forming second	BP	13569	200	Crb2,Lhx1,Wnt5a	366031,257634,64566
GO:0045773	0.0135148101669067	0.997778972002118	4	47	positive regulation of axon extension	BP	13569	200	Limk1,Pak1,Rufy3,Nrp1	65172,29431,360921,246331
GO:0050807	0.0136297225567675	0.996110464608799	7	125	regulation of synapse organization	BP	13569	200	Reln,Slit1,Ghsr,Nectin1,Clstn3,Wnt5a,Six4	24718,65047,84022,192183,171393,64566,299138
GO:0042465	0.0139297059690117	0.999951403843391	1	2	kinesis	BP	13569	200	Ptger4	84023
GO:0042466	0.0139297059690117	0.999951403843391	1	2	chemokinesis	BP	13569	200	Ptger4	84023
GO:0035810	0.0139973273469381	0.99927651264123	2	14	positive regulation of urine volume	BP	13569	200	Oprl1,Ptger4	29256,84023
GO:0044087	0.0142232695430391	0.992700297009573	21	716	regulation of cellular component biogenesis	BP	13569	200	Limk1,Slit1,Esr1,Fhod3,Ghsr,Nectin1,Fchsd2,Clstn3,Pak1,Arf6,Ptger4,Capza1,Nrp1,Vps4b,Stam,Wnt5a,Traf3ip1,Senp6,Hgs,Jun,Six4	65172,65047,24890,100360334,84022,192183,308864,171393,29431,79121,84023,691149,246331,360834,498798,64566,363286,300860,56084,24516,299138
GO:0007267	0.0144540863573472	0.991797572689776	29	1150	cell-cell signaling	BP	13569	200	Oprl1,Reln,Trhde,Kcnc4,Ghsr,Gria4,Slc12a7,Pfkl,Npbwr1,Fchsd2,Lhx1,Clstn3,Pak1,Ywhag,Ptger4,Sorcs3,Wnt16,Adra1b,Csnk1d,G3bp1,Smad2,Hcn4,Wnt5a,Cnr1,Neurod1,Hmgcr,Rasgrf1,Myt1,Chrnb1	29256,24718,366894,684516,84022,29629,308069,25741,297795,308864,257634,171393,29431,56010,84023,294043,500047,24173,64462,171092,29357,59266,64566,25248,29458,25675,192213,362291,24261
GO:0030036	0.0145722098108379	0.993234996451668	16	493	actin cytoskeleton organization	BP	13569	200	Limk1,Fhod3,Ghsr,Fchsd2,Spta1,Pak1,Shroom3,Arf6,Ptger4,Capza1,Rufy3,Iqsec3,Pls3,Nrp1,Specc1l,Six4	65172,100360334,84022,308864,289257,29431,305230,79121,84023,691149,360921,404781,81748,246331,361828,299138
GO:0050793	0.0145800522367277	0.990846677830092	45	1965	regulation of developmental process	BP	13569	200	Ptprf,Limk1,Reln,Slit1,Prlr,Esr1,Igsf10,Ghsr,Synj2bp,Fbn2,Zmiz1,Barhl2,Nectin1,Sox5,Rorb,Crb2,Lhx1,LOC103694874,Clstn3,Spta1,Pak1,Shroom3,Ywhag,Arf6,Ush2a,Tnfrsf21,Ptger4,Rufy3,Smyd1,Csnk1d,Plekhb2,Trim16,Nrp1,Smad2,Olig2,Wnt5a,Cnr1,Vax1,Neurod1,Traf3ip1,Hmgcr,Dusp6,Jun,Xrcc2,Six4	360406,65172,24718,65047,24684,24890,310448,84022,64531,689008,361103,65050,192183,140587,309288,366031,257634,25481,171393,289257,29431,305230,56010,79121,289369,316256,84023,360921,297333,64462,301337,303214,246331,29357,304103,64566,25248,64571,29458,363286,25675,116663,24516,499966,299138
GO:0060137	0.0145854969517886	0.999255706721818	2	11	maternal process involved in parturition	BP	13569	200	Ptger4,Cd55	84023,64036
GO:0007409	0.0146515517958967	0.993585260714669	14	371	axonogenesis	BP	13569	200	Limk1,Reln,Slit1,Barhl2,Nectin1,Lhx1,Pak1,Lhx9,Rufy3,Nkx2-8,Nrp1,Wnt5a,Rab10,Vax1	65172,24718,65047,65050,192183,257634,29431,289048,360921,299061,246331,64566,50993,64571
GO:0001987	0.0146972663920062	1	1	1	vasoconstriction of artery involved in baroreceptor response to lowering of systemic arterial blood pressure	BP	13569	200	Adra1b	24173
GO:0032768	0.0151081205259537	0.998232709828468	3	39	regulation of monooxygenase activity	BP	13569	200	Esr1,Gch1,Cnr1	24890,29244,25248
GO:0010470	0.0153795209756795	0.998212998008726	3	31	regulation of gastrulation	BP	13569	200	Crb2,Lhx1,Dusp6	366031,257634,116663
GO:0008361	0.0154928824088241	0.995001135797261	8	166	regulation of cell size	BP	13569	200	Limk1,Slit1,Slc12a7,Barhl2,Pak1,Rufy3,Nrp1,Wnt5a	65172,65047,308069,65050,29431,360921,246331,64566
GO:0070873	0.0156362611435431	0.998168150758162	3	32	regulation of glycogen metabolic process	BP	13569	200	Epm2aip1,Adra1b,Gfpt1	316021,24173,297417
GO:0001501	0.0156959963967183	0.993291462477957	13	385	skeletal system development	BP	13569	200	Esr1,Bbs1,Fbn2,Sox5,Lhx1,Spef2,Hapln4,Ptger4,Pls3,Smad2,Wnt5a,Mpig6b,Six4	24890,309156,689008,140587,257634,64555,361129,84023,81748,29357,64566,406865,299138
GO:0097435	0.0158350586905241	0.992576498176081	16	502	supramolecular fiber organization	BP	13569	200	Limk1,Fhod3,Ghsr,Adamts2,Fchsd2,LOC103694874,Pak1,Arf6,Ptger4,Capza1,Rufy3,Csnk1d,Pls3,Nrp1,Specc1l,Six4	65172,100360334,84022,287899,308864,25481,29431,79121,84023,691149,360921,64462,81748,246331,361828,299138
GO:0033385	0.0158558992701253	1	1	1	geranylgeranyl diphosphate metabolic process	BP	13569	200	Ggps1	291211
GO:0033386	0.0158558992701253	1	1	1	geranylgeranyl diphosphate biosynthetic process	BP	13569	200	Ggps1	291211
GO:0070371	0.0159876374099719	0.994377784690049	9	257	ERK1 and ERK2 cascade	BP	13569	200	Esr1,Synj2bp,Araf,Ptger4,Nrp1,Hmgcr,Arhgap8,Dusp6,Jun	24890,64531,64363,84023,246331,25675,300115,116663,24516
GO:0040007	0.0160277235282871	0.991423019154541	23	852	growth	BP	13569	200	Limk1,Prmt2,Slit1,Prlr,Esr1,Igsf10,Ghsr,Kif26b,Zmiz1,Barhl2,Lhx1,Clstn3,Morf4l1,Pak1,Ptger4,Rufy3,Adra1b,Nrp1,Smad2,Wnt5a,Dusp6,Xrcc2,Six4	65172,499420,65047,24684,24890,310448,84022,305012,361103,65050,257634,171393,300891,29431,84023,360921,24173,246331,29357,64566,116663,499966,299138
GO:1904211	0.0163149974930509	0.999933255009194	1	2	membrane protein proteolysis involved in retrograde protein transport, ER to cytosol	BP	13569	200	Rhbdd1	316557
GO:0014831	0.0163644254460745	0.999100493254999	2	12	gastro-intestinal system smooth muscle contraction	BP	13569	200	Ghsr,Ptger4	84022,84023
GO:0060456	0.0166295109619517	0.999033370123084	2	18	positive regulation of digestive system process	BP	13569	200	Oprl1,Ghsr	29256,84022
GO:2000387	0.0166652027792873	0.999930346449429	1	2	regulation of antral ovarian follicle growth	BP	13569	200	Ptger4	84023
GO:2000388	0.0166652027792873	0.999930346449429	1	2	positive regulation of antral ovarian follicle growth	BP	13569	200	Ptger4	84023
GO:0023052	0.0167861992786946	0.988482136673776	83	4217	signaling	BP	13569	200	Oprl1,Ptprf,Zic1,Limk1,Reln,Prmt2,Hyou1,Ptprk,Scn7a,Trhde,Kcnc4,Prlr,Esr1,Prcp,Ghsr,Synj2bp,Scube3,Nrbp2,Fbn2,Cngb1,Gria4,Zmiz1,Slc12a7,Pfkl,Adamts2,Wdr6,Rassf5,Plce1,Rorb,Npbwr1,Crb2,Rassf8,Fchsd2,Araf,Lhx1,Peli3,Clstn3,Pak1,Snx6,Ywhag,Rit1,Dnajc10,Arf6,Nptxr,Tnfrsf21,Ptger4,Birc3,Sorcs3,Ern1,Ephb6,Wnt16,Fam120b,Iqsec3,Adra1b,Nek11,Csnk1d,Trim16,G3bp1,Fam13b,Nrp1,Smad2,Ubqln1,Hcn4,Wnt5a,Smoc2,Cn…	29256,360406,64618,65172,24718,499420,192235,360302,64155,366894,684516,24684,24890,293118,84022,64531,294297,680451,689008,83686,29629,361103,308069,25741,287899,301007,54355,114633,309288,297795,366031,312846,308864,64363,257634,309157,171393,29431,362738,56010,499652,295690,79121,81005,316256,84023,78971,294043,498013,312275,500047,308218,404781,24173,315978,64462,303214,171092,291694,246331,2…
GO:0048012	0.0167907611523948	0.999053828089147	2	13	hepatocyte growth factor receptor signaling pathway	BP	13569	200	Pak1,Nrp1	29431,246331
GO:0060688	0.0168791148855246	0.997004969367862	4	60	regulation of morphogenesis of a branching structure	BP	13569	200	Esr1,Lhx1,Wnt5a,Six4	24890,257634,64566,299138
GO:0032690	0.0169259144338066	0.999928140536501	1	2	negative regulation of interleukin-1 alpha production	BP	13569	200	Ptger4	84023
GO:0050712	0.0169259144338066	0.999928140536501	1	2	negative regulation of interleukin-1 alpha secretion	BP	13569	200	Ptger4	84023
GO:0009725	0.0169357453876854	0.990884941722197	23	928	response to hormone	BP	13569	200	Epm2aip1,Ptprf,Reln,Prmt2,Prlr,Esr1,Prcp,Ghsr,Wdr6,Rorb,Pak1,Ywhag,Ptger4,Adra1b,Trim16,Hcn4,Wnt5a,Rab10,Cd55,Rasgrf1,Gfpt1,Jun,Sstr1	316021,360406,24718,499420,24684,24890,293118,84022,301007,309288,29431,56010,84023,24173,303214,59266,64566,50993,64036,192213,297417,24516,25033
GO:0021517	0.0171687613447315	0.997917058155224	3	32	ventral spinal cord development	BP	13569	200	Reln,Lhx1,Olig2	24718,257634,304103
GO:0033036	0.0172868009550787	0.988854899513993	49	2286	macromolecule localization	BP	13569	200	Zic1,Reln,Astn2,Ptprk,Esr1,Ghsr,Synj2bp,Bbs1,Fbn2,Cngb1,Rhbdd1,Pfkl,Nectin1,Gnl3l,Rassf5,Clstn3,Cadm3,Pak1,Snx6,Tnpo1,Ywhag,Arf6,Ush2a,Tnfrsf21,Ptger4,Ephb6,Tmed7,Rufy3,Csnk1d,Trim16,Tor1aip1,Nrp1,Smad2,Vps4b,Stam,Wnt5a,Rab10,Cnr1,Neurod1,Traf3ip1,Hmgcr,Ttc30b,Cse1l,Hgs,Myt1,Ap3m1,Jun,Six4,Hps6	64618,24718,100361323,360302,24890,84022,64531,309156,689008,83686,316557,25741,192183,100034253,54355,171393,360882,29431,362738,309126,56010,79121,289369,316256,84023,312275,252889,360921,64462,303214,246314,246331,29357,360834,498798,64566,50993,25248,29458,363286,25675,499814,362273,56084,362291,171126,24516,299138,309446
GO:0048731	0.0173130206441072	0.98818232381251	76	3716	system development	BP	13569	200	Ptprf,Zic1,Limk1,Reln,Slit1,Ptprk,Kcnc4,Prlr,Esr1,Igsf10,Fhod3,Prcp,Ghsr,Synj2bp,Kif26b,Hmx3,Nrbp2,Bbs1,Asah1,Fbn2,Cngb1,Zmiz1,Barhl2,Nectin1,Adamts2,Sox5,Basp1,Plce1,Rorb,Crb2,Zfp521,Lhx1,Spef2,Clstn3,Spta1,Pak1,Shroom3,Hapln4,Lhx9,Ywhag,Arf6,Nptxr,Ush2a,Tnfrsf21,Clmp,Pomk,Ptger4,Capn5,Wnt16,Rufy3,Smyd1,Adra1b,Dhtkd1,Trim16,Nkx2-8,Pls3,Nrp1,Smad2,Olig2,Wnt5a,Rab10,Cnr1,Mafk,Vax1,Neurod1,Traf3ip1…	360406,64618,65172,24718,65047,360302,684516,24684,24890,310448,100360334,293118,84022,64531,305012,293537,680451,309156,84431,689008,83686,361103,65050,192183,287899,140587,64160,114633,309288,366031,307579,257634,64555,171393,289257,29431,305230,361129,289048,56010,79121,81005,289369,316256,286939,306549,84023,171495,500047,360921,297333,24173,361272,303214,299061,81748,246331,29357,304103,6456…
GO:0051000	0.0173491447052654	0.998968738136117	2	18	positive regulation of nitric-oxide synthase activity	BP	13569	200	Esr1,Gch1	24890,29244
GO:0031645	0.0174135334216034	0.998974743529724	2	16	negative regulation of neurological system process	BP	13569	200	Kcnc4,Tnfrsf21	684516,316256
GO:2000417	0.0174372299719044	0.999923713490253	1	2	negative regulation of eosinophil migration	BP	13569	200	Ptger4	84023
GO:0048570	0.0174978309213341	0.999033207686548	2	10	notochord morphogenesis	BP	13569	200	Crb2,Wnt5a	366031,64566
GO:2000026	0.0175159036128267	0.98929434634283	37	1551	regulation of multicellular organismal development	BP	13569	200	Ptprf,Limk1,Reln,Slit1,Prlr,Esr1,Igsf10,Ghsr,Synj2bp,Fbn2,Zmiz1,Barhl2,Nectin1,Sox5,Crb2,Lhx1,Clstn3,Pak1,Ywhag,Arf6,Tnfrsf21,Ptger4,Rufy3,Trim16,Nrp1,Smad2,Olig2,Wnt5a,Cnr1,Vax1,Neurod1,Traf3ip1,Hmgcr,Dusp6,Jun,Xrcc2,Six4	360406,65172,24718,65047,24684,24890,310448,84022,64531,689008,361103,65050,192183,140587,366031,257634,171393,29431,56010,79121,316256,84023,360921,303214,246331,29357,304103,64566,25248,64571,29458,363286,25675,116663,24516,499966,299138
GO:0036153	0.0175844477769207	1	1	1	triglyceride acyl-chain remodeling	BP	13569	200	Pnpla3	362972
GO:0036155	0.0175844477769207	1	1	1	acylglycerol acyl-chain remodeling	BP	13569	200	Pnpla3	362972
GO:0050771	0.0176659858197081	0.996844039527108	4	51	negative regulation of axonogenesis	BP	13569	200	Slit1,Rufy3,Nrp1,Wnt5a	65047,360921,246331,64566
GO:0072283	0.0177264190628997	0.998962244268581	2	14	metanephric renal vesicle morphogenesis	BP	13569	200	Kif26b,Lhx1	305012,257634
GO:0021800	0.0177321879548752	0.999033828661585	2	9	cerebral cortex tangential migration	BP	13569	200	Reln,Nrp1	24718,246331
GO:0030517	0.0177457671043721	0.997839989936421	3	28	negative regulation of axon extension	BP	13569	200	Slit1,Nrp1,Wnt5a	65047,246331,64566
GO:0007187	0.0178027122747543	0.995213189861349	6	139	G-protein coupled receptor signaling pathway, coupled to cyclic nucleotide second messenger	BP	13569	200	Oprl1,Npbwr1,Ptger4,Adra1b,Cnr1,Sstr1	29256,297795,84023,24173,25248,25033
GO:0035020	0.0179292654041492	0.998953992522407	2	13	regulation of Rac protein signal transduction	BP	13569	200	Arf6,Rasgrf1	79121,192213
GO:0032612	0.0179307965273255	0.996747555566438	4	67	interleukin-1 production	BP	13569	200	Ghsr,Ptger4,Trim16,Wnt5a	84022,84023,303214,64566
GO:0051402	0.0179703020953643	0.993558293293834	9	250	neuron apoptotic process	BP	13569	200	Ptprf,Hyou1,Esr1,Nrbp2,Tnfrsf21,Nrp1,Jun,Xrcc2,Six4	360406,192235,24890,680451,316256,246331,24516,499966,299138
GO:0045818	0.0180036581580026	0.999918653368016	1	2	negative regulation of glycogen catabolic process	BP	13569	200	Adra1b	24173
GO:1904464	0.0181592930252697	0.999917234303871	1	2	regulation of matrix metallopeptidase secretion	BP	13569	200	Ptger4	84023
GO:1990773	0.0181592930252697	0.999917234303871	1	2	matrix metallopeptidase secretion	BP	13569	200	Ptger4	84023
GO:1903724	0.0182549028642998	1	1	1	positive regulation of centriole elongation	BP	13569	200	Vps4b	360834
GO:0001756	0.0184615652558348	0.99664705738963	4	55	somitogenesis	BP	13569	200	Crb2,Lhx1,Wnt5a,Xrcc2	366031,257634,64566,499966
GO:0003312	0.0184630767934976	0.999914428748392	1	2	pancreatic PP cell differentiation	BP	13569	200	Neurod1	29458
GO:0003326	0.0184630767934976	0.999914428748392	1	2	pancreatic A cell fate commitment	BP	13569	200	Neurod1	29458
GO:0003329	0.0184630767934976	0.999914428748392	1	2	pancreatic PP cell fate commitment	BP	13569	200	Neurod1	29458
GO:0050701	0.018787959833948	0.99762571036769	3	36	interleukin-1 secretion	BP	13569	200	Ptger4,Trim16,Wnt5a	84023,303214,64566
GO:0036290	0.0196563646088892	1	1	1	protein trans-autophosphorylation	BP	13569	200	Ern1	498013
GO:1990579	0.0196563646088892	1	1	1	peptidyl-serine trans-autophosphorylation	BP	13569	200	Ern1	498013
GO:0020021	0.0198077428100216	0.999901442995183	1	2	immortalization of host cell	BP	13569	200	Araf	64363
GO:0048638	0.0198239928076737	0.991937620283216	11	308	regulation of developmental growth	BP	13569	200	Limk1,Slit1,Ghsr,Barhl2,Pak1,Ptger4,Rufy3,Nrp1,Wnt5a,Dusp6,Six4	65172,65047,84022,65050,29431,84023,360921,246331,64566,116663,299138
GO:0036445	0.0202467418892476	0.998754142587067	2	12	neuronal stem cell division	BP	13569	200	Sox5,Rab10	140587,50993
GO:0055057	0.0202467418892476	0.998754142587067	2	12	neuroblast division	BP	13569	200	Sox5,Rab10	140587,50993
GO:0060736	0.0203841875022779	0.998726973692638	2	13	prostate gland growth	BP	13569	200	Prlr,Esr1	24684,24890
GO:0071495	0.0204927553881371	0.988131667744906	28	1133	cellular response to endogenous stimulus	BP	13569	200	Ptprf,Reln,Prmt2,Ptprk,Prlr,Esr1,Prcp,Ghsr,Fbn2,Sox5,Wdr6,Rorb,Crb2,Lhx1,Pak1,Snx6,Ywhag,Ptger4,Csnk1d,Smad2,Hcn4,Wnt5a,Rab10,Rasgrf1,Gfpt1,Dusp6,Jun,Sstr1	360406,24718,499420,360302,24684,24890,293118,84022,689008,140587,301007,309288,366031,257634,29431,362738,56010,84023,64462,29357,59266,64566,50993,192213,297417,116663,24516,25033
GO:0042221	0.0207556172403888	0.98590837544644	65	3341	response to chemical	BP	13569	200	Oprl1,Epm2aip1,Ptprf,Reln,Prmt2,Slit1,Hyou1,Ptprk,Prlr,Esr1,Dnaaf2,Prcp,Ghsr,Bbs1,Asah1,Fbn2,Rhbdd1,Gria4,Pfkl,Nectin1,Sox5,Wdr6,Rorb,Crb2,Lhx1,Peli3,Pak1,Snx6,Lhx9,Ywhag,Gch1,Dnajc10,Nptxr,Tnfrsf21,Ptger4,Birc3,Ern1,Wnt16,Adra1b,Csnk1d,Efhc2,Foxred2,Trim16,Nrp1,Smad2,Ubqln1,Gmps,Hcn4,Vps4b,Wnt5a,Rab10,Cnr1,Cd55,Vax1,Neurod1,Hmgcr,Rasgrf1,Gucy2c,Sema4g,Gfpt1,Myt1,Dusp6,Jun,Sstr1,Chrnb1	29256,316021,360406,24718,499420,65047,192235,360302,24684,24890,362746,293118,84022,309156,84431,689008,316557,29629,25741,192183,140587,301007,309288,366031,257634,309157,29431,362738,289048,56010,29244,295690,81005,316256,84023,78971,498013,500047,24173,64462,302507,315112,303214,246331,29357,114590,295088,59266,360834,64566,50993,25248,64036,64571,29458,25675,192213,25711,361764,297417,362291…
GO:0030522	0.020878884445809	0.992868026087727	8	193	intracellular receptor signaling pathway	BP	13569	200	Prmt2,Esr1,Prcp,Rorb,Peli3,Pak1,Fam120b,Trim16	499420,24890,293118,309288,309157,29431,308218,303214
GO:0042322	0.0210026217423629	0.999852343167387	1	3	negative regulation of circadian sleep/wake cycle, REM sleep	BP	13569	200	Ptger4	84023
GO:1905564	0.0210415747223616	0.999851792330403	1	3	positive regulation of vascular endothelial cell proliferation	BP	13569	200	Ghsr	84022
GO:0050922	0.0210774022926165	0.997222770082222	3	35	negative regulation of chemotaxis	BP	13569	200	Slit1,Nrp1,Wnt5a	65047,246331,64566
GO:0060135	0.0211205686194643	0.995964981271772	4	73	maternal process involved in female pregnancy	BP	13569	200	Esr1,Ghsr,Hmx3,Cnr1	24890,84022,293537,25248
GO:0032885	0.0211754050421923	0.997219861360254	3	32	regulation of polysaccharide biosynthetic process	BP	13569	200	Epm2aip1,Ptger4,Gfpt1	316021,84023,297417
GO:0097065	0.0212127342884581	0.999886884453445	1	2	anterior head development	BP	13569	200	Lhx1	257634
GO:2000742	0.0212127342884581	0.999886884453445	1	2	regulation of anterior head development	BP	13569	200	Lhx1	257634
GO:2000744	0.0212127342884581	0.999886884453445	1	2	positive regulation of anterior head development	BP	13569	200	Lhx1	257634
GO:1903531	0.0220369306387907	0.993027157266657	7	184	negative regulation of secretion by cell	BP	13569	200	Ghsr,Pfkl,Tnfrsf21,Ptger4,Vps4b,Cnr1,Hmgcr	84022,25741,316256,84023,360834,25248,25675
GO:0003401	0.022166876385876	0.997033187570657	3	33	axis elongation	BP	13569	200	Esr1,Wnt5a,Six4	24890,64566,299138
GO:0051969	0.0221881568417334	0.998483814414825	2	20	regulation of transmission of nerve impulse	BP	13569	200	Kcnc4,Ghsr	684516,84022
GO:0032868	0.0223573700350588	0.991677497851358	9	264	response to insulin	BP	13569	200	Epm2aip1,Ptprf,Ghsr,Wdr6,Pak1,Ywhag,Rab10,Rasgrf1,Gfpt1	316021,360406,84022,301007,29431,56010,50993,192213,297417
GO:0044058	0.0225500756252261	0.99692317441297	3	42	regulation of digestive system process	BP	13569	200	Oprl1,Ghsr,Neurod1	29256,84022,29458
GO:0007275	0.0225716579306464	0.984297329425902	80	3999	multicellular organism development	BP	13569	200	Ptprf,Zic1,Limk1,Reln,Slit1,Ptprk,Kcnc4,Prlr,Esr1,Igsf10,Fhod3,Prcp,Ghsr,Synj2bp,Kif26b,Hmx3,Nrbp2,Bbs1,Asah1,Fbn2,Cngb1,Zmiz1,Barhl2,Nectin1,Adamts2,Sox5,Spata18,Basp1,Plce1,Rorb,Crb2,Zfp521,Araf,Lhx1,Spef2,LOC103694874,Clstn3,Spta1,Pak1,Shroom3,Hapln4,Lhx9,Ywhag,Arf6,Nptxr,Ush2a,Tnfrsf21,Clmp,Pomk,Ptger4,Capn5,Wnt16,Rufy3,Smyd1,Adra1b,Dhtkd1,Trim16,Nkx2-8,Pls3,Nrp1,Smad2,Olig2,Hcn4,Wnt5a,Rab10,…	360406,64618,65172,24718,65047,360302,684516,24684,24890,310448,100360334,293118,84022,64531,305012,293537,680451,309156,84431,689008,83686,361103,65050,192183,287899,140587,289586,64160,114633,309288,366031,307579,64363,257634,64555,25481,171393,289257,29431,305230,361129,289048,56010,79121,81005,289369,316256,286939,306549,84023,171495,500047,360921,297333,24173,361272,303214,299061,81748,24633…
GO:0032097	0.0226758055009197	0.999827748971076	1	3	positive regulation of response to food	BP	13569	200	Ghsr	84022
GO:0032100	0.0226758055009197	0.999827748971076	1	3	positive regulation of appetite	BP	13569	200	Ghsr	84022
GO:0065008	0.0230458261152509	0.984440807776778	59	2877	regulation of biological quality	BP	13569	200	Celf6,Oprl1,Ptprf,Limk1,Reln,Slit1,Scn7a,Trhde,Kcnc4,Prlr,Esr1,Fhod3,Prcp,Ghsr,Pnpla3,Bbs1,Fbn2,Cngb1,Gria4,Slc12a7,Barhl2,Pfkl,Nectin1,Gnl3l,Txndc15,Fchsd2,Cnnm2,Clstn3,Spta1,Pak1,Shroom3,Ywhag,Gch1,Dnajc10,Arf6,Ush2a,Ptger4,Sorcs3,Ern1,Capza1,Rufy3,Adra1b,Csnk1d,Nrp1,Smad2,Hcn4,Wnt5a,Cnr1,Cd55,Neurod1,Hmgcr,Rasgrf1,Specc1l,Mpig6b,Myt1,Jun,Six4,Chrnb1,Hps6	300758,29256,360406,65172,24718,65047,64155,366894,684516,24684,24890,100360334,293118,84022,362972,309156,689008,83686,29629,308069,65050,25741,192183,100034253,307180,308864,294014,171393,289257,29431,305230,56010,29244,295690,79121,289369,84023,294043,498013,691149,360921,24173,64462,246331,29357,59266,64566,25248,64036,29458,25675,192213,361828,406865,362291,24516,299138,24261,309446
GO:1903670	0.0231365996329893	0.996836879267273	3	36	regulation of sprouting angiogenesis	BP	13569	200	Ghsr,Synj2bp,Nrp1	84022,64531,246331
GO:0070682	0.0231636925105073	0.999820217167076	1	3	proteasome regulatory particle assembly	BP	13569	200	Psmd5	296651
GO:0021542	0.0232839162537585	0.998390781269897	2	17	dentate gyrus development	BP	13569	200	Reln,Neurod1	24718,29458
GO:0001982	0.0234221014006597	0.999861938946503	1	2	baroreceptor response to decreased systemic arterial blood pressure	BP	13569	200	Adra1b	24173
GO:0009082	0.0234558888806292	0.999861537946685	1	2	branched-chain amino acid biosynthetic process	BP	13569	200	Bcat1	29592
GO:0009098	0.0234558888806292	0.999861537946685	1	2	leucine biosynthetic process	BP	13569	200	Bcat1	29592
GO:0009099	0.0234558888806292	0.999861537946685	1	2	valine biosynthetic process	BP	13569	200	Bcat1	29592
GO:0033383	0.0235410120097409	0.999860525071125	1	2	geranyl diphosphate metabolic process	BP	13569	200	Ggps1	291211
GO:0033384	0.0235410120097409	0.999860525071125	1	2	geranyl diphosphate biosynthetic process	BP	13569	200	Ggps1	291211
GO:0032692	0.0236010117214422	0.998348258981343	2	18	negative regulation of interleukin-1 production	BP	13569	200	Ghsr,Ptger4	84022,84023
GO:0043133	0.0236680176133125	0.999812260376265	1	3	hindgut contraction	BP	13569	200	Ghsr	84022
GO:0043134	0.0236680176133125	0.999812260376265	1	3	regulation of hindgut contraction	BP	13569	200	Ghsr	84022
GO:0001935	0.0236733980461253	0.994174975021004	5	103	endothelial cell proliferation	BP	13569	200	Ghsr,Synj2bp,Ern1,Wnt5a,Jun	84022,64531,498013,64566,24516
GO:0061548	0.0240218774338303	0.998380682473022	2	12	ganglion development	BP	13569	200	Nrp1,Six4	246331,299138
GO:0007154	0.0241458361838572	0.983095374013697	83	4283	cell communication	BP	13569	200	Oprl1,Ptprf,Zic1,Limk1,Reln,Prmt2,Hyou1,Ptprk,Scn7a,Trhde,Kcnc4,Prlr,Esr1,Prcp,Ghsr,Synj2bp,Scube3,Nrbp2,Fbn2,Cngb1,Gria4,Zmiz1,Slc12a7,Pfkl,Adamts2,Wdr6,Rassf5,Plce1,Rorb,Npbwr1,Crb2,Rassf8,Fchsd2,Araf,Lhx1,Peli3,Clstn3,Pak1,Snx6,Ywhag,Rit1,Dnajc10,Arf6,Nptxr,Tnfrsf21,Ptger4,Birc3,Sorcs3,Ern1,Ephb6,Wnt16,Fam120b,Iqsec3,Adra1b,Nek11,Csnk1d,Trim16,G3bp1,Fam13b,Nrp1,Smad2,Ubqln1,Hcn4,Wnt5a,Smoc2,Cn…	29256,360406,64618,65172,24718,499420,192235,360302,64155,366894,684516,24684,24890,293118,84022,64531,294297,680451,689008,83686,29629,361103,308069,25741,287899,301007,54355,114633,309288,297795,366031,312846,308864,64363,257634,309157,171393,29431,362738,56010,499652,295690,79121,81005,316256,84023,78971,294043,498013,312275,500047,308218,404781,24173,315978,64462,303214,171092,291694,246331,2…
GO:1903722	0.0241718497193073	0.99985290230354	1	2	regulation of centriole elongation	BP	13569	200	Vps4b	360834
GO:0007352	0.0241998424629662	0.999852559294058	1	2	zygotic specification of dorsal/ventral axis	BP	13569	200	Smad2	29357
GO:0071822	0.0243697587829467	0.985665401984699	28	1211	protein complex subunit organization	BP	13569	200	Kcnc4,Prlr,Esr1,Fhod3,Dnaaf2,Scube3,Cngb1,Pfkl,Adamts2,Fchsd2,LOC103694874,Pak1,Gch1,Arf6,Ptger4,Birc3,Capza1,Csnk1d,Psmd5,Smad2,Ubqln1,Vps4b,Traf3ip1,Hmgcr,Senp6,Specc1l,Gfpt1,Jun	684516,24684,24890,100360334,362746,294297,83686,25741,287899,308864,25481,29431,29244,79121,84023,78971,691149,64462,296651,29357,114590,360834,363286,25675,300860,361828,297417,24516
GO:1904456	0.02443667785819	0.999849641041421	1	2	negative regulation of neuronal action potential	BP	13569	200	Kcnc4	684516
GO:2000052	0.0245149400870689	0.998310643703582	2	13	positive regulation of non-canonical Wnt signaling pathway	BP	13569	200	Csnk1d,Wnt5a	64462,64566
GO:0051492	0.025163423923151	0.994946970447737	4	66	regulation of stress fiber assembly	BP	13569	200	Limk1,Pak1,Ptger4,Nrp1	65172,29431,84023,246331
GO:1905333	0.0252307586112269	0.999786498236978	1	3	regulation of gastric motility	BP	13569	200	Ghsr	84022
GO:0002254	0.0253239004474048	0.999838451278353	1	2	kinin cascade	BP	13569	200	Prcp	293118
GO:0002353	0.0253239004474048	0.999838451278353	1	2	plasma kallikrein-kinin cascade	BP	13569	200	Prcp	293118
GO:1905809	0.0254249163720915	0.998196554431859	2	14	negative regulation of synapse organization	BP	13569	200	Slit1,Wnt5a	65047,64566
GO:0030969	0.0254643822121367	0.999836642198674	1	2	mRNA splicing via endonucleolytic cleavage and ligation involved in unfolded protein response	BP	13569	200	Ern1	498013
GO:0070054	0.0254643822121367	0.999836642198674	1	2	mRNA splicing, via endonucleolytic cleavage and ligation	BP	13569	200	Ern1	498013
GO:0070055	0.0254643822121367	0.999836642198674	1	2	mRNA endonucleolytic cleavage involved in unfolded protein response	BP	13569	200	Ern1	498013
GO:0048854	0.0255977484439265	0.996374728241257	3	34	brain morphogenesis	BP	13569	200	Bbs1,Spef2,Wnt5a	309156,64555,64566
GO:0007163	0.0257323897405175	0.991619365557706	7	158	establishment or maintenance of cell polarity	BP	13569	200	Kif26b,Crb2,Pak1,Arf6,Rufy3,Wnt5a,Rab10	305012,366031,29431,79121,360921,64566,50993
GO:0097309	0.0258451160183483	1	1	1	cap1 mRNA methylation	BP	13569	200	Cmtr1	309656
GO:0046660	0.0260152204479296	0.992393967209774	6	130	female sex differentiation	BP	13569	200	Esr1,Lhx1,Lhx9,Ptger4,Capn5,Wnt5a	24890,257634,289048,84023,171495,64566
GO:0031018	0.0260279038215797	0.996272861386291	3	37	endocrine pancreas development	BP	13569	200	Wnt5a,Neurod1,Myt1	64566,29458,362291
GO:1990138	0.0262772904967009	0.991423182503674	7	142	neuron projection extension	BP	13569	200	Limk1,Slit1,Barhl2,Pak1,Rufy3,Nrp1,Wnt5a	65172,65047,65050,29431,360921,246331,64566
GO:0007268	0.0262895191798531	0.986898680850811	16	557	chemical synaptic transmission	BP	13569	200	Oprl1,Reln,Kcnc4,Gria4,Slc12a7,Npbwr1,Fchsd2,Clstn3,Pak1,Ywhag,Ptger4,Sorcs3,Hcn4,Cnr1,Rasgrf1,Chrnb1	29256,24718,684516,29629,308069,297795,308864,171393,29431,56010,84023,294043,59266,25248,192213,24261
GO:0098916	0.0262895191798531	0.986898680850811	16	557	anterograde trans-synaptic signaling	BP	13569	200	Oprl1,Reln,Kcnc4,Gria4,Slc12a7,Npbwr1,Fchsd2,Clstn3,Pak1,Ywhag,Ptger4,Sorcs3,Hcn4,Cnr1,Rasgrf1,Chrnb1	29256,24718,684516,29629,308069,297795,308864,171393,29431,56010,84023,294043,59266,25248,192213,24261
GO:0010033	0.0263145064777253	0.982341601959478	53	2653	response to organic substance	BP	13569	200	Oprl1,Epm2aip1,Ptprf,Reln,Prmt2,Ptprk,Prlr,Esr1,Dnaaf2,Prcp,Ghsr,Asah1,Fbn2,Rhbdd1,Pfkl,Sox5,Wdr6,Rorb,Crb2,Lhx1,Peli3,Pak1,Snx6,Ywhag,Gch1,Dnajc10,Tnfrsf21,Ptger4,Birc3,Ern1,Adra1b,Csnk1d,Efhc2,Foxred2,Trim16,Nrp1,Smad2,Ubqln1,Gmps,Hcn4,Vps4b,Wnt5a,Rab10,Cnr1,Cd55,Neurod1,Hmgcr,Rasgrf1,Gfpt1,Myt1,Dusp6,Jun,Sstr1	29256,316021,360406,24718,499420,360302,24684,24890,362746,293118,84022,84431,689008,316557,25741,140587,301007,309288,366031,257634,309157,29431,362738,56010,29244,295690,316256,84023,78971,498013,24173,64462,302507,315112,303214,246331,29357,114590,295088,59266,360834,64566,50993,25248,64036,29458,25675,192213,297417,362291,116663,24516,25033
GO:1902378	0.0263956650872673	1	1	1	VEGF-activated neuropilin signaling pathway involved in axon guidance	BP	13569	200	Nrp1	246331
GO:1905040	0.0263956650872673	1	1	1	otic placode development	BP	13569	200	Nrp1	246331
GO:0055111	0.0264535873175919	1	1	1	ingression involved in gastrulation with mouth forming second	BP	13569	200	Crb2	366031
GO:0043523	0.026484298056301	0.990521079343118	8	228	regulation of neuron apoptotic process	BP	13569	200	Ptprf,Hyou1,Esr1,Nrbp2,Nrp1,Jun,Xrcc2,Six4	360406,192235,24890,680451,246331,24516,499966,299138
GO:0048521	0.0266169801585344	0.997974887190294	2	23	negative regulation of behavior	BP	13569	200	Ghsr,Ptger4	84022,84023
GO:0001738	0.0266282331319901	0.994581418280823	4	59	morphogenesis of a polarized epithelium	BP	13569	200	Astn2,Wnt5a,Rab10,Traf3ip1	100361323,64566,50993,363286
GO:1904707	0.0267206852343128	0.998024183679944	2	16	positive regulation of vascular smooth muscle cell proliferation	BP	13569	200	Pak1,Ern1	29431,498013
GO:0099537	0.0269554105847473	0.986525614591164	16	558	trans-synaptic signaling	BP	13569	200	Oprl1,Reln,Kcnc4,Gria4,Slc12a7,Npbwr1,Fchsd2,Clstn3,Pak1,Ywhag,Ptger4,Sorcs3,Hcn4,Cnr1,Rasgrf1,Chrnb1	29256,24718,684516,29629,308069,297795,308864,171393,29431,56010,84023,294043,59266,25248,192213,24261
GO:0099536	0.0271744975343976	0.986402469869557	16	559	synaptic signaling	BP	13569	200	Oprl1,Reln,Kcnc4,Gria4,Slc12a7,Npbwr1,Fchsd2,Clstn3,Pak1,Ywhag,Ptger4,Sorcs3,Hcn4,Cnr1,Rasgrf1,Chrnb1	29256,24718,684516,29629,308069,297795,308864,171393,29431,56010,84023,294043,59266,25248,192213,24261
GO:0010646	0.0272018270872631	0.981757354112002	52	2542	regulation of cell communication	BP	13569	200	Ptprf,Zic1,Reln,Prmt2,Hyou1,Kcnc4,Esr1,Prcp,Ghsr,Synj2bp,Scube3,Fbn2,Gria4,Zmiz1,Pfkl,Plce1,Crb2,Araf,Peli3,Clstn3,Pak1,Snx6,Ywhag,Arf6,Ptger4,Birc3,Sorcs3,Ern1,Wnt16,Iqsec3,Adra1b,Csnk1d,Trim16,G3bp1,Nrp1,Smad2,Ubqln1,Hcn4,Wnt5a,Cnr1,Cd55,Neurod1,Traf3ip1,Hmgcr,Rasgrf1,Hgs,Mpig6b,Arhgap8,Rnf115,Myt1,Dusp6,Jun	360406,64618,24718,499420,192235,684516,24890,293118,84022,64531,294297,689008,29629,361103,25741,114633,366031,64363,309157,171393,29431,362738,56010,79121,84023,78971,294043,498013,500047,404781,24173,64462,303214,171092,246331,29357,114590,59266,64566,25248,64036,29458,363286,25675,192213,56084,406865,300115,362002,362291,116663,24516
GO:0035809	0.0275250550773687	0.997881713831796	2	21	regulation of urine volume	BP	13569	200	Oprl1,Ptger4	29256,84023
GO:0035249	0.0275369264348992	0.992997496246036	5	82	synaptic transmission, glutamatergic	BP	13569	200	Reln,Gria4,Clstn3,Pak1,Cnr1	24718,29629,171393,29431,25248
GO:2000386	0.0276320119251504	0.999743645553204	1	3	positive regulation of ovarian follicle development	BP	13569	200	Ptger4	84023
GO:1901215	0.0277474178650873	0.990792797634997	7	191	negative regulation of neuron death	BP	13569	200	Hyou1,Esr1,Nrbp2,Nrp1,Jun,Xrcc2,Six4	192235,24890,680451,246331,24516,499966,299138
GO:0010142	0.0277561637961695	1	1	1	farnesyl diphosphate biosynthetic process, mevalonate pathway	BP	13569	200	Hmgcr	25675
GO:1902767	0.0277561637961695	1	1	1	isoprenoid biosynthetic process via mevalonate	BP	13569	200	Hmgcr	25675
GO:2000663	0.0278378671675849	1	1	1	negative regulation of interleukin-5 secretion	BP	13569	200	Tnfrsf21	316256
GO:0032770	0.0278437452489258	0.997829814241524	2	23	positive regulation of monooxygenase activity	BP	13569	200	Esr1,Gch1	24890,29244
GO:0036483	0.0279134099969939	1	1	1	neuron intrinsic apoptotic signaling pathway in response to endoplasmic reticulum stress	BP	13569	200	Hyou1	192235
GO:1903381	0.0279134099969939	1	1	1	regulation of endoplasmic reticulum stress-induced neuron intrinsic apoptotic signaling pathway	BP	13569	200	Hyou1	192235
GO:1903382	0.0279134099969939	1	1	1	negative regulation of endoplasmic reticulum stress-induced neuron intrinsic apoptotic signaling pathway	BP	13569	200	Hyou1	192235
GO:0042074	0.027965726273514	0.997912308333031	2	14	cell migration involved in gastrulation	BP	13569	200	Crb2,Wnt5a	366031,64566
GO:0033604	0.0281677208548836	0.99784443419535	2	17	negative regulation of catecholamine secretion	BP	13569	200	Ghsr,Cnr1	84022,25248
GO:0008285	0.0281734566468296	0.986168910837523	15	566	negative regulation of cell proliferation	BP	13569	200	Ptprf,Ptprk,Esr1,Synj2bp,Wdr6,Rassf5,Pak1,Taf6,Tnfrsf21,Nkx2-8,Smad2,Wnt5a,Vax1,Jun,Sstr1	360406,360302,24890,64531,301007,54355,29431,288533,316256,299061,29357,64566,64571,24516,25033
GO:0072077	0.0281893115779754	0.997841894101674	2	17	renal vesicle morphogenesis	BP	13569	200	Kif26b,Lhx1	305012,257634
GO:0070372	0.0283011286085359	0.98973617656029	8	241	regulation of ERK1 and ERK2 cascade	BP	13569	200	Esr1,Synj2bp,Araf,Nrp1,Hmgcr,Arhgap8,Dusp6,Jun	24890,64531,64363,246331,25675,300115,116663,24516
GO:0035262	0.0284634061631885	0.999795583717181	1	2	gonad morphogenesis	BP	13569	200	Lhx9	289048
GO:0043524	0.0285788200250093	0.991441522993025	6	148	negative regulation of neuron apoptotic process	BP	13569	200	Hyou1,Nrbp2,Nrp1,Jun,Xrcc2,Six4	192235,680451,246331,24516,499966,299138
GO:0036010	0.0285938991111461	0.997859863035205	2	13	protein localization to endosome	BP	13569	200	Arf6,Nrp1	79121,246331
GO:0007494	0.0287270517363712	0.997755929043603	2	19	midgut development	BP	13569	200	Reln,Wnt5a	24718,64566
GO:0048667	0.0288937866511042	0.985451564095223	16	481	cell morphogenesis involved in neuron differentiation	BP	13569	200	Ptprf,Limk1,Reln,Slit1,Bbs1,Barhl2,Nectin1,Lhx1,Pak1,Lhx9,Rufy3,Nkx2-8,Nrp1,Wnt5a,Rab10,Vax1	360406,65172,24718,65047,309156,65050,192183,257634,29431,289048,360921,299061,246331,64566,50993,64571
GO:0036517	0.0290495289837816	1	1	1	chemoattraction of serotonergic neuron axon	BP	13569	200	Wnt5a	64566
GO:0060809	0.0290495289837816	1	1	1	mesodermal to mesenchymal transition involved in gastrulation	BP	13569	200	Wnt5a	64566
GO:1904934	0.0290495289837816	1	1	1	negative regulation of cell proliferation in midbrain	BP	13569	200	Wnt5a	64566
GO:0042461	0.0292415694258595	0.995615526776497	3	38	photoreceptor cell development	BP	13569	200	Bbs1,Cngb1,Rorb	309156,83686,309288
GO:0007350	0.0293350654377303	0.997773915002513	2	13	blastoderm segmentation	BP	13569	200	Nrp1,Wnt5a	246331,64566
GO:0048340	0.0293483501395672	0.997796918242082	2	12	paraxial mesoderm morphogenesis	BP	13569	200	Smad2,Wnt5a	29357,64566
GO:0070875	0.029557273362277	0.997692714821779	2	16	positive regulation of glycogen metabolic process	BP	13569	200	Epm2aip1,Adra1b	316021,24173
GO:0001539	0.0295747440604626	0.997653319924859	2	19	cilium or flagellum-dependent cell motility	BP	13569	200	Dnaaf2,Bbs1	362746,309156
GO:0060285	0.0295747440604626	0.997653319924859	2	19	cilium-dependent cell motility	BP	13569	200	Dnaaf2,Bbs1	362746,309156
GO:0032970	0.0296068708181707	0.987777738408846	10	290	regulation of actin filament-based process	BP	13569	200	Limk1,Fhod3,Fchsd2,Pak1,Arf6,Ptger4,Capza1,Nrp1,Hcn4,Specc1l	65172,100360334,308864,29431,79121,84023,691149,246331,59266,361828
GO:0033577	0.0297006342844953	0.999777285092403	1	2	protein glycosylation in endoplasmic reticulum	BP	13569	200	Alg11	361174
GO:1903542	0.029702461903305	0.999777257472907	1	2	negative regulation of exosomal secretion	BP	13569	200	Vps4b	360834
GO:0001655	0.0305056476210808	0.986744410853579	11	328	urogenital system development	BP	13569	200	Prlr,Esr1,Kif26b,Basp1,Plce1,Lhx1,Nrp1,Smad2,Wnt5a,Traf3ip1,Six4	24684,24890,305012,64160,114633,257634,246331,29357,64566,363286,299138
GO:0045494	0.0305141677271288	0.995369347429176	3	35	photoreceptor cell maintenance	BP	13569	200	Bbs1,Cngb1,Ush2a	309156,83686,289369
GO:2000310	0.0308555419330187	0.99755185191595	2	15	regulation of NMDA receptor activity	BP	13569	200	Reln,Rasgrf1	24718,192213
GO:0023051	0.0309199286480879	0.979083055002771	52	2563	regulation of signaling	BP	13569	200	Ptprf,Zic1,Reln,Prmt2,Hyou1,Kcnc4,Esr1,Prcp,Ghsr,Synj2bp,Scube3,Fbn2,Gria4,Zmiz1,Pfkl,Plce1,Crb2,Araf,Peli3,Clstn3,Pak1,Snx6,Ywhag,Arf6,Ptger4,Birc3,Sorcs3,Ern1,Wnt16,Iqsec3,Adra1b,Csnk1d,Trim16,G3bp1,Nrp1,Smad2,Ubqln1,Hcn4,Wnt5a,Cnr1,Cd55,Neurod1,Traf3ip1,Hmgcr,Rasgrf1,Hgs,Mpig6b,Arhgap8,Rnf115,Myt1,Dusp6,Jun	360406,64618,24718,499420,192235,684516,24890,293118,84022,64531,294297,689008,29629,361103,25741,114633,366031,64363,309157,171393,29431,362738,56010,79121,84023,78971,294043,498013,500047,404781,24173,64462,303214,171092,246331,29357,114590,59266,64566,25248,64036,29458,363286,25675,192213,56084,406865,300115,362002,362291,116663,24516
GO:0032480	0.0309397351947049	0.997496445717395	2	18	negative regulation of type I interferon production	BP	13569	200	Peli3,Traf3ip1	309157,363286
GO:0048701	0.0313111969370282	0.995173603388712	3	39	embryonic cranial skeleton morphogenesis	BP	13569	200	Lhx1,Smad2,Six4	257634,29357,299138
GO:0072087	0.0314455822712381	0.997421101210649	2	19	renal vesicle development	BP	13569	200	Kif26b,Lhx1	305012,257634
GO:0030072	0.0315181038636535	0.988339753977221	8	232	peptide hormone secretion	BP	13569	200	Ghsr,Pfkl,Ptger4,Smad2,Cnr1,Neurod1,Hmgcr,Myt1	84022,25741,84023,29357,25248,29458,25675,362291
GO:0023019	0.0315897661568941	0.99739197288458	2	20	signal transduction involved in regulation of gene expression	BP	13569	200	Smad2,Neurod1	29357,29458
GO:0009719	0.031626856486196	0.980362466988058	32	1429	response to endogenous stimulus	BP	13569	200	Epm2aip1,Ptprf,Reln,Prmt2,Ptprk,Prlr,Esr1,Prcp,Ghsr,Fbn2,Sox5,Wdr6,Rorb,Crb2,Lhx1,Pak1,Snx6,Ywhag,Ptger4,Adra1b,Csnk1d,Trim16,Smad2,Hcn4,Wnt5a,Rab10,Cd55,Rasgrf1,Gfpt1,Dusp6,Jun,Sstr1	316021,360406,24718,499420,360302,24684,24890,293118,84022,689008,140587,301007,309288,366031,257634,29431,362738,56010,84023,24173,64462,303214,29357,59266,64566,50993,64036,192213,297417,116663,24516,25033
GO:0032956	0.031636469499241	0.987498197693735	9	253	regulation of actin cytoskeleton organization	BP	13569	200	Limk1,Fhod3,Fchsd2,Pak1,Arf6,Ptger4,Capza1,Nrp1,Specc1l	65172,100360334,308864,29431,79121,84023,691149,246331,361828
GO:0050709	0.0317305954117795	0.991555283320473	5	114	negative regulation of protein secretion	BP	13569	200	Ghsr,Pfkl,Tnfrsf21,Ptger4,Hmgcr	84022,25741,316256,84023,25675
GO:0050804	0.0319863339242299	0.985993721757309	11	338	modulation of chemical synaptic transmission	BP	13569	200	Reln,Kcnc4,Gria4,Clstn3,Pak1,Ywhag,Ptger4,Sorcs3,Hcn4,Cnr1,Rasgrf1	24718,684516,29629,171393,29431,56010,84023,294043,59266,25248,192213
GO:0090327	0.0322705037767913	0.999649613578758	1	3	negative regulation of locomotion involved in locomotory behavior	BP	13569	200	Ghsr	84022
GO:0032502	0.03231654107627	0.976910460555174	89	4647	developmental process	BP	13569	200	Ptprf,Zic1,Limk1,Reln,Prmt2,Slit1,Astn2,Ptprk,Kcnc4,Prlr,Esr1,Igsf10,Fhod3,Prcp,Ghsr,Synj2bp,Kif26b,Scube3,Hmx3,Nrbp2,Bbs1,Asah1,Fbn2,Cngb1,Rhbdd1,Zmiz1,Barhl2,Nectin1,Adamts2,Sox5,Spata18,Basp1,Plce1,Rorb,Crb2,Zfp521,Araf,Lhx1,Spef2,LOC103694874,Clstn3,Spta1,Pak1,Shroom3,Hapln4,Lhx9,Ywhag,Arf6,Nptxr,Ush2a,Tnfrsf21,Clmp,Pomk,Ptger4,Capn5,Wnt16,Fam120b,Rufy3,Smyd1,Adra1b,Csnk1d,Dhtkd1,Plekhb2,Trim…	360406,64618,65172,24718,499420,65047,100361323,360302,684516,24684,24890,310448,100360334,293118,84022,64531,305012,294297,293537,680451,309156,84431,689008,83686,316557,361103,65050,192183,287899,140587,289586,64160,114633,309288,366031,307579,64363,257634,64555,25481,171393,289257,29431,305230,361129,289048,56010,79121,81005,289369,316256,286939,306549,84023,171495,500047,308218,360921,297333,…
GO:0051496	0.0325861358632531	0.994875749512494	3	43	positive regulation of stress fiber assembly	BP	13569	200	Limk1,Pak1,Nrp1	65172,29431,246331
GO:0034140	0.032625276599495	0.99973085895157	1	2	negative regulation of toll-like receptor 3 signaling pathway	BP	13569	200	Ubqln1	114590
GO:0008356	0.0328200512380764	0.997307698398058	2	15	asymmetric cell division	BP	13569	200	Sox5,Rab10	140587,50993
GO:0030859	0.0329635261781599	0.997270860762258	2	16	polarized epithelial cell differentiation	BP	13569	200	Wnt5a,Rab10	64566,50993
GO:0070059	0.0330426667711908	0.994739930533806	3	51	intrinsic apoptotic signaling pathway in response to endoplasmic reticulum stress	BP	13569	200	Hyou1,Dnajc10,Ern1	192235,295690,498013
GO:1902076	0.0332170402385269	1	1	1	regulation of lateral motor column neuron migration	BP	13569	200	Reln	24718
GO:1902078	0.0332170402385269	1	1	1	positive regulation of lateral motor column neuron migration	BP	13569	200	Reln	24718
GO:1905483	0.0332170402385269	1	1	1	regulation of motor neuron migration	BP	13569	200	Reln	24718
GO:1905485	0.0332170402385269	1	1	1	positive regulation of motor neuron migration	BP	13569	200	Reln	24718
GO:0021529	0.0332232662541558	0.999628456402975	1	3	spinal cord oligodendrocyte cell differentiation	BP	13569	200	Olig2	304103
GO:0021530	0.0332232662541558	0.999628456402975	1	3	spinal cord oligodendrocyte cell fate specification	BP	13569	200	Olig2	304103
GO:0050877	0.0333110773372653	0.981600666038812	20	774	nervous system process	BP	13569	200	Oprl1,Reln,Scn7a,Kcnc4,Ghsr,Hmx3,Bbs1,Cngb1,Rorb,Pak1,Gch1,Ush2a,Tnfrsf21,Pomk,Sorcs3,Adra1b,Cnr1,Hmgcr,Jun,Chrnb1	29256,24718,64155,684516,84022,293537,309156,83686,309288,29431,29244,289369,316256,306549,294043,24173,25248,25675,24516,24261
GO:0050710	0.0333261339432039	0.99468521337264	3	49	negative regulation of cytokine secretion	BP	13569	200	Ghsr,Tnfrsf21,Ptger4	84022,316256,84023
GO:0009306	0.0333873407576096	0.984159515980443	13	460	protein secretion	BP	13569	200	Ghsr,Pfkl,Tnfrsf21,Ptger4,Ephb6,Trim16,Smad2,Wnt5a,Rab10,Cnr1,Neurod1,Hmgcr,Myt1	84022,25741,316256,84023,312275,303214,29357,64566,50993,25248,29458,25675,362291
GO:2000416	0.0335760515751147	0.999573426935162	1	4	regulation of eosinophil migration	BP	13569	200	Ptger4	84023
GO:1904057	0.0336586450926706	0.999618578685134	1	3	negative regulation of sensory perception of pain	BP	13569	200	Kcnc4	684516
GO:0070426	0.033706924892563	0.999712556866384	1	2	positive regulation of nucleotide-binding oligomerization domain containing signaling pathway	BP	13569	200	Peli3	309157
GO:0070428	0.033706924892563	0.999712556866384	1	2	regulation of nucleotide-binding oligomerization domain containing 1 signaling pathway	BP	13569	200	Peli3	309157
GO:0070434	0.033706924892563	0.999712556866384	1	2	positive regulation of nucleotide-binding oligomerization domain containing 2 signaling pathway	BP	13569	200	Peli3	309157
GO:0071560	0.0340107959129599	0.988240253003213	7	178	cellular response to transforming growth factor beta stimulus	BP	13569	200	Ptprk,Fbn2,Sox5,Snx6,Smad2,Wnt5a,Jun	360302,689008,140587,362738,29357,64566,24516
GO:1900224	0.0340334981067507	0.999706910676551	1	2	positive regulation of nodal signaling pathway involved in determination of lateral mesoderm left/right asymmetry	BP	13569	200	Smad2	29357
GO:2000382	0.0340334981067507	0.999706910676551	1	2	positive regulation of mesoderm development	BP	13569	200	Smad2	29357
GO:0032651	0.0341231097544221	0.994521788056132	3	46	regulation of interleukin-1 beta production	BP	13569	200	Ghsr,Trim16,Wnt5a	84022,303214,64566
GO:0030073	0.0341426011001991	0.988176964562844	7	186	insulin secretion	BP	13569	200	Ghsr,Pfkl,Smad2,Cnr1,Neurod1,Hmgcr,Myt1	84022,25741,29357,25248,29458,25675,362291
GO:0090234	0.0341899214417232	0.999704186447753	1	2	regulation of kinetochore assembly	BP	13569	200	Senp6	300860
GO:0051365	0.034234519418033	0.999703407391319	1	2	cellular response to potassium ion starvation	BP	13569	200	Jun	24516
GO:0008594	0.0343534209139554	0.999701325273822	1	2	photoreceptor cell morphogenesis	BP	13569	200	Bbs1	309156
GO:0043254	0.0343865082394153	0.985433111051141	10	320	regulation of protein complex assembly	BP	13569	200	Esr1,Fhod3,Fchsd2,Pak1,Arf6,Ptger4,Capza1,Traf3ip1,Senp6,Jun	24890,100360334,308864,29431,79121,84023,691149,363286,300860,24516
GO:0048588	0.0345843688946023	0.987006535222935	8	197	developmental cell growth	BP	13569	200	Limk1,Prmt2,Slit1,Barhl2,Pak1,Rufy3,Nrp1,Wnt5a	65172,499420,65047,65050,29431,360921,246331,64566
GO:0070374	0.0347937284679372	0.989069523645895	6	171	positive regulation of ERK1 and ERK2 cascade	BP	13569	200	Esr1,Araf,Nrp1,Hmgcr,Arhgap8,Jun	24890,64363,246331,25675,300115,24516
GO:0001704	0.0348721089468722	0.990525391452771	5	95	formation of primary germ layer	BP	13569	200	Crb2,Lhx1,Smad2,Wnt5a,Dusp6	366031,257634,29357,64566,116663
GO:0048856	0.0348892452376758	0.975030325657817	84	4344	anatomical structure development	BP	13569	200	Ptprf,Zic1,Limk1,Reln,Prmt2,Slit1,Astn2,Ptprk,Kcnc4,Prlr,Esr1,Igsf10,Fhod3,Prcp,Ghsr,Synj2bp,Kif26b,Hmx3,Nrbp2,Bbs1,Asah1,Fbn2,Cngb1,Zmiz1,Barhl2,Nectin1,Adamts2,Sox5,Spata18,Basp1,Plce1,Rorb,Crb2,Zfp521,Araf,Lhx1,Spef2,LOC103694874,Clstn3,Spta1,Pak1,Shroom3,Hapln4,Lhx9,Ywhag,Arf6,Nptxr,Ush2a,Tnfrsf21,Clmp,Pomk,Ptger4,Capn5,Wnt16,Rufy3,Smyd1,Adra1b,Csnk1d,Dhtkd1,Trim16,Nkx2-8,Pls3,Nrp1,Smad2,Olig…	360406,64618,65172,24718,499420,65047,100361323,360302,684516,24684,24890,310448,100360334,293118,84022,64531,305012,293537,680451,309156,84431,689008,83686,361103,65050,192183,287899,140587,289586,64160,114633,309288,366031,307579,64363,257634,64555,25481,171393,289257,29431,305230,361129,289048,56010,79121,81005,289369,316256,286939,306549,84023,171495,500047,360921,297333,24173,64462,361272,30…
GO:0008217	0.0350889028962825	0.988967807410648	6	159	regulation of blood pressure	BP	13569	200	Oprl1,Trhde,Prcp,Gch1,Adra1b,Cnr1	29256,366894,293118,29244,24173,25248
GO:0043010	0.0353900906852595	0.984953021733674	10	289	camera-type eye development	BP	13569	200	Fbn2,Nectin1,Rorb,Lhx1,Ush2a,Nrp1,Vax1,Neurod1,Traf3ip1,Jun	689008,192183,309288,257634,289369,246331,64571,29458,363286,24516
GO:1903672	0.0354029593128873	0.996904469913215	2	19	positive regulation of sprouting angiogenesis	BP	13569	200	Ghsr,Nrp1	84022,246331
GO:0006177	0.035414687619682	0.999577401462071	1	3	GMP biosynthetic process	BP	13569	200	Gmps	295088
GO:0034121	0.0354463743191834	0.994235433586817	3	44	regulation of toll-like receptor signaling pathway	BP	13569	200	Esr1,Birc3,Ubqln1	24890,78971,114590
GO:0046653	0.035818728846603	0.996848235996442	2	19	tetrahydrofolate metabolic process	BP	13569	200	Gch1,Aldh1l2	29244,299699
GO:0036503	0.0359485200960596	0.991887231150113	4	83	ERAD pathway	BP	13569	200	Rhbdd1,Dnajc10,Foxred2,Ubqln1	316557,295690,315112,114590
GO:0034613	0.03598045249744	0.977562903961546	31	1393	cellular protein localization	BP	13569	200	Zic1,Reln,Astn2,Ptprk,Esr1,Synj2bp,Bbs1,Cngb1,Rhbdd1,Gnl3l,Rassf5,Pak1,Snx6,Tnpo1,Ywhag,Arf6,Rufy3,Csnk1d,Tor1aip1,Nrp1,Stam,Wnt5a,Rab10,Traf3ip1,Ttc30b,Cse1l,Hgs,Ap3m1,Jun,Six4,Hps6	64618,24718,100361323,360302,24890,64531,309156,83686,316557,100034253,54355,29431,362738,309126,56010,79121,360921,64462,246314,246331,498798,64566,50993,363286,499814,362273,56084,171126,24516,299138,309446
GO:0045819	0.0360603439636066	0.999561722180013	1	3	positive regulation of glycogen catabolic process	BP	13569	200	Adra1b	24173
GO:2000666	0.0361279931376457	0.999669368626246	1	2	negative regulation of interleukin-13 secretion	BP	13569	200	Tnfrsf21	316256
GO:0060541	0.0363813166712926	0.986174142622705	8	221	respiratory system development	BP	13569	200	Asah1,Adamts2,Spef2,Nkx2-8,Smad2,Wnt5a,Myt1,Six4	84431,287899,64555,299061,29357,64566,362291,299138
GO:1904933	0.0364497195640689	0.999663397788844	1	2	regulation of cell proliferation in midbrain	BP	13569	200	Wnt5a	64566
GO:0071559	0.0365405125068421	0.987170103340069	7	181	response to transforming growth factor beta	BP	13569	200	Ptprk,Fbn2,Sox5,Snx6,Smad2,Wnt5a,Jun	360302,689008,140587,362738,29357,64566,24516
GO:0009953	0.0367081708632739	0.99167238669595	4	79	dorsal/ventral pattern formation	BP	13569	200	Lhx1,Smad2,Traf3ip1,Dusp6	257634,29357,363286,116663
GO:0071696	0.0367117405061093	0.996758537061375	2	17	ectodermal placode development	BP	13569	200	Nrp1,Six4	246331,299138
GO:1904467	0.0367887291920206	0.996689542555858	2	21	regulation of tumor necrosis factor secretion	BP	13569	200	Ghsr,Ptger4	84022,84023
GO:0002438	0.0368188200791338	0.996663902285796	2	23	acute inflammatory response to antigenic stimulus	BP	13569	200	Ephb6,Cnr1	312275,25248
GO:0009952	0.0371656898288924	0.988171156445234	6	148	anterior/posterior pattern specification	BP	13569	200	Crb2,Lhx1,Smad2,Wnt5a,Neurod1,Xrcc2	366031,257634,29357,64566,29458,499966
GO:0002792	0.0375023874381737	0.989555368200519	5	121	negative regulation of peptide secretion	BP	13569	200	Ghsr,Pfkl,Tnfrsf21,Ptger4,Hmgcr	84022,25741,316256,84023,25675
GO:1904305	0.0375073902303266	0.999643384885775	1	2	negative regulation of gastro-intestinal system smooth muscle contraction	BP	13569	200	Ptger4	84023
GO:1904348	0.0375073902303266	0.999643384885775	1	2	negative regulation of small intestine smooth muscle contraction	BP	13569	200	Ptger4	84023
GO:0061738	0.0375508372623989	0.999524417210683	1	3	late endosomal microautophagy	BP	13569	200	Vps4b	360834
GO:1904349	0.0377984434009031	0.999518069845696	1	3	positive regulation of small intestine smooth muscle contraction	BP	13569	200	Ghsr	84022
GO:0021510	0.037799699360744	0.989494024340518	5	100	spinal cord development	BP	13569	200	Zic1,Reln,Slit1,Lhx1,Olig2	64618,24718,65047,257634,304103
GO:0046676	0.037918461148384	0.993652155451847	3	47	negative regulation of insulin secretion	BP	13569	200	Ghsr,Pfkl,Hmgcr	84022,25741,25675
GO:0032925	0.0381207392812824	0.996502803283168	2	21	regulation of activin receptor signaling pathway	BP	13569	200	Synj2bp,Smad2	64531,29357
GO:0060244	0.0381376805241659	0.999509304013367	1	3	negative regulation of cell proliferation involved in contact inhibition	BP	13569	200	Pak1	29431
GO:0031396	0.0381442699962021	0.987759847444664	6	168	regulation of protein ubiquitination	BP	13569	200	Limk1,Gnl3l,Rassf5,Peli3,Birc3,Ubqln1	65172,100034253,54355,309157,78971,114590
GO:0035846	0.0382518466367815	0.99962894513752	1	2	oviduct epithelium development	BP	13569	200	Lhx1	257634
GO:0035847	0.0382518466367815	0.99962894513752	1	2	uterine epithelium development	BP	13569	200	Lhx1	257634
GO:0070727	0.0382673945813241	0.976005899281259	31	1401	cellular macromolecule localization	BP	13569	200	Zic1,Reln,Astn2,Ptprk,Esr1,Synj2bp,Bbs1,Cngb1,Rhbdd1,Gnl3l,Rassf5,Pak1,Snx6,Tnpo1,Ywhag,Arf6,Rufy3,Csnk1d,Tor1aip1,Nrp1,Stam,Wnt5a,Rab10,Traf3ip1,Ttc30b,Cse1l,Hgs,Ap3m1,Jun,Six4,Hps6	64618,24718,100361323,360302,24890,64531,309156,83686,316557,100034253,54355,29431,362738,309126,56010,79121,360921,64462,246314,246331,498798,64566,50993,363286,499814,362273,56084,171126,24516,299138,309446
GO:0030855	0.038504913553314	0.980817457536999	14	495	epithelial cell differentiation	BP	13569	200	Prlr,Esr1,Basp1,Lhx1,Shroom3,Ush2a,Capn5,Wnt16,Trim16,Pls3,Wnt5a,Rab10,Neurod1,Jun	24684,24890,64160,257634,305230,289369,171495,500047,303214,81748,64566,50993,29458,24516
GO:1901073	0.0386051416906213	0.999497093153288	1	3	glucosamine-containing compound biosynthetic process	BP	13569	200	Gfpt1	297417
GO:0036258	0.038644758202826	0.999496051283667	1	3	multivesicular body assembly	BP	13569	200	Vps4b	360834
GO:0010460	0.0387379393099226	0.996391858780342	2	23	positive regulation of heart rate	BP	13569	200	Gch1,Adra1b	29244,24173
GO:0048520	0.0387863111834962	0.996356927461466	2	26	positive regulation of behavior	BP	13569	200	Ghsr,Ptger4	84022,84023
GO:0036518	0.038813620267109	0.999617855244883	1	2	chemorepulsion of dopaminergic neuron axon	BP	13569	200	Wnt5a	64566
GO:0007265	0.0388715053545581	0.983217440948106	10	279	Ras protein signal transduction	BP	13569	200	Synj2bp,Plce1,Pak1,Rit1,Arf6,Iqsec3,Adra1b,Nrp1,Rasgrf1,Jun	64531,114633,29431,499652,79121,404781,24173,246331,192213,24516
GO:0006729	0.039093406008572	0.999356651452844	1	6	tetrahydrobiopterin biosynthetic process	BP	13569	200	Gch1	29244
GO:0051048	0.0391167692344202	0.986039829155629	7	206	negative regulation of secretion	BP	13569	200	Ghsr,Pfkl,Tnfrsf21,Ptger4,Vps4b,Cnr1,Hmgcr	84022,25741,316256,84023,360834,25248,25675
GO:0033500	0.0392097610827028	0.98486597955804	8	239	carbohydrate homeostasis	BP	13569	200	Prcp,Ptger4,Ern1,Adra1b,Cnr1,Neurod1,Hmgcr,Myt1	293118,84023,498013,24173,25248,29458,25675,362291
GO:0042593	0.0392097610827028	0.98486597955804	8	239	glucose homeostasis	BP	13569	200	Prcp,Ptger4,Ern1,Adra1b,Cnr1,Neurod1,Hmgcr,Myt1	293118,84023,498013,24173,25248,29458,25675,362291
GO:0050919	0.0392514238830134	0.993441503049507	3	34	negative chemotaxis	BP	13569	200	Slit1,Wnt5a,Sema4g	65047,64566,361764
GO:0001706	0.0394560939413562	0.993338043938789	3	40	endoderm formation	BP	13569	200	Lhx1,Smad2,Dusp6	257634,29357,116663
GO:0110020	0.0395063688932381	0.990841981380345	4	75	regulation of actomyosin structure organization	BP	13569	200	Limk1,Pak1,Ptger4,Nrp1	65172,29431,84023,246331
GO:1990774	0.0396458243743691	0.996271919740474	2	22	tumor necrosis factor secretion	BP	13569	200	Ghsr,Ptger4	84022,84023
GO:0009258	0.0397468059562728	0.999599065006756	1	2	10-formyltetrahydrofolate catabolic process	BP	13569	200	Aldh1l2	299699
GO:0015031	0.0399971122302617	0.974819027932098	31	1451	protein transport	BP	13569	200	Zic1,Ghsr,Synj2bp,Bbs1,Rhbdd1,Pfkl,Pak1,Snx6,Tnpo1,Ywhag,Arf6,Tnfrsf21,Ptger4,Ephb6,Tmed7,Rufy3,Trim16,Smad2,Stam,Wnt5a,Rab10,Cnr1,Neurod1,Traf3ip1,Hmgcr,Ttc30b,Cse1l,Hgs,Myt1,Ap3m1,Jun	64618,84022,64531,309156,316557,25741,29431,362738,309126,56010,79121,316256,84023,312275,252889,360921,303214,29357,498798,64566,50993,25248,29458,363286,25675,499814,362273,56084,362291,171126,24516
GO:1901700	0.0400042556916232	0.974330551506956	34	1629	response to oxygen-containing compound	BP	13569	200	Oprl1,Epm2aip1,Ptprf,Reln,Ptprk,Esr1,Dnaaf2,Ghsr,Pfkl,Wdr6,Rorb,Pak1,Ywhag,Gch1,Nptxr,Tnfrsf21,Ptger4,Ern1,Adra1b,Trim16,Smad2,Gmps,Hcn4,Wnt5a,Rab10,Cnr1,Cd55,Neurod1,Hmgcr,Rasgrf1,Gfpt1,Myt1,Jun,Sstr1	29256,316021,360406,24718,360302,24890,362746,84022,25741,301007,309288,29431,56010,29244,81005,316256,84023,498013,24173,303214,29357,295088,59266,64566,50993,25248,64036,29458,25675,192213,297417,362291,24516,25033
GO:0038161	0.0402058206217261	0.999589653574985	1	2	prolactin signaling pathway	BP	13569	200	Prlr	24684
GO:2000354	0.0402066617213434	0.999346117755409	1	5	regulation of ovarian follicle development	BP	13569	200	Ptger4	84023
GO:0007264	0.0405399990404715	0.980876526109867	12	368	small GTPase mediated signal transduction	BP	13569	200	Reln,Synj2bp,Plce1,Araf,Pak1,Rit1,Arf6,Iqsec3,Adra1b,Nrp1,Rasgrf1,Jun	24718,64531,114633,64363,29431,499652,79121,404781,24173,246331,192213,24516
GO:0050673	0.0411392816965583	0.982031248110653	10	335	epithelial cell proliferation	BP	13569	200	Ptprk,Esr1,Ghsr,Synj2bp,Ern1,Wnt16,Nkx2-8,Wnt5a,Jun,Six4	360302,24890,84022,64531,498013,500047,299061,64566,24516,299138
GO:0008299	0.0411632921325825	0.996015900254935	2	25	isoprenoid biosynthetic process	BP	13569	200	Hmgcr,Ggps1	25675,291211
GO:0031644	0.0411889458957883	0.990299249545739	4	83	regulation of neurological system process	BP	13569	200	Oprl1,Kcnc4,Ghsr,Tnfrsf21	29256,684516,84022,316256
GO:0042536	0.0412610359343669	0.999353675618896	1	4	negative regulation of tumor necrosis factor biosynthetic process	BP	13569	200	Ghsr	84022
GO:0031324	0.041295653287617	0.972622831652968	40	1905	negative regulation of cellular metabolic process	BP	13569	200	Oprl1,Limk1,Prmt2,Ptprk,Esr1,Ghsr,Synj2bp,Peg3,Nrbp2,Sox5,Gnl3l,Wdr6,Basp1,Rorb,Crb2,Lhx1,Rfx5,Peli3,Morf4l1,Snx6,Lhx9,Dnajc10,Ptger4,Birc3,Homez,Smyd1,Adra1b,Smad2,Olig2,Wnt5a,Cnr1,Cd55,Mafk,Vax1,Traf3ip1,Hmgcr,Gfpt1,Dusp6,Jun,Six4	29256,65172,499420,360302,24890,84022,64531,103691034,680451,140587,100034253,301007,64160,309288,366031,257634,310659,309157,300891,362738,289048,295690,84023,78971,260325,297333,24173,29357,304103,64566,25248,64036,246760,64571,363286,25675,297417,116663,24516,299138
GO:0051885	0.0413371841204712	0.999565980405151	1	2	positive regulation of timing of anagen	BP	13569	200	Wnt5a	64566
GO:1901621	0.0416601062622925	0.999340999374449	1	4	negative regulation of smoothened signaling pathway involved in dorsal/ventral neural tube patterning	BP	13569	200	Traf3ip1	363286
GO:0031016	0.0416765774192738	0.990163983120165	4	78	pancreas development	BP	13569	200	Smad2,Wnt5a,Neurod1,Myt1	29357,64566,29458,362291
GO:0014821	0.0417499005108166	0.995949522324841	2	23	phasic smooth muscle contraction	BP	13569	200	Ghsr,Ptger4	84022,84023
GO:0097325	0.0417755356467246	0.99955662583507	1	2	melanocyte proliferation	BP	13569	200	Wnt5a	64566
GO:0030450	0.0418011928675819	0.999336487851047	1	4	regulation of complement activation, classical pathway	BP	13569	200	Cd55	64036
GO:0030903	0.0418256154089003	0.996035085699932	2	17	notochord development	BP	13569	200	Crb2,Wnt5a	366031,64566
GO:1905276	0.0419121736357016	0.996022388499307	2	17	regulation of epithelial tube formation	BP	13569	200	Wnt5a,Six4	64566,299138
GO:0042663	0.0421892823432174	0.99939838602768	1	3	regulation of endodermal cell fate specification	BP	13569	200	Dusp6	116663
GO:2001180	0.0421906143649541	0.999398347668813	1	3	negative regulation of interleukin-10 secretion	BP	13569	200	Tnfrsf21	316256
GO:0001997	0.0423204097799378	0.999319749898982	1	4	positive regulation of the force of heart contraction by epinephrine-norepinephrine	BP	13569	200	Adra1b	24173
GO:0003099	0.0423204097799378	0.999319749898982	1	4	positive regulation of the force of heart contraction by chemical signal	BP	13569	200	Adra1b	24173
GO:0035026	0.0423224774326282	0.999544810978273	1	2	leading edge cell differentiation	BP	13569	200	Jun	24516
GO:0007010	0.0424533660034467	0.974691269636057	24	939	cytoskeleton organization	BP	13569	200	Limk1,Fhod3,Dnaaf2,Ghsr,Bbs1,Fchsd2,Spef2,Spta1,Pak1,Shroom3,Arf6,Ptger4,Capza1,Rufy3,Iqsec3,Csnk1d,Pls3,Nrp1,Vps4b,Traf3ip1,Senp6,Specc1l,Xrcc2,Six4	65172,100360334,362746,84022,309156,308864,64555,289257,29431,305230,79121,84023,691149,360921,404781,64462,81748,246331,360834,363286,300860,361828,499966,299138
GO:0040013	0.0424551453917701	0.983353506260237	8	243	negative regulation of locomotion	BP	13569	200	Slit1,Ptprk,Ghsr,Synj2bp,Trim26,Ptger4,Nrp1,Wnt5a	65047,360302,84022,64531,309586,84023,246331,64566
GO:0048806	0.0424614294904138	0.992596861401067	3	43	genitalia development	BP	13569	200	Esr1,Lhx1,Wnt5a	24890,257634,64566
GO:0051046	0.0426138291319572	0.976964958840688	17	687	regulation of secretion	BP	13569	200	Oprl1,Kcnc4,Ghsr,Rhbdd1,Pfkl,Tnfrsf21,Ptger4,Trim16,Vps4b,Stam,Wnt5a,Rab10,Cnr1,Hmgcr,Hgs,Lgi3,Myt1	29256,684516,84022,316557,25741,316256,84023,303214,360834,498798,64566,50993,25248,25675,56084,306013,362291
GO:0061205	0.0426205939154412	0.999309976017681	1	4	paramesonephric duct development	BP	13569	200	Lhx1	257634
GO:0030038	0.0427665578154614	0.989831309277461	4	76	contractile actin filament bundle assembly	BP	13569	200	Limk1,Pak1,Ptger4,Nrp1	65172,29431,84023,246331
GO:0043149	0.0427665578154614	0.989831309277461	4	76	stress fiber assembly	BP	13569	200	Limk1,Pak1,Ptger4,Nrp1	65172,29431,84023,246331
GO:0060749	0.0428015362957896	0.995869558890039	2	18	mammary gland alveolus development	BP	13569	200	Prlr,Esr1	24684,24890
GO:0061377	0.0428015362957896	0.995869558890039	2	18	mammary gland lobule development	BP	13569	200	Prlr,Esr1	24684,24890
GO:0030029	0.0430136281121095	0.977202247361954	16	557	actin filament-based process	BP	13569	200	Limk1,Fhod3,Ghsr,Fchsd2,Spta1,Pak1,Shroom3,Arf6,Ptger4,Capza1,Rufy3,Iqsec3,Pls3,Nrp1,Specc1l,Six4	65172,100360334,84022,308864,289257,29431,305230,79121,84023,691149,360921,404781,81748,246331,361828,299138
GO:1904000	0.0430334426578327	0.999373826290142	1	3	positive regulation of eating behavior	BP	13569	200	Ghsr	84022
GO:2001181	0.043064598750269	0.99924896801053	1	5	positive regulation of interleukin-10 secretion	BP	13569	200	Ptger4	84023
GO:0009888	0.0433007145659596	0.97203488518873	34	1495	tissue development	BP	13569	200	Astn2,Prlr,Esr1,Igsf10,Fhod3,Ghsr,Kif26b,Bbs1,Fbn2,Nectin1,Sox5,Basp1,Crb2,Lhx1,Pak1,Shroom3,Ush2a,Capn5,Wnt16,Smyd1,Trim16,Pls3,Nrp1,Smad2,Wnt5a,Rab10,Vax1,Neurod1,Traf3ip1,Hmgcr,Dusp6,Jun,Xrcc2,Six4	100361323,24684,24890,310448,100360334,84022,305012,309156,689008,192183,140587,64160,366031,257634,29431,305230,289369,171495,500047,297333,303214,81748,246331,29357,64566,50993,64571,29458,363286,25675,116663,24516,499966,299138
GO:0032696	0.0433038175701714	0.999365854125461	1	3	negative regulation of interleukin-13 production	BP	13569	200	Tnfrsf21	316256
GO:0090230	0.043338763415161	0.99936481997269	1	3	regulation of centromere complex assembly	BP	13569	200	Senp6	300860
GO:1900145	0.0433945301608531	0.999363167886716	1	3	regulation of nodal signaling pathway involved in determination of left/right asymmetry	BP	13569	200	Smad2	29357
GO:1900175	0.0433945301608531	0.999363167886716	1	3	regulation of nodal signaling pathway involved in determination of lateral mesoderm left/right asymmetry	BP	13569	200	Smad2	29357
GO:2000523	0.0442255418590119	0.999338289803796	1	3	regulation of T cell costimulation	BP	13569	200	Ephb6	312275
GO:2000525	0.0442255418590119	0.999338289803796	1	3	positive regulation of T cell costimulation	BP	13569	200	Ephb6	312275
GO:0097051	0.0443341335536695	0.999499988532713	1	2	establishment of protein localization to endoplasmic reticulum membrane	BP	13569	200	Rab10	50993
GO:0060031	0.044339219402194	0.999499872484651	1	2	mediolateral intercalation	BP	13569	200	Wnt5a	64566
GO:0060775	0.044339219402194	0.999499872484651	1	2	planar cell polarity pathway involved in gastrula mediolateral intercalation	BP	13569	200	Wnt5a	64566
GO:0060429	0.044421545361424	0.973677986015327	23	915	epithelium development	BP	13569	200	Astn2,Prlr,Esr1,Kif26b,Basp1,Crb2,Lhx1,Pak1,Shroom3,Ush2a,Capn5,Wnt16,Trim16,Pls3,Nrp1,Smad2,Wnt5a,Rab10,Neurod1,Traf3ip1,Jun,Xrcc2,Six4	100361323,24684,24890,305012,64160,366031,257634,29431,305230,289369,171495,500047,303214,81748,246331,29357,64566,50993,29458,363286,24516,499966,299138
GO:1903361	0.0449296771688771	0.999148221521997	1	6	protein localization to basolateral plasma membrane	BP	13569	200	Rab10	50993
GO:0007611	0.044968675871505	0.981059528244529	9	265	learning or memory	BP	13569	200	Reln,Ghsr,Pak1,Pomk,Sorcs3,Adra1b,Cnr1,Hmgcr,Jun	24718,84022,29431,306549,294043,24173,25248,25675,24516
GO:0042320	0.0450062328046405	0.999145289952801	1	6	regulation of circadian sleep/wake cycle, REM sleep	BP	13569	200	Ptger4	84023
GO:1904059	0.0450219450921752	0.999484169069557	1	2	regulation of locomotor rhythm	BP	13569	200	Oprl1	29256
GO:0090190	0.0451386859901018	0.995459090169785	2	21	positive regulation of branching involved in ureteric bud morphogenesis	BP	13569	200	Lhx1,Six4	257634,299138
GO:0009611	0.0452331218340123	0.97757213053282	13	489	response to wounding	BP	13569	200	Ptprf,Reln,Igsf10,Prcp,Pak1,Ptger4,Nrp1,Smad2,Wnt5a,Hmgcr,Mpig6b,Jun,Hps6	360406,24718,310448,293118,29431,84023,246331,29357,64566,25675,406865,24516,309446
GO:0060014	0.0456199042612003	0.999295453126535	1	3	granulosa cell differentiation	BP	13569	200	Capn5	171495
GO:2000768	0.0456690470986098	0.99929391836735	1	3	positive regulation of nephron tubule epithelial cell differentiation	BP	13569	200	Lhx1	257634
GO:0048562	0.0456845658414494	0.981834408541919	8	235	embryonic organ morphogenesis	BP	13569	200	Hmx3,Fbn2,Crb2,Lhx1,Smad2,Wnt5a,Neurod1,Six4	293537,689008,366031,257634,29357,64566,29458,299138
GO:1902903	0.0459007208823411	0.980590741444055	9	269	regulation of supramolecular fiber organization	BP	13569	200	Limk1,Fhod3,Fchsd2,Pak1,Arf6,Ptger4,Capza1,Nrp1,Specc1l	65172,100360334,308864,29431,79121,84023,691149,246331,361828
GO:0007567	0.0459732248812173	0.995328465489853	2	21	parturition	BP	13569	200	Ptger4,Cd55	84023,64036
GO:0021536	0.0462753053439824	0.988685062022289	4	85	diencephalon development	BP	13569	200	Reln,Nrp1,Olig2,Wnt5a	24718,246331,304103,64566
GO:0001936	0.0464351308463729	0.988630266029859	4	86	regulation of endothelial cell proliferation	BP	13569	200	Ghsr,Synj2bp,Wnt5a,Jun	84022,64531,64566,24516
GO:0035482	0.0466823459735571	0.999079819988912	1	6	gastric motility	BP	13569	200	Ghsr	84022
GO:0061534	0.0467944584894485	0.999442238579109	1	2	gamma-aminobutyric acid secretion, neurotransmission	BP	13569	200	Pak1	29431
GO:0043410	0.0469603131584325	0.977314263684889	12	427	positive regulation of MAPK cascade	BP	13569	200	Esr1,Plce1,Araf,Pak1,Ern1,Wnt16,Adra1b,Nrp1,Wnt5a,Hmgcr,Arhgap8,Jun	24890,114633,64363,29431,498013,500047,24173,246331,64566,25675,300115,24516
GO:0061213	0.047151120744159	0.995125520095896	2	22	positive regulation of mesonephros development	BP	13569	200	Lhx1,Six4	257634,299138
GO:0051771	0.0471775779259455	0.9990600047592	1	6	negative regulation of nitric-oxide synthase biosynthetic process	BP	13569	200	Ptger4	84023
GO:0070245	0.0472712368623582	0.999242946356207	1	3	positive regulation of thymocyte apoptotic process	BP	13569	200	Wnt5a	64566
GO:1902074	0.0473955602097267	0.995033586765923	2	26	response to salt	BP	13569	200	Ghsr,Ptger4	84022,84023
GO:0090101	0.0477675702586355	0.988215738030061	4	81	negative regulation of transmembrane receptor protein serine/threonine kinase signaling pathway	BP	13569	200	Synj2bp,Fbn2,Snx6,Wnt5a	64531,689008,362738,64566
GO:0045597	0.0477922796428635	0.972128997416213	21	854	positive regulation of cell differentiation	BP	13569	200	Ptprf,Limk1,Reln,Fbn2,Zmiz1,Sox5,Crb2,Lhx1,Pak1,Ptger4,Rufy3,Smyd1,Trim16,Nrp1,Smad2,Olig2,Wnt5a,Cnr1,Neurod1,Jun,Xrcc2	360406,65172,24718,689008,361103,140587,366031,257634,29431,84023,360921,297333,303214,246331,29357,304103,64566,25248,29458,24516,499966
GO:0060164	0.0480170108510071	0.999064376129743	1	5	regulation of timing of neuron differentiation	BP	13569	200	Sox5	140587
GO:0045184	0.0480267243233996	0.969060235247223	32	1529	establishment of protein localization	BP	13569	200	Zic1,Ghsr,Synj2bp,Bbs1,Rhbdd1,Pfkl,Pak1,Snx6,Tnpo1,Ywhag,Arf6,Ush2a,Tnfrsf21,Ptger4,Ephb6,Tmed7,Rufy3,Trim16,Smad2,Stam,Wnt5a,Rab10,Cnr1,Neurod1,Traf3ip1,Hmgcr,Ttc30b,Cse1l,Hgs,Myt1,Ap3m1,Jun	64618,84022,64531,309156,316557,25741,29431,362738,309126,56010,79121,289369,316256,84023,312275,252889,360921,303214,29357,498798,64566,50993,25248,29458,363286,25675,499814,362273,56084,362291,171126,24516
GO:0035502	0.0481246564246002	0.999215054461117	1	3	metanephric part of ureteric bud development	BP	13569	200	Lhx1	257634
GO:0006659	0.048253999604592	0.999210782186635	1	3	phosphatidylserine biosynthetic process	BP	13569	200	Ptdss1	314553
GO:2000178	0.0482631255618225	0.994916864158719	2	24	negative regulation of neural precursor cell proliferation	BP	13569	200	Wnt5a,Vax1	64566,64571
GO:0036342	0.0484211926583367	0.994956225273521	2	20	post-anal tail morphogenesis	BP	13569	200	Wnt5a,Traf3ip1	64566,363286
GO:0060523	0.0485681689469799	0.999200355631582	1	3	prostate epithelial cord elongation	BP	13569	200	Esr1	24890
GO:0050718	0.0488653060133516	0.994865388940418	2	21	positive regulation of interleukin-1 beta secretion	BP	13569	200	Trim16,Wnt5a	303214,64566
GO:0032106	0.0490580959040654	0.999022941307509	1	5	positive regulation of response to extracellular stimulus	BP	13569	200	Ghsr	84022
GO:0032109	0.0490580959040654	0.999022941307509	1	5	positive regulation of response to nutrient levels	BP	13569	200	Ghsr	84022
GO:0021649	0.0491583676771399	0.999383703287729	1	2	vestibulocochlear nerve structural organization	BP	13569	200	Nrp1	246331
GO:0061552	0.0491583676771399	0.999383703287729	1	2	ganglion morphogenesis	BP	13569	200	Nrp1	246331
GO:1904835	0.0491583676771399	0.999383703287729	1	2	dorsal root ganglion morphogenesis	BP	13569	200	Nrp1	246331
GO:0035265	0.0492403361126437	0.983231657246433	6	155	organ growth	BP	13569	200	Prlr,Esr1,Pak1,Adra1b,Smad2,Dusp6	24684,24890,29431,24173,29357,116663
GO:0006940	0.0492515875640849	0.990793831630297	3	58	regulation of smooth muscle contraction	BP	13569	200	Ghsr,Ptger4,Adra1b	84022,84023,24173
GO:0051932	0.0494291606167939	0.990822779265229	3	46	synaptic transmission, GABAergic	BP	13569	200	Clstn3,Pak1,Cnr1	171393,29431,25248
GO:0050663	0.0495652149790501	0.983068481708026	6	171	cytokine secretion	BP	13569	200	Ghsr,Tnfrsf21,Ptger4,Ephb6,Trim16,Wnt5a	84022,316256,84023,312275,303214,64566
GO:0101023	0.0497024167852693	0.999058734511436	1	4	vascular endothelial cell proliferation	BP	13569	200	Ghsr	84022
GO:1905562	0.0497024167852693	0.999058734511436	1	4	regulation of vascular endothelial cell proliferation	BP	13569	200	Ghsr	84022
GO:0038190	0.0497524152306523	0.99936852238037	1	2	VEGF-activated neuropilin signaling pathway	BP	13569	200	Nrp1	246331
GO:0046146	0.0498876668653828	0.99891813095639	1	7	tetrahydrobiopterin metabolic process	BP	13569	200	Gch1	29244
GO:0048666	0.0499134908718269	0.96944350784925	25	963	neuron development	BP	13569	200	Ptprf,Limk1,Reln,Slit1,Ptprk,Bbs1,Cngb1,Barhl2,Nectin1,Rorb,Lhx1,Pak1,Lhx9,Arf6,Nptxr,Rufy3,Nkx2-8,Nrp1,Wnt5a,Rab10,Cnr1,Vax1,Neurod1,Rasgrf1,Jun	360406,65172,24718,65047,360302,309156,83686,65050,192183,309288,257634,29431,289048,79121,81005,360921,299061,246331,64566,50993,25248,64571,29458,192213,24516
GO:0051493	0.0501176055054385	0.975559049042352	12	398	regulation of cytoskeleton organization	BP	13569	200
GO:0036451	0.0501184723159981	0.999359073395328	1	2	cap mRNA methylation	BP	13569	200
GO:0035694	0.0502310087987621	0.99903838635131	1	4	mitochondrial protein catabolic process	BP	13569	200
GO:0060039	0.0503006436761684	0.994754194086097	2	16	pericardium development	BP	13569	200
GO:0001994	0.0503359029775201	0.999034322006541	1	4	norepinephrine-epinephrine vasoconstriction involved in regulation of systemic arterial blood pressure	BP	13569	200
GO:0050770	0.0505034655442152	0.981023137968102	7	164	regulation of axonogenesis	BP	13569	200
GO:0002790	0.0505153991307788	0.974539830391595	13	497	peptide secretion	BP	13569	200
GO:0070424	0.0505786544956183	0.999131974259999	1	3	regulation of nucleotide-binding oligomerization domain containing signaling pathway	BP	13569	200
GO:0070432	0.0505786544956183	0.999131974259999	1	3	regulation of nucleotide-binding oligomerization domain containing 2 signaling pathway	BP	13569	200
GO:0031032	0.0505834395235629	0.982669602050948	6	151	actomyosin structure organization	BP	13569	200
GO:1901701	0.0511797061441111	0.969197328650726	23	1007	cellular response to oxygen-containing compound	BP	13569	200
GO:0048339	0.0513148298276279	0.994481128175354	2	20	paraxial mesoderm development	BP	13569	200
GO:0007423	0.0513871056375984	0.973345302392378	14	499	sensory organ development	BP	13569	200
GO:0001996	0.0514260747942004	0.998925281583717	1	5	positive regulation of heart rate by epinephrine-norepinephrine	BP	13569	200
GO:0045992	0.0514763473808476	0.994382703271186	2	24	negative regulation of embryonic development	BP	13569	200
GO:0002526	0.0520049260667346	0.986736943096381	4	106	acute inflammatory response	BP	13569	200
GO:0015833	0.0523995137348426	0.966187822439494	31	1490	peptide transport	BP	13569	200
GO:2000144	0.0524532821036276	0.994201822029128	2	25	positive regulation of DNA-templated transcription, initiation	BP	13569	200
GO:0006987	0.0524767644934819	0.998949454366466	1	4	activation of signaling protein activity involved in unfolded protein response	BP	13569	200
GO:0006760	0.052735875423942	0.994153275910845	2	25	folic acid-containing compound metabolic process	BP	13569	200
GO:0050716	0.052744584687077	0.99420010746793	2	22	positive regulation of interleukin-1 secretion	BP	13569	200
GO:2000050	0.0527672466601074	0.994236771260254	2	20	regulation of non-canonical Wnt signaling pathway	BP	13569	200
GO:2000121	0.0528519636173252	0.998817571616448	1	6	regulation of removal of superoxide radicals	BP	13569	200
GO:0042059	0.0530489959504071	0.994130362758905	2	23	negative regulation of epidermal growth factor receptor signaling pathway	BP	13569	200
GO:0032611	0.0531239571660925	0.989789907767329	3	54	interleukin-1 beta production	BP	13569	200
GO:0046697	0.0533721545866788	0.993993975467461	2	29	decidualization	BP	13569	200
GO:0008283	0.053536920336241	0.964959647609048	33	1613	cell proliferation	BP	13569	200
GO:0090278	0.0537662101040488	0.989610475808156	3	55	negative regulation of peptide hormone secretion	BP	13569	200
GO:0038107	0.0538953010625689	0.998891206137755	1	4	nodal signaling pathway involved in determination of left/right asymmetry	BP	13569	200
GO:1900094	0.0538953010625689	0.998891206137755	1	4	regulation of transcription from RNA polymerase II promoter involved in determination of left/right symmetry	BP	13569	200
GO:1900164	0.0538953010625689	0.998891206137755	1	4	nodal signaling pathway involved in determination of lateral mesoderm left/right asymmetry	BP	13569	200
GO:0008343	0.05390792862541	0.998769322960931	1	6	adult feeding behavior	BP	13569	200
GO:0090189	0.0539732950944099	0.993954204384392	2	24	regulation of branching involved in ureteric bud morphogenesis	BP	13569	200
GO:0065004	0.0540402227885538	0.986039284907044	4	109	protein-DNA complex assembly	BP	13569	200
GO:0046601	0.0540442754801189	0.999007349399377	1	3	positive regulation of centriole replication	BP	13569	200
GO:1901020	0.0540606007074149	0.993873312799597	2	29	negative regulation of calcium ion transmembrane transporter activity	BP	13569	200
GO:1902336	0.054105649525171	0.999005065166384	1	3	positive regulation of retinal ganglion cell axon guidance	BP	13569	200
GO:0061441	0.0541180733695234	0.999251130751999	1	2	renal artery morphogenesis	BP	13569	200
GO:0032510	0.0542262584499766	0.998877384848911	1	4	endosome to lysosome transport via multivesicular body sorting pathway	BP	13569	200
GO:1904705	0.054247917653411	0.993891000594903	2	25	regulation of vascular smooth muscle cell proliferation	BP	13569	200
GO:0051341	0.0544739374660658	0.989352813657862	3	68	regulation of oxidoreductase activity	BP	13569	200
GO:0098900	0.0545637404832846	0.989453242840257	3	47	regulation of action potential	BP	13569	200
GO:0036257	0.0547223954518876	0.998856501209367	1	4	multivesicular body organization	BP	13569	200
GO:0032102	0.0547271135607774	0.978966646758937	7	235	negative regulation of response to external stimulus	BP	13569	200
GO:0007165	0.0548061225247682	0.960027483324708	73	3859	signal transduction	BP	13569	200
GO:0031397	0.0551247676081789	0.989206709515197	3	61	negative regulation of protein ubiquitination	BP	13569	200
GO:0060599	0.0556418483989135	0.999207733322842	1	2	lateral sprouting involved in mammary gland duct morphogenesis	BP	13569	200
GO:0032501	0.0556550657127615	0.958834223430448	95	5152	multicellular organismal process	BP	13569	200
GO:0071236	0.0557107672169433	0.993580504563498	2	29	cellular response to antibiotic	BP	13569	200
GO:1901185	0.0557168337102531	0.993648158240686	2	24	negative regulation of ERBB signaling pathway	BP	13569	200
GO:0032231	0.0559212743813507	0.985487299614983	4	81	regulation of actin filament bundle assembly	BP	13569	200
GO:0032233	0.055945028965449	0.9890369247875	3	52	positive regulation of actin filament bundle assembly	BP	13569	200
GO:0061217	0.0561100123025374	0.993562206028607	2	25	regulation of mesonephros development	BP	13569	200
GO:0060271	0.0562842668054805	0.978266386169267	7	208	cilium assembly	BP	13569	200
GO:0006541	0.056476957387406	0.993550212482334	2	22	glutamine metabolic process	BP	13569	200
GO:2000563	0.0564819127262975	0.998700834581731	1	5	positive regulation of CD4-positive, alpha-beta T cell proliferation	BP	13569	200
GO:0001978	0.0565670328974633	0.998696869409613	1	5	regulation of systemic arterial blood pressure by carotid sinus baroreceptor feedback	BP	13569	200
GO:0009397	0.0565848730241408	0.998910540063971	1	3	folic acid-containing compound catabolic process	BP	13569	200
GO:0042560	0.0565848730241408	0.998910540063971	1	3	pteridine-containing compound catabolic process	BP	13569	200
GO:0060041	0.0567373231234646	0.980006944101175	6	153	retina development in camera-type eye	BP	13569	200
GO:0061347	0.056938522249783	0.999169812393221	1	2	planar cell polarity pathway involved in outflow tract morphogenesis	BP	13569	200
GO:0061348	0.056938522249783	0.999169812393221	1	2	planar cell polarity pathway involved in ventricular septum morphogenesis	BP	13569	200
GO:0061349	0.056938522249783	0.999169812393221	1	2	planar cell polarity pathway involved in cardiac right atrium morphogenesis	BP	13569	200
GO:0061350	0.056938522249783	0.999169812393221	1	2	planar cell polarity pathway involved in cardiac muscle tissue morphogenesis	BP	13569	200
GO:0061354	0.056938522249783	0.999169812393221	1	2	planar cell polarity pathway involved in pericardium morphogenesis	BP	13569	200
GO:0032092	0.0571037083611944	0.985070484119166	4	83	positive regulation of protein binding	BP	13569	200
GO:0060259	0.0571123445438476	0.993353158729301	2	27	regulation of feeding behavior	BP	13569	200
GO:0048850	0.0574854302088936	0.999153544384675	1	2	hypophysis morphogenesis	BP	13569	200
GO:0070427	0.0575763432537517	0.99873253952611	1	4	nucleotide-binding oligomerization domain containing 1 signaling pathway	BP	13569	200
GO:0045196	0.0575863589227128	0.998871107656733	1	3	establishment or maintenance of neuroblast polarity	BP	13569	200
GO:0045200	0.0575863589227128	0.998871107656733	1	3	establishment of neuroblast polarity	BP	13569	200
GO:1905897	0.0577119490439875	0.988485153160931	3	62	regulation of response to endoplasmic reticulum stress	BP	13569	200
GO:0021854	0.0578013048240305	0.993242506441319	2	26	hypothalamus development	BP	13569	200
GO:0060454	0.0578177761011096	0.99886189346247	1	3	positive regulation of gastric acid secretion	BP	13569	200
GO:0090287	0.0578178065864651	0.977548438508259	7	203	regulation of cellular response to growth factor stimulus	BP	13569	200
GO:0072273	0.0584104811879953	0.99318314350661	2	23	metanephric nephron morphogenesis	BP	13569	200
GO:0045892	0.0584142504140732	0.965143121958175	21	885	negative regulation of transcription, DNA-templated	BP	13569	200
GO:0035883	0.0584317772318191	0.99316056512113	2	24	enteroendocrine cell differentiation	BP	13569	200
GO:0048660	0.0584330917238743	0.981610933074578	5	133	regulation of smooth muscle cell proliferation	BP	13569	200
GO:0007179	0.0585272696694808	0.981607060663707	5	120	transforming growth factor beta receptor signaling pathway	BP	13569	200
GO:0010648	0.0586657904669448	0.963798882458486	24	1052	negative regulation of cell communication	BP	13569	200
GO:0072092	0.0586741618285824	0.999117623858314	1	2	ureteric bud invasion	BP	13569	200
GO:0097374	0.058927267242144	0.998817183016739	1	3	sensory neuron axon guidance	BP	13569	200
GO:0042886	0.0590501316122117	0.961467109759612	31	1508	amide transport	BP	13569	200
GO:0035879	0.0591293204065627	0.99857461116382	1	5	plasma membrane lactate transport	BP	13569	200
GO:0009749	0.059437396363296	0.976749365212097	7	224	response to glucose	BP	13569	200
GO:0046010	0.0595118625814469	0.99842291450824	1	8	positive regulation of circadian sleep/wake cycle, non-REM sleep	BP	13569	200
GO:0031290	0.0598625980317018	0.992987845778139	2	20	retinal ganglion cell axon guidance	BP	13569	200
GO:1904008	0.059873921498565	0.99853802920364	1	5	response to monosodium glutamate	BP	13569	200
GO:0007416	0.0599512039093912	0.978645525687293	6	131	synapse assembly	BP	13569	200
GO:0032714	0.0600851941926869	0.998769576260344	1	3	negative regulation of interleukin-5 production	BP	13569	200
GO:0050767	0.0601514611902628	0.96494786862109	19	725	regulation of neurogenesis	BP	13569	200
GO:0048754	0.0602020534814752	0.978470897718968	6	155	branching morphogenesis of an epithelial tube	BP	13569	200
GO:0008154	0.0604071745694074	0.978368677857646	6	160	actin polymerization or depolymerization	BP	13569	200
GO:0023057	0.0605067113050714	0.962538210139404	24	1055	negative regulation of signaling	BP	13569	200
GO:0090162	0.0605591210174446	0.992788976704468	2	23	establishment of epithelial cell polarity	BP	13569	200
GO:0048661	0.060578149467904	0.983828214082779	4	89	positive regulation of smooth muscle cell proliferation	BP	13569	200
GO:0014916	0.0606241586017706	0.998747087972686	1	3	regulation of lung blood pressure	BP	13569	200
GO:0007420	0.0607477848834609	0.964554289264551	19	737	brain development	BP	13569	200
GO:0007167	0.0607930712437522	0.965051129586346	18	715	enzyme linked receptor protein signaling pathway	BP	13569	200
GO:1903071	0.0608940149269235	0.998487140647733	1	5	positive regulation of ER-associated ubiquitin-dependent protein catabolic process	BP	13569	200
GO:0010770	0.061036425798972	0.978122522515677	6	145	positive regulation of cell morphogenesis involved in differentiation	BP	13569	200
GO:0021778	0.0610596863312432	0.998478791644772	1	5	oligodendrocyte cell fate specification	BP	13569	200
GO:0021779	0.0610596863312432	0.998478791644772	1	5	oligodendrocyte cell fate commitment	BP	13569	200
GO:0021780	0.0610596863312432	0.998478791644772	1	5	glial cell fate specification	BP	13569	200
GO:0097252	0.0614079024978418	0.998555815755917	1	4	oligodendrocyte apoptotic process	BP	13569	200
GO:0006041	0.0614774059202659	0.998552500691689	1	4	glucosamine metabolic process	BP	13569	200
GO:0061036	0.0614790819125364	0.992617703765107	2	23	positive regulation of cartilage development	BP	13569	200
GO:0010558	0.0615871780461001	0.96143790708253	25	1100	negative regulation of macromolecule biosynthetic process	BP	13569	200
GO:0021824	0.0618214311686271	0.998696381991929	1	3	cerebral cortex tangential migration using cell-axon interactions	BP	13569	200
GO:0021828	0.0618214311686271	0.998696381991929	1	3	gonadotrophin-releasing hormone neuronal migration to the hypothalamus	BP	13569	200
GO:0021856	0.0618214311686271	0.998696381991929	1	3	hypothalamic tangential migration using cell-axon interactions	BP	13569	200
GO:1903375	0.0618214311686271	0.998696381991929	1	3	facioacoustic ganglion development	BP	13569	200
GO:0030433	0.0618303772733551	0.987316345391812	3	62	ubiquitin-dependent ERAD pathway	BP	13569	200
GO:1990874	0.0618654975842537	0.992488973859884	2	26	vascular smooth muscle cell proliferation	BP	13569	200
GO:0050706	0.0619588300477052	0.992471323351777	2	26	regulation of interleukin-1 beta secretion	BP	13569	200
GO:0072278	0.0620329718125668	0.998525861865033	1	4	metanephric comma-shaped body morphogenesis	BP	13569	200
GO:1990441	0.0620843471884141	0.998426630073056	1	5	negative regulation of transcription from RNA polymerase II promoter in response to endoplasmic reticulum stress	BP	13569	200
GO:0051970	0.0625403514093053	0.998291170513786	1	7	negative regulation of transmission of nerve impulse	BP	13569	200
GO:0035583	0.0625465860297826	0.998995261797984	1	2	sequestering of TGFbeta in extracellular matrix	BP	13569	200
GO:0050794	0.0625792538672906	0.953803298222595	125	7184	regulation of cellular process	BP	13569	200
GO:1902186	0.0625854496298941	0.992352421894934	2	26	regulation of viral release from host cell	BP	13569	200
GO:0050890	0.0626097373152188	0.971924122423719	9	288	cognition	BP	13569	200
GO:0046903	0.062915368405437	0.961681563171631	22	980	secretion	BP	13569	200
GO:0043408	0.0630929757884403	0.965495650492425	15	601	regulation of MAPK cascade	BP	13569	200
GO:0072106	0.0631698679474424	0.998470570710963	1	4	regulation of ureteric bud formation	BP	13569	200
GO:0072107	0.0631698679474424	0.998470570710963	1	4	positive regulation of ureteric bud formation	BP	13569	200
GO:1905278	0.0631698679474424	0.998470570710963	1	4	positive regulation of epithelial tube formation	BP	13569	200
GO:0051387	0.0631809302748221	0.998369807208126	1	5	negative regulation of neurotrophin TRK receptor signaling pathway	BP	13569	200
GO:0042558	0.0632347482100759	0.992169320187226	2	30	pteridine-containing compound metabolic process	BP	13569	200
GO:0048103	0.0632693098441629	0.992303188774698	2	22	somatic stem cell division	BP	13569	200
GO:0048386	0.0632961705517275	0.998632501458351	1	3	positive regulation of retinoic acid receptor signaling pathway	BP	13569	200
GO:0090611	0.0634538401167934	0.99845659685753	1	4	ubiquitin-independent protein catabolic process via the multivesicular body sorting pathway	BP	13569	200
GO:1902725	0.0636977113416453	0.998614835559933	1	3	negative regulation of satellite cell differentiation	BP	13569	200
GO:0061642	0.0637380900825647	0.998613052624593	1	3	chemoattraction of axon	BP	13569	200
GO:2000049	0.0640468511407698	0.998599380139008	1	3	positive regulation of cell-cell adhesion mediated by cadherin	BP	13569	200
GO:0022603	0.0644588859296084	0.961590209172148	20	793	regulation of anatomical structure morphogenesis	BP	13569	200
GO:0001705	0.0645909683975957	0.998399985620739	1	4	ectoderm formation	BP	13569	200
GO:0045409	0.0646339581226417	0.998397824832089	1	4	negative regulation of interleukin-6 biosynthetic process	BP	13569	200
GO:2000196	0.0647540449641536	0.998286483028477	1	5	positive regulation of female gonad development	BP	13569	200
GO:0005976	0.064955577722922	0.9822505672973	4	91	polysaccharide metabolic process	BP	13569	200
GO:0060242	0.0649826569476252	0.998203631474745	1	6	contact inhibition	BP	13569	200
GO:1905898	0.0649993041689897	0.991854865019687	2	28	positive regulation of response to endoplasmic reticulum stress	BP	13569	200
GO:0090092	0.0650368883021321	0.976252815522978	6	174	regulation of transmembrane receptor protein serine/threonine kinase signaling pathway	BP	13569	200
GO:0050808	0.0650894967690687	0.970649919894724	9	244	synapse organization	BP	13569	200
GO:1903507	0.065349938962798	0.960490490354409	21	899	negative regulation of nucleic acid-templated transcription	BP	13569	200
GO:0048640	0.0655854103452222	0.982026022068723	4	90	negative regulation of developmental growth	BP	13569	200
GO:0051953	0.0656495701441906	0.991698492552373	2	30	negative regulation of amine transport	BP	13569	200
GO:0010727	0.0656510965221674	0.998165982855925	1	6	negative regulation of hydrogen peroxide metabolic process	BP	13569	200
GO:0033028	0.0656813525585718	0.991679143419176	2	31	myeloid cell apoptotic process	BP	13569	200
GO:1902679	0.065981133254151	0.960063543976095	21	901	negative regulation of RNA biosynthetic process	BP	13569	200
GO:0034334	0.066003904935009	0.998511110307455	1	3	adherens junction maintenance	BP	13569	200
GO:0006551	0.0665209664751641	0.998116388384456	1	6	leucine metabolic process	BP	13569	200
GO:0016052	0.0668155388281667	0.981518069140984	4	105	carbohydrate catabolic process	BP	13569	200
GO:0048022	0.0669134195720511	0.998469141194925	1	3	negative regulation of melanin biosynthetic process	BP	13569	200
GO:1900377	0.0669134195720511	0.998469141194925	1	3	negative regulation of secondary metabolite biosynthetic process	BP	13569	200
GO:0090403	0.0669606122649853	0.998278641334223	1	4	oxidative stress-induced premature senescence	BP	13569	200
GO:0061643	0.0669833869928278	0.99846588765759	1	3	chemorepulsion of axon	BP	13569	200
GO:1904306	0.0673327942132011	0.998145272232818	1	5	positive regulation of gastro-intestinal system smooth muscle contraction	BP	13569	200
GO:0009743	0.0673471312847627	0.970988448288476	8	273	response to carbohydrate	BP	13569	200
GO:0001714	0.0676165236554407	0.998129384207536	1	5	endodermal cell fate specification	BP	13569	200
GO:0060729	0.0676730302297286	0.998241267020728	1	4	intestinal epithelial structure maintenance	BP	13569	200
GO:0010771	0.0677409488518593	0.981289180959913	4	80	negative regulation of cell morphogenesis involved in differentiation	BP	13569	200
GO:0031293	0.0681909086421125	0.998019272451936	1	6	membrane protein intracellular domain proteolysis	BP	13569	200
GO:0010840	0.0684130105010287	0.998006166955225	1	6	regulation of circadian sleep/wake cycle, wakefulness	BP	13569	200
GO:0042746	0.0684130105010287	0.998006166955225	1	6	circadian sleep/wake cycle, wakefulness	BP	13569	200
GO:0060011	0.0684395812162356	0.998082900868803	1	5	Sertoli cell proliferation	BP	13569	200
GO:1900107	0.0685129043592138	0.998078731362537	1	5	regulation of nodal signaling pathway	BP	13569	200
GO:0021886	0.0686194423133153	0.998190977479686	1	4	hypothalamus gonadotrophin-releasing hormone neuron differentiation	BP	13569	200
GO:0021888	0.0686194423133153	0.998190977479686	1	4	hypothalamus gonadotrophin-releasing hormone neuron development	BP	13569	200
GO:0001938	0.0686438437104135	0.985322786954492	3	60	positive regulation of endothelial cell proliferation	BP	13569	200
GO:0015727	0.0687873036962176	0.997983980602218	1	6	lactate transport	BP	13569	200
GO:0035873	0.0687873036962176	0.997983980602218	1	6	lactate transmembrane transport	BP	13569	200
GO:1904888	0.0690984271607826	0.985242960171396	3	53	cranial skeletal system development	BP	13569	200
GO:0032940	0.0691972087753762	0.95894160300493	19	840	secretion by cell	BP	13569	200
GO:0019076	0.0693897283510635	0.990980716549049	2	28	viral release from host cell	BP	13569	200
GO:0035890	0.0693897283510635	0.990980716549049	2	28	exit from host	BP	13569	200
GO:0035891	0.0693897283510635	0.990980716549049	2	28	exit from host cell	BP	13569	200
GO:0052126	0.0693897283510635	0.990980716549049	2	28	movement in host environment	BP	13569	200
GO:0052192	0.0693897283510635	0.990980716549049	2	28	movement in environment of other organism involved in symbiotic interaction	BP	13569	200
GO:1901620	0.0694875159924065	0.997942136204979	1	6	regulation of smoothened signaling pathway involved in dorsal/ventral neural tube patterning	BP	13569	200
GO:0048706	0.0697464785139105	0.980489556808303	4	91	embryonic skeletal system development	BP	13569	200
GO:1903297	0.0698911623373914	0.997917813533928	1	6	regulation of hypoxia-induced intrinsic apoptotic signaling pathway	BP	13569	200
GO:1903298	0.0698911623373914	0.997917813533928	1	6	negative regulation of hypoxia-induced intrinsic apoptotic signaling pathway	BP	13569	200
GO:0001895	0.0700258557514841	0.984928252127857	3	57	retina homeostasis	BP	13569	200
GO:0061535	0.0702182722235738	0.998311567036584	1	3	glutamate secretion, neurotransmission	BP	13569	200
GO:0000165	0.0702809102663931	0.960195428147801	16	660	MAPK cascade	BP	13569	200
GO:0009746	0.0702959903208544	0.971437626781794	7	232	response to hexose	BP	13569	200
GO:0000707	0.0706956042930258	0.998078095415773	1	4	meiotic DNA recombinase assembly	BP	13569	200
GO:0007178	0.0708569255011807	0.96917034739213	8	259	transmembrane receptor protein serine/threonine kinase signaling pathway	BP	13569	200
GO:0048659	0.0709053391921117	0.976425811316136	5	139	smooth muscle cell proliferation	BP	13569	200
GO:1900127	0.0709283869144746	0.99806521923077	1	4	positive regulation of hyaluronan biosynthetic process	BP	13569	200
GO:0014028	0.0709445873953965	0.998064321463833	1	4	notochord formation	BP	13569	200
GO:1990785	0.0711670335386624	0.997924663420583	1	5	response to water-immersion restraint stress	BP	13569	200
GO:0044782	0.0713558417570757	0.970924754033413	7	221	cilium organization	BP	13569	200
GO:2000377	0.071452254604621	0.976146925510406	5	158	regulation of reactive oxygen species metabolic process	BP	13569	200
GO:0042752	0.0715178017196452	0.979795807143086	4	98	regulation of circadian rhythm	BP	13569	200
GO:0048104	0.07156491526585	0.998245071821546	1	3	establishment of body hair or bristle planar orientation	BP	13569	200
GO:0048105	0.07156491526585	0.998245071821546	1	3	establishment of body hair planar orientation	BP	13569	200
GO:0072093	0.071714136645371	0.998237621780375	1	3	metanephric renal vesicle formation	BP	13569	200
GO:0022409	0.0717942577405187	0.973101701298213	6	189	positive regulation of cell-cell adhesion	BP	13569	200
GO:0042747	0.0718012132229982	0.997657341229905	1	9	circadian sleep/wake cycle, REM sleep	BP	13569	200
GO:0060066	0.0718694605234644	0.998012712353815	1	4	oviduct development	BP	13569	200
GO:0098742	0.0719059949805044	0.973166289057229	6	141	cell-cell adhesion via plasma-membrane adhesion molecules	BP	13569	200
GO:0001654	0.0721085524208518	0.965256666301919	10	327	eye development	BP	13569	200
GO:0040019	0.0721524611171331	0.99043230482037	2	27	positive regulation of embryonic development	BP	13569	200
GO:0043161	0.0723812041408624	0.968331348886934	8	290	proteasome-mediated ubiquitin-dependent protein catabolic process	BP	13569	200
GO:0061512	0.0723942753732744	0.990402321831784	2	26	protein localization to cilium	BP	13569	200
GO:0051961	0.0724104780378998	0.966612123485301	9	286	negative regulation of nervous system development	BP	13569	200
GO:1903320	0.0725054144320205	0.972755698033967	6	196	regulation of protein modification by small protein conjugation or removal	BP	13569	200
GO:0072001	0.0726889361928511	0.966455224339318	9	289	renal system development	BP	13569	200
GO:0042398	0.0729902810064315	0.990205195907642	2	30	cellular modified amino acid biosynthetic process	BP	13569	200
GO:0050772	0.0730282996839721	0.979327097993371	4	79	positive regulation of axonogenesis	BP	13569	200
GO:0050678	0.0733398367108225	0.967838006775996	8	277	regulation of epithelial cell proliferation	BP	13569	200
GO:0090169	0.0734148769311798	0.990262806442808	2	23	regulation of spindle assembly	BP	13569	200
GO:2000389	0.0738708314466125	0.997670125694446	1	6	regulation of neutrophil extravasation	BP	13569	200
GO:2000391	0.0738708314466125	0.997670125694446	1	6	positive regulation of neutrophil extravasation	BP	13569	200
GO:0007182	0.0738813299207614	0.997760764594491	1	5	common-partner SMAD protein phosphorylation	BP	13569	200
GO:0061341	0.0740686527361248	0.998117907939631	1	3	non-canonical Wnt signaling pathway involved in heart development	BP	13569	200
GO:0061346	0.0740686527361248	0.998117907939631	1	3	planar cell polarity pathway involved in heart morphogenesis	BP	13569	200
GO:2000543	0.0740899229875619	0.99765607327324	1	6	positive regulation of gastrulation	BP	13569	200
GO:2000467	0.0741013665138377	0.997885280936024	1	4	positive regulation of glycogen (starch) synthase activity	BP	13569	200
GO:0070613	0.0741375889846751	0.983626041946206	3	62	regulation of protein processing	BP	13569	200
GO:0048818	0.0741406097549085	0.997744772179079	1	5	positive regulation of hair follicle maturation	BP	13569	200
GO:0007215	0.0742170294953534	0.978898609843795	4	76	glutamate receptor signaling pathway	BP	13569	200
GO:0060737	0.0743462233087772	0.997871051772431	1	4	prostate gland morphogenetic growth	BP	13569	200
GO:0030850	0.0744115583909393	0.983619012073177	3	53	prostate gland development	BP	13569	200
GO:0001707	0.0745563624646757	0.983563972270575	3	54	mesoderm formation	BP	13569	200
GO:0009890	0.0746758882279437	0.951860660328595	26	1185	negative regulation of biosynthetic process	BP	13569	200
GO:0001806	0.074748012521999	0.997707077594958	1	5	type IV hypersensitivity	BP	13569	200
GO:0006461	0.0748373452215177	0.953011292637399	23	1084	protein complex assembly	BP	13569	200
GO:0042058	0.0748608700217484	0.98343232263411	3	58	regulation of epidermal growth factor receptor signaling pathway	BP	13569	200
GO:1903530	0.0749555512069408	0.957978250209409	15	638	regulation of secretion by cell	BP	13569	200
GO:0007612	0.0750098164362063	0.971658961601039	6	157	learning	BP	13569	200
GO:0010817	0.0750597860211693	0.962130066705848	11	439	regulation of hormone levels	BP	13569	200
GO:0070271	0.0751570387939237	0.952787497819126	23	1085	protein complex biogenesis	BP	13569	200
GO:0003310	0.0752770793168291	0.997579172024944	1	6	pancreatic A cell differentiation	BP	13569	200
GO:0042321	0.0754606295943882	0.997499216728359	1	7	negative regulation of circadian sleep/wake cycle, sleep	BP	13569	200
GO:0050705	0.0755361504907865	0.997562219833512	1	6	regulation of interleukin-1 alpha secretion	BP	13569	200
GO:0003338	0.0757178961980927	0.989662901863771	2	28	metanephros morphogenesis	BP	13569	200
GO:0072095	0.0758144145943879	0.99778469753936	1	4	regulation of branch elongation involved in ureteric bud branching	BP	13569	200
GO:0003140	0.0760897350044615	0.997525791828268	1	6	determination of left/right asymmetry in lateral mesoderm	BP	13569	200
GO:1905651	0.076171244237127	0.997763441889063	1	4	regulation of artery morphogenesis	BP	13569	200
GO:1901070	0.0761934709913819	0.997325164909307	1	10	guanosine-containing compound biosynthetic process	BP	13569	200
GO:0042148	0.0763308101847652	0.997607335784378	1	5	strand invasion	BP	13569	200
GO:1903321	0.0763870594590992	0.982866563778957	3	70	negative regulation of protein modification by small protein conjugation or removal	BP	13569	200
GO:0010677	0.0765452497093168	0.989417284143816	2	32	negative regulation of cellular carbohydrate metabolic process	BP	13569	200
GO:0016601	0.0765928777286092	0.989495749951392	2	27	Rac protein signal transduction	BP	13569	200
GO:0019919	0.0766736939887197	0.997487062950535	1	6	peptidyl-arginine methylation, to asymmetrical-dimethyl arginine	BP	13569	200
GO:0009313	0.076756078983915	0.997411260998175	1	7	oligosaccharide catabolic process	BP	13569	200
GO:0048852	0.0767572090646583	0.997728309423397	1	4	diencephalon morphogenesis	BP	13569	200
GO:0031349	0.0768334735413775	0.968130547802726	7	241	positive regulation of defense response	BP	13569	200
GO:0060675	0.0769384528160557	0.982754474244173	3	61	ureteric bud morphogenesis	BP	13569	200
GO:0006689	0.0774264426669352	0.997365130396152	1	7	ganglioside catabolic process	BP	13569	200
GO:0060686	0.0774552623395083	0.997686086845732	1	4	negative regulation of prostatic bud formation	BP	13569	200
GO:0050711	0.0775444022217269	0.997428739973456	1	6	negative regulation of interleukin-1 secretion	BP	13569	200
GO:0099552	0.0776804939143076	0.997926339517863	1	3	trans-synaptic signaling by lipid, modulating synaptic transmission	BP	13569	200
GO:0099553	0.0776804939143076	0.997926339517863	1	3	trans-synaptic signaling by endocannabinoid, modulating synaptic transmission	BP	13569	200
GO:1903317	0.0777070523055337	0.982495045450017	3	63	regulation of protein maturation	BP	13569	200
GO:0007218	0.0777320740631315	0.98235561178678	3	87	neuropeptide signaling pathway	BP	13569	200
GO:0071310	0.0778683256940249	0.945780490767782	39	1946	cellular response to organic substance	BP	13569	200
GO:0060444	0.0779495997934069	0.989225586099894	2	26	branching involved in mammary gland duct morphogenesis	BP	13569	200
GO:0045987	0.0779688883790996	0.989107709753398	2	32	positive regulation of smooth muscle contraction	BP	13569	200
GO:0005979	0.0780149941556468	0.989235835127446	2	25	regulation of glycogen biosynthetic process	BP	13569	200
GO:0010962	0.0780149941556468	0.989235835127446	2	25	regulation of glucan biosynthetic process	BP	13569	200
GO:0007296	0.0780199330282138	0.997651637750865	1	4	vitellogenesis	BP	13569	200
GO:0030910	0.0781987324244165	0.997640674755832	1	4	olfactory placode formation	BP	13569	200
GO:0071698	0.0781987324244165	0.997640674755832	1	4	olfactory placode development	BP	13569	200
GO:0071699	0.0781987324244165	0.997640674755832	1	4	olfactory placode morphogenesis	BP	13569	200
GO:0071375	0.0782560566813313	0.965203581976348	8	284	cellular response to peptide hormone stimulus	BP	13569	200
GO:0090325	0.0782676168793913	0.997379771412767	1	6	regulation of locomotion involved in locomotory behavior	BP	13569	200
GO:0007155	0.0783858879037356	0.950550847822562	23	949	cell adhesion	BP	13569	200
GO:0007610	0.078522618618672	0.955700121084117	15	596	behavior	BP	13569	200
GO:0072672	0.0786790066932996	0.997277809363915	1	7	neutrophil extravasation	BP	13569	200
GO:0000271	0.0786817832135008	0.982235528337994	3	57	polysaccharide biosynthetic process	BP	13569	200
GO:0072171	0.0787111427464471	0.982182648063195	3	62	mesonephric tubule morphogenesis	BP	13569	200
GO:0016926	0.0787255824418266	0.997452253823062	1	5	protein desumoylation	BP	13569	200
GO:0050703	0.078827353223918	0.997267370258626	1	7	interleukin-1 alpha secretion	BP	13569	200
GO:0048496	0.0788536884298109	0.997862042374272	1	3	maintenance of animal organ identity	BP	13569	200
GO:1903069	0.0789210698078326	0.997260764820122	1	7	regulation of ER-associated ubiquitin-dependent protein catabolic process	BP	13569	200
GO:0072049	0.0792877322647856	0.997234842198635	1	7	comma-shaped body morphogenesis	BP	13569	200
GO:0045080	0.0793615359145412	0.997410224396316	1	5	positive regulation of chemokine biosynthetic process	BP	13569	200
GO:0033278	0.0794259493294454	0.997564715220051	1	4	cell proliferation in midbrain	BP	13569	200
GO:0120036	0.0794931748837043	0.947656700064992	28	1176	plasma membrane bounded cell projection organization	BP	13569	200
GO:0051017	0.0796074479069466	0.972689017800362	5	126	actin filament bundle assembly	BP	13569	200
GO:0071763	0.0797305196834815	0.997279259919438	1	6	nuclear membrane organization	BP	13569	200
GO:0031175	0.0797921456369893	0.950081237380208	22	860	neuron projection development	BP	13569	200
GO:0036498	0.0799840538109635	0.997185266032334	1	7	IRE1-mediated unfolded protein response	BP	13569	200
GO:0042695	0.0800473883540402	0.997364498635024	1	5	thelarche	BP	13569	200
GO:0060744	0.0800473883540402	0.997364498635024	1	5	mammary gland branching involved in thelarche	BP	13569	200
GO:0042073	0.0802579363946613	0.988602913877482	2	32	intraciliary transport	BP	13569	200
GO:0006707	0.0802966696223639	0.997162860693153	1	7	cholesterol catabolic process	BP	13569	200
GO:0016127	0.0802966696223639	0.997162860693153	1	7	sterol catabolic process	BP	13569	200
GO:0010498	0.0802983670987158	0.962157264206862	9	343	proteasomal protein catabolic process	BP	13569	200
GO:0021855	0.0804896224774858	0.997334795399067	1	5	hypothalamus cell migration	BP	13569	200
GO:0061511	0.0805760614941064	0.997492396459396	1	4	centriole elongation	BP	13569	200
GO:0071333	0.0808079397451715	0.972094651517291	5	145	cellular response to glucose stimulus	BP	13569	200
GO:2000008	0.0808137027478279	0.988513600041746	2	30	regulation of protein localization to cell surface	BP	13569	200
GO:0071692	0.0809321319057858	0.997469784588864	1	4	protein localization to extracellular region	BP	13569	200
GO:0071694	0.0809321319057858	0.997469784588864	1	4	maintenance of protein location in extracellular region	BP	13569	200
GO:0060295	0.0809719385998957	0.997302203663066	1	5	regulation of cilium movement involved in cell motility	BP	13569	200
GO:0060296	0.0809719385998957	0.997302203663066	1	5	regulation of cilium beat frequency involved in ciliary motility	BP	13569	200
GO:1902019	0.0809719385998957	0.997302203663066	1	5	regulation of cilium-dependent cell motility	BP	13569	200
GO:0006048	0.0809728270364272	0.997192369471028	1	6	UDP-N-acetylglucosamine biosynthetic process	BP	13569	200
GO:0038169	0.0810695411534871	0.997295583394861	1	5	somatostatin receptor signaling pathway	BP	13569	200
GO:0038170	0.0810695411534871	0.997295583394861	1	5	somatostatin signaling pathway	BP	13569	200
GO:0009913	0.081095425440827	0.972022474303549	5	128	epidermal cell differentiation	BP	13569	200
GO:0048468	0.0812112741102776	0.943255008632005	39	1792	cell development	BP	13569	200
GO:0042640	0.0812341924863219	0.997450520103255	1	4	anagen	BP	13569	200
GO:0051884	0.0812341924863219	0.997450520103255	1	4	regulation of timing of anagen	BP	13569	200
GO:0048639	0.0812970009642316	0.968611028924443	6	171	positive regulation of developmental growth	BP	13569	200
GO:2000142	0.0816373637860797	0.988311513228183	2	31	regulation of DNA-templated transcription, initiation	BP	13569	200
GO:0021761	0.0816465733808377	0.971752496725858	5	135	limbic system development	BP	13569	200
GO:2000110	0.081721711977521	0.997139308102138	1	6	negative regulation of macrophage apoptotic process	BP	13569	200
GO:1904953	0.0820424322598057	0.997398600634551	1	4	Wnt signaling pathway involved in midbrain dopaminergic neuron differentiation	BP	13569	200
GO:0072006	0.0821939845511774	0.971525946096674	5	130	nephron development	BP	13569	200
GO:0045785	0.0823240874955992	0.961033070922933	9	322	positive regulation of cell adhesion	BP	13569	200
GO:0022607	0.0825217761767858	0.941619056417066	42	2124	cellular component assembly	BP	13569	200
GO:0022604	0.0825939496972971	0.95635630064363	12	402	regulation of cell morphogenesis	BP	13569	200
GO:0060681	0.082656022748103	0.997186796169693	1	5	branch elongation involved in ureteric bud branching	BP	13569	200
GO:2001258	0.0826762412611359	0.987988077726844	2	37	negative regulation of cation channel activity	BP	13569	200
GO:0042698	0.0826957307808742	0.971277358015844	5	137	ovulation cycle	BP	13569	200
GO:0050707	0.0828813283175851	0.971144147922568	5	154	regulation of cytokine secretion	BP	13569	200
GO:2000465	0.0829060887424097	0.997169446136376	1	5	regulation of glycogen (starch) synthase activity	BP	13569	200
GO:0001657	0.0829069754655705	0.97540962157871	4	95	ureteric bud development	BP	13569	200
GO:0090259	0.0830372408437714	0.997333951257903	1	4	regulation of retinal ganglion cell axon guidance	BP	13569	200
GO:0035914	0.0834162469409092	0.98067653769239	3	60	skeletal muscle cell differentiation	BP	13569	200
GO:0009892	0.083561385562935	0.941019570318994	41	2084	negative regulation of metabolic process	BP	13569	200
GO:0090276	0.0835876549740756	0.967447970465406	6	192	regulation of peptide hormone secretion	BP	13569	200
GO:0038189	0.0836317038579813	0.997294926123986	1	4	neuropilin signaling pathway	BP	13569	200
GO:0022610	0.0838772826064315	0.946669604916829	23	958	biological adhesion	BP	13569	200
GO:0010700	0.0839820134780151	0.9968287065082	1	8	negative regulation of norepinephrine secretion	BP	13569	200
GO:0071331	0.0840333911103154	0.970645874079092	5	147	cellular response to hexose stimulus	BP	13569	200
GO:0046530	0.0840773084279517	0.980499469187926	3	56	photoreceptor cell differentiation	BP	13569	200
GO:1990791	0.084123186854543	0.99726243921221	1	4	dorsal root ganglion development	BP	13569	200
GO:0070257	0.0841676345260794	0.996814435631948	1	8	positive regulation of mucus secretion	BP	13569	200
GO:0051382	0.0841726602378096	0.99687743504451	1	7	kinetochore assembly	BP	13569	200
GO:2000675	0.0842534105828893	0.997075015437872	1	5	negative regulation of type B pancreatic cell apoptotic process	BP	13569	200
GO:2000698	0.0842678119599349	0.996806720050334	1	8	positive regulation of epithelial cell differentiation involved in kidney development	BP	13569	200
GO:2000047	0.0842937623045811	0.996953152797766	1	6	regulation of cell-cell adhesion mediated by cadherin	BP	13569	200
GO:0032731	0.0843661818010592	0.987732605071136	2	29	positive regulation of interleukin-1 beta production	BP	13569	200
GO:0061572	0.0844043947954942	0.97053917805469	5	129	actin filament bundle organization	BP	13569	200
GO:0051353	0.0845523030010701	0.987511660517786	2	41	positive regulation of oxidoreductase activity	BP	13569	200
GO:0070997	0.084642336751795	0.959703698140442	9	333	neuron death	BP	13569	200
GO:0060322	0.0846453266163465	0.948501616105105	19	770	head development	BP	13569	200
GO:0097070	0.0846669534332646	0.997045709093661	1	5	ductus arteriosus closure	BP	13569	200
GO:0038026	0.0847252421027312	0.997524904044466	1	3	reelin-mediated signaling pathway	BP	13569	200
GO:0035290	0.0847816946349837	0.997218596508128	1	4	trunk segmentation	BP	13569	200
GO:0036484	0.0847816946349837	0.997218596508128	1	4	trunk neural crest cell migration	BP	13569	200
GO:0036486	0.0847816946349837	0.997218596508128	1	4	ventral trunk neural crest cell migration	BP	13569	200
GO:0097490	0.0847816946349837	0.997218596508128	1	4	sympathetic neuron projection extension	BP	13569	200
GO:0097491	0.0847816946349837	0.997218596508128	1	4	sympathetic neuron projection guidance	BP	13569	200
GO:1901166	0.0847816946349837	0.997218596508128	1	4	neural crest cell migration involved in autonomic nervous system development	BP	13569	200
GO:0008037	0.0847988495221621	0.97462565404198	4	101	cell recognition	BP	13569	200
GO:0045938	0.0848508265709357	0.996638840249165	1	11	positive regulation of circadian sleep/wake cycle, sleep	BP	13569	200
GO:0001541	0.0850728437461236	0.980079711585605	3	66	ovarian follicle development	BP	13569	200
GO:0090073	0.0851951764834668	0.996799778008549	1	7	positive regulation of protein homodimerization activity	BP	13569	200
GO:0040011	0.0854505526606704	0.942915911927072	29	1303	locomotion	BP	13569	200
GO:0045823	0.0855018895785743	0.987365959490568	2	35	positive regulation of heart contraction	BP	13569	200
GO:0032874	0.0862833214997075	0.969698758241387	5	127	positive regulation of stress-activated MAPK cascade	BP	13569	200
GO:0034284	0.0863262153023113	0.96321284031314	7	245	response to monosaccharide	BP	13569	200
GO:0032525	0.0867515521571318	0.996679680060291	1	7	somite rostral/caudal axis specification	BP	13569	200
GO:1905330	0.0868550138999049	0.973809416838352	4	99	regulation of morphogenesis of an epithelium	BP	13569	200
GO:0048609	0.0868793390624426	0.949300212222957	16	703	multicellular organismal reproductive process	BP	13569	200
GO:0002155	0.0869704977591002	0.996879691692348	1	5	regulation of thyroid hormone mediated signaling pathway	BP	13569	200
GO:2000741	0.0871739320866464	0.997056278610187	1	4	positive regulation of mesenchymal stem cell differentiation	BP	13569	200
GO:1901184	0.0871836514637869	0.979419884023747	3	61	regulation of ERBB signaling pathway	BP	13569	200
GO:0072677	0.0872301932438295	0.996415601103046	1	12	eosinophil migration	BP	13569	200
GO:0003213	0.0872788709249224	0.99737025760795	1	3	cardiac right atrium morphogenesis	BP	13569	200
GO:0072603	0.0873406271854142	0.996852577237543	1	5	interleukin-5 secretion	BP	13569	200
GO:2000662	0.0873406271854142	0.996852577237543	1	5	regulation of interleukin-5 secretion	BP	13569	200
GO:0044085	0.0874986963029927	0.937386617146137	44	2286	cellular component biogenesis	BP	13569	200
GO:0032650	0.087511682302688	0.996551657956805	1	8	regulation of interleukin-1 alpha production	BP	13569	200
GO:1990144	0.0877058609122742	0.996536068056515	1	8	intrinsic apoptotic signaling pathway in response to hypoxia	BP	13569	200
GO:0031333	0.0877463482829457	0.97342409285362	4	104	negative regulation of protein complex assembly	BP	13569	200
GO:0072163	0.0878391828642985	0.973427722015863	4	96	mesonephric epithelium development	BP	13569	200
GO:0072164	0.0878391828642985	0.973427722015863	4	96	mesonephric tubule development	BP	13569	200
GO:0043001	0.0879298387025609	0.986867635642325	2	31	Golgi to plasma membrane protein transport	BP	13569	200
GO:0007274	0.0880366891347918	0.986862845827127	2	30	neuromuscular synaptic transmission	BP	13569	200
GO:0008064	0.0880803438702619	0.968839971057192	5	138	regulation of actin polymerization or depolymerization	BP	13569	200
GO:0030832	0.0880803438702619	0.968839971057192	5	138	regulation of actin filament length	BP	13569	200
GO:0010769	0.0881758991385246	0.957764695344657	9	269	regulation of cell morphogenesis involved in differentiation	BP	13569	200
GO:1903170	0.0881896656250071	0.986722219870447	2	36	negative regulation of calcium ion transmembrane transport	BP	13569	200
GO:0008063	0.0882375765835063	0.996786364654948	1	5	Toll signaling pathway	BP	13569	200
GO:0003321	0.0884037498973261	0.996479736421553	1	8	positive regulation of blood pressure by epinephrine-norepinephrine	BP	13569	200
GO:0043434	0.0884514934527284	0.954069721633928	11	451	response to peptide hormone	BP	13569	200
GO:0045684	0.0886520026669467	0.986718346096308	2	30	positive regulation of epidermis development	BP	13569	200
GO:0072284	0.0887456946017404	0.996748537997895	1	5	metanephric S-shaped body morphogenesis	BP	13569	200
GO:0007405	0.0889443969123485	0.978828447614822	3	61	neuroblast proliferation	BP	13569	200
GO:0033563	0.0891371193179557	0.996919496333624	1	4	dorsal/ventral axon guidance	BP	13569	200
GO:0070304	0.0891658291002287	0.968381879686559	5	128	positive regulation of stress-activated protein kinase signaling cascade	BP	13569	200
GO:0040036	0.0892061385456582	0.986633589865073	2	28	regulation of fibroblast growth factor receptor signaling pathway	BP	13569	200
GO:0032886	0.0893172645992708	0.964669740893172	6	172	regulation of microtubule-based process	BP	13569	200
GO:0061055	0.0896881362927815	0.996880524272203	1	4	myotome development	BP	13569	200
GO:0090288	0.0897869902318246	0.972608397810101	4	101	negative regulation of cellular response to growth factor stimulus	BP	13569	200
GO:0030030	0.0898741924920956	0.94004967215287	28	1195	cell projection organization	BP	13569	200
GO:0031999	0.0899911282923346	0.996519117457557	1	6	negative regulation of fatty acid beta-oxidation	BP	13569	200
GO:0031345	0.0901900422885074	0.964246408371928	6	168	negative regulation of cell projection organization	BP	13569	200
GO:0000904	0.0903921363072473	0.946134221353405	17	608	cell morphogenesis involved in differentiation	BP	13569	200
GO:0007417	0.0904635226502248	0.942532337380567	22	930	central nervous system development	BP	13569	200
GO:0021648	0.0905326427613776	0.996613682824121	1	5	vestibulocochlear nerve morphogenesis	BP	13569	200
GO:0071326	0.0905451731846993	0.967672799238781	5	149	cellular response to monosaccharide stimulus	BP	13569	200
GO:0043933	0.090652478271682	0.93866909950307	30	1517	macromolecular complex subunit organization	BP	13569	200
GO:0042755	0.0906559413297915	0.986119713624996	2	37	eating behavior	BP	13569	200
GO:0060762	0.0906901457999015	0.996463799559317	1	6	regulation of branching involved in mammary gland duct morphogenesis	BP	13569	200
GO:0032610	0.090760476181873	0.996228734717789	1	9	interleukin-1 alpha production	BP	13569	200
GO:0002221	0.0908499906999553	0.972167863553435	4	102	pattern recognition receptor signaling pathway	BP	13569	200
GO:0032504	0.0909241026427233	0.94659245611322	16	710	multicellular organism reproduction	BP	13569	200
GO:0048332	0.0912120658261858	0.978090635840793	3	58	mesoderm morphogenesis	BP	13569	200
GO:0032924	0.0914786972107105	0.985968622151377	2	34	activin receptor signaling pathway	BP	13569	200
GO:0021636	0.0917092669455954	0.996735390934123	1	4	trigeminal nerve morphogenesis	BP	13569	200
GO:0021637	0.0917092669455954	0.996735390934123	1	4	trigeminal nerve structural organization	BP	13569	200
GO:1902287	0.0917092669455954	0.996735390934123	1	4	semaphorin-plexin signaling pathway involved in axon guidance	BP	13569	200
GO:0010594	0.0925535802353444	0.971460925644837	4	103	regulation of endothelial cell migration	BP	13569	200
GO:0045719	0.0927243926646089	0.996444387218435	1	5	negative regulation of glycogen biosynthetic process	BP	13569	200
GO:0002758	0.0927478314093345	0.971375463303906	4	104	innate immune response-activating signal transduction	BP	13569	200
GO:0070534	0.0929155198924979	0.985587364765669	2	36	protein K63-linked ubiquitination	BP	13569	200
GO:0048812	0.0932226468015742	0.946111005295502	15	522	neuron projection morphogenesis	BP	13569	200
GO:0001823	0.0932500002198709	0.971188753717872	4	100	mesonephros development	BP	13569	200
GO:0046879	0.0936040676602042	0.956734150258228	8	303	hormone secretion	BP	13569	200
GO:0050702	0.0936174312645828	0.98550808957871	2	31	interleukin-1 beta secretion	BP	13569	200
GO:0034139	0.0936457611423862	0.99612005847647	1	7	regulation of toll-like receptor 3 signaling pathway	BP	13569	200
GO:0051701	0.0937735179442512	0.970890822087663	4	117	interaction with host	BP	13569	200
GO:0010955	0.0938036072628045	0.985386509617788	2	35	negative regulation of protein processing	BP	13569	200
GO:1903318	0.0938036072628045	0.985386509617788	2	35	negative regulation of protein maturation	BP	13569	200
GO:0042033	0.0939664308117256	0.996092927609975	1	7	chemokine biosynthetic process	BP	13569	200
GO:0045073	0.0939664308117256	0.996092927609975	1	7	regulation of chemokine biosynthetic process	BP	13569	200
GO:0050755	0.0939664308117256	0.996092927609975	1	7	chemokine metabolic process	BP	13569	200
GO:0072073	0.0940003317754747	0.966120234493196	5	135	kidney epithelium development	BP	13569	200
GO:0048839	0.0940932825973072	0.96223967255082	6	185	inner ear development	BP	13569	200
GO:0098528	0.0941217422087224	0.996334209522479	1	5	skeletal muscle fiber differentiation	BP	13569	200
GO:0061052	0.094217368117258	0.99607162809287	1	7	negative regulation of cell growth involved in cardiac muscle cell development	BP	13569	200
GO:0060687	0.0942444676396667	0.996175508742329	1	6	regulation of branching involved in prostate gland morphogenesis	BP	13569	200
GO:0060666	0.0943573943338119	0.996540027642903	1	4	dichotomous subdivision of terminal units involved in salivary gland branching	BP	13569	200
GO:0061197	0.0945866774176641	0.996147132271649	1	6	fungiform papilla morphogenesis	BP	13569	200
GO:0036515	0.0946817690217401	0.996515690238359	1	4	serotonergic neuron axon guidance	BP	13569	200
GO:0060157	0.0947537075799349	0.996283805830666	1	5	urinary bladder development	BP	13569	200
GO:0007413	0.0948787409885661	0.98543780233417	2	23	axonal fasciculation	BP	13569	200
GO:0106030	0.0948787409885661	0.98543780233417	2	23	neuron projection fasciculation	BP	13569	200
GO:0032653	0.0950529645679891	0.985004180998543	2	40	regulation of interleukin-10 production	BP	13569	200
GO:0021937	0.0952417470399745	0.996092508781106	1	6	cerebellar Purkinje cell-granule cell precursor cell signaling involved in regulation of granule cell precursor cell proliferation	BP	13569	200
GO:0003057	0.0955269627824271	0.99595949331176	1	7	regulation of the force of heart contraction by chemical signal	BP	13569	200
GO:0071888	0.0955675310784111	0.995874207826125	1	8	macrophage apoptotic process	BP	13569	200
GO:2000109	0.0955675310784111	0.995874207826125	1	8	regulation of macrophage apoptotic process	BP	13569	200
GO:0031327	0.0957465643490853	0.937069746502011	25	1156	negative regulation of cellular biosynthetic process	BP	13569	200
GO:0038171	0.096573791473434	0.996136637867065	1	5	cannabinoid signaling pathway	BP	13569	200
GO:0009256	0.0966165646790306	0.996133143511303	1	5	10-formyltetrahydrofolate metabolic process	BP	13569	200
GO:0002692	0.0969299157555856	0.995949894886318	1	6	negative regulation of cellular extravasation	BP	13569	200
GO:0045912	0.0969742002961531	0.984584535632082	2	36	negative regulation of carbohydrate metabolic process	BP	13569	200
GO:0010243	0.0971093493733452	0.93775151249906	22	1035	response to organonitrogen compound	BP	13569	200
GO:0032099	0.0972306987093218	0.995565132941615	1	11	negative regulation of appetite	BP	13569	200
GO:0090400	0.0974003786012465	0.995909676765912	1	6	stress-induced premature senescence	BP	13569	200
GO:0001893	0.0977102097779211	0.984353183492196	2	39	maternal placenta development	BP	13569	200
GO:1903224	0.0977320290240187	0.996041434294694	1	5	regulation of endodermal cell differentiation	BP	13569	200
GO:0010820	0.0978822389759406	0.995753689763119	1	7	positive regulation of T cell chemotaxis	BP	13569	200
GO:0002866	0.0979152819829438	0.995664895045929	1	8	positive regulation of acute inflammatory response to antigenic stimulus	BP	13569	200
GO:1900103	0.0980034896359625	0.995590091068883	1	9	positive regulation of endoplasmic reticulum unfolded protein response	BP	13569	200
GO:0071363	0.0980517588911626	0.943966363494384	14	566	cellular response to growth factor stimulus	BP	13569	200
GO:0070255	0.0980557359490988	0.995531816949543	1	10	regulation of mucus secretion	BP	13569	200
GO:0003025	0.0986297425234344	0.995687260802274	1	7	regulation of systemic arterial blood pressure by baroreceptor feedback	BP	13569	200
GO:0090209	0.0986701816997969	0.995596447704445	1	8	negative regulation of triglyceride metabolic process	BP	13569	200
GO:1904045	0.0986902964089945	0.995961754129204	1	5	cellular response to aldosterone	BP	13569	200
GO:0051098	0.0987775530439043	0.953810161796042	8	301	regulation of binding	BP	13569	200
GO:0051094	0.0991673827613321	0.934562241622896	25	1147	positive regulation of developmental process	BP	13569	200
GO:0001993	0.0995110242652051	0.995450637089778	1	9	regulation of systemic arterial blood pressure by norepinephrine-epinephrine	BP	13569	200
GO:0072009	0.0996046534683242	0.968511096108149	4	102	nephron epithelium development	BP	13569	200
GO:1903551	0.100395504973304	0.995648777549408	1	6	regulation of extracellular exosome assembly	BP	13569	200
GO:0033365	0.100405558589794	0.9401740405546	16	712	protein localization to organelle	BP	13569	200
GO:0035295	0.100464300778175	0.941223715083798	15	592	tube development	BP	13569	200
GO:0032096	0.100638334260131	0.995204108998516	1	12	negative regulation of response to food	BP	13569	200
GO:0043616	0.100685893971143	0.983682378271372	2	34	keratinocyte proliferation	BP	13569	200
GO:0032075	0.101275013035949	0.995284591292788	1	9	positive regulation of nuclease activity	BP	13569	200
GO:0045777	0.101431988566039	0.98333688364207	2	44	positive regulation of blood pressure	BP	13569	200
GO:0030513	0.101600150193121	0.983514488697289	2	31	positive regulation of BMP signaling pathway	BP	13569	200
GO:0034975	0.101728074659046	0.995406189672035	1	7	protein folding in endoplasmic reticulum	BP	13569	200
GO:0060526	0.101733600179564	0.995703204856288	1	5	prostate glandular acinus morphogenesis	BP	13569	200
GO:0060527	0.101733600179564	0.995703204856288	1	5	prostate epithelial cord arborization involved in prostate glandular acinus morphogenesis	BP	13569	200
GO:0060385	0.102102634476178	0.995671283277148	1	5	axonogenesis involved in innervation	BP	13569	200
GO:0044849	0.102443939498244	0.983323438924323	2	30	estrous cycle	BP	13569	200
GO:0070925	0.102517945655005	0.942283984683259	13	550	organelle assembly	BP	13569	200
GO:2000253	0.102659313138962	0.995319902640402	1	7	positive regulation of feeding behavior	BP	13569	200
GO:0060907	0.102798839798356	0.995433341585037	1	6	positive regulation of macrophage cytokine production	BP	13569	200
GO:0009966	0.102830599390974	0.92559360842377	43	2256	regulation of signal transduction	BP	13569	200
GO:0038031	0.102856065553054	0.995428145631813	1	6	non-canonical Wnt signaling pathway via JNK cascade	BP	13569	200
GO:0072611	0.102907196453965	0.995296793099036	1	7	interleukin-13 secretion	BP	13569	200
GO:2000665	0.102907196453965	0.995296793099036	1	7	regulation of interleukin-13 secretion	BP	13569	200
GO:0098840	0.102916954546019	0.983069866340497	2	36	protein transport along microtubule	BP	13569	200
GO:0099118	0.102916954546019	0.983069866340497	2	36	microtubule-based protein transport	BP	13569	200
GO:0032835	0.103072833787543	0.973907477163642	3	60	glomerulus development	BP	13569	200
GO:0048703	0.103092681408766	0.995279461978793	1	7	embryonic viscerocranium morphogenesis	BP	13569	200
GO:0072078	0.103336027701665	0.973717276421502	3	69	nephron tubule morphogenesis	BP	13569	200
GO:0031347	0.10335598986905	0.946631341480712	10	431	regulation of defense response	BP	13569	200
GO:0060745	0.10342895605101	0.995375958657329	1	6	mammary gland branching involved in pregnancy	BP	13569	200
GO:0035739	0.103484734526628	0.99507221361595	1	9	CD4-positive, alpha-beta T cell proliferation	BP	13569	200
GO:2000561	0.103484734526628	0.99507221361595	1	9	regulation of CD4-positive, alpha-beta T cell proliferation	BP	13569	200
GO:0007257	0.103790520810988	0.983100352915837	2	26	activation of JUN kinase activity	BP	13569	200
GO:0032732	0.10381414398086	0.982875667484988	2	34	positive regulation of interleukin-1 production	BP	13569	200
GO:1990573	0.103909400042181	0.995331954620186	1	6	potassium ion import across plasma membrane	BP	13569	200
GO:1901214	0.103943724998567	0.950850188224331	8	301	regulation of neuron death	BP	13569	200
GO:0007623	0.104080276749089	0.957071422263223	6	202	circadian rhythm	BP	13569	200
GO:0090630	0.104162331701321	0.973627957396662	3	52	activation of GTPase activity	BP	13569	200
GO:0072088	0.104254128691549	0.973374966408716	3	70	nephron epithelium morphogenesis	BP	13569	200
GO:0045916	0.104325280712632	0.994990148304757	1	9	negative regulation of complement activation	BP	13569	200
GO:2000258	0.104325280712632	0.994990148304757	1	9	negative regulation of protein activation cascade	BP	13569	200
GO:0010819	0.104335592691938	0.995064920340898	1	8	regulation of T cell chemotaxis	BP	13569	200
GO:0050680	0.104357387469799	0.966418766609208	4	112	negative regulation of epithelial cell proliferation	BP	13569	200
GO:0031622	0.10439739845532	0.995058947654188	1	8	positive regulation of fever generation	BP	13569	200
GO:0023014	0.104575844092055	0.937327693482068	16	692	signal transduction by protein phosphorylation	BP	13569	200
GO:0099541	0.104614830533608	0.995727165645389	1	4	trans-synaptic signaling by lipid	BP	13569	200
GO:0099542	0.104614830533608	0.995727165645389	1	4	trans-synaptic signaling by endocannabinoid	BP	13569	200
GO:0032720	0.104650230009782	0.982495697634712	2	44	negative regulation of tumor necrosis factor production	BP	13569	200
GO:0001822	0.104774371825807	0.950416236882407	8	272	kidney development	BP	13569	200
GO:0034969	0.104861824089313	0.994937394399821	1	9	histone arginine methylation	BP	13569	200
GO:0046349	0.104960911006228	0.995004318069933	1	8	amino sugar biosynthetic process	BP	13569	200
GO:0022029	0.104964152096143	0.97322276791948	3	60	telencephalon cell migration	BP	13569	200
GO:0043623	0.10501772132095	0.943752176409033	11	471	cellular protein complex assembly	BP	13569	200
GO:0005977	0.105060447714702	0.973099930677318	3	68	glycogen metabolic process	BP	13569	200
GO:0006073	0.105060447714702	0.973099930677318	3	68	cellular glucan metabolic process	BP	13569	200
GO:0044042	0.105060447714702	0.973099930677318	3	68	glucan metabolic process	BP	13569	200
GO:0072050	0.105511542115943	0.994950634612782	1	8	S-shaped body morphogenesis	BP	13569	200
GO:0070254	0.105767895854288	0.994692125307987	1	12	mucus secretion	BP	13569	200
GO:2000113	0.105917224442768	0.930744554027498	23	1055	negative regulation of cellular macromolecule biosynthetic process	BP	13569	200
GO:0061196	0.106049052051618	0.994998735702156	1	7	fungiform papilla development	BP	13569	200
GO:1903556	0.106516296330507	0.981988145734106	2	45	negative regulation of tumor necrosis factor superfamily cytokine production	BP	13569	200
GO:0030388	0.106531556871653	0.994771379193653	1	9	fructose 1,6-bisphosphate metabolic process	BP	13569	200
GO:0031642	0.106606255741255	0.995271757034578	1	5	negative regulation of myelination	BP	13569	200
GO:0003402	0.106760883867786	0.99506630285515	1	6	planar cell polarity pathway involved in axis elongation	BP	13569	200
GO:1903998	0.106855431707637	0.994920694799189	1	7	regulation of eating behavior	BP	13569	200
GO:0033602	0.106888808843668	0.995246075808092	1	5	negative regulation of dopamine secretion	BP	13569	200
GO:0071971	0.106950779063343	0.9949114254207	1	7	extracellular exosome assembly	BP	13569	200
GO:0033598	0.106968666465705	0.982145757302276	2	30	mammary gland epithelial cell proliferation	BP	13569	200
GO:0045913	0.107176914983015	0.97233440041455	3	67	positive regulation of carbohydrate metabolic process	BP	13569	200
GO:0010605	0.107212287460096	0.923712575411272	37	1886	negative regulation of macromolecule metabolic process	BP	13569	200
GO:0048793	0.107333015175573	0.994770916899861	1	8	pronephros development	BP	13569	200
GO:0045188	0.107716553579452	0.994421499332301	1	14	regulation of circadian sleep/wake cycle, non-REM sleep	BP	13569	200
GO:0048704	0.107904043247233	0.972066391602204	3	67	embryonic skeletal system morphogenesis	BP	13569	200
GO:0006370	0.108083963977228	0.994940429561232	1	6	7-methylguanosine mRNA capping	BP	13569	200
GO:0008589	0.108667638567041	0.971852760970267	3	61	regulation of smoothened signaling pathway	BP	13569	200
GO:0048511	0.108904614201374	0.945437397958398	9	343	rhythmic process	BP	13569	200
GO:1990001	0.109115160956073	0.994508989369513	1	9	inhibition of cysteine-type endopeptidase activity involved in apoptotic process	BP	13569	200
GO:0032489	0.109145198851996	0.994695649014065	1	7	regulation of Cdc42 protein signal transduction	BP	13569	200
GO:0048021	0.109166350371382	0.994836221084712	1	6	regulation of melanin biosynthetic process	BP	13569	200
GO:1900376	0.109166350371382	0.994836221084712	1	6	regulation of secondary metabolite biosynthetic process	BP	13569	200
GO:0010839	0.109170558581649	0.994586286491683	1	8	negative regulation of keratinocyte proliferation	BP	13569	200
GO:0033138	0.10934696153272	0.971465706492774	3	74	positive regulation of peptidyl-serine phosphorylation	BP	13569	200
GO:0001960	0.109402023062962	0.981375668492589	2	35	negative regulation of cytokine-mediated signaling pathway	BP	13569	200
GO:0002934	0.109483242563734	0.994805501380524	1	6	desmosome organization	BP	13569	200
GO:0009914	0.109576587273797	0.947562763381872	8	314	hormone transport	BP	13569	200
GO:0038030	0.109585135176472	0.994651826433612	1	7	non-canonical Wnt signaling pathway via MAPK cascade	BP	13569	200
GO:0098908	0.109610788192673	0.994541556590818	1	8	regulation of neuronal action potential	BP	13569	200
GO:0003407	0.109654047677638	0.971439679454365	3	65	neural retina development	BP	13569	200
GO:0036514	0.109718613266211	0.99478262269179	1	6	dopaminergic neuron axon guidance	BP	13569	200
GO:1904938	0.109718613266211	0.99478262269179	1	6	planar cell polarity pathway involved in axon guidance	BP	13569	200
GO:0120039	0.110120375954591	0.934708405010584	15	538	plasma membrane bounded cell projection morphogenesis	BP	13569	200
GO:0006575	0.11014246158093	0.963774853525406	4	138	cellular modified amino acid metabolic process	BP	13569	200
GO:0000730	0.110203037089348	0.994481077163707	1	8	DNA recombinase assembly	BP	13569	200
GO:0045003	0.110203037089348	0.994481077163707	1	8	double-strand break repair via synthesis-dependent strand annealing	BP	13569	200
GO:0090735	0.110203037089348	0.994481077163707	1	8	DNA repair complex assembly	BP	13569	200
GO:0045089	0.110227389772771	0.958260291994551	5	158	positive regulation of innate immune response	BP	13569	200
GO:0060978	0.110253798910272	0.994934627044063	1	5	angiogenesis involved in coronary vascular morphogenesis	BP	13569	200
GO:0006268	0.110701940866228	0.994686471083922	1	6	DNA unwinding involved in DNA replication	BP	13569	200
GO:1900449	0.110880890504621	0.981021988499397	2	33	regulation of glutamate receptor signaling pathway	BP	13569	200
GO:0046654	0.111031277185572	0.994506445252024	1	7	tetrahydrofolate biosynthetic process	BP	13569	200
GO:0008582	0.111044074980105	0.994859979933748	1	5	regulation of synaptic growth at neuromuscular junction	BP	13569	200
GO:0032613	0.111115698508757	0.980771683920757	2	43	interleukin-10 production	BP	13569	200
GO:0035581	0.111359502204483	0.994621660395229	1	6	sequestering of extracellular ligand from receptor	BP	13569	200
GO:0060685	0.111470688476296	0.994610660953496	1	6	regulation of prostatic bud formation	BP	13569	200
GO:0007492	0.111692598693943	0.970702507382851	3	63	endoderm development	BP	13569	200
GO:0080009	0.111901780794717	0.994567902513198	1	6	mRNA methylation	BP	13569	200
GO:0048858	0.111991117165126	0.933425863358954	15	540	cell projection morphogenesis	BP	13569	200
GO:0007442	0.112019541550032	0.99476705030424	1	5	hindgut morphogenesis	BP	13569	200
GO:0061525	0.112019541550032	0.99476705030424	1	5	hindgut development	BP	13569	200
GO:2000969	0.112214077919936	0.994748412952892	1	5	positive regulation of AMPA receptor activity	BP	13569	200
GO:0001678	0.112256104873002	0.957255845684787	5	159	cellular glucose homeostasis	BP	13569	200
GO:0071824	0.112276336383655	0.962852284107815	4	131	protein-DNA complex subunit organization	BP	13569	200
GO:0060740	0.112385553814473	0.980726433323657	2	29	prostate gland epithelium morphogenesis	BP	13569	200
GO:0050796	0.112775226439816	0.957013076242877	5	155	regulation of insulin secretion	BP	13569	200
GO:0046189	0.112786578586705	0.980414475360951	2	37	phenol-containing compound biosynthetic process	BP	13569	200
GO:0009887	0.112865997626658	0.928666338054011	19	801	animal organ morphogenesis	BP	13569	200
GO:0051253	0.112916700960125	0.926991349854236	21	966	negative regulation of RNA metabolic process	BP	13569	200
GO:1902285	0.112952422380601	0.994677360180161	1	5	semaphorin-plexin signaling pathway involved in neuron projection guidance	BP	13569	200
GO:0033993	0.112962427385369	0.926937254647501	21	1039	response to lipid	BP	13569	200
GO:0043405	0.113013604996845	0.945596748945779	8	282	regulation of MAP kinase activity	BP	13569	200
GO:0072028	0.113399973666929	0.969962760776891	3	72	nephron morphogenesis	BP	13569	200
GO:0061138	0.11353843401517	0.952124822305	6	186	morphogenesis of a branching epithelium	BP	13569	200
GO:0039702	0.113693435278079	0.993896722668096	1	11	viral budding via host ESCRT complex	BP	13569	200
GO:0043507	0.113779286382896	0.969985733219925	3	58	positive regulation of JUN kinase activity	BP	13569	200
GO:0002065	0.113834737427933	0.9622876931386	4	105	columnar/cuboidal epithelial cell differentiation	BP	13569	200
GO:0017157	0.113844605552351	0.956460846672565	5	161	regulation of exocytosis	BP	13569	200
GO:0002154	0.113849272097337	0.994372529942298	1	6	thyroid hormone mediated signaling pathway	BP	13569	200
GO:0071322	0.113855175989133	0.956459057024963	5	160	cellular response to carbohydrate stimulus	BP	13569	200
GO:0033234	0.113899322176243	0.994095736028932	1	8	negative regulation of protein sumoylation	BP	13569	200
GO:0042127	0.113971243922084	0.922978382105808	26	1339	regulation of cell proliferation	BP	13569	200
GO:0031620	0.114436166307403	0.993947408789379	1	9	regulation of fever generation	BP	13569	200
GO:0048844	0.114715654576019	0.969663133921486	3	56	artery morphogenesis	BP	13569	200
GO:0030900	0.11476408922554	0.937592770432571	11	404	forebrain development	BP	13569	200
GO:0051179	0.114845965114322	0.911233528217363	82	4574	localization	BP	13569	200
GO:0000394	0.114876225500879	0.993766147890316	1	11	RNA splicing, via endonucleolytic cleavage and ligation	BP	13569	200
GO:0032757	0.114909893184714	0.97978921172503	2	39	positive regulation of interleukin-8 production	BP	13569	200
GO:0043248	0.115044771216517	0.993654833212607	1	13	proteasome assembly	BP	13569	200
GO:0002224	0.115054851637051	0.96933457219795	3	72	toll-like receptor signaling pathway	BP	13569	200
GO:0086046	0.115235905825782	0.994790425582161	1	4	membrane depolarization during SA node cell action potential	BP	13569	200
GO:0003151	0.115246068896712	0.969313930914442	3	67	outflow tract morphogenesis	BP	13569	200
GO:0098609	0.115265887730282	0.932413486509297	14	580	cell-cell adhesion	BP	13569	200
GO:1902473	0.115324423356786	0.994445701698485	1	5	regulation of protein localization to synapse	BP	13569	200
GO:1902474	0.115324423356786	0.994445701698485	1	5	positive regulation of protein localization to synapse	BP	13569	200
GO:0021527	0.11533602757125	0.993775544415525	1	10	spinal cord association neuron differentiation	BP	13569	200
GO:0070507	0.115405110328313	0.955754078184232	5	143	regulation of microtubule cytoskeleton organization	BP	13569	200
GO:0045197	0.115458395404984	0.979793950699165	2	32	establishment or maintenance of epithelial cell apical/basal polarity	BP	13569	200
GO:0055078	0.115678648872908	0.979593714049119	2	38	sodium ion homeostasis	BP	13569	200
GO:0060029	0.115791806251977	0.994174045676824	1	6	convergent extension involved in organogenesis	BP	13569	200
GO:0007608	0.115984919689942	0.979353902291184	2	48	sensory perception of smell	BP	13569	200
GO:1905332	0.116076622880054	0.979570096886348	2	34	positive regulation of morphogenesis of an epithelium	BP	13569	200
GO:0010825	0.116120901890026	0.994140061628874	1	6	positive regulation of centrosome duplication	BP	13569	200
GO:0051239	0.116131479377361	0.914576260591679	45	2318	regulation of multicellular organismal process	BP	13569	200
GO:0050727	0.116490352132117	0.950413046779402	6	238	regulation of inflammatory response	BP	13569	200
GO:0061351	0.116660528004581	0.955113405409875	5	146	neural precursor cell proliferation	BP	13569	200
GO:0035095	0.116678859735255	0.993702135342662	1	9	behavioral response to nicotine	BP	13569	200
GO:0043922	0.116909711879432	0.99353827815417	1	11	negative regulation by host of viral transcription	BP	13569	200
GO:0051099	0.116968937087274	0.954918357138352	5	156	positive regulation of binding	BP	13569	200
GO:1904816	0.117133331330246	0.993512958298055	1	11	positive regulation of protein localization to chromosome, telomeric region	BP	13569	200
GO:0010804	0.117387763525184	0.993484086544767	1	11	negative regulation of tumor necrosis factor-mediated signaling pathway	BP	13569	200
GO:0042748	0.117447258764209	0.99331011835466	1	15	circadian sleep/wake cycle, non-REM sleep	BP	13569	200
GO:0098787	0.117625688086163	0.993817571575559	1	7	mRNA cleavage involved in mRNA processing	BP	13569	200
GO:0009948	0.117807814754935	0.979016213367009	2	37	anterior/posterior axis specification	BP	13569	200
GO:2001015	0.117810033144702	0.99396399949826	1	6	negative regulation of skeletal muscle cell differentiation	BP	13569	200
GO:0040008	0.117882103548795	0.932075036664386	13	557	regulation of growth	BP	13569	200
GO:0021885	0.118142875507102	0.968254481292198	3	63	forebrain cell migration	BP	13569	200
GO:0032781	0.118372472047532	0.978731759946261	2	44	positive regulation of ATPase activity	BP	13569	200
GO:1904058	0.11856791309938	0.994120525307695	1	5	positive regulation of sensory perception of pain	BP	13569	200
GO:0007259	0.118649106514437	0.96002487403372	4	121	JAK-STAT cascade	BP	13569	200
GO:0097696	0.118649106514437	0.96002487403372	4	121	STAT cascade	BP	13569	200
GO:0060512	0.118706250232026	0.978915539951654	2	31	prostate gland morphogenesis	BP	13569	200
GO:0051641	0.11886956418177	0.913379749573737	41	2116	cellular localization	BP	13569	200
GO:0035247	0.118907785670927	0.993453306139386	1	9	peptidyl-arginine omega-N-methylation	BP	13569	200
GO:0046888	0.118926508148688	0.967759884493168	3	82	negative regulation of hormone secretion	BP	13569	200
GO:0021515	0.119113788364444	0.978668461757245	2	36	cell differentiation in spinal cord	BP	13569	200
GO:0051968	0.119336019490886	0.978922690130938	2	26	positive regulation of synaptic transmission, glutamatergic	BP	13569	200
GO:0033148	0.119569872164798	0.993777653103659	1	6	positive regulation of intracellular estrogen receptor signaling pathway	BP	13569	200
GO:0045934	0.120018041239825	0.920309246573405	23	1087	negative regulation of nucleobase-containing compound metabolic process	BP	13569	200
GO:0098909	0.120083699286689	0.993549866502678	1	7	regulation of cardiac muscle cell action potential involved in regulation of contraction	BP	13569	200
GO:0099601	0.120300246477537	0.978330616087771	2	36	regulation of neurotransmitter receptor activity	BP	13569	200
GO:0060761	0.120458940038671	0.978241575733381	2	38	negative regulation of response to cytokine stimulus	BP	13569	200
GO:0006047	0.120598913234718	0.993261139500509	1	9	UDP-N-acetylglucosamine metabolic process	BP	13569	200
GO:0021764	0.120626649673368	0.993664320720628	1	6	amygdala development	BP	13569	200
GO:0021769	0.12078099287413	0.993647678386937	1	6	orbitofrontal cortex development	BP	13569	200
GO:0061549	0.120850371934382	0.993465147268656	1	7	sympathetic ganglion development	BP	13569	200
GO:0060676	0.121045739927021	0.993443465735767	1	7	ureteric bud formation	BP	13569	200
GO:0006573	0.121076620650419	0.993308495886861	1	8	valine metabolic process	BP	13569	200
GO:0007171	0.121226847101742	0.993291465651483	1	8	activation of transmembrane receptor protein tyrosine kinase activity	BP	13569	200
GO:0051966	0.121351135206994	0.967103785386459	3	57	regulation of synaptic transmission, glutamatergic	BP	13569	200
GO:0060021	0.121376978231529	0.96688585112393	3	73	palate development	BP	13569	200
GO:0006658	0.121446027164598	0.993266577792208	1	8	phosphatidylserine metabolic process	BP	13569	200
GO:0002863	0.121454874629604	0.993013442134232	1	11	positive regulation of inflammatory response to antigenic stimulus	BP	13569	200
GO:0021940	0.121467388077953	0.993161318643655	1	9	positive regulation of cerebellar granule cell precursor proliferation	BP	13569	200
GO:0050896	0.121939889473846	0.904915380501465	103	6037	response to stimulus	BP	13569	200
GO:0050789	0.12197587883174	0.90605012810983	129	7613	regulation of biological process	BP	13569	200
GO:0007188	0.122022936365167	0.958450846291145	4	127	adenylate cyclase-modulating G-protein coupled receptor signaling pathway	BP	13569	200
GO:2000194	0.122057157853152	0.993010114056767	1	10	regulation of female gonad development	BP	13569	200
GO:0010632	0.122244837868254	0.952247861556006	5	157	regulation of epithelial cell migration	BP	13569	200
GO:0007200	0.122299791735166	0.96639135731107	3	89	phospholipase C-activating G-protein coupled receptor signaling pathway	BP	13569	200
GO:0002921	0.12243520412346	0.992897423374723	1	11	negative regulation of humoral immune response	BP	13569	200
GO:0002673	0.122617359161973	0.977439524034285	2	49	regulation of acute inflammatory response	BP	13569	200
GO:0035815	0.123077931074202	0.992763378270509	1	12	positive regulation of renal sodium excretion	BP	13569	200
GO:0038003	0.123209980049656	0.993064517587505	1	8	opioid receptor signaling pathway	BP	13569	200
GO:0051056	0.123271955898034	0.942939661559454	7	200	regulation of small GTPase mediated signal transduction	BP	13569	200
GO:0009798	0.123440441491828	0.966087085783298	3	72	axis specification	BP	13569	200
GO:1900125	0.12367345186732	0.993148175979776	1	7	regulation of hyaluronan biosynthetic process	BP	13569	200
GO:0097114	0.124271380445971	0.9932651799192	1	6	NMDA glutamate receptor clustering	BP	13569	200
GO:0043583	0.12443245242757	0.946165196671425	6	205	ear development	BP	13569	200
GO:0006352	0.124597358763793	0.965528435652024	3	83	DNA-templated transcription, initiation	BP	13569	200
GO:0007406	0.124692477363195	0.992892267928233	1	8	negative regulation of neuroblast proliferation	BP	13569	200
GO:0035973	0.124726867917758	0.993214395551187	1	6	aggrephagy	BP	13569	200
GO:0021979	0.124743770942856	0.993025936185246	1	7	hypothalamus cell differentiation	BP	13569	200
GO:0017015	0.124755199940485	0.965547356256064	3	74	regulation of transforming growth factor beta receptor signaling pathway	BP	13569	200
GO:0009968	0.124993492450916	0.918952336366104	20	934	negative regulation of signal transduction	BP	13569	200
GO:0061333	0.125217037659403	0.965374770789702	3	73	renal tubule morphogenesis	BP	13569	200
GO:0045664	0.126099993611391	0.923596457060731	15	602	regulation of neuron differentiation	BP	13569	200
GO:0010977	0.126205918880882	0.950287627343838	5	142	negative regulation of neuron projection development	BP	13569	200
GO:0060416	0.126476846574015	0.976469708170621	2	39	response to growth hormone	BP	13569	200
GO:0048713	0.126503225400984	0.976461912607332	2	39	regulation of oligodendrocyte differentiation	BP	13569	200
GO:0061179	0.126557783914895	0.992471479941154	1	10	negative regulation of insulin secretion involved in cellular response to glucose stimulus	BP	13569	200
GO:0021562	0.126608113593397	0.992810292698272	1	7	vestibulocochlear nerve development	BP	13569	200
GO:0042060	0.126608244420708	0.934520139819672	9	363	wound healing	BP	13569	200
GO:0060078	0.126651598504817	0.950089839294216	5	136	regulation of postsynaptic membrane potential	BP	13569	200
GO:0006610	0.126821389752398	0.993249005610121	1	5	ribosomal protein import into nucleus	BP	13569	200
GO:0090596	0.127092913768134	0.94061617244751	7	238	sensory organ morphogenesis	BP	13569	200
GO:0060453	0.127133264163181	0.992491139284521	1	9	regulation of gastric acid secretion	BP	13569	200
GO:0006930	0.12733249138808	0.992725572375138	1	7	substrate-dependent cell migration, cell extension	BP	13569	200
GO:0001837	0.127452963684476	0.955988650519327	4	116	epithelial to mesenchymal transition	BP	13569	200
GO:0048009	0.127726909981749	0.976251367730516	2	33	insulin-like growth factor receptor signaling pathway	BP	13569	200
GO:0032496	0.127966760979226	0.936559003160939	8	341	response to lipopolysaccharide	BP	13569	200
GO:0090184	0.128056036181343	0.975960394251321	2	41	positive regulation of kidney development	BP	13569	200
GO:0060638	0.12811587238471	0.992486003214895	1	8	mesenchymal-epithelial cell signaling	BP	13569	200
GO:0046322	0.128416482396463	0.992242892953136	1	10	negative regulation of fatty acid oxidation	BP	13569	200
GO:0006112	0.128504312811643	0.96402251871054	3	77	energy reserve metabolic process	BP	13569	200
GO:0023061	0.128586615303428	0.930727428491886	10	423	signal release	BP	13569	200
GO:2000241	0.128731455515464	0.955304579116491	4	132	regulation of reproductive process	BP	13569	200
GO:1901698	0.129079934825267	0.913501980827077	23	1126	response to nitrogen compound	BP	13569	200
GO:0008585	0.129203157328262	0.955192792155555	4	112	female gonad development	BP	13569	200
GO:0061615	0.129215794997567	0.992067437725289	1	11	glycolytic process through fructose-6-phosphate	BP	13569	200
GO:0032990	0.129416783722899	0.921297582500013	15	561	cell part morphogenesis	BP	13569	200
GO:0021825	0.129465931166073	0.992674064193029	1	6	substrate-dependent cerebral cortex tangential migration	BP	13569	200
GO:0001959	0.130071604717726	0.963371839002468	3	79	regulation of cytokine-mediated signaling pathway	BP	13569	200
GO:0072201	0.130359921524191	0.992213235146238	1	8	negative regulation of mesenchymal cell proliferation	BP	13569	200
GO:0021612	0.130483125919077	0.992555236590762	1	6	facial nerve structural organization	BP	13569	200
GO:0070848	0.130595661296979	0.921847985691066	14	595	response to growth factor	BP	13569	200
GO:0032271	0.130693328362704	0.947879596165071	5	161	regulation of protein polymerization	BP	13569	200
GO:1903844	0.130916917636843	0.963059245474324	3	76	regulation of cellular response to transforming growth factor beta stimulus	BP	13569	200
GO:0032105	0.130944626319434	0.991680955872081	1	14	negative regulation of response to extracellular stimulus	BP	13569	200
GO:0032108	0.130944626319434	0.991680955872081	1	14	negative regulation of response to nutrient levels	BP	13569	200
GO:0002218	0.131437165548735	0.954095201341493	4	119	activation of innate immune response	BP	13569	200
GO:0006490	0.131472022002439	0.991714991942774	1	12	oligosaccharide-lipid intermediate biosynthetic process	BP	13569	200
GO:0051409	0.131543569290697	0.991850187601544	1	10	response to nitrosative stress	BP	13569	200
GO:0002040	0.131565981551737	0.962863357327691	3	70	sprouting angiogenesis	BP	13569	200
GO:0016043	0.131783761473103	0.897150323487402	81	4470	cellular component organization	BP	13569	200
GO:0048585	0.132023385325374	0.910554357777108	24	1200	negative regulation of response to stimulus	BP	13569	200
GO:0000226	0.132149555365594	0.928470814045855	10	381	microtubule cytoskeleton organization	BP	13569	200
GO:0060485	0.132207217207776	0.941840397795197	6	209	mesenchyme development	BP	13569	200
GO:0005981	0.132310836799567	0.991752270996521	1	10	regulation of glycogen catabolic process	BP	13569	200
GO:0048512	0.132566843443505	0.974411096788089	2	53	circadian behavior	BP	13569	200
GO:0030534	0.132801228381652	0.946836336709968	5	148	adult behavior	BP	13569	200
GO:0009452	0.132854456730383	0.992062513701402	1	7	7-methylguanosine RNA capping	BP	13569	200
GO:0036260	0.132854456730383	0.992062513701402	1	7	RNA capping	BP	13569	200
GO:0001975	0.132892224068874	0.974500798820282	2	41	response to amphetamine	BP	13569	200
GO:1903799	0.133031207450781	0.991758407620825	1	9	negative regulation of production of miRNAs involved in gene silencing by miRNA	BP	13569	200
GO:0045199	0.133174843664862	0.991641270625228	1	10	maintenance of epithelial cell apical/basal polarity	BP	13569	200
GO:0036289	0.133176971485202	0.992022842824926	1	7	peptidyl-serine autophosphorylation	BP	13569	200
GO:0072089	0.13363733331278	0.953061744578605	4	117	stem cell proliferation	BP	13569	200
GO:0001941	0.133701153451239	0.974428561292275	2	34	postsynaptic membrane organization	BP	13569	200
GO:0009083	0.133903062264207	0.991397410933175	1	12	branched-chain amino acid catabolic process	BP	13569	200
GO:0032989	0.1340352056151	0.910590061951168	22	908	cellular component morphogenesis	BP	13569	200
GO:0051962	0.134144852073988	0.921026737665349	13	513	positive regulation of nervous system development	BP	13569	200
GO:0097340	0.134148259803109	0.99151527651087	1	10	inhibition of cysteine-type endopeptidase activity	BP	13569	200
GO:0097341	0.134148259803109	0.99151527651087	1	10	zymogen inhibition	BP	13569	200
GO:0044848	0.134232747476074	0.991730403866695	1	8	biological phase	BP	13569	200
GO:0044851	0.134232747476074	0.991730403866695	1	8	hair cycle phase	BP	13569	200
GO:0048819	0.134232747476074	0.991730403866695	1	8	regulation of hair follicle maturation	BP	13569	200
GO:0060340	0.134280287484736	0.991598608147572	1	9	positive regulation of type I interferon-mediated signaling pathway	BP	13569	200
GO:0032926	0.134475461244998	0.991573492505196	1	9	negative regulation of activin receptor signaling pathway	BP	13569	200
GO:0045657	0.134480282423252	0.99157287159824	1	9	positive regulation of monocyte differentiation	BP	13569	200
GO:0030833	0.134594355888384	0.952580668953239	4	121	regulation of actin filament polymerization	BP	13569	200
GO:0009967	0.134614586882717	0.908583222569308	24	1187	positive regulation of signal transduction	BP	13569	200
GO:2000739	0.134630562897342	0.992060262614139	1	6	regulation of mesenchymal stem cell differentiation	BP	13569	200
GO:1900271	0.134693391795987	0.974125672886032	2	34	regulation of long-term synaptic potentiation	BP	13569	200
GO:0072718	0.134871462054892	0.991522412106469	1	9	response to cisplatin	BP	13569	200
GO:0061081	0.135171360036424	0.991483619602881	1	9	positive regulation of myeloid leukocyte cytokine production involved in immune response	BP	13569	200
GO:0002524	0.135349801151085	0.991274920511228	1	11	hypersensitivity	BP	13569	200
GO:0072376	0.135490427585165	0.97360875506918	2	46	protein activation cascade	BP	13569	200
GO:0031401	0.135638999505359	0.911066493107013	20	955	positive regulation of protein modification process	BP	13569	200
GO:0072033	0.135767379099185	0.991700415440623	1	7	renal vesicle formation	BP	13569	200
GO:0001934	0.135800622132456	0.91410698228481	17	786	positive regulation of protein phosphorylation	BP	13569	200
GO:0021936	0.135919908914062	0.991283409359512	1	10	regulation of cerebellar granule cell precursor proliferation	BP	13569	200
GO:0045599	0.135967167488323	0.973576873080173	2	40	negative regulation of fat cell differentiation	BP	13569	200
GO:0043568	0.135976001297844	0.991276014287679	1	10	positive regulation of insulin-like growth factor receptor signaling pathway	BP	13569	200
GO:0007283	0.136006666209036	0.928561851966466	9	379	spermatogenesis	BP	13569	200
GO:1904814	0.13610494244118	0.991044904769747	1	13	regulation of protein localization to chromosome, telomeric region	BP	13569	200
GO:0032509	0.136105346007752	0.991044850224689	1	13	endosome transport via multivesicular body sorting pathway	BP	13569	200
GO:0060539	0.136243204435082	0.991344209267248	1	9	diaphragm development	BP	13569	200
GO:0050729	0.136378670625601	0.960712734307345	3	88	positive regulation of inflammatory response	BP	13569	200
GO:0009653	0.136394250516753	0.899026859624811	42	2011	anatomical structure morphogenesis	BP	13569	200
GO:0072210	0.136459531355748	0.973447307973177	2	39	metanephric nephron development	BP	13569	200
GO:1904044	0.136719556140065	0.99128186828259	1	9	response to aldosterone	BP	13569	200
GO:0017145	0.137227960959878	0.973258913784488	2	37	stem cell division	BP	13569	200
GO:0021559	0.137400930583829	0.991323998024311	1	8	trigeminal nerve development	BP	13569	200
GO:0003306	0.137426649329257	0.99132065669912	1	8	Wnt signaling pathway involved in heart development	BP	13569	200
GO:0014816	0.137794138357426	0.991443428850226	1	7	skeletal muscle satellite cell differentiation	BP	13569	200
GO:0090224	0.138268943692508	0.972991576759081	2	35	regulation of spindle organization	BP	13569	200
GO:0042670	0.138433385204183	0.990948786094203	1	10	retinal cone cell differentiation	BP	13569	200
GO:0046549	0.138433385204183	0.990948786094203	1	10	retinal cone cell development	BP	13569	200
GO:0030216	0.138486574852526	0.959997250426808	3	72	keratinocyte differentiation	BP	13569	200
GO:0010907	0.138724426852247	0.972820276244884	2	36	positive regulation of glucose metabolic process	BP	13569	200
GO:0009396	0.138828957862775	0.991002963371746	1	9	folic acid-containing compound biosynthetic process	BP	13569	200
GO:0046330	0.139116715724296	0.95049990894901	4	107	positive regulation of JNK cascade	BP	13569	200
GO:0044706	0.139209310141821	0.937827092321415	6	231	multi-multicellular organism process	BP	13569	200
GO:0048762	0.139373149594836	0.943272811447854	5	169	mesenchymal cell differentiation	BP	13569	200
GO:1900038	0.139596875859931	0.99070283206415	1	11	negative regulation of cellular response to hypoxia	BP	13569	200
GO:0002741	0.140020255447949	0.99098020236254	1	8	positive regulation of cytokine secretion involved in immune response	BP	13569	200
GO:0048265	0.140197978903303	0.972303646242152	2	38	response to pain	BP	13569	200
GO:0005978	0.140326717821747	0.972289728426522	2	37	glycogen biosynthetic process	BP	13569	200
GO:0009250	0.140326717821747	0.972289728426522	2	37	glucan biosynthetic process	BP	13569	200
GO:0021772	0.140398493325338	0.972295303368754	2	36	olfactory bulb development	BP	13569	200
GO:1901565	0.140559173362744	0.909444606362067	18	903	organonitrogen compound catabolic process	BP	13569	200
GO:0042226	0.140596084791281	0.990655525207715	1	10	interleukin-6 biosynthetic process	BP	13569	200
GO:0045408	0.140596084791281	0.990655525207715	1	10	regulation of interleukin-6 biosynthetic process	BP	13569	200
GO:0051258	0.140610611055413	0.937083086818398	6	211	protein polymerization	BP	13569	200
GO:0050806	0.140730112239481	0.942604277976049	5	156	positive regulation of synaptic transmission	BP	13569	200
GO:0035088	0.140784728717454	0.972203564582309	2	35	establishment or maintenance of apical/basal cell polarity	BP	13569	200
GO:0061245	0.140784728717454	0.972203564582309	2	35	establishment or maintenance of bipolar cell polarity	BP	13569	200
GO:0051291	0.140898458722769	0.949486063597605	4	130	protein heterooligomerization	BP	13569	200
GO:0045921	0.141304069444456	0.958729310086819	3	80	positive regulation of exocytosis	BP	13569	200
GO:1900019	0.141389532850815	0.991217373054613	1	6	regulation of protein kinase C activity	BP	13569	200
GO:1900020	0.141389532850815	0.991217373054613	1	6	positive regulation of protein kinase C activity	BP	13569	200
GO:0003356	0.141722296529821	0.990753008581587	1	8	regulation of cilium beat frequency	BP	13569	200
GO:0035246	0.141725109924225	0.990500463826481	1	10	peptidyl-arginine N-methylation	BP	13569	200
GO:2000674	0.141760126761533	0.990404050735198	1	11	regulation of type B pancreatic cell apoptotic process	BP	13569	200
GO:0007266	0.142075027072674	0.941993002281084	5	136	Rho protein signal transduction	BP	13569	200
GO:0045454	0.142338224960028	0.971292326347153	2	57	cell redox homeostasis	BP	13569	200
GO:0048368	0.1423592900971	0.990243510739613	1	12	lateral mesoderm development	BP	13569	200
GO:0002923	0.142914423696535	0.990165072604047	1	12	regulation of humoral immune response mediated by circulating immunoglobulin	BP	13569	200
GO:0030512	0.143032594019911	0.971287086942166	2	43	negative regulation of transforming growth factor beta receptor signaling pathway	BP	13569	200
GO:0010818	0.143091921021386	0.990017950955352	1	14	T cell chemotaxis	BP	13569	200
GO:0035082	0.143094891465432	0.971227455860605	2	45	axoneme assembly	BP	13569	200
GO:0030277	0.143269315059764	0.990286192762071	1	10	maintenance of gastrointestinal epithelium	BP	13569	200
GO:0002027	0.143393366287292	0.957817329336993	3	83	regulation of heart rate	BP	13569	200
GO:0031399	0.143564925815941	0.899077376379601	28	1409	regulation of protein modification process	BP	13569	200
GO:0060538	0.143912191976859	0.940839711330897	5	169	skeletal muscle organ development	BP	13569	200
GO:0045214	0.143943624832952	0.971113453907372	2	38	sarcomere organization	BP	13569	200
GO:0043587	0.143956832996147	0.990189979426481	1	10	tongue morphogenesis	BP	13569	200
GO:0046545	0.144194749399297	0.94795785060192	4	116	development of primary female sexual characteristics	BP	13569	200
GO:0048513	0.144233634491236	0.889945944997227	53	2814	animal organ development	BP	13569	200
GO:0060548	0.144277927570096	0.907887507300338	17	848	negative regulation of cell death	BP	13569	200
GO:0051262	0.144632592375424	0.947656011517895	4	130	protein tetramerization	BP	13569	200
GO:0009109	0.14490692937628	0.989960486163376	1	11	coenzyme catabolic process	BP	13569	200
GO:0048617	0.144983982898146	0.990162524670083	1	9	embryonic foregut morphogenesis	BP	13569	200
GO:0042981	0.145053520652711	0.900556185087261	24	1254	regulation of apoptotic process	BP	13569	200
GO:0001818	0.145485605887361	0.939906678247519	5	192	negative regulation of cytokine production	BP	13569	200
GO:0033004	0.145985120353643	0.989806063994629	1	11	negative regulation of mast cell activation	BP	13569	200
GO:0060600	0.146078417615613	0.990008915731586	1	9	dichotomous subdivision of an epithelial terminal unit	BP	13569	200
GO:0030835	0.146501642830998	0.97041304994391	2	34	negative regulation of actin filament depolymerization	BP	13569	200
GO:0003341	0.146668788794386	0.97009177436174	2	44	cilium movement	BP	13569	200
GO:0072182	0.146853127394568	0.989598990317763	1	12	regulation of nephron tubule epithelial cell differentiation	BP	13569	200
GO:0035418	0.147128316355378	0.970246469810082	2	33	protein localization to synapse	BP	13569	200
GO:0051798	0.147410780831819	0.989699010477722	1	10	positive regulation of hair follicle development	BP	13569	200
GO:0050870	0.147675662294034	0.946065772226418	4	147	positive regulation of T cell activation	BP	13569	200
GO:0006937	0.147804455200563	0.946075380405621	4	132	regulation of muscle contraction	BP	13569	200
GO:0019233	0.147888329633091	0.946080425580865	4	124	sensory perception of pain	BP	13569	200
GO:0007622	0.147974407090375	0.969482475443982	2	55	rhythmic behavior	BP	13569	200
GO:0051172	0.148048210105663	0.892459186535595	34	1770	negative regulation of nitrogen compound metabolic process	BP	13569	200
GO:0060284	0.148212194506721	0.902705662422917	19	831	regulation of cell development	BP	13569	200
GO:0051225	0.148419802343484	0.955746055841961	3	76	spindle assembly	BP	13569	200
GO:0051001	0.148566637296089	0.989531866448878	1	10	negative regulation of nitric-oxide synthase activity	BP	13569	200
GO:0030520	0.148607781010796	0.969603518675255	2	38	intracellular estrogen receptor signaling pathway	BP	13569	200
GO:0022600	0.148634278384051	0.955519775149766	3	89	digestive system process	BP	13569	200
GO:0002437	0.148798208299732	0.969268316895095	2	51	inflammatory response to antigenic stimulus	BP	13569	200
GO:0015980	0.148813485473846	0.938040297782018	5	211	energy derivation by oxidation of organic compounds	BP	13569	200
GO:0070234	0.1488394966396	0.989391211506522	1	11	positive regulation of T cell apoptotic process	BP	13569	200
GO:0043455	0.148921065869638	0.989480327719388	1	10	regulation of secondary metabolic process	BP	13569	200
GO:0050708	0.149172561962383	0.920077387900613	9	376	regulation of protein secretion	BP	13569	200
GO:0046543	0.149172956200114	0.989567740510482	1	9	development of secondary female sexual characteristics	BP	13569	200
GO:0021604	0.149179251327168	0.989722209707665	1	8	cranial nerve structural organization	BP	13569	200
GO:1905941	0.149191071181143	0.989440975079023	1	10	positive regulation of gonad development	BP	13569	200
GO:0034508	0.149210407741617	0.989180707825701	1	13	centromere complex assembly	BP	13569	200
GO:0002237	0.149295134443204	0.923297880855379	8	354	response to molecule of bacterial origin	BP	13569	200
GO:0046578	0.149323297418177	0.932202745943698	6	175	regulation of Ras protein signal transduction	BP	13569	200
GO:0008654	0.149393503349206	0.945262263147399	4	136	phospholipid biosynthetic process	BP	13569	200
GO:0032880	0.14946538190106	0.901728806577521	19	911	regulation of protein localization	BP	13569	200
GO:0040034	0.149489594521671	0.989295498760672	1	11	regulation of development, heterochronic	BP	13569	200
GO:0048505	0.149489594521671	0.989295498760672	1	11	regulation of timing of cell differentiation	BP	13569	200
GO:0007369	0.149828105387863	0.937719438544818	5	150	gastrulation	BP	13569	200
GO:0051271	0.149946327058983	0.93165970869243	6	224	negative regulation of cellular component movement	BP	13569	200
GO:0071321	0.149948759010016	0.989814736516398	1	7	cellular response to cGMP	BP	13569	200
GO:1902916	0.149957477586373	0.989328847936667	1	10	positive regulation of protein polyubiquitination	BP	13569	200
GO:0060059	0.150229852817846	0.9897752840676	1	7	embryonic retina morphogenesis in camera-type eye	BP	13569	200
GO:0007512	0.150262590484058	0.989409983830256	1	9	adult heart development	BP	13569	200
GO:0042048	0.150269026060369	0.989769779525212	1	7	olfactory behavior	BP	13569	200
GO:0051124	0.150315285362596	0.989763277233046	1	7	synaptic growth at neuromuscular junction	BP	13569	200
GO:0045933	0.1503482780618	0.968823764155851	2	47	positive regulation of muscle contraction	BP	13569	200
GO:0050433	0.15044627181544	0.968722492871707	2	51	regulation of catecholamine secretion	BP	13569	200
GO:0006892	0.150572153009374	0.954829016707142	3	75	post-Golgi vesicle-mediated transport	BP	13569	200
GO:0046607	0.150761278880378	0.989496069434072	1	8	positive regulation of centrosome cycle	BP	13569	200
GO:0031652	0.150898442282045	0.989086509669126	1	11	positive regulation of heat generation	BP	13569	200
GO:0002067	0.150934517672352	0.968711317670553	2	43	glandular epithelial cell differentiation	BP	13569	200
GO:0032488	0.151058541407187	0.989062624675908	1	11	Cdc42 protein signal transduction	BP	13569	200
GO:0032691	0.151082693281858	0.988972376314495	1	12	negative regulation of interleukin-1 beta production	BP	13569	200
GO:0061180	0.151193699312248	0.954585569855895	3	73	mammary gland epithelium development	BP	13569	200
GO:0046479	0.151238022402651	0.988875585767099	1	13	glycosphingolipid catabolic process	BP	13569	200
GO:0048646	0.151281624475386	0.900391830516424	19	847	anatomical structure formation involved in morphogenesis	BP	13569	200
GO:0021516	0.15132398761705	0.988862549900871	1	13	dorsal spinal cord development	BP	13569	200
GO:0021785	0.151396923332088	0.989886100772268	1	6	branchiomotor neuron axon guidance	BP	13569	200
GO:0001656	0.151510251838591	0.954340516671562	3	82	metanephros development	BP	13569	200
GO:0060395	0.151552912377917	0.968404863097382	2	48	SMAD protein signal transduction	BP	13569	200
GO:0010310	0.151964873093748	0.98876510977181	1	13	regulation of hydrogen peroxide metabolic process	BP	13569	200
GO:0090050	0.151984405600168	0.989158132590225	1	9	positive regulation of cell migration involved in sprouting angiogenesis	BP	13569	200
GO:0090037	0.152144899983066	0.98929614196131	1	8	positive regulation of protein kinase C signaling	BP	13569	200
GO:0046755	0.152152443135085	0.988672862327444	1	14	viral budding	BP	13569	200
GO:0051383	0.152321425970906	0.988873243594247	1	11	kinetochore organization	BP	13569	200
GO:0030510	0.152463382929628	0.954020125062759	3	74	regulation of BMP signaling pathway	BP	13569	200
GO:1903845	0.152582845134797	0.968119233973176	2	45	negative regulation of cellular response to transforming growth factor beta stimulus	BP	13569	200
GO:0042451	0.152592254157171	0.988420564940858	1	18	purine nucleoside biosynthetic process	BP	13569	200
GO:0046129	0.152592254157171	0.988420564940858	1	18	purine ribonucleoside biosynthetic process	BP	13569	200
GO:1900115	0.152766390467401	0.988806105366794	1	11	extracellular regulation of signal transduction	BP	13569	200
GO:1900116	0.152766390467401	0.988806105366794	1	11	extracellular negative regulation of signal transduction	BP	13569	200
GO:0045899	0.152772281920751	0.988641709655438	1	13	positive regulation of RNA polymerase II transcriptional preinitiation complex assembly	BP	13569	200
GO:0070887	0.153070558797851	0.885071545701594	43	2350	cellular response to chemical stimulus	BP	13569	200
GO:0060965	0.153092002550172	0.988756839500892	1	11	negative regulation of gene silencing by miRNA	BP	13569	200
GO:0072177	0.153320570258971	0.988960519439664	1	9	mesonephric duct development	BP	13569	200
GO:0043584	0.153323861718873	0.988721688546489	1	11	nose development	BP	13569	200
GO:0038092	0.153935427060103	0.988538737382249	1	12	nodal signaling pathway	BP	13569	200
GO:0021884	0.154616645009932	0.967710673010896	2	35	forebrain neuron development	BP	13569	200
GO:2000378	0.154790500948472	0.967204106288168	2	55	negative regulation of reactive oxygen species metabolic process	BP	13569	200
GO:0044331	0.154890113622391	0.988725962079566	1	9	cell-cell adhesion mediated by cadherin	BP	13569	200
GO:0018216	0.155008933686493	0.988373251977475	1	12	peptidyl-arginine methylation	BP	13569	200
GO:1902946	0.155334046960296	0.989044734281586	1	7	protein localization to early endosome	BP	13569	200
GO:0060027	0.155400847097734	0.989034994984012	1	7	convergent extension involved in gastrulation	BP	13569	200
GO:0060546	0.155890844830396	0.988236357333025	1	12	negative regulation of necroptotic process	BP	13569	200
GO:0001763	0.156286468902172	0.928010003274295	6	203	morphogenesis of a branching structure	BP	13569	200
GO:0060603	0.156351232324269	0.967060191338158	2	37	mammary gland duct morphogenesis	BP	13569	200
GO:0035743	0.15642297601648	0.988007530500795	1	14	CD4-positive, alpha-beta T cell cytokine production	BP	13569	200
GO:0003352	0.156707221305614	0.988314094133739	1	10	regulation of cilium movement	BP	13569	200
GO:0060405	0.156867649779055	0.988177161626748	1	11	regulation of penile erection	BP	13569	200
GO:0070305	0.157176961489182	0.988552069274876	1	8	response to cGMP	BP	13569	200
GO:0035090	0.157177043094435	0.988128972207677	1	11	maintenance of apical/basal cell polarity	BP	13569	200
GO:0018958	0.157494401045142	0.951620309314428	3	91	phenol-containing compound metabolic process	BP	13569	200
GO:0021988	0.157830466901138	0.966527493128841	2	38	olfactory lobe development	BP	13569	200
GO:0003084	0.158761132765439	0.987522164824133	1	16	positive regulation of systemic arterial blood pressure	BP	13569	200
GO:0019377	0.158824281539597	0.987624536689162	1	14	glycolipid catabolic process	BP	13569	200
GO:0035845	0.158922618283468	0.988287706829194	1	8	photoreceptor cell outer segment organization	BP	13569	200
GO:0000920	0.158969979709534	0.987601092421142	1	14	cell separation after cytokinesis	BP	13569	200
GO:0070423	0.159046222634531	0.987950981868736	1	10	nucleotide-binding oligomerization domain containing signaling pathway	BP	13569	200
GO:0070431	0.159046222634531	0.987950981868736	1	10	nucleotide-binding oligomerization domain containing 2 signaling pathway	BP	13569	200
GO:0044264	0.15937715496143	0.950873059078956	3	82	cellular polysaccharide metabolic process	BP	13569	200
GO:0090399	0.159599127245317	0.988006436364354	1	9	replicative senescence	BP	13569	200
GO:0010718	0.159626427936152	0.965776147133976	2	43	positive regulation of epithelial to mesenchymal transition	BP	13569	200
GO:0010976	0.159660542586969	0.916792464061885	8	291	positive regulation of neuron projection development	BP	13569	200
GO:0071392	0.159863381234572	0.965626074894778	2	46	cellular response to estradiol stimulus	BP	13569	200
GO:1901653	0.159868490967327	0.916578353480917	8	330	cellular response to peptide	BP	13569	200
GO:2000484	0.160128006123593	0.987413914014772	1	14	positive regulation of interleukin-8 secretion	BP	13569	200
GO:0002864	0.160232226879293	0.987396994932835	1	14	regulation of acute inflammatory response to antigenic stimulus	BP	13569	200
GO:0043067	0.160723476980835	0.888365736262507	24	1269	regulation of programmed cell death	BP	13569	200
GO:1904948	0.161149942643865	0.987619328805064	1	10	midbrain dopaminergic neuron differentiation	BP	13569	200
GO:2001257	0.161343157048361	0.939228680780134	4	131	regulation of cation channel activity	BP	13569	200
GO:0048545	0.161361269581069	0.908935350494084	10	458	response to steroid hormone	BP	13569	200
GO:0002684	0.161407265077883	0.90174218825822	13	633	positive regulation of immune system process	BP	13569	200
GO:0031573	0.161533695263867	0.987340215593493	1	12	intra-S DNA damage checkpoint	BP	13569	200
GO:0048490	0.161709904058804	0.987155806697053	1	14	anterograde synaptic vesicle transport	BP	13569	200
GO:0099514	0.161709904058804	0.987155806697053	1	14	synaptic vesicle cytoskeletal transport	BP	13569	200
GO:0099517	0.161709904058804	0.987155806697053	1	14	synaptic vesicle transport along microtubule	BP	13569	200
GO:1900121	0.162139549541591	0.98724191322685	1	12	negative regulation of receptor binding	BP	13569	200
GO:0060525	0.162160408566382	0.987788829542167	1	8	prostate glandular acinus development	BP	13569	200
GO:0097201	0.162282477843968	0.987134114448415	1	13	negative regulation of transcription from RNA polymerase II promoter in response to stress	BP	13569	200
GO:0032095	0.162458693104073	0.986866336652793	1	17	regulation of response to food	BP	13569	200
GO:0042559	0.162734100337162	0.987060029095496	1	13	pteridine-containing compound biosynthetic process	BP	13569	200
GO:0043506	0.163018861809598	0.949387596109061	3	71	regulation of JUN kinase activity	BP	13569	200
GO:0009744	0.163130219281595	0.987181353479077	1	11	response to sucrose	BP	13569	200
GO:0034285	0.163130219281595	0.987181353479077	1	11	response to disaccharide	BP	13569	200
GO:0051930	0.16329216349483	0.964435761645754	2	46	regulation of sensory perception of pain	BP	13569	200
GO:0051931	0.16329216349483	0.964435761645754	2	46	regulation of sensory perception	BP	13569	200
GO:0045778	0.163349733223761	0.949014100789623	3	89	positive regulation of ossification	BP	13569	200
GO:0060028	0.163521967011225	0.987388862962568	1	9	convergent extension involved in axis elongation	BP	13569	200
GO:0042659	0.16358175935627	0.98700627531031	1	12	regulation of cell fate specification	BP	13569	200
GO:0045843	0.163847110227176	0.964160204577284	2	50	negative regulation of striated muscle tissue development	BP	13569	200
GO:0071887	0.16386799644204	0.948741436988022	3	93	leukocyte apoptotic process	BP	13569	200
GO:0002739	0.163947263698908	0.987048263651238	1	11	regulation of cytokine secretion involved in immune response	BP	13569	200
GO:0035850	0.163965126413648	0.964324742174218	2	41	epithelial cell differentiation involved in kidney development	BP	13569	200
GO:0043467	0.16400682398015	0.948669478369479	3	94	regulation of generation of precursor metabolites and energy	BP	13569	200
GO:0034312	0.164047696875368	0.98676924599208	1	14	diol biosynthetic process	BP	13569	200
GO:1901339	0.164292458932521	0.986991813461177	1	11	regulation of store-operated calcium channel activity	BP	13569	200
GO:0051051	0.164409447617146	0.906846338650932	10	465	negative regulation of transport	BP	13569	200
GO:0065003	0.164568526660156	0.884541505121678	25	1349	macromolecular complex assembly	BP	13569	200
GO:0033623	0.164647661885887	0.987057252971465	1	10	regulation of integrin activation	BP	13569	200
GO:0031398	0.164720729011447	0.948327772396716	3	96	positive regulation of protein ubiquitination	BP	13569	200
GO:0007028	0.164763925563379	0.987379598515091	1	8	cytoplasm organization	BP	13569	200
GO:0021549	0.164821177843139	0.937544809002664	4	115	cerebellum development	BP	13569	200
GO:0099550	0.164959551636867	0.987593529141394	1	7	trans-synaptic signaling, modulating synaptic transmission	BP	13569	200
GO:0050432	0.165224448952458	0.963605340295521	2	54	catecholamine secretion	BP	13569	200
GO:0006743	0.165325185960825	0.986433385812755	1	16	ubiquinone metabolic process	BP	13569	200
GO:0060759	0.16569406396051	0.947970673770984	3	87	regulation of response to cytokine stimulus	BP	13569	200
GO:0032693	0.165698920946199	0.986568029545567	1	13	negative regulation of interleukin-10 production	BP	13569	200
GO:0010935	0.165829376180338	0.986738886266898	1	11	regulation of macrophage cytokine production	BP	13569	200
GO:0048341	0.166267242918766	0.987140009205296	1	8	paraxial mesoderm formation	BP	13569	200
GO:1904396	0.166306324881254	0.986940447244494	1	9	regulation of neuromuscular junction development	BP	13569	200
GO:0000902	0.166361486219066	0.887848594531139	20	824	cell morphogenesis	BP	13569	200
GO:0031650	0.166877964137175	0.986369645200859	1	13	regulation of heat generation	BP	13569	200
GO:0043649	0.16688328821465	0.98645816847694	1	12	dicarboxylic acid catabolic process	BP	13569	200
GO:2000009	0.16700506189011	0.98654364722528	1	11	negative regulation of protein localization to cell surface	BP	13569	200
GO:0010941	0.167263120734663	0.881651055182196	26	1395	regulation of cell death	BP	13569	200
GO:0001660	0.167377687623715	0.986285093152169	1	13	fever generation	BP	13569	200
GO:0042635	0.167612287195212	0.986442210996225	1	11	positive regulation of hair cycle	BP	13569	200
GO:1902188	0.16772481584239	0.986226195311913	1	13	positive regulation of viral release from host cell	BP	13569	200
GO:0007288	0.167914220105651	0.986194001854841	1	13	sperm axoneme assembly	BP	13569	200
GO:0006091	0.167922249256758	0.92084123294977	6	281	generation of precursor metabolites and energy	BP	13569	200
GO:1900451	0.168223461522437	0.986626815217813	1	9	positive regulation of glutamate receptor signaling pathway	BP	13569	200
GO:0035872	0.168242544485958	0.986336496056647	1	11	nucleotide-binding domain, leucine rich repeat containing receptor signaling pathway	BP	13569	200
GO:0008333	0.168646895637287	0.962673872360673	2	41	endosome to lysosome transport	BP	13569	200
GO:0048385	0.168855883920227	0.986363284244749	1	10	regulation of retinoic acid receptor signaling pathway	BP	13569	200
GO:0030213	0.168937928533449	0.986110947267703	1	12	hyaluronan biosynthetic process	BP	13569	200
GO:0048232	0.169314759544778	0.906696434219945	9	395	male gamete generation	BP	13569	200
GO:0010721	0.169320383216474	0.910487558168582	8	304	negative regulation of cell development	BP	13569	200
GO:0007166	0.169790849824729	0.87389646848256	36	1860	cell surface receptor signaling pathway	BP	13569	200
GO:0072178	0.169808980148859	0.985962324484526	1	12	nephric duct morphogenesis	BP	13569	200
GO:0021545	0.169931080120302	0.962215736067818	2	41	cranial nerve development	BP	13569	200
GO:0006706	0.16997348351618	0.985579841858829	1	17	steroid catabolic process	BP	13569	200
GO:1901142	0.170004652373498	0.986038598434129	1	11	insulin metabolic process	BP	13569	200
GO:0010647	0.170127550220633	0.879381440518263	26	1345	positive regulation of cell communication	BP	13569	200
GO:0051495	0.170396495847021	0.92607280522406	5	178	positive regulation of cytoskeleton organization	BP	13569	200
GO:0035924	0.170522126933143	0.962173423634618	2	36	cellular response to vascular endothelial growth factor stimulus	BP	13569	200
GO:2000380	0.170550235489398	0.985945665519489	1	11	regulation of mesoderm development	BP	13569	200
GO:0007351	0.170648943862347	0.986224299182226	1	9	tripartite regional subdivision	BP	13569	200
GO:0008595	0.170648943862347	0.986224299182226	1	9	anterior/posterior axis specification, embryo	BP	13569	200
GO:0051764	0.170649922299189	0.985928649483583	1	11	actin crosslink formation	BP	13569	200
GO:0070243	0.170653597635614	0.985928021911298	1	11	regulation of thymocyte apoptotic process	BP	13569	200
GO:0009226	0.170697981676582	0.985566646817506	1	15	nucleotide-sugar biosynthetic process	BP	13569	200
GO:0021953	0.170726492482941	0.925989564702275	5	157	central nervous system neuron differentiation	BP	13569	200
GO:0048729	0.17078260015034	0.895066899395455	13	533	tissue morphogenesis	BP	13569	200
GO:0071391	0.170801851830902	0.985698201336071	1	13	cellular response to estrogen stimulus	BP	13569	200
GO:0072160	0.171014002817799	0.98566140608009	1	13	nephron tubule epithelial cell differentiation	BP	13569	200
GO:0043471	0.171037896270553	0.985576798091488	1	14	regulation of cellular carbohydrate catabolic process	BP	13569	200
GO:0048678	0.171167569674852	0.945386603238858	3	94	response to axon injury	BP	13569	200
GO:0060982	0.1714599847369	0.986558585575776	1	7	coronary artery morphogenesis	BP	13569	200
GO:0007548	0.171856410052344	0.913239082150653	7	271	sex differentiation	BP	13569	200
GO:1901386	0.171857713031878	0.985514572610292	1	13	negative regulation of voltage-gated calcium channel activity	BP	13569	200
GO:0001573	0.171868561720374	0.985245259704605	1	17	ganglioside metabolic process	BP	13569	200
GO:1990314	0.171908264261054	0.985424466273865	1	14	cellular response to insulin-like growth factor stimulus	BP	13569	200
GO:0007440	0.172505346077616	0.985745713694288	1	10	foregut morphogenesis	BP	13569	200
GO:0016049	0.172531693604271	0.901305912223925	10	425	cell growth	BP	13569	200
GO:0044057	0.172623057085944	0.901212199734252	10	448	regulation of system process	BP	13569	200
GO:0042472	0.172675129693153	0.944769988904979	3	86	inner ear morphogenesis	BP	13569	200
GO:0046514	0.172956906105314	0.985168531428392	1	15	ceramide catabolic process	BP	13569	200
GO:0006511	0.172991170866976	0.900971434016025	10	437	ubiquitin-dependent protein catabolic process	BP	13569	200
GO:0060513	0.173720673423079	0.985536793696768	1	10	prostatic bud formation	BP	13569	200
GO:0046548	0.174087245074742	0.985642712437967	1	9	retinal rod cell development	BP	13569	200
GO:0045898	0.174106267306998	0.984963738599765	1	15	regulation of RNA polymerase II transcriptional preinitiation complex assembly	BP	13569	200
GO:0034389	0.174368136185935	0.984989300494825	1	14	lipid particle organization	BP	13569	200
GO:0007631	0.174368169509686	0.943825709186712	3	102	feeding behavior	BP	13569	200
GO:0006893	0.174383030277624	0.960498270164698	2	45	Golgi to plasma membrane transport	BP	13569	200
GO:0048635	0.174427695222374	0.960328517630815	2	52	negative regulation of muscle organ development	BP	13569	200
GO:0051926	0.174675055715952	0.960151478615918	2	57	negative regulation of calcium ion transport	BP	13569	200
GO:0042116	0.174842799135614	0.960281682489136	2	47	macrophage activation	BP	13569	200
GO:0030041	0.174898691979039	0.932126228184594	4	131	actin filament polymerization	BP	13569	200
GO:0043393	0.174906579018913	0.923441953506776	5	186	regulation of protein binding	BP	13569	200
GO:0023056	0.17491774600286	0.875551263725609	26	1351	positive regulation of signaling	BP	13569	200
GO:0060993	0.174977748206815	0.943708021040118	3	85	kidney morphogenesis	BP	13569	200
GO:0021610	0.175139458252821	0.985676637479188	1	8	facial nerve morphogenesis	BP	13569	200
GO:0032098	0.175148358013125	0.9845616171436	1	19	regulation of appetite	BP	13569	200
GO:0072497	0.175225419270233	0.985662044190802	1	8	mesenchymal stem cell differentiation	BP	13569	200
GO:0021702	0.175330143196584	0.985429295119638	1	9	cerebellar Purkinje cell differentiation	BP	13569	200
GO:0042445	0.175377514340607	0.931774027969332	4	147	hormone metabolic process	BP	13569	200
GO:0007183	0.175454361633519	0.984978500156953	1	12	SMAD protein complex assembly	BP	13569	200
GO:0006654	0.175586682197809	0.985072137023987	1	11	phosphatidic acid biosynthetic process	BP	13569	200
GO:0046426	0.175829342977062	0.959944189972967	2	46	negative regulation of JAK-STAT cascade	BP	13569	200
GO:1904893	0.175829342977062	0.959944189972967	2	46	negative regulation of STAT cascade	BP	13569	200
GO:0072172	0.17583023435503	0.98502917793559	1	11	mesonephric tubule formation	BP	13569	200
GO:0048565	0.176418953525859	0.931321816727115	4	130	digestive tract development	BP	13569	200
GO:0090407	0.176790213628202	0.901570326361299	9	440	organophosphate biosynthetic process	BP	13569	200
GO:0051224	0.176821875037381	0.922284091285595	5	198	negative regulation of protein transport	BP	13569	200
GO:0048842	0.176846380244235	0.985667146795949	1	7	positive regulation of axon extension involved in axon guidance	BP	13569	200
GO:0046883	0.176887831999512	0.915437554470956	6	252	regulation of hormone secretion	BP	13569	200
GO:0032688	0.177164298525511	0.984673445656317	1	12	negative regulation of interferon-beta production	BP	13569	200
GO:0040012	0.177184931268211	0.88480933816203	16	742	regulation of locomotion	BP	13569	200
GO:0021891	0.177190511797931	0.985106685816754	1	9	olfactory bulb interneuron development	BP	13569	200
GO:0072075	0.17733965976563	0.98476145720108	1	11	metanephric mesenchyme development	BP	13569	200
GO:0001711	0.177624013958826	0.984590869920135	1	12	endodermal cell fate commitment	BP	13569	200
GO:1901862	0.177715800505572	0.959098208570911	2	53	negative regulation of muscle tissue development	BP	13569	200
GO:0071985	0.177910014085691	0.984099467308097	1	18	multivesicular body sorting pathway	BP	13569	200
GO:0051386	0.178055677172886	0.984513115961325	1	12	regulation of neurotrophin TRK receptor signaling pathway	BP	13569	200
GO:0030199	0.178147032243764	0.959333348873055	2	38	collagen fibril organization	BP	13569	200
GO:0072080	0.178412106937732	0.94206980959084	3	87	nephron tubule development	BP	13569	200
GO:0033002	0.178551741690649	0.9213292445832	5	185	muscle cell proliferation	BP	13569	200
GO:0051403	0.178582431661422	0.914543056028373	6	207	stress-activated MAPK cascade	BP	13569	200
GO:0010934	0.178609195350314	0.984413104876844	1	12	macrophage cytokine production	BP	13569	200
GO:0007223	0.178655827519925	0.985360756442975	1	7	Wnt signaling pathway, calcium modulating pathway	BP	13569	200
GO:0061438	0.178740806729511	0.985058388108078	1	8	renal system vasculature morphogenesis	BP	13569	200
GO:0061439	0.178740806729511	0.985058388108078	1	8	kidney vasculature morphogenesis	BP	13569	200
GO:0051444	0.179149492412749	0.984047309808402	1	15	negative regulation of ubiquitin-protein transferase activity	BP	13569	200
GO:0008038	0.179484684641712	0.959007019801357	2	34	neuron recognition	BP	13569	200
GO:0007586	0.17960464161858	0.941339024511471	3	104	digestion	BP	13569	200
GO:0046473	0.179874011274963	0.984183275154541	1	12	phosphatidic acid metabolic process	BP	13569	200
GO:0019226	0.179945243478975	0.941419577251137	3	81	transmission of nerve impulse	BP	13569	200
GO:0019941	0.180249021216719	0.895909801910961	10	443	modification-dependent protein catabolic process	BP	13569	200
GO:0060442	0.180486761671095	0.984071281491908	1	12	branching involved in prostate gland morphogenesis	BP	13569	200
GO:0045136	0.180502641431627	0.984068373463678	1	12	development of secondary sexual characteristics	BP	13569	200
GO:0051385	0.180660041607245	0.957912978923073	2	58	response to mineralocorticoid	BP	13569	200
GO:0060294	0.180770585371783	0.983746544887285	1	15	cilium movement involved in cell motility	BP	13569	200
GO:0051187	0.1811050643926	0.983615775542979	1	16	cofactor catabolic process	BP	13569	200
GO:0045198	0.181123531572587	0.984079097439581	1	11	establishment of epithelial cell apical/basal polarity	BP	13569	200
GO:0019430	0.181336094630257	0.983410291128193	1	19	removal of superoxide radicals	BP	13569	200
GO:0045088	0.181988533220534	0.919289002788407	5	192	regulation of innate immune response	BP	13569	200
GO:0043535	0.182169985638861	0.957473333150041	2	51	regulation of blood vessel endothelial cell migration	BP	13569	200
GO:0043255	0.18233763535546	0.940267966423683	3	82	regulation of carbohydrate biosynthetic process	BP	13569	200
GO:0051489	0.182459046295506	0.957627042280208	2	41	regulation of filopodium assembly	BP	13569	200
GO:0050769	0.182671896448189	0.89129787314668	11	455	positive regulation of neurogenesis	BP	13569	200
GO:0014812	0.183122233234911	0.939794378576566	3	90	muscle cell migration	BP	13569	200
GO:2001222	0.183238946248721	0.957566769500484	2	35	regulation of neuron migration	BP	13569	200
GO:0042219	0.183689046327414	0.983127152862917	1	16	cellular modified amino acid catabolic process	BP	13569	200
GO:1903039	0.183903930288791	0.92713173476742	4	155	positive regulation of leukocyte cell-cell adhesion	BP	13569	200
GO:0008406	0.184040762991603	0.911064989452574	6	233	gonad development	BP	13569	200
GO:0006915	0.18414594475882	0.867342422175389	27	1482	apoptotic process	BP	13569	200
GO:0032069	0.184171262467843	0.983035111792328	1	16	regulation of nuclease activity	BP	13569	200
GO:0045665	0.184371926171343	0.910943093492896	6	210	negative regulation of neuron differentiation	BP	13569	200
GO:0042098	0.184445777049855	0.926787977940758	4	165	T cell proliferation	BP	13569	200
GO:0035239	0.184595263558197	0.896368805933017	9	348	tube morphogenesis	BP	13569	200
GO:0030449	0.184940804330429	0.983040431918615	1	14	regulation of complement activation	BP	13569	200
GO:0050918	0.184986420600139	0.956500514996347	2	47	positive chemotaxis	BP	13569	200
GO:0003344	0.185181847867911	0.983917426113098	1	8	pericardium morphogenesis	BP	13569	200
GO:0048568	0.185265249655092	0.895859014406489	9	373	embryonic organ development	BP	13569	200
GO:1902414	0.185345725830548	0.983647449515217	1	9	protein localization to cell junction	BP	13569	200
GO:0044257	0.185509897105472	0.886548951173911	12	569	cellular protein catabolic process	BP	13569	200
GO:0045986	0.185529293826189	0.982774454147507	1	16	negative regulation of smooth muscle contraction	BP	13569	200
GO:0034311	0.185795512459798	0.982659675608505	1	17	diol metabolic process	BP	13569	200
GO:0035357	0.185895856046404	0.982858075553279	1	14	peroxisome proliferator activated receptor signaling pathway	BP	13569	200
GO:0006721	0.185909674847934	0.955906036812846	2	59	terpenoid metabolic process	BP	13569	200
GO:0031953	0.185913640825364	0.983192148792159	1	11	negative regulation of protein autophosphorylation	BP	13569	200
GO:0071840	0.185975902322094	0.850860249793987	81	4594	cellular component organization or biogenesis	BP	13569	200
GO:0007254	0.186013232582921	0.917070942423122	5	161	JNK cascade	BP	13569	200
GO:1902533	0.186464908719781	0.877726729993209	16	798	positive regulation of intracellular signal transduction	BP	13569	200
GO:0051451	0.186489214477916	0.982951661232718	1	12	myoblast migration	BP	13569	200
GO:0021561	0.18657378063467	0.983421324992437	1	9	facial nerve development	BP	13569	200
GO:0043278	0.186595271151356	0.955838602753191	2	49	response to morphine	BP	13569	200
GO:0007017	0.186857772513875	0.885608804669475	12	527	microtubule-based process	BP	13569	200
GO:0042327	0.187107485869319	0.875663803026885	17	825	positive regulation of phosphorylation	BP	13569	200
GO:0090100	0.187227897184444	0.937804823053538	3	91	positive regulation of transmembrane receptor protein serine/threonine kinase signaling pathway	BP	13569	200
GO:0006109	0.187361273143588	0.925320411146707	4	141	regulation of carbohydrate metabolic process	BP	13569	200
GO:0072132	0.187446576207138	0.955562176109859	2	47	mesenchyme morphogenesis	BP	13569	200
GO:0090129	0.18785500515286	0.98298641144933	1	10	positive regulation of synapse maturation	BP	13569	200
GO:0030837	0.187855086321255	0.955519060329511	2	43	negative regulation of actin filament polymerization	BP	13569	200
GO:0022028	0.188139875907921	0.983130519447015	1	9	tangential migration from the subventricular zone to the olfactory bulb	BP	13569	200
GO:0002693	0.188335926882869	0.982302873524116	1	15	positive regulation of cellular extravasation	BP	13569	200
GO:1902669	0.188502551960638	0.983062784639669	1	9	positive regulation of axon guidance	BP	13569	200
GO:0071880	0.188639536228242	0.98232834704264	1	14	adenylate cyclase-activating adrenergic receptor signaling pathway	BP	13569	200
GO:0045475	0.188759436235523	0.982403032601268	1	13	locomotor rhythm	BP	13569	200
GO:0060544	0.188796429001779	0.982297792453819	1	14	regulation of necroptotic process	BP	13569	200
GO:0072578	0.189029047368616	0.982601348842424	1	11	neurotransmitter-gated ion channel clustering	BP	13569	200
GO:0030011	0.189108346110758	0.982335359225996	1	13	maintenance of cell polarity	BP	13569	200
GO:0032769	0.189164599487588	0.982324435384009	1	13	negative regulation of monooxygenase activity	BP	13569	200
GO:0046325	0.189165647840595	0.982324231769754	1	13	negative regulation of glucose import	BP	13569	200
GO:1904950	0.189284542304919	0.914932214282602	5	202	negative regulation of establishment of protein localization	BP	13569	200
GO:0005975	0.189391236985202	0.892920365414127	9	426	carbohydrate metabolic process	BP	13569	200
GO:0060831	0.189424228698405	0.982525619031751	1	11	smoothened signaling pathway involved in dorsal/ventral neural tube patterning	BP	13569	200
GO:0015936	0.18950588662294	0.982073696339688	1	15	coenzyme A metabolic process	BP	13569	200
GO:0048546	0.189758529969656	0.954672817195904	2	47	digestive tract morphogenesis	BP	13569	200
GO:0021694	0.189863271936445	0.982605875785566	1	10	cerebellar Purkinje cell layer formation	BP	13569	200
GO:1901652	0.189942239789075	0.885996990843468	11	518	response to peptide	BP	13569	200
GO:0007263	0.19005132252811	0.98205237862016	1	14	nitric oxide mediated signal transduction	BP	13569	200
GO:0051091	0.190064227528835	0.914543526348232	5	184	positive regulation of DNA binding transcription factor activity	BP	13569	200
GO:0014911	0.190085373322752	0.95447218043516	2	50	positive regulation of smooth muscle cell migration	BP	13569	200
GO:0034332	0.190129839269565	0.936552399313498	3	79	adherens junction organization	BP	13569	200
GO:0032677	0.19051324871027	0.954219984580578	2	54	regulation of interleukin-8 production	BP	13569	200
GO:1902914	0.190774698856793	0.982010223448638	1	13	regulation of protein polyubiquitination	BP	13569	200
GO:0035315	0.191359215870147	0.954169416302617	2	43	hair cell differentiation	BP	13569	200
GO:0043632	0.19141148941106	0.888027984639643	10	450	modification-dependent macromolecule catabolic process	BP	13569	200
GO:0007157	0.19147311318714	0.954192319663051	2	41	heterophilic cell-cell adhesion via plasma membrane cell adhesion molecules	BP	13569	200
GO:1900101	0.191604547282743	0.981514649726378	1	17	regulation of endoplasmic reticulum unfolded protein response	BP	13569	200
GO:0042416	0.19212661704924	0.981477637793454	1	16	dopamine biosynthetic process	BP	13569	200
GO:2000257	0.192227342681973	0.981534442107273	1	15	regulation of protein activation cascade	BP	13569	200
GO:0051090	0.192231080581362	0.899998266551548	7	292	regulation of DNA binding transcription factor activity	BP	13569	200
GO:0050775	0.192262770470855	0.953818690414948	2	43	positive regulation of dendrite morphogenesis	BP	13569	200
GO:0030163	0.192566872664445	0.876787931516992	14	687	protein catabolic process	BP	13569	200
GO:0051240	0.192904208454865	0.860242070628014	27	1391	positive regulation of multicellular organismal process	BP	13569	200
GO:0002791	0.192976394858058	0.890449267877689	9	410	regulation of peptide secretion	BP	13569	200
GO:0060547	0.193237756740136	0.981254220442843	1	16	negative regulation of necrotic cell death	BP	13569	200
GO:0014072	0.19338931353651	0.953161788933258	2	51	response to isoquinoline alkaloid	BP	13569	200
GO:0070166	0.193509587068911	0.981469644073953	1	13	enamel mineralization	BP	13569	200
GO:0009081	0.193572852034739	0.981186558554194	1	16	branched-chain amino acid metabolic process	BP	13569	200
GO:0043462	0.193680172524378	0.952840359053098	2	62	regulation of ATPase activity	BP	13569	200
GO:0010507	0.193845458496082	0.953006321388707	2	50	negative regulation of autophagy	BP	13569	200
GO:0060149	0.194056108090029	0.981360580268556	1	13	negative regulation of posttranscriptional gene silencing	BP	13569	200
GO:0060967	0.194056108090029	0.981360580268556	1	13	negative regulation of gene silencing by RNA	BP	13569	200
GO:0043496	0.194184752936113	0.98099337283439	1	17	regulation of protein homodimerization activity	BP	13569	200
GO:0086015	0.194226669793589	0.982238295195992	1	8	SA node cell action potential	BP	13569	200
GO:0086018	0.194226669793589	0.982238295195992	1	8	SA node cell to atrial cardiac muscle cell signaling	BP	13569	200
GO:0086070	0.194226669793589	0.982238295195992	1	8	SA node cell to atrial cardiac muscle cell communication	BP	13569	200
GO:1901623	0.1951640916439	0.980793465815808	1	17	regulation of lymphocyte chemotaxis	BP	13569	200
GO:0046037	0.195377489861252	0.981218106791996	1	12	GMP metabolic process	BP	13569	200
GO:0034138	0.195484495220481	0.980877672375618	1	15	toll-like receptor 3 signaling pathway	BP	13569	200
GO:1904294	0.195841174242705	0.981125174904121	1	12	positive regulation of ERAD pathway	BP	13569	200
GO:0043923	0.195950942544369	0.980979762653126	1	13	positive regulation by host of viral transcription	BP	13569	200
GO:0065007	0.196086371160012	0.843912442984056	134	8089	biological regulation	BP	13569	200
GO:0001894	0.196313440163482	0.910792132261318	5	184	tissue homeostasis	BP	13569	200
GO:0007602	0.196655328755843	0.980316489923502	1	20	phototransduction	BP	13569	200
GO:0010906	0.197102520824671	0.932909107409311	3	95	regulation of glucose metabolic process	BP	13569	200
GO:0051093	0.197230753593334	0.869480168634217	16	770	negative regulation of developmental process	BP	13569	200
GO:0035812	0.197564714674359	0.980177937102845	1	19	renal sodium excretion	BP	13569	200
GO:0035813	0.197564714674359	0.980177937102845	1	19	regulation of renal sodium excretion	BP	13569	200
GO:0022037	0.197854826966819	0.919622865758681	4	124	metencephalon development	BP	13569	200
GO:0021781	0.197893209613954	0.980585079275202	1	13	glial cell fate commitment	BP	13569	200
GO:0030308	0.19793544404136	0.919439946259672	4	142	negative regulation of cell growth	BP	13569	200
GO:2000010	0.197944089897759	0.980466858185825	1	14	positive regulation of protein localization to cell surface	BP	13569	200
GO:0034620	0.197970562299979	0.951153873304284	2	61	cellular response to unfolded protein	BP	13569	200
GO:0002374	0.198118346961028	0.980539045446157	1	13	cytokine secretion involved in immune response	BP	13569	200
GO:0042438	0.198125719291023	0.98066367274396	1	12	melanin biosynthetic process	BP	13569	200
GO:0030834	0.198143514355164	0.951543273954586	2	42	regulation of actin filament depolymerization	BP	13569	200
GO:0007565	0.198144440148773	0.9095884169978	5	206	female pregnancy	BP	13569	200
GO:0098597	0.198166633130109	0.98147850250461	1	8	observational learning	BP	13569	200
GO:0051716	0.198372241606753	0.839757632007826	86	5009	cellular response to stimulus	BP	13569	200
GO:0042533	0.198454723691107	0.980267917214668	1	15	tumor necrosis factor biosynthetic process	BP	13569	200
GO:0042534	0.198454723691107	0.980267917214668	1	15	regulation of tumor necrosis factor biosynthetic process	BP	13569	200
GO:0045137	0.198731885908995	0.901775418891407	6	237	development of primary sexual characteristics	BP	13569	200
GO:0032211	0.199012564516354	0.980069707501079	1	16	negative regulation of telomere maintenance via telomerase	BP	13569	200
GO:0071679	0.199262564136185	0.98058270988032	1	11	commissural neuron axon guidance	BP	13569	200
GO:0001558	0.199319885712434	0.890272791532433	8	345	regulation of cell growth	BP	13569	200
GO:0061326	0.199466195744739	0.931775440644111	3	91	renal tubule development	BP	13569	200
GO:2000177	0.199519691629979	0.931786637151808	3	88	regulation of neural precursor cell proliferation	BP	13569	200
GO:1903830	0.200096021495214	0.980260790487692	1	12	magnesium ion transmembrane transport	BP	13569	200
GO:0007169	0.200350536748664	0.878487482928535	11	475	transmembrane receptor protein tyrosine kinase signaling pathway	BP	13569	200
GO:0048853	0.200405009746479	0.979957614687608	1	14	forebrain morphogenesis	BP	13569	200
GO:0045666	0.200750021180048	0.885078810332027	9	365	positive regulation of neuron differentiation	BP	13569	200
GO:0120031	0.200751573661239	0.885073686227306	9	367	plasma membrane bounded cell projection assembly	BP	13569	200
GO:0046718	0.200767419069081	0.950102892744553	2	57	viral entry into host cell	BP	13569	200
GO:0090183	0.200844129710473	0.950133269444997	2	54	regulation of kidney development	BP	13569	200
GO:0016556	0.200849843843268	0.979768664990957	1	15	mRNA modification	BP	13569	200
GO:0033033	0.200933855362355	0.979592699113093	1	17	negative regulation of myeloid cell apoptotic process	BP	13569	200
GO:2000726	0.201283706982298	0.979774060745475	1	14	negative regulation of cardiac muscle cell differentiation	BP	13569	200
GO:0021795	0.201372650948185	0.950124208736801	2	46	cerebral cortex cell migration	BP	13569	200
GO:1902236	0.201784735961816	0.97941227830951	1	17	negative regulation of endoplasmic reticulum stress-induced intrinsic apoptotic signaling pathway	BP	13569	200
GO:0097050	0.202222110064225	0.979577031413377	1	14	type B pancreatic cell apoptotic process	BP	13569	200
GO:0007498	0.202465054889701	0.930268110348421	3	91	mesoderm development	BP	13569	200
GO:0032434	0.202473549894984	0.930141669113673	3	102	regulation of proteasomal ubiquitin-dependent protein catabolic process	BP	13569	200
GO:0032674	0.202778216251191	0.979459780538079	1	14	regulation of interleukin-5 production	BP	13569	200
GO:0030858	0.202842923214985	0.949348114097772	2	53	positive regulation of epithelial cell differentiation	BP	13569	200
GO:0007507	0.202855302872124	0.873832813484152	12	514	heart development	BP	13569	200
GO:0034622	0.202956134440156	0.868868776226351	14	750	cellular macromolecular complex assembly	BP	13569	200
GO:0031664	0.203184382993832	0.979189488737088	1	16	regulation of lipopolysaccharide-mediated signaling pathway	BP	13569	200
GO:0048871	0.203206252533735	0.892717033044887	7	289	multicellular organismal homeostasis	BP	13569	200
GO:0090257	0.203214359006124	0.90653133158438	5	198	regulation of muscle system process	BP	13569	200
GO:0006367	0.203887950115664	0.948838809946698	2	57	transcription initiation from RNA polymerase II promoter	BP	13569	200
GO:1901661	0.20397070888296	0.978667155987783	1	22	quinone metabolic process	BP	13569	200
GO:0002009	0.204625893727468	0.875384275082252	11	454	morphogenesis of an epithelium	BP	13569	200
GO:0044089	0.205032733364066	0.878309225670661	10	420	positive regulation of cellular component biogenesis	BP	13569	200
GO:0071389	0.205633339786257	0.97896842730615	1	13	cellular response to mineralocorticoid stimulus	BP	13569	200
GO:0032634	0.205742072246041	0.978727830337913	1	15	interleukin-5 production	BP	13569	200
GO:0097284	0.206490587513608	0.978667699529594	1	14	hepatocyte apoptotic process	BP	13569	200
GO:0050768	0.20651796182648	0.890551860732501	7	269	negative regulation of neurogenesis	BP	13569	200
GO:0070230	0.20671826775075	0.978427689575641	1	16	positive regulation of lymphocyte apoptotic process	BP	13569	200
GO:0048641	0.206854496342921	0.947786285459358	2	50	regulation of skeletal muscle tissue development	BP	13569	200
GO:0032637	0.207063695340503	0.94753877552083	2	57	interleukin-8 production	BP	13569	200
GO:0044344	0.207106848373092	0.927817717970495	3	99	cellular response to fibroblast growth factor stimulus	BP	13569	200
GO:0048642	0.207362317409293	0.978479340385933	1	14	negative regulation of skeletal muscle tissue development	BP	13569	200
GO:0035335	0.207787117061738	0.927709335662713	3	81	peptidyl-tyrosine dephosphorylation	BP	13569	200
GO:0031109	0.208098517214617	0.927404970927528	3	91	microtubule polymerization or depolymerization	BP	13569	200
GO:0071383	0.208214479078503	0.895639916555396	6	243	cellular response to steroid hormone stimulus	BP	13569	200
GO:0021819	0.208956523806713	0.978393046433973	1	12	layer formation in cerebral cortex	BP	13569	200
GO:0072148	0.20907199489681	0.978003121080635	1	15	epithelial cell fate commitment	BP	13569	200
GO:0060123	0.209119662408929	0.978096880073542	1	14	regulation of growth hormone secretion	BP	13569	200
GO:0030220	0.209752567863606	0.977958238426434	1	14	platelet formation	BP	13569	200
GO:0050884	0.209839060674153	0.977834306504271	1	15	neuromuscular process controlling posture	BP	13569	200
GO:0071786	0.209934514569756	0.978039596318892	1	13	endoplasmic reticulum tubular network organization	BP	13569	200
GO:0030031	0.209957548708927	0.878533740295543	9	373	cell projection assembly	BP	13569	200
GO:0001736	0.210845480222094	0.946359835217099	2	43	establishment of planar polarity	BP	13569	200
GO:0043968	0.21097288589024	0.977583487954643	1	15	histone H2A acetylation	BP	13569	200
GO:0043542	0.210979394063434	0.912026290222322	4	139	endothelial cell migration	BP	13569	200
GO:0060601	0.211362050364295	0.977870072907156	1	12	lateral sprouting from an epithelium	BP	13569	200
GO:0072224	0.211622163479725	0.97743916560783	1	15	metanephric glomerulus development	BP	13569	200
GO:0072593	0.211672437938562	0.901207515254726	5	224	reactive oxygen species metabolic process	BP	13569	200
GO:0044550	0.211674687407365	0.977534262457476	1	14	secondary metabolite biosynthetic process	BP	13569	200
GO:0045725	0.211809344103223	0.977627877020509	1	13	positive regulation of glycogen biosynthetic process	BP	13569	200
GO:0060346	0.211821831923291	0.977939964731008	1	11	bone trabecula formation	BP	13569	200
GO:2000679	0.211902938510133	0.977200499579571	1	17	positive regulation of transcription regulatory region DNA binding	BP	13569	200
GO:0090179	0.211958629063962	0.97773931707392	1	12	planar cell polarity pathway involved in neural tube closure	BP	13569	200
GO:1903798	0.212494297335479	0.977244511540032	1	15	regulation of production of miRNAs involved in gene silencing by miRNA	BP	13569	200
GO:0032656	0.21252639663789	0.97723732980331	1	15	regulation of interleukin-13 production	BP	13569	200
GO:1902187	0.213150198241235	0.977097518105957	1	15	negative regulation of viral release from host cell	BP	13569	200
GO:0048870	0.21372954139925	0.846885557626848	23	1131	cell motility	BP	13569	200
GO:0051674	0.21372954139925	0.846885557626848	23	1131	localization of cell	BP	13569	200
GO:0012501	0.21401268488052	0.842840203304857	27	1509	programmed cell death	BP	13569	200
GO:0070373	0.214105903757491	0.944607161702911	2	57	negative regulation of ERK1 and ERK2 cascade	BP	13569	200
GO:0030260	0.214393941769798	0.944444719686756	2	59	entry into host cell	BP	13569	200
GO:0044409	0.214393941769798	0.944444719686756	2	59	entry into host	BP	13569	200
GO:0051806	0.214393941769798	0.944444719686756	2	59	entry into cell of other organism involved in symbiotic interaction	BP	13569	200
GO:0051828	0.214393941769798	0.944444719686756	2	59	entry into other organism involved in symbiotic interaction	BP	13569	200
GO:0008584	0.214477874404984	0.909939527625159	4	147	male gonad development	BP	13569	200
GO:0043084	0.21506138436371	0.976569865412764	1	16	penile erection	BP	13569	200
GO:0035637	0.215069384738937	0.909762837233124	4	126	multicellular organismal signaling	BP	13569	200
GO:0022414	0.215098834890444	0.846841604297507	22	1156	reproductive process	BP	13569	200
GO:0006939	0.215387242032851	0.923529482099821	3	100	smooth muscle contraction	BP	13569	200
GO:0032616	0.215454201473405	0.976480328911313	1	16	interleukin-13 production	BP	13569	200
GO:0032570	0.215646922689258	0.943876532263549	2	61	response to progesterone	BP	13569	200
GO:0014061	0.215652268135965	0.976205821800577	1	19	regulation of norepinephrine secretion	BP	13569	200
GO:0048243	0.215652268135965	0.976205821800577	1	19	norepinephrine secretion	BP	13569	200
GO:0010971	0.215702864340253	0.976520521401257	1	15	positive regulation of G2/M transition of mitotic cell cycle	BP	13569	200
GO:0071450	0.215936852881895	0.975973200693205	1	22	cellular response to oxygen radical	BP	13569	200
GO:0071451	0.215936852881895	0.975973200693205	1	22	cellular response to superoxide	BP	13569	200
GO:0036344	0.216086950488089	0.976433024982818	1	15	platelet morphogenesis	BP	13569	200
GO:0043032	0.216183876767002	0.976313515888317	1	16	positive regulation of macrophage activation	BP	13569	200
GO:0045618	0.216197701064318	0.976647831739322	1	13	positive regulation of keratinocyte differentiation	BP	13569	200
GO:0000003	0.21626024988329	0.845894394040317	22	1158	reproduction	BP	13569	200
GO:0046599	0.216372600297767	0.976758787044802	1	12	regulation of centriole replication	BP	13569	200
GO:0042391	0.216433842900848	0.873871047791462	9	384	regulation of membrane potential	BP	13569	200
GO:0030574	0.216755788962439	0.976182319303869	1	16	collagen catabolic process	BP	13569	200
GO:0045655	0.21680115463911	0.976269853494246	1	15	regulation of monocyte differentiation	BP	13569	200
GO:1905939	0.216875602048191	0.975991557249607	1	18	regulation of gonad development	BP	13569	200
GO:0007018	0.217250151253	0.8978736223517	5	188	microtubule-based movement	BP	13569	200
GO:0022407	0.217440977844783	0.882994302555328	7	321	regulation of cell-cell adhesion	BP	13569	200
GO:0007601	0.217632078467936	0.922343474654798	3	101	visual perception	BP	13569	200
GO:0032413	0.217824572152175	0.943010626928936	2	58	negative regulation of ion transmembrane transporter activity	BP	13569	200
GO:0098719	0.217909804749811	0.976809499800067	1	10	sodium ion import across plasma membrane	BP	13569	200
GO:0010829	0.217931691393229	0.975911323025033	1	16	negative regulation of glucose transport	BP	13569	200
GO:1901071	0.218150248332971	0.975563634964064	1	20	glucosamine-containing compound metabolic process	BP	13569	200
GO:0048167	0.218188341968963	0.897289116272201	5	187	regulation of synaptic plasticity	BP	13569	200
GO:0055002	0.218292910262172	0.907730252374183	4	144	striated muscle cell development	BP	13569	200
GO:0006582	0.218462483485725	0.976001673061231	1	14	melanin metabolic process	BP	13569	200
GO:0046677	0.218567600278802	0.942578774882987	2	64	response to antibiotic	BP	13569	200
GO:1900037	0.218818328269213	0.975705881768983	1	16	regulation of cellular response to hypoxia	BP	13569	200
GO:0007173	0.218942449398673	0.921792380910797	3	90	epidermal growth factor receptor signaling pathway	BP	13569	200
GO:0050863	0.219478597961166	0.896299124847871	5	228	regulation of T cell activation	BP	13569	200
GO:0001696	0.220059989440301	0.975177818165911	1	19	gastric acid secretion	BP	13569	200
GO:0015693	0.220269528422858	0.975468684851367	1	15	magnesium ion transport	BP	13569	200
GO:0046546	0.220313292454527	0.90651358733452	4	148	development of primary male sexual characteristics	BP	13569	200
GO:0001932	0.220323931355524	0.842582025286595	22	1142	regulation of protein phosphorylation	BP	13569	200
GO:0051603	0.220568223536449	0.863448350093289	11	532	proteolysis involved in cellular protein catabolic process	BP	13569	200
GO:0050715	0.220907393661576	0.920563905338652	3	106	positive regulation of cytokine secretion	BP	13569	200
GO:0033209	0.221007442362006	0.941605636870685	2	60	tumor necrosis factor-mediated signaling pathway	BP	13569	200
GO:0009617	0.221008644226132	0.870438223422992	9	463	response to bacterium	BP	13569	200
GO:0007164	0.221153053193689	0.941982799546835	2	44	establishment of tissue polarity	BP	13569	200
GO:0008219	0.221232621035069	0.835223590085416	29	1642	cell death	BP	13569	200
GO:0060644	0.221790265272699	0.975112811057434	1	15	mammary gland epithelial cell differentiation	BP	13569	200
GO:1901575	0.221803417537998	0.838159966115063	25	1413	organic substance catabolic process	BP	13569	200
GO:0097119	0.221824059466327	0.975927872409694	1	10	postsynaptic density protein 95 clustering	BP	13569	200
GO:2000647	0.221900021759743	0.975087017865048	1	15	negative regulation of stem cell proliferation	BP	13569	200
GO:0006468	0.222167011877025	0.834473380599671	29	1502	protein phosphorylation	BP	13569	200
GO:0055123	0.22227139368786	0.905393420439553	4	143	digestive system development	BP	13569	200
GO:0040037	0.222283829896779	0.975114482637259	1	14	negative regulation of fibroblast growth factor receptor signaling pathway	BP	13569	200
GO:2000251	0.222312768426513	0.974715374610372	1	18	positive regulation of actin cytoskeleton reorganization	BP	13569	200
GO:0050995	0.222325736650196	0.974640123739524	1	19	negative regulation of lipid catabolic process	BP	13569	200
GO:0032793	0.222358896374502	0.975580002713038	1	11	positive regulation of CREB transcription factor activity	BP	13569	200
GO:0031987	0.222377742685221	0.975092456948152	1	14	locomotion involved in locomotory behavior	BP	13569	200
GO:1904754	0.222524479259788	0.975353515377196	1	12	positive regulation of vascular associated smooth muscle cell migration	BP	13569	200
GO:0060562	0.222597993617944	0.874097814468019	8	316	epithelial tube morphogenesis	BP	13569	200
GO:0003008	0.222944418904238	0.83724776270122	25	1301	system process	BP	13569	200
GO:0048705	0.223085975436029	0.894227969847967	5	181	skeletal system morphogenesis	BP	13569	200
GO:0019228	0.223165657717629	0.941157554082493	2	43	neuronal action potential	BP	13569	200
GO:0072074	0.223170522044058	0.974787379547379	1	15	kidney mesenchyme development	BP	13569	200
GO:0033692	0.223439913097757	0.940798842554334	2	50	cellular polysaccharide biosynthetic process	BP	13569	200
GO:0061029	0.223556328264011	0.974815130609746	1	14	eyelid development in camera-type eye	BP	13569	200
GO:0071705	0.223984343274013	0.831465033982562	31	1742	nitrogen compound transport	BP	13569	200
GO:0032101	0.224796535936465	0.860236145300618	11	564	regulation of response to external stimulus	BP	13569	200
GO:0002696	0.225201135507633	0.892671106395826	5	227	positive regulation of leukocyte activation	BP	13569	200
GO:0002253	0.22521341363979	0.884388498709309	6	256	activation of immune response	BP	13569	200
GO:0001658	0.225611485941116	0.93972073675676	2	55	branching involved in ureteric bud morphogenesis	BP	13569	200
GO:0046597	0.226331500035613	0.973674040356577	1	19	negative regulation of viral entry into host cell	BP	13569	200
GO:0030825	0.226993652324982	0.97367178001017	1	17	positive regulation of cGMP metabolic process	BP	13569	200
GO:0030238	0.227030404083523	0.974295450843316	1	12	male sex determination	BP	13569	200
GO:0048193	0.227099156597981	0.891612142870472	5	192	Golgi vesicle transport	BP	13569	200
GO:0016042	0.227168213998955	0.891396201414042	5	232	lipid catabolic process	BP	13569	200
GO:0030149	0.227375082287554	0.973351207315029	1	20	sphingolipid catabolic process	BP	13569	200
GO:0035089	0.227376527081091	0.974046948318817	1	13	establishment of apical/basal cell polarity	BP	13569	200
GO:0022602	0.22752921146786	0.917110240034978	3	99	ovulation cycle process	BP	13569	200
GO:0050953	0.227625804962136	0.917000376043516	3	104	sensory perception of light stimulus	BP	13569	200
GO:0006699	0.227853293370238	0.973557786921442	1	16	bile acid biosynthetic process	BP	13569	200
GO:0042471	0.228047655738353	0.916807550739644	3	101	ear morphogenesis	BP	13569	200
GO:0007635	0.228447111621195	0.974156263607469	1	11	chemosensory behavior	BP	13569	200
GO:0070242	0.228469267659617	0.973407697292661	1	16	thymocyte apoptotic process	BP	13569	200
GO:2000738	0.228976000706241	0.973393146907325	1	15	positive regulation of stem cell differentiation	BP	13569	200
GO:0031295	0.229041897874183	0.97294022443872	1	20	T cell costimulation	BP	13569	200
GO:0045669	0.229431060662555	0.93790799754125	2	61	positive regulation of osteoblast differentiation	BP	13569	200
GO:0006516	0.22954100522102	0.97325525367375	1	15	glycoprotein catabolic process	BP	13569	200
GO:0010669	0.229581588211457	0.973135484052693	1	16	epithelial structure maintenance	BP	13569	200
GO:0030889	0.229598277835962	0.973034514022352	1	17	negative regulation of B cell proliferation	BP	13569	200
GO:0061035	0.229937550728868	0.937930151385159	2	51	regulation of cartilage development	BP	13569	200
GO:0021537	0.230053726914274	0.874412110436279	7	274	telencephalon development	BP	13569	200
GO:0010634	0.230057749487001	0.915759963757413	3	98	positive regulation of epithelial cell migration	BP	13569	200
GO:0060338	0.230218912104503	0.972978827791671	1	16	regulation of type I interferon-mediated signaling pathway	BP	13569	200
GO:0045836	0.230680288649359	0.973102858134714	1	14	positive regulation of meiotic nuclear division	BP	13569	200
GO:0071277	0.230699090390033	0.937509582002986	2	54	cellular response to calcium ion	BP	13569	200
GO:0070920	0.231161220309527	0.97274628743458	1	16	regulation of production of small RNA involved in gene silencing by RNA	BP	13569	200
GO:0001667	0.231310687295902	0.873477643606358	7	292	ameboidal-type cell migration	BP	13569	200
GO:2000269	0.231332524257254	0.972815427617808	1	15	regulation of fibroblast apoptotic process	BP	13569	200
GO:0050778	0.231597549831551	0.867527476959951	8	380	positive regulation of immune response	BP	13569	200
GO:0001508	0.231674281135742	0.899930654410892	4	126	action potential	BP	13569	200
GO:2000696	0.231735912208149	0.972417576193795	1	18	regulation of epithelial cell differentiation involved in kidney development	BP	13569	200
GO:0035855	0.231760346333374	0.972837849217597	1	14	megakaryocyte development	BP	13569	200
GO:0001976	0.231861344766701	0.972237170852968	1	20	neurological system process involved in regulation of systemic arterial blood pressure	BP	13569	200
GO:0042733	0.231870616916866	0.936989700245388	2	54	embryonic digit morphogenesis	BP	13569	200
GO:2001275	0.2320790467639	0.972630987311998	1	15	positive regulation of glucose import in response to insulin stimulus	BP	13569	200
GO:0006936	0.232433694057509	0.879552572073133	6	251	muscle contraction	BP	13569	200
GO:0055022	0.23244321133319	0.97209084326773	1	20	negative regulation of cardiac muscle tissue growth	BP	13569	200
GO:0061117	0.23244321133319	0.97209084326773	1	20	negative regulation of heart growth	BP	13569	200
GO:0007229	0.23278675165715	0.914455567560824	3	86	integrin-mediated signaling pathway	BP	13569	200
GO:0042753	0.232964170102354	0.971895020360572	1	21	positive regulation of circadian rhythm	BP	13569	200
GO:0006096	0.233164803559474	0.936226543415191	2	62	glycolytic process	BP	13569	200
GO:0006757	0.233164803559474	0.936226543415191	2	62	ATP generation from ADP	BP	13569	200
GO:0072176	0.233242251826213	0.972342229942847	1	15	nephric duct development	BP	13569	200
GO:0009950	0.233329707827257	0.97232045214475	1	15	dorsal/ventral axis specification	BP	13569	200
GO:0014075	0.233413977777104	0.936115006272419	2	62	response to amine	BP	13569	200
GO:0051899	0.234127252338957	0.913709942796055	3	87	membrane depolarization	BP	13569	200
GO:0061178	0.234166204936346	0.935888937114066	2	57	regulation of insulin secretion involved in cellular response to glucose stimulus	BP	13569	200
GO:0045663	0.234167600102777	0.971806763422762	1	18	positive regulation of myoblast differentiation	BP	13569	200
GO:0031146	0.234306431780843	0.971619433645344	1	20	SCF-dependent proteasomal ubiquitin-dependent protein catabolic process	BP	13569	200
GO:0060840	0.234389679686755	0.913672975700528	3	81	artery development	BP	13569	200
GO:0090178	0.234544178748883	0.972299635170161	1	13	regulation of establishment of planar polarity involved in neural tube closure	BP	13569	200
GO:0002861	0.234552243713779	0.971328370992726	1	24	regulation of inflammatory response to antigenic stimulus	BP	13569	200
GO:0060042	0.23491491106225	0.935716385436383	2	51	retina morphogenesis in camera-type eye	BP	13569	200
GO:0061299	0.235093370534915	0.97234087109916	1	12	retina vasculature morphogenesis in camera-type eye	BP	13569	200
GO:0043401	0.23522573850468	0.897622261735514	4	144	steroid hormone mediated signaling pathway	BP	13569	200
GO:0008306	0.235276371602245	0.912962286572581	3	95	associative learning	BP	13569	200
GO:0060572	0.235364392526657	0.971695665997967	1	16	morphogenesis of an epithelial bud	BP	13569	200
GO:0006958	0.235698124985082	0.971198515319738	1	21	complement activation, classical pathway	BP	13569	200
GO:0008209	0.235762377063626	0.971321031353133	1	19	androgen metabolic process	BP	13569	200
GO:0034331	0.235990231261784	0.971786181322374	1	14	cell junction maintenance	BP	13569	200
GO:0046425	0.23606255701895	0.912322594078475	3	113	regulation of JAK-STAT cascade	BP	13569	200
GO:1904892	0.23606255701895	0.912322594078475	3	113	regulation of STAT cascade	BP	13569	200
GO:0001708	0.236292063038202	0.934933263902037	2	57	cell fate specification	BP	13569	200
GO:0046641	0.236817866511356	0.970977137581565	1	20	positive regulation of alpha-beta T cell proliferation	BP	13569	200
GO:0031103	0.237156779199624	0.934567898120915	2	56	axon regeneration	BP	13569	200
GO:0090128	0.237289753825294	0.971613671039997	1	13	regulation of synapse maturation	BP	13569	200
GO:0010763	0.238277266050121	0.970954700922557	1	16	positive regulation of fibroblast migration	BP	13569	200
GO:0032332	0.238396254830375	0.971042654102986	1	15	positive regulation of chondrocyte differentiation	BP	13569	200
GO:0006925	0.238581597096087	0.970596071218998	1	19	inflammatory cell apoptotic process	BP	13569	200
GO:0061005	0.238611850422189	0.934050563140986	2	51	cell differentiation involved in kidney development	BP	13569	200
GO:0060055	0.238753010586739	0.970727930095429	1	17	angiogenesis involved in wound healing	BP	13569	200
GO:0030042	0.238789409626609	0.934105711329942	2	47	actin filament depolymerization	BP	13569	200
GO:0010954	0.239025703197444	0.970657621488877	1	17	positive regulation of protein processing	BP	13569	200
GO:0002675	0.239578795224221	0.970023460158979	1	24	positive regulation of acute inflammatory response	BP	13569	200
GO:0031294	0.239791706489774	0.970076002275261	1	22	lymphocyte costimulation	BP	13569	200
GO:0060261	0.240017154617454	0.970223080992636	1	19	positive regulation of transcription initiation from RNA polymerase II promoter	BP	13569	200
GO:0090177	0.240247773762676	0.970705334946997	1	14	establishment of planar polarity involved in neural tube closure	BP	13569	200
GO:0032355	0.240802384960899	0.882613927338377	5	220	response to estradiol	BP	13569	200
GO:0043066	0.240879662096576	0.83938761374684	14	747	negative regulation of apoptotic process	BP	13569	200
GO:0050679	0.241031563816558	0.894009688017129	4	153	positive regulation of epithelial cell proliferation	BP	13569	200
GO:0021692	0.241046070351163	0.970660138602434	1	13	cerebellar Purkinje cell layer morphogenesis	BP	13569	200
GO:0051016	0.241116336354401	0.970222326589583	1	16	barbed-end actin filament capping	BP	13569	200
GO:0043967	0.241204948181583	0.9327815259246	2	54	histone H4 acetylation	BP	13569	200
GO:0097369	0.241241187115585	0.971018715224302	1	11	sodium ion import	BP	13569	200
GO:0030239	0.241255614948136	0.932730676118431	2	55	myofibril assembly	BP	13569	200
GO:0045187	0.241344633701944	0.969423186031522	1	27	regulation of circadian sleep/wake cycle, sleep	BP	13569	200
GO:1902175	0.24150507471024	0.96975716309992	1	20	regulation of oxidative stress-induced intrinsic apoptotic signaling pathway	BP	13569	200
GO:0031649	0.241506751003809	0.969756721837273	1	20	heat generation	BP	13569	200
GO:0032872	0.241662418053832	0.882257093354646	5	180	regulation of stress-activated MAPK cascade	BP	13569	200
GO:0006935	0.241983399614353	0.855129098789227	9	411	chemotaxis	BP	13569	200
GO:0010975	0.242136100719528	0.847186282770226	11	468	regulation of neuron projection development	BP	13569	200
GO:0043241	0.242143229757945	0.893403683520141	4	143	protein complex disassembly	BP	13569	200
GO:0032897	0.242147887391239	0.969454796642361	1	22	negative regulation of viral transcription	BP	13569	200
GO:0033135	0.242239792503114	0.909018050481939	3	103	regulation of peptidyl-serine phosphorylation	BP	13569	200
GO:0051937	0.242764708566619	0.931733778476358	2	69	catecholamine transport	BP	13569	200
GO:0010960	0.242800118531667	0.970208901601745	1	13	magnesium ion homeostasis	BP	13569	200
GO:0032103	0.242937020255804	0.881180636800355	5	228	positive regulation of response to external stimulus	BP	13569	200
GO:0000188	0.243330694005465	0.969352226471403	1	19	inactivation of MAPK activity	BP	13569	200
GO:0030324	0.243631617196395	0.880860728665882	5	198	lung development	BP	13569	200
GO:0071168	0.243632732167701	0.969272155518544	1	19	protein localization to chromatin	BP	13569	200
GO:0071774	0.243759899996425	0.908147099071958	3	105	response to fibroblast growth factor	BP	13569	200
GO:0019068	0.243870251506742	0.968996234395875	1	22	virion assembly	BP	13569	200
GO:0055003	0.243924856586346	0.969917549334311	1	13	cardiac myofibril assembly	BP	13569	200
GO:0032922	0.244428391411378	0.931330412102661	2	53	circadian regulation of gene expression	BP	13569	200
GO:0021889	0.244852771397403	0.969510937369976	1	14	olfactory bulb interneuron differentiation	BP	13569	200
GO:0048663	0.244995861109918	0.930931726554948	2	58	neuron fate commitment	BP	13569	200
GO:0045927	0.245281366889399	0.870786482356645	6	250	positive regulation of growth	BP	13569	200
GO:0032272	0.24545590242557	0.930826280726043	2	54	negative regulation of protein polymerization	BP	13569	200
GO:0006379	0.245502287032336	0.969071060607428	1	16	mRNA cleavage	BP	13569	200
GO:0070227	0.245887743308545	0.930342302798559	2	66	lymphocyte apoptotic process	BP	13569	200
GO:0060788	0.245890405004917	0.968968018639146	1	16	ectodermal placode formation	BP	13569	200
GO:0071697	0.245890405004917	0.968968018639146	1	16	ectodermal placode morphogenesis	BP	13569	200
GO:0010629	0.246068320754946	0.818958220759387	24	1258	negative regulation of gene expression	BP	13569	200
GO:0070302	0.246107790200317	0.879328266921232	5	181	regulation of stress-activated protein kinase signaling cascade	BP	13569	200
GO:0042330	0.246109973263604	0.852050753995586	9	413	taxis	BP	13569	200
GO:0009064	0.246578851855372	0.930060583165188	2	64	glutamine family amino acid metabolic process	BP	13569	200
GO:0006622	0.247053516562659	0.968658084903958	1	16	protein targeting to lysosome	BP	13569	200
GO:0046466	0.247187447892577	0.968042242473554	1	23	membrane lipid catabolic process	BP	13569	200
GO:0032879	0.247831145350109	0.805347871820061	41	2253	regulation of localization	BP	13569	200
GO:0048584	0.247983378150667	0.81257812340792	29	1597	positive regulation of response to stimulus	BP	13569	200
GO:0015874	0.248167489640173	0.967774999810524	1	23	norepinephrine transport	BP	13569	200
GO:0032104	0.248276809042633	0.967745113665795	1	23	regulation of response to extracellular stimulus	BP	13569	200
GO:0032107	0.248276809042633	0.967745113665795	1	23	regulation of response to nutrient levels	BP	13569	200
GO:0010663	0.248360688022982	0.968093704320446	1	18	positive regulation of striated muscle cell apoptotic process	BP	13569	200
GO:0010666	0.248360688022982	0.968093704320446	1	18	positive regulation of cardiac muscle cell apoptotic process	BP	13569	200
GO:2000406	0.248471238671036	0.967819320567148	1	21	positive regulation of T cell migration	BP	13569	200
GO:1905331	0.248480496515884	0.968275504504483	1	16	negative regulation of morphogenesis of an epithelium	BP	13569	200
GO:0051057	0.248538974971505	0.929423044146114	2	53	positive regulation of small GTPase mediated signal transduction	BP	13569	200
GO:0021794	0.248601695605916	0.968028456331864	1	18	thalamus development	BP	13569	200
GO:0044243	0.248765149961671	0.967812594408911	1	20	multicellular organismal catabolic process	BP	13569	200
GO:1903671	0.248979385218618	0.9682703321664	1	15	negative regulation of sprouting angiogenesis	BP	13569	200
GO:0035567	0.249655043220093	0.928999259090567	2	50	non-canonical Wnt signaling pathway	BP	13569	200
GO:0042754	0.249833417236495	0.967910400499118	1	16	negative regulation of circadian rhythm	BP	13569	200
GO:1900407	0.250004377761042	0.928436493739191	2	65	regulation of cellular response to oxidative stress	BP	13569	200
GO:0051047	0.250702607334244	0.853605800266039	8	394	positive regulation of secretion	BP	13569	200
GO:0006508	0.250888422356804	0.817245291959248	22	1218	proteolysis	BP	13569	200
GO:0050908	0.250933772781295	0.967742968102508	1	15	detection of light stimulus involved in visual perception	BP	13569	200
GO:0050962	0.250933772781295	0.967742968102508	1	15	detection of light stimulus involved in sensory perception	BP	13569	200
GO:0033865	0.251018842040325	0.967120479515137	1	21	nucleoside bisphosphate metabolic process	BP	13569	200
GO:0033875	0.251018842040325	0.967120479515137	1	21	ribonucleoside bisphosphate metabolic process	BP	13569	200
GO:0034032	0.251018842040325	0.967120479515137	1	21	purine nucleoside bisphosphate metabolic process	BP	13569	200
GO:0030323	0.251141757541979	0.875880654455386	5	200	respiratory tube development	BP	13569	200
GO:0030252	0.251232199738492	0.96741450706274	1	17	growth hormone secretion	BP	13569	200
GO:0034502	0.251305570950289	0.92782316193956	2	65	protein localization to chromosome	BP	13569	200
GO:0051186	0.251307053321301	0.866387743203568	6	325	cofactor metabolic process	BP	13569	200
GO:0090322	0.251404005494291	0.96682666073727	1	24	regulation of superoxide metabolic process	BP	13569	200
GO:0006928	0.251477467070695	0.810474527664567	28	1417	movement of cell or subcellular component	BP	13569	200
GO:0014068	0.25180875374659	0.927773783875464	2	57	positive regulation of phosphatidylinositol 3-kinase signaling	BP	13569	200
GO:0048709	0.25289265123581	0.903009149152888	3	104	oligodendrocyte differentiation	BP	13569	200
GO:0007050	0.253112637852077	0.90276907737496	3	114	cell cycle arrest	BP	13569	200
GO:0048532	0.25313960709011	0.967141946979945	1	15	anatomical structure arrangement	BP	13569	200
GO:0016477	0.253248843389247	0.81664933530212	21	1033	cell migration	BP	13569	200
GO:0006895	0.253781408643436	0.967119442100769	1	14	Golgi to endosome transport	BP	13569	200
GO:0060420	0.253965433605858	0.926700477163501	2	59	regulation of heart growth	BP	13569	200
GO:1903322	0.254075181426954	0.902188728457659	3	117	positive regulation of protein modification by small protein conjugation or removal	BP	13569	200
GO:1903319	0.254084588676947	0.966524058062515	1	18	positive regulation of protein maturation	BP	13569	200
GO:0009150	0.254121543970417	0.85101636938108	8	431	purine ribonucleotide metabolic process	BP	13569	200
GO:0051261	0.254243091718028	0.90239481202333	3	93	protein depolymerization	BP	13569	200
GO:0030518	0.25457218971394	0.902175839108333	3	95	intracellular steroid hormone receptor signaling pathway	BP	13569	200
GO:0010939	0.254689688801143	0.966028877064443	1	22	regulation of necrotic cell death	BP	13569	200
GO:1902905	0.254705450298157	0.885466333394072	4	158	positive regulation of supramolecular fiber organization	BP	13569	200
GO:0032148	0.255111636284193	0.966057564961135	1	20	activation of protein kinase B activity	BP	13569	200
GO:0051129	0.255776197600621	0.833211290946282	12	569	negative regulation of cellular component organization	BP	13569	200
GO:0008593	0.255810959604497	0.925681908467538	2	65	regulation of Notch signaling pathway	BP	13569	200
GO:0010676	0.255978209980285	0.925822891484584	2	56	positive regulation of cellular carbohydrate metabolic process	BP	13569	200
GO:2000243	0.256321861803551	0.925603575276679	2	58	positive regulation of reproductive process	BP	13569	200
GO:0021783	0.256844729608417	0.966118503971517	1	15	preganglionic parasympathetic fiber development	BP	13569	200
GO:1902751	0.256994965298503	0.965709865668416	1	18	positive regulation of cell cycle G2/M phase transition	BP	13569	200
GO:0002757	0.257274034540615	0.871725304199854	5	210	immune response-activating signal transduction	BP	13569	200
GO:0000303	0.25729596549089	0.965111724565516	1	25	response to superoxide	BP	13569	200
GO:0046031	0.257524904442286	0.924799114181764	2	68	ADP metabolic process	BP	13569	200
GO:0045667	0.258151285276678	0.899923394575122	3	110	regulation of osteoblast differentiation	BP	13569	200
GO:0003323	0.258328185462611	0.965442159554519	1	17	type B pancreatic cell development	BP	13569	200
GO:0042110	0.258700591559326	0.853805707152488	7	355	T cell activation	BP	13569	200
GO:0002021	0.258950297041367	0.964970858990126	1	20	response to dietary excess	BP	13569	200
GO:0010614	0.259064970777111	0.964938102032688	1	20	negative regulation of cardiac muscle hypertrophy	BP	13569	200
GO:0007276	0.259618740187218	0.837370633193111	10	504	gamete generation	BP	13569	200
GO:0048312	0.259676251160663	0.965887817057333	1	12	intracellular distribution of mitochondria	BP	13569	200
GO:0034637	0.259752965465843	0.923902961791394	2	60	cellular carbohydrate biosynthetic process	BP	13569	200
GO:0008543	0.259757715615736	0.923828248845926	2	63	fibroblast growth factor receptor signaling pathway	BP	13569	200
GO:1903037	0.259839535902697	0.869864858700228	5	240	regulation of leukocyte cell-cell adhesion	BP	13569	200
GO:0035729	0.260111785130399	0.965060542507698	1	16	cellular response to hepatocyte growth factor stimulus	BP	13569	200
GO:0006954	0.260255878943415	0.841276579968299	9	483	inflammatory response	BP	13569	200
GO:0048486	0.260433105687228	0.964969270276049	1	16	parasympathetic nervous system development	BP	13569	200
GO:1904738	0.260474670185686	0.965098836223151	1	15	vascular associated smooth muscle cell migration	BP	13569	200
GO:1904752	0.260474670185686	0.965098836223151	1	15	regulation of vascular associated smooth muscle cell migration	BP	13569	200
GO:0042325	0.260475481905371	0.807942702937984	23	1235	regulation of phosphorylation	BP	13569	200
GO:1902531	0.260623747777969	0.805539995114907	25	1340	regulation of intracellular signal transduction	BP	13569	200
GO:0042749	0.26066494193672	0.963954370176526	1	29	regulation of circadian sleep/wake cycle	BP	13569	200
GO:0044346	0.260668604407401	0.96477745627388	1	17	fibroblast apoptotic process	BP	13569	200
GO:0031330	0.260742806156884	0.881571371553313	4	168	negative regulation of cellular catabolic process	BP	13569	200
GO:0070198	0.260830133533433	0.964210627541833	1	23	protein localization to chromosome, telomeric region	BP	13569	200
[truncated: 19,545 more rows]
