# Supplementary material for: RNA-sequencing of AVPV and ARH reveals vastly different temporal and transcriptomic responses to estradiol in the female rat hypothalamus
Source: PLoS One. 2021 Aug 18;16(8):e0256148. doi: 10.1371/journal.pone.0256148 (PMC8372949; doi:10.1371/journal.pone.0256148)
Supplement: S25 Table — (CSV) [file pone.0256148.s025.csv]

category	over_represented_pvalue	under_represented_pvalue	numDEInCat	numInCat	term	ontology	numBackground	num.modGenes	geneName	geneID
GO:0002376	4.41455340071324e-19	1	113	1597	immune system process	BP	13569	400	Ifitm3,Psmb9,Pgf,Lgals1,Ccl19,Il17rc,Gpsm3,Igfbp2,RT1-S3,Ctsh,Cxcl16,RT1-T24-4,Pla2g7,Lilrb4,Ccl6,Tap1,Fgb,Mnda,RT1-Db1,Ltbr,Fcgrt,Adam15,Ccl24,Tmem176a,Mrc1,Ctf1,Fcna,Lrrc17,Ccl5,Tmem176b,Stk3,Clu,Sectm1a,Fcer1g,Nfkb2,Adora2b,Foxc1,Prg4,Ifitm1,Cmtm3,Nbl1,Irf8,Pycard,Cybb,Efna4,Cd74,Cd5,Igf2,Blnk,Nfe2l2,Casp1,Hcls1,Crip1,Was,Fcgr2b,Cfd,Cdkn1c,Dpp4,Cd14,Tyrobp,Ubd,Myo1f,Ptpn6,Slpi,Bst2,Gpr171,RT1-…	361673,24967,94203,56646,362506,297520,406163,25662,294228,25425,497942,414784,301265,292594,287910,24811,24366,304988,294270,297604,29558,57025,288593,297077,291327,29201,83517,502715,81780,171411,65189,24854,287885,25441,309452,29316,364706,289104,293618,291813,50594,292060,282817,66021,310643,25599,54236,24483,499356,83619,25166,288077,691657,317371,289211,54249,246060,25253,60350,361537,29168…
GO:0006955	2.66926449090736e-17	1	77	877	immune response	BP	13569	400	Ifitm3,Lgals1,Ccl19,Gpsm3,RT1-S3,Ctsh,Cxcl16,RT1-T24-4,Lilrb4,Ccl6,Tap1,Fgb,Mnda,RT1-Db1,Ltbr,Fcgrt,Adam15,Ccl24,Mrc1,Ctf1,Fcna,Ccl5,Sectm1a,Fcer1g,Nfkb2,Adora2b,Prg4,Cmtm3,Irf8,Pycard,Cybb,Cd74,Igf2,Blnk,Casp1,Crip1,Was,Fcgr2b,Cfd,Dpp4,Cd14,Tyrobp,Ubd,Myo1f,Ptpn6,Slpi,Bst2,RT1-Ba,Pf4,Unc93b1,RT1-DOa,Vtn,Ccl2,Rac2,Myd88,Gata3,C1qc,Defb1,Tnfsf13,Nmi,Oas1e,Fcgr1a,Tnfsf13b,Cxcl11,RT1-CE5,RT1-DOb,Ptp…	361673,56646,362506,406163,294228,25425,497942,414784,292594,287910,24811,24366,304988,294270,297604,29558,57025,288593,291327,29201,83517,81780,287885,25441,309452,29316,289104,291813,292060,282817,66021,25599,24483,499356,25166,691657,317371,289211,54249,25253,60350,361537,29168,314654,116689,84386,378947,309621,360918,361689,24984,29169,24770,366957,301059,85471,362634,83687,287437,311021,4942…
GO:0002682	2.30503270705181e-14	1	71	898	regulation of immune system process	BP	13569	400	Pgf,Lgals1,Ccl19,Gpsm3,Igfbp2,RT1-S3,Ctsh,Pla2g7,Lilrb4,Tap1,Mnda,RT1-Db1,Fcgrt,Ccl24,Tmem176a,Fcna,Lrrc17,Ccl5,Tmem176b,Fcer1g,Adora2b,Foxc1,Cmtm3,Nbl1,Pycard,Cd74,Cd5,Igf2,Nfe2l2,Hcls1,Was,Fcgr2b,Cfd,Dpp4,Cd14,Tyrobp,Myo1f,Ptpn6,Bst2,Gpr171,RT1-Ba,Pf4,Unc93b1,Rbp4,Aoc3,RT1-DOa,Dapk2,Ccl2,Rac2,Myd88,Gata3,C1qc,Tnfsf13,Nmi,Spi1,Fcgr1a,Tnfsf13b,Cxcl11,Zc3h12d,RT1-DOb,Ptpn22,Isg15,C6,Rarres2,Skap2,…	94203,56646,362506,406163,25662,294228,25425,301265,292594,24811,304988,294270,29558,288593,297077,83517,502715,81780,171411,25441,29316,364706,291813,50594,282817,25599,54236,24483,83619,288077,317371,289211,54249,25253,60350,361537,314654,116689,378947,688737,309621,360918,361689,25703,29473,24984,300799,24770,366957,301059,85471,362634,287437,311021,366126,295279,498666,305236,308266,365542,29…
GO:0006952	1.39480741574671e-13	1	73	944	defense response	BP	13569	400	Ifitm3,Lyz2,Ccl19,Clec10a,Il17rc,Gpsm3,RT1-S3,Cxcl16,Ccl6,Ier3,Tap1,Fgb,RT1-Db1,Ltbr,Adam15,Ccl24,Mrc1,Sphk1,Fcna,F3,Ccl5,Fcer1g,Nfkb2,Adora2b,Ifitm1,Irf8,Pycard,Cybb,Cd74,Igf2,Nfe2l2,Ifi47,Casp1,Fcgr2b,Cfd,Dpp4,Cd14,Ubd,Myo1f,Ptpn6,Slpi,Bst2,RT1-Ba,Pf4,Unc93b1,Aoc3,Ccl2,Myd88,Gata3,Slfn13,Mpo,C1qc,Defb1,Ncf1,Nmi,Oas1e,Fcgr1a,Tlr12,Cxcl11,Ptges,Il17re,Ccrl2,Ptpn22,Ssc5d,Isg15,C6,Rarres2,C1qa,Vav1…	361673,25211,362506,64195,297520,406163,294228,497942,287910,294235,24811,24366,294270,297604,57025,288593,291327,170897,83517,25584,81780,25441,309452,29316,293618,292060,282817,66021,25599,24483,83619,246208,25166,289211,54249,25253,60350,29168,314654,116689,84386,378947,309621,360918,361689,29473,24770,301059,85471,303378,303413,362634,83687,114553,311021,494201,295279,362604,305236,59103,3624…
GO:0050896	2.59894927430658e-12	1	243	6037	response to stimulus	BP	13569	400	Dok1,Tnnt2,Cntf,Clic1,Mgp,S100a4,Castor1,Ifitm3,Timp1,Psmb9,Pgf,Igfbp6,Osr1,Osgin1,Lyz2,Id3,Tspan8,Lgals1,Ccl19,Clec10a,Il17rc,Gpsm3,Col6a2,Igfbp2,RT1-S3,Nnmt,Ptgr1,Gpha2,Htra3,Ctsh,RGD1305645,Cxcl16,Ifi27,RT1-T24-4,Pla2g7,Lilrb4,Dap,Ccl6,Slc19a1,Ier3,Tap1,Fgb,Mnda,RT1-Db1,S100b,Ltbr,Fcgrt,Adam15,Ccl24,Mrc1,Ctf1,Sphk1,Aldh2,Gjb2,Fcna,Anxa4,Igfbp3,F3,Pon3,Ccl5,Myl12a,Hspb2,Msh5,Slc2a4,Stk3,Clu,Gdf…	312477,24837,25707,406864,25333,24615,360969,361673,116510,24967,94203,25641,298878,171493,25211,25585,171048,56646,362506,64195,297520,406163,361821,25662,294228,300691,192227,171158,360959,25425,363225,497942,170512,414784,301265,292594,64322,287910,29723,294235,24811,24366,304988,294270,25742,297604,29558,57025,288593,291327,29201,170897,29539,394266,83517,79124,24484,25584,312086,81780,501203…
GO:0048002	1.04727582078188e-11	1	15	40	antigen processing and presentation of peptide antigen	BP	13569	400	RT1-S3,RT1-T24-4,Tap1,RT1-Db1,Fcer1g,Pycard,Cd74,Fcgr2b,RT1-Ba,Unc93b1,RT1-DOa,Fcgr1a,RT1-CE5,RT1-DOb,RT1-Da	294228,414784,24811,294270,25441,282817,25599,289211,309621,361689,24984,295279,309607,365542,294269
GO:0045087	1.08964227326466e-11	1	42	422	innate immune response	BP	13569	400	Ifitm3,Ccl19,RT1-S3,Cxcl16,Ccl6,Tap1,Fgb,RT1-Db1,Adam15,Ccl24,Mrc1,Fcna,Ccl5,Fcer1g,Nfkb2,Irf8,Pycard,Cybb,Igf2,Casp1,Cfd,Cd14,Ubd,Myo1f,Ptpn6,Slpi,Bst2,RT1-Ba,Unc93b1,Ccl2,Myd88,C1qc,Defb1,Nmi,Ptpn22,Isg15,C6,Rarres2,C1qa,Vav1,Parp9,Tnfaip8l2	361673,362506,294228,497942,287910,24811,24366,294270,57025,288593,291327,83517,81780,25441,309452,292060,282817,66021,24483,25166,54249,60350,29168,314654,116689,84386,378947,309621,361689,24770,301059,362634,83687,311021,295338,298693,24237,297073,298566,25156,303905,310663
GO:0051707	5.10788105176189e-11	1	54	670	response to other organism	BP	13569	400	Ifitm3,Psmb9,Lyz2,Ccl19,Il17rc,RT1-S3,Cxcl16,Ier3,Fgb,RT1-Db1,Ltbr,Mrc1,Aldh2,Gjb2,Fcna,Igfbp3,F3,Ccl5,Clu,Fcer1g,Nfkb2,Pros1,Ifitm1,Irf8,Pycard,Casp1,Fcgr2b,Cd14,Sftpc,Myo1f,Fmo1,Slpi,Bst2,Pf4,Batf3,Gjb6,Ccl2,Myd88,Gata3,Slfn13,Mpo,Defb1,Ncf1,Oas1e,Fcgr1a,Tlr12,Cxcl11,Ptges,Ptpn22,Ssc5d,Isg15,Rarres2,Cd37,Parp9	361673,24967,25211,362506,297520,294228,497942,294235,24366,294270,297604,291327,29539,394266,83517,24484,25584,81780,24854,25441,309452,81750,293618,292060,282817,25166,289211,60350,50683,314654,25256,84386,378947,360918,60462,84403,24770,301059,85471,303378,303413,83687,114553,494201,295279,362604,305236,59103,295338,308341,298693,297073,29185,303905
GO:0002684	5.99085239849416e-11	1	51	633	positive regulation of immune system process	BP	13569	400	Pgf,Lgals1,Ccl19,Gpsm3,Igfbp2,RT1-S3,Pla2g7,Lilrb4,Mnda,RT1-Db1,Ccl24,Fcna,Ccl5,Fcer1g,Adora2b,Foxc1,Cmtm3,Pycard,Cd74,Cd5,Igf2,Hcls1,Fcgr2b,Cfd,Dpp4,Cd14,Ptpn6,RT1-Ba,Pf4,Unc93b1,Rbp4,Aoc3,Dapk2,Ccl2,Rac2,Myd88,Gata3,C1qc,Tnfsf13,Fcgr1a,Tnfsf13b,Cxcl11,Ptpn22,Isg15,C6,Rarres2,Skap2,C1qa,Vav1,Cd37,Parp9	94203,56646,362506,406163,25662,294228,301265,292594,304988,294270,288593,83517,81780,25441,29316,364706,291813,282817,25599,54236,24483,288077,289211,54249,25253,60350,116689,309621,360918,361689,25703,29473,300799,24770,366957,301059,85471,362634,287437,295279,498666,305236,295338,298693,24237,297073,155183,298566,25156,29185,303905
GO:0043207	6.67579450711772e-11	1	54	674	response to external biotic stimulus	BP	13569	400	Ifitm3,Psmb9,Lyz2,Ccl19,Il17rc,RT1-S3,Cxcl16,Ier3,Fgb,RT1-Db1,Ltbr,Mrc1,Aldh2,Gjb2,Fcna,Igfbp3,F3,Ccl5,Clu,Fcer1g,Nfkb2,Pros1,Ifitm1,Irf8,Pycard,Casp1,Fcgr2b,Cd14,Sftpc,Myo1f,Fmo1,Slpi,Bst2,Pf4,Batf3,Gjb6,Ccl2,Myd88,Gata3,Slfn13,Mpo,Defb1,Ncf1,Oas1e,Fcgr1a,Tlr12,Cxcl11,Ptges,Ptpn22,Ssc5d,Isg15,Rarres2,Cd37,Parp9	361673,24967,25211,362506,297520,294228,497942,294235,24366,294270,297604,291327,29539,394266,83517,24484,25584,81780,24854,25441,309452,81750,293618,292060,282817,25166,289211,60350,50683,314654,25256,84386,378947,360918,60462,84403,24770,301059,85471,303378,303413,83687,114553,494201,295279,362604,305236,59103,295338,308341,298693,297073,29185,303905
GO:0019882	7.49928048054811e-11	1	18	73	antigen processing and presentation	BP	13569	400	Psmb9,Ccl19,RT1-S3,RT1-T24-4,Tap1,RT1-Db1,Fcer1g,Pycard,Cd74,Was,Fcgr2b,RT1-Ba,Unc93b1,RT1-DOa,Fcgr1a,RT1-CE5,RT1-DOb,RT1-Da	24967,362506,294228,414784,24811,294270,25441,282817,25599,317371,289211,309621,361689,24984,295279,309607,365542,294269
GO:0009605	1.16864818144163e-10	1	99	1808	response to external stimulus	BP	13569	400	Cntf,Mgp,Ifitm3,Psmb9,Pgf,Lyz2,Tspan8,Ccl19,Il17rc,Gpsm3,Igfbp2,RT1-S3,Cxcl16,Pla2g7,Dap,Ccl6,Ier3,Fgb,RT1-Db1,Ltbr,Ccl24,Mrc1,Sphk1,Aldh2,Gjb2,Fcna,Igfbp3,F3,Ccl5,Clu,Fcer1g,Nfkb2,Adora2b,Pros1,Ifitm1,Nbl1,Irf8,Pycard,Cybb,Hopx,Efna4,Ucp2,Cd74,Igf2,Nfe2l2,Gstt1,Casp1,Lmx1a,Fcgr2b,Cd14,Eif4ebp1,Sftpc,Myo1f,Fmo1,Srd5a1,Slpi,Bst2,Pf4,Batf3,Rbp4,Gjb6,Aoc3,Dapk2,Ccl2,Rac2,Myd88,Gata3,Slfn13,Mpo,Plek,…	25707,25333,361673,24967,94203,25211,171048,362506,297520,406163,25662,294228,497942,301265,64322,287910,294235,24366,294270,297604,288593,291327,170897,29539,394266,83517,24484,25584,81780,24854,25441,309452,29316,81750,293618,50594,292060,282817,66021,171160,310643,54315,25599,24483,83619,25260,25166,289201,289211,60350,116636,50683,314654,25256,24950,84386,378947,360918,60462,25703,84403,29473…
GO:0002495	1.72222783925207e-10	0.99999999999557	10	17	antigen processing and presentation of peptide antigen via MHC class II	BP	13569	400	RT1-Db1,Fcer1g,Pycard,Cd74,Fcgr2b,RT1-Ba,Unc93b1,RT1-DOa,RT1-DOb,RT1-Da	294270,25441,282817,25599,289211,309621,361689,24984,365542,294269
GO:0009607	2.87198332232548e-10	1	54	701	response to biotic stimulus	BP	13569	400	Ifitm3,Psmb9,Lyz2,Ccl19,Il17rc,RT1-S3,Cxcl16,Ier3,Fgb,RT1-Db1,Ltbr,Mrc1,Aldh2,Gjb2,Fcna,Igfbp3,F3,Ccl5,Clu,Fcer1g,Nfkb2,Pros1,Ifitm1,Irf8,Pycard,Casp1,Fcgr2b,Cd14,Sftpc,Myo1f,Fmo1,Slpi,Bst2,Pf4,Batf3,Gjb6,Ccl2,Myd88,Gata3,Slfn13,Mpo,Defb1,Ncf1,Oas1e,Fcgr1a,Tlr12,Cxcl11,Ptges,Ptpn22,Ssc5d,Isg15,Rarres2,Cd37,Parp9	361673,24967,25211,362506,297520,294228,497942,294235,24366,294270,297604,291327,29539,394266,83517,24484,25584,81780,24854,25441,309452,81750,293618,292060,282817,25166,289211,60350,50683,314654,25256,84386,378947,360918,60462,84403,24770,301059,85471,303378,303413,83687,114553,494201,295279,362604,305236,59103,295338,308341,298693,297073,29185,303905
GO:0001775	4.00235616974005e-10	1	53	705	cell activation	BP	13569	400	Cntf,Clic1,Timp1,Lgals1,Ccl19,Igfbp2,RT1-S3,Lilrb4,Fgb,Mnda,RT1-Db1,Ltbr,Ccl5,Myl12a,Clu,Fcer1g,Nfkb2,Adora2b,Pycard,Cd74,Cd5,Igf2,Blnk,Casp1,Was,Fcgr2b,Dpp4,Tyrobp,Ubd,Myo1f,Ptpn6,RT1-Ba,Pf4,Batf3,RT1-DOa,Fermt3,Ccl2,Rac2,Myd88,Gata3,Plek,Tnfsf13,Spi1,Tnfsf13b,Alox12,Zc3h12d,Ccn2,Ptpn22,Skap2,Vav1,Cd37,Mpzl2,Tnfaip8l2	25707,406864,116510,56646,362506,25662,294228,292594,24366,304988,294270,297604,81780,501203,24854,25441,309452,29316,282817,25599,54236,24483,499356,25166,317371,289211,25253,361537,29168,314654,116689,309621,360918,60462,24984,309186,24770,366957,301059,85471,364206,287437,366126,498666,287454,308266,64032,295338,155183,25156,29185,300679,310663
GO:0002504	5.841358316551e-10	0.999999999981337	10	19	antigen processing and presentation of peptide or polysaccharide antigen via MHC class II	BP	13569	400	RT1-Db1,Fcer1g,Pycard,Cd74,Fcgr2b,RT1-Ba,Unc93b1,RT1-DOa,RT1-DOb,RT1-Da	294270,25441,282817,25599,289211,309621,361689,24984,365542,294269
GO:0002252	1.61933080137015e-09	1	41	481	immune effector process	BP	13569	400	Ifitm3,Lgals1,Ccl19,RT1-S3,Ctsh,Tap1,RT1-Db1,Fcna,Fcer1g,Adora2b,Ifitm1,Pycard,Cd74,Igf2,Was,Fcgr2b,Cfd,Dpp4,Tyrobp,Myo1f,Ptpn6,Bst2,Rbp4,Ccl2,Rac2,Myd88,Gata3,Slfn13,Mpo,C1qc,Ncf1,Tnfsf13,Oas1e,Fcgr1a,Ptpn22,Isg15,C6,C1qa,Vav1,Cd37,Parp9	361673,56646,362506,294228,25425,24811,294270,83517,25441,29316,293618,282817,25599,24483,317371,289211,54249,25253,361537,314654,116689,378947,25703,24770,366957,301059,85471,303378,303413,362634,114553,287437,494201,295279,295338,298693,24237,298566,25156,29185,303905
GO:0048584	6.3092562783145e-09	1	85	1597	positive regulation of response to stimulus	BP	13569	400	Cntf,S100a4,Pgf,Lgals1,Ccl19,Il17rc,Gpsm3,RT1-S3,Ctsh,Pla2g7,Lilrb4,Ccl6,Fgb,Mnda,RT1-Db1,S100b,Ltbr,Ccl24,Ctf1,Sphk1,Fcna,Igfbp3,F3,Ccl5,Stk3,Clu,Gdf15,Fcer1g,Adora2b,Cmtm3,Pycard,Apol3,Lefty1,Hopx,Rspo3,Cd74,Igf2,Blnk,Nfe2l2,Casp1,Hcls1,Fcgr2b,C1qtnf2,Cfd,Cdkn1c,Cd14,Ubd,Ptpn6,Gata6,Ramp3,Bst2,Pf4,Unc93b1,Fgd2,Aoc3,Dapk2,Nek6,Ccl2,Trdn,Rac2,Myd88,Gata3,Plek,C1qc,Spidr,Ncf1,Tnfsf13,Ier5,Fcgr1a,T…	25707,24615,94203,56646,362506,297520,406163,294228,25425,301265,292594,287910,24366,304988,294270,25742,297604,288593,29201,170897,83517,24484,25584,81780,65189,24854,29455,25441,29316,291813,282817,315108,498299,171160,498997,25599,24483,499356,83619,25166,288077,289211,497886,54249,246060,60350,29168,116689,29300,56820,378947,360918,361689,309653,29473,300799,360161,24770,59299,366957,301059,8…
GO:0006959	1.28925844097635e-08	0.999999998179484	17	90	humoral immune response	BP	13569	400	RT1-S3,Fgb,RT1-Db1,Fcgrt,Fcna,Fcgr2b,Cfd,Ptpn6,Slpi,Pf4,Gata3,C1qc,Defb1,C6,Rarres2,C1qa,Cd37	294228,24366,294270,29558,83517,289211,54249,116689,84386,360918,85471,362634,83687,24237,297073,298566,29185
GO:0006950	1.44331012551038e-08	1	128	2771	response to stress	BP	13569	400	Cntf,Clic1,Ifitm3,Timp1,Pgf,Osr1,Lyz2,Id3,Tspan8,Lgals1,Ccl19,Clec10a,Il17rc,Gpsm3,RT1-S3,RGD1305645,Cxcl16,Dap,Ccl6,Ier3,Tap1,Fgb,Mnda,RT1-Db1,S100b,Ltbr,Adam15,Ccl24,Mrc1,Sphk1,Aldh2,Gjb2,Fcna,Igfbp3,F3,Ccl5,Myl12a,Hspb2,Msh5,Slc2a4,Stk3,Clu,Fcer1g,Nfkb2,Adora2b,Pros1,Ifitm1,Irf8,Pycard,Cybb,Hopx,Ucp2,Cd74,Igf2,Nfe2l2,Ifi47,Casp1,Crip1,Fcgr2b,Cfd,Dpp4,Cd14,Eif4ebp1,Sftpc,Ubd,Myo1f,Fmo1,Ninj1,Pt…	25707,406864,361673,116510,94203,298878,25211,25585,171048,56646,362506,64195,297520,406163,294228,363225,497942,64322,287910,294235,24811,24366,304988,294270,25742,297604,57025,288593,291327,170897,29539,394266,83517,24484,25584,81780,501203,161476,294252,25139,65189,24854,25441,309452,29316,81750,293618,292060,282817,66021,171160,54315,25599,24483,83619,246208,25166,691657,289211,54249,25253,60…
GO:0048583	1.5838304411644e-08	1	128	2832	regulation of response to stimulus	BP	13569	400	Cntf,S100a4,Castor1,Timp1,Pgf,Igfbp6,Osgin1,Tspan8,Lgals1,Ccl19,Il17rc,Gpsm3,Igfbp2,RT1-S3,Gpha2,Htra3,Ctsh,Cxcl16,Pla2g7,Lilrb4,Ccl6,Ier3,Tap1,Fgb,Mnda,RT1-Db1,S100b,Ltbr,Fcgrt,Ccl24,Ctf1,Sphk1,Fcna,Igfbp3,F3,Ccl5,Stk3,Clu,Gdf15,Sectm1a,Fcer1g,Adora2b,Pros1,Cmtm3,Cyp2j4,Nbl1,Dhrs3,Cdh1,Pycard,Apol3,Lefty1,Hopx,Rgs18,Rspo3,Ucp2,Cd74,Cd5,Igf2,Blnk,Nfe2l2,Casp1,Hcls1,Was,Fcgr2b,C1qtnf2,Cfd,Cdkn1c,D…	25707,24615,360969,116510,94203,25641,171493,171048,56646,362506,297520,406163,25662,294228,171158,360959,25425,497942,301265,292594,287910,294235,24811,24366,304988,294270,25742,297604,29558,288593,29201,170897,83517,24484,25584,81780,65189,24854,29455,287885,25441,29316,81750,291813,65210,50594,313689,83502,282817,315108,498299,171160,289076,498997,54315,25599,54236,24483,499356,83619,25166,288…
GO:0050776	1.71628167501226e-08	0.999999995823758	39	488	regulation of immune response	BP	13569	400	Ccl19,RT1-S3,Ctsh,Lilrb4,Tap1,Mnda,RT1-Db1,Fcgrt,Fcna,Fcer1g,Adora2b,Cmtm3,Pycard,Cd74,Igf2,Was,Fcgr2b,Cfd,Dpp4,Cd14,Myo1f,Ptpn6,Bst2,Unc93b1,Rac2,Myd88,Gata3,C1qc,Tnfsf13,Nmi,Fcgr1a,Tnfsf13b,Ptpn22,C6,Skap2,C1qa,Vav1,Cd37,Parp9	362506,294228,25425,292594,24811,304988,294270,29558,83517,25441,29316,291813,282817,25599,24483,317371,289211,54249,25253,60350,314654,116689,378947,361689,366957,301059,85471,362634,287437,311021,295279,498666,295338,24237,155183,298566,25156,29185,303905
GO:0007166	1.92011694072552e-08	1	91	1860	cell surface receptor signaling pathway	BP	13569	400	Dok1,Cntf,Ifitm3,Timp1,Pgf,Igfbp6,Tspan8,Ccl19,Il17rc,Igfbp2,Gpha2,Htra3,Lilrb4,Ccl6,Fgb,Mnda,Ltbr,Fcgrt,Adam15,Ccl24,Ctf1,Sphk1,Fcna,Anxa4,Igfbp3,F3,Ccl5,Stk3,Gdf15,Fcer1g,Adora2b,Foxc1,Cmtm3,Nbl1,Adamts15,Cdh1,Pycard,Pth1r,Lefty1,Rspo3,Efna4,Cd74,Igf2,Blnk,Casp1,Fcgr2b,Cfd,Cdkn1c,Cd14,Nkx6-1,Tyrobp,Eif4ebp1,Angptl1,Ptpn6,Zfp703,Tgif2,Gata6,Efemp1,Bcl2a1,Gpr171,Pf4,Evc2,Fermt3,Ccl2,Myd88,Gata3,P…	312477,25707,361673,116510,94203,25641,171048,362506,297520,25662,171158,360959,292594,287910,24366,304988,297604,29558,57025,288593,29201,170897,83517,79124,24484,25584,81780,65189,29455,25441,29316,364706,291813,50594,300474,83502,282817,56813,498299,498997,310643,25599,24483,499356,25166,289211,54249,246060,60350,65193,361537,116636,679942,116689,680717,499929,29300,305604,170929,688737,360918…
GO:0048513	3.05673550139807e-08	1	123	2814	animal organ development	BP	13569	400	Tnnt2,Cntf,Mgp,Ifitm3,Timp1,Psmb9,Pgf,Osr1,Id3,Lgals1,Asgr2,Ccl19,Vamp5,RT1-S3,Nnmt,Ctsh,Lilrb4,Mnda,RT1-Db1,S100b,Ltbr,Adam15,Tmem176a,Sphk1,Aldh2,Gjb2,Lrrc17,Six2,Ccl5,Tmem176b,Stk3,Clu,Fcer1g,Nfkb2,Foxc1,Pax4,Prg4,Akr1c14,Pros1,Ifitm1,Enpep,Nr2f1,Dhrs3,Cdh1,Irf8,Pth1r,Lefty1,Pdlim3,Hopx,Rspo3,Efna4,Ucp2,Cd74,Igf2,Nfe2l2,Casp1,Hcls1,Crip1,Lmx1a,Fcgr2b,Ephx1,Cdkn1c,Phgdh,Nkx6-1,Tyrobp,Eif4ebp1,U…	24837,25707,25333,361673,116510,24967,94203,298878,25585,56646,29403,362506,89818,294228,300691,25425,292594,304988,294270,25742,297604,57025,297077,170897,29539,394266,502715,366542,81780,171411,65189,24854,25441,309452,364706,83630,289104,191574,81750,293618,64017,81808,313689,83502,292060,56813,498299,114108,171160,498997,310643,54315,25599,24483,83619,25166,288077,691657,289201,289211,25315,2…
GO:0002478	3.6691702909861e-08	0.999999998815758	8	15	antigen processing and presentation of exogenous peptide antigen	BP	13569	400	RT1-Db1,Fcer1g,Cd74,Fcgr2b,RT1-Ba,Unc93b1,RT1-DOa,Fcgr1a	294270,25441,25599,289211,309621,361689,24984,295279
GO:0009617	4.05303923163172e-08	0.999999990000462	38	463	response to bacterium	BP	13569	400	Lyz2,RT1-S3,Cxcl16,Fgb,RT1-Db1,Ltbr,Mrc1,Aldh2,Gjb2,Igfbp3,F3,Ccl5,Fcer1g,Nfkb2,Pros1,Irf8,Pycard,Casp1,Fcgr2b,Cd14,Sftpc,Myo1f,Fmo1,Slpi,Pf4,Gjb6,Ccl2,Myd88,Mpo,Defb1,Ncf1,Fcgr1a,Cxcl11,Ptges,Ptpn22,Ssc5d,Isg15,Rarres2	25211,294228,497942,24366,294270,297604,291327,29539,394266,24484,25584,81780,25441,309452,81750,292060,282817,25166,289211,60350,50683,314654,25256,84386,360918,84403,24770,301059,303413,83687,114553,295279,305236,59103,295338,308341,298693,297073
GO:0034341	4.61654899721321e-08	0.999999993340903	16	86	response to interferon-gamma	BP	13569	400	Ifitm3,Ccl19,Cxcl16,Ccl6,RT1-Db1,Ccl24,Mrc1,Ccl5,Irf8,Casp1,Ubd,Bst2,RT1-Ba,Ccl2,Nmi,Parp9	361673,362506,497942,287910,294270,288593,291327,81780,292060,25166,29168,378947,309621,24770,311021,303905
GO:0019886	5.06382180999497e-08	0.999999998952833	7	11	antigen processing and presentation of exogenous peptide antigen via MHC class II	BP	13569	400	RT1-Db1,Fcer1g,Cd74,Fcgr2b,RT1-Ba,Unc93b1,RT1-DOa	294270,25441,25599,289211,309621,361689,24984
GO:0098609	6.33808343754609e-08	0.99999998371404	40	580	cell-cell adhesion	BP	13569	400	Clic1,Lgals1,Ccl19,Igfbp2,RT1-S3,Lilrb4,Fgb,Smagp,RT1-Db1,Adam15,Ccl5,Myl12a,Cdh1,Pycard,Cd74,Cd5,Igf2,Cnn3,Dpp4,Ptpn6,Zfp703,RT1-Ba,Gypc,RT1-DOa,Fermt3,Ccl2,Rac2,Gata3,Plek,Tnfsf13b,Itgb7,Alox12,Fat2,Zc3h12d,Ptpn22,Cyp1b1,Col13a1,Tbx18,Mpzl2,Tnfaip8l2	406864,56646,362506,25662,294228,292594,24366,300236,294270,57025,81780,501203,83502,282817,25599,54236,24483,54321,25253,116689,680717,309621,364837,24984,309186,24770,366957,85471,364206,498666,25713,287454,65048,308266,295338,25426,499431,315870,300679,310663
GO:0050900	6.53716018860588e-08	0.999999983879282	26	244	leukocyte migration	BP	13569	400	Pgf,Ccl19,Il17rc,Gpsm3,Cxcl16,Pla2g7,Ccl6,Ccl24,Ccl5,Fcer1g,Nbl1,Pycard,Cd74,Pf4,Aoc3,Dapk2,Ccl2,Rac2,Myd88,Gata3,Itgb7,Ch25h,Cxcl11,Ptpn22,Rarres2,Vav1	94203,362506,297520,406163,497942,301265,287910,288593,81780,25441,50594,282817,25599,360918,29473,300799,24770,366957,301059,85471,25713,309527,305236,295338,297073,25156
GO:0032101	6.71568769443177e-08	0.999999982375785	42	564	regulation of response to external stimulus	BP	13569	400	Cntf,Pgf,Tspan8,Ccl19,Il17rc,Gpsm3,Pla2g7,Ier3,Fgb,RT1-Db1,Ccl24,Ccl5,Fcer1g,Adora2b,Pros1,Nbl1,Pycard,Hopx,Cd74,Nfe2l2,Casp1,Fcgr2b,Slpi,Pf4,Aoc3,Dapk2,Ccl2,Rac2,Myd88,Gata3,Plek,Fcgr1a,Anxa5,Cxcl11,Alox12,Ptpn22,C6,Rarres2,Cd37,Parp9,Wfdc1,Tnfaip8l2	25707,94203,171048,362506,297520,406163,301265,294235,24366,294270,288593,81780,25441,29316,81750,50594,282817,171160,25599,83619,25166,289211,84386,360918,29473,300799,24770,366957,301059,85471,364206,295279,25673,305236,287454,295338,24237,297073,29185,303905,171112,310663
GO:0016477	7.33169685633469e-08	1	57	1033	cell migration	BP	13569	400	Timp1,Pgf,Ccl19,Il17rc,Gpsm3,Ctsh,Cxcl16,Pla2g7,Ccl6,Adam15,Ccl24,Sphk1,Igfbp3,F3,Six2,Ccl5,Fcer1g,Foxc1,Enpep,Nr2f1,Nbl1,Cdh1,Pycard,Idh2,Lefty1,Cd74,Nfe2l2,Dpp4,Nkx6-1,Myo1f,Zfp703,Efemp1,Bst2,Pf4,Aoc3,Dapk2,Vtn,Fermt3,Ccl2,Rac2,Myd88,Gata3,Alx1,Rhbdf1,Itgb7,Ch25h,Cxcl11,Alox12,Fat2,Gfra3,Ccn2,Ptpn22,Arhgdib,Rarres2,Cyp1b1,Mylk,Vav1	116510,94203,362506,297520,406163,25425,497942,301265,287910,57025,288593,170897,24484,25584,366542,81780,25441,364706,64017,81808,50594,83502,282817,361596,498299,25599,83619,25253,65193,314654,680717,305604,378947,360918,29473,300799,29169,309186,24770,366957,301059,85471,25401,303008,25713,309527,305236,287454,65048,84422,64032,295338,362456,297073,25426,288057,25156
GO:0048870	1.00231919974945e-07	1	61	1131	cell motility	BP	13569	400	Timp1,Pgf,Ccl19,Il17rc,Gpsm3,Ctsh,Cxcl16,Pla2g7,Ccl6,Adam15,Ccl24,Sphk1,Igfbp3,F3,Six2,Ccl5,Fcer1g,Foxc1,Enpep,Nr2f1,Nbl1,Cdh1,Pycard,Idh2,Lefty1,Cd74,Nfe2l2,Was,Dpp4,Nkx6-1,Myo1f,Zfp703,Efemp1,Bst2,Pf4,Aoc3,Dapk2,Vtn,Fermt3,Ccl2,Rac2,Myd88,Gata3,Alx1,Defb1,Atp1a4,Rhbdf1,Anxa5,Itgb7,Ch25h,Cxcl11,Alox12,Fat2,Gfra3,Ccn2,Ptpn22,Arhgdib,Rarres2,Cyp1b1,Mylk,Vav1	116510,94203,362506,297520,406163,25425,497942,301265,287910,57025,288593,170897,24484,25584,366542,81780,25441,364706,64017,81808,50594,83502,282817,361596,498299,25599,83619,317371,25253,65193,314654,680717,305604,378947,360918,29473,300799,29169,309186,24770,366957,301059,85471,25401,83687,29132,303008,25673,25713,309527,305236,287454,65048,84422,64032,295338,362456,297073,25426,288057,25156
GO:0051674	1.00231919974945e-07	1	61	1131	localization of cell	BP	13569	400	Timp1,Pgf,Ccl19,Il17rc,Gpsm3,Ctsh,Cxcl16,Pla2g7,Ccl6,Adam15,Ccl24,Sphk1,Igfbp3,F3,Six2,Ccl5,Fcer1g,Foxc1,Enpep,Nr2f1,Nbl1,Cdh1,Pycard,Idh2,Lefty1,Cd74,Nfe2l2,Was,Dpp4,Nkx6-1,Myo1f,Zfp703,Efemp1,Bst2,Pf4,Aoc3,Dapk2,Vtn,Fermt3,Ccl2,Rac2,Myd88,Gata3,Alx1,Defb1,Atp1a4,Rhbdf1,Anxa5,Itgb7,Ch25h,Cxcl11,Alox12,Fat2,Gfra3,Ccn2,Ptpn22,Arhgdib,Rarres2,Cyp1b1,Mylk,Vav1	116510,94203,362506,297520,406163,25425,497942,301265,287910,57025,288593,170897,24484,25584,366542,81780,25441,364706,64017,81808,50594,83502,282817,361596,498299,25599,83619,317371,25253,65193,314654,680717,305604,378947,360918,29473,300799,29169,309186,24770,366957,301059,85471,25401,83687,29132,303008,25673,25713,309527,305236,287454,65048,84422,64032,295338,362456,297073,25426,288057,25156
GO:0006954	1.54890872284248e-07	0.999999951047061	38	483	inflammatory response	BP	13569	400	Ccl19,Clec10a,Il17rc,Gpsm3,Ccl6,Ier3,RT1-Db1,Ltbr,Ccl24,Sphk1,F3,Ccl5,Fcer1g,Nfkb2,Adora2b,Pycard,Cybb,Nfe2l2,Casp1,Fcgr2b,Cd14,Slpi,Pf4,Aoc3,Ccl2,Myd88,Gata3,Defb1,Ncf1,Fcgr1a,Cxcl11,Ptges,Il17re,Ccrl2,C6,Rarres2,Wfdc1,Tnfaip8l2	362506,64195,297520,406163,287910,294235,294270,297604,288593,170897,25584,81780,25441,309452,29316,282817,66021,83619,25166,289211,60350,84386,360918,29473,24770,301059,85471,83687,114553,295279,305236,59103,362417,316019,24237,297073,171112,310663
GO:0098542	1.8509472621885e-07	0.999999948435588	28	295	defense response to other organism	BP	13569	400	Ifitm3,Lyz2,Il17rc,RT1-S3,Fgb,Fcna,Fcer1g,Ifitm1,Irf8,Pycard,Myo1f,Slpi,Bst2,Pf4,Myd88,Slfn13,Mpo,Defb1,Ncf1,Oas1e,Fcgr1a,Tlr12,Ptpn22,Ssc5d,Isg15,Rarres2,Cd37,Parp9	361673,25211,297520,294228,24366,83517,25441,293618,292060,282817,314654,84386,378947,360918,301059,303378,303413,83687,114553,494201,295279,362604,295338,308341,298693,297073,29185,303905
GO:0030595	1.95915299963578e-07	0.999999959037253	20	156	leukocyte chemotaxis	BP	13569	400	Pgf,Ccl19,Il17rc,Gpsm3,Cxcl16,Pla2g7,Ccl6,Ccl24,Ccl5,Fcer1g,Nbl1,Cd74,Pf4,Dapk2,Ccl2,Rac2,Ch25h,Cxcl11,Rarres2,Vav1	94203,362506,297520,406163,497942,301265,287910,288593,81780,25441,50594,25599,360918,300799,24770,366957,309527,305236,297073,25156
GO:0045321	2.04169430585307e-07	0.999999931480629	42	587	leukocyte activation	BP	13569	400	Lgals1,Ccl19,Igfbp2,RT1-S3,Lilrb4,Mnda,RT1-Db1,Ltbr,Ccl5,Clu,Fcer1g,Adora2b,Pycard,Cd74,Cd5,Igf2,Blnk,Casp1,Was,Fcgr2b,Dpp4,Tyrobp,Ubd,Myo1f,Ptpn6,RT1-Ba,Batf3,RT1-DOa,Ccl2,Rac2,Myd88,Gata3,Tnfsf13,Spi1,Tnfsf13b,Zc3h12d,Ptpn22,Skap2,Vav1,Cd37,Mpzl2,Tnfaip8l2	56646,362506,25662,294228,292594,304988,294270,297604,81780,24854,25441,29316,282817,25599,54236,24483,499356,25166,317371,289211,25253,361537,29168,314654,116689,309621,60462,24984,24770,366957,301059,85471,287437,366126,498666,308266,295338,155183,25156,29185,300679,310663
GO:0033993	2.59364995477383e-07	1	60	1039	response to lipid	BP	13569	400	Mgp,Osr1,Id3,Ccl19,Igfbp2,Ctsh,Cxcl16,Ifi27,RT1-Db1,S100b,Ltbr,Mrc1,Sphk1,Aldh2,Gjb2,Igfbp3,F3,Ccl5,Clu,Nfkb2,Pros1,Nr2f1,Irf8,Pycard,Cybb,Lefty1,Ucp2,Igf2,Casp1,Fcgr2b,Zfp105,Ephx1,Cd14,Eif4ebp1,Sftpc,Fmo1,Grn,Zfp703,Srd5a1,Ramp3,Slpi,RT1-Ba,Pf4,Rbp4,Gjb6,Ccl2,Myd88,Mpo,Eln,Defb1,Fcgr1a,Cxcl11,Alox12,Ptges,Tbxas1,Ccn2,Ptpn22,Cyp1b1,Slc34a1,Wfdc1	25333,298878,25585,362506,25662,25425,497942,170512,294270,25742,297604,291327,170897,29539,394266,24484,25584,81780,24854,309452,81750,81808,292060,282817,66021,498299,54315,24483,25166,289211,316096,25315,60350,116636,50683,25256,29143,680717,24950,56820,84386,309621,360918,25703,84403,24770,301059,303413,25043,83687,295279,305236,287454,59103,24886,64032,295338,25426,25548,171112
GO:0034097	2.7656827477379e-07	0.999999920354814	48	738	response to cytokine	BP	13569	400	Cntf,Ifitm3,Timp1,Psmb9,Ccl19,Il17rc,Cxcl16,Ifi27,Ccl6,Fgb,Mnda,RT1-Db1,Ltbr,Ccl24,Mrc1,Sphk1,F3,Ccl5,Slc2a4,Nfkb2,Foxc1,Irf8,Pycard,Cd74,Nfe2l2,Ifi47,Casp1,Hcls1,Cd14,Nkx6-1,Sftpc,Ubd,PCOLCE2,Bst2,RT1-Ba,Pf4,Ccl2,Myd88,Gata3,Nmi,Cxcl11,Ptges,Pcolce,Il17re,Ccrl2,Isg15,Cyp1b1,Parp9	25707,361673,116510,24967,362506,297520,497942,170512,287910,24366,304988,294270,297604,288593,291327,170897,25584,81780,25139,309452,364706,292060,282817,25599,83619,246208,25166,288077,60350,65193,50683,29168,684050,378947,309621,360918,24770,301059,85471,311021,305236,59103,29569,362417,316019,298693,25426,303905
GO:2000145	3.60433389044166e-07	0.999999875098674	43	677	regulation of cell motility	BP	13569	400	Timp1,Pgf,Ccl19,Gpsm3,Ctsh,Cxcl16,Pla2g7,Adam15,Ccl24,Sphk1,Igfbp3,F3,Ccl5,Nbl1,Cdh1,Pycard,Idh2,Cd74,Nfe2l2,Was,Nkx6-1,Myo1f,Zfp703,Efemp1,Bst2,Pf4,Aoc3,Dapk2,Vtn,Fermt3,Ccl2,Rac2,Myd88,Gata3,Defb1,Anxa5,Cxcl11,Alox12,Ptpn22,Arhgdib,Rarres2,Cyp1b1,Mylk	116510,94203,362506,406163,25425,497942,301265,57025,288593,170897,24484,25584,81780,50594,83502,282817,361596,25599,83619,317371,65193,314654,680717,305604,378947,360918,29473,300799,29169,309186,24770,366957,301059,85471,83687,25673,305236,287454,295338,362456,297073,25426,288057
GO:0019884	3.66619862815984e-07	0.999999981060417	8	20	antigen processing and presentation of exogenous antigen	BP	13569	400	RT1-Db1,Fcer1g,Cd74,Fcgr2b,RT1-Ba,Unc93b1,RT1-DOa,Fcgr1a	294270,25441,25599,289211,309621,361689,24984,295279
GO:0032501	4.24288216933932e-07	1	192	5152	multicellular organismal process	BP	13569	400	Tnnt2,Cntf,Clic1,Mgp,Ifitm3,Timp1,Psmb9,Pgf,Osr1,Lyz2,Id3,Tspan8,Lgals1,Asgr2,Ccl19,Clec10a,Il17rc,Gpsm3,Vamp5,Igfbp2,RT1-S3,Nnmt,Ctsh,Ifi27,Pla2g7,Lilrb4,Slc19a1,Ier3,Fgb,Mnda,RT1-Db1,S100b,Ltbr,Adam15,Ccl24,Tmem176a,Ctf1,Sphk1,Aldh2,Gjb2,Fcna,Anxa4,Lrrc17,Igfbp3,F3,Six2,Ccl5,Myl12a,Msh5,Tmem176b,Stk3,Clu,Fcer1g,Nfkb2,Adora2b,Foxc1,Pax4,Prg4,Akr1c14,Pros1,Ifitm1,Cyp2j4,Enpep,Nr2f1,Nbl1,Dhrs3,Cdh…	24837,25707,406864,25333,361673,116510,24967,94203,298878,25211,25585,171048,56646,29403,362506,64195,297520,406163,89818,25662,294228,300691,25425,170512,301265,292594,29723,294235,24366,304988,294270,25742,297604,57025,288593,297077,29201,170897,29539,394266,83517,79124,502715,24484,25584,366542,81780,501203,294252,171411,65189,24854,25441,309452,29316,364706,83630,289104,191574,81750,293618,65…
GO:0022407	4.41468994775281e-07	0.999999871019074	28	321	regulation of cell-cell adhesion	BP	13569	400	Lgals1,Ccl19,Igfbp2,RT1-S3,Lilrb4,Fgb,RT1-Db1,Ccl5,Cdh1,Pycard,Cd74,Cd5,Igf2,Dpp4,Ptpn6,Zfp703,RT1-Ba,RT1-DOa,Fermt3,Ccl2,Rac2,Gata3,Tnfsf13b,Alox12,Zc3h12d,Ptpn22,Tbx18,Tnfaip8l2	56646,362506,25662,294228,292594,24366,294270,81780,83502,282817,25599,54236,24483,25253,116689,680717,309621,24984,309186,24770,366957,85471,498666,287454,308266,295338,315870,310663
GO:0051239	5.1807661633009e-07	1	102	2318	regulation of multicellular organismal process	BP	13569	400	Tnnt2,Cntf,Clic1,Mgp,Timp1,Pgf,Osr1,Id3,Tspan8,Lgals1,Ccl19,Il17rc,Gpsm3,RT1-S3,Ctsh,Lilrb4,Fgb,Mnda,RT1-Db1,S100b,Ccl24,Tmem176a,Sphk1,Fcna,Anxa4,Lrrc17,F3,Six2,Ccl5,Tmem176b,Stk3,Clu,Fcer1g,Adora2b,Foxc1,Prg4,Pros1,Cyp2j4,Nr2f1,Nbl1,Dhrs3,Cdh1,Irf8,Pycard,Cybb,Idh2,Hopx,Cd74,Igf2,Nfe2l2,Casp1,Hcls1,Lmx1a,Fcgr2b,Cdkn1c,Cd14,Nkx6-1,Tyrobp,Grn,Ptpn6,Zfp703,Tgif2,Gata6,Bmp1,Efemp1,Bst2,Gpr171,RT1-B…	24837,25707,406864,25333,116510,94203,298878,25585,171048,56646,362506,297520,406163,294228,25425,292594,24366,304988,294270,25742,288593,297077,170897,83517,79124,502715,25584,366542,81780,171411,65189,24854,25441,29316,364706,289104,81750,65210,81808,50594,313689,83502,292060,282817,66021,361596,171160,25599,24483,83619,25166,288077,289201,289211,246060,60350,65193,361537,29143,116689,680717,49…
GO:0007155	5.3793734744459e-07	0.999999838756375	51	949	cell adhesion	BP	13569	400	Clic1,Lgals1,Ccl19,Igfbp2,RT1-S3,Lilrb4,Fgb,Smagp,RT1-Db1,Adam15,Ccl5,Myl12a,Cdh1,Pycard,Ccn5,Cd74,Cd5,Igf2,Cnn3,Dpp4,Myo1f,Azgp1,Ninj1,Ptpn6,Zfp703,Islr,RT1-Ba,Gypc,Aoc3,RT1-DOa,Vtn,Fermt3,Ccl2,Rac2,Gata3,Plek,Col26a1,Tnfsf13b,Itgb7,Alox12,Fat2,Zc3h12d,Ccn2,Ptpn22,Agr2,Cyp1b1,Col13a1,Vav1,Tbx18,Mpzl2,Tnfaip8l2	406864,56646,362506,25662,294228,292594,24366,300236,294270,57025,81780,501203,83502,282817,29576,25599,54236,24483,54321,25253,314654,25294,25338,116689,680717,686539,309621,364837,29473,24984,29169,309186,24770,366957,85471,364206,685612,498666,25713,287454,65048,308266,64032,295338,298961,25426,499431,25156,315870,300679,310663
GO:0002443	5.5142121958955e-07	0.999999854943127	24	239	leukocyte mediated immunity	BP	13569	400	RT1-S3,Ctsh,Tap1,RT1-Db1,Fcer1g,Adora2b,Cd74,Igf2,Was,Fcgr2b,Dpp4,Myo1f,Ptpn6,Bst2,Rac2,Myd88,Gata3,C1qc,Ncf1,Tnfsf13,Fcgr1a,C6,C1qa,Vav1	294228,25425,24811,294270,25441,29316,25599,24483,317371,289211,25253,314654,116689,378947,366957,301059,85471,362634,114553,287437,295279,24237,298566,25156
GO:0022610	7.23258860066751e-07	0.999999781480425	51	958	biological adhesion	BP	13569	400	Clic1,Lgals1,Ccl19,Igfbp2,RT1-S3,Lilrb4,Fgb,Smagp,RT1-Db1,Adam15,Ccl5,Myl12a,Cdh1,Pycard,Ccn5,Cd74,Cd5,Igf2,Cnn3,Dpp4,Myo1f,Azgp1,Ninj1,Ptpn6,Zfp703,Islr,RT1-Ba,Gypc,Aoc3,RT1-DOa,Vtn,Fermt3,Ccl2,Rac2,Gata3,Plek,Col26a1,Tnfsf13b,Itgb7,Alox12,Fat2,Zc3h12d,Ccn2,Ptpn22,Agr2,Cyp1b1,Col13a1,Vav1,Tbx18,Mpzl2,Tnfaip8l2	406864,56646,362506,25662,294228,292594,24366,300236,294270,57025,81780,501203,83502,282817,29576,25599,54236,24483,54321,25253,314654,25294,25338,116689,680717,686539,309621,364837,29473,24984,29169,309186,24770,366957,85471,364206,685612,498666,25713,287454,65048,308266,64032,295338,298961,25426,499431,25156,315870,300679,310663
GO:0050865	9.02948731538019e-07	0.999999700238116	32	402	regulation of cell activation	BP	13569	400	Lgals1,Ccl19,Igfbp2,RT1-S3,Lilrb4,Mnda,RT1-Db1,Ccl5,Fcer1g,Adora2b,Pycard,Cd74,Cd5,Igf2,Fcgr2b,Dpp4,Ptpn6,RT1-Ba,RT1-DOa,Ccl2,Rac2,Myd88,Gata3,Plek,Tnfsf13,Tnfsf13b,Alox12,Zc3h12d,Ccn2,Ptpn22,Cd37,Tnfaip8l2	56646,362506,25662,294228,292594,304988,294270,81780,25441,29316,282817,25599,54236,24483,289211,25253,116689,309621,24984,24770,366957,301059,85471,364206,287437,498666,287454,308266,64032,295338,29185,310663
GO:0030155	9.39983020727792e-07	0.999999665730843	36	537	regulation of cell adhesion	BP	13569	400	Lgals1,Ccl19,Igfbp2,RT1-S3,Lilrb4,Fgb,RT1-Db1,Adam15,Ccl5,Cdh1,Pycard,Cd74,Cd5,Igf2,Dpp4,Myo1f,Ninj1,Ptpn6,Zfp703,RT1-Ba,RT1-DOa,Vtn,Fermt3,Ccl2,Rac2,Gata3,Col26a1,Tnfsf13b,Alox12,Zc3h12d,Ptpn22,Agr2,Cyp1b1,Vav1,Tbx18,Tnfaip8l2	56646,362506,25662,294228,292594,24366,294270,57025,81780,83502,282817,25599,54236,24483,25253,314654,25338,116689,680717,309621,24984,29169,309186,24770,366957,85471,685612,498666,287454,308266,295338,298961,25426,25156,315870,310663
GO:0030334	1.01300444630625e-06	0.999999625279058	40	639	regulation of cell migration	BP	13569	400	Timp1,Pgf,Ccl19,Gpsm3,Ctsh,Cxcl16,Pla2g7,Adam15,Ccl24,Sphk1,Igfbp3,F3,Ccl5,Nbl1,Cdh1,Pycard,Idh2,Cd74,Nfe2l2,Nkx6-1,Myo1f,Zfp703,Efemp1,Bst2,Pf4,Aoc3,Dapk2,Vtn,Fermt3,Ccl2,Rac2,Myd88,Gata3,Cxcl11,Alox12,Ptpn22,Arhgdib,Rarres2,Cyp1b1,Mylk	116510,94203,362506,406163,25425,497942,301265,57025,288593,170897,24484,25584,81780,50594,83502,282817,361596,25599,83619,65193,314654,680717,305604,378947,360918,29473,300799,29169,309186,24770,366957,301059,85471,305236,287454,295338,362456,297073,25426,288057
GO:0002683	1.27541860955149e-06	0.999999595441653	29	343	negative regulation of immune system process	BP	13569	400	RT1-S3,Lilrb4,Tap1,Mnda,RT1-Db1,Tmem176a,Lrrc17,Tmem176b,Fcer1g,Nbl1,Cd74,Igf2,Nfe2l2,Fcgr2b,Ptpn6,Bst2,Gpr171,RT1-Ba,Pf4,RT1-DOa,Ccl2,C1qc,Nmi,Zc3h12d,RT1-DOb,Ptpn22,Twist2,Cd37,Tnfaip8l2	294228,292594,24811,304988,294270,297077,502715,171411,25441,50594,25599,24483,83619,289211,116689,378947,688737,309621,360918,24984,24770,362634,311021,308266,365542,295338,59327,29185,310663
GO:0010033	1.2990123424315e-06	0.99999952684966	116	2653	response to organic substance	BP	13569	400	Cntf,Mgp,Castor1,Ifitm3,Timp1,Psmb9,Pgf,Osr1,Id3,Lgals1,Ccl19,Il17rc,Col6a2,Igfbp2,Nnmt,Htra3,Ctsh,Cxcl16,Ifi27,Ccl6,Fgb,Mnda,RT1-Db1,S100b,Ltbr,Ccl24,Mrc1,Sphk1,Aldh2,Gjb2,Igfbp3,F3,Ccl5,Slc2a4,Clu,Gdf15,Fcer1g,Nfkb2,Foxc1,Pax4,Pros1,Cyp2j4,Nr2f1,Nbl1,Cdh1,Irf8,Pycard,Cybb,Lefty1,Ucp2,Cd74,Igf2,Nfe2l2,Gstt1,Ifi47,Casp1,Hcls1,Crip1,Fcgr2b,Zfp105,Ephx1,Cdkn1c,Cd14,Nkx6-1,Eif4ebp1,Sftpc,Ubd,Fmo1,Gr…	25707,25333,360969,361673,116510,24967,94203,298878,25585,56646,362506,297520,361821,25662,300691,360959,25425,497942,170512,287910,24366,304988,294270,25742,297604,288593,291327,170897,29539,394266,24484,25584,81780,25139,24854,29455,25441,309452,364706,83630,81750,65210,81808,50594,83502,292060,282817,66021,498299,54315,25599,24483,83619,25260,246208,25166,288077,691657,289211,316096,25315,2460…
GO:0040011	1.38720572265349e-06	0.999999546647668	64	1303	locomotion	BP	13569	400	Timp1,Pgf,Ccl19,Il17rc,Gpsm3,Ctsh,Cxcl16,Pla2g7,Ccl6,Adam15,Ccl24,Sphk1,Igfbp3,F3,Six2,Ccl5,Fcer1g,Foxc1,Enpep,Nr2f1,Nbl1,Cdh1,Pycard,Idh2,Lefty1,Efna4,Cd74,Nfe2l2,Lmx1a,Was,Dpp4,Nkx6-1,Myo1f,Zfp703,Efemp1,Bst2,Pf4,Aoc3,Dapk2,Vtn,Fermt3,Ccl2,Rac2,Myd88,Gata3,Alx1,Defb1,Atp1a4,Rhbdf1,Anxa5,Itgb7,Ch25h,Cxcl11,Alox12,Ccrl2,Fat2,Gfra3,Ccn2,Ptpn22,Arhgdib,Rarres2,Cyp1b1,Mylk,Vav1	116510,94203,362506,297520,406163,25425,497942,301265,287910,57025,288593,170897,24484,25584,366542,81780,25441,364706,64017,81808,50594,83502,282817,361596,498299,310643,25599,83619,289201,317371,25253,65193,314654,680717,305604,378947,360918,29473,300799,29169,309186,24770,366957,301059,85471,25401,83687,29132,303008,25673,25713,309527,305236,287454,316019,65048,84422,64032,295338,362456,297073…
GO:0042221	1.57284488977552e-06	0.999999413128627	139	3341	response to chemical	BP	13569	400	Tnnt2,Cntf,Mgp,Castor1,Ifitm3,Timp1,Psmb9,Pgf,Osr1,Id3,Lgals1,Ccl19,Il17rc,Gpsm3,Col6a2,Igfbp2,Nnmt,Ptgr1,Htra3,Ctsh,Cxcl16,Ifi27,Pla2g7,Ccl6,Slc19a1,Fgb,Mnda,RT1-Db1,S100b,Ltbr,Ccl24,Mrc1,Sphk1,Aldh2,Gjb2,Igfbp3,F3,Pon3,Ccl5,Slc2a4,Clu,Gdf15,Fcer1g,Nfkb2,Foxc1,Pax4,Pros1,Cyp2j4,Nr2f1,Nbl1,Cdh1,Irf8,Pycard,Cybb,Lefty1,Efna4,Ucp2,Cd74,Igf2,Nfe2l2,Gstt1,Ifi47,Casp1,Hcls1,Crip1,Lmx1a,Fcgr2b,Zfp105,E…	24837,25707,25333,360969,361673,116510,24967,94203,298878,25585,56646,362506,297520,406163,361821,25662,300691,192227,360959,25425,497942,170512,301265,287910,29723,24366,304988,294270,25742,297604,288593,291327,170897,29539,394266,24484,25584,312086,81780,25139,24854,29455,25441,309452,364706,83630,81750,65210,81808,50594,83502,292060,282817,66021,498299,310643,54315,25599,24483,83619,25260,2462…
GO:0051270	1.6528123528801e-06	0.999999349395657	44	744	regulation of cellular component movement	BP	13569	400	Tnnt2,Timp1,Pgf,Ccl19,Gpsm3,Ctsh,Cxcl16,Pla2g7,Adam15,Ccl24,Sphk1,Igfbp3,F3,Ccl5,Nbl1,Cdh1,Pycard,Idh2,Cd74,Nfe2l2,Was,Nkx6-1,Myo1f,Zfp703,Efemp1,Bst2,Pf4,Aoc3,Dapk2,Vtn,Fermt3,Ccl2,Rac2,Myd88,Gata3,Defb1,Anxa5,Cxcl11,Alox12,Ptpn22,Arhgdib,Rarres2,Cyp1b1,Mylk	24837,116510,94203,362506,406163,25425,497942,301265,57025,288593,170897,24484,25584,81780,50594,83502,282817,361596,25599,83619,317371,65193,314654,680717,305604,378947,360918,29473,300799,29169,309186,24770,366957,301059,85471,83687,25673,305236,287454,295338,362456,297073,25426,288057
GO:0045785	1.77477980547244e-06	0.999999465785252	26	322	positive regulation of cell adhesion	BP	13569	400	Lgals1,Ccl19,Igfbp2,RT1-S3,Lilrb4,Fgb,Ccl5,Cdh1,Pycard,Cd74,Cd5,Igf2,Dpp4,Ninj1,Ptpn6,RT1-Ba,Vtn,Ccl2,Gata3,Col26a1,Tnfsf13b,Alox12,Ptpn22,Agr2,Vav1,Tbx18	56646,362506,25662,294228,292594,24366,81780,83502,282817,25599,54236,24483,25253,25338,116689,309621,29169,24770,85471,685612,498666,287454,295338,298961,25156,315870
GO:0002697	1.97503955481947e-06	0.999999436682225	24	263	regulation of immune effector process	BP	13569	400	Ccl19,RT1-S3,Tap1,Fcer1g,Adora2b,Pycard,Cd74,Igf2,Was,Fcgr2b,Dpp4,Ptpn6,Bst2,Rbp4,Ccl2,Rac2,Gata3,Tnfsf13,Fcgr1a,Ptpn22,C6,Vav1,Cd37,Parp9	362506,294228,24811,25441,29316,282817,25599,24483,317371,289211,25253,116689,378947,25703,24770,366957,85471,287437,295279,295338,24237,25156,29185,303905
GO:0051716	2.06312675327387e-06	0.999999210594765	188	5009	cellular response to stimulus	BP	13569	400	Dok1,Cntf,S100a4,Castor1,Ifitm3,Timp1,Psmb9,Pgf,Igfbp6,Osr1,Osgin1,Id3,Tspan8,Lgals1,Ccl19,Il17rc,Gpsm3,Igfbp2,Gpha2,Htra3,Ctsh,RGD1305645,Cxcl16,Ifi27,Pla2g7,Lilrb4,Dap,Ccl6,Ier3,Fgb,Mnda,RT1-Db1,S100b,Ltbr,Fcgrt,Adam15,Ccl24,Mrc1,Ctf1,Sphk1,Aldh2,Gjb2,Fcna,Anxa4,Igfbp3,F3,Pon3,Ccl5,Msh5,Slc2a4,Stk3,Clu,Gdf15,Sectm1a,Fcer1g,Nfkb2,Adora2b,Foxc1,Cmtm3,Cyp2j4,Nr2f1,Nbl1,Dhrs3,Adamts15,Rhpn1,Cdh1,Ir…	312477,25707,24615,360969,361673,116510,24967,94203,25641,298878,171493,25585,171048,56646,362506,297520,406163,25662,171158,360959,25425,363225,497942,170512,301265,292594,64322,287910,294235,24366,304988,294270,25742,297604,29558,57025,288593,291327,29201,170897,29539,394266,83517,79124,24484,25584,312086,81780,294252,25139,65189,24854,29455,287885,25441,309452,29316,364706,291813,65210,81808,5…
GO:0051704	2.18480096923175e-06	0.99999903183791	79	1585	multi-organism process	BP	13569	400	Ifitm3,Timp1,Psmb9,Pgf,Lyz2,Tspan8,Lgals1,Ccl19,Il17rc,Igfbp2,RT1-S3,Ctsh,Cxcl16,Ifi27,Slc19a1,Ier3,Fgb,RT1-Db1,Ltbr,Mrc1,Sphk1,Aldh2,Gjb2,Fcna,Igfbp3,F3,Ccl5,Msh5,Clu,Fcer1g,Nfkb2,Foxc1,Pros1,Ifitm1,Cyp2j4,Cdh1,Irf8,Pycard,Ucp2,Cd74,Igf2,Casp1,Fcgr2b,Zfp105,Dpp4,Cd14,Sftpc,Myo1f,Fmo1,Grn,Slpi,Bst2,Pf4,Batf3,Rbp4,Gjb6,Ccl2,Myd88,Gata3,Slfn13,Mpo,Defb1,Ncf1,Atp1a4,Oas1e,Fcgr1a,Sncg,Tlr12,Cxcl11,Pt…	361673,116510,24967,94203,25211,171048,56646,362506,297520,25662,294228,25425,497942,170512,29723,294235,24366,294270,297604,291327,170897,29539,394266,83517,24484,25584,81780,294252,24854,25441,309452,364706,81750,293618,65210,83502,292060,282817,54315,25599,24483,25166,289211,316096,25253,60350,50683,314654,25256,29143,84386,378947,360918,60462,25703,84403,24770,301059,85471,303378,303413,83687…
GO:0007159	2.93049752664445e-06	0.999999143012675	24	268	leukocyte cell-cell adhesion	BP	13569	400	Lgals1,Ccl19,Igfbp2,RT1-S3,Lilrb4,RT1-Db1,Ccl5,Pycard,Cd74,Cd5,Igf2,Dpp4,Ptpn6,RT1-Ba,RT1-DOa,Fermt3,Ccl2,Rac2,Gata3,Tnfsf13b,Itgb7,Zc3h12d,Ptpn22,Tnfaip8l2	56646,362506,25662,294228,292594,294270,81780,282817,25599,54236,24483,25253,116689,309621,24984,309186,24770,366957,85471,498666,25713,308266,295338,310663
GO:0097529	2.98944495774033e-06	0.99999934585649	17	139	myeloid leukocyte migration	BP	13569	400	Pgf,Ccl19,Il17rc,Pla2g7,Ccl6,Ccl24,Ccl5,Fcer1g,Nbl1,Cd74,Pf4,Dapk2,Ccl2,Rac2,Myd88,Rarres2,Vav1	94203,362506,297520,301265,287910,288593,81780,25441,50594,25599,360918,300799,24770,366957,301059,297073,25156
GO:0002694	3.31675006288891e-06	0.999998890256894	29	365	regulation of leukocyte activation	BP	13569	400	Lgals1,Ccl19,Igfbp2,RT1-S3,Lilrb4,Mnda,RT1-Db1,Ccl5,Fcer1g,Adora2b,Pycard,Cd74,Cd5,Igf2,Fcgr2b,Dpp4,Ptpn6,RT1-Ba,RT1-DOa,Ccl2,Rac2,Myd88,Gata3,Tnfsf13,Tnfsf13b,Zc3h12d,Ptpn22,Cd37,Tnfaip8l2	56646,362506,25662,294228,292594,304988,294270,81780,25441,29316,282817,25599,54236,24483,289211,25253,116689,309621,24984,24770,366957,301059,85471,287437,498666,308266,295338,29185,310663
GO:0002685	3.37590184881459e-06	0.999999213549269	18	154	regulation of leukocyte migration	BP	13569	400	Pgf,Ccl19,Gpsm3,Pla2g7,Ccl24,Ccl5,Nbl1,Pycard,Cd74,Pf4,Aoc3,Dapk2,Ccl2,Rac2,Myd88,Cxcl11,Ptpn22,Rarres2	94203,362506,406163,301265,288593,81780,50594,282817,25599,360918,29473,300799,24770,366957,301059,305236,295338,297073
GO:0032760	3.46902607033608e-06	0.99999953179276	11	65	positive regulation of tumor necrosis factor production	BP	13569	400	Ccl19,RT1-S3,Clu,Fcer1g,Cyp2j4,Pycard,Cybb,Cd14,Pf4,Ccl2,Myd88	362506,294228,24854,25441,65210,282817,66021,60350,360918,24770,301059
GO:1903557	3.46902607033608e-06	0.99999953179276	11	65	positive regulation of tumor necrosis factor superfamily cytokine production	BP	13569	400	Ccl19,RT1-S3,Clu,Fcer1g,Cyp2j4,Pycard,Cybb,Cd14,Pf4,Ccl2,Myd88	362506,294228,24854,25441,65210,282817,66021,60350,360918,24770,301059
GO:0071621	3.63126063530804e-06	0.99999939465559	13	83	granulocyte chemotaxis	BP	13569	400	Ccl19,Il17rc,Ccl6,Ccl24,Ccl5,Fcer1g,Cd74,Pf4,Dapk2,Ccl2,Rac2,Rarres2,Vav1	362506,297520,287910,288593,81780,25441,25599,360918,300799,24770,366957,297073,25156
GO:0050863	3.67797688713456e-06	0.999998978373322	22	228	regulation of T cell activation	BP	13569	400	Lgals1,Ccl19,Igfbp2,RT1-S3,Lilrb4,RT1-Db1,Ccl5,Pycard,Cd74,Cd5,Igf2,Dpp4,Ptpn6,RT1-Ba,RT1-DOa,Ccl2,Rac2,Gata3,Tnfsf13b,Zc3h12d,Ptpn22,Tnfaip8l2	56646,362506,25662,294228,292594,294270,81780,282817,25599,54236,24483,25253,116689,309621,24984,24770,366957,85471,498666,308266,295338,310663
GO:0022409	3.91800953839624e-06	0.999999026860726	19	189	positive regulation of cell-cell adhesion	BP	13569	400	Lgals1,Ccl19,Igfbp2,RT1-S3,Lilrb4,Fgb,Ccl5,Cdh1,Pycard,Cd74,Cd5,Igf2,Dpp4,RT1-Ba,Ccl2,Gata3,Tnfsf13b,Ptpn22,Tbx18	56646,362506,25662,294228,292594,24366,81780,83502,282817,25599,54236,24483,25253,309621,24770,85471,498666,295338,315870
GO:0042127	4.09954029325123e-06	0.999998060411196	69	1339	regulation of cell proliferation	BP	13569	400	S100a11,Cntf,Ifitm3,Timp1,Pgf,Osr1,Id3,Ccl19,Igfbp2,RT1-S3,Ctsh,Mnda,RT1-Db1,S100b,Ltbr,Ccl24,Sphk1,Igfbp3,F3,Six2,Ccl5,Stk3,Clu,Adora2b,Prg4,Cdh1,Pycard,Pth1r,Idh2,Lefty1,Folr2,Ccn5,Cd74,Igf2,Hcls1,Fcgr2b,Cdkn1c,Dpp4,Grn,Ptpn6,Zfp703,Gata6,Efemp1,RT1-Ba,Slfn2,Pf4,Rbp4,Gjb6,Ccl2,Rac2,Myd88,Gata3,Cnn1,Tnfsf13,Ier5,Tnfsf13b,Cxcl11,Alox12,Ptges,Zc3h12d,Nfe2,Ccn2,Ptpn22,Skap2,Cyp1b1,Twist2,Tbx18,Cd37…	445415,25707,361673,116510,94203,298878,25585,362506,25662,294228,25425,304988,294270,25742,297604,288593,170897,24484,25584,366542,81780,65189,24854,29316,289104,83502,282817,56813,361596,498299,293154,29576,25599,24483,288077,289211,246060,25253,29143,116689,680717,29300,305604,309621,303380,360918,25703,84403,24770,366957,301059,85471,65204,287437,498256,498666,305236,287454,59103,308266,36699…
GO:0040012	4.10599423924729e-06	0.99999830291918	43	742	regulation of locomotion	BP	13569	400	Timp1,Pgf,Ccl19,Gpsm3,Ctsh,Cxcl16,Pla2g7,Adam15,Ccl24,Sphk1,Igfbp3,F3,Ccl5,Nbl1,Cdh1,Pycard,Idh2,Cd74,Nfe2l2,Was,Nkx6-1,Myo1f,Zfp703,Efemp1,Bst2,Pf4,Aoc3,Dapk2,Vtn,Fermt3,Ccl2,Rac2,Myd88,Gata3,Defb1,Anxa5,Cxcl11,Alox12,Ptpn22,Arhgdib,Rarres2,Cyp1b1,Mylk	116510,94203,362506,406163,25425,497942,301265,57025,288593,170897,24484,25584,81780,50594,83502,282817,361596,25599,83619,317371,65193,314654,680717,305604,378947,360918,29473,300799,29169,309186,24770,366957,301059,85471,83687,25673,305236,287454,295338,362456,297073,25426,288057
GO:0097530	4.15366935362727e-06	0.999999236242597	14	96	granulocyte migration	BP	13569	400	Ccl19,Il17rc,Ccl6,Ccl24,Ccl5,Fcer1g,Cd74,Pf4,Dapk2,Ccl2,Rac2,Myd88,Rarres2,Vav1	362506,297520,287910,288593,81780,25441,25599,360918,300799,24770,366957,301059,297073,25156
GO:0051249	4.35218612493965e-06	0.999998622157596	26	307	regulation of lymphocyte activation	BP	13569	400	Lgals1,Ccl19,Igfbp2,RT1-S3,Lilrb4,Mnda,RT1-Db1,Ccl5,Pycard,Cd74,Cd5,Igf2,Fcgr2b,Dpp4,Ptpn6,RT1-Ba,RT1-DOa,Ccl2,Rac2,Myd88,Gata3,Tnfsf13,Tnfsf13b,Zc3h12d,Ptpn22,Tnfaip8l2	56646,362506,25662,294228,292594,304988,294270,81780,282817,25599,54236,24483,289211,25253,116689,309621,24984,24770,366957,301059,85471,287437,498666,308266,295338,310663
GO:0002250	4.57075667163987e-06	0.999998709768513	22	240	adaptive immune response	BP	13569	400	Ccl19,RT1-S3,Ctsh,Tap1,Fgb,RT1-Db1,Fcer1g,Nfkb2,Pycard,Cd74,Was,Fcgr2b,Dpp4,Ptpn6,Myd88,Gata3,C1qc,Tnfsf13,Fcgr1a,Tnfsf13b,C6,C1qa	362506,294228,25425,24811,24366,294270,25441,309452,282817,25599,317371,289211,25253,116689,301059,85471,362634,287437,295279,498666,24237,298566
GO:0002460	4.97984617992439e-06	0.999998742264732	19	187	adaptive immune response based on somatic recombination of immune receptors built from immunoglobulin superfamily domains	BP	13569	400	Ccl19,RT1-S3,Ctsh,RT1-Db1,Fcer1g,Nfkb2,Cd74,Was,Fcgr2b,Dpp4,Ptpn6,Myd88,Gata3,C1qc,Tnfsf13,Fcgr1a,Tnfsf13b,C6,C1qa	362506,294228,25425,294270,25441,309452,25599,317371,289211,25253,116689,301059,85471,362634,287437,295279,498666,24237,298566
GO:0030335	5.02249515445932e-06	0.999998311891384	28	396	positive regulation of cell migration	BP	13569	400	Pgf,Ccl19,Gpsm3,Ctsh,Cxcl16,Pla2g7,Ccl24,Sphk1,F3,Ccl5,Pycard,Cd74,Nfe2l2,Myo1f,Zfp703,Pf4,Aoc3,Dapk2,Vtn,Fermt3,Ccl2,Rac2,Gata3,Cxcl11,Alox12,Rarres2,Cyp1b1,Mylk	94203,362506,406163,25425,497942,301265,288593,170897,25584,81780,282817,25599,83619,314654,680717,360918,29473,300799,29169,309186,24770,366957,85471,305236,287454,297073,25426,288057
GO:0002687	5.08730567810333e-06	0.999998972995624	15	112	positive regulation of leukocyte migration	BP	13569	400	Pgf,Ccl19,Gpsm3,Pla2g7,Ccl24,Ccl5,Pycard,Cd74,Pf4,Aoc3,Dapk2,Ccl2,Rac2,Cxcl11,Rarres2	94203,362506,406163,301265,288593,81780,282817,25599,360918,29473,300799,24770,366957,305236,297073
GO:0080134	5.16874592892365e-06	0.999997726157165	53	963	regulation of response to stress	BP	13569	400	Cntf,Tspan8,Ccl19,Il17rc,Gpsm3,RT1-S3,Ier3,Tap1,Fgb,RT1-Db1,Ltbr,Ccl24,Fcna,Ccl5,Stk3,Clu,Fcer1g,Adora2b,Pros1,Pycard,Hopx,Cd74,Igf2,Nfe2l2,Casp1,Fcgr2b,Cd14,Myo1f,Slpi,Unc93b1,Fgd2,Aoc3,Ccl2,Myd88,Gata3,Plek,Spidr,Ncf1,Nmi,Ier5,Fcgr1a,Anxa5,Alox12,Ccn2,Ptpn22,Agr2,C6,Mylk,Vav1,Cd37,Parp9,Wfdc1,Tnfaip8l2	25707,171048,362506,297520,406163,294228,294235,24811,24366,294270,297604,288593,83517,81780,65189,24854,25441,29316,81750,282817,171160,25599,24483,83619,25166,289211,60350,314654,84386,361689,309653,29473,24770,301059,85471,364206,498119,114553,311021,498256,295279,25673,287454,64032,295338,298961,24237,288057,25156,29185,303905,171112,310663
GO:2000147	5.38236936018499e-06	0.999998145413096	29	412	positive regulation of cell motility	BP	13569	400	Pgf,Ccl19,Gpsm3,Ctsh,Cxcl16,Pla2g7,Ccl24,Sphk1,F3,Ccl5,Pycard,Cd74,Nfe2l2,Myo1f,Zfp703,Pf4,Aoc3,Dapk2,Vtn,Fermt3,Ccl2,Rac2,Gata3,Defb1,Cxcl11,Alox12,Rarres2,Cyp1b1,Mylk	94203,362506,406163,25425,497942,301265,288593,170897,25584,81780,282817,25599,83619,314654,680717,360918,29473,300799,29169,309186,24770,366957,85471,83687,305236,287454,297073,25426,288057
GO:0050867	6.01228017849838e-06	0.999998272018437	22	241	positive regulation of cell activation	BP	13569	400	Lgals1,Ccl19,Igfbp2,RT1-S3,Lilrb4,Ccl5,Fcer1g,Adora2b,Pycard,Cd74,Cd5,Igf2,Dpp4,RT1-Ba,Ccl2,Myd88,Gata3,Plek,Tnfsf13,Tnfsf13b,Ccn2,Ptpn22	56646,362506,25662,294228,292594,81780,25441,29316,282817,25599,54236,24483,25253,309621,24770,301059,85471,364206,287437,498666,64032,295338
GO:0002449	6.02284287700825e-06	0.999998460139305	19	181	lymphocyte mediated immunity	BP	13569	400	RT1-S3,Ctsh,Tap1,RT1-Db1,Fcer1g,Cd74,Igf2,Was,Fcgr2b,Dpp4,Ptpn6,Myd88,Gata3,C1qc,Tnfsf13,Fcgr1a,C6,C1qa,Vav1	294228,25425,24811,294270,25441,25599,24483,317371,289211,25253,116689,301059,85471,362634,287437,295279,24237,298566,25156
GO:0048534	7.15896470348285e-06	0.999997043191929	40	656	hematopoietic or lymphoid organ development	BP	13569	400	Psmb9,Lgals1,Ccl19,Lilrb4,RT1-Db1,Ltbr,Tmem176a,Lrrc17,Ccl5,Tmem176b,Stk3,Fcer1g,Nfkb2,Foxc1,Prg4,Irf8,Efna4,Cd74,Nfe2l2,Hcls1,Cdkn1c,Tyrobp,Ubd,Ptpn6,Gpr171,RT1-Ba,Pf4,Batf3,RT1-DOa,Gata3,Plek,C1qc,Spi1,Ptpn22,Isg15,Tacc3,Twist2,Mmp21,Vav1,Mpzl2	24967,56646,362506,292594,294270,297604,297077,502715,81780,171411,65189,25441,309452,364706,289104,292060,310643,25599,83619,288077,246060,361537,29168,116689,688737,309621,360918,60462,24984,85471,364206,362634,366126,295338,298693,360962,59327,293573,25156,300679
GO:1903037	7.20001790131698e-06	0.999997906403603	22	240	regulation of leukocyte cell-cell adhesion	BP	13569	400	Lgals1,Ccl19,Igfbp2,RT1-S3,Lilrb4,RT1-Db1,Ccl5,Pycard,Cd74,Cd5,Igf2,Dpp4,Ptpn6,RT1-Ba,RT1-DOa,Ccl2,Rac2,Gata3,Tnfsf13b,Zc3h12d,Ptpn22,Tnfaip8l2	56646,362506,25662,294228,292594,294270,81780,282817,25599,54236,24483,25253,116689,309621,24984,24770,366957,85471,498666,308266,295338,310663
GO:0060326	7.71917965243802e-06	0.999997901623339	20	207	cell chemotaxis	BP	13569	400	Pgf,Ccl19,Il17rc,Gpsm3,Cxcl16,Pla2g7,Ccl6,Ccl24,Ccl5,Fcer1g,Nbl1,Cd74,Pf4,Dapk2,Ccl2,Rac2,Ch25h,Cxcl11,Rarres2,Vav1	94203,362506,297520,406163,497942,301265,287910,288593,81780,25441,50594,25599,360918,300799,24770,366957,309527,305236,297073,25156
GO:0001817	8.33010544774412e-06	0.999996843673987	33	480	regulation of cytokine production	BP	13569	400	Ccl19,Il17rc,Gpsm3,RT1-S3,RT1-Db1,Sphk1,Fcna,Anxa4,Clu,Fcer1g,Adora2b,Prg4,Cyp2j4,Irf8,Pycard,Cybb,Cd74,Casp1,Fcgr2b,Cd14,Gata6,Bst2,Pf4,Unc93b1,Ccl2,Myd88,Gata3,Nmi,Ptpn22,Ssc5d,Isg15,Cyp1b1,Twist2	362506,297520,406163,294228,294270,170897,83517,79124,24854,25441,29316,289104,65210,292060,282817,66021,25599,25166,289211,60350,29300,378947,360918,361689,24770,301059,85471,311021,295338,308341,298693,25426,59327
GO:0002520	9.05171851159913e-06	0.999996179441883	41	692	immune system development	BP	13569	400	Psmb9,Lgals1,Ccl19,Lilrb4,RT1-Db1,Ltbr,Tmem176a,Lrrc17,Ccl5,Tmem176b,Stk3,Fcer1g,Nfkb2,Foxc1,Prg4,Irf8,Efna4,Cd74,Nfe2l2,Hcls1,Cdkn1c,Tyrobp,Ubd,Ptpn6,Gpr171,RT1-Ba,Pf4,Batf3,RT1-DOa,Gata3,Plek,C1qc,Tnfsf13,Spi1,Ptpn22,Isg15,Tacc3,Twist2,Mmp21,Vav1,Mpzl2	24967,56646,362506,292594,294270,297604,297077,502715,81780,171411,65189,25441,309452,364706,289104,292060,310643,25599,83619,288077,246060,361537,29168,116689,688737,309621,360918,60462,24984,85471,364206,362634,287437,366126,295338,298693,360962,59327,293573,25156,300679
GO:0031347	9.1428931019832e-06	0.999996634831464	31	431	regulation of defense response	BP	13569	400	Il17rc,Gpsm3,RT1-S3,Ier3,Tap1,RT1-Db1,Ccl24,Fcna,Ccl5,Fcer1g,Adora2b,Pycard,Igf2,Casp1,Fcgr2b,Cd14,Myo1f,Slpi,Unc93b1,Aoc3,Myd88,Gata3,Nmi,Fcgr1a,Ptpn22,C6,Vav1,Cd37,Parp9,Wfdc1,Tnfaip8l2	297520,406163,294228,294235,24811,294270,288593,83517,81780,25441,29316,282817,24483,25166,289211,60350,314654,84386,361689,29473,301059,85471,311021,295279,295338,24237,25156,29185,303905,171112,310663
GO:0051272	9.5210248832967e-06	0.999996611814903	29	424	positive regulation of cellular component movement	BP	13569	400	Pgf,Ccl19,Gpsm3,Ctsh,Cxcl16,Pla2g7,Ccl24,Sphk1,F3,Ccl5,Pycard,Cd74,Nfe2l2,Myo1f,Zfp703,Pf4,Aoc3,Dapk2,Vtn,Fermt3,Ccl2,Rac2,Gata3,Defb1,Cxcl11,Alox12,Rarres2,Cyp1b1,Mylk	94203,362506,406163,25425,497942,301265,288593,170897,25584,81780,282817,25599,83619,314654,680717,360918,29473,300799,29169,309186,24770,366957,85471,83687,305236,287454,297073,25426,288057
GO:0030097	1.05342945259649e-05	0.999995662374064	38	621	hemopoiesis	BP	13569	400	Lgals1,Ccl19,Lilrb4,RT1-Db1,Ltbr,Tmem176a,Lrrc17,Ccl5,Tmem176b,Stk3,Fcer1g,Foxc1,Prg4,Irf8,Efna4,Cd74,Nfe2l2,Hcls1,Cdkn1c,Tyrobp,Ubd,Ptpn6,Gpr171,RT1-Ba,Pf4,Batf3,RT1-DOa,Gata3,Plek,C1qc,Spi1,Ptpn22,Isg15,Tacc3,Twist2,Mmp21,Vav1,Mpzl2	56646,362506,292594,294270,297604,297077,502715,81780,171411,65189,25441,364706,289104,292060,310643,25599,83619,288077,246060,361537,29168,116689,688737,309621,360918,60462,24984,85471,364206,362634,366126,295338,298693,360962,59327,293573,25156,300679
GO:0042742	1.09509442361747e-05	0.999997476535	16	136	defense response to bacterium	BP	13569	400	Lyz2,RT1-S3,Fgb,Fcer1g,Irf8,Pycard,Myo1f,Slpi,Myd88,Mpo,Defb1,Ncf1,Fcgr1a,Ssc5d,Isg15,Rarres2	25211,294228,24366,25441,292060,282817,314654,84386,301059,303413,83687,114553,295279,308341,298693,297073
GO:0002690	1.17376413008684e-05	0.999997988871846	12	77	positive regulation of leukocyte chemotaxis	BP	13569	400	Pgf,Ccl19,Gpsm3,Pla2g7,Ccl5,Cd74,Pf4,Dapk2,Ccl2,Rac2,Cxcl11,Rarres2	94203,362506,406163,301265,81780,25599,360918,300799,24770,366957,305236,297073
GO:0002237	1.19346834436944e-05	0.999995884864429	27	354	response to molecule of bacterial origin	BP	13569	400	Cxcl16,Ltbr,Mrc1,Aldh2,Gjb2,Igfbp3,F3,Ccl5,Nfkb2,Pros1,Irf8,Pycard,Casp1,Fcgr2b,Cd14,Sftpc,Fmo1,Slpi,Pf4,Gjb6,Ccl2,Myd88,Mpo,Cxcl11,Ptges,Ptpn22,Ssc5d	497942,297604,291327,29539,394266,24484,25584,81780,309452,81750,292060,282817,25166,289211,60350,50683,25256,84386,360918,84403,24770,301059,303413,305236,59103,295338,308341
GO:0002577	1.43019516602228e-05	0.99999923670468	6	16	regulation of antigen processing and presentation	BP	13569	400	Ccl19,Pycard,Cd74,Was,RT1-DOa,RT1-DOb	362506,282817,25599,317371,24984,365542
GO:0030593	1.47274253401914e-05	0.999997674269266	11	65	neutrophil chemotaxis	BP	13569	400	Ccl19,Ccl6,Ccl24,Ccl5,Fcer1g,Cd74,Pf4,Dapk2,Ccl2,Rac2,Vav1	362506,287910,288593,81780,25441,25599,360918,300799,24770,366957,25156
GO:1990266	1.48517878423393e-05	0.999997392879127	12	77	neutrophil migration	BP	13569	400	Ccl19,Ccl6,Ccl24,Ccl5,Fcer1g,Cd74,Pf4,Dapk2,Ccl2,Rac2,Myd88,Vav1	362506,287910,288593,81780,25441,25599,360918,300799,24770,366957,301059,25156
GO:0034109	1.59875222855846e-05	0.999997699649982	10	67	homotypic cell-cell adhesion	BP	13569	400	Clic1,Lgals1,Fgb,Ccl5,Myl12a,Ptpn6,Zfp703,Fermt3,Plek,Alox12	406864,56646,24366,81780,501203,116689,680717,309186,364206,287454
GO:0072676	1.68910507804813e-05	0.999997283955798	11	67	lymphocyte migration	BP	13569	400	Ccl19,Cxcl16,Ccl6,Ccl24,Ccl5,Pycard,Ccl2,Gata3,Itgb7,Ch25h,Cxcl11	362506,497942,287910,288593,81780,282817,24770,85471,25713,309527,305236
GO:0032496	1.79188784683359e-05	0.999993810219241	26	341	response to lipopolysaccharide	BP	13569	400	Cxcl16,Ltbr,Mrc1,Aldh2,Gjb2,Igfbp3,F3,Ccl5,Nfkb2,Pros1,Irf8,Pycard,Casp1,Fcgr2b,Cd14,Sftpc,Fmo1,Slpi,Pf4,Gjb6,Ccl2,Myd88,Mpo,Cxcl11,Ptges,Ptpn22	497942,297604,291327,29539,394266,24484,25584,81780,309452,81750,292060,282817,25166,289211,60350,50683,25256,84386,360918,84403,24770,301059,303413,305236,59103,295338
GO:0048646	1.80113955234807e-05	0.99999192097563	44	847	anatomical structure formation involved in morphogenesis	BP	13569	400	Tnnt2,Pgf,Osr1,Ctsh,Adam15,Ccl24,Sphk1,F3,Six2,Ccl5,Stk3,Gdf15,Nfkb2,Adora2b,Foxc1,Ifitm1,Enpep,Cdh1,Cybb,Hopx,Rspo3,Nfe2l2,Casp1,Ptpn6,Gata6,Pf4,Rbp4,Vtn,Ccl2,Gata3,Alx1,Tnfsf13,Aldh1a3,Tnfsf13b,Alox12,Wnt6,Nfe2,Ccn2,C6,Cd53,Tifab,Cyp1b1,Tbx18,Slc34a1	24837,94203,298878,25425,57025,288593,170897,25584,366542,81780,65189,29455,309452,29316,364706,293618,64017,83502,66021,171160,498997,83619,25166,116689,29300,360918,25703,29169,24770,85471,25401,287437,266603,498666,287454,316526,366998,64032,24237,24251,364674,25426,315870,25548
GO:0048518	1.81124638959178e-05	0.999988982495038	166	4415	positive regulation of biological process	BP	13569	400	Cntf,Clic1,S100a4,Timp1,Pgf,Osr1,Osgin1,Id3,Lgals1,Ccl19,Il17rc,Gpsm3,Igfbp2,RT1-S3,Gpha2,Ctsh,Cxcl16,Ifi27,Pla2g7,Lilrb4,Dap,Ccl6,Ier3,Fgb,Mnda,RT1-Db1,S100b,Ltbr,Ccl24,Gsap,Ctf1,Sphk1,Trim34,Fcna,Paox,Igfbp3,F3,Six2,Ccl5,Stk3,Clu,Gdf15,Fcer1g,Nfkb2,Adora2b,Foxc1,Pax4,Pros1,Cmtm3,Cyp2j4,Nr2f1,Nbl1,Cdh1,Irf8,Pycard,Apol3,Pth1r,Cybb,Lefty1,Folr2,Hopx,Rspo3,Ucp2,Cd74,Cd5,Igf2,Blnk,Nfe2l2,Casp1,Hcls…	25707,406864,24615,116510,94203,298878,171493,25585,56646,362506,297520,406163,25662,294228,171158,25425,497942,170512,301265,292594,64322,287910,294235,24366,304988,294270,25742,297604,288593,311984,29201,170897,101241893,83517,293589,24484,25584,366542,81780,65189,24854,29455,25441,309452,29316,364706,83630,81750,291813,65210,81808,50594,83502,292060,282817,315108,56813,66021,498299,293154,1711…
GO:0070887	1.86638808273769e-05	0.999989380153138	101	2350	cellular response to chemical stimulus	BP	13569	400	Cntf,Castor1,Ifitm3,Psmb9,Pgf,Osr1,Id3,Lgals1,Ccl19,Il17rc,Gpsm3,Igfbp2,Htra3,Ctsh,Cxcl16,Pla2g7,Ccl6,Fgb,Mnda,RT1-Db1,S100b,Ltbr,Ccl24,Mrc1,Sphk1,Aldh2,Gjb2,Igfbp3,F3,Pon3,Ccl5,Slc2a4,Clu,Gdf15,Fcer1g,Foxc1,Nr2f1,Nbl1,Cdh1,Irf8,Pycard,Cybb,Lefty1,Ucp2,Cd74,Igf2,Nfe2l2,Gstt1,Ifi47,Casp1,Hcls1,Crip1,Fcgr2b,Zfp105,Ephx1,Cdkn1c,Cd14,Nkx6-1,Eif4ebp1,Sftpc,PCOLCE2,Zfp703,Gata6,Srd5a1,Ramp3,RT1-Ba,Pf4,…	25707,360969,361673,24967,94203,298878,25585,56646,362506,297520,406163,25662,360959,25425,497942,301265,287910,24366,304988,294270,25742,297604,288593,291327,170897,29539,394266,24484,25584,312086,81780,25139,24854,29455,25441,364706,81808,50594,83502,292060,282817,66021,498299,54315,25599,24483,83619,25260,246208,25166,288077,691657,289211,316096,25315,246060,60350,65193,116636,50683,684050,680…
GO:0040017	1.87139608190569e-05	0.999993078306621	29	439	positive regulation of locomotion	BP	13569	400	Pgf,Ccl19,Gpsm3,Ctsh,Cxcl16,Pla2g7,Ccl24,Sphk1,F3,Ccl5,Pycard,Cd74,Nfe2l2,Myo1f,Zfp703,Pf4,Aoc3,Dapk2,Vtn,Fermt3,Ccl2,Rac2,Gata3,Defb1,Cxcl11,Alox12,Rarres2,Cyp1b1,Mylk	94203,362506,406163,25425,497942,301265,288593,170897,25584,81780,282817,25599,83619,314654,680717,360918,29473,300799,29169,309186,24770,366957,85471,83687,305236,287454,297073,25426,288057
GO:0050778	1.87831492147211e-05	0.999993335762825	27	380	positive regulation of immune response	BP	13569	400	Ccl19,RT1-S3,Lilrb4,Mnda,Fcna,Fcer1g,Adora2b,Cmtm3,Pycard,Cd74,Fcgr2b,Cfd,Cd14,Ptpn6,Unc93b1,Myd88,Gata3,C1qc,Tnfsf13,Fcgr1a,Tnfsf13b,Ptpn22,C6,Skap2,C1qa,Vav1,Parp9	362506,294228,292594,304988,83517,25441,29316,291813,282817,25599,289211,54249,60350,116689,361689,301059,85471,362634,287437,295279,498666,295338,24237,155183,298566,25156,303905
GO:0048856	2.01436963343587e-05	0.999987755723446	160	4344	anatomical structure development	BP	13569	400	Tnnt2,Cntf,Mgp,Ifitm3,Timp1,Psmb9,Pgf,Osr1,Id3,Lgals1,Asgr2,Ccl19,Vamp5,Igfbp2,RT1-S3,Nnmt,Ctsh,Lilrb4,Mnda,RT1-Db1,S100b,Ltbr,Adam15,Ccl24,Tmem176a,Bdh2,Ctf1,Sphk1,Aldh2,Gjb2,Anxa4,Lrrc17,Igfbp3,F3,Tagln,Six2,Ccl5,Myl12a,Hspb2,Tmem176b,Stk3,Clu,Gdf15,Fcer1g,Nfkb2,Adora2b,Foxc1,Pax4,Prg4,Akr1c14,Pros1,Ifitm1,Enpep,Nr2f1,Nbl1,Dhrs3,Cdh1,Irf8,Pth1r,Cybb,Idh2,Lefty1,Pdlim3,Hopx,Rspo3,Efna4,Ucp2,Cd74…	24837,25707,25333,361673,116510,24967,94203,298878,25585,56646,29403,362506,89818,25662,294228,300691,25425,292594,304988,294270,25742,297604,57025,288593,297077,295458,29201,170897,29539,394266,79124,502715,24484,25584,25123,366542,81780,501203,161476,171411,65189,24854,29455,25441,309452,29316,364706,83630,289104,191574,81750,293618,64017,81808,50594,313689,83502,292060,56813,66021,361596,49829…
GO:0008283	2.02063315286277e-05	0.999989172115745	76	1613	cell proliferation	BP	13569	400	S100a11,Cntf,Ifitm3,Timp1,Pgf,Osr1,Id3,Ccl19,Igfbp2,RT1-S3,Ctsh,Mnda,RT1-Db1,S100b,Ltbr,Ccl24,Sphk1,Igfbp3,F3,Six2,Ccl5,Stk3,Clu,Adora2b,Foxc1,Prg4,Enpep,Cdh1,Pycard,Pth1r,Idh2,Lefty1,Folr2,Ccn5,Cd74,Igf2,Hcls1,Fcgr2b,Cdkn1c,Dpp4,Nkx6-1,Grn,Ptpn6,Zfp703,Gata6,Efemp1,RT1-Ba,Slfn2,Pf4,Rbp4,Gjb6,Ccl2,Rac2,Myd88,Gata3,Cnn1,Ncf1,Rhbdf1,Tnfsf13,Ier5,Tnfsf13b,Cxcl11,Alox12,Ptges,Zc3h12d,Nfe2,Ccn2,Ptpn22…	445415,25707,361673,116510,94203,298878,25585,362506,25662,294228,25425,304988,294270,25742,297604,288593,170897,24484,25584,366542,81780,65189,24854,29316,364706,289104,64017,83502,282817,56813,361596,498299,293154,29576,25599,24483,288077,289211,246060,25253,65193,29143,116689,680717,29300,305604,309621,303380,360918,25703,84403,24770,366957,301059,85471,65204,114553,303008,287437,498256,498666…
GO:0050870	2.07107941658986e-05	0.999994945414439	16	147	positive regulation of T cell activation	BP	13569	400	Lgals1,Ccl19,Igfbp2,RT1-S3,Lilrb4,Ccl5,Pycard,Cd74,Cd5,Igf2,Dpp4,RT1-Ba,Ccl2,Gata3,Tnfsf13b,Ptpn22	56646,362506,25662,294228,292594,81780,282817,25599,54236,24483,25253,309621,24770,85471,498666,295338
GO:0006928	2.13868491349752e-05	0.999989026911944	64	1417	movement of cell or subcellular component	BP	13569	400	Tnnt2,Timp1,Pgf,Ccl19,Il17rc,Gpsm3,Ctsh,Cxcl16,Pla2g7,Ccl6,Adam15,Ccl24,Sphk1,Igfbp3,F3,Six2,Ccl5,Fcer1g,Foxc1,Enpep,Nr2f1,Nbl1,Cdh1,Pycard,Idh2,Lefty1,Efna4,Cd74,Nfe2l2,Lmx1a,Was,Dpp4,Nkx6-1,Myo1f,Zfp703,Efemp1,Bst2,Pf4,Aoc3,Dapk2,Vtn,Fermt3,Ccl2,Rac2,Myd88,Gata3,Alx1,Defb1,Atp1a4,Rhbdf1,Anxa5,Itgb7,Ch25h,Cxcl11,Alox12,Fat2,Gfra3,Ccn2,Ptpn22,Arhgdib,Rarres2,Cyp1b1,Mylk,Vav1	24837,116510,94203,362506,297520,406163,25425,497942,301265,287910,57025,288593,170897,24484,25584,366542,81780,25441,364706,64017,81808,50594,83502,282817,361596,498299,310643,25599,83619,289201,317371,25253,65193,314654,680717,305604,378947,360918,29473,300799,29169,309186,24770,366957,301059,85471,25401,83687,29132,303008,25673,25713,309527,305236,287454,65048,84422,64032,295338,362456,297073,…
GO:0046649	2.29415938480886e-05	0.999990830362348	33	495	lymphocyte activation	BP	13569	400	Lgals1,Ccl19,Igfbp2,RT1-S3,Lilrb4,Mnda,RT1-Db1,Ccl5,Fcer1g,Pycard,Cd74,Cd5,Igf2,Blnk,Was,Fcgr2b,Dpp4,Ptpn6,RT1-Ba,RT1-DOa,Ccl2,Rac2,Myd88,Gata3,Tnfsf13,Spi1,Tnfsf13b,Zc3h12d,Ptpn22,Skap2,Vav1,Mpzl2,Tnfaip8l2	56646,362506,25662,294228,292594,304988,294270,81780,25441,282817,25599,54236,24483,499356,317371,289211,25253,116689,309621,24984,24770,366957,301059,85471,287437,366126,498666,308266,295338,155183,25156,300679,310663
GO:1903706	2.3133948152337e-05	0.999992694114333	22	273	regulation of hemopoiesis	BP	13569	400	Ccl19,Lilrb4,RT1-Db1,Tmem176a,Lrrc17,Ccl5,Tmem176b,Foxc1,Cd74,Nfe2l2,Hcls1,Tyrobp,Ptpn6,Gpr171,RT1-Ba,Pf4,RT1-DOa,Gata3,C1qc,Spi1,Isg15,Twist2	362506,292594,294270,297077,502715,81780,171411,364706,25599,83619,288077,361537,116689,688737,309621,360918,24984,85471,362634,366126,298693,59327
GO:0065007	2.33073712440204e-05	0.999986282786074	273	8089	biological regulation	BP	13569	400	Dok1,S100a11,Tnnt2,Cntf,Clic1,Mgp,S100a4,Castor1,Ifitm3,Timp1,Psmb9,Pgf,Igfbp6,Osr1,Osgin1,Lyz2,Id3,Tspan8,Lgals1,Asgr2,Ccl19,Il17rc,Gpsm3,Serpinb1a,Igfbp2,RT1-S3,Gpha2,Htra3,Ctsh,Cxcl16,Ifi27,Pla2g7,Lilrb4,Dap,Ccl6,Ier3,Tap1,Fgb,Mnda,RT1-Db1,S100b,Ltbr,Fcgrt,Adam15,Ccl24,Tmem176a,Gsap,Mrc1,Bdh2,Ctf1,Sphk1,Pmf1,Aldh2,Trim34,Fcna,Paox,Anxa4,Lrrc17,Igfbp3,F3,Pon3,Six2,Ccl5,Myl12a,Tmem176b,Slc2a4,St…	312477,445415,24837,25707,406864,25333,24615,360969,361673,116510,24967,94203,25641,298878,171493,25211,25585,171048,56646,29403,362506,297520,406163,291091,25662,294228,171158,360959,25425,497942,170512,301265,292594,64322,287910,294235,24811,24366,304988,294270,25742,297604,29558,57025,288593,297077,311984,291327,295458,29201,170897,681050,29539,101241893,83517,293589,79124,502715,24484,25584,3…
GO:0002688	2.5519779298056e-05	0.999994800278581	13	98	regulation of leukocyte chemotaxis	BP	13569	400	Pgf,Ccl19,Gpsm3,Pla2g7,Ccl5,Nbl1,Cd74,Pf4,Dapk2,Ccl2,Rac2,Cxcl11,Rarres2	94203,362506,406163,301265,81780,50594,25599,360918,300799,24770,366957,305236,297073
GO:0032502	2.70696282193079e-05	0.999983132670535	169	4647	developmental process	BP	13569	400	Tnnt2,Cntf,Clic1,Mgp,Ifitm3,Timp1,Psmb9,Pgf,Osr1,Id3,Lgals1,Asgr2,Ccl19,Vamp5,Igfbp2,RT1-S3,Nnmt,Ctsh,RGD1305645,Lilrb4,Mnda,RT1-Db1,S100b,Ltbr,Adam15,Ccl24,Tmem176a,Bdh2,Ctf1,Sphk1,Aldh2,Gjb2,Anxa4,Lrrc17,Igfbp3,F3,Tagln,Six2,Ccl5,Myl12a,Hspb2,Tmem176b,Slc2a4,Stk3,Clu,Gdf15,Fcer1g,Nfkb2,Adora2b,Foxc1,Pax4,Prg4,Akr1c14,Pros1,Ifitm1,Enpep,Nr2f1,Nbl1,Dhrs3,Cdh1,Irf8,Pth1r,Cybb,Idh2,Lefty1,Pdlim3,Ho…	24837,25707,406864,25333,361673,116510,24967,94203,298878,25585,56646,29403,362506,89818,25662,294228,300691,25425,363225,292594,304988,294270,25742,297604,57025,288593,297077,295458,29201,170897,29539,394266,79124,502715,24484,25584,25123,366542,81780,501203,161476,171411,25139,65189,24854,29455,25441,309452,29316,364706,83630,289104,191574,81750,293618,64017,81808,50594,313689,83502,292060,5681…
GO:0007165	2.79292693728816e-05	0.999982808842094	147	3859	signal transduction	BP	13569	400	Dok1,Cntf,S100a4,Castor1,Ifitm3,Timp1,Pgf,Igfbp6,Osr1,Osgin1,Tspan8,Lgals1,Ccl19,Il17rc,Igfbp2,Gpha2,Htra3,Ctsh,Cxcl16,Ifi27,Lilrb4,Dap,Ccl6,Ier3,Fgb,Mnda,RT1-Db1,S100b,Ltbr,Fcgrt,Adam15,Ccl24,Mrc1,Ctf1,Sphk1,Fcna,Anxa4,Igfbp3,F3,Ccl5,Stk3,Clu,Gdf15,Sectm1a,Fcer1g,Nfkb2,Adora2b,Foxc1,Cmtm3,Cyp2j4,Nr2f1,Nbl1,Dhrs3,Adamts15,Rhpn1,Cdh1,Pycard,Apol3,Pth1r,Cybb,Lefty1,Rgs18,Ccn5,Rspo3,Efna4,Cd74,Cd5,I…	312477,25707,24615,360969,361673,116510,94203,25641,298878,171493,171048,56646,362506,297520,25662,171158,360959,25425,497942,170512,292594,64322,287910,294235,24366,304988,294270,25742,297604,29558,57025,288593,291327,29201,170897,83517,79124,24484,25584,81780,65189,24854,29455,287885,25441,309452,29316,364706,291813,65210,81808,50594,313689,300474,300030,83502,282817,315108,56813,66021,498299,2…
GO:0032103	2.94282722977383e-05	0.999991162481424	20	228	positive regulation of response to external stimulus	BP	13569	400	Cntf,Pgf,Ccl19,Il17rc,Gpsm3,Pla2g7,Ccl24,Ccl5,Fcer1g,Adora2b,Cd74,Pf4,Aoc3,Dapk2,Ccl2,Rac2,Myd88,Fcgr1a,Cxcl11,Rarres2	25707,94203,362506,297520,406163,301265,288593,81780,25441,29316,25599,360918,29473,300799,24770,366957,301059,295279,305236,297073
GO:0002696	2.95488753062776e-05	0.999991125029074	20	227	positive regulation of leukocyte activation	BP	13569	400	Lgals1,Ccl19,Igfbp2,RT1-S3,Lilrb4,Ccl5,Fcer1g,Adora2b,Pycard,Cd74,Cd5,Igf2,Dpp4,RT1-Ba,Ccl2,Myd88,Gata3,Tnfsf13,Tnfsf13b,Ptpn22	56646,362506,25662,294228,292594,81780,25441,29316,282817,25599,54236,24483,25253,309621,24770,301059,85471,287437,498666,295338
GO:1903039	2.99150730884296e-05	0.999992448655219	16	155	positive regulation of leukocyte cell-cell adhesion	BP	13569	400	Lgals1,Ccl19,Igfbp2,RT1-S3,Lilrb4,Ccl5,Pycard,Cd74,Cd5,Igf2,Dpp4,RT1-Ba,Ccl2,Gata3,Tnfsf13b,Ptpn22	56646,362506,25662,294228,292594,81780,282817,25599,54236,24483,25253,309621,24770,85471,498666,295338
GO:0007229	3.29984829823724e-05	0.999994726527694	10	86	integrin-mediated signaling pathway	BP	13569	400	Timp1,Adam15,Fcer1g,Adamts15,Tyrobp,Fermt3,Plek,Itgb7,Ccn2,Vav1	116510,57025,25441,300474,361537,309186,364206,25713,64032,25156
GO:0048522	3.63489447925878e-05	0.999977229374668	152	4011	positive regulation of cellular process	BP	13569	400	Cntf,Clic1,S100a4,Timp1,Pgf,Osr1,Osgin1,Id3,Lgals1,Ccl19,Il17rc,Gpsm3,Igfbp2,RT1-S3,Gpha2,Ctsh,Cxcl16,Ifi27,Pla2g7,Lilrb4,Dap,Ccl6,Fgb,Mnda,RT1-Db1,S100b,Ltbr,Ccl24,Gsap,Ctf1,Sphk1,Fcna,Paox,Igfbp3,F3,Six2,Ccl5,Stk3,Clu,Gdf15,Fcer1g,Nfkb2,Adora2b,Foxc1,Pax4,Pros1,Cmtm3,Cyp2j4,Nr2f1,Nbl1,Cdh1,Irf8,Pycard,Apol3,Pth1r,Cybb,Lefty1,Folr2,Hopx,Rspo3,Ucp2,Cd74,Cd5,Igf2,Blnk,Nfe2l2,Casp1,Hcls1,Lmx1a,Was,…	25707,406864,24615,116510,94203,298878,171493,25585,56646,362506,297520,406163,25662,294228,171158,25425,497942,170512,301265,292594,64322,287910,24366,304988,294270,25742,297604,288593,311984,29201,170897,83517,293589,24484,25584,366542,81780,65189,24854,29455,25441,309452,29316,364706,83630,81750,291813,65210,81808,50594,83502,292060,282817,315108,56813,66021,498299,293154,171160,498997,54315,2…
GO:0016101	3.702623008224e-05	0.999994900273932	9	51	diterpenoid metabolic process	BP	13569	400	Cyp2j4,Dhrs3,Srd5a1,Rbp4,Scpep1,Ttr,Aldh1a3,Rarres2,Cyp1b1	65210,313689,24950,25703,114861,24856,266603,297073,25426
GO:0007596	3.9191552983302e-05	0.999990373116723	15	154	blood coagulation	BP	13569	400	Clic1,Tspan8,Fgb,F3,Myl12a,Fcer1g,Pros1,Nfe2l2,Ptpn6,Pf4,Fermt3,Plek,Anxa5,Alox12,Tfpi2	406864,171048,24366,25584,501203,25441,81750,83619,116689,360918,309186,364206,25673,287454,286926
GO:0032680	3.92919664554322e-05	0.999991592572997	13	108	regulation of tumor necrosis factor production	BP	13569	400	Ccl19,RT1-S3,Clu,Fcer1g,Cyp2j4,Pycard,Cybb,Cd14,Pf4,Ccl2,Myd88,Ptpn22,Twist2	362506,294228,24854,25441,65210,282817,66021,60350,360918,24770,301059,295338,59327
GO:1902533	3.98347284644609e-05	0.99998143975346	44	798	positive regulation of intracellular signal transduction	BP	13569	400	Cntf,S100a4,Lgals1,Ccl19,Ccl6,Fgb,RT1-Db1,S100b,Ltbr,Ccl24,Ctf1,Sphk1,Igfbp3,F3,Ccl5,Stk3,Clu,Pycard,Apol3,Cd74,Igf2,Casp1,Hcls1,Fcgr2b,C1qtnf2,Cd14,Ubd,Ptpn6,Ramp3,Bst2,Pf4,Fgd2,Nek6,Ccl2,Trdn,Myd88,Gata3,Ncf1,Cxcl11,Ccn2,Ptpn22,Pla2g2a,Cyp1b1,Parp9	25707,24615,56646,362506,287910,24366,294270,25742,297604,288593,29201,170897,24484,25584,81780,65189,24854,282817,315108,25599,24483,25166,288077,289211,497886,60350,29168,116689,56820,378947,360918,309653,360161,24770,59299,301059,85471,114553,305236,64032,295338,29692,25426,303905
GO:1903555	4.53148411494612e-05	0.999990159675052	13	109	regulation of tumor necrosis factor superfamily cytokine production	BP	13569	400	Ccl19,RT1-S3,Clu,Fcer1g,Cyp2j4,Pycard,Cybb,Cd14,Pf4,Ccl2,Myd88,Ptpn22,Twist2	362506,294228,24854,25441,65210,282817,66021,60350,360918,24770,301059,295338,59327
GO:0007599	4.63073090617824e-05	0.999988446902466	15	156	hemostasis	BP	13569	400	Clic1,Tspan8,Fgb,F3,Myl12a,Fcer1g,Pros1,Nfe2l2,Ptpn6,Pf4,Fermt3,Plek,Anxa5,Alox12,Tfpi2	406864,171048,24366,25584,501203,25441,81750,83619,116689,360918,309186,364206,25673,287454,286926
GO:0051251	4.65362697666156e-05	0.999986596644771	18	195	positive regulation of lymphocyte activation	BP	13569	400	Lgals1,Ccl19,Igfbp2,RT1-S3,Lilrb4,Ccl5,Pycard,Cd74,Cd5,Igf2,Dpp4,RT1-Ba,Ccl2,Myd88,Gata3,Tnfsf13,Tnfsf13b,Ptpn22	56646,362506,25662,294228,292594,81780,282817,25599,54236,24483,25253,309621,24770,301059,85471,287437,498666,295338
GO:0071346	4.71610972082798e-05	0.999992316310042	10	63	cellular response to interferon-gamma	BP	13569	400	Ccl19,Ccl6,Ccl24,Mrc1,Ccl5,Irf8,Casp1,Ccl2,Nmi,Parp9	362506,287910,288593,291327,81780,292060,25166,24770,311021,303905
GO:0032640	4.7484960065255e-05	0.999989634547615	13	110	tumor necrosis factor production	BP	13569	400	Ccl19,RT1-S3,Clu,Fcer1g,Cyp2j4,Pycard,Cybb,Cd14,Pf4,Ccl2,Myd88,Ptpn22,Twist2	362506,294228,24854,25441,65210,282817,66021,60350,360918,24770,301059,295338,59327
GO:0042110	4.77846621897953e-05	0.999982450659763	26	355	T cell activation	BP	13569	400	Lgals1,Ccl19,Igfbp2,RT1-S3,Lilrb4,RT1-Db1,Ccl5,Fcer1g,Pycard,Cd74,Cd5,Igf2,Was,Dpp4,Ptpn6,RT1-Ba,RT1-DOa,Ccl2,Rac2,Gata3,Tnfsf13b,Zc3h12d,Ptpn22,Vav1,Mpzl2,Tnfaip8l2	56646,362506,25662,294228,292594,294270,81780,25441,282817,25599,54236,24483,317371,25253,116689,309621,24984,24770,366957,85471,498666,308266,295338,25156,300679,310663
GO:0001816	4.98205810038727e-05	0.99997921649141	33	529	cytokine production	BP	13569	400	Ccl19,Il17rc,Gpsm3,RT1-S3,RT1-Db1,Sphk1,Fcna,Anxa4,Clu,Fcer1g,Adora2b,Prg4,Cyp2j4,Irf8,Pycard,Cybb,Cd74,Casp1,Fcgr2b,Cd14,Gata6,Bst2,Pf4,Unc93b1,Ccl2,Myd88,Gata3,Nmi,Ptpn22,Ssc5d,Isg15,Cyp1b1,Twist2	362506,297520,406163,294228,294270,170897,83517,79124,24854,25441,29316,289104,65210,292060,282817,66021,25599,25166,289211,60350,29300,378947,360918,361689,24770,301059,85471,311021,295338,308341,298693,25426,59327
GO:0030099	5.08596641817647e-05	0.999983011876711	22	291	myeloid cell differentiation	BP	13569	400	Ccl19,Lilrb4,RT1-Db1,Ltbr,Lrrc17,Ccl5,Irf8,Efna4,Cd74,Hcls1,Cdkn1c,Tyrobp,Ubd,Ptpn6,Gpr171,Pf4,Batf3,Gata3,C1qc,Spi1,Isg15,Twist2	362506,292594,294270,297604,502715,81780,292060,310643,25599,288077,246060,361537,29168,116689,688737,360918,60462,85471,362634,366126,298693,59327
GO:0050817	5.10621465676265e-05	0.999987144300147	15	157	coagulation	BP	13569	400	Clic1,Tspan8,Fgb,F3,Myl12a,Fcer1g,Pros1,Nfe2l2,Ptpn6,Pf4,Fermt3,Plek,Anxa5,Alox12,Tfpi2	406864,171048,24366,25584,501203,25441,81750,83619,116689,360918,309186,364206,25673,287454,286926
GO:0007154	5.21098335384232e-05	0.999966951847791	158	4283	cell communication	BP	13569	400	Dok1,Cntf,S100a4,Castor1,Ifitm3,Timp1,Pgf,Igfbp6,Osr1,Osgin1,Tspan8,Lgals1,Ccl19,Il17rc,Igfbp2,Gpha2,Htra3,Ctsh,Cxcl16,Ifi27,Lilrb4,Dap,Ccl6,Ier3,Fgb,Mnda,RT1-Db1,S100b,Ltbr,Fcgrt,Adam15,Ccl24,Mrc1,Ctf1,Sphk1,Gjb2,Fcna,Anxa4,Igfbp3,F3,Ccl5,Stk3,Clu,Gdf15,Sectm1a,Fcer1g,Nfkb2,Adora2b,Foxc1,Cmtm3,Cyp2j4,Nr2f1,Nbl1,Dhrs3,Adamts15,Rhpn1,Cdh1,Pycard,Apol3,Pth1r,Cybb,Lefty1,Rgs18,Ccn5,Rspo3,Efna4,Ucp2,…	312477,25707,24615,360969,361673,116510,94203,25641,298878,171493,171048,56646,362506,297520,25662,171158,360959,25425,497942,170512,292594,64322,287910,294235,24366,304988,294270,25742,297604,29558,57025,288593,291327,29201,170897,394266,83517,79124,24484,25584,81780,65189,24854,29455,287885,25441,309452,29316,364706,291813,65210,81808,50594,313689,300474,300030,83502,282817,315108,56813,66021,4…
GO:0002573	5.28252217677911e-05	0.999985941827083	16	170	myeloid leukocyte differentiation	BP	13569	400	Ccl19,Lilrb4,RT1-Db1,Ltbr,Lrrc17,Ccl5,Efna4,Cd74,Hcls1,Tyrobp,Ubd,Pf4,Batf3,Gata3,C1qc,Spi1	362506,292594,294270,297604,502715,81780,310643,25599,288077,361537,29168,360918,60462,85471,362634,366126
GO:0042060	5.34493109888488e-05	0.999980628896946	25	363	wound healing	BP	13569	400	Clic1,Timp1,Tspan8,Clec10a,Fgb,Adam15,F3,Myl12a,Fcer1g,Pros1,Hopx,Igf2,Nfe2l2,Ninj1,Ptpn6,Pf4,Fermt3,Ccl2,Plek,Anxa5,Alox12,Apoa5,Tfpi2,Mylk,Wfdc1	406864,116510,171048,64195,24366,57025,25584,501203,25441,81750,171160,24483,83619,25338,116689,360918,309186,24770,364206,25673,287454,140638,286926,288057,171112
GO:0071706	5.45790751775026e-05	0.999987912356677	13	111	tumor necrosis factor superfamily cytokine production	BP	13569	400	Ccl19,RT1-S3,Clu,Fcer1g,Cyp2j4,Pycard,Cybb,Cd14,Pf4,Ccl2,Myd88,Ptpn22,Twist2	362506,294228,24854,25441,65210,282817,66021,60350,360918,24770,301059,295338,59327
GO:0050793	5.78357379339434e-05	0.999966892511619	82	1965	regulation of developmental process	BP	13569	400	Cntf,Clic1,Mgp,Timp1,Pgf,Osr1,Id3,Lgals1,Ccl19,Ctsh,Lilrb4,Mnda,RT1-Db1,S100b,Ccl24,Tmem176a,Sphk1,Lrrc17,Igfbp3,F3,Six2,Ccl5,Myl12a,Tmem176b,Stk3,Clu,Gdf15,Adora2b,Foxc1,Pax4,Nr2f1,Nbl1,Cdh1,Cybb,Idh2,Hopx,Cd74,Igf2,Rbpms2,Nfe2l2,Hcls1,Lmx1a,Cdkn1c,Nkx6-1,Tyrobp,Cdc42ep4,Grn,Ptpn6,Zfp703,Tgif2,Gata6,Bmp1,Efemp1,Gpr171,RT1-Ba,Pf4,Rbp4,RT1-DOa,Ccl2,Gata3,C1qc,Alx1,Lgmn,Tnfsf13,Spi1,Tnfsf13b,Alox12…	25707,406864,25333,116510,94203,298878,25585,56646,362506,25425,292594,304988,294270,25742,288593,297077,170897,502715,24484,25584,366542,81780,501203,171411,65189,24854,29455,29316,364706,83630,81808,50594,83502,66021,361596,171160,25599,24483,503214,83619,288077,289201,246060,65193,361537,303653,29143,116689,680717,499929,29300,83470,305604,688737,309621,360918,25703,24984,24770,85471,362634,25…
GO:0032879	5.90310984067714e-05	0.99996526762823	93	2253	regulation of localization	BP	13569	400	Tnnt2,Cntf,Clic1,Timp1,Pgf,Osr1,Ccl19,Il17rc,Gpsm3,RT1-S3,Gpha2,Ctsh,Cxcl16,Ifi27,Pla2g7,Lilrb4,Ier3,Fgb,RT1-Db1,Adam15,Ccl24,Sphk1,Fcna,Anxa4,Igfbp3,F3,Ccl5,Clu,Fcer1g,Adora2b,Pros1,Cyp2j4,Nbl1,Cdh1,Pycard,Idh2,Fxyd5,Ucp2,Cd74,Nfe2l2,Casp1,Hcls1,Was,Fcgr2b,C1qtnf2,Cd14,Nkx6-1,Myo1f,Ptpn6,Zfp703,Ramp3,Efemp1,Bst2,Rab20,Pf4,Unc93b1,Rbp4,Aoc3,Dapk2,Vtn,Abhd5,Fermt3,Ccl2,Trdn,Rac2,Myd88,Gata3,Defb1,…	24837,25707,406864,116510,94203,298878,362506,297520,406163,294228,171158,25425,497942,170512,301265,292594,294235,24366,294270,57025,288593,170897,83517,79124,24484,25584,81780,24854,25441,29316,81750,65210,50594,83502,282817,361596,60338,54315,25599,83619,25166,288077,317371,289211,497886,60350,65193,314654,116689,680717,56820,305604,378947,689377,360918,361689,25703,29473,300799,29169,316122,3…
GO:0048247	6.29700225658078e-05	0.999992199444404	8	37	lymphocyte chemotaxis	BP	13569	400	Ccl19,Cxcl16,Ccl6,Ccl24,Ccl5,Ccl2,Ch25h,Cxcl11	362506,497942,287910,288593,81780,24770,309527,305236
GO:0051241	6.80141039735926e-05	0.999966170046508	49	965	negative regulation of multicellular organismal process	BP	13569	400	Cntf,Timp1,Osr1,Id3,Tspan8,Lgals1,Lilrb4,Fgb,RT1-Db1,S100b,Tmem176a,Anxa4,Lrrc17,Tmem176b,Stk3,Adora2b,Foxc1,Prg4,Pros1,Cyp2j4,Nr2f1,Pycard,Idh2,Cd74,Nfe2l2,Lmx1a,Fcgr2b,Nkx6-1,Gata6,Efemp1,Bst2,Gpr171,Pf4,Rbp4,Ccl2,Gata3,C1qc,Ncf1,Lgmn,Nmi,Anxa5,Alox12,Nfe2,Ptpn22,Ssc5d,Arhgdib,Tifab,Twist2,Tbx18	25707,116510,298878,25585,171048,56646,292594,24366,294270,25742,297077,79124,502715,171411,65189,29316,364706,289104,81750,65210,81808,282817,361596,25599,83619,289201,289211,65193,29300,305604,378947,688737,360918,25703,24770,85471,362634,114553,63865,311021,25673,287454,366998,295338,308341,362456,364674,59327,315870
GO:0001523	6.95201110193734e-05	0.999991139731976	8	41	retinoid metabolic process	BP	13569	400	Cyp2j4,Dhrs3,Rbp4,Scpep1,Ttr,Aldh1a3,Rarres2,Cyp1b1	65210,313689,25703,114861,24856,266603,297073,25426
GO:0048731	7.57647927489982e-05	0.99995200092857	137	3716	system development	BP	13569	400	Tnnt2,Cntf,Mgp,Ifitm3,Timp1,Psmb9,Pgf,Osr1,Id3,Lgals1,Asgr2,Ccl19,Vamp5,RT1-S3,Nnmt,Ctsh,Lilrb4,Mnda,RT1-Db1,S100b,Ltbr,Adam15,Ccl24,Tmem176a,Ctf1,Sphk1,Aldh2,Gjb2,Lrrc17,F3,Six2,Ccl5,Tmem176b,Stk3,Clu,Fcer1g,Nfkb2,Adora2b,Foxc1,Pax4,Prg4,Akr1c14,Pros1,Ifitm1,Enpep,Nr2f1,Nbl1,Dhrs3,Cdh1,Irf8,Pth1r,Cybb,Idh2,Lefty1,Pdlim3,Hopx,Rspo3,Efna4,Ucp2,Cd74,Igf2,Nfe2l2,Casp1,Hcls1,Crip1,Lmx1a,Fcgr2b,Ephx1,…	24837,25707,25333,361673,116510,24967,94203,298878,25585,56646,29403,362506,89818,294228,300691,25425,292594,304988,294270,25742,297604,57025,288593,297077,29201,170897,29539,394266,502715,25584,366542,81780,171411,65189,24854,25441,309452,29316,364706,83630,289104,191574,81750,293618,64017,81808,50594,313689,83502,292060,56813,66021,361596,498299,114108,171160,498997,310643,54315,25599,24483,836…
GO:0002703	8.02489585509353e-05	0.999978978236529	15	152	regulation of leukocyte mediated immunity	BP	13569	400	RT1-S3,Tap1,Fcer1g,Adora2b,Igf2,Was,Fcgr2b,Dpp4,Ptpn6,Bst2,Rac2,Gata3,Tnfsf13,Fcgr1a,Vav1	294228,24811,25441,29316,24483,317371,289211,25253,116689,378947,366957,85471,287437,295279,25156
GO:0070098	8.19048268175813e-05	0.999987523944729	9	49	chemokine-mediated signaling pathway	BP	13569	400	Ccl19,Ccl6,Ccl24,Ccl5,Foxc1,Pf4,Ccl2,Cxcl11,Ccrl2	362506,287910,288593,81780,364706,360918,24770,305236,316019
GO:1901700	8.54055144672178e-05	0.999951682121665	74	1629	response to oxygen-containing compound	BP	13569	400	Castor1,Timp1,Osr1,Id3,Lgals1,Ccl19,Col6a2,Igfbp2,Ctsh,Cxcl16,Ifi27,RT1-Db1,Ltbr,Mrc1,Sphk1,Aldh2,Gjb2,Igfbp3,F3,Ccl5,Slc2a4,Clu,Nfkb2,Pax4,Pros1,Cdh1,Irf8,Pycard,Cybb,Lefty1,Ucp2,Igf2,Nfe2l2,Gstt1,Casp1,Fcgr2b,Zfp105,Cd14,Nkx6-1,Eif4ebp1,Sftpc,Fmo1,Grn,Slc22a6,Zfp703,Gata6,Srd5a1,Ramp3,Slpi,Pf4,Rbp4,Gjb6,Ccl2,Myd88,Gata3,Mpo,Eln,Defb1,Spidr,Ncf1,Spi1,Fcgr1a,Sncg,Anxa5,Cxcl11,Ptges,Tbxas1,Ccn2,Pt…	360969,116510,298878,25585,56646,362506,361821,25662,25425,497942,170512,294270,297604,291327,170897,29539,394266,24484,25584,81780,25139,24854,309452,83630,81750,83502,292060,282817,66021,498299,54315,24483,83619,25260,25166,289211,316096,60350,65193,116636,50683,25256,29143,29509,680717,29300,24950,56820,84386,360918,25703,84403,24770,301059,85471,303413,25043,83687,498119,114553,366126,295279,…
GO:2000482	8.93352795135629e-05	0.999992624896907	6	23	regulation of interleukin-8 secretion	BP	13569	400	Fcna,Anxa4,Pycard,Cd14,Ptpn22,Ssc5d	83517,79124,282817,60350,295338,308341
GO:0071622	8.98778568303441e-05	0.999988004585542	8	44	regulation of granulocyte chemotaxis	BP	13569	400	Ccl19,Ccl5,Cd74,Pf4,Dapk2,Ccl2,Rac2,Rarres2	362506,81780,25599,360918,300799,24770,366957,297073
GO:0050670	9.04991881217961e-05	0.999973612534668	17	180	regulation of lymphocyte proliferation	BP	13569	400	Ccl19,Igfbp2,RT1-S3,Mnda,RT1-Db1,Ccl5,Pycard,Cd74,Igf2,Fcgr2b,Ptpn6,RT1-Ba,Rac2,Myd88,Tnfsf13b,Zc3h12d,Ptpn22	362506,25662,294228,304988,294270,81780,282817,25599,24483,289211,116689,309621,366957,301059,498666,308266,295338
GO:0071310	9.17297207527181e-05	0.999946414059047	83	1946	cellular response to organic substance	BP	13569	400	Cntf,Castor1,Ifitm3,Psmb9,Pgf,Osr1,Id3,Lgals1,Ccl19,Il17rc,Igfbp2,Htra3,Ctsh,Cxcl16,Ccl6,Fgb,Mnda,RT1-Db1,Ltbr,Ccl24,Mrc1,Sphk1,Aldh2,Gjb2,Igfbp3,F3,Ccl5,Slc2a4,Clu,Gdf15,Foxc1,Nr2f1,Nbl1,Cdh1,Irf8,Pycard,Cybb,Lefty1,Ucp2,Cd74,Igf2,Nfe2l2,Ifi47,Casp1,Hcls1,Fcgr2b,Zfp105,Ephx1,Cdkn1c,Cd14,Nkx6-1,Eif4ebp1,PCOLCE2,Zfp703,Gata6,Srd5a1,Ramp3,RT1-Ba,Pf4,Gjb6,Cd68,Ccl2,Myd88,Gata3,Eln,Spidr,Chrdl2,Nmi,S…	25707,360969,361673,24967,94203,298878,25585,56646,362506,297520,25662,360959,25425,497942,287910,24366,304988,294270,297604,288593,291327,170897,29539,394266,24484,25584,81780,25139,24854,29455,364706,81808,50594,83502,292060,282817,66021,498299,54315,25599,24483,83619,246208,25166,288077,289211,316096,25315,246060,60350,65193,116636,684050,680717,29300,24950,56820,309621,360918,84403,287435,247…
GO:0002699	9.4510759526897e-05	0.999974845967379	15	155	positive regulation of immune effector process	BP	13569	400	Ccl19,RT1-S3,Fcer1g,Adora2b,Cd74,Rbp4,Ccl2,Rac2,Gata3,Tnfsf13,Fcgr1a,Ptpn22,C6,Vav1,Cd37	362506,294228,25441,29316,25599,25703,24770,366957,85471,287437,295279,295338,24237,25156,29185
GO:0009615	9.49932936375629e-05	0.999970931597212	18	213	response to virus	BP	13569	400	Ifitm3,Psmb9,Ccl19,Fcna,Ccl5,Clu,Ifitm1,Pycard,Bst2,Batf3,Myd88,Gata3,Slfn13,Oas1e,Ptpn22,Isg15,Cd37,Parp9	361673,24967,362506,83517,81780,24854,293618,282817,378947,60462,301059,85471,303378,494201,295338,298693,29185,303905
GO:0002274	9.61992717670211e-05	0.999975759202907	14	142	myeloid leukocyte activation	BP	13569	400	Ltbr,Ccl5,Clu,Fcer1g,Adora2b,Pycard,Casp1,Tyrobp,Ubd,Myo1f,Batf3,Rac2,Spi1,Cd37	297604,81780,24854,25441,29316,282817,25166,361537,29168,314654,60462,366957,366126,29185
GO:0032944	9.63633251466104e-05	0.999971740743422	17	182	regulation of mononuclear cell proliferation	BP	13569	400	Ccl19,Igfbp2,RT1-S3,Mnda,RT1-Db1,Ccl5,Pycard,Cd74,Igf2,Fcgr2b,Ptpn6,RT1-Ba,Rac2,Myd88,Tnfsf13b,Zc3h12d,Ptpn22	362506,25662,294228,304988,294270,81780,282817,25599,24483,289211,116689,309621,366957,301059,498666,308266,295338
GO:0048519	0.000100852096925937	0.999935029601228	145	3865	negative regulation of biological process	BP	13569	400	Cntf,Castor1,Ifitm3,Timp1,Osr1,Osgin1,Id3,Tspan8,Lgals1,Ccl19,Serpinb1a,RT1-S3,Htra3,Ctsh,Ifi27,Lilrb4,Dap,Ier3,Tap1,Fgb,Mnda,RT1-Db1,S100b,Adam15,Tmem176a,Sphk1,Aldh2,Fcna,Anxa4,Lrrc17,Igfbp3,Pon3,Six2,Ccl5,Tmem176b,Stk3,Clu,Fcer1g,Nfkb2,Adora2b,Foxc1,Pax4,Prg4,Pros1,Ifitm1,Cyp2j4,Nr2f1,Nbl1,Dhrs3,Cdh1,Irf8,Pycard,Pth1r,Idh2,Lefty1,Renbp,Capg,Hopx,Rgs18,Ccn5,Ucp2,Cd74,Igf2,Rbpms2,Nfe2l2,Hcls1,Lm…	25707,360969,361673,116510,298878,171493,25585,171048,56646,362506,291091,294228,360959,25425,170512,292594,64322,294235,24811,24366,304988,294270,25742,57025,297077,170897,29539,83517,79124,502715,24484,312086,366542,81780,171411,65189,24854,25441,309452,29316,364706,83630,289104,81750,293618,65210,81808,50594,313689,83502,292060,282817,56813,361596,498299,81759,297339,171160,289076,29576,54315,…
GO:0009611	0.000106365901244524	0.999955700772282	30	489	response to wounding	BP	13569	400	Cntf,Clic1,Timp1,Id3,Tspan8,Lgals1,Clec10a,Fgb,Adam15,F3,Myl12a,Clu,Fcer1g,Pros1,Hopx,Igf2,Nfe2l2,Ninj1,Ptpn6,Pf4,Fermt3,Ccl2,Plek,Anxa5,Alox12,Apoa5,Tfpi2,Matn4,Mylk,Wfdc1	25707,406864,116510,25585,171048,56646,64195,24366,57025,25584,501203,24854,25441,81750,171160,24483,83619,25338,116689,360918,309186,24770,364206,25673,287454,140638,286926,296358,288057,171112
GO:0032355	0.000111965492596452	0.999965237711778	18	220	response to estradiol	BP	13569	400	Igfbp2,Ifi27,Aldh2,Gjb2,Igfbp3,F3,Igf2,Fcgr2b,Grn,Zfp703,Srd5a1,Ramp3,Ccl2,Fcgr1a,Ccn2,Cyp1b1,Slc34a1,Wfdc1	25662,170512,29539,394266,24484,25584,24483,289211,29143,680717,24950,56820,24770,295279,64032,25426,25548,171112
GO:0070663	0.000112089229784369	0.999966683566464	17	185	regulation of leukocyte proliferation	BP	13569	400	Ccl19,Igfbp2,RT1-S3,Mnda,RT1-Db1,Ccl5,Pycard,Cd74,Igf2,Fcgr2b,Ptpn6,RT1-Ba,Rac2,Myd88,Tnfsf13b,Zc3h12d,Ptpn22	362506,25662,294228,304988,294270,81780,282817,25599,24483,289211,116689,309621,366957,301059,498666,308266,295338
GO:0097028	0.000115182045325347	0.999986881531347	7	34	dendritic cell differentiation	BP	13569	400	Ccl19,Ltbr,Tmem176a,Tmem176b,Ubd,Batf3,Spi1	362506,297604,297077,171411,29168,60462,366126
GO:0023052	0.000115517030130912	0.999924857069318	154	4217	signaling	BP	13569	400	Dok1,Cntf,S100a4,Castor1,Ifitm3,Timp1,Pgf,Igfbp6,Osr1,Osgin1,Tspan8,Lgals1,Ccl19,Il17rc,Igfbp2,Gpha2,Htra3,Ctsh,Cxcl16,Ifi27,Lilrb4,Dap,Ccl6,Ier3,Fgb,Mnda,RT1-Db1,S100b,Ltbr,Fcgrt,Adam15,Ccl24,Mrc1,Ctf1,Sphk1,Gjb2,Fcna,Anxa4,Igfbp3,F3,Ccl5,Stk3,Clu,Gdf15,Sectm1a,Fcer1g,Nfkb2,Adora2b,Foxc1,Cmtm3,Cyp2j4,Nr2f1,Nbl1,Dhrs3,Adamts15,Rhpn1,Cdh1,Pycard,Apol3,Pth1r,Cybb,Lefty1,Rgs18,Ccn5,Rspo3,Efna4,Ucp2,…	312477,25707,24615,360969,361673,116510,94203,25641,298878,171493,171048,56646,362506,297520,25662,171158,360959,25425,497942,170512,292594,64322,287910,294235,24366,304988,294270,25742,297604,29558,57025,288593,291327,29201,170897,394266,83517,79124,24484,25584,81780,65189,24854,29455,287885,25441,309452,29316,364706,291813,65210,81808,50594,313689,300474,300030,83502,282817,315108,56813,66021,4…
GO:0052547	0.000115997534009085	0.999957879811731	23	301	regulation of peptidase activity	BP	13569	400	Timp1,Psmb9,Serpinb1a,Ctsh,Ifi27,Dap,F3,Cdh1,Pycard,Renbp,Casp1,PCOLCE2,Slpi,Bst2,Vtn,Fcmr,Serpinb10,Tbc1d10a,Alox12,Pcolce,Ccn2,Tfpi2,Wfdc1	116510,24967,291091,25425,170512,64322,25584,83502,282817,81759,25166,684050,84386,378947,29169,548326,266775,360968,287454,29569,64032,286926,171112
GO:0006721	0.000117006770246302	0.999980953070027	9	59	terpenoid metabolic process	BP	13569	400	Cyp2j4,Dhrs3,Srd5a1,Rbp4,Scpep1,Ttr,Aldh1a3,Rarres2,Cyp1b1	65210,313689,24950,25703,114861,24856,266603,297073,25426
GO:0071345	0.000117393336015894	0.999946657645168	36	626	cellular response to cytokine stimulus	BP	13569	400	Cntf,Ifitm3,Psmb9,Ccl19,Il17rc,Ccl6,Fgb,Mnda,Ltbr,Ccl24,Mrc1,Sphk1,F3,Ccl5,Slc2a4,Foxc1,Irf8,Pycard,Cd74,Nfe2l2,Ifi47,Casp1,Hcls1,Nkx6-1,PCOLCE2,Pf4,Ccl2,Myd88,Gata3,Nmi,Cxcl11,Pcolce,Il17re,Ccrl2,Cyp1b1,Parp9	25707,361673,24967,362506,297520,287910,24366,304988,297604,288593,291327,170897,25584,81780,25139,364706,292060,282817,25599,83619,246208,25166,288077,65193,684050,360918,24770,301059,85471,311021,305236,29569,362417,316019,25426,303905
GO:0016064	0.000123088115107791	0.99997466747651	11	89	immunoglobulin mediated immune response	BP	13569	400	RT1-Db1,Fcer1g,Cd74,Fcgr2b,Ptpn6,Myd88,C1qc,Tnfsf13,Fcgr1a,C6,C1qa	294270,25441,25599,289211,116689,301059,362634,287437,295279,24237,298566
GO:0002521	0.000129290002814214	0.999949276428361	26	398	leukocyte differentiation	BP	13569	400	Lgals1,Ccl19,Lilrb4,RT1-Db1,Ltbr,Tmem176a,Lrrc17,Ccl5,Tmem176b,Fcer1g,Efna4,Cd74,Hcls1,Tyrobp,Ubd,Ptpn6,RT1-Ba,Pf4,Batf3,RT1-DOa,Gata3,C1qc,Spi1,Ptpn22,Vav1,Mpzl2	56646,362506,292594,294270,297604,297077,502715,81780,171411,25441,310643,25599,288077,361537,29168,116689,309621,360918,60462,24984,85471,362634,366126,295338,25156,300679
GO:0019724	0.000144831914478457	0.999969581264068	11	91	B cell mediated immunity	BP	13569	400	RT1-Db1,Fcer1g,Cd74,Fcgr2b,Ptpn6,Myd88,C1qc,Tnfsf13,Fcgr1a,C6,C1qa	294270,25441,25599,289211,116689,301059,362634,287437,295279,24237,298566
GO:0019221	0.000154159360919527	0.999944227108899	22	303	cytokine-mediated signaling pathway	BP	13569	400	Cntf,Ifitm3,Ccl19,Il17rc,Ccl6,Ltbr,Ccl24,Sphk1,F3,Ccl5,Foxc1,Pycard,Cd74,Casp1,Pf4,Ccl2,Myd88,Nmi,Cxcl11,Il17re,Ccrl2,Parp9	25707,361673,362506,297520,287910,297604,288593,170897,25584,81780,364706,282817,25599,25166,360918,24770,301059,311021,305236,362417,316019,303905
GO:0043123	0.000154426726873759	0.999959154213883	14	150	positive regulation of I-kappaB kinase/NF-kappaB signaling	BP	13569	400	S100a4,Lgals1,Ccl19,RT1-Db1,S100b,Ltbr,Sphk1,Apol3,Cd74,Casp1,Ubd,Bst2,Nek6,Myd88	24615,56646,362506,294270,25742,297604,170897,315108,25599,25166,29168,378947,360161,301059
GO:0051240	0.000155163243780491	0.999914014830807	62	1391	positive regulation of multicellular organismal process	BP	13569	400	Cntf,Clic1,Pgf,Osr1,Ccl19,Il17rc,Gpsm3,RT1-S3,Ctsh,Lilrb4,Fgb,Mnda,RT1-Db1,S100b,Ccl24,Sphk1,Fcna,F3,Ccl5,Clu,Fcer1g,Adora2b,Foxc1,Cyp2j4,Nbl1,Irf8,Pycard,Cybb,Cd74,Igf2,Nfe2l2,Casp1,Hcls1,Cd14,Nkx6-1,Grn,Zfp703,Tgif2,Gata6,Bmp1,RT1-Ba,Pf4,Unc93b1,Ccl2,Myd88,Gata3,Plek,Alx1,Tnfsf13,Alox12,Tbxas1,Wnt6,Ccn2,Ptpn22,Isg15,Apoa5,C6,Tead3,Cyp1b1,Klk1c9,Tbx18,Foxs1	25707,406864,94203,298878,362506,297520,406163,294228,25425,292594,24366,304988,294270,25742,288593,170897,83517,25584,81780,24854,25441,29316,364706,65210,50594,292060,282817,66021,25599,24483,83619,25166,288077,60350,65193,29143,680717,499929,29300,83470,309621,360918,361689,24770,301059,85471,364206,25401,287437,287454,24886,316526,64032,295338,298693,140638,24237,294299,25426,292868,315870,31…
GO:0072606	0.000162165732958369	0.999984797916345	6	25	interleukin-8 secretion	BP	13569	400	Fcna,Anxa4,Pycard,Cd14,Ptpn22,Ssc5d	83517,79124,282817,60350,295338,308341
GO:0009967	0.000163663383317437	0.99991170694746	56	1187	positive regulation of signal transduction	BP	13569	400	Cntf,S100a4,Lgals1,Ccl19,Ctsh,Ccl6,Fgb,RT1-Db1,S100b,Ltbr,Ccl24,Ctf1,Sphk1,Igfbp3,F3,Ccl5,Stk3,Clu,Gdf15,Cmtm3,Pycard,Apol3,Lefty1,Rspo3,Cd74,Igf2,Blnk,Casp1,Hcls1,Fcgr2b,C1qtnf2,Cdkn1c,Cd14,Ubd,Ptpn6,Gata6,Ramp3,Bst2,Pf4,Fgd2,Nek6,Ccl2,Trdn,Myd88,Gata3,Ncf1,Cxcl11,Bmp15,Ccn2,Ptpn22,Agr2,Pla2g2a,Skap2,Cyp1b1,Rbpms,Parp9	25707,24615,56646,362506,25425,287910,24366,294270,25742,297604,288593,29201,170897,24484,25584,81780,65189,24854,29455,291813,282817,315108,498299,498997,25599,24483,499356,25166,288077,289211,497886,246060,60350,29168,116689,29300,56820,378947,360918,309653,360161,24770,59299,301059,85471,114553,305236,59302,64032,295338,298961,29692,155183,25426,498642,303905
GO:0050789	0.00016635218220334	0.999890513889919	255	7613	regulation of biological process	BP	13569	400	Dok1,S100a11,Tnnt2,Cntf,Clic1,Mgp,S100a4,Castor1,Ifitm3,Timp1,Psmb9,Pgf,Igfbp6,Osr1,Osgin1,Id3,Tspan8,Lgals1,Ccl19,Il17rc,Gpsm3,Serpinb1a,Igfbp2,RT1-S3,Gpha2,Htra3,Ctsh,Cxcl16,Ifi27,Pla2g7,Lilrb4,Dap,Ccl6,Ier3,Tap1,Fgb,Mnda,RT1-Db1,S100b,Ltbr,Fcgrt,Adam15,Ccl24,Tmem176a,Gsap,Mrc1,Ctf1,Sphk1,Pmf1,Aldh2,Trim34,Fcna,Paox,Anxa4,Lrrc17,Igfbp3,F3,Pon3,Six2,Ccl5,Myl12a,Tmem176b,Stk3,Clu,Gdf15,Sectm1a,Fc…	312477,445415,24837,25707,406864,25333,24615,360969,361673,116510,24967,94203,25641,298878,171493,25585,171048,56646,362506,297520,406163,291091,25662,294228,171158,360959,25425,497942,170512,301265,292594,64322,287910,294235,24811,24366,304988,294270,25742,297604,29558,57025,288593,297077,311984,291327,29201,170897,681050,29539,101241893,83517,293589,79124,502715,24484,25584,312086,366542,81780,…
GO:0006898	0.000174174313091984	0.999945854273737	17	228	receptor-mediated endocytosis	BP	13569	400	Ifitm3,Ccl19,Cxcl16,Mrc1,Clu,Cd163,Fcer1g,Prg4,Cd5,Fcgr2b,Cd14,Grn,Ramp3,Lrp10,Vtn,Fcgr1a,Ssc5d	361673,362506,497942,291327,24854,312701,25441,289104,54236,289211,60350,29143,56820,305880,29169,295279,308341
GO:0061041	0.000194182603257133	0.999953889634313	12	119	regulation of wound healing	BP	13569	400	Tspan8,Fgb,Fcer1g,Pros1,Hopx,Nfe2l2,Ccl2,Plek,Anxa5,Alox12,Mylk,Wfdc1	171048,24366,25441,81750,171160,83619,24770,364206,25673,287454,288057,171112
GO:0007249	0.000195946815391471	0.999938575210576	17	215	I-kappaB kinase/NF-kappaB signaling	BP	13569	400	S100a4,Lgals1,Ccl19,RT1-Db1,S100b,Ltbr,Sphk1,Nfkb2,Pycard,Apol3,Cd74,Casp1,Ubd,Bst2,Nek6,Myd88,Tifab	24615,56646,362506,294270,25742,297604,170897,309452,282817,315108,25599,25166,29168,378947,360161,301059,364674
GO:0002474	0.000197294993328072	0.999981114452677	6	23	antigen processing and presentation of peptide antigen via MHC class I	BP	13569	400	RT1-S3,RT1-T24-4,Tap1,Fcer1g,Fcgr1a,RT1-CE5	294228,414784,24811,25441,295279,309607
GO:0048523	0.000214707184404093	0.999859962195433	132	3524	negative regulation of cellular process	BP	13569	400	Cntf,Castor1,Ifitm3,Timp1,Osr1,Osgin1,Id3,Lgals1,Ccl19,Serpinb1a,Htra3,Ctsh,Ifi27,Lilrb4,Dap,Ier3,Fgb,Mnda,RT1-Db1,S100b,Adam15,Tmem176a,Sphk1,Aldh2,Fcna,Anxa4,Lrrc17,Igfbp3,Pon3,Six2,Ccl5,Tmem176b,Stk3,Clu,Fcer1g,Nfkb2,Adora2b,Foxc1,Pax4,Prg4,Cyp2j4,Nr2f1,Nbl1,Dhrs3,Cdh1,Irf8,Pycard,Pth1r,Idh2,Lefty1,Renbp,Capg,Hopx,Rgs18,Ccn5,Ucp2,Cd74,Igf2,Rbpms2,Nfe2l2,Hcls1,Lmx1a,Etfbkmt,Was,Fcgr2b,Cdkn1c,Dp…	25707,360969,361673,116510,298878,171493,25585,56646,362506,291091,360959,25425,170512,292594,64322,294235,24366,304988,294270,25742,57025,297077,170897,29539,83517,79124,502715,24484,312086,366542,81780,171411,65189,24854,25441,309452,29316,364706,83630,289104,65210,81808,50594,313689,83502,292060,282817,56813,361596,498299,81759,297339,171160,289076,29576,54315,25599,24483,503214,83619,288077,2…
GO:0001819	0.000224833307923434	0.999916302176228	22	315	positive regulation of cytokine production	BP	13569	400	Ccl19,Il17rc,Gpsm3,RT1-S3,Fcna,Clu,Fcer1g,Adora2b,Cyp2j4,Irf8,Pycard,Cybb,Cd74,Casp1,Cd14,Pf4,Unc93b1,Ccl2,Myd88,Gata3,Ptpn22,Cyp1b1	362506,297520,406163,294228,83517,24854,25441,29316,65210,292060,282817,66021,25599,25166,60350,360918,361689,24770,301059,85471,295338,25426
GO:0002764	0.00022566149480643	0.999928286658568	17	225	immune response-regulating signaling pathway	BP	13569	400	Ctsh,Lilrb4,Mnda,Fcgrt,Fcna,Fcer1g,Cmtm3,Fcgr2b,Cd14,Ptpn6,Unc93b1,Myd88,Gata3,Fcgr1a,Ptpn22,Skap2,Vav1	25425,292594,304988,29558,83517,25441,291813,289211,60350,116689,361689,301059,85471,295279,295338,155183,25156
GO:0045765	0.000229538491304148	0.999930025231516	16	199	regulation of angiogenesis	BP	13569	400	Pgf,Ctsh,Ccl24,Sphk1,F3,Ccl5,Adora2b,Foxc1,Cybb,Nfe2l2,Gata6,Pf4,Ccl2,Alox12,C6,Cyp1b1	94203,25425,288593,170897,25584,81780,29316,364706,66021,83619,29300,360918,24770,287454,24237,25426
GO:0045766	0.000241801366591729	0.999941080993608	12	123	positive regulation of angiogenesis	BP	13569	400	Pgf,Ctsh,Ccl24,Sphk1,F3,Ccl5,Cybb,Nfe2l2,Gata6,Alox12,C6,Cyp1b1	94203,25425,288593,170897,25584,81780,66021,83619,29300,287454,24237,25426
GO:0050727	0.000243034701311308	0.999916720879863	19	238	regulation of inflammatory response	BP	13569	400	Il17rc,Gpsm3,Ier3,RT1-Db1,Ccl24,Ccl5,Fcer1g,Adora2b,Pycard,Casp1,Fcgr2b,Slpi,Aoc3,Myd88,Gata3,Fcgr1a,C6,Wfdc1,Tnfaip8l2	297520,406163,294235,294270,288593,81780,25441,29316,282817,25166,289211,84386,29473,301059,85471,295279,24237,171112,310663
GO:0001773	0.000263741242639036	0.999972718507232	6	26	myeloid dendritic cell activation	BP	13569	400	Ltbr,Pycard,Ubd,Batf3,Spi1,Cd37	297604,282817,29168,60462,366126,29185
GO:0006935	0.000269524691824862	0.999890982815253	25	411	chemotaxis	BP	13569	400	Pgf,Ccl19,Il17rc,Gpsm3,Cxcl16,Pla2g7,Ccl6,Ccl24,Ccl5,Fcer1g,Nbl1,Efna4,Cd74,Lmx1a,Pf4,Dapk2,Ccl2,Rac2,Gata3,Ch25h,Cxcl11,Ccrl2,Gfra3,Rarres2,Vav1	94203,362506,297520,406163,497942,301265,287910,288593,81780,25441,50594,310643,25599,289201,360918,300799,24770,366957,85471,309527,305236,316019,84422,297073,25156
GO:0040008	0.000276118105087307	0.999876278494744	31	557	regulation of growth	BP	13569	400	Cntf,Igfbp6,Osgin1,Igfbp2,Htra3,Cxcl16,Adam15,Sphk1,Igfbp3,Stk3,Foxc1,Irf8,Hopx,Ccn5,Igf2,Lmx1a,Nkx6-1,Gata6,Bst2,Kazald1,Rbp4,Myd88,Mpo,Lgmn,Alox12,Zc3h12d,Ccn2,Agr2,Cd53,Wfdc1,Foxs1	25707,25641,171493,25662,360959,497942,57025,170897,24484,65189,364706,292060,171160,29576,24483,289201,65193,29300,378947,293997,25703,301059,303413,63865,287454,308266,64032,298961,24251,171112,311547
GO:0046596	0.000286465645894469	0.999969379790181	6	29	regulation of viral entry into host cell	BP	13569	400	Ifitm3,Lgals1,RT1-Db1,Fcna,Ifitm1,Cd74	361673,56646,294270,83517,293618,25599
GO:0002706	0.000288984297748725	0.999928464624968	12	113	regulation of lymphocyte mediated immunity	BP	13569	400	RT1-S3,Tap1,Fcer1g,Igf2,Was,Fcgr2b,Dpp4,Ptpn6,Gata3,Tnfsf13,Fcgr1a,Vav1	294228,24811,25441,24483,317371,289211,25253,116689,85471,287437,295279,25156
GO:0042330	0.000291821537859557	0.999881308776992	25	413	taxis	BP	13569	400	Pgf,Ccl19,Il17rc,Gpsm3,Cxcl16,Pla2g7,Ccl6,Ccl24,Ccl5,Fcer1g,Nbl1,Efna4,Cd74,Lmx1a,Pf4,Dapk2,Ccl2,Rac2,Gata3,Ch25h,Cxcl11,Ccrl2,Gfra3,Rarres2,Vav1	94203,362506,297520,406163,497942,301265,287910,288593,81780,25441,50594,310643,25599,289201,360918,300799,24770,366957,85471,309527,305236,316019,84422,297073,25156
GO:0034612	0.000305534082105094	0.99990449345705	16	193	response to tumor necrosis factor	BP	13569	400	Ccl19,Cxcl16,Ccl6,Ltbr,Ccl24,Sphk1,Ccl5,Slc2a4,Pycard,Nfe2l2,Casp1,Cd14,Ubd,Ccl2,Gata3,Cyp1b1	362506,497942,287910,297604,288593,170897,81780,25139,282817,83619,25166,60350,29168,24770,85471,25426
GO:0009653	0.000309035007048824	0.999814180791712	77	2011	anatomical structure morphogenesis	BP	13569	400	Tnnt2,Cntf,Mgp,Pgf,Osr1,Id3,Ctsh,S100b,Adam15,Ccl24,Sphk1,F3,Six2,Ccl5,Myl12a,Stk3,Clu,Gdf15,Nfkb2,Adora2b,Foxc1,Ifitm1,Enpep,Nbl1,Dhrs3,Cdh1,Cybb,Lefty1,Hopx,Rspo3,Efna4,Igf2,Nfe2l2,Casp1,Crip1,Lmx1a,Cdkn1c,Nkx6-1,Cdc42ep4,Ninj1,Ptpn6,Tgif2,Gata6,Efemp1,Alx3,Pf4,Unc93b1,Rbp4,Gjb6,Vtn,Fermt3,Ccl2,Gata3,Alx1,Tnfsf13,Spi1,Aldh1a3,Tnfsf13b,Itgb7,Alox12,Gfra3,Wnt6,Nfe2,Ccn2,Agr2,C6,Cd53,Tifab,Cyp1b1,…	24837,25707,25333,94203,298878,25585,25425,25742,57025,288593,170897,25584,366542,81780,501203,65189,24854,29455,309452,29316,364706,293618,64017,50594,313689,83502,66021,498299,171160,498997,310643,24483,83619,25166,691657,289201,246060,65193,303653,25338,116689,499929,29300,305604,365900,360918,361689,25703,84403,29169,309186,24770,85471,25401,287437,366126,266603,498666,25713,287454,84422,3165…
GO:0038094	0.0003133413294813	0.999984638507381	4	13	Fc-gamma receptor signaling pathway	BP	13569	400	Fcgrt,Fcer1g,Fcgr2b,Fcgr1a	29558,25441,289211,295279
GO:1903034	0.000320078110049238	0.999913819391902	13	146	regulation of response to wounding	BP	13569	400	Cntf,Tspan8,Fgb,Fcer1g,Pros1,Hopx,Nfe2l2,Ccl2,Plek,Anxa5,Alox12,Mylk,Wfdc1	25707,171048,24366,25441,81750,171160,83619,24770,364206,25673,287454,288057,171112
GO:0002819	0.000323572653051754	0.999918709308334	12	118	regulation of adaptive immune response	BP	13569	400	Ccl19,RT1-S3,Fcer1g,Pycard,Was,Fcgr2b,Dpp4,Ptpn6,Gata3,Tnfsf13,Fcgr1a,Tnfsf13b	362506,294228,25441,282817,317371,289211,25253,116689,85471,287437,295279,498666
GO:0048869	0.000330288881940055	0.999785298632981	117	3175	cellular developmental process	BP	13569	400	Tnnt2,Cntf,Clic1,Mgp,Ifitm3,Pgf,Osr1,Id3,Lgals1,Ccl19,Vamp5,RGD1305645,Lilrb4,Mnda,RT1-Db1,S100b,Ltbr,Adam15,Ccl24,Tmem176a,Bdh2,Ctf1,Sphk1,Anxa4,Lrrc17,Igfbp3,Tagln,Six2,Ccl5,Myl12a,Tmem176b,Slc2a4,Stk3,Clu,Gdf15,Fcer1g,Nfkb2,Foxc1,Pax4,Nr2f1,Nbl1,Cdh1,Irf8,Pth1r,Idh2,Lefty1,Hopx,Efna4,Cd74,Igf2,Cnn3,Rbpms2,Nfe2l2,Casp1,Hcls1,Lmx1a,Fcgr2b,Cdkn1c,Phgdh,Nkx6-1,Tyrobp,Ubd,Cdc42ep4,Grn,Ptpn6,Zfp703,…	24837,25707,406864,25333,361673,94203,298878,25585,56646,362506,89818,363225,292594,304988,294270,25742,297604,57025,288593,297077,295458,29201,170897,79124,502715,24484,25123,366542,81780,501203,171411,25139,65189,24854,29455,25441,309452,364706,83630,81808,50594,83502,292060,56813,361596,498299,171160,310643,25599,24483,54321,503214,83619,25166,288077,289201,289211,246060,58835,65193,361537,291…
GO:0050830	0.000334387941639672	0.999944787447338	8	52	defense response to Gram-positive bacterium	BP	13569	400	Lyz2,RT1-S3,Myo1f,Myd88,Defb1,Ncf1,Ssc5d,Rarres2	25211,294228,314654,301059,83687,114553,308341,297073
GO:0006690	0.000346170489296957	0.99993404946226	9	66	icosanoid metabolic process	BP	13569	400	Ptgr1,Sphk1,Cyp2j4,Cd74,Ncf1,Alox12,Ptges,Tbxas1,Cyp1b1	192227,170897,65210,25599,114553,287454,59103,24886,25426
GO:0065009	0.000348069182862231	0.999779720949402	98	2404	regulation of molecular function	BP	13569	400	Tnnt2,Cntf,Timp1,Psmb9,Pgf,Osr1,Osgin1,Id3,Ccl19,Gpsm3,Serpinb1a,Gpha2,Ctsh,Cxcl16,Ifi27,Dap,Ccl6,RT1-Db1,Adam15,Ccl24,Ctf1,Sphk1,Trim34,Anxa4,Igfbp3,F3,Ccl5,Stk3,Clu,Gdf15,Sectm1a,Adora2b,Foxc1,Nbl1,Cdh1,Pycard,Lefty1,Renbp,Hopx,Rgs18,Fxyd5,Cd74,Igf2,Cnn3,Casp1,Etfbkmt,Fcgr2b,C1qtnf2,Cdkn1c,Cdc42ep4,Grn,PCOLCE2,Ptpn6,Inka1,Efemp1,Slpi,Bst2,Pf4,Fgd2,Aoc3,Vtn,Abhd5,Nek6,Ccl2,Trdn,Rac2,Myd88,Gata3,…	24837,25707,116510,24967,94203,298878,171493,25585,362506,406163,291091,171158,25425,497942,170512,64322,287910,294270,57025,288593,29201,170897,101241893,79124,24484,25584,81780,65189,24854,29455,287885,29316,364706,50594,83502,282817,498299,81759,171160,289076,60338,25599,24483,54321,25166,316976,289211,497886,246060,303653,29143,684050,116689,316001,305604,84386,378947,360918,309653,29473,2916…
GO:0001906	0.000358270082506558	0.999916364712752	11	89	cell killing	BP	13569	400	Lyz2,RT1-S3,Ctsh,Tap1,Igf2,Ptpn6,Pf4,Ccl2,Ncf1,Fcgr1a,Vav1	25211,294228,25425,24811,24483,116689,360918,24770,114553,295279,25156
GO:0002253	0.000361445801158167	0.999875687982026	18	256	activation of immune response	BP	13569	400	Lilrb4,Mnda,Fcna,Fcer1g,Cmtm3,Pycard,Fcgr2b,Cfd,Cd14,Ptpn6,Unc93b1,Myd88,Gata3,C1qc,Ptpn22,C6,Skap2,C1qa	292594,304988,83517,25441,291813,282817,289211,54249,60350,116689,361689,301059,85471,362634,295338,24237,155183,298566
GO:0045637	0.000383218688128859	0.999894769417265	13	148	regulation of myeloid cell differentiation	BP	13569	400	Lilrb4,RT1-Db1,Lrrc17,Ccl5,Cd74,Hcls1,Tyrobp,Gpr171,Pf4,C1qc,Spi1,Isg15,Twist2	292594,294270,502715,81780,25599,288077,361537,688737,360918,362634,366126,298693,59327
GO:0002586	0.000399232200482784	0.999995168247447	3	4	regulation of antigen processing and presentation of peptide antigen via MHC class II	BP	13569	400	Pycard,RT1-DOa,RT1-DOb	282817,24984,365542
GO:0032526	0.000404483777150091	0.999902874954165	11	115	response to retinoic acid	BP	13569	400	Osr1,Igfbp2,Ctsh,Gjb2,Lefty1,Zfp105,Sftpc,Rbp4,Ccl2,Eln,Ptges	298878,25662,25425,394266,498299,316096,50683,25703,24770,25043,59103
GO:0002524	0.00041511242812451	0.999979239016977	4	11	hypersensitivity	BP	13569	400	Fcer1g,Fcgr2b,Gata3,Fcgr1a	25441,289211,85471,295279
GO:0051094	0.000451769174028277	0.999751651059858	51	1147	positive regulation of developmental process	BP	13569	400	Cntf,Clic1,Pgf,Osr1,Ccl19,Ctsh,Lilrb4,Mnda,RT1-Db1,S100b,Ccl24,Sphk1,Igfbp3,F3,Ccl5,Stk3,Clu,Gdf15,Foxc1,Pax4,Nbl1,Cybb,Hopx,Cd74,Igf2,Nfe2l2,Hcls1,Nkx6-1,Grn,Zfp703,Tgif2,Gata6,Bmp1,RT1-Ba,Pf4,Gata3,Alx1,Tnfsf13,Tnfsf13b,Alox12,Wnt6,Ccn2,Isg15,Agr2,C6,Cd53,Tead3,Rarres2,Cyp1b1,Tbx18,Foxs1	25707,406864,94203,298878,362506,25425,292594,304988,294270,25742,288593,170897,24484,25584,81780,65189,24854,29455,364706,83630,50594,66021,171160,25599,24483,83619,288077,65193,29143,680717,499929,29300,83470,309621,360918,85471,25401,287437,498666,287454,316526,64032,298693,298961,24237,24251,294299,297073,25426,315870,311547
GO:0031295	0.000452220014758202	0.999961340469191	5	20	T cell costimulation	BP	13569	400	Lgals1,Ccl19,Cd5,Dpp4,Tnfsf13b	56646,362506,54236,25253,498666
GO:2000107	0.000457615571729617	0.999932114204546	7	46	negative regulation of leukocyte apoptotic process	BP	13569	400	Ccl19,Ccl5,Fcer1g,Cd74,Hcls1,Fcgr2b,Fcmr	362506,81780,25441,25599,288077,289211,548326
GO:0050921	0.000458871240061353	0.999879984527206	12	120	positive regulation of chemotaxis	BP	13569	400	Pgf,Ccl19,Gpsm3,Pla2g7,Ccl5,Cd74,Pf4,Dapk2,Ccl2,Rac2,Cxcl11,Rarres2	94203,362506,406163,301265,81780,25599,360918,300799,24770,366957,305236,297073
GO:0002768	0.000461363214707533	0.999878830886349	12	130	immune response-regulating cell surface receptor signaling pathway	BP	13569	400	Lilrb4,Mnda,Fcgrt,Fcna,Fcer1g,Cmtm3,Fcgr2b,Ptpn6,Gata3,Fcgr1a,Ptpn22,Vav1	292594,304988,29558,83517,25441,291813,289211,116689,85471,295279,295338,25156
GO:0030154	0.0004741064016666	0.999690101281997	112	3045	cell differentiation	BP	13569	400	Tnnt2,Cntf,Clic1,Mgp,Ifitm3,Pgf,Osr1,Id3,Lgals1,Ccl19,Vamp5,Lilrb4,Mnda,RT1-Db1,S100b,Ltbr,Adam15,Tmem176a,Bdh2,Ctf1,Sphk1,Anxa4,Lrrc17,Igfbp3,Tagln,Six2,Ccl5,Tmem176b,Slc2a4,Stk3,Clu,Gdf15,Fcer1g,Nfkb2,Foxc1,Pax4,Nr2f1,Nbl1,Cdh1,Irf8,Pth1r,Idh2,Lefty1,Hopx,Efna4,Cd74,Igf2,Cnn3,Rbpms2,Nfe2l2,Casp1,Hcls1,Lmx1a,Fcgr2b,Cdkn1c,Phgdh,Nkx6-1,Tyrobp,Ubd,Grn,Ptpn6,Zfp703,Tgif2,Gata6,Srd5a1,Efemp1,Gpr171,…	24837,25707,406864,25333,361673,94203,298878,25585,56646,362506,89818,292594,304988,294270,25742,297604,57025,297077,295458,29201,170897,79124,502715,24484,25123,366542,81780,171411,25139,65189,24854,29455,25441,309452,364706,83630,81808,50594,83502,292060,56813,361596,498299,171160,310643,25599,24483,54321,503214,83619,25166,288077,289201,289211,246060,58835,65193,361537,29168,29143,116689,68071…
GO:0070661	0.000474801346532324	0.999833312358472	18	231	leukocyte proliferation	BP	13569	400	Ccl19,Igfbp2,RT1-S3,Mnda,RT1-Db1,Ccl5,Clu,Pycard,Cd74,Igf2,Fcgr2b,Ptpn6,RT1-Ba,Rac2,Myd88,Tnfsf13b,Zc3h12d,Ptpn22	362506,25662,294228,304988,294270,81780,24854,282817,25599,24483,289211,116689,309621,366957,301059,498666,308266,295338
GO:0033627	0.000479241228613682	0.999940810534169	6	44	cell adhesion mediated by integrin	BP	13569	400	Ccl5,Dpp4,Ptpn6,Vtn,Fermt3,Cyp1b1	81780,25253,116689,29169,309186,25426
GO:2000026	0.000479591588663691	0.999718895435503	64	1551	regulation of multicellular organismal development	BP	13569	400	Cntf,Mgp,Timp1,Pgf,Osr1,Lgals1,Ccl19,Ctsh,Lilrb4,RT1-Db1,S100b,Ccl24,Tmem176a,Sphk1,Lrrc17,F3,Six2,Ccl5,Tmem176b,Stk3,Adora2b,Foxc1,Nr2f1,Nbl1,Cdh1,Cybb,Idh2,Hopx,Cd74,Nfe2l2,Hcls1,Lmx1a,Cdkn1c,Nkx6-1,Tyrobp,Grn,Ptpn6,Zfp703,Tgif2,Gata6,Bmp1,Efemp1,Gpr171,RT1-Ba,Pf4,Rbp4,RT1-DOa,Ccl2,Gata3,C1qc,Alx1,Tnfsf13,Spi1,Alox12,Wnt6,Nfe2,Ccn2,Isg15,C6,Arhgdib,Tifab,Cyp1b1,Twist2,Tbx18	25707,25333,116510,94203,298878,56646,362506,25425,292594,294270,25742,288593,297077,170897,502715,25584,366542,81780,171411,65189,29316,364706,81808,50594,83502,66021,361596,171160,25599,83619,288077,289201,246060,65193,361537,29143,116689,680717,499929,29300,83470,305604,688737,309621,360918,25703,24984,24770,85471,362634,25401,287437,366126,287454,316526,366998,64032,298693,24237,362456,364674…
GO:0009966	0.000504600839839382	0.999680804443137	91	2256	regulation of signal transduction	BP	13569	400	Cntf,S100a4,Castor1,Timp1,Pgf,Igfbp6,Osgin1,Lgals1,Ccl19,Igfbp2,Gpha2,Htra3,Ctsh,Cxcl16,Lilrb4,Ccl6,Ier3,Fgb,RT1-Db1,S100b,Ltbr,Ccl24,Ctf1,Sphk1,Igfbp3,F3,Ccl5,Stk3,Clu,Gdf15,Sectm1a,Cmtm3,Cyp2j4,Nbl1,Dhrs3,Cdh1,Pycard,Apol3,Lefty1,Rgs18,Rspo3,Cd74,Cd5,Igf2,Blnk,Nfe2l2,Casp1,Hcls1,Fcgr2b,C1qtnf2,Cdkn1c,Cd14,Ubd,Grn,Ptpn6,Zfp703,Gata6,Ramp3,Efemp1,Bst2,Pf4,Fgd2,Dapk2,Nek6,Ccl2,Trdn,Myd88,Gata3,Ple…	25707,24615,360969,116510,94203,25641,171493,56646,362506,25662,171158,360959,25425,497942,292594,287910,294235,24366,294270,25742,297604,288593,29201,170897,24484,25584,81780,65189,24854,29455,287885,291813,65210,50594,313689,83502,282817,315108,498299,289076,498997,25599,54236,24483,499356,83619,25166,288077,289211,497886,246060,60350,29168,29143,116689,680717,29300,56820,305604,378947,360918,3…
GO:0001562	0.000540674473239063	0.99995190137331	5	20	response to protozoan	BP	13569	400	Ier3,Irf8,Pf4,Tlr12,Cd37	294235,292060,360918,362604,29185
GO:0002548	0.000563422202414358	0.999914391704424	7	41	monocyte chemotaxis	BP	13569	400	Ccl19,Pla2g7,Ccl6,Ccl24,Ccl5,Nbl1,Ccl2	362506,301265,287910,288593,81780,50594,24770
GO:0042129	0.000565320668927801	0.999838692106673	13	136	regulation of T cell proliferation	BP	13569	400	Ccl19,Igfbp2,RT1-S3,RT1-Db1,Ccl5,Pycard,Igf2,Ptpn6,RT1-Ba,Rac2,Tnfsf13b,Zc3h12d,Ptpn22	362506,25662,294228,294270,81780,282817,24483,116689,309621,366957,498666,308266,295338
GO:0006897	0.000567752607760644	0.999753291953587	26	474	endocytosis	BP	13569	400	Ifitm3,Asgr2,Ccl19,Cxcl16,Mrc1,Fcna,Clu,Cd163,Fcer1g,Prg4,Pros1,Irf8,Pycard,Cd5,Fcgr2b,Cd14,Grn,Ramp3,Lrp10,Rab20,Vtn,Ccl2,Ncf4,Fcgr1a,Ssc5d,Vav1	361673,29403,362506,497942,291327,83517,24854,312701,25441,289104,81750,292060,282817,54236,289211,60350,29143,56820,305880,689377,29169,24770,500904,295279,308341,25156
GO:0010469	0.00059257555285814	0.999738813414013	27	372	regulation of receptor activity	BP	13569	400	Cntf,Timp1,Pgf,Osgin1,Ccl19,Gpha2,Cxcl16,Ccl6,Ccl24,Ctf1,Ccl5,Gdf15,Sectm1a,Nbl1,Lefty1,Igf2,Grn,Efemp1,Pf4,Ccl2,Trdn,Ncf1,Tnfsf13,Ttr,Cxcl11,Bmp15,Ccn2	25707,116510,94203,171493,362506,171158,497942,287910,288593,29201,81780,29455,287885,50594,498299,24483,29143,305604,360918,24770,59299,114553,287437,24856,305236,59302,64032
GO:0048568	0.000602160204350918	0.999757708783111	22	373	embryonic organ development	BP	13569	400	Osr1,Id3,Six2,Stk3,Foxc1,Rspo3,Igf2,Cdkn1c,Efemp1,Alx3,Rbp4,Gjb6,Gata3,Alx1,Aldh1a3,Nfe2,Tead3,Tifab,Rarres2,Twist2,Atp6v1b1,Tbx18	298878,25585,366542,65189,364706,498997,24483,246060,305604,365900,25703,84403,85471,25401,266603,366998,294299,364674,297073,59327,312488,315870
GO:0001568	0.000626854915470877	0.999720941393484	27	512	blood vessel development	BP	13569	400	Pgf,Osr1,Ctsh,Adam15,Ccl24,Sphk1,F3,Ccl5,Adora2b,Foxc1,Enpep,Cybb,Rspo3,Nfe2l2,Gata6,Pf4,Ccl2,Eln,Spi1,Alox12,Nfe2,Ccn2,C6,Cyp1b1,Mmp21,Mylk,Foxs1	94203,298878,25425,57025,288593,170897,25584,81780,29316,364706,64017,66021,498997,83619,29300,360918,24770,25043,366126,287454,366998,64032,24237,25426,293573,288057,311547
GO:0002580	0.000630279708980781	0.999986890221183	3	5	regulation of antigen processing and presentation of peptide or polysaccharide antigen via MHC class II	BP	13569	400	Pycard,RT1-DOa,RT1-DOb	282817,24984,365542
GO:0002822	0.000631180989829984	0.999840371444625	11	110	regulation of adaptive immune response based on somatic recombination of immune receptors built from immunoglobulin superfamily domains	BP	13569	400	Ccl19,RT1-S3,Fcer1g,Was,Fcgr2b,Dpp4,Ptpn6,Gata3,Tnfsf13,Fcgr1a,Tnfsf13b	362506,294228,25441,317371,289211,25253,116689,85471,287437,295279,498666
GO:0071674	0.000654102106727861	0.999879217413801	8	58	mononuclear cell migration	BP	13569	400	Ccl19,Pla2g7,Ccl6,Ccl24,Ccl5,Nbl1,Ccl2,Rarres2	362506,301265,287910,288593,81780,50594,24770,297073
GO:0072359	0.000666860640905516	0.999653211661634	40	874	circulatory system development	BP	13569	400	Tnnt2,Ifitm3,Pgf,Osr1,Id3,Ctsh,Adam15,Ccl24,Sphk1,F3,Ccl5,Stk3,Adora2b,Foxc1,Ifitm1,Enpep,Dhrs3,Cybb,Lefty1,Pdlim3,Hopx,Rspo3,Nfe2l2,Gata6,Pf4,Rbp4,Ccl2,Gata3,Eln,Spi1,Alox12,Nfe2,Ccn2,C6,Pskh1,Cyp1b1,Mmp21,Mylk,Tbx18,Foxs1	24837,361673,94203,298878,25585,25425,57025,288593,170897,25584,81780,65189,29316,364706,293618,64017,313689,66021,498299,114108,171160,498997,83619,29300,360918,25703,24770,85471,25043,366126,287454,366998,64032,24237,364993,25426,293573,288057,315870,311547
GO:0019730	0.00067372080145357	0.999916075480277	6	27	antimicrobial humoral response	BP	13569	400	RT1-S3,Fgb,Slpi,Pf4,Defb1,Rarres2	294228,24366,84386,360918,83687,297073
GO:0001501	0.000688035911080262	0.999720126853078	22	385	skeletal system development	BP	13569	400	Mgp,Timp1,Osr1,Lrrc17,Six2,Foxc1,Dhrs3,Pth1r,Cdkn1c,Tyrobp,Ptpn6,Srd5a1,Bmp1,Efemp1,Alx3,Rbp4,Alx1,Ccn2,Tifab,Twist2,Col13a1,Cytl1	25333,116510,298878,502715,366542,364706,313689,56813,246060,361537,116689,24950,83470,305604,365900,25703,25401,64032,364674,59327,499431,498392
GO:2000483	0.000694385121110239	0.99998044065988	3	7	negative regulation of interleukin-8 secretion	BP	13569	400	Anxa4,Ptpn22,Ssc5d	79124,295338,308341
GO:1902105	0.000700137701084138	0.99976282608789	16	212	regulation of leukocyte differentiation	BP	13569	400	Ccl19,Lilrb4,RT1-Db1,Tmem176a,Lrrc17,Ccl5,Tmem176b,Cd74,Hcls1,Tyrobp,Ptpn6,RT1-Ba,Pf4,RT1-DOa,Gata3,C1qc	362506,292594,294270,297077,502715,81780,171411,25599,288077,361537,116689,309621,360918,24984,85471,362634
GO:0008284	0.000724659077557263	0.99962517122144	39	755	positive regulation of cell proliferation	BP	13569	400	Cntf,Timp1,Pgf,Osr1,Id3,Ccl19,Igfbp2,RT1-S3,Ctsh,S100b,Ccl24,Sphk1,F3,Six2,Ccl5,Clu,Adora2b,Pycard,Pth1r,Folr2,Cd74,Igf2,Hcls1,Dpp4,Grn,Ptpn6,Zfp703,Gata6,Efemp1,Ccl2,Rac2,Myd88,Tnfsf13,Tnfsf13b,Alox12,Ccn2,Ptpn22,Twist2,Tbx18	25707,116510,94203,298878,25585,362506,25662,294228,25425,25742,288593,170897,25584,366542,81780,24854,29316,282817,56813,293154,25599,24483,288077,25253,29143,116689,680717,29300,305604,24770,366957,301059,287437,498666,287454,64032,295338,59327,315870
GO:1904018	0.000725926697360296	0.999798701854937	12	138	positive regulation of vasculature development	BP	13569	400	Pgf,Ctsh,Ccl24,Sphk1,F3,Ccl5,Cybb,Nfe2l2,Gata6,Alox12,C6,Cyp1b1	94203,25425,288593,170897,25584,81780,66021,83619,29300,287454,24237,25426
GO:0030168	0.000736502392970469	0.999841272545274	9	87	platelet activation	BP	13569	400	Clic1,Fgb,Myl12a,Fcer1g,Ptpn6,Pf4,Fermt3,Plek,Alox12	406864,24366,501203,25441,116689,360918,309186,364206,287454
GO:0055094	0.000753159997359588	0.999923283339235	5	30	response to lipoprotein particle	BP	13569	400	F3,Ccl5,Fcer1g,Ccl2,Myd88	25584,81780,25441,24770,301059
GO:0050707	0.000757870977808749	0.99977563928962	13	154	regulation of cytokine secretion	BP	13569	400	Ccl19,Il17rc,RT1-Db1,Fcna,Anxa4,Cyp2j4,Pycard,Casp1,Cd14,Unc93b1,Gata3,Ptpn22,Ssc5d	362506,297520,294270,83517,79124,65210,282817,25166,60350,361689,85471,295338,308341
GO:0009306	0.000760839131394996	0.999662762986208	26	460	protein secretion	BP	13569	400	Ccl19,Il17rc,RT1-S3,Fgb,RT1-Db1,Fcna,Anxa4,Ccl5,Cyp2j4,Pycard,Idh2,Ucp2,Casp1,Cd14,Nkx6-1,Unc93b1,Rbp4,Gata3,Plek,Rhbdf1,Fam3b,Tnfsf13b,Sncg,Anxa5,Ptpn22,Ssc5d	362506,297520,294228,24366,294270,83517,79124,81780,65210,282817,361596,54315,25166,60350,65193,361689,25703,85471,364206,303008,304050,498666,64347,25673,295338,308341
GO:0001909	0.000763043691013239	0.999836857059671	9	70	leukocyte mediated cytotoxicity	BP	13569	400	RT1-S3,Ctsh,Tap1,Igf2,Ptpn6,Ccl2,Ncf1,Fcgr1a,Vav1	294228,25425,24811,24483,116689,24770,114553,295279,25156
GO:0043122	0.00076393281648916	0.999749567810737	15	197	regulation of I-kappaB kinase/NF-kappaB signaling	BP	13569	400	S100a4,Lgals1,Ccl19,RT1-Db1,S100b,Ltbr,Sphk1,Pycard,Apol3,Cd74,Casp1,Ubd,Bst2,Nek6,Myd88	24615,56646,362506,294270,25742,297604,170897,282817,315108,25599,25166,29168,378947,360161,301059
GO:0031349	0.000769696531056177	0.999726561207839	17	241	positive regulation of defense response	BP	13569	400	Il17rc,Gpsm3,RT1-S3,Ccl24,Fcna,Ccl5,Fcer1g,Adora2b,Pycard,Cd14,Unc93b1,Aoc3,Myd88,Fcgr1a,Ptpn22,Vav1,Parp9	297520,406163,294228,288593,83517,81780,25441,29316,282817,60350,361689,29473,301059,295279,295338,25156,303905
GO:0070527	0.000789137971800116	0.999870185566595	7	52	platelet aggregation	BP	13569	400	Clic1,Fgb,Myl12a,Ptpn6,Fermt3,Plek,Alox12	406864,24366,501203,116689,309186,364206,287454
GO:0007275	0.000794428037483303	0.9994571333177	140	3999	multicellular organism development	BP	13569	400	Tnnt2,Cntf,Mgp,Ifitm3,Timp1,Psmb9,Pgf,Osr1,Id3,Lgals1,Asgr2,Ccl19,Vamp5,Igfbp2,RT1-S3,Nnmt,Ctsh,Lilrb4,Mnda,RT1-Db1,S100b,Ltbr,Adam15,Ccl24,Tmem176a,Ctf1,Sphk1,Aldh2,Gjb2,Lrrc17,F3,Six2,Ccl5,Tmem176b,Stk3,Clu,Fcer1g,Nfkb2,Adora2b,Foxc1,Pax4,Prg4,Akr1c14,Pros1,Ifitm1,Enpep,Nr2f1,Nbl1,Dhrs3,Cdh1,Irf8,Pth1r,Cybb,Idh2,Lefty1,Pdlim3,Hopx,Rspo3,Efna4,Ucp2,Cd74,Igf2,Nfe2l2,Casp1,Hcls1,Crip1,Lmx1a,Fcgr2b…	24837,25707,25333,361673,116510,24967,94203,298878,25585,56646,29403,362506,89818,25662,294228,300691,25425,292594,304988,294270,25742,297604,57025,288593,297077,29201,170897,29539,394266,502715,25584,366542,81780,171411,65189,24854,25441,309452,29316,364706,83630,289104,191574,81750,293618,64017,81808,50594,313689,83502,292060,56813,66021,361596,498299,114108,171160,498997,310643,54315,25599,244…
GO:0060065	0.00079651363081235	0.999945460939721	4	19	uterus development	BP	13569	400	Cdh1,Cdkn1c,Rbp4,Gata3	83502,246060,25703,85471
GO:0052548	0.000797746365360578	0.999688782143023	20	281	regulation of endopeptidase activity	BP	13569	400	Timp1,Psmb9,Serpinb1a,Ctsh,Ifi27,Dap,F3,Cdh1,Pycard,Renbp,Casp1,Bst2,Vtn,Fcmr,Serpinb10,Tbc1d10a,Alox12,Ccn2,Tfpi2,Wfdc1	116510,24967,291091,25425,170512,64322,25584,83502,282817,81759,25166,378947,29169,548326,266775,360968,287454,64032,286926,171112
GO:0002455	0.000834330042172625	0.999888236418073	6	34	humoral immune response mediated by circulating immunoglobulin	BP	13569	400	RT1-Db1,Fcgr2b,Ptpn6,C1qc,C6,C1qa	294270,289211,116689,362634,24237,298566
GO:0031294	0.000835072451099439	0.999916650678609	5	22	lymphocyte costimulation	BP	13569	400	Lgals1,Ccl19,Cd5,Dpp4,Tnfsf13b	56646,362506,54236,25253,498666
GO:1901342	0.000863415795378388	0.99970124848795	16	221	regulation of vasculature development	BP	13569	400	Pgf,Ctsh,Ccl24,Sphk1,F3,Ccl5,Adora2b,Foxc1,Cybb,Nfe2l2,Gata6,Pf4,Ccl2,Alox12,C6,Cyp1b1	94203,25425,288593,170897,25584,81780,29316,364706,66021,83619,29300,360918,24770,287454,24237,25426
GO:0038093	0.000880292283922588	0.999938070648402	4	19	Fc receptor signaling pathway	BP	13569	400	Fcgrt,Fcer1g,Fcgr2b,Fcgr1a	29558,25441,289211,295279
GO:0046651	0.000911057801815769	0.999672024252036	17	222	lymphocyte proliferation	BP	13569	400	Ccl19,Igfbp2,RT1-S3,Mnda,RT1-Db1,Ccl5,Pycard,Cd74,Igf2,Fcgr2b,Ptpn6,RT1-Ba,Rac2,Myd88,Tnfsf13b,Zc3h12d,Ptpn22	362506,25662,294228,304988,294270,81780,282817,25599,24483,289211,116689,309621,366957,301059,498666,308266,295338
GO:0002700	0.000923622187138253	0.99977376095983	10	100	regulation of production of molecular mediator of immune response	BP	13569	400	RT1-S3,Fcer1g,Cd74,Fcgr2b,Bst2,Rbp4,Gata3,Tnfsf13,Ptpn22,Cd37	294228,25441,25599,289211,378947,25703,85471,287437,295338,29185
GO:0032943	0.000953672725565076	0.999655137624051	17	224	mononuclear cell proliferation	BP	13569	400	Ccl19,Igfbp2,RT1-S3,Mnda,RT1-Db1,Ccl5,Pycard,Cd74,Igf2,Fcgr2b,Ptpn6,RT1-Ba,Rac2,Myd88,Tnfsf13b,Zc3h12d,Ptpn22	362506,25662,294228,304988,294270,81780,282817,25599,24483,289211,116689,309621,366957,301059,498666,308266,295338
GO:0050794	0.000981093766271064	0.999314353383723	238	7184	regulation of cellular process	BP	13569	400	Dok1,S100a11,Tnnt2,Cntf,Clic1,S100a4,Castor1,Ifitm3,Timp1,Pgf,Igfbp6,Osr1,Osgin1,Id3,Tspan8,Lgals1,Ccl19,Il17rc,Gpsm3,Serpinb1a,Igfbp2,RT1-S3,Gpha2,Htra3,Ctsh,Cxcl16,Ifi27,Pla2g7,Lilrb4,Dap,Ccl6,Ier3,Fgb,Mnda,RT1-Db1,S100b,Ltbr,Fcgrt,Adam15,Ccl24,Tmem176a,Gsap,Mrc1,Ctf1,Sphk1,Pmf1,Aldh2,Trim34,Fcna,Paox,Anxa4,Lrrc17,Igfbp3,F3,Pon3,Six2,Ccl5,Myl12a,Tmem176b,Stk3,Clu,Gdf15,Sectm1a,Fcer1g,Nfkb2,Ador…	312477,445415,24837,25707,406864,24615,360969,361673,116510,94203,25641,298878,171493,25585,171048,56646,362506,297520,406163,291091,25662,294228,171158,360959,25425,497942,170512,301265,292594,64322,287910,294235,24366,304988,294270,25742,297604,29558,57025,288593,297077,311984,291327,29201,170897,681050,29539,101241893,83517,293589,79124,502715,24484,25584,312086,366542,81780,501203,171411,6518…
GO:0006720	0.000983389850532455	0.999780639146136	9	77	isoprenoid metabolic process	BP	13569	400	Cyp2j4,Dhrs3,Srd5a1,Rbp4,Scpep1,Ttr,Aldh1a3,Rarres2,Cyp1b1	65210,313689,24950,25703,114861,24856,266603,297073,25426
GO:1903707	0.00100959673585775	0.999749521278008	10	102	negative regulation of hemopoiesis	BP	13569	400	Lilrb4,Tmem176a,Lrrc17,Tmem176b,Cd74,Nfe2l2,Gpr171,Pf4,C1qc,Twist2	292594,297077,502715,171411,25599,83619,688737,360918,362634,59327
GO:0043901	0.00103934596020683	0.999699918613285	12	133	negative regulation of multi-organism process	BP	13569	400	Ifitm3,Timp1,Fcna,Ccl5,Ifitm1,Irf8,Slpi,Bst2,Myd88,Mpo,Isg15,Arhgdib	361673,116510,83517,81780,293618,292060,84386,378947,301059,303413,298693,362456
GO:0033628	0.00106093605143809	0.999882452139454	5	32	regulation of cell adhesion mediated by integrin	BP	13569	400	Ccl5,Dpp4,Ptpn6,Fermt3,Cyp1b1	81780,25253,116689,309186,25426
GO:0030193	0.00106267827994313	0.999785247539326	8	72	regulation of blood coagulation	BP	13569	400	Tspan8,Fgb,Fcer1g,Pros1,Nfe2l2,Plek,Anxa5,Alox12	171048,24366,25441,81750,83619,364206,25673,287454
GO:1900046	0.00106267827994313	0.999785247539326	8	72	regulation of hemostasis	BP	13569	400	Tspan8,Fgb,Fcer1g,Pros1,Nfe2l2,Plek,Anxa5,Alox12	171048,24366,25441,81750,83619,364206,25673,287454
GO:0033559	0.00107388063995202	0.999784706037014	8	62	unsaturated fatty acid metabolic process	BP	13569	400	Ptgr1,Sphk1,Cyp2j4,Cd74,Alox12,Ptges,Tbxas1,Cyp1b1	192227,170897,65210,25599,287454,59103,24886,25426
GO:0001503	0.00110729036721257	0.999553994244308	20	346	ossification	BP	13569	400	Clic1,Mgp,Osr1,Id3,Asgr2,Mnda,Igfbp3,Six2,Foxc1,Dhrs3,Pth1r,Igf2,Nfe2,Ccn2,Isg15,Twist2,Atp6v1b1,Col13a1,Slc34a1,Ctsk	406864,25333,298878,25585,29403,304988,24484,366542,364706,313689,56813,24483,366998,64032,298693,59327,312488,499431,25548,29175
GO:1901701	0.00110911115236285	0.999381403528835	46	1007	cellular response to oxygen-containing compound	BP	13569	400	Castor1,Osr1,Id3,Lgals1,Cxcl16,RT1-Db1,Mrc1,Sphk1,Aldh2,Gjb2,Igfbp3,F3,Ccl5,Slc2a4,Clu,Cdh1,Irf8,Pycard,Cybb,Ucp2,Igf2,Nfe2l2,Casp1,Fcgr2b,Zfp105,Cd14,Nkx6-1,Eif4ebp1,Sftpc,Zfp703,Srd5a1,Ramp3,Gjb6,Ccl2,Myd88,Mpo,Eln,Spidr,Ncf1,Spi1,Sncg,Anxa5,Ptpn22,Sod3,Rarres2,Cyp1b1	360969,298878,25585,56646,497942,294270,291327,170897,29539,394266,24484,25584,81780,25139,24854,83502,292060,282817,66021,54315,24483,83619,25166,289211,316096,60350,65193,116636,50683,680717,24950,56820,84403,24770,301059,303413,25043,498119,114553,366126,64347,25673,295338,25352,297073,25426
GO:0050715	0.00114224629082526	0.999711393144804	10	106	positive regulation of cytokine secretion	BP	13569	400	Ccl19,Il17rc,Fcna,Cyp2j4,Pycard,Casp1,Cd14,Unc93b1,Gata3,Ptpn22	362506,297520,83517,65210,282817,25166,60350,361689,85471,295338
GO:0006066	0.00115128884706283	0.999590520003029	16	219	alcohol metabolic process	BP	13569	400	Cela3b,Cyp27a1,Sphk1,Aldh2,Dhrs3,Pth1r,Ephx1,Rbp4,Cyb5r3,Plek,Ttr,Aldh1a3,Ch25h,Apoa5,Cyp1b1,Slc34a1	298567,301517,170897,29539,313689,56813,25315,25703,25035,364206,24856,266603,309527,140638,25426,25548
GO:0045730	0.00115190787903106	0.999875425694535	5	23	respiratory burst	BP	13569	400	Cybb,Rac2,Mpo,Ncf4,Ncf1	66021,366957,303413,500904,114553
GO:0050766	0.00117536950370006	0.999827681116852	6	43	positive regulation of phagocytosis	BP	13569	400	Fcer1g,Pros1,Pycard,Fcgr2b,Ccl2,Fcgr1a	25441,81750,282817,289211,24770,295279
GO:0050708	0.00124066143543668	0.999471690023698	22	376	regulation of protein secretion	BP	13569	400	Ccl19,Il17rc,RT1-S3,Fgb,RT1-Db1,Fcna,Anxa4,Ccl5,Cyp2j4,Pycard,Idh2,Ucp2,Casp1,Cd14,Nkx6-1,Unc93b1,Rbp4,Gata3,Rhbdf1,Anxa5,Ptpn22,Ssc5d	362506,297520,294228,24366,294270,83517,79124,81780,65210,282817,361596,54315,25166,60350,65193,361689,25703,85471,303008,25673,295338,308341
GO:0010647	0.00125759990535294	0.999249530584007	58	1345	positive regulation of cell communication	BP	13569	400	Cntf,S100a4,Lgals1,Ccl19,Ctsh,Ccl6,Fgb,RT1-Db1,S100b,Ltbr,Ccl24,Ctf1,Sphk1,Igfbp3,F3,Ccl5,Stk3,Clu,Gdf15,Cmtm3,Pycard,Apol3,Lefty1,Rspo3,Cd74,Igf2,Blnk,Casp1,Hcls1,Fcgr2b,C1qtnf2,Cdkn1c,Cd14,Nkx6-1,Ubd,Ptpn6,Gata6,Ramp3,Bst2,Pf4,Fgd2,Rbp4,Nek6,Ccl2,Trdn,Myd88,Gata3,Ncf1,Cxcl11,Bmp15,Ccn2,Ptpn22,Agr2,Pla2g2a,Skap2,Cyp1b1,Rbpms,Parp9	25707,24615,56646,362506,25425,287910,24366,294270,25742,297604,288593,29201,170897,24484,25584,81780,65189,24854,29455,291813,282817,315108,498299,498997,25599,24483,499356,25166,288077,289211,497886,246060,60350,65193,29168,116689,29300,56820,378947,360918,309653,25703,360161,24770,59299,301059,85471,114553,305236,59302,64032,295338,298961,29692,155183,25426,498642,303905
GO:0001944	0.00129840356707497	0.999391703214365	27	538	vasculature development	BP	13569	400	Pgf,Osr1,Ctsh,Adam15,Ccl24,Sphk1,F3,Ccl5,Adora2b,Foxc1,Enpep,Cybb,Rspo3,Nfe2l2,Gata6,Pf4,Ccl2,Eln,Spi1,Alox12,Nfe2,Ccn2,C6,Cyp1b1,Mmp21,Mylk,Foxs1	94203,298878,25425,57025,288593,170897,25584,81780,29316,364706,64017,66021,498997,83619,29300,360918,24770,25043,366126,287454,366998,64032,24237,25426,293573,288057,311547
GO:1903900	0.00130783714674453	0.999663781112094	10	104	regulation of viral life cycle	BP	13569	400	Ifitm3,Lgals1,RT1-Db1,Fcna,Ccl5,Ifitm1,Cd74,Slpi,Bst2,Isg15	361673,56646,294270,83517,81780,293618,25599,84386,378947,298693
GO:0002790	0.00133811742576856	0.999372519504655	27	497	peptide secretion	BP	13569	400	Ccl19,Il17rc,RT1-S3,Fgb,RT1-Db1,Fcna,Anxa4,Ccl5,Cyp2j4,Pycard,Idh2,Ucp2,Cd74,Casp1,Cd14,Nkx6-1,Unc93b1,Rbp4,Gata3,Plek,Rhbdf1,Fam3b,Tnfsf13b,Sncg,Anxa5,Ptpn22,Ssc5d	362506,297520,294228,24366,294270,83517,79124,81780,65210,282817,361596,54315,25599,25166,60350,65193,361689,25703,85471,364206,303008,304050,498666,64347,25673,295338,308341
GO:0007565	0.00140400893008928	0.999509933197761	15	206	female pregnancy	BP	13569	400	Timp1,Pgf,Igfbp2,Ifi27,Slc19a1,Sphk1,Gjb2,Igfbp3,Cyp2j4,Cdh1,Ucp2,Igf2,Grn,Ccl2,Arhgdib	116510,94203,25662,170512,29723,170897,394266,24484,65210,83502,54315,24483,29143,24770,362456
GO:0046330	0.00140588373978161	0.999664350914167	9	107	positive regulation of JNK cascade	BP	13569	400	Ccl19,Ltbr,Stk3,Pycard,Fcgr2b,Fgd2,Myd88,Ncf1,Ccn2	362506,297604,65189,282817,289211,309653,301059,114553,64032
GO:0002702	0.00141008477031876	0.99970253128635	8	70	positive regulation of production of molecular mediator of immune response	BP	13569	400	RT1-S3,Fcer1g,Cd74,Rbp4,Gata3,Tnfsf13,Ptpn22,Cd37	294228,25441,25599,25703,85471,287437,295338,29185
GO:0023056	0.00142050789077363	0.999147509649676	58	1351	positive regulation of signaling	BP	13569	400	Cntf,S100a4,Lgals1,Ccl19,Ctsh,Ccl6,Fgb,RT1-Db1,S100b,Ltbr,Ccl24,Ctf1,Sphk1,Igfbp3,F3,Ccl5,Stk3,Clu,Gdf15,Cmtm3,Pycard,Apol3,Lefty1,Rspo3,Cd74,Igf2,Blnk,Casp1,Hcls1,Fcgr2b,C1qtnf2,Cdkn1c,Cd14,Nkx6-1,Ubd,Ptpn6,Gata6,Ramp3,Bst2,Pf4,Fgd2,Rbp4,Nek6,Ccl2,Trdn,Myd88,Gata3,Ncf1,Cxcl11,Bmp15,Ccn2,Ptpn22,Agr2,Pla2g2a,Skap2,Cyp1b1,Rbpms,Parp9	25707,24615,56646,362506,25425,287910,24366,294270,25742,297604,288593,29201,170897,24484,25584,81780,65189,24854,29455,291813,282817,315108,498299,498997,25599,24483,499356,25166,288077,289211,497886,246060,60350,65193,29168,116689,29300,56820,378947,360918,309653,25703,360161,24770,59299,301059,85471,114553,305236,59302,64032,295338,298961,29692,155183,25426,498642,303905
GO:0033632	0.00145611883989767	0.99994063469112	3	9	regulation of cell-cell adhesion mediated by integrin	BP	13569	400	Ccl5,Dpp4,Fermt3	81780,25253,309186
GO:1903901	0.00147568773317438	0.99972753768858	7	57	negative regulation of viral life cycle	BP	13569	400	Ifitm3,Fcna,Ccl5,Ifitm1,Slpi,Bst2,Isg15	361673,83517,81780,293618,84386,378947,298693
GO:0046718	0.00150223666989319	0.999721765799326	7	57	viral entry into host cell	BP	13569	400	Ifitm3,Lgals1,RT1-Db1,Fcna,Ifitm1,Cd74,Dpp4	361673,56646,294270,83517,293618,25599,25253
GO:0050729	0.00154356918395672	0.999629714524199	9	88	positive regulation of inflammatory response	BP	13569	400	Il17rc,Gpsm3,Ccl24,Ccl5,Fcer1g,Adora2b,Aoc3,Myd88,Fcgr1a	297520,406163,288593,81780,25441,29316,29473,301059,295279
GO:0002583	0.00157835707705584	0.999946201033052	3	6	regulation of antigen processing and presentation of peptide antigen	BP	13569	400	Pycard,RT1-DOa,RT1-DOb	282817,24984,365542
GO:0050818	0.00165280532356041	0.999640715206431	8	76	regulation of coagulation	BP	13569	400	Tspan8,Fgb,Fcer1g,Pros1,Nfe2l2,Plek,Anxa5,Alox12	171048,24366,25441,81750,83619,364206,25673,287454
GO:0050663	0.0016550285743248	0.9994635711431	13	171	cytokine secretion	BP	13569	400	Ccl19,Il17rc,RT1-Db1,Fcna,Anxa4,Cyp2j4,Pycard,Casp1,Cd14,Unc93b1,Gata3,Ptpn22,Ssc5d	362506,297520,294270,83517,79124,65210,282817,25166,60350,361689,85471,295338,308341
GO:0001101	0.00166884872949053	0.999243388306721	24	419	response to acid chemical	BP	13569	400	Castor1,Osr1,Id3,Ccl19,Igfbp2,Ctsh,Aldh2,Gjb2,Ccl5,Cdh1,Cybb,Lefty1,Ucp2,Gstt1,Zfp105,Sftpc,Slc22a6,Rbp4,Ccl2,Eln,Sncg,Ptges,Tbxas1,Ccn2	360969,298878,25585,362506,25662,25425,29539,394266,81780,83502,66021,498299,54315,25260,316096,50683,29509,25703,24770,25043,64347,59103,24886,64032
GO:0002440	0.00167119454276006	0.99948797733618	12	144	production of molecular mediator of immune response	BP	13569	400	RT1-S3,RT1-Db1,Fcer1g,Cd74,Fcgr2b,Bst2,Rbp4,Gata3,Tnfsf13,Tnfsf13b,Ptpn22,Cd37	294228,294270,25441,25599,289211,378947,25703,85471,287437,498666,295338,29185
GO:0045807	0.00171131931172346	0.999540732704436	10	122	positive regulation of endocytosis	BP	13569	400	Ccl19,Clu,Fcer1g,Pros1,Pycard,Fcgr2b,Cd14,Vtn,Ccl2,Fcgr1a	362506,24854,25441,81750,282817,289211,60350,29169,24770,295279
GO:0042572	0.00171589974075041	0.999794157995202	5	25	retinol metabolic process	BP	13569	400	Dhrs3,Rbp4,Ttr,Aldh1a3,Cyp1b1	313689,25703,24856,266603,25426
GO:0072358	0.00175521154424558	0.99915958978932	27	551	cardiovascular system development	BP	13569	400	Pgf,Osr1,Ctsh,Adam15,Ccl24,Sphk1,F3,Ccl5,Adora2b,Foxc1,Enpep,Cybb,Rspo3,Nfe2l2,Gata6,Pf4,Ccl2,Eln,Spi1,Alox12,Nfe2,Ccn2,C6,Cyp1b1,Mmp21,Mylk,Foxs1	94203,298878,25425,57025,288593,170897,25584,81780,29316,364706,64017,66021,498997,83619,29300,360918,24770,25043,366126,287454,366998,64032,24237,25426,293573,288057,311547
GO:0051050	0.0017703838174752	0.99901379057364	42	907	positive regulation of transport	BP	13569	400	Cntf,Ccl19,Il17rc,RT1-S3,Gpha2,Fgb,RT1-Db1,Sphk1,Fcna,Ccl5,Clu,Fcer1g,Adora2b,Pros1,Cyp2j4,Cdh1,Pycard,Nfe2l2,Casp1,Hcls1,Fcgr2b,C1qtnf2,Cd14,Nkx6-1,Ramp3,Unc93b1,Rbp4,Aoc3,Vtn,Ccl2,Trdn,Rac2,Gata3,Fcgr1a,Cxcl11,Ptpn22,Hspa2,Rarres2,Mylk,Rbpms,Slc34a1,Ctsk	25707,362506,297520,294228,171158,24366,294270,170897,83517,81780,24854,25441,29316,81750,65210,83502,282817,83619,25166,288077,289211,497886,60350,65193,56820,361689,25703,29473,29169,24770,59299,366957,85471,295279,305236,295338,60460,297073,288057,498642,25548,29175
GO:0030260	0.00179876555304007	0.999655299330771	7	59	entry into host cell	BP	13569	400	Ifitm3,Lgals1,RT1-Db1,Fcna,Ifitm1,Cd74,Dpp4	361673,56646,294270,83517,293618,25599,25253
GO:0044409	0.00179876555304007	0.999655299330771	7	59	entry into host	BP	13569	400	Ifitm3,Lgals1,RT1-Db1,Fcna,Ifitm1,Cd74,Dpp4	361673,56646,294270,83517,293618,25599,25253
GO:0051806	0.00179876555304007	0.999655299330771	7	59	entry into cell of other organism involved in symbiotic interaction	BP	13569	400	Ifitm3,Lgals1,RT1-Db1,Fcna,Ifitm1,Cd74,Dpp4	361673,56646,294270,83517,293618,25599,25253
GO:0051828	0.00179876555304007	0.999655299330771	7	59	entry into other organism involved in symbiotic interaction	BP	13569	400	Ifitm3,Lgals1,RT1-Db1,Fcna,Ifitm1,Cd74,Dpp4	361673,56646,294270,83517,293618,25599,25253
GO:0050920	0.00180050952935681	0.999411573416459	13	164	regulation of chemotaxis	BP	13569	400	Pgf,Ccl19,Gpsm3,Pla2g7,Ccl5,Nbl1,Cd74,Pf4,Dapk2,Ccl2,Rac2,Cxcl11,Rarres2	94203,362506,406163,301265,81780,50594,25599,360918,300799,24770,366957,305236,297073
GO:2000418	0.00186244552242874	1	2	2	positive regulation of eosinophil migration	BP	13569	400	Ccl24,Dapk2	288593,300799
GO:0001525	0.00187587701850666	0.999209448735762	20	352	angiogenesis	BP	13569	400	Pgf,Ctsh,Adam15,Ccl24,Sphk1,F3,Ccl5,Adora2b,Foxc1,Enpep,Cybb,Rspo3,Nfe2l2,Gata6,Pf4,Ccl2,Alox12,Ccn2,C6,Cyp1b1	94203,25425,57025,288593,170897,25584,81780,29316,364706,64017,66021,498997,83619,29300,360918,24770,287454,64032,24237,25426
GO:0050832	0.00190151787362561	0.999839992533459	4	16	defense response to fungus	BP	13569	400	Il17rc,Mpo,Ncf1,Rarres2	297520,303413,114553,297073
GO:1902622	0.00190982118635803	0.999696038057941	6	37	regulation of neutrophil migration	BP	13569	400	Ccl19,Cd74,Pf4,Dapk2,Rac2,Myd88	362506,25599,360918,300799,366957,301059
GO:0072678	0.00193261893208944	0.99969008995386	6	39	T cell migration	BP	13569	400	Cxcl16,Ccl5,Pycard,Ccl2,Itgb7,Cxcl11	497942,81780,282817,24770,25713,305236
GO:0043903	0.00193672562809419	0.999361756721052	13	164	regulation of symbiosis, encompassing mutualism through parasitism	BP	13569	400	Ifitm3,Lgals1,RT1-Db1,Fcna,Ccl5,Ifitm1,Irf8,Cd74,Slpi,Bst2,Myd88,Mpo,Isg15	361673,56646,294270,83517,81780,293618,292060,25599,84386,378947,301059,303413,298693
GO:0002761	0.00194394544178673	0.999515824831085	9	95	regulation of myeloid leukocyte differentiation	BP	13569	400	Lilrb4,RT1-Db1,Lrrc17,Ccl5,Cd74,Hcls1,Tyrobp,Pf4,C1qc	292594,294270,502715,81780,25599,288077,361537,360918,362634
GO:0071624	0.00196488996473452	0.999756809552262	5	25	positive regulation of granulocyte chemotaxis	BP	13569	400	Ccl19,Cd74,Pf4,Dapk2,Rac2	362506,25599,360918,300799,366957
GO:0090023	0.00196488996473452	0.999756809552262	5	25	positive regulation of neutrophil chemotaxis	BP	13569	400	Ccl19,Cd74,Pf4,Dapk2,Rac2	362506,25599,360918,300799,366957
GO:0043583	0.00196956941083734	0.999315644474959	14	205	ear development	BP	13569	400	Osr1,RT1-S3,Mnda,Gjb2,Six2,Cdh1,Lrp10,Gjb6,Gata3,Aldh1a3,Tifab,Atp6v1b1,Tbx18,Cytl1	298878,294228,304988,394266,366542,83502,305880,84403,85471,266603,364674,312488,315870,498392
GO:0002399	0.00199194849501735	1	2	2	MHC class II protein complex assembly	BP	13569	400	RT1-Db1,RT1-Da	294270,294269
GO:0002503	0.00199194849501735	1	2	2	peptide antigen assembly with MHC class II protein complex	BP	13569	400	RT1-Db1,RT1-Da	294270,294269
GO:0002505	0.00199194849501735	1	2	2	antigen processing and presentation of polysaccharide antigen via MHC class II	BP	13569	400	RT1-Db1,RT1-Da	294270,294269
GO:0002506	0.00199194849501735	1	2	2	polysaccharide assembly with MHC class II protein complex	BP	13569	400	RT1-Db1,RT1-Da	294270,294269
GO:0065006	0.00199194849501735	1	2	2	protein-carbohydrate complex assembly	BP	13569	400	RT1-Db1,RT1-Da	294270,294269
GO:0071823	0.00199194849501735	1	2	2	protein-carbohydrate complex subunit organization	BP	13569	400	RT1-Db1,RT1-Da	294270,294269
GO:0051336	0.0020236422490635	0.99887163784585	41	926	regulation of hydrolase activity	BP	13569	400	Tnnt2,Timp1,Psmb9,Ccl19,Serpinb1a,Ctsh,Ifi27,Dap,Ccl6,Ccl24,F3,Ccl5,Cdh1,Pycard,Renbp,Rgs18,Cnn3,Casp1,Cdc42ep4,PCOLCE2,Slpi,Bst2,Fgd2,Vtn,Abhd5,Ccl2,Ncf4,Plek,Fcmr,Serpinb10,Tbc1d10a,Alox12,Pcolce,Ccn2,Apoa5,Hspa2,Tfpi2,Arhgap9,Vav1,Cyth4,Wfdc1	24837,116510,24967,362506,291091,25425,170512,64322,287910,288593,25584,81780,83502,282817,81759,289076,54321,25166,303653,684050,84386,378947,309653,29169,316122,24770,500904,364206,548326,266775,360968,287454,29569,64032,140638,60460,286926,362893,25156,500906,171112
GO:0002434	0.0020442709239359	1	2	2	immune complex clearance	BP	13569	400	Fcgr2b,Ccl2	289211,24770
GO:1901568	0.00207037308199322	0.999482314680671	9	85	fatty acid derivative metabolic process	BP	13569	400	Ptgr1,Sphk1,Cyp2j4,Cd74,Ncf1,Alox12,Ptges,Tbxas1,Cyp1b1	192227,170897,65210,25599,114553,287454,59103,24886,25426
GO:0002467	0.00208844723730103	0.999899949914422	3	10	germinal center formation	BP	13569	400	Nfkb2,Tnfsf13,Tnfsf13b	309452,287437,498666
GO:0006909	0.00210085670254155	0.999376258613544	11	140	phagocytosis	BP	13569	400	Fcna,Fcer1g,Pros1,Irf8,Pycard,Fcgr2b,Rab20,Ccl2,Ncf4,Fcgr1a,Vav1	83517,25441,81750,292060,282817,289211,689377,24770,500904,295279,25156
GO:0019731	0.00214089171345038	0.999816398430534	4	15	antibacterial humoral response	BP	13569	400	RT1-S3,Fgb,Slpi,Defb1	294228,24366,84386,83687
GO:0060753	0.00215317707875202	0.999903652961478	3	8	regulation of mast cell chemotaxis	BP	13569	400	Pgf,Ccl5,Rac2	94203,81780,366957
GO:0098657	0.0021627153327407	0.998964206157325	26	526	import into cell	BP	13569	400	Ifitm3,Asgr2,Ccl19,Cxcl16,Mrc1,Fcna,Clu,Cd163,Fcer1g,Prg4,Pros1,Irf8,Pycard,Cd5,Fcgr2b,Cd14,Grn,Ramp3,Lrp10,Rab20,Vtn,Ccl2,Ncf4,Fcgr1a,Ssc5d,Vav1	361673,29403,362506,497942,291327,83517,24854,312701,25441,289104,81750,292060,282817,54236,289211,60350,29143,56820,305880,689377,29169,24770,500904,295279,308341,25156
GO:0002791	0.00221542212322953	0.99899119927919	23	410	regulation of peptide secretion	BP	13569	400	Ccl19,Il17rc,RT1-S3,Fgb,RT1-Db1,Fcna,Anxa4,Ccl5,Cyp2j4,Pycard,Idh2,Ucp2,Cd74,Casp1,Cd14,Nkx6-1,Unc93b1,Rbp4,Gata3,Rhbdf1,Anxa5,Ptpn22,Ssc5d	362506,297520,294228,24366,294270,83517,79124,81780,65210,282817,361596,54315,25599,25166,60350,65193,361689,25703,85471,303008,25673,295338,308341
GO:0042981	0.00222122406193237	0.99865533538016	55	1254	regulation of apoptotic process	BP	13569	400	Cntf,Timp1,Osr1,Osgin1,Id3,Ccl19,Ctsh,Ifi27,Dap,Ier3,Fgb,Mnda,S100b,Ltbr,Sphk1,Aldh2,Igfbp3,F3,Ccl5,Stk3,Clu,Gdf15,Fcer1g,Foxc1,Pax4,Cdh1,Pycard,Lefty1,Ucp2,Cd74,Nfe2l2,Casp1,Hcls1,Fcgr2b,Ubd,Gata6,Bcl2a1,Alx3,Pf4,Dapk2,Nek6,Ccl2,Myd88,Gata3,Lgmn,Fcmr,Aldh1a3,Anxa5,Alox12,Bmp15,Ccn2,C6,Cyp1b1,Twist2,Tnfaip8l2	25707,116510,298878,171493,25585,362506,25425,170512,64322,294235,24366,304988,25742,297604,170897,29539,24484,25584,81780,65189,24854,29455,25441,364706,83630,83502,282817,498299,54315,25599,83619,25166,288077,289211,29168,29300,170929,365900,360918,300799,360161,24770,301059,85471,63865,548326,266603,25673,287454,59302,64032,24237,25426,59327,310663
GO:0002587	0.00224494451419687	1	2	2	negative regulation of antigen processing and presentation of peptide antigen via MHC class II	BP	13569	400	RT1-DOa,RT1-DOb	24984,365542
GO:0035684	0.00227375640750836	1	2	2	helper T cell extravasation	BP	13569	400	Ccl5,Ccl2	81780,24770
GO:0071403	0.00227375640750836	1	2	2	cellular response to high density lipoprotein particle stimulus	BP	13569	400	Ccl5,Ccl2	81780,24770
GO:0042270	0.00229103728894703	0.999978377214171	2	3	protection from natural killer cell mediated cytotoxicity	BP	13569	400	RT1-S3,Tap1	294228,24811
GO:0071356	0.00229834435377371	0.999226372462179	13	172	cellular response to tumor necrosis factor	BP	13569	400	Ccl19,Ccl6,Ltbr,Ccl24,Sphk1,Ccl5,Slc2a4,Pycard,Nfe2l2,Casp1,Ccl2,Gata3,Cyp1b1	362506,287910,297604,288593,170897,81780,25139,282817,83619,25166,24770,85471,25426
GO:0043011	0.00231444187018161	0.999791852019256	4	17	myeloid dendritic cell differentiation	BP	13569	400	Ltbr,Ubd,Batf3,Spi1	297604,29168,60462,366126
GO:0002704	0.00233534916916691	0.999607646183573	6	43	negative regulation of leukocyte mediated immunity	BP	13569	400	RT1-S3,Tap1,Igf2,Fcgr2b,Ptpn6,Bst2	294228,24811,24483,289211,116689,378947
GO:0006915	0.00234317616046145	0.998533627494894	63	1482	apoptotic process	BP	13569	400	Cntf,Timp1,Osr1,Osgin1,Id3,Lgals1,Ccl19,Ctsh,Ifi27,Dap,Ccl6,Ier3,Fgb,Mnda,S100b,Ltbr,Sphk1,Aldh2,Igfbp3,F3,Ccl5,Stk3,Clu,Gdf15,Fcer1g,Foxc1,Pax4,Cdh1,Pycard,Lefty1,Ucp2,Cd74,Cd5,Nfe2l2,Casp1,Hcls1,Crip1,Fcgr2b,Ubd,Gata6,Bcl2a1,Alx3,Pf4,Gjb6,Slc5a11,Dapk2,Nek6,Ccl2,Myd88,Gata3,Ncf1,Lgmn,Fcmr,Spi1,Aldh1a3,Anxa5,Alox12,Bmp15,Ccn2,C6,Cyp1b1,Twist2,Tnfaip8l2	25707,116510,298878,171493,25585,56646,362506,25425,170512,64322,287910,294235,24366,304988,25742,297604,170897,29539,24484,25584,81780,65189,24854,29455,25441,364706,83630,83502,282817,498299,54315,25599,54236,83619,25166,288077,691657,289211,29168,29300,170929,365900,360918,84403,252854,300799,360161,24770,301059,85471,114553,63865,548326,366126,266603,25673,287454,59302,64032,24237,25426,59327…
GO:0071402	0.00245732424553399	0.999765879451271	4	22	cellular response to lipoprotein particle stimulus	BP	13569	400	Ccl5,Fcer1g,Ccl2,Myd88	81780,25441,24770,301059
GO:0010646	0.00246354781693994	0.998332325392021	96	2542	regulation of cell communication	BP	13569	400	Cntf,S100a4,Castor1,Timp1,Pgf,Igfbp6,Osgin1,Lgals1,Ccl19,Igfbp2,Gpha2,Htra3,Ctsh,Cxcl16,Lilrb4,Ccl6,Ier3,Fgb,RT1-Db1,S100b,Ltbr,Ccl24,Ctf1,Sphk1,Igfbp3,F3,Ccl5,Stk3,Clu,Gdf15,Sectm1a,Cmtm3,Cyp2j4,Nbl1,Dhrs3,Cdh1,Pycard,Apol3,Lefty1,Rgs18,Rspo3,Ucp2,Cd74,Cd5,Igf2,Blnk,Nfe2l2,Casp1,Hcls1,Fcgr2b,C1qtnf2,Cdkn1c,Cd14,Nkx6-1,Ubd,Grn,Ptpn6,Zfp703,Gata6,Ramp3,Efemp1,Bst2,Pf4,Fgd2,Rbp4,Dapk2,Nek6,Ccl2,Trd…	25707,24615,360969,116510,94203,25641,171493,56646,362506,25662,171158,360959,25425,497942,292594,287910,294235,24366,294270,25742,297604,288593,29201,170897,24484,25584,81780,65189,24854,29455,287885,291813,65210,50594,313689,83502,282817,315108,498299,289076,498997,54315,25599,54236,24483,499356,83619,25166,288077,289211,497886,246060,60350,65193,29168,29143,116689,680717,29300,56820,305604,378…
GO:0006692	0.00250047688487299	0.999669350088319	5	27	prostanoid metabolic process	BP	13569	400	Ptgr1,Sphk1,Cd74,Ptges,Tbxas1	192227,170897,25599,59103,24886
GO:0006693	0.00250047688487299	0.999669350088319	5	27	prostaglandin metabolic process	BP	13569	400	Ptgr1,Sphk1,Cd74,Ptges,Tbxas1	192227,170897,25599,59103,24886
GO:0043410	0.00258454309139231	0.998807613289067	23	427	positive regulation of MAPK cascade	BP	13569	400	Cntf,Ccl19,Ccl6,Fgb,RT1-Db1,Ltbr,Ccl24,Igfbp3,Ccl5,Stk3,Pycard,Cd74,Igf2,Fcgr2b,C1qtnf2,Ramp3,Fgd2,Ccl2,Myd88,Ncf1,Ccn2,Ptpn22,Pla2g2a	25707,362506,287910,24366,294270,297604,288593,24484,81780,65189,282817,25599,24483,289211,497886,56820,309653,24770,301059,114553,64032,295338,29692
GO:0002526	0.00259335718648095	0.999267214405328	10	106	acute inflammatory response	BP	13569	400	F3,Ccl5,Fcer1g,Fcgr2b,Aoc3,Gata3,Defb1,Fcgr1a,Ptges,C6	25584,81780,25441,289211,29473,85471,83687,295279,59103,24237
GO:0046328	0.00265213823242005	0.999240018730587	10	143	regulation of JNK cascade	BP	13569	400	Ccl19,Ltbr,Stk3,Pycard,Fcgr2b,Fgd2,Myd88,Ncf1,Ccn2,Ptpn22	362506,297604,65189,282817,289211,309653,301059,114553,64032,295338
GO:0042119	0.00278748888512464	0.999728630164371	4	20	neutrophil activation	BP	13569	400	Ccl5,Fcer1g,Tyrobp,Myo1f	81780,25441,361537,314654
GO:0043067	0.0028011319793663	0.998284522119094	55	1269	regulation of programmed cell death	BP	13569	400	Cntf,Timp1,Osr1,Osgin1,Id3,Ccl19,Ctsh,Ifi27,Dap,Ier3,Fgb,Mnda,S100b,Ltbr,Sphk1,Aldh2,Igfbp3,F3,Ccl5,Stk3,Clu,Gdf15,Fcer1g,Foxc1,Pax4,Cdh1,Pycard,Lefty1,Ucp2,Cd74,Nfe2l2,Casp1,Hcls1,Fcgr2b,Ubd,Gata6,Bcl2a1,Alx3,Pf4,Dapk2,Nek6,Ccl2,Myd88,Gata3,Lgmn,Fcmr,Aldh1a3,Anxa5,Alox12,Bmp15,Ccn2,C6,Cyp1b1,Twist2,Tnfaip8l2	25707,116510,298878,171493,25585,362506,25425,170512,64322,294235,24366,304988,25742,297604,170897,29539,24484,25584,81780,65189,24854,29455,25441,364706,83630,83502,282817,498299,54315,25599,83619,25166,288077,289211,29168,29300,170929,365900,360918,300799,360161,24770,301059,85471,63865,548326,266603,25673,287454,59302,64032,24237,25426,59327,310663
GO:0008219	0.00283125723804542	0.99818439637343	68	1642	cell death	BP	13569	400	Cntf,Emp3,Timp1,Osr1,Osgin1,Id3,Lgals1,Ccl19,Ctsh,Ifi27,Dap,Ccl6,Ier3,Fgb,Mnda,S100b,Ltbr,Sphk1,Aldh2,Igfbp3,F3,Ccl5,Stk3,Clu,Gdf15,Fcer1g,Foxc1,Pax4,Cdh1,Pycard,Lefty1,Ccn5,Ucp2,Cd74,Cd5,Nfe2l2,Casp1,Hcls1,Crip1,Fcgr2b,Ubd,Gata6,Ramp3,Bcl2a1,Alx3,Pf4,Gjb6,Slc5a11,Dapk2,Nek6,Ccl2,Myd88,Gata3,Ncf1,Lgmn,Fcmr,Spi1,Aldh1a3,Anxa5,Alox12,Bmp15,Prodh1,Ccn2,Agr2,C6,Cyp1b1,Twist2,Tnfaip8l2	25707,81505,116510,298878,171493,25585,56646,362506,25425,170512,64322,287910,294235,24366,304988,25742,297604,170897,29539,24484,25584,81780,65189,24854,29455,25441,364706,83630,83502,282817,498299,29576,54315,25599,54236,83619,25166,288077,691657,289211,29168,29300,56820,170929,365900,360918,84403,252854,300799,360161,24770,301059,85471,114553,63865,548326,366126,266603,25673,287454,59302,68040…
GO:0045071	0.00283166785951917	0.99960583978037	5	33	negative regulation of viral genome replication	BP	13569	400	Ifitm3,Ccl5,Slpi,Bst2,Isg15	361673,81780,84386,378947,298693
GO:0043900	0.00286141049137734	0.998780535567557	19	303	regulation of multi-organism process	BP	13569	400	Ifitm3,Timp1,Lgals1,RT1-Db1,Fcna,Ccl5,Ifitm1,Irf8,Pycard,Cd74,Slpi,Bst2,Myd88,Mpo,Ptpn22,Isg15,Arhgdib,Cd37,Parp9	361673,116510,56646,294270,83517,81780,293618,292060,282817,25599,84386,378947,301059,303413,295338,298693,362456,29185,303905
GO:0001655	0.00289647341061685	0.998792834359659	18	328	urogenital system development	BP	13569	400	Pgf,Osr1,Id3,Ctsh,Six2,Foxc1,Enpep,Crip1,Cdkn1c,Srd5a1,Rbp4,Gata3,Aldh1a3,Wnt6,Glis2,Upk3a,Tbx18,Slc34a1	94203,298878,25585,25425,366542,364706,64017,691657,246060,24950,25703,85471,266603,316526,302946,315190,315870,25548
GO:0045595	0.00289723390296656	0.99821400296106	56	1417	regulation of cell differentiation	BP	13569	400	Cntf,Clic1,Osr1,Id3,Lgals1,Ccl19,Lilrb4,Mnda,RT1-Db1,S100b,Tmem176a,Sphk1,Lrrc17,Igfbp3,Six2,Ccl5,Tmem176b,Stk3,Clu,Gdf15,Foxc1,Pax4,Nr2f1,Nbl1,Cdh1,Idh2,Hopx,Cd74,Igf2,Rbpms2,Nfe2l2,Hcls1,Lmx1a,Cdkn1c,Nkx6-1,Tyrobp,Grn,Ptpn6,Zfp703,Tgif2,Gata6,Efemp1,Gpr171,RT1-Ba,Pf4,RT1-DOa,Gata3,C1qc,Alx1,Spi1,Alox12,Ccn2,Isg15,Cd53,Rarres2,Twist2	25707,406864,298878,25585,56646,362506,292594,304988,294270,25742,297077,170897,502715,24484,366542,81780,171411,65189,24854,29455,364706,83630,81808,50594,83502,361596,171160,25599,24483,503214,83619,288077,289201,246060,65193,361537,29143,116689,680717,499929,29300,305604,688737,309621,360918,24984,85471,362634,25401,366126,287454,64032,298693,24251,297073,59327
GO:0042832	0.00290600552650455	0.999721499313394	4	17	defense response to protozoan	BP	13569	400	Irf8,Pf4,Tlr12,Cd37	292060,360918,362604,29185
GO:0035455	0.00293390062972962	0.999708194149196	4	21	response to interferon-alpha	BP	13569	400	Ifitm3,Mnda,Bst2,Gata3	361673,304988,378947,85471
GO:0033631	0.00293548236145503	0.999830781183012	3	13	cell-cell adhesion mediated by integrin	BP	13569	400	Ccl5,Dpp4,Fermt3	81780,25253,309186
GO:0007162	0.00300053918706951	0.998906828550871	14	213	negative regulation of cell adhesion	BP	13569	400	Lgals1,RT1-Db1,Adam15,Cdh1,Cd74,Myo1f,Ptpn6,Zfp703,RT1-Ba,Alox12,Zc3h12d,Ptpn22,Cyp1b1,Tnfaip8l2	56646,294270,57025,83502,25599,314654,116689,680717,309621,287454,308266,295338,25426,310663
GO:0010562	0.00304605790288695	0.998249427232017	42	937	positive regulation of phosphorus metabolic process	BP	13569	400	Cntf,Ccl19,Gpha2,Ccl6,Fgb,RT1-Db1,Ltbr,Ccl24,Ctf1,Sphk1,Igfbp3,Ccl5,Stk3,Clu,Gdf15,Adora2b,Pycard,Pth1r,Lefty1,Cd74,Igf2,Hcls1,Fcgr2b,C1qtnf2,Ramp3,Pf4,Fgd2,Vtn,Nek6,Ccl2,Myd88,Plek,Ncf1,Cxcl11,Bmp15,Ccn2,Ptpn22,Hspa2,Pla2g2a,Rarres2,Rbpms,Parp9	25707,362506,171158,287910,24366,294270,297604,288593,29201,170897,24484,81780,65189,24854,29455,29316,282817,56813,498299,25599,24483,288077,289211,497886,56820,360918,309653,29169,360161,24770,301059,364206,114553,305236,59302,64032,295338,60460,29692,297073,498642,303905
GO:0045937	0.00304605790288695	0.998249427232017	42	937	positive regulation of phosphate metabolic process	BP	13569	400	Cntf,Ccl19,Gpha2,Ccl6,Fgb,RT1-Db1,Ltbr,Ccl24,Ctf1,Sphk1,Igfbp3,Ccl5,Stk3,Clu,Gdf15,Adora2b,Pycard,Pth1r,Lefty1,Cd74,Igf2,Hcls1,Fcgr2b,C1qtnf2,Ramp3,Pf4,Fgd2,Vtn,Nek6,Ccl2,Myd88,Plek,Ncf1,Cxcl11,Bmp15,Ccn2,Ptpn22,Hspa2,Pla2g2a,Rarres2,Rbpms,Parp9	25707,362506,171158,287910,24366,294270,297604,288593,29201,170897,24484,81780,65189,24854,29455,29316,282817,56813,498299,25599,24483,288077,289211,497886,56820,360918,309653,29169,360161,24770,301059,364206,114553,305236,59302,64032,295338,60460,29692,297073,498642,303905
GO:0042098	0.00306236153079789	0.998935520003368	13	165	T cell proliferation	BP	13569	400	Ccl19,Igfbp2,RT1-S3,RT1-Db1,Ccl5,Pycard,Igf2,Ptpn6,RT1-Ba,Rac2,Tnfsf13b,Zc3h12d,Ptpn22	362506,25662,294228,294270,81780,282817,24483,116689,309621,366957,498666,308266,295338
GO:0070374	0.00310764761891428	0.998916731890163	13	171	positive regulation of ERK1 and ERK2 cascade	BP	13569	400	Ccl19,Ccl6,Fgb,RT1-Db1,Ccl24,Ccl5,Pycard,Cd74,Ramp3,Ccl2,Ccn2,Ptpn22,Pla2g2a	362506,287910,24366,294270,288593,81780,282817,25599,56820,24770,64032,295338,29692
GO:0072376	0.00311625463394258	0.999442039344777	6	46	protein activation cascade	BP	13569	400	Fgb,Fcna,Cfd,C1qc,C6,C1qa	24366,83517,54249,362634,24237,298566
GO:0050714	0.00315447488140618	0.998798557354407	15	227	positive regulation of protein secretion	BP	13569	400	Ccl19,Il17rc,RT1-S3,Fgb,RT1-Db1,Fcna,Cyp2j4,Pycard,Casp1,Cd14,Nkx6-1,Unc93b1,Rbp4,Gata3,Ptpn22	362506,297520,294228,24366,294270,83517,65210,282817,25166,60350,65193,361689,25703,85471,295338
GO:0023051	0.00322549476139487	0.99779372835435	96	2563	regulation of signaling	BP	13569	400	Cntf,S100a4,Castor1,Timp1,Pgf,Igfbp6,Osgin1,Lgals1,Ccl19,Igfbp2,Gpha2,Htra3,Ctsh,Cxcl16,Lilrb4,Ccl6,Ier3,Fgb,RT1-Db1,S100b,Ltbr,Ccl24,Ctf1,Sphk1,Igfbp3,F3,Ccl5,Stk3,Clu,Gdf15,Sectm1a,Cmtm3,Cyp2j4,Nbl1,Dhrs3,Cdh1,Pycard,Apol3,Lefty1,Rgs18,Rspo3,Ucp2,Cd74,Cd5,Igf2,Blnk,Nfe2l2,Casp1,Hcls1,Fcgr2b,C1qtnf2,Cdkn1c,Cd14,Nkx6-1,Ubd,Grn,Ptpn6,Zfp703,Gata6,Ramp3,Efemp1,Bst2,Pf4,Fgd2,Rbp4,Dapk2,Nek6,Ccl2,Trd…	25707,24615,360969,116510,94203,25641,171493,56646,362506,25662,171158,360959,25425,497942,292594,287910,294235,24366,294270,25742,297604,288593,29201,170897,24484,25584,81780,65189,24854,29455,287885,291813,65210,50594,313689,83502,282817,315108,498299,289076,498997,54315,25599,54236,24483,499356,83619,25166,288077,289211,497886,246060,60350,65193,29168,29143,116689,680717,29300,56820,305604,378…
GO:0050878	0.00323854899354078	0.998637572897656	18	307	regulation of body fluid levels	BP	13569	400	Clic1,Tspan8,Fgb,F3,Myl12a,Fcer1g,Pros1,Cdh1,Nfe2l2,Ptpn6,Pf4,Fermt3,Plek,Anxa5,Alox12,Agr2,Tfpi2,Tifab	406864,171048,24366,25584,501203,25441,81750,83502,83619,116689,360918,309186,364206,25673,287454,298961,286926,364674
GO:0010941	0.00325709047110528	0.997958328750075	59	1395	regulation of cell death	BP	13569	400	Cntf,Timp1,Osr1,Osgin1,Id3,Ccl19,Ctsh,Ifi27,Dap,Ier3,Fgb,Mnda,S100b,Ltbr,Sphk1,Aldh2,Igfbp3,F3,Ccl5,Stk3,Clu,Gdf15,Fcer1g,Foxc1,Pax4,Cdh1,Pycard,Lefty1,Ccn5,Ucp2,Cd74,Nfe2l2,Casp1,Hcls1,Fcgr2b,Ubd,Gata6,Ramp3,Bcl2a1,Alx3,Pf4,Dapk2,Nek6,Ccl2,Myd88,Gata3,Lgmn,Fcmr,Aldh1a3,Anxa5,Alox12,Bmp15,Prodh1,Ccn2,Agr2,C6,Cyp1b1,Twist2,Tnfaip8l2	25707,116510,298878,171493,25585,362506,25425,170512,64322,294235,24366,304988,25742,297604,170897,29539,24484,25584,81780,65189,24854,29455,25441,364706,83630,83502,282817,498299,29576,54315,25599,83619,25166,288077,289211,29168,29300,56820,170929,365900,360918,300799,360161,24770,301059,85471,63865,548326,266603,25673,287454,59302,680409,64032,298961,24237,25426,59327,310663
GO:0002821	0.00331137935679374	0.999193797241548	8	77	positive regulation of adaptive immune response	BP	13569	400	Ccl19,RT1-S3,Fcer1g,Pycard,Gata3,Tnfsf13,Fcgr1a,Tnfsf13b	362506,294228,25441,282817,85471,287437,295279,498666
GO:0048514	0.00332343522289665	0.998462241863652	22	430	blood vessel morphogenesis	BP	13569	400	Pgf,Ctsh,Adam15,Ccl24,Sphk1,F3,Ccl5,Adora2b,Foxc1,Enpep,Cybb,Rspo3,Nfe2l2,Gata6,Pf4,Ccl2,Spi1,Alox12,Ccn2,C6,Cyp1b1,Mylk	94203,25425,57025,288593,170897,25584,81780,29316,364706,64017,66021,498997,83619,29300,360918,24770,366126,287454,64032,24237,25426,288057
GO:0045088	0.00337492183826664	0.998808222737102	13	192	regulation of innate immune response	BP	13569	400	RT1-S3,Tap1,Fcna,Pycard,Igf2,Cd14,Myo1f,Unc93b1,Myd88,Nmi,Ptpn22,Vav1,Parp9	294228,24811,83517,282817,24483,60350,314654,361689,301059,311021,295338,25156,303905
GO:0071396	0.00337929002006723	0.998280317240121	28	564	cellular response to lipid	BP	13569	400	Osr1,Id3,Cxcl16,Mrc1,Aldh2,Gjb2,Igfbp3,Ccl5,Clu,Nr2f1,Irf8,Pycard,Casp1,Fcgr2b,Zfp105,Ephx1,Cd14,Eif4ebp1,Zfp703,Srd5a1,Ramp3,RT1-Ba,Ccl2,Myd88,Eln,Alox12,Ptpn22,Cyp1b1	298878,25585,497942,291327,29539,394266,24484,81780,24854,81808,292060,282817,25166,289211,316096,25315,60350,116636,680717,24950,56820,309621,24770,301059,25043,287454,295338,25426
GO:1900017	0.0034038256307683	0.999796626842356	3	12	positive regulation of cytokine production involved in inflammatory response	BP	13569	400	Il17rc,Gpsm3,Myd88	297520,406163,301059
GO:0042493	0.00342074200522044	0.998258649114053	28	541	response to drug	BP	13569	400	Psmb9,Pgf,Lgals1,Igfbp2,Nnmt,Ptgr1,Slc19a1,Igfbp3,Ccl5,Pax4,Cdh1,Cybb,Igf2,Nfe2l2,Gstt1,Casp1,Nkx6-1,Gata6,Srd5a1,Ccl2,Slc22a18,Gata3,Eln,Aldh1a3,Sncg,Mylk,Slc34a1,Wfdc1	24967,94203,56646,25662,300691,192227,29723,24484,81780,83630,83502,66021,24483,83619,25260,25166,65193,29300,24950,24770,309131,85471,25043,266603,64347,288057,25548,171112
GO:0001934	0.00343681041836341	0.998096919713081	36	786	positive regulation of protein phosphorylation	BP	13569	400	Cntf,Ccl19,Ccl6,Fgb,RT1-Db1,Ltbr,Ccl24,Ctf1,Sphk1,Igfbp3,Ccl5,Stk3,Clu,Gdf15,Pycard,Lefty1,Cd74,Igf2,Hcls1,Fcgr2b,C1qtnf2,Ramp3,Fgd2,Vtn,Nek6,Ccl2,Myd88,Ncf1,Bmp15,Ccn2,Ptpn22,Hspa2,Pla2g2a,Rarres2,Rbpms,Parp9	25707,362506,287910,24366,294270,297604,288593,29201,170897,24484,81780,65189,24854,29455,282817,498299,25599,24483,288077,289211,497886,56820,309653,29169,360161,24770,301059,114553,59302,64032,295338,60460,29692,297073,498642,303905
GO:0042993	0.00343938386067543	0.999491563862315	5	39	positive regulation of transcription factor import into nucleus	BP	13569	400	Ccl19,Sphk1,Cdh1,Hcls1,Ptpn22	362506,170897,83502,288077,295338
GO:0006636	0.00344280119818734	0.999501510544814	5	31	unsaturated fatty acid biosynthetic process	BP	13569	400	Sphk1,Cd74,Alox12,Ptges,Tbxas1	170897,25599,287454,59103,24886
GO:0012501	0.00345135285139442	0.997800430098628	63	1509	programmed cell death	BP	13569	400	Cntf,Timp1,Osr1,Osgin1,Id3,Lgals1,Ccl19,Ctsh,Ifi27,Dap,Ccl6,Ier3,Fgb,Mnda,S100b,Ltbr,Sphk1,Aldh2,Igfbp3,F3,Ccl5,Stk3,Clu,Gdf15,Fcer1g,Foxc1,Pax4,Cdh1,Pycard,Lefty1,Ucp2,Cd74,Cd5,Nfe2l2,Casp1,Hcls1,Crip1,Fcgr2b,Ubd,Gata6,Bcl2a1,Alx3,Pf4,Gjb6,Slc5a11,Dapk2,Nek6,Ccl2,Myd88,Gata3,Ncf1,Lgmn,Fcmr,Spi1,Aldh1a3,Anxa5,Alox12,Bmp15,Ccn2,C6,Cyp1b1,Twist2,Tnfaip8l2	25707,116510,298878,171493,25585,56646,362506,25425,170512,64322,287910,294235,24366,304988,25742,297604,170897,29539,24484,25584,81780,65189,24854,29455,25441,364706,83630,83502,282817,498299,54315,25599,54236,83619,25166,288077,691657,289211,29168,29300,170929,365900,360918,84403,252854,300799,360161,24770,301059,85471,114553,63865,548326,366126,266603,25673,287454,59302,64032,24237,25426,59327…
GO:0001794	0.00350105147169586	0.99995887275633	2	3	type IIa hypersensitivity	BP	13569	400	Fcer1g,Fcgr1a	25441,295279
GO:0001796	0.00350105147169586	0.99995887275633	2	3	regulation of type IIa hypersensitivity	BP	13569	400	Fcer1g,Fcgr1a	25441,295279
GO:0001798	0.00350105147169586	0.99995887275633	2	3	positive regulation of type IIa hypersensitivity	BP	13569	400	Fcer1g,Fcgr1a	25441,295279
GO:0002445	0.00350105147169586	0.99995887275633	2	3	type II hypersensitivity	BP	13569	400	Fcer1g,Fcgr1a	25441,295279
GO:0002892	0.00350105147169586	0.99995887275633	2	3	regulation of type II hypersensitivity	BP	13569	400	Fcer1g,Fcgr1a	25441,295279
GO:0002894	0.00350105147169586	0.99995887275633	2	3	positive regulation of type II hypersensitivity	BP	13569	400	Fcer1g,Fcgr1a	25441,295279
GO:0002883	0.00353072539755436	0.99980274892253	3	9	regulation of hypersensitivity	BP	13569	400	Fcer1g,Fcgr2b,Fcgr1a	25441,289211,295279
GO:0046598	0.00353635294568319	0.99980232135927	3	9	positive regulation of viral entry into host cell	BP	13569	400	Lgals1,RT1-Db1,Cd74	56646,294270,25599
GO:0051049	0.00359578065845718	0.99768855841086	65	1645	regulation of transport	BP	13569	400	Tnnt2,Cntf,Clic1,Osr1,Ccl19,Il17rc,RT1-S3,Gpha2,Ifi27,Ier3,Fgb,RT1-Db1,Sphk1,Fcna,Anxa4,Igfbp3,Ccl5,Clu,Fcer1g,Adora2b,Pros1,Cyp2j4,Cdh1,Pycard,Idh2,Fxyd5,Ucp2,Cd74,Nfe2l2,Casp1,Hcls1,Fcgr2b,C1qtnf2,Cd14,Nkx6-1,Ptpn6,Ramp3,Bst2,Rab20,Unc93b1,Rbp4,Aoc3,Vtn,Ccl2,Trdn,Rac2,Gata3,Rhbdf1,Tbc1d10a,Fcgr1a,Kcnj13,Sncg,Anxa5,Cxcl11,Ptpn22,Ssc5d,Apoa5,Hspa2,Tifab,Rarres2,Tacc3,Mylk,Rbpms,Slc34a1,Ctsk	24837,25707,406864,298878,362506,297520,294228,171158,170512,294235,24366,294270,170897,83517,79124,24484,81780,24854,25441,29316,81750,65210,83502,282817,361596,60338,54315,25599,83619,25166,288077,289211,497886,60350,65193,116689,56820,378947,689377,361689,25703,29473,29169,24770,59299,366957,85471,303008,360968,295279,94341,64347,25673,305236,295338,308341,140638,60460,364674,297073,360962,288…
GO:0002579	0.00362718872573203	0.999795385569929	3	9	positive regulation of antigen processing and presentation	BP	13569	400	Ccl19,Pycard,Cd74	362506,282817,25599
GO:0034308	0.00364198870657996	0.999333087827851	6	41	primary alcohol metabolic process	BP	13569	400	Aldh2,Dhrs3,Rbp4,Ttr,Aldh1a3,Cyp1b1	29539,313689,25703,24856,266603,25426
GO:0002283	0.0036462275532854	0.999776711486916	3	12	neutrophil activation involved in immune response	BP	13569	400	Fcer1g,Tyrobp,Myo1f	25441,361537,314654
GO:0044130	0.00367105193898509	0.999784930376073	3	10	negative regulation of growth of symbiont in host	BP	13569	400	Irf8,Myd88,Mpo	292060,301059,303413
GO:0044146	0.00367105193898509	0.999784930376073	3	10	negative regulation of growth of symbiont involved in interaction with host	BP	13569	400	Irf8,Myd88,Mpo	292060,301059,303413
GO:0032493	0.00371639965722211	0.999936588738099	2	4	response to bacterial lipoprotein	BP	13569	400	Cd14,Ssc5d	60350,308341
GO:0009888	0.00373892940183155	0.997647380049125	58	1495	tissue development	BP	13569	400	Tnnt2,Mgp,Ifitm3,Timp1,Pgf,Osr1,Id3,Asgr2,Vamp5,Ctsh,S100b,Adam15,Bdh2,Gjb2,Anxa4,Lrrc17,Tagln,Six2,Stk3,Foxc1,Ifitm1,Cdh1,Pth1r,Hopx,Rspo3,Cnn3,Crip1,Cdkn1c,Phgdh,Nkx6-1,Ninj1,Zfp703,Gata6,Bmp1,Inka1,Efemp1,Rbp4,Vtn,Myd88,Gata3,Alx1,Eln,Upk1b,Tagln2,Aldh1a3,Alox12,Bmp15,Wnt6,Nfe2,Ccn2,Isg15,Apoa5,Agr2,Cyp1b1,Mylk,Upk3a,Tbx18,Cytl1	24837,25333,361673,116510,94203,298878,25585,29403,89818,25425,25742,57025,295458,394266,79124,502715,25123,366542,65189,364706,293618,83502,56813,171160,498997,54321,691657,246060,58835,65193,25338,680717,29300,83470,316001,305604,25703,29169,301059,85471,25401,25043,303924,304983,266603,287454,59302,316526,366998,64032,298693,140638,298961,25426,288057,315190,315870,498392
GO:0046456	0.00376155833045126	0.999447913778084	5	29	icosanoid biosynthetic process	BP	13569	400	Sphk1,Cd74,Alox12,Ptges,Tbxas1	170897,25599,287454,59103,24886
GO:0010952	0.00378999988064598	0.998785166420238	11	138	positive regulation of peptidase activity	BP	13569	400	Ctsh,Ifi27,Dap,F3,Pycard,Casp1,PCOLCE2,Tbc1d10a,Alox12,Pcolce,Ccn2	25425,170512,64322,25584,282817,25166,684050,360968,287454,29569,64032
GO:0044706	0.00384159051707339	0.998504865168133	15	231	multi-multicellular organism process	BP	13569	400	Timp1,Pgf,Igfbp2,Ifi27,Slc19a1,Sphk1,Gjb2,Igfbp3,Cyp2j4,Cdh1,Ucp2,Igf2,Grn,Ccl2,Arhgdib	116510,94203,25662,170512,29723,170897,394266,24484,65210,83502,54315,24483,29143,24770,362456
GO:0090022	0.00389421404935339	0.999421566758908	5	30	regulation of neutrophil chemotaxis	BP	13569	400	Ccl19,Cd74,Pf4,Dapk2,Rac2	362506,25599,360918,300799,366957
GO:0001516	0.00392012513298034	0.999587057778067	4	18	prostaglandin biosynthetic process	BP	13569	400	Sphk1,Cd74,Ptges,Tbxas1	170897,25599,59103,24886
GO:0046457	0.00392012513298034	0.999587057778067	4	18	prostanoid biosynthetic process	BP	13569	400	Sphk1,Cd74,Ptges,Tbxas1	170897,25599,59103,24886
GO:0040007	0.00392328671339474	0.997790230760805	37	852	growth	BP	13569	400	Cntf,Emp3,Igfbp6,Osgin1,Igfbp2,Htra3,Cxcl16,Adam15,Sphk1,Igfbp3,Stk3,Foxc1,Irf8,Lefty1,Hopx,Ccn5,Igf2,Lmx1a,Cdkn1c,Nkx6-1,Ninj1,Gata6,Bst2,Kazald1,Rbp4,Myd88,Gata3,Mpo,Lgmn,Alox12,Zc3h12d,Ccn2,Apoa5,Agr2,Cd53,Wfdc1,Foxs1	25707,81505,25641,171493,25662,360959,497942,57025,170897,24484,65189,364706,292060,498299,171160,29576,24483,289201,246060,65193,25338,29300,378947,293997,25703,301059,85471,303413,63865,287454,308266,64032,140638,298961,24251,171112,311547
GO:0002581	0.00393956121037836	0.999950801295477	2	3	negative regulation of antigen processing and presentation of peptide or polysaccharide antigen via MHC class II	BP	13569	400	RT1-DOa,RT1-DOb	24984,365542
GO:0051897	0.00409177737067755	0.999081217921143	7	71	positive regulation of protein kinase B signaling	BP	13569	400	Ccl19,F3,Stk3,Igf2,Hcls1,Ramp3,Gata3	362506,25584,65189,24483,288077,56820,85471
GO:0044126	0.00417424334602885	0.999737155582952	3	11	regulation of growth of symbiont in host	BP	13569	400	Irf8,Myd88,Mpo	292060,301059,303413
GO:0044144	0.00417424334602885	0.999737155582952	3	11	modulation of growth of symbiont involved in interaction with host	BP	13569	400	Irf8,Myd88,Mpo	292060,301059,303413
GO:0072001	0.00418303397961907	0.998295150024716	16	289	renal system development	BP	13569	400	Pgf,Osr1,Id3,Ctsh,Six2,Foxc1,Enpep,Cdkn1c,Rbp4,Gata3,Aldh1a3,Wnt6,Glis2,Upk3a,Tbx18,Slc34a1	94203,298878,25585,25425,366542,364706,64017,246060,25703,85471,266603,316526,302946,315190,315870,25548
GO:0007167	0.00418806115664818	0.997733708526075	32	715	enzyme linked receptor protein signaling pathway	BP	13569	400	Dok1,Pgf,Igfbp6,Igfbp2,Htra3,Ctf1,Igfbp3,F3,Gdf15,Foxc1,Nbl1,Lefty1,Efna4,Igf2,Blnk,Cdkn1c,Eif4ebp1,Angptl1,Zfp703,Tgif2,Gata6,Efemp1,Ccl2,Gata3,Ncf1,Lgmn,Chrdl2,Rhbdf1,Bmp15,Ccn2,Agr2,Rbpms	312477,94203,25641,25662,360959,29201,24484,25584,29455,364706,50594,498299,310643,24483,499356,246060,116636,679942,680717,499929,29300,305604,24770,85471,114553,63865,308854,303008,59302,64032,298961,498642
GO:2001199	0.00420330261640179	0.999945710583755	2	3	negative regulation of dendritic cell differentiation	BP	13569	400	Tmem176a,Tmem176b	297077,171411
GO:0034754	0.00435733521937414	0.998887594489406	8	80	cellular hormone metabolic process	BP	13569	400	Dhrs3,Hsd17b11,Srd5a1,Rbp4,Scpep1,Ttr,Aldh1a3,Cyp1b1	313689,289456,24950,25703,114861,24856,266603,25426
GO:0007423	0.00438021836263846	0.997850737480919	24	499	sensory organ development	BP	13569	400	Cntf,Osr1,RT1-S3,Mnda,Gjb2,Six2,Foxc1,Pax4,Cdh1,Cdkn1c,Ninj1,Tgif2,Lrp10,Efemp1,Rbp4,Gjb6,Gata3,Aldh1a3,Tifab,Cyp1b1,Twist2,Atp6v1b1,Tbx18,Cytl1	25707,298878,294228,304988,394266,366542,364706,83630,83502,246060,25338,499929,305880,305604,25703,84403,85471,266603,364674,25426,59327,312488,315870,498392
GO:0051222	0.00439130091493394	0.997883354079507	23	431	positive regulation of protein transport	BP	13569	400	Ccl19,Il17rc,RT1-S3,Gpha2,Fgb,RT1-Db1,Sphk1,Fcna,Cyp2j4,Cdh1,Pycard,Casp1,Hcls1,Cd14,Nkx6-1,Unc93b1,Rbp4,Ccl2,Rac2,Gata3,Ptpn22,Rbpms,Ctsk	362506,297520,294228,171158,24366,294270,170897,83517,65210,83502,282817,25166,288077,60350,65193,361689,25703,24770,366957,85471,295338,498642,29175
GO:0090025	0.0045084109400541	0.999493959896945	4	21	regulation of monocyte chemotaxis	BP	13569	400	Pla2g7,Ccl5,Nbl1,Ccl2	301265,81780,50594,24770
GO:0051607	0.00454295196538975	0.99850483113062	11	148	defense response to virus	BP	13569	400	Ifitm3,Fcna,Ifitm1,Pycard,Bst2,Slfn13,Oas1e,Ptpn22,Isg15,Cd37,Parp9	361673,83517,293618,282817,378947,303378,494201,295338,298693,29185,303905
GO:0051345	0.00457535065083613	0.99761592216575	28	622	positive regulation of hydrolase activity	BP	13569	400	Tnnt2,Ccl19,Ctsh,Ifi27,Dap,Ccl6,Ccl24,F3,Ccl5,Pycard,Rgs18,Casp1,Cdc42ep4,PCOLCE2,Fgd2,Abhd5,Ccl2,Ncf4,Plek,Tbc1d10a,Alox12,Pcolce,Ccn2,Apoa5,Hspa2,Arhgap9,Vav1,Cyth4	24837,362506,25425,170512,64322,287910,288593,25584,81780,282817,289076,25166,303653,684050,309653,316122,24770,500904,364206,360968,287454,29569,64032,140638,60460,362893,25156,500906
GO:0051247	0.00457620410753599	0.997136889981315	54	1302	positive regulation of protein metabolic process	BP	13569	400	Cntf,Ccl19,Ctsh,Ifi27,Dap,Ccl6,Ier3,Fgb,RT1-Db1,Ltbr,Ccl24,Gsap,Ctf1,Sphk1,Igfbp3,F3,Ccl5,Stk3,Clu,Gdf15,Pycard,Cybb,Lefty1,Cd74,Igf2,Casp1,Hcls1,Fcgr2b,C1qtnf2,PCOLCE2,Ramp3,Fgd2,Vtn,Nek6,Ccl2,Myd88,Gata3,Ncf1,Nmi,Tbc1d10a,Alox12,Pcolce,Phf19,Bmp15,Nfe2,Ccn2,Ptpn22,Hspa2,C6,Pla2g2a,Rarres2,Cyp1b1,Rbpms,Parp9	25707,362506,25425,170512,64322,287910,294235,24366,294270,297604,288593,311984,29201,170897,24484,25584,81780,65189,24854,29455,282817,66021,498299,25599,24483,25166,288077,289211,497886,684050,56820,309653,29169,360161,24770,301059,85471,114553,311021,360968,287454,29569,296653,59302,366998,64032,295338,60460,24237,29692,297073,25426,498642,303905
GO:1902624	0.00460473595877144	0.999288293719234	5	30	positive regulation of neutrophil migration	BP	13569	400	Ccl19,Cd74,Pf4,Dapk2,Rac2	362506,25599,360918,300799,366957
GO:0050671	0.00460493585603172	0.998584763263354	10	114	positive regulation of lymphocyte proliferation	BP	13569	400	Ccl19,Igfbp2,RT1-S3,Ccl5,Pycard,Cd74,Igf2,Myd88,Tnfsf13b,Ptpn22	362506,25662,294228,81780,282817,25599,24483,301059,498666,295338
GO:0061045	0.00469635584399162	0.99907991958182	6	50	negative regulation of wound healing	BP	13569	400	Tspan8,Fgb,Pros1,Anxa5,Alox12,Wfdc1	171048,24366,81750,25673,287454,171112
GO:0071680	0.00477291301831578	0.999883238801259	2	6	response to indole-3-methanol	BP	13569	400	Cdh1,Cyp1b1	83502,25426
GO:0006956	0.00478673186292584	0.999243899318297	5	34	complement activation	BP	13569	400	Fcna,Cfd,C1qc,C6,C1qa	83517,54249,362634,24237,298566
GO:0032874	0.00479603295388547	0.998616170800596	9	127	positive regulation of stress-activated MAPK cascade	BP	13569	400	Ccl19,Ltbr,Stk3,Pycard,Fcgr2b,Fgd2,Myd88,Ncf1,Ccn2	362506,297604,65189,282817,289211,309653,301059,114553,64032
GO:0002707	0.00479969286732234	0.999239364690738	5	35	negative regulation of lymphocyte mediated immunity	BP	13569	400	RT1-S3,Tap1,Igf2,Fcgr2b,Ptpn6	294228,24811,24483,289211,116689
GO:0032946	0.00486855511424668	0.998490741353888	10	116	positive regulation of mononuclear cell proliferation	BP	13569	400	Ccl19,Igfbp2,RT1-S3,Ccl5,Pycard,Cd74,Igf2,Myd88,Tnfsf13b,Ptpn22	362506,25662,294228,81780,282817,25599,24483,301059,498666,295338
GO:0045347	0.00486913836862112	0.999904451651067	2	4	negative regulation of MHC class II biosynthetic process	BP	13569	400	Pf4,Spi1	360918,366126
GO:0070304	0.00496016914622048	0.998561017586268	9	128	positive regulation of stress-activated protein kinase signaling cascade	BP	13569	400	Ccl19,Ltbr,Stk3,Pycard,Fcgr2b,Fgd2,Myd88,Ncf1,Ccn2	362506,297604,65189,282817,289211,309653,301059,114553,64032
GO:0017144	0.00497748906299885	0.999418479624601	4	23	drug metabolic process	BP	13569	400	Fmo4,Fmo1,Fmo3,Aox1	246247,25256,84493,54349
GO:0048839	0.00506074951457068	0.99820881119334	12	185	inner ear development	BP	13569	400	RT1-S3,Mnda,Gjb2,Cdh1,Lrp10,Gjb6,Gata3,Aldh1a3,Tifab,Atp6v1b1,Tbx18,Cytl1	294228,304988,394266,83502,305880,84403,85471,266603,364674,312488,315870,498392
GO:0002501	0.00508627167914235	0.999927447610178	2	3	peptide antigen assembly with MHC protein complex	BP	13569	400	RT1-Db1,RT1-Da	294270,294269
GO:0009620	0.00510495297458586	0.999185910446539	5	32	response to fungus	BP	13569	400	Il17rc,Myd88,Mpo,Ncf1,Rarres2	297520,301059,303413,114553,297073
GO:0070665	0.00512743600582442	0.998397568823094	10	118	positive regulation of leukocyte proliferation	BP	13569	400	Ccl19,Igfbp2,RT1-S3,Ccl5,Pycard,Cd74,Igf2,Myd88,Tnfsf13b,Ptpn22	362506,25662,294228,81780,282817,25599,24483,301059,498666,295338
GO:0072189	0.00515305404739762	0.999631384696825	3	14	ureter development	BP	13569	400	Osr1,Gata3,Tbx18	298878,85471,315870
GO:0048525	0.00518562572805802	0.998783696763604	7	71	negative regulation of viral process	BP	13569	400	Ifitm3,Fcna,Ccl5,Ifitm1,Slpi,Bst2,Isg15	361673,83517,81780,293618,84386,378947,298693
GO:0002636	0.00521907244362214	0.999924544843351	2	3	positive regulation of germinal center formation	BP	13569	400	Tnfsf13,Tnfsf13b	287437,498666
GO:0001810	0.00522184055182318	0.999924483917088	2	3	regulation of type I hypersensitivity	BP	13569	400	Fcer1g,Fcgr2b	25441,289211
GO:0016068	0.00522184055182318	0.999924483917088	2	3	type I hypersensitivity	BP	13569	400	Fcer1g,Fcgr2b	25441,289211
GO:0001802	0.00534273016323573	0.999921806485992	2	3	type III hypersensitivity	BP	13569	400	Fcer1g,Fcgr1a	25441,295279
GO:0001803	0.00534273016323573	0.999921806485992	2	3	regulation of type III hypersensitivity	BP	13569	400	Fcer1g,Fcgr1a	25441,295279
GO:0001805	0.00534273016323573	0.999921806485992	2	3	positive regulation of type III hypersensitivity	BP	13569	400	Fcer1g,Fcgr1a	25441,295279
GO:0008285	0.00540049342709663	0.997153876394607	28	566	negative regulation of cell proliferation	BP	13569	400	Ifitm3,Mnda,RT1-Db1,Igfbp3,Stk3,Adora2b,Cdh1,Pth1r,Idh2,Lefty1,Ccn5,Fcgr2b,Cdkn1c,Ptpn6,RT1-Ba,Slfn2,Rbp4,Gjb6,Gata3,Cnn1,Ptges,Zc3h12d,Nfe2,Skap2,Cyp1b1,Twist2,Cd37,Wfdc1	361673,304988,294270,24484,65189,29316,83502,56813,361596,498299,29576,289211,246060,116689,309621,303380,25703,84403,85471,65204,59103,308266,366998,155183,25426,59327,29185,171112
GO:0034110	0.00543765607456991	0.999339332462987	4	26	regulation of homotypic cell-cell adhesion	BP	13569	400	Lgals1,Ccl5,Zfp703,Alox12	56646,81780,680717,287454
GO:0035556	0.00544370975042389	0.996345568614665	74	2010	intracellular signal transduction	BP	13569	400	Dok1,Cntf,S100a4,Castor1,Lgals1,Ccl19,Ctsh,Ccl6,Ier3,Fgb,RT1-Db1,S100b,Ltbr,Adam15,Ccl24,Ctf1,Sphk1,Igfbp3,F3,Ccl5,Stk3,Clu,Gdf15,Nfkb2,Adora2b,Pycard,Apol3,Pth1r,Lefty1,Cd74,Igf2,Blnk,Nfe2l2,Casp1,Hcls1,Crip1,Was,Fcgr2b,C1qtnf2,Cd14,Tyrobp,Eif4ebp1,Ubd,Cdc42ep4,Ptpn6,Ramp3,Bcl2a1,Bst2,Pf4,Fgd2,Dapk2,Nek6,Ccl2,Trdn,Rac2,Myd88,Gata3,Plek,Defb1,Ncf1,Cxcl11,Bmp15,Ccn2,Ptpn22,Arhgdib,Pla2g2a,Tead3,Ti…	312477,25707,24615,360969,56646,362506,25425,287910,294235,24366,294270,25742,297604,57025,288593,29201,170897,24484,25584,81780,65189,24854,29455,309452,29316,282817,315108,56813,498299,25599,24483,499356,83619,25166,288077,691657,317371,289211,497886,60350,361537,116636,29168,303653,116689,56820,170929,378947,360918,309653,300799,360161,24770,59299,366957,301059,85471,364206,83687,114553,305236…
GO:0070201	0.00551218788969609	0.99693232338686	33	710	regulation of establishment of protein localization	BP	13569	400	Ccl19,Il17rc,RT1-S3,Gpha2,Ifi27,Fgb,RT1-Db1,Sphk1,Fcna,Anxa4,Ccl5,Cyp2j4,Cdh1,Pycard,Idh2,Ucp2,Casp1,Hcls1,Cd14,Nkx6-1,Unc93b1,Rbp4,Ccl2,Rac2,Gata3,Spidr,Rhbdf1,Anxa5,Ptpn22,Ssc5d,Tacc3,Rbpms,Ctsk	362506,297520,294228,171158,170512,24366,294270,170897,83517,79124,81780,65210,83502,282817,361596,54315,25166,288077,60350,65193,361689,25703,24770,366957,85471,498119,303008,25673,295338,308341,360962,498642,29175
GO:0032270	0.00557414166478766	0.99651977562714	51	1226	positive regulation of cellular protein metabolic process	BP	13569	400	Cntf,Ccl19,Ctsh,Ifi27,Dap,Ccl6,Fgb,RT1-Db1,Ltbr,Ccl24,Ctf1,Sphk1,Igfbp3,F3,Ccl5,Stk3,Clu,Gdf15,Pycard,Lefty1,Cd74,Igf2,Casp1,Hcls1,Fcgr2b,C1qtnf2,PCOLCE2,Ramp3,Fgd2,Vtn,Nek6,Ccl2,Myd88,Gata3,Ncf1,Nmi,Tbc1d10a,Alox12,Pcolce,Phf19,Bmp15,Nfe2,Ccn2,Ptpn22,Hspa2,C6,Pla2g2a,Rarres2,Cyp1b1,Rbpms,Parp9	25707,362506,25425,170512,64322,287910,24366,294270,297604,288593,29201,170897,24484,25584,81780,65189,24854,29455,282817,498299,25599,24483,25166,288077,289211,497886,684050,56820,309653,29169,360161,24770,301059,85471,114553,311021,360968,287454,29569,296653,59302,366998,64032,295338,60460,24237,29692,297073,25426,498642,303905
GO:0042445	0.00558942920380168	0.998108620065771	11	147	hormone metabolic process	BP	13569	400	Enpep,Dhrs3,Igf2,Hsd17b11,Srd5a1,Rbp4,Scpep1,Gata3,Ttr,Aldh1a3,Cyp1b1	64017,313689,24483,289456,24950,25703,114861,85471,24856,266603,25426
GO:0002544	0.00567383510745044	0.999311925281393	4	23	chronic inflammatory response	BP	13569	400	Ccl5,Adora2b,Ccl2,Ptges	81780,29316,24770,59103
GO:0006694	0.00581554131766091	0.998145324247386	10	125	steroid biosynthetic process	BP	13569	400	Timp1,Cyp27a1,Adora2b,Igf2,Hsd17b11,Srd5a1,Cyb5r3,Ch25h,Msmo1,Apoa5	116510,301517,29316,24483,289456,24950,25035,309527,140910,140638
GO:0035988	0.0058419176540651	0.999568770473858	3	13	chondrocyte proliferation	BP	13569	400	Six2,Grn,Ccn2	366542,29143,64032
GO:0002757	0.00594983637289199	0.997746229987684	13	210	immune response-activating signal transduction	BP	13569	400	Lilrb4,Mnda,Fcna,Fcer1g,Cmtm3,Fcgr2b,Cd14,Ptpn6,Unc93b1,Myd88,Gata3,Ptpn22,Skap2	292594,304988,83517,25441,291813,289211,60350,116689,361689,301059,85471,295338,155183
GO:0032717	0.0059966742866365	0.999546839725338	3	14	negative regulation of interleukin-8 production	BP	13569	400	Anxa4,Ptpn22,Ssc5d	79124,295338,308341
GO:0044110	0.00613635701161077	0.999546541643185	3	12	growth involved in symbiotic interaction	BP	13569	400	Irf8,Myd88,Mpo	292060,301059,303413
GO:0044116	0.00613635701161077	0.999546541643185	3	12	growth of symbiont involved in interaction with host	BP	13569	400	Irf8,Myd88,Mpo	292060,301059,303413
GO:0044117	0.00613635701161077	0.999546541643185	3	12	growth of symbiont in host	BP	13569	400	Irf8,Myd88,Mpo	292060,301059,303413
GO:0060157	0.00616528336587862	0.99984153932866	2	5	urinary bladder development	BP	13569	400	Rbp4,Upk3a	25703,315190
GO:0032677	0.00628836131379253	0.998684397244869	6	54	regulation of interleukin-8 production	BP	13569	400	Fcna,Anxa4,Pycard,Cd14,Ptpn22,Ssc5d	83517,79124,282817,60350,295338,308341
GO:0010942	0.00629377138152942	0.996643553462469	28	574	positive regulation of cell death	BP	13569	400	Osgin1,Id3,Ctsh,Ifi27,Dap,Mnda,S100b,Ltbr,Igfbp3,F3,Ccl5,Stk3,Clu,Pycard,Ucp2,Casp1,Fcgr2b,Ubd,Gata6,Ramp3,Bcl2a1,Aldh1a3,Anxa5,Alox12,Prodh1,Ccn2,C6,Cyp1b1	171493,25585,25425,170512,64322,304988,25742,297604,24484,25584,81780,65189,24854,282817,54315,25166,289211,29168,29300,56820,170929,266603,25673,287454,680409,64032,24237,25426
GO:1904951	0.00631600152635046	0.99685898169732	23	442	positive regulation of establishment of protein localization	BP	13569	400	Ccl19,Il17rc,RT1-S3,Gpha2,Fgb,RT1-Db1,Sphk1,Fcna,Cyp2j4,Cdh1,Pycard,Casp1,Hcls1,Cd14,Nkx6-1,Unc93b1,Rbp4,Ccl2,Rac2,Gata3,Ptpn22,Rbpms,Ctsk	362506,297520,294228,171158,24366,294270,170897,83517,65210,83502,282817,25166,288077,60350,65193,361689,25703,24770,366957,85471,295338,498642,29175
GO:0030195	0.00633692931669887	0.998921603230264	5	37	negative regulation of blood coagulation	BP	13569	400	Tspan8,Fgb,Pros1,Anxa5,Alox12	171048,24366,81750,25673,287454
GO:1900047	0.00633692931669887	0.998921603230264	5	37	negative regulation of hemostasis	BP	13569	400	Tspan8,Fgb,Pros1,Anxa5,Alox12	171048,24366,81750,25673,287454
GO:0097176	0.00638205601680584	0.999855832273778	2	4	epoxide metabolic process	BP	13569	400	Ephx1,Alox12	25315,287454
GO:0048598	0.00638636994168111	0.996815282744999	23	504	embryonic morphogenesis	BP	13569	400	Osr1,Six2,Stk3,Foxc1,Lefty1,Rspo3,Igf2,Cdkn1c,Tgif2,Gata6,Efemp1,Alx3,Rbp4,Gjb6,Vtn,Gata3,Alx1,Aldh1a3,Wnt6,Tifab,Twist2,Atp6v1b1,Tbx18	298878,366542,65189,364706,498299,498997,24483,246060,499929,29300,305604,365900,25703,84403,29169,85471,25401,266603,316526,364674,59327,312488,315870
GO:0007254	0.00640012038982	0.997914697919065	10	161	JNK cascade	BP	13569	400	Ccl19,Ltbr,Stk3,Pycard,Fcgr2b,Fgd2,Myd88,Ncf1,Ccn2,Ptpn22	362506,297604,65189,282817,289211,309653,301059,114553,64032,295338
GO:0045953	0.00647036237619958	0.999512542362634	3	12	negative regulation of natural killer cell mediated cytotoxicity	BP	13569	400	RT1-S3,Tap1,Igf2	294228,24811,24483
GO:0034154	0.00654889135942796	0.99981126990595	2	6	toll-like receptor 7 signaling pathway	BP	13569	400	Unc93b1,Ptpn22	361689,295338
GO:0051223	0.00655420553270609	0.996341520530003	32	692	regulation of protein transport	BP	13569	400	Ccl19,Il17rc,RT1-S3,Gpha2,Ifi27,Fgb,RT1-Db1,Sphk1,Fcna,Anxa4,Ccl5,Cyp2j4,Cdh1,Pycard,Idh2,Ucp2,Casp1,Hcls1,Cd14,Nkx6-1,Unc93b1,Rbp4,Ccl2,Rac2,Gata3,Rhbdf1,Anxa5,Ptpn22,Ssc5d,Tacc3,Rbpms,Ctsk	362506,297520,294228,171158,170512,24366,294270,170897,83517,79124,81780,65210,83502,282817,361596,54315,25166,288077,60350,65193,361689,25703,24770,366957,85471,303008,25673,295338,308341,360962,498642,29175
GO:0007568	0.00656871175587218	0.996836306113703	21	394	aging	BP	13569	400	Timp1,Igfbp2,RGD1305645,Gjb2,Igfbp3,F3,Ccl5,Clu,Nfkb2,Pth1r,Ucp2,Nfe2l2,Cdkn1c,Bcl2a1,Gjb6,Aoc3,Ccl2,Mpo,Eln,Alox12,Ccn2	116510,25662,363225,394266,24484,25584,81780,24854,309452,56813,54315,83619,246060,170929,84403,29473,24770,303413,25043,287454,64032
GO:0006801	0.00658553338121148	0.998617484684751	6	49	superoxide metabolic process	BP	13569	400	Pon3,Cybb,Nfe2l2,Mpo,Ncf1,Sod3	312086,66021,83619,303413,114553,25352
GO:0016485	0.00661085926125125	0.997581983782281	12	175	protein processing	BP	13569	400	Ctsh,Fgb,F3,Enpep,Cdh1,Pycard,Casp1,Lgmn,Fcmr,Tbc1d10a,C6,Aebp1	25425,24366,25584,64017,83502,282817,25166,63865,548326,360968,24237,305494
GO:2001056	0.00674877499946636	0.99795772545976	9	108	positive regulation of cysteine-type endopeptidase activity	BP	13569	400	Ctsh,Ifi27,Dap,F3,Pycard,Casp1,Tbc1d10a,Alox12,Ccn2	25425,170512,64322,25584,282817,25166,360968,287454,64032
GO:2000566	0.00679406979005588	0.999841429156695	2	4	positive regulation of CD8-positive, alpha-beta T cell proliferation	BP	13569	400	RT1-S3,Ptpn22	294228,295338
GO:0042327	0.00679935409767423	0.996061590442799	36	825	positive regulation of phosphorylation	BP	13569	400	Cntf,Ccl19,Ccl6,Fgb,RT1-Db1,Ltbr,Ccl24,Ctf1,Sphk1,Igfbp3,Ccl5,Stk3,Clu,Gdf15,Pycard,Lefty1,Cd74,Igf2,Hcls1,Fcgr2b,C1qtnf2,Ramp3,Fgd2,Vtn,Nek6,Ccl2,Myd88,Ncf1,Bmp15,Ccn2,Ptpn22,Hspa2,Pla2g2a,Rarres2,Rbpms,Parp9	25707,362506,287910,24366,294270,297604,288593,29201,170897,24484,81780,65189,24854,29455,282817,498299,25599,24483,288077,289211,497886,56820,309653,29169,360161,24770,301059,114553,59302,64032,295338,60460,29692,297073,498642,303905
GO:0071675	0.00681119530093677	0.998815597011052	5	39	regulation of mononuclear cell migration	BP	13569	400	Pla2g7,Ccl5,Nbl1,Ccl2,Rarres2	301265,81780,50594,24770,297073
GO:1901615	0.00689304515716475	0.996731828717758	20	363	organic hydroxy compound metabolic process	BP	13569	400	Cela3b,Cyp27a1,Sphk1,Aldh2,Dhrs3,Pth1r,Ephx1,Srd5a1,Rbp4,Cyb5r3,Gata3,Plek,Ttr,Aldh1a3,Ch25h,Alox12,Msmo1,Apoa5,Cyp1b1,Slc34a1	298567,301517,170897,29539,313689,56813,25315,24950,25703,25035,85471,364206,24856,266603,309527,287454,140910,140638,25426,25548
GO:0009790	0.00691307591852706	0.996019679211983	35	865	embryo development	BP	13569	400	Osr1,Id3,Six2,Stk3,Foxc1,Ifitm1,Cdh1,Lefty1,Hopx,Rspo3,Igf2,Nfe2l2,Cdkn1c,Phgdh,Grn,Tgif2,Gata6,Inka1,Efemp1,Alx3,Rbp4,Gjb6,Vtn,Gata3,Alx1,Aldh1a3,Wnt6,Nfe2,C6,Tead3,Tifab,Rarres2,Twist2,Atp6v1b1,Tbx18	298878,25585,366542,65189,364706,293618,83502,498299,171160,498997,24483,83619,246060,58835,29143,499929,29300,316001,305604,365900,25703,84403,29169,85471,25401,266603,316526,366998,24237,294299,364674,297073,59327,312488,315870
GO:0022603	0.00691485253644831	0.996085930539245	33	793	regulation of anatomical structure morphogenesis	BP	13569	400	Cntf,Pgf,Osr1,Ctsh,S100b,Ccl24,Sphk1,F3,Six2,Ccl5,Myl12a,Gdf15,Adora2b,Foxc1,Cdh1,Cybb,Nfe2l2,Nkx6-1,Cdc42ep4,Tgif2,Gata6,Pf4,Ccl2,Gata3,Tnfsf13,Tnfsf13b,Alox12,Wnt6,Nfe2,C6,Cd53,Cyp1b1,Tbx18	25707,94203,298878,25425,25742,288593,170897,25584,366542,81780,501203,29455,29316,364706,83502,66021,83619,65193,303653,499929,29300,360918,24770,85471,287437,498666,287454,316526,366998,24237,24251,25426,315870
GO:0002438	0.00698940132482779	0.999100129934237	4	23	acute inflammatory response to antigenic stimulus	BP	13569	400	Fcer1g,Fcgr2b,Gata3,Fcgr1a	25441,289211,85471,295279
GO:0002673	0.00707002594278997	0.998493408466364	6	49	regulation of acute inflammatory response	BP	13569	400	Ccl5,Fcer1g,Fcgr2b,Aoc3,Fcgr1a,C6	81780,25441,289211,29473,295279,24237
GO:0002429	0.00714573393891532	0.997811863810397	9	117	immune response-activating cell surface receptor signaling pathway	BP	13569	400	Lilrb4,Mnda,Fcna,Fcer1g,Cmtm3,Fcgr2b,Ptpn6,Gata3,Ptpn22	292594,304988,83517,25441,291813,289211,116689,85471,295338
GO:0055099	0.00717974817136082	0.99980023351542	2	5	response to high density lipoprotein particle	BP	13569	400	Ccl5,Ccl2	81780,24770
GO:0042102	0.00719201973090988	0.997995744053463	8	85	positive regulation of T cell proliferation	BP	13569	400	Ccl19,Igfbp2,RT1-S3,Ccl5,Pycard,Igf2,Tnfsf13b,Ptpn22	362506,25662,294228,81780,282817,24483,498666,295338
GO:0050866	0.00725039316604317	0.997456050407215	11	150	negative regulation of cell activation	BP	13569	400	Mnda,RT1-Db1,Cd74,Fcgr2b,Ptpn6,RT1-Ba,Alox12,Zc3h12d,Ptpn22,Cd37,Tnfaip8l2	304988,294270,25599,289211,116689,309621,287454,308266,295338,29185,310663
GO:1903708	0.00739722368211309	0.997395841398188	11	153	positive regulation of hemopoiesis	BP	13569	400	Ccl19,Lilrb4,RT1-Db1,Ccl5,Foxc1,Cd74,Hcls1,RT1-Ba,Pf4,Gata3,Isg15	362506,292594,294270,81780,364706,25599,288077,309621,360918,85471,298693
GO:1903036	0.00759433142924807	0.998338378779039	6	59	positive regulation of response to wounding	BP	13569	400	Cntf,Hopx,Nfe2l2,Ccl2,Plek,Mylk	25707,171160,83619,24770,364206,288057
GO:0002634	0.00760900582238003	0.999811565147985	2	4	regulation of germinal center formation	BP	13569	400	Tnfsf13,Tnfsf13b	287437,498666
GO:1902531	0.00772115124281857	0.995049483980045	53	1340	regulation of intracellular signal transduction	BP	13569	400	Cntf,S100a4,Castor1,Lgals1,Ccl19,Ccl6,Fgb,RT1-Db1,S100b,Ltbr,Ccl24,Ctf1,Sphk1,Igfbp3,F3,Ccl5,Stk3,Clu,Gdf15,Pycard,Apol3,Lefty1,Cd74,Igf2,Nfe2l2,Casp1,Hcls1,Fcgr2b,C1qtnf2,Cd14,Ubd,Ptpn6,Ramp3,Bst2,Pf4,Fgd2,Dapk2,Nek6,Ccl2,Trdn,Myd88,Gata3,Ncf1,Cxcl11,Bmp15,Ccn2,Ptpn22,Arhgdib,Pla2g2a,Cyp1b1,Vav1,Cyth4,Parp9	25707,24615,360969,56646,362506,287910,24366,294270,25742,297604,288593,29201,170897,24484,25584,81780,65189,24854,29455,282817,315108,498299,25599,24483,83619,25166,288077,289211,497886,60350,29168,116689,56820,378947,360918,309653,300799,360161,24770,59299,301059,85471,114553,305236,59302,64032,295338,362456,29692,25426,25156,500906,303905
GO:0036230	0.00787174122026934	0.998940976555436	4	25	granulocyte activation	BP	13569	400	Ccl5,Fcer1g,Tyrobp,Myo1f	81780,25441,361537,314654
GO:0006564	0.00787450290424992	0.999801452973677	2	4	L-serine biosynthetic process	BP	13569	400	Phgdh,Psat1	58835,293820
GO:0050819	0.00789315284793636	0.998577569260782	5	39	negative regulation of coagulation	BP	13569	400	Tspan8,Fgb,Pros1,Anxa5,Alox12	171048,24366,81750,25673,287454
GO:0071385	0.00793558335951718	0.997739453182484	8	96	cellular response to glucocorticoid stimulus	BP	13569	400	Gjb2,Ephx1,Eif4ebp1,Srd5a1,RT1-Ba,Ccl2,Eln,Cyp1b1	394266,25315,116636,24950,309621,24770,25043,25426
GO:0048245	0.00794277444469201	0.999383955595553	3	10	eosinophil chemotaxis	BP	13569	400	Ccl24,Ccl5,Dapk2	288593,81780,300799
GO:0046487	0.00803571291191489	0.999795223217026	2	4	glyoxylate metabolic process	BP	13569	400	Idh2,Hoga1	361596,293949
GO:0002716	0.00817789509851452	0.999317515559438	3	13	negative regulation of natural killer cell mediated immunity	BP	13569	400	RT1-S3,Tap1,Igf2	294228,24811,24483
GO:0032637	0.0082226679170887	0.998173840807596	6	57	interleukin-8 production	BP	13569	400	Fcna,Anxa4,Pycard,Cd14,Ptpn22,Ssc5d	83517,79124,282817,60350,295338,308341
GO:0014070	0.00827303074701243	0.994837815107447	46	1115	response to organic cyclic compound	BP	13569	400	Mgp,Psmb9,Id3,Lgals1,Igfbp2,Ifi27,RT1-Db1,S100b,Sphk1,Aldh2,Gjb2,Igfbp3,F3,Ccl5,Clu,Pax4,Cyp2j4,Nr2f1,Cdh1,Cybb,Igf2,Gstt1,Casp1,Fcgr2b,Ephx1,Eif4ebp1,Sftpc,Grn,Slc22a6,Zfp703,Gata6,Srd5a1,Ramp3,RT1-Ba,Ccl2,Trdn,Eln,Defb1,Spidr,Fcgr1a,Sncg,Ptges,Ccn2,Cyp1b1,Slc34a1,Wfdc1	25333,24967,25585,56646,25662,170512,294270,25742,170897,29539,394266,24484,25584,81780,24854,83630,65210,81808,83502,66021,24483,25260,25166,289211,25315,116636,50683,29143,29509,680717,29300,24950,56820,309621,24770,59299,25043,83687,498119,295279,64347,59103,64032,25426,25548,171112
GO:0032675	0.00830633289293597	0.997609758187607	8	102	regulation of interleukin-6 production	BP	13569	400	Il17rc,Fcer1g,Adora2b,Prg4,Pycard,Unc93b1,Myd88,Ptpn22	297520,25441,29316,289104,282817,361689,301059,295338
GO:0042471	0.00831353666818242	0.997608175215121	8	101	ear morphogenesis	BP	13569	400	Osr1,Six2,Gjb6,Gata3,Aldh1a3,Tifab,Atp6v1b1,Tbx18	298878,366542,84403,85471,266603,364674,312488,315870
GO:0002695	0.00838517390625233	0.997172496380251	10	133	negative regulation of leukocyte activation	BP	13569	400	Mnda,RT1-Db1,Cd74,Fcgr2b,Ptpn6,RT1-Ba,Zc3h12d,Ptpn22,Cd37,Tnfaip8l2	304988,294270,25599,289211,116689,309621,308266,295338,29185,310663
GO:1903035	0.0085693480918588	0.998074680762401	6	60	negative regulation of response to wounding	BP	13569	400	Tspan8,Fgb,Pros1,Anxa5,Alox12,Wfdc1	171048,24366,81750,25673,287454,171112
GO:0001911	0.00884076801082349	0.999230191020679	3	14	negative regulation of leukocyte mediated cytotoxicity	BP	13569	400	RT1-S3,Tap1,Igf2	294228,24811,24483
GO:0090087	0.00913788262578834	0.994728319189839	33	728	regulation of peptide transport	BP	13569	400	Ccl19,Il17rc,RT1-S3,Gpha2,Ifi27,Fgb,RT1-Db1,Sphk1,Fcna,Anxa4,Ccl5,Cyp2j4,Cdh1,Pycard,Idh2,Ucp2,Cd74,Casp1,Hcls1,Cd14,Nkx6-1,Unc93b1,Rbp4,Ccl2,Rac2,Gata3,Rhbdf1,Anxa5,Ptpn22,Ssc5d,Tacc3,Rbpms,Ctsk	362506,297520,294228,171158,170512,24366,294270,170897,83517,79124,81780,65210,83502,282817,361596,54315,25599,25166,288077,60350,65193,361689,25703,24770,366957,85471,303008,25673,295338,308341,360962,498642,29175
GO:1902036	0.00914269766951406	0.999686459785255	2	6	regulation of hematopoietic stem cell differentiation	BP	13569	400	Foxc1,Nfe2l2	364706,83619
GO:0035270	0.00935174300782135	0.997004733919808	9	125	endocrine system development	BP	13569	400	Clu,Cdh1,Cdkn1c,Nkx6-1,Gata6,Srd5a1,Gata3,Aldh1a3,Cyp1b1	24854,83502,246060,65193,29300,24950,85471,266603,25426
GO:0070555	0.00946602615391428	0.996749030574356	10	134	response to interleukin-1	BP	13569	400	Psmb9,Ccl19,Ccl6,Fgb,Ccl24,Sphk1,Ccl5,Pycard,Ccl2,Myd88	24967,362506,287910,24366,288593,170897,81780,282817,24770,301059
GO:1901164	0.00960459528941304	0.999731178973669	2	4	negative regulation of trophoblast cell migration	BP	13569	400	Timp1,Arhgdib	116510,362456
GO:2000106	0.00965717878128464	0.997442248759791	7	78	regulation of leukocyte apoptotic process	BP	13569	400	Ccl19,Ccl5,Fcer1g,Cd74,Hcls1,Fcgr2b,Fcmr	362506,81780,25441,25599,288077,289211,548326
GO:0002396	0.00977145502946569	0.999724013994299	2	4	MHC protein complex assembly	BP	13569	400	RT1-Db1,RT1-Da	294270,294269
GO:0032635	0.00984059592563066	0.997080729795395	8	105	interleukin-6 production	BP	13569	400	Il17rc,Fcer1g,Adora2b,Prg4,Pycard,Unc93b1,Myd88,Ptpn22	297520,25441,29316,289104,282817,361689,301059,295338
GO:0031401	0.00987276869088883	0.993973669365011	40	955	positive regulation of protein modification process	BP	13569	400	Cntf,Ccl19,Ccl6,Fgb,RT1-Db1,Ltbr,Ccl24,Ctf1,Sphk1,Igfbp3,Ccl5,Stk3,Clu,Gdf15,Pycard,Lefty1,Cd74,Igf2,Hcls1,Fcgr2b,C1qtnf2,Ramp3,Fgd2,Vtn,Nek6,Ccl2,Myd88,Gata3,Ncf1,Nmi,Phf19,Bmp15,Nfe2,Ccn2,Ptpn22,Hspa2,Pla2g2a,Rarres2,Rbpms,Parp9	25707,362506,287910,24366,294270,297604,288593,29201,170897,24484,81780,65189,24854,29455,282817,498299,25599,24483,288077,289211,497886,56820,309653,29169,360161,24770,301059,85471,114553,311021,296653,59302,366998,64032,295338,60460,29692,297073,498642,303905
GO:0001558	0.0099185114045733	0.995328259547112	18	345	regulation of cell growth	BP	13569	400	Cntf,Igfbp6,Osgin1,Igfbp2,Htra3,Cxcl16,Adam15,Sphk1,Igfbp3,Ccn5,Lmx1a,Nkx6-1,Bst2,Kazald1,Alox12,Zc3h12d,Ccn2,Wfdc1	25707,25641,171493,25662,360959,497942,57025,170897,24484,29576,289201,65193,378947,293997,287454,308266,64032,171112
GO:0000122	0.0099228088923517	0.994509753865874	28	640	negative regulation of transcription from RNA polymerase II promoter	BP	13569	400	Osr1,Id3,Ifi27,Lilrb4,Nfkb2,Foxc1,Pax4,Nr2f1,Irf8,Lefty1,Hopx,Igf2,Hcls1,Cdkn1c,Nkx6-1,Tgif2,Gata6,Batf3,Gata3,Alx1,Spi1,Phf19,Glis2,Twist2,Aebp1,Tbx18,Parp9,Foxs1	298878,25585,170512,292594,309452,364706,83630,81808,292060,498299,171160,24483,288077,246060,65193,499929,29300,60462,85471,25401,366126,296653,302946,59327,305494,315870,303905,311547
GO:0070841	0.0100142718482939	0.9990670710047	3	16	inclusion body assembly	BP	13569	400	Clu,Ubd,Hspa2	24854,29168,60460
GO:0034112	0.0100204748823356	0.999668028472612	2	5	positive regulation of homotypic cell-cell adhesion	BP	13569	400	Lgals1,Ccl5	56646,81780
GO:0051093	0.0101186983562227	0.994115970404233	33	770	negative regulation of developmental process	BP	13569	400	Cntf,Timp1,Osr1,Id3,Lgals1,Lilrb4,S100b,Tmem176a,Lrrc17,Six2,Tmem176b,Stk3,Foxc1,Nr2f1,Idh2,Hopx,Cd74,Rbpms2,Nfe2l2,Lmx1a,Nkx6-1,Efemp1,Gpr171,Pf4,Rbp4,Ccl2,Gata3,C1qc,Lgmn,Nfe2,Arhgdib,Twist2,Tbx18	25707,116510,298878,25585,56646,292594,25742,297077,502715,366542,171411,65189,364706,81808,361596,171160,25599,503214,83619,289201,65193,305604,688737,360918,25703,24770,85471,362634,63865,366998,362456,59327,315870
GO:0046903	0.0101486129813502	0.993757055846321	41	980	secretion	BP	13569	400	Cntf,Ccl19,Il17rc,Vamp5,RT1-S3,Fgb,RT1-Db1,Sphk1,Fcna,Anxa4,Igfbp3,Ccl5,Fcer1g,Adora2b,Cyp2j4,Pycard,Idh2,Ucp2,Cd74,Casp1,Cd14,Nkx6-1,Myo1f,Slc22a6,Unc93b1,Rbp4,Rac2,Gata3,Plek,Rhbdf1,Fam3b,Tnfsf13b,Sncg,Anxa5,Ccn2,Ptpn22,Ssc5d,Agr2,Pla2g2a,Tifab,Slc26a7	25707,362506,297520,89818,294228,24366,294270,170897,83517,79124,24484,81780,25441,29316,65210,282817,361596,54315,25599,25166,60350,65193,314654,29509,361689,25703,366957,85471,364206,303008,304050,498666,64347,25673,64032,295338,308341,298961,29692,364674,297910
GO:0022408	0.0101594037560674	0.996471327931252	10	137	negative regulation of cell-cell adhesion	BP	13569	400	RT1-Db1,Cdh1,Cd74,Ptpn6,Zfp703,RT1-Ba,Alox12,Zc3h12d,Ptpn22,Tnfaip8l2	294270,83502,25599,116689,680717,309621,287454,308266,295338,310663
GO:0031663	0.0101616081728164	0.998038395695117	5	43	lipopolysaccharide-mediated signaling pathway	BP	13569	400	Ccl5,Cd14,Ccl2,Myd88,Ptpn22	81780,60350,24770,301059,295338
GO:0031960	0.0101618982402239	0.995450310735754	16	266	response to corticosteroid	BP	13569	400	Mgp,Igfbp2,RT1-Db1,S100b,Gjb2,Ccl5,Cybb,Ephx1,Eif4ebp1,Sftpc,Srd5a1,RT1-Ba,Ccl2,Eln,Ccn2,Cyp1b1	25333,25662,294270,25742,394266,81780,66021,25315,116636,50683,24950,309621,24770,25043,64032,25426
GO:0002793	0.0102012216298749	0.995562963143397	15	252	positive regulation of peptide secretion	BP	13569	400	Ccl19,Il17rc,RT1-S3,Fgb,RT1-Db1,Fcna,Cyp2j4,Pycard,Casp1,Cd14,Nkx6-1,Unc93b1,Rbp4,Gata3,Ptpn22	362506,297520,294228,24366,294270,83517,65210,282817,25166,60350,65193,361689,25703,85471,295338
GO:2000416	0.0102191808103924	0.9997044637132	2	4	regulation of eosinophil migration	BP	13569	400	Ccl24,Dapk2	288593,300799
GO:0071392	0.010255612333367	0.998007070111372	5	46	cellular response to estradiol stimulus	BP	13569	400	Igfbp3,Zfp703,Srd5a1,Ramp3,Ccl2	24484,680717,24950,56820,24770
GO:0002551	0.0102929057559639	0.99906501906842	3	13	mast cell chemotaxis	BP	13569	400	Pgf,Ccl5,Rac2	94203,81780,366957
GO:0019369	0.010365848688398	0.998471720571199	4	28	arachidonic acid metabolic process	BP	13569	400	Sphk1,Cyp2j4,Alox12,Cyp1b1	170897,65210,287454,25426
GO:0035456	0.0103990404757134	0.998470758575602	4	27	response to interferon-beta	BP	13569	400	Ifitm3,Mnda,Ifi47,Bst2	361673,304988,246208,378947
GO:0051046	0.0104691103450242	0.994006365035773	31	687	regulation of secretion	BP	13569	400	Cntf,Ccl19,Il17rc,RT1-S3,Fgb,RT1-Db1,Sphk1,Fcna,Anxa4,Igfbp3,Ccl5,Fcer1g,Adora2b,Cyp2j4,Pycard,Idh2,Ucp2,Cd74,Casp1,Cd14,Nkx6-1,Unc93b1,Rbp4,Rac2,Gata3,Rhbdf1,Sncg,Anxa5,Ptpn22,Ssc5d,Tifab	25707,362506,297520,294228,24366,294270,170897,83517,79124,24484,81780,25441,29316,65210,282817,361596,54315,25599,25166,60350,65193,361689,25703,366957,85471,303008,64347,25673,295338,308341,364674
GO:0031348	0.0104969399593938	0.99612201769926	11	149	negative regulation of defense response	BP	13569	400	RT1-S3,Ier3,Tap1,RT1-Db1,Igf2,Fcgr2b,Slpi,Gata3,Nmi,Wfdc1,Tnfaip8l2	294228,294235,24811,294270,24483,289211,84386,85471,311021,171112,310663
GO:0010759	0.0105465062055686	0.998998533300962	3	16	positive regulation of macrophage chemotaxis	BP	13569	400	Ccl5,Ccl2,Rarres2	81780,24770,297073
GO:0002824	0.0105785323169815	0.997153683720266	7	75	positive regulation of adaptive immune response based on somatic recombination of immune receptors built from immunoglobulin superfamily domains	BP	13569	400	Ccl19,RT1-S3,Fcer1g,Gata3,Tnfsf13,Fcgr1a,Tnfsf13b	362506,294228,25441,85471,287437,295279,498666
GO:0031342	0.0105831518630018	0.999003739862984	3	15	negative regulation of cell killing	BP	13569	400	RT1-S3,Tap1,Igf2	294228,24811,24483
GO:2001187	0.0105926245256226	0.999607592382425	2	6	positive regulation of CD8-positive, alpha-beta T cell activation	BP	13569	400	RT1-S3,Ptpn22	294228,295338
GO:0002584	0.0106175304650332	0.99968667718018	2	4	negative regulation of antigen processing and presentation of peptide antigen	BP	13569	400	RT1-DOa,RT1-DOb	24984,365542
GO:0030162	0.0106390848896573	0.99415488529769	27	547	regulation of proteolysis	BP	13569	400	Timp1,Psmb9,Serpinb1a,Ctsh,Ifi27,Dap,Gsap,F3,Clu,Cdh1,Pycard,Renbp,Casp1,PCOLCE2,Slpi,Bst2,Vtn,Fcmr,Rhbdf1,Serpinb10,Tbc1d10a,Alox12,Pcolce,Ccn2,C6,Tfpi2,Wfdc1	116510,24967,291091,25425,170512,64322,311984,25584,24854,83502,282817,81759,25166,684050,84386,378947,29169,548326,303008,266775,360968,287454,29569,64032,24237,286926,171112
GO:0019058	0.0107029447136183	0.996024027400264	11	165	viral life cycle	BP	13569	400	Ifitm3,Lgals1,RT1-Db1,Fcna,Ccl5,Ifitm1,Cd74,Dpp4,Slpi,Bst2,Isg15	361673,56646,294270,83517,81780,293618,25599,25253,84386,378947,298693
GO:0002675	0.0107154175538731	0.998430040538776	4	24	positive regulation of acute inflammatory response	BP	13569	400	Ccl5,Fcer1g,Aoc3,Fcgr1a	81780,25441,29473,295279
GO:0071222	0.0108531346541984	0.995961525898271	11	163	cellular response to lipopolysaccharide	BP	13569	400	Cxcl16,Mrc1,Ccl5,Irf8,Pycard,Casp1,Fcgr2b,Cd14,Ccl2,Myd88,Ptpn22	497942,291327,81780,292060,282817,25166,289211,60350,24770,301059,295338
GO:0035740	0.0108939425462397	0.999622861290527	2	5	CD8-positive, alpha-beta T cell proliferation	BP	13569	400	RT1-S3,Ptpn22	294228,295338
GO:2000564	0.0108939425462397	0.999622861290527	2	5	regulation of CD8-positive, alpha-beta T cell proliferation	BP	13569	400	RT1-S3,Ptpn22	294228,295338
GO:0071384	0.0108945532062172	0.996714410041614	8	101	cellular response to corticosteroid stimulus	BP	13569	400	Gjb2,Ephx1,Eif4ebp1,Srd5a1,RT1-Ba,Ccl2,Eln,Cyp1b1	394266,25315,116636,24950,309621,24770,25043,25426
GO:0051250	0.0109921484808182	0.996393839320588	9	117	negative regulation of lymphocyte activation	BP	13569	400	Mnda,RT1-Db1,Cd74,Fcgr2b,Ptpn6,RT1-Ba,Zc3h12d,Ptpn22,Tnfaip8l2	304988,294270,25599,289211,116689,309621,308266,295338,310663
GO:0050792	0.011068291251446	0.996103147679384	10	140	regulation of viral process	BP	13569	400	Ifitm3,Lgals1,RT1-Db1,Fcna,Ccl5,Ifitm1,Cd74,Slpi,Bst2,Isg15	361673,56646,294270,83517,81780,293618,25599,84386,378947,298693
GO:0042590	0.0110934389271819	0.999664951889247	2	4	antigen processing and presentation of exogenous peptide antigen via MHC class I	BP	13569	400	Fcer1g,Fcgr1a	25441,295279
GO:0045638	0.0111038845789644	0.997356269217952	6	63	negative regulation of myeloid cell differentiation	BP	13569	400	Lilrb4,Lrrc17,Gpr171,Pf4,C1qc,Twist2	292594,502715,688737,360918,362634,59327
GO:0000303	0.011116510295211	0.998346129511638	4	25	response to superoxide	BP	13569	400	Ucp2,Nfe2l2,Mpo,Sod3	54315,83619,303413,25352
GO:0032755	0.011171947751137	0.997330589273332	6	66	positive regulation of interleukin-6 production	BP	13569	400	Il17rc,Fcer1g,Adora2b,Pycard,Unc93b1,Myd88	297520,25441,29316,282817,361689,301059
GO:0032880	0.0112838985439874	0.993137550893257	38	911	regulation of protein localization	BP	13569	400	Ccl19,Il17rc,RT1-S3,Gpha2,Ifi27,Lilrb4,Fgb,RT1-Db1,Sphk1,Fcna,Anxa4,Ccl5,Cyp2j4,Cdh1,Pycard,Idh2,Ucp2,Casp1,Hcls1,Cd14,Nkx6-1,Ramp3,Unc93b1,Rbp4,Ccl2,Rac2,Gata3,Spidr,Rhbdf1,Anxa5,Ptpn22,Ssc5d,Agr2,Glis2,Tacc3,Rbpms,Parp9,Ctsk	362506,297520,294228,171158,170512,292594,24366,294270,170897,83517,79124,81780,65210,83502,282817,361596,54315,25166,288077,60350,65193,56820,361689,25703,24770,366957,85471,498119,303008,25673,295338,308341,298961,302946,360962,498642,303905,29175
GO:0070371	0.0114621959521056	0.994944484671522	15	257	ERK1 and ERK2 cascade	BP	13569	400	Ccl19,Ctsh,Ccl6,Fgb,RT1-Db1,Ccl24,Ccl5,Pycard,Cd74,Ptpn6,Ramp3,Ccl2,Ccn2,Ptpn22,Pla2g2a	362506,25425,287910,24366,294270,288593,81780,282817,25599,116689,56820,24770,64032,295338,29692
GO:0030225	0.0115507257840629	0.998236452339414	4	29	macrophage differentiation	BP	13569	400	Hcls1,Pf4,C1qc,Spi1	288077,360918,362634,366126
GO:0090303	0.0115708716896022	0.99767760306173	5	48	positive regulation of wound healing	BP	13569	400	Hopx,Nfe2l2,Ccl2,Plek,Mylk	171160,83619,24770,364206,288057
GO:2000484	0.0116369588557476	0.998878408519134	3	14	positive regulation of interleukin-8 secretion	BP	13569	400	Fcna,Pycard,Cd14	83517,282817,60350
GO:0060823	0.0117209999006735	1	1	1	canonical Wnt signaling pathway involved in neural plate anterior/posterior pattern formation	BP	13569	400	Tbx18	315870
GO:0060827	0.0117209999006735	1	1	1	regulation of canonical Wnt signaling pathway involved in neural plate anterior/posterior pattern formation	BP	13569	400	Tbx18	315870
GO:0060829	0.0117209999006735	1	1	1	negative regulation of canonical Wnt signaling pathway involved in neural plate anterior/posterior pattern formation	BP	13569	400	Tbx18	315870
GO:0046173	0.0117478203480351	0.997642534048234	5	45	polyol biosynthetic process	BP	13569	400	Cyp27a1,Sphk1,Pth1r,Ephx1,Plek	301517,170897,56813,25315,364206
GO:0042574	0.0117792717593568	0.998875070480045	3	13	retinal metabolic process	BP	13569	400	Rbp4,Aldh1a3,Cyp1b1	25703,266603,25426
GO:0046427	0.0117839150816288	0.997170184054475	6	58	positive regulation of JAK-STAT cascade	BP	13569	400	Cntf,Ctf1,Ccl5,Hcls1,Cyp1b1,Parp9	25707,29201,81780,288077,25426,303905
GO:1904894	0.0117839150816288	0.997170184054475	6	58	positive regulation of STAT cascade	BP	13569	400	Cntf,Ctf1,Ccl5,Hcls1,Cyp1b1,Parp9	25707,29201,81780,288077,25426,303905
GO:0097531	0.0119142406498628	0.998841587877185	3	14	mast cell migration	BP	13569	400	Pgf,Ccl5,Rac2	94203,81780,366957
GO:0002275	0.012100713099035	0.9970625979491	6	64	myeloid cell activation involved in immune response	BP	13569	400	Fcer1g,Adora2b,Pycard,Tyrobp,Myo1f,Rac2	25441,29316,282817,361537,314654,366957
GO:0051179	0.0121010386076491	0.990874164173469	152	4574	localization	BP	13569	400	Tnnt2,Cntf,Clic1,S100a6,Ifitm3,Timp1,Pgf,Osr1,Asgr2,Ccl19,Il17rc,Gpsm3,Vamp5,RT1-S3,Laptm4a,Gpha2,Ctsh,Cxcl16,Ifi27,Copz2,Pla2g7,Lilrb4,Ccl6,Slc19a1,Ier3,Tap1,Fgb,RT1-Db1,Adam15,Ccl24,Mrc1,Sphk1,Gjb2,Fcna,Anxa4,Igfbp3,F3,Six2,Ccl5,Myl12a,Slc2a4,Clu,Cd163,Fcer1g,Adora2b,Foxc1,Prg4,Pros1,Cyp2j4,Enpep,Nr2f1,Nbl1,Cdh1,Irf8,Pycard,Apol3,Idh2,Lefty1,Folr2,Fxyd5,Ucp2,Cd74,Cd5,Nfe2l2,Casp1,Hcls1,Was,Fcgr…	24837,25707,406864,85247,361673,116510,94203,298878,29403,362506,297520,406163,89818,294228,298875,171158,25425,497942,170512,360611,301265,292594,287910,29723,294235,24811,24366,294270,57025,288593,291327,170897,394266,83517,79124,24484,25584,366542,81780,501203,25139,24854,312701,25441,29316,364706,289104,81750,65210,64017,81808,50594,83502,292060,282817,315108,361596,498299,293154,60338,54315,…
GO:0002924	0.0121171090498358	0.999556286736987	2	5	negative regulation of humoral immune response mediated by circulating immunoglobulin	BP	13569	400	Fcgr2b,Ptpn6	289211,116689
GO:0023014	0.012233279918125	0.992975533569625	30	692	signal transduction by protein phosphorylation	BP	13569	400	Cntf,Osr1,Ccl19,Ctsh,Ccl6,Fgb,RT1-Db1,Ltbr,Ccl24,Igfbp3,Ccl5,Stk3,Gdf15,Pycard,Lefty1,Cd74,Igf2,Fcgr2b,C1qtnf2,Ptpn6,Ramp3,Fgd2,Nek6,Ccl2,Myd88,Ncf1,Bmp15,Ccn2,Ptpn22,Pla2g2a	25707,298878,362506,25425,287910,24366,294270,297604,288593,24484,81780,65189,29455,282817,498299,25599,24483,289211,497886,116689,56820,309653,360161,24770,301059,114553,59302,64032,295338,29692
GO:0044419	0.0122763488664964	0.99423212035172	17	301	interspecies interaction between organisms	BP	13569	400	Ifitm3,Lyz2,Lgals1,RT1-Db1,Fcna,Ccl5,Ifitm1,Irf8,Cd74,Dpp4,Slpi,Bst2,Pf4,Myd88,Mpo,Ncf1,Isg15	361673,25211,56646,294270,83517,81780,293618,292060,25599,25253,84386,378947,360918,301059,303413,114553,298693
GO:0006477	0.012278009049245	0.999508404243705	2	6	protein sulfation	BP	13569	400	Tpst1,Hs3st3b1	288617,303218
GO:0050764	0.0123431000701272	0.996990836814875	6	64	regulation of phagocytosis	BP	13569	400	Fcer1g,Pros1,Pycard,Fcgr2b,Ccl2,Fcgr1a	25441,81750,282817,289211,24770,295279
GO:1905523	0.0123466050976843	0.998746385391702	3	17	positive regulation of macrophage migration	BP	13569	400	Ccl5,Ccl2,Rarres2	81780,24770,297073
GO:0050679	0.0123507605316385	0.995567904723622	10	153	positive regulation of epithelial cell proliferation	BP	13569	400	Pgf,Osr1,Ccl24,F3,Ccl5,Grn,Zfp703,Ccl2,Twist2,Tbx18	94203,298878,288593,25584,81780,29143,680717,24770,59327,315870
GO:0002861	0.0123782238298563	0.998107668882872	4	24	regulation of inflammatory response to antigenic stimulus	BP	13569	400	RT1-Db1,Fcer1g,Fcgr2b,Fcgr1a	294270,25441,289211,295279
GO:0002712	0.0124040560706165	0.997480678815029	5	44	regulation of B cell mediated immunity	BP	13569	400	Fcer1g,Fcgr2b,Ptpn6,Tnfsf13,Fcgr1a	25441,289211,116689,287437,295279
GO:0002889	0.0124040560706165	0.997480678815029	5	44	regulation of immunoglobulin mediated immune response	BP	13569	400	Fcer1g,Fcgr2b,Ptpn6,Tnfsf13,Fcgr1a	25441,289211,116689,287437,295279
GO:0002864	0.0126847434036626	0.998737553036207	3	14	regulation of acute inflammatory response to antigenic stimulus	BP	13569	400	Fcer1g,Fcgr2b,Fcgr1a	25441,289211,295279
GO:0032479	0.0126998833715579	0.997361183243908	5	60	regulation of type I interferon production	BP	13569	400	Pycard,Cd14,Myd88,Nmi,Ptpn22	282817,60350,301059,311021,295338
GO:0035864	0.0127707716116379	0.998668256120995	3	19	response to potassium ion	BP	13569	400	Clu,Mylk,Slc34a1	24854,288057,25548
GO:0045346	0.0128320524712517	0.999445457721974	2	7	regulation of MHC class II biosynthetic process	BP	13569	400	Pf4,Spi1	360918,366126
GO:0002576	0.0128665587866007	0.9994431789781	2	7	platelet degranulation	BP	13569	400	Fcer1g,Plek	25441,364206
GO:0002920	0.0129487798406322	0.997961846880647	4	28	regulation of humoral immune response	BP	13569	400	Fcgr2b,Ptpn6,C6,Cd37	289211,116689,24237,29185
GO:0015884	0.0129891114987833	0.999464247761509	2	6	folic acid transport	BP	13569	400	Slc19a1,Folr2	29723,293154
GO:0050860	0.0130048954562052	0.998653794289963	3	17	negative regulation of T cell receptor signaling pathway	BP	13569	400	Lilrb4,Ptpn6,Ptpn22	292594,116689,295338
GO:0043280	0.0130278228262045	0.995946216774517	8	100	positive regulation of cysteine-type endopeptidase activity involved in apoptotic process	BP	13569	400	Ctsh,Ifi27,Dap,F3,Pycard,Casp1,Alox12,Ccn2	25425,170512,64322,25584,282817,25166,287454,64032
GO:0043408	0.0131548740196234	0.992636942204255	27	601	regulation of MAPK cascade	BP	13569	400	Cntf,Ccl19,Ccl6,Fgb,RT1-Db1,Ltbr,Ccl24,Igfbp3,Ccl5,Stk3,Gdf15,Pycard,Lefty1,Cd74,Igf2,Fcgr2b,C1qtnf2,Ptpn6,Ramp3,Fgd2,Ccl2,Myd88,Ncf1,Bmp15,Ccn2,Ptpn22,Pla2g2a	25707,362506,287910,24366,294270,297604,288593,24484,81780,65189,29455,282817,498299,25599,24483,289211,497886,116689,56820,309653,24770,301059,114553,59302,64032,295338,29692
GO:0072683	0.0132002627853457	0.99949421823525	2	5	T cell extravasation	BP	13569	400	Ccl5,Ccl2	81780,24770
GO:1902038	0.0132746467694142	1	1	1	positive regulation of hematopoietic stem cell differentiation	BP	13569	400	Foxc1	364706
GO:1901570	0.0133553903266363	0.997255021013938	5	40	fatty acid derivative biosynthetic process	BP	13569	400	Sphk1,Cd74,Alox12,Ptges,Tbxas1	170897,25599,287454,59103,24886
GO:0072677	0.0133695495620156	0.99868316257839	3	12	eosinophil migration	BP	13569	400	Ccl24,Ccl5,Dapk2	288593,81780,300799
GO:1902283	0.0134495126028949	1	1	1	negative regulation of primary amine oxidase activity	BP	13569	400	Aoc3	29473
GO:0009719	0.0136720148001138	0.99087962714068	55	1429	response to endogenous stimulus	BP	13569	400	Mgp,Castor1,Timp1,Pgf,Ccl19,Igfbp2,Htra3,Ctsh,Fgb,RT1-Db1,S100b,Sphk1,Aldh2,Gjb2,Igfbp3,F3,Ccl5,Slc2a4,Gdf15,Fcer1g,Foxc1,Nr2f1,Nbl1,Cdh1,Cybb,Lefty1,Ucp2,Igf2,Nfe2l2,Hcls1,Fcgr2b,Ephx1,Cdkn1c,Nkx6-1,Eif4ebp1,Sftpc,Zfp703,Gata6,Srd5a1,RT1-Ba,Rbp4,Ccl2,Myd88,Gata3,Eln,Spidr,Chrdl2,Anxa5,Bmp15,Ccn2,Ptpn22,Apoa5,Rarres2,Cyp1b1,Slc34a1	25333,360969,116510,94203,362506,25662,360959,25425,24366,294270,25742,170897,29539,394266,24484,25584,81780,25139,29455,25441,364706,81808,50594,83502,66021,498299,54315,24483,83619,288077,289211,25315,246060,65193,116636,50683,680717,29300,24950,309621,25703,24770,301059,85471,25043,498119,308854,25673,59302,64032,295338,140638,297073,25426,25548
GO:1903532	0.0136786017730975	0.993194912566193	19	367	positive regulation of secretion by cell	BP	13569	400	Cntf,Ccl19,Il17rc,RT1-S3,Fgb,RT1-Db1,Sphk1,Fcna,Fcer1g,Adora2b,Cyp2j4,Pycard,Casp1,Cd14,Nkx6-1,Unc93b1,Rbp4,Gata3,Ptpn22	25707,362506,297520,294228,24366,294270,170897,83517,25441,29316,65210,282817,25166,60350,65193,361689,25703,85471,295338
GO:0048562	0.0137050902653687	0.994221334091813	13	235	embryonic organ morphogenesis	BP	13569	400	Osr1,Six2,Efemp1,Alx3,Rbp4,Gjb6,Gata3,Alx1,Aldh1a3,Tifab,Twist2,Atp6v1b1,Tbx18	298878,366542,305604,365900,25703,84403,85471,25401,266603,364674,59327,312488,315870
GO:0071548	0.0137814994531743	0.996075728213586	7	85	response to dexamethasone	BP	13569	400	RT1-Db1,Gjb2,Eif4ebp1,Srd5a1,Ccl2,Eln,Cyp1b1	294270,394266,116636,24950,24770,25043,25426
GO:0001894	0.01378604959603	0.994676074591727	11	184	tissue homeostasis	BP	13569	400	Lyz2,Ctsh,Foxc1,Pth1r,Azgp1,Rbp4,Rac2,Ccn2,Napsa,Cytl1,Ctsk	25211,25425,364706,56813,25294,25703,366957,64032,60575,498392,29175
GO:0002444	0.0139379766154649	0.996508243079253	6	65	myeloid leukocyte mediated immunity	BP	13569	400	Fcer1g,Adora2b,Myo1f,Rac2,Ncf1,Fcgr1a	25441,29316,314654,366957,114553,295279
GO:0071219	0.0142385701153271	0.994485719453134	11	170	cellular response to molecule of bacterial origin	BP	13569	400	Cxcl16,Mrc1,Ccl5,Irf8,Pycard,Casp1,Fcgr2b,Cd14,Ccl2,Myd88,Ptpn22	497942,291327,81780,292060,282817,25166,289211,60350,24770,301059,295338
GO:0002763	0.0143242112817836	0.996975830663032	5	46	positive regulation of myeloid leukocyte differentiation	BP	13569	400	RT1-Db1,Ccl5,Cd74,Hcls1,Pf4	294270,81780,25599,288077,360918
GO:0051246	0.0144150199580304	0.989804271899389	77	2090	regulation of protein metabolic process	BP	13569	400	Cntf,Timp1,Psmb9,Ccl19,Serpinb1a,Ctsh,Ifi27,Dap,Ccl6,Ier3,Fgb,RT1-Db1,Ltbr,Ccl24,Gsap,Ctf1,Sphk1,Igfbp3,F3,Ccl5,Stk3,Clu,Gdf15,Prg4,Enpep,Cdh1,Pycard,Cybb,Lefty1,Renbp,Cd74,Igf2,Casp1,Hcls1,Fcgr2b,C1qtnf2,Cdkn1c,Eif4ebp1,PCOLCE2,Ptpn6,Ramp3,Inka1,Slpi,Bst2,Fgd2,Vtn,Nek6,Ccl2,Rac2,Myd88,Gata3,Ncf1,Fcmr,Rhbdf1,Nmi,Spi1,Serpinb10,Tbc1d10a,Alox12,Pcolce,Phf19,Zc3h12d,Bmp15,Nfe2,Ccn2,Ptpn22,Isg15,Hspa…	25707,116510,24967,362506,291091,25425,170512,64322,287910,294235,24366,294270,297604,288593,311984,29201,170897,24484,25584,81780,65189,24854,29455,289104,64017,83502,282817,66021,498299,81759,25599,24483,25166,288077,289211,497886,246060,116636,684050,116689,56820,316001,84386,378947,309653,29169,360161,24770,366957,301059,85471,114553,548326,303008,311021,366126,266775,360968,287454,29569,2966…
GO:0042531	0.0144302667346545	0.99696565535569	5	42	positive regulation of tyrosine phosphorylation of STAT protein	BP	13569	400	Cntf,Ctf1,Ccl5,Hcls1,Parp9	25707,29201,81780,288077,303905
GO:0044403	0.0144364942072614	0.993265762531809	16	287	symbiosis, encompassing mutualism through parasitism	BP	13569	400	Ifitm3,Lgals1,RT1-Db1,Fcna,Ccl5,Ifitm1,Irf8,Cd74,Dpp4,Slpi,Bst2,Pf4,Myd88,Mpo,Ncf1,Isg15	361673,56646,294270,83517,81780,293618,292060,25599,25253,84386,378947,360918,301059,303413,114553,298693
GO:1901617	0.0146455747917563	0.99430248688621	11	173	organic hydroxy compound biosynthetic process	BP	13569	400	Cyp27a1,Sphk1,Pth1r,Ephx1,Cyb5r3,Gata3,Plek,Ch25h,Alox12,Msmo1,Apoa5	301517,170897,56813,25315,25035,85471,364206,309527,287454,140910,140638
GO:0010818	0.014678857429331	0.998457077303672	3	14	T cell chemotaxis	BP	13569	400	Cxcl16,Ccl5,Cxcl11	497942,81780,305236
GO:0001822	0.0147290661494666	0.99349891234683	14	272	kidney development	BP	13569	400	Pgf,Osr1,Id3,Ctsh,Six2,Foxc1,Enpep,Cdkn1c,Gata3,Aldh1a3,Wnt6,Glis2,Upk3a,Slc34a1	94203,298878,25585,25425,366542,364706,64017,246060,85471,266603,316526,302946,315190,25548
GO:0000305	0.0147344452314943	0.997590162228934	4	28	response to oxygen radical	BP	13569	400	Ucp2,Nfe2l2,Mpo,Sod3	54315,83619,303413,25352
GO:0002230	0.0147492124097531	0.998387806381859	3	18	positive regulation of defense response to virus by host	BP	13569	400	Pycard,Ptpn22,Parp9	282817,295338,303905
GO:0014910	0.0147833650556442	0.99623355755252	6	71	regulation of smooth muscle cell migration	BP	13569	400	Igfbp3,F3,Ccl5,Nfe2l2,Vtn,Cyp1b1	24484,25584,81780,83619,29169,25426
GO:0072604	0.0148557520258238	0.997530514467963	4	33	interleukin-6 secretion	BP	13569	400	Il17rc,Pycard,Unc93b1,Ptpn22	297520,282817,361689,295338
GO:0090026	0.0149138817056737	0.998404772638786	3	15	positive regulation of monocyte chemotaxis	BP	13569	400	Pla2g7,Ccl5,Ccl2	301265,81780,24770
GO:0032872	0.0149718254697767	0.994445226241011	10	180	regulation of stress-activated MAPK cascade	BP	13569	400	Ccl19,Ltbr,Stk3,Pycard,Fcgr2b,Fgd2,Myd88,Ncf1,Ccn2,Ptpn22	362506,297604,65189,282817,289211,309653,301059,114553,64032,295338
GO:0016049	0.0149747804404215	0.992326560615188	20	425	cell growth	BP	13569	400	Cntf,Emp3,Igfbp6,Osgin1,Igfbp2,Htra3,Cxcl16,Adam15,Sphk1,Igfbp3,Lefty1,Ccn5,Lmx1a,Nkx6-1,Bst2,Kazald1,Alox12,Zc3h12d,Ccn2,Wfdc1	25707,81505,25641,171493,25662,360959,497942,57025,170897,24484,498299,29576,289201,65193,378947,293997,287454,308266,64032,171112
GO:0071298	0.0150688092611919	1	1	1	cellular response to L-ascorbic acid	BP	13569	400	Eln	25043
GO:0002606	0.0151790169851392	0.999320090950225	2	6	positive regulation of dendritic cell antigen processing and presentation	BP	13569	400	Ccl19,Cd74	362506,25599
GO:0050829	0.0152192017371001	0.996762013600215	5	41	defense response to Gram-negative bacterium	BP	13569	400	Lyz2,Pycard,Defb1,Ssc5d,Rarres2	25211,282817,83687,308341,297073
GO:0002377	0.0153084653522189	0.99555404601983	7	83	immunoglobulin production	BP	13569	400	RT1-S3,RT1-Db1,Fcgr2b,Rbp4,Tnfsf13,Tnfsf13b,Cd37	294228,294270,289211,25703,287437,498666,29185
GO:0008150	0.0153117576114987	0.990742797907996	363	11739	biological_process	BP	13569	400	Dok1,S100a11,Tnnt2,Cntf,Clic1,Emp3,Mgp,S100a4,Castor1,S100a6,Ifitm3,Timp1,Psmb9,Pgf,Igfbp6,Osr1,Osgin1,Lyz2,Id3,Tspan8,Lgals1,Asgr2,Ccl19,Clec10a,Il17rc,Gpsm3,Vamp5,Col6a2,Serpinb1a,Igfbp2,RT1-S3,Nnmt,Laptm4a,Ptgr1,C1qtnf7,Gpha2,Htra3,Ctsh,RGD1305645,Cxcl16,Ifi27,Copz2,RT1-T24-4,Pla2g7,Lilrb4,Cela3b,Dap,Ccl6,Slc19a1,Ier3,Tap1,Fgb,Mnda,Smagp,RT1-Db1,S100b,Ltbr,Cyp27a1,Fcgrt,Adam15,Eef2kmt,Ccl24,Tm…	312477,445415,24837,25707,406864,81505,25333,24615,360969,85247,361673,116510,24967,94203,25641,298878,171493,25211,25585,171048,56646,29403,362506,64195,297520,406163,89818,361821,291091,25662,294228,300691,298875,192227,305423,171158,360959,25425,363225,497942,170512,360611,414784,301265,292594,298567,64322,287910,29723,294235,24811,24366,304988,300236,294270,25742,297604,301517,29558,57025,302…
GO:0070302	0.0153246594477454	0.994293150226967	10	181	regulation of stress-activated protein kinase signaling cascade	BP	13569	400	Ccl19,Ltbr,Stk3,Pycard,Fcgr2b,Fgd2,Myd88,Ncf1,Ccn2,Ptpn22	362506,297604,65189,282817,289211,309653,301059,114553,64032,295338
GO:0032963	0.0153422125077038	0.996064023332524	6	69	collagen metabolic process	BP	13569	400	Adam15,Adora2b,Cyp2j4,Ccl2,Ccn2,Ctsk	57025,29316,65210,24770,64032,29175
GO:0044236	0.0153617492640123	0.995525530662138	7	88	multicellular organism metabolic process	BP	13569	400	Adam15,Adora2b,Cyp2j4,Ucp2,Ccl2,Ccn2,Ctsk	57025,29316,65210,54315,24770,64032,29175
GO:0042267	0.0154283870548332	0.996700737953714	5	42	natural killer cell mediated cytotoxicity	BP	13569	400	RT1-S3,Tap1,Igf2,Ptpn6,Vav1	294228,24811,24483,116689,25156
GO:0019748	0.0155178916014111	0.996666555458085	5	44	secondary metabolic process	BP	13569	400	Bdh2,Pon3,Nfe2l2,Fmo1,Cyp1b1	295458,312086,83619,25256,25426
GO:0010950	0.0156016002277459	0.994569748554573	9	123	positive regulation of endopeptidase activity	BP	13569	400	Ctsh,Ifi27,Dap,F3,Pycard,Casp1,Tbc1d10a,Alox12,Ccn2	25425,170512,64322,25584,282817,25166,360968,287454,64032
GO:0006508	0.0156092725821742	0.989739131663178	49	1218	proteolysis	BP	13569	400	Timp1,Psmb9,Serpinb1a,Htra3,Ctsh,RGD1305645,Ifi27,Cela3b,Dap,Fgb,Adam15,Gsap,F3,Clu,Fbxo15,Enpep,Adamts15,Cdh1,Pycard,Renbp,Nfe2l2,Casp1,Cfd,Dpp4,Ubd,PCOLCE2,Bmp1,Slpi,Bst2,Vtn,Scpep1,Lgmn,Fcmr,Rhbdf1,Serpinb10,Tbc1d10a,Alox12,Pcolce,Ccn2,Isg15,C6,Tfpi2,Adamts10,Klk1c9,Mmp21,Aebp1,Napsa,Ctsk,Wfdc1	116510,24967,291091,360959,25425,363225,170512,298567,64322,24366,57025,311984,25584,24854,361354,64017,300474,83502,282817,81759,83619,25166,54249,25253,29168,684050,83470,84386,378947,29169,114861,63865,548326,303008,266775,360968,287454,29569,64032,298693,24237,286926,314655,292868,293573,305494,60575,29175,171112
GO:0032606	0.0156190322279669	0.996577770915763	5	62	type I interferon production	BP	13569	400	Pycard,Cd14,Myd88,Nmi,Ptpn22	282817,60350,301059,311021,295338
GO:0044259	0.0156587884603675	0.995962193582373	6	70	multicellular organismal macromolecule metabolic process	BP	13569	400	Adam15,Adora2b,Cyp2j4,Ccl2,Ccn2,Ctsk	57025,29316,65210,24770,64032,29175
GO:0070372	0.0157224107133783	0.993018879925773	14	241	regulation of ERK1 and ERK2 cascade	BP	13569	400	Ccl19,Ccl6,Fgb,RT1-Db1,Ccl24,Ccl5,Pycard,Cd74,Ptpn6,Ramp3,Ccl2,Ccn2,Ptpn22,Pla2g2a	362506,287910,24366,294270,288593,81780,282817,25599,116689,56820,24770,64032,295338,29692
GO:1900182	0.0159240596255371	0.994832460431779	8	121	positive regulation of protein localization to nucleus	BP	13569	400	Ccl19,Sphk1,Cdh1,Hcls1,Ptpn22,Glis2,Rbpms,Parp9	362506,170897,83502,288077,295338,302946,498642,303905
GO:0061085	0.016268654270662	0.999172931169204	2	8	regulation of histone H3-K27 methylation	BP	13569	400	Gata3,Phf19	85471,296653
GO:0001818	0.0165466544339957	0.993141490862711	12	192	negative regulation of cytokine production	BP	13569	400	RT1-Db1,Anxa4,Prg4,Pycard,Fcgr2b,Gata6,Bst2,Gata3,Nmi,Ptpn22,Ssc5d,Twist2	294270,79124,289104,282817,289211,29300,378947,85471,311021,295338,308341,59327
GO:0008202	0.0168224819304798	0.992725597718629	13	217	steroid metabolic process	BP	13569	400	Timp1,Cela3b,Cyp27a1,Adora2b,Akr1c14,Igf2,Hsd17b11,Srd5a1,Cyb5r3,Ch25h,Msmo1,Apoa5,Cyp1b1	116510,298567,301517,29316,191574,24483,289456,24950,25035,309527,140910,140638,25426
GO:0032102	0.0169332536839818	0.992414470529941	14	235	negative regulation of response to external stimulus	BP	13569	400	Tspan8,Ier3,Fgb,RT1-Db1,Pros1,Nbl1,Fcgr2b,Slpi,Ccl2,Gata3,Anxa5,Alox12,Wfdc1,Tnfaip8l2	171048,294235,24366,294270,81750,50594,289211,84386,24770,85471,25673,287454,171112,310663
GO:0002578	0.0171198068844875	0.999182492358286	2	6	negative regulation of antigen processing and presentation	BP	13569	400	RT1-DOa,RT1-DOb	24984,365542
GO:0045639	0.0171518829184741	0.995481949255649	6	72	positive regulation of myeloid cell differentiation	BP	13569	400	RT1-Db1,Ccl5,Cd74,Hcls1,Pf4,Isg15	294270,81780,25599,288077,360918,298693
GO:0016045	0.0174727312750038	0.999051898110896	2	9	detection of bacterium	BP	13569	400	RT1-Db1,Ssc5d	294270,308341
GO:0098543	0.0174727312750038	0.999051898110896	2	9	detection of other organism	BP	13569	400	RT1-Db1,Ssc5d	294270,308341
GO:0072079	0.0175547562720795	0.997926024678765	3	20	nephron tubule formation	BP	13569	400	Osr1,Gata3,Wnt6	298878,85471,316526
GO:0009404	0.0175548976333757	0.997983758574846	3	16	toxin metabolic process	BP	13569	400	Nfe2l2,Fmo1,Cyp1b1	83619,25256,25426
GO:0002244	0.017749998527582	0.99465981511038	7	98	hematopoietic progenitor cell differentiation	BP	13569	400	Foxc1,Nfe2l2,Ptpn6,Gata3,Plek,Spi1,Mmp21	364706,83619,116689,85471,364206,366126,293573
GO:0002604	0.0178230414725155	0.999083383634958	2	7	regulation of dendritic cell antigen processing and presentation	BP	13569	400	Ccl19,Cd74	362506,25599
GO:0071347	0.0180884036163898	0.994018855489431	8	105	cellular response to interleukin-1	BP	13569	400	Psmb9,Ccl19,Ccl6,Fgb,Ccl24,Ccl5,Pycard,Ccl2	24967,362506,287910,24366,288593,81780,282817,24770
GO:0045342	0.0180932775714536	0.999026771382634	2	8	MHC class II biosynthetic process	BP	13569	400	Pf4,Spi1	360918,366126
GO:2000352	0.0183165060858295	0.99778966220722	3	21	negative regulation of endothelial cell apoptotic process	BP	13569	400	Fgb,Nfe2l2,Gata3	24366,83619,85471
GO:1902106	0.0184350968101467	0.9950712852301	6	70	negative regulation of leukocyte differentiation	BP	13569	400	Lilrb4,Tmem176a,Lrrc17,Tmem176b,Cd74,C1qc	292594,297077,502715,171411,25599,362634
GO:0034374	0.018497004204129	0.999029726634087	2	7	low-density lipoprotein particle remodeling	BP	13569	400	Pla2g7,Mpo	301265,303413
GO:0050718	0.0185999729621767	0.997742416082156	3	21	positive regulation of interleukin-1 beta secretion	BP	13569	400	Ccl19,Pycard,Casp1	362506,282817,25166
GO:1902107	0.0186762706142658	0.99329573785305	9	126	positive regulation of leukocyte differentiation	BP	13569	400	Ccl19,Lilrb4,RT1-Db1,Ccl5,Cd74,Hcls1,RT1-Ba,Pf4,Gata3	362506,292594,294270,81780,25599,288077,309621,360918,85471
GO:0048705	0.0187572144367401	0.992791255885192	10	181	skeletal system morphogenesis	BP	13569	400	Osr1,Six2,Foxc1,Dhrs3,Alx3,Alx1,Ccn2,Tifab,Twist2,Col13a1	298878,366542,364706,313689,365900,25401,64032,364674,59327,499431
GO:0002228	0.018883423344068	0.995736610929282	5	44	natural killer cell mediated immunity	BP	13569	400	RT1-S3,Tap1,Igf2,Ptpn6,Vav1	294228,24811,24483,116689,25156
GO:0002637	0.0191426151903114	0.995635183487967	5	49	regulation of immunoglobulin production	BP	13569	400	RT1-S3,Fcgr2b,Rbp4,Tnfsf13,Cd37	294228,289211,25703,287437,29185
GO:0033033	0.0192507340803335	0.997691039249583	3	17	negative regulation of myeloid cell apoptotic process	BP	13569	400	Ccl5,Fcer1g,Fcgr2b	81780,25441,289211
GO:0072161	0.0192910461372096	0.999018171664306	2	6	mesenchymal cell differentiation involved in kidney development	BP	13569	400	Osr1,Six2	298878,366542
GO:2001012	0.0192910461372096	0.999018171664306	2	6	mesenchymal cell differentiation involved in renal system development	BP	13569	400	Osr1,Six2	298878,366542
GO:0014068	0.0193036009415572	0.995554755207156	5	57	positive regulation of phosphatidylinositol 3-kinase signaling	BP	13569	400	Cntf,Ccl5,Hcls1,Ptpn6,Ncf1	25707,81780,288077,116689,114553
GO:0009948	0.0193386564224403	0.996493176794569	4	37	anterior/posterior axis specification	BP	13569	400	Six2,Lefty1,Tifab,Tbx18	366542,498299,364674,315870
GO:0060142	0.0196210211208166	0.997596409513649	3	19	regulation of syncytium formation by plasma membrane fusion	BP	13569	400	Gdf15,Nfe2,Cd53	29455,366998,24251
GO:0002885	0.0196307834079923	0.998991501294563	2	6	positive regulation of hypersensitivity	BP	13569	400	Fcer1g,Fcgr1a	25441,295279
GO:2001198	0.0196747420305044	0.998988031798765	2	6	regulation of dendritic cell differentiation	BP	13569	400	Tmem176a,Tmem176b	297077,171411
GO:0043065	0.0203035529959274	0.988612371978556	24	520	positive regulation of apoptotic process	BP	13569	400	Osgin1,Id3,Ctsh,Ifi27,Dap,Mnda,S100b,Ltbr,Igfbp3,F3,Ccl5,Stk3,Clu,Pycard,Casp1,Ubd,Gata6,Bcl2a1,Aldh1a3,Anxa5,Alox12,Ccn2,C6,Cyp1b1	171493,25585,25425,170512,64322,304988,25742,297604,24484,25584,81780,65189,24854,282817,25166,29168,29300,170929,266603,25673,287454,64032,24237,25426
GO:0046597	0.020410558773282	0.997462010300726	3	19	negative regulation of viral entry into host cell	BP	13569	400	Ifitm3,Fcna,Ifitm1	361673,83517,293618
GO:0050858	0.0208552789885203	0.997370265890544	3	20	negative regulation of antigen receptor-mediated signaling pathway	BP	13569	400	Lilrb4,Ptpn6,Ptpn22	292594,116689,295338
GO:0050716	0.0209227094675748	0.997332493421915	3	22	positive regulation of interleukin-1 secretion	BP	13569	400	Ccl19,Pycard,Casp1	362506,282817,25166
GO:0042990	0.0209850451926622	0.994202525751055	6	77	regulation of transcription factor import into nucleus	BP	13569	400	Ccl19,Sphk1,Cdh1,Hcls1,Ptpn22,Tacc3	362506,170897,83502,288077,295338,360962
GO:0009887	0.0211147717063555	0.987213103766608	31	801	animal organ morphogenesis	BP	13569	400	Tnnt2,Cntf,Pgf,Osr1,Id3,Ctsh,Adam15,Six2,Foxc1,Dhrs3,Cdh1,Lefty1,Igf2,Crip1,Gata6,Efemp1,Alx3,Rbp4,Gjb6,Gata3,Alx1,Aldh1a3,Wnt6,Ccn2,Tifab,Twist2,Atp6v1b1,Mylk,Col13a1,Tbx18,Slc34a1	24837,25707,94203,298878,25585,25425,57025,366542,364706,313689,83502,498299,24483,691657,29300,305604,365900,25703,84403,85471,25401,266603,316526,64032,364674,59327,312488,288057,499431,315870,25548
GO:0070193	0.0212363265006062	0.997303736964324	3	20	synaptonemal complex organization	BP	13569	400	Syce1,Spo11,Hspa2	502372,366261,60460
GO:1903530	0.0212506963660954	0.987480297212949	28	638	regulation of secretion by cell	BP	13569	400	Cntf,Ccl19,Il17rc,RT1-S3,Fgb,RT1-Db1,Sphk1,Fcna,Anxa4,Ccl5,Fcer1g,Adora2b,Cyp2j4,Pycard,Idh2,Ucp2,Casp1,Cd14,Nkx6-1,Unc93b1,Rbp4,Rac2,Gata3,Rhbdf1,Sncg,Anxa5,Ptpn22,Ssc5d	25707,362506,297520,294228,24366,294270,170897,83517,79124,81780,25441,29316,65210,282817,361596,54315,25166,60350,65193,361689,25703,366957,85471,303008,64347,25673,295338,308341
GO:0043068	0.0212793754118192	0.988011959288873	24	523	positive regulation of programmed cell death	BP	13569	400	Osgin1,Id3,Ctsh,Ifi27,Dap,Mnda,S100b,Ltbr,Igfbp3,F3,Ccl5,Stk3,Clu,Pycard,Casp1,Ubd,Gata6,Bcl2a1,Aldh1a3,Anxa5,Alox12,Ccn2,C6,Cyp1b1	171493,25585,25425,170512,64322,304988,25742,297604,24484,25584,81780,65189,24854,282817,25166,29168,29300,170929,266603,25673,287454,64032,24237,25426
GO:0032787	0.0213442600177222	0.988480405915024	21	423	monocarboxylic acid metabolic process	BP	13569	400	Ptgr1,Ier3,Bdh2,Sphk1,Pon3,Cyp2j4,Idh2,Cd74,Etfbkmt,C1qtnf2,Phgdh,Cpt2,Hoga1,Abhd5,Scpep1,Aldh1a3,Alox12,Ptges,Tbxas1,Apoa5,Cyp1b1	192227,294235,295458,170897,312086,65210,361596,25599,316976,497886,58835,25413,293949,316122,114861,266603,287454,59103,24886,140638,25426
GO:0097305	0.0214000700845074	0.989814272421175	15	275	response to alcohol	BP	13569	400	Ccl19,Ccl5,Slc2a4,Cdh1,Cybb,Igf2,Cd14,Eif4ebp1,Rbp4,Ccl2,Gata3,Spidr,Spi1,Tbxas1,Cyp1b1	362506,81780,25139,83502,66021,24483,60350,116636,25703,24770,85471,498119,366126,24886,25426
GO:0031407	0.0214751040949348	1	1	1	oxylipin metabolic process	BP	13569	400	Alox12	287454
GO:1901751	0.0214751040949348	1	1	1	leukotriene A4 metabolic process	BP	13569	400	Alox12	287454
GO:2001304	0.0214751040949348	1	1	1	lipoxin B4 metabolic process	BP	13569	400	Alox12	287454
GO:2001306	0.0214751040949348	1	1	1	lipoxin B4 biosynthetic process	BP	13569	400	Alox12	287454
GO:0070314	0.0216258063115828	0.998720662650239	2	8	G1 to G0 transition	BP	13569	400	RGD1305645,Phgdh	363225,58835
GO:0043009	0.0217007182195973	0.987896984845317	23	557	chordate embryonic development	BP	13569	400	Osr1,Six2,Stk3,Foxc1,Ifitm1,Cdh1,Hopx,Rspo3,Igf2,Cdkn1c,Phgdh,Grn,Gata6,Inka1,Alx3,Rbp4,Gata3,Alx1,Nfe2,C6,Rarres2,Twist2,Tbx18	298878,366542,65189,364706,293618,83502,171160,498997,24483,246060,58835,29143,29300,316001,365900,25703,85471,25401,366998,24237,297073,59327,315870
GO:2000116	0.021713268556779	0.990647994966045	12	194	regulation of cysteine-type endopeptidase activity	BP	13569	400	Psmb9,Ctsh,Ifi27,Dap,F3,Cdh1,Pycard,Casp1,Fcmr,Tbc1d10a,Alox12,Ccn2	24967,25425,170512,64322,25584,83502,282817,25166,548326,360968,287454,64032
GO:0032965	0.0217339226234777	0.995940815994968	4	34	regulation of collagen biosynthetic process	BP	13569	400	Adora2b,Cyp2j4,Ccl2,Ccn2	29316,65210,24770,64032
GO:0060754	0.021773559342453	0.998753805433199	2	7	positive regulation of mast cell chemotaxis	BP	13569	400	Pgf,Ccl5	94203,81780
GO:0043491	0.0218954454445997	0.991901837966203	9	140	protein kinase B signaling	BP	13569	400	Ccl19,F3,Ccl5,Stk3,Igf2,Hcls1,Ramp3,Ccl2,Gata3	362506,25584,81780,65189,24483,288077,56820,24770,85471
GO:0010035	0.0220972003948293	0.986940519023209	28	625	response to inorganic substance	BP	13569	400	Tnnt2,Mgp,Ccl19,Igfbp2,Fgb,Sphk1,F3,Clu,Cdh1,Cybb,Ucp2,Nfe2l2,Gstt1,Crip1,Cd14,Sftpc,Mpo,Eln,Spidr,Ncf1,Sncg,Anxa5,Ptges,Sod3,C1qa,Cyp1b1,Mylk,Slc34a1	24837,25333,362506,25662,24366,170897,25584,24854,83502,66021,54315,83619,25260,691657,60350,50683,303413,25043,498119,114553,64347,25673,59103,25352,298566,25426,288057,25548
GO:0034367	0.0221519751058862	0.997176686448281	3	18	macromolecular complex remodeling	BP	13569	400	Pla2g7,Mpo,Apoa5	301265,303413,140638
GO:0034368	0.0221519751058862	0.997176686448281	3	18	protein-lipid complex remodeling	BP	13569	400	Pla2g7,Mpo,Apoa5	301265,303413,140638
GO:0034369	0.0221519751058862	0.997176686448281	3	18	plasma lipoprotein particle remodeling	BP	13569	400	Pla2g7,Mpo,Apoa5	301265,303413,140638
GO:0000165	0.0222357627590765	0.986844643061754	28	660	MAPK cascade	BP	13569	400	Cntf,Ccl19,Ctsh,Ccl6,Fgb,RT1-Db1,Ltbr,Ccl24,Igfbp3,Ccl5,Stk3,Gdf15,Pycard,Lefty1,Cd74,Igf2,Fcgr2b,C1qtnf2,Ptpn6,Ramp3,Fgd2,Ccl2,Myd88,Ncf1,Bmp15,Ccn2,Ptpn22,Pla2g2a	25707,362506,25425,287910,24366,294270,297604,288593,24484,81780,65189,29455,282817,498299,25599,24483,289211,497886,116689,56820,309653,24770,301059,114553,59302,64032,295338,29692
GO:2000146	0.0223171427284154	0.990334764761169	12	210	negative regulation of cell motility	BP	13569	400	Timp1,Adam15,Igfbp3,Nbl1,Idh2,Nfe2l2,Was,Bst2,Ccl2,Gata3,Arhgdib,Cyp1b1	116510,57025,24484,50594,361596,83619,317371,378947,24770,85471,362456,25426
GO:0070946	0.0224175943349128	1	1	1	neutrophil mediated killing of gram-positive bacterium	BP	13569	400	Ncf1	114553
GO:0035644	0.0225511710577678	1	1	1	phosphoanandamide dephosphorylation	BP	13569	400	Ptpn22	295338
GO:0070425	0.0225511710577678	1	1	1	negative regulation of nucleotide-binding oligomerization domain containing signaling pathway	BP	13569	400	Ptpn22	295338
GO:0070433	0.0225511710577678	1	1	1	negative regulation of nucleotide-binding oligomerization domain containing 2 signaling pathway	BP	13569	400	Ptpn22	295338
GO:0055114	0.0226815180126027	0.985701614879926	36	761	oxidation-reduction process	BP	13569	400	Ptgr1,Pla2g7,Cyp27a1,Bdh2,Aldh2,Paox,Akr1c14,Cyp2j4,Dhrs3,Cybb,Idh2,Igf2,Etfbkmt,C1qtnf2,Phgdh,Fmo4,Cpt2,Hsd17b11,Fmo1,Srd5a1,Cyb5r3,Aoc3,Sqor,Fmo3,Mpo,Ncf1,Aldh1a3,Aox1,Ch25h,Alox12,Msmo1,Tbxas1,Prodh1,Sod3,Ppp1r1a,Cyp1b1	192227,301265,301517,295458,29539,293589,191574,65210,313689,66021,361596,24483,316976,497886,58835,246247,25413,289456,25256,24950,25035,29473,691966,84493,303413,114553,266603,54349,309527,287454,140910,24886,680409,25352,58977,25426
GO:0014909	0.0227590598824024	0.993593342743944	6	78	smooth muscle cell migration	BP	13569	400	Igfbp3,F3,Ccl5,Nfe2l2,Vtn,Cyp1b1	24484,25584,81780,83619,29169,25426
GO:0032649	0.0228542375056673	0.992801076041473	7	85	regulation of interferon-gamma production	BP	13569	400	RT1-Db1,Irf8,Pycard,Cd14,Gata3,Ptpn22,Isg15	294270,292060,282817,60350,85471,295338,298693
GO:0042307	0.0233090756952526	0.993377905983845	6	87	positive regulation of protein import into nucleus	BP	13569	400	Ccl19,Sphk1,Cdh1,Hcls1,Ptpn22,Rbpms	362506,170897,83502,288077,295338,498642
GO:0002488	0.023360184587033	1	1	1	antigen processing and presentation of endogenous peptide antigen via MHC class Ib via ER pathway	BP	13569	400	RT1-S3	294228
GO:0002489	0.023360184587033	1	1	1	antigen processing and presentation of endogenous peptide antigen via MHC class Ib via ER pathway, TAP-dependent	BP	13569	400	RT1-S3	294228
GO:0046967	0.0234238130967602	1	1	1	cytosol to ER transport	BP	13569	400	Tap1	24811
GO:0046968	0.0234238130967602	1	1	1	peptide antigen transport	BP	13569	400	Tap1	24811
GO:0043567	0.0235932633281117	0.996865852263814	3	21	regulation of insulin-like growth factor receptor signaling pathway	BP	13569	400	Igfbp6,Igfbp2,Igfbp3	25641,25662,24484
GO:0051128	0.0236044443671657	0.983173142394448	68	1971	regulation of cellular component organization	BP	13569	400	Cntf,Igfbp6,Osgin1,Lgals1,Ccl19,Igfbp2,Gpha2,Htra3,Cxcl16,Ier3,S100b,Adam15,Ccl24,Sphk1,Igfbp3,Myl12a,Clu,Gdf15,Fcer1g,Pros1,Nr2f1,Irf8,Pycard,Lefty1,Capg,Ccn5,Igf2,Nfe2l2,Hcls1,Lmx1a,Was,Fcgr2b,Cdkn1c,Dpp4,Cd14,Nkx6-1,Eif4ebp1,Myo1f,Cdc42ep4,Grn,Efemp1,Bst2,Kazald1,Rab20,Vtn,Nek6,Ccl2,Rac2,Gata3,Plek,Eln,Spidr,Spi1,Tbc1d10a,Lamp2,Fcgr1a,Alox12,Phf19,Zc3h12d,Nfe2,Ccn2,Apoa5,Hspa2,Arhgdib,Cd53,Tac…	25707,25641,171493,56646,362506,25662,171158,360959,497942,294235,25742,57025,288593,170897,24484,501203,24854,29455,25441,81750,81808,292060,282817,498299,297339,29576,24483,83619,288077,289201,317371,289211,246060,25253,60350,65193,116636,314654,303653,29143,305604,378947,293997,689377,29169,360161,24770,366957,85471,364206,25043,498119,366126,360968,24944,295279,287454,296653,308266,366998,640…
GO:0046165	0.023617519356222	0.992484177451591	7	94	alcohol biosynthetic process	BP	13569	400	Cyp27a1,Sphk1,Pth1r,Ephx1,Cyb5r3,Plek,Apoa5	301517,170897,56813,25315,25035,364206,140638
GO:0042269	0.0236412665075596	0.995490356541436	4	32	regulation of natural killer cell mediated cytotoxicity	BP	13569	400	RT1-S3,Tap1,Igf2,Vav1	294228,24811,24483,25156
GO:0051384	0.0237213005754053	0.988896124837364	14	245	response to glucocorticoid	BP	13569	400	Mgp,Igfbp2,RT1-Db1,S100b,Gjb2,Ccl5,Ephx1,Eif4ebp1,Sftpc,Srd5a1,RT1-Ba,Ccl2,Eln,Cyp1b1	25333,25662,294270,25742,394266,81780,25315,116636,50683,24950,309621,24770,25043,25426
GO:0051216	0.0238555305429052	0.991025755585139	9	154	cartilage development	BP	13569	400	Mgp,Timp1,Osr1,Six2,Pth1r,Bmp1,Efemp1,Ccn2,Cytl1	25333,116510,298878,366542,56813,83470,305604,64032,498392
GO:0050868	0.0238905024500444	0.992390720296775	7	90	negative regulation of T cell activation	BP	13569	400	RT1-Db1,Cd74,Ptpn6,RT1-Ba,Zc3h12d,Ptpn22,Tnfaip8l2	294270,25599,116689,309621,308266,295338,310663
GO:0045824	0.0241448101888569	0.995325208939551	4	36	negative regulation of innate immune response	BP	13569	400	RT1-S3,Tap1,Igf2,Nmi	294228,24811,24483,311021
GO:0071887	0.0243215128748613	0.992216407050239	7	93	leukocyte apoptotic process	BP	13569	400	Ccl19,Ccl5,Fcer1g,Cd74,Hcls1,Fcgr2b,Fcmr	362506,81780,25441,25599,288077,289211,548326
GO:0042991	0.024516125759468	0.992975016205329	6	80	transcription factor import into nucleus	BP	13569	400	Ccl19,Sphk1,Cdh1,Hcls1,Ptpn22,Tacc3	362506,170897,83502,288077,295338,360962
GO:0032945	0.0245529354793918	0.992998180546157	6	70	negative regulation of mononuclear cell proliferation	BP	13569	400	Mnda,RT1-Db1,Fcgr2b,Ptpn6,RT1-Ba,Zc3h12d	304988,294270,289211,116689,309621,308266
GO:0050672	0.0245529354793918	0.992998180546157	6	70	negative regulation of lymphocyte proliferation	BP	13569	400	Mnda,RT1-Db1,Fcgr2b,Ptpn6,RT1-Ba,Zc3h12d	304988,294270,289211,116689,309621,308266
GO:1904591	0.0245793073371256	0.992929985628534	6	88	positive regulation of protein import	BP	13569	400	Ccl19,Sphk1,Cdh1,Hcls1,Ptpn22,Rbpms	362506,170897,83502,288077,295338,498642
GO:0050790	0.0246133064966068	0.982617861216514	63	1727	regulation of catalytic activity	BP	13569	400	Tnnt2,Timp1,Psmb9,Ccl19,Gpsm3,Serpinb1a,Ctsh,Ifi27,Dap,Ccl6,RT1-Db1,Ccl24,Igfbp3,F3,Ccl5,Stk3,Clu,Adora2b,Cdh1,Pycard,Renbp,Rgs18,Cd74,Igf2,Cnn3,Casp1,Etfbkmt,C1qtnf2,Cdkn1c,Cdc42ep4,PCOLCE2,Ptpn6,Inka1,Slpi,Bst2,Fgd2,Aoc3,Vtn,Abhd5,Nek6,Ccl2,Rac2,Ncf4,Plek,Ncf1,Fcmr,Serpinb10,Tbc1d10a,Alox12,Pcolce,Lrcol1,Ccn2,Ptpn22,Apoa5,Hspa2,Arhgdib,Tfpi2,Ppp1r1a,Arhgap9,Vav1,Cyth4,Parp9,Wfdc1	24837,116510,24967,362506,406163,291091,25425,170512,64322,287910,294270,288593,24484,25584,81780,65189,24854,29316,83502,282817,81759,289076,25599,24483,54321,25166,316976,497886,246060,303653,684050,116689,316001,84386,378947,309653,29473,29169,316122,360161,24770,366957,500904,364206,114553,548326,266775,360968,287454,29569,100363238,64032,295338,140638,60460,362456,286926,58977,362893,25156,5…
GO:1900015	0.0246811462257897	0.996634915873439	3	23	regulation of cytokine production involved in inflammatory response	BP	13569	400	Il17rc,Gpsm3,Myd88	297520,406163,301059
GO:0002468	0.0249414472369584	0.998407157447751	2	8	dendritic cell antigen processing and presentation	BP	13569	400	Ccl19,Cd74	362506,25599
GO:0000412	0.0249971689895607	1	1	1	histone peptidyl-prolyl isomerization	BP	13569	400	Fkbp10	360627
GO:0009792	0.0251486618641119	0.985771397289428	23	563	embryo development ending in birth or egg hatching	BP	13569	400	Osr1,Six2,Stk3,Foxc1,Ifitm1,Cdh1,Hopx,Rspo3,Igf2,Cdkn1c,Phgdh,Grn,Gata6,Inka1,Alx3,Rbp4,Gata3,Alx1,Nfe2,C6,Rarres2,Twist2,Tbx18	298878,366542,65189,364706,293618,83502,171160,498997,24483,246060,58835,29143,29300,316001,365900,25703,85471,25401,366998,24237,297073,59327,315870
GO:0061081	0.0252388596651699	0.998333406947679	2	9	positive regulation of myeloid leukocyte cytokine production involved in immune response	BP	13569	400	Fcer1g,Cd74	25441,25599
GO:0050777	0.0252396343718344	0.991113863101571	8	109	negative regulation of immune response	BP	13569	400	RT1-S3,Tap1,RT1-Db1,Igf2,Fcgr2b,Ptpn6,Bst2,Nmi	294228,24811,294270,24483,289211,116689,378947,311021
GO:0031589	0.0254058375017648	0.988752593545872	12	256	cell-substrate adhesion	BP	13569	400	Lgals1,Fgb,Adam15,Ninj1,Vtn,Fermt3,Rac2,Col26a1,Itgb7,Ccn2,Agr2,Col13a1	56646,24366,57025,25338,29169,309186,366957,685612,25713,64032,298961,499431
GO:0002062	0.0254586584805242	0.992621036308855	6	87	chondrocyte differentiation	BP	13569	400	Osr1,Six2,Pth1r,Efemp1,Ccn2,Cytl1	298878,366542,56813,305604,64032,498392
GO:0045649	0.0255186947379001	0.996524565228025	3	20	regulation of macrophage differentiation	BP	13569	400	Hcls1,Pf4,C1qc	288077,360918,362634
GO:0032268	0.0256284286753586	0.981538946177487	71	1952	regulation of cellular protein metabolic process	BP	13569	400	Cntf,Timp1,Ccl19,Serpinb1a,Ctsh,Ifi27,Dap,Ccl6,Fgb,RT1-Db1,Ltbr,Ccl24,Ctf1,Sphk1,Igfbp3,F3,Ccl5,Stk3,Clu,Gdf15,Cdh1,Pycard,Lefty1,Renbp,Cd74,Igf2,Casp1,Hcls1,Fcgr2b,C1qtnf2,Cdkn1c,Eif4ebp1,PCOLCE2,Ptpn6,Ramp3,Inka1,Slpi,Bst2,Fgd2,Vtn,Nek6,Ccl2,Rac2,Myd88,Gata3,Ncf1,Fcmr,Rhbdf1,Nmi,Spi1,Serpinb10,Tbc1d10a,Alox12,Pcolce,Phf19,Zc3h12d,Bmp15,Nfe2,Ccn2,Ptpn22,Isg15,Hspa2,C6,Pla2g2a,Tfpi2,Rarres2,Ppp1r…	25707,116510,362506,291091,25425,170512,64322,287910,24366,294270,297604,288593,29201,170897,24484,25584,81780,65189,24854,29455,83502,282817,498299,81759,25599,24483,25166,288077,289211,497886,246060,116636,684050,116689,56820,316001,84386,378947,309653,29169,360161,24770,366957,301059,85471,114553,548326,303008,311021,366126,266775,360968,287454,29569,296653,308266,59302,366998,64032,295338,298…
GO:0010021	0.0257202973740964	1	1	1	amylopectin biosynthetic process	BP	13569	400	Slc2a4	25139
GO:2000896	0.0257202973740964	1	1	1	amylopectin metabolic process	BP	13569	400	Slc2a4	25139
GO:0001878	0.0258780744070809	0.998374676008264	2	7	response to yeast	BP	13569	400	Mpo,Ncf1	303413,114553
GO:0000768	0.0258814920006113	0.994839929658838	4	41	syncytium formation by plasma membrane fusion	BP	13569	400	Gdf15,Casp1,Nfe2,Cd53	29455,25166,366998,24251
GO:0002715	0.0260574057397927	0.99486710450775	4	33	regulation of natural killer cell mediated immunity	BP	13569	400	RT1-S3,Tap1,Igf2,Vav1	294228,24811,24483,25156
GO:0090092	0.0260955647284139	0.989437195794756	10	174	regulation of transmembrane receptor protein serine/threonine kinase signaling pathway	BP	13569	400	Htra3,Gdf15,Nbl1,Lefty1,Cdkn1c,Zfp703,Gata6,Chrdl2,Bmp15,Rbpms	360959,29455,50594,498299,246060,680717,29300,308854,59302,498642
GO:0045657	0.0263925096556567	0.998214815428595	2	9	positive regulation of monocyte differentiation	BP	13569	400	RT1-Db1,Cd74	294270,25599
GO:0002483	0.0265047177869367	0.998250972354843	2	8	antigen processing and presentation of endogenous peptide antigen	BP	13569	400	RT1-S3,Tap1	294228,24811
GO:0001959	0.0266395827872969	0.992224154161595	6	79	regulation of cytokine-mediated signaling pathway	BP	13569	400	Sphk1,Ccl5,Pycard,Cd74,Casp1,Parp9	170897,81780,282817,25599,25166,303905
GO:0042431	0.0266986764615395	1	1	1	indole metabolic process	BP	13569	400	Slc34a1	25548
GO:1901128	0.0266986764615395	1	1	1	gentamycin metabolic process	BP	13569	400	Slc34a1	25548
GO:1901684	0.0266986764615395	1	1	1	arsenate ion transmembrane transport	BP	13569	400	Slc34a1	25548
GO:2000120	0.0266986764615395	1	1	1	positive regulation of sodium-dependent phosphate transport	BP	13569	400	Slc34a1	25548
GO:2000185	0.0266986764615395	1	1	1	regulation of phosphate transmembrane transport	BP	13569	400	Slc34a1	25548
GO:2000187	0.0266986764615395	1	1	1	positive regulation of phosphate transmembrane transport	BP	13569	400	Slc34a1	25548
GO:0032026	0.0267969659000352	0.996178979390756	3	27	response to magnesium ion	BP	13569	400	Sphk1,Cd14,Slc34a1	170897,60350,25548
GO:0034162	0.0268129245705884	0.998101442097715	2	11	toll-like receptor 9 signaling pathway	BP	13569	400	Unc93b1,Ptpn22	361689,295338
GO:0009628	0.0270425157342834	0.981955803900973	44	1146	response to abiotic stimulus	BP	13569	400	Cntf,Mgp,Psmb9,Pgf,Osr1,Igfbp2,S100b,Ltbr,Aldh2,Igfbp3,F3,Ccl5,Hspb2,Slc2a4,Clu,Cybb,Ucp2,Igf2,Nfe2l2,Casp1,Crip1,Dpp4,Cd14,Eif4ebp1,Sftpc,Fmo1,Gata6,Rbp4,Gjb6,Ccl2,Myd88,Gata3,Mpo,Eln,Spidr,Lgmn,Ier5,Sncg,Ccn2,Sod3,Hspa2,Tifab,Tacc3,Mylk	25707,25333,24967,94203,298878,25662,25742,297604,29539,24484,25584,81780,161476,25139,24854,66021,54315,24483,83619,25166,691657,25253,60350,116636,50683,25256,29300,25703,84403,24770,301059,85471,303413,25043,498119,63865,498256,64347,64032,25352,60460,364674,360962,288057
GO:0051047	0.027099131527993	0.985490257876563	19	394	positive regulation of secretion	BP	13569	400	Cntf,Ccl19,Il17rc,RT1-S3,Fgb,RT1-Db1,Sphk1,Fcna,Fcer1g,Adora2b,Cyp2j4,Pycard,Casp1,Cd14,Nkx6-1,Unc93b1,Rbp4,Gata3,Ptpn22	25707,362506,297520,294228,24366,294270,170897,83517,25441,29316,65210,282817,25166,60350,65193,361689,25703,85471,295338
GO:2000844	0.0271570348352091	1	1	1	negative regulation of testosterone secretion	BP	13569	400	Igfbp3	24484
GO:0071216	0.0273665859469463	0.988291531428232	11	189	cellular response to biotic stimulus	BP	13569	400	Cxcl16,Mrc1,Ccl5,Irf8,Pycard,Casp1,Fcgr2b,Cd14,Ccl2,Myd88,Ptpn22	497942,291327,81780,292060,282817,25166,289211,60350,24770,301059,295338
GO:0070664	0.0276328454488967	0.991894793150855	6	72	negative regulation of leukocyte proliferation	BP	13569	400	Mnda,RT1-Db1,Fcgr2b,Ptpn6,RT1-Ba,Zc3h12d	304988,294270,289211,116689,309621,308266
GO:1902004	0.027710575485498	0.998075775638593	2	9	positive regulation of amyloid-beta formation	BP	13569	400	Gsap,Clu	311984,24854
GO:0043651	0.0278860664104936	0.998108641184215	2	8	linoleic acid metabolic process	BP	13569	400	Cyp2j4,Alox12	65210,287454
GO:0006629	0.0279293144856128	0.981683895204605	40	969	lipid metabolic process	BP	13569	400	Timp1,Ccl19,Ptgr1,Pla2g7,Cela3b,Cyp27a1,Bdh2,Sphk1,Adora2b,Akr1c14,Thrsp,Cyp2j4,Dhrs3,Cd74,Igf2,Etfbkmt,C1qtnf2,Cpt2,Pigc,Hsd17b11,Gata6,Srd5a1,Lrp10,Rbp4,Cyb5r3,Abhd5,Scpep1,Plek,Ttr,Aldh1a3,Ch25h,Alox12,Ptges,Msmo1,Tbxas1,Lrcol1,Apoa5,Pla2g2a,Rarres2,Cyp1b1	116510,362506,192227,301265,298567,301517,295458,170897,29316,191574,25357,65210,313689,25599,24483,316976,497886,25413,364032,289456,29300,24950,305880,25703,25035,316122,114861,364206,24856,266603,309527,287454,59103,140910,24886,100363238,140638,29692,297073,25426
GO:0098838	0.0281046566113725	1	1	1	reduced folate transmembrane transport	BP	13569	400	Slc19a1	29723
GO:0002534	0.0281985035120178	0.995938355649197	3	24	cytokine production involved in inflammatory response	BP	13569	400	Il17rc,Gpsm3,Myd88	297520,406163,301059
GO:0071361	0.02825050764873	0.995960046359314	3	22	cellular response to ethanol	BP	13569	400	Ccl5,Cybb,Spi1	81780,66021,366126
GO:0002437	0.0282588952961146	0.992858814164086	5	51	inflammatory response to antigenic stimulus	BP	13569	400	RT1-Db1,Fcer1g,Fcgr2b,Gata3,Fcgr1a	294270,25441,289211,85471,295279
GO:1902916	0.0283947670568596	0.997960281074616	2	10	positive regulation of protein polyubiquitination	BP	13569	400	Nmi,Ptpn22	311021,295338
GO:0002930	0.0284847077416039	1	1	1	trabecular meshwork development	BP	13569	400	Cyp1b1	25426
GO:0045596	0.0285247757272739	0.983460472064789	24	577	negative regulation of cell differentiation	BP	13569	400	Cntf,Osr1,Id3,Lgals1,Lilrb4,S100b,Tmem176a,Lrrc17,Six2,Tmem176b,Nr2f1,Idh2,Hopx,Cd74,Rbpms2,Nfe2l2,Lmx1a,Nkx6-1,Efemp1,Gpr171,Pf4,Gata3,C1qc,Twist2	25707,298878,25585,56646,292594,25742,297077,502715,366542,171411,81808,361596,171160,25599,503214,83619,289201,65193,305604,688737,360918,85471,362634,59327
GO:0002886	0.0287366527868208	0.994100645097363	4	39	regulation of myeloid leukocyte mediated immunity	BP	13569	400	Fcer1g,Adora2b,Rac2,Fcgr1a	25441,29316,366957,295279
GO:0019751	0.0290863508468902	0.991340961981382	6	78	polyol metabolic process	BP	13569	400	Cyp27a1,Sphk1,Pth1r,Ephx1,Plek,Slc34a1	301517,170897,56813,25315,364206,25548
GO:0006805	0.0291172880257476	0.994051659677981	4	34	xenobiotic metabolic process	BP	13569	400	Pon3,Gstt1,Aox1,Cyp1b1	312086,25260,54349,25426
GO:0048608	0.0292342641412688	0.984198682101047	19	431	reproductive structure development	BP	13569	400	Osr1,Adam15,Gjb2,Stk3,Foxc1,Cdh1,Rspo3,Igf2,Crip1,Cdkn1c,Gata6,Srd5a1,Rbp4,Gata3,Spo11,Bmp15,Nfe2,Tifab,Cyp1b1	298878,57025,394266,65189,364706,83502,498997,24483,691657,246060,29300,24950,25703,85471,366261,59302,366998,364674,25426
GO:0002639	0.0295517880113483	0.993911420883704	4	36	positive regulation of immunoglobulin production	BP	13569	400	RT1-S3,Rbp4,Tnfsf13,Cd37	294228,25703,287437,29185
GO:2000778	0.0298031161705838	0.995614602948007	3	24	positive regulation of interleukin-6 secretion	BP	13569	400	Il17rc,Pycard,Unc93b1	297520,282817,361689
GO:0002705	0.0298890971333903	0.990016109565672	7	94	positive regulation of leukocyte mediated immunity	BP	13569	400	RT1-S3,Fcer1g,Adora2b,Gata3,Tnfsf13,Fcgr1a,Vav1	294228,25441,29316,85471,287437,295279,25156
GO:1901163	0.0299210565148394	0.997891745555462	2	8	regulation of trophoblast cell migration	BP	13569	400	Timp1,Arhgdib	116510,362456
GO:0002792	0.0300133161978942	0.989049522955768	8	121	negative regulation of peptide secretion	BP	13569	400	Anxa4,Idh2,Ucp2,Cd74,Rhbdf1,Anxa5,Ptpn22,Ssc5d	79124,361596,54315,25599,303008,25673,295338,308341
GO:0032609	0.0301664912832287	0.989914892080266	7	91	interferon-gamma production	BP	13569	400	RT1-Db1,Irf8,Pycard,Cd14,Gata3,Ptpn22,Isg15	294270,292060,282817,60350,85471,295338,298693
GO:2001185	0.030391105503697	0.997781624481195	2	9	regulation of CD8-positive, alpha-beta T cell activation	BP	13569	400	RT1-S3,Ptpn22	294228,295338
GO:0042509	0.0304512978610175	0.992136907554806	5	53	regulation of tyrosine phosphorylation of STAT protein	BP	13569	400	Cntf,Ctf1,Ccl5,Hcls1,Parp9	25707,29201,81780,288077,303905
GO:0001970	0.0305520861286917	0.999763626631389	1	2	positive regulation of activation of membrane attack complex	BP	13569	400	C6	24237
GO:0045597	0.0307099776727318	0.980535342049224	33	854	positive regulation of cell differentiation	BP	13569	400	Cntf,Clic1,Ccl19,Lilrb4,Mnda,RT1-Db1,Sphk1,Igfbp3,Ccl5,Stk3,Clu,Gdf15,Foxc1,Pax4,Nbl1,Hopx,Cd74,Nfe2l2,Hcls1,Nkx6-1,Grn,Zfp703,Tgif2,Gata6,RT1-Ba,Pf4,Gata3,Alx1,Alox12,Ccn2,Isg15,Cd53,Rarres2	25707,406864,362506,292594,304988,294270,170897,24484,81780,65189,24854,29455,364706,83630,50594,171160,25599,83619,288077,65193,29143,680717,499929,29300,309621,360918,85471,25401,287454,64032,298693,24251,297073
GO:0006563	0.0307302102775821	0.997803159744824	2	8	L-serine metabolic process	BP	13569	400	Phgdh,Psat1	58835,293820
GO:0006949	0.0309478049556156	0.993463117341087	4	43	syncytium formation	BP	13569	400	Gdf15,Casp1,Nfe2,Cd53	29455,25166,366998,24251
GO:0051271	0.0309503988806738	0.985930597188133	12	224	negative regulation of cellular component movement	BP	13569	400	Timp1,Adam15,Igfbp3,Nbl1,Idh2,Nfe2l2,Was,Bst2,Ccl2,Gata3,Arhgdib,Cyp1b1	116510,57025,24484,50594,361596,83619,317371,378947,24770,85471,362456,25426
GO:0002866	0.0310000094232027	0.997773329704718	2	8	positive regulation of acute inflammatory response to antigenic stimulus	BP	13569	400	Fcer1g,Fcgr1a	25441,295279
GO:0010803	0.0310856420693249	0.995387146279423	3	22	regulation of tumor necrosis factor-mediated signaling pathway	BP	13569	400	Sphk1,Pycard,Casp1	170897,282817,25166
GO:0009682	0.0311044338005464	1	1	1	induced systemic resistance	BP	13569	400	Myd88	301059
GO:0060414	0.0311583381715315	0.999672678963989	1	3	aorta smooth muscle tissue morphogenesis	BP	13569	400	Mylk	288057
GO:1902993	0.0312016231561386	0.99764149460119	2	10	positive regulation of amyloid precursor protein catabolic process	BP	13569	400	Gsap,Clu	311984,24854
GO:0006958	0.0312480481527277	0.995374773002818	3	21	complement activation, classical pathway	BP	13569	400	C1qc,C6,C1qa	362634,24237,298566
GO:0045069	0.0313507085748449	0.991801614587253	5	59	regulation of viral genome replication	BP	13569	400	Ifitm3,Ccl5,Slpi,Bst2,Isg15	361673,81780,84386,378947,298693
GO:0032940	0.0314961444974863	0.979867238316141	34	840	secretion by cell	BP	13569	400	Cntf,Ccl19,Il17rc,Vamp5,RT1-S3,Fgb,RT1-Db1,Sphk1,Fcna,Anxa4,Ccl5,Fcer1g,Adora2b,Cyp2j4,Pycard,Idh2,Ucp2,Casp1,Cd14,Nkx6-1,Myo1f,Unc93b1,Rbp4,Rac2,Gata3,Plek,Rhbdf1,Fam3b,Tnfsf13b,Sncg,Anxa5,Ccn2,Ptpn22,Ssc5d	25707,362506,297520,89818,294228,24366,294270,170897,83517,79124,81780,25441,29316,65210,282817,361596,54315,25166,60350,65193,314654,361689,25703,366957,85471,364206,303008,304050,498666,64347,25673,64032,295338,308341
GO:0002431	0.031880672012584	0.99743664049674	2	14	Fc receptor mediated stimulatory signaling pathway	BP	13569	400	Fcer1g,Fcgr2b	25441,289211
GO:0050855	0.0319977027436213	0.99750755114879	2	11	regulation of B cell receptor signaling pathway	BP	13569	400	Cmtm3,Ptpn6	291813,116689
GO:0002888	0.0321076249985984	0.995137258669671	3	24	positive regulation of myeloid leukocyte mediated immunity	BP	13569	400	Fcer1g,Adora2b,Fcgr1a	25441,29316,295279
GO:0043129	0.0321304886820575	0.997491587074153	2	11	surfactant homeostasis	BP	13569	400	Ctsh,Napsa	25425,60575
GO:1900036	0.032191640836408	1	1	1	positive regulation of cellular response to heat	BP	13569	400	Ier5	498256
GO:0045089	0.0322546132061793	0.987203586362662	9	158	positive regulation of innate immune response	BP	13569	400	RT1-S3,Fcna,Pycard,Cd14,Unc93b1,Myd88,Ptpn22,Vav1,Parp9	294228,83517,282817,60350,361689,301059,295338,25156,303905
GO:0061450	0.0322709323205375	0.997566463892073	2	9	trophoblast cell migration	BP	13569	400	Timp1,Arhgdib	116510,362456
GO:0050854	0.0323876344506606	0.993079831977163	4	41	regulation of antigen receptor-mediated signaling pathway	BP	13569	400	Lilrb4,Cmtm3,Ptpn6,Ptpn22	292594,291813,116689,295338
GO:2000341	0.0324411642827482	0.997546625263962	2	9	regulation of chemokine (C-X-C motif) ligand 2 production	BP	13569	400	Cd74,Myd88	25599,301059
GO:0002713	0.0324914512008246	0.997540753723148	2	9	negative regulation of B cell mediated immunity	BP	13569	400	Fcgr2b,Ptpn6	289211,116689
GO:0002890	0.0324914512008246	0.997540753723148	2	9	negative regulation of immunoglobulin mediated immune response	BP	13569	400	Fcgr2b,Ptpn6	289211,116689
GO:0050678	0.0325370485385832	0.984087950317978	14	277	regulation of epithelial cell proliferation	BP	13569	400	Pgf,Osr1,Ccl24,F3,Ccl5,Cdh1,Cdkn1c,Grn,Zfp703,Ccl2,Gata3,Twist2,Tbx18,Wfdc1	94203,298878,288593,25584,81780,83502,246060,29143,680717,24770,85471,59327,315870,171112
GO:0007169	0.0325596055301626	0.981885636982244	20	475	transmembrane receptor protein tyrosine kinase signaling pathway	BP	13569	400	Dok1,Pgf,Igfbp6,Igfbp2,Igfbp3,F3,Foxc1,Efna4,Igf2,Blnk,Eif4ebp1,Angptl1,Efemp1,Ccl2,Gata3,Ncf1,Lgmn,Rhbdf1,Ccn2,Agr2	312477,94203,25641,25662,24484,25584,364706,310643,24483,499356,116636,679942,305604,24770,85471,114553,63865,303008,64032,298961
GO:0072171	0.032638196381481	0.991355617203465	5	62	mesonephric tubule morphogenesis	BP	13569	400	Pgf,Osr1,Six2,Gata3,Wnt6	94203,298878,366542,85471,316526
GO:0061458	0.0327273676034303	0.982084948362434	19	436	reproductive system development	BP	13569	400	Osr1,Adam15,Gjb2,Stk3,Foxc1,Cdh1,Rspo3,Igf2,Crip1,Cdkn1c,Gata6,Srd5a1,Rbp4,Gata3,Spo11,Bmp15,Nfe2,Tifab,Cyp1b1	298878,57025,394266,65189,364706,83502,498997,24483,691657,246060,29300,24950,25703,85471,366261,59302,366998,364674,25426
GO:0050731	0.0327338107738166	0.986990518452139	9	152	positive regulation of peptidyl-tyrosine phosphorylation	BP	13569	400	Cntf,Ctf1,Ccl5,Cd74,Igf2,Hcls1,Vtn,Ncf1,Parp9	25707,29201,81780,25599,24483,288077,29169,114553,303905
GO:0071677	0.0328082826183946	0.995103577991201	3	19	positive regulation of mononuclear cell migration	BP	13569	400	Pla2g7,Ccl5,Ccl2	301265,81780,24770
GO:0030100	0.0328152358960578	0.985539655432716	11	204	regulation of endocytosis	BP	13569	400	Ccl19,Clu,Fcer1g,Pros1,Pycard,Fcgr2b,Cd14,Rab20,Vtn,Ccl2,Fcgr1a	362506,24854,25441,81750,282817,289211,60350,689377,29169,24770,295279
GO:0019430	0.0330027632790027	0.99506318616169	3	19	removal of superoxide radicals	BP	13569	400	Nfe2l2,Mpo,Sod3	83619,303413,25352
GO:0031638	0.0331577992450843	0.992906894312355	4	37	zymogen activation	BP	13569	400	Ctsh,Fgb,Pycard,Tbc1d10a	25425,24366,282817,360968
GO:0071470	0.0331734752229067	0.994814518408716	3	31	cellular response to osmotic stress	BP	13569	400	Osr1,Slc2a4,Mylk	298878,25139,288057
GO:0048871	0.0331990355900297	0.983709987788903	14	289	multicellular organismal homeostasis	BP	13569	400	Lyz2,Ctsh,Ccl5,Foxc1,Cdh1,Pth1r,Azgp1,Rbp4,Rac2,Alox12,Ccn2,Napsa,Cytl1,Ctsk	25211,25425,81780,364706,83502,56813,25294,25703,366957,287454,64032,60575,498392,29175
GO:0030855	0.0334638701177346	0.981045946459789	21	495	epithelial cell differentiation	BP	13569	400	Osr1,Id3,Bdh2,Anxa4,Tagln,Six2,Foxc1,Cdh1,Cnn3,Cdkn1c,Nkx6-1,Zfp703,Gata6,Myd88,Gata3,Upk1b,Tagln2,Alox12,Bmp15,Agr2,Upk3a	298878,25585,295458,79124,25123,366542,364706,83502,54321,246060,65193,680717,29300,301059,85471,303924,304983,287454,59302,298961,315190
GO:0002366	0.0334711208450428	0.985887448343956	10	174	leukocyte activation involved in immune response	BP	13569	400	Lgals1,Ccl19,Fcer1g,Adora2b,Pycard,Tyrobp,Myo1f,Rac2,Gata3,Tnfsf13	56646,362506,25441,29316,282817,361537,314654,366957,85471,287437
GO:0002679	0.0335024174907535	0.997489781847793	2	8	respiratory burst involved in defense response	BP	13569	400	Mpo,Ncf1	303413,114553
GO:0010712	0.0335053421072063	0.992785859007407	4	39	regulation of collagen metabolic process	BP	13569	400	Adora2b,Cyp2j4,Ccl2,Ccn2	29316,65210,24770,64032
GO:1903038	0.0336078230648467	0.988487751081211	7	96	negative regulation of leukocyte cell-cell adhesion	BP	13569	400	RT1-Db1,Cd74,Ptpn6,RT1-Ba,Zc3h12d,Ptpn22,Tnfaip8l2	294270,25599,116689,309621,308266,295338,310663
GO:0071772	0.0336543752824256	0.98741744676811	8	134	response to BMP	BP	13569	400	Htra3,Gdf15,Nbl1,Lefty1,Gata6,Gata3,Chrdl2,Bmp15	360959,29455,50594,498299,29300,85471,308854,59302
GO:0071773	0.0336543752824256	0.98741744676811	8	134	cellular response to BMP stimulus	BP	13569	400	Htra3,Gdf15,Nbl1,Lefty1,Gata6,Gata3,Chrdl2,Bmp15	360959,29455,50594,498299,29300,85471,308854,59302
GO:0008064	0.033687526919825	0.987394040769101	8	138	regulation of actin polymerization or depolymerization	BP	13569	400	Ccl24,Pycard,Capg,Hcls1,Was,Cdc42ep4,Plek,Eln	288593,282817,297339,288077,317371,303653,364206,25043
GO:0030832	0.033687526919825	0.987394040769101	8	138	regulation of actin filament length	BP	13569	400	Ccl24,Pycard,Capg,Hcls1,Was,Cdc42ep4,Plek,Eln	288593,282817,297339,288077,317371,303653,364206,25043
GO:0097254	0.0338127282033426	1	1	1	renal tubular secretion	BP	13569	400	Slc22a6	29509
GO:0002708	0.0339388910891522	0.989548531691685	6	74	positive regulation of lymphocyte mediated immunity	BP	13569	400	RT1-S3,Fcer1g,Gata3,Tnfsf13,Fcgr1a,Vav1	294228,25441,85471,287437,295279,25156
GO:0030278	0.0341652302564481	0.985532634603248	10	182	regulation of ossification	BP	13569	400	Clic1,Mgp,Osr1,Id3,Mnda,Six2,Dhrs3,Nfe2,Isg15,Twist2	406864,25333,298878,25585,304988,366542,313689,366998,298693,59327
GO:0032060	0.0342792855558658	0.997191072951626	2	12	bleb assembly	BP	13569	400	Emp3,Mylk	81505,288057
GO:0002148	0.0344549451574892	1	1	1	hypochlorous acid metabolic process	BP	13569	400	Mpo	303413
GO:0002149	0.0344549451574892	1	1	1	hypochlorous acid biosynthetic process	BP	13569	400	Mpo	303413
GO:0090102	0.034819170011151	0.992314005727239	4	50	cochlea development	BP	13569	400	Cdh1,Gata3,Tifab,Tbx18	83502,85471,364674,315870
GO:0061900	0.0348260621981102	0.994504796711647	3	27	glial cell activation	BP	13569	400	Cntf,Clu,Casp1	25707,24854,25166
GO:0032912	0.0349164725340252	0.999690577634229	1	2	negative regulation of transforming growth factor beta2 production	BP	13569	400	Gata6	29300
GO:0002263	0.03503951441691	0.985108048526525	10	177	cell activation involved in immune response	BP	13569	400	Lgals1,Ccl19,Fcer1g,Adora2b,Pycard,Tyrobp,Myo1f,Rac2,Gata3,Tnfsf13	56646,362506,25441,29316,282817,361537,314654,366957,85471,287437
GO:0032964	0.0350978302134539	0.992310246632108	4	41	collagen biosynthetic process	BP	13569	400	Adora2b,Cyp2j4,Ccl2,Ccn2	29316,65210,24770,64032
GO:0051604	0.0352348425634244	0.983682267215074	12	217	protein maturation	BP	13569	400	Ctsh,Fgb,F3,Enpep,Cdh1,Pycard,Casp1,Lgmn,Fcmr,Tbc1d10a,C6,Aebp1	25425,24366,25584,64017,83502,282817,25166,63865,548326,360968,24237,305494
GO:0072172	0.0352685947969742	0.997103719510476	2	11	mesonephric tubule formation	BP	13569	400	Osr1,Gata3	298878,85471
GO:0050673	0.035344325728387	0.981608927080721	16	335	epithelial cell proliferation	BP	13569	400	Pgf,Osr1,Ccl24,Igfbp3,F3,Ccl5,Cdh1,Cdkn1c,Nkx6-1,Grn,Zfp703,Ccl2,Gata3,Twist2,Tbx18,Wfdc1	94203,298878,288593,24484,25584,81780,83502,246060,65193,29143,680717,24770,85471,59327,315870,171112
GO:0009725	0.0353668666551775	0.97676158399866	37	928	response to hormone	BP	13569	400	Mgp,Timp1,Pgf,Ccl19,Igfbp2,Ctsh,Fgb,RT1-Db1,S100b,Sphk1,Aldh2,Gjb2,Igfbp3,Ccl5,Slc2a4,Nr2f1,Cybb,Ucp2,Igf2,Nfe2l2,Hcls1,Ephx1,Nkx6-1,Eif4ebp1,Sftpc,Gata6,Srd5a1,RT1-Ba,Rbp4,Ccl2,Eln,Anxa5,Ccn2,Apoa5,Rarres2,Cyp1b1,Slc34a1	25333,116510,94203,362506,25662,25425,24366,294270,25742,170897,29539,394266,24484,81780,25139,81808,66021,54315,24483,83619,288077,25315,65193,116636,50683,29300,24950,309621,25703,24770,25043,25673,64032,140638,297073,25426,25548
GO:0071549	0.0357197720271524	0.990316703702386	5	61	cellular response to dexamethasone stimulus	BP	13569	400	Gjb2,Eif4ebp1,Srd5a1,Ccl2,Eln	394266,116636,24950,24770,25043
GO:0051173	0.0357269338180916	0.973307807487456	82	2368	positive regulation of nitrogen compound metabolic process	BP	13569	400	Cntf,Osr1,Ccl19,Gpha2,Ctsh,Ifi27,Dap,Ccl6,Ier3,Fgb,RT1-Db1,Ltbr,Ccl24,Gsap,Ctf1,Sphk1,Paox,Igfbp3,F3,Six2,Ccl5,Stk3,Clu,Gdf15,Nfkb2,Adora2b,Foxc1,Nr2f1,Cdh1,Irf8,Pycard,Cybb,Lefty1,Cd74,Igf2,Nfe2l2,Casp1,Hcls1,Lmx1a,Fcgr2b,C1qtnf2,Cdkn1c,Glmp,PCOLCE2,Gata6,Ramp3,Pf4,Fgd2,Vtn,Nek6,Ccl2,Myd88,Gata3,Alx1,Spidr,Ncf1,Tnfsf13,Nmi,Spi1,Ier5,Tbc1d10a,Cxcl11,Alox12,Pcolce,Phf19,Zc3h12d,Bmp15,Wnt6,Nfe2,Ccn…	25707,298878,362506,171158,25425,170512,64322,287910,294235,24366,294270,297604,288593,311984,29201,170897,293589,24484,25584,366542,81780,65189,24854,29455,309452,29316,364706,81808,83502,292060,282817,66021,498299,25599,24483,83619,25166,288077,289201,289211,497886,246060,295231,684050,29300,56820,360918,309653,29169,360161,24770,301059,85471,25401,498119,114553,287437,311021,366126,498256,3609…
GO:0048704	0.0358655493031009	0.990230557002615	5	67	embryonic skeletal system morphogenesis	BP	13569	400	Osr1,Six2,Alx3,Alx1,Twist2	298878,366542,365900,25401,59327
GO:0031325	0.0359463820181181	0.973023364738856	85	2472	positive regulation of cellular metabolic process	BP	13569	400	Cntf,Osr1,Ccl19,Gpha2,Ctsh,Ifi27,Dap,Ccl6,Fgb,RT1-Db1,Ltbr,Ccl24,Gsap,Ctf1,Sphk1,Paox,Igfbp3,F3,Six2,Ccl5,Stk3,Clu,Gdf15,Nfkb2,Adora2b,Foxc1,Nr2f1,Cdh1,Irf8,Pycard,Pth1r,Cybb,Lefty1,Cd74,Igf2,Nfe2l2,Casp1,Hcls1,Lmx1a,Fcgr2b,C1qtnf2,Cdkn1c,Glmp,PCOLCE2,Gata6,Ramp3,Pf4,Fgd2,Vtn,Abhd5,Nek6,Ccl2,Myd88,Gata3,Plek,Alx1,Spidr,Ncf1,Tnfsf13,Nmi,Spi1,Ier5,Tbc1d10a,Cxcl11,Alox12,Pcolce,Phf19,Zc3h12d,Bmp15,W…	25707,298878,362506,171158,25425,170512,64322,287910,24366,294270,297604,288593,311984,29201,170897,293589,24484,25584,366542,81780,65189,24854,29455,309452,29316,364706,81808,83502,292060,282817,56813,66021,498299,25599,24483,83619,25166,288077,289201,289211,497886,246060,295231,684050,29300,56820,360918,309653,29169,316122,360161,24770,301059,85471,364206,25401,498119,114553,287437,311021,36612…
GO:0007260	0.0359644176308277	0.990261170245114	5	57	tyrosine phosphorylation of STAT protein	BP	13569	400	Cntf,Ctf1,Ccl5,Hcls1,Parp9	25707,29201,81780,288077,303905
GO:1902257	0.0360639845778408	0.999669710264262	1	2	negative regulation of apoptotic process involved in outflow tract morphogenesis	BP	13569	400	Foxc1	364706
GO:1902847	0.0361154766267764	1	1	1	regulation of neuronal signal transduction	BP	13569	400	Clu	24854
GO:1902988	0.0361154766267764	1	1	1	neurofibrillary tangle assembly	BP	13569	400	Clu	24854
GO:1902996	0.0361154766267764	1	1	1	regulation of neurofibrillary tangle assembly	BP	13569	400	Clu	24854
GO:1902998	0.0361154766267764	1	1	1	positive regulation of neurofibrillary tangle assembly	BP	13569	400	Clu	24854
GO:1905891	0.0361154766267764	1	1	1	regulation of cellular response to thapsigargin	BP	13569	400	Clu	24854
GO:1905892	0.0361154766267764	1	1	1	negative regulation of cellular response to thapsigargin	BP	13569	400	Clu	24854
GO:1905894	0.0361154766267764	1	1	1	regulation of cellular response to tunicamycin	BP	13569	400	Clu	24854
GO:1905895	0.0361154766267764	1	1	1	negative regulation of cellular response to tunicamycin	BP	13569	400	Clu	24854
GO:0001910	0.0362113198976014	0.990218868714941	5	52	regulation of leukocyte mediated cytotoxicity	BP	13569	400	RT1-S3,Tap1,Igf2,Ccl2,Vav1	294228,24811,24483,24770,25156
GO:0048305	0.0362502295810357	0.994342929234882	3	20	immunoglobulin secretion	BP	13569	400	RT1-S3,Rbp4,Tnfsf13b	294228,25703,498666
GO:1990079	0.036331205936488	1	1	1	cartilage homeostasis	BP	13569	400	Cytl1	498392
GO:0061061	0.0363429213035386	0.978681309812187	23	538	muscle structure development	BP	13569	400	Tnnt2,Cntf,Ifitm3,Id3,Lgals1,Vamp5,S100b,Igfbp3,Hspb2,Gdf15,Foxc1,Hopx,Igf2,Rbpms2,Casp1,Gata6,Rbp4,Trdn,Eln,Cd53,Tifab,Mylk,Tbx18	24837,25707,361673,25585,56646,89818,25742,24484,161476,29455,364706,171160,24483,503214,25166,29300,25703,59299,25043,24251,364674,288057,315870
GO:0002882	0.0364636057557923	1	1	1	positive regulation of chronic inflammatory response to non-antigenic stimulus	BP	13569	400	Adora2b	29316
GO:0010862	0.0365476300982201	0.991913633925881	4	39	positive regulation of pathway-restricted SMAD protein phosphorylation	BP	13569	400	Gdf15,Lefty1,Bmp15,Rbpms	29455,498299,59302,498642
GO:0010902	0.036760431395464	1	1	1	positive regulation of very-low-density lipoprotein particle remodeling	BP	13569	400	Apoa5	140638
GO:0060669	0.0367854765605366	0.994054649983455	3	28	embryonic placenta morphogenesis	BP	13569	400	Rspo3,Igf2,Cdkn1c	498997,24483,246060
GO:0031098	0.0368192862203761	0.983439418690338	11	236	stress-activated protein kinase signaling cascade	BP	13569	400	Ccl19,Ltbr,Stk3,Pycard,Fcgr2b,Fgd2,Nek6,Myd88,Ncf1,Ccn2,Ptpn22	362506,297604,65189,282817,289211,309653,360161,301059,114553,64032,295338
GO:0097306	0.037074986883456	0.989785117929959	5	72	cellular response to alcohol	BP	13569	400	Ccl5,Cdh1,Cybb,Spidr,Spi1	81780,83502,66021,498119,366126
GO:0009447	0.0371862927284951	1	1	1	putrescine catabolic process	BP	13569	400	Paox	293589
GO:0010967	0.0371862927284951	1	1	1	regulation of polyamine biosynthetic process	BP	13569	400	Paox	293589
GO:1901304	0.0371862927284951	1	1	1	regulation of spermidine biosynthetic process	BP	13569	400	Paox	293589
GO:1901307	0.0371862927284951	1	1	1	positive regulation of spermidine biosynthetic process	BP	13569	400	Paox	293589
GO:0051403	0.0372595821465253	0.983955196961332	10	207	stress-activated MAPK cascade	BP	13569	400	Ccl19,Ltbr,Stk3,Pycard,Fcgr2b,Fgd2,Myd88,Ncf1,Ccn2,Ptpn22	362506,297604,65189,282817,289211,309653,301059,114553,64032,295338
GO:0034155	0.0372643178452692	0.999647139736795	1	2	regulation of toll-like receptor 7 signaling pathway	BP	13569	400	Ptpn22	295338
GO:0034157	0.0372643178452692	0.999647139736795	1	2	positive regulation of toll-like receptor 7 signaling pathway	BP	13569	400	Ptpn22	295338
GO:0051923	0.0375204677708631	0.996864625344634	2	10	sulfation	BP	13569	400	Tpst1,Hs3st3b1	288617,303218
GO:0044246	0.0375291024862711	0.991614596512975	4	40	regulation of multicellular organismal metabolic process	BP	13569	400	Adora2b,Cyp2j4,Ccl2,Ccn2	29316,65210,24770,64032
GO:0019470	0.0375760089898712	1	1	1	4-hydroxyproline catabolic process	BP	13569	400	Hoga1	293949
GO:0033609	0.0375760089898712	1	1	1	oxalate metabolic process	BP	13569	400	Hoga1	293949
GO:0003366	0.0376829940698483	0.999639088265284	1	2	cell-matrix adhesion involved in ameboidal cell migration	BP	13569	400	Itgb7	25713
GO:0048706	0.0378937652271997	0.987941365553809	6	91	embryonic skeletal system development	BP	13569	400	Osr1,Six2,Alx3,Rbp4,Alx1,Twist2	298878,366542,365900,25703,25401,59327
GO:0060759	0.0378939727385132	0.987957847543782	6	87	regulation of response to cytokine stimulus	BP	13569	400	Sphk1,Ccl5,Pycard,Cd74,Casp1,Parp9	170897,81780,282817,25599,25166,303905
GO:0048771	0.0382031753031267	0.984365235081337	9	165	tissue remodeling	BP	13569	400	Clec10a,Foxc1,Pth1r,Rspo3,Efna4,Rac2,Eln,Slc34a1,Ctsk	64195,364706,56813,498997,310643,366957,25043,25548,29175
GO:2000781	0.0386537129466059	0.99658131472072	2	13	positive regulation of double-strand break repair	BP	13569	400	Spidr,Parp9	498119,303905
GO:0051090	0.0388424273649738	0.980528057331835	14	292	regulation of DNA binding transcription factor activity	BP	13569	400	Id3,Dap,Sphk1,Trim34,Anxa4,Stk3,Clu,Pycard,Fcgr2b,Myd88,Glis2,Cyp1b1,Cytl1,Foxs1	25585,64322,170897,101241893,79124,65189,24854,282817,289211,301059,302946,25426,498392,311547
GO:0045351	0.0388505750791691	0.996554367453096	2	13	type I interferon biosynthetic process	BP	13569	400	Myd88,Nmi	301059,311021
GO:0071466	0.0388844716029978	0.991240579043528	4	38	cellular response to xenobiotic stimulus	BP	13569	400	Pon3,Gstt1,Aox1,Cyp1b1	312086,25260,54349,25426
GO:1901534	0.0388999426738349	0.999488011169698	1	3	positive regulation of hematopoietic progenitor cell differentiation	BP	13569	400	Foxc1	364706
GO:0045995	0.038907827627978	0.98751850148786	6	97	regulation of embryonic development	BP	13569	400	Osr1,Stk3,Nfe2l2,Tgif2,Gata3,Tbx18	298878,65189,83619,499929,85471,315870
GO:0072165	0.0389090877756006	1	1	1	anterior mesonephric tubule development	BP	13569	400	Osr1	298878
GO:0072166	0.0389090877756006	1	1	1	posterior mesonephric tubule development	BP	13569	400	Osr1	298878
GO:0072167	0.0389090877756006	1	1	1	specification of mesonephric tubule identity	BP	13569	400	Osr1	298878
GO:0072168	0.0389090877756006	1	1	1	specification of anterior mesonephric tubule identity	BP	13569	400	Osr1	298878
GO:0072169	0.0389090877756006	1	1	1	specification of posterior mesonephric tubule identity	BP	13569	400	Osr1	298878
GO:0072183	0.0389090877756006	1	1	1	negative regulation of nephron tubule epithelial cell differentiation	BP	13569	400	Osr1	298878
GO:0072184	0.0389090877756006	1	1	1	renal vesicle progenitor cell differentiation	BP	13569	400	Osr1	298878
GO:0072258	0.0389090877756006	1	1	1	metanephric interstitial fibroblast differentiation	BP	13569	400	Osr1	298878
GO:0072259	0.0389090877756006	1	1	1	metanephric interstitial fibroblast development	BP	13569	400	Osr1	298878
GO:1904465	0.0391720858039341	1	1	1	negative regulation of matrix metallopeptidase secretion	BP	13569	400	Idh2	361596
GO:0035112	0.0392187591709574	0.996541897290719	2	12	genitalia morphogenesis	BP	13569	400	Rbp4,Tifab	25703,364674
GO:0032639	0.039433764168151	0.999604415537231	1	2	TRAIL production	BP	13569	400	RT1-S3	294228
GO:0032679	0.039433764168151	0.999604415537231	1	2	regulation of TRAIL production	BP	13569	400	RT1-S3	294228
GO:0032759	0.039433764168151	0.999604415537231	1	2	positive regulation of TRAIL production	BP	13569	400	RT1-S3	294228
GO:0032966	0.0394371777605188	0.996557889047238	2	11	negative regulation of collagen biosynthetic process	BP	13569	400	Adora2b,Cyp2j4	29316,65210
GO:0010920	0.0395085820057439	1	1	1	negative regulation of inositol phosphate biosynthetic process	BP	13569	400	Plek	364206
GO:0010924	0.0395085820057439	1	1	1	regulation of inositol-polyphosphate 5-phosphatase activity	BP	13569	400	Plek	364206
GO:0010925	0.0395085820057439	1	1	1	positive regulation of inositol-polyphosphate 5-phosphatase activity	BP	13569	400	Plek	364206
GO:0030845	0.0395085820057439	1	1	1	phospholipase C-inhibiting G-protein coupled receptor signaling pathway	BP	13569	400	Plek	364206
GO:0060305	0.0395085820057439	1	1	1	regulation of cell diameter	BP	13569	400	Plek	364206
GO:0050706	0.0395926761000476	0.993449825449326	3	26	regulation of interleukin-1 beta secretion	BP	13569	400	Ccl19,Pycard,Casp1	362506,282817,25166
GO:0010574	0.0397941326976874	0.993384575591351	3	27	regulation of vascular endothelial growth factor production	BP	13569	400	Adora2b,Ccl2,Cyp1b1	29316,24770,25426
GO:0042035	0.0399294380246443	0.988813168730453	5	66	regulation of cytokine biosynthetic process	BP	13569	400	Prg4,Cybb,Myd88,Gata3,Nmi	289104,66021,301059,85471,311021
GO:0051891	0.0400790884021058	0.999591226009097	1	2	positive regulation of cardioblast differentiation	BP	13569	400	Gata6	29300
GO:1904733	0.0401231863459434	1	1	1	negative regulation of electron transfer activity	BP	13569	400	Etfbkmt	316976
GO:1904735	0.0401231863459434	1	1	1	regulation of fatty acid beta-oxidation using acyl-CoA dehydrogenase	BP	13569	400	Etfbkmt	316976
GO:1904736	0.0401231863459434	1	1	1	negative regulation of fatty acid beta-oxidation using acyl-CoA dehydrogenase	BP	13569	400	Etfbkmt	316976
GO:0010758	0.0402046897722745	0.993328956039709	3	25	regulation of macrophage chemotaxis	BP	13569	400	Ccl5,Ccl2,Rarres2	81780,24770,297073
GO:1903786	0.0403191917433018	0.999586262272441	1	2	regulation of glutathione biosynthetic process	BP	13569	400	Nfe2l2	83619
GO:1903788	0.0403191917433018	0.999586262272441	1	2	positive regulation of glutathione biosynthetic process	BP	13569	400	Nfe2l2	83619
GO:0060541	0.0403245158566534	0.981618996145981	11	221	respiratory system development	BP	13569	400	Mgp,Ctsh,Hopx,Casp1,Eif4ebp1,Slfn4,Gata6,Rbp4,Aldh1a3,Ccn2,Agr2	25333,25425,171160,25166,116636,114247,29300,25703,266603,64032,298961
GO:0071229	0.0404970542415667	0.981534794591275	11	216	cellular response to acid chemical	BP	13569	400	Castor1,Osr1,Id3,Aldh2,Ccl5,Cdh1,Cybb,Zfp105,Ccl2,Eln,Sncg	360969,298878,25585,29539,81780,83502,66021,316096,24770,25043,64347
GO:0014812	0.0406325028202109	0.986859365234751	6	90	muscle cell migration	BP	13569	400	Igfbp3,F3,Ccl5,Nfe2l2,Vtn,Cyp1b1	24484,25584,81780,83619,29169,25426
GO:0038099	0.0406338409881444	1	1	1	nodal receptor complex assembly	BP	13569	400	Lefty1	498299
GO:1900123	0.0406338409881444	1	1	1	regulation of nodal receptor complex assembly	BP	13569	400	Lefty1	498299
GO:1900124	0.0406338409881444	1	1	1	negative regulation of nodal receptor complex assembly	BP	13569	400	Lefty1	498299
GO:0050665	0.0406392306994985	0.996346253135947	2	12	hydrogen peroxide biosynthetic process	BP	13569	400	Cybb,Ncf1	66021,114553
GO:0000706	0.0406482295144131	1	1	1	meiotic DNA double-strand break processing	BP	13569	400	Spo11	366261
GO:0072610	0.0407112037292366	0.996442553585438	2	10	interleukin-12 secretion	BP	13569	400	Ccl19,Unc93b1	362506,361689
GO:0021768	0.0411164319402327	1	1	1	nucleus accumbens development	BP	13569	400	Aldh1a3	266603
GO:0036438	0.0411319407116922	0.999426985226461	1	3	maintenance of lens transparency	BP	13569	400	Foxc1	364706
GO:0010898	0.0411328692009801	0.996551417388436	2	8	positive regulation of triglyceride catabolic process	BP	13569	400	Abhd5,Apoa5	316122,140638
GO:0032956	0.0411852410303226	0.98042593571029	12	253	regulation of actin cytoskeleton organization	BP	13569	400	Ccl24,Pycard,Capg,Hcls1,Was,Myo1f,Cdc42ep4,Bst2,Plek,Eln,Ccn2,Arhgdib	288593,282817,297339,288077,317371,314654,303653,378947,364206,25043,64032,362456
GO:0007389	0.041255776448604	0.97859080189207	15	331	pattern specification process	BP	13569	400	Osr1,Six2,Foxc1,Ifitm1,Nr2f1,Nbl1,Lefty1,Nkx6-1,Alx3,Alx1,Wnt6,Tifab,Pskh1,Mmp21,Tbx18	298878,366542,364706,293618,81808,50594,498299,65193,365900,25401,316526,364674,364993,293573,315870
GO:0032736	0.0413235800971876	0.996250599888401	2	12	positive regulation of interleukin-13 production	BP	13569	400	RT1-S3,Gata3	294228,85471
GO:0033277	0.041383858556125	0.999563883420157	1	2	abortive mitotic cell cycle	BP	13569	400	Ptpn6	116689
GO:0019883	0.0415060496352263	0.996334404370986	2	10	antigen processing and presentation of endogenous antigen	BP	13569	400	RT1-S3,Tap1	294228,24811
GO:0032570	0.0416409659932135	0.988237505248589	5	61	response to progesterone	BP	13569	400	Sphk1,Aldh2,Gjb2,Ccl2,Cyp1b1	170897,29539,394266,24770,25426
GO:0042104	0.0421284656775176	0.992958199067324	3	22	positive regulation of activated T cell proliferation	BP	13569	400	Igfbp2,Pycard,Igf2	25662,282817,24483
GO:0032735	0.042156029377746	0.992873232857987	3	25	positive regulation of interleukin-12 production	BP	13569	400	Ccl19,Irf8,Unc93b1	362506,292060,361689
GO:0010124	0.0422709090620224	1	1	1	phenylacetate catabolic process	BP	13569	400	Pon3	312086
GO:0046226	0.0422709090620224	1	1	1	coumarin catabolic process	BP	13569	400	Pon3	312086
GO:0046271	0.0422709090620224	1	1	1	phenylpropanoid catabolic process	BP	13569	400	Pon3	312086
GO:0060016	0.0424111267501679	1	1	1	granulosa cell development	BP	13569	400	Bmp15	59302
GO:0060218	0.0424245867009888	0.996015362174429	2	14	hematopoietic stem cell differentiation	BP	13569	400	Foxc1,Nfe2l2	364706,83619
GO:0034340	0.0424412327646579	0.992744336514963	3	28	response to type I interferon	BP	13569	400	Ifitm3,Myd88,Isg15	361673,301059,298693
GO:0061035	0.0424986181162612	0.990003187092475	4	51	regulation of cartilage development	BP	13569	400	Six2,Bmp1,Efemp1,Ccn2	366542,83470,305604,64032
GO:0035295	0.0425354755032575	0.974620955014121	23	592	tube development	BP	13569	400	Mgp,Pgf,Osr1,Ctsh,Six2,Stk3,Foxc1,Cdh1,Hopx,Casp1,Phgdh,Eif4ebp1,Slfn4,Gata6,Inka1,Rbp4,Gata3,Alx1,Wnt6,Ccn2,Agr2,Rarres2,Tbx18	25333,94203,298878,25425,366542,65189,364706,83502,171160,25166,58835,116636,114247,29300,316001,25703,85471,25401,316526,64032,298961,297073,315870
GO:0090100	0.0425378211930165	0.986088124577638	6	91	positive regulation of transmembrane receptor protein serine/threonine kinase signaling pathway	BP	13569	400	Gdf15,Lefty1,Cdkn1c,Gata6,Bmp15,Rbpms	29455,498299,246060,29300,59302,498642
GO:0031660	0.0425837914745084	0.999537939274558	1	2	regulation of cyclin-dependent protein serine/threonine kinase activity involved in G2/M transition of mitotic cell cycle	BP	13569	400	Hspa2	60460
GO:0031662	0.0425837914745084	0.999537939274558	1	2	positive regulation of cyclin-dependent protein serine/threonine kinase activity involved in G2/M transition of mitotic cell cycle	BP	13569	400	Hspa2	60460
GO:0036499	0.0426222759995964	0.996180533026795	2	10	PERK-mediated unfolded protein response	BP	13569	400	Nfe2l2,Agr2	83619,298961
GO:1902721	0.0426984455564523	1	1	1	negative regulation of prolactin secretion	BP	13569	400	Anxa5	25673
GO:0051180	0.0428427778999989	0.99266758185513	3	27	vitamin transport	BP	13569	400	Slc19a1,Folr2,Tcn2	29723,293154,64365
GO:0048875	0.0428599134104457	0.995989002976603	2	13	chemical homeostasis within a tissue	BP	13569	400	Ctsh,Napsa	25425,60575
GO:0001657	0.0429106013207285	0.985919610097991	6	95	ureteric bud development	BP	13569	400	Pgf,Osr1,Six2,Foxc1,Gata3,Wnt6	94203,298878,366542,364706,85471,316526
GO:0010466	0.0430489628350707	0.981097395782882	10	160	negative regulation of peptidase activity	BP	13569	400	Timp1,Serpinb1a,Renbp,Slpi,Bst2,Vtn,Fcmr,Serpinb10,Tfpi2,Wfdc1	116510,291091,81759,84386,378947,29169,548326,266775,286926,171112
GO:0001811	0.043060848245479	1	1	1	negative regulation of type I hypersensitivity	BP	13569	400	Fcgr2b	289211
GO:0072163	0.0431226740091819	0.985829261318955	6	96	mesonephric epithelium development	BP	13569	400	Pgf,Osr1,Six2,Foxc1,Gata3,Wnt6	94203,298878,366542,364706,85471,316526
GO:0072164	0.0431226740091819	0.985829261318955	6	96	mesonephric tubule development	BP	13569	400	Pgf,Osr1,Six2,Foxc1,Gata3,Wnt6	94203,298878,366542,364706,85471,316526
GO:0010828	0.0432903598781144	0.989765988823988	4	50	positive regulation of glucose transport	BP	13569	400	Nfe2l2,C1qtnf2,Aoc3,Rarres2	83619,497886,29473,297073
GO:0046473	0.0434237953671589	0.995951447314494	2	12	phosphatidic acid metabolic process	BP	13569	400	Abhd5,Pla2g2a	316122,29692
GO:0038028	0.0434351417313063	0.999360339211992	1	3	insulin receptor signaling pathway via phosphatidylinositol 3-kinase	BP	13569	400	Igf2	24483
GO:0006081	0.0434472661001669	0.987611752117427	5	58	cellular aldehyde metabolic process	BP	13569	400	Idh2,Rbp4,Hoga1,Aldh1a3,Cyp1b1	361596,25703,293949,266603,25426
GO:0007356	0.0434875779008496	1	1	1	thorax and anterior abdomen determination	BP	13569	400	Tifab	364674
GO:0071626	0.0434875779008496	1	1	1	mastication	BP	13569	400	Tifab	364674
GO:0098583	0.0434875779008496	1	1	1	learned vocalization behavior	BP	13569	400	Tifab	364674
GO:1905747	0.0434875779008496	1	1	1	negative regulation of saliva secretion	BP	13569	400	Tifab	364674
GO:1905748	0.0434875779008496	1	1	1	hard palate morphogenesis	BP	13569	400	Tifab	364674
GO:0009798	0.0435063512568314	0.987486941337245	5	72	axis specification	BP	13569	400	Six2,Lefty1,Wnt6,Tifab,Tbx18	366542,498299,316526,364674,315870
GO:0051852	0.0435685037972125	0.996128115593902	2	9	disruption by host of symbiont cells	BP	13569	400	Pf4,Ncf1	360918,114553
GO:0051873	0.0435685037972125	0.996128115593902	2	9	killing by host of symbiont cells	BP	13569	400	Pf4,Ncf1	360918,114553
GO:0032653	0.0436295602828789	0.989775198566754	4	40	regulation of interleukin-10 production	BP	13569	400	RT1-Db1,Fcer1g,Pycard,Fcgr2b	294270,25441,282817,289211
GO:2000606	0.0436648893217922	1	1	1	regulation of cell proliferation involved in mesonephros development	BP	13569	400	Gata3	85471
GO:2000607	0.0436648893217922	1	1	1	negative regulation of cell proliferation involved in mesonephros development	BP	13569	400	Gata3	85471
GO:2000683	0.0436648893217922	1	1	1	regulation of cellular response to X-ray	BP	13569	400	Gata3	85471
GO:2000699	0.0436648893217922	1	1	1	fibroblast growth factor receptor signaling pathway involved in ureteric bud formation	BP	13569	400	Gata3	85471
GO:2000701	0.0436648893217922	1	1	1	glial cell-derived neurotrophic factor receptor signaling pathway involved in ureteric bud formation	BP	13569	400	Gata3	85471
GO:2000702	0.0436648893217922	1	1	1	regulation of fibroblast growth factor receptor signaling pathway involved in ureteric bud formation	BP	13569	400	Gata3	85471
GO:2000703	0.0436648893217922	1	1	1	negative regulation of fibroblast growth factor receptor signaling pathway involved in ureteric bud formation	BP	13569	400	Gata3	85471
GO:2000733	0.0436648893217922	1	1	1	regulation of glial cell-derived neurotrophic factor receptor signaling pathway involved in ureteric bud formation	BP	13569	400	Gata3	85471
GO:2000734	0.0436648893217922	1	1	1	negative regulation of glial cell-derived neurotrophic factor receptor signaling pathway involved in ureteric bud formation	BP	13569	400	Gata3	85471
GO:1902894	0.0436958068989026	0.995829020090737	2	14	negative regulation of pri-miRNA transcription from RNA polymerase II promoter	BP	13569	400	Lilrb4,Gata6	292594,29300
GO:0010573	0.0437088469093959	0.992421987733929	3	29	vascular endothelial growth factor production	BP	13569	400	Adora2b,Ccl2,Cyp1b1	29316,24770,25426
GO:0061005	0.0438863395093725	0.989570927667078	4	51	cell differentiation involved in kidney development	BP	13569	400	Osr1,Six2,Gata3,Glis2	298878,366542,85471,302946
GO:0072567	0.0440529444207458	0.995914334785448	2	11	chemokine (C-X-C motif) ligand 2 production	BP	13569	400	Cd74,Myd88	25599,301059
GO:0006050	0.0441196486297155	1	1	1	mannosamine metabolic process	BP	13569	400	Renbp	81759
GO:0006051	0.0441196486297155	1	1	1	N-acetylmannosamine metabolic process	BP	13569	400	Renbp	81759
GO:0050730	0.0442412699069316	0.979547993020562	11	211	regulation of peptidyl-tyrosine phosphorylation	BP	13569	400	Cntf,Ctf1,Ccl5,Cd74,Igf2,Hcls1,Ptpn6,Vtn,Ncf1,Ptpn22,Parp9	25707,29201,81780,25599,24483,288077,116689,29169,114553,295338,303905
GO:2000422	0.0442609975365071	1	1	1	regulation of eosinophil chemotaxis	BP	13569	400	Dapk2	300799
GO:2000424	0.0442609975365071	1	1	1	positive regulation of eosinophil chemotaxis	BP	13569	400	Dapk2	300799
GO:0032688	0.0444128714200177	0.995807669500422	2	12	negative regulation of interferon-beta production	BP	13569	400	Pycard,Nmi	282817,311021
GO:0031214	0.0444136682662791	0.98377170835873	7	116	biomineral tissue development	BP	13569	400	Mgp,Osr1,Asgr2,Pth1r,Wnt6,Nfe2,Isg15	25333,298878,29403,56813,316526,366998,298693
GO:0032747	0.0444874083070773	0.999495207258443	1	2	positive regulation of interleukin-23 production	BP	13569	400	Myd88	301059
GO:0001788	0.0445435526645448	1	1	1	antibody-dependent cellular cytotoxicity	BP	13569	400	Fcgr1a	295279
GO:0045725	0.0446474456158972	0.995726948458792	2	13	positive regulation of glycogen biosynthetic process	BP	13569	400	Igf2,C1qtnf2	24483,497886
GO:0030098	0.0448368354191005	0.977724927513521	13	261	lymphocyte differentiation	BP	13569	400	Lgals1,Ccl19,Lilrb4,Fcer1g,Cd74,Ptpn6,RT1-Ba,RT1-DOa,Gata3,Spi1,Ptpn22,Vav1,Mpzl2	56646,362506,292594,25441,25599,116689,309621,24984,85471,366126,295338,25156,300679
GO:0055123	0.0450119922021503	0.982165682195874	8	143	digestive system development	BP	13569	400	Six2,Cdh1,Igf2,Casp1,Cdkn1c,Gata6,Agr2,Rarres2	366542,83502,24483,25166,246060,29300,298961,297073
GO:0032463	0.0451283399495739	0.995758655503278	2	11	negative regulation of protein homooligomerization	BP	13569	400	Clu,Lamp2	24854,24944
GO:2001179	0.0452486265876204	0.995893939079403	2	9	regulation of interleukin-10 secretion	BP	13569	400	RT1-Db1,Pycard	294270,282817
GO:0098581	0.0453080558305717	0.995588234667796	2	14	detection of external biotic stimulus	BP	13569	400	RT1-Db1,Ssc5d	294270,308341
GO:0070482	0.0453377635589647	0.974679287773489	18	398	response to oxygen levels	BP	13569	400	Pgf,S100b,Aldh2,Igfbp3,Slc2a4,Cybb,Ucp2,Nfe2l2,Casp1,Dpp4,Eif4ebp1,Sftpc,Gata6,Ccl2,Eln,Ccn2,Sod3,Tacc3	94203,25742,29539,24484,25139,66021,54315,83619,25166,25253,116636,50683,29300,24770,25043,64032,25352,360962
GO:0009237	0.0453600967140014	1	1	1	siderophore metabolic process	BP	13569	400	Bdh2	295458
GO:0019290	0.0453600967140014	1	1	1	siderophore biosynthetic process	BP	13569	400	Bdh2	295458
GO:0044093	0.0454372954555395	0.967944596783929	49	1389	positive regulation of molecular function	BP	13569	400	Tnnt2,Ccl19,Ctsh,Ifi27,Dap,Ccl6,RT1-Db1,Ccl24,Sphk1,Trim34,Igfbp3,F3,Ccl5,Stk3,Clu,Adora2b,Foxc1,Pycard,Rgs18,Cd74,Igf2,Casp1,Fcgr2b,C1qtnf2,Cdc42ep4,PCOLCE2,Fgd2,Vtn,Abhd5,Nek6,Ccl2,Trdn,Myd88,Gata3,Ncf4,Plek,Ncf1,Tbc1d10a,Alox12,Pcolce,Lrcol1,Ccn2,Apoa5,Hspa2,Arhgap9,Vav1,Cyth4,Parp9,Cytl1	24837,362506,25425,170512,64322,287910,294270,288593,170897,101241893,24484,25584,81780,65189,24854,29316,364706,282817,289076,25599,24483,25166,289211,497886,303653,684050,309653,29169,316122,360161,24770,59299,301059,85471,500904,364206,114553,360968,287454,29569,100363238,64032,140638,60460,362893,25156,500906,303905,498392
GO:0071702	0.0454437934147437	0.966126850789373	72	2038	organic substance transport	BP	13569	400	Osr1,Ccl19,Il17rc,Vamp5,RT1-S3,Gpha2,Ifi27,Copz2,Slc19a1,Tap1,Fgb,RT1-Db1,Sphk1,Fcna,Anxa4,Igfbp3,Six2,Ccl5,Slc2a4,Clu,Fcer1g,Adora2b,Cyp2j4,Cdh1,Pycard,Apol3,Idh2,Folr2,Ucp2,Cd74,Nfe2l2,Casp1,Hcls1,C1qtnf2,Cd14,Tcn2,Nkx6-1,Cpt2,Apol9a,Slc22a6,Ramp3,Lrp10,Unc93b1,Rbp4,Aoc3,Slc5a11,Pola2,Ccl2,Rac2,Gata3,Plek,Ncf1,Rhbdf1,Fam3b,Tbc1d10a,Lamp2,Tnfsf13b,Sncg,Anxa5,Ptpn22,Ssc5d,Apoa5,Agr2,Pla2g2a,Slc35…	298878,362506,297520,89818,294228,171158,170512,360611,29723,24811,24366,294270,170897,83517,79124,24484,366542,81780,25139,24854,25441,29316,65210,83502,282817,315108,361596,293154,54315,25599,83619,25166,288077,497886,60350,64365,65193,25413,503164,29509,56820,305880,361689,25703,29473,252854,85242,24770,366957,85471,364206,114553,303008,304050,360968,24944,498666,64347,25673,295338,308341,1406…
GO:1990384	0.0457011374394365	1	1	1	hyaloid vascular plexus regression	BP	13569	400	Ninj1	25338
GO:0071450	0.0460884606506944	0.992016605431874	3	22	cellular response to oxygen radical	BP	13569	400	Nfe2l2,Mpo,Sod3	83619,303413,25352
GO:0071451	0.0460884606506944	0.992016605431874	3	22	cellular response to superoxide	BP	13569	400	Nfe2l2,Mpo,Sod3	83619,303413,25352
GO:0072078	0.0461051363497118	0.986548991711361	5	69	nephron tubule morphogenesis	BP	13569	400	Pgf,Osr1,Six2,Gata3,Wnt6	94203,298878,366542,85471,316526
GO:0051896	0.0466099325615352	0.982802145527427	7	113	regulation of protein kinase B signaling	BP	13569	400	Ccl19,F3,Stk3,Igf2,Hcls1,Ramp3,Gata3	362506,25584,65189,24483,288077,56820,85471
GO:0070734	0.0466577153246936	0.995346562026288	2	15	histone H3-K27 methylation	BP	13569	400	Gata3,Phf19	85471,296653
GO:0070167	0.0466987403608247	0.986335386726648	5	68	regulation of biomineral tissue development	BP	13569	400	Mgp,Osr1,Wnt6,Nfe2,Isg15	25333,298878,316526,366998,298693
GO:0018900	0.0467343153613884	1	1	1	dichloromethane metabolic process	BP	13569	400	Gstt1	25260
GO:0051928	0.0467830145110876	0.982732318245738	7	111	positive regulation of calcium ion transport	BP	13569	400	Ccl5,Ramp3,Ccl2,Trdn,Cxcl11,Hspa2,Mylk	81780,56820,24770,59299,305236,60460,288057
GO:0032731	0.0467916338117949	0.991665463336621	3	29	positive regulation of interleukin-1 beta production	BP	13569	400	Ccl19,Pycard,Casp1	362506,282817,25166
GO:0032673	0.0470269679054288	0.991697501077425	3	25	regulation of interleukin-4 production	BP	13569	400	RT1-S3,RT1-Db1,Gata3	294228,294270,85471
GO:0035846	0.0470895466680359	0.999433663360004	1	2	oviduct epithelium development	BP	13569	400	Cdh1	83502
GO:0035847	0.0470895466680359	0.999433663360004	1	2	uterine epithelium development	BP	13569	400	Cdh1	83502
GO:0007493	0.0471844756114611	0.999431349618936	1	2	endodermal cell fate determination	BP	13569	400	Gata6	29300
GO:0060033	0.0472102530042928	0.995451229663222	2	11	anatomical structure regression	BP	13569	400	Ninj1,Spi1	25338,366126
GO:0051131	0.0473392863557155	0.995431916067957	2	11	chaperone-mediated protein complex assembly	BP	13569	400	Clu,Hopx	24854,171160
GO:0002436	0.0474707238387694	1	1	1	immune complex clearance by monocytes and macrophages	BP	13569	400	Ccl2	24770
GO:0090264	0.0474707238387694	1	1	1	regulation of immune complex clearance by monocytes and macrophages	BP	13569	400	Ccl2	24770
GO:0090265	0.0474707238387694	1	1	1	positive regulation of immune complex clearance by monocytes and macrophages	BP	13569	400	Ccl2	24770
GO:0045355	0.0475481445258341	1	1	1	negative regulation of interferon-alpha biosynthetic process	BP	13569	400	Nmi	311021
GO:0002373	0.0475546404763697	1	1	1	plasmacytoid dendritic cell cytokine production	BP	13569	400	Bst2	378947
GO:0002736	0.0475546404763697	1	1	1	regulation of plasmacytoid dendritic cell cytokine production	BP	13569	400	Bst2	378947
GO:0002737	0.0475546404763697	1	1	1	negative regulation of plasmacytoid dendritic cell cytokine production	BP	13569	400	Bst2	378947
GO:0048009	0.0476581326560449	0.991379875981169	3	33	insulin-like growth factor receptor signaling pathway	BP	13569	400	Igfbp6,Igfbp2,Igfbp3	25641,25662,24484
GO:0097026	0.0476768661066084	1	1	1	dendritic cell dendrite assembly	BP	13569	400	Ccl19	362506
GO:2000547	0.0476768661066084	1	1	1	regulation of dendritic cell dendrite assembly	BP	13569	400	Ccl19	362506
GO:2000549	0.0476768661066084	1	1	1	positive regulation of dendritic cell dendrite assembly	BP	13569	400	Ccl19	362506
GO:0009115	0.0476844757440564	0.999132170604845	1	4	xanthine catabolic process	BP	13569	400	Aox1	54349
GO:0070542	0.0478633254520529	0.982254305565741	7	109	response to fatty acid	BP	13569	400	Id3,Ccl19,Aldh2,Ucp2,Ccl2,Tbxas1,Ccn2	25585,362506,29539,54315,24770,24886,64032
GO:0050691	0.0479654502815764	0.991392481732456	3	28	regulation of defense response to virus by host	BP	13569	400	Pycard,Ptpn22,Parp9	282817,295338,303905
GO:0033195	0.04801183500189	1	1	1	response to alkyl hydroperoxide	BP	13569	400	Ccl5	81780
GO:0035685	0.04801183500189	1	1	1	helper T cell diapedesis	BP	13569	400	Ccl5	81780
GO:0035687	0.04801183500189	1	1	1	T-helper 1 cell extravasation	BP	13569	400	Ccl5	81780
GO:0035688	0.04801183500189	1	1	1	T-helper 1 cell diapedesis	BP	13569	400	Ccl5	81780
GO:0071448	0.04801183500189	1	1	1	cellular response to alkyl hydroperoxide	BP	13569	400	Ccl5	81780
GO:0030282	0.0480993409336003	0.983784676153528	6	94	bone mineralization	BP	13569	400	Mgp,Osr1,Asgr2,Pth1r,Nfe2,Isg15	25333,298878,29403,56813,366998,298693
GO:0034120	0.0481065145914367	1	1	1	positive regulation of erythrocyte aggregation	BP	13569	400	Lgals1	56646
GO:2001263	0.0482513504560526	1	1	1	regulation of C-C chemokine binding	BP	13569	400	Ccl6	287910
GO:2001264	0.0482513504560526	1	1	1	negative regulation of C-C chemokine binding	BP	13569	400	Ccl6	287910
GO:0032651	0.0482544779945412	0.988235503083261	4	46	regulation of interleukin-1 beta production	BP	13569	400	Ccl19,Sphk1,Pycard,Casp1	362506,170897,282817,25166
GO:0072566	0.0483032367621828	0.99940371732679	1	2	chemokine (C-X-C motif) ligand 1 production	BP	13569	400	Myd88	301059
GO:2000338	0.0483032367621828	0.99940371732679	1	2	regulation of chemokine (C-X-C motif) ligand 1 production	BP	13569	400	Myd88	301059
GO:0071495	0.0483550525946958	0.966770807947685	41	1133	cellular response to endogenous stimulus	BP	13569	400	Castor1,Pgf,Igfbp2,Htra3,Ctsh,Fgb,Aldh2,Gjb2,Ccl5,Slc2a4,Gdf15,Foxc1,Nr2f1,Nbl1,Cdh1,Cybb,Lefty1,Ucp2,Igf2,Nfe2l2,Fcgr2b,Ephx1,Cdkn1c,Nkx6-1,Eif4ebp1,Zfp703,Gata6,Srd5a1,RT1-Ba,Ccl2,Gata3,Eln,Spidr,Chrdl2,Anxa5,Bmp15,Ccn2,Ptpn22,Rarres2,Cyp1b1,Slc34a1	360969,94203,25662,360959,25425,24366,29539,394266,81780,25139,29455,364706,81808,50594,83502,66021,498299,54315,24483,83619,289211,25315,246060,65193,116636,680717,29300,24950,309621,24770,85471,25043,498119,308854,25673,59302,64032,295338,297073,25426,25548
GO:0072178	0.0484422657676949	0.995203137983297	2	12	nephric duct morphogenesis	BP	13569	400	Osr1,Gata3	298878,85471
GO:0006910	0.0485467658947033	0.995187063480361	2	12	phagocytosis, recognition	BP	13569	400	Fcna,Fcgr1a	83517,295279
GO:0030324	0.0485911069610933	0.978126114791995	10	198	lung development	BP	13569	400	Mgp,Ctsh,Hopx,Casp1,Eif4ebp1,Slfn4,Gata6,Rbp4,Ccn2,Agr2	25333,25425,171160,25166,116636,114247,29300,25703,64032,298961
GO:0033006	0.048682553120961	0.991212004487533	3	28	regulation of mast cell activation involved in immune response	BP	13569	400	Fcer1g,Adora2b,Rac2	25441,29316,366957
GO:0043304	0.048682553120961	0.991212004487533	3	28	regulation of mast cell degranulation	BP	13569	400	Fcer1g,Adora2b,Rac2	25441,29316,366957
GO:1902914	0.0490496820558865	0.995056025318006	2	13	regulation of protein polyubiquitination	BP	13569	400	Nmi,Ptpn22	311021,295338
GO:0045670	0.0491857001870948	0.987888540015521	4	50	regulation of osteoclast differentiation	BP	13569	400	Lilrb4,Lrrc17,Ccl5,Tyrobp	292594,502715,81780,361537
GO:0060429	0.0497524539562066	0.967146101467707	33	915	epithelium development	BP	13569	400	Mgp,Pgf,Osr1,Id3,Ctsh,Bdh2,Anxa4,Tagln,Six2,Stk3,Foxc1,Ifitm1,Cdh1,Rspo3,Cnn3,Cdkn1c,Phgdh,Nkx6-1,Zfp703,Gata6,Inka1,Myd88,Gata3,Alx1,Upk1b,Tagln2,Aldh1a3,Alox12,Bmp15,Wnt6,Agr2,Upk3a,Tbx18	25333,94203,298878,25585,25425,295458,79124,25123,366542,65189,364706,293618,83502,498997,54321,246060,58835,65193,680717,29300,316001,301059,85471,25401,303924,304983,266603,287454,59302,316526,298961,315190,315870
GO:0072137	0.0497786721479437	0.999157394187896	1	3	condensed mesenchymal cell proliferation	BP	13569	400	Six2	366542
GO:0072208	0.0497857136248987	0.999366065581909	1	2	metanephric smooth muscle tissue development	BP	13569	400	Osr1	298878
GO:1903975	0.0498357427018134	0.994987163381245	2	12	regulation of glial cell migration	BP	13569	400	Idh2,Efemp1	361596,305604
GO:0032970	0.04994930434305	0.974752645097354	13	290	regulation of actin filament-based process	BP	13569	400	Tnnt2,Ccl24,Pycard,Capg,Hcls1,Was,Myo1f,Cdc42ep4,Bst2,Plek,Eln,Ccn2,Arhgdib	24837,288593,282817,297339,288077,317371,314654,303653,378947,364206,25043,64032,362456
GO:0040013	0.0502163696277163	0.975413836400624	12	243	negative regulation of locomotion	BP	13569	400
GO:0035747	0.0502221856741442	0.995297064085226	2	8	natural killer cell chemotaxis	BP	13569	400
GO:2000501	0.0502221856741442	0.995297064085226	2	8	regulation of natural killer cell chemotaxis	BP	13569	400
GO:0072088	0.0502600996329394	0.984979505942163	5	70	nephron epithelium morphogenesis	BP	13569	400
GO:1905521	0.0503141711760347	0.99082093248956	3	27	regulation of macrophage migration	BP	13569	400
GO:0072608	0.0504425974351918	0.995038865230689	2	10	interleukin-10 secretion	BP	13569	400
GO:0006919	0.0504819520776144	0.984935183765566	5	65	activation of cysteine-type endopeptidase activity involved in apoptotic process	BP	13569	400
GO:1990267	0.0505885076279762	0.999345182556424	1	2	response to transition metal nanoparticle	BP	13569	400
GO:1990268	0.0505885076279762	0.999345182556424	1	2	response to gold nanoparticle	BP	13569	400
GO:0014065	0.0506884755922067	0.982647846988108	6	104	phosphatidylinositol 3-kinase signaling	BP	13569	400
GO:0090083	0.0507196762837772	0.994848349567793	2	12	regulation of inclusion body assembly	BP	13569	400
GO:0030323	0.0508232397897514	0.976938929528851	10	200	respiratory tube development	BP	13569	400
GO:0010543	0.0508675572558033	0.990612077127142	3	30	regulation of platelet activation	BP	13569	400
GO:0010713	0.0509392992657652	0.994813642709414	2	12	negative regulation of collagen metabolic process	BP	13569	400
GO:0035282	0.0510302304144056	0.984637705102487	5	77	segmentation	BP	13569	400
GO:0038092	0.051100879567633	0.994788053291259	2	12	nodal signaling pathway	BP	13569	400
GO:0051006	0.0511393153940545	0.995033543606612	2	9	positive regulation of lipoprotein lipase activity	BP	13569	400
GO:0061333	0.051146216140085	0.984619447147085	5	73	renal tubule morphogenesis	BP	13569	400
GO:0032613	0.0512647231916644	0.987298491453863	4	43	interleukin-10 production	BP	13569	400
GO:0038098	0.051341975810936	0.99932526653645	1	2	sequestering of BMP from receptor via BMP binding	BP	13569	400
GO:2001300	0.051411245216884	0.999323420198932	1	2	lipoxin metabolic process	BP	13569	400
GO:2001301	0.051411245216884	0.999323420198932	1	2	lipoxin biosynthetic process	BP	13569	400
GO:2001302	0.051411245216884	0.999323420198932	1	2	lipoxin A4 metabolic process	BP	13569	400
GO:2001303	0.051411245216884	0.999323420198932	1	2	lipoxin A4 biosynthetic process	BP	13569	400
GO:0030198	0.0514266112687297	0.979009827384975	8	169	extracellular matrix organization	BP	13569	400
GO:0043062	0.0514266112687297	0.979009827384975	8	169	extracellular structure organization	BP	13569	400
GO:0051890	0.0515563184268339	0.999095395422253	1	3	regulation of cardioblast differentiation	BP	13569	400
GO:0043281	0.0516174201516743	0.976571692229963	10	175	regulation of cysteine-type endopeptidase activity involved in apoptotic process	BP	13569	400
GO:0060575	0.0520150165506835	0.99453442484214	2	14	intestinal epithelial cell differentiation	BP	13569	400
GO:0009595	0.0521701215318828	0.994466121679572	2	15	detection of biotic stimulus	BP	13569	400
GO:0009952	0.0525349845678491	0.978519461470614	8	148	anterior/posterior pattern specification	BP	13569	400
GO:0008630	0.0525595006058764	0.981925338341635	6	89	intrinsic apoptotic signaling pathway in response to DNA damage	BP	13569	400
GO:0014911	0.0526769493434715	0.986739251842454	4	50	positive regulation of smooth muscle cell migration	BP	13569	400
GO:0050702	0.0527040861360694	0.990113788996988	3	31	interleukin-1 beta secretion	BP	13569	400
GO:0090596	0.0528267598684019	0.974817163369207	11	238	sensory organ morphogenesis	BP	13569	400
GO:0071387	0.0534467970049562	0.99926800596468	1	2	cellular response to cortisol stimulus	BP	13569	400
GO:0050709	0.0534999355493112	0.979653058260325	7	114	negative regulation of protein secretion	BP	13569	400
GO:0002532	0.0536563687054414	0.986449660839648	4	47	production of molecular mediator involved in inflammatory response	BP	13569	400
GO:0072028	0.0536655380992742	0.983654281346753	5	72	nephron morphogenesis	BP	13569	400
GO:1905407	0.0538228550636113	0.999257523078675	1	2	regulation of creatine transmembrane transporter activity	BP	13569	400
GO:1905408	0.0538228550636113	0.999257523078675	1	2	negative regulation of creatine transmembrane transporter activity	BP	13569	400
GO:1905277	0.0541130768537929	0.999249380544872	1	2	negative regulation of epithelial tube formation	BP	13569	400
GO:0002921	0.0543813238644704	0.994332872250102	2	11	negative regulation of humoral immune response	BP	13569	400
GO:0006631	0.054397138173516	0.971431766417214	14	282	fatty acid metabolic process	BP	13569	400
GO:0050851	0.0545615983226193	0.981035603734446	6	94	antigen receptor-mediated signaling pathway	BP	13569	400
GO:0019184	0.054686720394667	0.994283243160002	2	11	nonribosomal peptide biosynthetic process	BP	13569	400
GO:0001823	0.0548308554240696	0.980887467016323	6	100	mesonephros development	BP	13569	400
GO:0014066	0.054933110007184	0.983123736727973	5	77	regulation of phosphatidylinositol 3-kinase signaling	BP	13569	400
GO:1901741	0.0551913751320504	0.994061084182666	2	13	positive regulation of myoblast fusion	BP	13569	400
GO:0007178	0.0552594683261606	0.97251326440996	12	259	transmembrane receptor protein serine/threonine kinase signaling pathway	BP	13569	400
GO:0001961	0.0553628749873507	0.989407930260065	3	31	positive regulation of cytokine-mediated signaling pathway	BP	13569	400
GO:0070194	0.0555793547398878	0.999207543646205	1	2	synaptonemal complex disassembly	BP	13569	400
GO:0002266	0.0556212036543443	0.999206332446001	1	2	follicular dendritic cell activation	BP	13569	400
GO:0002268	0.0556212036543443	0.999206332446001	1	2	follicular dendritic cell differentiation	BP	13569	400
GO:1903959	0.0556299198781995	0.989230740138353	3	37	regulation of anion transmembrane transport	BP	13569	400
GO:0007566	0.0559176855752275	0.985674437604895	4	48	embryo implantation	BP	13569	400
GO:0007231	0.0559697008571328	0.999196209192707	1	2	osmosensory signaling pathway	BP	13569	400
GO:0010919	0.0559754653532237	0.993873805872558	2	14	regulation of inositol phosphate biosynthetic process	BP	13569	400
GO:0035457	0.0561575290472763	0.99384276852616	2	14	cellular response to interferon-alpha	BP	13569	400
GO:0072006	0.0563626467043814	0.978251494867291	7	130	nephron development	BP	13569	400
GO:0003275	0.0564493273470074	0.998913078736615	1	3	apoptotic process involved in outflow tract morphogenesis	BP	13569	400
GO:1902256	0.0564493273470074	0.998913078736615	1	3	regulation of apoptotic process involved in outflow tract morphogenesis	BP	13569	400
GO:0071214	0.0564555939484407	0.970951546330652	13	282	cellular response to abiotic stimulus	BP	13569	400
GO:0104004	0.0564555939484407	0.970951546330652	13	282	cellular response to environmental stimulus	BP	13569	400
GO:1901532	0.0565498881391584	0.993647912299688	2	17	regulation of hematopoietic progenitor cell differentiation	BP	13569	400
GO:0030833	0.0565905401061587	0.97817877892836	7	121	regulation of actin filament polymerization	BP	13569	400
GO:0042554	0.0568962063062049	0.989124888342497	3	26	superoxide anion generation	BP	13569	400
GO:0060994	0.0570447539181034	0.999164564452181	1	2	regulation of transcription from RNA polymerase II promoter involved in kidney development	BP	13569	400
GO:0030002	0.0571151802582727	0.993629330813929	2	15	cellular anion homeostasis	BP	13569	400
GO:0030320	0.0571151802582727	0.993629330813929	2	15	cellular monovalent inorganic anion homeostasis	BP	13569	400
GO:1902523	0.0571642681816905	0.998885001841905	1	3	positive regulation of protein K63-linked ubiquitination	BP	13569	400
GO:0007520	0.0572576361465655	0.988896002705892	3	31	myoblast fusion	BP	13569	400
GO:0050728	0.0577358484362508	0.97774053010027	7	101	negative regulation of inflammatory response	BP	13569	400
GO:2000738	0.0579686632938581	0.993480519583318	2	15	positive regulation of stem cell differentiation	BP	13569	400
GO:1990918	0.0579941364091488	0.999136095450952	1	2	double-strand break repair involved in meiotic recombination	BP	13569	400
GO:0097202	0.0581212852557483	0.993714099135591	2	11	activation of cysteine-type endopeptidase activity	BP	13569	400
GO:0023016	0.0581243632118494	0.998846718860974	1	3	signal transduction by trans-phosphorylation	BP	13569	400
GO:1905237	0.0581506497251075	0.999131354913514	1	2	response to cyclosporin A	BP	13569	400
GO:0032264	0.0581773936221361	0.998844584976375	1	3	IMP salvage	BP	13569	400
GO:0046824	0.0582785642461924	0.979350396307765	6	106	positive regulation of nucleocytoplasmic transport	BP	13569	400
GO:0007525	0.0582828915129045	0.999127339103172	1	2	somatic muscle development	BP	13569	400
GO:0042494	0.058451689814506	0.998833515261061	1	3	detection of bacterial lipoprotein	BP	13569	400
GO:0031269	0.058535258993868	0.993491400405292	2	13	pseudopodium assembly	BP	13569	400
GO:0061140	0.058597341274309	0.993550435520163	2	12	lung secretory cell differentiation	BP	13569	400
GO:0060995	0.0586131762661023	0.999117267591721	1	2	cell-cell signaling involved in kidney development	BP	13569	400
GO:0061289	0.0586131762661023	0.999117267591721	1	2	Wnt signaling pathway involved in kidney development	BP	13569	400
GO:0061290	0.0586131762661023	0.999117267591721	1	2	canonical Wnt signaling pathway involved in metanephric kidney development	BP	13569	400
GO:0072204	0.0586131762661023	0.999117267591721	1	2	cell-cell signaling involved in metanephros development	BP	13569	400
GO:0072182	0.0586289941576814	0.993545003883094	2	12	regulation of nephron tubule epithelial cell differentiation	BP	13569	400
GO:0032481	0.0587741719146991	0.98831091510528	3	41	positive regulation of type I interferon production	BP	13569	400
GO:0072176	0.0588229694799798	0.993330288597074	2	15	nephric duct development	BP	13569	400
GO:1900180	0.0588426163965967	0.972593703523328	10	206	regulation of protein localization to nucleus	BP	13569	400
GO:0071827	0.0588716210430703	0.988502982075216	3	29	plasma lipoprotein particle organization	BP	13569	400
GO:0030509	0.0588862852062819	0.977084251646546	7	123	BMP signaling pathway	BP	13569	400
GO:0072009	0.0591018351964604	0.979006329348964	6	102	nephron epithelium development	BP	13569	400
GO:0033630	0.0592352384121742	0.993212080650282	2	16	positive regulation of cell adhesion mediated by integrin	BP	13569	400
GO:0042089	0.0592433165856859	0.98143719004559	5	74	cytokine biosynthetic process	BP	13569	400
GO:0032648	0.0593139386379019	0.98817325502196	3	40	regulation of interferon-beta production	BP	13569	400
GO:0034440	0.0593464796252445	0.978975745354296	6	89	lipid oxidation	BP	13569	400
GO:0032765	0.0594418562386858	0.999091735999397	1	2	positive regulation of mast cell cytokine production	BP	13569	400
GO:0090066	0.0596986574755527	0.965471865782733	18	454	regulation of anatomical structure size	BP	13569	400
GO:0050704	0.0597025416513702	0.988248687833973	3	30	regulation of interleukin-1 secretion	BP	13569	400
GO:1905665	0.0598363272523329	0.999079450476993	1	2	positive regulation of calcium ion import across plasma membrane	BP	13569	400
GO:1904036	0.0602566915181608	0.988006898623356	3	34	negative regulation of epithelial cell apoptotic process	BP	13569	400
GO:0002923	0.0603295044728012	0.993250695631173	2	12	regulation of humoral immune response mediated by circulating immunoglobulin	BP	13569	400
GO:0051024	0.0603726959371698	0.993330177285751	2	11	positive regulation of immunoglobulin secretion	BP	13569	400
GO:0050853	0.060384434577985	0.987971175033194	3	34	B cell receptor signaling pathway	BP	13569	400
GO:0071496	0.0605068287969994	0.967691389841186	14	312	cellular response to external stimulus	BP	13569	400
GO:0050994	0.0606905573425696	0.98406181754285	4	46	regulation of lipid catabolic process	BP	13569	400
GO:1901253	0.0607839297022557	0.999049590035078	1	2	negative regulation of intracellular transport of viral material	BP	13569	400
GO:0002731	0.0609390838002894	0.999044654025546	1	2	negative regulation of dendritic cell cytokine production	BP	13569	400
GO:1902893	0.060948227329087	0.98779403033538	3	35	regulation of pri-miRNA transcription from RNA polymerase II promoter	BP	13569	400
GO:0030851	0.0609500224175297	0.987928663624633	3	29	granulocyte differentiation	BP	13569	400
GO:0002863	0.0611635537216089	0.993193303541071	2	11	positive regulation of inflammatory response to antigenic stimulus	BP	13569	400
GO:0031341	0.0612736775641813	0.980764573824498	5	60	regulation of cell killing	BP	13569	400
GO:0031640	0.0615085521069308	0.987984857252387	3	23	killing of cells of other organism	BP	13569	400
GO:0044364	0.0615085521069308	0.987984857252387	3	23	disruption of cells of other organism	BP	13569	400
GO:0002830	0.061667628953149	0.992940301536024	2	13	positive regulation of type 2 immune response	BP	13569	400
GO:0061517	0.0617395022298499	0.99901898014596	1	2	macrophage proliferation	BP	13569	400
GO:0061518	0.0617395022298499	0.99901898014596	1	2	microglial cell proliferation	BP	13569	400
GO:0070229	0.0617973519563873	0.987692081355386	3	29	negative regulation of lymphocyte apoptotic process	BP	13569	400
GO:0070560	0.0619481388565713	0.999012230253286	1	2	protein secretion by platelet	BP	13569	400
GO:0072160	0.0619719388848999	0.992885873885329	2	13	nephron tubule epithelial cell differentiation	BP	13569	400
GO:0043433	0.0621096609553333	0.975564707632447	7	118	negative regulation of DNA binding transcription factor activity	BP	13569	400
GO:0061365	0.0622967851964352	0.993105988417916	2	10	positive regulation of triglyceride lipase activity	BP	13569	400
GO:0060448	0.0625517260413864	0.998992568162517	1	2	dichotomous subdivision of terminal units involved in lung branching	BP	13569	400
GO:0045471	0.0626349666185237	0.969361828371931	11	203	response to ethanol	BP	13569	400
GO:0032722	0.0626472897506861	0.983313624804732	4	50	positive regulation of chemokine production	BP	13569	400
GO:0044252	0.0626741178277721	0.992759689049366	2	13	negative regulation of multicellular organismal metabolic process	BP	13569	400
GO:0016042	0.0627016724320329	0.968234168459944	12	232	lipid catabolic process	BP	13569	400
GO:0016126	0.0627789086918338	0.983281617671385	4	49	sterol biosynthetic process	BP	13569	400
GO:0051701	0.062820847964161	0.975226885932861	7	117	interaction with host	BP	13569	400
GO:0010813	0.0629361409089689	0.99897994134901	1	2	neuropeptide catabolic process	BP	13569	400
GO:0072074	0.0635368693734782	0.992478654915722	2	15	kidney mesenchyme development	BP	13569	400
GO:0030336	0.0636984064555908	0.969930976712163	10	198	negative regulation of cell migration	BP	13569	400
GO:0030217	0.0637275156113036	0.969924959650076	10	194	T cell differentiation	BP	13569	400
GO:0045655	0.0637521816950083	0.992438847785773	2	15	regulation of monocyte differentiation	BP	13569	400
GO:0042107	0.0640019140077146	0.979499302951303	5	75	cytokine metabolic process	BP	13569	400
GO:0045940	0.0641048341867	0.98707109364096	3	28	positive regulation of steroid metabolic process	BP	13569	400
GO:0033198	0.0642770552886154	0.986888974083846	3	33	response to ATP	BP	13569	400
GO:0031016	0.0644942477642858	0.979272280639002	5	78	pancreas development	BP	13569	400
GO:0032608	0.064773293718365	0.986601318679072	3	41	interferon-beta production	BP	13569	400
GO:1903896	0.0647898547058662	0.998917911114275	1	2	positive regulation of IRE1-mediated unfolded protein response	BP	13569	400
GO:0033008	0.0649380149036231	0.992218203591546	2	15	positive regulation of mast cell activation involved in immune response	BP	13569	400
GO:0043306	0.0649380149036231	0.992218203591546	2	15	positive regulation of mast cell degranulation	BP	13569	400
GO:0019835	0.0649958839163252	0.986886705848221	3	26	cytolysis	BP	13569	400
GO:0071725	0.0650640467264186	0.998908575154812	1	2	response to triacyl bacterial lipopeptide	BP	13569	400
GO:0071727	0.0650640467264186	0.998908575154812	1	2	cellular response to triacyl bacterial lipopeptide	BP	13569	400
GO:0010499	0.0650732691345915	0.998371557268787	1	4	proteasomal ubiquitin-independent protein catabolic process	BP	13569	400
GO:0036293	0.0653899556048706	0.963112924654495	16	363	response to decreased oxygen levels	BP	13569	400
GO:0008154	0.065477161422594	0.971960592575114	8	160	actin polymerization or depolymerization	BP	13569	400
GO:0009410	0.0657642660946493	0.982249585873916	4	47	response to xenobiotic stimulus	BP	13569	400
GO:0032633	0.065945992345722	0.986431381227909	3	32	interleukin-4 production	BP	13569	400
GO:0072185	0.0659748295529771	0.998877266074382	1	2	metanephric cap development	BP	13569	400
GO:0072186	0.0659748295529771	0.998877266074382	1	2	metanephric cap morphogenesis	BP	13569	400
GO:0090094	0.0659748295529771	0.998877266074382	1	2	metanephric cap mesenchymal cell proliferation involved in metanephros development	BP	13569	400
GO:0002476	0.0661451121658825	0.998871361596462	1	2	antigen processing and presentation of endogenous peptide antigen via MHC class Ib	BP	13569	400
GO:0030316	0.0666671920262019	0.978364978845309	5	79	osteoclast differentiation	BP	13569	400
GO:0030886	0.0666898748219813	0.998852364506608	1	2	negative regulation of myeloid dendritic cell activation	BP	13569	400
GO:2000729	0.0667989075358736	0.998470617767873	1	3	positive regulation of mesenchymal cell proliferation involved in ureter development	BP	13569	400
GO:0050688	0.0671496482495077	0.981630499087122	4	55	regulation of defense response to virus	BP	13569	400
GO:0032656	0.0671499339496507	0.991800315584312	2	15	regulation of interleukin-13 production	BP	13569	400
GO:1902524	0.0674260685965448	0.998826430909644	1	2	positive regulation of protein K48-linked ubiquitination	BP	13569	400
GO:0045917	0.0674812111294203	0.998438716124042	1	3	positive regulation of complement activation	BP	13569	400
GO:2000259	0.0674812111294203	0.998438716124042	1	3	positive regulation of protein activation cascade	BP	13569	400
GO:0010896	0.0677137138856966	0.992020104474092	2	11	regulation of triglyceride catabolic process	BP	13569	400
GO:0007354	0.0677955623094025	0.998423904053317	1	3	zygotic determination of anterior/posterior axis, embryo	BP	13569	400
GO:0010817	0.0678671670549369	0.959535054991143	19	439	regulation of hormone levels	BP	13569	400
GO:0007141	0.0681532068174222	0.991552207518456	2	16	male meiosis I	BP	13569	400
GO:0072330	0.0681767122410143	0.970644776979093	8	138	monocarboxylic acid biosynthetic process	BP	13569	400
GO:0002456	0.0682953522427227	0.977758903618228	5	71	T cell mediated immunity	BP	13569	400
GO:0010558	0.0684455919816119	0.952058463287928	39	1100	negative regulation of macromolecule biosynthetic process	BP	13569	400
GO:0002541	0.0684790258261012	0.998788817007438	1	2	activation of plasma proteins involved in acute inflammatory response	BP	13569	400
GO:0061740	0.0688214796631172	0.998776451306034	1	2	protein targeting to lysosome involved in chaperone-mediated autophagy	BP	13569	400
GO:0060760	0.0688751274460745	0.985503096922553	3	35	positive regulation of response to cytokine stimulus	BP	13569	400
GO:0071825	0.0690178622149184	0.985559819464306	3	31	protein-lipid complex subunit organization	BP	13569	400
GO:0033032	0.0690394767971525	0.9856136902902	3	29	regulation of myeloid cell apoptotic process	BP	13569	400
GO:1902003	0.0693093051501697	0.991384483872664	2	15	regulation of amyloid-beta formation	BP	13569	400
GO:0140052	0.0693353124809062	0.998350308704449	1	3	cellular response to oxidised low-density lipoprotein particle stimulus	BP	13569	400
GO:0048010	0.0693997142107702	0.985305725996823	3	37	vascular endothelial growth factor receptor signaling pathway	BP	13569	400
GO:0002277	0.0696452693801947	0.998746438264738	1	2	myeloid dendritic cell activation involved in immune response	BP	13569	400
GO:0034138	0.0696612709904852	0.991315973868467	2	15	toll-like receptor 3 signaling pathway	BP	13569	400
GO:0019079	0.0698355887000125	0.977073112318218	5	75	viral genome replication	BP	13569	400
GO:0010038	0.0698515258649129	0.958828119584711	18	417	response to metal ion	BP	13569	400
GO:0070875	0.0700509313251799	0.991181665929562	2	16	positive regulation of glycogen metabolic process	BP	13569	400
GO:0033561	0.0701469269055964	0.99102575809675	2	19	regulation of water loss via skin	BP	13569	400
GO:0051258	0.0703025433281645	0.966186910150413	10	211	protein polymerization	BP	13569	400
GO:0016125	0.0703843640926078	0.973896874901646	6	101	sterol metabolic process	BP	13569	400
GO:0032330	0.0704226671922939	0.984980115915958	3	38	regulation of chondrocyte differentiation	BP	13569	400
GO:0009893	0.0705035644926667	0.944956604542234	87	2627	positive regulation of metabolic process	BP	13569	400
GO:0001905	0.070697590853951	0.998283749280509	1	3	activation of membrane attack complex	BP	13569	400
GO:0001969	0.070697590853951	0.998283749280509	1	3	regulation of activation of membrane attack complex	BP	13569	400
GO:0010951	0.0707062690439524	0.967592499551872	9	154	negative regulation of endopeptidase activity	BP	13569	400
GO:1901491	0.0712198158514074	0.99825787321882	1	3	negative regulation of lymphangiogenesis	BP	13569	400
GO:0009436	0.0714043126538267	0.998681087871446	1	2	glyoxylate catabolic process	BP	13569	400
GO:0009636	0.07146806804792	0.963023142759679	12	232	response to toxic substance	BP	13569	400
GO:0033026	0.0720158246491819	0.998218046155914	1	3	negative regulation of mast cell apoptotic process	BP	13569	400
GO:0097401	0.0720186572400031	0.998217903600644	1	3	synaptic vesicle lumen acidification	BP	13569	400
GO:0045862	0.0723194940304867	0.961364584921178	13	280	positive regulation of proteolysis	BP	13569	400
GO:0045651	0.0723770448523392	0.99085077907338	2	14	positive regulation of macrophage differentiation	BP	13569	400
GO:0032732	0.0724692913205309	0.984449189200191	3	34	positive regulation of interleukin-1 production	BP	13569	400
GO:0010243	0.0725214456199059	0.949194667814169	38	1035	response to organonitrogen compound	BP	13569	400
GO:0003206	0.0725761161496712	0.972832426547566	6	108	cardiac chamber morphogenesis	BP	13569	400
GO:0075733	0.0726545901578527	0.998185749842528	1	3	intracellular transport of virus	BP	13569	400
GO:1901252	0.0726545901578527	0.998185749842528	1	3	regulation of intracellular transport of viral material	BP	13569	400
GO:0030514	0.0726762735893149	0.984260546098238	3	40	negative regulation of BMP signaling pathway	BP	13569	400
GO:0007369	0.0729289662605533	0.970105927968973	7	150	gastrulation	BP	13569	400
GO:0001932	0.0730120042090605	0.948153497168201	41	1142	regulation of protein phosphorylation	BP	13569	400
GO:0033599	0.0730243393324906	0.990443602961717	2	19	regulation of mammary gland epithelial cell proliferation	BP	13569	400
GO:0070424	0.0730686876951873	0.998164652553448	1	3	regulation of nucleotide-binding oligomerization domain containing signaling pathway	BP	13569	400
GO:0070432	0.0730686876951873	0.998164652553448	1	3	regulation of nucleotide-binding oligomerization domain containing 2 signaling pathway	BP	13569	400
GO:0048745	0.0731555365330081	0.990256632077719	2	24	smooth muscle tissue development	BP	13569	400
GO:0033622	0.073268039446554	0.990436818088452	2	18	integrin activation	BP	13569	400
GO:0001829	0.0734208209379683	0.990454158456933	2	17	trophectodermal cell differentiation	BP	13569	400
GO:0043434	0.073549218413677	0.955697526515843	19	451	response to peptide hormone	BP	13569	400
GO:2000351	0.0735702904394548	0.984114717310484	3	34	regulation of endothelial cell apoptotic process	BP	13569	400
GO:0032611	0.0735796662145142	0.979265979708966	4	54	interleukin-1 beta production	BP	13569	400
GO:0065008	0.0736283929654367	0.94196238325319	94	2877	regulation of biological quality	BP	13569	400
GO:0060800	0.0737194612941376	0.998131242172016	1	3	regulation of cell differentiation involved in embryonic placenta development	BP	13569	400
GO:0051234	0.0738536664343642	0.940731106707914	118	3632	establishment of localization	BP	13569	400
GO:2000118	0.0738683900177526	0.99812355239638	1	3	regulation of sodium-dependent phosphate transport	BP	13569	400
GO:0045926	0.0739096363670952	0.964149497131408	10	203	negative regulation of growth	BP	13569	400
GO:0002572	0.0739483831079982	0.99811941529325	1	3	pro-T cell differentiation	BP	13569	400
GO:0002523	0.0739727813154748	0.99061719888724	2	13	leukocyte migration involved in inflammatory response	BP	13569	400
GO:0061448	0.0739791541973282	0.964078426740308	10	215	connective tissue development	BP	13569	400
GO:0030041	0.0739839169441331	0.969652375838711	7	131	actin filament polymerization	BP	13569	400
GO:0060348	0.0740902863475566	0.967417545152217	8	169	bone development	BP	13569	400
GO:0048485	0.0743359609312176	0.990217782376636	2	18	sympathetic nervous system development	BP	13569	400
GO:0072337	0.0745528782498148	0.990278891567578	2	16	modified amino acid transport	BP	13569	400
GO:0050864	0.0745818555528233	0.971962562272691	6	97	regulation of B cell activation	BP	13569	400
GO:0006478	0.0746241188701885	0.998556996817471	1	2	peptidyl-tyrosine sulfation	BP	13569	400
GO:0001774	0.0747709393732409	0.990128030207698	2	18	microglial cell activation	BP	13569	400
GO:0061304	0.0748606610614228	0.997600263136712	1	6	retinal blood vessel morphogenesis	BP	13569	400
GO:0031018	0.0750142551608375	0.983601564776336	3	37	endocrine pancreas development	BP	13569	400
GO:0043547	0.0750214310580176	0.959584182359617	13	355	positive regulation of GTPase activity	BP	13569	400
GO:0035329	0.0751417911189697	0.989897114140761	2	22	hippo signaling	BP	13569	400
GO:0034698	0.0753150719394277	0.978567981103229	4	57	response to gonadotropin	BP	13569	400
GO:0043085	0.0755135292820605	0.946666289030641	39	1113	positive regulation of catalytic activity	BP	13569	400
GO:0110021	0.075526142873374	0.998036852033575	1	3	cardiac muscle myoblast proliferation	BP	13569	400
GO:0110022	0.075526142873374	0.998036852033575	1	3	regulation of cardiac muscle myoblast proliferation	BP	13569	400
GO:0110024	0.075526142873374	0.998036852033575	1	3	positive regulation of cardiac muscle myoblast proliferation	BP	13569	400
GO:0018212	0.0756262756203894	0.959268037968851	13	309	peptidyl-tyrosine modification	BP	13569	400
GO:0043300	0.0757657932065955	0.983415728611527	3	35	regulation of leukocyte degranulation	BP	13569	400
GO:0002709	0.0759258368721992	0.978411331799446	4	52	regulation of T cell mediated immunity	BP	13569	400
GO:0032460	0.0759396741454067	0.990135402574011	2	14	negative regulation of protein oligomerization	BP	13569	400
GO:0007156	0.0760147515943964	0.978040337544066	4	86	homophilic cell adhesion via plasma membrane adhesion molecules	BP	13569	400
GO:0006097	0.0760787515213255	0.998499032095631	1	2	glyoxylate cycle	BP	13569	400
GO:0043254	0.076096090605687	0.957965187876991	14	320	regulation of protein complex assembly	BP	13569	400
GO:1901652	0.0764655556231554	0.952484603157866	21	518	response to peptide	BP	13569	400
GO:0006824	0.076709105675507	0.99772550687267	1	4	cobalt ion transport	BP	13569	400
GO:0006810	0.0767475943949991	0.938394432608447	115	3539	transport	BP	13569	400
GO:0050904	0.076993446764145	0.99795841914299	1	3	diapedesis	BP	13569	400
GO:0060143	0.0770341390678106	0.98976722466476	2	16	positive regulation of syncytium formation by plasma membrane fusion	BP	13569	400
GO:0050856	0.077093157388102	0.983086930403311	3	32	regulation of T cell receptor signaling pathway	BP	13569	400
GO:0045582	0.0771105014104606	0.974003876115713	5	71	positive regulation of T cell differentiation	BP	13569	400
GO:0051004	0.0772541125916874	0.990062143911128	2	12	regulation of lipoprotein lipase activity	BP	13569	400
GO:0002698	0.0775942556035331	0.970568597774942	6	93	negative regulation of immune effector process	BP	13569	400
GO:0032687	0.0778528010280297	0.997911743803337	1	3	negative regulation of interferon-alpha production	BP	13569	400
GO:0032647	0.0781727013523765	0.98922015737659	2	23	regulation of interferon-alpha production	BP	13569	400
GO:0030574	0.0783006111669381	0.989502242823292	2	16	collagen catabolic process	BP	13569	400
GO:0097187	0.0783171224853744	0.997886296780787	1	3	dentinogenesis	BP	13569	400
GO:1901739	0.0783616940239492	0.989558297131913	2	15	regulation of myoblast fusion	BP	13569	400
GO:0002714	0.0783619831592023	0.982724114569154	3	31	positive regulation of B cell mediated immunity	BP	13569	400
GO:0002891	0.0783619831592023	0.982724114569154	3	31	positive regulation of immunoglobulin mediated immune response	BP	13569	400
GO:0035546	0.0784464014844003	0.997464236826194	1	5	interferon-beta secretion	BP	13569	400
GO:0035547	0.0784464014844003	0.997464236826194	1	5	regulation of interferon-beta secretion	BP	13569	400
GO:0035549	0.0784464014844003	0.997464236826194	1	5	positive regulation of interferon-beta secretion	BP	13569	400
GO:0048389	0.078469917798458	0.998401164092877	1	2	intermediate mesoderm development	BP	13569	400
GO:0061227	0.078469917798458	0.998401164092877	1	2	pattern specification involved in mesonephros development	BP	13569	400
GO:0072098	0.078469917798458	0.998401164092877	1	2	anterior/posterior pattern specification involved in kidney development	BP	13569	400
GO:0060393	0.0786325299442267	0.977413641771536	4	50	regulation of pathway-restricted SMAD protein phosphorylation	BP	13569	400
GO:0002545	0.0786344487227774	0.99839431159883	1	2	chronic inflammatory response to non-antigenic stimulus	BP	13569	400
GO:0002880	0.0786344487227774	0.99839431159883	1	2	regulation of chronic inflammatory response to non-antigenic stimulus	BP	13569	400
GO:0071681	0.078667998615417	0.997449650489053	1	5	cellular response to indole-3-methanol	BP	13569	400
GO:0070208	0.0786955216266273	0.989419091228978	2	16	protein heterotrimerization	BP	13569	400
GO:0001892	0.0786968487449921	0.973155708681971	5	87	embryonic placenta development	BP	13569	400
GO:0030888	0.0787382525831867	0.977336868991012	4	52	regulation of B cell proliferation	BP	13569	400
GO:0032780	0.0787962321320997	0.989547163010689	2	14	negative regulation of ATPase activity	BP	13569	400
GO:0031268	0.0789228692322503	0.989440750112093	2	15	pseudopodium organization	BP	13569	400
GO:0071211	0.0789820920434501	0.997849574854577	1	3	protein targeting to vacuole involved in autophagy	BP	13569	400
GO:0015742	0.0789911052667019	0.998379404900103	1	2	alpha-ketoglutarate transport	BP	13569	400
GO:0035691	0.0789987471578057	0.99837908471673	1	2	macrophage migration inhibitory factor signaling pathway	BP	13569	400
GO:1904464	0.0795292902353666	0.998356775190043	1	2	regulation of matrix metallopeptidase secretion	BP	13569	400
GO:1990773	0.0795292902353666	0.998356775190043	1	2	matrix metallopeptidase secretion	BP	13569	400
GO:0046203	0.0795401074377331	0.998356318669361	1	2	spermidine catabolic process	BP	13569	400
GO:0070206	0.0797137035653161	0.976960909567329	4	52	protein trimerization	BP	13569	400
GO:0034312	0.0797548714459291	0.989346861610924	2	14	diol biosynthetic process	BP	13569	400
GO:0072071	0.0799974732072333	0.998336955872199	1	2	kidney interstitial fibroblast differentiation	BP	13569	400
GO:0072141	0.0799974732072333	0.998336955872199	1	2	renal interstitial fibroblast development	BP	13569	400
GO:1901317	0.0800371248569039	0.989494126895559	2	12	regulation of flagellated sperm motility	BP	13569	400
GO:0032088	0.0800383545951763	0.976801321981073	4	54	negative regulation of NF-kappaB transcription factor activity	BP	13569	400
GO:0035582	0.0801843667221947	0.997782347759687	1	3	sequestering of BMP in extracellular matrix	BP	13569	400
GO:0034111	0.0802764074436404	0.989083733097879	2	16	negative regulation of homotypic cell-cell adhesion	BP	13569	400
GO:0060081	0.0802816044802511	0.989082624080193	2	16	membrane hyperpolarization	BP	13569	400
GO:0007160	0.0804695539948401	0.966249646841309	7	154	cell-matrix adhesion	BP	13569	400
GO:0071300	0.0806228266751466	0.976485625461419	4	60	cellular response to retinoic acid	BP	13569	400
GO:0110053	0.080640918315274	0.961915046980443	9	198	regulation of actin filament organization	BP	13569	400
GO:0035936	0.080965459036082	0.99773809595074	1	3	testosterone secretion	BP	13569	400
GO:2000843	0.080965459036082	0.99773809595074	1	3	regulation of testosterone secretion	BP	13569	400
GO:0071312	0.081018092643238	0.981716214249441	3	37	cellular response to alkaloid	BP	13569	400
GO:0032616	0.0810186836057687	0.988924901835307	2	16	interleukin-13 production	BP	13569	400
GO:0046849	0.081074898813476	0.972132481903321	5	84	bone remodeling	BP	13569	400
GO:0009070	0.0811688454449258	0.988965302791045	2	15	serine family amino acid biosynthetic process	BP	13569	400
GO:0009612	0.0812414742167173	0.958313608016544	11	256	response to mechanical stimulus	BP	13569	400
GO:0042196	0.0814191234726328	0.998276014202051	1	2	chlorinated hydrocarbon metabolic process	BP	13569	400
GO:0042197	0.0814191234726328	0.998276014202051	1	2	halogenated hydrocarbon metabolic process	BP	13569	400
GO:0072643	0.0815698275782337	0.988742151238769	2	17	interferon-gamma secretion	BP	13569	400
GO:0006970	0.0816941619415845	0.971849096501511	5	85	response to osmotic stress	BP	13569	400
GO:2001034	0.0817605992205614	0.997410294566425	1	4	positive regulation of double-strand break repair via nonhomologous end joining	BP	13569	400
GO:0061614	0.0818040031501071	0.981418565495844	3	39	pri-miRNA transcription from RNA polymerase II promoter	BP	13569	400
GO:1902037	0.0819721623020591	0.997680392535014	1	3	negative regulation of hematopoietic stem cell differentiation	BP	13569	400
GO:0032870	0.0820342634931244	0.947444663949809	23	597	cellular response to hormone stimulus	BP	13569	400
GO:0072577	0.0820353530385574	0.981366680187385	3	38	endothelial cell apoptotic process	BP	13569	400
GO:0001812	0.0822905621532546	0.998238092416737	1	2	positive regulation of type I hypersensitivity	BP	13569	400
GO:1904753	0.0824124968133508	0.997654915494558	1	3	negative regulation of vascular associated smooth muscle cell migration	BP	13569	400
GO:0006624	0.082459904160087	0.99823067329559	1	2	vacuolar protein processing	BP	13569	400
GO:0034165	0.0824780823874332	0.997363804410643	1	4	positive regulation of toll-like receptor 9 signaling pathway	BP	13569	400
GO:0048246	0.0824980678848901	0.981384864040067	3	32	macrophage chemotaxis	BP	13569	400
GO:0035428	0.0826868205836738	0.988389427814774	2	19	hexose transmembrane transport	BP	13569	400
GO:1904659	0.0826868205836738	0.988389427814774	2	19	glucose transmembrane transport	BP	13569	400
GO:1905950	0.0826868205836738	0.988389427814774	2	19	monosaccharide transmembrane transport	BP	13569	400
GO:0034117	0.0826942201412827	0.998220380726962	1	2	erythrocyte aggregation	BP	13569	400
GO:0034118	0.0826942201412827	0.998220380726962	1	2	regulation of erythrocyte aggregation	BP	13569	400
GO:0002554	0.0836894793423111	0.997580213137389	1	3	serotonin secretion by platelet	BP	13569	400
GO:0007129	0.0837322549125224	0.980896294894928	3	35	synapsis	BP	13569	400
GO:1902746	0.0837468777178656	0.997576826781323	1	3	regulation of lens fiber cell differentiation	BP	13569	400
GO:0090158	0.083849437745616	0.997570769873776	1	3	endoplasmic reticulum membrane organization	BP	13569	400
GO:0036037	0.0839322506630052	0.988369434684925	2	15	CD8-positive, alpha-beta T cell activation	BP	13569	400
GO:0033023	0.0839831685695516	0.997264886476541	1	4	mast cell homeostasis	BP	13569	400
GO:0033024	0.0839831685695516	0.997264886476541	1	4	mast cell apoptotic process	BP	13569	400
GO:0033025	0.0839831685695516	0.997264886476541	1	4	regulation of mast cell apoptotic process	BP	13569	400
GO:0042113	0.0840205459157563	0.960067453743178	9	177	B cell activation	BP	13569	400
GO:1901184	0.0840327170572867	0.975132678187966	4	61	regulation of ERBB signaling pathway	BP	13569	400
GO:0072757	0.0840820000184582	0.997258324899191	1	4	cellular response to camptothecin	BP	13569	400
GO:0051958	0.0840838015551384	0.997556899491292	1	3	methotrexate transport	BP	13569	400
GO:2000736	0.0841816204346708	0.980586308963859	3	42	regulation of stem cell differentiation	BP	13569	400
GO:0019418	0.0842338991334449	0.998151972771885	1	2	sulfide oxidation	BP	13569	400
GO:0070221	0.0842338991334449	0.998151972771885	1	2	sulfide oxidation, using sulfide:quinone oxidoreductase	BP	13569	400
GO:0033003	0.0842541889039577	0.980673716251554	3	37	regulation of mast cell activation	BP	13569	400
GO:0050701	0.0843820907727243	0.980658247086097	3	36	interleukin-1 secretion	BP	13569	400
GO:0002625	0.0845275046599447	0.998138774782019	1	2	regulation of T cell antigen processing and presentation	BP	13569	400
GO:0042730	0.0845350676930868	0.988160657260403	2	16	fibrinolysis	BP	13569	400
GO:0071225	0.0846298537868617	0.997040948093959	1	5	cellular response to muramyl dipeptide	BP	13569	400
GO:0061760	0.0847232710594228	0.998129947522848	1	2	antifungal innate immune response	BP	13569	400
GO:0030540	0.0848169502047818	0.987970127753069	2	18	female genitalia development	BP	13569	400
GO:0060249	0.0848593030682266	0.953477793877653	13	300	anatomical structure homeostasis	BP	13569	400
GO:0043299	0.0851261185240342	0.974773793894444	4	56	leukocyte degranulation	BP	13569	400
GO:0010716	0.0856742907047173	0.997461683544819	1	3	negative regulation of extracellular matrix disassembly	BP	13569	400
GO:0060993	0.0857048797591976	0.970054772386757	5	85	kidney morphogenesis	BP	13569	400
GO:0033028	0.0858297721134626	0.980346679659558	3	31	myeloid cell apoptotic process	BP	13569	400
GO:0071692	0.0859369323264635	0.997133658626009	1	4	protein localization to extracellular region	BP	13569	400
GO:0071694	0.0859369323264635	0.997133658626009	1	4	maintenance of protein location in extracellular region	BP	13569	400
GO:0071603	0.0860058166501304	0.997441597835762	1	3	endothelial cell-cell adhesion	BP	13569	400
GO:0019371	0.086032072387829	0.997440003593905	1	3	cyclooxygenase pathway	BP	13569	400
GO:0051818	0.0862113514825956	0.988066573317252	2	13	disruption of cells of other organism involved in symbiotic interaction	BP	13569	400
GO:0051883	0.0862113514825956	0.988066573317252	2	13	killing of cells in other organism involved in symbiotic interaction	BP	13569	400
GO:0006911	0.0862818713634586	0.980011302708362	3	37	phagocytosis, engulfment	BP	13569	400
GO:0043950	0.0862840039129631	0.988050739443932	2	13	positive regulation of cAMP-mediated signaling	BP	13569	400
GO:0033005	0.0866212439755129	0.987510089494352	2	19	positive regulation of mast cell activation	BP	13569	400
GO:0070339	0.0866954196155799	0.997399553750883	1	3	response to bacterial lipopeptide	BP	13569	400
GO:0071220	0.0866954196155799	0.997399553750883	1	3	cellular response to bacterial lipoprotein	BP	13569	400
GO:0071221	0.0866954196155799	0.997399553750883	1	3	cellular response to bacterial lipopeptide	BP	13569	400
GO:0071724	0.0866954196155799	0.997399553750883	1	3	response to diacyl bacterial lipopeptide	BP	13569	400
GO:0071726	0.0866954196155799	0.997399553750883	1	3	cellular response to diacyl bacterial lipopeptide	BP	13569	400
GO:0034405	0.086739236011331	0.979788080890698	3	40	response to fluid shear stress	BP	13569	400
GO:0071417	0.0867613313135901	0.945889759075697	20	529	cellular response to organonitrogen compound	BP	13569	400
GO:1901653	0.0867815314430194	0.951088295683226	14	330	cellular response to peptide	BP	13569	400
GO:0001656	0.0868329115566822	0.969574466965855	5	82	metanephros development	BP	13569	400
GO:1903577	0.0869400680060244	0.998028465346762	1	2	cellular response to L-arginine	BP	13569	400
GO:0070100	0.087192851345503	0.996855566609899	1	5	negative regulation of chemokine-mediated signaling pathway	BP	13569	400
GO:0060017	0.0874771843069069	0.997351458991605	1	3	parathyroid gland development	BP	13569	400
GO:0042465	0.0874802206841472	0.998003312496716	1	2	kinesis	BP	13569	400
GO:0042466	0.0874802206841472	0.998003312496716	1	2	chemokinesis	BP	13569	400
GO:0090185	0.0876092603734393	0.987476669736995	2	16	negative regulation of kidney development	BP	13569	400
GO:0031296	0.0878192738958186	0.997987438794018	1	2	B cell costimulation	BP	13569	400
GO:0009751	0.0878662701390301	0.997985233343012	1	2	response to salicylic acid	BP	13569	400
GO:0060389	0.0879503929176291	0.973700751064384	4	53	pathway-restricted SMAD protein phosphorylation	BP	13569	400
GO:0015758	0.0879542729690599	0.96539095692987	6	113	glucose transport	BP	13569	400
GO:0060486	0.088178799757251	0.996979142039439	1	4	Clara cell differentiation	BP	13569	400
GO:0032607	0.088262294029878	0.986924022856603	2	24	interferon-alpha production	BP	13569	400
GO:0016032	0.0883235656695017	0.954069714402538	11	233	viral process	BP	13569	400
GO:0070842	0.0884029878840543	0.996963458366732	1	4	aggresome assembly	BP	13569	400
GO:0010641	0.0885554181599325	0.996952770593155	1	4	positive regulation of platelet-derived growth factor receptor signaling pathway	BP	13569	400
GO:0003278	0.0885655182291033	0.99695206172897	1	4	apoptotic process involved in heart morphogenesis	BP	13569	400
GO:0048585	0.0885975750657943	0.93559013300976	43	1200	negative regulation of response to stimulus	BP	13569	400
GO:0046110	0.0886178057709253	0.996749970951746	1	5	xanthine metabolic process	BP	13569	400
GO:0008610	0.0887455739718447	0.945274571035878	19	440	lipid biosynthetic process	BP	13569	400
GO:0002320	0.0887461784104373	0.987147082183667	2	17	lymphoid progenitor cell differentiation	BP	13569	400
GO:0071307	0.0888206263250865	0.997267736388905	1	3	cellular response to vitamin K	BP	13569	400
GO:0030852	0.0889297228227922	0.987261686246771	2	15	regulation of granulocyte differentiation	BP	13569	400
GO:0001676	0.0893032004644215	0.973037154820568	4	60	long-chain fatty acid metabolic process	BP	13569	400
GO:0002762	0.0896410590175303	0.978926790072538	3	36	negative regulation of myeloid leukocyte differentiation	BP	13569	400
GO:0035162	0.0897348369725009	0.986615257765045	2	23	embryonic hemopoiesis	BP	13569	400
GO:0060014	0.0897934237061769	0.997206264052946	1	3	granulosa cell differentiation	BP	13569	400
GO:0071871	0.0901942493891124	0.98669044377163	2	19	response to epinephrine	BP	13569	400
GO:0002408	0.090401002294704	0.997864406577009	1	2	myeloid dendritic cell chemotaxis	BP	13569	400
GO:0002862	0.0904216820649398	0.987135734161378	2	13	negative regulation of inflammatory response to antigenic stimulus	BP	13569	400
GO:0045619	0.0904599641134421	0.961161328796934	7	126	regulation of lymphocyte differentiation	BP	13569	400
GO:0072190	0.0905599761304685	0.997157321994523	1	3	ureter urothelium development	BP	13569	400
GO:0021912	0.0906597323388637	0.997150920255078	1	3	regulation of transcription from RNA polymerase II promoter involved in spinal cord motor neuron fate specification	BP	13569	400
GO:0021913	0.0906597323388637	0.997150920255078	1	3	regulation of transcription from RNA polymerase II promoter involved in ventral spinal cord interneuron specification	BP	13569	400
GO:2000502	0.0906673578109379	0.997851495573317	1	2	negative regulation of natural killer cell chemotaxis	BP	13569	400
GO:0060066	0.0907026000843978	0.996800142985197	1	4	oviduct development	BP	13569	400
GO:0072750	0.0907413378800021	0.997847902308905	1	2	cellular response to leptomycin B	BP	13569	400
GO:1901344	0.0907413378800021	0.997847902308905	1	2	response to leptomycin B	BP	13569	400
GO:1902679	0.0907591549879845	0.93705502617784	32	901	negative regulation of RNA biosynthetic process	BP	13569	400
GO:0008645	0.0910806812181723	0.963829377007886	6	114	hexose transport	BP	13569	400
GO:0002582	0.0911679343794091	0.997827120769414	1	2	positive regulation of antigen processing and presentation of peptide or polysaccharide antigen via MHC class II	BP	13569	400
GO:0002585	0.0911679343794091	0.997827120769414	1	2	positive regulation of antigen processing and presentation of peptide antigen	BP	13569	400
GO:0002588	0.0911679343794091	0.997827120769414	1	2	positive regulation of antigen processing and presentation of peptide antigen via MHC class II	BP	13569	400
GO:1902949	0.0911698199909668	0.997118068520014	1	3	positive regulation of tau-protein kinase activity	BP	13569	400
GO:0006691	0.0915356573704218	0.986581819348393	2	16	leukotriene metabolic process	BP	13569	400
GO:0032972	0.0917502967501158	0.997798581964631	1	2	regulation of muscle filament sliding speed	BP	13569	400
GO:0032388	0.0921416346874777	0.950172916430376	12	274	positive regulation of intracellular transport	BP	13569	400
GO:0001666	0.0922586489447763	0.946408622379682	15	352	response to hypoxia	BP	13569	400
GO:0051048	0.0922793150399746	0.953354660260733	10	206	negative regulation of secretion	BP	13569	400
GO:0045358	0.0923259249253209	0.997042882702315	1	3	negative regulation of interferon-beta biosynthetic process	BP	13569	400
GO:0007130	0.0923448673858107	0.986317059156888	2	17	synaptonemal complex assembly	BP	13569	400
GO:0043066	0.0925011373871573	0.936940338903702	29	747	negative regulation of apoptotic process	BP	13569	400
GO:0002720	0.0926594837542942	0.977911994752146	3	36	positive regulation of cytokine production involved in immune response	BP	13569	400
GO:0010604	0.092993903954089	0.926856257690162	79	2419	positive regulation of macromolecule metabolic process	BP	13569	400
GO:0042472	0.0930179126700303	0.966704181745355	5	86	inner ear morphogenesis	BP	13569	400
GO:0048806	0.0931027654780342	0.977583568560483	3	43	genitalia development	BP	13569	400
GO:0002678	0.09351067171954	0.996964784728571	1	3	positive regulation of chronic inflammatory response	BP	13569	400
GO:2000467	0.0936418641101088	0.996584910531134	1	4	positive regulation of glycogen (starch) synthase activity	BP	13569	400
GO:0030889	0.0936609536084122	0.98600854315597	2	17	negative regulation of B cell proliferation	BP	13569	400
GO:0042346	0.0936635264082142	0.98593797113409	2	18	positive regulation of NF-kappaB import into nucleus	BP	13569	400
GO:0070172	0.0940253019703382	0.996930529125851	1	3	positive regulation of tooth mineralization	BP	13569	400
GO:0034633	0.0941776004717872	0.996920353075388	1	3	retinol transport	BP	13569	400
GO:0046864	0.0941776004717872	0.996920353075388	1	3	isoprenoid transport	BP	13569	400
GO:0046865	0.0941776004717872	0.996920353075388	1	3	terpenoid transport	BP	13569	400
GO:0048545	0.0941791952160173	0.941456378435945	19	458	response to steroid hormone	BP	13569	400
GO:0010663	0.0943008309268689	0.985786906942536	2	18	positive regulation of striated muscle cell apoptotic process	BP	13569	400
GO:0010666	0.0943008309268689	0.985786906942536	2	18	positive regulation of cardiac muscle cell apoptotic process	BP	13569	400
GO:1901563	0.0947194708489362	0.996277282036659	1	5	response to camptothecin	BP	13569	400
GO:0043087	0.0950257010928351	0.945589807199579	14	401	regulation of GTPase activity	BP	13569	400
GO:0046822	0.0951949112965694	0.953528554257939	9	200	regulation of nucleocytoplasmic transport	BP	13569	400
GO:0015749	0.0952606275767149	0.96171249540959	6	116	monosaccharide transport	BP	13569	400
GO:0045671	0.095316818090189	0.985480785045824	2	19	negative regulation of osteoclast differentiation	BP	13569	400
GO:0070169	0.0953913891939139	0.976920845473516	3	38	positive regulation of biomineral tissue development	BP	13569	400
GO:0072080	0.095620756768726	0.965483883994662	5	87	nephron tubule development	BP	13569	400
GO:1903829	0.0957896349497037	0.945189932528978	14	329	positive regulation of cellular protein localization	BP	13569	400
GO:0042476	0.0957985564669727	0.961439793890755	6	116	odontogenesis	BP	13569	400
GO:0032480	0.0958152224303961	0.985425452260021	2	18	negative regulation of type I interferon production	BP	13569	400
GO:1903789	0.0958599345550735	0.996417650853253	1	4	regulation of amino acid transmembrane transport	BP	13569	400
GO:0080090	0.0959535361215696	0.921466798786506	130	4096	regulation of primary metabolic process	BP	13569	400
GO:0021650	0.0961701606968789	0.996785594077253	1	3	vestibulocochlear nerve formation	BP	13569	400
GO:1903753	0.0964266063475198	0.99613904932979	1	5	negative regulation of p38MAPK cascade	BP	13569	400
GO:0072194	0.0966418442006435	0.996357694067603	1	4	kidney smooth muscle tissue development	BP	13569	400
GO:0060675	0.0967743369123455	0.969951279220152	4	61	ureteric bud morphogenesis	BP	13569	400
GO:1904732	0.0970017407749242	0.996728460175736	1	3	regulation of electron transfer activity	BP	13569	400
GO:0001890	0.0971920244415513	0.957457358031425	7	143	placenta development	BP	13569	400
GO:0071593	0.0973040933825729	0.996306506574888	1	4	lymphocyte aggregation	BP	13569	400
GO:0006741	0.097414096970519	0.996297967911324	1	4	NADP biosynthetic process	BP	13569	400
GO:1902991	0.0974542738643539	0.984964135100383	2	19	regulation of amyloid precursor protein catabolic process	BP	13569	400
GO:1903797	0.0974816794528624	0.996292716941515	1	4	positive regulation of inorganic anion transmembrane transport	BP	13569	400
GO:0072593	0.097689329829899	0.948310981501194	11	224	reactive oxygen species metabolic process	BP	13569	400
GO:0006633	0.0977381840879559	0.960582673676088	6	100	fatty acid biosynthetic process	BP	13569	400
GO:0035850	0.0978223580728913	0.975998815172079	3	41	epithelial cell differentiation involved in kidney development	BP	13569	400
GO:0002718	0.097892477486966	0.969500381590393	4	60	regulation of cytokine production involved in immune response	BP	13569	400
GO:0090280	0.0981349264213768	0.984865020198968	2	18	positive regulation of calcium ion import	BP	13569	400
GO:0001835	0.0983463003522465	0.996225195391446	1	4	blastocyst hatching	BP	13569	400
GO:0035188	0.0983463003522465	0.996225195391446	1	4	hatching	BP	13569	400
GO:0071684	0.0983463003522465	0.996225195391446	1	4	organism emergence from protective structure	BP	13569	400
GO:0042138	0.0985456176156186	0.996620989864783	1	3	meiotic DNA double-strand break formation	BP	13569	400
GO:1900044	0.0986226100296742	0.995957367324866	1	5	regulation of protein K63-linked ubiquitination	BP	13569	400
GO:0002003	0.0986633611994308	0.996612718989025	1	3	angiotensin maturation	BP	13569	400
GO:1900108	0.0986948814983607	0.996610503054552	1	3	negative regulation of nodal signaling pathway	BP	13569	400
GO:1905907	0.098698313156827	0.99661026175689	1	3	negative regulation of amyloid fibril formation	BP	13569	400
GO:0008347	0.0988786557152446	0.975581037655638	3	43	glial cell migration	BP	13569	400
GO:0002689	0.0990264215950992	0.984907365104881	2	15	negative regulation of leukocyte chemotaxis	BP	13569	400
GO:0045580	0.0991318702786854	0.959835145290652	6	104	regulation of T cell differentiation	BP	13569	400
GO:0001667	0.0991532155487322	0.945672620605657	12	292	ameboidal-type cell migration	BP	13569	400
GO:0071440	0.0992629152369465	0.996570439119719	1	3	regulation of histone H3-K14 acetylation	BP	13569	400
GO:0071442	0.0992629152369465	0.996570439119719	1	3	positive regulation of histone H3-K14 acetylation	BP	13569	400
GO:0061082	0.0992776514663635	0.984517908777639	2	19	myeloid leukocyte cytokine production	BP	13569	400
GO:0016331	0.0993253055385533	0.956226301660767	7	158	morphogenesis of embryonic epithelium	BP	13569	400
GO:0036343	0.0993569324991856	0.996563784205817	1	3	psychomotor behavior	BP	13569	400
GO:0002884	0.0993697116973372	0.996562879121776	1	3	negative regulation of hypersensitivity	BP	13569	400
GO:0030036	0.0994801652349169	0.938498864341316	18	493	actin cytoskeleton organization	BP	13569	400
GO:0045986	0.099802716914444	0.984620959436772	2	16	negative regulation of smooth muscle contraction	BP	13569	400
GO:0044281	0.0998691845394538	0.923855642839167	57	1537	small molecule metabolic process	BP	13569	400
GO:0006710	0.099922753790061	0.996523590345983	1	3	androgen catabolic process	BP	13569	400
GO:0007015	0.100015074180984	0.945101469846314	12	301	actin filament organization	BP	13569	400
GO:0060374	0.10001877818859	0.99583959191225	1	5	mast cell differentiation	BP	13569	400
GO:0001957	0.100122389914526	0.995830781290324	1	5	intramembranous ossification	BP	13569	400
GO:0036072	0.100122389914526	0.995830781290324	1	5	direct ossification	BP	13569	400
GO:0002428	0.100356883408095	0.996492585260885	1	3	antigen processing and presentation of peptide antigen via MHC class Ib	BP	13569	400
GO:0048644	0.100381868753648	0.968358483151885	4	66	muscle organ morphogenesis	BP	13569	400
GO:0032911	0.100591277118713	0.996046902046892	1	4	negative regulation of transforming growth factor beta1 production	BP	13569	400
GO:0009698	0.100738805261619	0.996465189455038	1	3	phenylpropanoid metabolic process	BP	13569	400
GO:0009804	0.100738805261619	0.996465189455038	1	3	coumarin metabolic process	BP	13569	400
GO:0072180	0.100962386747808	0.996017014627403	1	4	mesonephric duct morphogenesis	BP	13569	400
GO:0033030	0.10097155395899	0.996448439244087	1	3	negative regulation of neutrophil apoptotic process	BP	13569	400
GO:0032352	0.100987655161481	0.984164655386227	2	18	positive regulation of hormone metabolic process	BP	13569	400
GO:1903054	0.101050976340004	0.996009862637175	1	4	negative regulation of extracellular matrix organization	BP	13569	400
GO:2000679	0.101399732004857	0.98414127661667	2	17	positive regulation of transcription regulatory region DNA binding	BP	13569	400
GO:0071461	0.101450487662551	0.99641384119466	1	3	cellular response to redox state	BP	13569	400
GO:0001938	0.101464816339356	0.967994212251337	4	60	positive regulation of endothelial cell proliferation	BP	13569	400
GO:0036378	0.101503975806567	0.996409966303974	1	3	calcitriol biosynthetic process from calciol	BP	13569	400
GO:1901624	0.101507707530414	0.996409695881375	1	3	negative regulation of lymphocyte chemotaxis	BP	13569	400
GO:0032652	0.10182675847651	0.967877086104596	4	58	regulation of interleukin-1 production	BP	13569	400
GO:0036023	0.101845247518606	0.996385191559925	1	3	embryonic skeletal limb joint morphogenesis	BP	13569	400
GO:0010575	0.101929110582688	0.98379658721645	2	20	positive regulation of vascular endothelial growth factor production	BP	13569	400
GO:0060333	0.101964021796038	0.984001598251232	2	17	interferon-gamma-mediated signaling pathway	BP	13569	400
GO:0055083	0.102201803092601	0.983728075236022	2	20	monovalent inorganic anion homeostasis	BP	13569	400
GO:0060416	0.102504563914398	0.974402542796961	3	39	response to growth hormone	BP	13569	400
GO:0006304	0.102736888761427	0.967402025542876	4	63	DNA modification	BP	13569	400
GO:0002218	0.102929068656512	0.957762089050552	6	119	activation of innate immune response	BP	13569	400
GO:0045123	0.103379736098642	0.974061513134575	3	40	cellular extravasation	BP	13569	400
GO:0048807	0.103405186836658	0.996270808299334	1	3	female genitalia morphogenesis	BP	13569	400
GO:0060548	0.103862287981717	0.927036119908009	32	848	negative regulation of cell death	BP	13569	400
GO:0003309	0.104213525450346	0.983160015393668	2	21	type B pancreatic cell differentiation	BP	13569	400
GO:0080135	0.104268138754847	0.934274712670043	19	496	regulation of cellular response to stress	BP	13569	400
GO:0051023	0.10443575965271	0.983583281093093	2	15	regulation of immunoglobulin secretion	BP	13569	400
GO:1905517	0.104535463949497	0.973774777567283	3	36	macrophage migration	BP	13569	400
GO:0090207	0.10460805625044	0.973748794145786	3	36	regulation of triglyceride metabolic process	BP	13569	400
GO:2000611	0.104770792839073	0.99616913793575	1	3	positive regulation of thyroid hormone generation	BP	13569	400
GO:0090316	0.104772999092498	0.945702012157601	10	219	positive regulation of intracellular protein transport	BP	13569	400
GO:0042130	0.104907234992103	0.966602436036399	4	56	negative regulation of T cell proliferation	BP	13569	400
GO:0019732	0.105212996738591	0.99613590753029	1	3	antifungal humoral response	BP	13569	400
GO:0072198	0.105214607845116	0.995666143723018	1	4	mesenchymal cell proliferation involved in ureter development	BP	13569	400
GO:0072199	0.105214607845116	0.995666143723018	1	4	regulation of mesenchymal cell proliferation involved in ureter development	BP	13569	400
GO:0045892	0.10525016536202	0.926346836256918	31	885	negative regulation of transcription, DNA-templated	BP	13569	400
GO:0046006	0.105305234841261	0.973661258297484	3	32	regulation of activated T cell proliferation	BP	13569	400
GO:0043302	0.10587729931887	0.982793736333697	2	20	positive regulation of leukocyte degranulation	BP	13569	400
GO:0033629	0.106250658634541	0.995102261388651	1	6	negative regulation of cell adhesion mediated by integrin	BP	13569	400
GO:0048539	0.10632749959071	0.995285350978635	1	5	bone marrow development	BP	13569	400
GO:0070318	0.106418384035701	0.995563994837763	1	4	positive regulation of G0 to G1 transition	BP	13569	400
GO:0055098	0.106538554207926	0.995266182429655	1	5	response to low-density lipoprotein particle stimulus	BP	13569	400
GO:0030194	0.106640672366244	0.982535899889667	2	21	positive regulation of blood coagulation	BP	13569	400
GO:1900048	0.106640672366244	0.982535899889667	2	21	positive regulation of hemostasis	BP	13569	400
GO:0061326	0.106802964890513	0.960119794771343	5	91	renal tubule development	BP	13569	400
GO:0070947	0.106931637415065	0.996005323073374	1	3	neutrophil mediated killing of fungus	BP	13569	400
GO:0055059	0.107037149892908	0.995220736960629	1	5	asymmetric neuroblast division	BP	13569	400
GO:0035359	0.107337952243752	0.995974117103046	1	3	negative regulation of peroxisome proliferator activated receptor signaling pathway	BP	13569	400
GO:0061744	0.107431848546766	0.995477027626201	1	4	motor behavior	BP	13569	400
GO:1901078	0.107437023837731	0.99547658125277	1	4	negative regulation of relaxation of muscle	BP	13569	400
GO:1901536	0.107531044155481	0.995959242392977	1	3	negative regulation of DNA demethylation	BP	13569	400
GO:0046683	0.107734886340971	0.948655128584362	8	170	response to organophosphorus	BP	13569	400
GO:0046208	0.107907633689643	0.995930149018171	1	3	spermine catabolic process	BP	13569	400
GO:0001974	0.107925323427134	0.972287292472927	3	45	blood vessel remodeling	BP	13569	400
GO:0072131	0.108226488812946	0.995408218552935	1	4	kidney mesenchyme morphogenesis	BP	13569	400
GO:0072133	0.108226488812946	0.995408218552935	1	4	metanephric mesenchyme morphogenesis	BP	13569	400
GO:0061087	0.108665872010172	0.995070699182172	1	5	positive regulation of histone H3-K27 methylation	BP	13569	400
GO:0043069	0.108701285319466	0.924634640200943	29	763	negative regulation of programmed cell death	BP	13569	400
GO:1904017	0.108823370781756	0.994856628111605	1	6	cellular response to Thyroglobulin triiodothyronine	BP	13569	400
GO:0030500	0.108888891165122	0.964728131473829	4	64	regulation of bone mineralization	BP	13569	400
GO:1904427	0.108936655580159	0.964760189710819	4	61	positive regulation of calcium ion transmembrane transport	BP	13569	400
GO:0045349	0.108958199398735	0.99504351286665	1	5	interferon-alpha biosynthetic process	BP	13569	400
GO:0045354	0.108958199398735	0.99504351286665	1	5	regulation of interferon-alpha biosynthetic process	BP	13569	400
GO:1904844	0.109155329538544	0.995832973247669	1	3	response to L-glutamine	BP	13569	400
GO:1904845	0.109155329538544	0.995832973247669	1	3	cellular response to L-glutamine	BP	13569	400
GO:0033209	0.109218660343539	0.964656005573688	4	60	tumor necrosis factor-mediated signaling pathway	BP	13569	400
GO:1901896	0.109254298715272	0.995318410184889	1	4	positive regulation of calcium-transporting ATPase activity	BP	13569	400
GO:2000664	0.109386839131261	0.995306762550937	1	4	positive regulation of interleukin-5 secretion	BP	13569	400
GO:1904798	0.109603356097495	0.995287702385026	1	4	positive regulation of core promoter binding	BP	13569	400
GO:0050717	0.109645463755525	0.995283990903001	1	4	positive regulation of interleukin-1 alpha secretion	BP	13569	400
GO:0032655	0.109685477835467	0.971774927199499	3	40	regulation of interleukin-12 production	BP	13569	400
GO:0045061	0.110118048178273	0.981761913602813	2	19	thymic T cell selection	BP	13569	400
GO:0071613	0.110171239232618	0.995752957810191	1	3	granzyme B production	BP	13569	400
GO:0071661	0.110171239232618	0.995752957810191	1	3	regulation of granzyme B production	BP	13569	400
GO:0071663	0.110171239232618	0.995752957810191	1	3	positive regulation of granzyme B production	BP	13569	400
GO:0016192	0.110340904968124	0.920790907747701	35	1024	vesicle-mediated transport	BP	13569	400
GO:0048861	0.11042211704354	0.995215259414197	1	4	leukemia inhibitory factor signaling pathway	BP	13569	400
GO:0061945	0.110548846599967	0.995723012154384	1	3	regulation of protein K48-linked ubiquitination	BP	13569	400
GO:0042573	0.110618459778061	0.98180023975498	2	17	retinoic acid metabolic process	BP	13569	400
GO:0010810	0.11063621086127	0.949970636114989	7	158	regulation of cell-substrate adhesion	BP	13569	400
GO:2000696	0.110713608996626	0.98168554108423	2	18	regulation of epithelial cell differentiation involved in kidney development	BP	13569	400
GO:0090103	0.110753778415599	0.98139944474339	2	22	cochlea morphogenesis	BP	13569	400
GO:0060337	0.111326756300829	0.981306069479102	2	21	type I interferon signaling pathway	BP	13569	400
GO:0071357	0.111326756300829	0.981306069479102	2	21	cellular response to type I interferon	BP	13569	400
GO:0043385	0.111444612348075	0.99565153102079	1	3	mycotoxin metabolic process	BP	13569	400
GO:0043387	0.111444612348075	0.99565153102079	1	3	mycotoxin catabolic process	BP	13569	400
GO:0046222	0.111444612348075	0.99565153102079	1	3	aflatoxin metabolic process	BP	13569	400
GO:0046223	0.111444612348075	0.99565153102079	1	3	aflatoxin catabolic process	BP	13569	400
GO:1901376	0.111444612348075	0.99565153102079	1	3	organic heteropentacyclic compound metabolic process	BP	13569	400
GO:1901377	0.111444612348075	0.99565153102079	1	3	organic heteropentacyclic compound catabolic process	BP	13569	400
GO:0043152	0.111875260171031	0.995616943450096	1	3	induction of bacterial agglutination	BP	13569	400
GO:0048687	0.111966238475926	0.995609618023053	1	3	positive regulation of sprouting of injured axon	BP	13569	400
GO:0048691	0.111966238475926	0.995609618023053	1	3	positive regulation of axon extension involved in regeneration	BP	13569	400
GO:0009991	0.112037701489091	0.926282832181393	22	562	response to extracellular stimulus	BP	13569	400
GO:0038127	0.112214508667655	0.957394005218832	5	99	ERBB signaling pathway	BP	13569	400
GO:0032286	0.112456569685802	0.995032738207562	1	4	central nervous system myelin maintenance	BP	13569	400
GO:0072111	0.112475803275407	0.981221423606639	2	18	cell proliferation involved in kidney development	BP	13569	400
GO:0003013	0.112570007795154	0.93139009796772	16	401	circulatory system process	BP	13569	400
GO:0009448	0.11258085465308	0.994700097361687	1	5	gamma-aminobutyric acid metabolic process	BP	13569	400
GO:0072733	0.112593689159878	0.995020307305056	1	4	response to staurosporine	BP	13569	400
GO:0072734	0.112593689159878	0.995020307305056	1	4	cellular response to staurosporine	BP	13569	400
GO:0032763	0.112745602095988	0.995006516191151	1	4	regulation of mast cell cytokine production	BP	13569	400
GO:0045409	0.11284897270735	0.994997120430125	1	4	negative regulation of interleukin-6 biosynthetic process	BP	13569	400
GO:0008063	0.112995797570338	0.994659991629127	1	5	Toll signaling pathway	BP	13569	400
GO:0072268	0.113062178479892	0.994977711987237	1	4	pattern specification involved in metanephros development	BP	13569	400
GO:0072602	0.113106136624643	0.994433753290408	1	6	interleukin-4 secretion	BP	13569	400
GO:0002446	0.113316304749018	0.980774092479181	2	21	neutrophil mediated immunity	BP	13569	400
GO:0071498	0.113363148532438	0.980828604192194	2	20	cellular response to fluid shear stress	BP	13569	400
GO:0036022	0.113521202477418	0.994935792192997	1	4	limb joint morphogenesis	BP	13569	400
GO:0014912	0.113579238532983	0.980703351449651	2	21	negative regulation of smooth muscle cell migration	BP	13569	400
GO:0010133	0.113683910920177	0.995470102325614	1	3	proline catabolic process to glutamate	BP	13569	400
GO:0033601	0.113951267972792	0.99398487754283	1	9	positive regulation of mammary gland epithelial cell proliferation	BP	13569	400
GO:1901423	0.113960757254083	0.995447400293595	1	3	response to benzene	BP	13569	400
GO:1902947	0.114219743475348	0.994871647046036	1	4	regulation of tau-protein kinase activity	BP	13569	400
GO:0072106	0.114224228879129	0.994871233790903	1	4	regulation of ureteric bud formation	BP	13569	400
GO:0072107	0.114224228879129	0.994871233790903	1	4	positive regulation of ureteric bud formation	BP	13569	400
GO:1905278	0.114224228879129	0.994871233790903	1	4	positive regulation of epithelial tube formation	BP	13569	400
GO:0042403	0.114230407555339	0.980595596132697	2	20	thyroid hormone metabolic process	BP	13569	400
GO:0018022	0.1142932634526	0.962141923663795	4	78	peptidyl-lysine methylation	BP	13569	400
GO:0032958	0.11431844326514	0.980442333200904	2	22	inositol phosphate biosynthetic process	BP	13569	400
GO:0030816	0.114323361810617	0.956702839396744	5	72	positive regulation of cAMP metabolic process	BP	13569	400
GO:0097435	0.114537653066139	0.927809599717986	18	502	supramolecular fiber organization	BP	13569	400
GO:0010718	0.114694490688743	0.96982447296545	3	43	positive regulation of epithelial to mesenchymal transition	BP	13569	400
GO:0034163	0.114807911898562	0.994260857520679	1	6	regulation of toll-like receptor 9 signaling pathway	BP	13569	400
GO:0072641	0.1149290639116	0.993971047109999	1	8	type I interferon secretion	BP	13569	400
GO:0072642	0.1149290639116	0.993971047109999	1	8	interferon-alpha secretion	BP	13569	400
GO:1902739	0.1149290639116	0.993971047109999	1	8	regulation of interferon-alpha secretion	BP	13569	400
GO:1902741	0.1149290639116	0.993971047109999	1	8	positive regulation of interferon-alpha secretion	BP	13569	400
GO:0048015	0.114943701885031	0.951357725938698	6	129	phosphatidylinositol-mediated signaling	BP	13569	400
GO:0006461	0.115022227216328	0.915715102960906	39	1084	protein complex assembly	BP	13569	400
GO:0006566	0.115359623733602	0.995331773425881	1	3	threonine metabolic process	BP	13569	400
GO:0001958	0.115382398341145	0.98004416016145	2	24	endochondral ossification	BP	13569	400
GO:0036075	0.115382398341145	0.98004416016145	2	24	replacement ossification	BP	13569	400
GO:0060038	0.11566611892791	0.969430638767279	3	44	cardiac muscle cell proliferation	BP	13569	400
GO:1904576	0.115703384625011	0.995303124509472	1	3	response to tunicamycin	BP	13569	400
GO:1904577	0.115703384625011	0.995303124509472	1	3	cellular response to tunicamycin	BP	13569	400
GO:0060231	0.11571857578538	0.980451545534791	2	17	mesenchymal to epithelial transition	BP	13569	400
GO:0006835	0.115820097278501	0.96153584919662	4	72	dicarboxylic acid transport	BP	13569	400
GO:0072710	0.116060264073266	0.994358880155316	1	5	response to hydroxyurea	BP	13569	400
GO:0072711	0.116060264073266	0.994358880155316	1	5	cellular response to hydroxyurea	BP	13569	400
GO:0033552	0.116146174299367	0.995266086091625	1	3	response to vitamin B3	BP	13569	400
GO:0048017	0.116279741859389	0.950633344882539	6	130	inositol lipid-mediated signaling	BP	13569	400
GO:0045621	0.116373430744271	0.955541023662744	5	81	positive regulation of lymphocyte differentiation	BP	13569	400
GO:0008203	0.116373760161282	0.955400713875539	5	92	cholesterol metabolic process	BP	13569	400
GO:0015889	0.116543236282226	0.994655227331456	1	4	cobalamin transport	BP	13569	400
GO:0070271	0.116652103867674	0.914410360964405	39	1085	protein complex biogenesis	BP	13569	400
GO:0031667	0.11711892414941	0.92330112838842	21	536	response to nutrient levels	BP	13569	400
GO:0002426	0.117400881462087	0.995160297026369	1	3	immunoglobulin production in mucosal tissue	BP	13569	400
GO:0008209	0.117790490833172	0.979706379204474	2	19	androgen metabolic process	BP	13569	400
GO:0030510	0.11799633522106	0.960527760325549	4	74	regulation of BMP signaling pathway	BP	13569	400
GO:0072087	0.118067426612986	0.979630580754409	2	19	renal vesicle development	BP	13569	400
GO:0002433	0.11822248330553	0.993611960799608	1	8	immune response-regulating cell surface receptor signaling pathway involved in phagocytosis	BP	13569	400
GO:0038096	0.11822248330553	0.993611960799608	1	8	Fc-gamma receptor signaling pathway involved in phagocytosis	BP	13569	400
GO:0070384	0.118378647751558	0.994480935779016	1	4	Harderian gland development	BP	13569	400
GO:0003002	0.118566236327253	0.934891740296968	11	261	regionalization	BP	13569	400
GO:0034205	0.118626772963118	0.979397509235774	2	20	amyloid-beta formation	BP	13569	400
GO:0034311	0.118698100048124	0.979646194395283	2	17	diol metabolic process	BP	13569	400
GO:0071456	0.118739445999992	0.945469375629595	7	143	cellular response to hypoxia	BP	13569	400
GO:0010891	0.119073026018494	0.994414228336193	1	4	negative regulation of sequestering of triglyceride	BP	13569	400
GO:0071375	0.119155016254407	0.9326310081502	12	284	cellular response to peptide hormone stimulus	BP	13569	400
GO:1901623	0.119266555341001	0.979491091461338	2	17	regulation of lymphocyte chemotaxis	BP	13569	400
GO:0051181	0.119439118213468	0.979173052047141	2	20	cofactor transport	BP	13569	400
GO:2000697	0.119605628415957	0.99436277588086	1	4	negative regulation of epithelial cell differentiation involved in kidney development	BP	13569	400
GO:0044381	0.119615431008918	0.978985592316833	2	22	glucose import in response to insulin stimulus	BP	13569	400
GO:0050859	0.119714060009692	0.994352270275018	1	4	negative regulation of B cell receptor signaling pathway	BP	13569	400
GO:0070120	0.119739819166706	0.993985843766328	1	5	ciliary neurotrophic factor-mediated signaling pathway	BP	13569	400
GO:0048686	0.11989701402909	0.994334521025142	1	4	regulation of sprouting of injured axon	BP	13569	400
GO:0048690	0.11989701402909	0.994334521025142	1	4	regulation of axon extension involved in regeneration	BP	13569	400
GO:0072603	0.12028953448779	0.993929033395559	1	5	interleukin-5 secretion	BP	13569	400
GO:2000662	0.12028953448779	0.993929033395559	1	5	regulation of interleukin-5 secretion	BP	13569	400
GO:0032757	0.120571661297059	0.967718110212786	3	39	positive regulation of interleukin-8 production	BP	13569	400
GO:0032615	0.120676192055951	0.967576840702986	3	42	interleukin-12 production	BP	13569	400
GO:0060166	0.120715822287785	0.994874844799473	1	3	olfactory pit development	BP	13569	400
GO:0097066	0.120869550497973	0.96764118140063	3	38	response to thyroid hormone	BP	13569	400
GO:0001701	0.120928955907435	0.929662137902011	13	348	in utero embryonic development	BP	13569	400
GO:0072162	0.121356418961076	0.994818683393317	1	3	metanephric mesenchymal cell differentiation	BP	13569	400
GO:0060741	0.1214272329933	0.994812455190056	1	3	prostate gland stromal morphogenesis	BP	13569	400
GO:0002351	0.121864295841798	0.994141807270088	1	4	serotonin production involved in inflammatory response	BP	13569	400
GO:0002442	0.121864295841798	0.994141807270088	1	4	serotonin secretion involved in inflammatory response	BP	13569	400
GO:0018108	0.121940112537269	0.930721256502458	12	306	peptidyl-tyrosine phosphorylation	BP	13569	400
GO:0050996	0.121991593144591	0.978544602053333	2	19	positive regulation of lipid catabolic process	BP	13569	400
GO:0035799	0.122168394935728	0.994111714116458	1	4	ureter maturation	BP	13569	400
GO:0006706	0.122419753498547	0.978622328432893	2	17	steroid catabolic process	BP	13569	400
GO:1905664	0.122458121585698	0.994082967476411	1	4	regulation of calcium ion import across plasma membrane	BP	13569	400
GO:0006971	0.122631046139728	0.9932495071008	1	7	hypotonic response	BP	13569	400
GO:0071476	0.122631046139728	0.9932495071008	1	7	cellular hypotonic response	BP	13569	400
GO:0042048	0.12269074419741	0.993242764547575	1	7	olfactory behavior	BP	13569	400
GO:0018904	0.122734703484127	0.978534772873517	2	17	ether metabolic process	BP	13569	400
GO:0034441	0.122784807302989	0.994692287475	1	3	plasma lipoprotein oxidation	BP	13569	400
GO:0018023	0.122801830358706	0.97786946248478	2	26	peptidyl-lysine trimethylation	BP	13569	400
GO:0009890	0.122829477188866	0.909087144375546	40	1185	negative regulation of biosynthetic process	BP	13569	400
GO:0001767	0.122885757176518	0.993402201370842	1	6	establishment of lymphocyte polarity	BP	13569	400
GO:0001768	0.122885757176518	0.993402201370842	1	6	establishment of T cell polarity	BP	13569	400
GO:0060332	0.123068844529364	0.993637494488278	1	5	positive regulation of response to interferon-gamma	BP	13569	400
GO:0060335	0.123068844529364	0.993637494488278	1	5	positive regulation of interferon-gamma-mediated signaling pathway	BP	13569	400
GO:0002224	0.123254145569575	0.958159704008144	4	72	toll-like receptor signaling pathway	BP	13569	400
GO:1903507	0.123381783016286	0.912233161218168	31	899	negative regulation of nucleic acid-templated transcription	BP	13569	400
GO:1901490	0.123413015964213	0.993600890517673	1	5	regulation of lymphangiogenesis	BP	13569	400
GO:0021648	0.123579745509839	0.993583118367254	1	5	vestibulocochlear nerve morphogenesis	BP	13569	400
GO:0071241	0.123624452983031	0.936321043340315	9	201	cellular response to inorganic substance	BP	13569	400
GO:0008406	0.123635233685941	0.933783115673452	10	233	gonad development	BP	13569	400
GO:0035697	0.123987835121303	0.994584579666398	1	3	CD8-positive, alpha-beta T cell extravasation	BP	13569	400
GO:0043171	0.123990562645655	0.977751546982221	2	22	peptide catabolic process	BP	13569	400
GO:0002279	0.124100413105776	0.966317734204308	3	40	mast cell activation involved in immune response	BP	13569	400
GO:0043303	0.124100413105776	0.966317734204308	3	40	mast cell degranulation	BP	13569	400
GO:0010966	0.124144414789903	0.993522735617441	1	5	regulation of phosphate transport	BP	13569	400
GO:0042474	0.1243487552741	0.978083849473197	2	17	middle ear morphogenesis	BP	13569	400
GO:0071230	0.124448471278754	0.957524236943085	4	78	cellular response to amino acid stimulus	BP	13569	400
GO:0044027	0.124506690098606	0.993877596797814	1	4	hypermethylation of CpG island	BP	13569	400
GO:0033554	0.124696609057228	0.905016683855191	49	1450	cellular response to stress	BP	13569	400
GO:1901723	0.125315455709454	0.993795496968688	1	4	negative regulation of cell proliferation involved in kidney development	BP	13569	400
GO:0050885	0.125322658136741	0.96544829043606	3	55	neuromuscular process controlling balance	BP	13569	400
GO:0045907	0.125401833250131	0.965740584338844	3	42	positive regulation of vasoconstriction	BP	13569	400
GO:0060480	0.125532365265524	0.99377337955239	1	4	lung goblet cell differentiation	BP	13569	400
GO:0060481	0.125532365265524	0.99377337955239	1	4	lobar bronchus epithelium development	BP	13569	400
GO:0035588	0.125981634730106	0.977417680641027	2	19	G-protein coupled purinergic receptor signaling pathway	BP	13569	400
GO:0010901	0.126164575938378	0.994386774062231	1	3	regulation of very-low-density lipoprotein particle remodeling	BP	13569	400
GO:0002457	0.12618101985944	0.993706990310431	1	4	T cell antigen processing and presentation	BP	13569	400
GO:0006925	0.126415533088263	0.977293759552773	2	19	inflammatory cell apoptotic process	BP	13569	400
GO:0051253	0.126871401803851	0.908543091756175	33	966	negative regulation of RNA metabolic process	BP	13569	400
GO:1901698	0.127254670609673	0.905861370981312	39	1126	response to nitrogen compound	BP	13569	400
GO:1905867	0.127265645736083	0.993595147003003	1	4	epididymis development	BP	13569	400
GO:0044243	0.127470352944854	0.976902716220917	2	20	multicellular organismal catabolic process	BP	13569	400
GO:0002067	0.127519412392376	0.964874227798961	3	43	glandular epithelial cell differentiation	BP	13569	400
GO:1901654	0.12767436828325	0.926955695853059	12	275	response to ketone	BP	13569	400
GO:0022414	0.128104613826287	0.90482724275887	40	1156	reproductive process	BP	13569	400
GO:0007548	0.128542741099777	0.928316402658121	11	271	sex differentiation	BP	13569	400
GO:0070099	0.128600033592363	0.992756646725366	1	6	regulation of chemokine-mediated signaling pathway	BP	13569	400
GO:0034219	0.12878705899681	0.976299890770978	2	23	carbohydrate transmembrane transport	BP	13569	400
GO:0048677	0.128841370522611	0.993008882171168	1	5	axon extension involved in regeneration	BP	13569	400
GO:0048682	0.128841370522611	0.993008882171168	1	5	sprouting of injured axon	BP	13569	400
GO:1903409	0.12890500330118	0.949049269365089	5	91	reactive oxygen species biosynthetic process	BP	13569	400
GO:0060059	0.129102386255946	0.992497944210236	1	7	embryonic retina morphogenesis in camera-type eye	BP	13569	400
GO:0042866	0.12913407305602	0.99340003211745	1	4	pyruvate biosynthetic process	BP	13569	400
GO:0042100	0.129186400989664	0.955574832245027	4	63	B cell proliferation	BP	13569	400
GO:2000465	0.129266000186294	0.992961404893033	1	5	regulation of glycogen (starch) synthase activity	BP	13569	400
GO:0005979	0.129483403749864	0.975977133687437	2	25	regulation of glycogen biosynthetic process	BP	13569	400
GO:0010962	0.129483403749864	0.975977133687437	2	25	regulation of glucan biosynthetic process	BP	13569	400
GO:0045137	0.129487522763784	0.92999821832973	10	237	development of primary sexual characteristics	BP	13569	400
GO:0043010	0.129740015838084	0.927473969985475	11	289	camera-type eye development	BP	13569	400
GO:0098598	0.129792886131835	0.992263631336615	1	8	learned vocalization behavior or vocal learning	BP	13569	400
GO:0002002	0.129896926150294	0.992890548042902	1	5	regulation of angiotensin levels in blood	BP	13569	400
GO:0060177	0.129896926150294	0.992890548042902	1	5	regulation of angiotensin metabolic process	BP	13569	400
GO:0046425	0.130159589727925	0.943181110909682	6	113	regulation of JAK-STAT cascade	BP	13569	400
GO:1904892	0.130159589727925	0.943181110909682	6	113	regulation of STAT cascade	BP	13569	400
GO:0018242	0.130479013636214	0.992537421156813	1	6	protein O-linked glycosylation via serine	BP	13569	400
GO:0048286	0.130779956213551	0.963354885372156	3	51	lung alveolus development	BP	13569	400
GO:0035860	0.130979942075964	0.992768043069857	1	5	glial cell-derived neurotrophic factor receptor signaling pathway	BP	13569	400
GO:2001015	0.131171708384347	0.992455731291385	1	6	negative regulation of skeletal muscle cell differentiation	BP	13569	400
GO:0006144	0.131248456035838	0.975643530047534	2	22	purine nucleobase metabolic process	BP	13569	400
GO:0007507	0.131580804584666	0.915433076183531	18	514	heart development	BP	13569	400
GO:0000003	0.131667300033182	0.901931577403725	40	1158	reproduction	BP	13569	400
GO:0050828	0.131854535345699	0.993851861330324	1	3	regulation of liquid surface tension	BP	13569	400
GO:0060795	0.13185457299117	0.975394677927149	2	23	cell fate commitment involved in formation of primary germ layer	BP	13569	400
GO:0060474	0.131867733604634	0.993850590420188	1	3	positive regulation of flagellated sperm motility involved in capacitation	BP	13569	400
GO:0019395	0.13199489922956	0.947502088445923	5	87	fatty acid oxidation	BP	13569	400
GO:0051121	0.132021235977582	0.99264921264478	1	5	hepoxilin metabolic process	BP	13569	400
GO:0051122	0.132021235977582	0.99264921264478	1	5	hepoxilin biosynthetic process	BP	13569	400
GO:0023041	0.132176042713749	0.9930757199752	1	4	neuronal signal transduction	BP	13569	400
GO:0042325	0.132364666533082	0.90068597324865	42	1235	regulation of phosphorylation	BP	13569	400
GO:0034242	0.132408695323064	0.993050576412254	1	4	negative regulation of syncytium formation by plasma membrane fusion	BP	13569	400
GO:0002448	0.132420542101351	0.962988481904254	3	41	mast cell mediated immunity	BP	13569	400
GO:0050852	0.132615531730223	0.953903535395721	4	66	T cell receptor signaling pathway	BP	13569	400
GO:1903265	0.13268002335219	0.993021191956312	1	4	positive regulation of tumor necrosis factor-mediated signaling pathway	BP	13569	400
GO:1900034	0.132947754899806	0.992542617729581	1	5	regulation of cellular response to heat	BP	13569	400
GO:0044026	0.132964621983513	0.992540669657976	1	5	DNA hypermethylation	BP	13569	400
GO:0032753	0.133054150088136	0.975269859242421	2	20	positive regulation of interleukin-4 production	BP	13569	400
GO:0050798	0.133164523523734	0.96276757097906	3	39	activated T cell proliferation	BP	13569	400
GO:0033619	0.133177925693139	0.962579452223108	3	44	membrane protein proteolysis	BP	13569	400
GO:0032971	0.133233536713963	0.992961043081608	1	4	regulation of muscle filament sliding	BP	13569	400
GO:0010572	0.133758099091423	0.992146558875594	1	6	positive regulation of platelet activation	BP	13569	400
GO:0035898	0.133923961019923	0.992429426583937	1	5	parathyroid hormone secretion	BP	13569	400
GO:2000401	0.134044212581383	0.962413066208251	3	39	regulation of lymphocyte migration	BP	13569	400
GO:0048251	0.134578882532372	0.992047070334194	1	6	elastic fiber assembly	BP	13569	400
GO:0044283	0.134610007437549	0.914502635961736	17	405	small molecule biosynthetic process	BP	13569	400
GO:0021983	0.134615444208255	0.962030474369949	3	43	pituitary gland development	BP	13569	400
GO:0090027	0.134618954858741	0.992348291225313	1	5	negative regulation of monocyte chemotaxis	BP	13569	400
GO:0002221	0.134737379978484	0.945881579676713	5	102	pattern recognition receptor signaling pathway	BP	13569	400
GO:0048260	0.134826013556658	0.961764631839641	3	49	positive regulation of receptor-mediated endocytosis	BP	13569	400
GO:0010815	0.134973307074934	0.99230674674379	1	5	bradykinin catabolic process	BP	13569	400
GO:0097327	0.135145297826787	0.992286539443912	1	5	response to antineoplastic agent	BP	13569	400
GO:0010463	0.135192737985923	0.961589095732081	3	50	mesenchymal cell proliferation	BP	13569	400
GO:0046326	0.135238774736878	0.961680570630394	3	46	positive regulation of glucose import	BP	13569	400
GO:0032729	0.135249197464617	0.95276634182822	4	61	positive regulation of interferon-gamma production	BP	13569	400
GO:0002238	0.135505381532855	0.992244141956466	1	5	response to molecule of fungal origin	BP	13569	400
GO:0045080	0.135554410358938	0.992238359601963	1	5	positive regulation of chemokine biosynthetic process	BP	13569	400
GO:0090481	0.13581029478932	0.992208144049576	1	5	pyrimidine nucleotide-sugar transmembrane transport	BP	13569	400
GO:1903576	0.135830002305439	0.992675228993109	1	4	response to L-arginine	BP	13569	400
GO:0045143	0.136125506655435	0.961318437254943	3	46	homologous chromosome segregation	BP	13569	400
GO:0010675	0.136337546861424	0.93963546561529	6	122	regulation of cellular carbohydrate metabolic process	BP	13569	400
GO:0008295	0.136805580843593	0.992566275359982	1	4	spermidine biosynthetic process	BP	13569	400
GO:0044342	0.137045145898014	0.973986632793518	2	21	type B pancreatic cell proliferation	BP	13569	400
GO:0046794	0.137160850417374	0.991729778669248	1	6	transport of virus	BP	13569	400
GO:0060907	0.137606611915124	0.991674334284403	1	6	positive regulation of macrophage cytokine production	BP	13569	400
GO:2001184	0.137622549198716	0.991992364407845	1	5	positive regulation of interleukin-12 secretion	BP	13569	400
GO:0032808	0.137641658051344	0.991441966980518	1	7	lacrimal gland development	BP	13569	400
GO:1901655	0.137790504631121	0.938814120263289	6	122	cellular response to ketone	BP	13569	400
GO:0042692	0.137853360156825	0.916360239005604	14	350	muscle cell differentiation	BP	13569	400
GO:0097168	0.13790798916213	0.992442126953693	1	4	mesenchymal stem cell proliferation	BP	13569	400
GO:0000737	0.137914599219548	0.974023534908339	2	18	DNA catabolic process, endonucleolytic	BP	13569	400
GO:0044255	0.138151933764182	0.902294684463793	28	749	cellular lipid metabolic process	BP	13569	400
GO:0046641	0.138563782518139	0.973615424932861	2	20	positive regulation of alpha-beta T cell proliferation	BP	13569	400
GO:0006145	0.13859385827386	0.99131965454482	1	7	purine nucleobase catabolic process	BP	13569	400
GO:0051091	0.138782758139062	0.929898983302566	8	184	positive regulation of DNA binding transcription factor activity	BP	13569	400
GO:0051171	0.138833685579587	0.884275786322384	125	3989	regulation of nitrogen compound metabolic process	BP	13569	400
GO:0034142	0.139034580378733	0.973154803455935	2	24	toll-like receptor 4 signaling pathway	BP	13569	400
GO:0001654	0.139096927814978	0.919049116291664	12	327	eye development	BP	13569	400
GO:0015840	0.139259463445706	0.992288435804172	1	4	urea transport	BP	13569	400
GO:0060215	0.139336450305331	0.991048730974951	1	8	primitive hemopoiesis	BP	13569	400
GO:1902652	0.1393796523858	0.943485833615393	5	97	secondary alcohol metabolic process	BP	13569	400
GO:0036091	0.139491715922283	0.99176652785357	1	5	positive regulation of transcription from RNA polymerase II promoter in response to oxidative stress	BP	13569	400
GO:1900107	0.139608410423638	0.991752317910188	1	5	regulation of nodal signaling pathway	BP	13569	400
GO:0030953	0.139620119604065	0.991011184833526	1	8	astral microtubule organization	BP	13569	400
GO:0035581	0.139694243909541	0.991412056659026	1	6	sequestering of extracellular ligand from receptor	BP	13569	400
GO:0033634	0.139812592872991	0.991727423197005	1	5	positive regulation of cell-cell adhesion mediated by integrin	BP	13569	400
GO:0006270	0.140264448354488	0.972651985558464	2	26	DNA replication initiation	BP	13569	400
GO:1902512	0.14046276334371	0.992150207839608	1	4	positive regulation of apoptotic DNA fragmentation	BP	13569	400
GO:0019933	0.140551017353207	0.942971164268094	5	89	cAMP-mediated signaling	BP	13569	400
GO:0022027	0.140670179876177	0.990871475767905	1	8	interkinetic nuclear migration	BP	13569	400
GO:0034059	0.140763716251162	0.99127602217509	1	6	response to anoxia	BP	13569	400
GO:0002248	0.140845093555144	0.991600925902676	1	5	connective tissue replacement involved in inflammatory response wound healing	BP	13569	400
GO:0019220	0.140944839022777	0.891800815744513	48	1426	regulation of phosphate metabolic process	BP	13569	400
GO:0042116	0.140964089530549	0.959291455428822	3	47	macrophage activation	BP	13569	400
GO:0050861	0.141062140118324	0.991237860822098	1	6	positive regulation of B cell receptor signaling pathway	BP	13569	400
GO:0071260	0.141079725353662	0.942580698205961	5	97	cellular response to mechanical stimulus	BP	13569	400
GO:0070640	0.141159502199267	0.991562203256019	1	5	vitamin D3 metabolic process	BP	13569	400
GO:0048341	0.141219804400669	0.99079789389958	1	8	paraxial mesoderm formation	BP	13569	400
GO:0031399	0.141451506618329	0.891656114794097	47	1409	regulation of protein modification process	BP	13569	400
GO:0021999	0.141609715061734	0.99116760893274	1	6	neural plate anterior/posterior regionalization	BP	13569	400
GO:1902230	0.141640918193867	0.972579283230573	2	21	negative regulation of intrinsic apoptotic signaling pathway in response to DNA damage	BP	13569	400
GO:0046533	0.14231309839884	0.99107693019937	1	6	negative regulation of photoreceptor cell differentiation	BP	13569	400
GO:0086036	0.14231845893337	0.990832376008559	1	7	regulation of cardiac muscle cell membrane potential	BP	13569	400
GO:0002730	0.14243135873742	0.990817385209117	1	7	regulation of dendritic cell cytokine production	BP	13569	400
GO:0060021	0.142559086696296	0.9490030806328	4	73	palate development	BP	13569	400
GO:0046469	0.142666940880899	0.991893607558582	1	4	platelet activating factor metabolic process	BP	13569	400
GO:0060605	0.142680798054395	0.991029331289908	1	6	tube lumen cavitation	BP	13569	400
GO:0060662	0.142680798054395	0.991029331289908	1	6	salivary gland cavitation	BP	13569	400
GO:0032627	0.142806342711246	0.991357829612253	1	5	interleukin-23 production	BP	13569	400
GO:0032667	0.142806342711246	0.991357829612253	1	5	regulation of interleukin-23 production	BP	13569	400
GO:0002317	0.142858986539796	0.991871041953291	1	4	plasma cell differentiation	BP	13569	400
GO:1903795	0.143100027529897	0.990728333131804	1	7	regulation of inorganic anion transmembrane transport	BP	13569	400
GO:1903899	0.143200712535825	0.991830805956801	1	4	positive regulation of PERK-mediated unfolded protein response	BP	13569	400
GO:1903976	0.143667361394297	0.99177568986454	1	4	negative regulation of glial cell migration	BP	13569	400
GO:0055093	0.143693436131836	0.958215054168819	3	45	response to hyperoxia	BP	13569	400
GO:1902732	0.143699673492316	0.991771866147082	1	4	positive regulation of chondrocyte proliferation	BP	13569	400
GO:0072073	0.143726445183619	0.935318402829184	6	135	kidney epithelium development	BP	13569	400
GO:0099024	0.143766172037024	0.958151265426395	3	46	plasma membrane invagination	BP	13569	400
GO:0071676	0.143908894494585	0.990869378095143	1	6	negative regulation of mononuclear cell migration	BP	13569	400
GO:0045653	0.143971585701637	0.991739651283519	1	4	negative regulation of megakaryocyte differentiation	BP	13569	400
GO:0042306	0.144036568436497	0.93051137814062	7	157	regulation of protein import into nucleus	BP	13569	400
GO:0034614	0.144126451252651	0.926684990364313	8	164	cellular response to reactive oxygen species	BP	13569	400
GO:0030219	0.144198666127457	0.971416483634551	2	26	megakaryocyte differentiation	BP	13569	400
GO:0051346	0.144345199300407	0.915567485132174	12	278	negative regulation of hydrolase activity	BP	13569	400
GO:0010827	0.144620054589542	0.947996374806162	4	73	regulation of glucose transport	BP	13569	400
GO:0032642	0.144873244651428	0.947990554113163	4	67	regulation of chemokine production	BP	13569	400
GO:1903626	0.144896357360022	0.991094706701337	1	5	positive regulation of DNA catabolic process	BP	13569	400
GO:0015747	0.145017682976191	0.991079303290029	1	5	urate transport	BP	13569	400
GO:0035883	0.145062711115804	0.971271188900427	2	24	enteroendocrine cell differentiation	BP	13569	400
GO:0036294	0.14575382421102	0.929507700331875	7	152	cellular response to decreased oxygen levels	BP	13569	400
GO:0070278	0.145860118231554	0.990971957106888	1	5	extracellular matrix constituent secretion	BP	13569	400
GO:0032612	0.145952845465757	0.947461570102728	4	67	interleukin-1 production	BP	13569	400
GO:0042036	0.14599134967981	0.971050318673633	2	23	negative regulation of cytokine biosynthetic process	BP	13569	400
GO:0001912	0.146043388411446	0.957565296845524	3	37	positive regulation of leukocyte mediated cytotoxicity	BP	13569	400
GO:0010665	0.146163102440408	0.9572101370355	3	44	regulation of cardiac muscle cell apoptotic process	BP	13569	400
GO:0050880	0.146180980158577	0.929256212414883	7	151	regulation of blood vessel size	BP	13569	400
GO:0033625	0.14624615065664	0.990560807368424	1	6	positive regulation of integrin activation	BP	13569	400
GO:0009267	0.14638743695555	0.933801108928314	6	133	cellular response to starvation	BP	13569	400
GO:0009987	0.146515939540381	0.882114126014665	322	10549	cellular process	BP	13569	400
GO:0051414	0.146574495647231	0.990258256573427	1	7	response to cortisol	BP	13569	400
GO:0007259	0.146783030708655	0.933680990118849	6	121	JAK-STAT cascade	BP	13569	400
GO:0097696	0.146783030708655	0.933680990118849	6	121	STAT cascade	BP	13569	400
GO:0032462	0.146800803109126	0.971172072862063	2	19	regulation of protein homooligomerization	BP	13569	400
GO:2001222	0.146863742949609	0.97016535816253	2	35	regulation of neuron migration	BP	13569	400
GO:0051176	0.147070257568536	0.990190175174675	1	7	positive regulation of sulfur metabolic process	BP	13569	400
GO:2000667	0.147090409667256	0.990813958846938	1	5	positive regulation of interleukin-13 secretion	BP	13569	400
GO:0006598	0.14715791024212	0.991357135996337	1	4	polyamine catabolic process	BP	13569	400
GO:0009446	0.147285702038184	0.990788744296242	1	5	putrescine biosynthetic process	BP	13569	400
GO:1904589	0.147338540001596	0.928504802925962	7	158	regulation of protein import	BP	13569	400
GO:0051174	0.147365969880842	0.886434114919099	48	1431	regulation of phosphorus metabolic process	BP	13569	400
GO:0035150	0.147634301388236	0.928367004637171	7	152	regulation of tube size	BP	13569	400
GO:0007605	0.1476953111919	0.938823747227374	5	115	sensory perception of sound	BP	13569	400
GO:1904796	0.147752795439622	0.990728287494126	1	5	regulation of core promoter binding	BP	13569	400
GO:0031427	0.147765131952458	0.990726687896064	1	5	response to methotrexate	BP	13569	400
GO:0032020	0.147920998233481	0.99126415361648	1	4	ISG15-protein conjugation	BP	13569	400
GO:0070944	0.148027077925959	0.990692688261972	1	5	neutrophil mediated killing of bacterium	BP	13569	400
GO:0044341	0.14823871135987	0.990293431357034	1	6	sodium-dependent phosphate transport	BP	13569	400
GO:0046677	0.148278833497948	0.946386103497032	4	64	response to antibiotic	BP	13569	400
GO:1990418	0.148422799153941	0.990641199184282	1	5	response to insulin-like growth factor stimulus	BP	13569	400
GO:0003163	0.14847924489854	0.990633842421957	1	5	sinoatrial node development	BP	13569	400
GO:0030644	0.148492796266721	0.989993422277786	1	7	cellular chloride ion homeostasis	BP	13569	400
GO:0019262	0.148511607904907	0.991191822329124	1	4	N-acetylneuraminate catabolic process	BP	13569	400
GO:0070528	0.148633052234309	0.969938527274031	2	27	protein kinase C signaling	BP	13569	400
GO:0035987	0.14876709302151	0.969655296239526	2	32	endodermal cell differentiation	BP	13569	400
GO:0002758	0.149007971058252	0.938223018419982	5	104	innate immune response-activating signal transduction	BP	13569	400
GO:0098751	0.149259574229974	0.969735485846276	2	27	bone cell development	BP	13569	400
GO:0006562	0.149464917034854	0.991074398192803	1	4	proline catabolic process	BP	13569	400
GO:0046512	0.149604608203929	0.9898381985715	1	7	sphingosine biosynthetic process	BP	13569	400
GO:1901535	0.149673859213626	0.991048550464648	1	4	regulation of DNA demethylation	BP	13569	400
GO:0030885	0.149903144861945	0.991020140048248	1	4	regulation of myeloid dendritic cell activation	BP	13569	400
GO:0048387	0.150133701769261	0.990035454796388	1	6	negative regulation of retinoic acid receptor signaling pathway	BP	13569	400
GO:0010893	0.15021769810337	0.969781263841817	2	22	positive regulation of steroid biosynthetic process	BP	13569	400
GO:0045627	0.150263204754961	0.990399742452909	1	5	positive regulation of T-helper 1 cell differentiation	BP	13569	400
GO:0001806	0.150587543328538	0.990356849552135	1	5	type IV hypersensitivity	BP	13569	400
GO:0060255	0.150721608702441	0.873661894351216	127	4100	regulation of macromolecule metabolic process	BP	13569	400
GO:0042421	0.150760554356174	0.989949323391037	1	6	norepinephrine biosynthetic process	BP	13569	400
GO:0050820	0.150782778151764	0.969436686544284	2	24	positive regulation of coagulation	BP	13569	400
GO:0097029	0.150916510715157	0.990893998013692	1	4	mature conventional dendritic cell differentiation	BP	13569	400
GO:0032906	0.151292091274306	0.989393789353909	1	8	transforming growth factor beta2 production	BP	13569	400
GO:0032909	0.151292091274306	0.989393789353909	1	8	regulation of transforming growth factor beta2 production	BP	13569	400
GO:0061209	0.151595204206279	0.990808988266296	1	4	cell proliferation involved in mesonephros development	BP	13569	400
GO:0051026	0.151665173605153	0.990213602110224	1	5	chiasma assembly	BP	13569	400
GO:0046323	0.151687725661156	0.944411128439822	4	78	glucose import	BP	13569	400
GO:0002752	0.15173317793497	0.990791654598026	1	4	cell surface pattern recognition receptor signaling pathway	BP	13569	400
GO:0048565	0.152026113674829	0.930549583624166	6	130	digestive tract development	BP	13569	400
GO:0008037	0.152234166987337	0.936495905291541	5	101	cell recognition	BP	13569	400
GO:0072179	0.152236258979436	0.990137231055848	1	5	nephric duct formation	BP	13569	400
GO:0044107	0.152252665961545	0.990135032266284	1	5	cellular alcohol metabolic process	BP	13569	400
GO:0044108	0.152252665961545	0.990135032266284	1	5	cellular alcohol biosynthetic process	BP	13569	400
GO:0045742	0.152609946073712	0.968768675242069	2	25	positive regulation of epidermal growth factor receptor signaling pathway	BP	13569	400
GO:0035458	0.152763055047302	0.968956344480225	2	22	cellular response to interferon-beta	BP	13569	400
GO:0044092	0.153508655591454	0.888272507760851	31	841	negative regulation of molecular function	BP	13569	400
GO:0048298	0.153538667150373	0.989562838797722	1	6	positive regulation of isotype switching to IgA isotypes	BP	13569	400
GO:0033002	0.153579237763018	0.920575142687536	8	185	muscle cell proliferation	BP	13569	400
GO:0042246	0.153640041533691	0.943649368385501	4	67	tissue regeneration	BP	13569	400
GO:0002292	0.153651995153882	0.953930713338545	3	46	T cell differentiation involved in immune response	BP	13569	400
GO:0030224	0.154024512330181	0.968235771391582	2	26	monocyte differentiation	BP	13569	400
GO:1903131	0.154024512330181	0.968235771391582	2	26	mononuclear cell differentiation	BP	13569	400
GO:0002371	0.154375789911897	0.98894267892393	1	8	dendritic cell cytokine production	BP	13569	400
GO:1900078	0.154531924103542	0.968067855532199	2	26	positive regulation of cellular response to insulin stimulus	BP	13569	400
GO:2000406	0.154584446458964	0.968457133005757	2	21	positive regulation of T cell migration	BP	13569	400
GO:0003228	0.154599139447002	0.989413254170471	1	6	atrial cardiac muscle tissue development	BP	13569	400
GO:0055009	0.154599139447002	0.989413254170471	1	6	atrial cardiac muscle tissue morphogenesis	BP	13569	400
GO:0021796	0.154942312785366	0.989075233256425	1	7	cerebral cortex regionalization	BP	13569	400
GO:0060075	0.154957641992552	0.989768936744694	1	5	regulation of resting membrane potential	BP	13569	400
GO:0030258	0.155026728466644	0.919655959817008	8	184	lipid modification	BP	13569	400
GO:0010701	0.155154474046089	0.989334467877247	1	6	positive regulation of norepinephrine secretion	BP	13569	400
GO:0035115	0.155339163297065	0.96773672228933	2	27	embryonic forelimb morphogenesis	BP	13569	400
GO:0002475	0.155523078002326	0.989282001022893	1	6	antigen processing and presentation via MHC class Ib	BP	13569	400
GO:0032762	0.156374951254476	0.989160219291369	1	6	mast cell cytokine production	BP	13569	400
GO:2000601	0.156406226502486	0.988860830661313	1	7	positive regulation of Arp2/3 complex-mediated actin nucleation	BP	13569	400
GO:0031334	0.15660022521117	0.918690841709854	8	177	positive regulation of protein complex assembly	BP	13569	400
GO:1902338	0.15661402118316	0.988830217040691	1	7	negative regulation of apoptotic process involved in morphogenesis	BP	13569	400
GO:1904746	0.15661402118316	0.988830217040691	1	7	negative regulation of apoptotic process involved in development	BP	13569	400
GO:0043966	0.157064459501411	0.952278142766502	3	51	histone H3 acetylation	BP	13569	400
GO:0031223	0.157216185802613	0.988093908058785	1	11	auditory behavior	BP	13569	400
GO:0060897	0.157310570288509	0.988727269691257	1	7	neural plate regionalization	BP	13569	400
GO:2000617	0.157787625996273	0.988956644356476	1	6	positive regulation of histone H3-K9 acetylation	BP	13569	400
GO:0071731	0.157815896498507	0.967201539243157	2	23	response to nitric oxide	BP	13569	400
GO:0007127	0.157869689286196	0.94131135985305	4	77	meiosis I	BP	13569	400
GO:0043255	0.159053440604521	0.940624054517485	4	82	regulation of carbohydrate biosynthetic process	BP	13569	400
GO:0001756	0.159308845239537	0.951176073828009	3	55	somitogenesis	BP	13569	400
GO:0032929	0.159381717909581	0.989803289614585	1	4	negative regulation of superoxide anion generation	BP	13569	400
GO:0051882	0.159575033629992	0.966704601000375	2	22	mitochondrial depolarization	BP	13569	400
GO:0042430	0.159671524779404	0.966495612965552	2	24	indole-containing compound metabolic process	BP	13569	400
GO:0061303	0.159858341415603	0.98908744113525	1	5	cornea development in camera-type eye	BP	13569	400
GO:0001763	0.159941654306638	0.916394375450725	8	203	morphogenesis of a branching structure	BP	13569	400
GO:0070170	0.159965075581749	0.988638888112005	1	6	regulation of tooth mineralization	BP	13569	400
GO:0002192	0.160064626165303	0.989712406305689	1	4	IRES-dependent translational initiation of linear mRNA	BP	13569	400
GO:0110017	0.160064626165303	0.989712406305689	1	4	cap-independent translational initiation of linear mRNA	BP	13569	400
GO:2000427	0.160234769001531	0.988289572365891	1	7	positive regulation of apoptotic cell clearance	BP	13569	400
GO:1905049	0.160356511581324	0.989016844805661	1	5	negative regulation of metallopeptidase activity	BP	13569	400
GO:0032571	0.16037967843696	0.988577837774103	1	6	response to vitamin K	BP	13569	400
GO:0008643	0.160811046005568	0.925339432153846	6	133	carbohydrate transport	BP	13569	400
GO:0006939	0.160894945820095	0.931711837107627	5	100	smooth muscle contraction	BP	13569	400
GO:0021562	0.160980122899439	0.988176580313174	1	7	vestibulocochlear nerve development	BP	13569	400
GO:0003007	0.161142792999194	0.915617757683751	8	203	heart morphogenesis	BP	13569	400
GO:1901186	0.161244297807661	0.965746067890452	2	27	positive regulation of ERBB signaling pathway	BP	13569	400
GO:0061771	0.161393074805491	0.988869168737759	1	5	response to caloric restriction	BP	13569	400
GO:0044351	0.161404882720145	0.988111929045276	1	7	macropinocytosis	BP	13569	400
GO:1904888	0.161451217262395	0.950276263239862	3	53	cranial skeletal system development	BP	13569	400
GO:0090557	0.161502506554042	0.987533025556235	1	10	establishment of endothelial intestinal barrier	BP	13569	400
GO:0061302	0.161627449830024	0.988393045280725	1	6	smooth muscle cell-matrix adhesion	BP	13569	400
GO:0015893	0.1617011734164	0.965590039152001	2	27	drug transport	BP	13569	400
GO:0006048	0.161755388068273	0.988374008034478	1	6	UDP-N-acetylglucosamine biosynthetic process	BP	13569	400
GO:0051602	0.162102929118432	0.939226054591792	4	73	response to electrical stimulus	BP	13569	400
GO:0042447	0.162179691557086	0.988310751843942	1	6	hormone catabolic process	BP	13569	400
GO:1900744	0.16234202099729	0.965308102670352	2	28	regulation of p38MAPK cascade	BP	13569	400
GO:0032271	0.162470645136703	0.919153477098981	7	161	regulation of protein polymerization	BP	13569	400
GO:0006957	0.162748863112078	0.988225609334357	1	6	complement activation, alternative pathway	BP	13569	400
GO:0060349	0.162785665951881	0.93866251605334	4	85	bone morphogenesis	BP	13569	400
GO:0072329	0.16280728899351	0.930743785522036	5	93	monocarboxylic acid catabolic process	BP	13569	400
GO:0018243	0.163456584035765	0.987796987378493	1	7	protein O-linked glycosylation via threonine	BP	13569	400
GO:0044154	0.163467724411376	0.988117601034235	1	6	histone H3-K14 acetylation	BP	13569	400
GO:0051045	0.163653453682191	0.988543462933488	1	5	negative regulation of membrane protein ectodomain proteolysis	BP	13569	400
GO:0002072	0.163711579314432	0.988080841859966	1	6	optic cup morphogenesis involved in camera-type eye development	BP	13569	400
GO:0002676	0.163722158786977	0.988079245710556	1	6	regulation of chronic inflammatory response	BP	13569	400
GO:0031669	0.163746785183369	0.913976252940093	8	194	cellular response to nutrient levels	BP	13569	400
GO:0098722	0.163870805280408	0.987490519797698	1	8	asymmetric stem cell division	BP	13569	400
GO:0090241	0.164053758477255	0.988485255275842	1	5	negative regulation of histone H4 acetylation	BP	13569	400
GO:0042160	0.164212746235921	0.989151020781951	1	4	lipoprotein modification	BP	13569	400
GO:0042161	0.164212746235921	0.989151020781951	1	4	lipoprotein oxidation	BP	13569	400
GO:0044344	0.164223150678521	0.92985747265787	5	99	cellular response to fibroblast growth factor stimulus	BP	13569	400
GO:0010662	0.164296091574486	0.949234611070662	3	46	regulation of striated muscle cell apoptotic process	BP	13569	400
GO:0032897	0.164740421441258	0.964954602193699	2	22	negative regulation of viral transcription	BP	13569	400
GO:0019532	0.164748970656208	0.987351368825298	1	8	oxalate transport	BP	13569	400
GO:0034141	0.164779085853447	0.987919206474494	1	6	positive regulation of toll-like receptor 3 signaling pathway	BP	13569	400
GO:1904578	0.16480204764381	0.988376022343811	1	5	response to thapsigargin	BP	13569	400
GO:1904579	0.16480204764381	0.988376022343811	1	5	cellular response to thapsigargin	BP	13569	400
GO:0072202	0.164996151092113	0.964770134039452	2	23	cell differentiation involved in metanephros development	BP	13569	400
GO:0097709	0.165140132783044	0.98786427443502	1	6	connective tissue replacement	BP	13569	400
[truncated: 19,545 more rows]
