# Supplementary material for: RNA-sequencing of AVPV and ARH reveals vastly different temporal and transcriptomic responses to estradiol in the female rat hypothalamus
Source: PLoS One. 2021 Aug 18;16(8):e0256148. doi: 10.1371/journal.pone.0256148 (PMC8372949; doi:10.1371/journal.pone.0256148)
Supplement: S26 Table — (CSV) [file pone.0256148.s026.csv]

category	over_represented_pvalue	under_represented_pvalue	numDEInCat	numInCat	term	ontology	numBackground	num.modGenes	geneName	geneID
GO:0072001	3.87968875983924e-07	0.999999946867529	13	289	renal system development	BP	13579	103	Six1,Serpinf1,Dcn,Sfrp1,Six2,Aldh1a2,Tcf21,Tfap2b,Aqp1,Epcam,Wnt6,Bmp7,Tbx18	114634,287526,29139,84402,366542,116676,252856,301285,25240,171577,316526,85272,315870
GO:0072073	1.07463310417888e-06	0.999999902644427	9	135	kidney epithelium development	BP	13579	103	Six1,Sfrp1,Six2,Tcf21,Tfap2b,Aqp1,Epcam,Wnt6,Bmp7	114634,84402,366542,252856,301285,25240,171577,316526,85272
GO:0001822	1.3780155891245e-06	0.999999806819112	12	272	kidney development	BP	13579	103	Six1,Serpinf1,Dcn,Sfrp1,Six2,Aldh1a2,Tcf21,Tfap2b,Aqp1,Epcam,Wnt6,Bmp7	114634,287526,29139,84402,366542,116676,252856,301285,25240,171577,316526,85272
GO:0001655	1.67324435657564e-06	0.999999737298896	13	329	urogenital system development	BP	13579	103	Six1,Serpinf1,Dcn,Sfrp1,Six2,Aldh1a2,Tcf21,Tfap2b,Aqp1,Epcam,Wnt6,Bmp7,Tbx18	114634,287526,29139,84402,366542,116676,252856,301285,25240,171577,316526,85272,315870
GO:0061138	2.09221662110585e-06	0.999999758702539	10	188	morphogenesis of a branching epithelium	BP	13579	103	Cdh1,Esrp1,Six1,Sfrp1,Six2,Tcf21,Wnt6,Bmp7,Ccl11,St14	83502,500409,114634,84402,366542,252856,316526,85272,29397,114093
GO:0001763	4.55215514145285e-06	0.999999424746239	10	205	morphogenesis of a branching structure	BP	13579	103	Cdh1,Esrp1,Six1,Sfrp1,Six2,Tcf21,Wnt6,Bmp7,Ccl11,St14	83502,500409,114634,84402,366542,252856,316526,85272,29397,114093
GO:0072074	4.56133872492814e-06	0.99999992404225	4	15	kidney mesenchyme development	BP	13579	103	Six1,Six2,Tcf21,Bmp7	114634,366542,252856,85272
GO:0048732	7.29382069483518e-06	0.999998487139338	15	499	gland development	BP	13579	103	Cdh1,Esrp1,Lbp,Six1,Serpinf1,Sfrp1,Aldh1a2,Tcf21,Bmp7,Cyp1b1,Igf2,Pitx1,Ccl11,Ephx1,Cga	83502,500409,29469,114634,287526,84402,116676,252856,85272,25426,24483,113983,29397,25315,116700
GO:0001657	9.26210090567432e-06	0.999999254212836	7	95	ureteric bud development	BP	13579	103	Six1,Sfrp1,Six2,Tcf21,Epcam,Wnt6,Bmp7	114634,84402,366542,252856,171577,316526,85272
GO:0072163	9.9288448534612e-06	0.999999191453678	7	96	mesonephric epithelium development	BP	13579	103	Six1,Sfrp1,Six2,Tcf21,Epcam,Wnt6,Bmp7	114634,84402,366542,252856,171577,316526,85272
GO:0072164	9.9288448534612e-06	0.999999191453678	7	96	mesonephric tubule development	BP	13579	103	Six1,Sfrp1,Six2,Tcf21,Epcam,Wnt6,Bmp7	114634,84402,366542,252856,171577,316526,85272
GO:0001823	1.29813792546093e-05	0.999998895788852	7	100	mesonephros development	BP	13579	103	Six1,Sfrp1,Six2,Tcf21,Epcam,Wnt6,Bmp7	114634,84402,366542,252856,171577,316526,85272
GO:0009887	1.3316486506333e-05	0.999996496420306	19	805	animal organ morphogenesis	BP	13579	103	Cdh1,Col3a1,Esrp1,Col1a1,Six1,Sfrp1,Six2,Aldh1a2,Tcf21,Tfap2b,Aqp1,Wnt6,Bmp7,Igf2,Por,Chrna10,Ccl11,Tbx18,Gnat2	83502,84032,500409,29393,114634,84402,366542,116676,252856,301285,25240,316526,85272,24483,29441,64574,29397,315870,365901
GO:0033993	1.37615628659035e-05	0.999996002750797	22	1040	response to lipid	BP	13579	103	RT1-Bb,Col1a1,Lbp,Serpinf1,Igfbp2,Adh6,Dcn,Sfrp1,Aldh1a2,Loxl1,Tcf21,Aqp1,Bmp7,Tshb,Cyp1b1,Igf2,Slpi,Apoa4,Mrc1,Ephx1,Rbbp8,Cybb	309622,29393,29469,287526,25662,310903,29139,84402,116676,315714,252856,25240,85272,25653,25426,24483,84386,25080,291327,25315,291787,66021
GO:0035295	1.41361184708707e-05	0.999996719540436	16	594	tube development	BP	13579	103	Cdh1,Col3a1,Esrp1,Six1,Sfrp1,Six2,Aldh1a2,Tcf21,Tfap2b,Aqp1,Epcam,Wnt6,Bmp7,Ccl11,Tbx18,St14	83502,84032,500409,114634,84402,366542,116676,252856,301285,25240,171577,316526,85272,29397,315870,114093
GO:0050896	2.45684703761993e-05	0.999990006125092	68	6043	response to stimulus	BP	13579	103	Cdh1,Col3a1,RT1-Bb,Ifitm1,Col1a1,Colec12,Lbp,Six1,Mtnr1a,Serpinf1,Igfbp2,Adh6,Coch,RT1-Da,Dcn,Gpha2,Lum,Nmu,Sfrp1,Aldh1a2,Loxl1,Slc22a6,Tcf21,Tfap2b,Angptl1,Bcl2l14,Pcolce,Aqp1,Epcam,Mapk13,C1r,Clec7a,Bgn,Mrvi1,Mrgprf,Dpp4,Wnt6,Bmp7,Tshb,Il13ra2,Cyp1b1,Cldn7,Igf2,Bicc1,Slpi,Hcar1,Cldn3,Apoa4,Por,Gpx6,Ctsc,Chrna10,Ccl11,Mrc1,Ephx1,Rbbp8,Tbx18,Cga,Upk1b,Fbln5,Gnat2,Cybb,Mymk,Aoah,Tnk1,Acox2,Pla2r1,…	83502,84032,309622,293618,29393,361289,29469,114634,114211,287526,25662,310903,362735,294269,29139,171158,81682,63887,84402,116676,315714,29509,252856,301285,679942,500348,29569,25240,171577,29513,312705,502902,25181,308899,266762,25253,316526,85272,25653,171060,25426,65132,24483,361832,84386,689936,65130,25080,29441,259233,25423,64574,29397,291327,25315,291787,315870,116700,303924,29158,365901,6…
GO:0048646	2.83973246691096e-05	0.999992085007451	19	850	anatomical structure formation involved in morphogenesis	BP	13579	103	Cdh1,Ifitm1,Col1a1,Six1,Serpinf1,Dcn,Sfrp1,Six2,Tcf21,Tfap2b,Aqp1,Wnt6,Bmp7,Cyp1b1,Ccl11,Tbx18,Cybb,St14,Mymk	83502,293618,29393,114634,287526,29139,84402,366542,252856,301285,25240,316526,85272,25426,29397,315870,66021,114093,296601
GO:0007605	3.23769687528484e-05	0.999996802688693	7	115	sensory perception of sound	BP	13579	103	Cdh1,Col1a1,Six1,Coch,Espn,Chrna10,Tbx18	83502,29393,114634,362735,56227,64574,315870
GO:0001656	4.28588023396813e-05	0.999996569839825	6	82	metanephros development	BP	13579	103	Six1,Six2,Tcf21,Tfap2b,Aqp1,Bmp7	114634,366542,252856,301285,25240,85272
GO:0001568	4.46450082605589e-05	0.999989708911005	14	513	blood vessel development	BP	13579	103	Col3a1,Col1a1,Six1,Serpinf1,Dcn,Aldh1a2,Loxl1,Tcf21,Tfap2b,Aqp1,Bmp7,Cyp1b1,Ccl11,Cybb	84032,29393,114634,287526,29139,116676,315714,252856,301285,25240,85272,25426,29397,66021
GO:0071229	4.84123418172478e-05	0.999992803461135	9	216	cellular response to acid chemical	BP	13579	103	Cdh1,Col3a1,Col1a1,Six1,Serpinf1,Sfrp1,Aldh1a2,Aqp1,Cybb	83502,84032,29393,114634,287526,84402,116676,25240,66021
GO:0030198	5.59503035376115e-05	0.999992694741232	8	170	extracellular matrix organization	BP	13579	103	Col3a1,Col1a1,Lum,Lamc2,Emilin1,Dpp4,Cyp1b1,Fbln5	84032,29393,81682,192362,298845,25253,25426,29158
GO:0043062	5.59503035376115e-05	0.999992694741232	8	170	extracellular structure organization	BP	13579	103	Col3a1,Col1a1,Lum,Lamc2,Emilin1,Dpp4,Cyp1b1,Fbln5	84032,29393,81682,192362,298845,25253,25426,29158
GO:0010033	5.86127126778836e-05	0.999976282697509	38	2656	response to organic substance	BP	13579	103	Cdh1,Col3a1,RT1-Bb,Col1a1,Colec12,Lbp,Six1,Serpinf1,Igfbp2,Adh6,Dcn,Lum,Sfrp1,Aldh1a2,Loxl1,Slc22a6,Tcf21,Tfap2b,Pcolce,Aqp1,Bgn,Bmp7,Tshb,Il13ra2,Cyp1b1,Cldn7,Igf2,Slpi,Cldn3,Apoa4,Por,Ctsc,Ccl11,Mrc1,Ephx1,Rbbp8,Cga,Cybb	83502,84032,309622,29393,361289,29469,114634,287526,25662,310903,29139,81682,84402,116676,315714,29509,252856,301285,29569,25240,25181,85272,25653,171060,25426,65132,24483,84386,65130,25080,29441,25423,29397,291327,25315,291787,116700,66021
GO:0072080	6.0096320717474e-05	0.999994872721558	6	87	nephron tubule development	BP	13579	103	Six1,Six2,Tcf21,Tfap2b,Aqp1,Wnt6	114634,366542,252856,301285,25240,316526
GO:0009888	6.47552379298835e-05	0.999977170699124	26	1499	tissue development	BP	13579	103	Cdh1,Col3a1,Ifitm1,Esrp1,Col1a1,Six1,Dcn,Lum,Sfrp1,Six2,Aldh1a2,Tcf21,Tfap2b,Aqp1,Epcam,Wnt6,Bmp7,Cyp1b1,Cldn3,Por,Pitx1,Ccl11,Tbx18,Upk1b,St14,Mymk	83502,84032,293618,500409,29393,114634,29139,81682,84402,366542,116676,252856,301285,25240,171577,316526,85272,25426,65130,29441,113983,29397,315870,303924,114093,296601
GO:0072006	7.07850288171468e-05	0.999992047820818	7	130	nephron development	BP	13579	103	Six1,Six2,Tcf21,Tfap2b,Aqp1,Wnt6,Bmp7	114634,366542,252856,301285,25240,316526,85272
GO:0072075	7.39665008600292e-05	0.999998869290531	3	11	metanephric mesenchyme development	BP	13579	103	Six1,Tcf21,Bmp7	114634,252856,85272
GO:0001944	7.61527055953963e-05	0.999981516753174	14	539	vasculature development	BP	13579	103	Col3a1,Col1a1,Six1,Serpinf1,Dcn,Aldh1a2,Loxl1,Tcf21,Tfap2b,Aqp1,Bmp7,Cyp1b1,Ccl11,Cybb	84032,29393,114634,287526,29139,116676,315714,252856,301285,25240,85272,25426,29397,66021
GO:0061326	7.74091205285572e-05	0.999993070835519	6	91	renal tubule development	BP	13579	103	Six1,Six2,Tcf21,Tfap2b,Aqp1,Wnt6	114634,366542,252856,301285,25240,316526
GO:0072358	9.81430832418909e-05	0.999975581390248	14	552	cardiovascular system development	BP	13579	103	Col3a1,Col1a1,Six1,Serpinf1,Dcn,Aldh1a2,Loxl1,Tcf21,Tfap2b,Aqp1,Bmp7,Cyp1b1,Ccl11,Cybb	84032,29393,114634,287526,29139,116676,315714,252856,301285,25240,85272,25426,29397,66021
GO:1901700	9.9120669388232e-05	0.999963452252071	27	1631	response to oxygen-containing compound	BP	13579	103	Cdh1,Col3a1,RT1-Bb,Col1a1,Lbp,Six1,Serpinf1,Igfbp2,Adh6,Dcn,Sfrp1,Aldh1a2,Loxl1,Slc22a6,Aqp1,Bmp7,Cyp1b1,Cldn7,Igf2,Slpi,Cldn3,Apoa4,Por,Mrc1,Rbbp8,Fbln5,Cybb	83502,84032,309622,29393,29469,114634,287526,25662,310903,29139,84402,116676,315714,29509,25240,85272,25426,65132,24483,84386,65130,25080,29441,291327,291787,29158,66021
GO:0001101	0.000102893051142075	0.999977381893097	12	419	response to acid chemical	BP	13579	103	Cdh1,Col3a1,Col1a1,Six1,Serpinf1,Igfbp2,Adh6,Sfrp1,Aldh1a2,Slc22a6,Aqp1,Cybb	83502,84032,29393,114634,287526,25662,310903,84402,116676,29509,25240,66021
GO:0060688	0.000103910525833477	0.99999290320164	5	60	regulation of morphogenesis of a branching structure	BP	13579	103	Cdh1,Six1,Sfrp1,Six2,Bmp7	83502,114634,84402,366542,85272
GO:0050954	0.000108209187986106	0.99998695519569	7	139	sensory perception of mechanical stimulus	BP	13579	103	Cdh1,Col1a1,Six1,Coch,Espn,Chrna10,Tbx18	83502,29393,114634,362735,56227,64574,315870
GO:0045087	0.000108711977115334	0.9999759578554	12	422	innate immune response	BP	13579	103	RT1-Bb,Colec12,Lbp,Coch,Clec7a,Igf2,Slpi,Apoa4,Ccl11,Mrc1,Cybb,Tnk1	309622,361289,29469,362735,502902,24483,84386,25080,29397,291327,66021,303247
GO:0014070	0.000124443444734343	0.999958749165117	21	1116	response to organic cyclic compound	BP	13579	103	Cdh1,RT1-Bb,Col1a1,Colec12,Six1,Serpinf1,Igfbp2,Adh6,Lum,Sfrp1,Aldh1a2,Slc22a6,Tcf21,Aqp1,Bmp7,Cyp1b1,Igf2,Apoa4,Ephx1,Rbbp8,Cybb	83502,309622,29393,361289,114634,287526,25662,310903,81682,84402,116676,29509,252856,25240,85272,25426,24483,25080,25315,291787,66021
GO:0007155	0.000125191757751008	0.999960772034036	19	949	cell adhesion	BP	13579	103	Cdh1,Col3a1,Mpzl2,RT1-Bb,Col1a1,Islr,Igfbp2,Epcam,Emilin1,Dpp4,Bmp7,Cyp1b1,Cldn7,Igf2,Cldn3,Apoa4,Sned1,Tbx18,Fbln5	83502,84032,300679,309622,29393,686539,25662,171577,298845,25253,85272,25426,65132,24483,65130,25080,316638,315870,29158
GO:0055123	0.00012857067448353	0.999984047534686	7	143	digestive system development	BP	13579	103	Cdh1,Col3a1,Sfrp1,Six2,Aldh1a2,Tcf21,Igf2	83502,84032,84402,366542,116676,252856,24483
GO:0006955	0.000138484212296781	0.999957648467311	18	877	immune response	BP	13579	103	Col3a1,RT1-Bb,Colec12,Lbp,Coch,RT1-Da,C1r,Clec7a,Dpp4,Il13ra2,Igf2,Slpi,Apoa4,Ctsc,Ccl11,Mrc1,Cybb,Tnk1	84032,309622,361289,29469,362735,294269,312705,502902,25253,171060,24483,84386,25080,25423,29397,291327,66021,303247
GO:0007423	0.000138690351037847	0.999966312441884	13	500	sensory organ development	BP	13579	103	Cdh1,Six1,Mtnr1a,Serpinf1,Six2,Aldh1a2,Tfap2b,Aqp1,Bmp7,Cyp1b1,Chrna10,Tbx18,Gnat2	83502,114634,114211,287526,366542,116676,301285,25240,85272,25426,64574,315870,365901
GO:0022610	0.000141686435427847	0.999955155252267	19	958	biological adhesion	BP	13579	103	Cdh1,Col3a1,Mpzl2,RT1-Bb,Col1a1,Islr,Igfbp2,Epcam,Emilin1,Dpp4,Bmp7,Cyp1b1,Cldn7,Igf2,Cldn3,Apoa4,Sned1,Tbx18,Fbln5	83502,84032,300679,309622,29393,686539,25662,171577,298845,25253,85272,25426,65132,24483,65130,25080,316638,315870,29158
GO:0072009	0.000146007545920576	0.99998525087266	6	102	nephron epithelium development	BP	13579	103	Six1,Six2,Tcf21,Tfap2b,Aqp1,Wnt6	114634,366542,252856,301285,25240,316526
GO:0072189	0.000160517436947832	0.999996628527377	3	14	ureter development	BP	13579	103	Six1,Aldh1a2,Tbx18	114634,116676,315870
GO:0007584	0.00017633441629814	0.999968765984384	9	256	response to nutrient	BP	13579	103	Col1a1,Igfbp2,Sfrp1,Aldh1a2,Bmp7,Tshb,Cyp1b1,Por,Cybb	29393,25662,84402,116676,85272,25653,25426,29441,66021
GO:0014707	0.000178341244229855	0.999999544974437	2	3	branchiomeric skeletal muscle development	BP	13579	103	Tcf21,Pitx1	252856,113983
GO:2000729	0.000182396214779957	0.999999529325509	2	3	positive regulation of mesenchymal cell proliferation involved in ureter development	BP	13579	103	Six1,Tbx18	114634,315870
GO:0042221	0.000194098914237587	0.999913651928761	43	3345	response to chemical	BP	13579	103	Cdh1,Col3a1,RT1-Bb,Col1a1,Colec12,Lbp,Six1,Serpinf1,Igfbp2,Adh6,Dcn,Lum,Sfrp1,Aldh1a2,Loxl1,Slc22a6,Tcf21,Tfap2b,Pcolce,Aqp1,Bgn,Bmp7,Tshb,Il13ra2,Cyp1b1,Cldn7,Igf2,Slpi,Cldn3,Apoa4,Por,Gpx6,Ctsc,Ccl11,Mrc1,Ephx1,Rbbp8,Cga,Fbln5,Gnat2,Cybb,Pla2r1,Slc47a1	83502,84032,309622,29393,361289,29469,114634,287526,25662,310903,29139,81682,84402,116676,315714,29509,252856,301285,29569,25240,25181,85272,25653,171060,25426,65132,24483,84386,65130,25080,29441,259233,25423,29397,291327,25315,291787,116700,29158,365901,66021,295631,360539
GO:0002009	0.000229231488542109	0.999944931891526	12	456	morphogenesis of an epithelium	BP	13579	103	Cdh1,Esrp1,Six1,Sfrp1,Six2,Aldh1a2,Tcf21,Wnt6,Bmp7,Ccl11,Tbx18,St14	83502,500409,114634,84402,366542,116676,252856,316526,85272,29397,315870,114093
GO:0048754	0.00023011292693936	0.999968513957624	7	157	branching morphogenesis of an epithelial tube	BP	13579	103	Esrp1,Six1,Six2,Tcf21,Wnt6,Bmp7,Ccl11	500409,114634,366542,252856,316526,85272,29397
GO:0072210	0.000235604697645133	0.999987606925334	4	39	metanephric nephron development	BP	13579	103	Six2,Tcf21,Tfap2b,Aqp1	366542,252856,301285,25240
GO:0030199	0.000238876444050979	0.9999873890396	4	39	collagen fibril organization	BP	13579	103	Col3a1,Col1a1,Lum,Cyp1b1	84032,29393,81682,25426
GO:0016331	0.00024018789954541	0.999966896861657	7	158	morphogenesis of embryonic epithelium	BP	13579	103	Six1,Sfrp1,Aldh1a2,Wnt6,Bmp7,Tbx18,St14	114634,84402,116676,316526,85272,315870,114093
GO:0048545	0.000240640065801772	0.999941874122814	12	459	response to steroid hormone	BP	13579	103	RT1-Bb,Col1a1,Serpinf1,Igfbp2,Adh6,Sfrp1,Tcf21,Aqp1,Bmp7,Cyp1b1,Ephx1,Cybb	309622,29393,287526,25662,310903,84402,252856,25240,85272,25426,25315,66021
GO:0072028	0.000245836299528991	0.999979602765244	5	72	nephron morphogenesis	BP	13579	103	Six1,Six2,Tcf21,Wnt6,Bmp7	114634,366542,252856,316526,85272
GO:0060429	0.000250987621300853	0.999919261279531	18	918	epithelium development	BP	13579	103	Cdh1,Ifitm1,Esrp1,Six1,Sfrp1,Six2,Aldh1a2,Tcf21,Tfap2b,Aqp1,Epcam,Wnt6,Bmp7,Cldn3,Ccl11,Tbx18,Upk1b,St14	83502,293618,500409,114634,84402,366542,116676,252856,301285,25240,171577,316526,85272,65130,29397,315870,303924,114093
GO:0048729	0.000270450220125392	0.999929509620292	13	535	tissue morphogenesis	BP	13579	103	Cdh1,Col3a1,Esrp1,Six1,Sfrp1,Six2,Aldh1a2,Tcf21,Wnt6,Bmp7,Ccl11,Tbx18,St14	83502,84032,500409,114634,84402,366542,116676,252856,316526,85272,29397,315870,114093
GO:0032526	0.000282433633588899	0.99996761486982	6	115	response to retinoic acid	BP	13579	103	Col1a1,Serpinf1,Igfbp2,Adh6,Aldh1a2,Aqp1	29393,287526,25662,310903,116676,25240
GO:0032355	0.000337394091466468	0.999942297463694	8	221	response to estradiol	BP	13579	103	Col1a1,Igfbp2,Sfrp1,Aldh1a2,Bmp7,Cyp1b1,Igf2,Rbbp8	29393,25662,84402,116676,85272,25426,24483,291787
GO:2000027	0.00034654287776323	0.9999491689167	7	168	regulation of organ morphogenesis	BP	13579	103	Cdh1,Six1,Sfrp1,Six2,Wnt6,Bmp7,Por	83502,114634,84402,366542,316526,85272,29441
GO:0071230	0.000358905471708327	0.999967551666261	5	78	cellular response to amino acid stimulus	BP	13579	103	Cdh1,Col3a1,Col1a1,Six1,Cybb	83502,84032,29393,114634,66021
GO:0072198	0.000362469454785142	0.999998131568345	2	4	mesenchymal cell proliferation involved in ureter development	BP	13579	103	Six1,Tbx18	114634,315870
GO:0072199	0.000362469454785142	0.999998131568345	2	4	regulation of mesenchymal cell proliferation involved in ureter development	BP	13579	103	Six1,Tbx18	114634,315870
GO:0009115	0.000363239825161285	0.999998125588693	2	4	xanthine catabolic process	BP	13579	103	Aox2,Aox4	316421,316424
GO:0035239	0.00041240124021337	0.99990915729083	10	350	tube morphogenesis	BP	13579	103	Cdh1,Esrp1,Six1,Sfrp1,Six2,Tcf21,Wnt6,Bmp7,Ccl11,St14	83502,500409,114634,84402,366542,252856,316526,85272,29397,114093
GO:0007600	0.000418815678184149	0.999899569600807	11	418	sensory perception	BP	13579	103	Cdh1,Col1a1,Six1,Coch,Lum,Nmu,Espn,Aqp1,Chrna10,Tbx18,Gnat2	83502,29393,114634,362735,81682,63887,56227,25240,64574,315870,365901
GO:0072359	0.000423140462889687	0.999862111848543	17	875	circulatory system development	BP	13579	103	Col3a1,Ifitm1,Col1a1,Six1,Serpinf1,Dcn,Aldh1a2,Loxl1,Tcf21,Tfap2b,Aqp1,Bmp7,Cyp1b1,Bicc1,Ccl11,Tbx18,Cybb	84032,293618,29393,114634,287526,29139,116676,315714,252856,301285,25240,85272,25426,361832,29397,315870,66021
GO:0002376	0.000460654859359471	0.999817180696694	25	1598	immune system process	BP	13579	103	Col3a1,Mpzl2,RT1-Bb,Ifitm1,Colec12,Lbp,Six1,Igfbp2,Coch,RT1-Da,Sfrp1,Mfap5,Tcf21,C1r,Clec7a,Dpp4,Il13ra2,Igf2,Slpi,Apoa4,Ctsc,Ccl11,Mrc1,Cybb,Tnk1	84032,300679,309622,293618,361289,29469,114634,25662,362735,294269,84402,362429,252856,312705,502902,25253,171060,24483,84386,25080,25423,29397,291327,66021,303247
GO:0035270	0.00047724248841741	0.99993941283268	6	127	endocrine system development	BP	13579	103	Cdh1,Six1,Aldh1a2,Cyp1b1,Pitx1,Cga	83502,114634,116676,25426,113983,116700
GO:0060993	0.000532159324769915	0.999947366510436	5	85	kidney morphogenesis	BP	13579	103	Six1,Six2,Tcf21,Wnt6,Bmp7	114634,366542,252856,316526,85272
GO:0048565	0.000542317232295797	0.999929413264291	6	130	digestive tract development	BP	13579	103	Cdh1,Col3a1,Sfrp1,Six2,Aldh1a2,Tcf21	83502,84032,84402,366542,116676,252856
GO:0009605	0.00054492816667409	0.999774428684823	27	1809	response to external stimulus	BP	13579	103	Col3a1,RT1-Bb,Ifitm1,Col1a1,Lbp,Serpinf1,Igfbp2,Coch,Dcn,Sfrp1,Aldh1a2,Loxl1,Aqp1,Bmp7,Tshb,Il13ra2,Cyp1b1,Igf2,Slpi,Apoa4,Por,Chrna10,Ccl11,Mrc1,Gnat2,Cybb,Aoah	84032,309622,293618,29393,29469,287526,25662,362735,29139,84402,116676,315714,25240,85272,25653,171060,25426,24483,84386,25080,29441,64574,29397,291327,365901,66021,498757
GO:0090596	0.000556517370627468	0.999897180698995	8	238	sensory organ morphogenesis	BP	13579	103	Six1,Six2,Tfap2b,Aqp1,Bmp7,Chrna10,Tbx18,Gnat2	114634,366542,301285,25240,85272,64574,315870,365901
GO:0018149	0.000562659738532639	0.999980716903689	3	21	peptide cross-linking	BP	13579	103	Col3a1,Dcn,Bgn	84032,29139,25181
GO:0048608	0.000566842017529888	0.999858941284854	11	433	reproductive structure development	BP	13579	103	Cdh1,Serpinf1,Dcn,Sfrp1,Tcf21,Bmp7,Cyp1b1,Igf2,Cga,St14,Sohlh1	83502,287526,29139,84402,252856,85272,25426,24483,116700,114093,362085
GO:0042127	0.000574969577682983	0.999780358060541	22	1340	regulation of cell proliferation	BP	13579	103	Cdh1,RT1-Bb,Esrp1,Six1,Serpinf1,Igfbp2,Sfrp1,Six2,Aldh1a2,Lamc2,Tfap2b,Aqp1,Epcam,Dpp4,Bmp7,Cyp1b1,Cldn7,Igf2,Por,Ccl11,Tbx18,Tnk1	83502,309622,500409,114634,287526,25662,84402,366542,116676,192362,301285,25240,171577,25253,85272,25426,65132,24483,29441,29397,315870,303247
GO:0048598	0.000577440038958462	0.999845864105801	12	505	embryonic morphogenesis	BP	13579	103	Six1,Sfrp1,Six2,Aldh1a2,Tcf21,Wnt6,Bmp7,Igf2,Pitx1,Chrna10,Tbx18,St14	114634,84402,366542,116676,252856,316526,85272,24483,113983,64574,315870,114093
GO:0098609	0.000580538575002694	0.999835635022626	13	580	cell-cell adhesion	BP	13579	103	Cdh1,Mpzl2,RT1-Bb,Igfbp2,Epcam,Dpp4,Bmp7,Cyp1b1,Cldn7,Igf2,Cldn3,Apoa4,Tbx18	83502,300679,309622,25662,171577,25253,85272,25426,65132,24483,65130,25080,315870
GO:0019800	0.000600127797530124	0.999995365980275	2	5	peptide cross-linking via chondroitin 4-sulfate glycosaminoglycan	BP	13579	103	Dcn,Bgn	29139,25181
GO:0046110	0.000601135351548427	0.999995354258488	2	5	xanthine metabolic process	BP	13579	103	Aox2,Aox4	316421,316424
GO:0009653	0.000604988346424175	0.999741230894007	29	2016	anatomical structure morphogenesis	BP	13579	103	Cdh1,Col3a1,Ifitm1,Esrp1,Col1a1,Six1,Serpinf1,Coch,Dcn,Sfrp1,Six2,Aldh1a2,Tcf21,Tfap2b,Aqp1,Wnt6,Bmp7,Cyp1b1,Igf2,Cldn3,Por,Pitx1,Chrna10,Ccl11,Tbx18,Gnat2,Cybb,St14,Mymk	83502,84032,293618,500409,29393,114634,287526,362735,29139,84402,366542,116676,252856,301285,25240,316526,85272,25426,24483,65130,29441,113983,64574,29397,315870,365901,66021,114093,296601
GO:0061458	0.0006232475495591	0.999843078651699	11	438	reproductive system development	BP	13579	103	Cdh1,Serpinf1,Dcn,Sfrp1,Tcf21,Bmp7,Cyp1b1,Igf2,Cga,St14,Sohlh1	83502,287526,29139,84402,252856,85272,25426,24483,116700,114093,362085
GO:0010463	0.000623273377212514	0.999956904533503	4	50	mesenchymal cell proliferation	BP	13579	103	Six1,Six2,Bmp7,Tbx18	114634,366542,85272,315870
GO:0010817	0.000654853207268282	0.999834107319641	11	441	regulation of hormone levels	BP	13579	103	Mtnr1a,Adh6,Nmu,Sfrp1,Aldh1a2,Tfap2b,Aqp1,Cyp1b1,Igf2,Por,Cga	114211,310903,63887,84402,116676,301285,25240,25426,24483,29441,116700
GO:0071383	0.000655404111688834	0.999875784999435	8	244	cellular response to steroid hormone stimulus	BP	13579	103	RT1-Bb,Serpinf1,Sfrp1,Tcf21,Aqp1,Bmp7,Cyp1b1,Ephx1	309622,287526,84402,252856,25240,85272,25426,25315
GO:0022409	0.000696543444017243	0.999884793587635	7	189	positive regulation of cell-cell adhesion	BP	13579	103	Cdh1,RT1-Bb,Igfbp2,Dpp4,Bmp7,Igf2,Tbx18	83502,309622,25662,25253,85272,24483,315870
GO:0035904	0.000724262869014904	0.999947760290814	4	52	aorta development	BP	13579	103	Col3a1,Six1,Loxl1,Tfap2b	84032,114634,315714,301285
GO:0008284	0.000750660561406945	0.999760129867933	15	755	positive regulation of cell proliferation	BP	13579	103	Esrp1,Six1,Igfbp2,Sfrp1,Six2,Aldh1a2,Lamc2,Tfap2b,Aqp1,Epcam,Dpp4,Cldn7,Igf2,Ccl11,Tbx18	500409,114634,25662,84402,366542,116676,192362,301285,25240,171577,25253,65132,24483,29397,315870
GO:0070887	0.000758723528805331	0.999660003063676	32	2353	cellular response to chemical stimulus	BP	13579	103	Cdh1,Col3a1,RT1-Bb,Col1a1,Colec12,Lbp,Six1,Serpinf1,Igfbp2,Dcn,Sfrp1,Aldh1a2,Tcf21,Tfap2b,Pcolce,Aqp1,Bgn,Bmp7,Tshb,Il13ra2,Cyp1b1,Igf2,Apoa4,Por,Gpx6,Ccl11,Mrc1,Ephx1,Cga,Fbln5,Cybb,Pla2r1	83502,84032,309622,29393,361289,29469,114634,287526,25662,29139,84402,116676,252856,301285,29569,25240,25181,85272,25653,171060,25426,24483,25080,29441,259233,29397,291327,25315,116700,29158,66021,295631
GO:0071310	0.000782757753736406	0.999663205687782	28	1949	cellular response to organic substance	BP	13579	103	Cdh1,Col3a1,RT1-Bb,Col1a1,Colec12,Lbp,Six1,Serpinf1,Igfbp2,Dcn,Sfrp1,Aldh1a2,Tcf21,Tfap2b,Pcolce,Aqp1,Bgn,Bmp7,Tshb,Il13ra2,Cyp1b1,Igf2,Por,Ccl11,Mrc1,Ephx1,Cga,Cybb	83502,84032,309622,29393,361289,29469,114634,287526,25662,29139,84402,116676,252856,301285,29569,25240,25181,85272,25653,171060,25426,24483,29441,29397,291327,25315,116700,66021
GO:0032870	0.000785189820099542	0.999770141662264	13	599	cellular response to hormone stimulus	BP	13579	103	RT1-Bb,Serpinf1,Igfbp2,Sfrp1,Tcf21,Aqp1,Bmp7,Tshb,Cyp1b1,Igf2,Por,Ephx1,Cga	309622,287526,25662,84402,252856,25240,85272,25653,25426,24483,29441,25315,116700
GO:2000145	0.000791382605363987	0.999756474572821	14	678	regulation of cell motility	BP	13579	103	Cdh1,Col3a1,Col1a1,Lbp,Serpinf1,Dcn,Sfrp1,Lamc2,Aqp1,Epcam,Bmp7,Cyp1b1,Cldn7,Ccl11	83502,84032,29393,29469,287526,29139,84402,192362,25240,171577,85272,25426,65132,29397
GO:0072012	0.000841168032124658	0.999966409457981	3	24	glomerulus vasculature development	BP	13579	103	Tcf21,Aqp1,Bmp7	252856,25240,85272
GO:0060562	0.000866525173933779	0.999807948144384	9	318	epithelial tube morphogenesis	BP	13579	103	Esrp1,Six1,Sfrp1,Six2,Tcf21,Wnt6,Bmp7,Ccl11,St14	500409,114634,84402,366542,252856,316526,85272,29397,114093
GO:0035272	0.000886226895572069	0.99993232975525	4	55	exocrine system development	BP	13579	103	Cdh1,Esrp1,Bmp7,Igf2	83502,500409,85272,24483
GO:0001658	0.0008896993519842	0.999931992964775	4	55	branching involved in ureteric bud morphogenesis	BP	13579	103	Six1,Six2,Tcf21,Wnt6	114634,366542,252856,316526
GO:0072161	0.000891860618993415	0.999990842529747	2	6	mesenchymal cell differentiation involved in kidney development	BP	13579	103	Six2,Tcf21	366542,252856
GO:2001012	0.000891860618993415	0.999990842529747	2	6	mesenchymal cell differentiation involved in renal system development	BP	13579	103	Six2,Tcf21	366542,252856
GO:0009612	0.000894343799069503	0.999822023056307	8	256	response to mechanical stimulus	BP	13579	103	Col3a1,Col1a1,Igfbp2,Dcn,Aqp1,Il13ra2,Igf2,Chrna10	84032,29393,25662,29139,25240,171060,24483,64574
GO:0060687	0.000896522875751343	0.999990770291869	2	6	regulation of branching involved in prostate gland morphogenesis	BP	13579	103	Sfrp1,Bmp7	84402,85272
GO:0071680	0.000898807744143298	0.999990734819689	2	6	response to indole-3-methanol	BP	13579	103	Cdh1,Cyp1b1	83502,25426
GO:0071385	0.000927672920707806	0.999895767127855	5	96	cellular response to glucocorticoid stimulus	BP	13579	103	RT1-Bb,Serpinf1,Aqp1,Cyp1b1,Ephx1	309622,287526,25240,25426,25315
GO:0042572	0.00094262569157835	0.99996069183806	3	25	retinol metabolic process	BP	13579	103	Adh6,Aldh1a2,Cyp1b1	310903,116676,25426
GO:0030155	0.000979799988821093	0.99972172663686	12	537	regulation of cell adhesion	BP	13579	103	Cdh1,RT1-Bb,Col1a1,Igfbp2,Epcam,Emilin1,Dpp4,Bmp7,Cyp1b1,Cldn7,Igf2,Tbx18	83502,309622,29393,25662,171577,298845,25253,85272,25426,65132,24483,315870
GO:0048513	0.00104606075983807	0.999505978077118	36	2821	animal organ development	BP	13579	103	Cdh1,Col3a1,Mpzl2,RT1-Bb,Ifitm1,Esrp1,Col1a1,Lbp,Six1,Mtnr1a,Serpinf1,Dcn,Lum,Sfrp1,Six2,Aldh1a2,Mfap5,Tcf21,Tfap2b,Aqp1,Epcam,Wnt6,Bmp7,Cyp1b1,Igf2,Bicc1,Por,Pitx1,Chrna10,Ccl11,Ephx1,Tbx18,Cga,Gnat2,St14,Sohlh1	83502,84032,300679,309622,293618,500409,29393,29469,114634,114211,287526,29139,81682,84402,366542,116676,362429,252856,301285,25240,171577,316526,85272,25426,24483,361832,29441,113983,64574,29397,25315,315870,116700,365901,114093,362085
GO:0060445	0.00106051132517363	0.999953766769264	3	26	branching involved in salivary gland morphogenesis	BP	13579	103	Cdh1,Esrp1,Bmp7	83502,500409,85272
GO:1905330	0.00106841216656072	0.999875976418295	5	99	regulation of morphogenesis of an epithelium	BP	13579	103	Cdh1,Six1,Sfrp1,Six2,Bmp7	83502,114634,84402,366542,85272
GO:0061437	0.00106880002199075	0.999953278997506	3	26	renal system vasculature development	BP	13579	103	Tcf21,Aqp1,Bmp7	252856,25240,85272
GO:0061440	0.00106880002199075	0.999953278997506	3	26	kidney vasculature development	BP	13579	103	Tcf21,Aqp1,Bmp7	252856,25240,85272
GO:0042445	0.00106941398539635	0.999840890239857	6	148	hormone metabolic process	BP	13579	103	Adh6,Aldh1a2,Cyp1b1,Igf2,Por,Cga	310903,116676,25426,24483,29441,116700
GO:0048518	0.00110329783826545	0.999447747491388	50	4421	positive regulation of biological process	BP	13579	103	Cdh1,Col3a1,RT1-Bb,Esrp1,Col1a1,Colec12,Lbp,Six1,Mtnr1a,Serpinf1,Igfbp2,Coch,Dcn,Gpha2,Lum,Nmu,Sfrp1,Six2,Aldh1a2,Lamc2,Tcf21,Tfap2b,Bcl2l14,Pcolce,Espn,Aqp1,Epcam,Mapk13,Tmprss2,C1r,Clec7a,Emilin1,Dpp4,Wnt6,Bmp7,Il13ra2,Cyp1b1,Cldn7,Igf2,Apoa4,Por,Pitx1,Ctsc,Ccl11,Tmem30b,Tbx18,Cybb,Acox2,Sohlh1,Pla2r1	83502,84032,309622,500409,29393,361289,29469,114634,114211,287526,25662,362735,29139,171158,81682,63887,84402,366542,116676,192362,252856,301285,500348,29569,56227,25240,171577,29513,156435,312705,502902,298845,25253,316526,85272,171060,25426,65132,24483,25080,29441,113983,25423,29397,314224,315870,66021,252898,362085,295631
GO:0009790	0.00110895059088053	0.999617427270476	16	867	embryo development	BP	13579	103	Cdh1,Ifitm1,Col1a1,Six1,Sfrp1,Six2,Aldh1a2,Tcf21,Wnt6,Bmp7,Igf2,Pitx1,Chrna10,Rbbp8,Tbx18,St14	83502,293618,29393,114634,84402,366542,116676,252856,316526,85272,24483,113983,64574,291787,315870,114093
GO:0031960	0.00112849649153732	0.999766992171943	8	266	response to corticosteroid	BP	13579	103	RT1-Bb,Col1a1,Serpinf1,Igfbp2,Aqp1,Cyp1b1,Ephx1,Cybb	309622,29393,287526,25662,25240,25426,25315,66021
GO:0048583	0.00114455977374526	0.999456321646485	36	2836	regulation of response to stimulus	BP	13579	103	Cdh1,Col3a1,RT1-Bb,Col1a1,Colec12,Lbp,Serpinf1,Igfbp2,Coch,Dcn,Gpha2,Sfrp1,Tcf21,Tfap2b,Bcl2l14,C1r,Clec7a,Bgn,Dpp4,Bmp7,Tshb,Il13ra2,Cyp1b1,Igf2,Bicc1,Slpi,Por,Ctsc,Ccl11,Tbx18,Cga,Fbln5,Aoah,Tnk1,Acox2,Pla2r1	83502,84032,309622,29393,361289,29469,287526,25662,362735,29139,171158,84402,252856,301285,500348,312705,502902,25181,25253,85272,25653,171060,25426,24483,361832,84386,29441,25423,29397,315870,116700,29158,498757,303247,252898,295631
GO:0048870	0.00115694815484257	0.999562144096085	19	1134	cell motility	BP	13579	103	Cdh1,Col3a1,Col1a1,Lbp,Six1,Serpinf1,Dcn,Sfrp1,Six2,Lamc2,Aqp1,Epcam,Emilin1,Dpp4,Bmp7,Cyp1b1,Cldn7,Ccl11,Tnk1	83502,84032,29393,29469,114634,287526,29139,84402,366542,192362,25240,171577,298845,25253,85272,25426,65132,29397,303247
GO:0051674	0.00115694815484257	0.999562144096085	19	1134	localization of cell	BP	13579	103	Cdh1,Col3a1,Col1a1,Lbp,Six1,Serpinf1,Dcn,Sfrp1,Six2,Lamc2,Aqp1,Epcam,Emilin1,Dpp4,Bmp7,Cyp1b1,Cldn7,Ccl11,Tnk1	83502,84032,29393,29469,114634,287526,29139,84402,366542,192362,25240,171577,298845,25253,85272,25426,65132,29397,303247
GO:0071384	0.00116568004053984	0.999861927298302	5	101	cellular response to corticosteroid stimulus	BP	13579	103	RT1-Bb,Serpinf1,Aqp1,Cyp1b1,Ephx1	309622,287526,25240,25426,25315
GO:0071495	0.00117074255415703	0.999556453494689	19	1135	cellular response to endogenous stimulus	BP	13579	103	Cdh1,Col3a1,RT1-Bb,Col1a1,Six1,Serpinf1,Igfbp2,Sfrp1,Tcf21,Tfap2b,Aqp1,Bmp7,Tshb,Cyp1b1,Igf2,Por,Ephx1,Cga,Cybb	83502,84032,309622,29393,114634,287526,25662,84402,252856,301285,25240,85272,25653,25426,24483,29441,25315,116700,66021
GO:0035148	0.00119230066070102	0.999818731556439	6	151	tube formation	BP	13579	103	Cdh1,Six1,Sfrp1,Wnt6,Bmp7,St14	83502,114634,84402,316526,85272,114093
GO:0071300	0.0012411707098711	0.9998957876395	4	60	cellular response to retinoic acid	BP	13579	103	Col1a1,Serpinf1,Aldh1a2,Aqp1	29393,287526,116676,25240
GO:0072038	0.00124803242079361	0.999983953310827	2	7	mesenchymal stem cell maintenance involved in nephron morphogenesis	BP	13579	103	Six2,Bmp7	366542,85272
GO:0006145	0.0012485912059723	0.999983942474966	2	7	purine nucleobase catabolic process	BP	13579	103	Aox2,Aox4	316421,316424
GO:0007389	0.00127454813579721	0.999701208056477	9	336	pattern specification process	BP	13579	103	Ifitm1,Six1,Sfrp1,Six2,Aldh1a2,Wnt6,Bmp7,Bicc1,Tbx18	293618,114634,84402,366542,116676,316526,85272,361832,315870
GO:0022603	0.00128477725572433	0.999566208054537	15	795	regulation of anatomical structure morphogenesis	BP	13579	103	Cdh1,Six1,Serpinf1,Coch,Dcn,Sfrp1,Six2,Aqp1,Wnt6,Bmp7,Cyp1b1,Por,Ccl11,Tbx18,Cybb	83502,114634,287526,362735,29139,84402,366542,25240,316526,85272,25426,29441,29397,315870,66021
GO:0060675	0.0013129260594331	0.999887990255503	4	61	ureteric bud morphogenesis	BP	13579	103	Six1,Six2,Tcf21,Wnt6	114634,366542,252856,316526
GO:0045940	0.00132479166708106	0.999937205914942	3	28	positive regulation of steroid metabolic process	BP	13579	103	Igf2,Apoa4,Por	24483,25080,29441
GO:0060669	0.00132658846965995	0.999937090983878	3	28	embryonic placenta morphogenesis	BP	13579	103	Bmp7,Igf2,St14	85272,24483,114093
GO:0035909	0.00132915555054152	0.99993692668711	3	28	aorta morphogenesis	BP	13579	103	Col3a1,Six1,Tfap2b	84032,114634,301285
GO:0060485	0.00133840808544484	0.999751800303604	7	211	mesenchyme development	BP	13579	103	Col1a1,Six1,Sfrp1,Six2,Aldh1a2,Tcf21,Bmp7	29393,114634,84402,366542,116676,252856,85272
GO:0043009	0.00139319865822286	0.999587316769688	12	559	chordate embryonic development	BP	13579	103	Cdh1,Ifitm1,Col1a1,Six1,Sfrp1,Six2,Aldh1a2,Bmp7,Igf2,Rbbp8,Tbx18,St14	83502,293618,29393,114634,84402,366542,116676,85272,24483,291787,315870,114093
GO:0072171	0.00139529977477439	0.999878896122478	4	62	mesonephric tubule morphogenesis	BP	13579	103	Six1,Six2,Tcf21,Wnt6	114634,366542,252856,316526
GO:0097305	0.00140122571399589	0.999700509950248	8	275	response to alcohol	BP	13579	103	Cdh1,Adh6,Sfrp1,Cyp1b1,Cldn7,Igf2,Cldn3,Cybb	83502,310903,84402,25426,65132,24483,65130,66021
GO:0048566	0.00146224359399448	0.999928064057097	3	29	embryonic digestive tract development	BP	13579	103	Six2,Aldh1a2,Tcf21	366542,116676,252856
GO:0050678	0.00150845954822693	0.999673755308215	8	278	regulation of epithelial cell proliferation	BP	13579	103	Cdh1,Esrp1,Six1,Serpinf1,Sfrp1,Aldh1a2,Ccl11,Tbx18	83502,500409,114634,287526,84402,116676,29397,315870
GO:0071396	0.00151518308872972	0.999546609492758	12	565	cellular response to lipid	BP	13579	103	RT1-Bb,Col1a1,Lbp,Serpinf1,Sfrp1,Aldh1a2,Tcf21,Aqp1,Bmp7,Cyp1b1,Mrc1,Ephx1	309622,29393,29469,287526,84402,116676,252856,25240,85272,25426,291327,25315
GO:0009792	0.00152409366283446	0.999543622107362	12	565	embryo development ending in birth or egg hatching	BP	13579	103	Cdh1,Ifitm1,Col1a1,Six1,Sfrp1,Six2,Aldh1a2,Bmp7,Igf2,Rbbp8,Tbx18,St14	83502,293618,29393,114634,84402,366542,116676,85272,24483,291787,315870,114093
GO:0010466	0.0016303879921378	0.999736100489265	6	161	negative regulation of peptidase activity	BP	13579	103	Serpinf1,Tfap2b,Aqp1,Serpinb10,Slpi,Por	287526,301285,25240,266775,84386,29441
GO:0072239	0.00165099761085653	0.999974577243545	2	8	metanephric glomerulus vasculature development	BP	13579	103	Tcf21,Aqp1	252856,25240
GO:1901342	0.00173498981659673	0.99966305983262	7	221	regulation of vasculature development	BP	13579	103	Serpinf1,Dcn,Aqp1,Bmp7,Cyp1b1,Ccl11,Cybb	287526,29139,25240,85272,25426,29397,66021
GO:0040012	0.00189486850646366	0.999359080513946	14	743	regulation of locomotion	BP	13579	103	Cdh1,Col3a1,Col1a1,Lbp,Serpinf1,Dcn,Sfrp1,Lamc2,Aqp1,Epcam,Bmp7,Cyp1b1,Cldn7,Ccl11	83502,84032,29393,29469,287526,29139,84402,192362,25240,171577,85272,25426,65132,29397
GO:0051270	0.00194251931894585	0.999341153146935	14	745	regulation of cellular component movement	BP	13579	103	Cdh1,Col3a1,Col1a1,Lbp,Serpinf1,Dcn,Sfrp1,Lamc2,Aqp1,Epcam,Bmp7,Cyp1b1,Cldn7,Ccl11	83502,84032,29393,29469,287526,29139,84402,192362,25240,171577,85272,25426,65132,29397
GO:0048514	0.00196947767440208	0.999464876933073	10	430	blood vessel morphogenesis	BP	13579	103	Col3a1,Six1,Serpinf1,Dcn,Tcf21,Tfap2b,Aqp1,Cyp1b1,Ccl11,Cybb	84032,114634,287526,29139,252856,301285,25240,25426,29397,66021
GO:0043010	0.00197847781677174	0.999552937485109	8	290	camera-type eye development	BP	13579	103	Mtnr1a,Serpinf1,Aldh1a2,Tfap2b,Aqp1,Bmp7,Cyp1b1,Gnat2	114211,287526,116676,301285,25240,85272,25426,365901
GO:0071407	0.00198177841528275	0.999387288704203	12	583	cellular response to organic cyclic compound	BP	13579	103	Cdh1,RT1-Bb,Col1a1,Colec12,Six1,Serpinf1,Sfrp1,Tcf21,Aqp1,Bmp7,Cyp1b1,Ephx1	83502,309622,29393,361289,114634,287526,84402,252856,25240,85272,25426,25315
GO:1901701	0.002015490347444	0.999238654694263	17	1008	cellular response to oxygen-containing compound	BP	13579	103	Cdh1,Col3a1,RT1-Bb,Col1a1,Lbp,Six1,Serpinf1,Sfrp1,Aldh1a2,Aqp1,Cyp1b1,Igf2,Apoa4,Por,Mrc1,Fbln5,Cybb	83502,84032,309622,29393,29469,114634,287526,84402,116676,25240,25426,24483,25080,29441,291327,29158,66021
GO:0072078	0.00207341091920164	0.999798639837243	4	69	nephron tubule morphogenesis	BP	13579	103	Six1,Six2,Tcf21,Wnt6	114634,366542,252856,316526
GO:0090031	0.00210837999672934	0.999962177825923	2	9	positive regulation of steroid hormone biosynthetic process	BP	13579	103	Igf2,Por	24483,29441
GO:0042535	0.00211532719839849	0.999961989477505	2	9	positive regulation of tumor necrosis factor biosynthetic process	BP	13579	103	Lbp,Cybb	29469,66021
GO:0046113	0.00211980725036855	0.999961867848352	2	9	nucleobase catabolic process	BP	13579	103	Aox2,Aox4	316421,316424
GO:0072088	0.00218338560967679	0.999784815624668	4	70	nephron epithelium morphogenesis	BP	13579	103	Six1,Six2,Tcf21,Wnt6	114634,366542,252856,316526
GO:0048762	0.00224051991545642	0.999613319634266	6	171	mesenchymal cell differentiation	BP	13579	103	Col1a1,Sfrp1,Six2,Aldh1a2,Tcf21,Bmp7	29393,84402,366542,116676,252856,85272
GO:0009725	0.00228355644622676	0.999152618073409	16	931	response to hormone	BP	13579	103	RT1-Bb,Col1a1,Serpinf1,Igfbp2,Adh6,Sfrp1,Tcf21,Aqp1,Bmp7,Tshb,Cyp1b1,Igf2,Por,Ephx1,Cga,Cybb	309622,29393,287526,25662,310903,84402,252856,25240,85272,25653,25426,24483,29441,25315,116700,66021
GO:0061053	0.0023174938813392	0.999767704225488	4	71	somite development	BP	13579	103	Ifitm1,Six1,Sfrp1,Tbx18	293618,114634,84402,315870
GO:0031328	0.00234220942125067	0.998995501566287	22	1490	positive regulation of cellular biosynthetic process	BP	13579	103	Cdh1,Col1a1,Lbp,Six1,Mtnr1a,Dcn,Gpha2,Lum,Sfrp1,Six2,Tcf21,Tfap2b,Epcam,Wnt6,Bmp7,Cyp1b1,Igf2,Apoa4,Por,Pitx1,Cybb,Sohlh1	83502,29393,29469,114634,114211,29139,171158,81682,84402,366542,252856,301285,171577,316526,85272,25426,24483,25080,29441,113983,66021,362085
GO:0052547	0.00250130509197876	0.999412726771761	8	302	regulation of peptidase activity	BP	13579	103	Cdh1,Serpinf1,Tfap2b,Pcolce,Aqp1,Serpinb10,Slpi,Por	83502,287526,301285,29569,25240,266775,84386,29441
GO:0061333	0.00255089704045883	0.999737200914852	4	73	renal tubule morphogenesis	BP	13579	103	Six1,Six2,Tcf21,Wnt6	114634,366542,252856,316526
GO:0009798	0.00256282914829213	0.999735630979914	4	73	axis specification	BP	13579	103	Sfrp1,Six2,Wnt6,Tbx18	84402,366542,316526,315870
GO:0006952	0.00259503606894892	0.999024219255124	16	944	defense response	BP	13579	103	RT1-Bb,Ifitm1,Colec12,Lbp,Serpinf1,Coch,Clec7a,Dpp4,Igf2,Slpi,Apoa4,Ccl11,Mrc1,Cybb,Aoah,Tnk1	309622,293618,361289,29469,287526,362735,502902,25253,24483,84386,25080,29397,291327,66021,498757,303247
GO:0048568	0.00259843178746969	0.999322776858988	9	373	embryonic organ development	BP	13579	103	Six1,Six2,Aldh1a2,Tcf21,Bmp7,Igf2,Chrna10,Tbx18,St14	114634,366542,116676,252856,85272,24483,64574,315870,114093
GO:1901655	0.00268421599457142	0.999613605445041	5	122	cellular response to ketone	BP	13579	103	RT1-Bb,Serpinf1,Sfrp1,Aqp1,Cyp1b1	309622,287526,84402,25240,25426
GO:0016477	0.00270616739136756	0.998947368417428	17	1036	cell migration	BP	13579	103	Cdh1,Col3a1,Col1a1,Lbp,Six1,Serpinf1,Dcn,Sfrp1,Six2,Lamc2,Aqp1,Emilin1,Dpp4,Bmp7,Cyp1b1,Ccl11,Tnk1	83502,84032,29393,29469,114634,287526,29139,84402,366542,192362,25240,298845,25253,85272,25426,29397,303247
GO:0003382	0.00275723802108425	0.999828008427755	3	36	epithelial cell morphogenesis	BP	13579	103	Cdh1,Cldn3,St14	83502,65130,114093
GO:0050877	0.00279385431087788	0.999013058502841	14	775	nervous system process	BP	13579	103	Cdh1,Col1a1,Six1,Serpinf1,Coch,RT1-Da,Lum,Nmu,Espn,Aqp1,Igf2,Chrna10,Tbx18,Gnat2	83502,29393,114634,287526,362735,294269,81682,63887,56227,25240,24483,64574,315870,365901
GO:0045861	0.00280634383341425	0.999405666736692	7	241	negative regulation of proteolysis	BP	13579	103	Cdh1,Serpinf1,Tfap2b,Aqp1,Serpinb10,Slpi,Por	83502,287526,301285,25240,266775,84386,29441
GO:0071417	0.00283072252883798	0.999135417186069	11	529	cellular response to organonitrogen compound	BP	13579	103	Cdh1,Col3a1,RT1-Bb,Col1a1,Six1,Sfrp1,Aqp1,Cyp1b1,Igf2,Por,Cybb	83502,84032,309622,29393,114634,84402,25240,25426,24483,29441,66021
GO:0002449	0.00296092111877965	0.999459086955923	6	181	lymphocyte mediated immunity	BP	13579	103	RT1-Bb,C1r,Dpp4,Il13ra2,Igf2,Ctsc	309622,312705,25253,171060,24483,25423
GO:0048705	0.0029942744790875	0.99945175722874	6	181	skeletal system morphogenesis	BP	13579	103	Col1a1,Six1,Sfrp1,Six2,Bmp7,Por	29393,114634,84402,366542,85272,29441
GO:0009891	0.00300396514302592	0.998683652958384	22	1520	positive regulation of biosynthetic process	BP	13579	103	Cdh1,Col1a1,Lbp,Six1,Mtnr1a,Dcn,Gpha2,Lum,Sfrp1,Six2,Tcf21,Tfap2b,Epcam,Wnt6,Bmp7,Cyp1b1,Igf2,Apoa4,Por,Pitx1,Cybb,Sohlh1	83502,29393,29469,114634,114211,29139,171158,81682,84402,366542,252856,301285,171577,316526,85272,25426,24483,25080,29441,113983,66021,362085
GO:1901699	0.0031119283738897	0.998982499112984	12	616	cellular response to nitrogen compound	BP	13579	103	Cdh1,Col3a1,RT1-Bb,Col1a1,Colec12,Six1,Sfrp1,Aqp1,Cyp1b1,Igf2,Por,Cybb	83502,84032,309622,29393,361289,114634,84402,25240,25426,24483,29441,66021
GO:0031667	0.003137743549954	0.999028457194903	11	537	response to nutrient levels	BP	13579	103	Col1a1,Igfbp2,Sfrp1,Aldh1a2,Bmp7,Tshb,Cyp1b1,Igf2,Apoa4,Por,Cybb	29393,25662,84402,116676,85272,25653,25426,24483,25080,29441,66021
GO:0003091	0.00320435252120374	0.999925992633855	2	11	renal water homeostasis	BP	13579	103	Tfap2b,Aqp1	301285,25240
GO:0060346	0.00321104273167657	0.999925758863077	2	11	bone trabecula formation	BP	13579	103	Col1a1,Sfrp1	29393,84402
GO:0001501	0.00321461664066316	0.999134673899893	9	385	skeletal system development	BP	13579	103	Col3a1,Col1a1,Six1,Lum,Sfrp1,Six2,Bmp7,Por,Pitx1	84032,29393,114634,81682,84402,366542,85272,29441,113983
GO:0050891	0.00323497636252007	0.999785799317877	3	38	multicellular organismal water homeostasis	BP	13579	103	Cdh1,Tfap2b,Aqp1	83502,301285,25240
GO:0007435	0.00346291568978467	0.999764764128485	3	39	salivary gland morphogenesis	BP	13579	103	Cdh1,Esrp1,Bmp7	83502,500409,85272
GO:0022407	0.00366044801283924	0.999084713984801	8	321	regulation of cell-cell adhesion	BP	13579	103	Cdh1,RT1-Bb,Igfbp2,Epcam,Dpp4,Bmp7,Igf2,Tbx18	83502,309622,25662,171577,25253,85272,24483,315870
GO:0045785	0.00373711272931982	0.999062307978859	8	322	positive regulation of cell adhesion	BP	13579	103	Cdh1,RT1-Bb,Igfbp2,Emilin1,Dpp4,Bmp7,Igf2,Tbx18	83502,309622,25662,298845,25253,85272,24483,315870
GO:0060840	0.00374373438857009	0.999569530661469	4	81	artery development	BP	13579	103	Col3a1,Six1,Loxl1,Tfap2b	84032,114634,315714,301285
GO:0016338	0.00381564070799423	0.999902272112287	2	12	calcium-independent cell-cell adhesion via plasma membrane cell-adhesion molecules	BP	13579	103	Cldn7,Cldn3	65132,65130
GO:0006910	0.00381662477786319	0.999902233972617	2	12	phagocytosis, recognition	BP	13579	103	Colec12,Clec7a	361289,502902
GO:0032502	0.00381736387585158	0.997940674768767	50	4654	developmental process	BP	13579	103	Cdh1,Col3a1,Mpzl2,RT1-Bb,Ifitm1,Esrp1,Col1a1,Lbp,Six1,Mtnr1a,Serpinf1,Igfbp2,Coch,Dcn,Lum,Sfrp1,Six2,Aldh1a2,Loxl1,Mfap5,Lamc2,Tcf21,Tfap2b,Aqp1,Epcam,Wnt6,Bmp7,Cyp1b1,Igf2,Bicc1,Cldn3,Apoa4,Por,Pitx1,Ctsc,Chrna10,Ccl11,Prelp,Ephx1,Rbbp8,Tbx18,Cga,Upk1b,Gnat2,Cybb,St14,Mymk,Tnk1,Sohlh1,Pla2r1	83502,84032,300679,309622,293618,500409,29393,29469,114634,114211,287526,25662,362735,29139,81682,84402,366542,116676,315714,362429,192362,252856,301285,25240,171577,316526,85272,25426,24483,361832,65130,25080,29441,113983,25423,64574,29397,84400,25315,291787,315870,116700,303924,365901,66021,114093,296601,303247,362085,295631
GO:0060766	0.00382689331747937	0.999901835690405	2	12	negative regulation of androgen receptor signaling pathway	BP	13579	103	Sfrp1,Tcf21	84402,252856
GO:0060442	0.00382780043639004	0.999901800479634	2	12	branching involved in prostate gland morphogenesis	BP	13579	103	Sfrp1,Bmp7	84402,85272
GO:0061548	0.00383271388826569	0.999901609684072	2	12	ganglion development	BP	13579	103	Six1,Cyp1b1	114634,25426
GO:0001838	0.00391781905744343	0.999383026683862	5	133	embryonic epithelial tube formation	BP	13579	103	Six1,Sfrp1,Wnt6,Bmp7,St14	114634,84402,316526,85272,114093
GO:0034308	0.00398999407433571	0.999714200929523	3	41	primary alcohol metabolic process	BP	13579	103	Adh6,Aldh1a2,Cyp1b1	310903,116676,25426
GO:0001523	0.00399428429364224	0.999713783976882	3	41	retinoid metabolic process	BP	13579	103	Adh6,Aldh1a2,Cyp1b1	310903,116676,25426
GO:0010226	0.00400411355781042	0.999712828089413	3	41	response to lithium ion	BP	13579	103	Cdh1,Igfbp2,Tfap2b	83502,25662,301285
GO:0001654	0.00420337175800215	0.998924351048277	8	328	eye development	BP	13579	103	Mtnr1a,Serpinf1,Aldh1a2,Tfap2b,Aqp1,Bmp7,Cyp1b1,Gnat2	114211,287526,116676,301285,25240,85272,25426,365901
GO:0030334	0.00421310025292073	0.998568579030938	12	640	regulation of cell migration	BP	13579	103	Cdh1,Col3a1,Col1a1,Lbp,Serpinf1,Dcn,Sfrp1,Lamc2,Aqp1,Bmp7,Cyp1b1,Ccl11	83502,84032,29393,29469,287526,29139,84402,192362,25240,85272,25426,29397
GO:0007431	0.00427421041850068	0.999685857467732	3	42	salivary gland development	BP	13579	103	Cdh1,Esrp1,Bmp7	83502,500409,85272
GO:0071548	0.00441070132301629	0.999468267451206	4	85	response to dexamethasone	BP	13579	103	RT1-Bb,Serpinf1,Aqp1,Cyp1b1	309622,287526,25240,25426
GO:0044241	0.00445258316235748	0.999875116579633	2	13	lipid digestion	BP	13579	103	Aqp1,Apoa4	25240,25080
GO:0042574	0.00447398330017821	0.999874206667439	2	13	retinal metabolic process	BP	13579	103	Aldh1a2,Cyp1b1	116676,25426
GO:0009991	0.00448368984972452	0.998543548463114	11	563	response to extracellular stimulus	BP	13579	103	Col1a1,Igfbp2,Sfrp1,Aldh1a2,Bmp7,Tshb,Cyp1b1,Igf2,Apoa4,Por,Cybb	29393,25662,84402,116676,85272,25653,25426,24483,25080,29441,66021
GO:0022612	0.00455581597045449	0.999256122961869	5	138	gland morphogenesis	BP	13579	103	Cdh1,Esrp1,Sfrp1,Bmp7,Ccl11	83502,500409,84402,85272,29397
GO:0030104	0.00459431720380703	0.99965310690462	3	43	water homeostasis	BP	13579	103	Cdh1,Tfap2b,Aqp1	83502,301285,25240
GO:0035019	0.00460204358574574	0.999652314574656	3	43	somatic stem cell population maintenance	BP	13579	103	Sfrp1,Six2,Bmp7	84402,366542,85272
GO:0045765	0.00470910497365485	0.999053112307595	6	199	regulation of angiogenesis	BP	13579	103	Serpinf1,Dcn,Aqp1,Cyp1b1,Ccl11,Cybb	287526,29139,25240,25426,29397,66021
GO:0072175	0.0047129698059749	0.999224175491898	5	139	epithelial tube formation	BP	13579	103	Six1,Sfrp1,Wnt6,Bmp7,St14	114634,84402,316526,85272,114093
GO:0050776	0.00485120898933554	0.998502263085591	10	488	regulation of immune response	BP	13579	103	Col3a1,RT1-Bb,Colec12,Lbp,Coch,C1r,Clec7a,Dpp4,Il13ra2,Igf2	84032,309622,361289,29469,362735,312705,502902,25253,171060,24483
GO:0021983	0.00487718140750689	0.99962338114116	3	44	pituitary gland development	BP	13579	103	Cdh1,Aldh1a2,Pitx1	83502,116676,113983
GO:0050673	0.00491606845095417	0.998708284953218	8	337	epithelial cell proliferation	BP	13579	103	Cdh1,Esrp1,Six1,Serpinf1,Sfrp1,Aldh1a2,Ccl11,Tbx18	83502,500409,114634,287526,84402,116676,29397,315870
GO:2000147	0.00495334548918234	0.998574628531828	9	412	positive regulation of cell motility	BP	13579	103	Col1a1,Lbp,Lamc2,Aqp1,Epcam,Bmp7,Cyp1b1,Cldn7,Ccl11	29393,29469,192362,25240,171577,85272,25426,65132,29397
GO:0033273	0.00510206026353546	0.999143882481674	5	142	response to vitamin	BP	13579	103	Col1a1,Sfrp1,Aldh1a2,Bmp7,Tshb	29393,84402,116676,85272,25653
GO:0061383	0.00522557365771756	0.999585944195167	3	45	trabecula morphogenesis	BP	13579	103	Col1a1,Sfrp1,Bmp7	29393,84402,85272
GO:0061430	0.00523223739711213	0.999838988102204	2	14	bone trabecula morphogenesis	BP	13579	103	Col1a1,Sfrp1	29393,84402
GO:0001890	0.00529996651512597	0.999102501327672	5	143	placenta development	BP	13579	103	Cdh1,Dcn,Bmp7,Igf2,St14	83502,29139,85272,24483,114093
GO:0003008	0.0054798774415127	0.997600577152147	19	1302	system process	BP	13579	103	Cdh1,Col1a1,Six1,Serpinf1,Coch,RT1-Da,Lum,Nmu,Slc22a6,Tfap2b,Espn,Aqp1,Mrvi1,Igf2,Apoa4,Chrna10,Tbx18,Cga,Gnat2	83502,29393,114634,287526,362735,294269,81682,63887,29509,301285,56227,25240,308899,24483,25080,64574,315870,116700,365901
GO:0090090	0.00565035400397555	0.999268189855316	4	91	negative regulation of canonical Wnt signaling pathway	BP	13579	103	Cdh1,Sfrp1,Bicc1,Tbx18	83502,84402,361832,315870
GO:0048706	0.00565893453783182	0.999266763376724	4	91	embryonic skeletal system development	BP	13579	103	Col1a1,Six1,Six2,Bmp7	29393,114634,366542,85272
GO:0040011	0.00570014200992403	0.997494404347605	19	1306	locomotion	BP	13579	103	Cdh1,Col3a1,Col1a1,Lbp,Six1,Serpinf1,Dcn,Sfrp1,Six2,Lamc2,Aqp1,Epcam,Emilin1,Dpp4,Bmp7,Cyp1b1,Cldn7,Ccl11,Tnk1	83502,84032,29393,29469,114634,287526,29139,84402,366542,192362,25240,171577,298845,25253,85272,25426,65132,29397,303247
GO:1901654	0.00578908301084887	0.998598523217137	7	275	response to ketone	BP	13579	103	RT1-Bb,Serpinf1,Adh6,Sfrp1,Aqp1,Cyp1b1,Cybb	309622,287526,310903,84402,25240,25426,66021
GO:0048546	0.00588974291420179	0.999511873697244	3	47	digestive tract morphogenesis	BP	13579	103	Sfrp1,Six2,Tcf21	84402,366542,252856
GO:0043200	0.00591745626539563	0.998970821967239	5	147	response to amino acid	BP	13579	103	Cdh1,Col3a1,Col1a1,Six1,Cybb	83502,84032,29393,114634,66021
GO:0051272	0.00595441210151498	0.998236366084657	9	424	positive regulation of cellular component movement	BP	13579	103	Col1a1,Lbp,Lamc2,Aqp1,Epcam,Bmp7,Cyp1b1,Cldn7,Ccl11	29393,29469,192362,25240,171577,85272,25426,65132,29397
GO:0042533	0.00595871717592779	0.999802286572598	2	15	tumor necrosis factor biosynthetic process	BP	13579	103	Lbp,Cybb	29469,66021
GO:0042534	0.00595871717592779	0.999802286572598	2	15	regulation of tumor necrosis factor biosynthetic process	BP	13579	103	Lbp,Cybb	29469,66021
GO:0072224	0.00597429767307473	0.999801502225267	2	15	metanephric glomerulus development	BP	13579	103	Tcf21,Aqp1	252856,25240
GO:0046886	0.00597927727165859	0.999801251318942	2	15	positive regulation of hormone biosynthetic process	BP	13579	103	Igf2,Por	24483,29441
GO:0008283	0.00625012826541656	0.9970754548071	22	1616	cell proliferation	BP	13579	103	Cdh1,RT1-Bb,Esrp1,Six1,Serpinf1,Igfbp2,Sfrp1,Six2,Aldh1a2,Lamc2,Tfap2b,Aqp1,Epcam,Dpp4,Bmp7,Cyp1b1,Cldn7,Igf2,Por,Ccl11,Tbx18,Tnk1	83502,309622,500409,114634,287526,25662,84402,366542,116676,192362,301285,25240,171577,25253,85272,25426,65132,24483,29441,29397,315870,303247
GO:0009952	0.00630720481162661	0.998885946619207	5	149	anterior/posterior pattern specification	BP	13579	103	Ifitm1,Sfrp1,Six2,Aldh1a2,Tbx18	293618,84402,366542,116676,315870
GO:0007162	0.00654295134649167	0.998590233413989	6	213	negative regulation of cell adhesion	BP	13579	103	Cdh1,RT1-Bb,Col1a1,Epcam,Cyp1b1,Cldn7	83502,309622,29393,171577,25426,65132
GO:0006801	0.00656675586272001	0.999432997105478	3	49	superoxide metabolic process	BP	13579	103	Apoa4,Fbln5,Cybb	25080,29158,66021
GO:0051716	0.00658987720836846	0.996310115745803	52	5014	cellular response to stimulus	BP	13579	103	Cdh1,Col3a1,RT1-Bb,Col1a1,Colec12,Lbp,Six1,Mtnr1a,Serpinf1,Igfbp2,Dcn,Gpha2,Nmu,Sfrp1,Aldh1a2,Tcf21,Tfap2b,Angptl1,Bcl2l14,Pcolce,Aqp1,Epcam,Mapk13,Clec7a,Bgn,Mrvi1,Mrgprf,Wnt6,Bmp7,Tshb,Il13ra2,Cyp1b1,Igf2,Bicc1,Hcar1,Apoa4,Por,Gpx6,Ctsc,Chrna10,Ccl11,Mrc1,Ephx1,Rbbp8,Tbx18,Cga,Upk1b,Fbln5,Gnat2,Cybb,Tnk1,Pla2r1	83502,84032,309622,29393,361289,29469,114634,114211,287526,25662,29139,171158,63887,84402,116676,252856,301285,679942,500348,29569,25240,171577,29513,502902,25181,308899,266762,316526,85272,25653,171060,25426,24483,361832,689936,25080,29441,259233,25423,64574,29397,291327,25315,291787,315870,116700,303924,29158,365901,66021,303247,295631
GO:0048557	0.00676989529962228	0.999758339255277	2	16	embryonic digestive tract morphogenesis	BP	13579	103	Six2,Tcf21	366542,252856
GO:1905331	0.00679430264052916	0.999757016148887	2	16	negative regulation of morphogenesis of an epithelium	BP	13579	103	Six1,Bmp7	114634,85272
GO:0090185	0.00679849574904704	0.999756788592464	2	16	negative regulation of kidney development	BP	13579	103	Six1,Bmp7	114634,85272
GO:0090102	0.00703399249925255	0.999376864285286	3	50	cochlea development	BP	13579	103	Cdh1,Six1,Tbx18	83502,114634,315870
GO:0071260	0.00705251057146702	0.99902559544209	4	97	cellular response to mechanical stimulus	BP	13579	103	Col1a1,Aqp1,Il13ra2,Igf2	29393,25240,171060,24483
GO:0009719	0.00707448961609118	0.996761298026557	20	1432	response to endogenous stimulus	BP	13579	103	Cdh1,Col3a1,RT1-Bb,Col1a1,Six1,Serpinf1,Igfbp2,Adh6,Sfrp1,Tcf21,Tfap2b,Aqp1,Bmp7,Tshb,Cyp1b1,Igf2,Por,Ephx1,Cga,Cybb	83502,84032,309622,29393,114634,287526,25662,310903,84402,252856,301285,25240,85272,25653,25426,24483,29441,25315,116700,66021
GO:0061448	0.00717000390002365	0.998424850761248	6	217	connective tissue development	BP	13579	103	Col1a1,Lum,Six2,Bmp7,Por,Pitx1	29393,81682,366542,85272,29441,113983
GO:0051216	0.00723612531351114	0.998678329610907	5	154	cartilage development	BP	13579	103	Col1a1,Lum,Six2,Por,Pitx1	29393,81682,366542,29441,113983
GO:0032501	0.00733225560486295	0.995863046144802	53	5160	multicellular organismal process	BP	13579	103	Cdh1,Col3a1,Mpzl2,RT1-Bb,Ifitm1,Esrp1,Col1a1,Lbp,Six1,Mtnr1a,Serpinf1,Igfbp2,Adh6,Coch,RT1-Da,Dcn,Lum,Nmu,Sfrp1,Six2,Aldh1a2,Loxl1,Mfap5,Lamc2,Slc22a6,Tcf21,Tfap2b,Espn,Aqp1,Epcam,Mapk13,Bgn,Mrvi1,Dpp4,Wnt6,Bmp7,Cyp1b1,Igf2,Bicc1,Apoa4,Por,Pitx1,Chrna10,Ccl11,Ephx1,Rbbp8,Tbx18,Cga,Gnat2,Cybb,St14,Sohlh1,Pla2r1	83502,84032,300679,309622,293618,500409,29393,29469,114634,114211,287526,25662,310903,362735,294269,29139,81682,63887,84402,366542,116676,315714,362429,192362,29509,252856,301285,56227,25240,171577,29513,25181,308899,25253,316526,85272,25426,24483,361832,25080,29441,113983,64574,29397,25315,291787,315870,116700,365901,66021,114093,362085,295631
GO:0010951	0.00733990420633997	0.998654628777702	5	155	negative regulation of endopeptidase activity	BP	13579	103	Serpinf1,Tfap2b,Aqp1,Serpinb10,Por	287526,301285,25240,266775,29441
GO:0045995	0.00734038625495099	0.998973905127487	4	98	regulation of embryonic development	BP	13579	103	Six1,Sfrp1,Bmp7,Tbx18	114634,84402,85272,315870
GO:0060537	0.00737385531782541	0.997923255829469	8	361	muscle tissue development	BP	13579	103	Col3a1,Six1,Dcn,Aldh1a2,Tcf21,Bmp7,Pitx1,Tbx18	84032,114634,29139,116676,252856,85272,113983,315870
GO:0016101	0.00738290400161056	0.999333865954259	3	51	diterpenoid metabolic process	BP	13579	103	Adh6,Aldh1a2,Cyp1b1	310903,116676,25426
GO:0040017	0.00741661470942385	0.997725367923925	9	439	positive regulation of locomotion	BP	13579	103	Col1a1,Lbp,Lamc2,Aqp1,Epcam,Bmp7,Cyp1b1,Cldn7,Ccl11	29393,29469,192362,25240,171577,85272,25426,65132,29397
GO:0006066	0.00745509732133353	0.998348551654822	6	219	alcohol metabolic process	BP	13579	103	Adh6,Aldh1a2,Cyp1b1,Apoa4,Por,Ephx1	310903,116676,25426,25080,29441,25315
GO:0002495	0.00755207075775897	0.999712939225814	2	17	antigen processing and presentation of peptide antigen via MHC class II	BP	13579	103	RT1-Bb,RT1-Da	309622,294269
GO:0042573	0.00764324131854612	0.999707661586758	2	17	retinoic acid metabolic process	BP	13579	103	Adh6,Aldh1a2	310903,116676
GO:0042474	0.00764530297396556	0.999707541858859	2	17	middle ear morphogenesis	BP	13579	103	Six1,Six2	114634,366542
GO:1905276	0.00767614388722368	0.999705748792817	2	17	regulation of epithelial tube formation	BP	13579	103	Six1,Sfrp1	114634,84402
GO:0060828	0.00782201393174614	0.998543804843643	5	157	regulation of canonical Wnt signaling pathway	BP	13579	103	Cdh1,Col1a1,Sfrp1,Bicc1,Tbx18	83502,29393,84402,361832,315870
GO:0014905	0.00782432133089354	1	1	1	myoblast fusion involved in skeletal muscle regeneration	BP	13579	103	Mymk	296601
GO:0009610	0.0078346570422885	1	1	1	response to symbiotic fungus	BP	13579	103	RT1-Bb	309622
GO:0009623	0.0078346570422885	1	1	1	response to parasitic fungus	BP	13579	103	RT1-Bb	309622
GO:0008653	0.00784798154565955	1	1	1	lipopolysaccharide metabolic process	BP	13579	103	Aoah	498757
GO:0060265	0.0078550300139093	1	1	1	positive regulation of respiratory burst involved in inflammatory response	BP	13579	103	Lbp	29469
GO:0097254	0.00785811021975885	1	1	1	renal tubular secretion	BP	13579	103	Slc22a6	29509
GO:0043602	0.00785960632637044	1	1	1	nitrate catabolic process	BP	13579	103	Por	29441
GO:0044343	0.00785960632637044	1	1	1	canonical Wnt signaling pathway involved in regulation of type B pancreatic cell proliferation	BP	13579	103	Sfrp1	84402
GO:0044345	0.00785960632637044	1	1	1	stromal-epithelial cell signaling involved in prostate gland development	BP	13579	103	Sfrp1	84402
GO:0046210	0.00785960632637044	1	1	1	nitric oxide catabolic process	BP	13579	103	Por	29441
GO:0090246	0.00785960632637044	1	1	1	convergent extension involved in somitogenesis	BP	13579	103	Sfrp1	84402
GO:0097273	0.00785960632637044	1	1	1	creatinine homeostasis	BP	13579	103	Tfap2b	301285
GO:0097275	0.00785960632637044	1	1	1	cellular ammonia homeostasis	BP	13579	103	Tfap2b	301285
GO:0097276	0.00785960632637044	1	1	1	cellular creatinine homeostasis	BP	13579	103	Tfap2b	301285
GO:0097277	0.00785960632637044	1	1	1	cellular urea homeostasis	BP	13579	103	Tfap2b	301285
GO:2000079	0.00785960632637044	1	1	1	regulation of canonical Wnt signaling pathway involved in controlling type B pancreatic cell proliferation	BP	13579	103	Sfrp1	84402
GO:2000080	0.00785960632637044	1	1	1	negative regulation of canonical Wnt signaling pathway involved in controlling type B pancreatic cell proliferation	BP	13579	103	Sfrp1	84402
GO:0035378	0.00785960632637046	1	1	1	carbon dioxide transmembrane transport	BP	13579	103	Aqp1	25240
GO:0060823	0.00785960632637046	1	1	1	canonical Wnt signaling pathway involved in neural plate anterior/posterior pattern formation	BP	13579	103	Tbx18	315870
GO:0060827	0.00785960632637046	1	1	1	regulation of canonical Wnt signaling pathway involved in neural plate anterior/posterior pattern formation	BP	13579	103	Tbx18	315870
GO:0060829	0.00785960632637046	1	1	1	negative regulation of canonical Wnt signaling pathway involved in neural plate anterior/posterior pattern formation	BP	13579	103	Tbx18	315870
GO:0072020	0.00785960632637046	1	1	1	proximal straight tubule development	BP	13579	103	Aqp1	25240
GO:0072022	0.00785960632637046	1	1	1	descending thin limb development	BP	13579	103	Aqp1	25240
GO:0072032	0.00785960632637046	1	1	1	proximal convoluted tubule segment 2 development	BP	13579	103	Aqp1	25240
GO:0072220	0.00785960632637046	1	1	1	metanephric descending thin limb development	BP	13579	103	Aqp1	25240
GO:0072230	0.00785960632637046	1	1	1	metanephric proximal straight tubule development	BP	13579	103	Aqp1	25240
GO:0072232	0.00785960632637046	1	1	1	metanephric proximal convoluted tubule segment 2 development	BP	13579	103	Aqp1	25240
GO:0085018	0.00785960632637046	1	1	1	maintenance of symbiont-containing vacuole by host	BP	13579	103	Aqp1	25240
GO:0003006	0.00803838859813358	0.997169642441084	11	609	developmental process involved in reproduction	BP	13579	103	Cdh1,Serpinf1,Dcn,Sfrp1,Tcf21,Bmp7,Cyp1b1,Igf2,Cga,St14,Sohlh1	83502,287526,29139,84402,252856,85272,25426,24483,116700,114093,362085
GO:0042471	0.00811357327689332	0.998831972864366	4	101	ear morphogenesis	BP	13579	103	Six1,Six2,Chrna10,Tbx18	114634,366542,64574,315870
GO:0072593	0.00823267643947899	0.998137215995059	6	224	reactive oxygen species metabolic process	BP	13579	103	Cyp1b1,Apoa4,Por,Fbln5,Cybb,Pla2r1	25426,25080,29441,29158,66021,295631
GO:0007165	0.00834032373118201	0.995341308425523	42	3864	signal transduction	BP	13579	103	Cdh1,Col3a1,Col1a1,Colec12,Lbp,Mtnr1a,Igfbp2,Dcn,Gpha2,Nmu,Sfrp1,Aldh1a2,Tcf21,Tfap2b,Angptl1,Bcl2l14,Epcam,Mapk13,Clec7a,Bgn,Mrvi1,Mrgprf,Wnt6,Bmp7,Tshb,Il13ra2,Cyp1b1,Igf2,Bicc1,Hcar1,Por,Ctsc,Chrna10,Ccl11,Mrc1,Tbx18,Cga,Upk1b,Gnat2,Cybb,Tnk1,Pla2r1	83502,84032,29393,361289,29469,114211,25662,29139,171158,63887,84402,116676,252856,301285,679942,500348,171577,29513,502902,25181,308899,266762,316526,85272,25653,171060,25426,24483,361832,689936,29441,25423,64574,29397,291327,315870,116700,303924,365901,66021,303247,295631
GO:0032352	0.00858055197283457	0.999649602389963	2	18	positive regulation of hormone metabolic process	BP	13579	103	Igf2,Por	24483,29441
GO:0090030	0.00858321062575815	0.999649437426225	2	18	regulation of steroid hormone biosynthetic process	BP	13579	103	Igf2,Por	24483,29441
GO:0090183	0.00868030197485623	0.999167566144064	3	54	regulation of kidney development	BP	13579	103	Six1,Six2,Bmp7	114634,366542,85272
GO:0043627	0.00868082769456923	0.998725217537265	4	103	response to estrogen	BP	13579	103	Igfbp2,Sfrp1,Aqp1,Tshb	25662,84402,25240,25653
GO:0030850	0.00868714021902996	0.999166671369626	3	54	prostate gland development	BP	13579	103	Serpinf1,Sfrp1,Bmp7	287526,84402,85272
GO:0048856	0.00892876149446795	0.994937240330592	46	4351	anatomical structure development	BP	13579	103	Cdh1,Col3a1,Mpzl2,RT1-Bb,Ifitm1,Esrp1,Col1a1,Lbp,Six1,Mtnr1a,Serpinf1,Igfbp2,Coch,Dcn,Lum,Sfrp1,Six2,Aldh1a2,Loxl1,Mfap5,Lamc2,Tcf21,Tfap2b,Aqp1,Epcam,Wnt6,Bmp7,Cyp1b1,Igf2,Bicc1,Cldn3,Apoa4,Por,Pitx1,Chrna10,Ccl11,Ephx1,Rbbp8,Tbx18,Cga,Upk1b,Gnat2,Cybb,St14,Mymk,Sohlh1	83502,84032,300679,309622,293618,500409,29393,29469,114634,114211,287526,25662,362735,29139,81682,84402,366542,116676,315714,362429,192362,252856,301285,25240,171577,316526,85272,25426,24483,361832,65130,25080,29441,113983,64574,29397,25315,291787,315870,116700,303924,365901,66021,114093,296601,362085
GO:0002504	0.00940995557718879	0.999594896850162	2	19	antigen processing and presentation of peptide or polysaccharide antigen via MHC class II	BP	13579	103	RT1-Bb,RT1-Da	309622,294269
GO:0019430	0.00941966917935516	0.999594260968267	2	19	removal of superoxide radicals	BP	13579	103	Apoa4,Fbln5	25080,29158
GO:0030204	0.00955601852953744	0.999585298694309	2	19	chondroitin sulfate metabolic process	BP	13579	103	Dcn,Bgn	29139,25181
GO:0010035	0.0095954195451054	0.996535610071153	11	625	response to inorganic substance	BP	13579	103	Cdh1,Col1a1,Serpinf1,Igfbp2,Tfap2b,Aqp1,Tshb,Cyp1b1,Apoa4,Fbln5,Cybb	83502,29393,287526,25662,301285,25240,25653,25426,25080,29158,66021
GO:0001756	0.00961045039165474	0.999042249638502	3	56	somitogenesis	BP	13579	103	Ifitm1,Sfrp1,Tbx18	293618,84402,315870
GO:0048844	0.00961391114332361	0.999041778675943	3	56	artery morphogenesis	BP	13579	103	Col3a1,Six1,Tfap2b	84032,114634,301285
GO:0009636	0.00962648118213224	0.997747331002768	6	232	response to toxic substance	BP	13579	103	Cdh1,Cyp1b1,Apoa4,Gpx6,Ephx1,Fbln5	83502,25426,25080,259233,25315,29158
GO:0048593	0.00963318079828305	0.998541289514021	4	106	camera-type eye morphogenesis	BP	13579	103	Tfap2b,Aqp1,Bmp7,Gnat2	301285,25240,85272,365901
GO:0042493	0.00971458806547999	0.996675524859285	10	541	response to drug	BP	13579	103	Cdh1,Col1a1,Igfbp2,Sfrp1,Tfap2b,Aqp1,Igf2,Por,Cybb,Slc47a1	83502,29393,25662,84402,301285,25240,24483,29441,66021,360539
GO:0046718	0.0100410054441242	0.99898255020917	3	57	viral entry into host cell	BP	13579	103	Ifitm1,Tmprss2,Dpp4	293618,156435,25253
GO:0048562	0.010388066345063	0.997528863145587	6	235	embryonic organ morphogenesis	BP	13579	103	Six1,Six2,Tcf21,Bmp7,Chrna10,Tbx18	114634,366542,252856,85272,64574,315870
GO:0072079	0.0105290201978478	0.999517322660659	2	20	nephron tubule formation	BP	13579	103	Six1,Wnt6	114634,316526
GO:0006721	0.0110291620432856	0.998841954322375	3	59	terpenoid metabolic process	BP	13579	103	Adh6,Aldh1a2,Cyp1b1	310903,116676,25426
GO:0030260	0.0110341418317257	0.998841239395389	3	59	entry into host cell	BP	13579	103	Ifitm1,Tmprss2,Dpp4	293618,156435,25253
GO:0044409	0.0110341418317257	0.998841239395389	3	59	entry into host	BP	13579	103	Ifitm1,Tmprss2,Dpp4	293618,156435,25253
GO:0051806	0.0110341418317257	0.998841239395389	3	59	entry into cell of other organism involved in symbiotic interaction	BP	13579	103	Ifitm1,Tmprss2,Dpp4	293618,156435,25253
GO:0051828	0.0110341418317257	0.998841239395389	3	59	entry into other organism involved in symbiotic interaction	BP	13579	103	Ifitm1,Tmprss2,Dpp4	293618,156435,25253
GO:0002443	0.0111573556372338	0.997304325924453	6	239	leukocyte mediated immunity	BP	13579	103	RT1-Bb,C1r,Dpp4,Il13ra2,Igf2,Ctsc	309622,312705,25253,171060,24483,25423
GO:0034505	0.0115922889669016	0.999439046304107	2	21	tooth mineralization	BP	13579	103	Col1a1,Wnt6	29393,316526
GO:0032835	0.0116083461008425	0.998757315299517	3	60	glomerulus development	BP	13579	103	Tcf21,Aqp1,Bmp7	252856,25240,85272
GO:0071549	0.0120718167887465	0.998688247461419	3	61	cellular response to dexamethasone stimulus	BP	13579	103	RT1-Bb,Serpinf1,Aqp1	309622,287526,25240
GO:0007568	0.0120881747577487	0.996286560063004	8	394	aging	BP	13579	103	Col3a1,Mtnr1a,Serpinf1,Igfbp2,Dcn,Ctsc,Prelp,Pla2r1	84032,114211,287526,25662,29139,25423,84400,295631
GO:0051384	0.0124373140971303	0.996922974571857	6	245	response to glucocorticoid	BP	13579	103	RT1-Bb,Serpinf1,Igfbp2,Aqp1,Cyp1b1,Ephx1	309622,287526,25662,25240,25426,25315
GO:0034097	0.0124732434344276	0.995107359128944	12	738	response to cytokine	BP	13579	103	Col3a1,RT1-Bb,Col1a1,Dcn,Sfrp1,Aldh1a2,Pcolce,Bgn,Il13ra2,Cyp1b1,Ccl11,Mrc1	84032,309622,29393,29139,84402,116676,29569,25181,171060,25426,29397,291327
GO:0071450	0.0125565545980303	0.999364242331186	2	22	cellular response to oxygen radical	BP	13579	103	Apoa4,Fbln5	25080,29158
GO:0071451	0.0125565545980303	0.999364242331186	2	22	cellular response to superoxide	BP	13579	103	Apoa4,Fbln5	25080,29158
GO:0042104	0.0125814737749075	0.999362319314755	2	22	positive regulation of activated T cell proliferation	BP	13579	103	Igfbp2,Igf2	25662,24483
GO:0030878	0.0126047236487966	0.999360523291474	2	22	thyroid gland development	BP	13579	103	Six1,Cga	114634,116700
GO:0006144	0.0126669977756325	0.999355704015593	2	22	purine nucleobase metabolic process	BP	13579	103	Aox2,Aox4	316421,316424
GO:0030178	0.0126724415720661	0.997918116264976	4	115	negative regulation of Wnt signaling pathway	BP	13579	103	Cdh1,Sfrp1,Bicc1,Tbx18	83502,84402,361832,315870
GO:0010893	0.0126802695432452	0.999354675306946	2	22	positive regulation of steroid biosynthetic process	BP	13579	103	Igf2,Por	24483,29441
GO:0060765	0.0126837512082538	0.999354405344582	2	22	regulation of androgen receptor signaling pathway	BP	13579	103	Sfrp1,Tcf21	84402,252856
GO:0060343	0.0126943646517523	0.999353582153091	2	22	trabecula formation	BP	13579	103	Col1a1,Sfrp1	29393,84402
GO:0090103	0.0126999289019424	0.999353150436827	2	22	cochlea morphogenesis	BP	13579	103	Six1,Tbx18	114634,315870
GO:0048731	0.0130403638334472	0.992522276517553	40	3723	system development	BP	13579	103	Cdh1,Col3a1,Mpzl2,RT1-Bb,Ifitm1,Esrp1,Col1a1,Lbp,Six1,Mtnr1a,Serpinf1,Dcn,Lum,Sfrp1,Six2,Aldh1a2,Loxl1,Mfap5,Lamc2,Tcf21,Tfap2b,Aqp1,Epcam,Wnt6,Bmp7,Cyp1b1,Igf2,Bicc1,Apoa4,Por,Pitx1,Chrna10,Ccl11,Ephx1,Tbx18,Cga,Gnat2,Cybb,St14,Sohlh1	83502,84032,300679,309622,293618,500409,29393,29469,114634,114211,287526,29139,81682,84402,366542,116676,315714,362429,192362,252856,301285,25240,171577,316526,85272,25426,24483,361832,25080,29441,113983,64574,29397,25315,315870,116700,365901,66021,114093,362085
GO:0071346	0.0130422242401573	0.998540329619551	3	63	cellular response to interferon-gamma	BP	13579	103	RT1-Bb,Ccl11,Mrc1	309622,29397,291327
GO:0042476	0.0134076004726686	0.997759848637215	4	117	odontogenesis	BP	13579	103	Col1a1,Aqp1,Wnt6,Bmp7	29393,25240,316526,85272
GO:0006928	0.0134910675021755	0.993523029827008	19	1420	movement of cell or subcellular component	BP	13579	103	Cdh1,Col3a1,Col1a1,Lbp,Six1,Serpinf1,Dcn,Sfrp1,Six2,Lamc2,Aqp1,Epcam,Emilin1,Dpp4,Bmp7,Cyp1b1,Cldn7,Ccl11,Tnk1	83502,84032,29393,29469,114634,287526,29139,84402,366542,192362,25240,171577,298845,25253,85272,25426,65132,29397,303247
GO:0045730	0.0137349924022008	0.999268800880679	2	23	respiratory burst	BP	13579	103	Lbp,Cybb	29469,66021
GO:0072202	0.0137680477273008	0.999266116534894	2	23	cell differentiation involved in metanephros development	BP	13579	103	Six2,Tcf21	366542,252856
GO:0060713	0.013798739510601	0.999263621047909	2	23	labyrinthine layer morphogenesis	BP	13579	103	Bmp7,St14	85272,114093
GO:0017144	0.0138105332910155	0.999262661331596	2	23	drug metabolic process	BP	13579	103	Aox2,Aox4	316421,316424
GO:0050654	0.0138591133422805	0.999258703533166	2	23	chondroitin sulfate proteoglycan metabolic process	BP	13579	103	Dcn,Bgn	29139,25181
GO:0014033	0.0149475581407685	0.998237979584606	3	66	neural crest cell differentiation	BP	13579	103	Sfrp1,Aldh1a2,Bmp7	84402,116676,85272
GO:0060037	0.0149987987659803	0.999161338714554	2	24	pharyngeal system development	BP	13579	103	Six1,Bmp7	114634,85272
GO:0090189	0.0150157440368906	0.999159892794754	2	24	regulation of branching involved in ureteric bud morphogenesis	BP	13579	103	Six1,Six2	114634,366542
GO:0048745	0.0150774004819024	0.999154624360748	2	24	smooth muscle tissue development	BP	13579	103	Col3a1,Six1	84032,114634
GO:0060435	0.0153960739829664	0.999940870955914	1	2	bronchiole development	BP	13579	103	Tcf21	252856
GO:0034444	0.0154522253425122	0.99994043715908	1	2	regulation of plasma lipoprotein oxidation	BP	13579	103	Apoa4	25080
GO:0034445	0.0154522253425122	0.99994043715908	1	2	negative regulation of plasma lipoprotein oxidation	BP	13579	103	Apoa4	25080
GO:0006982	0.0154888676185939	0.999940153217859	1	2	response to lipid hydroperoxide	BP	13579	103	Apoa4	25080
GO:0055114	0.01551825966872	0.993725555627056	12	761	oxidation-reduction process	BP	13579	103	Adh6,Aox2,Aldh1a2,Loxl1,Cyp1b1,Aox4,Igf2,Apoa4,Por,Gpx6,Cybb,Acox2	310903,316421,116676,315714,25426,316424,24483,25080,29441,259233,66021,252898
GO:0002399	0.0155342028876548	0.999939800972719	1	2	MHC class II protein complex assembly	BP	13579	103	RT1-Da	294269
GO:0002503	0.0155342028876548	0.999939800972719	1	2	peptide antigen assembly with MHC class II protein complex	BP	13579	103	RT1-Da	294269
GO:0002505	0.0155342028876548	0.999939800972719	1	2	antigen processing and presentation of polysaccharide antigen via MHC class II	BP	13579	103	RT1-Da	294269
GO:0002506	0.0155342028876548	0.999939800972719	1	2	polysaccharide assembly with MHC class II protein complex	BP	13579	103	RT1-Da	294269
GO:0065006	0.0155342028876548	0.999939800972719	1	2	protein-carbohydrate complex assembly	BP	13579	103	RT1-Da	294269
GO:0071823	0.0155342028876548	0.999939800972719	1	2	protein-carbohydrate complex subunit organization	BP	13579	103	RT1-Da	294269
GO:0015742	0.0155360536154903	0.999939786570835	1	2	alpha-ketoglutarate transport	BP	13579	103	Slc22a6	29509
GO:0014034	0.0155829987730889	0.999939420675213	1	2	neural crest cell fate commitment	BP	13579	103	Sfrp1	84402
GO:0048704	0.015619381960167	0.998127635445251	3	67	embryonic skeletal system morphogenesis	BP	13579	103	Six1,Six2,Bmp7	114634,366542,85272
GO:0030185	0.015619622290653	0.999939134451823	1	2	nitric oxide transport	BP	13579	103	Aqp1	25240
GO:0014908	0.0156207301136598	0.99993912578327	1	2	myotube differentiation involved in skeletal muscle regeneration	BP	13579	103	Mymk	296601
GO:0097274	0.0156213554593971	0.999939120889757	1	2	urea homeostasis	BP	13579	103	Tfap2b	301285
GO:0002343	0.0156288104442914	0.999939062537048	1	2	peripheral B cell selection	BP	13579	103	RT1-Bb	309622
GO:0002344	0.0156288104442914	0.999939062537048	1	2	B cell affinity maturation	BP	13579	103	RT1-Bb	309622
GO:0097272	0.015633756875522	0.999939023804096	1	2	ammonia homeostasis	BP	13579	103	Tfap2b	301285
GO:0072125	0.0156351194249564	0.999939013132494	1	2	negative regulation of glomerular mesangial cell proliferation	BP	13579	103	Bmp7	85272
GO:0090194	0.0156351194249564	0.999939013132494	1	2	negative regulation of glomerulus development	BP	13579	103	Bmp7	85272
GO:0072135	0.0156477077319076	0.999938914495304	1	2	kidney mesenchymal cell proliferation	BP	13579	103	Bmp7	85272
GO:0072136	0.0156477077319076	0.999938914495304	1	2	metanephric mesenchymal cell proliferation involved in metanephros development	BP	13579	103	Bmp7	85272
GO:0090345	0.0156499352842578	0.999938897032685	1	2	cellular organohalogen metabolic process	BP	13579	103	Por	29441
GO:0090346	0.0156499352842578	0.999938897032685	1	2	cellular organofluorine metabolic process	BP	13579	103	Por	29441
GO:0072513	0.015653444573422	0.999938869516945	1	2	positive regulation of secondary heart field cardioblast proliferation	BP	13579	103	Six1	114634
GO:0015920	0.0156535053856399	0.999938869040072	1	2	lipopolysaccharide transport	BP	13579	103	Lbp	29469
GO:0035846	0.0156547847138243	0.999938859007485	1	2	oviduct epithelium development	BP	13579	103	Cdh1	83502
GO:0035847	0.0156547847138243	0.999938859007485	1	2	uterine epithelium development	BP	13579	103	Cdh1	83502
GO:0002930	0.0156576230475193	0.999938836746098	1	2	trabecular meshwork development	BP	13579	103	Cyp1b1	25426
GO:0072019	0.0156579555984298	0.999938834137594	1	2	proximal convoluted tubule development	BP	13579	103	Aqp1	25240
GO:0072229	0.0156579555984298	0.999938834137594	1	2	metanephric proximal convoluted tubule development	BP	13579	103	Aqp1	25240
GO:0003420	0.0156580460806632	0.999938833427849	1	2	regulation of growth plate cartilage chondrocyte proliferation	BP	13579	103	Por	29441
GO:0071387	0.0156580460806632	0.999938833427849	1	2	cellular response to cortisol stimulus	BP	13579	103	Cyp1b1	25426
GO:0072134	0.0156580460806632	0.999938833427849	1	2	nephrogenic mesenchyme morphogenesis	BP	13579	103	Bmp7	85272
GO:1905069	0.0156580460806632	0.999938833427849	1	2	allantois development	BP	13579	103	Bmp7	85272
GO:2000054	0.0156580460806632	0.999938833427849	1	2	negative regulation of Wnt signaling pathway involved in dorsal/ventral axis specification	BP	13579	103	Sfrp1	84402
GO:0035377	0.0156580460806632	0.999938833427849	1	2	transepithelial water transport	BP	13579	103	Aqp1	25240
GO:0002460	0.0157401273037262	0.996511429675	5	187	adaptive immune response based on somatic recombination of immune receptors built from immunoglobulin superfamily domains	BP	13579	103	RT1-Bb,C1r,Dpp4,Il13ra2,Ctsc	309622,312705,25253,171060,25423
GO:0045766	0.0158402091245507	0.997217381668218	4	123	positive regulation of angiogenesis	BP	13579	103	Aqp1,Cyp1b1,Ccl11,Cybb	25240,25426,29397,66021
GO:0000303	0.0160895162668024	0.999064043569418	2	25	response to superoxide	BP	13579	103	Apoa4,Fbln5	25080,29158
GO:0007275	0.0161024810037693	0.99055919164003	42	4006	multicellular organism development	BP	13579	103	Cdh1,Col3a1,Mpzl2,RT1-Bb,Ifitm1,Esrp1,Col1a1,Lbp,Six1,Mtnr1a,Serpinf1,Igfbp2,Dcn,Lum,Sfrp1,Six2,Aldh1a2,Loxl1,Mfap5,Lamc2,Tcf21,Tfap2b,Aqp1,Epcam,Wnt6,Bmp7,Cyp1b1,Igf2,Bicc1,Apoa4,Por,Pitx1,Chrna10,Ccl11,Ephx1,Rbbp8,Tbx18,Cga,Gnat2,Cybb,St14,Sohlh1	83502,84032,300679,309622,293618,500409,29393,29469,114634,114211,287526,25662,29139,81682,84402,366542,116676,315714,362429,192362,252856,301285,25240,171577,316526,85272,25426,24483,361832,25080,29441,113983,64574,29397,25315,291787,315870,116700,365901,66021,114093,362085
GO:0061217	0.0162346756675845	0.99905112225848	2	25	regulation of mesonephros development	BP	13579	103	Six1,Six2	114634,366542
GO:0007166	0.0162731803961525	0.99154683764635	23	1864	cell surface receptor signaling pathway	BP	13579	103	Cdh1,Col3a1,Col1a1,Lbp,Igfbp2,Dcn,Gpha2,Sfrp1,Tfap2b,Angptl1,Bcl2l14,Bgn,Wnt6,Bmp7,Il13ra2,Igf2,Bicc1,Por,Chrna10,Ccl11,Tbx18,Upk1b,Tnk1	83502,84032,29393,29469,25662,29139,171158,84402,301285,679942,500348,25181,316526,85272,171060,24483,361832,29441,64574,29397,315870,303924,303247
GO:0009628	0.0163359016150402	0.992472221326859	16	1147	response to abiotic stimulus	BP	13579	103	Col3a1,Col1a1,Serpinf1,Igfbp2,Dcn,Nmu,Sfrp1,Aqp1,Mapk13,Dpp4,Il13ra2,Igf2,Cldn3,Chrna10,Gnat2,Cybb	84032,29393,287526,25662,29139,63887,84402,25240,29513,25253,171060,24483,65130,64574,365901,66021
GO:0048522	0.0166500814840947	0.990213170407582	42	4015	positive regulation of cellular process	BP	13579	103	Cdh1,Col3a1,RT1-Bb,Esrp1,Col1a1,Colec12,Lbp,Six1,Mtnr1a,Serpinf1,Igfbp2,Dcn,Gpha2,Lum,Nmu,Sfrp1,Six2,Aldh1a2,Lamc2,Tcf21,Tfap2b,Bcl2l14,Pcolce,Espn,Aqp1,Epcam,Dpp4,Wnt6,Bmp7,Cyp1b1,Cldn7,Igf2,Apoa4,Por,Pitx1,Ctsc,Ccl11,Tbx18,Cybb,Acox2,Sohlh1,Pla2r1	83502,84032,309622,500409,29393,361289,29469,114634,114211,287526,25662,29139,171158,81682,63887,84402,366542,116676,192362,252856,301285,500348,29569,56227,25240,171577,25253,316526,85272,25426,65132,24483,25080,29441,113983,25423,29397,315870,66021,252898,362085,295631
GO:0045088	0.0174845088295168	0.99601972936373	5	192	regulation of innate immune response	BP	13579	103	Colec12,Lbp,Coch,Clec7a,Igf2	361289,29469,362735,502902,24483
GO:0046885	0.0174914191451487	0.99893410894647	2	26	regulation of hormone biosynthetic process	BP	13579	103	Igf2,Por	24483,29441
GO:0085029	0.017515087795232	0.998931904715852	2	26	extracellular matrix assembly	BP	13579	103	Lamc2,Fbln5	192362,29158
GO:0010557	0.0179585407734777	0.991268457530472	18	1360	positive regulation of macromolecule biosynthetic process	BP	13579	103	Cdh1,Col1a1,Lbp,Six1,Dcn,Lum,Sfrp1,Six2,Tcf21,Tfap2b,Epcam,Wnt6,Bmp7,Cyp1b1,Igf2,Pitx1,Cybb,Sohlh1	83502,29393,29469,114634,29139,81682,84402,366542,252856,301285,171577,316526,85272,25426,24483,113983,66021,362085
GO:0014706	0.0180948496109188	0.994535396930218	7	343	striated muscle tissue development	BP	13579	103	Six1,Dcn,Aldh1a2,Tcf21,Bmp7,Pitx1,Tbx18	114634,29139,116676,252856,85272,113983,315870
GO:0035107	0.0181427430405559	0.99667931399277	4	128	appendage morphogenesis	BP	13579	103	Aldh1a2,Tfap2b,Bmp7,Pitx1	116676,301285,85272,113983
GO:0035108	0.0181427430405559	0.99667931399277	4	128	limb morphogenesis	BP	13579	103	Aldh1a2,Tfap2b,Bmp7,Pitx1	116676,301285,85272,113983
GO:0003002	0.0181539341068795	0.995116422122908	6	266	regionalization	BP	13579	103	Ifitm1,Six1,Sfrp1,Six2,Aldh1a2,Tbx18	293618,114634,84402,366542,116676,315870
GO:0043086	0.0183076176369698	0.993087413899673	10	597	negative regulation of catalytic activity	BP	13579	103	Serpinf1,Dcn,Sfrp1,Tfap2b,Aqp1,Serpinb10,Bgn,Bmp7,Slpi,Por	287526,29139,84402,301285,25240,266775,25181,85272,84386,29441
GO:0007159	0.0186126764587387	0.994964815911382	6	268	leukocyte cell-cell adhesion	BP	13579	103	RT1-Bb,Igfbp2,Dpp4,Bmp7,Igf2,Apoa4	309622,25662,25253,85272,24483,25080
GO:0003156	0.018658284735531	0.998820928449548	2	27	regulation of animal organ formation	BP	13579	103	Six1,Bmp7	114634,85272
GO:0045880	0.0188521577283719	0.998802148047741	2	27	positive regulation of smoothened signaling pathway	BP	13579	103	Sfrp1,Por	84402,29441
GO:0097306	0.0188847656028637	0.997565025112102	3	72	cellular response to alcohol	BP	13579	103	Cdh1,Sfrp1,Cybb	83502,84402,66021
GO:0031347	0.0196660034448572	0.993400356529553	8	431	regulation of defense response	BP	13579	103	Colec12,Lbp,Serpinf1,Coch,Clec7a,Igf2,Slpi,Aoah	361289,29469,287526,362735,502902,24483,84386,498757
GO:0006979	0.0198521010300605	0.9933262604962	8	432	response to oxidative stress	BP	13579	103	Col1a1,Aqp1,Cyp1b1,Apoa4,Gpx6,Fbln5,Acox2,Pla2r1	29393,25240,25426,25080,259233,29158,252898,295631
GO:0000305	0.01999763320223	0.998686372783331	2	28	response to oxygen radical	BP	13579	103	Apoa4,Fbln5	25080,29158
GO:0030336	0.0199995416673274	0.995287492315866	5	199	negative regulation of cell migration	BP	13579	103	Col3a1,Serpinf1,Dcn,Sfrp1,Cyp1b1	84032,287526,29139,84402,25426
GO:0032354	0.0201780972459169	0.998668194652264	2	28	response to follicle-stimulating hormone	BP	13579	103	Cyp1b1,Por	25426,29441
GO:0043154	0.0202225049259723	0.99732272705335	3	74	negative regulation of cysteine-type endopeptidase activity involved in apoptotic process	BP	13579	103	Tfap2b,Aqp1,Por	301285,25240,29441
GO:0001525	0.0205378108983381	0.993636856135659	7	352	angiogenesis	BP	13579	103	Serpinf1,Dcn,Tcf21,Aqp1,Cyp1b1,Ccl11,Cybb	287526,29139,252856,25240,25426,29397,66021
GO:0046596	0.0214157321196367	0.99853839116704	2	29	regulation of viral entry into host cell	BP	13579	103	Ifitm1,Tmprss2	293618,156435
GO:0045471	0.0214697005714931	0.994847539585047	5	203	response to ethanol	BP	13579	103	Adh6,Cldn7,Igf2,Cldn3,Cybb	310903,65132,24483,65130,66021
GO:2000826	0.0215285980557208	0.998526582506969	2	29	regulation of heart morphogenesis	BP	13579	103	Six1,Bmp7	114634,85272
GO:0060351	0.0215991598525766	0.99851918286036	2	29	cartilage development involved in endochondral bone morphogenesis	BP	13579	103	Col1a1,Por	29393,29441
GO:0046889	0.0216874290870935	0.997050121823844	3	76	positive regulation of lipid biosynthetic process	BP	13579	103	Igf2,Apoa4,Por	24483,25080,29441
GO:1901343	0.0217069403097291	0.997046465155331	3	76	negative regulation of vasculature development	BP	13579	103	Serpinf1,Dcn,Bmp7	287526,29139,85272
GO:0010631	0.0220540368173859	0.994670523835685	5	204	epithelial cell migration	BP	13579	103	Serpinf1,Dcn,Aqp1,Dpp4,Cyp1b1	287526,29139,25240,25253,25426
GO:0045165	0.0220902840373374	0.994659519923414	5	204	cell fate commitment	BP	13579	103	Six1,Sfrp1,Six2,Wnt6,Pitx1	114634,84402,366542,316526,113983
GO:0051346	0.0221792835930281	0.993757611511338	6	279	negative regulation of hydrolase activity	BP	13579	103	Serpinf1,Tfap2b,Aqp1,Serpinb10,Slpi,Por	287526,301285,25240,266775,84386,29441
GO:0006720	0.0224489848866918	0.996905465988364	3	77	isoprenoid metabolic process	BP	13579	103	Adh6,Aldh1a2,Cyp1b1	310903,116676,25426
GO:0043583	0.0224508434673479	0.994549482825887	5	205	ear development	BP	13579	103	Cdh1,Six1,Six2,Chrna10,Tbx18	83502,114634,366542,64574,315870
GO:0060070	0.0224950322054744	0.994536001899158	5	205	canonical Wnt signaling pathway	BP	13579	103	Cdh1,Col1a1,Sfrp1,Bicc1,Tbx18	83502,29393,84402,361832,315870
GO:0010717	0.0225559655467226	0.996885121972093	3	77	regulation of epithelial to mesenchymal transition	BP	13579	103	Col1a1,Sfrp1,Bmp7	29393,84402,85272
GO:0090132	0.0228802267014999	0.994417867911766	5	206	epithelium migration	BP	13579	103	Serpinf1,Dcn,Aqp1,Dpp4,Cyp1b1	287526,29139,25240,25253,25426
GO:0044240	0.0229146406088352	0.999824912949144	1	3	multicellular organismal lipid catabolic process	BP	13579	103	Apoa4	25080
GO:0060740	0.0230028205323405	0.998366396695909	2	30	prostate gland epithelium morphogenesis	BP	13579	103	Sfrp1,Bmp7	84402,85272
GO:0034442	0.023048280524057	0.99982285394626	1	3	regulation of lipoprotein oxidation	BP	13579	103	Apoa4	25080
GO:0034443	0.023048280524057	0.99982285394626	1	3	negative regulation of lipoprotein oxidation	BP	13579	103	Apoa4	25080
GO:1904018	0.0231119870317688	0.995444923844945	4	138	positive regulation of vasculature development	BP	13579	103	Aqp1,Cyp1b1,Ccl11,Cybb	25240,25426,29397,66021
GO:0052548	0.0231433403975037	0.993422839743675	6	282	regulation of endopeptidase activity	BP	13579	103	Cdh1,Serpinf1,Tfap2b,Aqp1,Serpinb10,Por	83502,287526,301285,25240,266775,29441
GO:2000048	0.0231579219623886	0.999821155607001	1	3	negative regulation of cell-cell adhesion mediated by cadherin	BP	13579	103	Epcam	171577
GO:0034441	0.0231839992825969	0.99982075046554	1	3	plasma lipoprotein oxidation	BP	13579	103	Apoa4	25080
GO:1904844	0.0232022508983103	0.999820466629921	1	3	response to L-glutamine	BP	13579	103	Cybb	66021
GO:1904845	0.0232022508983103	0.999820466629921	1	3	cellular response to L-glutamine	BP	13579	103	Cybb	66021
GO:0036343	0.0232077618853206	0.999820380882526	1	3	psychomotor behavior	BP	13579	103	Dpp4	25253
GO:0010716	0.0232200672049593	0.999820189345035	1	3	negative regulation of extracellular matrix disassembly	BP	13579	103	Dpp4	25253
GO:0045578	0.0232222539974737	0.999820155295892	1	3	negative regulation of B cell differentiation	BP	13579	103	Sfrp1	84402
GO:0002501	0.0232686414705227	0.999819432258824	1	3	peptide antigen assembly with MHC protein complex	BP	13579	103	RT1-Da	294269
GO:0072162	0.0232844515520978	0.999819185493648	1	3	metanephric mesenchymal cell differentiation	BP	13579	103	Tcf21	252856
GO:0035282	0.0233140479545194	0.996738876632283	3	78	segmentation	BP	13579	103	Ifitm1,Sfrp1,Tbx18	293618,84402,315870
GO:1902618	0.0233252020223955	0.999818548671489	1	3	cellular response to fluoride	BP	13579	103	Col1a1	29393
GO:0072275	0.0233331293895099	0.999818424656235	1	3	metanephric glomerulus morphogenesis	BP	13579	103	Tcf21	252856
GO:0072276	0.0233331293895099	0.999818424656235	1	3	metanephric glomerulus vasculature morphogenesis	BP	13579	103	Tcf21	252856
GO:0072277	0.0233331293895099	0.999818424656235	1	3	metanephric glomerular capillary formation	BP	13579	103	Tcf21	252856
GO:1904956	0.0233358567944645	0.999818381978977	1	3	regulation of midbrain dopaminergic neuron differentiation	BP	13579	103	Sfrp1	84402
GO:0060671	0.0233385275384688	0.999818340183413	1	3	epithelial cell differentiation involved in embryonic placenta development	BP	13579	103	St14	114093
GO:0060672	0.0233385275384688	0.999818340183413	1	3	epithelial cell morphogenesis involved in placental branching	BP	13579	103	St14	114093
GO:0072137	0.0233482523675665	0.999818187954524	1	3	condensed mesenchymal cell proliferation	BP	13579	103	Six2	366542
GO:0015793	0.0233520504482954	0.999818128483271	1	3	glycerol transport	BP	13579	103	Aqp1	25240
GO:0036118	0.0233524558860872	0.999818122134249	1	3	hyaluranon cable assembly	BP	13579	103	Bmp7	85272
GO:1900104	0.0233524558860872	0.999818122134249	1	3	regulation of hyaluranon cable assembly	BP	13579	103	Bmp7	85272
GO:1900106	0.0233524558860872	0.999818122134249	1	3	positive regulation of hyaluranon cable assembly	BP	13579	103	Bmp7	85272
GO:0071288	0.0233585323011579	0.999818026966175	1	3	cellular response to mercury ion	BP	13579	103	Aqp1	25240
GO:0071603	0.0233647793799439	0.999817929098959	1	3	endothelial cell-cell adhesion	BP	13579	103	Cyp1b1	25426
GO:0000389	0.0233678191282329	0.999817881468411	1	3	mRNA 3'-splice site recognition	BP	13579	103	Isy1	362394
GO:0000350	0.0233678233800612	0.999817881401784	1	3	generation of catalytic spliceosome for second transesterification step	BP	13579	103	Isy1	362394
GO:1905292	0.0233730423583023	0.999817799609659	1	3	regulation of neural crest cell differentiation	BP	13579	103	Bmp7	85272
GO:1905294	0.0233730423583023	0.999817799609659	1	3	positive regulation of neural crest cell differentiation	BP	13579	103	Bmp7	85272
GO:1905310	0.0233730423583023	0.999817799609659	1	3	regulation of cardiac neural crest cell migration involved in outflow tract morphogenesis	BP	13579	103	Bmp7	85272
GO:1905312	0.0233730423583023	0.999817799609659	1	3	positive regulation of cardiac neural crest cell migration involved in outflow tract morphogenesis	BP	13579	103	Bmp7	85272
GO:1900747	0.0233794777837397	0.999817698727752	1	3	negative regulation of vascular endothelial growth factor signaling pathway	BP	13579	103	Dcn	29139
GO:0015855	0.0233853433377552	0.999817606754583	1	3	pyrimidine nucleobase transport	BP	13579	103	Slc28a1	116642
GO:1904823	0.0233853433377552	0.999817606754583	1	3	purine nucleobase transmembrane transport	BP	13579	103	Slc28a1	116642
GO:0010792	0.0233914630322373	0.999817510771448	1	3	DNA double-strand break processing involved in repair via single-strand annealing	BP	13579	103	Rbbp8	291787
GO:2000040	0.0233924238765384	0.999817495698959	1	3	regulation of planar cell polarity pathway involved in axis elongation	BP	13579	103	Sfrp1	84402
GO:2000041	0.0233924238765384	0.999817495698959	1	3	negative regulation of planar cell polarity pathway involved in axis elongation	BP	13579	103	Sfrp1	84402
GO:0090244	0.0233940137870887	0.999817470757105	1	3	Wnt signaling pathway involved in somitogenesis	BP	13579	103	Sfrp1	84402
GO:0072237	0.0233957007840303	0.999817444290317	1	3	metanephric proximal tubule development	BP	13579	103	Aqp1	25240
GO:0033540	0.0233957633016146	0.99981744330946	1	3	fatty acid beta-oxidation using acyl-CoA oxidase	BP	13579	103	Acox2	252898
GO:0072076	0.0233957905619858	0.999817442881763	1	3	nephrogenic mesenchyme development	BP	13579	103	Bmp7	85272
GO:0021502	0.0233957905619858	0.999817442881763	1	3	neural fold elevation formation	BP	13579	103	Bmp7	85272
GO:0038028	0.0233957905619858	0.999817442881763	1	3	insulin receptor signaling pathway via phosphatidylinositol 3-kinase	BP	13579	103	Igf2	24483
GO:0060414	0.0233957905619858	0.999817442881763	1	3	aorta smooth muscle tissue morphogenesis	BP	13579	103	Col3a1	84032
GO:2000053	0.0233957905619858	0.999817442881763	1	3	regulation of Wnt signaling pathway involved in dorsal/ventral axis specification	BP	13579	103	Sfrp1	84402
GO:0098869	0.0235774232573725	0.996686968897961	3	79	cellular oxidant detoxification	BP	13579	103	Apoa4,Gpx6,Fbln5	25080,259233,29158
GO:0043542	0.0236601026884494	0.995303142641326	4	139	endothelial cell migration	BP	13579	103	Serpinf1,Dcn,Dpp4,Cyp1b1	287526,29139,25253,25426
GO:0048592	0.0237481713144124	0.995280345901836	4	139	eye morphogenesis	BP	13579	103	Tfap2b,Aqp1,Bmp7,Gnat2	301285,25240,85272,365901
GO:1901615	0.0238327224082365	0.992388239370133	7	363	organic hydroxy compound metabolic process	BP	13579	103	Adh6,Aldh1a2,Cyp1b1,Apoa4,Por,Ephx1,Cga	310903,116676,25426,25080,29441,25315,116700
GO:0023052	0.0239443469959812	0.985485222601595	43	4222	signaling	BP	13579	103	Cdh1,Col3a1,Col1a1,Colec12,Lbp,Mtnr1a,Igfbp2,Dcn,Gpha2,Nmu,Sfrp1,Aldh1a2,Tcf21,Tfap2b,Angptl1,Bcl2l14,Aqp1,Epcam,Mapk13,Clec7a,Bgn,Mrvi1,Mrgprf,Wnt6,Bmp7,Tshb,Il13ra2,Cyp1b1,Igf2,Bicc1,Hcar1,Por,Ctsc,Chrna10,Ccl11,Mrc1,Tbx18,Cga,Upk1b,Gnat2,Cybb,Tnk1,Pla2r1	83502,84032,29393,361289,29469,114211,25662,29139,171158,63887,84402,116676,252856,301285,679942,500348,25240,171577,29513,502902,25181,308899,266762,316526,85272,25653,171060,25426,24483,361832,689936,29441,25423,64574,29397,291327,315870,116700,303924,365901,66021,303247,295631
GO:0033189	0.0242536520674188	0.998225392352982	2	31	response to vitamin A	BP	13579	103	Aldh1a2,Tshb	116676,25653
GO:0002694	0.0243096437483596	0.992204155146881	7	365	regulation of leukocyte activation	BP	13579	103	RT1-Bb,Lbp,Igfbp2,Sfrp1,Dpp4,Il13ra2,Igf2	309622,29469,25662,84402,25253,171060,24483
GO:0033144	0.0244379483501683	0.998204678623437	2	31	negative regulation of intracellular steroid hormone receptor signaling pathway	BP	13579	103	Sfrp1,Tcf21	84402,252856
GO:0071371	0.0244463134128503	0.99820373641697	2	31	cellular response to gonadotropin stimulus	BP	13579	103	Cyp1b1,Por	25426,29441
GO:0071345	0.0245395340111386	0.990286665479782	10	626	cellular response to cytokine stimulus	BP	13579	103	RT1-Bb,Col1a1,Dcn,Sfrp1,Pcolce,Bgn,Il13ra2,Cyp1b1,Ccl11,Mrc1	309622,29393,29139,84402,29569,25181,171060,25426,29397,291327
GO:0034754	0.0248374514915329	0.996439201732163	3	80	cellular hormone metabolic process	BP	13579	103	Adh6,Aldh1a2,Cyp1b1	310903,116676,25426
GO:0098742	0.024937077434399	0.994968894203692	4	141	cell-cell adhesion via plasma-membrane adhesion molecules	BP	13579	103	Cdh1,Epcam,Cldn7,Cldn3	83502,171577,65132,65130
GO:2000146	0.0249811813231392	0.993764185335515	5	211	negative regulation of cell motility	BP	13579	103	Col3a1,Serpinf1,Dcn,Sfrp1,Cyp1b1	84032,287526,29139,84402,25426
GO:0090130	0.0250534021262834	0.99374149370995	5	211	tissue migration	BP	13579	103	Serpinf1,Dcn,Aqp1,Dpp4,Cyp1b1	287526,29139,25240,25253,25426
GO:0044403	0.0250940776284538	0.992735367285075	6	287	symbiosis, encompassing mutualism through parasitism	BP	13579	103	Ifitm1,Lbp,Aqp1,Tmprss2,Dpp4,Slpi	293618,29469,25240,156435,25253,84386
GO:0030111	0.0255789150843496	0.993575500323936	5	212	regulation of Wnt signaling pathway	BP	13579	103	Cdh1,Col1a1,Sfrp1,Bicc1,Tbx18	83502,29393,84402,361832,315870
GO:0046006	0.0257432284736362	0.998052557855024	2	32	regulation of activated T cell proliferation	BP	13579	103	Igfbp2,Igf2	25662,24483
GO:0070670	0.0258020363879779	0.998045729264959	2	32	response to interleukin-4	BP	13579	103	Ccl11,Mrc1	29397,291327
GO:0033628	0.0259147511068799	0.998032617401411	2	32	regulation of cell adhesion mediated by integrin	BP	13579	103	Dpp4,Cyp1b1	25253,25426
GO:0060512	0.0259182867245811	0.998032205605324	2	32	prostate gland morphogenesis	BP	13579	103	Sfrp1,Bmp7	84402,85272
GO:1990748	0.0259715424571228	0.996210676874592	3	82	cellular detoxification	BP	13579	103	Apoa4,Gpx6,Fbln5	25080,259233,29158
GO:0035136	0.0259832896554422	0.99802462919319	2	32	forelimb morphogenesis	BP	13579	103	Aldh1a2,Tfap2b	116676,301285
GO:0002684	0.0262433273385628	0.989497510006281	10	633	positive regulation of immune system process	BP	13579	103	RT1-Bb,Colec12,Lbp,Igfbp2,Coch,C1r,Clec7a,Dpp4,Il13ra2,Igf2	309622,361289,29469,25662,362735,312705,502902,25253,171060,24483
GO:0019218	0.0264318648414211	0.996117598924878	3	82	regulation of steroid metabolic process	BP	13579	103	Igf2,Apoa4,Por	24483,25080,29441
GO:0003401	0.0274409367658788	0.997848943051435	2	33	axis elongation	BP	13579	103	Six1,Sfrp1	114634,84402
GO:0031076	0.0274573630336637	0.997846965965764	2	33	embryonic camera-type eye development	BP	13579	103	Aldh1a2,Bmp7	116676,85272
GO:0002053	0.0275121974950858	0.997840361327976	2	33	positive regulation of mesenchymal cell proliferation	BP	13579	103	Six1,Tbx18	114634,315870
GO:0001667	0.0275606603958346	0.991847371148989	6	293	ameboidal-type cell migration	BP	13579	103	Serpinf1,Dcn,Aqp1,Dpp4,Bmp7,Cyp1b1	287526,29139,25240,25253,85272,25426
GO:0030162	0.027644510459767	0.9894334933841	9	548	regulation of proteolysis	BP	13579	103	Cdh1,Serpinf1,Tfap2b,Pcolce,Aqp1,Serpinb10,Slpi,Por,Ctsc	83502,287526,301285,29569,25240,266775,84386,29441,25423
GO:0050870	0.0281168348251845	0.994112028487994	4	147	positive regulation of T cell activation	BP	13579	103	RT1-Bb,Igfbp2,Dpp4,Igf2	309622,25662,25253,24483
GO:0048736	0.0283867282760864	0.994038070558574	4	147	appendage development	BP	13579	103	Aldh1a2,Tfap2b,Bmp7,Pitx1	116676,301285,85272,113983
GO:0060173	0.0283867282760864	0.994038070558574	4	147	limb development	BP	13579	103	Aldh1a2,Tfap2b,Bmp7,Pitx1	116676,301285,85272,113983
GO:2000117	0.0289007954975997	0.995604071284548	3	85	negative regulation of cysteine-type endopeptidase activity	BP	13579	103	Tfap2b,Aqp1,Por	301285,25240,29441
GO:0002455	0.0289444996715505	0.997662160936665	2	34	humoral immune response mediated by circulating immunoglobulin	BP	13579	103	RT1-Bb,C1r	309622,312705
GO:0031348	0.0294282357267664	0.993749351980674	4	149	negative regulation of defense response	BP	13579	103	Serpinf1,Igf2,Slpi,Aoah	287526,24483,84386,498757
GO:0034341	0.029556739831689	0.99546431327924	3	86	response to interferon-gamma	BP	13579	103	RT1-Bb,Ccl11,Mrc1	309622,29397,291327
GO:0021536	0.0298835114480121	0.995394773996382	3	86	diencephalon development	BP	13579	103	Cdh1,Aldh1a2,Pitx1	83502,116676,113983
GO:0042472	0.0299031076041066	0.99539059409671	3	86	inner ear morphogenesis	BP	13579	103	Six1,Chrna10,Tbx18	114634,64574,315870
GO:0040008	0.030362028850464	0.988200536812091	9	557	regulation of growth	BP	13579	103	Lbp,Six1,Igfbp2,Sfrp1,Igf2,Por,Cga,Fbln5,Tnk1	29469,114634,25662,84402,24483,29441,116700,29158,303247
GO:0010596	0.0304812756128902	0.997465514284085	2	35	negative regulation of endothelial cell migration	BP	13579	103	Serpinf1,Dcn	287526,29139
GO:0044419	0.0306460164663826	0.990708679895264	6	301	interspecies interaction between organisms	BP	13579	103	Ifitm1,Lbp,Aqp1,Tmprss2,Dpp4,Slpi	293618,29469,25240,156435,25253,84386
GO:2001222	0.0306664857632801	0.997441800816125	2	35	regulation of neuron migration	BP	13579	103	Cdh1,Col3a1	83502,84032
GO:0042160	0.0307209878111977	0.999645004367282	1	4	lipoprotein modification	BP	13579	103	Apoa4	25080
GO:0042161	0.0307209878111977	0.999645004367282	1	4	lipoprotein oxidation	BP	13579	103	Apoa4	25080
GO:0097168	0.0307666606536785	0.999643941043598	1	4	mesenchymal stem cell proliferation	BP	13579	103	Six2	366542
GO:0060264	0.0307973255127687	0.999643226221418	1	4	regulation of respiratory burst involved in inflammatory response	BP	13579	103	Lbp	29469
GO:0060267	0.0308146664751152	0.999642821668329	1	4	positive regulation of respiratory burst	BP	13579	103	Lbp	29469
GO:0009608	0.0308180760789649	0.999642742097219	1	4	response to symbiont	BP	13579	103	RT1-Bb	309622
GO:0072106	0.030847049904037	0.99964206556261	1	4	regulation of ureteric bud formation	BP	13579	103	Six1	114634
GO:0072107	0.030847049904037	0.99964206556261	1	4	positive regulation of ureteric bud formation	BP	13579	103	Six1	114634
GO:1905278	0.030847049904037	0.99964206556261	1	4	positive regulation of epithelial tube formation	BP	13579	103	Six1	114634
GO:0090238	0.0308498158249337	0.999642000944851	1	4	positive regulation of arachidonic acid secretion	BP	13579	103	Pla2r1	295631
GO:0001892	0.030860196928949	0.995183952110253	3	87	embryonic placenta development	BP	13579	103	Bmp7,Igf2,St14	85272,24483,114093
GO:0061744	0.0308867424513165	0.999641137694682	1	4	motor behavior	BP	13579	103	Dpp4	25253
GO:0002339	0.0308957619735494	0.999640926681231	1	4	B cell selection	BP	13579	103	RT1-Bb	309622
GO:1903054	0.0308989519839213	0.999640852035283	1	4	negative regulation of extracellular matrix organization	BP	13579	103	Dpp4	25253
GO:1902732	0.0309212747928191	0.99964032946363	1	4	positive regulation of chondrocyte proliferation	BP	13579	103	Six2	366542
GO:0002396	0.0309269423581577	0.999640196725995	1	4	MHC protein complex assembly	BP	13579	103	RT1-Da	294269
GO:0002232	0.0309438087065119	0.999639801559619	1	4	leukocyte chemotaxis involved in inflammatory response	BP	13579	103	Lbp	29469
GO:0035962	0.0309552678370369	0.999639532955074	1	4	response to interleukin-13	BP	13579	103	Ccl11	29397
GO:0003419	0.0309608088032144	0.999639403037219	1	4	growth plate cartilage chondrocyte proliferation	BP	13579	103	Por	29441
GO:0070172	0.0309669050321574	0.99963926007283	1	4	positive regulation of tooth mineralization	BP	13579	103	Wnt6	316526
GO:0035799	0.0309916386814547	0.999638679742459	1	4	ureter maturation	BP	13579	103	Aldh1a2	116676
GO:0032914	0.03099211129298	0.999638668648882	1	4	positive regulation of transforming growth factor beta1 production	BP	13579	103	Lum	81682
GO:0007154	0.0310014601480052	0.980811727541781	43	4288	cell communication	BP	13579	103	Cdh1,Col3a1,Col1a1,Colec12,Lbp,Mtnr1a,Igfbp2,Dcn,Gpha2,Nmu,Sfrp1,Aldh1a2,Tcf21,Tfap2b,Angptl1,Bcl2l14,Aqp1,Epcam,Mapk13,Clec7a,Bgn,Mrvi1,Mrgprf,Wnt6,Bmp7,Tshb,Il13ra2,Cyp1b1,Igf2,Bicc1,Hcar1,Por,Ctsc,Chrna10,Ccl11,Mrc1,Tbx18,Cga,Upk1b,Gnat2,Cybb,Tnk1,Pla2r1	83502,84032,29393,361289,29469,114211,25662,29139,171158,63887,84402,116676,252856,301285,679942,500348,25240,171577,29513,502902,25181,308899,266762,316526,85272,25653,171060,25426,24483,361832,689936,29441,25423,64574,29397,291327,315870,116700,303924,365901,66021,303247,295631
GO:1901723	0.0310056842800765	0.999638349977464	1	4	negative regulation of cell proliferation involved in kidney development	BP	13579	103	Bmp7	85272
GO:0015670	0.0310085847340388	0.999638281861116	1	4	carbon dioxide transport	BP	13579	103	Aqp1	25240
GO:0045002	0.0310113091953699	0.999638217871985	1	4	double-strand break repair via single-strand annealing	BP	13579	103	Rbbp8	291787
GO:0042126	0.0310221565568737	0.999637963044297	1	4	nitrate metabolic process	BP	13579	103	Por	29441
GO:0072039	0.031036703662399	0.999637621159005	1	4	regulation of mesenchymal cell apoptotic process involved in nephron morphogenesis	BP	13579	103	Bmp7	85272
GO:0072040	0.031036703662399	0.999637621159005	1	4	negative regulation of mesenchymal cell apoptotic process involved in nephron morphogenesis	BP	13579	103	Bmp7	85272
GO:1901145	0.031036703662399	0.999637621159005	1	4	mesenchymal cell apoptotic process involved in nephron morphogenesis	BP	13579	103	Bmp7	85272
GO:1904673	0.031036703662399	0.999637621159005	1	4	negative regulation of somatic stem cell population maintenance	BP	13579	103	Bmp7	85272
GO:0090191	0.0310398187609382	0.999637547926871	1	4	negative regulation of branching involved in ureteric bud morphogenesis	BP	13579	103	Six1	114634
GO:2000467	0.0310459432503139	0.999637403925799	1	4	positive regulation of glycogen (starch) synthase activity	BP	13579	103	Igf2	24483
GO:0097176	0.0310463092296698	0.99963739531985	1	4	epoxide metabolic process	BP	13579	103	Ephx1	25315
GO:0071504	0.0310500273494769	0.999637307882966	1	4	cellular response to heparin	BP	13579	103	Sfrp1	84402
GO:0060686	0.0310507363475221	0.999637291208654	1	4	negative regulation of prostatic bud formation	BP	13579	103	Bmp7	85272
GO:0072095	0.0310507363475221	0.999637291208654	1	4	regulation of branch elongation involved in ureteric bud branching	BP	13579	103	Six1	114634
GO:0090403	0.0310519372461684	0.999637262964872	1	4	oxidative stress-induced premature senescence	BP	13579	103	Pla2r1	295631
GO:0001835	0.0310554309591909	0.999637180790343	1	4	blastocyst hatching	BP	13579	103	Rbbp8	291787
GO:0035188	0.0310554309591909	0.999637180790343	1	4	hatching	BP	13579	103	Rbbp8	291787
GO:0071684	0.0310554309591909	0.999637180790343	1	4	organism emergence from protective structure	BP	13579	103	Rbbp8	291787
GO:1902548	0.0310571216782573	0.999637141020083	1	4	negative regulation of cellular response to vascular endothelial growth factor stimulus	BP	13579	103	Dcn	29139
GO:0072131	0.0310616158731424	0.999637035293793	1	4	kidney mesenchyme morphogenesis	BP	13579	103	Bmp7	85272
GO:0072133	0.0310616158731424	0.999637035293793	1	4	metanephric mesenchyme morphogenesis	BP	13579	103	Bmp7	85272
GO:0006863	0.0310629415735664	0.999637004103605	1	4	purine nucleobase transport	BP	13579	103	Slc28a1	116642
GO:0015851	0.0310629415735664	0.999637004103605	1	4	nucleobase transport	BP	13579	103	Slc28a1	116642
GO:0071306	0.0310676251131939	0.999636893901561	1	4	cellular response to vitamin E	BP	13579	103	Col1a1	29393
GO:0060066	0.0310700966823177	0.999636835739575	1	4	oviduct development	BP	13579	103	Cdh1	83502
GO:0048625	0.0310710312057208	0.999636813746754	1	4	myoblast fate commitment	BP	13579	103	Pitx1	113983
GO:0030910	0.0310733074743995	0.999636760174839	1	4	olfactory placode formation	BP	13579	103	Six1	114634
GO:0030950	0.0310733074743995	0.999636760174839	1	4	establishment or maintenance of actin cytoskeleton polarity	BP	13579	103	Aqp1	25240
GO:0033326	0.0310733074743995	0.999636760174839	1	4	cerebrospinal fluid secretion	BP	13579	103	Aqp1	25240
GO:0044340	0.0310733074743995	0.999636760174839	1	4	canonical Wnt signaling pathway involved in regulation of cell proliferation	BP	13579	103	Sfrp1	84402
GO:0061055	0.0310733074743995	0.999636760174839	1	4	myotome development	BP	13579	103	Six1	114634
GO:0071698	0.0310733074743995	0.999636760174839	1	4	olfactory placode development	BP	13579	103	Six1	114634
GO:0071699	0.0310733074743995	0.999636760174839	1	4	olfactory placode morphogenesis	BP	13579	103	Six1	114634
GO:0090245	0.0310733074743995	0.999636760174839	1	4	axis elongation involved in somitogenesis	BP	13579	103	Sfrp1	84402
GO:1905242	0.0310733074743995	0.999636760174839	1	4	response to 3,3',5-triiodo-L-thyronine	BP	13579	103	Six1	114634
GO:1905243	0.0310733074743995	0.999636760174839	1	4	cellular response to 3,3',5-triiodo-L-thyronine	BP	13579	103	Six1	114634
GO:0098754	0.031115737467132	0.995127488839375	3	88	detoxification	BP	13579	103	Apoa4,Gpx6,Fbln5	25080,259233,29158
GO:0045935	0.0313342057974871	0.983753199857162	18	1447	positive regulation of nucleobase-containing compound metabolic process	BP	13579	103	Cdh1,Col1a1,Six1,Mtnr1a,Dcn,Gpha2,Lum,Sfrp1,Six2,Tcf21,Tfap2b,Epcam,Wnt6,Bmp7,Cyp1b1,Igf2,Pitx1,Sohlh1	83502,29393,114634,114211,29139,171158,81682,84402,366542,252856,301285,171577,316526,85272,25426,24483,113983,362085
GO:0051271	0.031768401541689	0.991551676547859	5	225	negative regulation of cellular component movement	BP	13579	103	Col3a1,Serpinf1,Dcn,Sfrp1,Cyp1b1	84032,287526,29139,84402,25426
GO:0046879	0.0319710460283315	0.990210767762385	6	304	hormone secretion	BP	13579	103	Mtnr1a,Nmu,Sfrp1,Tfap2b,Aqp1,Cga	114211,63887,84402,301285,25240,116700
GO:0071295	0.0320851679501387	0.997254289103881	2	36	cellular response to vitamin	BP	13579	103	Col1a1,Sfrp1	29393,84402
GO:0050679	0.0320891644399223	0.992997188123818	4	153	positive regulation of epithelial cell proliferation	BP	13579	103	Esrp1,Sfrp1,Ccl11,Tbx18	500409,84402,29397,315870
GO:0060041	0.0321557525160564	0.992978155337962	4	153	retina development in camera-type eye	BP	13579	103	Serpinf1,Tfap2b,Cyp1b1,Gnat2	287526,301285,25426,365901
GO:0032350	0.0321927282612471	0.997240116410561	2	36	regulation of hormone metabolic process	BP	13579	103	Igf2,Por	24483,29441
GO:0070830	0.0322465332392244	0.997233016961196	2	36	bicellular tight junction assembly	BP	13579	103	Cdh1,Cldn3	83502,65130
GO:0006950	0.0324761128560387	0.980828737821092	30	2773	response to stress	BP	13579	103	Col3a1,RT1-Bb,Ifitm1,Col1a1,Colec12,Lbp,Serpinf1,Coch,Dcn,Sfrp1,Aqp1,Mapk13,Clec7a,Dpp4,Cyp1b1,Igf2,Slpi,Cldn3,Apoa4,Gpx6,Ccl11,Mrc1,Rbbp8,Fbln5,Cybb,Mymk,Aoah,Tnk1,Acox2,Pla2r1	84032,309622,293618,29393,361289,29469,287526,362735,29139,84402,25240,29513,502902,25253,25426,24483,84386,65130,25080,259233,29397,291327,291787,29158,66021,296601,498757,303247,252898,295631
GO:0022600	0.0324977667594536	0.994823950940011	3	89	digestive system process	BP	13579	103	Nmu,Aqp1,Apoa4	63887,25240,25080
GO:0016064	0.0326092294057345	0.994799332009059	3	89	immunoglobulin mediated immune response	BP	13579	103	RT1-Bb,C1r,Il13ra2	309622,312705,171060
GO:0002696	0.0326791318355897	0.991243792318094	5	227	positive regulation of leukocyte activation	BP	13579	103	RT1-Bb,Lbp,Igfbp2,Dpp4,Igf2	309622,29469,25662,25253,24483
GO:0045893	0.0328925804360289	0.983843069440337	15	1145	positive regulation of transcription, DNA-templated	BP	13579	103	Cdh1,Col1a1,Six1,Dcn,Lum,Sfrp1,Six2,Tcf21,Tfap2b,Epcam,Wnt6,Bmp7,Igf2,Pitx1,Sohlh1	83502,29393,114634,29139,81682,84402,366542,252856,301285,171577,316526,85272,24483,113983,362085
GO:1903508	0.0328925804360289	0.983843069440337	15	1145	positive regulation of nucleic acid-templated transcription	BP	13579	103	Cdh1,Col1a1,Six1,Dcn,Lum,Sfrp1,Six2,Tcf21,Tfap2b,Epcam,Wnt6,Bmp7,Igf2,Pitx1,Sohlh1	83502,29393,114634,29139,81682,84402,366542,252856,301285,171577,316526,85272,24483,113983,362085
GO:1902680	0.0331133681313147	0.983720221714355	15	1146	positive regulation of RNA biosynthetic process	BP	13579	103	Cdh1,Col1a1,Six1,Dcn,Lum,Sfrp1,Six2,Tcf21,Tfap2b,Epcam,Wnt6,Bmp7,Igf2,Pitx1,Sohlh1	83502,29393,114634,29139,81682,84402,366542,252856,301285,171577,316526,85272,24483,113983,362085
GO:0006959	0.0331363648077762	0.994681247778258	3	90	humoral immune response	BP	13579	103	RT1-Bb,C1r,Slpi	309622,312705,84386
GO:1903039	0.0332700138525256	0.992656483326617	4	155	positive regulation of leukocyte cell-cell adhesion	BP	13579	103	RT1-Bb,Igfbp2,Dpp4,Igf2	309622,25662,25253,24483
GO:0016055	0.0336050489724438	0.989589808036733	6	307	Wnt signaling pathway	BP	13579	103	Cdh1,Col1a1,Sfrp1,Wnt6,Bicc1,Tbx18	83502,29393,84402,316526,361832,315870
GO:0048483	0.033903353235813	0.997007869426506	2	37	autonomic nervous system development	BP	13579	103	Six1,Tfap2b	114634,301285
GO:0046685	0.0339165209013502	0.997006080153455	2	37	response to arsenic-containing substance	BP	13579	103	Serpinf1,Cyp1b1	287526,25426
GO:0035137	0.0340110677393349	0.996993221459222	2	37	hindlimb morphogenesis	BP	13579	103	Tfap2b,Pitx1	301285,113983
GO:0048863	0.0342112591681522	0.992382393903062	4	156	stem cell differentiation	BP	13579	103	Sfrp1,Aldh1a2,Epcam,Bmp7	84402,116676,171577,85272
GO:0019724	0.0345059580617577	0.994372753850799	3	91	B cell mediated immunity	BP	13579	103	RT1-Bb,C1r,Il13ra2	309622,312705,171060
GO:0198738	0.0345259451658694	0.989236375336275	6	309	cell-cell signaling by wnt	BP	13579	103	Cdh1,Col1a1,Sfrp1,Wnt6,Bicc1,Tbx18	83502,29393,84402,316526,361832,315870
GO:0002252	0.034776320606288	0.986998970370353	8	481	immune effector process	BP	13579	103	RT1-Bb,Ifitm1,Lbp,C1r,Dpp4,Il13ra2,Igf2,Ctsc	309622,293618,29469,312705,25253,171060,24483,25423
GO:0097237	0.0349175153701191	0.994278201515628	3	92	cellular response to toxic substance	BP	13579	103	Apoa4,Gpx6,Fbln5	25080,259233,29158
GO:0050789	0.0354337052733446	0.978110324986392	69	7622	regulation of biological process	BP	13579	103	Cdh1,Col3a1,RT1-Bb,Ifitm1,Esrp1,Col1a1,Colec12,Lbp,Six1,Mtnr1a,Serpinf1,Igfbp2,Coch,Dcn,Gpha2,Lum,Nmu,Sfrp1,Six2,Aldh1a2,Lamc2,Tcf21,Tfap2b,Angptl1,Bcl2l14,Pcolce,Espn,Aqp1,Serpinb10,Epcam,Mapk13,Tmprss2,C1r,Clec7a,Emilin1,Bgn,Mrvi1,Mrgprf,Dpp4,Wnt6,Bmp7,Tshb,Il13ra2,Cyp1b1,Cldn7,Igf2,Bicc1,Slpi,Hcar1,Apoa4,Por,Pitx1,Ctsc,Chrna10,Ccl11,Tmem30b,Mrc1,Rbbp8,Tbx18,Cga,Upk1b,Fbln5,Gnat2,Cybb,Aoah,Tnk1…	83502,84032,309622,293618,500409,29393,361289,29469,114634,114211,287526,25662,362735,29139,171158,81682,63887,84402,366542,116676,192362,252856,301285,679942,500348,29569,56227,25240,266775,171577,29513,156435,312705,502902,298845,25181,308899,266762,25253,316526,85272,25653,171060,25426,65132,24483,361832,84386,689936,25080,29441,113983,25423,64574,29397,314224,291327,291787,315870,116700,30392…
GO:0006182	0.0355841175877156	0.996772980252778	2	38	cGMP biosynthetic process	BP	13579	103	Mtnr1a,Aqp1	114211,25240
GO:0045089	0.0355988955460508	0.991973388917596	4	158	positive regulation of innate immune response	BP	13579	103	Colec12,Lbp,Coch,Clec7a	361289,29469,362735,502902
GO:0009112	0.0356365990169343	0.99676564499773	2	38	nucleobase metabolic process	BP	13579	103	Aox2,Aox4	316421,316424
GO:0009948	0.0356865058402397	0.996758664019284	2	38	anterior/posterior axis specification	BP	13579	103	Six2,Tbx18	366542,315870
GO:0032330	0.0356888558209726	0.996758335169546	2	38	regulation of chondrocyte differentiation	BP	13579	103	Six2,Por	366542,29441
GO:0030335	0.0357464751321368	0.987574337862422	7	396	positive regulation of cell migration	BP	13579	103	Col1a1,Lbp,Lamc2,Aqp1,Bmp7,Cyp1b1,Ccl11	29393,29469,192362,25240,85272,25426,29397
GO:0021915	0.0363686846796364	0.991744247618441	4	159	neural tube development	BP	13579	103	Sfrp1,Aldh1a2,Bmp7,St14	84402,116676,85272,114093
GO:0008406	0.036706967673015	0.989854127417948	5	234	gonad development	BP	13579	103	Sfrp1,Tcf21,Cyp1b1,Cga,Sohlh1	84402,252856,25426,116700,362085
GO:0009914	0.0370586923255693	0.988251977133884	6	315	hormone transport	BP	13579	103	Mtnr1a,Nmu,Sfrp1,Tfap2b,Aqp1,Cga	114211,63887,84402,301285,25240,116700
GO:0050798	0.0372033235029691	0.996540461696616	2	39	activated T cell proliferation	BP	13579	103	Igfbp2,Igf2	25662,24483
GO:0042108	0.0373796094326808	0.996515157100146	2	39	positive regulation of cytokine biosynthetic process	BP	13579	103	Lbp,Cybb	29469,66021
GO:0070169	0.0373826685100665	0.996514717402947	2	39	positive regulation of biomineral tissue development	BP	13579	103	Wnt6,Bmp7	316526,85272
GO:0048701	0.0373942651518821	0.99651305037481	2	39	embryonic cranial skeleton morphogenesis	BP	13579	103	Six1,Six2	114634,366542
GO:0046165	0.0374657086215277	0.993687809328321	3	94	alcohol biosynthetic process	BP	13579	103	Apoa4,Por,Ephx1	25080,29441,25315
GO:0007519	0.0377234774780585	0.991336861948693	4	161	skeletal muscle tissue development	BP	13579	103	Six1,Dcn,Tcf21,Pitx1	114634,29139,252856,113983
GO:0050865	0.0381766946491239	0.986542082916177	7	402	regulation of cell activation	BP	13579	103	RT1-Bb,Lbp,Igfbp2,Sfrp1,Dpp4,Il13ra2,Igf2	309622,29469,25662,84402,25253,171060,24483
GO:0002536	0.038279869885184	0.99941054087353	1	5	respiratory burst involved in inflammatory response	BP	13579	103	Lbp	29469
GO:0050748	0.0383413373295163	0.999408631228657	1	5	negative regulation of lipoprotein metabolic process	BP	13579	103	Apoa4	25080
GO:0046878	0.0384587578389995	0.999404974535344	1	5	positive regulation of saliva secretion	BP	13579	103	Aqp1	25240
GO:0003014	0.0384657750106695	0.993451185722913	3	95	renal system process	BP	13579	103	Slc22a6,Tfap2b,Aqp1	29509,301285,25240
GO:0031427	0.0385245687310418	0.999402920053971	1	5	response to methotrexate	BP	13579	103	Slc22a6	29509
GO:0072236	0.0385918303490326	0.999400816566518	1	5	metanephric loop of Henle development	BP	13579	103	Aqp1	25240
GO:0060681	0.0386002400681669	0.999400553303197	1	5	branch elongation involved in ureteric bud branching	BP	13579	103	Six1	114634
GO:0003163	0.038610007234178	0.999400247471735	1	5	sinoatrial node development	BP	13579	103	Tbx18	315870
GO:0060355	0.0386221123895183	0.999399868322707	1	5	positive regulation of cell adhesion molecule production	BP	13579	103	Colec12	361289
GO:0070487	0.0386429696858531	0.999399214759799	1	5	monocyte aggregation	BP	13579	103	Bmp7	85272
GO:0097070	0.0386507689150479	0.999398970278292	1	5	ductus arteriosus closure	BP	13579	103	Tfap2b	301285
GO:2000465	0.0386508481544625	0.999398967794125	1	5	regulation of glycogen (starch) synthase activity	BP	13579	103	Igf2	24483
GO:1902455	0.0386547420959798	0.999398845712035	1	5	negative regulation of stem cell population maintenance	BP	13579	103	Bmp7	85272
GO:0001957	0.0386567462786075	0.999398782872384	1	5	intramembranous ossification	BP	13579	103	Col1a1	29393
GO:0036072	0.0386567462786075	0.999398782872384	1	5	direct ossification	BP	13579	103	Col1a1	29393
GO:0072191	0.0386585665107486	0.999398725797473	1	5	ureter smooth muscle development	BP	13579	103	Six1	114634
GO:0072193	0.0386585665107486	0.999398725797473	1	5	ureter smooth muscle cell differentiation	BP	13579	103	Six1	114634
GO:0000393	0.0386631883312796	0.999398580864029	1	5	spliceosomal conformational changes to generate catalytic conformation	BP	13579	103	Isy1	362394
GO:0044691	0.0386756883665095	0.999398188792543	1	5	tooth eruption	BP	13579	103	Col1a1	29393
GO:0060526	0.0386799178393186	0.99939805610307	1	5	prostate glandular acinus morphogenesis	BP	13579	103	Sfrp1	84402
GO:0060527	0.0386799178393186	0.99939805610307	1	5	prostate epithelial cord arborization involved in prostate glandular acinus morphogenesis	BP	13579	103	Sfrp1	84402
GO:0070295	0.0386808902991327	0.999398025592395	1	5	renal water absorption	BP	13579	103	Aqp1	25240
GO:0015917	0.0386828294454545	0.999397964749837	1	5	aminophospholipid transport	BP	13579	103	Tmem30b	314224
GO:0015747	0.0386879229786155	0.999397804920514	1	5	urate transport	BP	13579	103	Slc22a6	29509
GO:0030046	0.0386908394143976	0.999397713396346	1	5	parallel actin filament bundle assembly	BP	13579	103	Espn	56227
GO:0061551	0.0386910609540419	0.999397706443656	1	5	trigeminal ganglion development	BP	13579	103	Six1	114634
GO:0071681	0.0386910609540419	0.999397706443656	1	5	cellular response to indole-3-methanol	BP	13579	103	Cdh1	83502
GO:0008582	0.0386910609540419	0.999397706443656	1	5	regulation of synaptic growth at neuromuscular junction	BP	13579	103	Six1	114634
GO:0051248	0.0386980707849588	0.98211861826214	12	869	negative regulation of protein metabolic process	BP	13579	103	Cdh1,Serpinf1,Dcn,Sfrp1,Tfap2b,Aqp1,Serpinb10,Bgn,Bmp7,Slpi,Apoa4,Por	83502,287526,29139,84402,301285,25240,266775,25181,85272,84386,25080,29441
GO:0042743	0.0387013990730195	0.996319831996691	2	40	hydrogen peroxide metabolic process	BP	13579	103	Apoa4,Cybb	25080,66021
GO:0048002	0.0388331766639372	0.996300484355254	2	40	antigen processing and presentation of peptide antigen	BP	13579	103	RT1-Bb,RT1-Da	309622,294269
GO:0045137	0.0390403540891118	0.989028551141469	5	238	development of primary sexual characteristics	BP	13579	103	Sfrp1,Tcf21,Cyp1b1,Cga,Sohlh1	84402,252856,25426,116700,362085
GO:0043903	0.0396225226549371	0.990757377462806	4	164	regulation of symbiosis, encompassing mutualism through parasitism	BP	13579	103	Ifitm1,Lbp,Tmprss2,Slpi	293618,29469,156435,84386
GO:0034614	0.0396986371104231	0.990734037343126	4	164	cellular response to reactive oxygen species	BP	13579	103	Aqp1,Cyp1b1,Apoa4,Fbln5	25240,25426,25080,29158
GO:0002250	0.0402334589034757	0.98860085057513	5	240	adaptive immune response	BP	13579	103	RT1-Bb,C1r,Dpp4,Il13ra2,Ctsc	309622,312705,25253,171060,25423
GO:0019058	0.0405121320822504	0.990482937289327	4	165	viral life cycle	BP	13579	103	Ifitm1,Tmprss2,Dpp4,Slpi	293618,156435,25253,84386
GO:0048584	0.0405363663933836	0.977980350405138	19	1599	positive regulation of response to stimulus	BP	13579	103	Col3a1,RT1-Bb,Col1a1,Colec12,Lbp,Coch,Dcn,Sfrp1,Bcl2l14,C1r,Clec7a,Bmp7,Cyp1b1,Igf2,Por,Ctsc,Ccl11,Acox2,Pla2r1	84032,309622,29393,361289,29469,362735,29139,84402,500348,312705,502902,85272,25426,24483,29441,25423,29397,252898,295631
GO:0050867	0.0406500541173839	0.988450501156221	5	241	positive regulation of cell activation	BP	13579	103	RT1-Bb,Lbp,Igfbp2,Dpp4,Igf2	309622,29469,25662,25253,24483
GO:0015914	0.0408257597914718	0.995999902747351	2	41	phospholipid transport	BP	13579	103	Apoa4,Tmem30b	25080,314224
GO:0010464	0.0410393374158128	0.995967548734733	2	41	regulation of mesenchymal cell proliferation	BP	13579	103	Six1,Tbx18	114634,315870
GO:0030855	0.0415706979072022	0.983905866674743	8	498	epithelial cell differentiation	BP	13579	103	Cdh1,Six1,Six2,Tcf21,Bmp7,Cldn3,Upk1b,St14	83502,114634,366542,252856,85272,65130,303924,114093
GO:0044058	0.0423920737113444	0.995756833797129	2	42	regulation of digestive system process	BP	13579	103	Aqp1,Apoa4	25240,25080
GO:0040013	0.0426425500362842	0.987726081766677	5	244	negative regulation of locomotion	BP	13579	103	Col3a1,Serpinf1,Dcn,Sfrp1,Cyp1b1	84032,287526,29139,84402,25426
GO:0006695	0.0427136320849113	0.995707008179561	2	42	cholesterol biosynthetic process	BP	13579	103	Apoa4,Por	25080,29441
GO:0030521	0.0427359126900527	0.995703547956031	2	42	androgen receptor signaling pathway	BP	13579	103	Sfrp1,Tcf21	84402,252856
GO:0014020	0.0428499667046723	0.99238446955553	3	99	primary neural tube formation	BP	13579	103	Sfrp1,Bmp7,St14	84402,85272,114093
GO:0060538	0.0438005444702006	0.989450711504799	4	169	skeletal muscle organ development	BP	13579	103	Six1,Dcn,Tcf21,Pitx1	114634,29139,252856,113983
GO:1905114	0.0440028159103392	0.984006681103622	7	414	cell surface receptor signaling pathway involved in cell-cell signaling	BP	13579	103	Cdh1,Col1a1,Sfrp1,Wnt6,Bicc1,Chrna10,Tbx18	83502,29393,84402,316526,361832,64574,315870
GO:0002704	0.0444963495783126	0.995423263597051	2	43	negative regulation of leukocyte mediated immunity	BP	13579	103	Il13ra2,Igf2	171060,24483
GO:0072523	0.0445533602386482	0.99541419456497	2	43	purine-containing compound catabolic process	BP	13579	103	Aox2,Aox4	316421,316424
GO:1902653	0.0445765095859328	0.995410510189679	2	43	secondary alcohol biosynthetic process	BP	13579	103	Apoa4,Por	25080,29441
GO:0043297	0.0445878118723327	0.995408710962435	2	43	apical junction assembly	BP	13579	103	Cdh1,Cldn3	83502,65130
GO:0050728	0.0445891678724817	0.991947639881517	3	101	negative regulation of inflammatory response	BP	13579	103	Serpinf1,Slpi,Aoah	287526,84386,498757
GO:0010718	0.0446583842770314	0.995397470626369	2	43	positive regulation of epithelial to mesenchymal transition	BP	13579	103	Col1a1,Bmp7	29393,85272
GO:0007601	0.0447685477844117	0.991902459203959	3	101	visual perception	BP	13579	103	Col1a1,Lum,Gnat2	29393,81682,365901
GO:0010038	0.0451401075860707	0.983501995258135	7	417	response to metal ion	BP	13579	103	Cdh1,Serpinf1,Igfbp2,Tfap2b,Aqp1,Tshb,Cybb	83502,287526,25662,301285,25240,25653,66021
GO:0071356	0.0458398013574215	0.988796687419074	4	172	cellular response to tumor necrosis factor	BP	13579	103	Col1a1,Sfrp1,Cyp1b1,Ccl11	29393,84402,25426,29397
GO:2000121	0.0458481438000784	0.999116868691532	1	6	regulation of removal of superoxide radicals	BP	13579	103	Fbln5	29158
GO:2000271	0.0458645961707436	0.999116228863855	1	6	positive regulation of fibroblast apoptotic process	BP	13579	103	Sfrp1	84402
GO:0034014	0.0458982274164238	0.999114920220624	1	6	response to triglyceride	BP	13579	103	Apoa4	25080
GO:0090237	0.0459411516931079	0.999113248538634	1	6	regulation of arachidonic acid secretion	BP	13579	103	Pla2r1	295631
GO:2000047	0.0460063512333945	0.999110706274811	1	6	regulation of cell-cell adhesion mediated by cadherin	BP	13579	103	Epcam	171577
GO:0071393	0.0460270628562507	0.999109897910279	1	6	cellular response to progesterone stimulus	BP	13579	103	Cyp1b1	25426
GO:0045919	0.0460298755605383	0.999109788102951	1	6	positive regulation of cytolysis	BP	13579	103	Lbp	29469
GO:0043305	0.0460659871796589	0.999108377700708	1	6	negative regulation of mast cell degranulation	BP	13579	103	Il13ra2	171060
GO:2000821	0.0460697362372988	0.999108231209559	1	6	regulation of grooming behavior	BP	13579	103	Nmu	63887
GO:0030300	0.0460752408171052	0.999108016100703	1	6	regulation of intestinal cholesterol absorption	BP	13579	103	Apoa4	25080
GO:0070831	0.046081326449853	0.999107778254608	1	6	basement membrane assembly	BP	13579	103	Lamc2	192362
GO:0048865	0.0460892001766635	0.999107470476117	1	6	stem cell fate commitment	BP	13579	103	Sfrp1	84402
GO:0002221	0.046115121972764	0.99155947740446	3	102	pattern recognition receptor signaling pathway	BP	13579	103	Colec12,Lbp,Clec7a	361289,29469,502902
GO:0060770	0.0461174025066044	0.999106367623007	1	6	negative regulation of epithelial cell proliferation involved in prostate gland development	BP	13579	103	Serpinf1	287526
GO:0003266	0.0461188809666873	0.999106309788636	1	6	regulation of secondary heart field cardioblast proliferation	BP	13579	103	Six1	114634
GO:0003253	0.0461450594790928	0.999105285422379	1	6	cardiac neural crest cell migration involved in outflow tract morphogenesis	BP	13579	103	Bmp7	85272
GO:1904338	0.0461578484411022	0.999104784772432	1	6	regulation of dopaminergic neuron differentiation	BP	13579	103	Sfrp1	84402
GO:0072103	0.0461660800084926	0.999104462455509	1	6	glomerulus vasculature morphogenesis	BP	13579	103	Tcf21	252856
GO:0072104	0.0461660800084926	0.999104462455509	1	6	glomerular capillary formation	BP	13579	103	Tcf21	252856
GO:0061218	0.0461721884584816	0.999104223233599	1	6	negative regulation of mesonephros development	BP	13579	103	Six1	114634
GO:0060605	0.0461966876966597	0.999103263456191	1	6	tube lumen cavitation	BP	13579	103	Cdh1	83502
GO:0060662	0.0461966876966597	0.999103263456191	1	6	salivary gland cavitation	BP	13579	103	Cdh1	83502
GO:0071279	0.0461990896354166	0.999103169330122	1	6	cellular response to cobalt ion	BP	13579	103	Serpinf1	287526
GO:0021999	0.0462012125696723	0.999103086133363	1	6	neural plate anterior/posterior regionalization	BP	13579	103	Tbx18	315870
GO:0090400	0.046202279218247	0.999103044330441	1	6	stress-induced premature senescence	BP	13579	103	Pla2r1	295631
GO:0042904	0.0462057675098123	0.999102907614212	1	6	9-cis-retinoic acid biosynthetic process	BP	13579	103	Aldh1a2	116676
GO:0042905	0.0462057675098123	0.999102907614212	1	6	9-cis-retinoic acid metabolic process	BP	13579	103	Aldh1a2	116676
GO:1904672	0.0462134754956205	0.999102605478329	1	6	regulation of somatic stem cell population maintenance	BP	13579	103	Bmp7	85272
GO:0048251	0.0462157195959583	0.999102517504851	1	6	elastic fiber assembly	BP	13579	103	Fbln5	29158
GO:0060685	0.0462172701357195	0.99910245671784	1	6	regulation of prostatic bud formation	BP	13579	103	Bmp7	85272
GO:0071503	0.0462255340937322	0.999102132704159	1	6	response to heparin	BP	13579	103	Sfrp1	84402
GO:0061197	0.0462381224806614	0.99910163902356	1	6	fungiform papilla morphogenesis	BP	13579	103	Six1	114634
GO:0044332	0.0462415201266984	0.999101505753892	1	6	Wnt signaling pathway involved in dorsal/ventral axis specification	BP	13579	103	Sfrp1	84402
GO:2000051	0.0462427460443073	0.999101457665883	1	6	negative regulation of non-canonical Wnt signaling pathway	BP	13579	103	Sfrp1	84402
GO:1901642	0.0462428737385422	0.999101452656856	1	6	nucleoside transmembrane transport	BP	13579	103	Slc28a1	116642
GO:0003402	0.0462462229271909	0.999101321274075	1	6	planar cell polarity pathway involved in axis elongation	BP	13579	103	Sfrp1	84402
GO:0033629	0.0462495115929634	0.999101192255978	1	6	negative regulation of cell adhesion mediated by integrin	BP	13579	103	Cyp1b1	25426
GO:0061550	0.0462495115960544	0.999101192255857	1	6	cranial ganglion development	BP	13579	103	Six1	114634
GO:0030952	0.0462495115960545	0.999101192255857	1	6	establishment or maintenance of cytoskeleton polarity	BP	13579	103	Aqp1	25240
GO:0061304	0.0462495115960545	0.999101192255857	1	6	retinal blood vessel morphogenesis	BP	13579	103	Cyp1b1	25426
GO:0033627	0.0465749232871164	0.99508463068014	2	44	cell adhesion mediated by integrin	BP	13579	103	Dpp4,Cyp1b1	25253,25426
GO:0048585	0.0470447370367626	0.975747841790445	15	1202	negative regulation of response to stimulus	BP	13579	103	Cdh1,Col3a1,Serpinf1,Dcn,Sfrp1,Tcf21,Bgn,Bmp7,Il13ra2,Igf2,Bicc1,Slpi,Tbx18,Aoah,Tnk1	83502,84032,287526,29139,84402,252856,25181,85272,171060,24483,361832,84386,315870,498757,303247
GO:0000302	0.0476777084201591	0.985851546313595	5	252	response to reactive oxygen species	BP	13579	103	Col1a1,Aqp1,Cyp1b1,Apoa4,Fbln5	29393,25240,25426,25080,29158
GO:0007586	0.0477708391612017	0.991130834360372	3	104	digestion	BP	13579	103	Nmu,Aqp1,Apoa4	63887,25240,25080
GO:0002682	0.0478614872813436	0.97714442456802	12	899	regulation of immune system process	BP	13579	103	Col3a1,RT1-Bb,Colec12,Lbp,Igfbp2,Coch,Sfrp1,C1r,Clec7a,Dpp4,Il13ra2,Igf2	84032,309622,361289,29469,25662,362735,84402,312705,502902,25253,171060,24483
GO:1903900	0.0479775375015285	0.991077234996168	3	104	regulation of viral life cycle	BP	13579	103	Ifitm1,Tmprss2,Slpi	293618,156435,84386
GO:0050953	0.0481241444068051	0.991039159764423	3	104	sensory perception of light stimulus	BP	13579	103	Col1a1,Lum,Gnat2	29393,81682,365901
GO:0043281	0.0482999811771399	0.987994804541032	4	175	regulation of cysteine-type endopeptidase activity involved in apoptotic process	BP	13579	103	Cdh1,Tfap2b,Aqp1,Por	83502,301285,25240,29441
GO:0002758	0.0483398246566381	0.990983057738953	3	104	innate immune response-activating signal transduction	BP	13579	103	Colec12,Lbp,Clec7a	361289,29469,502902
GO:0060324	0.0485204959583914	0.994759370587353	2	45	face development	BP	13579	103	Col1a1,Aldh1a2	29393,116676
GO:0071248	0.0485801220990532	0.987902857548366	4	175	cellular response to metal ion	BP	13579	103	Cdh1,Serpinf1,Aqp1,Cybb	83502,287526,25240,66021
GO:0051254	0.0493112661143268	0.974413465769573	15	1209	positive regulation of RNA metabolic process	BP	13579	103	Cdh1,Col1a1,Six1,Dcn,Lum,Sfrp1,Six2,Tcf21,Tfap2b,Epcam,Wnt6,Bmp7,Igf2,Pitx1,Sohlh1	83502,29393,114634,29139,81682,84402,366542,252856,301285,171577,316526,85272,24483,113983,362085
GO:0046426	0.0504485637158675	0.994429427337784	2	46	negative regulation of JAK-STAT cascade	BP	13579	103
GO:1904893	0.0504485637158675	0.994429427337784	2	46	negative regulation of STAT cascade	BP	13579	103
GO:0034599	0.0511494161997953	0.984524483781602	5	257	cellular response to oxidative stress	BP	13579	103
GO:0046676	0.0522934028952318	0.994106598558733	2	47	negative regulation of insulin secretion	BP	13579	103
GO:0034370	0.053244542934301	0.998771759329591	1	7	triglyceride-rich lipoprotein particle remodeling	BP	13579	103
GO:0034372	0.053244542934301	0.998771759329591	1	7	very-low-density lipoprotein particle remodeling	BP	13579	103
GO:0060087	0.0532842155051683	0.998769908823056	1	7	relaxation of vascular smooth muscle	BP	13579	103
GO:0071315	0.0533211002120417	0.998768187078713	1	7	cellular response to morphine	BP	13579	103
GO:0097411	0.0535009418536597	0.998759774617358	1	7	hypoxia-inducible factor-1alpha signaling pathway	BP	13579	103
GO:0010873	0.0535015686979487	0.998759745244292	1	7	positive regulation of cholesterol esterification	BP	13579	103
GO:0060676	0.0535130977377604	0.998759204945896	1	7	ureteric bud formation	BP	13579	103
GO:0060684	0.0535485115647133	0.998757544556186	1	7	epithelial-mesenchymal cell signaling	BP	13579	103
GO:0003263	0.0535521312277927	0.998757374783133	1	7	cardioblast proliferation	BP	13579	103
GO:0003264	0.0535521312277927	0.998757374783133	1	7	regulation of cardioblast proliferation	BP	13579	103
GO:0060353	0.0535522937083462	0.99875736716203	1	7	regulation of cell adhesion molecule production	BP	13579	103
GO:0014842	0.0535603131083773	0.998756990984742	1	7	regulation of skeletal muscle satellite cell proliferation	BP	13579	103
GO:0002887	0.0535670209903884	0.998756676284011	1	7	negative regulation of myeloid leukocyte mediated immunity	BP	13579	103
GO:0033007	0.0535670209903884	0.998756676284011	1	7	negative regulation of mast cell activation involved in immune response	BP	13579	103
GO:1904729	0.0535673731925277	0.9987566597593	1	7	regulation of intestinal lipid absorption	BP	13579	103
GO:0007501	0.0536129131440709	0.998754522159138	1	7	mesodermal cell fate specification	BP	13579	103
GO:0070170	0.0536224368207686	0.998754074890088	1	7	regulation of tooth mineralization	BP	13579	103
GO:0009812	0.053627455613723	0.99875383915497	1	7	flavonoid metabolic process	BP	13579	103
GO:0045542	0.0536284959283035	0.998753790288043	1	7	positive regulation of cholesterol biosynthetic process	BP	13579	103
GO:0090205	0.0536284959283035	0.998753790288043	1	7	positive regulation of cholesterol metabolic process	BP	13579	103
GO:0060763	0.0536406003779161	0.998753221631118	1	7	mammary duct terminal end bud growth	BP	13579	103
GO:0060677	0.0536597043028847	0.998752323875105	1	7	ureteric bud elongation	BP	13579	103
GO:0071373	0.0536661230309843	0.998752022163968	1	7	cellular response to luteinizing hormone stimulus	BP	13579	103
GO:0051414	0.0536668046903907	0.998751990120504	1	7	response to cortisol	BP	13579	103
GO:2000270	0.0536860475015881	0.99875108538054	1	7	negative regulation of fibroblast apoptotic process	BP	13579	103
GO:0007167	0.0536895035503669	0.975728477735336	10	716	enzyme linked receptor protein signaling pathway	BP	13579	103
GO:0003097	0.0536901324384408	0.998750893275823	1	7	renal water transport	BP	13579	103
GO:0015791	0.05369693042675	0.998750573549391	1	7	polyol transport	BP	13579	103
GO:0072014	0.0536984869768859	0.998750500335056	1	7	proximal tubule development	BP	13579	103
GO:0060897	0.053701193512772	0.998750373024446	1	7	neural plate regionalization	BP	13579	103
GO:0042045	0.0537109097462956	0.998749915935606	1	7	epithelial fluid transport	BP	13579	103
GO:1902338	0.0537133609592575	0.998749800607672	1	7	negative regulation of apoptotic process involved in morphogenesis	BP	13579	103
GO:1904746	0.0537133609592575	0.998749800607672	1	7	negative regulation of apoptotic process involved in development	BP	13579	103
GO:0061196	0.0537377974004251	0.998748650592306	1	7	fungiform papilla development	BP	13579	103
GO:0038063	0.0537491164815917	0.998748117716441	1	7	collagen-activated tyrosine kinase receptor signaling pathway	BP	13579	103
GO:0051124	0.0537491164815917	0.998748117716441	1	7	synaptic growth at neuromuscular junction	BP	13579	103
GO:0060027	0.0537491164815917	0.998748117716441	1	7	convergent extension involved in gastrulation	BP	13579	103
GO:0050777	0.0538633605424144	0.989503347073126	3	109	negative regulation of immune response	BP	13579	103
GO:0009755	0.053872944987851	0.986127132348772	4	181	hormone-mediated signaling pathway	BP	13579	103
GO:0030326	0.0541735150369953	0.989418691338024	3	109	embryonic limb morphogenesis	BP	13579	103
GO:0035113	0.0541735150369953	0.989418691338024	3	109	embryonic appendage morphogenesis	BP	13579	103
GO:0032269	0.054483336782874	0.974317796602032	11	817	negative regulation of cellular protein metabolic process	BP	13579	103
GO:1901698	0.0559937205069436	0.971072292929598	14	1127	response to nitrogen compound	BP	13579	103
GO:0016126	0.0563371460353582	0.9933763346323	2	49	sterol biosynthetic process	BP	13579	103
GO:0060711	0.0563660344938734	0.993371060001201	2	49	labyrinthine layer development	BP	13579	103
GO:0060350	0.0565537969176909	0.993336739428258	2	49	endochondral bone morphogenesis	BP	13579	103
GO:0048839	0.0574265221315168	0.984900039708707	4	185	inner ear development	BP	13579	103
GO:0001841	0.0579481903662887	0.988367282067459	3	112	neural tube formation	BP	13579	103
GO:0033280	0.0583482333577159	0.993001379304226	2	50	response to vitamin D	BP	13579	103
GO:0046425	0.0587362216544219	0.988143382265028	3	113	regulation of JAK-STAT cascade	BP	13579	103
GO:1904892	0.0587362216544219	0.988143382265028	3	113	regulation of STAT cascade	BP	13579	103
GO:0050680	0.0589222307473113	0.988090719234363	3	113	negative regulation of epithelial cell proliferation	BP	13579	103
GO:0061061	0.0600316694672202	0.974970557996587	8	538	muscle structure development	BP	13579	103
GO:2000242	0.0603236697297639	0.992625525268247	2	51	negative regulation of reproductive process	BP	13579	103
GO:0031670	0.0603417249406479	0.992622092945465	2	51	cellular response to nutrient	BP	13579	103
GO:0010633	0.0603755123964182	0.992615668308772	2	51	negative regulation of epithelial cell migration	BP	13579	103
GO:0010898	0.060438222217416	0.998380425832966	1	8	positive regulation of triglyceride catabolic process	BP	13579	103
GO:0061005	0.0605049934874745	0.992591028474778	2	51	cell differentiation involved in kidney development	BP	13579	103
GO:0010243	0.0605322130708292	0.969135741434065	13	1036	response to organonitrogen compound	BP	13579	103
GO:0060042	0.0606253646402613	0.99256809494735	2	51	retina morphogenesis in camera-type eye	BP	13579	103
GO:0061035	0.0606384028593412	0.992565609283765	2	51	regulation of cartilage development	BP	13579	103
GO:0048519	0.0606636216424238	0.960682666298606	38	3870	negative regulation of biological process	BP	13579	103
GO:0002679	0.060682676597994	0.998367140172769	1	8	respiratory burst involved in defense response	BP	13579	103
GO:0046877	0.0607321038867547	0.998364447132789	1	8	regulation of saliva secretion	BP	13579	103
GO:0060426	0.0607954180908779	0.998360994145946	1	8	lung vasculature development	BP	13579	103
GO:0010872	0.0609447089823578	0.998352837457645	1	8	regulation of cholesterol esterification	BP	13579	103
GO:0019755	0.060987697474326	0.998350484884255	1	8	one-carbon compound transport	BP	13579	103
GO:0002638	0.060989683710946	0.998350376144595	1	8	negative regulation of immunoglobulin production	BP	13579	103
GO:0014857	0.0609931292845334	0.998350187502523	1	8	regulation of skeletal muscle cell proliferation	BP	13579	103
GO:0014841	0.0610029959724912	0.998349647249072	1	8	skeletal muscle satellite cell proliferation	BP	13579	103
GO:0043301	0.061009651622769	0.998349282765789	1	8	negative regulation of leukocyte degranulation	BP	13579	103
GO:0001842	0.061049892993943	0.998347078150116	1	8	neural fold formation	BP	13579	103
GO:0061309	0.0610536341944043	0.99834687311262	1	8	cardiac neural crest cell development involved in outflow tract morphogenesis	BP	13579	103
GO:0072124	0.061081694375006	0.998345334851698	1	8	regulation of glomerular mesangial cell proliferation	BP	13579	103
GO:0015858	0.06108803556965	0.998344987125497	1	8	nucleoside transport	BP	13579	103
GO:0070391	0.061089677707309	0.998344897071019	1	8	response to lipoteichoic acid	BP	13579	103
GO:0071223	0.061089677707309	0.998344897071019	1	8	cellular response to lipoteichoic acid	BP	13579	103
GO:0032905	0.0611005481564681	0.998344300874627	1	8	transforming growth factor beta1 production	BP	13579	103
GO:0032908	0.0611005481564681	0.998344300874627	1	8	regulation of transforming growth factor beta1 production	BP	13579	103
GO:0061438	0.0611081918099219	0.99834388158796	1	8	renal system vasculature morphogenesis	BP	13579	103
GO:0061439	0.0611081918099219	0.99834388158796	1	8	kidney vasculature morphogenesis	BP	13579	103
GO:0070863	0.0611149744427448	0.998343509486382	1	8	positive regulation of protein exit from endoplasmic reticulum	BP	13579	103
GO:0043589	0.061138230227829	0.998342233327217	1	8	skin morphogenesis	BP	13579	103
GO:0072530	0.0611676164765814	0.998340620039569	1	8	purine-containing compound transmembrane transport	BP	13579	103
GO:0003344	0.0611903292040369	0.998339372573651	1	8	pericardium morphogenesis	BP	13579	103
GO:0021610	0.0611903292040369	0.998339372573651	1	8	facial nerve morphogenesis	BP	13579	103
GO:0038065	0.0611903292040369	0.998339372573651	1	8	collagen-activated signaling pathway	BP	13579	103
GO:0034394	0.0624626613212712	0.992210635226854	2	52	protein localization to cell surface	BP	13579	103
GO:0007548	0.0624717120610972	0.980014062514609	5	272	sex differentiation	BP	13579	103
GO:0070206	0.0624745106147575	0.992208335785174	2	52	protein trimerization	BP	13579	103
GO:0048645	0.0624757729406354	0.992208090806786	2	52	animal organ formation	BP	13579	103
GO:0010628	0.0636680436809839	0.964492478413311	17	1468	positive regulation of gene expression	BP	13579	103
GO:0051701	0.0640314823727781	0.986610014370628	3	117	interaction with host	BP	13579	103
GO:0031214	0.064174786756162	0.986567907710355	3	117	biomineral tissue development	BP	13579	103
GO:0043588	0.0641764094023709	0.982496300306254	4	192	skin development	BP	13579	103
GO:0051094	0.0643363432265023	0.966072445871794	14	1150	positive regulation of developmental process	BP	13579	103
GO:0034612	0.0646259881629986	0.982332393236992	4	193	response to tumor necrosis factor	BP	13579	103
GO:1901264	0.064689066649118	0.991769958000973	2	53	carbohydrate derivative transport	BP	13579	103
GO:0042446	0.0647700214266254	0.991753913528973	2	53	hormone biosynthetic process	BP	13579	103
GO:1904888	0.0648257455003612	0.991742862784822	2	53	cranial skeletal system development	BP	13579	103
GO:0044092	0.0650504458318883	0.968401085252556	11	843	negative regulation of molecular function	BP	13579	103
GO:0001837	0.0655210830187652	0.986168666886654	3	118	epithelial to mesenchymal transition	BP	13579	103
GO:0042060	0.066038923123126	0.975905328169555	6	364	wound healing	BP	13579	103
GO:2000116	0.0664882505325729	0.981651130383468	4	195	regulation of cysteine-type endopeptidase activity	BP	13579	103
GO:0051251	0.0666660881382538	0.981585892330878	4	195	positive regulation of lymphocyte activation	BP	13579	103
GO:2001238	0.06675010914754	0.991353614234953	2	54	positive regulation of extrinsic apoptotic signaling pathway	BP	13579	103
GO:0002218	0.0669073421343775	0.985753875688931	3	119	activation of innate immune response	BP	13579	103
GO:0051145	0.0669429394098051	0.991314657902138	2	54	smooth muscle cell differentiation	BP	13579	103
GO:0046068	0.0669634396864708	0.991310512513648	2	54	cGMP metabolic process	BP	13579	103
GO:1903510	0.0669911395641661	0.991304910111819	2	54	mucopolysaccharide metabolic process	BP	13579	103
GO:0001707	0.0670608768018812	0.991290799534478	2	54	mesoderm formation	BP	13579	103
GO:0009966	0.067381582818295	0.958935757513015	24	2260	regulation of signal transduction	BP	13579	103
GO:0002579	0.0679756716350105	0.997913208057904	1	9	positive regulation of antigen processing and presentation	BP	13579	103
GO:0051006	0.0680011170751262	0.997911624604306	1	9	positive regulation of lipoprotein lipase activity	BP	13579	103
GO:0071317	0.0681199834264499	0.997904219457857	1	9	cellular response to isoquinoline alkaloid	BP	13579	103
GO:0034380	0.0681290123756694	0.99790365642164	1	9	high-density lipoprotein particle assembly	BP	13579	103
GO:1904044	0.0681442568468895	0.997902705615471	1	9	response to aldosterone	BP	13579	103
GO:0046598	0.0681582501319776	0.997901832651618	1	9	positive regulation of viral entry into host cell	BP	13579	103
GO:0033632	0.0682388719477636	0.997896799468151	1	9	regulation of cell-cell adhesion mediated by integrin	BP	13579	103
GO:0002138	0.0682446195350616	0.997896440412428	1	9	retinoic acid biosynthetic process	BP	13579	103
GO:0016102	0.0682446195350616	0.997896440412428	1	9	diterpenoid biosynthetic process	BP	13579	103
GO:0031017	0.068270600621763	0.997894816963447	1	9	exocrine pancreas development	BP	13579	103
GO:0060539	0.0682892754621689	0.997893649653865	1	9	diaphragm development	BP	13579	103
GO:2001223	0.0683115950407451	0.997892254086518	1	9	negative regulation of neuron migration	BP	13579	103
GO:0044331	0.0683360756142818	0.99789072285373	1	9	cell-cell adhesion mediated by cadherin	BP	13579	103
GO:0033689	0.0683601106324454	0.997889218934439	1	9	negative regulation of osteoblast proliferation	BP	13579	103
GO:0090399	0.0683759007825813	0.997888230613498	1	9	replicative senescence	BP	13579	103
GO:0030299	0.0683765830043558	0.997888187907216	1	9	intestinal cholesterol absorption	BP	13579	103
GO:0060352	0.0683798304780916	0.997887984613094	1	9	cell adhesion molecule production	BP	13579	103
GO:0006067	0.068399954181828	0.997886724631136	1	9	ethanol metabolic process	BP	13579	103
GO:0006068	0.068399954181828	0.997886724631136	1	9	ethanol catabolic process	BP	13579	103
GO:0060272	0.0684553984934891	0.997883251165064	1	9	embryonic skeletal joint morphogenesis	BP	13579	103
GO:0072110	0.0684658110314249	0.997882598515394	1	9	glomerular mesangial cell proliferation	BP	13579	103
GO:2001054	0.0684728714900466	0.997882155912634	1	9	negative regulation of mesenchymal cell apoptotic process	BP	13579	103
GO:0032490	0.0684980702923687	0.997880575874467	1	9	detection of molecule of bacterial origin	BP	13579	103
GO:0034145	0.0685123204019542	0.997879682083316	1	9	positive regulation of toll-like receptor 4 signaling pathway	BP	13579	103
GO:0072203	0.0685196586667513	0.99787922173936	1	9	cell proliferation involved in metanephros development	BP	13579	103
GO:1904396	0.0685256544577805	0.997878845573362	1	9	regulation of neuromuscular junction development	BP	13579	103
GO:0060896	0.0685264203668026	0.997878797519031	1	9	neural plate pattern specification	BP	13579	103
GO:0060525	0.0685279487303635	0.997878701625437	1	9	prostate glandular acinus development	BP	13579	103
GO:1903867	0.0685450750697865	0.997877626921131	1	9	extraembryonic membrane development	BP	13579	103
GO:0060028	0.0685703874527096	0.997876038018052	1	9	convergent extension involved in axis elongation	BP	13579	103
GO:0071472	0.0685729718828363	0.997875875754443	1	9	cellular response to salt stress	BP	13579	103
GO:0021561	0.0685735998952138	0.997875836323685	1	9	facial nerve development	BP	13579	103
GO:0060425	0.0688587342586471	0.990919790617063	2	55	lung morphogenesis	BP	13579	103
GO:0090278	0.0690081995896928	0.990889035767266	2	55	negative regulation of peptide hormone secretion	BP	13579	103
GO:0007259	0.0691642128784927	0.985069896572459	3	121	JAK-STAT cascade	BP	13579	103
GO:0097696	0.0691642128784927	0.985069896572459	3	121	STAT cascade	BP	13579	103
GO:0040007	0.069781793676985	0.965690265107188	11	853	growth	BP	13579	103
GO:0071214	0.0705639567355979	0.976631454394377	5	282	cellular response to abiotic stimulus	BP	13579	103
GO:0104004	0.0705639567355979	0.976631454394377	5	282	cellular response to environmental stimulus	BP	13579	103
GO:0010469	0.0706825707658564	0.973765205190639	6	373	regulation of receptor activity	BP	13579	103
GO:0006029	0.0715207121292595	0.990361870768018	2	56	proteoglycan metabolic process	BP	13579	103
GO:0030509	0.0722597909874595	0.98411703684144	3	123	BMP signaling pathway	BP	13579	103
GO:0071241	0.0730695381655447	0.979190365844074	4	201	cellular response to inorganic substance	BP	13579	103
GO:0001649	0.0730702057478644	0.979190112640418	4	201	osteoblast differentiation	BP	13579	103
GO:1903901	0.073211403621825	0.989999435948242	2	57	negative regulation of viral life cycle	BP	13579	103
GO:0034698	0.0736445539477424	0.989906876306403	2	57	response to gonadotropin	BP	13579	103
GO:0080134	0.0738097332322811	0.962203626064456	12	965	regulation of response to stress	BP	13579	103
GO:0002227	0.0744327377509737	0.997460937244538	1	10	innate immune response in mucosa	BP	13579	103
GO:0045834	0.0747805489655848	0.983327038875726	3	125	positive regulation of lipid metabolic process	BP	13579	103
GO:0006694	0.0747924047607245	0.983323311925207	3	125	steroid biosynthetic process	BP	13579	103
GO:0048245	0.0750129015967827	0.997420617474034	1	10	eosinophil chemotaxis	BP	13579	103
GO:0045926	0.0751923249937788	0.978379036371538	4	203	negative regulation of growth	BP	13579	103
GO:0033700	0.0752204554094796	0.997406113645471	1	10	phospholipid efflux	BP	13579	103
GO:0042268	0.075245503589679	0.997404360451464	1	10	regulation of cytolysis	BP	13579	103
GO:0061365	0.0753047626239291	0.997400210313757	1	10	positive regulation of triglyceride lipase activity	BP	13579	103
GO:0060986	0.0753132977382205	0.989542894393759	2	58	endocrine hormone secretion	BP	13579	103
GO:0060263	0.0753288699996599	0.997398521004962	1	10	regulation of respiratory burst	BP	13579	103
GO:0060693	0.0753449604873552	0.997397393160073	1	10	regulation of branching involved in salivary gland morphogenesis	BP	13579	103
GO:0006940	0.0754294045433859	0.98951768998695	2	58	regulation of smooth muscle contraction	BP	13579	103
GO:0044557	0.0754449088469845	0.997390381753677	1	10	relaxation of smooth muscle	BP	13579	103
GO:1904478	0.0754525416061293	0.997389845914293	1	10	regulation of intestinal absorption	BP	13579	103
GO:0046884	0.0755231407017218	0.997384886990918	1	10	follicle-stimulating hormone secretion	BP	13579	103
GO:0044130	0.0755628404759735	0.997382096326037	1	10	negative regulation of growth of symbiont in host	BP	13579	103
GO:0044146	0.0755628404759735	0.997382096326037	1	10	negative regulation of growth of symbiont involved in interaction with host	BP	13579	103
GO:0002281	0.0756299823689889	0.997377373151265	1	10	macrophage activation involved in immune response	BP	13579	103
GO:0021670	0.0756473261020842	0.997376152373746	1	10	lateral ventricle development	BP	13579	103
GO:0060513	0.0756667070900582	0.997374787853424	1	10	prostatic bud formation	BP	13579	103
GO:1904948	0.0756866365602207	0.997373384336252	1	10	midbrain dopaminergic neuron differentiation	BP	13579	103
GO:0098856	0.0756952677325573	0.99737277637291	1	10	intestinal lipid absorption	BP	13579	103
GO:1902617	0.0756972037547305	0.997372639993248	1	10	response to fluoride	BP	13579	103
GO:0014856	0.0757052305102661	0.99737207452375	1	10	skeletal muscle cell proliferation	BP	13579	103
GO:1900746	0.0757060473651298	0.997372016974383	1	10	regulation of vascular endothelial growth factor signaling pathway	BP	13579	103
GO:0006081	0.0757253471368369	0.989453343739704	2	58	cellular aldehyde metabolic process	BP	13579	103
GO:0060710	0.075738090226696	0.997369758966635	1	10	chorio-allantoic fusion	BP	13579	103
GO:0001710	0.0757447891092289	0.99736928678121	1	10	mesodermal cell fate commitment	BP	13579	103
GO:0014029	0.0757475760487008	0.997369090324815	1	10	neural crest formation	BP	13579	103
GO:0060100	0.075758197763261	0.997368341511726	1	10	positive regulation of phagocytosis, engulfment	BP	13579	103
GO:1905155	0.075758197763261	0.997368341511726	1	10	positive regulation of membrane invagination	BP	13579	103
GO:0034116	0.075758301079091	0.997368334227594	1	10	positive regulation of heterotypic cell-cell adhesion	BP	13579	103
GO:0060768	0.075761620221457	0.997368100210783	1	10	regulation of epithelial cell proliferation involved in prostate gland development	BP	13579	103
GO:0009437	0.0757717116437433	0.997367388647183	1	10	carnitine metabolic process	BP	13579	103
GO:0042670	0.0757987101094486	0.997365484451841	1	10	retinal cone cell differentiation	BP	13579	103
GO:0046549	0.0757987101094486	0.997365484451841	1	10	retinal cone cell development	BP	13579	103
GO:0043587	0.0758170567773066	0.997364190061186	1	10	tongue morphogenesis	BP	13579	103
GO:0034699	0.0758183056115759	0.997364101941765	1	10	response to luteinizing hormone	BP	13579	103
GO:0072102	0.0758185121733792	0.997364087366341	1	10	glomerulus morphogenesis	BP	13579	103
GO:0019934	0.0758256101447092	0.997363586493731	1	10	cGMP-mediated signaling	BP	13579	103
GO:0000729	0.0758301883069946	0.997363263406965	1	10	DNA double-strand break processing	BP	13579	103
GO:0060576	0.0758326046687277	0.997363092873008	1	10	intestinal epithelial cell development	BP	13579	103
GO:0072017	0.0758542867768606	0.997361562411066	1	10	distal tubule development	BP	13579	103
GO:0048149	0.0758552888004064	0.997361491670778	1	10	behavioral response to ethanol	BP	13579	103
GO:0048332	0.075952223706528	0.989403914114154	2	58	mesoderm morphogenesis	BP	13579	103
GO:0051240	0.076016302575419	0.957270875987678	16	1395	positive regulation of multicellular organismal process	BP	13579	103
GO:0008285	0.0763843974874465	0.966508010995439	8	567	negative regulation of cell proliferation	BP	13579	103
GO:0019827	0.0763976788270782	0.982814488221133	3	126	stem cell population maintenance	BP	13579	103
GO:0050778	0.0778167910555734	0.97040423156209	6	380	positive regulation of immune response	BP	13579	103
GO:0014032	0.0802355416954597	0.988445288813021	2	60	neural crest cell development	BP	13579	103
GO:0001708	0.0803828861035334	0.988412058564267	2	60	cell fate specification	BP	13579	103
GO:0098727	0.0807070942630156	0.981424544258699	3	129	maintenance of cell number	BP	13579	103
GO:0010942	0.0812431880591465	0.963906353840483	8	575	positive regulation of cell death	BP	13579	103
GO:0010896	0.0822208498094291	0.996861768872877	1	11	regulation of triglyceride catabolic process	BP	13579	103
GO:0051458	0.0822743486138926	0.996857618178527	1	11	corticotropin secretion	BP	13579	103
GO:0019886	0.0825170827580805	0.99683875012589	1	11	antigen processing and presentation of exogenous peptide antigen via MHC class II	BP	13579	103
GO:0032275	0.0825287740066438	0.996837839877693	1	11	luteinizing hormone secretion	BP	13579	103
GO:0015748	0.082551379172175	0.987914286529481	2	61	organophosphate ester transport	BP	13579	103
GO:0060192	0.0826094568941991	0.996831554443887	1	11	negative regulation of lipase activity	BP	13579	103
GO:0035634	0.0826995421060217	0.996824528928724	1	11	response to stilbenoid	BP	13579	103
GO:0043691	0.0827160301184365	0.99682324220121	1	11	reverse cholesterol transport	BP	13579	103
GO:0051901	0.0827444701324406	0.996821022104914	1	11	positive regulation of mitochondrial depolarization	BP	13579	103
GO:0043584	0.0827884628246207	0.996817586351814	1	11	nose development	BP	13579	103
GO:0061469	0.0828193278922074	0.996815174699834	1	11	regulation of type B pancreatic cell proliferation	BP	13579	103
GO:0044126	0.0828341848670731	0.996814013509114	1	11	regulation of growth of symbiont in host	BP	13579	103
GO:0044144	0.0828341848670731	0.996814013509114	1	11	modulation of growth of symbiont involved in interaction with host	BP	13579	103
GO:0060670	0.0828401617959955	0.996813546302956	1	11	branching involved in labyrinthine layer morphogenesis	BP	13579	103
GO:0072070	0.0828540647899451	0.996812459393245	1	11	loop of Henle development	BP	13579	103
GO:0046628	0.0828691249070884	0.996811281805923	1	11	positive regulation of insulin receptor signaling pathway	BP	13579	103
GO:0072172	0.0828936109859808	0.99680936670031	1	11	mesonephric tubule formation	BP	13579	103
GO:0034310	0.082940241483724	0.996805717993431	1	11	primary alcohol catabolic process	BP	13579	103
GO:0033004	0.082971230928825	0.996803291964675	1	11	negative regulation of mast cell activation	BP	13579	103
GO:0032463	0.0829726741753594	0.996803178956013	1	11	negative regulation of protein homooligomerization	BP	13579	103
GO:1902547	0.082976276398935	0.996802896886775	1	11	regulation of cellular response to vascular endothelial growth factor stimulus	BP	13579	103
GO:0010715	0.0829986517512229	0.996801144514927	1	11	regulation of extracellular matrix disassembly	BP	13579	103
GO:0061308	0.0830259412215807	0.996799006612788	1	11	cardiac neural crest cell development involved in heart development	BP	13579	103
GO:0060767	0.0830314164293238	0.996798577587162	1	11	epithelial cell proliferation involved in prostate gland development	BP	13579	103
GO:0072498	0.0830517291387223	0.996796985667135	1	11	embryonic skeletal joint development	BP	13579	103
GO:2001053	0.0830596725961832	0.996796363022164	1	11	regulation of mesenchymal cell apoptotic process	BP	13579	103
GO:0010646	0.0841446648817111	0.946604163670916	26	2546	regulation of cell communication	BP	13579	103
GO:2000241	0.084782292977544	0.980079001575497	3	132	regulation of reproductive process	BP	13579	103
GO:0050810	0.0848338717716151	0.987381995282026	2	62	regulation of steroid biosynthetic process	BP	13579	103
GO:0090263	0.0850590745536345	0.987329448907978	2	62	positive regulation of canonical Wnt signaling pathway	BP	13579	103
GO:0043901	0.0862213263317395	0.979596934917914	3	133	negative regulation of multi-organism process	BP	13579	103
GO:0002695	0.0863147713464174	0.979565628956497	3	133	negative regulation of leukocyte activation	BP	13579	103
GO:0051591	0.0866140875473123	0.979465250550346	3	133	response to cAMP	BP	13579	103
GO:0051239	0.0872203746335365	0.945218877358989	24	2323	regulation of multicellular organismal process	BP	13579	103
GO:0071320	0.0874088574720581	0.986771598727873	2	63	cellular response to cAMP	BP	13579	103
GO:0033143	0.0874283460520745	0.986766971536436	2	63	regulation of intracellular steroid hormone receptor signaling pathway	BP	13579	103
GO:0008589	0.0874626062034921	0.9867588356251	2	63	regulation of smoothened signaling pathway	BP	13579	103
GO:0009190	0.0876349081355212	0.979119824982291	3	134	cyclic nucleotide biosynthetic process	BP	13579	103
GO:0052652	0.0876349081355212	0.979119824982291	3	134	cyclic purine nucleotide metabolic process	BP	13579	103
GO:0071772	0.088121586068529	0.978955416030173	3	134	response to BMP	BP	13579	103
GO:0071773	0.088121586068529	0.978955416030173	3	134	cellular response to BMP stimulus	BP	13579	103
GO:0045321	0.08883833733821	0.959765232965659	8	587	leukocyte activation	BP	13579	103
GO:0015669	0.0890736301214248	0.996277091665234	1	12	gas transport	BP	13579	103
GO:0009611	0.0893892098971437	0.961876248244056	7	490	response to wounding	BP	13579	103
GO:0002275	0.0894357794573743	0.986282397336238	2	64	myeloid cell activation involved in immune response	BP	13579	103
GO:0072677	0.0894564000656524	0.996244467994979	1	12	eosinophil migration	BP	13579	103
GO:0043517	0.0895138749997061	0.996239556658647	1	12	positive regulation of DNA damage response, signal transduction by p53 class mediator	BP	13579	103
GO:2000252	0.089579648427647	0.996233932125273	1	12	negative regulation of feeding behavior	BP	13579	103
GO:0051004	0.0896079344239515	0.996231511945488	1	12	regulation of lipoprotein lipase activity	BP	13579	103
GO:0050746	0.0897146992462914	0.996222369783713	1	12	regulation of lipoprotein metabolic process	BP	13579	103
GO:0003337	0.0897821026868301	0.996216592192708	1	12	mesenchymal to epithelial transition involved in metanephros morphogenesis	BP	13579	103
GO:0070486	0.0897934597110674	0.996215618257797	1	12	leukocyte aggregation	BP	13579	103
GO:0044110	0.0898601648107649	0.996209895264854	1	12	growth involved in symbiotic interaction	BP	13579	103
GO:0044116	0.0898601648107649	0.996209895264854	1	12	growth of symbiont involved in interaction with host	BP	13579	103
GO:0044117	0.0898601648107649	0.996209895264854	1	12	growth of symbiont in host	BP	13579	103
GO:0042742	0.0899026070184452	0.978346413950461	3	136	defense response to bacterium	BP	13579	103
GO:0016114	0.0900076258866825	0.996197227892214	1	12	terpenoid biosynthetic process	BP	13579	103
GO:0045953	0.0900087732438465	0.996197129244832	1	12	negative regulation of natural killer cell mediated cytotoxicity	BP	13579	103
GO:0050665	0.0900143165085419	0.996196652627805	1	12	hydrogen peroxide biosynthetic process	BP	13579	103
GO:0006590	0.0900215305895148	0.996196032305546	1	12	thyroid hormone generation	BP	13579	103
GO:0071481	0.0900241416470324	0.996195807773799	1	12	cellular response to X-ray	BP	13579	103
GO:0003161	0.0900262653001111	0.996195625150191	1	12	cardiac conduction system development	BP	13579	103
GO:1902337	0.0900389198425416	0.996194536828363	1	12	regulation of apoptotic process involved in morphogenesis	BP	13579	103
GO:1904748	0.0900389198425416	0.996194536828363	1	12	regulation of apoptotic process involved in development	BP	13579	103
GO:0034433	0.0900929522409587	0.996189888096132	1	12	steroid esterification	BP	13579	103
GO:0034434	0.0900929522409587	0.996189888096132	1	12	sterol esterification	BP	13579	103
GO:0034435	0.0900929522409587	0.996189888096132	1	12	cholesterol esterification	BP	13579	103
GO:0042482	0.0900933000576937	0.99618985816185	1	12	positive regulation of odontogenesis	BP	13579	103
GO:0051451	0.0901204557460448	0.996187520675877	1	12	myoblast migration	BP	13579	103
GO:0072044	0.0901441226452129	0.996185482889956	1	12	collecting duct development	BP	13579	103
GO:0060601	0.0901511518400624	0.996184877548139	1	12	lateral sprouting from an epithelium	BP	13579	103
GO:0055062	0.0901889853492816	0.996181618539249	1	12	phosphate ion homeostasis	BP	13579	103
GO:0072505	0.0901889853492816	0.996181618539249	1	12	divalent inorganic anion homeostasis	BP	13579	103
GO:0072506	0.0901889853492816	0.996181618539249	1	12	trivalent inorganic anion homeostasis	BP	13579	103
GO:0060099	0.0902168339820343	0.996179218715223	1	12	regulation of phagocytosis, engulfment	BP	13579	103
GO:0061299	0.0902182630356062	0.996179095547114	1	12	retina vasculature morphogenesis in camera-type eye	BP	13579	103
GO:0072531	0.0902279744094288	0.996178258483083	1	12	pyrimidine-containing compound transmembrane transport	BP	13579	103
GO:1901722	0.0902325951142105	0.996177860171837	1	12	regulation of cell proliferation involved in kidney development	BP	13579	103
GO:0061307	0.0902391596602428	0.996177294261794	1	12	cardiac neural crest cell differentiation involved in heart development	BP	13579	103
GO:0097152	0.090266936152862	0.99617489925269	1	12	mesenchymal cell apoptotic process	BP	13579	103
GO:0072488	0.0903271446860442	0.996169705147153	1	12	ammonium transmembrane transport	BP	13579	103
GO:2000095	0.0903560049634929	0.996167214117917	1	12	regulation of Wnt signaling pathway, planar cell polarity pathway	BP	13579	103
GO:0071474	0.0903719292665978	0.996165839277931	1	12	cellular hyperosmotic response	BP	13579	103
GO:0090179	0.0903728113754747	0.996165763112753	1	12	planar cell polarity pathway involved in neural tube closure	BP	13579	103
GO:0008272	0.0903767936526884	0.996165419255595	1	12	sulfate transport	BP	13579	103
GO:0042129	0.0905179542473049	0.978136057329992	3	136	regulation of T cell proliferation	BP	13579	103
GO:0006469	0.0907192362763999	0.972198359163891	4	217	negative regulation of protein kinase activity	BP	13579	103
GO:0030593	0.090851320899701	0.985935351161138	2	65	neutrophil chemotaxis	BP	13579	103
GO:0023051	0.0909321625552608	0.941778742112634	26	2567	regulation of signaling	BP	13579	103
GO:0051260	0.0911194984785772	0.967504186985354	5	305	protein homooligomerization	BP	13579	103
GO:0032760	0.0915564767327912	0.98576351748138	2	65	positive regulation of tumor necrosis factor production	BP	13579	103
GO:1903557	0.0915564767327912	0.98576351748138	2	65	positive regulation of tumor necrosis factor superfamily cytokine production	BP	13579	103
GO:0008202	0.0918873698074777	0.971716497150592	4	218	steroid metabolic process	BP	13579	103
GO:0014031	0.091964883700465	0.98566363220283	2	65	mesenchymal cell development	BP	13579	103
GO:0048864	0.0919650043100403	0.985663602665615	2	65	stem cell development	BP	13579	103
GO:0046209	0.0919808523590601	0.985659721285414	2	65	nitric oxide metabolic process	BP	13579	103
GO:0003407	0.0922244128977471	0.985600019881427	2	65	neural retina development	BP	13579	103
GO:0070482	0.0923606090044475	0.963283319200842	6	398	response to oxygen levels	BP	13579	103
GO:0022408	0.0924708197136373	0.977462259110886	3	137	negative regulation of cell-cell adhesion	BP	13579	103
GO:0051249	0.0928480003762775	0.96670387239698	5	307	regulation of lymphocyte activation	BP	13579	103
GO:0006508	0.0931960530400408	0.947976926486617	14	1219	proteolysis	BP	13579	103
GO:0048638	0.0942613019586274	0.966046362831184	5	308	regulation of developmental growth	BP	13579	103
GO:0042698	0.0942730267035094	0.976834538657233	3	138	ovulation cycle	BP	13579	103
GO:0032755	0.094439575037106	0.985047957184193	2	66	positive regulation of interleukin-6 production	BP	13579	103
GO:0042035	0.0944465666776741	0.985046216833417	2	66	regulation of cytokine biosynthetic process	BP	13579	103
GO:0043407	0.0945678825087104	0.985016006699213	2	66	negative regulation of MAP kinase activity	BP	13579	103
GO:0002523	0.0967421861577403	0.995565493992805	1	13	leukocyte migration involved in inflammatory response	BP	13579	103
GO:0071599	0.0968491092430247	0.995555501642504	1	13	otic vesicle development	BP	13579	103
GO:0050792	0.0968605224788288	0.975922598139674	3	140	regulation of viral process	BP	13579	103
GO:0002551	0.0969190933667095	0.995548955052367	1	13	mast cell chemotaxis	BP	13579	103
GO:0007043	0.0969695300882909	0.984408367745862	2	67	cell-cell junction assembly	BP	13579	103
GO:0014012	0.0970072408793496	0.995540702271404	1	13	peripheral nervous system axon regeneration	BP	13579	103
GO:0032305	0.0970200019254694	0.995539506865359	1	13	positive regulation of icosanoid secretion	BP	13579	103
GO:0002827	0.0970231346434284	0.995539213378888	1	13	positive regulation of T-helper 1 type immune response	BP	13579	103
GO:0003151	0.0971093156722229	0.984372988746118	2	67	outflow tract morphogenesis	BP	13579	103
GO:1904181	0.0971190907454764	0.995530218944332	1	13	positive regulation of membrane depolarization	BP	13579	103
GO:0045725	0.0971662856684767	0.995525791683734	1	13	positive regulation of glycogen biosynthetic process	BP	13579	103
GO:0002716	0.0971668788460154	0.995525736024469	1	13	negative regulation of natural killer cell mediated immunity	BP	13579	103
GO:0045944	0.0971781965952083	0.94933008326928	11	906	positive regulation of transcription from RNA polymerase II promoter	BP	13579	103
GO:0007614	0.0972028135458551	0.995522363515478	1	13	short-term memory	BP	13579	103
GO:0033631	0.0972117245893083	0.995521527000694	1	13	cell-cell adhesion mediated by integrin	BP	13579	103
GO:0043508	0.0972307603917144	0.995519739763185	1	13	negative regulation of JUN kinase activity	BP	13579	103
GO:0006909	0.0972728114856458	0.975776890342648	3	140	phagocytosis	BP	13579	103
GO:0090192	0.0972772361680772	0.99551537468055	1	13	regulation of glomerulus development	BP	13579	103
GO:0090141	0.097291653202642	0.995514020160195	1	13	positive regulation of mitochondrial fission	BP	13579	103
GO:0010960	0.0973211957189835	0.995511243895617	1	13	magnesium ion homeostasis	BP	13579	103
GO:0071391	0.0973307627025525	0.995510344645094	1	13	cellular response to estrogen stimulus	BP	13579	103
GO:2000052	0.097353786730419	0.99550818011375	1	13	positive regulation of non-canonical Wnt signaling pathway	BP	13579	103
GO:0035988	0.0973649799613801	0.995507127621826	1	13	chondrocyte proliferation	BP	13579	103
GO:1905153	0.0973675000002197	0.99550689064663	1	13	regulation of membrane invagination	BP	13579	103
GO:0090178	0.097528804577027	0.995491708658004	1	13	regulation of establishment of planar polarity involved in neural tube closure	BP	13579	103
GO:0060541	0.0978173208337109	0.96923537252936	4	223	respiratory system development	BP	13579	103
GO:0071496	0.0991217219574538	0.963759639693878	5	313	cellular response to external stimulus	BP	13579	103
GO:0016525	0.0992486515381907	0.983822895701773	2	68	negative regulation of angiogenesis	BP	13579	103
GO:0097435	0.0998238753740375	0.956295453277832	7	503	supramolecular fiber organization	BP	13579	103
GO:0031325	0.100133890335809	0.935588677439421	25	2476	positive regulation of cellular metabolic process	BP	13579	103
GO:0048869	0.100484955981449	0.933161218893944	31	3182	cellular developmental process	BP	13579	103
GO:0001819	0.100934473809978	0.962897140061588	5	315	positive regulation of cytokine production	BP	13579	103
GO:2001057	0.101688824566836	0.983187175110621	2	69	reactive nitrogen species metabolic process	BP	13579	103
GO:0046890	0.101780625782803	0.974159395450454	3	143	regulation of lipid biosynthetic process	BP	13579	103
GO:0070167	0.101782820708534	0.983162681168279	2	69	regulation of biomineral tissue development	BP	13579	103
GO:0071456	0.10194099073824	0.974101454348527	3	143	cellular response to hypoxia	BP	13579	103
GO:0065007	0.103419564458123	0.92988307844655	70	8098	biological regulation	BP	13579	103
GO:0050863	0.103543907140986	0.966784660195367	4	228	regulation of T cell activation	BP	13579	103
GO:0001909	0.103794609790299	0.982630307271601	2	70	leukocyte mediated cytotoxicity	BP	13579	103
GO:0097531	0.104024093543048	0.994828663078884	1	14	mast cell migration	BP	13579	103
GO:0001580	0.104024989154907	0.994828572232397	1	14	detection of chemical stimulus involved in sensory perception of bitter taste	BP	13579	103
GO:0072283	0.104044542327981	0.994826588647153	1	14	metanephric renal vesicle morphogenesis	BP	13579	103
GO:0034312	0.104059259820858	0.994825095359746	1	14	diol biosynthetic process	BP	13579	103
GO:0046541	0.104127462459683	0.994818172357856	1	14	saliva secretion	BP	13579	103
GO:0032460	0.104178342238462	0.994813004599674	1	14	negative regulation of protein oligomerization	BP	13579	103
GO:0042538	0.104216639629076	0.994809113041422	1	14	hyperosmotic salinity response	BP	13579	103
GO:0001911	0.104270447342738	0.994803642848155	1	14	negative regulation of leukocyte mediated cytotoxicity	BP	13579	103
GO:0035810	0.104288778025456	0.994801778631786	1	14	positive regulation of urine volume	BP	13579	103
GO:2000136	0.104306420284652	0.994799984098924	1	14	regulation of cell proliferation involved in heart morphogenesis	BP	13579	103
GO:0098581	0.104327811012656	0.994797807847467	1	14	detection of external biotic stimulus	BP	13579	103
GO:0009642	0.104340241886438	0.994796542936596	1	14	response to light intensity	BP	13579	103
GO:0008210	0.104343691476501	0.994796191893161	1	14	estrogen metabolic process	BP	13579	103
GO:0016540	0.104349396062731	0.994795611345678	1	14	protein autoprocessing	BP	13579	103
GO:0001824	0.10439818646107	0.982470774121293	2	70	blastocyst development	BP	13579	103
GO:0072109	0.104404226762673	0.994790029585781	1	14	glomerular mesangium development	BP	13579	103
GO:0071280	0.104427203922954	0.994787689587217	1	14	cellular response to copper ion	BP	13579	103
GO:0030203	0.10444767550449	0.982457668555813	2	70	glycosaminoglycan metabolic process	BP	13579	103
GO:0006517	0.104454765585657	0.994784881980592	1	14	protein deglycosylation	BP	13579	103
GO:0060218	0.10447747793026	0.994782567765021	1	14	hematopoietic stem cell differentiation	BP	13579	103
GO:0006577	0.104505518439971	0.994779709912745	1	14	amino-acid betaine metabolic process	BP	13579	103
GO:0032879	0.10453308697028	0.93340256580979	23	2256	regulation of localization	BP	13579	103
GO:0071360	0.104550987862286	0.994775073997085	1	14	cellular response to exogenous dsRNA	BP	13579	103
GO:0034143	0.104561442903657	0.994774007731922	1	14	regulation of toll-like receptor 4 signaling pathway	BP	13579	103
GO:0090177	0.104566678178362	0.994773473765991	1	14	establishment of planar polarity involved in neural tube closure	BP	13579	103
GO:0060575	0.104570613643816	0.994773072353942	1	14	intestinal epithelial cell differentiation	BP	13579	103
GO:0050910	0.104583410150234	0.994771767017022	1	14	detection of mechanical stimulus involved in sensory perception of sound	BP	13579	103
GO:0016339	0.104636338487906	0.994766366138719	1	14	calcium-dependent cell-cell adhesion via plasma membrane cell adhesion molecules	BP	13579	103
GO:0043401	0.105539614981449	0.972786158940636	3	145	steroid hormone mediated signaling pathway	BP	13579	103
GO:0007517	0.106318829830383	0.960306062068588	5	320	muscle organ development	BP	13579	103
GO:0048525	0.106403745273413	0.981931758238092	2	71	negative regulation of viral process	BP	13579	103
GO:2000181	0.106677383289377	0.981858382928415	2	71	negative regulation of blood vessel morphogenesis	BP	13579	103
GO:0002456	0.106734857026715	0.98184295688107	2	71	T cell mediated immunity	BP	13579	103
GO:0050794	0.107316777301249	0.925759356517486	63	7194	regulation of cellular process	BP	13579	103
GO:0009593	0.108566189663015	0.981343879955656	2	72	detection of chemical stimulus	BP	13579	103
GO:0007507	0.108608720159558	0.951473683252237	7	514	heart development	BP	13579	103
GO:0033673	0.109005304616633	0.964399764007459	4	232	negative regulation of kinase activity	BP	13579	103
GO:1902882	0.109205877505364	0.981170007866244	2	72	regulation of response to oxidative stress	BP	13579	103
GO:0002224	0.109661677243004	0.981045736737096	2	72	toll-like receptor signaling pathway	BP	13579	103
GO:0008584	0.109943263334333	0.971147071740914	3	148	male gonad development	BP	13579	103
GO:0019731	0.109984694327513	0.994176978801766	1	15	antibacterial humoral response	BP	13579	103
GO:0030072	0.110030813462326	0.963946448221224	4	233	peptide hormone secretion	BP	13579	103
GO:0016032	0.110057889247718	0.963934489366309	4	233	viral process	BP	13579	103
GO:0002478	0.110930443737788	0.994074227569697	1	15	antigen processing and presentation of exogenous peptide antigen	BP	13579	103
GO:0030828	0.110980190658322	0.994068796840196	1	15	positive regulation of cGMP biosynthetic process	BP	13579	103
GO:0071636	0.11109285083711	0.99405648845404	1	15	positive regulation of transforming growth factor beta production	BP	13579	103
GO:0046851	0.111093639232628	0.994056402273089	1	15	negative regulation of bone remodeling	BP	13579	103
GO:2000193	0.111173086587335	0.994047714394356	1	15	positive regulation of fatty acid transport	BP	13579	103
GO:2000269	0.111187317893905	0.994046157446068	1	15	regulation of fibroblast apoptotic process	BP	13579	103
GO:0019882	0.111192525999689	0.980621113544767	2	73	antigen processing and presentation	BP	13579	103
GO:0031342	0.111318178663198	0.994031830919096	1	15	negative regulation of cell killing	BP	13579	103
GO:0061323	0.11135003547699	0.994028340542451	1	15	cell proliferation involved in heart morphogenesis	BP	13579	103
GO:0060973	0.111368890276442	0.994026274223663	1	15	cell migration involved in heart development	BP	13579	103
GO:0009595	0.111375095421173	0.994025594113251	1	15	detection of biotic stimulus	BP	13579	103
GO:0050908	0.111377372423446	0.994025344533925	1	15	detection of light stimulus involved in visual perception	BP	13579	103
GO:0050962	0.111377372423446	0.994025344533925	1	15	detection of light stimulus involved in sensory perception	BP	13579	103
GO:0006833	0.111383656853344	0.994024655677321	1	15	water transport	BP	13579	103
GO:0035641	0.111396655708128	0.994023230699458	1	15	locomotory exploration behavior	BP	13579	103
GO:0090136	0.11141201550017	0.994021546679223	1	15	epithelial cell-cell adhesion	BP	13579	103
GO:0009950	0.111493447372797	0.994012614498012	1	15	dorsal/ventral axis specification	BP	13579	103
GO:0034138	0.111494520585434	0.99401249673192	1	15	toll-like receptor 3 signaling pathway	BP	13579	103
GO:0021783	0.111523249500207	0.994009343792734	1	15	preganglionic parasympathetic fiber development	BP	13579	103
GO:0060216	0.111528362730611	0.994008782535428	1	15	definitive hemopoiesis	BP	13579	103
GO:0032025	0.111553541861182	0.994006018330311	1	15	response to cobalt ion	BP	13579	103
GO:0032332	0.111555490478159	0.99400580438029	1	15	positive regulation of chondrocyte differentiation	BP	13579	103
GO:2000738	0.111595711899894	0.994001387345713	1	15	positive regulation of stem cell differentiation	BP	13579	103
GO:0060191	0.111596808304913	0.980509654703237	2	73	regulation of lipase activity	BP	13579	103
GO:0046546	0.111603172165527	0.970521487224844	3	149	development of primary male sexual characteristics	BP	13579	103
GO:0042249	0.111612101604782	0.993999586974777	1	15	establishment of planar polarity of embryonic epithelium	BP	13579	103
GO:0060026	0.111628701830442	0.993997763191205	1	15	convergent extension	BP	13579	103
GO:0050866	0.113248492431068	0.96989708810945	3	150	negative regulation of cell activation	BP	13579	103
GO:0043065	0.113966444236011	0.94847979870183	7	521	positive regulation of apoptotic process	BP	13579	103
GO:0009314	0.114325978110237	0.951906925110359	6	423	response to radiation	BP	13579	103
GO:0042089	0.114336166866033	0.979742900825415	2	74	cytokine biosynthetic process	BP	13579	103
GO:0030510	0.114623183338022	0.979662412376766	2	74	regulation of BMP signaling pathway	BP	13579	103
GO:0032787	0.114664868578402	0.951726128930865	6	423	monocarboxylic acid metabolic process	BP	13579	103
GO:0009893	0.114780010360638	0.924451848599013	26	2632	positive regulation of metabolic process	BP	13579	103
GO:0023061	0.115056537052677	0.951516392353458	6	424	signal release	BP	13579	103
GO:0007369	0.115567993480425	0.969010500987186	3	151	gastrulation	BP	13579	103
GO:0007267	0.115873847709393	0.934365952932628	13	1154	cell-cell signaling	BP	13579	103
GO:0050727	0.116147580575631	0.961210195989626	4	238	regulation of inflammatory response	BP	13579	103
GO:0043068	0.116512555819797	0.947043461629059	7	524	positive regulation of programmed cell death	BP	13579	103
GO:0002703	0.116583258830171	0.968618584641781	3	152	regulation of leukocyte mediated immunity	BP	13579	103
GO:0036294	0.116795599011708	0.96853686347145	3	152	cellular response to decreased oxygen levels	BP	13579	103
GO:0042107	0.116846780154592	0.979029618069098	2	75	cytokine metabolic process	BP	13579	103
GO:0002577	0.117742201448215	0.993277673702284	1	16	regulation of antigen processing and presentation	BP	13579	103
GO:0045986	0.118055782496323	0.993240994206462	1	16	negative regulation of smooth muscle contraction	BP	13579	103
GO:0050913	0.118066066204577	0.993239789555277	1	16	sensory perception of bitter taste	BP	13579	103
GO:0009404	0.118144195353067	0.993230633704724	1	16	toxin metabolic process	BP	13579	103
GO:0022414	0.118265435084835	0.932776965262779	13	1158	reproductive process	BP	13579	103
GO:0070875	0.118293845622177	0.993213078285346	1	16	positive regulation of glycogen metabolic process	BP	13579	103
GO:0060572	0.118327473604855	0.993209130125011	1	16	morphogenesis of an epithelial bud	BP	13579	103
GO:0043032	0.118334958761792	0.993208251151766	1	16	positive regulation of macrophage activation	BP	13579	103
GO:0046689	0.118346407836085	0.993206906585174	1	16	response to mercury ion	BP	13579	103
GO:0048486	0.118349475426147	0.993206546307142	1	16	parasympathetic nervous system development	BP	13579	103
GO:0070208	0.11837950319406	0.993203019119872	1	16	protein heterotrimerization	BP	13579	103
GO:0071711	0.118388556821893	0.993201955454891	1	16	basement membrane organization	BP	13579	103
GO:0033539	0.118428080856557	0.993197310955781	1	16	fatty acid beta-oxidation using acyl-CoA dehydrogenase	BP	13579	103
GO:0060788	0.118478137817633	0.993191426342185	1	16	ectodermal placode formation	BP	13579	103
GO:0071697	0.118478137817633	0.993191426342185	1	16	ectodermal placode morphogenesis	BP	13579	103
GO:0055075	0.11851592519321	0.993186982357136	1	16	potassium ion homeostasis	BP	13579	103
GO:0060039	0.118583405496617	0.993179042560246	1	16	pericardium development	BP	13579	103
GO:1903037	0.118933666011821	0.95994541367331	4	240	regulation of leukocyte cell-cell adhesion	BP	13579	103
GO:0000003	0.119411773336531	0.93201305473211	13	1160	reproduction	BP	13579	103
GO:0007160	0.120329413937761	0.967162302692044	3	154	cell-matrix adhesion	BP	13579	103
GO:0031349	0.120488553327711	0.95923464694595	4	241	positive regulation of defense response	BP	13579	103
GO:1990266	0.120749326102745	0.977899528868971	2	77	neutrophil migration	BP	13579	103
GO:0007186	0.120926498353367	0.941357113003294	8	632	G-protein coupled receptor signaling pathway	BP	13579	103
GO:0030804	0.12124513338225	0.977755551642355	2	77	positive regulation of cyclic nucleotide biosynthetic process	BP	13579	103
GO:0006022	0.122278403161218	0.977454325230013	2	77	aminoglycan metabolic process	BP	13579	103
GO:2001235	0.123211525545743	0.966026225810738	3	156	positive regulation of apoptotic signaling pathway	BP	13579	103
GO:0050796	0.12345534367276	0.965929906439878	3	156	regulation of insulin secretion	BP	13579	103
GO:0001759	0.124552828354088	0.992429134423301	1	17	organ induction	BP	13579	103
GO:0033194	0.124654773489983	0.992416434651313	1	17	response to hydroperoxide	BP	13579	103
GO:0060231	0.124810378757981	0.992397028662788	1	17	mesenchymal to epithelial transition	BP	13579	103
GO:0018904	0.124887173285049	0.992387441804078	1	17	ether metabolic process	BP	13579	103
GO:0030825	0.124913697092236	0.992384129158268	1	17	positive regulation of cGMP metabolic process	BP	13579	103
GO:0034311	0.124922354805338	0.992383047704239	1	17	diol metabolic process	BP	13579	103
GO:0032303	0.124947084632943	0.992379958203283	1	17	regulation of icosanoid secretion	BP	13579	103
GO:0072077	0.124969529301095	0.99237715361866	1	17	renal vesicle morphogenesis	BP	13579	103
GO:0050912	0.124975156786494	0.992376450348543	1	17	detection of chemical stimulus involved in sensory perception of taste	BP	13579	103
GO:0010592	0.125016476014504	0.992371285618203	1	17	positive regulation of lamellipodium assembly	BP	13579	103
GO:0034504	0.125018185046144	0.950973049774671	5	337	protein localization to nucleus	BP	13579	103
GO:1902043	0.125071441521698	0.992364412315982	1	17	positive regulation of extrinsic apoptotic signaling pathway via death domain receptors	BP	13579	103
GO:0044346	0.125117961793481	0.992358592532438	1	17	fibroblast apoptotic process	BP	13579	103
GO:0007530	0.125163307080232	0.992352917503037	1	17	sex determination	BP	13579	103
GO:0045540	0.125222746941611	0.992345475169035	1	17	regulation of cholesterol biosynthetic process	BP	13579	103
GO:0070861	0.125267541019807	0.99233986409144	1	17	regulation of protein exit from endoplasmic reticulum	BP	13579	103
GO:0034114	0.125326004602123	0.992332537474207	1	17	regulation of heterotypic cell-cell adhesion	BP	13579	103
GO:0070293	0.125364551431576	0.992327704800832	1	17	renal absorption	BP	13579	103
GO:0001829	0.125399901306275	0.992323271529993	1	17	trophectodermal cell differentiation	BP	13579	103
GO:0071696	0.125415174657146	0.992321355664749	1	17	ectodermal placode development	BP	13579	103
GO:0043252	0.125553777242795	0.992303958105369	1	17	sodium-independent organic anion transport	BP	13579	103
GO:0010632	0.12710471451703	0.964473085313514	3	158	regulation of epithelial cell migration	BP	13579	103
GO:0031016	0.127439151528393	0.975915723744308	2	79	pancreas development	BP	13579	103
GO:0010941	0.127899311161904	0.92351917969782	15	1397	regulation of cell death	BP	13579	103
GO:0032496	0.129121202638508	0.948858048479986	5	341	response to lipopolysaccharide	BP	13579	103
GO:0050793	0.130483382084539	0.916630311721967	20	1969	regulation of developmental process	BP	13579	103
GO:0044242	0.130522004876287	0.963090452176265	3	160	cellular lipid catabolic process	BP	13579	103
GO:0060456	0.131245449533967	0.991543676624154	1	18	positive regulation of digestive system process	BP	13579	103
GO:0002683	0.131270013460271	0.947741157018659	5	343	negative regulation of immune system process	BP	13579	103
GO:0030157	0.131503858592171	0.99150948762402	1	18	pancreatic juice secretion	BP	13579	103
GO:0007625	0.131581006198059	0.991499266488995	1	18	grooming behavior	BP	13579	103
GO:0032274	0.131640036881499	0.99149144126144	1	18	gonadotropin secretion	BP	13579	103
GO:0034377	0.131742485484742	0.991477851475882	1	18	plasma lipoprotein particle assembly	BP	13579	103
GO:0034367	0.13176155985881	0.99147532000444	1	18	macromolecular complex remodeling	BP	13579	103
GO:0034368	0.13176155985881	0.99147532000444	1	18	protein-lipid complex remodeling	BP	13579	103
GO:0034369	0.13176155985881	0.99147532000444	1	18	plasma lipoprotein particle remodeling	BP	13579	103
GO:0030826	0.131785492646821	0.991472143185126	1	18	regulation of cGMP biosynthetic process	BP	13579	103
GO:1903010	0.131907040262125	0.991455999439666	1	18	regulation of bone development	BP	13579	103
GO:1902884	0.132055056802263	0.991436318447128	1	18	positive regulation of response to oxidative stress	BP	13579	103
GO:2001014	0.132159024292873	0.991422480184901	1	18	regulation of skeletal muscle cell differentiation	BP	13579	103
GO:0060914	0.13216822312395	0.991421255237702	1	18	heart formation	BP	13579	103
GO:0048485	0.132244604992788	0.99141108041721	1	18	sympathetic nervous system development	BP	13579	103
GO:0034123	0.132258371043034	0.991409245968284	1	18	positive regulation of toll-like receptor signaling pathway	BP	13579	103
GO:0072111	0.132275793074715	0.991406924031739	1	18	cell proliferation involved in kidney development	BP	13579	103
GO:0048333	0.132323929415411	0.991400506902473	1	18	mesodermal cell differentiation	BP	13579	103
GO:0003417	0.132338892371915	0.991398511654338	1	18	growth plate cartilage development	BP	13579	103
GO:0006855	0.132399166585136	0.991390471871713	1	18	drug transmembrane transport	BP	13579	103
GO:0006884	0.132414306227353	0.991388451822722	1	18	cell volume homeostasis	BP	13579	103
GO:0042475	0.132627858816359	0.97432861021761	2	81	odontogenesis of dentin-containing tooth	BP	13579	103
GO:0048511	0.132843965493125	0.946919438950972	5	344	rhythmic process	BP	13579	103
GO:0046888	0.13473584145729	0.97367142622543	2	82	negative regulation of hormone secretion	BP	13579	103
GO:0001503	0.13540533443201	0.94557467246067	5	346	ossification	BP	13579	103
GO:0044264	0.13542264818121	0.97345755829475	2	82	cellular polysaccharide metabolic process	BP	13579	103
GO:0046883	0.136466445193883	0.951723883876172	4	253	regulation of hormone secretion	BP	13579	103
GO:0009967	0.136499130082767	0.920457756243345	13	1189	positive regulation of signal transduction	BP	13579	103
GO:0071621	0.136516080952333	0.973110505479037	2	83	granulocyte chemotaxis	BP	13579	103
GO:0007569	0.137528999501941	0.972792174572433	2	83	cell aging	BP	13579	103
GO:0002377	0.137670559194938	0.972747568077852	2	83	immunoglobulin production	BP	13579	103
GO:0120034	0.137789742381311	0.972709990086603	2	83	positive regulation of plasma membrane bounded cell projection assembly	BP	13579	103
GO:0001696	0.138025408229091	0.990594890408428	1	19	gastric acid secretion	BP	13579	103
GO:0006869	0.138477458888637	0.950753337014119	4	254	lipid transport	BP	13579	103
GO:0032462	0.138533828131749	0.990523588591081	1	19	regulation of protein homooligomerization	BP	13579	103
GO:0045723	0.138548642632561	0.990521506717381	1	19	positive regulation of fatty acid biosynthetic process	BP	13579	103
GO:0050996	0.138555964654777	0.990520477668533	1	19	positive regulation of lipid catabolic process	BP	13579	103
GO:0072087	0.13856003123526	0.990519906119283	1	19	renal vesicle development	BP	13579	103
GO:0046597	0.138629560941129	0.990510131054601	1	19	negative regulation of viral entry into host cell	BP	13579	103
GO:0071732	0.138634638422774	0.990509417011798	1	19	cellular response to nitric oxide	BP	13579	103
GO:0072234	0.138725797745402	0.990496592516449	1	19	metanephric nephron tubule development	BP	13579	103
GO:0042098	0.138800434015031	0.95966876641555	3	165	T cell proliferation	BP	13579	103
GO:0048799	0.138805089859147	0.990485430097664	1	19	animal organ maturation	BP	13579	103
GO:0002825	0.13882025887277	0.990483293878467	1	19	regulation of T-helper 1 type immune response	BP	13579	103
GO:0045671	0.138826816617681	0.990482370287192	1	19	negative regulation of osteoclast differentiation	BP	13579	103
GO:0051900	0.138841989958621	0.990480233096108	1	19	regulation of mitochondrial depolarization	BP	13579	103
GO:0007494	0.138863162445939	0.990477250491941	1	19	midgut development	BP	13579	103
GO:1903306	0.13895230977644	0.990464686749764	1	19	negative regulation of regulated secretory pathway	BP	13579	103
GO:0071380	0.139083108427357	0.990446237172192	1	19	cellular response to prostaglandin E stimulus	BP	13579	103
GO:0001701	0.139088847303766	0.94362509622433	5	349	in utero embryonic development	BP	13579	103
GO:0060065	0.139156274428244	0.990435908662512	1	19	uterus development	BP	13579	103
GO:0033561	0.139212715523097	0.990427937108466	1	19	regulation of water loss via skin	BP	13579	103
GO:0042692	0.13998509449032	0.943147742900343	5	350	muscle cell differentiation	BP	13579	103
GO:0002253	0.141516804831743	0.949275098804608	4	256	activation of immune response	BP	13579	103
GO:0031589	0.141528644575108	0.949269325640228	4	256	cell-substrate adhesion	BP	13579	103
GO:0001666	0.142506764513621	0.941799649651578	5	352	response to hypoxia	BP	13579	103
GO:0042102	0.142515883166882	0.971192733233723	2	85	positive regulation of T cell proliferation	BP	13579	103
GO:0051348	0.14262984325104	0.948730172276965	4	257	negative regulation of transferase activity	BP	13579	103
GO:0042542	0.14264437803236	0.958046560993436	3	167	response to hydrogen peroxide	BP	13579	103
GO:0043434	0.143336598955098	0.935850296153745	6	452	response to peptide hormone	BP	13579	103
GO:0030183	0.14337940466287	0.970913876103825	2	85	B cell differentiation	BP	13579	103
GO:0044281	0.143585746338196	0.911193302573516	16	1538	small molecule metabolic process	BP	13579	103
GO:0060349	0.14367871306228	0.970816970422598	2	85	bone morphogenesis	BP	13579	103
GO:0042744	0.144452501060882	0.989645318431806	1	20	hydrogen peroxide catabolic process	BP	13579	103
GO:0002237	0.144458012924883	0.940750313797115	5	354	response to molecule of bacterial origin	BP	13579	103
GO:0031295	0.14519041013548	0.989536227859817	1	20	T cell costimulation	BP	13579	103
GO:0007602	0.145216006317585	0.989532432936027	1	20	phototransduction	BP	13579	103
GO:0019884	0.145231313929287	0.989530163061534	1	20	antigen processing and presentation of exogenous antigen	BP	13579	103
GO:0034104	0.14533506364822	0.989514771773506	1	20	negative regulation of tissue remodeling	BP	13579	103
GO:0065005	0.145355863454787	0.98951168467979	1	20	protein-lipid complex assembly	BP	13579	103
GO:0044243	0.145366642319304	0.989510084698676	1	20	multicellular organismal catabolic process	BP	13579	103
GO:0071285	0.14539406992967	0.989506012847415	1	20	cellular response to lithium ion	BP	13579	103
GO:0042403	0.145442721436883	0.989498788080321	1	20	thyroid hormone metabolic process	BP	13579	103
GO:0042110	0.1454732621538	0.940202386841714	5	355	T cell activation	BP	13579	103
GO:0048145	0.145512386141107	0.970215218593089	2	86	regulation of fibroblast proliferation	BP	13579	103
GO:0010575	0.145777767979746	0.989448962115288	1	20	positive regulation of vascular endothelial growth factor production	BP	13579	103
GO:1902932	0.145781960304833	0.989448337869372	1	20	positive regulation of alcohol biosynthetic process	BP	13579	103
GO:0055083	0.145782213343361	0.989448300190784	1	20	monovalent inorganic anion homeostasis	BP	13579	103
GO:0001936	0.14579609104264	0.970122485224507	2	86	regulation of endothelial cell proliferation	BP	13579	103
GO:0010842	0.145799212390615	0.989445768792334	1	20	retina layer formation	BP	13579	103
GO:0006970	0.145829448541978	0.970111574235523	2	86	response to osmotic stress	BP	13579	103
GO:0061298	0.145904659111735	0.989430059108501	1	20	retina vasculature development in camera-type eye	BP	13579	103
GO:2000050	0.145912047396685	0.98942895792222	1	20	regulation of non-canonical Wnt signaling pathway	BP	13579	103
GO:0060219	0.145921863008806	0.989427494861306	1	20	camera-type eye photoreceptor cell differentiation	BP	13579	103
GO:0070633	0.145943519300085	0.989424266515306	1	20	transepithelial transport	BP	13579	103
GO:0071453	0.146736448609253	0.956296467767807	3	169	cellular response to oxygen levels	BP	13579	103
GO:0007178	0.147325361102219	0.946414111124472	4	260	transmembrane receptor protein serine/threonine kinase signaling pathway	BP	13579	103
GO:0030810	0.14771922269922	0.969485583746683	2	87	positive regulation of nucleotide biosynthetic process	BP	13579	103
GO:1900373	0.14771922269922	0.969485583746683	2	87	positive regulation of purine nucleotide biosynthetic process	BP	13579	103
GO:0046683	0.148792497175683	0.955408083295253	3	170	response to organophosphorus	BP	13579	103
GO:0019395	0.148798330896903	0.969128786804404	2	87	fatty acid oxidation	BP	13579	103
GO:0051172	0.148890795723396	0.905031764893678	18	1775	negative regulation of nitrogen compound metabolic process	BP	13579	103
GO:0002062	0.149021086188634	0.969054928046815	2	87	chondrocyte differentiation	BP	13579	103
GO:0030801	0.150242503974469	0.96864341655913	2	88	positive regulation of cyclic nucleotide metabolic process	BP	13579	103
GO:0046661	0.150281661880731	0.954760223995719	3	171	male sex differentiation	BP	13579	103
GO:0051093	0.150578019529984	0.919926887631581	9	772	negative regulation of developmental process	BP	13579	103
GO:0002385	0.150914791311428	0.988642435463876	1	21	mucosal immune response	BP	13579	103
GO:0002697	0.15105755544889	0.944550804503051	4	263	regulation of immune effector process	BP	13579	103
GO:0044236	0.151262561747733	0.968302467395355	2	88	multicellular organism metabolic process	BP	13579	103
GO:0035809	0.152113439747947	0.988455857030283	1	21	regulation of urine volume	BP	13579	103
GO:0072170	0.152174143120221	0.988446365210377	1	21	metanephric tubule development	BP	13579	103
GO:0006958	0.152197792671966	0.988442666152789	1	21	complement activation, classical pathway	BP	13579	103
GO:0060602	0.152252330362997	0.988434133446567	1	21	branch elongation of an epithelium	BP	13579	103
GO:0044342	0.152254428491393	0.988433805116719	1	21	type B pancreatic cell proliferation	BP	13579	103
GO:0003272	0.152306365373892	0.988425676093343	1	21	endocardial cushion formation	BP	13579	103
GO:0023019	0.152322711014395	0.988423117090266	1	21	signal transduction involved in regulation of gene expression	BP	13579	103
GO:0043567	0.152375019119156	0.988414925942183	1	21	regulation of insulin-like growth factor receptor signaling pathway	BP	13579	103
GO:0090190	0.152474792700928	0.988399293452729	1	21	positive regulation of branching involved in ureteric bud morphogenesis	BP	13579	103
GO:0071372	0.152532517232254	0.988390244087762	1	21	cellular response to follicle-stimulating hormone stimulus	BP	13579	103
GO:0090140	0.152562686362468	0.988385513041202	1	21	regulation of mitochondrial fission	BP	13579	103
GO:0003094	0.152595786748325	0.988380321146278	1	21	glomerular filtration	BP	13579	103
GO:0097205	0.152595786748325	0.988380321146278	1	21	renal filtration	BP	13579	103
GO:0021602	0.152720134425116	0.988360805842533	1	21	cranial nerve morphogenesis	BP	13579	103
GO:0001906	0.152904314392793	0.967745328050109	2	89	cell killing	BP	13579	103
GO:0051707	0.153293273627576	0.921459354067304	8	670	response to other organism	BP	13579	103
GO:0048144	0.153653531714138	0.967492179474029	2	89	fibroblast proliferation	BP	13579	103
GO:0009187	0.153702066974766	0.95326095081392	3	173	cyclic nucleotide metabolic process	BP	13579	103
GO:0046620	0.15394489970869	0.967393515955258	2	89	regulation of organ growth	BP	13579	103
GO:1901617	0.154113302538323	0.953080148475879	3	173	organic hydroxy compound biosynthetic process	BP	13579	103
GO:0034440	0.154210760475995	0.967303384776496	2	89	lipid oxidation	BP	13579	103
GO:0009617	0.154363198025306	0.92946246975293	6	463	response to bacterium	BP	13579	103
GO:2000026	0.154497802014139	0.903313850585197	16	1555	regulation of multicellular organismal development	BP	13579	103
GO:0051173	0.15589503904881	0.895350593137529	23	2372	positive regulation of nitrogen compound metabolic process	BP	13579	103
GO:0036293	0.156000975530858	0.934443695246754	5	363	response to decreased oxygen levels	BP	13579	103
GO:0090092	0.156249584860756	0.952134715494506	3	174	regulation of transmembrane receptor protein serine/threonine kinase signaling pathway	BP	13579	103
GO:0043207	0.156858461430701	0.919192952829567	8	674	response to external biotic stimulus	BP	13579	103
GO:0048640	0.156864290122998	0.966392945979669	2	90	negative regulation of developmental growth	BP	13579	103
GO:0014812	0.156877682136981	0.96638835228293	2	90	muscle cell migration	BP	13579	103
GO:0002251	0.157515138018221	0.987568331935836	1	22	organ or tissue specific immune response	BP	13579	103
GO:0016485	0.157949640171815	0.951377269162657	3	175	protein processing	BP	13579	103
GO:1901798	0.15827631640852	0.987444119190698	1	22	positive regulation of signal transduction by p53 class mediator	BP	13579	103
GO:0031294	0.158447800741573	0.987416044926295	1	22	lymphocyte costimulation	BP	13579	103
GO:0035821	0.158502829512028	0.965823689631015	2	91	modification of morphology or physiology of other organism	BP	13579	103
GO:0051882	0.158606875077966	0.987389972533577	1	22	mitochondrial depolarization	BP	13579	103
GO:0071361	0.158688987977446	0.987376502943769	1	22	cellular response to ethanol	BP	13579	103
GO:0072243	0.158872686349975	0.987346341842205	1	22	metanephric nephron epithelium development	BP	13579	103
GO:0050886	0.158878806982271	0.96569373880153	2	91	endocrine process	BP	13579	103
GO:0033688	0.158984320166042	0.987327994189285	1	22	regulation of osteoblast proliferation	BP	13579	103
GO:0006376	0.159064431468186	0.987314818726938	1	22	mRNA splice site selection	BP	13579	103
GO:0061213	0.159107733280108	0.987307694085809	1	22	positive regulation of mesonephros development	BP	13579	103
GO:0042044	0.159127100430256	0.987304506833193	1	22	fluid transport	BP	13579	103
GO:0038084	0.159191584109974	0.987293891683697	1	22	vascular endothelial growth factor signaling pathway	BP	13579	103
GO:1903409	0.15936645603117	0.965524893689815	2	91	reactive oxygen species biosynthetic process	BP	13579	103
GO:0030177	0.159811769902816	0.965370414267538	2	91	positive regulation of Wnt signaling pathway	BP	13579	103
GO:0005976	0.159835362602054	0.96536222217025	2	91	polysaccharide metabolic process	BP	13579	103
GO:0007498	0.159947245675618	0.965323362322057	2	91	mesoderm development	BP	13579	103
GO:0008203	0.162347497607499	0.964480053421771	2	92	cholesterol metabolic process	BP	13579	103
GO:0002698	0.164848663835831	0.96359278466738	2	93	negative regulation of immune effector process	BP	13579	103
GO:0051606	0.164859809447479	0.948257121973703	3	179	detection of stimulus	BP	13579	103
GO:0048521	0.16486408518448	0.986314926987354	1	23	negative regulation of behavior	BP	13579	103
GO:0032368	0.164875488525549	0.963583277958826	2	93	regulation of lipid transport	BP	13579	103
GO:0032770	0.164910026294622	0.986307049716532	1	23	positive regulation of monooxygenase activity	BP	13579	103
GO:0002544	0.165018084906835	0.98628851196997	1	23	chronic inflammatory response	BP	13579	103
GO:0071731	0.165260402988428	0.986246893031588	1	23	response to nitric oxide	BP	13579	103
GO:0033197	0.165270718074231	0.986245119888758	1	23	response to vitamin E	BP	13579	103
GO:0072273	0.165278732161442	0.986243742198896	1	23	metanephric nephron morphogenesis	BP	13579	103
GO:0045026	0.165309876325969	0.986238387553155	1	23	plasma membrane fusion	BP	13579	103
GO:1902170	0.165439070380302	0.986216163230777	1	23	cellular response to reactive nitrogen species	BP	13579	103
GO:0060706	0.165488834632809	0.986207597543079	1	23	cell differentiation involved in embryonic placenta development	BP	13579	103
GO:0001843	0.165562340052851	0.96333951362118	2	93	neural tube closure	BP	13579	103
GO:0071560	0.165680581743597	0.947883269036012	3	179	cellular response to transforming growth factor beta stimulus	BP	13579	103
GO:0060008	0.165681883906854	0.986174342017823	1	23	Sertoli cell differentiation	BP	13579	103
GO:0010447	0.165686307790209	0.986173579439433	1	23	response to acidic pH	BP	13579	103
GO:0021591	0.165764120853124	0.986160162543201	1	23	ventricular system development	BP	13579	103
GO:0046466	0.16579007039682	0.986155686656997	1	23	membrane lipid catabolic process	BP	13579	103
GO:0071379	0.165837913642695	0.986147432429629	1	23	cellular response to prostaglandin stimulus	BP	13579	103
GO:0061036	0.165843208187223	0.986146518819178	1	23	positive regulation of cartilage development	BP	13579	103
GO:2000036	0.165946052356952	0.986128765968038	1	23	regulation of stem cell population maintenance	BP	13579	103
GO:0060795	0.165956938919836	0.986126886031384	1	23	cell fate commitment involved in formation of primary germ layer	BP	13579	103
GO:0010647	0.165961564628142	0.898022071558791	14	1347	positive regulation of cell communication	BP	13579	103
GO:0010800	0.166041969107439	0.986112197991644	1	23	positive regulation of peptidyl-threonine phosphorylation	BP	13579	103
GO:0050670	0.166502771917109	0.947505410245898	3	180	regulation of lymphocyte proliferation	BP	13579	103
GO:0006897	0.167898602730486	0.921420080196775	6	474	endocytosis	BP	13579	103
GO:0060606	0.168275458201372	0.962364724043784	2	94	tube closure	BP	13579	103
GO:0007169	0.168788556343983	0.920883443521395	6	475	transmembrane receptor protein tyrosine kinase signaling pathway	BP	13579	103
GO:0023056	0.169988371819728	0.895104778008303	14	1353	positive regulation of signaling	BP	13579	103
GO:0032944	0.170344766382184	0.945733879611503	3	182	regulation of mononuclear cell proliferation	BP	13579	103
GO:0030278	0.171186333800802	0.94534420537214	3	182	regulation of ossification	BP	13579	103
GO:0090322	0.171352387207185	0.985152022748009	1	24	regulation of superoxide metabolic process	BP	13579	103
GO:0071559	0.17144310261855	0.94522512148308	3	182	response to transforming growth factor beta	BP	13579	103
GO:0090208	0.171680319052572	0.985093193322054	1	24	positive regulation of triglyceride metabolic process	BP	13579	103
GO:0009648	0.171904586454489	0.985052889189177	1	24	photoperiodism	BP	13579	103
GO:0097530	0.171998087564943	0.961006911431308	2	96	granulocyte migration	BP	13579	103
GO:0072207	0.172009503010628	0.985034014170311	1	24	metanephric epithelium development	BP	13579	103
GO:2000191	0.172016236061732	0.985032802425456	1	24	regulation of fatty acid transport	BP	13579	103
GO:0009954	0.17216456700441	0.985006094048701	1	24	proximal/distal pattern formation	BP	13579	103
GO:0042537	0.172167043400182	0.98500564793432	1	24	benzene-containing compound metabolic process	BP	13579	103
GO:0048665	0.172226312760581	0.984994968640241	1	24	neuron fate specification	BP	13579	103
GO:0022617	0.172364115572528	0.984970123284865	1	24	extracellular matrix disassembly	BP	13579	103
GO:0045992	0.172385464449836	0.984966272191797	1	24	negative regulation of embryonic development	BP	13579	103
GO:0043586	0.172458444470351	0.984953103446519	1	24	tongue development	BP	13579	103
GO:0001958	0.172493667120703	0.984946745553985	1	24	endochondral ossification	BP	13579	103
GO:0036075	0.172493667120703	0.984946745553985	1	24	replacement ossification	BP	13579	103
GO:0003416	0.172521383773394	0.984941741527593	1	24	endochondral bone growth	BP	13579	103
GO:0048384	0.17254946195652	0.984936671322677	1	24	retinoic acid receptor signaling pathway	BP	13579	103
GO:0034142	0.172551784727578	0.984936251848485	1	24	toll-like receptor 4 signaling pathway	BP	13579	103
GO:0030518	0.173768489406595	0.960359417224565	2	96	intracellular steroid hormone receptor signaling pathway	BP	13579	103
GO:0001704	0.173976621113749	0.960283010465515	2	96	formation of primary germ layer	BP	13579	103
GO:1903531	0.174664846134974	0.943718382086189	3	184	negative regulation of secretion by cell	BP	13579	103
GO:0030258	0.175522669808437	0.94331612985135	3	184	lipid modification	BP	13579	103
GO:0070663	0.176114771985571	0.943035425679205	3	185	regulation of leukocyte proliferation	BP	13579	103
GO:1902652	0.176255865202569	0.959436872165619	2	97	secondary alcohol metabolic process	BP	13579	103
GO:0006954	0.176828171963637	0.915994280156722	6	483	inflammatory response	BP	13579	103
GO:0071624	0.177516299203133	0.983999337857631	1	25	positive regulation of granulocyte chemotaxis	BP	13579	103
GO:0090023	0.177516299203133	0.983999337857631	1	25	positive regulation of neutrophil chemotaxis	BP	13579	103
GO:0055090	0.178071832277286	0.983895465363567	1	25	acylglycerol homeostasis	BP	13579	103
GO:0070328	0.178071832277286	0.983895465363567	1	25	triglyceride homeostasis	BP	13579	103
GO:0050482	0.178229907871949	0.983865842841472	1	25	arachidonic acid secretion	BP	13579	103
GO:1903963	0.178229907871949	0.983865842841472	1	25	arachidonate transport	BP	13579	103
GO:0045932	0.178280634280983	0.983856330797904	1	25	negative regulation of muscle contraction	BP	13579	103
GO:0060561	0.178297528225624	0.983853162235709	1	25	apoptotic process involved in morphogenesis	BP	13579	103
GO:0071305	0.178364915103546	0.98384052009906	1	25	cellular response to vitamin D	BP	13579	103
GO:1902745	0.178590321360771	0.983798194134246	1	25	positive regulation of lamellipodium organization	BP	13579	103
GO:0035025	0.178626177174939	0.983791455787258	1	25	positive regulation of Rho protein signal transduction	BP	13579	103
GO:0008299	0.178686671341746	0.98378008377376	1	25	isoprenoid biosynthetic process	BP	13579	103
GO:0005979	0.178723285012692	0.983773198864566	1	25	regulation of glycogen biosynthetic process	BP	13579	103
GO:0010962	0.178723285012692	0.983773198864566	1	25	regulation of glucan biosynthetic process	BP	13579	103
GO:0060571	0.178725462540215	0.983772789348498	1	25	morphogenesis of an epithelial fold	BP	13579	103
GO:0090181	0.178726172615524	0.983772655807197	1	25	regulation of cholesterol metabolic process	BP	13579	103
GO:0045920	0.178736126686423	0.983770783718973	1	25	negative regulation of exocytosis	BP	13579	103
GO:0033363	0.178803702585824	0.983758071480518	1	25	secretory granule organization	BP	13579	103
GO:0045577	0.178890162551572	0.983741799026918	1	25	regulation of B cell differentiation	BP	13579	103
GO:0010719	0.178916237202695	0.983736889855	1	25	negative regulation of epithelial to mesenchymal transition	BP	13579	103
GO:0048596	0.178952833204941	0.983729998448406	1	25	embryonic camera-type eye morphogenesis	BP	13579	103
GO:0098868	0.179037197570197	0.983714105798521	1	25	bone growth	BP	13579	103
GO:0006631	0.180109194985109	0.929418959905728	4	282	fatty acid metabolic process	BP	13579	103
GO:0030073	0.180795771004142	0.940814140552275	3	187	insulin secretion	BP	13579	103
GO:0044344	0.181107374390706	0.95761223826929	2	99	cellular response to fibroblast growth factor stimulus	BP	13579	103
GO:0050906	0.181147057280269	0.957597266329719	2	99	detection of stimulus involved in sensory perception	BP	13579	103
GO:0010876	0.181559755860629	0.928634617040878	4	283	lipid localization	BP	13579	103
GO:0042981	0.18170463452243	0.888483404231614	13	1256	regulation of apoptotic process	BP	13579	103
GO:0009607	0.182176082049658	0.902698359052268	8	701	response to biotic stimulus	BP	13579	103
GO:0006939	0.184258568488238	0.956411065213625	2	100	smooth muscle contraction	BP	13579	103
GO:0019835	0.184469168953875	0.982647302545798	1	26	cytolysis	BP	13579	103
GO:0009581	0.18461556610333	0.956274728295867	2	100	detection of external stimulus	BP	13579	103
GO:0009582	0.18461556610333	0.956274728295867	2	100	detection of abiotic stimulus	BP	13579	103
GO:0042554	0.184629216704412	0.982616064517331	1	26	superoxide anion generation	BP	13579	103
GO:0002701	0.184854185715981	0.982572104124754	1	26	negative regulation of production of molecular mediator of immune response	BP	13579	103
GO:0071634	0.185090500913135	0.982525862325728	1	26	regulation of transforming growth factor beta production	BP	13579	103
GO:1900078	0.185115221531006	0.982521021226261	1	26	positive regulation of cellular response to insulin stimulus	BP	13579	103
GO:0033687	0.185146883320882	0.982514819766702	1	26	osteoblast proliferation	BP	13579	103
GO:0048589	0.185304463973916	0.905199897656627	7	595	developmental growth	BP	13579	103
GO:0060444	0.185323182723984	0.982480267124226	1	26	branching involved in mammary gland duct morphogenesis	BP	13579	103
GO:0018023	0.185325236834776	0.982479864326109	1	26	peptidyl-lysine trimethylation	BP	13579	103
GO:0070848	0.186282822981004	0.904565555401575	7	596	response to growth factor	BP	13579	103
GO:0048738	0.186580237212196	0.938027165570858	3	190	cardiac muscle tissue development	BP	13579	103
GO:0001775	0.186703573409639	0.899677107007356	8	705	cell activation	BP	13579	103
GO:0016125	0.187520971460533	0.95515310691779	2	101	sterol metabolic process	BP	13579	103
GO:0090288	0.187548972041187	0.955142292945864	2	101	negative regulation of cellular response to growth factor stimulus	BP	13579	103
GO:0008037	0.187591115780467	0.955126014779443	2	101	cell recognition	BP	13579	103
GO:0009855	0.187800711782865	0.955045021324614	2	101	determination of bilateral symmetry	BP	13579	103
GO:1901215	0.188253277007358	0.937212405700141	3	191	negative regulation of neuron death	BP	13579	103
GO:0051336	0.188455075896936	0.891240503915897	10	927	regulation of hydrolase activity	BP	13579	103
GO:0019730	0.188882036660997	0.98174971818245	1	27	antimicrobial humoral response	BP	13579	103
GO:0046717	0.189954790239697	0.954203609862233	2	102	acid secretion	BP	13579	103
GO:0032675	0.190345920815681	0.954051131363819	2	102	regulation of interleukin-6 production	BP	13579	103
GO:0051259	0.190405433223825	0.907570306194027	6	494	protein oligomerization	BP	13579	103
GO:0045187	0.190462244525708	0.981431294574514	1	27	regulation of circadian sleep/wake cycle, sleep	BP	13579	103
GO:0009799	0.190632948292691	0.953939102894169	2	102	specification of symmetry	BP	13579	103
GO:0060259	0.1907540300739	0.98137217294226	1	27	regulation of feeding behavior	BP	13579	103
GO:0019433	0.190811680510571	0.981360479817536	1	27	triglyceride catabolic process	BP	13579	103
GO:0010092	0.191003929621216	0.981321457720567	1	27	specification of animal organ identity	BP	13579	103
GO:0071276	0.191187558454408	0.981284144260617	1	27	cellular response to cadmium ion	BP	13579	103
GO:0034695	0.19125054074109	0.981271336986372	1	27	response to prostaglandin E	BP	13579	103
GO:0001913	0.191261644219318	0.981269078634978	1	27	T cell mediated cytotoxicity	BP	13579	103
GO:0071353	0.191297895275367	0.981261704461823	1	27	cellular response to interleukin-4	BP	13579	103
GO:0030823	0.191366942353891	0.98124765460803	1	27	regulation of cGMP metabolic process	BP	13579	103
GO:0046649	0.191430586437026	0.906925648802349	6	495	lymphocyte activation	BP	13579	103
GO:0010591	0.191437302536682	0.981233331720359	1	27	regulation of lamellipodium assembly	BP	13579	103
GO:0071604	0.191508310548838	0.981218870979309	1	27	transforming growth factor beta production	BP	13579	103
GO:0010574	0.191540116657957	0.981212391735962	1	27	regulation of vascular endothelial growth factor production	BP	13579	103
GO:0042481	0.191576194064908	0.981205040925138	1	27	regulation of odontogenesis	BP	13579	103
GO:0043030	0.191578300648199	0.981204611658598	1	27	regulation of macrophage activation	BP	13579	103
GO:0035640	0.191649527564916	0.981190094366056	1	27	exploration behavior	BP	13579	103
GO:1903053	0.191699966785245	0.981179810314596	1	27	regulation of extracellular matrix organization	BP	13579	103
GO:0035115	0.191872527204132	0.981144604050708	1	27	embryonic forelimb morphogenesis	BP	13579	103
GO:0015893	0.19193758599114	0.981131321362678	1	27	drug transport	BP	13579	103
GO:0090276	0.192261526626374	0.935246246346443	3	193	regulation of peptide hormone secretion	BP	13579	103
GO:0048523	0.192597665785881	0.861214427591673	32	3529	negative regulation of cellular process	BP	13579	103
GO:0043067	0.19277874216769	0.880363253260852	13	1271	regulation of programmed cell death	BP	13579	103
GO:0001935	0.192994350946182	0.953007605159712	2	103	endothelial cell proliferation	BP	13579	103
GO:0010594	0.193166730423455	0.952939704816637	2	103	regulation of endothelial cell migration	BP	13579	103
GO:0030522	0.195344347522984	0.933720908472749	3	194	intracellular receptor signaling pathway	BP	13579	103
GO:0070301	0.195544828577035	0.951993279817825	2	104	cellular response to hydrogen peroxide	BP	13579	103
GO:0043516	0.196945635042138	0.980068252634953	1	28	regulation of DNA damage response, signal transduction by p53 class mediator	BP	13579	103
GO:0003338	0.197305552790471	0.979992430559783	1	28	metanephros morphogenesis	BP	13579	103
GO:0050869	0.197597220702577	0.979930872179172	1	28	negative regulation of B cell activation	BP	13579	103
GO:0033006	0.197642240233749	0.979921361411217	1	28	regulation of mast cell activation involved in immune response	BP	13579	103
GO:0043304	0.197642240233749	0.979921361411217	1	28	regulation of mast cell degranulation	BP	13579	103
GO:1905209	0.197724100078283	0.97990406156438	1	28	positive regulation of cardiocyte differentiation	BP	13579	103
GO:0051491	0.197866668997756	0.979873912536372	1	28	positive regulation of filopodium assembly	BP	13579	103
GO:0040019	0.197978129404154	0.979850325000384	1	28	positive regulation of embryonic development	BP	13579	103
GO:0050892	0.197994923680691	0.979846769657716	1	28	intestinal absorption	BP	13579	103
GO:0071347	0.198131910775027	0.950955277988721	2	105	cellular response to interleukin-1	BP	13579	103
GO:0071774	0.19814439847809	0.950950271646864	2	105	response to fibroblast growth factor	BP	13579	103
GO:0019369	0.198270594992159	0.979788361654143	1	28	arachidonic acid metabolic process	BP	13579	103
GO:0032635	0.198833149148483	0.950673820435804	2	105	interleukin-6 production	BP	13579	103
GO:0098542	0.199315207047748	0.918819423253777	4	295	defense response to other organism	BP	13579	103
GO:0014074	0.201072565902228	0.930850466587481	3	197	response to purine-containing compound	BP	13579	103
GO:0042749	0.202908448414299	0.978766855686271	1	29	regulation of circadian sleep/wake cycle	BP	13579	103
GO:0048147	0.203572682748647	0.97862186205949	1	29	negative regulation of fibroblast proliferation	BP	13579	103
GO:0070207	0.203752885126517	0.978582434015547	1	29	protein homotrimerization	BP	13579	103
GO:0048536	0.203766705775234	0.978579408449801	1	29	spleen development	BP	13579	103
GO:0046697	0.203843278873411	0.978562641150425	1	29	decidualization	BP	13579	103
GO:0009584	0.20385137929777	0.978560866975231	1	29	detection of visible light	BP	13579	103
GO:0006972	0.203854872771756	0.978560101801262	1	29	hyperosmotic response	BP	13579	103
GO:0071827	0.203944129973422	0.978540546817255	1	29	plasma lipoprotein particle organization	BP	13579	103
GO:0003203	0.204061115058228	0.978514902413829	1	29	endocardial cushion morphogenesis	BP	13579	103
GO:0060441	0.204125081933539	0.978500873157173	1	29	epithelial tube branching involved in lung morphogenesis	BP	13579	103
GO:0046621	0.204186382325615	0.97848742405665	1	29	negative regulation of organ growth	BP	13579	103
GO:0010573	0.204225487544047	0.978478842120565	1	29	vascular endothelial growth factor production	BP	13579	103
GO:0060325	0.204331064207748	0.978455663254189	1	29	face morphogenesis	BP	13579	103
GO:0072348	0.204651639089287	0.978385199615384	1	29	sulfur compound transport	BP	13579	103
GO:0001889	0.206534101564749	0.928073206040524	3	200	liver development	BP	13579	103
GO:0032680	0.206671647750356	0.947465003004883	2	108	regulation of tumor necrosis factor production	BP	13579	103
GO:0030324	0.206679500491309	0.927998942210718	3	200	lung development	BP	13579	103
GO:0071901	0.207468590163937	0.947135709428469	2	108	negative regulation of protein serine/threonine kinase activity	BP	13579	103
GO:0007224	0.207647287767639	0.947061753692718	2	108	smoothened signaling pathway	BP	13579	103
GO:0002064	0.209177981152044	0.926715942120675	3	201	epithelial cell development	BP	13579	103
GO:0090022	0.20932053167359	0.977319839706701	1	30	regulation of neutrophil chemotaxis	BP	13579	103
GO:1902624	0.20932166565098	0.977319583514412	1	30	positive regulation of neutrophil migration	BP	13579	103
GO:1903555	0.209495513941911	0.946288730021232	2	109	regulation of tumor necrosis factor superfamily cytokine production	BP	13579	103
GO:0031128	0.20997101810006	0.977172621119673	1	30	developmental induction	BP	13579	103
GO:0090075	0.210148553030596	0.977132351340157	1	30	relaxation of muscle	BP	13579	103
GO:0071542	0.210180987335992	0.977124990184169	1	30	dopaminergic neuron differentiation	BP	13579	103
GO:2000008	0.210224047271254	0.977115215489279	1	30	regulation of protein localization to cell surface	BP	13579	103
GO:0061384	0.210434355258469	0.977067442518027	1	30	heart trabecula morphogenesis	BP	13579	103
GO:0044849	0.21050955808138	0.977050346509829	1	30	estrous cycle	BP	13579	103
GO:0061008	0.210601779662283	0.925980058129359	3	202	hepaticobiliary system development	BP	13579	103
GO:0046329	0.210636727054155	0.977021421172756	1	30	negative regulation of JNK cascade	BP	13579	103
GO:0043330	0.210676251281068	0.977012427117836	1	30	response to exogenous dsRNA	BP	13579	103
GO:0042462	0.2107161465313	0.977003346692874	1	30	eye photoreceptor cell development	BP	13579	103
GO:0030323	0.210747489517796	0.92590486523816	3	202	respiratory tube development	BP	13579	103
GO:0030900	0.211952520631009	0.901544387571623	5	405	forebrain development	BP	13579	103
GO:0032640	0.212424841327155	0.945057161664095	2	110	tumor necrosis factor production	BP	13579	103
GO:0043900	0.212920851133938	0.911035817684816	4	303	regulation of multi-organism process	BP	13579	103
GO:0090287	0.212992412543689	0.924740312441281	3	203	regulation of cellular response to growth factor stimulus	BP	13579	103
GO:0019221	0.213067714162918	0.910950701441759	4	303	cytokine-mediated signaling pathway	BP	13579	103
GO:0002822	0.213115000046807	0.944766592984292	2	110	regulation of adaptive immune response based on somatic recombination of immune receptors built from immunoglobulin superfamily domains	BP	13579	103
GO:0045667	0.213142526807887	0.944754990340414	2	110	regulation of osteoblast differentiation	BP	13579	103
GO:0003007	0.213162161420024	0.924652186519345	3	203	heart morphogenesis	BP	13579	103
GO:0071706	0.215256769426436	0.94385517043625	2	111	tumor necrosis factor superfamily cytokine production	BP	13579	103
GO:0050802	0.215465403744421	0.975883700882885	1	31	circadian sleep/wake cycle, sleep	BP	13579	103
GO:0032459	0.215734970644427	0.975820659186287	1	31	regulation of protein oligomerization	BP	13579	103
GO:1902742	0.216356862918048	0.975674879457409	1	31	apoptotic process involved in development	BP	13579	103
GO:0007520	0.216416056327008	0.975660978848286	1	31	myoblast fusion	BP	13579	103
GO:0071825	0.216436110442784	0.975656268483761	1	31	protein-lipid complex subunit organization	BP	13579	103
GO:0045746	0.216568950754354	0.975625054047852	1	31	negative regulation of Notch signaling pathway	BP	13579	103
GO:0001825	0.216777846510254	0.975575924214105	1	31	blastocyst formation	BP	13579	103
GO:0060071	0.216922687931329	0.975541827545683	1	31	Wnt signaling pathway, planar cell polarity pathway	BP	13579	103
GO:0071470	0.216956659522047	0.975533826644384	1	31	cellular response to osmotic stress	BP	13579	103
GO:0035116	0.216959176377379	0.975533233824359	1	31	embryonic hindlimb morphogenesis	BP	13579	103
GO:0030802	0.218094563150271	0.942639680860116	2	112	regulation of cyclic nucleotide biosynthetic process	BP	13579	103
GO:0051048	0.218457146185367	0.921876755106447	3	206	negative regulation of secretion	BP	13579	103
GO:0007565	0.218786640280869	0.921703337905192	3	206	female pregnancy	BP	13579	103
GO:0060548	0.219683745651649	0.872619081760486	9	849	negative regulation of cell death	BP	13579	103
GO:0010605	0.219838713472287	0.850851921169574	18	1891	negative regulation of macromolecule metabolic process	BP	13579	103
GO:1901652	0.221376419875437	0.887587406399183	6	519	response to peptide	BP	13579	103
GO:0002706	0.221571191143534	0.941136797791796	2	113	regulation of lymphocyte mediated immunity	BP	13579	103
GO:0046470	0.222109724178127	0.974279009669882	1	32	phosphatidylcholine metabolic process	BP	13579	103
GO:0009620	0.222144648987145	0.974270551789496	1	32	response to fungus	BP	13579	103
GO:0008585	0.222151149880411	0.940885416187393	2	113	female gonad development	BP	13579	103
GO:0045987	0.222173202197313	0.974263635815545	1	32	positive regulation of smooth muscle contraction	BP	13579	103
GO:0046461	0.222179729862538	0.974262054584023	1	32	neutral lipid catabolic process	BP	13579	103
GO:0046464	0.222179729862538	0.974262054584023	1	32	acylglycerol catabolic process	BP	13579	103
GO:0042269	0.222352989256869	0.974220065620307	1	32	regulation of natural killer cell mediated cytotoxicity	BP	13579	103
GO:0030325	0.222397171094006	0.974209352281011	1	32	adrenal gland development	BP	13579	103
GO:0043403	0.222567412685427	0.974168048860032	1	32	skeletal muscle tissue regeneration	BP	13579	103
GO:0070873	0.222640824525749	0.974150226786942	1	32	regulation of glycogen metabolic process	BP	13579	103
GO:1990776	0.222879266275303	0.97409229431531	1	32	response to angiotensin	BP	13579	103
GO:0032885	0.222894335046107	0.974088630782964	1	32	regulation of polysaccharide biosynthetic process	BP	13579	103
GO:0048048	0.22297889964806	0.974068066111121	1	32	embryonic eye morphogenesis	BP	13579	103
GO:0050671	0.223728416317259	0.940193853237262	2	114	positive regulation of lymphocyte proliferation	BP	13579	103
GO:0050709	0.224487221606012	0.939862617627995	2	114	negative regulation of protein secretion	BP	13579	103
GO:0008360	0.224632592266899	0.939799071198114	2	114	regulation of cell shape	BP	13579	103
GO:0051241	0.225571247231007	0.864523070990596	10	968	negative regulation of multicellular organismal process	BP	13579	103
GO:0002757	0.22752641019291	0.917042125600154	3	210	immune response-activating signal transduction	BP	13579	103
GO:0022410	0.227530916498044	0.972923641293622	1	33	circadian sleep/wake cycle process	BP	13579	103
GO:0045071	0.228130788541495	0.972773961146016	1	33	negative regulation of viral genome replication	BP	13579	103
GO:0002715	0.228479547260375	0.972686730935808	1	33	regulation of natural killer cell mediated immunity	BP	13579	103
GO:0032371	0.228644245020257	0.972645484191317	1	33	regulation of sterol transport	BP	13579	103
GO:0032374	0.228644245020257	0.972645484191317	1	33	regulation of cholesterol transport	BP	13579	103
GO:0060323	0.229050779005633	0.972543526165222	1	33	head morphogenesis	BP	13579	103
GO:0048009	0.229089668172238	0.972533761931365	1	33	insulin-like growth factor receptor signaling pathway	BP	13579	103
GO:0090175	0.229196737023021	0.9725068694103	1	33	regulation of establishment of planar polarity	BP	13579	103
GO:0032946	0.229523854719847	0.937632967817959	2	116	positive regulation of mononuclear cell proliferation	BP	13579	103
GO:0009152	0.229994929423903	0.915705572457275	3	212	purine ribonucleotide biosynthetic process	BP	13579	103
GO:1905952	0.230054098693948	0.937397396152694	2	116	regulation of lipid localization	BP	13579	103
GO:0098657	0.230928407261367	0.881216208784761	6	526	import into cell	BP	13579	103
GO:0043066	0.231040967723653	0.868995531644316	8	748	negative regulation of apoptotic process	BP	13579	103
GO:0051250	0.232934411941189	0.936105493646437	2	117	negative regulation of lymphocyte activation	BP	13579	103
GO:0031324	0.232935425157728	0.8404279845256	18	1910	negative regulation of cellular metabolic process	BP	13579	103
GO:0072089	0.233570719157237	0.935819804039022	2	117	stem cell proliferation	BP	13579	103
GO:0046545	0.233746876171788	0.935740616396546	2	117	development of primary female sexual characteristics	BP	13579	103
GO:0001816	0.233748571306488	0.879316003124435	6	529	cytokine production	BP	13579	103
GO:0045620	0.234590642029881	0.971109096519461	1	34	negative regulation of lymphocyte differentiation	BP	13579	103
GO:0050909	0.234607987719945	0.971104616667339	1	34	sensory perception of taste	BP	13579	103
GO:0006956	0.2346109631044	0.971103848179741	1	34	complement activation	BP	13579	103
GO:0006805	0.234637681514655	0.97109694679781	1	34	xenobiotic metabolic process	BP	13579	103
GO:0009651	0.234718997181404	0.971075937337189	1	34	response to salt stress	BP	13579	103
GO:0045981	0.234772040595189	0.935273343295702	2	118	positive regulation of nucleotide metabolic process	BP	13579	103
GO:1900544	0.234772040595189	0.935273343295702	2	118	positive regulation of purine nucleotide metabolic process	BP	13579	103
GO:0032527	0.234818589015441	0.971050194446772	1	34	protein exit from endoplasmic reticulum	BP	13579	103
GO:0040018	0.234960025674881	0.971013613707171	1	34	positive regulation of multicellular organism growth	BP	13579	103
GO:1905332	0.234998891430285	0.971003557141004	1	34	positive regulation of morphogenesis of an epithelium	BP	13579	103
GO:0050974	0.235254117571712	0.970937469387588	1	34	detection of mechanical stimulus involved in sensory perception	BP	13579	103
GO:0015695	0.235326708473093	0.970918657734255	1	34	organic cation transport	BP	13579	103
GO:0070665	0.235329808708596	0.935021543631754	2	118	positive regulation of leukocyte proliferation	BP	13579	103
GO:0007271	0.235338589328168	0.970915578218998	1	34	synaptic transmission, cholinergic	BP	13579	103
GO:0060560	0.236041294465399	0.912406658606399	3	214	developmental growth involved in morphogenesis	BP	13579	103
GO:0002819	0.23615662160431	0.934647513911194	2	118	regulation of adaptive immune response	BP	13579	103
GO:0046903	0.237570034830756	0.855618971382753	10	981	secretion	BP	13579	103
GO:0010822	0.238523193104783	0.933566204784938	2	119	positive regulation of mitochondrion organization	BP	13579	103
GO:0008631	0.240646960888767	0.969497604752915	1	35	intrinsic apoptotic signaling pathway in response to oxidative stress	BP	13579	103
GO:0034694	0.240728139719152	0.969475992926614	1	35	response to prostaglandin	BP	13579	103
GO:0002707	0.240762259197833	0.96946690695355	1	35	negative regulation of lymphocyte mediated immunity	BP	13579	103
GO:0043300	0.240770700640175	0.969464658778379	1	35	regulation of leukocyte degranulation	BP	13579	103
GO:0033344	0.240794033331254	0.969458444202602	1	35	cholesterol efflux	BP	13579	103
GO:0010955	0.240968129190767	0.969412052410296	1	35	negative regulation of protein processing	BP	13579	103
GO:1903318	0.240968129190767	0.969412052410296	1	35	negative regulation of protein maturation	BP	13579	103
GO:0046164	0.240970538145992	0.96941141021727	1	35	alcohol catabolic process	BP	13579	103
GO:1902930	0.24107400529991	0.969383820338113	1	35	regulation of alcohol biosynthetic process	BP	13579	103
GO:0051604	0.241764882021819	0.909238136837609	3	217	protein maturation	BP	13579	103
GO:0006164	0.244593969014415	0.907655286547232	3	219	purine nucleotide biosynthetic process	BP	13579	103
GO:0002792	0.24469899777276	0.930711953835489	2	121	negative regulation of peptide secretion	BP	13579	103
GO:0042745	0.245642167980987	0.968128333224416	1	36	circadian sleep/wake cycle	BP	13579	103
GO:0090316	0.246159779849322	0.906777831223833	3	219	positive regulation of intracellular protein transport	BP	13579	103
GO:0042304	0.246459960661422	0.967904823371639	1	36	regulation of fatty acid biosynthetic process	BP	13579	103
GO:0090207	0.246525446110826	0.967886888301092	1	36	regulation of triglyceride metabolic process	BP	13579	103
GO:0042088	0.24660615975662	0.967864774933185	1	36	T-helper 1 type immune response	BP	13579	103
GO:0042311	0.246736396904501	0.967829075717873	1	36	vasodilation	BP	13579	103
GO:0002762	0.246736741894875	0.967828981123707	1	36	negative regulation of myeloid leukocyte differentiation	BP	13579	103
GO:0045824	0.24684476316511	0.967799354818266	1	36	negative regulation of innate immune response	BP	13579	103
GO:0010907	0.246982492361196	0.967761558847067	1	36	positive regulation of glucose metabolic process	BP	13579	103
GO:0035924	0.247070894229645	0.967737286483535	1	36	cellular response to vascular endothelial growth factor stimulus	BP	13579	103
GO:0030501	0.247125135076233	0.967722388659762	1	36	positive regulation of bone mineralization	BP	13579	103
GO:0010799	0.247415506096729	0.967642570514607	1	36	regulation of peptidyl-threonine phosphorylation	BP	13579	103
GO:0043069	0.248439658253153	0.856434708948931	8	764	negative regulation of programmed cell death	BP	13579	103
GO:0048247	0.250741182802675	0.966697285938508	1	37	lymphocyte chemotaxis	BP	13579	103
GO:0006357	0.250870511960591	0.833605300828475	14	1460	regulation of transcription from RNA polymerase II promoter	BP	13579	103
GO:0009260	0.250887163251662	0.904101921153821	3	222	ribonucleotide biosynthetic process	BP	13579	103
GO:0046651	0.251219836808391	0.903913116531013	3	222	lymphocyte proliferation	BP	13579	103
GO:0042755	0.25150050449805	0.966484631007152	1	37	eating behavior	BP	13579	103
GO:1902622	0.251827869683861	0.966392718074551	1	37	regulation of neutrophil migration	BP	13579	103
GO:0032309	0.252317082911787	0.966255103780973	1	37	icosanoid secretion	BP	13579	103
GO:0032892	0.252486412785844	0.966207399165658	1	37	positive regulation of organic acid transport	BP	13579	103
GO:0001755	0.252550694815883	0.966189279470825	1	37	neural crest cell migration	BP	13579	103
GO:0006911	0.252581051006013	0.966180720855113	1	37	phagocytosis, engulfment	BP	13579	103
GO:0033003	0.252762063716787	0.966129661257353	1	37	regulation of mast cell activation	BP	13579	103
GO:0031638	0.252764608764609	0.966128943052473	1	37	zymogen activation	BP	13579	103
GO:0071312	0.252896263241767	0.966091779040261	1	37	cellular response to alkaloid	BP	13579	103
GO:0005978	0.253029237394015	0.966054219571939	1	37	glycogen biosynthetic process	BP	13579	103
GO:0009250	0.253029237394015	0.966054219571939	1	37	glucan biosynthetic process	BP	13579	103
GO:0060603	0.253041916112797	0.966050637176559	1	37	mammary gland duct morphogenesis	BP	13579	103
GO:0000266	0.253144018696435	0.966021780263825	1	37	mitochondrial fission	BP	13579	103
GO:0019233	0.253460106275111	0.926573033382659	2	124	sensory perception of pain	BP	13579	103
GO:0051704	0.254778029841598	0.828265813521283	15	1585	multi-organism process	BP	13579	103
GO:0032943	0.255443698523905	0.901498482477774	3	224	mononuclear cell proliferation	BP	13579	103
GO:0010604	0.255527374677359	0.816803877363174	22	2424	positive regulation of macromolecule metabolic process	BP	13579	103
GO:0030808	0.255712933451669	0.925490622901311	2	125	regulation of nucleotide biosynthetic process	BP	13579	103
GO:1900371	0.255712933451669	0.925490622901311	2	125	regulation of purine nucleotide biosynthetic process	BP	13579	103
GO:0007088	0.256357169692204	0.925181424635722	2	125	regulation of mitotic nuclear division	BP	13579	103
GO:0007613	0.257009854859026	0.924867601424853	2	125	memory	BP	13579	103
GO:0009583	0.258309226555704	0.964520733680906	1	38	detection of light stimulus	BP	13579	103
GO:0071466	0.258425678318761	0.964486996545477	1	38	cellular response to xenobiotic stimulus	BP	13579	103
GO:0055078	0.258458350715606	0.964477527853502	1	38	sodium ion homeostasis	BP	13579	103
GO:0045923	0.25857627998966	0.9644433394439	1	38	positive regulation of fatty acid metabolic process	BP	13579	103
GO:0003197	0.258737157288279	0.964396670663316	1	38	endocardial cushion development	BP	13579	103
GO:0034113	0.258802228294706	0.964377784597032	1	38	heterotypic cell-cell adhesion	BP	13579	103
GO:0002764	0.258806708502919	0.899561545036531	3	225	immune response-regulating signaling pathway	BP	13579	103
GO:0042461	0.258936175615773	0.964338890494093	1	38	photoreceptor cell development	BP	13579	103
GO:0000726	0.25898181739325	0.964325632163224	1	38	non-recombinational repair	BP	13579	103
GO:0032873	0.25900910187456	0.964317705074938	1	38	negative regulation of stress-activated MAPK cascade	BP	13579	103
GO:0070303	0.25900910187456	0.964317705074938	1	38	negative regulation of stress-activated protein kinase signaling cascade	BP	13579	103
GO:0046390	0.259340675413599	0.899250438394867	3	226	ribose phosphate biosynthetic process	BP	13579	103
GO:0060322	0.259379627089476	0.848392033511471	8	773	head development	BP	13579	103
GO:0045892	0.259990840517585	0.842920748241343	9	888	negative regulation of transcription, DNA-templated	BP	13579	103
GO:0072522	0.261407935492352	0.898050338011098	3	227	purine-containing compound biosynthetic process	BP	13579	103
GO:1902532	0.262566117194137	0.868685192283279	5	440	negative regulation of intracellular signal transduction	BP	13579	103
GO:0043436	0.263879325890189	0.845051755856924	8	777	oxoacid metabolic process	BP	13579	103
GO:0046688	0.263897744883501	0.962858340571274	1	39	response to copper ion	BP	13579	103
GO:0006953	0.263960870260865	0.962839578384719	1	39	acute-phase response	BP	13579	103
GO:0032768	0.264019740475273	0.962822076163741	1	39	regulation of monooxygenase activity	BP	13579	103
GO:0032757	0.264019883567947	0.962822033616436	1	39	positive regulation of interleukin-8 production	BP	13579	103
GO:0002886	0.264060638717841	0.962809914338917	1	39	regulation of myeloid leukocyte mediated immunity	BP	13579	103
GO:0045668	0.264219380952514	0.962762688492523	1	39	negative regulation of osteoblast differentiation	BP	13579	103
GO:0001893	0.264302551760249	0.962737931826222	1	39	maternal placenta development	BP	13579	103
GO:0045839	0.264434346538084	0.962698682944246	1	39	negative regulation of mitotic nuclear division	BP	13579	103
GO:0010862	0.264456629062213	0.962692044865442	1	39	positive regulation of pathway-restricted SMAD protein phosphorylation	BP	13579	103
GO:0032881	0.264471978782019	0.962687471721818	1	39	regulation of polysaccharide metabolic process	BP	13579	103
GO:1902743	0.264623575226025	0.962642289797021	1	39	regulation of lamellipodium organization	BP	13579	103
GO:0042993	0.264805166254104	0.962588128139691	1	39	positive regulation of transcription factor import into nucleus	BP	13579	103
GO:0006898	0.265244226329092	0.895811406196355	3	228	receptor-mediated endocytosis	BP	13579	103
GO:0030154	0.267698030740371	0.801843613594897	27	3052	cell differentiation	BP	13579	103
GO:0030431	0.26906638200401	0.961281681420806	1	40	sleep	BP	13579	103
GO:0002279	0.269917127308144	0.961022383127704	1	40	mast cell activation involved in immune response	BP	13579	103
GO:0043303	0.269917127308144	0.961022383127704	1	40	mast cell degranulation	BP	13579	103
GO:1901031	0.269986862542679	0.961001085665578	1	40	regulation of response to reactive oxygen species	BP	13579	103
GO:0010165	0.270175035748282	0.960943584257124	1	40	response to X-ray	BP	13579	103
GO:0070661	0.270255493747448	0.892854470262664	3	231	leukocyte proliferation	BP	13579	103
GO:0030514	0.270604435218398	0.960812192304011	1	40	negative regulation of BMP signaling pathway	BP	13579	103
GO:0051291	0.270889521059472	0.918028951423895	2	130	protein heterooligomerization	BP	13579	103
GO:0044706	0.271160048263706	0.892318857140476	3	231	multi-multicellular organism process	BP	13579	103
GO:0016042	0.272959246236843	0.891247762778652	3	232	lipid catabolic process	BP	13579	103
GO:0002548	0.27421100819183	0.959676240830247	1	41	monocyte chemotaxis	BP	13579	103
GO:0050829	0.274319891318659	0.95964233975466	1	41	defense response to Gram-negative bacterium	BP	13579	103
GO:0046660	0.2744094296068	0.916254590257066	2	131	female sex differentiation	BP	13579	103
GO:1903507	0.274729736682204	0.831698767371445	9	902	negative regulation of nucleic acid-templated transcription	BP	13579	103
GO:0007416	0.274818445969205	0.916047972894293	2	131	synapse assembly	BP	13579	103
GO:0051353	0.274845685940416	0.959478407482522	1	41	positive regulation of oxidoreductase activity	BP	13579	103
GO:0031326	0.275334178762883	0.797075574012571	25	2820	regulation of cellular biosynthetic process	BP	13579	103
GO:0071715	0.275615809235316	0.959237626251639	1	41	icosanoid transport	BP	13579	103
GO:1901571	0.275615809235316	0.959237626251639	1	41	fatty acid derivative transport	BP	13579	103
GO:0002448	0.275668607344001	0.959221089492309	1	41	mast cell mediated immunity	BP	13579	103
GO:0003254	0.27573072640607	0.959201628528383	1	41	regulation of membrane depolarization	BP	13579	103
GO:0032964	0.275821988730458	0.959173027982127	1	41	collagen biosynthetic process	BP	13579	103
GO:0055081	0.275840267166087	0.959167298383786	1	41	anion homeostasis	BP	13579	103
GO:0000768	0.275980655291797	0.959123276993035	1	41	syncytium formation by plasma membrane fusion	BP	13579	103
GO:0035850	0.275993739341193	0.95911917288393	1	41	epithelial cell differentiation involved in kidney development	BP	13579	103
GO:0006937	0.276076912173219	0.915405191878054	2	132	regulation of muscle contraction	BP	13579	103
GO:0021545	0.276090138677709	0.959088927924529	1	41	cranial nerve development	BP	13579	103
GO:0090184	0.276105036257079	0.959084252741881	1	41	positive regulation of kidney development	BP	13579	103
GO:0051489	0.276143336469482	0.959072231932228	1	41	regulation of filopodium assembly	BP	13579	103
GO:2000648	0.276186722939171	0.959058612371415	1	41	positive regulation of stem cell proliferation	BP	13579	103
GO:0051246	0.276244467528511	0.803498975197005	19	2092	regulation of protein metabolic process	BP	13579	103
GO:0071478	0.276609461913637	0.915134913438321	2	132	cellular response to radiation	BP	13579	103
GO:1902679	0.276853533983155	0.830066101642124	9	904	negative regulation of RNA biosynthetic process	BP	13579	103
GO:0006082	0.277455383319005	0.834861569162461	8	789	organic acid metabolic process	BP	13579	103
GO:0015711	0.278881923700809	0.870176999672289	4	341	organic anion transport	BP	13579	103
GO:0032102	0.279040575099928	0.887598632055855	3	235	negative regulation of response to external stimulus	BP	13579	103
GO:0050907	0.280102126768273	0.957796569214199	1	42	detection of chemical stimulus involved in sensory perception	BP	13579	103
GO:0042267	0.28106960601398	0.957486921243019	1	42	natural killer cell mediated cytotoxicity	BP	13579	103
GO:0000245	0.281731918515803	0.957274210256558	1	42	spliceosomal complex assembly	BP	13579	103
GO:0070555	0.281954039442278	0.912389888648864	2	134	response to interleukin-1	BP	13579	103
GO:2000736	0.28210587974517	0.957153843719378	1	42	regulation of stem cell differentiation	BP	13579	103
GO:0015698	0.28336204624297	0.911663222588915	2	134	inorganic anion transport	BP	13579	103
GO:0030799	0.284646409989207	0.91099239896237	2	135	regulation of cyclic nucleotide metabolic process	BP	13579	103
GO:0071363	0.28470859279891	0.84358124889554	6	567	cellular response to growth factor stimulus	BP	13579	103
GO:0001558	0.28516383021601	0.866021722240057	4	345	regulation of cell growth	BP	13579	103
GO:0001662	0.286759448055476	0.955617599675749	1	43	behavioral fear response	BP	13579	103
GO:0031663	0.286979368326854	0.955545292840649	1	43	lipopolysaccharide-mediated signaling pathway	BP	13579	103
GO:0048538	0.287100254647799	0.955505518787105	1	43	thymus development	BP	13579	103
GO:1902041	0.287215126570872	0.955467705016494	1	43	regulation of extrinsic apoptotic signaling pathway via death domain receptors	BP	13579	103
GO:0050766	0.287280794594232	0.955446080151292	1	43	positive regulation of phagocytosis	BP	13579	103
GO:0006949	0.287286012544713	0.955444361595831	1	43	syncytium formation	BP	13579	103
GO:0001736	0.28775185703844	0.955290783022666	1	43	establishment of planar polarity	BP	13579	103
GO:0001754	0.287808060483344	0.955272233855801	1	43	eye photoreceptor cell differentiation	BP	13579	103
GO:0051179	0.288414165265415	0.777611401963718	39	4578	localization	BP	13579	103
GO:0006366	0.289056367736221	0.802790932681034	14	1506	transcription from RNA polymerase II promoter	BP	13579	103
GO:0001764	0.289247229830282	0.908585476217665	2	136	neuron migration	BP	13579	103
GO:2001236	0.291112816427634	0.90759794330824	2	137	regulation of extrinsic apoptotic signaling pathway	BP	13579	103
GO:0071622	0.291702767981255	0.953954093422795	1	44	regulation of granulocyte chemotaxis	BP	13579	103
GO:0002228	0.292330936704663	0.953743014300445	1	44	natural killer cell mediated immunity	BP	13579	103
GO:0002209	0.29238379947666	0.95372522631009	1	44	behavioral defense response	BP	13579	103
GO:0019748	0.292556583571966	0.953667058588192	1	44	secondary metabolic process	BP	13579	103
GO:0032720	0.292667738990337	0.953629616316445	1	44	negative regulation of tumor necrosis factor production	BP	13579	103
GO:0045600	0.292958913201007	0.953531454368515	1	44	positive regulation of fat cell differentiation	BP	13579	103
GO:0051046	0.292967567239162	0.829548463703044	7	688	regulation of secretion	BP	13579	103
GO:0070988	0.29315973333632	0.953463684616942	1	44	demethylation	BP	13579	103
GO:0007164	0.293368612093287	0.953393136122525	1	44	establishment of tissue polarity	BP	13579	103
GO:0034121	0.293475413552166	0.953357040741062	1	44	regulation of toll-like receptor signaling pathway	BP	13579	103
GO:0072330	0.293976044715916	0.906076106009008	2	138	monocarboxylic acid biosynthetic process	BP	13579	103
GO:0006820	0.294814539183882	0.846298817750474	5	461	anion transport	BP	13579	103
GO:0097529	0.295678861618011	0.905163480718581	2	139	myeloid leukocyte migration	BP	13579	103
GO:0097164	0.297187373784703	0.904356641641647	2	139	ammonium ion metabolic process	BP	13579	103
GO:0120032	0.297382997252867	0.904251785204154	2	139	regulation of plasma membrane bounded cell projection assembly	BP	13579	103
GO:0032941	0.297797927220615	0.951860826764755	1	45	secretion by tissue	BP	13579	103
GO:0045840	0.297959448480853	0.951805213910892	1	45	positive regulation of mitotic nuclear division	BP	13579	103
GO:0046503	0.29804307224705	0.951776407391538	1	45	glycerolipid catabolic process	BP	13579	103
GO:1903556	0.298147354689196	0.951740470752862	1	45	negative regulation of tumor necrosis factor superfamily cytokine production	BP	13579	103
GO:0001974	0.298286524083895	0.95169248813172	1	45	blood vessel remodeling	BP	13579	103
GO:0010812	0.298461165549104	0.951632237263925	1	45	negative regulation of cell-substrate adhesion	BP	13579	103
GO:0046173	0.298470268820916	0.951629095490728	1	45	polyol biosynthetic process	BP	13579	103
GO:1901616	0.298496947826658	0.951619887213543	1	45	organic hydroxy compound catabolic process	BP	13579	103
GO:0055093	0.298612201987394	0.951580095743177	1	45	response to hyperoxia	BP	13579	103
GO:0006289	0.298708510878161	0.951546830900042	1	45	nucleotide-excision repair	BP	13579	103
GO:0071364	0.298822039471781	0.951507601784299	1	45	cellular response to epidermal growth factor stimulus	BP	13579	103
GO:0046580	0.299003938020935	0.951444710321995	1	45	negative regulation of Ras protein signal transduction	BP	13579	103
GO:0032094	0.302235275110984	0.950298034775804	1	46	response to food	BP	13579	103
GO:0060491	0.30319603841455	0.901100880731652	2	141	regulation of cell projection assembly	BP	13579	103
GO:0050994	0.303199774570737	0.949959281753946	1	46	regulation of lipid catabolic process	BP	13579	103
GO:0008219	0.303241126688662	0.788566501769309	15	1644	cell death	BP	13579	103
GO:0099024	0.303719776623099	0.949776103250746	1	46	plasma membrane invagination	BP	13579	103
GO:1903793	0.303771904016549	0.949757719618989	1	46	positive regulation of anion transport	BP	13579	103
GO:0046579	0.303847666198604	0.949730993950624	1	46	positive regulation of Ras protein signal transduction	BP	13579	103
GO:0072376	0.303859287189885	0.949726893845709	1	46	protein activation cascade	BP	13579	103
GO:0002381	0.303941814205552	0.949697771290278	1	46	immunoglobulin production involved in immunoglobulin mediated immune response	BP	13579	103
GO:1905207	0.304146956886969	0.949625337956643	1	46	regulation of cardiocyte differentiation	BP	13579	103
GO:0009268	0.304170066853798	0.949617174401136	1	46	response to pH	BP	13579	103
GO:0071392	0.304287910430233	0.949575534668523	1	46	cellular response to estradiol stimulus	BP	13579	103
GO:0050982	0.304329349102574	0.949560887769964	1	46	detection of mechanical stimulus	BP	13579	103
GO:0002274	0.305270715575595	0.899963550644799	2	142	myeloid leukocyte activation	BP	13579	103
GO:0043409	0.306131004654886	0.899492538179653	2	142	negative regulation of MAPK cascade	BP	13579	103
GO:0030308	0.306145838989132	0.899484407493778	2	142	negative regulation of cell growth	BP	13579	103
GO:0018193	0.308349458126685	0.805398230087569	9	933	peptidyl-amino acid modification	BP	13579	103
GO:0045933	0.308840388506397	0.947930216128671	1	47	positive regulation of muscle contraction	BP	13579	103
GO:0042596	0.308969199804637	0.947883831975169	1	47	fear response	BP	13579	103
GO:0002532	0.309049616057622	0.947854862645292	1	47	production of molecular mediator involved in inflammatory response	BP	13579	103
GO:0090398	0.309161038459116	0.947814708428407	1	47	cellular senescence	BP	13579	103
GO:0009410	0.309299210690775	0.947764889684962	1	47	response to xenobiotic stimulus	BP	13579	103
GO:0015909	0.309307209947709	0.94776200468004	1	47	long-chain fatty acid transport	BP	13579	103
GO:0042116	0.309526804145968	0.94768277056101	1	47	macrophage activation	BP	13579	103
GO:0072132	0.309564713245493	0.947669085246589	1	47	mesenchyme morphogenesis	BP	13579	103
GO:0046850	0.309593960391505	0.947658525532632	1	47	regulation of bone remodeling	BP	13579	103
GO:0010171	0.309894266473199	0.947550029424622	1	47	body morphogenesis	BP	13579	103
GO:0010648	0.310241635932142	0.799062690875213	10	1053	negative regulation of cell communication	BP	13579	103
GO:0009968	0.31042845131687	0.803740152528555	9	935	negative regulation of signal transduction	BP	13579	103
GO:0009889	0.310824960208086	0.766531024425507	25	2874	regulation of biosynthetic process	BP	13579	103
GO:0002440	0.311351708050372	0.896601285472559	2	144	production of molecular mediator of immune response	BP	13579	103
GO:0023057	0.313381316869801	0.796520661029614	10	1056	negative regulation of signaling	BP	13579	103
GO:0051171	0.314257381871295	0.756939222562291	34	3997	regulation of nitrogen compound metabolic process	BP	13579	103
GO:1903902	0.314581069828679	0.945818546846652	1	48	positive regulation of viral life cycle	BP	13579	103
GO:0007566	0.314760037991298	0.945752607259658	1	48	embryo implantation	BP	13579	103
GO:0050732	0.31492691846684	0.945691079993284	1	48	negative regulation of peptidyl-tyrosine phosphorylation	BP	13579	103
GO:0060395	0.315136626315573	0.945613706142308	1	48	SMAD protein signal transduction	BP	13579	103
GO:0016239	0.315213082972909	0.945585481012381	1	48	positive regulation of macroautophagy	BP	13579	103
GO:0007528	0.315575227843493	0.945451675995452	1	48	neuromuscular junction development	BP	13579	103
GO:0070098	0.317921370957536	0.944559140733827	1	49	chemokine-mediated signaling pathway	BP	13579	103
GO:0002637	0.319975235735874	0.943789522572817	1	49	regulation of immunoglobulin production	BP	13579	103
GO:0043278	0.320033494355425	0.943767603381927	1	49	response to morphine	BP	13579	103
GO:0034329	0.320617009315675	0.891381267966306	2	147	cell junction assembly	BP	13579	103
GO:0043524	0.322596556413796	0.890248729112907	2	148	negative regulation of neuron apoptotic process	BP	13579	103
GO:0001817	0.322710805000719	0.826045697620292	5	480	regulation of cytokine production	BP	13579	103
GO:0051784	0.325398191163007	0.941706911322409	1	50	negative regulation of nuclear division	BP	13579	103
GO:0032722	0.325490935713156	0.941671274082364	1	50	positive regulation of chemokine production	BP	13579	103
GO:0060393	0.325544089961428	0.941650843834492	1	50	regulation of pathway-restricted SMAD protein phosphorylation	BP	13579	103
GO:0014911	0.325677855592717	0.94159941177666	1	50	positive regulation of smooth muscle cell migration	BP	13579	103
GO:0072521	0.325876766470823	0.823694704668216	5	483	purine-containing compound metabolic process	BP	13579	103
GO:0048641	0.3259951765806	0.941477299606187	1	50	regulation of skeletal muscle tissue development	BP	13579	103
GO:0033692	0.326057100932712	0.941453452636344	1	50	cellular polysaccharide biosynthetic process	BP	13579	103
GO:0035567	0.326087889897695	0.941441593775483	1	50	non-canonical Wnt signaling pathway	BP	13579	103
GO:0009880	0.32613321183088	0.941424134797379	1	50	embryonic pattern specification	BP	13579	103
GO:0038083	0.326394663024942	0.941323359768726	1	50	peptidyl-tyrosine autophosphorylation	BP	13579	103
GO:0007610	0.327086580177494	0.811884475730852	6	598	behavior	BP	13579	103
GO:0046635	0.330582177791955	0.939674654746232	1	51	positive regulation of alpha-beta T cell activation	BP	13579	103
GO:0014072	0.330697628399534	0.939629401688625	1	51	response to isoquinoline alkaloid	BP	13579	103
GO:0045670	0.3308473790323	0.939570674942641	1	51	regulation of osteoclast differentiation	BP	13579	103
GO:0036296	0.330991015996554	0.939514314824971	1	51	response to increased oxygen levels	BP	13579	103
GO:0046626	0.33105207216203	0.939490348497884	1	51	regulation of insulin receptor signaling pathway	BP	13579	103
GO:0051058	0.331534871991262	0.939300642651102	1	51	negative regulation of small GTPase mediated signal transduction	BP	13579	103
GO:0001933	0.331585693355016	0.83393190293295	4	371	negative regulation of protein phosphorylation	BP	13579	103
GO:0031346	0.331612951782104	0.8339123707515	4	371	positive regulation of cell projection organization	BP	13579	103
GO:0018209	0.331793664696685	0.854025915047172	3	259	peptidyl-serine modification	BP	13579	103
GO:0050830	0.334356411605467	0.938164429706361	1	52	defense response to Gram-positive bacterium	BP	13579	103
GO:0051783	0.334500319406868	0.883335811963966	2	152	regulation of nuclear division	BP	13579	103
GO:0030098	0.335281371820102	0.851683861412896	3	261	lymphocyte differentiation	BP	13579	103
GO:0001910	0.33540892130244	0.937745175326015	1	52	regulation of leukocyte mediated cytotoxicity	BP	13579	103
GO:0097006	0.335874308404255	0.937559271957799	1	52	regulation of plasma lipoprotein particle levels	BP	13579	103
GO:0032370	0.335942751812817	0.937531904551394	1	52	positive regulation of lipid transport	BP	13579	103
GO:0002709	0.336147434815689	0.937450019759069	1	52	regulation of T cell mediated immunity	BP	13579	103
GO:0048286	0.336380935539809	0.937356530514542	1	52	lung alveolus development	BP	13579	103
GO:0046847	0.336529846377867	0.937296867287821	1	52	filopodium assembly	BP	13579	103
GO:0030032	0.336565794685685	0.937282459170181	1	52	lamellipodium assembly	BP	13579	103
GO:0048512	0.340175324402207	0.93580539518403	1	53	circadian behavior	BP	13579	103
GO:0006006	0.340576218407108	0.879732154159893	2	154	glucose metabolic process	BP	13579	103
GO:0045576	0.341260168501428	0.935363736304213	1	53	mast cell activation	BP	13579	103
GO:0051057	0.341378351096683	0.935315516072179	1	53	positive regulation of small GTPase mediated signal transduction	BP	13579	103
GO:0060389	0.341384045902465	0.935313191981399	1	53	pathway-restricted SMAD protein phosphorylation	BP	13579	103
GO:0014855	0.341627473627311	0.935213802125223	1	53	striated muscle cell proliferation	BP	13579	103
GO:0002011	0.341838211363027	0.93512768790339	1	53	morphogenesis of an epithelial sheet	BP	13579	103
GO:0070849	0.34183821906031	0.93512768475682	1	53	response to epidermal growth factor	BP	13579	103
GO:0002699	0.342772767282781	0.87841525339697	2	155	positive regulation of immune effector process	BP	13579	103
GO:0030595	0.344443931110385	0.877407546364637	2	156	leukocyte chemotaxis	BP	13579	103
GO:0090559	0.345884452009232	0.933440879228083	1	54	regulation of membrane permeability	BP	13579	103
GO:0032677	0.346084083152994	0.933358008360699	1	54	regulation of interleukin-8 production	BP	13579	103
GO:0035265	0.346141386260873	0.876385598850817	2	156	organ growth	BP	13579	103
GO:0032088	0.346327903271657	0.933256712453982	1	54	negative regulation of NF-kappaB transcription factor activity	BP	13579	103
GO:0010324	0.346357042948818	0.933244600291441	1	54	membrane invagination	BP	13579	103
GO:0051253	0.348385206134512	0.772831247663478	9	969	negative regulation of RNA metabolic process	BP	13579	103
GO:0071822	0.349542935688545	0.762193037830045	11	1212	protein complex subunit organization	BP	13579	103
GO:0007622	0.350549175364215	0.931468486415962	1	55	rhythmic behavior	BP	13579	103
GO:0051851	0.350921707898673	0.93131112649988	1	55	modification by host of symbiont morphology or physiology	BP	13579	103
GO:2000377	0.351360845188533	0.87320713845779	2	158	regulation of reactive oxygen species metabolic process	BP	13579	103
GO:0000380	0.351961910055434	0.930870624783091	1	55	alternative mRNA splicing, via spliceosome	BP	13579	103
GO:0010810	0.351965207442913	0.87283792640923	2	158	regulation of cell-substrate adhesion	BP	13579	103
GO:0019216	0.352387298278122	0.83998387072294	3	269	regulation of lipid metabolic process	BP	13579	103
GO:0009165	0.353450716887001	0.839243175372241	3	270	nucleotide biosynthetic process	BP	13579	103
GO:0030330	0.356233256293008	0.929024377115826	1	56	DNA damage response, signal transduction by p53 class mediator	BP	13579	103
GO:0031103	0.356266920585588	0.929009870790667	1	56	axon regeneration	BP	13579	103
GO:0042130	0.356491945062461	0.928912860681409	1	56	negative regulation of T cell proliferation	BP	13579	103
GO:0043299	0.356599231310283	0.928866581331659	1	56	leukocyte degranulation	BP	13579	103
GO:0048146	0.356630653475551	0.928853023628699	1	56	positive regulation of fibroblast proliferation	BP	13579	103
GO:0009416	0.35675028364661	0.836941759745827	3	271	response to light stimulus	BP	13579	103
GO:0010676	0.357045112624725	0.928674055779635	1	56	positive regulation of cellular carbohydrate metabolic process	BP	13579	103
GO:0046530	0.357197787738833	0.928608062772088	1	56	photoreceptor cell differentiation	BP	13579	103
GO:0007420	0.360354174182158	0.776567912596069	7	740	brain development	BP	13579	103
GO:0032637	0.361415000163407	0.926751026174079	1	57	interleukin-8 production	BP	13579	103
GO:0014068	0.361713881974827	0.926619762878456	1	57	positive regulation of phosphatidylinositol 3-kinase signaling	BP	13579	103
GO:0048477	0.361822688731435	0.926571942771815	1	57	oogenesis	BP	13579	103
GO:0060443	0.361962628920044	0.926510412795793	1	57	mammary gland morphogenesis	BP	13579	103
GO:0002066	0.362174952772666	0.926416998891027	1	57	columnar/cuboidal epithelial cell development	BP	13579	103
GO:0000271	0.3623625755434	0.92633439453313	1	57	polysaccharide biosynthetic process	BP	13579	103
GO:0032388	0.363617532045656	0.832106045032158	3	274	positive regulation of intracellular transport	BP	13579	103
GO:1901362	0.364343741878532	0.720216690446948	24	2827	organic cyclic compound biosynthetic process	BP	13579	103
GO:0010821	0.36515123097619	0.864627887912594	2	163	regulation of mitochondrion organization	BP	13579	103
GO:0071674	0.365366014941972	0.924984911136454	1	58	mononuclear cell migration	BP	13579	103
GO:0071222	0.365526176983011	0.864391646076175	2	163	cellular response to lipopolysaccharide	BP	13579	103
GO:0046427	0.365835490445363	0.92477574394213	1	58	positive regulation of JAK-STAT cascade	BP	13579	103
GO:1904894	0.365835490445363	0.92477574394213	1	58	positive regulation of STAT cascade	BP	13579	103
GO:1901293	0.36629251802224	0.83020425783416	3	276	nucleoside phosphate biosynthetic process	BP	13579	103
GO:0051385	0.366384171682407	0.924530853993416	1	58	response to mineralocorticoid	BP	13579	103
GO:0071359	0.367540121698269	0.92401339267353	1	58	cellular response to dsRNA	BP	13579	103
GO:0009892	0.36882888334682	0.72536524570364	18	2089	negative regulation of metabolic process	BP	13579	103
GO:0045069	0.371269140348824	0.922310198676215	1	59	regulation of viral genome replication	BP	13579	103
GO:0051785	0.371480462986954	0.922214121651586	1	59	positive regulation of nuclear division	BP	13579	103
GO:0071479	0.371675085546291	0.92212557531265	1	59	cellular response to ionizing radiation	BP	13579	103
GO:0044255	0.371849496209427	0.767114040712177	7	749	cellular lipid metabolic process	BP	13579	103
GO:0001738	0.37223169657138	0.921872009104785	1	59	morphogenesis of a polarized epithelium	BP	13579	103
GO:0030902	0.372263902147025	0.860101797351875	2	165	hindbrain development	BP	13579	103
GO:0048771	0.374558027633635	0.858624799131021	2	166	tissue remodeling	BP	13579	103
GO:0051128	0.374722848097435	0.722183359750344	17	1972	regulation of cellular component organization	BP	13579	103
GO:0031341	0.375864288626023	0.920185706275003	1	60	regulation of cell killing	BP	13579	103
GO:0051702	0.375991530710065	0.920126931551242	1	60	interaction with symbiont	BP	13579	103
GO:1901796	0.376098858259686	0.920077335714735	1	60	regulation of signal transduction by p53 class mediator	BP	13579	103
GO:0050790	0.376508719864187	0.725429348093035	15	1729	regulation of catalytic activity	BP	13579	103
GO:0032418	0.376521877076992	0.919881682318106	1	60	lysosome localization	BP	13579	103
GO:0060193	0.376658577245862	0.919818395680029	1	60	positive regulation of lipase activity	BP	13579	103
GO:0001938	0.376797881267104	0.919753873158001	1	60	positive regulation of endothelial cell proliferation	BP	13579	103
GO:0060415	0.376847307222396	0.919730972777412	1	60	muscle tissue morphogenesis	BP	13579	103
GO:0031323	0.376867634539556	0.700000498166243	35	4223	regulation of cellular metabolic process	BP	13579	103
GO:0034637	0.377126099169944	0.919601728539995	1	60	cellular carbohydrate biosynthetic process	BP	13579	103
GO:0035914	0.377312609151056	0.919515196314976	1	60	skeletal muscle cell differentiation	BP	13579	103
GO:0006915	0.377438526938628	0.730610454863045	13	1484	apoptotic process	BP	13579	103
GO:0001676	0.377498846545182	0.919428735600599	1	60	long-chain fatty acid metabolic process	BP	13579	103
GO:0031331	0.380839088225929	0.819719461257385	3	282	positive regulation of cellular catabolic process	BP	13579	103
GO:0006355	0.380939320572344	0.712620314896807	19	2227	regulation of transcription, DNA-templated	BP	13579	103
GO:0080090	0.381382102383837	0.696389501827278	34	4104	regulation of primary metabolic process	BP	13579	103
GO:0032570	0.381387636286912	0.917591387651054	1	61	response to progesterone	BP	13579	103
GO:0042632	0.381709611299493	0.917439759055439	1	61	cholesterol homeostasis	BP	13579	103
GO:0055092	0.381709611299493	0.917439759055439	1	61	sterol homeostasis	BP	13579	103
GO:0048663	0.38179892096056	0.917397670914026	1	61	neuron fate commitment	BP	13579	103
GO:0045669	0.381990850857677	0.917307178818926	1	61	positive regulation of osteoblast differentiation	BP	13579	103
GO:0045216	0.383140726015189	0.853037051931169	2	169	cell-cell junction organization	BP	13579	103
GO:0060348	0.383222767989753	0.852983289182955	2	169	bone development	BP	13579	103
GO:0044270	0.384647091727249	0.816929901043881	3	284	cellular nitrogen compound catabolic process	BP	13579	103
GO:0071375	0.384959769359169	0.81670048761736	3	284	cellular response to peptide hormone stimulus	BP	13579	103
GO:0071219	0.385191303788857	0.85168501652131	2	170	cellular response to molecule of bacterial origin	BP	13579	103
GO:0032890	0.386350820602879	0.91521638941361	1	62	regulation of organic acid transport	BP	13579	103
GO:0033559	0.386457031988181	0.915165534929734	1	62	unsaturated fatty acid metabolic process	BP	13579	103
GO:0006809	0.386530784419775	0.915130211266013	1	62	nitric oxide biosynthetic process	BP	13579	103
GO:0070613	0.386777610034297	0.915011930716909	1	62	regulation of protein processing	BP	13579	103
GO:0060411	0.386919755306402	0.914943769239543	1	62	cardiac septum morphogenesis	BP	13579	103
GO:0030819	0.390224492607453	0.91333089027086	1	63	positive regulation of cAMP biosynthetic process	BP	13579	103
GO:0051781	0.390946383205403	0.912980306407415	1	63	positive regulation of cell division	BP	13579	103
GO:0045638	0.391191112814649	0.912861262643231	1	63	negative regulation of myeloid cell differentiation	BP	13579	103
GO:0000122	0.391292211072778	0.760526661009448	6	643	negative regulation of transcription from RNA polymerase II promoter	BP	13579	103
GO:0006304	0.391418164591749	0.912750731079612	1	63	DNA modification	BP	13579	103
GO:1903317	0.391620597391168	0.912652113837821	1	63	regulation of protein maturation	BP	13579	103
GO:0044283	0.39198426553724	0.788541995204392	4	405	small molecule biosynthetic process	BP	13579	103
GO:0042326	0.394058093056224	0.786910668560153	4	406	negative regulation of phosphorylation	BP	13579	103
GO:0033574	0.395620209657902	0.910671084739378	1	64	response to testosterone	BP	13579	103
GO:0008625	0.395821586214157	0.910571586043126	1	64	extrinsic apoptotic signaling pathway via death domain receptors	BP	13579	103
GO:0050890	0.395911189935521	0.808574337559535	3	289	cognition	BP	13579	103
GO:0046686	0.396031370580504	0.910467862636831	1	64	response to cadmium ion	BP	13579	103
GO:0030301	0.396114246486045	0.910426866590762	1	64	cholesterol transport	BP	13579	103
GO:0034103	0.396150382593217	0.910408987704958	1	64	regulation of tissue remodeling	BP	13579	103
GO:0050764	0.396223919208074	0.910372597759055	1	64	regulation of phagocytosis	BP	13579	103
GO:0030500	0.396273079183946	0.910348265778317	1	64	regulation of bone mineralization	BP	13579	103
GO:0006635	0.396390445773641	0.910290158605132	1	64	fatty acid beta-oxidation	BP	13579	103
GO:0002366	0.396418925747371	0.844183686547701	2	174	leukocyte activation involved in immune response	BP	13579	103
GO:0048871	0.397538483174308	0.807353286188109	3	290	multicellular organismal homeostasis	BP	13579	103
GO:1903506	0.399340551997221	0.695938507974692	19	2250	regulation of nucleic acid-templated transcription	BP	13579	103
GO:0046578	0.400155858056467	0.841648661655717	2	175	regulation of Ras protein signal transduction	BP	13579	103
GO:0002444	0.400569083511727	0.908187855352236	1	65	myeloid leukocyte mediated immunity	BP	13579	103
GO:1900407	0.400798757471528	0.908072483945649	1	65	regulation of cellular response to oxidative stress	BP	13579	103
GO:0008593	0.400812201328519	0.908065728041635	1	65	regulation of Notch signaling pathway	BP	13579	103
GO:0015918	0.400884218559453	0.908029532350919	1	65	sterol transport	BP	13579	103
GO:0010629	0.401031113489933	0.717550051485236	11	1261	negative regulation of gene expression	BP	13579	103
GO:2000573	0.401376052821597	0.907782108986871	1	65	positive regulation of DNA biosynthetic process	BP	13579	103
GO:0019439	0.401625729350798	0.804273047892111	3	292	aromatic compound catabolic process	BP	13579	103
GO:0012501	0.403154394527748	0.707763369632835	13	1511	programmed cell death	BP	13579	103
GO:0002263	0.404713275786559	0.838525632707339	2	177	cell activation involved in immune response	BP	13579	103
GO:0042113	0.404739208090703	0.83850783689377	2	177	B cell activation	BP	13579	103
GO:0006690	0.405354831813795	0.905747195038325	1	66	icosanoid metabolic process	BP	13579	103
GO:1903955	0.405478471845728	0.905684108090955	1	66	positive regulation of protein targeting to mitochondrion	BP	13579	103
GO:0048644	0.405508186698016	0.905668942392861	1	66	muscle organ morphogenesis	BP	13579	103
GO:0071398	0.405514671017196	0.905665632767723	1	66	cellular response to fatty acid	BP	13579	103
GO:0034644	0.405559505568405	0.905642747103064	1	66	cellular response to UV	BP	13579	103
GO:0097755	0.405673591218424	0.905584497352988	1	66	positive regulation of blood vessel diameter	BP	13579	103
GO:2001141	0.40573973212997	0.690088402053659	19	2258	regulation of RNA biosynthetic process	BP	13579	103
GO:0033077	0.405754874852836	0.90554298242905	1	66	T cell differentiation in thymus	BP	13579	103
GO:0021675	0.405936917613698	0.905449965791359	1	66	nerve development	BP	13579	103
GO:0072676	0.408496159840091	0.904118099619944	1	67	lymphocyte migration	BP	13579	103
GO:0043933	0.409097778470527	0.702415900982811	13	1518	macromolecular complex subunit organization	BP	13579	103
[truncated: 19,554 more rows]
