# Supplementary material for: RNA-sequencing of AVPV and ARH reveals vastly different temporal and transcriptomic responses to estradiol in the female rat hypothalamus
Source: PLoS One. 2021 Aug 18;16(8):e0256148. doi: 10.1371/journal.pone.0256148 (PMC8372949; doi:10.1371/journal.pone.0256148)
Supplement: S27 Table — (CSV) [file pone.0256148.s027.csv]

category	over_represented_pvalue	under_represented_pvalue	numDEInCat	numInCat	term	ontology	numBackground	num.modGenes	geneName	geneID
GO:0006396	7.34386706280192e-25	1	153	615	RNA processing	BP	13579	1423	Hnrnph1,Nob1,Clasrp,Ddx39a,Trmt2a,Ctu2,Clk3,Rpl14,Srsf6,Srsf2,Prpf40b,Rrp9,U2af1,Rps8,Clk1,Ngdn,Tra2a,Kdm1a,Snrpa1,Mettl3,Htatsf1,Rpf2,Prpf38b,Rpl35,Trmt1,Gar1,Tsen54,Zc3h7a,Dus1l,Wdr75,Tarbp2,Paf1,Pdcd11,Rbm17,Rpl5,Rpp30,Wdr83,Hsf1,Lsm3,Rpl11,Srsf7,Noc4l,Prpf3,Safb,Clk4,Tfb2m,Tbl3,Srsf1,Ddx39b,Rbm10,Exosc8,Rps28,Sf1,Snrnp70,Rpl27,Rpl7,Acin1,Mrps9,Bud23,Nop58,Sfswap,Srrm1,Snrpd2,Txnl4a,Pus10,Rbm5…	140931,291996,499390,89827,287953,292069,171305,65043,362264,494445,363000,363134,687575,65136,301434,305887,500116,500569,100361269,361035,317612,294436,499691,296709,288914,499709,690308,360466,246185,314545,363006,361531,309458,291295,81763,685332,288924,79245,297455,362631,362687,360828,361995,64196,287269,289307,287120,689890,114612,64510,295050,691531,117855,361574,64306,297755,305884,30137…
GO:0022613	7.17678364888455e-18	1	90	316	ribonucleoprotein complex biogenesis	BP	13579	1423	Nob1,Gnl2,Setd4,Rpl14,Srsf6,Rrp9,Rps8,Noc2l,Ngdn,Rpf2,Rpl35,Ppan,Gar1,Rpl23a,Wdr75,Tarbp2,Rps18l1,Pdcd11,Rpl5,Lsm3,Rpl11,Noc4l,Prpf3,Rps5,Tfb2m,Tbl3,Srsf1,Ddx39b,Rps23,Rps28,Rpl27,Rpl7,Mrps9,Bud23,Nop58,Sfswap,Snrpd2,Rbm5,Rpl12,Gtf2h5,Trmt112,Las1l,Rpl34,Srpk3,Nle1,Pan2,Smn1,Gnl3,Sf3b1,Pqbp1,Nop10,Gemin2,Rpl24,Rbmxl1,C1d,Snrpd1,Rpl3,C1qbp,Utp25,Wdr74,Eif3k,Rps16,Sbds,Luc7l3,Utp14a,Snrpf,Atxn2l,Lu…	291996,362593,245975,65043,362264,363134,65136,313777,305887,294436,296709,298699,499709,360572,314545,363006,294282,309458,81763,297455,362631,360828,361995,25538,289307,287120,689890,114612,124323,691531,64306,297755,301371,368084,60373,304431,680309,300996,499782,502227,293700,296865,362041,293854,303372,408200,64301,290556,84486,302557,691534,84404,64307,307779,289810,291794,300079,29681,3050…
GO:0006397	7.15963132192474e-16	1	84	319	mRNA processing	BP	13579	1423	Hnrnph1,Clasrp,Ddx39a,Srsf6,Srsf2,Prpf40b,U2af1,Tra2a,Kdm1a,Snrpa1,Mettl3,Htatsf1,Prpf38b,Paf1,Pdcd11,Rbm17,Wdr83,Hsf1,Lsm3,Srsf7,Prpf3,Safb,Srsf1,Ddx39b,Rbm10,Sf1,Snrnp70,Acin1,Sfswap,Srrm1,Snrpd2,Txnl4a,Rbm5,Rbm8a,Cwc15,Snrpb2,Srsf9,Thoc5,Srpk3,Rbm41,Hnrnpl,Pan2,Smn1,Cpsf7,Lsm7,Ddx41,Dqx1,Sf3b1,Hnrnpa2b1,Snrnp35,Pqbp1,Srsf5,Gemin2,Supt4h1,Rbmxl1,Magoh,Snrpd1,Cdk11b,Hnrnpu,C1qbp,Sf3a3,Luc7l3,Cst…	140931,499390,89827,362264,494445,363000,687575,500116,500569,100361269,361035,317612,499691,361531,309458,291295,288924,79245,297455,362687,361995,64196,689890,114612,64510,117855,361574,305884,304431,313620,680309,100911462,300996,295284,300361,362223,288701,360972,293854,680581,80846,408200,64301,365407,362829,314336,680434,84486,362361,360803,302557,29667,84404,287608,307779,298385,291794,252…
GO:0016071	9.12016934577534e-16	1	105	451	mRNA metabolic process	BP	13579	1423	Hnrnph1,Clasrp,Ddx39a,Srsf6,Srsf2,Prpf40b,U2af1,Tra2a,Kdm1a,Snrpa1,Hnrnpd,Mettl3,Htatsf1,Prpf38b,Secisbp2,Paf1,Pdcd11,Rbm17,Wdr83,Hsf1,Lsm3,Srsf7,Eef1d,Prpf3,Safb,Srsf1,Ddx39b,Rbm10,Upf3b,Sf1,Snrnp70,Acin1,Sfswap,Upf3a,Srrm1,Snrpd2,Txnl4a,Gtpbp2,Rbm5,Rbm8a,Cwc15,Snrpb2,Srsf9,Thoc5,Dxo,Srpk3,Rbm41,Hnrnpl,Pan2,Smn1,Cpsf7,Lsm7,Pus1,Ddx41,Dqx1,Sf3b1,Hnrnpa2b1,Ssb,Mov10,Snrnp35,Pqbp1,Srsf5,Gemin2,Supt…	140931,499390,89827,362264,494445,363000,687575,500116,500569,100361269,79256,361035,317612,499691,79049,361531,309458,291295,288924,79245,297455,362687,300033,361995,64196,689890,114612,64510,313449,117855,361574,305884,304431,361176,313620,680309,100911462,363195,300996,295284,300361,362223,288701,360972,361799,293854,680581,80846,408200,64301,365407,362829,304567,314336,680434,84486,362361,817…
GO:0034641	1.42932179337273e-15	1	600	4389	cellular nitrogen compound metabolic process	BP	13579	1423	E4f1,Dvl1,Sra1,Rps6kb2,Hnrnph1,Abcb6,Nob1,Clasrp,Mapre3,Gba2,Hdac10,Zfp692,Inha,Xrcc1,Ddx39a,Trmt2a,Gtf2f1,Rtel1,Ctu2,Ilf2,Pelp1,L3mbtl2,Clk3,Dnpep,Dnttip1,Rpl14,Hmgn3,Srsf6,Dmc1,Ilkap,Srsf2,Prpf40b,Rrp9,Rps11,U2af1,Fpgs,Rps8,Ccdc62,Clk1,Noc2l,Ngdn,Tra2a,Nif3l1,Kdm1a,Snrpa1,Hnrnpd,Cep63,Kmt5c,Mettl3,Htatsf1,Actl6b,Rpf2,Prpf38b,Usp28,Rpl19,Mrps21,Zmym6,Rpl35,Trmt1,Smpd2,Rpl32,Kat8,Aarsd1,Gar1,Pnkp…	681359,83721,252891,361696,140931,140669,291996,499390,298848,298399,362981,303164,24504,84495,89827,287953,316123,362288,292069,310612,360552,300320,171305,301529,171437,65043,113990,362264,362960,64538,494445,363000,363134,81774,687575,687266,65136,689909,301434,313777,305887,500116,301431,500569,100361269,79256,300963,308345,361035,317612,288563,294436,499691,315639,81767,689432,362602,296709,…
GO:0000377	2.63015438616448e-15	1	63	204	RNA splicing, via transesterification reactions with bulged adenosine as nucleophile	BP	13579	1423	Ddx39a,Srsf6,Srsf2,Prpf40b,U2af1,Tra2a,Kdm1a,Snrpa1,Mettl3,Htatsf1,Rbm17,Wdr83,Lsm3,Srsf7,Prpf3,Srsf1,Ddx39b,Rbm10,Sf1,Snrnp70,Acin1,Sfswap,Snrpd2,Txnl4a,Rbm5,Rbm8a,Cwc15,Snrpb2,Srsf9,Srpk3,Rbm41,Hnrnpl,Smn1,Lsm7,Ddx41,Dqx1,Sf3b1,Hnrnpa2b1,Snrnp35,Pqbp1,Gemin2,Rbmxl1,Magoh,Snrpd1,Hnrnpu,C1qbp,Sf3a3,Luc7l3,Zcrb1,Snrpf,Luc7l2,Lsm2,Sf3b4,Dhx16,Sart1,Srsf4,Dazap1,Hnrnpa1,Ythdc1,Luc7l,Ddx20,Ubl5,Sf3a2	89827,362264,494445,363000,687575,500116,500569,100361269,361035,317612,291295,288924,297455,362687,361995,689890,114612,64510,117855,361574,305884,304431,680309,100911462,300996,295284,300361,362223,288701,293854,680581,80846,64301,362829,314336,680434,84486,362361,360803,302557,84404,307779,298385,291794,117280,29681,313583,360602,362990,680737,312251,684148,295270,294232,29678,362612,362836,29…
GO:0000398	2.63015438616448e-15	1	63	204	mRNA splicing, via spliceosome	BP	13579	1423	Ddx39a,Srsf6,Srsf2,Prpf40b,U2af1,Tra2a,Kdm1a,Snrpa1,Mettl3,Htatsf1,Rbm17,Wdr83,Lsm3,Srsf7,Prpf3,Srsf1,Ddx39b,Rbm10,Sf1,Snrnp70,Acin1,Sfswap,Snrpd2,Txnl4a,Rbm5,Rbm8a,Cwc15,Snrpb2,Srsf9,Srpk3,Rbm41,Hnrnpl,Smn1,Lsm7,Ddx41,Dqx1,Sf3b1,Hnrnpa2b1,Snrnp35,Pqbp1,Gemin2,Rbmxl1,Magoh,Snrpd1,Hnrnpu,C1qbp,Sf3a3,Luc7l3,Zcrb1,Snrpf,Luc7l2,Lsm2,Sf3b4,Dhx16,Sart1,Srsf4,Dazap1,Hnrnpa1,Ythdc1,Luc7l,Ddx20,Ubl5,Sf3a2	89827,362264,494445,363000,687575,500116,500569,100361269,361035,317612,291295,288924,297455,362687,361995,689890,114612,64510,117855,361574,305884,304431,680309,100911462,300996,295284,300361,362223,288701,293854,680581,80846,64301,362829,314336,680434,84486,362361,360803,302557,84404,307779,298385,291794,117280,29681,313583,360602,362990,680737,312251,684148,295270,294232,29678,362612,362836,29…
GO:0000375	3.32281201925607e-15	1	63	205	RNA splicing, via transesterification reactions	BP	13579	1423	Ddx39a,Srsf6,Srsf2,Prpf40b,U2af1,Tra2a,Kdm1a,Snrpa1,Mettl3,Htatsf1,Rbm17,Wdr83,Lsm3,Srsf7,Prpf3,Srsf1,Ddx39b,Rbm10,Sf1,Snrnp70,Acin1,Sfswap,Snrpd2,Txnl4a,Rbm5,Rbm8a,Cwc15,Snrpb2,Srsf9,Srpk3,Rbm41,Hnrnpl,Smn1,Lsm7,Ddx41,Dqx1,Sf3b1,Hnrnpa2b1,Snrnp35,Pqbp1,Gemin2,Rbmxl1,Magoh,Snrpd1,Hnrnpu,C1qbp,Sf3a3,Luc7l3,Zcrb1,Snrpf,Luc7l2,Lsm2,Sf3b4,Dhx16,Sart1,Srsf4,Dazap1,Hnrnpa1,Ythdc1,Luc7l,Ddx20,Ubl5,Sf3a2	89827,362264,494445,363000,687575,500116,500569,100361269,361035,317612,291295,288924,297455,362687,361995,689890,114612,64510,117855,361574,305884,304431,680309,100911462,300996,295284,300361,362223,288701,293854,680581,80846,64301,362829,314336,680434,84486,362361,360803,302557,84404,307779,298385,291794,117280,29681,313583,360602,362990,680737,312251,684148,295270,294232,29678,362612,362836,29…
GO:0008380	5.87302359979803e-15	1	76	280	RNA splicing	BP	13579	1423	Hnrnph1,Clasrp,Ddx39a,Clk3,Srsf6,Srsf2,Prpf40b,U2af1,Clk1,Tra2a,Kdm1a,Snrpa1,Mettl3,Htatsf1,Prpf38b,Tsen54,Rbm17,Wdr83,Lsm3,Srsf7,Prpf3,Clk4,Srsf1,Ddx39b,Rbm10,Sf1,Snrnp70,Acin1,Sfswap,Snrpd2,Txnl4a,Rbm5,Rbm8a,Cwc15,Snrpb2,Akap17a,Srsf9,Thoc5,Srpk3,Rbm41,Hnrnpl,Smn1,Lsm7,Ddx41,Dqx1,Sf3b1,Hnrnpa2b1,Snrnp35,Pqbp1,Srsf5,Gemin2,Rbmxl1,Srsf11,Magoh,Snrpd1,Hnrnpu,C1qbp,Sf3a3,Luc7l3,Zcrb1,Snrpf,Luc7l2,L…	140931,499390,89827,171305,362264,494445,363000,687575,301434,500116,500569,100361269,361035,317612,499691,690308,291295,288924,297455,362687,361995,287269,689890,114612,64510,117855,361574,305884,304431,680309,100911462,300996,295284,300361,362223,288526,288701,360972,293854,680581,80846,64301,362829,314336,680434,84486,362361,360803,302557,29667,84404,307779,502603,298385,291794,117280,29681,31…
GO:0010467	4.41105519221794e-14	1	495	3557	gene expression	BP	13579	1423	E4f1,Dvl1,Sra1,Rps6kb2,Pabpn1,Hnrnph1,Nob1,Clasrp,Mapre3,Hdac10,Zfp692,Inha,Ddx39a,Trmt2a,Gtf2f1,Ctu2,Ilf2,Pelp1,L3mbtl2,Nxf1,Clk3,Dnttip1,Rpl14,Hmgn3,Srsf6,Slc50a1,Srsf2,Prpf40b,Rrp9,Rps11,U2af1,Rps8,Ccdc62,Clk1,Noc2l,Ngdn,Tra2a,Nif3l1,Kdm1a,Snrpa1,Hnrnpd,Kmt5c,Mettl3,Htatsf1,Actl6b,Rpf2,Prpf38b,Rpl19,Mrps21,Zmym6,Rpl35,Trmt1,Rpl32,Kat8,Aarsd1,Gar1,Tsen54,Cnot10,Eif1b,Zc3h7a,Ing4,Lpin3,Dus1l,Rpl…	681359,83721,252891,361696,116697,140931,291996,499390,298848,362981,303164,24504,89827,287953,316123,292069,310612,360552,300320,59087,171305,171437,65043,113990,362264,295245,494445,363000,363134,81774,687575,65136,689909,301434,313777,305887,500116,301431,500569,100361269,79256,308345,361035,317612,288563,294436,499691,81767,689432,362602,296709,288914,28298,310194,619440,499709,690308,316034,…
GO:0042254	1.26361814851016e-13	1	61	199	ribosome biogenesis	BP	13579	1423	Nob1,Gnl2,Setd4,Rpl14,Rrp9,Rps8,Noc2l,Ngdn,Rpf2,Rpl35,Ppan,Gar1,Rpl23a,Wdr75,Rps18l1,Pdcd11,Rpl5,Rpl11,Noc4l,Rps5,Tfb2m,Tbl3,Rps28,Rpl27,Rpl7,Mrps9,Bud23,Nop58,Rpl12,Gtf2h5,Trmt112,Las1l,Rpl34,Nle1,Gnl3,Nop10,Rpl24,C1d,Rpl3,C1qbp,Utp25,Wdr74,Rps16,Sbds,Utp14a,Rps15,Mrpl20,Dhx30,Rps24,Sart1,Imp3,Eif2a,Nup88,Rps21,Rps17,Nop53,Rps25,Rpl26,Dis3l2,Ddx31,Rps27	291996,362593,245975,65043,363134,65136,313777,305887,294436,296709,298699,499709,360572,314545,294282,309458,81763,362631,360828,25538,289307,287120,691531,64306,297755,301371,368084,60373,499782,502227,293700,296865,362041,303372,290556,691534,64307,289810,300079,29681,305076,690229,140655,288615,317579,29285,680747,367172,81776,29678,315697,502531,113929,81775,29286,292624,122799,287417,367307…
GO:0016070	1.49876388516688e-13	1	418	2947	RNA metabolic process	BP	13579	1423	E4f1,Dvl1,Sra1,Hnrnph1,Nob1,Clasrp,Mapre3,Hdac10,Zfp692,Inha,Ddx39a,Trmt2a,Gtf2f1,Ctu2,Ilf2,Pelp1,L3mbtl2,Clk3,Dnttip1,Rpl14,Hmgn3,Srsf6,Srsf2,Prpf40b,Rrp9,U2af1,Rps8,Ccdc62,Clk1,Noc2l,Ngdn,Tra2a,Nif3l1,Kdm1a,Snrpa1,Hnrnpd,Kmt5c,Mettl3,Htatsf1,Actl6b,Rpf2,Prpf38b,Zmym6,Rpl35,Trmt1,Kat8,Aarsd1,Gar1,Tsen54,Cnot10,Zc3h7a,Ing4,Lpin3,Dus1l,Secisbp2,Wdr75,Map2k5,Tarbp2,Rxrb,Sarnp,Dalrd3,Paf1,Pdcd11,Adr…	681359,83721,252891,140931,291996,499390,298848,362981,303164,24504,89827,287953,316123,292069,310612,360552,300320,171305,171437,65043,113990,362264,494445,363000,363134,687575,65136,689909,301434,313777,305887,500116,301431,500569,100361269,79256,308345,361035,317612,288563,294436,499691,362602,296709,288914,310194,619440,499709,690308,316034,360466,297597,362261,246185,79049,314545,29568,36300…
GO:0006412	2.35170335156995e-13	1	108	473	translation	BP	13579	1423	Rps6kb2,Rpl14,Rps11,Rps8,Hnrnpd,Mettl3,Rpl19,Mrps21,Rpl35,Rpl32,Aarsd1,Cnot10,Eif1b,Rpl23a,Secisbp2,Tarbp2,Sarnp,Rps18l1,Dalrd3,Rpl5,Rpl4,Mrps18b,Rpl11,Pstk,Aimp1,Eef1d,Mrpl58,Rps15a,Rps5,Ddx39b,Abtb1,Rps23,Rps28,Upf3b,Rpl27,Rpl28,Mars,Rpl7,Mrps9,Upf3a,Rps4x,Rpl21,Gtpbp2,Mrpl13,Rpl12,Rbm8a,Hars2,Rpl34,Hnrnpl,Farsa,Eif1,Mov10,Rps3a,Usp16,Mrpl41,Uba52,Rpl18a,Mrpl23,Rmnd1,Rpl24,Rpl18,Magoh,Rpl3,Rpl2…	361696,65043,81774,65136,79256,361035,81767,689432,296709,28298,619440,316034,301068,360572,79049,363006,362819,294282,363146,81763,64302,294230,362631,361661,114632,300033,303673,117053,25538,114612,297432,124323,691531,313449,64306,64638,299851,297755,301371,361176,100362640,79449,363195,299938,499782,295284,307491,362041,80846,288917,287703,310756,29288,288306,296551,64156,290641,64360,292268,…
GO:0090304	6.48733466203671e-13	1	461	3342	nucleic acid metabolic process	BP	13579	1423	E4f1,Dvl1,Sra1,Hnrnph1,Nob1,Clasrp,Mapre3,Hdac10,Zfp692,Inha,Xrcc1,Ddx39a,Trmt2a,Gtf2f1,Rtel1,Ctu2,Ilf2,Pelp1,L3mbtl2,Clk3,Dnttip1,Rpl14,Hmgn3,Srsf6,Dmc1,Ilkap,Srsf2,Prpf40b,Rrp9,U2af1,Rps8,Ccdc62,Clk1,Noc2l,Ngdn,Tra2a,Nif3l1,Kdm1a,Snrpa1,Hnrnpd,Cep63,Kmt5c,Mettl3,Htatsf1,Actl6b,Rpf2,Prpf38b,Usp28,Zmym6,Rpl35,Trmt1,Kat8,Aarsd1,Gar1,Pnkp,Tsen54,Cnot10,Zc3h7a,Ing4,Lpin3,Dus1l,Secisbp2,Rev1,Wdr75,Ma…	681359,83721,252891,140931,291996,499390,298848,362981,303164,24504,84495,89827,287953,316123,362288,292069,310612,360552,300320,171305,171437,65043,113990,362264,362960,64538,494445,363000,363134,687575,65136,689909,301434,313777,305887,500116,301431,500569,100361269,79256,300963,308345,361035,317612,288563,294436,499691,315639,362602,296709,288914,310194,619440,499709,308576,690308,316034,36046…
GO:0006139	9.54702877527446e-13	1	520	3841	nucleobase-containing compound metabolic process	BP	13579	1423	E4f1,Dvl1,Sra1,Hnrnph1,Nob1,Clasrp,Mapre3,Hdac10,Zfp692,Inha,Xrcc1,Ddx39a,Trmt2a,Gtf2f1,Rtel1,Ctu2,Ilf2,Pelp1,L3mbtl2,Clk3,Dnttip1,Rpl14,Hmgn3,Srsf6,Dmc1,Ilkap,Srsf2,Prpf40b,Rrp9,U2af1,Rps8,Ccdc62,Clk1,Noc2l,Ngdn,Tra2a,Nif3l1,Kdm1a,Snrpa1,Hnrnpd,Cep63,Kmt5c,Mettl3,Htatsf1,Actl6b,Rpf2,Prpf38b,Usp28,Zmym6,Rpl35,Trmt1,Kat8,Aarsd1,Gar1,Pnkp,Tsen54,Cnot10,Zc3h7a,Ing4,Lpin3,Dus1l,Secisbp2,Rev1,Wdr75,Ma…	681359,83721,252891,140931,291996,499390,298848,362981,303164,24504,84495,89827,287953,316123,362288,292069,310612,360552,300320,171305,171437,65043,113990,362264,362960,64538,494445,363000,363134,687575,65136,689909,301434,313777,305887,500116,301431,500569,100361269,79256,300963,308345,361035,317612,288563,294436,499691,315639,362602,296709,288914,310194,619440,499709,308576,690308,316034,36046…
GO:0043043	1.50803838728849e-12	1	108	487	peptide biosynthetic process	BP	13579	1423	Rps6kb2,Rpl14,Rps11,Rps8,Hnrnpd,Mettl3,Rpl19,Mrps21,Rpl35,Rpl32,Aarsd1,Cnot10,Eif1b,Rpl23a,Secisbp2,Tarbp2,Sarnp,Rps18l1,Dalrd3,Rpl5,Rpl4,Mrps18b,Rpl11,Pstk,Aimp1,Eef1d,Mrpl58,Rps15a,Rps5,Ddx39b,Abtb1,Rps23,Rps28,Upf3b,Rpl27,Rpl28,Mars,Rpl7,Mrps9,Upf3a,Rps4x,Rpl21,Gtpbp2,Mrpl13,Rpl12,Rbm8a,Hars2,Rpl34,Hnrnpl,Farsa,Eif1,Mov10,Rps3a,Usp16,Mrpl41,Uba52,Rpl18a,Mrpl23,Rmnd1,Rpl24,Rpl18,Magoh,Rpl3,Rpl2…	361696,65043,81774,65136,79256,361035,81767,689432,296709,28298,619440,316034,301068,360572,79049,363006,362819,294282,363146,81763,64302,294230,362631,361661,114632,300033,303673,117053,25538,114612,297432,124323,691531,313449,64306,64638,299851,297755,301371,361176,100362640,79449,363195,299938,499782,295284,307491,362041,80846,288917,287703,310756,29288,288306,296551,64156,290641,64360,292268,…
GO:0046483	3.85109103432629e-12	1	529	3952	heterocycle metabolic process	BP	13579	1423	E4f1,Dvl1,Sra1,Hnrnph1,Abcb6,Nob1,Clasrp,Mapre3,Hdac10,Zfp692,Inha,Xrcc1,Ddx39a,Trmt2a,Gtf2f1,Rtel1,Ctu2,Ilf2,Pelp1,L3mbtl2,Clk3,Dnttip1,Rpl14,Hmgn3,Srsf6,Dmc1,Ilkap,Srsf2,Prpf40b,Rrp9,U2af1,Fpgs,Rps8,Ccdc62,Clk1,Noc2l,Ngdn,Tra2a,Nif3l1,Kdm1a,Snrpa1,Hnrnpd,Cep63,Kmt5c,Mettl3,Htatsf1,Actl6b,Rpf2,Prpf38b,Usp28,Zmym6,Rpl35,Trmt1,Kat8,Aarsd1,Gar1,Pnkp,Tsen54,Cnot10,Gckr,Zc3h7a,Ing4,Lpin3,Dus1l,Secisb…	681359,83721,252891,140931,140669,291996,499390,298848,362981,303164,24504,84495,89827,287953,316123,362288,292069,310612,360552,300320,171305,171437,65043,113990,362264,362960,64538,494445,363000,363134,687575,687266,65136,689909,301434,313777,305887,500116,301431,500569,100361269,79256,300963,308345,361035,317612,288563,294436,499691,315639,362602,296709,288914,310194,619440,499709,308576,69030…
GO:0043604	1.44112646835283e-11	1	115	555	amide biosynthetic process	BP	13579	1423	Rps6kb2,Rpl14,Rps11,Fpgs,Rps8,Hnrnpd,Mettl3,Rpl19,Mrps21,Rpl35,Smpd2,Rpl32,Aarsd1,Cnot10,Eif1b,Rpl23a,Secisbp2,Tarbp2,Sarnp,Rps18l1,Dalrd3,Rpl5,Rpl4,Mrps18b,Rpl11,Pstk,Aimp1,Eef1d,Mrpl58,Rps15a,Rps5,Ddx39b,Abtb1,Rps23,Rps28,Upf3b,Rpl27,Rpl28,Mars,Rpl7,Mrps9,Upf3a,Rps4x,Rpl21,Gtpbp2,Mrpl13,Rpl12,Rbm8a,Hars2,Rpl34,Hnrnpl,Farsa,Eif1,Mov10,Rps3a,Usp16,Mrpl41,Uba52,Rpl18a,Mrpl23,Rmnd1,Rpl24,Degs2,Rpl1…	361696,65043,81774,687266,65136,79256,361035,81767,689432,296709,83537,28298,619440,316034,301068,360572,79049,363006,362819,294282,363146,81763,64302,294230,362631,361661,114632,300033,303673,117053,25538,114612,297432,124323,691531,313449,64306,64638,299851,297755,301371,361176,100362640,79449,363195,299938,499782,295284,307491,362041,80846,288917,287703,310756,29288,288306,296551,64156,290641,…
GO:0022618	2.61700331922191e-11	1	51	173	ribonucleoprotein complex assembly	BP	13579	1423	Srsf6,Rpf2,Ppan,Rpl23a,Tarbp2,Rpl5,Lsm3,Rpl11,Prpf3,Rps5,Srsf1,Ddx39b,Rps23,Rps28,Sfswap,Snrpd2,Rbm5,Rpl12,Srpk3,Nle1,Pan2,Smn1,Sf3b1,Pqbp1,Gemin2,Rpl24,Rbmxl1,Snrpd1,Rpl3,C1qbp,Eif3k,Sbds,Luc7l3,Snrpf,Atxn2l,Luc7l2,Rps15,Mrpl20,Znhit6,Mcts1,Dhx30,Sart1,Eif2a,Ythdc1,Luc7l,Rps17,Nop53,Ddx20,Rps25,Sf3a2,Rps27	362264,294436,298699,360572,363006,81763,297455,362631,361995,25538,689890,114612,124323,691531,304431,680309,300996,499782,293854,303372,408200,64301,84486,302557,84404,64307,307779,291794,300079,29681,292762,288615,360602,680737,361649,312251,29285,680747,292160,302500,367172,29678,502531,170956,360503,29286,292624,84473,122799,299620,94266
GO:0006725	3.30209913000304e-11	1	528	3991	cellular aromatic compound metabolic process	BP	13579	1423	E4f1,Dvl1,Sra1,Hnrnph1,Abcb6,Nob1,Clasrp,Mapre3,Hdac10,Zfp692,Inha,Xrcc1,Ddx39a,Trmt2a,Gtf2f1,Rtel1,Ctu2,Ilf2,Pelp1,L3mbtl2,Clk3,Dnttip1,Rpl14,Hmgn3,Srsf6,Dmc1,Ilkap,Srsf2,Prpf40b,Rrp9,U2af1,Fpgs,Rps8,Ccdc62,Clk1,Noc2l,Ngdn,Tra2a,Nif3l1,Kdm1a,Snrpa1,Hnrnpd,Cep63,Kmt5c,Mettl3,Htatsf1,Actl6b,Rpf2,Prpf38b,Usp28,Zmym6,Rpl35,Trmt1,Kat8,Aarsd1,Gar1,Pnkp,Tsen54,Cnot10,Gckr,Zc3h7a,Ing4,Lpin3,Dus1l,Secisb…	681359,83721,252891,140931,140669,291996,499390,298848,362981,303164,24504,84495,89827,287953,316123,362288,292069,310612,360552,300320,171305,171437,65043,113990,362264,362960,64538,494445,363000,363134,687575,687266,65136,689909,301434,313777,305887,500116,301431,500569,100361269,79256,300963,308345,361035,317612,288563,294436,499691,315639,362602,296709,288914,310194,619440,499709,308576,69030…
GO:0006518	4.91225801243079e-11	1	120	598	peptide metabolic process	BP	13579	1423	Rps6kb2,Dnpep,Rpl14,Rps11,Rps8,Hnrnpd,Mettl3,Rpl19,Mrps21,Rpl35,Rpl32,Aarsd1,Cnot10,Eif1b,Rpl23a,Secisbp2,Tarbp2,Sarnp,Rps18l1,Dalrd3,Rpl5,Rpl4,Mrps18b,Rpl11,Pstk,Aimp1,Eef1d,Mrpl58,Rps15a,Rps5,Scg5,Ddx39b,Abtb1,Rps23,Rps28,Upf3b,Rpl27,Rpl28,Mars,Rpl7,Mrps9,Upf3a,Rps4x,Rpl21,Sod1,Gtpbp2,Mrpl13,Rpl12,Rbm8a,Hars2,Psenen,Rpl34,Becn1,Hnrnpl,Farsa,Eif1,Mov10,Rps3a,Usp16,Mrpl41,Uba52,Rpl18a,Mrpl23,Rmnd…	361696,301529,65043,81774,65136,79256,361035,81767,689432,296709,28298,619440,316034,301068,360572,79049,363006,362819,294282,363146,81763,64302,294230,362631,361661,114632,300033,303673,117053,25538,25719,114612,297432,124323,691531,313449,64306,64638,299851,297755,301371,361176,100362640,79449,24786,363195,299938,499782,295284,307491,292788,362041,114558,80846,288917,287703,310756,29288,288306,…
GO:0034660	7.29621334431218e-11	1	77	340	ncRNA metabolic process	BP	13579	1423	Nob1,Ctu2,Rpl14,Rrp9,Rps8,Ngdn,Mettl3,Rpf2,Rpl35,Trmt1,Aarsd1,Gar1,Tsen54,Dus1l,Wdr75,Tarbp2,Dalrd3,Pdcd11,Sirt7,Rpl5,Rpp30,Rpl11,Aimp1,Noc4l,Tfb2m,Tbl3,Rps28,Rpl27,Mars,Rpl7,Mrps9,Bud23,Nop58,Pus10,Gtf2h5,Hars2,Trmt112,Elac2,Las1l,Pus1,Farsa,Hnrnpa2b1,Ssb,Yrdc,Polr1e,Nop10,C1d,Utp25,Rps16,Sbds,Qars,Utp14a,Dgcr8,Vars2,Rps15,Polg2,Trmt10b,Drosha,Tars2,Qtrt1,Rps24,Trmt11,Sart1,Imp3,Rps21,Toe1,Trmt1…	291996,292069,65043,363134,65136,305887,361035,294436,296709,288914,619440,499709,690308,246185,314545,363006,363146,309458,303745,81763,685332,362631,114632,360828,289307,287120,691531,64306,299851,297755,301371,368084,60373,305583,502227,307491,293700,282826,296865,304567,288917,362361,81783,319113,313245,691534,289810,305076,140655,288615,290868,317579,287954,309596,29285,303612,298081,310159,…
GO:1901360	1.12680080300565e-10	1	540	4128	organic cyclic compound metabolic process	BP	13579	1423	E4f1,Dvl1,Sra1,Hnrnph1,Abcb6,Nob1,Clasrp,Mapre3,Gba2,Hdac10,Zfp692,Inha,Xrcc1,Ddx39a,Trmt2a,Gtf2f1,Rtel1,Ctu2,Ilf2,Pelp1,L3mbtl2,Clk3,Dnttip1,Rpl14,Hmgn3,Srsf6,Dmc1,Ilkap,Srsf2,Prpf40b,Rrp9,U2af1,Arv1,Fpgs,Rps8,Ccdc62,Clk1,Noc2l,Ngdn,Tra2a,Nif3l1,Kdm1a,Snrpa1,Hnrnpd,Cep63,Kmt5c,Mettl3,Htatsf1,Actl6b,Rpf2,Prpf38b,Usp28,Zmym6,Rpl35,Trmt1,Kat8,Aarsd1,Gar1,Pnkp,Tsen54,Cnot10,Gckr,Zc3h7a,Ing4,Lpin3,Du…	681359,83721,252891,140931,140669,291996,499390,298848,298399,362981,303164,24504,84495,89827,287953,316123,362288,292069,310612,360552,300320,171305,171437,65043,113990,362264,362960,64538,494445,363000,363134,687575,292097,687266,65136,689909,301434,313777,305887,500116,301431,500569,100361269,79256,300963,308345,361035,317612,288563,294436,499691,315639,362602,296709,288914,310194,619440,49970…
GO:0034470	2.0171493629226e-10	1	61	243	ncRNA processing	BP	13579	1423	Nob1,Ctu2,Rpl14,Rrp9,Rps8,Ngdn,Mettl3,Rpf2,Rpl35,Trmt1,Gar1,Tsen54,Dus1l,Wdr75,Tarbp2,Pdcd11,Rpl5,Rpp30,Rpl11,Noc4l,Tfb2m,Tbl3,Rps28,Rpl27,Rpl7,Mrps9,Bud23,Nop58,Pus10,Gtf2h5,Trmt112,Elac2,Las1l,Pus1,Hnrnpa2b1,Ssb,Yrdc,Nop10,C1d,Utp25,Rps16,Sbds,Utp14a,Dgcr8,Rps15,Trmt10b,Drosha,Qtrt1,Rps24,Trmt11,Sart1,Imp3,Rps21,Toe1,Trmt13,Rps17,Dus3l,Rpl26,Dus2,Dis3l2,Rps27	291996,292069,65043,363134,65136,305887,361035,294436,296709,288914,499709,690308,246185,314545,363006,309458,81763,685332,362631,360828,289307,287120,691531,64306,297755,301371,368084,60373,305583,502227,293700,282826,296865,304567,362361,81783,319113,691534,289810,305076,140655,288615,317579,287954,29285,298081,310159,64016,81776,378794,29678,315697,81775,298443,499697,29286,301122,287417,29197…
GO:0016072	2.28648264261275e-10	0.999999999949301	46	155	rRNA metabolic process	BP	13579	1423	Nob1,Rpl14,Rrp9,Rps8,Ngdn,Rpf2,Rpl35,Gar1,Wdr75,Pdcd11,Sirt7,Rpl5,Rpl11,Noc4l,Tfb2m,Tbl3,Rps28,Rpl27,Mars,Rpl7,Mrps9,Bud23,Nop58,Gtf2h5,Trmt112,Las1l,Polr1e,Nop10,C1d,Utp25,Rps16,Sbds,Utp14a,Rps15,Drosha,Rps24,Sart1,Imp3,Rps21,Rps17,Nop53,Tp53,Rpl26,Taf1b,Dis3l2,Rps27	291996,65043,363134,65136,305887,294436,296709,499709,314545,309458,303745,81763,362631,360828,289307,287120,691531,64306,299851,297755,301371,368084,60373,502227,293700,296865,313245,691534,289810,305076,140655,288615,317579,29285,310159,81776,29678,315697,81775,29286,292624,24842,287417,690450,367307,94266
GO:0071826	2.56251801133106e-10	0.999999999939372	51	183	ribonucleoprotein complex subunit organization	BP	13579	1423	Srsf6,Rpf2,Ppan,Rpl23a,Tarbp2,Rpl5,Lsm3,Rpl11,Prpf3,Rps5,Srsf1,Ddx39b,Rps23,Rps28,Sfswap,Snrpd2,Rbm5,Rpl12,Srpk3,Nle1,Pan2,Smn1,Sf3b1,Pqbp1,Gemin2,Rpl24,Rbmxl1,Snrpd1,Rpl3,C1qbp,Eif3k,Sbds,Luc7l3,Snrpf,Atxn2l,Luc7l2,Rps15,Mrpl20,Znhit6,Mcts1,Dhx30,Sart1,Eif2a,Ythdc1,Luc7l,Rps17,Nop53,Ddx20,Rps25,Sf3a2,Rps27	362264,294436,298699,360572,363006,81763,297455,362631,361995,25538,689890,114612,124323,691531,304431,680309,300996,499782,293854,303372,408200,64301,84486,302557,84404,64307,307779,291794,300079,29681,292762,288615,360602,680737,361649,312251,29285,680747,292160,302500,367172,29678,502531,170956,360503,29286,292624,84473,122799,299620,94266
GO:0043603	2.29033802201253e-09	1	132	730	cellular amide metabolic process	BP	13579	1423	Rps6kb2,Gba2,Dnpep,Rpl14,Rps11,Fpgs,Rps8,Hnrnpd,Mettl3,Rpl19,Mrps21,Rpl35,Smpd2,Rpl32,Aarsd1,Cnot10,Eif1b,Rpl23a,Secisbp2,Tarbp2,Sarnp,Rps18l1,Dalrd3,Rpl5,Rpl4,Mrps18b,Rpl11,Pstk,Aimp1,Eef1d,Mrpl58,Rps15a,Rps5,Scg5,Ddx39b,Htra2,Abtb1,Rps23,Rps28,Upf3b,Rpl27,Rpl28,Mars,Rpl7,Mrps9,Upf3a,Rps4x,Rpl21,Sod1,Gtpbp2,Mrpl13,Rpl12,Rbm8a,Hars2,Psenen,Rpl34,Becn1,Hnrnpl,Farsa,Eif1,Mov10,Rps3a,Usp16,Mrpl41,Ub…	361696,298399,301529,65043,81774,687266,65136,79256,361035,81767,689432,296709,83537,28298,619440,316034,301068,360572,79049,363006,362819,294282,363146,81763,64302,294230,362631,361661,114632,300033,303673,117053,25538,25719,114612,297376,297432,124323,691531,313449,64306,64638,299851,297755,301371,361176,100362640,79449,24786,363195,299938,499782,295284,307491,292788,362041,114558,80846,288917,…
GO:0044260	5.31505483236496e-09	1	713	5825	cellular macromolecule metabolic process	BP	13579	1423	Matk,P3h3,E4f1,Dvl1,Sra1,Dcaf11,Rps6kb2,Pabpn1,Hnrnph1,Nob1,Clasrp,Mapre3,Prkcsh,Hdac10,Zfp692,Inha,Xrcc1,Ddx39a,Trmt2a,Gtf2f1,Rtel1,Ctu2,Ankzf1,Ilf2,Setd4,Pelp1,L3mbtl2,P3h1,Clk3,Aurkc,Dnttip1,Rpl14,Hmgn3,Clk2,Srsf6,Dmc1,Ssh3,Ilkap,Srsf2,Prpf40b,Phf1,Usp40,Dcaf15,Rrp9,Rps11,U2af1,Rps8,Ccdc62,Clk1,Noc2l,Ngdn,Tra2a,Nif3l1,Kdm1a,Snrpa1,Hnrnpd,Cep63,Kmt5c,Mettl3,Htatsf1,Actl6b,Rpf2,Prpf38b,Usp28,Rpl…	60450,297595,681359,83721,252891,305895,361696,116697,140931,291996,499390,298848,300445,362981,303164,24504,84495,89827,287953,316123,362288,292069,363255,310612,245975,360552,300320,114200,171305,292554,171437,65043,113990,365842,362264,362960,365396,64538,494445,363000,294287,316599,304653,363134,81774,687575,65136,689909,301434,313777,305887,500116,301431,500569,100361269,79256,300963,308345,…
GO:0006364	6.80392081106284e-09	0.99999999808406	39	130	rRNA processing	BP	13579	1423	Nob1,Rpl14,Rrp9,Rps8,Ngdn,Rpf2,Rpl35,Gar1,Wdr75,Pdcd11,Rpl5,Rpl11,Noc4l,Tfb2m,Tbl3,Rps28,Rpl27,Rpl7,Mrps9,Bud23,Nop58,Gtf2h5,Trmt112,Las1l,Nop10,C1d,Utp25,Rps16,Sbds,Utp14a,Rps15,Rps24,Sart1,Imp3,Rps21,Rps17,Rpl26,Dis3l2,Rps27	291996,65043,363134,65136,305887,294436,296709,499709,314545,309458,81763,362631,360828,289307,287120,691531,64306,297755,301371,368084,60373,502227,293700,296865,691534,289810,305076,140655,288615,317579,29285,81776,29678,315697,81775,29286,287417,367307,94266
GO:0010257	9.21691803722064e-09	0.9999999988114	20	38	NADH dehydrogenase complex assembly	BP	13579	1423	Ndufb3,Ndufb10,Ndufb7,Ndufa13,Dmac2,Ndufb9,Ndufaf3,Ndufb11,Ndufab1,Bcs1l,Ndufb2,Ndufb5,Aifm1,Ndufa11,Ndufs8,Ndufa5,Ndufs7,Ndufc2,Ndufb4,Ndufa2	301427,681418,361385,100911483,361520,299954,56769,299310,293453,301514,362344,294964,83533,301123,293652,25488,362837,293130,288088,291660
GO:0032981	9.21691803722064e-09	0.9999999988114	20	38	mitochondrial respiratory chain complex I assembly	BP	13579	1423	Ndufb3,Ndufb10,Ndufb7,Ndufa13,Dmac2,Ndufb9,Ndufaf3,Ndufb11,Ndufab1,Bcs1l,Ndufb2,Ndufb5,Aifm1,Ndufa11,Ndufs8,Ndufa5,Ndufs7,Ndufc2,Ndufb4,Ndufa2	301427,681418,361385,100911483,361520,299954,56769,299310,293453,301514,362344,294964,83533,301123,293652,25488,362837,293130,288088,291660
GO:0097031	9.21691803722064e-09	0.9999999988114	20	38	mitochondrial respiratory chain complex I biogenesis	BP	13579	1423	Ndufb3,Ndufb10,Ndufb7,Ndufa13,Dmac2,Ndufb9,Ndufaf3,Ndufb11,Ndufab1,Bcs1l,Ndufb2,Ndufb5,Aifm1,Ndufa11,Ndufs8,Ndufa5,Ndufs7,Ndufc2,Ndufb4,Ndufa2	301427,681418,361385,100911483,361520,299954,56769,299310,293453,301514,362344,294964,83533,301123,293652,25488,362837,293130,288088,291660
GO:0034622	1.0936367384205e-08	1	131	750	cellular macromolecular complex assembly	BP	13579	1423	Srsf6,Dmc1,Rpf2,Ppan,Fcho1,Chmp2a,Ndufb3,Rpl23a,Tarbp2,Washc1,Ndufb10,Stx4,Adrm1,Rpl5,Cox17,Arhgap18,Hsf1,Evl,Lsm3,Rpl11,Prpf3,Rps5,Terf1,Uqcrb,Srsf1,Eln,Ddx39b,Rps23,Rps28,Ndufb7,Dbn1,Anp32b,Sfswap,Snrpd2,Ccdc39,Pfdn6,Caly,Rbm5,Rpl12,Gtf2h5,Drc1,Aif1,Uqcc3,Ndufa13,Psmc4,Tcirg1,Srpk3,Nle1,Pan2,Smn1,Sf3b1,Dmac2,Bbs4,Polr1e,Ndufb9,Swi5,Dgkq,Sec24b,Nap1l5,Pqbp1,Stub1,Gemin2,Avil,Higd2a,Rpl24,Ndufaf3…	362264,362960,294436,298699,290639,365191,301427,360572,363006,367328,681418,81803,65138,81763,89786,293947,79245,79115,297455,362631,361995,25538,297758,362897,689890,25043,114612,124323,691531,361385,81653,170724,304431,680309,310315,309629,192349,300996,499782,502227,362712,29427,690344,100911483,117262,293650,293854,303372,408200,64301,84486,361520,300754,313245,299954,499779,100361138,295461…
GO:0043484	1.36825365484332e-08	0.999999996580661	32	105	regulation of RNA splicing	BP	13579	1423	Hnrnph1,Clk3,Srsf6,Srsf2,Clk1,Tra2a,Rbm17,Srsf7,Clk4,Srsf1,Rbm10,Snrnp70,Acin1,Sfswap,Rbm5,Rbm8a,Akap17a,Srsf9,Hnrnpl,Smn1,Hnrnpa2b1,Pqbp1,Srsf5,Rbmxl1,Magoh,Hnrnpu,C1qbp,Sf3b4,Srsf4,Dazap1,Hnrnpa1,Ythdc1	140931,171305,362264,494445,301434,500116,291295,362687,287269,689890,64510,361574,305884,304431,300996,295284,288526,288701,80846,64301,362361,302557,29667,307779,298385,117280,29681,295270,362612,362836,29578,170956
GO:0006807	1.76695996749832e-08	1	815	6805	nitrogen compound metabolic process	BP	13579	1423	Matk,P3h3,E4f1,Dvl1,Sra1,Dcaf11,Rps6kb2,Pabpn1,Hnrnph1,Abcb6,Nob1,Clasrp,Mapre3,Gba2,Prkcsh,Hdac10,Zfp692,Inha,Xrcc1,Ddx39a,Trmt2a,Gtf2f1,Rtel1,Ctu2,Ankzf1,Ilf2,Setd4,Pelp1,L3mbtl2,P3h1,Clk3,Prss53,Dnpep,Aurkc,Dnttip1,Rpl14,Hmgn3,Clk2,Srsf6,Stx5,Dmc1,Ssh3,Ilkap,Srsf2,Prpf40b,Phf1,Usp40,Dcaf15,Rrp9,Adam1a,Rps11,U2af1,Arv1,Fpgs,Rps8,Ccdc62,Clk1,Noc2l,Ngdn,Tra2a,Nif3l1,Kdm1a,Snrpa1,Hnrnpd,Cep63,Kmt5…	60450,297595,681359,83721,252891,305895,361696,116697,140931,140669,291996,499390,298848,298399,300445,362981,303164,24504,84495,89827,287953,316123,362288,292069,363255,310612,245975,360552,300320,114200,171305,499270,301529,292554,171437,65043,113990,365842,362264,65134,362960,365396,64538,494445,363000,294287,316599,304653,363134,56777,81774,687575,292097,687266,65136,689909,301434,313777,3058…
GO:0033108	6.83502202487302e-08	0.999999986529882	24	58	mitochondrial respiratory chain complex assembly	BP	13579	1423	Ndufb3,Ndufb10,Cox17,Uqcrb,Ndufb7,Uqcc3,Ndufa13,Dmac2,Ndufb9,Ndufaf3,Ndufb11,Ndufab1,Bcs1l,Ndufb2,Ndufb5,Aifm1,Ndufa11,Ndufs8,Ndufa5,Ndufs7,Ndufc2,Ndufb4,Ndufa2,Uqcc2	301427,681418,89786,362897,361385,690344,100911483,361520,299954,56769,299310,293453,301514,362344,294964,83533,301123,293652,25488,362837,293130,288088,291660,361805
GO:0044271	1.77291261886501e-07	1	412	3165	cellular nitrogen compound biosynthetic process	BP	13579	1423	E4f1,Dvl1,Sra1,Rps6kb2,Abcb6,Mapre3,Hdac10,Zfp692,Inha,Gtf2f1,Ilf2,Pelp1,L3mbtl2,Dnttip1,Rpl14,Hmgn3,Rps11,Fpgs,Rps8,Ccdc62,Noc2l,Nif3l1,Kdm1a,Hnrnpd,Kmt5c,Mettl3,Actl6b,Rpl19,Mrps21,Zmym6,Rpl35,Smpd2,Rpl32,Kat8,Aarsd1,Pnkp,Cnot10,Eif1b,Ing4,Lpin3,Rpl23a,Secisbp2,Rev1,Wdr75,Map2k5,Tarbp2,Rxrb,Sarnp,Rps18l1,Dalrd3,Paf1,Impdh2,Adrm1,Polr2c,Sirt7,Rpl5,Rpl4,Gtf2ird1,Drap1,Hsf1,Tceal5,Mrps18b,Rpl11,Rn…	681359,83721,252891,361696,140669,298848,362981,303164,24504,316123,310612,360552,300320,171437,65043,113990,81774,687266,65136,689909,313777,301431,500569,79256,308345,361035,288563,81767,689432,362602,296709,83537,28298,310194,619440,308576,316034,301068,297597,362261,360572,79049,316344,314545,29568,363006,361801,362819,294282,363146,361531,301005,65138,361365,303745,81763,64302,246770,293674,…
GO:0042255	2.35381887940579e-07	0.999999955732853	21	51	ribosome assembly	BP	13579	1423	Rpf2,Ppan,Rpl23a,Rpl5,Rpl11,Rps5,Rps28,Rpl12,Nle1,Rpl24,Rpl3,C1qbp,Sbds,Rps15,Mrpl20,Dhx30,Eif2a,Rps17,Nop53,Rps25,Rps27	294436,298699,360572,81763,362631,25538,691531,499782,303372,64307,300079,29681,288615,29285,680747,367172,502531,29286,292624,122799,94266
GO:0043170	2.5902185722547e-07	1	750	6302	macromolecule metabolic process	BP	13579	1423	Matk,P3h3,E4f1,Dvl1,Sra1,Dcaf11,Rps6kb2,Pabpn1,Hnrnph1,Nob1,Clasrp,Mapre3,Prkcsh,Hdac10,Zfp692,Inha,Xrcc1,Ddx39a,Trmt2a,Gtf2f1,Rtel1,Ctu2,Ankzf1,Ilf2,Setd4,Pelp1,L3mbtl2,Nxf1,P3h1,Clk3,Prss53,Dnpep,Aurkc,Dnttip1,Rpl14,Hmgn3,Clk2,Srsf6,Slc50a1,Stx5,Dmc1,Ssh3,Ilkap,Srsf2,Prpf40b,Phf1,Usp40,Dcaf15,Rrp9,Adam1a,Rps11,U2af1,Rps8,Ccdc62,Clk1,Noc2l,Ngdn,Tra2a,Nif3l1,Kdm1a,Snrpa1,Hnrnpd,Cep63,Kmt5c,Mettl3…	60450,297595,681359,83721,252891,305895,361696,116697,140931,291996,499390,298848,300445,362981,303164,24504,84495,89827,287953,316123,362288,292069,363255,310612,245975,360552,300320,59087,114200,171305,499270,301529,292554,171437,65043,113990,365842,362264,295245,65134,362960,365396,64538,494445,363000,294287,316599,304653,363134,56777,81774,687575,65136,689909,301434,313777,305887,500116,30143…
GO:0044238	2.86309150768485e-07	1	845	7192	primary metabolic process	BP	13579	1423	Matk,P3h3,E4f1,Dvl1,Sra1,Dcaf11,Rps6kb2,Pabpn1,Hnrnph1,Nob1,Clasrp,Mapre3,Gba2,Prkcsh,Hdac10,Zfp692,Inha,Xrcc1,Ddx39a,Trmt2a,Gtf2f1,Rtel1,Ctu2,Ankzf1,Ilf2,Setd4,Pelp1,L3mbtl2,P3h1,Clk3,Prss53,Dnpep,Aurkc,Dnttip1,Rpl14,Hmgn3,Clk2,Srsf6,Stx5,Dmc1,Ssh3,Ilkap,Srsf2,Prpf40b,Phf1,Dgat1,Usp40,Kdelc1,Dcaf15,Rrp9,Adam1a,Rps11,U2af1,Arv1,Fpgs,Rps8,Ccdc62,Clk1,Noc2l,Ngdn,Tra2a,Nif3l1,Kdm1a,Snrpa1,Hnrnpd,Cep…	60450,297595,681359,83721,252891,305895,361696,116697,140931,291996,499390,298848,298399,300445,362981,303164,24504,84495,89827,287953,316123,362288,292069,363255,310612,245975,360552,300320,114200,171305,499270,301529,292554,171437,65043,113990,365842,362264,65134,362960,365396,64538,494445,363000,294287,84497,316599,316370,304653,363134,56777,81774,687575,292097,687266,65136,689909,301434,31377…
GO:2001252	1.41035023075174e-06	0.999999525676142	34	141	positive regulation of chromosome organization	BP	13579	1423	Rtel1,L3mbtl2,Phf1,Kdm1a,Hnrnpd,Pnkp,Paf1,Terf1,Tada2a,Acd,Kat2a,Slx1b,Ercc1,Mapk15,Paxip1,Setdb1,Becn1,Gnl3,Hnrnpa2b1,Muc1,Aurkb,Hnrnpu,Brd7,Prkd2,Daxx,Trim28,Sirt6,Hnrnpa1,Akap8l,Phf19,Tp53,Mapkapk5,Anapc11,Nelfa	362288,300320,294287,500569,79256,308576,361531,297758,360581,307798,303539,293489,292673,286997,311944,689883,114558,290556,362361,24571,114592,117280,361374,292658,140926,116698,299638,29578,299569,296653,24842,498183,498030,305455
GO:0042273	2.4244663311441e-06	0.99999949622893	19	51	ribosomal large subunit biogenesis	BP	13579	1423	Rpl14,Noc2l,Rpf2,Rpl35,Ppan,Rpl23a,Rpl5,Rpl11,Rpl7,Rpl12,Las1l,Nle1,Rpl24,Rpl3,Wdr74,Mrpl20,Dhx30,Nop53,Rpl26	65043,313777,294436,296709,298699,360572,81763,362631,297755,499782,296865,303372,64307,300079,690229,680747,367172,292624,287417
GO:0000245	2.51218057642045e-06	0.999999559364865	16	42	spliceosomal complex assembly	BP	13579	1423	Srsf6,Srsf1,Ddx39b,Sfswap,Rbm5,Srpk3,Smn1,Sf3b1,Gemin2,Rbmxl1,Snrpd1,Luc7l3,Luc7l2,Ythdc1,Luc7l,Sf3a2	362264,689890,114612,304431,300996,293854,64301,84486,84404,307779,291794,360602,312251,170956,360503,299620
GO:0044237	3.36969926810534e-06	0.999997697593338	852	7291	cellular metabolic process	BP	13579	1423	Matk,P3h3,E4f1,Dvl1,Sra1,Dcaf11,Rps6kb2,Ccnl2,Pabpn1,Hnrnph1,Abcb6,Nob1,Clasrp,Mapre3,Gba2,Prkcsh,Hdac10,Zfp692,Inha,Xrcc1,Ddx39a,Trmt2a,Gtf2f1,Rtel1,Ctu2,Ankzf1,Ilf2,Setd4,Pelp1,L3mbtl2,P3h1,Clk3,Dnpep,Aurkc,Dnttip1,Rpl14,Hmgn3,Clk2,Srsf6,Dmc1,Ssh3,Ilkap,Srsf2,Prpf40b,Phf1,Dgat1,Usp40,Kdelc1,Dcaf15,Rrp9,Rps11,U2af1,Arv1,Fpgs,Rps8,Ccdc62,Clk1,Noc2l,Ngdn,Tra2a,Nif3l1,Kdm1a,Snrpa1,Hnrnpd,Cep63,Kmt5…	60450,297595,681359,83721,252891,305895,361696,298687,116697,140931,140669,291996,499390,298848,298399,300445,362981,303164,24504,84495,89827,287953,316123,362288,292069,363255,310612,245975,360552,300320,114200,171305,301529,292554,171437,65043,113990,365842,362264,362960,365396,64538,494445,363000,294287,84497,316599,316370,304653,363134,81774,687575,292097,687266,65136,689909,301434,313777,305…
GO:0048025	4.73916448823115e-06	0.999999491910181	11	22	negative regulation of mRNA splicing, via spliceosome	BP	13579	1423	Srsf6,Srsf7,Rbm10,Acin1,Sfswap,Srsf9,Hnrnpl,Hnrnpa2b1,Rbmxl1,C1qbp,Srsf4	362264,362687,64510,305884,304431,288701,80846,362361,307779,29681,362612
GO:0044085	5.73370243494351e-06	0.99999610822912	303	2287	cellular component biogenesis	BP	13579	1423	Nob1,Prkcsh,Gnl2,Rtel1,Setd4,Aurkc,Rpl14,Srsf6,Dmc1,Ssh3,Dgat1,Rrp9,Rps8,Noc2l,Ngdn,Cep63,Stx2,Rpf2,Bbs5,Trim72,Rpl35,Ppan,Iqub,Gar1,Fcho1,Chmp2a,Ndufb3,Rpl23a,Wdr75,Tarbp2,Washc1,Ift122,Rps18l1,Ndufb10,Paf1,Stx4,Pdcd11,Impdh2,Adrm1,Rpl5,Cox17,Arhgap18,Hsf1,Evl,Lsm3,Rpl11,Noc4l,Arl3,Haus7,Prpf3,Crtc2,Rps5,Terf1,Acot13,Tfb2m,Uqcrb,Cep83,Tbl3,Acd,Srsf1,Eln,Ddx39b,Ift20,Htra2,Ncln,Rps23,Rps28,Ppid,C…	291996,300445,362593,362288,245975,292554,65043,362264,362960,365396,84497,363134,65136,313777,305887,300963,25130,294436,362142,365377,296709,298699,296936,499709,290639,365191,301427,360572,314545,363006,367328,312651,294282,681418,361531,81803,309458,301005,65138,81763,89786,293947,79245,79115,297455,362631,360828,64664,293844,361995,310615,25538,297758,291135,289307,362897,366872,287120,30779…
GO:0016569	5.76024356120217e-06	0.999997256998712	68	392	covalent chromatin modification	BP	13579	1423	Hdac10,L3mbtl2,Aurkc,Hmgn3,Phf1,Noc2l,Kdm1a,Kmt5c,Actl6b,Kat8,Ing4,Paf1,Sirt7,Usp21,Crtc2,Tada2a,Msl3,Pkn1,Baz1b,Kat2a,Smarce1,Pagr1,Sgf29,Ube2b,Paxip1,Setdb1,Otub1,Cxxc1,Hdac2,Pcgf6,Usp16,Setd6,Dmap1,Muc1,LOC100910771,Phc1,Aurkb,Wdr5,Coprs,Zmynd8,Mt3,Ring1,Map3k12,Kansl3,Kdm2b,Brd7,Ehmt2,Prkd2,Hsf4,Med24,Kdm4b,Dydc2,Daxx,Trim28,Sirt6,Akap8l,Dnajc2,Phf19,Tp53,Cbx7,Pcgf2,Kdm1b,Tada3,Chd6,Trrap,Nel…	362981,300320,292554,113990,294287,313777,500569,308345,288563,310194,297597,361531,303745,688466,310615,360581,317464,29355,368002,303539,303518,293500,293488,81816,311944,689883,293705,291440,84577,309457,288306,291844,298447,24571,313121,312690,114592,362093,290925,296374,117038,309626,25579,316328,304495,361374,361798,292658,291960,619436,301128,688422,140926,116698,299638,299569,116456,29665…
GO:0006996	6.66447669319054e-06	0.999995316006842	346	2691	organelle organization	BP	13579	1423	Dvl1,Rhot2,Hdac10,Xrcc1,Rtel1,L3mbtl2,Aurkc,Hmgn3,Stx5,Dmc1,Ssh3,Phf1,U2af1,Noc2l,Kdm1a,Hnrnpd,Cep63,Stx2,Kmt5c,Actl6b,Rpf2,Bbs5,C2cd5,Zmym6,Ppan,Kat8,Iqub,Pnkp,Chmp2a,Ing4,Ndufb3,Lrwd1,Rpl23a,Phpt1,Wdr75,Washc1,Ift122,Ndufb10,Paf1,Stx4,Sirt7,Rpl5,Cox17,Arhgap18,Hsf1,Evl,Lsm3,Rpl11,Timm9,Arl3,Haus7,Parl,Usp21,Crtc2,Doc2g,Pfdn2,Rps5,Terf1,Uqcrb,Tbce,Cep83,Tada2a,Msl3,Acd,Eln,Ift20,Htra2,Pkn1,Rps23…	83721,287156,362981,84495,362288,300320,292554,113990,65134,362960,365396,294287,687575,313777,500569,79256,300963,25130,308345,288563,294436,362142,362461,362602,298699,310194,296936,308576,365191,297597,301427,304396,360572,296571,314545,367328,312651,681418,361531,81803,303745,81763,89786,293947,79245,79115,297455,362631,171139,64664,293844,287979,688466,310615,293654,685607,25538,297758,36289…
GO:0015992	6.90011935816483e-06	0.999997654857511	31	114	proton transport	BP	13579	1423	Cox17,Uqcrb,Cox5b,Atp6v0c,Atp5pd,Mfsd3,Tcirg1,Slc9b2,Park7,Cox4i1,Atp6v1c2,Atp5pf,Atp5po,Uqcrq,Atp5me,Atp5mf,Slc25a4,Atp6v1g1,Slc2a8,Atp5mc3,Atp5mc1,Uqcr11,Slc9a5,Slc4a11,Atp5mc2,Cox6c,Cox7c,Ndufa4,Cox7b,Atp5f1e,Cox6a1	89786,362897,94194,170667,641434,500899,293650,679958,117287,29445,362802,94271,192241,497902,140608,690441,85333,298103,85256,114630,29754,690848,192215,311423,171082,54322,100188937,681024,303393,245958,25282
GO:0050684	7.63937517650501e-06	0.999997583627983	27	106	regulation of mRNA processing	BP	13579	1423	Srsf6,Srsf2,Tra2a,Paf1,Hsf1,Srsf7,Safb,Rbm10,Snrnp70,Acin1,Sfswap,Rbm5,Rbm8a,Srsf9,Srpk3,Hnrnpl,Hnrnpa2b1,Rbmxl1,Magoh,Cdk11b,Hnrnpu,C1qbp,Sf3b4,Srsf4,Dazap1,Hnrnpa1,Ythdc1	362264,494445,500116,361531,79245,362687,64196,64510,361574,305884,304431,300996,295284,288701,293854,80846,362361,307779,298385,252879,117280,29681,295270,362612,362836,29578,170956
GO:0006818	8.16873805266286e-06	0.999997194752679	31	115	hydrogen transport	BP	13579	1423	Cox17,Uqcrb,Cox5b,Atp6v0c,Atp5pd,Mfsd3,Tcirg1,Slc9b2,Park7,Cox4i1,Atp6v1c2,Atp5pf,Atp5po,Uqcrq,Atp5me,Atp5mf,Slc25a4,Atp6v1g1,Slc2a8,Atp5mc3,Atp5mc1,Uqcr11,Slc9a5,Slc4a11,Atp5mc2,Cox6c,Cox7c,Ndufa4,Cox7b,Atp5f1e,Cox6a1	89786,362897,94194,170667,641434,500899,293650,679958,117287,29445,362802,94271,192241,497902,140608,690441,85333,298103,85256,114630,29754,690848,192215,311423,171082,54322,100188937,681024,303393,245958,25282
GO:0048024	8.8367867926629e-06	0.999997595046274	22	77	regulation of mRNA splicing, via spliceosome	BP	13579	1423	Srsf6,Srsf2,Tra2a,Srsf7,Rbm10,Snrnp70,Acin1,Sfswap,Rbm5,Rbm8a,Srsf9,Hnrnpl,Hnrnpa2b1,Rbmxl1,Magoh,Hnrnpu,C1qbp,Sf3b4,Srsf4,Dazap1,Hnrnpa1,Ythdc1	362264,494445,500116,362687,64510,361574,305884,304431,300996,295284,288701,80846,362361,307779,298385,117280,29681,295270,362612,362836,29578,170956
GO:0000027	8.85115074636222e-06	0.999998840549008	12	25	ribosomal large subunit assembly	BP	13579	1423	Rpf2,Ppan,Rpl23a,Rpl5,Rpl11,Rpl12,Nle1,Rpl24,Rpl3,Mrpl20,Dhx30,Nop53	294436,298699,360572,81763,362631,499782,303372,64307,300079,680747,367172,292624
GO:0016570	1.37072832612765e-05	0.999993301623287	61	350	histone modification	BP	13579	1423	Hdac10,L3mbtl2,Aurkc,Phf1,Noc2l,Kdm1a,Kmt5c,Kat8,Ing4,Paf1,Sirt7,Usp21,Crtc2,Tada2a,Msl3,Pkn1,Baz1b,Kat2a,Pagr1,Sgf29,Ube2b,Paxip1,Setdb1,Otub1,Cxxc1,Hdac2,Pcgf6,Usp16,Setd6,Dmap1,Muc1,LOC100910771,Phc1,Aurkb,Wdr5,Coprs,Zmynd8,Mt3,Ring1,Map3k12,Kansl3,Kdm2b,Brd7,Ehmt2,Prkd2,Hsf4,Med24,Kdm4b,Dydc2,Daxx,Sirt6,Akap8l,Phf19,Tp53,Pcgf2,Kdm1b,Tada3,Trrap,Nelfa,Mta2,Crebbp	362981,300320,292554,294287,313777,500569,308345,310194,297597,361531,303745,688466,310615,360581,317464,29355,368002,303539,293500,293488,81816,311944,689883,293705,291440,84577,309457,288306,291844,298447,24571,313121,312690,114592,362093,290925,296374,117038,309626,25579,316328,304495,361374,361798,292658,291960,619436,301128,688422,140926,299638,299569,296653,24842,287662,306819,362414,288471…
GO:0033119	2.35683881615094e-05	0.999996768523156	11	25	negative regulation of RNA splicing	BP	13579	1423	Srsf6,Srsf7,Rbm10,Acin1,Sfswap,Srsf9,Hnrnpl,Hnrnpa2b1,Rbmxl1,C1qbp,Srsf4	362264,362687,64510,305884,304431,288701,80846,362361,307779,29681,362612
GO:0008152	2.51043843068451e-05	0.999980758857564	902	7838	metabolic process	BP	13579	1423	Matk,P3h3,E4f1,Dvl1,Sra1,Dcaf11,Rps6kb2,Ccnl2,Pabpn1,Hnrnph1,Abcb6,Nob1,Clasrp,Mapre3,Gba2,Prkcsh,Hdac10,Zfp692,Inha,Xrcc1,Ddx39a,Trmt2a,Gtf2f1,Rtel1,Ctu2,Ankzf1,Ilf2,Setd4,Pelp1,L3mbtl2,Nxf1,P3h1,Clk3,Prss53,Dnpep,Aurkc,Dnttip1,Rpl14,Hmgn3,Clk2,Srsf6,Slc50a1,Stx5,Dmc1,Ssh3,Ilkap,Srsf2,Prpf40b,Phf1,Dgat1,Usp40,Kdelc1,Dcaf15,Rrp9,Adam1a,Rps11,U2af1,Arv1,Fpgs,Rps8,Ccdc62,Clk1,Noc2l,Ngdn,Tra2a,Nif3l…	60450,297595,681359,83721,252891,305895,361696,298687,116697,140931,140669,291996,499390,298848,298399,300445,362981,303164,24504,84495,89827,287953,316123,362288,292069,363255,310612,245975,360552,300320,59087,114200,171305,499270,301529,292554,171437,65043,113990,365842,362264,295245,65134,362960,365396,64538,494445,363000,294287,84497,316599,316370,304653,363134,56777,81774,687575,292097,68726…
GO:0071704	3.53695581581814e-05	0.999972547894932	864	7496	organic substance metabolic process	BP	13579	1423	Matk,P3h3,E4f1,Dvl1,Sra1,Dcaf11,Rps6kb2,Pabpn1,Hnrnph1,Abcb6,Nob1,Clasrp,Mapre3,Gba2,Prkcsh,Hdac10,Zfp692,Inha,Xrcc1,Ddx39a,Trmt2a,Gtf2f1,Rtel1,Ctu2,Ankzf1,Ilf2,Setd4,Pelp1,L3mbtl2,Nxf1,P3h1,Clk3,Prss53,Dnpep,Aurkc,Dnttip1,Rpl14,Hmgn3,Clk2,Srsf6,Slc50a1,Stx5,Dmc1,Ssh3,Ilkap,Srsf2,Prpf40b,Phf1,Dgat1,Usp40,Kdelc1,Dcaf15,Rrp9,Adam1a,Rps11,U2af1,Arv1,Fpgs,Rps8,Ccdc62,Clk1,Noc2l,Ngdn,Tra2a,Nif3l1,Kdm1…	60450,297595,681359,83721,252891,305895,361696,116697,140931,140669,291996,499390,298848,298399,300445,362981,303164,24504,84495,89827,287953,316123,362288,292069,363255,310612,245975,360552,300320,59087,114200,171305,499270,301529,292554,171437,65043,113990,365842,362264,295245,65134,362960,365396,64538,494445,363000,294287,84497,316599,316370,304653,363134,56777,81774,687575,292097,687266,65136…
GO:1902600	4.18172121063776e-05	0.999986590587991	24	83	hydrogen ion transmembrane transport	BP	13579	1423	Uqcrb,Cox5b,Atp6v0c,Atp5pd,Tcirg1,Slc9b2,Cox4i1,Atp6v1c2,Atp5pf,Atp5po,Uqcrq,Atp5me,Atp6v1g1,Atp5mc3,Atp5mc1,Uqcr11,Slc9a5,Atp5mc2,Cox6c,Cox7c,Ndufa4,Cox7b,Atp5f1e,Cox6a1	362897,94194,170667,641434,293650,679958,29445,362802,94271,192241,497902,140608,298103,114630,29754,690848,192215,171082,54322,100188937,681024,303393,245958,25282
GO:0042274	5.24892465630273e-05	0.999986271931172	18	56	ribosomal small subunit biogenesis	BP	13579	1423	Nob1,Rps8,Ngdn,Pdcd11,Noc4l,Rps5,Tbl3,Rps28,Mrps9,Utp25,Rps16,Utp14a,Rps15,Rps24,Rps21,Rps17,Rps25,Rps27	291996,65136,305887,309458,360828,25538,287120,691531,301371,305076,140655,317579,29285,81776,81775,29286,122799,94266
GO:1901566	6.48846458509403e-05	0.999954856566081	188	1328	organonitrogen compound biosynthetic process	BP	13579	1423	Rps6kb2,Abcb6,Inha,Xrcc1,Rpl14,Rps11,Fpgs,Rps8,Hnrnpd,Mettl3,Rpl19,Mrps21,Rpl35,Smpd2,Rpl32,Aarsd1,Pnkp,Cnot10,Eif1b,Chkb,Rpl23a,Secisbp2,Map2k5,Tarbp2,Sarnp,Rps18l1,Dalrd3,Impdh2,Rpl5,Rpl4,Mrps18b,Rpl11,Pstk,Gpaa1,Aimp1,Eef1d,Irf3,Mrpl58,Rps15a,Rps5,Cox5b,Coasy,Ddx39b,Ppox,Abtb1,Rps23,Rps28,Uckl1,Upf3b,Arrb2,Chka,Zdhhc1,Rpl27,Rpl28,Mars,Rpl7,Mrps9,Upf3a,Rps4x,Rpl21,Plod3,Gnas,Atp5pd,Adsl,Gtpbp2,…	361696,140669,24504,84495,65043,81774,687266,65136,79256,361035,81767,689432,296709,83537,28298,619440,308576,316034,301068,29367,360572,79049,29568,363006,362819,294282,363146,301005,81763,64302,294230,362631,361661,300046,114632,300033,292892,303673,117053,25538,94194,287711,114612,289219,297432,124323,691531,499956,313449,25388,29194,291967,64306,64638,299851,297755,301371,361176,100362640,794…
GO:0009201	7.433441763857e-05	0.999979985149842	18	56	ribonucleoside triphosphate biosynthetic process	BP	13579	1423	Impdh2,Cox5b,Uckl1,Atp5pd,Uqcc3,Nme1,Tcirg1,Nme3,Atp5pf,Atp5po,Atp5me,Atp5mf,Atp5mc3,Atp5mc1,Atp5mc2,Nme2,Cad,Atp5f1e	301005,94194,499956,641434,690344,191575,293650,85269,94271,192241,140608,690441,114630,29754,171082,83782,24240,245958
GO:0015985	0.000100419588263054	0.999986192173832	10	20	energy coupled proton transport, down electrochemical gradient	BP	13579	1423	Cox5b,Atp5pd,Tcirg1,Atp5pf,Atp5po,Atp5me,Atp5mc3,Atp5mc1,Atp5mc2,Atp5f1e	94194,641434,293650,94271,192241,140608,114630,29754,171082,245958
GO:0015986	0.000100419588263054	0.999986192173832	10	20	ATP synthesis coupled proton transport	BP	13579	1423	Cox5b,Atp5pd,Tcirg1,Atp5pf,Atp5po,Atp5me,Atp5mc3,Atp5mc1,Atp5mc2,Atp5f1e	94194,641434,293650,94271,192241,140608,114630,29754,171082,245958
GO:0051276	0.000102709426966028	0.999934178054536	113	779	chromosome organization	BP	13579	1423	Hdac10,Xrcc1,Rtel1,L3mbtl2,Aurkc,Hmgn3,Dmc1,Phf1,Noc2l,Kdm1a,Hnrnpd,Cep63,Kmt5c,Actl6b,Kat8,Pnkp,Chmp2a,Ing4,Lrwd1,Paf1,Sirt7,Usp21,Crtc2,Terf1,Tada2a,Msl3,Acd,Pkn1,Baz1b,Kat2a,Slx1b,Smarce1,Acin1,Pagr1,Ercc1,Anp32b,Mapk15,Sgf29,Ube2b,Paxip1,Wrap53,Plk1,Setdb1,Anapc4,Las1l,Becn1,Otub1,Cxxc1,Gnl3,Hdac2,Hnrnpa2b1,Pcgf6,Usp16,Setd6,Nap1l5,Nop10,Dmap1,Muc1,LOC100910771,Ik,Supt4h1,Phc1,Aurkb,Wdr5,Copr…	362981,84495,362288,300320,292554,113990,362960,294287,313777,500569,79256,300963,308345,288563,310194,308576,365191,297597,304396,361531,303745,688466,310615,297758,360581,317464,307798,29355,368002,303539,293489,303518,305884,293500,292673,170724,286997,293488,81816,311944,287432,25515,689883,305420,296865,114558,293705,291440,290556,84577,362361,309457,288306,291844,688843,691534,298447,24571,…
GO:0034645	0.000108486426256746	0.999916181488658	392	3165	cellular macromolecule biosynthetic process	BP	13579	1423	E4f1,Dvl1,Sra1,Rps6kb2,Mapre3,Hdac10,Zfp692,Inha,Xrcc1,Gtf2f1,Rtel1,Ilf2,Pelp1,L3mbtl2,Dnttip1,Rpl14,Hmgn3,Ilkap,Rps11,Rps8,Ccdc62,Noc2l,Nif3l1,Kdm1a,Hnrnpd,Kmt5c,Mettl3,Actl6b,Rpl19,Mrps21,Zmym6,Rpl35,Rpl32,Kat8,Aarsd1,Pnkp,Cnot10,Eif1b,Ing4,Lpin3,Rpl23a,Secisbp2,Rev1,Wdr75,Map2k5,Tarbp2,Rxrb,Sarnp,Rps18l1,Dalrd3,Paf1,Adrm1,Polr2c,Sirt7,Rpl5,Rpl4,Gtf2ird1,Drap1,Hsf1,Tceal5,Mrps18b,Rpl11,Rnf25,Ps…	681359,83721,252891,361696,298848,362981,303164,24504,84495,316123,362288,310612,360552,300320,171437,65043,113990,64538,81774,65136,689909,313777,301431,500569,79256,308345,361035,288563,81767,689432,362602,296709,28298,310194,619440,308576,316034,301068,297597,362261,360572,79049,316344,314545,29568,363006,361801,362819,294282,363146,361531,65138,361365,303745,81763,64302,246770,293674,79245,68…
GO:0043933	0.000118924379245324	0.999914636619267	206	1518	macromolecular complex subunit organization	BP	13579	1423	Prkcsh,P3h1,Srsf6,Dmc1,Dgat1,Stx2,Rpf2,Trim72,Sh3gl1,Ppan,Fcho1,Chmp2a,Ndufb3,Rpl23a,Tarbp2,Washc1,Ndufb10,Paf1,Stx4,Impdh2,Adrm1,Col11a1,Rpl5,Cox17,Arhgap18,Hsf1,Evl,Lsm3,Rpl11,Mrpl58,Prpf3,Crtc2,Rps5,Terf1,Acot13,Uqcrb,Srsf1,Eln,Ddx39b,Htra2,Ncln,Rps23,Rps28,Ppid,Smarce1,Col2a1,Ndufb7,Dbn1,Anp32b,Sfswap,Plod3,Acvrl1,Snrpd2,Ccdc39,Adsl,Pfdn6,Paxip1,Caly,Rbm5,Rpl12,Gtf2h5,Drc1,Atp5if1,Aif1,Uqcc3,…	300445,114200,362264,362960,84497,25130,294436,365377,81922,298699,290639,365191,301427,360572,363006,367328,681418,361531,81803,301005,65138,25654,81763,89786,293947,79245,79115,297455,362631,303673,361995,310615,25538,297758,291135,362897,689890,25043,114612,297376,314648,124323,691531,361967,303518,25412,361385,81653,170724,304431,288583,25237,680309,310315,315150,309629,311944,192349,300996,4…
GO:0070925	0.000147679258622319	0.999910692504577	85	550	organelle assembly	BP	13579	1423	Aurkc,Cep63,Rpf2,Bbs5,Ppan,Iqub,Chmp2a,Rpl23a,Washc1,Ift122,Rpl5,Lsm3,Rpl11,Arl3,Haus7,Rps5,Cep83,Ift20,Rps23,Rps28,Cep131,Nek1,Ccdc39,Tmem237,Ube2b,Rpl12,Drc1,Plk1,Hps4,Becn1,Nle1,Pan2,Hdac2,Vdac3,Bbs4,Cep89,Pqbp1,Stk36,Avil,Rpl24,Aurkb,Wdr5,Mdm1,Rpl3,Tmem67,Nprl3,Hnrnpu,C1qbp,Sbds,Ttll3,Atg16l1,Atxn2l,Rps3,Rps15,Wdr45,Tctn1,Ehmt2,Mrpl20,Bbs7,Dhx30,Nsfl1c,Spag1,Mybl2,Eif2a,Cep295,Flna,Mks1,Cenpj…	292554,300963,294436,362142,298699,296936,365191,360572,367328,312651,81763,297455,362631,64664,293844,25538,366872,287541,124323,691531,360672,290705,310315,316412,81816,499782,362712,25515,304555,114558,303372,408200,84577,83532,300754,292811,302557,301516,79253,64307,114592,362093,314859,300079,313067,360505,117280,29681,288615,362415,363278,361649,140654,29285,302559,304486,361798,680747,3619…
GO:0006325	0.000165990328038745	0.999901753204514	77	496	chromatin organization	BP	13579	1423	Hdac10,L3mbtl2,Aurkc,Hmgn3,Phf1,Noc2l,Kdm1a,Kmt5c,Actl6b,Kat8,Ing4,Lrwd1,Paf1,Sirt7,Usp21,Crtc2,Tada2a,Msl3,Pkn1,Baz1b,Kat2a,Smarce1,Pagr1,Anp32b,Sgf29,Ube2b,Paxip1,Setdb1,Las1l,Otub1,Cxxc1,Hdac2,Pcgf6,Usp16,Setd6,Nap1l5,Dmap1,Muc1,LOC100910771,Supt4h1,Phc1,Aurkb,Wdr5,Coprs,Zmynd8,Mt3,Ring1,Map3k12,Hnrnpu,Kansl3,Pwwp3a,Kdm2b,Brd7,Ehmt2,Prkd2,Hsf4,Med24,Kdm4b,Dydc2,Supv3l1,Daxx,Trim28,Sirt6,Akap8l…	362981,300320,292554,113990,294287,313777,500569,308345,288563,310194,297597,304396,361531,303745,688466,310615,360581,317464,29355,368002,303539,303518,293500,170724,293488,81816,311944,689883,296865,293705,291440,84577,309457,288306,291844,688843,298447,24571,313121,287608,312690,114592,362093,290925,296374,117038,309626,25579,117280,316328,362838,304495,361374,361798,292658,291960,619436,30112…
GO:0033044	0.000183795008810908	0.99990830548463	45	255	regulation of chromosome organization	BP	13579	1423	Xrcc1,Rtel1,L3mbtl2,Phf1,Noc2l,Kdm1a,Hnrnpd,Pnkp,Paf1,Terf1,Tada2a,Acd,Kat2a,Slx1b,Ercc1,Mapk15,Ube2b,Paxip1,Plk1,Setdb1,Anapc4,Becn1,Otub1,Gnl3,Hnrnpa2b1,Muc1,Ik,Aurkb,Hnrnpu,Brd7,Ehmt2,Prkd2,Kdm4b,Daxx,Trim28,Sirt6,Hnrnpa1,Akap8l,Phf19,Tp53,Mapkapk5,Recql4,Anapc11,Tada3,Nelfa	84495,362288,300320,294287,313777,500569,79256,308576,361531,297758,360581,307798,303539,293489,292673,286997,81816,311944,25515,689883,305420,114558,293705,290556,362361,24571,291659,114592,117280,361374,361798,292658,301128,140926,116698,299638,29578,299569,296653,24842,498183,300057,498030,362414,305455
GO:0050686	0.00021477251719956	0.999958804147002	11	31	negative regulation of mRNA processing	BP	13579	1423	Srsf6,Srsf7,Rbm10,Acin1,Sfswap,Srsf9,Hnrnpl,Hnrnpa2b1,Rbmxl1,C1qbp,Srsf4	362264,362687,64510,305884,304431,288701,80846,362361,307779,29681,362612
GO:0009059	0.000222146511879211	0.999825845786776	401	3270	macromolecule biosynthetic process	BP	13579	1423	P3h3,E4f1,Dvl1,Sra1,Rps6kb2,Mapre3,Hdac10,Zfp692,Inha,Xrcc1,Gtf2f1,Rtel1,Ilf2,Pelp1,L3mbtl2,Dnttip1,Rpl14,Hmgn3,Ilkap,Rps11,Rps8,Ccdc62,Noc2l,Nif3l1,Kdm1a,Hnrnpd,Kmt5c,Mettl3,Actl6b,Rpl19,Mrps21,Zmym6,Rpl35,Rpl32,Kat8,Aarsd1,Pnkp,Cnot10,Eif1b,Ing4,Lpin3,Rpl23a,Secisbp2,Rev1,Wdr75,Map2k5,Tarbp2,Rxrb,Sarnp,Rps18l1,Dalrd3,Paf1,Adrm1,Polr2c,Sirt7,Rpl5,Rpl4,Gtf2ird1,Drap1,Hsf1,Tceal5,Mrps18b,Rpl11,Rnf…	297595,681359,83721,252891,361696,298848,362981,303164,24504,84495,316123,362288,310612,360552,300320,171437,65043,113990,64538,81774,65136,689909,313777,301431,500569,79256,308345,361035,288563,81767,689432,362602,296709,28298,310194,619440,308576,316034,301068,297597,362261,360572,79049,316344,314545,29568,363006,361801,362819,294282,363146,361531,65138,361365,303745,81763,64302,246770,293674,7…
GO:0065003	0.000235038555784536	0.999831290421936	185	1349	macromolecular complex assembly	BP	13579	1423	Prkcsh,Srsf6,Dmc1,Dgat1,Stx2,Rpf2,Trim72,Ppan,Fcho1,Chmp2a,Ndufb3,Rpl23a,Tarbp2,Washc1,Ndufb10,Stx4,Impdh2,Adrm1,Rpl5,Cox17,Arhgap18,Hsf1,Evl,Lsm3,Rpl11,Prpf3,Crtc2,Rps5,Terf1,Acot13,Uqcrb,Srsf1,Eln,Ddx39b,Htra2,Ncln,Rps23,Rps28,Ppid,Ndufb7,Dbn1,Anp32b,Sfswap,Acvrl1,Snrpd2,Ccdc39,Adsl,Pfdn6,Paxip1,Caly,Rbm5,Rpl12,Gtf2h5,Drc1,Atp5if1,Aif1,Uqcc3,Ndufa13,Psmc4,Tcirg1,Srpk3,Nle1,Pan2,Smn1,Cpsf7,Rabgg…	300445,362264,362960,84497,25130,294436,365377,298699,290639,365191,301427,360572,363006,367328,681418,81803,301005,65138,81763,89786,293947,79245,79115,297455,362631,361995,310615,25538,297758,291135,362897,689890,25043,114612,297376,314648,124323,691531,361967,361385,81653,170724,304431,25237,680309,310315,315150,309629,311944,192349,300996,499782,502227,362712,25392,29427,690344,100911483,1172…
GO:0009206	0.000255294917523993	0.999929627695972	16	50	purine ribonucleoside triphosphate biosynthetic process	BP	13579	1423	Impdh2,Cox5b,Atp5pd,Uqcc3,Nme1,Tcirg1,Nme3,Atp5pf,Atp5po,Atp5me,Atp5mf,Atp5mc3,Atp5mc1,Atp5mc2,Nme2,Atp5f1e	301005,94194,641434,690344,191575,293650,85269,94271,192241,140608,690441,114630,29754,171082,83782,245958
GO:0032206	0.000269686155262271	0.999935831242045	13	43	positive regulation of telomere maintenance	BP	13579	1423	Rtel1,Hnrnpd,Pnkp,Acd,Slx1b,Ercc1,Mapk15,Gnl3,Hnrnpa2b1,Aurkb,Sirt6,Hnrnpa1,Mapkapk5	362288,79256,308576,307798,293489,292673,286997,290556,362361,114592,299638,29578,498183
GO:0009145	0.000316957760889123	0.999910457004349	16	51	purine nucleoside triphosphate biosynthetic process	BP	13579	1423	Impdh2,Cox5b,Atp5pd,Uqcc3,Nme1,Tcirg1,Nme3,Atp5pf,Atp5po,Atp5me,Atp5mf,Atp5mc3,Atp5mc1,Atp5mc2,Nme2,Atp5f1e	301005,94194,641434,690344,191575,293650,85269,94271,192241,140608,690441,114630,29754,171082,83782,245958
GO:0016233	0.00033220306098223	0.999931684559035	11	33	telomere capping	BP	13579	1423	Xrcc1,Rtel1,Hnrnpd,Pnkp,Acd,Ercc1,Mapk15,Hnrnpa2b1,Aurkb,Dclre1c,Mapkapk5	84495,362288,79256,308576,307798,292673,286997,362361,114592,259171,498183
GO:0000380	0.000358416537009543	0.999899836315049	15	55	alternative mRNA splicing, via spliceosome	BP	13579	1423	Srsf6,Srsf2,Kdm1a,Rbm17,Srsf1,Rbm10,Sfswap,Rbm5,Rbm8a,Hnrnpl,Pqbp1,Rbmxl1,Magoh,Hnrnpu,Hnrnpa1	362264,494445,500569,291295,689890,64510,304431,300996,295284,80846,302557,307779,298385,117280,29578
GO:0071840	0.000431284700064893	0.999651728143176	540	4599	cellular component organization or biogenesis	BP	13579	1423	Dvl1,Nob1,Rhot2,Hdgfl2,Prkcsh,Hdac10,Gnl2,Xrcc1,Rtel1,Setd4,L3mbtl2,P3h1,Aurkc,Rpl14,Hmgn3,Srsf6,Stx5,Dmc1,Ssh3,Phf1,Dgat1,Rrp9,U2af1,Arv1,Rps8,Noc2l,Ngdn,Kdm1a,Hnrnpd,Cep63,Stx2,Kmt5c,Actl6b,Rpf2,Bbs5,C2cd5,Trim72,Sh3gl1,Zmym6,Rpl35,Ppan,Kat8,Iqub,Dync1i2,Gar1,Pnkp,Fcho1,Chmp2a,Ing4,Ndufb3,Lrwd1,Rpl23a,Phpt1,Wdr75,Map2k5,Tarbp2,Washc1,Ift122,Rps18l1,Ndufb10,Paf1,Stx4,Pdcd11,Impdh2,Adrm1,Col11a1,…	83721,291996,287156,171073,300445,362981,362593,84495,362288,245975,300320,114200,292554,65043,113990,362264,65134,362960,365396,294287,84497,363134,687575,292097,65136,313777,305887,500569,79256,300963,25130,308345,288563,294436,362142,362461,365377,81922,362602,296709,298699,310194,296936,116659,499709,308576,290639,365191,297597,301427,304396,360572,296571,314545,29568,363006,367328,312651,294…
GO:2001021	0.000518774206297054	0.999857558022674	14	50	negative regulation of response to DNA damage stimulus	BP	13579	1423	Xrcc1,Rtel1,Kdm1a,Hsf1,Ddx39b,Thoc1,Tpt1,Ercc1,Thoc5,Otub1,Muc1,Rps3,Recql5,Fancb	84495,362288,500569,79245,114612,291797,116646,292673,360972,293705,24571,140654,287834,501552
GO:0030490	0.000532858493126044	0.999863932303696	13	42	maturation of SSU-rRNA	BP	13579	1423	Nob1,Rps8,Ngdn,Pdcd11,Noc4l,Tbl3,Rps28,Mrps9,Utp25,Rps16,Utp14a,Rps24,Rps21	291996,65136,305887,309458,360828,287120,691531,301371,305076,140655,317579,81776,81775
GO:0009142	0.000604558816851555	0.999798982250648	18	66	nucleoside triphosphate biosynthetic process	BP	13579	1423	Impdh2,Cox5b,Uckl1,Atp5pd,Uqcc3,Nme1,Tcirg1,Nme3,Atp5pf,Atp5po,Atp5me,Atp5mf,Atp5mc3,Atp5mc1,Atp5mc2,Nme2,Cad,Atp5f1e	301005,94194,499956,641434,690344,191575,293650,85269,94271,192241,140608,690441,114630,29754,171082,83782,24240,245958
GO:0032204	0.000718508478854553	0.999771685571636	16	65	regulation of telomere maintenance	BP	13579	1423	Xrcc1,Rtel1,Hnrnpd,Pnkp,Terf1,Acd,Slx1b,Ercc1,Mapk15,Gnl3,Hnrnpa2b1,Aurkb,Hnrnpu,Sirt6,Hnrnpa1,Mapkapk5	84495,362288,79256,308576,297758,307798,293489,292673,286997,290556,362361,114592,117280,299638,29578,498183
GO:0007005	0.000748181403209146	0.999542956756562	70	430	mitochondrion organization	BP	13579	1423	Rhot2,U2af1,Ndufb3,Wdr75,Ndufb10,Cox17,Timm9,Parl,Uqcrb,Htra2,Kat2a,Arrb2,Fam162a,Rpl28,Ndufb7,Ptpn5,Atp5if1,Nrf1,Uqcc3,Ndufa13,Dap3,Hps4,Ggnbp1,Becn1,Dhodh,Dmac2,Cep89,Ndufb9,Wdr46,Dnlz,Park7,Higd2a,Ndufaf3,Tymp,Ndufb11,Zbtb17,Ndufab1,Mtx1,Mfn1,Bcs1l,Timm44,Ndufb2,Rnaseh1,Ndufb5,Wdr45,Polg2,Slc25a4,Tomm20,Cox18,Aifm1,Ndufa11,Ndufs8,Psmb7,Supv3l1,Tomm7,Ndufa5,Ndufs7,Ndufc2,Ndufb4,Pam16,Higd1a,Tim…	287156,687575,301427,314545,681418,89786,171139,287979,362897,297376,303539,25388,360721,64638,361385,29644,25392,312195,690344,100911483,295238,304555,494520,114558,65156,361520,292811,299954,309628,296587,117287,290999,56769,315219,299310,313666,293453,295241,192647,301514,29635,362344,298933,294964,302559,303612,85333,266601,289522,83533,301123,293652,85492,294385,685620,25488,362837,293130,28…
GO:0006399	0.000776150984904464	0.999655882710891	28	141	tRNA metabolic process	BP	13579	1423	Ctu2,Trmt1,Aarsd1,Tsen54,Dus1l,Dalrd3,Rpp30,Aimp1,Mars,Pus10,Hars2,Trmt112,Elac2,Pus1,Farsa,Ssb,Yrdc,Qars,Vars2,Polg2,Trmt10b,Tars2,Qtrt1,Trmt11,Trmt13,Dus3l,Rars2,Dus2	292069,288914,619440,690308,246185,363146,685332,114632,299851,305583,307491,293700,282826,304567,288917,81783,319113,290868,309596,303612,298081,310672,64016,378794,499697,301122,297969,291978
GO:1903311	0.000787155315867378	0.999628140283145	32	174	regulation of mRNA metabolic process	BP	13579	1423	Srsf6,Srsf2,Tra2a,Hnrnpd,Mettl3,Secisbp2,Paf1,Hsf1,Srsf7,Safb,Rbm10,Snrnp70,Acin1,Sfswap,Rbm5,Rbm8a,Srsf9,Srpk3,Hnrnpl,Hnrnpa2b1,Rbmxl1,Magoh,Cdk11b,Hnrnpu,C1qbp,Brf1,Ybx2,Sf3b4,Srsf4,Dazap1,Hnrnpa1,Ythdc1	362264,494445,500116,79256,361035,79049,361531,79245,362687,64196,64510,361574,305884,304431,300996,295284,288701,293854,80846,362361,307779,298385,252879,117280,29681,299347,303250,295270,362612,362836,29578,170956
GO:0051053	0.000823846538568689	0.999683811752601	21	97	negative regulation of DNA metabolic process	BP	13579	1423	Xrcc1,Rtel1,Hsf1,Terf1,Acd,Thoc1,Slx1b,Ercc1,Acvrl1,Mapk15,Otub1,Hnrnpu,Rps3,Hcrt,Recql5,Trim28,Hnrnpa1,Dnajc2,Tp53,Mlh1,Fancb	84495,362288,79245,297758,307798,291797,293489,292673,25237,286997,293705,117280,140654,25723,287834,116698,29578,116456,24842,81685,501552
GO:0000462	0.000839773376601482	0.9998248158181	10	28	maturation of SSU-rRNA from tricistronic rRNA transcript (SSU-rRNA, 5.8S rRNA, LSU-rRNA)	BP	13579	1423	Rps8,Ngdn,Pdcd11,Noc4l,Tbl3,Mrps9,Utp25,Rps16,Rps24,Rps21	65136,305887,309458,360828,287120,301371,305076,140655,81776,81775
GO:1905515	0.000862832782271432	0.999760249596658	13	50	non-motile cilium assembly	BP	13579	1423	Ift122,Cep131,Bbs4,Cep89,Pqbp1,Tmem67,Bbs7,Mks1,Cenpj,Ttc8,Cep290,Rpgrip1l,Arl13b	312651,360672,300754,292811,302557,313067,361930,287612,305909,299246,314787,307724,304037
GO:0035948	0.000919870987751126	1	3	3	positive regulation of gluconeogenesis by positive regulation of transcription from RNA polymerase II promoter	BP	13579	1423	Kat2a,Supt20h,Wdr5	303539,361946,362093
GO:0006013	0.000971625529756873	0.999928665274817	5	9	mannose metabolic process	BP	13579	1423	Man2c1,Man2b2,Mrfap1,Man2b1,Pmm2	246136,360955,282585,361378,302915
GO:0018205	0.00117561559727975	0.999357653861539	44	269	peptidyl-lysine modification	BP	13579	1423	P3h3,Setd4,L3mbtl2,Phf1,Noc2l,Kdm1a,Kmt5c,Kat8,Ing4,Crtc2,Tada2a,Msl3,Traf7,Kat2a,Plod3,Sgf29,Paxip1,Setdb1,Cxxc1,Gnl3,Hdac2,Vps33b,Setd6,Dmap1,Muc1,LOC100910771,Park7,Wdr5,Ndufab1,Kansl3,Brd7,Ehmt2,Hint2,Med24,Kdm4b,Dydc2,Trpm4,Trim28,Phf19,Pcgf2,Tada3,Trrap,Nelfa,Crebbp	297595,245975,300320,294287,313777,500569,308345,310194,297597,310615,360581,317464,360491,303539,288583,293488,311944,689883,291440,290556,84577,64060,291844,298447,24571,313121,117287,362093,293453,316328,361374,361798,313491,619436,301128,688422,171143,116698,296653,287662,362414,288471,305455,54244
GO:0006376	0.00121759453264547	0.999785605255837	8	22	mRNA splice site selection	BP	13579	1423	Srsf6,Srsf1,Sfswap,Rbmxl1,Luc7l3,Luc7l2,Ythdc1,Luc7l	362264,689890,304431,307779,360602,312251,170956,360503
GO:0090657	0.00123770557776819	0.999946883200871	4	6	telomeric loop disassembly	BP	13579	1423	Rtel1,Terf1,Slx1b,Recql4	362288,297758,293489,300057
GO:0031053	0.00143131955051229	0.999935991744372	4	6	primary miRNA processing	BP	13579	1423	Mettl3,Hnrnpa2b1,Dgcr8,Drosha	361035,362361,287954,310159
GO:0044249	0.00144304006098465	0.998818823967892	471	3966	cellular biosynthetic process	BP	13579	1423	E4f1,Dvl1,Sra1,Rps6kb2,Abcb6,Mapre3,Hdac10,Zfp692,Inha,Xrcc1,Gtf2f1,Rtel1,Ilf2,Pelp1,L3mbtl2,Dnttip1,Rpl14,Hmgn3,Ilkap,Dgat1,Rps11,Fpgs,Rps8,Ccdc62,Noc2l,Nif3l1,Kdm1a,Hnrnpd,Kmt5c,Mettl3,Actl6b,Rpl19,Mrps21,Zmym6,Rpl35,Smpd2,Rpl32,Kat8,Aarsd1,Pnkp,Cnot10,Eif1b,Chkb,Ing4,Lpin3,Rpl23a,Secisbp2,Rev1,Wdr75,Map2k5,Tarbp2,Rxrb,Sarnp,Rps18l1,Dalrd3,Paf1,Impdh2,Adrm1,Polr2c,Sirt7,Rpl5,Rpl4,Gtf2ird1,Drap1…	681359,83721,252891,361696,140669,298848,362981,303164,24504,84495,316123,362288,310612,360552,300320,171437,65043,113990,64538,84497,81774,687266,65136,689909,313777,301431,500569,79256,308345,361035,288563,81767,689432,362602,296709,83537,28298,310194,619440,308576,316034,301068,29367,297597,362261,360572,79049,316344,314545,29568,363006,361801,362819,294282,363146,361531,301005,65138,361365,30…
GO:0000723	0.0015367467986463	0.999391706512383	20	96	telomere maintenance	BP	13579	1423	Xrcc1,Rtel1,Hnrnpd,Pnkp,Terf1,Acd,Slx1b,Ercc1,Mapk15,Wrap53,Gnl3,Hnrnpa2b1,Nop10,Aurkb,Dclre1c,Hnrnpu,Sirt6,Hnrnpa1,Mapkapk5,Recql4	84495,362288,79256,308576,297758,307798,293489,292673,286997,287432,290556,362361,691534,114592,259171,117280,299638,29578,498183,300057
GO:1904353	0.00157458223571049	0.999707082089638	8	23	regulation of telomere capping	BP	13579	1423	Xrcc1,Rtel1,Hnrnpd,Pnkp,Ercc1,Mapk15,Aurkb,Mapkapk5	84495,362288,79256,308576,292673,286997,114592,498183
GO:1905269	0.00159145031631058	0.999405193589726	18	83	positive regulation of chromatin organization	BP	13579	1423	L3mbtl2,Phf1,Kdm1a,Paf1,Tada2a,Kat2a,Paxip1,Setdb1,Muc1,Brd7,Prkd2,Daxx,Trim28,Sirt6,Akap8l,Phf19,Tp53,Nelfa	300320,294287,500569,361531,360581,303539,311944,689883,24571,361374,292658,140926,116698,299638,299569,296653,24842,305455
GO:0051252	0.00159293953602466	0.99873843264078	292	2408	regulation of RNA metabolic process	BP	13579	1423	E4f1,Dvl1,Sra1,Hnrnph1,Mapre3,Hdac10,Zfp692,Inha,Gtf2f1,Ilf2,Pelp1,L3mbtl2,Clk3,Dnttip1,Hmgn3,Srsf6,Srsf2,Ccdc62,Clk1,Noc2l,Tra2a,Nif3l1,Kdm1a,Hnrnpd,Kmt5c,Mettl3,Actl6b,Zmym6,Kat8,Cnot10,Ing4,Lpin3,Secisbp2,Wdr75,Map2k5,Rxrb,Sarnp,Paf1,Rbm17,Sirt7,Gtf2ird1,Drap1,Hsf1,Tceal5,Rpl11,Rnf25,Naca,Srsf7,Eef1d,Irf3,Usp21,Crtc2,Safb,Clk4,Zfp958,Elob,Tfb2m,Tceal9,Ccar1,Tada2a,Msl3,Zfp426,Tfdp1,Srsf1,Ddx39…	681359,83721,252891,140931,298848,362981,303164,24504,316123,310612,360552,300320,171305,171437,113990,362264,494445,689909,301434,313777,500116,301431,500569,79256,308345,361035,288563,362602,310194,316034,297597,362261,79049,314545,29568,361801,362819,361531,291295,303745,246770,293674,79245,680282,362631,301515,288770,362687,300033,292892,688466,310615,64196,287269,100302405,81807,289307,68035…
GO:1901576	0.0017082741203979	0.998596731693056	476	4023	organic substance biosynthetic process	BP	13579	1423	P3h3,E4f1,Dvl1,Sra1,Rps6kb2,Abcb6,Mapre3,Hdac10,Zfp692,Inha,Xrcc1,Gtf2f1,Rtel1,Ilf2,Pelp1,L3mbtl2,Dnttip1,Rpl14,Hmgn3,Ilkap,Dgat1,Rps11,Fpgs,Rps8,Ccdc62,Noc2l,Nif3l1,Kdm1a,Hnrnpd,Kmt5c,Mettl3,Actl6b,Rpl19,Mrps21,Zmym6,Rpl35,Smpd2,Rpl32,Kat8,Aarsd1,Pnkp,Cnot10,Eif1b,Chkb,G6pc3,Ing4,Lpin3,Rpl23a,Secisbp2,Rev1,Wdr75,Map2k5,Tarbp2,Rxrb,Sarnp,Rps18l1,Dalrd3,Paf1,Impdh2,Adrm1,Polr2c,Sirt7,Rpl5,Rpl4,Plc…	297595,681359,83721,252891,361696,140669,298848,362981,303164,24504,84495,316123,362288,310612,360552,300320,171437,65043,113990,64538,84497,81774,687266,65136,689909,313777,301431,500569,79256,308345,361035,288563,81767,689432,362602,296709,83537,28298,310194,619440,308576,316034,301068,29367,303565,297597,362261,360572,79049,316344,314545,29568,363006,361801,362819,294282,363146,361531,301005,6…
GO:0032200	0.00175932957671649	0.999294580028167	20	97	telomere organization	BP	13579	1423	Xrcc1,Rtel1,Hnrnpd,Pnkp,Terf1,Acd,Slx1b,Ercc1,Mapk15,Wrap53,Gnl3,Hnrnpa2b1,Nop10,Aurkb,Dclre1c,Hnrnpu,Sirt6,Hnrnpa1,Mapkapk5,Recql4	84495,362288,79256,308576,297758,307798,293489,292673,286997,287432,290556,362361,691534,114592,259171,117280,299638,29578,498183,300057
GO:0009156	0.00177117513744324	0.999362534302017	17	68	ribonucleoside monophosphate biosynthetic process	BP	13579	1423	Impdh2,Cox5b,Uckl1,Atp5pd,Adsl,Uqcc3,Tcirg1,Dhodh,Ampd2,Atp5pf,Atp5po,Atp5me,Atp5mf,Atp5mc3,Atp5mc1,Atp5mc2,Atp5f1e	301005,94194,499956,641434,315150,690344,293650,65156,362015,94271,192241,140608,690441,114630,29754,171082,245958
GO:1903146	0.00185225302839304	0.999509017949768	11	39	regulation of autophagy of mitochondrion	BP	13579	1423	U2af1,Wdr75,Parl,Htra2,Kat2a,Rpl28,Atp5if1,Zbtb17,Tomm7,Tp53,Usp36	687575,314545,287979,297376,303539,64638,25392,313666,685620,24842,303700
GO:0022607	0.00214221117687389	0.998309461936161	263	2125	cellular component assembly	BP	13579	1423	Prkcsh,Rtel1,Aurkc,Srsf6,Dmc1,Ssh3,Dgat1,Noc2l,Cep63,Stx2,Rpf2,Bbs5,Trim72,Ppan,Iqub,Fcho1,Chmp2a,Ndufb3,Rpl23a,Tarbp2,Washc1,Ift122,Ndufb10,Paf1,Stx4,Impdh2,Adrm1,Rpl5,Cox17,Arhgap18,Hsf1,Evl,Lsm3,Rpl11,Arl3,Haus7,Prpf3,Crtc2,Rps5,Terf1,Acot13,Uqcrb,Cep83,Acd,Srsf1,Eln,Ddx39b,Ift20,Htra2,Ncln,Rps23,Rps28,Ppid,Cdk5,Slx1b,Ndufb7,Cep131,Ercc1,Dbn1,Anp32b,Sfswap,Nek1,Plod3,Acvrl1,Snrpd2,Ccdc39,Tmem2…	300445,362288,292554,362264,362960,365396,84497,313777,300963,25130,294436,362142,365377,298699,296936,290639,365191,301427,360572,363006,367328,312651,681418,361531,81803,301005,65138,81763,89786,293947,79245,79115,297455,362631,64664,293844,361995,310615,25538,297758,291135,362897,366872,307798,689890,25043,114612,287541,297376,314648,124323,691531,361967,140908,293489,361385,360672,292673,8165…
GO:0006403	0.00222953853305407	0.998962255395174	26	139	RNA localization	BP	13579	1423	Pabpn1,Ddx39a,Nxf1,Sarnp,Terf1,Ddx39b,Thoc1,Nop58,Rbm8a,Wrap53,Thoc5,Ranbp1,Hnrnpa2b1,Ssb,Nop10,Magoh,Hnrnpu,Nup85,Mrpl18,Rps15,Tomm20,Znhit6,Nup88,Hnrnpa1,Akap8l,Nop53	116697,89827,59087,362819,297758,114612,291797,60373,295284,287432,360972,360739,362361,81783,691534,298385,117280,287830,292244,29285,266601,292160,113929,29578,299569,292624
GO:0060271	0.00228076665517508	0.998801282379453	35	208	cilium assembly	BP	13579	1423	Bbs5,Iqub,Ift122,Arl3,Cep83,Ift20,Cep131,Nek1,Ccdc39,Tmem237,Ube2b,Drc1,Vdac3,Bbs4,Cep89,Pqbp1,Stk36,Avil,Wdr5,Tmem67,Ttll3,Tctn1,Bbs7,Spag1,Flna,Mks1,Cenpj,Ttc8,Cep290,Rpgrip1l,Lama5,Arl13b,Odf2,Tchp,Ptpn23	362142,296936,312651,64664,366872,287541,360672,290705,310315,316412,81816,362712,83532,300754,292811,302557,301516,79253,362093,313067,362415,304486,361930,315033,293860,287612,305909,299246,314787,307724,140433,304037,29479,304547,117552
GO:1903312	0.00231018172819092	0.999198914327093	15	65	negative regulation of mRNA metabolic process	BP	13579	1423	Srsf6,Hnrnpd,Secisbp2,Srsf7,Rbm10,Acin1,Sfswap,Srsf9,Hnrnpl,Hnrnpa2b1,Rbmxl1,Hnrnpu,C1qbp,Ybx2,Srsf4	362264,79256,79049,362687,64510,305884,304431,288701,80846,362361,307779,117280,29681,303250,362612
GO:0070076	0.00237863831339336	0.999581366480015	7	21	histone lysine demethylation	BP	13579	1423	Kdm1a,Pagr1,Ube2b,Kdm2b,Hsf4,Kdm4b,Kdm1b	500569,293500,81816,304495,291960,301128,306819
GO:0006418	0.00243134091099865	0.999323630707081	11	42	tRNA aminoacylation for protein translation	BP	13579	1423	Aarsd1,Dalrd3,Aimp1,Mars,Hars2,Farsa,Qars,Vars2,Polg2,Tars2,Rars2	619440,363146,114632,299851,307491,288917,290868,309596,303612,310672,297969
GO:1902275	0.00249288400290491	0.998846947904128	25	137	regulation of chromatin organization	BP	13579	1423	L3mbtl2,Phf1,Noc2l,Kdm1a,Paf1,Tada2a,Kat2a,Ube2b,Paxip1,Setdb1,Otub1,Muc1,Hnrnpu,Brd7,Ehmt2,Prkd2,Kdm4b,Daxx,Trim28,Sirt6,Akap8l,Phf19,Tp53,Tada3,Nelfa	300320,294287,313777,500569,361531,360581,303539,81816,311944,689883,293705,24571,117280,361374,361798,292658,301128,140926,116698,299638,299569,296653,24842,362414,305455
GO:0045141	0.00257376682969863	0.999728281432591	5	11	meiotic telomere clustering	BP	13579	1423	Cep63,Terf1,Ube2b,Mlh1,Sun1	300963,297758,81816,81685,360773
GO:0090220	0.00257376682969863	0.999728281432591	5	11	chromosome localization to nuclear envelope involved in homologous chromosome segregation	BP	13579	1423	Cep63,Terf1,Ube2b,Mlh1,Sun1	300963,297758,81816,81685,360773
GO:0071806	0.00277343410803972	0.999121629588437	13	48	protein transmembrane transport	BP	13579	1423	C2cd5,Zfand2b,Timm9,Ndufa13,Dnlz,Srp19,Srp9,Timm44,Tomm20,Tomm7,Pam16,Timm10,Sec61g	362461,363253,171139,100911483,296587,291685,690345,29635,266601,685620,679907,64464,689134
GO:0009124	0.00280363025619461	0.99890187885849	18	77	nucleoside monophosphate biosynthetic process	BP	13579	1423	Impdh2,Cox5b,Uckl1,Atp5pd,Adsl,Uqcc3,Tcirg1,Dhodh,Dguok,Ampd2,Atp5pf,Atp5po,Atp5me,Atp5mf,Atp5mc3,Atp5mc1,Atp5mc2,Atp5f1e	301005,94194,499956,641434,315150,690344,293650,65156,297389,362015,94271,192241,140608,690441,114630,29754,171082,245958
GO:0022900	0.00283586566738772	0.998933665266891	17	66	electron transport chain	BP	13579	1423	Ndufb3,Uqcrb,Cox5b,Uqcc3,Ndufb9,Park7,Cox4i1,Ndufv2,Polg2,Uqcrq,Ndufv1,Ndufa5,Ndufa7,Ndufc2,Cox7c,Sdhb,Cox6a1	301427,362897,94194,690344,299954,117287,29445,81728,303612,497902,293655,25488,299643,293130,100188937,298596,25282
GO:0044267	0.00291576817142483	0.997594778541743	429	3625	cellular protein metabolic process	BP	13579	1423	Matk,P3h3,Dvl1,Dcaf11,Rps6kb2,Pabpn1,Mapre3,Hdac10,Inha,Xrcc1,Ctu2,Ankzf1,Setd4,L3mbtl2,P3h1,Clk3,Aurkc,Rpl14,Clk2,Ssh3,Ilkap,Phf1,Usp40,Dcaf15,Rps11,Rps8,Clk1,Noc2l,Kdm1a,Hnrnpd,Kmt5c,Mettl3,Usp28,Rpl19,Trim72,Mrps21,Rpl35,Rpl32,Kat8,Aarsd1,Pnkp,Cnot10,Cdk10,Eif1b,Map3k3,Ing4,Ccdc22,Rpl23a,Phpt1,Secisbp2,Man2c1,Map2k5,Tarbp2,Washc1,Pcbp2,Sarnp,Rps18l1,Dalrd3,Paf1,Adrm1,Lat,Sirt7,Rpl5,Rpl4,Hsf1,P…	60450,297595,83721,305895,361696,116697,298848,362981,24504,84495,292069,363255,245975,300320,114200,171305,292554,65043,365842,365396,64538,294287,316599,304653,81774,65136,301434,313777,500569,79256,308345,361035,315639,81767,365377,689432,296709,28298,310194,619440,308576,316034,361434,301068,303604,297597,317381,360572,296571,79049,246136,29568,363006,367328,363005,362819,294282,363146,361531…
GO:0010835	0.00295109643008205	0.999805030233569	4	7	regulation of protein ADP-ribosylation	BP	13579	1423	Xrcc1,Pnkp,Hpf1,Adnp	84495,308576,290706,64622
GO:1904355	0.00297082075272739	0.999566303712447	6	15	positive regulation of telomere capping	BP	13579	1423	Rtel1,Hnrnpd,Pnkp,Mapk15,Aurkb,Mapkapk5	362288,79256,308576,286997,114592,498183
GO:0006259	0.00307071451996984	0.997876522939773	94	678	DNA metabolic process	BP	13579	1423	E4f1,Xrcc1,Rtel1,Dmc1,Ilkap,Kdm1a,Hnrnpd,Cep63,Usp28,Pnkp,Ing4,Rev1,Rbm17,Hsf1,Terf1,Tfdp1,Acd,Ddx39b,Mutyh,Baz1b,Arrb2,Thoc1,Slx1b,Tfpt,Pagr1,Ercc1,Gnas,Acvrl1,Mapk15,Sod1,Ube2b,Cdc7,Paxip1,Gtf2h5,Wrap53,Mphosph8,Setdb1,Nme1,Otub1,Gnl3,Hnrnpa2b1,Swi5,Nop10,Dmap1,Orc2,Park7,Aste1,Isg20,Aurkb,Dnase1,Dclre1c,Hnrnpu,Ercc2,Pwwp3a,Rnaseh1,Rps3,Polg2,Kin,Hcrt,Ehmt2,Mta1,Donson,Prkd2,Recql5,Aifm1,Pfn1,S…	681359,84495,362288,362960,64538,500569,79256,300963,315639,308576,297597,316344,291295,79245,297758,361178,307798,114612,170841,368002,25388,291797,293489,85423,293500,292673,24896,25237,286997,24786,81816,360908,311944,502227,287432,290270,689883,191575,293705,290556,362361,499779,691534,298447,301430,117287,363130,293052,114592,25633,259171,117280,308415,362838,298933,140654,303612,689197,2572…
GO:0009058	0.00307897295395817	0.997442186559357	481	4095	biosynthetic process	BP	13579	1423	P3h3,E4f1,Dvl1,Sra1,Rps6kb2,Abcb6,Mapre3,Hdac10,Zfp692,Inha,Xrcc1,Gtf2f1,Rtel1,Ilf2,Pelp1,L3mbtl2,Dnttip1,Rpl14,Hmgn3,Ilkap,Dgat1,Rps11,Fpgs,Rps8,Ccdc62,Noc2l,Nif3l1,Kdm1a,Hnrnpd,Kmt5c,Mettl3,Actl6b,Rpl19,Mrps21,Zmym6,Rpl35,Smpd2,Rpl32,Kat8,Aarsd1,Pnkp,Cnot10,Eif1b,Chkb,G6pc3,Ing4,Lpin3,Rpl23a,Secisbp2,Rev1,Wdr75,Map2k5,Tarbp2,Rxrb,Sarnp,Rps18l1,Dalrd3,Paf1,Impdh2,Adrm1,Polr2c,Sirt7,Rpl5,Rpl4,Plc…	297595,681359,83721,252891,361696,140669,298848,362981,303164,24504,84495,316123,362288,310612,360552,300320,171437,65043,113990,64538,84497,81774,687266,65136,689909,313777,301431,500569,79256,308345,361035,288563,81767,689432,362602,296709,83537,28298,310194,619440,308576,316034,301068,29367,303565,297597,362261,360572,79049,316344,314545,29568,363006,361801,362819,294282,363146,361531,301005,6…
GO:0016577	0.00329343349086337	0.999377036345399	7	22	histone demethylation	BP	13579	1423	Kdm1a,Pagr1,Ube2b,Kdm2b,Hsf4,Kdm4b,Kdm1b	500569,293500,81816,304495,291960,301128,306819
GO:0000422	0.00344989074639269	0.998696247487932	16	73	autophagy of mitochondrion	BP	13579	1423	U2af1,Wdr75,Parl,Htra2,Kat2a,Rpl28,Atp5if1,Becn1,Zbtb17,Wdr45,Tomm7,Tp53,Capn10,Usp36,Ulk1,Map1lc3a	687575,314545,287979,297376,303539,64638,25392,114558,313666,302559,685620,24842,63834,303700,360827,362245
GO:0061726	0.00344989074639269	0.998696247487932	16	73	mitochondrion disassembly	BP	13579	1423	U2af1,Wdr75,Parl,Htra2,Kat2a,Rpl28,Atp5if1,Becn1,Zbtb17,Wdr45,Tomm7,Tp53,Capn10,Usp36,Ulk1,Map1lc3a	687575,314545,287979,297376,303539,64638,25392,114558,313666,302559,685620,24842,63834,303700,360827,362245
GO:0043247	0.00357223195514073	0.999591791641621	5	11	telomere maintenance in response to DNA damage	BP	13579	1423	Xrcc1,Rtel1,Acd,Ercc1,Dclre1c	84495,362288,307798,292673,259171
GO:0043038	0.00360549185869801	0.998934884370637	11	44	amino acid activation	BP	13579	1423	Aarsd1,Dalrd3,Aimp1,Mars,Hars2,Farsa,Qars,Vars2,Polg2,Tars2,Rars2	619440,363146,114632,299851,307491,288917,290868,309596,303612,310672,297969
GO:0043039	0.00360549185869801	0.998934884370637	11	44	tRNA aminoacylation	BP	13579	1423	Aarsd1,Dalrd3,Aimp1,Mars,Hars2,Farsa,Qars,Vars2,Polg2,Tars2,Rars2	619440,363146,114632,299851,307491,288917,290868,309596,303612,310672,297969
GO:0010638	0.00366742933628237	0.997557102377896	75	525	positive regulation of organelle organization	BP	13579	1423	Rtel1,L3mbtl2,Phf1,U2af1,Kdm1a,Hnrnpd,C2cd5,Pnkp,Wdr75,Washc1,Paf1,Evl,Pfdn2,Terf1,Tada2a,Acd,Htra2,Kat2a,Fam162a,Slx1b,Rpl28,Ercc1,Mapk15,Ube2b,Ptpn5,Paxip1,Atp5if1,Setdb1,Hps4,Becn1,Pan2,Ranbp1,Gnl3,Hnrnpa2b1,Bbs4,Syt3,Wdr46,Pqbp1,Muc1,Aurkb,Tmem67,Zbtb17,Hnrnpu,Arpc1a,Mfn1,Arpc4,Arpc3,Arpc5l,Pxn,Rps3,Brd7,Prkd2,Plxna3,Pfn1,Psmb7,Fhod1,Daxx,Cep295,Trim28,Tomm7,Cenpj,Sirt6,Hnrnpa1,Akap8l,Phf19,B…	362288,300320,294287,687575,500569,79256,362461,308576,314545,367328,361531,79115,685607,297758,360581,307798,297376,303539,360721,293489,64638,292673,286997,81816,29644,311944,25392,689883,304555,114558,408200,360739,290556,362361,300754,25731,309628,302557,24571,114592,313067,313666,117280,81824,192647,297518,288669,296710,360820,140654,361374,292658,309280,64303,85492,291964,140926,363018,1166…
GO:1903936	0.00367048649376477	0.999901236281263	3	4	cellular response to sodium arsenite	BP	13579	1423	Hsf1,Daxx,Hnrnpa1	79245,140926,29578
GO:0006417	0.00374544030492289	0.997814512010609	44	275	regulation of translation	BP	13579	1423	Rps6kb2,Hnrnpd,Mettl3,Cnot10,Zc3h7a,Secisbp2,Tarbp2,Sarnp,Rpl5,Pstk,Mrpl58,Ddx39b,Rps23,Upf3b,Upf3a,Rps4x,Gtpbp2,Rpl12,Rbm8a,Hnrnpl,Eif1,Hnrnpa2b1,Mov10,Rps3a,Usp16,Rmnd1,Magoh,Srp9,C1qbp,Eif3k,Zfp598,Dgcr8,Rps3,Inpp5e,Drosha,Ybx2,Eif2a,Rbm3,Cnot3,Mif4gd,Mapkapk5,Rpl26,Uqcc2,Gcn1	361696,79256,361035,316034,360466,79049,363006,362819,81763,361661,303673,114612,124323,313449,361176,100362640,363195,499782,295284,80846,287703,362361,310756,29288,288306,292268,298385,690345,29681,292762,287119,287954,140654,114089,310159,303250,502531,114488,308311,360659,498183,287417,361805,690632
GO:0034397	0.00388706772106914	0.999527601177443	5	12	telomere localization	BP	13579	1423	Cep63,Terf1,Ube2b,Mlh1,Sun1	300963,297758,81816,81685,360773
GO:0022904	0.0038879014025899	0.998538709432212	16	62	respiratory electron transport chain	BP	13579	1423	Uqcrb,Cox5b,Uqcc3,Ndufb9,Park7,Cox4i1,Ndufv2,Polg2,Uqcrq,Ndufv1,Ndufa5,Ndufa7,Ndufc2,Cox7c,Sdhb,Cox6a1	362897,94194,690344,299954,117287,29445,81728,303612,497902,293655,25488,299643,293130,100188937,298596,25282
GO:0002943	0.00390651431344864	0.999892428304962	3	4	tRNA dihydrouridine synthesis	BP	13579	1423	Dus1l,Dus3l,Dus2	246185,301122,291978
GO:0006414	0.0039172939520128	0.998841624650266	11	41	translational elongation	BP	13579	1423	Secisbp2,Pstk,Eef1d,Mrpl58,Abtb1,Gtpbp2,Rpl12,Usp16,Srp9,Zfp598,Eef1b2	79049,361661,300033,303673,297432,363195,499782,288306,690345,287119,363241
GO:0015712	0.00414540741827055	0.999883304064582	3	4	hexose phosphate transport	BP	13579	1423	G6pc3,Slc37a4,Slc37a1	303565,29573,294321
GO:0015760	0.00414540741827055	0.999883304064582	3	4	glucose-6-phosphate transport	BP	13579	1423	G6pc3,Slc37a4,Slc37a1	303565,29573,294321
GO:0006626	0.00416115600416987	0.998073533025447	23	116	protein targeting to mitochondrion	BP	13579	1423	U2af1,Wdr75,Timm9,Parl,Htra2,Kat2a,Rpl28,Ptpn5,Atp5if1,Ndufa13,Hps4,Wdr46,Dnlz,Zbtb17,Mtx1,Timm44,Tomm20,Psmb7,Tomm7,Pam16,Timm10,Usp36,Ubl5	687575,314545,171139,287979,297376,303539,64638,29644,25392,100911483,304555,309628,296587,313666,295241,29635,266601,85492,685620,679907,64464,303700,500954
GO:0006754	0.00416410909266276	0.998694783434309	12	42	ATP biosynthetic process	BP	13579	1423	Cox5b,Atp5pd,Uqcc3,Tcirg1,Atp5pf,Atp5po,Atp5me,Atp5mf,Atp5mc3,Atp5mc1,Atp5mc2,Atp5f1e	94194,641434,690344,293650,94271,192241,140608,690441,114630,29754,171082,245958
GO:0009127	0.00416927979772007	0.998467882345944	15	61	purine nucleoside monophosphate biosynthetic process	BP	13579	1423	Impdh2,Cox5b,Atp5pd,Adsl,Uqcc3,Tcirg1,Ampd2,Atp5pf,Atp5po,Atp5me,Atp5mf,Atp5mc3,Atp5mc1,Atp5mc2,Atp5f1e	301005,94194,641434,315150,690344,293650,362015,94271,192241,140608,690441,114630,29754,171082,245958
GO:0009168	0.00416927979772007	0.998467882345944	15	61	purine ribonucleoside monophosphate biosynthetic process	BP	13579	1423	Impdh2,Cox5b,Atp5pd,Adsl,Uqcc3,Tcirg1,Ampd2,Atp5pf,Atp5po,Atp5me,Atp5mf,Atp5mc3,Atp5mc1,Atp5mc2,Atp5f1e	301005,94194,641434,315150,690344,293650,362015,94271,192241,140608,690441,114630,29754,171082,245958
GO:0006354	0.00424762965476954	0.998627820497095	12	51	DNA-templated transcription, elongation	BP	13579	1423	Gtf2f1,Paf1,Adrm1,Ddx39b,Thoc1,Gtf2h5,Thoc5,Supt4h1,Hnrnpu,Recql5,Cbx7,Nelfa	316123,361531,65138,114612,291797,502227,360972,287608,117280,287834,362962,305455
GO:0065002	0.00446430237753328	0.998572620706523	12	45	intracellular protein transmembrane transport	BP	13579	1423	C2cd5,Zfand2b,Timm9,Ndufa13,Dnlz,Srp19,Srp9,Timm44,Tomm20,Tomm7,Pam16,Timm10	362461,363253,171139,100911483,296587,291685,690345,29635,266601,685620,679907,64464
GO:0033043	0.0045909370519109	0.996612627780313	127	979	regulation of organelle organization	BP	13579	1423	Xrcc1,Rtel1,L3mbtl2,Stx5,Ssh3,Phf1,U2af1,Noc2l,Kdm1a,Hnrnpd,C2cd5,Pnkp,Chmp2a,Phpt1,Wdr75,Washc1,Paf1,Arhgap18,Evl,Parl,Pfdn2,Terf1,Tada2a,Acd,Eln,Ift20,Htra2,Kat2a,Arrb2,Fam162a,Slx1b,Rpl28,Cep131,Ercc1,Dbn1,Mapk15,Ube2b,Ptpn5,Paxip1,Atp5if1,Plk1,Setdb1,Hps4,Anapc4,Becn1,Otub1,Pan2,Ranbp1,Gnl3,Dhodh,Hdac2,Hnrnpa2b1,Vdac3,Bbs4,Syt3,Sec24b,Wdr46,Pqbp1,Muc1,Ik,Avil,Aurkb,Agrn,Mdm1,Zmynd8,Tbc1d2,Cdk…	84495,362288,300320,65134,365396,294287,687575,313777,500569,79256,362461,308576,365191,296571,314545,367328,361531,293947,79115,287979,685607,297758,360581,307798,25043,287541,297376,303539,25388,360721,293489,64638,360672,292673,81653,286997,81816,29644,311944,25392,25515,689883,304555,305420,114558,293705,408200,360739,290556,65156,84577,362361,83532,300754,25731,295461,309628,302557,24571,291…
GO:0032784	0.00465135511228987	0.998675533079421	10	39	regulation of DNA-templated transcription, elongation	BP	13579	1423	Gtf2f1,Paf1,Ddx39b,Thoc1,Thoc5,Supt4h1,Hnrnpu,Recql5,Cbx7,Nelfa	316123,361531,114612,291797,360972,287608,117280,287834,362962,305455
GO:1904505	0.00466469127237524	0.999862776724549	3	4	regulation of telomere maintenance in response to DNA damage	BP	13579	1423	Xrcc1,Rtel1,Ercc1	84495,362288,292673
GO:1904506	0.00466469127237524	0.999862776724549	3	4	negative regulation of telomere maintenance in response to DNA damage	BP	13579	1423	Xrcc1,Rtel1,Ercc1	84495,362288,292673
GO:0035845	0.0047404524464116	0.999600315157672	4	8	photoreceptor cell outer segment organization	BP	13579	1423	Ift20,Nphp4,Bbs4,Tmem67	287541,313749,300754,313067
GO:0006406	0.00482757686725631	0.998510776483382	11	45	mRNA export from nucleus	BP	13579	1423	Pabpn1,Ddx39a,Nxf1,Sarnp,Ddx39b,Thoc1,Thoc5,Hnrnpa2b1,Nup85,Nup88,Akap8l	116697,89827,59087,362819,114612,291797,360972,362361,287830,113929,299569
GO:0071427	0.00482757686725631	0.998510776483382	11	45	mRNA-containing ribonucleoprotein complex export from nucleus	BP	13579	1423	Pabpn1,Ddx39a,Nxf1,Sarnp,Ddx39b,Thoc1,Thoc5,Hnrnpa2b1,Nup85,Nup88,Akap8l	116697,89827,59087,362819,114612,291797,360972,362361,287830,113929,299569
GO:0071426	0.00487148791531995	0.998228034299475	14	63	ribonucleoprotein complex export from nucleus	BP	13579	1423	Pabpn1,Ddx39a,Nxf1,Sarnp,Ddx39b,Thoc1,Thoc5,Hnrnpa2b1,Ssb,Nup85,Rps15,Nup88,Akap8l,Nop53	116697,89827,59087,362819,114612,291797,360972,362361,81783,287830,29285,113929,299569,292624
GO:0043414	0.00514304438705443	0.997197528680821	33	202	macromolecule methylation	BP	13579	1423	Trmt2a,Setd4,L3mbtl2,Phf1,Kdm1a,Kmt5c,Mettl3,Trmt1,Paf1,Tfb2m,Bud23,Gnas,Paxip1,Mphosph8,Trmt112,Setdb1,Cxxc1,Hdac2,Setd6,Wdr5,Coprs,Ehmt2,As3mt,Trmt10b,Kdm4b,Dydc2,Trim28,Trmt13,Phf19,Kdm1b,Kmt2e,Nelfa,Mta2	287953,245975,300320,294287,500569,308345,361035,288914,361531,289307,368084,24896,311944,290270,293700,689883,291440,84577,291844,362093,290925,361798,140925,298081,301128,688422,116698,499697,296653,306819,311968,305455,361724
GO:0051236	0.00527111921586277	0.997593761691098	21	112	establishment of RNA localization	BP	13579	1423	Pabpn1,Ddx39a,Nxf1,Sarnp,Terf1,Ddx39b,Thoc1,Rbm8a,Thoc5,Ranbp1,Hnrnpa2b1,Ssb,Magoh,Nup85,Mrpl18,Rps15,Tomm20,Nup88,Hnrnpa1,Akap8l,Nop53	116697,89827,59087,362819,297758,114612,291797,295284,360972,360739,362361,81783,298385,287830,292244,29285,266601,113929,29578,299569,292624
GO:0015931	0.00539096607356701	0.99734128152605	25	141	nucleobase-containing compound transport	BP	13579	1423	Pabpn1,Ddx39a,Nxf1,Sarnp,Ddx39b,Thoc1,Rbm8a,Thoc5,Slc28a2,Ranbp1,Hnrnpa2b1,Ssb,Magoh,Ripk1,Nup85,Mrpl18,Rps15,Slc25a4,Slc25a42,Tomm20,Nup88,Hnrnpa1,Akap8l,Nop53,Slc29a1	116697,89827,59087,362819,114612,291797,295284,360972,60423,360739,362361,81783,298385,306886,287830,292244,29285,85333,689414,266601,113929,29578,299569,292624,63997
GO:1904666	0.00553556042461587	0.999077154145467	6	15	regulation of ubiquitin protein ligase activity	BP	13579	1423	Rpl5,Rpl11,Plk1,Rpl23,Mad2l2,Ube2s	81763,362631,25515,29282,313702,292588
GO:0071166	0.00560162701091705	0.997924872694282	14	64	ribonucleoprotein complex localization	BP	13579	1423	Pabpn1,Ddx39a,Nxf1,Sarnp,Ddx39b,Thoc1,Thoc5,Hnrnpa2b1,Ssb,Nup85,Rps15,Nup88,Akap8l,Nop53	116697,89827,59087,362819,114612,291797,360972,362361,81783,287830,29285,113929,299569,292624
GO:0006482	0.00579179461414472	0.998757119885067	7	24	protein demethylation	BP	13579	1423	Kdm1a,Pagr1,Ube2b,Kdm2b,Hsf4,Kdm4b,Kdm1b	500569,293500,81816,304495,291960,301128,306819
GO:0008214	0.00579179461414472	0.998757119885067	7	24	protein dealkylation	BP	13579	1423	Kdm1a,Pagr1,Ube2b,Kdm2b,Hsf4,Kdm4b,Kdm1b	500569,293500,81816,304495,291960,301128,306819
GO:0031056	0.00585254989081336	0.997297467392165	21	115	regulation of histone modification	BP	13579	1423	L3mbtl2,Phf1,Noc2l,Kdm1a,Paf1,Tada2a,Kat2a,Ube2b,Paxip1,Otub1,Muc1,Brd7,Ehmt2,Prkd2,Kdm4b,Daxx,Akap8l,Phf19,Tp53,Tada3,Nelfa	300320,294287,313777,500569,361531,360581,303539,81816,311944,293705,24571,361374,361798,292658,301128,140926,299569,296653,24842,362414,305455
GO:0043623	0.00608186495561928	0.99592843830441	69	471	cellular protein complex assembly	BP	13579	1423	Fcho1,Chmp2a,Ndufb3,Washc1,Ndufb10,Stx4,Adrm1,Cox17,Arhgap18,Hsf1,Evl,Terf1,Uqcrb,Eln,Ndufb7,Dbn1,Ccdc39,Pfdn6,Caly,Drc1,Aif1,Uqcc3,Ndufa13,Tcirg1,Dmac2,Bbs4,Ndufb9,Dgkq,Stub1,Avil,Higd2a,Ndufaf3,Ndufb11,Srp19,Unc13d,Vps16,Ndufab1,Arpc1a,Bcs1l,Arpc4,Arpc3,Ndufb2,Arpc5l,Ndufb5,Rps3,Pmepa1,Tomm20,Unc13b,Cox18,Aifm1,Tbca,Ndufa11,Psmd4,Ndufs8,Spag1,Pfn1,Plekhg2,Ndufa5,Cenpj,Ndufs7,Ndufc2,Ndufb4,Baiap…	290639,365191,301427,367328,681418,81803,65138,89786,293947,79245,79115,297758,362897,25043,361385,81653,310315,309629,192349,362712,29427,690344,100911483,293650,361520,300754,299954,100361138,287155,79253,290999,56769,299310,291685,192177,296159,293453,81824,301514,297518,288669,362344,296710,294964,140654,311676,266601,64830,289522,83533,366995,301123,83499,293652,315033,64303,292750,25488,305…
GO:0090305	0.00627832052102303	0.996646386236298	30	174	nucleic acid phosphodiester bond hydrolysis	BP	13579	1423	Nob1,Tsen54,Rpp30,Hsf1,Slx1b,Ercc1,Sod1,Elac2,Dxo,Las1l,Pan2,Mov10,Aste1,Isg20,Dnase1,Dclre1c,Ercc2,Cstf2,Rnaseh1,Dgcr8,Drosha,Cpsf1,Aifm1,Rps21,Dffb,Toe1,Xpa,Aplf,Dis3l2,Rev3l	291996,690308,685332,79245,293489,292673,24786,282826,361799,296865,408200,310756,363130,293052,25633,259171,308415,683927,298933,287954,310159,366952,83533,81775,84359,298443,298074,500247,367307,309812
GO:0044782	0.00658119740279546	0.996278079233595	35	221	cilium organization	BP	13579	1423	Bbs5,Iqub,Ift122,Arl3,Cep83,Ift20,Cep131,Nek1,Ccdc39,Tmem237,Ube2b,Drc1,Vdac3,Bbs4,Cep89,Pqbp1,Stk36,Avil,Wdr5,Tmem67,Ttll3,Tctn1,Bbs7,Spag1,Flna,Mks1,Cenpj,Ttc8,Cep290,Rpgrip1l,Lama5,Arl13b,Odf2,Tchp,Ptpn23	362142,296936,312651,64664,366872,287541,360672,290705,310315,316412,81816,362712,83532,300754,292811,302557,301516,79253,362093,313067,362415,304486,361930,315033,293860,287612,305909,299246,314787,307724,140433,304037,29479,304547,117552
GO:0009220	0.00680972149501228	0.998785334885395	6	16	pyrimidine ribonucleotide biosynthetic process	BP	13579	1423	Uckl1,Nme1,Dhodh,Nme3,Nme2,Cad	499956,191575,65156,85269,83782,24240
GO:0046132	0.00680972149501228	0.998785334885395	6	16	pyrimidine ribonucleoside biosynthetic process	BP	13579	1423	Uckl1,Nme1,Dhodh,Nme3,Nme2,Cad	499956,191575,65156,85269,83782,24240
GO:0046134	0.00680972149501228	0.998785334885395	6	16	pyrimidine nucleoside biosynthetic process	BP	13579	1423	Uckl1,Nme1,Dhodh,Nme3,Nme2,Cad	499956,191575,65156,85269,83782,24240
GO:1903008	0.00683118133440545	0.997025653783431	18	92	organelle disassembly	BP	13579	1423	Stx5,U2af1,Wdr75,Parl,Htra2,Kat2a,Rpl28,Atp5if1,Becn1,Zbtb17,Wdr45,Mcts1,Tomm7,Tp53,Capn10,Usp36,Ulk1,Map1lc3a	65134,687575,314545,287979,297376,303539,64638,25392,114558,313666,302559,302500,685620,24842,63834,303700,360827,362245
GO:0006228	0.00695596009543626	0.999408325420781	4	7	UTP biosynthetic process	BP	13579	1423	Nme1,Nme3,Nme2,Cad	191575,85269,83782,24240
GO:0036003	0.00696000651651169	0.998466305883597	7	23	positive regulation of transcription from RNA polymerase II promoter in response to stress	BP	13579	1423	Hsf1,Muc1,Mt3,Atf6b,Tp53,Gcn1,Chd6	79245,24571,117038,406169,24842,690632,311607
GO:0072156	0.00713301164786377	1	2	2	distal tubule morphogenesis	BP	13579	1423	Pkd1,Wnk4	24650,287715
GO:2000278	0.00717898639954625	0.996852932957543	18	94	regulation of DNA biosynthetic process	BP	13579	1423	Hnrnpd,Pnkp,Terf1,Tfdp1,Acd,Ddx39b,Arrb2,Acvrl1,Mapk15,Wrap53,Hnrnpa2b1,Aurkb,Hnrnpu,Prkd2,Hnrnpa1,Dnajc2,Tp53,Mapkapk5	79256,308576,297758,361178,307798,114612,25388,25237,286997,287432,362361,114592,117280,292658,29578,116456,24842,498183
GO:0051052	0.00719771257152867	0.995500185679826	49	329	regulation of DNA metabolic process	BP	13579	1423	Xrcc1,Rtel1,Ilkap,Kdm1a,Hnrnpd,Pnkp,Hsf1,Terf1,Tfdp1,Acd,Ddx39b,Arrb2,Thoc1,Slx1b,Pagr1,Ercc1,Acvrl1,Mapk15,Ube2b,Cdc7,Paxip1,Wrap53,Mphosph8,Setdb1,Otub1,Gnl3,Hnrnpa2b1,Aurkb,Hnrnpu,Rps3,Hcrt,Ehmt2,Prkd2,Recql5,Aifm1,Pfn1,Trim28,Sirt6,Hnrnpa1,Clcf1,Cebpg,Dnajc2,Prkcg,Tp53,Mlh1,Kdm1b,Mapkapk5,Fancb,Aplf	84495,362288,64538,500569,79256,308576,79245,297758,361178,307798,114612,25388,291797,293489,293500,292673,25237,286997,81816,360908,311944,287432,290270,689883,293705,290556,362361,114592,117280,140654,25723,361798,292658,287834,83533,64303,116698,299638,29578,365395,25301,116456,24681,24842,81685,306819,498183,501552,500247
GO:0045738	0.0072992876692208	0.998930423333478	5	13	negative regulation of DNA repair	BP	13579	1423	Hsf1,Otub1,Rps3,Recql5,Fancb	79245,293705,140654,287834,501552
GO:1900402	0.00742510943348192	0.999234044225129	4	9	regulation of carbohydrate metabolic process by regulation of transcription from RNA polymerase II promoter	BP	13579	1423	Kat2a,Supt20h,Wdr5,Tp53	303539,361946,362093,24842
GO:0010468	0.00754777092829435	0.993744885961883	337	2875	regulation of gene expression	BP	13579	1423	E4f1,Dvl1,Sra1,Rps6kb2,Hnrnph1,Mapre3,Hdac10,Zfp692,Inha,Ddx39a,Gtf2f1,Ilf2,Pelp1,L3mbtl2,Clk3,Dnttip1,Hmgn3,Srsf6,Slc50a1,Srsf2,Ccdc62,Clk1,Noc2l,Tra2a,Nif3l1,Kdm1a,Hnrnpd,Kmt5c,Mettl3,Actl6b,Zmym6,Kat8,Cnot10,Zc3h7a,Ing4,Lpin3,Secisbp2,Wdr75,Map2k5,Tarbp2,Rxrb,Sarnp,Paf1,Rbm17,Sirt7,Rpl5,Gtf2ird1,Drap1,Hsf1,Tceal5,Lsm3,Rpl11,Rnf25,Pstk,Naca,Srsf7,Eef1d,Irf3,Mrpl58,Usp21,Crtc2,Safb,Clk4,Zfp958,E…	681359,83721,252891,361696,140931,298848,362981,303164,24504,89827,316123,310612,360552,300320,171305,171437,113990,362264,295245,494445,689909,301434,313777,500116,301431,500569,79256,308345,361035,288563,362602,310194,316034,360466,297597,362261,79049,314545,29568,363006,361801,362819,361531,291295,303745,81763,246770,293674,79245,680282,297455,362631,301515,361661,288770,362687,300033,292892,3…
GO:0051972	0.00792528660385601	0.997537745984504	10	41	regulation of telomerase activity	BP	13579	1423	Hnrnpd,Pnkp,Terf1,Acd,Mapk15,Wrap53,Hnrnpa2b1,Aurkb,Tp53,Mapkapk5	79256,308576,297758,307798,286997,287432,362361,114592,24842,498183
GO:0006611	0.00799384666971669	0.996198948121634	21	115	protein export from nucleus	BP	13579	1423	Pabpn1,Ddx39a,Nxf1,Sarnp,Ddx39b,Thoc1,Cdk5,Anp32b,Thoc5,Hnrnpa2b1,Ssb,Park7,Nup85,Strada,Rps15,Nupl2,Pkd1,Nup88,Akap8l,Txn1,Nop53	116697,89827,59087,362819,114612,291797,140908,170724,360972,362361,81783,117287,287830,303605,29285,499974,24650,113929,299569,116484,292624
GO:0051054	0.00805873156988517	0.995464522719545	33	203	positive regulation of DNA metabolic process	BP	13579	1423	Xrcc1,Rtel1,Hnrnpd,Pnkp,Hsf1,Acd,Ddx39b,Arrb2,Slx1b,Pagr1,Ercc1,Mapk15,Ube2b,Cdc7,Paxip1,Wrap53,Setdb1,Gnl3,Hnrnpa2b1,Aurkb,Rps3,Prkd2,Pfn1,Trim28,Sirt6,Hnrnpa1,Clcf1,Cebpg,Prkcg,Mlh1,Mapkapk5,Fancb,Aplf	84495,362288,79256,308576,79245,307798,114612,25388,293489,293500,292673,286997,81816,360908,311944,287432,689883,290556,362361,114592,140654,292658,64303,116698,299638,29578,365395,25301,24681,81685,498183,501552,500247
GO:0010833	0.00816095287219628	0.996954646555566	13	61	telomere maintenance via telomere lengthening	BP	13579	1423	Rtel1,Pnkp,Terf1,Acd,Slx1b,Mapk15,Wrap53,Hnrnpa2b1,Nop10,Aurkb,Hnrnpu,Hnrnpa1,Mapkapk5	362288,308576,297758,307798,293489,286997,287432,362361,691534,114592,117280,29578,498183
GO:0051168	0.0082909806919017	0.995888163478659	23	131	nuclear export	BP	13579	1423	Pabpn1,Ddx39a,Nxf1,Sarnp,Ddx39b,Thoc1,Cdk5,Anp32b,Thoc5,Ranbp1,Hnrnpa2b1,Ssb,Park7,Nup85,Strada,Rps15,Nupl2,Pkd1,Nup88,Hnrnpa1,Akap8l,Txn1,Nop53	116697,89827,59087,362819,114612,291797,140908,170724,360972,360739,362361,81783,117287,287830,303605,29285,499974,24650,113929,29578,299569,116484,292624
GO:0061820	0.0086086284136351	0.999537057745792	3	5	telomeric D-loop disassembly	BP	13579	1423	Terf1,Slx1b,Recql4	297758,293489,300057
GO:0006616	0.00862307598906892	0.999679790525177	3	4	SRP-dependent cotranslational protein targeting to membrane, translocation	BP	13579	1423	Zfand2b,Srp19,Srp9	363253,291685,690345
GO:0009209	0.00862578157770574	0.998722345131056	5	12	pyrimidine ribonucleoside triphosphate biosynthetic process	BP	13579	1423	Uckl1,Nme1,Nme3,Nme2,Cad	499956,191575,85269,83782,24240
GO:1904356	0.0086519766337728	0.997077823411633	11	48	regulation of telomere maintenance via telomere lengthening	BP	13579	1423	Rtel1,Pnkp,Terf1,Acd,Slx1b,Mapk15,Hnrnpa2b1,Aurkb,Hnrnpu,Hnrnpa1,Mapkapk5	362288,308576,297758,307798,293489,286997,362361,114592,117280,29578,498183
GO:2000002	0.00866643536419752	0.99953276654804	3	5	negative regulation of DNA damage checkpoint	BP	13579	1423	Ddx39b,Thoc1,Thoc5	114612,291797,360972
GO:0031058	0.00884650706237619	0.996379153285895	15	75	positive regulation of histone modification	BP	13579	1423	L3mbtl2,Phf1,Kdm1a,Paf1,Tada2a,Kat2a,Paxip1,Muc1,Brd7,Prkd2,Daxx,Akap8l,Phf19,Tp53,Nelfa	300320,294287,500569,361531,360581,303539,311944,24571,361374,292658,140926,299569,296653,24842,305455
GO:1903385	0.0089164830268342	1	2	2	regulation of homophilic cell adhesion	BP	13579	1423	Ceacam1,Ptpn23	81613,117552
GO:1903387	0.0089164830268342	1	2	2	positive regulation of homophilic cell adhesion	BP	13579	1423	Ceacam1,Ptpn23	81613,117552
GO:0032205	0.0090272616671632	0.997600770385707	8	30	negative regulation of telomere maintenance	BP	13579	1423	Xrcc1,Rtel1,Terf1,Acd,Slx1b,Ercc1,Hnrnpu,Hnrnpa1	84495,362288,297758,307798,293489,292673,117280,29578
GO:0050657	0.00923564251876988	0.995634264297719	20	110	nucleic acid transport	BP	13579	1423	Pabpn1,Ddx39a,Nxf1,Sarnp,Ddx39b,Thoc1,Rbm8a,Thoc5,Ranbp1,Hnrnpa2b1,Ssb,Magoh,Nup85,Mrpl18,Rps15,Tomm20,Nup88,Hnrnpa1,Akap8l,Nop53	116697,89827,59087,362819,114612,291797,295284,360972,360739,362361,81783,298385,287830,292244,29285,266601,113929,29578,299569,292624
GO:0050658	0.00923564251876988	0.995634264297719	20	110	RNA transport	BP	13579	1423	Pabpn1,Ddx39a,Nxf1,Sarnp,Ddx39b,Thoc1,Rbm8a,Thoc5,Ranbp1,Hnrnpa2b1,Ssb,Magoh,Nup85,Mrpl18,Rps15,Tomm20,Nup88,Hnrnpa1,Akap8l,Nop53	116697,89827,59087,362819,114612,291797,295284,360972,360739,362361,81783,298385,287830,292244,29285,266601,113929,29578,299569,292624
GO:0030150	0.00929047449015937	0.998652244910015	5	11	protein import into mitochondrial matrix	BP	13579	1423	Dnlz,Timm44,Tomm20,Tomm7,Pam16	296587,29635,266601,685620,679907
GO:0016571	0.0093263047370684	0.995898074970471	17	91	histone methylation	BP	13579	1423	L3mbtl2,Phf1,Kdm1a,Kmt5c,Paf1,Paxip1,Setdb1,Cxxc1,Hdac2,Setd6,Wdr5,Coprs,Ehmt2,Kdm4b,Dydc2,Phf19,Nelfa	300320,294287,500569,308345,361531,311944,689883,291440,84577,291844,362093,290925,361798,301128,688422,296653,305455
GO:0014886	0.00936761990581824	1	2	2	transition between slow and fast fiber	BP	13579	1423	Gtf2ird1,Gtf2i	246770,353256
GO:0000075	0.00943328157669885	0.995345179143654	22	126	cell cycle checkpoint	BP	13579	1423	Cep63,Usp28,Zfyve19,Atrip,Terf1,Ddx39b,Thoc1,Nek1,Plk1,Thoc5,Cdk5rap3,Muc1,Ik,Rpl24,Aurkb,Tiprl,Dgkz,Nop53,Tp53,Kntc1,Rpl26,Trrap	300963,315639,499871,301014,297758,114612,291797,290705,25515,360972,80278,24571,291659,64307,114592,360869,81821,292624,24842,304477,287417,288471
GO:0006517	0.00947640175170221	0.998479466807854	5	14	protein deglycosylation	BP	13579	1423	Man2c1,Man2b2,Man2b1,Park7,Aga	246136,360955,361378,117287,290923
GO:0021914	0.00949510140769555	1	2	2	negative regulation of smoothened signaling pathway involved in ventral spinal cord patterning	BP	13579	1423	Ift122,Chrd	312651,117275
GO:0006405	0.00956611557443402	0.996048179511704	15	75	RNA export from nucleus	BP	13579	1423	Pabpn1,Ddx39a,Nxf1,Sarnp,Ddx39b,Thoc1,Thoc5,Ranbp1,Hnrnpa2b1,Ssb,Nup85,Rps15,Nup88,Akap8l,Nop53	116697,89827,59087,362819,114612,291797,360972,360739,362361,81783,287830,29285,113929,299569,292624
GO:0072737	0.00964093632262937	1	2	2	response to diamide	BP	13579	1423	Hsf1,Daxx	79245,140926
GO:0072738	0.00964093632262937	1	2	2	cellular response to diamide	BP	13579	1423	Hsf1,Daxx	79245,140926
GO:1902423	0.00969574566583457	1	2	2	regulation of attachment of mitotic spindle microtubules to kinetochore	BP	13579	1423	Becn1,Hnrnpu	114558,117280
GO:1902425	0.00969574566583457	1	2	2	positive regulation of attachment of mitotic spindle microtubules to kinetochore	BP	13579	1423	Becn1,Hnrnpu	114558,117280
GO:0034968	0.00985168873248688	0.996052434674506	14	71	histone lysine methylation	BP	13579	1423	Phf1,Kdm1a,Kmt5c,Paxip1,Setdb1,Cxxc1,Hdac2,Setd6,Wdr5,Ehmt2,Kdm4b,Dydc2,Phf19,Nelfa	294287,500569,308345,311944,689883,291440,84577,291844,362093,361798,301128,688422,296653,305455
GO:0022411	0.0099218884772592	0.993840908654532	44	298	cellular component disassembly	BP	13579	1423	Stx5,U2af1,Sh3gl1,Wdr75,Washc1,Hsf1,Mrpl58,Parl,Htra2,Kat2a,Rpl28,Smarce1,Acin1,Sod1,Atp5if1,Plk1,Becn1,Smn1,Snapin,Cdk5rap3,Avil,Zbtb17,Rpl23,Vps16,Wdr45,Mcts1,Aifm1,Tomm7,Eng,Eml4,Mcoln1,Dffb,Cln3,Akap8l,Tp53,Sptbn4,Capn10,Tbc1d25,Nckap5l,Usp36,Actn2,Abcc8,Ulk1,Map1lc3a	65134,687575,81922,314545,367328,79245,303673,287979,297376,303539,64638,303518,305884,24786,25392,25515,114558,64301,295217,80278,79253,313666,29282,296159,302559,302500,83533,685620,497010,313861,288371,84359,293485,299569,24842,308458,63834,302552,315297,303700,291245,25559,360827,362245
GO:0042775	0.0099315259735689	0.996292452732978	13	49	mitochondrial ATP synthesis coupled electron transport	BP	13579	1423	Uqcrb,Cox5b,Uqcc3,Ndufb9,Park7,Cox4i1,Ndufv2,Uqcrq,Ndufv1,Ndufa7,Ndufc2,Cox7c,Cox6a1	362897,94194,690344,299954,117287,29445,81728,497902,293655,299643,293130,100188937,25282
GO:1904429	0.00994736239830583	0.999434868032252	3	5	regulation of t-circle formation	BP	13579	1423	Rtel1,Slx1b,Ercc1	362288,293489,292673
GO:0019219	0.0100689459932693	0.991630939315237	319	2724	regulation of nucleobase-containing compound metabolic process	BP	13579	1423	E4f1,Dvl1,Sra1,Hnrnph1,Mapre3,Hdac10,Zfp692,Inha,Xrcc1,Gtf2f1,Rtel1,Ilf2,Pelp1,L3mbtl2,Clk3,Dnttip1,Hmgn3,Srsf6,Ilkap,Srsf2,Ccdc62,Clk1,Noc2l,Tra2a,Nif3l1,Kdm1a,Hnrnpd,Kmt5c,Mettl3,Actl6b,Zmym6,Kat8,Pnkp,Cnot10,Ing4,Lpin3,Secisbp2,Wdr75,Map2k5,Rxrb,Sarnp,Paf1,Rbm17,Sirt7,Gtf2ird1,Drap1,Hsf1,Tceal5,Rpl11,Rnf25,Naca,Srsf7,Eef1d,Irf3,Usp21,Crtc2,Safb,Clk4,Zfp958,Terf1,Elob,Tfb2m,Tceal9,Ccar1,Tada2a,…	681359,83721,252891,140931,298848,362981,303164,24504,84495,316123,362288,310612,360552,300320,171305,171437,113990,362264,64538,494445,689909,301434,313777,500116,301431,500569,79256,308345,361035,288563,362602,310194,308576,316034,297597,362261,79049,314545,29568,361801,362819,361531,291295,303745,246770,293674,79245,680282,362631,301515,288770,362687,300033,292892,688466,310615,64196,287269,10…
GO:0031848	0.0101671753192273	0.998847633292227	4	9	protection from non-homologous end joining at telomere	BP	13579	1423	Xrcc1,Acd,Ercc1,Dclre1c	84495,307798,292673,259171
GO:0071280	0.0102318753942648	0.998326015914987	5	14	cellular response to copper ion	BP	13579	1423	Hsf1,Eln,Becn1,Daxx,Map1lc3a	79245,25043,114558,140926,362245
GO:0017062	0.0103037212554368	0.99890478917714	4	8	respiratory chain complex III assembly	BP	13579	1423	Uqcrb,Uqcc3,Bcs1l,Uqcc2	362897,690344,301514,361805
GO:0034551	0.0103037212554368	0.99890478917714	4	8	mitochondrial respiratory chain complex III assembly	BP	13579	1423	Uqcrb,Uqcc3,Bcs1l,Uqcc2	362897,690344,301514,361805
GO:1902075	0.0103074855929914	0.998826879834136	4	9	cellular response to salt	BP	13579	1423	Hsf1,Pcp4,Daxx,Hnrnpa1	79245,25510,140926,29578
GO:0000381	0.0103385341509521	0.996643013617512	10	42	regulation of alternative mRNA splicing, via spliceosome	BP	13579	1423	Srsf6,Srsf2,Rbm10,Rbm5,Rbm8a,Hnrnpl,Rbmxl1,Magoh,Hnrnpu,Hnrnpa1	362264,494445,64510,300996,295284,80846,307779,298385,117280,29578
GO:0019538	0.0104645429100118	0.991104598351869	469	4069	protein metabolic process	BP	13579	1423	Matk,P3h3,Dvl1,Dcaf11,Rps6kb2,Pabpn1,Mapre3,Prkcsh,Hdac10,Inha,Xrcc1,Ctu2,Ankzf1,Setd4,L3mbtl2,P3h1,Clk3,Prss53,Dnpep,Aurkc,Rpl14,Clk2,Stx5,Ssh3,Ilkap,Phf1,Usp40,Dcaf15,Adam1a,Rps11,Rps8,Clk1,Noc2l,Kdm1a,Hnrnpd,Kmt5c,Mettl3,Usp28,Rpl19,Trim72,Mrps21,Rpl35,Rpl32,Kat8,Aarsd1,Pnkp,Cnot10,Cdk10,Eif1b,Map3k3,Ing4,Ccdc22,Rpl23a,Phpt1,Secisbp2,Man2c1,Map2k5,Tarbp2,Washc1,Pcbp2,Sarnp,Rps18l1,Dalrd3,Paf1,…	60450,297595,83721,305895,361696,116697,298848,300445,362981,24504,84495,292069,363255,245975,300320,114200,171305,499270,301529,292554,65043,365842,65134,365396,64538,294287,316599,304653,56777,81774,65136,301434,313777,500569,79256,308345,361035,315639,81767,365377,689432,296709,28298,310194,619440,308576,316034,361434,301068,303604,297597,317381,360572,296571,79049,246136,29568,363006,367328,3…
GO:2000434	0.0106179002075824	0.999572636506569	3	4	regulation of protein neddylation	BP	13579	1423	Rpl5,Rpl11,Cops9	81763,362631,681389
GO:2000435	0.0106179002075824	0.999572636506569	3	4	negative regulation of protein neddylation	BP	13579	1423	Rpl5,Rpl11,Cops9	81763,362631,681389
GO:0018022	0.0106179993409503	0.995544477534067	15	78	peptidyl-lysine methylation	BP	13579	1423	Setd4,Phf1,Kdm1a,Kmt5c,Paxip1,Setdb1,Cxxc1,Hdac2,Setd6,Wdr5,Ehmt2,Kdm4b,Dydc2,Phf19,Nelfa	245975,294287,500569,308345,311944,689883,291440,84577,291844,362093,361798,301128,688422,296653,305455
GO:0018130	0.0106512761616156	0.991133390504109	320	2725	heterocycle biosynthetic process	BP	13579	1423	E4f1,Dvl1,Sra1,Abcb6,Mapre3,Hdac10,Zfp692,Inha,Gtf2f1,Ilf2,Pelp1,L3mbtl2,Dnttip1,Hmgn3,Fpgs,Ccdc62,Noc2l,Nif3l1,Kdm1a,Hnrnpd,Kmt5c,Actl6b,Zmym6,Kat8,Pnkp,Cnot10,Ing4,Lpin3,Rev1,Wdr75,Map2k5,Rxrb,Sarnp,Paf1,Impdh2,Adrm1,Polr2c,Sirt7,Gtf2ird1,Drap1,Hsf1,Tceal5,Rpl11,Rnf25,Naca,Eef1d,Irf3,Usp21,Crtc2,Safb,Zfp958,Terf1,Elob,Tfb2m,Tceal9,Ccar1,Cox5b,Tada2a,Msl3,Zfp426,Coasy,Tfdp1,Acd,Ddx39b,Rbm10,Gps2…	681359,83721,252891,140669,298848,362981,303164,24504,316123,310612,360552,300320,171437,113990,687266,689909,313777,301431,500569,79256,308345,288563,362602,310194,308576,316034,297597,362261,316344,314545,29568,361801,362819,361531,301005,65138,361365,303745,246770,293674,79245,680282,362631,301515,288770,300033,292892,688466,310615,64196,100302405,297758,81807,289307,680354,361849,94194,360581…
GO:0001188	0.0107694698377899	1	2	2	RNA polymerase I transcriptional preinitiation complex assembly	BP	13579	1423	Polr1e,Taf1b	313245,690450
GO:0001189	0.0107694698377899	1	2	2	RNA polymerase I transcriptional preinitiation complex assembly at the promoter for the nuclear large rRNA transcript	BP	13579	1423	Polr1e,Taf1b	313245,690450
GO:0042773	0.0113476516211883	0.995676478077186	13	50	ATP synthesis coupled electron transport	BP	13579	1423	Uqcrb,Cox5b,Uqcc3,Ndufb9,Park7,Cox4i1,Ndufv2,Uqcrq,Ndufv1,Ndufa7,Ndufc2,Cox7c,Cox6a1	362897,94194,690344,299954,117287,29445,81728,497902,293655,299643,293130,100188937,25282
GO:0018126	0.0113947978650296	0.997582256854303	6	20	protein hydroxylation	BP	13579	1423	P3h3,P3h1,Plod3,Vps33b,P4ha3,Pah	297595,114200,288583,64060,361612,24616
GO:0009451	0.0115255414299391	0.994547259396665	19	104	RNA modification	BP	13579	1423	Trmt2a,Ctu2,Mettl3,Trmt1,Gar1,Dus1l,Tfb2m,Bud23,Nop58,Pus10,Trmt112,Pus1,Yrdc,Nop10,Trmt10b,Qtrt1,Trmt13,Dus3l,Dus2	287953,292069,361035,288914,499709,246185,289307,368084,60373,305583,293700,304567,319113,691534,298081,64016,499697,301122,291978
GO:0018394	0.0115656731790224	0.994071791415216	23	137	peptidyl-lysine acetylation	BP	13579	1423	L3mbtl2,Noc2l,Kat8,Ing4,Crtc2,Tada2a,Msl3,Kat2a,Sgf29,Paxip1,Hdac2,Dmap1,Muc1,LOC100910771,Wdr5,Kansl3,Brd7,Hint2,Med24,Pcgf2,Tada3,Trrap,Crebbp	300320,313777,310194,297597,310615,360581,317464,303539,293488,311944,84577,298447,24571,313121,362093,316328,361374,313491,619436,287662,362414,288471,54244
GO:1904667	0.0116496595868761	0.998714334341837	4	8	negative regulation of ubiquitin protein ligase activity	BP	13579	1423	Rpl5,Rpl11,Rpl23,Mad2l2	81763,362631,29282,313702
GO:0045727	0.0118680914660996	0.994379121878424	19	101	positive regulation of translation	BP	13579	1423	Rps6kb2,Hnrnpd,Mettl3,Secisbp2,Tarbp2,Rpl5,Ddx39b,Upf3b,Upf3a,Rps4x,Rpl12,Hnrnpl,Rps3a,Usp16,Rmnd1,C1qbp,Rbm3,Rpl26,Uqcc2	361696,79256,361035,79049,363006,81763,114612,313449,361176,100362640,499782,80846,29288,288306,292268,29681,114488,287417,361805
GO:0006183	0.0120422389050112	0.998657399695222	4	8	GTP biosynthetic process	BP	13579	1423	Impdh2,Nme1,Nme3,Nme2	301005,191575,85269,83782
GO:0000018	0.012197556865691	0.995395239914699	12	58	regulation of DNA recombination	BP	13579	1423	Rtel1,Kdm1a,Thoc1,Pagr1,Ube2b,Paxip1,Recql5,Sirt6,Clcf1,Mlh1,Fancb,Aplf	362288,500569,291797,293500,81816,311944,287834,299638,365395,81685,501552,500247
GO:0034654	0.0123415206211734	0.989705142353423	313	2669	nucleobase-containing compound biosynthetic process	BP	13579	1423	E4f1,Dvl1,Sra1,Mapre3,Hdac10,Zfp692,Inha,Gtf2f1,Ilf2,Pelp1,L3mbtl2,Dnttip1,Hmgn3,Ccdc62,Noc2l,Nif3l1,Kdm1a,Hnrnpd,Kmt5c,Actl6b,Zmym6,Kat8,Pnkp,Cnot10,Ing4,Lpin3,Rev1,Wdr75,Map2k5,Rxrb,Sarnp,Paf1,Impdh2,Adrm1,Polr2c,Sirt7,Gtf2ird1,Drap1,Hsf1,Tceal5,Rpl11,Rnf25,Naca,Eef1d,Irf3,Usp21,Crtc2,Safb,Zfp958,Terf1,Elob,Tfb2m,Tceal9,Ccar1,Cox5b,Tada2a,Msl3,Zfp426,Coasy,Tfdp1,Acd,Ddx39b,Rbm10,Gps2,Pkn1,Baz1b…	681359,83721,252891,298848,362981,303164,24504,316123,310612,360552,300320,171437,113990,689909,313777,301431,500569,79256,308345,288563,362602,310194,308576,316034,297597,362261,316344,314545,29568,361801,362819,361531,301005,65138,361365,303745,246770,293674,79245,680282,362631,301515,288770,300033,292892,688466,310615,64196,100302405,297758,81807,289307,680354,361849,94194,360581,317464,690895…
GO:0010608	0.0123714635343136	0.992047670697356	48	328	posttranscriptional regulation of gene expression	BP	13579	1423	Rps6kb2,Hnrnpd,Mettl3,Cnot10,Zc3h7a,Secisbp2,Tarbp2,Sarnp,Rpl5,Pstk,Mrpl58,Ddx39b,Rbm10,Rps23,Upf3b,Upf3a,Rps4x,Gtpbp2,Rpl12,Rbm8a,Dxo,Hnrnpl,Eif1,Hnrnpa2b1,Mov10,Rps3a,Usp16,Rmnd1,Magoh,Srp9,Hnrnpu,C1qbp,Eif3k,Brf1,Zfp598,Dgcr8,Rps3,Inpp5e,Drosha,Ybx2,Eif2a,Rbm3,Cnot3,Mif4gd,Mapkapk5,Rpl26,Uqcc2,Gcn1	361696,79256,361035,316034,360466,79049,363006,362819,81763,361661,303673,114612,64510,124323,313449,361176,100362640,363195,499782,295284,361799,80846,287703,362361,310756,29288,288306,292268,298385,690345,117280,29681,292762,299347,287119,287954,140654,114089,310159,303250,502531,114488,308311,360659,498183,287417,361805,690632
GO:1901564	0.0124140519809946	0.989348040110328	552	4820	organonitrogen compound metabolic process	BP	13579	1423	Matk,P3h3,Dvl1,Dcaf11,Rps6kb2,Pabpn1,Abcb6,Mapre3,Gba2,Prkcsh,Hdac10,Inha,Xrcc1,Ctu2,Ankzf1,Setd4,L3mbtl2,P3h1,Clk3,Prss53,Dnpep,Aurkc,Rpl14,Clk2,Stx5,Ssh3,Ilkap,Phf1,Usp40,Dcaf15,Adam1a,Rps11,Arv1,Fpgs,Rps8,Clk1,Noc2l,Kdm1a,Hnrnpd,Kmt5c,Mettl3,Usp28,Rpl19,Trim72,Mrps21,Rpl35,Smpd2,Rpl32,Kat8,Aarsd1,Pnkp,Cnot10,Cdk10,Gckr,Eif1b,Chkb,Map3k3,Ing4,Ccdc22,Rpl23a,Phpt1,Secisbp2,Man2c1,Map2k5,Tarbp2,Wa…	60450,297595,83721,305895,361696,116697,140669,298848,298399,300445,362981,24504,84495,292069,363255,245975,300320,114200,171305,499270,301529,292554,65043,365842,65134,365396,64538,294287,316599,304653,56777,81774,292097,687266,65136,301434,313777,500569,79256,308345,361035,315639,81767,365377,689432,296709,83537,28298,310194,619440,308576,316034,361434,25658,301068,29367,303604,297597,317381,36…
GO:0046051	0.0124541681476432	0.998597011619637	4	8	UTP metabolic process	BP	13579	1423	Nme1,Nme3,Nme2,Cad	191575,85269,83782,24240
GO:1904431	0.0126355174327414	1	2	2	positive regulation of t-circle formation	BP	13579	1423	Slx1b,Ercc1	293489,292673
GO:0072655	0.0127382250638035	0.993337706740299	24	133	establishment of protein localization to mitochondrion	BP	13579	1423	U2af1,Wdr75,Timm9,Parl,Htra2,Kat2a,Rpl28,Ptpn5,Atp5if1,Ndufa13,Hps4,Wdr46,Dnlz,Zbtb17,Mtx1,Timm44,Tomm20,Cox18,Psmb7,Tomm7,Pam16,Timm10,Usp36,Ubl5	687575,314545,171139,287979,297376,303539,64638,29644,25392,100911483,304555,309628,296587,313666,295241,29635,266601,289522,85492,685620,679907,64464,303700,500954
GO:0009218	0.0127438408213233	0.997295910806633	6	18	pyrimidine ribonucleotide metabolic process	BP	13579	1423	Uckl1,Nme1,Dhodh,Nme3,Nme2,Cad	499956,191575,65156,85269,83782,24240
GO:0072344	0.0128460903314236	0.999194912324925	3	5	rescue of stalled ribosome	BP	13579	1423	Mrpl58,Gtpbp2,Zfp598	303673,363195,287119
GO:0009208	0.0130429804091572	0.997784489015007	5	13	pyrimidine ribonucleoside triphosphate metabolic process	BP	13579	1423	Uckl1,Nme1,Nme3,Nme2,Cad	499956,191575,85269,83782,24240
GO:0031397	0.013118484914386	0.99479030663159	13	61	negative regulation of protein ubiquitination	BP	13579	1423	Rpl5,Rpl11,Arrb2,Cdk5,Otub1,Glmn,Park7,Rpl23,Trim39,Vps28,Rps3,Mad2l2,Prkcg	81763,362631,25388,140908,293705,289437,117287,29282,309591,300052,140654,313702,24681
GO:0016574	0.0131223457577896	0.995855761587551	9	39	histone ubiquitination	BP	13579	1423	Kdm1a,Paf1,Ube2b,Otub1,Pcgf6,Phc1,Ring1,Kdm2b,Pcgf2	500569,361531,81816,293705,309457,312690,309626,304495,287662
GO:0016043	0.013127328858256	0.988753083280644	507	4475	cellular component organization	BP	13579	1423	Dvl1,Rhot2,Hdgfl2,Prkcsh,Hdac10,Xrcc1,Rtel1,L3mbtl2,P3h1,Aurkc,Hmgn3,Srsf6,Stx5,Dmc1,Ssh3,Phf1,Dgat1,U2af1,Arv1,Noc2l,Kdm1a,Hnrnpd,Cep63,Stx2,Kmt5c,Actl6b,Rpf2,Bbs5,C2cd5,Trim72,Sh3gl1,Zmym6,Ppan,Kat8,Iqub,Dync1i2,Pnkp,Fcho1,Chmp2a,Ing4,Ndufb3,Lrwd1,Rpl23a,Phpt1,Wdr75,Map2k5,Tarbp2,Washc1,Ift122,Ndufb10,Paf1,Stx4,Impdh2,Adrm1,Col11a1,Sirt7,Rpl5,Rpl4,Cox17,Arhgap18,Hsf1,Evl,Pcp4,Lsm3,Rpl11,Timm9,A…	83721,287156,171073,300445,362981,84495,362288,300320,114200,292554,113990,362264,65134,362960,365396,294287,84497,687575,292097,313777,500569,79256,300963,25130,308345,288563,294436,362142,362461,365377,81922,362602,298699,310194,296936,116659,308576,290639,365191,297597,301427,304396,360572,296571,314545,29568,363006,367328,312651,681418,361531,81803,301005,65138,25654,303745,81763,64302,89786,…
GO:0044265	0.0131819958570176	0.990246037063124	99	761	cellular macromolecule catabolic process	BP	13579	1423	Dvl1,Ankzf1,Usp40,Hnrnpd,Mettl3,Usp28,Trim72,Ccdc22,Secisbp2,Pcbp2,Adrm1,Rpl5,Hsf1,Lsm3,Rpl11,Usp21,Aup1,Fbxw4,Rbm10,Exosc8,Htra2,Abtb1,Upf3b,Arrb2,Upf3a,Sod1,Ube2b,Bcap31,Gtpbp2,Psma4,Rbm8a,Atp5if1,Plk1,Anapc4,Psmc4,Tcirg1,Dxo,Snf8,Pan2,Ranbp1,Lsm7,Ssb,Cdk5rap3,Usp16,Glmn,Stub1,Park7,Isg20,Psma7,Ubxn6,Psmb2,Magoh,Dnase1,Tmem67,Ripk1,Rpl23,Hnrnpu,Brf1,Trim39,Psmb3,Vps28,Rnaseh1,Psmb5,Uchl1,Mta1,D…	83721,363255,316599,79256,361035,315639,365377,317381,79049,363005,65138,81763,79245,297455,362631,688466,680423,309444,64510,295050,297376,297432,313449,25388,361176,24786,81816,293852,363195,29671,295284,25392,25515,305420,117262,293650,361799,287645,408200,360739,362829,81783,80278,288306,289437,287155,117287,293052,29674,363332,29675,298385,25633,313067,306886,29282,117280,299347,309591,29676…
GO:1904358	0.0135385583719596	0.996087429860524	8	32	positive regulation of telomere maintenance via telomere lengthening	BP	13579	1423	Rtel1,Pnkp,Acd,Mapk15,Hnrnpa2b1,Aurkb,Hnrnpa1,Mapkapk5	362288,308576,307798,286997,362361,114592,29578,498183
GO:0032786	0.0135797034690228	0.996501536751631	7	26	positive regulation of DNA-templated transcription, elongation	BP	13579	1423	Gtf2f1,Paf1,Ddx39b,Thoc1,Thoc5,Supt4h1,Cbx7	316123,361531,114612,291797,360972,287608,362962
GO:1905661	0.0137120865690479	1	2	2	regulation of telomerase RNA reverse transcriptase activity	BP	13579	1423	Hnrnpd,Hnrnpa2b1	79256,362361
GO:1905663	0.0137120865690479	1	2	2	positive regulation of telomerase RNA reverse transcriptase activity	BP	13579	1423	Hnrnpd,Hnrnpa2b1	79256,362361
GO:0009057	0.013776695527281	0.989554547608502	116	911	macromolecule catabolic process	BP	13579	1423	Dvl1,Ankzf1,Stx5,Usp40,Hnrnpd,Mettl3,Usp28,Trim72,Ccdc22,Secisbp2,Pcbp2,Adrm1,Rpl5,Hsf1,Lsm3,Rpl11,Usp21,Aup1,Fbxw4,Rbm10,Exosc8,Htra2,Abtb1,Upf3b,Arrb2,Cdk5,Upf3a,Mapk15,Sod1,Ube2b,Bcap31,Gtpbp2,Psma4,Rbm8a,Atp5if1,Idua,Plk1,Ndufa13,Anapc4,Psmc4,Tcirg1,Dxo,Snf8,Becn1,Pan2,Ranbp1,Lsm7,Ssb,Cdk5rap3,Usp16,Glmn,Stub1,Park7,Isg20,Psma7,Ubxn6,Psmb2,Magoh,Dnase1,Tmem67,Ripk1,Rpl23,Hnrnpu,Snx3,Brf1,Trim…	83721,363255,65134,316599,79256,361035,315639,365377,317381,79049,363005,65138,81763,79245,297455,362631,688466,680423,309444,64510,295050,297376,297432,313449,25388,140908,361176,286997,24786,81816,293852,363195,29671,295284,25392,360904,25515,100911483,305420,117262,293650,361799,287645,114558,408200,360739,362829,81783,80278,288306,289437,287155,117287,293052,29674,363332,29675,298385,25633,31…
GO:0000077	0.0138736343557974	0.994189225587444	14	72	DNA damage checkpoint	BP	13579	1423	Cep63,Usp28,Atrip,Ddx39b,Thoc1,Nek1,Thoc5,Cdk5rap3,Muc1,Tiprl,Dgkz,Nop53,Tp53,Rpl26	300963,315639,301014,114612,291797,290705,360972,80278,24571,360869,81821,292624,24842,287417
GO:0046339	0.0139836604883076	0.99816715095814	4	10	diacylglycerol metabolic process	BP	13579	1423	Dgat1,Dgkq,Dgka,Dgkz	84497,100361138,140866,81821
GO:0033120	0.013994690385018	0.995930809703875	8	32	positive regulation of RNA splicing	BP	13579	1423	Tra2a,Srsf1,Snrnp70,Smn1,Srsf5,Rbmxl1,Sf3b4,Dazap1	500116,689890,361574,64301,29667,307779,295270,362836
GO:0031937	0.0140087632591041	0.998931205280649	3	6	positive regulation of chromatin silencing	BP	13579	1423	Setdb1,Trim28,Sirt6	689883,116698,299638
GO:0006473	0.0140460842516731	0.992440263750559	25	154	protein acetylation	BP	13579	1423	L3mbtl2,Noc2l,Kat8,Ing4,Crtc2,Tada2a,Msl3,Kat2a,Sgf29,Paxip1,Hdac2,Dmap1,Muc1,LOC100910771,Park7,Wdr5,Kansl3,Brd7,Hint2,Med24,Aanat,Pcgf2,Tada3,Trrap,Crebbp	300320,313777,310194,297597,310615,360581,317464,303539,293488,311944,84577,298447,24571,313121,117287,362093,316328,361374,313491,619436,25120,287662,362414,288471,54244
GO:1903575	0.0141996910558199	1	2	2	cornified envelope assembly	BP	13579	1423	Stx2,Dmkn	25130,361548
GO:0002637	0.0142129453248091	0.99482432535728	11	49	regulation of immunoglobulin production	BP	13579	1423	Stx4,Pkn1,Thoc1,Pagr1,Paxip1,Tnfrsf4,Mzb1,Clcf1,Ceacam1,Mlh1,Aplf	81803,29355,291797,293500,311944,25572,291675,365395,81613,81685,500247
GO:0042772	0.0144476493001401	0.996766403864388	6	20	DNA damage response, signal transduction resulting in transcription	BP	13579	1423	Ing4,Tfap4,Muc1,Mad2l2,Tp53,Rpl26	297597,360482,24571,313702,24842,287417
GO:1903214	0.0144676067288676	0.993716763539237	15	75	regulation of protein targeting to mitochondrion	BP	13579	1423	U2af1,Wdr75,Parl,Htra2,Kat2a,Rpl28,Ptpn5,Atp5if1,Hps4,Wdr46,Zbtb17,Psmb7,Tomm7,Usp36,Ubl5	687575,314545,287979,297376,303539,64638,29644,25392,304555,309628,313666,85492,685620,303700,500954
GO:0019438	0.0147250345977925	0.987647616189194	319	2732	aromatic compound biosynthetic process	BP	13579	1423	E4f1,Dvl1,Sra1,Abcb6,Mapre3,Hdac10,Zfp692,Inha,Gtf2f1,Ilf2,Pelp1,L3mbtl2,Dnttip1,Hmgn3,Fpgs,Ccdc62,Noc2l,Nif3l1,Kdm1a,Hnrnpd,Kmt5c,Actl6b,Zmym6,Kat8,Pnkp,Cnot10,Ing4,Lpin3,Rev1,Wdr75,Map2k5,Rxrb,Sarnp,Paf1,Impdh2,Adrm1,Polr2c,Sirt7,Gtf2ird1,Drap1,Hsf1,Tceal5,Rpl11,Rnf25,Naca,Eef1d,Irf3,Usp21,Crtc2,Safb,Zfp958,Terf1,Elob,Tfb2m,Tceal9,Ccar1,Cox5b,Tada2a,Msl3,Zfp426,Coasy,Tfdp1,Acd,Ddx39b,Rbm10,Gps2…	681359,83721,252891,140669,298848,362981,303164,24504,316123,310612,360552,300320,171437,113990,687266,689909,313777,301431,500569,79256,308345,288563,362602,310194,308576,316034,297597,362261,316344,314545,29568,361801,362819,361531,301005,65138,361365,303745,246770,293674,79245,680282,362631,301515,288770,300033,292892,688466,310615,64196,100302405,297758,81807,289307,680354,361849,94194,360581…
GO:0000956	0.0147845719010721	0.993343409038634	16	84	nuclear-transcribed mRNA catabolic process	BP	13579	1423	Hnrnpd,Secisbp2,Lsm3,Upf3b,Upf3a,Gtpbp2,Rbm8a,Dxo,Pan2,Lsm7,Ssb,Magoh,Cnot3,Smg9,Mlh1,Dis3l2	79256,79049,297455,313449,361176,363195,295284,361799,408200,362829,81783,298385,308311,365215,81685,367307
GO:0035947	0.0148295833140455	0.998843521614316	3	6	regulation of gluconeogenesis by regulation of transcription from RNA polymerase II promoter	BP	13579	1423	Kat2a,Supt20h,Wdr5	303539,361946,362093
GO:0006400	0.0150747940700257	0.994136920220469	12	58	tRNA modification	BP	13579	1423	Ctu2,Trmt1,Dus1l,Pus10,Trmt112,Pus1,Yrdc,Trmt10b,Qtrt1,Trmt13,Dus3l,Dus2	292069,288914,246185,305583,293700,304567,319113,298081,64016,499697,301122,291978
GO:0016573	0.0151153106545377	0.992309969054976	21	126	histone acetylation	BP	13579	1423	L3mbtl2,Noc2l,Kat8,Ing4,Crtc2,Tada2a,Msl3,Kat2a,Sgf29,Paxip1,Dmap1,Muc1,LOC100910771,Wdr5,Kansl3,Brd7,Med24,Pcgf2,Tada3,Trrap,Crebbp	300320,313777,310194,297597,310615,360581,317464,303539,293488,311944,298447,24571,313121,362093,316328,361374,619436,287662,362414,288471,54244
GO:2001251	0.0152745475356277	0.992700840971955	18	102	negative regulation of chromosome organization	BP	13579	1423	Xrcc1,Rtel1,L3mbtl2,Phf1,Noc2l,Kdm1a,Terf1,Acd,Slx1b,Ercc1,Ube2b,Plk1,Otub1,Ik,Hnrnpu,Kdm4b,Hnrnpa1,Recql4	84495,362288,300320,294287,313777,500569,297758,307798,293489,292673,81816,25515,293705,291659,117280,301128,29578,300057
GO:0006974	0.015307181384936	0.989119927932086	74	552	cellular response to DNA damage stimulus	BP	13579	1423	Xrcc1,Ddx39a,Rtel1,Dmc1,Phf1,Kdm1a,Cep63,Usp28,Pnkp,Ing4,Rev1,Rbm17,Hsf1,Atrip,Acd,Ddx39b,Htra2,Mutyh,Baz1b,Thoc1,Slx1b,Tfpt,Tpt1,Pagr1,Ercc1,Nek1,Sod1,Ube2b,Cdc7,Paxip1,Gtf2h5,Thoc5,Otub1,Tfap4,Cdk5rap3,Usp16,Swi5,Dmap1,Muc1,Park7,Spdya,Aste1,Hpf1,Tiprl,Dclre1c,Plk5,Ercc2,Pwwp3a,Rps3,Polg2,Kin,Mta1,Recql5,Mcts1,Mad2l2,Trim28,Parp2,Dgkz,Sirt6,Gadd45a,Cebpg,Nop53,Mms19,Prkcg,Tp53,Mlh1,Rpl26,Uba7,R…	84495,89827,362288,362960,294287,500569,300963,315639,308576,297597,316344,291295,79245,301014,307798,114612,297376,170841,368002,291797,293489,85423,116646,293500,292673,290705,24786,81816,360908,311944,502227,360972,293705,360482,80278,288306,499779,298447,24571,117287,192209,363130,290706,360869,259171,314627,308415,362838,140654,303612,689197,64520,287834,302500,313702,116698,290027,81821,299…
GO:1903935	0.0155171806188048	0.998768552552203	3	6	response to sodium arsenite	BP	13579	1423	Hsf1,Daxx,Hnrnpa1	79245,140926,29578
GO:0006221	0.015533309528325	0.995946958635882	7	24	pyrimidine nucleotide biosynthetic process	BP	13579	1423	Uckl1,Nme1,Dhodh,Nme3,Erh,Nme2,Cad	499956,191575,65156,85269,681415,83782,24240
GO:0006281	0.0156175348234854	0.989856539057452	47	328	DNA repair	BP	13579	1423	Xrcc1,Rtel1,Dmc1,Kdm1a,Usp28,Pnkp,Rev1,Rbm17,Hsf1,Mutyh,Baz1b,Slx1b,Tfpt,Pagr1,Ercc1,Sod1,Ube2b,Cdc7,Gtf2h5,Otub1,Swi5,Dmap1,Park7,Aste1,Dclre1c,Ercc2,Pwwp3a,Rps3,Polg2,Mta1,Recql5,Mad2l2,Trim28,Parp2,Sirt6,Cebpg,Nop53,Mms19,Prkcg,Tp53,Mlh1,Recql4,Fancb,Xpa,Aplf,Paxx,Rev3l	84495,362288,362960,500569,315639,308576,316344,291295,79245,170841,368002,293489,85423,293500,292673,24786,81816,360908,502227,293705,499779,298447,117287,363130,259171,308415,362838,140654,303612,64520,287834,313702,116698,290027,299638,25301,292624,171124,24681,24842,81685,300057,501552,298074,500247,296565,309812
GO:2000277	0.0158017904157104	1	2	2	positive regulation of oxidative phosphorylation uncoupler activity	BP	13579	1423	Park7,Slc25a4	117287,85333
GO:1901977	0.0159234909436957	0.99872361668603	3	6	negative regulation of cell cycle checkpoint	BP	13579	1423	Ddx39b,Thoc1,Thoc5	114612,291797,360972
GO:0050685	0.0159577964523609	0.995724923760459	7	27	positive regulation of mRNA processing	BP	13579	1423	Tra2a,Paf1,Hsf1,Snrnp70,Rbmxl1,Sf3b4,Dazap1	500116,361531,79245,361574,307779,295270,362836
GO:0097033	0.0163068735060229	0.997863719523189	4	9	mitochondrial respiratory chain complex III biogenesis	BP	13579	1423	Uqcrb,Uqcc3,Bcs1l,Uqcc2	362897,690344,301514,361805
GO:0070585	0.0163824411779396	0.991218634431016	24	136	protein localization to mitochondrion	BP	13579	1423	U2af1,Wdr75,Timm9,Parl,Htra2,Kat2a,Rpl28,Ptpn5,Atp5if1,Ndufa13,Hps4,Wdr46,Dnlz,Zbtb17,Mtx1,Timm44,Tomm20,Cox18,Psmb7,Tomm7,Pam16,Timm10,Usp36,Ubl5	687575,314545,171139,287979,297376,303539,64638,29644,25392,100911483,304555,309628,296587,313666,295241,29635,266601,289522,85492,685620,679907,64464,303700,500954
GO:0034248	0.0168592187884038	0.989110716165904	45	308	regulation of cellular amide metabolic process	BP	13579	1423	Rps6kb2,Hnrnpd,Mettl3,Cnot10,Zc3h7a,Secisbp2,Tarbp2,Sarnp,Rpl5,Pstk,Mrpl58,Ddx39b,Rps23,Upf3b,Upf3a,Rps4x,Gtpbp2,Rpl12,Rbm8a,Hnrnpl,Eif1,Hnrnpa2b1,Mov10,Rps3a,Usp16,Rmnd1,Magoh,Srp9,C1qbp,Eif3k,Zfp598,Dgcr8,Rps3,Inpp5e,Drosha,Ybx2,Eif2a,Rbm3,Cnot3,Mif4gd,Mapkapk5,Rpl26,Abca7,Uqcc2,Gcn1	361696,79256,361035,316034,360466,79049,363006,362819,81763,361661,303673,114612,124323,313449,361176,100362640,363195,499782,295284,80846,287703,362361,310756,29288,288306,292268,298385,690345,29681,292762,287119,287954,140654,114089,310159,303250,502531,114488,308311,360659,498183,287417,299609,361805,690632
GO:0000028	0.0170005657022443	0.996272594399513	6	16	ribosomal small subunit assembly	BP	13579	1423	Rps5,Rps28,Rps15,Rps17,Rps25,Rps27	25538,691531,29285,29286,122799,94266
GO:0071897	0.0170247309827187	0.990942666094738	23	139	DNA biosynthetic process	BP	13579	1423	Hnrnpd,Pnkp,Rev1,Terf1,Tfdp1,Acd,Ddx39b,Arrb2,Acvrl1,Mapk15,Wrap53,Hnrnpa2b1,Nop10,Aurkb,Hnrnpu,Polg2,Prkd2,Hnrnpa1,Dnajc2,Pam16,Tp53,Mapkapk5,Rev3l	79256,308576,316344,297758,361178,307798,114612,25388,25237,286997,287432,362361,691534,114592,117280,303612,292658,29578,116456,679907,24842,498183,309812
GO:2000112	0.0171429993773229	0.985628347989155	298	2560	regulation of cellular macromolecule biosynthetic process	BP	13579	1423	E4f1,Dvl1,Sra1,Rps6kb2,Mapre3,Hdac10,Zfp692,Inha,Xrcc1,Gtf2f1,Ilf2,Pelp1,L3mbtl2,Dnttip1,Hmgn3,Ilkap,Ccdc62,Noc2l,Nif3l1,Kdm1a,Hnrnpd,Kmt5c,Mettl3,Actl6b,Zmym6,Kat8,Pnkp,Cnot10,Zc3h7a,Ing4,Lpin3,Secisbp2,Wdr75,Map2k5,Tarbp2,Rxrb,Sarnp,Paf1,Sirt7,Rpl5,Gtf2ird1,Drap1,Hsf1,Tceal5,Rpl11,Rnf25,Pstk,Naca,Eef1d,Irf3,Mrpl58,Usp21,Crtc2,Safb,Zfp958,Terf1,Elob,Tfb2m,Tceal9,Ccar1,Tada2a,Msl3,Zfp426,Tfdp1,Ac…	681359,83721,252891,361696,298848,362981,303164,24504,84495,316123,310612,360552,300320,171437,113990,64538,689909,313777,301431,500569,79256,308345,361035,288563,362602,310194,308576,316034,360466,297597,362261,79049,314545,29568,363006,361801,362819,361531,303745,81763,246770,293674,79245,680282,362631,301515,361661,288770,300033,292892,303673,688466,310615,64196,100302405,297758,81807,289307,6…
GO:0008033	0.0172624010608942	0.991857248216865	17	92	tRNA processing	BP	13579	1423	Ctu2,Trmt1,Tsen54,Dus1l,Rpp30,Pus10,Trmt112,Elac2,Pus1,Ssb,Yrdc,Trmt10b,Qtrt1,Trmt11,Trmt13,Dus3l,Dus2	292069,288914,690308,246185,685332,305583,293700,282826,304567,81783,319113,298081,64016,378794,499697,301122,291978
GO:0051973	0.0172808273527605	0.994751214927465	8	33	positive regulation of telomerase activity	BP	13579	1423	Hnrnpd,Pnkp,Acd,Mapk15,Wrap53,Hnrnpa2b1,Aurkb,Mapkapk5	79256,308576,307798,286997,287432,362361,114592,498183
GO:0000387	0.0175302479828365	0.994735769536812	8	30	spliceosomal snRNP assembly	BP	13579	1423	Prpf3,Snrpd2,Smn1,Gemin2,Snrpd1,Snrpf,Sart1,Ddx20	361995,680309,64301,84404,291794,680737,29678,84473
GO:1903321	0.0175584831279072	0.992436127232376	14	70	negative regulation of protein modification by small protein conjugation or removal	BP	13579	1423	Rpl5,Rpl11,Arrb2,Cdk5,Otub1,Glmn,Park7,Rpl23,Cops9,Trim39,Vps28,Rps3,Mad2l2,Prkcg	81763,362631,25388,140908,293705,289437,117287,29282,681389,309591,300052,140654,313702,24681
GO:0071300	0.0175611199866921	0.992997797475017	12	60	cellular response to retinoic acid	BP	13579	1423	Rxrb,Eln,Htra2,Snrnp70,Col2a1,Ndufa13,Tbxt,Hdac2,Muc1,Phc1,Rarg,Ltk	361801,25043,297376,361574,25412,100911483,292301,84577,24571,312690,685072,311337
GO:0001325	0.0177439506646604	0.998516666275882	3	6	formation of extrachromosomal circular DNA	BP	13579	1423	Rtel1,Slx1b,Ercc1	362288,293489,292673
GO:0090656	0.0177439506646604	0.998516666275882	3	6	t-circle formation	BP	13579	1423	Rtel1,Slx1b,Ercc1	362288,293489,292673
GO:0090737	0.0177439506646604	0.998516666275882	3	6	telomere maintenance via telomere trimming	BP	13579	1423	Rtel1,Slx1b,Ercc1	362288,293489,292673
GO:0009299	0.0179059468514105	0.995710461448824	6	22	mRNA transcription	BP	13579	1423	Hnrnpd,Hsf1,Eef1d,Sox17,Flna,Tp53	79256,79245,300033,312936,293860,24842
GO:0009838	0.017947482633227	0.998492972076792	3	6	abscission	BP	13579	1423	Zfyve19,Ist1,Aurkb	499871,307833,114592
GO:0070476	0.0189192398449561	1	2	2	rRNA (guanine-N7)-methylation	BP	13579	1423	Bud23,Trmt112	368084,293700
GO:0018393	0.0194030248462751	0.989862981760382	21	129	internal peptidyl-lysine acetylation	BP	13579	1423	L3mbtl2,Noc2l,Kat8,Ing4,Crtc2,Tada2a,Msl3,Kat2a,Sgf29,Paxip1,Dmap1,Muc1,LOC100910771,Wdr5,Kansl3,Brd7,Med24,Pcgf2,Tada3,Trrap,Crebbp	300320,313777,310194,297597,310615,360581,317464,303539,293488,311944,298447,24571,313121,362093,316328,361374,619436,287662,362414,288471,54244
GO:0042769	0.0194908707679671	0.998309779089156	3	6	DNA damage response, detection of DNA damage	BP	13579	1423	Pnkp,Nek1,Rps3	308576,290705,140654
GO:0006471	0.019527427882247	0.995227776649843	6	22	protein ADP-ribosylation	BP	13579	1423	Xrcc1,Pnkp,Hpf1,Adnp,Parp2,Sirt6	84495,308576,290706,64622,290027,299638
GO:0051028	0.019899083160616	0.991230166100759	14	76	mRNA transport	BP	13579	1423	Pabpn1,Ddx39a,Nxf1,Sarnp,Ddx39b,Thoc1,Rbm8a,Thoc5,Hnrnpa2b1,Magoh,Nup85,Nup88,Hnrnpa1,Akap8l	116697,89827,59087,362819,114612,291797,295284,360972,362361,298385,287830,113929,29578,299569
GO:0009199	0.0208273710852956	0.987113699701819	36	220	ribonucleoside triphosphate metabolic process	BP	13579	1423	Impdh2,Uqcrb,Cox5b,Uckl1,Atp5pd,Eno3,Atp5if1,Uqcc3,Nme1,Tcirg1,Nme3,Ndufb9,Park7,Cox4i1,Mfn1,Ampd2,Atp5pf,Atp5po,Ndufv2,Uqcrq,Atp5me,Atp5mf,Ndufv1,Atp5mc3,Atp5mc1,Ndufa7,Sirt6,Ndufc2,Atp5mc2,Cox7c,Tp53,Nme2,Cad,Uqcc2,Atp5f1e,Cox6a1	301005,362897,94194,499956,641434,25438,25392,690344,191575,293650,85269,299954,117287,29445,192647,362015,94271,192241,81728,497902,140608,690441,293655,114630,29754,299643,299638,293130,171082,100188937,24842,83782,24240,361805,245958,25282
GO:0006220	0.0208566888340145	0.993526306207583	8	30	pyrimidine nucleotide metabolic process	BP	13579	1423	Uckl1,Nme1,Dhodh,Nme3,Erh,Nt5c,Nme2,Cad	499956,191575,65156,85269,681415,100360582,83782,24240
GO:2000296	0.0213974492057839	1	2	2	negative regulation of hydrogen peroxide catabolic process	BP	13579	1423	Mt3,Hp	117038,24464
GO:0006401	0.0214741790351002	0.987816512296133	26	166	RNA catabolic process	BP	13579	1423	Hnrnpd,Mettl3,Secisbp2,Lsm3,Rbm10,Exosc8,Upf3b,Upf3a,Gtpbp2,Rbm8a,Dxo,Pan2,Lsm7,Ssb,Isg20,Magoh,Hnrnpu,Brf1,Rnaseh1,Drosha,Ybx2,Supv3l1,Cnot3,Smg9,Mlh1,Dis3l2	79256,361035,79049,297455,64510,295050,313449,361176,363195,295284,361799,408200,362829,81783,293052,298385,117280,299347,298933,310159,303250,294385,308311,365215,81685,367307
GO:0051220	0.021730323417783	0.99460368128844	6	21	cytoplasmic sequestering of protein	BP	13579	1423	Ccdc22,Cops9,Trip6,Flna,Pkd1,Nfkbia	317381,681389,686323,293860,24650,25493
GO:0046131	0.0220655675697375	0.99455489607928	6	20	pyrimidine ribonucleoside metabolic process	BP	13579	1423	Uckl1,Nme1,Dhodh,Nme3,Nme2,Cad	499956,191575,65156,85269,83782,24240
GO:0009987	0.0220717950901877	0.981604436645293	1149	10557	cellular process	BP	13579	1423	Matk,P3h3,E4f1,Dvl1,Sra1,Dcaf11,Rps6kb2,Ccnl2,Pabpn1,Hnrnph1,Abcb6,Nob1,Clasrp,Rhot2,Mapre3,Hdgfl2,Gba2,Prkcsh,Arhgef25,Hdac10,Zfp692,Inha,Xrcc1,Ddx39a,Trmt2a,Gtf2f1,Rtel1,Ctu2,Ankzf1,Ilf2,Setd4,Pelp1,L3mbtl2,P3h1,Clk3,Ppp1r12c,Dnpep,Aurkc,Dnttip1,Rpl14,Hmgn3,Clk2,Srsf6,Stx5,Dmc1,Ssh3,Ilkap,Srsf2,Prpf40b,Phf1,Dgat1,Usp40,Kdelc1,Dcaf15,Rrp9,Adam1a,Rps11,U2af1,Arv1,Fpgs,Rps8,Ccdc62,Clk1,Noc2l,Ngdn,…	60450,297595,681359,83721,252891,305895,361696,298687,116697,140931,140669,291996,499390,287156,298848,171073,298399,300445,314904,362981,303164,24504,84495,89827,287953,316123,362288,292069,363255,310612,245975,360552,300320,114200,171305,499076,301529,292554,171437,65043,113990,365842,362264,65134,362960,365396,64538,494445,363000,294287,84497,316599,316370,304653,363134,56777,81774,687575,2920…
GO:0016572	0.0221280042599961	0.992878044449669	8	36	histone phosphorylation	BP	13579	1423	Aurkc,Pkn1,Baz1b,Ube2b,Aurkb,Map3k12,Daxx,Akap8l	292554,29355,368002,81816,114592,25579,140926,299569
GO:0006213	0.0222557877906846	0.993651502964939	7	26	pyrimidine nucleoside metabolic process	BP	13579	1423	Uckl1,Nme1,Dhodh,Nme3,Tymp,Nme2,Cad	499956,191575,65156,85269,315219,83782,24240
GO:1903955	0.0226446431266436	0.990242566956536	13	66	positive regulation of protein targeting to mitochondrion	BP	13579	1423	U2af1,Wdr75,Htra2,Kat2a,Rpl28,Ptpn5,Hps4,Wdr46,Zbtb17,Psmb7,Tomm7,Usp36,Ubl5	687575,314545,297376,303539,64638,29644,304555,309628,313666,85492,685620,303700,500954
GO:0034244	0.0227923359899702	0.996397240709327	4	11	negative regulation of transcription elongation from RNA polymerase II promoter	BP	13579	1423	Supt4h1,Hnrnpu,Recql5,Nelfa	287608,117280,287834,305455
GO:0051444	0.0231136534848305	0.995228495702551	5	15	negative regulation of ubiquitin-protein transferase activity	BP	13579	1423	Rpl5,Rpl11,Park7,Rpl23,Mad2l2	81763,362631,117287,29282,313702
GO:0033522	0.0232367606826146	0.994040687924611	6	23	histone H2A ubiquitination	BP	13579	1423	Ube2b,Otub1,Pcgf6,Ring1,Kdm2b,Pcgf2	81816,293705,309457,309626,304495,287662
GO:1903747	0.0234689305751221	0.989124738663869	15	79	regulation of establishment of protein localization to mitochondrion	BP	13579	1423	U2af1,Wdr75,Parl,Htra2,Kat2a,Rpl28,Ptpn5,Atp5if1,Hps4,Wdr46,Zbtb17,Psmb7,Tomm7,Usp36,Ubl5	687575,314545,287979,297376,303539,64638,29644,25392,304555,309628,313666,85492,685620,303700,500954
GO:0034243	0.0236947196616233	0.993035374672621	7	29	regulation of transcription elongation from RNA polymerase II promoter	BP	13579	1423	Gtf2f1,Paf1,Supt4h1,Hnrnpu,Recql5,Cbx7,Nelfa	316123,361531,287608,117280,287834,362962,305455
GO:0031570	0.0238032451852164	0.98924695650612	14	77	DNA integrity checkpoint	BP	13579	1423	Cep63,Usp28,Atrip,Ddx39b,Thoc1,Nek1,Thoc5,Cdk5rap3,Muc1,Tiprl,Dgkz,Nop53,Tp53,Rpl26	300963,315639,301014,114612,291797,290705,360972,80278,24571,360869,81821,292624,24842,287417
GO:0097421	0.0240151530042696	0.990022863074289	12	57	liver regeneration	BP	13579	1423	Rpl19,Rpl32,Csnk2b,Srsf1,Rpl7,Srsf5,Rpl18,Rps16,Rps15,Rps24,Nfkbia,Vwf	81767,28298,81650,689890,297755,29667,81766,140655,29285,81776,25493,116669
GO:0009163	0.0240758376471437	0.9922438171321	8	32	nucleoside biosynthetic process	BP	13579	1423	Impdh2,Uckl1,Nme1,Dhodh,Nme3,Qtrt1,Nme2,Cad	301005,499956,191575,65156,85269,64016,83782,24240
GO:0042455	0.0240758376471437	0.9922438171321	8	32	ribonucleoside biosynthetic process	BP	13579	1423	Impdh2,Uckl1,Nme1,Dhodh,Nme3,Qtrt1,Nme2,Cad	301005,499956,191575,65156,85269,64016,83782,24240
GO:0006479	0.0241428383690126	0.98732032761161	20	122	protein methylation	BP	13579	1423	Setd4,L3mbtl2,Phf1,Kdm1a,Kmt5c,Paf1,Paxip1,Trmt112,Setdb1,Cxxc1,Hdac2,Setd6,Wdr5,Coprs,Ehmt2,As3mt,Kdm4b,Dydc2,Phf19,Nelfa	245975,300320,294287,500569,308345,361531,311944,293700,689883,291440,84577,291844,362093,290925,361798,140925,301128,688422,296653,305455
GO:0008213	0.0241428383690126	0.98732032761161	20	122	protein alkylation	BP	13579	1423	Setd4,L3mbtl2,Phf1,Kdm1a,Kmt5c,Paf1,Paxip1,Trmt112,Setdb1,Cxxc1,Hdac2,Setd6,Wdr5,Coprs,Ehmt2,As3mt,Kdm4b,Dydc2,Phf19,Nelfa	245975,300320,294287,500569,308345,361531,311944,293700,689883,291440,84577,291844,362093,290925,361798,140925,301128,688422,296653,305455
GO:0001778	0.0241561012971269	0.997500064158593	3	7	plasma membrane repair	BP	13579	1423	Trim72,Dysf,Myof	365377,312492,309499
GO:0032259	0.0242105451018552	0.984895017742184	35	237	methylation	BP	13579	1423	Trmt2a,Setd4,L3mbtl2,Phf1,Kdm1a,Kmt5c,Mettl3,Trmt1,Paf1,Tfb2m,Bud23,Gnas,Paxip1,Mphosph8,Trmt112,Setdb1,Cxxc1,Hdac2,Setd6,Dmap1,Wdr5,Coprs,Ehmt2,As3mt,Trmt10b,Kdm4b,Trmt11,Dydc2,Trim28,Trmt13,Phf19,Kdm1b,Kmt2e,Nelfa,Mta2	287953,245975,300320,294287,500569,308345,361035,288914,361531,289307,368084,24896,311944,290270,293700,689883,291440,84577,291844,298447,362093,290925,361798,140925,298081,301128,378794,688422,116698,499697,296653,306819,311968,305455,361724
GO:0061789	0.0242240452884731	0.999202375577312	2	3	dense core granule priming	BP	13579	1423	Unc13d,Unc13b	192177,64830
GO:0043981	0.0246411228147485	0.995897222771899	4	12	histone H4-K5 acetylation	BP	13579	1423	Kat8,Ing4,Wdr5,Kansl3	310194,297597,362093,316328
GO:0043982	0.0246411228147485	0.995897222771899	4	12	histone H4-K8 acetylation	BP	13579	1423	Kat8,Ing4,Wdr5,Kansl3	310194,297597,362093,316328
GO:0090309	0.0246661336892436	0.999179678305342	2	3	positive regulation of methylation-dependent chromatin silencing	BP	13579	1423	Setdb1,Trim28	689883,116698
GO:0006886	0.0250873415335172	0.980755789999947	105	828	intracellular protein transport	BP	13579	1423	Pabpn1,Ddx39a,Nxf1,Stx5,U2af1,Stx2,C2cd5,Gckr,Ccdc22,Wdr75,Washc1,Ift122,Sarnp,Zfand2b,Stx4,Rpl11,Timm9,Arl3,Parl,Aup1,Scg5,Acd,Ddx39b,Ift20,Htra2,Kat2a,Thoc1,Cdk5,Rpl28,Cep131,Anp32b,Ptpn5,Bcap31,Il18,Atp5if1,Ndufa13,Hps4,Erp29,Thoc5,Snf8,Ranbp1,Hnrnpa2b1,Ssb,Snapin,Vps33b,Sec24b,Wdr46,Dnlz,Dmap1,Ramp2,Park7,Reep2,Mt3,Tbc1d2,Zbtb17,Stx16,Srp19,Vps16,Srp9,Mtx1,Trip6,Nup85,Cabp1,Snx3,Srp14,Timm44,…	116697,89827,59087,65134,687575,25130,362461,25658,317381,314545,367328,312651,362819,363253,81803,362631,171139,64664,287979,680423,25719,307798,114612,287541,297376,303539,291797,140908,64638,360672,170724,29644,293852,29197,25392,100911483,304555,117030,360972,287645,360739,362361,81783,295217,64060,295461,309628,296587,298447,58966,117287,682105,117038,313234,313666,362283,291685,296159,69034…
GO:0006344	0.025272112694872	0.999148187828706	2	3	maintenance of chromatin silencing	BP	13579	1423	Ube2b,Hdac2	81816,84577
GO:2000780	0.0253451979255092	0.995742320529912	4	12	negative regulation of double-strand break repair	BP	13579	1423	Hsf1,Otub1,Recql5,Fancb	79245,293705,287834,501552
GO:0050916	0.0258625710867813	0.999117085708473	2	3	sensory perception of sweet taste	BP	13579	1423	Reep2,Itpr3	682105,25679
GO:1902017	0.0259133971518609	0.991402796199693	8	36	regulation of cilium assembly	BP	13579	1423	Ift20,Vdac3,Bbs4,Pqbp1,Tmem67,Cenpj,Odf2,Tchp	287541,83532,300754,302557,313067,305909,29479,304547
GO:0006450	0.0261860249660911	0.994317532179056	5	16	regulation of translational fidelity	BP	13579	1423	Aarsd1,Rps5,Yrdc,Vars2,Tars2	619440,25538,319113,309596,310672
GO:0072528	0.0262098651523113	0.992212860576381	7	27	pyrimidine-containing compound biosynthetic process	BP	13579	1423	Uckl1,Nme1,Dhodh,Nme3,Erh,Nme2,Cad	499956,191575,65156,85269,681415,83782,24240
GO:0045901	0.0264167379764645	0.99741641896483	3	6	positive regulation of translational elongation	BP	13579	1423	Secisbp2,Rpl12,Usp16	79049,499782,288306
GO:0097659	0.0264424482325418	0.977736665166204	267	2304	nucleic acid-templated transcription	BP	13579	1423	E4f1,Dvl1,Sra1,Mapre3,Hdac10,Zfp692,Inha,Gtf2f1,Ilf2,Pelp1,L3mbtl2,Dnttip1,Hmgn3,Ccdc62,Noc2l,Nif3l1,Kdm1a,Hnrnpd,Kmt5c,Actl6b,Zmym6,Kat8,Cnot10,Ing4,Lpin3,Wdr75,Map2k5,Rxrb,Sarnp,Paf1,Adrm1,Polr2c,Sirt7,Gtf2ird1,Drap1,Hsf1,Tceal5,Rpl11,Rnf25,Naca,Eef1d,Irf3,Usp21,Crtc2,Safb,Zfp958,Elob,Tfb2m,Tceal9,Ccar1,Tada2a,Msl3,Zfp426,Tfdp1,Ddx39b,Rbm10,Gps2,Pkn1,Baz1b,Taf15,Traf7,Kat2a,Zfp513,Arrb2,Ppid,Th…	681359,83721,252891,298848,362981,303164,24504,316123,310612,360552,300320,171437,113990,689909,313777,301431,500569,79256,308345,288563,362602,310194,316034,297597,362261,314545,29568,361801,362819,361531,65138,361365,303745,246770,293674,79245,680282,362631,301515,288770,300033,292892,688466,310615,64196,100302405,81807,289307,680354,361849,360581,317464,690895,361178,114612,64510,497941,29355,…
GO:0045910	0.0265356083865692	0.994070526570519	5	18	negative regulation of DNA recombination	BP	13579	1423	Rtel1,Thoc1,Recql5,Mlh1,Fancb	362288,291797,287834,81685,501552
GO:0018344	0.0266172463873351	0.997137750094307	3	7	protein geranylgeranylation	BP	13579	1423	Rabggta,Agrn,Rabggtb	58983,25592,25533
GO:0000733	0.0267582145148878	0.997116561055819	3	7	DNA strand renaturation	BP	13579	1423	Hnrnpa1,Tp53,Recql4	29578,24842,300057
GO:1990414	0.0267884646678954	0.999067491649381	2	3	replication-born double-strand break repair via sister chromatid exchange	BP	13579	1423	Recql5,Fancb	287834,501552
GO:0000423	0.0268175431555976	0.99406146186015	5	17	mitophagy	BP	13579	1423	Htra2,Becn1,Tomm7,Tp53,Ulk1	297376,114558,685620,24842,360827
GO:1903749	0.0272583965789907	0.98792828275131	13	67	positive regulation of establishment of protein localization to mitochondrion	BP	13579	1423	U2af1,Wdr75,Htra2,Kat2a,Rpl28,Ptpn5,Hps4,Wdr46,Zbtb17,Psmb7,Tomm7,Usp36,Ubl5	687575,314545,297376,303539,64638,29644,304555,309628,313666,85492,685620,303700,500954
GO:0000154	0.0274920678413293	0.992720924091757	6	22	rRNA modification	BP	13579	1423	Gar1,Tfb2m,Bud23,Nop58,Trmt112,Nop10	499709,289307,368084,60373,293700,691534
GO:0031060	0.0275077032800395	0.989982122553291	9	44	regulation of histone methylation	BP	13579	1423	L3mbtl2,Phf1,Kdm1a,Paf1,Paxip1,Ehmt2,Kdm4b,Phf19,Nelfa	300320,294287,500569,361531,311944,361798,301128,296653,305455
GO:1901070	0.0276486824215561	0.995512945172509	4	10	guanosine-containing compound biosynthetic process	BP	13579	1423	Impdh2,Nme1,Nme3,Nme2	301005,191575,85269,83782
GO:1904533	0.0288296369600592	0.998954663792924	2	3	regulation of telomeric loop disassembly	BP	13579	1423	Rtel1,Terf1	362288,297758
GO:0001180	0.0288823146229888	0.998951689120597	2	3	transcription initiation from RNA polymerase I promoter for nuclear large rRNA transcript	BP	13579	1423	Polr1e,Taf1b	313245,690450
GO:0006614	0.0290274285344169	0.995045253464309	4	11	SRP-dependent cotranslational protein targeting to membrane	BP	13579	1423	Zfand2b,Srp19,Srp9,Srp14	363253,291685,690345,296076
GO:0045911	0.0290758087006597	0.992138204387072	6	23	positive regulation of DNA recombination	BP	13579	1423	Pagr1,Ube2b,Paxip1,Clcf1,Mlh1,Fancb	293500,81816,311944,365395,81685,501552
GO:0006475	0.0293928640175638	0.983931394977877	21	134	internal protein amino acid acetylation	BP	13579	1423	L3mbtl2,Noc2l,Kat8,Ing4,Crtc2,Tada2a,Msl3,Kat2a,Sgf29,Paxip1,Dmap1,Muc1,LOC100910771,Wdr5,Kansl3,Brd7,Med24,Pcgf2,Tada3,Trrap,Crebbp	300320,313777,310194,297597,310615,360581,317464,303539,293488,311944,298447,24571,313121,362093,316328,361374,619436,287662,362414,288471,54244
GO:0006351	0.0294469290403974	0.975149119016481	264	2283	transcription, DNA-templated	BP	13579	1423	E4f1,Dvl1,Sra1,Mapre3,Hdac10,Zfp692,Inha,Gtf2f1,Ilf2,Pelp1,L3mbtl2,Dnttip1,Hmgn3,Ccdc62,Noc2l,Nif3l1,Kdm1a,Hnrnpd,Kmt5c,Actl6b,Zmym6,Kat8,Cnot10,Ing4,Lpin3,Wdr75,Map2k5,Rxrb,Sarnp,Paf1,Adrm1,Polr2c,Sirt7,Gtf2ird1,Drap1,Hsf1,Tceal5,Rpl11,Rnf25,Naca,Eef1d,Irf3,Usp21,Crtc2,Safb,Zfp958,Elob,Tfb2m,Tceal9,Ccar1,Tada2a,Msl3,Zfp426,Tfdp1,Ddx39b,Rbm10,Gps2,Pkn1,Baz1b,Taf15,Traf7,Kat2a,Zfp513,Arrb2,Ppid,Th…	681359,83721,252891,298848,362981,303164,24504,316123,310612,360552,300320,171437,113990,689909,313777,301431,500569,79256,308345,288563,362602,310194,316034,297597,362261,314545,29568,361801,362819,361531,65138,361365,303745,246770,293674,79245,680282,362631,301515,288770,300033,292892,688466,310615,64196,100302405,81807,289307,680354,361849,360581,317464,690895,361178,114612,64510,497941,29355,…
GO:0000184	0.0296810067146316	0.991935033565507	6	23	nuclear-transcribed mRNA catabolic process, nonsense-mediated decay	BP	13579	1423	Secisbp2,Upf3b,Upf3a,Rbm8a,Magoh,Smg9	79049,313449,361176,295284,298385,365215
GO:0010836	0.0298504690538368	0.998896461704056	2	3	negative regulation of protein ADP-ribosylation	BP	13579	1423	Xrcc1,Pnkp	84495,308576
GO:0009148	0.0301555724992679	0.993200476207238	5	16	pyrimidine nucleoside triphosphate biosynthetic process	BP	13579	1423	Uckl1,Nme1,Nme3,Nme2,Cad	499956,191575,85269,83782,24240
GO:0031647	0.0302968532217346	0.981195490915156	32	212	regulation of protein stability	BP	13579	1423	Dvl1,P3h1,Hypk,Usp28,Rpl5,Rpl11,Tada2a,Ncln,Kat2a,Ube2b,Sugt1,Plk1,Hps4,Ccnh,Dnlz,Stub1,Park7,Mt3,Rpl23,Sox17,Pfn1,Syvn1,Flna,Tomm7,Tspan1,Sirt6,Tnip2,Nop53,Tp53,Tada3,Usp19,Crebbp	83721,114200,311359,315639,81763,362631,360581,314648,303539,81816,290408,25515,304555,84389,296587,287155,117287,117038,29282,312936,64303,361712,293860,685620,298436,299638,305451,292624,24842,362414,361190,54244
GO:0098780	0.0303573716591859	0.993047962154675	5	17	response to mitochondrial depolarisation	BP	13579	1423	Htra2,Atp5if1,Becn1,Tomm7,Ulk1	297376,25392,114558,685620,360827
GO:0030262	0.0303825829786462	0.991761266245172	6	22	apoptotic nuclear changes	BP	13579	1423	Hsf1,Acin1,Sod1,Cdk5rap3,Aifm1,Dffb	79245,305884,24786,80278,83533,84359
GO:0032785	0.0306451805185712	0.994531398478184	4	12	negative regulation of DNA-templated transcription, elongation	BP	13579	1423	Supt4h1,Hnrnpu,Recql5,Nelfa	287608,117280,287834,305455
GO:2000279	0.0306977984538293	0.990421921797451	7	30	negative regulation of DNA biosynthetic process	BP	13579	1423	Terf1,Acd,Acvrl1,Hnrnpu,Hnrnpa1,Dnajc2,Tp53	297758,307798,25237,117280,29578,116456,24842
GO:0010556	0.0308764731506931	0.973665391874561	305	2653	regulation of macromolecule biosynthetic process	BP	13579	1423	E4f1,Dvl1,Sra1,Rps6kb2,Mapre3,Hdac10,Zfp692,Inha,Xrcc1,Gtf2f1,Ilf2,Pelp1,L3mbtl2,Dnttip1,Hmgn3,Ilkap,Ccdc62,Noc2l,Nif3l1,Kdm1a,Hnrnpd,Kmt5c,Mettl3,Actl6b,Zmym6,Kat8,Pnkp,Cnot10,Zc3h7a,Ing4,Lpin3,Secisbp2,Wdr75,Map2k5,Tarbp2,Rxrb,Sarnp,Paf1,Sirt7,Rpl5,Gtf2ird1,Drap1,Hsf1,Tceal5,Rpl11,Rnf25,Pstk,Naca,Eef1d,Irf3,Mrpl58,Usp21,Crtc2,Safb,Zfp958,Terf1,Elob,Tfb2m,Tceal9,Ccar1,Tada2a,Msl3,Zfp426,Tfdp1,Ac…	681359,83721,252891,361696,298848,362981,303164,24504,84495,316123,310612,360552,300320,171437,113990,64538,689909,313777,301431,500569,79256,308345,361035,288563,362602,310194,308576,316034,360466,297597,362261,79049,314545,29568,363006,361801,362819,361531,303745,81763,246770,293674,79245,680282,362631,301515,361661,288770,300033,292892,303673,688466,310615,64196,100302405,297758,81807,289307,6…
GO:1901362	0.0312689015851934	0.97322308782222	325	2827	organic cyclic compound biosynthetic process	BP	13579	1423	E4f1,Dvl1,Sra1,Abcb6,Mapre3,Hdac10,Zfp692,Inha,Gtf2f1,Ilf2,Pelp1,L3mbtl2,Dnttip1,Hmgn3,Fpgs,Ccdc62,Noc2l,Nif3l1,Kdm1a,Hnrnpd,Kmt5c,Actl6b,Zmym6,Kat8,Pnkp,Cnot10,Ing4,Lpin3,Rev1,Wdr75,Map2k5,Rxrb,Sarnp,Paf1,Impdh2,Adrm1,Polr2c,Sirt7,Gtf2ird1,Drap1,Hsf1,Tceal5,Rpl11,Rnf25,Naca,Eef1d,Irf3,Usp21,Crtc2,Safb,Zfp958,Terf1,Elob,Tfb2m,Tceal9,Ccar1,Cox5b,Tada2a,Msl3,Zfp426,Coasy,Tfdp1,Acd,Ddx39b,Rbm10,Gps2…	681359,83721,252891,140669,298848,362981,303164,24504,316123,310612,360552,300320,171437,113990,687266,689909,313777,301431,500569,79256,308345,288563,362602,310194,308576,316034,297597,362261,316344,314545,29568,361801,362819,361531,301005,65138,361365,303745,246770,293674,79245,680282,362631,301515,288770,300033,292892,688466,310615,64196,100302405,297758,81807,289307,680354,361849,94194,360581…
GO:0045047	0.0313240093787846	0.992765002192361	5	17	protein targeting to ER	BP	13579	1423	Zfand2b,Srp19,Srp9,Srp14,Pmm2	363253,291685,690345,296076,302915
GO:0006120	0.0318206143247768	0.9929709084985	5	14	mitochondrial electron transport, NADH to ubiquinone	BP	13579	1423	Ndufb9,Park7,Ndufv2,Ndufa7,Ndufc2	299954,117287,81728,299643,293130
GO:0018312	0.032038621688615	0.99876779947371	2	3	peptidyl-serine ADP-ribosylation	BP	13579	1423	Hpf1,Parp2	290706,290027
GO:0006839	0.0327159561175344	0.979579200232904	32	207	mitochondrial transport	BP	13579	1423	Rhot2,U2af1,Wdr75,Timm9,Parl,Cox5b,Htra2,Kat2a,Rpl28,Ptpn5,Atp5if1,Ndufa13,Hps4,Wdr46,Dnlz,Zbtb17,Mtx1,Timm44,Mrpl18,Atp5po,Slc25a14,Slc25a4,Slc25a42,Tomm20,Slc25a27,Psmb7,Tomm7,Pam16,Timm10,Tp53,Usp36,Ubl5	287156,687575,314545,171139,287979,94194,297376,303539,64638,29644,25392,100911483,304555,309628,296587,313666,295241,29635,292244,192241,85263,85333,689414,266601,85262,85492,685620,679907,64464,24842,303700,500954
GO:2000573	0.0330672308625281	0.985427433588891	12	65	positive regulation of DNA biosynthetic process	BP	13579	1423	Hnrnpd,Pnkp,Acd,Ddx39b,Arrb2,Mapk15,Wrap53,Hnrnpa2b1,Aurkb,Prkd2,Hnrnpa1,Mapkapk5	79256,308576,307798,114612,25388,286997,287432,362361,114592,292658,29578,498183
GO:1901659	0.0330880335513406	0.988563027959899	8	34	glycosyl compound biosynthetic process	BP	13579	1423	Impdh2,Uckl1,Nme1,Dhodh,Nme3,Qtrt1,Nme2,Cad	301005,499956,191575,65156,85269,64016,83782,24240
GO:0050821	0.033124009367723	0.981690110374526	21	129	protein stabilization	BP	13579	1423	Dvl1,P3h1,Hypk,Rpl5,Rpl11,Ube2b,Hps4,Ccnh,Dnlz,Park7,Mt3,Rpl23,Sox17,Pfn1,Syvn1,Flna,Tspan1,Tnip2,Nop53,Tp53,Usp19	83721,114200,311359,81763,362631,81816,304555,84389,296587,117287,117038,29282,312936,64303,361712,293860,298436,305451,292624,24842,361190
GO:1900194	0.0332342212301709	0.99869528387638	2	3	negative regulation of oocyte maturation	BP	13579	1423	Npr2,Grb14	116564,58844
GO:0098926	0.033305563698932	0.998690907908337	2	3	postsynaptic signal transduction	BP	13579	1423	Cabp1,Nsmf	171051,117536
GO:0099527	0.033305563698932	0.998690907908337	2	3	postsynapse to nucleus signaling pathway	BP	13579	1423	Cabp1,Nsmf	171051,117536
GO:0002181	0.0333337649673012	0.986820647741062	10	44	cytoplasmic translation	BP	13579	1423	Mettl3,Rpl4,Rpl7,Rps3a,Eif3k,Rps20,Rpl31,Rps3,Mcts1,Rpl26	361035,64302,297755,29288,292762,122772,64298,140654,302500,287417
GO:0032774	0.0334136795470255	0.971675451790264	267	2316	RNA biosynthetic process	BP	13579	1423	E4f1,Dvl1,Sra1,Mapre3,Hdac10,Zfp692,Inha,Gtf2f1,Ilf2,Pelp1,L3mbtl2,Dnttip1,Hmgn3,Ccdc62,Noc2l,Nif3l1,Kdm1a,Hnrnpd,Kmt5c,Actl6b,Zmym6,Kat8,Cnot10,Ing4,Lpin3,Wdr75,Map2k5,Rxrb,Sarnp,Paf1,Adrm1,Polr2c,Sirt7,Gtf2ird1,Drap1,Hsf1,Tceal5,Rpl11,Rnf25,Naca,Eef1d,Irf3,Usp21,Crtc2,Safb,Zfp958,Elob,Tfb2m,Tceal9,Ccar1,Tada2a,Msl3,Zfp426,Tfdp1,Ddx39b,Rbm10,Gps2,Pkn1,Baz1b,Taf15,Traf7,Kat2a,Zfp513,Arrb2,Ppid,Th…	681359,83721,252891,298848,362981,303164,24504,316123,310612,360552,300320,171437,113990,689909,313777,301431,500569,79256,308345,288563,362602,310194,316034,297597,362261,314545,29568,361801,362819,361531,65138,361365,303745,246770,293674,79245,680282,362631,301515,288770,300033,292892,688466,310615,64196,100302405,81807,289307,680354,361849,360581,317464,690895,361178,114612,64510,497941,29355,…
GO:0007004	0.0334582329222588	0.986571676256124	10	51	telomere maintenance via telomerase	BP	13579	1423	Pnkp,Terf1,Acd,Mapk15,Wrap53,Nop10,Aurkb,Hnrnpu,Hnrnpa1,Mapkapk5	308576,297758,307798,286997,287432,691534,114592,117280,29578,498183
GO:0017004	0.0335618958732948	0.990756937893717	6	21	cytochrome complex assembly	BP	13579	1423	Cox17,Uqcrb,Uqcc3,Bcs1l,Cox18,Uqcc2	89786,362897,690344,301514,289522,361805
GO:0045786	0.0337292698950811	0.976923962132564	47	342	negative regulation of cell cycle	BP	13579	1423	Cep63,Usp28,Zfyve19,Chmp2a,Ing4,Atrip,Terf1,Ctdspl,Ddx39b,Thoc1,Cdk5,Rnf112,Nek1,Tpra1,Hexim2,Susd2,Plk1,Thoc5,Nle1,Tfap4,Cdk5rap3,Muc1,Ik,Rpl24,Aurkb,Mdm1,Tmem67,Zbtb17,Rpl23,Tiprl,Sgsm3,Brd7,Npr2,Ppp2r3b,Slfn13,Grb14,Pkd1,Dgkz,Gadd45a,Nop53,Cdkn3,Tp53,Kntc1,Rpl26,Recql4,Trrap,Scrib	300963,315639,499871,365191,297597,301014,297758,301056,114612,291797,140908,24916,290705,85494,303580,294335,25515,360972,303372,360482,80278,24571,291659,64307,114592,314859,313067,313666,29282,360869,362963,361374,116564,682033,303378,58844,24650,81821,25112,292624,289993,24842,304477,287417,300057,288471,362938
GO:0038158	0.0342058155933072	0.998635218891165	2	3	granulocyte colony-stimulating factor signaling pathway	BP	13579	1423	Csf2ra,Ceacam1	652957,81613
GO:0006241	0.0342816666800377	0.993825335320029	4	11	CTP biosynthetic process	BP	13579	1423	Uckl1,Nme1,Nme3,Nme2	499956,191575,85269,83782
GO:0046036	0.0342816666800377	0.993825335320029	4	11	CTP metabolic process	BP	13579	1423	Uckl1,Nme1,Nme3,Nme2	499956,191575,85269,83782
GO:0006402	0.0344501029703543	0.980552842141477	22	141	mRNA catabolic process	BP	13579	1423	Hnrnpd,Mettl3,Secisbp2,Lsm3,Rbm10,Upf3b,Upf3a,Gtpbp2,Rbm8a,Dxo,Pan2,Lsm7,Ssb,Magoh,Hnrnpu,Brf1,Ybx2,Supv3l1,Cnot3,Smg9,Mlh1,Dis3l2	79256,361035,79049,297455,64510,313449,361176,363195,295284,361799,408200,362829,81783,298385,117280,299347,303250,294385,308311,365215,81685,367307
GO:0051031	0.0346037583119854	0.998610326134946	2	3	tRNA transport	BP	13579	1423	Ssb,Tomm20	81783,266601
GO:0090501	0.0347371854628382	0.982542611979066	16	90	RNA phosphodiester bond hydrolysis	BP	13579	1423	Nob1,Tsen54,Rpp30,Elac2,Las1l,Pan2,Mov10,Isg20,Cstf2,Rnaseh1,Dgcr8,Drosha,Cpsf1,Rps21,Toe1,Dis3l2	291996,690308,685332,282826,296865,408200,310756,293052,683927,298933,287954,310159,366952,81775,298443,367307
GO:0033683	0.0347635968992217	0.995840276617489	3	7	nucleotide-excision repair, DNA incision	BP	13579	1423	Ercc1,Ercc2,Xpa	292673,308415,298074
GO:0045358	0.0347912475426843	0.998598539583282	2	3	negative regulation of interferon-beta biosynthetic process	BP	13579	1423	Irf3,Crebbp	292892,54244
GO:0060312	0.0348643371179608	0.995823340563086	3	7	regulation of blood vessel remodeling	BP	13579	1423	Il18,Ceacam1,Flt4	29197,81613,114110
GO:2000001	0.0350151898122554	0.993335773959428	4	13	regulation of DNA damage checkpoint	BP	13579	1423	Ddx39b,Thoc1,Nek1,Thoc5	114612,291797,290705,360972
GO:0061819	0.0352028682208744	0.998572532106755	2	3	telomeric DNA-containing double minutes formation	BP	13579	1423	Xrcc1,Ercc1	84495,292673
GO:1905764	0.0352028682208744	0.998572532106755	2	3	regulation of protection from non-homologous end joining at telomere	BP	13579	1423	Xrcc1,Ercc1	84495,292673
GO:1905765	0.0352028682208744	0.998572532106755	2	3	negative regulation of protection from non-homologous end joining at telomere	BP	13579	1423	Xrcc1,Ercc1	84495,292673
GO:0046605	0.0353210974375339	0.987471848313936	8	38	regulation of centrosome cycle	BP	13579	1423	Chmp2a,Cep131,Ranbp1,Mdm1,Tmem67,Cenpj,Fbxw5,Cep85	365191,360672,360739,314859,313067,305909,362081,362622
GO:0031062	0.0353352778755737	0.989857383793772	6	25	positive regulation of histone methylation	BP	13579	1423	L3mbtl2,Phf1,Paf1,Paxip1,Phf19,Nelfa	300320,294287,361531,311944,296653,305455
GO:0006707	0.0357671082136945	0.995670640808426	3	7	cholesterol catabolic process	BP	13579	1423	Mt3,Cel,Scarb1	117038,24254,25073
GO:0016127	0.0357671082136945	0.995670640808426	3	7	sterol catabolic process	BP	13579	1423	Mt3,Cel,Scarb1	117038,24254,25073
GO:0007042	0.0360305836316235	0.995625761633555	3	7	lysosomal lumen acidification	BP	13579	1423	Atp6v0c,Snapin,Cln3	170667,295217,293485
GO:0035865	0.0362902878758882	0.993012760446031	4	13	cellular response to potassium ion	BP	13579	1423	Hsf1,Sod1,Hnrnpa1,Cacna1h	79245,24786,29578,114862
GO:0006278	0.0369018143627462	0.984912634065168	10	52	RNA-dependent DNA biosynthetic process	BP	13579	1423	Pnkp,Terf1,Acd,Mapk15,Wrap53,Nop10,Aurkb,Hnrnpu,Hnrnpa1,Mapkapk5	308576,297758,307798,286997,287432,691534,114592,117280,29578,498183
GO:0017185	0.0370159634380769	0.99518014634622	3	8	peptidyl-lysine hydroxylation	BP	13579	1423	P3h3,Plod3,Vps33b	297595,288583,64060
GO:0051457	0.0370808908446241	0.992810497600082	4	13	maintenance of protein location in nucleus	BP	13579	1423	Taf8,Bbs4,Hnrnpu,Sun1	316216,300754,117280,360773
GO:0009205	0.0373359567647687	0.976106730579685	34	214	purine ribonucleoside triphosphate metabolic process	BP	13579	1423	Impdh2,Uqcrb,Cox5b,Atp5pd,Eno3,Atp5if1,Uqcc3,Nme1,Tcirg1,Nme3,Ndufb9,Park7,Cox4i1,Mfn1,Ampd2,Atp5pf,Atp5po,Ndufv2,Uqcrq,Atp5me,Atp5mf,Ndufv1,Atp5mc3,Atp5mc1,Ndufa7,Sirt6,Ndufc2,Atp5mc2,Cox7c,Tp53,Nme2,Uqcc2,Atp5f1e,Cox6a1	301005,362897,94194,641434,25438,25392,690344,191575,293650,85269,299954,117287,29445,192647,362015,94271,192241,81728,497902,140608,690441,293655,114630,29754,299643,299638,293130,171082,100188937,24842,83782,361805,245958,25282
GO:0006921	0.0374369798427104	0.989241225795429	6	23	cellular component disassembly involved in execution phase of apoptosis	BP	13579	1423	Hsf1,Acin1,Sod1,Cdk5rap3,Aifm1,Dffb	79245,305884,24786,80278,83533,84359
GO:0140053	0.0381177912877354	0.982936883395348	12	60	mitochondrial gene expression	BP	13579	1423	Mrpl58,Tfb2m,Mrpl23,Rmnd1,C1qbp,Polrmt,Polg2,Tars2,Mrpl2,Uqcc2,Rars2,Chchd1	303673,289307,64360,292268,29681,299604,303612,310672,301240,361805,297969,361005
GO:0043967	0.0385422664021031	0.984073442449047	10	54	histone H4 acetylation	BP	13579	1423	Kat8,Ing4,Msl3,Kat2a,Dmap1,Muc1,Wdr5,Kansl3,Tada3,Trrap	310194,297597,317464,303539,298447,24571,362093,316328,362414,288471
GO:1901407	0.0385627188134268	0.994895046620408	3	8	regulation of phosphorylation of RNA polymerase II C-terminal domain	BP	13579	1423	Ccnh,Ppil4,Ccnt2	84389,361449,304758
GO:0009144	0.0388915522327491	0.974849535918755	35	222	purine nucleoside triphosphate metabolic process	BP	13579	1423	Impdh2,Uqcrb,Cox5b,Atp5pd,Eno3,Atp5if1,Uqcc3,Nme1,Tcirg1,Nme3,Ndufb9,Dguok,Park7,Cox4i1,Mfn1,Ampd2,Atp5pf,Atp5po,Ndufv2,Uqcrq,Atp5me,Atp5mf,Ndufv1,Atp5mc3,Atp5mc1,Ndufa7,Sirt6,Ndufc2,Atp5mc2,Cox7c,Tp53,Nme2,Uqcc2,Atp5f1e,Cox6a1	301005,362897,94194,641434,25438,25392,690344,191575,293650,85269,299954,297389,117287,29445,192647,362015,94271,192241,81728,497902,140608,690441,293655,114630,29754,299643,299638,293130,171082,100188937,24842,83782,361805,245958,25282
GO:0009303	0.0388922019579042	0.988573412291426	6	25	rRNA transcription	BP	13579	1423	Sirt7,Mars,Polr1e,Nop53,Tp53,Taf1b	303745,299851,313245,292624,24842,690450
GO:0000454	0.0389321426708359	0.998328815634237	2	3	snoRNA guided rRNA pseudouridine synthesis	BP	13579	1423	Gar1,Nop10	499709,691534
GO:0002639	0.0396064872311843	0.985710601374889	8	36	positive regulation of immunoglobulin production	BP	13579	1423	Stx4,Pagr1,Paxip1,Tnfrsf4,Mzb1,Clcf1,Ceacam1,Mlh1	81803,293500,311944,25572,291675,365395,81613,81685
GO:0097352	0.0397475963330891	0.988259887556628	6	25	autophagosome maturation	BP	13579	1423	Snapin,Vps16,Mcoln1,Cln3,Tbc1d25,Map1lc3a	295217,296159,288371,293485,302552,362245
GO:0045722	0.040843085432619	0.991684417906293	4	14	positive regulation of gluconeogenesis	BP	13579	1423	Kat2a,Supt20h,Wdr5,Ppp4r3a	303539,361946,362093,314388
GO:0043984	0.0411435793756473	0.991603190844315	4	14	histone H4-K16 acetylation	BP	13579	1423	Kat8,Msl3,Wdr5,Kansl3	310194,317464,362093,316328
GO:0045934	0.0414824961872883	0.966626136878171	131	1090	negative regulation of nucleobase-containing compound metabolic process	BP	13579	1423	E4f1,Hdac10,Zfp692,Xrcc1,Rtel1,Srsf6,Noc2l,Nif3l1,Kdm1a,Hnrnpd,Kat8,Ing4,Secisbp2,Map2k5,Paf1,Sirt7,Drap1,Hsf1,Naca,Srsf7,Irf3,Terf1,Ccar1,Msl3,Acd,Rbm10,Gps2,Traf7,Ppid,Thoc1,Cdk5,Slx1b,Smarce1,Zfp202,Acin1,Ercc1,Sfswap,Acvrl1,Mapk15,Ube2b,Hsbp1,Hexim2,Mphosph8,Ctbp2,Plk1,Setdb1,Ndufa13,Mzf1,Srsf9,Otub1,Hnrnpl,Zfp653,Tbxt,Tfap4,Hdac2,Hnrnpa2b1,Pcgf6,Dnajc17,Dmap1,Akirin2,Muc1,Supt4h1,Cc2d1b,Cc2d…	681359,362981,303164,84495,362288,362264,313777,301431,500569,79256,310194,297597,79049,29568,361531,303745,293674,79245,288770,362687,292892,297758,361849,317464,307798,64510,497941,360491,361967,291797,140908,293489,303518,500981,305884,292673,304431,25237,286997,81816,286899,303580,290270,81717,25515,689883,100911483,361508,288701,293705,80846,300446,292301,360482,84577,362361,309457,311329,29…
GO:0007253	0.0415546454049235	0.994653099538259	3	7	cytoplasmic sequestering of NF-kappaB	BP	13579	1423	Ccdc22,Trip6,Nfkbia	317381,686323,25493
GO:0006978	0.0416598034045041	0.989361415929532	5	19	DNA damage response, signal transduction by p53 class mediator resulting in transcription of p21 class mediator	BP	13579	1423	Ing4,Tfap4,Muc1,Tp53,Rpl26	297597,360482,24571,24842,287417
GO:0042276	0.041739066167816	0.997403862269923	2	4	error-prone translesion synthesis	BP	13579	1423	Rev1,Rev3l	316344,309812
GO:1902115	0.0418800136590898	0.976527622449822	20	132	regulation of organelle assembly	BP	13579	1423	Chmp2a,Ift20,Plk1,Becn1,Pan2,Hdac2,Vdac3,Bbs4,Pqbp1,Mdm1,Tmem67,Nprl3,Hnrnpu,Atxn2l,Ehmt2,Cep295,Cenpj,Odf2,Tchp,Ulk1	365191,287541,25515,114558,408200,84577,83532,300754,302557,314859,313067,360505,117280,361649,361798,363018,305909,29479,304547,360827
GO:1903506	0.0419653497884034	0.964260712576233	258	2250	regulation of nucleic acid-templated transcription	BP	13579	1423	E4f1,Dvl1,Sra1,Mapre3,Hdac10,Zfp692,Inha,Gtf2f1,Ilf2,Pelp1,L3mbtl2,Dnttip1,Hmgn3,Ccdc62,Noc2l,Nif3l1,Kdm1a,Kmt5c,Actl6b,Zmym6,Kat8,Cnot10,Ing4,Lpin3,Wdr75,Map2k5,Rxrb,Sarnp,Paf1,Sirt7,Gtf2ird1,Drap1,Hsf1,Tceal5,Rpl11,Rnf25,Naca,Eef1d,Irf3,Usp21,Crtc2,Safb,Zfp958,Elob,Tfb2m,Tceal9,Ccar1,Tada2a,Msl3,Zfp426,Tfdp1,Ddx39b,Rbm10,Gps2,Pkn1,Baz1b,Taf15,Traf7,Kat2a,Zfp513,Arrb2,Ppid,Thoc1,Lrrfip2,Cdk5,Tfp…	681359,83721,252891,298848,362981,303164,24504,316123,310612,360552,300320,171437,113990,689909,313777,301431,500569,308345,288563,362602,310194,316034,297597,362261,314545,29568,361801,362819,361531,303745,246770,293674,79245,680282,362631,301515,288770,300033,292892,688466,310615,64196,100302405,81807,289307,680354,361849,360581,317464,690895,361178,114612,64510,497941,29355,368002,287571,36049…
GO:0099638	0.0419933736812021	0.994245240886215	3	8	endosome to plasma membrane protein transport	BP	13579	1423	Washc1,Gripap1,Scrib	367328,116493,362938
GO:0046390	0.0420023962558001	0.972799219292411	34	226	ribose phosphate biosynthetic process	BP	13579	1423	Impdh2,Cox5b,Coasy,Uckl1,Arrb2,Gnas,Atp5pd,Adsl,Uqcc3,Nme1,Tcirg1,Adcy4,Dhodh,Nme3,Ramp2,Acot7,Ampd2,Atp5pf,Atp5po,Atp5me,Atp5mf,Crhr2,Adnp,Npr2,Pank4,Atp5mc3,G6pd,Atp5mc1,Atp5mc2,Nme2,Cad,Gipr,Atp5f1e,Acr	301005,94194,287711,499956,25388,24896,641434,315150,690344,191575,293650,54223,65156,85269,58966,26759,362015,94271,192241,140608,690441,64680,64622,116564,171053,114630,24377,29754,171082,83782,24240,25024,245958,24163
GO:0010826	0.0420686777464085	0.994230712669579	3	8	negative regulation of centrosome duplication	BP	13579	1423	Chmp2a,Mdm1,Tmem67	365191,314859,313067
GO:0046606	0.0420686777464085	0.994230712669579	3	8	negative regulation of centrosome cycle	BP	13579	1423	Chmp2a,Mdm1,Tmem67	365191,314859,313067
GO:0010874	0.0422326509064305	0.991307073156292	4	14	regulation of cholesterol efflux	BP	13579	1423	Pltp,Irak1,Nfkbia,Abca7	296371,363520,25493,299609
GO:0046826	0.0425683648311491	0.994468204627266	3	7	negative regulation of protein export from nucleus	BP	13579	1423	Cdk5,Park7,Txn1	140908,117287,116484
GO:0034644	0.0425713706020364	0.980470461788872	12	66	cellular response to UV	BP	13579	1423	Noc2l,Kdm1a,Usp28,Rpl35,Ppid,Ercc1,Aurkb,Cops9,Tp53,Rpl26,Xpa,Crebbp	313777,500569,315639,296709,361967,292673,114592,681389,24842,287417,298074,54244
GO:0040029	0.04272417842194	0.97529511028121	22	144	regulation of gene expression, epigenetic	BP	13579	1423	Slc50a1,Mettl3,Zc3h7a,Tarbp2,Msl3,Baz1b,Ube2b,Setdb1,Eif1,Hdac2,Hnrnpa2b1,Mov10,Glmn,Hnrnpu,Dgcr8,Mta1,Drosha,Dydc2,Trim28,Rbm3,Sirt6,Kdm1b	295245,361035,360466,363006,317464,368002,81816,689883,287703,84577,362361,310756,289437,117280,287954,64520,310159,688422,116698,114488,299638,306819
GO:0046784	0.0430189251810169	0.994046422703996	3	8	viral mRNA export from host cell nucleus	BP	13579	1423	Ddx39b,Thoc1,Thoc5	114612,291797,360972
GO:0060971	0.0439705332862599	0.997183732681013	2	4	embryonic heart tube left/right pattern formation	BP	13579	1423	Ift122,Invs	312651,313228
GO:0009141	0.0452585101377561	0.969966118954218	37	241	nucleoside triphosphate metabolic process	BP	13579	1423	Impdh2,Uqcrb,Cox5b,Uckl1,Atp5pd,Eno3,Atp5if1,Uqcc3,Nme1,Tcirg1,Nme3,Ndufb9,Dguok,Park7,Cox4i1,Mfn1,Ampd2,Atp5pf,Atp5po,Ndufv2,Uqcrq,Atp5me,Atp5mf,Ndufv1,Atp5mc3,Atp5mc1,Ndufa7,Sirt6,Ndufc2,Atp5mc2,Cox7c,Tp53,Nme2,Cad,Uqcc2,Atp5f1e,Cox6a1	301005,362897,94194,499956,641434,25438,25392,690344,191575,293650,85269,299954,297389,117287,29445,192647,362015,94271,192241,81728,497902,140608,690441,293655,114630,29754,299643,299638,293130,171082,100188937,24842,83782,24240,361805,245958,25282
GO:1902855	0.0452877798612153	0.990462187615921	4	14	regulation of non-motile cilium assembly	BP	13579	1423	Bbs4,Pqbp1,Tmem67,Cenpj	300754,302557,313067,305909
GO:0009750	0.0455393141636399	0.990391710370758	4	14	response to fructose	BP	13579	1423	Gckr,Slc26a6,Ager,Khk	25658,301010,81722,25659
GO:0120031	0.0455641549690465	0.967997966929425	48	367	plasma membrane bounded cell projection assembly	BP	13579	1423	Ssh3,Stx2,Bbs5,Iqub,Washc1,Ift122,Evl,Arl3,Cep83,Ift20,Cep131,Dbn1,Nek1,Ccdc39,Tmem237,Ube2b,Drc1,Aif1,Vdac3,Bbs4,Cep89,Pqbp1,Stk36,Avil,Agrn,Wdr5,Zmynd8,Tmem67,Nup85,Ttll3,Pxn,Tctn1,Bbs7,Spag1,Pfn1,Flna,Mks1,Cenpj,Ttc8,Cep290,Cln3,Rpgrip1l,Lama5,Arl13b,Odf2,Tchp,Actn2,Ptpn23	365396,25130,362142,296936,367328,312651,79115,64664,366872,287541,360672,81653,290705,310315,316412,81816,362712,29427,83532,300754,292811,302557,301516,79253,25592,362093,296374,313067,287830,362415,360820,304486,361930,315033,64303,293860,287612,305909,299246,314787,293485,307724,140433,304037,29479,304547,291245,117552
GO:0007049	0.0460867016892162	0.962814390581976	129	1075	cell cycle	BP	13579	1423	E4f1,Mapre3,Inha,Rtel1,Aurkc,Dmc1,Ilkap,Srsf2,Cep63,Usp28,Bex2,Zfyve19,Cdk10,Chmp2a,Map3k3,Ing4,Map2k5,Washc1,Paf1,Sirt7,Hsf1,Atrip,Arl3,Haus7,Rps15a,Terf1,Tbce,Tada2a,Ctdspl,Ddx39b,Thoc1,Cdk5,Cspp1,Cep131,Pagr1,Ercc1,Rnf112,Anp32b,Nek1,Dctn6,Ube2b,Cdc7,Paxip1,Tpra1,Hexim2,Susd2,Aif1,Plk1,Anapc4,Thoc5,Becn1,Nle1,Ranbp1,Ccnh,Tfap4,Bbs4,Cdk5rap3,Usp16,Oxsr1,Srsf5,Muc1,Ik,Tpd52l1,Spdya,Rpl24,Aurkb,M…	681359,298848,24504,362288,292554,362960,64538,494445,300963,315639,363498,499871,361434,365191,303604,297597,29568,367328,361531,303745,79245,301014,64664,293844,117053,297758,361255,360581,301056,114612,291797,140908,362472,360672,293500,292673,24916,170724,290705,290798,81816,360908,311944,85494,303580,294335,29427,25515,305420,360972,114558,303372,360739,84389,360482,300754,80278,288306,31606…
GO:1902807	0.0465642450787359	0.981234043519054	9	46	negative regulation of cell cycle G1/S phase transition	BP	13579	1423	Ctdspl,Susd2,Muc1,Brd7,Ppp2r3b,Slfn13,Dgkz,Tp53,Rpl26	301056,294335,24571,361374,682033,303378,81821,24842,287417
GO:0045039	0.0465647881893995	0.993720670897722	3	7	protein import into mitochondrial inner membrane	BP	13579	1423	Timm9,Ndufa13,Timm10	171139,100911483,64464
GO:0034250	0.0468965626004318	0.973870873892302	19	118	positive regulation of cellular amide metabolic process	BP	13579	1423	Rps6kb2,Hnrnpd,Mettl3,Secisbp2,Tarbp2,Rpl5,Ddx39b,Upf3b,Upf3a,Rps4x,Rpl12,Hnrnpl,Rps3a,Usp16,Rmnd1,C1qbp,Rbm3,Rpl26,Uqcc2	361696,79256,361035,79049,363006,81763,114612,313449,361176,100362640,499782,80846,29288,288306,292268,29681,114488,287417,361805
GO:0051568	0.0469592646542849	0.983730667196983	7	33	histone H3-K4 methylation	BP	13579	1423	Kdm1a,Paxip1,Cxxc1,Wdr5,Ehmt2,Dydc2,Nelfa	500569,311944,291440,362093,361798,688422,305455
GO:0042790	0.0469818321590346	0.989984889314806	4	14	transcription of nuclear large rRNA transcript from RNA polymerase I promoter	BP	13579	1423	Mars,Polr1e,Nop53,Taf1b	299851,313245,292624,690450
GO:0006302	0.0470230652999097	0.972127842014622	23	156	double-strand break repair	BP	13579	1423	Xrcc1,Rtel1,Dmc1,Kdm1a,Hsf1,Baz1b,Slx1b,Ercc1,Sod1,Cdc7,Otub1,Swi5,Dclre1c,Mta1,Recql5,Mad2l2,Sirt6,Tp53,Mlh1,Recql4,Fancb,Aplf,Paxx	84495,362288,362960,500569,79245,368002,293489,292673,24786,360908,293705,499779,259171,64520,287834,313702,299638,24842,81685,300057,501552,500247,296565
GO:0006308	0.047087206368357	0.985584347450556	6	24	DNA catabolic process	BP	13579	1423	Hsf1,Sod1,Isg20,Dnase1,Aifm1,Dffb	79245,24786,293052,25633,83533,84359
GO:0045191	0.0472484138997502	0.985357644977419	6	26	regulation of isotype switching	BP	13579	1423	Thoc1,Pagr1,Paxip1,Clcf1,Mlh1,Aplf	291797,293500,311944,365395,81685,500247
GO:0006266	0.0475900109363823	0.989812032622363	4	14	DNA ligation	BP	13579	1423	Xrcc1,Parp2,Aplf,Paxx	84495,290027,500247,296565
GO:0045333	0.0481121908637405	0.971942671170327	22	130	cellular respiration	BP	13579	1423	Uqcrb,Cox5b,Coq10a,Adsl,Uqcc3,Idh3g,Ndufb9,Park7,Cox4i1,Ndufv2,Polg2,Uqcrq,Ndufv1,Ndufa5,Ndufa7,Ndufc2,Nop53,Cisd1,Cox7c,Ndufs3,Sdhb,Cox6a1	362897,94194,362810,315150,690344,25179,299954,117287,29445,81728,303612,497902,293655,25488,299643,293130,292624,294362,100188937,295923,298596,25282
GO:0035196	0.0481396796629058	0.983174401804817	7	34	production of miRNAs involved in gene silencing by miRNA	BP	13579	1423	Mettl3,Zc3h7a,Tarbp2,Hnrnpa2b1,Dgcr8,Drosha,Rbm3	361035,360466,363006,362361,287954,310159,114488
GO:0090043	0.0481708479565587	0.996751373461845	2	4	regulation of tubulin deacetylation	BP	13579	1423	Tada2a,Tada3	360581,362414
GO:2001234	0.0483833174513145	0.969698794246474	28	188	negative regulation of apoptotic signaling pathway	BP	13579	1423	Noc2l,Kdm1a,Cep63,Map2k5,Parl,Arrb2,Col2a1,Tpt1,Ndufa13,Txndc12,Nle1,Hdac2,Muc1,LOC100910771,Park7,Cdk11b,Ripk1,Qars,Tnfrsf4,Syvn1,Ivns1abp,Ybx3,Raf1,Igbp1,Pam16,Higd1a,Pcgf2,Ndufs3	313777,500569,300963,29568,287979,25388,25412,116646,100911483,298370,303372,84577,24571,313121,117287,252879,306886,290868,25572,361712,289089,83807,24703,58845,679907,140937,287662,295923
GO:0032543	0.0485135984467101	0.979332306032947	10	48	mitochondrial translation	BP	13579	1423	Mrpl58,Mrpl23,Rmnd1,C1qbp,Polg2,Tars2,Mrpl2,Uqcc2,Rars2,Chchd1	303673,64360,292268,29681,303612,310672,301240,361805,297969,361005
GO:1902253	0.048794339040378	0.984838597425093	6	25	regulation of intrinsic apoptotic signaling pathway by p53 class mediator	BP	13579	1423	Kdm1a,Cep63,Rpl11,Muc1,Tp53,Rpl26	500569,300963,362631,24571,24842,287417
GO:2001141	0.0489903182132579	0.958075814708875	258	2258	regulation of RNA biosynthetic process	BP	13579	1423	E4f1,Dvl1,Sra1,Mapre3,Hdac10,Zfp692,Inha,Gtf2f1,Ilf2,Pelp1,L3mbtl2,Dnttip1,Hmgn3,Ccdc62,Noc2l,Nif3l1,Kdm1a,Kmt5c,Actl6b,Zmym6,Kat8,Cnot10,Ing4,Lpin3,Wdr75,Map2k5,Rxrb,Sarnp,Paf1,Sirt7,Gtf2ird1,Drap1,Hsf1,Tceal5,Rpl11,Rnf25,Naca,Eef1d,Irf3,Usp21,Crtc2,Safb,Zfp958,Elob,Tfb2m,Tceal9,Ccar1,Tada2a,Msl3,Zfp426,Tfdp1,Ddx39b,Rbm10,Gps2,Pkn1,Baz1b,Taf15,Traf7,Kat2a,Zfp513,Arrb2,Ppid,Thoc1,Lrrfip2,Cdk5,Tfp…	681359,83721,252891,298848,362981,303164,24504,316123,310612,360552,300320,171437,113990,689909,313777,301431,500569,308345,288563,362602,310194,316034,297597,362261,314545,29568,361801,362819,361531,303745,246770,293674,79245,680282,362631,301515,288770,300033,292892,688466,310615,64196,100302405,81807,289307,680354,361849,360581,317464,690895,361178,114612,64510,497941,29355,368002,287571,36049…
GO:1904528	0.0493974181100966	0.996620757086411	2	4	positive regulation of microtubule binding	BP	13579	1423	Mapre3,Hsf1	298848,79245
GO:0010506	0.0495513401795187	0.969134158082959	27	189	regulation of autophagy	BP	13579	1423	U2af1,Kat8,Wdr75,Washc1,Dhrsx,Parl,Ift20,Htra2,Kat2a,Rpl28,Atp5if1,Trim65,Rasip1,Becn1,LOC100910771,Mt3,Zbtb17,Nprl3,Ager,Ehmt2,Tomm7,Tpcn2,Tp53,Tbc1d25,Usp36,Ulk1,Casp1	687575,310194,314545,367328,288525,287979,287541,297376,303539,64638,25392,303684,292912,114558,313121,117038,313666,360505,81722,361798,685620,309139,24842,302552,303700,360827,25166
GO:0034655	0.0495737384657964	0.967160992675696	35	248	nucleobase-containing compound catabolic process	BP	13579	1423	Hnrnpd,Mettl3,Secisbp2,Hsf1,Lsm3,Rbm10,Exosc8,Upf3b,Arrb2,Pde9a,Upf3a,Sod1,Gtpbp2,Rbm8a,Dxo,Pan2,Lsm7,Ssb,Isg20,Magoh,Dnase1,Hnrnpu,Nt5c,Brf1,Rnaseh1,Drosha,Ybx2,Aifm1,Hint1,Supv3l1,Cnot3,Dffb,Smg9,Mlh1,Dis3l2	79256,361035,79049,79245,297455,64510,295050,313449,25388,191569,361176,24786,363195,295284,361799,408200,362829,81783,293052,298385,25633,117280,100360582,299347,298933,310159,303250,83533,690660,294385,308311,84359,365215,81685,367307
GO:0060049	0.0496063733656315	0.986694437470552	5	19	regulation of protein glycosylation	BP	13579	1423	Xrcc1,Pnkp,Mt3,Hpf1,Adnp	84495,308576,117038,290706,64622
GO:0097300	0.0496457451070445	0.982583914106776	7	33	programmed necrotic cell death	BP	13579	1423	Irf3,LOC100910771,Ripk1,Slc25a4,Ybx3,Tp53,Casp1	292892,313121,306886,85333,83807,24842,25166
GO:0099132	0.0498835658630166	0.97856481707747	10	50	ATP hydrolysis coupled cation transmembrane transport	BP	13579	1423	Atp6v0c,Atp13a1,Atp5pd,Tcirg1,Atp6v1c2,Atp5po,Atp5mc3,Atp5mc1,Atp5mc2,Atp5f1e	170667,290673,641434,293650,362802,192241,114630,29754,171082,245958
GO:0072757	0.0500660164789861	0.996548739647202	2	4	cellular response to camptothecin	BP	13579	1423
GO:0043162	0.0503279436400576	0.989210480808088	4	13	ubiquitin-dependent protein catabolic process via the multivesicular body sorting pathway	BP	13579	1423
GO:0007227	0.0504395621070224	0.996508253092157	2	4	signal transduction downstream of smoothened	BP	13579	1423
GO:1901079	0.0505601129740443	0.996495149017795	2	4	positive regulation of relaxation of muscle	BP	13579	1423
GO:1904357	0.0506088837516981	0.986230043395682	5	20	negative regulation of telomere maintenance via telomere lengthening	BP	13579	1423
GO:0098887	0.05064550796563	0.996485855169572	2	4	neurotransmitter receptor transport, endosome to postsynaptic membrane	BP	13579	1423
GO:0060544	0.050828283813694	0.988878548029048	4	14	regulation of necroptotic process	BP	13579	1423
GO:1901264	0.0508905806443892	0.977947594746975	10	53	carbohydrate derivative transport	BP	13579	1423
GO:0051987	0.0509324730331902	0.996454555280797	2	4	positive regulation of attachment of spindle microtubules to kinetochore	BP	13579	1423
GO:0040038	0.0509715376418109	0.996450286270852	2	4	polar body extrusion after meiotic divisions	BP	13579	1423
GO:0009650	0.0512597533789073	0.992375794551198	3	8	UV protection	BP	13579	1423
GO:0006368	0.0515247326779184	0.980121631530277	8	41	transcription elongation from RNA polymerase II promoter	BP	13579	1423
GO:0006355	0.0520432064239771	0.955420883240496	254	2227	regulation of transcription, DNA-templated	BP	13579	1423
GO:2000295	0.0522594536309806	0.997343946025631	2	3	regulation of hydrogen peroxide catabolic process	BP	13579	1423
GO:1902897	0.0523503846523893	0.996298357900188	2	4	regulation of postsynaptic density protein 95 clustering	BP	13579	1423
GO:0009260	0.0524354979267491	0.965600387018327	33	222	ribonucleotide biosynthetic process	BP	13579	1423
GO:0021747	0.0524544742863602	0.996286790617335	2	4	cochlear nucleus development	BP	13579	1423
GO:0051726	0.0529510481397996	0.958427469758806	95	774	regulation of cell cycle	BP	13579	1423
GO:0010629	0.0529661285118169	0.956413082612924	149	1261	negative regulation of gene expression	BP	13579	1423
GO:0033572	0.0537302670767644	0.991511005085725	3	9	transferrin transport	BP	13579	1423
GO:0072599	0.0537671555216821	0.985116496007551	5	20	establishment of protein localization to endoplasmic reticulum	BP	13579	1423
GO:0061647	0.0544106985226195	0.982368702247577	6	28	histone H3-K9 modification	BP	13579	1423
GO:0030422	0.0546410744759062	0.996040634728736	2	4	production of siRNA involved in RNA interference	BP	13579	1423
GO:0051255	0.0548285908368025	0.99126460100267	3	9	spindle midzone assembly	BP	13579	1423
GO:2000059	0.0549712882123756	0.987861019793674	4	13	negative regulation of protein ubiquitination involved in ubiquitin-dependent protein catabolic process	BP	13579	1423
GO:0007341	0.0549805781813455	0.996001876202428	2	4	penetration of zona pellucida	BP	13579	1423
GO:0031050	0.054993645770039	0.980133822529312	7	35	dsRNA fragmentation	BP	13579	1423
GO:0070918	0.054993645770039	0.980133822529312	7	35	production of small RNA involved in gene silencing by RNA	BP	13579	1423
GO:2001243	0.0549975107502524	0.971947798831406	14	82	negative regulation of intrinsic apoptotic signaling pathway	BP	13579	1423
GO:0032095	0.0552105546353824	0.985048137553406	5	17	regulation of response to food	BP	13579	1423
GO:1903546	0.0555739853301877	0.995933785499341	2	4	protein localization to photoreceptor outer segment	BP	13579	1423
GO:0001522	0.0555776828855954	0.987470699516234	4	14	pseudouridine synthesis	BP	13579	1423
GO:0061511	0.0556572341857382	0.99592419793993	2	4	centriole elongation	BP	13579	1423
GO:0050689	0.0557364923273366	0.995915061956451	2	4	negative regulation of defense response to virus by host	BP	13579	1423
GO:1903533	0.0560703844789772	0.969212082700408	17	104	regulation of protein targeting	BP	13579	1423
GO:2001267	0.0562475713801448	0.98726852013138	4	14	regulation of cysteine-type endopeptidase activity involved in apoptotic signaling pathway	BP	13579	1423
GO:0006123	0.0562877323019349	0.988432509238608	4	10	mitochondrial electron transport, cytochrome c to oxygen	BP	13579	1423
GO:0016575	0.0563722577067552	0.973842101404802	11	64	histone deacetylation	BP	13579	1423
GO:0070734	0.0567439786290714	0.986934693385244	4	15	histone H3-K27 methylation	BP	13579	1423
GO:0000463	0.0568229736627697	0.991177817581007	3	8	maturation of LSU-rRNA from tricistronic rRNA transcript (SSU-rRNA, 5.8S rRNA, LSU-rRNA)	BP	13579	1423
GO:0030263	0.0569466253720652	0.995774601667969	2	4	apoptotic chromosome condensation	BP	13579	1423
GO:0039534	0.0570949681377188	0.995757258558712	2	4	negative regulation of MDA-5 signaling pathway	BP	13579	1423
GO:0007051	0.0571554615869454	0.967832935955883	18	119	spindle organization	BP	13579	1423
GO:0032202	0.0571800459901995	0.995747299619599	2	4	telomere assembly	BP	13579	1423
GO:0016579	0.0575588020144421	0.970326953303297	14	88	protein deubiquitination	BP	13579	1423
GO:0030031	0.057593837420676	0.958845461222124	48	373	cell projection assembly	BP	13579	1423
GO:0050687	0.0579629283266726	0.983481859281811	5	21	negative regulation of defense response to virus	BP	13579	1423
GO:0048026	0.0579864436299191	0.983473232853188	5	21	positive regulation of mRNA splicing, via spliceosome	BP	13579	1423
GO:1904491	0.0582110675511351	0.995625901323233	2	4	protein localization to ciliary transition zone	BP	13579	1423
GO:0051438	0.0583467578539442	0.977066099479602	8	38	regulation of ubiquitin-protein transferase activity	BP	13579	1423
GO:0044417	0.0592060979150315	0.990260960115782	3	9	translocation of molecules into host	BP	13579	1423
GO:0051836	0.0592060979150315	0.990260960115782	3	9	translocation of molecules into other organism involved in symbiotic interaction	BP	13579	1423
GO:0043543	0.0601869020309445	0.962113122300317	26	184	protein acylation	BP	13579	1423
GO:0033169	0.0603185671279236	0.98969447669785	3	10	histone H3-K9 demethylation	BP	13579	1423
GO:0060283	0.0603910717092687	0.995364917929491	2	4	negative regulation of oocyte development	BP	13579	1423
GO:1905880	0.0603910717092687	0.995364917929491	2	4	negative regulation of oogenesis	BP	13579	1423
GO:0044878	0.0604094089153982	0.995362698035001	2	4	mitotic cytokinesis checkpoint	BP	13579	1423
GO:0099131	0.0606706638066509	0.972898429695601	10	52	ATP hydrolysis coupled ion transmembrane transport	BP	13579	1423
GO:0006119	0.0607479757593422	0.968872901197098	14	70	oxidative phosphorylation	BP	13579	1423
GO:0044743	0.0608519355698959	0.975933405667331	8	37	protein transmembrane import into intracellular organelle	BP	13579	1423
GO:2001020	0.0611933039143552	0.963119295653422	22	149	regulation of response to DNA damage stimulus	BP	13579	1423
GO:0046688	0.0616534305371071	0.975419582078152	8	39	response to copper ion	BP	13579	1423
GO:0015991	0.0622914360168971	0.979409194633281	6	25	ATP hydrolysis coupled proton transport	BP	13579	1423
GO:0034198	0.0632291096389629	0.974483723809648	8	42	cellular response to amino acid starvation	BP	13579	1423
GO:1903320	0.0634589992857539	0.959125614362221	28	196	regulation of protein modification by small protein conjugation or removal	BP	13579	1423
GO:0032210	0.0634968874342289	0.974352710231142	8	42	regulation of telomere maintenance via telomerase	BP	13579	1423
GO:0044380	0.0635806897458099	0.976129611242976	7	37	protein localization to cytoskeleton	BP	13579	1423
GO:0048254	0.0641101034470032	0.994906362864891	2	4	snoRNA localization	BP	13579	1423
GO:0009161	0.0642305201610524	0.956820263906561	34	227	ribonucleoside monophosphate metabolic process	BP	13579	1423
GO:0006420	0.0644144592711258	0.994868099054221	2	4	arginyl-tRNA aminoacylation	BP	13579	1423
GO:0031057	0.0644892897955949	0.975771103145541	7	36	negative regulation of histone modification	BP	13579	1423
GO:0090070	0.0645547716372657	0.988989079013538	3	9	positive regulation of ribosome biogenesis	BP	13579	1423
GO:2000234	0.0645547716372657	0.988989079013538	3	9	positive regulation of rRNA processing	BP	13579	1423
GO:1901988	0.0646114076396531	0.96375178864837	17	110	negative regulation of cell cycle phase transition	BP	13579	1423
GO:0006613	0.0647306289741257	0.984634176606933	4	14	cotranslational protein targeting to membrane	BP	13579	1423
GO:1901796	0.0650844606053562	0.969177530665615	11	60	regulation of signal transduction by p53 class mediator	BP	13579	1423
GO:1902806	0.0662603964667411	0.963485922547129	16	100	regulation of cell cycle G1/S phase transition	BP	13579	1423
GO:1901991	0.0663070036385275	0.963404523962098	16	103	negative regulation of mitotic cell cycle phase transition	BP	13579	1423
GO:0032780	0.0663774278626206	0.984107319672893	4	14	negative regulation of ATPase activity	BP	13579	1423
GO:0071482	0.0669318595837934	0.965744807285011	13	78	cellular response to light stimulus	BP	13579	1423
GO:0009147	0.0673809067327754	0.980255825193185	5	19	pyrimidine nucleoside triphosphate metabolic process	BP	13579	1423
GO:0046039	0.0673992019156687	0.977144251552462	6	26	GTP metabolic process	BP	13579	1423
GO:0031118	0.0676588121051959	0.994453359154061	2	4	rRNA pseudouridine synthesis	BP	13579	1423
GO:0010569	0.0687368948369402	0.979160154708586	5	23	regulation of double-strand break repair via homologous recombination	BP	13579	1423
GO:0032212	0.0693719808351607	0.975988776895324	6	29	positive regulation of telomere maintenance via telomerase	BP	13579	1423
GO:0051253	0.0693731001967177	0.943623458980698	115	969	negative regulation of RNA metabolic process	BP	13579	1423
GO:0010824	0.0694146407544024	0.97597019389392	6	29	regulation of centrosome duplication	BP	13579	1423
GO:0006310	0.0694553406050852	0.956493175053784	24	169	DNA recombination	BP	13579	1423
GO:0006977	0.07018952245774	0.987596788253639	3	9	DNA damage response, signal transduction by p53 class mediator resulting in cell cycle arrest	BP	13579	1423
GO:0072431	0.07018952245774	0.987596788253639	3	9	signal transduction involved in mitotic G1 DNA damage checkpoint	BP	13579	1423
GO:1902400	0.07018952245774	0.987596788253639	3	9	intracellular signal transduction involved in G1 DNA damage checkpoint	BP	13579	1423
GO:0010948	0.0703229540186679	0.955925861743398	24	165	negative regulation of cell cycle process	BP	13579	1423
GO:0015988	0.0715440430052552	0.975359269321584	6	26	energy coupled proton transmembrane transport, against electrochemical gradient	BP	13579	1423
GO:0071711	0.0715499352414776	0.9819657592826	4	16	basement membrane organization	BP	13579	1423
GO:0006558	0.0717284870570309	0.987207419466568	3	9	L-phenylalanine metabolic process	BP	13579	1423
GO:1902221	0.0717284870570309	0.987207419466568	3	9	erythrose 4-phosphate/phosphoenolpyruvate family amino acid metabolic process	BP	13579	1423
GO:0021591	0.0730514011375995	0.977453899494875	5	23	ventricular system development	BP	13579	1423
GO:2000134	0.0730746366801255	0.969523601560374	8	43	negative regulation of G1/S transition of mitotic cell cycle	BP	13579	1423
GO:0072287	0.0730922327431656	1	1	1	metanephric distal tubule morphogenesis	BP	13579	1423
GO:0009165	0.0732535608750366	0.948969096309312	38	270	nucleotide biosynthetic process	BP	13579	1423
GO:0007040	0.0734034485102218	0.967454491013881	9	50	lysosome organization	BP	13579	1423
GO:0080171	0.0734034485102218	0.967454491013881	9	50	lytic vacuole organization	BP	13579	1423
GO:0007098	0.073413651476676	0.961767346905318	13	82	centrosome cycle	BP	13579	1423
GO:0006448	0.0735403158268326	0.981506095368549	4	15	regulation of translational elongation	BP	13579	1423
GO:0048477	0.0735885240935621	0.965696862205641	10	57	oogenesis	BP	13579	1423
GO:0006309	0.0736122438357117	0.981735654840565	4	14	apoptotic DNA fragmentation	BP	13579	1423
GO:0035518	0.0738770260418502	0.981173330592294	4	16	histone H2A monoubiquitination	BP	13579	1423
GO:0072527	0.0741574446183885	0.967210754206431	9	47	pyrimidine-containing compound metabolic process	BP	13579	1423
GO:0001843	0.0742997985368855	0.960090449250345	14	93	neural tube closure	BP	13579	1423
GO:0072716	0.0746421817947959	0.993518673527108	2	4	response to actinomycin D	BP	13579	1423
GO:0072717	0.0746421817947959	0.993518673527108	2	4	cellular response to actinomycin D	BP	13579	1423
GO:0018342	0.0747175489115972	0.986031952816929	3	10	protein prenylation	BP	13579	1423
GO:0097354	0.0747175489115972	0.986031952816929	3	10	prenylation	BP	13579	1423
GO:0070265	0.0749260207458812	0.968643886555166	8	42	necrotic cell death	BP	13579	1423
GO:1902857	0.0749954931759434	0.985957838621452	3	10	positive regulation of non-motile cilium assembly	BP	13579	1423
GO:0070988	0.0755200974933719	0.968219672349999	8	44	demethylation	BP	13579	1423
GO:0035927	0.0757231217784393	0.993368942567113	2	4	RNA import into mitochondrion	BP	13579	1423
GO:0032793	0.0762032666602526	0.985301434607636	3	11	positive regulation of CREB transcription factor activity	BP	13579	1423
GO:0021670	0.0762428713442909	0.985623677749259	3	10	lateral ventricle development	BP	13579	1423
GO:0006511	0.0763740489323205	0.943038243934541	55	437	ubiquitin-dependent protein catabolic process	BP	13579	1423
GO:0090042	0.0764767137971844	0.992262788635512	2	5	tubulin deacetylation	BP	13579	1423
GO:0031914	0.0765435591398734	0.992252081852409	2	5	negative regulation of synaptic plasticity	BP	13579	1423
GO:0097343	0.0766507520767901	0.992234900469441	2	5	ripoptosome assembly	BP	13579	1423
GO:1901026	0.0766507520767901	0.992234900469441	2	5	ripoptosome assembly involved in necroptotic process	BP	13579	1423
GO:0051660	0.0768866304025245	0.9921970406504	2	5	establishment of centrosome localization	BP	13579	1423
GO:1901563	0.0769459013062739	0.992187516064659	2	5	response to camptothecin	BP	13579	1423
GO:0042994	0.0770259063392476	0.980316552834853	4	15	cytoplasmic sequestering of transcription factor	BP	13579	1423
GO:0061087	0.0771514483390947	0.992154450479972	2	5	positive regulation of histone H3-K27 methylation	BP	13579	1423
GO:0030397	0.0777266181480828	0.992061636277183	2	5	membrane disassembly	BP	13579	1423
GO:0051081	0.0777266181480828	0.992061636277183	2	5	nuclear envelope disassembly	BP	13579	1423
GO:0030199	0.0781759973985404	0.969058189218051	7	39	collagen fibril organization	BP	13579	1423
GO:0021943	0.0783807713172102	0.991955560319013	2	5	formation of radial glial scaffolds	BP	13579	1423
GO:0018076	0.0784728712741847	1	1	1	N-terminal peptidyl-lysine acetylation	BP	13579	1423
GO:0006206	0.0786935237713021	0.979298270628977	4	17	pyrimidine nucleobase metabolic process	BP	13579	1423
GO:0099639	0.0787473114536704	0.991895883221046	2	5	neurotransmitter receptor transport, endosome to plasma membrane	BP	13579	1423
GO:1901987	0.0789685949541243	0.947142278243368	30	218	regulation of cell cycle phase transition	BP	13579	1423
GO:0000959	0.0792494204373528	0.971499337947839	6	30	mitochondrial RNA metabolic process	BP	13579	1423
GO:0010564	0.0793006184124734	0.940543298624181	56	443	regulation of cell cycle process	BP	13579	1423
GO:0032392	0.0794333089000077	0.966144861911252	8	45	DNA geometric change	BP	13579	1423
GO:0046602	0.0796290299592929	0.991751624942077	2	5	regulation of mitotic centrosome separation	BP	13579	1423
GO:1904526	0.0800470888669526	0.991682879214898	2	5	regulation of microtubule binding	BP	13579	1423
GO:0051105	0.0800890321179555	0.991675969752489	2	5	regulation of DNA ligation	BP	13579	1423
GO:0051106	0.0800890321179555	0.991675969752489	2	5	positive regulation of DNA ligation	BP	13579	1423
GO:0045324	0.0801530894685646	0.985008676037057	3	9	late endosome to vacuole transport	BP	13579	1423
GO:0051533	0.0801675668166303	0.991663026419948	2	5	positive regulation of NFAT protein import into nucleus	BP	13579	1423
GO:0042780	0.0806906825211863	0.991576611097626	2	5	tRNA 3'-end processing	BP	13579	1423
GO:0039533	0.0809272501304658	0.991537417313364	2	5	regulation of MDA-5 signaling pathway	BP	13579	1423
GO:1903251	0.0811318098145791	0.991503469143921	2	5	multi-ciliated epithelial cell differentiation	BP	13579	1423
GO:0009123	0.0812080957404672	0.943859197120196	35	239	nucleoside monophosphate metabolic process	BP	13579	1423
GO:0032211	0.081737428777869	0.978427966622828	4	16	negative regulation of telomere maintenance via telomerase	BP	13579	1423
GO:0031396	0.0821144853817871	0.947599793998135	24	168	regulation of protein ubiquitination	BP	13579	1423
GO:0051225	0.0823340076035325	0.957571564759962	12	76	spindle assembly	BP	13579	1423
GO:0060606	0.0827591193589717	0.954780661731391	14	94	tube closure	BP	13579	1423
GO:0006312	0.0831993817766113	0.977686019714536	4	17	mitotic recombination	BP	13579	1423
GO:1901525	0.0832126488741296	0.991155123635118	2	5	negative regulation of mitophagy	BP	13579	1423
GO:0016578	0.0832334630492131	0.977673696153115	4	17	histone deubiquitination	BP	13579	1423
GO:0048304	0.0833468482100546	0.983673083471065	3	10	positive regulation of isotype switching to IgG isotypes	BP	13579	1423
GO:0006914	0.0835118208558902	0.940757897524003	39	300	autophagy	BP	13579	1423
GO:0061919	0.0835118208558902	0.940757897524003	39	300	process utilizing autophagic mechanism	BP	13579	1423
GO:0045935	0.0835431498255251	0.929275145404684	167	1447	positive regulation of nucleobase-containing compound metabolic process	BP	13579	1423
GO:0018208	0.083853062161948	0.964108055775791	8	41	peptidyl-proline modification	BP	13579	1423
GO:0043328	0.0841606650739342	0.992154442865653	2	4	protein transport to vacuole involved in ubiquitin-dependent protein catabolic process via the multivesicular body sorting pathway	BP	13579	1423
GO:0001886	0.0843318033479349	0.98339635294956	3	10	endothelial cell morphogenesis	BP	13579	1423
GO:2001242	0.0845137985053739	0.947777695663087	21	139	regulation of intrinsic apoptotic signaling pathway	BP	13579	1423
GO:0075522	0.08493772254975	0.983225365375019	3	10	IRES-dependent viral translational initiation	BP	13579	1423
GO:1903274	0.0851244409123123	1	1	1	negative regulation of sodium ion export	BP	13579	1423
GO:1903277	0.0851244409123123	1	1	1	negative regulation of sodium ion export across plasma membrane	BP	13579	1423
GO:1903407	0.0851244409123123	1	1	1	negative regulation of sodium:potassium-exchanging ATPase activity	BP	13579	1423
GO:0006361	0.0856835248688271	0.990734386277792	2	5	transcription initiation from RNA polymerase I promoter	BP	13579	1423
GO:0002204	0.0859668580263418	0.965352796338775	7	37	somatic recombination of immunoglobulin genes involved in immune response	BP	13579	1423
GO:0002208	0.0859668580263418	0.965352796338775	7	37	somatic diversification of immunoglobulins involved in immune response	BP	13579	1423
GO:0045190	0.0859668580263418	0.965352796338775	7	37	isotype switching	BP	13579	1423
GO:0000726	0.0860370969767187	0.965237522165241	7	38	non-recombinational repair	BP	13579	1423
GO:0045292	0.0860468038358484	0.982910913740585	3	10	mRNA cis splicing, via spliceosome	BP	13579	1423
GO:0043388	0.0863065683489163	0.962673944125675	8	43	positive regulation of DNA binding	BP	13579	1423
GO:0044770	0.0868502057211046	0.937914558969725	40	305	cell cycle phase transition	BP	13579	1423
GO:0046600	0.0869170621295316	0.990521473605886	2	5	negative regulation of centriole replication	BP	13579	1423
GO:0010875	0.087022966320308	0.982234764139482	3	11	positive regulation of cholesterol efflux	BP	13579	1423
GO:0048278	0.0871845127816104	0.959860055312211	9	52	vesicle docking	BP	13579	1423
GO:0016321	0.0872448435841532	0.990464577460562	2	5	female meiosis chromosome segregation	BP	13579	1423
GO:1901076	0.0873750796443947	1	1	1	positive regulation of engulfment of apoptotic cell	BP	13579	1423
GO:1901228	0.0883584736961722	0.990270272920449	2	5	positive regulation of transcription from RNA polymerase II promoter involved in heart development	BP	13579	1423
GO:0008090	0.0887886023310012	0.982125417197199	3	10	retrograde axonal transport	BP	13579	1423
GO:1905874	0.0890450834972839	0.990149704774933	2	5	regulation of postsynaptic density organization	BP	13579	1423
GO:0001841	0.0892339913912899	0.948442738467688	16	112	neural tube formation	BP	13579	1423
GO:0043632	0.0894567937107777	0.932326586825022	56	450	modification-dependent macromolecule catabolic process	BP	13579	1423
GO:0019511	0.0897075086203301	0.98144522790706	3	11	peptidyl-proline hydroxylation	BP	13579	1423
GO:0031023	0.0897187561084184	0.951646323013268	13	85	microtubule organizing center organization	BP	13579	1423
GO:0031571	0.0898104695377257	0.975501781053357	4	16	mitotic G1 DNA damage checkpoint	BP	13579	1423
GO:0010939	0.0902441546963246	0.970507121235511	5	22	regulation of necrotic cell death	BP	13579	1423
GO:0032466	0.0903112095455629	0.989925839006813	2	5	negative regulation of cytokinesis	BP	13579	1423
GO:0007205	0.0904211722133573	0.97026240199525	5	23	protein kinase C-activating G-protein coupled receptor signaling pathway	BP	13579	1423
GO:0007035	0.0904792504295416	0.975254671346573	4	16	vacuolar acidification	BP	13579	1423
GO:0098968	0.0905077162710132	1	1	1	neurotransmitter receptor transport postsynaptic membrane to endosome	BP	13579	1423
GO:0046034	0.0908670949133466	0.938916950360054	29	192	ATP metabolic process	BP	13579	1423
GO:0021993	0.0917691345262483	1	1	1	initiation of neural tube closure	BP	13579	1423
GO:0070131	0.0920331341368666	0.981721562675794	3	9	positive regulation of mitochondrial translation	BP	13579	1423
GO:0021933	0.0928369080384448	1	1	1	radial glia guided migration of cerebellar granule cell	BP	13579	1423
GO:0019941	0.0932691396242103	0.929405106773924	55	443	modification-dependent protein catabolic process	BP	13579	1423
GO:0001833	0.0933399894110761	0.98035921710764	3	11	inner cell mass cell proliferation	BP	13579	1423
GO:0044558	0.0933534270586056	1	1	1	uterine smooth muscle relaxation	BP	13579	1423
GO:0061853	0.0933534270586056	1	1	1	regulation of neuroblast migration	BP	13579	1423
GO:0061855	0.0933534270586056	1	1	1	negative regulation of neuroblast migration	BP	13579	1423
GO:1900719	0.0933534270586056	1	1	1	regulation of uterine smooth muscle relaxation	BP	13579	1423
GO:1900721	0.0933534270586056	1	1	1	positive regulation of uterine smooth muscle relaxation	BP	13579	1423
GO:1905603	0.0933534270586056	1	1	1	regulation of maintenance of permeability of blood-brain barrier	BP	13579	1423
GO:1905604	0.0933534270586056	1	1	1	negative regulation of maintenance of permeability of blood-brain barrier	BP	13579	1423
GO:1901293	0.0938012232459685	0.933173325202857	38	276	nucleoside phosphate biosynthetic process	BP	13579	1423
GO:0070926	0.0941822219107926	1	1	1	regulation of ATP:ADP antiporter activity	BP	13579	1423
GO:0030474	0.0943111992811722	1	1	1	spindle pole body duplication	BP	13579	1423
GO:0051300	0.0943111992811722	1	1	1	spindle pole body organization	BP	13579	1423
GO:1903087	0.0943111992811722	1	1	1	mitotic spindle pole body duplication	BP	13579	1423
GO:0097499	0.094671326420739	0.989139769967267	2	5	protein localization to non-motile cilium	BP	13579	1423
GO:0006122	0.0948017443586623	0.980925194704275	3	9	mitochondrial electron transport, ubiquinol to cytochrome c	BP	13579	1423
GO:0042776	0.0950682841754949	0.990466467888248	2	4	mitochondrial ATP synthesis coupled proton transport	BP	13579	1423
GO:0010628	0.0952029507984476	0.918918904597795	168	1468	positive regulation of gene expression	BP	13579	1423
GO:0000732	0.0952187036659442	1	1	1	strand displacement	BP	13579	1423
GO:1904535	0.0952187036659442	1	1	1	positive regulation of telomeric loop disassembly	BP	13579	1423
GO:1903781	0.0953347375966456	1	1	1	positive regulation of cardiac conduction	BP	13579	1423
GO:1903949	0.0953347375966456	1	1	1	positive regulation of atrial cardiac muscle cell action potential	BP	13579	1423
GO:1904199	0.0953347375966456	1	1	1	positive regulation of regulation of vascular smooth muscle cell membrane depolarization	BP	13579	1423
GO:1990736	0.0953347375966456	1	1	1	regulation of vascular smooth muscle cell membrane depolarization	BP	13579	1423
GO:0021956	0.0957998914543626	1	1	1	central nervous system interneuron axonogenesis	BP	13579	1423
GO:1901983	0.0961303299314295	0.952682955033583	10	60	regulation of protein acetylation	BP	13579	1423
GO:0033365	0.0962114897205393	0.922818821294842	86	712	protein localization to organelle	BP	13579	1423
GO:0021548	0.0962576040580229	0.979472387348553	3	11	pons development	BP	13579	1423
GO:0072698	0.0963429978644161	0.963173034735661	6	33	protein localization to microtubule cytoskeleton	BP	13579	1423
GO:0000278	0.0964569203936033	0.923437415028392	78	652	mitotic cell cycle	BP	13579	1423
GO:0042256	0.0964679338944082	0.988809076021179	2	5	mature ribosome assembly	BP	13579	1423
GO:0090502	0.0964765180261092	0.954833118791989	9	49	RNA phosphodiester bond hydrolysis, endonucleolytic	BP	13579	1423
GO:0042993	0.0966742687396618	0.959737152793702	7	39	positive regulation of transcription factor import into nucleus	BP	13579	1423
GO:0042352	0.0969296241075738	1	1	1	GDP-L-fucose salvage	BP	13579	1423
GO:1905198	0.0970020790694502	1	1	1	manchette assembly	BP	13579	1423
GO:1990953	0.0970020790694502	1	1	1	intramanchette transport	BP	13579	1423
GO:0071298	0.0970214495402819	1	1	1	cellular response to L-ascorbic acid	BP	13579	1423
GO:0000416	0.0971044333774212	1	1	1	positive regulation of histone H3-K36 methylation	BP	13579	1423
GO:0060547	0.0971561072745913	0.972749164652654	4	16	negative regulation of necrotic cell death	BP	13579	1423
GO:0001824	0.0971563417046426	0.950092675182052	11	70	blastocyst development	BP	13579	1423
GO:0046882	0.0971923287431675	0.988674624598791	2	5	negative regulation of follicle-stimulating hormone secretion	BP	13579	1423
GO:0043317	0.0972071533639799	1	1	1	regulation of cytotoxic T cell degranulation	BP	13579	1423
GO:0043318	0.0972071533639799	1	1	1	negative regulation of cytotoxic T cell degranulation	BP	13579	1423
GO:1900115	0.0973823584321618	0.979127084127261	3	11	extracellular regulation of signal transduction	BP	13579	1423
GO:1900116	0.0973823584321618	0.979127084127261	3	11	extracellular negative regulation of signal transduction	BP	13579	1423
GO:1902889	0.0973829785114287	1	1	1	protein localization to spindle microtubule	BP	13579	1423
GO:1990280	0.0973829785114287	1	1	1	RNA localization to chromatin	BP	13579	1423
GO:0035611	0.0974396069190104	1	1	1	protein branching point deglutamylation	BP	13579	1423
GO:0021919	0.0974518893823303	1	1	1	BMP signaling pathway involved in spinal cord dorsal/ventral patterning	BP	13579	1423
GO:1990074	0.0975234656923568	1	1	1	polyuridylation-dependent mRNA catabolic process	BP	13579	1423
GO:0035407	0.0975499364749079	1	1	1	histone H3-T11 phosphorylation	BP	13579	1423
GO:0035445	0.097568639277894	1	1	1	borate transmembrane transport	BP	13579	1423
GO:0046713	0.097568639277894	1	1	1	borate transport	BP	13579	1423
GO:0055107	0.0975818401101397	1	1	1	Golgi to secretory granule transport	BP	13579	1423
GO:0015878	0.0975916862275595	1	1	1	biotin transport	BP	13579	1423
GO:0015887	0.0975916862275595	1	1	1	pantothenate transmembrane transport	BP	13579	1423
GO:0072684	0.0976170252338104	1	1	1	mitochondrial tRNA 3'-trailer cleavage, endonucleolytic	BP	13579	1423
GO:1905222	0.0976332225134797	1	1	1	atrioventricular canal morphogenesis	BP	13579	1423
GO:2001136	0.0976383319235709	1	1	1	negative regulation of endocytic recycling	BP	13579	1423
GO:0006431	0.0976967603635632	1	1	1	methionyl-tRNA aminoacylation	BP	13579	1423
GO:0038192	0.0977685008687914	1	1	1	gastric inhibitory peptide signaling pathway	BP	13579	1423
GO:1904113	0.0977919553603103	1	1	1	negative regulation of muscle filament sliding	BP	13579	1423
GO:1904621	0.0977919553603103	1	1	1	regulation of actin-dependent ATPase activity	BP	13579	1423
GO:1904622	0.0977919553603103	1	1	1	negative regulation of actin-dependent ATPase activity	BP	13579	1423
GO:0072671	0.0978009797803311	1	1	1	mitochondria-associated ubiquitin-dependent protein catabolic process	BP	13579	1423
GO:0015937	0.0978635254523174	0.978978785305178	3	11	coenzyme A biosynthetic process	BP	13579	1423
GO:0032889	0.0978679825753815	1	1	1	regulation of vacuole fusion, non-autophagic	BP	13579	1423
GO:0030209	0.0979212715963592	1	1	1	dermatan sulfate catabolic process	BP	13579	1423
GO:0009245	0.0979421920792945	1	1	1	lipid A biosynthetic process	BP	13579	1423
GO:0046493	0.0979421920792945	1	1	1	lipid A metabolic process	BP	13579	1423
GO:1901269	0.0979421920792945	1	1	1	lipooligosaccharide metabolic process	BP	13579	1423
GO:1901271	0.0979421920792945	1	1	1	lipooligosaccharide biosynthetic process	BP	13579	1423
GO:0015724	0.0979868560737062	1	1	1	formate transport	BP	13579	1423
GO:0015797	0.0979868560737062	1	1	1	mannitol transport	BP	13579	1423
GO:0046724	0.0979868560737062	1	1	1	oxalic acid secretion	BP	13579	1423
GO:0009167	0.0979917855189911	0.932200423050559	32	220	purine ribonucleoside monophosphate metabolic process	BP	13579	1423
GO:0000481	0.0980087865726097	1	1	1	maturation of 5S rRNA	BP	13579	1423
GO:0006580	0.0980087865726097	1	1	1	ethanolamine metabolic process	BP	13579	1423
GO:1904681	0.0980087865726097	1	1	1	response to 3-methylcholanthrene	BP	13579	1423
GO:0021817	0.0981453425070962	1	1	1	nucleokinesis involved in cell motility in cerebral cortex radial glia guided migration	BP	13579	1423
GO:0043578	0.0981453425070962	1	1	1	nuclear matrix organization	BP	13579	1423
GO:0090292	0.0981453425070962	1	1	1	nuclear matrix anchoring at nuclear membrane	BP	13579	1423
GO:0061408	0.0982682434667724	1	1	1	positive regulation of transcription from RNA polymerase II promoter in response to heat stress	BP	13579	1423
GO:1900365	0.0982682434667724	1	1	1	positive regulation of mRNA polyadenylation	BP	13579	1423
GO:1904842	0.0982682434667724	1	1	1	response to nitroglycerin	BP	13579	1423
GO:1904843	0.0982682434667724	1	1	1	cellular response to nitroglycerin	BP	13579	1423
GO:1990911	0.0982682434667724	1	1	1	response to psychosocial stress	BP	13579	1423
GO:0046901	0.0983224810674328	1	1	1	tetrahydrofolylpolyglutamate biosynthetic process	BP	13579	1423
GO:0019322	0.0983393418921957	1	1	1	pentose biosynthetic process	BP	13579	1423
GO:0070159	0.0983738962995109	1	1	1	mitochondrial threonyl-tRNA aminoacylation	BP	13579	1423
GO:0010558	0.0983893402769898	0.917858392344474	128	1103	negative regulation of macromolecule biosynthetic process	BP	13579	1423
GO:0003142	0.0985335842350416	1	1	1	cardiogenic plate morphogenesis	BP	13579	1423
GO:0060796	0.0985335842350416	1	1	1	regulation of transcription involved in primary germ layer cell fate commitment	BP	13579	1423
GO:0060807	0.0985335842350416	1	1	1	regulation of transcription from RNA polymerase II promoter involved in definitive endodermal cell fate specification	BP	13579	1423
GO:2000043	0.0985335842350416	1	1	1	regulation of cardiac cell fate specification	BP	13579	1423
GO:0021532	0.0985369604145896	0.958857537017335	7	38	neural tube patterning	BP	13579	1423
GO:0035945	0.0986521748233854	1	1	1	mitochondrial ncRNA surveillance	BP	13579	1423
GO:0035946	0.0986521748233854	1	1	1	mitochondrial mRNA surveillance	BP	13579	1423
GO:0071026	0.0986521748233854	1	1	1	cytoplasmic RNA surveillance	BP	13579	1423
GO:2000827	0.0986521748233854	1	1	1	mitochondrial RNA surveillance	BP	13579	1423
GO:2000674	0.098730351930633	0.978710750820891	3	11	regulation of type B pancreatic cell apoptotic process	BP	13579	1423
GO:0007060	0.09873855836509	1	1	1	male meiosis chromosome segregation	BP	13579	1423
GO:0051257	0.09873855836509	1	1	1	meiotic spindle midzone assembly	BP	13579	1423
GO:0046745	0.0987699182450643	1	1	1	viral capsid secondary envelopment	BP	13579	1423
GO:1990613	0.0989426592699183	1	1	1	mitochondrial membrane fusion	BP	13579	1423
GO:0034203	0.0992218887308916	1	1	1	glycolipid translocation	BP	13579	1423
GO:0000470	0.0993106033190485	0.971925980017549	4	16	maturation of LSU-rRNA	BP	13579	1423
GO:0000395	0.099313400019942	0.988277270066743	2	5	mRNA 5'-splice site recognition	BP	13579	1423
GO:0045143	0.0993876630906798	0.955414539577395	8	46	homologous chromosome segregation	BP	13579	1423
GO:0015862	0.0994930809187289	1	1	1	uridine transport	BP	13579	1423
GO:1905672	0.0996146853634258	1	1	1	negative regulation of lysosome organization	BP	13579	1423
GO:0036091	0.0997211574625274	0.98820025610846	2	5	positive regulation of transcription from RNA polymerase II promoter in response to oxidative stress	BP	13579	1423
GO:1903518	0.0997298155271102	1	1	1	positive regulation of single strand break repair	BP	13579	1423
GO:1904875	0.0997298155271102	1	1	1	regulation of DNA ligase activity	BP	13579	1423
GO:1904877	0.0997298155271102	1	1	1	positive regulation of DNA ligase activity	BP	13579	1423
GO:0040032	0.0997790272220315	1	1	1	post-embryonic body morphogenesis	BP	13579	1423
GO:0003417	0.0999972551243887	0.971144257819635	4	18	growth plate cartilage development	BP	13579	1423
GO:0034063	0.10014378136254	0.978271299601262	3	11	stress granule assembly	BP	13579	1423
GO:0010189	0.100146647052321	1	1	1	vitamin E biosynthetic process	BP	13579	1423
GO:0071573	0.10017145567788	1	1	1	shelterin complex assembly	BP	13579	1423
GO:1904790	0.10017145567788	1	1	1	regulation of shelterin complex assembly	BP	13579	1423
GO:1904792	0.10017145567788	1	1	1	positive regulation of shelterin complex assembly	BP	13579	1423
GO:1904850	0.10017145567788	1	1	1	negative regulation of establishment of protein localization to telomere	BP	13579	1423
GO:1904910	0.10017145567788	1	1	1	regulation of establishment of RNA localization to telomere	BP	13579	1423
GO:1904911	0.10017145567788	1	1	1	negative regulation of establishment of RNA localization to telomere	BP	13579	1423
GO:0006571	0.10023021920685	1	1	1	tyrosine biosynthetic process	BP	13579	1423
GO:0009073	0.10023021920685	1	1	1	aromatic amino acid family biosynthetic process	BP	13579	1423
GO:0009095	0.10023021920685	1	1	1	aromatic amino acid family biosynthetic process, prephenate pathway	BP	13579	1423
GO:0071243	0.100552468838905	0.971170202244214	4	17	cellular response to arsenic-containing substance	BP	13579	1423
GO:1903621	0.100766754258108	1	1	1	protein localization to photoreceptor connecting cilium	BP	13579	1423
GO:1904145	0.10084807403111	1	1	1	negative regulation of meiotic cell cycle process involved in oocyte maturation	BP	13579	1423
GO:0006360	0.10117251113329	0.954431592741838	8	46	transcription from RNA polymerase I promoter	BP	13579	1423
GO:1990729	0.101283185014965	1	1	1	primary miRNA modification	BP	13579	1423
GO:1990744	0.101283185014965	1	1	1	primary miRNA methylation	BP	13579	1423
GO:0045116	0.101408304262425	0.971441923860078	4	15	protein neddylation	BP	13579	1423
GO:0033622	0.101558361765213	0.970531748258439	4	18	integrin activation	BP	13579	1423
GO:0086030	0.101592679156498	1	1	1	adrenergic receptor signaling pathway involved in cardiac muscle relaxation	BP	13579	1423
GO:2000275	0.102050345562466	0.987756480659612	2	5	regulation of oxidative phosphorylation uncoupler activity	BP	13579	1423
GO:0034342	0.102195187102907	1	1	1	response to type III interferon	BP	13579	1423
GO:0035660	0.102553682243098	1	1	1	MyD88-dependent toll-like receptor 4 signaling pathway	BP	13579	1423
GO:0006489	0.102658140539897	1	1	1	dolichyl diphosphate biosynthetic process	BP	13579	1423
GO:0046465	0.102658140539897	1	1	1	dolichyl diphosphate metabolic process	BP	13579	1423
GO:0009126	0.102805945249323	0.928516476736788	32	221	purine nucleoside monophosphate metabolic process	BP	13579	1423
GO:1904247	0.102919440335057	1	1	1	positive regulation of polynucleotide adenylyltransferase activity	BP	13579	1423
GO:0032203	0.103424455027327	1	1	1	telomere formation via telomerase	BP	13579	1423
GO:1904029	0.103707499639528	0.948188200054707	10	60	regulation of cyclin-dependent protein kinase activity	BP	13579	1423
GO:0045026	0.103746022547126	0.964418954737648	5	23	plasma membrane fusion	BP	13579	1423
GO:0019747	0.103752776844976	1	1	1	regulation of isoprenoid metabolic process	BP	13579	1423
GO:1901738	0.103752776844976	1	1	1	regulation of vitamin A metabolic process	BP	13579	1423
GO:2000232	0.103820423185562	0.977114353066336	3	11	regulation of rRNA processing	BP	13579	1423
GO:0015748	0.103852069903147	0.948050208767662	10	61	organophosphate ester transport	BP	13579	1423
GO:0009894	0.103862597698179	0.917301559104222	77	642	regulation of catabolic process	BP	13579	1423
GO:0008588	0.103931474854241	1	1	1	release of cytoplasmic sequestered NF-kappaB	BP	13579	1423
GO:2001268	0.10398819038043	0.987382279848806	2	5	negative regulation of cysteine-type endopeptidase activity involved in apoptotic signaling pathway	BP	13579	1423
GO:2000042	0.10402164071652	0.986374010953866	2	6	negative regulation of double-strand break repair via homologous recombination	BP	13579	1423
GO:0034720	0.104054398294024	0.986367162176454	2	6	histone H3-K4 demethylation	BP	13579	1423
GO:0007072	0.104132824198449	1	1	1	positive regulation of transcription involved in exit from mitosis	BP	13579	1423
GO:0001570	0.104168561860948	0.947762739276573	10	63	vasculogenesis	BP	13579	1423
GO:1990504	0.104254733364796	0.986325247372019	2	6	dense core granule exocytosis	BP	13579	1423
GO:0031468	0.10433220112318	0.976951734698422	3	11	nuclear envelope reassembly	BP	13579	1423
GO:0006282	0.104372659948692	0.943847530987302	12	79	regulation of DNA repair	BP	13579	1423
GO:0007093	0.104433231233168	0.940830239253711	14	93	mitotic cell cycle checkpoint	BP	13579	1423
GO:1901984	0.104768540940072	0.963777084017489	5	24	negative regulation of protein acetylation	BP	13579	1423
GO:0035752	0.104948962518882	1	1	1	lysosomal lumen pH elevation	BP	13579	1423
GO:0098502	0.105133870283602	1	1	1	DNA dephosphorylation	BP	13579	1423
GO:0098503	0.105133870283602	1	1	1	DNA 3' dephosphorylation	BP	13579	1423
GO:0098504	0.105133870283602	1	1	1	DNA 3' dephosphorylation involved in DNA repair	BP	13579	1423
GO:0098506	0.105133870283602	1	1	1	polynucleotide 3' dephosphorylation	BP	13579	1423
GO:1990542	0.105177567804832	0.977195141476254	3	10	mitochondrial transmembrane transport	BP	13579	1423
GO:0009152	0.105285540987759	0.927483016501967	30	212	purine ribonucleotide biosynthetic process	BP	13579	1423
GO:0006294	0.105364794673883	1	1	1	nucleotide-excision repair, preincision complex assembly	BP	13579	1423
GO:0010603	0.105377341482685	0.9860894235474	2	6	regulation of cytoplasmic mRNA processing body assembly	BP	13579	1423
GO:0044088	0.105630387105817	0.958719238034171	6	32	regulation of vacuole organization	BP	13579	1423
GO:0071045	0.105644783704378	1	1	1	nuclear histone mRNA catabolic process	BP	13579	1423
GO:0070266	0.105671876456992	0.963200304871613	5	25	necroptotic process	BP	13579	1423
GO:0001826	0.105742066932097	0.986012460660834	2	6	inner cell mass cell differentiation	BP	13579	1423
GO:1990126	0.105781818508496	0.968856144640283	4	18	retrograde transport, endosome to plasma membrane	BP	13579	1423
GO:0044819	0.105871562242728	0.969079590024287	4	17	mitotic G1/S transition checkpoint	BP	13579	1423
GO:0044783	0.105944253892239	0.969050725691247	4	17	G1 DNA damage checkpoint	BP	13579	1423
GO:0003247	0.105955014662474	1	1	1	post-embryonic cardiac muscle cell growth involved in heart morphogenesis	BP	13579	1423
GO:0031940	0.105955014662474	1	1	1	positive regulation of chromatin silencing at telomere	BP	13579	1423
GO:1905547	0.105955014662474	1	1	1	regulation of telomeric heterochromatin assembly	BP	13579	1423
GO:1905549	0.105955014662474	1	1	1	positive regulation of telomeric heterochromatin assembly	BP	13579	1423
GO:1990619	0.105955014662474	1	1	1	histone H3-K9 deacetylation	BP	13579	1423
GO:0046907	0.106252121424725	0.909573054869382	156	1345	intracellular transport	BP	13579	1423
GO:1901068	0.10638083096348	0.954838318712502	7	37	guanosine-containing compound metabolic process	BP	13579	1423
GO:0018872	0.106414145380696	1	1	1	arsonoacetate metabolic process	BP	13579	1423
GO:1902177	0.106530278891161	0.986884560440005	2	5	positive regulation of oxidative stress-induced intrinsic apoptotic signaling pathway	BP	13579	1423
GO:1990828	0.106603133327197	1	1	1	hepatocyte dedifferentiation	BP	13579	1423
GO:0002034	0.106734108709668	0.986844317203444	2	5	regulation of blood vessel diameter by renin-angiotensin	BP	13579	1423
GO:0003072	0.106734108709668	0.986844317203444	2	5	renal control of peripheral vascular resistance involved in regulation of systemic arterial blood pressure	BP	13579	1423
GO:0035751	0.106744989772979	0.97617992065932	3	11	regulation of lysosomal lumen pH	BP	13579	1423
GO:0006722	0.106990405719558	1	1	1	triterpenoid metabolic process	BP	13579	1423
GO:0019742	0.106990405719558	1	1	1	pentacyclic triterpenoid metabolic process	BP	13579	1423
GO:1904924	0.106990405719558	1	1	1	negative regulation of mitophagy in response to mitochondrial depolarization	BP	13579	1423
GO:0006207	0.107000261693748	0.985745662178283	2	6	'de novo' pyrimidine nucleobase biosynthetic process	BP	13579	1423
GO:0019856	0.107000261693748	0.985745662178283	2	6	pyrimidine nucleobase biosynthetic process	BP	13579	1423
GO:0071478	0.10704333759761	0.933438180331228	19	132	cellular response to radiation	BP	13579	1423
GO:0021932	0.107279990519491	0.975579720086007	3	12	hindbrain radial glia guided cell migration	BP	13579	1423
GO:0072413	0.107884960401112	0.975812320853966	3	11	signal transduction involved in mitotic cell cycle checkpoint	BP	13579	1423
GO:1902402	0.107884960401112	0.975812320853966	3	11	signal transduction involved in mitotic DNA damage checkpoint	BP	13579	1423
GO:1902403	0.107884960401112	0.975812320853966	3	11	signal transduction involved in mitotic DNA integrity checkpoint	BP	13579	1423
GO:0001937	0.107984483060103	0.957669300425038	6	31	negative regulation of endothelial cell proliferation	BP	13579	1423
GO:1901524	0.108802372328883	0.975515124271183	3	11	regulation of mitophagy	BP	13579	1423
GO:0048297	0.109234912605133	1	1	1	negative regulation of isotype switching to IgA isotypes	BP	13579	1423
GO:2000756	0.109435340935004	0.947038616348568	9	54	regulation of peptidyl-lysine acetylation	BP	13579	1423
GO:0007099	0.109876878186721	0.966966453086273	4	19	centriole replication	BP	13579	1423
GO:0098534	0.109876878186721	0.966966453086273	4	19	centriole assembly	BP	13579	1423
GO:0006678	0.110075436852123	0.985085121768123	2	6	glucosylceramide metabolic process	BP	13579	1423
GO:0036114	0.110249008917193	1	1	1	medium-chain fatty-acyl-CoA catabolic process	BP	13579	1423
GO:0036115	0.110249008917193	1	1	1	fatty-acyl-CoA catabolic process	BP	13579	1423
GO:0036116	0.110249008917193	1	1	1	long-chain fatty-acyl-CoA catabolic process	BP	13579	1423
GO:1900533	0.110249008917193	1	1	1	palmitic acid metabolic process	BP	13579	1423
GO:1900535	0.110249008917193	1	1	1	palmitic acid biosynthetic process	BP	13579	1423
GO:0046599	0.110679763267712	0.974457043932624	3	12	regulation of centriole replication	BP	13579	1423
GO:0098732	0.110743397767463	0.939754334764112	12	80	macromolecule deacylation	BP	13579	1423
GO:0006366	0.110899346279395	0.904805197371074	171	1506	transcription from RNA polymerase II promoter	BP	13579	1423
GO:2000779	0.110926646204449	0.952027049191931	7	41	regulation of double-strand break repair	BP	13579	1423
GO:1905268	0.11130711500313	0.951821553902866	7	41	negative regulation of chromatin organization	BP	13579	1423
GO:1900073	0.111392417369848	1	1	1	regulation of neuromuscular synaptic transmission	BP	13579	1423
GO:1900075	0.111392417369848	1	1	1	positive regulation of neuromuscular synaptic transmission	BP	13579	1423
GO:0072331	0.11166139019542	0.932263508875095	17	115	signal transduction by p53 class mediator	BP	13579	1423
GO:0106014	0.111723057478792	1	1	1	regulation of inflammatory response to wounding	BP	13579	1423
GO:0106015	0.111723057478792	1	1	1	negative regulation of inflammatory response to wounding	BP	13579	1423
GO:1904596	0.111723057478792	1	1	1	regulation of connective tissue replacement involved in inflammatory response wound healing	BP	13579	1423
GO:1904597	0.111723057478792	1	1	1	negative regulation of connective tissue replacement involved in inflammatory response wound healing	BP	13579	1423
GO:1904603	0.111723057478792	1	1	1	regulation of advanced glycation end-product receptor activity	BP	13579	1423
GO:1904604	0.111723057478792	1	1	1	negative regulation of advanced glycation end-product receptor activity	BP	13579	1423
GO:1905204	0.111723057478792	1	1	1	negative regulation of connective tissue replacement	BP	13579	1423
GO:0031442	0.112082780184473	0.984647502590424	2	6	positive regulation of mRNA 3'-end processing	BP	13579	1423
GO:2000542	0.112107966693016	0.984641979455117	2	6	negative regulation of gastrulation	BP	13579	1423
GO:0090308	0.112113953017699	0.984640666599934	2	6	regulation of methylation-dependent chromatin silencing	BP	13579	1423
GO:0070932	0.112125124155838	0.966043948226889	4	19	histone H3 deacetylation	BP	13579	1423
GO:0014020	0.112333328418549	0.935425220219888	14	99	primary neural tube formation	BP	13579	1423
GO:0022402	0.112341136015848	0.908094766288824	95	807	cell cycle process	BP	13579	1423
GO:1903047	0.112361348815249	0.912553557143576	61	501	mitotic cell cycle process	BP	13579	1423
GO:0039530	0.112453934080972	0.984566031690522	2	6	MDA-5 signaling pathway	BP	13579	1423
GO:0010390	0.112705388523822	0.959796108303348	5	26	histone monoubiquitination	BP	13579	1423
GO:0071822	0.112818384129785	0.904403338795133	142	1212	protein complex subunit organization	BP	13579	1423
GO:1901642	0.112888481088895	0.984470425426343	2	6	nucleoside transmembrane transport	BP	13579	1423
GO:0051101	0.112965633477942	0.935238016722255	14	91	regulation of DNA binding	BP	13579	1423
GO:0060380	0.11321104307123	1	1	1	regulation of single-stranded telomeric DNA binding	BP	13579	1423
GO:0060381	0.11321104307123	1	1	1	positive regulation of single-stranded telomeric DNA binding	BP	13579	1423
GO:0006284	0.11321648171839	0.95107652958581	7	38	base-excision repair	BP	13579	1423
GO:0000712	0.1133501407997	0.984368594055595	2	6	resolution of meiotic recombination intermediates	BP	13579	1423
GO:0015904	0.113427356852101	1	1	1	tetracycline transport	BP	13579	1423
GO:0010501	0.113754971081101	0.950408049367257	7	42	RNA secondary structure unwinding	BP	13579	1423
GO:0034204	0.113784387163356	0.973033637579713	3	13	lipid translocation	BP	13579	1423
GO:0071629	0.113903461498317	1	1	1	cytoplasm protein quality control by the ubiquitin-proteasome system	BP	13579	1423
GO:0031063	0.114005122579307	0.959355054730116	5	25	regulation of histone deacetylation	BP	13579	1423
GO:1901626	0.114378978535694	0.973216472196396	3	12	regulation of postsynaptic membrane organization	BP	13579	1423
GO:0071158	0.114621071455837	0.954323608970354	6	31	positive regulation of cell cycle arrest	BP	13579	1423
GO:0043983	0.114893101885127	0.984026312247188	2	6	histone H4-K12 acetylation	BP	13579	1423
GO:0097021	0.114925126137085	1	1	1	lymphocyte migration into lymphoid organs	BP	13579	1423
GO:0045724	0.11505517985948	0.964830580727644	4	19	positive regulation of cilium assembly	BP	13579	1423
GO:0090400	0.115373333906504	0.98391917155555	2	6	stress-induced premature senescence	BP	13579	1423
GO:0051569	0.115524728804488	0.964634975369756	4	19	regulation of histone H3-K4 methylation	BP	13579	1423
GO:0000012	0.115580653157508	0.983872829036416	2	6	single strand break repair	BP	13579	1423
GO:0045852	0.117006957302626	0.983552547897586	2	6	pH elevation	BP	13579	1423
GO:0051454	0.117006957302626	0.983552547897586	2	6	intracellular pH elevation	BP	13579	1423
GO:0016479	0.117185194797287	0.983512345529876	2	6	negative regulation of transcription from RNA polymerase I promoter	BP	13579	1423
GO:0035166	0.117511948549781	0.983438541646277	2	6	post-embryonic hemopoiesis	BP	13579	1423
GO:0090034	0.117563601198055	1	1	1	regulation of chaperone-mediated protein complex assembly	BP	13579	1423
GO:0090035	0.117563601198055	1	1	1	positive regulation of chaperone-mediated protein complex assembly	BP	13579	1423
GO:0021915	0.117582163946548	0.923895850156323	21	159	neural tube development	BP	13579	1423
GO:0033206	0.117668803644191	0.983403065480831	2	6	meiotic cytokinesis	BP	13579	1423
GO:0031326	0.117759122753989	0.895214896055717	314	2820	regulation of cellular biosynthetic process	BP	13579	1423
GO:0070831	0.117789689257211	0.983375703661795	2	6	basement membrane assembly	BP	13579	1423
GO:0034605	0.118001724319873	0.944716412612637	8	49	cellular response to heat	BP	13579	1423
GO:0071359	0.118444870644118	0.941452575874821	9	58	cellular response to dsRNA	BP	13579	1423
GO:0048599	0.118944875393516	0.9518420723181	6	33	oocyte development	BP	13579	1423
GO:0036265	0.11918954433167	0.984291599093529	2	5	RNA (guanine-N7)-methylation	BP	13579	1423
GO:0140056	0.120188479116618	0.940590052582486	9	55	organelle localization by membrane tethering	BP	13579	1423
GO:1901255	0.120304475783779	1	1	1	nucleotide-excision repair involved in interstrand cross-link repair	BP	13579	1423
GO:0098781	0.120636085675342	0.950965418137541	6	33	ncRNA transcription	BP	13579	1423
GO:1901409	0.12117034350905	0.982603145780974	2	6	positive regulation of phosphorylation of RNA polymerase II C-terminal domain	BP	13579	1423
GO:1904923	0.121334033245207	0.971335430160116	3	11	regulation of autophagy of mitochondrion in response to mitochondrial depolarization	BP	13579	1423
GO:0043946	0.121421246743281	1	1	1	positive regulation of catalytic activity in other organism involved in symbiotic interaction	BP	13579	1423
GO:0043947	0.121421246743281	1	1	1	positive regulation by host of symbiont catalytic activity	BP	13579	1423
GO:0042543	0.121468433813131	1	1	1	protein N-linked glycosylation via arginine	BP	13579	1423
GO:0032373	0.121734300653301	0.962018370211418	4	19	positive regulation of sterol transport	BP	13579	1423
GO:0032376	0.121734300653301	0.962018370211418	4	19	positive regulation of cholesterol transport	BP	13579	1423
GO:0032388	0.121782379756772	0.912188854495036	35	274	positive regulation of intracellular transport	BP	13579	1423
GO:1990910	0.121968165772414	0.982418755376315	2	6	response to hypobaric hypoxia	BP	13579	1423
GO:1900193	0.122706657370477	0.982247374699322	2	6	regulation of oocyte maturation	BP	13579	1423
GO:0033133	0.123053471300928	0.982166657207927	2	6	positive regulation of glucokinase activity	BP	13579	1423
GO:0051782	0.123096789530581	0.970215677437435	3	12	negative regulation of cell division	BP	13579	1423
GO:0035989	0.123242793568199	0.982122531571003	2	6	tendon development	BP	13579	1423
GO:0097036	0.123250357458714	1	1	1	regulation of plasma membrane sterol distribution	BP	13579	1423
GO:0036297	0.123310334823375	0.970140827869481	3	12	interstrand cross-link repair	BP	13579	1423
GO:0007023	0.123348133997018	0.983398661665435	2	5	post-chaperonin tubulin folding pathway	BP	13579	1423
GO:2000676	0.123514963161198	0.982059018942205	2	6	positive regulation of type B pancreatic cell apoptotic process	BP	13579	1423
GO:0061512	0.123775618374771	0.954536373280047	5	26	protein localization to cilium	BP	13579	1423
GO:0036372	0.124042196062338	1	1	1	opsin transport	BP	13579	1423
GO:0035066	0.124178230496233	0.954526837968121	5	25	positive regulation of histone acetylation	BP	13579	1423
GO:0033194	0.124347095325213	0.961495968025641	4	17	response to hydroperoxide	BP	13579	1423
GO:0010651	0.124897226144736	1	1	1	negative regulation of cell communication by electrical coupling	BP	13579	1423
GO:1905539	0.124897226144736	1	1	1	regulation of postsynapse to nucleus signaling pathway	BP	13579	1423
GO:0006303	0.125170201955874	0.948467751271114	6	34	double-strand break repair via nonhomologous end joining	BP	13579	1423
GO:0043696	0.125681689756657	0.981550136227663	2	6	dedifferentiation	BP	13579	1423
GO:0043697	0.125681689756657	0.981550136227663	2	6	cell dedifferentiation	BP	13579	1423
GO:0090151	0.12573579631972	0.961272666427096	4	16	establishment of protein localization to mitochondrial membrane	BP	13579	1423
GO:0043654	0.125901507801338	0.981498185758449	2	6	recognition of apoptotic cell	BP	13579	1423
GO:0051024	0.125910444051281	0.969754212004489	3	11	positive regulation of immunoglobulin secretion	BP	13579	1423
GO:0060546	0.126261095856574	0.969100045906563	3	12	negative regulation of necroptotic process	BP	13579	1423
GO:0060841	0.126325253629067	0.968636471363126	3	13	venous blood vessel development	BP	13579	1423
GO:0090662	0.126506882146099	0.9342254977164	10	60	ATP hydrolysis coupled transmembrane transport	BP	13579	1423
GO:0051099	0.126602222497717	0.917308954169324	21	156	positive regulation of binding	BP	13579	1423
GO:0006476	0.126715274823112	0.931384823347515	11	74	protein deacetylation	BP	13579	1423
GO:0000710	0.126963162559767	1	1	1	meiotic mismatch repair	BP	13579	1423
GO:0000720	0.126963162559767	1	1	1	pyrimidine dimer repair by nucleotide-excision repair	BP	13579	1423
GO:0006295	0.126963162559767	1	1	1	nucleotide-excision repair, DNA incision, 3'-to lesion	BP	13579	1423
GO:1905015	0.126963162559767	1	1	1	regulation of isoleucine-tRNA ligase activity	BP	13579	1423
GO:1905017	0.126963162559767	1	1	1	positive regulation of isoleucine-tRNA ligase activity	BP	13579	1423
GO:1905018	0.126963162559767	1	1	1	regulation of methionine-tRNA ligase activity	BP	13579	1423
GO:1905020	0.126963162559767	1	1	1	positive regulation of methionine-tRNA ligase activity	BP	13579	1423
GO:1905021	0.126963162559767	1	1	1	regulation of threonine-tRNA ligase activity	BP	13579	1423
GO:1905023	0.126963162559767	1	1	1	positive regulation of threonine-tRNA ligase activity	BP	13579	1423
GO:1990428	0.127544244046627	1	1	1	miRNA transport	BP	13579	1423
GO:1903313	0.128966005337859	0.93507016628556	9	58	positive regulation of mRNA metabolic process	BP	13579	1423
GO:0035864	0.12910455398157	0.958841811562884	4	19	response to potassium ion	BP	13579	1423
GO:0022406	0.129367337383662	0.932185779099283	10	64	membrane docking	BP	13579	1423
GO:0007033	0.12965539658311	0.918188283281241	18	131	vacuole organization	BP	13579	1423
GO:0042946	0.130418948032624	1	1	1	glucoside transport	BP	13579	1423
GO:2000035	0.130579165168336	0.980378615538307	2	6	regulation of stem cell division	BP	13579	1423
GO:0032371	0.131306492127987	0.9453461083452	6	33	regulation of sterol transport	BP	13579	1423
GO:0032374	0.131306492127987	0.9453461083452	6	33	regulation of cholesterol transport	BP	13579	1423
GO:0006222	0.131311496216946	0.980200906997124	2	6	UMP biosynthetic process	BP	13579	1423
GO:0009173	0.131311496216946	0.980200906997124	2	6	pyrimidine ribonucleoside monophosphate metabolic process	BP	13579	1423
GO:0009174	0.131311496216946	0.980200906997124	2	6	pyrimidine ribonucleoside monophosphate biosynthetic process	BP	13579	1423
GO:0046049	0.131311496216946	0.980200906997124	2	6	UMP metabolic process	BP	13579	1423
GO:0016031	0.131816385185031	1	1	1	tRNA import into mitochondrion	BP	13579	1423
GO:0070096	0.131816385185031	1	1	1	mitochondrial outer membrane translocase complex assembly	BP	13579	1423
GO:0010793	0.131816419218237	0.979095438523514	2	7	regulation of mRNA export from nucleus	BP	13579	1423
GO:0090311	0.132071495892991	0.944801265764701	6	34	regulation of protein deacetylation	BP	13579	1423
GO:0061024	0.132469238966264	0.894851739701264	65	537	membrane organization	BP	13579	1423
GO:0045494	0.132780045676174	0.944292957050378	6	35	photoreceptor cell maintenance	BP	13579	1423
GO:0043331	0.133468689506795	0.926954048287573	11	75	response to dsRNA	BP	13579	1423
GO:0070979	0.133544258007506	0.949955753974303	5	25	protein K11-linked ubiquitination	BP	13579	1423
GO:0043173	0.134149410758185	0.966258592185861	3	12	nucleotide salvage	BP	13579	1423
GO:1990928	0.134516794655121	0.98090107626981	2	5	response to amino acid starvation	BP	13579	1423
GO:0018323	0.134832476539535	1	1	1	enzyme active site formation via L-cysteine sulfinic acid	BP	13579	1423
GO:0034309	0.134832476539535	1	1	1	primary alcohol biosynthetic process	BP	13579	1423
GO:0036471	0.134832476539535	1	1	1	cellular response to glyoxal	BP	13579	1423
GO:0036525	0.134832476539535	1	1	1	protein deglycation	BP	13579	1423
GO:0036526	0.134832476539535	1	1	1	peptidyl-cysteine deglycation	BP	13579	1423
GO:0036527	0.134832476539535	1	1	1	peptidyl-arginine deglycation	BP	13579	1423
GO:0036528	0.134832476539535	1	1	1	peptidyl-lysine deglycation	BP	13579	1423
GO:0036529	0.134832476539535	1	1	1	protein deglycation, glyoxal removal	BP	13579	1423
GO:0036530	0.134832476539535	1	1	1	protein deglycation, methylglyoxal removal	BP	13579	1423
GO:0036531	0.134832476539535	1	1	1	glutathione deglycation	BP	13579	1423
GO:0046295	0.134832476539535	1	1	1	glycolate biosynthetic process	BP	13579	1423
GO:0106044	0.134832476539535	1	1	1	guanine deglycation	BP	13579	1423
GO:0106045	0.134832476539535	1	1	1	guanine deglycation, methylglyoxal removal	BP	13579	1423
GO:0106046	0.134832476539535	1	1	1	guanine deglycation, glyoxal removal	BP	13579	1423
GO:0140041	0.134832476539535	1	1	1	cellular detoxification of methylglyoxal	BP	13579	1423
GO:1903122	0.134832476539535	1	1	1	negative regulation of TRAIL-activated apoptotic signaling pathway	BP	13579	1423
GO:1903167	0.134832476539535	1	1	1	regulation of pyrroline-5-carboxylate reductase activity	BP	13579	1423
GO:1903168	0.134832476539535	1	1	1	positive regulation of pyrroline-5-carboxylate reductase activity	BP	13579	1423
GO:1903176	0.134832476539535	1	1	1	regulation of tyrosine 3-monooxygenase activity	BP	13579	1423
GO:1903178	0.134832476539535	1	1	1	positive regulation of tyrosine 3-monooxygenase activity	BP	13579	1423
GO:1903184	0.134832476539535	1	1	1	L-dopa metabolic process	BP	13579	1423
GO:1903185	0.134832476539535	1	1	1	L-dopa biosynthetic process	BP	13579	1423
GO:1903189	0.134832476539535	1	1	1	glyoxal metabolic process	BP	13579	1423
GO:1903195	0.134832476539535	1	1	1	regulation of L-dopa biosynthetic process	BP	13579	1423
GO:1903197	0.134832476539535	1	1	1	positive regulation of L-dopa biosynthetic process	BP	13579	1423
GO:1903198	0.134832476539535	1	1	1	regulation of L-dopa decarboxylase activity	BP	13579	1423
GO:1903200	0.134832476539535	1	1	1	positive regulation of L-dopa decarboxylase activity	BP	13579	1423
GO:2000284	0.134832476539535	1	1	1	positive regulation of cellular amino acid biosynthetic process	BP	13579	1423
GO:0007052	0.134917228068797	0.92380211678355	12	83	mitotic spindle organization	BP	13579	1423
GO:0031629	0.135300759351242	0.965836734978752	3	12	synaptic vesicle fusion to presynaptic active zone membrane	BP	13579	1423
GO:0099500	0.135300759351242	0.965836734978752	3	12	vesicle fusion to plasma membrane	BP	13579	1423
GO:2000047	0.135338705723927	0.979211950292144	2	6	regulation of cell-cell adhesion mediated by cadherin	BP	13579	1423
GO:1903723	0.135448394699289	1	1	1	negative regulation of centriole elongation	BP	13579	1423
GO:2000113	0.135485077267274	0.885546703386411	121	1058	negative regulation of cellular macromolecule biosynthetic process	BP	13579	1423
GO:0045830	0.135571288674578	0.955992587256945	4	19	positive regulation of isotype switching	BP	13579	1423
GO:0039535	0.135676127060327	0.965214129877519	3	13	regulation of RIG-I signaling pathway	BP	13579	1423
GO:0030149	0.135877492923891	0.955580010682816	4	20	sphingolipid catabolic process	BP	13579	1423
GO:0090235	0.135939105520388	0.978033023553492	2	7	regulation of metaphase plate congression	BP	13579	1423
GO:0000079	0.136155645086869	0.930770657307832	9	56	regulation of cyclin-dependent protein serine/threonine kinase activity	BP	13579	1423
GO:0032104	0.137199938497188	0.94861629143279	5	23	regulation of response to extracellular stimulus	BP	13579	1423
GO:0032107	0.137199938497188	0.94861629143279	5	23	regulation of response to nutrient levels	BP	13579	1423
GO:1901227	0.137230431448629	1	1	1	negative regulation of transcription from RNA polymerase II promoter involved in heart development	BP	13579	1423
GO:0071340	0.137315610241593	0.964601683800577	3	13	skeletal muscle acetylcholine-gated channel clustering	BP	13579	1423
GO:0002640	0.137831587559919	1	1	1	regulation of immunoglobulin biosynthetic process	BP	13579	1423
GO:0002642	0.137831587559919	1	1	1	positive regulation of immunoglobulin biosynthetic process	BP	13579	1423
GO:1904814	0.137865881053234	0.964395301608053	3	13	regulation of protein localization to chromosome, telomeric region	BP	13579	1423
GO:0002832	0.138068090413702	0.941565152208696	6	34	negative regulation of response to biotic stimulus	BP	13579	1423
GO:0031338	0.138097683822411	0.936569066250072	7	44	regulation of vesicle fusion	BP	13579	1423
GO:0044257	0.13822660648665	0.889358861543883	68	569	cellular protein catabolic process	BP	13579	1423
GO:2000351	0.138314961149581	0.941430938917296	6	34	regulation of endothelial cell apoptotic process	BP	13579	1423
GO:0006164	0.138491660969157	0.901669363620259	30	219	purine nucleotide biosynthetic process	BP	13579	1423
GO:2001233	0.138561618389431	0.895152872830364	44	345	regulation of apoptotic signaling pathway	BP	13579	1423
GO:0035195	0.13862979351027	0.932316413489341	8	52	gene silencing by miRNA	BP	13579	1423
GO:0071786	0.139365729078703	0.963830680937482	3	13	endoplasmic reticulum tubular network organization	BP	13579	1423
GO:1900119	0.139797312526701	0.96417196073171	3	12	positive regulation of execution phase of apoptosis	BP	13579	1423
GO:2000058	0.140070137819944	0.946488861640438	5	26	regulation of protein ubiquitination involved in ubiquitin-dependent protein catabolic process	BP	13579	1423
GO:1902165	0.140527384294995	0.963899087102684	3	12	regulation of intrinsic apoptotic signaling pathway in response to DNA damage by p53 class mediator	BP	13579	1423
GO:2000758	0.140537954404082	0.946252602518587	5	26	positive regulation of peptidyl-lysine acetylation	BP	13579	1423
GO:0035909	0.140630345996673	0.945829481334988	5	28	aorta morphogenesis	BP	13579	1423
GO:0002562	0.140696935569743	0.931226346324398	8	50	somatic diversification of immune receptors via germline recombination within a single locus	BP	13579	1423
GO:0016444	0.140696935569743	0.931226346324398	8	50	somatic cell DNA recombination	BP	13579	1423
GO:0071480	0.140947411370987	0.946045581652165	5	26	cellular response to gamma radiation	BP	13579	1423
GO:1903507	0.141046771895824	0.882080484352763	104	902	negative regulation of nucleic acid-templated transcription	BP	13579	1423
GO:0060122	0.141072308913703	0.939926627908765	6	34	inner ear receptor stereocilium organization	BP	13579	1423
GO:0061481	0.141385149643482	1	1	1	response to TNF agonist	BP	13579	1423
GO:1902546	0.141385149643482	1	1	1	positive regulation of DNA N-glycosylase activity	BP	13579	1423
GO:2001272	0.141385149643482	1	1	1	positive regulation of cysteine-type endopeptidase activity involved in execution phase of apoptosis	BP	13579	1423
GO:1902074	0.141623520698482	0.945703262629309	5	26	response to salt	BP	13579	1423
GO:0033866	0.142647897257827	0.962584452169296	3	13	nucleoside bisphosphate biosynthetic process	BP	13579	1423
GO:0034030	0.142647897257827	0.962584452169296	3	13	ribonucleoside bisphosphate biosynthetic process	BP	13579	1423
GO:0034033	0.142647897257827	0.962584452169296	3	13	purine nucleoside bisphosphate biosynthetic process	BP	13579	1423
GO:0046491	0.142698545380925	1	1	1	L-methylmalonyl-CoA metabolic process	BP	13579	1423
GO:0000738	0.142950252887054	1	1	1	DNA catabolic process, exonucleolytic	BP	13579	1423
GO:0070475	0.14303476713182	0.977267183284367	2	6	rRNA base methylation	BP	13579	1423
GO:0032239	0.143649692459099	0.961761118167751	3	14	regulation of nucleobase-containing compound transport	BP	13579	1423
GO:0071539	0.143798259578903	0.951724863644436	4	21	protein localization to centrosome	BP	13579	1423
GO:0051298	0.143885290369934	0.933207301129444	7	44	centrosome duplication	BP	13579	1423
GO:0000737	0.143934934749762	0.952556795679892	4	18	DNA catabolic process, endonucleolytic	BP	13579	1423
GO:0010797	0.144025359476357	1	1	1	regulation of multivesicular body size involved in endosome transport	BP	13579	1423
GO:0045185	0.144514460658181	0.919721439164461	11	74	maintenance of protein location	BP	13579	1423
GO:0035385	0.144551016446185	0.975744673898118	2	7	Roundabout signaling pathway	BP	13579	1423
GO:0051304	0.144699122777791	0.925212754483754	9	59	chromosome separation	BP	13579	1423
GO:0006617	0.145108927357898	1	1	1	SRP-dependent cotranslational protein targeting to membrane, signal sequence recognition	BP	13579	1423
GO:0072594	0.145271392275292	0.885703730359004	57	465	establishment of protein localization to organelle	BP	13579	1423
GO:0016447	0.145728662197092	0.932337111113461	7	42	somatic recombination of immunoglobulin gene segments	BP	13579	1423
GO:0000052	0.145821436649559	0.975399233399162	2	7	citrulline metabolic process	BP	13579	1423
GO:0018106	0.146007441374799	1	1	1	peptidyl-histidine phosphorylation	BP	13579	1423
GO:0009889	0.146181999863087	0.868868982678248	318	2874	regulation of biosynthetic process	BP	13579	1423
GO:0000056	0.146609044208337	0.97633961245115	2	6	ribosomal small subunit export from nucleus	BP	13579	1423
GO:1902679	0.14690340257727	0.876890375642319	104	904	negative regulation of RNA biosynthetic process	BP	13579	1423
GO:0030321	0.147117499242112	0.975044744449443	2	7	transepithelial chloride transport	BP	13579	1423
GO:0019439	0.147252841385204	0.8907962023974	37	292	aromatic compound catabolic process	BP	13579	1423
GO:0006348	0.147333067166369	0.976149844048031	2	6	chromatin silencing at telomere	BP	13579	1423
GO:0045022	0.147896218641269	0.936018129537766	6	35	early endosome to late endosome transport	BP	13579	1423
GO:0021535	0.147947575967232	0.960083974227026	3	14	cell migration in hindbrain	BP	13579	1423
GO:0060717	0.148488116111999	0.974667585707514	2	7	chorion development	BP	13579	1423
GO:0043966	0.148827801962306	0.926181874410348	8	51	histone H3 acetylation	BP	13579	1423
GO:0001510	0.149196197504904	0.926042302668598	8	50	RNA methylation	BP	13579	1423
GO:0090316	0.149207350713226	0.894319717646947	28	219	positive regulation of intracellular protein transport	BP	13579	1423
GO:0051567	0.149356850013676	0.949142574815901	4	21	histone H3-K9 methylation	BP	13579	1423
GO:0019693	0.1495059492195	0.881929739285794	58	455	ribose phosphate metabolic process	BP	13579	1423
GO:1901990	0.14983708949978	0.895340453697818	26	199	regulation of mitotic cell cycle phase transition	BP	13579	1423
GO:0070127	0.1505849114103	0.974086075951461	2	7	tRNA aminoacylation for mitochondrial protein translation	BP	13579	1423
GO:0010727	0.150759582164679	0.975243194856882	2	6	negative regulation of hydrogen peroxide metabolic process	BP	13579	1423
GO:0048302	0.151043458770051	0.959330730652984	3	13	regulation of isotype switching to IgG isotypes	BP	13579	1423
GO:0033127	0.151398738669415	0.958719254460431	3	14	regulation of histone phosphorylation	BP	13579	1423
GO:0032099	0.151741662128897	0.960297343983092	3	11	negative regulation of appetite	BP	13579	1423
GO:0014739	0.151839697319739	1	1	1	positive regulation of muscle hyperplasia	BP	13579	1423
GO:0140029	0.15194791251497	0.917515089852976	10	66	exocytic process	BP	13579	1423
GO:0031100	0.152164358647831	0.901773740193457	18	128	animal organ regeneration	BP	13579	1423
GO:0070646	0.152508322254256	0.907619465163195	14	102	protein modification by small protein removal	BP	13579	1423
GO:0010940	0.152994496114552	0.974644247269614	2	6	positive regulation of necrotic cell death	BP	13579	1423
GO:0048296	0.153084809999927	0.973385632789372	2	7	regulation of isotype switching to IgA isotypes	BP	13579	1423
GO:0051254	0.153090339722224	0.868670519318489	136	1209	positive regulation of RNA metabolic process	BP	13579	1423
GO:0007009	0.153359496600221	0.916407104493261	10	69	plasma membrane organization	BP	13579	1423
GO:0009994	0.153365191039483	0.932954030052546	6	35	oocyte differentiation	BP	13579	1423
GO:1901361	0.153475634596625	0.88434299085493	40	318	organic cyclic compound catabolic process	BP	13579	1423
GO:0000270	0.153646483787962	1	1	1	peptidoglycan metabolic process	BP	13579	1423
GO:0002325	0.153646483787962	1	1	1	natural killer cell differentiation involved in immune response	BP	13579	1423
GO:0009253	0.153646483787962	1	1	1	peptidoglycan catabolic process	BP	13579	1423
GO:0032824	0.153646483787962	1	1	1	negative regulation of natural killer cell differentiation	BP	13579	1423
GO:0032826	0.153646483787962	1	1	1	regulation of natural killer cell differentiation involved in immune response	BP	13579	1423
GO:0032827	0.153646483787962	1	1	1	negative regulation of natural killer cell differentiation involved in immune response	BP	13579	1423
GO:0051710	0.153646483787962	1	1	1	regulation of cytolysis in other organism	BP	13579	1423
GO:0051714	0.153646483787962	1	1	1	positive regulation of cytolysis in other organism	BP	13579	1423
GO:0010822	0.154556003996484	0.901422543734488	17	119	positive regulation of mitochondrion organization	BP	13579	1423
GO:0072401	0.154679148829699	0.957892562146743	3	13	signal transduction involved in DNA integrity checkpoint	BP	13579	1423
GO:0072422	0.154679148829699	0.957892562146743	3	13	signal transduction involved in DNA damage checkpoint	BP	13579	1423
GO:0006657	0.154736693737696	0.972918540182559	2	7	CDP-choline pathway	BP	13579	1423
GO:2000045	0.15528771982552	0.907826932034903	13	89	regulation of G1/S transition of mitotic cell cycle	BP	13579	1423
GO:0009116	0.15625530379732	0.905210350950925	14	95	nucleoside metabolic process	BP	13579	1423
GO:0043652	0.157117727077388	0.972239325590277	2	7	engulfment of apoptotic cell	BP	13579	1423
GO:1903691	0.157197531095007	0.993288018829666	1	2	positive regulation of wound healing, spreading of epidermal cells	BP	13579	1423
GO:0070816	0.157387633689099	0.956313307014481	3	14	phosphorylation of RNA polymerase II C-terminal domain	BP	13579	1423
GO:0070301	0.157427492040689	0.902493106647309	15	104	cellular response to hydrogen peroxide	BP	13579	1423
GO:0045930	0.157652103461247	0.892789191120168	22	169	negative regulation of mitotic cell cycle	BP	13579	1423
GO:0015682	0.158032686260096	0.956051328945343	3	14	ferric iron transport	BP	13579	1423
GO:0072512	0.158032686260096	0.956051328945343	3	14	trivalent inorganic cation transport	BP	13579	1423
GO:0060051	0.15809061367482	0.971959782027029	2	7	negative regulation of protein glycosylation	BP	13579	1423
GO:0031329	0.158226607390447	0.873144332333288	63	533	regulation of cellular catabolic process	BP	13579	1423
GO:0035971	0.158332199344848	1	1	1	peptidyl-histidine dephosphorylation	BP	13579	1423
GO:1903301	0.158353777608217	0.971883965096015	2	7	positive regulation of hexokinase activity	BP	13579	1423
GO:0002014	0.159087458621088	1	1	1	vasoconstriction of artery involved in ischemic response to lowering of systemic arterial blood pressure	BP	13579	1423
GO:1904803	0.159293802488914	1	1	1	regulation of translation involved in cellular response to UV	BP	13579	1423
GO:0009048	0.159656613411287	0.971507361512072	2	7	dosage compensation by inactivation of X chromosome	BP	13579	1423
GO:0097194	0.160161620121051	0.919232055879759	8	50	execution phase of apoptosis	BP	13579	1423
GO:1905508	0.16021125089356	0.943711220813936	4	22	protein localization to microtubule organizing center	BP	13579	1423
GO:0001556	0.160280320451166	0.94394948364373	4	21	oocyte maturation	BP	13579	1423
GO:0008535	0.160698788309147	0.956079612326309	3	12	respiratory chain complex IV assembly	BP	13579	1423
GO:0002433	0.161433739841058	0.970019689370004	2	8	immune response-regulating cell surface receptor signaling pathway involved in phagocytosis	BP	13579	1423
GO:0038096	0.161433739841058	0.970019689370004	2	8	Fc-gamma receptor signaling pathway involved in phagocytosis	BP	13579	1423
GO:0031119	0.161441296075788	0.970988074060808	2	7	tRNA pseudouridine synthesis	BP	13579	1423
GO:1990145	0.161850890230854	1	1	1	maintenance of translational fidelity	BP	13579	1423
GO:0016441	0.161998994194892	0.917721855095523	8	54	posttranscriptional gene silencing	BP	13579	1423
GO:0035194	0.161998994194892	0.917721855095523	8	54	posttranscriptional gene silencing by RNA	BP	13579	1423
GO:0060789	0.162341562376802	0.970724634747206	2	7	hair follicle placode formation	BP	13579	1423
GO:0033591	0.162509655502871	0.954735900272368	3	13	response to L-ascorbic acid	BP	13579	1423
GO:0051603	0.163058428698257	0.868971761447625	63	532	proteolysis involved in cellular protein catabolic process	BP	13579	1423
GO:0098927	0.163397869091933	0.927087358768583	6	36	vesicle-mediated transport between endosomal compartments	BP	13579	1423
GO:0032886	0.163820056768405	0.887964251999929	22	172	regulation of microtubule-based process	BP	13579	1423
GO:0097050	0.16406254608956	0.953575885334576	3	14	type B pancreatic cell apoptotic process	BP	13579	1423
GO:0016236	0.164215163087339	0.889916104439502	20	155	macroautophagy	BP	13579	1423
GO:0071276	0.165041975709306	0.933250402280361	5	27	cellular response to cadmium ion	BP	13579	1423
GO:2000352	0.165069881355072	0.941623710602827	4	21	negative regulation of endothelial cell apoptotic process	BP	13579	1423
GO:0039536	0.165131884454005	0.969901781501274	2	7	negative regulation of RIG-I signaling pathway	BP	13579	1423
GO:1903363	0.165454533821203	0.911945741997907	9	58	negative regulation of cellular protein catabolic process	BP	13579	1423
GO:0042451	0.165486908785784	0.942480012809032	4	18	purine nucleoside biosynthetic process	BP	13579	1423
GO:0046129	0.165486908785784	0.942480012809032	4	18	purine ribonucleoside biosynthetic process	BP	13579	1423
GO:0060088	0.165836562284653	0.952838518263265	3	14	auditory receptor cell stereocilium organization	BP	13579	1423
GO:0006605	0.16623831491993	0.878053264853591	32	247	protein targeting	BP	13579	1423
GO:1903051	0.166297484227755	0.915362779420426	8	50	negative regulation of proteolysis involved in cellular protein catabolic process	BP	13579	1423
GO:0061051	0.1665278666354	0.95308495394732	3	13	positive regulation of cell growth involved in cardiac muscle cell development	BP	13579	1423
GO:0035482	0.166827837591599	0.970804190853874	2	6	gastric motility	BP	13579	1423
GO:0090069	0.167033544832507	0.952875702342568	3	13	regulation of ribosome biogenesis	BP	13579	1423
GO:1904734	0.167870097682264	1	1	1	positive regulation of electron transfer activity	BP	13579	1423
GO:1904960	0.167870097682264	1	1	1	positive regulation of cytochrome-c oxidase activity	BP	13579	1423
GO:0006559	0.168141587328507	0.969003504199245	2	7	L-phenylalanine catabolic process	BP	13579	1423
GO:1902222	0.168141587328507	0.969003504199245	2	7	erythrose 4-phosphate/phosphoenolpyruvate family amino acid catabolic process	BP	13579	1423
GO:0021592	0.168205926468715	0.992266567717932	1	2	fourth ventricle development	BP	13579	1423
GO:0036353	0.168275963939556	0.968963138720475	2	7	histone H2A-K119 monoubiquitination	BP	13579	1423
GO:0016259	0.16834509786199	0.968942362903882	2	7	selenocysteine metabolic process	BP	13579	1423
GO:1904031	0.168485364810836	0.924294520779536	6	35	positive regulation of cyclin-dependent protein kinase activity	BP	13579	1423
GO:0007127	0.168943575644686	0.903002656763463	11	77	meiosis I	BP	13579	1423
GO:0043060	0.169044738303265	0.992185482686681	1	2	meiotic metaphase I plate congression	BP	13579	1423
GO:2000197	0.169086811105955	0.96767785693358	2	8	regulation of ribonucleoprotein complex localization	BP	13579	1423
GO:0030163	0.169097109834874	0.860364946691562	80	687	protein catabolic process	BP	13579	1423
GO:1900245	0.169167558339081	0.992173571159291	1	2	positive regulation of MDA-5 signaling pathway	BP	13579	1423
GO:0008150	0.169212350232734	0.854995213722551	1260	11747	biological_process	BP	13579	1423
GO:0007131	0.170561561870384	0.929829364333353	5	29	reciprocal meiotic recombination	BP	13579	1423
GO:0035825	0.170561561870384	0.929829364333353	5	29	homologous recombination	BP	13579	1423
GO:0044458	0.170804103515603	0.950751944650911	3	14	motile cilium assembly	BP	13579	1423
GO:0061008	0.170873520064813	0.878658328604961	26	202	hepaticobiliary system development	BP	13579	1423
GO:0035336	0.170953044488845	0.968154353250339	2	7	long-chain fatty-acyl-CoA metabolic process	BP	13579	1423
GO:0033210	0.170995893810693	0.968141336406341	2	7	leptin-mediated signaling pathway	BP	13579	1423
GO:0044772	0.171131639642375	0.872168778575711	35	281	mitotic cell cycle phase transition	BP	13579	1423
GO:2000376	0.171266442568211	1	1	1	positive regulation of oxygen metabolic process	BP	13579	1423
GO:0097694	0.171405309129482	0.991954801091208	1	2	establishment of RNA localization to telomere	BP	13579	1423
GO:0010808	0.171594377207203	0.991936165353881	1	2	positive regulation of synaptic vesicle priming	BP	13579	1423
GO:0031935	0.172263191343881	0.94965595171258	3	15	regulation of chromatin silencing	BP	13579	1423
GO:0060912	0.172275368659486	0.991868846162604	1	2	cardiac cell fate specification	BP	13579	1423
GO:2000785	0.172333908484064	0.928856851219384	5	29	regulation of autophagosome assembly	BP	13579	1423
GO:0006998	0.172524622810195	0.921623973415056	6	37	nuclear envelope organization	BP	13579	1423
GO:0010944	0.172686582508746	0.967625941013559	2	7	negative regulation of transcription by competitive promoter binding	BP	13579	1423
GO:0090174	0.173810156076094	0.888513866913934	16	118	organelle membrane fusion	BP	13579	1423
GO:1902499	0.173914702071301	0.991705527634449	1	2	positive regulation of protein autoubiquitination	BP	13579	1423
GO:1903406	0.1740954028817	0.991687415978356	1	2	regulation of sodium:potassium-exchanging ATPase activity	BP	13579	1423
GO:0033865	0.174099597420882	0.937159369297056	4	21	nucleoside bisphosphate metabolic process	BP	13579	1423
GO:0033875	0.174099597420882	0.937159369297056	4	21	ribonucleoside bisphosphate metabolic process	BP	13579	1423
GO:0034032	0.174099597420882	0.937159369297056	4	21	purine nucleoside bisphosphate metabolic process	BP	13579	1423
GO:0045887	0.174467829038101	0.991650019095741	1	2	positive regulation of synaptic growth at neuromuscular junction	BP	13579	1423
GO:2000539	0.174467829038101	0.991650019095741	1	2	regulation of protein geranylgeranylation	BP	13579	1423
GO:2000541	0.174467829038101	0.991650019095741	1	2	positive regulation of protein geranylgeranylation	BP	13579	1423
GO:0032511	0.174579015864853	0.968553045322071	2	6	late endosome to vacuole transport via multivesicular body sorting pathway	BP	13579	1423
GO:1903147	0.175001320967442	0.96691463393384	2	7	negative regulation of autophagy of mitochondrion	BP	13579	1423
GO:0007252	0.175182474530055	0.948398648279284	3	15	I-kappaB phosphorylation	BP	13579	1423
GO:0098828	0.17521385196913	0.965749996146209	2	8	modulation of inhibitory postsynaptic potential	BP	13579	1423
GO:0033484	0.175285714888753	0.991567567348147	1	2	nitric oxide homeostasis	BP	13579	1423
GO:0009259	0.175329750271118	0.860289989271915	56	443	ribonucleotide metabolic process	BP	13579	1423
GO:0033183	0.175793651527096	0.991516137221831	1	2	negative regulation of histone ubiquitination	BP	13579	1423
GO:1900045	0.175793651527096	0.991516137221831	1	2	negative regulation of protein K63-linked ubiquitination	BP	13579	1423
GO:1901314	0.175793651527096	0.991516137221831	1	2	regulation of histone H2A K63-linked ubiquitination	BP	13579	1423
GO:1901315	0.175793651527096	0.991516137221831	1	2	negative regulation of histone H2A K63-linked ubiquitination	BP	13579	1423
GO:0043547	0.17586455698572	0.864639625604714	42	355	positive regulation of GTPase activity	BP	13579	1423
GO:0002377	0.17589262210699	0.895542416075507	12	83	immunoglobulin production	BP	13579	1423
GO:0070235	0.176087226275447	0.96657868277948	2	7	regulation of activation-induced cell death of T cells	BP	13579	1423
GO:0048291	0.176265895163692	0.948420855628393	3	14	isotype switching to IgG isotypes	BP	13579	1423
GO:0009117	0.176381758818818	0.85634841987655	68	546	nucleotide metabolic process	BP	13579	1423
GO:0071479	0.17651850877164	0.904564510643903	9	59	cellular response to ionizing radiation	BP	13579	1423
GO:0060215	0.177075770285621	0.965154840444371	2	8	primitive hemopoiesis	BP	13579	1423
GO:0035601	0.177413254358585	0.897008060249094	11	79	protein deacylation	BP	13579	1423
GO:0061009	0.177630757257844	0.964976602810895	2	8	common bile duct development	BP	13579	1423
GO:0061050	0.177730483870908	0.935335228978503	4	21	regulation of cell growth involved in cardiac muscle cell development	BP	13579	1423
GO:1901074	0.177811351547906	0.991310135823006	1	2	regulation of engulfment of apoptotic cell	BP	13579	1423
GO:0006305	0.177990278894759	0.912364603779317	7	46	DNA alkylation	BP	13579	1423
GO:0006306	0.177990278894759	0.912364603779317	7	46	DNA methylation	BP	13579	1423
GO:0021830	0.178244931695125	0.964778908371796	2	8	interneuron migration from the subpallium to the cortex	BP	13579	1423
GO:0044319	0.178649689786986	0.925157448400621	5	30	wound healing, spreading of cells	BP	13579	1423
GO:0090505	0.178649689786986	0.925157448400621	5	30	epiboly involved in wound healing	BP	13579	1423
GO:0043951	0.179152788404757	0.965622502300893	2	7	negative regulation of cAMP-mediated signaling	BP	13579	1423
GO:1904668	0.179201291497772	0.965607281473309	2	7	positive regulation of ubiquitin protein ligase activity	BP	13579	1423
GO:0071108	0.179697603329213	0.934028183144379	4	22	protein K48-linked deubiquitination	BP	13579	1423
GO:2000786	0.17983524509021	0.964264819915632	2	8	positive regulation of autophagosome assembly	BP	13579	1423
GO:0072395	0.180424497348023	0.946620209106184	3	14	signal transduction involved in cell cycle checkpoint	BP	13579	1423
GO:0010310	0.180706743970929	0.947092815251311	3	13	regulation of hydrogen peroxide metabolic process	BP	13579	1423
GO:0051695	0.181001404239152	0.990978868923288	1	2	actin filament uncapping	BP	13579	1423
GO:0016260	0.181102511011721	0.990968257659501	1	2	selenocysteine biosynthetic process	BP	13579	1423
GO:0090286	0.181281146776964	0.990949492795659	1	2	cytoskeletal anchoring at nuclear membrane	BP	13579	1423
GO:0044248	0.181307305984596	0.841256974563449	163	1448	cellular catabolic process	BP	13579	1423
GO:0019085	0.181332840111413	0.990944058633693	1	2	early viral transcription	BP	13579	1423
GO:0010847	0.18145283599854	0.990931437348347	1	2	regulation of chromatin assembly	BP	13579	1423
GO:0031445	0.18145283599854	0.990931437348347	1	2	regulation of heterochromatin assembly	BP	13579	1423
GO:0031453	0.18145283599854	0.990931437348347	1	2	positive regulation of heterochromatin assembly	BP	13579	1423
GO:0048845	0.181576220781076	0.963698410483164	2	8	venous blood vessel morphogenesis	BP	13579	1423
GO:1901301	0.181608575265087	0.990915042050918	1	2	regulation of cargo loading into COPII-coated vesicle	BP	13579	1423
GO:2000681	0.182197139884277	0.990852933614832	1	2	negative regulation of rubidium ion transport	BP	13579	1423
GO:2000687	0.182197139884277	0.990852933614832	1	2	negative regulation of rubidium ion transmembrane transporter activity	BP	13579	1423
GO:1902442	0.182577283408518	0.990812694476518	1	2	regulation of ripoptosome assembly involved in necroptotic process	BP	13579	1423
GO:1902443	0.182577283408518	0.990812694476518	1	2	negative regulation of ripoptosome assembly involved in necroptotic process	BP	13579	1423
GO:1904476	0.182577667214653	0.990812653800323	1	2	negative regulation of Ras GTPase binding	BP	13579	1423
GO:2001107	0.182577667214653	0.990812653800323	1	2	negative regulation of Rho guanyl-nucleotide exchange factor activity	BP	13579	1423
GO:0071896	0.182811904473441	0.990787810494174	1	2	protein localization to adherens junction	BP	13579	1423
GO:0043087	0.18286834194728	0.856623468377795	47	401	regulation of GTPase activity	BP	13579	1423
GO:1901143	0.183054180599599	0.990762075535161	1	2	insulin catabolic process	BP	13579	1423
GO:0061085	0.183127664611835	0.963190479648326	2	8	regulation of histone H3-K27 methylation	BP	13579	1423
GO:0090649	0.183359700653714	0.963114255021387	2	8	response to oxygen-glucose deprivation	BP	13579	1423
GO:0090650	0.183359700653714	0.963114255021387	2	8	cellular response to oxygen-glucose deprivation	BP	13579	1423
GO:0010639	0.183444614477364	0.861302619887376	36	297	negative regulation of organelle organization	BP	13579	1423
GO:0016445	0.183542429766957	0.908995119321507	7	45	somatic diversification of immunoglobulins	BP	13579	1423
GO:1901080	0.183581624992953	0.990705912147137	1	2	regulation of relaxation of smooth muscle	BP	13579	1423
GO:1901082	0.183581624992953	0.990705912147137	1	2	positive regulation of relaxation of smooth muscle	BP	13579	1423
GO:0036363	0.18385734082874	0.990676478353676	1	2	transforming growth factor beta activation	BP	13579	1423
GO:0010664	0.183924753607381	0.922403369950344	5	29	negative regulation of striated muscle cell apoptotic process	BP	13579	1423
GO:0006740	0.184539300029944	0.990603455048134	1	2	NADPH regeneration	BP	13579	1423
GO:0006425	0.18480380838743	0.99057504691588	1	2	glutaminyl-tRNA aminoacylation	BP	13579	1423
GO:1903756	0.18480488714058	0.990574930960803	1	2	regulation of transcription from RNA polymerase II promoter by histone modification	BP	13579	1423
GO:1903758	0.18480488714058	0.990574930960803	1	2	negative regulation of transcription from RNA polymerase II promoter by histone modification	BP	13579	1423
GO:0035521	0.184872242808642	0.990567689342303	1	2	monoubiquitinated histone deubiquitination	BP	13579	1423
GO:0035522	0.184872242808642	0.990567689342303	1	2	monoubiquitinated histone H2A deubiquitination	BP	13579	1423
GO:0006357	0.184876244326182	0.838017519816995	162	1460	regulation of transcription from RNA polymerase II promoter	BP	13579	1423
GO:0035279	0.185057413186293	0.990547765219363	1	2	mRNA cleavage involved in gene silencing by miRNA	BP	13579	1423
GO:0098795	0.185057413186293	0.990547765219363	1	2	mRNA cleavage involved in gene silencing	BP	13579	1423
GO:1905553	0.185072978029816	0.990546089398824	1	2	regulation of blood vessel branching	BP	13579	1423
GO:1905555	0.185072978029816	0.990546089398824	1	2	positive regulation blood vessel branching	BP	13579	1423
GO:0010557	0.185079972065146	0.838465067897392	152	1360	positive regulation of macromolecule biosynthetic process	BP	13579	1423
GO:0060545	0.185080650290129	0.990545263288771	1	2	positive regulation of necroptotic process	BP	13579	1423
GO:1904879	0.185178413448618	0.990534733146824	1	2	positive regulation of calcium ion transmembrane transport via high voltage-gated calcium channel	BP	13579	1423
GO:0070237	0.185365398299121	0.990514574782955	1	2	positive regulation of activation-induced cell death of T cells	BP	13579	1423
GO:0010725	0.185385434346338	0.990512413337987	1	2	regulation of primitive erythrocyte differentiation	BP	13579	1423
GO:1902117	0.185600395045368	0.902336194837418	8	56	positive regulation of organelle assembly	BP	13579	1423
GO:0038016	0.185664089948975	0.990482324292159	1	2	insulin receptor internalization	BP	13579	1423
GO:0001300	0.185674081704919	0.990481244408592	1	2	chronological cell aging	BP	13579	1423
GO:0071275	0.185692799016264	0.990479221306493	1	2	cellular response to aluminum ion	BP	13579	1423
GO:0042770	0.185695610058512	0.894677667087692	10	67	signal transduction in response to DNA damage	BP	13579	1423
GO:0019081	0.185734923262505	0.944288653006929	3	14	viral translation	BP	13579	1423
GO:0034414	0.185751210224305	0.990472906269625	1	2	tRNA 3'-trailer cleavage, endonucleolytic	BP	13579	1423
GO:0042779	0.185751210224305	0.990472906269625	1	2	tRNA 3'-trailer cleavage	BP	13579	1423
GO:1905267	0.185751210224305	0.990472906269625	1	2	endonucleolytic cleavage involved in tRNA processing	BP	13579	1423
GO:0021815	0.185752366108119	0.990472781279648	1	2	modulation of microtubule cytoskeleton involved in cerebral cortex radial glia guided migration	BP	13579	1423
GO:0070483	0.18595110749859	0.990451277126644	1	2	detection of hypoxia	BP	13579	1423
GO:0042144	0.185968200944076	0.990449426332141	1	2	vacuole fusion, non-autophagic	BP	13579	1423
GO:1901873	0.186078934566143	0.990437431822749	1	2	regulation of post-translational protein modification	BP	13579	1423
GO:1901874	0.186078934566143	0.990437431822749	1	2	negative regulation of post-translational protein modification	BP	13579	1423
GO:1903165	0.186110846297657	0.990433973640273	1	2	response to polycyclic arene	BP	13579	1423
GO:0010899	0.186122804079104	0.990432677631422	1	2	regulation of phosphatidylcholine catabolic process	BP	13579	1423
GO:0000962	0.186331499971614	0.990410043071049	1	2	positive regulation of mitochondrial RNA catabolic process	BP	13579	1423
GO:0072530	0.186401237835148	0.962108901184689	2	8	purine-containing compound transmembrane transport	BP	13579	1423
GO:0072522	0.186477102824269	0.862906431976805	30	227	purine-containing compound biosynthetic process	BP	13579	1423
GO:0007493	0.18649549139604	0.990392236224531	1	2	endodermal cell fate determination	BP	13579	1423
GO:0010636	0.186823699404589	0.990356543067865	1	2	positive regulation of mitochondrial fusion	BP	13579	1423
GO:0032425	0.186829794260792	0.990355879548197	1	2	positive regulation of mismatch repair	BP	13579	1423
GO:0061912	0.186860248653547	0.912769790513152	6	39	selective autophagy	BP	13579	1423
GO:0032218	0.186883248919813	0.99035005909448	1	2	riboflavin transport	BP	13579	1423
GO:0002200	0.1869149552594	0.901652204384124	8	54	somatic diversification of immune receptors	BP	13579	1423
GO:0070889	0.186972053200774	0.990340385263576	1	2	platelet alpha granule organization	BP	13579	1423
GO:0009051	0.187048245642031	0.990332081009799	1	2	pentose-phosphate shunt, oxidative branch	BP	13579	1423
GO:0086097	0.187048608715788	0.99033204142871	1	2	phospholipase C-activating angiotensin-activated signaling pathway	BP	13579	1423
GO:1903516	0.187170625637519	0.990318734466632	1	2	regulation of single strand break repair	BP	13579	1423
GO:0018094	0.187269173085121	0.990307979635558	1	2	protein polyglycylation	BP	13579	1423
GO:2000342	0.187419154561336	0.990291598915755	1	2	negative regulation of chemokine (C-X-C motif) ligand 2 production	BP	13579	1423
GO:0015860	0.187426324800393	0.990290815410206	1	2	purine nucleoside transmembrane transport	BP	13579	1423
GO:0070194	0.187440389800298	0.990289278399212	1	2	synaptonemal complex disassembly	BP	13579	1423
GO:0002712	0.187629353222943	0.90653585065193	7	44	regulation of B cell mediated immunity	BP	13579	1423
GO:0002889	0.187629353222943	0.90653585065193	7	44	regulation of immunoglobulin mediated immune response	BP	13579	1423
GO:0010845	0.187668659564454	0.990264314405649	1	2	positive regulation of reciprocal meiotic recombination	BP	13579	1423
GO:0003430	0.187671462788498	0.990264007619004	1	2	growth plate cartilage chondrocyte growth	BP	13579	1423
GO:0003356	0.18771755119113	0.961670236188692	2	8	regulation of cilium beat frequency	BP	13579	1423
GO:0031327	0.187824755196596	0.837601371631494	130	1159	negative regulation of cellular biosynthetic process	BP	13579	1423
GO:2001135	0.187869956293293	0.961619307586139	2	8	regulation of endocytic recycling	BP	13579	1423
GO:0033962	0.188099237902838	0.942703693849287	3	15	cytoplasmic mRNA processing body assembly	BP	13579	1423
GO:0070200	0.188211072786293	0.942653453084381	3	15	establishment of protein localization to telomere	BP	13579	1423
GO:2000707	0.188554559674131	0.99016709379391	1	2	positive regulation of dense core granule biogenesis	BP	13579	1423
GO:0032509	0.188594336794175	0.943648337153918	3	13	endosome transport via multivesicular body sorting pathway	BP	13579	1423
GO:0070863	0.18864433894927	0.961360089081248	2	8	positive regulation of protein exit from endoplasmic reticulum	BP	13579	1423
GO:0006427	0.188756920925041	0.990144810983814	1	2	histidyl-tRNA aminoacylation	BP	13579	1423
GO:0043968	0.18882048786888	0.94237939906048	3	15	histone H2A acetylation	BP	13579	1423
GO:0044208	0.188938439568674	0.990124799409801	1	2	'de novo' AMP biosynthetic process	BP	13579	1423
GO:0010605	0.189042577013876	0.83182895189969	210	1891	negative regulation of macromolecule metabolic process	BP	13579	1423
GO:0015864	0.189093809029767	0.990107652755738	1	2	pyrimidine nucleoside transport	BP	13579	1423
GO:0043618	0.189118560666018	0.90534173566432	7	46	regulation of transcription from RNA polymerase II promoter in response to stress	BP	13579	1423
GO:0072139	0.18912929256004	0.990103734457987	1	2	glomerular parietal epithelial cell differentiation	BP	13579	1423
GO:1904354	0.189604278287813	0.961037722206485	2	8	negative regulation of telomere capping	BP	13579	1423
GO:0048210	0.189630660746102	0.990048278338511	1	2	Golgi vesicle fusion to target membrane	BP	13579	1423
GO:0042360	0.189693600512722	0.990041304436477	1	2	vitamin E metabolic process	BP	13579	1423
GO:0007509	0.189767079512815	0.990033159324308	1	2	mesoderm migration involved in gastrulation	BP	13579	1423
GO:0070199	0.189784825119412	0.928828485817331	4	22	establishment of protein localization to chromosome	BP	13579	1423
GO:1903537	0.189868340916809	0.990021928483829	1	2	meiotic cell cycle process involved in oocyte maturation	BP	13579	1423
GO:1903538	0.189868340916809	0.990021928483829	1	2	regulation of meiotic cell cycle process involved in oocyte maturation	BP	13579	1423
GO:0006426	0.189910220378968	0.990017281604266	1	2	glycyl-tRNA aminoacylation	BP	13579	1423
GO:0070150	0.189910220378968	0.990017281604266	1	2	mitochondrial glycyl-tRNA aminoacylation	BP	13579	1423
GO:1901899	0.190013860450491	0.990005776695763	1	2	positive regulation of relaxation of cardiac muscle	BP	13579	1423
GO:0015920	0.190050676275667	0.990001688061197	1	2	lipopolysaccharide transport	BP	13579	1423
GO:0097035	0.190071077367483	0.928377443327077	4	23	regulation of membrane lipid distribution	BP	13579	1423
GO:0002357	0.190516186164881	0.989949910015687	1	2	defense response to tumor cell	BP	13579	1423
GO:0051570	0.190625529156037	0.941564897476397	3	15	regulation of histone H3-K9 methylation	BP	13579	1423
GO:0098501	0.190643613701514	0.989935710504978	1	2	polynucleotide dephosphorylation	BP	13579	1423
GO:0097402	0.190794288692844	0.98991890610382	1	2	neuroblast migration	BP	13579	1423
GO:1903031	0.191088594523072	0.989886037962952	1	2	regulation of microtubule plus-end binding	BP	13579	1423
GO:1903033	0.191088594523072	0.989886037962952	1	2	positive regulation of microtubule plus-end binding	BP	13579	1423
GO:1902689	0.191092464838914	0.989885605328966	1	2	negative regulation of NAD metabolic process	BP	13579	1423
GO:1904024	0.191092464838914	0.989885605328966	1	2	negative regulation of glucose catabolic process to lactate via pyruvate	BP	13579	1423
GO:0035349	0.191117239235001	0.989882835738651	1	2	coenzyme A transmembrane transport	BP	13579	1423
GO:0071106	0.191117239235001	0.989882835738651	1	2	adenosine 3',5'-bisphosphate transmembrane transport	BP	13579	1423
GO:0080121	0.191117239235001	0.989882835738651	1	2	AMP transport	BP	13579	1423
GO:0010034	0.191245800319077	0.989868456809896	1	2	response to acetate	BP	13579	1423
GO:0034650	0.191619413851241	0.960357274754643	2	8	cortisol metabolic process	BP	13579	1423
GO:0034651	0.191619413851241	0.960357274754643	2	8	cortisol biosynthetic process	BP	13579	1423
GO:1904815	0.192086568180978	0.989774140941663	1	2	negative regulation of protein localization to chromosome, telomeric region	BP	13579	1423
GO:1901475	0.192108604091486	0.989771662453473	1	2	pyruvate transmembrane transport	BP	13579	1423
GO:0090504	0.192181392244534	0.917283750991698	5	31	epiboly	BP	13579	1423
GO:0032456	0.192498286555972	0.917306255412196	5	30	endocytic recycling	BP	13579	1423
GO:0051642	0.192502097778406	0.926821788590739	4	24	centrosome localization	BP	13579	1423
GO:0006409	0.192550748176781	0.989721861678656	1	2	tRNA export from nucleus	BP	13579	1423
GO:0071431	0.192550748176781	0.989721861678656	1	2	tRNA-containing ribonucleoprotein complex export from nucleus	BP	13579	1423
GO:2000292	0.192580820897767	0.989718469557202	1	2	regulation of defecation	BP	13579	1423
GO:2000293	0.192580820897767	0.989718469557202	1	2	negative regulation of defecation	BP	13579	1423
GO:1902460	0.192695121969548	0.989705571022579	1	2	regulation of mesenchymal stem cell proliferation	BP	13579	1423
GO:1902462	0.192695121969548	0.989705571022579	1	2	positive regulation of mesenchymal stem cell proliferation	BP	13579	1423
GO:1902255	0.192789537708391	0.961230245401144	2	7	positive regulation of intrinsic apoptotic signaling pathway by p53 class mediator	BP	13579	1423
GO:0042699	0.192822564532344	0.959948604414328	2	8	follicle-stimulating hormone signaling pathway	BP	13579	1423
GO:0035912	0.193134626384396	0.959842313849442	2	8	dorsal aorta morphogenesis	BP	13579	1423
GO:1905671	0.193183584988175	0.989650347988599	1	2	regulation of lysosome organization	BP	13579	1423
GO:0072363	0.19326520434702	0.989641104499545	1	2	regulation of glycolytic process by positive regulation of transcription from RNA polymerase II promoter	BP	13579	1423
GO:0072577	0.193271800480529	0.909009419738136	6	38	endothelial cell apoptotic process	BP	13579	1423
GO:0003245	0.193523606549331	0.989611809843963	1	2	cardiac muscle tissue growth involved in heart morphogenesis	BP	13579	1423
GO:0046475	0.193535038708555	0.940243303108038	3	15	glycerophospholipid catabolic process	BP	13579	1423
GO:1900117	0.193648495829283	0.927144759857724	4	21	regulation of execution phase of apoptosis	BP	13579	1423
GO:0048560	0.193787368165035	0.989581860085917	1	2	establishment of anatomical structure orientation	BP	13579	1423
GO:0032096	0.193826308705564	0.942096866666882	3	12	negative regulation of response to food	BP	13579	1423
GO:0070972	0.194121533709096	0.908649628341158	6	37	protein localization to endoplasmic reticulum	BP	13579	1423
GO:0001701	0.194122596335847	0.849593599761428	41	349	in utero embryonic development	BP	13579	1423
GO:0048290	0.194169637071275	0.959488916337137	2	8	isotype switching to IgA isotypes	BP	13579	1423
GO:0072321	0.194202873779977	0.960762086424027	2	7	chaperone-mediated protein transport	BP	13579	1423
GO:0042853	0.194395399658906	0.989512635971846	1	2	L-alanine catabolic process	BP	13579	1423
GO:0035987	0.194437932651109	0.915787999526283	5	32	endodermal cell differentiation	BP	13579	1423
GO:1904585	0.194595663019244	0.989489780157476	1	2	response to putrescine	BP	13579	1423
GO:1904586	0.194595663019244	0.989489780157476	1	2	cellular response to putrescine	BP	13579	1423
GO:0061010	0.194596744901619	0.989489656608258	1	2	gall bladder development	BP	13579	1423
GO:0001839	0.194626928989993	0.959332353624036	2	8	neural plate morphogenesis	BP	13579	1423
GO:0021849	0.194684333994098	0.989479651391032	1	2	neuroblast division in subventricular zone	BP	13579	1423
GO:0033262	0.194799320918855	0.959273264575817	2	8	regulation of nuclear cell cycle DNA replication	BP	13579	1423
GO:1904245	0.194978606670429	0.989445998052553	1	2	regulation of polynucleotide adenylyltransferase activity	BP	13579	1423
GO:0043433	0.195029901720811	0.872445671831442	16	119	negative regulation of DNA binding transcription factor activity	BP	13579	1423
GO:0032485	0.195044940691675	0.989438403749344	1	2	regulation of Ral protein signal transduction	BP	13579	1423
GO:0009395	0.195298077668776	0.915691512938714	5	30	phospholipid catabolic process	BP	13579	1423
GO:0071550	0.195348839148722	0.989403572761208	1	2	death-inducing signaling complex assembly	BP	13579	1423
GO:0006461	0.195510597272122	0.831064284117431	125	1084	protein complex assembly	BP	13579	1423
GO:0018026	0.195717493926058	0.958957930521228	2	8	peptidyl-lysine monomethylation	BP	13579	1423
GO:0046604	0.196018295639906	0.989326618123111	1	2	positive regulation of mitotic centrosome separation	BP	13579	1423
GO:0070914	0.196432579393681	0.958711619779865	2	8	UV-damage excision repair	BP	13579	1423
GO:0006020	0.196673003447097	0.958628663411032	2	8	inositol metabolic process	BP	13579	1423
GO:0002432	0.196681875003683	0.989250032477968	1	2	granuloma formation	BP	13579	1423
GO:0015858	0.196779945582096	0.958591740861712	2	8	nucleoside transport	BP	13579	1423
GO:0000054	0.196830030697015	0.939301726847788	3	14	ribosomal subunit export from nucleus	BP	13579	1423
GO:0033750	0.196830030697015	0.939301726847788	3	14	ribosome localization	BP	13579	1423
GO:0044270	0.197025052877489	0.850540399489088	35	284	cellular nitrogen compound catabolic process	BP	13579	1423
GO:0031938	0.197110666673164	0.989200381848334	1	2	regulation of chromatin silencing at telomere	BP	13579	1423
GO:0045950	0.197181784845656	0.989192134590627	1	2	negative regulation of mitotic recombination	BP	13579	1423
GO:0051792	0.197209635251305	0.989188903945761	1	2	medium-chain fatty acid biosynthetic process	BP	13579	1423
GO:0046098	0.197231438146353	0.989186374435623	1	2	guanine metabolic process	BP	13579	1423
GO:0060399	0.197344571420043	0.98917324373008	1	2	positive regulation of growth hormone receptor signaling pathway	BP	13579	1423
GO:0036112	0.197378804033481	0.989169268801738	1	2	medium-chain fatty-acyl-CoA metabolic process	BP	13579	1423
GO:1903004	0.197628316006915	0.989140272053518	1	2	regulation of protein K63-linked deubiquitination	BP	13579	1423
GO:1903006	0.197628316006915	0.989140272053518	1	2	positive regulation of protein K63-linked deubiquitination	BP	13579	1423
GO:0035442	0.197663503790276	0.9891361792634	1	2	dipeptide transmembrane transport	BP	13579	1423
GO:0090088	0.197663503790276	0.9891361792634	1	2	regulation of oligopeptide transport	BP	13579	1423
GO:0090089	0.197663503790276	0.9891361792634	1	2	regulation of dipeptide transport	BP	13579	1423
GO:2000878	0.197663503790276	0.9891361792634	1	2	positive regulation of oligopeptide transport	BP	13579	1423
GO:2000880	0.197663503790276	0.9891361792634	1	2	positive regulation of dipeptide transport	BP	13579	1423
GO:2001148	0.197663503790276	0.9891361792634	1	2	regulation of dipeptide transmembrane transport	BP	13579	1423
GO:2001150	0.197663503790276	0.9891361792634	1	2	positive regulation of dipeptide transmembrane transport	BP	13579	1423
GO:0061146	0.197708308051161	0.989130966707691	1	2	Peyer's patch morphogenesis	BP	13579	1423
GO:0030473	0.197804488039403	0.989119772352955	1	2	nuclear migration along microtubule	BP	13579	1423
GO:0033131	0.197919149577453	0.958197542285878	2	8	regulation of glucokinase activity	BP	13579	1423
GO:0016081	0.197938124905481	0.958190962632616	2	8	synaptic vesicle docking	BP	13579	1423
GO:0031061	0.198389216152268	0.937519338337523	3	16	negative regulation of histone methylation	BP	13579	1423
GO:0071929	0.198451821542642	0.989044262004156	1	2	alpha-tubulin acetylation	BP	13579	1423
GO:1904534	0.198458270358702	0.989043508293373	1	2	negative regulation of telomeric loop disassembly	BP	13579	1423
GO:1905778	0.198458270358702	0.989043508293373	1	2	negative regulation of exonuclease activity	BP	13579	1423
GO:1905838	0.198458270358702	0.989043508293373	1	2	regulation of telomeric D-loop disassembly	BP	13579	1423
GO:1905839	0.198458270358702	0.989043508293373	1	2	negative regulation of telomeric D-loop disassembly	BP	13579	1423
GO:0070271	0.19877561873433	0.82807799117513	125	1085	protein complex biogenesis	BP	13579	1423
GO:0101030	0.198802067680594	0.989003284760146	1	2	tRNA-guanine transglycosylation	BP	13579	1423
GO:0009890	0.199208332186421	0.826926642597116	133	1188	negative regulation of biosynthetic process	BP	13579	1423
GO:1905203	0.19923182270704	0.988952888534907	1	2	regulation of connective tissue replacement	BP	13579	1423
GO:0001575	0.199320243530049	0.988942503688425	1	2	globoside metabolic process	BP	13579	1423
GO:0006391	0.199380534182537	0.988935419546751	1	2	transcription initiation from mitochondrial promoter	BP	13579	1423
GO:1902994	0.199462032719837	0.988925839451679	1	2	regulation of phospholipid efflux	BP	13579	1423
GO:1902995	0.199462032719837	0.988925839451679	1	2	positive regulation of phospholipid efflux	BP	13579	1423
GO:0006753	0.199481754405536	0.835966371083393	68	552	nucleoside phosphate metabolic process	BP	13579	1423
GO:0051103	0.199754995664755	0.957558899484433	2	8	DNA ligation involved in DNA repair	BP	13579	1423
GO:0071586	0.199868707836728	0.988877965813296	1	2	CAAX-box protein processing	BP	13579	1423
GO:0080120	0.199868707836728	0.988877965813296	1	2	CAAX-box protein maturation	BP	13579	1423
GO:0015936	0.1999928863788	0.937271644054095	3	15	coenzyme A metabolic process	BP	13579	1423
GO:0043249	0.200010480792333	0.957469691806759	2	8	erythrocyte maturation	BP	13579	1423
GO:0021539	0.200073426903783	0.98885382267402	1	2	subthalamus development	BP	13579	1423
GO:0140014	0.200143379427746	0.855858246799677	25	201	mitotic nuclear division	BP	13579	1423
GO:0031509	0.200182143147837	0.988840989538572	1	2	telomeric heterochromatin assembly	BP	13579	1423
GO:0001825	0.20031885607799	0.912558564065308	5	31	blastocyst formation	BP	13579	1423
GO:0035690	0.200417646475861	0.877807524507354	12	84	cellular response to drug	BP	13579	1423
GO:0040016	0.200479246447059	0.95730580268184	2	8	embryonic cleavage	BP	13579	1423
GO:0010662	0.200576225713088	0.897971570501636	7	46	regulation of striated muscle cell apoptotic process	BP	13579	1423
GO:0046900	0.20093405081939	0.988752006358916	1	2	tetrahydrofolylpolyglutamate metabolic process	BP	13579	1423
GO:0015980	0.20099044566175	0.852571113883657	28	211	energy derivation by oxidation of organic compounds	BP	13579	1423
GO:0071492	0.200992071931223	0.988745123522334	1	2	cellular response to UV-A	BP	13579	1423
GO:0000055	0.202373164902319	0.956640882016258	2	8	ribosomal large subunit export from nucleus	BP	13579	1423
GO:0045583	0.202421906723199	0.98857476246227	1	2	regulation of cytotoxic T cell differentiation	BP	13579	1423
GO:0045585	0.202421906723199	0.98857476246227	1	2	positive regulation of cytotoxic T cell differentiation	BP	13579	1423
GO:0051130	0.202862859196408	0.824988235488903	118	1054	positive regulation of cellular component organization	BP	13579	1423
GO:0097084	0.202869836003088	0.956465774393016	2	8	vascular smooth muscle cell development	BP	13579	1423
GO:1905098	0.203065677101948	0.956396644178155	2	8	negative regulation of guanyl-nucleotide exchange factor activity	BP	13579	1423
GO:0000280	0.20322024397291	0.844022375946999	37	309	nuclear division	BP	13579	1423
GO:0044205	0.203345081150715	0.988464006917216	1	2	'de novo' UMP biosynthetic process	BP	13579	1423
GO:0000730	0.203379705345661	0.956285695783305	2	8	DNA recombinase assembly	BP	13579	1423
GO:0045003	0.203379705345661	0.956285695783305	2	8	double-strand break repair via synthesis-dependent strand annealing	BP	13579	1423
GO:0090735	0.203379705345661	0.956285695783305	2	8	DNA repair complex assembly	BP	13579	1423
GO:0046364	0.203491484548973	0.885887888543669	9	63	monosaccharide biosynthetic process	BP	13579	1423
GO:2001033	0.204363267357179	0.988341157947469	1	2	negative regulation of double-strand break repair via nonhomologous end joining	BP	13579	1423
GO:0070673	0.204563178354563	0.955866469174078	2	8	response to interleukin-18	BP	13579	1423
GO:0060236	0.20527286487255	0.909439101574718	5	32	regulation of mitotic spindle organization	BP	13579	1423
GO:0006913	0.205518459725689	0.838888155441378	43	363	nucleocytoplasmic transport	BP	13579	1423
GO:0070198	0.205966104457888	0.919894927830019	4	23	protein localization to chromosome, telomeric region	BP	13579	1423
GO:0070544	0.206621612115242	0.95406445822442	2	9	histone H3-K36 demethylation	BP	13579	1423
GO:0032526	0.206818177221567	0.865281490002291	15	115	response to retinoic acid	BP	13579	1423
GO:0036245	0.207039783908648	0.988014738401516	1	2	cellular response to menadione	BP	13579	1423
GO:2000124	0.207300618937782	0.98798265708555	1	2	regulation of endocannabinoid signaling pathway	BP	13579	1423
GO:0034314	0.207302382383024	0.908904932078102	5	29	Arp2/3 complex-mediated actin nucleation	BP	13579	1423
GO:0043628	0.207697382263199	0.919658659194736	4	21	ncRNA 3'-end processing	BP	13579	1423
GO:1901033	0.208030094617128	0.954628389700839	2	8	positive regulation of response to reactive oxygen species	BP	13579	1423
GO:0046880	0.208131866235533	0.954591821025314	2	8	regulation of follicle-stimulating hormone secretion	BP	13579	1423
GO:0033260	0.20817744334503	0.918690571842192	4	23	nuclear DNA replication	BP	13579	1423
GO:1903209	0.208493054211291	0.933280144943705	3	15	positive regulation of oxidative stress-induced cell death	BP	13579	1423
GO:1905168	0.208842697186686	0.987792004622523	1	2	positive regulation of double-strand break repair via homologous recombination	BP	13579	1423
GO:0072714	0.209020928253523	0.987769860527036	1	2	response to selenite ion	BP	13579	1423
GO:0015672	0.209968897181819	0.830977617618228	53	442	monovalent inorganic cation transport	BP	13579	1423
GO:0039529	0.210082859277176	0.931990066109447	3	16	RIG-I signaling pathway	BP	13579	1423
GO:0052203	0.21026603397244	0.987614534047056	1	2	modulation of catalytic activity in other organism involved in symbiotic interaction	BP	13579	1423
GO:0052422	0.21026603397244	0.987614534047056	1	2	modulation by host of symbiont catalytic activity	BP	13579	1423
GO:0000060	0.210342377932882	0.891580029899557	7	46	protein import into nucleus, translocation	BP	13579	1423
GO:0042789	0.210855166812618	0.931618834870945	3	16	mRNA transcription from RNA polymerase II promoter	BP	13579	1423
GO:0003416	0.210923797564388	0.916876422714666	4	24	endochondral bone growth	BP	13579	1423
GO:1901656	0.211073232314025	0.987513246720614	1	2	glycoside transport	BP	13579	1423
GO:0030187	0.211140412735753	0.987504795979211	1	2	melatonin biosynthetic process	BP	13579	1423
GO:0015866	0.211218003590238	0.953476820758841	2	8	ADP transport	BP	13579	1423
GO:0046466	0.211630362612123	0.916798271254263	4	23	membrane lipid catabolic process	BP	13579	1423
GO:0006906	0.211641809335197	0.861610210259434	15	114	vesicle fusion	BP	13579	1423
GO:0002033	0.211745616497306	0.987428521185103	1	2	angiotensin-mediated vasodilation involved in regulation of systemic arterial blood pressure	BP	13579	1423
GO:0046700	0.211928833126255	0.837908572939835	35	286	heterocycle catabolic process	BP	13579	1423
GO:0045900	0.211976016785131	0.987399414750176	1	2	negative regulation of translational elongation	BP	13579	1423
GO:0002381	0.213129594595902	0.889737689868159	7	46	immunoglobulin production involved in immunoglobulin mediated immune response	BP	13579	1423
GO:0039531	0.213149839464817	0.930511431311711	3	16	regulation of viral-induced cytoplasmic pattern recognition receptor signaling pathway	BP	13579	1423
GO:0010155	0.213160558526159	0.931680211565472	3	14	regulation of proton transport	BP	13579	1423
GO:0007346	0.213833613788546	0.82902782926475	49	420	regulation of mitotic cell cycle	BP	13579	1423
GO:0007008	0.213985336413738	0.953954855263553	2	7	outer mitochondrial membrane organization	BP	13579	1423
GO:0033182	0.214014010688893	0.951329623388464	2	9	regulation of histone ubiquitination	BP	13579	1423
GO:0070507	0.21442370330528	0.853533341963915	18	143	regulation of microtubule cytoskeleton organization	BP	13579	1423
GO:0035264	0.214553750359274	0.851853632850729	19	149	multicellular organism growth	BP	13579	1423
GO:0050787	0.214647681997828	0.987059130002579	1	2	detoxification of mercury ion	BP	13579	1423
GO:0061842	0.2147300913457	0.914481360351516	4	25	microtubule organizing center localization	BP	13579	1423
GO:0034613	0.215005339346698	0.81064119160495	155	1393	cellular protein localization	BP	13579	1423
GO:0070676	0.21521244653709	0.986986541728112	1	2	intralumenal vesicle formation	BP	13579	1423
GO:0046146	0.215847969818947	0.953289473353108	2	7	tetrahydrobiopterin metabolic process	BP	13579	1423
GO:0016458	0.216749043075211	0.855448233232236	16	125	gene silencing	BP	13579	1423
GO:0043309	0.216858899028444	0.986773616501375	1	2	regulation of eosinophil degranulation	BP	13579	1423
GO:0043311	0.216858899028444	0.986773616501375	1	2	positive regulation of eosinophil degranulation	BP	13579	1423
GO:1902568	0.216858899028444	0.986773616501375	1	2	positive regulation of eosinophil activation	BP	13579	1423
GO:0000226	0.217157151215559	0.828276237859108	44	381	microtubule cytoskeleton organization	BP	13579	1423
GO:0006188	0.217288534300685	0.950096285661235	2	9	IMP biosynthetic process	BP	13579	1423
GO:0071348	0.217372252286244	0.98670682834236	1	2	cellular response to interleukin-11	BP	13579	1423
GO:2000282	0.21761050324113	0.986675766862634	1	2	regulation of cellular amino acid biosynthetic process	BP	13579	1423
GO:0045010	0.217623119814554	0.893757879551705	6	38	actin nucleation	BP	13579	1423
GO:0043620	0.217772717631173	0.886389852456436	7	48	regulation of DNA-templated transcription in response to stress	BP	13579	1423
GO:1902166	0.218013727485921	0.95098003998753	2	8	negative regulation of intrinsic apoptotic signaling pathway in response to DNA damage by p53 class mediator	BP	13579	1423
GO:0034629	0.218125284764	0.912877433230815	4	24	cellular protein complex localization	BP	13579	1423
GO:2000757	0.218412828014277	0.913039781924908	4	23	negative regulation of peptidyl-lysine acetylation	BP	13579	1423
GO:0045602	0.21905729125465	0.949424493967346	2	9	negative regulation of endothelial cell differentiation	BP	13579	1423
GO:0044093	0.219142781105743	0.806803814662276	155	1390	positive regulation of molecular function	BP	13579	1423
GO:1902231	0.219458812278444	0.950441745714205	2	8	positive regulation of intrinsic apoptotic signaling pathway in response to DNA damage	BP	13579	1423
GO:0051601	0.219533805080357	0.949242838168709	2	9	exocyst localization	BP	13579	1423
GO:0006513	0.21976315285901	0.879270915590379	8	56	protein monoubiquitination	BP	13579	1423
GO:0006089	0.219897467330878	0.927216946070415	3	16	lactate metabolic process	BP	13579	1423
GO:1903722	0.219897524933204	0.986375513161992	1	2	regulation of centriole elongation	BP	13579	1423
GO:1903430	0.220379264557127	0.950097530937044	2	8	negative regulation of cell maturation	BP	13579	1423
GO:0006995	0.220504271562444	0.950050702185403	2	8	cellular response to nitrogen starvation	BP	13579	1423
GO:0043562	0.220504271562444	0.950050702185403	2	8	cellular response to nitrogen levels	BP	13579	1423
GO:0007100	0.220887052876624	0.948725402380504	2	9	mitotic centrosome separation	BP	13579	1423
GO:0045079	0.221283558993993	0.986191701295918	1	2	negative regulation of chemokine biosynthetic process	BP	13579	1423
GO:0032088	0.221533418665962	0.878258973701592	8	54	negative regulation of NF-kappaB transcription factor activity	BP	13579	1423
GO:1903867	0.221943800352178	0.94831974102527	2	9	extraembryonic membrane development	BP	13579	1423
GO:0018307	0.22198662931078	0.98609792829203	1	2	enzyme active site formation	BP	13579	1423
GO:0006744	0.222526058345718	0.926493055367327	3	15	ubiquinone biosynthetic process	BP	13579	1423
GO:1901663	0.222526058345718	0.926493055367327	3	15	quinone biosynthetic process	BP	13579	1423
GO:1905051	0.222683475266422	0.986004630279581	1	2	regulation of base-excision repair	BP	13579	1423
GO:1905053	0.222683475266422	0.986004630279581	1	2	positive regulation of base-excision repair	BP	13579	1423
GO:0042036	0.222783840514773	0.910588598480459	4	23	negative regulation of cytokine biosynthetic process	BP	13579	1423
GO:0016246	0.223311711353951	0.947792551099585	2	9	RNA interference	BP	13579	1423
GO:0044090	0.223555717715097	0.947698264928502	2	9	positive regulation of vacuole organization	BP	13579	1423
GO:0010561	0.223568376692353	0.925400839508772	3	16	negative regulation of glycoprotein biosynthetic process	BP	13579	1423
GO:0051169	0.223615686841882	0.823184727577799	43	366	nuclear transport	BP	13579	1423
GO:0010458	0.223635483583333	0.910879189405408	4	21	exit from mitosis	BP	13579	1423
GO:1902229	0.223862529539958	0.898701702777275	5	30	regulation of intrinsic apoptotic signaling pathway in response to DNA damage	BP	13579	1423
GO:0042759	0.224136568394965	0.947473518743111	2	9	long-chain fatty acid biosynthetic process	BP	13579	1423
GO:0031167	0.224949665110497	0.92529611198251	3	15	rRNA methylation	BP	13579	1423
GO:0034502	0.225073204656074	0.870506289306669	9	65	protein localization to chromosome	BP	13579	1423
GO:1902544	0.225236371097938	0.985659804534289	1	2	regulation of DNA N-glycosylase activity	BP	13579	1423
GO:1900026	0.225279746276827	0.897590337801334	5	31	positive regulation of substrate adhesion-dependent cell spreading	BP	13579	1423
GO:0045732	0.225396845025295	0.838646200685915	22	178	positive regulation of protein catabolic process	BP	13579	1423
GO:0098711	0.225526550152212	0.946933980905308	2	9	iron ion import across plasma membrane	BP	13579	1423
GO:0006273	0.226662078829944	0.946491413673076	2	9	lagging strand elongation	BP	13579	1423
GO:1905258	0.226867111611325	0.985437038266572	1	2	regulation of nitrosative stress-induced intrinsic apoptotic signaling pathway	BP	13579	1423
GO:1905259	0.226867111611325	0.985437038266572	1	2	negative regulation of nitrosative stress-induced intrinsic apoptotic signaling pathway	BP	13579	1423
GO:0031123	0.226874607184906	0.869302774749448	9	64	RNA 3'-end processing	BP	13579	1423
GO:0051725	0.226900349132802	0.985432477568709	1	2	protein de-ADP-ribosylation	BP	13579	1423
GO:1901668	0.227071097104942	0.985409035523303	1	2	regulation of superoxide dismutase activity	BP	13579	1423
GO:1901671	0.227071097104942	0.985409035523303	1	2	positive regulation of superoxide dismutase activity	BP	13579	1423
GO:1904833	0.227071097104942	0.985409035523303	1	2	positive regulation of removal of superoxide radicals	BP	13579	1423
GO:0031120	0.227447892505211	0.98535722928648	1	2	snRNA pseudouridine synthesis	BP	13579	1423
GO:0040031	0.227447892505211	0.98535722928648	1	2	snRNA modification	BP	13579	1423
GO:2000409	0.227570958397065	0.985340286116316	1	2	positive regulation of T cell extravasation	BP	13579	1423
GO:2000395	0.227719378249211	0.985319837493657	1	2	regulation of ubiquitin-dependent endocytosis	BP	13579	1423
GO:2000397	0.227719378249211	0.985319837493657	1	2	positive regulation of ubiquitin-dependent endocytosis	BP	13579	1423
GO:0001502	0.227873214940689	0.922733317786234	3	17	cartilage condensation	BP	13579	1423
GO:1903492	0.228273496887558	0.985243350146854	1	2	response to acetylsalicylate	BP	13579	1423
GO:0018193	0.228344918964038	0.803303237422768	104	933	peptidyl-amino acid modification	BP	13579	1423
GO:0035313	0.2285351477423	0.922398590147407	3	17	wound healing, spreading of epidermal cells	BP	13579	1423
GO:0046122	0.22871559191265	0.985182163582466	1	2	purine deoxyribonucleoside metabolic process	BP	13579	1423
GO:0030575	0.228911504770026	0.945609935064228	2	9	nuclear body organization	BP	13579	1423
GO:1904744	0.229317911161431	0.985098569686023	1	2	positive regulation of telomeric DNA binding	BP	13579	1423
GO:0043123	0.229320177092545	0.839955810385071	19	150	positive regulation of I-kappaB kinase/NF-kappaB signaling	BP	13579	1423
GO:0009441	0.229398338872651	0.985087387117101	1	2	glycolate metabolic process	BP	13579	1423
GO:0009566	0.229558511918652	0.847719665947314	15	113	fertilization	BP	13579	1423
GO:2000727	0.229721671438938	0.9066515999388	4	23	positive regulation of cardiac muscle cell differentiation	BP	13579	1423
GO:0048011	0.230303187427808	0.894259787031479	5	32	neurotrophin TRK receptor signaling pathway	BP	13579	1423
GO:0035065	0.23048026189892	0.877813422046697	7	48	regulation of histone acetylation	BP	13579	1423
GO:1901985	0.231409134952427	0.893807229870695	5	31	positive regulation of protein acetylation	BP	13579	1423
GO:0009751	0.231557688685555	0.984785364929539	1	2	response to salicylic acid	BP	13579	1423
GO:0018171	0.231587865311524	0.98478111973519	1	2	peptidyl-cysteine oxidation	BP	13579	1423
GO:0007017	0.232195467515998	0.808839855249197	60	527	microtubule-based process	BP	13579	1423
GO:0098868	0.232311469521417	0.904502545217986	4	25	bone growth	BP	13579	1423
GO:0007059	0.232439157878174	0.825937323218044	28	235	chromosome segregation	BP	13579	1423
GO:0045350	0.233013948767754	0.943985974979144	2	9	interferon-beta biosynthetic process	BP	13579	1423
GO:0045357	0.233013948767754	0.943985974979144	2	9	regulation of interferon-beta biosynthetic process	BP	13579	1423
GO:0021826	0.233141947706244	0.943934966724463	2	9	substrate-independent telencephalic tangential migration	BP	13579	1423
GO:0021843	0.233141947706244	0.943934966724463	2	9	substrate-independent telencephalic tangential interneuron migration	BP	13579	1423
GO:0010165	0.233621773239238	0.883028772199919	6	40	response to X-ray	BP	13579	1423
GO:0045132	0.234366970357508	0.863729812000633	9	66	meiotic chromosome segregation	BP	13579	1423
GO:0060281	0.234565724384797	0.943366198224974	2	9	regulation of oocyte development	BP	13579	1423
GO:1905879	0.234565724384797	0.943366198224974	2	9	regulation of oogenesis	BP	13579	1423
GO:0060052	0.235581139453019	0.942959007689155	2	9	neurofilament cytoskeleton organization	BP	13579	1423
GO:1903299	0.235621767986777	0.942942688364647	2	9	regulation of hexokinase activity	BP	13579	1423
GO:0050779	0.236032231074491	0.918569556390528	3	17	RNA destabilization	BP	13579	1423
GO:0070129	0.236167674742789	0.920381403711333	3	14	regulation of mitochondrial translation	BP	13579	1423
GO:0071107	0.236248444241325	0.918999186446989	3	16	response to parathyroid hormone	BP	13579	1423
GO:0006646	0.236316010952497	0.942663510640745	2	9	phosphatidylethanolamine biosynthetic process	BP	13579	1423
GO:1903632	0.236323834339292	0.984106472940971	1	2	positive regulation of aminoacyl-tRNA ligase activity	BP	13579	1423
GO:0030389	0.236580821009237	0.984069385742319	1	2	fructosamine metabolic process	BP	13579	1423
GO:1902254	0.236841715304512	0.918694804453672	3	16	negative regulation of intrinsic apoptotic signaling pathway by p53 class mediator	BP	13579	1423
GO:0051098	0.236986838590285	0.815668762455555	36	301	regulation of binding	BP	13579	1423
GO:0007549	0.236991355723886	0.942391352131198	2	9	dosage compensation	BP	13579	1423
GO:0006296	0.237132637474584	0.983989582768581	1	2	nucleotide-excision repair, DNA incision, 5'-to lesion	BP	13579	1423
GO:0030488	0.237282391768356	0.901940251875142	4	24	tRNA methylation	BP	13579	1423
GO:0098969	0.23764025186002	0.942129312997276	2	9	neurotransmitter receptor transport to postsynaptic membrane	BP	13579	1423
GO:1903540	0.23764025186002	0.942129312997276	2	9	establishment of protein localization to postsynaptic membrane	BP	13579	1423
GO:1900409	0.237839091649602	0.918182115879389	3	16	positive regulation of cellular response to oxidative stress	BP	13579	1423
GO:0070727	0.238526764880466	0.788736236258625	155	1401	cellular macromolecule localization	BP	13579	1423
GO:0048285	0.238838092022338	0.810920315091949	41	352	organelle fission	BP	13579	1423
GO:0051974	0.238891240915734	0.941622643383693	2	9	negative regulation of telomerase activity	BP	13579	1423
GO:0001895	0.23916481824976	0.865549484436522	8	57	retina homeostasis	BP	13579	1423
GO:0001514	0.2391757479461	0.942839153768669	2	8	selenocysteine incorporation	BP	13579	1423
GO:0006451	0.2391757479461	0.942839153768669	2	8	translational readthrough	BP	13579	1423
GO:1903307	0.239809011798522	0.871413682676266	7	48	positive regulation of regulated secretory pathway	BP	13579	1423
GO:0030502	0.239877827567164	0.917130318183886	3	16	negative regulation of bone mineralization	BP	13579	1423
GO:2000178	0.240288961659699	0.900184602205179	4	24	negative regulation of neural precursor cell proliferation	BP	13579	1423
GO:2001269	0.240372793938177	0.941020050865881	2	9	positive regulation of cysteine-type endopeptidase activity involved in apoptotic signaling pathway	BP	13579	1423
GO:0031047	0.240792295096329	0.858806224335255	9	69	gene silencing by RNA	BP	13579	1423
GO:0036482	0.241305398403842	0.983378712816849	1	2	neuron intrinsic apoptotic signaling pathway in response to hydrogen peroxide	BP	13579	1423
GO:1902958	0.241305398403842	0.983378712816849	1	2	positive regulation of mitochondrial electron transport, NADH to ubiquinone	BP	13579	1423
GO:1903383	0.241305398403842	0.983378712816849	1	2	regulation of hydrogen peroxide-induced neuron intrinsic apoptotic signaling pathway	BP	13579	1423
GO:1903384	0.241305398403842	0.983378712816849	1	2	negative regulation of hydrogen peroxide-induced neuron intrinsic apoptotic signaling pathway	BP	13579	1423
GO:0072021	0.241331015323555	0.978169487903158	1	3	ascending thin limb development	BP	13579	1423
GO:0072218	0.241331015323555	0.978169487903158	1	3	metanephric ascending thin limb development	BP	13579	1423
GO:0006379	0.241534253056825	0.91627199067705	3	16	mRNA cleavage	BP	13579	1423
GO:0002713	0.241637330935442	0.940503545421919	2	9	negative regulation of B cell mediated immunity	BP	13579	1423
GO:0002890	0.241637330935442	0.940503545421919	2	9	negative regulation of immunoglobulin mediated immune response	BP	13579	1423
GO:0072017	0.241677249781854	0.939427730236541	2	10	distal tubule development	BP	13579	1423
GO:0098910	0.242088735908344	0.978023168998145	1	3	regulation of atrial cardiac muscle cell action potential	BP	13579	1423
GO:1902164	0.242091932159893	0.9832620968798	1	2	positive regulation of DNA damage response, signal transduction by p53 class mediator resulting in transcription of p21 class mediator	BP	13579	1423
GO:0006570	0.242543606302254	0.94013213820344	2	9	tyrosine metabolic process	BP	13579	1423
GO:1901798	0.242696074619784	0.899540289307958	4	22	positive regulation of signal transduction by p53 class mediator	BP	13579	1423
GO:0010731	0.242848144256884	0.983149534806749	1	2	protein glutathionylation	BP	13579	1423
GO:0010732	0.242848144256884	0.983149534806749	1	2	regulation of protein glutathionylation	BP	13579	1423
GO:0010734	0.242848144256884	0.983149534806749	1	2	negative regulation of protein glutathionylation	BP	13579	1423
GO:0097119	0.24333853863589	0.938735121647385	2	10	postsynaptic density protein 95 clustering	BP	13579	1423
GO:0031330	0.243433153419656	0.825222618277247	21	168	negative regulation of cellular catabolic process	BP	13579	1423
GO:0045892	0.244489740233571	0.78917718653628	99	888	negative regulation of transcription, DNA-templated	BP	13579	1423
GO:0044331	0.244523131730179	0.939317307191757	2	9	cell-cell adhesion mediated by cadherin	BP	13579	1423
GO:0070126	0.244675909190253	0.982875679726674	1	2	mitochondrial translational termination	BP	13579	1423
GO:1902498	0.24469953505508	0.9775147685138	1	3	regulation of protein autoubiquitination	BP	13579	1423
GO:0072750	0.244730541176069	0.982867455085395	1	2	cellular response to leptomycin B	BP	13579	1423
GO:1901344	0.244730541176069	0.982867455085395	1	2	response to leptomycin B	BP	13579	1423
GO:0051023	0.244860062605751	0.91518886655309	3	15	regulation of immunoglobulin secretion	BP	13579	1423
GO:1904959	0.245794237265411	0.982706866462736	1	2	regulation of cytochrome-c oxidase activity	BP	13579	1423
GO:0009411	0.245805470757244	0.834750354432616	15	116	response to UV	BP	13579	1423
GO:1904571	0.246451080770066	0.982607270284877	1	2	positive regulation of selenocysteine incorporation	BP	13579	1423
GO:0072237	0.246688344272327	0.977123058988932	1	3	metanephric proximal tubule development	BP	13579	1423
GO:0030103	0.24779649756631	0.982402237283519	1	2	vasopressin secretion	BP	13579	1423
GO:0032439	0.2479563950429	0.976871301281129	1	3	endosome localization	BP	13579	1423
GO:0000413	0.24810396595857	0.883855941384811	5	29	protein peptidyl-prolyl isomerization	BP	13579	1423
GO:0098719	0.248353998612212	0.93662287854491	2	10	sodium ion import across plasma membrane	BP	13579	1423
GO:0009150	0.248464781881224	0.796936932745551	53	431	purine ribonucleotide metabolic process	BP	13579	1423
GO:0019321	0.248826449777562	0.937528948329982	2	9	pentose metabolic process	BP	13579	1423
GO:0002312	0.248932281191343	0.858446890088985	8	58	B cell activation involved in immune response	BP	13579	1423
GO:0051315	0.249067091070754	0.937428256148771	2	9	attachment of mitotic spindle microtubules to kinetochore	BP	13579	1423
GO:0006743	0.249074021019727	0.912322429935095	3	16	ubiquinone metabolic process	BP	13579	1423
GO:0015867	0.249119034869519	0.937406511610807	2	9	ATP transport	BP	13579	1423
GO:1903650	0.249737349637448	0.982104019801515	1	2	negative regulation of cytoplasmic transport	BP	13579	1423
GO:2000642	0.249737349637448	0.982104019801515	1	2	negative regulation of early endosome to late endosome transport	BP	13579	1423
GO:0086048	0.250686501267744	0.976323946363757	1	3	membrane depolarization during bundle of His cell action potential	BP	13579	1423
GO:1901673	0.25084098254119	0.910802343862329	3	17	regulation of mitotic spindle assembly	BP	13579	1423
GO:0010821	0.250974829544412	0.819086218245962	21	163	regulation of mitochondrion organization	BP	13579	1423
GO:0010424	0.251104851165523	0.976239428134835	1	3	DNA methylation on cytosine within a CG sequence	BP	13579	1423
GO:1903347	0.251791002203446	0.976100435366667	1	3	negative regulation of bicellular tight junction assembly	BP	13579	1423
GO:0009119	0.251913953437303	0.842379706619482	11	79	ribonucleoside metabolic process	BP	13579	1423
GO:0001736	0.252016128399675	0.870234213153569	6	43	establishment of planar polarity	BP	13579	1423
GO:0001828	0.252089585905439	0.976039807455096	1	3	inner cell mass cellular morphogenesis	BP	13579	1423
GO:0032289	0.252134326722012	0.976030715221759	1	3	central nervous system myelin formation	BP	13579	1423
GO:1903093	0.253208801688704	0.981563389543305	1	2	regulation of protein K48-linked deubiquitination	BP	13579	1423
GO:1903094	0.253208801688704	0.981563389543305	1	2	negative regulation of protein K48-linked deubiquitination	BP	13579	1423
GO:2000157	0.253208801688704	0.981563389543305	1	2	negative regulation of ubiquitin-specific protease activity	BP	13579	1423
GO:0097214	0.253814647300117	0.981468082922682	1	2	positive regulation of lysosomal membrane permeability	BP	13579	1423
GO:0030035	0.253959949942136	0.975658034306211	1	3	microspike assembly	BP	13579	1423
GO:0051573	0.254163637636703	0.934136243377648	2	10	negative regulation of histone H3-K9 methylation	BP	13579	1423
GO:0098869	0.254448674962497	0.837387568337916	12	79	cellular oxidant detoxification	BP	13579	1423
GO:0071514	0.254514412534533	0.891382308372328	4	25	genetic imprinting	BP	13579	1423
GO:0055073	0.254523604991352	0.98135619418131	1	2	cadmium ion homeostasis	BP	13579	1423
GO:0000070	0.254532522713293	0.830186706723692	14	112	mitotic sister chromatid segregation	BP	13579	1423
GO:1901976	0.254671666170557	0.891287341383912	4	25	regulation of cell cycle checkpoint	BP	13579	1423
GO:2000374	0.254760948031054	0.981318649190099	1	2	regulation of oxygen metabolic process	BP	13579	1423
GO:0034453	0.254843374842496	0.908132668119133	3	18	microtubule anchoring	BP	13579	1423
GO:0097250	0.254843491829142	0.981305581437962	1	2	mitochondrial respiratory chain supercomplex assembly	BP	13579	1423
GO:2001214	0.255048294396524	0.934902118234303	2	9	positive regulation of vasculogenesis	BP	13579	1423
GO:0046040	0.255156408038492	0.933707028431362	2	10	IMP metabolic process	BP	13579	1423
GO:0051649	0.255346274618587	0.771310992510102	179	1620	establishment of localization in cell	BP	13579	1423
GO:0001941	0.255393373011872	0.87787183569562	5	34	postsynaptic membrane organization	BP	13579	1423
GO:0031000	0.255410027208235	0.89051650151692	4	26	response to caffeine	BP	13579	1423
GO:0051532	0.255527039644824	0.933546468141475	2	10	regulation of NFAT protein import into nucleus	BP	13579	1423
GO:0090181	0.25555729615526	0.890751967200783	4	25	regulation of cholesterol metabolic process	BP	13579	1423
GO:1905071	0.255684099364118	0.975303054788006	1	3	occluding junction disassembly	BP	13579	1423
GO:1905073	0.255684099364118	0.975303054788006	1	3	regulation of occluding junction disassembly	BP	13579	1423
GO:1905075	0.255684099364118	0.975303054788006	1	3	positive regulation of occluding junction disassembly	BP	13579	1423
GO:0098743	0.255789704121179	0.90762001265118	3	18	cell aggregation	BP	13579	1423
GO:0033157	0.255991850389393	0.797061055013886	39	332	regulation of intracellular protein transport	BP	13579	1423
GO:0070827	0.25601032040477	0.975235560114874	1	3	chromatin maintenance	BP	13579	1423
GO:0046825	0.256257784252603	0.867679930204725	6	41	regulation of protein export from nucleus	BP	13579	1423
GO:0071103	0.256817191291787	0.821297479289022	17	134	DNA conformation change	BP	13579	1423
GO:0007006	0.256844413206007	0.835075216450483	12	85	mitochondrial membrane organization	BP	13579	1423
GO:0002093	0.256891279426856	0.907551384486951	3	17	auditory receptor cell morphogenesis	BP	13579	1423
GO:2001025	0.257106006252565	0.975008093969754	1	3	positive regulation of response to drug	BP	13579	1423
GO:2000686	0.257575290803715	0.97491030622023	1	3	regulation of rubidium ion transmembrane transporter activity	BP	13579	1423
GO:0061643	0.257988951448525	0.974823928170563	1	3	chemorepulsion of axon	BP	13579	1423
GO:0010559	0.258042953497939	0.866643681528661	6	40	regulation of glycoprotein biosynthetic process	BP	13579	1423
GO:0046836	0.258113556404487	0.974797875678577	1	3	glycolipid transport	BP	13579	1423
GO:0014022	0.258413313145742	0.974735139219567	1	3	neural plate elongation	BP	13579	1423
GO:0022007	0.258413313145742	0.974735139219567	1	3	convergent extension involved in neural plate elongation	BP	13579	1423
GO:0051299	0.258656024434318	0.932184006550305	2	10	centrosome separation	BP	13579	1423
GO:0032483	0.258690550711045	0.974677036432562	1	3	regulation of Rab protein signal transduction	BP	13579	1423
GO:0006362	0.258791621724263	0.97465583522573	1	3	transcription elongation from RNA polymerase I promoter	BP	13579	1423
GO:1901017	0.259032177457291	0.906390282328857	3	17	negative regulation of potassium ion transmembrane transporter activity	BP	13579	1423
GO:0035372	0.25905259027607	0.932010439632345	2	10	protein localization to microtubule	BP	13579	1423
GO:0071454	0.259168574830272	0.974576673976035	1	3	cellular response to anoxia	BP	13579	1423
GO:0001838	0.259238575032791	0.821254705896535	16	133	embryonic epithelial tube formation	BP	13579	1423
GO:0072332	0.2593031688244	0.845477170299575	9	65	intrinsic apoptotic signaling pathway by p53 class mediator	BP	13579	1423
GO:0007143	0.259309436070769	0.888143404551881	4	26	female meiotic nuclear division	BP	13579	1423
GO:0021678	0.259394869575812	0.974529083579653	1	3	third ventricle development	BP	13579	1423
GO:0045799	0.259438448436689	0.974519912980537	1	3	positive regulation of chromatin assembly or disassembly	BP	13579	1423
GO:0010658	0.259666646148911	0.85721959891244	7	50	striated muscle cell apoptotic process	BP	13579	1423
GO:0002011	0.259710404015319	0.856806351978686	7	53	morphogenesis of an epithelial sheet	BP	13579	1423
GO:0071428	0.259721006158617	0.906626533238796	3	16	rRNA-containing ribonucleoprotein complex export from nucleus	BP	13579	1423
GO:0072361	0.259761019293366	0.974451973439568	1	3	regulation of glycolytic process by regulation of transcription from RNA polymerase II promoter	BP	13579	1423
GO:0098679	0.259761019293366	0.974451973439568	1	3	regulation of carbohydrate catabolic process by regulation of transcription from RNA polymerase II promoter	BP	13579	1423
GO:0036303	0.259841408226506	0.90541265184058	3	18	lymph vessel morphogenesis	BP	13579	1423
GO:0032105	0.259855118089806	0.908070385478961	3	14	negative regulation of response to extracellular stimulus	BP	13579	1423
GO:0032108	0.259855118089806	0.908070385478961	3	14	negative regulation of response to nutrient levels	BP	13579	1423
GO:1901657	0.259951634009906	0.823489237122422	15	114	glycosyl compound metabolic process	BP	13579	1423
GO:0061357	0.260383762338182	0.974320518995495	1	3	positive regulation of Wnt protein secretion	BP	13579	1423
GO:0036124	0.260951422329131	0.931176594964772	2	10	histone H3-K9 trimethylation	BP	13579	1423
GO:0006438	0.261456577800509	0.974093152751137	1	3	valyl-tRNA aminoacylation	BP	13579	1423
GO:1903348	0.26151864425991	0.974079963616615	1	3	positive regulation of bicellular tight junction assembly	BP	13579	1423
GO:0071326	0.261541185064807	0.813529125122703	19	150	cellular response to monosaccharide stimulus	BP	13579	1423
GO:0018023	0.261850333693236	0.886587632658674	4	26	peptidyl-lysine trimethylation	BP	13579	1423
GO:0051311	0.261949009651874	0.973988405089111	1	3	meiotic metaphase plate congression	BP	13579	1423
GO:0045737	0.262004870672174	0.874034767818169	5	32	positive regulation of cyclin-dependent protein serine/threonine kinase activity	BP	13579	1423
GO:0038028	0.262290216784148	0.973915683131428	1	3	insulin receptor signaling pathway via phosphatidylinositol 3-kinase	BP	13579	1423
GO:0032484	0.262294288205726	0.973914814681108	1	3	Ral protein signal transduction	BP	13579	1423
GO:0035608	0.262362091836295	0.973900349462901	1	3	protein deglutamylation	BP	13579	1423
GO:0001915	0.262689546153016	0.973830425690219	1	3	negative regulation of T cell mediated cytotoxicity	BP	13579	1423
GO:0010360	0.262708396930824	0.973826397077899	1	3	negative regulation of anion channel activity	BP	13579	1423
GO:0019240	0.262924215572998	0.973780248995536	1	3	citrulline biosynthetic process	BP	13579	1423
GO:1904036	0.262961890898958	0.872920339188441	5	34	negative regulation of epithelial cell apoptotic process	BP	13579	1423
GO:0086047	0.263012129656063	0.97376143713683	1	3	membrane depolarization during Purkinje myocyte cell action potential	BP	13579	1423
GO:0097576	0.2630628744234	0.973750575248427	1	3	vacuole fusion	BP	13579	1423
GO:1903847	0.263211912282276	0.973718658876016	1	3	regulation of aorta morphogenesis	BP	13579	1423
GO:1903849	0.263211912282276	0.973718658876016	1	3	positive regulation of aorta morphogenesis	BP	13579	1423
GO:1905653	0.263211912282276	0.973718658876016	1	3	positive regulation of artery morphogenesis	BP	13579	1423
GO:0072595	0.263692092790348	0.885792056642646	4	25	maintenance of protein localization in organelle	BP	13579	1423
GO:0043988	0.263759998741659	0.973601095137887	1	3	histone H3-S28 phosphorylation	BP	13579	1423
GO:0071557	0.263921515297093	0.973566392650457	1	3	histone H3-K27 demethylation	BP	13579	1423
GO:2000049	0.264304234618341	0.973484059423205	1	3	positive regulation of cell-cell adhesion mediated by cadherin	BP	13579	1423
GO:0055086	0.264346041282829	0.776705550618408	71	593	nucleobase-containing small molecule metabolic process	BP	13579	1423
GO:0048386	0.264657322153661	0.97340797046467	1	3	positive regulation of retinoic acid receptor signaling pathway	BP	13579	1423
GO:0006419	0.264673412075778	0.973404500169489	1	3	alanyl-tRNA aminoacylation	BP	13579	1423
GO:0046946	0.264740252583492	0.973390081139574	1	3	hydroxylysine metabolic process	BP	13579	1423
GO:0046947	0.264740252583492	0.973390081139574	1	3	hydroxylysine biosynthetic process	BP	13579	1423
GO:0032264	0.264773002842243	0.973383014520525	1	3	IMP salvage	BP	13579	1423
GO:0090503	0.264873265549314	0.885065542141063	4	25	RNA phosphodiester bond hydrolysis, exonucleolytic	BP	13579	1423
GO:0043553	0.264955091183025	0.973343705144611	1	3	negative regulation of phosphatidylinositol 3-kinase activity	BP	13579	1423
GO:0043462	0.264984538659873	0.841532958004517	9	62	regulation of ATPase activity	BP	13579	1423
GO:0010643	0.265229806317221	0.97328433639372	1	3	cell communication by chemical coupling	BP	13579	1423
GO:0036166	0.265263429740809	0.973277064819141	1	3	phenotypic switching	BP	13579	1423
GO:1903861	0.265326490964908	0.90239231498746	3	18	positive regulation of dendrite extension	BP	13579	1423
GO:0009056	0.265352735992392	0.761550545830505	184	1672	catabolic process	BP	13579	1423
GO:0006857	0.265508780824318	0.929156562291077	2	10	oligopeptide transport	BP	13579	1423
GO:1904044	0.265639439138095	0.930318433946704	2	9	response to aldosterone	BP	13579	1423
GO:0060249	0.265712330105097	0.791219478000351	35	301	anatomical structure homeostasis	BP	13579	1423
GO:0071630	0.265787344873559	0.9731636134087	1	3	nuclear protein quality control by the ubiquitin-proteasome system	BP	13579	1423
GO:0038108	0.265805455643803	0.9731596866687	1	3	negative regulation of appetite by leptin-mediated signaling pathway	BP	13579	1423
GO:2000622	0.265859570473509	0.973147951636274	1	3	regulation of nuclear-transcribed mRNA catabolic process, nonsense-mediated decay	BP	13579	1423
GO:2000623	0.265859570473509	0.973147951636274	1	3	negative regulation of nuclear-transcribed mRNA catabolic process, nonsense-mediated decay	BP	13579	1423
GO:0070537	0.265913701668509	0.973136210107232	1	3	histone H2A K63-linked deubiquitination	BP	13579	1423
GO:0032423	0.266159461257534	0.973082865622103	1	3	regulation of mismatch repair	BP	13579	1423
GO:0007398	0.266394730646782	0.901799804982461	3	18	ectoderm development	BP	13579	1423
GO:0090370	0.266434278130618	0.973023141963868	1	3	negative regulation of cholesterol efflux	BP	13579	1423
GO:0097742	0.266527155096134	0.973002940592158	1	3	de novo centriole assembly	BP	13579	1423
GO:0098535	0.266527155096134	0.973002940592158	1	3	de novo centriole assembly involved in multi-ciliated epithelial cell differentiation	BP	13579	1423
GO:0006680	0.266697627678651	0.97296583903327	1	3	glucosylceramide catabolic process	BP	13579	1423
GO:0000965	0.266835098820633	0.972935898561466	1	3	mitochondrial RNA 3'-end processing	BP	13579	1423
GO:0007228	0.266869364312219	0.972928432757176	1	3	positive regulation of hh target transcription factor activity	BP	13579	1423
GO:0007286	0.266933995406359	0.817618215359607	15	119	spermatid development	BP	13579	1423
GO:0072674	0.266984512275211	0.972903335516696	1	3	multinuclear osteoclast differentiation	BP	13579	1423
GO:0072675	0.266984512275211	0.972903335516696	1	3	osteoclast fusion	BP	13579	1423
GO:0010520	0.267005864297287	0.972898680236876	1	3	regulation of reciprocal meiotic recombination	BP	13579	1423
GO:0033047	0.26704450607149	0.851808672237964	7	51	regulation of mitotic sister chromatid segregation	BP	13579	1423
GO:0019086	0.26709824168448	0.972878534337757	1	3	late viral transcription	BP	13579	1423
GO:2001137	0.267128253201635	0.97287198749671	1	3	positive regulation of endocytic recycling	BP	13579	1423
GO:0000958	0.267287427316512	0.972837249387881	1	3	mitochondrial mRNA catabolic process	BP	13579	1423
GO:0090224	0.267301159183609	0.869828972831225	5	35	regulation of spindle organization	BP	13579	1423
GO:2000828	0.267319632542936	0.97283021782099	1	3	regulation of parathyroid hormone secretion	BP	13579	1423
GO:0035720	0.267393912873131	0.972813995745864	1	3	intraciliary anterograde transport	BP	13579	1423
GO:0098813	0.267432977508793	0.803405955402013	22	186	nuclear chromosome segregation	BP	13579	1423
GO:0070647	0.267505308013435	0.772155892647888	77	689	protein modification by small protein conjugation or removal	BP	13579	1423
GO:0043316	0.267620362162846	0.972764507147185	1	3	cytotoxic T cell degranulation	BP	13579	1423
GO:2000705	0.267653454777427	0.972757270698946	1	3	regulation of dense core granule biogenesis	BP	13579	1423
GO:0070203	0.267710089359544	0.928171359299719	2	10	regulation of establishment of protein localization to telomere	BP	13579	1423
GO:0035773	0.267814620161287	0.839089726052741	9	65	insulin secretion involved in cellular response to glucose stimulus	BP	13579	1423
GO:0009730	0.267904104011473	0.972702424678512	1	3	detection of carbohydrate stimulus	BP	13579	1423
GO:0009732	0.267904104011473	0.972702424678512	1	3	detection of hexose stimulus	BP	13579	1423
GO:0034287	0.267904104011473	0.972702424678512	1	3	detection of monosaccharide stimulus	BP	13579	1423
GO:0051594	0.267904104011473	0.972702424678512	1	3	detection of glucose	BP	13579	1423
GO:0006163	0.268040625507932	0.778914641134947	54	443	purine nucleotide metabolic process	BP	13579	1423
GO:1902775	0.268214292303942	0.972634462725371	1	3	mitochondrial large ribosomal subunit assembly	BP	13579	1423
GO:1903225	0.268370116703623	0.972600285067355	1	3	negative regulation of endodermal cell differentiation	BP	13579	1423
GO:0007164	0.268574174087591	0.858679341086208	6	44	establishment of tissue polarity	BP	13579	1423
GO:0000469	0.268591641152488	0.902507491114776	3	15	cleavage involved in rRNA processing	BP	13579	1423
GO:0010792	0.268646034042968	0.972539706685338	1	3	DNA double-strand break processing involved in repair via single-strand annealing	BP	13579	1423
GO:0051182	0.268698488011064	0.972528181570119	1	3	coenzyme transport	BP	13579	1423
GO:0051988	0.268922116470067	0.927626274058376	2	10	regulation of attachment of spindle microtubules to kinetochore	BP	13579	1423
GO:1903539	0.269224541991593	0.927489971940625	2	10	protein localization to postsynaptic membrane	BP	13579	1423
GO:0006435	0.269236141005541	0.972409888696336	1	3	threonyl-tRNA aminoacylation	BP	13579	1423
GO:1905938	0.269303681525809	0.978933856917527	1	2	positive regulation of germ cell proliferation	BP	13579	1423
GO:2000256	0.269303681525809	0.978933856917527	1	2	positive regulation of male germ cell proliferation	BP	13579	1423
GO:2001206	0.269437437902879	0.972365524653449	1	3	positive regulation of osteoclast development	BP	13579	1423
GO:1902116	0.270070806766301	0.88150342482006	4	26	negative regulation of organelle assembly	BP	13579	1423
GO:1902688	0.270088354071474	0.972221787570227	1	3	regulation of NAD metabolic process	BP	13579	1423
GO:1904023	0.270088354071474	0.972221787570227	1	3	regulation of glucose catabolic process to lactate via pyruvate	BP	13579	1423
GO:0007340	0.270310787046936	0.882078734462337	4	24	acrosome reaction	BP	13579	1423
GO:0060100	0.270370940113122	0.926972234342007	2	10	positive regulation of phagocytosis, engulfment	BP	13579	1423
GO:1905155	0.270370940113122	0.926972234342007	2	10	positive regulation of membrane invagination	BP	13579	1423
GO:0033045	0.27042613138869	0.842510450864545	8	60	regulation of sister chromatid segregation	BP	13579	1423
GO:0035907	0.270590787252789	0.926872755003747	2	10	dorsal aorta development	BP	13579	1423
GO:0019249	0.270622382614821	0.972103541158221	1	3	lactate biosynthetic process	BP	13579	1423
GO:1904684	0.270851163741916	0.972052795123466	1	3	negative regulation of metalloendopeptidase activity	BP	13579	1423
GO:0008064	0.270884778889558	0.80958744753088	17	138	regulation of actin polymerization or depolymerization	BP	13579	1423
GO:0030832	0.270884778889558	0.80958744753088	17	138	regulation of actin filament length	BP	13579	1423
GO:0045415	0.271061546343905	0.972006083169786	1	3	negative regulation of interleukin-8 biosynthetic process	BP	13579	1423
GO:2000768	0.271315714063845	0.971949589493859	1	3	positive regulation of nephron tubule epithelial cell differentiation	BP	13579	1423
GO:0033623	0.271356833049601	0.92652564228448	2	10	regulation of integrin activation	BP	13579	1423
GO:2000371	0.271625051517253	0.971880744711096	1	3	regulation of DNA topoisomerase (ATP-hydrolyzing) activity	BP	13579	1423
GO:2000373	0.271625051517253	0.971880744711096	1	3	positive regulation of DNA topoisomerase (ATP-hydrolyzing) activity	BP	13579	1423
GO:0032682	0.271664989539438	0.899424760715301	3	17	negative regulation of chemokine production	BP	13579	1423
GO:0006848	0.271685113462355	0.971867366311248	1	3	pyruvate transport	BP	13579	1423
GO:2000182	0.27173393156156	0.971856489700991	1	3	regulation of progesterone biosynthetic process	BP	13579	1423
GO:0032964	0.271977414249059	0.856825183675579	6	41	collagen biosynthetic process	BP	13579	1423
GO:0034635	0.272080140661039	0.971779285201592	1	3	glutathione transport	BP	13579	1423
GO:0042939	0.272080140661039	0.971779285201592	1	3	tripeptide transport	BP	13579	1423
GO:0002467	0.272361354236588	0.926069335139577	2	10	germinal center formation	BP	13579	1423
GO:0032277	0.272366680001067	0.92733343425598	2	9	negative regulation of gonadotropin secretion	BP	13579	1423
GO:0033132	0.272377522225684	0.971712871846351	1	3	negative regulation of glucokinase activity	BP	13579	1423
GO:1903300	0.272377522225684	0.971712871846351	1	3	negative regulation of hexokinase activity	BP	13579	1423
GO:0042851	0.272480670709629	0.971689814967279	1	3	L-alanine metabolic process	BP	13579	1423
GO:1902219	0.272617971159012	0.971659107256699	1	3	negative regulation of intrinsic apoptotic signaling pathway in response to osmotic stress	BP	13579	1423
GO:0000019	0.273066817066671	0.971558587330848	1	3	regulation of mitotic recombination	BP	13579	1423
GO:1904430	0.273073208083372	0.971557154567469	1	3	negative regulation of t-circle formation	BP	13579	1423
GO:1905031	0.273132938518063	0.971543761949217	1	3	regulation of membrane repolarization during cardiac muscle cell action potential	BP	13579	1423
GO:1903677	0.273176341140155	0.971534028032965	1	3	regulation of cap-independent translational initiation	BP	13579	1423
GO:1903679	0.273176341140155	0.971534028032965	1	3	positive regulation of cap-independent translational initiation	BP	13579	1423
GO:1904688	0.273176341140155	0.971534028032965	1	3	regulation of cytoplasmic translational initiation	BP	13579	1423
GO:1904690	0.273176341140155	0.971534028032965	1	3	positive regulation of cytoplasmic translational initiation	BP	13579	1423
GO:0051001	0.273218359913075	0.92567901830002	2	10	negative regulation of nitric-oxide synthase activity	BP	13579	1423
GO:0032968	0.273282151402166	0.8979460931607	3	18	positive regulation of transcription elongation from RNA polymerase II promoter	BP	13579	1423
GO:0048295	0.273290104350729	0.971508505215133	1	3	positive regulation of isotype switching to IgE isotypes	BP	13579	1423
GO:0070245	0.273399574461548	0.971483933094401	1	3	positive regulation of thymocyte apoptotic process	BP	13579	1423
GO:0006177	0.273565649736729	0.971446631800062	1	3	GMP biosynthetic process	BP	13579	1423
GO:0042990	0.273648654845468	0.829383151786199	10	77	regulation of transcription factor import into nucleus	BP	13579	1423
GO:0001832	0.274177048841147	0.897441112221424	3	18	blastocyst growth	BP	13579	1423
GO:0003352	0.274569739317333	0.925061635478249	2	10	regulation of cilium movement	BP	13579	1423
GO:0042938	0.274828637626681	0.971162037272215	1	3	dipeptide transport	BP	13579	1423
GO:0006527	0.274926088973852	0.924898446769786	2	10	arginine catabolic process	BP	13579	1423
GO:1905097	0.275082510590591	0.924826762915557	2	10	regulation of guanyl-nucleotide exchange factor activity	BP	13579	1423
GO:0031627	0.275445211360754	0.971022509649159	1	3	telomeric loop formation	BP	13579	1423
GO:0021797	0.275515912203165	0.971006485525794	1	3	forebrain anterior/posterior pattern specification	BP	13579	1423
GO:0098877	0.275558868234649	0.924608268159613	2	10	neurotransmitter receptor transport to plasma membrane	BP	13579	1423
GO:1901836	0.275569847024296	0.924603229008969	2	10	regulation of transcription of nuclear large rRNA transcript from RNA polymerase I promoter	BP	13579	1423
GO:0030049	0.275705767599411	0.925830548661986	2	9	muscle filament sliding	BP	13579	1423
GO:0045869	0.276087222501203	0.970876811983581	1	3	negative regulation of single stranded viral RNA replication via double stranded DNA intermediate	BP	13579	1423
GO:0034497	0.276269603625609	0.924281729879679	2	10	protein localization to pre-autophagosomal structure	BP	13579	1423
GO:0044843	0.276301202945159	0.801070845813171	19	154	cell cycle G1/S phase transition	BP	13579	1423
GO:0070966	0.276362742991014	0.970814155964253	1	3	nuclear-transcribed mRNA catabolic process, no-go decay	BP	13579	1423
GO:0070375	0.276512875900309	0.970779981521955	1	3	ERK5 cascade	BP	13579	1423
GO:0042891	0.277150708200442	0.970634535191291	1	3	antibiotic transport	BP	13579	1423
GO:0060931	0.277220470252593	0.970618601851361	1	3	sinoatrial node cell development	BP	13579	1423
GO:0002700	0.277323290702571	0.815072127350518	13	100	regulation of production of molecular mediator of immune response	BP	13579	1423
GO:1905777	0.277366874353965	0.970585147554848	1	3	regulation of exonuclease activity	BP	13579	1423
GO:0042347	0.277508755695647	0.89613663113266	3	17	negative regulation of NF-kappaB import into nucleus	BP	13579	1423
GO:0030423	0.277546094357898	0.970544164625899	1	3	targeting of mRNA for destruction involved in RNA interference	BP	13579	1423
GO:0006356	0.277675824026973	0.876402313270155	4	27	regulation of transcription from RNA polymerase I promoter	BP	13579	1423
GO:0002183	0.277918173297521	0.896570810503774	3	16	cytoplasmic translational initiation	BP	13579	1423
GO:0006525	0.277999960436656	0.895272859569979	3	18	arginine metabolic process	BP	13579	1423
GO:0060671	0.278180668546365	0.970398788618359	1	3	epithelial cell differentiation involved in embryonic placenta development	BP	13579	1423
GO:0060672	0.278180668546365	0.970398788618359	1	3	epithelial cell morphogenesis involved in placental branching	BP	13579	1423
GO:0060398	0.278328007967057	0.970364975042181	1	3	regulation of growth hormone receptor signaling pathway	BP	13579	1423
GO:0001980	0.278781189265095	0.977288918594869	1	2	regulation of systemic arterial blood pressure by ischemic conditions	BP	13579	1423
GO:0071926	0.279003547715447	0.970209656231443	1	3	endocannabinoid signaling pathway	BP	13579	1423
GO:0044211	0.279474015498796	0.970101209364645	1	3	CTP salvage	BP	13579	1423
GO:0035087	0.279609918691014	0.970069840015406	1	3	siRNA loading onto RISC involved in RNA interference	BP	13579	1423
GO:0061642	0.279655504991057	0.970059313459009	1	3	chemoattraction of axon	BP	13579	1423
GO:0035115	0.279832697876523	0.875033789945333	4	27	embryonic forelimb morphogenesis	BP	13579	1423
GO:0002314	0.279886445994655	0.970005952784419	1	3	germinal center B cell differentiation	BP	13579	1423
GO:0031065	0.279945538325327	0.894162521607682	3	18	positive regulation of histone deacetylation	BP	13579	1423
GO:0033128	0.279982090930883	0.969983837172756	1	3	negative regulation of histone phosphorylation	BP	13579	1423
GO:0006667	0.280083637856054	0.969960346529042	1	3	sphinganine metabolic process	BP	13579	1423
GO:0006524	0.280462432671936	0.969872626724978	1	3	alanine catabolic process	BP	13579	1423
GO:0009080	0.280462432671936	0.969872626724978	1	3	pyruvate family amino acid catabolic process	BP	13579	1423
GO:0000461	0.28073229832988	0.97694122933021	1	2	endonucleolytic cleavage to generate mature 3'-end of SSU-rRNA from (SSU-rRNA, 5.8S rRNA, LSU-rRNA)	BP	13579	1423
GO:1904154	0.280858466108137	0.969780756306163	1	3	positive regulation of retrograde protein transport, ER to cytosol	BP	13579	1423
GO:0070973	0.280868128050539	0.969778512936894	1	3	protein localization to endoplasmic reticulum exit site	BP	13579	1423
GO:0006663	0.280906164296284	0.969769680508961	1	3	platelet activating factor biosynthetic process	BP	13579	1423
GO:0039532	0.281074982588428	0.922056993804257	2	10	negative regulation of viral-induced cytoplasmic pattern recognition receptor signaling pathway	BP	13579	1423
GO:0042541	0.281464430131398	0.921875396176961	2	10	hemoglobin biosynthetic process	BP	13579	1423
GO:0090407	0.281719940533227	0.767271602390268	52	440	organophosphate biosynthetic process	BP	13579	1423
GO:1902915	0.281946151391307	0.969527604094521	1	3	negative regulation of protein polyubiquitination	BP	13579	1423
GO:0003084	0.282061914700781	0.89422454410624	3	16	positive regulation of systemic arterial blood pressure	BP	13579	1423
GO:0002143	0.28226693195303	0.969452710352735	1	3	tRNA wobble position uridine thiolation	BP	13579	1423
GO:0097369	0.282557493426938	0.920289577229037	2	11	sodium ion import	BP	13579	1423
GO:1902235	0.282632361142143	0.873949476326355	4	25	regulation of endoplasmic reticulum stress-induced intrinsic apoptotic signaling pathway	BP	13579	1423
GO:0007597	0.282634672287826	0.969366721474444	1	3	blood coagulation, intrinsic pathway	BP	13579	1423
GO:1902236	0.282833873514934	0.893104032024118	3	17	negative regulation of endoplasmic reticulum stress-induced intrinsic apoptotic signaling pathway	BP	13579	1423
GO:0021860	0.282906137832227	0.920124386535398	2	11	pyramidal neuron development	BP	13579	1423
GO:0039694	0.28297235921221	0.892425925562864	3	18	viral RNA genome replication	BP	13579	1423
GO:0030578	0.282986643191584	0.969284288545299	1	3	PML body organization	BP	13579	1423
GO:0070084	0.283038980068882	0.969272020065435	1	3	protein initiator methionine removal	BP	13579	1423
GO:0044773	0.283209170508234	0.848724091709632	6	42	mitotic DNA damage checkpoint	BP	13579	1423
GO:0000715	0.283224252303883	0.969228566861169	1	3	nucleotide-excision repair, DNA damage recognition	BP	13579	1423
GO:0051354	0.283277429754759	0.873938213438488	4	24	negative regulation of oxidoreductase activity	BP	13579	1423
GO:0032201	0.283389773684448	0.969189715806904	1	3	telomere maintenance via semi-conservative replication	BP	13579	1423
GO:1902990	0.283389773684448	0.969189715806904	1	3	mitotic telomere maintenance via semi-conservative replication	BP	13579	1423
GO:1902510	0.283683189501124	0.922182732955173	2	9	regulation of apoptotic DNA fragmentation	BP	13579	1423
GO:1901355	0.28395522526851	0.969056778638791	1	3	response to rapamycin	BP	13579	1423
GO:0007084	0.284010149565652	0.969043848269106	1	3	mitotic nuclear envelope reassembly	BP	13579	1423
GO:0035376	0.284154180020499	0.921964835809983	2	9	sterol import	BP	13579	1423
GO:0070508	0.284154180020499	0.921964835809983	2	9	cholesterol import	BP	13579	1423
GO:0042662	0.284227679278937	0.968992606230827	1	3	negative regulation of mesodermal cell fate specification	BP	13579	1423
GO:1905771	0.284227679278937	0.968992606230827	1	3	negative regulation of mesodermal cell differentiation	BP	13579	1423
GO:1905903	0.284227679278937	0.968992606230827	1	3	negative regulation of mesoderm formation	BP	13579	1423
GO:0006021	0.284250236310268	0.968987289802126	1	3	inositol biosynthetic process	BP	13579	1423
GO:0042631	0.284544850708508	0.968917803997365	1	3	cellular response to water deprivation	BP	13579	1423
GO:0000379	0.285364782847821	0.968723944256422	1	3	tRNA-type intron splice site recognition and cleavage	BP	13579	1423
GO:0048537	0.285612389205065	0.919929150203579	2	10	mucosal-associated lymphoid tissue development	BP	13579	1423
GO:0048541	0.285612389205065	0.919929150203579	2	10	Peyer's patch development	BP	13579	1423
GO:0032497	0.285709044182286	0.968642340278587	1	3	detection of lipopolysaccharide	BP	13579	1423
GO:0010667	0.286634712175521	0.871023855996295	4	26	negative regulation of cardiac muscle cell apoptotic process	BP	13579	1423
GO:0051595	0.286721074175935	0.968401731371553	1	3	response to methylglyoxal	BP	13579	1423
GO:0002032	0.287075152043679	0.968317297014712	1	3	desensitization of G-protein coupled receptor protein signaling pathway by arrestin	BP	13579	1423
GO:0036296	0.287756672237581	0.836710986695072	7	51	response to increased oxygen levels	BP	13579	1423
GO:0030186	0.28818187190818	0.968052539490518	1	3	melatonin metabolic process	BP	13579	1423
GO:0051503	0.288849769408851	0.918394800935947	2	10	adenine nucleotide transport	BP	13579	1423
GO:0035461	0.28902528553626	0.917199505942163	2	11	vitamin transmembrane transport	BP	13579	1423
GO:0045959	0.289524512010044	0.967729619222009	1	3	negative regulation of complement activation, classical pathway	BP	13579	1423
GO:0002326	0.289535704027475	0.96772691945771	1	3	B cell lineage commitment	BP	13579	1423
GO:0060394	0.289579458748481	0.918047105316784	2	10	negative regulation of pathway-restricted SMAD protein phosphorylation	BP	13579	1423
GO:0001889	0.28961709866077	0.781591270912471	24	200	liver development	BP	13579	1423
GO:0044806	0.290621184745902	0.967464451243402	1	3	G-quadruplex DNA unwinding	BP	13579	1423
GO:0042350	0.290728616089336	0.967438406997137	1	3	GDP-L-fucose biosynthetic process	BP	13579	1423
GO:0032447	0.291135411926233	0.967339678543587	1	3	protein urmylation	BP	13579	1423
GO:0045875	0.291233445404607	0.967315859951475	1	3	negative regulation of sister chromatid cohesion	BP	13579	1423
GO:0045218	0.291541516413113	0.967240943860674	1	3	zonula adherens maintenance	BP	13579	1423
GO:1902808	0.291549617907227	0.853660954646782	5	34	positive regulation of cell cycle G1/S phase transition	BP	13579	1423
GO:0000122	0.291770685762709	0.751284300665985	71	643	negative regulation of transcription from RNA polymerase II promoter	BP	13579	1423
GO:0031943	0.292103030903082	0.916839344643495	2	10	regulation of glucocorticoid metabolic process	BP	13579	1423
GO:0070933	0.292359919838252	0.915585189517411	2	11	histone H4 deacetylation	BP	13579	1423
GO:1903116	0.292364287086746	0.967040373145407	1	3	positive regulation of actin filament-based movement	BP	13579	1423
GO:0045065	0.292390510347277	0.96703396881953	1	3	cytotoxic T cell differentiation	BP	13579	1423
GO:0048936	0.292711904187341	0.966955417978211	1	3	peripheral nervous system neuron axonogenesis	BP	13579	1423
GO:0048866	0.292936395465721	0.966900485995755	1	3	stem cell fate specification	BP	13579	1423
GO:1903859	0.29303822089227	0.886016158429976	3	19	regulation of dendrite extension	BP	13579	1423
GO:0002378	0.293587578276614	0.966740842872573	1	3	immunoglobulin biosynthetic process	BP	13579	1423
GO:1903019	0.293676247924974	0.886194965767024	3	18	negative regulation of glycoprotein metabolic process	BP	13579	1423
GO:1900745	0.293752177360498	0.886150265878712	3	18	positive regulation of p38MAPK cascade	BP	13579	1423
GO:0002949	0.293934448806052	0.966655621247169	1	3	tRNA threonylcarbamoyladenosine modification	BP	13579	1423
GO:1902884	0.294501596019693	0.885708703201608	3	18	positive regulation of response to oxidative stress	BP	13579	1423
GO:1901003	0.294666623414643	0.966475316600728	1	3	negative regulation of fermentation	BP	13579	1423
GO:0061178	0.294733797533326	0.824451554101799	8	58	regulation of insulin secretion involved in cellular response to glucose stimulus	BP	13579	1423
GO:1904576	0.294772643079978	0.966449161157083	1	3	response to tunicamycin	BP	13579	1423
GO:1904577	0.294772643079978	0.966449161157083	1	3	cellular response to tunicamycin	BP	13579	1423
GO:1902570	0.295270433750111	0.915311840142608	2	10	protein localization to nucleolus	BP	13579	1423
GO:1903179	0.295522763615162	0.966263762646469	1	3	regulation of dopamine biosynthetic process	BP	13579	1423
GO:1903181	0.295522763615162	0.966263762646469	1	3	positive regulation of dopamine biosynthetic process	BP	13579	1423
GO:0090327	0.295523017595096	0.966263699771979	1	3	negative regulation of locomotion involved in locomotory behavior	BP	13579	1423
GO:0055013	0.295536531604279	0.817341814006002	9	70	cardiac muscle cell development	BP	13579	1423
GO:0032465	0.295666365501093	0.830554723807053	7	53	regulation of cytokinesis	BP	13579	1423
GO:0034311	0.295789143834415	0.885581682895633	3	17	diol metabolic process	BP	13579	1423
GO:0031581	0.296519737925088	0.96213554383384	1	4	hemidesmosome assembly	BP	13579	1423
GO:0098586	0.296647443233971	0.838894118750767	6	43	cellular response to virus	BP	13579	1423
GO:0006706	0.297082783358693	0.88481930183227	3	17	steroid catabolic process	BP	13579	1423
GO:0030833	0.297714057182847	0.792169753973649	15	121	regulation of actin filament polymerization	BP	13579	1423
GO:2000383	0.29802636468526	0.965640642321025	1	3	regulation of ectoderm development	BP	13579	1423
GO:2000384	0.29802636468526	0.965640642321025	1	3	negative regulation of ectoderm development	BP	13579	1423
GO:1990748	0.298125734342226	0.802464479289629	12	82	cellular detoxification	BP	13579	1423
GO:0032480	0.29816183148228	0.883542212261359	3	18	negative regulation of type I interferon production	BP	13579	1423
GO:1900453	0.29828043266514	0.965577033796211	1	3	negative regulation of long term synaptic depression	BP	13579	1423
GO:0070168	0.298392762145872	0.883404975881269	3	18	negative regulation of biomineral tissue development	BP	13579	1423
GO:0051307	0.298404998477322	0.912621953397369	2	11	meiotic chromosome separation	BP	13579	1423
GO:0060831	0.299097643516026	0.91227939402049	2	11	smoothened signaling pathway involved in dorsal/ventral neural tube patterning	BP	13579	1423
GO:0043085	0.299361198650405	0.734667621130832	123	1113	positive regulation of catalytic activity	BP	13579	1423
GO:0070192	0.299663912086263	0.827560013713617	7	53	chromosome organization involved in meiotic cell cycle	BP	13579	1423
GO:0035404	0.299779467319347	0.911941576914484	2	11	histone-serine phosphorylation	BP	13579	1423
GO:2000273	0.299910326949658	0.83652418957238	6	43	positive regulation of receptor activity	BP	13579	1423
GO:0044557	0.300078724057239	0.9129682577743	2	10	relaxation of smooth muscle	BP	13579	1423
GO:0051571	0.300142986117004	0.911761220286538	2	11	positive regulation of histone H3-K4 methylation	BP	13579	1423
GO:0031054	0.300431715612465	0.911617847151828	2	11	pre-miRNA processing	BP	13579	1423
GO:1902373	0.30051294383891	0.846949440702375	5	36	negative regulation of mRNA catabolic process	BP	13579	1423
GO:0060628	0.300526367944603	0.912748553653256	2	10	regulation of ER to Golgi vesicle-mediated transport	BP	13579	1423
GO:0035563	0.300759249055751	0.911455073933352	2	11	positive regulation of chromatin binding	BP	13579	1423
GO:0001731	0.3008410732645	0.914062213297463	2	9	formation of translation preinitiation complex	BP	13579	1423
GO:0014064	0.301248350569441	0.964828866940472	1	3	positive regulation of serotonin secretion	BP	13579	1423
GO:0002309	0.301584269171875	0.964743591631591	1	3	T cell proliferation involved in immune response	BP	13579	1423
GO:1904742	0.301775684697515	0.96469494518034	1	3	regulation of telomeric DNA binding	BP	13579	1423
GO:0061003	0.302039226346436	0.880140526473539	3	20	positive regulation of dendritic spine morphogenesis	BP	13579	1423
GO:0033344	0.302207462240229	0.84600168599394	5	35	cholesterol efflux	BP	13579	1423
GO:0051303	0.302396120770988	0.818099922834341	8	62	establishment of chromosome localization	BP	13579	1423
GO:1902566	0.302442168108479	0.964525257066193	1	3	regulation of eosinophil activation	BP	13579	1423
GO:0001840	0.302590582310838	0.910542387858032	2	11	neural plate development	BP	13579	1423
GO:0009130	0.302936056703651	0.911561420082217	2	10	pyrimidine nucleoside monophosphate biosynthetic process	BP	13579	1423
[truncated: 19,554 more rows]
