# Supplementary material for: RNA-sequencing of AVPV and ARH reveals vastly different temporal and transcriptomic responses to estradiol in the female rat hypothalamus
Source: PLoS One. 2021 Aug 18;16(8):e0256148. doi: 10.1371/journal.pone.0256148 (PMC8372949; doi:10.1371/journal.pone.0256148)
Supplement: S28 Table — (CSV) [file pone.0256148.s028.csv]

category	over_represented_pvalue	under_represented_pvalue	numDEInCat	numInCat	term	ontology	numBackground	num.modGenes	geneName	geneID
GO:0044861	0.000101794653784047	1	2	2	protein transport into plasma membrane raft	BP	13579	51	Tsc2,Clip1	24855,65201
GO:0044860	0.000185024621093624	0.999999526518713	2	3	protein localization to plasma membrane raft	BP	13579	51	Tsc2,Clip1	24855,65201
GO:0090150	0.000186542770911101	0.999985557546327	5	152	establishment of protein localization to membrane	BP	13579	51	Tsc2,Bag6,Kif13a,Clip1,Rab3gap2	24855,94342,308173,65201,289350
GO:0032596	0.000296900208374543	0.999998418009001	2	5	protein transport into membrane raft	BP	13579	51	Tsc2,Clip1	24855,65201
GO:1903044	0.000436715388886069	0.999996750947945	2	7	protein localization to membrane raft	BP	13579	51	Tsc2,Clip1	24855,65201
GO:0032494	0.00070508766496285	0.999992380088222	2	13	response to peptidoglycan	BP	13579	51	Rela,Irak3	309165,314870
GO:0016236	0.000716719438737534	0.999925398958408	5	155	macroautophagy	BP	13579	51	Tsc2,Atg9a,Atp13a2,Supt5h,Rab3gap2	24855,363254,362645,308472,289350
GO:0016241	0.000760937897913227	0.999944785502106	4	83	regulation of macroautophagy	BP	13579	51	Tsc2,Atp13a2,Supt5h,Rab3gap2	24855,362645,308472,289350
GO:0010793	0.00112687591713902	0.999986454437908	2	7	regulation of mRNA export from nucleus	BP	13579	51	Zc3h3,Setd2	300032,316013
GO:0048548	0.00119546627025456	0.99998383045614	2	10	regulation of pinocytosis	BP	13579	51	Tsc2,Actn4	24855,63836
GO:2000197	0.00121075205989202	0.999984320010353	2	8	regulation of ribonucleoprotein complex localization	BP	13579	51	Zc3h3,Setd2	300032,316013
GO:0042404	0.001444677721414	1	1	1	thyroid hormone catabolic process	BP	13579	51	Dio3	29475
GO:0016239	0.00188770052386621	0.999897559964345	3	48	positive regulation of macroautophagy	BP	13579	51	Tsc2,Supt5h,Rab3gap2	24855,308472,289350
GO:0045184	0.00253594210010344	0.99916996199316	14	1530	establishment of protein localization	BP	13579	51	Tsc2,Actn4,Atg9a,Atp13a2,Gls2,Grip2,Bag6,Kif13a,Zc3h3,Setd2,Clip1,Rab3gap2,Nup98,Pex1	24855,63836,363254,362645,192268,171571,94342,308173,300032,316013,65201,289350,81738,500006
GO:0070342	0.00258090891444158	0.999998366008109	1	2	brown fat cell proliferation	BP	13579	51	Dio3	29475
GO:0033365	0.0026701579350633	0.999329432583408	9	712	protein localization to organelle	BP	13579	51	Tsc2,Grik5,Atg9a,Gls2,Bag6,Setd2,Rab3gap2,Nup98,Pex1	24855,24407,363254,192268,94342,316013,289350,81738,500006
GO:0006117	0.0026743859937074	1	1	1	acetaldehyde metabolic process	BP	13579	51	Rela	309165
GO:0014038	0.0026743859937074	1	1	1	regulation of Schwann cell differentiation	BP	13579	51	Rela	309165
GO:0014040	0.0026743859937074	1	1	1	positive regulation of Schwann cell differentiation	BP	13579	51	Rela	309165
GO:0032594	0.00310025842566117	0.999925204976406	2	21	protein transport within lipid bilayer	BP	13579	51	Tsc2,Clip1	24855,65201
GO:0046831	0.00347760677339906	0.999916359288855	2	12	regulation of RNA export from nucleus	BP	13579	51	Zc3h3,Setd2	300032,316013
GO:0045087	0.00402781533395595	0.999235019797893	6	422	innate immune response	BP	13579	51	Tnk2,Atg9a,Rela,Setd2,Irak3,Klrd1	303882,363254,309165,316013,314870,25110
GO:0006405	0.00407515457711859	0.999705231249495	3	75	RNA export from nucleus	BP	13579	51	Zc3h3,Setd2,Nup98	300032,316013,81738
GO:1905037	0.0042236547641528	0.999690351977005	3	77	autophagosome organization	BP	13579	51	Atg9a,Atp13a2,Rab3gap2	363254,362645,289350
GO:0032239	0.00438758880495189	0.99987854426229	2	14	regulation of nucleobase-containing compound transport	BP	13579	51	Zc3h3,Setd2	300032,316013
GO:0015031	0.00440733235291069	0.998513442513101	13	1452	protein transport	BP	13579	51	Tsc2,Actn4,Atg9a,Atp13a2,Gls2,Grip2,Kif13a,Zc3h3,Setd2,Clip1,Rab3gap2,Nup98,Pex1	24855,63836,363254,362645,192268,171571,308173,300032,316013,65201,289350,81738,500006
GO:0051028	0.00447767082802841	0.999664920761082	3	76	mRNA transport	BP	13579	51	Zc3h3,Setd2,Nup98	300032,316013,81738
GO:0015811	0.00454920145127983	0.99999322610348	1	3	L-cystine transport	BP	13579	51	Ctns	287478
GO:0006907	0.00459721439385895	0.999865393850407	2	19	pinocytosis	BP	13579	51	Tsc2,Actn4	24855,63836
GO:0034613	0.00466894261391326	0.998414017660328	13	1393	cellular protein localization	BP	13579	51	Tsc2,Grik5,Atg9a,Gls2,Bag6,Tln1,Kif13a,Zc3h3,Setd2,Clip1,Rab3gap2,Nup98,Pex1	24855,24407,363254,192268,94342,313494,308173,300032,316013,65201,289350,81738,500006
GO:0070727	0.00486372161455766	0.998339341038568	13	1401	cellular macromolecule localization	BP	13579	51	Tsc2,Grik5,Atg9a,Gls2,Bag6,Tln1,Kif13a,Zc3h3,Setd2,Clip1,Rab3gap2,Nup98,Pex1	24855,24407,363254,192268,94342,313494,308173,300032,316013,65201,289350,81738,500006
GO:0010931	0.00505897465888129	1	1	1	macrophage tolerance induction	BP	13579	51	Irak3	314870
GO:0010932	0.00505897465888129	1	1	1	regulation of macrophage tolerance induction	BP	13579	51	Irak3	314870
GO:0010933	0.00505897465888129	1	1	1	positive regulation of macrophage tolerance induction	BP	13579	51	Irak3	314870
GO:0006886	0.0053149835542604	0.998514327042173	9	828	intracellular protein transport	BP	13579	51	Tsc2,Gls2,Kif13a,Zc3h3,Setd2,Clip1,Rab3gap2,Nup98,Pex1	24855,192268,308173,300032,316013,65201,289350,81738,500006
GO:0015833	0.00543327432073372	0.998118474231902	13	1491	peptide transport	BP	13579	51	Tsc2,Actn4,Atg9a,Atp13a2,Gls2,Grip2,Kif13a,Zc3h3,Setd2,Clip1,Rab3gap2,Nup98,Pex1	24855,63836,363254,362645,192268,171571,308173,300032,316013,65201,289350,81738,500006
GO:0050856	0.00546771306105395	0.999818799326772	2	32	regulation of T cell receptor signaling pathway	BP	13579	51	Elf1,Rela	85424,309165
GO:0042886	0.00588328515285646	0.997941906780725	13	1509	amide transport	BP	13579	51	Tsc2,Actn4,Atg9a,Atp13a2,Gls2,Grip2,Kif13a,Zc3h3,Setd2,Clip1,Rab3gap2,Nup98,Pex1	24855,63836,363254,362645,192268,171571,308173,300032,316013,65201,289350,81738,500006
GO:0042177	0.00612997741529496	0.999483891606278	3	95	negative regulation of protein catabolic process	BP	13579	51	Bag6,Rela,Irak3	94342,309165,314870
GO:0072657	0.00639069495827943	0.998664961863135	6	391	protein localization to membrane	BP	13579	51	Tsc2,Grik5,Bag6,Kif13a,Clip1,Rab3gap2	24855,24407,94342,308173,65201,289350
GO:0071347	0.00650762735930283	0.999439071651612	3	105	cellular response to interleukin-1	BP	13579	51	Rela,Igfals,Irak3	309165,79438,314870
GO:1903697	0.00658205285485371	1	1	1	negative regulation of microvillus assembly	BP	13579	51	Rap1gap	313644
GO:0071705	0.00726821321715918	0.997301052415311	14	1743	nitrogen compound transport	BP	13579	51	Tsc2,Actn4,Atg9a,Atp13a2,Gls2,Grip2,Kif13a,Zc3h3,Setd2,Clip1,Rab3gap2,Ctns,Nup98,Pex1	24855,63836,363254,362645,192268,171571,308173,300032,316013,65201,289350,287478,81738,500006
GO:0000101	0.00735209962585373	0.9999787489085	1	5	sulfur amino acid transport	BP	13579	51	Ctns	287478
GO:1904441	0.00753131995451099	0.999986050860254	1	2	regulation of thyroid gland epithelial cell proliferation	BP	13579	51	Rap1gap	313644
GO:1904442	0.00753131995451099	0.999986050860254	1	2	negative regulation of thyroid gland epithelial cell proliferation	BP	13579	51	Rap1gap	313644
GO:1990789	0.00753131995451099	0.999986050860254	1	2	thyroid gland epithelial cell proliferation	BP	13579	51	Rap1gap	313644
GO:1990790	0.00784901931288599	0.999984846714609	1	2	response to glial cell derived neurotrophic factor	BP	13579	51	Rap1gap	313644
GO:1990792	0.00784901931288599	0.999984846714609	1	2	cellular response to glial cell derived neurotrophic factor	BP	13579	51	Rap1gap	313644
GO:0016243	0.00824660010554283	1	1	1	regulation of autophagosome size	BP	13579	51	Atp13a2	362645
GO:0018217	0.00824660010554283	1	1	1	peptidyl-aspartic acid phosphorylation	BP	13579	51	Atp13a2	362645
GO:1905122	0.00824660010554283	1	1	1	polyamine import	BP	13579	51	Atp13a2	362645
GO:1990938	0.00824660010554283	1	1	1	peptidyl-aspartic acid autophosphorylation	BP	13579	51	Atp13a2	362645
GO:1902396	0.00846240728572878	1	1	1	protein localization to bicellular tight junction	BP	13579	51	Actn4	63836
GO:0019336	0.00930675695903681	0.999964503429649	1	6	phenol-containing compound catabolic process	BP	13579	51	Dio3	29475
GO:0006914	0.00937420319067197	0.998212571699055	5	300	autophagy	BP	13579	51	Tsc2,Atg9a,Atp13a2,Supt5h,Rab3gap2	24855,363254,362645,308472,289350
GO:0061919	0.00937420319067197	0.998212571699055	5	300	process utilizing autophagic mechanism	BP	13579	51	Tsc2,Atg9a,Atp13a2,Supt5h,Rab3gap2	24855,363254,362645,308472,289350
GO:0060627	0.00947798504277364	0.997846679569201	6	409	regulation of vesicle-mediated transport	BP	13579	51	Tnk2,Tsc2,Actn4,Grik5,Atp13a2,Rap1gap	303882,24855,63836,24407,362645,313644
GO:0018197	0.00952399157583587	0.999977670065378	1	2	peptidyl-aspartic acid modification	BP	13579	51	Atp13a2	362645
GO:0046627	0.00964628709993348	0.99956995465892	2	34	negative regulation of insulin receptor signaling pathway	BP	13579	51	Tsc2,Rela	24855,309165
GO:1905123	0.00980294314169318	0.999976339459979	1	2	regulation of glucosylceramidase activity	BP	13579	51	Atp13a2	362645
GO:0070972	0.0100023264948133	0.999543914871617	2	37	protein localization to endoplasmic reticulum	BP	13579	51	Grik5,Rab3gap2	24407,289350
GO:1903373	0.0104564177677856	0.999973070803775	1	2	positive regulation of endoplasmic reticulum tubular network organization	BP	13579	51	Rab3gap2	289350
GO:0008104	0.0105660950333696	0.995680936245646	16	2057	protein localization	BP	13579	51	Tsc2,Actn4,Grik5,Atg9a,Atp13a2,Gls2,Grip2,Bag6,Tln1,Kif13a,Zc3h3,Setd2,Clip1,Rab3gap2,Nup98,Pex1	24855,63836,24407,363254,362645,192268,171571,94342,313494,308173,300032,316013,65201,289350,81738,500006
GO:0060151	0.0106147375120303	0.999972246906197	1	2	peroxisome localization	BP	13579	51	Pex1	500006
GO:0060152	0.0106147375120303	0.999972246906197	1	2	microtubule-based peroxisome localization	BP	13579	51	Pex1	500006
GO:0006810	0.0106318840163141	0.995237670301246	23	3541	transport	BP	13579	51	Tnk2,Tsc2,Actn4,Grik5,Grin2d,Atg9a,Atp13a2,Gls2,Grip2,Pitpnm2,Bag6,Osbp2,Kif13a,Zc3h3,Abcb8,Setd2,Rap1gap,Clip1,Rab3gap2,Ncf4,Ctns,Nup98,Pex1	303882,24855,63836,24407,24412,363254,362645,192268,171571,304474,94342,305475,308173,300032,362302,316013,313644,65201,289350,500904,287478,81738,500006
GO:0032655	0.0106437267591307	0.999497140521305	2	40	regulation of interleukin-12 production	BP	13579	51	Rela,Irak3	309165,314870
GO:0010508	0.0106713764992466	0.998901602549803	3	92	positive regulation of autophagy	BP	13579	51	Tsc2,Supt5h,Rab3gap2	24855,308472,289350
GO:0050657	0.010740022495548	0.998888204316289	3	110	nucleic acid transport	BP	13579	51	Zc3h3,Setd2,Nup98	300032,316013,81738
GO:0050658	0.010740022495548	0.998888204316289	3	110	RNA transport	BP	13579	51	Zc3h3,Setd2,Nup98	300032,316013,81738
GO:1905563	0.0107595576329931	1	1	1	negative regulation of vascular endothelial cell proliferation	BP	13579	51	Tsc2	24855
GO:0010730	0.0110209334107541	0.999970075951459	1	2	negative regulation of hydrogen peroxide biosynthetic process	BP	13579	51	Ctns	287478
GO:0010506	0.0111501602131479	0.998263337596991	4	189	regulation of autophagy	BP	13579	51	Tsc2,Atp13a2,Supt5h,Rab3gap2	24855,362645,308472,289350
GO:1900077	0.0112549888213045	0.999454253614377	2	37	negative regulation of cellular response to insulin stimulus	BP	13579	51	Tsc2,Rela	24855,309165
GO:0009895	0.0113824254137107	0.998213949733985	4	215	negative regulation of catabolic process	BP	13579	51	Tsc2,Bag6,Rela,Irak3	24855,94342,309165,314870
GO:0050854	0.0114200219304598	0.999439770098098	2	41	regulation of antigen receptor-mediated signaling pathway	BP	13579	51	Elf1,Rela	85424,309165
GO:0032615	0.0114706940762588	0.99943548266866	2	42	interleukin-12 production	BP	13579	51	Rela,Irak3	309165,314870
GO:0006378	0.0115933231223383	0.99943280387191	2	32	mRNA polyadenylation	BP	13579	51	Supt5h,Zc3h3	308472,300032
GO:1901224	0.0116080750801579	0.999427984817044	2	37	positive regulation of NIK/NF-kappaB signaling	BP	13579	51	Actn4,Rela	63836,309165
GO:0002757	0.0117316748496632	0.998143258286402	4	210	immune response-activating signal transduction	BP	13579	51	Bag6,Elf1,Rela,Irak3	94342,85424,309165,314870
GO:0051236	0.0117575614540451	0.998741304465064	3	112	establishment of RNA localization	BP	13579	51	Zc3h3,Setd2,Nup98	300032,316013,81738
GO:0030100	0.011822947810551	0.998125137873538	4	204	regulation of endocytosis	BP	13579	51	Tnk2,Tsc2,Actn4,Rap1gap	303882,24855,63836,313644
GO:1903061	0.0122321550424587	0.999950853102566	1	3	positive regulation of protein lipidation	BP	13579	51	Rab3gap2	289350
GO:0033036	0.0122870960869723	0.994786511086896	17	2288	macromolecule localization	BP	13579	51	Tsc2,Actn4,Grik5,Atg9a,Atp13a2,Gls2,Grip2,Bag6,Tln1,Osbp2,Kif13a,Zc3h3,Setd2,Clip1,Rab3gap2,Nup98,Pex1	24855,63836,24407,363254,362645,192268,171571,94342,313494,305475,308173,300032,316013,65201,289350,81738,500006
GO:0006955	0.0124543318044276	0.996281771182732	8	877	immune response	BP	13579	51	Tnk2,Atg9a,Bag6,Elf1,Rela,Setd2,Irak3,Klrd1	303882,363254,94342,85424,309165,316013,314870,25110
GO:0002429	0.0126010323803172	0.998615116979782	3	117	immune response-activating cell surface receptor signaling pathway	BP	13579	51	Bag6,Elf1,Rela	94342,85424,309165
GO:0071702	0.0127712576652474	0.994773887820618	15	2039	organic substance transport	BP	13579	51	Tsc2,Actn4,Atg9a,Atp13a2,Gls2,Grip2,Osbp2,Kif13a,Zc3h3,Setd2,Clip1,Rab3gap2,Ctns,Nup98,Pex1	24855,63836,363254,362645,192268,171571,305475,308173,300032,316013,65201,289350,287478,81738,500006
GO:0097051	0.0129744349628356	0.999958485756165	1	2	establishment of protein localization to endoplasmic reticulum membrane	BP	13579	51	Rab3gap2	289350
GO:0043631	0.0130093490121084	0.999322067570139	2	34	RNA polyadenylation	BP	13579	51	Supt5h,Zc3h3	308472,300032
GO:0050747	0.0134270065276227	0.999933369621191	1	4	positive regulation of lipoprotein metabolic process	BP	13579	51	Rab3gap2	289350
GO:0070555	0.0135773293921735	0.998462986680318	3	134	response to interleukin-1	BP	13579	51	Rela,Igfals,Irak3	309165,79438,314870
GO:0006368	0.013595118862625	0.999269411536485	2	41	transcription elongation from RNA polymerase II promoter	BP	13579	51	Supt5h,Setd2	308472,316013
GO:1903059	0.0135991951292082	0.999931644670011	1	4	regulation of protein lipidation	BP	13579	51	Rab3gap2	289350
GO:1901223	0.0137139094020752	0.999925866116446	1	5	negative regulation of NIK/NF-kappaB signaling	BP	13579	51	Rela	309165
GO:0061857	0.0138312010866486	0.999952801117335	1	2	endoplasmic reticulum stress-induced pre-emptive quality control	BP	13579	51	Bag6	94342
GO:0002764	0.0138865764271582	0.997688973046117	4	225	immune response-regulating signaling pathway	BP	13579	51	Bag6,Elf1,Rela,Irak3	94342,85424,309165,314870
GO:1904425	0.0140806976386932	0.999951076657496	1	2	negative regulation of GTP binding	BP	13579	51	Rap1gap	313644
GO:0071816	0.0142632996344536	0.999924784076302	1	4	tail-anchored membrane protein insertion into ER membrane	BP	13579	51	Bag6	94342
GO:0051234	0.0143608927568597	0.993361372774915	23	3634	establishment of localization	BP	13579	51	Tnk2,Tsc2,Actn4,Grik5,Grin2d,Atg9a,Atp13a2,Gls2,Grip2,Pitpnm2,Bag6,Osbp2,Kif13a,Zc3h3,Abcb8,Setd2,Rap1gap,Clip1,Rab3gap2,Ncf4,Ctns,Nup98,Pex1	303882,24855,63836,24407,24412,363254,362645,192268,171571,304474,94342,305475,308173,300032,362302,316013,313644,65201,289350,500904,287478,81738,500006
GO:0101023	0.014429714022675	0.999923013200812	1	4	vascular endothelial cell proliferation	BP	13579	51	Tsc2	24855
GO:1905562	0.014429714022675	0.999923013200812	1	4	regulation of vascular endothelial cell proliferation	BP	13579	51	Tsc2	24855
GO:0045084	0.0147943394717096	0.99991906059914	1	4	positive regulation of interleukin-12 biosynthetic process	BP	13579	51	Rela	309165
GO:0044805	0.0151565631809515	0.999924443267518	1	3	late nucleophagy	BP	13579	51	Atg9a	363254
GO:0033590	0.0154504971874502	0.999905834887767	1	5	response to cobalamin	BP	13579	51	Rela	309165
GO:0010936	0.0155051248520414	0.999905165702475	1	5	negative regulation of macrophage cytokine production	BP	13579	51	Irak3	314870
GO:0045048	0.0155340152458782	0.99990481083303	1	5	protein insertion into ER membrane	BP	13579	51	Bag6	94342
GO:0046825	0.0155903101786836	0.999099753732857	2	41	regulation of protein export from nucleus	BP	13579	51	Zc3h3,Setd2	300032,316013
GO:0031124	0.0157421955370432	0.999087181197767	2	40	mRNA 3'-end processing	BP	13579	51	Supt5h,Zc3h3	308472,300032
GO:0006406	0.0157835453956801	0.99907966077153	2	45	mRNA export from nucleus	BP	13579	51	Zc3h3,Setd2	300032,316013
GO:0071427	0.0157835453956801	0.99907966077153	2	45	mRNA-containing ribonucleoprotein complex export from nucleus	BP	13579	51	Zc3h3,Setd2	300032,316013
GO:0002768	0.015801707515646	0.998108303604889	3	130	immune response-regulating cell surface receptor signaling pathway	BP	13579	51	Bag6,Elf1,Rela	94342,85424,309165
GO:0010727	0.0158989852125127	0.999896133802173	1	6	negative regulation of hydrogen peroxide metabolic process	BP	13579	51	Ctns	287478
GO:1903371	0.0160252899559103	0.999915500043173	1	3	regulation of endoplasmic reticulum tubular network organization	BP	13579	51	Rab3gap2	289350
GO:0099518	0.0161279865871629	0.999053742230069	2	39	vesicle cytoskeletal trafficking	BP	13579	51	Actn4,Kif13a	63836,308173
GO:0006403	0.0166260887642577	0.997969644593041	3	139	RNA localization	BP	13579	51	Zc3h3,Setd2,Nup98	300032,316013,81738
GO:0007033	0.0168788718919433	0.997928797339463	3	131	vacuole organization	BP	13579	51	Atg9a,Atp13a2,Rab3gap2	363254,362645,289350
GO:0035235	0.0169433947668708	0.998995411164203	2	28	ionotropic glutamate receptor signaling pathway	BP	13579	51	Grik5,Grin2d	24407,24412
GO:0097198	0.0176675171698961	0.999922834552012	1	2	histone H3-K36 trimethylation	BP	13579	51	Setd2	316013
GO:0051668	0.0176688677232542	0.997801381734103	3	107	localization within membrane	BP	13579	51	Tsc2,Grik5,Clip1	24855,24407,65201
GO:0010918	0.0178677644440034	0.999860009013137	1	9	positive regulation of mitochondrial membrane potential	BP	13579	51	Ctns	287478
GO:0009894	0.0184952326186392	0.994554488784238	7	642	regulation of catabolic process	BP	13579	51	Tsc2,Atp13a2,Bag6,Supt5h,Rela,Irak3,Rab3gap2	24855,362645,94342,308472,309165,314870,289350
GO:0046626	0.0186003832781324	0.998812706612872	2	51	regulation of insulin receptor signaling pathway	BP	13579	51	Tsc2,Rela	24855,309165
GO:0015931	0.0186512996378827	0.997621755703428	3	141	nucleobase-containing compound transport	BP	13579	51	Zc3h3,Setd2,Nup98	300032,316013,81738
GO:0071224	0.0192259781693466	0.999847912825365	1	6	cellular response to peptidoglycan	BP	13579	51	Rela	309165
GO:0051168	0.0193494160519574	0.997500918339029	3	131	nuclear export	BP	13579	51	Zc3h3,Setd2,Nup98	300032,316013,81738
GO:0046907	0.0193968559153684	0.992579624933703	11	1345	intracellular transport	BP	13579	51	Tsc2,Actn4,Grik5,Gls2,Kif13a,Zc3h3,Setd2,Clip1,Rab3gap2,Nup98,Pex1	24855,63836,24407,192268,308173,300032,316013,65201,289350,81738,500006
GO:0036506	0.0195057554106503	0.99987460955721	1	3	maintenance of unfolded protein	BP	13579	51	Bag6	94342
GO:1904378	0.0195057554106503	0.99987460955721	1	3	maintenance of unfolded protein involved in ERAD pathway	BP	13579	51	Bag6	94342
GO:0000973	0.0195496468950425	0.999874042077608	1	3	posttranscriptional tethering of RNA polymerase II gene DNA at nuclear periphery	BP	13579	51	Nup98	81738
GO:1901222	0.0198831843615098	0.998687662905528	2	48	regulation of NIK/NF-kappaB signaling	BP	13579	51	Actn4,Rela	63836,309165
GO:0031630	0.0201121106910762	0.999866655437561	1	3	regulation of synaptic vesicle fusion to presynaptic active zone membrane	BP	13579	51	Grik5	24407
GO:0015846	0.0202202728279952	0.99984844962842	1	4	polyamine transport	BP	13579	51	Atp13a2	362645
GO:0006020	0.020326516998774	0.999821475836805	1	8	inositol metabolic process	BP	13579	51	Ppip5k1	311355
GO:0002253	0.0203452139373801	0.996201447156132	4	256	activation of immune response	BP	13579	51	Bag6,Elf1,Rela,Irak3	94342,85424,309165,314870
GO:0006354	0.0206301905697007	0.998608960720432	2	51	DNA-templated transcription, elongation	BP	13579	51	Supt5h,Setd2	308472,316013
GO:0007029	0.0207864464150367	0.998599341467659	2	44	endoplasmic reticulum organization	BP	13579	51	Bag6,Rab3gap2	94342,289350
GO:0006543	0.0210222080532157	0.999854253355076	1	3	glutamine catabolic process	BP	13579	51	Gls2	192268
GO:0010728	0.0211277999310336	0.999834475780938	1	4	regulation of hydrogen peroxide biosynthetic process	BP	13579	51	Ctns	287478
GO:0032507	0.0214335049257021	0.998529893527566	2	46	maintenance of protein location in cell	BP	13579	51	Grik5,Tln1	24407,313494
GO:0042447	0.021753657324509	0.999805095418104	1	6	hormone catabolic process	BP	13579	51	Dio3	29475
GO:2000630	0.0226347532520974	0.999797303165771	1	5	positive regulation of miRNA metabolic process	BP	13579	51	Rela	309165
GO:0034398	0.022802740723905	0.999794268976909	1	5	telomere tethering at nuclear periphery	BP	13579	51	Nup98	81738
GO:0035441	0.0231771283156827	0.99986682261641	1	2	cell migration involved in vasculogenesis	BP	13579	51	Setd2	316013
GO:0006621	0.0236796247753923	0.999768876416451	1	6	protein retention in ER lumen	BP	13579	51	Grik5	24407
GO:0071426	0.0241466528396615	0.998220091632681	2	63	ribonucleoprotein complex export from nucleus	BP	13579	51	Zc3h3,Setd2	300032,316013
GO:0071166	0.0246236614907619	0.998165250835739	2	64	ribonucleoprotein complex localization	BP	13579	51	Zc3h3,Setd2	300032,316013
GO:0050746	0.0248207787451692	0.999720739603663	1	12	regulation of lipoprotein metabolic process	BP	13579	51	Rab3gap2	289350
GO:1905634	0.0249577933965882	0.999768642227159	1	4	regulation of protein localization to chromatin	BP	13579	51	Setd2	316013
GO:0048549	0.025238231030825	0.999763385011245	1	4	positive regulation of pinocytosis	BP	13579	51	Actn4	63836
GO:0006537	0.0254543164640882	0.9997592934405	1	4	glutamate biosynthetic process	BP	13579	51	Gls2	192268
GO:0043407	0.0258213047411932	0.998025294093953	2	66	negative regulation of MAP kinase activity	BP	13579	51	Tsc2,Irak3	24855,314870
GO:0050852	0.0264119062309866	0.997955588660226	2	66	T cell receptor signaling pathway	BP	13579	51	Elf1,Rela	85424,309165
GO:0035437	0.0267537677726844	0.999696231377925	1	7	maintenance of protein localization in endoplasmic reticulum	BP	13579	51	Grik5	24407
GO:0070391	0.0267573064266017	0.999689871374237	1	8	response to lipoteichoic acid	BP	13579	51	Rela	309165
GO:0071223	0.0267573064266017	0.999689871374237	1	8	cellular response to lipoteichoic acid	BP	13579	51	Rela	309165
GO:0048550	0.0269884378391249	0.99969937131156	1	6	negative regulation of pinocytosis	BP	13579	51	Tsc2	24855
GO:0010571	0.0270610123748643	0.999727757866768	1	4	positive regulation of nuclear cell cycle DNA replication	BP	13579	51	Wiz	314598
GO:0033234	0.0270804056971397	0.999682296429139	1	8	negative regulation of protein sumoylation	BP	13579	51	Rela	309165
GO:0038061	0.0272494637992186	0.997864747721714	2	55	NIK/NF-kappaB signaling	BP	13579	51	Actn4,Rela	63836,309165
GO:0050862	0.0281597524600863	0.999643049502422	1	11	positive regulation of T cell receptor signaling pathway	BP	13579	51	Rela	309165
GO:0097676	0.0287613335716711	0.999726213724692	1	3	histone H3-K36 dimethylation	BP	13579	51	Setd2	316013
GO:0002645	0.0292543681751469	0.999636432689371	1	7	positive regulation of tolerance induction	BP	13579	51	Irak3	314870
GO:0031123	0.0296072806845169	0.997565449441531	2	64	RNA 3'-end processing	BP	13579	51	Supt5h,Zc3h3	308472,300032
GO:0070341	0.0312280003795402	0.999564868105503	1	10	fat cell proliferation	BP	13579	51	Dio3	29475
GO:0000972	0.0319988243918727	0.999576528386601	1	6	transcription-dependent tethering of RNA polymerase II gene DNA at nuclear periphery	BP	13579	51	Nup98	81738
GO:0006397	0.0323429825522803	0.993030690973007	4	319	mRNA processing	BP	13579	51	Scaf1,Supt5h,Zc3h3,Nup98	56081,308472,300032,81738
GO:0033262	0.0328530289637074	0.999531357276077	1	8	regulation of nuclear cell cycle DNA replication	BP	13579	51	Wiz	314598
GO:0051641	0.0328873658613897	0.984756958861748	15	2118	cellular localization	BP	13579	51	Tsc2,Actn4,Grik5,Grin2d,Atg9a,Gls2,Bag6,Tln1,Kif13a,Zc3h3,Setd2,Clip1,Rab3gap2,Nup98,Pex1	24855,63836,24407,24412,363254,192268,94342,313494,308173,300032,316013,65201,289350,81738,500006
GO:0032927	0.0331946695809489	0.999513977716731	1	9	positive regulation of activin receptor signaling pathway	BP	13579	51	Zc3h3	300032
GO:0018026	0.0333224291828014	0.999517781176337	1	8	peptidyl-lysine monomethylation	BP	13579	51	Setd2	316013
GO:0042090	0.0333806043898804	0.999538907284621	1	6	interleukin-12 biosynthetic process	BP	13579	51	Rela	309165
GO:0045075	0.0333806043898804	0.999538907284621	1	6	regulation of interleukin-12 biosynthetic process	BP	13579	51	Rela	309165
GO:2000628	0.0337701962881307	0.999514655950913	1	7	regulation of miRNA metabolic process	BP	13579	51	Rela	309165
GO:0042670	0.0343907631952821	0.999471625561926	1	10	retinal cone cell differentiation	BP	13579	51	Dio3	29475
GO:0046549	0.0343907631952821	0.999471625561926	1	10	retinal cone cell development	BP	13579	51	Dio3	29475
GO:0000045	0.0346822548131427	0.996886050300893	2	73	autophagosome assembly	BP	13579	51	Atg9a,Rab3gap2	363254,289350
GO:0031331	0.035057669044291	0.992260121403237	4	282	positive regulation of cellular catabolic process	BP	13579	51	Tsc2,Bag6,Supt5h,Rab3gap2	24855,94342,308472,289350
GO:0072383	0.0352200739828182	0.999537205766798	1	4	plus-end-directed vesicle transport along microtubule	BP	13579	51	Kif13a	308173
GO:0072386	0.0352200739828182	0.999537205766798	1	4	plus-end-directed organelle transport along microtubule	BP	13579	51	Kif13a	308173
GO:0051649	0.0356005309027094	0.984492605326648	12	1620	establishment of localization in cell	BP	13579	51	Tsc2,Actn4,Grik5,Grin2d,Gls2,Kif13a,Zc3h3,Setd2,Clip1,Rab3gap2,Nup98,Pex1	24855,63836,24407,24412,192268,308173,300032,316013,65201,289350,81738,500006
GO:0001817	0.0361552968545485	0.990246771379162	5	480	regulation of cytokine production	BP	13579	51	Atg9a,Elf1,Rela,Setd2,Irak3	363254,85424,309165,316013,314870
GO:0042176	0.0363881863332812	0.991867616541072	4	306	regulation of protein catabolic process	BP	13579	51	Atp13a2,Bag6,Rela,Irak3	362645,94342,309165,314870
GO:1905165	0.0366004262831406	0.999466916644632	1	5	regulation of lysosomal protein catabolic process	BP	13579	51	Atp13a2	362645
GO:1900076	0.037132385425922	0.996542643554232	2	71	regulation of cellular response to insulin stimulus	BP	13579	51	Tsc2,Rela	24855,309165
GO:0034728	0.0371483464375739	0.996540352489215	2	71	nucleosome organization	BP	13579	51	Cabin1,Setd2	94165,316013
GO:0051651	0.0376332249990087	0.996482189871646	2	61	maintenance of location in cell	BP	13579	51	Grik5,Tln1	24407,313494
GO:0031629	0.0376941859976526	0.999352810020781	1	12	synaptic vesicle fusion to presynaptic active zone membrane	BP	13579	51	Grik5	24407
GO:0099500	0.0376941859976526	0.999352810020781	1	12	vesicle fusion to plasma membrane	BP	13579	51	Grik5	24407
GO:1904350	0.0378538105333132	0.999405968635227	1	6	regulation of protein catabolic process in the vacuole	BP	13579	51	Atp13a2	362645
GO:0016558	0.0381289599235424	0.999343093423611	1	11	protein import into peroxisome matrix	BP	13579	51	Pex1	500006
GO:0034497	0.0381657515826205	0.999348319540286	1	10	protein localization to pre-autophagosomal structure	BP	13579	51	Atg9a	363254
GO:0042219	0.0383802267644332	0.999313800166741	1	16	cellular modified amino acid catabolic process	BP	13579	51	Dio3	29475
GO:0072594	0.03906157699921	0.989243550200854	5	465	establishment of protein localization to organelle	BP	13579	51	Tsc2,Gls2,Rab3gap2,Nup98,Pex1	24855,192268,289350,81738,500006
GO:0070423	0.0401946862525887	0.999276625741202	1	10	nucleotide-binding oligomerization domain containing signaling pathway	BP	13579	51	Rela	309165
GO:0070431	0.0401946862525887	0.999276625741202	1	10	nucleotide-binding oligomerization domain containing 2 signaling pathway	BP	13579	51	Rela	309165
GO:0031441	0.0402209141687601	0.999295549191167	1	8	negative regulation of mRNA 3'-end processing	BP	13579	51	Supt5h	308472
GO:1900364	0.0402209141687601	0.999295549191167	1	8	negative regulation of mRNA polyadenylation	BP	13579	51	Supt5h	308472
GO:1905146	0.0403614289794231	0.99929057926469	1	8	lysosomal protein catabolic process	BP	13579	51	Atp13a2	362645
GO:0010310	0.0410251166698416	0.999227110749517	1	13	regulation of hydrogen peroxide metabolic process	BP	13579	51	Ctns	287478
GO:2000786	0.0410312572434162	0.999266643811677	1	8	positive regulation of autophagosome assembly	BP	13579	51	Rab3gap2	289350
GO:0035872	0.0416751911821655	0.999214156138864	1	11	nucleotide-binding domain, leucine rich repeat containing receptor signaling pathway	BP	13579	51	Rela	309165
GO:0071316	0.0418059933124593	0.999209175983058	1	11	cellular response to nicotine	BP	13579	51	Rela	309165
GO:0044090	0.0422669793360985	0.999209229903969	1	9	positive regulation of vacuole organization	BP	13579	51	Rab3gap2	289350
GO:0032479	0.0428141188367369	0.995708933605534	2	60	regulation of type I interferon production	BP	13579	51	Atg9a,Setd2	363254,316013
GO:0010935	0.0431082009718542	0.99915872374009	1	11	regulation of macrophage cytokine production	BP	13579	51	Irak3	314870
GO:0032606	0.0435130430358474	0.995596804349419	2	62	type I interferon production	BP	13579	51	Atg9a,Setd2	363254,316013
GO:0030050	0.0437923982025563	0.999180557986708	1	7	vesicle transport along actin filament	BP	13579	51	Actn4	63836
GO:0099515	0.0437923982025563	0.999180557986708	1	7	actin filament-based transport	BP	13579	51	Actn4	63836
GO:1900363	0.0439025730850282	0.99913577672384	1	10	regulation of mRNA polyadenylation	BP	13579	51	Supt5h	308472
GO:0032785	0.0440108675348639	0.999115612616482	1	12	negative regulation of DNA-templated transcription, elongation	BP	13579	51	Supt5h	308472
GO:0006625	0.0443797370576096	0.999084481782367	1	15	protein targeting to peroxisome	BP	13579	51	Pex1	500006
GO:0043574	0.0443797370576096	0.999084481782367	1	15	peroxisomal transport	BP	13579	51	Pex1	500006
GO:0072662	0.0443797370576096	0.999084481782367	1	15	protein localization to peroxisome	BP	13579	51	Pex1	500006
GO:0072663	0.0443797370576096	0.999084481782367	1	15	establishment of protein localization to peroxisome	BP	13579	51	Pex1	500006
GO:0007039	0.0444022032649923	0.999115823936908	1	10	protein catabolic process in the vacuole	BP	13579	51	Atp13a2	362645
GO:0006260	0.0445349538479828	0.992038257968571	3	200	DNA replication	BP	13579	51	Wiz,Baz1a,Nup98	314598,314126,81738
GO:0044804	0.0454517468497322	0.999039332932586	1	15	autophagy of nucleus	BP	13579	51	Atg9a	363254
GO:0030534	0.0455560285880941	0.991806742412308	3	149	adult behavior	BP	13579	51	Grin2d,Zfhx2,Ctns	24412,305888,287478
GO:0010934	0.0460232726529687	0.999032145961046	1	12	macrophage cytokine production	BP	13579	51	Irak3	314870
GO:0035357	0.0467781560015956	0.998987055223732	1	14	peroxisome proliferator activated receptor signaling pathway	BP	13579	51	Actn4	63836
GO:0016973	0.0476364822551223	0.998955324755115	1	13	poly(A)+ mRNA export from nucleus	BP	13579	51	Zc3h3	300032
GO:0071712	0.047948324858256	0.998948716210306	1	12	ER-associated misfolded protein catabolic process	BP	13579	51	Bag6	94342
GO:0045185	0.0482075482246539	0.99482134958121	2	74	maintenance of protein location	BP	13579	51	Grik5,Tln1	24407,313494
GO:0032534	0.0508719053977686	0.99892139927801	1	6	regulation of microvillus assembly	BP	13579	51
GO:0010224	0.0515648204069931	0.998755265442914	1	16	response to UV-B	BP	13579	51
GO:0009056	0.051815481730724	0.976748008560665	11	1672	catabolic process	BP	13579	51
GO:0002643	0.0524395167756132	0.998724312963575	1	14	regulation of tolerance induction	BP	13579	51
GO:0034397	0.0532058607914511	0.998702930172418	1	12	telomere localization	BP	13579	51
GO:0007016	0.053598388864448	0.998848570877187	1	5	cytoskeletal anchoring at plasma membrane	BP	13579	51
GO:0014824	0.0537393108759326	0.998715959042674	1	9	artery smooth muscle contraction	BP	13579	51
GO:0050665	0.0538155865829476	0.998672722211456	1	12	hydrogen peroxide biosynthetic process	BP	13579	51
GO:0014067	0.0539629254469883	0.998665369279101	1	12	negative regulation of phosphatidylinositol 3-kinase signaling	BP	13579	51
GO:2000105	0.0540745842804201	0.998670669773614	1	11	positive regulation of DNA-dependent DNA replication	BP	13579	51
GO:0032688	0.0543080699398937	0.998648063700445	1	12	negative regulation of interferon-beta production	BP	13579	51
GO:0051205	0.0543210898096196	0.998599106702093	1	20	protein insertion into membrane	BP	13579	51
GO:1900025	0.0546395872994568	0.998631334224398	1	12	negative regulation of substrate adhesion-dependent cell spreading	BP	13579	51
GO:0009896	0.0549754440882436	0.985980530073576	4	330	positive regulation of catabolic process	BP	13579	51
GO:0045792	0.0560218235705952	0.998560449431369	1	12	negative regulation of cell size	BP	13579	51
GO:0001816	0.0562068679840076	0.982891065400096	5	529	cytokine production	BP	13579	51
GO:0051650	0.0562729521413116	0.988963094145335	3	192	establishment of vesicle localization	BP	13579	51
GO:0050851	0.0564853088658673	0.993352208536434	2	94	antigen receptor-mediated signaling pathway	BP	13579	51
GO:1901565	0.0566048249958786	0.978840491787518	7	903	organonitrogen compound catabolic process	BP	13579	51
GO:0045730	0.0572000487224178	0.998434548135554	1	23	respiratory burst	BP	13579	51
GO:1904294	0.0578353370793126	0.998464672938241	1	12	positive regulation of ERAD pathway	BP	13579	51
GO:0050778	0.0589776079437592	0.9846002209064	4	380	positive regulation of immune response	BP	13579	51
GO:0006336	0.0591614637129284	0.998381613641677	1	13	DNA replication-independent nucleosome assembly	BP	13579	51
GO:0008286	0.0601839307592155	0.992663664760447	2	94	insulin receptor signaling pathway	BP	13579	51
GO:0032438	0.0602678606197462	0.998301503732442	1	15	melanosome organization	BP	13579	51
GO:0051640	0.0609927460116278	0.981015748982554	5	463	organelle localization	BP	13579	51
GO:0048753	0.0614606078040402	0.99822508133256	1	16	pigment granule organization	BP	13579	51
GO:0045838	0.0616658333266965	0.998194643692475	1	19	positive regulation of membrane potential	BP	13579	51
GO:0006261	0.0617240030908251	0.992361819793042	2	101	DNA-dependent DNA replication	BP	13579	51
GO:0009084	0.0619353117459265	0.998197234772248	1	16	glutamine family amino acid biosynthetic process	BP	13579	51
GO:0071786	0.0621658246910241	0.998211016593277	1	13	endoplasmic reticulum tubular network organization	BP	13579	51
GO:0043650	0.0629291435435961	0.998166278452135	1	13	dicarboxylic acid biosynthetic process	BP	13579	51
GO:0050684	0.0638823914150233	0.99193692755432	2	106	regulation of mRNA processing	BP	13579	51
GO:0071168	0.0639887059481669	0.99805438180611	1	19	protein localization to chromatin	BP	13579	51
GO:0071901	0.0640388892526238	0.991904205948116	2	108	negative regulation of protein serine/threonine kinase activity	BP	13579	51
GO:0002719	0.0646255434741102	0.998009593432999	1	20	negative regulation of cytokine production involved in immune response	BP	13579	51
GO:1902414	0.0647855734062369	0.998102740104288	1	10	protein localization to cell junction	BP	13579	51
GO:0050860	0.0651222494898402	0.997996877686924	1	17	negative regulation of T cell receptor signaling pathway	BP	13579	51
GO:0072337	0.0653656677767593	0.997989404810155	1	16	modified amino acid transport	BP	13579	51
GO:0070208	0.0654534902928808	0.997983931520422	1	16	protein heterotrimerization	BP	13579	51
GO:0014820	0.0657001671850492	0.99804809477406	1	10	tonic smooth muscle contraction	BP	13579	51
GO:0006897	0.066298977522779	0.978870016218702	5	474	endocytosis	BP	13579	51
GO:0002755	0.067076717116764	0.99787327011498	1	17	MyD88-dependent toll-like receptor signaling pathway	BP	13579	51
GO:0010763	0.0675370855220767	0.997851839208579	1	16	positive regulation of fibroblast migration	BP	13579	51
GO:0050857	0.0677498696953269	0.997822452225558	1	18	positive regulation of antigen receptor-mediated signaling pathway	BP	13579	51
GO:0035459	0.0678669302276656	0.997877693905735	1	12	cargo loading into vesicle	BP	13579	51
GO:0034724	0.0680763146884307	0.99783728430832	1	14	DNA replication-independent nucleosome organization	BP	13579	51
GO:0032695	0.0681561478139652	0.997821273195305	1	15	negative regulation of interleukin-12 production	BP	13579	51
GO:1903427	0.0683036322358839	0.997754439301086	1	24	negative regulation of reactive oxygen species biosynthetic process	BP	13579	51
GO:0048026	0.068362724627669	0.997764156257546	1	21	positive regulation of mRNA splicing, via spliceosome	BP	13579	51
GO:0032530	0.0684344984025072	0.997859023990076	1	11	regulation of microvillus organization	BP	13579	51
GO:0002221	0.0685184267498034	0.991011503237011	2	102	pattern recognition receptor signaling pathway	BP	13579	51
GO:1903541	0.0685187261658835	0.997797726866036	1	15	regulation of exosomal secretion	BP	13579	51
GO:1903543	0.0685187261658835	0.997797726866036	1	15	positive regulation of exosomal secretion	BP	13579	51
GO:0006575	0.0690361759383731	0.9908734898861	2	138	cellular modified amino acid metabolic process	BP	13579	51
GO:0007130	0.0691672828841202	0.997736851728769	1	17	synaptonemal complex assembly	BP	13579	51
GO:0002758	0.0692055334360641	0.990868172845572	2	104	innate immune response-activating signal transduction	BP	13579	51
GO:0007283	0.0692517567754221	0.980936710870683	4	379	spermatogenesis	BP	13579	51
GO:0051092	0.0696612942983976	0.990781638232095	2	98	positive regulation of NF-kappaB transcription factor activity	BP	13579	51
GO:0045026	0.0696719131388612	0.997666697860641	1	23	plasma membrane fusion	BP	13579	51
GO:1902751	0.0704469307745012	0.997643235705017	1	18	positive regulation of cell cycle G2/M phase transition	BP	13579	51
GO:0051648	0.071746367721585	0.984462878526337	3	207	vesicle localization	BP	13579	51
GO:0032480	0.0717743579788579	0.997552356798342	1	18	negative regulation of type I interferon production	BP	13579	51
GO:0032332	0.0717917657152542	0.997579286070493	1	15	positive regulation of chondrocyte differentiation	BP	13579	51
GO:0070498	0.0728811785893465	0.997467603165845	1	19	interleukin-1-mediated signaling pathway	BP	13579	51
GO:0002701	0.0733391620580045	0.997397820927024	1	26	negative regulation of production of molecular mediator of immune response	BP	13579	51
GO:0018027	0.0733485817202394	0.99751574179917	1	12	peptidyl-lysine dimethylation	BP	13579	51
GO:0061082	0.0740619475854015	0.997383718414503	1	19	myeloid leukocyte cytokine production	BP	13579	51
GO:0002507	0.0741024177640605	0.997373722703695	1	20	tolerance induction	BP	13579	51
GO:0051292	0.0744715326146134	0.997483461509634	1	10	nuclear pore complex assembly	BP	13579	51
GO:0032925	0.074478359068164	0.99734014793259	1	21	regulation of activin receptor signaling pathway	BP	13579	51
GO:0032435	0.0747227367294091	0.997316485755724	1	22	negative regulation of proteasomal ubiquitin-dependent protein catabolic process	BP	13579	51
GO:0006913	0.0748338172687128	0.978865984595618	4	363	nucleocytoplasmic transport	BP	13579	51
GO:0071218	0.0751071192863587	0.997301004394369	1	20	cellular response to misfolded protein	BP	13579	51
GO:0010771	0.0751868121515165	0.989647344443125	2	80	negative regulation of cell morphogenesis involved in differentiation	BP	13579	51
GO:0070193	0.0752674445085699	0.997289305879167	1	20	synaptonemal complex organization	BP	13579	51
GO:0051169	0.0754968239540013	0.978614821826516	4	366	nuclear transport	BP	13579	51
GO:0031329	0.0756093955698305	0.974968302590561	5	533	regulation of cellular catabolic process	BP	13579	51
GO:0050858	0.0756332204783008	0.997262518746809	1	20	negative regulation of antigen receptor-mediated signaling pathway	BP	13579	51
GO:0071824	0.0767928326932009	0.989228298955234	2	131	protein-DNA complex subunit organization	BP	13579	51
GO:0031440	0.0776171353683586	0.997131304536365	1	18	regulation of mRNA 3'-end processing	BP	13579	51
GO:1990182	0.0783783600343112	0.9970650926857	1	19	exosomal secretion	BP	13579	51
GO:0097734	0.0795459695660937	0.996967484956738	1	20	extracellular exosome biogenesis	BP	13579	51
GO:0140112	0.0795459695660937	0.996967484956738	1	20	extracellular vesicle biogenesis	BP	13579	51
GO:0006611	0.0795838484340813	0.988626005808108	2	115	protein export from nucleus	BP	13579	51
GO:0010452	0.0799080326013934	0.997096400664645	1	10	histone H3-K36 methylation	BP	13579	51
GO:0051788	0.0799150455984229	0.996918403259554	1	23	response to misfolded protein	BP	13579	51
GO:0050821	0.0803268881967315	0.988444610809296	2	129	protein stabilization	BP	13579	51
GO:0006515	0.0804571072412699	0.996875821129093	1	23	protein quality control for misfolded or incompletely synthesized proteins	BP	13579	51
GO:0010586	0.081012172505415	0.996906661989154	1	15	miRNA metabolic process	BP	13579	51
GO:0032735	0.0815934883649125	0.996774207741547	1	25	positive regulation of interleukin-12 production	BP	13579	51
GO:0010719	0.0817254085401752	0.99676360852587	1	25	negative regulation of epithelial to mesenchymal transition	BP	13579	51
GO:0008344	0.081792248435707	0.988177331609654	2	85	adult locomotory behavior	BP	13579	51
GO:0048232	0.0819512622342226	0.976128443125488	4	395	male gamete generation	BP	13579	51
GO:0050680	0.0824689434834598	0.987976277804494	2	113	negative regulation of epithelial cell proliferation	BP	13579	51
GO:0071378	0.0825262946363489	0.996761831882812	1	17	cellular response to growth hormone stimulus	BP	13579	51
GO:1904262	0.0834369410218371	0.996772725033487	1	12	negative regulation of TORC1 signaling	BP	13579	51
GO:0072348	0.0842961497458273	0.996534240677854	1	29	sulfur compound transport	BP	13579	51
GO:0044743	0.0845616822238004	0.996485873611244	1	37	protein transmembrane import into intracellular organelle	BP	13579	51
GO:1904424	0.084838486523576	0.996587819219538	1	16	regulation of GTP binding	BP	13579	51
GO:0033233	0.0850930892706682	0.996499317093542	1	23	regulation of protein sumoylation	BP	13579	51
GO:0035729	0.0851011433068762	0.996566312585727	1	16	cellular response to hepatocyte growth factor stimulus	BP	13579	51
GO:0032495	0.0854228779312604	0.996571904446715	1	14	response to muramyl dipeptide	BP	13579	51
GO:0002218	0.0855276906630089	0.987262337393521	2	119	activation of innate immune response	BP	13579	51
GO:0007215	0.0865961775197377	0.987095159351277	2	76	glutamate receptor signaling pathway	BP	13579	51
GO:0072599	0.0884023702938167	0.9962420477215	1	20	establishment of protein localization to endoplasmic reticulum	BP	13579	51
GO:0007625	0.0886013368962432	0.99624625145543	1	18	grooming behavior	BP	13579	51
GO:0033260	0.0888501853959807	0.996177950150161	1	23	nuclear DNA replication	BP	13579	51
GO:2000369	0.0896866589223569	0.99614057404759	1	19	regulation of clathrin-dependent endocytosis	BP	13579	51
GO:0016192	0.0897637393079393	0.960431833703342	8	1024	vesicle-mediated transport	BP	13579	51
GO:1990778	0.0901448182458759	0.978522252089033	3	238	protein localization to cell periphery	BP	13579	51
GO:1904292	0.0902103481197724	0.996050771334095	1	24	regulation of ERAD pathway	BP	13579	51
GO:0060079	0.0909889765931824	0.985992869444526	2	100	excitatory postsynaptic potential	BP	13579	51
GO:0048147	0.0913207522886075	0.995921849266437	1	29	negative regulation of fibroblast proliferation	BP	13579	51
GO:0060219	0.0914673677894175	0.995972252938081	1	20	camera-type eye photoreceptor cell differentiation	BP	13579	51
GO:0030878	0.0917970504940593	0.995923844838151	1	22	thyroid gland development	BP	13579	51
GO:0050685	0.0919933642185029	0.995871117063435	1	27	positive regulation of mRNA processing	BP	13579	51
GO:0009065	0.0920346120425794	0.995886597906177	1	24	glutamine family amino acid catabolic process	BP	13579	51
GO:0048384	0.0933583850994904	0.995765298124662	1	24	retinoic acid receptor signaling pathway	BP	13579	51
GO:1900006	0.0940966753552808	0.985253204058663	2	91	positive regulation of dendrite development	BP	13579	51
GO:0001843	0.0941387677856839	0.985238139979634	2	93	neural tube closure	BP	13579	51
GO:0006298	0.0944907635630563	0.995686183582704	1	21	mismatch repair	BP	13579	51
GO:0060606	0.094498102104325	0.985147141055557	2	94	tube closure	BP	13579	51
GO:0035728	0.0945360827947039	0.995716815300375	1	18	response to hepatocyte growth factor	BP	13579	51
GO:0006536	0.0945817594872838	0.995625438029394	1	28	glutamate metabolic process	BP	13579	51
GO:0098657	0.0959915368941749	0.965926342640478	5	526	import into cell	BP	13579	51
GO:0051291	0.0962779273227821	0.984644347524714	2	130	protein heterooligomerization	BP	13579	51
GO:1905898	0.0964643457261394	0.995446331182842	1	28	positive regulation of response to endoplasmic reticulum stress	BP	13579	51
GO:0035249	0.0967042410465955	0.98463009389744	2	82	synaptic transmission, glutamatergic	BP	13579	51
GO:0014829	0.0972272971033007	0.995438990418793	1	20	vascular smooth muscle contraction	BP	13579	51
GO:0006541	0.0975147076757369	0.995390251076011	1	22	glutamine metabolic process	BP	13579	51
GO:0046931	0.0975440442424678	0.995467119758642	1	16	pore complex assembly	BP	13579	51
GO:0072595	0.0976221757079567	0.995354372842177	1	25	maintenance of protein localization in organelle	BP	13579	51
GO:0042403	0.098163654442554	0.995349050915989	1	20	thyroid hormone metabolic process	BP	13579	51
GO:0007031	0.09819476710673	0.995262060593582	1	31	peroxisome organization	BP	13579	51
GO:0006999	0.0987885704810204	0.995391330563862	1	14	nuclear pore organization	BP	13579	51
GO:0060977	0.100014222676872	0.995301045804802	1	13	coronary vasculature morphogenesis	BP	13579	51
GO:0035994	0.10040298870535	0.995107750768867	1	22	response to muscle stretch	BP	13579	51
GO:0006749	0.100444341827738	0.994981757312444	1	48	glutathione metabolic process	BP	13579	51
GO:0033622	0.100897998151179	0.995108978962651	1	18	integrin activation	BP	13579	51
GO:0032958	0.101934618710483	0.994954400966089	1	22	inositol phosphate biosynthetic process	BP	13579	51
GO:0120033	0.102044227481322	0.99495440265181	1	21	negative regulation of plasma membrane bounded cell projection assembly	BP	13579	51
GO:0071287	0.102698156110007	0.994914220981603	1	19	cellular response to manganese ion	BP	13579	51
GO:0032786	0.102774041203459	0.994833045776858	1	26	positive regulation of DNA-templated transcription, elongation	BP	13579	51
GO:0030033	0.103410888927537	0.99491575972465	1	15	microvillus assembly	BP	13579	51
GO:0002228	0.103695968487618	0.994655086302987	1	44	natural killer cell mediated immunity	BP	13579	51
GO:0071375	0.103904222677464	0.973687378153482	3	284	cellular response to peptide hormone stimulus	BP	13579	51
GO:0003016	0.104046329740758	0.994718799335751	1	24	respiratory system process	BP	13579	51
GO:1901522	0.104357530846375	0.994677618103774	1	25	positive regulation of transcription from RNA polymerase II promoter involved in cellular response to chemical stimulus	BP	13579	51
GO:0006882	0.104645790367181	0.994647586672392	1	25	cellular zinc ion homeostasis	BP	13579	51
GO:0014020	0.104665846616694	0.982540351511863	2	99	primary neural tube formation	BP	13579	51
GO:0061036	0.105942628790416	0.994530560608736	1	23	positive regulation of cartilage development	BP	13579	51
GO:0016071	0.106176545061552	0.966180044275738	4	451	mRNA metabolic process	BP	13579	51
GO:0010821	0.106784313857316	0.981884764175625	2	163	regulation of mitochondrion organization	BP	13579	51
GO:0055069	0.107824458330554	0.994301811113073	1	26	zinc ion homeostasis	BP	13579	51
GO:0033120	0.107848515519668	0.994258051545509	1	32	positive regulation of RNA splicing	BP	13579	51
GO:0044248	0.108236391189134	0.948004209772054	9	1448	cellular catabolic process	BP	13579	51
GO:0099565	0.108753601857453	0.981428949646207	2	109	chemical synaptic transmission, postsynaptic	BP	13579	51
GO:0034122	0.108884227172734	0.994195855162017	1	25	negative regulation of toll-like receptor signaling pathway	BP	13579	51
GO:2000300	0.109608669978618	0.994116735803654	1	25	regulation of synaptic vesicle exocytosis	BP	13579	51
GO:0050776	0.109720932354606	0.964637456492027	4	488	regulation of immune response	BP	13579	51
GO:0065002	0.110153760388475	0.993951004364827	1	45	intracellular protein transmembrane transport	BP	13579	51
GO:0034340	0.110393155686169	0.994004791299486	1	28	response to type I interferon	BP	13579	51
GO:0034067	0.110485755107685	0.994095940520099	1	19	protein localization to Golgi apparatus	BP	13579	51
GO:0032720	0.110898259533048	0.993870290313057	1	44	negative regulation of tumor necrosis factor production	BP	13579	51
GO:1903556	0.111973002120352	0.993745273013496	1	45	negative regulation of tumor necrosis factor superfamily cytokine production	BP	13579	51
GO:0050686	0.11228993324151	0.993771129616617	1	31	negative regulation of mRNA processing	BP	13579	51
GO:0010762	0.112327753607606	0.993760602796288	1	32	regulation of fibroblast migration	BP	13579	51
GO:0045824	0.113479709162228	0.993607250445834	1	36	negative regulation of innate immune response	BP	13579	51
GO:1902895	0.113897080499032	0.993647544189697	1	24	positive regulation of pri-miRNA transcription from RNA polymerase II promoter	BP	13579	51
GO:0060039	0.114465547057417	0.993716728051708	1	16	pericardium development	BP	13579	51
GO:0071806	0.114703801236344	0.993420759168902	1	48	protein transmembrane transport	BP	13579	51
GO:0016242	0.115599158761706	0.993441044780786	1	25	negative regulation of macroautophagy	BP	13579	51
GO:0045807	0.116354310779432	0.979308528979801	2	122	positive regulation of endocytosis	BP	13579	51
GO:1901616	0.119342559404993	0.992875078853759	1	45	organic hydroxy compound catabolic process	BP	13579	51
GO:1903432	0.119594763511825	0.993022525563445	1	21	regulation of TORC1 signaling	BP	13579	51
GO:0042743	0.119729470932956	0.992847279136328	1	40	hydrogen peroxide metabolic process	BP	13579	51
GO:0032924	0.119799426073144	0.992869782244194	1	34	activin receptor signaling pathway	BP	13579	51
GO:1901799	0.119801409209713	0.992852752789182	1	37	negative regulation of proteasomal protein catabolic process	BP	13579	51
GO:0032727	0.120497456812165	0.992931301869377	1	20	positive regulation of interferon-alpha production	BP	13579	51
GO:0010569	0.121045847208315	0.992818345928477	1	23	regulation of double-strand break repair via homologous recombination	BP	13579	51
GO:0043409	0.121375005349098	0.977842936321366	2	142	negative regulation of MAPK cascade	BP	13579	51
GO:0007129	0.122371389268575	0.992546862064807	1	35	synapsis	BP	13579	51
GO:0045777	0.122462826150999	0.992492479772115	1	44	positive regulation of blood pressure	BP	13579	51
GO:2000785	0.122689507291051	0.992550809012233	1	29	regulation of autophagosome assembly	BP	13579	51
GO:0003299	0.123421825819731	0.992575581233568	1	20	muscle hypertrophy in response to stress	BP	13579	51
GO:0014898	0.123421825819731	0.992575581233568	1	20	cardiac muscle hypertrophy in response to stress	BP	13579	51
GO:0006952	0.123559166518814	0.948063852923611	6	944	defense response	BP	13579	51
GO:0006909	0.124687852575458	0.976879032370729	2	140	phagocytosis	BP	13579	51
GO:0046777	0.125017424712021	0.965778977876214	3	218	protein autophosphorylation	BP	13579	51
GO:0001841	0.12581358176172	0.976601134788077	2	112	neural tube formation	BP	13579	51
GO:0014887	0.12692783930765	0.992118172362396	1	21	cardiac muscle adaptation	BP	13579	51
GO:0032528	0.127241155744407	0.992078243813413	1	21	microvillus organization	BP	13579	51
GO:0017038	0.127291751853811	0.964824995480437	3	283	protein import	BP	13579	51
GO:0030705	0.127748340371528	0.976000167178177	2	124	cytoskeleton-dependent intracellular transport	BP	13579	51
GO:0044786	0.127884983174574	0.991881137176142	1	30	cell cycle DNA replication	BP	13579	51
GO:0044088	0.127985710283092	0.991851282868461	1	32	regulation of vacuole organization	BP	13579	51
GO:0060669	0.128423545024499	0.991830184561555	1	28	embryonic placenta morphogenesis	BP	13579	51
GO:0040018	0.130100709815615	0.991557622030372	1	34	positive regulation of multicellular organism growth	BP	13579	51
GO:0043001	0.130210920293911	0.991566630178526	1	31	Golgi to plasma membrane protein transport	BP	13579	51
GO:1902803	0.130521104506219	0.991509049647448	1	33	regulation of synaptic vesicle transport	BP	13579	51
GO:0032715	0.13122745196705	0.991407037077884	1	34	negative regulation of interleukin-6 production	BP	13579	51
GO:0045089	0.132506277318892	0.974506743358181	2	158	positive regulation of innate immune response	BP	13579	51
GO:0043276	0.133039995651282	0.99122808800733	1	27	anoikis	BP	13579	51
GO:0051179	0.133112104955147	0.91869980943375	24	4578	localization	BP	13579	51
GO:0032386	0.133138885274827	0.954048433402096	4	472	regulation of intracellular transport	BP	13579	51
GO:0090502	0.13401253908199	0.990949528455797	1	49	RNA phosphodiester bond hydrolysis, endonucleolytic	BP	13579	51
GO:0032647	0.134755528542404	0.991051844354939	1	23	regulation of interferon-alpha production	BP	13579	51
GO:0042462	0.13484975787055	0.99094842357898	1	30	eye photoreceptor cell development	BP	13579	51
GO:0006879	0.135208990420856	0.990835935665171	1	38	cellular iron ion homeostasis	BP	13579	51
GO:0001937	0.135899759131137	0.990793432134521	1	31	negative regulation of endothelial cell proliferation	BP	13579	51
GO:0032607	0.136132632477922	0.99084661231802	1	24	interferon-alpha production	BP	13579	51
GO:0030866	0.137333237952656	0.99068007340945	1	24	cortical actin cytoskeleton organization	BP	13579	51
GO:0045806	0.138617904394179	0.990316805720443	1	45	negative regulation of endocytosis	BP	13579	51
GO:0018205	0.139443734601448	0.959908133604145	3	269	peptidyl-lysine modification	BP	13579	51
GO:0016569	0.139479308837217	0.951081369981433	4	392	covalent chromatin modification	BP	13579	51
GO:0047496	0.140054781846757	0.990196397227789	1	32	vesicle transport along microtubule	BP	13579	51
GO:0031116	0.140285072815165	0.990247771363067	1	25	positive regulation of microtubule polymerization	BP	13579	51
GO:0043330	0.14040165390362	0.990166600595894	1	30	response to exogenous dsRNA	BP	13579	51
GO:0033059	0.140660663324037	0.990061184925343	1	38	cellular pigmentation	BP	13579	51
GO:0090329	0.142072009303614	0.989877535732167	1	35	regulation of DNA-dependent DNA replication	BP	13579	51
GO:0030101	0.144017574767608	0.989507544995202	1	49	natural killer cell activation	BP	13579	51
GO:0042771	0.144430274260927	0.989513329323798	1	37	intrinsic apoptotic signaling pathway in response to DNA damage by p53 class mediator	BP	13579	51
GO:0001964	0.145027103835672	0.989513676365015	1	28	startle response	BP	13579	51
GO:0045687	0.145111567438352	0.989390437991548	1	40	positive regulation of glial cell differentiation	BP	13579	51
GO:0010761	0.145590304807694	0.989318339624135	1	40	fibroblast migration	BP	13579	51
GO:0031330	0.145645583588839	0.97034709528848	2	168	negative regulation of cellular catabolic process	BP	13579	51
GO:0018023	0.145859966552831	0.989418124099797	1	26	peptidyl-lysine trimethylation	BP	13579	51
GO:2000378	0.146037698601073	0.989179465731278	1	55	negative regulation of reactive oxygen species metabolic process	BP	13579	51
GO:0002753	0.146159898943351	0.989319537731366	1	30	cytoplasmic pattern recognition receptor signaling pathway	BP	13579	51
GO:0001818	0.147118771876107	0.96983823016034	2	192	negative regulation of cytokine production	BP	13579	51
GO:0009058	0.147579664304664	0.909810921000355	20	4095	biosynthetic process	BP	13579	51
GO:0060416	0.147711623566969	0.989002615670543	1	39	response to growth hormone	BP	13579	51
GO:0017157	0.149234076736533	0.969181528191837	2	161	regulation of exocytosis	BP	13579	51
GO:0007276	0.149553683698035	0.946147044730736	4	504	gamete generation	BP	13579	51
GO:0051898	0.149694309365424	0.988720184933905	1	36	negative regulation of protein kinase B signaling	BP	13579	51
GO:0007005	0.150522144759299	0.955138632840919	3	430	mitochondrion organization	BP	13579	51
GO:0016925	0.151077089900728	0.988488277490573	1	38	protein sumoylation	BP	13579	51
GO:0071354	0.151353913594952	0.988470145033515	1	35	cellular response to interleukin-6	BP	13579	51
GO:0015980	0.152108898146772	0.968167696920928	2	211	energy derivation by oxidation of organic compounds	BP	13579	51
GO:0038202	0.152124658140543	0.988461221327597	1	26	TORC1 signaling	BP	13579	51
GO:0046173	0.15222651146646	0.988260713520937	1	45	polyol biosynthetic process	BP	13579	51
GO:0030163	0.153580603308641	0.936964656530762	5	687	protein catabolic process	BP	13579	51
GO:0043547	0.154085488041009	0.943982649323256	4	355	positive regulation of GTPase activity	BP	13579	51
GO:0032784	0.15413089479684	0.987996061292765	1	39	regulation of DNA-templated transcription, elongation	BP	13579	51
GO:0033157	0.15475285578807	0.953351529626248	3	332	regulation of intracellular protein transport	BP	13579	51
GO:0001666	0.155183572818384	0.953151590874772	3	352	response to hypoxia	BP	13579	51
GO:0044085	0.155490041397422	0.910855060421334	13	2287	cellular component biogenesis	BP	13579	51
GO:0070741	0.155630130144849	0.987754239666319	1	39	response to interleukin-6	BP	13579	51
GO:0010042	0.155932976781647	0.987771961869301	1	32	response to manganese ion	BP	13579	51
GO:0042108	0.156349957644272	0.987637224001148	1	39	positive regulation of cytokine biosynthetic process	BP	13579	51
GO:0014037	0.156906887449462	0.98765305207774	1	29	Schwann cell differentiation	BP	13579	51
GO:1901653	0.157079685952727	0.952334064660608	3	330	cellular response to peptide	BP	13579	51
GO:0031112	0.157392907580635	0.987560090860528	1	30	positive regulation of microtubule polymerization or depolymerization	BP	13579	51
GO:0006081	0.157479988571255	0.987350264304247	1	58	cellular aldehyde metabolic process	BP	13579	51
GO:1903311	0.15807794841368	0.966187379820286	2	174	regulation of mRNA metabolic process	BP	13579	51
GO:1902893	0.161091707102929	0.986888891251189	1	35	regulation of pri-miRNA transcription from RNA polymerase II promoter	BP	13579	51
GO:0001838	0.162044731471955	0.964894952826621	2	133	embryonic epithelial tube formation	BP	13579	51
GO:0034121	0.162896683320557	0.986507892948643	1	44	regulation of toll-like receptor signaling pathway	BP	13579	51
GO:0043933	0.163236562753823	0.91413202345917	9	1518	macromolecular complex subunit organization	BP	13579	51
GO:1903051	0.163356211183088	0.986393566371794	1	50	negative regulation of proteolysis involved in cellular protein catabolic process	BP	13579	51
GO:0030865	0.1634685342465	0.986548921357818	1	30	cortical cytoskeleton organization	BP	13579	51
GO:0006334	0.164652618897126	0.986164534731292	1	51	nucleosome assembly	BP	13579	51
GO:0048009	0.166310231622763	0.986020395072852	1	33	insulin-like growth factor receptor signaling pathway	BP	13579	51
GO:0036293	0.166416676840478	0.948150210214431	3	363	response to decreased oxygen levels	BP	13579	51
GO:0070059	0.166677012459616	0.985811002127186	1	51	intrinsic apoptotic signaling pathway in response to endoplasmic reticulum stress	BP	13579	51
GO:0098693	0.167771308457005	0.98571043174513	1	38	regulation of synaptic vesicle cycle	BP	13579	51
GO:1901607	0.167997625719185	0.985541065757607	1	59	alpha-amino acid biosynthetic process	BP	13579	51
GO:0031647	0.168072326037553	0.962644133124662	2	212	regulation of protein stability	BP	13579	51
GO:0045088	0.169229481480863	0.962253013898935	2	192	regulation of innate immune response	BP	13579	51
GO:0072175	0.170711354762325	0.961814755997359	2	139	epithelial tube formation	BP	13579	51
GO:0042461	0.171304109703934	0.985081497963082	1	38	photoreceptor cell development	BP	13579	51
GO:0032088	0.17345275012396	0.984576972234422	1	54	negative regulation of NF-kappaB transcription factor activity	BP	13579	51
GO:0006396	0.173575835002108	0.933910346179865	4	615	RNA processing	BP	13579	51
GO:0007616	0.173581097467351	0.98470177081699	1	35	long-term memory	BP	13579	51
GO:0061614	0.173863407821763	0.984606825450759	1	39	pri-miRNA transcription from RNA polymerase II promoter	BP	13579	51
GO:0035264	0.17447401660552	0.960427487526041	2	149	multicellular organism growth	BP	13579	51
GO:0070206	0.174661155262933	0.984364532524575	1	52	protein trimerization	BP	13579	51
GO:0051049	0.177217151566728	0.902133055767784	10	1647	regulation of transport	BP	13579	51
GO:0050766	0.17846327128716	0.983714695856009	1	43	positive regulation of phagocytosis	BP	13579	51
GO:0035987	0.178929801130761	0.983751863590623	1	32	endodermal cell differentiation	BP	13579	51
GO:0048701	0.179501468431939	0.98355553704869	1	39	embryonic cranial skeleton morphogenesis	BP	13579	51
GO:0032330	0.179905349467641	0.983489501426956	1	38	regulation of chondrocyte differentiation	BP	13579	51
GO:0032869	0.180183226738028	0.958242677788497	2	192	cellular response to insulin stimulus	BP	13579	51
GO:1901606	0.18099778953331	0.983078708329789	1	73	alpha-amino acid catabolic process	BP	13579	51
GO:0045143	0.181047715740219	0.98319805027448	1	46	homologous chromosome segregation	BP	13579	51
GO:0008652	0.181704579611672	0.982980814882806	1	62	cellular amino acid biosynthetic process	BP	13579	51
GO:0051930	0.183232975470549	0.982775060785361	1	46	regulation of sensory perception of pain	BP	13579	51
GO:0051931	0.183232975470549	0.982775060785361	1	46	regulation of sensory perception	BP	13579	51
GO:0051881	0.183656689825252	0.982576265215691	1	68	regulation of mitochondrial membrane potential	BP	13579	51
GO:0007281	0.185414624344911	0.956264718467039	2	195	germ cell development	BP	13579	51
GO:0032007	0.185614085505624	0.982423057197552	1	35	negative regulation of TOR signaling	BP	13579	51
GO:0072593	0.186017088960784	0.955999202429471	2	224	reactive oxygen species metabolic process	BP	13579	51
GO:0007585	0.186324884916941	0.982183715811013	1	44	respiratory gaseous exchange	BP	13579	51
GO:0043647	0.186337377690874	0.98220952179546	1	41	inositol phosphate metabolic process	BP	13579	51
GO:0060078	0.186759578530322	0.955872077517508	2	136	regulation of postsynaptic membrane potential	BP	13579	51
GO:0097659	0.188023777159796	0.888161745677959	13	2304	nucleic acid-templated transcription	BP	13579	51
GO:0043620	0.188114365383706	0.981794059815799	1	48	regulation of DNA-templated transcription in response to stress	BP	13579	51
GO:0008219	0.188351172892404	0.897546688764903	9	1644	cell death	BP	13579	51
GO:0061024	0.189003201303661	0.925709528451917	4	537	membrane organization	BP	13579	51
GO:0070830	0.189456929017888	0.981645475253076	1	36	bicellular tight junction assembly	BP	13579	51
GO:0006497	0.189666631573252	0.981348870999017	1	75	protein lipidation	BP	13579	51
GO:0010721	0.189916598414303	0.937195524135409	3	305	negative regulation of cell development	BP	13579	51
GO:0031113	0.190299787446627	0.981426233748827	1	40	regulation of microtubule polymerization	BP	13579	51
GO:0006893	0.190768067441607	0.981281690986328	1	45	Golgi to plasma membrane transport	BP	13579	51
GO:0006996	0.191598240514407	0.882519608674614	15	2691	organelle organization	BP	13579	51
GO:1903362	0.191756028829139	0.953815956608758	2	199	regulation of cellular protein catabolic process	BP	13579	51
GO:0032774	0.192388171302784	0.885042468897409	13	2316	RNA biosynthetic process	BP	13579	51
GO:0008333	0.192545643200683	0.980957021692154	1	41	endosome to lysosome transport	BP	13579	51
GO:0070527	0.192598249600496	0.980852501122631	1	52	platelet aggregation	BP	13579	51
GO:0051091	0.193792207776219	0.95304157670709	2	185	positive regulation of DNA binding transcription factor activity	BP	13579	51
GO:1903363	0.193812799766616	0.980564263202823	1	58	negative regulation of cellular protein catabolic process	BP	13579	51
GO:1903955	0.19452663031999	0.98037656554533	1	66	positive regulation of protein targeting to mitochondrion	BP	13579	51
GO:0006469	0.194588179653067	0.952683022952714	2	217	negative regulation of protein kinase activity	BP	13579	51
GO:0001706	0.194768314685077	0.980508752750385	1	40	endoderm formation	BP	13579	51
GO:0043278	0.194780025292398	0.980421009160482	1	49	response to morphine	BP	13579	51
GO:0033209	0.195049280636801	0.980295064661969	1	60	tumor necrosis factor-mediated signaling pathway	BP	13579	51
GO:1903749	0.19536735625951	0.980195722910852	1	67	positive regulation of establishment of protein localization to mitochondrion	BP	13579	51
GO:0010507	0.195701414732695	0.980220386319771	1	50	negative regulation of autophagy	BP	13579	51
GO:0032570	0.195759988091337	0.980140448132775	1	61	response to progesterone	BP	13579	51
GO:1905897	0.195812124068341	0.980124495294136	1	62	regulation of response to endoplasmic reticulum stress	BP	13579	51
GO:0035148	0.196031509861826	0.95223081090241	2	151	tube formation	BP	13579	51
GO:0044237	0.196264428785822	0.874135054937903	32	7291	cellular metabolic process	BP	13579	51
GO:0009063	0.196332194421186	0.979935000643719	1	84	cellular amino acid catabolic process	BP	13579	51
GO:0043412	0.196501152182848	0.87766848606066	16	3015	macromolecule modification	BP	13579	51
GO:0014072	0.196930298675717	0.979953884292155	1	51	response to isoquinoline alkaloid	BP	13579	51
GO:0070482	0.19716317650985	0.933585274061648	3	398	response to oxygen levels	BP	13579	51
GO:0031326	0.197719012897402	0.878042994348255	15	2820	regulation of cellular biosynthetic process	BP	13579	51
GO:0030433	0.198286662749292	0.979598811471982	1	62	ubiquitin-dependent ERAD pathway	BP	13579	51
GO:0022607	0.199170867059202	0.882130528853665	12	2125	cellular component assembly	BP	13579	51
GO:0008152	0.199804238337339	0.872969366882347	34	7838	metabolic process	BP	13579	51
GO:0045740	0.201886459466981	0.978890187116147	1	51	positive regulation of DNA replication	BP	13579	51
GO:0050773	0.202138830980218	0.949797273063098	2	150	regulation of dendrite development	BP	13579	51
GO:0007628	0.202452458891866	0.978901427021315	1	38	adult walking behavior	BP	13579	51
GO:0071364	0.203262835185742	0.978642368795377	1	45	cellular response to epidermal growth factor stimulus	BP	13579	51
GO:0045944	0.203795867834675	0.901097423034792	6	906	positive regulation of transcription from RNA polymerase II promoter	BP	13579	51
GO:0009064	0.204539327998126	0.978227070637412	1	64	glutamine family amino acid metabolic process	BP	13579	51
GO:0050918	0.204653933340055	0.978317463399559	1	47	positive chemotaxis	BP	13579	51
GO:2000779	0.205186146421104	0.978264028219918	1	41	regulation of double-strand break repair	BP	13579	51
GO:0007166	0.205317967216254	0.880060698075085	11	1864	cell surface receptor signaling pathway	BP	13579	51
GO:0042446	0.205604614506397	0.978057311507355	1	53	hormone biosynthetic process	BP	13579	51
GO:0070192	0.206143421293374	0.977937357324248	1	53	chromosome organization involved in meiotic cell cycle	BP	13579	51
GO:0006605	0.206241015428152	0.947968286902304	2	247	protein targeting	BP	13579	51
GO:0032648	0.206493929064586	0.97798711394126	1	40	regulation of interferon-beta production	BP	13579	51
GO:0042158	0.206567039470633	0.97770993404355	1	80	lipoprotein biosynthetic process	BP	13579	51
GO:0060425	0.207291861302287	0.977666074362727	1	55	lung morphogenesis	BP	13579	51
GO:0043087	0.207428321047767	0.915581336562979	4	401	regulation of GTPase activity	BP	13579	51
GO:0099132	0.207570244608369	0.977641854021066	1	50	ATP hydrolysis coupled cation transmembrane transport	BP	13579	51
GO:0032608	0.207807068493804	0.977681455254566	1	41	interferon-beta production	BP	13579	51
GO:0014888	0.207852325610725	0.977625468659668	1	45	striated muscle adaptation	BP	13579	51
GO:0002718	0.20808756188367	0.977454962918948	1	60	regulation of cytokine production involved in immune response	BP	13579	51
GO:1903313	0.209412748526486	0.977167003847662	1	58	positive regulation of mRNA metabolic process	BP	13579	51
GO:0034329	0.209419764258437	0.946835678589995	2	147	cell junction assembly	BP	13579	51
GO:0001754	0.209754696128977	0.977218682023918	1	43	eye photoreceptor cell differentiation	BP	13579	51
GO:0016331	0.210345272807725	0.946422384597223	2	158	morphogenesis of embryonic epithelium	BP	13579	51
GO:0015807	0.210586381965956	0.97689305921245	1	59	L-amino acid transport	BP	13579	51
GO:0032481	0.210776250752416	0.977011349713752	1	41	positive regulation of type I interferon production	BP	13579	51
GO:0055072	0.211156437991566	0.976733564124515	1	64	iron ion homeostasis	BP	13579	51
GO:0006366	0.211222723390719	0.881913608493311	9	1506	transcription from RNA polymerase II promoter	BP	13579	51
GO:0031497	0.211514365391788	0.976662267905547	1	62	chromatin assembly	BP	13579	51
GO:0034502	0.211755055664883	0.976590527791654	1	65	protein localization to chromosome	BP	13579	51
GO:0090659	0.212089717537598	0.976739024356531	1	39	walking behavior	BP	13579	51
GO:0034394	0.213450127542746	0.976283623740367	1	52	protein localization to cell surface	BP	13579	51
GO:0021915	0.213728670257941	0.945010308065069	2	159	neural tube development	BP	13579	51
GO:0033673	0.214251520318465	0.944659849740158	2	232	negative regulation of kinase activity	BP	13579	51
GO:0051656	0.215033825843283	0.924586006085576	3	364	establishment of organelle localization	BP	13579	51
GO:0007568	0.216661285345721	0.923721763682091	3	394	aging	BP	13579	51
GO:0010812	0.217080741366297	0.975502665295444	1	45	negative regulation of cell-substrate adhesion	BP	13579	51
GO:0099131	0.217316068837893	0.975378049821228	1	52	ATP hydrolysis coupled ion transmembrane transport	BP	13579	51
GO:0009889	0.218060843615476	0.862952423568461	15	2874	regulation of biosynthetic process	BP	13579	51
GO:0050764	0.218152348603566	0.975095824052817	1	64	regulation of phagocytosis	BP	13579	51
GO:0071549	0.218779135563418	0.974964106208898	1	61	cellular response to dexamethasone stimulus	BP	13579	51
GO:0043297	0.219022163100879	0.975066978836453	1	43	apical junction assembly	BP	13579	51
GO:0090068	0.21967162833695	0.942430324265106	2	188	positive regulation of cell cycle process	BP	13579	51
GO:0044260	0.221181508391048	0.853476054999805	27	5825	cellular macromolecule metabolic process	BP	13579	51
GO:0050000	0.222108574885337	0.974148721853474	1	63	chromosome localization	BP	13579	51
GO:1903214	0.22268175311621	0.973947517553855	1	75	regulation of protein targeting to mitochondrion	BP	13579	51
GO:0006915	0.22315280953095	0.877613533202424	8	1484	apoptotic process	BP	13579	51
GO:0010557	0.223230174784461	0.877574970748763	8	1360	positive regulation of macromolecule biosynthetic process	BP	13579	51
GO:0035967	0.223576740269478	0.9737155880826	1	78	cellular response to topologically incorrect protein	BP	13579	51
GO:0061035	0.223988095405189	0.973780774434675	1	51	regulation of cartilage development	BP	13579	51
GO:1900024	0.224320028677224	0.973751877924277	1	46	regulation of substrate adhesion-dependent cell spreading	BP	13579	51
GO:0044262	0.224355217173802	0.940359236523696	2	220	cellular carbohydrate metabolic process	BP	13579	51
GO:0031345	0.224919869473283	0.940214117037746	2	168	negative regulation of cell projection organization	BP	13579	51
GO:0006325	0.225190549819953	0.905284601106028	4	496	chromatin organization	BP	13579	51
GO:0002684	0.225778057653132	0.904875587292108	4	633	positive regulation of immune system process	BP	13579	51
GO:1903321	0.226362164043161	0.973062647044119	1	70	negative regulation of protein modification by small protein conjugation or removal	BP	13579	51
GO:1901989	0.226790068631341	0.973002298725792	1	62	positive regulation of cell cycle phase transition	BP	13579	51
GO:0072332	0.227214008711962	0.972877786621692	1	65	intrinsic apoptotic signaling pathway by p53 class mediator	BP	13579	51
GO:1903312	0.227448981205262	0.972819046116536	1	65	negative regulation of mRNA metabolic process	BP	13579	51
GO:0006091	0.228754209920056	0.938365197203733	2	281	generation of precursor metabolites and energy	BP	13579	51
GO:0060042	0.231138092420866	0.971997927880592	1	51	retina morphogenesis in camera-type eye	BP	13579	51
GO:0070849	0.232071103373989	0.9717410553753	1	53	response to epidermal growth factor	BP	13579	51
GO:0010556	0.232218921766165	0.853898853133654	14	2653	regulation of macromolecule biosynthetic process	BP	13579	51
GO:0031338	0.235115681997326	0.971062522769858	1	44	regulation of vesicle fusion	BP	13579	51
GO:0002367	0.23554442914577	0.970706945405274	1	73	cytokine production involved in immune response	BP	13579	51
GO:0048024	0.236585680952973	0.970415268450624	1	77	regulation of mRNA splicing, via spliceosome	BP	13579	51
GO:0051348	0.236596636237837	0.934895597514071	2	257	negative regulation of transferase activity	BP	13579	51
GO:1902749	0.237294484741687	0.970288550827503	1	66	regulation of cell cycle G2/M phase transition	BP	13579	51
GO:0030522	0.23778264320765	0.934457437311897	2	194	intracellular receptor signaling pathway	BP	13579	51
GO:1903747	0.237980211512783	0.970039184873521	1	79	regulation of establishment of protein localization to mitochondrion	BP	13579	51
GO:0031349	0.239061930663325	0.93380028457773	2	241	positive regulation of defense response	BP	13579	51
GO:0035094	0.239613655244878	0.969663411979564	1	68	response to nicotine	BP	13579	51
GO:0009059	0.240300537050562	0.844601350821302	16	3270	macromolecule biosynthetic process	BP	13579	51
GO:0012501	0.240862376017929	0.865195487576	8	1511	programmed cell death	BP	13579	51
GO:0006807	0.241144208159886	0.838755315594866	30	6805	nitrogen compound metabolic process	BP	13579	51
GO:1904888	0.241635267525821	0.969242219950851	1	53	cranial skeletal system development	BP	13579	51
GO:0046822	0.24202077726089	0.932518478053624	2	200	regulation of nucleocytoplasmic transport	BP	13579	51
GO:0000422	0.242064675293459	0.968979377915496	1	73	autophagy of mitochondrion	BP	13579	51
GO:0061726	0.242064675293459	0.968979377915496	1	73	mitochondrion disassembly	BP	13579	51
GO:0006464	0.242137905383438	0.844656198899874	15	2862	cellular protein modification process	BP	13579	51
GO:0036211	0.242137905383438	0.844656198899874	15	2862	protein modification process	BP	13579	51
GO:0019953	0.242361420910936	0.894972216241366	4	619	sexual reproduction	BP	13579	51
GO:0032465	0.242432035771584	0.969028778864361	1	53	regulation of cytokinesis	BP	13579	51
GO:0034599	0.24291358423014	0.932021300531622	2	257	cellular response to oxidative stress	BP	13579	51
GO:0000018	0.242924817636052	0.968849476502736	1	58	regulation of DNA recombination	BP	13579	51
GO:0007017	0.243090459230926	0.894574269231386	4	527	microtubule-based process	BP	13579	51
GO:0042035	0.243484006970401	0.968638127039288	1	66	regulation of cytokine biosynthetic process	BP	13579	51
GO:0030324	0.244195318776553	0.931520381947347	2	200	lung development	BP	13579	51
GO:0035176	0.245444384186248	0.968247770637831	1	50	social behavior	BP	13579	51
GO:0051703	0.245444384186248	0.968247770637831	1	50	intraspecies interaction between organisms	BP	13579	51
GO:0060999	0.247602508679044	0.96765776591558	1	50	positive regulation of dendritic spine development	BP	13579	51
GO:0048864	0.247780102265157	0.967470573170941	1	65	stem cell development	BP	13579	51
GO:0043648	0.247907142487903	0.967296600131044	1	93	dicarboxylic acid metabolic process	BP	13579	51
GO:0002088	0.248305045830074	0.967399873109339	1	56	lens development in camera-type eye	BP	13579	51
GO:0030323	0.248639294993977	0.929456829072817	2	202	respiratory tube development	BP	13579	51
GO:0048286	0.249465152623798	0.967120323987607	1	52	lung alveolus development	BP	13579	51
GO:0002224	0.25081372011317	0.96658104885549	1	72	toll-like receptor signaling pathway	BP	13579	51
GO:0043525	0.2515058738233	0.966392678508956	1	71	positive regulation of neuron apoptotic process	BP	13579	51
GO:0090662	0.251595013470582	0.966447366701328	1	60	ATP hydrolysis coupled transmembrane transport	BP	13579	51
GO:0017158	0.25241735561473	0.966161898260367	1	67	regulation of calcium ion-dependent exocytosis	BP	13579	51
GO:0038083	0.253249645174627	0.966085408181903	1	50	peptidyl-tyrosine autophosphorylation	BP	13579	51
GO:1903426	0.253688669946078	0.965752018498952	1	75	regulation of reactive oxygen species biosynthetic process	BP	13579	51
GO:0045685	0.255524119474123	0.96523960723978	1	73	regulation of glial cell differentiation	BP	13579	51
GO:0019751	0.25561129267829	0.965186634960112	1	78	polyol metabolic process	BP	13579	51
GO:0008380	0.255623086160025	0.926048653595187	2	280	RNA splicing	BP	13579	51
GO:0046916	0.257127357745815	0.964772423654371	1	74	cellular transition metal ion homeostasis	BP	13579	51
GO:0045132	0.257710271489609	0.964656930410259	1	66	meiotic chromosome segregation	BP	13579	51
GO:0002698	0.258217180676683	0.964367185259633	1	93	negative regulation of immune effector process	BP	13579	51
GO:0046530	0.259479132461813	0.964232321465043	1	56	photoreceptor cell differentiation	BP	13579	51
GO:0007422	0.260067829829253	0.964050571265765	1	57	peripheral nervous system development	BP	13579	51
GO:0072583	0.260176601267798	0.9639808430186	1	61	clathrin-dependent endocytosis	BP	13579	51
GO:0046928	0.26237134881864	0.96333665490577	1	61	regulation of neurotransmitter secretion	BP	13579	51
GO:0040014	0.262691330165573	0.963151512904937	1	73	regulation of multicellular organism growth	BP	13579	51
GO:0050771	0.262824591249388	0.963311184230208	1	51	negative regulation of axonogenesis	BP	13579	51
GO:0048332	0.26303049387706	0.963170565518096	1	58	mesoderm morphogenesis	BP	13579	51
GO:0002376	0.263198532636327	0.849101045462514	8	1598	immune system process	BP	13579	51
GO:0043434	0.264086271060077	0.897666796399008	3	452	response to peptide hormone	BP	13579	51
GO:1903506	0.264094385290855	0.833863404369737	12	2250	regulation of nucleic acid-templated transcription	BP	13579	51
GO:0034109	0.264134723040942	0.96276451649554	1	67	homotypic cell-cell adhesion	BP	13579	51
GO:0001570	0.264722587343159	0.962621683556279	1	63	vasculogenesis	BP	13579	51
GO:0098876	0.26474057214448	0.962591658585128	1	66	vesicle-mediated transport to the plasma membrane	BP	13579	51
GO:0002252	0.265240563606541	0.896980184632592	3	481	immune effector process	BP	13579	51
GO:0072384	0.265277493834011	0.962492940652441	1	59	organelle transport along microtubule	BP	13579	51
GO:0001578	0.266655817612047	0.962002232406882	1	68	microtubule bundle formation	BP	13579	51
GO:2001141	0.266862886328531	0.831726146278137	12	2258	regulation of RNA biosynthetic process	BP	13579	51
GO:0036503	0.267526077028392	0.961647006942896	1	83	ERAD pathway	BP	13579	51
GO:0046785	0.267812534051875	0.961731540396168	1	59	microtubule polymerization	BP	13579	51
GO:0005977	0.267886344133125	0.961630741925371	1	68	glycogen metabolic process	BP	13579	51
GO:0006073	0.267886344133125	0.961630741925371	1	68	cellular glucan metabolic process	BP	13579	51
GO:0044042	0.267886344133125	0.961630741925371	1	68	glucan metabolic process	BP	13579	51
GO:0042089	0.270577116639924	0.960768824848008	1	74	cytokine biosynthetic process	BP	13579	51
GO:0042107	0.271440693876307	0.960497064644949	1	75	cytokine metabolic process	BP	13579	51
GO:0035966	0.272998541075101	0.959902299364037	1	98	response to topologically incorrect protein	BP	13579	51
GO:0051129	0.273590614198256	0.875469050014486	4	569	negative regulation of cellular component organization	BP	13579	51
GO:2001237	0.274011517493566	0.959676566051951	1	79	negative regulation of extrinsic apoptotic signaling pathway	BP	13579	51
GO:0043113	0.275114242134945	0.959524070495249	1	56	receptor clustering	BP	13579	51
GO:0090501	0.275878296033243	0.959035449368678	1	90	RNA phosphodiester bond hydrolysis	BP	13579	51
GO:0016575	0.276715529067684	0.958940123490549	1	64	histone deacetylation	BP	13579	51
GO:0140029	0.277161877266395	0.958781969727455	1	66	exocytic process	BP	13579	51
GO:0044249	0.277208872317612	0.813005477554098	18	3966	cellular biosynthetic process	BP	13579	51
GO:0003407	0.277269263938415	0.958756863105165	1	65	neural retina development	BP	13579	51
GO:0048704	0.277304162095931	0.95872865623705	1	67	embryonic skeletal system morphogenesis	BP	13579	51
GO:0008542	0.277386619686711	0.958747786758608	1	62	visual learning	BP	13579	51
GO:0042157	0.27771672455173	0.958388909761386	1	107	lipoprotein metabolic process	BP	13579	51
GO:0007632	0.278219828247476	0.958475127338994	1	63	visual behavior	BP	13579	51
GO:0048145	0.27927838825911	0.957978292939171	1	86	regulation of fibroblast proliferation	BP	13579	51
GO:1902532	0.279983515603088	0.888325525592881	3	440	negative regulation of intracellular signal transduction	BP	13579	51
GO:0031110	0.280019517166477	0.95786752473098	1	67	regulation of microtubule polymerization or depolymerization	BP	13579	51
GO:0014015	0.280411094456026	0.957742518108179	1	67	positive regulation of gliogenesis	BP	13579	51
GO:0065004	0.281784097644973	0.957080255231359	1	109	protein-DNA complex assembly	BP	13579	51
GO:0006351	0.282854748585376	0.819260040071242	12	2283	transcription, DNA-templated	BP	13579	51
GO:0007492	0.284262645199996	0.956539146942964	1	63	endoderm development	BP	13579	51
GO:0071548	0.285067747394661	0.956114902567443	1	85	response to dexamethasone	BP	13579	51
GO:0032868	0.286382375123693	0.910777839967731	2	265	response to insulin	BP	13579	51
GO:1901575	0.286843567290224	0.837526286530488	7	1413	organic substance catabolic process	BP	13579	51
GO:0042391	0.286955646909514	0.884176543409334	3	384	regulation of membrane potential	BP	13579	51
GO:0071704	0.28724832270626	0.8032993699022	32	7496	organic substance metabolic process	BP	13579	51
GO:1902117	0.2873415687433	0.955613416998114	1	56	positive regulation of organelle assembly	BP	13579	51
GO:0006112	0.287349813960195	0.955414867715941	1	77	energy reserve metabolic process	BP	13579	51
GO:0065003	0.287613423658229	0.836967802949853	7	1349	macromolecular complex assembly	BP	13579	51
GO:0007127	0.287905867583675	0.955231432838066	1	77	meiosis I	BP	13579	51
GO:0031328	0.288279805047545	0.830500333389645	8	1490	positive regulation of cellular biosynthetic process	BP	13579	51
GO:0016079	0.288855898316685	0.954923986517524	1	76	synaptic vesicle exocytosis	BP	13579	51
GO:0048144	0.28885726203812	0.954845500962294	1	89	fibroblast proliferation	BP	13579	51
GO:0051704	0.289417706856584	0.829629713357637	8	1585	multi-organism process	BP	13579	51
GO:0008150	0.289723404389592	0.885124526601706	48	11747	biological_process	BP	13579	51
GO:0060976	0.290383508958197	0.954749420225969	1	47	coronary vasculature development	BP	13579	51
GO:0051705	0.291138301617239	0.954265514913904	1	64	multi-organism behavior	BP	13579	51
GO:0006626	0.291320869661326	0.953915316628463	1	116	protein targeting to mitochondrion	BP	13579	51
GO:0006259	0.291352939207621	0.863808644171114	4	678	DNA metabolic process	BP	13579	51
GO:0010717	0.292130851092541	0.953823767073343	1	77	regulation of epithelial to mesenchymal transition	BP	13579	51
GO:0048518	0.29302266993974	0.79755153205773	21	4421	positive regulation of biological process	BP	13579	51
GO:0060541	0.29379883222083	0.906975501548921	2	223	respiratory system development	BP	13579	51
GO:0051276	0.29386750557954	0.849484082121	5	779	chromosome organization	BP	13579	51
GO:0043161	0.293894417915641	0.90681688315168	2	290	proteasome-mediated ubiquitin-dependent protein catabolic process	BP	13579	51
GO:0008630	0.294172968848311	0.953060838647649	1	89	intrinsic apoptotic signaling pathway in response to DNA damage	BP	13579	51
GO:0034330	0.294216350386096	0.906845665865032	2	187	cell junction organization	BP	13579	51
GO:0045333	0.294611638601591	0.95276230911261	1	130	cellular respiration	BP	13579	51
GO:1903533	0.294647274351682	0.952831292612442	1	104	regulation of protein targeting	BP	13579	51
GO:0055013	0.295637463486054	0.952691943108656	1	70	cardiac muscle cell development	BP	13579	51
GO:0090304	0.296417176016827	0.800065849725355	16	3342	nucleic acid metabolic process	BP	13579	51
GO:0050777	0.296472100642948	0.952188724349021	1	109	negative regulation of immune response	BP	13579	51
GO:0051588	0.296741594609422	0.952298050263367	1	72	regulation of neurotransmitter transport	BP	13579	51
GO:0045921	0.297214400176997	0.952076407244827	1	80	positive regulation of exocytosis	BP	13579	51
GO:1903008	0.297753726756444	0.951820777781144	1	92	organelle disassembly	BP	13579	51
GO:0006333	0.297778755716433	0.951896274730814	1	78	chromatin assembly or disassembly	BP	13579	51
GO:1901654	0.297804523844257	0.904762070697723	2	275	response to ketone	BP	13579	51
GO:0006950	0.298802082269268	0.803993672960479	13	2773	response to stress	BP	13579	51
GO:2000112	0.299225537819465	0.8036648495106	13	2560	regulation of cellular macromolecule biosynthetic process	BP	13579	51
GO:1901576	0.299516383339666	0.794845556133749	18	4023	organic substance biosynthetic process	BP	13579	51
GO:0032680	0.299859605652488	0.951021839884891	1	108	regulation of tumor necrosis factor production	BP	13579	51
GO:0034645	0.299967268771101	0.798850666567615	15	3165	cellular macromolecule biosynthetic process	BP	13579	51
GO:0046165	0.300622164170385	0.950816692258932	1	94	alcohol biosynthetic process	BP	13579	51
GO:1903555	0.300710001698749	0.9507217415859	1	109	regulation of tumor necrosis factor superfamily cytokine production	BP	13579	51
GO:0070301	0.300924552535654	0.950666209635953	1	104	cellular response to hydrogen peroxide	BP	13579	51
GO:0007041	0.301738425214558	0.950597338509333	1	69	lysosomal transport	BP	13579	51
GO:0048259	0.301773793750959	0.950503744994871	1	79	regulation of receptor-mediated endocytosis	BP	13579	51
GO:0045665	0.302180920756321	0.90253564879166	2	211	negative regulation of neuron differentiation	BP	13579	51
GO:0032640	0.302614983651062	0.950050406770835	1	110	tumor necrosis factor production	BP	13579	51
GO:0071706	0.30346210017353	0.949748201026969	1	111	tumor necrosis factor superfamily cytokine production	BP	13579	51
GO:0009891	0.303699228914134	0.818767629254148	8	1520	positive regulation of biosynthetic process	BP	13579	51
GO:0031644	0.303774065527799	0.9497742611968	1	83	regulation of neurological system process	BP	13579	51
GO:0043473	0.305303043936349	0.949253973516822	1	80	pigmentation	BP	13579	51
GO:0018958	0.305413945248994	0.949146144095664	1	91	phenol-containing compound metabolic process	BP	13579	51
GO:0002700	0.306023875441217	0.948884229877786	1	100	regulation of production of molecular mediator of immune response	BP	13579	51
GO:0007043	0.306236793279924	0.949032820104369	1	67	cell-cell junction assembly	BP	13579	51
GO:0006606	0.306386204667382	0.900193608838258	2	241	protein import into nucleus	BP	13579	51
GO:0007626	0.307544392555171	0.899643307342446	2	205	locomotory behavior	BP	13579	51
GO:0001936	0.308197779653449	0.948181287926569	1	86	regulation of endothelial cell proliferation	BP	13579	51
GO:0016050	0.308667026632425	0.898922624200036	2	255	vesicle organization	BP	13579	51
GO:0001942	0.308673195787374	0.948050844275181	1	80	hair follicle development	BP	13579	51
GO:1903409	0.309153834384623	0.947807788258708	1	91	reactive oxygen species biosynthetic process	BP	13579	51
GO:0046323	0.309573626557169	0.947741599981217	1	78	glucose import	BP	13579	51
GO:0043242	0.309620113025767	0.947891359047092	1	61	negative regulation of protein complex disassembly	BP	13579	51
GO:0009987	0.309753241638403	0.819557759157858	44	10557	cellular process	BP	13579	51
GO:0007610	0.310497862711504	0.850936217013946	4	598	behavior	BP	13579	51
GO:0044264	0.310651842309294	0.947322689669636	1	82	cellular polysaccharide metabolic process	BP	13579	51
GO:0051170	0.310898028011629	0.897715386952256	2	245	nuclear import	BP	13579	51
GO:0006323	0.310937115166756	0.947186367137973	1	87	DNA packaging	BP	13579	51
GO:0019221	0.311538935989553	0.897273574587446	2	303	cytokine-mediated signaling pathway	BP	13579	51
GO:0003300	0.311749260752009	0.946978009658775	1	75	cardiac muscle hypertrophy	BP	13579	51
GO:0010941	0.31261384170178	0.81820887622777	7	1397	regulation of cell death	BP	13579	51
GO:1901800	0.313114881306734	0.946357391665536	1	93	positive regulation of proteasomal protein catabolic process	BP	13579	51
GO:0098773	0.313606805372174	0.946245959748102	1	82	skin epidermis development	BP	13579	51
GO:0043170	0.31398532207947	0.778971969451527	28	6302	macromolecule metabolic process	BP	13579	51
GO:0010564	0.31473762517249	0.866797600237391	3	443	regulation of cell cycle process	BP	13579	51
GO:0006725	0.3148447021819	0.782163501802337	18	3991	cellular aromatic compound metabolic process	BP	13579	51
GO:0051235	0.314866023314195	0.89551397149959	2	248	maintenance of location	BP	13579	51
GO:0006476	0.314962458606357	0.945811348303683	1	74	protein deacetylation	BP	13579	51
GO:0022404	0.315133601021591	0.945692006617731	1	81	molting cycle process	BP	13579	51
GO:0022405	0.315133601021591	0.945692006617731	1	81	hair cycle process	BP	13579	51
GO:0014066	0.316075918648505	0.945375129985052	1	77	regulation of phosphatidylinositol 3-kinase signaling	BP	13579	51
GO:0043484	0.316529618872727	0.945038760475839	1	105	regulation of RNA splicing	BP	13579	51
GO:0032434	0.318327734445214	0.944382248133514	1	102	regulation of proteasomal ubiquitin-dependent protein catabolic process	BP	13579	51
GO:0034622	0.318683048534514	0.845216787176615	4	750	cellular macromolecular complex assembly	BP	13579	51
GO:0000086	0.319780939249658	0.943890135966867	1	92	G2/M transition of mitotic cell cycle	BP	13579	51
GO:0014897	0.320024484581906	0.943895572614039	1	78	striated muscle hypertrophy	BP	13579	51
GO:0071385	0.320057412469135	0.943763683759941	1	96	cellular response to glucocorticoid stimulus	BP	13579	51
GO:0055076	0.320318272716557	0.943634973525018	1	102	transition metal ion homeostasis	BP	13579	51
GO:0035601	0.320406156127904	0.943744060907748	1	79	protein deacylation	BP	13579	51
GO:0055006	0.320558698855781	0.943720356541033	1	75	cardiac cell development	BP	13579	51
GO:0051223	0.320796124827184	0.84377008367879	4	693	regulation of protein transport	BP	13579	51
GO:0022412	0.321317258142839	0.891860973883879	2	269	cellular process involved in reproduction in multicellular organism	BP	13579	51
GO:0098732	0.321331117680312	0.943387634093899	1	80	macromolecule deacylation	BP	13579	51
GO:0006887	0.321398077434205	0.891804131129002	2	276	exocytosis	BP	13579	51
GO:0014896	0.321681369014623	0.943255331333025	1	80	muscle hypertrophy	BP	13579	51
GO:0006892	0.322675699101563	0.942920891481641	1	75	post-Golgi vesicle-mediated transport	BP	13579	51
GO:0006282	0.323832913091973	0.942446775880988	1	79	regulation of DNA repair	BP	13579	51
GO:0032006	0.3239778830388	0.942435096938062	1	74	regulation of TOR signaling	BP	13579	51
GO:0034097	0.324177733217116	0.841387351215939	4	738	response to cytokine	BP	13579	51
GO:0072655	0.325204627359595	0.941659112802679	1	133	establishment of protein localization to mitochondrion	BP	13579	51
GO:0009057	0.325218115619827	0.826951350928261	5	911	macromolecule catabolic process	BP	13579	51
GO:0030168	0.32585368436304	0.941613821485326	1	87	platelet activation	BP	13579	51
GO:0090100	0.327320950376295	0.941022053559639	1	91	positive regulation of transmembrane receptor protein serine/threonine kinase signaling pathway	BP	13579	51
GO:0043331	0.32787129407606	0.940931306989597	1	75	response to dsRNA	BP	13579	51
GO:0050678	0.327918571963585	0.888086722380532	2	278	regulation of epithelial cell proliferation	BP	13579	51
GO:0010822	0.328490605728353	0.940433554735343	1	119	positive regulation of mitochondrion organization	BP	13579	51
GO:0070585	0.328896911629364	0.94022026014391	1	136	protein localization to mitochondrion	BP	13579	51
GO:0034654	0.329313127631969	0.779103998360904	13	2669	nucleobase-containing compound biosynthetic process	BP	13579	51
GO:0042310	0.330435089034251	0.93983073448768	1	88	vasoconstriction	BP	13579	51
GO:0071384	0.330859934025633	0.93958682893598	1	101	cellular response to corticosteroid stimulus	BP	13579	51
GO:0060998	0.332923426271978	0.938988796846488	1	72	regulation of dendritic spine development	BP	13579	51
GO:0048609	0.333083939528389	0.835115230780781	4	704	multicellular organismal reproductive process	BP	13579	51
GO:0005976	0.333669676894685	0.93853785091419	1	91	polysaccharide metabolic process	BP	13579	51
GO:0031400	0.333716515823673	0.854373717577078	3	493	negative regulation of protein modification process	BP	13579	51
GO:0002683	0.333925894612302	0.884528119996998	2	343	negative regulation of immune system process	BP	13579	51
GO:0070201	0.334009320088893	0.83445375675836	4	711	regulation of establishment of protein localization	BP	13579	51
GO:0032504	0.336847224930968	0.832428851091065	4	711	multicellular organism reproduction	BP	13579	51
GO:0032675	0.337230953929046	0.937053100269009	1	102	regulation of interleukin-6 production	BP	13579	51
GO:0001819	0.337941310601377	0.88221032596443	2	315	positive regulation of cytokine production	BP	13579	51
GO:0009416	0.338246281848683	0.88209653419988	2	271	response to light stimulus	BP	13579	51
GO:0000724	0.339040663548226	0.936457075027464	1	82	double-strand break repair via homologous recombination	BP	13579	51
GO:0000725	0.339040663548226	0.936457075027464	1	82	recombinational repair	BP	13579	51
GO:0007498	0.340181535759675	0.935928130427925	1	91	mesoderm development	BP	13579	51
GO:0044839	0.341104175364231	0.935497546755976	1	100	cell cycle G2/M phase transition	BP	13579	51
GO:0032273	0.341280788049338	0.935443036142279	1	97	positive regulation of protein polymerization	BP	13579	51
GO:0072331	0.341328385641406	0.935332616552565	1	115	signal transduction by p53 class mediator	BP	13579	51
GO:0007034	0.342890834806894	0.934803819545563	1	94	vacuolar transport	BP	13579	51
GO:0007044	0.343699644715094	0.934717308238773	1	67	cell-substrate junction assembly	BP	13579	51
GO:0031929	0.343720727020125	0.934535725736677	1	84	TOR signaling	BP	13579	51
GO:0043500	0.343727362499967	0.934447851921624	1	96	muscle adaptation	BP	13579	51
GO:0045787	0.343800485566704	0.878786403193237	2	284	positive regulation of cell cycle	BP	13579	51
GO:0090087	0.344774549527871	0.826716335592744	4	729	regulation of peptide transport	BP	13579	51
GO:0016070	0.345834612761912	0.762867887005641	14	2947	RNA metabolic process	BP	13579	51
GO:1903052	0.345967636289363	0.933471451528136	1	105	positive regulation of proteolysis involved in cellular protein catabolic process	BP	13579	51
GO:0006275	0.346134737796553	0.933460266589525	1	95	regulation of DNA replication	BP	13579	51
GO:0097756	0.346160329257203	0.93345615078782	1	94	negative regulation of blood vessel diameter	BP	13579	51
GO:0051252	0.347197353341271	0.767045593839409	12	2408	regulation of RNA metabolic process	BP	13579	51
GO:0044089	0.347769278559204	0.844984038683069	3	420	positive regulation of cellular component biogenesis	BP	13579	51
GO:0006997	0.348012017193761	0.932720815961153	1	89	nucleus organization	BP	13579	51
GO:0002062	0.348158907956008	0.932674669740443	1	87	chondrocyte differentiation	BP	13579	51
GO:0032635	0.348954936287302	0.932225829951169	1	105	interleukin-6 production	BP	13579	51
GO:0048706	0.350957824726122	0.931470457405221	1	91	embryonic skeletal system development	BP	13579	51
GO:0051090	0.352674991412686	0.873427405578552	2	294	regulation of DNA binding transcription factor activity	BP	13579	51
GO:0035295	0.354177510485733	0.819933246974847	4	594	tube development	BP	13579	51
GO:0018130	0.354870149672337	0.757701512234357	13	2725	heterocycle biosynthetic process	BP	13579	51
GO:1901652	0.355900282785205	0.839314296535637	3	519	response to peptide	BP	13579	51
GO:0001892	0.356079443267917	0.92932142561895	1	87	embryonic placenta development	BP	13579	51
GO:0032496	0.356271010173537	0.871167068348198	2	341	response to lipopolysaccharide	BP	13579	51
GO:0006939	0.357119163881942	0.928782008634711	1	100	smooth muscle contraction	BP	13579	51
GO:1901216	0.357344779123174	0.928684623356645	1	100	positive regulation of neuron death	BP	13579	51
GO:0001935	0.357454774320345	0.928619124246632	1	103	endothelial cell proliferation	BP	13579	51
GO:0034968	0.359107499025589	0.92817585492966	1	71	histone lysine methylation	BP	13579	51
GO:1903305	0.360339050638433	0.927354898267342	1	105	regulation of regulated secretory pathway	BP	13579	51
GO:0019438	0.360356600907632	0.753042851904076	13	2732	aromatic compound biosynthetic process	BP	13579	51
GO:0042303	0.360547195189261	0.927334019422985	1	94	molting cycle	BP	13579	51
GO:0042633	0.360547195189261	0.927334019422985	1	94	hair cycle	BP	13579	51
GO:1905114	0.362499601057175	0.83481969997482	3	414	cell surface receptor signaling pathway involved in cell-cell signaling	BP	13579	51
GO:0051100	0.363491444232757	0.925865726050205	1	127	negative regulation of binding	BP	13579	51
GO:0014823	0.363920239261829	0.925799500701057	1	102	response to activity	BP	13579	51
GO:0031109	0.364958432297893	0.925416054644847	1	91	microtubule polymerization or depolymerization	BP	13579	51
GO:1901360	0.365003359724203	0.739509659636706	18	4128	organic cyclic compound metabolic process	BP	13579	51
GO:0043433	0.365954369336745	0.924806644008547	1	119	negative regulation of DNA binding transcription factor activity	BP	13579	51
GO:0051056	0.367226947836719	0.864657711921853	2	200	regulation of small GTPase mediated signal transduction	BP	13579	51
GO:0031667	0.368463814548595	0.830512736313149	3	537	response to nutrient levels	BP	13579	51
GO:0070588	0.369844769670931	0.862854140317566	2	255	calcium ion transmembrane transport	BP	13579	51
GO:0006139	0.370398639107348	0.736201748275147	17	3841	nucleobase-containing compound metabolic process	BP	13579	51
GO:0018022	0.370457781639076	0.923076733721511	1	78	peptidyl-lysine methylation	BP	13579	51
GO:0034446	0.371175468757239	0.922752582047057	1	78	substrate adhesion-dependent cell spreading	BP	13579	51
GO:0000910	0.372813728219475	0.921870821735205	1	93	cytokinesis	BP	13579	51
GO:0002237	0.373147031898978	0.860599868865602	2	354	response to molecule of bacterial origin	BP	13579	51
GO:0035335	0.373705318475161	0.921571491249611	1	81	peptidyl-tyrosine dephosphorylation	BP	13579	51
GO:0019219	0.373891534975618	0.741454686276608	13	2724	regulation of nucleobase-containing compound metabolic process	BP	13579	51
GO:0031348	0.374902366845483	0.920642011156239	1	149	negative regulation of defense response	BP	13579	51
GO:0017156	0.375187347526774	0.920707925259434	1	104	calcium ion regulated exocytosis	BP	13579	51
GO:0007286	0.375366055655008	0.920543380215725	1	119	spermatid development	BP	13579	51
GO:0042981	0.375391079573198	0.777400104701995	6	1256	regulation of apoptotic process	BP	13579	51
GO:0044238	0.376863293341232	0.726170814977466	30	7192	primary metabolic process	BP	13579	51
GO:0006355	0.377216732025189	0.745077370773385	11	2227	regulation of transcription, DNA-templated	BP	13579	51
GO:0055114	0.378616785876367	0.82315223489098	3	761	oxidation-reduction process	BP	13579	51
GO:0051302	0.37946108831374	0.918692681927833	1	110	regulation of cell division	BP	13579	51
GO:0022411	0.381674287645331	0.855195874998972	2	298	cellular component disassembly	BP	13579	51
GO:0010498	0.381878232769374	0.854997241343167	2	343	proteasomal protein catabolic process	BP	13579	51
GO:0051345	0.382821108775554	0.798412837238337	4	622	positive regulation of hydrolase activity	BP	13579	51
GO:1902850	0.383134845781983	0.917025133722658	1	101	microtubule cytoskeleton organization involved in mitosis	BP	13579	51
GO:0060255	0.385072923823256	0.720776185816381	19	4108	regulation of macromolecule metabolic process	BP	13579	51
GO:0048515	0.386001276313883	0.915533372795285	1	124	spermatid differentiation	BP	13579	51
GO:0051130	0.386811053653189	0.76818574889797	6	1054	positive regulation of cellular component organization	BP	13579	51
GO:0008306	0.387364607758463	0.915058981774588	1	95	associative learning	BP	13579	51
GO:0043067	0.389309036199778	0.766086697595741	6	1271	regulation of programmed cell death	BP	13579	51
GO:0043244	0.390438881527584	0.913660667540608	1	86	regulation of protein complex disassembly	BP	13579	51
GO:0007229	0.391494539552274	0.91314963337117	1	86	integrin-mediated signaling pathway	BP	13579	51
GO:0015758	0.391742598735158	0.912823933380793	1	113	glucose transport	BP	13579	51
GO:0048468	0.392184650313854	0.736413693062883	10	1795	cell development	BP	13579	51
GO:0051896	0.392325108471098	0.912540344496743	1	113	regulation of protein kinase B signaling	BP	13579	51
GO:0045893	0.392879006781861	0.763184801910129	6	1145	positive regulation of transcription, DNA-templated	BP	13579	51
GO:1903508	0.392879006781861	0.763184801910129	6	1145	positive regulation of nucleic acid-templated transcription	BP	13579	51
GO:0008645	0.393023703430082	0.912193743586275	1	114	hexose transport	BP	13579	51
GO:1902680	0.39314553511716	0.762965177455294	6	1146	positive regulation of RNA biosynthetic process	BP	13579	51
GO:1903827	0.393461712785455	0.812446402912658	3	529	regulation of cellular protein localization	BP	13579	51
GO:0006906	0.393502847579528	0.91195950770709	1	114	vesicle fusion	BP	13579	51
GO:0043405	0.393798584235706	0.847255116004517	2	282	regulation of MAP kinase activity	BP	13579	51
GO:1903364	0.394205155780915	0.911582703907267	1	120	positive regulation of cellular protein catabolic process	BP	13579	51
GO:0044703	0.394254640644064	0.789478432463721	4	790	multi-organism reproductive process	BP	13579	51
GO:0090066	0.394415721154129	0.811809727452693	3	454	regulation of anatomical structure size	BP	13579	51
GO:0050768	0.397006909927229	0.845136296565288	2	270	negative regulation of neurogenesis	BP	13579	51
GO:1901362	0.397695555674008	0.72073332559928	13	2827	organic cyclic compound biosynthetic process	BP	13579	51
GO:0010256	0.397729679049338	0.844622270057448	2	284	endomembrane system organization	BP	13579	51
GO:0016571	0.398573553857677	0.909627170979145	1	91	histone methylation	BP	13579	51
GO:0009991	0.398993111281849	0.80831631937221	3	563	response to extracellular stimulus	BP	13579	51
GO:0051052	0.400586496643788	0.842620468700107	2	329	regulation of DNA metabolic process	BP	13579	51
GO:0015749	0.401299019272654	0.908083903953478	1	116	monosaccharide transport	BP	13579	51
GO:0050769	0.401330427287255	0.806662260727275	3	457	positive regulation of neurogenesis	BP	13579	51
GO:0090174	0.401362882574261	0.908040521519609	1	118	organelle membrane fusion	BP	13579	51
GO:2001236	0.402283022800312	0.907486303728922	1	137	regulation of extrinsic apoptotic signaling pathway	BP	13579	51
GO:0055007	0.402770994977696	0.9074065222667	1	106	cardiac muscle cell differentiation	BP	13579	51
GO:0071822	0.402998529858077	0.754790120353167	6	1212	protein complex subunit organization	BP	13579	51
GO:0043086	0.403613623125513	0.804834885232002	3	597	negative regulation of catalytic activity	BP	13579	51
GO:0007169	0.403912364880024	0.804707219818141	3	475	transmembrane receptor protein tyrosine kinase signaling pathway	BP	13579	51
GO:0002440	0.404145104331917	0.906516777484327	1	144	production of molecular mediator of immune response	BP	13579	51
GO:0010638	0.405304856684631	0.803613975422206	3	525	positive regulation of organelle organization	BP	13579	51
GO:0060284	0.406408117765077	0.763959115272071	5	833	regulation of cell development	BP	13579	51
GO:1901615	0.407130026534534	0.838120059860455	2	363	organic hydroxy compound metabolic process	BP	13579	51
GO:0030048	0.409205499808989	0.904304628447833	1	86	actin filament-based movement	BP	13579	51
GO:0001704	0.409514134122082	0.90404826917524	1	96	formation of primary germ layer	BP	13579	51
GO:0044092	0.40965740034917	0.777305122584867	4	843	negative regulation of molecular function	BP	13579	51
GO:0044283	0.409904966502802	0.836164998493944	2	405	small molecule biosynthetic process	BP	13579	51
GO:0046483	0.410274233470598	0.700964370289441	17	3952	heterocycle metabolic process	BP	13579	51
GO:0001837	0.410977296873179	0.903135408468258	1	118	epithelial to mesenchymal transition	BP	13579	51
GO:0045935	0.411786841998779	0.738067241815772	7	1447	positive regulation of nucleobase-containing compound metabolic process	BP	13579	51
GO:1901655	0.412160563486978	0.902498422368667	1	122	cellular response to ketone	BP	13579	51
GO:0009411	0.412715596707657	0.902244053652101	1	116	response to UV	BP	13579	51
GO:0010970	0.414613885141779	0.90127732344587	1	112	transport along microtubule	BP	13579	51
GO:0099111	0.414613885141779	0.90127732344587	1	112	microtubule-based transport	BP	13579	51
GO:0031323	0.415749968216938	0.693374026963712	19	4223	regulation of cellular metabolic process	BP	13579	51
GO:2000377	0.417154182568309	0.899723531531284	1	158	regulation of reactive oxygen species metabolic process	BP	13579	51
GO:0016358	0.417930118682951	0.830887883331618	2	235	dendrite development	BP	13579	51
GO:0050673	0.418754477696552	0.830090041881742	2	337	epithelial cell proliferation	BP	13579	51
GO:0051171	0.419728273512212	0.690999751103165	18	3997	regulation of nitrogen compound metabolic process	BP	13579	51
GO:0032269	0.422116396613959	0.767287795566397	4	817	negative regulation of cellular protein metabolic process	BP	13579	51
GO:0097553	0.422462206587988	0.89710493424956	1	113	calcium ion transmembrane import into cytosol	BP	13579	51
GO:0060548	0.422706375142856	0.766795242196939	4	849	negative regulation of cell death	BP	13579	51
GO:0044257	0.422873817068333	0.790144314325297	3	569	cellular protein catabolic process	BP	13579	51
GO:0019222	0.423305635784598	0.685507222760115	20	4476	regulation of metabolic process	BP	13579	51
GO:0014065	0.424312179932587	0.89617378877505	1	104	phosphatidylinositol 3-kinase signaling	BP	13579	51
GO:0014013	0.42518283323217	0.895585659560201	1	121	regulation of gliogenesis	BP	13579	51
GO:0045785	0.426681565049259	0.824501601057753	2	322	positive regulation of cell adhesion	BP	13579	51
GO:0048489	0.427076532178045	0.894510736531246	1	129	synaptic vesicle transport	BP	13579	51
GO:0097480	0.427076532178045	0.894510736531246	1	129	establishment of synaptic vesicle localization	BP	13579	51
GO:0099003	0.427076532178045	0.894510736531246	1	129	vesicle-mediated transport in synapse	BP	13579	51
GO:0051961	0.427630579679043	0.823890066402302	2	287	negative regulation of nervous system development	BP	13579	51
GO:0016054	0.429608093454606	0.892921432463597	1	183	organic acid catabolic process	BP	13579	51
GO:0046395	0.429608093454606	0.892921432463597	1	183	carboxylic acid catabolic process	BP	13579	51
GO:0008643	0.429911438564416	0.892935816169189	1	133	carbohydrate transport	BP	13579	51
GO:0007219	0.430524566207451	0.892583059348637	1	136	Notch signaling pathway	BP	13579	51
GO:0043123	0.431206518674892	0.892145209595916	1	150	positive regulation of I-kappaB kinase/NF-kappaB signaling	BP	13579	51
GO:0035270	0.431212543116277	0.892249287959513	1	127	endocrine system development	BP	13579	51
GO:0018193	0.431530962792522	0.743013270505843	5	933	peptidyl-amino acid modification	BP	13579	51
GO:0060996	0.432594758003738	0.891711143591051	1	96	dendritic spine development	BP	13579	51
GO:0046034	0.433777147679884	0.890585708961344	1	192	ATP metabolic process	BP	13579	51
GO:0007167	0.435466240847691	0.756395565166654	4	716	enzyme linked receptor protein signaling pathway	BP	13579	51
GO:0048522	0.436668714871009	0.675564048663244	18	4015	positive regulation of cellular process	BP	13579	51
GO:0042445	0.436976699881551	0.888931178955184	1	148	hormone metabolic process	BP	13579	51
GO:1901605	0.437232465968192	0.888671724724767	1	182	alpha-amino acid metabolic process	BP	13579	51
GO:0019233	0.437662446496924	0.888664123545476	1	124	sensory perception of pain	BP	13579	51
GO:0051591	0.438175525644851	0.888324367754384	1	133	response to cAMP	BP	13579	51
GO:0048593	0.438255827428334	0.888454858830245	1	106	camera-type eye morphogenesis	BP	13579	51
GO:0099504	0.438528705251102	0.888168859248198	1	125	synaptic vesicle cycle	BP	13579	51
GO:0051254	0.439399566798069	0.723818869965194	6	1209	positive regulation of RNA metabolic process	BP	13579	51
GO:0051726	0.439959328469954	0.752635096404227	4	774	regulation of cell cycle	BP	13579	51
GO:0071417	0.440046241959666	0.776662333021872	3	529	cellular response to organonitrogen compound	BP	13579	51
GO:0006865	0.4401655775316	0.887212082989782	1	130	amino acid transport	BP	13579	51
GO:0002449	0.44025191857641	0.886962326236201	1	181	lymphocyte mediated immunity	BP	13579	51
GO:0050905	0.441456281134506	0.886664438098217	1	103	neuromuscular process	BP	13579	51
GO:0010243	0.442999408817627	0.73321073837485	5	1036	response to organonitrogen compound	BP	13579	51
GO:0048284	0.443462350340991	0.88529075486362	1	137	organelle fusion	BP	13579	51
GO:0071103	0.444106842858956	0.884935401182866	1	134	DNA conformation change	BP	13579	51
GO:0030010	0.444700874269414	0.884805244850916	1	103	establishment of cell polarity	BP	13579	51
GO:0061136	0.445053529440131	0.884310108572634	1	151	regulation of proteasomal protein catabolic process	BP	13579	51
GO:0032446	0.446227456048861	0.77164934696865	3	599	protein modification by small protein conjugation	BP	13579	51
GO:0051607	0.446586088263674	0.883435301620477	1	148	defense response to virus	BP	13579	51
GO:0001933	0.447106122775116	0.809538207241832	2	371	negative regulation of protein phosphorylation	BP	13579	51
GO:0034614	0.447562225960143	0.882804851655179	1	164	cellular response to reactive oxygen species	BP	13579	51
GO:0033273	0.447570003910437	0.882890595486099	1	142	response to vitamin	BP	13579	51
GO:0006839	0.44763607731017	0.882640817480042	1	207	mitochondrial transport	BP	13579	51
GO:0051336	0.447805218427729	0.729115677653237	5	927	regulation of hydrolase activity	BP	13579	51
GO:0043010	0.448848827776121	0.808379688025772	2	290	camera-type eye development	BP	13579	51
GO:0140013	0.449460486378012	0.881849579538807	1	130	meiotic nuclear division	BP	13579	51
GO:0051128	0.449910274549764	0.685310975610411	10	1972	regulation of cellular component organization	BP	13579	51
GO:0003012	0.450896251750698	0.806759151871365	2	336	muscle system process	BP	13579	51
GO:0042542	0.452238611708102	0.880050640309052	1	167	response to hydrogen peroxide	BP	13579	51
GO:0002682	0.452996302104351	0.741625425899472	4	899	regulation of immune system process	BP	13579	51
GO:0071345	0.453288106405598	0.765906320752304	3	626	cellular response to cytokine stimulus	BP	13579	51
GO:0097479	0.454297530407504	0.878964350172935	1	136	synaptic vesicle localization	BP	13579	51
GO:0034504	0.454373896485636	0.80414054885798	2	337	protein localization to nucleus	BP	13579	51
GO:0010976	0.454649185934577	0.80402192304982	2	291	positive regulation of neuron projection development	BP	13579	51
GO:0043491	0.455761330749889	0.878071977186903	1	140	protein kinase B signaling	BP	13579	51
GO:0006479	0.455998344490308	0.878034901133183	1	122	protein methylation	BP	13579	51
GO:0008213	0.455998344490308	0.878034901133183	1	122	protein alkylation	BP	13579	51
GO:0051707	0.458063906170775	0.761969909709821	3	670	response to other organism	BP	13579	51
GO:0035296	0.45862782166631	0.876343586267658	1	142	regulation of tube diameter	BP	13579	51
GO:0097746	0.45862782166631	0.876343586267658	1	142	regulation of blood vessel diameter	BP	13579	51
GO:0030155	0.459321133422318	0.761031495702674	3	537	regulation of cell adhesion	BP	13579	51
GO:0007269	0.460860496197343	0.875048666495857	1	132	neurotransmitter secretion	BP	13579	51
GO:0099643	0.460860496197343	0.875048666495857	1	132	signal release from synapse	BP	13579	51
GO:0006874	0.461569384549248	0.798622097408494	2	366	cellular calcium ion homeostasis	BP	13579	51
GO:0043207	0.46166274453888	0.759001658816872	3	674	response to external biotic stimulus	BP	13579	51
GO:0071222	0.461903063278564	0.874269614493192	1	163	cellular response to lipopolysaccharide	BP	13579	51
GO:0006461	0.464606902756759	0.714410783329199	5	1084	protein complex assembly	BP	13579	51
GO:0070271	0.464866639829069	0.714181599504359	5	1085	protein complex biogenesis	BP	13579	51
GO:1903046	0.466426482025847	0.871624267226758	1	136	meiotic cell cycle process	BP	13579	51
GO:0010720	0.467859016175095	0.753975013575403	3	516	positive regulation of cell development	BP	13579	51
GO:0005975	0.467887577957596	0.793673565993979	2	427	carbohydrate metabolic process	BP	13579	51
GO:0006979	0.469174980666336	0.792667790914038	2	432	response to oxidative stress	BP	13579	51
GO:0060402	0.470256339804613	0.86927358621933	1	132	calcium ion transport into cytosol	BP	13579	51
GO:0006357	0.470745179392601	0.68608058494762	7	1460	regulation of transcription from RNA polymerase II promoter	BP	13579	51
GO:0071333	0.470799886324213	0.868857967322835	1	146	cellular response to glucose stimulus	BP	13579	51
GO:0099531	0.471957041824393	0.868164906551632	1	140	presynaptic process involved in chemical synaptic transmission	BP	13579	51
GO:0018393	0.473275830557484	0.867401549297651	1	129	internal peptidyl-lysine acetylation	BP	13579	51
GO:0071331	0.473443991103986	0.867189809674936	1	148	cellular response to hexose stimulus	BP	13579	51
GO:0009205	0.473524550726684	0.866917318270206	1	214	purine ribonucleoside triphosphate metabolic process	BP	13579	51
GO:0032870	0.474316265293577	0.748487036270483	3	599	cellular response to hormone stimulus	BP	13579	51
GO:0051248	0.474422731682318	0.723197014839223	4	869	negative regulation of protein metabolic process	BP	13579	51
GO:0007613	0.474819467622265	0.866455001955386	1	125	memory	BP	13579	51
GO:0031347	0.475157174640087	0.787986619991094	2	431	regulation of defense response	BP	13579	51
GO:0030178	0.475328158030868	0.866208055442872	1	115	negative regulation of Wnt signaling pathway	BP	13579	51
GO:0016311	0.475329727008269	0.787957266435664	2	351	dephosphorylation	BP	13579	51
GO:0071219	0.475473251916025	0.865814310514686	1	170	cellular response to molecule of bacterial origin	BP	13579	51
GO:0044087	0.475833255561525	0.722043114089932	4	716	regulation of cellular component biogenesis	BP	13579	51
GO:0080090	0.475859134739987	0.639091317399128	18	4104	regulation of primary metabolic process	BP	13579	51
GO:2001020	0.475907889554968	0.865627718997157	1	149	regulation of response to DNA damage stimulus	BP	13579	51
GO:0008217	0.475924604116865	0.865571744057207	1	159	regulation of blood pressure	BP	13579	51
GO:0007596	0.476296475393678	0.865353105949078	1	155	blood coagulation	BP	13579	51
GO:0006816	0.477162490923112	0.786497293841228	2	360	calcium ion transport	BP	13579	51
GO:0050880	0.477375044450009	0.86468537201453	1	151	regulation of blood vessel size	BP	13579	51
GO:0007599	0.478300364228228	0.864067508595031	1	157	hemostasis	BP	13579	51
GO:0035051	0.478648524504215	0.863976022875648	1	132	cardiocyte differentiation	BP	13579	51
GO:0090305	0.478702174806293	0.863742961274591	1	174	nucleic acid phosphodiester bond hydrolysis	BP	13579	51
GO:0055074	0.480003939791146	0.784217317972314	2	379	calcium ion homeostasis	BP	13579	51
GO:0050817	0.480540722165053	0.862626652837883	1	158	coagulation	BP	13579	51
GO:0009144	0.480859342293304	0.862221672383815	1	222	purine nucleoside triphosphate metabolic process	BP	13579	51
GO:0006475	0.481664075864159	0.862027461948381	1	134	internal protein amino acid acetylation	BP	13579	51
GO:0051017	0.482115880693532	0.861788097222994	1	126	actin filament bundle assembly	BP	13579	51
GO:0035150	0.482517088619267	0.86137905942957	1	152	regulation of tube size	BP	13579	51
GO:0071326	0.482991407138794	0.861081664835534	1	150	cellular response to monosaccharide stimulus	BP	13579	51
GO:2001234	0.483453985623053	0.860632573703467	1	188	negative regulation of apoptotic signaling pathway	BP	13579	51
GO:0018394	0.483638816892002	0.8607319643463	1	137	peptidyl-lysine acetylation	BP	13579	51
GO:0010468	0.484783781759398	0.641303468575134	13	2875	regulation of gene expression	BP	13579	51
GO:0009607	0.485144042267462	0.739211913385371	3	701	response to biotic stimulus	BP	13579	51
GO:0060341	0.485155949675872	0.713778221345588	4	817	regulation of cellular localization	BP	13579	51
GO:0055002	0.485349817121169	0.859579416604067	1	144	striated muscle cell development	BP	13579	51
GO:0033043	0.48620614060589	0.695162966750829	5	979	regulation of organelle organization	BP	13579	51
GO:0061572	0.487018052652104	0.858579330367827	1	129	actin filament bundle organization	BP	13579	51
GO:0060401	0.48754098102982	0.858156580154873	1	142	cytosolic calcium ion transport	BP	13579	51
GO:0009199	0.487545297027975	0.85787286078022	1	220	ribonucleoside triphosphate metabolic process	BP	13579	51
GO:0022402	0.488684112795542	0.710649157608692	4	807	cell cycle process	BP	13579	51
GO:0042326	0.489029953034431	0.776943990915387	2	406	negative regulation of phosphorylation	BP	13579	51
GO:0043200	0.490802426967299	0.855977995748528	1	147	response to amino acid	BP	13579	51
GO:0001890	0.491964872615041	0.855227904995986	1	143	placenta development	BP	13579	51
GO:0010769	0.492172397267301	0.774658645076568	2	269	regulation of cell morphogenesis involved in differentiation	BP	13579	51
GO:0043408	0.492443227489093	0.732979384251053	3	602	regulation of MAPK cascade	BP	13579	51
GO:0071356	0.492979524721838	0.854416589569877	1	172	cellular response to tumor necrosis factor	BP	13579	51
GO:0048015	0.493013026810286	0.854617018352076	1	129	phosphatidylinositol-mediated signaling	BP	13579	51
GO:0051962	0.494412094847961	0.731347067343632	3	515	positive regulation of nervous system development	BP	13579	51
GO:0009167	0.494904009342644	0.85298147719538	1	220	purine ribonucleoside monophosphate metabolic process	BP	13579	51
GO:0009126	0.495551281634672	0.852543780411433	1	221	purine nucleoside monophosphate metabolic process	BP	13579	51
GO:0045596	0.495990948755444	0.729911233866429	3	579	negative regulation of cell differentiation	BP	13579	51
GO:1901617	0.497021978669748	0.851698045191477	1	173	organic hydroxy compound biosynthetic process	BP	13579	51
GO:0032535	0.497049206544552	0.770562064101833	2	313	regulation of cellular component size	BP	13579	51
GO:0043279	0.497472531522047	0.851486847571479	1	152	response to alkaloid	BP	13579	51
GO:0072503	0.497698657109988	0.769893499369993	2	390	cellular divalent inorganic cation homeostasis	BP	13579	51
GO:0060359	0.498265555322722	0.850925530435948	1	157	response to ammonium ion	BP	13579	51
GO:0048017	0.498286375482207	0.851066615258356	1	130	inositol lipid-mediated signaling	BP	13579	51
GO:0009161	0.499741454718677	0.84969164339709	1	227	ribonucleoside monophosphate metabolic process	BP	13579	51
GO:0007507	0.50048892514974	0.726035177535214	3	514	heart development	BP	13579	51
GO:0050731	0.501907013545407	0.848469449781262	1	152	positive regulation of peptidyl-tyrosine phosphorylation	BP	13579	51
GO:1903050	0.502339770415057	0.84806993654065	1	175	regulation of proteolysis involved in cellular protein catabolic process	BP	13579	51
GO:0071363	0.503464669703334	0.723363160618073	3	567	cellular response to growth factor stimulus	BP	13579	51
GO:0061025	0.504987370111166	0.846262516765014	1	171	membrane fusion	BP	13579	51
GO:1902905	0.505526340592485	0.84594760183613	1	158	positive regulation of supramolecular fiber organization	BP	13579	51
GO:0009617	0.50562180588123	0.763237139445683	2	463	response to bacterium	BP	13579	51
GO:0001678	0.505837385320952	0.845722658572829	1	160	cellular glucose homeostasis	BP	13579	51
GO:0071322	0.506129033169219	0.845515817353186	1	161	cellular response to carbohydrate stimulus	BP	13579	51
GO:0051216	0.508043965300931	0.844218564255587	1	154	cartilage development	BP	13579	51
GO:0009123	0.50854055487187	0.843590811617078	1	239	nucleoside monophosphate metabolic process	BP	13579	51
GO:0007049	0.509847934643759	0.673430651410523	5	1075	cell cycle	BP	13579	51
GO:0043241	0.510140984539896	0.842813378852194	1	143	protein complex disassembly	BP	13579	51
GO:1902115	0.510171219294865	0.842863662466875	1	132	regulation of organelle assembly	BP	13579	51
GO:0009141	0.510552484934339	0.842175677463672	1	241	nucleoside triphosphate metabolic process	BP	13579	51
GO:0046683	0.512448257355483	0.841052817658012	1	170	response to organophosphorus	BP	13579	51
GO:0060562	0.512783912956247	0.757429419038822	2	318	epithelial tube morphogenesis	BP	13579	51
GO:0050767	0.513027669623956	0.688659193463449	4	727	regulation of neurogenesis	BP	13579	51
GO:0055001	0.513786150104686	0.840171520221958	1	156	muscle cell development	BP	13579	51
GO:0045055	0.51446884239206	0.839621360987233	1	170	regulated exocytosis	BP	13579	51
GO:0006473	0.514568242328477	0.8396268717047	1	154	protein acetylation	BP	13579	51
GO:0000377	0.514770084972682	0.839285051307423	1	204	RNA splicing, via transesterification reactions with bulged adenosine as nucleophile	BP	13579	51
GO:0000398	0.514770084972682	0.839285051307423	1	204	mRNA splicing, via spliceosome	BP	13579	51
GO:0051222	0.515220983216335	0.755177162248679	2	431	positive regulation of protein transport	BP	13579	51
GO:0048863	0.51628411565185	0.838394420955257	1	156	stem cell differentiation	BP	13579	51
GO:0000375	0.517506816625113	0.83732701331018	1	205	RNA splicing, via transesterification reactions	BP	13579	51
GO:0003006	0.518146047935329	0.710219767640715	3	609	developmental process involved in reproduction	BP	13579	51
GO:0001654	0.518497655858154	0.752543414116006	2	328	eye development	BP	13579	51
GO:0071216	0.519197718104526	0.836163662861162	1	189	cellular response to biotic stimulus	BP	13579	51
GO:0044267	0.52030536061007	0.601867469862215	15	3625	cellular protein metabolic process	BP	13579	51
GO:0031334	0.520526133522548	0.83525038356626	1	177	positive regulation of protein complex assembly	BP	13579	51
GO:0097191	0.520583524182956	0.835149267891065	1	193	extrinsic apoptotic signaling pathway	BP	13579	51
GO:0016310	0.520821229627205	0.631037272369448	8	1789	phosphorylation	BP	13579	51
GO:1904951	0.521040447424259	0.750183342623171	2	442	positive regulation of establishment of protein localization	BP	13579	51
GO:0006302	0.521303289642884	0.834784906868047	1	156	double-strand break repair	BP	13579	51
GO:0019722	0.521607364184836	0.834597337216239	1	150	calcium-mediated signaling	BP	13579	51
GO:0120032	0.521799324120441	0.834525659061063	1	139	regulation of plasma membrane bounded cell projection assembly	BP	13579	51
GO:0048762	0.524521907634787	0.832370176128862	1	171	mesenchymal cell differentiation	BP	13579	51
GO:1903320	0.524649338711042	0.832180634577034	1	196	regulation of protein modification by small protein conjugation or removal	BP	13579	51
GO:0060491	0.525355993476264	0.831920682074027	1	141	regulation of cell projection assembly	BP	13579	51
GO:0034612	0.525720882501973	0.831405452335298	1	193	response to tumor necrosis factor	BP	13579	51
GO:0006468	0.525913934334075	0.634417662343188	7	1503	protein phosphorylation	BP	13579	51
GO:1901698	0.526126460267974	0.658108230461565	5	1127	response to nitrogen compound	BP	13579	51
GO:0034976	0.526757983639649	0.830616157238196	1	201	response to endoplasmic reticulum stress	BP	13579	51
GO:0044271	0.526925392604897	0.600763029470582	13	3165	cellular nitrogen compound biosynthetic process	BP	13579	51
GO:0045732	0.527023416394732	0.830504345244128	1	178	positive regulation of protein catabolic process	BP	13579	51
GO:0006310	0.531162522617677	0.827476838200798	1	169	DNA recombination	BP	13579	51
GO:0032271	0.531695241966242	0.827118483163476	1	161	regulation of protein polymerization	BP	13579	51
GO:0072507	0.53211661390499	0.740587876328963	2	411	divalent inorganic cation homeostasis	BP	13579	51
GO:0043122	0.53245487362262	0.826400317296614	1	197	regulation of I-kappaB kinase/NF-kappaB signaling	BP	13579	51
GO:0090092	0.533263237802531	0.825884001210663	1	174	regulation of transmembrane receptor protein serine/threonine kinase signaling pathway	BP	13579	51
GO:0070507	0.533681165156414	0.825736661959116	1	143	regulation of microtubule cytoskeleton organization	BP	13579	51
GO:0071248	0.534252428531459	0.825136906259938	1	175	cellular response to metal ion	BP	13579	51
GO:0044282	0.535066618600255	0.824292304365159	1	251	small molecule catabolic process	BP	13579	51
GO:0070848	0.535288465649334	0.694541988675887	3	596	response to growth factor	BP	13579	51
GO:0007155	0.535329817925621	0.649387348001011	5	949	cell adhesion	BP	13579	51
GO:0070838	0.537119144567353	0.736176430316271	2	406	divalent metal ion transport	BP	13579	51
GO:0009314	0.539254924783756	0.734253832622406	2	423	response to radiation	BP	13579	51
GO:0009628	0.539291259892081	0.645502233740284	5	1147	response to abiotic stimulus	BP	13579	51
GO:0051050	0.539844457720391	0.663437408577502	4	907	positive regulation of transport	BP	13579	51
GO:0016043	0.539904318445326	0.574821426423972	20	4475	cellular component organization	BP	13579	51
GO:0055085	0.540534838309479	0.644315944084149	5	1102	transmembrane transport	BP	13579	51
GO:0006790	0.540568520481464	0.820111148280252	1	250	sulfur compound metabolic process	BP	13579	51
GO:0072511	0.540692815974798	0.732991294850529	2	408	divalent inorganic cation transport	BP	13579	51
GO:0043009	0.540758293271682	0.689482003817832	3	559	chordate embryonic development	BP	13579	51
GO:0022610	0.541350831294783	0.643582108104945	5	958	biological adhesion	BP	13579	51
GO:0048592	0.542239814336162	0.819266135285428	1	139	eye morphogenesis	BP	13579	51
GO:0010977	0.54243493787624	0.819095256896293	1	142	negative regulation of neuron projection development	BP	13579	51
GO:0022409	0.542544997505713	0.818769784661693	1	189	positive regulation of cell-cell adhesion	BP	13579	51
GO:0051321	0.542637073478405	0.818794737933563	1	167	meiotic cell cycle	BP	13579	51
GO:0003018	0.543031584041147	0.818462263107814	1	173	vascular process in circulatory system	BP	13579	51
GO:1901699	0.544071970702571	0.686324431621534	3	616	cellular response to nitrogen compound	BP	13579	51
GO:0009792	0.545034079729959	0.685464444342471	3	565	embryo development ending in birth or egg hatching	BP	13579	51
GO:0016053	0.545222933355454	0.816571947920606	1	229	organic acid biosynthetic process	BP	13579	51
GO:0046394	0.545222933355454	0.816571947920606	1	229	carboxylic acid biosynthetic process	BP	13579	51
GO:1902531	0.545462306504993	0.625891030853728	6	1341	regulation of intracellular signal transduction	BP	13579	51
GO:0045861	0.545874417548523	0.816035581764611	1	241	negative regulation of proteolysis	BP	13579	51
GO:0098662	0.546546740209952	0.684001065076028	3	607	inorganic cation transmembrane transport	BP	13579	51
GO:1901564	0.547255318463393	0.568565366529042	19	4820	organonitrogen compound metabolic process	BP	13579	51
GO:0022414	0.547787988399386	0.637260084981594	5	1158	reproductive process	BP	13579	51
GO:0048545	0.548128395085591	0.726234819871929	2	459	response to steroid hormone	BP	13579	51
GO:0000003	0.548273362883287	0.636786292372703	5	1160	reproduction	BP	13579	51
GO:0051054	0.548584237657458	0.814028880217008	1	203	positive regulation of DNA metabolic process	BP	13579	51
GO:0016570	0.548718789637502	0.725862748985317	2	350	histone modification	BP	13579	51
GO:0001501	0.549075486566478	0.725476478206894	2	385	skeletal system development	BP	13579	51
GO:0071900	0.549353409356014	0.72520213981597	2	399	regulation of protein serine/threonine kinase activity	BP	13579	51
GO:0060041	0.550489648058581	0.812759654372737	1	153	retina development in camera-type eye	BP	13579	51
GO:0043543	0.55076930884323	0.812383848558907	1	184	protein acylation	BP	13579	51
GO:0006520	0.55111600980179	0.811914481454794	1	247	cellular amino acid metabolic process	BP	13579	51
GO:0032984	0.551554581326671	0.811847957211948	1	166	macromolecular complex disassembly	BP	13579	51
GO:0097190	0.551888011813017	0.722763175174964	2	509	apoptotic signaling pathway	BP	13579	51
GO:0002443	0.552890529707217	0.810529549644628	1	239	leukocyte mediated immunity	BP	13579	51
GO:0055082	0.553128283050546	0.677708767784793	3	673	cellular chemical homeostasis	BP	13579	51
GO:0045666	0.553700548178698	0.721290394036724	2	367	positive regulation of neuron differentiation	BP	13579	51
GO:0006066	0.553873445418298	0.809803332246521	1	219	alcohol metabolic process	BP	13579	51
GO:0007369	0.556761373215461	0.807793939593142	1	151	gastrulation	BP	13579	51
GO:0035725	0.558049551950123	0.806907152575579	1	131	sodium ion transmembrane transport	BP	13579	51
GO:0000165	0.558891964607449	0.672198319980702	3	661	MAPK cascade	BP	13579	51
GO:0035239	0.560195734423491	0.715338426143385	2	350	tube morphogenesis	BP	13579	51
GO:0051173	0.560629133827082	0.579471968436446	10	2372	positive regulation of nitrogen compound metabolic process	BP	13579	51
GO:0080134	0.560681589160181	0.643255935669238	4	965	regulation of response to stress	BP	13579	51
GO:0051495	0.561300296640177	0.803989277181422	1	178	positive regulation of cytoskeleton organization	BP	13579	51
GO:0032880	0.561725598778763	0.64225330673171	4	912	regulation of protein localization	BP	13579	51
GO:0043066	0.563773777175386	0.667429736301266	3	748	negative regulation of apoptotic process	BP	13579	51
GO:0001505	0.564685321060526	0.801206793537823	1	183	regulation of neurotransmitter levels	BP	13579	51
GO:0032879	0.565592163297494	0.574491084935316	10	2256	regulation of localization	BP	13579	51
GO:0070647	0.567037447077888	0.664295378587225	3	689	protein modification by small protein conjugation or removal	BP	13579	51
GO:0050727	0.567097400503272	0.799035872810068	1	238	regulation of inflammatory response	BP	13579	51
GO:0030335	0.568229367313454	0.70775091699855	2	396	positive regulation of cell migration	BP	13579	51
GO:0000226	0.568549243408576	0.707474653884737	2	381	microtubule cytoskeleton organization	BP	13579	51
GO:0006836	0.568594092843881	0.798010118275568	1	178	neurotransmitter transport	BP	13579	51
GO:0006511	0.568687515881567	0.707259972703576	2	437	ubiquitin-dependent protein catabolic process	BP	13579	51
GO:0034641	0.568733310596635	0.549821220068247	17	4389	cellular nitrogen compound metabolic process	BP	13579	51
GO:0009615	0.569521865083816	0.797102106215566	1	213	response to virus	BP	13579	51
GO:0006875	0.569842079981556	0.706155428060134	2	449	cellular metal ion homeostasis	BP	13579	51
GO:0019941	0.572441031811153	0.703702510750552	2	443	modification-dependent protein catabolic process	BP	13579	51
GO:0007249	0.572714979575101	0.794431084612553	1	215	I-kappaB kinase/NF-kappaB signaling	BP	13579	51
GO:0098813	0.574510815757292	0.793032826109054	1	186	nuclear chromosome segregation	BP	13579	51
GO:0010810	0.575106639327923	0.792676511008369	1	158	regulation of cell-substrate adhesion	BP	13579	51
GO:2000147	0.575556596917495	0.700780148303103	2	412	positive regulation of cell motility	BP	13579	51
GO:0001889	0.575924435415792	0.79178251119386	1	200	liver development	BP	13579	51
GO:0050789	0.576092177989907	0.540955570131794	32	7622	regulation of biological process	BP	13579	51
GO:0061008	0.578096558969294	0.789932798279045	1	202	hepaticobiliary system development	BP	13579	51
GO:0071840	0.579005699088032	0.535549604272783	20	4599	cellular component organization or biogenesis	BP	13579	51
GO:0043623	0.580102141951059	0.696344363449395	2	471	cellular protein complex assembly	BP	13579	51
GO:0043632	0.580173069967968	0.696301478303357	2	450	modification-dependent macromolecule catabolic process	BP	13579	51
GO:0097193	0.580316491115659	0.787914129286458	1	241	intrinsic apoptotic signaling pathway	BP	13579	51
GO:0048639	0.581564526774456	0.787108664305702	1	171	positive regulation of developmental growth	BP	13579	51
GO:0051259	0.582383005653661	0.69411777311568	2	494	protein oligomerization	BP	13579	51
GO:0043069	0.582644636007077	0.64886495936959	3	764	negative regulation of programmed cell death	BP	13579	51
GO:0051240	0.582694985431293	0.588680102090603	6	1395	positive regulation of multicellular organismal process	BP	13579	51
GO:0035556	0.583278997699231	0.562180244111544	9	2011	intracellular signal transduction	BP	13579	51
GO:0007163	0.583510049712891	0.785509656895842	1	158	establishment or maintenance of cell polarity	BP	13579	51
GO:0071241	0.583571867995789	0.78524361826824	1	201	cellular response to inorganic substance	BP	13579	51
GO:0014074	0.583833401334268	0.785033540434542	1	197	response to purine-containing compound	BP	13579	51
GO:0009887	0.584110675739592	0.619988200900043	4	805	animal organ morphogenesis	BP	13579	51
GO:0031399	0.584157935675177	0.587183402183482	6	1410	regulation of protein modification process	BP	13579	51
GO:0007612	0.58497635996294	0.784248260523608	1	157	learning	BP	13579	51
GO:0032268	0.585300949346877	0.566935069431505	8	1954	regulation of cellular protein metabolic process	BP	13579	51
GO:0009968	0.587893888924165	0.616083886379409	4	935	negative regulation of signal transduction	BP	13579	51
GO:0050714	0.588380539145827	0.780972087081173	1	227	positive regulation of protein secretion	BP	13579	51
GO:0031346	0.591086991991375	0.685805876322062	2	371	positive regulation of cell projection organization	BP	13579	51
GO:1901987	0.59152339770511	0.778237783908496	1	218	regulation of cell cycle phase transition	BP	13579	51
GO:0051272	0.591608783967386	0.685204316764925	2	424	positive regulation of cellular component movement	BP	13579	51
GO:0043414	0.593219927611873	0.776794892208445	1	202	macromolecule methylation	BP	13579	51
GO:0048705	0.596179247294067	0.774252873021837	1	181	skeletal system morphogenesis	BP	13579	51
GO:0051384	0.596430579727973	0.773792482483487	1	245	response to glucocorticoid	BP	13579	51
GO:0090316	0.596516165910329	0.773794946080037	1	219	positive regulation of intracellular protein transport	BP	13579	51
GO:0007264	0.596801299170458	0.680164835936035	2	368	small GTPase mediated signal transduction	BP	13579	51
GO:0071804	0.597682552918405	0.772937144474139	1	175	cellular potassium ion transport	BP	13579	51
GO:0071805	0.597682552918405	0.772937144474139	1	175	potassium ion transmembrane transport	BP	13579	51
GO:0007018	0.598186221921975	0.772419829881462	1	188	microtubule-based movement	BP	13579	51
GO:0032886	0.599243945496038	0.771548950191525	1	172	regulation of microtubule-based process	BP	13579	51
GO:0051239	0.600037844717049	0.539211940090962	10	2323	regulation of multicellular organismal process	BP	13579	51
GO:0048193	0.601533089639154	0.769378359021232	1	192	Golgi vesicle transport	BP	13579	51
GO:0051241	0.602372013085947	0.601197722644374	4	968	negative regulation of multicellular organismal process	BP	13579	51
GO:0006796	0.602857643109463	0.536260756838699	10	2478	phosphate-containing compound metabolic process	BP	13579	51
GO:0051960	0.602911040715488	0.600718207037739	4	807	regulation of nervous system development	BP	13579	51
GO:0023014	0.603328024054296	0.627943396312502	3	693	signal transduction by protein phosphorylation	BP	13579	51
GO:0050730	0.603847316863629	0.767193214299074	1	211	regulation of peptidyl-tyrosine phosphorylation	BP	13579	51
GO:0048738	0.604047353457487	0.767097905227523	1	190	cardiac muscle tissue development	BP	13579	51
GO:0009749	0.604368450739548	0.766667516760106	1	225	response to glucose	BP	13579	51
GO:0000302	0.606710296975286	0.764437708593144	1	252	response to reactive oxygen species	BP	13579	51
GO:0050794	0.606917685582546	0.50707837839264	30	7194	regulation of cellular process	BP	13579	51
GO:0045664	0.609721029127498	0.621398833660325	3	604	regulation of neuron differentiation	BP	13579	51
GO:0051094	0.610576199742303	0.57369362298161	5	1150	positive regulation of developmental process	BP	13579	51
GO:0045216	0.61115985383819	0.760646029877805	1	169	cell-cell junction organization	BP	13579	51
GO:0040017	0.61182694058998	0.664902588330145	2	439	positive regulation of locomotion	BP	13579	51
GO:0007162	0.612811359491382	0.758894612602638	1	213	negative regulation of cell adhesion	BP	13579	51
GO:0032259	0.61338762898465	0.758273015929402	1	237	methylation	BP	13579	51
GO:0060485	0.614423271342434	0.757389511489062	1	211	mesenchyme development	BP	13579	51
GO:0120035	0.614714607269088	0.616193983891231	3	595	regulation of plasma membrane bounded cell projection organization	BP	13579	51
GO:0030162	0.615215784943019	0.661302865513139	2	548	regulation of proteolysis	BP	13579	51
GO:0002793	0.615513847171168	0.756229176555529	1	252	positive regulation of peptide secretion	BP	13579	51
GO:0002697	0.617002115471574	0.754792982700137	1	263	regulation of immune effector process	BP	13579	51
GO:0044265	0.618069018178026	0.612543915926071	3	761	cellular macromolecule catabolic process	BP	13579	51
GO:0010001	0.618255176480325	0.753770261410934	1	210	glial cell differentiation	BP	13579	51
GO:0009746	0.618895105603483	0.753079560650866	1	233	response to hexose	BP	13579	51
GO:0043523	0.618962701252795	0.753031575248635	1	228	regulation of neuron apoptotic process	BP	13579	51
GO:0010604	0.618977064367586	0.519333617994492	10	2424	positive regulation of macromolecule metabolic process	BP	13579	51
GO:0042127	0.619086123921799	0.564646443825072	5	1340	regulation of cell proliferation	BP	13579	51
GO:0031344	0.620349688635739	0.61025559121154	3	602	regulation of cell projection organization	BP	13579	51
GO:0098660	0.622471384511099	0.607943954785198	3	679	inorganic ion transmembrane transport	BP	13579	51
GO:0043588	0.622675214671163	0.749621937737814	1	192	skin development	BP	13579	51
GO:0061448	0.623010563085124	0.749193409658451	1	217	connective tissue development	BP	13579	51
GO:0010467	0.623133311321942	0.49996364620471	14	3557	gene expression	BP	13579	51
GO:0098655	0.623176182636712	0.60718781368185	3	690	cation transmembrane transport	BP	13579	51
GO:0006793	0.626042965961191	0.511822180680206	10	2537	phosphorus metabolic process	BP	13579	51
GO:0019538	0.62722902666933	0.491070806908518	16	4069	protein metabolic process	BP	13579	51
GO:0051271	0.62733574153029	0.744973657725592	1	225	negative regulation of cellular component movement	BP	13579	51
GO:0032501	0.629591499431101	0.481623626115477	22	5160	multicellular organismal process	BP	13579	51
GO:0008361	0.629748382496441	0.742898012874147	1	166	regulation of cell size	BP	13579	51
GO:0019725	0.629959890788682	0.59989751537385	3	763	cellular homeostasis	BP	13579	51
GO:0010628	0.629977322203819	0.539143801710152	6	1468	positive regulation of gene expression	BP	13579	51
GO:0031960	0.630002408017677	0.742241766320787	1	266	response to corticosteroid	BP	13579	51
GO:0051258	0.630064006809332	0.742357351133758	1	211	protein polymerization	BP	13579	51
GO:0031325	0.630065158379286	0.507535561438768	10	2476	positive regulation of cellular metabolic process	BP	13579	51
GO:0010563	0.631701154663239	0.644112279194554	2	505	negative regulation of phosphorus metabolic process	BP	13579	51
GO:0045936	0.631701154663239	0.644112279194554	2	505	negative regulation of phosphate metabolic process	BP	13579	51
GO:0072659	0.632294513468018	0.740140585456072	1	216	protein localization to plasma membrane	BP	13579	51
GO:0052548	0.632780556931922	0.73946390850593	1	282	regulation of endopeptidase activity	BP	13579	51
GO:0016197	0.632899669147903	0.739604775426745	1	201	endosomal transport	BP	13579	51
GO:1901701	0.632925907489975	0.568827137852512	4	1008	cellular response to oxygen-containing compound	BP	13579	51
GO:0044093	0.635655571736976	0.533035393608575	6	1390	positive regulation of molecular function	BP	13579	51
GO:0034284	0.6369009319689	0.735456994508532	1	246	response to monosaccharide	BP	13579	51
GO:0055065	0.637826678143732	0.637562507524801	2	512	metal ion homeostasis	BP	13579	51
GO:0030003	0.646377199063333	0.628301754555752	2	512	cellular cation homeostasis	BP	13579	51
GO:0006470	0.647778696087711	0.724491353641434	1	221	protein dephosphorylation	BP	13579	51
GO:0050790	0.648413409648667	0.508509505579777	7	1729	regulation of catalytic activity	BP	13579	51
GO:0006898	0.648840533796026	0.723368622627365	1	228	receptor-mediated endocytosis	BP	13579	51
GO:0008283	0.648883140094933	0.518561355563493	6	1616	cell proliferation	BP	13579	51
GO:0080135	0.649381622792323	0.625028713146754	2	497	regulation of cellular response to stress	BP	13579	51
GO:0009605	0.650685027718048	0.506005645691081	7	1809	response to external stimulus	BP	13579	51
GO:0050770	0.653515391891288	0.718830187557721	1	164	regulation of axonogenesis	BP	13579	51
GO:0033500	0.654083496735051	0.717861647088671	1	241	carbohydrate homeostasis	BP	13579	51
GO:0042593	0.654083496735051	0.717861647088671	1	241	glucose homeostasis	BP	13579	51
GO:0046942	0.654101689067649	0.717795998264435	1	256	carboxylic acid transport	BP	13579	51
GO:0007204	0.656181260077208	0.715613032503488	1	254	positive regulation of cytosolic calcium ion concentration	BP	13579	51
GO:0052547	0.657232738465522	0.714380765561448	1	302	regulation of peptidase activity	BP	13579	51
GO:0001763	0.657580564986201	0.714314979433593	1	205	morphogenesis of a branching structure	BP	13579	51
GO:0015849	0.657590843890256	0.714107532748879	1	259	organic acid transport	BP	13579	51
GO:0071383	0.658244350401935	0.71346030351655	1	244	cellular response to steroid hormone stimulus	BP	13579	51
GO:0051603	0.658477369299152	0.614913530322631	2	532	proteolysis involved in cellular protein catabolic process	BP	13579	51
GO:0006873	0.658995917599246	0.614341054326671	2	525	cellular ion homeostasis	BP	13579	51
GO:0007584	0.659095821631106	0.712518126922364	1	256	response to nutrient	BP	13579	51
GO:0008544	0.659149128304268	0.712597602320243	1	217	epidermis development	BP	13579	51
GO:0034660	0.659627048775307	0.711765116491658	1	340	ncRNA metabolic process	BP	13579	51
GO:0008285	0.66041153971829	0.612713925644701	2	567	negative regulation of cell proliferation	BP	13579	51
GO:0098542	0.662805356071336	0.708449408961708	1	295	defense response to other organism	BP	13579	51
GO:0006813	0.663178243740849	0.708308275192607	1	212	potassium ion transport	BP	13579	51
GO:0030154	0.663912496446071	0.4589283832137	13	3052	cell differentiation	BP	13579	51
GO:1903047	0.663991005010909	0.60875307725906	2	501	mitotic cell cycle process	BP	13579	51
GO:0051402	0.664646620802833	0.706584358826853	1	250	neuron apoptotic process	BP	13579	51
GO:0007059	0.664838825761539	0.706426863132439	1	235	chromosome segregation	BP	13579	51
GO:0019439	0.665164230254488	0.705911415275315	1	292	aromatic compound catabolic process	BP	13579	51
GO:0006814	0.666945295249131	0.704321174400409	1	194	sodium ion transport	BP	13579	51
GO:0051146	0.667252046645965	0.703785162396529	1	242	striated muscle cell differentiation	BP	13579	51
GO:0050896	0.668803378433327	0.438970480190334	24	6043	response to stimulus	BP	13579	51
GO:0051246	0.670831397429918	0.475342895713507	8	2092	regulation of protein metabolic process	BP	13579	51
GO:0030001	0.671415834311866	0.553943990565899	3	735	metal ion transport	BP	13579	51
GO:0048562	0.674131490033092	0.696251493222551	1	235	embryonic organ morphogenesis	BP	13579	51
GO:0051093	0.674634949729532	0.550223027974553	3	772	negative regulation of developmental process	BP	13579	51
GO:0065007	0.675325814548581	0.438509030985149	33	8098	biological regulation	BP	13579	51
GO:0022604	0.676022389887821	0.595150362614642	2	403	regulation of cell morphogenesis	BP	13579	51
GO:0006974	0.67815433582275	0.592479808596614	2	552	cellular response to DNA damage stimulus	BP	13579	51
GO:0045862	0.67914337480658	0.690514410628688	1	280	positive regulation of proteolysis	BP	13579	51
GO:0016567	0.679215975634493	0.591238269000303	2	560	protein ubiquitination	BP	13579	51
GO:0006869	0.682673409178109	0.686598558685384	1	254	lipid transport	BP	13579	51
GO:1901361	0.683102441141665	0.685948063166004	1	318	organic cyclic compound catabolic process	BP	13579	51
GO:0051260	0.685468589399234	0.683274934632875	1	305	protein homooligomerization	BP	13579	51
GO:0030111	0.687404302737063	0.681350994761843	1	212	regulation of Wnt signaling pathway	BP	13579	51
GO:0010648	0.689720859626046	0.504946805508129	4	1053	negative regulation of cell communication	BP	13579	51
GO:0048732	0.689872653114063	0.578777507148125	2	499	gland development	BP	13579	51
GO:0070925	0.69010048368944	0.578450266787594	2	550	organelle assembly	BP	13579	51
GO:0048584	0.690165530642038	0.472091524311561	6	1599	positive regulation of response to stimulus	BP	13579	51
GO:0009743	0.691026734393192	0.676938138460362	1	274	response to carbohydrate	BP	13579	51
GO:0023057	0.691965498279242	0.502315976542841	4	1056	negative regulation of signaling	BP	13579	51
GO:0006936	0.69307703270659	0.674617439963517	1	251	muscle contraction	BP	13579	51
GO:0019932	0.693503983633457	0.674095108184915	1	258	second-messenger-mediated signaling	BP	13579	51
GO:0032388	0.693650575751844	0.673875765768225	1	274	positive regulation of intracellular transport	BP	13579	51
GO:0071396	0.695724537683346	0.571715094200053	2	565	cellular response to lipid	BP	13579	51
GO:0044772	0.695942972584132	0.671162524273864	1	281	mitotic cell cycle phase transition	BP	13579	51
GO:0045927	0.698611850883604	0.668098087843508	1	250	positive regulation of growth	BP	13579	51
GO:2001233	0.70036183703657	0.665779176519038	1	345	regulation of apoptotic signaling pathway	BP	13579	51
GO:0007178	0.703588808508687	0.662112539625676	1	260	transmembrane receptor protein serine/threonine kinase signaling pathway	BP	13579	51
GO:0002009	0.703707584479567	0.562177559935349	2	456	morphogenesis of an epithelium	BP	13579	51
GO:0090596	0.704985934989072	0.660503259116613	1	238	sensory organ morphogenesis	BP	13579	51
GO:0055080	0.706412888956685	0.558723137136577	2	578	cation homeostasis	BP	13579	51
GO:0051480	0.707234344710183	0.657620501337735	1	287	regulation of cytosolic calcium ion concentration	BP	13579	51
GO:0007010	0.712272755600601	0.478185263675529	4	939	cytoskeleton organization	BP	13579	51
GO:0007423	0.714612663326229	0.548661014892112	2	500	sensory organ development	BP	13579	51
GO:0051098	0.714762969751453	0.648323792657484	1	301	regulation of binding	BP	13579	51
GO:0003008	0.714897503723254	0.456528278003066	5	1302	system process	BP	13579	51
GO:0009893	0.715504902246915	0.41237976837965	10	2632	positive regulation of metabolic process	BP	13579	51
GO:0010876	0.716144916478084	0.646648920187217	1	283	lipid localization	BP	13579	51
GO:0010035	0.716348684289807	0.546366386519372	2	625	response to inorganic substance	BP	13579	51
GO:0098771	0.719084247545416	0.542958224890012	2	594	inorganic ion homeostasis	BP	13579	51
GO:0009612	0.721514392630229	0.639979090657744	1	256	response to mechanical stimulus	BP	13579	51
GO:0010975	0.721886480213211	0.539563172032663	2	468	regulation of neuron projection development	BP	13579	51
GO:0097435	0.723451565661748	0.537531917173196	2	503	supramolecular fiber organization	BP	13579	51
GO:0044770	0.723802188805793	0.636929618311226	1	305	cell cycle phase transition	BP	13579	51
GO:0048869	0.724192772415986	0.391025996627948	13	3182	cellular developmental process	BP	13579	51
GO:0030036	0.724805183299316	0.535823246731283	2	493	actin cytoskeleton organization	BP	13579	51
GO:0022407	0.725244683824414	0.63504875341701	1	321	regulation of cell-cell adhesion	BP	13579	51
GO:1901214	0.72645194137944	0.633546190328798	1	301	regulation of neuron death	BP	13579	51
GO:0048598	0.733253008519051	0.524957030406094	2	505	embryonic morphogenesis	BP	13579	51
GO:0007420	0.733525031426209	0.479071410282989	3	740	brain development	BP	13579	51
GO:0042063	0.734742940285407	0.622817997496591	1	280	gliogenesis	BP	13579	51
GO:0006508	0.736580409947357	0.44818170602302	4	1219	proteolysis	BP	13579	51
GO:0007611	0.73744179178877	0.619294927041442	1	266	learning or memory	BP	13579	51
GO:0009725	0.738201968794021	0.473010282741227	3	931	response to hormone	BP	13579	51
GO:1902903	0.742079854901778	0.613091029778105	1	269	regulation of supramolecular fiber organization	BP	13579	51
GO:0007268	0.743222241898341	0.511848203929681	2	557	chemical synaptic transmission	BP	13579	51
GO:0098916	0.743222241898341	0.511848203929681	2	557	anterograde trans-synaptic signaling	BP	13579	51
GO:0001932	0.74366829764294	0.439278580959727	4	1143	regulation of protein phosphorylation	BP	13579	51
GO:0099537	0.745304444625636	0.509087314824625	2	558	trans-synaptic signaling	BP	13579	51
GO:0099536	0.745562474235446	0.508743447603391	2	559	synaptic signaling	BP	13579	51
GO:0050878	0.745915753495311	0.607794334828356	1	308	regulation of body fluid levels	BP	13579	51
GO:0007165	0.746498957212302	0.360138193604531	15	3864	signal transduction	BP	13579	51
GO:0048585	0.748299460425341	0.43337659148252	4	1202	negative regulation of response to stimulus	BP	13579	51
GO:1903530	0.750139302191428	0.502559534702102	2	639	regulation of secretion by cell	BP	13579	51
GO:0001822	0.750320998275674	0.601866664531032	1	272	kidney development	BP	13579	51
GO:0071310	0.75176654596513	0.388490153912009	7	1949	cellular response to organic substance	BP	13579	51
GO:1903829	0.753353383737048	0.597520264513252	1	329	positive regulation of cellular protein localization	BP	13579	51
GO:0001667	0.753933752614487	0.596801668663928	1	293	ameboidal-type cell migration	BP	13579	51
GO:0043254	0.756098475790946	0.59370978518523	1	320	regulation of protein complex assembly	BP	13579	51
GO:0051301	0.756972938490097	0.592439041126791	1	340	cell division	BP	13579	51
GO:0050890	0.757166130942722	0.59229158167921	1	289	cognition	BP	13579	51
GO:0006281	0.757796480420688	0.591306405933449	1	328	DNA repair	BP	13579	51
GO:0060322	0.758863428976843	0.446189683126489	3	773	head development	BP	13579	51
GO:0045597	0.760713029832523	0.443686409997767	3	856	positive regulation of cell differentiation	BP	13579	51
GO:0000280	0.760721776081202	0.58721404684521	1	309	nuclear division	BP	13579	51
GO:0016477	0.761652182176083	0.41622891448568	4	1036	cell migration	BP	13579	51
GO:0050801	0.76260298865716	0.48560659475813	2	647	ion homeostasis	BP	13579	51
GO:0031589	0.763533166885249	0.583365812515588	1	256	cell-substrate adhesion	BP	13579	51
GO:0098609	0.765701432138855	0.481381261841422	2	580	cell-cell adhesion	BP	13579	51
GO:0001775	0.767218003075357	0.479175406299705	2	705	cell activation	BP	13579	51
GO:0070997	0.768048748130302	0.576635357783246	1	333	neuron death	BP	13579	51
GO:0009966	0.768670496802581	0.359925747516	8	2260	regulation of signal transduction	BP	13579	51
GO:0071495	0.768924603271098	0.406672275910924	4	1135	cellular response to endogenous stimulus	BP	13579	51
GO:1903532	0.77051504358423	0.572973229813141	1	367	positive regulation of secretion by cell	BP	13579	51
GO:0015711	0.770783377061038	0.572631278872195	1	341	organic anion transport	BP	13579	51
GO:0045859	0.771834657430907	0.472782207818122	2	620	regulation of protein kinase activity	BP	13579	51
GO:0034220	0.774070131689722	0.425695752970362	3	875	ion transmembrane transport	BP	13579	51
GO:0018108	0.775570245555179	0.565655213637188	1	306	peptidyl-tyrosine phosphorylation	BP	13579	51
GO:0018212	0.77650171440444	0.564262052025949	1	309	peptidyl-tyrosine modification	BP	13579	51
GO:0043085	0.777094119680498	0.395850496542838	4	1113	positive regulation of catalytic activity	BP	13579	51
GO:0072001	0.779486174020209	0.559852279620294	1	289	renal system development	BP	13579	51
GO:0048878	0.782247599711908	0.414439309636968	3	943	chemical homeostasis	BP	13579	51
GO:0048729	0.783125863365771	0.45679870414864	2	535	tissue morphogenesis	BP	13579	51
GO:0042692	0.783530911082985	0.553585484931365	1	350	muscle cell differentiation	BP	13579	51
GO:0048583	0.789450719514112	0.323089023672045	10	2836	regulation of response to stimulus	BP	13579	51
GO:0007015	0.789496967515074	0.544538859376399	1	301	actin filament organization	BP	13579	51
GO:0009150	0.79033141227095	0.542992001749808	1	431	purine ribonucleotide metabolic process	BP	13579	51
GO:0000122	0.790622596488717	0.445804530215057	2	643	negative regulation of transcription from RNA polymerase II promoter	BP	13579	51
GO:0051046	0.79073697570463	0.4456037525969	2	688	regulation of secretion	BP	13579	51
GO:0051047	0.791429975578199	0.541336333581853	1	394	positive regulation of secretion	BP	13579	51
GO:0070887	0.792327829532327	0.329995723389275	8	2353	cellular response to chemical stimulus	BP	13579	51
GO:0010646	0.79304734286427	0.323296720936536	9	2546	regulation of cell communication	BP	13579	51
GO:0033993	0.794130437594211	0.397783454433816	3	1040	response to lipid	BP	13579	51
GO:0006812	0.794262097619438	0.3976249980454	3	965	cation transport	BP	13579	51
GO:0048638	0.794508641469256	0.5366908439378	1	308	regulation of developmental growth	BP	13579	51
GO:0006163	0.795875733960033	0.534283437250825	1	443	purine nucleotide metabolic process	BP	13579	51
GO:0042325	0.796211293589199	0.369901316277588	4	1237	regulation of phosphorylation	BP	13579	51
GO:0090407	0.796650233776606	0.533060968280621	1	440	organophosphate biosynthetic process	BP	13579	51
GO:0030029	0.796761649300444	0.436825733750236	2	557	actin filament-based process	BP	13579	51
GO:0042060	0.797428686076135	0.531945621901431	1	364	wound healing	BP	13579	51
GO:0009259	0.797926238642946	0.531030088044813	1	443	ribonucleotide metabolic process	BP	13579	51
GO:0023051	0.800155145254815	0.314207895439344	9	2567	regulation of signaling	BP	13579	51
GO:0048285	0.800622034059099	0.526869321990308	1	352	organelle fission	BP	13579	51
GO:0007399	0.800807278364515	0.319086953200784	8	2007	nervous system development	BP	13579	51
GO:0014706	0.801239851213136	0.52589565072324	1	343	striated muscle tissue development	BP	13579	51
GO:0016055	0.801999329151631	0.524759953177667	1	307	Wnt signaling pathway	BP	13579	51
GO:0050708	0.802729193220126	0.523427575780012	1	377	regulation of protein secretion	BP	13579	51
GO:0198738	0.804421177059173	0.520835299153733	1	309	cell-cell signaling by wnt	BP	13579	51
GO:0048870	0.805771672884247	0.356656719804328	4	1134	cell motility	BP	13579	51
GO:0051674	0.805771672884247	0.356656719804328	4	1134	localization of cell	BP	13579	51
GO:0000278	0.805851247590707	0.423093960765428	2	652	mitotic cell cycle	BP	13579	51
GO:1901700	0.805853908582055	0.340141351393523	5	1631	response to oxygen-containing compound	BP	13579	51
GO:0019693	0.806638594908459	0.516953945772301	1	455	ribose phosphate metabolic process	BP	13579	51
GO:0045595	0.806801109829693	0.338884516728506	5	1420	regulation of cell differentiation	BP	13579	51
GO:0065009	0.807480849390887	0.310348507808045	8	2408	regulation of molecular function	BP	13579	51
GO:0051247	0.811174357093199	0.349012113921389	4	1302	positive regulation of protein metabolic process	BP	13579	51
GO:0001525	0.812154990018156	0.508012003872322	1	352	angiogenesis	BP	13579	51
GO:0050804	0.812867660645602	0.506853979324274	1	338	modulation of chemical synaptic transmission	BP	13579	51
GO:0001655	0.814885713310925	0.503494812574817	1	329	urogenital system development	BP	13579	51
GO:0032502	0.814954139155645	0.272794169638186	18	4654	developmental process	BP	13579	51
GO:0043549	0.815018291014491	0.409019488528677	2	673	regulation of kinase activity	BP	13579	51
GO:0030334	0.81639332087415	0.406909190105794	2	640	regulation of cell migration	BP	13579	51
GO:0072359	0.817337679399647	0.364279082789848	3	875	circulatory system development	BP	13579	51
GO:0048589	0.819348483603359	0.402334736756547	2	595	developmental growth	BP	13579	51
GO:0048699	0.819740532755999	0.32101035624723	5	1310	generation of neurons	BP	13579	51
GO:0010038	0.819968490142985	0.49471526070161	1	417	response to metal ion	BP	13579	51
GO:0006811	0.821261177287061	0.334628142126611	4	1307	ion transport	BP	13579	51
GO:0050793	0.821860841775565	0.298077980052405	7	1969	regulation of developmental process	BP	13579	51
GO:0002791	0.822047861564161	0.491158737325833	1	411	regulation of peptide secretion	BP	13579	51
GO:0001101	0.822801370978917	0.489848471278425	1	419	response to acid chemical	BP	13579	51
GO:0019637	0.823217193320083	0.396079611796185	2	855	organophosphate metabolic process	BP	13579	51
GO:0060537	0.823626460919968	0.488523223539273	1	361	muscle tissue development	BP	13579	51
GO:0009790	0.823637646769681	0.354898719580471	3	867	embryo development	BP	13579	51
GO:0072521	0.825096993590896	0.485790852853691	1	483	purine-containing compound metabolic process	BP	13579	51
GO:2000145	0.832387766287793	0.381512231950547	2	678	regulation of cell motility	BP	13579	51
GO:0048568	0.835025825605501	0.468399804793514	1	373	embryonic organ development	BP	13579	51
GO:0006954	0.835327915753651	0.467695884451735	1	483	inflammatory response	BP	13579	51
GO:0001701	0.838560869586157	0.462054831198669	1	349	in utero embryonic development	BP	13579	51
GO:0060429	0.839271544422647	0.331050668689065	3	918	epithelium development	BP	13579	51
GO:0010817	0.839631413589406	0.45994545633014	1	441	regulation of hormone levels	BP	13579	51
GO:0008015	0.840853932822704	0.457772368049416	1	398	blood circulation	BP	13579	51
GO:0023061	0.840983179563536	0.457494566075993	1	424	signal release	BP	13579	51
GO:0031324	0.842271078327808	0.278120541787305	6	1910	negative regulation of cellular metabolic process	BP	13579	51
GO:0003013	0.843827079536082	0.452285264119213	1	401	circulatory system process	BP	13579	51
GO:0006928	0.844085149677384	0.286242123932367	5	1420	movement of cell or subcellular component	BP	13579	51
GO:0120031	0.84410612977767	0.451828891662832	1	367	plasma membrane bounded cell projection assembly	BP	13579	51
GO:0065008	0.844174086445647	0.251885107001286	10	2880	regulation of biological quality	BP	13579	51
GO:0051051	0.844975379022495	0.450061781138415	1	465	negative regulation of transport	BP	13579	51
GO:0009117	0.846527314455413	0.447081186818983	1	546	nucleotide metabolic process	BP	13579	51
GO:0030031	0.846541588261451	0.44727923628763	1	373	cell projection assembly	BP	13579	51
GO:0051338	0.847074719562912	0.357256806836091	2	755	regulation of transferase activity	BP	13579	51
GO:0006753	0.849040131244274	0.442352394883594	1	552	nucleoside phosphate metabolic process	BP	13579	51
GO:0046649	0.851489341518203	0.437762653495049	1	495	lymphocyte activation	BP	13579	51
GO:0007600	0.853831923313836	0.433380112146235	1	418	sensory perception	BP	13579	51
GO:0007417	0.85646481425031	0.303893949019204	3	934	central nervous system development	BP	13579	51
GO:0022008	0.85889446554122	0.264363868614055	5	1407	neurogenesis	BP	13579	51
GO:0034765	0.85899923910849	0.423402908193169	1	391	regulation of ion transmembrane transport	BP	13579	51
GO:1902533	0.86002787346725	0.335096190520338	2	798	positive regulation of intracellular signal transduction	BP	13579	51
GO:0006935	0.860913765437419	0.419608210788251	1	411	chemotaxis	BP	13579	51
GO:0014070	0.861724151569361	0.295314677391354	3	1116	response to organic cyclic compound	BP	13579	51
GO:0044057	0.862149408421868	0.417112764103656	1	448	regulation of system process	BP	13579	51
GO:0042330	0.862331720673883	0.416801772715839	1	413	taxis	BP	13579	51
GO:0006518	0.86336074709939	0.41455910699266	1	598	peptide metabolic process	BP	13579	51
GO:0009306	0.864574522146798	0.412270194615963	1	461	protein secretion	BP	13579	51
GO:0051716	0.864697248349975	0.208854740715332	18	5014	cellular response to stimulus	BP	13579	51
GO:0034762	0.866225917591368	0.409039994468489	1	404	regulation of transmembrane transport	BP	13579	51
GO:2000026	0.867647914900908	0.251114270349038	5	1555	regulation of multicellular organismal development	BP	13579	51
GO:0006820	0.869096304702383	0.403152898701003	1	461	anion transport	BP	13579	51
GO:0015672	0.870043056771682	0.401248682201383	1	442	monovalent inorganic cation transport	BP	13579	51
GO:0040012	0.870232715956554	0.317119976331028	2	743	regulation of locomotion	BP	13579	51
GO:0048608	0.872530960701269	0.396158337194093	1	433	reproductive structure development	BP	13579	51
GO:0055086	0.872874782949004	0.395283919349267	1	593	nucleobase-containing small molecule metabolic process	BP	13579	51
GO:0032940	0.874411849024522	0.309544946179983	2	841	secretion by cell	BP	13579	51
GO:0051493	0.874499383723399	0.392139733105085	1	398	regulation of cytoskeleton organization	BP	13579	51
GO:0019220	0.874570967687264	0.253818997975155	4	1428	regulation of phosphate metabolic process	BP	13579	51
GO:0051270	0.87472552412681	0.309023668165998	2	745	regulation of cellular component movement	BP	13579	51
GO:0051174	0.875527363239798	0.252285957598274	4	1433	regulation of phosphorus metabolic process	BP	13579	51
GO:0061458	0.875567650367741	0.38985544009536	1	438	reproductive system development	BP	13579	51
GO:0033554	0.877158489478246	0.249662204984892	4	1451	cellular response to stress	BP	13579	51
GO:0010033	0.879944062155359	0.210306788435645	8	2656	response to organic substance	BP	13579	51
GO:0023052	0.880427190393823	0.190938301679837	15	4222	signaling	BP	13579	51
GO:0002790	0.880606222824687	0.379167861423837	1	498	peptide secretion	BP	13579	51
GO:0009719	0.881209072315256	0.243115393866753	4	1432	response to endogenous stimulus	BP	13579	51
GO:0009611	0.881667789804988	0.376912675650486	1	490	response to wounding	BP	13579	51
GO:0030182	0.881948975677645	0.241961736967276	4	1191	neuron differentiation	BP	13579	51
GO:0048514	0.882309191314411	0.375615446813123	1	430	blood vessel morphogenesis	BP	13579	51
GO:0042493	0.884250046830368	0.371314106975111	1	541	response to drug	BP	13579	51
GO:0050877	0.885782958159906	0.288617969832339	2	775	nervous system process	BP	13579	51
GO:0043065	0.886407473082723	0.366652580450413	1	521	positive regulation of apoptotic process	BP	13579	51
GO:0030900	0.886452074214335	0.366700436636954	1	405	forebrain development	BP	13579	51
GO:0000904	0.887432593020752	0.285623572673577	2	608	cell morphogenesis involved in differentiation	BP	13579	51
GO:0043068	0.888455186838747	0.362168563428581	1	524	positive regulation of programmed cell death	BP	13579	51
GO:0040011	0.890712687759115	0.227525618354531	4	1306	locomotion	BP	13579	51
GO:0051172	0.89104023180568	0.214574564834926	5	1775	negative regulation of nitrogen compound metabolic process	BP	13579	51
GO:0009892	0.895145346948283	0.199332341009005	6	2089	negative regulation of metabolic process	BP	13579	51
GO:0007154	0.895408516948664	0.170161627280503	15	4288	cell communication	BP	13579	51
GO:0007409	0.896642717759403	0.344064119457198	1	371	axonogenesis	BP	13579	51
GO:0009967	0.896878530449383	0.2354284734942	3	1189	positive regulation of signal transduction	BP	13579	51
GO:0045321	0.897297662267936	0.342312076958933	1	587	leukocyte activation	BP	13579	51
GO:0031327	0.897719946625663	0.23393303704231	3	1159	negative regulation of cellular biosynthetic process	BP	13579	51
GO:0032101	0.897774438351524	0.341239993228702	1	565	regulation of response to external stimulus	BP	13579	51
GO:0032270	0.901659713231115	0.226836067242486	3	1226	positive regulation of cellular protein metabolic process	BP	13579	51
GO:0048666	0.902758668305345	0.224914691743821	3	964	neuron development	BP	13579	51
GO:0009890	0.903702246053421	0.223140498409575	3	1188	negative regulation of biosynthetic process	BP	13579	51
GO:0007267	0.909043372490029	0.213356288142719	3	1154	cell-cell signaling	BP	13579	51
GO:0010942	0.910318959096357	0.311712539256451	1	575	positive regulation of cell death	BP	13579	51
GO:0044281	0.910999991604428	0.209665012665561	3	1538	small molecule metabolic process	BP	13579	51
GO:0045892	0.911793582168896	0.237664324488174	2	888	negative regulation of transcription, DNA-templated	BP	13579	51
GO:0043603	0.913956585179697	0.302731171136302	1	730	cellular amide metabolic process	BP	13579	51
GO:0061061	0.914915984432766	0.300484907280123	1	538	muscle structure development	BP	13579	51
GO:1903507	0.915206921850456	0.230631646548347	2	902	negative regulation of nucleic acid-templated transcription	BP	13579	51
GO:1902679	0.915397501374537	0.230235950982236	2	904	negative regulation of RNA biosynthetic process	BP	13579	51
GO:0061564	0.915847060677389	0.29831782921277	1	412	axon development	BP	13579	51
GO:0022603	0.9159678641811	0.229093975254998	2	795	regulation of anatomical structure morphogenesis	BP	13579	51
GO:0019752	0.916529885578555	0.296350886386017	1	726	carboxylic acid metabolic process	BP	13579	51
GO:0040007	0.917117994751777	0.226675199814193	2	853	growth	BP	13579	51
GO:0048513	0.9173614783068	0.150110044990467	9	2821	animal organ development	BP	13579	51
GO:0040008	0.919381179740564	0.289288171010273	1	557	regulation of growth	BP	13579	51
GO:0010605	0.920848291868623	0.165119991625759	5	1891	negative regulation of macromolecule metabolic process	BP	13579	51
GO:0048523	0.925057296911412	0.133206469896885	11	3529	negative regulation of cellular process	BP	13579	51
GO:0048856	0.926028202565735	0.126009144655962	15	4351	anatomical structure development	BP	13579	51
GO:0001568	0.926723506722844	0.270378081080088	1	513	blood vessel development	BP	13579	51
GO:0031401	0.927075338023706	0.205451992277125	2	955	positive regulation of protein modification process	BP	13579	51
GO:0048646	0.928743348706659	0.201852244715235	2	850	anatomical structure formation involved in morphogenesis	BP	13579	51
GO:0046903	0.929484119309773	0.200189597677601	2	981	secretion	BP	13579	51
GO:0051253	0.932617227022834	0.193276729264942	2	969	negative regulation of RNA metabolic process	BP	13579	51
GO:0043436	0.932888608496121	0.253722259284477	1	777	oxoacid metabolic process	BP	13579	51
GO:0048519	0.934099037206348	0.117509188110974	12	3870	negative regulation of biological process	BP	13579	51
GO:0071407	0.934631643125009	0.249057032557939	1	583	cellular response to organic cyclic compound	BP	13579	51
GO:0001944	0.935203692433167	0.24751510601557	1	539	vasculature development	BP	13579	51
GO:0006082	0.935388078367083	0.246866519167597	1	789	organic acid metabolic process	BP	13579	51
GO:0009888	0.936669082838372	0.14617247351222	4	1499	tissue development	BP	13579	51
GO:0043269	0.937493677846076	0.241111335105128	1	600	regulation of ion transport	BP	13579	51
GO:0010647	0.937956702374833	0.157245341580895	3	1347	positive regulation of cell communication	BP	13579	51
GO:0023056	0.938779620359815	0.155560934346705	3	1353	positive regulation of signaling	BP	13579	51
GO:0072358	0.939702741030211	0.234928418545535	1	552	cardiovascular system development	BP	13579	51
GO:1901566	0.946065943127864	0.162384629639875	2	1328	organonitrogen compound biosynthetic process	BP	13579	51
GO:0048667	0.949367563795722	0.206752070482906	1	481	cell morphogenesis involved in neuron differentiation	BP	13579	51
GO:0042592	0.951294141613546	0.129217181026603	3	1421	homeostatic process	BP	13579	51
GO:0002520	0.952270280253038	0.19777216266603	1	693	immune system development	BP	13579	51
GO:0008284	0.954716723104372	0.190154351173747	1	755	positive regulation of cell proliferation	BP	13579	51
GO:0120036	0.954851797806992	0.121485096610593	3	1176	plasma membrane bounded cell projection organization	BP	13579	51
GO:0042221	0.955392942030525	0.0882583581338791	9	3345	response to chemical	BP	13579	51
GO:2000113	0.956183767439587	0.137820918454493	2	1058	negative regulation of cellular macromolecule biosynthetic process	BP	13579	51
GO:0031175	0.956963129483264	0.135912357354276	2	860	neuron projection development	BP	13579	51
GO:0009653	0.957340603932515	0.0935881766445572	6	2016	anatomical structure morphogenesis	BP	13579	51
GO:0045934	0.957355746773616	0.134872900572145	2	1090	negative regulation of nucleobase-containing compound metabolic process	BP	13579	51
GO:0030030	0.957356280753439	0.11593251560638	3	1195	cell projection organization	BP	13579	51
GO:0000902	0.958151339343718	0.13292491061155	2	825	cell morphogenesis	BP	13579	51
GO:0048812	0.960441174101438	0.171954615089974	1	522	neuron projection morphogenesis	BP	13579	51
GO:0010558	0.962084104539357	0.122783037748964	2	1103	negative regulation of macromolecule biosynthetic process	BP	13579	51
GO:0120039	0.963596625543602	0.161477472571155	1	538	plasma membrane bounded cell projection morphogenesis	BP	13579	51
GO:0048858	0.963879860616517	0.160523023424162	1	540	cell projection morphogenesis	BP	13579	51
GO:0032990	0.966166280057187	0.152728710331304	1	561	cell part morphogenesis	BP	13579	51
GO:1901135	0.96703870699284	0.149582554062986	1	939	carbohydrate derivative metabolic process	BP	13579	51
GO:0032989	0.969340594608609	0.103506854429793	2	909	cellular component morphogenesis	BP	13579	51
GO:0001934	0.972433914695671	0.130438775965212	1	786	positive regulation of protein phosphorylation	BP	13579	51
GO:0048731	0.976511126067849	0.0482196226284487	11	3723	system development	BP	13579	51
GO:0007275	0.977534390266759	0.0455854160081128	12	4006	multicellular organism development	BP	13579	51
GO:0042327	0.977724168643112	0.11053090405731	1	825	positive regulation of phosphorylation	BP	13579	51
GO:0010629	0.979604502569973	0.0741618974260309	2	1261	negative regulation of gene expression	BP	13579	51
GO:0010562	0.985294027974967	0.079599336857809	1	937	positive regulation of phosphorus metabolic process	BP	13579	51
GO:0045937	0.985294027974967	0.079599336857809	1	937	positive regulation of phosphate metabolic process	BP	13579	51
GO:0071608	0.999999999999993	0.973876441472188	0	6	macrophage inflammatory protein-1 alpha production	BP	13579	51
GO:1901880	0.999999999999995	0.707106466155353	0	57	negative regulation of protein depolymerization	BP	13579	51
GO:0002526	0.999999999999995	0.711695768461693	0	106	acute inflammatory response	BP	13579	51
GO:0035904	0.999999999999995	0.700519108463743	0	52	aorta development	BP	13579	51
GO:0006900	0.999999999999996	0.814871286484445	0	44	vesicle budding from membrane	BP	13579	51
GO:0002027	0.999999999999996	0.683862404360124	0	83	regulation of heart rate	BP	13579	51
GO:2001242	0.999999999999996	0.660110225696976	0	139	regulation of intrinsic apoptotic signaling pathway	BP	13579	51
GO:0043271	0.999999999999996	0.576096517948405	0	143	negative regulation of ion transport	BP	13579	51
GO:0060759	0.999999999999996	0.685474547803425	0	87	regulation of response to cytokine stimulus	BP	13579	51
GO:0043502	0.999999999999996	0.683138224288276	0	80	regulation of muscle adaptation	BP	13579	51
GO:0050715	0.999999999999996	0.662519567965668	0	106	positive regulation of cytokine secretion	BP	13579	51
GO:0051188	0.999999999999996	0.671652437840801	0	135	cofactor biosynthetic process	BP	13579	51
GO:0009791	0.999999999999997	0.542625682985796	0	104	post-embryonic development	BP	13579	51
GO:0014909	0.999999999999997	0.713213981293977	0	78	smooth muscle cell migration	BP	13579	51
GO:0070304	0.999999999999998	0.504094311242577	0	128	positive regulation of stress-activated protein kinase signaling cascade	BP	13579	51
GO:0097485	0.999999999999998	0.393411156136484	0	158	neuron projection guidance	BP	13579	51
GO:0002694	0.999999999999998	0.259829877348375	0	365	regulation of leukocyte activation	BP	13579	51
GO:0009913	0.999999999999998	0.514289553306017	0	128	epidermal cell differentiation	BP	13579	51
GO:0010959	0.999999999999998	0.235757787839386	0	350	regulation of metal ion transport	BP	13579	51
GO:0071496	0.999999999999999	0.249490743399531	0	313	cellular response to external stimulus	BP	13579	51
GO:0002286	0.999999999999999	0.778472570073151	0	64	T cell activation involved in immune response	BP	13579	51
GO:0032844	0.999999999999999	0.152814803679108	0	433	regulation of homeostatic process	BP	13579	51
GO:0007200	0.999999999999999	0.745831572622798	0	89	phospholipase C-activating G-protein coupled receptor signaling pathway	BP	13579	51
GO:0046488	0.999999999999999	0.605516981906544	0	103	phosphatidylinositol metabolic process	BP	13579	51
GO:0002826	0.999999999999999	0.974248671477134	0	6	negative regulation of T-helper 1 type immune response	BP	13579	51
GO:0045667	0.999999999999999	0.625766553651381	0	110	regulation of osteoblast differentiation	BP	13579	51
GO:0045956	0.999999999999999	0.889567565402684	0	24	positive regulation of calcium ion-dependent exocytosis	BP	13579	51
GO:0007186	0.999999999999999	0.0979518223477729	0	632	G-protein coupled receptor signaling pathway	BP	13579	51
GO:0008637	0.999999999999999	0.759478393192345	0	94	apoptotic mitochondrial changes	BP	13579	51
GO:0043401	0.999999999999999	0.506678611337861	0	145	steroid hormone mediated signaling pathway	BP	13579	51
GO:0061383	0.999999999999999	0.757781909326142	0	45	trabecula morphogenesis	BP	13579	51
GO:0050922	1	0.833633651397155	0	35	negative regulation of chemotaxis	BP	13579	51
GO:0006629	1	0.024821513274291	0	970	lipid metabolic process	BP	13579	51
GO:0045471	1	0.47947303128133	0	203	response to ethanol	BP	13579	51
GO:0050867	1	0.413427723921131	0	241	positive regulation of cell activation	BP	13579	51
GO:0051347	1	0.0923477707762402	0	495	positive regulation of transferase activity	BP	13579	51
GO:0018196	1	0.915221505301679	0	28	peptidyl-asparagine modification	BP	13579	51
GO:0021700	1	0.327179040427206	0	229	developmental maturation	BP	13579	51
GO:0030279	1	0.725636930337445	0	67	negative regulation of ossification	BP	13579	51
GO:0045840	1	0.81509550988394	0	45	positive regulation of mitotic nuclear division	BP	13579	51
GO:0000002	1	0.910886949079734	0	29	mitochondrial genome maintenance	BP	13579	51
GO:0000011	1	0.989871770513211	0	1	vacuole inheritance	BP	13579	51
GO:0000012	1	0.978700221834707	0	6	single strand break repair	BP	13579	51
GO:0000019	1	0.987172830161655	0	3	regulation of mitotic recombination	BP	13579	51
GO:0000022	1	0.966922077860314	0	6	mitotic spindle elongation	BP	13579	51
GO:0000023	1	0.993135185111763	0	1	maltose metabolic process	BP	13579	51
GO:0000027	1	0.956627415428322	0	25	ribosomal large subunit assembly	BP	13579	51
GO:0000028	1	0.968173689759129	0	16	ribosomal small subunit assembly	BP	13579	51
GO:0000032	1	0.998707234709561	0	1	cell wall mannoprotein biosynthetic process	BP	13579	51
GO:0000038	1	0.918381439487382	0	25	very long-chain fatty acid metabolic process	BP	13579	51
GO:0000041	1	0.688191804091511	0	76	transition metal ion transport	BP	13579	51
GO:0000042	1	0.95973832335331	0	5	protein targeting to Golgi	BP	13579	51
GO:0000050	1	0.952777652823132	0	9	urea cycle	BP	13579	51
GO:0000052	1	0.956552825231531	0	7	citrulline metabolic process	BP	13579	51
GO:0000053	1	0.996998733446983	0	2	argininosuccinate metabolic process	BP	13579	51
GO:0000054	1	0.969101272507087	0	14	ribosomal subunit export from nucleus	BP	13579	51
GO:0000055	1	0.98238422109087	0	8	ribosomal large subunit export from nucleus	BP	13579	51
GO:0000056	1	0.98619108393663	0	6	ribosomal small subunit export from nucleus	BP	13579	51
GO:0000060	1	0.821334436205256	0	46	protein import into nucleus, translocation	BP	13579	51
GO:0000066	1	0.996054560897471	0	3	mitochondrial ornithine transport	BP	13579	51
GO:0000070	1	0.597757141813953	0	112	mitotic sister chromatid segregation	BP	13579	51
GO:0000075	1	0.58880373198202	0	126	cell cycle checkpoint	BP	13579	51
GO:0000076	1	0.960044956719601	0	10	DNA replication checkpoint	BP	13579	51
GO:0000077	1	0.732147740799265	0	72	DNA damage checkpoint	BP	13579	51
GO:0000079	1	0.816191257801791	0	56	regulation of cyclin-dependent protein serine/threonine kinase activity	BP	13579	51
GO:0000082	1	0.541267236223776	0	142	G1/S transition of mitotic cell cycle	BP	13579	51
GO:0000083	1	0.934815513605404	0	11	regulation of transcription involved in G1/S transition of mitotic cell cycle	BP	13579	51
GO:0000096	1	0.899443259065119	0	32	sulfur amino acid metabolic process	BP	13579	51
GO:0000097	1	0.963381473269826	0	15	sulfur amino acid biosynthetic process	BP	13579	51
GO:0000098	1	0.980799288138741	0	8	sulfur amino acid catabolic process	BP	13579	51
GO:0000103	1	0.987160423311367	0	4	sulfate assimilation	BP	13579	51
GO:0000105	1	0.991364919056831	0	2	histidine biosynthetic process	BP	13579	51
GO:0000117	1	0.992431646409471	0	2	regulation of transcription involved in G2/M transition of mitotic cell cycle	BP	13579	51
GO:0000132	1	0.911212203725524	0	21	establishment of mitotic spindle orientation	BP	13579	51
GO:0000154	1	0.956955811773953	0	22	rRNA modification	BP	13579	51
GO:0000160	1	0.951287623596481	0	6	phosphorelay signal transduction system	BP	13579	51
GO:0000183	1	0.942144361572171	0	7	chromatin silencing at rDNA	BP	13579	51
GO:0000184	1	0.920641871002536	0	23	nuclear-transcribed mRNA catabolic process, nonsense-mediated decay	BP	13579	51
GO:0000185	1	0.909196510544711	0	17	activation of MAPKKK activity	BP	13579	51
GO:0000186	1	0.727211220382366	0	56	activation of MAPKK activity	BP	13579	51
GO:0000187	1	0.57509308244576	0	100	activation of MAPK activity	BP	13579	51
GO:0000188	1	0.939365510030668	0	19	inactivation of MAPK activity	BP	13579	51
GO:0000189	1	0.987560183013354	0	1	MAPK import into nucleus	BP	13579	51
GO:0000212	1	0.954642536698139	0	10	meiotic spindle organization	BP	13579	51
GO:0000244	1	0.956687040310207	0	8	spliceosomal tri-snRNP complex assembly	BP	13579	51
GO:0000245	1	0.866890626658854	0	42	spliceosomal complex assembly	BP	13579	51
GO:0000255	1	0.982580015754392	0	4	allantoin metabolic process	BP	13579	51
GO:0000256	1	0.998733425801947	0	1	allantoin catabolic process	BP	13579	51
GO:0000266	1	0.852246448961998	0	37	mitochondrial fission	BP	13579	51
GO:0000270	1	0.99886036704698	0	1	peptidoglycan metabolic process	BP	13579	51
GO:0000271	1	0.756372006454533	0	57	polysaccharide biosynthetic process	BP	13579	51
GO:0000272	1	0.913863772630178	0	20	polysaccharide catabolic process	BP	13579	51
GO:0000281	1	0.808052275851017	0	42	mitotic cytokinesis	BP	13579	51
GO:0000288	1	0.85763073566443	0	39	nuclear-transcribed mRNA catabolic process, deadenylation-dependent decay	BP	13579	51
GO:0000289	1	0.928626360699976	0	16	nuclear-transcribed mRNA poly(A) tail shortening	BP	13579	51
GO:0000290	1	0.980781982278071	0	6	deadenylation-dependent decapping of nuclear-transcribed mRNA	BP	13579	51
GO:0000291	1	0.968791439025168	0	13	nuclear-transcribed mRNA catabolic process, exonucleolytic	BP	13579	51
GO:0000294	1	0.996931669307211	0	1	nuclear-transcribed mRNA catabolic process, endonucleolytic cleavage-dependent decay	BP	13579	51
GO:0000301	1	0.952729779428397	0	8	retrograde transport, vesicle recycling within Golgi	BP	13579	51
GO:0000303	1	0.932503042024062	0	25	response to superoxide	BP	13579	51
GO:0000305	1	0.920565949334042	0	28	response to oxygen radical	BP	13579	51
GO:0000320	1	0.981536192935312	0	4	re-entry into mitotic cell cycle	BP	13579	51
GO:0000338	1	0.984952479324271	0	10	protein deneddylation	BP	13579	51
GO:0000349	1	0.994581637875324	0	2	generation of catalytic spliceosome for first transesterification step	BP	13579	51
GO:0000350	1	0.986082985814293	0	3	generation of catalytic spliceosome for second transesterification step	BP	13579	51
GO:0000379	1	0.99577167281832	0	3	tRNA-type intron splice site recognition and cleavage	BP	13579	51
GO:0000380	1	0.799418900668348	0	55	alternative mRNA splicing, via spliceosome	BP	13579	51
GO:0000381	1	0.85365876650926	0	42	regulation of alternative mRNA splicing, via spliceosome	BP	13579	51
GO:0000387	1	0.910778430417413	0	30	spliceosomal snRNP assembly	BP	13579	51
GO:0000389	1	0.986548242545232	0	3	mRNA 3'-splice site recognition	BP	13579	51
GO:0000390	1	0.991174069682713	0	2	spliceosomal complex disassembly	BP	13579	51
GO:0000393	1	0.980738536539515	0	5	spliceosomal conformational changes to generate catalytic conformation	BP	13579	51
GO:0000394	1	0.977137225327704	0	11	RNA splicing, via endonucleolytic cleavage and ligation	BP	13579	51
GO:0000395	1	0.978676746761471	0	5	mRNA 5'-splice site recognition	BP	13579	51
GO:0000409	1	0.989610348286782	0	1	regulation of transcription by galactose	BP	13579	51
GO:0000411	1	0.989610348286782	0	1	positive regulation of transcription by galactose	BP	13579	51
GO:0000412	1	0.996873690869244	0	1	histone peptidyl-prolyl isomerization	BP	13579	51
GO:0000413	1	0.922303444302661	0	29	protein peptidyl-prolyl isomerization	BP	13579	51
GO:0000414	1	0.962930805518475	0	4	regulation of histone H3-K36 methylation	BP	13579	51
GO:0000415	1	0.988515553811176	0	1	negative regulation of histone H3-K36 methylation	BP	13579	51
GO:0000416	1	0.992476046931705	0	1	positive regulation of histone H3-K36 methylation	BP	13579	51
GO:0000423	1	0.924789885757209	0	17	mitophagy	BP	13579	51
GO:0000429	1	0.984456868001378	0	4	carbon catabolite regulation of transcription from RNA polymerase II promoter	BP	13579	51
GO:0000430	1	0.994793500830525	0	3	regulation of transcription from RNA polymerase II promoter by glucose	BP	13579	51
GO:0000431	1	0.989610348286782	0	1	regulation of transcription from RNA polymerase II promoter by galactose	BP	13579	51
GO:0000432	1	0.994793500830525	0	3	positive regulation of transcription from RNA polymerase II promoter by glucose	BP	13579	51
GO:0000433	1	0.998015506502371	0	1	negative regulation of transcription from RNA polymerase II promoter by glucose	BP	13579	51
GO:0000435	1	0.989610348286782	0	1	positive regulation of transcription from RNA polymerase II promoter by galactose	BP	13579	51
GO:0000436	1	0.984456868001378	0	4	carbon catabolite activation of transcription from RNA polymerase II promoter	BP	13579	51
GO:0000437	1	0.998015506502371	0	1	carbon catabolite repression of transcription from RNA polymerase II promoter	BP	13579	51
GO:0000447	1	0.992681527288301	0	6	endonucleolytic cleavage in ITS1 to separate SSU-rRNA from 5.8S rRNA and LSU-rRNA from tricistronic rRNA transcript (SSU-rRNA, 5.8S rRNA, LSU-rRNA)	BP	13579	51
GO:0000448	1	0.997175006178129	0	1	cleavage in ITS2 between 5.8S rRNA and LSU-rRNA of tricistronic rRNA transcript (SSU-rRNA, 5.8S rRNA, LSU-rRNA)	BP	13579	51
GO:0000451	1	0.995507531566214	0	1	rRNA 2'-O-methylation	BP	13579	51
GO:0000453	1	0.995507531566214	0	1	enzyme-directed rRNA 2'-O-methylation	BP	13579	51
GO:0000454	1	0.99611400291151	0	3	snoRNA guided rRNA pseudouridine synthesis	BP	13579	51
GO:0000455	1	0.998630150715692	0	1	enzyme-directed rRNA pseudouridine synthesis	BP	13579	51
GO:0000459	1	0.99494819112294	0	4	exonucleolytic trimming involved in rRNA processing	BP	13579	51
GO:0000460	1	0.933407703503944	0	26	maturation of 5.8S rRNA	BP	13579	51
GO:0000461	1	0.997714416260462	0	2	endonucleolytic cleavage to generate mature 3'-end of SSU-rRNA from (SSU-rRNA, 5.8S rRNA, LSU-rRNA)	BP	13579	51
GO:0000462	1	0.91729565699824	0	28	maturation of SSU-rRNA from tricistronic rRNA transcript (SSU-rRNA, 5.8S rRNA, LSU-rRNA)	BP	13579	51
GO:0000463	1	0.983890752392374	0	8	maturation of LSU-rRNA from tricistronic rRNA transcript (SSU-rRNA, 5.8S rRNA, LSU-rRNA)	BP	13579	51
GO:0000466	1	0.965867390599447	0	15	maturation of 5.8S rRNA from tricistronic rRNA transcript (SSU-rRNA, 5.8S rRNA, LSU-rRNA)	BP	13579	51
GO:0000467	1	0.99494819112294	0	4	exonucleolytic trimming to generate mature 3'-end of 5.8S rRNA from tricistronic rRNA transcript (SSU-rRNA, 5.8S rRNA, LSU-rRNA)	BP	13579	51
GO:0000469	1	0.971436652681327	0	15	cleavage involved in rRNA processing	BP	13579	51
GO:0000470	1	0.963169827644728	0	16	maturation of LSU-rRNA	BP	13579	51
GO:0000472	1	0.998717205566835	0	1	endonucleolytic cleavage to generate mature 5'-end of SSU-rRNA from (SSU-rRNA, 5.8S rRNA, LSU-rRNA)	BP	13579	51
GO:0000478	1	0.977649034017933	0	10	endonucleolytic cleavage involved in rRNA processing	BP	13579	51
GO:0000479	1	0.980012141543825	0	9	endonucleolytic cleavage of tricistronic rRNA transcript (SSU-rRNA, 5.8S rRNA, LSU-rRNA)	BP	13579	51
GO:0000480	1	0.995046538852502	0	4	endonucleolytic cleavage in 5'-ETS of tricistronic rRNA transcript (SSU-rRNA, 5.8S rRNA, LSU-rRNA)	BP	13579	51
GO:0000481	1	0.996984821723482	0	1	maturation of 5S rRNA	BP	13579	51
GO:0000491	1	0.991419092830994	0	6	small nucleolar ribonucleoprotein complex assembly	BP	13579	51
GO:0000492	1	0.993446595170712	0	5	box C/D snoRNP assembly	BP	13579	51
GO:0000493	1	0.997959392511049	0	1	box H/ACA snoRNP assembly	BP	13579	51
GO:0000494	1	0.99740371218848	0	2	box C/D snoRNA 3'-end processing	BP	13579	51
GO:0000495	1	0.998600224546984	0	1	box H/ACA snoRNA 3'-end processing	BP	13579	51
GO:0000578	1	0.884501185861778	0	26	embryonic axis specification	BP	13579	51
GO:0000706	1	0.998687042599939	0	1	meiotic DNA double-strand break processing	BP	13579	51
GO:0000707	1	0.982126556538581	0	4	meiotic DNA recombinase assembly	BP	13579	51
GO:0000710	1	0.99875127173051	0	1	meiotic mismatch repair	BP	13579	51
GO:0000711	1	0.996413839680214	0	3	meiotic DNA repair synthesis	BP	13579	51
GO:0000712	1	0.974635279277574	0	6	resolution of meiotic recombination intermediates	BP	13579	51
GO:0000715	1	0.986936806381138	0	3	nucleotide-excision repair, DNA damage recognition	BP	13579	51
GO:0000717	1	0.996625928147125	0	1	nucleotide-excision repair, DNA duplex unwinding	BP	13579	51
GO:0000720	1	0.99875127173051	0	1	pyrimidine dimer repair by nucleotide-excision repair	BP	13579	51
GO:0000722	1	0.935553194575964	0	12	telomere maintenance via recombination	BP	13579	51
GO:0000723	1	0.688713401442744	0	96	telomere maintenance	BP	13579	51
GO:0000726	1	0.847283134948431	0	38	non-recombinational repair	BP	13579	51
GO:0000727	1	0.982072066630983	0	5	double-strand break repair via break-induced replication	BP	13579	51
GO:0000729	1	0.957036914104877	0	10	DNA double-strand break processing	BP	13579	51
GO:0000730	1	0.974549111264961	0	8	DNA recombinase assembly	BP	13579	51
GO:0000731	1	0.902046712533792	0	20	DNA synthesis involved in DNA repair	BP	13579	51
GO:0000732	1	0.990846054305031	0	1	strand displacement	BP	13579	51
GO:0000733	1	0.975722554724017	0	7	DNA strand renaturation	BP	13579	51
GO:0000737	1	0.953541234135878	0	18	DNA catabolic process, endonucleolytic	BP	13579	51
GO:0000738	1	0.998814174004834	0	1	DNA catabolic process, exonucleolytic	BP	13579	51
GO:0000768	1	0.818341237859854	0	41	syncytium formation by plasma membrane fusion	BP	13579	51
GO:0000820	1	0.969606684922158	0	6	regulation of glutamine family amino acid metabolic process	BP	13579	51
GO:0000821	1	0.98939882757709	0	2	regulation of arginine metabolic process	BP	13579	51
GO:0000912	1	0.979835239685386	0	3	assembly of actomyosin apparatus involved in cytokinesis	BP	13579	51
GO:0000915	1	0.979835239685386	0	3	actomyosin contractile ring assembly	BP	13579	51
GO:0000917	1	0.998701857125401	0	1	division septum assembly	BP	13579	51
GO:0000920	1	0.961908309035314	0	14	cell separation after cytokinesis	BP	13579	51
GO:0000956	1	0.711738075375156	0	84	nuclear-transcribed mRNA catabolic process	BP	13579	51
GO:0000957	1	0.97553384055119	0	5	mitochondrial RNA catabolic process	BP	13579	51
GO:0000958	1	0.98891651340768	0	3	mitochondrial mRNA catabolic process	BP	13579	51
GO:0000959	1	0.910944528912787	0	30	mitochondrial RNA metabolic process	BP	13579	51
GO:0000960	1	0.977271878361875	0	4	regulation of mitochondrial RNA catabolic process	BP	13579	51
GO:0000961	1	0.98647033198321	0	2	negative regulation of mitochondrial RNA catabolic process	BP	13579	51
GO:0000962	1	0.990677912998987	0	2	positive regulation of mitochondrial RNA catabolic process	BP	13579	51
GO:0000963	1	0.99459827505015	0	2	mitochondrial RNA processing	BP	13579	51
GO:0000964	1	0.989463415977513	0	2	mitochondrial RNA 5'-end processing	BP	13579	51
GO:0000965	1	0.988692548729726	0	3	mitochondrial RNA 3'-end processing	BP	13579	51
GO:0000966	1	0.978335066273949	0	4	RNA 5'-end processing	BP	13579	51
GO:0000967	1	0.998717205566835	0	1	rRNA 5'-end processing	BP	13579	51
GO:0000999	1	0.996137362403198	0	1	RNA polymerase III type 1 promoter transcriptional preinitiation complex assembly	BP	13579	51
GO:0001009	1	0.996137362403198	0	1	transcription from RNA polymerase III type 2 promoter	BP	13579	51
GO:0001022	1	0.996137362403198	0	1	transcription initiation from RNA polymerase III type 1 promoter	BP	13579	51
GO:0001100	1	0.998789927667742	0	1	negative regulation of exit from mitosis	BP	13579	51
GO:0001172	1	0.99308715357737	0	1	transcription, RNA-templated	BP	13579	51
GO:0001180	1	0.990154589237402	0	3	transcription initiation from RNA polymerase I promoter for nuclear large rRNA transcript	BP	13579	51
GO:0001188	1	0.997142158682239	0	2	RNA polymerase I transcriptional preinitiation complex assembly	BP	13579	51
GO:0001189	1	0.997142158682239	0	2	RNA polymerase I transcriptional preinitiation complex assembly at the promoter for the nuclear large rRNA transcript	BP	13579	51
GO:0001300	1	0.989880129375518	0	2	chronological cell aging	BP	13579	51
GO:0001302	1	0.982333705118047	0	5	replicative cell aging	BP	13579	51
GO:0001306	1	0.995110426520754	0	3	age-dependent response to oxidative stress	BP	13579	51
GO:0001315	1	0.998314057694551	0	1	age-dependent response to reactive oxygen species	BP	13579	51
GO:0001325	1	0.977983156423521	0	6	formation of extrachromosomal circular DNA	BP	13579	51
GO:0001408	1	0.991257120571436	0	1	guanine nucleotide transport	BP	13579	51
GO:0001502	1	0.8973695100014	0	17	cartilage condensation	BP	13579	51
GO:0001503	1	0.188220677346539	0	346	ossification	BP	13579	51
GO:0001504	1	0.913675166026378	0	20	neurotransmitter uptake	BP	13579	51
GO:0001507	1	0.998332998841572	0	1	acetylcholine catabolic process in synaptic cleft	BP	13579	51
GO:0001508	1	0.458750666509519	0	126	action potential	BP	13579	51
GO:0001510	1	0.871291876573884	0	50	RNA methylation	BP	13579	51
GO:0001514	1	0.970558480335172	0	8	selenocysteine incorporation	BP	13579	51
GO:0001516	1	0.961173207557273	0	18	prostaglandin biosynthetic process	BP	13579	51
GO:0001519	1	0.991802819807202	0	1	peptide amidation	BP	13579	51
GO:0001522	1	0.979568200862006	0	14	pseudouridine synthesis	BP	13579	51
GO:0001523	1	0.902725196198501	0	41	retinoid metabolic process	BP	13579	51
GO:0001539	1	0.93595852444741	0	19	cilium or flagellum-dependent cell motility	BP	13579	51
GO:0001541	1	0.760243887067306	0	67	ovarian follicle development	BP	13579	51
GO:0001542	1	0.938660969250697	0	11	ovulation from ovarian follicle	BP	13579	51
GO:0001543	1	0.985768217485957	0	2	ovarian follicle rupture	BP	13579	51
GO:0001544	1	0.995366386343384	0	1	initiation of primordial ovarian follicle growth	BP	13579	51
GO:0001545	1	0.993956213482026	0	2	primary ovarian follicle growth	BP	13579	51
GO:0001546	1	0.989063975798672	0	3	preantral ovarian follicle growth	BP	13579	51
GO:0001547	1	0.972520178563111	0	8	antral ovarian follicle growth	BP	13579	51
GO:0001550	1	0.998697539676788	0	1	ovarian cumulus expansion	BP	13579	51
GO:0001552	1	0.983580866105002	0	4	ovarian follicle atresia	BP	13579	51
GO:0001553	1	0.912749112119676	0	17	luteinization	BP	13579	51
GO:0001554	1	0.949061778837519	0	7	luteolysis	BP	13579	51
GO:0001555	1	0.998707982216782	0	1	oocyte growth	BP	13579	51
GO:0001556	1	0.915205206704386	0	21	oocyte maturation	BP	13579	51
GO:0001558	1	0.210390700297699	0	345	regulation of cell growth	BP	13579	51
GO:0001560	1	0.979193114587871	0	2	regulation of cell growth by extracellular stimulus	BP	13579	51
GO:0001561	1	0.989523599570662	0	5	fatty acid alpha-oxidation	BP	13579	51
GO:0001562	1	0.944868031105208	0	20	response to protozoan	BP	13579	51
GO:0001569	1	0.817073392167398	0	35	branching involved in blood vessel morphogenesis	BP	13579	51
GO:0001572	1	0.989165877713378	0	1	lactosylceramide biosynthetic process	BP	13579	51
GO:0001573	1	0.96920674577014	0	17	ganglioside metabolic process	BP	13579	51
GO:0001574	1	0.987036275640421	0	8	ganglioside biosynthetic process	BP	13579	51
GO:0001575	1	0.99732965911327	0	2	globoside metabolic process	BP	13579	51
GO:0001576	1	0.998667665178197	0	1	globoside biosynthetic process	BP	13579	51
GO:0001579	1	0.984788052527447	0	3	medium-chain fatty acid transport	BP	13579	51
GO:0001580	1	0.963558210089225	0	14	detection of chemical stimulus involved in sensory perception of bitter taste	BP	13579	51
GO:0001581	1	0.994297002424994	0	1	detection of chemical stimulus involved in sensory perception of sour taste	BP	13579	51
GO:0001649	1	0.418700924047431	0	201	osteoblast differentiation	BP	13579	51
GO:0001656	1	0.672533758134681	0	82	metanephros development	BP	13579	51
GO:0001657	1	0.623379895306524	0	95	ureteric bud development	BP	13579	51
GO:0001658	1	0.77855828051941	0	55	branching involved in ureteric bud morphogenesis	BP	13579	51
GO:0001659	1	0.885764456194334	0	41	temperature homeostasis	BP	13579	51
GO:0001660	1	0.959437650259129	0	13	fever generation	BP	13579	51
GO:0001661	1	0.96442852856905	0	7	conditioned taste aversion	BP	13579	51
GO:0001662	1	0.825156068034341	0	43	behavioral fear response	BP	13579	51
GO:0001672	1	0.946587327292861	0	7	regulation of chromatin assembly or disassembly	BP	13579	51
GO:0001675	1	0.951361986547329	0	12	acrosome assembly	BP	13579	51
GO:0001676	1	0.810247417333373	0	60	long-chain fatty acid metabolic process	BP	13579	51
GO:0001680	1	0.997996329370638	0	1	tRNA 3'-terminal CCA addition	BP	13579	51
GO:0001682	1	0.980749441864731	0	10	tRNA 5'-leader removal	BP	13579	51
GO:0001692	1	0.995122875002296	0	3	histamine metabolic process	BP	13579	51
GO:0001694	1	0.997682073925734	0	1	histamine biosynthetic process	BP	13579	51
GO:0001695	1	0.998725628515911	0	1	histamine catabolic process	BP	13579	51
GO:0001696	1	0.938388705129485	0	19	gastric acid secretion	BP	13579	51
GO:0001697	1	0.99874976371142	0	1	histamine-induced gastric acid secretion	BP	13579	51
GO:0001698	1	0.996407370380439	0	3	gastrin-induced gastric acid secretion	BP	13579	51
GO:0001702	1	0.857226327556189	0	26	gastrulation with mouth forming second	BP	13579	51
GO:0001705	1	0.982754509013971	0	5	ectoderm formation	BP	13579	51
GO:0001707	1	0.757919656333365	0	54	mesoderm formation	BP	13579	51
GO:0001708	1	0.778348628264072	0	60	cell fate specification	BP	13579	51
GO:0001709	1	0.859500828660631	0	37	cell fate determination	BP	13579	51
GO:0001710	1	0.973784110774533	0	10	mesodermal cell fate commitment	BP	13579	51
GO:0001711	1	0.955643442144567	0	12	endodermal cell fate commitment	BP	13579	51
GO:0001712	1	0.986171117893352	0	3	ectodermal cell fate commitment	BP	13579	51
GO:0001714	1	0.986287376929484	0	5	endodermal cell fate specification	BP	13579	51
GO:0001715	1	0.995681721894711	0	1	ectodermal cell fate specification	BP	13579	51
GO:0001731	1	0.980731327983931	0	9	formation of translation preinitiation complex	BP	13579	51
GO:0001732	1	0.988364481613778	0	2	formation of cytoplasmic translation initiation complex	BP	13579	51
GO:0001736	1	0.771320070473385	0	43	establishment of planar polarity	BP	13579	51
GO:0001738	1	0.707645441185924	0	59	morphogenesis of a polarized epithelium	BP	13579	51
GO:0001743	1	0.979513482221403	0	2	optic placode formation	BP	13579	51
GO:0001755	1	0.863896329682821	0	37	neural crest cell migration	BP	13579	51
GO:0001756	1	0.743319344168456	0	56	somitogenesis	BP	13579	51
GO:0001757	1	0.982439183158742	0	3	somite specification	BP	13579	51
GO:0001759	1	0.949807370318682	0	17	organ induction	BP	13579	51
GO:0001762	1	0.997201900395166	0	1	beta-alanine transport	BP	13579	51
GO:0001764	1	0.462137351777207	0	136	neuron migration	BP	13579	51
GO:0001765	1	0.969768968743326	0	10	membrane raft assembly	BP	13579	51
GO:0001766	1	0.986640335030378	0	6	membrane raft polarization	BP	13579	51
GO:0001767	1	0.962114911790254	0	6	establishment of lymphocyte polarity	BP	13579	51
GO:0001768	1	0.962114911790254	0	6	establishment of T cell polarity	BP	13579	51
GO:0001771	1	0.948515697727373	0	12	immunological synapse formation	BP	13579	51
GO:0001773	1	0.928909781639293	0	26	myeloid dendritic cell activation	BP	13579	51
GO:0001774	1	0.917781843115294	0	18	microglial cell activation	BP	13579	51
GO:0001776	1	0.676266291093806	0	88	leukocyte homeostasis	BP	13579	51
GO:0001777	1	0.993688818727242	0	5	T cell homeostatic proliferation	BP	13579	51
GO:0001778	1	0.958267095036337	0	7	plasma membrane repair	BP	13579	51
GO:0001779	1	0.919778947611009	0	22	natural killer cell differentiation	BP	13579	51
GO:0001780	1	0.922580574359069	0	17	neutrophil homeostasis	BP	13579	51
GO:0001781	1	0.957815051123326	0	9	neutrophil apoptotic process	BP	13579	51
GO:0001782	1	0.849115582665067	0	31	B cell homeostasis	BP	13579	51
GO:0001783	1	0.92534725747139	0	22	B cell apoptotic process	BP	13579	51
GO:0001787	1	0.978604010936819	0	10	natural killer cell proliferation	BP	13579	51
GO:0001788	1	0.998722423434885	0	1	antibody-dependent cellular cytotoxicity	BP	13579	51
GO:0001794	1	0.987446094183383	0	3	type IIa hypersensitivity	BP	13579	51
GO:0001796	1	0.987446094183383	0	3	regulation of type IIa hypersensitivity	BP	13579	51
GO:0001798	1	0.987446094183383	0	3	positive regulation of type IIa hypersensitivity	BP	13579	51
GO:0001802	1	0.996144503816589	0	3	type III hypersensitivity	BP	13579	51
GO:0001803	1	0.996144503816589	0	3	regulation of type III hypersensitivity	BP	13579	51
GO:0001805	1	0.996144503816589	0	3	positive regulation of type III hypersensitivity	BP	13579	51
GO:0001806	1	0.979021165161945	0	5	type IV hypersensitivity	BP	13579	51
GO:0001807	1	0.989046837369915	0	3	regulation of type IV hypersensitivity	BP	13579	51
GO:0001808	1	0.990320460668616	0	2	negative regulation of type IV hypersensitivity	BP	13579	51
GO:0001809	1	0.998714178984266	0	1	positive regulation of type IV hypersensitivity	BP	13579	51
GO:0001810	1	0.996130099128416	0	3	regulation of type I hypersensitivity	BP	13579	51
GO:0001811	1	0.998707982216782	0	1	negative regulation of type I hypersensitivity	BP	13579	51
GO:0001812	1	0.997418849097693	0	2	positive regulation of type I hypersensitivity	BP	13579	51
GO:0001820	1	0.966600046468607	0	14	serotonin secretion	BP	13579	51
GO:0001821	1	0.970510574737065	0	11	histamine secretion	BP	13579	51
GO:0001823	1	0.609757671375767	0	100	mesonephros development	BP	13579	51
GO:0001824	1	0.701311456489194	0	70	blastocyst development	BP	13579	51
GO:0001825	1	0.838964237390806	0	31	blastocyst formation	BP	13579	51
GO:0001826	1	0.961713360440548	0	6	inner cell mass cell differentiation	BP	13579	51
GO:0001827	1	0.978002197902264	0	2	inner cell mass cell fate commitment	BP	13579	51
GO:0001828	1	0.975770251834753	0	3	inner cell mass cellular morphogenesis	BP	13579	51
GO:0001829	1	0.912289725470404	0	17	trophectodermal cell differentiation	BP	13579	51
GO:0001830	1	0.987377589866971	0	1	trophectodermal cell fate commitment	BP	13579	51
GO:0001831	1	0.989521031423926	0	2	trophectodermal cellular morphogenesis	BP	13579	51
GO:0001832	1	0.907644155546456	0	18	blastocyst growth	BP	13579	51
GO:0001833	1	0.941656518873963	0	11	inner cell mass cell proliferation	BP	13579	51
GO:0001834	1	0.992691843302974	0	3	trophectodermal cell proliferation	BP	13579	51
GO:0001835	1	0.980721931101893	0	4	blastocyst hatching	BP	13579	51
GO:0001836	1	0.877181578891835	0	52	release of cytochrome c from mitochondria	BP	13579	51
GO:0001839	1	0.95888759628389	0	8	neural plate morphogenesis	BP	13579	51
GO:0001840	1	0.936248279155498	0	11	neural plate development	BP	13579	51
GO:0001842	1	0.948492613718118	0	8	neural fold formation	BP	13579	51
GO:0001844	1	0.994984386430428	0	4	protein insertion into mitochondrial membrane involved in apoptotic signaling pathway	BP	13579	51
GO:0001845	1	0.958399637354522	0	11	phagolysosome assembly	BP	13579	51
GO:0001865	1	0.94994131029516	0	10	NK T cell differentiation	BP	13579	51
GO:0001866	1	0.985145296044263	0	5	NK T cell proliferation	BP	13579	51
GO:0001867	1	0.977084626745939	0	7	complement activation, lectin pathway	BP	13579	51
GO:0001868	1	0.998605823657248	0	1	regulation of complement activation, lectin pathway	BP	13579	51
GO:0001869	1	0.998605823657248	0	1	negative regulation of complement activation, lectin pathway	BP	13579	51
GO:0001878	1	0.98739135142673	0	7	response to yeast	BP	13579	51
GO:0001880	1	0.991422793940055	0	3	Mullerian duct regression	BP	13579	51
GO:0001881	1	0.854055419946651	0	36	receptor recycling	BP	13579	51
GO:0001885	1	0.765018713663646	0	54	endothelial cell development	BP	13579	51
GO:0001886	1	0.953073710157013	0	10	endothelial cell morphogenesis	BP	13579	51
GO:0001887	1	0.97016354817905	0	12	selenium compound metabolic process	BP	13579	51
GO:0001893	1	0.88133903583668	0	39	maternal placenta development	BP	13579	51
GO:0001894	1	0.421274234856301	0	185	tissue homeostasis	BP	13579	51
GO:0001895	1	0.762649606889529	0	57	retina homeostasis	BP	13579	51
GO:0001897	1	0.998407753704686	0	1	cytolysis by symbiont of host cells	BP	13579	51
GO:0001905	1	0.983453151366039	0	3	activation of membrane attack complex	BP	13579	51
GO:0001906	1	0.815751855214303	0	89	cell killing	BP	13579	51
GO:0001907	1	0.99332706543907	0	4	killing by symbiont of host cells	BP	13579	51
GO:0001909	1	0.842354636438184	0	70	leukocyte mediated cytotoxicity	BP	13579	51
GO:0001910	1	0.878717292520178	0	52	regulation of leukocyte mediated cytotoxicity	BP	13579	51
GO:0001911	1	0.95411723113896	0	14	negative regulation of leukocyte mediated cytotoxicity	BP	13579	51
GO:0001912	1	0.913070629255278	0	37	positive regulation of leukocyte mediated cytotoxicity	BP	13579	51
GO:0001913	1	0.932680269531529	0	27	T cell mediated cytotoxicity	BP	13579	51
GO:0001914	1	0.946951143795905	0	21	regulation of T cell mediated cytotoxicity	BP	13579	51
GO:0001915	1	0.981114267397107	0	3	negative regulation of T cell mediated cytotoxicity	BP	13579	51
GO:0001916	1	0.958435676900486	0	17	positive regulation of T cell mediated cytotoxicity	BP	13579	51
GO:0001919	1	0.894226739638355	0	26	regulation of receptor recycling	BP	13579	51
GO:0001920	1	0.981963558487775	0	4	negative regulation of receptor recycling	BP	13579	51
GO:0001921	1	0.948018027437113	0	16	positive regulation of receptor recycling	BP	13579	51
GO:0001922	1	0.976713545336336	0	3	B-1 B cell homeostasis	BP	13579	51
GO:0001923	1	0.981245986258211	0	3	B-1 B cell differentiation	BP	13579	51
GO:0001927	1	0.979939221766971	0	4	exocyst assembly	BP	13579	51
GO:0001928	1	0.992006767592957	0	2	regulation of exocyst assembly	BP	13579	51
GO:0001938	1	0.771924533998834	0	60	positive regulation of endothelial cell proliferation	BP	13579	51
GO:0001941	1	0.826793099296866	0	34	postsynaptic membrane organization	BP	13579	51
GO:0001945	1	0.873777805430668	0	24	lymph vessel development	BP	13579	51
GO:0001946	1	0.914716068327072	0	16	lymphangiogenesis	BP	13579	51
GO:0001947	1	0.798248494085188	0	45	heart looping	BP	13579	51
GO:0001949	1	0.997147891315332	0	1	sebaceous gland cell differentiation	BP	13579	51
GO:0001951	1	0.98405370858956	0	4	intestinal D-glucose absorption	BP	13579	51
GO:0001952	1	0.645408139617952	0	83	regulation of cell-matrix adhesion	BP	13579	51
GO:0001953	1	0.883922541860624	0	25	negative regulation of cell-matrix adhesion	BP	13579	51
GO:0001954	1	0.7944158449161	0	43	positive regulation of cell-matrix adhesion	BP	13579	51
GO:0001955	1	0.955341631758674	0	8	blood vessel maturation	BP	13579	51
GO:0001956	1	0.913420409082539	0	17	positive regulation of neurotransmitter secretion	BP	13579	51
GO:0001957	1	0.968500332376869	0	5	intramembranous ossification	BP	13579	51
GO:0001958	1	0.881449523160432	0	24	endochondral ossification	BP	13579	51
GO:0001959	1	0.71590137320139	0	79	regulation of cytokine-mediated signaling pathway	BP	13579	51
GO:0001960	1	0.856551608395359	0	35	negative regulation of cytokine-mediated signaling pathway	BP	13579	51
GO:0001961	1	0.873648823369315	0	31	positive regulation of cytokine-mediated signaling pathway	BP	13579	51
GO:0001963	1	0.930515346719254	0	28	synaptic transmission, dopaminergic	BP	13579	51
GO:0001966	1	0.990197403409276	0	2	thigmotaxis	BP	13579	51
GO:0001967	1	0.948634077737624	0	9	suckling behavior	BP	13579	51
GO:0001969	1	0.983453151366039	0	3	regulation of activation of membrane attack complex	BP	13579	51
GO:0001970	1	0.984738201383376	0	2	positive regulation of activation of membrane attack complex	BP	13579	51
GO:0001971	1	0.998695436055765	0	1	negative regulation of activation of membrane attack complex	BP	13579	51
GO:0001973	1	0.961860781364687	0	11	adenosine receptor signaling pathway	BP	13579	51
GO:0001974	1	0.792338199392333	0	45	blood vessel remodeling	BP	13579	51
GO:0001975	1	0.84500095361722	0	41	response to amphetamine	BP	13579	51
GO:0001976	1	0.937665338183411	0	20	neurological system process involved in regulation of systemic arterial blood pressure	BP	13579	51
GO:0001977	1	0.950921768836664	0	13	renal system process involved in regulation of blood volume	BP	13579	51
GO:0001978	1	0.988507413554283	0	5	regulation of systemic arterial blood pressure by carotid sinus baroreceptor feedback	BP	13579	51
GO:0001979	1	0.998577747293284	0	1	regulation of systemic arterial blood pressure by chemoreceptor signaling	BP	13579	51
GO:0001980	1	0.997697607737802	0	2	regulation of systemic arterial blood pressure by ischemic conditions	BP	13579	51
GO:0001982	1	0.995905746671268	0	2	baroreceptor response to decreased systemic arterial blood pressure	BP	13579	51
GO:0001983	1	0.992571860691157	0	3	baroreceptor response to increased systemic arterial blood pressure	BP	13579	51
GO:0001984	1	0.998775517348066	0	1	artery vasodilation involved in baroreceptor response to increased systemic arterial blood pressure	BP	13579	51
GO:0001985	1	0.998704639801582	0	1	negative regulation of heart rate involved in baroreceptor response to increased systemic arterial blood pressure	BP	13579	51
GO:0001986	1	0.995078002192396	0	1	negative regulation of the force of heart contraction involved in baroreceptor response to increased systemic arterial blood pressure	BP	13579	51
GO:0001987	1	0.997205724218061	0	1	vasoconstriction of artery involved in baroreceptor response to lowering of systemic arterial blood pressure	BP	13579	51
GO:0001988	1	0.998696453013573	0	1	positive regulation of heart rate involved in baroreceptor response to decreased systemic arterial blood pressure	BP	13579	51
GO:0001990	1	0.871876420923482	0	36	regulation of systemic arterial blood pressure by hormone	BP	13579	51
GO:0001991	1	0.938989283281659	0	14	regulation of systemic arterial blood pressure by circulatory renin-angiotensin	BP	13579	51
[truncated: 19,554 more rows]
