# Supplementary material for: RNA-sequencing of AVPV and ARH reveals vastly different temporal and transcriptomic responses to estradiol in the female rat hypothalamus
Source: PLoS One. 2021 Aug 18;16(8):e0256148. doi: 10.1371/journal.pone.0256148 (PMC8372949; doi:10.1371/journal.pone.0256148)
Supplement: S29 Table — (CSV) [file pone.0256148.s029.csv]

category	over_represented_pvalue	under_represented_pvalue	numDEInCat	numInCat	term	ontology	numBackground	num.modGenes	geneName	geneID
GO:0031058	0.00011474118537353	0.999992039923698	5	75	positive regulation of histone modification	BP	13579	70	Akap8,Kdm2a,Vegfa,Ogt,Rnf40	116633,361700,83785,26295,266712
GO:1905269	0.000237837963686801	0.999980607259849	5	83	positive regulation of chromatin organization	BP	13579	70	Akap8,Kdm2a,Vegfa,Ogt,Rnf40	116633,361700,83785,26295,266712
GO:0090312	0.000502211327129538	0.999983542828255	3	22	positive regulation of protein deacetylation	BP	13579	70	Akap8,Vegfa,Ncor2	116633,83785,360801
GO:0031056	0.00124840971697695	0.999851586087229	5	115	regulation of histone modification	BP	13579	70	Akap8,Kdm2a,Vegfa,Ogt,Rnf40	116633,361700,83785,26295,266712
GO:0033184	0.00132672534415482	0.999983466111555	2	6	positive regulation of histone ubiquitination	BP	13579	70	Kdm2a,Rnf40	361700,266712
GO:0032784	0.00132874892289044	0.999936241772559	3	39	regulation of DNA-templated transcription, elongation	BP	13579	70	Zmynd11,Ercc6,Ell	291259,306274,306347
GO:0090304	0.00148196041668568	0.999370114137346	30	3342	nucleic acid metabolic process	BP	13579	70	Ciz1,Rad52,Fbn1,Zmynd11,Akap8,Apbb3,Cacna1d,Pknox2,Kdm2a,Mapkbp1,Nfxl1,Ercc6,Mrm1,Vegfa,Zfp523,Ogt,Rpap1,Myef2,Foxj2,Med12,Dhx37,Megf8,Ing5,Irf4,Xpc,Rnf40,Ell,Helq,Lime1,Ncor2	296639,297561,83727,291259,116633,117026,29716,680549,361700,362197,289595,306274,363661,83785,361809,26295,311338,679712,502886,679693,288647,114029,363292,291100,312560,266712,306347,360912,362289,360801
GO:0006289	0.00179877189561262	0.999903351370487	3	45	nucleotide-excision repair	BP	13579	70	Rad52,Ercc6,Xpc	297561,306274,312560
GO:2001252	0.00179904241809366	0.999766571626406	5	141	positive regulation of chromosome organization	BP	13579	70	Akap8,Kdm2a,Vegfa,Ogt,Rnf40	116633,361700,83785,26295,266712
GO:0019222	0.00190705155915963	0.999157104900264	37	4476	regulation of metabolic process	BP	13579	70	Celsr3,Nrbp2,Map4k2,Ciz1,Rad52,Tnrc6a,Fbn1,Zmynd11,Akap8,Apbb3,Cacna1d,Pknox2,Ppef2,Kdm2a,Mapkbp1,Mast2,Nfxl1,Ercc6,Vegfa,Zfp523,Ogt,Rock1,Nphp3,Myef2,Unc13a,Foxj2,Med12,Megf8,Ing5,Pggt1b,Irf4,Rnf40,Pask,Ell,Lime1,Pik3cd,Ncor2	83466,680451,293694,296639,297561,308971,83727,291259,116633,117026,29716,680549,305246,361700,362197,313819,289595,306274,83785,361809,26295,81762,363126,679712,64829,502886,679693,114029,363292,81746,291100,266712,301617,306347,362289,366508,360801
GO:0006139	0.00194856830434302	0.99914598498155	32	3841	nucleobase-containing compound metabolic process	BP	13579	70	Ciz1,Rad52,Fbn1,Zmynd11,Akap8,Apbb3,Cacna1d,Pknox2,Pfas,Kdm2a,Mapkbp1,Nfxl1,Ercc6,Mrm1,Vegfa,Zfp523,Ogt,Rpap1,Nphp3,Myef2,Foxj2,Med12,Dhx37,Megf8,Ing5,Irf4,Xpc,Rnf40,Ell,Helq,Lime1,Ncor2	296639,297561,83727,291259,116633,117026,29716,680549,287420,361700,362197,289595,306274,363661,83785,361809,26295,311338,363126,679712,502886,679693,288647,114029,363292,291100,312560,266712,306347,360912,362289,360801
GO:0090311	0.00198965904847489	0.999890902737543	3	34	regulation of protein deacetylation	BP	13579	70	Akap8,Vegfa,Ncor2	116633,83785,360801
GO:0071907	0.00205479796893329	0.999966214639169	2	7	determination of digestive tract left/right asymmetry	BP	13579	70	Nphp3,Megf8	363126,114029
GO:0010224	0.00209188114983371	0.999959436555428	2	16	response to UV-B	BP	13579	70	Ercc6,Xpc	306274,312560
GO:0086046	0.00210905294304794	0.999973608833897	2	4	membrane depolarization during SA node cell action potential	BP	13579	70	Cacna1d,Cacna1g	29716,29717
GO:0060255	0.0021864741365979	0.999025423422824	35	4108	regulation of macromolecule metabolic process	BP	13579	70	Celsr3,Map4k2,Ciz1,Rad52,Tnrc6a,Fbn1,Zmynd11,Akap8,Apbb3,Cacna1d,Pknox2,Ppef2,Kdm2a,Mapkbp1,Mast2,Nfxl1,Ercc6,Vegfa,Zfp523,Ogt,Rock1,Myef2,Unc13a,Foxj2,Med12,Megf8,Ing5,Pggt1b,Irf4,Rnf40,Pask,Ell,Lime1,Pik3cd,Ncor2	83466,293694,296639,297561,308971,83727,291259,116633,117026,29716,680549,305246,361700,362197,313819,289595,306274,83785,361809,26295,81762,679712,64829,502886,679693,114029,363292,81746,291100,266712,301617,306347,362289,366508,360801
GO:1904608	0.00247836046078566	1	1	1	response to monosodium L-glutamate	BP	13579	70	Lmnb1	116685
GO:1904609	0.00247836046078566	1	1	1	cellular response to monosodium L-glutamate	BP	13579	70	Lmnb1	116685
GO:0044237	0.00249873132303203	0.998944227290734	49	7291	cellular metabolic process	BP	13579	70	Celsr3,Nrbp2,Map4k2,Ciz1,Rad52,Tnrc6a,Tmem86b,Amt,Fbn1,Zmynd11,Akap8,Apbb3,Cacna1d,Pknox2,Eogt,Ppef2,Pfas,Kdm2a,Mapkbp1,Mast2,Nfxl1,Ercc6,Mrm1,Vegfa,Zfp523,Ogt,Rpap1,Rock1,Nphp3,Myef2,Unc13a,Foxj2,Med12,Dhx37,Megf8,Ing5,Pggt1b,Irf4,Xpc,Rnf40,Pask,Ell,Usp42,Helq,Lime1,Fbxl19,Pik3cd,Atg2a,Ncor2	83466,680451,293694,296639,297561,308971,690610,306586,83727,291259,116633,117026,29716,680549,494219,305246,287420,361700,362197,313819,289595,306274,363661,83785,361809,26295,311338,81762,363126,679712,64829,502886,679693,288647,114029,363292,81746,291100,312560,266712,301617,306347,288482,360912,362289,308999,366508,689688,360801
GO:0034641	0.00257297838525289	0.998841074661534	34	4389	cellular nitrogen compound metabolic process	BP	13579	70	Ciz1,Rad52,Tnrc6a,Fbn1,Zmynd11,Akap8,Apbb3,Cacna1d,Pknox2,Pfas,Kdm2a,Mapkbp1,Nfxl1,Ercc6,Mrm1,Vegfa,Zfp523,Ogt,Rpap1,Nphp3,Myef2,Unc13a,Foxj2,Med12,Dhx37,Megf8,Ing5,Irf4,Xpc,Rnf40,Ell,Helq,Lime1,Ncor2	296639,297561,308971,83727,291259,116633,117026,29716,680549,287420,361700,362197,289595,306274,363661,83785,361809,26295,311338,363126,679712,64829,502886,679693,288647,114029,363292,291100,312560,266712,306347,360912,362289,360801
GO:0044260	0.00283318200222608	0.99872920845878	43	5825	cellular macromolecule metabolic process	BP	13579	70	Celsr3,Nrbp2,Map4k2,Ciz1,Rad52,Tnrc6a,Fbn1,Zmynd11,Akap8,Apbb3,Cacna1d,Pknox2,Eogt,Ppef2,Kdm2a,Mapkbp1,Mast2,Nfxl1,Ercc6,Mrm1,Vegfa,Zfp523,Ogt,Rpap1,Rock1,Myef2,Foxj2,Med12,Dhx37,Megf8,Ing5,Pggt1b,Irf4,Xpc,Rnf40,Pask,Ell,Usp42,Helq,Lime1,Fbxl19,Pik3cd,Ncor2	83466,680451,293694,296639,297561,308971,83727,291259,116633,117026,29716,680549,494219,305246,361700,362197,313819,289595,306274,363661,83785,361809,26295,311338,81762,679712,502886,679693,288647,114029,363292,81746,291100,312560,266712,301617,306347,288482,360912,362289,308999,366508,360801
GO:0046483	0.00287591008156928	0.998701296578787	32	3952	heterocycle metabolic process	BP	13579	70	Ciz1,Rad52,Fbn1,Zmynd11,Akap8,Apbb3,Cacna1d,Pknox2,Pfas,Kdm2a,Mapkbp1,Nfxl1,Ercc6,Mrm1,Vegfa,Zfp523,Ogt,Rpap1,Nphp3,Myef2,Foxj2,Med12,Dhx37,Megf8,Ing5,Irf4,Xpc,Rnf40,Ell,Helq,Lime1,Ncor2	296639,297561,83727,291259,116633,117026,29716,680549,287420,361700,362197,289595,306274,363661,83785,361809,26295,311338,363126,679712,502886,679693,288647,114029,363292,291100,312560,266712,306347,360912,362289,360801
GO:0006807	0.00290031333039726	0.998733332198677	47	6805	nitrogen compound metabolic process	BP	13579	70	Celsr3,Nrbp2,Map4k2,Ciz1,Rad52,Tnrc6a,Amt,Fbn1,Zmynd11,Akap8,Apbb3,Cacna1d,Pknox2,Eogt,Ppef2,Pfas,Kdm2a,Mapkbp1,Mast2,Nfxl1,Ercc6,Mrm1,Vegfa,Zfp523,Ogt,Rpap1,Rock1,Nphp3,Myef2,Unc13a,Foxj2,Med12,Dhx37,Megf8,Ing5,Pggt1b,Irf4,Xpc,Rnf40,Pask,Ell,Usp42,Helq,Lime1,Fbxl19,Pik3cd,Ncor2	83466,680451,293694,296639,297561,308971,306586,83727,291259,116633,117026,29716,680549,494219,305246,287420,361700,362197,313819,289595,306274,363661,83785,361809,26295,311338,81762,363126,679712,64829,502886,679693,288647,114029,363292,81746,291100,312560,266712,301617,306347,288482,360912,362289,308999,366508,360801
GO:0006354	0.00315547480429749	0.99979218382239	3	51	DNA-templated transcription, elongation	BP	13579	70	Zmynd11,Ercc6,Ell	291259,306274,306347
GO:0033182	0.00316875025113187	0.999930546775625	2	9	regulation of histone ubiquitination	BP	13579	70	Kdm2a,Rnf40	361700,266712
GO:0006725	0.00338786864524904	0.998450318743068	32	3991	cellular aromatic compound metabolic process	BP	13579	70	Ciz1,Rad52,Fbn1,Zmynd11,Akap8,Apbb3,Cacna1d,Pknox2,Pfas,Kdm2a,Mapkbp1,Nfxl1,Ercc6,Mrm1,Vegfa,Zfp523,Ogt,Rpap1,Nphp3,Myef2,Foxj2,Med12,Dhx37,Megf8,Ing5,Irf4,Xpc,Rnf40,Ell,Helq,Lime1,Ncor2	296639,297561,83727,291259,116633,117026,29716,680549,287420,361700,362197,289595,306274,363661,83785,361809,26295,311338,363126,679712,502886,679693,288647,114029,363292,291100,312560,266712,306347,360912,362289,360801
GO:0010801	0.00342862074351974	0.999915751600619	2	14	negative regulation of peptidyl-threonine phosphorylation	BP	13579	70	Ppef2,Ogt	305246,26295
GO:1902275	0.00351412943352699	0.999468061309863	5	137	regulation of chromatin organization	BP	13579	70	Akap8,Kdm2a,Vegfa,Ogt,Rnf40	116633,361700,83785,26295,266712
GO:0080090	0.00376705581654418	0.998252735647715	34	4104	regulation of primary metabolic process	BP	13579	70	Celsr3,Map4k2,Ciz1,Rad52,Tnrc6a,Fbn1,Zmynd11,Akap8,Apbb3,Cacna1d,Pknox2,Ppef2,Kdm2a,Mapkbp1,Mast2,Nfxl1,Ercc6,Vegfa,Zfp523,Ogt,Rock1,Nphp3,Myef2,Unc13a,Foxj2,Med12,Megf8,Ing5,Irf4,Rnf40,Pask,Ell,Lime1,Ncor2	83466,293694,296639,297561,308971,83727,291259,116633,117026,29716,680549,305246,361700,362197,313819,289595,306274,83785,361809,26295,81762,363126,679712,64829,502886,679693,114029,363292,291100,266712,301617,306347,362289,360801
GO:0007256	0.00379220669333031	0.999911368969153	2	8	activation of JNKK activity	BP	13579	70	Mapkbp1,Ercc6	362197,306274
GO:0010556	0.00406450918341427	0.998197321414244	25	2653	regulation of macromolecule biosynthetic process	BP	13579	70	Ciz1,Tnrc6a,Fbn1,Zmynd11,Akap8,Apbb3,Cacna1d,Pknox2,Mast2,Nfxl1,Ercc6,Vegfa,Zfp523,Ogt,Myef2,Foxj2,Med12,Megf8,Ing5,Pggt1b,Irf4,Pask,Ell,Lime1,Ncor2	296639,308971,83727,291259,116633,117026,29716,680549,313819,289595,306274,83785,361809,26295,679712,502886,679693,114029,363292,81746,291100,301617,306347,362289,360801
GO:0048562	0.00417955376790812	0.999191615162478	6	235	embryonic organ morphogenesis	BP	13579	70	Fbn1,Kdm2a,Nphp3,Med12,Megf8,Pdzd7	83727,361700,363126,679693,114029,293996
GO:0043170	0.00437305953804178	0.997996565804517	45	6302	macromolecule metabolic process	BP	13579	70	Celsr3,Nrbp2,Map4k2,Ciz1,Rad52,Tnrc6a,Zc3h11a,Fbn1,Zmynd11,Akap8,Apbb3,Cacna1d,Pknox2,Eogt,Ppef2,Kdm2a,Mapkbp1,Mast2,Nfxl1,Ercc6,Mrm1,Vegfa,Zfp523,Ogt,Rpap1,Rock1,Myef2,Unc13a,Foxj2,Med12,Dhx37,Megf8,Ing5,Pggt1b,Irf4,Xpc,Rnf40,Pask,Ell,Usp42,Helq,Lime1,Fbxl19,Pik3cd,Ncor2	83466,680451,293694,296639,297561,308971,360845,83727,291259,116633,117026,29716,680549,494219,305246,361700,362197,313819,289595,306274,363661,83785,361809,26295,311338,81762,679712,64829,502886,679693,288647,114029,363292,81746,291100,312560,266712,301617,306347,288482,360912,362289,308999,366508,360801
GO:0048842	0.00460522924826312	0.999885447259372	2	7	positive regulation of axon extension involved in axon guidance	BP	13579	70	Vegfa,Megf8	83785,114029
GO:0051171	0.00471051916959053	0.997781197492995	33	3997	regulation of nitrogen compound metabolic process	BP	13579	70	Celsr3,Map4k2,Ciz1,Rad52,Tnrc6a,Fbn1,Zmynd11,Akap8,Apbb3,Cacna1d,Pknox2,Ppef2,Kdm2a,Mapkbp1,Mast2,Nfxl1,Ercc6,Vegfa,Zfp523,Ogt,Rock1,Nphp3,Myef2,Unc13a,Foxj2,Med12,Megf8,Ing5,Irf4,Rnf40,Ell,Lime1,Ncor2	83466,293694,296639,297561,308971,83727,291259,116633,117026,29716,680549,305246,361700,362197,313819,289595,306274,83785,361809,26295,81762,363126,679712,64829,502886,679693,114029,363292,291100,266712,306347,362289,360801
GO:0044238	0.00492462093528531	0.997780992494688	48	7192	primary metabolic process	BP	13579	70	Celsr3,Nrbp2,Map4k2,Ciz1,Rad52,Tnrc6a,Tmem86b,Amt,Fbn1,Zmynd11,Akap8,Apbb3,Cacna1d,Pknox2,Eogt,Ppef2,Pfas,Kdm2a,Mapkbp1,Mast2,Nfxl1,Ercc6,Mrm1,Vegfa,Zfp523,Ogt,Rpap1,Rock1,Nphp3,Myef2,Unc13a,Foxj2,Med12,Dhx37,Megf8,Ing5,Pggt1b,Irf4,Xpc,Rnf40,Pask,Ell,Usp42,Helq,Lime1,Fbxl19,Pik3cd,Ncor2	83466,680451,293694,296639,297561,308971,690610,306586,83727,291259,116633,117026,29716,680549,494219,305246,287420,361700,362197,313819,289595,306274,363661,83785,361809,26295,311338,81762,363126,679712,64829,502886,679693,288647,114029,363292,81746,291100,312560,266712,301617,306347,288482,360912,362289,308999,366508,360801
GO:0061371	0.00499266315623106	0.999613051224952	3	50	determination of heart left/right asymmetry	BP	13579	70	Kdm2a,Nphp3,Megf8	361700,363126,114029
GO:1902669	0.0050561262108392	0.999859084187866	2	9	positive regulation of axon guidance	BP	13579	70	Vegfa,Megf8	83785,114029
GO:0000451	0.00507890510822521	1	1	1	rRNA 2'-O-methylation	BP	13579	70	Mrm1	363661
GO:0000453	0.00507890510822521	1	1	1	enzyme-directed rRNA 2'-O-methylation	BP	13579	70	Mrm1	363661
GO:0009987	0.00539016401831833	0.998754853047205	63	10557	cellular process	BP	13579	70	Celsr3,Nrbp2,Map4k2,AABR07066522.1,Ciz1,Rad52,Tnrc6a,Tmem86b,Amt,Cep162,Fbn1,Zmynd11,Akap8,Apbb3,Cacna1d,Pknox2,Eogt,Ppef2,Pfas,Kdm2a,Mapkbp1,Mast2,Psd,Nfxl1,Ercc6,Otof,Clcn1,Sec16a,Mrm1,Cacna1g,Vegfa,Zfp523,Ogt,Rpap1,Rock1,Nphp3,Myef2,Unc13a,Foxj2,Med12,Dhx37,Megf8,Fmnl1,Ing5,Myo19,Pggt1b,Ccdc69,Irf4,Xpc,Rnf40,Pask,Pdzd7,Ell,Usp42,Helq,Snph,Lime1,Lmnb1,Fbxl19,Pik3cd,Atg2a,Ncor2,Caskin1	83466,680451,293694,301126,296639,297561,308971,690610,306586,300880,83727,291259,116633,117026,29716,680549,494219,305246,287420,361700,362197,313819,171381,289595,306274,84573,25688,100360302,363661,29717,83785,361809,26295,311338,81762,363126,679712,64829,502886,679693,288647,114029,287746,363292,497974,81746,497906,291100,312560,266712,301617,293996,306347,288482,360912,296267,362289,116685,3…
GO:1901360	0.00557687248609441	0.997344424861466	32	4128	organic cyclic compound metabolic process	BP	13579	70	Ciz1,Rad52,Fbn1,Zmynd11,Akap8,Apbb3,Cacna1d,Pknox2,Pfas,Kdm2a,Mapkbp1,Nfxl1,Ercc6,Mrm1,Vegfa,Zfp523,Ogt,Rpap1,Nphp3,Myef2,Foxj2,Med12,Dhx37,Megf8,Ing5,Irf4,Xpc,Rnf40,Ell,Helq,Lime1,Ncor2	296639,297561,83727,291259,116633,117026,29716,680549,287420,361700,362197,289595,306274,363661,83785,361809,26295,311338,363126,679712,502886,679693,288647,114029,363292,291100,312560,266712,306347,360912,362289,360801
GO:1901655	0.00565334545957029	0.999272010108993	4	122	cellular response to ketone	BP	13579	70	Akap8,Cacna1g,Vegfa,Lmnb1	116633,29717,83785,116685
GO:0016070	0.00581598416655206	0.997313547260301	26	2947	RNA metabolic process	BP	13579	70	Fbn1,Zmynd11,Akap8,Apbb3,Cacna1d,Pknox2,Mapkbp1,Nfxl1,Ercc6,Mrm1,Vegfa,Zfp523,Ogt,Rpap1,Myef2,Foxj2,Med12,Dhx37,Megf8,Ing5,Irf4,Rnf40,Ell,Helq,Lime1,Ncor2	83727,291259,116633,117026,29716,680549,362197,289595,306274,363661,83785,361809,26295,311338,679712,502886,679693,288647,114029,363292,291100,266712,306347,360912,362289,360801
GO:0031065	0.00597133727066146	0.999799453728213	2	18	positive regulation of histone deacetylation	BP	13579	70	Akap8,Vegfa	116633,83785
GO:0031323	0.00600713997600859	0.997107693693117	34	4223	regulation of cellular metabolic process	BP	13579	70	Celsr3,Nrbp2,Map4k2,Ciz1,Rad52,Tnrc6a,Fbn1,Zmynd11,Akap8,Apbb3,Cacna1d,Pknox2,Ppef2,Kdm2a,Mapkbp1,Mast2,Nfxl1,Ercc6,Vegfa,Zfp523,Ogt,Rock1,Nphp3,Myef2,Foxj2,Med12,Megf8,Ing5,Irf4,Rnf40,Pask,Ell,Lime1,Ncor2	83466,680451,293694,296639,297561,308971,83727,291259,116633,117026,29716,680549,305246,361700,362197,313819,289595,306274,83785,361809,26295,81762,363126,679712,502886,679693,114029,363292,291100,266712,301617,306347,362289,360801
GO:0003143	0.00645067075212823	0.99945091157984	3	52	embryonic heart tube morphogenesis	BP	13579	70	Kdm2a,Nphp3,Megf8	361700,363126,114029
GO:0086015	0.0065443164766842	0.999797283636423	2	8	SA node cell action potential	BP	13579	70	Cacna1d,Cacna1g	29716,29717
GO:0086018	0.0065443164766842	0.999797283636423	2	8	SA node cell to atrial cardiac muscle cell signaling	BP	13579	70	Cacna1d,Cacna1g	29716,29717
GO:0086070	0.0065443164766842	0.999797283636423	2	8	SA node cell to atrial cardiac muscle cell communication	BP	13579	70	Cacna1d,Cacna1g	29716,29717
GO:0071704	0.00675486627216331	0.996911303286565	49	7496	organic substance metabolic process	BP	13579	70	Celsr3,Nrbp2,Map4k2,Ciz1,Rad52,Tnrc6a,Tmem86b,Amt,Zc3h11a,Fbn1,Zmynd11,Akap8,Apbb3,Cacna1d,Pknox2,Eogt,Ppef2,Pfas,Kdm2a,Mapkbp1,Mast2,Nfxl1,Ercc6,Mrm1,Vegfa,Zfp523,Ogt,Rpap1,Rock1,Nphp3,Myef2,Unc13a,Foxj2,Med12,Dhx37,Megf8,Ing5,Pggt1b,Irf4,Xpc,Rnf40,Pask,Ell,Usp42,Helq,Lime1,Fbxl19,Pik3cd,Ncor2	83466,680451,293694,296639,297561,308971,690610,306586,360845,83727,291259,116633,117026,29716,680549,494219,305246,287420,361700,362197,313819,289595,306274,363661,83785,361809,26295,311338,81762,363126,679712,64829,502886,679693,288647,114029,363292,81746,291100,312560,266712,301617,306347,288482,360912,362289,308999,366508,360801
GO:0032793	0.00711125053316748	0.999754311392327	2	11	positive regulation of CREB transcription factor activity	BP	13579	70	Cacna1d,Vegfa	29716,83785
GO:0010467	0.00714928561066699	0.996568268645148	29	3557	gene expression	BP	13579	70	Tnrc6a,Zc3h11a,Fbn1,Zmynd11,Akap8,Apbb3,Cacna1d,Pknox2,Kdm2a,Mapkbp1,Nfxl1,Ercc6,Mrm1,Vegfa,Zfp523,Ogt,Rpap1,Myef2,Foxj2,Med12,Dhx37,Megf8,Ing5,Irf4,Rnf40,Ell,Lime1,Pik3cd,Ncor2	308971,360845,83727,291259,116633,117026,29716,680549,361700,362197,289595,306274,363661,83785,361809,26295,311338,679712,502886,679693,288647,114029,363292,291100,266712,306347,362289,366508,360801
GO:0032872	0.00742793782399483	0.998650700319095	5	181	regulation of stress-activated MAPK cascade	BP	13579	70	Map4k2,Zmynd11,Mapkbp1,Ercc6,Vegfa	293694,291259,362197,306274,83785
GO:0070302	0.00762372396627893	0.99860630078382	5	182	regulation of stress-activated protein kinase signaling cascade	BP	13579	70	Map4k2,Zmynd11,Mapkbp1,Ercc6,Vegfa	293694,291259,362197,306274,83785
GO:0002575	0.00785725148776778	1	1	1	basophil chemotaxis	BP	13579	70	Vegfa	83785
GO:1903570	0.00785725148776778	1	1	1	regulation of protein kinase D signaling	BP	13579	70	Vegfa	83785
GO:1903572	0.00785725148776778	1	1	1	positive regulation of protein kinase D signaling	BP	13579	70	Vegfa	83785
GO:0016082	0.00794947489223567	0.999698679574684	2	14	synaptic vesicle priming	BP	13579	70	Otof,Unc13a	84573,64829
GO:0009059	0.00817283381542736	0.996078668635233	27	3270	macromolecule biosynthetic process	BP	13579	70	Ciz1,Tnrc6a,Fbn1,Zmynd11,Akap8,Apbb3,Cacna1d,Pknox2,Eogt,Mast2,Nfxl1,Ercc6,Vegfa,Zfp523,Ogt,Rpap1,Myef2,Foxj2,Med12,Megf8,Ing5,Pggt1b,Irf4,Pask,Ell,Lime1,Ncor2	296639,308971,83727,291259,116633,117026,29716,680549,494219,313819,289595,306274,83785,361809,26295,311338,679712,502886,679693,114029,363292,81746,291100,301617,306347,362289,360801
GO:0008152	0.00838348449654286	0.996144334107051	50	7838	metabolic process	BP	13579	70	Celsr3,Nrbp2,Map4k2,Ciz1,Rad52,Tnrc6a,Tmem86b,Amt,Zc3h11a,Fbn1,Zmynd11,Akap8,Apbb3,Cacna1d,Pknox2,Eogt,Ppef2,Pfas,Kdm2a,Mapkbp1,Mast2,Nfxl1,Ercc6,Mrm1,Vegfa,Zfp523,Ogt,Rpap1,Rock1,Nphp3,Myef2,Unc13a,Foxj2,Med12,Dhx37,Megf8,Ing5,Pggt1b,Irf4,Xpc,Rnf40,Pask,Ell,Usp42,Helq,Lime1,Fbxl19,Pik3cd,Atg2a,Ncor2	83466,680451,293694,296639,297561,308971,690610,306586,360845,83727,291259,116633,117026,29716,680549,494219,305246,287420,361700,362197,313819,289595,306274,363661,83785,361809,26295,311338,81762,363126,679712,64829,502886,679693,288647,114029,363292,81746,291100,312560,266712,301617,306347,288482,360912,362289,308999,366508,689688,360801
GO:0032786	0.00969522296566874	0.99956961746049	2	26	positive regulation of DNA-templated transcription, elongation	BP	13579	70	Ercc6,Ell	306274,306347
GO:1901492	0.00973044642627795	0.999976574219381	1	2	positive regulation of lymphangiogenesis	BP	13579	70	Vegfa	83785
GO:2000819	0.0097578186987155	0.999968606573968	1	3	regulation of nucleotide-excision repair	BP	13579	70	Rad52	297561
GO:0032298	0.00988179536763563	0.999975837945237	1	2	positive regulation of DNA-dependent DNA replication initiation	BP	13579	70	Ciz1	296639
GO:0048568	0.0100427983745979	0.997342333294416	7	373	embryonic organ development	BP	13579	70	Fbn1,Kdm2a,Vegfa,Nphp3,Med12,Megf8,Pdzd7	83727,361700,83785,363126,679693,114029,293996
GO:0009889	0.0101490294655842	0.995108570164956	25	2874	regulation of biosynthetic process	BP	13579	70	Ciz1,Tnrc6a,Fbn1,Zmynd11,Akap8,Apbb3,Cacna1d,Pknox2,Mast2,Nfxl1,Ercc6,Vegfa,Zfp523,Ogt,Myef2,Foxj2,Med12,Megf8,Ing5,Pggt1b,Irf4,Pask,Ell,Lime1,Ncor2	296639,308971,83727,291259,116633,117026,29716,680549,313819,289595,306274,83785,361809,26295,679712,502886,679693,114029,363292,81746,291100,301617,306347,362289,360801
GO:0000390	0.010334652623588	0.999973566509652	1	2	spliceosomal complex disassembly	BP	13579	70	Lime1	362289
GO:0001408	0.010375691876068	1	1	1	guanine nucleotide transport	BP	13579	70	Psd	171381
GO:0015854	0.010375691876068	1	1	1	guanine transport	BP	13579	70	Psd	171381
GO:1903790	0.010375691876068	1	1	1	guanine nucleotide transmembrane transport	BP	13579	70	Psd	171381
GO:0051771	0.010553637858303	0.999954107156275	1	6	negative regulation of nitric-oxide synthase biosynthetic process	BP	13579	70	Pggt1b	81746
GO:0048569	0.010872989477647	0.999495102283518	2	21	post-embryonic animal organ development	BP	13579	70	Fbn1,Vegfa	83727,83785
GO:0032874	0.0109911586551589	0.99828545611325	4	127	positive regulation of stress-activated MAPK cascade	BP	13579	70	Map4k2,Mapkbp1,Ercc6,Vegfa	293694,362197,306274,83785
GO:0070304	0.0113283528212728	0.998216965294218	4	128	positive regulation of stress-activated protein kinase signaling cascade	BP	13579	70	Map4k2,Mapkbp1,Ercc6,Vegfa	293694,362197,306274,83785
GO:0034243	0.0115461313867167	0.999435056353978	2	29	regulation of transcription elongation from RNA polymerase II promoter	BP	13579	70	Zmynd11,Ell	291259,306347
GO:0006546	0.011570130511324	0.999955825908178	1	3	glycine catabolic process	BP	13579	70	Amt	306586
GO:0019464	0.011570130511324	0.999955825908178	1	3	glycine decarboxylation via glycine cleavage system	BP	13579	70	Amt	306586
GO:0019219	0.0116073047236194	0.99438371603946	24	2724	regulation of nucleobase-containing compound metabolic process	BP	13579	70	Ciz1,Rad52,Fbn1,Zmynd11,Akap8,Apbb3,Cacna1d,Pknox2,Nfxl1,Ercc6,Vegfa,Zfp523,Ogt,Nphp3,Myef2,Foxj2,Med12,Megf8,Ing5,Irf4,Rnf40,Ell,Lime1,Ncor2	296639,297561,83727,291259,116633,117026,29716,680549,289595,306274,83785,361809,26295,363126,679712,502886,679693,114029,363292,291100,266712,306347,362289,360801
GO:0043507	0.0116879399849309	0.998759493367846	3	58	positive regulation of JUN kinase activity	BP	13579	70	Map4k2,Mapkbp1,Ercc6	293694,362197,306274
GO:0006366	0.0117200218423254	0.99497299642403	16	1506	transcription from RNA polymerase II promoter	BP	13579	70	Fbn1,Zmynd11,Pknox2,Nfxl1,Vegfa,Zfp523,Ogt,Rpap1,Myef2,Foxj2,Med12,Megf8,Irf4,Ell,Lime1,Ncor2	83727,291259,680549,289595,83785,361809,26295,311338,679712,502886,679693,114029,291100,306347,362289,360801
GO:0016570	0.0117283779004768	0.996803317509515	7	350	histone modification	BP	13579	70	Akap8,Kdm2a,Vegfa,Ogt,Ing5,Irf4,Rnf40	116633,361700,83785,26295,363292,291100,266712
GO:0051403	0.0117818330184879	0.997600391684766	5	208	stress-activated MAPK cascade	BP	13579	70	Map4k2,Zmynd11,Mapkbp1,Ercc6,Vegfa	293694,291259,362197,306274,83785
GO:0071908	0.0118784816281959	1	1	1	determination of intestine left/right asymmetry	BP	13579	70	Nphp3	363126
GO:0071909	0.0118784816281959	1	1	1	determination of stomach left/right asymmetry	BP	13579	70	Nphp3	363126
GO:2000112	0.0121556458140939	0.994149711759287	23	2560	regulation of cellular macromolecule biosynthetic process	BP	13579	70	Ciz1,Tnrc6a,Fbn1,Zmynd11,Akap8,Apbb3,Cacna1d,Pknox2,Nfxl1,Ercc6,Vegfa,Zfp523,Ogt,Myef2,Foxj2,Med12,Megf8,Ing5,Irf4,Pask,Ell,Lime1,Ncor2	296639,308971,83727,291259,116633,117026,29716,680549,289595,306274,83785,361809,26295,679712,502886,679693,114029,363292,291100,301617,306347,362289,360801
GO:0031063	0.0121806844726631	0.999392420706964	2	25	regulation of histone deacetylation	BP	13579	70	Akap8,Vegfa	116633,83785
GO:0035050	0.0121823701399567	0.998682404677956	3	65	embryonic heart tube development	BP	13579	70	Kdm2a,Nphp3,Megf8	361700,363126,114029
GO:0042796	0.0123855452419983	0.999943051469389	1	4	snRNA transcription from RNA polymerase III promoter	BP	13579	70	Ell	306347
GO:0010792	0.0132026687287343	0.999942437803103	1	3	DNA double-strand break processing involved in repair via single-strand annealing	BP	13579	70	Rad52	297561
GO:0042231	0.0132095840928858	1	1	1	interleukin-13 biosynthetic process	BP	13579	70	Irf4	291100
GO:0045366	0.0132095840928858	1	1	1	regulation of interleukin-13 biosynthetic process	BP	13579	70	Irf4	291100
GO:0045368	0.0132095840928858	1	1	1	positive regulation of interleukin-13 biosynthetic process	BP	13579	70	Irf4	291100
GO:0051894	0.0134676681273328	0.999295858083618	2	23	positive regulation of focal adhesion assembly	BP	13579	70	Vegfa,Rock1	83785,81762
GO:0071383	0.0136457547994402	0.997112585529866	5	244	cellular response to steroid hormone stimulus	BP	13579	70	AABR07066522.1,Cacna1g,Vegfa,Med12,Lmnb1	301126,29717,83785,679693,116685
GO:0042795	0.0142801896718305	0.999919203097157	1	5	snRNA transcription from RNA polymerase II promoter	BP	13579	70	Ell	306347
GO:0045002	0.0149228978206474	0.99991723832217	1	4	double-strand break repair via single-strand annealing	BP	13579	70	Rad52	297561
GO:0000715	0.0151122423269823	0.999924516889925	1	3	nucleotide-excision repair, DNA damage recognition	BP	13579	70	Xpc	312560
GO:0045082	0.0152063735451202	0.999942628209427	1	2	positive regulation of interleukin-10 biosynthetic process	BP	13579	70	Irf4	291100
GO:0045404	0.0152462590381367	0.999942325667378	1	2	positive regulation of interleukin-4 biosynthetic process	BP	13579	70	Irf4	291100
GO:0086012	0.0152864024097828	0.999166833511958	2	17	membrane depolarization during cardiac muscle cell action potential	BP	13579	70	Cacna1d,Cacna1g	29716,29717
GO:0006476	0.0152995701409106	0.998193105908208	3	74	protein deacetylation	BP	13579	70	Akap8,Vegfa,Ncor2	116633,83785,360801
GO:0071385	0.0154201934965347	0.998162877027593	3	96	cellular response to glucocorticoid stimulus	BP	13579	70	Cacna1g,Vegfa,Lmnb1	29717,83785,116685
GO:0006351	0.0154647938950077	0.992542897762295	21	2283	transcription, DNA-templated	BP	13579	70	Fbn1,Zmynd11,Akap8,Apbb3,Cacna1d,Pknox2,Nfxl1,Ercc6,Vegfa,Zfp523,Ogt,Rpap1,Myef2,Foxj2,Med12,Megf8,Ing5,Irf4,Ell,Lime1,Ncor2	83727,291259,116633,117026,29716,680549,289595,306274,83785,361809,26295,311338,679712,502886,679693,114029,363292,291100,306347,362289,360801
GO:0031326	0.0161198162708821	0.991942581324588	24	2820	regulation of cellular biosynthetic process	BP	13579	70	Ciz1,Tnrc6a,Fbn1,Zmynd11,Akap8,Apbb3,Cacna1d,Pknox2,Mast2,Nfxl1,Ercc6,Vegfa,Zfp523,Ogt,Myef2,Foxj2,Med12,Megf8,Ing5,Irf4,Pask,Ell,Lime1,Ncor2	296639,308971,83727,291259,116633,117026,29716,680549,313819,289595,306274,83785,361809,26295,679712,502886,679693,114029,363292,291100,301617,306347,362289,360801
GO:0035601	0.0161829739967244	0.998045239175859	3	79	protein deacylation	BP	13579	70	Akap8,Vegfa,Ncor2	116633,83785,360801
GO:0098732	0.0163463487598855	0.998017503793531	3	80	macromolecule deacylation	BP	13579	70	Akap8,Vegfa,Ncor2	116633,83785,360801
GO:0030866	0.0164557803513979	0.99904128531995	2	24	cortical actin cytoskeleton organization	BP	13579	70	Rock1,Fmnl1	81762,287746
GO:0030174	0.0164757456724028	0.999899051097895	1	4	regulation of DNA-dependent DNA replication initiation	BP	13579	70	Ciz1	296639
GO:0006903	0.0165283420635146	0.999025756740911	2	28	vesicle targeting	BP	13579	70	Map4k2,Sec16a	293694,100360302
GO:0043506	0.016640922324808	0.9979743272445	3	71	regulation of JUN kinase activity	BP	13579	70	Map4k2,Mapkbp1,Ercc6	293694,362197,306274
GO:0097659	0.0166657372364234	0.991899552192134	21	2304	nucleic acid-templated transcription	BP	13579	70	Fbn1,Zmynd11,Akap8,Apbb3,Cacna1d,Pknox2,Nfxl1,Ercc6,Vegfa,Zfp523,Ogt,Rpap1,Myef2,Foxj2,Med12,Megf8,Ing5,Irf4,Ell,Lime1,Ncor2	83727,291259,116633,117026,29716,680549,289595,306274,83785,361809,26295,311338,679712,502886,679693,114029,363292,291100,306347,362289,360801
GO:1904009	0.0166848973651805	0.999896462565226	1	4	cellular response to monosodium glutamate	BP	13579	70	Lmnb1	116685
GO:0048841	0.0167222400053302	0.999056844369883	2	15	regulation of axon extension involved in axon guidance	BP	13579	70	Vegfa,Megf8	83785,114029
GO:0071384	0.0170035275951006	0.997897058915383	3	101	cellular response to corticosteroid stimulus	BP	13579	70	Cacna1g,Vegfa,Lmnb1	29717,83785,116685
GO:0003007	0.0171227113814424	0.996172447267171	5	203	heart morphogenesis	BP	13579	70	Kdm2a,Vegfa,Nphp3,Megf8,Ncor2	361700,83785,363126,114029,360801
GO:1903393	0.0171587578462256	0.998975337271939	2	25	positive regulation of adherens junction organization	BP	13579	70	Vegfa,Rock1	83785,81762
GO:0038190	0.0174823227100297	0.999924080503443	1	2	VEGF-activated neuropilin signaling pathway	BP	13579	70	Vegfa	83785
GO:0032774	0.0174943405351672	0.991452493673871	21	2316	RNA biosynthetic process	BP	13579	70	Fbn1,Zmynd11,Akap8,Apbb3,Cacna1d,Pknox2,Nfxl1,Ercc6,Vegfa,Zfp523,Ogt,Rpap1,Myef2,Foxj2,Med12,Megf8,Ing5,Irf4,Ell,Lime1,Ncor2	83727,291259,116633,117026,29716,680549,289595,306274,83785,361809,26295,311338,679712,502886,679693,114029,363292,291100,306347,362289,360801
GO:0006493	0.0174988306050375	0.998914877830113	2	45	protein O-linked glycosylation	BP	13579	70	Eogt,Ogt	494219,26295
GO:0006863	0.0178721025631271	0.999881143640055	1	4	purine nucleobase transport	BP	13579	70	Psd	171381
GO:0015851	0.0178721025631271	0.999881143640055	1	4	nucleobase transport	BP	13579	70	Psd	171381
GO:0070252	0.0183647304624211	0.997681342241741	3	70	actin-mediated cell contraction	BP	13579	70	Cacna1d,Cacna1g,Rock1	29716,29717,81762
GO:1904008	0.0184469229403873	0.999864942715603	1	5	response to monosodium glutamate	BP	13579	70	Lmnb1	116685
GO:0009301	0.0185807977743364	0.999853232913075	1	7	snRNA transcription	BP	13579	70	Ell	306347
GO:0046328	0.0187471547353627	0.996568905604522	4	144	regulation of JNK cascade	BP	13579	70	Map4k2,Zmynd11,Mapkbp1,Ercc6	293694,291259,362197,306274
GO:1902336	0.0188005710474657	0.999882978470736	1	3	positive regulation of retinal ganglion cell axon guidance	BP	13579	70	Vegfa	83785
GO:0031098	0.0188682619334916	0.995669798149078	5	237	stress-activated protein kinase signaling cascade	BP	13579	70	Map4k2,Zmynd11,Mapkbp1,Ercc6,Vegfa	293694,291259,362197,306274,83785
GO:1901890	0.0189726666216529	0.998792759197302	2	30	positive regulation of cell junction assembly	BP	13579	70	Vegfa,Rock1	83785,81762
GO:0016569	0.0190459945807884	0.994280875781076	7	392	covalent chromatin modification	BP	13579	70	Akap8,Kdm2a,Vegfa,Ogt,Ing5,Irf4,Rnf40	116633,361700,83785,26295,363292,291100,266712
GO:0042091	0.0194246087717996	0.99987504540059	1	3	interleukin-10 biosynthetic process	BP	13579	70	Irf4	291100
GO:0045074	0.0194246087717996	0.99987504540059	1	3	regulation of interleukin-10 biosynthetic process	BP	13579	70	Irf4	291100
GO:0032870	0.0194604374849309	0.993589477199866	8	599	cellular response to hormone stimulus	BP	13579	70	AABR07066522.1,Fbn1,Akap8,Cacna1g,Vegfa,Ogt,Med12,Lmnb1	301126,83727,116633,29717,83785,26295,679693,116685
GO:0043412	0.0200735094466941	0.989657813652876	25	3015	macromolecule modification	BP	13579	70	Celsr3,Nrbp2,Map4k2,Zmynd11,Akap8,Eogt,Ppef2,Kdm2a,Mapkbp1,Mast2,Ercc6,Mrm1,Vegfa,Ogt,Rock1,Med12,Ing5,Pggt1b,Irf4,Rnf40,Pask,Usp42,Lime1,Pik3cd,Ncor2	83466,680451,293694,291259,116633,494219,305246,361700,362197,313819,306274,363661,83785,26295,81762,679693,363292,81746,291100,266712,301617,288482,362289,366508,360801
GO:0000726	0.0200830715421601	0.998668848656571	2	38	non-recombinational repair	BP	13579	70	Rad52,Kdm2a	297561,361700
GO:0006357	0.0201463396024685	0.990979193452114	15	1460	regulation of transcription from RNA polymerase II promoter	BP	13579	70	Fbn1,Zmynd11,Pknox2,Nfxl1,Vegfa,Zfp523,Ogt,Myef2,Foxj2,Med12,Megf8,Irf4,Ell,Lime1,Ncor2	83727,291259,680549,289595,83785,361809,26295,679712,502886,679693,114029,291100,306347,362289,360801
GO:0034645	0.0210937636073459	0.989076519995422	25	3165	cellular macromolecule biosynthetic process	BP	13579	70	Ciz1,Tnrc6a,Fbn1,Zmynd11,Akap8,Apbb3,Cacna1d,Pknox2,Eogt,Nfxl1,Ercc6,Vegfa,Zfp523,Ogt,Rpap1,Myef2,Foxj2,Med12,Megf8,Ing5,Irf4,Pask,Ell,Lime1,Ncor2	296639,308971,83727,291259,116633,117026,29716,680549,494219,289595,306274,83785,361809,26295,311338,679712,502886,679693,114029,363292,291100,301617,306347,362289,360801
GO:0045599	0.0211415717038963	0.998557154526924	2	40	negative regulation of fat cell differentiation	BP	13579	70	Vegfa,Ncor2	83785,360801
GO:0042097	0.0213808742170478	0.999848473816029	1	3	interleukin-4 biosynthetic process	BP	13579	70	Irf4	291100
GO:0045402	0.0213808742170478	0.999848473816029	1	3	regulation of interleukin-4 biosynthetic process	BP	13579	70	Irf4	291100
GO:1900425	0.0214547674856446	0.999828451771126	1	4	negative regulation of defense response to bacterium	BP	13579	70	Mapkbp1	362197
GO:0010799	0.021715310696909	0.998503084430606	2	36	regulation of peptidyl-threonine phosphorylation	BP	13579	70	Ppef2,Ogt	305246,26295
GO:0006041	0.0217359954769775	0.999823903731737	1	4	glucosamine metabolic process	BP	13579	70	Ogt	26295
GO:0007257	0.0221530960361805	0.998481740415372	2	26	activation of JUN kinase activity	BP	13579	70	Map4k2,Ercc6	293694,306274
GO:0030865	0.0226729408262887	0.998414302626707	2	30	cortical cytoskeleton organization	BP	13579	70	Rock1,Fmnl1	81762,287746
GO:1901576	0.0228623392732582	0.987787101395995	29	4023	organic substance biosynthetic process	BP	13579	70	Ciz1,Tnrc6a,Fbn1,Zmynd11,Akap8,Apbb3,Cacna1d,Pknox2,Eogt,Pfas,Mast2,Nfxl1,Ercc6,Vegfa,Zfp523,Ogt,Rpap1,Myef2,Foxj2,Med12,Megf8,Ing5,Pggt1b,Irf4,Pask,Ell,Lime1,Pik3cd,Ncor2	296639,308971,83727,291259,116633,117026,29716,680549,494219,287420,313819,289595,306274,83785,361809,26295,311338,679712,502886,679693,114029,363292,81746,291100,301617,306347,362289,366508,360801
GO:0080135	0.0228952382485929	0.992852530033481	7	497	regulation of cellular response to stress	BP	13579	70	Map4k2,Rad52,Zmynd11,Mapkbp1,Ercc6,Vegfa,Ogt	293694,297561,291259,362197,306274,83785,26295
GO:0007368	0.0229567072543292	0.996827044711754	3	92	determination of left/right symmetry	BP	13579	70	Kdm2a,Nphp3,Megf8	361700,363126,114029
GO:0006368	0.0230114358763617	0.998355732794151	2	41	transcription elongation from RNA polymerase II promoter	BP	13579	70	Zmynd11,Ell	291259,306347
GO:0007249	0.0232588838795728	0.995435020229579	4	215	I-kappaB kinase/NF-kappaB signaling	BP	13579	70	Zmynd11,Mapkbp1,Rock1,Lime1	291259,362197,81762,362289
GO:0072365	0.0233306905116093	1	1	1	regulation of cellular ketone metabolic process by negative regulation of transcription from RNA polymerase II promoter	BP	13579	70	Ncor2	360801
GO:0060071	0.0235782435451088	0.998313482709375	2	31	Wnt signaling pathway, planar cell polarity pathway	BP	13579	70	Celsr3,Med12	83466,679693
GO:0086019	0.0236881209876621	0.998335922855616	2	22	cell-cell signaling involved in cardiac conduction	BP	13579	70	Cacna1d,Cacna1g	29716,29717
GO:1901679	0.0237901133028578	0.999765560568587	1	6	nucleotide transmembrane transport	BP	13579	70	Psd	171381
GO:0006464	0.0239053104365429	0.98755742632128	24	2862	cellular protein modification process	BP	13579	70	Celsr3,Nrbp2,Map4k2,Zmynd11,Akap8,Eogt,Ppef2,Kdm2a,Mapkbp1,Mast2,Ercc6,Vegfa,Ogt,Rock1,Med12,Ing5,Pggt1b,Irf4,Rnf40,Pask,Usp42,Lime1,Pik3cd,Ncor2	83466,680451,293694,291259,116633,494219,305246,361700,362197,313819,306274,83785,26295,81762,679693,363292,81746,291100,266712,301617,288482,362289,366508,360801
GO:0036211	0.0239053104365429	0.98755742632128	24	2862	protein modification process	BP	13579	70	Celsr3,Nrbp2,Map4k2,Zmynd11,Akap8,Eogt,Ppef2,Kdm2a,Mapkbp1,Mast2,Ercc6,Vegfa,Ogt,Rock1,Med12,Ing5,Pggt1b,Irf4,Rnf40,Pask,Usp42,Lime1,Pik3cd,Ncor2	83466,680451,293694,291259,116633,494219,305246,361700,362197,313819,306274,83785,26295,81762,679693,363292,81746,291100,266712,301617,288482,362289,366508,360801
GO:0006355	0.0240838336561961	0.987961675548664	20	2227	regulation of transcription, DNA-templated	BP	13579	70	Fbn1,Zmynd11,Akap8,Apbb3,Cacna1d,Pknox2,Nfxl1,Ercc6,Vegfa,Zfp523,Ogt,Myef2,Foxj2,Med12,Megf8,Ing5,Irf4,Ell,Lime1,Ncor2	83727,291259,116633,117026,29716,680549,289595,306274,83785,361809,26295,679712,502886,679693,114029,363292,291100,306347,362289,360801
GO:1905330	0.0249023938073509	0.996445142793835	3	99	regulation of morphogenesis of an epithelium	BP	13579	70	Celsr3,Vegfa,Med12	83466,83785,679693
GO:0033044	0.0253431011720839	0.993721889247733	5	255	regulation of chromosome organization	BP	13579	70	Akap8,Kdm2a,Vegfa,Ogt,Rnf40	116633,361700,83785,26295,266712
GO:0090315	0.0254463738445581	0.99974226363312	1	5	negative regulation of protein targeting to membrane	BP	13579	70	Ogt	26295
GO:0072364	0.0255624707905561	0.999837006144606	1	2	regulation of cellular ketone metabolic process by regulation of transcription from RNA polymerase II promoter	BP	13579	70	Ncor2	360801
GO:0048846	0.0257088194140653	0.998126806442065	2	20	axon extension involved in axon guidance	BP	13579	70	Vegfa,Megf8	83785,114029
GO:1902284	0.0257088194140653	0.998126806442065	2	20	neuron projection extension involved in neuron projection guidance	BP	13579	70	Vegfa,Megf8	83785,114029
GO:0045601	0.0258924870405006	0.99805009141197	2	32	regulation of endothelial cell differentiation	BP	13579	70	Vegfa,Rock1	83785,81762
GO:1903506	0.0259049080858263	0.986943239579649	20	2250	regulation of nucleic acid-templated transcription	BP	13579	70	Fbn1,Zmynd11,Akap8,Apbb3,Cacna1d,Pknox2,Nfxl1,Ercc6,Vegfa,Zfp523,Ogt,Myef2,Foxj2,Med12,Megf8,Ing5,Irf4,Ell,Lime1,Ncor2	83727,291259,116633,117026,29716,680549,289595,306274,83785,361809,26295,679712,502886,679693,114029,363292,291100,306347,362289,360801
GO:0031399	0.0259207644391257	0.988295437945379	14	1410	regulation of protein modification process	BP	13579	70	Celsr3,Map4k2,Zmynd11,Akap8,Ppef2,Kdm2a,Mapkbp1,Ercc6,Vegfa,Ogt,Rock1,Rnf40,Lime1,Ncor2	83466,293694,291259,116633,305246,361700,362197,306274,83785,26295,81762,266712,362289,360801
GO:0051252	0.0260978406637955	0.986676934174687	21	2408	regulation of RNA metabolic process	BP	13579	70	Fbn1,Zmynd11,Akap8,Apbb3,Cacna1d,Pknox2,Nfxl1,Ercc6,Vegfa,Zfp523,Ogt,Myef2,Foxj2,Med12,Megf8,Ing5,Irf4,Rnf40,Ell,Lime1,Ncor2	83727,291259,116633,117026,29716,680549,289595,306274,83785,361809,26295,679712,502886,679693,114029,363292,291100,266712,306347,362289,360801
GO:0007254	0.0262815902019995	0.994663345348342	4	162	JNK cascade	BP	13579	70	Map4k2,Zmynd11,Mapkbp1,Ercc6	293694,291259,362197,306274
GO:0060754	0.0263489779125265	0.999703958282341	1	7	positive regulation of mast cell chemotaxis	BP	13579	70	Vegfa	83785
GO:2001141	0.026559305876915	0.986575022577113	20	2258	regulation of RNA biosynthetic process	BP	13579	70	Fbn1,Zmynd11,Akap8,Apbb3,Cacna1d,Pknox2,Nfxl1,Ercc6,Vegfa,Zfp523,Ogt,Myef2,Foxj2,Med12,Megf8,Ing5,Irf4,Ell,Lime1,Ncor2	83727,291259,116633,117026,29716,680549,289595,306274,83785,361809,26295,679712,502886,679693,114029,363292,291100,306347,362289,360801
GO:0090175	0.0265792682117424	0.997967241835856	2	33	regulation of establishment of planar polarity	BP	13579	70	Celsr3,Med12	83466,679693
GO:0010468	0.0265902046089868	0.986003363581476	24	2875	regulation of gene expression	BP	13579	70	Tnrc6a,Fbn1,Zmynd11,Akap8,Apbb3,Cacna1d,Pknox2,Kdm2a,Nfxl1,Ercc6,Vegfa,Zfp523,Ogt,Myef2,Foxj2,Med12,Megf8,Ing5,Irf4,Rnf40,Ell,Lime1,Pik3cd,Ncor2	308971,83727,291259,116633,117026,29716,680549,361700,289595,306274,83785,361809,26295,679712,502886,679693,114029,363292,291100,266712,306347,362289,366508,360801
GO:1902667	0.0269015660440485	0.997984086084985	2	21	regulation of axon guidance	BP	13579	70	Vegfa,Megf8	83785,114029
GO:0009071	0.0271917309616356	0.999668976143021	1	10	serine family amino acid catabolic process	BP	13579	70	Amt	306586
GO:0060319	0.027663580015866	0.999714032785972	1	4	primitive erythrocyte differentiation	BP	13579	70	Vegfa	83785
GO:0006468	0.0277212009042296	0.987059586945243	15	1503	protein phosphorylation	BP	13579	70	Celsr3,Nrbp2,Map4k2,Zmynd11,Akap8,Ppef2,Mapkbp1,Mast2,Ercc6,Vegfa,Ogt,Rock1,Pask,Lime1,Pik3cd	83466,680451,293694,291259,116633,305246,362197,313819,306274,83785,26295,81762,301617,362289,366508
GO:0009058	0.0278990088994762	0.984799422236237	29	4095	biosynthetic process	BP	13579	70	Ciz1,Tnrc6a,Fbn1,Zmynd11,Akap8,Apbb3,Cacna1d,Pknox2,Eogt,Pfas,Mast2,Nfxl1,Ercc6,Vegfa,Zfp523,Ogt,Rpap1,Myef2,Foxj2,Med12,Megf8,Ing5,Pggt1b,Irf4,Pask,Ell,Lime1,Pik3cd,Ncor2	296639,308971,83727,291259,116633,117026,29716,680549,494219,287420,313819,289595,306274,83785,361809,26295,311338,679712,502886,679693,114029,363292,81746,291100,301617,306347,362289,366508,360801
GO:0035582	0.0279567713753092	0.999740149947695	1	3	sequestering of BMP in extracellular matrix	BP	13579	70	Fbn1	83727
GO:0060753	0.0280722554516267	0.999656793697274	1	8	regulation of mast cell chemotaxis	BP	13579	70	Vegfa	83785
GO:0009855	0.0281981730544567	0.995777525075768	3	101	determination of bilateral symmetry	BP	13579	70	Kdm2a,Nphp3,Megf8	361700,363126,114029
GO:0009799	0.0284086414476555	0.995733123476795	3	102	specification of symmetry	BP	13579	70	Kdm2a,Nphp3,Megf8	361700,363126,114029
GO:0017156	0.0285042456162209	0.995711788592678	3	104	calcium ion regulated exocytosis	BP	13579	70	Otof,Cacna1g,Unc13a	84573,29717,64829
GO:0016574	0.0288160386557699	0.997682529990372	2	39	histone ubiquitination	BP	13579	70	Kdm2a,Rnf40	361700,266712
GO:0055113	0.0288762668432787	1	1	1	epiboly involved in gastrulation with mouth forming second	BP	13579	70	Megf8	114029
GO:0007413	0.0289476391017902	0.997728973370758	2	23	axonal fasciculation	BP	13579	70	Celsr3,Megf8	83466,114029
GO:0106030	0.0289476391017902	0.997728973370758	2	23	neuron projection fasciculation	BP	13579	70	Celsr3,Megf8	83466,114029
GO:0022614	0.0293092055574928	0.999657526792933	1	5	membrane to membrane docking	BP	13579	70	Rock1	81762
GO:0086091	0.0293687173828828	0.997654699613816	2	27	regulation of heart rate by cardiac conduction	BP	13579	70	Cacna1d,Cacna1g	29716,29717
GO:0043124	0.0300067923852987	0.99752120871629	2	45	negative regulation of I-kappaB kinase/NF-kappaB signaling	BP	13579	70	Zmynd11,Mapkbp1	291259,362197
GO:0034654	0.0300702362509739	0.984238213778304	22	2669	nucleobase-containing compound biosynthetic process	BP	13579	70	Fbn1,Zmynd11,Akap8,Apbb3,Cacna1d,Pknox2,Pfas,Nfxl1,Ercc6,Vegfa,Zfp523,Ogt,Rpap1,Myef2,Foxj2,Med12,Megf8,Ing5,Irf4,Ell,Lime1,Ncor2	83727,291259,116633,117026,29716,680549,287420,289595,306274,83785,361809,26295,311338,679712,502886,679693,114029,363292,291100,306347,362289,360801
GO:0060426	0.0301025913731547	0.999605041938087	1	8	lung vasculature development	BP	13579	70	Vegfa	83785
GO:0000730	0.0302659130924654	0.999600719265037	1	8	DNA recombinase assembly	BP	13579	70	Rad52	297561
GO:0045003	0.0302659130924654	0.999600719265037	1	8	double-strand break repair via synthesis-dependent strand annealing	BP	13579	70	Rad52	297561
GO:0090735	0.0302659130924654	0.999600719265037	1	8	DNA repair complex assembly	BP	13579	70	Rad52	297561
GO:1902075	0.0308889896324806	0.999577468626292	1	9	cellular response to salt	BP	13579	70	Lmnb1	116685
GO:1901490	0.0313257035120385	0.999608453320032	1	5	regulation of lymphangiogenesis	BP	13579	70	Vegfa	83785
GO:0051246	0.0313955767437305	0.984252679694522	18	2092	regulation of protein metabolic process	BP	13579	70	Celsr3,Map4k2,Tnrc6a,Zmynd11,Akap8,Ppef2,Kdm2a,Mapkbp1,Mast2,Ercc6,Vegfa,Ogt,Rock1,Unc13a,Irf4,Rnf40,Lime1,Ncor2	83466,293694,308971,291259,116633,305246,361700,362197,313819,306274,83785,26295,81762,64829,291100,266712,362289,360801
GO:0006290	0.0314755048401197	0.999604674977945	1	5	pyrimidine dimer repair	BP	13579	70	Ercc6	306274
GO:0051650	0.0315581614184133	0.993207156016289	4	192	establishment of vesicle localization	BP	13579	70	Map4k2,Otof,Sec16a,Unc13a	293694,84573,100360302,64829
GO:0072530	0.0316187519639422	0.999563997675169	1	8	purine-containing compound transmembrane transport	BP	13579	70	Psd	171381
GO:2001166	0.0319271328800529	0.999618390203543	1	4	regulation of histone H2B ubiquitination	BP	13579	70	Rnf40	266712
GO:2001168	0.0319271328800529	0.999618390203543	1	4	positive regulation of histone H2B ubiquitination	BP	13579	70	Rnf40	266712
GO:0007507	0.0323560655100287	0.988276369726945	8	514	heart development	BP	13579	70	Fbn1,Cacna1d,Kdm2a,Vegfa,Nphp3,Med12,Megf8,Ncor2	83727,29716,361700,83785,363126,679693,114029,360801
GO:0061087	0.0325576199953534	0.999576835301758	1	5	positive regulation of histone H3-K27 methylation	BP	13579	70	Ogt	26295
GO:0003169	0.0326394990984905	0.999733284933585	1	2	coronary vein morphogenesis	BP	13579	70	Vegfa	83785
GO:0043405	0.0327907586651013	0.991302408820194	5	282	regulation of MAP kinase activity	BP	13579	70	Map4k2,Mapkbp1,Ercc6,Vegfa,Lime1	293694,362197,306274,83785,362289
GO:0051255	0.0340529487695855	0.999485850411062	1	9	spindle midzone assembly	BP	13579	70	Ccdc69	497906
GO:0006362	0.0340922573841206	0.999612483485906	1	3	transcription elongation from RNA polymerase I promoter	BP	13579	70	Ercc6	306274
GO:0044249	0.0343348775637515	0.980972490146751	28	3966	cellular biosynthetic process	BP	13579	70	Ciz1,Tnrc6a,Fbn1,Zmynd11,Akap8,Apbb3,Cacna1d,Pknox2,Eogt,Pfas,Mast2,Nfxl1,Ercc6,Vegfa,Zfp523,Ogt,Rpap1,Myef2,Foxj2,Med12,Megf8,Ing5,Irf4,Pask,Ell,Lime1,Pik3cd,Ncor2	296639,308971,83727,291259,116633,117026,29716,680549,494219,287420,313819,289595,306274,83785,361809,26295,311338,679712,502886,679693,114029,363292,291100,301617,306347,362289,366508,360801
GO:0045719	0.0346705927968163	0.999519704708974	1	5	negative regulation of glycogen biosynthetic process	BP	13579	70	Pask	301617
GO:0089700	0.0348115366094786	0.999545756386858	1	4	protein kinase D signaling	BP	13579	70	Vegfa	83785
GO:0030521	0.0350687100582756	0.996856694606106	2	42	androgen receptor signaling pathway	BP	13579	70	AABR07066522.1,Med12	301126,679693
GO:0086065	0.0352742227995492	0.99686795480311	2	31	cell communication involved in cardiac conduction	BP	13579	70	Cacna1d,Cacna1g	29716,29717
GO:0060948	0.0357790311444764	0.999572855354974	1	3	cardiac vascular smooth muscle cell development	BP	13579	70	Vegfa	83785
GO:0031167	0.0358538966852205	0.999401442932917	1	15	rRNA methylation	BP	13579	70	Mrm1	363661
GO:0038189	0.036056625066039	0.999512418481368	1	4	neuropilin signaling pathway	BP	13579	70	Vegfa	83785
GO:0070092	0.0360685815867159	0.999443132127175	1	7	regulation of glucagon secretion	BP	13579	70	Pask	301617
GO:0018130	0.0363561598516651	0.980529401356395	22	2725	heterocycle biosynthetic process	BP	13579	70	Fbn1,Zmynd11,Akap8,Apbb3,Cacna1d,Pknox2,Pfas,Nfxl1,Ercc6,Vegfa,Zfp523,Ogt,Rpap1,Myef2,Foxj2,Med12,Megf8,Ing5,Irf4,Ell,Lime1,Ncor2	83727,291259,116633,117026,29716,680549,287420,289595,306274,83785,361809,26295,311338,679712,502886,679693,114029,363292,291100,306347,362289,360801
GO:0071386	0.0364991707048886	0.999467300176579	1	5	cellular response to corticosterone stimulus	BP	13579	70	Lmnb1	116685
GO:0038033	0.0365847252573585	0.999464780853582	1	5	positive regulation of endothelial cell chemotaxis by VEGF-activated vascular endothelial growth factor receptor signaling pathway	BP	13579	70	Vegfa	83785
GO:2001205	0.0366291775024825	0.99966339702702	1	2	negative regulation of osteoclast development	BP	13579	70	Fbn1	83727
GO:0006281	0.0370829095470318	0.989825486544291	5	328	DNA repair	BP	13579	70	Rad52,Kdm2a,Ercc6,Xpc,Helq	297561,361700,306274,312560,360912
GO:0071396	0.0371521363946699	0.987160805223177	7	565	cellular response to lipid	BP	13579	70	AABR07066522.1,Akap8,Cacna1g,Vegfa,Ogt,Med12,Lmnb1	301126,116633,29717,83785,26295,679693,116685
GO:0030048	0.0373836963082255	0.993777149826528	3	86	actin filament-based movement	BP	13579	70	Cacna1d,Cacna1g,Rock1	29716,29717,81762
GO:0019438	0.0374280084768798	0.979888423135531	22	2732	aromatic compound biosynthetic process	BP	13579	70	Fbn1,Zmynd11,Akap8,Apbb3,Cacna1d,Pknox2,Pfas,Nfxl1,Ercc6,Vegfa,Zfp523,Ogt,Rpap1,Myef2,Foxj2,Med12,Megf8,Ing5,Irf4,Ell,Lime1,Ncor2	83727,291259,116633,117026,29716,680549,287420,289595,306274,83785,361809,26295,311338,679712,502886,679693,114029,363292,291100,306347,362289,360801
GO:0070091	0.0376338031870615	0.999380880501253	1	8	glucagon secretion	BP	13579	70	Pask	301617
GO:0006189	0.0377311697516887	0.999406964122014	1	6	'de novo' IMP biosynthetic process	BP	13579	70	Pfas	287420
GO:0045494	0.0379198305621888	0.996479112823355	2	35	photoreceptor cell maintenance	BP	13579	70	Ercc6,Nphp3	306274,363126
GO:0001947	0.0382250175784739	0.996401760011691	2	45	heart looping	BP	13579	70	Kdm2a,Nphp3	361700,363126
GO:0090259	0.038435208037548	0.999445394187792	1	4	regulation of retinal ganglion cell axon guidance	BP	13579	70	Vegfa	83785
GO:0033031	0.0385580420290631	0.999404996596469	1	5	positive regulation of neutrophil apoptotic process	BP	13579	70	Pik3cd	366508
GO:2000483	0.0386074962370346	0.999361332081882	1	7	negative regulation of interleukin-8 secretion	BP	13579	70	Mapkbp1	362197
GO:0046330	0.0387352446815866	0.993435617246113	3	107	positive regulation of JNK cascade	BP	13579	70	Map4k2,Mapkbp1,Ercc6	293694,362197,306274
GO:0001954	0.0390065524401509	0.996293255984925	2	43	positive regulation of cell-matrix adhesion	BP	13579	70	Vegfa,Rock1	83785,81762
GO:0070874	0.0391119518394024	0.999344401602343	1	7	negative regulation of glycogen metabolic process	BP	13579	70	Pask	301617
GO:1902965	0.0392752894911126	0.999382469590448	1	5	regulation of protein localization to early endosome	BP	13579	70	Vegfa	83785
GO:1902966	0.0392752894911126	0.999382469590448	1	5	positive regulation of protein localization to early endosome	BP	13579	70	Vegfa	83785
GO:1905666	0.0392752894911126	0.999382469590448	1	5	regulation of protein localization to endosome	BP	13579	70	Vegfa	83785
GO:1905668	0.0392752894911126	0.999382469590448	1	5	positive regulation of protein localization to endosome	BP	13579	70	Vegfa	83785
GO:0051893	0.0393013845781125	0.996249935030524	2	43	regulation of focal adhesion assembly	BP	13579	70	Vegfa,Rock1	83785,81762
GO:0090109	0.0393013845781125	0.996249935030524	2	43	regulation of cell-substrate junction assembly	BP	13579	70	Vegfa,Rock1	83785,81762
GO:0035469	0.0396216569944406	0.999371438674587	1	5	determination of pancreatic left/right asymmetry	BP	13579	70	Nphp3	363126
GO:0061789	0.0397575621973355	0.999471604800813	1	3	dense core granule priming	BP	13579	70	Unc13a	64829
GO:0086002	0.0397758177105638	0.99621439569029	2	34	cardiac muscle cell action potential involved in contraction	BP	13579	70	Cacna1d,Cacna1g	29716,29717
GO:1903347	0.0404780060738872	0.999452097862269	1	3	negative regulation of bicellular tight junction assembly	BP	13579	70	Rock1	81762
GO:1903312	0.0406798639533745	0.99599963089087	2	65	negative regulation of mRNA metabolic process	BP	13579	70	Vegfa,Rnf40	83785,266712
GO:0018344	0.0407020205921727	0.999289563072563	1	7	protein geranylgeranylation	BP	13579	70	Pggt1b	81746
GO:0038086	0.0407395469767316	0.99944492717228	1	3	VEGF-activated platelet-derived growth factor receptor signaling pathway	BP	13579	70	Vegfa	83785
GO:0038091	0.0407395469767316	0.99944492717228	1	3	positive regulation of cell proliferation by VEGF-activated platelet derived growth factor receptor signaling pathway	BP	13579	70	Vegfa	83785
GO:0006544	0.041453535932516	0.999206910244396	1	13	glycine metabolic process	BP	13579	70	Amt	306586
GO:0042090	0.0415511942907103	0.999279687283925	1	6	interleukin-12 biosynthetic process	BP	13579	70	Mast2	313819
GO:0045075	0.0415511942907103	0.999279687283925	1	6	regulation of interleukin-12 biosynthetic process	BP	13579	70	Mast2	313819
GO:0003383	0.0419504389326698	0.999338296014009	1	4	apical constriction	BP	13579	70	Rock1	81762
GO:1901727	0.0428651087928612	0.99923300232459	1	6	positive regulation of histone deacetylase activity	BP	13579	70	Vegfa	83785
GO:0010045	0.0429715711319259	0.999305381040597	1	4	response to nickel cation	BP	13579	70	Cacna1g	29717
GO:0051648	0.0430383377851429	0.989782964133964	4	207	vesicle localization	BP	13579	70	Map4k2,Otof,Sec16a,Unc13a	293694,84573,100360302,64829
GO:0051014	0.0432434732602902	0.999180755413214	1	8	actin filament severing	BP	13579	70	Fmnl1	287746
GO:0022406	0.043459379892042	0.995571265343703	2	64	membrane docking	BP	13579	70	Rock1,Unc13a	81762,64829
GO:0002551	0.0440635666406579	0.999103017398445	1	13	mast cell chemotaxis	BP	13579	70	Vegfa	83785
GO:1902916	0.0441615645583149	0.999121206355652	1	10	positive regulation of protein polyubiquitination	BP	13579	70	Rnf40	266712
GO:0033034	0.0442238748524999	0.999142857196739	1	8	positive regulation of myeloid cell apoptotic process	BP	13579	70	Pik3cd	366508
GO:0071549	0.0442728385043897	0.995447507662833	2	61	cellular response to dexamethasone stimulus	BP	13579	70	Cacna1g,Vegfa	29717,83785
GO:0032988	0.0445186665846477	0.999090506492584	1	12	ribonucleoprotein complex disassembly	BP	13579	70	Lime1	362289
GO:0045086	0.044644823736352	0.999101701204011	1	10	positive regulation of interleukin-2 biosynthetic process	BP	13579	70	Irf4	291100
GO:0046485	0.0450826662377539	0.999083841077452	1	10	ether lipid metabolic process	BP	13579	70	Tmem86b	690610
GO:0090526	0.0451028337779996	0.999318277370154	1	3	regulation of gluconeogenesis involved in cellular glucose homeostasis	BP	13579	70	Ogt	26295
GO:0099011	0.0455327587299389	0.999219239364501	1	4	neuronal dense core vesicle exocytosis	BP	13579	70	Unc13a	64829
GO:0099525	0.0455327587299389	0.999219239364501	1	4	presynaptic dense core vesicle exocytosis	BP	13579	70	Unc13a	64829
GO:0072540	0.0456984118730648	0.999058421359552	1	10	T-helper 17 cell lineage commitment	BP	13579	70	Irf4	291100
GO:0038089	0.0457401118232981	0.999125641927156	1	6	positive regulation of cell migration by vascular endothelial growth factor signaling pathway	BP	13579	70	Vegfa	83785
GO:0008150	0.0460641938824025	0.992422246036115	65	11747	biological_process	BP	13579	70	Celsr3,Nrbp2,Map4k2,AABR07066522.1,Ciz1,Rad52,Tnrc6a,Tmem86b,Amt,Zc3h11a,Cep162,Fbn1,Zmynd11,Akap8,Apbb3,Cacna1d,Pknox2,Eogt,Ppef2,Pfas,Kdm2a,Mapkbp1,Mast2,Psd,Nfxl1,Ercc6,Otof,Clcn1,Sec16a,Mrm1,Cacna1g,Vegfa,Zfp523,Ogt,Rpap1,Rock1,Nphp3,Myef2,Unc13a,Foxj2,Med12,Dhx37,Megf8,Rexo1,Fmnl1,Ing5,Myo19,Pggt1b,Ccdc69,Irf4,Xpc,Rnf40,Pask,Pdzd7,Ell,Usp42,Helq,Snph,Lime1,Lmnb1,Fbxl19,Pik3cd,Atg2a,Ncor2,Cas…	83466,680451,293694,301126,296639,297561,308971,690610,306586,360845,300880,83727,291259,116633,117026,29716,680549,494219,305246,287420,361700,362197,313819,171381,289595,306274,84573,25688,100360302,363661,29717,83785,361809,26295,311338,81762,363126,679712,64829,502886,679693,288647,114029,314630,287746,363292,497974,81746,497906,291100,312560,266712,301617,293996,306347,288482,360912,296267,3…
GO:0048702	0.0463295626221359	0.999138175792147	1	5	embryonic neurocranium morphogenesis	BP	13579	70	Med12	679693
GO:0043966	0.046955455540918	0.995036808786796	2	51	histone H3 acetylation	BP	13579	70	Ing5,Irf4	363292,291100
GO:0035583	0.0469700140847563	0.999443508348934	1	2	sequestering of TGFbeta in extracellular matrix	BP	13579	70	Fbn1	83727
GO:1903391	0.047518403896271	0.994959925949053	2	46	regulation of adherens junction organization	BP	13579	70	Vegfa,Rock1	83785,81762
GO:0006325	0.0475232617787743	0.982691079249856	7	496	chromatin organization	BP	13579	70	Akap8,Kdm2a,Vegfa,Ogt,Ing5,Irf4,Rnf40	116633,361700,83785,26295,363292,291100,266712
GO:1900038	0.0475713915144288	0.99896876215508	1	11	negative regulation of cellular response to hypoxia	BP	13579	70	Ogt	26295
GO:0031573	0.0475896988050992	0.9989594903513	1	12	intra-S DNA damage checkpoint	BP	13579	70	Xpc	312560
GO:0043524	0.0479383760943332	0.991125871873651	3	148	negative regulation of neuron apoptotic process	BP	13579	70	Nrbp2,Vegfa,Rock1	680451,83785,81762
GO:0018342	0.0479672489975239	0.998961699627996	1	10	protein prenylation	BP	13579	70	Pggt1b	81746
GO:0097354	0.0479672489975239	0.998961699627996	1	10	prenylation	BP	13579	70	Pggt1b	81746
GO:0015865	0.0480138525329914	0.99894068986451	1	12	purine nucleotide transport	BP	13579	70	Psd	171381
GO:0031441	0.048014382498087	0.998988118466648	1	8	negative regulation of mRNA 3'-end processing	BP	13579	70	Rnf40	266712
GO:1900364	0.048014382498087	0.998988118466648	1	8	negative regulation of mRNA polyadenylation	BP	13579	70	Rnf40	266712
GO:2001204	0.0480332789743762	0.999007687193386	1	7	regulation of osteoclast development	BP	13579	70	Fbn1	83727
GO:0097531	0.0480886799416269	0.9989237676983	1	14	mast cell migration	BP	13579	70	Vegfa	83785
GO:0042035	0.0483880917926687	0.99476721581405	2	66	regulation of cytokine biosynthetic process	BP	13579	70	Mast2,Irf4	313819,291100
GO:1901362	0.0484529550448387	0.973165434431272	22	2827	organic cyclic compound biosynthetic process	BP	13579	70	Fbn1,Zmynd11,Akap8,Apbb3,Cacna1d,Pknox2,Pfas,Nfxl1,Ercc6,Vegfa,Zfp523,Ogt,Rpap1,Myef2,Foxj2,Med12,Megf8,Ing5,Irf4,Ell,Lime1,Ncor2	83727,291259,116633,117026,29716,680549,287420,289595,306274,83785,361809,26295,311338,679712,502886,679693,114029,363292,291100,306347,362289,360801
GO:0048496	0.0486214584783595	0.99920645826385	1	3	maintenance of animal organ identity	BP	13579	70	Nphp3	363126
GO:0098542	0.0488392825687657	0.987894715420735	4	295	defense response to other organism	BP	13579	70	Zmynd11,Mapkbp1,Irf4,Pik3cd	291259,362197,291100,366508
GO:0001736	0.0489479967184807	0.994734757255732	2	43	establishment of planar polarity	BP	13579	70	Celsr3,Med12	83466,679693
GO:0097475	0.0491563397571234	0.999028646671022	1	5	motor neuron migration	BP	13579	70	Vegfa	83785
GO:0060978	0.0493401798247565	0.999021291858712	1	5	angiogenesis involved in coronary vascular morphogenesis	BP	13579	70	Vegfa	83785
GO:0006662	0.0495282586472287	0.998864402633042	1	13	glycerol ether metabolic process	BP	13579	70	Tmem86b	690610
GO:0006283	0.0498778136297526	0.998929221436403	1	7	transcription-coupled nucleotide-excision repair	BP	13579	70	Ercc6	306274
GO:0071692	0.0507584888256244	0.999027518298324	1	4	protein localization to extracellular region	BP	13579	70
GO:0071694	0.0507584888256244	0.999027518298324	1	4	maintenance of protein location in extracellular region	BP	13579	70
GO:1903011	0.0512110740869232	0.998901516348086	1	6	negative regulation of bone development	BP	13579	70
GO:0033029	0.0513022317256779	0.99884329543603	1	8	regulation of neutrophil apoptotic process	BP	13579	70
GO:0044267	0.0513939368695066	0.970535808520046	26	3625	cellular protein metabolic process	BP	13579	70
GO:0000729	0.0514192525170569	0.998805289353868	1	10	DNA double-strand break processing	BP	13579	70
GO:0031396	0.0516400963714279	0.990140606386884	3	168	regulation of protein ubiquitination	BP	13579	70
GO:0007164	0.0519102855812307	0.994228315342919	2	44	establishment of tissue polarity	BP	13579	70
GO:0006888	0.0519607965505111	0.994147845497353	2	71	ER to Golgi vesicle-mediated transport	BP	13579	70
GO:0097155	0.0520731612007326	0.999088317279672	1	3	fasciculation of sensory neuron axon	BP	13579	70
GO:0060971	0.0523264821388828	0.998965796081114	1	4	embryonic heart tube left/right pattern formation	BP	13579	70
GO:0071910	0.0524683151568463	0.998846324317168	1	6	determination of liver left/right asymmetry	BP	13579	70
GO:0019220	0.0525438539146544	0.974382587755859	13	1428	regulation of phosphate metabolic process	BP	13579	70
GO:0036515	0.0526141313868918	0.998954262198187	1	4	serotonergic neuron axon guidance	BP	13579	70
GO:0060509	0.0526682087530634	0.998780220555493	1	8	Type I pneumocyte differentiation	BP	13579	70
GO:1900363	0.0526853411282599	0.998745117400947	1	10	regulation of mRNA polyadenylation	BP	13579	70
GO:0001781	0.0528430900358142	0.998752847222441	1	9	neutrophil apoptotic process	BP	13579	70
GO:0016188	0.0530851225361266	0.998725804035397	1	10	synaptic vesicle maturation	BP	13579	70
GO:0051174	0.053178530515339	0.974024870938773	13	1433	regulation of phosphorus metabolic process	BP	13579	70
GO:0042832	0.0534161946658314	0.998651690017237	1	17	defense response to protozoan	BP	13579	70
GO:0061085	0.0537899216651629	0.998727145983932	1	8	regulation of histone H3-K27 methylation	BP	13579	70
GO:0050832	0.0542102401515035	0.998616226556786	1	16	defense response to fungus	BP	13579	70
GO:0061419	0.0542148687910392	0.99881592065565	1	5	positive regulation of transcription from RNA polymerase II promoter in response to hypoxia	BP	13579	70
GO:0097084	0.0544023300825049	0.998697682215545	1	8	vascular smooth muscle cell development	BP	13579	70
GO:0060372	0.0546022302974159	0.998749480763851	1	6	regulation of atrial cardiac muscle cell membrane repolarization	BP	13579	70
GO:0000154	0.0547955460585825	0.998560629593223	1	22	rRNA modification	BP	13579	70
GO:0043117	0.0548478492000741	0.998614083452746	1	12	positive regulation of vascular permeability	BP	13579	70
GO:0070914	0.054886264488471	0.998674155848771	1	8	UV-damage excision repair	BP	13579	70
GO:0001895	0.0549351468862819	0.993651273822183	2	57	retina homeostasis	BP	13579	70
GO:0090050	0.0554140648657163	0.998627161674773	1	9	positive regulation of cell migration involved in sprouting angiogenesis	BP	13579	70
GO:0043408	0.055472622832082	0.979075263786035	7	602	regulation of MAPK cascade	BP	13579	70
GO:0016573	0.0558332248378517	0.989039794825972	3	126	histone acetylation	BP	13579	70
GO:0048207	0.0559946292013205	0.99861946173729	1	8	vesicle targeting, rough ER to cis-Golgi	BP	13579	70
GO:0048208	0.0559946292013205	0.99861946173729	1	8	COPII vesicle coating	BP	13579	70
GO:1904888	0.0560450197442743	0.993463347366042	2	53	cranial skeletal system development	BP	13579	70
GO:0036514	0.0560554248754077	0.998681245047768	1	6	dopaminergic neuron axon guidance	BP	13579	70
GO:1904938	0.0560554248754077	0.998681245047768	1	6	planar cell polarity pathway involved in axon guidance	BP	13579	70
GO:0033523	0.0562111124997971	0.998569591570319	1	10	histone H2B ubiquitination	BP	13579	70
GO:0043406	0.0562710348387111	0.985438865837586	4	213	positive regulation of MAP kinase activity	BP	13579	70
GO:0090245	0.0564886322558574	0.998792517965091	1	4	axis elongation involved in somitogenesis	BP	13579	70
GO:0032736	0.0565091270685492	0.99852792451948	1	12	positive regulation of interleukin-13 production	BP	13579	70
GO:0043967	0.0566066774750362	0.993358031735432	2	54	histone H4 acetylation	BP	13579	70
GO:0008038	0.057098459559765	0.993372982991336	2	34	neuron recognition	BP	13579	70
GO:0050930	0.0572282167020769	0.998456123126376	1	16	induction of positive chemotaxis	BP	13579	70
GO:0006188	0.05727276952101	0.998532454570822	1	9	IMP biosynthetic process	BP	13579	70
GO:0018393	0.0580251770665564	0.988428515975125	3	129	internal peptidyl-lysine acetylation	BP	13579	70
GO:1901654	0.0581420854322915	0.984762546321719	4	275	response to ketone	BP	13579	70
GO:0060215	0.0587974523106377	0.998476104026105	1	8	primitive hemopoiesis	BP	13579	70
GO:0044271	0.0591981831825477	0.966145050493403	23	3165	cellular nitrogen compound biosynthetic process	BP	13579	70
GO:0009725	0.0597716238457649	0.974116914353278	9	931	response to hormone	BP	13579	70
GO:0018904	0.0600781108762432	0.998290162511017	1	17	ether metabolic process	BP	13579	70
GO:0042089	0.0603783517879466	0.992605754324495	2	74	cytokine biosynthetic process	BP	13579	70
GO:1990403	0.0604570277991417	0.998362690482381	1	9	embryonic brain development	BP	13579	70
GO:0006862	0.0605196606145028	0.998278828081702	1	15	nucleotide transport	BP	13579	70
GO:0046040	0.0607419860770517	0.998326765147889	1	10	IMP metabolic process	BP	13579	70
GO:1901725	0.0607549793267332	0.998404309475234	1	7	regulation of histone deacetylase activity	BP	13579	70
GO:0042107	0.0607639487203467	0.992530315134602	2	75	cytokine metabolic process	BP	13579	70
GO:0060563	0.060871291209232	0.99255722528686	2	56	neuroepithelial cell differentiation	BP	13579	70
GO:0044804	0.0608793244859187	0.998258073772005	1	15	autophagy of nucleus	BP	13579	70
GO:1901071	0.0609263332534862	0.998224823681735	1	20	glucosamine-containing compound metabolic process	BP	13579	70
GO:0045779	0.0609962821245168	0.998270137853767	1	13	negative regulation of bone resorption	BP	13579	70
GO:0006475	0.0610133128020472	0.987578016480162	3	134	internal protein amino acid acetylation	BP	13579	70
GO:0007595	0.0610935159043942	0.992525606380515	2	53	lactation	BP	13579	70
GO:0035581	0.0611119764209373	0.99842932795545	1	6	sequestering of extracellular ligand from receptor	BP	13579	70
GO:1900086	0.0611234542741278	0.99849051161295	1	5	positive regulation of peptidyl-tyrosine autophosphorylation	BP	13579	70
GO:0016081	0.0612970515063038	0.998342136782608	1	8	synaptic vesicle docking	BP	13579	70
GO:1903799	0.0616712829806444	0.99829544827168	1	9	negative regulation of production of miRNAs involved in gene silencing by miRNA	BP	13579	70
GO:0086003	0.0616972457945843	0.992431501747417	2	48	cardiac muscle cell contraction	BP	13579	70
GO:0090045	0.0617025756246314	0.998293697048342	1	9	positive regulation of deacetylase activity	BP	13579	70
GO:0035509	0.061774220980507	0.998457772234108	1	5	negative regulation of myosin-light-chain-phosphatase activity	BP	13579	70
GO:0018394	0.0619878693616031	0.987295095980332	3	137	peptidyl-lysine acetylation	BP	13579	70
GO:0035567	0.0625132349091147	0.992265987434799	2	50	non-canonical Wnt signaling pathway	BP	13579	70
GO:0048739	0.0625446603802211	0.998273106595825	1	8	cardiac muscle fiber development	BP	13579	70
GO:0002573	0.0629467158635418	0.986986483432196	3	171	myeloid leukocyte differentiation	BP	13579	70
GO:0099624	0.0630687761623077	0.998243676706326	1	8	atrial cardiac muscle cell membrane repolarization	BP	13579	70
GO:0006396	0.0633737190173095	0.977364547377639	6	615	RNA processing	BP	13579	70
GO:1902946	0.0634342796119212	0.998258580984903	1	7	protein localization to early endosome	BP	13579	70
GO:0016973	0.0636022275938957	0.99811730369093	1	13	poly(A)+ mRNA export from nucleus	BP	13579	70
GO:0090037	0.0636867195652558	0.998208650704929	1	8	positive regulation of protein kinase C signaling	BP	13579	70
GO:0051593	0.0641934791295869	0.9980322918456	1	19	response to folic acid	BP	13579	70
GO:0031077	0.0646320612983142	0.998154380760394	1	8	post-embryonic camera-type eye development	BP	13579	70
GO:1900084	0.0646418083114447	0.998240079970841	1	6	regulation of peptidyl-tyrosine autophosphorylation	BP	13579	70
GO:0007076	0.0646611183597153	0.998100988698648	1	10	mitotic chromosome condensation	BP	13579	70
GO:1990504	0.0647965648267396	0.998231529993703	1	6	dense core granule exocytosis	BP	13579	70
GO:0030949	0.0648242375111375	0.998091274118409	1	10	positive regulation of vascular endothelial growth factor receptor signaling pathway	BP	13579	70
GO:0045076	0.0649008606714339	0.998017332911081	1	15	regulation of interleukin-2 biosynthetic process	BP	13579	70
GO:0048015	0.0650533944982137	0.986414126317213	3	129	phosphatidylinositol-mediated signaling	BP	13579	70
GO:0000186	0.065438575175443	0.991669902149485	2	56	activation of MAPKK activity	BP	13579	70
GO:0060027	0.0661566894060502	0.998103810891482	1	7	convergent extension involved in gastrulation	BP	13579	70
GO:0007045	0.0663550714943747	0.991480032687907	2	58	cell-substrate adherens junction assembly	BP	13579	70
GO:0048041	0.0663550714943747	0.991480032687907	2	58	focal adhesion assembly	BP	13579	70
GO:0010923	0.06643547548874	0.991467560151451	2	57	negative regulation of phosphatase activity	BP	13579	70
GO:0060965	0.0665216568932042	0.997968786544308	1	11	negative regulation of gene silencing by miRNA	BP	13579	70
GO:2000105	0.0669148437551746	0.997944391250853	1	11	positive regulation of DNA-dependent DNA replication	BP	13579	70
GO:0051457	0.0671713081188296	0.997897216128255	1	13	maintenance of protein location in nucleus	BP	13579	70
GO:0031915	0.0672358911044374	0.997924361035691	1	11	positive regulation of synaptic plasticity	BP	13579	70
GO:0048050	0.0674076572469741	0.997990234029176	1	8	post-embryonic eye morphogenesis	BP	13579	70
GO:0006259	0.0674309058542315	0.973409801612168	7	678	DNA metabolic process	BP	13579	70
GO:0048017	0.067487864768569	0.985692315804239	3	130	inositol lipid-mediated signaling	BP	13579	70
GO:1900424	0.0677104662604612	0.997839661151	1	15	regulation of defense response to bacterium	BP	13579	70
GO:0035195	0.0677449591296248	0.991224771355525	2	52	gene silencing by miRNA	BP	13579	70
GO:0001562	0.0680163608967198	0.997781790367517	1	20	response to protozoan	BP	13579	70
GO:1900542	0.068037558599038	0.985463979785831	3	198	regulation of purine nucleotide metabolic process	BP	13579	70
GO:0045773	0.0683456538250074	0.991128766459791	2	47	positive regulation of axon extension	BP	13579	70
GO:1990314	0.0688108513469392	0.997779078318567	1	14	cellular response to insulin-like growth factor stimulus	BP	13579	70
GO:0051451	0.0692804230238501	0.997776489876621	1	12	myoblast migration	BP	13579	70
GO:2001237	0.0695553916397236	0.990772078369482	2	79	negative regulation of extrinsic apoptotic signaling pathway	BP	13579	70
GO:0042094	0.0699727665537119	0.997671953313422	1	17	interleukin-2 biosynthetic process	BP	13579	70
GO:0016441	0.0704744211669267	0.990657659818712	2	54	posttranscriptional gene silencing	BP	13579	70
GO:0035194	0.0704744211669267	0.990657659818712	2	54	posttranscriptional gene silencing by RNA	BP	13579	70
GO:1900115	0.0705791659949204	0.997709843111246	1	11	extracellular regulation of signal transduction	BP	13579	70
GO:1900116	0.0705791659949204	0.997709843111246	1	11	extracellular negative regulation of signal transduction	BP	13579	70
GO:0006140	0.0706647651813855	0.984665259252252	3	202	regulation of nucleotide metabolic process	BP	13579	70
GO:0032656	0.0708161702050525	0.997634155286524	1	15	regulation of interleukin-13 production	BP	13579	70
GO:0016575	0.0709134573212379	0.990528470939229	2	64	histone deacetylation	BP	13579	70
GO:0048845	0.0709817492537513	0.997768272622363	1	8	venous blood vessel morphogenesis	BP	13579	70
GO:0043129	0.0712668460127602	0.997664374640339	1	11	surfactant homeostasis	BP	13579	70
GO:0031398	0.0712932290760605	0.990380219175015	2	96	positive regulation of protein ubiquitination	BP	13579	70
GO:0002295	0.0716997202022191	0.997616266138425	1	12	T-helper cell lineage commitment	BP	13579	70
GO:0043373	0.0716997202022191	0.997616266138425	1	12	CD4-positive, alpha-beta T cell lineage commitment	BP	13579	70
GO:1902914	0.0717856359876771	0.997594147447543	1	13	regulation of protein polyubiquitination	BP	13579	70
GO:0007605	0.0719087203145888	0.984381504448112	3	115	sensory perception of sound	BP	13579	70
GO:0032616	0.0719502717974558	0.9975460698058	1	16	interleukin-13 production	BP	13579	70
GO:1901888	0.0725409854109337	0.990190302109876	2	63	regulation of cell junction assembly	BP	13579	70
GO:0140029	0.0726218782351522	0.990163365324504	2	66	exocytic process	BP	13579	70
GO:1903320	0.0729177876672975	0.983976058860668	3	196	regulation of protein modification by small protein conjugation or removal	BP	13579	70
GO:0045055	0.0730566118955331	0.98395378932645	3	170	regulated exocytosis	BP	13579	70
GO:1901550	0.0730832668263385	0.997542064634843	1	11	regulation of endothelial cell development	BP	13579	70
GO:1903140	0.0730832668263385	0.997542064634843	1	11	regulation of establishment of endothelial barrier	BP	13579	70
GO:0006302	0.0731614156468651	0.983935414933903	3	156	double-strand break repair	BP	13579	70
GO:0035507	0.0733935409952847	0.997659398874327	1	7	regulation of myosin-light-chain-phosphatase activity	BP	13579	70
GO:0043122	0.0736603982745836	0.983744864453046	3	197	regulation of I-kappaB kinase/NF-kappaB signaling	BP	13579	70
GO:0086001	0.0738202287901692	0.990007931437566	2	45	cardiac muscle cell action potential	BP	13579	70
GO:0071548	0.0738810263203971	0.989848360562891	2	85	response to dexamethasone	BP	13579	70
GO:0032717	0.0741094042987918	0.99741867117601	1	14	negative regulation of interleukin-8 production	BP	13579	70
GO:0048704	0.0741349999711553	0.989838176500085	2	67	embryonic skeletal system morphogenesis	BP	13579	70
GO:0002363	0.0744723900877133	0.997392961196475	1	14	alpha-beta T cell lineage commitment	BP	13579	70
GO:0060947	0.0746173787469063	0.99749191188782	1	9	cardiac vascular smooth muscle cell differentiation	BP	13579	70
GO:0071389	0.0747087673713678	0.997391299714545	1	13	cellular response to mineralocorticoid stimulus	BP	13579	70
GO:0014824	0.075207858977007	0.99745146291729	1	9	artery smooth muscle contraction	BP	13579	70
GO:0006473	0.0753554894295269	0.983254173757065	3	154	protein acetylation	BP	13579	70
GO:0016310	0.0753866008974589	0.959464384270959	15	1789	phosphorylation	BP	13579	70
GO:0072539	0.0758382857863998	0.997295040965636	1	14	T-helper 17 cell differentiation	BP	13579	70
GO:2000027	0.0759248832163756	0.983060210110439	3	168	regulation of organ morphogenesis	BP	13579	70
GO:0006901	0.0761337434141781	0.997329426794447	1	11	vesicle coating	BP	13579	70
GO:0071679	0.0767290751847569	0.997286868781529	1	11	commissural neuron axon guidance	BP	13579	70
GO:0032753	0.0774844681748129	0.997111033589112	1	20	positive regulation of interleukin-4 production	BP	13579	70
GO:1900037	0.077575602860816	0.997141268193217	1	16	regulation of cellular response to hypoxia	BP	13579	70
GO:0019227	0.0775794859909048	0.99732704475403	1	8	neuronal action potential propagation	BP	13579	70
GO:0098870	0.0775794859909048	0.99732704475403	1	8	action potential propagation	BP	13579	70
GO:0002043	0.0777363088131204	0.997214076014295	1	11	blood vessel endothelial cell proliferation involved in sprouting angiogenesis	BP	13579	70
GO:0061418	0.0780659456789237	0.997167207900444	1	12	regulation of transcription from RNA polymerase II promoter in response to hypoxia	BP	13579	70
GO:0043011	0.0784657289929418	0.997063122203824	1	17	myeloid dendritic cell differentiation	BP	13579	70
GO:0080182	0.0786097507597397	0.997254440646587	1	8	histone H3-K4 trimethylation	BP	13579	70
GO:0046851	0.0792365505384435	0.997028580198006	1	15	negative regulation of bone remodeling	BP	13579	70
GO:0035305	0.0799842969349527	0.988556700882482	2	67	negative regulation of dephosphorylation	BP	13579	70
GO:0070509	0.0804567736778417	0.988465767697383	2	63	calcium ion import	BP	13579	70
GO:0043369	0.0815421056588641	0.99685037218455	1	15	CD4-positive or CD8-positive, alpha-beta T cell lineage commitment	BP	13579	70
GO:0016079	0.0816932649895779	0.988142828028844	2	76	synaptic vesicle exocytosis	BP	13579	70
GO:0060149	0.0817726161785943	0.996866149150664	1	13	negative regulation of posttranscriptional gene silencing	BP	13579	70
GO:0060967	0.0817726161785943	0.996866149150664	1	13	negative regulation of gene silencing by RNA	BP	13579	70
GO:1901215	0.0820976963325125	0.981060530080534	3	191	negative regulation of neuron death	BP	13579	70
GO:0032060	0.0823985420025936	0.996838737119715	1	12	bleb assembly	BP	13579	70
GO:1900451	0.0829875108678703	0.996887323727905	1	9	positive regulation of glutamate receptor signaling pathway	BP	13579	70
GO:0048875	0.0831109427921625	0.996761055597869	1	13	chemical homeostasis within a tissue	BP	13579	70
GO:0032147	0.0837212304016416	0.975262818093352	4	246	activation of protein kinase activity	BP	13579	70
GO:2001028	0.0837627658776739	0.996709222389435	1	13	positive regulation of endothelial cell chemotaxis	BP	13579	70
GO:0000165	0.0843251866259193	0.964988750975697	7	661	MAPK cascade	BP	13579	70
GO:0086045	0.0850469897214502	0.997047562915712	1	5	membrane depolarization during AV node cell action potential	BP	13579	70
GO:0006925	0.0851448967251424	0.996510915328879	1	19	inflammatory cell apoptotic process	BP	13579	70
GO:0001738	0.0852410569766488	0.98739172467951	2	59	morphogenesis of a polarized epithelium	BP	13579	70
GO:0060371	0.0854322244130416	0.996748246761259	1	8	regulation of atrial cardiac muscle cell membrane depolarization	BP	13579	70
GO:0072189	0.0859654338497969	0.996510848864882	1	14	ureter development	BP	13579	70
GO:0002360	0.0860823454195003	0.996443093895201	1	18	T cell lineage commitment	BP	13579	70
GO:0035020	0.0866061767682886	0.996478138565142	1	13	regulation of Rac protein signal transduction	BP	13579	70
GO:0061304	0.0866394438931723	0.996809342563323	1	6	retinal blood vessel morphogenesis	BP	13579	70
GO:0060429	0.0868154590975504	0.95790843678743	10	918	epithelium development	BP	13579	70
GO:0048199	0.0870007627948944	0.996407062115488	1	15	vesicle targeting, to, from or within Golgi	BP	13579	70
GO:0043467	0.0871132314639119	0.986841809995646	2	94	regulation of generation of precursor metabolites and energy	BP	13579	70
GO:0036035	0.0875960904705352	0.996395785489203	1	13	osteoclast development	BP	13579	70
GO:0050906	0.087764247698349	0.986677549493442	2	99	detection of stimulus involved in sensory perception	BP	13579	70
GO:0048563	0.0878445494724528	0.996428342693349	1	11	post-embryonic animal organ morphogenesis	BP	13579	70
GO:1903798	0.0881854593960705	0.996306865371703	1	15	regulation of production of miRNAs involved in gene silencing by miRNA	BP	13579	70
GO:0045185	0.0883959655387932	0.986588957792733	2	74	maintenance of protein location	BP	13579	70
GO:0034333	0.0887812816510447	0.986527213726994	2	66	adherens junction assembly	BP	13579	70
GO:0070208	0.0888796971929785	0.996231226032316	1	16	protein heterotrimerization	BP	13579	70
GO:0031401	0.088880536262582	0.958366115848155	9	955	positive regulation of protein modification process	BP	13579	70
GO:0030855	0.0890319251510169	0.965357692589646	6	498	epithelial cell differentiation	BP	13579	70
GO:0000303	0.0890805509563225	0.996125747817743	1	25	response to superoxide	BP	13579	70
GO:0072538	0.0892683572653295	0.996183156854887	1	17	T-helper 17 type immune response	BP	13579	70
GO:0030307	0.0893949563194392	0.978670545205425	3	159	positive regulation of cell growth	BP	13579	70
GO:1901889	0.0894792126194462	0.996236405252357	1	13	negative regulation of cell junction assembly	BP	13579	70
GO:0060346	0.0895718110383738	0.996283981847125	1	11	bone trabecula formation	BP	13579	70
GO:0060562	0.0899954411440839	0.968384312572532	5	318	epithelial tube morphogenesis	BP	13579	70
GO:0070544	0.0901305932397942	0.996317915275334	1	9	histone H3-K36 demethylation	BP	13579	70
GO:2000482	0.0902751512753777	0.996033343147327	1	23	regulation of interleukin-8 secretion	BP	13579	70
GO:0032673	0.0904525544419524	0.996003432558453	1	25	regulation of interleukin-4 production	BP	13579	70
GO:0060976	0.0911547666706908	0.9860749715652	2	47	coronary vasculature development	BP	13579	70
GO:0048871	0.0911991017263171	0.972227741339141	4	290	multicellular organismal homeostasis	BP	13579	70
GO:0032733	0.0915085943867445	0.995890245711213	1	28	positive regulation of interleukin-10 production	BP	13579	70
GO:0031440	0.0919296730939561	0.995934428738917	1	18	regulation of mRNA 3'-end processing	BP	13579	70
GO:0036010	0.0920245079604816	0.996015303802346	1	13	protein localization to endosome	BP	13579	70
GO:0016073	0.0922196430773141	0.995836542803957	1	26	snRNA metabolic process	BP	13579	70
GO:0061337	0.0926321251256669	0.985685570094552	2	51	cardiac conduction	BP	13579	70
GO:0043543	0.0931344114694668	0.977362639682964	3	184	protein acylation	BP	13579	70
GO:0072606	0.0936977404119102	0.995706287563348	1	25	interleukin-8 secretion	BP	13579	70
GO:1902074	0.0939365428932074	0.995677289366356	1	26	response to salt	BP	13579	70
GO:0033127	0.0946345720989729	0.995757449275564	1	14	regulation of histone phosphorylation	BP	13579	70
GO:1903672	0.0950811134148826	0.995632621029156	1	19	positive regulation of sprouting angiogenesis	BP	13579	70
GO:0014820	0.0951451398218703	0.995838685811076	1	10	tonic smooth muscle contraction	BP	13579	70
GO:0070920	0.0951841896997506	0.995667133157561	1	16	regulation of production of small RNA involved in gene silencing by RNA	BP	13579	70
GO:0050954	0.0953931184589235	0.976645687143589	3	139	sensory perception of mechanical stimulus	BP	13579	70
GO:0043981	0.0956757640833132	0.99571572413049	1	12	histone H4-K5 acetylation	BP	13579	70
GO:0043982	0.0956757640833132	0.99571572413049	1	12	histone H4-K8 acetylation	BP	13579	70
GO:0071900	0.0961101990686587	0.965531813642644	5	399	regulation of protein serine/threonine kinase activity	BP	13579	70
GO:0048545	0.0963508898466783	0.965397014778703	5	459	response to steroid hormone	BP	13579	70
GO:0001780	0.0965940306836425	0.995518460104538	1	17	neutrophil homeostasis	BP	13579	70
GO:0051767	0.0965954699015128	0.995466703063631	1	21	nitric-oxide synthase biosynthetic process	BP	13579	70
GO:0051769	0.0965954699015128	0.995466703063631	1	21	regulation of nitric-oxide synthase biosynthetic process	BP	13579	70
GO:0009620	0.0972299568029734	0.995329509945488	1	32	response to fungus	BP	13579	70
GO:0001773	0.0978534444534041	0.995302369187013	1	26	myeloid dendritic cell activation	BP	13579	70
GO:2000505	0.0979668109509211	0.995447528533115	1	14	regulation of energy homeostasis	BP	13579	70
GO:0050872	0.0979890098318324	0.995501964069548	1	12	white fat cell differentiation	BP	13579	70
GO:0034104	0.0983678447862663	0.995307025851684	1	20	negative regulation of tissue remodeling	BP	13579	70
GO:0031047	0.0987318165933203	0.984063697342446	2	69	gene silencing by RNA	BP	13579	70
GO:0003283	0.0988714194657253	0.995338423717306	1	15	atrial septum development	BP	13579	70
GO:0006040	0.0990152016889486	0.995153190319403	1	32	amino sugar metabolic process	BP	13579	70
GO:0050901	0.0990469438838107	0.995253519587606	1	19	leukocyte tethering or rolling	BP	13579	70
GO:0002250	0.099082126989884	0.975231435784325	3	240	adaptive immune response	BP	13579	70
GO:0035637	0.0993818185476504	0.975275011217778	3	126	multicellular organismal signaling	BP	13579	70
GO:0032844	0.0996158946542445	0.963879186139566	5	433	regulation of homeostatic process	BP	13579	70
GO:1900745	0.100104643224198	0.995164114259315	1	18	positive regulation of p38MAPK cascade	BP	13579	70
GO:0035148	0.100180631353967	0.974938705314341	3	151	tube formation	BP	13579	70
GO:0060560	0.100745777063014	0.968325672256973	4	214	developmental growth involved in morphogenesis	BP	13579	70
GO:0001508	0.100951876683128	0.974717304867815	3	126	action potential	BP	13579	70
GO:0043984	0.101891961381582	0.995067889508432	1	14	histone H4-K16 acetylation	BP	13579	70
GO:0001946	0.101925304917582	0.995018745730863	1	16	lymphangiogenesis	BP	13579	70
GO:0060982	0.102228159332255	0.995404716898257	1	7	coronary artery morphogenesis	BP	13579	70
GO:0009887	0.102256668988859	0.950724164747659	9	805	animal organ morphogenesis	BP	13579	70
GO:0000305	0.10259551802451	0.994812524717863	1	28	response to oxygen radical	BP	13579	70
GO:2000810	0.102615161325822	0.994996216534421	1	14	regulation of bicellular tight junction assembly	BP	13579	70
GO:0002027	0.102776157245575	0.982967108904885	2	83	regulation of heart rate	BP	13579	70
GO:1903322	0.103488500789667	0.982700085851778	2	117	positive regulation of protein modification by small protein conjugation or removal	BP	13579	70
GO:0048172	0.103631913871375	0.994894540878079	1	14	regulation of short-term neuronal synaptic plasticity	BP	13579	70
GO:0045945	0.104498426632515	0.994912322256386	1	11	positive regulation of transcription from RNA polymerase III promoter	BP	13579	70
GO:0032968	0.104689040583529	0.994701720425431	1	18	positive regulation of transcription elongation from RNA polymerase II promoter	BP	13579	70
GO:0001894	0.104888007963551	0.973193382586552	3	185	tissue homeostasis	BP	13579	70
GO:1902991	0.104987685411415	0.994654918704689	1	19	regulation of amyloid precursor protein catabolic process	BP	13579	70
GO:0090190	0.105712865335067	0.994551657244111	1	21	positive regulation of branching involved in ureteric bud morphogenesis	BP	13579	70
GO:0045598	0.105838386519	0.982115910526599	2	98	regulation of fat cell differentiation	BP	13579	70
GO:0010906	0.10590880001411	0.982102193903032	2	96	regulation of glucose metabolic process	BP	13579	70
GO:0043255	0.106123636288912	0.98208738331888	2	82	regulation of carbohydrate biosynthetic process	BP	13579	70
GO:0032515	0.106194593577281	0.994563278546245	1	17	negative regulation of phosphoprotein phosphatase activity	BP	13579	70
GO:0051707	0.106229915232766	0.956650362801582	6	670	response to other organism	BP	13579	70
GO:0000724	0.106646741546922	0.98194783062304	2	82	double-strand break repair via homologous recombination	BP	13579	70
GO:0000725	0.106646741546922	0.98194783062304	2	82	recombinational repair	BP	13579	70
GO:0060026	0.106740897413286	0.994550202646127	1	15	convergent extension	BP	13579	70
GO:0010719	0.106850197104503	0.99438844282369	1	25	negative regulation of epithelial to mesenchymal transition	BP	13579	70
GO:0009886	0.106965765316485	0.994584775508901	1	13	post-embryonic animal morphogenesis	BP	13579	70
GO:0032268	0.107167499069749	0.939129853854698	15	1954	regulation of cellular protein metabolic process	BP	13579	70
GO:0061213	0.107311448153684	0.994369895567621	1	22	positive regulation of mesonephros development	BP	13579	70
GO:0060749	0.107598279822176	0.994396881415858	1	18	mammary gland alveolus development	BP	13579	70
GO:0061377	0.107598279822176	0.994396881415858	1	18	mammary gland lobule development	BP	13579	70
GO:0035278	0.107807859903891	0.994630178268334	1	10	miRNA mediated inhibition of translation	BP	13579	70
GO:0040033	0.107807859903891	0.994630178268334	1	10	negative regulation of translation, ncRNA-mediated	BP	13579	70
GO:0045974	0.107807859903891	0.994630178268334	1	10	regulation of translation, ncRNA-mediated	BP	13579	70
GO:1903010	0.107846128361156	0.994370500438465	1	18	regulation of bone development	BP	13579	70
GO:0042074	0.108033087817388	0.99444212486016	1	14	cell migration involved in gastrulation	BP	13579	70
GO:0043207	0.108346178944004	0.955552588092821	6	674	response to external biotic stimulus	BP	13579	70
GO:0023014	0.108360282308313	0.952226137642197	7	693	signal transduction by protein phosphorylation	BP	13579	70
GO:0060765	0.109384136624769	0.994145672965605	1	22	regulation of androgen receptor signaling pathway	BP	13579	70
GO:0086010	0.10939396142767	0.981531181432542	2	40	membrane depolarization during action potential	BP	13579	70
GO:0050910	0.109411349805944	0.994296328103257	1	14	detection of mechanical stimulus involved in sensory perception of sound	BP	13579	70
GO:0031954	0.109539888385035	0.99415556522221	1	20	positive regulation of protein autophosphorylation	BP	13579	70
GO:0070734	0.11149819656954	0.994042547483088	1	15	histone H3-K27 methylation	BP	13579	70
GO:0051276	0.111659678803553	0.947571950305909	8	779	chromosome organization	BP	13579	70
GO:0071902	0.112331952840129	0.963243857942364	4	284	positive regulation of protein serine/threonine kinase activity	BP	13579	70
GO:0001932	0.112961953344712	0.942311930225142	10	1143	regulation of protein phosphorylation	BP	13579	70
GO:0090140	0.113023341423122	0.993754579997915	1	21	regulation of mitochondrial fission	BP	13579	70
GO:0090189	0.113108979230963	0.993707318723595	1	24	regulation of branching involved in ureteric bud morphogenesis	BP	13579	70
GO:0060841	0.114488719572262	0.993777838413159	1	13	venous blood vessel development	BP	13579	70
GO:0043414	0.114599315217669	0.969561307610728	3	202	macromolecule methylation	BP	13579	70
GO:0061217	0.114694541828335	0.993514918987395	1	25	regulation of mesonephros development	BP	13579	70
GO:0019538	0.114854209150413	0.927150876550522	27	4069	protein metabolic process	BP	13579	70
GO:0006796	0.114945370519839	0.931333649816058	18	2478	phosphate-containing compound metabolic process	BP	13579	70
GO:0090036	0.115238315325373	0.993626843276814	1	15	regulation of protein kinase C signaling	BP	13579	70
GO:0043576	0.115334877139919	0.993523649397131	1	19	regulation of respiratory gaseous exchange	BP	13579	70
GO:0035239	0.115712009053492	0.95616230563035	5	350	tube morphogenesis	BP	13579	70
GO:0007044	0.115801299137778	0.979512747621989	2	67	cell-substrate junction assembly	BP	13579	70
GO:0072595	0.115949477703171	0.993369050411411	1	25	maintenance of protein localization in organelle	BP	13579	70
GO:0097094	0.116034989254272	0.993462456353314	1	18	craniofacial suture morphogenesis	BP	13579	70
GO:0048639	0.116056288031961	0.969050346152583	3	171	positive regulation of developmental growth	BP	13579	70
GO:0000185	0.116287656031747	0.993455146493851	1	17	activation of MAPKKK activity	BP	13579	70
GO:0061430	0.117069176531581	0.993450280537669	1	14	bone trabecula morphogenesis	BP	13579	70
GO:0001956	0.117324419891876	0.993335233630047	1	17	positive regulation of neurotransmitter secretion	BP	13579	70
GO:0050927	0.117426102116961	0.993206582077813	1	24	positive regulation of positive chemotaxis	BP	13579	70
GO:2001026	0.117461067741435	0.993319343897473	1	17	regulation of endothelial cell chemotaxis	BP	13579	70
GO:0001952	0.117661833000743	0.978908660346958	2	83	regulation of cell-matrix adhesion	BP	13579	70
GO:0048705	0.117794718321022	0.968369104842137	3	181	skeletal system morphogenesis	BP	13579	70
GO:0061756	0.117861571443347	0.993180930498732	1	22	leukocyte adhesion to vascular endothelial cell	BP	13579	70
GO:0061299	0.117893183416679	0.993437495106546	1	12	retina vasculature morphogenesis in camera-type eye	BP	13579	70
GO:0034332	0.118228872079259	0.978764591229268	2	79	adherens junction organization	BP	13579	70
GO:0048706	0.118751476875402	0.978568519332242	2	91	embryonic skeletal system development	BP	13579	70
GO:0045446	0.118854471474263	0.978542519667773	2	90	endothelial cell differentiation	BP	13579	70
GO:0051384	0.119162449062432	0.967769683551965	3	245	response to glucocorticoid	BP	13579	70
GO:0090313	0.119467643959124	0.992920888615909	1	28	regulation of protein targeting to membrane	BP	13579	70
GO:0060993	0.119726265788518	0.978311319373088	2	85	kidney morphogenesis	BP	13579	70
GO:0050926	0.11988432671437	0.992900673865103	1	25	regulation of positive chemotaxis	BP	13579	70
GO:0033137	0.120239763433475	0.992869431846069	1	24	negative regulation of peptidyl-serine phosphorylation	BP	13579	70
GO:0002009	0.120264634979928	0.949332659177435	6	456	morphogenesis of an epithelium	BP	13579	70
GO:1903861	0.12055901950881	0.992930317349697	1	18	positive regulation of dendrite extension	BP	13579	70
GO:0006298	0.120724425669034	0.992853316541493	1	21	mismatch repair	BP	13579	70
GO:0030225	0.120813691273165	0.99274788110731	1	29	macrophage differentiation	BP	13579	70
GO:0048585	0.120848077053753	0.937436998272275	10	1202	negative regulation of response to stimulus	BP	13579	70
GO:1901564	0.121111901711928	0.922007441793684	30	4820	organonitrogen compound metabolic process	BP	13579	70
GO:0045793	0.121325389770837	0.992918863503251	1	15	positive regulation of cell size	BP	13579	70
GO:0090049	0.12160194456255	0.992746583228679	1	21	regulation of cell migration involved in sprouting angiogenesis	BP	13579	70
GO:0009607	0.121886682486757	0.948378342833535	6	701	response to biotic stimulus	BP	13579	70
GO:0071380	0.122683936175269	0.992651098733172	1	19	cellular response to prostaglandin E stimulus	BP	13579	70
GO:0006270	0.122922214229351	0.992516142009123	1	26	DNA replication initiation	BP	13579	70
GO:0051924	0.124245448188225	0.96580219935981	3	225	regulation of calcium ion transport	BP	13579	70
GO:0045671	0.124288993353302	0.992452838443003	1	19	negative regulation of osteoclast differentiation	BP	13579	70
GO:0048312	0.124514966435848	0.992660170125764	1	12	intracellular distribution of mitochondria	BP	13579	70
GO:1903859	0.124594430546582	0.992414796639196	1	19	regulation of dendrite extension	BP	13579	70
GO:0030261	0.125330565720617	0.992283812920445	1	21	chromosome condensation	BP	13579	70
GO:0010677	0.125415805021214	0.992138675706886	1	33	negative regulation of cellular carbohydrate metabolic process	BP	13579	70
GO:0090114	0.125450682019028	0.992287159730241	1	20	COPII-coated vesicle budding	BP	13579	70
GO:0043536	0.126566996983222	0.992032924122449	1	28	positive regulation of blood vessel endothelial cell migration	BP	13579	70
GO:0006541	0.126797150395973	0.992080492781608	1	22	glutamine metabolic process	BP	13579	70
GO:0033032	0.126830456695747	0.991989141691439	1	29	regulation of myeloid cell apoptotic process	BP	13579	70
GO:0048255	0.127790236986512	0.991864446201627	1	29	mRNA stabilization	BP	13579	70
GO:0060969	0.127829484267623	0.992029315315437	1	18	negative regulation of gene silencing	BP	13579	70
GO:0051590	0.129156988254367	0.991812887076285	1	20	positive regulation of neurotransmitter transport	BP	13579	70
GO:0032259	0.129381887036009	0.963743773472297	3	237	methylation	BP	13579	70
GO:0033028	0.129723709696855	0.991591714516234	1	31	myeloid cell apoptotic process	BP	13579	70
GO:0060088	0.129887847127322	0.991896346563846	1	14	auditory receptor cell stereocilium organization	BP	13579	70
GO:0014829	0.13003653801664	0.991698152763769	1	20	vascular smooth muscle contraction	BP	13579	70
GO:0006793	0.130436204100053	0.920574201460446	18	2537	phosphorus metabolic process	BP	13579	70
GO:0035308	0.131003062664484	0.991486379519726	1	25	negative regulation of protein dephosphorylation	BP	13579	70
GO:0018022	0.131794932018801	0.974774257004375	2	78	peptidyl-lysine methylation	BP	13579	70
GO:0043523	0.132127502637101	0.962643416266089	3	228	regulation of neuron apoptotic process	BP	13579	70
GO:1905476	0.132794370259101	0.991208610665804	1	28	negative regulation of protein localization to membrane	BP	13579	70
GO:0036303	0.13280057555604	0.991380531232557	1	18	lymph vessel morphogenesis	BP	13579	70
GO:0010628	0.132874806687023	0.926027277260832	12	1468	positive regulation of gene expression	BP	13579	70
GO:2000114	0.13339324184135	0.991275689591578	1	19	regulation of establishment of cell polarity	BP	13579	70
GO:0032720	0.133441444500982	0.991006515884485	1	44	negative regulation of tumor necrosis factor production	BP	13579	70
GO:1990138	0.133707846776216	0.962155191506424	3	142	neuron projection extension	BP	13579	70
GO:0050921	0.133910994708691	0.9739755163655	2	120	positive regulation of chemotaxis	BP	13579	70
GO:0060271	0.13403757398515	0.961889620357348	3	208	cilium assembly	BP	13579	70
GO:0036342	0.134151133809207	0.991150252087919	1	20	post-anal tail morphogenesis	BP	13579	70
GO:0033135	0.134216329227677	0.973927497391605	2	103	regulation of peptidyl-serine phosphorylation	BP	13579	70
GO:0051302	0.134273121131816	0.973889054026743	2	110	regulation of cell division	BP	13579	70
GO:1903556	0.134749021390423	0.990820313522657	1	45	negative regulation of tumor necrosis factor superfamily cytokine production	BP	13579	70
GO:0072359	0.134788322374052	0.931095455503333	9	875	circulatory system development	BP	13579	70
GO:0042987	0.135218420101789	0.99087619198974	1	28	amyloid precursor protein catabolic process	BP	13579	70
GO:0002832	0.135539610466194	0.990774566354972	1	34	negative regulation of response to biotic stimulus	BP	13579	70
GO:0050686	0.135805953538411	0.990763207116985	1	31	negative regulation of mRNA processing	BP	13579	70
GO:0042088	0.135876746488094	0.990712545446211	1	36	T-helper 1 type immune response	BP	13579	70
GO:0034122	0.13609907390049	0.990792980362961	1	25	negative regulation of toll-like receptor signaling pathway	BP	13579	70
GO:0030324	0.136238664354315	0.960997962942088	3	200	lung development	BP	13579	70
GO:0008037	0.136359388033624	0.973268414669371	2	101	cell recognition	BP	13579	70
GO:0080134	0.136681908566878	0.932733355480756	8	965	regulation of response to stress	BP	13579	70
GO:0032011	0.137178092944498	0.990934791553811	1	14	ARF protein signal transduction	BP	13579	70
GO:0032012	0.137178092944498	0.990934791553811	1	14	regulation of ARF protein signal transduction	BP	13579	70
GO:0009150	0.13721956655337	0.951694416672628	4	431	purine ribonucleotide metabolic process	BP	13579	70
GO:0097028	0.137226050889654	0.990537436031087	1	34	dendritic cell differentiation	BP	13579	70
GO:0048598	0.137462790749378	0.939893992979006	6	505	embryonic morphogenesis	BP	13579	70
GO:0009069	0.137755477549352	0.990427073848912	1	39	serine family amino acid metabolic process	BP	13579	70
GO:0007411	0.138825328547257	0.960014561742261	3	156	axon guidance	BP	13579	70
GO:0032653	0.138867289876829	0.990261688294723	1	40	regulation of interleukin-10 production	BP	13579	70
GO:1901532	0.139542616186307	0.99048926158879	1	17	regulation of hematopoietic progenitor cell differentiation	BP	13579	70
GO:0043368	0.139628944104947	0.990295895578618	1	25	positive T cell selection	BP	13579	70
GO:0050435	0.139804090169204	0.990217674160196	1	29	amyloid-beta metabolic process	BP	13579	70
GO:0030323	0.140121514594889	0.959384985387068	3	202	respiratory tube development	BP	13579	70
GO:0021762	0.140719274568619	0.989993104363963	1	40	substantia nigra development	BP	13579	70
GO:0009790	0.141004898934956	0.927203817533183	9	867	embryo development	BP	13579	70
GO:0030823	0.14109218628299	0.99005669196519	1	27	regulation of cGMP metabolic process	BP	13579	70
GO:0006915	0.141563362524522	0.922119939978315	11	1484	apoptotic process	BP	13579	70
GO:0097485	0.141565102762288	0.958867746381505	3	158	neuron projection guidance	BP	13579	70
GO:0010921	0.142007601293865	0.971509549959584	2	94	regulation of phosphatase activity	BP	13579	70
GO:0060972	0.142156427261203	0.990031264316219	1	20	left/right pattern formation	BP	13579	70
GO:0030947	0.142633267282837	0.989938465397332	1	21	regulation of vascular endothelial growth factor receptor signaling pathway	BP	13579	70
GO:0007589	0.142807223122184	0.971218766304269	2	103	body fluid secretion	BP	13579	70
GO:0006163	0.143079683881189	0.948859929278813	4	443	purine nucleotide metabolic process	BP	13579	70
GO:0070207	0.143281245963425	0.989711158934395	1	29	protein homotrimerization	BP	13579	70
GO:0006359	0.143776964212531	0.989823050795429	1	19	regulation of transcription from RNA polymerase III promoter	BP	13579	70
GO:0002052	0.144400843016519	0.989637742601008	1	23	positive regulation of neuroblast proliferation	BP	13579	70
GO:0002093	0.144427790955293	0.989791906814766	1	17	auditory receptor cell morphogenesis	BP	13579	70
GO:0032743	0.144733734917543	0.989508298550836	1	28	positive regulation of interleukin-2 production	BP	13579	70
GO:0071407	0.145076162066953	0.935568659033068	6	583	cellular response to organic cyclic compound	BP	13579	70
GO:0035886	0.145093931641784	0.989555728541595	1	22	vascular smooth muscle cell differentiation	BP	13579	70
GO:0031960	0.145547916383411	0.957021202517206	3	266	response to corticosteroid	BP	13579	70
GO:1901522	0.146137233860027	0.989343142879235	1	25	positive regulation of transcription from RNA polymerase II promoter involved in cellular response to chemical stimulus	BP	13579	70
GO:0003158	0.146138225526747	0.970132872082436	2	105	endothelium development	BP	13579	70
GO:0030799	0.146308473860838	0.969996159426735	2	135	regulation of cyclic nucleotide metabolic process	BP	13579	70
GO:0035767	0.146326818329683	0.989314682152827	1	25	endothelial cell chemotaxis	BP	13579	70
GO:0009259	0.146338100072527	0.947266345432292	4	443	ribonucleotide metabolic process	BP	13579	70
GO:0010557	0.146390733804728	0.918940592340123	11	1360	positive regulation of macromolecule biosynthetic process	BP	13579	70
GO:0060008	0.146415415124522	0.989338170505005	1	23	Sertoli cell differentiation	BP	13579	70
GO:0010563	0.146728353220869	0.940081326435718	5	505	negative regulation of phosphorus metabolic process	BP	13579	70
GO:0045936	0.146728353220869	0.940081326435718	5	505	negative regulation of phosphate metabolic process	BP	13579	70
GO:0048311	0.146739501676628	0.989452804460748	1	17	mitochondrion distribution	BP	13579	70
GO:0030518	0.147122178317842	0.969845678465922	2	96	intracellular steroid hormone receptor signaling pathway	BP	13579	70
GO:0032269	0.14726345471941	0.929877842438602	7	817	negative regulation of cellular protein metabolic process	BP	13579	70
GO:0043489	0.14738988924084	0.989050450915763	1	33	RNA stabilization	BP	13579	70
GO:0010675	0.147624004615766	0.969592290547199	2	123	regulation of cellular carbohydrate metabolic process	BP	13579	70
GO:0086016	0.147650851697309	0.989762375469098	1	10	AV node cell action potential	BP	13579	70
GO:0086027	0.147650851697309	0.989762375469098	1	10	AV node cell to bundle of His cell signaling	BP	13579	70
GO:0044782	0.147661769442358	0.956168533709737	3	221	cilium organization	BP	13579	70
GO:0045912	0.14841351251578	0.988857859513585	1	37	negative regulation of carbohydrate metabolic process	BP	13579	70
GO:0042345	0.148683442498586	0.988808377227894	1	38	regulation of NF-kappaB import into nucleus	BP	13579	70
GO:0007389	0.148864115276491	0.946087083745845	4	336	pattern specification process	BP	13579	70
GO:0036003	0.148991571065123	0.988948500982656	1	23	positive regulation of transcription from RNA polymerase II promoter in response to stress	BP	13579	70
GO:0036092	0.149029165428033	0.989464139396517	1	11	phosphatidylinositol-3-phosphate biosynthetic process	BP	13579	70
GO:0086067	0.149274653866687	0.989428331723371	1	11	AV node cell to bundle of His cell communication	BP	13579	70
GO:0060977	0.149793059621199	0.98919689517735	1	13	coronary vasculature morphogenesis	BP	13579	70
GO:0032613	0.150150638169128	0.988545945139076	1	43	interleukin-10 production	BP	13579	70
GO:0042348	0.150165449942362	0.988570115802838	1	39	NF-kappaB import into nucleus	BP	13579	70
GO:0019226	0.150887204303611	0.968680722968906	2	81	transmission of nerve impulse	BP	13579	70
GO:0031062	0.150899801945376	0.988615990208539	1	25	positive regulation of histone methylation	BP	13579	70
GO:0018107	0.151382897222411	0.968413165102488	2	102	peptidyl-threonine phosphorylation	BP	13579	70
GO:2001236	0.151918549856497	0.968132712440389	2	137	regulation of extrinsic apoptotic signaling pathway	BP	13579	70
GO:0009411	0.152053539447648	0.96814101068543	2	116	response to UV	BP	13579	70
GO:0045956	0.152357677398477	0.988407406036902	1	24	positive regulation of calcium ion-dependent exocytosis	BP	13579	70
GO:0010811	0.152795603403643	0.967961078280203	2	97	positive regulation of cell-substrate adhesion	BP	13579	70
GO:0060384	0.153021699508269	0.988371894361524	1	21	innervation	BP	13579	70
GO:0060343	0.153454149190593	0.988278902991587	1	22	trabecula formation	BP	13579	70
GO:2000108	0.15411981450074	0.988091893721152	1	26	positive regulation of leukocyte apoptotic process	BP	13579	70
GO:0016242	0.155122107368861	0.987950017204108	1	25	negative regulation of macroautophagy	BP	13579	70
GO:0051716	0.155162764508899	0.896430458094895	33	5014	cellular response to stimulus	BP	13579	70
GO:0030224	0.155355966409222	0.987894222088839	1	26	monocyte differentiation	BP	13579	70
GO:1903131	0.155355966409222	0.987894222088839	1	26	mononuclear cell differentiation	BP	13579	70
GO:0032878	0.155390767189188	0.987948415079361	1	23	regulation of establishment or maintenance of cell polarity	BP	13579	70
GO:0012501	0.156521684992062	0.912146517693359	11	1511	programmed cell death	BP	13579	70
GO:0030212	0.156656932695169	0.987667072122734	1	27	hyaluronan metabolic process	BP	13579	70
GO:0060487	0.156980770470761	0.987569439731446	1	30	lung epithelial cell differentiation	BP	13579	70
GO:0019693	0.157130637676532	0.941879760243154	4	455	ribose phosphate metabolic process	BP	13579	70
GO:0008361	0.157302881317393	0.952080986151068	3	166	regulation of cell size	BP	13579	70
GO:0099623	0.157487655817444	0.987690573465068	1	20	regulation of cardiac muscle cell membrane repolarization	BP	13579	70
GO:0006110	0.157901793565021	0.987381359189985	1	33	regulation of glycolytic process	BP	13579	70
GO:0060048	0.158762532324677	0.965908233835865	2	103	cardiac muscle contraction	BP	13579	70
GO:0060479	0.159533823947022	0.987135466945119	1	31	lung cell differentiation	BP	13579	70
GO:0098781	0.159569507788648	0.987104991820462	1	33	ncRNA transcription	BP	13579	70
GO:0001843	0.15994075700036	0.965547568950313	2	93	neural tube closure	BP	13579	70
GO:0060606	0.160420357101901	0.965376740189117	2	94	tube closure	BP	13579	70
GO:0010390	0.160604699917782	0.9870356165871	1	26	histone monoubiquitination	BP	13579	70
GO:0070528	0.161031955948044	0.986946123308381	1	27	protein kinase C signaling	BP	13579	70
GO:0042325	0.161973052879805	0.910892011474334	10	1237	regulation of phosphorylation	BP	13579	70
GO:0031290	0.162807743499629	0.986816897310459	1	20	retinal ganglion cell axon guidance	BP	13579	70
GO:0050772	0.162933658700045	0.964593709489354	2	79	positive regulation of axonogenesis	BP	13579	70
GO:0034695	0.163260126393414	0.986570563811763	1	27	response to prostaglandin E	BP	13579	70
GO:0018210	0.163652467050004	0.964184564111732	2	109	peptidyl-threonine modification	BP	13579	70
GO:0001510	0.164011355061783	0.986216831928331	1	50	RNA methylation	BP	13579	70
GO:0002065	0.164831195374035	0.963777489097653	2	107	columnar/cuboidal epithelial cell differentiation	BP	13579	70
GO:0016601	0.164879676812324	0.98629402395338	1	27	Rac protein signal transduction	BP	13579	70
GO:0032633	0.164978913080633	0.986199311961862	1	32	interleukin-4 production	BP	13579	70
GO:0071542	0.165217430558997	0.986186114807878	1	30	dopaminergic neuron differentiation	BP	13579	70
GO:0008360	0.16570220206812	0.963443245845331	2	114	regulation of cell shape	BP	13579	70
GO:0001945	0.166321759160179	0.986108447603808	1	24	lymph vessel development	BP	13579	70
GO:0051640	0.166565172425153	0.929204871536743	5	463	organelle localization	BP	13579	70
GO:0051412	0.166682725261291	0.98582654576268	1	39	response to corticosterone	BP	13579	70
GO:0048873	0.166777969568924	0.985915256125991	1	30	homeostasis of number of cells within a tissue	BP	13579	70
GO:0014044	0.16687832334348	0.986064297436319	1	22	Schwann cell development	BP	13579	70
GO:0009968	0.167641057766263	0.913390818398494	8	935	negative regulation of signal transduction	BP	13579	70
GO:0002262	0.167762676406052	0.962654349443402	2	132	myeloid cell homeostasis	BP	13579	70
GO:0042982	0.167954160115849	0.98560231958574	1	39	amyloid precursor protein metabolic process	BP	13579	70
GO:0002092	0.168204706459221	0.985758199986109	1	25	positive regulation of receptor internalization	BP	13579	70
GO:0022603	0.168251022160762	0.913035205988334	8	795	regulation of anatomical structure morphogenesis	BP	13579	70
GO:0030856	0.168568240143344	0.962401611470594	2	120	regulation of epithelial cell differentiation	BP	13579	70
GO:0000187	0.169079656862024	0.962297310500185	2	100	activation of MAPK activity	BP	13579	70
GO:0098751	0.169383866292251	0.985509100093123	1	27	bone cell development	BP	13579	70
GO:1900744	0.169946782214414	0.985390519083245	1	28	regulation of p38MAPK cascade	BP	13579	70
GO:1901605	0.170115803972778	0.961709677749081	2	182	alpha-amino acid metabolic process	BP	13579	70
GO:1902373	0.170172116545977	0.985237151434606	1	36	negative regulation of mRNA catabolic process	BP	13579	70
GO:0048489	0.171064387287308	0.961474639274229	2	129	synaptic vesicle transport	BP	13579	70
GO:0097480	0.171064387287308	0.961474639274229	2	129	establishment of synaptic vesicle localization	BP	13579	70
GO:0099003	0.171064387287308	0.961474639274229	2	129	vesicle-mediated transport in synapse	BP	13579	70
GO:0071379	0.171173597511193	0.985283856847173	1	23	cellular response to prostaglandin stimulus	BP	13579	70
GO:0051247	0.171411233942407	0.904536946131725	10	1302	positive regulation of protein metabolic process	BP	13579	70
GO:0097484	0.171790848936132	0.985080065690275	1	27	dendrite extension	BP	13579	70
GO:0009892	0.172809512801578	0.893637843998671	15	2089	negative regulation of metabolic process	BP	13579	70
GO:0060117	0.172893305513856	0.984976332242242	1	23	auditory receptor cell development	BP	13579	70
GO:0032655	0.173784445310902	0.984540472863349	1	40	regulation of interleukin-12 production	BP	13579	70
GO:0035162	0.173785582666525	0.984815430258347	1	23	embryonic hemopoiesis	BP	13579	70
GO:0045616	0.174205799914784	0.984712198747372	1	24	regulation of keratinocyte differentiation	BP	13579	70
GO:0030516	0.174608681233545	0.96038254331638	2	85	regulation of axon extension	BP	13579	70
GO:0002762	0.174684351972188	0.984416162719638	1	36	negative regulation of myeloid leukocyte differentiation	BP	13579	70
GO:0061298	0.175038790779983	0.98468657487963	1	20	retina vasculature development in camera-type eye	BP	13579	70
GO:0046329	0.175076471489079	0.984427616800063	1	30	negative regulation of JNK cascade	BP	13579	70
GO:0014065	0.175221116993731	0.960050721182844	2	104	phosphatidylinositol 3-kinase signaling	BP	13579	70
GO:0051402	0.175670761624356	0.9435814815145	3	250	neuron apoptotic process	BP	13579	70
GO:0033554	0.175843996877127	0.898937199807616	11	1451	cellular response to stress	BP	13579	70
GO:0048194	0.175984337321064	0.984316577609862	1	27	Golgi vesicle budding	BP	13579	70
GO:0014020	0.17623487534991	0.959702418587659	2	99	primary neural tube formation	BP	13579	70
GO:0071456	0.17640524672227	0.959482653876225	2	143	cellular response to hypoxia	BP	13579	70
GO:0051656	0.176583957618823	0.931854402024886	4	364	establishment of organelle localization	BP	13579	70
GO:0000266	0.177453215044447	0.983888947477154	1	37	mitochondrial fission	BP	13579	70
GO:0015931	0.177729188261878	0.958996873304052	2	141	nucleobase-containing compound transport	BP	13579	70
GO:0031952	0.177773360974119	0.983840401163435	1	36	regulation of protein autophosphorylation	BP	13579	70
GO:0072521	0.179184811552897	0.930392596227909	4	483	purine-containing compound metabolic process	BP	13579	70
GO:0099504	0.179445078889465	0.9584041515915	2	125	synaptic vesicle cycle	BP	13579	70
GO:0005979	0.179450894510145	0.983717077080768	1	25	regulation of glycogen biosynthetic process	BP	13579	70
GO:0010962	0.179450894510145	0.983717077080768	1	25	regulation of glucan biosynthetic process	BP	13579	70
GO:0033993	0.179530525016096	0.905656988484519	8	1040	response to lipid	BP	13579	70
GO:0032615	0.179943423602315	0.983365945544316	1	42	interleukin-12 production	BP	13579	70
GO:0060541	0.180452991167095	0.941373172343061	3	223	respiratory system development	BP	13579	70
GO:0051196	0.180747962943482	0.983202623521023	1	43	regulation of coenzyme metabolic process	BP	13579	70
GO:0042462	0.180865878793994	0.983342317344047	1	30	eye photoreceptor cell development	BP	13579	70
GO:0033189	0.181028206115146	0.983293951586442	1	31	response to vitamin A	BP	13579	70
GO:0044773	0.181093829558693	0.98314491147783	1	42	mitotic DNA damage checkpoint	BP	13579	70
GO:0060964	0.181570570470969	0.98322621617479	1	29	regulation of gene silencing by miRNA	BP	13579	70
GO:0051899	0.181975914711328	0.957639292194998	2	87	membrane depolarization	BP	13579	70
GO:0051193	0.182045133991399	0.982943292822277	1	44	regulation of cofactor metabolic process	BP	13579	70
GO:0090184	0.182055627127889	0.982968390433746	1	41	positive regulation of kidney development	BP	13579	70
GO:0090329	0.182184278916478	0.983011789531566	1	35	regulation of DNA-dependent DNA replication	BP	13579	70
GO:0046854	0.182873617936446	0.982975720331193	1	29	phosphatidylinositol phosphorylation	BP	13579	70
GO:0006284	0.183275691562823	0.982762847123374	1	38	base-excision repair	BP	13579	70
GO:0097009	0.183310926136507	0.982933530502819	1	27	energy homeostasis	BP	13579	70
GO:0043114	0.1836025146679	0.982877187467154	1	27	regulation of vascular permeability	BP	13579	70
GO:0099622	0.183981862507632	0.982853212653827	1	25	cardiac muscle cell membrane repolarization	BP	13579	70
GO:0035303	0.185068994897811	0.956288328584702	2	123	regulation of dephosphorylation	BP	13579	70
GO:0006303	0.185076664471511	0.982462062070333	1	34	double-strand break repair via nonhomologous end joining	BP	13579	70
GO:0006109	0.185622216313441	0.956018043884731	2	142	regulation of carbohydrate metabolic process	BP	13579	70
GO:0030509	0.186125410916513	0.955884767862761	2	123	BMP signaling pathway	BP	13579	70
GO:0042108	0.1862535799897	0.982165526022284	1	39	positive regulation of cytokine biosynthetic process	BP	13579	70
GO:0051346	0.186561223735638	0.93837652641859	3	279	negative regulation of hydrolase activity	BP	13579	70
GO:0006378	0.186788340174587	0.982155547746622	1	32	mRNA polyadenylation	BP	13579	70
GO:0038084	0.187043728615548	0.982350021002483	1	22	vascular endothelial growth factor signaling pathway	BP	13579	70
GO:0051248	0.189332315800206	0.903686214027759	7	869	negative regulation of protein metabolic process	BP	13579	70
GO:0006974	0.189511274684305	0.915942641071675	5	552	cellular response to DNA damage stimulus	BP	13579	70
GO:0007154	0.189533316341973	0.870668019298019	29	4288	cell communication	BP	13579	70
GO:0009966	0.19016726006555	0.879479849739906	16	2260	regulation of signal transduction	BP	13579	70
GO:0043009	0.190169549733018	0.908720968735365	6	559	chordate embryonic development	BP	13579	70
GO:0043388	0.190199206002727	0.981330153114773	1	43	positive regulation of DNA binding	BP	13579	70
GO:0010638	0.190246142024071	0.915522936581834	5	525	positive regulation of organelle organization	BP	13579	70
GO:0043409	0.190889810237558	0.953984089016188	2	142	negative regulation of MAPK cascade	BP	13579	70
GO:0045123	0.190896551408821	0.981219061499494	1	40	cellular extravasation	BP	13579	70
GO:0006929	0.191119353084968	0.981443546217507	1	25	substrate-dependent cell migration	BP	13579	70
GO:0070873	0.191524725941306	0.9812034280878	1	32	regulation of glycogen metabolic process	BP	13579	70
GO:0071222	0.19190393595793	0.953536425197793	2	163	cellular response to lipopolysaccharide	BP	13579	70
GO:0018023	0.191924263500162	0.9812528497529	1	26	peptidyl-lysine trimethylation	BP	13579	70
GO:0001782	0.193167328795019	0.980885527619004	1	31	B cell homeostasis	BP	13579	70
GO:0036294	0.193384649240954	0.952980782396191	2	152	cellular response to decreased oxygen levels	BP	13579	70
GO:0097479	0.193501772845527	0.952979385428131	2	136	synaptic vesicle localization	BP	13579	70
GO:0043470	0.193553341208168	0.980630239620476	1	44	regulation of carbohydrate catabolic process	BP	13579	70
GO:0006479	0.193690559626276	0.952953972923335	2	122	protein methylation	BP	13579	70
GO:0008213	0.193690559626276	0.952953972923335	2	122	protein alkylation	BP	13579	70
GO:0009792	0.193726536315897	0.906499131110488	6	565	embryo development ending in birth or egg hatching	BP	13579	70
GO:0050853	0.194006896463109	0.980659703036919	1	34	B cell receptor signaling pathway	BP	13579	70
GO:0038066	0.195728601664973	0.980285414360693	1	35	p38MAPK cascade	BP	13579	70
GO:0050974	0.196242843570629	0.980193524021459	1	34	detection of mechanical stimulus involved in sensory perception	BP	13579	70
GO:0043631	0.196835718988561	0.98006890738866	1	34	RNA polyadenylation	BP	13579	70
GO:0044849	0.196875969150207	0.98013532334004	1	30	estrous cycle	BP	13579	70
GO:0042093	0.196941189356501	0.979950797092755	1	41	T-helper cell differentiation	BP	13579	70
GO:0045124	0.197560627242639	0.979870127435213	1	37	regulation of bone resorption	BP	13579	70
GO:0045058	0.198200403561569	0.979720568132729	1	38	T cell selection	BP	13579	70
GO:0050710	0.198258070846453	0.979594026066281	1	49	negative regulation of cytokine secretion	BP	13579	70
GO:0002293	0.198419262087026	0.979625399263973	1	42	alpha-beta T cell differentiation involved in immune response	BP	13579	70
GO:0002294	0.198419262087026	0.979625399263973	1	42	CD4-positive, alpha-beta T cell differentiation involved in immune response	BP	13579	70
GO:0009127	0.198507900748201	0.979462729759182	1	61	purine nucleoside monophosphate biosynthetic process	BP	13579	70
GO:0009168	0.198507900748201	0.979462729759182	1	61	purine ribonucleoside monophosphate biosynthetic process	BP	13579	70
GO:0006887	0.198689755877405	0.932437352848839	3	276	exocytosis	BP	13579	70
GO:0048729	0.199228838370489	0.903057878629437	6	535	tissue morphogenesis	BP	13579	70
GO:0034121	0.199314058728083	0.979412680413753	1	44	regulation of toll-like receptor signaling pathway	BP	13579	70
GO:0060306	0.199845533256792	0.979553785572913	1	28	regulation of membrane repolarization	BP	13579	70
GO:0002287	0.199849573693203	0.979307844511395	1	43	alpha-beta T cell activation involved in immune response	BP	13579	70
GO:0006904	0.199977275384322	0.979369344909249	1	36	vesicle docking involved in exocytosis	BP	13579	70
GO:0001702	0.200539085040798	0.979460296448314	1	26	gastrulation with mouth forming second	BP	13579	70
GO:0002460	0.200788627313529	0.949956047893596	2	187	adaptive immune response based on somatic recombination of immune receptors built from immunoglobulin superfamily domains	BP	13579	70
GO:2001233	0.201442261729738	0.930990669381128	3	345	regulation of apoptotic signaling pathway	BP	13579	70
GO:0016051	0.201816848764057	0.949600087243045	2	158	carbohydrate biosynthetic process	BP	13579	70
GO:0006006	0.202010003592336	0.949531939606838	2	154	glucose metabolic process	BP	13579	70
GO:1902369	0.202136008543635	0.978823342523434	1	42	negative regulation of RNA catabolic process	BP	13579	70
GO:0071219	0.202728330698682	0.949202824363196	2	170	cellular response to molecule of bacterial origin	BP	13579	70
GO:0014003	0.203197263729147	0.978603049165228	1	41	oligodendrocyte development	BP	13579	70
GO:0016572	0.20357797007865	0.978588606834698	1	36	histone phosphorylation	BP	13579	70
GO:0010604	0.203737738621899	0.867927220694485	17	2424	positive regulation of macromolecule metabolic process	BP	13579	70
GO:0017148	0.20392245671736	0.948836848970995	2	128	negative regulation of translation	BP	13579	70
GO:0031328	0.20468075060466	0.878543361533079	11	1490	positive regulation of cellular biosynthetic process	BP	13579	70
GO:0007269	0.205138208485509	0.948325925354709	2	132	neurotransmitter secretion	BP	13579	70
GO:0099643	0.205138208485509	0.948325925354709	2	132	signal release from synapse	BP	13579	70
GO:1905332	0.205204050246107	0.978264749538169	1	34	positive regulation of morphogenesis of an epithelium	BP	13579	70
GO:0030099	0.205665356144409	0.928912434150979	3	292	myeloid cell differentiation	BP	13579	70
GO:0060147	0.205967399515103	0.978134364602537	1	32	regulation of posttranscriptional gene silencing	BP	13579	70
GO:0060966	0.205967399515103	0.978134364602537	1	32	regulation of gene silencing by RNA	BP	13579	70
GO:0006383	0.206448820306592	0.977924172019832	1	38	transcription from RNA polymerase III promoter	BP	13579	70
GO:0001841	0.206778283615589	0.94773964750783	2	112	neural tube formation	BP	13579	70
GO:0002042	0.206925089814385	0.977901980136537	1	33	cell migration involved in sprouting angiogenesis	BP	13579	70
GO:0006936	0.207215685327724	0.928181800214854	3	251	muscle contraction	BP	13579	70
GO:1903670	0.207236448087727	0.977779217883084	1	36	regulation of sprouting angiogenesis	BP	13579	70
GO:0070076	0.207446924752302	0.978153182768666	1	21	histone lysine demethylation	BP	13579	70
GO:0032873	0.207546394227312	0.977678896763566	1	38	negative regulation of stress-activated MAPK cascade	BP	13579	70
GO:0070303	0.207546394227312	0.977678896763566	1	38	negative regulation of stress-activated protein kinase signaling cascade	BP	13579	70
GO:0014037	0.207972241199702	0.977757313631646	1	29	Schwann cell differentiation	BP	13579	70
GO:1902692	0.208006503398525	0.97766057651688	1	33	regulation of neuroblast proliferation	BP	13579	70
GO:0002292	0.208533077765443	0.97735922525393	1	46	T cell differentiation involved in immune response	BP	13579	70
GO:0016577	0.209005839642071	0.977762589752638	1	22	histone demethylation	BP	13579	70
GO:0009156	0.209322963733977	0.977028625289452	1	68	ribonucleoside monophosphate biosynthetic process	BP	13579	70
GO:0001817	0.209593230389221	0.913565743393928	4	480	regulation of cytokine production	BP	13579	70
GO:0021846	0.210073421438058	0.977312869903537	1	28	cell proliferation in forebrain	BP	13579	70
GO:0048588	0.21020416023933	0.926769403212147	3	197	developmental cell growth	BP	13579	70
GO:1900449	0.210447790270692	0.977110365294362	1	33	regulation of glutamate receptor signaling pathway	BP	13579	70
GO:0044774	0.210552001468293	0.976889787988756	1	47	mitotic DNA integrity checkpoint	BP	13579	70
GO:0009167	0.211064327288188	0.945680376682783	2	220	purine ribonucleoside monophosphate metabolic process	BP	13579	70
GO:0042698	0.211361245037024	0.945733232477087	2	138	ovulation cycle	BP	13579	70
GO:0006111	0.211605440788595	0.976774690908693	1	37	regulation of gluconeogenesis	BP	13579	70
GO:0009126	0.211684825917962	0.945419189198302	2	221	purine nucleoside monophosphate metabolic process	BP	13579	70
GO:0030512	0.211979802754326	0.976605505262208	1	43	negative regulation of transforming growth factor beta receptor signaling pathway	BP	13579	70
GO:0051235	0.212383726634647	0.925540443284284	3	248	maintenance of location	BP	13579	70
GO:2001234	0.212532582820792	0.945115765192665	2	188	negative regulation of apoptotic signaling pathway	BP	13579	70
GO:0070925	0.212871899022856	0.901849719279363	5	550	organelle assembly	BP	13579	70
GO:0001818	0.213208211018266	0.944824353438401	2	192	negative regulation of cytokine production	BP	13579	70
GO:0006482	0.213232267962349	0.976728583321395	1	24	protein demethylation	BP	13579	70
GO:0008214	0.213232267962349	0.976728583321395	1	24	protein dealkylation	BP	13579	70
GO:0009117	0.213240335778391	0.911436159686975	4	546	nucleotide metabolic process	BP	13579	70
GO:0002053	0.213415579892209	0.976431676342519	1	33	positive regulation of mesenchymal cell proliferation	BP	13579	70
GO:0060402	0.213447111659076	0.944881363298223	2	132	calcium ion transport into cytosol	BP	13579	70
GO:0031124	0.213461579918163	0.976302130415129	1	40	mRNA 3'-end processing	BP	13579	70
GO:0050794	0.213868050637107	0.85342545907417	44	7194	regulation of cellular process	BP	13579	70
GO:0032663	0.214117369906568	0.976065974837495	1	47	regulation of interleukin-2 production	BP	13579	70
GO:0099531	0.214149246473394	0.944556998472251	2	140	presynaptic process involved in chemical synaptic transmission	BP	13579	70
GO:0003230	0.214526553211582	0.976243525884319	1	30	cardiac atrium development	BP	13579	70
GO:0009161	0.216031019498913	0.943576429615656	2	227	ribonucleoside monophosphate metabolic process	BP	13579	70
GO:0061387	0.216394900592634	0.943795325055066	2	101	regulation of extent of cell growth	BP	13579	70
GO:0048565	0.217168564266161	0.943316245794504	2	130	digestive tract development	BP	13579	70
GO:1903845	0.217201666037061	0.975362567645976	1	45	negative regulation of cellular response to transforming growth factor beta stimulus	BP	13579	70
GO:0006753	0.217374249295723	0.909039160569963	4	552	nucleoside phosphate metabolic process	BP	13579	70
GO:0034694	0.217778766832679	0.97537380554369	1	35	response to prostaglandin	BP	13579	70
GO:2000648	0.217881905656518	0.975251760151787	1	41	positive regulation of stem cell proliferation	BP	13579	70
GO:0002090	0.218059415964656	0.975238881970942	1	39	regulation of receptor internalization	BP	13579	70
GO:0009791	0.218150697272236	0.94303062312927	2	104	post-embryonic development	BP	13579	70
GO:0071453	0.218237426564962	0.942738882962182	2	169	cellular response to oxygen levels	BP	13579	70
GO:0045927	0.218433090651011	0.922395796049777	3	250	positive regulation of growth	BP	13579	70
GO:0031330	0.21892160822789	0.942448557726563	2	168	negative regulation of cellular catabolic process	BP	13579	70
GO:0003401	0.219012415782583	0.975122310303838	1	33	axis elongation	BP	13579	70
GO:0009891	0.219176562031184	0.868002589509533	11	1520	positive regulation of biosynthetic process	BP	13579	70
GO:0032885	0.21936583324284	0.9750607706926	1	32	regulation of polysaccharide biosynthetic process	BP	13579	70
GO:0048583	0.219397781156328	0.853466919566944	19	2836	regulation of response to stimulus	BP	13579	70
GO:0050896	0.220256949808815	0.8458506563299	37	6043	response to stimulus	BP	13579	70
GO:0018105	0.220418286357396	0.921373149182988	3	240	peptidyl-serine phosphorylation	BP	13579	70
GO:0030178	0.220498736229304	0.941963087581295	2	115	negative regulation of Wnt signaling pathway	BP	13579	70
GO:0010996	0.220662727374502	0.974924565668135	1	26	response to auditory stimulus	BP	13579	70
GO:0034249	0.221303031380203	0.941508228766027	2	140	negative regulation of cellular amide metabolic process	BP	13579	70
GO:0051385	0.221445451495869	0.974226039730283	1	58	response to mineralocorticoid	BP	13579	70
GO:0008219	0.221663459794839	0.866160930203323	11	1644	cell death	BP	13579	70
GO:0010501	0.22265307922472	0.974091411501208	1	42	RNA secondary structure unwinding	BP	13579	70
GO:0097190	0.222919313580179	0.905817958679427	4	509	apoptotic signaling pathway	BP	13579	70
GO:0035196	0.223051876220421	0.974131407098213	1	34	production of miRNAs involved in gene silencing by miRNA	BP	13579	70
GO:0061098	0.223640256644162	0.973948226498375	1	36	positive regulation of protein tyrosine kinase activity	BP	13579	70
GO:0070206	0.223830771060035	0.973691212339668	1	52	protein trimerization	BP	13579	70
GO:0042461	0.223898864840516	0.973849101980187	1	38	photoreceptor cell development	BP	13579	70
GO:0009124	0.224082279802012	0.973475381691033	1	77	nucleoside monophosphate biosynthetic process	BP	13579	70
GO:0009123	0.224516376908269	0.939904482049891	2	239	nucleoside monophosphate metabolic process	BP	13579	70
GO:0045893	0.22484604166614	0.87062596202053	9	1145	positive regulation of transcription, DNA-templated	BP	13579	70
GO:1903508	0.22484604166614	0.87062596202053	9	1145	positive regulation of nucleic acid-templated transcription	BP	13579	70
GO:1902680	0.225112997798901	0.870434716460219	9	1146	positive regulation of RNA biosynthetic process	BP	13579	70
GO:1901606	0.225195567325938	0.973216785024135	1	73	alpha-amino acid catabolic process	BP	13579	70
GO:0009913	0.225917323635785	0.939553565815604	2	128	epidermal cell differentiation	BP	13579	70
GO:0032623	0.225970580829149	0.973153253262823	1	53	interleukin-2 production	BP	13579	70
GO:0048048	0.226528445742416	0.973326882979062	1	32	embryonic eye morphogenesis	BP	13579	70
GO:0032677	0.227630016995102	0.972730126756771	1	54	regulation of interleukin-8 production	BP	13579	70
GO:0060401	0.228343974628158	0.938432681431839	2	142	cytosolic calcium ion transport	BP	13579	70
GO:0001701	0.228435421563516	0.902691887382987	4	349	in utero embryonic development	BP	13579	70
GO:0071772	0.228509937586246	0.938390499299272	2	134	response to BMP	BP	13579	70
GO:0071773	0.228509937586246	0.938390499299272	2	134	cellular response to BMP stimulus	BP	13579	70
GO:0035556	0.228702081324293	0.85184396936525	15	2011	intracellular signal transduction	BP	13579	70
GO:0031050	0.229029823823904	0.972637149826719	1	35	dsRNA fragmentation	BP	13579	70
GO:0070918	0.229029823823904	0.972637149826719	1	35	production of small RNA involved in gene silencing by RNA	BP	13579	70
GO:0051568	0.229312654822534	0.972611131507456	1	33	histone H3-K4 methylation	BP	13579	70
GO:0045604	0.22937421270769	0.972442679137452	1	41	regulation of epidermal cell differentiation	BP	13579	70
GO:0001501	0.22970861580129	0.901893726951104	4	385	skeletal system development	BP	13579	70
GO:0032270	0.229876810570164	0.866998547784338	9	1226	positive regulation of cellular protein metabolic process	BP	13579	70
GO:0032881	0.230860986842427	0.972099945586657	1	39	regulation of polysaccharide metabolic process	BP	13579	70
GO:0043401	0.230985618048814	0.937253306809269	2	145	steroid hormone mediated signaling pathway	BP	13579	70
GO:0120031	0.231025179057411	0.901127938012658	4	367	plasma membrane bounded cell projection assembly	BP	13579	70
GO:0035295	0.231113446946731	0.882326044597933	6	594	tube development	BP	13579	70
GO:0061028	0.231649399401583	0.971917715884555	1	38	establishment of endothelial barrier	BP	13579	70
GO:0006996	0.232479306776361	0.843193670828642	19	2691	organelle organization	BP	13579	70
GO:0016458	0.232508659348556	0.936658572986757	2	125	gene silencing	BP	13579	70
GO:0023052	0.23306258677227	0.836402624581045	28	4222	signaling	BP	13579	70
GO:1903959	0.233773683733075	0.971394274063268	1	37	regulation of anion transmembrane transport	BP	13579	70
GO:1903311	0.233784347378568	0.935917544654034	2	174	regulation of mRNA metabolic process	BP	13579	70
GO:0007585	0.233931213259377	0.971238146269806	1	44	respiratory gaseous exchange	BP	13579	70
GO:0070830	0.234116531782131	0.971326470353216	1	36	bicellular tight junction assembly	BP	13579	70
GO:1903578	0.234451456731929	0.970918815184671	1	63	regulation of ATP metabolic process	BP	13579	70
GO:0030031	0.235062898571169	0.898700139744193	4	373	cell projection assembly	BP	13579	70
GO:0090596	0.235282306321057	0.91342497538857	3	238	sensory organ morphogenesis	BP	13579	70
GO:0005978	0.235736884746775	0.970888100938056	1	37	glycogen biosynthetic process	BP	13579	70
GO:0009250	0.235736884746775	0.970888100938056	1	37	glucan biosynthetic process	BP	13579	70
GO:0048010	0.236135007126143	0.970784857184783	1	37	vascular endothelial growth factor receptor signaling pathway	BP	13579	70
GO:0050731	0.236311858038098	0.934843868296308	2	152	positive regulation of peptidyl-tyrosine phosphorylation	BP	13579	70
GO:0043535	0.236390650368089	0.970514687648801	1	51	regulation of blood vessel endothelial cell migration	BP	13579	70
GO:0043410	0.236897623951078	0.897540135812277	4	427	positive regulation of MAPK cascade	BP	13579	70
GO:0048701	0.237060491103822	0.970505774276879	1	39	embryonic cranial skeleton morphogenesis	BP	13579	70
GO:0006486	0.237756890677385	0.93407510220971	2	196	protein glycosylation	BP	13579	70
GO:0043413	0.237756890677385	0.93407510220971	2	196	macromolecule glycosylation	BP	13579	70
GO:0046677	0.237808122443811	0.970031983599765	1	64	response to antibiotic	BP	13579	70
GO:0051173	0.237878371871041	0.84301160105797	16	2372	positive regulation of nitrogen compound metabolic process	BP	13579	70
GO:0086009	0.238519226338583	0.970183359832235	1	36	membrane repolarization	BP	13579	70
GO:0032637	0.238864169522298	0.969805833521397	1	57	interleukin-8 production	BP	13579	70
GO:0006900	0.239378889736446	0.96981500842638	1	44	vesicle budding from membrane	BP	13579	70
GO:0006406	0.239753564129173	0.969701473384772	1	45	mRNA export from nucleus	BP	13579	70
GO:0071427	0.239753564129173	0.969701473384772	1	45	mRNA-containing ribonucleoprotein complex export from nucleus	BP	13579	70
GO:1901214	0.239894572472429	0.91079283150498	3	301	regulation of neuron death	BP	13579	70
GO:0043154	0.240163285923585	0.969346070107652	1	74	negative regulation of cysteine-type endopeptidase activity involved in apoptotic process	BP	13579	70
GO:0019318	0.241004657659549	0.932629002230692	2	180	hexose metabolic process	BP	13579	70
GO:0048278	0.242231897490923	0.968953805102117	1	52	vesicle docking	BP	13579	70
GO:0018209	0.242395262717996	0.909478538181873	3	259	peptidyl-serine modification	BP	13579	70
GO:0060428	0.242460635497411	0.968978567728395	1	45	lung epithelium development	BP	13579	70
GO:0050920	0.242510810309624	0.931980604824328	2	164	regulation of chemotaxis	BP	13579	70
GO:0006941	0.242740961691295	0.931971176254943	2	137	striated muscle contraction	BP	13579	70
GO:0003254	0.242991564288476	0.968898584002087	1	41	regulation of membrane depolarization	BP	13579	70
GO:0071216	0.243348303975695	0.931529928818476	2	189	cellular response to biotic stimulus	BP	13579	70
GO:0043618	0.24370895173132	0.968627949390204	1	46	regulation of transcription from RNA polymerase II promoter in response to stress	BP	13579	70
GO:0046626	0.243766847815737	0.968550089681192	1	51	regulation of insulin receptor signaling pathway	BP	13579	70
GO:0009409	0.244841413006242	0.968171506128597	1	60	response to cold	BP	13579	70
GO:0060122	0.244911318407093	0.968527994461652	1	34	inner ear receptor stereocilium organization	BP	13579	70
GO:0006367	0.244970066088463	0.968162184257019	1	57	transcription initiation from RNA polymerase II promoter	BP	13579	70
GO:0009063	0.245012111017162	0.967984648969832	1	84	cellular amino acid catabolic process	BP	13579	70
GO:0090504	0.245149180782894	0.968547850796341	1	31	epiboly	BP	13579	70
GO:0007005	0.245410121332207	0.907610604543158	3	430	mitochondrion organization	BP	13579	70
GO:0006096	0.245584898127996	0.967952139482269	1	62	glycolytic process	BP	13579	70
GO:0006757	0.245584898127996	0.967952139482269	1	62	ATP generation from ADP	BP	13579	70
GO:0048589	0.246133654606687	0.872201848318833	6	595	developmental growth	BP	13579	70
GO:0055123	0.246508479201897	0.930204152849319	2	143	digestive system development	BP	13579	70
GO:1903307	0.24713752954419	0.967665774316273	1	48	positive regulation of regulated secretory pathway	BP	13579	70
GO:0001569	0.247378859265441	0.967832041111881	1	35	branching involved in blood vessel morphogenesis	BP	13579	70
GO:0090183	0.248070888257399	0.967338472174931	1	54	regulation of kidney development	BP	13579	70
GO:0016236	0.248540171834102	0.929211626265037	2	155	macroautophagy	BP	13579	70
GO:0010464	0.248579963243343	0.967375511068095	1	41	regulation of mesenchymal cell proliferation	BP	13579	70
GO:0051606	0.248979272115013	0.928934014123403	2	179	detection of stimulus	BP	13579	70
GO:0048857	0.249469533364019	0.966893349929205	1	60	neural nucleus development	BP	13579	70
GO:0043620	0.250078729414734	0.966850922754996	1	48	regulation of DNA-templated transcription in response to stress	BP	13579	70
GO:0043367	0.2501105213797	0.966781700231677	1	53	CD4-positive, alpha-beta T cell differentiation	BP	13579	70
GO:0010165	0.250234187953815	0.966935692840077	1	40	response to X-ray	BP	13579	70
GO:0046834	0.25024065597441	0.966953619749687	1	39	lipid phosphorylation	BP	13579	70
GO:0070085	0.250289511388338	0.92825900208353	2	205	glycosylation	BP	13579	70
GO:0010507	0.250923625351103	0.966589012081774	1	50	negative regulation of autophagy	BP	13579	70
GO:0032570	0.250968188527806	0.966465052161216	1	61	response to progesterone	BP	13579	70
GO:0071495	0.252393154311967	0.850569836544708	9	1135	cellular response to endogenous stimulus	BP	13579	70
GO:0010605	0.252789182499081	0.837317524833655	13	1891	negative regulation of macromolecule metabolic process	BP	13579	70
GO:1903428	0.253181947951522	0.965952776388918	1	50	positive regulation of reactive oxygen species biosynthetic process	BP	13579	70
GO:0045669	0.253464885287603	0.965758911027154	1	61	positive regulation of osteoblast differentiation	BP	13579	70
GO:0009187	0.253601758595947	0.926768179211017	2	173	cyclic nucleotide metabolic process	BP	13579	70
GO:0045740	0.253795305686591	0.965766429042364	1	51	positive regulation of DNA replication	BP	13579	70
GO:0042491	0.253925074967326	0.965920581874859	1	39	auditory receptor cell differentiation	BP	13579	70
GO:0140056	0.254820782570772	0.965428966756727	1	55	organelle localization by membrane tethering	BP	13579	70
GO:0045860	0.255061443485652	0.886396185440257	4	400	positive regulation of protein kinase activity	BP	13579	70
GO:0070988	0.255331033515656	0.965428418788599	1	44	demethylation	BP	13579	70
GO:0051646	0.256527816917838	0.965302140306028	1	34	mitochondrion localization	BP	13579	70
GO:0060249	0.256821847898811	0.901290444929645	3	301	anatomical structure homeostasis	BP	13579	70
GO:0001974	0.257315438231739	0.964843208944702	1	45	blood vessel remodeling	BP	13579	70
GO:0001838	0.257760045917976	0.924933036169214	2	133	embryonic epithelial tube formation	BP	13579	70
GO:0070588	0.257916678145315	0.900743929612046	3	255	calcium ion transmembrane transport	BP	13579	70
GO:0018205	0.257925695836976	0.900711361376856	3	269	peptidyl-lysine modification	BP	13579	70
GO:0097191	0.259117056969984	0.924074458086123	2	193	extrinsic apoptotic signaling pathway	BP	13579	70
GO:0046031	0.259690349717978	0.963906752680318	1	68	ADP metabolic process	BP	13579	70
GO:0003382	0.259890206324495	0.964281487168715	1	36	epithelial cell morphogenesis	BP	13579	70
GO:0022008	0.259926141724915	0.834429159929689	12	1407	neurogenesis	BP	13579	70
GO:0009064	0.260199219034606	0.963787945714	1	64	glutamine family amino acid metabolic process	BP	13579	70
GO:0007029	0.26033170331377	0.9639851840694	1	44	endoplasmic reticulum organization	BP	13579	70
GO:0046850	0.260741557410136	0.963817029304123	1	47	regulation of bone remodeling	BP	13579	70
GO:0032507	0.26128170948903	0.963674177857129	1	46	maintenance of protein location in cell	BP	13579	70
GO:0045453	0.262114237762973	0.963288059241319	1	57	bone resorption	BP	13579	70
GO:1903510	0.262272914698235	0.963274022745632	1	54	mucopolysaccharide metabolic process	BP	13579	70
GO:0097237	0.262373161929399	0.96298634165761	1	92	cellular response to toxic substance	BP	13579	70
GO:0007600	0.26253988187824	0.881667328364484	4	418	sensory perception	BP	13579	70
GO:0060548	0.26343995961052	0.860125978461385	6	849	negative regulation of cell death	BP	13579	70
GO:0055086	0.263918220617852	0.880666488205268	4	593	nucleobase-containing small molecule metabolic process	BP	13579	70
GO:0010648	0.264345695910003	0.846500651206573	8	1053	negative regulation of cell communication	BP	13579	70
GO:0045638	0.265273408482653	0.96229006339294	1	63	negative regulation of myeloid cell differentiation	BP	13579	70
GO:0006935	0.265560499051968	0.879753796695556	4	411	chemotaxis	BP	13579	70
GO:0006094	0.266275026531088	0.962046789328155	1	57	gluconeogenesis	BP	13579	70
GO:0006310	0.266297548163871	0.920640144128358	2	169	DNA recombination	BP	13579	70
GO:0008016	0.266430338348952	0.92063157527004	2	153	regulation of heart contraction	BP	13579	70
GO:0023057	0.266606143953846	0.84482930748745	8	1056	negative regulation of signaling	BP	13579	70
GO:0031324	0.266748929758859	0.826382406658802	13	1910	negative regulation of cellular metabolic process	BP	13579	70
GO:0048675	0.266891482984147	0.920680238499446	2	105	axon extension	BP	13579	70
GO:0048747	0.267130357777289	0.961874714106098	1	50	muscle fiber development	BP	13579	70
GO:0050878	0.267593669304967	0.895046838446222	3	308	regulation of body fluid levels	BP	13579	70
GO:0043666	0.267995117985365	0.961728141170095	1	43	regulation of phosphoprotein phosphatase activity	BP	13579	70
GO:0042330	0.268143073002582	0.878101128304683	4	413	taxis	BP	13579	70
GO:0061515	0.269129781761987	0.96122882820747	1	53	myeloid cell development	BP	13579	70
GO:0048260	0.269269659734663	0.961240981170311	1	49	positive regulation of receptor-mediated endocytosis	BP	13579	70
GO:0006165	0.269372218373338	0.960964562288829	1	74	nucleoside diphosphate phosphorylation	BP	13579	70
GO:0019319	0.269551081060836	0.961032058088598	1	59	hexose biosynthetic process	BP	13579	70
GO:0051254	0.269616245364136	0.837663481903029	9	1209	positive regulation of RNA metabolic process	BP	13579	70
GO:0061351	0.269661454683148	0.919064105578567	2	146	neural precursor cell proliferation	BP	13579	70
GO:0072175	0.269724443548473	0.919065111416696	2	139	epithelial tube formation	BP	13579	70
GO:0010646	0.269969544438368	0.815842384083968	17	2546	regulation of cell communication	BP	13579	70
GO:0030514	0.270220333520852	0.961115578573366	1	40	negative regulation of BMP signaling pathway	BP	13579	70
GO:0002286	0.270231486826345	0.960776417678733	1	64	T cell activation involved in immune response	BP	13579	70
GO:0034765	0.270275585556175	0.876757407198731	4	391	regulation of ion transmembrane transport	BP	13579	70
GO:0006612	0.270512997722618	0.960664892320889	1	67	protein targeting to membrane	BP	13579	70
GO:0050918	0.270639541387613	0.960854019907148	1	47	positive chemotaxis	BP	13579	70
GO:0005996	0.270903398875871	0.918285086361571	2	195	monosaccharide metabolic process	BP	13579	70
GO:0043297	0.271117957991047	0.960778878237399	1	43	apical junction assembly	BP	13579	70
GO:0002690	0.271320836932179	0.960346206650096	1	77	positive regulation of leukocyte chemotaxis	BP	13579	70
GO:0006513	0.271334046634872	0.960517778210006	1	56	protein monoubiquitination	BP	13579	70
GO:0010608	0.271892110720872	0.892490855943078	3	328	posttranscriptional regulation of gene expression	BP	13579	70
GO:0003018	0.27226795438566	0.917664969472136	2	173	vascular process in circulatory system	BP	13579	70
GO:0045944	0.273198064312401	0.84592182269623	7	906	positive regulation of transcription from RNA polymerase II promoter	BP	13579	70
GO:0043488	0.273208239144456	0.959916070729752	1	58	regulation of mRNA stability	BP	13579	70
GO:0040029	0.273249210046778	0.91728428263883	2	144	regulation of gene expression, epigenetic	BP	13579	70
GO:0031397	0.273380637654752	0.959831477113559	1	61	negative regulation of protein ubiquitination	BP	13579	70
GO:0051224	0.27347474274469	0.916990854531298	2	198	negative regulation of protein transport	BP	13579	70
GO:0032845	0.273791809024487	0.916865369183349	2	185	negative regulation of homeostatic process	BP	13579	70
GO:0001754	0.274043725941177	0.959877700504538	1	43	eye photoreceptor cell differentiation	BP	13579	70
GO:0006520	0.274504260922524	0.916377363713744	2	247	cellular amino acid metabolic process	BP	13579	70
GO:0046364	0.275567648628884	0.959128929104307	1	63	monosaccharide biosynthetic process	BP	13579	70
GO:0010332	0.276310594069281	0.958885996888771	1	64	response to gamma radiation	BP	13579	70
GO:0006260	0.276561114916208	0.915429510429322	2	200	DNA replication	BP	13579	70
GO:0035924	0.276709488396473	0.959216558126986	1	36	cellular response to vascular endothelial growth factor stimulus	BP	13579	70
GO:0051781	0.276794812099008	0.958742581957702	1	63	positive regulation of cell division	BP	13579	70
GO:0050852	0.276855059259323	0.958696477586489	1	66	T cell receptor signaling pathway	BP	13579	70
GO:0051091	0.279273110833918	0.914090934667315	2	185	positive regulation of DNA binding transcription factor activity	BP	13579	70
GO:0023051	0.279884145163239	0.807767868164351	17	2567	regulation of signaling	BP	13579	70
GO:0035710	0.281372231573892	0.957264530488408	1	65	CD4-positive, alpha-beta T cell activation	BP	13579	70
GO:1901016	0.281481649660571	0.957424272323611	1	49	regulation of potassium ion transmembrane transporter activity	BP	13579	70
GO:0031060	0.281988579870556	0.95735189240138	1	44	regulation of histone methylation	BP	13579	70
GO:1904950	0.283309631154424	0.911976397754837	2	202	negative regulation of establishment of protein localization	BP	13579	70
GO:0035264	0.283523061945835	0.912042932250487	2	149	multicellular organism growth	BP	13579	70
GO:0045670	0.283529517359359	0.956732966768933	1	51	regulation of osteoclast differentiation	BP	13579	70
GO:0071426	0.283645413382844	0.956548255147846	1	63	ribonucleoprotein complex export from nucleus	BP	13579	70
GO:0001816	0.284718994709546	0.867222595867994	4	529	cytokine production	BP	13579	70
GO:0034762	0.284876040234596	0.867232380825537	4	404	regulation of transmembrane transport	BP	13579	70
GO:2000117	0.285356366580131	0.95582654109999	1	85	negative regulation of cysteine-type endopeptidase activity	BP	13579	70
GO:0031400	0.285504599317794	0.866730600265818	4	493	negative regulation of protein modification process	BP	13579	70
GO:0046939	0.285530740313872	0.955792412199641	1	81	nucleotide phosphorylation	BP	13579	70
GO:0071166	0.285939754492257	0.955789114536915	1	64	ribonucleoprotein complex localization	BP	13579	70
GO:0048869	0.286106622726662	0.796461319693882	22	3182	cellular developmental process	BP	13579	70
GO:0006661	0.287187021515189	0.955481951570372	1	55	phosphatidylinositol biosynthetic process	BP	13579	70
GO:0031123	0.287541067804212	0.955261820424269	1	64	RNA 3'-end processing	BP	13579	70
GO:0033692	0.287945872268261	0.955305591431723	1	50	cellular polysaccharide biosynthetic process	BP	13579	70
GO:0045935	0.288588382014749	0.818773090617091	10	1447	positive regulation of nucleobase-containing compound metabolic process	BP	13579	70
GO:0035315	0.289111510585847	0.955053689466575	1	43	hair cell differentiation	BP	13579	70
GO:0051145	0.292502456806029	0.953726839543543	1	54	smooth muscle cell differentiation	BP	13579	70
GO:0001764	0.292919983813206	0.907212284094582	2	136	neuron migration	BP	13579	70
GO:0001658	0.293685705108815	0.953313592297475	1	55	branching involved in ureteric bud morphogenesis	BP	13579	70
GO:0060688	0.293935521293418	0.953165003233754	1	60	regulation of morphogenesis of a branching structure	BP	13579	70
GO:0001822	0.294022699983854	0.8792114149027	3	272	kidney development	BP	13579	70
GO:0045444	0.294497678700936	0.90616025556564	2	189	fat cell differentiation	BP	13579	70
GO:0006360	0.295612342354002	0.952811756578909	1	46	transcription from RNA polymerase I promoter	BP	13579	70
GO:0042493	0.295713568097253	0.859889761835171	4	541	response to drug	BP	13579	70
GO:0010941	0.295735196161219	0.817578967848813	9	1397	regulation of cell death	BP	13579	70
GO:0009755	0.29650697598723	0.905116674621299	2	181	hormone-mediated signaling pathway	BP	13579	70
GO:0060119	0.297216760759135	0.952225600454277	1	48	inner ear receptor cell development	BP	13579	70
GO:0071398	0.297681324321009	0.951820034524936	1	66	cellular response to fatty acid	BP	13579	70
GO:0001885	0.297715731176912	0.951954186945434	1	54	endothelial cell development	BP	13579	70
GO:1903321	0.297837525950324	0.951728638593179	1	70	negative regulation of protein modification by small protein conjugation or removal	BP	13579	70
GO:0060326	0.297936765689364	0.904278527236989	2	207	cell chemotaxis	BP	13579	70
GO:0045859	0.298720177477051	0.844797642273079	5	620	regulation of protein kinase activity	BP	13579	70
GO:1902106	0.299348390637828	0.951205735950284	1	70	negative regulation of leukocyte differentiation	BP	13579	70
GO:0001938	0.300026713038986	0.951074739906686	1	60	positive regulation of endothelial cell proliferation	BP	13579	70
GO:2000179	0.301088471029394	0.950818814339378	1	52	positive regulation of neural precursor cell proliferation	BP	13579	70
GO:0040007	0.301418252774738	0.824962856804638	7	853	growth	BP	13579	70
GO:0033627	0.301543034562702	0.950816078396045	1	44	cell adhesion mediated by integrin	BP	13579	70
GO:0007369	0.301579820000549	0.902515463170023	2	151	gastrulation	BP	13579	70
GO:0048592	0.301588911310324	0.902573290476438	2	139	eye morphogenesis	BP	13579	70
GO:0070997	0.301689881486086	0.874329309117771	3	333	neuron death	BP	13579	70
GO:0032922	0.301948206822743	0.95050279079414	1	53	circadian regulation of gene expression	BP	13579	70
GO:0009451	0.30197554531641	0.950080824343261	1	104	RNA modification	BP	13579	70
GO:0002224	0.302833688301705	0.949969503350202	1	72	toll-like receptor signaling pathway	BP	13579	70
GO:0010463	0.30296968630384	0.950195947593147	1	50	mesenchymal cell proliferation	BP	13579	70
GO:0050982	0.303086340216147	0.950233254799785	1	46	detection of mechanical stimulus	BP	13579	70
GO:0034637	0.303204771376809	0.949963570573917	1	60	cellular carbohydrate biosynthetic process	BP	13579	70
GO:0090102	0.303426234707602	0.950035753830706	1	50	cochlea development	BP	13579	70
GO:0061097	0.304441767757516	0.949458575693919	1	66	regulation of protein tyrosine kinase activity	BP	13579	70
GO:0009893	0.30469295065853	0.787258569661518	17	2632	positive regulation of metabolic process	BP	13579	70
GO:0034103	0.304903661940695	0.949316406718258	1	64	regulation of tissue remodeling	BP	13579	70
GO:0010959	0.305230637562601	0.872075254612253	3	350	regulation of metal ion transport	BP	13579	70
GO:0060348	0.305517655319977	0.900302364112444	2	169	bone development	BP	13579	70
GO:0001505	0.305841931057982	0.900074982067453	2	183	regulation of neurotransmitter levels	BP	13579	70
GO:0001541	0.306541449418082	0.948701675786096	1	67	ovarian follicle development	BP	13579	70
GO:0015748	0.306988205973563	0.948609629672327	1	61	organophosphate ester transport	BP	13579	70
GO:0045087	0.30733842139345	0.870659409243931	3	422	innate immune response	BP	13579	70
GO:0061383	0.307982264313973	0.948524240093891	1	45	trabecula morphogenesis	BP	13579	70
GO:0000422	0.308443788572806	0.947962791911627	1	73	autophagy of mitochondrion	BP	13579	70
GO:0061726	0.308443788572806	0.947962791911627	1	73	mitochondrion disassembly	BP	13579	70
GO:0032501	0.308971807629835	0.771989854285513	33	5160	multicellular organismal process	BP	13579	70
GO:0031325	0.30928831721501	0.785218188297432	16	2476	positive regulation of cellular metabolic process	BP	13579	70
GO:0030154	0.309487392674836	0.777775406604885	21	3052	cell differentiation	BP	13579	70
GO:0010558	0.309807289996423	0.811995259569671	8	1103	negative regulation of macromolecule biosynthetic process	BP	13579	70
GO:0030879	0.309921148314877	0.89798478263564	2	148	mammary gland development	BP	13579	70
GO:0009135	0.310452297842035	0.947187596474576	1	79	purine nucleoside diphosphate metabolic process	BP	13579	70
GO:0009179	0.310452297842035	0.947187596474576	1	79	purine ribonucleoside diphosphate metabolic process	BP	13579	70
GO:2000021	0.310948452999653	0.897247552970964	2	190	regulation of ion homeostasis	BP	13579	70
GO:0006836	0.311569579244292	0.89694463534674	2	178	neurotransmitter transport	BP	13579	70
GO:0045682	0.312056386907329	0.946768061564435	1	62	regulation of epidermis development	BP	13579	70
GO:0045765	0.31219563354484	0.896529759870494	2	199	regulation of angiogenesis	BP	13579	70
GO:0010595	0.312377111825459	0.946651065621711	1	62	positive regulation of endothelial cell migration	BP	13579	70
GO:0060968	0.312435923306295	0.946854128719357	1	48	regulation of gene silencing	BP	13579	70
GO:1903426	0.312573613899129	0.946445887210227	1	75	regulation of reactive oxygen species biosynthetic process	BP	13579	70
GO:0046068	0.312657235327791	0.946662934900951	1	54	cGMP metabolic process	BP	13579	70
GO:0009605	0.31271777173235	0.792278493256847	12	1809	response to external stimulus	BP	13579	70
GO:0048286	0.312880646364496	0.946615517466156	1	52	lung alveolus development	BP	13579	70
GO:0009719	0.313122125179553	0.799315080569251	10	1432	response to endogenous stimulus	BP	13579	70
GO:0048519	0.313382748434265	0.771692168294817	24	3870	negative regulation of biological process	BP	13579	70
GO:0071621	0.313591509024658	0.946010760194101	1	83	granulocyte chemotaxis	BP	13579	70
GO:0046903	0.313965908250218	0.815345577117752	7	981	secretion	BP	13579	70
GO:0002260	0.314873429388323	0.945699370186808	1	65	lymphocyte homeostasis	BP	13579	70
GO:0050789	0.315284977758085	0.771241927425903	45	7622	regulation of biological process	BP	13579	70
GO:0009185	0.315299326247286	0.945387352083586	1	82	ribonucleoside diphosphate metabolic process	BP	13579	70
GO:0033674	0.315459015101237	0.846492582855313	4	432	positive regulation of kinase activity	BP	13579	70
GO:0032091	0.316177189761723	0.945061649833295	1	82	negative regulation of protein binding	BP	13579	70
GO:0000271	0.316388124822762	0.945244693713609	1	57	polysaccharide biosynthetic process	BP	13579	70
GO:0030203	0.317284022788771	0.944752142701437	1	70	glycosaminoglycan metabolic process	BP	13579	70
GO:0032465	0.317563947188792	0.944873532583763	1	53	regulation of cytokinesis	BP	13579	70
GO:0050900	0.317604349626659	0.893401329684184	2	244	leukocyte migration	BP	13579	70
GO:0038083	0.317691959910223	0.944881810013987	1	50	peptidyl-tyrosine autophosphorylation	BP	13579	70
GO:0030901	0.31772163542404	0.944493360674717	1	81	midbrain development	BP	13579	70
GO:0043487	0.318515830548837	0.944334965041357	1	66	regulation of RNA stability	BP	13579	70
GO:0002757	0.31973483677297	0.892278775036892	2	210	immune response-activating signal transduction	BP	13579	70
GO:0010810	0.320027221593866	0.892300159240312	2	158	regulation of cell-substrate adhesion	BP	13579	70
GO:0009636	0.320538215444912	0.891770643660015	2	232	response to toxic substance	BP	13579	70
GO:0001933	0.320888868449183	0.86199856899386	3	371	negative regulation of protein phosphorylation	BP	13579	70
GO:0034329	0.321695353020925	0.891413433124803	2	147	cell junction assembly	BP	13579	70
GO:0060675	0.322055340377133	0.943064663156148	1	61	ureteric bud morphogenesis	BP	13579	70
GO:0000045	0.322105497907214	0.942909177147179	1	73	autophagosome assembly	BP	13579	70
GO:0060047	0.322227056974166	0.890965597400885	2	179	heart contraction	BP	13579	70
GO:0009895	0.322275208852444	0.890825826767375	2	215	negative regulation of catabolic process	BP	13579	70
GO:0006090	0.322519708433643	0.942653625319677	1	85	pyruvate metabolic process	BP	13579	70
GO:0042981	0.322558000486307	0.801948949535691	8	1256	regulation of apoptotic process	BP	13579	70
GO:0032355	0.323213972742074	0.890276314266403	2	221	response to estradiol	BP	13579	70
GO:0072171	0.323386447962714	0.942545612827594	1	62	mesonephric tubule morphogenesis	BP	13579	70
GO:0034644	0.324013445986898	0.942256444045554	1	66	cellular response to UV	BP	13579	70
GO:0048008	0.32515715303034	0.942111934724373	1	48	platelet-derived growth factor receptor signaling pathway	BP	13579	70
GO:0048511	0.327496929124947	0.857704557819484	3	344	rhythmic process	BP	13579	70
GO:0006022	0.329344952015587	0.940084304233693	1	77	aminoglycan metabolic process	BP	13579	70
GO:0044262	0.329418999816393	0.886716628969513	2	220	cellular carbohydrate metabolic process	BP	13579	70
GO:0016331	0.329946115368904	0.886633308738984	2	158	morphogenesis of embryonic epithelium	BP	13579	70
GO:0000122	0.330135676425043	0.821951814259193	5	643	negative regulation of transcription from RNA polymerase II promoter	BP	13579	70
GO:0001756	0.330146727250046	0.940029706732821	1	56	somitogenesis	BP	13579	70
GO:0006091	0.330467388374132	0.885986944350983	2	281	generation of precursor metabolites and energy	BP	13579	70
GO:1900076	0.330799435917649	0.939573313242029	1	71	regulation of cellular response to insulin stimulus	BP	13579	70
GO:0007160	0.331160221178921	0.885951002018154	2	154	cell-matrix adhesion	BP	13579	70
GO:0007265	0.332600358497859	0.854446600157825	3	279	Ras protein signal transduction	BP	13579	70
GO:0003012	0.332871858994244	0.854154773643908	3	336	muscle system process	BP	13579	70
GO:0051492	0.332885233941662	0.938809515656425	1	66	regulation of stress fiber assembly	BP	13579	70
GO:0035690	0.333141567714827	0.938532546107406	1	84	cellular response to drug	BP	13579	70
GO:0032103	0.333183005856327	0.884510049608482	2	228	positive regulation of response to external stimulus	BP	13579	70
GO:0043066	0.334005050347424	0.819009231689165	5	748	negative regulation of apoptotic process	BP	13579	70
GO:0003015	0.334550994057051	0.883850839389396	2	182	heart process	BP	13579	70
GO:0030182	0.334667995265913	0.781874791134573	10	1191	neuron differentiation	BP	13579	70
GO:0097530	0.33474771556223	0.937812670939027	1	96	granulocyte migration	BP	13579	70
GO:0048523	0.334863106917821	0.754948207519269	22	3529	negative regulation of cellular process	BP	13579	70
GO:0051279	0.335258468807362	0.937820427731114	1	70	regulation of release of sequestered calcium ion into cytosol	BP	13579	70
GO:0017158	0.335337822425206	0.937823846282328	1	67	regulation of calcium ion-dependent exocytosis	BP	13579	70
GO:1905515	0.335758652715827	0.937935055089021	1	50	non-motile cilium assembly	BP	13579	70
GO:0046530	0.336130233181811	0.937669002013347	1	56	photoreceptor cell differentiation	BP	13579	70
GO:0034504	0.336257762239522	0.851890894360936	3	337	protein localization to nucleus	BP	13579	70
GO:0035304	0.336625586442823	0.937297042446148	1	68	regulation of protein dephosphorylation	BP	13579	70
GO:0043067	0.337132800014101	0.79032893212502	8	1271	regulation of programmed cell death	BP	13579	70
GO:0007405	0.337133013183319	0.937187055241198	1	61	neuroblast proliferation	BP	13579	70
GO:0006352	0.338187325258902	0.936521351203308	1	83	DNA-templated transcription, initiation	BP	13579	70
GO:0018193	0.338642707820983	0.796115002987427	7	933	peptidyl-amino acid modification	BP	13579	70
GO:0000077	0.338794575496372	0.936378756651584	1	72	DNA damage checkpoint	BP	13579	70
GO:0050730	0.33936961984442	0.880919096108081	2	211	regulation of peptidyl-tyrosine phosphorylation	BP	13579	70
GO:0007422	0.339603720709744	0.936256738409252	1	57	peripheral nervous system development	BP	13579	70
GO:0002764	0.33984975062226	0.880596603906852	2	225	immune response-regulating signaling pathway	BP	13579	70
GO:0072001	0.340348792206893	0.849231123448522	3	289	renal system development	BP	13579	70
GO:0046928	0.340905747464634	0.935664021315844	1	61	regulation of neurotransmitter secretion	BP	13579	70
GO:2000106	0.341625323585611	0.935167939102862	1	78	regulation of leukocyte apoptotic process	BP	13579	70
GO:0048839	0.341982386145597	0.879454966577862	2	185	inner ear development	BP	13579	70
GO:0002688	0.342662972109545	0.934593451902264	1	98	regulation of leukocyte chemotaxis	BP	13579	70
GO:0009132	0.343179788923993	0.934386789732318	1	97	nucleoside diphosphate metabolic process	BP	13579	70
GO:0001558	0.344047845785435	0.846619260646248	3	345	regulation of cell growth	BP	13579	70
GO:0072091	0.344409568231878	0.934120706097787	1	69	regulation of stem cell proliferation	BP	13579	70
GO:2000379	0.344746775099912	0.933815779762398	1	86	positive regulation of reactive oxygen species metabolic process	BP	13579	70
GO:0070647	0.344915771542445	0.810824417068724	5	689	protein modification by small protein conjugation or removal	BP	13579	70
GO:0010770	0.345428483332755	0.877593855479678	2	145	positive regulation of cell morphogenesis involved in differentiation	BP	13579	70
GO:0021915	0.345680548163991	0.877362063494855	2	159	neural tube development	BP	13579	70
GO:1901379	0.346284676722796	0.933357298170682	1	68	regulation of potassium ion transmembrane transport	BP	13579	70
GO:0003151	0.346346623150554	0.933344406008383	1	67	outflow tract morphogenesis	BP	13579	70
GO:0009101	0.346923070858996	0.876314929456327	2	248	glycoprotein biosynthetic process	BP	13579	70
GO:0071359	0.346951069364267	0.933229051335546	1	58	cellular response to dsRNA	BP	13579	70
GO:1901342	0.347009812974322	0.876328235088775	2	221	regulation of vasculature development	BP	13579	70
GO:0048193	0.347042210173292	0.876399816015939	2	192	Golgi vesicle transport	BP	13579	70
GO:1900180	0.34745000055401	0.876106852307075	2	206	regulation of protein localization to nucleus	BP	13579	70
GO:0051651	0.347576574534162	0.932919087567933	1	61	maintenance of location in cell	BP	13579	70
GO:0043534	0.347981524108911	0.932614124199585	1	71	blood vessel endothelial cell migration	BP	13579	70
GO:0033143	0.348384254795491	0.932551436013075	1	63	regulation of intracellular steroid hormone receptor signaling pathway	BP	13579	70
GO:0005977	0.348599898237666	0.932392207709725	1	68	glycogen metabolic process	BP	13579	70
GO:0006073	0.348599898237666	0.932392207709725	1	68	cellular glucan metabolic process	BP	13579	70
GO:0044042	0.348599898237666	0.932392207709725	1	68	glucan metabolic process	BP	13579	70
GO:0033138	0.349055710440714	0.932130520360592	1	74	positive regulation of peptidyl-serine phosphorylation	BP	13579	70
GO:0002066	0.350328266047898	0.931836134054568	1	57	columnar/cuboidal epithelial cell development	BP	13579	70
GO:0030522	0.350740988456484	0.874155654026021	2	194	intracellular receptor signaling pathway	BP	13579	70
GO:0007163	0.351349297375237	0.873945460286094	2	158	establishment or maintenance of cell polarity	BP	13579	70
GO:0010976	0.352000961906904	0.841277988216295	3	291	positive regulation of neuron projection development	BP	13579	70
GO:0045216	0.352498492344242	0.873190091591376	2	169	cell-cell junction organization	BP	13579	70
GO:0016311	0.353662079785214	0.840015872079123	3	351	dephosphorylation	BP	13579	70
GO:0017015	0.353982850143917	0.930044324543005	1	74	regulation of transforming growth factor beta receptor signaling pathway	BP	13579	70
GO:0043069	0.354289834407549	0.803625979628193	5	764	negative regulation of programmed cell death	BP	13579	70
GO:0065004	0.354902803892823	0.929384993598084	1	109	protein-DNA complex assembly	BP	13579	70
GO:0019228	0.354984391464573	0.930213889346934	1	43	neuronal action potential	BP	13579	70
GO:1905037	0.355458147154122	0.929380131291395	1	77	autophagosome organization	BP	13579	70
GO:0090317	0.355885447319358	0.929147655602863	1	82	negative regulation of intracellular protein transport	BP	13579	70
GO:0032680	0.355962264493989	0.928933771190807	1	108	regulation of tumor necrosis factor production	BP	13579	70
GO:0051130	0.35633191701868	0.7748037107118	8	1054	positive regulation of cellular component organization	BP	13579	70
GO:0031570	0.35660029221754	0.928888493051515	1	77	DNA integrity checkpoint	BP	13579	70
GO:1903555	0.356938477336624	0.928506434766732	1	109	regulation of tumor necrosis factor superfamily cytokine production	BP	13579	70
GO:1903844	0.35827659810562	0.928173976273841	1	76	regulation of cellular response to transforming growth factor beta stimulus	BP	13579	70
GO:0032640	0.359351276226806	0.927451652146122	1	110	tumor necrosis factor production	BP	13579	70
GO:0042990	0.359469755520801	0.927644515444921	1	77	regulation of transcription factor import into nucleus	BP	13579	70
GO:0051897	0.359508453316641	0.927696631598222	1	71	positive regulation of protein kinase B signaling	BP	13579	70
GO:1903533	0.360192274339378	0.927116738567244	1	104	regulation of protein targeting	BP	13579	70
GO:0071706	0.360322430352368	0.92702148712684	1	111	tumor necrosis factor superfamily cytokine production	BP	13579	70
GO:0002521	0.361264201349243	0.834652095099966	3	399	leukocyte differentiation	BP	13579	70
GO:0016567	0.361355565001844	0.813303300317356	4	560	protein ubiquitination	BP	13579	70
GO:0072078	0.36226800609102	0.92651529965132	1	69	nephron tubule morphogenesis	BP	13579	70
GO:0006364	0.362406233322424	0.926020657421692	1	130	rRNA processing	BP	13579	70
GO:0051101	0.362490099125695	0.926193889499335	1	91	regulation of DNA binding	BP	13579	70
GO:0072088	0.363103795541666	0.926134147110312	1	70	nephron epithelium morphogenesis	BP	13579	70
GO:0048638	0.36484216122488	0.832285017654651	3	308	regulation of developmental growth	BP	13579	70
GO:0061013	0.365370240788966	0.925046695311351	1	77	regulation of mRNA catabolic process	BP	13579	70
GO:0042326	0.365609577833209	0.831583570194178	3	406	negative regulation of phosphorylation	BP	13579	70
GO:0006405	0.366103498337211	0.924742654155912	1	75	RNA export from nucleus	BP	13579	70
GO:0007492	0.366136403686417	0.924893486472463	1	63	endoderm development	BP	13579	70
GO:0090066	0.367839827651965	0.808545761088885	4	454	regulation of anatomical structure size	BP	13579	70
GO:0008380	0.367981238591289	0.863249446848203	2	280	RNA splicing	BP	13579	70
GO:0046632	0.369031400940956	0.923365246629392	1	81	alpha-beta T cell differentiation	BP	13579	70
GO:0006816	0.369485024646035	0.828899733049063	3	360	calcium ion transport	BP	13579	70
GO:0071482	0.370579697266945	0.922697132254898	1	78	cellular response to light stimulus	BP	13579	70
GO:0006112	0.370786431689017	0.922614562330058	1	77	energy reserve metabolic process	BP	13579	70
GO:0048259	0.370939313672135	0.922523278202342	1	79	regulation of receptor-mediated endocytosis	BP	13579	70
GO:0007165	0.371063845826714	0.72128554758271	24	3864	signal transduction	BP	13579	70
GO:1902476	0.371065671262135	0.922523136283754	1	74	chloride transmembrane transport	BP	13579	70
GO:0019637	0.371343718916375	0.79032638858448	5	855	organophosphate metabolic process	BP	13579	70
GO:0043549	0.37169420566855	0.790145505722565	5	673	regulation of kinase activity	BP	13579	70
GO:0051347	0.371739771038465	0.805551662034235	4	495	positive regulation of transferase activity	BP	13579	70
GO:0043583	0.37175989395369	0.861041926876811	2	205	ear development	BP	13579	70
GO:0021675	0.372299259024925	0.922072766719286	1	66	nerve development	BP	13579	70
GO:0007399	0.372421221705443	0.733408452725572	15	2007	nervous system development	BP	13579	70
GO:0045921	0.372577216206545	0.921767510956404	1	80	positive regulation of exocytosis	BP	13579	70
GO:1903522	0.372820607009656	0.8603621823189	2	206	regulation of blood circulation	BP	13579	70
GO:0008630	0.372917862690009	0.921526680511469	1	89	intrinsic apoptotic signaling pathway in response to DNA damage	BP	13579	70
GO:1903008	0.372980246328386	0.921473421900648	1	92	organelle disassembly	BP	13579	70
GO:0042991	0.373115702230384	0.921521596665248	1	80	transcription factor import into nucleus	BP	13579	70
GO:0048168	0.373859422207016	0.92131644687695	1	69	regulation of neuronal synaptic plasticity	BP	13579	70
GO:0010717	0.374741714987611	0.92080946289639	1	77	regulation of epithelial to mesenchymal transition	BP	13579	70
GO:0072028	0.374852324692179	0.920820153797713	1	72	nephron morphogenesis	BP	13579	70
GO:1902531	0.37498783630898	0.753191292172158	9	1341	regulation of intracellular signal transduction	BP	13579	70
GO:0007043	0.375243098699738	0.920711409412301	1	67	cell-cell junction assembly	BP	13579	70
GO:0016525	0.376270734503279	0.9202232013592	1	68	negative regulation of angiogenesis	BP	13579	70
GO:0031016	0.376317024939303	0.920061077949732	1	79	pancreas development	BP	13579	70
GO:0009890	0.376326851210116	0.758186506501066	8	1188	negative regulation of biosynthetic process	BP	13579	70
GO:0045778	0.376387752859121	0.919930634491267	1	89	positive regulation of ossification	BP	13579	70
GO:0016055	0.37722800025612	0.823454942140621	3	307	Wnt signaling pathway	BP	13579	70
GO:0048872	0.37754888329693	0.857252503035594	2	230	homeostasis of number of cells	BP	13579	70
GO:0002687	0.377681431380519	0.919171151136496	1	112	positive regulation of leukocyte migration	BP	13579	70
GO:0050877	0.377738301031322	0.773674814063665	6	775	nervous system process	BP	13579	70
GO:0030038	0.377891994979185	0.919365965939511	1	76	contractile actin filament bundle assembly	BP	13579	70
GO:0043149	0.377891994979185	0.919365965939511	1	76	stress fiber assembly	BP	13579	70
GO:0016052	0.37789716966673	0.919111867396984	1	105	carbohydrate catabolic process	BP	13579	70
GO:0090287	0.378437329899461	0.856765578004833	2	203	regulation of cellular response to growth factor stimulus	BP	13579	70
GO:0009617	0.37844023104517	0.822347545348475	3	463	response to bacterium	BP	13579	70
GO:0110020	0.378888602221038	0.918914575853228	1	75	regulation of actomyosin structure organization	BP	13579	70
GO:0051028	0.379471544413103	0.918630446463458	1	76	mRNA transport	BP	13579	70
GO:0051588	0.379977767320925	0.918445097402385	1	72	regulation of neurotransmitter transport	BP	13579	70
GO:1903409	0.380368487712801	0.918058840057101	1	91	reactive oxygen species biosynthetic process	BP	13579	70
GO:0198738	0.381822184414356	0.820125743509128	3	309	cell-cell signaling by wnt	BP	13579	70
GO:0019752	0.382605068616324	0.79707887881343	4	726	carboxylic acid metabolic process	BP	13579	70
GO:0002040	0.383204540910548	0.916956746670429	1	70	sprouting angiogenesis	BP	13579	70
GO:0007528	0.383323174274779	0.917367956777635	1	48	neuromuscular junction development	BP	13579	70
GO:0044281	0.383839329564147	0.751790321969106	8	1538	small molecule metabolic process	BP	13579	70
GO:0061053	0.384002733614564	0.9165647477471	1	71	somite development	BP	13579	70
GO:0019362	0.384417305195155	0.91595140826713	1	121	pyridine nucleotide metabolic process	BP	13579	70
GO:0046496	0.384417305195155	0.91595140826713	1	121	nicotinamide nucleotide metabolic process	BP	13579	70
GO:2000181	0.38546099216523	0.915872142115945	1	71	negative regulation of blood vessel morphogenesis	BP	13579	70
GO:1901800	0.385664367914793	0.915535064089122	1	93	positive regulation of proteasomal protein catabolic process	BP	13579	70
GO:0006955	0.385703590452187	0.778917495349689	5	877	immune response	BP	13579	70
GO:0007093	0.386120892419895	0.915316830947996	1	93	mitotic cell cycle checkpoint	BP	13579	70
GO:0071887	0.386719569475657	0.915030136687538	1	93	leukocyte apoptotic process	BP	13579	70
GO:0002684	0.386860150448954	0.793843331875566	4	633	positive regulation of immune system process	BP	13579	70
GO:0060113	0.387581200750871	0.914989371656442	1	63	inner ear receptor cell differentiation	BP	13579	70
GO:0055013	0.389129052096967	0.914129666771591	1	70	cardiac muscle cell development	BP	13579	70
GO:0050851	0.389676983173714	0.913597009568524	1	94	antigen receptor-mediated signaling pathway	BP	13579	70
GO:0061333	0.390506975099445	0.913420658228615	1	73	renal tubule morphogenesis	BP	13579	70
GO:0010522	0.390929108503829	0.913033719091789	1	89	regulation of calcium ion transport into cytosol	BP	13579	70
GO:0001936	0.391804372023631	0.912636872711527	1	86	regulation of endothelial cell proliferation	BP	13579	70
GO:0097306	0.393872597941201	0.911795524766028	1	72	cellular response to alcohol	BP	13579	70
GO:0022604	0.394073732080937	0.788467351049036	4	403	regulation of cell morphogenesis	BP	13579	70
GO:0002253	0.394157528087072	0.846270609630115	2	256	activation of immune response	BP	13579	70
GO:0048661	0.394256667112266	0.911407610567055	1	89	positive regulation of smooth muscle cell proliferation	BP	13579	70
GO:0044264	0.394398715707782	0.911410020502727	1	82	cellular polysaccharide metabolic process	BP	13579	70
GO:0031503	0.395200465869426	0.910865133546274	1	98	protein complex localization	BP	13579	70
GO:1901343	0.39527435086243	0.911052069535127	1	76	negative regulation of vasculature development	BP	13579	70
GO:0030316	0.395823721347992	0.910731444448361	1	80	osteoclast differentiation	BP	13579	70
GO:0030216	0.396043662278821	0.910728363339269	1	72	keratinocyte differentiation	BP	13579	70
GO:1903707	0.397139281368204	0.909875104949819	1	102	negative regulation of hemopoiesis	BP	13579	70
GO:0046849	0.397587169475393	0.909802445086016	1	85	bone remodeling	BP	13579	70
GO:0035282	0.397627264961524	0.909863325785462	1	78	segmentation	BP	13579	70
GO:0034660	0.39926896466574	0.842676467258346	2	340	ncRNA metabolic process	BP	13579	70
GO:0001655	0.399340808626862	0.807160824127433	3	329	urogenital system development	BP	13579	70
GO:0006470	0.399551383386901	0.842741122077684	2	221	protein dephosphorylation	BP	13579	70
GO:0001776	0.400202206911868	0.908467067014488	1	88	leukocyte homeostasis	BP	13579	70
GO:0032535	0.400259686892058	0.80650754132053	3	313	regulation of cellular component size	BP	13579	70
GO:0043266	0.402735702039911	0.907182305423157	1	89	regulation of potassium ion transport	BP	13579	70
GO:0006282	0.40277156479932	0.907275768403914	1	79	regulation of DNA repair	BP	13579	70
GO:0032446	0.402815618322809	0.781352337519176	4	599	protein modification by small protein conjugation	BP	13579	70
GO:0014066	0.404237135510401	0.906560135080145	1	77	regulation of phosphatidylinositol 3-kinase signaling	BP	13579	70
GO:0045727	0.404366574719728	0.906250537898874	1	101	positive regulation of translation	BP	13579	70
GO:0090101	0.404496011185862	0.906378050173619	1	81	negative regulation of transmembrane receptor protein serine/threonine kinase signaling pathway	BP	13579	70
GO:0042310	0.4053808734557	0.905850059554858	1	88	vasoconstriction	BP	13579	70
GO:0006323	0.405497175085001	0.905801158686669	1	87	DNA packaging	BP	13579	70
GO:0072524	0.406875909011698	0.904817351791427	1	125	pyridine-containing compound metabolic process	BP	13579	70
GO:0043331	0.406904869077474	0.905229115383513	1	75	response to dsRNA	BP	13579	70
GO:0008286	0.408140324306776	0.904379057183403	1	94	insulin receptor signaling pathway	BP	13579	70
GO:0042592	0.408286048700064	0.72454172224231	9	1421	homeostatic process	BP	13579	70
GO:0006261	0.409668795817263	0.903530954204522	1	101	DNA-dependent DNA replication	BP	13579	70
GO:0031623	0.410235666129197	0.903366911248701	1	87	receptor internalization	BP	13579	70
GO:0033500	0.41033109174947	0.835302889969615	2	241	carbohydrate homeostasis	BP	13579	70
GO:0042593	0.41033109174947	0.835302889969615	2	241	glucose homeostasis	BP	13579	70
GO:0051225	0.410656498673571	0.903284468853687	1	76	spindle assembly	BP	13579	70
GO:0021782	0.410869440718407	0.90302783631271	1	88	glial cell development	BP	13579	70
GO:0006733	0.410912382930184	0.902678711784592	1	136	oxidoreduction coenzyme metabolic process	BP	13579	70
GO:0046474	0.411456635996009	0.902580020824289	1	104	glycerophospholipid biosynthetic process	BP	13579	70
GO:0008406	0.41160440902554	0.834441269082935	2	234	gonad development	BP	13579	70
GO:0042472	0.411731019205425	0.902601876504425	1	86	inner ear morphogenesis	BP	13579	70
GO:0030510	0.41173371505727	0.90275491891047	1	74	regulation of BMP signaling pathway	BP	13579	70
GO:0050684	0.411868018910574	0.902350923946112	1	106	regulation of mRNA processing	BP	13579	70
GO:0002761	0.412512344160551	0.902095456890741	1	96	regulation of myeloid leukocyte differentiation	BP	13579	70
GO:0042490	0.412776004979998	0.902276229638354	1	70	mechanoreceptor differentiation	BP	13579	70
GO:0043434	0.41499760324489	0.795089564163743	3	452	response to peptide hormone	BP	13579	70
GO:0030168	0.415485189664917	0.900626235068891	1	87	platelet activation	BP	13579	70
GO:0033043	0.415521719998858	0.732533500990955	7	979	regulation of organelle organization	BP	13579	70
GO:0007267	0.41569731297241	0.724537844516664	8	1154	cell-cell signaling	BP	13579	70
GO:0007204	0.418103350008321	0.829842849793868	2	254	positive regulation of cytosolic calcium ion concentration	BP	13579	70
GO:0006821	0.418815748855999	0.898841440506228	1	89	chloride transport	BP	13579	70
GO:0030814	0.419257525137801	0.898410565126743	1	112	regulation of cAMP metabolic process	BP	13579	70
GO:0032502	0.419942735075339	0.673947196208821	29	4654	developmental process	BP	13579	70
GO:0016071	0.420064691661372	0.791177765873379	3	451	mRNA metabolic process	BP	13579	70
GO:0014902	0.420460788488109	0.897952925854706	1	90	myotube differentiation	BP	13579	70
GO:0043901	0.420603473059595	0.897570263084451	1	133	negative regulation of multi-organism process	BP	13579	70
GO:0002221	0.421150762101843	0.897471530951285	1	102	pattern recognition receptor signaling pathway	BP	13579	70
GO:0014812	0.421172024201466	0.897571914957668	1	90	muscle cell migration	BP	13579	70
GO:0005976	0.421491309411865	0.897390131918574	1	91	polysaccharide metabolic process	BP	13579	70
GO:0055006	0.421860089061267	0.897393280762669	1	75	cardiac cell development	BP	13579	70
GO:0002011	0.421869150404298	0.897864292279086	1	53	morphogenesis of an epithelial sheet	BP	13579	70
GO:1903052	0.422662050229894	0.896634223777332	1	105	positive regulation of proteolysis involved in cellular protein catabolic process	BP	13579	70
GO:0097756	0.422834840930606	0.896637014535633	1	94	negative regulation of blood vessel diameter	BP	13579	70
GO:0002758	0.422965604264407	0.896478276707625	1	104	innate immune response-activating signal transduction	BP	13579	70
GO:0030218	0.423121797920009	0.896472513106632	1	95	erythrocyte differentiation	BP	13579	70
GO:0008544	0.423652577738317	0.826033571371988	2	217	epidermis development	BP	13579	70
GO:0007498	0.424105738849199	0.895980591449837	1	91	mesoderm development	BP	13579	70
GO:0040008	0.424129879145081	0.764218479419472	4	557	regulation of growth	BP	13579	70
GO:0016241	0.424301350449262	0.895966591924839	1	83	regulation of macroautophagy	BP	13579	70
GO:0044839	0.424914099361976	0.895456352241055	1	100	cell cycle G2/M phase transition	BP	13579	70
GO:1903706	0.425663679166861	0.824431216144655	2	274	regulation of hemopoiesis	BP	13579	70
GO:0045137	0.425923436905943	0.824342766862318	2	238	development of primary sexual characteristics	BP	13579	70
GO:1901135	0.42620693114953	0.745576007162111	5	939	carbohydrate derivative metabolic process	BP	13579	70
GO:0060349	0.427200960485945	0.894364888683859	1	85	bone morphogenesis	BP	13579	70
GO:0032231	0.427890204374451	0.894039146013993	1	81	regulation of actin filament bundle assembly	BP	13579	70
GO:0046578	0.428309487880173	0.82290193209641	2	175	regulation of Ras protein signal transduction	BP	13579	70
GO:0016192	0.428634421372855	0.721130066107532	7	1024	vesicle-mediated transport	BP	13579	70
GO:0006275	0.428804307322812	0.893376916006386	1	95	regulation of DNA replication	BP	13579	70
GO:2000113	0.429125293216737	0.720687744339915	7	1058	negative regulation of cellular macromolecule biosynthetic process	BP	13579	70
GO:0045862	0.430079752767257	0.82124630758455	2	280	positive regulation of proteolysis	BP	13579	70
GO:0051146	0.432206943064028	0.819809286621676	2	242	striated muscle cell differentiation	BP	13579	70
GO:0002831	0.433079566843701	0.890881580223025	1	110	regulation of response to biotic stimulus	BP	13579	70
GO:0051338	0.433445386181495	0.739529396344895	5	755	regulation of transferase activity	BP	13579	70
GO:0071375	0.433542132368672	0.818730816308249	2	284	cellular response to peptide hormone stimulus	BP	13579	70
GO:1902532	0.434990942050718	0.779474254833693	3	440	negative regulation of intracellular signal transduction	BP	13579	70
GO:0034330	0.435124712053247	0.817910728726766	2	187	cell junction organization	BP	13579	70
GO:0048844	0.435727190807965	0.890200611296961	1	56	artery morphogenesis	BP	13579	70
GO:0070838	0.436014138996354	0.778707854163024	3	406	divalent metal ion transport	BP	13579	70
GO:0048699	0.436104921508515	0.694423695726411	10	1310	generation of neurons	BP	13579	70
GO:0002064	0.436959974800053	0.816504411484874	2	201	epithelial cell development	BP	13579	70
GO:0016050	0.437812817729865	0.815687860410321	2	255	vesicle organization	BP	13579	70
GO:0046631	0.437831652516736	0.888182351830377	1	114	alpha-beta T cell activation	BP	13579	70
GO:0043436	0.43870754688895	0.752021347688735	4	777	oxoacid metabolic process	BP	13579	70
GO:0060291	0.439413992479529	0.887675727082887	1	77	long-term synaptic potentiation	BP	13579	70
GO:0072511	0.440348783308627	0.775243358883434	3	408	divalent inorganic cation transport	BP	13579	70
GO:0044344	0.440817822836845	0.886608041708169	1	99	cellular response to fibroblast growth factor stimulus	BP	13579	70
GO:0051260	0.440891731789504	0.813306646750595	2	305	protein homooligomerization	BP	13579	70
GO:0001656	0.441015331392706	0.886691094920296	1	82	metanephros development	BP	13579	70
GO:0034101	0.441244733182954	0.886318740660827	1	104	erythrocyte homeostasis	BP	13579	70
GO:0008015	0.442780125464653	0.77330669410426	3	398	blood circulation	BP	13579	70
GO:0023061	0.443515391575804	0.772675848092443	3	424	signal release	BP	13579	70
GO:0050709	0.443827007544701	0.884756474790343	1	114	negative regulation of protein secretion	BP	13579	70
GO:0050770	0.443958442383318	0.811563495056752	2	164	regulation of axonogenesis	BP	13579	70
GO:0001935	0.444355615405184	0.884540180955261	1	103	endothelial cell proliferation	BP	13579	70
GO:0098661	0.445008966223424	0.88422996007103	1	96	inorganic anion transmembrane transport	BP	13579	70
GO:0060070	0.445454980816314	0.810224732208109	2	205	canonical Wnt signaling pathway	BP	13579	70
GO:0010629	0.445684290572118	0.697956429573026	8	1261	negative regulation of gene expression	BP	13579	70
GO:0006939	0.446065317854861	0.883578401406376	1	100	smooth muscle contraction	BP	13579	70
GO:0070542	0.447158556777311	0.882863756399542	1	109	response to fatty acid	BP	13579	70
GO:0072080	0.447435178979945	0.882925561325232	1	87	nephron tubule development	BP	13579	70
GO:0042742	0.448131811118637	0.882120508216222	1	136	defense response to bacterium	BP	13579	70
GO:0007423	0.448362819738558	0.744127054341506	4	500	sensory organ development	BP	13579	70
GO:0006082	0.449140425226975	0.743241839291354	4	789	organic acid metabolic process	BP	13579	70
GO:0051100	0.449366799981214	0.881447096177301	1	127	negative regulation of binding	BP	13579	70
GO:1903305	0.4498623431825	0.88131612314273	1	105	regulation of regulated secretory pathway	BP	13579	70
GO:0010634	0.451442721630775	0.880452341594139	1	98	positive regulation of epithelial cell migration	BP	13579	70
GO:0003013	0.451659699799378	0.766107187232194	3	401	circulatory system process	BP	13579	70
GO:0021700	0.451921532140829	0.805287978664385	2	229	developmental maturation	BP	13579	70
GO:0022602	0.452613805547354	0.879740349803909	1	100	ovulation cycle process	BP	13579	70
GO:0031348	0.453161536108175	0.879092138109323	1	149	negative regulation of defense response	BP	13579	70
GO:0042471	0.453222168918664	0.879370112868888	1	101	ear morphogenesis	BP	13579	70
GO:0002683	0.454487857270474	0.803070736960619	2	343	negative regulation of immune system process	BP	13579	70
GO:0006952	0.454619122545436	0.721169888818131	5	944	defense response	BP	13579	70
GO:0065007	0.454715514581298	0.648249633350727	46	8098	biological regulation	BP	13579	70
GO:0022408	0.455118172075619	0.877984029548748	1	137	negative regulation of cell-cell adhesion	BP	13579	70
GO:0009100	0.455357024891758	0.802495804475816	2	298	glycoprotein metabolic process	BP	13579	70
GO:1904062	0.455365914213382	0.802566722306949	2	266	regulation of cation transmembrane transport	BP	13579	70
GO:2000177	0.455861008720224	0.877944363685532	1	88	regulation of neural precursor cell proliferation	BP	13579	70
GO:0006417	0.455934129308919	0.802111465627621	2	275	regulation of translation	BP	13579	70
GO:0045667	0.4585714934186	0.876089628480862	1	110	regulation of osteoblast differentiation	BP	13579	70
GO:0045666	0.458972880901701	0.760165036376096	3	367	positive regulation of neuron differentiation	BP	13579	70
GO:0034968	0.458982553528983	0.876345914858291	1	71	histone lysine methylation	BP	13579	70
GO:0006397	0.460206285505552	0.798753115682003	2	319	mRNA processing	BP	13579	70
GO:0002218	0.461804589918941	0.874059619018214	1	119	activation of innate immune response	BP	13579	70
GO:0034250	0.46184104697678	0.8740446692556	1	118	positive regulation of cellular amide metabolic process	BP	13579	70
GO:0007188	0.462040270982118	0.873861861257182	1	127	adenylate cyclase-modulating G-protein coupled receptor signaling pathway	BP	13579	70
GO:1903530	0.462340313751385	0.732053985193266	4	639	regulation of secretion by cell	BP	13579	70
GO:0002792	0.463205121033245	0.8731900180166	1	121	negative regulation of peptide secretion	BP	13579	70
GO:0016072	0.463496538533448	0.872825327640353	1	155	rRNA metabolic process	BP	13579	70
GO:0006518	0.463549396667013	0.7560944533062	3	598	peptide metabolic process	BP	13579	70
GO:0006511	0.463705755118308	0.756127511107347	3	437	ubiquitin-dependent protein catabolic process	BP	13579	70
GO:0002244	0.46409707899025	0.872843261839181	1	98	hematopoietic progenitor cell differentiation	BP	13579	70
GO:0010565	0.464452499198978	0.872527756157218	1	108	regulation of cellular ketone metabolic process	BP	13579	70
GO:0051704	0.464519618746192	0.67404245853641	9	1585	multi-organism process	BP	13579	70
GO:0032387	0.46528925973902	0.871962896540392	1	114	negative regulation of intracellular transport	BP	13579	70
GO:0071824	0.465337096455865	0.871815558208896	1	131	protein-DNA complex subunit organization	BP	13579	70
GO:0002682	0.465653887794345	0.711478802417488	5	899	regulation of immune system process	BP	13579	70
GO:0061326	0.466061710806727	0.871717179477591	1	91	renal tubule development	BP	13579	70
GO:0120036	0.467362325159447	0.671530035479071	9	1176	plasma membrane bounded cell projection organization	BP	13579	70
GO:0019941	0.467944896088003	0.752580473914812	3	443	modification-dependent protein catabolic process	BP	13579	70
GO:0045596	0.468090499613316	0.72712842853449	4	579	negative regulation of cell differentiation	BP	13579	70
GO:0030111	0.468258090778965	0.792845917889974	2	212	regulation of Wnt signaling pathway	BP	13579	70
GO:0097529	0.469411971263075	0.869242571450118	1	139	myeloid leukocyte migration	BP	13579	70
GO:0010594	0.469994442459883	0.869144184212649	1	103	regulation of endothelial cell migration	BP	13579	70
GO:0002285	0.470735476951019	0.868542962089392	1	119	lymphocyte activation involved in immune response	BP	13579	70
GO:0042391	0.471888678736909	0.749360635054291	3	384	regulation of membrane potential	BP	13579	70
GO:0003002	0.472155755960702	0.78960771552214	2	266	regionalization	BP	13579	70
GO:0071774	0.472553754232763	0.867521117499324	1	105	response to fibroblast growth factor	BP	13579	70
GO:0006611	0.472890572260225	0.867220690506424	1	115	protein export from nucleus	BP	13579	70
GO:0050657	0.473742360570603	0.866725801875588	1	110	nucleic acid transport	BP	13579	70
GO:0050658	0.473742360570603	0.866725801875588	1	110	RNA transport	BP	13579	70
GO:0051209	0.473905836943215	0.866720105450676	1	100	release of sequestered calcium ion into cytosol	BP	13579	70
GO:0051283	0.473905836943215	0.866720105450676	1	100	negative regulation of sequestering of calcium ion	BP	13579	70
GO:0051282	0.474870323722994	0.866099693560472	1	101	regulation of sequestering of calcium ion	BP	13579	70
GO:1901137	0.474957811068417	0.74654742525099	3	558	carbohydrate derivative biosynthetic process	BP	13579	70
GO:0002429	0.475264092175302	0.86570417921609	1	117	immune response-activating cell surface receptor signaling pathway	BP	13579	70
GO:0043632	0.476172699310023	0.7456343632964	3	450	modification-dependent macromolecule catabolic process	BP	13579	70
GO:0009581	0.477348333713502	0.864535714665216	1	100	detection of external stimulus	BP	13579	70
GO:0009582	0.477348333713502	0.864535714665216	1	100	detection of abiotic stimulus	BP	13579	70
GO:0048709	0.47857237259209	0.863711556921088	1	104	oligodendrocyte differentiation	BP	13579	70
GO:1903364	0.478814043852409	0.863416506631997	1	120	positive regulation of cellular protein catabolic process	BP	13579	70
GO:0001934	0.47959985852348	0.699078998434585	5	786	positive regulation of protein phosphorylation	BP	13579	70
GO:0001657	0.480322549305922	0.862688335980399	1	95	ureteric bud development	BP	13579	70
GO:0009416	0.480353227203144	0.783108600716172	2	271	response to light stimulus	BP	13579	70
GO:0030030	0.480399552461724	0.659411227453142	9	1195	cell projection organization	BP	13579	70
GO:0051093	0.481323336976345	0.697533388960649	5	772	negative regulation of developmental process	BP	13579	70
GO:0045766	0.482051417872157	0.861307862370718	1	123	positive regulation of angiogenesis	BP	13579	70
GO:0000910	0.48215377674249	0.861532368030498	1	93	cytokinesis	BP	13579	70
GO:0048515	0.4821705104629	0.861223461864136	1	124	spermatid differentiation	BP	13579	70
GO:0046488	0.482759278725652	0.861024413725827	1	103	phosphatidylinositol metabolic process	BP	13579	70
GO:0051208	0.4830649006169	0.860836802802043	1	102	sequestering of calcium ion	BP	13579	70
GO:0042254	0.483284965047674	0.86016223886952	1	199	ribosome biogenesis	BP	13579	70
GO:0051090	0.483745616357359	0.780334155987794	2	294	regulation of DNA binding transcription factor activity	BP	13579	70
GO:0007215	0.483778340344227	0.860748083024101	1	76	glutamate receptor signaling pathway	BP	13579	70
GO:0010951	0.483876803948812	0.859935408160124	1	155	negative regulation of endopeptidase activity	BP	13579	70
GO:0090288	0.484227813508972	0.860091883649831	1	101	negative regulation of cellular response to growth factor stimulus	BP	13579	70
GO:0045017	0.485436058014905	0.85904934541503	1	131	glycerolipid biosynthetic process	BP	13579	70
GO:0051896	0.485955441196161	0.858846039827301	1	113	regulation of protein kinase B signaling	BP	13579	70
GO:0016579	0.486069887813701	0.859054270785704	1	88	protein deubiquitination	BP	13579	70
GO:0032496	0.487496534479183	0.777212880350387	2	341	response to lipopolysaccharide	BP	13579	70
GO:0051253	0.487531911672581	0.678438506784065	6	969	negative regulation of RNA metabolic process	BP	13579	70
GO:0051236	0.488533587350597	0.857160529790331	1	112	establishment of RNA localization	BP	13579	70
GO:0051480	0.488618504711657	0.776420299087567	2	287	regulation of cytosolic calcium ion concentration	BP	13579	70
GO:0010466	0.489148775306521	0.856444910550415	1	161	negative regulation of peptidase activity	BP	13579	70
GO:0048660	0.489474877015206	0.856377917186995	1	133	regulation of smooth muscle cell proliferation	BP	13579	70
GO:0009894	0.489557621801348	0.708143054886646	4	642	regulation of catabolic process	BP	13579	70
GO:0007178	0.490212318232008	0.775202998911902	2	260	transmembrane receptor protein serine/threonine kinase signaling pathway	BP	13579	70
GO:0046777	0.490543259331752	0.775091078499515	2	218	protein autophosphorylation	BP	13579	70
GO:0007187	0.491782775930554	0.8548071969699	1	139	G-protein coupled receptor signaling pathway, coupled to cyclic nucleotide second messenger	BP	13579	70
GO:0002685	0.492099586647998	0.85451517409997	1	154	regulation of leukocyte migration	BP	13579	70
GO:0051928	0.493028618041772	0.854184752652693	1	111	positive regulation of calcium ion transport	BP	13579	70
GO:0000902	0.493428826310383	0.6626251836575	7	825	cell morphogenesis	BP	13579	70
GO:0051098	0.493659121517223	0.772279875841123	2	301	regulation of binding	BP	13579	70
GO:0008654	0.493964825124996	0.853365945952569	1	136	phospholipid biosynthetic process	BP	13579	70
GO:0072163	0.496526798330331	0.851999510399774	1	96	mesonephric epithelium development	BP	13579	70
GO:0072164	0.496526798330331	0.851999510399774	1	96	mesonephric tubule development	BP	13579	70
GO:0032940	0.496908880151132	0.683289311788588	5	841	secretion by cell	BP	13579	70
GO:0000070	0.496978782761041	0.85151957447401	1	112	mitotic sister chromatid segregation	BP	13579	70
GO:2000377	0.499009561766064	0.849834830267338	1	158	regulation of reactive oxygen species metabolic process	BP	13579	70
GO:0016571	0.499273894465122	0.850206518245222	1	91	histone methylation	BP	13579	70
GO:0051272	0.499692232446039	0.725343788819697	3	424	positive regulation of cellular component movement	BP	13579	70
GO:0044070	0.500514169251719	0.849126049545002	1	111	regulation of anion transport	BP	13579	70
GO:0001823	0.500589612695757	0.849192500077719	1	100	mesonephros development	BP	13579	70
GO:0007264	0.501383826084199	0.72395616689446	3	368	small GTPase mediated signal transduction	BP	13579	70
GO:0002768	0.501776289236787	0.848104795080007	1	130	immune response-regulating cell surface receptor signaling pathway	BP	13579	70
GO:1905475	0.501903324256785	0.848069939584048	1	123	regulation of protein localization to membrane	BP	13579	70
GO:0043269	0.502504064967983	0.696496244947844	4	600	regulation of ion transport	BP	13579	70
GO:2001235	0.502840565048239	0.847219484816721	1	156	positive regulation of apoptotic signaling pathway	BP	13579	70
GO:0051291	0.502852782996917	0.84736484315148	1	130	protein heterooligomerization	BP	13579	70
GO:0034248	0.504699606178085	0.763128020034182	2	308	regulation of cellular amide metabolic process	BP	13579	70
GO:0002274	0.504927506676596	0.845853609679605	1	142	myeloid leukocyte activation	BP	13579	70
GO:0009888	0.505552141260883	0.629716617876606	10	1499	tissue development	BP	13579	70
GO:0044770	0.50615642782981	0.761914964695499	2	305	cell cycle phase transition	BP	13579	70
GO:0002237	0.506927880430641	0.761167419284031	2	354	response to molecule of bacterial origin	BP	13579	70
GO:0007548	0.507009222921523	0.76128700099458	2	272	sex differentiation	BP	13579	70
GO:0016049	0.507390174839407	0.718525540953829	3	425	cell growth	BP	13579	70
GO:0010821	0.507892450577161	0.843679519093985	1	163	regulation of mitochondrion organization	BP	13579	70
GO:0001837	0.508133302935529	0.843797285292119	1	118	epithelial to mesenchymal transition	BP	13579	70
GO:0090090	0.508363416242188	0.843944724551872	1	91	negative regulation of canonical Wnt signaling pathway	BP	13579	70
GO:0070646	0.5091153369015	0.843273553493221	1	102	protein modification by small protein removal	BP	13579	70
GO:1901701	0.509885616710424	0.657572261766799	6	1008	cellular response to oxygen-containing compound	BP	13579	70
GO:0055007	0.510294747738018	0.842400788116002	1	106	cardiac muscle cell differentiation	BP	13579	70
GO:0090150	0.510540106817976	0.841875776927454	1	152	establishment of protein localization to membrane	BP	13579	70
GO:0031346	0.511187143412876	0.71523374322307	3	371	positive regulation of cell projection organization	BP	13579	70
GO:0072009	0.511213618556801	0.841800138004374	1	102	nephron epithelium development	BP	13579	70
GO:0000075	0.512663445990936	0.840544337706293	1	126	cell cycle checkpoint	BP	13579	70
GO:0008585	0.512791751757316	0.840567171981035	1	113	female gonad development	BP	13579	70
GO:0072089	0.513184165180357	0.840251457200472	1	117	stem cell proliferation	BP	13579	70
GO:1900182	0.513316713908014	0.840122218193719	1	121	positive regulation of protein localization to nucleus	BP	13579	70
GO:0035249	0.513950160125426	0.840164542128486	1	82	synaptic transmission, glutamatergic	BP	13579	70
GO:0030595	0.514081946213816	0.839346945174041	1	156	leukocyte chemotaxis	BP	13579	70
GO:0030162	0.514339245152741	0.712146215241268	3	548	regulation of proteolysis	BP	13579	70
GO:0071478	0.51447382826506	0.839213815156358	1	132	cellular response to radiation	BP	13579	70
GO:0046034	0.514868791444715	0.838635673318068	1	192	ATP metabolic process	BP	13579	70
GO:1903169	0.514926784678676	0.83891320785645	1	129	regulation of calcium ion transmembrane transport	BP	13579	70
GO:0009612	0.515042947931673	0.754539550628767	2	256	response to mechanical stimulus	BP	13579	70
GO:1901700	0.515098429475315	0.626342411606049	9	1631	response to oxygen-containing compound	BP	13579	70
GO:0007033	0.517723751518301	0.836896388453824	1	131	vacuole organization	BP	13579	70
GO:0031327	0.517929208716883	0.639260248735631	7	1159	negative regulation of cellular biosynthetic process	BP	13579	70
GO:0010498	0.51840861282257	0.751435343080929	2	343	proteasomal protein catabolic process	BP	13579	70
GO:0048659	0.519058298411843	0.835879543687002	1	139	smooth muscle cell proliferation	BP	13579	70
GO:0016054	0.519969473888977	0.835000308551606	1	183	organic acid catabolic process	BP	13579	70
GO:0046395	0.519969473888977	0.835000308551606	1	183	carboxylic acid catabolic process	BP	13579	70
GO:0006914	0.520483890897457	0.749744786680217	2	300	autophagy	BP	13579	70
GO:0061919	0.520483890897457	0.749744786680217	2	300	process utilizing autophagic mechanism	BP	13579	70
GO:0051056	0.521857969075675	0.74894078425967	2	200	regulation of small GTPase mediated signal transduction	BP	13579	70
GO:0046058	0.522495475955852	0.833407511288454	1	136	cAMP metabolic process	BP	13579	70
GO:0040017	0.524234506139324	0.703301005939885	3	439	positive regulation of locomotion	BP	13579	70
GO:0050707	0.524332241139498	0.83195412416276	1	154	regulation of cytokine secretion	BP	13579	70
GO:0051046	0.527102425335028	0.673656691874982	4	688	regulation of secretion	BP	13579	70
GO:0097553	0.527490033300295	0.829938653207618	1	113	calcium ion transmembrane import into cytosol	BP	13579	70
GO:1901566	0.527527622369285	0.640647464119692	6	1328	organonitrogen compound biosynthetic process	BP	13579	70
GO:1904018	0.529440155945745	0.828282724731597	1	138	positive regulation of vasculature development	BP	13579	70
GO:0046545	0.52963328735657	0.828311179036406	1	117	development of primary female sexual characteristics	BP	13579	70
GO:0065008	0.530226591268709	0.581684678855644	17	2880	regulation of biological quality	BP	13579	70
GO:0051239	0.53078868539488	0.588803822786303	14	2323	regulation of multicellular organismal process	BP	13579	70
GO:0006403	0.530855733664025	0.82722153029754	1	139	RNA localization	BP	13579	70
GO:1901652	0.531551611279408	0.696466298674203	3	519	response to peptide	BP	13579	70
GO:0051607	0.53168896471345	0.826540704915164	1	148	defense response to virus	BP	13579	70
GO:0009653	0.532908713946212	0.586752183083806	14	2016	anatomical structure morphogenesis	BP	13579	70
GO:0042327	0.532930356027197	0.649437302932982	5	825	positive regulation of phosphorylation	BP	13579	70
GO:0001666	0.535304379159116	0.736671246291546	2	352	response to hypoxia	BP	13579	70
GO:0022411	0.535661665213523	0.736475758639425	2	298	cellular component disassembly	BP	13579	70
GO:1901653	0.535908359741652	0.736179953933216	2	330	cellular response to peptide	BP	13579	70
GO:0061136	0.537242696965876	0.822333965903942	1	151	regulation of proteasomal protein catabolic process	BP	13579	70
GO:0060840	0.539298586712605	0.821550169153843	1	81	artery development	BP	13579	70
GO:1903828	0.541148142855624	0.819449156987808	1	136	negative regulation of cellular protein localization	BP	13579	70
GO:0007179	0.541319614558529	0.819442949369444	1	121	transforming growth factor beta receptor signaling pathway	BP	13579	70
GO:0006402	0.541629976441089	0.819042779571471	1	141	mRNA catabolic process	BP	13579	70
GO:0044085	0.542184307638182	0.58078310855403	13	2287	cellular component biogenesis	BP	13579	70
GO:0051052	0.542510304339268	0.730283690202316	2	329	regulation of DNA metabolic process	BP	13579	70
GO:0045807	0.542683689077561	0.818383644510465	1	122	positive regulation of endocytosis	BP	13579	70
GO:0021510	0.543813595322625	0.817747788204635	1	101	spinal cord development	BP	13579	70
GO:0070374	0.545362798327398	0.815981768644486	1	171	positive regulation of ERK1 and ERK2 cascade	BP	13579	70
GO:0042180	0.54559852945424	0.815848986744567	1	161	cellular ketone metabolic process	BP	13579	70
GO:0033157	0.546715773133939	0.72648104857234	2	332	regulation of intracellular protein transport	BP	13579	70
GO:0033273	0.5470283835334	0.814850229060027	1	142	response to vitamin	BP	13579	70
GO:0030326	0.547152310153522	0.815053020137854	1	109	embryonic limb morphogenesis	BP	13579	70
GO:0035113	0.547152310153522	0.815053020137854	1	109	embryonic appendage morphogenesis	BP	13579	70
GO:0071103	0.548812089140985	0.813512581757986	1	134	DNA conformation change	BP	13579	70
GO:0051172	0.548869573211258	0.587292990116016	10	1775	negative regulation of nitrogen compound metabolic process	BP	13579	70
GO:0048584	0.549204999347054	0.592925470110606	9	1599	positive regulation of response to stimulus	BP	13579	70
GO:0006461	0.549568181586385	0.619248070479149	6	1084	protein complex assembly	BP	13579	70
GO:1903829	0.549761614568272	0.723719482939958	2	329	positive regulation of cellular protein localization	BP	13579	70
GO:0070271	0.549877427516042	0.618942699794368	6	1085	protein complex biogenesis	BP	13579	70
GO:0051168	0.551040813802367	0.811781902464864	1	131	nuclear export	BP	13579	70
GO:0035296	0.551403252485342	0.811411228694383	1	142	regulation of tube diameter	BP	13579	70
GO:0097746	0.551403252485342	0.811411228694383	1	142	regulation of blood vessel diameter	BP	13579	70
GO:0045637	0.552171615737256	0.810755608164231	1	149	regulation of myeloid cell differentiation	BP	13579	70
GO:0036293	0.554365094551539	0.71943526853874	2	363	response to decreased oxygen levels	BP	13579	70
GO:0002376	0.554365838116202	0.594883613104886	8	1598	immune system process	BP	13579	70
GO:0045089	0.554537636948837	0.808818612349706	1	158	positive regulation of innate immune response	BP	13579	70
GO:0003279	0.554951639026578	0.809077669462959	1	96	cardiac septum development	BP	13579	70
GO:0043281	0.554997134908294	0.808362991073232	1	175	regulation of cysteine-type endopeptidase activity involved in apoptotic process	BP	13579	70
GO:0015698	0.555265653104677	0.808400464051238	1	134	inorganic anion transport	BP	13579	70
GO:0001667	0.55616173538095	0.717942767465478	2	293	ameboidal-type cell migration	BP	13579	70
GO:0043491	0.556719231007602	0.807189827788148	1	140	protein kinase B signaling	BP	13579	70
GO:1903532	0.557405369063487	0.716624022057895	2	367	positive regulation of secretion by cell	BP	13579	70
GO:0048469	0.557564677599487	0.806474535676722	1	145	cell maturation	BP	13579	70
GO:0009205	0.558303954892063	0.805555089694273	1	214	purine ribonucleoside triphosphate metabolic process	BP	13579	70
GO:0007051	0.558586827687111	0.80587070167883	1	119	spindle organization	BP	13579	70
GO:0090087	0.559590470172383	0.642394920704203	4	729	regulation of peptide transport	BP	13579	70
GO:0009267	0.560193270207873	0.804442639160066	1	133	cellular response to starvation	BP	13579	70
GO:0048513	0.56033238172251	0.551623957462281	17	2821	animal organ development	BP	13579	70
GO:0048593	0.560345144415403	0.804600813697442	1	106	camera-type eye morphogenesis	BP	13579	70
GO:0051301	0.560430380665038	0.713872077027479	2	340	cell division	BP	13579	70
GO:0048856	0.561972288906225	0.538324110698392	26	4351	anatomical structure development	BP	13579	70
GO:0048609	0.562154942650706	0.639890127961521	4	704	multicellular organismal reproductive process	BP	13579	70
GO:1905114	0.562251157375501	0.667552905232069	3	414	cell surface receptor signaling pathway involved in cell-cell signaling	BP	13579	70
GO:0071826	0.562619712513538	0.80216597812335	1	183	ribonucleoprotein complex subunit organization	BP	13579	70
GO:0000819	0.563007030754718	0.80214509482941	1	134	sister chromatid segregation	BP	13579	70
GO:0032989	0.565512632810993	0.592624486833863	7	909	cellular component morphogenesis	BP	13579	70
GO:0009144	0.566120825666473	0.79914859340528	1	222	purine nucleoside triphosphate metabolic process	BP	13579	70
GO:0032504	0.566379723109163	0.635709675586618	4	711	multicellular organism reproduction	BP	13579	70
GO:0071333	0.567854575698672	0.79806644376455	1	146	cellular response to glucose stimulus	BP	13579	70
GO:0042221	0.568358879089359	0.541470468351899	18	3345	response to chemical	BP	13579	70
GO:0050778	0.568525973993975	0.70620649469153	2	380	positive regulation of immune response	BP	13579	70
GO:0030010	0.569578192568436	0.797068134902363	1	103	establishment of cell polarity	BP	13579	70
GO:0032101	0.569821480278932	0.659964752005237	3	565	regulation of response to external stimulus	BP	13579	70
GO:0050880	0.569903960290405	0.796329931612027	1	151	regulation of blood vessel size	BP	13579	70
GO:0030029	0.569971035419009	0.632289694613769	4	557	actin filament-based process	BP	13579	70
GO:0071331	0.570580543664732	0.79578611968766	1	148	cellular response to hexose stimulus	BP	13579	70
GO:0007166	0.573538463908646	0.557372398751139	11	1864	cell surface receptor signaling pathway	BP	13579	70
GO:0045785	0.574046164651729	0.701086625584113	2	322	positive regulation of cell adhesion	BP	13579	70
GO:0046660	0.574751961166085	0.792419308416621	1	131	female sex differentiation	BP	13579	70
GO:0009199	0.574894461343303	0.791824441536153	1	220	ribonucleoside triphosphate metabolic process	BP	13579	70
GO:0051017	0.574960995997742	0.792289470714129	1	126	actin filament bundle assembly	BP	13579	70
GO:0035150	0.575452197780198	0.791665353901639	1	152	regulation of tube size	BP	13579	70
GO:0033365	0.575609860243421	0.626505448601755	4	712	protein localization to organelle	BP	13579	70
GO:0031589	0.57595199860383	0.699470922992763	2	256	cell-substrate adhesion	BP	13579	70
GO:2001020	0.576254745585869	0.791006071702924	1	149	regulation of response to DNA damage stimulus	BP	13579	70
GO:0018108	0.576411159052733	0.698866808225514	2	306	peptidyl-tyrosine phosphorylation	BP	13579	70
GO:0031329	0.577063214500668	0.652858426839628	3	533	regulation of cellular catabolic process	BP	13579	70
GO:0007596	0.577119753049197	0.790231575468232	1	155	blood coagulation	BP	13579	70
GO:0010212	0.577679243756816	0.789736636896701	1	158	response to ionizing radiation	BP	13579	70
GO:0018212	0.578070490985566	0.697265937087524	2	309	peptidyl-tyrosine modification	BP	13579	70
GO:0051603	0.578791381657419	0.651143818263282	3	532	proteolysis involved in cellular protein catabolic process	BP	13579	70
GO:0007599	0.579295484809233	0.78836377815818	1	157	hemostasis	BP	13579	70
GO:0061572	0.579761010345841	0.788181277616356	1	129	actin filament bundle organization	BP	13579	70
GO:0000904	0.58057899929902	0.602542802958702	5	608	cell morphogenesis involved in differentiation	BP	13579	70
GO:0071326	0.580608392721596	0.787285460979713	1	150	cellular response to monosaccharide stimulus	BP	13579	70
GO:0050817	0.581272728961673	0.786661887988453	1	158	coagulation	BP	13579	70
GO:0048667	0.581666346442662	0.620665031388921	4	481	cell morphogenesis involved in neuron differentiation	BP	13579	70
GO:0008584	0.582520223043416	0.78565462673846	1	148	male gonad development	BP	13579	70
GO:0043542	0.583427015155617	0.784940464985672	1	139	endothelial cell migration	BP	13579	70
GO:0051649	0.586222963126808	0.555450497768033	9	1620	establishment of localization in cell	BP	13579	70
GO:1903827	0.587061584985765	0.642873535134114	3	529	regulation of cellular protein localization	BP	13579	70
GO:0046546	0.587303337055521	0.781493666205936	1	149	development of primary male sexual characteristics	BP	13579	70
GO:0007613	0.588465795402524	0.780682548141631	1	125	memory	BP	13579	70
GO:0034470	0.588689788879873	0.779863058302672	1	243	ncRNA processing	BP	13579	70
GO:0050663	0.588726256424832	0.780108774646519	1	171	cytokine secretion	BP	13579	70
GO:0002366	0.588939459496764	0.779905331932146	1	174	leukocyte activation involved in immune response	BP	13579	70
GO:0051047	0.589959942682967	0.685522930501952	2	394	positive regulation of secretion	BP	13579	70
GO:0006412	0.590917844527948	0.684468127741452	2	473	translation	BP	13579	70
GO:0007156	0.593720564934846	0.776636099407712	1	86	homophilic cell adhesion via plasma membrane adhesion molecules	BP	13579	70
GO:0022607	0.594012478231734	0.531959266338241	12	2125	cellular component assembly	BP	13579	70
GO:0043112	0.59533539978123	0.774379076511782	1	151	receptor metabolic process	BP	13579	70
GO:0035051	0.595638344948866	0.77426443876856	1	132	cardiocyte differentiation	BP	13579	70
GO:0043086	0.596494783603116	0.633235237290702	3	597	negative regulation of catalytic activity	BP	13579	70
GO:0055002	0.596641542355068	0.773262406931193	1	144	striated muscle cell development	BP	13579	70
GO:2000116	0.598115110341337	0.771638329962786	1	195	regulation of cysteine-type endopeptidase activity	BP	13579	70
GO:0009141	0.598241919752052	0.771362559109307	1	241	nucleoside triphosphate metabolic process	BP	13579	70
GO:0045892	0.598504903002407	0.583903643484266	5	888	negative regulation of transcription, DNA-templated	BP	13579	70
GO:0015980	0.599277023736148	0.770524891906114	1	211	energy derivation by oxidation of organic compounds	BP	13579	70
GO:0007049	0.599370483115158	0.568783358934509	6	1075	cell cycle	BP	13579	70
GO:0000209	0.600067575586701	0.770114308546625	1	152	protein polyubiquitination	BP	13579	70
GO:0051641	0.600132206048879	0.525603547453707	12	2118	cellular localization	BP	13579	70
GO:0070482	0.601068657155243	0.674476348184503	2	398	response to oxygen levels	BP	13579	70
GO:0019827	0.601329933951105	0.769195493340021	1	126	stem cell population maintenance	BP	13579	70
GO:0042692	0.60153984037124	0.674095831448959	2	350	muscle cell differentiation	BP	13579	70
GO:0017157	0.601843468342384	0.768440734190067	1	161	regulation of exocytosis	BP	13579	70
GO:0009952	0.601997022038106	0.76838446878856	1	149	anterior/posterior pattern specification	BP	13579	70
GO:1903050	0.602192223202346	0.768040140829172	1	175	regulation of proteolysis involved in cellular protein catabolic process	BP	13579	70
GO:0043603	0.602813784058017	0.626645728049345	3	730	cellular amide metabolic process	BP	13579	70
GO:0071322	0.604229503747425	0.766261755203517	1	161	cellular response to carbohydrate stimulus	BP	13579	70
GO:0045934	0.604970295098089	0.56292829344746	6	1090	negative regulation of nucleobase-containing compound metabolic process	BP	13579	70
GO:0000377	0.605250566249273	0.765104327206876	1	204	RNA splicing, via transesterification reactions with bulged adenosine as nucleophile	BP	13579	70
GO:0000398	0.605250566249273	0.765104327206876	1	204	mRNA splicing, via spliceosome	BP	13579	70
GO:0001678	0.605888222649802	0.764745076933052	1	160	cellular glucose homeostasis	BP	13579	70
GO:0048522	0.606415974579375	0.496358472349284	22	4015	positive regulation of cellular process	BP	13579	70
GO:0009266	0.607270700817014	0.763307661781647	1	189	response to temperature stimulus	BP	13579	70
GO:0050679	0.607623201746359	0.763192928127468	1	153	positive regulation of epithelial cell proliferation	BP	13579	70
GO:0000375	0.607717706147176	0.762824146705361	1	205	RNA splicing, via transesterification reactions	BP	13579	70
GO:0006979	0.608154772740925	0.667258804464202	2	432	response to oxidative stress	BP	13579	70
GO:0090407	0.60823863359598	0.667161979804428	2	440	organophosphate biosynthetic process	BP	13579	70
GO:0006401	0.608422149016322	0.762366272708639	1	166	RNA catabolic process	BP	13579	70
GO:0042113	0.60848610728939	0.762243292163301	1	177	B cell activation	BP	13579	70
GO:1903507	0.609216900312154	0.572701170832599	5	902	negative regulation of nucleic acid-templated transcription	BP	13579	70
GO:0044265	0.609342069649062	0.591860106911007	4	761	cellular macromolecule catabolic process	BP	13579	70
GO:0006950	0.609520665084305	0.508709933397139	14	2773	response to stress	BP	13579	70
GO:1902679	0.609852126484454	0.572031701761475	5	904	negative regulation of RNA biosynthetic process	BP	13579	70
GO:0098727	0.610468351653516	0.760760040122579	1	129	maintenance of cell number	BP	13579	70
GO:0002263	0.610535602251043	0.760337432323259	1	177	cell activation involved in immune response	BP	13579	70
GO:0007409	0.611125714101245	0.618472127307306	3	371	axonogenesis	BP	13579	70
GO:0043043	0.611163931062997	0.664115857548485	2	487	peptide biosynthetic process	BP	13579	70
GO:1903531	0.611771879996176	0.759145686376813	1	184	negative regulation of secretion by cell	BP	13579	70
GO:0045088	0.61189292371846	0.758993501702959	1	192	regulation of innate immune response	BP	13579	70
GO:0072006	0.612130571332232	0.759198158399422	1	130	nephron development	BP	13579	70
GO:0032880	0.612506650741749	0.569228782592922	5	912	regulation of protein localization	BP	13579	70
GO:0031347	0.613090653641284	0.662213153486808	2	431	regulation of defense response	BP	13579	70
GO:0050769	0.613214762521252	0.616112123725087	3	457	positive regulation of neurogenesis	BP	13579	70
GO:0098660	0.615697209665518	0.585226959819494	4	679	inorganic ion transmembrane transport	BP	13579	70
GO:0006874	0.61589528233103	0.659438172817508	2	366	cellular calcium ion homeostasis	BP	13579	70
GO:0051099	0.616299853120917	0.755051561506143	1	156	positive regulation of binding	BP	13579	70
GO:0014070	0.616360932310407	0.550908378682701	6	1116	response to organic cyclic compound	BP	13579	70
GO:0005975	0.617767691625924	0.657393242548754	2	427	carbohydrate metabolic process	BP	13579	70
GO:0042306	0.618508751976512	0.752946093390568	1	157	regulation of protein import into nucleus	BP	13579	70
GO:0035107	0.618786882248226	0.752934046394178	1	128	appendage morphogenesis	BP	13579	70
GO:0035108	0.618786882248226	0.752934046394178	1	128	limb morphogenesis	BP	13579	70
GO:0044257	0.61923870983092	0.609621606785211	3	569	cellular protein catabolic process	BP	13579	70
GO:1904589	0.619750704096194	0.751753598312535	1	158	regulation of protein import	BP	13579	70
GO:0048771	0.620192938336969	0.751276841721808	1	166	tissue remodeling	BP	13579	70
GO:0006650	0.620578875116229	0.750808591939299	1	183	glycerophospholipid metabolic process	BP	13579	70
GO:0045930	0.620902277877989	0.750578180772497	1	169	negative regulation of mitotic cell cycle	BP	13579	70
GO:0045732	0.621027791609613	0.750404996448391	1	178	positive regulation of protein catabolic process	BP	13579	70
GO:0048518	0.621354577790991	0.478709940445402	24	4421	positive regulation of biological process	BP	13579	70
GO:0010562	0.622602825908	0.558489369020489	5	937	positive regulation of phosphorus metabolic process	BP	13579	70
GO:0045937	0.622602825908	0.558489369020489	5	937	positive regulation of phosphate metabolic process	BP	13579	70
GO:0046907	0.62456055275163	0.53117950694922	7	1345	intracellular transport	BP	13579	70
GO:0031334	0.626048288142025	0.745558432491528	1	177	positive regulation of protein complex assembly	BP	13579	70
GO:0010632	0.626592054611832	0.745150554260051	1	158	regulation of epithelial cell migration	BP	13579	70
GO:0055001	0.626787399597243	0.744974729896322	1	156	muscle cell development	BP	13579	70
GO:0030258	0.626799866132033	0.744787774044096	1	184	lipid modification	BP	13579	70
GO:0048285	0.627086349350268	0.647790653907033	2	352	organelle fission	BP	13579	70
GO:0048878	0.628100403993347	0.552590320207667	5	943	chemical homeostasis	BP	13579	70
GO:0048762	0.628619031731268	0.743083560533747	1	171	mesenchymal cell differentiation	BP	13579	70
GO:0007283	0.628825816089163	0.645896144141941	2	379	spermatogenesis	BP	13579	70
GO:0072073	0.62882686263518	0.743161002082707	1	135	kidney epithelium development	BP	13579	70
GO:0044282	0.629510901535847	0.741872246480483	1	251	small molecule catabolic process	BP	13579	70
GO:0032869	0.630639167373823	0.740982629125423	1	192	cellular response to insulin stimulus	BP	13579	70
GO:0043010	0.630947920089146	0.643875887945934	2	290	camera-type eye development	BP	13579	70
GO:0042060	0.632615245764093	0.641903018354659	2	364	wound healing	BP	13579	70
GO:0044248	0.633030553028728	0.522053801064627	7	1448	cellular catabolic process	BP	13579	70
GO:0009056	0.633388938423225	0.512923324912114	8	1672	catabolic process	BP	13579	70
GO:0048731	0.633636751572341	0.467774741577473	22	3723	system development	BP	13579	70
GO:0033002	0.633967462716175	0.737722834449292	1	185	muscle cell proliferation	BP	13579	70
GO:0055074	0.634962511370758	0.639365040023286	2	379	calcium ion homeostasis	BP	13579	70
GO:0009152	0.635229012626048	0.736339670275368	1	212	purine ribonucleotide biosynthetic process	BP	13579	70
GO:0048732	0.637933510884536	0.58964750317912	3	499	gland development	BP	13579	70
GO:0031032	0.638010225609677	0.733904103068606	1	151	actomyosin structure organization	BP	13579	70
GO:0006913	0.638232505604934	0.635887090771468	2	363	nucleocytoplasmic transport	BP	13579	70
GO:0046661	0.638655479258585	0.733111544970976	1	171	male sex differentiation	BP	13579	70
GO:0090092	0.639460064947062	0.732281455801212	1	174	regulation of transmembrane receptor protein serine/threonine kinase signaling pathway	BP	13579	70
GO:0051169	0.639855617116368	0.634129704854978	2	366	nuclear transport	BP	13579	70
GO:0019722	0.640966878667055	0.730928271731372	1	150	calcium-mediated signaling	BP	13579	70
GO:0048812	0.641453915723466	0.557677751043685	4	522	neuron projection morphogenesis	BP	13579	70
GO:0051054	0.643276153882287	0.728254606889309	1	203	positive regulation of DNA metabolic process	BP	13579	70
GO:0051241	0.643301281281224	0.536069127720465	5	968	negative regulation of multicellular organismal process	BP	13579	70
GO:0072593	0.643475696028605	0.727964386858361	1	224	reactive oxygen species metabolic process	BP	13579	70
GO:0007568	0.643506178448462	0.630115842878546	2	394	aging	BP	13579	70
GO:0006164	0.643768160597259	0.727684627222138	1	219	purine nucleotide biosynthetic process	BP	13579	70
GO:0051049	0.643894073607054	0.494463722679157	9	1647	regulation of transport	BP	13579	70
GO:0001525	0.644699893394813	0.6289032624846	2	352	angiogenesis	BP	13579	70
GO:0030278	0.645994363988988	0.725577024487565	1	182	regulation of ossification	BP	13579	70
GO:0031175	0.646676361151941	0.518324265645704	6	860	neuron projection development	BP	13579	70
GO:0042594	0.647864596162668	0.723649388629378	1	182	response to starvation	BP	13579	70
GO:0030217	0.651217196865668	0.720103977750715	1	194	T cell differentiation	BP	13579	70
GO:0009260	0.651639121802822	0.719539211075632	1	222	ribonucleotide biosynthetic process	BP	13579	70
GO:0002791	0.651751595282343	0.621043405810246	2	411	regulation of peptide secretion	BP	13579	70
GO:0006732	0.652399464993197	0.718588049140884	1	271	coenzyme metabolic process	BP	13579	70
GO:0072522	0.653144640718677	0.71794419816054	1	227	purine-containing compound biosynthetic process	BP	13579	70
GO:0045861	0.653159568175188	0.717879400339309	1	241	negative regulation of proteolysis	BP	13579	70
GO:0072503	0.653401984895496	0.619254818552953	2	390	cellular divalent inorganic cation homeostasis	BP	13579	70
GO:0048736	0.654055345765395	0.7174495692919	1	147	appendage development	BP	13579	70
GO:0060173	0.654055345765395	0.7174495692919	1	147	limb development	BP	13579	70
GO:0050806	0.655151064091434	0.716220943330919	1	156	positive regulation of synaptic transmission	BP	13579	70
GO:0046390	0.655832815893938	0.715117599196859	1	226	ribose phosphate biosynthetic process	BP	13579	70
GO:1903362	0.656653834036484	0.714365333395482	1	199	regulation of cellular protein catabolic process	BP	13579	70
GO:0071840	0.659335867768388	0.43682641387848	26	4599	cellular component organization or biogenesis	BP	13579	70
GO:0048232	0.660482879888462	0.611341388234842	2	395	male gamete generation	BP	13579	70
GO:0120039	0.661304764559538	0.535615503576332	4	538	plasma membrane bounded cell projection morphogenesis	BP	13579	70
GO:0043393	0.661755281182474	0.708994351433665	1	186	regulation of protein binding	BP	13579	70
GO:1902533	0.66255337582196	0.533958210118243	4	798	positive regulation of intracellular signal transduction	BP	13579	70
GO:0007167	0.662752108386128	0.533793462663504	4	716	enzyme linked receptor protein signaling pathway	BP	13579	70
GO:0048858	0.66277612490188	0.53395516787493	4	540	cell projection morphogenesis	BP	13579	70
GO:0007565	0.662945601957172	0.707611387651459	1	206	female pregnancy	BP	13579	70
GO:0061564	0.664131486464243	0.560692803185162	3	412	axon development	BP	13579	70
GO:0051048	0.664820071773834	0.705586441317159	1	206	negative regulation of secretion	BP	13579	70
GO:0045926	0.664968469052192	0.705439883293958	1	203	negative regulation of growth	BP	13579	70
GO:0051179	0.665447152768396	0.430907490556163	25	4578	localization	BP	13579	70
GO:0001101	0.665528977378078	0.605599821574225	2	419	response to acid chemical	BP	13579	70
GO:0051726	0.665801655394169	0.530303863170396	4	774	regulation of cell cycle	BP	13579	70
GO:0032984	0.66601710567995	0.704520063682827	1	166	macromolecular complex disassembly	BP	13579	70
GO:0060078	0.666843689536055	0.703885936498943	1	136	regulation of postsynaptic membrane potential	BP	13579	70
GO:0060041	0.668305951245672	0.702128584579205	1	153	retina development in camera-type eye	BP	13579	70
GO:0008104	0.66841142866715	0.456676147136387	11	2057	protein localization	BP	13579	70
GO:0006605	0.669155145779934	0.70070194427356	1	247	protein targeting	BP	13579	70
GO:0072657	0.669203397599122	0.601466543676395	2	391	protein localization to membrane	BP	13579	70
GO:0007266	0.669349132179022	0.701150776961232	1	136	Rho protein signal transduction	BP	13579	70
GO:0035725	0.669405253187983	0.701145572264666	1	131	sodium ion transmembrane transport	BP	13579	70
GO:0009615	0.669638868962175	0.700300523531691	1	213	response to virus	BP	13579	70
GO:1901990	0.670265637267803	0.699678183431202	1	199	regulation of mitotic cell cycle phase transition	BP	13579	70
GO:0090276	0.672789134602477	0.696925675648904	1	193	regulation of peptide hormone secretion	BP	13579	70
GO:1902105	0.673074655165482	0.696511235624526	1	213	regulation of leukocyte differentiation	BP	13579	70
GO:0070887	0.674440606283658	0.445747722279281	12	2353	cellular response to chemical stimulus	BP	13579	70
GO:0032990	0.676983275246424	0.517747661329461	4	561	cell part morphogenesis	BP	13579	70
GO:0010769	0.678926971306565	0.590602374157459	2	269	regulation of cell morphogenesis involved in differentiation	BP	13579	70
GO:0071560	0.678983019411108	0.690092795569741	1	179	cellular response to transforming growth factor beta stimulus	BP	13579	70
GO:0007623	0.67972567112082	0.689125176379113	1	202	circadian rhythm	BP	13579	70
GO:0010975	0.679762568650184	0.542640305092314	3	468	regulation of neuron projection development	BP	13579	70
GO:0030097	0.680434365578394	0.541663991996199	3	622	hemopoiesis	BP	13579	70
GO:0009967	0.681340195075877	0.479359631065407	6	1189	positive regulation of signal transduction	BP	13579	70
GO:0001568	0.681492353347898	0.540557555786639	3	513	blood vessel development	BP	13579	70
GO:0010720	0.682020078586138	0.539937942355017	3	516	positive regulation of cell development	BP	13579	70
GO:0097193	0.682646353029055	0.68565001228155	1	241	intrinsic apoptotic signaling pathway	BP	13579	70
GO:0071559	0.683405637659745	0.685063244335811	1	182	response to transforming growth factor beta	BP	13579	70
GO:0001649	0.68366970801192	0.684654525724723	1	201	osteoblast differentiation	BP	13579	70
GO:0002252	0.684455392885344	0.583631834108747	2	481	immune effector process	BP	13579	70
GO:0098813	0.684668106091114	0.683597041275525	1	186	nuclear chromosome segregation	BP	13579	70
GO:0007268	0.685926755280374	0.535313026512748	3	557	chemical synaptic transmission	BP	13579	70
GO:0098916	0.685926755280374	0.535313026512748	3	557	anterograde trans-synaptic signaling	BP	13579	70
GO:0007275	0.686203232273386	0.409967027692228	23	4006	multicellular organism development	BP	13579	70
GO:0010506	0.686427725728582	0.681561301988676	1	189	regulation of autophagy	BP	13579	70
GO:0060284	0.686431564794377	0.487587177144766	5	833	regulation of cell development	BP	13579	70
GO:0050776	0.686778092915493	0.580882348684957	2	488	regulation of immune response	BP	13579	70
GO:0071822	0.687271141054393	0.472555218390518	6	1212	protein complex subunit organization	BP	13579	70
GO:0048754	0.687386725248502	0.680682746334415	1	157	branching morphogenesis of an epithelial tube	BP	13579	70
GO:0072507	0.687869310700084	0.579708218633436	2	411	divalent inorganic cation homeostasis	BP	13579	70
GO:1901565	0.688747591967008	0.503823603942544	4	903	organonitrogen compound catabolic process	BP	13579	70
GO:0099537	0.688896560923679	0.53181686841896	3	558	trans-synaptic signaling	BP	13579	70
GO:0032102	0.689066510847157	0.67829928201841	1	235	negative regulation of response to external stimulus	BP	13579	70
GO:0099536	0.689260387646266	0.531386370305482	3	559	synaptic signaling	BP	13579	70
GO:0060828	0.689629474746215	0.678090536885467	1	157	regulation of canonical Wnt signaling pathway	BP	13579	70
GO:0031669	0.690464518201594	0.676859930116249	1	195	cellular response to nutrient levels	BP	13579	70
GO:0030100	0.691511550854474	0.675593015154526	1	204	regulation of endocytosis	BP	13579	70
GO:0043604	0.692007156902935	0.574591315186025	2	555	amide biosynthetic process	BP	13579	70
GO:0050793	0.692038815268366	0.430290203056618	11	1969	regulation of developmental process	BP	13579	70
GO:0001889	0.693345029243362	0.673470011120977	1	200	liver development	BP	13579	70
GO:0071310	0.693595546559884	0.433381122941398	10	1949	cellular response to organic substance	BP	13579	70
GO:0032846	0.695100442537482	0.671333143339062	1	215	positive regulation of homeostatic process	BP	13579	70
GO:0061008	0.695322644356747	0.671134945418999	1	202	hepaticobiliary system development	BP	13579	70
GO:0010243	0.695765386446739	0.476620534896561	5	1036	response to organonitrogen compound	BP	13579	70
GO:0009314	0.695888238887619	0.570110640359105	2	423	response to radiation	BP	13579	70
GO:1901987	0.696371151612922	0.669819805438573	1	218	regulation of cell cycle phase transition	BP	13579	70
GO:0000302	0.69746475719784	0.668392626559303	1	252	response to reactive oxygen species	BP	13579	70
GO:0031349	0.698270438683904	0.667474559456025	1	241	positive regulation of defense response	BP	13579	70
GO:0001654	0.69831300844603	0.56739777752617	2	328	eye development	BP	13579	70
GO:0003008	0.698497361689241	0.448943210023477	7	1302	system process	BP	13579	70
GO:0045165	0.700295322129516	0.665222267610746	1	204	cell fate commitment	BP	13579	70
GO:0071804	0.70052534177387	0.665122111514627	1	175	cellular potassium ion transport	BP	13579	70
GO:0071805	0.70052534177387	0.665122111514627	1	175	potassium ion transmembrane transport	BP	13579	70
GO:0009749	0.701344731580665	0.663867519114386	1	225	response to glucose	BP	13579	70
GO:0016477	0.701570386540275	0.456042332338301	6	1036	cell migration	BP	13579	70
GO:0051051	0.701754145343626	0.562943001014801	2	465	negative regulation of transport	BP	13579	70
GO:0060627	0.70179785087993	0.562981430303465	2	409	regulation of vesicle-mediated transport	BP	13579	70
GO:0009165	0.701884485938395	0.663060130204435	1	270	nucleotide biosynthetic process	BP	13579	70
GO:0003205	0.702567226311422	0.662879874366577	1	150	cardiac chamber development	BP	13579	70
GO:0034599	0.702659168440736	0.662169072187235	1	257	cellular response to oxidative stress	BP	13579	70
GO:0046649	0.703891515864357	0.560294289573019	2	495	lymphocyte activation	BP	13579	70
GO:0051962	0.705314652750838	0.51224670118514	3	515	positive regulation of nervous system development	BP	13579	70
GO:0044706	0.705479708702724	0.658855796536754	1	231	multi-multicellular organism process	BP	13579	70
GO:1901293	0.707675152120437	0.656030287840696	1	276	nucleoside phosphate biosynthetic process	BP	13579	70
GO:0001944	0.708042275565931	0.508902733316078	3	539	vasculature development	BP	13579	70
GO:0016043	0.709288129794565	0.382746931853191	25	4475	cellular component organization	BP	13579	70
GO:0070372	0.709387053571024	0.654050535639488	1	241	regulation of ERK1 and ERK2 cascade	BP	13579	70
GO:0030198	0.709653057947045	0.654104566874827	1	170	extracellular matrix organization	BP	13579	70
GO:0043062	0.709653057947045	0.654104566874827	1	170	extracellular structure organization	BP	13579	70
GO:0071363	0.711627248869198	0.504493289052887	3	567	cellular response to growth factor stimulus	BP	13579	70
GO:0007162	0.713012531895551	0.649701492385199	1	213	negative regulation of cell adhesion	BP	13579	70
GO:0098742	0.713419817606539	0.649727531508344	1	141	cell-cell adhesion via plasma-membrane adhesion molecules	BP	13579	70
GO:0048534	0.71388445321976	0.501634562017999	3	657	hematopoietic or lymphoid organ development	BP	13579	70
GO:0051186	0.714955269104711	0.646929280009226	1	325	cofactor metabolic process	BP	13579	70
GO:0098609	0.715534428527689	0.499680678702846	3	580	cell-cell adhesion	BP	13579	70
GO:0009746	0.715633291518528	0.646353063062913	1	233	response to hexose	BP	13579	70
GO:0034655	0.71597079096927	0.64587386251017	1	248	nucleobase-containing compound catabolic process	BP	13579	70
GO:0060341	0.715985936508869	0.471403225097773	4	817	regulation of cellular localization	BP	13579	70
GO:0032412	0.716073325856529	0.64598365332463	1	196	regulation of ion transmembrane transporter activity	BP	13579	70
GO:0022402	0.717619584697642	0.469421689285899	4	807	cell cycle process	BP	13579	70
GO:0098656	0.718278954553955	0.643148211431661	1	209	anion transmembrane transport	BP	13579	70
GO:0003006	0.71953460546398	0.494705622093758	3	609	developmental process involved in reproduction	BP	13579	70
GO:0006875	0.719795026936245	0.540602022433407	2	449	cellular metal ion homeostasis	BP	13579	70
GO:0140014	0.719863737276348	0.641193625401734	1	201	mitotic nuclear division	BP	13579	70
GO:0048167	0.720178432716287	0.640879571470961	1	187	regulation of synaptic plasticity	BP	13579	70
GO:0060485	0.720370782096574	0.640499818720146	1	211	mesenchyme development	BP	13579	70
GO:0022898	0.722779766841676	0.637484186718824	1	203	regulation of transmembrane transporter activity	BP	13579	70
GO:0072358	0.723015233977221	0.490440898010054	3	552	cardiovascular system development	BP	13579	70
GO:1901575	0.723560366046286	0.429857130665525	6	1413	organic substance catabolic process	BP	13579	70
GO:0032879	0.723776364314849	0.389854995236485	12	2256	regulation of localization	BP	13579	70
GO:0007159	0.724131056062147	0.635489790642747	1	268	leukocyte cell-cell adhesion	BP	13579	70
GO:0046822	0.724890897955665	0.634804116522444	1	200	regulation of nucleocytoplasmic transport	BP	13579	70
GO:0048738	0.725078693617773	0.634623093076761	1	190	cardiac muscle tissue development	BP	13579	70
GO:0022613	0.726024941410608	0.632932381372306	1	316	ribonucleoprotein complex biogenesis	BP	13579	70
GO:0030335	0.727958034444071	0.530309428039772	2	396	positive regulation of cell migration	BP	13579	70
GO:0010001	0.729541846881387	0.628750927718971	1	210	glial cell differentiation	BP	13579	70
GO:0048666	0.729595586661882	0.422744391773756	6	964	neuron development	BP	13579	70
GO:0051259	0.730252203859321	0.52719899813756	2	494	protein oligomerization	BP	13579	70
GO:0065003	0.732607977524687	0.418947919573612	6	1349	macromolecular complex assembly	BP	13579	70
GO:0007346	0.733721236090705	0.522825603174466	2	420	regulation of mitotic cell cycle	BP	13579	70
GO:0052548	0.733914622478011	0.622756969929591	1	282	regulation of endopeptidase activity	BP	13579	70
GO:2000147	0.734404721635155	0.521952563531424	2	412	positive regulation of cell motility	BP	13579	70
GO:0034284	0.734923206595768	0.621548080089995	1	246	response to monosaccharide	BP	13579	70
GO:0043623	0.735680253793651	0.520194628582745	2	471	cellular protein complex assembly	BP	13579	70
GO:0032409	0.735705833787548	0.620665390837714	1	212	regulation of transporter activity	BP	13579	70
GO:0055082	0.736036124673978	0.47389873626752	3	673	cellular chemical homeostasis	BP	13579	70
GO:0071229	0.736385132234052	0.61974643628567	1	216	cellular response to acid chemical	BP	13579	70
GO:0043588	0.737664219111837	0.618183772931732	1	192	skin development	BP	13579	70
GO:0010631	0.738096456740424	0.617537745959612	1	204	epithelial cell migration	BP	13579	70
GO:0031668	0.738628850525713	0.616722264210013	1	225	cellular response to extracellular stimulus	BP	13579	70
GO:1901699	0.738747213919552	0.470486641850206	3	616	cellular response to nitrogen compound	BP	13579	70
GO:0070371	0.739355933946361	0.615623170579477	1	257	ERK1 and ERK2 cascade	BP	13579	70
GO:0051223	0.73969748566908	0.469200218057002	3	693	regulation of protein transport	BP	13579	70
GO:0061138	0.740056420354295	0.615019420998757	1	188	morphogenesis of a branching epithelium	BP	13579	70
GO:0070848	0.740083955881483	0.468793366125148	3	596	response to growth factor	BP	13579	70
GO:0046883	0.740091634808935	0.614653511143932	1	253	regulation of hormone secretion	BP	13579	70
GO:0098662	0.740418471181431	0.468352302068357	3	607	inorganic cation transmembrane transport	BP	13579	70
GO:0090132	0.741963045996613	0.612352139876763	1	206	epithelium migration	BP	13579	70
GO:0034622	0.742282624938585	0.465835074458139	3	750	cellular macromolecular complex assembly	BP	13579	70
GO:0043933	0.742540599720298	0.396617491824809	7	1518	macromolecular complex subunit organization	BP	13579	70
GO:0030163	0.74345064708478	0.464374924376218	3	687	protein catabolic process	BP	13579	70
GO:0032386	0.743477723046963	0.509948112350634	2	472	regulation of intracellular transport	BP	13579	70
GO:0044057	0.743633499228225	0.509778412247865	2	448	regulation of system process	BP	13579	70
GO:0110053	0.74400237046388	0.609645628720589	1	198	regulation of actin filament organization	BP	13579	70
GO:0090130	0.744438610026724	0.608981529196546	1	211	tissue migration	BP	13579	70
GO:0006898	0.745062086111918	0.608052430286449	1	228	receptor-mediated endocytosis	BP	13579	70
GO:0010564	0.747212179547194	0.505027663491384	2	443	regulation of cell cycle process	BP	13579	70
[truncated: 19,554 more rows]
