# Supplementary material for: RNA-sequencing of AVPV and ARH reveals vastly different temporal and transcriptomic responses to estradiol in the female rat hypothalamus
Source: PLoS One. 2021 Aug 18;16(8):e0256148. doi: 10.1371/journal.pone.0256148 (PMC8372949; doi:10.1371/journal.pone.0256148)
Supplement: S30 Table — (CSV) [file pone.0256148.s030.csv]

category	over_represented_pvalue	under_represented_pvalue	numDEInCat	numInCat	term	ontology	numBackground	num.modGenes	geneName	geneID
GO:0021590	0.000271132833588912	0.99999916605811	2	3	cerebellum maturation	BP	13579	45	Cacna1a,Rere	25398,116665
GO:0021578	0.000541674503534405	0.999995782901951	2	6	hindbrain maturation	BP	13579	45	Cacna1a,Rere	25398,116665
GO:0021626	0.000541674503534405	0.999995782901951	2	6	central nervous system maturation	BP	13579	45	Cacna1a,Rere	25398,116665
GO:0060024	0.000702699142776788	0.999993409910384	2	7	rhythmic synaptic transmission	BP	13579	45	Cacna1a,Cacna2d2	25398,300992
GO:0007439	0.0031431762528156	1	1	1	ectodermal digestive tract development	BP	13579	45	Vps52	25218
GO:0048611	0.0031431762528156	1	1	1	embryonic ectodermal digestive tract development	BP	13579	45	Vps52	25218
GO:0046885	0.00383847288971077	0.999896052387694	2	26	regulation of hormone biosynthetic process	BP	13579	45	Cacna1a,Arnt	25398,25242
GO:0071929	0.00463476038439355	0.999994755381564	1	2	alpha-tubulin acetylation	BP	13579	45	Atat1	361789
GO:0032350	0.00666147922093146	0.999756361809891	2	36	regulation of hormone metabolic process	BP	13579	45	Cacna1a,Arnt	25398,25242
GO:0021680	0.00716166262872135	0.99973261608253	2	26	cerebellar Purkinje cell layer development	BP	13579	45	Cacna1a,Rere	25398,116665
GO:0010501	0.0087470402039134	0.999629366192342	2	42	RNA secondary structure unwinding	BP	13579	45	Ago4,Ddx46	298533,245957
GO:0032849	0.00876739172151633	0.999969935563245	1	5	positive regulation of cellular pH reduction	BP	13579	45	Car7	291819
GO:0000768	0.00877129059395217	0.999628135521287	2	41	syncytium formation by plasma membrane fusion	BP	13579	45	AABR07018318.1,Cdon	290348,50938
GO:0034401	0.0091433108565583	1	1	1	chromatin organization involved in regulation of transcription	BP	13579	45	Baz2a	304601
GO:0070868	0.0091433108565583	1	1	1	heterochromatin organization involved in chromatin silencing	BP	13579	45	Baz2a	304601
GO:0070869	0.0091433108565583	1	1	1	heterochromatin assembly involved in chromatin silencing	BP	13579	45	Baz2a	304601
GO:0097549	0.0091433108565583	1	1	1	chromatin organization involved in negative regulation of transcription	BP	13579	45	Baz2a	304601
GO:0030382	0.00925164537795052	0.999968603785589	1	4	sperm mitochondrion organization	BP	13579	45	Ddhd1	305816
GO:0006949	0.00932419504735353	0.99959123291601	2	43	syncytium formation	BP	13579	45	AABR07018318.1,Cdon	290348,50938
GO:0006402	0.010154158206684	0.99897794755484	3	141	mRNA catabolic process	BP	13579	45	Ago4,Mettl14,Dcp1a	298533,295428,361109
GO:0032847	0.0101844751320482	0.999957721275515	1	6	regulation of cellular pH reduction	BP	13579	45	Car7	291819
GO:1900227	0.0103740948784368	0.999960504323498	1	4	positive regulation of NLRP3 inflammasome complex assembly	BP	13579	45	Atat1	361789
GO:0016071	0.0113943901524175	0.99775109551121	5	451	mRNA metabolic process	BP	13579	45	Ago4,Raver1,Mettl14,Dcp1a,Ddx46	298533,298705,295428,361109,245957
GO:0048265	0.0114361064041786	0.999445002702258	2	38	response to pain	BP	13579	45	Cacna1a,Cacna1b	25398,257648
GO:0031087	0.0137953081134367	0.999925410430757	1	5	deadenylation-independent decapping of nuclear-transcribed mRNA	BP	13579	45	Dcp1a	361109
GO:0016458	0.0138534190727591	0.998439038404991	3	125	gene silencing	BP	13579	45	Baz2a,Dot1l,Ago4	304601,362831,298533
GO:0000290	0.0145049822811581	0.999914091936389	1	6	deadenylation-dependent decapping of nuclear-transcribed mRNA	BP	13579	45	Dcp1a	361109
GO:0042446	0.0146665892213359	0.999180007977211	2	53	hormone biosynthetic process	BP	13579	45	Cacna1a,Arnt	25398,25242
GO:0016070	0.0149479893478768	0.993931318938522	16	2947	RNA metabolic process	BP	13579	45	Baz2a,Dot1l,Pou6f1,Mcf2l,Ubp1,Mllt10,Ago4,Raver1,Mettl14,Dcp1a,Phf12,Rere,Arnt,Ddx46,Arid3a,Cdon	304601,362831,116545,117020,301038,361285,298533,298705,295428,361109,303274,116665,25242,245957,314616,50938
GO:0034729	0.0152719408973142	0.999923723141562	1	3	histone H3-K79 methylation	BP	13579	45	Dot1l	362831
GO:0021691	0.0152792698570237	0.999942686994969	1	2	cerebellar Purkinje cell layer maturation	BP	13579	45	Rere	116665
GO:0021699	0.0152792698570237	0.999942686994969	1	2	cerebellar cortex maturation	BP	13579	45	Rere	116665
GO:0021550	0.0152840124440019	0.99994265126917	1	2	medulla oblongata development	BP	13579	45	Cacna1a	25398
GO:0021750	0.0152840124440019	0.99994265126917	1	2	vestibular nucleus development	BP	13579	45	Cacna1a	25398
GO:0031335	0.0154120923918922	0.999941682202622	1	2	regulation of sulfur amino acid metabolic process	BP	13579	45	Cacna1a	25398
GO:0021563	0.0155110565137305	1	1	1	glossopharyngeal nerve development	BP	13579	45	Nav2	171563
GO:0006401	0.0159286782512587	0.998102662820679	3	166	RNA catabolic process	BP	13579	45	Ago4,Mettl14,Dcp1a	298533,295428,361109
GO:0031086	0.0164838770921835	0.999888963742777	1	6	nuclear-transcribed mRNA catabolic process, deadenylation-independent decay	BP	13579	45	Dcp1a	361109
GO:0006348	0.0165061523170569	0.999888662445091	1	6	chromatin silencing at telomere	BP	13579	45	Dot1l	362831
GO:0050883	0.0169296582306295	0.999906193534726	1	3	musculoskeletal movement, spinal reflex action	BP	13579	45	Cacna1a	25398
GO:0018205	0.0170236279543327	0.9970260510399	4	269	peptidyl-lysine modification	BP	13579	45	Baz2a,Dot1l,Atat1,Arnt	304601,362831,361789,25242
GO:0021564	0.0174746941757936	0.999924948010774	1	2	vagus nerve development	BP	13579	45	Nav2	171563
GO:0000377	0.0177988901808981	0.997785528603452	3	204	RNA splicing, via transesterification reactions with bulged adenosine as nucleophile	BP	13579	45	Raver1,Mettl14,Ddx46	298705,295428,245957
GO:0000398	0.0177988901808981	0.997785528603452	3	204	mRNA splicing, via spliceosome	BP	13579	45	Raver1,Mettl14,Ddx46	298705,295428,245957
GO:1903608	0.0180238817610267	0.999867164924421	1	6	protein localization to cytoplasmic stress granule	BP	13579	45	Dcp1a	361109
GO:0000375	0.0180568470231052	0.997741185721951	3	205	RNA splicing, via transesterification reactions	BP	13579	45	Raver1,Mettl14,Ddx46	298705,295428,245957
GO:0006342	0.018059955282167	0.99887336122389	2	53	chromatin silencing	BP	13579	45	Baz2a,Dot1l	304601,362831
GO:0040029	0.0189323041317983	0.997598212034128	3	144	regulation of gene expression, epigenetic	BP	13579	45	Baz2a,Dot1l,Ago4	304601,362831,298533
GO:0021679	0.0193780612117084	0.999876959461792	1	3	cerebellar molecular layer development	BP	13579	45	Cacna1a	25398
GO:0051057	0.0197109506171309	0.998712159374153	2	53	positive regulation of small GTPase mediated signal transduction	BP	13579	45	Mcf2l,Cdon	117020,50938
GO:1900225	0.019729138518466	0.999836206824535	1	7	regulation of NLRP3 inflammasome complex assembly	BP	13579	45	Atat1	361789
GO:0006357	0.0200342156053555	0.992835553825045	10	1460	regulation of transcription from RNA polymerase II promoter	BP	13579	45	Dot1l,Pou6f1,Mcf2l,Ubp1,Mllt10,Phf12,Rere,Arnt,Arid3a,Cdon	362831,116545,117020,301038,361285,303274,116665,25242,314616,50938
GO:0045814	0.0213322175681559	0.998542465702121	2	59	negative regulation of gene expression, epigenetic	BP	13579	45	Baz2a,Dot1l	304601,362831
GO:0021695	0.0215648674987056	0.998525630698011	2	49	cerebellar cortex development	BP	13579	45	Cacna1a,Rere	25398,116665
GO:0046928	0.0222357289345881	0.998445625565513	2	61	regulation of neurotransmitter secretion	BP	13579	45	Cacna1a,Cacna1b	25398,257648
GO:0044546	0.0238867060554694	0.99975452949945	1	8	NLRP3 inflammasome complex assembly	BP	13579	45	Atat1	361789
GO:0006366	0.0240747693144251	0.991122008947765	10	1506	transcription from RNA polymerase II promoter	BP	13579	45	Dot1l,Pou6f1,Mcf2l,Ubp1,Mllt10,Phf12,Rere,Arnt,Arid3a,Cdon	362831,116545,117020,301038,361285,303274,116665,25242,314616,50938
GO:0010668	0.0244467420247795	0.999754987934378	1	6	ectodermal cell differentiation	BP	13579	45	Vps52	25218
GO:0080009	0.0245332426277586	0.999753242338628	1	6	mRNA methylation	BP	13579	45	Mettl14	295428
GO:0021942	0.0249112094146447	0.999745541484768	1	6	radial glia guided migration of Purkinje cell	BP	13579	45	Rere	116665
GO:0021924	0.0260256894955284	0.999703762527025	1	9	cell proliferation in external granule layer	BP	13579	45	Rere	116665
GO:0021930	0.0260256894955284	0.999703762527025	1	9	cerebellar granule cell precursor proliferation	BP	13579	45	Rere	116665
GO:0035280	0.0262312242180118	0.999717708820681	1	6	miRNA loading onto RISC involved in gene silencing by miRNA	BP	13579	45	Ago4	298533
GO:0003025	0.0275378270988624	0.999679899672545	1	7	regulation of systemic arterial blood pressure by baroreceptor feedback	BP	13579	45	Nav2	171563
GO:0014055	0.0278790679328924	0.999680914077489	1	6	acetylcholine secretion, neurotransmission	BP	13579	45	Cacna1a	25398
GO:0014056	0.0278790679328924	0.999680914077489	1	6	regulation of acetylcholine secretion, neurotransmission	BP	13579	45	Cacna1a	25398
GO:0021534	0.0278818375358836	0.99965553999711	1	10	cell proliferation in hindbrain	BP	13579	45	Rere	116665
GO:0070509	0.0283650202065111	0.997740384613895	2	63	calcium ion import	BP	13579	45	Cacna1a,Cacna1b	25398,257648
GO:0035562	0.0287019672901476	0.999652102267952	1	7	negative regulation of chromatin binding	BP	13579	45	Btaf1	368042
GO:0045944	0.0287857836492788	0.990887976521273	7	906	positive regulation of transcription from RNA polymerase II promoter	BP	13579	45	Dot1l,Mcf2l,Mllt10,Rere,Arnt,Arid3a,Cdon	362831,117020,361285,116665,25242,314616,50938
GO:0051588	0.0288092643445617	0.997679120893847	2	72	regulation of neurotransmitter transport	BP	13579	45	Cacna1a,Cacna1b	25398,257648
GO:0016479	0.0288778636914779	0.99965750219725	1	6	negative regulation of transcription from RNA polymerase I promoter	BP	13579	45	Baz2a	304601
GO:0048813	0.0295191835451019	0.995567237567219	3	141	dendrite morphogenesis	BP	13579	45	Cacna1a,Lzts3,Rere	25398,280670,116665
GO:0043497	0.0296531833579182	0.999610117424936	1	10	regulation of protein heterodimerization activity	BP	13579	45	Cdon	50938
GO:0043414	0.0301259966963221	0.995423222809319	3	202	macromolecule methylation	BP	13579	45	Baz2a,Dot1l,Mettl14	304601,362831,295428
GO:0061526	0.030151505011833	0.999615853065159	1	7	acetylcholine secretion	BP	13579	45	Cacna1a	25398
GO:0014816	0.0305366136961102	0.999605916826495	1	7	skeletal muscle satellite cell differentiation	BP	13579	45	Cdon	50938
GO:0015870	0.0313268003129659	0.999576565838185	1	8	acetylcholine transport	BP	13579	45	Cacna1a	25398
GO:0070922	0.0329654985941904	0.999530805320008	1	8	small RNA loading onto RISC	BP	13579	45	Ago4	298533
GO:0050804	0.0335905207272409	0.992767447477227	4	338	modulation of chemical synaptic transmission	BP	13579	45	Cacna1a,Cacna1b,Cacna2d2,Car7	25398,257648,300992,291819
GO:0031327	0.0341892892527205	0.987923250634118	8	1159	negative regulation of cellular biosynthetic process	BP	13579	45	Cacna1a,Baz2a,Dot1l,Pou6f1,Ago4,Mettl14,Phf12,Rere	25398,304601,362831,116545,298533,295428,303274,116665
GO:2001225	0.0346031712757856	0.99947457263678	1	9	regulation of chloride transport	BP	13579	45	Car7	291819
GO:0032351	0.0349095443850732	0.999484066363621	1	7	negative regulation of hormone metabolic process	BP	13579	45	Cacna1a	25398
GO:0032353	0.0349095443850732	0.999484066363621	1	7	negative regulation of hormone biosynthetic process	BP	13579	45	Cacna1a	25398
GO:0010468	0.0349495320800096	0.984324521312579	15	2875	regulation of gene expression	BP	13579	45	Baz2a,Dot1l,Pou6f1,Mcf2l,Ubp1,Mllt10,Ago4,Mettl14,Dcp1a,Phf12,Rere,Arnt,Ddx46,Arid3a,Cdon	304601,362831,116545,117020,301038,361285,298533,295428,361109,303274,116665,25242,245957,314616,50938
GO:0034655	0.0353955807811993	0.994267399380397	3	248	nucleobase-containing compound catabolic process	BP	13579	45	Ago4,Mettl14,Dcp1a	298533,295428,361109
GO:1901374	0.0354293841295222	0.999442193651797	1	10	acetate ester transport	BP	13579	45	Cacna1a	25398
GO:0090141	0.0365707093759766	0.999390347640712	1	13	positive regulation of mitochondrial fission	BP	13579	45	Ddhd1	305816
GO:0086010	0.036747916108054	0.996678863893514	2	40	membrane depolarization during action potential	BP	13579	45	Cacna1a,Cacna1b	25398,257648
GO:0007270	0.0369511293890986	0.999400300761404	1	9	neuron-neuron synaptic transmission	BP	13579	45	Cacna1a	25398
GO:0032259	0.0370108029177125	0.993902730909815	3	237	methylation	BP	13579	45	Baz2a,Dot1l,Mettl14	304601,362831,295428
GO:0009890	0.0372064759664004	0.98663369743711	8	1188	negative regulation of biosynthetic process	BP	13579	45	Cacna1a,Baz2a,Dot1l,Pou6f1,Ago4,Mettl14,Phf12,Rere	25398,304601,362831,116545,298533,295428,303274,116665
GO:0030644	0.038739230094823	0.999363681704384	1	7	cellular chloride ion homeostasis	BP	13579	45	Cacna1a	25398
GO:0060059	0.0389220841215604	0.999357613353681	1	7	embryonic retina morphogenesis in camera-type eye	BP	13579	45	Cdon	50938
GO:0046886	0.0390501189430097	0.999296594687734	1	15	positive regulation of hormone biosynthetic process	BP	13579	45	Arnt	25242
GO:0000183	0.0397551033133439	0.999329597786987	1	7	chromatin silencing at rDNA	BP	13579	45	Baz2a	304601
GO:0055064	0.0400330823840247	0.999306122088773	1	8	chloride ion homeostasis	BP	13579	45	Cacna1a	25398
GO:0033555	0.0407101619843156	0.996032195452032	2	89	multicellular organismal response to stress	BP	13579	45	Cacna1a,Cacna1b	25398,257648
GO:0043619	0.0410060880906604	0.99924369516087	1	11	regulation of transcription from RNA polymerase II promoter in response to oxidative stress	BP	13579	45	Arnt	25242
GO:0031507	0.0413331250191997	0.999274860264718	1	7	heterochromatin assembly	BP	13579	45	Baz2a	304601
GO:0034968	0.0419974252359049	0.995853590812938	2	71	histone lysine methylation	BP	13579	45	Baz2a,Dot1l	304601,362831
GO:0006896	0.0421901585539594	0.999199023156039	1	11	Golgi to vacuole transport	BP	13579	45	Vps52	25218
GO:0033235	0.0422409529606288	0.999175960245347	1	15	positive regulation of protein sumoylation	BP	13579	45	Arnt	25242
GO:0032222	0.042439902665486	0.999189434581867	1	11	regulation of synaptic transmission, cholinergic	BP	13579	45	Cacna1a	25398
GO:0090304	0.0428011765536373	0.979957159092861	16	3342	nucleic acid metabolic process	BP	13579	45	Baz2a,Dot1l,Pou6f1,Mcf2l,Ubp1,Mllt10,Ago4,Raver1,Mettl14,Dcp1a,Phf12,Rere,Arnt,Ddx46,Arid3a,Cdon	304601,362831,116545,117020,301038,361285,298533,298705,295428,361109,303274,116665,25242,245957,314616,50938
GO:0008380	0.0431018223449321	0.992454048485093	3	280	RNA splicing	BP	13579	45	Raver1,Mettl14,Ddx46	298705,295428,245957
GO:0070933	0.0433168923766404	0.999155304324497	1	11	histone H4 deacetylation	BP	13579	45	Baz2a	304601
GO:0006521	0.0436447517315364	0.999150820080285	1	10	regulation of cellular amino acid metabolic process	BP	13579	45	Cacna1a	25398
GO:0001892	0.0437621852112726	0.995564986030412	2	87	embryonic placenta development	BP	13579	45	Arnt,AABR07018318.1	25242,290348
GO:0034770	0.0447104513084622	0.999150361608802	1	7	histone H4-K20 methylation	BP	13579	45	Baz2a	304601
GO:0032352	0.0447333878123984	0.999064129819944	1	18	positive regulation of hormone metabolic process	BP	13579	45	Arnt	25242
GO:0051254	0.0447763781383761	0.983300839043148	8	1209	positive regulation of RNA metabolic process	BP	13579	45	Dot1l,Mcf2l,Mllt10,Mettl14,Rere,Arnt,Arid3a,Cdon	362831,117020,361285,295428,116665,25242,314616,50938
GO:0031054	0.0450998914709923	0.999083706610758	1	11	pre-miRNA processing	BP	13579	45	Ago4	298533
GO:0018022	0.0458241207456701	0.99524660935583	2	78	peptidyl-lysine methylation	BP	13579	45	Baz2a,Dot1l	304601,362831
GO:0032230	0.0461888225492813	0.999008929225654	1	16	positive regulation of synaptic transmission, GABAergic	BP	13579	45	Car7	291819
GO:0021548	0.0462819664005423	0.999034605423125	1	11	pons development	BP	13579	45	Cacna1a	25398
GO:0061157	0.0468325235928877	0.998985327341769	1	15	mRNA destabilization	BP	13579	45	Mettl14	295428
GO:0044270	0.0471878126434528	0.991436999711033	3	284	cellular nitrogen compound catabolic process	BP	13579	45	Ago4,Mettl14,Dcp1a	298533,295428,361109
GO:0046700	0.0471971914580711	0.991434264881381	3	286	heterocycle catabolic process	BP	13579	45	Ago4,Mettl14,Dcp1a	298533,295428,361109
GO:0021554	0.0474421904136566	0.998969768241589	1	13	optic nerve development	BP	13579	45	Nav2	171563
GO:0016556	0.0476932411400398	0.998947346614387	1	15	mRNA modification	BP	13579	45	Mettl14	295428
GO:0006338	0.0477634989214283	0.994919425277859	2	90	chromatin remodeling	BP	13579	45	Baz2a,Rere	304601,116665
GO:0060218	0.0487391065062596	0.998905761794775	1	14	hematopoietic stem cell differentiation	BP	13579	45	Chd2	308738
GO:0019439	0.0487636565637215	0.991033458966609	3	292	aromatic compound catabolic process	BP	13579	45	Ago4,Mettl14,Dcp1a	298533,295428,361109
GO:0045663	0.0488966311913498	0.99888008780892	1	18	positive regulation of myoblast differentiation	BP	13579	45	Cdon	50938
GO:0021702	0.0496888584417069	0.998910160732889	1	9	cerebellar Purkinje cell differentiation	BP	13579	45	Cacna1a	25398
GO:0010629	0.0505402260192482	0.980674870535936	8	1261	negative regulation of gene expression	BP	13579	45
GO:0050779	0.0510599362864083	0.998781970956034	1	17	RNA destabilization	BP	13579	45
GO:0021542	0.051119763367103	0.998779087548289	1	17	dentate gyrus development	BP	13579	45
GO:0070828	0.0511371217342795	0.998830841732007	1	10	heterochromatin organization	BP	13579	45
GO:0042762	0.051641877742414	0.998777342812645	1	13	regulation of sulfur metabolic process	BP	13579	45
GO:0021694	0.0522980501334886	0.998776600298175	1	10	cerebellar Purkinje cell layer formation	BP	13579	45
GO:0007626	0.0533150388326746	0.989866416306944	3	205	locomotory behavior	BP	13579	45
GO:0048755	0.0533694480381787	0.998693309743829	1	13	branching morphogenesis of a nerve	BP	13579	45
GO:0007130	0.0535329946978289	0.99865988085691	1	17	synaptonemal complex assembly	BP	13579	45
GO:0016571	0.0537757462171608	0.993893433046237	2	91	histone methylation	BP	13579	45
GO:0031326	0.0538992464764137	0.974612752579075	14	2820	regulation of cellular biosynthetic process	BP	13579	45
GO:0010586	0.0559449789271611	0.998547055701939	1	15	miRNA metabolic process	BP	13579	45
GO:0015718	0.0562821809297263	0.99341696386963	2	128	monocarboxylic acid transport	BP	13579	45
GO:1901361	0.0563851832356441	0.989007557709101	3	318	organic cyclic compound catabolic process	BP	13579	45
GO:0030002	0.0572506447908063	0.998477691624306	1	15	cellular anion homeostasis	BP	13579	45
GO:0030320	0.0572506447908063	0.998477691624306	1	15	cellular monovalent inorganic anion homeostasis	BP	13579	45
GO:0001976	0.0573556963440449	0.99844527471167	1	20	neurological system process involved in regulation of systemic arterial blood pressure	BP	13579	45
GO:2000113	0.0588686614384311	0.978194811265977	7	1058	negative regulation of cellular macromolecule biosynthetic process	BP	13579	45
GO:0021932	0.0589403331371339	0.998413755847768	1	12	hindbrain radial glia guided cell migration	BP	13579	45
GO:0010172	0.0590668599949075	0.998395932556441	1	13	embryonic body morphogenesis	BP	13579	45
GO:0007398	0.0595002080923629	0.99833509707996	1	18	ectoderm development	BP	13579	45
GO:0048643	0.0596779764133875	0.998311226882039	1	21	positive regulation of skeletal muscle tissue development	BP	13579	45
GO:0033233	0.059920258446854	0.998290078689032	1	23	regulation of protein sumoylation	BP	13579	45
GO:0070193	0.060169977307748	0.998287157806424	1	20	synaptonemal complex organization	BP	13579	45
GO:2000112	0.0602646506228158	0.971629684082206	13	2560	regulation of cellular macromolecule biosynthetic process	BP	13579	45
GO:0009889	0.0616285053477555	0.97034699721222	14	2874	regulation of biosynthetic process	BP	13579	45
GO:0035278	0.0619503216278336	0.998276839471558	1	10	miRNA mediated inhibition of translation	BP	13579	45
GO:0040033	0.0619503216278336	0.998276839471558	1	10	negative regulation of translation, ncRNA-mediated	BP	13579	45
GO:0045974	0.0619503216278336	0.998276839471558	1	10	regulation of translation, ncRNA-mediated	BP	13579	45
GO:0006397	0.0623865334420297	0.987330858883794	3	319	mRNA processing	BP	13579	45
GO:0010575	0.0636636548693958	0.99807996327994	1	20	positive regulation of vascular endothelial growth factor production	BP	13579	45
GO:0090140	0.064180554161045	0.998043493176408	1	21	regulation of mitochondrial fission	BP	13579	45
GO:0010467	0.0651501388008792	0.967518936268522	16	3557	gene expression	BP	13579	45
GO:0021783	0.0663419031885165	0.997948737154977	1	15	preganglionic parasympathetic fiber development	BP	13579	45
GO:0048486	0.067363827175131	0.997874993834286	1	16	parasympathetic nervous system development	BP	13579	45
GO:0001956	0.0674194839056731	0.997863274960616	1	17	positive regulation of neurotransmitter secretion	BP	13579	45
GO:0006730	0.0677999274791438	0.997779186206714	1	31	one-carbon metabolic process	BP	13579	45
GO:0035561	0.0682608555324876	0.997794824370767	1	19	regulation of chromatin binding	BP	13579	45
GO:0010558	0.0683038747628842	0.973817855820922	7	1103	negative regulation of macromolecule biosynthetic process	BP	13579	45
GO:0055083	0.0684145648994774	0.997778740782811	1	20	monovalent inorganic anion homeostasis	BP	13579	45
GO:0021692	0.0691914274688136	0.997790301384446	1	13	cerebellar Purkinje cell layer morphogenesis	BP	13579	45
GO:0051899	0.0692595493590384	0.990953383996946	2	87	membrane depolarization	BP	13579	45
GO:0051098	0.0707388758974646	0.984885038242846	3	301	regulation of binding	BP	13579	45
GO:0019233	0.071656397185691	0.990415079533778	2	124	sensory perception of pain	BP	13579	45
GO:0060716	0.0721021921799135	0.997512848731264	1	23	labyrinthine layer blood vessel development	BP	13579	45
GO:0051452	0.0725771989576048	0.997441217312864	1	35	intracellular pH reduction	BP	13579	45
GO:0010556	0.0740732647504767	0.963900682866567	13	2653	regulation of macromolecule biosynthetic process	BP	13579	45
GO:0051590	0.0743265901241122	0.997372398319061	1	20	positive regulation of neurotransmitter transport	BP	13579	45
GO:0006479	0.0743657729231072	0.9898447788079	2	122	protein methylation	BP	13579	45
GO:0008213	0.0743657729231072	0.9898447788079	2	122	protein alkylation	BP	13579	45
GO:0070588	0.0744146613937272	0.983781341772985	3	255	calcium ion transmembrane transport	BP	13579	45
GO:0045851	0.0774550091912138	0.997075924268236	1	37	pH reduction	BP	13579	45
GO:0021535	0.0778647071510552	0.997175885757899	1	14	cell migration in hindbrain	BP	13579	45
GO:0017148	0.079293218117576	0.988766970668746	2	128	negative regulation of translation	BP	13579	45
GO:0014051	0.0794026522087035	0.997012574840604	1	18	gamma-aminobutyric acid secretion	BP	13579	45
GO:0007269	0.0828807022565501	0.987956958266052	2	132	neurotransmitter secretion	BP	13579	45
GO:0099643	0.0828807022565501	0.987956958266052	2	132	signal release from synapse	BP	13579	45
GO:0042445	0.0834367939258802	0.987816672866255	2	148	hormone metabolic process	BP	13579	45
GO:0048791	0.0838337624874212	0.996587960046865	1	30	calcium ion-regulated exocytosis of neurotransmitter	BP	13579	45
GO:0008217	0.0844398362375831	0.987578504250362	2	159	regulation of blood pressure	BP	13579	45
GO:0051252	0.0850803404359045	0.95837366742451	12	2408	regulation of RNA metabolic process	BP	13579	45
GO:0045893	0.0853236298905131	0.965531357097477	7	1145	positive regulation of transcription, DNA-templated	BP	13579	45
GO:1903508	0.0853236298905131	0.965531357097477	7	1145	positive regulation of nucleic acid-templated transcription	BP	13579	45
GO:1902680	0.0855073806682027	0.965439282670266	7	1146	positive regulation of RNA biosynthetic process	BP	13579	45
GO:0021549	0.0857751094331723	0.987308824519078	2	116	cerebellum development	BP	13579	45
GO:0035025	0.0867830076585556	0.996364118524189	1	25	positive regulation of Rho protein signal transduction	BP	13579	45
GO:0000096	0.0868210738051127	0.996328696655077	1	32	sulfur amino acid metabolic process	BP	13579	45
GO:0010574	0.0870807492874166	0.996327751218259	1	27	regulation of vascular endothelial growth factor production	BP	13579	45
GO:0048566	0.0871949650183715	0.996308478412075	1	29	embryonic digestive tract development	BP	13579	45
GO:0033238	0.0873276920871536	0.996297046652165	1	29	regulation of cellular amine metabolic process	BP	13579	45
GO:0021533	0.0876792597758655	0.996324902873405	1	20	cell differentiation in hindbrain	BP	13579	45
GO:0099531	0.0876955130602543	0.986834030331945	2	140	presynaptic process involved in chemical synaptic transmission	BP	13579	45
GO:0015812	0.0878441039549313	0.996293712714082	1	22	gamma-aminobutyric acid transport	BP	13579	45
GO:0007214	0.0881569388191876	0.996246132178447	1	25	gamma-aminobutyric acid signaling pathway	BP	13579	45
GO:0034249	0.0883750264779103	0.98667352738234	2	140	negative regulation of cellular amide metabolic process	BP	13579	45
GO:0016358	0.0890157534340019	0.979111958560748	3	235	dendrite development	BP	13579	45
GO:0021522	0.0892251343976039	0.996166570412638	1	23	spinal cord motor neuron differentiation	BP	13579	45
GO:0060004	0.0895744261825948	0.996161533957307	1	20	reflex	BP	13579	45
GO:0006396	0.0903517694350467	0.973068132964931	4	615	RNA processing	BP	13579	45
GO:0045935	0.0907818818761934	0.960622759523311	8	1447	positive regulation of nucleobase-containing compound metabolic process	BP	13579	45
GO:0032456	0.0934566781054027	0.995744325476372	1	30	endocytic recycling	BP	13579	45
GO:0051567	0.0938063687172365	0.995773208256703	1	21	histone H3-K9 methylation	BP	13579	45
GO:0010573	0.0949994262341644	0.995605162169861	1	29	vascular endothelial growth factor production	BP	13579	45
GO:0022037	0.0958930057221379	0.984865964521891	2	125	metencephalon development	BP	13579	45
GO:0048266	0.0963761770883335	0.995524239875595	1	22	behavioral response to pain	BP	13579	45
GO:0021697	0.0966197343541563	0.995501170099375	1	22	cerebellar cortex formation	BP	13579	45
GO:0007129	0.0966740122511364	0.995419024270103	1	35	synapsis	BP	13579	45
GO:0001890	0.0970198252004316	0.984564455614914	2	143	placenta development	BP	13579	45
GO:0007271	0.0993508460788062	0.995160986283152	1	34	synaptic transmission, cholinergic	BP	13579	45
GO:0007274	0.0995393889083728	0.995161209777919	1	30	neuromuscular synaptic transmission	BP	13579	45
GO:1901385	0.101871440469942	0.994911996568474	1	33	regulation of voltage-gated calcium channel activity	BP	13579	45
GO:0000266	0.10292055622294	0.994787672281523	1	37	mitochondrial fission	BP	13579	45
GO:0007520	0.104162142175132	0.994686332004514	1	31	myoblast fusion	BP	13579	45
GO:0061014	0.104391342458428	0.994668173377193	1	30	positive regulation of mRNA catabolic process	BP	13579	45
GO:0071695	0.105266117636177	0.982457169263597	2	134	anatomical structure maturation	BP	13579	45
GO:0006139	0.105586341198704	0.943119981436032	16	3841	nucleobase-containing compound metabolic process	BP	13579	45
GO:0006355	0.106928889801226	0.946646888310614	11	2227	regulation of transcription, DNA-templated	BP	13579	45
GO:0007608	0.108052056406693	0.994208533955592	1	48	sensory perception of smell	BP	13579	45
GO:0016925	0.11015642616452	0.994008407251486	1	38	protein sumoylation	BP	13579	45
GO:0015695	0.110359652328477	0.994004203850757	1	34	organic cation transport	BP	13579	45
GO:1903506	0.111532077166473	0.943887545559327	11	2250	regulation of nucleic acid-templated transcription	BP	13579	45
GO:0061351	0.113082920003033	0.980338825246216	2	146	neural precursor cell proliferation	BP	13579	45
GO:0061647	0.113233511870581	0.99372037394779	1	28	histone H3-K9 modification	BP	13579	45
GO:2001141	0.113277125363742	0.942834681550849	11	2258	regulation of RNA biosynthetic process	BP	13579	45
GO:2000677	0.114393773834626	0.99352386986092	1	39	regulation of transcription regulatory region DNA binding	BP	13579	45
GO:0001510	0.114539224784293	0.993470956390014	1	50	RNA methylation	BP	13579	45
GO:1904646	0.115388159515731	0.99349157023336	1	26	cellular response to amyloid-beta	BP	13579	45
GO:0032228	0.115574223412871	0.993411115092327	1	34	regulation of synaptic transmission, GABAergic	BP	13579	45
GO:0050806	0.116003309854595	0.97951737637936	2	156	positive regulation of synaptic transmission	BP	13579	45
GO:0000288	0.11662875463112	0.993262611450343	1	39	nuclear-transcribed mRNA catabolic process, deadenylation-dependent decay	BP	13579	45
GO:0045661	0.119754344876155	0.992864279441906	1	45	regulation of myoblast differentiation	BP	13579	45
GO:1904645	0.119913857934618	0.992930800508624	1	29	response to amyloid-beta	BP	13579	45
GO:0006351	0.120472281813229	0.938454935353125	11	2283	transcription, DNA-templated	BP	13579	45
GO:0048009	0.121199119019399	0.992744918201666	1	33	insulin-like growth factor receptor signaling pathway	BP	13579	45
GO:0021517	0.124078596421283	0.992387663123537	1	33	ventral spinal cord development	BP	13579	45
GO:0055081	0.125151075728194	0.992207140036133	1	41	anion homeostasis	BP	13579	45
GO:0097659	0.125167506710263	0.935563755809231	11	2304	nucleic acid-templated transcription	BP	13579	45
GO:0006356	0.125518797883966	0.992257364592818	1	27	regulation of transcription from RNA polymerase I promoter	BP	13579	45
GO:0046483	0.126064559354984	0.930003830320772	16	3952	heterocycle metabolic process	BP	13579	45
GO:0001508	0.126457471094801	0.976559766813284	2	126	action potential	BP	13579	45
GO:0060674	0.127162062526012	0.992002577200065	1	32	placenta blood vessel development	BP	13579	45
GO:0006816	0.127524827986761	0.965024595857017	3	360	calcium ion transport	BP	13579	45
GO:0032774	0.128349093706938	0.933590182504266	11	2316	RNA biosynthetic process	BP	13579	45
GO:0021515	0.129949182693473	0.991604378689378	1	37	cell differentiation in spinal cord	BP	13579	45
GO:0035196	0.131154858493586	0.991463893484722	1	34	production of miRNAs involved in gene silencing by miRNA	BP	13579	45
GO:0007268	0.131470332022274	0.955306199711951	4	557	chemical synaptic transmission	BP	13579	45
GO:0098916	0.131470332022274	0.955306199711951	4	557	anterograde trans-synaptic signaling	BP	13579	45
GO:0099537	0.132881159820912	0.954652012425139	4	558	trans-synaptic signaling	BP	13579	45
GO:0099536	0.133203301000348	0.954502053484095	4	559	synaptic signaling	BP	13579	45
GO:0001505	0.133333274300927	0.974419496263817	2	183	regulation of neurotransmitter levels	BP	13579	45
GO:0031050	0.134131376441355	0.991054381897524	1	35	dsRNA fragmentation	BP	13579	45
GO:0070918	0.134131376441355	0.991054381897524	1	35	production of small RNA involved in gene silencing by RNA	BP	13579	45
GO:0007140	0.134612310054307	0.990995864839778	1	34	male meiotic nuclear division	BP	13579	45
GO:0006725	0.134848535838983	0.924239264575873	16	3991	cellular aromatic compound metabolic process	BP	13579	45
GO:0006836	0.134848773071058	0.973960171962573	2	178	neurotransmitter transport	BP	13579	45
GO:0034641	0.135419319239677	0.923314230838978	17	4389	cellular nitrogen compound metabolic process	BP	13579	45
GO:0048483	0.138984198667083	0.990362727692281	1	37	autonomic nervous system development	BP	13579	45
GO:0030902	0.14021076890351	0.972306337496148	2	165	hindbrain development	BP	13579	45
GO:0021696	0.14210862979879	0.989974431646293	1	30	cerebellar cortex morphogenesis	BP	13579	45
GO:0048232	0.143350303740487	0.95859228824859	3	395	male gamete generation	BP	13579	45
GO:0048641	0.14417913228525	0.989536656539528	1	50	regulation of skeletal muscle tissue development	BP	13579	45
GO:0021545	0.145623388943123	0.989365379568694	1	41	cranial nerve development	BP	13579	45
GO:0051932	0.148987241141486	0.98882511832887	1	46	synaptic transmission, GABAergic	BP	13579	45
GO:0045143	0.150614887962592	0.988572380879478	1	46	homologous chromosome segregation	BP	13579	45
GO:0046622	0.150714367587894	0.988556836807097	1	46	positive regulation of organ growth	BP	13579	45
GO:0046579	0.152593676335539	0.988261083008373	1	46	positive regulation of Ras protein signal transduction	BP	13579	45
GO:0043618	0.152856687277634	0.98821937282127	1	46	regulation of transcription from RNA polymerase II promoter in response to stress	BP	13579	45
GO:0010557	0.154031504789403	0.927820053314289	7	1360	positive regulation of macromolecule biosynthetic process	BP	13579	45
GO:0060711	0.155478090109083	0.987783686067404	1	49	labyrinthine layer development	BP	13579	45
GO:0043269	0.15598327427805	0.943542793229813	4	600	regulation of ion transport	BP	13579	45
GO:0048568	0.156783028514787	0.952875246638192	3	373	embryonic organ development	BP	13579	45
GO:0043620	0.157370624287025	0.987480343376625	1	48	regulation of DNA-templated transcription in response to stress	BP	13579	45
GO:0003006	0.158159487195481	0.942457914542207	4	609	developmental process involved in reproduction	BP	13579	45
GO:0048857	0.159642462137658	0.987053080527524	1	60	neural nucleus development	BP	13579	45
GO:0019219	0.160205636761501	0.911520075528688	12	2724	regulation of nucleobase-containing compound metabolic process	BP	13579	45
GO:0070838	0.161021273280239	0.95100090192527	3	406	divalent metal ion transport	BP	13579	45
GO:0044106	0.161030168439245	0.986806727753963	1	64	cellular amine metabolic process	BP	13579	45
GO:0070192	0.161896019512326	0.986701342396814	1	53	chromosome organization involved in meiotic cell cycle	BP	13579	45
GO:0006305	0.162676929286598	0.986605637665099	1	46	DNA alkylation	BP	13579	45
GO:0006306	0.162676929286598	0.986605637665099	1	46	DNA methylation	BP	13579	45
GO:0051924	0.163141592006844	0.964639162063364	2	225	regulation of calcium ion transport	BP	13579	45
GO:0072511	0.163193359013243	0.950037671707498	3	408	divalent inorganic cation transport	BP	13579	45
GO:0048747	0.16320678458932	0.986492868253083	1	50	muscle fiber development	BP	13579	45
GO:0044271	0.163502135465854	0.907879887702867	13	3165	cellular nitrogen compound biosynthetic process	BP	13579	45
GO:0007628	0.163856147025585	0.986464316097684	1	38	adult walking behavior	BP	13579	45
GO:0043488	0.16617261021011	0.985944071439526	1	58	regulation of mRNA stability	BP	13579	45
GO:0010171	0.166327617295735	0.985971340482654	1	47	body morphogenesis	BP	13579	45
GO:0061001	0.167710028352328	0.985789205981977	1	39	regulation of dendritic spine morphogenesis	BP	13579	45
GO:1901360	0.167796192018388	0.901931829610119	16	4128	organic cyclic compound metabolic process	BP	13579	45
GO:0021587	0.168863837280236	0.98559578328738	1	38	cerebellum morphogenesis	BP	13579	45
GO:0050879	0.169064510000427	0.985496641437679	1	46	multicellular organismal movement	BP	13579	45
GO:0050881	0.169064510000427	0.985496641437679	1	46	musculoskeletal movement	BP	13579	45
GO:0045892	0.170991485695695	0.92819331344964	5	888	negative regulation of transcription, DNA-templated	BP	13579	45
GO:0090659	0.172863280510735	0.98487154427625	1	39	walking behavior	BP	13579	45
GO:0034645	0.173395996116605	0.901153779125929	13	3165	cellular macromolecule biosynthetic process	BP	13579	45
GO:1903313	0.173423998459121	0.984646806201132	1	58	positive regulation of mRNA metabolic process	BP	13579	45
GO:0009308	0.174783198208052	0.984352888546369	1	70	amine metabolic process	BP	13579	45
GO:0044728	0.176345760177104	0.984121014968546	1	55	DNA methylation or demethylation	BP	13579	45
GO:0021575	0.176717700475498	0.98413719505233	1	42	hindbrain morphogenesis	BP	13579	45
GO:0006360	0.176975854283098	0.98405759420371	1	46	transcription from RNA polymerase I promoter	BP	13579	45
GO:0001708	0.177560277265444	0.98387054064382	1	60	cell fate specification	BP	13579	45
GO:1903507	0.177672729187756	0.924439567452383	5	902	negative regulation of nucleic acid-templated transcription	BP	13579	45
GO:0033574	0.17811349451975	0.9837502396712	1	64	response to testosterone	BP	13579	45
GO:1902679	0.178229366379684	0.924124253006297	5	904	negative regulation of RNA biosynthetic process	BP	13579	45
GO:0031497	0.182121094882626	0.98299189947127	1	62	chromatin assembly	BP	13579	45
GO:0021543	0.183723687705041	0.957218777356759	2	196	pallium development	BP	13579	45
GO:2000179	0.184584627151288	0.982562966981023	1	52	positive regulation of neural precursor cell proliferation	BP	13579	45
GO:0034765	0.184982144220985	0.940041348936815	3	391	regulation of ion transmembrane transport	BP	13579	45
GO:0060042	0.18550660938088	0.982388171218359	1	51	retina morphogenesis in camera-type eye	BP	13579	45
GO:0006820	0.187134538335926	0.938984931931224	3	461	anion transport	BP	13579	45
GO:0035914	0.188005858778496	0.981841739618158	1	60	skeletal muscle cell differentiation	BP	13579	45
GO:0007600	0.18828583245331	0.938454852710592	3	418	sensory perception	BP	13579	45
GO:0051453	0.189751814072003	0.981444784418049	1	71	regulation of intracellular pH	BP	13579	45
GO:0007606	0.192568454038724	0.980824048540767	1	86	sensory perception of chemical stimulus	BP	13579	45
GO:0045844	0.192617309656872	0.980886052302066	1	64	positive regulation of striated muscle tissue development	BP	13579	45
GO:0048636	0.192617309656872	0.980886052302066	1	64	positive regulation of muscle organ development	BP	13579	45
GO:0034762	0.194389189974675	0.93552012628634	3	404	regulation of transmembrane transport	BP	13579	45
GO:0006304	0.194445129022401	0.98051186687259	1	63	DNA modification	BP	13579	45
GO:1901863	0.194634505497995	0.980463406807926	1	65	positive regulation of muscle tissue development	BP	13579	45
GO:0046942	0.195419714737934	0.952658297275906	2	256	carboxylic acid transport	BP	13579	45
GO:0002088	0.19603462926169	0.980216405212745	1	56	lens development in camera-type eye	BP	13579	45
GO:0043487	0.196318712526686	0.980106036793568	1	66	regulation of RNA stability	BP	13579	45
GO:0015849	0.197847578461277	0.951698682311319	2	259	organic acid transport	BP	13579	45
GO:0045445	0.200367789956417	0.979194533002568	1	79	myoblast differentiation	BP	13579	45
GO:0048608	0.200982011953873	0.932271815902375	3	433	reproductive structure development	BP	13579	45
GO:0031328	0.20116393920003	0.898639582342702	7	1490	positive regulation of cellular biosynthetic process	BP	13579	45
GO:0030641	0.203312123239462	0.978563247628975	1	76	regulation of cellular pH	BP	13579	45
GO:0051146	0.203946203403239	0.949276036506244	2	242	striated muscle cell differentiation	BP	13579	45
GO:0009059	0.204185504781924	0.879633213758458	13	3270	macromolecule biosynthetic process	BP	13579	45
GO:0071359	0.204575490880963	0.978368040022495	1	58	cellular response to dsRNA	BP	13579	45
GO:0051149	0.205098320111706	0.978165724495229	1	77	positive regulation of muscle cell differentiation	BP	13579	45
GO:0061458	0.20514807998417	0.930197182261456	3	438	reproductive system development	BP	13579	45
GO:0042147	0.205963478797072	0.978055150968197	1	59	retrograde transport, endosome to Golgi	BP	13579	45
GO:0010628	0.206662941418213	0.895081114308392	7	1468	positive regulation of gene expression	BP	13579	45
GO:0045132	0.208826364321876	0.977376520089601	1	66	meiotic chromosome segregation	BP	13579	45
GO:0035195	0.210473736975439	0.977090671903028	1	52	gene silencing by miRNA	BP	13579	45
GO:0051253	0.212166897656963	0.904217675901953	5	969	negative regulation of RNA metabolic process	BP	13579	45
GO:0009891	0.212773178498656	0.891083015599083	7	1520	positive regulation of biosynthetic process	BP	13579	45
GO:0000077	0.213080072107688	0.976376887468455	1	72	DNA damage checkpoint	BP	13579	45
GO:0017158	0.213806796273668	0.976231474569539	1	67	regulation of calcium ion-dependent exocytosis	BP	13579	45
GO:0016441	0.214731647316887	0.976096910799738	1	54	posttranscriptional gene silencing	BP	13579	45
GO:0035194	0.214731647316887	0.976096910799738	1	54	posttranscriptional gene silencing by RNA	BP	13579	45
GO:0043113	0.215747891682018	0.975845128176812	1	56	receptor clustering	BP	13579	45
GO:0021700	0.216178904240367	0.944249046912185	2	229	developmental maturation	BP	13579	45
GO:0009892	0.217124380578111	0.879902572914007	9	2089	negative regulation of metabolic process	BP	13579	45
GO:0006417	0.218445824479039	0.943243378765588	2	275	regulation of translation	BP	13579	45
GO:0016575	0.218666805581858	0.97510556992196	1	64	histone deacetylation	BP	13579	45
GO:0009451	0.218858068850698	0.974920243238306	1	104	RNA modification	BP	13579	45
GO:0006885	0.22070650032416	0.974526460943503	1	85	regulation of pH	BP	13579	45
GO:0040014	0.220803454464865	0.974548858358167	1	73	regulation of multicellular organism growth	BP	13579	45
GO:0021675	0.222005649029337	0.974293089714469	1	66	nerve development	BP	13579	45
GO:0003073	0.224632055871217	0.973569875156317	1	85	regulation of systemic arterial blood pressure	BP	13579	45
GO:0044265	0.225027333609896	0.906228576280484	4	761	cellular macromolecule catabolic process	BP	13579	45
GO:0007276	0.225043661635113	0.919961928293557	3	504	gamete generation	BP	13579	45
GO:0031570	0.225514649829292	0.973382328602037	1	77	DNA integrity checkpoint	BP	13579	45
GO:0060997	0.225761758566522	0.97345822772965	1	54	dendritic spine morphogenesis	BP	13579	45
GO:0007528	0.228176577743926	0.972918926046193	1	48	neuromuscular junction development	BP	13579	45
GO:0050885	0.228927926343128	0.97266424740613	1	55	neuromuscular process controlling balance	BP	13579	45
GO:0061013	0.228983130100613	0.972518131791445	1	77	regulation of mRNA catabolic process	BP	13579	45
GO:0007127	0.230815209110997	0.972055543034808	1	77	meiosis I	BP	13579	45
GO:0006413	0.230962321648725	0.971951666927089	1	96	translational initiation	BP	13579	45
GO:0034654	0.231099617926945	0.864229353536052	11	2669	nucleobase-containing compound biosynthetic process	BP	13579	45
GO:0007041	0.232376548549984	0.971697444347704	1	69	lysosomal transport	BP	13579	45
GO:1901019	0.232562146888263	0.971639320922564	1	71	regulation of calcium ion transmembrane transporter activity	BP	13579	45
GO:0051952	0.232731511385496	0.971517838053056	1	90	regulation of amine transport	BP	13579	45
GO:0022412	0.232750456499475	0.937050616423656	2	269	cellular process involved in reproduction in multicellular organism	BP	13579	45
GO:0051056	0.232850408343198	0.937101368286772	2	200	regulation of small GTPase mediated signal transduction	BP	13579	45
GO:0051101	0.237373005334728	0.970310292695949	1	91	regulation of DNA binding	BP	13579	45
GO:0000956	0.239400065277171	0.969801174323662	1	84	nuclear-transcribed mRNA catabolic process	BP	13579	45
GO:0006333	0.242340925040067	0.969042970513598	1	78	chromatin assembly or disassembly	BP	13579	45
GO:0015837	0.243205083910459	0.968747974846588	1	94	amine transport	BP	13579	45
GO:0016079	0.243754572841624	0.968672045754097	1	76	synaptic vesicle exocytosis	BP	13579	45
GO:0015696	0.246371357092532	0.967890045722676	1	93	ammonium transport	BP	13579	45
GO:0043331	0.246826704182322	0.967841383019144	1	75	response to dsRNA	BP	13579	45
GO:0030004	0.248626399757006	0.967279532166635	1	90	cellular monovalent inorganic cation homeostasis	BP	13579	45
GO:0018130	0.25205891225401	0.848866134126703	11	2725	heterocycle biosynthetic process	BP	13579	45
GO:0022604	0.252112010207473	0.905336262117962	3	403	regulation of cell morphogenesis	BP	13579	45
GO:0034248	0.252618027170844	0.927947913360008	2	308	regulation of cellular amide metabolic process	BP	13579	45
GO:0031047	0.253397922034727	0.966048946442077	1	69	gene silencing by RNA	BP	13579	45
GO:0019438	0.254291530406144	0.847206973811915	11	2732	aromatic compound biosynthetic process	BP	13579	45
GO:0006821	0.25670016177818	0.965005737825763	1	89	chloride transport	BP	13579	45
GO:0006476	0.257127903295566	0.964955698807888	1	74	protein deacetylation	BP	13579	45
GO:0010605	0.259069266743569	0.854336001262827	8	1891	negative regulation of macromolecule metabolic process	BP	13579	45
GO:0006892	0.260724461421428	0.963907780181858	1	75	post-Golgi vesicle-mediated transport	BP	13579	45
GO:0006974	0.261600494496826	0.899884693817021	3	552	cellular response to DNA damage stimulus	BP	13579	45
GO:0006323	0.262533324889957	0.963315784553628	1	87	DNA packaging	BP	13579	45
GO:0010822	0.263877435712149	0.962813877687178	1	119	positive regulation of mitochondrion organization	BP	13579	45
GO:0035601	0.264198609732001	0.962862108675261	1	79	protein deacylation	BP	13579	45
GO:0098732	0.265579260742151	0.962445554913811	1	80	macromolecule deacylation	BP	13579	45
GO:0060998	0.265737659590806	0.962445748194881	1	72	regulation of dendritic spine development	BP	13579	45
GO:0014902	0.269004207643635	0.961365894707175	1	90	myotube differentiation	BP	13579	45
GO:0031324	0.271051937109603	0.845657583163535	8	1910	negative regulation of cellular metabolic process	BP	13579	45
GO:0007034	0.273372271104558	0.96000964954056	1	94	vacuolar transport	BP	13579	45
GO:0097061	0.273552665520793	0.960078668202516	1	71	dendritic spine organization	BP	13579	45
GO:0045598	0.275280834072937	0.959400340494644	1	98	regulation of fat cell differentiation	BP	13579	45
GO:0010608	0.277351901352115	0.915901855574891	2	328	posttranscriptional regulation of gene expression	BP	13579	45
GO:0046620	0.277655515634556	0.958693422947033	1	89	regulation of organ growth	BP	13579	45
GO:1903322	0.278060368211509	0.958465087583568	1	117	positive regulation of protein modification by small protein conjugation or removal	BP	13579	45
GO:0106027	0.279185760979823	0.958295407683791	1	74	neuron projection organization	BP	13579	45
GO:0046425	0.281758882401288	0.957296876159808	1	113	regulation of JAK-STAT cascade	BP	13579	45
GO:1904892	0.281758882401288	0.957296876159808	1	113	regulation of STAT cascade	BP	13579	45
GO:1901362	0.288022941561962	0.821621191335715	11	2827	organic cyclic compound biosynthetic process	BP	13579	45
GO:0045934	0.288970410722814	0.854392448740086	5	1090	negative regulation of nucleobase-containing compound metabolic process	BP	13579	45
GO:0006325	0.289142807870942	0.883706599231464	3	496	chromatin organization	BP	13579	45
GO:0046717	0.290894137160642	0.954342571420027	1	102	acid secretion	BP	13579	45
GO:0061061	0.292305063355184	0.881762212081905	3	538	muscle structure development	BP	13579	45
GO:2000177	0.293114989423892	0.953662925851422	1	88	regulation of neural precursor cell proliferation	BP	13579	45
GO:1903305	0.293280042744573	0.953530893816446	1	105	regulation of regulated secretory pathway	BP	13579	45
GO:0002244	0.295748923896614	0.952723318016366	1	98	hematopoietic progenitor cell differentiation	BP	13579	45
GO:0007417	0.297514143223481	0.848493413924869	5	934	central nervous system development	BP	13579	45
GO:0008344	0.300073703314361	0.951306651063235	1	85	adult locomotory behavior	BP	13579	45
GO:0051276	0.300259667695151	0.859135423134455	4	779	chromosome organization	BP	13579	45
GO:0015711	0.30344044403156	0.902311490285863	2	341	organic anion transport	BP	13579	45
GO:0016579	0.304273661993566	0.949823885980071	1	88	protein deubiquitination	BP	13579	45
GO:0051100	0.304477171871317	0.949596017714686	1	127	negative regulation of binding	BP	13579	45
GO:0010565	0.304802895896907	0.949543055823451	1	108	regulation of cellular ketone metabolic process	BP	13579	45
GO:0044249	0.307426063628828	0.799662119165846	14	3966	cellular biosynthetic process	BP	13579	45
GO:0055067	0.308223707766541	0.948277917047777	1	122	monovalent inorganic cation homeostasis	BP	13579	45
GO:0048814	0.308699199451945	0.948259100242844	1	87	regulation of dendrite morphogenesis	BP	13579	45
GO:0021537	0.309852750149785	0.898913347304005	2	274	telencephalon development	BP	13579	45
GO:0007286	0.314532236183356	0.945999083582886	1	119	spermatid development	BP	13579	45
GO:0010959	0.315219460483275	0.895871118593545	2	350	regulation of metal ion transport	BP	13579	45
GO:0065007	0.31606869481814	0.796263328016291	28	8098	biological regulation	BP	13579	45
GO:0035249	0.3162181402537	0.945560925581719	1	82	synaptic transmission, glutamatergic	BP	13579	45
GO:0044070	0.317794535729771	0.944822987488358	1	111	regulation of anion transport	BP	13579	45
GO:0050808	0.318646440895575	0.894106477252597	2	245	synapse organization	BP	13579	45
GO:0007517	0.319807282240165	0.893346160647072	2	320	muscle organ development	BP	13579	45
GO:0007259	0.319818293234308	0.944031077481043	1	121	JAK-STAT cascade	BP	13579	45
GO:0097696	0.319818293234308	0.944031077481043	1	121	STAT cascade	BP	13579	45
GO:0007224	0.320410020353172	0.943858269083499	1	108	smoothened signaling pathway	BP	13579	45
GO:0042692	0.32270487720702	0.891685796226632	2	350	muscle cell differentiation	BP	13579	45
GO:0017156	0.323520568835269	0.942701595649336	1	104	calcium ion regulated exocytosis	BP	13579	45
GO:0048515	0.324581867436783	0.94221897000734	1	124	spermatid differentiation	BP	13579	45
GO:0019953	0.32469100545232	0.861340942286758	3	619	sexual reproduction	BP	13579	45
GO:0019226	0.324816431687006	0.942347190855357	1	81	transmission of nerve impulse	BP	13579	45
GO:0070646	0.325959452171336	0.941780732112333	1	102	protein modification by small protein removal	BP	13579	45
GO:0021766	0.328956182703526	0.940601827888416	1	107	hippocampus development	BP	13579	45
GO:0007420	0.33694152338303	0.833849223400576	4	740	brain development	BP	13579	45
GO:0009057	0.336946415697077	0.833788800622599	4	911	macromolecule catabolic process	BP	13579	45
GO:0022414	0.337131461555711	0.819918136747844	5	1158	reproductive process	BP	13579	45
GO:0000003	0.337743503527349	0.819464077930963	5	1160	reproduction	BP	13579	45
GO:0048285	0.338572822244345	0.8825590572347	2	352	organelle fission	BP	13579	45
GO:0051668	0.341191569857049	0.935747697173401	1	107	localization within membrane	BP	13579	45
GO:0006412	0.341231085498867	0.88090411031145	2	473	translation	BP	13579	45
GO:0060996	0.341996298986249	0.935480982674297	1	96	dendritic spine development	BP	13579	45
GO:1903169	0.344330306477518	0.934375848531603	1	129	regulation of calcium ion transmembrane transport	BP	13579	45
GO:0060255	0.34515705254691	0.767252288337826	15	4108	regulation of macromolecule metabolic process	BP	13579	45
GO:0010821	0.345686564373644	0.933724193306316	1	163	regulation of mitochondrion organization	BP	13579	45
GO:0000075	0.345736790790855	0.933806965510707	1	126	cell cycle checkpoint	BP	13579	45
GO:0016202	0.348697746967658	0.932566694382608	1	129	regulation of striated muscle tissue development	BP	13579	45
GO:0016482	0.35028126456754	0.931973072539305	1	112	cytosolic transport	BP	13579	45
GO:0042552	0.351239018659378	0.931585165770108	1	109	myelination	BP	13579	45
GO:0051172	0.351548861421399	0.790412899336609	7	1775	negative regulation of nitrogen compound metabolic process	BP	13579	45
GO:0048489	0.352524445804614	0.930957933040591	1	129	synaptic vesicle transport	BP	13579	45
GO:0097480	0.352524445804614	0.930957933040591	1	129	establishment of synaptic vesicle localization	BP	13579	45
GO:0099003	0.352524445804614	0.930957933040591	1	129	vesicle-mediated transport in synapse	BP	13579	45
GO:0019222	0.352686351310546	0.759678956293937	16	4476	regulation of metabolic process	BP	13579	45
GO:0048634	0.352766606377569	0.930844846087153	1	132	regulation of muscle organ development	BP	13579	45
GO:1901861	0.353431856639201	0.930562628738182	1	132	regulation of muscle tissue development	BP	13579	45
GO:0009058	0.354336312789768	0.761178583364571	14	4095	biosynthetic process	BP	13579	45
GO:0022603	0.354450826280603	0.821215015911678	4	795	regulation of anatomical structure morphogenesis	BP	13579	45
GO:0007272	0.354674991320995	0.930120103354274	1	111	ensheathment of neurons	BP	13579	45
GO:0008366	0.354674991320995	0.930120103354274	1	111	axon ensheathment	BP	13579	45
GO:0050905	0.355764055900909	0.929697679097229	1	103	neuromuscular process	BP	13579	45
GO:0007283	0.356161032410092	0.872013895073059	2	379	spermatogenesis	BP	13579	45
GO:0043043	0.356573356561043	0.871682887473379	2	487	peptide biosynthetic process	BP	13579	45
GO:0099504	0.356862290136842	0.929122624340911	1	125	synaptic vesicle cycle	BP	13579	45
GO:0021510	0.357925592262305	0.928781769777654	1	101	spinal cord development	BP	13579	45
GO:0098662	0.36016416242058	0.837537514033538	3	607	inorganic cation transmembrane transport	BP	13579	45
GO:0010769	0.361876913497801	0.868652584930216	2	269	regulation of cell morphogenesis involved in differentiation	BP	13579	45
GO:0060322	0.363276243761201	0.814734828417556	4	773	head development	BP	13579	45
GO:0006865	0.363495463521125	0.926218433895389	1	130	amino acid transport	BP	13579	45
GO:0015698	0.36349767524193	0.926202896785363	1	134	inorganic anion transport	BP	13579	45
GO:2001257	0.3645560705008	0.925747061605276	1	131	regulation of cation channel activity	BP	13579	45
GO:0007610	0.368322895389359	0.831846240183665	3	598	behavior	BP	13579	45
GO:0140013	0.368420144781797	0.924032398812124	1	130	meiotic nuclear division	BP	13579	45
GO:0071103	0.368857014965407	0.923821671325175	1	134	DNA conformation change	BP	13579	45
GO:0000122	0.370291896638811	0.830435625741583	3	643	negative regulation of transcription from RNA polymerase II promoter	BP	13579	45
GO:0009653	0.370779639239977	0.762946165462458	9	2016	anatomical structure morphogenesis	BP	13579	45
GO:0048593	0.371555223834889	0.922736486935564	1	106	camera-type eye morphogenesis	BP	13579	45
GO:0097479	0.372736869707888	0.922062626528401	1	136	synaptic vesicle localization	BP	13579	45
GO:0035023	0.373962120302226	0.921675404034585	1	101	regulation of Rho protein signal transduction	BP	13579	45
GO:0043524	0.374162298483296	0.921373076860804	1	148	negative regulation of neuron apoptotic process	BP	13579	45
GO:0022618	0.378846077895015	0.919148167177537	1	173	ribonucleoprotein complex assembly	BP	13579	45
GO:0048667	0.380820663620998	0.823044718275763	3	481	cell morphogenesis involved in neuron differentiation	BP	13579	45
GO:1903046	0.381773573136635	0.917890611075037	1	136	meiotic cell cycle process	BP	13579	45
GO:0042180	0.383126733127172	0.917174522468059	1	161	cellular ketone metabolic process	BP	13579	45
GO:0048646	0.387030267182799	0.796801308010042	4	850	anatomical structure formation involved in morphogenesis	BP	13579	45
GO:0021761	0.3875815389031	0.915140821600626	1	136	limbic system development	BP	13579	45
GO:0050789	0.391586776390456	0.729651671394181	26	7622	regulation of biological process	BP	13579	45
GO:0008584	0.391704979829664	0.913111983629713	1	148	male gonad development	BP	13579	45
GO:0090305	0.392052840728198	0.912868984661506	1	174	nucleic acid phosphodiester bond hydrolysis	BP	13579	45
GO:0046546	0.394831426446032	0.911584496836091	1	149	development of primary male sexual characteristics	BP	13579	45
GO:0071826	0.395397349528451	0.911213742808054	1	183	ribonucleoprotein complex subunit organization	BP	13579	45
GO:0019827	0.395861729796602	0.911170531925341	1	126	stem cell population maintenance	BP	13579	45
GO:0048565	0.395958283384886	0.911104782205531	1	130	digestive tract development	BP	13579	45
GO:0018393	0.397295595723673	0.910450518713811	1	129	internal peptidyl-lysine acetylation	BP	13579	45
GO:0051147	0.398128328580053	0.90993721725307	1	156	regulation of muscle cell differentiation	BP	13579	45
GO:0018193	0.398897636923885	0.787587591707949	4	933	peptidyl-amino acid modification	BP	13579	45
GO:0001701	0.399399188699862	0.844354908676397	2	349	in utero embryonic development	BP	13579	45
GO:0098727	0.403677858510765	0.907266433407936	1	129	maintenance of cell number	BP	13579	45
GO:0006475	0.403911985894592	0.907125814306241	1	134	internal protein amino acid acetylation	BP	13579	45
GO:0048015	0.405349569580672	0.90642134892187	1	129	phosphatidylinositol-mediated signaling	BP	13579	45
GO:0055002	0.405417739829336	0.906323412327989	1	144	striated muscle cell development	BP	13579	45
GO:0016570	0.406470873646815	0.839572604306507	2	350	histone modification	BP	13579	45
GO:0008015	0.406478822196435	0.8395112576085	2	398	blood circulation	BP	13579	45
GO:0048863	0.406602025115246	0.905679286732829	1	156	stem cell differentiation	BP	13579	45
GO:0018394	0.407360959166285	0.905362558485695	1	137	peptidyl-lysine acetylation	BP	13579	45
GO:0021987	0.409610820035095	0.904281878275707	1	122	cerebral cortex development	BP	13579	45
GO:0048017	0.409636932864742	0.904228057112815	1	130	inositol lipid-mediated signaling	BP	13579	45
GO:0051171	0.410031013309235	0.713308517526982	14	3997	regulation of nitrogen compound metabolic process	BP	13579	45
GO:0017157	0.412295003862451	0.90273570265592	1	161	regulation of exocytosis	BP	13579	45
GO:0048609	0.412982853977882	0.799133331553173	3	704	multicellular organismal reproductive process	BP	13579	45
GO:0003013	0.413847660930439	0.834448090378574	2	401	circulatory system process	BP	13579	45
GO:0009952	0.413981712897493	0.901898703603539	1	149	anterior/posterior pattern specification	BP	13579	45
GO:0032504	0.416750919714808	0.796259027420378	3	711	multicellular organism reproduction	BP	13579	45
GO:0023061	0.416923315831425	0.832290083887109	2	424	signal release	BP	13579	45
GO:1901575	0.417133316616284	0.757229579465668	5	1413	organic substance catabolic process	BP	13579	45
GO:1903311	0.418542753628956	0.899421255734588	1	174	regulation of mRNA metabolic process	BP	13579	45
GO:0032502	0.421737256055409	0.69883032879438	17	4654	developmental process	BP	13579	45
GO:0055123	0.421920355066672	0.897727877234177	1	143	digestive system development	BP	13579	45
GO:0007605	0.422677055196217	0.897467470228402	1	115	sensory perception of sound	BP	13579	45
GO:0007519	0.423410859828112	0.896861804937607	1	161	skeletal muscle tissue development	BP	13579	45
GO:0042391	0.423941081611298	0.827408009811005	2	384	regulation of membrane potential	BP	13579	45
GO:0010817	0.424581962633071	0.826896908956364	2	441	regulation of hormone levels	BP	13579	45
GO:0098660	0.4247726813874	0.790101881365219	3	679	inorganic ion transmembrane transport	BP	13579	45
GO:0006811	0.425585107162177	0.750234540575652	5	1307	ion transport	BP	13579	45
GO:0007264	0.426521791310354	0.825598999384924	2	368	small GTPase mediated signal transduction	BP	13579	45
GO:0043604	0.427776648069695	0.824547384122126	2	555	amide biosynthetic process	BP	13579	45
GO:0048812	0.428116423653358	0.787609719830546	3	522	neuron projection morphogenesis	BP	13579	45
GO:0045664	0.42914795703397	0.786743975583295	3	604	regulation of neuron differentiation	BP	13579	45
GO:0008150	0.429476824247411	0.802823376215353	37	11747	biological_process	BP	13579	45
GO:0048856	0.430672386844868	0.691851151244447	16	4351	anatomical structure development	BP	13579	45
GO:0055001	0.430767396510802	0.892876121075975	1	156	muscle cell development	BP	13579	45
GO:0035265	0.43164266567216	0.892393674728376	1	156	organ growth	BP	13579	45
GO:0006473	0.434402056785983	0.890871463639355	1	154	protein acetylation	BP	13579	45
GO:0098655	0.435499392692544	0.781713326899287	3	690	cation transmembrane transport	BP	13579	45
GO:0031334	0.435585966807616	0.890135065920173	1	177	positive regulation of protein complex assembly	BP	13579	45
GO:0045055	0.435812122035639	0.8900295624587	1	170	regulated exocytosis	BP	13579	45
GO:0007266	0.437389070747073	0.889278865338236	1	136	Rho protein signal transduction	BP	13579	45
GO:0046661	0.438032437779676	0.888780009164591	1	171	male sex differentiation	BP	13579	45
GO:0009790	0.43930376162615	0.755118923198206	4	867	embryo development	BP	13579	45
GO:0060538	0.440107789496596	0.887613480759796	1	169	skeletal muscle organ development	BP	13579	45
GO:0034470	0.44037883046615	0.887293923578649	1	243	ncRNA processing	BP	13579	45
GO:0008016	0.441375052977974	0.886950813802284	1	153	regulation of heart contraction	BP	13579	45
GO:1903320	0.442131390231119	0.886386977739942	1	196	regulation of protein modification by small protein conjugation or removal	BP	13579	45
GO:0120039	0.445539781905139	0.773833182433434	3	538	plasma membrane bounded cell projection morphogenesis	BP	13579	45
GO:0048858	0.446767746489722	0.772846603913224	3	540	cell projection morphogenesis	BP	13579	45
GO:0045471	0.448209423558343	0.882867762771799	1	203	response to ethanol	BP	13579	45
GO:0070507	0.449084732620858	0.882555478831722	1	143	regulation of microtubule cytoskeleton organization	BP	13579	45
GO:1901215	0.449372755439916	0.88221940883117	1	191	negative regulation of neuron death	BP	13579	45
GO:0035264	0.449582514368742	0.882238328665237	1	149	multicellular organism growth	BP	13579	45
GO:0051321	0.450950328091026	0.88136885109608	1	167	meiotic cell cycle	BP	13579	45
GO:0016569	0.457333393016585	0.802973975023829	2	392	covalent chromatin modification	BP	13579	45
GO:0030534	0.458301896633462	0.877082333580055	1	149	adult behavior	BP	13579	45
GO:0006518	0.459081987267906	0.801481382564148	2	598	peptide metabolic process	BP	13579	45
GO:1901576	0.459607272933599	0.670909542865762	13	4023	organic substance biosynthetic process	BP	13579	45
GO:0060041	0.459735070315397	0.876204110903774	1	153	retina development in camera-type eye	BP	13579	45
GO:0080090	0.460994163625556	0.667421022744993	14	4104	regulation of primary metabolic process	BP	13579	45
GO:0032990	0.461071593521741	0.761210958673869	3	561	cell part morphogenesis	BP	13579	45
GO:0045444	0.463447268761256	0.873830627346547	1	189	fat cell differentiation	BP	13579	45
GO:0048592	0.463838764356422	0.873785594321371	1	139	eye morphogenesis	BP	13579	45
GO:0050954	0.464985657746342	0.87308573061343	1	139	sensory perception of mechanical stimulus	BP	13579	45
GO:0043393	0.465985240156749	0.872287191177855	1	186	regulation of protein binding	BP	13579	45
GO:0035637	0.466440623106977	0.87227075325726	1	126	multicellular organismal signaling	BP	13579	45
GO:0007416	0.467156948025202	0.871799435916113	1	131	synapse assembly	BP	13579	45
GO:0044703	0.46915474827569	0.754390804593533	3	790	multi-organism reproductive process	BP	13579	45
GO:0050773	0.47029632041643	0.869758166913163	1	150	regulation of dendrite development	BP	13579	45
GO:0043543	0.470973934041019	0.8692076710306	1	184	protein acylation	BP	13579	45
GO:0006790	0.47339871675459	0.867539521046193	1	250	sulfur compound metabolic process	BP	13579	45
GO:0007281	0.473622964376192	0.867517924831276	1	195	germ cell development	BP	13579	45
GO:0050794	0.479567453546864	0.647731777372408	24	7194	regulation of cellular process	BP	13579	45
GO:2000021	0.480602960786898	0.863101530255828	1	190	regulation of ion homeostasis	BP	13579	45
GO:0016042	0.48088374083322	0.862817598489576	1	232	lipid catabolic process	BP	13579	45
GO:0006520	0.484177175909108	0.860662902903193	1	247	cellular amino acid metabolic process	BP	13579	45
GO:0030001	0.484358379820599	0.741601436380835	3	735	metal ion transport	BP	13579	45
GO:0098813	0.485144083099456	0.860181777578004	1	186	nuclear chromosome segregation	BP	13579	45
GO:0021953	0.48791480897173	0.858475627912515	1	159	central nervous system neuron differentiation	BP	13579	45
GO:0060047	0.48892445448536	0.857734333987424	1	179	heart contraction	BP	13579	45
GO:0030003	0.490709151872394	0.776743970806955	2	512	cellular cation homeostasis	BP	13579	45
GO:0048639	0.492392926902267	0.855472898305324	1	171	positive regulation of developmental growth	BP	13579	45
GO:0000902	0.493044364055776	0.708955189105213	4	825	cell morphogenesis	BP	13579	45
GO:0032846	0.495599933506771	0.853195850407309	1	215	positive regulation of homeostatic process	BP	13579	45
GO:0009636	0.498258736459492	0.851366094610224	1	232	response to toxic substance	BP	13579	45
GO:0030900	0.498816624950436	0.770245982507684	2	405	forebrain development	BP	13579	45
GO:0003015	0.499678197496073	0.85054320639525	1	182	heart process	BP	13579	45
GO:0045165	0.500319425601515	0.850038264985811	1	204	cell fate commitment	BP	13579	45
GO:0051650	0.501191109485565	0.849480997612833	1	192	establishment of vesicle localization	BP	13579	45
GO:0048193	0.501521523247623	0.849255733661651	1	192	Golgi vesicle transport	BP	13579	45
GO:0006873	0.502941202788858	0.766724440215159	2	525	cellular ion homeostasis	BP	13579	45
GO:0051173	0.505475086150332	0.649601399318072	8	2372	positive regulation of nitrogen compound metabolic process	BP	13579	45
GO:0030522	0.505821796410667	0.846297693550888	1	194	intracellular receptor signaling pathway	BP	13579	45
GO:0032412	0.50651462434426	0.845812356567446	1	196	regulation of ion transmembrane transporter activity	BP	13579	45
GO:0031323	0.506749618876774	0.624499934403962	14	4223	regulation of cellular metabolic process	BP	13579	45
GO:0034599	0.510394318975222	0.842964439556766	1	257	cellular response to oxidative stress	BP	13579	45
GO:0055085	0.511048581261027	0.692600459244065	4	1102	transmembrane transport	BP	13579	45
GO:0032886	0.511845341034831	0.842181562840025	1	172	regulation of microtubule-based process	BP	13579	45
GO:0022898	0.51338833303381	0.840985652766777	1	203	regulation of transmembrane transporter activity	BP	13579	45
GO:0030182	0.51459500680293	0.671687866470823	5	1191	neuron differentiation	BP	13579	45
GO:0043523	0.519963102341274	0.836230881586209	1	228	regulation of neuron apoptotic process	BP	13579	45
GO:1903522	0.52559338648435	0.83220553384843	1	206	regulation of blood circulation	BP	13579	45
GO:0032409	0.526997341122626	0.831158965564868	1	212	regulation of transporter activity	BP	13579	45
GO:0000904	0.53012834768544	0.701199665295863	3	608	cell morphogenesis involved in differentiation	BP	13579	45
GO:0048468	0.533212477850031	0.630966749320175	7	1795	cell development	BP	13579	45
GO:0051648	0.53404192015306	0.825948861020906	1	207	vesicle localization	BP	13579	45
GO:0046578	0.53749156488957	0.823470507457048	1	175	regulation of Ras protein signal transduction	BP	13579	45
GO:0016197	0.538566491953843	0.822556848874339	1	201	endosomal transport	BP	13579	45
GO:0007186	0.541019342988481	0.73392842887788	2	632	G-protein coupled receptor signaling pathway	BP	13579	45
GO:0050877	0.546586358556335	0.685813927941358	3	775	nervous system process	BP	13579	45
GO:0050767	0.548939901085046	0.683622597497354	3	727	regulation of neurogenesis	BP	13579	45
GO:0032989	0.549704964815885	0.656394899289329	4	909	cellular component morphogenesis	BP	13579	45
GO:0010604	0.550829969413932	0.605821528798441	8	2424	positive regulation of macromolecule metabolic process	BP	13579	45
GO:0055080	0.552229812415823	0.723864475006473	2	578	cation homeostasis	BP	13579	45
GO:0050793	0.555618253588956	0.609032136815972	7	1969	regulation of developmental process	BP	13579	45
GO:0008406	0.556024594844494	0.808877733070063	1	234	gonad development	BP	13579	45
GO:0033500	0.557038330843783	0.808050423525377	1	241	carbohydrate homeostasis	BP	13579	45
GO:0042593	0.557038330843783	0.808050423525377	1	241	glucose homeostasis	BP	13579	45
GO:0022613	0.557640391650966	0.807427115902347	1	316	ribonucleoprotein complex biogenesis	BP	13579	45
GO:0009987	0.558977869211555	0.61455382096361	33	10557	cellular process	BP	13579	45
GO:0050770	0.563349074022374	0.803243857044645	1	164	regulation of axonogenesis	BP	13579	45
GO:0045137	0.565356980592885	0.801327208535701	1	238	development of primary sexual characteristics	BP	13579	45
GO:0098771	0.565372722139653	0.711735597905508	2	594	inorganic ion homeostasis	BP	13579	45
GO:0048666	0.565426117845716	0.641069800961733	4	964	neuron development	BP	13579	45
GO:0031325	0.566523683312209	0.590199799345208	8	2476	positive regulation of cellular metabolic process	BP	13579	45
GO:0007059	0.567236384952567	0.799792689826062	1	235	chromosome segregation	BP	13579	45
GO:0001763	0.567473372945236	0.79969000285562	1	205	morphogenesis of a branching structure	BP	13579	45
GO:0007204	0.567690070420954	0.79937189732487	1	254	positive regulation of cytosolic calcium ion concentration	BP	13579	45
GO:0051402	0.568197587070192	0.798962745303906	1	250	neuron apoptotic process	BP	13579	45
GO:0048731	0.569639466905436	0.565046307013835	13	3723	system development	BP	13579	45
GO:0043603	0.573204958082357	0.704290487316037	2	730	cellular amide metabolic process	BP	13579	45
GO:0097305	0.577480099694085	0.791147273180962	1	275	response to alcohol	BP	13579	45
GO:0048869	0.577777270852479	0.563091993307125	11	3182	cellular developmental process	BP	13579	45
GO:0010975	0.580601624154924	0.697425818147586	2	468	regulation of neuron projection development	BP	13579	45
GO:1901654	0.581804543417042	0.787462403504841	1	275	response to ketone	BP	13579	45
GO:0034660	0.583534908715531	0.785867133278262	1	340	ncRNA metabolic process	BP	13579	45
GO:0009056	0.584439218893506	0.60361365015366	5	1672	catabolic process	BP	13579	45
GO:0006869	0.584863779239124	0.784875832434808	1	254	lipid transport	BP	13579	45
GO:0007267	0.585000850139021	0.62149196713842	4	1154	cell-cell signaling	BP	13579	45
GO:0001568	0.586093324518226	0.692073827655866	2	513	blood vessel development	BP	13579	45
GO:0034220	0.590302420206896	0.643229564105919	3	875	ion transmembrane transport	BP	13579	45
GO:0001819	0.591973849770402	0.778546880781405	1	315	positive regulation of cytokine production	BP	13579	45
GO:0044260	0.592434450355287	0.534700830503378	18	5825	cellular macromolecule metabolic process	BP	13579	45
GO:1904062	0.592972042001981	0.777759117091148	1	266	regulation of cation transmembrane transport	BP	13579	45
GO:0051260	0.593090169202085	0.777577487598297	1	305	protein homooligomerization	BP	13579	45
GO:0048699	0.595265956842833	0.592614139806401	5	1310	generation of neurons	BP	13579	45
GO:0006887	0.595402398442077	0.775581069560593	1	276	exocytosis	BP	13579	45
GO:0045927	0.604503345694554	0.767439377843441	1	250	positive regulation of growth	BP	13579	45
GO:1903530	0.604824688926869	0.673457542900466	2	639	regulation of secretion by cell	BP	13579	45
GO:0003002	0.608018810200254	0.764174865782684	1	266	regionalization	BP	13579	45
GO:0001944	0.608153904167416	0.670174417510234	2	539	vasculature development	BP	13579	45
GO:0031331	0.609759734284871	0.762530409175744	1	282	positive regulation of cellular catabolic process	BP	13579	45
GO:0050801	0.611011371892287	0.66719006958223	2	647	ion homeostasis	BP	13579	45
GO:0051480	0.616607002290968	0.756117182986399	1	287	regulation of cytosolic calcium ion concentration	BP	13579	45
GO:0090596	0.617633371645739	0.755270731323092	1	238	sensory organ morphogenesis	BP	13579	45
GO:0072358	0.620438975803201	0.657576900079516	2	552	cardiovascular system development	BP	13579	45
GO:0010876	0.620659984803959	0.752278463814253	1	283	lipid localization	BP	13579	45
GO:0051960	0.620916681823723	0.611704978587779	3	807	regulation of nervous system development	BP	13579	45
GO:0007548	0.621731057283063	0.751279505812466	1	272	sex differentiation	BP	13579	45
GO:1901214	0.627359954770082	0.745786169503985	1	301	regulation of neuron death	BP	13579	45
GO:0032496	0.629279204580092	0.743845448132394	1	341	response to lipopolysaccharide	BP	13579	45
GO:0032501	0.629305428101091	0.496942353438241	17	5160	multicellular organismal process	BP	13579	45
GO:0006812	0.63098067033064	0.600928213288932	3	965	cation transport	BP	13579	45
GO:0006259	0.630995111085386	0.646430884222313	2	678	DNA metabolic process	BP	13579	45
GO:0060284	0.633944396897878	0.597798658801277	3	833	regulation of cell development	BP	13579	45
GO:0002237	0.643272891828405	0.72987510295778	1	354	response to molecule of bacterial origin	BP	13579	45
GO:1901699	0.643639412870514	0.632935023385393	2	616	cellular response to nitrogen compound	BP	13579	45
GO:0055082	0.643772140569058	0.63275225382239	2	673	cellular chemical homeostasis	BP	13579	45
GO:0009893	0.643939116494167	0.509399635860782	8	2632	positive regulation of metabolic process	BP	13579	45
GO:0051046	0.648148131230767	0.627979581337877	2	688	regulation of secretion	BP	13579	45
GO:1901653	0.649762483473312	0.723258756691725	1	330	cellular response to peptide	BP	13579	45
GO:0043009	0.649849545882015	0.626212498297372	2	559	chordate embryonic development	BP	13579	45
GO:0010647	0.651308989897972	0.551330365650035	4	1347	positive regulation of cell communication	BP	13579	45
GO:0022008	0.652263389373201	0.531816317722654	5	1407	neurogenesis	BP	13579	45
GO:0009792	0.653505183893729	0.622184159752795	2	565	embryo development ending in birth or egg hatching	BP	13579	45
GO:0023056	0.653521661420806	0.548877083264157	4	1353	positive regulation of signaling	BP	13579	45
GO:0007005	0.659130449242495	0.713304358191504	1	430	mitochondrion organization	BP	13579	45
GO:0001666	0.65943578980052	0.713079216263225	1	352	response to hypoxia	BP	13579	45
GO:0030154	0.65956920956628	0.48094017300094	10	3052	cell differentiation	BP	13579	45
GO:0065009	0.659714024021009	0.500011316318443	7	2408	regulation of molecular function	BP	13579	45
GO:0043254	0.659830225180691	0.712714628393839	1	320	regulation of protein complex assembly	BP	13579	45
GO:0044248	0.659958860790973	0.54168120340542	4	1448	cellular catabolic process	BP	13579	45
GO:0006281	0.661254301503635	0.711181990615525	1	328	DNA repair	BP	13579	45
GO:0045786	0.663043417726284	0.709242181024315	1	342	negative regulation of cell cycle	BP	13579	45
GO:0070647	0.663529587868868	0.610912972161673	2	689	protein modification by small protein conjugation or removal	BP	13579	45
GO:1903532	0.66397167589426	0.70820569976526	1	367	positive regulation of secretion by cell	BP	13579	45
GO:0007399	0.664050644398811	0.495237239737193	7	2007	nervous system development	BP	13579	45
GO:0000280	0.665131517703009	0.707055445554311	1	309	nuclear division	BP	13579	45
GO:0043066	0.665301569060845	0.608880721983974	2	748	negative regulation of apoptotic process	BP	13579	45
GO:0009896	0.666006504948676	0.706069423853189	1	330	positive regulation of catabolic process	BP	13579	45
GO:0007265	0.669047597464411	0.70287392345395	1	279	Ras protein signal transduction	BP	13579	45
GO:0034622	0.66924819427306	0.604402754059722	2	750	cellular macromolecular complex assembly	BP	13579	45
GO:0036293	0.672591239757298	0.698823218875218	1	363	response to decreased oxygen levels	BP	13579	45
GO:0070997	0.674160358730279	0.697139452965581	1	333	neuron death	BP	13579	45
GO:0048513	0.677329696819207	0.46628325630434	9	2821	animal organ development	BP	13579	45
GO:0043069	0.678310496622775	0.593984337982127	2	764	negative regulation of programmed cell death	BP	13579	45
GO:0008284	0.67962278972331	0.592465999798249	2	755	positive regulation of cell proliferation	BP	13579	45
GO:0007275	0.685355087063245	0.442212847132975	13	4006	multicellular organism development	BP	13579	45
GO:0051047	0.686653108266563	0.682971149660867	1	394	positive regulation of secretion	BP	13579	45
GO:0048522	0.695482662864017	0.433479829878193	12	4015	positive regulation of cellular process	BP	13579	45
GO:0033554	0.697845233586493	0.498090272137617	4	1451	cellular response to stress	BP	13579	45
GO:0006874	0.701026608023565	0.666197793117298	1	366	cellular calcium ion homeostasis	BP	13579	45
GO:0120035	0.70148380664059	0.56661649611746	2	595	regulation of plasma membrane bounded cell projection organization	BP	13579	45
GO:0007389	0.701654710174782	0.665499425731736	1	336	pattern specification process	BP	13579	45
GO:0043010	0.703655853817711	0.663201264874953	1	290	camera-type eye development	BP	13579	45
GO:0070482	0.704964170251379	0.661424906054873	1	398	response to oxygen levels	BP	13579	45
GO:0031344	0.705356318503824	0.561894114095922	2	602	regulation of cell projection organization	BP	13579	45
GO:0019725	0.705490922281267	0.561622178358873	2	763	cellular homeostasis	BP	13579	45
GO:0006979	0.707594489022417	0.658195745530153	1	432	response to oxidative stress	BP	13579	45
GO:0048638	0.70885962166642	0.656856077966589	1	308	regulation of developmental growth	BP	13579	45
GO:0001525	0.710180033876484	0.655154099835157	1	352	angiogenesis	BP	13579	45
GO:0031175	0.71164942507973	0.508640468461661	3	860	neuron projection development	BP	13579	45
GO:0055074	0.713940529766089	0.650479489675702	1	379	calcium ion homeostasis	BP	13579	45
GO:0014706	0.720271942702841	0.64263147349156	1	343	striated muscle tissue development	BP	13579	45
GO:0048518	0.723032769214889	0.399301890462143	13	4421	positive regulation of biological process	BP	13579	45
GO:0072503	0.725773131835834	0.635564129132977	1	390	cellular divalent inorganic cation homeostasis	BP	13579	45
GO:0051656	0.727346990502457	0.633585250228189	1	364	establishment of organelle localization	BP	13579	45
GO:0060548	0.733156989566721	0.52677845547048	2	849	negative regulation of cell death	BP	13579	45
GO:1902533	0.737182764617268	0.521571665682227	2	798	positive regulation of intracellular signal transduction	BP	13579	45
GO:0072657	0.737772896191906	0.61992717158566	1	391	protein localization to membrane	BP	13579	45
GO:0032269	0.738273814089211	0.520137441554145	2	817	negative regulation of cellular protein metabolic process	BP	13579	45
GO:0009617	0.738756701300959	0.618529757808517	1	463	response to bacterium	BP	13579	45
GO:0060537	0.743135709013812	0.612811056186999	1	361	muscle tissue development	BP	13579	45
GO:0051704	0.745888240987921	0.43920355004433	4	1585	multi-organism process	BP	13579	45
GO:0001654	0.74596714897827	0.609047623429195	1	328	eye development	BP	13579	45
GO:0072507	0.747742082070266	0.606487963771486	1	411	divalent inorganic cation homeostasis	BP	13579	45
GO:0060627	0.752264899409082	0.60027629817908	1	409	regulation of vesicle-mediated transport	BP	13579	45
GO:0001817	0.75441906970455	0.597201785980116	1	480	regulation of cytokine production	BP	13579	45
GO:0010646	0.756800692899088	0.386222020496917	7	2546	regulation of cell communication	BP	13579	45
GO:0043410	0.758082515720451	0.592135323413512	1	427	positive regulation of MAPK cascade	BP	13579	45
GO:0032940	0.759066117889433	0.49233600011089	2	841	secretion by cell	BP	13579	45
GO:0045666	0.761052936909151	0.588028118489801	1	367	positive regulation of neuron differentiation	BP	13579	45
GO:0023051	0.763866056621604	0.377405032655854	7	2567	regulation of signaling	BP	13579	45
GO:0032844	0.765289751997302	0.581875346636347	1	433	regulation of homeostatic process	BP	13579	45
GO:0045595	0.765567307907	0.413843642684841	4	1420	regulation of cell differentiation	BP	13579	45
GO:0043170	0.767703749343835	0.340597190850517	18	6302	macromolecule metabolic process	BP	13579	45
GO:0006875	0.768659568216963	0.576985457580422	1	449	cellular metal ion homeostasis	BP	13579	45
GO:0060341	0.772287382896236	0.474023438075047	2	817	regulation of cellular localization	BP	13579	45
GO:0006511	0.772822987126206	0.570914586655888	1	437	ubiquitin-dependent protein catabolic process	BP	13579	45
GO:0051248	0.773767903136861	0.471915011406564	2	869	negative regulation of protein metabolic process	BP	13579	45
GO:0006807	0.77423275662531	0.332608755193941	19	6805	nitrogen compound metabolic process	BP	13579	45
GO:0051094	0.775648447773234	0.425877533326039	3	1150	positive regulation of developmental process	BP	13579	45
GO:0019941	0.775701704311276	0.566654076976095	1	443	modification-dependent protein catabolic process	BP	13579	45
GO:0043632	0.779648189837264	0.560754014307509	1	450	modification-dependent macromolecule catabolic process	BP	13579	45
GO:0000226	0.780163917069081	0.56007790567958	1	381	microtubule cytoskeleton organization	BP	13579	45
GO:0043547	0.782595081928408	0.556455014213557	1	355	positive regulation of GTPase activity	BP	13579	45
GO:0043623	0.783243189956001	0.555300411435079	1	471	cellular protein complex assembly	BP	13579	45
GO:0051259	0.784926026977947	0.552713753714291	1	494	protein oligomerization	BP	13579	45
GO:0044057	0.785970379338735	0.551168496942032	1	448	regulation of system process	BP	13579	45
GO:0044238	0.787070197339142	0.317182838702805	20	7192	primary metabolic process	BP	13579	45
GO:0016049	0.792890701613367	0.540486179401571	1	425	cell growth	BP	13579	45
GO:0044089	0.793912571473711	0.5388916924584	1	420	positive regulation of cellular component biogenesis	BP	13579	45
GO:0051493	0.79798432270686	0.532492130517503	1	398	regulation of cytoskeleton organization	BP	13579	45
GO:0044237	0.79998937994697	0.30124724192332	20	7291	cellular metabolic process	BP	13579	45
GO:0001816	0.800120447044651	0.528926968698728	1	529	cytokine production	BP	13579	45
GO:0048514	0.802008616503951	0.526005157862367	1	430	blood vessel morphogenesis	BP	13579	45
GO:0065003	0.804296120961903	0.385604987419395	3	1349	macromolecular complex assembly	BP	13579	45
GO:0023052	0.80917746615133	0.296891446861623	12	4222	signaling	BP	13579	45
GO:0055065	0.810053037978961	0.512785822513619	1	512	metal ion homeostasis	BP	13579	45
GO:1901652	0.810448917546743	0.512124353078142	1	519	response to peptide	BP	13579	45
GO:0007169	0.816931078459991	0.501328443066757	1	475	transmembrane receptor protein tyrosine kinase signaling pathway	BP	13579	45
GO:0051640	0.820375157563675	0.495487610998357	1	463	organelle localization	BP	13579	45
GO:0048878	0.821961781365231	0.40004525986247	2	943	chemical homeostasis	BP	13579	45
GO:0043087	0.823509120437064	0.49018796270702	1	401	regulation of GTPase activity	BP	13579	45
GO:0051049	0.82386399840369	0.333546544404947	4	1647	regulation of transport	BP	13579	45
GO:0031401	0.823978073367844	0.396853580555956	2	955	positive regulation of protein modification process	BP	13579	45
GO:0031329	0.826955307050481	0.484039420877987	1	533	regulation of cellular catabolic process	BP	13579	45
GO:0007409	0.828519163050304	0.481511955928219	1	371	axonogenesis	BP	13579	45
GO:0040007	0.828573620386003	0.389569294495968	2	853	growth	BP	13579	45
GO:0007154	0.829243267041268	0.270880059117976	12	4288	cell communication	BP	13579	45
GO:0051603	0.831831897578052	0.475446047612704	1	532	proteolysis involved in cellular protein catabolic process	BP	13579	45
GO:0010638	0.833236404400644	0.472950738377466	1	525	positive regulation of organelle organization	BP	13579	45
GO:0051239	0.834979084195662	0.291721159036382	6	2323	regulation of multicellular organismal process	BP	13579	45
GO:1902531	0.83635439856246	0.337797078271892	3	1341	regulation of intracellular signal transduction	BP	13579	45
GO:0050769	0.837648035366809	0.46508740707728	1	457	positive regulation of neurogenesis	BP	13579	45
GO:0046903	0.838115149752107	0.3740402619677	2	981	secretion	BP	13579	45
GO:0033993	0.844176790888271	0.363988968807545	2	1040	response to lipid	BP	13579	45
GO:0035556	0.846022929976277	0.286293947504154	5	2011	intracellular signal transduction	BP	13579	45
GO:0003008	0.849440736181593	0.317332157955962	3	1302	system process	BP	13579	45
GO:0044257	0.849708109388541	0.442639642399058	1	569	cellular protein catabolic process	BP	13579	45
GO:0061564	0.851429280146206	0.439549507809175	1	412	axon development	BP	13579	45
GO:0071417	0.851944405203813	0.438426424233523	1	529	cellular response to organonitrogen compound	BP	13579	45
GO:0051128	0.853089657286003	0.275855423977348	5	1972	regulation of cellular component organization	BP	13579	45
GO:0032446	0.85414321082016	0.434157502993984	1	599	protein modification by small protein conjugation	BP	13579	45
GO:0008152	0.858616916322793	0.226214951549933	21	7838	metabolic process	BP	13579	45
GO:0040008	0.859349755875121	0.424083566032489	1	557	regulation of growth	BP	13579	45
GO:0072359	0.85958573999682	0.33780199283172	2	875	circulatory system development	BP	13579	45
GO:0051240	0.860225288508948	0.299980583167027	3	1395	positive regulation of multicellular organismal process	BP	13579	45
GO:0120036	0.862412542951013	0.296456609280374	3	1176	plasma membrane bounded cell projection organization	BP	13579	45
GO:0051707	0.862455315478906	0.41788139950066	1	670	response to other organism	BP	13579	45
GO:0007423	0.863129531080365	0.416676656857477	1	500	sensory organ development	BP	13579	45
GO:0022607	0.863562412536706	0.26010546057766	5	2125	cellular component assembly	BP	13579	45
GO:0071704	0.863782069905315	0.218782106291009	20	7496	organic substance metabolic process	BP	13579	45
GO:0043207	0.863938689536752	0.414929412835843	1	674	response to external biotic stimulus	BP	13579	45
GO:0043408	0.865886415102349	0.411077937113245	1	602	regulation of MAPK cascade	BP	13579	45
GO:0019752	0.8660880293143	0.410597992705987	1	726	carboxylic acid metabolic process	BP	13579	45
GO:0030030	0.867598944187206	0.28791274003085	3	1195	cell projection organization	BP	13579	45
GO:0010720	0.867793541599197	0.407305824980122	1	516	positive regulation of cell development	BP	13579	45
GO:0048598	0.868397981459235	0.406092407039076	1	505	embryonic morphogenesis	BP	13579	45
GO:0007017	0.870101293756486	0.402604368568544	1	527	microtubule-based process	BP	13579	45
GO:0006461	0.870108364408196	0.319158328961642	2	1084	protein complex assembly	BP	13579	45
GO:0070271	0.870282587495614	0.318845787508075	2	1085	protein complex biogenesis	BP	13579	45
GO:0030097	0.871781053780464	0.399087164432437	1	622	hemopoiesis	BP	13579	45
GO:0033043	0.872547779945234	0.314801674395649	2	979	regulation of organelle organization	BP	13579	45
GO:0009607	0.873375871514136	0.395751738944904	1	701	response to biotic stimulus	BP	13579	45
GO:0051962	0.874262383432448	0.394051001237396	1	515	positive regulation of nervous system development	BP	13579	45
GO:0071407	0.878195326784636	0.385765667559069	1	583	cellular response to organic cyclic compound	BP	13579	45
GO:0016192	0.879149393282414	0.302755679820629	2	1024	vesicle-mediated transport	BP	13579	45
GO:0043933	0.879406303830715	0.26800035229643	3	1518	macromolecular complex subunit organization	BP	13579	45
GO:1901566	0.881672420815863	0.298026434306544	2	1328	organonitrogen compound biosynthetic process	BP	13579	45
GO:0009894	0.882091106826272	0.377447365835981	1	642	regulation of catabolic process	BP	13579	45
GO:0006950	0.882799052022818	0.221380071071504	6	2773	response to stress	BP	13579	45
GO:0007049	0.88417010698478	0.293428681613904	2	1075	cell cycle	BP	13579	45
GO:0043436	0.884452617644941	0.372294976931148	1	777	oxoacid metabolic process	BP	13579	45
GO:0048534	0.885039561685721	0.371085860589534	1	657	hematopoietic or lymphoid organ development	BP	13579	45
GO:0032268	0.886048290818645	0.237571852627701	4	1954	regulation of cellular protein metabolic process	BP	13579	45
GO:0006082	0.888094896558905	0.364354566045426	1	789	organic acid metabolic process	BP	13579	45
GO:0007155	0.889665093143466	0.283104278396149	2	949	cell adhesion	BP	13579	45
GO:1901698	0.891266776885038	0.280000793568341	2	1127	response to nitrogen compound	BP	13579	45
GO:0000165	0.892023887485221	0.355721173634268	1	661	MAPK cascade	BP	13579	45
GO:0022610	0.892365392212315	0.277942740609606	2	958	biological adhesion	BP	13579	45
GO:0043412	0.892748424654649	0.199607935919169	7	3015	macromolecule modification	BP	13579	45
GO:0044085	0.893923466568174	0.212513621922066	5	2287	cellular component biogenesis	BP	13579	45
GO:0008283	0.894936209294003	0.240926397698952	3	1616	cell proliferation	BP	13579	45
GO:0014070	0.895710181186478	0.271446592600517	2	1116	response to organic cyclic compound	BP	13579	45
GO:0048729	0.896805088986157	0.345029708241951	1	535	tissue morphogenesis	BP	13579	45
GO:0030163	0.90020428871382	0.337116846197732	1	687	protein catabolic process	BP	13579	45
GO:1901700	0.901124340607169	0.229812354665913	3	1631	response to oxygen-containing compound	BP	13579	45
GO:0002520	0.901318296787632	0.334529615432016	1	693	immune system development	BP	13579	45
GO:0051130	0.90238047805705	0.258376314001264	2	1054	positive regulation of cellular component organization	BP	13579	45
GO:0071702	0.903616900431152	0.207928931064355	4	2039	organic substance transport	BP	13579	45
GO:0042981	0.905525936872026	0.252057788683443	2	1256	regulation of apoptotic process	BP	13579	45
GO:0023014	0.905678289380881	0.324289750665486	1	693	signal transduction by protein phosphorylation	BP	13579	45
GO:0035295	0.908589220373111	0.31739866154861	1	594	tube development	BP	13579	45
GO:0033365	0.908834920920996	0.316736368094713	1	712	protein localization to organelle	BP	13579	45
GO:0051345	0.909002509042765	0.31638448714334	1	622	positive regulation of hydrolase activity	BP	13579	45
GO:0043085	0.909023922762523	0.24502579060961	2	1113	positive regulation of catalytic activity	BP	13579	45
GO:0043067	0.909566534482345	0.243891398442759	2	1271	regulation of programmed cell death	BP	13579	45
GO:0032270	0.909933696133022	0.243151705059716	2	1226	positive regulation of cellular protein metabolic process	BP	13579	45
GO:0009967	0.91084381386156	0.241300955229252	2	1189	positive regulation of signal transduction	BP	13579	45
GO:0044267	0.913401689173683	0.162874164245267	8	3625	cellular protein metabolic process	BP	13579	45
GO:0048589	0.913457316401703	0.305553854231144	1	595	developmental growth	BP	13579	45
GO:0071822	0.915384250694767	0.231934362130829	2	1212	protein complex subunit organization	BP	13579	45
GO:0051649	0.91774898828333	0.198912682356587	3	1620	establishment of localization in cell	BP	13579	45
GO:0051246	0.918358769004213	0.18195686045144	4	2092	regulation of protein metabolic process	BP	13579	45
GO:0048519	0.919212064240685	0.150445109900561	9	3870	negative regulation of biological process	BP	13579	45
GO:0006996	0.924114196701493	0.154788118088801	6	2691	organelle organization	BP	13579	45
GO:0042127	0.924447627084857	0.212730706105122	2	1340	regulation of cell proliferation	BP	13579	45
GO:0048523	0.924623373594055	0.144921172199937	8	3529	negative regulation of cellular process	BP	13579	45
GO:0007167	0.925927520253849	0.27380236694851	1	716	enzyme linked receptor protein signaling pathway	BP	13579	45
GO:0051247	0.926138191581591	0.209080790453559	2	1302	positive regulation of protein metabolic process	BP	13579	45
GO:0044092	0.929378764573975	0.264611467590813	1	843	negative regulation of molecular function	BP	13579	45
GO:2000026	0.929451405260462	0.176131590429946	3	1555	regulation of multicellular organismal development	BP	13579	45
GO:0001934	0.930113569441116	0.262663799179091	1	786	positive regulation of protein phosphorylation	BP	13579	45
GO:0051726	0.930809216970757	0.260797572082176	1	774	regulation of cell cycle	BP	13579	45
GO:0007165	0.932649788954978	0.128923856191872	9	3864	signal transduction	BP	13579	45
GO:0006464	0.93417986932271	0.137461762252347	6	2862	cellular protein modification process	BP	13579	45
GO:0036211	0.93417986932271	0.137461762252347	6	2862	protein modification process	BP	13579	45
GO:0044281	0.934471849358402	0.19064389292771	2	1538	small molecule metabolic process	BP	13579	45
GO:0044087	0.93517618894511	0.24890693034179	1	716	regulation of cellular component biogenesis	BP	13579	45
GO:0010941	0.935717753312332	0.187849842413115	2	1397	regulation of cell death	BP	13579	45
GO:0046907	0.940715889794829	0.1764186544743	2	1345	intracellular transport	BP	13579	45
GO:0042327	0.941019754263001	0.23243317508892	1	825	positive regulation of phosphorylation	BP	13579	45
GO:0022402	0.942550358364598	0.228037698893627	1	807	cell cycle process	BP	13579	45
GO:1901565	0.943077406040209	0.226482224271383	1	903	organonitrogen compound catabolic process	BP	13579	45
GO:0051641	0.94382123713232	0.134174376471696	4	2118	cellular localization	BP	13579	45
GO:0065008	0.946208273212473	0.116040230278427	6	2880	regulation of biological quality	BP	13579	45
GO:0006629	0.946729394659448	0.215751525128915	1	970	lipid metabolic process	BP	13579	45
GO:0051716	0.946958876742594	0.100481005979386	12	5014	cellular response to stimulus	BP	13579	45
GO:0006915	0.950810886406749	0.152424120571459	2	1484	apoptotic process	BP	13579	45
GO:0051050	0.951068781591556	0.202692698062859	1	907	positive regulation of transport	BP	13579	45
GO:0034613	0.95312558479631	0.146752041274841	2	1393	cellular protein localization	BP	13579	45
GO:0031399	0.953304888180831	0.146306965136432	2	1410	regulation of protein modification process	BP	13579	45
GO:0042592	0.953604211008908	0.145564886363879	2	1421	homeostatic process	BP	13579	45
GO:0070727	0.954115037069616	0.144299645838397	2	1401	cellular macromolecule localization	BP	13579	45
GO:0012501	0.95461890120697	0.143034890993435	2	1511	programmed cell death	BP	13579	45
GO:0045597	0.956831865294482	0.184706682148393	1	856	positive regulation of cell differentiation	BP	13579	45
GO:0010562	0.957335151597456	0.183076739642175	1	937	positive regulation of phosphorus metabolic process	BP	13579	45
GO:0045937	0.957335151597456	0.183076739642175	1	937	positive regulation of phosphate metabolic process	BP	13579	45
GO:0044093	0.960802631536073	0.127346083161827	2	1390	positive regulation of molecular function	BP	13579	45
GO:0009887	0.962497179164243	0.166230593861876	1	805	animal organ morphogenesis	BP	13579	45
GO:0033036	0.962592790787785	0.0957764594195335	4	2288	macromolecule localization	BP	13579	45
GO:0006810	0.963820944550269	0.0797906204090171	7	3541	transport	BP	13579	45
GO:0032879	0.964824156334933	0.0909770389388533	4	2256	regulation of localization	BP	13579	45
GO:1901701	0.967844227191891	0.147896654305619	1	1008	cellular response to oxygen-containing compound	BP	13579	45
GO:0019538	0.967846010382659	0.0699251403412684	8	4069	protein metabolic process	BP	13579	45
GO:0008219	0.968076458033427	0.108023655861817	2	1644	cell death	BP	13579	45
GO:0051336	0.968297740340481	0.146320174098596	1	927	regulation of hydrolase activity	BP	13579	45
GO:0010243	0.969916226247536	0.140559495858477	1	1036	response to organonitrogen compound	BP	13579	45
GO:0051234	0.970987084907845	0.0659778813470671	7	3634	establishment of localization	BP	13579	45
GO:0048584	0.972420897942629	0.0959918560790102	2	1599	positive regulation of response to stimulus	BP	13579	45
GO:0008104	0.978361762602756	0.0669133003153814	3	2057	protein localization	BP	13579	45
GO:0007010	0.97899468524845	0.106478898756741	1	939	cytoskeleton organization	BP	13579	45
GO:0071705	0.98005172782166	0.0737022081998126	2	1743	nitrogen compound transport	BP	13579	45
GO:0001932	0.980207612064867	0.10160825130378	1	1143	regulation of protein phosphorylation	BP	13579	45
GO:0009888	0.980531311095041	0.0722569294899404	2	1499	tissue development	BP	13579	45
GO:0010033	0.980682269640213	0.0548216593869084	4	2656	response to organic substance	BP	13579	45
GO:0009628	0.981448850131875	0.096569834000172	1	1147	response to abiotic stimulus	BP	13579	45
GO:1901564	0.981829566331366	0.0414393742617118	9	4820	organonitrogen compound metabolic process	BP	13579	45
GO:0006508	0.982262221506632	0.0932129379091531	1	1219	proteolysis	BP	13579	45
GO:0016477	0.983276282964677	0.0889997414949578	1	1036	cell migration	BP	13579	45
GO:0050790	0.984258020250602	0.0606349354939073	2	1729	regulation of catalytic activity	BP	13579	45
GO:0071495	0.984849342272386	0.0822880611463661	1	1135	cellular response to endogenous stimulus	BP	13579	45
GO:0009966	0.98515737526256	0.0487081775546468	3	2260	regulation of signal transduction	BP	13579	45
GO:0042325	0.985906912963393	0.0776756074931665	1	1237	regulation of phosphorylation	BP	13579	45
GO:0009605	0.986830184710487	0.0522866917594852	2	1809	response to external stimulus	BP	13579	45
GO:0050896	0.987459034570137	0.0280315794268363	13	6043	response to stimulus	BP	13579	45
GO:0048870	0.987956942380035	0.06850818662375	1	1134	cell motility	BP	13579	45
GO:0051674	0.987956942380035	0.06850818662375	1	1134	localization of cell	BP	13579	45
GO:0051179	0.988018237268498	0.0287038960848611	9	4578	localization	BP	13579	45
GO:0070887	0.988156269935381	0.0402104511247894	3	2353	cellular response to chemical stimulus	BP	13579	45
GO:0016043	0.989660887748982	0.0251893451367659	9	4475	cellular component organization	BP	13579	45
GO:0042221	0.990917189005602	0.0264879715540151	5	3345	response to chemical	BP	13579	45
GO:0007166	0.991775778912525	0.0352342205689161	2	1864	cell surface receptor signaling pathway	BP	13579	45
GO:0071840	0.991951123655604	0.0201647328110189	9	4599	cellular component organization or biogenesis	BP	13579	45
GO:0071310	0.992222742334615	0.0336084896261713	2	1949	cellular response to organic substance	BP	13579	45
GO:0019220	0.992581011081561	0.0462543300448099	1	1428	regulation of phosphate metabolic process	BP	13579	45
GO:0051174	0.99267179651944	0.0457907863395	1	1433	regulation of phosphorus metabolic process	BP	13579	45
GO:0015031	0.992721998621646	0.0455332649562974	1	1452	protein transport	BP	13579	45
GO:0002376	0.993427248662437	0.0418795809895162	1	1598	immune system process	BP	13579	45
GO:0015833	0.993599702226509	0.0409785154207344	1	1491	peptide transport	BP	13579	45
GO:0042886	0.993943620219786	0.0391582370349643	1	1509	amide transport	BP	13579	45
GO:0009719	0.994013991399248	0.0387859541338646	1	1432	response to endogenous stimulus	BP	13579	45
GO:0040011	0.994236995840546	0.0375964576962545	1	1306	locomotion	BP	13579	45
GO:0045184	0.994661994591143	0.0352849356065301	1	1530	establishment of protein localization	BP	13579	45
GO:0006468	0.995522562263908	0.030502447304775	1	1503	protein phosphorylation	BP	13579	45
GO:0006928	0.996892980436393	0.02248340283205	1	1420	movement of cell or subcellular component	BP	13579	45
GO:0048583	0.997576125835155	0.0101752261157357	3	2836	regulation of response to stimulus	BP	13579	45
GO:0016310	0.998193035384893	0.0142189727235357	1	1789	phosphorylation	BP	13579	45
GO:0006796	0.999837044090021	0.00175876952420208	1	2478	phosphate-containing compound metabolic process	BP	13579	45
GO:0006793	0.999867187487323	0.00146756962060941	1	2537	phosphorus metabolic process	BP	13579	45
GO:0006584	0.999999999999995	0.882803778946516	0	50	catecholamine metabolic process	BP	13579	45
GO:0009712	0.999999999999995	0.882803778946516	0	50	catechol-containing compound metabolic process	BP	13579	45
GO:0003016	0.999999999999995	0.924055037140268	0	24	respiratory system process	BP	13579	45
GO:2001021	0.999999999999995	0.85417449650423	0	50	negative regulation of response to DNA damage stimulus	BP	13579	45
GO:0000380	0.999999999999995	0.849898452604081	0	55	alternative mRNA splicing, via spliceosome	BP	13579	45
GO:0014013	0.999999999999996	0.643094462720973	0	121	regulation of gliogenesis	BP	13579	45
GO:0001910	0.999999999999997	0.896984162601962	0	52	regulation of leukocyte mediated cytotoxicity	BP	13579	45
GO:0001649	0.999999999999997	0.516251202288745	0	201	osteoblast differentiation	BP	13579	45
GO:0010811	0.999999999999997	0.682097034119472	0	97	positive regulation of cell-substrate adhesion	BP	13579	45
GO:0032414	0.999999999999997	0.72992584065262	0	78	positive regulation of ion transmembrane transporter activity	BP	13579	45
GO:0050880	0.999999999999997	0.619281321640421	0	151	regulation of blood vessel size	BP	13579	45
GO:0072522	0.999999999999997	0.533126653411875	0	227	purine-containing compound biosynthetic process	BP	13579	45
GO:0043500	0.999999999999997	0.722760188997458	0	96	muscle adaptation	BP	13579	45
GO:0034284	0.999999999999997	0.46399898063199	0	246	response to monosaccharide	BP	13579	45
GO:0031647	0.999999999999998	0.542644598427019	0	212	regulation of protein stability	BP	13579	45
GO:0033157	0.999999999999998	0.339224524841952	0	332	regulation of intracellular protein transport	BP	13579	45
GO:0040013	0.999999999999998	0.440159078571169	0	244	negative regulation of locomotion	BP	13579	45
GO:0048871	0.999999999999998	0.377085865186925	0	290	multicellular organismal homeostasis	BP	13579	45
GO:0000045	0.999999999999998	0.795854150561095	0	73	autophagosome assembly	BP	13579	45
GO:0031589	0.999999999999998	0.347386755142003	0	256	cell-substrate adhesion	BP	13579	45
GO:0046330	0.999999999999998	0.668583648204928	0	107	positive regulation of JNK cascade	BP	13579	45
GO:0042254	0.999999999999999	0.644548534988822	0	199	ribosome biogenesis	BP	13579	45
GO:0006954	0.999999999999999	0.252476175896138	0	483	inflammatory response	BP	13579	45
GO:0019216	0.999999999999999	0.432461388489334	0	269	regulation of lipid metabolic process	BP	13579	45
GO:0009167	0.999999999999999	0.587488732321622	0	220	purine ribonucleoside monophosphate metabolic process	BP	13579	45
GO:0031667	0.999999999999999	0.173168730643481	0	537	response to nutrient levels	BP	13579	45
GO:0001501	0.999999999999999	0.242057379454733	0	385	skeletal system development	BP	13579	45
GO:0009267	0.999999999999999	0.626515284570885	0	133	cellular response to starvation	BP	13579	45
GO:0001101	0.999999999999999	0.260446012232595	0	419	response to acid chemical	BP	13579	45
GO:0032101	0.999999999999999	0.171453768115246	0	565	regulation of response to external stimulus	BP	13579	45
GO:0001895	0.999999999999999	0.802966495870824	0	57	retina homeostasis	BP	13579	45
GO:0010469	0.999999999999999	0.418651052929705	0	373	regulation of receptor activity	BP	13579	45
GO:0043086	0.999999999999999	0.154718475901387	0	597	negative regulation of catalytic activity	BP	13579	45
GO:0006094	0.999999999999999	0.833798723190822	0	57	gluconeogenesis	BP	13579	45
GO:0060491	0.999999999999999	0.576452631189311	0	141	regulation of cell projection assembly	BP	13579	45
GO:0080135	0.999999999999999	0.193394046851125	0	497	regulation of cellular response to stress	BP	13579	45
GO:0098542	0.999999999999999	0.43982388222861	0	295	defense response to other organism	BP	13579	45
GO:0010563	0.999999999999999	0.190824622277926	0	505	negative regulation of phosphorus metabolic process	BP	13579	45
GO:0030048	0.999999999999999	0.666978798796421	0	86	actin filament-based movement	BP	13579	45
GO:0045936	0.999999999999999	0.190824622277926	0	505	negative regulation of phosphate metabolic process	BP	13579	45
GO:0002009	1	0.143264879416749	0	456	morphogenesis of an epithelium	BP	13579	45
GO:0006732	1	0.503262145605919	0	271	coenzyme metabolic process	BP	13579	45
GO:0014033	1	0.812599000723271	0	66	neural crest cell differentiation	BP	13579	45
GO:0032648	1	0.85410332342279	0	40	regulation of interferon-beta production	BP	13579	45
GO:0070201	1	0.0971667008582291	0	711	regulation of establishment of protein localization	BP	13579	45
GO:0071229	1	0.470875037084283	0	216	cellular response to acid chemical	BP	13579	45
GO:0002718	1	0.848681826823679	0	60	regulation of cytokine production involved in immune response	BP	13579	45
GO:0030334	1	0.0922144918703768	0	640	regulation of cell migration	BP	13579	45
GO:0003007	1	0.423561984883562	0	203	heart morphogenesis	BP	13579	45
GO:0006813	1	0.453881612685711	0	212	potassium ion transport	BP	13579	45
GO:0007507	1	0.112740468671434	0	514	heart development	BP	13579	45
GO:0009185	1	0.797088378280586	0	82	ribonucleoside diphosphate metabolic process	BP	13579	45
GO:0042176	1	0.376632114890476	0	306	regulation of protein catabolic process	BP	13579	45
GO:0061024	1	0.167340816023829	0	537	membrane organization	BP	13579	45
GO:0061180	1	0.738823916171715	0	73	mammary gland epithelium development	BP	13579	45
GO:0120031	1	0.2449858203597	0	367	plasma membrane bounded cell projection assembly	BP	13579	45
GO:1905952	1	0.666382282361837	0	116	regulation of lipid localization	BP	13579	45
GO:2000036	1	0.921717054286338	0	23	regulation of stem cell population maintenance	BP	13579	45
GO:0002697	1	0.481281109064087	0	263	regulation of immune effector process	BP	13579	45
GO:0006935	1	0.222550738995339	0	411	chemotaxis	BP	13579	45
GO:0010564	1	0.213655912752737	0	443	regulation of cell cycle process	BP	13579	45
GO:0035304	1	0.792480990826696	0	68	regulation of protein dephosphorylation	BP	13579	45
GO:0051270	1	0.0615797307320243	0	745	regulation of cellular component movement	BP	13579	45
GO:0071941	1	0.947972374970352	0	12	nitrogen cycle metabolic process	BP	13579	45
GO:1900076	1	0.794104480026239	0	71	regulation of cellular response to insulin stimulus	BP	13579	45
GO:0000002	1	0.934046203817034	0	29	mitochondrial genome maintenance	BP	13579	45
GO:0000011	1	0.993158345145898	0	1	vacuole inheritance	BP	13579	45
GO:0000012	1	0.98470191654663	0	6	single strand break repair	BP	13579	45
GO:0000018	1	0.811118484463274	0	58	regulation of DNA recombination	BP	13579	45
GO:0000019	1	0.990505857044485	0	3	regulation of mitotic recombination	BP	13579	45
GO:0000022	1	0.974635067620477	0	6	mitotic spindle elongation	BP	13579	45
GO:0000023	1	0.996603563259457	0	1	maltose metabolic process	BP	13579	45
GO:0000027	1	0.957161819993302	0	25	ribosomal large subunit assembly	BP	13579	45
GO:0000028	1	0.974857341194949	0	16	ribosomal small subunit assembly	BP	13579	45
GO:0000032	1	0.998399078101916	0	1	cell wall mannoprotein biosynthetic process	BP	13579	45
GO:0000038	1	0.938505124721427	0	25	very long-chain fatty acid metabolic process	BP	13579	45
GO:0000041	1	0.757055248935566	0	76	transition metal ion transport	BP	13579	45
GO:0000042	1	0.97707545464224	0	5	protein targeting to Golgi	BP	13579	45
GO:0000050	1	0.954095803142951	0	9	urea cycle	BP	13579	45
GO:0000052	1	0.959512309656381	0	7	citrulline metabolic process	BP	13579	45
GO:0000053	1	0.996141192871305	0	2	argininosuccinate metabolic process	BP	13579	45
GO:0000054	1	0.972286095922181	0	14	ribosomal subunit export from nucleus	BP	13579	45
GO:0000055	1	0.983237346494448	0	8	ribosomal large subunit export from nucleus	BP	13579	45
GO:0000056	1	0.988277900492355	0	6	ribosomal small subunit export from nucleus	BP	13579	45
GO:0000060	1	0.85777012101866	0	46	protein import into nucleus, translocation	BP	13579	45
GO:0000066	1	0.995237123076088	0	3	mitochondrial ornithine transport	BP	13579	45
GO:0000070	1	0.675430809230672	0	112	mitotic sister chromatid segregation	BP	13579	45
GO:0000076	1	0.97020531189553	0	10	DNA replication checkpoint	BP	13579	45
GO:0000079	1	0.83827628752154	0	56	regulation of cyclin-dependent protein serine/threonine kinase activity	BP	13579	45
GO:0000083	1	0.95346568018606	0	11	regulation of transcription involved in G1/S transition of mitotic cell cycle	BP	13579	45
GO:0000086	1	0.738942876369385	0	92	G2/M transition of mitotic cell cycle	BP	13579	45
GO:0000097	1	0.966994241628488	0	15	sulfur amino acid biosynthetic process	BP	13579	45
GO:0000098	1	0.981640136174139	0	8	sulfur amino acid catabolic process	BP	13579	45
GO:0000101	1	0.989986294142983	0	5	sulfur amino acid transport	BP	13579	45
GO:0000103	1	0.990308297096083	0	4	sulfate assimilation	BP	13579	45
GO:0000105	1	0.994376727216526	0	2	histidine biosynthetic process	BP	13579	45
GO:0000117	1	0.995261441968538	0	2	regulation of transcription involved in G2/M transition of mitotic cell cycle	BP	13579	45
GO:0000132	1	0.921133555513095	0	21	establishment of mitotic spindle orientation	BP	13579	45
GO:0000154	1	0.958018093502347	0	22	rRNA modification	BP	13579	45
GO:0000160	1	0.97462156022283	0	6	phosphorelay signal transduction system	BP	13579	45
GO:0000184	1	0.936174962252553	0	23	nuclear-transcribed mRNA catabolic process, nonsense-mediated decay	BP	13579	45
GO:0000185	1	0.937139000622787	0	17	activation of MAPKKK activity	BP	13579	45
GO:0000186	1	0.800494008856921	0	56	activation of MAPKK activity	BP	13579	45
GO:0000187	1	0.670332175895011	0	100	activation of MAPK activity	BP	13579	45
GO:0000188	1	0.953850761057416	0	19	inactivation of MAPK activity	BP	13579	45
GO:0000189	1	0.988440036235547	0	1	MAPK import into nucleus	BP	13579	45
GO:0000209	1	0.593877133663672	0	152	protein polyubiquitination	BP	13579	45
GO:0000212	1	0.956932847057095	0	10	meiotic spindle organization	BP	13579	45
GO:0000244	1	0.968257691710328	0	8	spliceosomal tri-snRNP complex assembly	BP	13579	45
GO:0000245	1	0.891455128573293	0	42	spliceosomal complex assembly	BP	13579	45
GO:0000255	1	0.989261360227432	0	4	allantoin metabolic process	BP	13579	45
GO:0000256	1	0.998575999241647	0	1	allantoin catabolic process	BP	13579	45
GO:0000270	1	0.998953024742051	0	1	peptidoglycan metabolic process	BP	13579	45
GO:0000271	1	0.805975180876876	0	57	polysaccharide biosynthetic process	BP	13579	45
GO:0000272	1	0.933748233896616	0	20	polysaccharide catabolic process	BP	13579	45
GO:0000278	1	0.0969966615399002	0	652	mitotic cell cycle	BP	13579	45
GO:0000281	1	0.841816398775367	0	42	mitotic cytokinesis	BP	13579	45
GO:0000289	1	0.934307896759252	0	16	nuclear-transcribed mRNA poly(A) tail shortening	BP	13579	45
GO:0000291	1	0.974080595076255	0	13	nuclear-transcribed mRNA catabolic process, exonucleolytic	BP	13579	45
GO:0000294	1	0.997433676319567	0	1	nuclear-transcribed mRNA catabolic process, endonucleolytic cleavage-dependent decay	BP	13579	45
GO:0000301	1	0.970589513844911	0	8	retrograde transport, vesicle recycling within Golgi	BP	13579	45
GO:0000302	1	0.493961752158247	0	252	response to reactive oxygen species	BP	13579	45
GO:0000303	1	0.941353271328476	0	25	response to superoxide	BP	13579	45
GO:0000305	1	0.933504072480109	0	28	response to oxygen radical	BP	13579	45
GO:0000320	1	0.988464291746666	0	4	re-entry into mitotic cell cycle	BP	13579	45
GO:0000338	1	0.981961924050431	0	10	protein deneddylation	BP	13579	45
GO:0000349	1	0.995112350407103	0	2	generation of catalytic spliceosome for first transesterification step	BP	13579	45
GO:0000350	1	0.988349643847906	0	3	generation of catalytic spliceosome for second transesterification step	BP	13579	45
GO:0000379	1	0.994422757306178	0	3	tRNA-type intron splice site recognition and cleavage	BP	13579	45
GO:0000381	1	0.890264826236602	0	42	regulation of alternative mRNA splicing, via spliceosome	BP	13579	45
GO:0000387	1	0.928311261021435	0	30	spliceosomal snRNP assembly	BP	13579	45
GO:0000389	1	0.989231679385218	0	3	mRNA 3'-splice site recognition	BP	13579	45
GO:0000390	1	0.994385987247222	0	2	spliceosomal complex disassembly	BP	13579	45
GO:0000393	1	0.983517488799678	0	5	spliceosomal conformational changes to generate catalytic conformation	BP	13579	45
GO:0000394	1	0.978647448537778	0	11	RNA splicing, via endonucleolytic cleavage and ligation	BP	13579	45
GO:0000395	1	0.984981827525378	0	5	mRNA 5'-splice site recognition	BP	13579	45
GO:0000409	1	0.992624185971745	0	1	regulation of transcription by galactose	BP	13579	45
GO:0000411	1	0.992624185971745	0	1	positive regulation of transcription by galactose	BP	13579	45
GO:0000412	1	0.997422658279789	0	1	histone peptidyl-prolyl isomerization	BP	13579	45
GO:0000413	1	0.933456465377406	0	29	protein peptidyl-prolyl isomerization	BP	13579	45
GO:0000414	1	0.970060496728292	0	4	regulation of histone H3-K36 methylation	BP	13579	45
GO:0000415	1	0.990388752576267	0	1	negative regulation of histone H3-K36 methylation	BP	13579	45
GO:0000416	1	0.996328539224267	0	1	positive regulation of histone H3-K36 methylation	BP	13579	45
GO:0000422	1	0.801259722138141	0	73	autophagy of mitochondrion	BP	13579	45
GO:0000423	1	0.946808026123419	0	17	mitophagy	BP	13579	45
GO:0000429	1	0.98626541589367	0	4	carbon catabolite regulation of transcription from RNA polymerase II promoter	BP	13579	45
GO:0000430	1	0.993595192096563	0	3	regulation of transcription from RNA polymerase II promoter by glucose	BP	13579	45
GO:0000431	1	0.992624185971745	0	1	regulation of transcription from RNA polymerase II promoter by galactose	BP	13579	45
GO:0000432	1	0.993595192096563	0	3	positive regulation of transcription from RNA polymerase II promoter by glucose	BP	13579	45
GO:0000433	1	0.997695529599201	0	1	negative regulation of transcription from RNA polymerase II promoter by glucose	BP	13579	45
GO:0000435	1	0.992624185971745	0	1	positive regulation of transcription from RNA polymerase II promoter by galactose	BP	13579	45
GO:0000436	1	0.98626541589367	0	4	carbon catabolite activation of transcription from RNA polymerase II promoter	BP	13579	45
GO:0000437	1	0.997695529599201	0	1	carbon catabolite repression of transcription from RNA polymerase II promoter	BP	13579	45
GO:0000447	1	0.991901473871334	0	6	endonucleolytic cleavage in ITS1 to separate SSU-rRNA from 5.8S rRNA and LSU-rRNA from tricistronic rRNA transcript (SSU-rRNA, 5.8S rRNA, LSU-rRNA)	BP	13579	45
GO:0000448	1	0.997481515419673	0	1	cleavage in ITS2 between 5.8S rRNA and LSU-rRNA of tricistronic rRNA transcript (SSU-rRNA, 5.8S rRNA, LSU-rRNA)	BP	13579	45
GO:0000451	1	0.997175320908148	0	1	rRNA 2'-O-methylation	BP	13579	45
GO:0000453	1	0.997175320908148	0	1	enzyme-directed rRNA 2'-O-methylation	BP	13579	45
GO:0000454	1	0.995298560993725	0	3	snoRNA guided rRNA pseudouridine synthesis	BP	13579	45
GO:0000455	1	0.998100786134506	0	1	enzyme-directed rRNA pseudouridine synthesis	BP	13579	45
GO:0000459	1	0.994065393949115	0	4	exonucleolytic trimming involved in rRNA processing	BP	13579	45
GO:0000460	1	0.943181735561325	0	26	maturation of 5.8S rRNA	BP	13579	45
GO:0000461	1	0.997823740210223	0	2	endonucleolytic cleavage to generate mature 3'-end of SSU-rRNA from (SSU-rRNA, 5.8S rRNA, LSU-rRNA)	BP	13579	45
GO:0000462	1	0.924486763239436	0	28	maturation of SSU-rRNA from tricistronic rRNA transcript (SSU-rRNA, 5.8S rRNA, LSU-rRNA)	BP	13579	45
GO:0000463	1	0.984979040458169	0	8	maturation of LSU-rRNA from tricistronic rRNA transcript (SSU-rRNA, 5.8S rRNA, LSU-rRNA)	BP	13579	45
GO:0000466	1	0.966937352507148	0	15	maturation of 5.8S rRNA from tricistronic rRNA transcript (SSU-rRNA, 5.8S rRNA, LSU-rRNA)	BP	13579	45
GO:0000467	1	0.994065393949115	0	4	exonucleolytic trimming to generate mature 3'-end of 5.8S rRNA from tricistronic rRNA transcript (SSU-rRNA, 5.8S rRNA, LSU-rRNA)	BP	13579	45
GO:0000469	1	0.973750896331457	0	15	cleavage involved in rRNA processing	BP	13579	45
GO:0000470	1	0.96749121687288	0	16	maturation of LSU-rRNA	BP	13579	45
GO:0000472	1	0.998483429796756	0	1	endonucleolytic cleavage to generate mature 5'-end of SSU-rRNA from (SSU-rRNA, 5.8S rRNA, LSU-rRNA)	BP	13579	45
GO:0000478	1	0.981247054991637	0	10	endonucleolytic cleavage involved in rRNA processing	BP	13579	45
GO:0000479	1	0.983635548955946	0	9	endonucleolytic cleavage of tricistronic rRNA transcript (SSU-rRNA, 5.8S rRNA, LSU-rRNA)	BP	13579	45
GO:0000480	1	0.994562525227152	0	4	endonucleolytic cleavage in 5'-ETS of tricistronic rRNA transcript (SSU-rRNA, 5.8S rRNA, LSU-rRNA)	BP	13579	45
GO:0000481	1	0.997443889896395	0	1	maturation of 5S rRNA	BP	13579	45
GO:0000491	1	0.989169315773779	0	6	small nucleolar ribonucleoprotein complex assembly	BP	13579	45
GO:0000492	1	0.991473555186897	0	5	box C/D snoRNP assembly	BP	13579	45
GO:0000493	1	0.997676455106829	0	1	box H/ACA snoRNP assembly	BP	13579	45
GO:0000494	1	0.996762121799648	0	2	box C/D snoRNA 3'-end processing	BP	13579	45
GO:0000495	1	0.998054409612193	0	1	box H/ACA snoRNA 3'-end processing	BP	13579	45
GO:0000578	1	0.910846284014857	0	26	embryonic axis specification	BP	13579	45
GO:0000706	1	0.998253223703738	0	1	meiotic DNA double-strand break processing	BP	13579	45
GO:0000707	1	0.988666741920863	0	4	meiotic DNA recombinase assembly	BP	13579	45
GO:0000710	1	0.998652451802024	0	1	meiotic mismatch repair	BP	13579	45
GO:0000711	1	0.996268599886081	0	3	meiotic DNA repair synthesis	BP	13579	45
GO:0000712	1	0.980214527937816	0	6	resolution of meiotic recombination intermediates	BP	13579	45
GO:0000715	1	0.992008726958956	0	3	nucleotide-excision repair, DNA damage recognition	BP	13579	45
GO:0000717	1	0.997376708210743	0	1	nucleotide-excision repair, DNA duplex unwinding	BP	13579	45
GO:0000720	1	0.998652451802024	0	1	pyrimidine dimer repair by nucleotide-excision repair	BP	13579	45
GO:0000722	1	0.94257072283071	0	12	telomere maintenance via recombination	BP	13579	45
GO:0000723	1	0.733487828613518	0	96	telomere maintenance	BP	13579	45
GO:0000724	1	0.73130516484273	0	82	double-strand break repair via homologous recombination	BP	13579	45
GO:0000725	1	0.73130516484273	0	82	recombinational repair	BP	13579	45
GO:0000726	1	0.880584930441215	0	38	non-recombinational repair	BP	13579	45
GO:0000727	1	0.986882137359485	0	5	double-strand break repair via break-induced replication	BP	13579	45
GO:0000729	1	0.97147992788996	0	10	DNA double-strand break processing	BP	13579	45
GO:0000730	1	0.980827910358871	0	8	DNA recombinase assembly	BP	13579	45
GO:0000731	1	0.918314664732565	0	20	DNA synthesis involved in DNA repair	BP	13579	45
GO:0000732	1	0.994962718697908	0	1	strand displacement	BP	13579	45
GO:0000733	1	0.982318742641928	0	7	DNA strand renaturation	BP	13579	45
GO:0000737	1	0.959891024801291	0	18	DNA catabolic process, endonucleolytic	BP	13579	45
GO:0000738	1	0.998844898061076	0	1	DNA catabolic process, exonucleolytic	BP	13579	45
GO:0000819	1	0.624080592827539	0	134	sister chromatid segregation	BP	13579	45
GO:0000820	1	0.973458339043762	0	6	regulation of glutamine family amino acid metabolic process	BP	13579	45
GO:0000821	1	0.993087097041374	0	2	regulation of arginine metabolic process	BP	13579	45
GO:0000910	1	0.686920259837856	0	93	cytokinesis	BP	13579	45
GO:0000912	1	0.985853082457933	0	3	assembly of actomyosin apparatus involved in cytokinesis	BP	13579	45
GO:0000915	1	0.985853082457933	0	3	actomyosin contractile ring assembly	BP	13579	45
GO:0000917	1	0.998347862449183	0	1	division septum assembly	BP	13579	45
GO:0000920	1	0.967095070974204	0	14	cell separation after cytokinesis	BP	13579	45
GO:0000957	1	0.984012922917735	0	5	mitochondrial RNA catabolic process	BP	13579	45
GO:0000958	1	0.991925335700319	0	3	mitochondrial mRNA catabolic process	BP	13579	45
GO:0000959	1	0.92904677909182	0	30	mitochondrial RNA metabolic process	BP	13579	45
GO:0000960	1	0.986204965962957	0	4	regulation of mitochondrial RNA catabolic process	BP	13579	45
GO:0000961	1	0.99202482836521	0	2	negative regulation of mitochondrial RNA catabolic process	BP	13579	45
GO:0000962	1	0.99413455059665	0	2	positive regulation of mitochondrial RNA catabolic process	BP	13579	45
GO:0000963	1	0.995065920536515	0	2	mitochondrial RNA processing	BP	13579	45
GO:0000964	1	0.993873558063365	0	2	mitochondrial RNA 5'-end processing	BP	13579	45
GO:0000965	1	0.99183664071394	0	3	mitochondrial RNA 3'-end processing	BP	13579	45
GO:0000966	1	0.985887671621791	0	4	RNA 5'-end processing	BP	13579	45
GO:0000967	1	0.998483429796756	0	1	rRNA 5'-end processing	BP	13579	45
GO:0000972	1	0.97553665784476	0	6	transcription-dependent tethering of RNA polymerase II gene DNA at nuclear periphery	BP	13579	45
GO:0000973	1	0.98463638077902	0	3	posttranscriptional tethering of RNA polymerase II gene DNA at nuclear periphery	BP	13579	45
GO:0000999	1	0.997288967112066	0	1	RNA polymerase III type 1 promoter transcriptional preinitiation complex assembly	BP	13579	45
GO:0001009	1	0.997288967112066	0	1	transcription from RNA polymerase III type 2 promoter	BP	13579	45
GO:0001022	1	0.997288967112066	0	1	transcription initiation from RNA polymerase III type 1 promoter	BP	13579	45
GO:0001100	1	0.998779467400675	0	1	negative regulation of exit from mitosis	BP	13579	45
GO:0001172	1	0.996586467519395	0	1	transcription, RNA-templated	BP	13579	45
GO:0001180	1	0.9927195157234	0	3	transcription initiation from RNA polymerase I promoter for nuclear large rRNA transcript	BP	13579	45
GO:0001188	1	0.996154922115178	0	2	RNA polymerase I transcriptional preinitiation complex assembly	BP	13579	45
GO:0001189	1	0.996154922115178	0	2	RNA polymerase I transcriptional preinitiation complex assembly at the promoter for the nuclear large rRNA transcript	BP	13579	45
GO:0001300	1	0.994130068837995	0	2	chronological cell aging	BP	13579	45
GO:0001302	1	0.986274486148487	0	5	replicative cell aging	BP	13579	45
GO:0001306	1	0.994314926124862	0	3	age-dependent response to oxidative stress	BP	13579	45
GO:0001315	1	0.997823457951188	0	1	age-dependent response to reactive oxygen species	BP	13579	45
GO:0001325	1	0.984095828418622	0	6	formation of extrachromosomal circular DNA	BP	13579	45
GO:0001408	1	0.995456757158301	0	1	guanine nucleotide transport	BP	13579	45
GO:0001502	1	0.91900706412557	0	17	cartilage condensation	BP	13579	45
GO:0001503	1	0.285228660251462	0	346	ossification	BP	13579	45
GO:0001504	1	0.936694413956404	0	20	neurotransmitter uptake	BP	13579	45
GO:0001507	1	0.997833788723833	0	1	acetylcholine catabolic process in synaptic cleft	BP	13579	45
GO:0001514	1	0.98034702625204	0	8	selenocysteine incorporation	BP	13579	45
GO:0001516	1	0.966495766675409	0	18	prostaglandin biosynthetic process	BP	13579	45
GO:0001519	1	0.995927039647078	0	1	peptide amidation	BP	13579	45
GO:0001522	1	0.974421614225735	0	14	pseudouridine synthesis	BP	13579	45
GO:0001523	1	0.911113680628138	0	41	retinoid metabolic process	BP	13579	45
GO:0001539	1	0.942858448770852	0	19	cilium or flagellum-dependent cell motility	BP	13579	45
GO:0001541	1	0.80698019820187	0	67	ovarian follicle development	BP	13579	45
GO:0001542	1	0.95708097415219	0	11	ovulation from ovarian follicle	BP	13579	45
GO:0001543	1	0.985792984576309	0	2	ovarian follicle rupture	BP	13579	45
GO:0001544	1	0.997149068851321	0	1	initiation of primordial ovarian follicle growth	BP	13579	45
GO:0001545	1	0.995066167920412	0	2	primary ovarian follicle growth	BP	13579	45
GO:0001546	1	0.992366008638636	0	3	preantral ovarian follicle growth	BP	13579	45
GO:0001547	1	0.980239188208683	0	8	antral ovarian follicle growth	BP	13579	45
GO:0001550	1	0.998313504261638	0	1	ovarian cumulus expansion	BP	13579	45
GO:0001552	1	0.988694341936768	0	4	ovarian follicle atresia	BP	13579	45
GO:0001553	1	0.937819850517333	0	17	luteinization	BP	13579	45
GO:0001554	1	0.957984052496153	0	7	luteolysis	BP	13579	45
GO:0001555	1	0.998406431279362	0	1	oocyte growth	BP	13579	45
GO:0001556	1	0.932095803775742	0	21	oocyte maturation	BP	13579	45
GO:0001558	1	0.296876045682153	0	345	regulation of cell growth	BP	13579	45
GO:0001560	1	0.985028058271176	0	2	regulation of cell growth by extracellular stimulus	BP	13579	45
GO:0001561	1	0.989981987793536	0	5	fatty acid alpha-oxidation	BP	13579	45
GO:0001562	1	0.956925959873284	0	20	response to protozoan	BP	13579	45
GO:0001569	1	0.854720401074469	0	35	branching involved in blood vessel morphogenesis	BP	13579	45
GO:0001570	1	0.78430040863813	0	63	vasculogenesis	BP	13579	45
GO:0001572	1	0.991716332884718	0	1	lactosylceramide biosynthetic process	BP	13579	45
GO:0001573	1	0.966185313689295	0	17	ganglioside metabolic process	BP	13579	45
GO:0001574	1	0.98541633303558	0	8	ganglioside biosynthetic process	BP	13579	45
GO:0001575	1	0.996350265471208	0	2	globoside metabolic process	BP	13579	45
GO:0001576	1	0.998183482216161	0	1	globoside biosynthetic process	BP	13579	45
GO:0001578	1	0.784588228750749	0	68	microtubule bundle formation	BP	13579	45
GO:0001579	1	0.991153221251412	0	3	medium-chain fatty acid transport	BP	13579	45
GO:0001580	1	0.970799246666699	0	14	detection of chemical stimulus involved in sensory perception of bitter taste	BP	13579	45
GO:0001581	1	0.996929198564837	0	1	detection of chemical stimulus involved in sensory perception of sour taste	BP	13579	45
GO:0001655	1	0.271658046871649	0	329	urogenital system development	BP	13579	45
GO:0001657	1	0.691036690492175	0	95	ureteric bud development	BP	13579	45
GO:0001658	1	0.818149746125431	0	55	branching involved in ureteric bud morphogenesis	BP	13579	45
GO:0001659	1	0.907786278155558	0	41	temperature homeostasis	BP	13579	45
GO:0001660	1	0.966618469344219	0	13	fever generation	BP	13579	45
GO:0001661	1	0.97893191663105	0	7	conditioned taste aversion	BP	13579	45
GO:0001662	1	0.859119823000824	0	43	behavioral fear response	BP	13579	45
GO:0001667	1	0.346045013235956	0	293	ameboidal-type cell migration	BP	13579	45
GO:0001672	1	0.965371640424893	0	7	regulation of chromatin assembly or disassembly	BP	13579	45
GO:0001675	1	0.968484447396102	0	12	acrosome assembly	BP	13579	45
GO:0001676	1	0.849385253243686	0	60	long-chain fatty acid metabolic process	BP	13579	45
GO:0001678	1	0.590021303905777	0	160	cellular glucose homeostasis	BP	13579	45
GO:0001680	1	0.99768888073451	0	1	tRNA 3'-terminal CCA addition	BP	13579	45
GO:0001682	1	0.98210201244481	0	10	tRNA 5'-leader removal	BP	13579	45
GO:0001692	1	0.994544937534081	0	3	histamine metabolic process	BP	13579	45
GO:0001694	1	0.997595914888506	0	1	histamine biosynthetic process	BP	13579	45
GO:0001695	1	0.99853559913584	0	1	histamine catabolic process	BP	13579	45
GO:0001696	1	0.955502516601805	0	19	gastric acid secretion	BP	13579	45
GO:0001697	1	0.998646607054373	0	1	histamine-induced gastric acid secretion	BP	13579	45
GO:0001698	1	0.996260464908344	0	3	gastrin-induced gastric acid secretion	BP	13579	45
GO:0001702	1	0.880989979780578	0	26	gastrulation with mouth forming second	BP	13579	45
GO:0001704	1	0.672175270875226	0	96	formation of primary germ layer	BP	13579	45
GO:0001705	1	0.986904544070533	0	5	ectoderm formation	BP	13579	45
GO:0001706	1	0.847080142945355	0	40	endoderm formation	BP	13579	45
GO:0001707	1	0.812077936070235	0	54	mesoderm formation	BP	13579	45
GO:0001709	1	0.8854246400982	0	37	cell fate determination	BP	13579	45
GO:0001710	1	0.978101678844536	0	10	mesodermal cell fate commitment	BP	13579	45
GO:0001711	1	0.966208663518164	0	12	endodermal cell fate commitment	BP	13579	45
GO:0001712	1	0.991203947567946	0	3	ectodermal cell fate commitment	BP	13579	45
GO:0001714	1	0.988301311277958	0	5	endodermal cell fate specification	BP	13579	45
GO:0001715	1	0.997207205180314	0	1	ectodermal cell fate specification	BP	13579	45
GO:0001731	1	0.983845279154791	0	9	formation of translation preinitiation complex	BP	13579	45
GO:0001732	1	0.991002183232987	0	2	formation of cytoplasmic translation initiation complex	BP	13579	45
GO:0001736	1	0.824340434182338	0	43	establishment of planar polarity	BP	13579	45
GO:0001738	1	0.762058447778417	0	59	morphogenesis of a polarized epithelium	BP	13579	45
GO:0001743	1	0.985366601832075	0	2	optic placode formation	BP	13579	45
GO:0001754	1	0.838610096421952	0	43	eye photoreceptor cell differentiation	BP	13579	45
GO:0001755	1	0.894676139380632	0	37	neural crest cell migration	BP	13579	45
GO:0001756	1	0.802213604348487	0	56	somitogenesis	BP	13579	45
GO:0001757	1	0.988374570952639	0	3	somite specification	BP	13579	45
GO:0001759	1	0.959833425601244	0	17	organ induction	BP	13579	45
GO:0001762	1	0.997486998242474	0	1	beta-alanine transport	BP	13579	45
GO:0001764	1	0.543384851173258	0	136	neuron migration	BP	13579	45
GO:0001765	1	0.977461451023573	0	10	membrane raft assembly	BP	13579	45
GO:0001766	1	0.987360124669594	0	6	membrane raft polarization	BP	13579	45
GO:0001767	1	0.972305396464567	0	6	establishment of lymphocyte polarity	BP	13579	45
GO:0001768	1	0.972305396464567	0	6	establishment of T cell polarity	BP	13579	45
GO:0001771	1	0.960742772622231	0	12	immunological synapse formation	BP	13579	45
GO:0001773	1	0.935166888642772	0	26	myeloid dendritic cell activation	BP	13579	45
GO:0001774	1	0.942143515532943	0	18	microglial cell activation	BP	13579	45
GO:0001776	1	0.753023405290287	0	88	leukocyte homeostasis	BP	13579	45
GO:0001777	1	0.992751759481232	0	5	T cell homeostatic proliferation	BP	13579	45
GO:0001778	1	0.960815468251606	0	7	plasma membrane repair	BP	13579	45
GO:0001779	1	0.94466719109287	0	22	natural killer cell differentiation	BP	13579	45
GO:0001780	1	0.94676673912035	0	17	neutrophil homeostasis	BP	13579	45
GO:0001781	1	0.972542394497719	0	9	neutrophil apoptotic process	BP	13579	45
GO:0001782	1	0.892488948228161	0	31	B cell homeostasis	BP	13579	45
GO:0001783	1	0.939930731850991	0	22	B cell apoptotic process	BP	13579	45
GO:0001787	1	0.981051883991886	0	10	natural killer cell proliferation	BP	13579	45
GO:0001788	1	0.998517055423919	0	1	antibody-dependent cellular cytotoxicity	BP	13579	45
GO:0001794	1	0.990577459535834	0	3	type IIa hypersensitivity	BP	13579	45
GO:0001796	1	0.990577459535834	0	3	regulation of type IIa hypersensitivity	BP	13579	45
GO:0001798	1	0.990577459535834	0	3	positive regulation of type IIa hypersensitivity	BP	13579	45
GO:0001802	1	0.995477296964161	0	3	type III hypersensitivity	BP	13579	45
GO:0001803	1	0.995477296964161	0	3	regulation of type III hypersensitivity	BP	13579	45
GO:0001805	1	0.995477296964161	0	3	positive regulation of type III hypersensitivity	BP	13579	45
GO:0001806	1	0.986675556947654	0	5	type IV hypersensitivity	BP	13579	45
GO:0001807	1	0.99284310470913	0	3	regulation of type IV hypersensitivity	BP	13579	45
GO:0001808	1	0.994373418345037	0	2	negative regulation of type IV hypersensitivity	BP	13579	45
GO:0001809	1	0.998461250022611	0	1	positive regulation of type IV hypersensitivity	BP	13579	45
GO:0001810	1	0.995367000968015	0	3	regulation of type I hypersensitivity	BP	13579	45
GO:0001811	1	0.998406431279362	0	1	negative regulation of type I hypersensitivity	BP	13579	45
GO:0001812	1	0.996955843065735	0	2	positive regulation of type I hypersensitivity	BP	13579	45
GO:0001818	1	0.593262585649864	0	192	negative regulation of cytokine production	BP	13579	45
GO:0001820	1	0.969038114595324	0	14	serotonin secretion	BP	13579	45
GO:0001821	1	0.975743890345282	0	11	histamine secretion	BP	13579	45
GO:0001822	1	0.337906359886794	0	272	kidney development	BP	13579	45
GO:0001823	1	0.673553933113152	0	100	mesonephros development	BP	13579	45
GO:0001824	1	0.755031137598027	0	70	blastocyst development	BP	13579	45
GO:0001825	1	0.871822114244197	0	31	blastocyst formation	BP	13579	45
GO:0001826	1	0.970810701630861	0	6	inner cell mass cell differentiation	BP	13579	45
GO:0001827	1	0.982589462239889	0	2	inner cell mass cell fate commitment	BP	13579	45
GO:0001828	1	0.980235630029281	0	3	inner cell mass cellular morphogenesis	BP	13579	45
GO:0001829	1	0.92753585583113	0	17	trophectodermal cell differentiation	BP	13579	45
GO:0001830	1	0.98806780760656	0	1	trophectodermal cell fate commitment	BP	13579	45
GO:0001831	1	0.993370697641953	0	2	trophectodermal cellular morphogenesis	BP	13579	45
GO:0001832	1	0.926310731606449	0	18	blastocyst growth	BP	13579	45
GO:0001833	1	0.951060333944769	0	11	inner cell mass cell proliferation	BP	13579	45
GO:0001834	1	0.993764575323772	0	3	trophectodermal cell proliferation	BP	13579	45
GO:0001835	1	0.985096481674153	0	4	blastocyst hatching	BP	13579	45
GO:0001836	1	0.900022070406165	0	52	release of cytochrome c from mitochondria	BP	13579	45
GO:0001837	1	0.666114161240295	0	118	epithelial to mesenchymal transition	BP	13579	45
GO:0001838	1	0.578694878590927	0	133	embryonic epithelial tube formation	BP	13579	45
GO:0001839	1	0.961071865335517	0	8	neural plate morphogenesis	BP	13579	45
GO:0001840	1	0.943331345229883	0	11	neural plate development	BP	13579	45
GO:0001841	1	0.624707566772228	0	112	neural tube formation	BP	13579	45
GO:0001842	1	0.964615083880527	0	8	neural fold formation	BP	13579	45
GO:0001843	1	0.671265628563404	0	93	neural tube closure	BP	13579	45
GO:0001844	1	0.994104556026234	0	4	protein insertion into mitochondrial membrane involved in apoptotic signaling pathway	BP	13579	45
GO:0001845	1	0.96207931819739	0	11	phagolysosome assembly	BP	13579	45
GO:0001865	1	0.964388317147824	0	10	NK T cell differentiation	BP	13579	45
GO:0001866	1	0.989311070385458	0	5	NK T cell proliferation	BP	13579	45
GO:0001867	1	0.980810808421188	0	7	complement activation, lectin pathway	BP	13579	45
GO:0001868	1	0.998062291462687	0	1	regulation of complement activation, lectin pathway	BP	13579	45
GO:0001869	1	0.998062291462687	0	1	negative regulation of complement activation, lectin pathway	BP	13579	45
GO:0001878	1	0.986979459215157	0	7	response to yeast	BP	13579	45
GO:0001880	1	0.993222859504466	0	3	Mullerian duct regression	BP	13579	45
GO:0001881	1	0.881970643124168	0	36	receptor recycling	BP	13579	45
GO:0001885	1	0.822101770808455	0	54	endothelial cell development	BP	13579	45
GO:0001886	1	0.965298979902518	0	10	endothelial cell morphogenesis	BP	13579	45
GO:0001887	1	0.974125501328115	0	12	selenium compound metabolic process	BP	13579	45
GO:0001889	1	0.501282486942985	0	200	liver development	BP	13579	45
GO:0001893	1	0.895797387403184	0	39	maternal placenta development	BP	13579	45
GO:0001894	1	0.524822221526862	0	185	tissue homeostasis	BP	13579	45
GO:0001897	1	0.997878762655963	0	1	cytolysis by symbiont of host cells	BP	13579	45
GO:0001905	1	0.988474253900253	0	3	activation of membrane attack complex	BP	13579	45
GO:0001906	1	0.837669968714902	0	89	cell killing	BP	13579	45
GO:0001907	1	0.99317022086018	0	4	killing by symbiont of host cells	BP	13579	45
GO:0001909	1	0.863939754534593	0	70	leukocyte mediated cytotoxicity	BP	13579	45
GO:0001911	1	0.965677823020638	0	14	negative regulation of leukocyte mediated cytotoxicity	BP	13579	45
GO:0001912	1	0.926014640909699	0	37	positive regulation of leukocyte mediated cytotoxicity	BP	13579	45
GO:0001913	1	0.941615151210199	0	27	T cell mediated cytotoxicity	BP	13579	45
GO:0001914	1	0.954418044944645	0	21	regulation of T cell mediated cytotoxicity	BP	13579	45
GO:0001915	1	0.987935832942112	0	3	negative regulation of T cell mediated cytotoxicity	BP	13579	45
GO:0001916	1	0.963600254609266	0	17	positive regulation of T cell mediated cytotoxicity	BP	13579	45
GO:0001919	1	0.91798699883634	0	26	regulation of receptor recycling	BP	13579	45
GO:0001920	1	0.988607441541588	0	4	negative regulation of receptor recycling	BP	13579	45
GO:0001921	1	0.958183859599663	0	16	positive regulation of receptor recycling	BP	13579	45
GO:0001922	1	0.984250215625795	0	3	B-1 B cell homeostasis	BP	13579	45
GO:0001923	1	0.98916027494487	0	3	B-1 B cell differentiation	BP	13579	45
GO:0001927	1	0.986771244255087	0	4	exocyst assembly	BP	13579	45
GO:0001928	1	0.994557548117703	0	2	regulation of exocyst assembly	BP	13579	45
GO:0001933	1	0.304995350025245	0	371	negative regulation of protein phosphorylation	BP	13579	45
GO:0001935	1	0.715099985654624	0	103	endothelial cell proliferation	BP	13579	45
GO:0001936	1	0.751295501830927	0	86	regulation of endothelial cell proliferation	BP	13579	45
GO:0001937	1	0.89759044036594	0	31	negative regulation of endothelial cell proliferation	BP	13579	45
GO:0001938	1	0.812845185775914	0	60	positive regulation of endothelial cell proliferation	BP	13579	45
GO:0001941	1	0.864776858286921	0	34	postsynaptic membrane organization	BP	13579	45
GO:0001942	1	0.742332083968606	0	80	hair follicle development	BP	13579	45
GO:0001945	1	0.90660435566224	0	24	lymph vessel development	BP	13579	45
GO:0001946	1	0.947574218741857	0	16	lymphangiogenesis	BP	13579	45
GO:0001947	1	0.838363008666817	0	45	heart looping	BP	13579	45
GO:0001949	1	0.997476032608334	0	1	sebaceous gland cell differentiation	BP	13579	45
GO:0001951	1	0.989209767480523	0	4	intestinal D-glucose absorption	BP	13579	45
GO:0001952	1	0.721237784432802	0	83	regulation of cell-matrix adhesion	BP	13579	45
GO:0001953	1	0.915426533030806	0	25	negative regulation of cell-matrix adhesion	BP	13579	45
GO:0001954	1	0.841900238283609	0	43	positive regulation of cell-matrix adhesion	BP	13579	45
GO:0001955	1	0.965595937044709	0	8	blood vessel maturation	BP	13579	45
GO:0001957	1	0.979624128437792	0	5	intramembranous ossification	BP	13579	45
GO:0001958	1	0.913248185671266	0	24	endochondral ossification	BP	13579	45
GO:0001959	1	0.764684786605931	0	79	regulation of cytokine-mediated signaling pathway	BP	13579	45
GO:0001960	1	0.87992784393853	0	35	negative regulation of cytokine-mediated signaling pathway	BP	13579	45
GO:0001961	1	0.900157576869245	0	31	positive regulation of cytokine-mediated signaling pathway	BP	13579	45
GO:0001963	1	0.94205260684022	0	28	synaptic transmission, dopaminergic	BP	13579	45
GO:0001964	1	0.89156185617746	0	28	startle response	BP	13579	45
GO:0001966	1	0.994446345507953	0	2	thigmotaxis	BP	13579	45
GO:0001967	1	0.964459740301359	0	9	suckling behavior	BP	13579	45
GO:0001969	1	0.988474253900253	0	3	regulation of activation of membrane attack complex	BP	13579	45
GO:0001970	1	0.990158786741912	0	2	positive regulation of activation of membrane attack complex	BP	13579	45
GO:0001971	1	0.998299155804162	0	1	negative regulation of activation of membrane attack complex	BP	13579	45
GO:0001973	1	0.969398589543554	0	11	adenosine receptor signaling pathway	BP	13579	45
GO:0001974	1	0.853735311454991	0	45	blood vessel remodeling	BP	13579	45
GO:0001975	1	0.879362126058187	0	41	response to amphetamine	BP	13579	45
GO:0001977	1	0.96643533412334	0	13	renal system process involved in regulation of blood volume	BP	13579	45
GO:0001978	1	0.990035482362397	0	5	regulation of systemic arterial blood pressure by carotid sinus baroreceptor feedback	BP	13579	45
GO:0001979	1	0.998025498471504	0	1	regulation of systemic arterial blood pressure by chemoreceptor signaling	BP	13579	45
GO:0001980	1	0.997843632621114	0	2	regulation of systemic arterial blood pressure by ischemic conditions	BP	13579	45
GO:0001982	1	0.995797843517596	0	2	baroreceptor response to decreased systemic arterial blood pressure	BP	13579	45
GO:0001983	1	0.994213946258038	0	3	baroreceptor response to increased systemic arterial blood pressure	BP	13579	45
GO:0001984	1	0.998736254584676	0	1	artery vasodilation involved in baroreceptor response to increased systemic arterial blood pressure	BP	13579	45
GO:0001985	1	0.998373588732349	0	1	negative regulation of heart rate involved in baroreceptor response to increased systemic arterial blood pressure	BP	13579	45
GO:0001986	1	0.997093922134607	0	1	negative regulation of the force of heart contraction involved in baroreceptor response to increased systemic arterial blood pressure	BP	13579	45
GO:0001987	1	0.99748778153633	0	1	vasoconstriction of artery involved in baroreceptor response to lowering of systemic arterial blood pressure	BP	13579	45
GO:0001988	1	0.998305915131165	0	1	positive regulation of heart rate involved in baroreceptor response to decreased systemic arterial blood pressure	BP	13579	45
GO:0001990	1	0.905235572849811	0	36	regulation of systemic arterial blood pressure by hormone	BP	13579	45
GO:0001991	1	0.95906810794019	0	14	regulation of systemic arterial blood pressure by circulatory renin-angiotensin	BP	13579	45
GO:0001992	1	0.986527974223232	0	4	regulation of systemic arterial blood pressure by vasopressin	BP	13579	45
GO:0001993	1	0.981594382370586	0	9	regulation of systemic arterial blood pressure by norepinephrine-epinephrine	BP	13579	45
GO:0001994	1	0.991355710352086	0	4	norepinephrine-epinephrine vasoconstriction involved in regulation of systemic arterial blood pressure	BP	13579	45
GO:0001996	1	0.990435859675487	0	5	positive regulation of heart rate by epinephrine-norepinephrine	BP	13579	45
GO:0001997	1	0.992122081488718	0	4	positive regulation of the force of heart contraction by epinephrine-norepinephrine	BP	13579	45
GO:0001998	1	0.994483842195592	0	3	angiotensin-mediated vasoconstriction involved in regulation of systemic arterial blood pressure	BP	13579	45
GO:0001999	1	0.974741470082799	0	8	renal response to blood flow involved in circulatory renin-angiotensin regulation of systemic arterial blood pressure	BP	13579	45
GO:0002001	1	0.976757637389914	0	7	renin secretion into blood stream	BP	13579	45
GO:0002002	1	0.985275771049281	0	5	regulation of angiotensin levels in blood	BP	13579	45
GO:0002003	1	0.992803310126853	0	3	angiotensin maturation	BP	13579	45
GO:0002007	1	0.998025498471504	0	1	detection of hypoxic conditions in blood by chemoreceptor signaling	BP	13579	45
GO:0002011	1	0.744180823387103	0	53	morphogenesis of an epithelial sheet	BP	13579	45
GO:0002014	1	0.999004344079231	0	1	vasoconstriction of artery involved in ischemic response to lowering of systemic arterial blood pressure	BP	13579	45
GO:0002016	1	0.97340050484087	0	11	regulation of blood volume by renin-angiotensin	BP	13579	45
GO:0002017	1	0.996318527544042	0	2	regulation of blood volume by renal aldosterone	BP	13579	45
GO:0002018	1	0.992689562695112	0	4	renin-angiotensin regulation of aldosterone production	BP	13579	45
GO:0002019	1	0.994576427526774	0	3	regulation of renal output by angiotensin	BP	13579	45
GO:0002021	1	0.941000900994349	0	20	response to dietary excess	BP	13579	45
GO:0002023	1	0.99419810890424	0	3	reduction of food intake in response to dietary excess	BP	13579	45
GO:0002024	1	0.971875709291714	0	10	diet induced thermogenesis	BP	13579	45
GO:0002025	1	0.99398644246881	0	3	norepinephrine-epinephrine-mediated vasodilation involved in regulation of systemic arterial blood pressure	BP	13579	45
GO:0002026	1	0.884600565196767	0	29	regulation of the force of heart contraction	BP	13579	45
GO:0002027	1	0.726877882053899	0	83	regulation of heart rate	BP	13579	45
GO:0002028	1	0.752035745256623	0	79	regulation of sodium ion transport	BP	13579	45
GO:0002029	1	0.935043914560341	0	26	desensitization of G-protein coupled receptor protein signaling pathway	BP	13579	45
GO:0002030	1	0.990481779094363	0	3	inhibitory G-protein coupled receptor phosphorylation	BP	13579	45
GO:0002031	1	0.96225998977986	0	16	G-protein coupled receptor internalization	BP	13579	45
GO:0002032	1	0.994486098461683	0	3	desensitization of G-protein coupled receptor protein signaling pathway by arrestin	BP	13579	45
GO:0002033	1	0.996194223423177	0	2	angiotensin-mediated vasodilation involved in regulation of systemic arterial blood pressure	BP	13579	45
GO:0002034	1	0.99087850713808	0	5	regulation of blood vessel diameter by renin-angiotensin	BP	13579	45
GO:0002035	1	0.980009723180828	0	7	brain renin-angiotensin system	BP	13579	45
GO:0002036	1	0.993613969294461	0	3	regulation of L-glutamate transport	BP	13579	45
GO:0002037	1	0.998993507918316	0	1	negative regulation of L-glutamate transport	BP	13579	45
GO:0002038	1	0.997779789575844	0	1	positive regulation of L-glutamate transport	BP	13579	45
GO:0002040	1	0.771235691796805	0	70	sprouting angiogenesis	BP	13579	45
GO:0002041	1	0.994812488761946	0	2	intussusceptive angiogenesis	BP	13579	45
GO:0002042	1	0.881453366990017	0	33	cell migration involved in sprouting angiogenesis	BP	13579	45
GO:0002043	1	0.957242214671617	0	11	blood vessel endothelial cell proliferation involved in sprouting angiogenesis	BP	13579	45
GO:0002044	1	0.996912622603643	0	1	blood vessel endothelial cell migration involved in intussusceptive angiogenesis	BP	13579	45
GO:0002051	1	0.984493342734467	0	4	osteoblast fate commitment	BP	13579	45
GO:0002052	1	0.913338256862204	0	23	positive regulation of neuroblast proliferation	BP	13579	45
GO:0002053	1	0.876884061275184	0	33	positive regulation of mesenchymal cell proliferation	BP	13579	45
GO:0002062	1	0.723232702535096	0	87	chondrocyte differentiation	BP	13579	45
GO:0002063	1	0.909407229558476	0	23	chondrocyte development	BP	13579	45
GO:0002064	1	0.436953336739035	0	201	epithelial cell development	BP	13579	45
GO:0002065	1	0.664606786877338	0	107	columnar/cuboidal epithelial cell differentiation	BP	13579	45
GO:0002066	1	0.790834429093261	0	57	columnar/cuboidal epithelial cell development	BP	13579	45
GO:0002067	1	0.863712844561666	0	44	glandular epithelial cell differentiation	BP	13579	45
GO:0002068	1	0.922673273302253	0	22	glandular epithelial cell development	BP	13579	45
GO:0002069	1	0.98685547031587	0	5	columnar/cuboidal epithelial cell maturation	BP	13579	45
GO:0002070	1	0.954986976630057	0	14	epithelial cell maturation	BP	13579	45
GO:0002071	1	0.994444617382549	0	2	glandular epithelial cell maturation	BP	13579	45
GO:0002072	1	0.978533836761228	0	6	optic cup morphogenesis involved in camera-type eye development	BP	13579	45
GO:0002074	1	0.975634912705524	0	4	extraocular skeletal muscle development	BP	13579	45
GO:0002076	1	0.927044026889619	0	20	osteoblast development	BP	13579	45
GO:0002082	1	0.962624317211994	0	19	regulation of oxidative phosphorylation	BP	13579	45
GO:0002084	1	0.992694414959488	0	4	protein depalmitoylation	BP	13579	45
GO:0002085	1	0.981102808462087	0	3	inhibition of neuroepithelial cell differentiation	BP	13579	45
GO:0002086	1	0.993503110328471	0	3	diaphragm contraction	BP	13579	45
GO:0002087	1	0.961697408320409	0	11	regulation of respiratory gaseous exchange by neurological system process	BP	13579	45
GO:0002089	1	0.928602105641137	0	21	lens morphogenesis in camera-type eye	BP	13579	45
GO:0002090	1	0.87750732331317	0	39	regulation of receptor internalization	BP	13579	45
GO:0002091	1	0.970244622631033	0	9	negative regulation of receptor internalization	BP	13579	45
GO:0002092	1	0.909626825212082	0	25	positive regulation of receptor internalization	BP	13579	45
GO:0002093	1	0.922694706242335	0	17	auditory receptor cell morphogenesis	BP	13579	45
GO:0002097	1	0.971054349455471	0	11	tRNA wobble base modification	BP	13579	45
GO:0002098	1	0.977359376138429	0	9	tRNA wobble uridine modification	BP	13579	45
GO:0002101	1	0.993552692527353	0	2	tRNA wobble cytosine modification	BP	13579	45
GO:0002115	1	0.962417291496345	0	12	store-operated calcium entry	BP	13579	45
GO:0002118	1	0.979103047796979	0	10	aggressive behavior	BP	13579	45
GO:0002121	1	0.996173509795697	0	1	inter-male aggressive behavior	BP	13579	45
GO:0002125	1	0.994437302381474	0	4	maternal aggressive behavior	BP	13579	45
GO:0002138	1	0.983288993732462	0	9	retinoic acid biosynthetic process	BP	13579	45
GO:0002143	1	0.994378633946736	0	3	tRNA wobble position uridine thiolation	BP	13579	45
GO:0002146	1	0.996335131391716	0	1	steroid hormone receptor import into nucleus	BP	13579	45
GO:0002147	1	0.996335131391716	0	1	glucocorticoid receptor import into nucleus	BP	13579	45
GO:0002148	1	0.997915291342898	0	1	hypochlorous acid metabolic process	BP	13579	45
GO:0002149	1	0.997915291342898	0	1	hypochlorous acid biosynthetic process	BP	13579	45
GO:0002152	1	0.998137436229184	0	1	bile acid conjugation	BP	13579	45
GO:0002154	1	0.966169275045187	0	6	thyroid hormone mediated signaling pathway	BP	13579	45
GO:0002155	1	0.974413063293438	0	5	regulation of thyroid hormone mediated signaling pathway	BP	13579	45
GO:0002158	1	0.988232909403348	0	4	osteoclast proliferation	BP	13579	45
GO:0002159	1	0.989684925688955	0	3	desmosome assembly	BP	13579	45
GO:0002174	1	0.997368721192094	0	1	mammary stem cell proliferation	BP	13579	45
GO:0002175	1	0.966631437496001	0	5	protein localization to paranode region of axon	BP	13579	45
GO:0002176	1	0.988980808359254	0	8	male germ cell proliferation	BP	13579	45
GO:0002181	1	0.912433683189434	0	44	cytoplasmic translation	BP	13579	45
GO:0002182	1	0.988087324037524	0	5	cytoplasmic translational elongation	BP	13579	45
GO:0002183	1	0.96577260886616	0	16	cytoplasmic translational initiation	BP	13579	45
GO:0002184	1	0.997450952916329	0	1	cytoplasmic translational termination	BP	13579	45
GO:0002188	1	0.990385772316941	0	3	translation reinitiation	BP	13579	45
GO:0002190	1	0.987305030975911	0	7	cap-independent translational initiation	BP	13579	45
GO:0002191	1	0.996121187779458	0	2	cap-dependent translational initiation	BP	13579	45
GO:0002192	1	0.99390263398471	0	4	IRES-dependent translational initiation of linear mRNA	BP	13579	45
GO:0002194	1	0.995198174806625	0	1	hepatocyte cell migration	BP	13579	45
GO:0002200	1	0.825222571654899	0	54	somatic diversification of immune receptors	BP	13579	45
GO:0002204	1	0.895393787702481	0	37	somatic recombination of immunoglobulin genes involved in immune response	BP	13579	45
GO:0002208	1	0.895393787702481	0	37	somatic diversification of immunoglobulins involved in immune response	BP	13579	45
GO:0002209	1	0.857183711512025	0	44	behavioral defense response	BP	13579	45
GO:0002215	1	0.996884996345881	0	2	defense response to nematode	BP	13579	45
GO:0002218	1	0.69735624817429	0	119	activation of innate immune response	BP	13579	45
GO:0002220	1	0.990709773233596	0	6	innate immune response activating cell surface receptor signaling pathway	BP	13579	45
GO:0002221	1	0.728813336313155	0	102	pattern recognition receptor signaling pathway	BP	13579	45
GO:0002223	1	0.997457110251035	0	2	stimulatory C-type lectin receptor signaling pathway	BP	13579	45
GO:0002224	1	0.807855815266687	0	72	toll-like receptor signaling pathway	BP	13579	45
GO:0002225	1	0.996185769048072	0	1	positive regulation of antimicrobial peptide production	BP	13579	45
GO:0002227	1	0.98448514974565	0	10	innate immune response in mucosa	BP	13579	45
GO:0002228	1	0.912988334747656	0	44	natural killer cell mediated immunity	BP	13579	45
GO:0002230	1	0.947015363902776	0	18	positive regulation of defense response to virus by host	BP	13579	45
GO:0002232	1	0.992244767912124	0	4	leukocyte chemotaxis involved in inflammatory response	BP	13579	45
GO:0002236	1	0.997686391291404	0	1	detection of misfolded protein	BP	13579	45
GO:0002238	1	0.984084681615609	0	5	response to molecule of fungal origin	BP	13579	45
GO:0002246	1	0.981123279318128	0	7	wound healing involved in inflammatory response	BP	13579	45
GO:0002248	1	0.987277658556868	0	5	connective tissue replacement involved in inflammatory response wound healing	BP	13579	45
GO:0002249	1	0.976355875603298	0	7	lymphocyte anergy	BP	13579	45
GO:0002250	1	0.510954000684691	0	240	adaptive immune response	BP	13579	45
GO:0002251	1	0.95659860071808	0	22	organ or tissue specific immune response	BP	13579	45
GO:0002252	1	0.240151711498206	0	481	immune effector process	BP	13579	45
GO:0002254	1	0.995369083975134	0	2	kinin cascade	BP	13579	45
GO:0002260	1	0.808481108344741	0	65	lymphocyte homeostasis	BP	13579	45
GO:0002262	1	0.66170601021274	0	132	myeloid cell homeostasis	BP	13579	45
GO:0002263	1	0.57947604872238	0	177	cell activation involved in immune response	BP	13579	45
GO:0002265	1	0.977296756461706	0	3	astrocyte activation involved in immune response	BP	13579	45
GO:0002266	1	0.995037638625236	0	2	follicular dendritic cell activation	BP	13579	45
GO:0002268	1	0.995037638625236	0	2	follicular dendritic cell differentiation	BP	13579	45
GO:0002270	1	0.997689711022147	0	1	plasmacytoid dendritic cell activation	BP	13579	45
GO:0002274	1	0.66163004850739	0	142	myeloid leukocyte activation	BP	13579	45
GO:0002275	1	0.844916850634072	0	64	myeloid cell activation involved in immune response	BP	13579	45
GO:0002276	1	0.995990791267519	0	2	basophil activation involved in immune response	BP	13579	45
GO:0002277	1	0.996269750751079	0	2	myeloid dendritic cell activation involved in immune response	BP	13579	45
GO:0002278	1	0.991346029133727	0	5	eosinophil activation involved in immune response	BP	13579	45
GO:0002279	1	0.901791608389159	0	40	mast cell activation involved in immune response	BP	13579	45
GO:0002281	1	0.968606512833706	0	10	macrophage activation involved in immune response	BP	13579	45
GO:0002282	1	0.992562001315347	0	3	microglial cell activation involved in immune response	BP	13579	45
GO:0002283	1	0.962830577390771	0	12	neutrophil activation involved in immune response	BP	13579	45
GO:0002285	1	0.693161161955025	0	119	lymphocyte activation involved in immune response	BP	13579	45
GO:0002286	1	0.834204233463932	0	64	T cell activation involved in immune response	BP	13579	45
GO:0002287	1	0.880086522339396	0	43	alpha-beta T cell activation involved in immune response	BP	13579	45
GO:0002291	1	0.984006772432065	0	6	T cell activation via T cell receptor contact with antigen bound to MHC molecule on antigen presenting cell	BP	13579	45
GO:0002292	1	0.875118021919627	0	46	T cell differentiation involved in immune response	BP	13579	45
GO:0002293	1	0.881448658814347	0	42	alpha-beta T cell differentiation involved in immune response	BP	13579	45
GO:0002294	1	0.881448658814347	0	42	CD4-positive, alpha-beta T cell differentiation involved in immune response	BP	13579	45
GO:0002295	1	0.957137603280552	0	12	T-helper cell lineage commitment	BP	13579	45
GO:0002296	1	0.984292137079202	0	2	T-helper 1 cell lineage commitment	BP	13579	45
GO:0002298	1	0.998357017112833	0	1	CD4-positive, CD25-positive, alpha-beta regulatory T cell differentiation involved in immune response	BP	13579	45
GO:0002299	1	0.998451674356769	0	1	alpha-beta intraepithelial T cell differentiation	BP	13579	45
GO:0002300	1	0.998451674356769	0	1	CD8-positive, alpha-beta intraepithelial T cell differentiation	BP	13579	45
GO:0002304	1	0.998451674356769	0	1	gamma-delta intraepithelial T cell differentiation	BP	13579	45
GO:0002305	1	0.998451674356769	0	1	CD8-positive, gamma-delta intraepithelial T cell differentiation	BP	13579	45
GO:0002309	1	0.994733351192572	0	3	T cell proliferation involved in immune response	BP	13579	45
GO:0002312	1	0.824649408145374	0	58	B cell activation involved in immune response	BP	13579	45
GO:0002313	1	0.941329681874754	0	16	mature B cell differentiation involved in immune response	BP	13579	45
GO:0002314	1	0.992894399558301	0	3	germinal center B cell differentiation	BP	13579	45
GO:0002315	1	0.958228382198179	0	8	marginal zone B cell differentiation	BP	13579	45
GO:0002316	1	0.994856502378649	0	1	follicular B cell differentiation	BP	13579	45
GO:0002317	1	0.99279391379297	0	4	plasma cell differentiation	BP	13579	45
GO:0002318	1	0.984222236055398	0	6	myeloid progenitor cell differentiation	BP	13579	45
GO:0002320	1	0.939875614234021	0	17	lymphoid progenitor cell differentiation	BP	13579	45
GO:0002322	1	0.978654178711841	0	5	B cell proliferation involved in immune response	BP	13579	45
GO:0002323	1	0.980630588537568	0	10	natural killer cell activation involved in immune response	BP	13579	45
GO:0002325	1	0.998953024742051	0	1	natural killer cell differentiation involved in immune response	BP	13579	45
GO:0002326	1	0.994103981444803	0	3	B cell lineage commitment	BP	13579	45
GO:0002327	1	0.955348455334759	0	7	immature B cell differentiation	BP	13579	45
GO:0002328	1	0.955865201450714	0	9	pro-B cell differentiation	BP	13579	45
GO:0002329	1	0.968196896027868	0	5	pre-B cell differentiation	BP	13579	45
GO:0002331	1	0.975596049776896	0	2	pre-B cell allelic exclusion	BP	13579	45
GO:0002332	1	0.990868226032779	0	1	transitional stage B cell differentiation	BP	13579	45
GO:0002333	1	0.990868226032779	0	1	transitional one stage B cell differentiation	BP	13579	45
GO:0002335	1	0.929234021411631	0	20	mature B cell differentiation	BP	13579	45
GO:0002337	1	0.98916027494487	0	3	B-1a B cell differentiation	BP	13579	45
GO:0002339	1	0.993087840298807	0	4	B cell selection	BP	13579	45
GO:0002343	1	0.99630687180563	0	2	peripheral B cell selection	BP	13579	45
GO:0002344	1	0.99630687180563	0	2	B cell affinity maturation	BP	13579	45
GO:0002347	1	0.965783662075426	0	17	response to tumor cell	BP	13579	45
GO:0002349	1	0.988315882174331	0	6	histamine production involved in inflammatory response	BP	13579	45
GO:0002351	1	0.987448229839947	0	4	serotonin production involved in inflammatory response	BP	13579	45
GO:0002352	1	0.996769342837102	0	2	B cell negative selection	BP	13579	45
GO:0002353	1	0.995369083975134	0	2	plasma kallikrein-kinin cascade	BP	13579	45
GO:0002357	1	0.995734005174392	0	2	defense response to tumor cell	BP	13579	45
GO:0002358	1	0.998818523894566	0	1	B cell homeostatic proliferation	BP	13579	45
GO:0002360	1	0.946811539297093	0	18	T cell lineage commitment	BP	13579	45
GO:0002361	1	0.974245994486123	0	7	CD4-positive, CD25-positive, alpha-beta regulatory T cell differentiation	BP	13579	45
GO:0002363	1	0.95479392484983	0	14	alpha-beta T cell lineage commitment	BP	13579	45
GO:0002366	1	0.597928978122511	0	174	leukocyte activation involved in immune response	BP	13579	45
GO:0002367	1	0.824919336431182	0	73	cytokine production involved in immune response	BP	13579	45
GO:0002368	1	0.997686391291404	0	1	B cell cytokine production	BP	13579	45
GO:0002369	1	0.929358289448721	0	29	T cell cytokine production	BP	13579	45
GO:0002370	1	0.992909567672779	0	4	natural killer cell cytokine production	BP	13579	45
GO:0002371	1	0.974435534299725	0	8	dendritic cell cytokine production	BP	13579	45
GO:0002373	1	0.998871004118907	0	1	plasmacytoid dendritic cell cytokine production	BP	13579	45
GO:0002374	1	0.960184362969865	0	13	cytokine secretion involved in immune response	BP	13579	45
GO:0002377	1	0.791952853496883	0	83	immunoglobulin production	BP	13579	45
GO:0002378	1	0.988319838248488	0	3	immunoglobulin biosynthetic process	BP	13579	45
GO:0002380	1	0.99649468073894	0	2	immunoglobulin secretion involved in immune response	BP	13579	45
GO:0002381	1	0.879792197271643	0	46	immunoglobulin production involved in immunoglobulin mediated immune response	BP	13579	45
GO:0002384	1	0.998669895356126	0	1	hepatic immune response	BP	13579	45
GO:0002385	1	0.957874083009045	0	21	mucosal immune response	BP	13579	45
GO:0002386	1	0.990649272326908	0	4	immune response in mucosal-associated lymphoid tissue	BP	13579	45
GO:0002387	1	0.998663369849837	0	1	immune response in gut-associated lymphoid tissue	BP	13579	45
GO:0002395	1	0.998663369849837	0	1	immune response in nasopharyngeal-associated lymphoid tissue	BP	13579	45
GO:0002396	1	0.99333292323431	0	4	MHC protein complex assembly	BP	13579	45
GO:0002397	1	0.996260917549695	0	2	MHC class I protein complex assembly	BP	13579	45
GO:0002399	1	0.997061299161213	0	2	MHC class II protein complex assembly	BP	13579	45
GO:0002404	1	0.997950205306353	0	1	antigen sampling in mucosal-associated lymphoid tissue	BP	13579	45
GO:0002406	1	0.997950205306353	0	1	antigen sampling by M cells in mucosal-associated lymphoid tissue	BP	13579	45
GO:0002407	1	0.963083873788965	0	14	dendritic cell chemotaxis	BP	13579	45
GO:0002408	1	0.997442358848532	0	2	myeloid dendritic cell chemotaxis	BP	13579	45
GO:0002412	1	0.997950205306353	0	1	antigen transcytosis by M cells in mucosal-associated lymphoid tissue	BP	13579	45
GO:0002414	1	0.994013287758001	0	2	immunoglobulin transcytosis in epithelial cells	BP	13579	45
GO:0002415	1	0.994013287758001	0	2	immunoglobulin transcytosis in epithelial cells mediated by polymeric immunoglobulin receptor	BP	13579	45
GO:0002418	1	0.971988485801565	0	14	immune response to tumor cell	BP	13579	45
GO:0002420	1	0.980476065003288	0	10	natural killer cell mediated cytotoxicity directed against tumor cell target	BP	13579	45
GO:0002423	1	0.980476065003288	0	10	natural killer cell mediated immune response to tumor cell	BP	13579	45
GO:0002424	1	0.993403483627331	0	3	T cell mediated immune response to tumor cell	BP	13579	45
GO:0002426	1	0.99524433675153	0	3	immunoglobulin production in mucosal tissue	BP	13579	45
GO:0002428	1	0.993824286898083	0	3	antigen processing and presentation of peptide antigen via MHC class Ib	BP	13579	45
GO:0002429	1	0.689135406036435	0	117	immune response-activating cell surface receptor signaling pathway	BP	13579	45
GO:0002430	1	0.991327255818171	0	4	complement receptor mediated signaling pathway	BP	13579	45
GO:0002431	1	0.920162251082677	0	14	Fc receptor mediated stimulatory signaling pathway	BP	13579	45
GO:0002432	1	0.993817989162652	0	2	granuloma formation	BP	13579	45
GO:0002433	1	0.93623292416999	0	8	immune response-regulating cell surface receptor signaling pathway involved in phagocytosis	BP	13579	45
GO:0002434	1	0.997262509731777	0	2	immune complex clearance	BP	13579	45
GO:0002436	1	0.998854299626919	0	1	immune complex clearance by monocytes and macrophages	BP	13579	45
GO:0002437	1	0.863725561559002	0	51	inflammatory response to antigenic stimulus	BP	13579	45
GO:0002438	1	0.942633360995241	0	23	acute inflammatory response to antigenic stimulus	BP	13579	45
GO:0002439	1	0.992741060986961	0	4	chronic inflammatory response to antigenic stimulus	BP	13579	45
GO:0002440	1	0.672457093940364	0	144	production of molecular mediator of immune response	BP	13579	45
GO:0002441	1	0.988315882174331	0	6	histamine secretion involved in inflammatory response	BP	13579	45
GO:0002442	1	0.987448229839947	0	4	serotonin secretion involved in inflammatory response	BP	13579	45
GO:0002443	1	0.537330353385824	0	239	leukocyte mediated immunity	BP	13579	45
GO:0002444	1	0.837990011903735	0	65	myeloid leukocyte mediated immunity	BP	13579	45
GO:0002445	1	0.990577459535834	0	3	type II hypersensitivity	BP	13579	45
GO:0002446	1	0.935118395956394	0	21	neutrophil mediated immunity	BP	13579	45
GO:0002447	1	0.991346029133727	0	5	eosinophil mediated immunity	BP	13579	45
GO:0002449	1	0.631500432627325	0	181	lymphocyte mediated immunity	BP	13579	45
GO:0002455	1	0.916954540497573	0	34	humoral immune response mediated by circulating immunoglobulin	BP	13579	45
GO:0002456	1	0.831562833931463	0	71	T cell mediated immunity	BP	13579	45
GO:0002457	1	0.991448180257598	0	4	T cell antigen processing and presentation	BP	13579	45
GO:0002458	1	0.996000128177666	0	1	peripheral T cell tolerance induction	BP	13579	45
GO:0002460	1	0.601883146709368	0	187	adaptive immune response based on somatic recombination of immune receptors built from immunoglobulin superfamily domains	BP	13579	45
GO:0002461	1	0.991139110152977	0	3	tolerance induction dependent upon immune response	BP	13579	45
GO:0002462	1	0.997857966322937	0	1	tolerance induction to nonself antigen	BP	13579	45
GO:0002465	1	0.996000128177666	0	1	peripheral tolerance induction	BP	13579	45
GO:0002467	1	0.972228738813761	0	10	germinal center formation	BP	13579	45
GO:0002468	1	0.979901353748242	0	8	dendritic cell antigen processing and presentation	BP	13579	45
GO:0002474	1	0.95621089041081	0	23	antigen processing and presentation of peptide antigen via MHC class I	BP	13579	45
GO:0002475	1	0.981771935538601	0	6	antigen processing and presentation via MHC class Ib	BP	13579	45
GO:0002476	1	0.995787192709951	0	2	antigen processing and presentation of endogenous peptide antigen via MHC class Ib	BP	13579	45
GO:0002477	1	0.99649161847414	0	2	antigen processing and presentation of exogenous peptide antigen via MHC class Ib	BP	13579	45
GO:0002478	1	0.975207481257046	0	15	antigen processing and presentation of exogenous peptide antigen	BP	13579	45
GO:0002479	1	0.998260060153881	0	1	antigen processing and presentation of exogenous peptide antigen via MHC class I, TAP-dependent	BP	13579	45
GO:0002481	1	0.99649161847414	0	2	antigen processing and presentation of exogenous protein antigen via MHC class Ib, TAP-dependent	BP	13579	45
GO:0002483	1	0.979421888641223	0	8	antigen processing and presentation of endogenous peptide antigen	BP	13579	45
GO:0002484	1	0.998262621124074	0	1	antigen processing and presentation of endogenous peptide antigen via MHC class I via ER pathway	BP	13579	45
GO:0002485	1	0.998262621124074	0	1	antigen processing and presentation of endogenous peptide antigen via MHC class I via ER pathway, TAP-dependent	BP	13579	45
GO:0002488	1	0.997323518654739	0	1	antigen processing and presentation of endogenous peptide antigen via MHC class Ib via ER pathway	BP	13579	45
GO:0002489	1	0.997323518654739	0	1	antigen processing and presentation of endogenous peptide antigen via MHC class Ib via ER pathway, TAP-dependent	BP	13579	45
GO:0002495	1	0.970475057414908	0	17	antigen processing and presentation of peptide antigen via MHC class II	BP	13579	45
GO:0002501	1	0.995064495584579	0	3	peptide antigen assembly with MHC protein complex	BP	13579	45
GO:0002502	1	0.997997462443193	0	1	peptide antigen assembly with MHC class I protein complex	BP	13579	45
GO:0002503	1	0.997061299161213	0	2	peptide antigen assembly with MHC class II protein complex	BP	13579	45
GO:0002504	1	0.965453992977411	0	19	antigen processing and presentation of peptide or polysaccharide antigen via MHC class II	BP	13579	45
GO:0002505	1	0.997061299161213	0	2	antigen processing and presentation of polysaccharide antigen via MHC class II	BP	13579	45
GO:0002506	1	0.997061299161213	0	2	polysaccharide assembly with MHC class II protein complex	BP	13579	45
GO:0002507	1	0.942733432517347	0	20	tolerance induction	BP	13579	45
GO:0002513	1	0.988766343654076	0	4	tolerance induction to self antigen	BP	13579	45
GO:0002514	1	0.997812289047768	0	1	B cell tolerance induction	BP	13579	45
GO:0002517	1	0.967847653909189	0	11	T cell tolerance induction	BP	13579	45
GO:0002518	1	0.998637811201904	0	1	lymphocyte chemotaxis across high endothelial venule	BP	13579	45
GO:0002519	1	0.995617677253031	0	2	natural killer cell tolerance induction	BP	13579	45
GO:0002521	1	0.285415729233862	0	399	leukocyte differentiation	BP	13579	45
GO:0002522	1	0.997835512404381	0	1	leukocyte migration involved in immune response	BP	13579	45
GO:0002523	1	0.973349032090436	0	13	leukocyte migration involved in inflammatory response	BP	13579	45
GO:0002524	1	0.972447131542097	0	11	hypersensitivity	BP	13579	45
GO:0002525	1	0.995841472414401	0	3	acute inflammatory response to non-antigenic stimulus	BP	13579	45
GO:0002526	1	0.757377753226394	0	106	acute inflammatory response	BP	13579	45
GO:0002528	1	0.994725919516578	0	2	regulation of vascular permeability involved in acute inflammatory response	BP	13579	45
GO:0002532	1	0.889030155879739	0	47	production of molecular mediator involved in inflammatory response	BP	13579	45
GO:0002534	1	0.938986640024359	0	24	cytokine production involved in inflammatory response	BP	13579	45
GO:0002536	1	0.991431604698129	0	5	respiratory burst involved in inflammatory response	BP	13579	45
GO:0002537	1	0.994116189259233	0	2	nitric oxide production involved in inflammatory response	BP	13579	45
GO:0002538	1	0.991080057094764	0	4	arachidonic acid metabolite production involved in inflammatory response	BP	13579	45
GO:0002539	1	0.997886576746414	0	1	prostaglandin production involved in inflammatory response	BP	13579	45
GO:0002540	1	0.993179434015563	0	3	leukotriene production involved in inflammatory response	BP	13579	45
GO:0002541	1	0.995879118486381	0	2	activation of plasma proteins involved in acute inflammatory response	BP	13579	45
GO:0002542	1	0.997793445421799	0	1	Factor XII activation	BP	13579	45
GO:0002543	1	0.992285245495989	0	1	activation of blood coagulation via clotting cascade	BP	13579	45
GO:0002544	1	0.946432947133197	0	23	chronic inflammatory response	BP	13579	45
GO:0002545	1	0.996479686094078	0	2	chronic inflammatory response to non-antigenic stimulus	BP	13579	45
GO:0002548	1	0.897578334110779	0	41	monocyte chemotaxis	BP	13579	45
GO:0002551	1	0.972810342520371	0	13	mast cell chemotaxis	BP	13579	45
GO:0002552	1	0.998314346492404	0	1	serotonin secretion by mast cell	BP	13579	45
GO:0002553	1	0.988315882174331	0	6	histamine secretion by mast cell	BP	13579	45
GO:0002554	1	0.989116004672058	0	3	serotonin secretion by platelet	BP	13579	45
GO:0002560	1	0.998230077039081	0	1	basophil mediated immunity	BP	13579	45
GO:0002561	1	0.998230077039081	0	1	basophil degranulation	BP	13579	45
GO:0002562	1	0.843477763837454	0	50	somatic diversification of immune receptors via germline recombination within a single locus	BP	13579	45
GO:0002566	1	0.962646636425328	0	9	somatic diversification of immune receptors via somatic mutation	BP	13579	45
GO:0002568	1	0.987993777333524	0	3	somatic diversification of T cell receptor genes	BP	13579	45
GO:0002572	1	0.991320343307589	0	3	pro-T cell differentiation	BP	13579	45
GO:0002573	1	0.586761556429685	0	171	myeloid leukocyte differentiation	BP	13579	45
GO:0002575	1	0.996527293468732	0	1	basophil chemotaxis	BP	13579	45
GO:0002576	1	0.977757048520294	0	7	platelet degranulation	BP	13579	45
GO:0002577	1	0.967747451740004	0	16	regulation of antigen processing and presentation	BP	13579	45
GO:0002578	1	0.987710540652384	0	6	negative regulation of antigen processing and presentation	BP	13579	45
GO:0002579	1	0.981326044714528	0	9	positive regulation of antigen processing and presentation	BP	13579	45
GO:0002580	1	0.991514930725994	0	5	regulation of antigen processing and presentation of peptide or polysaccharide antigen via MHC class II	BP	13579	45
GO:0002581	1	0.993927954970286	0	3	negative regulation of antigen processing and presentation of peptide or polysaccharide antigen via MHC class II	BP	13579	45
GO:0002582	1	0.997572614021623	0	2	positive regulation of antigen processing and presentation of peptide or polysaccharide antigen via MHC class II	BP	13579	45
GO:0002583	1	0.991667671649226	0	6	regulation of antigen processing and presentation of peptide antigen	BP	13579	45
GO:0002584	1	0.994081058341776	0	4	negative regulation of antigen processing and presentation of peptide antigen	BP	13579	45
GO:0002585	1	0.997572614021623	0	2	positive regulation of antigen processing and presentation of peptide antigen	BP	13579	45
GO:0002586	1	0.995277041435666	0	4	regulation of antigen processing and presentation of peptide antigen via MHC class II	BP	13579	45
GO:0002587	1	0.997698985508059	0	2	negative regulation of antigen processing and presentation of peptide antigen via MHC class II	BP	13579	45
GO:0002588	1	0.997572614021623	0	2	positive regulation of antigen processing and presentation of peptide antigen via MHC class II	BP	13579	45
GO:0002589	1	0.996373943267674	0	2	regulation of antigen processing and presentation of peptide antigen via MHC class I	BP	13579	45
GO:0002590	1	0.996373943267674	0	2	negative regulation of antigen processing and presentation of peptide antigen via MHC class I	BP	13579	45
GO:0002604	1	0.981664179597721	0	7	regulation of dendritic cell antigen processing and presentation	BP	13579	45
GO:0002605	1	0.996220495567423	0	1	negative regulation of dendritic cell antigen processing and presentation	BP	13579	45
GO:0002606	1	0.985389868195902	0	6	positive regulation of dendritic cell antigen processing and presentation	BP	13579	45
GO:0002625	1	0.99683459616869	0	2	regulation of T cell antigen processing and presentation	BP	13579	45
GO:0002626	1	0.998391703430784	0	1	negative regulation of T cell antigen processing and presentation	BP	13579	45
GO:0002634	1	0.992077090998525	0	4	regulation of germinal center formation	BP	13579	45
GO:0002636	1	0.995113773154632	0	3	positive regulation of germinal center formation	BP	13579	45
GO:0002637	1	0.880156210801138	0	49	regulation of immunoglobulin production	BP	13579	45
GO:0002638	1	0.981800669708345	0	8	negative regulation of immunoglobulin production	BP	13579	45
GO:0002639	1	0.914796489443835	0	36	positive regulation of immunoglobulin production	BP	13579	45
GO:0002640	1	0.998788430053356	0	1	regulation of immunoglobulin biosynthetic process	BP	13579	45
GO:0002642	1	0.998788430053356	0	1	positive regulation of immunoglobulin biosynthetic process	BP	13579	45
GO:0002643	1	0.959857307352741	0	14	regulation of tolerance induction	BP	13579	45
GO:0002644	1	0.998743277964528	0	1	negative regulation of tolerance induction	BP	13579	45
GO:0002645	1	0.981084240731278	0	7	positive regulation of tolerance induction	BP	13579	45
GO:0002649	1	0.997812289047768	0	1	regulation of tolerance induction to self antigen	BP	13579	45
GO:0002651	1	0.997812289047768	0	1	positive regulation of tolerance induction to self antigen	BP	13579	45
GO:0002652	1	0.993267090075049	0	2	regulation of tolerance induction dependent upon immune response	BP	13579	45
GO:0002654	1	0.996000128177666	0	1	positive regulation of tolerance induction dependent upon immune response	BP	13579	45
GO:0002658	1	0.996000128177666	0	1	regulation of peripheral tolerance induction	BP	13579	45
GO:0002660	1	0.996000128177666	0	1	positive regulation of peripheral tolerance induction	BP	13579	45
GO:0002661	1	0.997812289047768	0	1	regulation of B cell tolerance induction	BP	13579	45
GO:0002663	1	0.997812289047768	0	1	positive regulation of B cell tolerance induction	BP	13579	45
GO:0002664	1	0.969941186830863	0	10	regulation of T cell tolerance induction	BP	13579	45
GO:0002665	1	0.998743277964528	0	1	negative regulation of T cell tolerance induction	BP	13579	45
GO:0002666	1	0.983971562435268	0	6	positive regulation of T cell tolerance induction	BP	13579	45
GO:0002667	1	0.976355875603298	0	7	regulation of T cell anergy	BP	13579	45
GO:0002668	1	0.998743277964528	0	1	negative regulation of T cell anergy	BP	13579	45
GO:0002669	1	0.988738439004152	0	4	positive regulation of T cell anergy	BP	13579	45
GO:0002673	1	0.880522045630742	0	49	regulation of acute inflammatory response	BP	13579	45
GO:0002674	1	0.962997673005226	0	11	negative regulation of acute inflammatory response	BP	13579	45
GO:0002675	1	0.947272547494678	0	24	positive regulation of acute inflammatory response	BP	13579	45
GO:0002676	1	0.984742918319636	0	6	regulation of chronic inflammatory response	BP	13579	45
GO:0002677	1	0.991646919674983	0	3	negative regulation of chronic inflammatory response	BP	13579	45
GO:0002678	1	0.993039336212089	0	3	positive regulation of chronic inflammatory response	BP	13579	45
GO:0002679	1	0.985375834971253	0	8	respiratory burst involved in defense response	BP	13579	45
GO:0002681	1	0.987993777333524	0	3	somatic recombination of T cell receptor gene segments	BP	13579	45
GO:0002682	1	0.064818887834646	0	899	regulation of immune system process	BP	13579	45
GO:0002683	1	0.390462499137476	0	343	negative regulation of immune system process	BP	13579	45
GO:0002685	1	0.669003432915331	0	154	regulation of leukocyte migration	BP	13579	45
GO:0002686	1	0.918290637861429	0	30	negative regulation of leukocyte migration	BP	13579	45
GO:0002687	1	0.754321888028721	0	112	positive regulation of leukocyte migration	BP	13579	45
GO:0002688	1	0.781437331891488	0	98	regulation of leukocyte chemotaxis	BP	13579	45
GO:0002689	1	0.96088390529774	0	15	negative regulation of leukocyte chemotaxis	BP	13579	45
GO:0002690	1	0.829402479770893	0	77	positive regulation of leukocyte chemotaxis	BP	13579	45
GO:0002691	1	0.939591575819634	0	22	regulation of cellular extravasation	BP	13579	45
GO:0002692	1	0.978914569099875	0	6	negative regulation of cellular extravasation	BP	13579	45
GO:0002693	1	0.963322434705801	0	15	positive regulation of cellular extravasation	BP	13579	45
GO:0002694	1	0.355156954714906	0	365	regulation of leukocyte activation	BP	13579	45
GO:0002695	1	0.700628953820565	0	133	negative regulation of leukocyte activation	BP	13579	45
GO:0002696	1	0.531108714435489	0	227	positive regulation of leukocyte activation	BP	13579	45
GO:0002698	1	0.797017983292737	0	93	negative regulation of immune effector process	BP	13579	45
GO:0002699	1	0.655605727126712	0	155	positive regulation of immune effector process	BP	13579	45
GO:0002700	1	0.763384366472025	0	100	regulation of production of molecular mediator of immune response	BP	13579	45
GO:0002701	1	0.942594743397421	0	26	negative regulation of production of molecular mediator of immune response	BP	13579	45
GO:0002702	1	0.832649740872421	0	70	positive regulation of production of molecular mediator of immune response	BP	13579	45
GO:0002703	1	0.674485388592843	0	152	regulation of leukocyte mediated immunity	BP	13579	45
GO:0002704	1	0.898725333475359	0	43	negative regulation of leukocyte mediated immunity	BP	13579	45
GO:0002705	1	0.788786419770554	0	94	positive regulation of leukocyte mediated immunity	BP	13579	45
GO:0002706	1	0.752840757114075	0	113	regulation of lymphocyte mediated immunity	BP	13579	45
GO:0002707	1	0.918107486774161	0	35	negative regulation of lymphocyte mediated immunity	BP	13579	45
GO:0002708	1	0.834241986319952	0	74	positive regulation of lymphocyte mediated immunity	BP	13579	45
GO:0002709	1	0.873824629199942	0	52	regulation of T cell mediated immunity	BP	13579	45
GO:0002710	1	0.957329450367624	0	15	negative regulation of T cell mediated immunity	BP	13579	45
GO:0002711	1	0.920036222507363	0	34	positive regulation of T cell mediated immunity	BP	13579	45
GO:0002712	1	0.887036533660454	0	44	regulation of B cell mediated immunity	BP	13579	45
GO:0002713	1	0.979383163125369	0	9	negative regulation of B cell mediated immunity	BP	13579	45
GO:0002714	1	0.921013600216906	0	31	positive regulation of B cell mediated immunity	BP	13579	45
GO:0002715	1	0.932841694100213	0	33	regulation of natural killer cell mediated immunity	BP	13579	45
GO:0002716	1	0.971870230973187	0	13	negative regulation of natural killer cell mediated immunity	BP	13579	45
GO:0002717	1	0.958469683428197	0	21	positive regulation of natural killer cell mediated immunity	BP	13579	45
GO:0002719	1	0.952958473674202	0	20	negative regulation of cytokine production involved in immune response	BP	13579	45
GO:0002720	1	0.908198289845408	0	36	positive regulation of cytokine production involved in immune response	BP	13579	45
GO:0002724	1	0.941164653252292	0	22	regulation of T cell cytokine production	BP	13579	45
GO:0002725	1	0.979634945788236	0	8	negative regulation of T cell cytokine production	BP	13579	45
GO:0002726	1	0.964707882027172	0	14	positive regulation of T cell cytokine production	BP	13579	45
GO:0002727	1	0.992909567672779	0	4	regulation of natural killer cell cytokine production	BP	13579	45
GO:0002728	1	0.997831204199259	0	1	negative regulation of natural killer cell cytokine production	BP	13579	45
GO:0002729	1	0.995067940663708	0	3	positive regulation of natural killer cell cytokine production	BP	13579	45
GO:0002730	1	0.978513179510557	0	7	regulation of dendritic cell cytokine production	BP	13579	45
GO:0002731	1	0.994766434716382	0	2	negative regulation of dendritic cell cytokine production	BP	13579	45
GO:0002732	1	0.996185769048072	0	1	positive regulation of dendritic cell cytokine production	BP	13579	45
GO:0002736	1	0.998871004118907	0	1	regulation of plasmacytoid dendritic cell cytokine production	BP	13579	45
GO:0002737	1	0.998871004118907	0	1	negative regulation of plasmacytoid dendritic cell cytokine production	BP	13579	45
GO:0002739	1	0.966384633058493	0	11	regulation of cytokine secretion involved in immune response	BP	13579	45
GO:0002740	1	0.996758135678964	0	2	negative regulation of cytokine secretion involved in immune response	BP	13579	45
GO:0002741	1	0.971659156595811	0	8	positive regulation of cytokine secretion involved in immune response	BP	13579	45
GO:0002752	1	0.993235903063683	0	4	cell surface pattern recognition receptor signaling pathway	BP	13579	45
GO:0002753	1	0.896744239291693	0	30	cytoplasmic pattern recognition receptor signaling pathway	BP	13579	45
GO:0002755	1	0.953998788429203	0	17	MyD88-dependent toll-like receptor signaling pathway	BP	13579	45
GO:0002756	1	0.978861168894157	0	8	MyD88-independent toll-like receptor signaling pathway	BP	13579	45
GO:0002757	1	0.51140763993997	0	210	immune response-activating signal transduction	BP	13579	45
GO:0002758	1	0.726944939187924	0	104	innate immune response-activating signal transduction	BP	13579	45
GO:0002759	1	0.99438634961816	0	2	regulation of antimicrobial humoral response	BP	13579	45
GO:0002760	1	0.996185769048072	0	1	positive regulation of antimicrobial humoral response	BP	13579	45
GO:0002761	1	0.73497093510937	0	96	regulation of myeloid leukocyte differentiation	BP	13579	45
GO:0002762	1	0.891728907802768	0	36	negative regulation of myeloid leukocyte differentiation	BP	13579	45
GO:0002763	1	0.878469505202503	0	46	positive regulation of myeloid leukocyte differentiation	BP	13579	45
GO:0002764	1	0.494517607124172	0	225	immune response-regulating signaling pathway	BP	13579	45
GO:0002765	1	0.990900139844692	0	4	immune response-inhibiting signal transduction	BP	13579	45
GO:0002767	1	0.992265221164757	0	3	immune response-inhibiting cell surface receptor signaling pathway	BP	13579	45
GO:0002768	1	0.668611012636248	0	130	immune response-regulating cell surface receptor signaling pathway	BP	13579	45
GO:0002769	1	0.998324437221473	0	1	natural killer cell inhibitory signaling pathway	BP	13579	45
GO:0002774	1	0.993930874813485	0	2	Fc receptor mediated inhibitory signaling pathway	BP	13579	45
GO:0002775	1	0.996185769048072	0	1	antimicrobial peptide production	BP	13579	45
GO:0002777	1	0.996185769048072	0	1	antimicrobial peptide biosynthetic process	BP	13579	45
GO:0002778	1	0.996185769048072	0	1	antibacterial peptide production	BP	13579	45
GO:0002780	1	0.996185769048072	0	1	antibacterial peptide biosynthetic process	BP	13579	45
GO:0002784	1	0.996185769048072	0	1	regulation of antimicrobial peptide production	BP	13579	45
GO:0002786	1	0.996185769048072	0	1	regulation of antibacterial peptide production	BP	13579	45
GO:0002790	1	0.197770339047092	0	498	peptide secretion	BP	13579	45
GO:0002791	1	0.275378781195521	0	411	regulation of peptide secretion	BP	13579	45
GO:0002792	1	0.697662668397012	0	121	negative regulation of peptide secretion	BP	13579	45
GO:0002793	1	0.493505809467414	0	252	positive regulation of peptide secretion	BP	13579	45
GO:0002803	1	0.996185769048072	0	1	positive regulation of antibacterial peptide production	BP	13579	45
GO:0002805	1	0.996185769048072	0	1	regulation of antimicrobial peptide biosynthetic process	BP	13579	45
GO:0002807	1	0.996185769048072	0	1	positive regulation of antimicrobial peptide biosynthetic process	BP	13579	45
GO:0002808	1	0.996185769048072	0	1	regulation of antibacterial peptide biosynthetic process	BP	13579	45
GO:0002815	1	0.996185769048072	0	1	biosynthetic process of antibacterial peptides active against Gram-positive bacteria	BP	13579	45
GO:0002816	1	0.996185769048072	0	1	regulation of biosynthetic process of antibacterial peptides active against Gram-positive bacteria	BP	13579	45
GO:0002819	1	0.73523593383635	0	118	regulation of adaptive immune response	BP	13579	45
GO:0002820	1	0.916088473467128	0	34	negative regulation of adaptive immune response	BP	13579	45
GO:0002821	1	0.823257922027543	0	77	positive regulation of adaptive immune response	BP	13579	45
GO:0002822	1	0.750663725373613	0	110	regulation of adaptive immune response based on somatic recombination of immune receptors built from immunoglobulin superfamily domains	BP	13579	45
GO:0002823	1	0.921541096434898	0	31	negative regulation of adaptive immune response based on somatic recombination of immune receptors built from immunoglobulin superfamily domains	BP	13579	45
GO:0002824	1	0.830135969237983	0	75	positive regulation of adaptive immune response based on somatic recombination of immune receptors built from immunoglobulin superfamily domains	BP	13579	45
GO:0002825	1	0.955018344546401	0	19	regulation of T-helper 1 type immune response	BP	13579	45
GO:0002826	1	0.982858744810329	0	6	negative regulation of T-helper 1 type immune response	BP	13579	45
GO:0002827	1	0.971686445319586	0	13	positive regulation of T-helper 1 type immune response	BP	13579	45
GO:0002828	1	0.940936016695382	0	25	regulation of type 2 immune response	BP	13579	45
GO:0002829	1	0.972606686866127	0	11	negative regulation of type 2 immune response	BP	13579	45
GO:0002830	1	0.969423400203139	0	13	positive regulation of type 2 immune response	BP	13579	45
GO:0002831	1	0.717629578260396	0	110	regulation of response to biotic stimulus	BP	13579	45
GO:0002832	1	0.914810617576297	0	34	negative regulation of response to biotic stimulus	BP	13579	45
GO:0002833	1	0.883674599336731	0	38	positive regulation of response to biotic stimulus	BP	13579	45
GO:0002834	1	0.974005074068464	0	13	regulation of response to tumor cell	BP	13579	45
GO:0002835	1	0.992570277473049	0	3	negative regulation of response to tumor cell	BP	13579	45
GO:0002836	1	0.983572680210105	0	9	positive regulation of response to tumor cell	BP	13579	45
GO:0002837	1	0.974005074068464	0	13	regulation of immune response to tumor cell	BP	13579	45
GO:0002838	1	0.992570277473049	0	3	negative regulation of immune response to tumor cell	BP	13579	45
GO:0002839	1	0.983572680210105	0	9	positive regulation of immune response to tumor cell	BP	13579	45
GO:0002840	1	0.993403483627331	0	3	regulation of T cell mediated immune response to tumor cell	BP	13579	45
GO:0002842	1	0.995704101768425	0	2	positive regulation of T cell mediated immune response to tumor cell	BP	13579	45
GO:0002849	1	0.996000128177666	0	1	regulation of peripheral T cell tolerance induction	BP	13579	45
GO:0002851	1	0.996000128177666	0	1	positive regulation of peripheral T cell tolerance induction	BP	13579	45
GO:0002855	1	0.980476065003288	0	10	regulation of natural killer cell mediated immune response to tumor cell	BP	13579	45
GO:0002856	1	0.992570277473049	0	3	negative regulation of natural killer cell mediated immune response to tumor cell	BP	13579	45
GO:0002857	1	0.987817577340529	0	7	positive regulation of natural killer cell mediated immune response to tumor cell	BP	13579	45
GO:0002858	1	0.980476065003288	0	10	regulation of natural killer cell mediated cytotoxicity directed against tumor cell target	BP	13579	45
GO:0002859	1	0.992570277473049	0	3	negative regulation of natural killer cell mediated cytotoxicity directed against tumor cell target	BP	13579	45
GO:0002860	1	0.987817577340529	0	7	positive regulation of natural killer cell mediated cytotoxicity directed against tumor cell target	BP	13579	45
GO:0002861	1	0.9483602108683	0	24	regulation of inflammatory response to antigenic stimulus	BP	13579	45
GO:0002862	1	0.975838267500735	0	13	negative regulation of inflammatory response to antigenic stimulus	BP	13579	45
GO:0002863	1	0.971859016632802	0	11	positive regulation of inflammatory response to antigenic stimulus	BP	13579	45
GO:0002864	1	0.964541440091754	0	14	regulation of acute inflammatory response to antigenic stimulus	BP	13579	45
GO:0002865	1	0.987474882924647	0	6	negative regulation of acute inflammatory response to antigenic stimulus	BP	13579	45
GO:0002866	1	0.976783093873332	0	8	positive regulation of acute inflammatory response to antigenic stimulus	BP	13579	45
GO:0002870	1	0.976355875603298	0	7	T cell anergy	BP	13579	45
GO:0002874	1	0.998445266946191	0	1	regulation of chronic inflammatory response to antigenic stimulus	BP	13579	45
GO:0002876	1	0.998445266946191	0	1	positive regulation of chronic inflammatory response to antigenic stimulus	BP	13579	45
GO:0002877	1	0.995841472414401	0	3	regulation of acute inflammatory response to non-antigenic stimulus	BP	13579	45
GO:0002878	1	0.998508503027161	0	1	negative regulation of acute inflammatory response to non-antigenic stimulus	BP	13579	45
GO:0002879	1	0.997329088012659	0	2	positive regulation of acute inflammatory response to non-antigenic stimulus	BP	13579	45
GO:0002880	1	0.996479686094078	0	2	regulation of chronic inflammatory response to non-antigenic stimulus	BP	13579	45
GO:0002881	1	0.998456467488563	0	1	negative regulation of chronic inflammatory response to non-antigenic stimulus	BP	13579	45
GO:0002882	1	0.99802024117495	0	1	positive regulation of chronic inflammatory response to non-antigenic stimulus	BP	13579	45
GO:0002883	1	0.978528011774518	0	9	regulation of hypersensitivity	BP	13579	45
GO:0002884	1	0.992788586543798	0	3	negative regulation of hypersensitivity	BP	13579	45
GO:0002885	1	0.985638488010157	0	6	positive regulation of hypersensitivity	BP	13579	45
GO:0002886	1	0.899420478619241	0	39	regulation of myeloid leukocyte mediated immunity	BP	13579	45
GO:0002887	1	0.982469657022191	0	7	negative regulation of myeloid leukocyte mediated immunity	BP	13579	45
GO:0002888	1	0.934960262944593	0	24	positive regulation of myeloid leukocyte mediated immunity	BP	13579	45
GO:0002889	1	0.887036533660454	0	44	regulation of immunoglobulin mediated immune response	BP	13579	45
GO:0002890	1	0.979383163125369	0	9	negative regulation of immunoglobulin mediated immune response	BP	13579	45
GO:0002891	1	0.921013600216906	0	31	positive regulation of immunoglobulin mediated immune response	BP	13579	45
GO:0002892	1	0.990577459535834	0	3	regulation of type II hypersensitivity	BP	13579	45
GO:0002894	1	0.990577459535834	0	3	positive regulation of type II hypersensitivity	BP	13579	45
GO:0002901	1	0.989721094944629	0	5	mature B cell apoptotic process	BP	13579	45
GO:0002902	1	0.95272210859593	0	17	regulation of B cell apoptotic process	BP	13579	45
GO:0002903	1	0.962771940667818	0	12	negative regulation of B cell apoptotic process	BP	13579	45
GO:0002904	1	0.994434981049481	0	3	positive regulation of B cell apoptotic process	BP	13579	45
GO:0002905	1	0.989721094944629	0	5	regulation of mature B cell apoptotic process	BP	13579	45
GO:0002906	1	0.989721094944629	0	5	negative regulation of mature B cell apoptotic process	BP	13579	45
GO:0002911	1	0.976355875603298	0	7	regulation of lymphocyte anergy	BP	13579	45
GO:0002912	1	0.998743277964528	0	1	negative regulation of lymphocyte anergy	BP	13579	45
GO:0002913	1	0.988738439004152	0	4	positive regulation of lymphocyte anergy	BP	13579	45
GO:0002920	1	0.928808560038056	0	28	regulation of humoral immune response	BP	13579	45
GO:0002921	1	0.974222277370517	0	11	negative regulation of humoral immune response	BP	13579	45
GO:0002922	1	0.966808456834381	0	12	positive regulation of humoral immune response	BP	13579	45
GO:0002923	1	0.971504479886437	0	12	regulation of humoral immune response mediated by circulating immunoglobulin	BP	13579	45
GO:0002924	1	0.990220318830317	0	5	negative regulation of humoral immune response mediated by circulating immunoglobulin	BP	13579	45
GO:0002925	1	0.983048508140548	0	6	positive regulation of humoral immune response mediated by circulating immunoglobulin	BP	13579	45
GO:0002930	1	0.995406387037965	0	2	trabecular meshwork development	BP	13579	45
GO:0002931	1	0.886401168679745	0	44	response to ischemia	BP	13579	45
GO:0002933	1	0.993595984959116	0	3	lipid hydroxylation	BP	13579	45
GO:0002934	1	0.978500505750685	0	6	desmosome organization	BP	13579	45
GO:0002943	1	0.991993650892167	0	4	tRNA dihydrouridine synthesis	BP	13579	45
GO:0002946	1	0.996222897406296	0	2	tRNA C5-cytosine methylation	BP	13579	45
GO:0002949	1	0.994851847137168	0	3	tRNA threonylcarbamoyladenosine modification	BP	13579	45
GO:0003009	1	0.892148275543024	0	34	skeletal muscle contraction	BP	13579	45
GO:0003010	1	0.973373546503064	0	5	voluntary skeletal muscle contraction	BP	13579	45
GO:0003011	1	0.993503110328471	0	3	involuntary skeletal muscle contraction	BP	13579	45
GO:0003012	1	0.309523810911631	0	336	muscle system process	BP	13579	45
GO:0003014	1	0.754239145430244	0	95	renal system process	BP	13579	45
GO:0003018	1	0.558973094422371	0	173	vascular process in circulatory system	BP	13579	45
GO:0003026	1	0.997731092522976	0	1	regulation of systemic arterial blood pressure by aortic arch baroreceptor feedback	BP	13579	45
GO:0003027	1	0.998025498471504	0	1	regulation of systemic arterial blood pressure by carotid body chemoreceptor signaling	BP	13579	45
GO:0003029	1	0.998025498471504	0	1	detection of hypoxic conditions in blood by carotid body chemoreceptor signaling	BP	13579	45
GO:0003032	1	0.987181321386265	0	4	detection of oxygen	BP	13579	45
GO:0003044	1	0.887452715320257	0	45	regulation of systemic arterial blood pressure mediated by a chemical signal	BP	13579	45
GO:0003050	1	0.994692936953839	0	2	regulation of systemic arterial blood pressure by atrial natriuretic peptide	BP	13579	45
GO:0003051	1	0.992114643681087	0	3	angiotensin-mediated drinking behavior	BP	13579	45
GO:0003056	1	0.983480411066946	0	6	regulation of vascular smooth muscle contraction	BP	13579	45
GO:0003057	1	0.982742050484195	0	7	regulation of the force of heart contraction by chemical signal	BP	13579	45
GO:0003059	1	0.997842412334804	0	1	positive regulation of the force of heart contraction by epinephrine	BP	13579	45
GO:0003061	1	0.998395803097528	0	1	positive regulation of the force of heart contraction by norepinephrine	BP	13579	45
GO:0003062	1	0.989576056130292	0	4	regulation of heart rate by chemical signal	BP	13579	45
GO:0003065	1	0.998523254257058	0	1	positive regulation of heart rate by epinephrine	BP	13579	45
GO:0003068	1	0.997823457951188	0	1	regulation of systemic arterial blood pressure by acetylcholine	BP	13579	45
GO:0003069	1	0.997823457951188	0	1	acetylcholine-mediated vasodilation involved in regulation of systemic arterial blood pressure	BP	13579	45
GO:0003070	1	0.997823457951188	0	1	regulation of systemic arterial blood pressure by neurotransmitter	BP	13579	45
GO:0003071	1	0.942708020823882	0	23	renal system process involved in regulation of systemic arterial blood pressure	BP	13579	45
GO:0003072	1	0.99087850713808	0	5	renal control of peripheral vascular resistance involved in regulation of systemic arterial blood pressure	BP	13579	45
GO:0003081	1	0.932608495545793	0	25	regulation of systemic arterial blood pressure by renin-angiotensin	BP	13579	45
GO:0003083	1	0.998908704208979	0	1	negative regulation of renal output by angiotensin	BP	13579	45
GO:0003084	1	0.959059951698797	0	16	positive regulation of systemic arterial blood pressure	BP	13579	45
GO:0003085	1	0.947386949169288	0	20	negative regulation of systemic arterial blood pressure	BP	13579	45
GO:0003091	1	0.962579091057365	0	11	renal water homeostasis	BP	13579	45
GO:0003093	1	0.970009183468291	0	11	regulation of glomerular filtration	BP	13579	45
GO:0003094	1	0.922271544280973	0	21	glomerular filtration	BP	13579	45
GO:0003096	1	0.977595048134866	0	6	renal sodium ion transport	BP	13579	45
GO:0003097	1	0.978497142353139	0	7	renal water transport	BP	13579	45
GO:0003099	1	0.992122081488718	0	4	positive regulation of the force of heart contraction by chemical signal	BP	13579	45
GO:0003100	1	0.991858456130726	0	4	regulation of systemic arterial blood pressure by endothelin	BP	13579	45
GO:0003104	1	0.989573666606302	0	4	positive regulation of glomerular filtration	BP	13579	45
GO:0003105	1	0.984613656527805	0	5	negative regulation of glomerular filtration	BP	13579	45
GO:0003106	1	0.998908704208979	0	1	negative regulation of glomerular filtration by angiotensin	BP	13579	45
GO:0003108	1	0.997526996978065	0	1	negative regulation of the force of heart contraction by chemical signal	BP	13579	45
GO:0003116	1	0.997794300307366	0	1	regulation of vasoconstriction by norepinephrine	BP	13579	45
GO:0003117	1	0.997794300307366	0	1	regulation of vasoconstriction by circulating norepinephrine	BP	13579	45
GO:0003127	1	0.993579826820162	0	1	detection of nodal flow	BP	13579	45
GO:0003128	1	0.96484831425696	0	8	heart field specification	BP	13579	45
GO:0003129	1	0.995303358021838	0	3	heart induction	BP	13579	45
GO:0003130	1	0.996801887845095	0	2	BMP signaling pathway involved in heart induction	BP	13579	45
GO:0003133	1	0.996801887845095	0	2	endodermal-mesodermal cell signaling	BP	13579	45
GO:0003134	1	0.996801887845095	0	2	endodermal-mesodermal cell signaling involved in heart induction	BP	13579	45
GO:0003137	1	0.99849678606062	0	1	Notch signaling pathway involved in heart induction	BP	13579	45
GO:0003139	1	0.96484831425696	0	8	secondary heart field specification	BP	13579	45
GO:0003140	1	0.986393510434778	0	6	determination of left/right asymmetry in lateral mesoderm	BP	13579	45
GO:0003142	1	0.997605536873292	0	1	cardiogenic plate morphogenesis	BP	13579	45
GO:0003143	1	0.800840878969968	0	52	embryonic heart tube morphogenesis	BP	13579	45
GO:0003147	1	0.998493650810478	0	1	neural crest cell migration involved in heart formation	BP	13579	45
GO:0003148	1	0.923234807981593	0	23	outflow tract septum morphogenesis	BP	13579	45
GO:0003149	1	0.967058008347039	0	10	membranous septum morphogenesis	BP	13579	45
GO:0003150	1	0.983030532958324	0	5	muscular septum morphogenesis	BP	13579	45
GO:0003151	1	0.789512510787062	0	67	outflow tract morphogenesis	BP	13579	45
GO:0003156	1	0.922522812407242	0	27	regulation of animal organ formation	BP	13579	45
GO:0003157	1	0.94477212763003	0	12	endocardium development	BP	13579	45
GO:0003158	1	0.684966440011385	0	105	endothelium development	BP	13579	45
GO:0003159	1	0.95032823544471	0	15	morphogenesis of an endothelium	BP	13579	45
GO:0003160	1	0.970450423215765	0	6	endocardium morphogenesis	BP	13579	45
GO:0003161	1	0.953348127661887	0	12	cardiac conduction system development	BP	13579	45
GO:0003162	1	0.978071559296472	0	2	atrioventricular node development	BP	13579	45
GO:0003163	1	0.986384895068817	0	5	sinoatrial node development	BP	13579	45
GO:0003164	1	0.996570380844344	0	2	His-Purkinje system development	BP	13579	45
GO:0003166	1	0.996570380844344	0	2	bundle of His development	BP	13579	45
GO:0003167	1	0.997682246988596	0	1	atrioventricular bundle cell differentiation	BP	13579	45
GO:0003169	1	0.98230390118814	0	2	coronary vein morphogenesis	BP	13579	45
GO:0003170	1	0.849902878639781	0	39	heart valve development	BP	13579	45
GO:0003171	1	0.921836988051136	0	22	atrioventricular valve development	BP	13579	45
GO:0003174	1	0.950862288201896	0	10	mitral valve development	BP	13579	45
GO:0003175	1	0.984993449018989	0	5	tricuspid valve development	BP	13579	45
GO:0003176	1	0.974563943114941	0	6	aortic valve development	BP	13579	45
GO:0003177	1	0.937364344192335	0	12	pulmonary valve development	BP	13579	45
GO:0003179	1	0.869887175189895	0	33	heart valve morphogenesis	BP	13579	45
GO:0003180	1	0.974563943114941	0	6	aortic valve morphogenesis	BP	13579	45
GO:0003181	1	0.926520639358459	0	20	atrioventricular valve morphogenesis	BP	13579	45
GO:0003183	1	0.953771856718733	0	9	mitral valve morphogenesis	BP	13579	45
GO:0003184	1	0.937364344192335	0	12	pulmonary valve morphogenesis	BP	13579	45
GO:0003186	1	0.984993449018989	0	5	tricuspid valve morphogenesis	BP	13579	45
GO:0003188	1	0.944700358657818	0	13	heart valve formation	BP	13579	45
GO:0003190	1	0.958358591959348	0	7	atrioventricular valve formation	BP	13579	45
GO:0003192	1	0.967471907764503	0	3	mitral valve formation	BP	13579	45
GO:0003193	1	0.99695310042596	0	1	pulmonary valve formation	BP	13579	45
GO:0003195	1	0.994485197829268	0	2	tricuspid valve formation	BP	13579	45
GO:0003197	1	0.868343271448883	0	38	endocardial cushion development	BP	13579	45
GO:0003198	1	0.942447313097254	0	17	epithelial to mesenchymal transition involved in endocardial cushion formation	BP	13579	45
GO:0003199	1	0.991062034562191	0	5	endocardial cushion to mesenchymal transition involved in heart valve formation	BP	13579	45
GO:0003203	1	0.90155305504916	0	29	endocardial cushion morphogenesis	BP	13579	45
GO:0003205	1	0.512159488494553	0	150	cardiac chamber development	BP	13579	45
GO:0003206	1	0.65577906407437	0	108	cardiac chamber morphogenesis	BP	13579	45
GO:0003207	1	0.978896022436084	0	5	cardiac chamber formation	BP	13579	45
GO:0003208	1	0.781135495237295	0	56	cardiac ventricle morphogenesis	BP	13579	45
GO:0003209	1	0.891244383694317	0	25	cardiac atrium morphogenesis	BP	13579	45
GO:0003210	1	0.99849678606062	0	1	cardiac atrium formation	BP	13579	45
GO:0003211	1	0.980339165748532	0	4	cardiac ventricle formation	BP	13579	45
GO:0003213	1	0.971377917401354	0	3	cardiac right atrium morphogenesis	BP	13579	45
[truncated: 19,554 more rows]
