# Supplementary material for: RNA-sequencing of AVPV and ARH reveals vastly different temporal and transcriptomic responses to estradiol in the female rat hypothalamus
Source: PLoS One. 2021 Aug 18;16(8):e0256148. doi: 10.1371/journal.pone.0256148 (PMC8372949; doi:10.1371/journal.pone.0256148)
Supplement: S31 Table — (CSV) [file pone.0256148.s031.csv]

category	over_represented_pvalue	under_represented_pvalue	numDEInCat	numInCat	term	ontology	numBackground	num.modGenes	geneName	geneID
GO:0051186	8.55900407316999e-05	0.999981515247739	12	325	cofactor metabolic process	BP	13579	114	Pgam1,Mdh1,Ldha,Pdhb,Ggh,Acot9,Sucla2,Isca1,Hmox2,Pdxp,Tkt,Prkaca	24642,24551,24533,289950,25455,302640,361071,290985,79239,727679,64524,25636
GO:0043244	0.000282029583785591	0.999975655282246	5	86	regulation of protein complex disassembly	BP	13579	114	Stmn2,Bnip3,RGD1305733,Capzb,Pdxp	84510,84480,360459,298584,727679
GO:1901998	0.000301148355314421	0.999983121077183	4	37	toxin transport	BP	13579	114	Cct2,Bnip3,Vamp4,Cct6a	299809,84480,364033,288620
GO:0043243	0.000822287637985652	0.999967015719003	3	27	positive regulation of protein complex disassembly	BP	13579	114	Stmn2,Bnip3,Pdxp	84510,84480,727679
GO:1902109	0.000870894126872567	0.99999299263049	2	4	negative regulation of mitochondrial membrane permeability involved in apoptotic process	BP	13579	114	Bnip3,Nol3	84480,85383
GO:1901879	0.00103205405942711	0.999916965722161	4	68	regulation of protein depolymerization	BP	13579	114	Stmn2,RGD1305733,Capzb,Pdxp	84510,360459,298584,727679
GO:0072524	0.00124440491688295	0.999809457290995	6	125	pyridine-containing compound metabolic process	BP	13579	114	Pgam1,Mdh1,Ldha,Pdxp,Tkt,Prkaca	24642,24551,24533,727679,64524,25636
GO:0006732	0.00135843677178381	0.999678141149348	9	271	coenzyme metabolic process	BP	13579	114	Pgam1,Mdh1,Ldha,Pdhb,Ggh,Acot9,Sucla2,Tkt,Prkaca	24642,24551,24533,289950,25455,302640,361071,64524,25636
GO:0035795	0.00161449050246548	0.999977554605604	2	6	negative regulation of mitochondrial membrane permeability	BP	13579	114	Bnip3,Nol3	84480,85383
GO:1905709	0.00161449050246548	0.999977554605604	2	6	negative regulation of membrane permeability	BP	13579	114	Bnip3,Nol3	84480,85383
GO:0031111	0.00198579816118764	0.999889834900632	3	34	negative regulation of microtubule polymerization or depolymerization	BP	13579	114	Stmn2,RGD1305733,Capzb	84510,360459,298584
GO:0034214	0.00201917216868154	0.999964516022946	2	9	protein hexamerization	BP	13579	114	Panx1,Oat	315435,64313
GO:0006734	0.00207443547648978	0.999885802683438	3	25	NADH metabolic process	BP	13579	114	Mdh1,Ldha,Prkaca	24551,24533,25636
GO:0006099	0.00229311248085798	0.999868366936011	3	27	tricarboxylic acid cycle	BP	13579	114	Mdh1,Pdhb,Sucla2	24551,289950,361071
GO:0009060	0.00237231902706333	0.999762536066946	4	55	aerobic respiration	BP	13579	114	Bnip3,Mdh1,Pdhb,Sucla2	84480,24551,289950,361071
GO:0006081	0.00262476877692568	0.999729187224962	4	58	cellular aldehyde metabolic process	BP	13579	114	Adh4,Pgam1,Pdxp,Tkt	100145871,24642,727679,64524
GO:0006101	0.00280675414161852	0.999825151364724	3	31	citrate metabolic process	BP	13579	114	Mdh1,Pdhb,Sucla2	24551,289950,361071
GO:1990144	0.00303651084023287	0.999936084536884	2	8	intrinsic apoptotic signaling pathway in response to hypoxia	BP	13579	114	Bnip3,Nol3	84480,85383
GO:1903405	0.00339890676027798	0.999924198839251	2	8	protein localization to nuclear body	BP	13579	114	Cct2,Cct6a	299809,288620
GO:1904867	0.00339890676027798	0.999924198839251	2	8	protein localization to Cajal body	BP	13579	114	Cct2,Cct6a	299809,288620
GO:1904869	0.00339890676027798	0.999924198839251	2	8	regulation of protein localization to Cajal body	BP	13579	114	Cct2,Cct6a	299809,288620
GO:1904871	0.00339890676027798	0.999924198839251	2	8	positive regulation of protein localization to Cajal body	BP	13579	114	Cct2,Cct6a	299809,288620
GO:0046461	0.00360670335168048	0.999753873296191	3	32	neutral lipid catabolic process	BP	13579	114	Abhd12,Ppp1ca,Prkaca	499913,24668,25636
GO:0046464	0.00360670335168048	0.999753873296191	3	32	acylglycerol catabolic process	BP	13579	114	Abhd12,Ppp1ca,Prkaca	499913,24668,25636
GO:0010917	0.00366230072796416	0.999910828657899	2	10	negative regulation of mitochondrial membrane potential	BP	13579	114	Arl6ip5,Bnip3	66028,84480
GO:0051261	0.00373842384091972	0.999567690380911	4	93	protein depolymerization	BP	13579	114	Stmn2,RGD1305733,Capzb,Pdxp	84510,360459,298584,727679
GO:0015980	0.00383329755842068	0.999139904796155	7	211	energy derivation by oxidation of organic compounds	BP	13579	114	Bnip3,Mdh1,Ldha,Pdhb,Sucla2,Ppp1ca,Prkaca	84480,24551,24533,289950,361071,24668,25636
GO:0043241	0.00437981562794432	0.99928910547278	5	143	protein complex disassembly	BP	13579	114	Stmn2,Bnip3,RGD1305733,Capzb,Pdxp	84510,84480,360459,298584,727679
GO:1904851	0.00441062120612908	0.999884356006015	2	9	positive regulation of establishment of protein localization to telomere	BP	13579	114	Cct2,Cct6a	299809,288620
GO:1990173	0.00441291184818183	0.999884265020807	2	9	protein localization to nucleoplasm	BP	13579	114	Cct2,Cct6a	299809,288620
GO:0019318	0.00454600038733751	0.999091214388413	6	180	hexose metabolic process	BP	13579	114	Pgam1,Ldha,Mpi,Pdhb,Ppp1ca,Prkaca	24642,24533,300741,289950,24668,25636
GO:0072350	0.0045460772405852	0.999660582770302	3	36	tricarboxylic acid metabolic process	BP	13579	114	Mdh1,Pdhb,Sucla2	24551,289950,361071
GO:0031115	0.00455567031436441	0.999873772705399	2	11	negative regulation of microtubule polymerization	BP	13579	114	Stmn2,Capzb	84510,298584
GO:0006091	0.00532580467090795	0.99857942712953	8	281	generation of precursor metabolites and energy	BP	13579	114	Bnip3,Pgam1,Mdh1,Ldha,Pdhb,Sucla2,Ppp1ca,Prkaca	84480,24642,24551,24533,289950,361071,24668,25636
GO:1901881	0.00541137850361396	0.999827675584368	2	16	positive regulation of protein depolymerization	BP	13579	114	Stmn2,Pdxp	84510,727679
GO:0070203	0.00549851788655251	0.999834976280965	2	10	regulation of establishment of protein localization to telomere	BP	13579	114	Cct2,Cct6a	299809,288620
GO:0046185	0.00563922151941823	0.999828530747734	2	10	aldehyde catabolic process	BP	13579	114	Adh4,Pdxp	100145871,727679
GO:1901880	0.00586994492203626	0.999509545821548	3	57	negative regulation of protein depolymerization	BP	13579	114	Stmn2,RGD1305733,Capzb	84510,360459,298584
GO:0000338	0.00589682533206481	0.999816511703342	2	10	protein deneddylation	BP	13579	114	Cops8,Cops3	363283,287367
GO:0070202	0.00604593042028546	0.999806159174734	2	11	regulation of establishment of protein localization to chromosome	BP	13579	114	Cct2,Cct6a	299809,288620
GO:0019362	0.00606289074613988	0.998940740757782	5	121	pyridine nucleotide metabolic process	BP	13579	114	Pgam1,Mdh1,Ldha,Tkt,Prkaca	24642,24551,24533,64524,25636
GO:0046496	0.00606289074613988	0.998940740757782	5	121	nicotinamide nucleotide metabolic process	BP	13579	114	Pgam1,Mdh1,Ldha,Tkt,Prkaca	24642,24551,24533,64524,25636
GO:0006639	0.00614470578112642	0.999183393593408	4	90	acylglycerol metabolic process	BP	13579	114	Abhd12,Ppp1ca,Ccnc,Prkaca	499913,24668,114839,25636
GO:0006638	0.0065433281101412	0.999114231858276	4	92	neutral lipid metabolic process	BP	13579	114	Abhd12,Ppp1ca,Ccnc,Prkaca	499913,24668,114839,25636
GO:1904816	0.00677213109038018	0.999769752489532	2	11	positive regulation of protein localization to chromosome, telomeric region	BP	13579	114	Cct2,Cct6a	299809,288620
GO:0005996	0.00690665564060855	0.998492408362567	6	195	monosaccharide metabolic process	BP	13579	114	Pgam1,Ldha,Mpi,Pdhb,Ppp1ca,Prkaca	24642,24533,300741,289950,24668,25636
GO:0043242	0.00698403991541734	0.999377300510497	3	61	negative regulation of protein complex disassembly	BP	13579	114	Stmn2,RGD1305733,Capzb	84510,360459,298584
GO:0045837	0.00710877212977438	0.999745815611699	2	13	negative regulation of membrane potential	BP	13579	114	Arl6ip5,Bnip3	66028,84480
GO:0046503	0.00718163819385796	0.99936064329886	3	45	glycerolipid catabolic process	BP	13579	114	Abhd12,Ppp1ca,Prkaca	499913,24668,25636
GO:0006007	0.00758013355481708	0.999714733971752	2	15	glucose catabolic process	BP	13579	114	Ldha,Prkaca	24533,25636
GO:0006098	0.0077225660063698	0.999708962848716	2	14	pentose-phosphate shunt	BP	13579	114	Pgam1,Tkt	24642,64524
GO:0019682	0.0077225660063698	0.999708962848716	2	14	glyceraldehyde-3-phosphate metabolic process	BP	13579	114	Pgam1,Tkt	24642,64524
GO:0006090	0.007730385328557	0.998904759191467	4	85	pyruvate metabolic process	BP	13579	114	Pgam1,Ldha,Pdhb,Prkaca	24642,24533,289950,25636
GO:0043471	0.00782762378564346	0.999702928625252	2	14	regulation of cellular carbohydrate catabolic process	BP	13579	114	Pgam1,Ppp1ca	24642,24668
GO:0043624	0.00799916647180367	0.99884865764457	4	109	cellular protein complex disassembly	BP	13579	114	Stmn2,RGD1305733,Capzb,Pdxp	84510,360459,298584,727679
GO:0007005	0.00816180298887085	0.997272390615007	10	430	mitochondrion organization	BP	13579	114	Timm29,Bnip3,Mrpl17,Sae1,Rab3a,Ndufaf7,Nol3,Calm2,Nubpl,Psmd10	315463,84480,171061,308384,25531,298748,85383,50663,299008,116722
GO:0032781	0.00821693014740883	0.999232606956487	3	44	positive regulation of ATPase activity	BP	13579	114	Dnaja2,Rab3a,Dnajb11	84026,25531,360734
GO:0036465	0.00825053932240078	0.999224738177363	3	49	synaptic vesicle recycling	BP	13579	114	Ap2m1,Rab3a,Calm2	116563,25531,50663
GO:0010639	0.00841306275311554	0.997806426454865	7	297	negative regulation of organelle organization	BP	13579	114	Stmn2,Bnip3,RGD1305733,Bub3,Nol3,Capzb,Psmd10	84510,84480,360459,361662,85383,298584,116722
GO:0045184	0.00850879454034802	0.995871582742353	22	1530	establishment of protein localization	BP	13579	114	Ap1s1,Timm29,Cct2,Ap2m1,Erlec1,Sae1,Rab3a,Cript,Tmed2,Vamp4,Ppa1,Ensa,Nol3,Calm2,Panx1,Cct6a,Rtp2,Kdelr1,Bcap29,Psmd10,Prkaca,Ica1	360785,315463,299809,116563,289874,308384,25531,56725,65165,364033,361842,60334,85383,50663,315435,288620,303835,361577,298943,116722,25636,81024
GO:0010823	0.00892603031012266	0.99914086355006	3	44	negative regulation of mitochondrion organization	BP	13579	114	Bnip3,Nol3,Psmd10	84480,85383,116722
GO:0032984	0.00894833683505359	0.998273024889114	5	166	macromolecular complex disassembly	BP	13579	114	Stmn2,Bnip3,RGD1305733,Capzb,Pdxp	84510,84480,360459,298584,727679
GO:0043467	0.00907812344725042	0.998649440821218	4	94	regulation of generation of precursor metabolites and energy	BP	13579	114	Bnip3,Pgam1,Ppp1ca,Prkaca	84480,24642,24668,25636
GO:1904874	0.00939416857618051	0.999611765319474	2	13	positive regulation of telomerase RNA localization to Cajal body	BP	13579	114	Cct2,Cct6a	299809,288620
GO:1904814	0.00953891168408461	0.999602630653782	2	13	regulation of protein localization to chromosome, telomeric region	BP	13579	114	Cct2,Cct6a	299809,288620
GO:0006006	0.00971666118489493	0.998089091039519	5	154	glucose metabolic process	BP	13579	114	Pgam1,Ldha,Pdhb,Ppp1ca,Prkaca	24642,24533,289950,24668,25636
GO:0070200	0.0097567858176849	0.999581352837845	2	15	establishment of protein localization to telomere	BP	13579	114	Cct2,Cct6a	299809,288620
GO:0090199	0.0097938328452266	0.999028077077588	3	41	regulation of release of cytochrome c from mitochondria	BP	13579	114	Bnip3,Nol3,Psmd10	84480,85383,116722
GO:0045333	0.010325905768125	0.997945231848608	5	130	cellular respiration	BP	13579	114	Bnip3,Mdh1,Pdhb,Sucla2,Prkaca	84480,24551,289950,361071,25636
GO:0006733	0.0103760982825072	0.997930983139657	5	136	oxidoreduction coenzyme metabolic process	BP	13579	114	Pgam1,Mdh1,Ldha,Tkt,Prkaca	24642,24551,24533,64524,25636
GO:1901917	0.0104642583025114	1	1	1	regulation of exoribonuclease activity	BP	13579	114	Tcea1	362479
GO:1901919	0.0104642583025114	1	1	1	positive regulation of exoribonuclease activity	BP	13579	114	Tcea1	362479
GO:1905779	0.0104642583025114	1	1	1	positive regulation of exonuclease activity	BP	13579	114	Tcea1	362479
GO:0019674	0.0104811641338605	0.998930135853634	3	44	NAD metabolic process	BP	13579	114	Mdh1,Ldha,Prkaca	24551,24533,25636
GO:0051187	0.0107472217691897	0.999511558982626	2	16	cofactor catabolic process	BP	13579	114	Hmox2,Pdxp	79239,727679
GO:1904872	0.0109400502833616	0.999505760002793	2	14	regulation of telomerase RNA localization to Cajal body	BP	13579	114	Cct2,Cct6a	299809,288620
GO:0007026	0.0110067202052131	0.999475860815076	2	24	negative regulation of microtubule depolymerization	BP	13579	114	Stmn2,RGD1305733	84510,360459
GO:0007006	0.0112900479422085	0.998215294360375	4	85	mitochondrial membrane organization	BP	13579	114	Timm29,Bnip3,Nol3,Calm2	315463,84480,85383,50663
GO:0006457	0.0115776393673078	0.997629457401834	5	133	protein folding	BP	13579	114	Dnaja2,Cct2,Pdia6,Cct6a,Dnajb11	84026,299809,286906,288620,360734
GO:0032618	0.0116008695594831	1	1	1	interleukin-15 production	BP	13579	114	Tusc2	501052
GO:0052550	0.0116008695594831	1	1	1	response to defense-related reactive oxygen species production by other organism involved in symbiotic interaction	BP	13579	114	Tusc2	501052
GO:0052567	0.0116008695594831	1	1	1	response to defense-related host reactive oxygen species production	BP	13579	114	Tusc2	501052
GO:0032361	0.0117690735746184	1	1	1	pyridoxal phosphate catabolic process	BP	13579	114	Pdxp	727679
GO:0042820	0.0117690735746184	1	1	1	vitamin B6 catabolic process	BP	13579	114	Pdxp	727679
GO:0006660	0.0118458663897016	1	1	1	phosphatidylserine catabolic process	BP	13579	114	Abhd12	499913
GO:1903827	0.0118663274716796	0.995797780413021	10	529	regulation of cellular protein localization	BP	13579	114	Cct2,Ap2m1,Erlec1,Sae1,Cript,Vamp4,Nol3,Cct6a,Psmd10,Prkaca	299809,116563,289874,308384,56725,364033,85383,288620,116722,25636
GO:0051086	0.0119229668121683	1	1	1	chaperone mediated protein folding independent of cofactor	BP	13579	114	Cct2	299809
GO:0021822	0.0119593476222237	1	1	1	negative regulation of cell motility involved in cerebral cortex radial glia guided migration	BP	13579	114	RGD1305733	360459
GO:0018885	0.0120081192333367	1	1	1	carbon tetrachloride metabolic process	BP	13579	114	Dnaja2	84026
GO:0007035	0.0121770728844441	0.999409233340022	2	16	vacuolar acidification	BP	13579	114	Ccdc115,Atp6v1h	363213,297797
GO:0010387	0.0122055838494256	1	1	1	COP9 signalosome assembly	BP	13579	114	Cops8	363283
GO:0014876	0.0122070896395391	1	1	1	response to injury involved in regulation of muscle adaptation	BP	13579	114	Nol3	85383
GO:1903072	0.0122070896395391	1	1	1	regulation of death-inducing signaling complex assembly	BP	13579	114	Nol3	85383
GO:1903073	0.0122070896395391	1	1	1	negative regulation of death-inducing signaling complex assembly	BP	13579	114	Nol3	85383
GO:0000032	0.0122182190851229	1	1	1	cell wall mannoprotein biosynthetic process	BP	13579	114	Mpi	300741
GO:0006056	0.0122182190851229	1	1	1	mannoprotein metabolic process	BP	13579	114	Mpi	300741
GO:0006057	0.0122182190851229	1	1	1	mannoprotein biosynthetic process	BP	13579	114	Mpi	300741
GO:0031506	0.0122182190851229	1	1	1	cell wall glycoprotein biosynthetic process	BP	13579	114	Mpi	300741
GO:0042546	0.0122182190851229	1	1	1	cell wall biogenesis	BP	13579	114	Mpi	300741
GO:0044038	0.0122182190851229	1	1	1	cell wall macromolecule biosynthetic process	BP	13579	114	Mpi	300741
GO:0061611	0.0122182190851229	1	1	1	mannose to fructose-6-phosphate metabolic process	BP	13579	114	Mpi	300741
GO:0070589	0.0122182190851229	1	1	1	cellular component macromolecule biosynthetic process	BP	13579	114	Mpi	300741
GO:0048790	0.012218404907298	1	1	1	maintenance of presynaptic active zone structure	BP	13579	114	Rab3a	25531
GO:0061670	0.012218404907298	1	1	1	evoked neurotransmitter secretion	BP	13579	114	Rab3a	25531
GO:0002037	0.0122184721352648	1	1	1	negative regulation of L-glutamate transport	BP	13579	114	Arl6ip5	66028
GO:0090151	0.0124388452481356	0.999389774635305	2	16	establishment of protein localization to mitochondrial membrane	BP	13579	114	Timm29,Calm2	315463,50663
GO:0090670	0.0126086258250644	0.999381417444717	2	15	RNA localization to Cajal body	BP	13579	114	Cct2,Cct6a	299809,288620
GO:0090671	0.0126086258250644	0.999381417444717	2	15	telomerase RNA localization to Cajal body	BP	13579	114	Cct2,Cct6a	299809,288620
GO:0090672	0.0126086258250644	0.999381417444717	2	15	telomerase RNA localization	BP	13579	114	Cct2,Cct6a	299809,288620
GO:0090685	0.0126086258250644	0.999381417444717	2	15	RNA localization to nucleus	BP	13579	114	Cct2,Cct6a	299809,288620
GO:0014735	0.013105440233227	0.99995716489344	1	2	regulation of muscle atrophy	BP	13579	114	Nol3	85383
GO:0014736	0.013105440233227	0.99995716489344	1	2	negative regulation of muscle atrophy	BP	13579	114	Nol3	85383
GO:0090201	0.0134296793393687	0.999309920229978	2	17	negative regulation of release of cytochrome c from mitochondria	BP	13579	114	Nol3,Psmd10	85383,116722
GO:0031114	0.0134949772601559	0.999279858034128	2	27	regulation of microtubule depolymerization	BP	13579	114	Stmn2,RGD1305733	84510,360459
GO:0061024	0.0135472931616961	0.995103595163195	10	537	membrane organization	BP	13579	114	Mal2,Timm29,Bnip3,Ap2m1,Rab3a,Cript,Vamp4,Nol3,Calm2,Rtp2	362911,315463,84480,116563,25531,56725,364033,85383,50663,303835
GO:0051156	0.0139344222254781	0.999259313521675	2	20	glucose 6-phosphate metabolic process	BP	13579	114	Pgam1,Tkt	24642,64524
GO:0003016	0.014609191679755	0.99919319614955	2	24	respiratory system process	BP	13579	114	Adh4,Rab3a	100145871,25531
GO:0051560	0.0149260314769949	0.999174255542341	2	21	mitochondrial calcium ion homeostasis	BP	13579	114	Bnip3,Nol3	84480,85383
GO:0031630	0.0150074631591545	0.999925096329768	1	3	regulation of synaptic vesicle fusion to presynaptic active zone membrane	BP	13579	114	Rab3a	25531
GO:0031110	0.0151803088090366	0.998196204023406	3	67	regulation of microtubule polymerization or depolymerization	BP	13579	114	Stmn2,RGD1305733,Capzb	84510,360459,298584
GO:2000300	0.015693115351667	0.999097731962139	2	25	regulation of synaptic vesicle exocytosis	BP	13579	114	Rab3a,Calm2	25531,50663
GO:0016052	0.0158726633732481	0.997212563650478	4	105	carbohydrate catabolic process	BP	13579	114	Pgam1,Ldha,Ppp1ca,Prkaca	24642,24533,24668,25636
GO:2000324	0.0160106351350256	0.999897724791554	1	5	positive regulation of glucocorticoid receptor signaling pathway	BP	13579	114	Ppp5c	65179
GO:0006376	0.0163637366445433	0.999046515772501	2	22	mRNA splice site selection	BP	13579	114	Nol3,Psip1	85383,313323
GO:0072674	0.0165452525729861	0.999908895825961	1	3	multinuclear osteoclast differentiation	BP	13579	114	Tcta	306587
GO:0072675	0.0165452525729861	0.999908895825961	1	3	osteoclast fusion	BP	13579	114	Tcta	306587
GO:0001836	0.0165579666592996	0.99798450406026	3	52	release of cytochrome c from mitochondria	BP	13579	114	Bnip3,Nol3,Psmd10	84480,85383,116722
GO:0019320	0.0166339619065638	0.999025753980016	2	21	hexose catabolic process	BP	13579	114	Ldha,Prkaca	24533,25636
GO:0009085	0.0169702608433292	0.999928033547998	1	2	lysine biosynthetic process	BP	13579	114	Aasdhppt	300328
GO:0019878	0.0169702608433292	0.999928033547998	1	2	lysine biosynthetic process via aminoadipic acid	BP	13579	114	Aasdhppt	300328
GO:1990709	0.0178040859351653	0.999881310281941	1	4	presynaptic active zone organization	BP	13579	114	Rab3a	25531
GO:0010591	0.0180188502932098	0.998880543356218	2	27	regulation of lamellipodium assembly	BP	13579	114	Brk1,Capzb	679934,298584
GO:0034613	0.0181509258404132	0.990947059265553	19	1393	cellular protein localization	BP	13579	114	Ap1s1,Timm29,Cct2,Ap2m1,Erlec1,Sae1,Dctn2,Cript,Tmed2,Vamp4,Ppa1,Nol3,Calm2,Cct6a,Rtp2,Kdelr1,Bcap29,Psmd10,Prkaca	360785,315463,299809,116563,289874,308384,299850,56725,65165,364033,361842,85383,50663,288620,303835,361577,298943,116722,25636
GO:0010939	0.0182283438138313	0.99887562385523	2	22	regulation of necrotic cell death	BP	13579	114	Bnip3,Nol3	84480,85383
GO:0043623	0.0182622552023821	0.993483083475868	9	471	cellular protein complex assembly	BP	13579	114	Brk1,Stmn2,Cct2,Cops8,Vamp4,Ndufaf7,Capzb,Nubpl,Psmd10	679934,84510,299809,363283,364033,298748,298584,299008,116722
GO:0033043	0.018351062191238	0.991825605774794	14	979	regulation of organelle organization	BP	13579	114	Brk1,Stmn2,Cct2,Bnip3,RGD1305733,Bub3,Sae1,Rab3a,Cript,Nol3,Capzb,Cct6a,Pdxp,Psmd10	679934,84510,299809,84480,360459,361662,308384,25531,56725,85383,298584,288620,727679,116722
GO:0071550	0.0185375706429291	0.999914057748892	1	2	death-inducing signaling complex assembly	BP	13579	114	Nol3	85383
GO:0051650	0.0189256921475409	0.995593727795915	5	192	establishment of vesicle localization	BP	13579	114	Ap2m1,Dctn2,Rab3a,Tmed2,Calm2	116563,299850,25531,65165,50663
GO:0031247	0.0192106784873178	0.999907671434171	1	2	actin rod assembly	BP	13579	114	Pdxp	727679
GO:0070727	0.0192766343558331	0.990322428365194	19	1401	cellular macromolecule localization	BP	13579	114	Ap1s1,Timm29,Cct2,Ap2m1,Erlec1,Sae1,Dctn2,Cript,Tmed2,Vamp4,Ppa1,Nol3,Calm2,Cct6a,Rtp2,Kdelr1,Bcap29,Psmd10,Prkaca	360785,315463,299809,116563,289874,308384,299850,56725,65165,364033,361842,85383,50663,288620,303835,361577,298943,116722,25636
GO:0009167	0.0193068322561067	0.994731350619684	6	220	purine ribonucleoside monophosphate metabolic process	BP	13579	114	Pgam1,Ldha,Prps1,Ndufaf7,Ola1,Prkaca	24642,24533,29562,298748,296488,25636
GO:0072698	0.0194766364465426	0.99872599212164	2	33	protein localization to microtubule cytoskeleton	BP	13579	114	Dctn2,Cript	299850,56725
GO:0042365	0.0195707379610769	0.999904160367524	1	2	water-soluble vitamin catabolic process	BP	13579	114	Pdxp	727679
GO:0009126	0.0198007640368709	0.994565739186971	6	221	purine nucleoside monophosphate metabolic process	BP	13579	114	Pgam1,Ldha,Prps1,Ndufaf7,Ola1,Prkaca	24642,24533,29562,298748,296488,25636
GO:0043457	0.0201988084938735	0.998669921090499	2	26	regulation of cellular respiration	BP	13579	114	Bnip3,Prkaca	84480,25636
GO:0019637	0.0204892122818054	0.990747837012045	14	855	organophosphate metabolic process	BP	13579	114	Pgam1,Mdh1,Ldha,Mpi,Prps1,Abhd12,Ndufaf7,Calm2,Ola1,Pdxp,Tkt,Pyurf,Gars,Prkaca	24642,24551,24533,300741,29562,499913,298748,50663,296488,727679,64524,502782,297113,25636
GO:1902042	0.0204988317755612	0.998654477901671	2	22	negative regulation of extrinsic apoptotic signaling pathway via death domain receptors	BP	13579	114	Nol3,Rnf34	85383,282845
GO:0044257	0.0209947399427811	0.991869355524076	10	569	cellular protein catabolic process	BP	13579	114	Ap1s1,Bnip3,Psmc6,Erlec1,Ccdc115,Cops3,Rnf34,Psmd10,Prkaca,Ube2r2	360785,84480,289990,289874,363213,287367,282845,116722,25636,689226
GO:0043462	0.0212294038857276	0.997146407042002	3	62	regulation of ATPase activity	BP	13579	114	Dnaja2,Rab3a,Dnajb11	84026,25531,360734
GO:0070199	0.0212407170069936	0.998579219887052	2	22	establishment of protein localization to chromosome	BP	13579	114	Cct2,Cct6a	299809,288620
GO:0071822	0.0215116970331448	0.989472173313948	17	1212	protein complex subunit organization	BP	13579	114	Brk1,Stmn2,Cct2,Bnip3,Psmc6,RGD1305733,Cops8,Vamp4,Ppp5c,Ndufaf7,Nol3,Capzb,Panx1,Pdxp,Oat,Nubpl,Psmd10	679934,84510,299809,84480,289990,360459,363283,364033,65179,298748,85383,298584,315435,727679,64313,299008,116722
GO:0006426	0.021753671224156	0.999881455429612	1	2	glycyl-tRNA aminoacylation	BP	13579	114	Gars	297113
GO:0070150	0.021753671224156	0.999881455429612	1	2	mitochondrial glycyl-tRNA aminoacylation	BP	13579	114	Gars	297113
GO:0015960	0.0220393814476213	0.999837940153837	1	3	diadenosine polyphosphate biosynthetic process	BP	13579	114	Gars	297113
GO:0015965	0.0220393814476213	0.999837940153837	1	3	diadenosine tetraphosphate metabolic process	BP	13579	114	Gars	297113
GO:0015966	0.0220393814476213	0.999837940153837	1	3	diadenosine tetraphosphate biosynthetic process	BP	13579	114	Gars	297113
GO:0044380	0.0222942778631327	0.998425587610676	2	37	protein localization to cytoskeleton	BP	13579	114	Dctn2,Cript	299850,56725
GO:0046900	0.0223614531789739	0.999874699732445	1	2	tetrahydrofolylpolyglutamate metabolic process	BP	13579	114	Ggh	25455
GO:1902897	0.0228503581203813	0.999804072856754	1	4	regulation of postsynaptic density protein 95 clustering	BP	13579	114	Cript	56725
GO:0009161	0.0229156597876715	0.99349921616489	6	227	ribonucleoside monophosphate metabolic process	BP	13579	114	Pgam1,Ldha,Prps1,Ndufaf7,Ola1,Prkaca	24642,24533,29562,298748,296488,25636
GO:0070198	0.0230663261224354	0.99838289672722	2	23	protein localization to chromosome, telomeric region	BP	13579	114	Cct2,Cct6a	299809,288620
GO:0051648	0.0232993475381492	0.994274899811531	5	207	vesicle localization	BP	13579	114	Ap2m1,Dctn2,Rab3a,Tmed2,Calm2	116563,299850,25531,65165,50663
GO:0017186	0.0233657251832456	0.999863121777168	1	2	peptidyl-pyroglutamic acid biosynthetic process, using glutaminyl-peptide cyclotransferase	BP	13579	114	Qpct	313837
GO:0046462	0.0235706001120487	0.999860696251913	1	2	monoacylglycerol metabolic process	BP	13579	114	Abhd12	499913
GO:0052651	0.0235706001120487	0.999860696251913	1	2	monoacylglycerol catabolic process	BP	13579	114	Abhd12	499913
GO:0046166	0.0236189757889056	0.999860120383162	1	2	glyceraldehyde-3-phosphate biosynthetic process	BP	13579	114	Tkt	64524
GO:0006069	0.0237661905704863	0.999858360527348	1	2	ethanol oxidation	BP	13579	114	Adh4	100145871
GO:2001271	0.0238112891127684	0.999857819175684	1	2	negative regulation of cysteine-type endopeptidase activity involved in execution phase of apoptosis	BP	13579	114	Rnf34	282845
GO:2000374	0.023900431738931	0.999856746054908	1	2	regulation of oxygen metabolic process	BP	13579	114	Rnf34	282845
GO:0042196	0.0240811615917695	0.999854557849801	1	2	chlorinated hydrocarbon metabolic process	BP	13579	114	Dnaja2	84026
GO:0042197	0.0240811615917695	0.999854557849801	1	2	halogenated hydrocarbon metabolic process	BP	13579	114	Dnaja2	84026
GO:0006788	0.0240988923849755	0.999854342267937	1	2	heme oxidation	BP	13579	114	Hmox2	79239
GO:0046294	0.0242888328557029	0.999852022714245	1	2	formaldehyde catabolic process	BP	13579	114	Adh4	100145871
GO:0046031	0.0243553596543766	0.996542243585946	3	68	ADP metabolic process	BP	13579	114	Pgam1,Ldha,Prkaca	24642,24533,25636
GO:0070973	0.0250786328366581	0.999789870752206	1	3	protein localization to endoplasmic reticulum exit site	BP	13579	114	Bcap29	298943
GO:0046365	0.0250912449679095	0.998150164322138	2	25	monosaccharide catabolic process	BP	13579	114	Ldha,Prkaca	24533,25636
GO:0021814	0.025306587833503	0.999759435226108	1	4	cell motility involved in cerebral cortex radial glia guided migration	BP	13579	114	RGD1305733	360459
GO:0044275	0.0256251167737038	0.998073082981041	2	29	cellular carbohydrate catabolic process	BP	13579	114	Pgam1,Ppp1ca	24642,24668
GO:0060700	0.025625227690428	0.999780556511507	1	3	regulation of ribonuclease activity	BP	13579	114	Tcea1	362479
GO:0018199	0.0261615464057834	0.999771218711895	1	3	peptidyl-glutamine modification	BP	13579	114	Qpct	313837
GO:0006641	0.0274126775600609	0.995912229626635	3	80	triglyceride metabolic process	BP	13579	114	Ppp1ca,Ccnc,Prkaca	24668,114839,25636
GO:0099558	0.0278339612337991	0.99967655561133	1	6	maintenance of synapse structure	BP	13579	114	Rab3a	25531
GO:0002036	0.0280820457198089	0.999736164836355	1	3	regulation of L-glutamate transport	BP	13579	114	Arl6ip5	66028
GO:0019433	0.0282434039510202	0.997771484895862	2	27	triglyceride catabolic process	BP	13579	114	Ppp1ca,Prkaca	24668,25636
GO:1903828	0.0282692665430344	0.99406482657294	4	136	negative regulation of cellular protein localization	BP	13579	114	Ap2m1,Erlec1,Nol3,Psmd10	116563,289874,85383,116722
GO:0016192	0.0286647874160066	0.986458347201407	14	1024	vesicle-mediated transport	BP	13579	114	Ap1s1,Mal2,Tusc2,Ap2m1,Rab3a,Tmed2,Vamp4,Ppa1,Pdia6,Calm2,Atp6v1h,Nrbp1,Kdelr1,Bcap29	360785,362911,501052,116563,25531,65165,364033,361842,286906,50663,297797,619579,361577,298943
GO:0052564	0.0290773867513634	0.999717001664302	1	3	response to immune response of other organism involved in symbiotic interaction	BP	13579	114	Tusc2	501052
GO:0052572	0.0290773867513634	0.999717001664302	1	3	response to host immune response	BP	13579	114	Tusc2	501052
GO:0006458	0.0292856370737421	0.997643888549513	2	27	'de novo' protein folding	BP	13579	114	Cct2,Cct6a	299809,288620
GO:1901797	0.0293161813148817	0.997640110888795	2	27	negative regulation of signal transduction by p53 class mediator	BP	13579	114	Rnf34,Psmd10	282845,116722
GO:0033198	0.0295332032039694	0.997588595809836	2	33	response to ATP	BP	13579	114	Panx1,Pdxp	315435,727679
GO:0010498	0.0297147309517304	0.990044548404227	7	343	proteasomal protein catabolic process	BP	13579	114	Ap1s1,Psmc6,Erlec1,Rnf34,Psmd10,Prkaca,Ube2r2	360785,289990,289874,282845,116722,25636,689226
GO:0030834	0.0297185996033007	0.997541504275391	2	42	regulation of actin filament depolymerization	BP	13579	114	Capzb,Pdxp	298584,727679
GO:1902803	0.0298341379756453	0.997550732601617	2	33	regulation of synaptic vesicle transport	BP	13579	114	Rab3a,Calm2	25531,50663
GO:0051881	0.0299465756428088	0.995399194128551	3	68	regulation of mitochondrial membrane potential	BP	13579	114	Arl6ip5,Tusc2,Bnip3	66028,501052,84480
GO:0006082	0.0299498775934996	0.986186225231932	13	789	organic acid metabolic process	BP	13579	114	Cmas,Pgam1,Mdh1,Ldha,Pdhb,Prps1,Ggh,Sucla2,Oat,Aasdhppt,Fars2,Gars,Prkaca	312826,24642,24551,24533,289950,29562,25455,361071,64313,300328,306879,297113,25636
GO:0009123	0.02996120333866	0.990959671330114	6	239	nucleoside monophosphate metabolic process	BP	13579	114	Pgam1,Ldha,Prps1,Ndufaf7,Ola1,Prkaca	24642,24533,29562,298748,296488,25636
GO:0007019	0.0300093805149301	0.997513744269776	2	38	microtubule depolymerization	BP	13579	114	Stmn2,RGD1305733	84510,360459
GO:0009117	0.0305094718170081	0.987447998860072	10	546	nucleotide metabolic process	BP	13579	114	Pgam1,Mdh1,Ldha,Prps1,Ndufaf7,Calm2,Ola1,Tkt,Gars,Prkaca	24642,24551,24533,29562,298748,50663,296488,64524,297113,25636
GO:0046907	0.0310997251211078	0.983800120792697	18	1345	intracellular transport	BP	13579	114	Ap1s1,Timm29,Bnip3,Ap2m1,Erlec1,Sae1,Dctn2,Rab3a,Tmed2,Ppa1,Nol3,Calm2,Nrbp1,Rtp2,Rita1,Bcap29,Psmd10,Prkaca	360785,315463,84480,116563,289874,308384,299850,25531,65165,361842,85383,50663,619579,303835,288683,298943,116722,25636
GO:0046292	0.0312835060239312	0.999631439018013	1	4	formaldehyde metabolic process	BP	13579	114	Adh4	100145871
GO:0031109	0.0315928420523695	0.99501164071809	3	91	microtubule polymerization or depolymerization	BP	13579	114	Stmn2,RGD1305733,Capzb	84510,360459,298584
GO:0098693	0.0318046976492802	0.99728143279259	2	38	regulation of synaptic vesicle cycle	BP	13579	114	Rab3a,Calm2	25531,50663
GO:0010961	0.031831225763497	0.999593106833589	1	5	cellular magnesium ion homeostasis	BP	13579	114	Kel	297025
GO:0060341	0.0321872411049463	0.985477755105377	12	817	regulation of cellular localization	BP	13579	114	Cct2,Ap2m1,Erlec1,Sae1,Rab3a,Cript,Vamp4,Nol3,Calm2,Cct6a,Psmd10,Prkaca	299809,116563,289874,308384,25531,56725,364033,85383,50663,288620,116722,25636
GO:0009135	0.0322719452983101	0.994877996787473	3	79	purine nucleoside diphosphate metabolic process	BP	13579	114	Pgam1,Ldha,Prkaca	24642,24533,25636
GO:0009179	0.0322719452983101	0.994877996787473	3	79	purine ribonucleoside diphosphate metabolic process	BP	13579	114	Pgam1,Ldha,Prkaca	24642,24533,25636
GO:0032212	0.0323998335071583	0.997236971090523	2	29	positive regulation of telomere maintenance via telomerase	BP	13579	114	Cct2,Cct6a	299809,288620
GO:1902743	0.0325669859409245	0.99717772677206	2	39	regulation of lamellipodium organization	BP	13579	114	Brk1,Capzb	679934,298584
GO:0006753	0.0327122561713594	0.986384207603643	10	552	nucleoside phosphate metabolic process	BP	13579	114	Pgam1,Mdh1,Ldha,Prps1,Ndufaf7,Calm2,Ola1,Tkt,Gars,Prkaca	24642,24551,24533,29562,298748,50663,296488,64524,297113,25636
GO:0034622	0.0327492461333771	0.98519186553584	12	750	cellular macromolecular complex assembly	BP	13579	114	Brk1,Stmn2,Cct2,Psmc6,Cops8,Vamp4,Ndufaf7,Nol3,Psip1,Capzb,Nubpl,Psmd10	679934,84510,299809,289990,363283,364033,298748,85383,313323,298584,299008,116722
GO:0097119	0.0330643251629049	0.999506398339004	1	10	postsynaptic density protein 95 clustering	BP	13579	114	Cript	56725
GO:0045737	0.0331187151274075	0.997128032934508	2	32	positive regulation of cyclin-dependent protein serine/threonine kinase activity	BP	13579	114	Ccnc,Psmd10	114839,116722
GO:0033365	0.0331404050897424	0.985540438271376	11	712	protein localization to organelle	BP	13579	114	Timm29,Cct2,Sae1,Dctn2,Cript,Nol3,Calm2,Cct6a,Kdelr1,Bcap29,Psmd10	315463,299809,308384,299850,56725,85383,50663,288620,361577,298943,116722
GO:0006637	0.0332137665197521	0.994687427912072	3	69	acyl-CoA metabolic process	BP	13579	114	Pdhb,Acot9,Sucla2	289950,302640,361071
GO:0035383	0.0332137665197521	0.994687427912072	3	69	thioester metabolic process	BP	13579	114	Pdhb,Acot9,Sucla2	289950,302640,361071
GO:0051490	0.0332292285283961	0.999583818641251	1	4	negative regulation of filopodium assembly	BP	13579	114	Capzb	298584
GO:1905777	0.033982289148334	0.999612603252455	1	3	regulation of exonuclease activity	BP	13579	114	Tcea1	362479
GO:0032880	0.0343319203101931	0.983844685212478	13	912	regulation of protein localization	BP	13579	114	Cct2,Ap2m1,Erlec1,Sae1,Cript,Vamp4,Ensa,Nol3,Panx1,Cct6a,Psmd10,Prkaca,Ica1	299809,116563,289874,308384,56725,364033,60334,85383,315435,288620,116722,25636,81024
GO:2001236	0.0346698347729979	0.992246677589327	4	137	regulation of extrinsic apoptotic signaling pathway	BP	13579	114	Itm2c,Nol3,Ppp1ca,Rnf34	301575,85383,24668,282845
GO:0030042	0.0347426345585261	0.996862216253519	2	47	actin filament depolymerization	BP	13579	114	Capzb,Pdxp	298584,727679
GO:1905874	0.0347920855080009	0.999513294772509	1	5	regulation of postsynaptic density organization	BP	13579	114	Cript	56725
GO:0050717	0.0348407228652829	0.999542155558644	1	4	positive regulation of interleukin-1 alpha secretion	BP	13579	114	Panx1	315435
GO:0042816	0.0351941335711152	0.999584248962493	1	3	vitamin B6 metabolic process	BP	13579	114	Pdxp	727679
GO:0042822	0.0351941335711152	0.999584248962493	1	3	pyridoxal phosphate metabolic process	BP	13579	114	Pdxp	727679
GO:0031113	0.0354275718991672	0.996784131846752	2	40	regulation of microtubule polymerization	BP	13579	114	Stmn2,Capzb	84510,298584
GO:0070682	0.0356548531724031	0.999573202191325	1	3	proteasome regulatory particle assembly	BP	13579	114	Psmd10	116722
GO:0046101	0.0356925523868363	0.99957229175299	1	3	hypoxanthine biosynthetic process	BP	13579	114	Prps1	29562
GO:0034418	0.0356927726433893	0.999572286430883	1	3	urate biosynthetic process	BP	13579	114	Prps1	29562
GO:2001270	0.0357413685970004	0.999571111373508	1	3	regulation of cysteine-type endopeptidase activity involved in execution phase of apoptosis	BP	13579	114	Rnf34	282845
GO:0070201	0.0362970278413185	0.983933872642267	11	711	regulation of establishment of protein localization	BP	13579	114	Cct2,Erlec1,Sae1,Vamp4,Ensa,Nol3,Panx1,Cct6a,Psmd10,Prkaca,Ica1	299809,289874,308384,364033,60334,85383,315435,288620,116722,25636,81024
GO:0097494	0.0363604545007057	0.999501015656172	1	4	regulation of vesicle size	BP	13579	114	Ap2m1	116563
GO:0009185	0.0364847245868973	0.993922631621513	3	82	ribonucleoside diphosphate metabolic process	BP	13579	114	Pgam1,Ldha,Prkaca	24642,24533,25636
GO:0008626	0.0366077111889443	0.999494152261336	1	4	granzyme-mediated apoptotic signaling pathway	BP	13579	114	Bnip3	84480
GO:0046100	0.0367526016960544	0.99949010823416	1	4	hypoxanthine metabolic process	BP	13579	114	Prps1	29562
GO:0007339	0.0367771046716936	0.996647673061152	2	28	binding of sperm to zona pellucida	BP	13579	114	Cct2,Cct6a	299809,288620
GO:1903215	0.0370358604844662	0.999482154969546	1	4	negative regulation of protein targeting to mitochondrion	BP	13579	114	Nol3	85383
GO:0005975	0.0374752704617836	0.985752023838054	8	427	carbohydrate metabolic process	BP	13579	114	Pgam1,Mdh1,Ldha,Mpi,Pdhb,Ppp1ca,Mpdu1,Prkaca	24642,24551,24533,300741,289950,24668,303244,25636
GO:0019752	0.0376923682503528	0.982595472051318	12	726	carboxylic acid metabolic process	BP	13579	114	Cmas,Pgam1,Mdh1,Ldha,Pdhb,Ggh,Sucla2,Oat,Aasdhppt,Fars2,Gars,Prkaca	312826,24642,24551,24533,289950,25455,361071,64313,300328,306879,297113,25636
GO:1904358	0.0378117260883286	0.996477490480406	2	32	positive regulation of telomere maintenance via telomere lengthening	BP	13579	114	Cct2,Cct6a	299809,288620
GO:0019918	0.037982109182767	0.999455132891303	1	4	peptidyl-arginine methylation, to symmetrical-dimethyl arginine	BP	13579	114	Ndufaf7	298748
GO:1901564	0.0380265346832932	0.975351520427494	51	4820	organonitrogen compound metabolic process	BP	13579	114	Ap1s1,Adh4,Arl6ip5,Bnip3,Pgam1,Mdh1,Psmc6,Ldha,Mrpl17,Itm2c,Ddost,Erlec1,Cops8,Sae1,Mpi,Mrpl15,Prps1,Abhd12,Ppp5c,Ggh,Ccdc115,Ensa,Ndufaf7,Nol3,Cops3,Ppp1ca,Calm2,Rnf34,Qpct,Ccnc,Nrbp1,Ola1,Isca1,Rnf128,Hmox2,Pdxp,Stk16,Stk32c,Oat,Tada1,Aasdhppt,Fars2,Mrpl10,Msl3l2,Psmd10,Tkt,Pyurf,Kel,Gars,Prkaca,Ube2r2	360785,100145871,66028,84480,24642,24551,289990,24533,171061,301575,313648,289874,363283,308384,300741,297799,29562,499913,65179,25455,363213,60334,298748,85383,287367,24668,50663,282845,313837,114839,619579,296488,290985,315911,79239,727679,286927,365381,64313,360874,300328,306879,691075,309790,116722,64524,502782,297025,297113,25636,689226
GO:0090317	0.0385698261019613	0.993434823349755	3	82	negative regulation of intracellular protein transport	BP	13579	114	Erlec1,Nol3,Psmd10	289874,85383,116722
GO:0019659	0.0389603471399088	0.999426462650624	1	4	glucose catabolic process to lactate	BP	13579	114	Ldha	24533
GO:0019660	0.0389603471399088	0.999426462650624	1	4	glycolytic fermentation	BP	13579	114	Ldha	24533
GO:0019661	0.0389603471399088	0.999426462650624	1	4	glucose catabolic process to lactate via pyruvate	BP	13579	114	Ldha	24533
GO:2000601	0.0391357733014883	0.99933951130546	1	7	positive regulation of Arp2/3 complex-mediated actin nucleation	BP	13579	114	Brk1	679934
GO:0000395	0.0392730501706358	0.999378700843115	1	5	mRNA 5'-splice site recognition	BP	13579	114	Psip1	313323
GO:0016576	0.0393954092622031	0.999374791621275	1	5	histone dephosphorylation	BP	13579	114	Ppp5c	65179
GO:0006739	0.0395761885831572	0.996210307809639	2	34	NADP metabolic process	BP	13579	114	Pgam1,Tkt	24642,64524
GO:1904031	0.039743443555389	0.996180791217453	2	35	positive regulation of cyclin-dependent protein kinase activity	BP	13579	114	Ccnc,Psmd10	114839,116722
GO:0015959	0.0397719083592309	0.999362684768023	1	5	diadenosine polyphosphate metabolic process	BP	13579	114	Gars	297113
GO:0006015	0.0399169757612623	0.999397702537087	1	4	5-phosphoribose 1-diphosphate biosynthetic process	BP	13579	114	Prps1	29562
GO:0046391	0.0399169757612623	0.999397702537087	1	4	5-phosphoribose 1-diphosphate metabolic process	BP	13579	114	Prps1	29562
GO:0044281	0.0399951059300422	0.97758681869047	21	1538	small molecule metabolic process	BP	13579	114	Cmas,Adh4,Pgam1,Mdh1,Ldha,Mpi,Pdhb,Prps1,Ggh,Ndufaf7,Sucla2,Ppp1ca,Calm2,Ola1,Pdxp,Oat,Aasdhppt,Fars2,Tkt,Gars,Prkaca	312826,100145871,24642,24551,24533,300741,289950,29562,25455,298748,361071,24668,50663,296488,727679,64313,300328,306879,64524,297113,25636
GO:0035694	0.0401407660180396	0.99939087118743	1	4	mitochondrial protein catabolic process	BP	13579	114	Bnip3	84480
GO:0051562	0.0402740103319487	0.999386785198352	1	4	negative regulation of mitochondrial calcium ion concentration	BP	13579	114	Nol3	85383
GO:0046034	0.0406378873494459	0.988456195850541	5	192	ATP metabolic process	BP	13579	114	Pgam1,Ldha,Ndufaf7,Ola1,Prkaca	24642,24533,298748,296488,25636
GO:0031133	0.0407245752787317	0.99930399361271	1	6	regulation of axon diameter	BP	13579	114	Kel	297025
GO:0008631	0.0408241040349225	0.996019300850706	2	35	intrinsic apoptotic signaling pathway in response to oxidative stress	BP	13579	114	Arl6ip5,Nol3	66028,85383
GO:0031117	0.0408863726042468	0.99932615556508	1	5	positive regulation of microtubule depolymerization	BP	13579	114	Stmn2	84510
GO:0070945	0.0411710110948658	0.999358916495747	1	4	neutrophil mediated killing of gram-negative bacterium	BP	13579	114	Tusc2	501052
GO:0072655	0.0413993523139623	0.99021734920971	4	133	establishment of protein localization to mitochondrion	BP	13579	114	Timm29,Sae1,Nol3,Calm2	315463,308384,85383,50663
GO:1902904	0.0414455056842778	0.992705277444749	3	109	negative regulation of supramolecular fiber organization	BP	13579	114	Stmn2,RGD1305733,Capzb	84510,360459,298584
GO:0052173	0.0418137680430428	0.999294968510509	1	5	response to defenses of other organism involved in symbiotic interaction	BP	13579	114	Tusc2	501052
GO:0052200	0.0418137680430428	0.999294968510509	1	5	response to host defenses	BP	13579	114	Tusc2	501052
GO:0075136	0.0418137680430428	0.999294968510509	1	5	response to host	BP	13579	114	Tusc2	501052
GO:0061136	0.0419493898832762	0.990027717111807	4	151	regulation of proteasomal protein catabolic process	BP	13579	114	Psmc6,Erlec1,Psmd10,Prkaca	289990,289874,116722,25636
GO:0070972	0.0420132205614547	0.995829298218511	2	37	protein localization to endoplasmic reticulum	BP	13579	114	Kdelr1,Bcap29	361577,298943
GO:0072657	0.0421549393860044	0.98478170289408	7	391	protein localization to membrane	BP	13579	114	Timm29,Ap2m1,Cript,Tmed2,Vamp4,Calm2,Rtp2	315463,116563,56725,65165,364033,50663,303835
GO:0016185	0.0422679412182183	0.999249772228653	1	6	synaptic vesicle budding from presynaptic endocytic zone membrane	BP	13579	114	Ap2m1	116563
GO:0008104	0.0422751909395375	0.975358134150199	24	2057	protein localization	BP	13579	114	Ap1s1,Mal2,Timm29,Cct2,Ap2m1,Erlec1,Sae1,Dctn2,Rab3a,Cript,Tmed2,Vamp4,Ppa1,Ensa,Nol3,Calm2,Panx1,Cct6a,Rtp2,Kdelr1,Bcap29,Psmd10,Prkaca,Ica1	360785,362911,315463,299809,116563,289874,308384,299850,25531,56725,65165,364033,361842,60334,85383,50663,315435,288620,303835,361577,298943,116722,25636,81024
GO:0051494	0.0423043519357606	0.992488743717928	3	114	negative regulation of cytoskeleton organization	BP	13579	114	Stmn2,RGD1305733,Capzb	84510,360459,298584
GO:0035036	0.0423615677283564	0.995815196761792	2	30	sperm-egg recognition	BP	13579	114	Cct2,Cct6a	299809,288620
GO:0043161	0.042872268679277	0.985906216653178	6	290	proteasome-mediated ubiquitin-dependent protein catabolic process	BP	13579	114	Ap1s1,Psmc6,Erlec1,Rnf34,Psmd10,Ube2r2	360785,289990,289874,282845,116722,689226
GO:0010637	0.0432116551183567	0.999246602320642	1	5	negative regulation of mitochondrial fusion	BP	13579	114	Bnip3	84480
GO:0007585	0.0434813245838787	0.995574173959848	2	44	respiratory gaseous exchange	BP	13579	114	Adh4,Rab3a	100145871,25531
GO:2000322	0.043916027226169	0.999116920749973	1	11	regulation of glucocorticoid receptor signaling pathway	BP	13579	114	Ppp5c	65179
GO:0043456	0.0439225088279364	0.999269493860911	1	4	regulation of pentose-phosphate shunt	BP	13579	114	Pgam1	24642
GO:0072592	0.0441963670971987	0.999260268084254	1	4	oxygen metabolic process	BP	13579	114	Rnf34	282845
GO:0071279	0.0442186757998717	0.999178277490094	1	6	cellular response to cobalt ion	BP	13579	114	Bnip3	84480
GO:0070585	0.0448141820426059	0.989137896408667	4	136	protein localization to mitochondrion	BP	13579	114	Timm29,Sae1,Nol3,Calm2	315463,308384,85383,50663
GO:0030032	0.045052137738958	0.995300858973757	2	52	lamellipodium assembly	BP	13579	114	Brk1,Capzb	679934,298584
GO:0042345	0.0452536638736549	0.995316843929975	2	38	regulation of NF-kappaB import into nucleus	BP	13579	114	Nol3,Psmd10	85383,116722
GO:1902108	0.0452607238903315	0.99534973817964	2	32	regulation of mitochondrial membrane permeability involved in apoptotic process	BP	13579	114	Bnip3,Nol3	84480,85383
GO:1901621	0.0455564154930682	0.999213575898428	1	4	negative regulation of smoothened signaling pathway involved in dorsal/ventral neural tube patterning	BP	13579	114	Prkaca	25636
GO:1901135	0.0456572535685084	0.977008169157987	14	939	carbohydrate derivative metabolic process	BP	13579	114	Cmas,Pgam1,Ldha,Itm2c,Ddost,Mpi,Prps1,Ndufaf7,Calm2,Mpdu1,Ola1,Tkt,Pyurf,Prkaca	312826,24642,24533,301575,313648,300741,29562,298748,50663,303244,296488,64524,502782,25636
GO:0090666	0.046676849524456	0.999174014718551	1	4	scaRNA localization to Cajal body	BP	13579	114	Cct2	299809
GO:0006432	0.0467340374032039	0.999171968913357	1	4	phenylalanyl-tRNA aminoacylation	BP	13579	114	Fars2	306879
GO:0006561	0.0471348058245453	0.999157559601782	1	4	proline biosynthetic process	BP	13579	114	Oat	64313
GO:0055129	0.0471348058245453	0.999157559601782	1	4	L-proline biosynthetic process	BP	13579	114	Oat	64313
GO:1903976	0.0471812988051073	0.99915587977185	1	4	negative regulation of glial cell migration	BP	13579	114	RGD1305733	360459
GO:0055086	0.0475448438738559	0.978903778657964	10	593	nucleobase-containing small molecule metabolic process	BP	13579	114	Pgam1,Mdh1,Ldha,Prps1,Ndufaf7,Calm2,Ola1,Tkt,Gars,Prkaca	24642,24551,24533,29562,298748,50663,296488,64524,297113,25636
GO:0006104	0.0475850641767012	0.999084716457825	1	5	succinyl-CoA metabolic process	BP	13579	114	Sucla2	361071
GO:0006886	0.0477425606558007	0.977126403608262	12	828	intracellular protein transport	BP	13579	114	Ap1s1,Timm29,Ap2m1,Erlec1,Sae1,Tmed2,Ppa1,Nol3,Rtp2,Bcap29,Psmd10,Prkaca	360785,315463,116563,289874,308384,65165,361842,85383,303835,298943,116722,25636
GO:0009298	0.0477524208657662	0.999135105303961	1	4	GDP-mannose biosynthetic process	BP	13579	114	Mpi	300741
GO:0006787	0.0478076098829815	0.999133084153005	1	4	porphyrin-containing compound catabolic process	BP	13579	114	Hmox2	79239
GO:0033015	0.0478076098829815	0.999133084153005	1	4	tetrapyrrole catabolic process	BP	13579	114	Hmox2	79239
GO:0042167	0.0478076098829815	0.999133084153005	1	4	heme catabolic process	BP	13579	114	Hmox2	79239
GO:0046149	0.0478076098829815	0.999133084153005	1	4	pigment catabolic process	BP	13579	114	Hmox2	79239
GO:0006553	0.0480154351820129	0.999067917972155	1	5	lysine metabolic process	BP	13579	114	Aasdhppt	300328
GO:0006621	0.0481182446350116	0.999025414531261	1	6	protein retention in ER lumen	BP	13579	114	Kdelr1	361577
GO:0048488	0.0482013053316922	0.994821914472507	2	41	synaptic vesicle endocytosis	BP	13579	114	Ap2m1,Calm2	116563,50663
GO:0042348	0.0482260837988236	0.994827238260057	2	39	NF-kappaB import into nucleus	BP	13579	114	Nol3,Psmd10	85383,116722
GO:0070944	0.0487142407726945	0.999040309769544	1	5	neutrophil mediated killing of bacterium	BP	13579	114	Tusc2	501052
GO:0050975	0.0487538114359599	0.999038734123184	1	5	sensory perception of touch	BP	13579	114	Rab3a	25531
GO:1901409	0.0495734493425633	0.998964964139404	1	6	positive regulation of phosphorylation of RNA polymerase II C-terminal domain	BP	13579	114	Ccnc	114839
GO:0017014	0.0506381209938554	0.998889152077599	1	7	protein nitrosylation	BP	13579	114
GO:0018119	0.0506381209938554	0.998889152077599	1	7	peptidyl-cysteine S-nitrosylation	BP	13579	114
GO:0006113	0.0507069178238898	0.998959323946478	1	5	fermentation	BP	13579	114
GO:1902903	0.0508177634412746	0.984611460260078	5	269	regulation of supramolecular fiber organization	BP	13579	114
GO:1901565	0.0509149205404083	0.974620069794306	13	903	organonitrogen compound catabolic process	BP	13579	114
GO:1903715	0.0510238072077234	0.998848853463842	1	8	regulation of aerobic respiration	BP	13579	114
GO:0090150	0.0513164323016607	0.986992029322675	4	152	establishment of protein localization to membrane	BP	13579	114
GO:0070936	0.0516305327258042	0.9942306703266	2	43	protein K48-linked ubiquitination	BP	13579	114
GO:0051641	0.0522179895218656	0.968862922774742	24	2118	cellular localization	BP	13579	114
GO:0031333	0.0522597329949897	0.98992849054787	3	104	negative regulation of protein complex assembly	BP	13579	114
GO:1903748	0.052746463800899	0.998793711457072	1	7	negative regulation of establishment of protein localization to mitochondrion	BP	13579	114
GO:0051452	0.0530977785213326	0.994020870349165	2	35	intracellular pH reduction	BP	13579	114
GO:0070265	0.053199903285802	0.993961309750614	2	42	necrotic cell death	BP	13579	114
GO:1901407	0.0533595004678241	0.998739895418779	1	8	regulation of phosphorylation of RNA polymerase II C-terminal domain	BP	13579	114
GO:0006418	0.0536381024544373	0.993883974760233	2	42	tRNA aminoacylation for protein translation	BP	13579	114
GO:0009052	0.0538810017126638	0.998823396669998	1	5	pentose-phosphate shunt, non-oxidative branch	BP	13579	114
GO:0019693	0.0544788702910443	0.977684557484531	8	455	ribose phosphate metabolic process	BP	13579	114
GO:0043436	0.0545980019240082	0.973292277847555	12	777	oxoacid metabolic process	BP	13579	114
GO:0070142	0.0548351671277676	0.998668462683126	1	8	synaptic vesicle budding	BP	13579	114
GO:1902031	0.055662354052017	0.998691850219488	1	6	regulation of NADP metabolic process	BP	13579	114
GO:0035437	0.056920129439635	0.998592914181454	1	7	maintenance of protein localization in endoplasmic reticulum	BP	13579	114
GO:0010940	0.0572048211983416	0.998617474201242	1	6	positive regulation of necrotic cell death	BP	13579	114
GO:0043470	0.0574255651888061	0.993189985970765	2	44	regulation of carbohydrate catabolic process	BP	13579	114
GO:0045851	0.0574786879546541	0.993222419190746	2	37	pH reduction	BP	13579	114
GO:0000245	0.0575544053522318	0.993176864268221	2	42	spliceosomal complex assembly	BP	13579	114
GO:0050705	0.0582872414580828	0.998564023946511	1	6	regulation of interleukin-1 alpha secretion	BP	13579	114
GO:0032730	0.05829076837519	0.998563848089672	1	6	positive regulation of interleukin-1 alpha production	BP	13579	114
GO:0010635	0.0585481679451238	0.998510300801429	1	7	regulation of mitochondrial fusion	BP	13579	114
GO:0009205	0.0586889368695411	0.981547486726225	5	214	purine ribonucleoside triphosphate metabolic process	BP	13579	114
GO:0010665	0.0587631789804857	0.992941922001139	2	44	regulation of cardiac muscle cell apoptotic process	BP	13579	114
GO:0048747	0.0589971282297049	0.992870462637881	2	50	muscle fiber development	BP	13579	114
GO:0097106	0.0591300275729853	0.998347667127404	1	15	postsynaptic density organization	BP	13579	114
GO:0099084	0.0591300275729853	0.998347667127404	1	15	postsynaptic specialization organization	BP	13579	114
GO:0090261	0.0591395958241417	0.99852120366851	1	6	positive regulation of inclusion body assembly	BP	13579	114
GO:0009132	0.0591787351338384	0.988028027809589	3	97	nucleoside diphosphate metabolic process	BP	13579	114
GO:2001256	0.059344732858791	0.99843767680406	1	8	regulation of store-operated calcium entry	BP	13579	114
GO:0097428	0.0594176392288344	0.998565831026203	1	5	protein maturation by iron-sulfur cluster transfer	BP	13579	114
GO:1903297	0.0596451012865248	0.998495503796133	1	6	regulation of hypoxia-induced intrinsic apoptotic signaling pathway	BP	13579	114
GO:1903298	0.0596451012865248	0.998495503796133	1	6	negative regulation of hypoxia-induced intrinsic apoptotic signaling pathway	BP	13579	114
GO:0070417	0.0597298282506855	0.998372707724628	1	10	cellular response to cold	BP	13579	114
GO:0043038	0.0598204251264413	0.992743537642614	2	44	amino acid activation	BP	13579	114
GO:0043039	0.0598204251264413	0.992743537642614	2	44	tRNA aminoacylation	BP	13579	114
GO:0042985	0.0598445202520074	0.998485302950772	1	6	negative regulation of amyloid precursor protein biosynthetic process	BP	13579	114
GO:0071609	0.0599880068579732	0.998403217926593	1	8	chemokine (C-C motif) ligand 5 production	BP	13579	114
GO:1905146	0.0603013903196888	0.998386291194988	1	8	lysosomal protein catabolic process	BP	13579	114
GO:0032272	0.0604163035242592	0.992586515187565	2	54	negative regulation of protein polymerization	BP	13579	114
GO:0072526	0.0607105859397183	0.998440591386194	1	6	pyridine-containing compound catabolic process	BP	13579	114
GO:0032210	0.0608437094530943	0.992561142483494	2	42	regulation of telomere maintenance via telomerase	BP	13579	114
GO:1902041	0.0610149868927156	0.992522607130998	2	43	regulation of extrinsic apoptotic signaling pathway via death domain receptors	BP	13579	114
GO:0006793	0.0621562311963889	0.961052283416226	28	2537	phosphorus metabolic process	BP	13579	114
GO:0015031	0.062418593799532	0.96456565842281	18	1452	protein transport	BP	13579	114
GO:0010821	0.0624601083478851	0.983112517095042	4	163	regulation of mitochondrion organization	BP	13579	114
GO:0002931	0.0625166772410435	0.992228440810367	2	44	response to ischemia	BP	13579	114
GO:0001766	0.0625339926620218	0.99834427534291	1	6	membrane raft polarization	BP	13579	114
GO:0031580	0.0625339926620218	0.99834427534291	1	6	membrane raft distribution	BP	13579	114
GO:0006013	0.0629867910046239	0.998210060048462	1	9	mannose metabolic process	BP	13579	114
GO:0030163	0.0630102553471611	0.970596622603854	10	687	protein catabolic process	BP	13579	114
GO:0042542	0.0634853364498822	0.982738756123417	4	167	response to hydrogen peroxide	BP	13579	114
GO:0032206	0.063517378508867	0.992039957716012	2	43	positive regulation of telomere maintenance	BP	13579	114
GO:0009199	0.0635937397562728	0.979547012899151	5	220	ribonucleoside triphosphate metabolic process	BP	13579	114
GO:1903050	0.0637031399653595	0.982650824536778	4	175	regulation of proteolysis involved in cellular protein catabolic process	BP	13579	114
GO:0006167	0.0640058675693075	0.998264367345871	1	6	AMP biosynthetic process	BP	13579	114
GO:1901620	0.0642792559228722	0.998249312248177	1	6	regulation of smoothened signaling pathway involved in dorsal/ventral neural tube patterning	BP	13579	114
GO:0010659	0.0646524267049444	0.991789080177158	2	48	cardiac muscle cell apoptotic process	BP	13579	114
GO:0046486	0.0646908719016656	0.979061660295085	5	261	glycerolipid metabolic process	BP	13579	114
GO:0008637	0.064728289284905	0.986430834949538	3	94	apoptotic mitochondrial changes	BP	13579	114
GO:0010662	0.0649090316514637	0.991748895825572	2	46	regulation of striated muscle cell apoptotic process	BP	13579	114
GO:0009111	0.0653971824817173	0.99813626198887	1	7	vitamin catabolic process	BP	13579	114
GO:0006511	0.0654962906356858	0.973937737647098	7	437	ubiquitin-dependent protein catabolic process	BP	13579	114
GO:0014745	0.0659316591132873	0.997992815711315	1	11	negative regulation of muscle adaptation	BP	13579	114
GO:0010960	0.0659569805331953	0.997961001620997	1	13	magnesium ion homeostasis	BP	13579	114
GO:0035372	0.0662879876108905	0.997990656361613	1	10	protein localization to microtubule	BP	13579	114
GO:0000226	0.0665849927852037	0.975589533031432	6	381	microtubule cytoskeleton organization	BP	13579	114
GO:0009988	0.0670898482054003	0.991338484502049	2	42	cell-cell recognition	BP	13579	114
GO:0030836	0.0676913963620564	0.997882808752125	1	11	positive regulation of actin filament depolymerization	BP	13579	114
GO:0009144	0.0679334121049384	0.977740158689778	5	222	purine nucleoside triphosphate metabolic process	BP	13579	114
GO:0006658	0.0680157872575014	0.997940714291811	1	8	phosphatidylserine metabolic process	BP	13579	114
GO:0031329	0.0685419033938972	0.970545097856223	8	533	regulation of cellular catabolic process	BP	13579	114
GO:1900118	0.0687705826315791	0.997936222382654	1	7	negative regulation of execution phase of apoptosis	BP	13579	114
GO:0046785	0.0688389575870979	0.990896025983776	2	59	microtubule polymerization	BP	13579	114
GO:0070127	0.0688423982315858	0.997931849857291	1	7	tRNA aminoacylation for mitochondrial protein translation	BP	13579	114
GO:0009113	0.069117127446995	0.997839504620921	1	9	purine nucleobase biosynthetic process	BP	13579	114
GO:0006461	0.0694493291847537	0.962804483562322	14	1084	protein complex assembly	BP	13579	114
GO:0050703	0.0697996553359606	0.997873112417027	1	7	interleukin-1 alpha secretion	BP	13579	114
GO:0070271	0.0700587810657021	0.962428765156509	14	1085	protein complex biogenesis	BP	13579	114
GO:0070301	0.0701578377859906	0.984776844068074	3	104	cellular response to hydrogen peroxide	BP	13579	114
GO:0032535	0.0704509944230272	0.976610876301009	5	313	regulation of cellular component size	BP	13579	114
GO:0006108	0.0704911322225044	0.997830157022087	1	7	malate metabolic process	BP	13579	114
GO:0019941	0.0706731009287128	0.971388172310817	7	443	modification-dependent protein catabolic process	BP	13579	114
GO:0010658	0.0709948062771183	0.9904882205133	2	50	striated muscle cell apoptotic process	BP	13579	114
GO:0032482	0.0711944776186133	0.997677772842945	1	10	Rab protein signal transduction	BP	13579	114
GO:0042921	0.0712608382343478	0.997578685611803	1	16	glucocorticoid receptor signaling pathway	BP	13579	114
GO:0070942	0.0718235319146359	0.997746140383522	1	7	neutrophil mediated cytotoxicity	BP	13579	114
GO:0070943	0.0718235319146359	0.997746140383522	1	7	neutrophil mediated killing of symbiont cell	BP	13579	114
GO:1904062	0.0721751269205409	0.97590288443709	5	266	regulation of cation transmembrane transport	BP	13579	114
GO:0060831	0.0722087396383696	0.997586602464266	1	11	smoothened signaling pathway involved in dorsal/ventral neural tube patterning	BP	13579	114
GO:0072583	0.0722439201281719	0.990176232596716	2	61	clathrin-dependent endocytosis	BP	13579	114
GO:0016188	0.0731654514103285	0.997545531519321	1	10	synaptic vesicle maturation	BP	13579	114
GO:0051129	0.0732619808619597	0.968065920782304	8	569	negative regulation of cellular component organization	BP	13579	114
GO:0006735	0.0734841991392517	0.997639123514688	1	7	NADH regeneration	BP	13579	114
GO:0061621	0.0734841991392517	0.997639123514688	1	7	canonical glycolysis	BP	13579	114
GO:0061718	0.0734841991392517	0.997639123514688	1	7	glucose catabolic process to pyruvate	BP	13579	114
GO:0006513	0.0735361943520838	0.989921093279972	2	56	protein monoubiquitination	BP	13579	114
GO:1904356	0.0738903677120375	0.989887449582814	2	48	regulation of telomere maintenance via telomere lengthening	BP	13579	114
GO:0051665	0.0739949472478613	0.997605695727244	1	7	membrane raft localization	BP	13579	114
GO:1901616	0.0742170498039611	0.989837422460745	2	45	organic hydroxy compound catabolic process	BP	13579	114
GO:0042996	0.0745465702594447	0.997519830071859	1	8	regulation of Golgi to plasma membrane protein transport	BP	13579	114
GO:0014074	0.0746410924342879	0.978555161250943	4	197	response to purine-containing compound	BP	13579	114
GO:0090209	0.0748573734299671	0.997498795881266	1	8	negative regulation of triglyceride metabolic process	BP	13579	114
GO:0090161	0.0748886901059246	0.997401446882756	1	11	Golgi ribbon formation	BP	13579	114
GO:0099504	0.074956615041523	0.983244272036464	3	125	synaptic vesicle cycle	BP	13579	114
GO:0043632	0.0755429833942784	0.968945935951148	7	450	modification-dependent macromolecule catabolic process	BP	13579	114
GO:0010257	0.0756171062969535	0.989596748247718	2	38	NADH dehydrogenase complex assembly	BP	13579	114
GO:0032981	0.0756171062969535	0.989596748247718	2	38	mitochondrial respiratory chain complex I assembly	BP	13579	114
GO:0097031	0.0756171062969535	0.989596748247718	2	38	mitochondrial respiratory chain complex I biogenesis	BP	13579	114
GO:0046928	0.0756585911538355	0.989441465444105	2	61	regulation of neurotransmitter secretion	BP	13579	114
GO:0036296	0.0758926142160227	0.989437827290302	2	51	response to increased oxygen levels	BP	13579	114
GO:0021819	0.0759575236895363	0.997303890221946	1	12	layer formation in cerebral cortex	BP	13579	114
GO:0051127	0.0762724345635133	0.997303087001921	1	11	positive regulation of actin nucleation	BP	13579	114
GO:0045039	0.0762730842999605	0.997453644008958	1	7	protein import into mitochondrial inner membrane	BP	13579	114
GO:0071374	0.0764318275996344	0.997269616424204	1	12	cellular response to parathyroid hormone stimulus	BP	13579	114
GO:0042440	0.0767472360079436	0.989251289695907	2	51	pigment metabolic process	BP	13579	114
GO:0051603	0.0768902731669498	0.966152934958018	8	532	proteolysis involved in cellular protein catabolic process	BP	13579	114
GO:2000810	0.0770483207436713	0.99718958925394	1	14	regulation of bicellular tight junction assembly	BP	13579	114
GO:0015833	0.0771681056888278	0.954954953998692	18	1491	peptide transport	BP	13579	114
GO:0046902	0.0777510848473903	0.989063330590514	2	46	regulation of mitochondrial membrane permeability	BP	13579	114
GO:0007004	0.0780074527925508	0.988973984525483	2	51	telomere maintenance via telomerase	BP	13579	114
GO:0006054	0.0781700439502506	0.997268912975588	1	8	N-acetylneuraminate metabolic process	BP	13579	114
GO:0006278	0.0782944435381418	0.988904621267569	2	52	RNA-dependent DNA biosynthetic process	BP	13579	114
GO:0007253	0.0782974539775738	0.997314476587294	1	7	cytoplasmic sequestering of NF-kappaB	BP	13579	114
GO:0048172	0.079289241274143	0.997021191981009	1	14	regulation of short-term neuronal synaptic plasticity	BP	13579	114
GO:0043455	0.0794998387099867	0.997094959733139	1	10	regulation of secondary metabolic process	BP	13579	114
GO:0090036	0.0798020887435034	0.996966867576117	1	15	regulation of protein kinase C signaling	BP	13579	114
GO:0010959	0.0802490869016631	0.969181677985084	6	350	regulation of metal ion transport	BP	13579	114
GO:0007039	0.0807191087675641	0.997003738314597	1	10	protein catabolic process in the vacuole	BP	13579	114
GO:0006591	0.0807947906146183	0.997034161381291	1	9	ornithine metabolic process	BP	13579	114
GO:0044036	0.0809158810050221	0.997128796573269	1	7	cell wall macromolecule metabolic process	BP	13579	114
GO:0071554	0.0809158810050221	0.997128796573269	1	7	cell wall organization or biogenesis	BP	13579	114
GO:0032650	0.0811725685019305	0.99705153714431	1	8	regulation of interleukin-1 alpha production	BP	13579	114
GO:1900180	0.0812963899318083	0.975957320400818	4	206	regulation of protein localization to nucleus	BP	13579	114
GO:1901339	0.0817437208488321	0.996895708581811	1	11	regulation of store-operated calcium channel activity	BP	13579	114
GO:0009408	0.0817827643083702	0.981075084503946	3	114	response to heat	BP	13579	114
GO:0042983	0.0818765327309283	0.996999327584852	1	8	amyloid precursor protein biosynthetic process	BP	13579	114
GO:0042984	0.0818765327309283	0.996999327584852	1	8	regulation of amyloid precursor protein biosynthetic process	BP	13579	114
GO:0007042	0.0820454813056689	0.997046712808296	1	7	lysosomal lumen acidification	BP	13579	114
GO:0032525	0.0821284295089608	0.996980530642593	1	8	somite rostral/caudal axis specification	BP	13579	114
GO:0032387	0.0823407556648416	0.980892319373179	3	114	negative regulation of intracellular transport	BP	13579	114
GO:0070507	0.0829900391543111	0.98062200430928	3	143	regulation of microtubule cytoskeleton organization	BP	13579	114
GO:0046415	0.083041562159422	0.996864127740385	1	9	urate metabolic process	BP	13579	114
GO:0097581	0.083428485802971	0.987660619420816	2	70	lamellipodium organization	BP	13579	114
GO:0043933	0.0850312574255572	0.949712354186663	18	1518	macromolecular complex subunit organization	BP	13579	114
GO:0031958	0.085294271144813	0.996477020143971	1	19	corticosteroid receptor signaling pathway	BP	13579	114
GO:0042886	0.0853346189929385	0.949509358158293	18	1509	amide transport	BP	13579	114
GO:0051561	0.0856263889557636	0.996662447514517	1	9	positive regulation of mitochondrial calcium ion concentration	BP	13579	114
GO:0035247	0.0856790330731473	0.99665827243571	1	9	peptidyl-arginine omega-N-methylation	BP	13579	114
GO:1905475	0.0861413480259219	0.979611355718144	3	123	regulation of protein localization to membrane	BP	13579	114
GO:1990001	0.0863171935434005	0.996607446730831	1	9	inhibition of cysteine-type endopeptidase activity involved in apoptotic process	BP	13579	114
GO:0002115	0.0863732090760385	0.996499745476139	1	12	store-operated calcium entry	BP	13579	114
GO:0006002	0.0867850484605457	0.996569932693338	1	9	fructose 6-phosphate metabolic process	BP	13579	114
GO:0035872	0.0868367408864148	0.996489877510427	1	11	nucleotide-binding domain, leucine rich repeat containing receptor signaling pathway	BP	13579	114
GO:0097340	0.0871670862193931	0.996497067192624	1	10	inhibition of cysteine-type endopeptidase activity	BP	13579	114
GO:0097341	0.0871670862193931	0.996497067192624	1	10	zymogen inhibition	BP	13579	114
GO:0005981	0.0872149651496611	0.996493151874339	1	10	regulation of glycogen catabolic process	BP	13579	114
GO:1901626	0.087508812588066	0.996405518779186	1	12	regulation of postsynaptic membrane organization	BP	13579	114
GO:0035246	0.0875351180417018	0.996466913095023	1	10	peptidyl-arginine N-methylation	BP	13579	114
GO:2001238	0.0876120682170307	0.986754238234238	2	54	positive regulation of extrinsic apoptotic signaling pathway	BP	13579	114
GO:0008064	0.0877232757263044	0.979048855352182	3	138	regulation of actin polymerization or depolymerization	BP	13579	114
GO:0030832	0.0877232757263044	0.979048855352182	3	138	regulation of actin filament length	BP	13579	114
GO:0043653	0.0878611206156404	0.996405136549813	1	11	mitochondrial fragmentation involved in apoptotic process	BP	13579	114
GO:1903362	0.0882018516768692	0.973197283110941	4	199	regulation of cellular protein catabolic process	BP	13579	114
GO:0009266	0.0884748554247474	0.973099611721547	4	189	response to temperature stimulus	BP	13579	114
GO:0009141	0.0889002439518819	0.968513011521423	5	241	nucleoside triphosphate metabolic process	BP	13579	114
GO:0045292	0.0895065526555192	0.996303108421208	1	10	mRNA cis splicing, via spliceosome	BP	13579	114
GO:0070862	0.0896223272949124	0.99639350335226	1	8	negative regulation of protein exit from endoplasmic reticulum	BP	13579	114
GO:1904153	0.0896223272949124	0.99639350335226	1	8	negative regulation of retrograde protein transport, ER to cytosol	BP	13579	114
GO:0051409	0.089870476364341	0.996272450037831	1	10	response to nitrosative stress	BP	13579	114
GO:0032075	0.0902077418609126	0.996288989502078	1	9	positive regulation of nuclease activity	BP	13579	114
GO:0006470	0.0902505021007853	0.972334603330074	4	221	protein dephosphorylation	BP	13579	114
GO:0048489	0.0906426313526043	0.978072492917056	3	129	synaptic vesicle transport	BP	13579	114
GO:0097480	0.0906426313526043	0.978072492917056	3	129	establishment of synaptic vesicle localization	BP	13579	114
GO:0099003	0.0906426313526043	0.978072492917056	3	129	vesicle-mediated transport in synapse	BP	13579	114
GO:0051481	0.0908686454606997	0.996033575824536	1	16	negative regulation of cytosolic calcium ion concentration	BP	13579	114
GO:0061077	0.091559744353364	0.985826536818668	2	51	chaperone-mediated protein folding	BP	13579	114
GO:0032536	0.0915845639344701	0.996056657726974	1	12	regulation of cell projection size	BP	13579	114
GO:0006979	0.0917108451843548	0.960574940754481	7	432	response to oxidative stress	BP	13579	114
GO:0048102	0.0918695098723463	0.99620693743532	1	8	autophagic cell death	BP	13579	114
GO:0006560	0.0919511760092339	0.996200065431596	1	8	proline metabolic process	BP	13579	114
GO:0019673	0.0921326252251514	0.996184773833359	1	8	GDP-mannose metabolic process	BP	13579	114
GO:1903599	0.0921494734569075	0.995956680832021	1	14	positive regulation of autophagy of mitochondrion	BP	13579	114
GO:0032610	0.0924076563360426	0.99610236106261	1	9	interleukin-1 alpha production	BP	13579	114
GO:0022411	0.0929201093435135	0.966606877563938	5	298	cellular component disassembly	BP	13579	114
GO:0097191	0.0939196989577146	0.970852620502109	4	193	extrinsic apoptotic signaling pathway	BP	13579	114
GO:0051852	0.0943827746981336	0.995930754449893	1	9	disruption by host of symbiont cells	BP	13579	114
GO:0051873	0.0943827746981336	0.995930754449893	1	9	killing by host of symbiont cells	BP	13579	114
GO:0032700	0.094830590008929	0.995766830445848	1	12	negative regulation of interleukin-17 production	BP	13579	114
GO:0000079	0.0948337543275966	0.984985680446322	2	56	regulation of cyclin-dependent protein serine/threonine kinase activity	BP	13579	114
GO:0070613	0.0949199275189189	0.984928651530619	2	62	regulation of protein processing	BP	13579	114
GO:0009150	0.0951224617905332	0.958755553180382	7	431	purine ribonucleotide metabolic process	BP	13579	114
GO:0006105	0.0959545503970112	0.995698727643659	1	11	succinate metabolic process	BP	13579	114
GO:0061620	0.0960034332667079	0.995787076825018	1	9	glycolytic process through glucose-6-phosphate	BP	13579	114
GO:0006488	0.0963706896478538	0.995754158243339	1	9	dolichol-linked oligosaccharide biosynthetic process	BP	13579	114
GO:0009987	0.0965522508464474	0.940674879072006	96	10557	cellular process	BP	13579	114
GO:1903169	0.0965620572467259	0.976013410467926	3	129	regulation of calcium ion transmembrane transport	BP	13579	114
GO:0090559	0.0966552143830866	0.984543572920776	2	54	regulation of membrane permeability	BP	13579	114
GO:1903317	0.0968822112926681	0.984430263842041	2	63	regulation of protein maturation	BP	13579	114
GO:0070816	0.0970141350730548	0.995510101649669	1	14	phosphorylation of RNA polymerase II C-terminal domain	BP	13579	114
GO:0097479	0.0971166989217155	0.97580181043872	3	136	synaptic vesicle localization	BP	13579	114
GO:0032543	0.0976076308946138	0.984353034223475	2	48	mitochondrial translation	BP	13579	114
GO:0019725	0.0976615201549898	0.950557129105996	10	763	cellular homeostasis	BP	13579	114
GO:0046475	0.0976710013389645	0.995425343945216	1	15	glycerophospholipid catabolic process	BP	13579	114
GO:1900038	0.0978453276648967	0.995524218909813	1	11	negative regulation of cellular response to hypoxia	BP	13579	114
GO:0006107	0.0982853743732586	0.995446638259475	1	12	oxaloacetate metabolic process	BP	13579	114
GO:2001233	0.0984534312623894	0.960145671381594	6	345	regulation of apoptotic signaling pathway	BP	13579	114
GO:0032386	0.0988530445980297	0.956724898050123	7	472	regulation of intracellular transport	BP	13579	114
GO:0015813	0.100253769561561	0.995226703387417	1	13	L-glutamate transport	BP	13579	114
GO:0048284	0.100580332587201	0.974563983759706	3	137	organelle fusion	BP	13579	114
GO:0072594	0.100704310252167	0.955722937257882	7	465	establishment of protein localization to organelle	BP	13579	114
GO:0051131	0.101782018131448	0.995149299669845	1	11	chaperone-mediated protein complex assembly	BP	13579	114
GO:0051588	0.102182252656858	0.983022675921134	2	72	regulation of neurotransmitter transport	BP	13579	114
GO:0071318	0.102230318034406	0.995066168407747	1	12	cellular response to ATP	BP	13579	114
GO:0006067	0.102477842876662	0.995187194225094	1	9	ethanol metabolic process	BP	13579	114
GO:0006068	0.102477842876662	0.995187194225094	1	9	ethanol catabolic process	BP	13579	114
GO:0010833	0.103047921567298	0.982853588800826	2	61	telomere maintenance via telomere lengthening	BP	13579	114
GO:0055080	0.103216358110229	0.95157046740468	8	578	cation homeostasis	BP	13579	114
GO:0060315	0.103508755237477	0.995028450367785	1	10	negative regulation of ryanodine-sensitive calcium-release channel activity	BP	13579	114
GO:0044265	0.103672374666555	0.946909350039047	10	761	cellular macromolecule catabolic process	BP	13579	114
GO:1900242	0.10399309868392	0.994980846454935	1	10	regulation of synaptic vesicle endocytosis	BP	13579	114
GO:1903975	0.104175386586164	0.994872726561328	1	12	regulation of glial cell migration	BP	13579	114
GO:0006626	0.104494265587363	0.973201378504672	3	116	protein targeting to mitochondrion	BP	13579	114
GO:0033145	0.104560963210762	0.994700576192709	1	17	positive regulation of intracellular steroid hormone receptor signaling pathway	BP	13579	114
GO:0046112	0.105066160333307	0.994691263074056	1	15	nucleobase biosynthetic process	BP	13579	114
GO:0071107	0.106330005200154	0.994536686335654	1	16	response to parathyroid hormone	BP	13579	114
GO:0030433	0.10697680451951	0.981804621082695	2	62	ubiquitin-dependent ERAD pathway	BP	13579	114
GO:0009259	0.107252774086072	0.952139803075248	7	443	ribonucleotide metabolic process	BP	13579	114
GO:1990542	0.107717599942559	0.994606875002511	1	10	mitochondrial transmembrane transport	BP	13579	114
GO:0006096	0.107901675674736	0.9815556876373	2	62	glycolytic process	BP	13579	114
GO:0006757	0.107901675674736	0.9815556876373	2	62	ATP generation from ADP	BP	13579	114
GO:1904029	0.108026298240621	0.981535450443835	2	60	regulation of cyclin-dependent protein kinase activity	BP	13579	114
GO:0006163	0.10820331583094	0.951613047755101	7	443	purine nucleotide metabolic process	BP	13579	114
GO:0017158	0.108257319210758	0.981429540268384	2	67	regulation of calcium ion-dependent exocytosis	BP	13579	114
GO:0031629	0.109072194002952	0.994368544626427	1	12	synaptic vesicle fusion to presynaptic active zone membrane	BP	13579	114
GO:0099500	0.109072194002952	0.994368544626427	1	12	vesicle fusion to plasma membrane	BP	13579	114
GO:0018216	0.109137401637339	0.994361664351759	1	12	peptidyl-arginine methylation	BP	13579	114
GO:0055072	0.10916861517321	0.981199803849758	2	64	iron ion homeostasis	BP	13579	114
GO:0046033	0.109305991046849	0.99434385560763	1	12	AMP metabolic process	BP	13579	114
GO:0090141	0.109633911251191	0.994270758162874	1	13	positive regulation of mitochondrial fission	BP	13579	114
GO:1901575	0.110262610637135	0.933301029479268	17	1413	organic substance catabolic process	BP	13579	114
GO:1901607	0.110431905966173	0.98088912034795	2	59	alpha-amino acid biosynthetic process	BP	13579	114
GO:0061615	0.110821312282134	0.994228836994526	1	11	glycolytic process through fructose-6-phosphate	BP	13579	114
GO:0090083	0.111317371729872	0.994129123882913	1	12	regulation of inclusion body assembly	BP	13579	114
GO:0014874	0.111601657632689	0.99396926863542	1	16	response to stimulus involved in regulation of muscle adaptation	BP	13579	114
GO:0070647	0.112050432009489	0.943921980856934	9	689	protein modification by small protein conjugation or removal	BP	13579	114
GO:1904152	0.112337335166166	0.99406628421227	1	11	regulation of retrograde protein transport, ER to cytosol	BP	13579	114
GO:2001241	0.112539449268972	0.993891516157706	1	15	positive regulation of extrinsic apoptotic signaling pathway in absence of ligand	BP	13579	114
GO:0007250	0.112716664216743	0.993936704893969	1	13	activation of NF-kappaB-inducing kinase activity	BP	13579	114
GO:0015800	0.113184875943859	0.993793143097773	1	16	acidic amino acid transport	BP	13579	114
GO:0031345	0.11387494523238	0.969577119865462	3	168	negative regulation of cell projection organization	BP	13579	114
GO:0051016	0.113896038259824	0.993713167838093	1	16	barbed-end actin filament capping	BP	13579	114
GO:1902176	0.114208853042638	0.993813105810453	1	12	negative regulation of oxidative stress-induced intrinsic apoptotic signaling pathway	BP	13579	114
GO:0044248	0.114255856616792	0.930521204911561	17	1448	cellular catabolic process	BP	13579	114
GO:0033036	0.114540545382835	0.925181911409218	24	2288	macromolecule localization	BP	13579	114
GO:0006086	0.114557284120058	0.993823993537684	1	11	acetyl-CoA biosynthetic process from pyruvate	BP	13579	114
GO:0051128	0.114762705847051	0.92759526344475	20	1972	regulation of cellular component organization	BP	13579	114
GO:0045185	0.11502841079789	0.979522358726197	2	74	maintenance of protein location	BP	13579	114
GO:0021801	0.115046885093132	0.993536905121914	1	18	cerebral cortex radial glia guided migration	BP	13579	114
GO:0022030	0.115046885093132	0.993536905121914	1	18	telencephalon glial cell migration	BP	13579	114
GO:0008154	0.115376492510811	0.969017260114829	3	160	actin polymerization or depolymerization	BP	13579	114
GO:0035751	0.115446767618891	0.993725489536225	1	11	regulation of lysosomal lumen pH	BP	13579	114
GO:0046184	0.115728866775419	0.993532350716191	1	15	aldehyde biosynthetic process	BP	13579	114
GO:0010804	0.115735411161628	0.99369334902741	1	11	negative regulation of tumor necrosis factor-mediated signaling pathway	BP	13579	114
GO:0008652	0.116285796827414	0.979239713418841	2	62	cellular amino acid biosynthetic process	BP	13579	114
GO:0051649	0.116285968586267	0.928161207254206	18	1620	establishment of localization in cell	BP	13579	114
GO:0098771	0.116553788989851	0.943809247953371	8	594	inorganic ion homeostasis	BP	13579	114
GO:0051453	0.116834882522763	0.979027147766086	2	71	regulation of intracellular pH	BP	13579	114
GO:0000209	0.117365420829107	0.968267828352587	3	152	protein polyubiquitination	BP	13579	114
GO:0051279	0.117721370239426	0.978780378611422	2	70	regulation of release of sequestered calcium ion into cytosol	BP	13579	114
GO:0034502	0.117730686176174	0.978808797633476	2	65	protein localization to chromosome	BP	13579	114
GO:0070588	0.117997570524136	0.960281778712739	4	255	calcium ion transmembrane transport	BP	13579	114
GO:0045454	0.118060960174631	0.978776034724455	2	57	cell redox homeostasis	BP	13579	114
GO:0043254	0.118808627668672	0.954044944326208	5	320	regulation of protein complex assembly	BP	13579	114
GO:1904063	0.118966242763619	0.978423964592935	2	70	negative regulation of cation transmembrane transport	BP	13579	114
GO:0008625	0.119054345554969	0.978437168264283	2	64	extrinsic apoptotic signaling pathway via death domain receptors	BP	13579	114
GO:0032204	0.119662573886199	0.978255428155328	2	65	regulation of telomere maintenance	BP	13579	114
GO:0016241	0.12000600452837	0.978059532395174	2	83	regulation of macroautophagy	BP	13579	114
GO:0045056	0.120447334167703	0.992901101910531	1	18	transcytosis	BP	13579	114
GO:1901796	0.12102411616927	0.977899913422023	2	60	regulation of signal transduction by p53 class mediator	BP	13579	114
GO:1904293	0.122715085901335	0.992833041518147	1	12	negative regulation of ERAD pathway	BP	13579	114
GO:0006996	0.123038097158385	0.917317225297976	27	2691	organelle organization	BP	13579	114
GO:0006490	0.123941568636335	0.992685492463669	1	12	oligosaccharide-lipid intermediate biosynthetic process	BP	13579	114
GO:0034310	0.124292321691323	0.992701363321728	1	11	primary alcohol catabolic process	BP	13579	114
GO:0045899	0.124398011457836	0.992580745294202	1	13	positive regulation of RNA polymerase II transcriptional preinitiation complex assembly	BP	13579	114
GO:0043968	0.124402158694164	0.992501199469063	1	15	histone H2A acetylation	BP	13579	114
GO:1901841	0.125210471442514	0.992481096005482	1	13	regulation of high voltage-gated calcium channel activity	BP	13579	114
GO:1900037	0.125287695106991	0.992358869753138	1	16	regulation of cellular response to hypoxia	BP	13579	114
GO:0051223	0.125824013444537	0.935476854486412	9	693	regulation of protein transport	BP	13579	114
GO:0030003	0.125878843453227	0.94155476143832	7	512	cellular cation homeostasis	BP	13579	114
GO:0006888	0.126543840023597	0.976198357032057	2	71	ER to Golgi vesicle-mediated transport	BP	13579	114
GO:0010996	0.126653903014098	0.991995485529813	1	26	response to auditory stimulus	BP	13579	114
GO:0043518	0.126668702138093	0.992256578481158	1	14	negative regulation of DNA damage response, signal transduction by p53 class mediator	BP	13579	114
GO:0006089	0.127009713631937	0.992142086320605	1	16	lactate metabolic process	BP	13579	114
GO:0032886	0.127018749106433	0.964424153515099	3	172	regulation of microtubule-based process	BP	13579	114
GO:0051956	0.127052460968962	0.992208407507827	1	14	negative regulation of amino acid transport	BP	13579	114
GO:0034315	0.127977881672939	0.992018805377247	1	16	regulation of Arp2/3 complex-mediated actin nucleation	BP	13579	114
GO:0016556	0.128460198032538	0.991991233538304	1	15	mRNA modification	BP	13579	114
GO:0016079	0.128507525547682	0.975579449596705	2	76	synaptic vesicle exocytosis	BP	13579	114
GO:0009084	0.129247283239806	0.991855638837642	1	16	glutamine family amino acid biosynthetic process	BP	13579	114
GO:2000369	0.129441587367877	0.991748272071658	1	19	regulation of clathrin-dependent endocytosis	BP	13579	114
GO:0001843	0.129536230014858	0.975190122409351	2	93	neural tube closure	BP	13579	114
GO:0051924	0.129629744988849	0.954935317933914	4	225	regulation of calcium ion transport	BP	13579	114
GO:0070841	0.129650434044399	0.991803455382866	1	16	inclusion body assembly	BP	13579	114
GO:0030641	0.130320101882854	0.975030020648058	2	76	regulation of cellular pH	BP	13579	114
GO:2000573	0.130452514950337	0.975062973297751	2	65	positive regulation of DNA biosynthetic process	BP	13579	114
GO:0043271	0.130603574620433	0.963043399262356	3	143	negative regulation of ion transport	BP	13579	114
GO:1903421	0.130603722764429	0.99175518196291	1	14	regulation of synaptic vesicle recycling	BP	13579	114
GO:0071539	0.131366624819111	0.99145165166328	1	21	protein localization to centrosome	BP	13579	114
GO:0010638	0.131383254581167	0.938343173701603	7	525	positive regulation of organelle organization	BP	13579	114
GO:0055065	0.131727127916268	0.938148427706312	7	512	metal ion homeostasis	BP	13579	114
GO:0051280	0.131817474191518	0.991555985718799	1	15	negative regulation of release of sequestered calcium ion into cytosol	BP	13579	114
GO:0042990	0.131941893233567	0.97452863157104	2	77	regulation of transcription factor import into nucleus	BP	13579	114
GO:0070482	0.132134845920574	0.942084256518676	6	398	response to oxygen levels	BP	13579	114
GO:1905508	0.13215754739851	0.991326972730341	1	22	protein localization to microtubule organizing center	BP	13579	114
GO:0051284	0.132607988406989	0.991415268493402	1	16	positive regulation of sequestering of calcium ion	BP	13579	114
GO:1902905	0.132951993101521	0.962046467178047	3	158	positive regulation of supramolecular fiber organization	BP	13579	114
GO:0036473	0.133299757923132	0.974128441210683	2	74	cell death in response to oxidative stress	BP	13579	114
GO:0001580	0.133370139375142	0.991392769532371	1	14	detection of chemical stimulus involved in sensory perception of bitter taste	BP	13579	114
GO:0032271	0.133456356034395	0.961832537809912	3	161	regulation of protein polymerization	BP	13579	114
GO:0035493	0.133606428856845	0.991220416716609	1	18	SNARE complex assembly	BP	13579	114
GO:0060606	0.133653714202905	0.973921289424086	2	94	tube closure	BP	13579	114
GO:1901137	0.133802228289361	0.933458398620678	8	558	carbohydrate derivative biosynthetic process	BP	13579	114
GO:0055114	0.133842269593116	0.925734195539849	11	761	oxidation-reduction process	BP	13579	114
GO:0019538	0.135158726484516	0.903660627947309	40	4069	protein metabolic process	BP	13579	114
GO:0051818	0.13536628819621	0.991176323383501	1	13	disruption of cells of other organism involved in symbiotic interaction	BP	13579	114
GO:0051883	0.13536628819621	0.991176323383501	1	13	killing of cells in other organism involved in symbiotic interaction	BP	13579	114
GO:0010660	0.135885347246606	0.973331948508119	2	73	regulation of muscle cell apoptotic process	BP	13579	114
GO:0005980	0.135912443397673	0.990879676439711	1	19	glycogen catabolic process	BP	13579	114
GO:0009251	0.135912443397673	0.990879676439711	1	19	glucan catabolic process	BP	13579	114
GO:0044247	0.135912443397673	0.990879676439711	1	19	cellular polysaccharide catabolic process	BP	13579	114
GO:0007190	0.136067977580012	0.990885154612587	1	18	activation of adenylate cyclase activity	BP	13579	114
GO:0140053	0.136094160720886	0.973370814455023	2	60	mitochondrial gene expression	BP	13579	114
GO:0010592	0.136094812132117	0.990911570681405	1	17	positive regulation of lamellipodium assembly	BP	13579	114
GO:0043248	0.136298468098748	0.991051045581425	1	13	proteasome assembly	BP	13579	114
GO:0036342	0.137235107417098	0.990671855160538	1	20	post-anal tail morphogenesis	BP	13579	114
GO:0042994	0.137439948750418	0.990799859481842	1	15	cytoplasmic sequestering of transcription factor	BP	13579	114
GO:0032025	0.137757671801569	0.99075611007671	1	15	response to cobalt ion	BP	13579	114
GO:0045671	0.137960280607473	0.990595245235203	1	19	negative regulation of osteoclast differentiation	BP	13579	114
GO:0006873	0.138623739015406	0.934069241070345	7	525	cellular ion homeostasis	BP	13579	114
GO:0051235	0.138952519940432	0.950444647542045	4	248	maintenance of location	BP	13579	114
GO:0042991	0.139041032132567	0.97229573817313	2	80	transcription factor import into nucleus	BP	13579	114
GO:0009312	0.139306741188992	0.990541238955708	1	15	oligosaccharide biosynthetic process	BP	13579	114
GO:0009057	0.139568495074444	0.921886150197023	11	911	macromolecule catabolic process	BP	13579	114
GO:0034766	0.13960859498926	0.9721153674417	2	80	negative regulation of ion transmembrane transport	BP	13579	114
GO:0060547	0.140190096404865	0.990376776228161	1	16	negative regulation of necrotic cell death	BP	13579	114
GO:0036295	0.1401995778746	0.990375438397408	1	16	cellular response to increased oxygen levels	BP	13579	114
GO:0050849	0.140882668048649	0.990278796242532	1	16	negative regulation of calcium-mediated signaling	BP	13579	114
GO:0120033	0.141970107539008	0.989974725113447	1	21	negative regulation of plasma membrane bounded cell projection assembly	BP	13579	114
GO:0010663	0.14231534299048	0.990004466335516	1	18	positive regulation of striated muscle cell apoptotic process	BP	13579	114
GO:0010666	0.14231534299048	0.990004466335516	1	18	positive regulation of cardiac muscle cell apoptotic process	BP	13579	114
GO:0014020	0.142996576611563	0.970938908340233	2	99	primary neural tube formation	BP	13579	114
GO:0010657	0.143341256279251	0.970935950182791	2	77	muscle cell apoptotic process	BP	13579	114
GO:0045898	0.143628209166516	0.989928004955275	1	15	regulation of RNA polymerase II transcriptional preinitiation complex assembly	BP	13579	114
GO:0048569	0.143669155628678	0.989726515228458	1	21	post-embryonic animal organ development	BP	13579	114
GO:0050718	0.143825859807121	0.989703461113773	1	21	positive regulation of interleukin-1 beta secretion	BP	13579	114
GO:0006085	0.143888697464918	0.989847441588081	1	16	acetyl-CoA biosynthetic process	BP	13579	114
GO:0044267	0.14436772359259	0.897422626384435	36	3625	cellular protein metabolic process	BP	13579	114
GO:0050913	0.144517162652312	0.98975600695923	1	16	sensory perception of bitter taste	BP	13579	114
GO:0042347	0.145771415298139	0.989533351502603	1	17	negative regulation of NF-kappaB import into nucleus	BP	13579	114
GO:1903076	0.145920672884029	0.970072145909768	2	81	regulation of protein localization to plasma membrane	BP	13579	114
GO:0010561	0.145925941853203	0.989549468851086	1	16	negative regulation of glycoprotein biosynthetic process	BP	13579	114
GO:0032402	0.146155822856088	0.98951555936688	1	16	melanosome transport	BP	13579	114
GO:0033108	0.14633333181062	0.970128066539889	2	58	mitochondrial respiratory chain complex assembly	BP	13579	114
GO:0000272	0.146474420543942	0.989335062714174	1	20	polysaccharide catabolic process	BP	13579	114
GO:0009226	0.146773104000173	0.989468906784172	1	15	nucleotide-sugar biosynthetic process	BP	13579	114
GO:0070861	0.146827381558003	0.98937672060769	1	17	regulation of protein exit from endoplasmic reticulum	BP	13579	114
GO:0007030	0.146897832000216	0.969698548854889	2	91	Golgi organization	BP	13579	114
GO:0032401	0.146933401042066	0.989360926750648	1	17	establishment of melanosome localization	BP	13579	114
GO:0051904	0.146933401042066	0.989360926750648	1	17	pigment granule transport	BP	13579	114
GO:2001237	0.147687469647834	0.969503895088395	2	79	negative regulation of extrinsic apoptotic signaling pathway	BP	13579	114
GO:0051905	0.147710277894734	0.989209343073158	1	18	establishment of pigment granule localization	BP	13579	114
GO:0072521	0.147977776770006	0.928478976708521	7	483	purine-containing compound metabolic process	BP	13579	114
GO:0090140	0.148342491595129	0.989027221547738	1	21	regulation of mitochondrial fission	BP	13579	114
GO:0050832	0.148846178317659	0.989114380494568	1	16	defense response to fungus	BP	13579	114
GO:0032069	0.14891353082429	0.989104234623149	1	16	regulation of nuclease activity	BP	13579	114
GO:0033157	0.14920719279168	0.938081053256524	5	332	regulation of intracellular protein transport	BP	13579	114
GO:0046827	0.149550786319667	0.98893070549631	1	18	positive regulation of protein export from nucleus	BP	13579	114
GO:0006165	0.150788712556517	0.968509239863155	2	74	nucleoside diphosphate phosphorylation	BP	13579	114
GO:0014889	0.15112177209558	0.988727022788729	1	17	muscle atrophy	BP	13579	114
GO:0006839	0.151565511058984	0.944298513808209	4	207	mitochondrial transport	BP	13579	114
GO:1901380	0.151584941930429	0.98852769407419	1	21	negative regulation of potassium ion transmembrane transport	BP	13579	114
GO:0050716	0.151874276593693	0.988457736602988	1	22	positive regulation of interleukin-1 secretion	BP	13579	114
GO:1903214	0.151913386486199	0.968125477839507	2	75	regulation of protein targeting to mitochondrion	BP	13579	114
GO:0009894	0.151933525725254	0.922134206207278	8	642	regulation of catabolic process	BP	13579	114
GO:0034763	0.152521892827445	0.967861943674181	2	84	negative regulation of transmembrane transport	BP	13579	114
GO:0071705	0.152534559175586	0.900871927402809	19	1743	nitrogen compound transport	BP	13579	114
GO:0016051	0.153332589993625	0.953392118548565	3	158	carbohydrate biosynthetic process	BP	13579	114
GO:0051961	0.153358854626517	0.943266046310936	4	287	negative regulation of nervous system development	BP	13579	114
GO:0009628	0.153381768481516	0.908444195312941	13	1147	response to abiotic stimulus	BP	13579	114
GO:0010880	0.154107007533908	0.98822470626914	1	18	regulation of release of sequestered calcium ion into cytosol by sarcoplasmic reticulum	BP	13579	114
GO:0042219	0.154137696753452	0.98830197739225	1	16	cellular modified amino acid catabolic process	BP	13579	114
GO:0071218	0.154176636302456	0.98814806627898	1	20	cellular response to misfolded protein	BP	13579	114
GO:0006144	0.15446844452557	0.98804788445986	1	22	purine nucleobase metabolic process	BP	13579	114
GO:0002446	0.154567316982006	0.988057811352128	1	21	neutrophil mediated immunity	BP	13579	114
GO:0050912	0.155695929355453	0.988012459759431	1	17	detection of chemical stimulus involved in sensory perception of taste	BP	13579	114
GO:0043496	0.156601247527191	0.987868265710925	1	17	regulation of protein homodimerization activity	BP	13579	114
GO:0005979	0.157273769186048	0.98752910190439	1	25	regulation of glycogen biosynthetic process	BP	13579	114
GO:0010962	0.157273769186048	0.98752910190439	1	25	regulation of glucan biosynthetic process	BP	13579	114
GO:0008053	0.157989642602206	0.987535799862193	1	20	mitochondrial fusion	BP	13579	114
GO:0060261	0.158143985013831	0.987543395739247	1	19	positive regulation of transcription initiation from RNA polymerase II promoter	BP	13579	114
GO:0045879	0.159233572029085	0.987250331532416	1	23	negative regulation of smoothened signaling pathway	BP	13579	114
GO:0008608	0.159772249834017	0.987161197392667	1	23	attachment of spindle microtubules to kinetochore	BP	13579	114
GO:0006796	0.160029371598961	0.89018407050968	25	2478	phosphate-containing compound metabolic process	BP	13579	114
GO:0006836	0.160173969478177	0.950302085056345	3	178	neurotransmitter transport	BP	13579	114
GO:0006885	0.160885162247392	0.964988363700684	2	85	regulation of pH	BP	13579	114
GO:0030004	0.16164492954914	0.964693525008543	2	90	cellular monovalent inorganic cation homeostasis	BP	13579	114
GO:1903747	0.16195196719653	0.964655841053856	2	79	regulation of establishment of protein localization to mitochondrion	BP	13579	114
GO:0090087	0.162758624418657	0.911727792148463	9	729	regulation of peptide transport	BP	13579	114
GO:0043154	0.163144896148666	0.964276516466524	2	74	negative regulation of cysteine-type endopeptidase activity involved in apoptotic process	BP	13579	114
GO:0010523	0.163296114805859	0.986730049495934	1	18	negative regulation of calcium ion transport into cytosol	BP	13579	114
GO:0042026	0.163462352675111	0.986794484141326	1	16	protein refolding	BP	13579	114
GO:0050801	0.163615379115248	0.914661640844102	8	647	ion homeostasis	BP	13579	114
GO:0036503	0.164623062980652	0.963687884763747	2	83	ERAD pathway	BP	13579	114
GO:0051495	0.165218876780591	0.94801909926389	3	178	positive regulation of cytoskeleton organization	BP	13579	114
GO:0006875	0.165821432892047	0.92252225861809	6	449	cellular metal ion homeostasis	BP	13579	114
GO:0051493	0.165914926368906	0.928730518485668	5	398	regulation of cytoskeleton organization	BP	13579	114
GO:0043153	0.16598536713002	0.986234532381167	1	19	entrainment of circadian clock by photoperiod	BP	13579	114
GO:1904375	0.166241687737358	0.963087168085327	2	87	regulation of protein localization to cell periphery	BP	13579	114
GO:0070646	0.166412143028674	0.962947048062301	2	102	protein modification by small protein removal	BP	13579	114
GO:1903019	0.166421970120366	0.986199887278557	1	18	negative regulation of glycoprotein metabolic process	BP	13579	114
GO:0046683	0.166465225618674	0.947470497972211	3	170	response to organophosphorus	BP	13579	114
GO:0060314	0.166497362922275	0.98614664442878	1	19	regulation of ryanodine-sensitive calcium-release channel activity	BP	13579	114
GO:0097435	0.16667843095752	0.921970040527817	6	503	supramolecular fiber organization	BP	13579	114
GO:0006816	0.166694910554025	0.928323475252451	5	360	calcium ion transport	BP	13579	114
GO:0018198	0.167261843012531	0.985978251089803	1	20	peptidyl-cysteine modification	BP	13579	114
GO:0051220	0.167308905774199	0.985936965270636	1	21	cytoplasmic sequestering of protein	BP	13579	114
GO:0051084	0.167412698045283	0.986029539633893	1	18	'de novo' posttranslational protein folding	BP	13579	114
GO:0031579	0.168463049941908	0.985769307005661	1	20	membrane raft organization	BP	13579	114
GO:1903077	0.169323811758942	0.985584632539429	1	21	negative regulation of protein localization to plasma membrane	BP	13579	114
GO:0061025	0.169661816610446	0.945998171171264	3	171	membrane fusion	BP	13579	114
GO:0007338	0.169895534645672	0.961816791920259	2	81	single fertilization	BP	13579	114
GO:0001779	0.1701247245173	0.985412155982032	1	22	natural killer cell differentiation	BP	13579	114
GO:0051000	0.170369657160957	0.985514469228684	1	18	positive regulation of nitric-oxide synthase activity	BP	13579	114
GO:0060716	0.170549798306301	0.985308124231301	1	23	labyrinthine layer blood vessel development	BP	13579	114
GO:0071453	0.170969561108601	0.945398567542481	3	169	cellular response to oxygen levels	BP	13579	114
GO:0032400	0.171346590723023	0.985260983224738	1	20	melanosome localization	BP	13579	114
GO:0070528	0.171828892755774	0.98498489991528	1	27	protein kinase C signaling	BP	13579	114
GO:0051875	0.172101437542467	0.985091283030334	1	21	pigment granule localization	BP	13579	114
GO:0032891	0.172139052317958	0.985084541119745	1	21	negative regulation of organic acid transport	BP	13579	114
GO:0016242	0.172145854302857	0.984971155584434	1	25	negative regulation of macroautophagy	BP	13579	114
GO:0031000	0.172256314683232	0.984928538088998	1	26	response to caffeine	BP	13579	114
GO:0014808	0.172672631777927	0.985024018235845	1	20	release of sequestered calcium ion into cytosol by sarcoplasmic reticulum	BP	13579	114
GO:1902175	0.172904661667964	0.984982346317106	1	20	regulation of oxidative stress-induced intrinsic apoptotic signaling pathway	BP	13579	114
GO:2001235	0.173098799999172	0.944449083546253	3	156	positive regulation of apoptotic signaling pathway	BP	13579	114
GO:0034765	0.173324784676792	0.924504379945291	5	391	regulation of ion transmembrane transport	BP	13579	114
GO:0051447	0.174102602084975	0.984805878663084	1	19	negative regulation of meiotic cell cycle	BP	13579	114
GO:0048240	0.174373670480986	0.984801092500314	1	18	sperm capacitation	BP	13579	114
GO:0051234	0.17449374434341	0.873687619259044	35	3634	establishment of localization	BP	13579	114
GO:0001841	0.175433409758775	0.959621992590568	2	112	neural tube formation	BP	13579	114
GO:0021799	0.175592167665775	0.984276369412998	1	28	cerebral cortex radially oriented cell migration	BP	13579	114
GO:0010522	0.176017294302496	0.959523078006824	2	89	regulation of calcium ion transport into cytosol	BP	13579	114
GO:0042036	0.176881065895364	0.984157143895915	1	23	negative regulation of cytokine biosynthetic process	BP	13579	114
GO:0051656	0.176918412478279	0.922454723153943	5	364	establishment of organelle localization	BP	13579	114
GO:0046939	0.177002296764936	0.959214942151598	2	81	nucleotide phosphorylation	BP	13579	114
GO:0097190	0.177609358227344	0.909999016058827	7	509	apoptotic signaling pathway	BP	13579	114
GO:0016226	0.177770844927457	0.984232803014291	1	17	iron-sulfur cluster assembly	BP	13579	114
GO:0031163	0.177770844927457	0.984232803014291	1	17	metallo-sulfur cluster assembly	BP	13579	114
GO:0110053	0.17779481531245	0.942128396046896	3	198	regulation of actin filament organization	BP	13579	114
GO:0065003	0.178043026624775	0.887113331708509	15	1349	macromolecular complex assembly	BP	13579	114
GO:1902745	0.178615648916921	0.983778574093069	1	25	positive regulation of lamellipodium organization	BP	13579	114
GO:0016601	0.179121328590728	0.983636111806813	1	27	Rac protein signal transduction	BP	13579	114
GO:0000086	0.179233658790621	0.958306189222098	2	92	G2/M transition of mitotic cell cycle	BP	13579	114
GO:0000578	0.180180811695517	0.983457931234238	1	26	embryonic axis specification	BP	13579	114
GO:0034614	0.18073671270104	0.940821359248445	3	164	cellular response to reactive oxygen species	BP	13579	114
GO:0035308	0.181258750552944	0.983277307537349	1	25	negative regulation of protein dephosphorylation	BP	13579	114
GO:0048193	0.181484973963094	0.940386193550649	3	192	Golgi vesicle transport	BP	13579	114
GO:0051205	0.1816339958364	0.983369392571911	1	20	protein insertion into membrane	BP	13579	114
GO:0072595	0.182162686686241	0.983103995380999	1	25	maintenance of protein localization in organelle	BP	13579	114
GO:0006515	0.182311225856653	0.98313283825718	1	23	protein quality control for misfolded or incompletely synthesized proteins	BP	13579	114
GO:0006810	0.182497647024258	0.867587324713949	34	3541	transport	BP	13579	114
GO:1903514	0.182767986944622	0.983113834806134	1	21	release of sequestered calcium ion into cytosol by endoplasmic reticulum	BP	13579	114
GO:0018193	0.183004605767551	0.894760186023377	10	933	peptidyl-amino acid modification	BP	13579	114
GO:0051788	0.183100773077188	0.982981032749064	1	23	response to misfolded protein	BP	13579	114
GO:0044242	0.183207583257885	0.939653002639635	3	160	cellular lipid catabolic process	BP	13579	114
GO:0051693	0.183512479972729	0.982751194030295	1	29	actin filament capping	BP	13579	114
GO:0055082	0.183721908120612	0.901444210657673	8	673	cellular chemical homeostasis	BP	13579	114
GO:1901800	0.184411354504348	0.956340903619082	2	93	positive regulation of proteasomal protein catabolic process	BP	13579	114
GO:0000302	0.184668209311053	0.926878451229403	4	252	response to reactive oxygen species	BP	13579	114
GO:0051125	0.185132809052914	0.982586971048904	1	23	regulation of actin nucleation	BP	13579	114
GO:0006874	0.185289068203434	0.917556470601359	5	366	cellular calcium ion homeostasis	BP	13579	114
GO:0018195	0.18545060544176	0.982558670594903	1	22	peptidyl-arginine modification	BP	13579	114
GO:1904292	0.185757162129927	0.982433871957597	1	24	regulation of ERAD pathway	BP	13579	114
GO:0098662	0.185840786402318	0.904632664109966	7	607	inorganic cation transmembrane transport	BP	13579	114
GO:0042552	0.186093691421601	0.955609127144998	2	109	myelination	BP	13579	114
GO:0034260	0.186725239071376	0.982119069600861	1	29	negative regulation of GTPase activity	BP	13579	114
GO:0051209	0.187095746624678	0.955268659656518	2	100	release of sequestered calcium ion into cytosol	BP	13579	114
GO:0051283	0.187095746624678	0.955268659656518	2	100	negative regulation of sequestering of calcium ion	BP	13579	114
GO:0009649	0.187468176977951	0.982128088210226	1	23	entrainment of circadian clock	BP	13579	114
GO:0030835	0.188082662317167	0.981759348919684	1	34	negative regulation of actin filament depolymerization	BP	13579	114
GO:0001666	0.188376888477548	0.915745824352442	5	352	response to hypoxia	BP	13579	114
GO:0010803	0.189387234481629	0.981781408139729	1	22	regulation of tumor necrosis factor-mediated signaling pathway	BP	13579	114
GO:1904376	0.189520745797877	0.981719462530882	1	23	negative regulation of protein localization to cell periphery	BP	13579	114
GO:0031112	0.189977661326053	0.981446081007094	1	30	positive regulation of microtubule polymerization or depolymerization	BP	13579	114
GO:0046434	0.190177425591269	0.954096442515284	2	96	organophosphate catabolic process	BP	13579	114
GO:1900117	0.190216833145034	0.981654196946856	1	21	regulation of execution phase of apoptosis	BP	13579	114
GO:0051282	0.191512425895584	0.953544784327666	2	101	regulation of sequestering of calcium ion	BP	13579	114
GO:0032660	0.191692850134758	0.981281613346952	1	23	regulation of interleukin-17 production	BP	13579	114
GO:0050706	0.191734371529311	0.981181615526652	1	26	regulation of interleukin-1 beta secretion	BP	13579	114
GO:0034599	0.191812094920749	0.922943419391803	4	257	cellular response to oxidative stress	BP	13579	114
GO:0051208	0.191853010055905	0.953405553544365	2	102	sequestering of calcium ion	BP	13579	114
GO:0007272	0.191954933996225	0.953319581926152	2	111	ensheathment of neurons	BP	13579	114
GO:0008366	0.191954933996225	0.953319581926152	2	111	axon ensheathment	BP	13579	114
GO:0070830	0.192273485351457	0.980875640350993	1	36	bicellular tight junction assembly	BP	13579	114
GO:0034762	0.192292709048809	0.913355848721786	5	404	regulation of transmembrane transport	BP	13579	114
GO:0045992	0.193069319132908	0.980967713987046	1	24	negative regulation of embryonic development	BP	13579	114
GO:0032731	0.193380818068144	0.980770510557195	1	29	positive regulation of interleukin-1 beta production	BP	13579	114
GO:0070296	0.193564482108856	0.980899845576924	1	23	sarcoplasmic reticulum calcium ion transport	BP	13579	114
GO:0060260	0.193859993448797	0.980805375334046	1	24	regulation of transcription initiation from RNA polymerase II promoter	BP	13579	114
GO:0009067	0.193864160882311	0.980875230047442	1	22	aspartate family amino acid biosynthetic process	BP	13579	114
GO:0021904	0.194530613874959	0.980667102159762	1	24	dorsal/ventral neural tube patterning	BP	13579	114
GO:0006605	0.19455868518933	0.921437493113091	4	247	protein targeting	BP	13579	114
GO:0031122	0.195242704915427	0.980257055131736	1	36	cytoplasmic microtubule organization	BP	13579	114
GO:0032885	0.195902232406512	0.980184263435916	1	32	regulation of polysaccharide biosynthetic process	BP	13579	114
GO:0009056	0.196322954055448	0.868739179390376	18	1672	catabolic process	BP	13579	114
GO:0009395	0.196807181388697	0.980033522658877	1	30	phospholipid catabolic process	BP	13579	114
GO:0035384	0.196989716417288	0.980155476220563	1	24	thioester biosynthetic process	BP	13579	114
GO:0071616	0.196989716417288	0.980155476220563	1	24	acyl-CoA biosynthetic process	BP	13579	114
GO:0010661	0.197787966549584	0.979987843393839	1	24	positive regulation of muscle cell apoptotic process	BP	13579	114
GO:0006903	0.198017317870921	0.979823695132451	1	28	vesicle targeting	BP	13579	114
GO:0045026	0.19829362203663	0.979916636350732	1	23	plasma membrane fusion	BP	13579	114
GO:0008037	0.198675923469092	0.950700861781465	2	101	cell recognition	BP	13579	114
GO:2000144	0.199185369127734	0.979659721244087	1	25	positive regulation of DNA-templated transcription, initiation	BP	13579	114
GO:0006760	0.200654534260599	0.979346253285135	1	25	folic acid-containing compound metabolic process	BP	13579	114
GO:0007094	0.20065632231454	0.979315124379077	1	26	mitotic spindle assembly checkpoint	BP	13579	114
GO:0031577	0.20065632231454	0.979315124379077	1	26	spindle checkpoint	BP	13579	114
GO:0071173	0.20065632231454	0.979315124379077	1	26	spindle assembly checkpoint	BP	13579	114
GO:0071174	0.20065632231454	0.979315124379077	1	26	mitotic spindle checkpoint	BP	13579	114
GO:0046822	0.200706698172753	0.930928145526492	3	200	regulation of nucleocytoplasmic transport	BP	13579	114
GO:2000117	0.201142723746686	0.949820892299297	2	85	negative regulation of cysteine-type endopeptidase activity	BP	13579	114
GO:1903792	0.201461375484143	0.979086678468466	1	28	negative regulation of anion transport	BP	13579	114
GO:0031503	0.202006497619475	0.949373619084594	2	98	protein complex localization	BP	13579	114
GO:0044839	0.202750437457339	0.949058176587449	2	100	cell cycle G2/M phase transition	BP	13579	114
GO:0045841	0.202776084350917	0.978828541002105	1	27	negative regulation of mitotic metaphase/anaphase transition	BP	13579	114
GO:0055074	0.203610954935448	0.906535207693823	5	379	calcium ion homeostasis	BP	13579	114
GO:0036293	0.204297477747683	0.906134544119642	5	363	response to decreased oxygen levels	BP	13579	114
GO:0001941	0.205480998716782	0.978076415688828	1	34	postsynaptic membrane organization	BP	13579	114
GO:0070584	0.205619245540422	0.978302692582515	1	24	mitochondrion morphogenesis	BP	13579	114
GO:0021987	0.206511512839848	0.947400251270098	2	122	cerebral cortex development	BP	13579	114
GO:0043269	0.206716184129189	0.890855965128716	7	600	regulation of ion transport	BP	13579	114
GO:0006520	0.206945833605216	0.914440329594014	4	247	cellular amino acid metabolic process	BP	13579	114
GO:0000723	0.207744101458128	0.94703375040358	2	96	telomere maintenance	BP	13579	114
GO:1901032	0.20819910031913	0.977695482384599	1	25	negative regulation of response to reactive oxygen species	BP	13579	114
GO:1903206	0.20819910031913	0.977695482384599	1	25	negative regulation of hydrogen peroxide-induced cell death	BP	13579	114
GO:0043281	0.209226002334706	0.926664719101959	3	175	regulation of cysteine-type endopeptidase activity involved in apoptotic process	BP	13579	114
GO:0097345	0.209412237789789	0.977499337610805	1	23	mitochondrial outer membrane permeabilization	BP	13579	114
GO:0071276	0.210025180694029	0.977220702170391	1	27	cellular response to cadmium ion	BP	13579	114
GO:0017156	0.210401815490625	0.945875563704744	2	104	calcium ion regulated exocytosis	BP	13579	114
GO:0032770	0.210951695499015	0.977152866065441	1	23	positive regulation of monooxygenase activity	BP	13579	114
GO:0030162	0.211838172932574	0.887441135727702	7	548	regulation of proteolysis	BP	13579	114
GO:0097553	0.212162141540839	0.945086394150251	2	113	calcium ion transmembrane import into cytosol	BP	13579	114
GO:0032200	0.212200906086034	0.945167816383612	2	97	telomere organization	BP	13579	114
GO:1902100	0.212536530722212	0.976619113110239	1	28	negative regulation of metaphase/anaphase transition of cell cycle	BP	13579	114
GO:2000816	0.212536530722212	0.976619113110239	1	28	negative regulation of mitotic sister chromatid separation	BP	13579	114
GO:0050702	0.212930024635236	0.976450987333272	1	31	interleukin-1 beta secretion	BP	13579	114
GO:0051051	0.213082789111009	0.892868044154913	6	465	negative regulation of transport	BP	13579	114
GO:0045730	0.214050414367853	0.976446718278449	1	23	respiratory burst	BP	13579	114
GO:0009648	0.21453917963931	0.976292866035875	1	24	photoperiodism	BP	13579	114
GO:0043277	0.214708000257666	0.976038733119261	1	31	apoptotic cell clearance	BP	13579	114
GO:0010667	0.214904985490784	0.976134904805277	1	26	negative regulation of cardiac muscle cell apoptotic process	BP	13579	114
GO:1903305	0.215397218873506	0.943764239381028	2	105	regulation of regulated secretory pathway	BP	13579	114
GO:0007274	0.215399133167257	0.975902161054792	1	30	neuromuscular synaptic transmission	BP	13579	114
GO:0070207	0.21623608474459	0.975732874726607	1	29	protein homotrimerization	BP	13579	114
GO:0032620	0.216665939785587	0.975724657868429	1	26	interleukin-17 production	BP	13579	114
GO:0060976	0.217518493154553	0.975121817783576	1	47	coronary vasculature development	BP	13579	114
GO:0072503	0.218104228868544	0.897540279580566	5	390	cellular divalent inorganic cation homeostasis	BP	13579	114
GO:0015991	0.219622004688414	0.975064224018315	1	25	ATP hydrolysis coupled proton transport	BP	13579	114
GO:0042168	0.21968250656348	0.975089783133887	1	24	heme metabolic process	BP	13579	114
GO:0007628	0.219916482410882	0.974666214467147	1	38	adult walking behavior	BP	13579	114
GO:0090659	0.220627485503626	0.974478498591129	1	39	walking behavior	BP	13579	114
GO:1903052	0.220635235298506	0.941520375194816	2	105	positive regulation of proteolysis involved in cellular protein catabolic process	BP	13579	114
GO:0060674	0.221107608271183	0.974498107234792	1	32	placenta blood vessel development	BP	13579	114
GO:0015988	0.221446980072242	0.974591553280589	1	26	energy coupled proton transmembrane transport, against electrochemical gradient	BP	13579	114
GO:0007017	0.221922064603545	0.886997915002566	6	527	microtubule-based process	BP	13579	114
GO:1905819	0.22217853087251	0.974318276308575	1	29	negative regulation of chromosome separation	BP	13579	114
GO:0006790	0.222686465606342	0.905272786068884	4	250	sulfur compound metabolic process	BP	13579	114
GO:0033048	0.222894526880857	0.974116567206594	1	30	negative regulation of mitotic sister chromatid segregation	BP	13579	114
GO:0065008	0.2231671757626	0.838165544655227	27	2880	regulation of biological quality	BP	13579	114
GO:2000278	0.223200397830635	0.940488340913784	2	94	regulation of DNA biosynthetic process	BP	13579	114
GO:0031338	0.22325872353935	0.973766227666321	1	44	regulation of vesicle fusion	BP	13579	114
GO:0055076	0.223497642782377	0.940298707013405	2	102	transition metal ion homeostasis	BP	13579	114
GO:1905476	0.223831390713087	0.973947613032678	1	28	negative regulation of protein localization to membrane	BP	13579	114
GO:0070873	0.223884070306383	0.973823866534556	1	32	regulation of glycogen metabolic process	BP	13579	114
GO:0048741	0.223964697730289	0.973884510932879	1	29	skeletal muscle fiber development	BP	13579	114
GO:0033046	0.224182870218286	0.973775836802515	1	31	negative regulation of sister chromatid segregation	BP	13579	114
GO:0043954	0.224546432445043	0.973475832495902	1	42	cellular component maintenance	BP	13579	114
GO:0006506	0.225220418014101	0.973715985773218	1	25	GPI anchor biosynthetic process	BP	13579	114
GO:0018279	0.225628737266228	0.973541302137102	1	27	protein N-linked glycosylation via asparagine	BP	13579	114
GO:0050704	0.22618351146315	0.973310990368842	1	30	regulation of interleukin-1 secretion	BP	13579	114
GO:0030970	0.226674554517579	0.973320210787768	1	26	retrograde protein transport, ER to cytosol	BP	13579	114
GO:1903513	0.226674554517579	0.973320210787768	1	26	endoplasmic reticulum to cytosol transport	BP	13579	114
GO:0071158	0.227071084272201	0.973063802558639	1	31	positive regulation of cell cycle arrest	BP	13579	114
GO:0016043	0.228292607746969	0.827422998354781	40	4475	cellular component organization	BP	13579	114
GO:0044282	0.228623016735461	0.901738304057824	4	251	small molecule catabolic process	BP	13579	114
GO:0051258	0.228774006006388	0.916250893808288	3	211	protein polymerization	BP	13579	114
GO:0043648	0.229117618433105	0.937900017519696	2	93	dicarboxylic acid metabolic process	BP	13579	114
GO:0001838	0.229854176409544	0.937330395927895	2	133	embryonic epithelial tube formation	BP	13579	114
GO:0043001	0.230467221649192	0.972213163601323	1	31	Golgi to plasma membrane protein transport	BP	13579	114
GO:0045762	0.230596679425373	0.972208783747725	1	30	positive regulation of adenylate cyclase activity	BP	13579	114
GO:0043297	0.230634957228723	0.971933701939559	1	43	apical junction assembly	BP	13579	114
GO:0031640	0.231550585504449	0.9722371153911	1	23	killing of cells of other organism	BP	13579	114
GO:0044364	0.231550585504449	0.9722371153911	1	23	disruption of cells of other organism	BP	13579	114
GO:0043267	0.231808820873516	0.971821088220909	1	33	negative regulation of potassium ion transport	BP	13579	114
GO:0002369	0.231823390627539	0.97192867347574	1	29	T cell cytokine production	BP	13579	114
GO:0051123	0.23196891000383	0.97203894872301	1	25	RNA polymerase II transcriptional preinitiation complex assembly	BP	13579	114
GO:0051489	0.233024006655137	0.971351658005855	1	41	regulation of filopodium assembly	BP	13579	114
GO:0006906	0.233056354660147	0.935993367332179	2	114	vesicle fusion	BP	13579	114
GO:0010664	0.233548783866527	0.971488875816238	1	29	negative regulation of striated muscle cell apoptotic process	BP	13579	114
GO:0070838	0.23355146314561	0.887686366058561	5	406	divalent metal ion transport	BP	13579	114
GO:0032732	0.234858823739635	0.971013874605762	1	34	positive regulation of interleukin-1 production	BP	13579	114
GO:0014904	0.235024849552658	0.971048755989545	1	31	myotube cell development	BP	13579	114
GO:0018196	0.23511183125593	0.97112095705478	1	28	peptidyl-asparagine modification	BP	13579	114
GO:0006508	0.235597426103421	0.847546496705338	13	1219	proteolysis	BP	13579	114
GO:2000142	0.23577906517095	0.970853529908766	1	31	regulation of DNA-templated transcription, initiation	BP	13579	114
GO:0072511	0.23590792798683	0.886160248962098	5	408	divalent inorganic cation transport	BP	13579	114
GO:0032446	0.236448805162314	0.87045375784595	7	599	protein modification by small protein conjugation	BP	13579	114
GO:0000002	0.236496202810521	0.970728885218086	1	29	mitochondrial genome maintenance	BP	13579	114
GO:1902110	0.236904447598494	0.97073345876414	1	26	positive regulation of mitochondrial membrane permeability involved in apoptotic process	BP	13579	114
GO:1902686	0.236904447598494	0.97073345876414	1	26	mitochondrial outer membrane permeabilization involved in programmed cell death	BP	13579	114
GO:0006505	0.237075097526106	0.970649488516667	1	27	GPI anchor metabolic process	BP	13579	114
GO:0051985	0.237767352337522	0.970280665735101	1	33	negative regulation of chromosome segregation	BP	13579	114
GO:0005978	0.240347376113252	0.969505976206512	1	37	glycogen biosynthetic process	BP	13579	114
GO:0009250	0.240347376113252	0.969505976206512	1	37	glucan biosynthetic process	BP	13579	114
GO:1900182	0.240760349610424	0.932452895345809	2	121	positive regulation of protein localization to nucleus	BP	13579	114
GO:0043516	0.240810264131321	0.969632024810064	1	28	regulation of DNA damage response, signal transduction by p53 class mediator	BP	13579	114
GO:1901020	0.242829921469524	0.969058409833682	1	29	negative regulation of calcium ion transmembrane transporter activity	BP	13579	114
GO:0006778	0.243086460382523	0.968956020227316	1	30	porphyrin-containing compound metabolic process	BP	13579	114
GO:0051953	0.243155526286911	0.968937480825357	1	30	negative regulation of amine transport	BP	13579	114
GO:0032733	0.243339733667197	0.968957862376869	1	28	positive regulation of interleukin-10 production	BP	13579	114
GO:0043122	0.243490698689521	0.908210185041599	3	197	regulation of I-kappaB kinase/NF-kappaB signaling	BP	13579	114
GO:0006767	0.243909117895559	0.968804981034341	1	28	water-soluble vitamin metabolic process	BP	13579	114
GO:0090200	0.244043145750804	0.968895483556153	1	25	positive regulation of release of cytochrome c from mitochondria	BP	13579	114
GO:0120035	0.244248203638442	0.871883323892779	6	595	regulation of plasma membrane bounded cell projection organization	BP	13579	114
GO:0090066	0.244341117777649	0.88060687665696	5	454	regulation of anatomical structure size	BP	13579	114
GO:0072507	0.245065578715803	0.880176880368397	5	411	divalent inorganic cation homeostasis	BP	13579	114
GO:0016573	0.245359417977812	0.930297325125075	2	126	histone acetylation	BP	13579	114
GO:0009225	0.245643912311495	0.96837618400384	1	27	nucleotide-sugar metabolic process	BP	13579	114
GO:0042992	0.246108222876843	0.968048274594674	1	33	negative regulation of transcription factor import into nucleus	BP	13579	114
GO:0071840	0.246206310500148	0.811852683557243	41	4599	cellular component organization or biogenesis	BP	13579	114
GO:0090174	0.246821112405425	0.929659416560072	2	118	organelle membrane fusion	BP	13579	114
GO:0072659	0.246859360465089	0.9062645376387	3	216	protein localization to plasma membrane	BP	13579	114
GO:0035904	0.24755949919726	0.967315160346867	1	52	aorta development	BP	13579	114
GO:0042558	0.248024383567901	0.967615099684872	1	30	pteridine-containing compound metabolic process	BP	13579	114
GO:0000959	0.248184712276916	0.967571035685966	1	30	mitochondrial RNA metabolic process	BP	13579	114
GO:0072175	0.248651613602562	0.928693228038948	2	139	epithelial tube formation	BP	13579	114
GO:2001234	0.248667003209868	0.905334986086747	3	188	negative regulation of apoptotic signaling pathway	BP	13579	114
GO:0051224	0.248770272546315	0.905241587939072	3	198	negative regulation of protein transport	BP	13579	114
GO:0006110	0.249366804097034	0.967151828378415	1	33	regulation of glycolytic process	BP	13579	114
GO:0051049	0.250271322902183	0.829301401341302	16	1647	regulation of transport	BP	13579	114
GO:0000266	0.251101315884398	0.966566848735295	1	37	mitochondrial fission	BP	13579	114
GO:1903533	0.251526968205382	0.927540901710648	2	104	regulation of protein targeting	BP	13579	114
GO:0007007	0.251899194306788	0.966702102095156	1	26	inner mitochondrial membrane organization	BP	13579	114
GO:0034314	0.252034326495169	0.966539217017595	1	29	Arp2/3 complex-mediated actin nucleation	BP	13579	114
GO:0001960	0.252425357132541	0.966243302775625	1	35	negative regulation of cytokine-mediated signaling pathway	BP	13579	114
GO:0030833	0.252739850979563	0.926849040179389	2	121	regulation of actin filament polymerization	BP	13579	114
GO:0120032	0.253676841023941	0.926309958085785	2	139	regulation of plasma membrane bounded cell projection assembly	BP	13579	114
GO:1901385	0.253744179119609	0.965925947585693	1	33	regulation of voltage-gated calcium channel activity	BP	13579	114
GO:0042176	0.253807594479261	0.886167745425531	4	306	regulation of protein catabolic process	BP	13579	114
GO:0035794	0.253854249754558	0.966028161998374	1	29	positive regulation of mitochondrial membrane permeability	BP	13579	114
GO:0031344	0.254345742967371	0.864893697300696	6	602	regulation of cell projection organization	BP	13579	114
GO:0010977	0.254471295026746	0.925916862772347	2	142	negative regulation of neuron projection development	BP	13579	114
GO:0018393	0.254502327796582	0.925963676918731	2	129	internal peptidyl-lysine acetylation	BP	13579	114
GO:0032879	0.254711195058464	0.817888639411921	21	2256	regulation of localization	BP	13579	114
GO:0050999	0.255461838236219	0.965501260994584	1	31	regulation of nitric-oxide synthase activity	BP	13579	114
GO:0050701	0.255713537696036	0.965284601402642	1	36	interleukin-1 secretion	BP	13579	114
GO:1904950	0.256319659226544	0.900927189119764	3	202	negative regulation of establishment of protein localization	BP	13579	114
GO:0021700	0.256357115917684	0.900826680860963	3	229	developmental maturation	BP	13579	114
GO:1901224	0.257037397081943	0.964880167541677	1	37	positive regulation of NIK/NF-kappaB signaling	BP	13579	114
GO:0030837	0.257047346888797	0.964754122686299	1	43	negative regulation of actin filament polymerization	BP	13579	114
GO:0051966	0.257576161929216	0.964413961990637	1	57	regulation of synaptic transmission, glutamatergic	BP	13579	114
GO:0009112	0.258027499071105	0.964570936903408	1	38	nucleobase metabolic process	BP	13579	114
GO:0030071	0.259038533350949	0.964277566781149	1	38	regulation of mitotic metaphase/anaphase transition	BP	13579	114
GO:0032881	0.259484848871266	0.964125171067643	1	39	regulation of polysaccharide metabolic process	BP	13579	114
GO:0060491	0.259967282757823	0.923269531563061	2	141	regulation of cell projection assembly	BP	13579	114
GO:2000116	0.260288084028226	0.898662131815891	3	195	regulation of cysteine-type endopeptidase activity	BP	13579	114
GO:0045746	0.260353635010285	0.964093208672511	1	31	negative regulation of Notch signaling pathway	BP	13579	114
GO:1903205	0.260361155796093	0.964025433283787	1	33	regulation of hydrogen peroxide-induced cell death	BP	13579	114
GO:1903364	0.260489516188141	0.923127041263513	2	120	positive regulation of cellular protein catabolic process	BP	13579	114
GO:0000768	0.260824089463672	0.963691419915647	1	41	syncytium formation by plasma membrane fusion	BP	13579	114
GO:0051955	0.261221017879201	0.963595308644028	1	40	regulation of amino acid transport	BP	13579	114
GO:0007088	0.261877265576526	0.922420709844844	2	125	regulation of mitotic nuclear division	BP	13579	114
GO:0016925	0.261950248896076	0.963425155853989	1	38	protein sumoylation	BP	13579	114
GO:0009566	0.263190078077563	0.921856116839593	2	113	fertilization	BP	13579	114
GO:0006084	0.263260492509399	0.963207057634978	1	32	acetyl-CoA metabolic process	BP	13579	114
GO:0098660	0.265433555883301	0.849665658742069	7	679	inorganic ion transmembrane transport	BP	13579	114
GO:0034976	0.265624215585488	0.895531469983168	3	201	response to endoplasmic reticulum stress	BP	13579	114
GO:0001974	0.26578654660469	0.962142086626824	1	45	blood vessel remodeling	BP	13579	114
GO:0008347	0.265970287781625	0.962122902073372	1	43	glial cell migration	BP	13579	114
GO:0006383	0.267353593455971	0.961813592307454	1	38	transcription from RNA polymerase III promoter	BP	13579	114
GO:1902099	0.268116050465818	0.961559093082754	1	39	regulation of metaphase/anaphase transition of cell cycle	BP	13579	114
GO:0055067	0.268209455890168	0.919320148181575	2	122	monovalent inorganic cation homeostasis	BP	13579	114
GO:0032846	0.268537285462272	0.893772543352269	3	215	positive regulation of homeostatic process	BP	13579	114
GO:0002762	0.269548656135434	0.96120032143883	1	36	negative regulation of myeloid leukocyte differentiation	BP	13579	114
GO:0060402	0.269598135222302	0.918570365253591	2	132	calcium ion transport into cytosol	BP	13579	114
GO:0030041	0.270047324335059	0.918351596303292	2	131	actin filament polymerization	BP	13579	114
GO:0010955	0.270197825888285	0.961031088913117	1	35	negative regulation of protein processing	BP	13579	114
GO:1903318	0.270197825888285	0.961031088913117	1	35	negative regulation of protein maturation	BP	13579	114
GO:0046847	0.270497496448836	0.960602059944028	1	52	filopodium assembly	BP	13579	114
GO:0050909	0.271173991496427	0.960763237841376	1	34	sensory perception of taste	BP	13579	114
GO:1905710	0.271486895027129	0.960771150520814	1	31	positive regulation of membrane permeability	BP	13579	114
GO:0006475	0.271698628802777	0.917508618230453	2	134	internal protein amino acid acetylation	BP	13579	114
GO:0051973	0.271701145113416	0.960634216782412	1	33	positive regulation of telomerase activity	BP	13579	114
GO:0050873	0.272530183240368	0.960259300543543	1	37	brown fat cell differentiation	BP	13579	114
GO:0007091	0.272686047223883	0.9601143245804	1	41	metaphase/anaphase transition of mitotic cell cycle	BP	13579	114
GO:0006949	0.273272013252581	0.959890910910143	1	43	syncytium formation	BP	13579	114
GO:0010675	0.273651993306567	0.91659025918401	2	123	regulation of cellular carbohydrate metabolic process	BP	13579	114
GO:0032527	0.274521166371492	0.959731111963171	1	34	protein exit from endoplasmic reticulum	BP	13579	114
GO:0034504	0.275034321153557	0.872508877652095	4	337	protein localization to nucleus	BP	13579	114
GO:0006879	0.276777649851619	0.958909622960154	1	38	cellular iron ion homeostasis	BP	13579	114
GO:1903146	0.276790932240914	0.958879909571694	1	39	regulation of autophagy of mitochondrion	BP	13579	114
GO:0009948	0.277023963724068	0.958832122378267	1	38	anterior/posterior axis specification	BP	13579	114
GO:0060761	0.277259991926582	0.95875778124446	1	38	negative regulation of response to cytokine stimulus	BP	13579	114
GO:0035148	0.277439267842992	0.914523075717252	2	151	tube formation	BP	13579	114
GO:0036474	0.278019623732342	0.958604157374121	1	35	cell death in response to hydrogen peroxide	BP	13579	114
GO:0007269	0.278081171164903	0.914289502995587	2	132	neurotransmitter secretion	BP	13579	114
GO:0099643	0.278081171164903	0.914289502995587	2	132	signal release from synapse	BP	13579	114
GO:2000649	0.278125258584074	0.95838886698572	1	42	regulation of sodium ion transmembrane transporter activity	BP	13579	114
GO:0007249	0.278162880586593	0.888037135590771	3	215	I-kappaB kinase/NF-kappaB signaling	BP	13579	114
GO:0046825	0.278774103932182	0.958205192981503	1	41	regulation of protein export from nucleus	BP	13579	114
GO:0072331	0.279749290893376	0.913547925072765	2	115	signal transduction by p53 class mediator	BP	13579	114
GO:0006464	0.28019941806462	0.791001169927598	26	2862	cellular protein modification process	BP	13579	114
GO:0036211	0.28019941806462	0.791001169927598	26	2862	protein modification process	BP	13579	114
GO:0010288	0.280699284881856	0.957665967989416	1	38	response to lead ion	BP	13579	114
GO:0090207	0.281401599042068	0.957498232402936	1	36	regulation of triglyceride metabolic process	BP	13579	114
GO:0033059	0.281508851436083	0.957406637473699	1	38	cellular pigmentation	BP	13579	114
GO:1903170	0.281529302011148	0.957457313845487	1	36	negative regulation of calcium ion transmembrane transport	BP	13579	114
GO:0010965	0.281597839543357	0.957279949564859	1	42	regulation of mitotic sister chromatid separation	BP	13579	114
GO:0044784	0.281597839543357	0.957279949564859	1	42	metaphase/anaphase transition of cell cycle	BP	13579	114
GO:0070897	0.2819266523256	0.95750587137617	1	31	DNA-templated transcriptional preinitiation complex assembly	BP	13579	114
GO:0021795	0.282039096081054	0.957056594136264	1	46	cerebral cortex cell migration	BP	13579	114
GO:0045839	0.282362383783744	0.957105691795095	1	39	negative regulation of mitotic nuclear division	BP	13579	114
GO:0006040	0.284007256462064	0.956797345901535	1	32	amino sugar metabolic process	BP	13579	114
GO:0046148	0.285152003967702	0.95617575800065	1	40	pigment biosynthetic process	BP	13579	114
GO:0018394	0.285421419673319	0.910478629260416	2	137	peptidyl-lysine acetylation	BP	13579	114
GO:0016239	0.285579591905364	0.955868482158	1	48	positive regulation of macroautophagy	BP	13579	114
GO:0001947	0.286082022963592	0.955759596330066	1	45	heart looping	BP	13579	114
GO:0032507	0.287313607652006	0.955334600597443	1	46	maintenance of protein location in cell	BP	13579	114
GO:0046164	0.287599547973955	0.955519102343649	1	35	alcohol catabolic process	BP	13579	114
GO:0033013	0.287750840579955	0.95540622037711	1	37	tetrapyrrole metabolic process	BP	13579	114
GO:0009620	0.288174688565063	0.9554398209348	1	32	response to fungus	BP	13579	114
GO:1901799	0.288176239856759	0.955266054081819	1	37	negative regulation of proteasomal protein catabolic process	BP	13579	114
GO:0021532	0.289806470432263	0.954697112662863	1	38	neural tube patterning	BP	13579	114
GO:2001239	0.290234853186355	0.954499959484404	1	40	regulation of extrinsic apoptotic signaling pathway in absence of ligand	BP	13579	114
GO:0006900	0.290381130796618	0.954356656908411	1	44	vesicle budding from membrane	BP	13579	114
GO:2001252	0.29074819432555	0.907665542251783	2	141	positive regulation of chromosome organization	BP	13579	114
GO:0009749	0.291033096093052	0.88015660465467	3	225	response to glucose	BP	13579	114
GO:1903829	0.291138405428898	0.861856747587032	4	329	positive regulation of cellular protein localization	BP	13579	114
GO:0006805	0.291983960115647	0.954100765223557	1	34	xenobiotic metabolic process	BP	13579	114
GO:0001975	0.291989938714333	0.953887410526159	1	41	response to amphetamine	BP	13579	114
GO:1903202	0.292021906252136	0.953929309384489	1	39	negative regulation of oxidative stress-induced cell death	BP	13579	114
GO:0098655	0.292858826502611	0.829294650445249	7	690	cation transmembrane transport	BP	13579	114
GO:0042982	0.293097783535065	0.953567585621876	1	39	amyloid precursor protein metabolic process	BP	13579	114
GO:0032956	0.293543791266322	0.878522961758129	3	253	regulation of actin cytoskeleton organization	BP	13579	114
GO:0009880	0.293809974305454	0.953087112422718	1	50	embryonic pattern specification	BP	13579	114
GO:0033044	0.293871068849209	0.87831461512763	3	255	regulation of chromosome organization	BP	13579	114
GO:0051168	0.295101524535191	0.90541354983158	2	131	nuclear export	BP	13579	114
GO:0016311	0.296386569841478	0.858277809520718	4	351	dephosphorylation	BP	13579	114
GO:0043124	0.296849504895096	0.952145090968263	1	45	negative regulation of I-kappaB kinase/NF-kappaB signaling	BP	13579	114
GO:0016331	0.297325586722918	0.904082411618091	2	158	morphogenesis of embryonic epithelium	BP	13579	114
GO:0031281	0.298107994094592	0.951807138580182	1	41	positive regulation of cyclase activity	BP	13579	114
GO:2001258	0.298696130159444	0.951720479258633	1	37	negative regulation of cation channel activity	BP	13579	114
GO:0006893	0.299618020227995	0.951189729621169	1	45	Golgi to plasma membrane transport	BP	13579	114
GO:1900408	0.300107476877397	0.951143066035329	1	40	negative regulation of cellular response to oxidative stress	BP	13579	114
GO:0051640	0.301110754356682	0.841542074278685	5	463	organelle localization	BP	13579	114
GO:0051306	0.301353911249201	0.9505852402005	1	45	mitotic sister chromatid separation	BP	13579	114
GO:0006897	0.30233806422403	0.840647385759447	5	474	endocytosis	BP	13579	114
GO:0010822	0.303026602248281	0.901230281325701	2	119	positive regulation of mitochondrion organization	BP	13579	114
GO:0010559	0.303320273459016	0.950021370248064	1	40	regulation of glycoprotein biosynthetic process	BP	13579	114
GO:1990778	0.303658050695855	0.872217583200435	3	238	protein localization to cell periphery	BP	13579	114
GO:0051349	0.30389777580464	0.949818209936618	1	40	positive regulation of lyase activity	BP	13579	114
GO:0060401	0.303903943470048	0.900600143733809	2	142	cytosolic calcium ion transport	BP	13579	114
GO:0045010	0.30577782870143	0.949214242909093	1	38	actin nucleation	BP	13579	114
GO:0051604	0.306016489003574	0.870788219866742	3	217	protein maturation	BP	13579	114
GO:0021915	0.306750038885892	0.898956462514843	2	159	neural tube development	BP	13579	114
GO:1903573	0.30706187925717	0.948791025063055	1	37	negative regulation of response to endoplasmic reticulum stress	BP	13579	114
GO:0044237	0.307357078106708	0.756629656023515	66	7291	cellular metabolic process	BP	13579	114
GO:0051412	0.307502914309872	0.948569227008014	1	39	response to corticosterone	BP	13579	114
GO:0009746	0.307861894207695	0.869558494148292	3	233	response to hexose	BP	13579	114
GO:0099531	0.308205853179073	0.898252039599767	2	140	presynaptic process involved in chemical synaptic transmission	BP	13579	114
GO:0032768	0.308278815321616	0.94829173949778	1	39	regulation of monooxygenase activity	BP	13579	114
GO:1905818	0.308309230470482	0.948098065314711	1	46	regulation of chromosome separation	BP	13579	114
GO:1901031	0.310120853559766	0.947599164751862	1	40	regulation of response to reactive oxygen species	BP	13579	114
GO:0033692	0.310828789561432	0.947105304531762	1	50	cellular polysaccharide biosynthetic process	BP	13579	114
GO:0050768	0.311601381602483	0.867060632622264	3	270	negative regulation of neurogenesis	BP	13579	114
GO:0031647	0.311667193320041	0.867192200985658	3	212	regulation of protein stability	BP	13579	114
GO:0032651	0.312764561306285	0.946482728927793	1	46	regulation of interleukin-1 beta production	BP	13579	114
GO:1901222	0.313203960348683	0.946278139753919	1	48	regulation of NIK/NF-kappaB signaling	BP	13579	114
GO:0033047	0.313480434944718	0.946117443268232	1	51	regulation of mitotic sister chromatid segregation	BP	13579	114
GO:0071466	0.314783033977816	0.945965001552399	1	38	cellular response to xenobiotic stimulus	BP	13579	114
GO:0001893	0.314823478091418	0.945917185566884	1	39	maternal placenta development	BP	13579	114
GO:1902883	0.3149022254007	0.945798756022954	1	42	negative regulation of response to oxidative stress	BP	13579	114
GO:0006909	0.316031772561446	0.893895378633948	2	140	phagocytosis	BP	13579	114
GO:0032465	0.316322750860952	0.945030944567598	1	53	regulation of cytokinesis	BP	13579	114
GO:0055002	0.316425502821089	0.893650450918935	2	144	striated muscle cell development	BP	13579	114
GO:0060711	0.3165090608838	0.945037584732056	1	49	labyrinthine layer development	BP	13579	114
GO:0003281	0.316587377301371	0.944810566275581	1	61	ventricular septum development	BP	13579	114
GO:0099132	0.316763625071267	0.94492281343715	1	50	ATP hydrolysis coupled cation transmembrane transport	BP	13579	114
GO:1903307	0.317942900583824	0.944524580984936	1	48	positive regulation of regulated secretory pathway	BP	13579	114
GO:0043966	0.318361899869659	0.944306871662776	1	51	histone H3 acetylation	BP	13579	114
GO:0032653	0.318642362810162	0.944471323040048	1	40	regulation of interleukin-10 production	BP	13579	114
GO:0061371	0.319839285993757	0.943771874766496	1	50	determination of heart left/right asymmetry	BP	13579	114
GO:0001707	0.322060752109414	0.942856523296995	1	54	mesoderm formation	BP	13579	114
GO:0051445	0.322350079987304	0.942935797975925	1	45	regulation of meiotic cell cycle	BP	13579	114
GO:0043412	0.323434419104469	0.752420525661185	27	3015	macromolecule modification	BP	13579	114
GO:0032922	0.324041885097799	0.942118678199418	1	53	circadian regulation of gene expression	BP	13579	114
GO:0016567	0.324056692564438	0.813917347428522	6	560	protein ubiquitination	BP	13579	114
GO:0001756	0.324219892390483	0.941998270942441	1	56	somitogenesis	BP	13579	114
GO:0044743	0.324869791976646	0.942224993896915	1	37	protein transmembrane import into intracellular organelle	BP	13579	114
GO:0099131	0.324946134719692	0.941790709416864	1	52	ATP hydrolysis coupled ion transmembrane transport	BP	13579	114
GO:0050821	0.325551222337998	0.888558597296872	2	129	protein stabilization	BP	13579	114
GO:1902305	0.326141169134537	0.941370919534636	1	50	regulation of sodium ion transmembrane transport	BP	13579	114
GO:0051196	0.326879086427813	0.941257128201189	1	43	regulation of coenzyme metabolic process	BP	13579	114
GO:0055093	0.326901850933111	0.94119400093276	1	45	response to hyperoxia	BP	13579	114
GO:0021762	0.327663590335376	0.941046336284071	1	40	substantia nigra development	BP	13579	114
GO:2000272	0.328033305698695	0.940871154062815	1	41	negative regulation of receptor activity	BP	13579	114
GO:1904951	0.328653410472335	0.821395863381295	5	442	positive regulation of establishment of protein localization	BP	13579	114
GO:0043278	0.32888980835235	0.940327320185371	1	49	response to morphine	BP	13579	114
GO:0003143	0.329325541582813	0.940094712411442	1	52	embryonic heart tube morphogenesis	BP	13579	114
GO:0006342	0.330284782142149	0.939700032699027	1	53	chromatin silencing	BP	13579	114
GO:0022029	0.330987545071279	0.939305731020323	1	60	telencephalon cell migration	BP	13579	114
GO:0006109	0.33259060918616	0.884388712962324	2	142	regulation of carbohydrate metabolic process	BP	13579	114
GO:0018205	0.33391307679836	0.852394923674952	3	269	peptidyl-lysine modification	BP	13579	114
GO:0045670	0.333969033981849	0.938286398877968	1	51	regulation of osteoclast differentiation	BP	13579	114
GO:0046390	0.334275374999369	0.852283664431912	3	226	ribose phosphate biosynthetic process	BP	13579	114
GO:0010507	0.334327717231602	0.938165381542562	1	50	negative regulation of autophagy	BP	13579	114
GO:0071456	0.334551592221221	0.883233093615951	2	143	cellular response to hypoxia	BP	13579	114
GO:0016050	0.334717336863879	0.851892852688248	3	255	vesicle organization	BP	13579	114
GO:0051972	0.334799780807906	0.938219489517706	1	41	regulation of telomerase activity	BP	13579	114
GO:0051193	0.335132493703163	0.937995506735579	1	44	regulation of cofactor metabolic process	BP	13579	114
GO:0032613	0.335506355310798	0.937875907728647	1	43	interleukin-10 production	BP	13579	114
GO:0009311	0.336235988692434	0.937717581269984	1	39	oligosaccharide metabolic process	BP	13579	114
GO:0048332	0.336369435834573	0.937197265152014	1	58	mesoderm morphogenesis	BP	13579	114
GO:1903018	0.336490299116595	0.937453899531742	1	44	regulation of glycoprotein metabolic process	BP	13579	114
GO:0006913	0.336977204673081	0.829824443293311	4	363	nucleocytoplasmic transport	BP	13579	114
GO:0051353	0.337195696107988	0.937264435506009	1	41	positive regulation of oxidoreductase activity	BP	13579	114
GO:0070231	0.337362722593547	0.937076206703387	1	45	T cell apoptotic process	BP	13579	114
GO:0016236	0.337809795251805	0.881241351481856	2	155	macroautophagy	BP	13579	114
GO:0038061	0.339790788440716	0.935868202559395	1	55	NIK/NF-kappaB signaling	BP	13579	114
GO:0034284	0.341205566119288	0.847534155112528	3	246	response to monosaccharide	BP	13579	114
GO:0010656	0.341248238272131	0.935401790020669	1	49	negative regulation of muscle cell apoptotic process	BP	13579	114
GO:0006473	0.341560337869374	0.879015993859465	2	154	protein acetylation	BP	13579	114
GO:0043279	0.341714420191412	0.878935216615911	2	152	response to alkaloid	BP	13579	114
GO:0034605	0.34232414197062	0.934962262435327	1	49	cellular response to heat	BP	13579	114
GO:0021885	0.342401193333462	0.934669760944252	1	63	forebrain cell migration	BP	13579	114
GO:0030001	0.344575145981987	0.78895492577617	7	735	metal ion transport	BP	13579	114
GO:0019748	0.344735414256631	0.934106298267418	1	44	secondary metabolic process	BP	13579	114
GO:0009066	0.344920806935277	0.934093133784045	1	42	aspartate family amino acid metabolic process	BP	13579	114
GO:0051169	0.344930375662556	0.824030761060624	4	366	nuclear transport	BP	13579	114
GO:0014072	0.345184163789499	0.933738652119713	1	51	response to isoquinoline alkaloid	BP	13579	114
GO:0043967	0.345660391352624	0.933477505005106	1	54	histone H4 acetylation	BP	13579	114
GO:0051783	0.345783155719542	0.876492528039225	2	152	regulation of nuclear division	BP	13579	114
GO:0071897	0.346111778302258	0.876377024387732	2	139	DNA biosynthetic process	BP	13579	114
GO:0050829	0.346299264748911	0.933557908566359	1	41	defense response to Gram-negative bacterium	BP	13579	114
GO:0048469	0.347333188743519	0.875598869931987	2	145	cell maturation	BP	13579	114
GO:0008589	0.347512746707137	0.932549590622793	1	63	regulation of smoothened signaling pathway	BP	13579	114
GO:0042147	0.347567871198485	0.932590255533467	1	59	retrograde transport, endosome to Golgi	BP	13579	114
GO:0043085	0.3483558542205	0.767139492866779	10	1113	positive regulation of catalytic activity	BP	13579	114
GO:0050796	0.349369271196959	0.874297623248181	2	156	regulation of insulin secretion	BP	13579	114
GO:0000271	0.349780504872354	0.93169657139711	1	57	polysaccharide biosynthetic process	BP	13579	114
GO:0045761	0.350223626048757	0.931707597423863	1	48	regulation of adenylate cyclase activity	BP	13579	114
GO:0055001	0.35077278510073	0.873442608531294	2	156	muscle cell development	BP	13579	114
GO:0006403	0.350945776971943	0.873444565069851	2	139	RNA localization	BP	13579	114
GO:0001523	0.351249157110678	0.931490487664748	1	41	retinoid metabolic process	BP	13579	114
GO:0071902	0.351272632161438	0.840519291936143	3	284	positive regulation of protein serine/threonine kinase activity	BP	13579	114
GO:0007043	0.354201698949112	0.929657232204321	1	67	cell-cell junction assembly	BP	13579	114
GO:0006661	0.354327078668883	0.929803767850973	1	55	phosphatidylinositol biosynthetic process	BP	13579	114
GO:0032611	0.354523833113919	0.92974023844073	1	54	interleukin-1 beta production	BP	13579	114
GO:0042306	0.35469913868645	0.871030492217993	2	157	regulation of protein import into nucleus	BP	13579	114
GO:0014014	0.356278555676469	0.929157906269639	1	47	negative regulation of gliogenesis	BP	13579	114
GO:0045777	0.357805537249358	0.928590486026758	1	44	positive regulation of blood pressure	BP	13579	114
GO:0009410	0.358295233515016	0.928287405741079	1	47	response to xenobiotic stimulus	BP	13579	114
GO:1904589	0.358383733004727	0.868746967104539	2	158	regulation of protein import	BP	13579	114
GO:0048878	0.358546339904818	0.76388099934531	9	943	chemical homeostasis	BP	13579	114
GO:0090662	0.358572486011582	0.927876691995687	1	60	ATP hydrolysis coupled transmembrane transport	BP	13579	114
GO:0071702	0.359319141439306	0.731072104837318	19	2039	organic substance transport	BP	13579	114
GO:0070527	0.360349835625171	0.927263875291544	1	52	platelet aggregation	BP	13579	114
GO:0045814	0.360930121602883	0.926864368594984	1	59	negative regulation of gene expression, epigenetic	BP	13579	114
GO:0051784	0.360975145850948	0.92703941060037	1	50	negative regulation of nuclear division	BP	13579	114
GO:0051304	0.362575731763544	0.926140277894062	1	59	chromosome separation	BP	13579	114
GO:0036294	0.362665628517508	0.866111865738985	2	152	cellular response to decreased oxygen levels	BP	13579	114
GO:2001021	0.362860981991627	0.926211140553007	1	50	negative regulation of response to DNA damage stimulus	BP	13579	114
GO:1901888	0.363908880711105	0.925480835476751	1	63	regulation of cell junction assembly	BP	13579	114
GO:0007040	0.364158133990452	0.925638236681639	1	50	lysosome organization	BP	13579	114
GO:0080171	0.364158133990452	0.925638236681639	1	50	lytic vacuole organization	BP	13579	114
GO:0022607	0.364304251309678	0.726620159904169	19	2125	cellular component assembly	BP	13579	114
GO:0051651	0.364441811037938	0.925277975686865	1	61	maintenance of location in cell	BP	13579	114
GO:0033045	0.364537196142878	0.925253357041159	1	60	regulation of sister chromatid segregation	BP	13579	114
GO:0035249	0.366274712253092	0.924185389243332	1	82	synaptic transmission, glutamatergic	BP	13579	114
GO:0016042	0.366396410750066	0.830065332769173	3	232	lipid catabolic process	BP	13579	114
GO:0007015	0.366652996399117	0.829677477545371	3	301	actin filament organization	BP	13579	114
GO:0032970	0.367016343550454	0.829444919810225	3	290	regulation of actin filament-based process	BP	13579	114
GO:0090407	0.367340680418501	0.791733992474914	5	440	organophosphate biosynthetic process	BP	13579	114
GO:0050907	0.367539926473059	0.924384637422669	1	42	detection of chemical stimulus involved in sensory perception	BP	13579	114
GO:1903051	0.368888182649689	0.923527047941234	1	50	negative regulation of proteolysis involved in cellular protein catabolic process	BP	13579	114
GO:0030101	0.368907751321018	0.923545454053214	1	49	natural killer cell activation	BP	13579	114
GO:0034308	0.369319952233369	0.923626125372032	1	41	primary alcohol metabolic process	BP	13579	114
GO:0009101	0.369622475410392	0.827706970864245	3	248	glycoprotein biosynthetic process	BP	13579	114
GO:0033143	0.371025965718249	0.922283384922895	1	63	regulation of intracellular steroid hormone receptor signaling pathway	BP	13579	114
GO:1990090	0.371724069517494	0.921948727158569	1	64	cellular response to nerve growth factor stimulus	BP	13579	114
GO:0035305	0.371895911746807	0.921823026660218	1	67	negative regulation of dephosphorylation	BP	13579	114
GO:1903047	0.373510926001256	0.786773834571662	5	501	mitotic cell cycle process	BP	13579	114
GO:0065002	0.373801672733126	0.921449112376618	1	45	intracellular protein transmembrane transport	BP	13579	114
GO:0098657	0.373804612857209	0.786511435938139	5	526	import into cell	BP	13579	114
GO:0070206	0.373954871949662	0.921174229027011	1	52	protein trimerization	BP	13579	114
GO:0016575	0.375040561614452	0.920427724805594	1	64	histone deacetylation	BP	13579	114
GO:0060840	0.375539369993907	0.919971496862282	1	81	artery development	BP	13579	114
GO:0097193	0.375689514843806	0.823370540940236	3	241	intrinsic apoptotic signaling pathway	BP	13579	114
GO:0042592	0.378782972770678	0.728764559814452	13	1421	homeostatic process	BP	13579	114
GO:0006094	0.379937268361351	0.918285609318865	1	57	gluconeogenesis	BP	13579	114
GO:0042308	0.382344700839547	0.91715359950058	1	57	negative regulation of protein import into nucleus	BP	13579	114
GO:1904590	0.382344700839547	0.91715359950058	1	57	negative regulation of protein import	BP	13579	114
GO:0035050	0.382387999275897	0.916978887426026	1	65	embryonic heart tube development	BP	13579	114
GO:0017157	0.383387862000615	0.852768438533432	2	161	regulation of exocytosis	BP	13579	114
GO:0007010	0.384227837469497	0.748515687816496	8	939	cytoskeleton organization	BP	13579	114
GO:0032088	0.386015014956042	0.915480913102915	1	54	negative regulation of NF-kappaB transcription factor activity	BP	13579	114
GO:0071156	0.386138488750281	0.915447386794564	1	53	regulation of cell cycle arrest	BP	13579	114
GO:1990089	0.386549770820322	0.914947016618936	1	68	response to nerve growth factor	BP	13579	114
GO:0097194	0.387276372691005	0.914985753343548	1	50	execution phase of apoptosis	BP	13579	114
GO:0034637	0.387419500106035	0.914672688247747	1	60	cellular carbohydrate biosynthetic process	BP	13579	114
GO:0032890	0.387966124518432	0.914370227740971	1	62	regulation of organic acid transport	BP	13579	114
GO:0006575	0.388979909350546	0.849241663041161	2	138	cellular modified amino acid metabolic process	BP	13579	114
GO:0031331	0.389013863250576	0.813497556133463	3	282	positive regulation of cellular catabolic process	BP	13579	114
GO:0060562	0.389595015441792	0.812978153626594	3	318	epithelial tube morphogenesis	BP	13579	114
GO:0051188	0.389612740503058	0.848847139927215	2	135	cofactor biosynthetic process	BP	13579	114
GO:0048168	0.390410076399794	0.913066509453005	1	69	regulation of neuronal synaptic plasticity	BP	13579	114
GO:0032413	0.390816861565056	0.913073472913076	1	58	negative regulation of ion transmembrane transporter activity	BP	13579	114
GO:0010721	0.391464874563084	0.811621117723076	3	305	negative regulation of cell development	BP	13579	114
GO:0016101	0.391694527300845	0.912823747934431	1	51	diterpenoid metabolic process	BP	13579	114
GO:0009743	0.394100526727463	0.809742532271465	3	274	response to carbohydrate	BP	13579	114
GO:0032652	0.394348442808804	0.911347462913359	1	58	regulation of interleukin-1 production	BP	13579	114
GO:0140029	0.39436033091232	0.911183045006107	1	66	exocytic process	BP	13579	114
GO:0019319	0.394494316587911	0.911253538069713	1	59	hexose biosynthetic process	BP	13579	114
GO:0071806	0.395145014934838	0.911229217724886	1	48	protein transmembrane transport	BP	13579	114
GO:1903201	0.398104418091424	0.909466887446542	1	59	regulation of oxidative stress-induced cell death	BP	13579	114
GO:0030330	0.39851326557076	0.909333551136916	1	56	DNA damage response, signal transduction by p53 class mediator	BP	13579	114
GO:0006367	0.398939893186683	0.909096537313516	1	57	transcription initiation from RNA polymerase II promoter	BP	13579	114
GO:0006487	0.399310100179242	0.909042942544941	1	52	protein N-linked glycosylation	BP	13579	114
GO:0009247	0.399556954618644	0.908949104300127	1	51	glycolipid biosynthetic process	BP	13579	114
GO:0061053	0.39974872058093	0.908422895696936	1	71	somite development	BP	13579	114
GO:0006766	0.402322961351909	0.90747590798195	1	54	vitamin metabolic process	BP	13579	114
GO:0015807	0.40254029586462	0.907242275564555	1	59	L-amino acid transport	BP	13579	114
GO:0006887	0.403727318832567	0.802497255035834	3	276	exocytosis	BP	13579	114
GO:0017038	0.404394895885279	0.801970082507817	3	283	protein import	BP	13579	114
GO:0046777	0.404723990037235	0.838177480027733	2	218	protein autophosphorylation	BP	13579	114
GO:0098876	0.40604114258672	0.905319254797323	1	66	vesicle-mediated transport to the plasma membrane	BP	13579	114
GO:0045861	0.407045685704414	0.800098129177556	3	241	negative regulation of proteolysis	BP	13579	114
GO:1903363	0.407224214908923	0.904881582068812	1	58	negative regulation of cellular protein catabolic process	BP	13579	114
GO:0051851	0.408808794130938	0.904143472697642	1	55	modification by host of symbiont morphology or physiology	BP	13579	114
GO:2000242	0.409776583375133	0.903760900991552	1	51	negative regulation of reproductive process	BP	13579	114
GO:0034109	0.412443616009705	0.901990440130709	1	67	homotypic cell-cell adhesion	BP	13579	114
GO:0009409	0.413101403410234	0.901791029172884	1	60	response to cold	BP	13579	114
GO:0050808	0.413659573122748	0.831891063113732	2	245	synapse organization	BP	13579	114
GO:0031279	0.414127633383572	0.901253542930381	1	60	regulation of cyclase activity	BP	13579	114
GO:0010975	0.414528387506637	0.770167260052936	4	468	regulation of neuron projection development	BP	13579	114
GO:0042035	0.415192360510597	0.900566932254653	1	66	regulation of cytokine biosynthetic process	BP	13579	114
GO:0035304	0.415647895969861	0.90028924294182	1	68	regulation of protein dephosphorylation	BP	13579	114
GO:0021543	0.415722893168234	0.830618349728637	2	196	pallium development	BP	13579	114
GO:1900181	0.416108051458436	0.900046124148592	1	68	negative regulation of protein localization to nucleus	BP	13579	114
GO:0051336	0.416413445187047	0.720684216889022	8	927	regulation of hydrolase activity	BP	13579	114
GO:0071248	0.416526448755593	0.830158961984644	2	175	cellular response to metal ion	BP	13579	114
GO:0045055	0.416708577162013	0.830059883667454	2	170	regulated exocytosis	BP	13579	114
GO:0045787	0.416715718627497	0.792520109482346	3	284	positive regulation of cell cycle	BP	13579	114
GO:0031330	0.416785372441813	0.830017959976062	2	168	negative regulation of cellular catabolic process	BP	13579	114
GO:0033209	0.416983646216908	0.899748352079616	1	60	tumor necrosis factor-mediated signaling pathway	BP	13579	114
GO:0044772	0.417472782841948	0.791942401920376	3	281	mitotic cell cycle phase transition	BP	13579	114
GO:0005977	0.419894967265618	0.898031695624754	1	68	glycogen metabolic process	BP	13579	114
GO:0006073	0.419894967265618	0.898031695624754	1	68	cellular glucan metabolic process	BP	13579	114
GO:0044042	0.419894967265618	0.898031695624754	1	68	glucan metabolic process	BP	13579	114
GO:0006892	0.420055852979023	0.897827896510397	1	75	post-Golgi vesicle-mediated transport	BP	13579	114
GO:0006399	0.420175357239517	0.827822789196268	2	141	tRNA metabolic process	BP	13579	114
GO:0006835	0.420479178044997	0.897648565066596	1	72	dicarboxylic acid transport	BP	13579	114
GO:0051259	0.421877824194705	0.74719486408904	5	494	protein oligomerization	BP	13579	114
GO:0014075	0.421906380986272	0.897074926854986	1	62	response to amine	BP	13579	114
GO:0006476	0.422357562312919	0.896605299263032	1	74	protein deacetylation	BP	13579	114
GO:0045862	0.422442094071045	0.788076060755197	3	280	positive regulation of proteolysis	BP	13579	114
GO:2000378	0.422512921577613	0.896926480559685	1	55	negative regulation of reactive oxygen species metabolic process	BP	13579	114
GO:0046364	0.422540295444872	0.896711296145907	1	63	monosaccharide biosynthetic process	BP	13579	114
GO:0051926	0.423153613573339	0.89652571365554	1	57	negative regulation of calcium ion transport	BP	13579	114
GO:0120034	0.424302750901106	0.895423899400225	1	83	positive regulation of plasma membrane bounded cell projection assembly	BP	13579	114
GO:0048857	0.425233798200191	0.895322420080794	1	60	neural nucleus development	BP	13579	114
GO:0010506	0.425544579449321	0.823676638915092	2	189	regulation of autophagy	BP	13579	114
GO:1901379	0.425792228959131	0.894845929883817	1	68	regulation of potassium ion transmembrane transport	BP	13579	114
GO:0045638	0.426780208702567	0.894409614227897	1	63	negative regulation of myeloid cell differentiation	BP	13579	114
GO:0051385	0.42683422953291	0.894501222684686	1	58	response to mineralocorticoid	BP	13579	114
GO:0030522	0.428236674975894	0.821715804813063	2	194	intracellular receptor signaling pathway	BP	13579	114
GO:0051480	0.428938296436438	0.782948594978656	3	287	regulation of cytosolic calcium ion concentration	BP	13579	114
GO:2000377	0.428963544016273	0.821402792562728	2	158	regulation of reactive oxygen species metabolic process	BP	13579	114
GO:0044085	0.429544682087202	0.66522738519848	20	2287	cellular component biogenesis	BP	13579	114
GO:0001505	0.429642087863349	0.82075650814057	2	183	regulation of neurotransmitter levels	BP	13579	114
GO:0046823	0.430651917633355	0.892215774775545	1	66	negative regulation of nucleocytoplasmic transport	BP	13579	114
GO:0044087	0.430719375274181	0.72655207445396	6	716	regulation of cellular component biogenesis	BP	13579	114
GO:0051702	0.430773250556676	0.892285108295459	1	60	interaction with symbiont	BP	13579	114
GO:0045732	0.430852774881716	0.81990764953649	2	178	positive regulation of protein catabolic process	BP	13579	114
GO:0051339	0.432121787168425	0.891512880644853	1	61	regulation of lyase activity	BP	13579	114
GO:0008344	0.433185233128294	0.890499837118686	1	85	adult locomotory behavior	BP	13579	114
GO:0032410	0.433445580889002	0.890662680084506	1	66	negative regulation of transporter activity	BP	13579	114
GO:0008593	0.433893725878126	0.890433564843583	1	65	regulation of Notch signaling pathway	BP	13579	114
GO:0051346	0.434375688452921	0.778658237454067	3	279	negative regulation of hydrolase activity	BP	13579	114
GO:0002444	0.435863716612251	0.889328829609939	1	65	myeloid leukocyte mediated immunity	BP	13579	114
GO:0006721	0.436454555610087	0.889140761480739	1	59	terpenoid metabolic process	BP	13579	114
GO:1905897	0.43660945191789	0.888977692834861	1	62	regulation of response to endoplasmic reticulum stress	BP	13579	114
GO:0046686	0.4376654955066	0.888334794311846	1	64	response to cadmium ion	BP	13579	114
GO:0032612	0.438175426733862	0.887981032735599	1	67	interleukin-1 production	BP	13579	114
GO:0008152	0.438895653038334	0.636224649014302	69	7838	metabolic process	BP	13579	114
GO:0038034	0.43922436442772	0.8874509979165	1	64	signal transduction in absence of ligand	BP	13579	114
GO:0097192	0.43922436442772	0.8874509979165	1	64	extrinsic apoptotic signaling pathway in absence of ligand	BP	13579	114
GO:0008150	0.439251417263	0.684232829884979	102	11747	biological_process	BP	13579	114
GO:1900407	0.439512171192062	0.887264846379323	1	65	regulation of cellular response to oxidative stress	BP	13579	114
GO:0009798	0.440596621434064	0.886488248887344	1	73	axis specification	BP	13579	114
GO:0030073	0.440610882043083	0.812712759343737	2	187	insulin secretion	BP	13579	114
GO:0031334	0.441003391026596	0.812478837000372	2	177	positive regulation of protein complex assembly	BP	13579	114
GO:1901019	0.441085155836003	0.886245184525837	1	71	regulation of calcium ion transmembrane transporter activity	BP	13579	114
GO:0035282	0.441476696789617	0.885901691443139	1	78	segmentation	BP	13579	114
GO:0051983	0.442226600846658	0.885471150747534	1	78	regulation of chromosome segregation	BP	13579	114
GO:0010043	0.442421111818078	0.885750819155506	1	59	response to zinc ion	BP	13579	114
GO:0009064	0.442701384792371	0.885464243847933	1	64	glutamine family amino acid metabolic process	BP	13579	114
GO:0010951	0.443728523593646	0.810608057549804	2	155	negative regulation of endopeptidase activity	BP	13579	114
GO:0045665	0.443851543942076	0.810193698378487	2	211	negative regulation of neuron differentiation	BP	13579	114
GO:0048814	0.44587793266947	0.883232991457985	1	87	regulation of dendrite morphogenesis	BP	13579	114
GO:0043255	0.446868020910087	0.882723701482579	1	82	regulation of carbohydrate biosynthetic process	BP	13579	114
GO:0043065	0.447093893661585	0.725548749425275	5	521	positive regulation of apoptotic process	BP	13579	114
GO:0070227	0.447424277827854	0.882685296228562	1	66	lymphocyte apoptotic process	BP	13579	114
GO:0009127	0.448401581443469	0.882235478451234	1	61	purine nucleoside monophosphate biosynthetic process	BP	13579	114
GO:0009168	0.448401581443469	0.882235478451234	1	61	purine ribonucleoside monophosphate biosynthetic process	BP	13579	114
GO:1903578	0.44945360689564	0.881568853342076	1	63	regulation of ATP metabolic process	BP	13579	114
GO:0043543	0.449790352814457	0.805877723800992	2	184	protein acylation	BP	13579	114
GO:0032412	0.450502846197658	0.805276699787559	2	196	regulation of ion transmembrane transporter activity	BP	13579	114
GO:0042089	0.450556738963174	0.880689108864488	1	74	cytokine biosynthetic process	BP	13579	114
GO:0035239	0.451177618134371	0.764892741497055	3	350	tube morphogenesis	BP	13579	114
GO:0043068	0.451376081706095	0.721808334441564	5	524	positive regulation of programmed cell death	BP	13579	114
GO:1902106	0.451832128696162	0.880012135669482	1	70	negative regulation of leukocyte differentiation	BP	13579	114
GO:0016485	0.453571738058679	0.803072799591641	2	175	protein processing	BP	13579	114
GO:0050848	0.454233946507128	0.878546919278282	1	72	regulation of calcium-mediated signaling	BP	13579	114
GO:0016570	0.454276129077188	0.762347903053665	3	350	histone modification	BP	13579	114
GO:0042770	0.45435106439046	0.878580554938021	1	67	signal transduction in response to DNA damage	BP	13579	114
GO:0035601	0.455680084466086	0.877559796702697	1	79	protein deacylation	BP	13579	114
GO:0030324	0.455961571286654	0.801115557179224	2	200	lung development	BP	13579	114
GO:0002028	0.45635052237576	0.877157753876829	1	79	regulation of sodium ion transport	BP	13579	114
GO:0009165	0.456909180167311	0.760400343157808	3	270	nucleotide biosynthetic process	BP	13579	114
GO:0042107	0.457305835356732	0.876651643171026	1	75	cytokine metabolic process	BP	13579	114
GO:0051248	0.457457529349427	0.683922916070238	8	869	negative regulation of protein metabolic process	BP	13579	114
GO:0006650	0.458445047725039	0.799307738569931	2	183	glycerophospholipid metabolic process	BP	13579	114
GO:0048259	0.459150660835105	0.875469715769843	1	79	regulation of receptor-mediated endocytosis	BP	13579	114
GO:0003279	0.45940801084039	0.875085610937316	1	96	cardiac septum development	BP	13579	114
GO:1903955	0.459804854218663	0.875327821558217	1	66	positive regulation of protein targeting to mitochondrion	BP	13579	114
GO:0030323	0.460187467153698	0.797868579357186	2	202	respiratory tube development	BP	13579	114
GO:0098732	0.462323829354889	0.873523104969168	1	80	macromolecule deacylation	BP	13579	114
GO:0046916	0.462352738782184	0.873609969443584	1	74	cellular transition metal ion homeostasis	BP	13579	114
GO:0051602	0.462541757666477	0.873513573492027	1	73	response to electrical stimulus	BP	13579	114
GO:1901566	0.462599935939244	0.652446963751977	13	1328	organonitrogen compound biosynthetic process	BP	13579	114
GO:0032845	0.462897319967366	0.795868924122985	2	185	negative regulation of homeostatic process	BP	13579	114
GO:2000021	0.463147017129516	0.79564746904946	2	190	regulation of ion homeostasis	BP	13579	114
GO:0030819	0.463561067607313	0.873115187862602	1	63	positive regulation of cAMP biosynthetic process	BP	13579	114
GO:0140014	0.46358321978704	0.795252413352803	2	201	mitotic nuclear division	BP	13579	114
GO:0050804	0.463977175109522	0.754326511850133	3	338	modulation of chemical synaptic transmission	BP	13579	114
GO:0001701	0.464787212169328	0.753623719985426	3	349	in utero embryonic development	BP	13579	114
GO:0006612	0.464993625211223	0.872137443850758	1	67	protein targeting to membrane	BP	13579	114
GO:0030316	0.465200897160337	0.871756687378998	1	80	osteoclast differentiation	BP	13579	114
GO:0043502	0.465653128164221	0.871477639499854	1	80	regulation of muscle adaptation	BP	13579	114
GO:0045833	0.465876180468062	0.871505715660536	1	71	negative regulation of lipid metabolic process	BP	13579	114
GO:1903749	0.466441327400908	0.871244874901883	1	67	positive regulation of establishment of protein localization to mitochondrion	BP	13579	114
GO:0009100	0.467184939927309	0.751746058944929	3	298	glycoprotein metabolic process	BP	13579	114
GO:0032602	0.46718891909745	0.870693894897337	1	71	chemokine production	BP	13579	114
GO:0006412	0.467605806267101	0.707547940698039	5	473	translation	BP	13579	114
GO:0010466	0.467916960175335	0.792131573853344	2	161	negative regulation of peptidase activity	BP	13579	114
GO:0006112	0.469373398062374	0.869219318667578	1	77	energy reserve metabolic process	BP	13579	114
GO:0044770	0.470049193037731	0.749313695097194	3	305	cell cycle phase transition	BP	13579	114
GO:0023061	0.470361522816444	0.723157155375329	4	424	signal release	BP	13579	114
GO:0051345	0.471666638113328	0.703724403360442	5	622	positive regulation of hydrolase activity	BP	13579	114
GO:0090276	0.472028672017688	0.788699247279845	2	193	regulation of peptide hormone secretion	BP	13579	114
GO:0002367	0.472134556327805	0.867565117141067	1	73	cytokine production involved in immune response	BP	13579	114
GO:1902882	0.472144538048416	0.867579273149486	1	72	regulation of response to oxidative stress	BP	13579	114
GO:1901293	0.472505576888385	0.74733189036713	3	276	nucleoside phosphate biosynthetic process	BP	13579	114
GO:0022898	0.473278279077986	0.787661918603493	2	203	regulation of transmembrane transporter activity	BP	13579	114
GO:0043473	0.473427082487736	0.866621108299207	1	80	pigmentation	BP	13579	114
GO:0007052	0.473566042537432	0.866484491695349	1	83	mitotic spindle organization	BP	13579	114
GO:0001892	0.473896700048821	0.866215392182264	1	87	embryonic placenta development	BP	13579	114
GO:0030838	0.47530705393283	0.865580675012952	1	72	positive regulation of actin filament polymerization	BP	13579	114
GO:0045921	0.475554438787894	0.865272336709459	1	80	positive regulation of exocytosis	BP	13579	114
GO:0002456	0.476421804680139	0.864893069621223	1	71	T cell mediated immunity	BP	13579	114
GO:0032436	0.476807110439664	0.864605266451982	1	73	positive regulation of proteasomal ubiquitin-dependent protein catabolic process	BP	13579	114
GO:0000422	0.477645180518995	0.864070020088477	1	73	autophagy of mitochondrion	BP	13579	114
GO:0061726	0.477645180518995	0.864070020088477	1	73	mitochondrion disassembly	BP	13579	114
GO:0031623	0.47766857637632	0.863813096606206	1	87	receptor internalization	BP	13579	114
GO:0001704	0.480116634609559	0.862120125743872	1	96	formation of primary germ layer	BP	13579	114
GO:0044264	0.480269111706771	0.862218793680607	1	82	cellular polysaccharide metabolic process	BP	13579	114
GO:0052548	0.480743598369843	0.740288883095304	3	282	regulation of endopeptidase activity	BP	13579	114
GO:0032844	0.481954526223568	0.712910271291322	4	433	regulation of homeostatic process	BP	13579	114
GO:0051341	0.482830513569616	0.860841518427965	1	68	regulation of oxidoreductase activity	BP	13579	114
GO:0022618	0.484725701839298	0.778704304614043	2	173	ribonucleoprotein complex assembly	BP	13579	114
GO:0010508	0.484932170899346	0.8590400622433	1	92	positive regulation of autophagy	BP	13579	114
GO:0071241	0.485393496266537	0.777994677880004	2	201	cellular response to inorganic substance	BP	13579	114
GO:0060135	0.486622140000446	0.85825263763839	1	73	maternal process involved in female pregnancy	BP	13579	114
GO:0001959	0.486838348387001	0.857992170889391	1	79	regulation of cytokine-mediated signaling pathway	BP	13579	114
GO:0051179	0.488422135383298	0.590772922776492	38	4578	localization	BP	13579	114
GO:0001649	0.489112944939978	0.774977627155204	2	201	osteoblast differentiation	BP	13579	114
GO:0010243	0.489197901961988	0.647156902234388	9	1036	response to organonitrogen compound	BP	13579	114
GO:0098542	0.48994079077674	0.732297665935675	3	295	defense response to other organism	BP	13579	114
GO:0043043	0.490134855509299	0.687155501220372	5	487	peptide biosynthetic process	BP	13579	114
GO:0071704	0.490230164067321	0.585714407266682	65	7496	organic substance metabolic process	BP	13579	114
GO:0032990	0.490953595624384	0.70467785529981	4	561	cell part morphogenesis	BP	13579	114
GO:1902532	0.491119227628612	0.704696936380344	4	440	negative regulation of intracellular signal transduction	BP	13579	114
GO:0030518	0.49119289696797	0.854851124946506	1	96	intracellular steroid hormone receptor signaling pathway	BP	13579	114
GO:0009156	0.493774484472691	0.853624156357761	1	68	ribonucleoside monophosphate biosynthetic process	BP	13579	114
GO:0009896	0.49474962120176	0.727993208717542	3	330	positive regulation of catabolic process	BP	13579	114
GO:0022604	0.495443970836055	0.727225605145896	3	403	regulation of cell morphogenesis	BP	13579	114
GO:0010769	0.496318420907849	0.768797259571816	2	269	regulation of cell morphogenesis involved in differentiation	BP	13579	114
GO:0045445	0.496479693899622	0.851562098656526	1	79	myoblast differentiation	BP	13579	114
GO:0032409	0.498747828272794	0.767003987856703	2	212	regulation of transporter activity	BP	13579	114
GO:0044255	0.502420665343245	0.650789025691165	7	749	cellular lipid metabolic process	BP	13579	114
GO:0009791	0.502904260134969	0.846807730824703	1	104	post-embryonic development	BP	13579	114
GO:0030168	0.503531863737364	0.846601719398839	1	87	platelet activation	BP	13579	114
GO:0006338	0.503986649921332	0.846240755013703	1	90	chromatin remodeling	BP	13579	114
GO:0060541	0.504196451020326	0.762408869324009	2	223	respiratory system development	BP	13579	114
GO:0000910	0.507461323672948	0.843780061321239	1	93	cytokinesis	BP	13579	114
GO:0071826	0.510186390602892	0.757579016587629	2	183	ribonucleoprotein complex subunit organization	BP	13579	114
GO:0009593	0.511037784909921	0.841657896214015	1	72	detection of chemical stimulus	BP	13579	114
GO:0007498	0.511311234005613	0.841102887147455	1	91	mesoderm development	BP	13579	114
GO:0018105	0.512459560585131	0.755354243076981	2	240	peptidyl-serine phosphorylation	BP	13579	114
GO:0060759	0.512483090113179	0.840336504650902	1	87	regulation of response to cytokine stimulus	BP	13579	114
GO:0014902	0.514863334522753	0.838594677550282	1	90	myotube differentiation	BP	13579	114
GO:0044283	0.51561921375705	0.682347622926055	4	405	small molecule biosynthetic process	BP	13579	114
GO:0009953	0.516821385923855	0.837293705777389	1	84	dorsal/ventral pattern formation	BP	13579	114
GO:0003231	0.517837653316337	0.836225206602398	1	108	cardiac ventricle development	BP	13579	114
GO:0001818	0.518429678202842	0.75047846105585	2	192	negative regulation of cytokine production	BP	13579	114
GO:0050807	0.518603873561107	0.835510936569092	1	125	regulation of synapse organization	BP	13579	114
GO:0007368	0.519631357156897	0.835135660735495	1	92	determination of left/right symmetry	BP	13579	114
GO:0018107	0.519639306006698	0.834992854589645	1	102	peptidyl-threonine phosphorylation	BP	13579	114
GO:0030901	0.519878535638961	0.835146772868535	1	81	midbrain development	BP	13579	114
GO:0030816	0.519912525895372	0.835321112446971	1	72	positive regulation of cAMP metabolic process	BP	13579	114
GO:0035967	0.520321216185609	0.834887444467453	1	78	cellular response to topologically incorrect protein	BP	13579	114
GO:0005976	0.520881461647656	0.834244431327045	1	91	polysaccharide metabolic process	BP	13579	114
GO:0001909	0.52118445640778	0.834451053099907	1	70	leukocyte mediated cytotoxicity	BP	13579	114
GO:0051054	0.523666469031736	0.745880773232528	2	203	positive regulation of DNA metabolic process	BP	13579	114
GO:1901605	0.524144162357456	0.745597580093239	2	182	alpha-amino acid metabolic process	BP	13579	114
GO:0030804	0.524318722980431	0.831996460127801	1	77	positive regulation of cyclic nucleotide biosynthetic process	BP	13579	114
GO:0006352	0.524548374829125	0.831705106488311	1	83	DNA-templated transcription, initiation	BP	13579	114
GO:0051817	0.524667906114609	0.831718640541346	1	78	modification of morphology or physiology of other organism involved in symbiotic interaction	BP	13579	114
GO:0030031	0.524967879551352	0.700759237507549	3	373	cell projection assembly	BP	13579	114
GO:0006397	0.525399961538824	0.700500934554688	3	319	mRNA processing	BP	13579	114
GO:0051347	0.526359670646878	0.672125712892552	4	495	positive regulation of transferase activity	BP	13579	114
GO:0051960	0.526377203959016	0.638770347935258	6	807	regulation of nervous system development	BP	13579	114
GO:0045995	0.526744212053703	0.829845680947984	1	98	regulation of embryonic development	BP	13579	114
GO:0043266	0.527646638749298	0.829314406838755	1	89	regulation of potassium ion transport	BP	13579	114
GO:0048285	0.528062820286971	0.69795789581799	3	352	organelle fission	BP	13579	114
GO:0052547	0.528721095890839	0.697494809997698	3	302	regulation of peptidase activity	BP	13579	114
GO:0034220	0.528840247238882	0.625308811044902	7	875	ion transmembrane transport	BP	13579	114
GO:0006497	0.528971728539628	0.828610432783278	1	75	protein lipidation	BP	13579	114
GO:0006486	0.529012568666556	0.74124806919158	2	196	protein glycosylation	BP	13579	114
GO:0043413	0.529012568666556	0.74124806919158	2	196	macromolecule glycosylation	BP	13579	114
GO:0002244	0.529894853283696	0.827506495604238	1	98	hematopoietic progenitor cell differentiation	BP	13579	114
GO:0006898	0.530540029255915	0.739734703838416	2	228	receptor-mediated endocytosis	BP	13579	114
GO:0016071	0.53125905204808	0.667561208262482	4	451	mRNA metabolic process	BP	13579	114
GO:0031175	0.533498434305874	0.631834837630509	6	860	neuron projection development	BP	13579	114
GO:0050790	0.533506572907651	0.580221561577113	14	1729	regulation of catalytic activity	BP	13579	114
GO:0050803	0.534305362470711	0.823848602246448	1	131	regulation of synapse structure or activity	BP	13579	114
GO:0010942	0.534975712554555	0.644826731995039	5	575	positive regulation of cell death	BP	13579	114
GO:0046488	0.535078385878328	0.823544922520284	1	103	phosphatidylinositol metabolic process	BP	13579	114
GO:0006720	0.535109143562476	0.823967258146927	1	77	isoprenoid metabolic process	BP	13579	114
GO:0051241	0.535347826664864	0.609962932151612	8	968	negative regulation of multicellular organismal process	BP	13579	114
GO:0043603	0.535460130508312	0.618955370754602	7	730	cellular amide metabolic process	BP	13579	114
GO:0035725	0.535581280422938	0.822881793980643	1	131	sodium ion transmembrane transport	BP	13579	114
GO:0051668	0.535921945927984	0.822856119555715	1	107	localization within membrane	BP	13579	114
GO:0071260	0.536934061457308	0.822218495075687	1	97	cellular response to mechanical stimulus	BP	13579	114
GO:0006664	0.537704181029613	0.82193248722696	1	80	glycolipid metabolic process	BP	13579	114
GO:0006812	0.541048978219359	0.604340620591016	8	965	cation transport	BP	13579	114
GO:0009895	0.541340182433627	0.730179559799423	2	215	negative regulation of catabolic process	BP	13579	114
GO:0016569	0.541399935142912	0.685429384233733	3	392	covalent chromatin modification	BP	13579	114
GO:1903509	0.543358162691908	0.817571636037625	1	81	liposaccharide metabolic process	BP	13579	114
GO:0043500	0.543611604224435	0.817105466024314	1	96	muscle adaptation	BP	13579	114
GO:0051952	0.543726998730968	0.817113215693279	1	90	regulation of amine transport	BP	13579	114
GO:0048678	0.544515171048609	0.816435277424771	1	94	response to axon injury	BP	13579	114
GO:1900542	0.545204831072817	0.726787640210037	2	198	regulation of purine nucleotide metabolic process	BP	13579	114
GO:0007265	0.545215505893593	0.72642002773074	2	279	Ras protein signal transduction	BP	13579	114
GO:0009124	0.545255544052512	0.816190082135568	1	77	nucleoside monophosphate biosynthetic process	BP	13579	114
GO:2001243	0.545626431212039	0.815789878936042	1	82	negative regulation of intrinsic apoptotic signaling pathway	BP	13579	114
GO:0018210	0.545724468896781	0.815287789371664	1	109	peptidyl-threonine modification	BP	13579	114
GO:0046824	0.547390999298835	0.814021008472742	1	106	positive regulation of nucleocytoplasmic transport	BP	13579	114
GO:2001251	0.547499172337089	0.813988622374644	1	102	negative regulation of chromosome organization	BP	13579	114
GO:0010906	0.548192937237755	0.813531259285212	1	96	regulation of glucose metabolic process	BP	13579	114
GO:0007224	0.548801438678366	0.812888307082039	1	108	smoothened signaling pathway	BP	13579	114
GO:0042692	0.549038899854117	0.678287737080891	3	350	muscle cell differentiation	BP	13579	114
GO:0090316	0.549064066523338	0.723159019043192	2	219	positive regulation of intracellular protein transport	BP	13579	114
GO:1902850	0.549404662962148	0.812504627994127	1	101	microtubule cytoskeleton organization involved in mitosis	BP	13579	114
GO:0071887	0.549409201428724	0.812622565119064	1	93	leukocyte apoptotic process	BP	13579	114
GO:0032787	0.550309746153062	0.649303067462706	4	423	monocarboxylic acid metabolic process	BP	13579	114
GO:0009615	0.550446299656349	0.72192733426284	2	213	response to virus	BP	13579	114
GO:0042752	0.55153990645222	0.810860295329181	1	98	regulation of circadian rhythm	BP	13579	114
GO:0051301	0.551793436748113	0.675684078276642	3	340	cell division	BP	13579	114
GO:0051130	0.551843435028536	0.593562667932293	8	1054	positive regulation of cellular component organization	BP	13579	114
GO:0042158	0.552136996885976	0.810717341367211	1	80	lipoprotein biosynthetic process	BP	13579	114
GO:0009855	0.55301527833902	0.809644574898702	1	101	determination of bilateral symmetry	BP	13579	114
GO:0070085	0.554502358789609	0.718246716273121	2	205	glycosylation	BP	13579	114
GO:0000377	0.554793095822856	0.717984517969479	2	204	RNA splicing, via transesterification reactions with bulged adenosine as nucleophile	BP	13579	114
GO:0000398	0.554793095822856	0.717984517969479	2	204	mRNA splicing, via spliceosome	BP	13579	114
GO:0002761	0.55548636341222	0.807745511401099	1	96	regulation of myeloid leukocyte differentiation	BP	13579	114
GO:1903008	0.555604957647668	0.80771643151797	1	92	organelle disassembly	BP	13579	114
GO:0044262	0.555864901195697	0.716905537367957	2	220	cellular carbohydrate metabolic process	BP	13579	114
GO:0006140	0.556090199235538	0.716798490881979	2	202	regulation of nucleotide metabolic process	BP	13579	114
GO:0000375	0.556409178800572	0.716485259007359	2	205	RNA splicing, via transesterification reactions	BP	13579	114
GO:0042391	0.556524192325479	0.671031927554805	3	384	regulation of membrane potential	BP	13579	114
GO:0032273	0.557273851956652	0.806293685471274	1	97	positive regulation of protein polymerization	BP	13579	114
GO:0080135	0.557815344539178	0.641827770323716	4	497	regulation of cellular response to stress	BP	13579	114
GO:0015837	0.55820386312489	0.805591949774765	1	94	amine transport	BP	13579	114
GO:0009799	0.558510593758852	0.805221489623888	1	102	specification of symmetry	BP	13579	114
GO:0050886	0.561752765364766	0.802764421572541	1	91	endocrine process	BP	13579	114
GO:0018209	0.561759381447283	0.711251836989041	2	259	peptidyl-serine modification	BP	13579	114
GO:1902600	0.562058035433588	0.802673125686292	1	83	hydrogen ion transmembrane transport	BP	13579	114
GO:0048813	0.562382865113907	0.801670308751567	1	141	dendrite morphogenesis	BP	13579	114
GO:0048709	0.562594234139222	0.801872862329322	1	104	oligodendrocyte differentiation	BP	13579	114
GO:0007093	0.562641718256896	0.802003540389173	1	93	mitotic cell cycle checkpoint	BP	13579	114
GO:0006606	0.562805477094892	0.710345488425534	2	241	protein import into nucleus	BP	13579	114
GO:0044070	0.562902173427263	0.801530490010437	1	111	regulation of anion transport	BP	13579	114
GO:0007606	0.563279090014972	0.801612876500025	1	86	sensory perception of chemical stimulus	BP	13579	114
GO:0016482	0.564565655769328	0.800153119691431	1	112	cytosolic transport	BP	13579	114
GO:0051276	0.566751277510371	0.598963021067696	6	779	chromosome organization	BP	13579	114
GO:0042177	0.566850797585679	0.798508505035068	1	95	negative regulation of protein catabolic process	BP	13579	114
GO:0030810	0.568820633475309	0.797021908827122	1	87	positive regulation of nucleotide biosynthetic process	BP	13579	114
GO:1900373	0.568820633475309	0.797021908827122	1	87	positive regulation of purine nucleotide biosynthetic process	BP	13579	114
GO:0009152	0.569476136840423	0.704201716691104	2	212	purine ribonucleotide biosynthetic process	BP	13579	114
GO:0009612	0.572470940324215	0.701143604462783	2	256	response to mechanical stimulus	BP	13579	114
GO:0045860	0.57284568208868	0.655067143473425	3	400	positive regulation of protein kinase activity	BP	13579	114
GO:1990823	0.573349083064623	0.79291601422686	1	106	response to leukemia inhibitory factor	BP	13579	114
GO:1990830	0.573349083064623	0.79291601422686	1	106	cellular response to leukemia inhibitory factor	BP	13579	114
GO:0051170	0.573880477262822	0.699842195262858	2	245	nuclear import	BP	13579	114
GO:0030072	0.575036508818218	0.698789634513894	2	233	peptide hormone secretion	BP	13579	114
GO:0032874	0.576102129781886	0.790344408921378	1	127	positive regulation of stress-activated MAPK cascade	BP	13579	114
GO:0044272	0.576613387193598	0.790305631843354	1	96	sulfur compound biosynthetic process	BP	13579	114
GO:0042787	0.576954424295809	0.789747178919047	1	115	protein ubiquitination involved in ubiquitin-dependent protein catabolic process	BP	13579	114
GO:0043280	0.577133505319495	0.789798185391766	1	100	positive regulation of cysteine-type endopeptidase activity involved in apoptotic process	BP	13579	114
GO:0070304	0.577561959315216	0.789091455147913	1	128	positive regulation of stress-activated protein kinase signaling cascade	BP	13579	114
GO:0051146	0.577860905783786	0.696033145440956	2	242	striated muscle cell differentiation	BP	13579	114
GO:1901991	0.578601343564598	0.788500282867126	1	103	negative regulation of mitotic cell cycle phase transition	BP	13579	114
GO:0043627	0.578945191384761	0.788206157401002	1	103	response to estrogen	BP	13579	114
GO:0030801	0.579837656317377	0.787702076519945	1	88	positive regulation of cyclic nucleotide metabolic process	BP	13579	114
GO:0048667	0.580798231943234	0.647020199097283	3	481	cell morphogenesis involved in neuron differentiation	BP	13579	114
GO:0031398	0.582294901779335	0.785438464475253	1	96	positive regulation of protein ubiquitination	BP	13579	114
GO:0009611	0.58249059619233	0.617185700164167	4	490	response to wounding	BP	13579	114
GO:0051017	0.582582864295735	0.784796089283842	1	126	actin filament bundle assembly	BP	13579	114
GO:0000278	0.584384671619461	0.595584962109876	5	652	mitotic cell cycle	BP	13579	114
GO:0021537	0.584470106938568	0.689495884183945	2	274	telencephalon development	BP	13579	114
GO:0051093	0.58539973181233	0.579982825229619	6	772	negative regulation of developmental process	BP	13579	114
GO:1901698	0.585782433219342	0.551596879639246	9	1127	response to nitrogen compound	BP	13579	114
GO:0016458	0.585785319970385	0.782022791530036	1	125	gene silencing	BP	13579	114
GO:0000070	0.586239936771403	0.781774659927313	1	112	mitotic sister chromatid segregation	BP	13579	114
GO:0050906	0.587378668193944	0.780967174332301	1	99	detection of stimulus involved in sensory perception	BP	13579	114
GO:0006164	0.589261903425821	0.68504242301171	2	219	purine nucleotide biosynthetic process	BP	13579	114
GO:1903707	0.590446854320213	0.77822034352185	1	102	negative regulation of hemopoiesis	BP	13579	114
GO:0032434	0.592473918541747	0.776424649556813	1	102	regulation of proteasomal ubiquitin-dependent protein catabolic process	BP	13579	114
GO:0043009	0.593624270559422	0.605698340019035	4	559	chordate embryonic development	BP	13579	114
GO:0061572	0.59432490224656	0.774438638297514	1	129	actin filament bundle organization	BP	13579	114
GO:0006479	0.594382557656828	0.774460230405403	1	122	protein methylation	BP	13579	114
GO:0008213	0.594382557656828	0.774460230405403	1	122	protein alkylation	BP	13579	114
GO:0035821	0.59499083885822	0.774376514258186	1	91	modification of morphology or physiology of other organism	BP	13579	114
GO:1990748	0.595276971127873	0.774319928945117	1	82	cellular detoxification	BP	13579	114
GO:0045667	0.595879449985247	0.773267271792824	1	110	regulation of osteoblast differentiation	BP	13579	114
GO:0050708	0.596660892018396	0.631155799996792	3	377	regulation of protein secretion	BP	13579	114
GO:0030817	0.596684729864923	0.772763827948744	1	96	regulation of cAMP biosynthetic process	BP	13579	114
GO:0009260	0.597055002533704	0.677297969563948	2	222	ribonucleotide biosynthetic process	BP	13579	114
GO:0051302	0.597965193737759	0.771390837777449	1	110	regulation of cell division	BP	13579	114
GO:0050715	0.598332197982253	0.771116672624563	1	106	positive regulation of cytokine secretion	BP	13579	114
GO:0009116	0.600126623219036	0.769675302312618	1	95	nucleoside metabolic process	BP	13579	114
GO:0043604	0.600610904878914	0.578930933995272	5	555	amide biosynthetic process	BP	13579	114
GO:0046474	0.601426150750389	0.76834148220372	1	104	glycerophospholipid biosynthetic process	BP	13579	114
GO:0007051	0.60354234301003	0.766203915317304	1	119	spindle organization	BP	13579	114
GO:0035966	0.603644537577116	0.766414863176247	1	98	response to topologically incorrect protein	BP	13579	114
GO:0009792	0.605103879562945	0.593772917331778	4	565	embryo development ending in birth or egg hatching	BP	13579	114
GO:1901988	0.60572886040308	0.764310874244138	1	110	negative regulation of cell cycle phase transition	BP	13579	114
GO:0034329	0.606704156683207	0.763020498279629	1	147	cell junction assembly	BP	13579	114
GO:0035303	0.607433013619051	0.762572184434291	1	123	regulation of dephosphorylation	BP	13579	114
GO:0072593	0.607601035809462	0.666647753357472	2	224	reactive oxygen species metabolic process	BP	13579	114
GO:0071900	0.607737609019587	0.61966181748062	3	399	regulation of protein serine/threonine kinase activity	BP	13579	114
GO:2001056	0.607979135880371	0.762259204097053	1	108	positive regulation of cysteine-type endopeptidase activity	BP	13579	114
GO:0072522	0.611132006485521	0.66302191340283	2	227	purine-containing compound biosynthetic process	BP	13579	114
GO:0050767	0.612512400766275	0.566230028567702	5	727	regulation of neurogenesis	BP	13579	114
GO:0006171	0.612585683145048	0.75797527458461	1	107	cAMP biosynthetic process	BP	13579	114
GO:0046467	0.612909462834611	0.757838581782674	1	97	membrane lipid biosynthetic process	BP	13579	114
GO:0001906	0.615895117649663	0.75518475865394	1	89	cell killing	BP	13579	114
GO:0033674	0.616634367455311	0.610262382021794	3	432	positive regulation of kinase activity	BP	13579	114
GO:0009108	0.617741849978986	0.75330679666873	1	95	coenzyme biosynthetic process	BP	13579	114
GO:0098754	0.618670686254576	0.752569608383885	1	88	detoxification	BP	13579	114
GO:1903530	0.61947956510348	0.558910868430965	5	639	regulation of secretion by cell	BP	13579	114
GO:0097237	0.620477585287069	0.750753871906399	1	92	cellular response to toxic substance	BP	13579	114
GO:0006807	0.620651723369279	0.453246402331449	57	6805	nitrogen compound metabolic process	BP	13579	114
GO:0014013	0.622263918456232	0.748571723608457	1	121	regulation of gliogenesis	BP	13579	114
GO:0030030	0.623269405976669	0.519691760379788	8	1195	cell projection organization	BP	13579	114
GO:1901615	0.623592396934018	0.603030477774224	3	363	organic hydroxy compound metabolic process	BP	13579	114
GO:0010035	0.624430739057923	0.553627332850859	5	625	response to inorganic substance	BP	13579	114
GO:0050770	0.624941299795817	0.745589676581978	1	164	regulation of axonogenesis	BP	13579	114
GO:0008033	0.626449127792099	0.74498056829857	1	92	tRNA processing	BP	13579	114
GO:0007050	0.627918523860066	0.743164926923072	1	114	cell cycle arrest	BP	13579	114
GO:0022402	0.628264424536951	0.534840354207481	6	807	cell cycle process	BP	13579	114
GO:0006611	0.628785482805283	0.742300662536628	1	115	protein export from nucleus	BP	13579	114
GO:0016053	0.629657634796211	0.643676082900158	2	229	organic acid biosynthetic process	BP	13579	114
GO:0046394	0.629657634796211	0.643676082900158	2	229	carboxylic acid biosynthetic process	BP	13579	114
GO:0060627	0.629974121807538	0.596075766892534	3	409	regulation of vesicle-mediated transport	BP	13579	114
GO:0050954	0.631531718345276	0.739318684586421	1	139	sensory perception of mechanical stimulus	BP	13579	114
GO:0002009	0.633513318241281	0.592160573563383	3	456	morphogenesis of an epithelium	BP	13579	114
GO:0007204	0.634185236822678	0.638723289792009	2	254	positive regulation of cytosolic calcium ion concentration	BP	13579	114
GO:0045664	0.635976268505065	0.560765008768786	4	604	regulation of neuron differentiation	BP	13579	114
GO:0010256	0.637433781891328	0.635112049132076	2	284	endomembrane system organization	BP	13579	114
GO:0050773	0.637676592703289	0.733083886810554	1	150	regulation of dendrite development	BP	13579	114
GO:0048812	0.638204727196888	0.586958149748454	3	522	neuron projection morphogenesis	BP	13579	114
GO:0035295	0.638648130015525	0.557859903503725	4	594	tube development	BP	13579	114
GO:0044093	0.63877298042319	0.489253366321133	10	1390	positive regulation of molecular function	BP	13579	114
GO:0003205	0.63890215921814	0.731847211797475	1	150	cardiac chamber development	BP	13579	114
GO:0030098	0.643295084329856	0.628849069174299	2	261	lymphocyte differentiation	BP	13579	114
GO:0046883	0.643593125000326	0.628559608998244	2	253	regulation of hormone secretion	BP	13579	114
GO:0003002	0.644638676037317	0.627361748059002	2	266	regionalization	BP	13579	114
GO:0007049	0.64480344130023	0.496494630802305	8	1075	cell cycle	BP	13579	114
GO:0042063	0.645720115378882	0.626123707847857	2	280	gliogenesis	BP	13579	114
GO:1903322	0.646161067305017	0.724794419683979	1	117	positive regulation of protein modification by small protein conjugation or removal	BP	13579	114
GO:0030802	0.647199625009943	0.723795881614427	1	112	regulation of cyclic nucleotide biosynthetic process	BP	13579	114
GO:0007399	0.647805395221206	0.461792308913699	14	2007	nervous system development	BP	13579	114
GO:0007286	0.647881707708387	0.722990269648054	1	119	spermatid development	BP	13579	114
GO:0030534	0.648577299014671	0.721945694940428	1	149	adult behavior	BP	13579	114
GO:0043433	0.648884511084425	0.721950853886505	1	119	negative regulation of DNA binding transcription factor activity	BP	13579	114
GO:0040029	0.649109437531993	0.721437628779387	1	144	regulation of gene expression, epigenetic	BP	13579	114
GO:0006865	0.649653604150551	0.721015190690445	1	130	amino acid transport	BP	13579	114
GO:0000819	0.649910062813336	0.720704144456854	1	134	sister chromatid segregation	BP	13579	114
GO:2001257	0.650700068618069	0.719913487626918	1	131	regulation of cation channel activity	BP	13579	114
GO:0002521	0.651502607357017	0.572506527989887	3	399	leukocyte differentiation	BP	13579	114
GO:0002443	0.651744175904281	0.619671109743334	2	239	leukocyte mediated immunity	BP	13579	114
GO:0007369	0.652437161513345	0.717901044502298	1	151	gastrulation	BP	13579	114
GO:0030814	0.653013463118815	0.717742654331102	1	112	regulation of cAMP metabolic process	BP	13579	114
GO:0051701	0.653213498430065	0.717458666099569	1	117	interaction with host	BP	13579	114
GO:0033554	0.654049477897326	0.467321202835547	11	1451	cellular response to stress	BP	13579	114
GO:0008361	0.654707835112733	0.715395376056568	1	166	regulation of cell size	BP	13579	114
GO:0042157	0.655943346058367	0.714736782283193	1	107	lipoprotein metabolic process	BP	13579	114
GO:0000075	0.65611475854785	0.714280114966364	1	126	cell cycle checkpoint	BP	13579	114
GO:0032388	0.658432913443048	0.612057580288248	2	274	positive regulation of intracellular transport	BP	13579	114
GO:0009451	0.660145982722142	0.710318694716409	1	104	RNA modification	BP	13579	114
GO:0065004	0.660284821363693	0.710082983026752	1	109	protein-DNA complex assembly	BP	13579	114
GO:0010950	0.66085938500093	0.709260905385979	1	123	positive regulation of endopeptidase activity	BP	13579	114
GO:0120039	0.663275226801526	0.559031700976222	3	538	plasma membrane bounded cell projection morphogenesis	BP	13579	114
GO:0048515	0.664374451621869	0.705458528599583	1	124	spermatid differentiation	BP	13579	114
GO:0048666	0.66491623804858	0.494449966433966	6	964	neuron development	BP	13579	114
GO:0055085	0.665360860606722	0.473830084035559	8	1102	transmembrane transport	BP	13579	114
GO:0001816	0.665573905539533	0.527964562964227	4	529	cytokine production	BP	13579	114
GO:0051591	0.66622927088932	0.703334816193261	1	133	response to cAMP	BP	13579	114
GO:0048858	0.666611314061669	0.555233365451559	3	540	cell projection morphogenesis	BP	13579	114
GO:0045596	0.66741374654136	0.525806784368076	4	579	negative regulation of cell differentiation	BP	13579	114
GO:0002791	0.667529811771673	0.55439985944285	3	411	regulation of peptide secretion	BP	13579	114
GO:0007033	0.669318991229327	0.699978602408653	1	131	vacuole organization	BP	13579	114
GO:0035264	0.670591912557993	0.698391438116217	1	149	multicellular organism growth	BP	13579	114
GO:0006518	0.671801090042484	0.501334912824134	5	598	peptide metabolic process	BP	13579	114
GO:0045216	0.672032124613685	0.69663903366023	1	169	cell-cell junction organization	BP	13579	114
GO:0051291	0.672080728741362	0.696945576064171	1	130	protein heterooligomerization	BP	13579	114
GO:0015992	0.672527523852423	0.696670446948008	1	114	proton transport	BP	13579	114
GO:1901657	0.673294544147837	0.695820025559702	1	114	glycosyl compound metabolic process	BP	13579	114
GO:0031100	0.673750077361305	0.695118314193943	1	128	animal organ regeneration	BP	13579	114
GO:0001890	0.67473608182785	0.693853078603447	1	143	placenta development	BP	13579	114
GO:0006818	0.676493812432573	0.692237704803436	1	115	hydrogen transport	BP	13579	114
GO:0051046	0.678473019982201	0.493617152050994	5	688	regulation of secretion	BP	13579	114
GO:0043401	0.678859373178217	0.689208499668797	1	145	steroid hormone mediated signaling pathway	BP	13579	114
GO:0009190	0.679212369465505	0.688927064351643	1	134	cyclic nucleotide biosynthetic process	BP	13579	114
GO:0052652	0.679212369465505	0.688927064351643	1	134	cyclic purine nucleotide metabolic process	BP	13579	114
GO:0015672	0.680707145149133	0.539128181449477	3	442	monovalent inorganic cation transport	BP	13579	114
GO:0030808	0.683584140515863	0.684074098163981	1	125	regulation of nucleotide biosynthetic process	BP	13579	114
GO:1900371	0.683584140515863	0.684074098163981	1	125	regulation of purine nucleotide biosynthetic process	BP	13579	114
GO:0045017	0.683590019705044	0.683990858862987	1	131	glycerolipid biosynthetic process	BP	13579	114
GO:0048754	0.684880496845441	0.682249128109177	1	157	branching morphogenesis of an epithelial tube	BP	13579	114
GO:0019722	0.684959209786372	0.682221023710431	1	150	calcium-mediated signaling	BP	13579	114
GO:0045981	0.685421986276973	0.682068820717579	1	118	positive regulation of nucleotide metabolic process	BP	13579	114
GO:1900544	0.685421986276973	0.682068820717579	1	118	positive regulation of purine nucleotide metabolic process	BP	13579	114
GO:0007409	0.685914613301847	0.580112399658089	2	371	axonogenesis	BP	13579	114
GO:0048659	0.686812567142838	0.680199973017655	1	139	smooth muscle cell proliferation	BP	13579	114
GO:0006644	0.68981647318282	0.575740659239011	2	283	phospholipid metabolic process	BP	13579	114
GO:0046058	0.689824854515455	0.676745727947353	1	136	cAMP metabolic process	BP	13579	114
GO:0007219	0.689858904032659	0.676706138327302	1	136	Notch signaling pathway	BP	13579	114
GO:0010038	0.69083572272577	0.527272907470416	3	417	response to metal ion	BP	13579	114
GO:0010564	0.692666575556412	0.525047103734466	3	443	regulation of cell cycle process	BP	13579	114
GO:0043409	0.69278891057593	0.673219067153555	1	142	negative regulation of MAPK cascade	BP	13579	114
GO:2000241	0.694149683696773	0.671734747603318	1	132	regulation of reproductive process	BP	13579	114
GO:0043112	0.694522180863685	0.671092187633864	1	151	receptor metabolic process	BP	13579	114
GO:0030036	0.695295255227083	0.521829951099291	3	493	actin cytoskeleton organization	BP	13579	114
GO:0071333	0.696491311799885	0.668814311893088	1	146	cellular response to glucose stimulus	BP	13579	114
GO:0034330	0.698611225502458	0.665971300821769	1	187	cell junction organization	BP	13579	114
GO:0008654	0.699790110620845	0.664997309645901	1	136	phospholipid biosynthetic process	BP	13579	114
GO:0032269	0.700488966516597	0.453825351122993	6	817	negative regulation of cellular protein metabolic process	BP	13579	114
GO:0009952	0.701181094028571	0.663191909633637	1	149	anterior/posterior pattern specification	BP	13579	114
GO:0000280	0.702463330643747	0.560392639917435	2	309	nuclear division	BP	13579	114
GO:0071331	0.702794488937219	0.661260742053973	1	148	cellular response to hexose stimulus	BP	13579	114
GO:0010952	0.702797385980717	0.661363996354941	1	138	positive regulation of peptidase activity	BP	13579	114
GO:0006914	0.703304528705332	0.559395150078728	2	300	autophagy	BP	13579	114
GO:0061919	0.703304528705332	0.559395150078728	2	300	process utilizing autophagic mechanism	BP	13579	114
GO:0060249	0.703793244484917	0.558793562323122	2	301	anatomical structure homeostasis	BP	13579	114
GO:0071326	0.703821510579028	0.66000091466449	1	150	cellular response to monosaccharide stimulus	BP	13579	114
GO:0032940	0.706174072904667	0.447144419225479	6	841	secretion by cell	BP	13579	114
GO:2001020	0.706263323485141	0.657047733968599	1	149	regulation of response to DNA damage stimulus	BP	13579	114
GO:0071824	0.706970316222999	0.656388978784694	1	131	protein-DNA complex subunit organization	BP	13579	114
GO:0022008	0.707212904650258	0.419022427210807	9	1407	neurogenesis	BP	13579	114
GO:0044270	0.707564695247828	0.554221781494539	2	284	cellular nitrogen compound catabolic process	BP	13579	114
GO:0032872	0.708759221759197	0.653736233959899	1	181	regulation of stress-activated MAPK cascade	BP	13579	114
GO:0030799	0.709636328009449	0.653075328927549	1	135	regulation of cyclic nucleotide metabolic process	BP	13579	114
GO:0070302	0.709765591732973	0.65249325378261	1	182	regulation of stress-activated protein kinase signaling cascade	BP	13579	114
GO:0071804	0.710129990099119	0.652093367188562	1	175	cellular potassium ion transport	BP	13579	114
GO:0071805	0.710129990099119	0.652093367188562	1	175	potassium ion transmembrane transport	BP	13579	114
GO:0030307	0.712219464931386	0.649640741497405	1	159	positive regulation of cell growth	BP	13579	114
GO:0051707	0.713294819092932	0.452846539381476	5	670	response to other organism	BP	13579	114
GO:0051222	0.713633273544614	0.499729007917775	3	431	positive regulation of protein transport	BP	13579	114
GO:0007264	0.714345293234032	0.545545627016414	2	368	small GTPase mediated signal transduction	BP	13579	114
GO:0046700	0.715439289713218	0.544425181129191	2	286	heterocycle catabolic process	BP	13579	114
GO:0051607	0.716905882186572	0.643903834865629	1	148	defense response to virus	BP	13579	114
GO:0045637	0.716988844877682	0.643789548122084	1	149	regulation of myeloid cell differentiation	BP	13579	114
GO:0043207	0.718526504744659	0.446557043856669	5	674	response to external biotic stimulus	BP	13579	114
GO:0071496	0.71894187866883	0.539925082507391	2	313	cellular response to external stimulus	BP	13579	114
GO:0035556	0.719726751425114	0.38189762263091	14	2011	intracellular signal transduction	BP	13579	114
GO:0006814	0.720351339332942	0.639197772002104	1	194	sodium ion transport	BP	13579	114
GO:0042742	0.722174449124468	0.637379761097922	1	136	defense response to bacterium	BP	13579	114
GO:0006325	0.723086766507109	0.487901175693899	3	496	chromatin organization	BP	13579	114
GO:0060359	0.723138100511687	0.635927342502577	1	157	response to ammonium ion	BP	13579	114
GO:0044238	0.72665009870771	0.339961490077793	59	7192	primary metabolic process	BP	13579	114
GO:0001678	0.727171438995943	0.630719172475472	1	160	cellular glucose homeostasis	BP	13579	114
GO:0002440	0.728671089121375	0.628937340392338	1	144	production of molecular mediator of immune response	BP	13579	114
GO:0048771	0.728802892859486	0.628554570807798	1	166	tissue remodeling	BP	13579	114
GO:0051321	0.729622645116554	0.627480926794511	1	167	meiotic cell cycle	BP	13579	114
GO:0071322	0.729747826100626	0.627369447279788	1	161	cellular response to carbohydrate stimulus	BP	13579	114
GO:0007596	0.729902585501324	0.627223421137069	1	155	blood coagulation	BP	13579	114
GO:0008380	0.731184347773446	0.52441072926784	2	280	RNA splicing	BP	13579	114
GO:0032989	0.731580189871895	0.430506778560201	5	909	cellular component morphogenesis	BP	13579	114
GO:0019439	0.731793214590423	0.523575405576006	2	292	aromatic compound catabolic process	BP	13579	114
GO:0009306	0.733464698680897	0.474891332239952	3	461	protein secretion	BP	13579	114
GO:0046879	0.734302325006454	0.52027505600764	2	304	hormone secretion	BP	13579	114
GO:0007519	0.734570259892145	0.621049647459842	1	161	skeletal muscle tissue development	BP	13579	114
GO:0043123	0.735065311228019	0.620502017311392	1	150	positive regulation of I-kappaB kinase/NF-kappaB signaling	BP	13579	114
GO:0007599	0.736022045125187	0.619166834479899	1	157	hemostasis	BP	13579	114
GO:0120036	0.736852270258205	0.399703507055397	7	1176	plasma membrane bounded cell projection organization	BP	13579	114
GO:0031346	0.737934566987476	0.515337992885038	2	371	positive regulation of cell projection organization	BP	13579	114
GO:0050817	0.738059794427571	0.616449420026116	1	158	coagulation	BP	13579	114
GO:0048729	0.738398456977993	0.46848318125154	3	535	tissue morphogenesis	BP	13579	114
GO:0000904	0.738802050911357	0.467879791265871	3	608	cell morphogenesis involved in differentiation	BP	13579	114
GO:0050707	0.738989250493155	0.615247538728628	1	154	regulation of cytokine secretion	BP	13579	114
GO:0060284	0.741491138066373	0.418322223006958	5	833	regulation of cell development	BP	13579	114
GO:0008217	0.742418047587721	0.610594599463179	1	159	regulation of blood pressure	BP	13579	114
GO:0001503	0.742877765081435	0.508888476289688	2	346	ossification	BP	13579	114
GO:2001242	0.744912624585481	0.607430249741525	1	139	regulation of intrinsic apoptotic signaling pathway	BP	13579	114
GO:0071560	0.746880239909676	0.604365616039071	1	179	cellular response to transforming growth factor beta stimulus	BP	13579	114
GO:0045930	0.746905239555524	0.604410093162051	1	169	negative regulation of mitotic cell cycle	BP	13579	114
GO:0061564	0.748587356278266	0.50113149795812	2	412	axon development	BP	13579	114
GO:0060538	0.750053974201936	0.600084305234756	1	169	skeletal muscle organ development	BP	13579	114
GO:0061138	0.751366441479237	0.598126026375372	1	188	morphogenesis of a branching epithelium	BP	13579	114
GO:0009607	0.751446539738249	0.405977636056869	5	701	response to biotic stimulus	BP	13579	114
GO:0009914	0.751805558455333	0.497050380413244	2	315	hormone transport	BP	13579	114
GO:0071559	0.753360045737901	0.59539767941776	1	182	response to transforming growth factor beta	BP	13579	114
GO:0044092	0.754393131855474	0.388774535429861	6	843	negative regulation of molecular function	BP	13579	114
GO:0051726	0.755057990622577	0.401356337918977	5	774	regulation of cell cycle	BP	13579	114
GO:0007389	0.755857006416409	0.491497436383084	2	336	pattern specification process	BP	13579	114
GO:0120031	0.756706669978677	0.490257830075996	2	367	plasma membrane bounded cell projection assembly	BP	13579	114
GO:0006643	0.757145273083012	0.590398839548952	1	148	membrane lipid metabolic process	BP	13579	114
GO:0006811	0.757569721914511	0.35944390171611	9	1307	ion transport	BP	13579	114
GO:0010948	0.758111902363205	0.588866100216415	1	165	negative regulation of cell cycle process	BP	13579	114
GO:0007626	0.758795789905869	0.587611487820761	1	205	locomotory behavior	BP	13579	114
GO:0001819	0.758957501678471	0.487331852012204	2	315	positive regulation of cytokine production	BP	13579	114
GO:0070997	0.759540028744602	0.486477175819394	2	333	neuron death	BP	13579	114
GO:0009187	0.760123131119429	0.585947465006999	1	173	cyclic nucleotide metabolic process	BP	13579	114
GO:0030097	0.76012646260545	0.413211132760468	4	622	hemopoiesis	BP	13579	114
GO:0051052	0.760503869015284	0.485166707252538	2	329	regulation of DNA metabolic process	BP	13579	114
GO:0030029	0.761652730164414	0.438075857281469	3	557	actin filament-based process	BP	13579	114
GO:0048167	0.761950914663503	0.583236455773262	1	187	regulation of synaptic plasticity	BP	13579	114
GO:0051403	0.764808902618541	0.579001422969937	1	208	stress-activated MAPK cascade	BP	13579	114
GO:0016358	0.765180652418472	0.578329649785098	1	235	dendrite development	BP	13579	114
GO:0050663	0.766555515619911	0.576732582890463	1	171	cytokine secretion	BP	13579	114
GO:0006950	0.766980792578755	0.31210007424831	21	2773	response to stress	BP	13579	114
GO:0002573	0.768985687431904	0.573198781404143	1	171	myeloid leukocyte differentiation	BP	13579	114
GO:0009755	0.769486408997855	0.572387572974691	1	181	hormone-mediated signaling pathway	BP	13579	114
GO:0090068	0.770322466987449	0.571113030612696	1	188	positive regulation of cell cycle process	BP	13579	114
GO:0030278	0.771197089543995	0.569873095228299	1	182	regulation of ossification	BP	13579	114
GO:0006629	0.772453701378418	0.35590396128466	7	970	lipid metabolic process	BP	13579	114
GO:0003007	0.772647180008655	0.567596736730092	1	203	heart morphogenesis	BP	13579	114
GO:0098813	0.773082039854512	0.567066438550793	1	186	nuclear chromosome segregation	BP	13579	114
GO:0071356	0.774713222955608	0.564759365882077	1	172	cellular response to tumor necrosis factor	BP	13579	114
GO:0009968	0.774864857126768	0.362861694834746	6	935	negative regulation of signal transduction	BP	13579	114
GO:0043086	0.775386260106281	0.393202630096674	4	597	negative regulation of catalytic activity	BP	13579	114
GO:0001763	0.778276063480898	0.5592065297378	1	205	morphogenesis of a branching structure	BP	13579	114
GO:0031396	0.779339322409893	0.557877546044724	1	168	regulation of protein ubiquitination	BP	13579	114
GO:0019953	0.779918741398631	0.387133242948148	4	619	sexual reproduction	BP	13579	114
GO:0016197	0.781571770650338	0.554258932915376	1	201	endosomal transport	BP	13579	114
GO:0006813	0.781983409576846	0.553569424172847	1	212	potassium ion transport	BP	13579	114
GO:0033002	0.782505446604851	0.552949793662545	1	185	muscle cell proliferation	BP	13579	114
GO:0045444	0.783019100299272	0.552139395950269	1	189	fat cell differentiation	BP	13579	114
GO:1901361	0.783500915179912	0.452827779340762	2	318	organic cyclic compound catabolic process	BP	13579	114
GO:0031400	0.785991083847418	0.405021713316245	3	493	negative regulation of protein modification process	BP	13579	114
GO:0045786	0.786593074024182	0.448277014341192	2	342	negative regulation of cell cycle	BP	13579	114
GO:0002790	0.786727760518385	0.403987859396285	3	498	peptide secretion	BP	13579	114
GO:0001817	0.787533351212763	0.402893284006328	3	480	regulation of cytokine production	BP	13579	114
GO:0000902	0.788369046476796	0.375577099148113	4	825	cell morphogenesis	BP	13579	114
GO:0043393	0.788401143680478	0.54389779832292	1	186	regulation of protein binding	BP	13579	114
GO:0030900	0.791115896167922	0.441521383668629	2	405	forebrain development	BP	13579	114
GO:0010563	0.792326142134938	0.396134470563862	3	505	negative regulation of phosphorus metabolic process	BP	13579	114
GO:0045936	0.792326142134938	0.396134470563862	3	505	negative regulation of phosphate metabolic process	BP	13579	114
GO:0051606	0.793593933451035	0.535848316352576	1	179	detection of stimulus	BP	13579	114
GO:0043170	0.796725500346883	0.261312986677212	49	6302	macromolecule metabolic process	BP	13579	114
GO:0048534	0.797556429016687	0.363153056103335	4	657	hematopoietic or lymphoid organ development	BP	13579	114
GO:0046483	0.800040087035237	0.264269397076774	30	3952	heterocycle metabolic process	BP	13579	114
GO:1901215	0.803978529875466	0.519154275739225	1	191	negative regulation of neuron death	BP	13579	114
GO:0002252	0.804034234264948	0.37950397471794	3	481	immune effector process	BP	13579	114
GO:0030217	0.804841143484078	0.517729437378563	1	194	T cell differentiation	BP	13579	114
GO:0043414	0.805307736306165	0.516915473962638	1	202	macromolecule methylation	BP	13579	114
GO:0042060	0.805506897998971	0.420150542278301	2	364	wound healing	BP	13579	114
GO:0030336	0.806697085725213	0.514662270733109	1	199	negative regulation of cell migration	BP	13579	114
GO:0007268	0.806817538159935	0.375378660769865	3	557	chemical synaptic transmission	BP	13579	114
GO:0098916	0.806817538159935	0.375378660769865	3	557	anterograde trans-synaptic signaling	BP	13579	114
GO:0099537	0.806934668242238	0.375207920166118	3	558	trans-synaptic signaling	BP	13579	114
GO:0030100	0.808214189906359	0.512137119071676	1	204	regulation of endocytosis	BP	13579	114
GO:0090257	0.808439010346463	0.511805344801556	1	198	regulation of muscle system process	BP	13579	114
GO:0099536	0.808482454506993	0.372963107559385	3	559	synaptic signaling	BP	13579	114
GO:0031098	0.809581041546273	0.509702545087108	1	237	stress-activated protein kinase signaling cascade	BP	13579	114
GO:0007623	0.810496804917627	0.508375834396652	1	202	circadian rhythm	BP	13579	114
GO:0065009	0.810809135749287	0.266665062212444	17	2408	regulation of molecular function	BP	13579	114
GO:0006396	0.813754395058008	0.340588717065453	4	615	RNA processing	BP	13579	114
GO:0046649	0.814006790927233	0.364988155035744	3	495	lymphocyte activation	BP	13579	114
GO:0044703	0.814041949574224	0.32349619079709	5	790	multi-organism reproductive process	BP	13579	114
GO:0010001	0.814844158434773	0.501061688126966	1	210	glial cell differentiation	BP	13579	114
GO:0061061	0.815110631545366	0.363305379039928	3	538	muscle structure development	BP	13579	114
GO:0044089	0.815160098580331	0.405229949834273	2	420	positive regulation of cellular component biogenesis	BP	13579	114
GO:0034612	0.816441249514811	0.498477259781855	1	193	response to tumor necrosis factor	BP	13579	114
GO:0007281	0.816605908787583	0.498184692409772	1	195	germ cell development	BP	13579	114
GO:0022613	0.816704351165937	0.40309270122204	2	316	ribonucleoprotein complex biogenesis	BP	13579	114
GO:1901990	0.817364227596642	0.496872594631148	1	199	regulation of mitotic cell cycle phase transition	BP	13579	114
GO:0002460	0.820613264528685	0.491415931661783	1	187	adaptive immune response based on somatic recombination of immune receptors built from immunoglobulin superfamily domains	BP	13579	114
GO:1903532	0.821864187028327	0.394868049468701	2	367	positive regulation of secretion by cell	BP	13579	114
GO:0046903	0.822744899437218	0.299528987098179	6	981	secretion	BP	13579	114
GO:0002449	0.823773058333414	0.486016554508887	1	181	lymphocyte mediated immunity	BP	13579	114
GO:0001933	0.825003036882841	0.389895317488235	2	371	negative regulation of protein phosphorylation	BP	13579	114
GO:1903320	0.826244402033147	0.481604947974685	1	196	regulation of protein modification by small protein conjugation or removal	BP	13579	114
GO:0002520	0.826405515435058	0.322413798656006	4	693	immune system development	BP	13579	114
GO:0042110	0.82771651976977	0.385614859307463	2	355	T cell activation	BP	13579	114
GO:0032147	0.828778541692441	0.476883699197855	1	246	activation of protein kinase activity	BP	13579	114
GO:2000146	0.83055162990106	0.473929464875942	1	211	negative regulation of cell motility	BP	13579	114
GO:1901700	0.831447236996646	0.256958613272906	11	1631	response to oxygen-containing compound	BP	13579	114
GO:0009058	0.835157934716066	0.221943059277511	31	4095	biosynthetic process	BP	13579	114
GO:0006915	0.83552845565912	0.255700393550057	10	1484	apoptotic process	BP	13579	114
GO:0031668	0.836472519886071	0.463250678191169	1	225	cellular response to extracellular stimulus	BP	13579	114
GO:0007283	0.836969006360653	0.370604828840625	2	379	spermatogenesis	BP	13579	114
GO:0007565	0.840035614091166	0.456877352697221	1	206	female pregnancy	BP	13579	114
GO:1902105	0.840889500988872	0.455269163355103	1	213	regulation of leukocyte differentiation	BP	13579	114
GO:0034660	0.841575391416517	0.363131781928139	2	340	ncRNA metabolic process	BP	13579	114
GO:0022603	0.841835817294763	0.299702656516427	4	795	regulation of anatomical structure morphogenesis	BP	13579	114
GO:0048699	0.843263162815179	0.262405683250427	7	1310	generation of neurons	BP	13579	114
GO:0051271	0.843839846985737	0.449757149718917	1	225	negative regulation of cellular component movement	BP	13579	114
GO:0007059	0.844121599156451	0.44918350976442	1	235	chromosome segregation	BP	13579	114
GO:0006468	0.844204154745225	0.248814993886278	9	1503	protein phosphorylation	BP	13579	114
GO:0048562	0.844479766686087	0.448518020182988	1	235	embryonic organ morphogenesis	BP	13579	114
GO:1901987	0.845715585205572	0.446304483146126	1	218	regulation of cell cycle phase transition	BP	13579	114
GO:0045471	0.846929663737958	0.444123756551655	1	203	response to ethanol	BP	13579	114
GO:0007346	0.848072363457482	0.352114937660763	2	420	regulation of mitotic cell cycle	BP	13579	114
GO:0048232	0.849175908499476	0.3503061665313	2	395	male gamete generation	BP	13579	114
GO:0012501	0.849397352285742	0.237289599821714	10	1511	programmed cell death	BP	13579	114
GO:0044260	0.849523751567308	0.200071351031371	44	5825	cellular macromolecule metabolic process	BP	13579	114
GO:1901576	0.851817231462562	0.202317131719651	30	4023	organic substance biosynthetic process	BP	13579	114
GO:0008219	0.85264660985225	0.229116200696083	11	1644	cell death	BP	13579	114
GO:0051047	0.852961897399254	0.343892735639871	2	394	positive regulation of secretion	BP	13579	114
GO:1902531	0.853466433426872	0.241641515927021	8	1341	regulation of intracellular signal transduction	BP	13579	114
GO:0042981	0.854591004233317	0.2401097147218	8	1256	regulation of apoptotic process	BP	13579	114
GO:0007600	0.855768582578195	0.339047815494784	2	418	sensory perception	BP	13579	114
GO:0010941	0.856844793720325	0.231684608079425	9	1397	regulation of cell death	BP	13579	114
GO:0010648	0.857995104110206	0.249958263589155	6	1053	negative regulation of cell communication	BP	13579	114
GO:0045927	0.858264110213854	0.422184127760273	1	250	positive regulation of growth	BP	13579	114
GO:0065007	0.859074279160437	0.188185907621549	62	8098	biological regulation	BP	13579	114
GO:0050714	0.859086668504376	0.42068437225987	1	227	positive regulation of protein secretion	BP	13579	114
GO:0023057	0.85965924124653	0.247548111125476	6	1056	negative regulation of signaling	BP	13579	114
GO:0030182	0.85985381958229	0.247220009140276	6	1191	neuron differentiation	BP	13579	114
GO:0043067	0.861793349539293	0.230080542388921	8	1271	regulation of programmed cell death	BP	13579	114
GO:0033500	0.861960097184842	0.414956397138577	1	241	carbohydrate homeostasis	BP	13579	114
GO:0042593	0.861960097184842	0.414956397138577	1	241	glucose homeostasis	BP	13579	114
GO:0042326	0.863548430193868	0.325581907837807	2	406	negative regulation of phosphorylation	BP	13579	114
GO:0006066	0.863727395845816	0.411558262530088	1	219	alcohol metabolic process	BP	13579	114
GO:0060548	0.864617709387551	0.250749834307929	5	849	negative regulation of cell death	BP	13579	114
GO:0040013	0.865031812836715	0.408826102780714	1	244	negative regulation of locomotion	BP	13579	114
GO:0071383	0.865716715629738	0.40745269361166	1	244	cellular response to steroid hormone stimulus	BP	13579	114
GO:0001775	0.865808184595915	0.263254031128996	4	705	cell activation	BP	13579	114
GO:0051338	0.866406555814938	0.262284332274577	4	755	regulation of transferase activity	BP	13579	114
GO:0016310	0.869078639303282	0.206988189016803	11	1789	phosphorylation	BP	13579	114
GO:0006725	0.869884987020331	0.180594815776879	29	3991	cellular aromatic compound metabolic process	BP	13579	114
GO:0044706	0.870538834613893	0.397744018406917	1	231	multi-multicellular organism process	BP	13579	114
GO:0032259	0.873151578290277	0.392344741756262	1	237	methylation	BP	13579	114
GO:0045859	0.873551314574089	0.271821135682652	3	620	regulation of protein kinase activity	BP	13579	114
GO:0051402	0.873988408379593	0.390554299575638	1	250	neuron apoptotic process	BP	13579	114
GO:0031324	0.875101321063506	0.195776474404887	12	1910	negative regulation of cellular metabolic process	BP	13579	114
GO:0044249	0.875753885039374	0.173260081378726	29	3966	cellular biosynthetic process	BP	13579	114
GO:0010976	0.876401171583948	0.385379217445319	1	291	positive regulation of neuron projection development	BP	13579	114
GO:0019932	0.877003104371599	0.384236786852881	1	258	second-messenger-mediated signaling	BP	13579	114
GO:0010033	0.877435787903955	0.180919920893889	18	2656	response to organic substance	BP	13579	114
GO:0009636	0.878732114869968	0.380715796711155	1	232	response to toxic substance	BP	13579	114
GO:0001934	0.879158396945372	0.24207906350221	4	786	positive regulation of protein phosphorylation	BP	13579	114
GO:1901360	0.881304936226062	0.16575409203876	30	4128	organic cyclic compound metabolic process	BP	13579	114
GO:0031099	0.881383497145483	0.375009446718032	1	249	regeneration	BP	13579	114
GO:0010562	0.884018968278752	0.221010048134377	5	937	positive regulation of phosphorus metabolic process	BP	13579	114
GO:0045937	0.884018968278752	0.221010048134377	5	937	positive regulation of phosphate metabolic process	BP	13579	114
GO:0048646	0.884079992967179	0.234102884386302	4	850	anatomical structure formation involved in morphogenesis	BP	13579	114
GO:0048585	0.884186819024993	0.20393230143012	7	1202	negative regulation of response to stimulus	BP	13579	114
GO:0046942	0.885669843877905	0.365755027077376	1	256	carboxylic acid transport	BP	13579	114
GO:0002250	0.886451649626662	0.364124774273812	1	240	adaptive immune response	BP	13579	114
GO:0009653	0.887455392077948	0.181635577193369	11	2016	anatomical structure morphogenesis	BP	13579	114
GO:0048598	0.88805843116537	0.280948309030632	2	505	embryonic morphogenesis	BP	13579	114
GO:0009790	0.888170433824015	0.227427258767031	4	867	embryo development	BP	13579	114
GO:0051704	0.888394472922825	0.183611804859675	10	1585	multi-organism process	BP	13579	114
GO:0015849	0.888793408115229	0.358918093318111	1	259	organic acid transport	BP	13579	114
GO:0007584	0.889610944139612	0.357129298827632	1	256	response to nutrient	BP	13579	114
GO:0009416	0.889649567034302	0.356986332481785	1	271	response to light stimulus	BP	13579	114
GO:0002793	0.891436929979543	0.353101239766656	1	252	positive regulation of peptide secretion	BP	13579	114
GO:0045321	0.89210037783492	0.240179651206918	3	587	leukocyte activation	BP	13579	114
GO:0043066	0.892939557982537	0.219637994015893	4	748	negative regulation of apoptotic process	BP	13579	114
GO:0051384	0.893907842732004	0.347608479495962	1	245	response to glucocorticoid	BP	13579	114
GO:0007507	0.895071180294035	0.267598831444662	2	514	heart development	BP	13579	114
GO:0022412	0.895114497159319	0.344793423411715	1	269	cellular process involved in reproduction in multicellular organism	BP	13579	114
GO:0010817	0.895458177337312	0.266951436769584	2	441	regulation of hormone levels	BP	13579	114
GO:0042221	0.895913550247629	0.151526221148055	23	3345	response to chemical	BP	13579	114
GO:0032868	0.896436665584297	0.341813723763939	1	265	response to insulin	BP	13579	114
GO:0051246	0.897965715160188	0.161911976390774	13	2092	regulation of protein metabolic process	BP	13579	114
GO:0071214	0.898153634362475	0.337839076395547	1	282	cellular response to abiotic stimulus	BP	13579	114
GO:0104004	0.898153634362475	0.337839076395547	1	282	cellular response to environmental stimulus	BP	13579	114
GO:0001568	0.898808068777807	0.260369451296815	2	513	blood vessel development	BP	13579	114
GO:0042327	0.89978295103817	0.208166821280693	4	825	positive regulation of phosphorylation	BP	13579	114
GO:0018108	0.899799316937207	0.33398624487483	1	306	peptidyl-tyrosine phosphorylation	BP	13579	114
GO:0034641	0.899810214879133	0.141395522530186	32	4389	cellular nitrogen compound metabolic process	BP	13579	114
GO:0007267	0.899975742277505	0.186886263266277	6	1154	cell-cell signaling	BP	13579	114
GO:0043069	0.900405525145115	0.207150704997006	4	764	negative regulation of programmed cell death	BP	13579	114
GO:0019216	0.901978084592907	0.32905882828318	1	269	regulation of lipid metabolic process	BP	13579	114
GO:0018212	0.903479587789558	0.325426247513982	1	309	peptidyl-tyrosine modification	BP	13579	114
GO:0043549	0.904166224370128	0.218660100948212	3	673	regulation of kinase activity	BP	13579	114
GO:1903706	0.904758252010488	0.322530379811538	1	274	regulation of hemopoiesis	BP	13579	114
GO:0010646	0.905774554663254	0.145845614274439	16	2546	regulation of cell communication	BP	13579	114
GO:0019220	0.906885119113103	0.164546835122202	8	1428	regulation of phosphate metabolic process	BP	13579	114
GO:0048519	0.908365472401364	0.133184116877002	26	3870	negative regulation of biological process	BP	13579	114
GO:0009059	0.909460747413493	0.13444872465313	22	3270	macromolecule biosynthetic process	BP	13579	114
GO:0051174	0.909467046966502	0.160632249285194	8	1433	regulation of phosphorus metabolic process	BP	13579	114
GO:1901654	0.90995123994823	0.310142962102593	1	275	response to ketone	BP	13579	114
GO:0048545	0.910148478186549	0.237933901545583	2	459	response to steroid hormone	BP	13579	114
GO:0097305	0.910558071978873	0.30867626640611	1	275	response to alcohol	BP	13579	114
GO:0014070	0.910685647738928	0.169955876973782	6	1116	response to organic cyclic compound	BP	13579	114
GO:0050896	0.911579198788517	0.123465637547119	44	6043	response to stimulus	BP	13579	114
GO:0031960	0.911900374247806	0.305448906396577	1	266	response to corticosteroid	BP	13579	114
GO:0051090	0.912951143373855	0.302790417722285	1	294	regulation of DNA binding transcription factor activity	BP	13579	114
GO:0023051	0.913058654886598	0.135793425954134	16	2567	regulation of signaling	BP	13579	114
GO:0001944	0.914001383506252	0.229991944600388	2	539	vasculature development	BP	13579	114
GO:0034470	0.915392305814973	0.296963132576513	1	243	ncRNA processing	BP	13579	114
GO:0034645	0.915611653584841	0.126996315678599	21	3165	cellular macromolecule biosynthetic process	BP	13579	114
GO:0007420	0.915927650550749	0.196984769211011	3	740	brain development	BP	13579	114
GO:0030099	0.917764945232202	0.290874575768025	1	292	myeloid cell differentiation	BP	13579	114
GO:1901214	0.918987171949169	0.287776473055662	1	301	regulation of neuron death	BP	13579	114
GO:0043087	0.919280940695935	0.286824546000509	1	401	regulation of GTPase activity	BP	13579	114
GO:0050878	0.919626428898809	0.28614310120013	1	308	regulation of body fluid levels	BP	13579	114
GO:0072358	0.919933933124753	0.217677114201147	2	552	cardiovascular system development	BP	13579	114
GO:0045935	0.920330912175564	0.143933322531628	8	1447	positive regulation of nucleobase-containing compound metabolic process	BP	13579	114
GO:0044403	0.922187234290008	0.279684717539205	1	287	symbiosis, encompassing mutualism through parasitism	BP	13579	114
GO:1901701	0.922946353367759	0.157522288599493	5	1008	cellular response to oxygen-containing compound	BP	13579	114
GO:0009617	0.923492980763851	0.210258580536417	2	463	response to bacterium	BP	13579	114
GO:0051098	0.923767637505432	0.275578142503429	1	301	regulation of binding	BP	13579	114
GO:0034248	0.925217430163688	0.271800253856182	1	308	regulation of cellular amide metabolic process	BP	13579	114
GO:0007517	0.927550421287791	0.265660805992782	1	320	muscle organ development	BP	13579	114
GO:0048468	0.929557830624289	0.125968728795547	9	1795	cell development	BP	13579	114
GO:0060322	0.930104381617765	0.169803059739244	3	773	head development	BP	13579	114
GO:0009967	0.930324936667753	0.137749664545419	6	1189	positive regulation of signal transduction	BP	13579	114
GO:0006139	0.930767306878481	0.103329796100504	26	3841	nucleobase-containing compound metabolic process	BP	13579	114
GO:0006259	0.931340274930289	0.167422325825631	3	678	DNA metabolic process	BP	13579	114
GO:0007276	0.931541172363983	0.192820643093356	2	504	gamete generation	BP	13579	114
GO:0019221	0.932786143399788	0.251710965941249	1	303	cytokine-mediated signaling pathway	BP	13579	114
GO:0003012	0.932982891436499	0.251098165062923	1	336	muscle system process	BP	13579	114
GO:0045595	0.933959491460969	0.126452242447374	7	1420	regulation of cell differentiation	BP	13579	114
GO:0044419	0.934248379475783	0.247735160522751	1	301	interspecies interaction between organisms	BP	13579	114
GO:0006281	0.934839042876302	0.246051413242284	1	328	DNA repair	BP	13579	114
GO:0051260	0.934932030951149	0.24585192186851	1	305	protein homooligomerization	BP	13579	114
GO:0045666	0.935041055331	0.245418690215049	1	367	positive regulation of neuron differentiation	BP	13579	114
GO:0014706	0.936170380692796	0.242353663993103	1	343	striated muscle tissue development	BP	13579	114
GO:0071363	0.937257959694973	0.180051236921984	2	567	cellular response to growth factor stimulus	BP	13579	114
GO:0045944	0.93797099323627	0.140355352516471	4	906	positive regulation of transcription from RNA polymerase II promoter	BP	13579	114
GO:0009892	0.939136873507401	0.10424276088395	12	2089	negative regulation of metabolic process	BP	13579	114
GO:0048511	0.939317809686027	0.233572181762581	1	344	rhythmic process	BP	13579	114
GO:0015711	0.940760832634826	0.229497790940085	1	341	organic anion transport	BP	13579	114
GO:0048609	0.940787215887296	0.148452654826333	3	704	multicellular organismal reproductive process	BP	13579	114
GO:0001558	0.940819027853743	0.229324475663002	1	345	regulation of cell growth	BP	13579	114
GO:0060537	0.94228065896016	0.225123315804472	1	361	muscle tissue development	BP	13579	114
GO:0032268	0.942545889061511	0.100859117975238	11	1954	regulation of cellular protein metabolic process	BP	13579	114
GO:0042325	0.942561161349873	0.116821820508711	6	1237	regulation of phosphorylation	BP	13579	114
GO:0040008	0.943544810346939	0.165698261494399	2	557	regulation of growth	BP	13579	114
GO:0032504	0.944065050220003	0.141707927423898	3	711	multicellular organism reproduction	BP	13579	114
GO:0009966	0.945290069757925	0.0933222937472195	13	2260	regulation of signal transduction	BP	13579	114
GO:0051050	0.945563237607019	0.125886791472498	4	907	positive regulation of transport	BP	13579	114
GO:0048568	0.946450449046544	0.212992755213356	1	373	embryonic organ development	BP	13579	114
GO:0006974	0.946779022615512	0.158145321358664	2	552	cellular response to DNA damage stimulus	BP	13579	114
GO:0048523	0.947480149260323	0.0821923887886037	22	3529	negative regulation of cellular process	BP	13579	114
GO:0071407	0.947613941283116	0.156152075324	2	583	cellular response to organic cyclic compound	BP	13579	114
GO:0070848	0.948510196700436	0.154018852558163	2	596	response to growth factor	BP	13579	114
GO:0042493	0.950412093125878	0.149517241296935	2	541	response to drug	BP	13579	114
[truncated: 19,554 more rows]
