# Supplementary material for: RNA-sequencing of AVPV and ARH reveals vastly different temporal and transcriptomic responses to estradiol in the female rat hypothalamus
Source: PLoS One. 2021 Aug 18;16(8):e0256148. doi: 10.1371/journal.pone.0256148 (PMC8372949; doi:10.1371/journal.pone.0256148)
Supplement: S32 Table — (CSV) [file pone.0256148.s032.csv]

category	over_represented_pvalue	under_represented_pvalue	numDEInCat	numInCat	term	ontology	numBackground	num.modGenes	geneName	geneID
GO:0099536	3.93231656774248e-28	1	307	559	synaptic signaling	BP	13579	4060	Clcn3,Gsk3b,Mapk1,Exoc4,Map1b,Pafah1b1,Prepl,Gabrb2,Rph3a,Chrm2,Apba1,Dlg2,Dnm1l,Ap3m2,Syngr1,Cadps,Dnajc5,Grin3a,Atp2a2,Pten,Camk2g,Clstn2,Rims3,Nrxn1,Pcdh17,Nos1,Lrrtm2,Myo5a,Grm5,Chrnb2,Cplx2,Hrh2,Celf4,Grid1,Nat8l,Nlgn3,Prkce,Ctnnd2,Cntnap4,Erbb4,Gabra3,Stx1b,Nlgn1,Htr1b,Ctnnb1,Gabrg1,Bace1,Nf1,Tnr,Ptprn2,Kcnb1,Tbc1d24,Grin2a,Napb,Abat,Slc12a5,LOC100909750,Mgll,Grid2,Eif4ebp2,Lrp6,Doc2b,Gabrb…	84360,84027,116590,116654,29456,83572,298771,25451,171039,81645,83589,64053,114114,140667,29205,26989,79130,191573,29693,50557,171140,171394,65025,60391,306055,24598,685472,25017,24418,54239,116657,25461,307540,79219,289727,171297,29340,114028,307865,59323,24947,24923,116647,25075,84353,140674,29392,24592,25567,29714,25736,287110,24409,499903,81632,171373,311860,29254,79220,361845,312781,81820,24…
GO:0099537	7.50187186992632e-28	1	306	558	trans-synaptic signaling	BP	13579	4060	Clcn3,Gsk3b,Mapk1,Exoc4,Map1b,Pafah1b1,Prepl,Gabrb2,Rph3a,Chrm2,Apba1,Dlg2,Dnm1l,Ap3m2,Syngr1,Cadps,Dnajc5,Grin3a,Atp2a2,Pten,Camk2g,Clstn2,Rims3,Nrxn1,Pcdh17,Nos1,Lrrtm2,Myo5a,Grm5,Chrnb2,Cplx2,Hrh2,Celf4,Grid1,Nat8l,Nlgn3,Prkce,Ctnnd2,Cntnap4,Erbb4,Gabra3,Stx1b,Nlgn1,Htr1b,Ctnnb1,Gabrg1,Bace1,Nf1,Tnr,Ptprn2,Kcnb1,Tbc1d24,Grin2a,Napb,Abat,Slc12a5,LOC100909750,Mgll,Grid2,Eif4ebp2,Lrp6,Doc2b,Gabrb…	84360,84027,116590,116654,29456,83572,298771,25451,171039,81645,83589,64053,114114,140667,29205,26989,79130,191573,29693,50557,171140,171394,65025,60391,306055,24598,685472,25017,24418,54239,116657,25461,307540,79219,289727,171297,29340,114028,307865,59323,24947,24923,116647,25075,84353,140674,29392,24592,25567,29714,25736,287110,24409,499903,81632,171373,311860,29254,79220,361845,312781,81820,24…
GO:0007268	1.1044390023596e-27	1	305	557	chemical synaptic transmission	BP	13579	4060	Clcn3,Gsk3b,Mapk1,Exoc4,Map1b,Pafah1b1,Prepl,Gabrb2,Rph3a,Chrm2,Apba1,Dlg2,Dnm1l,Ap3m2,Syngr1,Cadps,Dnajc5,Grin3a,Atp2a2,Pten,Camk2g,Clstn2,Rims3,Nrxn1,Pcdh17,Nos1,Lrrtm2,Myo5a,Grm5,Chrnb2,Cplx2,Hrh2,Celf4,Grid1,Nat8l,Nlgn3,Prkce,Ctnnd2,Cntnap4,Erbb4,Gabra3,Stx1b,Nlgn1,Htr1b,Ctnnb1,Gabrg1,Bace1,Nf1,Tnr,Ptprn2,Kcnb1,Tbc1d24,Grin2a,Napb,Abat,Slc12a5,LOC100909750,Mgll,Grid2,Eif4ebp2,Lrp6,Doc2b,Gabrb…	84360,84027,116590,116654,29456,83572,298771,25451,171039,81645,83589,64053,114114,140667,29205,26989,79130,191573,29693,50557,171140,171394,65025,60391,306055,24598,685472,25017,24418,54239,116657,25461,307540,79219,289727,171297,29340,114028,307865,59323,24947,24923,116647,25075,84353,140674,29392,24592,25567,29714,25736,287110,24409,499903,81632,171373,311860,29254,79220,361845,312781,81820,24…
GO:0098916	1.1044390023596e-27	1	305	557	anterograde trans-synaptic signaling	BP	13579	4060	Clcn3,Gsk3b,Mapk1,Exoc4,Map1b,Pafah1b1,Prepl,Gabrb2,Rph3a,Chrm2,Apba1,Dlg2,Dnm1l,Ap3m2,Syngr1,Cadps,Dnajc5,Grin3a,Atp2a2,Pten,Camk2g,Clstn2,Rims3,Nrxn1,Pcdh17,Nos1,Lrrtm2,Myo5a,Grm5,Chrnb2,Cplx2,Hrh2,Celf4,Grid1,Nat8l,Nlgn3,Prkce,Ctnnd2,Cntnap4,Erbb4,Gabra3,Stx1b,Nlgn1,Htr1b,Ctnnb1,Gabrg1,Bace1,Nf1,Tnr,Ptprn2,Kcnb1,Tbc1d24,Grin2a,Napb,Abat,Slc12a5,LOC100909750,Mgll,Grid2,Eif4ebp2,Lrp6,Doc2b,Gabrb…	84360,84027,116590,116654,29456,83572,298771,25451,171039,81645,83589,64053,114114,140667,29205,26989,79130,191573,29693,50557,171140,171394,65025,60391,306055,24598,685472,25017,24418,54239,116657,25461,307540,79219,289727,171297,29340,114028,307865,59323,24947,24923,116647,25075,84353,140674,29392,24592,25567,29714,25736,287110,24409,499903,81632,171373,311860,29254,79220,361845,312781,81820,24…
GO:0007399	3.33759609460186e-24	1	876	2007	nervous system development	BP	13579	4060	LOC103693780,Il6st,Gsk3b,Opa1,Abi2,Uhmk1,Ttl,Mapk1,Exoc4,Map1b,Pafah1b1,Dnm3,Timp2,Snx27,Foxo3,Nckap1,Gabrb2,Rph3a,Scarb2,Ncam2,Dlg2,Dnm1l,Kif3a,Afdn,Ndst1,Robo1,Rbfox2,Ttc3,Cbfa2t2,Adgrl3,Mapk9,Pak3,Atp2b1,Akt3,Cntn1,Kif2a,Grin3a,Dpysl2,Negr1,RGD1307443,Ptprg,Pten,Camk2g,Clstn2,Nrxn1,Rbpj,Prkacb,Pcdh17,Gnaq,Plcb1,Slc8a1,Btbd3,Abr,Nos1,Lrrtm2,Myo5a,Grm5,Ak4,Myt1l,Trpc5,Chrnb2,Dpysl5,Tnik,Nedd4,Ca…	360975,25205,84027,171116,286928,246332,171572,116590,116654,29456,83572,171574,29543,260323,294515,58823,25451,171039,117106,288280,64053,114114,84392,26955,29633,58946,362950,360702,296293,170641,50658,29433,29598,29414,117258,84391,191573,25416,59318,361244,171357,50557,171140,171394,60391,679028,293508,306055,81666,24654,29715,311462,287537,24598,685472,25017,24418,29223,116668,140933,54239,6…
GO:0007267	9.95058197961527e-22	1	522	1154	cell-cell signaling	BP	13579	4060	Clcn3,Il6st,Gsk3b,Mapk1,Exoc4,Map1b,Pafah1b1,Foxo3,Prepl,Gabrb2,Rph3a,Chrm2,Apba1,Dlg2,Dnm1l,Ap3m2,Syngr1,Gpr101,Cadps,Mgat3,Dnajc5,Grin3a,Atp2a2,Pten,Camk2g,Clstn2,Rab11fip2,Rims3,Nrxn1,Rbpj,Pcdh17,Csnk1g3,Nos1,Lrrtm2,Myo5a,Cacna2d1,Grm5,Chrnb2,Cplx2,Hrh2,Celf4,Grid1,Nat8l,Nlgn3,Prkce,Ctnnd2,Btrc,Csnk1a1,Cntnap4,NEWGENE_1306210,Erbb4,Gabra3,Stx1b,Nlgn1,Acvr1c,Htr1b,Galr1,Csnk2a1,Ctnnb1,Gabrg1,Ba…	84360,25205,84027,116590,116654,29456,83572,294515,298771,25451,171039,81645,83589,64053,114114,140667,29205,317608,26989,29582,79130,191573,29693,50557,171140,171394,308003,65025,60391,679028,306055,64823,24598,685472,25017,25399,24418,54239,116657,25461,307540,79219,289727,171297,29340,114028,361765,113927,307865,361217,59323,24947,24923,116647,245921,25075,50577,116549,84353,140674,29392,28922…
GO:0022008	2.3724054890755e-19	1	632	1407	neurogenesis	BP	13579	4060	LOC103693780,Il6st,Gsk3b,Opa1,Abi2,Uhmk1,Ttl,Mapk1,Exoc4,Map1b,Pafah1b1,Dnm3,Timp2,Foxo3,Gabrb2,Scarb2,Ncam2,Dlg2,Dnm1l,Kif3a,Afdn,Robo1,Rbfox2,Ttc3,Cbfa2t2,Adgrl3,Mapk9,Pak3,Cntn1,Grin3a,Dpysl2,Negr1,RGD1307443,Ptprg,Pten,Nrxn1,Rbpj,Gnaq,Btbd3,Nos1,Grm5,Myt1l,Trpc5,Chrnb2,Dpysl5,Tnik,Nedd4,Pacsin1,Sema5a,Dgkg,Amigo1,Nlgn3,Arhgap35,Vwc2l,Mtpn,Dpysl3,Jade2,Ctnnd2,Trip11,Ptprm,Dcc,Ncam1,Kidins220,A…	360975,25205,84027,171116,286928,246332,171572,116590,116654,29456,83572,171574,29543,294515,25451,117106,288280,64053,114114,84392,26955,58946,362950,360702,296293,170641,50658,29433,117258,191573,25416,59318,361244,171357,50557,60391,679028,81666,311462,24598,24418,116668,140933,54239,65208,294917,25489,29704,310207,25666,295365,171297,306400,501160,79215,25418,303113,114028,314393,29616,25311,…
GO:0048699	5.07993711676001e-19	1	596	1310	generation of neurons	BP	13579	4060	LOC103693780,Il6st,Gsk3b,Opa1,Abi2,Uhmk1,Ttl,Map1b,Pafah1b1,Dnm3,Timp2,Foxo3,Gabrb2,Scarb2,Ncam2,Dlg2,Dnm1l,Kif3a,Afdn,Robo1,Rbfox2,Ttc3,Cbfa2t2,Adgrl3,Mapk9,Pak3,Cntn1,Grin3a,Dpysl2,Negr1,RGD1307443,Ptprg,Pten,Nrxn1,Rbpj,Gnaq,Btbd3,Nos1,Grm5,Myt1l,Trpc5,Chrnb2,Dpysl5,Tnik,Nedd4,Pacsin1,Sema5a,Dgkg,Amigo1,Nlgn3,Arhgap35,Vwc2l,Mtpn,Dpysl3,Jade2,Ctnnd2,Trip11,Ptprm,Dcc,Ncam1,Kidins220,Adgrb3,Cdk5r1…	360975,25205,84027,171116,286928,246332,171572,29456,83572,171574,29543,294515,25451,117106,288280,64053,114114,84392,26955,58946,362950,360702,296293,170641,50658,29433,117258,191573,25416,59318,361244,171357,50557,60391,679028,81666,311462,24598,24418,116668,140933,54239,65208,294917,25489,29704,310207,25666,295365,171297,306400,501160,79215,25418,303113,114028,314393,29616,25311,24586,116478,3…
GO:0007610	2.39972055409791e-18	1	296	598	behavior	BP	13579	4060	Clcn3,Abi2,Pafah1b1,Apba1,Adgrl3,Negr1,Pten,Nrxn1,Pcdh17,Gnaq,Plcb1,Nos1,Myo5a,Grm5,Chrnb2,Hrh2,Grid1,Pias1,Nlgn3,Prkce,Ctnnd2,Ncam1,Pde4d,Adgrb3,Cntnap4,Scn1a,Nlgn1,Pde1b,Htr1b,Ahi1,Ar,Nr2c2,Nf1,Tnr,Kcna2,Amph,Dscam,Picalm,Adcy1,Grin2a,Abat,Slc12a5,LOC100909750,Eif4ebp2,Strn,Astn1,Kras,Gabrg2,Rnf180,Pja2,Adcy3,Hcn1,Slc24a2,Kcnma1,Fgf14,Ncoa2,Dgki,Sobp,Gnao1,Btbd9,Nlgn2,Cacnb4,Mapk10,Dnm1,Prkca,G…	84360,286928,83572,83589,170641,59318,50557,60391,306055,81666,24654,24598,25017,24418,54239,25461,79219,300772,171297,29340,114028,24586,24627,301309,307865,81574,116647,29691,25075,308923,24208,50659,24592,25567,25468,60668,171119,89816,305509,24409,81632,171373,311860,361845,29149,304900,24525,29709,685384,192256,64508,84390,84550,83731,63851,83724,688705,309860,50664,294318,117096,58942,25272…
GO:0120039	1.75869359671945e-17	1	290	538	plasma membrane bounded cell projection morphogenesis	BP	13579	4060	Gsk3b,Opa1,Ttl,Map1b,Pafah1b1,Dnm3,Dnm1l,Robo1,Rbfox2,Pak3,Dpysl2,Pten,Btbd3,Trpc5,Chrnb2,Dpysl5,Tnik,Nedd4,Pacsin1,Sema5a,Amigo1,Nlgn3,Arhgap35,Jade2,Ctnnd2,Ptprm,Dcc,Ncam1,Kidins220,Adgrb3,Cdk5r1,Nlgn1,Ctnnb1,Vangl2,Slitrk3,Mfn2,Tnr,Tbc1d24,Ss18l1,Dscam,Picalm,Adcy1,Srcin1,LOC100909750,Plxna2,Mgll,Lingo1,Eif4g2,Stk24,Akap5,Stxbp1,Snap91,Epha5,Rock2,Alcam,Flrt1,Ppp3ca,Ppp1r9a,Ube3a,Usp9x,Rims2,C…	84027,171116,171572,29456,83572,171574,114114,58946,362950,29433,25416,50557,311462,140933,54239,65208,294917,25489,29704,310207,295365,171297,306400,303113,114028,29616,25311,24586,116478,301309,116671,116647,84353,289229,310519,64476,25567,287110,192352,171119,89816,305509,56029,311860,289392,29254,315691,361628,361092,171026,25558,65178,79208,25537,79559,499308,24674,84685,361585,363445,116839…
GO:0050804	1.98475192156934e-17	1	187	338	modulation of chemical synaptic transmission	BP	13579	4060	Gsk3b,Mapk1,Map1b,Prepl,Dnm1l,Syngr1,Atp2a2,Pten,Camk2g,Clstn2,Rims3,Nrxn1,Pcdh17,Nos1,Lrrtm2,Grm5,Chrnb2,Cplx2,Hrh2,Celf4,Nat8l,Nlgn3,Prkce,Ctnnd2,Cntnap4,Erbb4,Stx1b,Nlgn1,Htr1b,Bace1,Nf1,Tnr,Kcnb1,Tbc1d24,Grin2a,Napb,Abat,LOC100909750,Mgll,Grid2,Eif4ebp2,Kras,Stxbp1,Ppp3ca,Ppp1r9a,Rims2,Slc24a2,Fgf14,Dgki,Ywhag,Rims4,Calm2,Grik3,Btbd9,Clstn3,Nlgn2,Gria1,Chrna7,Rac1,Clstn1,Epha4,Rasgrf1,Kcnj10,…	84027,116590,29456,298771,114114,29205,29693,50557,171140,171394,65025,60391,306055,24598,685472,24418,54239,116657,25461,307540,289727,171297,29340,114028,307865,59323,24923,116647,25075,29392,24592,25567,25736,287110,24409,499903,81632,311860,29254,79220,361845,24525,25558,24674,84685,116839,84550,63851,688705,56010,266976,24242,298521,294318,171393,117096,50592,25302,363875,313717,316539,19221…
GO:0030182	2.21379956338585e-17	1	544	1191	neuron differentiation	BP	13579	4060	LOC103693780,Gsk3b,Opa1,Abi2,Uhmk1,Ttl,Map1b,Pafah1b1,Dnm3,Timp2,Foxo3,Gabrb2,Scarb2,Ncam2,Dlg2,Dnm1l,Kif3a,Robo1,Rbfox2,Ttc3,Cbfa2t2,Mapk9,Pak3,Cntn1,Grin3a,Dpysl2,Negr1,RGD1307443,Ptprg,Pten,Nrxn1,Rbpj,Gnaq,Btbd3,Myt1l,Trpc5,Chrnb2,Dpysl5,Tnik,Nedd4,Pacsin1,Sema5a,Dgkg,Amigo1,Nlgn3,Arhgap35,Vwc2l,Mtpn,Dpysl3,Jade2,Ctnnd2,Trip11,Ptprm,Dcc,Ncam1,Kidins220,Adgrb3,Cdk5r1,Rrn3,Erbb4,Stx1b,Nlgn1,Ahi1…	360975,84027,171116,286928,246332,171572,29456,83572,171574,29543,294515,25451,117106,288280,64053,114114,84392,58946,362950,360702,296293,50658,29433,117258,191573,25416,59318,361244,171357,50557,60391,679028,81666,311462,116668,140933,54239,65208,294917,25489,29704,310207,25666,295365,171297,306400,501160,79215,25418,303113,114028,314393,29616,25311,24586,116478,301309,116671,304714,59323,24923…
GO:0048858	3.07850962200731e-17	1	290	540	cell projection morphogenesis	BP	13579	4060	Gsk3b,Opa1,Ttl,Map1b,Pafah1b1,Dnm3,Dnm1l,Robo1,Rbfox2,Pak3,Dpysl2,Pten,Btbd3,Trpc5,Chrnb2,Dpysl5,Tnik,Nedd4,Pacsin1,Sema5a,Amigo1,Nlgn3,Arhgap35,Jade2,Ctnnd2,Ptprm,Dcc,Ncam1,Kidins220,Adgrb3,Cdk5r1,Nlgn1,Ctnnb1,Vangl2,Slitrk3,Mfn2,Tnr,Tbc1d24,Ss18l1,Dscam,Picalm,Adcy1,Srcin1,LOC100909750,Plxna2,Mgll,Lingo1,Eif4g2,Stk24,Akap5,Stxbp1,Snap91,Epha5,Rock2,Alcam,Flrt1,Ppp3ca,Ppp1r9a,Ube3a,Usp9x,Rims2,C…	84027,171116,171572,29456,83572,171574,114114,58946,362950,29433,25416,50557,311462,140933,54239,65208,294917,25489,29704,310207,295365,171297,306400,303113,114028,29616,25311,24586,116478,301309,116671,116647,84353,289229,310519,64476,25567,287110,192352,171119,89816,305509,56029,311860,289392,29254,315691,361628,361092,171026,25558,65178,79208,25537,79559,499308,24674,84685,361585,363445,116839…
GO:0048812	4.73449408310708e-17	1	282	522	neuron projection morphogenesis	BP	13579	4060	Gsk3b,Opa1,Ttl,Map1b,Pafah1b1,Dnm3,Dnm1l,Robo1,Rbfox2,Pak3,Dpysl2,Pten,Btbd3,Trpc5,Chrnb2,Dpysl5,Tnik,Nedd4,Pacsin1,Sema5a,Amigo1,Nlgn3,Arhgap35,Jade2,Ctnnd2,Ptprm,Dcc,Ncam1,Kidins220,Adgrb3,Cdk5r1,Nlgn1,Ctnnb1,Vangl2,Slitrk3,Mfn2,Tnr,Tbc1d24,Ss18l1,Dscam,Picalm,Adcy1,Srcin1,LOC100909750,Plxna2,Mgll,Lingo1,Eif4g2,Stk24,Akap5,Stxbp1,Snap91,Epha5,Rock2,Alcam,Flrt1,Ppp3ca,Ppp1r9a,Ube3a,Usp9x,Rims2,C…	84027,171116,171572,29456,83572,171574,114114,58946,362950,29433,25416,50557,311462,140933,54239,65208,294917,25489,29704,310207,295365,171297,306400,303113,114028,29616,25311,24586,116478,301309,116671,116647,84353,289229,310519,64476,25567,287110,192352,171119,89816,305509,56029,311860,289392,29254,315691,361628,361092,171026,25558,65178,79208,25537,79559,499308,24674,84685,361585,363445,116839…
GO:0031175	5.29697981798585e-17	1	416	860	neuron projection development	BP	13579	4060	Gsk3b,Opa1,Abi2,Uhmk1,Ttl,Map1b,Pafah1b1,Dnm3,Scarb2,Ncam2,Dnm1l,Kif3a,Robo1,Rbfox2,Cbfa2t2,Mapk9,Pak3,Cntn1,Grin3a,Dpysl2,Negr1,RGD1307443,Ptprg,Pten,Nrxn1,Rbpj,Btbd3,Trpc5,Chrnb2,Dpysl5,Tnik,Nedd4,Pacsin1,Sema5a,Amigo1,Nlgn3,Arhgap35,Dpysl3,Jade2,Ctnnd2,Trip11,Ptprm,Dcc,Ncam1,Kidins220,Adgrb3,Cdk5r1,Rrn3,Stx1b,Nlgn1,Ahi1,Ctnnb1,Vangl2,Slitrk3,Kif3c,Mfn2,Nf1,Tnr,Tbc1d24,Ss18l1,Dscam,Picalm,Adcy1…	84027,171116,286928,246332,171572,29456,83572,171574,117106,288280,114114,84392,58946,362950,296293,50658,29433,117258,191573,25416,59318,361244,171357,50557,60391,679028,311462,140933,54239,65208,294917,25489,29704,310207,295365,171297,306400,25418,303113,114028,314393,29616,25311,24586,116478,301309,116671,304714,24923,116647,308923,84353,289229,310519,85248,64476,24592,25567,287110,192352,1711…
GO:0051641	7.57534843655566e-17	1	841	2118	cellular localization	BP	13579	4060	Clcn3,Gsk3b,Opa1,Pacs1,Uhmk1,Tbc1d5,Akap6,Ttl,Dctn4,Mapk1,Exoc4,Exoc8,Map1b,Pafah1b1,Dnm3,Snx27,Gpr158,Atf2,Dnajc6,Prepl,Rph3a,Scarb2,Apba1,Dlg2,Dnm1l,Ap3m2,Kif3a,Tulp4,Syngr1,Cacng2,Cadps,Mapk9,Ehd3,Letm1,Hmces,Mgrn1,Adar,Dpysl2,Kpna6,Atp2a2,Pten,Camk2g,Rab11fip2,Rims3,Nrxn1,Pcdh17,Gnaq,Slc8a1,Glg1,Nos1,Grk3,Myo5a,Cacna2d1,Ap2a2,Bap1,Tnik,Tom1l2,Nedd4,Kcnab2,Snx13,Astn2,Cplx2,Atg13,Pdpk1,Ube2j1,…	84360,84027,171116,171444,246332,501088,64553,171572,84428,116590,116654,245709,29456,83572,171574,260323,291352,81647,313409,298771,171039,117106,83589,64053,114114,140667,84392,499016,29205,84347,26989,50658,192249,305457,297428,302938,81635,25416,362607,29693,50557,171140,308003,65025,60391,306055,81666,29715,29476,24598,25372,25017,25399,81637,306257,294917,360537,25489,29738,362731,100361323…
GO:0032990	7.61495781159377e-17	1	296	561	cell part morphogenesis	BP	13579	4060	Gsk3b,Opa1,Ttl,Map1b,Pafah1b1,Dnm3,Dnm1l,Robo1,Rbfox2,Pak3,Dpysl2,Pten,Btbd3,Trpc5,Chrnb2,Dpysl5,Tnik,Nedd4,Pacsin1,Sema5a,Amigo1,Nlgn3,Arhgap35,Jade2,Ctnnd2,Ptprm,Dcc,Ncam1,Kidins220,Adgrb3,Cdk5r1,Opa3,Nlgn1,Ctnnb1,Vangl2,Slitrk3,Mtm1,Mfn2,Tnr,Tbc1d24,Ss18l1,Dscam,Picalm,Adcy1,Srcin1,LOC100909750,Plxna2,Mgll,Lingo1,Eif4g2,Stk24,Akap5,Stxbp1,Snap91,Epha5,Rock2,Alcam,Flrt1,Ppp3ca,Ppp1r9a,Ube3a,Usp…	84027,171116,171572,29456,83572,171574,114114,58946,362950,29433,25416,50557,311462,140933,54239,65208,294917,25489,29704,310207,295365,171297,306400,303113,114028,29616,25311,24586,116478,301309,116671,308409,116647,84353,289229,310519,288762,64476,25567,287110,192352,171119,89816,305509,56029,311860,289392,29254,315691,361628,361092,171026,25558,65178,79208,25537,79559,499308,24674,84685,361585…
GO:0051049	8.95604954602857e-17	1	674	1647	regulation of transport	BP	13579	4060	Clcn3,Il6st,Gsk3b,Opa1,Uhmk1,Tbc1d5,Akap6,Mapk1,Exoc4,Map1b,Kcnq2,Dnajc6,Prepl,Rph3a,Dnm1l,Rab3c,Kif3a,Cacng2,Cadps,Mapk9,Ehd3,Akt3,Cntn1,Grin3a,Dpysl2,Atp2a2,Pten,Rims3,Kcnk9,Nrxn1,Pcdh17,Gnaq,Slc8a1,Abr,Nos1,Lrrtm2,Myo5a,Cacna2d1,Grm5,Chrnb2,Bap1,Nedd4,Kcnab2,Clcn5,Cadm1,Nalcn,Atg13,Pdpk1,Pik3r3,Ube2j1,Lrrc8a,Hrh2,Osbpl8,Kcnj6,Pacsin1,Sema5a,Wnk3,Amigo1,Nat8l,Nlgn3,Prkce,Kcnj3,Scn2b,Ncam1,Pde4d…	84360,25205,84027,171116,246332,501088,64553,116590,116654,29456,170848,313409,298771,171039,114114,171058,84392,84347,26989,50658,192249,29414,117258,191573,25416,29693,50557,65025,84429,60391,306055,81666,29715,287537,24598,685472,25017,25399,24418,54239,306257,25489,29738,25749,363058,266760,362164,81745,60664,297961,311846,25461,314824,25743,29704,310207,317420,295365,289727,171297,29340,5059…
GO:0023052	1.06051695320437e-16	1	1556	4222	signaling	BP	13579	4060	Snrk,Clcn3,Il6st,Gsk3b,Opa1,Abi2,Akap6,Atf6,Mapk1,Exoc4,Map1b,Kcnq2,Pafah1b1,Timp2,Snx27,Gpr158,Foxo3,Nckap1,Prepl,Gabrb2,Rph3a,Chrm2,Apba1,Dlg2,Ppp2r5c,Dnm1l,Ap3m2,Kif3a,Tulp4,Afdn,Ndst1,Robo1,Syngr1,Cacng2,Rbfox2,Gpr101,Spock2,Cadps,Cbfa2t2,Adgrl3,Mapk9,Mgat3,Ehd3,Pak3,Akt3,Mgrn1,Cntn1,Adar,Dnajc5,Grin3a,Castor2,Atp2a2,Edem3,Pten,Camk2g,Clstn2,Rab11fip2,Rims3,Nrxn1,Rbpj,Map2k4,Prkacb,Pcdh17,Gna…	170837,84360,25205,84027,171116,286928,64553,304962,116590,116654,29456,170848,83572,29543,260323,291352,294515,58823,298771,25451,171039,81645,83589,64053,691318,114114,140667,84392,499016,26955,29633,58946,29205,84347,362950,317608,361840,26989,296293,170641,50658,29582,192249,29433,29414,302938,117258,81635,79130,191573,304410,29693,289085,50557,171140,171394,308003,65025,60391,679028,287398,2…
GO:0048667	1.34109975922493e-16	1	262	481	cell morphogenesis involved in neuron differentiation	BP	13579	4060	Gsk3b,Opa1,Ttl,Map1b,Pafah1b1,Dnm3,Dnm1l,Robo1,Rbfox2,Pak3,Dpysl2,Pten,Btbd3,Trpc5,Chrnb2,Dpysl5,Tnik,Nedd4,Sema5a,Amigo1,Nlgn3,Arhgap35,Ctnnd2,Ptprm,Dcc,Ncam1,Kidins220,Adgrb3,Cdk5r1,Nlgn1,Vangl2,Slitrk3,Mfn2,Tnr,Tbc1d24,Ss18l1,Dscam,Picalm,Adcy1,Srcin1,LOC100909750,Plxna2,Mgll,Lingo1,Eif4g2,Akap5,Stxbp1,Snap91,Epha5,Rock2,Alcam,Ppp3ca,Ppp1r9a,Ube3a,Usp9x,Raph1,Dclk1,Unc5d,Nfib,Robo2,Tiam1,Prkca…	84027,171116,171572,29456,83572,171574,114114,58946,362950,29433,25416,50557,311462,140933,54239,65208,294917,25489,310207,295365,171297,306400,114028,29616,25311,24586,116478,301309,116671,116647,289229,310519,64476,25567,287110,192352,171119,89816,305509,56029,311860,289392,29254,315691,361628,171026,25558,65178,79208,25537,79559,24674,84685,361585,363445,363239,83825,306534,29227,84409,304109,…
GO:0006810	1.72038833203602e-16	1	1311	3541	transport	BP	13579	4060	Clcn3,Il6st,Gsk3b,Opa1,Pacs1,Uhmk1,Tbc1d5,Akap6,Dctn4,Slc7a14,Sv2c,Mapk1,Exoc4,Exoc8,Map1b,Kcnq2,Pafah1b1,Dnm3,Snx27,Atf2,Dnajc6,Prepl,Gabrb2,Rph3a,Scarb2,Apba1,Slc36a4,Dnm1l,Rab3c,Ap3m2,Kif3a,Syngr1,Cacng2,Cadps,Pi4k2a,Mapk9,Ehd3,Letm1,Atp2b1,Akt3,Hmces,Mgrn1,Cntn1,Adar,Grin3a,Dpysl2,Ptprg,Kpna6,Atp2a2,G3bp2,Pten,Camk2g,Rab11fip2,Rims3,Kcnk9,Nrxn1,Rbpj,Pcdh17,Gnaq,Slc9a7,Slc8a1,Snx30,Csnk1g3,Glg…	84360,25205,84027,171116,171444,246332,501088,64553,84428,499587,29643,116590,116654,245709,29456,170848,83572,171574,260323,81647,313409,298771,25451,171039,117106,83589,315439,114114,171058,140667,84392,29205,84347,26989,114554,50658,192249,305457,29598,29414,297428,302938,117258,81635,191573,25416,171357,362607,29693,305240,50557,171140,308003,65025,84429,60391,679028,306055,81666,317170,29715…
GO:0048666	2.81021034256502e-16	1	453	964	neuron development	BP	13579	4060	LOC103693780,Gsk3b,Opa1,Abi2,Uhmk1,Ttl,Map1b,Pafah1b1,Dnm3,Gabrb2,Scarb2,Ncam2,Dlg2,Dnm1l,Kif3a,Robo1,Rbfox2,Cbfa2t2,Mapk9,Pak3,Cntn1,Grin3a,Dpysl2,Negr1,RGD1307443,Ptprg,Pten,Nrxn1,Rbpj,Gnaq,Btbd3,Myt1l,Trpc5,Chrnb2,Dpysl5,Tnik,Nedd4,Pacsin1,Sema5a,Dgkg,Amigo1,Nlgn3,Arhgap35,Dpysl3,Jade2,Ctnnd2,Trip11,Ptprm,Dcc,Ncam1,Kidins220,Adgrb3,Cdk5r1,Rrn3,Stx1b,Nlgn1,Ahi1,Ctnnb1,Alg10,Vangl2,Slitrk3,Kif3c…	360975,84027,171116,286928,246332,171572,29456,83572,171574,25451,117106,288280,64053,114114,84392,58946,362950,296293,50658,29433,117258,191573,25416,59318,361244,171357,50557,60391,679028,81666,311462,116668,140933,54239,65208,294917,25489,29704,310207,25666,295365,171297,306400,25418,303113,114028,314393,29616,25311,24586,116478,301309,116671,304714,24923,116647,308923,84353,245960,289229,3105…
GO:0051649	7.95727174725891e-16	1	652	1620	establishment of localization in cell	BP	13579	4060	Clcn3,Gsk3b,Pacs1,Uhmk1,Tbc1d5,Akap6,Ttl,Dctn4,Mapk1,Exoc4,Map1b,Pafah1b1,Dnm3,Snx27,Atf2,Dnajc6,Prepl,Rph3a,Scarb2,Apba1,Dnm1l,Ap3m2,Kif3a,Syngr1,Cacng2,Cadps,Mapk9,Ehd3,Letm1,Hmces,Mgrn1,Adar,Dpysl2,Kpna6,Atp2a2,Pten,Rab11fip2,Rims3,Nrxn1,Pcdh17,Gnaq,Slc8a1,Glg1,Nos1,Grk3,Myo5a,Cacna2d1,Ap2a2,Bap1,Tom1l2,Nedd4,Snx13,Cplx2,Atg13,Pdpk1,Ube2j1,Hspa9,Pacsin1,Sema5a,Nat8l,Nlgn3,Ero1a,Prkce,Sel1l,Cop…	84360,84027,171444,246332,501088,64553,171572,84428,116590,116654,29456,83572,171574,260323,81647,313409,298771,171039,117106,83589,114114,140667,84392,29205,84347,26989,50658,192249,305457,297428,302938,81635,25416,362607,29693,50557,308003,65025,60391,306055,81666,29715,29476,24598,25372,25017,25399,81637,306257,360537,25489,362731,116657,362164,81745,297961,291671,29704,310207,289727,171297,17…
GO:0046907	1.32800477144384e-15	1	549	1345	intracellular transport	BP	13579	4060	Gsk3b,Pacs1,Uhmk1,Tbc1d5,Dctn4,Mapk1,Exoc4,Map1b,Pafah1b1,Dnm3,Snx27,Atf2,Dnajc6,Prepl,Rph3a,Scarb2,Apba1,Dnm1l,Ap3m2,Kif3a,Syngr1,Cacng2,Cadps,Mapk9,Ehd3,Hmces,Mgrn1,Adar,Dpysl2,Kpna6,Atp2a2,Rims3,Gnaq,Glg1,Grk3,Myo5a,Ap2a2,Bap1,Tom1l2,Nedd4,Snx13,Cplx2,Atg13,Pdpk1,Ube2j1,Hspa9,Pacsin1,Sema5a,Nlgn3,Sel1l,Copg2,Cdk5r1,Bicd1,Tnpo2,Erbb4,Stx1b,Zfyve9,Rbsn,Nlgn1,Nup50,Ctnnb1,Gcc2,LOC108349010,Kif3b,…	84027,171444,246332,501088,84428,116590,116654,29456,83572,171574,260323,81647,313409,298771,171039,117106,83589,114114,140667,84392,29205,84347,26989,50658,192249,297428,302938,81635,25416,362607,29693,65025,81666,29476,25372,25017,81637,306257,360537,25489,362731,116657,362164,81745,297961,291671,29704,310207,171297,314352,301742,116671,362466,304670,59323,24923,313477,312562,116647,25497,84353…
GO:0007154	1.4682754272981e-15	1	1568	4288	cell communication	BP	13579	4060	Snrk,Clcn3,Il6st,Gsk3b,Opa1,Abi2,Akap6,Atf6,Mapk1,Exoc4,Map1b,Kcnq2,Pafah1b1,Timp2,Snx27,Gpr158,Foxo3,Nckap1,Prepl,Gabrb2,Rph3a,Chrm2,Apba1,Dlg2,Ppp2r5c,Dnm1l,Ap3m2,Kif3a,Tulp4,Afdn,Ndst1,Robo1,Syngr1,Cacng2,Rbfox2,Gpr101,Spock2,Cadps,Cbfa2t2,Adgrl3,Mapk9,Mgat3,Pak3,Atp2b1,Akt3,Mgrn1,Cntn1,Adar,Dnajc5,Grin3a,Castor2,Atp2a2,Edem3,Pten,Camk2g,Clstn2,Rab11fip2,Rims3,Nrxn1,Rbpj,Map2k4,Prkacb,Pcdh17,G…	170837,84360,25205,84027,171116,286928,64553,304962,116590,116654,29456,170848,83572,29543,260323,291352,294515,58823,298771,25451,171039,81645,83589,64053,691318,114114,140667,84392,499016,26955,29633,58946,29205,84347,362950,317608,361840,26989,296293,170641,50658,29582,29433,29598,29414,302938,117258,81635,79130,191573,304410,29693,289085,50557,171140,171394,308003,65025,60391,679028,287398,29…
GO:0051960	2.3326902785572e-15	1	382	807	regulation of nervous system development	BP	13579	4060	Il6st,Gsk3b,Opa1,Ttl,Map1b,Pafah1b1,Dnm3,Timp2,Foxo3,Scarb2,Dnm1l,Afdn,Robo1,Ttc3,Cbfa2t2,Adgrl3,Pak3,Cntn1,Dpysl2,Negr1,RGD1307443,Ptprg,Pten,Clstn2,Nrxn1,Rbpj,Prkacb,Nos1,Lrrtm2,Grm5,Trpc5,Chrnb2,Tnik,Nedd4,Pacsin1,Sema5a,Amigo1,Nlgn3,Arhgap35,Vwc2l,Dpysl3,Jade2,Dcc,Kidins220,Adgrb3,Cdk5r1,Rrn3,Erbb4,Stx1b,Nlgn1,Ahi1,Ctnnb1,Vangl2,Slitrk3,Kif3c,Mfn2,Nf1,Tnr,Tbc1d24,Ss18l1,Dscam,Srcin1,LOC100909…	25205,84027,171116,171572,29456,83572,171574,29543,294515,117106,114114,26955,58946,360702,296293,170641,29433,117258,25416,59318,361244,171357,50557,171394,60391,679028,293508,24598,685472,24418,140933,54239,294917,25489,29704,310207,295365,171297,306400,501160,25418,303113,25311,116478,301309,116671,304714,59323,24923,116647,308923,84353,289229,310519,85248,64476,24592,25567,287110,192352,17111…
GO:0051179	3.12809962776521e-15	1	1656	4578	localization	BP	13579	4060	LOC103693780,Clcn3,Il6st,Gsk3b,Opa1,Pacs1,Abi2,Uhmk1,Tbc1d5,Akap6,Ttl,Dctn4,Slc7a14,Sv2c,Mapk1,Exoc4,Exoc8,Map1b,Kcnq2,Pafah1b1,Dnm3,Snx27,Gpr158,Atf2,Dnajc6,Nckap1,Prepl,Gabrb2,Rph3a,Scarb2,Apba1,Dlg2,Slc36a4,Dnm1l,Rab3c,Ap3m2,Kif3a,Tulp4,Afdn,Robo1,Syngr1,Cacng2,Rbfox2,Cadps,Pi4k2a,Adgrl3,Mapk9,Ehd3,Pak3,Letm1,Atp2b1,Akt3,Hmces,Mgrn1,Cntn1,Adar,Grin3a,Dpysl2,RGD1307443,Ptprg,Kpna6,Atp2a2,G3bp2,…	360975,84360,25205,84027,171116,171444,286928,246332,501088,64553,171572,84428,499587,29643,116590,116654,245709,29456,170848,83572,171574,260323,291352,81647,313409,58823,298771,25451,171039,117106,83589,64053,315439,114114,171058,140667,84392,499016,26955,58946,29205,84347,362950,26989,114554,170641,50658,192249,29433,305457,29598,29414,297428,302938,117258,81635,191573,25416,361244,171357,3626…
GO:0051234	5.20160652472125e-15	1	1331	3634	establishment of localization	BP	13579	4060	Clcn3,Il6st,Gsk3b,Opa1,Pacs1,Uhmk1,Tbc1d5,Akap6,Ttl,Dctn4,Slc7a14,Sv2c,Mapk1,Exoc4,Exoc8,Map1b,Kcnq2,Pafah1b1,Dnm3,Snx27,Atf2,Dnajc6,Prepl,Gabrb2,Rph3a,Scarb2,Apba1,Slc36a4,Dnm1l,Rab3c,Ap3m2,Kif3a,Syngr1,Cacng2,Cadps,Pi4k2a,Mapk9,Ehd3,Letm1,Atp2b1,Akt3,Hmces,Mgrn1,Cntn1,Adar,Grin3a,Dpysl2,Ptprg,Kpna6,Atp2a2,G3bp2,Pten,Camk2g,Rab11fip2,Rims3,Kcnk9,Nrxn1,Rbpj,Pcdh17,Gnaq,Slc9a7,Slc8a1,Snx30,Csnk1g3…	84360,25205,84027,171116,171444,246332,501088,64553,171572,84428,499587,29643,116590,116654,245709,29456,170848,83572,171574,260323,81647,313409,298771,25451,171039,117106,83589,315439,114114,171058,140667,84392,29205,84347,26989,114554,50658,192249,305457,29598,29414,297428,302938,117258,81635,191573,25416,171357,362607,29693,305240,50557,171140,308003,65025,84429,60391,679028,306055,81666,31717…
GO:0032879	1.15396022761216e-14	1	881	2256	regulation of localization	BP	13579	4060	Clcn3,Il6st,Gsk3b,Opa1,Uhmk1,Tbc1d5,Akap6,Ttl,Mapk1,Exoc4,Map1b,Kcnq2,Dnajc6,Nckap1,Prepl,Rph3a,Dnm1l,Rab3c,Kif3a,Afdn,Robo1,Cacng2,Cadps,Mapk9,Ehd3,Pak3,Letm1,Akt3,Cntn1,Grin3a,Dpysl2,Ptprg,Atp2a2,Pten,Camk2g,Rab11fip2,Rims3,Kcnk9,Nrxn1,Rbpj,Pcdh17,Gnaq,Plcb1,Slc8a1,Abr,Nos1,Lrrtm2,Myo5a,Cacna2d1,Grm5,Chrnb2,Bap1,Nedd4,Kcnab2,Astn2,Clcn5,Cadm1,Nalcn,Atg13,Pdpk1,Pik3r3,Ube2j1,Lrrc8a,Hrh2,Arhgap5,…	84360,25205,84027,171116,246332,501088,64553,171572,116590,116654,29456,170848,313409,58823,298771,171039,114114,171058,84392,26955,58946,84347,26989,50658,192249,29433,305457,29414,117258,191573,25416,171357,29693,50557,171140,308003,65025,84429,60391,679028,306055,81666,24654,29715,287537,24598,685472,25017,25399,24418,54239,306257,25489,29738,100361323,25749,363058,266760,362164,81745,60664,29…
GO:0000904	1.61475388072388e-14	1	310	608	cell morphogenesis involved in differentiation	BP	13579	4060	Gsk3b,Opa1,Ttl,Map1b,Pafah1b1,Dnm3,Dnm1l,Robo1,Rbfox2,Ttc3,Mapk9,Pak3,Dpysl2,Pten,Btbd3,Trpc5,Chrnb2,Dpysl5,Tnik,Nedd4,Hrh2,Sema5a,Amigo1,Nlgn3,Arhgap35,Ctnnd2,Ptprm,Dcc,Ncam1,Kidins220,Adgrb3,Cdk5r1,Crk,Nlgn1,Ctnnb1,Vangl2,Slitrk3,Ar,Mfn2,Tnr,Tbc1d24,Ss18l1,Dscam,Picalm,Adcy1,Srcin1,LOC100909750,Plxna2,Mgll,Lingo1,Eif4g2,Lrp6,Clic4,Akap5,Stxbp1,Snap91,Epha5,Rock2,Alcam,Ppp3ca,Ppp1r9a,Ube3a,Usp9x…	84027,171116,171572,29456,83572,171574,114114,58946,362950,360702,50658,29433,25416,50557,311462,140933,54239,65208,294917,25489,25461,310207,295365,171297,306400,114028,29616,25311,24586,116478,301309,116671,54245,116647,84353,289229,310519,24208,64476,25567,287110,192352,171119,89816,305509,56029,311860,289392,29254,315691,361628,312781,83718,171026,25558,65178,79208,25537,79559,24674,84685,361…
GO:0000902	4.45156038572693e-14	1	396	825	cell morphogenesis	BP	13579	4060	Gsk3b,Opa1,Ttl,Map1b,Pafah1b1,Dnm3,Dnm1l,Kif3a,Robo1,Rbfox2,Ttc3,Mapk9,Pak3,Dpysl2,Pten,Btbd3,Csnk1g3,Trpc5,Chrnb2,Dpysl5,Tnik,Nedd4,Cadm1,Hrh2,Pacsin1,Sema5a,Amigo1,Nlgn3,Arhgap35,Jade2,Ctnnd2,Csnk1a1,Ptprm,Dcc,Ncam1,Kidins220,Adgrb3,Cdk5r1,Mkln1,Crk,Nlgn1,Ttbk2,Ctnnb1,Vangl2,Slitrk3,Ar,Add1,Mfn2,Tnr,Tbc1d24,Pdzd8,Ss18l1,Dscam,Picalm,Adcy1,Srcin1,LOC100909750,Plxna2,Dlc1,Mgll,Lingo1,Tenm3,Eif4g2…	84027,171116,171572,29456,83572,171574,114114,84392,58946,362950,360702,50658,29433,25416,50557,311462,64823,140933,54239,65208,294917,25489,363058,25461,29704,310207,295365,171297,306400,303113,114028,113927,29616,25311,24586,116478,301309,116671,83536,54245,116647,311349,84353,289229,310519,24208,24170,64476,25567,287110,308000,192352,171119,89816,305509,56029,311860,289392,58834,29254,315691,3…
GO:0048813	8.73236046000231e-14	1	96	141	dendrite morphogenesis	BP	13579	4060	Gsk3b,Opa1,Pafah1b1,Dnm3,Dnm1l,Robo1,Rbfox2,Pak3,Pten,Btbd3,Trpc5,Chrnb2,Tnik,Nedd4,Nlgn3,Ctnnd2,Kidins220,Adgrb3,Cdk5r1,Nlgn1,Mfn2,Tbc1d24,Ss18l1,Dscam,Picalm,Srcin1,Akap5,Epha5,Rock2,Ppp3ca,Ppp1r9a,Ube3a,Dclk1,Tiam1,Chrna7,Rac1,Klf7,Epha4,Sipa1l1,Slitrk5,Vamp7,Abl2,Pias2,Zfp365,Vldlr,Actr2,Camk2a,Atp7a,Caprin1,Reln,Tmem106b,Grin1,Sarm1,Slc11a2,Kalrn,Map2,Dlg4,Pdlim5,Mef2a,Celsr2,Lrp4,Il1rapl1,R…	84027,171116,83572,171574,114114,58946,362950,29433,50557,311462,140933,54239,294917,25489,171297,114028,116478,301309,116671,116647,64476,287110,192352,171119,89816,56029,171026,79208,25537,24674,84685,361585,83825,304109,25302,363875,363243,316539,246212,306152,85491,304883,83422,499425,25696,289820,25400,24941,362173,24718,312132,24408,287545,25715,84009,25595,29495,64353,309957,83465,83469,31…
GO:0050767	4.21397943943404e-13	1	339	727	regulation of neurogenesis	BP	13579	4060	Il6st,Gsk3b,Opa1,Ttl,Map1b,Pafah1b1,Dnm3,Timp2,Foxo3,Scarb2,Dnm1l,Afdn,Robo1,Ttc3,Cbfa2t2,Pak3,Cntn1,Dpysl2,Negr1,RGD1307443,Ptprg,Pten,Rbpj,Nos1,Grm5,Trpc5,Chrnb2,Tnik,Nedd4,Pacsin1,Sema5a,Amigo1,Nlgn3,Arhgap35,Vwc2l,Dpysl3,Jade2,Dcc,Kidins220,Adgrb3,Cdk5r1,Rrn3,Erbb4,Stx1b,Nlgn1,Ahi1,Ctnnb1,Kif3c,Mfn2,Nf1,Tnr,Tbc1d24,Ss18l1,Dscam,Srcin1,LOC100909750,Plxna2,Mgll,Magi2,Grid2,Lingo1,Tenm3,Eif4g2,L…	25205,84027,171116,171572,29456,83572,171574,29543,294515,117106,114114,26955,58946,360702,296293,29433,117258,25416,59318,361244,171357,50557,679028,24598,24418,140933,54239,294917,25489,29704,310207,295365,171297,306400,501160,25418,303113,25311,116478,301309,116671,304714,59323,24923,116647,308923,84353,85248,64476,24592,25567,287110,192352,171119,56029,311860,289392,29254,113970,79220,315691,…
GO:0007417	8.74262703177747e-13	1	413	934	central nervous system development	BP	13579	4060	LOC103693780,Il6st,Gsk3b,Mapk1,Exoc4,Pafah1b1,Timp2,Foxo3,Rph3a,Kif3a,Afdn,Ndst1,Robo1,Rbfox2,Adgrl3,Mapk9,Atp2b1,Akt3,Cntn1,Dpysl2,Ptprg,Pten,Nrxn1,Rbpj,Gnaq,Plcb1,Slc8a1,Btbd3,Abr,Ak4,Chrnb2,Cadm1,Sema5a,Pcdh9,Nlgn3,Arhgap35,Mtpn,Dcc,Ncam1,Cdk5r1,Zfp148,Erbb4,Ncan,Acvr1c,Ttbk2,Ahi1,Csnk2a1,Ctnnb1,Kcna1,Nr2c2,Nf1,Tnr,Ireb2,Ppargc1a,Grin2a,Frs2,Abat,LOC100909750,Plxna2,Dlc1,Grid2,Lingo1,Lrp6,Glra…	360975,25205,84027,116590,116654,83572,29543,294515,171039,84392,26955,29633,58946,362950,170641,50658,29598,29414,117258,25416,171357,50557,60391,679028,81666,24654,29715,311462,287537,29223,54239,363058,310207,306091,171297,306400,79215,25311,24586,116671,58820,59323,58982,245921,311349,308923,116549,84353,24520,50659,24592,25567,64831,83516,24409,314850,81632,311860,289392,58834,79220,315691,3…
GO:0007626	1.02634639151048e-12	1	121	205	locomotory behavior	BP	13579	4060	Clcn3,Pafah1b1,Apba1,Adgrl3,Negr1,Pten,Myo5a,Grm5,Chrnb2,Prkce,Scn1a,Pde1b,Tnr,Dscam,Abat,Strn,Astn1,Kcnma1,Fgf14,Ncoa2,Sobp,Gnao1,Btbd9,Nlgn2,Cacnb4,Mapk10,Dnm1,Glra1,Oprk1,Epha4,Kcnj10,Slc4a10,Atg7,Abl2,Apba2,Sez6l,Mecp2,Atp7a,Grm1,Vps13a,Cacna1e,Reln,Klhl1,Oxr1,Grin1,Ccnd2,Fign,Ppt1,Kalrn,Tsc1,Vps35,Oprl1,Scn8a,Aplp2,App,Dlg4,Rasd2,Crhr1,Adcy5,Cntn2,Selenop,Oprm1,Htr2c,Lsamp,Ppp3cb,Gprc5b,Gpr3…	84360,83572,83589,170641,59318,50557,25017,24418,54239,29340,81574,29691,25567,171119,81632,29149,304900,83731,63851,83724,309860,50664,294318,117096,58942,25272,140694,25674,29335,316539,29718,295645,312647,304883,83610,304554,29386,24941,24414,309243,54234,24718,290426,117520,24408,64033,295649,29411,84009,60445,25479,29256,29710,64312,54226,29495,171099,58959,64532,25356,29360,25601,25187,2956…
GO:0050890	1.40119428311775e-12	1	154	289	cognition	BP	13579	4060	Abi2,Pafah1b1,Pten,Nrxn1,Plcb1,Grm5,Chrnb2,Hrh2,Pias1,Nlgn3,Ctnnd2,Ncam1,Pde4d,Adgrb3,Pde1b,Nf1,Tnr,Amph,Picalm,Adcy1,Grin2a,Slc12a5,LOC100909750,LOC103693608,Eif4ebp2,Kras,Pja2,Adcy3,Slc24a2,Dgki,Sobp,Btbd9,Prkca,Gria1,Chrna7,Oprk1,Adora1,Abl2,Neto1,Tacr1,Psen1,Actr2,Cx3cr1,Shc3,Jph3,Mecp2,Jph4,Prkcz,Prkar1b,Synpo,Htr7,Pomk,Brinp1,Cacna1e,Reln,Hrh1,Slc8a2,Grin1,Tmod2,Slc11a2,Ccnd2,Creb1,Slc1a4,P…	286928,83572,50557,60391,24654,24418,54239,25461,300772,171297,114028,24586,24627,301309,29691,24592,25567,60668,89816,305509,24409,171373,311860,360742,361845,24525,192256,64508,84550,688705,309860,294318,24680,50592,25302,29335,29290,304883,307206,24807,29192,289820,171056,114858,307916,29386,445271,25522,25521,60324,65032,306549,140610,54234,24718,24448,140447,24408,58814,25715,64033,81646,305…
GO:0051962	1.89206980365129e-12	1	252	515	positive regulation of nervous system development	BP	13579	4060	Il6st,Gsk3b,Opa1,Map1b,Pafah1b1,Timp2,Scarb2,Dnm1l,Robo1,Cbfa2t2,Adgrl3,Pak3,Cntn1,Negr1,Pten,Clstn2,Nrxn1,Lrrtm2,Grm5,Trpc5,Tnik,Pacsin1,Sema5a,Amigo1,Nlgn3,Arhgap35,Vwc2l,Dpysl3,Jade2,Dcc,Kidins220,Adgrb3,Rrn3,Nlgn1,Ahi1,Ctnnb1,Slitrk3,Kif3c,Mfn2,Nf1,Tbc1d24,Ss18l1,Dscam,LOC100909750,Magi2,Grid2,Tenm3,Eif4g2,Lrp6,Stk24,Tmem30a,Akap5,Camk1d,Lrtm2,Flrt1,Ppp1r9a,Rims2,Spag9,Lrrtm4,Robo2,Lhx5,Tiam1…	25205,84027,171116,29456,83572,29543,117106,114114,58946,296293,170641,29433,117258,59318,50557,171394,60391,685472,24418,140933,294917,29704,310207,295365,171297,306400,501160,25418,303113,25311,116478,301309,304714,116647,308923,84353,310519,85248,64476,24592,287110,192352,171119,311860,113970,79220,306451,361628,312781,361092,300857,171026,307124,680883,499308,84685,116839,360600,500219,84409,…
GO:0060284	2.45090342524741e-12	1	375	833	regulation of cell development	BP	13579	4060	Il6st,Gsk3b,Opa1,Akap6,Ttl,Map1b,Pafah1b1,Dnm3,Timp2,Foxo3,Scarb2,Dnm1l,Afdn,Robo1,Ttc3,Cbfa2t2,Mapk9,Pak3,Cntn1,Dpysl2,Negr1,RGD1307443,Ptprg,Pten,Rbpj,Nos1,Grm5,Trpc5,Chrnb2,Tnik,Nedd4,Pacsin1,Sema5a,Amigo1,Nlgn3,Arhgap35,Vwc2l,Dpysl3,Jade2,Dcc,Kidins220,Adgrb3,Cdk5r1,Rrn3,Erbb4,Stx1b,Crk,Nlgn1,Ahi1,Ctnnb1,Add1,Kif3c,Mfn2,Nf1,Tnr,Tbc1d24,Ss18l1,Dscam,Srcin1,LOC100909750,Plxna2,Mgll,Magi2,Grid2,…	25205,84027,171116,64553,171572,29456,83572,171574,29543,294515,117106,114114,26955,58946,360702,296293,50658,29433,117258,25416,59318,361244,171357,50557,679028,24598,24418,140933,54239,294917,25489,29704,310207,295365,171297,306400,501160,25418,303113,25311,116478,301309,116671,304714,59323,24923,54245,116647,308923,84353,24170,85248,64476,24592,25567,287110,192352,171119,56029,311860,289392,29…
GO:0016192	3.95613177008499e-12	1	435	1024	vesicle-mediated transport	BP	13579	4060	Clcn3,Pacs1,Tbc1d5,Mapk1,Exoc4,Exoc8,Dnm3,Snx27,Dnajc6,Prepl,Rph3a,Apba1,Dnm1l,Rab3c,Ap3m2,Kif3a,Syngr1,Cacng2,Cadps,Pi4k2a,Ehd3,Hmces,Mgrn1,Dpysl2,Atp2a2,Pten,Rab11fip2,Rims3,Nrxn1,Snx30,Csnk1g3,Abr,Lrrtm2,Grk3,Myo5a,Pik3cb,Ap2a2,Nedd4,Mon1b,Clcn5,Cplx2,Pdpk1,Pacsin1,Nlgn3,Csnk1a1,Copg2,Ncam1,Stxbp6,Bicd1,Stx1b,Rbsn,Nlgn1,Htr1b,Ahi1,Ctnnb1,Gcc2,Mtm1,Rasgrp1,Add1,Tm9sf4,Bicd2,Tvp23a,LOC102555167,…	84360,171444,501088,116590,116654,245709,171574,260323,313409,298771,171039,83589,114114,171058,140667,84392,29205,84347,26989,114554,192249,297428,302938,25416,29693,50557,308003,65025,60391,298033,64823,287537,685472,25372,25017,85243,81637,25489,307868,25749,116657,81745,29704,171297,113927,301742,24586,362734,362466,24923,312562,116647,25075,308923,84353,309798,288762,29434,24170,296279,30680…
GO:0032989	4.22005037555857e-12	1	417	909	cellular component morphogenesis	BP	13579	4060	Gsk3b,Opa1,Ttl,Map1b,Pafah1b1,Dnm3,Dnm1l,Kif3a,Robo1,Rbfox2,Ttc3,Mapk9,Pak3,Dpysl2,Pten,Btbd3,Csnk1g3,Trpc5,Chrnb2,Dpysl5,Tnik,Nedd4,Cadm1,Hrh2,Pacsin1,Sema5a,Amigo1,Nlgn3,Arhgap35,Jade2,Ctnnd2,Csnk1a1,Fhod3,Ptprm,Dcc,Ncam1,Kidins220,Adgrb3,Cdk5r1,Opa3,Mkln1,Crk,Nlgn1,Ttbk2,Prkar1a,Ctnnb1,Vangl2,Slitrk3,Ar,Mtm1,Add1,Mfn2,Tnr,Tbc1d24,Pdzd8,Ss18l1,Dscam,Picalm,Adcy1,Srcin1,LOC100909750,Plxna2,Dlc1,…	84027,171116,171572,29456,83572,171574,114114,84392,58946,362950,360702,50658,29433,25416,50557,311462,64823,140933,54239,65208,294917,25489,363058,25461,29704,310207,295365,171297,306400,303113,114028,113927,100360334,29616,25311,24586,116478,301309,116671,308409,83536,54245,116647,311349,25725,84353,289229,310519,24208,288762,24170,64476,25567,287110,308000,192352,171119,89816,305509,56029,3118…
GO:0008104	5.05615368223995e-12	1	788	2057	protein localization	BP	13579	4060	Gsk3b,Pacs1,Uhmk1,Tbc1d5,Akap6,Mapk1,Exoc4,Exoc8,Pafah1b1,Snx27,Gpr158,Nckap1,Rph3a,Scarb2,Apba1,Dlg2,Dnm1l,Rab3c,Ap3m2,Kif3a,Tulp4,Afdn,Syngr1,Cacng2,Cadps,Mapk9,Ehd3,Hmces,Adar,Kpna6,Camk2g,Rab11fip2,Nrxn1,Rbpj,Gnaq,Glg1,Nos1,Grk3,Myo5a,Akap2,Ap2a2,Bap1,Tnik,Tom1l2,Nedd4,Kcnab2,Snx13,Astn2,Cadm1,Atg13,Pdpk1,Ube2j1,Hspa9,Osbpl8,Nudcd3,Pacsin1,Sema5a,Wnk3,Zmat3,Nlgn3,Prkce,Icmt,Sel1l,Copg2,Wipi2,…	84027,171444,246332,501088,64553,116590,116654,245709,83572,260323,291352,58823,171039,117106,83589,64053,114114,171058,140667,84392,499016,26955,29205,84347,26989,50658,192249,297428,81635,362607,171140,308003,60391,679028,81666,29476,24598,25372,25017,298024,81637,306257,294917,360537,25489,29738,362731,100361323,363058,362164,81745,297961,291671,314824,100125378,29704,310207,317420,64394,17129…
GO:0045664	1.01739088454236e-11	1	285	604	regulation of neuron differentiation	BP	13579	4060	Gsk3b,Opa1,Ttl,Map1b,Pafah1b1,Dnm3,Timp2,Foxo3,Scarb2,Dnm1l,Robo1,Ttc3,Cbfa2t2,Pak3,Cntn1,Dpysl2,Negr1,RGD1307443,Ptprg,Pten,Rbpj,Trpc5,Chrnb2,Tnik,Nedd4,Pacsin1,Sema5a,Amigo1,Nlgn3,Arhgap35,Vwc2l,Dpysl3,Dcc,Kidins220,Adgrb3,Cdk5r1,Rrn3,Stx1b,Nlgn1,Ahi1,Kif3c,Mfn2,Nf1,Tnr,Tbc1d24,Ss18l1,Dscam,Srcin1,LOC100909750,Plxna2,Mgll,Magi2,Grid2,Tenm3,Eif4g2,Lrp6,Stk24,Tmem30a,Ddx6,Akap5,Camk1d,Ppp3ca,Ppp1…	84027,171116,171572,29456,83572,171574,29543,294515,117106,114114,58946,360702,296293,29433,117258,25416,59318,361244,171357,50557,679028,140933,54239,294917,25489,29704,310207,295365,171297,306400,501160,25418,25311,116478,301309,116671,304714,24923,116647,308923,85248,64476,24592,25567,287110,192352,171119,56029,311860,289392,29254,113970,79220,306451,361628,312781,361092,300857,500988,171026,3…
GO:0016358	2.6945288775284e-11	1	135	235	dendrite development	BP	13579	4060	Gsk3b,Opa1,Abi2,Map1b,Pafah1b1,Dnm3,Dnm1l,Robo1,Rbfox2,Pak3,Grin3a,RGD1307443,Pten,Btbd3,Trpc5,Chrnb2,Tnik,Nedd4,Pacsin1,Nlgn3,Ctnnd2,Kidins220,Adgrb3,Cdk5r1,Nlgn1,Mfn2,Tbc1d24,Ss18l1,Dscam,Picalm,Srcin1,Slc12a5,LOC100909750,Eif4g2,Strn,Akap5,Camk1d,Epha5,Rock2,Flrt1,Ppp3ca,Ppp1r9a,Ube3a,Dclk1,Tiam1,Nlgn2,Chrna7,Rac1,Klf7,Epha4,Asap1,Sipa1l1,Slitrk5,Vamp7,Prex1,Abl2,Pias2,Zfp365,Psen1,Vldlr,Actr2…	84027,171116,286928,29456,83572,171574,114114,58946,362950,29433,191573,361244,50557,311462,140933,54239,294917,25489,29704,171297,114028,116478,301309,116671,116647,64476,287110,192352,171119,89816,56029,171373,311860,361628,29149,171026,307124,79208,25537,499308,24674,84685,361585,83825,304109,117096,25302,363875,363243,316539,314961,246212,306152,85491,311647,304883,83422,499425,29192,25696,28…
GO:0050808	3.05739882990586e-11	1	142	245	synapse organization	BP	13579	4060	Frmpd4,Map1b,Dnm3,Cacng2,Adgrl3,Pten,Clstn2,Nrxn1,Pcdh17,Lrrtm2,Myo5a,Grm5,Chrnb2,Nedd4,Cadm1,Amigo1,Nlgn3,Ctnnd2,Adgrb3,Erbb4,Nlgn1,Ncan,Ctnnb1,Slitrk3,Tnr,Dscam,LOC100909750,Magi2,Grid2,Dlgap1,Glra2,Lrtm2,Flrt1,Ppp1r9a,Lrrtm4,Tiam1,Clstn3,Nlgn2,Cacnb4,Prkca,Sptbn2,Chrna7,Htr1a,Clstn1,Epha4,Slitrk5,Lrrc4b,Mdga1,Psen1,Slitrk2,Flrt2,Sez6l,Mecp2,Il1rap,Glra3,Synpo,Lrrtm3,Epha7,Reln,Myh10,Slitrk1,Se…	302656,29456,171574,84347,170641,50557,171394,60391,306055,685472,25017,24418,54239,25489,363058,295365,171297,114028,301309,59323,116647,58982,84353,310519,25567,171119,311860,113970,79220,65040,24397,680883,499308,84685,500219,304109,171393,117096,58942,24680,29211,25302,24473,313717,316539,306152,308571,309659,29192,309349,299236,304554,29386,25466,114516,60324,294380,171287,24718,79433,306147…
GO:0001505	3.24438478034268e-11	1	102	183	regulation of neurotransmitter levels	BP	13579	4060	Prepl,Rph3a,Apba1,Dnm1l,Ap3m2,Cadps,Atp2a2,Rims3,Nrxn1,Nos1,Cplx2,Nat8l,Stx1b,Nlgn1,Pde1b,Nf1,Ptprn2,Napb,Abat,Doc2b,Syt11,Stxbp1,Snap91,Gabra2,Ppp1r9a,Rims2,Syt9,Dgki,Syt10,Rims4,Calm2,Sptbn2,Kcnj10,Lin7c,Slc30a1,Syt7,Psen1,Syn3,Apba2,Kcnc4,Camk2a,AC126641.1,Nsf,Trim9,Syt2,Rims1,Lin7a,Maoa,Stx7,Ppt1,Synj1,Aldh5a1,Grm8,Nrxn2,Gpm6b,Syt13,Unc13c,Sytl5,Glul,Htr2c,Edn3,Nrxn3,Bcl2l1,Slc6a9,Daglb,Ntrk2…	298771,171039,83589,114114,140667,26989,29693,65025,60391,24598,116657,289727,24923,116647,29691,24592,29714,499903,81632,81820,60568,25558,65178,289606,84685,116839,60564,688705,60567,266976,24242,29211,29718,60442,58976,59267,29192,29130,83610,684516,25400,117556,60355,155812,24805,84556,85327,29253,60466,29411,85238,291133,60590,116595,192179,80977,286931,302538,24957,25187,366270,116508,24888…
GO:0006836	3.41639407768396e-11	1	101	178	neurotransmitter transport	BP	13579	4060	Sv2c,Prepl,Rph3a,Apba1,Dnm1l,Ap3m2,Cadps,Atp2a2,Rims3,Nrxn1,Nos1,Cplx2,Nat8l,Stx1b,Nlgn1,Nf1,Ptprn2,Napb,Doc2b,Syt11,Stxbp1,Snap91,Slc6a17,Gabra2,Ppp1r9a,Rims2,Syt9,Dgki,Syt10,Rims4,Sv2a,Calm2,Sptbn2,Kcnj10,Lin7c,Slc30a1,Slc6a11,Syt7,Psen1,Syn3,Apba2,Kcnc4,Camk2a,AC126641.1,Nsf,Trim9,Syt2,Rims1,Lin7a,Stx7,Ppt1,Synj1,Grm8,Slc6a6,Nrxn2,Gpm6b,Syt13,Unc13c,Sytl5,Slc6a1,Htr2c,Edn3,Nrxn3,Bcl2l1,Slc6a9,…	29643,298771,171039,83589,114114,140667,26989,29693,65025,60391,24598,116657,289727,24923,116647,24592,29714,499903,81820,60568,25558,65178,613226,289606,84685,116839,60564,688705,60567,266976,117559,24242,29211,29718,60442,58976,79213,59267,29192,29130,83610,684516,25400,117556,60355,155812,24805,84556,85327,60466,29411,85238,60590,29464,116595,192179,80977,286931,302538,79212,25187,366270,11650…
GO:0034613	4.31299312304417e-11	1	550	1393	cellular protein localization	BP	13579	4060	Gsk3b,Pacs1,Uhmk1,Tbc1d5,Akap6,Mapk1,Exoc4,Exoc8,Snx27,Gpr158,Rph3a,Scarb2,Apba1,Dlg2,Dnm1l,Ap3m2,Kif3a,Tulp4,Syngr1,Cacng2,Mapk9,Ehd3,Hmces,Adar,Kpna6,Camk2g,Rab11fip2,Nrxn1,Gnaq,Glg1,Grk3,Myo5a,Ap2a2,Bap1,Tnik,Tom1l2,Nedd4,Kcnab2,Snx13,Astn2,Atg13,Pdpk1,Ube2j1,Hspa9,Osbpl8,Nudcd3,Pacsin1,Sema5a,Wnk3,Sel1l,Copg2,Wipi2,Cdk5r1,Stxbp6,Bicd1,Tnpo2,Erbb4,Stx1b,Zfyve9,Nlgn1,Nup50,Ttbk2,Ahi1,Csnk2a1,Hk…	84027,171444,246332,501088,64553,116590,116654,245709,260323,291352,171039,117106,83589,64053,114114,140667,84392,499016,29205,84347,50658,192249,297428,81635,362607,171140,308003,60391,81666,29476,25372,25017,81637,306257,294917,360537,25489,29738,362731,100361323,362164,81745,297961,291671,314824,100125378,29704,310207,317420,314352,301742,288498,116671,362734,362466,304670,59323,24923,313477,1…
GO:0061564	4.57797820756305e-11	1	211	412	axon development	BP	13579	4060	Gsk3b,Ttl,Map1b,Pafah1b1,Ncam2,Robo1,Pak3,Dpysl2,Pten,Trpc5,Chrnb2,Dpysl5,Sema5a,Amigo1,Nlgn3,Arhgap35,Ptprm,Dcc,Ncam1,Cdk5r1,Vangl2,Slitrk3,Tnr,Dscam,Picalm,Adcy1,LOC100909750,Plxna2,Mgll,Lingo1,Eif4g2,Stk24,Stxbp1,Snap91,Epha5,Alcam,Usp9x,Raph1,Dclk1,Unc5d,Nfib,Robo2,Tiam1,Prkca,Rnf6,Rac1,Klf7,Bmpr2,Epha4,Sipa1l1,Golga4,Slitrk5,Lrfn3,Ust,Rab10,Lrig2,Atg7,Psen1,Slitrk2,Csf1r,Rxra,Enah,Nrcam,Flrt…	84027,171572,29456,83572,288280,58946,29433,25416,50557,140933,54239,65208,310207,295365,171297,306400,29616,25311,24586,116671,289229,310519,25567,171119,89816,305509,311860,289392,29254,315691,361628,361092,25558,65178,79208,79559,363445,363239,83825,306534,29227,84409,304109,24680,304271,363875,363243,140590,316539,246212,501069,306152,308495,361450,50993,310753,312647,29192,309349,307403,2527…
GO:0065008	4.67654731284766e-11	1	1062	2880	regulation of biological quality	BP	13579	4060	Clcn3,Il6st,Gsk3b,Opa1,Abi2,Akap6,Dnajc16,Ttl,Mapk1,Frmpd4,Map1b,Kcnq2,Pafah1b1,Dnm3,Foxo3,Atf2,Nckap1,Prepl,Rph3a,Apba1,Dnm1l,Ap3m2,Kif3a,Afdn,Syngr1,Cacng2,Rbfox2,Cadps,Adgrl3,Ehd3,Pak3,Letm1,Atp2b1,Akt3,Adar,Grin3a,Dpysl2,Atp2a2,Pten,Camk2g,Clstn2,Rab11fip2,Rims3,Kcnk9,Nrxn1,Gnaq,Slc9a7,Slc8a1,Csnk1g3,Abr,Nos1,Lrrtm2,Myo5a,Cacna2d1,Grm5,Xpr1,Pik3cb,Trim44,Trpc5,Chrnb2,Slc24a3,Bap1,Nedd4,Cplx2,…	84360,25205,84027,171116,286928,64553,362652,171572,116590,302656,29456,170848,83572,171574,294515,81647,58823,298771,171039,83589,114114,140667,84392,26955,29205,84347,362950,26989,170641,192249,29433,305457,29598,29414,81635,191573,25416,29693,50557,171140,171394,308003,65025,84429,60391,81666,317170,29715,64823,287537,24598,685472,25017,25399,24418,289424,85243,362172,140933,54239,85267,306257…
GO:0007269	5.04672552397471e-11	1	79	132	neurotransmitter secretion	BP	13579	4060	Prepl,Rph3a,Apba1,Dnm1l,Ap3m2,Cadps,Atp2a2,Rims3,Nrxn1,Cplx2,Stx1b,Nlgn1,Nf1,Ptprn2,Napb,Doc2b,Syt11,Stxbp1,Snap91,Ppp1r9a,Rims2,Syt9,Dgki,Syt10,Rims4,Calm2,Sptbn2,Lin7c,Slc30a1,Syt7,Psen1,Syn3,Apba2,Kcnc4,Camk2a,Nsf,Trim9,Syt2,Rims1,Lin7a,Stx7,Ppt1,Synj1,Grm8,Nrxn2,Syt13,Unc13c,Sytl5,Htr2c,Edn3,Nrxn3,Bcl2l1,Slc6a9,Ntrk2,Pclo,Adgrl1,Rap1b,Syt1,Pnkd,Xbp1,Syn2,Syt4,Calm1,Pak1,Rab15,Ppfia3,Cplx1,Brs…	298771,171039,83589,114114,140667,26989,29693,65025,60391,116657,24923,116647,24592,29714,499903,81820,60568,25558,65178,84685,116839,60564,688705,60567,266976,24242,29211,60442,58976,59267,29192,29130,83610,684516,25400,60355,155812,24805,84556,85327,60466,29411,85238,60590,116595,80977,286931,302538,25187,366270,116508,24888,116509,25054,56768,65096,171337,25716,100188944,289754,29179,64440,242…
GO:0099643	5.04672552397471e-11	1	79	132	signal release from synapse	BP	13579	4060	Prepl,Rph3a,Apba1,Dnm1l,Ap3m2,Cadps,Atp2a2,Rims3,Nrxn1,Cplx2,Stx1b,Nlgn1,Nf1,Ptprn2,Napb,Doc2b,Syt11,Stxbp1,Snap91,Ppp1r9a,Rims2,Syt9,Dgki,Syt10,Rims4,Calm2,Sptbn2,Lin7c,Slc30a1,Syt7,Psen1,Syn3,Apba2,Kcnc4,Camk2a,Nsf,Trim9,Syt2,Rims1,Lin7a,Stx7,Ppt1,Synj1,Grm8,Nrxn2,Syt13,Unc13c,Sytl5,Htr2c,Edn3,Nrxn3,Bcl2l1,Slc6a9,Ntrk2,Pclo,Adgrl1,Rap1b,Syt1,Pnkd,Xbp1,Syn2,Syt4,Calm1,Pak1,Rab15,Ppfia3,Cplx1,Brs…	298771,171039,83589,114114,140667,26989,29693,65025,60391,116657,24923,116647,24592,29714,499903,81820,60568,25558,65178,84685,116839,60564,688705,60567,266976,24242,29211,60442,58976,59267,29192,29130,83610,684516,25400,60355,155812,24805,84556,85327,60466,29411,85238,60590,116595,80977,286931,302538,25187,366270,116508,24888,116509,25054,56768,65096,171337,25716,100188944,289754,29179,64440,242…
GO:0007187	5.33298305083831e-11	1	79	139	G-protein coupled receptor signaling pathway, coupled to cyclic nucleotide second messenger	BP	13579	4060	Chrm2,Gpr101,Gnaq,Grm5,Pde4d,Htr1b,Galr1,Chrm5,Adcy3,Gna11,Gnao1,Gnal,Grik3,Arrb1,Gnaz,Htr1a,Oprk1,Rxfp3,Adora1,Chrm3,Grm1,Htr7,Hrh1,Htr5a,Oprl1,Adrb1,Gpr26,Grm8,Npy2r,Crhr1,Adcy5,Gnai2,Cnr1,Oprm1,Grm7,Htr4,Calcrl,Casr,Htr2c,Rapgef2,Adra1a,Drd5,Gpr37,Gpr37l1,Gnai1,Gabbr1,Npr3,Drd2,P2ry1,Slc9a3r1,P2ry12,Npbwr1,Gna13,Sstr1,Adcy8,Gpr149,Sstr4,Adra2a,S1pr3,Grm3,Adcy2,Galr3,Adra2c,Drd1,Psap,Senp7,Gnai…	81645,317608,81666,24418,24627,25075,50577,53949,64508,81662,50664,24611,298521,25387,25740,24473,29335,294807,29290,24260,24414,65032,24448,25689,29256,24925,192153,60590,66024,58959,64532,81664,25248,25601,81672,25324,25029,24247,25187,310533,29412,25195,117549,252939,25686,81657,25339,24318,25265,59114,64803,297795,303634,25033,29241,192251,25555,25083,306792,24416,81636,29235,24175,24316,2552…
GO:0007611	5.46078153234298e-11	1	141	266	learning or memory	BP	13579	4060	Abi2,Pafah1b1,Pten,Nrxn1,Plcb1,Grm5,Chrnb2,Hrh2,Pias1,Nlgn3,Ctnnd2,Ncam1,Pde4d,Adgrb3,Pde1b,Nf1,Tnr,Amph,Picalm,Adcy1,Grin2a,Slc12a5,LOC100909750,Eif4ebp2,Kras,Pja2,Adcy3,Slc24a2,Dgki,Btbd9,Prkca,Gria1,Chrna7,Oprk1,Abl2,Neto1,Tacr1,Psen1,Actr2,Cx3cr1,Shc3,Jph3,Mecp2,Jph4,Prkcz,Prkar1b,Synpo,Htr7,Pomk,Brinp1,Cacna1e,Reln,Hrh1,Slc8a2,Grin1,Tmod2,Slc11a2,Ccnd2,Creb1,Ppt1,Kalrn,Synj1,Shank2,Adrb1,Htr…	286928,83572,50557,60391,24654,24418,54239,25461,300772,171297,114028,24586,24627,301309,29691,24592,25567,60668,89816,305509,24409,171373,311860,361845,24525,192256,64508,84550,688705,294318,24680,50592,25302,29335,304883,307206,24807,29192,289820,171056,114858,307916,29386,445271,25522,25521,60324,65032,306549,140610,54234,24718,24448,140447,24408,58814,25715,64033,81646,29411,84009,85238,17109…
GO:0070727	5.62343431097066e-11	1	552	1401	cellular macromolecule localization	BP	13579	4060	Gsk3b,Pacs1,Uhmk1,Tbc1d5,Akap6,Mapk1,Exoc4,Exoc8,Snx27,Gpr158,Rph3a,Scarb2,Apba1,Dlg2,Dnm1l,Ap3m2,Kif3a,Tulp4,Syngr1,Cacng2,Mapk9,Ehd3,Hmces,Adar,Kpna6,Camk2g,Rab11fip2,Nrxn1,Gnaq,Glg1,Grk3,Myo5a,Ap2a2,Bap1,Tnik,Tom1l2,Nedd4,Kcnab2,Snx13,Astn2,Atg13,Pdpk1,Ube2j1,Hspa9,Osbpl8,Nudcd3,Pacsin1,Sema5a,Wnk3,Sel1l,Copg2,Wipi2,Cdk5r1,Stxbp6,Bicd1,Tnpo2,Erbb4,Stx1b,Zfyve9,Nlgn1,Nup50,Ttbk2,Ahi1,Csnk2a1,Hk…	84027,171444,246332,501088,64553,116590,116654,245709,260323,291352,171039,117106,83589,64053,114114,140667,84392,499016,29205,84347,50658,192249,297428,81635,362607,171140,308003,60391,81666,29476,25372,25017,81637,306257,294917,360537,25489,29738,362731,100361323,362164,81745,297961,291671,314824,100125378,29704,310207,317420,314352,301742,288498,116671,362734,362466,304670,59323,24923,313477,1…
GO:0032940	5.64245339620822e-11	1	349	841	secretion by cell	BP	13579	4060	Il6st,Exoc4,Exoc8,Pafah1b1,Prepl,Rph3a,Apba1,Dnm1l,Rab3c,Ap3m2,Syngr1,Cadps,Pi4k2a,Dpysl2,Atp2a2,Rab11fip2,Rims3,Nrxn1,Rbpj,Abr,Nos1,Myo5a,Chrnb2,Cplx2,Cadm1,Pdpk1,Prkce,Sel1l,Ncam1,Stxbp6,Stx1b,Nlgn1,Acvr1c,Htr1b,Galr1,Ahi1,LOC108349010,Rasgrp1,Mfn2,Nf1,Tvp23a,Kcna2,Ptprn2,Kcnb1,Rab27b,Srcin1,Napb,Selenot,Abat,LOC100909750,Doc2b,Syt11,Akap5,Stxbp1,Snap91,Epha5,Ppp3ca,Ppp1r9a,Rims2,Madd,Tmed10,Sy…	25205,116654,245709,83572,298771,171039,83589,114114,171058,140667,29205,26989,114554,25416,29693,308003,65025,60391,679028,287537,24598,25017,54239,116657,363058,81745,29340,314352,24586,362734,24923,116647,245921,25075,50577,308923,499690,29434,64476,24592,360467,25468,29714,25736,84590,56029,499903,365802,81632,311860,81820,60568,171026,25558,65178,79208,24674,84685,116839,94193,84599,60564,30…
GO:0007409	7.77549458967570e-11	1	194	371	axonogenesis	BP	13579	4060	Gsk3b,Ttl,Map1b,Pafah1b1,Robo1,Pak3,Dpysl2,Pten,Trpc5,Chrnb2,Dpysl5,Sema5a,Amigo1,Nlgn3,Arhgap35,Ptprm,Dcc,Ncam1,Cdk5r1,Vangl2,Slitrk3,Tnr,Dscam,Picalm,Adcy1,LOC100909750,Plxna2,Mgll,Lingo1,Eif4g2,Stxbp1,Snap91,Epha5,Alcam,Usp9x,Raph1,Dclk1,Unc5d,Nfib,Robo2,Tiam1,Prkca,Rnf6,Rac1,Klf7,Bmpr2,Epha4,Sipa1l1,Golga4,Slitrk5,Lrfn3,Ust,Rab10,Atg7,Psen1,Slitrk2,Csf1r,Enah,Nrcam,Flrt2,Rtn4,Sema7a,Ntn1,Epha…	84027,171572,29456,83572,58946,29433,25416,50557,140933,54239,65208,310207,295365,171297,306400,29616,25311,24586,116671,289229,310519,25567,171119,89816,305509,311860,289392,29254,315691,361628,25558,65178,79208,79559,363445,363239,83825,306534,29227,84409,304109,24680,304271,363875,363243,140590,316539,246212,501069,306152,308495,361450,50993,312647,29192,309349,307403,360891,497815,299236,8376…
GO:0006887	1.10773732590689e-10	1	137	276	exocytosis	BP	13579	4060	Exoc4,Exoc8,Prepl,Rph3a,Apba1,Dnm1l,Rab3c,Syngr1,Cadps,Pi4k2a,Atp2a2,Rab11fip2,Rims3,Nrxn1,Abr,Myo5a,Cplx2,Pdpk1,Ncam1,Stxbp6,Stx1b,Nlgn1,Rasgrp1,Kcnb1,Rab27b,Srcin1,Napb,Doc2b,Syt11,Stxbp1,Ppp3ca,Rims2,Tmed10,Syt9,Vps41,Syt10,Vps33a,Rims4,Itsn1,Calm2,Prkca,Sptbn2,Stxbp5l,Lin7c,Exoc6b,Syt7,Vamp7,Rab10,Vps11,Psen1,Apba2,Scamp5,Nsf,Trim9,Stam,Syt2,Rims1,Myh10,Llgl1,Lin7a,Syngr2,Rab2b,Stx7,Synj1,Rab…	116654,245709,298771,171039,83589,114114,171058,29205,26989,114554,29693,308003,65025,60391,287537,25017,116657,81745,24586,362734,24923,116647,29434,25736,84590,56029,499903,81820,60568,25558,24674,116839,84599,60564,306991,60567,65081,266976,29491,24242,24680,29211,288080,60442,500233,59267,85491,50993,315600,29192,83610,65171,60355,155812,498798,24805,84556,79433,54265,85327,89815,305853,60466…
GO:0007420	1.20395744031439e-10	1	329	740	brain development	BP	13579	4060	LOC103693780,Gsk3b,Pafah1b1,Foxo3,Rph3a,Kif3a,Afdn,Ndst1,Robo1,Rbfox2,Adgrl3,Atp2b1,Akt3,Cntn1,Dpysl2,Ptprg,Pten,Nrxn1,Rbpj,Gnaq,Plcb1,Slc8a1,Btbd3,Abr,Ak4,Chrnb2,Cadm1,Sema5a,Pcdh9,Arhgap35,Mtpn,Ncam1,Cdk5r1,Zfp148,Erbb4,Acvr1c,Ttbk2,Ahi1,Csnk2a1,Ctnnb1,Kcna1,Nr2c2,Nf1,Tnr,Ireb2,Ppargc1a,Grin2a,Frs2,Abat,LOC100909750,Plxna2,Dlc1,Grid2,Lrp6,Kras,Akap5,Atrn,Sos1,Hcn2,Epha5,Slc6a17,Taf1,Usp9x,Gak,N…	360975,84027,83572,294515,171039,84392,26955,29633,58946,362950,170641,29598,29414,117258,25416,171357,50557,60391,679028,81666,24654,29715,311462,287537,29223,54239,363058,310207,306091,306400,79215,24586,116671,58820,59323,245921,311349,308923,116549,84353,24520,50659,24592,25567,64831,83516,24409,314850,81632,311860,289392,58834,79220,312781,24525,171026,83526,313845,114244,79208,613226,317256…
GO:0048167	1.538802858452e-10	0.999999999957118	104	187	regulation of synaptic plasticity	BP	13579	4060	Gsk3b,Mapk1,Map1b,Syngr1,Pten,Camk2g,Nos1,Lrrtm2,Grm5,Cplx2,Hrh2,Nlgn3,Ctnnd2,Nlgn1,Nf1,Tnr,Kcnb1,Grin2a,LOC100909750,Mgll,Grid2,Eif4ebp2,Kras,Stxbp1,Ppp1r9a,Slc24a2,Fgf14,Dgki,Ywhag,Gria1,Chrna7,Rac1,Epha4,Rasgrf1,Kcnj10,Sipa1l1,Syt7,Adora1,Neto1,Psen1,Camk2a,Cx3cr1,Bcan,Ncdn,Jph3,Mecp2,Jph4,Mpp2,Prkcz,Synpo,Htr7,Reln,Hrh1,Slc8a2,Rims1,Grin1,Creb1,Cd38,Ppt1,Kalrn,Shank2,Adrb1,App,Dlg4,Crhr1,AABR…	84027,116590,29456,29205,50557,171140,24598,685472,24418,116657,25461,171297,114028,116647,24592,25567,25736,24409,311860,29254,79220,361845,24525,25558,84685,84550,63851,688705,56010,50592,25302,363875,316539,192213,29718,246212,59267,29290,307206,29192,25400,171056,25393,89791,307916,29386,445271,85275,25522,60324,65032,24718,24448,140447,84556,24408,81646,25668,29411,84009,171093,24925,54226,2…
GO:0010975	1.98038166061417e-10	1	227	468	regulation of neuron projection development	BP	13579	4060	Gsk3b,Opa1,Ttl,Map1b,Pafah1b1,Dnm3,Scarb2,Dnm1l,Robo1,Cbfa2t2,Pak3,Cntn1,Dpysl2,Negr1,RGD1307443,Ptprg,Pten,Rbpj,Trpc5,Chrnb2,Tnik,Nedd4,Pacsin1,Sema5a,Amigo1,Nlgn3,Arhgap35,Dpysl3,Dcc,Kidins220,Adgrb3,Cdk5r1,Rrn3,Stx1b,Nlgn1,Ahi1,Kif3c,Mfn2,Nf1,Tnr,Tbc1d24,Ss18l1,Dscam,Srcin1,LOC100909750,Plxna2,Mgll,Magi2,Grid2,Tenm3,Eif4g2,Lrp6,Stk24,Tmem30a,Akap5,Camk1d,Ppp3ca,Ppp1r9a,Ube3a,Rims2,Gak,Robo2,Ti…	84027,171116,171572,29456,83572,171574,117106,114114,58946,296293,29433,117258,25416,59318,361244,171357,50557,679028,140933,54239,294917,25489,29704,310207,295365,171297,306400,25418,25311,116478,301309,116671,304714,24923,116647,308923,85248,64476,24592,25567,287110,192352,171119,56029,311860,289392,29254,113970,79220,306451,361628,312781,361092,300857,171026,307124,24674,84685,361585,116839,81…
GO:0099531	2.15570926086786e-10	0.99999999994589	81	140	presynaptic process involved in chemical synaptic transmission	BP	13579	4060	Prepl,Rph3a,Apba1,Dnm1l,Ap3m2,Cadps,Atp2a2,Rims3,Nrxn1,Cplx2,Nat8l,Stx1b,Nlgn1,Nf1,Ptprn2,Napb,Doc2b,Syt11,Stxbp1,Snap91,Ppp1r9a,Rims2,Syt9,Dgki,Syt10,Rims4,Calm2,Sptbn2,Lin7c,Slc30a1,Syt7,Psen1,Syn3,Apba2,Kcnc4,Camk2a,Nsf,Trim9,Syt2,Rims1,Lin7a,Stx7,Ppt1,Synj1,Grm8,Nrxn2,Syt13,Unc13c,Sytl5,Htr2c,Edn3,Nrxn3,Bcl2l1,Slc6a9,Ntrk2,Pclo,Adgrl1,Rap1b,Drd2,Syt1,Pnkd,Xbp1,Syn2,Syt4,Calm1,Pak1,Rab15,Ppfia…	298771,171039,83589,114114,140667,26989,29693,65025,60391,116657,289727,24923,116647,24592,29714,499903,81820,60568,25558,65178,84685,116839,60564,688705,60567,266976,24242,29211,60442,58976,59267,29192,29130,83610,684516,25400,60355,155812,24805,84556,85327,60466,29411,85238,60590,116595,80977,286931,302538,25187,366270,116508,24888,116509,25054,56768,65096,171337,24318,25716,100188944,289754,29…
GO:0007165	3.96858036502919e-10	1	1378	3864	signal transduction	BP	13579	4060	Snrk,Il6st,Gsk3b,Opa1,Abi2,Akap6,Atf6,Mapk1,Exoc4,Pafah1b1,Timp2,Snx27,Gpr158,Foxo3,Nckap1,Gabrb2,Chrm2,Ppp2r5c,Dnm1l,Kif3a,Tulp4,Afdn,Ndst1,Robo1,Cacng2,Rbfox2,Gpr101,Spock2,Cbfa2t2,Adgrl3,Mapk9,Mgat3,Pak3,Akt3,Mgrn1,Cntn1,Adar,Grin3a,Castor2,Atp2a2,Edem3,Pten,Camk2g,Nrxn1,Rbpj,Map2k4,Prkacb,Gnaq,Plcb1,Ro60,Slc8a1,Csnk1g3,Glg1,Dusp8,Dyrk1a,Abr,Nos1,Grk3,Myo5a,Arhgap26,Grm5,Pik3cb,Trim44,Akap2,Ch…	170837,25205,84027,171116,286928,64553,304962,116590,116654,83572,29543,260323,291352,294515,58823,25451,81645,691318,114114,84392,499016,26955,29633,58946,84347,362950,317608,361840,296293,170641,50658,29582,29433,29414,302938,117258,81635,191573,304410,29693,289085,50557,171140,60391,679028,287398,293508,81666,24654,304833,29715,64823,29476,361679,25255,287537,24598,25372,25017,307459,24418,852…
GO:0023061	4.23223153159181e-10	1	191	424	signal release	BP	13579	4060	Il6st,Prepl,Rph3a,Apba1,Dnm1l,Ap3m2,Cadps,Atp2a2,Rab11fip2,Rims3,Nrxn1,Nos1,Myo5a,Cplx2,Prkce,Stx1b,Nlgn1,Acvr1c,Galr1,Mfn2,Nf1,Ptprn2,Kcnb1,Napb,Selenot,Abat,Doc2b,Syt11,Akap5,Stxbp1,Snap91,Epha5,Ppp3ca,Ppp1r9a,Rims2,Madd,Syt9,Dgki,Syt10,Rasl10b,Rims4,Calm2,Tmf1,Tiam1,Nlgn2,Arrb1,Sptbn2,Htr1a,Oprk1,Stxbp5l,Lin7c,Slc30a1,Syt7,Vamp7,Atg7,Adora1,Tacr1,Psen1,Fgfr1,Syn3,Irs1,Mcu,Apba2,Kcnc4,Camk2a,Rp…	25205,298771,171039,83589,114114,140667,26989,29693,308003,65025,60391,24598,25017,116657,29340,24923,116647,245921,50577,64476,24592,29714,25736,499903,365802,81632,81820,60568,171026,25558,65178,79208,24674,84685,116839,94193,60564,688705,60567,303382,266976,24242,114206,304109,117096,25387,29211,24473,29335,288080,60442,58976,59267,85491,312647,29290,24807,29192,79114,29130,25467,294560,83610,…
GO:0043269	4.47726392844897e-10	1	260	600	regulation of ion transport	BP	13579	4060	Clcn3,Akap6,Kcnq2,Cacng2,Mapk9,Ehd3,Akt3,Cntn1,Grin3a,Dpysl2,Pten,Kcnk9,Nrxn1,Gnaq,Slc8a1,Nos1,Myo5a,Cacna2d1,Grm5,Chrnb2,Nedd4,Kcnab2,Clcn5,Nalcn,Pdpk1,Lrrc8a,Hrh2,Kcnj6,Wnk3,Amigo1,Nat8l,Nlgn3,Prkce,Kcnj3,Scn2b,Pde4d,Scn1a,Nlgn1,Htr1b,Hk1,Ctnnb1,Kcna1,Kcna2,Kcnb1,Ppargc1a,Pde4b,Grin2a,Abat,LOC100909750,Kcnf1,Scn2a,Stim1,Clic4,Adcyap1r1,Akap5,Stxbp1,Hcn2,Hcn1,Dpp10,Kcnma1,Dpp6,Fgf14,Kcnq3,Nipsna…	84360,64553,170848,84347,50658,192249,29414,117258,191573,25416,50557,84429,60391,81666,29715,24598,25017,25399,24418,54239,25489,29738,25749,266760,81745,311846,25461,25743,317420,295365,289727,171297,29340,50599,25349,24627,81574,116647,25075,25058,84353,24520,25468,25736,83516,24626,24409,81632,311860,298908,24766,361618,83718,24167,171026,25558,114244,84390,363972,83731,29272,63851,29682,4981…
GO:0007188	6.76608048668449e-10	0.999999999796684	72	127	adenylate cyclase-modulating G-protein coupled receptor signaling pathway	BP	13579	4060	Chrm2,Gpr101,Gnaq,Grm5,Pde4d,Htr1b,Galr1,Chrm5,Adcy3,Gna11,Gnao1,Gnal,Grik3,Arrb1,Gnaz,Htr1a,Oprk1,Rxfp3,Adora1,Chrm3,Grm1,Htr7,Htr5a,Oprl1,Adrb1,Gpr26,Grm8,Npy2r,Crhr1,Adcy5,Gnai2,Cnr1,Oprm1,Grm7,Htr4,Calcrl,Casr,Rapgef2,Adra1a,Drd5,Gpr37,Gpr37l1,Gnai1,Gabbr1,Npr3,Drd2,P2ry1,Slc9a3r1,P2ry12,Gna13,Adcy8,Adra2a,S1pr3,Grm3,Adcy2,Galr3,Adra2c,Drd1,Psap,Senp7,Gnai3,Oprd1,Htr1d,Chrm1,Adra1b,Sstr5,Drd3…	81645,317608,81666,24418,24627,25075,50577,53949,64508,81662,50664,24611,298521,25387,25740,24473,29335,294807,29290,24260,24414,65032,25689,29256,24925,192153,60590,66024,58959,64532,81664,25248,25601,81672,25324,25029,24247,310533,29412,25195,117549,252939,25686,81657,25339,24318,25265,59114,64803,303634,29241,25083,306792,24416,81636,29235,24175,24316,25524,288167,25643,24613,25323,25229,24173…
GO:0034762	7.41318694990649e-10	1	190	404	regulation of transmembrane transport	BP	13579	4060	Clcn3,Akap6,Kcnq2,Cacng2,Ehd3,Grin3a,Pten,Kcnk9,Nrxn1,Slc8a1,Nos1,Myo5a,Cacna2d1,Grm5,Nedd4,Kcnab2,Clcn5,Nalcn,Pdpk1,Kcnj6,Wnk3,Amigo1,Nlgn3,Prkce,Kcnj3,Scn2b,Pde4d,Scn1a,Nlgn1,Hk1,Kcna1,Kcna2,Kcnb1,Ppargc1a,Pde4b,Grin2a,LOC100909750,Kcnf1,Scn2a,Stim1,Clic4,Hcn2,Hcn1,Dpp10,Kcnma1,Dpp6,Fgf14,Kcnq3,Nipsnap2,Calm2,Nlgn2,Cacnb4,Prkca,Wdr1,Kcnj2,Oprk1,Rasgrf1,Ubash3b,Kcnj10,Slc30a1,Ubqln1,Neto1,Homer1…	84360,64553,170848,84347,192249,191573,50557,84429,60391,29715,24598,25017,25399,24418,25489,29738,25749,266760,81745,25743,317420,295365,171297,29340,50599,25349,24627,81574,116647,25058,24520,25468,25736,83516,24626,24409,311860,298908,24766,361618,83718,114244,84390,363972,83731,29272,63851,29682,498174,24242,117096,58942,24680,360950,29712,29335,192213,315579,29718,58976,114590,307206,29546,6…
GO:0050794	7.96153653767465e-10	1	2430	7194	regulation of cellular process	BP	13579	4060	Snrk,Clcn3,Il6st,Gsk3b,Opa1,Gatad2b,Abi2,Uhmk1,Lpgat1,Usp22,Tbc1d5,Akap6,Dnajc16,Ttl,Atf6,Slc7a14,Mapk1,Exoc4,Ppm1e,Ogfod1,Frmpd4,Map1b,Pip4k2b,Pafah1b1,Dnm3,Timp2,Snx27,Gpr158,Foxo3,Atf2,Dnajc6,Nckap1,Prepl,Gabrb2,Rph3a,Chrm2,Scarb2,Dlg2,Ppp2r5c,Dnm1l,Rab3c,Kif3a,Camta1,Tulp4,Afdn,Ndst1,Robo1,Syngr1,Cacng2,Rbfox2,Ttc3,Gpr101,Spock2,Cadps,Cbfa2t2,Adgrl3,Zfp597,Mapk9,Mgat3,Ehd3,Pak3,Arel1,Prkar2a,…	170837,84360,25205,84027,171116,310614,286928,246332,679692,303201,501088,64553,362652,171572,304962,499587,116590,116654,360593,307657,302656,29456,89812,83572,171574,29543,260323,291352,294515,81647,313409,58823,298771,25451,171039,81645,117106,64053,691318,114114,171058,84392,362665,499016,26955,29633,58946,29205,84347,362950,360702,317608,361840,26989,296293,170641,266774,50658,29582,192249,2…
GO:0046903	8.54968985256669e-10	1	395	981	secretion	BP	13579	4060	Il6st,Exoc4,Exoc8,Pafah1b1,Prepl,Rph3a,Apba1,Dnm1l,Rab3c,Ap3m2,Syngr1,Cadps,Pi4k2a,Mapk9,Dpysl2,Atp2a2,Rab11fip2,Rims3,Nrxn1,Rbpj,Abr,Nos1,Myo5a,Chrnb2,Cplx2,Cadm1,Pdpk1,Hrh2,Wnk3,Prkce,Sel1l,Ncam1,Stxbp6,Erbb4,Stx1b,Nlgn1,Acvr1c,Htr1b,Galr1,Ahi1,LOC108349010,Rasgrp1,Mfn2,Nf1,Tvp23a,Kcna2,Ptprn2,Kcnb1,Stat5b,Rab27b,Srcin1,Napb,Selenot,Abat,LOC100909750,Doc2b,Syt11,Akap5,Stxbp1,Chrm5,Snap91,Epha5,…	25205,116654,245709,83572,298771,171039,83589,114114,171058,140667,29205,26989,114554,50658,25416,29693,308003,65025,60391,679028,287537,24598,25017,54239,116657,363058,81745,25461,317420,29340,314352,24586,362734,59323,24923,116647,245921,25075,50577,308923,499690,29434,64476,24592,360467,25468,29714,25736,25126,84590,56029,499903,365802,81632,311860,81820,60568,171026,25558,53949,65178,79208,24…
GO:0120036	1.21120615887459e-09	1	498	1176	plasma membrane bounded cell projection organization	BP	13579	4060	Gsk3b,Opa1,Abi2,Uhmk1,Ttl,Map1b,Pafah1b1,Dnm3,Nckap1,Scarb2,Ncam2,Dnm1l,Kif3a,Robo1,Rbfox2,Cbfa2t2,Mapk9,Ehd3,Pak3,Cntn1,Grin3a,Dpysl2,Negr1,RGD1307443,Ptprg,Pten,Nrxn1,Rbpj,Ro60,Btbd3,Trpc5,Chrnb2,Dpysl5,Tnik,Nedd4,Nudcd3,Pacsin1,Sema5a,Amigo1,Nlgn3,Lpin1,Arhgap35,Dpysl3,Jade2,Ctnnd2,Trip11,Ptprm,Dcc,Ncam1,Kidins220,Adgrb3,Cdk5r1,Rrn3,Stx1b,Nlgn1,Ttbk2,Ahi1,Ctnnb1,Vangl2,Slitrk3,Kif3c,Mfn2,Nf1,T…	84027,171116,286928,246332,171572,29456,83572,171574,58823,117106,288280,114114,84392,58946,362950,296293,50658,192249,29433,117258,191573,25416,59318,361244,171357,50557,60391,679028,304833,311462,140933,54239,65208,294917,25489,100125378,29704,310207,295365,171297,313977,306400,25418,303113,114028,314393,29616,25311,24586,116478,301309,116671,304714,24923,116647,311349,308923,84353,289229,31051…
GO:0010646	1.21808253105974e-09	1	928	2546	regulation of cell communication	BP	13579	4060	Il6st,Gsk3b,Opa1,Akap6,Mapk1,Exoc4,Map1b,Pafah1b1,Timp2,Foxo3,Prepl,Dnm1l,Ndst1,Robo1,Syngr1,Cacng2,Cbfa2t2,Mapk9,Pak3,Akt3,Mgrn1,Adar,Castor2,Atp2a2,Pten,Camk2g,Clstn2,Rims3,Nrxn1,Rbpj,Map2k4,Prkacb,Pcdh17,Plcb1,Glg1,Dusp8,Dyrk1a,Abr,Nos1,Lrrtm2,Grk3,Myo5a,Arhgap26,Grm5,Trim44,Chrnb2,Tnik,Nedd4,Lancl2,Smcr8,Cplx2,Pdpk1,Hrh2,Celf4,Osbpl8,Ric8b,Shoc2,Itch,Spred2,Rgs8,Sema5a,Mtdh,Nat8l,Nlgn3,Arhgap…	25205,84027,171116,64553,116590,116654,29456,83572,29543,294515,298771,114114,29633,58946,29205,84347,296293,50658,29433,29414,302938,81635,304410,29693,50557,171140,171394,65025,60391,679028,287398,293508,306055,24654,29476,361679,25255,287537,24598,685472,25372,25017,307459,24418,362172,54239,294917,25489,362375,497918,116657,81745,25461,307540,314824,314681,309548,311567,305539,54297,310207,17…
GO:0033036	1.35144414481983e-09	1	848	2288	macromolecule localization	BP	13579	4060	Gsk3b,Pacs1,Uhmk1,Tbc1d5,Akap6,Mapk1,Exoc4,Exoc8,Pafah1b1,Snx27,Gpr158,Nckap1,Rph3a,Scarb2,Apba1,Dlg2,Dnm1l,Rab3c,Ap3m2,Kif3a,Tulp4,Afdn,Syngr1,Cacng2,Cadps,Mapk9,Ehd3,Hmces,Adar,Kpna6,Camk2g,Rab11fip2,Nrxn1,Rbpj,Gnaq,Glg1,Nos1,Grk3,Myo5a,Akap2,Ap2a2,Bap1,Tnik,Tom1l2,Nedd4,Kcnab2,Snx13,Astn2,Cadm1,Atg13,Pdpk1,Ube2j1,Hspa9,Hrh2,Osbpl8,Nudcd3,Pacsin1,Sema5a,Wnk3,Zmat3,Nlgn3,Prkce,Icmt,Sel1l,Copg2,W…	84027,171444,246332,501088,64553,116590,116654,245709,83572,260323,291352,58823,171039,117106,83589,64053,114114,171058,140667,84392,499016,26955,29205,84347,26989,50658,192249,297428,81635,362607,171140,308003,60391,679028,81666,29476,24598,25372,25017,298024,81637,306257,294917,360537,25489,29738,362731,100361323,363058,362164,81745,297961,291671,25461,314824,100125378,29704,310207,317420,64394…
GO:0023051	1.45440360366687e-09	1	934	2567	regulation of signaling	BP	13579	4060	Il6st,Gsk3b,Opa1,Akap6,Mapk1,Exoc4,Map1b,Pafah1b1,Timp2,Foxo3,Prepl,Dnm1l,Ndst1,Robo1,Syngr1,Cacng2,Cbfa2t2,Mapk9,Ehd3,Pak3,Akt3,Mgrn1,Adar,Castor2,Atp2a2,Pten,Camk2g,Clstn2,Rims3,Nrxn1,Rbpj,Map2k4,Prkacb,Pcdh17,Plcb1,Glg1,Dusp8,Dyrk1a,Abr,Nos1,Lrrtm2,Grk3,Myo5a,Arhgap26,Grm5,Trim44,Chrnb2,Tnik,Nedd4,Lancl2,Smcr8,Cplx2,Pdpk1,Hrh2,Celf4,Osbpl8,Ric8b,Shoc2,Itch,Spred2,Rgs8,Sema5a,Mtdh,Nat8l,Nlgn3,A…	25205,84027,171116,64553,116590,116654,29456,83572,29543,294515,298771,114114,29633,58946,29205,84347,296293,50658,192249,29433,29414,302938,81635,304410,29693,50557,171140,171394,65025,60391,679028,287398,293508,306055,24654,29476,361679,25255,287537,24598,685472,25372,25017,307459,24418,362172,54239,294917,25489,362375,497918,116657,81745,25461,307540,314824,314681,309548,311567,305539,54297,31…
GO:0071705	1.52361473918716e-09	1	648	1743	nitrogen compound transport	BP	13579	4060	Gsk3b,Pacs1,Uhmk1,Tbc1d5,Slc7a14,Mapk1,Exoc4,Exoc8,Pafah1b1,Snx27,Rph3a,Scarb2,Apba1,Slc36a4,Dnm1l,Rab3c,Ap3m2,Kif3a,Syngr1,Cacng2,Cadps,Mapk9,Ehd3,Hmces,Adar,Dpysl2,Kpna6,Rab11fip2,Nrxn1,Rbpj,Gnaq,Glg1,Nos1,Grk3,Myo5a,Chrnb2,Ap2a2,Bap1,Tom1l2,Nedd4,Snx13,Cadm1,Atg13,Slc36a1,Ube2j1,Hspa9,Sema5a,Nat8l,Zmat3,Prkce,Sel1l,Copg2,Cdk5r1,Tnpo2,Erbb4,Stx1b,Zfyve9,Nlgn1,Slc38a1,Acvr1c,Nup50,Htr1b,Ahi1,Gcc…	84027,171444,246332,501088,499587,116590,116654,245709,83572,260323,171039,117106,83589,315439,114114,171058,140667,84392,29205,84347,26989,50658,192249,297428,81635,25416,362607,308003,60391,679028,81666,29476,24598,25372,25017,54239,81637,306257,360537,25489,362731,363058,362164,155205,297961,291671,310207,289727,64394,29340,314352,301742,116671,304670,59323,24923,313477,116647,170567,245921,25…
GO:0022604	1.59500142232241e-09	1	200	403	regulation of cell morphogenesis	BP	13579	4060	Gsk3b,Opa1,Ttl,Map1b,Pafah1b1,Dnm3,Dnm1l,Kif3a,Robo1,Ttc3,Mapk9,Pak3,Dpysl2,Pten,Csnk1g3,Trpc5,Chrnb2,Tnik,Nedd4,Sema5a,Amigo1,Nlgn3,Arhgap35,Csnk1a1,Adgrb3,Cdk5r1,Mkln1,Crk,Nlgn1,Ttbk2,Mfn2,Tnr,Tbc1d24,Pdzd8,Ss18l1,Dscam,Srcin1,LOC100909750,Plxna2,Dlc1,Mgll,Eif4g2,Palm2,Akap5,Ppp3ca,Ppp1r9a,Ube3a,Rims2,Robo2,Tiam1,Wdr1,Rnf6,Rac1,Bmpr2,Epha4,Gas7,Sipa1l1,Golga4,Rdx,Vamp7,Prex1,Ust,Pias2,Psen1,Csf…	84027,171116,171572,29456,83572,171574,114114,84392,58946,360702,50658,29433,25416,50557,64823,140933,54239,294917,25489,310207,295365,171297,306400,113927,301309,116671,83536,54245,116647,311349,64476,25567,287110,308000,192352,171119,56029,311860,289392,58834,29254,361628,103692368,171026,24674,84685,361585,116839,84409,304109,360950,304271,363875,140590,316539,85246,246212,501069,315655,85491,…
GO:0034765	1.71922977082631e-09	1	184	391	regulation of ion transmembrane transport	BP	13579	4060	Clcn3,Akap6,Kcnq2,Cacng2,Ehd3,Grin3a,Pten,Kcnk9,Nrxn1,Slc8a1,Nos1,Myo5a,Cacna2d1,Grm5,Nedd4,Kcnab2,Clcn5,Nalcn,Pdpk1,Kcnj6,Wnk3,Amigo1,Nlgn3,Prkce,Kcnj3,Scn2b,Pde4d,Scn1a,Nlgn1,Hk1,Kcna1,Kcna2,Kcnb1,Ppargc1a,Pde4b,Grin2a,LOC100909750,Kcnf1,Scn2a,Stim1,Clic4,Hcn2,Hcn1,Dpp10,Kcnma1,Dpp6,Fgf14,Kcnq3,Nipsnap2,Calm2,Nlgn2,Cacnb4,Prkca,Wdr1,Kcnj2,Oprk1,Rasgrf1,Ubash3b,Kcnj10,Slc30a1,Ubqln1,Neto1,Homer1…	84360,64553,170848,84347,192249,191573,50557,84429,60391,29715,24598,25017,25399,24418,25489,29738,25749,266760,81745,25743,317420,295365,171297,29340,50599,25349,24627,81574,116647,25058,24520,25468,25736,83516,24626,24409,311860,298908,24766,361618,83718,114244,84390,363972,83731,29272,63851,29682,498174,24242,117096,58942,24680,360950,29712,29335,192213,315579,29718,58976,114590,307206,29546,6…
GO:1903530	1.77602697379897e-09	1	268	639	regulation of secretion by cell	BP	13579	4060	Il6st,Prepl,Rph3a,Dnm1l,Rab3c,Cadps,Dpysl2,Atp2a2,Rims3,Nrxn1,Abr,Nos1,Myo5a,Chrnb2,Cadm1,Pdpk1,Prkce,Ncam1,Stx1b,Nlgn1,Acvr1c,Htr1b,Galr1,Ahi1,Rasgrp1,Mfn2,Nf1,Kcna2,Kcnb1,Rab27b,Srcin1,Napb,Selenot,Abat,LOC100909750,Doc2b,Syt11,Akap5,Stxbp1,Epha5,Ppp3ca,Ppp1r9a,Rims2,Madd,Syt9,Syt10,Grk2,Rasl10b,Rims4,Calm2,Angpt1,Tiam1,Nlgn2,Arrb1,Prkca,Sptbn2,Chrna7,Htr1a,Il33,Gpam,Oprk1,Stxbp5l,Sptbn1,Slc30a…	25205,298771,171039,114114,171058,26989,25416,29693,65025,60391,287537,24598,25017,54239,363058,81745,29340,24586,24923,116647,245921,25075,50577,308923,29434,64476,24592,25468,25736,84590,56029,499903,365802,81632,311860,81820,60568,171026,25558,79208,24674,84685,116839,94193,60564,60567,25238,303382,266976,24242,89807,304109,117096,25387,24680,29211,25302,24473,361749,29653,29335,288080,305614,…
GO:0050789	2.05766622137749e-09	1	2557	7622	regulation of biological process	BP	13579	4060	Snrk,Clcn3,Il6st,Gsk3b,Opa1,Gatad2b,Abi2,Uhmk1,Lpgat1,Usp22,Tbc1d5,Akap6,Dnajc16,Ttl,Atf6,Slc7a14,Mapk1,Exoc4,Ppm1e,Ogfod1,Frmpd4,Map1b,Pip4k2b,Kcnq2,Pafah1b1,Dnm3,Timp2,Snx27,Gpr158,Foxo3,Atf2,Dnajc6,Nckap1,Prepl,Gabrb2,Rph3a,Chrm2,Scarb2,Apba1,Dlg2,Ppp2r5c,Dnm1l,Rab3c,Kif3a,Camta1,Tulp4,Afdn,Ndst1,Robo1,Syngr1,Cacng2,Rbfox2,Ttc3,Gpr101,Spock2,Cadps,Cbfa2t2,Adgrl3,Zfp597,Mapk9,Mgat3,Ehd3,Pak3,Ar…	170837,84360,25205,84027,171116,310614,286928,246332,679692,303201,501088,64553,362652,171572,304962,499587,116590,116654,360593,307657,302656,29456,89812,170848,83572,171574,29543,260323,291352,294515,81647,313409,58823,298771,25451,171039,81645,117106,83589,64053,691318,114114,171058,84392,362665,499016,26955,29633,58946,29205,84347,362950,360702,317608,361840,26989,296293,170641,266774,50658,2…
GO:0050806	2.09867955313081e-09	0.99999999924328	89	156	positive regulation of synaptic transmission	BP	13579	4060	Gsk3b,Mapk1,Dnm1l,Pten,Clstn2,Nrxn1,Nos1,Lrrtm2,Chrnb2,Nat8l,Nlgn3,Prkce,Erbb4,Stx1b,Nlgn1,Nf1,Tnr,Tbc1d24,Grin2a,Abat,LOC100909750,Stxbp1,Ppp1r9a,Rims2,Slc24a2,Clstn3,Nlgn2,Gria1,Chrna7,Clstn1,Epha4,Adora1,Neto1,Tacr1,Cx3cr1,Mecp2,Mpp2,Prkcz,Htr7,Reln,Slc8a2,Rims1,Grin1,Creb1,Kalrn,Shank2,Adrb1,App,Dlg4,Crhr1,Glul,Htr2c,Prnp,Bcl2l1,Ntrk2,Gria4,Slc1a3,Adra1a,Camk2b,Drd2,Crtc1,Syt1,S100b,Ptk2,Baia…	84027,116590,114114,50557,171394,60391,24598,685472,54239,289727,171297,29340,59323,24923,116647,24592,25567,287110,24409,81632,311860,25558,84685,116839,84550,171393,117096,50592,25302,313717,316539,29290,307206,24807,171056,29386,85275,25522,65032,24718,140447,84556,24408,81646,84009,171093,24925,54226,29495,58959,24957,25187,24686,24888,25054,29629,29483,29412,24245,24318,684527,25716,25742,25…
GO:0015031	2.30535229373955e-09	1	549	1452	protein transport	BP	13579	4060	Gsk3b,Pacs1,Uhmk1,Tbc1d5,Mapk1,Exoc4,Exoc8,Pafah1b1,Snx27,Rph3a,Scarb2,Apba1,Dnm1l,Rab3c,Ap3m2,Kif3a,Syngr1,Cacng2,Cadps,Mapk9,Ehd3,Hmces,Adar,Kpna6,Rab11fip2,Nrxn1,Rbpj,Gnaq,Glg1,Nos1,Grk3,Myo5a,Ap2a2,Bap1,Tom1l2,Nedd4,Snx13,Cadm1,Atg13,Ube2j1,Hspa9,Sema5a,Zmat3,Prkce,Sel1l,Copg2,Cdk5r1,Tnpo2,Erbb4,Stx1b,Zfyve9,Nlgn1,Acvr1c,Nup50,Ahi1,Gcc2,LOC108349010,Mtm1,Rasgrp1,Tm9sf4,Mfn2,Nf1,Bicd2,Tvp23a,L…	84027,171444,246332,501088,116590,116654,245709,83572,260323,171039,117106,83589,114114,171058,140667,84392,29205,84347,26989,50658,192249,297428,81635,362607,308003,60391,679028,81666,29476,24598,25372,25017,81637,306257,360537,25489,362731,363058,362164,297961,291671,310207,64394,29340,314352,301742,116671,304670,59323,24923,313477,116647,245921,25497,308923,309798,499690,288762,29434,296279,64…
GO:0015833	2.49634809531057e-09	1	561	1491	peptide transport	BP	13579	4060	Gsk3b,Pacs1,Uhmk1,Tbc1d5,Mapk1,Exoc4,Exoc8,Pafah1b1,Snx27,Rph3a,Scarb2,Apba1,Dnm1l,Rab3c,Ap3m2,Kif3a,Syngr1,Cacng2,Cadps,Mapk9,Ehd3,Hmces,Adar,Kpna6,Rab11fip2,Nrxn1,Rbpj,Gnaq,Glg1,Nos1,Grk3,Myo5a,Ap2a2,Bap1,Tom1l2,Nedd4,Snx13,Cadm1,Atg13,Ube2j1,Hspa9,Sema5a,Zmat3,Prkce,Sel1l,Copg2,Cdk5r1,Tnpo2,Erbb4,Stx1b,Zfyve9,Nlgn1,Acvr1c,Nup50,Ahi1,Gcc2,LOC108349010,Mtm1,Rasgrp1,Tm9sf4,Mfn2,Nf1,Bicd2,Tvp23a,L…	84027,171444,246332,501088,116590,116654,245709,83572,260323,171039,117106,83589,114114,171058,140667,84392,29205,84347,26989,50658,192249,297428,81635,362607,308003,60391,679028,81666,29476,24598,25372,25017,81637,306257,360537,25489,362731,363058,362164,297961,291671,310207,64394,29340,314352,301742,116671,304670,59323,24923,313477,116647,245921,25497,308923,309798,499690,288762,29434,296279,64…
GO:0060322	2.54061801311502e-09	1	335	773	head development	BP	13579	4060	LOC103693780,Gsk3b,Mapk1,Pafah1b1,Foxo3,Rph3a,Kif3a,Afdn,Ndst1,Robo1,Rbfox2,Adgrl3,Atp2b1,Akt3,Cntn1,Dpysl2,Ptprg,Pten,Nrxn1,Rbpj,Gnaq,Plcb1,Slc8a1,Btbd3,Abr,Ak4,Chrnb2,Cadm1,Sema5a,Pcdh9,Arhgap35,Mtpn,Ncam1,Cdk5r1,Zfp148,Erbb4,Acvr1c,Ttbk2,Ahi1,Csnk2a1,Ctnnb1,Kcna1,Nr2c2,Nf1,Tnr,Ireb2,Ppargc1a,Grin2a,Frs2,Abat,LOC100909750,Plxna2,Dlc1,Grid2,Lrp6,Kras,Akap5,Atrn,Sos1,Hcn2,Epha5,Slc6a17,Taf1,Usp9x…	360975,84027,116590,83572,294515,171039,84392,26955,29633,58946,362950,170641,29598,29414,117258,25416,171357,50557,60391,679028,81666,24654,29715,311462,287537,29223,54239,363058,310207,306091,306400,79215,24586,116671,58820,59323,245921,311349,308923,116549,84353,24520,50659,24592,25567,64831,83516,24409,314850,81632,311860,289392,58834,79220,312781,24525,171026,83526,313845,114244,79208,613226…
GO:0048468	2.62992367837348e-09	1	711	1795	cell development	BP	13579	4060	LOC103693780,Il6st,Gsk3b,Opa1,Abi2,Uhmk1,Akap6,Ttl,Mapk1,Map1b,Pafah1b1,Dnm3,Timp2,Foxo3,Gabrb2,Scarb2,Ncam2,Dlg2,Dnm1l,Kif3a,Afdn,Robo1,Rbfox2,Ttc3,Cbfa2t2,Mapk9,Pak3,Vezf1,Cntn1,Grin3a,Dpysl2,Negr1,RGD1307443,Ptprg,Atp2a2,Pten,Fndc3a,Nrxn1,Rbpj,Map2k4,Gnaq,Slc8a1,Btbd3,Nos1,Grm5,Myt1l,Trpc5,Chrnb2,Dpysl5,Tnik,Nedd4,Pdpk1,Ube2j1,Hrh2,Pacsin1,Sema5a,Dgkg,Amigo1,Nlgn3,Arhgap35,Vwc2l,Dpysl3,Jade2,C…	360975,25205,84027,171116,286928,246332,64553,171572,116590,29456,83572,171574,29543,294515,25451,117106,288280,64053,114114,84392,26955,58946,362950,360702,296293,50658,29433,287615,117258,191573,25416,59318,361244,171357,29693,50557,306022,60391,679028,287398,81666,29715,311462,24598,24418,116668,140933,54239,65208,294917,25489,81745,297961,25461,29704,310207,25666,295365,171297,306400,501160,2…
GO:0050769	2.72590939366477e-09	1	214	457	positive regulation of neurogenesis	BP	13579	4060	Il6st,Gsk3b,Opa1,Map1b,Pafah1b1,Timp2,Scarb2,Dnm1l,Robo1,Cbfa2t2,Pak3,Cntn1,Negr1,Pten,Grm5,Trpc5,Tnik,Pacsin1,Sema5a,Amigo1,Nlgn3,Arhgap35,Vwc2l,Dpysl3,Jade2,Dcc,Kidins220,Rrn3,Nlgn1,Ahi1,Ctnnb1,Kif3c,Mfn2,Nf1,Tbc1d24,Ss18l1,Dscam,LOC100909750,Magi2,Tenm3,Eif4g2,Lrp6,Stk24,Tmem30a,Akap5,Camk1d,Ppp1r9a,Rims2,Spag9,Robo2,Tiam1,Nlgn2,Rac1,Bmpr2,Epha4,Golga4,Vamp7,Abl2,Pias2,Zfp365,Psen1,Arsb,Fgfr1,…	25205,84027,171116,29456,83572,29543,117106,114114,58946,296293,29433,117258,59318,50557,24418,140933,294917,29704,310207,295365,171297,306400,501160,25418,303113,25311,116478,304714,116647,308923,84353,85248,64476,24592,287110,192352,171119,311860,113970,306451,361628,312781,361092,300857,171026,307124,84685,116839,360600,84409,304109,117096,363875,140590,316539,501069,85491,304883,83422,499425,…
GO:0030030	2.77764905604492e-09	1	502	1195	cell projection organization	BP	13579	4060	Gsk3b,Opa1,Abi2,Uhmk1,Ttl,Map1b,Pafah1b1,Dnm3,Nckap1,Scarb2,Ncam2,Dnm1l,Kif3a,Robo1,Rbfox2,Cbfa2t2,Mapk9,Ehd3,Pak3,Cntn1,Grin3a,Dpysl2,Negr1,RGD1307443,Ptprg,Pten,Nrxn1,Rbpj,Ro60,Btbd3,Trpc5,Chrnb2,Dpysl5,Tnik,Nedd4,Nudcd3,Pacsin1,Sema5a,Amigo1,Nlgn3,Lpin1,Arhgap35,Dpysl3,Jade2,Ctnnd2,Trip11,Ptprm,Dcc,Ncam1,Kidins220,Adgrb3,Cdk5r1,Rrn3,Stx1b,Nlgn1,Ttbk2,Ahi1,Ctnnb1,Vangl2,Slitrk3,Kif3c,Mfn2,Nf1,T…	84027,171116,286928,246332,171572,29456,83572,171574,58823,117106,288280,114114,84392,58946,362950,296293,50658,192249,29433,117258,191573,25416,59318,361244,171357,50557,60391,679028,304833,311462,140933,54239,65208,294917,25489,100125378,29704,310207,295365,171297,313977,306400,25418,303113,114028,314393,29616,25311,24586,116478,301309,116671,304714,24923,116647,311349,308923,84353,289229,31051…
GO:0045666	2.81145364443966e-09	1	178	367	positive regulation of neuron differentiation	BP	13579	4060	Gsk3b,Opa1,Map1b,Pafah1b1,Timp2,Scarb2,Dnm1l,Robo1,Cbfa2t2,Pak3,Cntn1,Negr1,Pten,Trpc5,Tnik,Pacsin1,Sema5a,Amigo1,Nlgn3,Arhgap35,Vwc2l,Dpysl3,Dcc,Kidins220,Rrn3,Nlgn1,Ahi1,Kif3c,Mfn2,Nf1,Tbc1d24,Ss18l1,Dscam,LOC100909750,Magi2,Tenm3,Eif4g2,Lrp6,Stk24,Tmem30a,Akap5,Camk1d,Ppp1r9a,Rims2,Spag9,Robo2,Tiam1,Nlgn2,Rac1,Bmpr2,Epha4,Golga4,Vamp7,Abl2,Pias2,Psen1,Arsb,Fgfr1,Vldlr,Tcf12,Actr2,Mecp2,Il1rap,…	84027,171116,29456,83572,29543,117106,114114,58946,296293,29433,117258,59318,50557,140933,294917,29704,310207,295365,171297,306400,501160,25418,25311,116478,304714,116647,308923,85248,64476,24592,287110,192352,171119,311860,113970,306451,361628,312781,361092,300857,171026,307124,84685,116839,360600,84409,304109,117096,363875,140590,316539,501069,85491,304883,83422,29192,25227,79114,25696,25720,28…
GO:0007416	2.84154649516131e-09	0.999999999057469	84	131	synapse assembly	BP	13579	4060	Map1b,Dnm3,Adgrl3,Pten,Clstn2,Nrxn1,Pcdh17,Lrrtm2,Chrnb2,Cadm1,Amigo1,Nlgn3,Adgrb3,Nlgn1,Slitrk3,Dscam,Magi2,Grid2,Glra2,Lrtm2,Flrt1,Ppp1r9a,Lrrtm4,Clstn3,Nlgn2,Prkca,Sptbn2,Clstn1,Slitrk5,Lrrc4b,Mdga1,Slitrk2,Flrt2,Mecp2,Il1rap,Lrrtm3,Epha7,Slitrk1,Grin1,Shank2,App,Slit1,Nrxn2,Sdk2,Pdlim5,Lrp4,Il1rapl1,Nrxn3,Ntrk2,Lrrn1,Pcdhb3,Lrrn3,Kirrel3,Pclo,Pcdhb5,Adgrl1,Nectin1,Drd2,Bsn,Nrg1,Ptk2,Efna5,Pcd…	29456,171574,170641,50557,171394,60391,306055,685472,54239,363058,295365,171297,301309,116647,310519,171119,113970,79220,24397,680883,499308,84685,500219,171393,117096,24680,29211,313717,306152,308571,309659,309349,299236,29386,25466,294380,171287,306147,24408,171093,54226,65047,116595,360652,64353,83469,317553,116508,25054,500280,291656,81514,315546,56768,291654,65096,192183,24318,29138,112400,2…
GO:0045184	3.01706968225625e-09	1	575	1530	establishment of protein localization	BP	13579	4060	Gsk3b,Pacs1,Uhmk1,Tbc1d5,Mapk1,Exoc4,Exoc8,Pafah1b1,Snx27,Rph3a,Scarb2,Apba1,Dnm1l,Rab3c,Ap3m2,Kif3a,Syngr1,Cacng2,Cadps,Mapk9,Ehd3,Hmces,Adar,Kpna6,Rab11fip2,Nrxn1,Rbpj,Gnaq,Glg1,Nos1,Grk3,Myo5a,Ap2a2,Bap1,Tom1l2,Nedd4,Snx13,Cadm1,Atg13,Ube2j1,Hspa9,Sema5a,Zmat3,Prkce,Sel1l,Copg2,Cdk5r1,Tnpo2,Erbb4,Stx1b,Zfyve9,Nlgn1,Acvr1c,Nup50,Ahi1,Hk1,Gcc2,LOC108349010,Mtm1,Rasgrp1,Tm9sf4,Mfn2,Nf1,Bicd2,Tvp2…	84027,171444,246332,501088,116590,116654,245709,83572,260323,171039,117106,83589,114114,171058,140667,84392,29205,84347,26989,50658,192249,297428,81635,362607,308003,60391,679028,81666,29476,24598,25372,25017,81637,306257,360537,25489,362731,363058,362164,297961,291671,310207,64394,29340,314352,301742,116671,304670,59323,24923,313477,116647,245921,25497,308923,25058,309798,499690,288762,29434,296…
GO:0050877	3.28734519988734e-09	1	325	775	nervous system process	BP	13579	4060	Opa1,Abi2,Atf6,Mapk1,Kcnq2,Pafah1b1,Gabrb2,Ncam2,Dlg2,Camta1,Cacng2,Rbfox2,Grin3a,Pten,Nrxn1,Plcb1,Abr,Nos1,Myo5a,Grm5,Chrnb2,Kcnab2,Hrh2,Pias1,Sema5a,Gnb1,Nlgn3,Ctnnd2,Ncam1,Pde4d,Adgrb3,Opa3,Scn1a,Nlgn1,Pde1b,Alg10,Kcna1,Nf1,Tnr,Kcna2,Gba,Amph,Picalm,Adcy1,Grin2a,Slc12a5,LOC100909750,LOC103693608,Mgll,Grid2,Scn2a,Eif4ebp2,Gabrb3,Kras,Chrm5,Pja2,Adcy3,Tub,Slc24a2,Kcnma1,Dpp6,Fgf14,Dgki,Sobp,Syt1…	171116,286928,304962,116590,170848,83572,25451,288280,64053,362665,84347,362950,191573,50557,60391,24654,287537,24598,25017,24418,54239,29738,25461,300772,310207,24400,171297,114028,24586,24627,301309,308409,81574,116647,29691,245960,24520,24592,25567,25468,684536,60668,89816,305509,24409,171373,311860,360742,29254,79220,24766,361845,24922,24525,53949,192256,64508,25609,84550,83731,29272,63851,68…
GO:0042886	3.29457341888872e-09	1	566	1509	amide transport	BP	13579	4060	Gsk3b,Pacs1,Uhmk1,Tbc1d5,Mapk1,Exoc4,Exoc8,Pafah1b1,Snx27,Rph3a,Scarb2,Apba1,Dnm1l,Rab3c,Ap3m2,Kif3a,Syngr1,Cacng2,Cadps,Mapk9,Ehd3,Hmces,Adar,Kpna6,Rab11fip2,Nrxn1,Rbpj,Gnaq,Glg1,Nos1,Grk3,Myo5a,Ap2a2,Bap1,Tom1l2,Nedd4,Snx13,Cadm1,Atg13,Ube2j1,Hspa9,Sema5a,Zmat3,Prkce,Sel1l,Copg2,Cdk5r1,Tnpo2,Erbb4,Stx1b,Zfyve9,Nlgn1,Acvr1c,Nup50,Ahi1,Gcc2,LOC108349010,Mtm1,Rasgrp1,Tm9sf4,Mfn2,Nf1,Bicd2,Tvp23a,L…	84027,171444,246332,501088,116590,116654,245709,83572,260323,171039,117106,83589,114114,171058,140667,84392,29205,84347,26989,50658,192249,297428,81635,362607,308003,60391,679028,81666,29476,24598,25372,25017,81637,306257,360537,25489,362731,363058,362164,297961,291671,310207,64394,29340,314352,301742,116671,304670,59323,24923,313477,116647,245921,25497,308923,309798,499690,288762,29434,296279,64…
GO:0099504	3.60423699621837e-09	0.999999998817467	73	125	synaptic vesicle cycle	BP	13579	4060	Clcn3,Dnm3,Dnajc6,Prepl,Rph3a,Apba1,Dnm1l,Cadps,Atp2a2,Pten,Rims3,Nrxn1,Pcdh17,Cplx2,Pacsin1,Nlgn3,Stx1b,Nlgn1,Amph,Napb,Magi2,Doc2b,Syt11,Stxbp1,Snap91,Rims2,Fgf14,Syt9,Syt10,Rims4,Calm2,Btbd9,Nlgn2,Dnm1,Sptbn2,Syt7,Psen1,Apba2,Trim9,Syt2,Rims1,Stx7,Synj1,Sh3gl2,Syt13,Unc13c,Sytl5,Canx,Bcl2l1,Eps15,Ston2,Slc18a2,Pclo,Adgrl1,Rap1b,Syt1,Syt4,Calm1,Cplx1,Slc32a1,Slc17a6,Cdh2,Cyfip1,Syt17,Sytl4,Syn1…	84360,171574,313409,298771,171039,83589,114114,26989,29693,50557,65025,60391,306055,116657,29704,171297,24923,116647,60668,499903,113970,81820,60568,25558,65178,116839,63851,60564,60567,266976,24242,294318,117096,140694,29211,59267,29192,83610,155812,24805,84556,60466,85238,116743,80977,286931,302538,29144,24888,313474,314349,25549,56768,65096,171337,25716,64440,24244,64832,83612,84487,83501,3086…
GO:0030534	3.6799822927457e-09	0.999999998657998	86	149	adult behavior	BP	13579	4060	Clcn3,Pafah1b1,Pten,Nrxn1,Pcdh17,Nos1,Chrnb2,Nlgn3,Scn1a,Abat,Gabrg2,Rnf180,Kcnma1,Fgf14,Btbd9,Nlgn2,Cacnb4,Dnm1,Sptbn2,Chrna7,Glra1,Oprk1,Epha4,Kcnj10,Slitrk5,Atg7,Abl2,Homer1,Sez6l,Mecp2,Slitrk1,Klhl1,Oxr1,Grin1,Ccnd2,Ppt1,Kalrn,Tsc1,Shank2,Htr2a,Scn8a,App,Nrxn2,Crhr1,Cntn2,Oprm1,Usp46,Grm7,Htr2c,Nrxn3,Mafg,Fgf12,Cln8,Drd2,Id2,Parp1,Pum1,Chrna4,Prex2,Atp1a2,Sez6l2,Pcdh15,Fadd,Tmod1,Met,Atp1a3,N…	84360,83572,50557,60391,306055,24598,54239,171297,81574,81632,29709,685384,83731,63851,294318,117096,58942,140694,29211,25302,25674,29335,316539,29718,306152,312647,304883,29546,304554,29386,306147,290426,117520,24408,64033,29411,84009,60445,171093,29595,29710,54226,116595,58959,25356,25601,289584,81672,25187,116508,64188,170630,306619,24318,25587,25591,362609,25590,312912,24212,308988,690865,266…
GO:0007193	4.45323738154816e-09	0.999999999149116	40	57	adenylate cyclase-inhibiting G-protein coupled receptor signaling pathway	BP	13579	4060	Chrm2,Grm5,Htr1b,Chrm5,Grik3,Gnaz,Htr1a,Oprk1,Adora1,Chrm3,Grm1,Htr7,Htr5a,Oprl1,Grm8,Npy2r,Adcy5,Gnai2,Oprm1,Grm7,Casr,Gpr37,Gpr37l1,Gabbr1,Npr3,Drd2,P2ry1,P2ry12,Adra2a,S1pr3,Grm3,Galr3,Psap,Gnai3,Oprd1,Htr1d,Chrm1,Sstr5,Drd3,S1pr1	81645,24418,25075,53949,298521,25740,24473,29335,29290,24260,24414,65032,25689,29256,60590,66024,64532,81664,25601,81672,24247,117549,252939,81657,25339,24318,25265,64803,25083,306792,24416,29235,25524,25643,24613,25323,25229,25354,29238,29733
GO:0051046	5.47716917057085e-09	1	284	688	regulation of secretion	BP	13579	4060	Il6st,Prepl,Rph3a,Dnm1l,Rab3c,Cadps,Mapk9,Dpysl2,Atp2a2,Rims3,Nrxn1,Abr,Nos1,Myo5a,Chrnb2,Cadm1,Pdpk1,Hrh2,Wnk3,Prkce,Ncam1,Stx1b,Nlgn1,Acvr1c,Htr1b,Galr1,Ahi1,Rasgrp1,Mfn2,Nf1,Kcna2,Kcnb1,Rab27b,Srcin1,Napb,Selenot,Abat,LOC100909750,Doc2b,Syt11,Akap5,Stxbp1,Epha5,Ppp3ca,Ppp1r9a,Rims2,Madd,Syt9,Syt10,Grk2,Rasl10b,Rims4,Sv2a,Calm2,Angpt1,Tmf1,Tiam1,Nlgn2,Arrb1,Prkca,Sptbn2,Chrna7,Htr1a,Il33,Gpam,O…	25205,298771,171039,114114,171058,26989,50658,25416,29693,65025,60391,287537,24598,25017,54239,363058,81745,25461,317420,29340,24586,24923,116647,245921,25075,50577,308923,29434,64476,24592,25468,25736,84590,56029,499903,365802,81632,311860,81820,60568,171026,25558,79208,24674,84685,116839,94193,60564,60567,25238,303382,266976,117559,24242,89807,114206,304109,117096,25387,24680,29211,25302,24473,…
GO:0065007	6.42836714756926e-09	1	2695	8098	biological regulation	BP	13579	4060	Snrk,Clcn3,Il6st,Gsk3b,Opa1,Gatad2b,Pacs1,Abi2,Uhmk1,Lpgat1,Usp22,Tbc1d5,Akap6,Dnajc16,Ttl,Atf6,Slc7a14,Mapk1,Exoc4,Ppm1e,Ogfod1,Frmpd4,Map1b,Pip4k2b,Kcnq2,Pafah1b1,Dnm3,Timp2,Snx27,Gpr158,Foxo3,Atf2,Dnajc6,Nckap1,Prepl,Gabrb2,Rph3a,Chrm2,Scarb2,Apba1,Dlg2,Ppp2r5c,Dnm1l,Rab3c,Ap3m2,Kif3a,Camta1,Tulp4,Afdn,Ndst1,Robo1,Syngr1,Cacng2,Rbfox2,Ttc3,Gpr101,Spock2,Cadps,Cbfa2t2,Adgrl3,Zfp597,Mapk9,Mgat3,…	170837,84360,25205,84027,171116,310614,171444,286928,246332,679692,303201,501088,64553,362652,171572,304962,499587,116590,116654,360593,307657,302656,29456,89812,170848,83572,171574,29543,260323,291352,294515,81647,313409,58823,298771,25451,171039,81645,117106,83589,64053,691318,114114,171058,140667,84392,362665,499016,26955,29633,58946,29205,84347,362950,360702,317608,361840,26989,296293,170641,…
GO:0097479	6.86972583862197e-09	0.999999997566663	76	136	synaptic vesicle localization	BP	13579	4060	Dnm3,Dnajc6,Prepl,Rph3a,Apba1,Dnm1l,Ap3m2,Cadps,Dpysl2,Atp2a2,Pten,Rims3,Nrxn1,Pcdh17,Cplx2,Pacsin1,Nlgn3,Stx1b,Nlgn1,Ctnnb1,Amph,Napb,Magi2,Doc2b,Syt11,Stxbp1,Snap91,Rims2,Fgf14,Syt9,Syt10,Rims4,Calm2,Btbd9,Nlgn2,Dnm1,Sptbn2,Syt7,Psen1,Apba2,Trim9,Syt2,Rims1,Lin7a,Stx7,Synj1,Sh3gl2,Syt13,Unc13c,Sytl5,Canx,Bcl2l1,Arf1,Eps15,Ston2,Pclo,Adgrl1,Rap1b,Syt1,Fgfr2,Syt4,Calm1,Cplx1,Cdh2,Cyfip1,Syt17,Syt…	171574,313409,298771,171039,83589,114114,140667,26989,25416,29693,50557,65025,60391,306055,116657,29704,171297,24923,116647,84353,60668,499903,113970,81820,60568,25558,65178,116839,63851,60564,60567,266976,24242,294318,117096,140694,29211,59267,29192,83610,155812,24805,84556,85327,60466,85238,116743,80977,286931,302538,29144,24888,64310,313474,314349,56768,65096,171337,25716,25022,64440,24244,648…
GO:0010720	1.09122076103064e-08	1	233	516	positive regulation of cell development	BP	13579	4060	Il6st,Gsk3b,Opa1,Akap6,Map1b,Pafah1b1,Timp2,Scarb2,Dnm1l,Robo1,Cbfa2t2,Mapk9,Pak3,Cntn1,Negr1,Pten,Grm5,Trpc5,Tnik,Pacsin1,Sema5a,Amigo1,Nlgn3,Arhgap35,Vwc2l,Dpysl3,Jade2,Dcc,Kidins220,Rrn3,Crk,Nlgn1,Ahi1,Ctnnb1,Add1,Kif3c,Mfn2,Nf1,Tbc1d24,Ss18l1,Dscam,LOC100909750,Magi2,Tenm3,Eif4g2,Lrp6,Stk24,Tmem30a,Akap5,Camk1d,Ppp1r9a,Rims2,Spag9,Robo2,Tiam1,Nlgn2,Rac1,Bmpr2,Epha4,Golga4,Vamp7,Prex1,Abl2,Pia…	25205,84027,171116,64553,29456,83572,29543,117106,114114,58946,296293,50658,29433,117258,59318,50557,24418,140933,294917,29704,310207,295365,171297,306400,501160,25418,303113,25311,116478,304714,54245,116647,308923,84353,24170,85248,64476,24592,287110,192352,171119,311860,113970,306451,361628,312781,361092,300857,171026,307124,84685,116839,360600,84409,304109,117096,363875,140590,316539,501069,85…
GO:0045595	1.16670194052848e-08	1	560	1420	regulation of cell differentiation	BP	13579	4060	Il6st,Gsk3b,Opa1,Akap6,Ttl,Mapk1,Map1b,Pafah1b1,Dnm3,Timp2,Foxo3,Scarb2,Dnm1l,Afdn,Robo1,Rbfox2,Ttc3,Cbfa2t2,Mapk9,Pak3,Cntn1,Dpysl2,Negr1,RGD1307443,Ptprg,Pten,Rbpj,Gnaq,Plcb1,Glg1,Nos1,Grm5,Trpc5,Chrnb2,Tnik,Nedd4,Hspa9,Pias1,Pacsin1,Sema5a,Amigo1,Nlgn3,Lpin1,Arhgap35,Vwc2l,Dpysl3,Jade2,Dcc,Kidins220,Adgrb3,Cdk5r1,Rrn3,Tnpo2,Erbb4,Stx1b,Crk,Crebl2,Nlgn1,Ahi1,Ctnnb1,Adam10,Ar,Rasgrp1,Add1,Kif3c,…	25205,84027,171116,64553,171572,116590,29456,83572,171574,29543,294515,117106,114114,26955,58946,362950,360702,296293,50658,29433,117258,25416,59318,361244,171357,50557,679028,81666,24654,29476,24598,24418,140933,54239,294917,25489,291671,300772,29704,310207,295365,171297,313977,306400,501160,25418,303113,25311,116478,301309,116671,304714,304670,59323,24923,54245,362453,116647,308923,84353,29650,…
GO:0006464	1.17008661801694e-08	1	1044	2862	cellular protein modification process	BP	13579	4060	6-Mar,Snrk,Il6st,Gsk3b,Abi2,Uhmk1,Usp22,Akap6,Ttl,Mapk1,Ppm1e,Ogfod1,Galnt1,Pafah1b1,Timp2,Atf2,Tulp4,Ndst1,Robo1,Ttc3,Spock2,St8sia3,Man2a2,Mapk9,Mgat3,Pak3,Arel1,Prkar2a,Phf20,Akt3,Mgrn1,Cntn1,Adar,Ptprg,Extl3,Wwp1,Edem3,Pten,Camk2g,Nrxn1,Map2k4,Mgat5,Prkacb,Gnaq,Kbtbd11,Plcb1,Btbd3,Csnk1g3,Vcpip1,Dusp8,Dyrk1a,Nos1,Grk3,Grm5,Ppm1h,Pik3cb,Trim44,Trpc5,Bap1,Tnik,Nedd4,Nceh1,Smcr8,Ptprt,Pdpk1,Ube2…	294862,170837,25205,84027,286928,246332,303201,64553,171572,116590,360593,307657,79214,83572,29543,81647,499016,29633,58946,360702,361840,25547,308757,50658,29582,29433,299197,29699,311575,29414,302938,117258,81635,171357,56819,297930,289085,50557,171140,60391,287398,65271,293508,81666,306617,24654,311462,64823,286761,361679,25255,24598,25372,24418,314897,85243,362172,140933,306257,294917,25489,2…
GO:0036211	1.17008661801694e-08	1	1044	2862	protein modification process	BP	13579	4060	6-Mar,Snrk,Il6st,Gsk3b,Abi2,Uhmk1,Usp22,Akap6,Ttl,Mapk1,Ppm1e,Ogfod1,Galnt1,Pafah1b1,Timp2,Atf2,Tulp4,Ndst1,Robo1,Ttc3,Spock2,St8sia3,Man2a2,Mapk9,Mgat3,Pak3,Arel1,Prkar2a,Phf20,Akt3,Mgrn1,Cntn1,Adar,Ptprg,Extl3,Wwp1,Edem3,Pten,Camk2g,Nrxn1,Map2k4,Mgat5,Prkacb,Gnaq,Kbtbd11,Plcb1,Btbd3,Csnk1g3,Vcpip1,Dusp8,Dyrk1a,Nos1,Grk3,Grm5,Ppm1h,Pik3cb,Trim44,Trpc5,Bap1,Tnik,Nedd4,Nceh1,Smcr8,Ptprt,Pdpk1,Ube2…	294862,170837,25205,84027,286928,246332,303201,64553,171572,116590,360593,307657,79214,83572,29543,81647,499016,29633,58946,360702,361840,25547,308757,50658,29582,29433,299197,29699,311575,29414,302938,117258,81635,171357,56819,297930,289085,50557,171140,60391,287398,65271,293508,81666,306617,24654,311462,64823,286761,361679,25255,24598,25372,24418,314897,85243,362172,140933,306257,294917,25489,2…
GO:0007215	1.55738097600234e-08	0.999999996084994	53	76	glutamate receptor signaling pathway	BP	13579	4060	Cacng2,Grin3a,Nrxn1,Gnaq,Plcb1,Grm5,Grid1,Nlgn3,Cdk5r1,Nlgn1,Kcnb1,Ppargc1a,Grin2a,Grid2,Grik3,Tiam1,Nlgn2,Gria1,Rasgrf1,Neto1,Homer1,Camk2a,Grm1,Neto2,Reln,Grin1,Kalrn,Cacng5,App,Grm8,Dlg4,Cpeb4,Oprm1,Grm7,Klhl24,Gria4,Fyn,Cacng4,Cacng7,Sstr1,Atp1a3,Grik4,Dapk1,Grm3,Ptk2b,Shank1,Gria2,Cacng8,Grin2c,Cnih3,Ephb2,Dagla,Cacng3	84347,191573,60391,81666,24654,24418,79219,171297,116671,116647,25736,83516,24409,79220,298521,304109,117096,50592,192213,307206,29546,25400,24414,307757,24718,24408,84009,140726,54226,60590,29495,303010,25601,81672,303803,29629,25150,140725,140728,25033,24213,24406,306722,24416,50646,78957,29627,140729,24411,690252,313633,309207,140724
GO:0006886	1.57194226388161e-08	1	329	828	intracellular protein transport	BP	13579	4060	Gsk3b,Pacs1,Uhmk1,Tbc1d5,Mapk1,Exoc4,Snx27,Rph3a,Scarb2,Apba1,Ap3m2,Kif3a,Syngr1,Cacng2,Mapk9,Hmces,Adar,Kpna6,Gnaq,Glg1,Grk3,Myo5a,Ap2a2,Bap1,Tom1l2,Nedd4,Snx13,Atg13,Ube2j1,Hspa9,Sema5a,Sel1l,Copg2,Cdk5r1,Tnpo2,Erbb4,Stx1b,Zfyve9,Nlgn1,Nup50,Gcc2,Tm9sf4,Mfn2,Nf1,Bicd2,Kcnb1,Kpna3,Hid1,Vps26b,Napb,Hsp90aa1,Mief1,Ranbp6,Cltc,Tmem30a,Akap5,Xpot,Ppp3ca,Rims2,Cyld,Pkia,Tmed10,Vps41,Nkap,Sort1,Ipo7,D…	84027,171444,246332,501088,116590,116654,260323,171039,117106,83589,140667,84392,29205,84347,50658,297428,81635,362607,81666,29476,25372,25017,81637,306257,360537,25489,362731,362164,297961,291671,310207,314352,301742,116671,304670,59323,24923,313477,116647,25497,309798,296279,64476,24592,306809,25736,361055,287822,300472,499903,299331,315141,309326,54241,300857,171026,314879,24674,116839,312937,…
GO:0030900	1.87682118254052e-08	1	191	405	forebrain development	BP	13579	4060	LOC103693780,Gsk3b,Pafah1b1,Kif3a,Afdn,Ndst1,Robo1,Dpysl2,Pten,Rbpj,Gnaq,Plcb1,Slc8a1,Btbd3,Chrnb2,Sema5a,Pcdh9,Arhgap35,Ncam1,Cdk5r1,Erbb4,Acvr1c,Ttbk2,Csnk2a1,Ctnnb1,Kcna1,Nf1,Tnr,Ppargc1a,Grin2a,Frs2,Dlc1,Lrp6,Kras,Akap5,Epha5,Usp9x,Gak,Dclk1,Bmpr1a,Gnao1,Nfib,Robo2,Lhx5,Cul5,Rac1,Slc4a10,Slitrk5,Mdga1,Atg7,Psen1,Fgfr1,Csf1r,Vldlr,Kcnc4,Cx3cr1,Insr,Bcan,Mecp2,Atp7a,Rtn4,Sema7a,Reln,Slc8a2,Myh1…	360975,84027,83572,84392,26955,29633,58946,25416,50557,679028,81666,24654,29715,311462,54239,310207,306091,306400,24586,116671,59323,245921,311349,116549,84353,24520,24592,25567,83516,24409,314850,58834,312781,24525,171026,79208,363445,81659,83825,81507,50664,29227,84409,124451,64624,363875,295645,306152,309659,312647,29192,79114,307403,25696,684516,171056,24954,25393,29386,24941,83765,315711,247…
GO:0031344	2.34898607543426e-08	1	270	602	regulation of cell projection organization	BP	13579	4060	Gsk3b,Opa1,Ttl,Map1b,Pafah1b1,Dnm3,Nckap1,Scarb2,Dnm1l,Robo1,Cbfa2t2,Pak3,Cntn1,Dpysl2,Negr1,RGD1307443,Ptprg,Pten,Nrxn1,Rbpj,Trpc5,Chrnb2,Tnik,Nedd4,Pacsin1,Sema5a,Amigo1,Nlgn3,Arhgap35,Dpysl3,Dcc,Kidins220,Adgrb3,Cdk5r1,Rrn3,Stx1b,Nlgn1,Ttbk2,Ahi1,Kif3c,Mfn2,Nf1,Tnr,Tbc1d24,Ss18l1,Dscam,Srcin1,Hsp90aa1,LOC100909750,Plxna2,Mgll,Magi2,Grid2,Tenm3,Eif4g2,Lrp6,Stk24,Tmem30a,Akap5,Camk1d,Ppp3ca,Ppp1…	84027,171116,171572,29456,83572,171574,58823,117106,114114,58946,296293,29433,117258,25416,59318,361244,171357,50557,60391,679028,140933,54239,294917,25489,29704,310207,295365,171297,306400,25418,25311,116478,301309,116671,304714,24923,116647,311349,308923,85248,64476,24592,25567,287110,192352,171119,56029,299331,311860,289392,29254,113970,79220,306451,361628,312781,361092,300857,171026,307124,24…
GO:0010976	2.36897254607518e-08	1	145	291	positive regulation of neuron projection development	BP	13579	4060	Gsk3b,Opa1,Map1b,Pafah1b1,Scarb2,Dnm1l,Robo1,Cbfa2t2,Pak3,Cntn1,Negr1,Trpc5,Tnik,Pacsin1,Sema5a,Amigo1,Nlgn3,Arhgap35,Dpysl3,Dcc,Kidins220,Rrn3,Nlgn1,Ahi1,Kif3c,Mfn2,Nf1,Tbc1d24,Ss18l1,Dscam,LOC100909750,Magi2,Tenm3,Eif4g2,Lrp6,Stk24,Tmem30a,Akap5,Camk1d,Ppp1r9a,Rims2,Robo2,Tiam1,Nlgn2,Rac1,Bmpr2,Epha4,Golga4,Vamp7,Abl2,Pias2,Psen1,Arsb,Fgfr1,Vldlr,Actr2,Mecp2,Il1rap,Sema7a,Caprin1,Cx3cl1,Htr7,Nt…	84027,171116,29456,83572,117106,114114,58946,296293,29433,117258,59318,140933,294917,29704,310207,295365,171297,306400,25418,25311,116478,304714,116647,308923,85248,64476,24592,287110,192352,171119,311860,113970,306451,361628,312781,361092,300857,171026,307124,84685,116839,84409,304109,117096,363875,140590,316539,501069,85491,304883,83422,29192,25227,79114,25696,289820,29386,25466,315711,362173,8…
GO:0051648	2.70172556700696e-08	1	105	207	vesicle localization	BP	13579	4060	Exoc4,Pafah1b1,Dnm3,Dnajc6,Prepl,Rph3a,Apba1,Dnm1l,Ap3m2,Cadps,Dpysl2,Atp2a2,Pten,Rims3,Nrxn1,Pcdh17,Myo5a,Cplx2,Pacsin1,Nlgn3,Stx1b,Nlgn1,Ahi1,Ctnnb1,Rasgrp1,Amph,Rab27b,Napb,Magi2,Doc2b,Syt11,Stxbp1,Snap91,Rims2,Fgf14,Tmed10,Syt9,Syt10,Vps33a,Rims4,Calm2,Btbd9,Nlgn2,Dnm1,Sptbn2,Syt7,Vamp7,Psen1,Apba2,Mecp2,Prkcz,Shroom2,Trim9,Syt2,Rims1,Lin7a,Stx7,Dctn1,Synj1,Sh3gl2,Gbf1,Syt13,Unc13c,Sytl5,Canx…	116654,83572,171574,313409,298771,171039,83589,114114,140667,26989,25416,29693,50557,65025,60391,306055,25017,116657,29704,171297,24923,116647,308923,84353,29434,60668,84590,499903,113970,81820,60568,25558,65178,116839,63851,84599,60564,60567,65081,266976,24242,294318,117096,140694,29211,59267,85491,29192,83610,29386,25522,317435,155812,24805,84556,85327,60466,29167,85238,116743,309451,80977,2869…
GO:0120035	3.0936626838553e-08	1	267	595	regulation of plasma membrane bounded cell projection organization	BP	13579	4060	Gsk3b,Opa1,Ttl,Map1b,Pafah1b1,Dnm3,Nckap1,Scarb2,Dnm1l,Robo1,Cbfa2t2,Pak3,Cntn1,Dpysl2,Negr1,RGD1307443,Ptprg,Pten,Nrxn1,Rbpj,Trpc5,Chrnb2,Tnik,Nedd4,Pacsin1,Sema5a,Amigo1,Nlgn3,Arhgap35,Dpysl3,Dcc,Kidins220,Adgrb3,Cdk5r1,Rrn3,Stx1b,Nlgn1,Ttbk2,Ahi1,Kif3c,Mfn2,Nf1,Tnr,Tbc1d24,Ss18l1,Dscam,Srcin1,Hsp90aa1,LOC100909750,Plxna2,Mgll,Magi2,Grid2,Tenm3,Eif4g2,Lrp6,Stk24,Tmem30a,Akap5,Camk1d,Ppp3ca,Ppp1…	84027,171116,171572,29456,83572,171574,58823,117106,114114,58946,296293,29433,117258,25416,59318,361244,171357,50557,60391,679028,140933,54239,294917,25489,29704,310207,295365,171297,306400,25418,25311,116478,301309,116671,304714,24923,116647,311349,308923,85248,64476,24592,25567,287110,192352,171119,56029,299331,311860,289392,29254,113970,79220,306451,361628,312781,361092,300857,171026,307124,24…
GO:0010769	3.09578617277964e-08	1	141	269	regulation of cell morphogenesis involved in differentiation	BP	13579	4060	Gsk3b,Opa1,Ttl,Map1b,Pafah1b1,Dnm3,Dnm1l,Robo1,Ttc3,Mapk9,Pak3,Dpysl2,Pten,Trpc5,Chrnb2,Tnik,Nedd4,Sema5a,Amigo1,Nlgn3,Arhgap35,Adgrb3,Cdk5r1,Crk,Nlgn1,Mfn2,Tnr,Tbc1d24,Ss18l1,Dscam,Srcin1,LOC100909750,Plxna2,Mgll,Eif4g2,Akap5,Ppp3ca,Ppp1r9a,Ube3a,Robo2,Tiam1,Rnf6,Rac1,Bmpr2,Epha4,Sipa1l1,Golga4,Vamp7,Prex1,Ust,Pias2,Psen1,Actr2,Rtn4,Sema7a,Caprin1,Ntn1,Epha7,Reln,Slitrk1,Grin1,Sarm1,Lims1,Kalrn,…	84027,171116,171572,29456,83572,171574,114114,58946,360702,50658,29433,25416,50557,140933,54239,294917,25489,310207,295365,171297,306400,301309,116671,54245,116647,64476,25567,287110,192352,171119,56029,311860,289392,29254,361628,171026,24674,84685,361585,84409,304109,304271,363875,140590,316539,246212,501069,85491,311647,361450,83422,29192,289820,83765,315711,362173,114523,171287,24718,306147,24…
GO:0022898	3.97742627958839e-08	1	101	203	regulation of transmembrane transporter activity	BP	13579	4060	Akap6,Cacng2,Ehd3,Pten,Nrxn1,Myo5a,Cacna2d1,Grm5,Nedd4,Wnk3,Nlgn3,Scn2b,Pde4d,Nlgn1,Hk1,Kcna1,Ppargc1a,Pde4b,Stim1,Hcn1,Fgf14,Nipsnap2,Calm2,Nlgn2,Cacnb4,Prkca,Rasgrf1,Ubqln1,Neto1,Homer1,Gnb5,Jph3,Dlg1,Atp7a,Gpd1l,Neto2,Reln,Slmap,Cacnb2,Oprl1,Adrb1,Cacng5,Dlg4,Nedd4l,Crhr1,Sri,Ahcyl1,Scn3b,Oprm1,Ptafr,Stim2,Bcl2,Prnp,Kcnrg,Klhl24,Akap7,Lrrc55,Kcng1,Fgf12,Kcnj11,Drd2,Atp1b2,Kcne5,Cacng4,Scn4b,Ww…	64553,84347,192249,50557,60391,25017,25399,24418,25489,317420,171297,25349,24627,116647,25058,24520,83516,24626,361618,84390,63851,498174,24242,117096,58942,24680,192213,114590,307206,29546,83579,307916,25252,24941,363159,307757,24718,290533,116600,29256,24925,140726,29495,291553,58959,683667,362013,245956,25601,58949,117087,24224,24686,305947,303803,361458,311171,296395,170630,83535,24318,24214,…
GO:0070647	4.63839150181563e-08	1	284	689	protein modification by small protein conjugation or removal	BP	13579	4060	6-Mar,Usp22,Tulp4,Ttc3,Mapk9,Arel1,Mgrn1,Wwp1,Pten,Kbtbd11,Btbd3,Vcpip1,Trim44,Bap1,Nedd4,Ube2j1,Trim37,Itch,Pias1,Prkce,Jade2,Btrc,Klhl11,Cdc27,Klhl42,Fem1b,Rnf38,Nub1,Usp32,Ctnnb1,Rnf4,Asb7,Wac,Rnf216,Rnf144a,Rnf11l1,Hsp90aa1,Cand1,Usp25,Ddb1,LOC100909750,Usp48,Xiap,Rnf180,Pja2,Trip12,N4bp1,Asb1,Ube3a,Taf1,Usp9x,Cyld,Rnf152,Mib1,Fem1a,Wsb2,Usp5,rnf141,Herc3,Usp13,Spopl,Lrsam1,Angpt1,Btbd9,Tnks,…	294862,303201,499016,360702,50658,299197,302938,297930,50557,306617,311462,286761,362172,306257,25489,297961,360592,311567,300772,29340,303113,361765,287706,360643,500367,315745,171501,296731,303394,84353,29274,365277,307029,304294,500636,100364162,299331,117152,304150,64470,311860,362636,63879,685384,192256,316575,291921,316628,361585,317256,363445,312937,293561,307594,316131,288692,297593,30890…
GO:0016567	4.78378161749352e-08	1	235	560	protein ubiquitination	BP	13579	4060	6-Mar,Usp22,Tulp4,Ttc3,Mapk9,Arel1,Mgrn1,Wwp1,Pten,Kbtbd11,Btbd3,Vcpip1,Trim44,Nedd4,Ube2j1,Trim37,Itch,Prkce,Jade2,Btrc,Klhl11,Cdc27,Klhl42,Fem1b,Rnf38,Nub1,Rnf4,Asb7,Wac,Rnf216,Rnf144a,Rnf11l1,Hsp90aa1,Cand1,Ddb1,LOC100909750,Xiap,Rnf180,Pja2,Trip12,N4bp1,Asb1,Ube3a,Taf1,Rnf152,Mib1,Fem1a,Wsb2,rnf141,Herc3,Spopl,Lrsam1,Angpt1,Btbd9,Tnks,Cul5,Ube2h,Arrb1,Brap,Klhl5,Dcaf1,Rnf6,Hecw2,Med1,Senp2,Ba…	294862,303201,499016,360702,50658,299197,302938,297930,50557,306617,311462,286761,362172,25489,297961,360592,311567,29340,303113,361765,287706,360643,500367,315745,171501,296731,29274,365277,307029,304294,500636,100364162,299331,117152,64470,311860,63879,685384,192256,316575,291921,316628,361585,317256,293561,307594,316131,288692,308900,362377,296532,311866,89807,294318,290794,64624,296956,25387,…
GO:0007186	4.94723556899633e-08	1	241	632	G-protein coupled receptor signaling pathway	BP	13579	4060	Gpr158,Gabrb2,Chrm2,Gpr101,Adgrl3,Mgrn1,Gnaq,Plcb1,Nos1,Grk3,Grm5,Hrh2,Ric8b,Rgs8,Dgkg,Gnb1,Pde4d,Adgrb3,Cdk5r1,Bicd1,Gabra3,Htr1b,Galr1,Gabrg1,AABR07007916.1,Mgll,Gabrb3,Glra2,Gabrg2,Adcyap1r1,Gpr165,Chrm5,Adcy3,Gabra2,Gna11,Dgki,Sort1,Grk2,Gnao1,Gnal,Grik3,Gpr139,Cul5,Cacnb4,Arrb1,Gnaz,Rac1,Htr1a,Gabbr2,Glra1,Oprk1,Rxfp3,Pgr15l,Igf2r,Mrgpre,Prex1,Adora1,Tacr1,Homer1,Tacr3,Chrm3,Camk2a,Cx3cr1,Ad…	291352,25451,81645,317608,170641,302938,81666,24654,24598,25372,24418,25461,314681,54297,25666,24400,24627,301309,116671,362466,24947,25075,50577,140674,294715,29254,24922,24397,29709,24167,296866,53949,64508,289606,81662,688705,83576,25238,50664,24611,298521,293545,64624,58942,25387,25740,363875,24473,83633,25674,29335,294807,296867,25151,404660,311647,29290,24807,29546,24808,24260,25400,171056,…
GO:0032409	5.66824608054308e-08	1	104	212	regulation of transporter activity	BP	13579	4060	Akap6,Cacng2,Ehd3,Pten,Nrxn1,Myo5a,Cacna2d1,Grm5,Nedd4,Wnk3,Nlgn3,Scn2b,Pde4d,Nlgn1,Hk1,Kcna1,Ppargc1a,Pde4b,Stim1,Hcn1,Fgf14,Nipsnap2,Calm2,Nlgn2,Cacnb4,Prkca,Rasgrf1,Ubqln1,Neto1,Homer1,Gnb5,Insr,Jph3,Dlg1,Atp7a,Gpd1l,Neto2,Reln,Slmap,Cacnb2,Oprl1,Adrb1,Cacng5,Dlg4,Nedd4l,Crhr1,Sri,Ahcyl1,Scn3b,Oprm1,Ptafr,Stim2,Bcl2,Prnp,Kcnrg,Klhl24,Akap7,Lrrc55,Kcng1,Fgf12,Kcnj11,Drd2,Atp1b2,Kcne5,Cacng4,Scn…	64553,84347,192249,50557,60391,25017,25399,24418,25489,317420,171297,25349,24627,116647,25058,24520,83516,24626,361618,84390,63851,498174,24242,117096,58942,24680,192213,114590,307206,29546,83579,24954,307916,25252,24941,363159,307757,24718,290533,116600,29256,24925,140726,29495,291553,58959,683667,362013,245956,25601,58949,117087,24224,24686,305947,303803,361458,311171,296395,170630,83535,24318,…
GO:0048489	7.36998790101057e-08	0.999999972516539	70	129	synaptic vesicle transport	BP	13579	4060	Dnm3,Dnajc6,Prepl,Rph3a,Apba1,Dnm1l,Ap3m2,Cadps,Dpysl2,Atp2a2,Rims3,Cplx2,Pacsin1,Nlgn3,Stx1b,Nlgn1,Ctnnb1,Amph,Napb,Doc2b,Syt11,Stxbp1,Snap91,Rims2,Fgf14,Syt9,Syt10,Rims4,Calm2,Btbd9,Nlgn2,Dnm1,Sptbn2,Syt7,Psen1,Apba2,Trim9,Syt2,Rims1,Lin7a,Stx7,Synj1,Sh3gl2,Syt13,Unc13c,Sytl5,Canx,Bcl2l1,Arf1,Eps15,Ston2,Pclo,Adgrl1,Rap1b,Syt1,Fgfr2,Syt4,Calm1,Cplx1,Cyfip1,Syt17,Sytl4,Ap3d1,Syde1,Ap3m1,Syt6,Oph…	171574,313409,298771,171039,83589,114114,140667,26989,25416,29693,65025,116657,29704,171297,24923,116647,84353,60668,499903,81820,60568,25558,65178,116839,63851,60564,60567,266976,24242,294318,117096,140694,29211,59267,29192,83610,155812,24805,84556,85327,60466,85238,116743,80977,286931,302538,29144,24888,64310,313474,314349,56768,65096,171337,25716,25022,64440,24244,64832,308666,192189,140594,31…
GO:0097480	7.36998790101057e-08	0.999999972516539	70	129	establishment of synaptic vesicle localization	BP	13579	4060	Dnm3,Dnajc6,Prepl,Rph3a,Apba1,Dnm1l,Ap3m2,Cadps,Dpysl2,Atp2a2,Rims3,Cplx2,Pacsin1,Nlgn3,Stx1b,Nlgn1,Ctnnb1,Amph,Napb,Doc2b,Syt11,Stxbp1,Snap91,Rims2,Fgf14,Syt9,Syt10,Rims4,Calm2,Btbd9,Nlgn2,Dnm1,Sptbn2,Syt7,Psen1,Apba2,Trim9,Syt2,Rims1,Lin7a,Stx7,Synj1,Sh3gl2,Syt13,Unc13c,Sytl5,Canx,Bcl2l1,Arf1,Eps15,Ston2,Pclo,Adgrl1,Rap1b,Syt1,Fgfr2,Syt4,Calm1,Cplx1,Cyfip1,Syt17,Sytl4,Ap3d1,Syde1,Ap3m1,Syt6,Oph…	171574,313409,298771,171039,83589,114114,140667,26989,25416,29693,65025,116657,29704,171297,24923,116647,84353,60668,499903,81820,60568,25558,65178,116839,63851,60564,60567,266976,24242,294318,117096,140694,29211,59267,29192,83610,155812,24805,84556,85327,60466,85238,116743,80977,286931,302538,29144,24888,64310,313474,314349,56768,65096,171337,25716,25022,64440,24244,64832,308666,192189,140594,31…
GO:0099003	7.36998790101057e-08	0.999999972516539	70	129	vesicle-mediated transport in synapse	BP	13579	4060	Dnm3,Dnajc6,Prepl,Rph3a,Apba1,Dnm1l,Ap3m2,Cadps,Dpysl2,Atp2a2,Rims3,Cplx2,Pacsin1,Nlgn3,Stx1b,Nlgn1,Ctnnb1,Amph,Napb,Doc2b,Syt11,Stxbp1,Snap91,Rims2,Fgf14,Syt9,Syt10,Rims4,Calm2,Btbd9,Nlgn2,Dnm1,Sptbn2,Syt7,Psen1,Apba2,Trim9,Syt2,Rims1,Lin7a,Stx7,Synj1,Sh3gl2,Syt13,Unc13c,Sytl5,Canx,Bcl2l1,Arf1,Eps15,Ston2,Pclo,Adgrl1,Rap1b,Syt1,Fgfr2,Syt4,Calm1,Cplx1,Cyfip1,Syt17,Sytl4,Ap3d1,Syde1,Ap3m1,Syt6,Oph…	171574,313409,298771,171039,83589,114114,140667,26989,25416,29693,65025,116657,29704,171297,24923,116647,84353,60668,499903,81820,60568,25558,65178,116839,63851,60564,60567,266976,24242,294318,117096,140694,29211,59267,29192,83610,155812,24805,84556,85327,60466,85238,116743,80977,286931,302538,29144,24888,64310,313474,314349,56768,65096,171337,25716,25022,64440,24244,64832,308666,192189,140594,31…
GO:2001257	7.57354025693858e-08	0.999999971516717	71	131	regulation of cation channel activity	BP	13579	4060	Akap6,Cacng2,Ehd3,Nrxn1,Myo5a,Cacna2d1,Nlgn3,Pde4d,Nlgn1,Kcna1,Ppargc1a,Pde4b,Stim1,Hcn1,Fgf14,Nipsnap2,Calm2,Nlgn2,Cacnb4,Rasgrf1,Ubqln1,Neto1,Homer1,Gnb5,Jph3,Dlg1,Neto2,Reln,Slmap,Cacnb2,Oprl1,Adrb1,Cacng5,Dlg4,Nedd4l,Crhr1,Sri,Oprm1,Stim2,Kcnrg,Klhl24,Akap7,Lrrc55,Kcng1,Fgf12,Kcnj11,Drd2,Kcne5,Cacng4,Ank3,Chrna4,Cacng7,Kcnc2,Dapk1,Kcns2,Ntsr1,Calm1,Pirt,Kif5b,Ptk2b,Shank1,Asic2,Cacng8,Cnih3,C…	64553,84347,192249,60391,25017,25399,171297,24627,116647,24520,83516,24626,361618,84390,63851,498174,24242,117096,58942,192213,114590,307206,29546,83579,307916,25252,307757,24718,290533,116600,29256,24925,140726,29495,291553,58959,683667,25601,117087,305947,303803,361458,311171,296395,170630,83535,24318,681190,140725,361833,25590,140728,246153,306722,66022,366274,24244,497929,117550,50646,78957,2…
GO:0007612	7.66110366437402e-08	0.999999968531182	88	157	learning	BP	13579	4060	Nrxn1,Plcb1,Grm5,Chrnb2,Hrh2,Pias1,Nlgn3,Ctnnd2,Adgrb3,Pde1b,Nf1,Tnr,Amph,Grin2a,Slc12a5,LOC100909750,Kras,Adcy3,Slc24a2,Dgki,Chrna7,Oprk1,Abl2,Neto1,Tacr1,Actr2,Jph3,Mecp2,Jph4,Synpo,Cacna1e,Reln,Hrh1,Slc8a2,Grin1,Creb1,Ppt1,Kalrn,Synj1,Shank2,Hif1a,App,Nrxn2,Ppp1r9b,Crhr1,Sorcs3,Cntn2,Slc6a1,Grm7,Nrxn3,Ntrk2,Drd5,Kit,Pde8b,Cln8,Drd2,Pak7,Atp1a2,Epm2a,Apbb1,Atp1a3,Pak6,Ptprz1,Ntsr1,Pak1,Srf,Foxb…	60391,24654,24418,54239,25461,300772,171297,114028,301309,29691,24592,25567,60668,24409,171373,311860,24525,64508,84550,688705,25302,29335,304883,307206,24807,289820,307916,29386,445271,60324,54234,24718,24448,140447,24408,81646,29411,84009,85238,171093,29560,54226,116595,84686,58959,294043,25356,79212,81672,116508,25054,25195,64030,309962,306619,24318,311450,24212,114005,29722,24213,296078,25613…
GO:0060341	8.59861056060356e-08	1	328	817	regulation of cellular localization	BP	13579	4060	Gsk3b,Uhmk1,Akap6,Ttl,Mapk1,Map1b,Prepl,Dnm1l,Kif3a,Atp2a2,Pten,Camk2g,Rab11fip2,Rims3,Nrxn1,Pcdh17,Gnaq,Slc8a1,Nos1,Myo5a,Bap1,Nedd4,Kcnab2,Astn2,Atg13,Pdpk1,Ube2j1,Sema5a,Wnk3,Nat8l,Nlgn3,Prkce,Ncam1,Pde4d,Cdk5r1,Erbb4,Stx1b,Nlgn1,Ttbk2,Csnk2a1,Ctnnb1,Gcc2,Ar,Tm9sf4,Nf1,Kcnb1,Picalm,Napb,Hsp90aa1,LOC100909750,Mief1,Magi2,Cltc,Syt11,Tmem30a,Adcyap1r1,Akap5,Stxbp1,Epha5,Dpp10,Ppp3ca,Ppp1r9a,Rims2…	84027,246332,64553,171572,116590,29456,298771,114114,84392,29693,50557,171140,308003,65025,60391,306055,81666,29715,24598,25017,306257,25489,29738,100361323,362164,81745,297961,310207,317420,289727,171297,29340,24586,24627,116671,59323,24923,116647,311349,116549,84353,309798,24208,296279,24592,25736,89816,499903,299331,311860,315141,113970,54241,60568,300857,24167,171026,25558,79208,363972,24674,…
GO:0006793	9.23451227460382e-08	1	906	2537	phosphorus metabolic process	BP	13579	4060	LOC103693780,Snrk,Il6st,Gsk3b,Opa1,Abi2,Uhmk1,Akap6,Slc7a14,Mapk1,Ppm1e,Cds2,Pip4k2b,Pafah1b1,Timp2,Nmnat2,Dlg2,Dnm1l,Ndst1,Robo1,Pi4k2a,Mapk9,Pak3,Ip6k1,Prkar2a,Akt3,Cntn1,Adar,Dlat,Ptprg,Pten,Camk2g,Nrxn1,Map2k4,Prkacb,Gnaq,Plcb1,Csnk1g3,Dusp8,Dyrk1a,Nos1,Grk3,Grm5,Nt5dc3,Ppm1h,Ak4,Pik3cb,Trpc5,Tnik,Kcnab2,Nceh1,Smcr8,Ptprt,Inpp4a,Cds1,Pdpk1,Pik3r3,Osbpl8,Ppm1l,Itch,Spred2,Slk,Wnk3,Rprd1a,Dgkg,…	360975,170837,25205,84027,171116,286928,246332,64553,499587,116590,360593,114101,89812,83572,29543,289095,64053,114114,29633,58946,114554,50658,29433,50560,29699,29414,117258,81635,81654,171357,50557,171140,60391,287398,293508,81666,24654,64823,361679,25255,24598,25372,24418,691922,314897,29223,85243,140933,294917,29738,294930,497918,362263,80849,81925,81745,60664,314824,310506,311567,305539,5430…
GO:0016050	9.65823471922278e-08	1	122	255	vesicle organization	BP	13579	4060	Clcn3,Tbc1d5,Exoc8,Pafah1b1,Dnm3,Rph3a,Cadps,Pi4k2a,Snx30,Stxbp6,Stx1b,Rbsn,Picalm,Doc2b,Syt11,Stxbp1,Snap91,Fam160a2,Tmed10,Syt9,Vps41,Sort1,Syt10,Rab5b,Rabgap1,Tmf1,Dnm1,Vapb,Sec23a,Agfg1,Syt7,Vamp7,Rabgap1l,Vps11,Eea1,Tmem127,Evi5,Shroom2,Vps39,Nsf,Trim9,Stam,Syt2,Rims1,Stx7,Creb1,Synj1,Zdhhc15,Vti1a,Uso1,Dlg4,Gbf1,Syt13,Sytl5,Sec31a,Bcl2,Tbc1d9b,Gosr2,Tbc1d20,Vamp1,Rnf26,Vps18,Usp8,Arf1,Eps15…	84360,501088,245709,83572,171574,171039,26989,114554,298033,362734,24923,312562,89816,81820,60568,25558,65178,293343,84599,60564,306991,83576,60567,288779,311911,114206,140694,60431,58817,363266,59267,85491,304914,315600,314764,311405,100360066,317435,362199,60355,155812,498798,24805,84556,60466,81646,85238,317235,65277,56042,29495,309451,80977,302538,93646,24224,360520,64154,362237,25624,300659,…
GO:0051650	9.94872924058739e-08	0.999999955397442	97	192	establishment of vesicle localization	BP	13579	4060	Exoc4,Pafah1b1,Dnm3,Dnajc6,Prepl,Rph3a,Apba1,Dnm1l,Ap3m2,Cadps,Dpysl2,Atp2a2,Rims3,Myo5a,Cplx2,Pacsin1,Nlgn3,Stx1b,Nlgn1,Ahi1,Ctnnb1,Rasgrp1,Amph,Rab27b,Napb,Doc2b,Syt11,Stxbp1,Snap91,Rims2,Fgf14,Tmed10,Syt9,Syt10,Rims4,Calm2,Btbd9,Nlgn2,Dnm1,Sptbn2,Syt7,Vamp7,Psen1,Apba2,Mecp2,Prkcz,Shroom2,Trim9,Syt2,Rims1,Lin7a,Stx7,Dctn1,Synj1,Sh3gl2,Gbf1,Syt13,Unc13c,Sytl5,Canx,Bcl2l1,Arf1,Eps15,Ston2,Myrip,…	116654,83572,171574,313409,298771,171039,83589,114114,140667,26989,25416,29693,65025,25017,116657,29704,171297,24923,116647,308923,84353,29434,60668,84590,499903,81820,60568,25558,65178,116839,63851,84599,60564,60567,266976,24242,294318,117096,140694,29211,59267,85491,29192,83610,29386,25522,317435,155812,24805,84556,85327,60466,29167,85238,116743,309451,80977,286931,302538,29144,24888,64310,3134…
GO:0060359	1.04850398730241e-07	0.999999956696566	82	157	response to ammonium ion	BP	13579	4060	Gsk3b,Mapk1,Gabrb2,Chrm2,Adgrl3,Dpysl2,Plcb1,Nos1,Chrnb2,Hrh2,Kcnj6,Rgs8,Prkce,Csnk1a1,Ncam1,Cdk5r1,Htr1b,Grin2a,Hsp90aa1,Abat,Gabrb3,Gabrg2,Chrm5,Ube3a,Kcnq3,Gnao1,Lynx1,Tiam1,Gria1,Chrna7,Oprk1,Atg7,Tacr1,Homer1,Fgfr1,Tacr3,Chrm3,Mecp2,Hrh1,Grin1,Kalrn,Htr2a,Ppp1r9b,Crhr1,Gnai2,Cnr1,Oprm1,Slc6a1,Ptafr,Gabra1,Drd5,Slc18a2,Drd2,Mbd1,Parp1,Srr,Chrna4,Kcnc2,Pcsk1,Fadd,Ghr,Smpd1,Dnmt3a,Hsp90ab1,Sin3…	84027,116590,25451,81645,170641,25416,24654,24598,54239,25461,25743,54297,29340,113927,24586,116671,25075,24409,299331,81632,24922,29709,53949,361585,29682,50664,300018,304109,50592,25302,29335,312647,24807,29546,79114,24808,24260,29386,24448,24408,84009,29595,84686,58959,81664,25248,25601,79212,58949,29705,25195,25549,24318,291439,25591,303306,25590,246153,25204,266610,25235,308909,444984,301252…
GO:0034220	1.09035301689679e-07	1	355	875	ion transmembrane transport	BP	13579	4060	Clcn3,Opa1,Akap6,Slc7a14,Kcnq2,Gabrb2,Slc36a4,Cacng2,Ehd3,Letm1,Atp2b1,Grin3a,Atp2a2,Pten,Kcnk9,Nrxn1,Slc9a7,Slc8a1,Nos1,Myo5a,Cacna2d1,Grm5,Xpr1,Trpc5,Chrnb2,Slc24a3,Pcyox1,Nedd4,Kcnab2,Clcn5,Nalcn,Pdpk1,Slc36a1,Lrrc8a,Grid1,Kcnj6,Wnk3,Amigo1,Nlgn3,Ero1a,Prkce,Kcnj3,Scn2b,Pde4d,Ankh,Gabra3,Scn1a,Nlgn1,Slc38a1,Hk1,Gabrg1,Kcna1,Cnnm2,Kcna2,Kcnb1,Ppargc1a,Picalm,Pde4b,Grin2a,Slc12a5,LOC100909750,Kc…	84360,171116,64553,499587,170848,25451,315439,84347,192249,305457,29598,191573,29693,50557,84429,60391,317170,29715,24598,25017,25399,24418,289424,140933,54239,85267,246302,25489,29738,25749,266760,81745,155205,311846,79219,25743,317420,295365,171297,171562,29340,50599,25349,24627,114506,24947,81574,116647,170567,25058,140674,24520,294014,25468,25736,83516,89816,24626,24409,171373,311860,298908,7…
GO:0048731	1.10162068283664e-07	1	1333	3723	system development	BP	13579	4060	LOC103693780,Il6st,Gsk3b,Opa1,Abi2,Uhmk1,Akap6,Ttl,Atf6,Mapk1,Exoc4,Wdr7,Map1b,Pafah1b1,Dnm3,Timp2,Snx27,Foxo3,Atf2,Nckap1,Gabrb2,Rph3a,Scarb2,Ncam2,Dlg2,Man1a2,Dnm1l,Kif3a,Afdn,Ndst1,Robo1,Rbfox2,Ttc3,Cbfa2t2,Adgrl3,Mapk9,Pak3,Vezf1,Atp2b1,Akt3,Cntn1,Kif2a,Adar,Grin3a,Dpysl2,Negr1,RGD1307443,Ptprg,Pten,Camk2g,Clstn2,Fndc3a,Nrxn1,Rbpj,Map2k4,Prkacb,Pcdh17,Gnaq,Plcb1,Ro60,Slc8a1,Btbd3,Glg1,Abr,Nos…	360975,25205,84027,171116,286928,246332,64553,171572,304962,116590,116654,66031,29456,83572,171574,29543,260323,294515,81647,58823,25451,171039,117106,288280,64053,295319,114114,84392,26955,29633,58946,362950,360702,296293,170641,50658,29433,287615,29598,29414,117258,84391,81635,191573,25416,59318,361244,171357,50557,171140,171394,306022,60391,679028,287398,293508,306055,81666,24654,304833,29715,…
GO:0017157	1.11735373680305e-07	0.999999953298564	83	161	regulation of exocytosis	BP	13579	4060	Prepl,Rph3a,Dnm1l,Rab3c,Cadps,Atp2a2,Rims3,Abr,Myo5a,Pdpk1,Ncam1,Stx1b,Nlgn1,Kcnb1,Rab27b,Napb,Doc2b,Stxbp1,Ppp3ca,Rims2,Syt9,Syt10,Rims4,Calm2,Prkca,Sptbn2,Stxbp5l,Syt7,Vamp7,Rab10,Scamp5,Nsf,Trim9,Stam,Syt2,Rims1,Llgl1,Rab2b,Crhr1,Syt13,Sytl5,Lyn,Ptafr,Rabgef1,Rest,Il1rapl1,Smpd3,Bcl2l1,Arf1,Rab8b,Rala,Pclo,Rap1b,Syt1,Lamp1,Hgs,Vps4b,Myo5b,Cd84,RGD1311164,Syt4,Calm1,Adra2a,Rab15,Ncs1,Fer,Itgb2,…	298771,171039,114114,171058,26989,29693,65025,287537,25017,81745,24586,24923,116647,25736,84590,499903,81820,25558,24674,116839,60564,60567,266976,24242,24680,29211,288080,59267,85491,50993,65171,60355,155812,498798,24805,84556,54265,305853,58959,80977,302538,81515,58949,360797,83618,317553,94338,24888,64310,266688,81757,56768,171337,25716,25328,56084,360834,25132,501872,297607,64440,24244,25083,…
GO:0048814	1.21881116633946e-07	0.999999962784352	55	87	regulation of dendrite morphogenesis	BP	13579	4060	Gsk3b,Opa1,Pafah1b1,Dnm3,Dnm1l,Robo1,Pak3,Pten,Trpc5,Chrnb2,Tnik,Nedd4,Nlgn3,Adgrb3,Cdk5r1,Nlgn1,Mfn2,Tbc1d24,Ss18l1,Srcin1,Akap5,Ppp3ca,Ppp1r9a,Ube3a,Tiam1,Epha4,Sipa1l1,Vamp7,Pias2,Actr2,Caprin1,Reln,Grin1,Sarm1,Kalrn,Pdlim5,Il1rapl1,Rapgef2,Fbxw8,Camk2b,Numb,Lzts1,Baiap2,Myo5b,Met,Ptprz1,Sema4d,Cit,Nr2e1,Trpc6,Ptprf,Chrna3,Actr3,Gorasp1,Cdkl3	84027,171116,83572,171574,114114,58946,29433,50557,140933,54239,294917,25489,171297,301309,116671,116647,64476,287110,192352,56029,171026,24674,84685,361585,304109,316539,246212,85491,83422,289820,362173,24718,24408,287545,84009,64353,317553,310533,304522,24245,29419,266711,117542,25132,24553,25613,306790,83620,684085,89823,360406,25101,81732,56082,60396
GO:0006796	1.23105119501301e-07	1	887	2478	phosphate-containing compound metabolic process	BP	13579	4060	LOC103693780,Snrk,Il6st,Gsk3b,Opa1,Abi2,Uhmk1,Akap6,Slc7a14,Mapk1,Ppm1e,Cds2,Pip4k2b,Pafah1b1,Timp2,Nmnat2,Dlg2,Dnm1l,Ndst1,Robo1,Pi4k2a,Mapk9,Pak3,Ip6k1,Prkar2a,Akt3,Cntn1,Adar,Ptprg,Pten,Camk2g,Nrxn1,Map2k4,Prkacb,Gnaq,Plcb1,Csnk1g3,Dusp8,Dyrk1a,Nos1,Grk3,Grm5,Nt5dc3,Ppm1h,Ak4,Pik3cb,Trpc5,Tnik,Kcnab2,Nceh1,Smcr8,Ptprt,Inpp4a,Cds1,Pdpk1,Pik3r3,Osbpl8,Ppm1l,Itch,Spred2,Slk,Wnk3,Rprd1a,Dgkg,Lpin1…	360975,170837,25205,84027,171116,286928,246332,64553,499587,116590,360593,114101,89812,83572,29543,289095,64053,114114,29633,58946,114554,50658,29433,50560,29699,29414,117258,81635,171357,50557,171140,60391,287398,293508,81666,24654,64823,361679,25255,24598,25372,24418,691922,314897,29223,85243,140933,294917,29738,294930,497918,362263,80849,81925,81745,60664,314824,310506,311567,305539,54308,3174…
GO:0032412	1.26570094271739e-07	0.99999994246513	98	196	regulation of ion transmembrane transporter activity	BP	13579	4060	Akap6,Cacng2,Ehd3,Pten,Nrxn1,Myo5a,Cacna2d1,Grm5,Nedd4,Wnk3,Nlgn3,Scn2b,Pde4d,Nlgn1,Hk1,Kcna1,Ppargc1a,Pde4b,Stim1,Hcn1,Fgf14,Nipsnap2,Calm2,Nlgn2,Cacnb4,Prkca,Rasgrf1,Ubqln1,Neto1,Homer1,Gnb5,Jph3,Dlg1,Atp7a,Gpd1l,Neto2,Reln,Slmap,Cacnb2,Oprl1,Adrb1,Cacng5,Dlg4,Nedd4l,Crhr1,Sri,Ahcyl1,Scn3b,Oprm1,Ptafr,Stim2,Prnp,Kcnrg,Klhl24,Akap7,Lrrc55,Kcng1,Fgf12,Kcnj11,Drd2,Atp1b2,Kcne5,Cacng4,Scn4b,Wwp2,Sl…	64553,84347,192249,50557,60391,25017,25399,24418,25489,317420,171297,25349,24627,116647,25058,24520,83516,24626,361618,84390,63851,498174,24242,117096,58942,24680,192213,114590,307206,29546,83579,307916,25252,24941,363159,307757,24718,290533,116600,29256,24925,140726,29495,291553,58959,683667,362013,245956,25601,58949,117087,24686,305947,303803,361458,311171,296395,170630,83535,24318,24214,681190…
GO:0006813	1.37552358155534e-07	1	109	212	potassium ion transport	BP	13579	4060	Akap6,Kcnq2,Pten,Kcnk9,Gnaq,Slc9a7,Nos1,Slc24a3,Nedd4,Kcnab2,Nalcn,Kcnj6,Amigo1,Kcnj3,Kcna1,Kcna2,Kcnb1,Slc12a5,Kcnf1,Akap5,Hcn2,Hcn1,Dpp10,Slc12a6,Slc24a2,Kcnma1,Dpp6,Kcnq3,Grik3,Kcnj2,Oprk1,Kcnj10,Adora1,Neto1,Kcnc4,Kcnd3,Dlg1,Nsf,Neto2,Plcb4,Kcnh5,Kcnip3,Mtmr6,Slc9a8,Tsc1,Htr2a,Nedd4l,Kcnk2,Kcnj9,Kcnh7,Kcnn3,Kcnj12,Kcng4,Rest,Prnp,Edn3,Kcnrg,Klhl24,Kcnh1,Akap7,Slc1a3,Lrrc55,Kcng1,Kcnj11,Drd2,A…	64553,170848,50557,84429,81666,317170,24598,85267,25489,29738,266760,25743,295365,50599,24520,25468,25736,171373,298908,171026,114244,84390,363972,691209,84550,83731,29272,29682,298521,29712,29335,29718,29290,307206,684516,65195,25252,60355,307757,25031,171146,65199,305935,311651,60445,29595,291553,170899,116560,170739,54263,117052,307900,83618,24686,366270,305947,303803,65198,361458,29483,311171…
GO:0051128	1.40631451684751e-07	1	747	1972	regulation of cellular component organization	BP	13579	4060	Gsk3b,Opa1,Abi2,Tbc1d5,Akap6,Ttl,Mapk1,Ppm1e,Ogfod1,Frmpd4,Map1b,Pip4k2b,Pafah1b1,Dnm3,Dnajc6,Nckap1,Scarb2,Dnm1l,Kif3a,Robo1,Ttc3,Cbfa2t2,Adgrl3,Mapk9,Ehd3,Pak3,Cntn1,Dpysl2,Negr1,RGD1307443,Ptprg,Extl3,Pten,Clstn2,Nrxn1,Rbpj,Plcb1,Csnk1g3,Abr,Nos1,Lrrtm2,Trpc5,Chrnb2,Bap1,Tnik,Tom1l2,Nedd4,Smcr8,Atg13,Trim37,Slk,Pacsin1,Sema5a,Dcbld2,Amigo1,Nlgn3,Lpin1,Arhgap35,Mtpn,Prkce,Dpysl3,Add2,Csnk1a1,Fh…	84027,171116,286928,501088,64553,171572,116590,360593,307657,302656,29456,89812,83572,171574,313409,58823,117106,114114,84392,58946,360702,296293,170641,50658,192249,29433,117258,25416,59318,361244,171357,56819,50557,171394,60391,679028,24654,64823,287537,24598,685472,140933,54239,306257,294917,360537,25489,497918,362164,360592,54308,29704,310207,155696,295365,171297,313977,306400,79215,29340,254…
GO:0051050	1.6180094155456e-07	1	354	907	positive regulation of transport	BP	13579	4060	Gsk3b,Opa1,Tbc1d5,Akap6,Mapk1,Dnm1l,Kif3a,Cadps,Mapk9,Ehd3,Akt3,Cntn1,Dpysl2,Abr,Nos1,Cacna2d1,Chrnb2,Bap1,Nedd4,Cadm1,Atg13,Pdpk1,Pik3r3,Osbpl8,Sema5a,Wnk3,Amigo1,Nat8l,Nlgn3,Prkce,Cdk5r1,Bicd1,Erbb4,Stx1b,Crebl2,Nlgn1,Galr1,Ahi1,Kcna1,Rasgrp1,Add1,Tm9sf4,Mfn2,Kcnb1,Amph,Rab27b,Selenot,Hsp90aa1,Abat,LOC100909750,Mief1,Magi2,Stim1,Doc2b,Tmem30a,Cd47,Adcyap1r1,Akap5,Stxbp1,Camk1d,Hcn1,Tub,Ppp3ca,D…	84027,171116,501088,64553,116590,114114,84392,26989,50658,192249,29414,117258,25416,287537,24598,25399,54239,306257,25489,363058,362164,81745,60664,314824,310207,317420,295365,289727,171297,29340,116671,362466,59323,24923,362453,116647,50577,308923,24520,29434,24170,296279,64476,25736,60668,84590,365802,299331,81632,311860,315141,113970,361618,81820,300857,29364,24167,171026,25558,307124,84390,25…
GO:0032446	2.14827690169402e-07	1	245	599	protein modification by small protein conjugation	BP	13579	4060	6-Mar,Usp22,Tulp4,Ttc3,Mapk9,Arel1,Mgrn1,Wwp1,Pten,Kbtbd11,Btbd3,Vcpip1,Trim44,Nedd4,Ube2j1,Trim37,Itch,Pias1,Prkce,Jade2,Btrc,Klhl11,Cdc27,Klhl42,Fem1b,Rnf38,Nub1,Ctnnb1,Rnf4,Asb7,Wac,Rnf216,Rnf144a,Rnf11l1,Hsp90aa1,Cand1,Ddb1,LOC100909750,Xiap,Rnf180,Pja2,Trip12,N4bp1,Asb1,Ube3a,Taf1,Rnf152,Mib1,Fem1a,Wsb2,rnf141,Herc3,Spopl,Lrsam1,Angpt1,Btbd9,Tnks,Cul5,Ube2h,Arrb1,Brap,Klhl5,Dcaf1,Rnf6,Hecw2,…	294862,303201,499016,360702,50658,299197,302938,297930,50557,306617,311462,286761,362172,25489,297961,360592,311567,300772,29340,303113,361765,287706,360643,500367,315745,171501,296731,84353,29274,365277,307029,304294,500636,100364162,299331,117152,64470,311860,63879,685384,192256,316575,291921,316628,361585,317256,293561,307594,316131,288692,308900,362377,296532,311866,89807,294318,290794,64624,…
GO:0035556	2.16214362143117e-07	1	752	2011	intracellular signal transduction	BP	13579	4060	Snrk,Il6st,Gsk3b,Opa1,Abi2,Akap6,Mapk1,Exoc4,Pafah1b1,Timp2,Foxo3,Nckap1,Ppp2r5c,Dnm1l,Tulp4,Ndst1,Robo1,Gpr101,Mapk9,Pak3,Akt3,Mgrn1,Castor2,Atp2a2,Pten,Camk2g,Nrxn1,Map2k4,Gnaq,Plcb1,Slc8a1,Dusp8,Dyrk1a,Abr,Nos1,Myo5a,Arhgap26,Grm5,Pik3cb,Trim44,Tnik,Nedd4,Smcr8,Pdpk1,Osbpl8,Ppm1l,Shoc2,Itch,Spred2,Slk,Sema5a,Wnk3,Mtdh,Dgkg,Zmat3,Arhgap35,Ero1a,Prkce,Jak1,Btrc,Icmt,Myo9a,Dcc,Ncam1,Pde4d,Kidins2…	170837,25205,84027,171116,286928,64553,116590,116654,83572,29543,294515,58823,691318,114114,499016,29633,58946,317608,50658,29433,29414,302938,304410,29693,50557,171140,60391,287398,81666,24654,29715,361679,25255,287537,24598,25017,307459,24418,85243,362172,294917,25489,497918,81745,314824,310506,309548,311567,305539,54308,310207,317420,170910,25666,64394,306400,171562,29340,84598,361765,170818,1…
GO:0006812	2.22742206110758e-07	1	373	965	cation transport	BP	13579	4060	Opa1,Akap6,Kcnq2,Slc36a4,Cacng2,Ehd3,Letm1,Atp2b1,Akt3,Cntn1,Grin3a,Atp2a2,Pten,Camk2g,Kcnk9,Nrxn1,Gnaq,Slc9a7,Slc8a1,Nos1,Myo5a,Cacna2d1,Trpc5,Chrnb2,Slc24a3,Nedd4,Kcnab2,Nalcn,Pdpk1,Slc36a1,Kcnj6,Wnk3,Amigo1,Nat8l,Nlgn3,Ero1a,Prkce,Kcnj3,Scn2b,Pde4d,Scn1a,Nlgn1,Slc38a1,Htr1b,Ctnnb1,Kcna1,Cnnm2,Kcna2,Kcnb1,Ireb2,Ppargc1a,Picalm,Pde4b,Grin2a,Abat,Slc12a5,LOC100909750,Kcnf1,Scn2a,Stim1,Cltc,Slc25a…	171116,64553,170848,315439,84347,192249,305457,29598,29414,117258,191573,29693,50557,171140,84429,60391,81666,317170,29715,24598,25017,25399,140933,54239,85267,25489,29738,266760,81745,155205,25743,317420,295365,289727,171297,171562,29340,50599,25349,24627,81574,116647,170567,25075,84353,24520,294014,25468,25736,64831,83516,89816,24626,24409,81632,171373,311860,298908,24766,361618,54241,301113,17…
GO:0050803	2.40861469866953e-07	0.999999905723985	78	131	regulation of synapse structure or activity	BP	13579	4060	Frmpd4,Adgrl3,Clstn2,Nrxn1,Lrrtm2,Chrnb2,Nedd4,Amigo1,Nlgn3,Adgrb3,Stx1b,Nlgn1,Ncan,Slitrk3,LOC100909750,Grid2,Lrtm2,Flrt1,Ppp1r9a,Lrrtm4,Tiam1,Clstn3,Nlgn2,Prkca,Clstn1,Epha4,Slitrk5,Lrrc4b,Mdga1,Slitrk2,Flrt2,Mecp2,Il1rap,Lrrtm3,Epha7,Reln,Slitrk1,Grin1,Vps35,C1ql3,App,Slit1,Pdlim5,Lrp4,Il1rapl1,Ntrk2,Lrrn1,Gria4,Lrrn3,Camk2b,Etv5,Adgrl1,Lrrc4,Nectin1,Drd2,Ctnna2,Il10ra,Ptk2,Efna5,Ephb1,Ghsr,Fl…	302656,170641,171394,60391,685472,54239,25489,295365,171297,301309,24923,116647,58982,310519,311860,79220,680883,499308,84685,500219,304109,171393,117096,24680,313717,316539,306152,308571,309659,309349,299236,29386,25466,294380,171287,24718,306147,24408,25479,680404,54226,65047,64353,83469,317553,25054,500280,29629,81514,24245,303828,65096,641521,192183,24318,297357,117539,25614,116683,24338,8402…
GO:0051932	2.53010168423373e-07	0.99999995082352	33	46	synaptic transmission, GABAergic	BP	13579	4060	Clcn3,Gabrb2,Pten,Prkce,Cntnap4,Erbb4,Nlgn1,Htr1b,Nf1,Gabrb3,Kras,Gabrg2,Stxbp1,Clstn3,Nlgn2,Dnm1,Rac1,Adora1,Tacr1,Plcl1,Grm1,Cnr1,Plcl2,Slc6a1,Usp46,Gabra1,Adra1a,Drd2,Pak1,Kif5b,Hap1,Car2,Oxtr	84360,25451,50557,29340,307865,59323,116647,25075,24592,24922,24525,29709,25558,171393,117096,140694,363875,29290,24807,84587,24414,25248,301173,79212,289584,29705,29412,24318,29431,117550,29430,54231,25342
GO:0031346	3.34055218059222e-07	1	173	371	positive regulation of cell projection organization	BP	13579	4060	Gsk3b,Opa1,Map1b,Pafah1b1,Dnm3,Nckap1,Scarb2,Dnm1l,Robo1,Cbfa2t2,Pak3,Cntn1,Negr1,Trpc5,Tnik,Pacsin1,Sema5a,Amigo1,Nlgn3,Arhgap35,Dpysl3,Dcc,Kidins220,Rrn3,Nlgn1,Ttbk2,Ahi1,Kif3c,Mfn2,Nf1,Tbc1d24,Ss18l1,Dscam,Hsp90aa1,LOC100909750,Magi2,Tenm3,Eif4g2,Lrp6,Stk24,Tmem30a,Akap5,Camk1d,Ppp1r9a,Rims2,Robo2,Tiam1,Nlgn2,Rac1,Bmpr2,Epha4,Ripor2,Golga4,Tgfbr1,Vamp7,Wasf2,Abl2,Pias2,Psen1,Arsb,Fgfr1,Vldlr,A…	84027,171116,29456,83572,171574,58823,117106,114114,58946,296293,29433,117258,59318,140933,294917,29704,310207,295365,171297,306400,25418,25311,116478,304714,116647,311349,308923,85248,64476,24592,287110,192352,171119,299331,311860,113970,306451,361628,312781,361092,300857,171026,307124,84685,116839,84409,304109,117096,363875,140590,316539,306934,501069,29591,85491,313024,304883,83422,29192,25227…
GO:0042391	3.36351053223275e-07	1	173	384	regulation of membrane potential	BP	13579	4060	Gsk3b,Akap6,Kcnq2,Cacng2,Ehd3,Grin3a,Atp2a2,Pten,Rims3,Kcnk9,Nrxn1,Gnaq,Slc8a1,Cacna2d1,Grm5,Trpc5,Chrnb2,Nedd4,Nalcn,Celf4,Grid1,Nlgn3,Prkce,Scn2b,Stx1b,Scn1a,Nlgn1,Kcna1,Mfn2,Kcna2,Kcnb1,Gba,Tbc1d24,Grin2a,Abat,Grid2,Scn2a,Gabrb3,Glra2,Hcn2,Hcn1,Ppp3ca,Ppp1r9a,Rims2,Kcnma1,Dpp6,Gna11,Fgf14,Dgki,Kcnq3,Rims4,Grik3,Nlgn2,Cacnb4,Wdr1,Gria1,Chrna7,Kcnj2,Glra1,Kcnj10,Ndufs1,Adora1,Neto1,Tacr1,Psen1,K…	84027,64553,170848,84347,192249,191573,29693,50557,65025,84429,60391,81666,29715,25399,24418,140933,54239,25489,266760,307540,79219,171297,29340,25349,24923,81574,116647,24520,64476,25468,25736,684536,287110,24409,81632,79220,24766,24922,24397,114244,84390,24674,84685,116839,83731,29272,81662,63851,688705,29682,266976,298521,117096,58942,360950,50592,25302,29712,25674,29718,301458,29290,307206,24…
GO:0010256	3.56887660356555e-07	1	135	284	endomembrane system organization	BP	13579	4060	Mapk1,Exoc8,Pafah1b1,Syngr1,Pi4k2a,Ehd3,Atp2a2,Pten,Vcpip1,Osbpl8,Pacsin1,Trip11,Csnk1a1,Rbsn,Gcc2,Sptb,Ar,Zmpste24,Cltc,Syt11,Lnpk,Tmem33,Fam160a2,Gak,Tmed10,Rab5b,Arfgef1,Tmf1,Dnm1,Atl3,Vapb,Nploc4,Mpp5,Asap1,Tmed5,Ubxn2a,Sptbn1,Agfg1,Syt7,Lman1,Rab10,Vps11,Plekhm2,Tmem127,Surf4,Rtn4,Arl1,Myh10,Syngr2,Lemd3,Creb1,Dctn1,Synj1,Reep3,Dnajc28,Vti1a,Reep1,Uso1,Gbf1,LOC108348120,Tbc1d20,Cog3,Rnf26,Vp…	116590,245709,83572,29205,114554,192249,29693,50557,286761,314824,29704,314393,113927,312562,309798,314251,24208,313564,54241,60568,362151,59303,293343,81659,84599,288779,312915,114206,140694,309187,60431,140639,314259,314961,289883,685859,305614,363266,59267,116666,50993,315600,313667,311405,619346,83765,64187,79433,89815,680066,81646,29167,85238,294375,360699,65277,362384,56042,309451,361807,36…
GO:0050773	3.57458265896602e-07	0.999999849195801	83	150	regulation of dendrite development	BP	13579	4060	Gsk3b,Opa1,Pafah1b1,Dnm3,Dnm1l,Robo1,Pak3,RGD1307443,Pten,Trpc5,Chrnb2,Tnik,Nedd4,Pacsin1,Nlgn3,Adgrb3,Cdk5r1,Nlgn1,Mfn2,Tbc1d24,Ss18l1,Srcin1,LOC100909750,Eif4g2,Akap5,Camk1d,Ppp3ca,Ppp1r9a,Ube3a,Tiam1,Nlgn2,Rac1,Epha4,Asap1,Sipa1l1,Vamp7,Prex1,Pias2,Psen1,Vldlr,Actr2,Mecp2,Il1rap,Caprin1,Reln,Tmem106b,Grin1,Sarm1,Kalrn,AABR07031756.1,Pdlim5,Il1rapl1,Rapgef2,Arf1,Ntrk2,Cobl,Fbxw8,Camk2b,Numb,Fat…	84027,171116,83572,171574,114114,58946,29433,361244,50557,140933,54239,294917,25489,29704,171297,301309,116671,116647,64476,287110,192352,56029,311860,361628,171026,307124,24674,84685,361585,304109,117096,363875,316539,314961,246212,85491,311647,83422,29192,25696,289820,29386,25466,362173,24718,312132,24408,287545,84009,24413,64353,317553,310533,64310,25054,305497,304522,24245,29419,191571,684527…
GO:0043412	3.61675471149407e-07	0.999999838267104	1077	3015	macromolecule modification	BP	13579	4060	6-Mar,Snrk,Il6st,Gsk3b,Abi2,Uhmk1,Usp22,Akap6,Ttl,Mapk1,Ppm1e,Ogfod1,Galnt1,Pafah1b1,Timp2,Atf2,Tulp4,Ndst1,Robo1,Ttc3,Spock2,St8sia3,Man2a2,Mapk9,Mgat3,Pak3,Arel1,Prkar2a,Phf20,Akt3,Mgrn1,Cntn1,Adar,Ptprg,Extl3,Wwp1,Edem3,Pten,Camk2g,Nrxn1,Map2k4,Mgat5,Prkacb,Gnaq,Kbtbd11,Plcb1,Btbd3,Csnk1g3,Vcpip1,Dusp8,Dyrk1a,Nos1,Grk3,Grm5,Ppm1h,Pik3cb,Trim44,Trpc5,Bap1,Tnik,Nedd4,Nceh1,Smcr8,Ptprt,Pdpk1,Ube2…	294862,170837,25205,84027,286928,246332,303201,64553,171572,116590,360593,307657,79214,83572,29543,81647,499016,29633,58946,360702,361840,25547,308757,50658,29582,29433,299197,29699,311575,29414,302938,117258,81635,171357,56819,297930,289085,50557,171140,60391,287398,65271,293508,81666,306617,24654,311462,64823,286761,361679,25255,24598,25372,24418,314897,85243,362172,140933,306257,294917,25489,2…
GO:1904062	3.84387893558791e-07	1	119	266	regulation of cation transmembrane transport	BP	13579	4060	Akap6,Cacng2,Ehd3,Pten,Nrxn1,Slc8a1,Nos1,Myo5a,Cacna2d1,Nedd4,Kcnab2,Pdpk1,Wnk3,Amigo1,Nlgn3,Prkce,Scn2b,Pde4d,Nlgn1,Kcna1,Ppargc1a,Pde4b,LOC100909750,Stim1,Hcn1,Dpp10,Dpp6,Fgf14,Nipsnap2,Calm2,Nlgn2,Cacnb4,Kcnj2,Oprk1,Rasgrf1,Ubash3b,Slc30a1,Ubqln1,Neto1,Homer1,Gnb5,Jph3,Dlg1,Atp7a,Gpd1l,Neto2,Reln,Kcnip3,Slmap,Cacnb2,Oprl1,Adrb1,Cacng5,Dlg4,Nedd4l,Crhr1,Sri,Scn3b,Lyn,Oprm1,Stim2,Prnp,Edn3,Kcnrg…	64553,84347,192249,50557,60391,29715,24598,25017,25399,25489,29738,81745,317420,295365,171297,29340,25349,24627,116647,24520,83516,24626,311860,361618,84390,363972,29272,63851,498174,24242,117096,58942,29712,29335,192213,315579,58976,114590,307206,29546,83579,307916,25252,24941,363159,307757,24718,65199,290533,116600,29256,24925,140726,29495,291553,58959,683667,245956,81515,25601,117087,24686,366…
GO:0030001	4.08883161619219e-07	1	301	735	metal ion transport	BP	13579	4060	Opa1,Akap6,Kcnq2,Cacng2,Ehd3,Letm1,Atp2b1,Akt3,Cntn1,Grin3a,Atp2a2,Pten,Camk2g,Kcnk9,Gnaq,Slc9a7,Slc8a1,Nos1,Myo5a,Cacna2d1,Trpc5,Chrnb2,Slc24a3,Nedd4,Kcnab2,Nalcn,Pdpk1,Kcnj6,Wnk3,Amigo1,Ero1a,Prkce,Kcnj3,Scn2b,Pde4d,Scn1a,Slc38a1,Ctnnb1,Kcna1,Cnnm2,Kcna2,Kcnb1,Ireb2,Picalm,Pde4b,Grin2a,Slc12a5,LOC100909750,Kcnf1,Scn2a,Stim1,Cltc,Slc25a23,Lmtk2,Adcyap1r1,Akap5,Atp2c1,Hcn2,Rasa3,Hcn1,Dpp10,Ppp3ca…	171116,64553,170848,84347,192249,305457,29598,29414,117258,191573,29693,50557,171140,84429,81666,317170,29715,24598,25017,25399,140933,54239,85267,25489,29738,266760,81745,25743,317420,295365,171562,29340,50599,25349,24627,81574,170567,84353,24520,294014,25468,25736,64831,89816,24626,24409,171373,311860,298908,24766,361618,54241,301113,304286,24167,171026,170699,114244,29372,84390,363972,24674,69…
GO:0051963	4.50430595602563e-07	0.999999860912446	54	82	regulation of synapse assembly	BP	13579	4060	Adgrl3,Clstn2,Nrxn1,Lrrtm2,Chrnb2,Amigo1,Nlgn3,Adgrb3,Nlgn1,Slitrk3,Grid2,Lrtm2,Flrt1,Ppp1r9a,Lrrtm4,Clstn3,Nlgn2,Prkca,Clstn1,Slitrk5,Lrrc4b,Mdga1,Slitrk2,Flrt2,Mecp2,Il1rap,Lrrtm3,Epha7,Slitrk1,Grin1,Slit1,Pdlim5,Il1rapl1,Ntrk2,Lrrn1,Lrrn3,Adgrl1,Nectin1,Ptk2,Efna5,Ephb1,Ghsr,Flrt3,Ntrk3,Asic2,Cbln2,Tlr2,Adgrb2,Ephb2,Actr3,LRRTM1,Wnt7a,Lingo4,Oxtr	170641,171394,60391,685472,54239,295365,171297,301309,116647,310519,79220,680883,499308,84685,500219,171393,117096,24680,313717,306152,308571,309659,309349,299236,29386,25466,294380,171287,306147,24408,65047,64353,317553,25054,500280,81514,65096,192183,25614,116683,24338,84022,366205,29613,25364,291388,310553,313058,313633,81732,679668,114850,499668,25342
GO:0017158	4.77486283386726e-07	0.999999868425127	41	67	regulation of calcium ion-dependent exocytosis	BP	13579	4060	Prepl,Rph3a,Dnm1l,Cadps,Atp2a2,Rims3,Stx1b,Nlgn1,Kcnb1,Napb,Doc2b,Stxbp1,Ppp3ca,Rims2,Syt9,Syt10,Rims4,Calm2,Sptbn2,Syt7,Scamp5,Trim9,Syt2,Rims1,Syt13,Sytl5,Rest,Bcl2l1,Arf1,Rap1b,Syt1,Syt4,Calm1,Adra2a,Syt17,Sytl4,Cdk5r2,Cbarp,Cacna1i,Syt6,Syt12	298771,171039,114114,26989,29693,65025,24923,116647,25736,499903,81820,25558,24674,116839,60564,60567,266976,24242,29211,59267,65171,155812,24805,84556,80977,302538,83618,24888,64310,171337,25716,64440,24244,25083,192189,140594,501164,314622,56827,60565,191595
GO:0021953	5.45788250026221e-07	0.999999760980756	86	159	central nervous system neuron differentiation	BP	13579	4060	LOC103693780,Pafah1b1,Robo1,Pten,Nrxn1,Gnaq,Chrnb2,Arhgap35,Mtpn,Dcc,Erbb4,Ctnnb1,Grid2,Lingo1,Mdga2,Dclk1,Unc5d,Nfib,Robo2,Lhx5,Prkca,Nf1x,Spock1,Rac1,Epha4,Slc4a10,Mdga1,Atg7,Psen1,Fgfr1,Csf1r,Atp7a,Sufu,Nrp2,Map2,Sall3,Lhx1,Prox1,Pou3f4,Cntn2,Nkx2-2,Sox5,Ighmbp2,Rapgef2,Ntrk2,Adarb1,Shh,LOC103690024,Cln8,Drd2,Lmx1b,Atp2b2,Inhba,Fgfr2,Csnk1e,Pax7,Nrp1,Ptk2,Met,Ascl1,Ephb1,Ryk,Scn1b,Ptch1,Ndel1,…	360975,83572,58946,50557,60391,81666,54239,306400,79215,25311,59323,84353,79220,315691,314180,83825,306534,29227,84409,124451,24680,81524,306759,363875,316539,295645,309659,312647,29192,79114,307403,24941,361769,81527,25595,364910,257634,305066,29589,25356,366214,140587,29532,310533,25054,25367,29499,312703,306619,24318,114501,24215,29200,25022,58822,500574,246331,25614,24553,64186,24338,140585,2…
GO:0007030	5.52103202279687e-07	0.999999815258062	54	91	Golgi organization	BP	13579	4060	Mapk1,Pi4k2a,Ehd3,Vcpip1,Trip11,Csnk1a1,Rbsn,Gcc2,Cltc,Gak,Tmed10,Arfgef1,Atl3,Nploc4,Tmed5,Ubxn2a,Lman1,Plekhm2,Surf4,Arl1,Dnajc28,Vti1a,Uso1,Gbf1,Tbc1d20,Cog3,Golga2,Fbxw8,Ywhaz,Atl2,Trappc11,LOC108348151,Stx17,Arhgef7,Ubxn2b,Csnk1d,Rab43,Cit,Sec23ip,Hace1,Rab2a,Rab33b,Rab30,Mapk3,Stx6,Prkd1,Clasp2,Myo18a,Cog4,Dym,Cog7,Golph3l,Gorasp1,Golga5	116590,114554,192249,286761,314393,113927,312562,309798,54241,81659,84599,312915,309187,140639,289883,685859,116666,313667,619346,64187,360699,65277,56042,309451,362237,361073,64528,304522,25578,298757,290746,192276,252853,114559,312965,64462,500249,83620,309010,361866,65158,365793,308821,50689,60562,85421,114514,360570,361407,291433,293456,310669,56082,299258
GO:0071702	5.86110693153776e-07	0.999999742192677	731	2039	organic substance transport	BP	13579	4060	Gsk3b,Opa1,Pacs1,Uhmk1,Tbc1d5,Slc7a14,Mapk1,Exoc4,Exoc8,Pafah1b1,Snx27,Rph3a,Scarb2,Apba1,Slc36a4,Dnm1l,Rab3c,Ap3m2,Kif3a,Syngr1,Cacng2,Cadps,Mapk9,Ehd3,Hmces,Adar,Dpysl2,Kpna6,Rab11fip2,Nrxn1,Rbpj,Gnaq,Glg1,Nos1,Grk3,Myo5a,Chrnb2,Ap2a2,Bap1,Tom1l2,Nedd4,Snx13,Cadm1,Atg13,Slc36a1,Pik3r3,Ube2j1,Hspa9,Hrh2,Osbpl8,Sema5a,Nat8l,Zmat3,Prkce,Sel1l,Copg2,Cdk5r1,Tnpo2,Erbb4,Stx1b,Zfyve9,Crebl2,Nlgn1,Slc3…	84027,171116,171444,246332,501088,499587,116590,116654,245709,83572,260323,171039,117106,83589,315439,114114,171058,140667,84392,29205,84347,26989,50658,192249,297428,81635,25416,362607,308003,60391,679028,81666,29476,24598,25372,25017,54239,81637,306257,360537,25489,362731,363058,362164,155205,60664,297961,291671,25461,314824,310207,289727,64394,29340,314352,301742,116671,304670,59323,24923,3134…
GO:0060627	6.47818675553654e-07	1	178	409	regulation of vesicle-mediated transport	BP	13579	4060	Tbc1d5,Mapk1,Dnajc6,Prepl,Rph3a,Dnm1l,Rab3c,Kif3a,Cadps,Atp2a2,Pten,Rims3,Abr,Lrrtm2,Myo5a,Pdpk1,Pacsin1,Ncam1,Stxbp6,Bicd1,Stx1b,Nlgn1,Ahi1,Add1,Kcnb1,Amph,Rab27b,Picalm,Napb,Magi2,Doc2b,Syt11,Cd47,Stxbp1,Camk1d,Aak1,Snap91,Tub,Ppp3ca,Rims2,Fgf14,Syt9,Vps41,Mib1,Syt10,Rab5b,Rims4,Calm2,Lrsam1,Rabgap1,Angpt1,Btbd9,Arrb1,Dnm1,Prkca,Sptbn2,Stxbp5l,Rdx,Syt7,Vamp7,Rab10,Atg7,Rabgap1l,Vps11,Rab14,Evi5…	501088,116590,313409,298771,171039,114114,171058,84392,26989,29693,50557,65025,287537,685472,25017,81745,29704,24586,362734,362466,24923,116647,308923,24170,25736,60668,84590,89816,499903,113970,81820,60568,29364,25558,307124,500244,65178,25609,24674,116839,63851,60564,306991,307594,60567,288779,266976,24242,311866,311911,89807,294318,25387,140694,24680,29211,288080,315655,59267,85491,50993,31264…
GO:0044057	6.50136063998706e-07	1	187	448	regulation of system process	BP	13579	4060	Gsk3b,Akap6,Chrm2,Ehd3,Atp2a2,Pten,Camk2g,Slc8a1,Nos1,Cacna2d1,Nedd4,Hrh2,Wnk3,Nlgn3,Mtpn,Scn2b,Ncam1,Pde4d,Nlgn1,Galr1,Kcna1,Mfn2,Tnr,Gba,Ppargc1a,Pde4b,Grin2a,Hsp90aa1,Abat,LOC100909750,Mgll,Ppp3ca,Kcnma1,Madd,Fto,Grk2,Gnao1,Calm2,Nlgn2,Prkca,Chrna7,Kcnj2,Bmpr2,Glra1,Oprk1,Kcnj10,Tead1,Adora1,Tacr1,Fgfr1,Tacr3,Chrm3,Foxo1,Kcnc4,Kcnd3,Sp4,Mecp2,Tenm4,Dlg1,Rtn4,Grm1,Cx3cl1,Gpd1l,Cacna1e,Pik3r1,Hr…	84027,64553,81645,192249,29693,50557,171140,29715,24598,25399,25489,25461,317420,171297,79215,25349,24586,24627,116647,50577,24520,64476,25567,684536,83516,24626,24409,299331,81632,311860,29254,24674,83731,94193,291905,25238,50664,24242,117096,24680,25302,29712,140590,25674,29335,29718,361630,29290,24807,79114,24808,24260,84482,684516,65195,25162,29386,308831,25252,83765,24414,89808,363159,54234,…
GO:0045055	7.10596303767465e-07	0.999999679674198	84	170	regulated exocytosis	BP	13579	4060	Prepl,Rph3a,Apba1,Dnm1l,Syngr1,Cadps,Pi4k2a,Atp2a2,Rab11fip2,Rims3,Abr,Cplx2,Pdpk1,Stx1b,Nlgn1,Rasgrp1,Kcnb1,Napb,Doc2b,Syt11,Stxbp1,Ppp3ca,Rims2,Tmed10,Syt9,Vps41,Syt10,Rims4,Calm2,Sptbn2,Syt7,Vamp7,Psen1,Apba2,Scamp5,Trim9,Syt2,Rims1,Syngr2,Stx7,Synj1,Rab31,Steap2,Crhr1,Syt13,Unc13c,Sytl5,Lyn,Ptafr,Rabgef1,Rest,Ppp3cb,Bcl2l1,Arf1,Sdf4,Kit,Pclo,Adgrl1,Ywhaz,Rap1b,Syt1,Lamp1,Cd84,RGD1311164,Syt4,…	298771,171039,83589,114114,29205,26989,114554,29693,308003,65025,287537,116657,81745,24923,116647,29434,25736,499903,81820,60568,25558,24674,116839,84599,60564,306991,60567,266976,24242,29211,59267,85491,29192,83610,65171,155812,24805,84556,89815,60466,85238,246324,312052,58959,80977,286931,302538,81515,58949,360797,83618,24675,24888,64310,155173,64030,56768,65096,25578,171337,25716,25328,501872,…
GO:0017156	8.17355740889745e-07	0.999999702040937	57	104	calcium ion regulated exocytosis	BP	13579	4060	Prepl,Rph3a,Apba1,Dnm1l,Cadps,Atp2a2,Rims3,Cplx2,Stx1b,Nlgn1,Kcnb1,Napb,Doc2b,Syt11,Stxbp1,Ppp3ca,Rims2,Syt9,Syt10,Rims4,Calm2,Sptbn2,Syt7,Vamp7,Psen1,Apba2,Scamp5,Trim9,Syt2,Rims1,Stx7,Synj1,Syt13,Unc13c,Sytl5,Rest,Ppp3cb,Bcl2l1,Arf1,Sdf4,Pclo,Adgrl1,Rap1b,Syt1,Syt4,Calm1,Adra2a,Cplx1,Syt17,Sytl4,Cdk5r2,Cbarp,Syde1,Cacna1i,Syt6,Syt12,Snap29	298771,171039,83589,114114,26989,29693,65025,116657,24923,116647,25736,499903,81820,60568,25558,24674,116839,60564,60567,266976,24242,29211,59267,85491,29192,83610,65171,155812,24805,84556,60466,85238,80977,286931,302538,83618,24675,24888,64310,155173,56768,65096,171337,25716,64440,24244,25083,64832,192189,140594,501164,314622,362842,56827,60565,191595,116500
GO:0016079	8.28986294020159e-07	0.99999974584555	45	76	synaptic vesicle exocytosis	BP	13579	4060	Prepl,Rph3a,Apba1,Dnm1l,Cadps,Atp2a2,Rims3,Cplx2,Stx1b,Nlgn1,Napb,Doc2b,Syt11,Stxbp1,Rims2,Syt9,Syt10,Rims4,Calm2,Sptbn2,Syt7,Psen1,Apba2,Trim9,Syt2,Rims1,Stx7,Synj1,Syt13,Unc13c,Sytl5,Bcl2l1,Pclo,Adgrl1,Rap1b,Syt1,Syt4,Calm1,Cplx1,Syt17,Sytl4,Syde1,Syt6,Syt12,Snap29	298771,171039,83589,114114,26989,29693,65025,116657,24923,116647,499903,81820,60568,25558,116839,60564,60567,266976,24242,29211,59267,29192,83610,155812,24805,84556,60466,85238,80977,286931,302538,24888,56768,65096,171337,25716,64440,24244,64832,192189,140594,362842,60565,191595,116500
GO:0019941	8.49401814710145e-07	1	188	443	modification-dependent protein catabolic process	BP	13579	4060	6-Mar,Gsk3b,Usp22,Ppp2r5c,Ttc3,Arel1,Wwp1,Edem3,Pten,Btbd3,Pcyox1,Bap1,Nedd4,Ube2j1,Stt3b,Itch,Pias1,Btrc,Klhl11,Csnk1a1,Klhl42,Ubr1,Rnf38,Nub1,Usp32,Mtm1,Rnf4,Wac,Gba,Zmpste24,Rnf216,Rnf144a,Rnf11l1,Usp25,Ddb1,Usp48,Rnf180,Trip12,N4bp1,Ube3a,Taf1,Usp9x,Cyld,Smarcc1,Usp5,Usp13,Spopl,Btbd9,Cul5,Ube2h,Arrb1,Nploc4,Rnf6,Hecw2,Il33,Ubxn2a,Usp45,Usp29,Nhlrc1,Atg7,Ubqln1,Edem1,Psen1,RGD1308601,Usp12,Tb…	294862,84027,303201,691318,360702,299197,297930,289085,50557,311462,246302,306257,25489,297961,363160,311567,300772,361765,287706,113927,500367,499877,171501,296731,303394,288762,29274,307029,684536,313564,304294,500636,100364162,304150,64470,362636,685384,316575,291921,361585,317256,363445,312937,301020,297593,310306,296532,294318,64624,296956,25387,140639,304271,316395,361749,685859,313098,3614…
GO:0060078	1.02709212286422e-06	0.999999570152246	77	136	regulation of postsynaptic membrane potential	BP	13579	4060	Gsk3b,Grin3a,Pten,Nrxn1,Slc8a1,Grm5,Chrnb2,Celf4,Grid1,Nlgn3,Scn2b,Stx1b,Scn1a,Nlgn1,Tbc1d24,Grin2a,Abat,Grid2,Scn2a,Gabrb3,Glra2,Hcn2,Hcn1,Ppp3ca,Ppp1r9a,Rims2,Fgf14,Dgki,Grik3,Nlgn2,Gria1,Chrna7,Glra1,Adora1,Neto1,Mecp2,Mpp2,Prkcz,Glra3,Grm1,Cx3cl1,Reln,Rims1,Grin1,Adrb1,Scn8a,App,Npy2r,Dlg4,Scn3a,Oprm1,Gabra1,Gria4,Scn4b,Scn4a,Chrna4,Baiap2,Met,Grik4,Scn1b,Glra4,Ntsr1,S1pr2,Slc8a3,Chrnb3,Ptk2b…	84027,191573,50557,60391,29715,24418,54239,307540,79219,171297,25349,24923,81574,116647,287110,24409,81632,79220,24766,24922,24397,114244,84390,24674,84685,116839,63851,688705,298521,117096,50592,25302,25674,29290,307206,29386,85275,25522,114516,24414,89808,24718,84556,24408,24925,29710,54226,66024,29495,497770,25601,29705,29629,315611,25722,25590,117542,24553,24406,29686,367912,366274,29415,1404…
GO:0003008	1.06110704381663e-06	0.999999398141484	494	1302	system process	BP	13579	4060	Gsk3b,Opa1,Abi2,Akap6,Atf6,Mapk1,Kcnq2,Pafah1b1,Gabrb2,Chrm2,Ncam2,Dlg2,Dnm1l,Camta1,Cacng2,Rbfox2,Ehd3,Grin3a,Atp2a2,Pten,Camk2g,Nrxn1,Map2k4,Plcb1,Slc8a1,Abr,Nos1,Myo5a,Cacna2d1,Grm5,Chrnb2,Kcnab2,Hrh2,Pias1,Sema5a,Wnk3,Gnb1,Nlgn3,Arhgap35,Mtpn,Ctnnd2,Ptprm,Scn2b,Ncam1,Pde4d,Adgrb3,Opa3,Scn1a,Nr3c2,Nlgn1,Pde1b,Htr1b,Galr1,Alg10,Ar,Kcna1,Mfn2,Nf1,Tnr,Rrm2b,Kcna2,Ireb2,Gba,Amph,Ppargc1a,Picalm,Ad…	84027,171116,286928,64553,304962,116590,170848,83572,25451,81645,288280,64053,114114,362665,84347,362950,192249,191573,29693,50557,171140,60391,287398,24654,29715,287537,24598,25017,25399,24418,54239,29738,25461,300772,310207,317420,24400,171297,306400,79215,114028,29616,25349,24586,24627,301309,308409,81574,25672,116647,29691,25075,50577,245960,24208,24520,64476,24592,25567,299976,25468,64831,68…
GO:0071804	1.23395172012307e-06	0.999999424781994	92	175	cellular potassium ion transport	BP	13579	4060	Akap6,Kcnq2,Pten,Kcnk9,Slc9a7,Nedd4,Kcnab2,Nalcn,Kcnj6,Amigo1,Kcnj3,Kcna1,Kcna2,Kcnb1,Slc12a5,Kcnf1,Hcn2,Hcn1,Dpp10,Slc12a6,Kcnma1,Dpp6,Kcnq3,Grik3,Kcnj2,Oprk1,Kcnj10,Neto1,Kcnc4,Kcnd3,Dlg1,Neto2,Kcnh5,Kcnip3,Mtmr6,Slc9a8,Nedd4l,Kcnk2,Kcnj9,Kcnh7,Kcnn3,Kcnj12,Kcng4,Rest,Prnp,Edn3,Kcnrg,Klhl24,Kcnh1,Akap7,Slc1a3,Lrrc55,Kcng1,Kcnj11,Atp1b2,Kcne5,Kcna6,Wwp2,P2ry12,Kcng3,Ank3,Kcnj5,Kcnc2,Atp1a2,Atp1a…	64553,170848,50557,84429,317170,25489,29738,266760,25743,295365,50599,24520,25468,25736,171373,298908,114244,84390,363972,691209,83731,29272,29682,298521,29712,29335,29718,307206,684516,65195,25252,307757,171146,65199,305935,311651,291553,170899,116560,170739,54263,117052,307900,83618,24686,366270,305947,303803,65198,361458,29483,311171,296395,83535,24214,681190,64358,291999,64803,171011,361833,2…
GO:0071805	1.23395172012307e-06	0.999999424781994	92	175	potassium ion transmembrane transport	BP	13579	4060	Akap6,Kcnq2,Pten,Kcnk9,Slc9a7,Nedd4,Kcnab2,Nalcn,Kcnj6,Amigo1,Kcnj3,Kcna1,Kcna2,Kcnb1,Slc12a5,Kcnf1,Hcn2,Hcn1,Dpp10,Slc12a6,Kcnma1,Dpp6,Kcnq3,Grik3,Kcnj2,Oprk1,Kcnj10,Neto1,Kcnc4,Kcnd3,Dlg1,Neto2,Kcnh5,Kcnip3,Mtmr6,Slc9a8,Nedd4l,Kcnk2,Kcnj9,Kcnh7,Kcnn3,Kcnj12,Kcng4,Rest,Prnp,Edn3,Kcnrg,Klhl24,Kcnh1,Akap7,Slc1a3,Lrrc55,Kcng1,Kcnj11,Atp1b2,Kcne5,Kcna6,Wwp2,P2ry12,Kcng3,Ank3,Kcnj5,Kcnc2,Atp1a2,Atp1a…	64553,170848,50557,84429,317170,25489,29738,266760,25743,295365,50599,24520,25468,25736,171373,298908,114244,84390,363972,691209,83731,29272,29682,298521,29712,29335,29718,307206,684516,65195,25252,307757,171146,65199,305935,311651,291553,170899,116560,170739,54263,117052,307900,83618,24686,366270,305947,303803,65198,361458,29483,311171,296395,83535,24214,681190,64358,291999,64803,171011,361833,2…
GO:0006511	1.48901494133301e-06	0.999999426577306	186	437	ubiquitin-dependent protein catabolic process	BP	13579	4060	6-Mar,Gsk3b,Usp22,Ppp2r5c,Ttc3,Arel1,Wwp1,Edem3,Pten,Btbd3,Bap1,Nedd4,Ube2j1,Stt3b,Itch,Pias1,Btrc,Klhl11,Csnk1a1,Klhl42,Ubr1,Rnf38,Nub1,Usp32,Mtm1,Rnf4,Wac,Gba,Rnf216,Rnf144a,Rnf11l1,Usp25,Ddb1,Usp48,Rnf180,Trip12,N4bp1,Ube3a,Taf1,Usp9x,Cyld,Smarcc1,Usp5,Usp13,Spopl,Btbd9,Cul5,Ube2h,Arrb1,Nploc4,Rnf6,Hecw2,Il33,Ubxn2a,Usp45,Usp29,Nhlrc1,Atg7,Ubqln1,Edem1,Psen1,RGD1308601,Usp12,Tbl1x,Tbl1xr1,Trim…	294862,84027,303201,691318,360702,299197,297930,289085,50557,311462,306257,25489,297961,363160,311567,300772,361765,287706,113927,500367,499877,171501,296731,303394,288762,29274,307029,684536,304294,500636,100364162,304150,64470,362636,685384,316575,291921,361585,317256,363445,312937,301020,297593,310306,296532,294318,64624,296956,25387,140639,304271,316395,361749,685859,313098,361495,364682,3126…
GO:0050807	1.51584749331624e-06	0.999999380870092	73	125	regulation of synapse organization	BP	13579	4060	Frmpd4,Adgrl3,Clstn2,Nrxn1,Lrrtm2,Chrnb2,Nedd4,Amigo1,Nlgn3,Adgrb3,Nlgn1,Ncan,Slitrk3,LOC100909750,Grid2,Lrtm2,Flrt1,Ppp1r9a,Lrrtm4,Tiam1,Clstn3,Nlgn2,Prkca,Clstn1,Epha4,Slitrk5,Lrrc4b,Mdga1,Slitrk2,Flrt2,Mecp2,Il1rap,Lrrtm3,Epha7,Reln,Slitrk1,Grin1,Vps35,C1ql3,Slit1,Pdlim5,Lrp4,Il1rapl1,Ntrk2,Lrrn1,Lrrn3,Camk2b,Etv5,Adgrl1,Lrrc4,Nectin1,Drd2,Ctnna2,Il10ra,Ptk2,Efna5,Ephb1,Ghsr,Flrt3,Cdh2,Ntrk3,A…	302656,170641,171394,60391,685472,54239,25489,295365,171297,301309,116647,58982,310519,311860,79220,680883,499308,84685,500219,304109,171393,117096,24680,313717,316539,306152,308571,309659,309349,299236,29386,25466,294380,171287,24718,306147,24408,25479,680404,65047,64353,83469,317553,25054,500280,81514,24245,303828,65096,641521,192183,24318,297357,117539,25614,116683,24338,84022,366205,83501,296…
GO:0050905	1.60147286075587e-06	0.999999402292198	60	103	neuromuscular process	BP	13579	4060	Pafah1b1,Camta1,Rbfox2,Grin3a,Pten,Nrxn1,Abr,Myo5a,Kcnab2,Opa3,Scn1a,Kcna1,Tnr,Grin2a,LOC100909750,Grid2,Kcnma1,Fgf14,Tpp1,Nlgn2,Glra1,Abl2,Aars,Jph3,Mecp2,Jph4,Pomk,Myh10,Grin1,Scn8a,Aplp2,App,Dlg4,Adcy5,Ighmbp2,Kcnh1,Spart,Slc1a3,Adarb1,Hmx3,Gaa,Camk2b,Fgf12,LOC103690024,Pde8b,Cntnap1,Cln8,Drd2,Atp2b2,Ctnna2,Pnkd,Nrg1,Pcdh15,Nefl,Ush1g,Shank1,Grin2c,Gm2a,Rbfox1,Drd3	83572,362665,362950,191573,50557,60391,287537,25017,29738,308409,81574,24520,25567,24409,311860,79220,83731,63851,83534,117096,25674,304883,292023,307916,29386,445271,306549,79433,24408,29710,64312,54226,29495,64532,29532,65198,295053,29483,25367,293537,367562,24245,170630,312703,309962,84008,306619,24318,24215,297357,100188944,112400,690865,83613,287819,78957,24411,282838,302920,29238
GO:0098693	1.63116223834181e-06	0.999999695911447	27	38	regulation of synaptic vesicle cycle	BP	13579	4060	Prepl,Dnm1l,Atp2a2,Pten,Rims3,Pcdh17,Nlgn3,Stx1b,Nlgn1,Napb,Magi2,Syt11,Stxbp1,Rims2,Fgf14,Rims4,Calm2,Btbd9,Nlgn2,Dnm1,Rims1,Bcl2l1,Rap1b,Syt4,Calm1,Cdh2,Cyfip1	298771,114114,29693,50557,65025,306055,171297,24923,116647,499903,113970,60568,25558,116839,63851,266976,24242,294318,117096,140694,84556,24888,171337,64440,24244,83501,308666
GO:0006811	2.22603147338693e-06	0.99999858321486	489	1307	ion transport	BP	13579	4060	Clcn3,Opa1,Akap6,Slc7a14,Kcnq2,Gabrb2,Apba1,Slc36a4,Cacng2,Mapk9,Ehd3,Letm1,Atp2b1,Akt3,Cntn1,Grin3a,Dpysl2,Atp2a2,Pten,Camk2g,Kcnk9,Nrxn1,Gnaq,Slc9a7,Slc8a1,Nos1,Myo5a,Cacna2d1,Grm5,Xpr1,Trpc5,Chrnb2,Slc24a3,Pcyox1,Nedd4,Kcnab2,Clcn5,Nalcn,Pdpk1,Slc36a1,Lrrc8a,Hrh2,Osbpl8,Grid1,Kcnj6,Wnk3,Amigo1,Nat8l,Nlgn3,Ero1a,Prkce,Add2,Kcnj3,Scn2b,Pde4d,Ankh,Gabra3,Scn1a,Nlgn1,Slc38a1,Htr1b,Hk1,Ctnnb1,Gabrg…	84360,171116,64553,499587,170848,25451,83589,315439,84347,50658,192249,305457,29598,29414,117258,191573,25416,29693,50557,171140,84429,60391,81666,317170,29715,24598,25017,25399,24418,289424,140933,54239,85267,246302,25489,29738,25749,266760,81745,155205,311846,25461,314824,79219,25743,317420,295365,289727,171297,171562,29340,24171,50599,25349,24627,114506,24947,81574,116647,170567,25075,25058,84…
GO:0021885	2.24393527694188e-06	0.999999363031194	41	63	forebrain cell migration	BP	13579	4060	LOC103693780,Pafah1b1,Robo1,Cdk5r1,Ctnnb1,Tnr,Lrp6,Cul5,Rac1,Mdga1,Psen1,Fgfr1,Cx3cr1,Rtn4,Reln,Nrp2,Slit1,Cntn2,Pou3f2,Fut10,LOC103690024,Drd2,Nrg1,Adgrg1,Nrp1,Tyro3,Egfr,Srgap2,Ndel1,Srf,Foxb1,Lhx6,Drd1,Axl,Cdk5r2,Nr2e1,Gli3,Dcx,Dab2ip,Pou3f3,Slit2	360975,83572,58946,116671,84353,25567,312781,64624,363875,309659,29192,79114,171056,83765,24718,81527,65047,25356,29588,497619,312703,24318,112400,260326,246331,25232,24329,360840,170845,501099,367106,311901,24316,308444,501164,684085,140588,84394,192126,192109,360272
GO:0045597	2.53716024629101e-06	0.999998445451722	342	856	positive regulation of cell differentiation	BP	13579	4060	Il6st,Gsk3b,Opa1,Akap6,Map1b,Pafah1b1,Timp2,Foxo3,Scarb2,Dnm1l,Robo1,Cbfa2t2,Mapk9,Pak3,Cntn1,Negr1,Pten,Rbpj,Plcb1,Grm5,Trpc5,Tnik,Pias1,Pacsin1,Sema5a,Amigo1,Nlgn3,Arhgap35,Vwc2l,Dpysl3,Jade2,Dcc,Kidins220,Rrn3,Crk,Crebl2,Nlgn1,Ahi1,Ctnnb1,Ar,Rasgrp1,Add1,Kif3c,Mfn2,Nr2c2,Nf1,Stat5b,Tbc1d24,Ss18l1,Dscam,LOC100909750,Magi2,Tenm3,Eif4g2,Lrp6,Stk24,Tmem30a,Akap5,Camk1d,Ppp1r9a,Rims2,Cyld,Nkap,Zhx3…	25205,84027,171116,64553,29456,83572,29543,294515,117106,114114,58946,296293,50658,29433,117258,59318,50557,679028,24654,24418,140933,294917,300772,29704,310207,295365,171297,306400,501160,25418,303113,25311,116478,304714,54245,362453,116647,308923,84353,24208,29434,24170,85248,64476,50659,24592,25126,287110,192352,171119,311860,113970,306451,361628,312781,361092,300857,171026,307124,84685,116839…
GO:0106027	2.59231395925227e-06	0.999999178989379	47	74	neuron projection organization	BP	13579	4060	Opa1,Pafah1b1,Dnm3,Dnm1l,Pak3,Pten,Nlgn3,Ctnnd2,Cdk5r1,Nlgn1,Mfn2,Srcin1,Epha5,Ppp1r9a,Ube3a,Tiam1,Chrna7,Epha4,Sipa1l1,Abl2,Zfp365,Psen1,Actr2,Insr,Caprin1,Reln,Grin1,Kalrn,Vps35,App,Dlg4,Pdlim5,Prnp,Arf1,Fyn,Camk2b,Igf1r,Prmt3,Baiap2,Myo5b,Atp1a3,Ephb1,Shank1,Tanc1,Ephb2,Actr3,Wnt7a	171116,83572,171574,114114,29433,50557,171297,114028,116671,116647,64476,56029,79208,84685,361585,304109,25302,316539,246212,304883,499425,29192,289820,24954,362173,24718,24408,84009,25479,54226,29495,64353,24686,64310,25150,24245,25718,89820,117542,25132,24213,24338,78957,311055,313633,81732,114850
GO:0051640	2.62501756949726e-06	0.999998658226089	198	463	organelle localization	BP	13579	4060	Opa1,Ttl,Dctn4,Exoc4,Exoc8,Map1b,Pafah1b1,Dnm3,Dnajc6,Prepl,Rph3a,Apba1,Dnm1l,Ap3m2,Cadps,Hmces,Dpysl2,Atp2a2,Pten,Rims3,Nrxn1,Pcdh17,Myo5a,Cplx2,Pdpk1,Pacsin1,Nlgn3,Ncam1,Bicd1,Stx1b,Nlgn1,Ahi1,Ctnnb1,Mtm1,Rasgrp1,Kif3c,Mfn2,Bicd2,Kcnb1,Amph,Rab27b,Napb,Plxna2,Magi2,Doc2b,Syt11,Stxbp1,Snap91,Rims2,Fgf14,Tmed10,Syt9,Syt10,Vps33a,RGD1566265,Rims4,Calm2,Btbd9,Nlgn2,Dnm1,Sptbn2,Cluh,Exoc6b,Syt7,Vamp…	171116,171572,84428,116654,245709,29456,83572,171574,313409,298771,171039,83589,114114,140667,26989,297428,25416,29693,50557,65025,60391,306055,25017,116657,81745,29704,171297,24586,362466,24923,116647,308923,84353,288762,29434,85248,64476,306809,25736,60668,84590,499903,289392,113970,81820,60568,25558,65178,116839,63851,84599,60564,60567,65081,363487,266976,24242,294318,117096,140694,29211,30330…
GO:0008306	3.24398401743084e-06	0.999998803478608	54	95	associative learning	BP	13579	4060	Chrnb2,Hrh2,Pias1,Nlgn3,Pde1b,Nf1,Tnr,Grin2a,LOC100909750,Kras,Adcy3,Chrna7,Oprk1,Abl2,Neto1,Tacr1,Actr2,Mecp2,Synpo,Cacna1e,Reln,Hrh1,Grin1,Creb1,Ppt1,Hif1a,App,Crhr1,Grm7,Drd5,Kit,Pde8b,Cln8,Drd2,Atp1a2,Apbb1,Atp1a3,Ptprz1,Srf,Foxb1,Itgb1,Nptx2,Drd1,Elavl4,Shank1,Tanc1,Syngap1,Ndrg4,Atxn1,Adra1b,Drd3,B4galt2,Neurod2,Hmgcr	54239,25461,300772,171297,29691,24592,25567,24409,311860,24525,64508,25302,29335,304883,307206,24807,289820,29386,60324,54234,24718,24448,24408,81646,29411,29560,54226,58959,81672,25195,64030,309962,306619,24318,24212,29722,24213,25613,501099,367106,24511,288475,24316,432358,78957,311055,192117,64457,25049,24173,29238,313536,54276,25675
GO:0043632	3.25572318066843e-06	0.999998339795437	189	450	modification-dependent macromolecule catabolic process	BP	13579	4060	6-Mar,Gsk3b,Usp22,Ppp2r5c,Ttc3,Arel1,Wwp1,Edem3,Pten,Btbd3,Pcyox1,Bap1,Nedd4,Ube2j1,Stt3b,Itch,Pias1,Btrc,Klhl11,Csnk1a1,Klhl42,Ubr1,Rnf38,Nub1,Usp32,Mtm1,Rnf4,Wac,Gba,Zmpste24,Rnf216,Rnf144a,Rnf11l1,Usp25,Ddb1,Usp48,Rnf180,Trip12,N4bp1,Ube3a,Taf1,Usp9x,Cyld,Smarcc1,Usp5,Usp13,Spopl,Btbd9,Cul5,Ube2h,Arrb1,Nploc4,Rnf6,Hecw2,Il33,Ubxn2a,Usp45,Usp29,Nhlrc1,Atg7,Ubqln1,Edem1,Psen1,RGD1308601,Usp12,Tb…	294862,84027,303201,691318,360702,299197,297930,289085,50557,311462,246302,306257,25489,297961,363160,311567,300772,361765,287706,113927,500367,499877,171501,296731,303394,288762,29274,307029,684536,313564,304294,500636,100364162,304150,64470,362636,685384,316575,291921,361585,317256,363445,312937,301020,297593,310306,296532,294318,64624,296956,25387,140639,304271,316395,361749,685859,313098,3614…
GO:0007200	3.5850800662e-06	0.999998726492736	46	89	phospholipase C-activating G-protein coupled receptor signaling pathway	BP	13579	4060	Chrm2,Gnaq,Grm5,Gnb1,Bicd1,Chrm5,Gna11,Gpr139,Oprk1,Rxfp3,Chrm3,Gpr17,Grm1,Hrh1,Ednrb,Htr2a,Grpr,Crhr1,Oprm1,Casr,Htr2c,Adra1a,Drd5,Npr3,Drd2,P2ry1,Slc9a3r1,P2ry2,Mlnr,Adra2a,Galr3,Cysltr1,Drd1,Kiss1r,Gpr157,Oprd1,Chrm1,Esr1,Gpr27,Adra1b,C3ar1,C5ar2,Ptger3,S1pr1,F2r,Lpar4	81645,81666,24418,24400,362466,53949,81662,293545,29335,294807,24260,767613,24414,24448,50672,29595,24938,58959,25601,24247,25187,29412,25195,25339,24318,25265,59114,29597,252859,25083,29235,114099,24316,78976,313725,24613,25229,24890,65275,24173,84007,445269,24929,29733,25439,302378
GO:0022029	3.60432032415014e-06	0.999998983080359	39	60	telencephalon cell migration	BP	13579	4060	LOC103693780,Pafah1b1,Robo1,Cdk5r1,Ctnnb1,Tnr,Lrp6,Cul5,Rac1,Mdga1,Psen1,Fgfr1,Cx3cr1,Rtn4,Reln,Nrp2,Slit1,Cntn2,Pou3f2,Fut10,LOC103690024,Drd2,Nrg1,Adgrg1,Nrp1,Egfr,Srgap2,Ndel1,Srf,Foxb1,Lhx6,Drd1,Cdk5r2,Nr2e1,Gli3,Dcx,Dab2ip,Pou3f3,Slit2	360975,83572,58946,116671,84353,25567,312781,64624,363875,309659,29192,79114,171056,83765,24718,81527,65047,25356,29588,497619,312703,24318,112400,260326,246331,24329,360840,170845,501099,367106,311901,24316,501164,684085,140588,84394,192126,192109,360272
GO:1903305	3.71591560934421e-06	0.999998555786318	56	105	regulation of regulated secretory pathway	BP	13579	4060	Prepl,Rph3a,Dnm1l,Cadps,Atp2a2,Rims3,Abr,Pdpk1,Stx1b,Nlgn1,Kcnb1,Napb,Doc2b,Stxbp1,Ppp3ca,Rims2,Syt9,Syt10,Rims4,Calm2,Sptbn2,Syt7,Vamp7,Scamp5,Trim9,Syt2,Rims1,Crhr1,Syt13,Sytl5,Lyn,Ptafr,Rabgef1,Rest,Bcl2l1,Arf1,Rap1b,Syt1,Lamp1,Cd84,RGD1311164,Syt4,Calm1,Adra2a,Rab15,Fer,Itgb2,Syt17,Sytl4,Cdk5r2,Cbarp,Cacna1i,Syt6,Syt12,Rac2,Rab27a	298771,171039,114114,26989,29693,65025,287537,81745,24923,116647,25736,499903,81820,25558,24674,116839,60564,60567,266976,24242,29211,59267,85491,65171,155812,24805,84556,58959,80977,302538,81515,58949,360797,83618,24888,64310,171337,25716,25328,501872,297607,64440,24244,25083,299156,301737,309684,192189,140594,501164,314622,56827,60565,191595,366957,50645
GO:0042787	4.04840033101979e-06	0.999998348877384	63	115	protein ubiquitination involved in ubiquitin-dependent protein catabolic process	BP	13579	4060	Arel1,Wwp1,Pten,Btbd3,Nedd4,Itch,Klhl11,Rnf144a,Rnf11l1,Ddb1,Trip12,Ube3a,Taf1,Spopl,Btbd9,Cul5,Hecw2,Psen1,RGD1308601,Cacul1,Arih1,Sufu,Rnf185,Nedd4l,Znrf2,Abtb2,Arih2,Trim32,Maea,Klhl25,Rnf43,Lnx1,Hecw1,Rnf139,Cul2,Os9,Ube2l3,Wwp2,Bfar,Ube2z,Cul4b,Ptk2,Rnf165,Lats1,Klhl15,Dtx3l,Mylip,Hace1,Smurf2,Btbd1,Rnf145,Ptk2b,Cul3,Rnf14,Rnf19b,Cdkn2a,Kbtbd4,Trim67,Rnf19a,Klhl29,Ankib1,Trim58,Rnf115	299197,297930,50557,311462,25489,311567,287706,500636,100364162,64470,316575,361585,317256,296532,294318,64624,316395,29192,307249,365493,300756,361769,360967,291553,362367,171440,316005,313264,298982,293023,303412,360926,291209,315000,361258,362891,363836,291999,304709,303478,302502,25614,307251,308265,314111,498089,306825,361866,303614,293060,287212,50646,301555,619577,313806,25163,311185,30793…
GO:0048791	4.92953374105859e-06	0.999999188368231	21	30	calcium ion-regulated exocytosis of neurotransmitter	BP	13579	4060	Rph3a,Atp2a2,Rims3,Stx1b,Doc2b,Syt11,Rims2,Syt9,Syt10,Rims4,Syt7,Syt2,Rims1,Syt13,Sytl5,Syt1,Syt4,Syt17,Sytl4,Syt6,Syt12	171039,29693,65025,24923,81820,60568,116839,60564,60567,266976,59267,24805,84556,80977,302538,25716,64440,192189,140594,60565,191595
GO:0099601	4.98039691553787e-06	0.999999033170306	25	36	regulation of neurotransmitter receptor activity	BP	13579	4060	Cacng2,Nrxn1,Nlgn3,Nlgn1,Ppargc1a,Lynx1,Nlgn2,Rasgrf1,Neto1,Neto2,Reln,Cacng5,Dlg4,Oprm1,Klhl24,Cacng4,Chrna4,Cacng7,Dapk1,Ptk2b,Shank1,Cacng8,Cnih3,Ephb2,Cacng3	84347,60391,171297,116647,83516,300018,117096,192213,307206,307757,24718,140726,29495,25601,303803,140725,25590,140728,306722,50646,78957,140729,690252,313633,140724
GO:1903076	5.21551315067556e-06	0.999998195537928	45	81	regulation of protein localization to plasma membrane	BP	13579	4060	Camk2g,Rab11fip2,Nrxn1,Myo5a,Pdpk1,Wnk3,Csnk2a1,Ar,Picalm,Cltc,Dpp10,Dpp6,Sptbn1,Camk2a,Dlg1,Grm1,Pik3r1,Stx7,Kalrn,Ppfia1,Ppp1r9b,Acsl3,Prnp,Bcl2l1,Camk2b,Numb,Kcnj11,Pls1,Myo5b,Egfr,Camk2d,Akt1,Kif5b,Prkci,Itgb1,Ldlrap1,Lrrc15,Pid1,Lrp1,Ephb2,Actr3,Dab2,Ppp2r5a,Vps4a,Tmbim1	171140,308003,60391,25017,81745,317420,116549,24208,89816,54241,363972,29272,305614,25400,25252,24414,25513,60466,84009,293645,84686,114024,24686,24888,24245,29419,83535,315926,25132,24329,24246,24185,117550,84006,24511,500564,246296,501174,299858,313633,81732,79128,312754,246772,316516
GO:1990778	5.59611383367206e-06	0.999997436740554	108	238	protein localization to cell periphery	BP	13579	4060	Pacs1,Gpr158,Ehd3,Camk2g,Rab11fip2,Nrxn1,Myo5a,Tnik,Pdpk1,Pacsin1,Wnk3,Stx1b,Csnk2a1,Ar,Kcnb1,Picalm,Lrp6,Cltc,Stxbp1,Rock2,Dpp10,Tub,Dpp6,Gak,Ank1,Rac1,Mpp5,Sptbn1,Lin7c,Golga4,Rdx,Vamp7,Rab10,Camk2a,Dlg1,Prkcz,Kif1b,Grm1,Pik3r1,Efr3a,Lin7a,Kcnip3,Stx7,Slmap,Kalrn,Fam126a,Cacnb2,Rab31,Vps35,Ppfia1,Zdhhc22,Ppp1r9b,Scn3b,Acsl3,Flot2,Prnp,Tspan14,Bcl2l1,Rapgef2,Zdhhc23,Rab8b,Gnai1,Rapgef6,Camk2b,Nu…	171444,291352,192249,171140,308003,60391,25017,294917,81745,29704,317420,24923,116549,24208,25736,89816,312781,54241,25558,25537,363972,25609,29272,81659,306570,363875,314259,305614,60442,501069,315655,85491,50993,25400,25252,25522,117548,24414,25513,362923,85327,65199,60466,290533,84009,499975,116600,246324,25479,293645,299211,84686,245956,114024,83764,24686,306324,24888,310533,363783,266688,256…
GO:0072657	6.43149718902036e-06	0.999996429737606	164	391	protein localization to membrane	BP	13579	4060	Pacs1,Exoc4,Gpr158,Dlg2,Ehd3,Camk2g,Rab11fip2,Nrxn1,Myo5a,Tnik,Pdpk1,Pacsin1,Wnk3,Cdk5r1,Stx1b,Nlgn1,Csnk2a1,Ar,Kcnb1,Picalm,Hsp90aa1,Mief1,Magi2,Lrp6,Cltc,Stxbp1,Rock2,Dpp10,Tub,Dpp6,Gak,Calm2,Lrrtm4,Arl5a,Tiam1,Nlgn2,Ank1,Rac1,Htr1a,Mpp5,Sptbn1,Lin7c,Golga4,Rdx,Vamp7,Atg4b,Rab10,Adora1,Camk2a,Rab3ip,Agk,Dlg1,Prkcz,Pex26,Hspa4,Glra3,Grm1,Pik3r1,Reln,Chm,Efr3a,Lin7a,Kcnip3,Stx7,Slmap,Kalrn,Fam126…	171444,116654,291352,64053,192249,171140,308003,60391,25017,294917,81745,29704,317420,116671,24923,116647,116549,24208,25736,89816,299331,315141,113970,312781,54241,25558,25537,363972,25609,29272,81659,24242,500219,117050,304109,117096,306570,363875,24473,314259,305614,60442,501069,315655,85491,316640,50993,29290,25400,29885,502749,25252,25522,297570,266759,114516,24414,25513,24718,24942,362923,8…
GO:0032386	6.5056609474781e-06	0.99999627456023	193	472	regulation of intracellular transport	BP	13579	4060	Gsk3b,Uhmk1,Mapk1,Map1b,Prepl,Dnm1l,Kif3a,Atp2a2,Rims3,Gnaq,Bap1,Nedd4,Atg13,Pdpk1,Ube2j1,Sema5a,Cdk5r1,Erbb4,Stx1b,Nlgn1,Gcc2,Tm9sf4,Nf1,Kcnb1,Napb,Hsp90aa1,Mief1,Syt11,Tmem30a,Akap5,Stxbp1,Ppp3ca,Rims2,Cyld,Pkia,Fgf14,Nkap,Dnajc27,Rims4,Bmpr1a,Calm2,Angpt1,Btbd9,Dnm1,Ppm1a,Med1,Rdx,Tgfbr1,Mrgpre,Vamp7,Edem1,Vps11,Psen1,Thoc2,Srebf2,Mecp2,Fam20b,Supt6h,Crebrf,Pik3r1,Rims1,Smad4,Fbxw11,Sufu,Dctn1…	84027,246332,116590,29456,298771,114114,84392,29693,65025,81666,306257,25489,362164,81745,297961,310207,116671,59323,24923,116647,309798,296279,24592,25736,499903,299331,315141,60568,300857,171026,25558,24674,116839,312937,114906,63851,298342,298859,266976,81507,24242,89807,294318,140694,24666,497991,315655,29591,404660,85491,297504,315600,29192,313308,300095,29386,304885,303281,303016,25513,8455…
GO:2000026	6.60776150424825e-06	0.99999509554855	590	1555	regulation of multicellular organismal development	BP	13579	4060	Il6st,Gsk3b,Opa1,Akap6,Ttl,Map1b,Pafah1b1,Dnm3,Timp2,Foxo3,Scarb2,Dnm1l,Afdn,Robo1,Rbfox2,Ttc3,Cbfa2t2,Adgrl3,Pak3,Cntn1,Dpysl2,Negr1,RGD1307443,Ptprg,Pten,Clstn2,Nrxn1,Rbpj,Prkacb,Plcb1,Slc8a1,Glg1,Nos1,Lrrtm2,Grm5,Trpc5,Chrnb2,Tnik,Nedd4,Hspa9,Celf4,Itch,Pacsin1,Sema5a,Mtdh,Amigo1,Nlgn3,Arhgap35,Vwc2l,Dpysl3,Jade2,Jak1,Ptprm,Dcc,Ncam1,Kidins220,Adgrb3,Cdk5r1,Rrn3,Ankh,Erbb4,Stx1b,Nlgn1,Acvr1c,A…	25205,84027,171116,64553,171572,29456,83572,171574,29543,294515,117106,114114,26955,58946,362950,360702,296293,170641,29433,117258,25416,59318,361244,171357,50557,171394,60391,679028,293508,24654,29715,29476,24598,685472,24418,140933,54239,294917,25489,291671,307540,311567,29704,310207,170910,295365,171297,306400,501160,25418,303113,84598,29616,25311,24586,116478,301309,116671,304714,114506,59323…
GO:0051965	6.75338158767244e-06	0.999997937545266	43	65	positive regulation of synapse assembly	BP	13579	4060	Adgrl3,Clstn2,Nrxn1,Lrrtm2,Amigo1,Nlgn3,Adgrb3,Nlgn1,Slitrk3,Grid2,Lrtm2,Flrt1,Lrrtm4,Clstn3,Nlgn2,Prkca,Clstn1,Slitrk5,Lrrc4b,Slitrk2,Flrt2,Mecp2,Il1rap,Lrrtm3,Slitrk1,Il1rapl1,Ntrk2,Lrrn1,Lrrn3,Adgrl1,Efna5,Ephb1,Flrt3,Ntrk3,Asic2,Cbln2,Adgrb2,Ephb2,Actr3,LRRTM1,Wnt7a,Lingo4,Oxtr	170641,171394,60391,685472,295365,171297,301309,116647,310519,79220,680883,499308,500219,171393,117096,24680,313717,306152,308571,309349,299236,29386,25466,294380,306147,317553,25054,500280,81514,65096,116683,24338,366205,29613,25364,291388,313058,313633,81732,679668,114850,499668,25342
GO:0021954	7.32686277473028e-06	0.999997559040932	47	74	central nervous system neuron development	BP	13579	4060	LOC103693780,Pafah1b1,Robo1,Pten,Gnaq,Chrnb2,Arhgap35,Dcc,Lingo1,Dclk1,Nfib,Robo2,Prkca,Rac1,Epha4,Slc4a10,Atg7,Fgfr1,Atp7a,Nrp2,Map2,Sall3,Cntn2,Rapgef2,Ntrk2,Adarb1,Drd2,Lmx1b,Fgfr2,Nrp1,Ptk2,Ascl1,Ephb1,Scn1b,Ndel1,Lhx6,Drd1,Zeb2,Nr2e1,Samd4b,Dcx,Ephb2,Cdh11,Arhgef28,Tsku,Gli2,Slit2	360975,83572,58946,50557,81666,54239,306400,25311,315691,83825,29227,84409,24680,363875,316539,295645,312647,79114,24941,81527,25595,364910,25356,310533,25054,25367,24318,114501,25022,246331,25614,64186,24338,29686,170845,311901,24316,311071,684085,308473,84394,313633,84407,361882,308843,304729,360272
GO:1904375	8.12772919440286e-06	0.99999702211703	47	87	regulation of protein localization to cell periphery	BP	13579	4060	Camk2g,Rab11fip2,Nrxn1,Myo5a,Pdpk1,Wnk3,Csnk2a1,Ar,Picalm,Cltc,Dpp10,Dpp6,Sptbn1,Camk2a,Dlg1,Grm1,Pik3r1,Stx7,Kalrn,Ppfia1,Ppp1r9b,Acsl3,Prnp,Bcl2l1,Gnai1,Camk2b,Numb,Kcnj11,Pls1,Myo5b,Egfr,Camk2d,Akt1,Kif5b,Prkci,Itgb1,Gpsm2,Ldlrap1,Lrrc15,Pid1,Lrp1,Ephb2,Actr3,Dab2,Ppp2r5a,Vps4a,Tmbim1	171140,308003,60391,25017,81745,317420,116549,24208,89816,54241,363972,29272,305614,25400,25252,24414,25513,60466,84009,293645,84686,114024,24686,24888,25686,24245,29419,83535,315926,25132,24329,24246,24185,117550,84006,24511,362021,500564,246296,501174,299858,313633,81732,79128,312754,246772,316516
GO:0099565	8.12789650346422e-06	0.999996670319482	61	109	chemical synaptic transmission, postsynaptic	BP	13579	4060	Gsk3b,Grin3a,Pten,Nrxn1,Grm5,Chrnb2,Celf4,Grid1,Nlgn3,Stx1b,Nlgn1,Tbc1d24,Grin2a,Abat,Grid2,Gabrb3,Glra2,Ppp3ca,Ppp1r9a,Rims2,Dgki,Grik3,Nlgn2,Gria1,Chrna7,Glra1,Adora1,Neto1,Mecp2,Mpp2,Prkcz,Glra3,Grm1,Cx3cl1,Reln,Rims1,Grin1,Adrb1,App,Npy2r,Dlg4,Oprm1,Gabra1,Gria4,Chrna4,Baiap2,Met,Grik4,Glra4,Ntsr1,S1pr2,Chrnb3,Ptk2b,Shank1,Gria2,Grin2c,Chrna2,Atxn1,Sez6,Chrna3,Wnt7a	84027,191573,50557,60391,24418,54239,307540,79219,171297,24923,116647,287110,24409,81632,79220,24922,24397,24674,84685,116839,688705,298521,117096,50592,25302,25674,29290,307206,29386,85275,25522,114516,24414,89808,24718,84556,24408,24925,54226,66024,29495,25601,29705,29629,25590,117542,24553,24406,367912,366274,29415,171131,50646,78957,29627,24411,170945,25049,192247,25101,114850
GO:0050793	8.82196988179044e-06	0.99999318266817	729	1969	regulation of developmental process	BP	13579	4060	Il6st,Gsk3b,Opa1,Akap6,Ttl,Mapk1,Map1b,Pafah1b1,Dnm3,Timp2,Foxo3,Scarb2,Dnm1l,Kif3a,Afdn,Robo1,Rbfox2,Ttc3,Cbfa2t2,Adgrl3,Mapk9,Pak3,Cntn1,Dpysl2,Negr1,RGD1307443,Ptprg,Pten,Clstn2,Nrxn1,Rbpj,Prkacb,Gnaq,Plcb1,Slc8a1,Csnk1g3,Glg1,Abr,Nos1,Lrrtm2,Grm5,Trpc5,Chrnb2,Tnik,Nedd4,Hspa9,Celf4,Itch,Pias1,Pacsin1,Sema5a,Mtdh,Amigo1,Nlgn3,Lpin1,Arhgap35,Vwc2l,Dpysl3,Jade2,Jak1,Celf1,Csnk1a1,Ptprm,Dcc,Ncam1…	25205,84027,171116,64553,171572,116590,29456,83572,171574,29543,294515,117106,114114,84392,26955,58946,362950,360702,296293,170641,50658,29433,117258,25416,59318,361244,171357,50557,171394,60391,679028,293508,81666,24654,29715,64823,29476,287537,24598,685472,24418,140933,54239,294917,25489,291671,307540,311567,300772,29704,310207,170910,295365,171297,313977,306400,501160,25418,303113,84598,362160…
GO:0098660	9.14065557205442e-06	0.999993987945239	275	679	inorganic ion transmembrane transport	BP	13579	4060	Clcn3,Opa1,Akap6,Kcnq2,Gabrb2,Cacng2,Ehd3,Letm1,Atp2b1,Grin3a,Atp2a2,Pten,Kcnk9,Slc9a7,Slc8a1,Nos1,Myo5a,Cacna2d1,Grm5,Xpr1,Trpc5,Slc24a3,Pcyox1,Nedd4,Kcnab2,Nalcn,Pdpk1,Slc36a1,Kcnj6,Wnk3,Amigo1,Ero1a,Prkce,Kcnj3,Scn2b,Pde4d,Ankh,Gabra3,Scn1a,Gabrg1,Kcna1,Cnnm2,Kcna2,Kcnb1,Picalm,Pde4b,Grin2a,Slc12a5,LOC100909750,Kcnf1,Scn2a,Stim1,Clic4,Slc25a23,Gabrb3,Glra2,Gabrg2,Atp2c1,Hcn2,Rasa3,Hcn1,Gabra2,…	84360,171116,64553,170848,25451,84347,192249,305457,29598,191573,29693,50557,84429,317170,29715,24598,25017,25399,24418,289424,140933,85267,246302,25489,29738,266760,81745,155205,25743,317420,295365,171562,29340,50599,25349,24627,114506,24947,81574,140674,24520,294014,25468,25736,89816,24626,24409,171373,311860,298908,24766,361618,83718,301113,24922,24397,29709,170699,114244,29372,84390,289606,36…
GO:0051094	9.87152109163274e-06	0.999992851279482	443	1150	positive regulation of developmental process	BP	13579	4060	Il6st,Gsk3b,Opa1,Akap6,Map1b,Pafah1b1,Timp2,Foxo3,Scarb2,Dnm1l,Robo1,Cbfa2t2,Adgrl3,Mapk9,Pak3,Cntn1,Negr1,Pten,Clstn2,Nrxn1,Rbpj,Plcb1,Slc8a1,Lrrtm2,Grm5,Trpc5,Tnik,Itch,Pias1,Pacsin1,Sema5a,Mtdh,Amigo1,Nlgn3,Arhgap35,Vwc2l,Dpysl3,Jade2,Jak1,Celf1,Dcc,Ncam1,Kidins220,Adgrb3,Rrn3,Erbb4,Crk,Crebl2,Nlgn1,Ahi1,Ctnnb1,Slitrk3,Ar,Mtm1,Rasgrp1,Add1,Kif3c,Mfn2,Nr2c2,Nf1,Stat5b,Ppargc1a,Tbc1d24,Ss18l1,Ds…	25205,84027,171116,64553,29456,83572,29543,294515,117106,114114,58946,296293,170641,50658,29433,117258,59318,50557,171394,60391,679028,24654,29715,685472,24418,140933,294917,311567,300772,29704,310207,170910,295365,171297,306400,501160,25418,303113,84598,362160,25311,24586,116478,301309,304714,59323,54245,362453,116647,308923,84353,310519,24208,288762,29434,24170,85248,64476,50659,24592,25126,835…
GO:0098655	1.04077203460147e-05	0.999993005996462	276	690	cation transmembrane transport	BP	13579	4060	Opa1,Akap6,Kcnq2,Slc36a4,Cacng2,Ehd3,Letm1,Atp2b1,Grin3a,Atp2a2,Pten,Kcnk9,Nrxn1,Slc9a7,Slc8a1,Nos1,Myo5a,Cacna2d1,Trpc5,Slc24a3,Nedd4,Kcnab2,Nalcn,Pdpk1,Slc36a1,Kcnj6,Wnk3,Amigo1,Nlgn3,Ero1a,Prkce,Kcnj3,Scn2b,Pde4d,Scn1a,Nlgn1,Kcna1,Cnnm2,Kcna2,Kcnb1,Ppargc1a,Picalm,Pde4b,Grin2a,Slc12a5,LOC100909750,Kcnf1,Scn2a,Stim1,Slc25a23,Atp2c1,Hcn2,Rasa3,Hcn1,Dpp10,Slc12a6,Slc24a2,Kcnma1,Dpp6,Fgf14,Kcnq3,Z…	171116,64553,170848,315439,84347,192249,305457,29598,191573,29693,50557,84429,60391,317170,29715,24598,25017,25399,140933,85267,25489,29738,266760,81745,155205,25743,317420,295365,171297,171562,29340,50599,25349,24627,81574,116647,24520,294014,25468,25736,83516,89816,24626,24409,171373,311860,298908,24766,361618,301113,170699,114244,29372,84390,363972,691209,84550,83731,29272,63851,29682,366889,4…
GO:0098657	1.04561020888543e-05	0.999993538136577	222	526	import into cell	BP	13579	4060	Clcn3,Tbc1d5,Mapk1,Dnm3,Dnajc6,Dnm1l,Kif3a,Cacng2,Dpysl2,Pten,Slc9a7,Snx30,Csnk1g3,Abr,Nos1,Lrrtm2,Grk3,Pik3cb,Ap2a2,Nedd4,Clcn5,Pacsin1,Nat8l,Nlgn3,Csnk1a1,Kcnj3,Bicd1,Stx1b,Rbsn,Nlgn1,Htr1b,Ahi1,Add1,Tm9sf4,Amph,Picalm,Napb,LOC100909750,Magi2,Lrp6,Cltc,Syt11,Cd47,Hcn2,Camk1d,Aak1,Snap91,Tub,Ppp3ca,Ube3a,Gak,Cap1,Eif2ak1,Mib1,Sort1,Rab5b,Grk2,Itsn1,Calm2,Lrsam1,Angpt1,Btbd9,Nlgn2,Arrb1,Dnm1,Prkc…	84360,501088,116590,171574,313409,114114,84392,84347,25416,50557,317170,298033,64823,287537,24598,685472,25372,85243,81637,25489,25749,29704,289727,171297,113927,50599,362466,24923,312562,116647,25075,308923,24170,296279,60668,89816,499903,311860,113970,312781,54241,60568,29364,114244,307124,500244,65178,25609,24674,361585,81659,64185,27137,307594,83576,288779,25238,29491,24242,311866,89807,29431…
GO:0006906	1.15398412130839e-05	0.999995126621754	59	114	vesicle fusion	BP	13579	4060	Tbc1d5,Rph3a,Stxbp6,Stx1b,Rbsn,Doc2b,Syt11,Stxbp1,Syt9,Vps41,Syt10,Rabgap1,Syt7,Vamp7,Rabgap1l,Vps11,Eea1,Evi5,Vps39,Nsf,Trim9,Syt2,Rims1,Stx7,Vti1a,Uso1,Syt13,Sytl5,Tbc1d9b,Gosr2,Vamp1,Vps18,Ykt6,Sec22b,Tbc1d9,Gosr1,Syt1,Pla2g4a,Stx17,Tgfbrap1,Tbck,Rab39a,Tbc1d14,Syt4,Kif5b,Vav3,Syt17,Sytl4,Stx6,Gnai3,Rab7a,Sgsm2,Sec22a,Stx12,Syt6,Syt12,Vps4a,Snap29,Tbc1d2b	501088,171039,362734,24923,312562,81820,60568,25558,60564,306991,60567,311911,59267,85491,304914,315600,314764,100360066,362199,60355,155812,24805,84556,60466,65277,56042,80977,302538,360520,64154,25624,296083,64351,310710,304645,94189,25716,24653,252853,301373,295446,315668,360956,64440,117550,295378,192189,140594,60562,25643,29448,303304,117513,65033,60565,191595,246772,116500,315880
GO:0048193	1.15448546373542e-05	0.999994069829785	92	192	Golgi vesicle transport	BP	13579	4060	Pacs1,Exoc4,Ehd3,Myo5a,Copg2,Stxbp6,Rbsn,Gcc2,Bicd2,LOC102555167,Creb3l2,Gak,Tmed10,Vps41,Sort1,Ank1,Vapb,Sec23a,Sptbn1,Golga4,Vamp7,Lman1,Rab6b,Rab10,Rab14,Hyou1,Tgoln2,Arl1,Llgl1,Rab31,Dnajc28,Vti1a,Steap2,Uso1,Gbf1,Acsl3,Sec31a,Gosr2,Tbc1d20,Cog3,Golga2,Arf1,Eps15,Trappc10,Sec24a,Copa,Ykt6,Rnf139,Sec22b,Gosr1,Trappc11,Lamp1,Ccdc91,LOC108348151,Klhl20,Stx17,Ank3,Ap1ar,Rab6a,Ccdc93,Rp2,Tbc1d14,T…	171444,116654,192249,25017,301742,362734,312562,309798,306809,100126191,362339,81659,84599,306991,83576,306570,60431,58817,305614,501069,85491,116666,363123,50993,94197,192235,192152,64187,54265,246324,360699,65277,312052,56042,309451,114024,93646,64154,362237,361073,64528,64310,313474,309678,287275,304978,64351,315000,310710,94189,290746,25328,312863,192276,304920,252853,361833,362037,84379,3047…
GO:0030029	1.15609810868454e-05	0.999992569033996	238	557	actin filament-based process	BP	13579	4060	Abi2,Akap6,Ppm1e,Pafah1b1,Nckap1,Pak3,Abr,Myo5a,Cacna2d1,Arhgap26,Akap2,Tnik,Pacsin1,Sema5a,Lpin1,Arhgap35,Mtpn,Prkce,Dpysl3,Add2,Fhod3,Scn2b,Pde4d,Cdk5r1,Mkln1,Scn1a,Crk,Prkar1a,Sptb,Vangl2,Add1,Mfn2,Nf1,Pde4b,LOC100909750,Dlc1,Kras,Ppm1f,Atp2c1,Epha5,Rock2,Ppp1r9a,Cap1,Ttc17,Fry,Arfgef1,Arrb1,Wdr1,Sptbn2,Rac1,Kcnj2,Gas7,Epb41l1,Sptbn1,Sipa1l1,Rdx,Tgfbr1,Wasf2,Prex1,Pdgfra,Abl2,Tacr1,Coro2a,Csf1…	286928,64553,360593,83572,58823,29433,287537,25017,25399,307459,298024,294917,29704,310207,313977,306400,79215,29340,25418,24171,100360334,25349,24627,116671,83536,81574,54245,25725,314251,289229,24170,64476,24592,24626,311860,58834,24525,287931,170699,79208,25537,84685,64185,311224,304244,312915,25387,360950,29211,363875,29712,85246,59317,305614,246212,315655,29591,313024,311647,25267,304883,248…
GO:0061024	1.25905387718946e-05	0.9999919769161	215	537	membrane organization	BP	13579	4060	Clcn3,Gsk3b,Opa1,Tbc1d5,Pafah1b1,Dnm3,Atf2,Rph3a,Dlg2,Dnm1l,Syngr1,Cacng2,Letm1,Atp2a2,Pten,Nrxn1,Vcpip1,Osbpl8,Pacsin1,Nlgn3,Stxbp6,Stx1b,Rbsn,Nlgn1,Sptb,Ar,Mfn2,Zmpste24,Picalm,Napb,Hsp90aa1,Magi2,Doc2b,Syt11,Tmem30a,Stxbp1,Snap91,Gak,Tmed10,Syt9,Vps41,Syt10,Calm2,Lrrtm4,Rabgap1,Nlgn2,Dnm1,Vapb,Rac1,Htr1a,Sec23a,Mpp5,Asap1,Dhcr24,Ubxn2a,Sptbn1,Syt7,Vamp7,Atg7,Rabgap1l,Vps11,Eea1,Rab14,Plekhm2,C…	84360,84027,171116,501088,83572,171574,81647,171039,64053,114114,29205,84347,305457,29693,50557,60391,286761,314824,29704,171297,362734,24923,312562,116647,314251,24208,64476,313564,89816,499903,299331,113970,81820,60568,300857,25558,65178,81659,84599,60564,306991,60567,24242,500219,311911,117096,140694,60431,363875,24473,58817,314259,314961,298298,685859,305614,59267,85491,312647,304914,315600,3…
GO:0008542	1.26449001862849e-05	0.999996070055664	38	62	visual learning	BP	13579	4060	Chrnb2,Hrh2,Pias1,Nlgn3,Pde1b,Nf1,Grin2a,Kras,Abl2,Neto1,Mecp2,Synpo,Cacna1e,Hrh1,Grin1,Creb1,Hif1a,App,Crhr1,Drd5,Kit,Pde8b,Drd2,Atp1a2,Apbb1,Atp1a3,Ptprz1,Foxb1,Itgb1,Drd1,Tanc1,Syngap1,Ndrg4,Atxn1,Adra1b,Drd3,B4galt2,Hmgcr	54239,25461,300772,171297,29691,24592,24409,24525,304883,307206,29386,60324,54234,24448,24408,81646,29560,54226,58959,25195,64030,309962,24318,24212,29722,24213,25613,367106,24511,24316,311055,192117,64457,25049,24173,29238,313536,25675
GO:0007275	1.37986936939074e-05	0.999988582612211	1409	4006	multicellular organism development	BP	13579	4060	LOC103693780,Il6st,Gsk3b,Opa1,Abi2,Uhmk1,Akap6,Ttl,Atf6,Mapk1,Exoc4,Wdr7,Map1b,Pafah1b1,Dnm3,Timp2,Snx27,Foxo3,Atf2,Nckap1,Gabrb2,Rph3a,Scarb2,Ncam2,Apba1,Dlg2,Man1a2,Dnm1l,Kif3a,Afdn,Ndst1,Robo1,Rbfox2,Ttc3,Cbfa2t2,Adgrl3,Mapk9,Pak3,Vezf1,Atp2b1,Akt3,Cntn1,Kif2a,Adar,Grin3a,Dpysl2,Negr1,RGD1307443,Ptprg,Pten,Camk2g,Clstn2,Fndc3a,Nrxn1,Rbpj,Map2k4,Prkacb,Pcdh17,Gnaq,Plcb1,Ro60,Slc8a1,Btbd3,Glg1,A…	360975,25205,84027,171116,286928,246332,64553,171572,304962,116590,116654,66031,29456,83572,171574,29543,260323,294515,81647,58823,25451,171039,117106,288280,83589,64053,295319,114114,84392,26955,29633,58946,362950,360702,296293,170641,50658,29433,287615,29598,29414,117258,84391,81635,191573,25416,59318,361244,171357,50557,171140,171394,306022,60391,679028,287398,293508,306055,81666,24654,304833,…
GO:0008344	1.52549613802252e-05	0.999994292462064	49	85	adult locomotory behavior	BP	13579	4060	Clcn3,Pafah1b1,Scn1a,Kcnma1,Fgf14,Btbd9,Nlgn2,Cacnb4,Dnm1,Glra1,Epha4,Kcnj10,Atg7,Abl2,Sez6l,Mecp2,Klhl1,Oxr1,Grin1,Ccnd2,Ppt1,Kalrn,Tsc1,Scn8a,App,Cntn2,Fgf12,Cln8,Drd2,Id2,Pum1,Prex2,Atp1a2,Sez6l2,Pcdh15,Tmod1,Atp1a3,Npc1,Cnp,Ntsr1,Arcn1,Drd1,Oprd1,Atxn1,Lgi4,Sez6,Pbx3,Zic1,Mapt	84360,83572,81574,83731,63851,294318,117096,58942,140694,25674,316539,29718,312647,304883,304554,29386,290426,117520,24408,64033,29411,84009,60445,29710,54226,25356,170630,306619,24318,25587,362609,312912,24212,308988,690865,25566,24213,266732,25275,366274,300674,24316,24613,25049,361549,192247,311876,64618,29477
GO:0097061	1.58537717853968e-05	0.999994613045964	44	71	dendritic spine organization	BP	13579	4060	Opa1,Pafah1b1,Dnm3,Dnm1l,Pak3,Pten,Nlgn3,Ctnnd2,Cdk5r1,Nlgn1,Mfn2,Srcin1,Epha5,Ppp1r9a,Ube3a,Tiam1,Chrna7,Epha4,Sipa1l1,Abl2,Zfp365,Actr2,Insr,Caprin1,Reln,Grin1,Kalrn,Vps35,Dlg4,Pdlim5,Prnp,Arf1,Fyn,Camk2b,Igf1r,Prmt3,Baiap2,Myo5b,Ephb1,Shank1,Tanc1,Ephb2,Actr3,Wnt7a	171116,83572,171574,114114,29433,50557,171297,114028,116671,116647,64476,56029,79208,84685,361585,304109,25302,316539,246212,304883,499425,289820,24954,362173,24718,24408,84009,25479,29495,64353,24686,64310,25150,24245,25718,89820,117542,25132,24338,78957,311055,313633,81732,114850
GO:1900449	1.65243768044171e-05	0.999996743432719	23	33	regulation of glutamate receptor signaling pathway	BP	13579	4060	Cacng2,Nrxn1,Nlgn3,Nlgn1,Ppargc1a,Nlgn2,Rasgrf1,Neto1,Neto2,Reln,Cacng5,Dlg4,Oprm1,Klhl24,Cacng4,Cacng7,Dapk1,Ptk2b,Shank1,Cacng8,Cnih3,Ephb2,Cacng3	84347,60391,171297,116647,83516,117096,192213,307206,307757,24718,140726,29495,25601,303803,140725,140728,306722,50646,78957,140729,690252,313633,140724
GO:0090174	1.65488498908187e-05	0.999992808770335	60	118	organelle membrane fusion	BP	13579	4060	Tbc1d5,Rph3a,Vcpip1,Stxbp6,Stx1b,Rbsn,Doc2b,Syt11,Stxbp1,Syt9,Vps41,Syt10,Rabgap1,Syt7,Vamp7,Rabgap1l,Vps11,Eea1,Evi5,Vps39,Nsf,Trim9,Syt2,Rims1,Stx7,Vti1a,Uso1,Syt13,Sytl5,Tbc1d9b,Gosr2,Vamp1,Vps18,Ykt6,Sec22b,Tbc1d9,Gosr1,Syt1,Pla2g4a,Stx17,Tgfbrap1,Tbck,Rab39a,Tbc1d14,Syt4,Kif5b,Vav3,Syt17,Sytl4,Stx6,Gnai3,Rab7a,Sgsm2,Sec22a,Stx12,Syt6,Syt12,Vps4a,Snap29,Tbc1d2b	501088,171039,286761,362734,24923,312562,81820,60568,25558,60564,306991,60567,311911,59267,85491,304914,315600,314764,100360066,362199,60355,155812,24805,84556,60466,65277,56042,80977,302538,360520,64154,25624,296083,64351,310710,304645,94189,25716,24653,252853,301373,295446,315668,360956,64440,117550,295378,192189,140594,60562,25643,29448,303304,117513,65033,60565,191595,246772,116500,315880
GO:0035249	1.67002595560217e-05	0.999993851094203	50	82	synaptic transmission, glutamatergic	BP	13579	4060	Clcn3,Nrxn1,Grm5,Nlgn3,Nlgn1,Htr1b,Nf1,Tnr,Napb,Grid2,Stxbp1,Dgki,Grik3,Clstn3,Nlgn2,Cacnb4,Gria1,Adora1,Psen1,Cdh8,Shc3,Grm1,Reln,Grin1,Kalrn,Shank2,Htr2a,Grm8,Npy2r,Cnr1,Glul,Grm7,Ntrk2,Gria4,Drd2,Als2,Syt1,Egfr,Pak1,Grm3,Drd1,Cdh2,Atad1,Ptk2b,Gria2,Cnih3,Ophn1,Tshz3,Oxtr,Iqsec2	84360,60391,24418,171297,116647,25075,24592,25567,499903,79220,25558,688705,298521,171393,117096,58942,50592,29290,29192,84408,114858,24414,24718,24408,84009,171093,29595,60590,66024,25248,24957,81672,25054,29629,24318,363235,25716,24329,29431,24416,24316,83501,309532,50646,29627,690252,312108,308523,25342,685244
GO:0072659	1.68436030905508e-05	0.999991233050811	99	216	protein localization to plasma membrane	BP	13579	4060	Pacs1,Gpr158,Ehd3,Camk2g,Rab11fip2,Nrxn1,Myo5a,Tnik,Pdpk1,Pacsin1,Wnk3,Csnk2a1,Ar,Kcnb1,Picalm,Lrp6,Cltc,Stxbp1,Rock2,Dpp10,Dpp6,Gak,Ank1,Rac1,Mpp5,Sptbn1,Golga4,Rdx,Vamp7,Rab10,Camk2a,Dlg1,Prkcz,Grm1,Pik3r1,Efr3a,Kcnip3,Stx7,Slmap,Kalrn,Fam126a,Cacnb2,Rab31,Vps35,Ppfia1,Zdhhc22,Ppp1r9b,Scn3b,Acsl3,Flot2,Prnp,Tspan14,Bcl2l1,Rapgef2,Zdhhc23,Rab8b,Rapgef6,Camk2b,Numb,Kcnj11,Prkg2,P2ry1,Slc9a3r1,Mya…	171444,291352,192249,171140,308003,60391,25017,294917,81745,29704,317420,116549,24208,25736,89816,312781,54241,25558,25537,363972,29272,81659,306570,363875,314259,305614,501069,315655,85491,50993,25400,25252,25522,24414,25513,362923,65199,60466,290533,84009,499975,116600,246324,25479,293645,299211,84686,245956,114024,83764,24686,306324,24888,310533,363783,266688,303141,24245,29419,83535,25523,252…
GO:0007632	1.68834054600806e-05	0.99999461086304	38	63	visual behavior	BP	13579	4060	Chrnb2,Hrh2,Pias1,Nlgn3,Pde1b,Nf1,Grin2a,Kras,Abl2,Neto1,Mecp2,Synpo,Cacna1e,Hrh1,Grin1,Creb1,Hif1a,App,Crhr1,Drd5,Kit,Pde8b,Drd2,Atp1a2,Apbb1,Atp1a3,Ptprz1,Foxb1,Itgb1,Drd1,Tanc1,Syngap1,Ndrg4,Atxn1,Adra1b,Drd3,B4galt2,Hmgcr	54239,25461,300772,171297,29691,24592,24409,24525,304883,307206,29386,60324,54234,24448,24408,81646,29560,54226,58959,25195,64030,309962,24318,24212,29722,24213,25613,367106,24511,24316,311055,192117,64457,25049,24173,29238,313536,25675
GO:0042220	1.75809082855036e-05	0.999994118689669	40	68	response to cocaine	BP	13579	4060	Adgrl3,Dpysl2,Nos1,Chrnb2,Ncam1,Htr1b,Grin2a,Hsp90aa1,Abat,Ube3a,Tiam1,Gria1,Oprk1,Homer1,Tacr3,Mecp2,Kalrn,Htr2a,Crhr1,Cnr1,Oprm1,Slc6a1,Drd5,Slc18a2,Drd2,Mbd1,Parp1,Fadd,Smpd1,Dnmt3a,Hsp90ab1,Drd1,Pgr,Ptk2b,Elavl4,Nefh,Homer2,Adra1b,Drd3,Oxtr	170641,25416,24598,54239,24586,25075,24409,299331,81632,361585,304109,50592,29335,29546,24808,29386,84009,29595,58959,25248,25601,79212,25195,25549,24318,291439,25591,266610,308909,444984,301252,24316,25154,50646,432358,24587,29547,24173,29238,25342
GO:0007264	1.76284133792974e-05	0.999989361414112	167	368	small GTPase mediated signal transduction	BP	13579	4060	Abi2,Timp2,Nckap1,Robo1,Pak3,Abr,Arhgap26,Shoc2,Arhgap35,Icmt,Crk,Vangl2,Rasgrp1,Mfn2,Nf1,LOC100909750,Dlc1,Kras,Adcyap1r1,Sos1,Rasa3,Rock2,Madd,Dgki,Arl10,Ralgapb,Itsn1,Arfgef1,Arl5a,Tiam1,Arrb1,Brap,Rac1,Rasgrf1,Rhobtb2,Dhcr24,Ripor2,Sipa1l1,Rasal2,Kpnb1,Wasf2,Prex1,Itpkb,Abl2,Rap1gap2,Shc3,Elmo1,Cdh13,Gpr17,Ralgps2,Arl1,Ntn1,Reln,Rap2b,Chm,Rb1,Rasa1,Cdc42bpa,Srgap1,Kalrn,Arhgap20,Adrb1,Grb2,Ks…	286928,29543,58823,58946,29433,287537,307459,309548,306400,170818,54245,289229,29434,64476,24592,311860,58834,24525,24167,313845,29372,25537,94193,688705,306767,362257,29491,312915,117050,304109,25387,687346,363875,192213,306004,298298,306934,246212,304893,24917,313024,311647,54260,304883,303298,114858,361251,192248,767613,304887,64187,114523,24718,170923,24942,24708,25676,114116,314903,84009,367…
GO:1900006	2.0090555811124e-05	0.999992123818683	52	91	positive regulation of dendrite development	BP	13579	4060	Opa1,Pafah1b1,Dnm1l,Pak3,Tnik,Pacsin1,Nlgn3,Nlgn1,Mfn2,Tbc1d24,Ss18l1,LOC100909750,Eif4g2,Akap5,Ppp1r9a,Tiam1,Nlgn2,Rac1,Epha4,Vamp7,Pias2,Psen1,Vldlr,Actr2,Mecp2,Il1rap,Caprin1,Reln,Tmem106b,Kalrn,AABR07031756.1,Il1rapl1,Arf1,Cobl,Fbxw8,Camk2b,Numb,Crtc1,Nrg1,Baiap2,Myo5b,Met,Ptprz1,Mapk6,Cyfip1,Elavl4,Shank1,Ptprf,Sez6,Dab2ip,Actr3,Cdkl3	171116,83572,114114,29433,294917,29704,171297,116647,64476,287110,192352,311860,361628,171026,84685,304109,117096,363875,316539,85491,83422,29192,25696,289820,29386,25466,362173,24718,312132,84009,24413,317553,64310,305497,304522,24245,29419,684527,112400,117542,25132,24553,25613,58840,308666,432358,78957,360406,192247,192126,81732,60396
GO:0021795	2.02741337981094e-05	0.999994687790185	30	46	cerebral cortex cell migration	BP	13579	4060	Pafah1b1,Robo1,Cdk5r1,Ctnnb1,Lrp6,Cul5,Rac1,Mdga1,Psen1,Fgfr1,Cx3cr1,Rtn4,Reln,Nrp2,Pou3f2,Fut10,LOC103690024,Adgrg1,Nrp1,Egfr,Srgap2,Ndel1,Lhx6,Cdk5r2,Nr2e1,Gli3,Dcx,Dab2ip,Pou3f3,Slit2	83572,58946,116671,84353,312781,64624,363875,309659,29192,79114,171056,83765,24718,81527,29588,497619,312703,260326,246331,24329,360840,170845,311901,501164,684085,140588,84394,192126,192109,360272
GO:0010648	2.21471209039036e-05	0.99998363284635	401	1053	negative regulation of cell communication	BP	13579	4060	Il6st,Gsk3b,Opa1,Pafah1b1,Timp2,Foxo3,Robo1,Cbfa2t2,Mgrn1,Adar,Castor2,Pten,Prkacb,Pcdh17,Glg1,Dusp8,Dyrk1a,Nos1,Grk3,Grm5,Nedd4,Pdpk1,Celf4,Itch,Spred2,Rgs8,Nlgn3,Arhgap35,Vwc2l,Mnt,Csnk1a1,Bicd1,Rrn3,Ubr1,Chst11,Acvr1c,Htr1b,Ctnnb1,Spred1,Ar,Mtm1,Mfn2,Nf1,Tnr,Rrm2b,Kcnb1,Gba,Hipk3,LOC100909750,AABR07007916.1,Dlc1,Mgll,Magi2,Grid2,Lrp6,Stxbp1,Rasa3,Ptpre,Dusp16,Lrtm2,Flrt1,Ppp3ca,Ppp1r9a,Slc24a2…	25205,84027,171116,83572,29543,294515,58946,296293,302938,81635,304410,50557,293508,306055,29476,361679,25255,24598,25372,24418,25489,81745,307540,311567,305539,54297,171297,306400,501160,287521,113927,362466,304714,499877,314694,245921,25075,84353,296072,24208,288762,64476,24592,25567,299976,25736,684536,83617,311860,294715,58834,29254,113970,79220,312781,25558,29372,114767,297682,680883,499308,…
GO:0023057	2.38244649313102e-05	0.999982369627898	402	1056	negative regulation of signaling	BP	13579	4060	Il6st,Gsk3b,Opa1,Pafah1b1,Timp2,Foxo3,Robo1,Cbfa2t2,Mgrn1,Adar,Castor2,Pten,Prkacb,Pcdh17,Glg1,Dusp8,Dyrk1a,Nos1,Grk3,Grm5,Nedd4,Pdpk1,Celf4,Itch,Spred2,Rgs8,Nlgn3,Arhgap35,Vwc2l,Mnt,Csnk1a1,Bicd1,Rrn3,Ubr1,Chst11,Acvr1c,Htr1b,Ctnnb1,Spred1,Ar,Mtm1,Mfn2,Nf1,Tnr,Rrm2b,Kcnb1,Gba,Hipk3,LOC100909750,AABR07007916.1,Dlc1,Mgll,Magi2,Grid2,Lrp6,Stxbp1,Rasa3,Ptpre,Dusp16,Lrtm2,Flrt1,Ppp3ca,Ppp1r9a,Slc24a2…	25205,84027,171116,83572,29543,294515,58946,296293,302938,81635,304410,50557,293508,306055,29476,361679,25255,24598,25372,24418,25489,81745,307540,311567,305539,54297,171297,306400,501160,287521,113927,362466,304714,499877,314694,245921,25075,84353,296072,24208,288762,64476,24592,25567,299976,25736,684536,83617,311860,294715,58834,29254,113970,79220,312781,25558,29372,114767,297682,680883,499308,…
GO:0048284	2.4629534828805e-05	0.999988480202667	67	137	organelle fusion	BP	13579	4060	Opa1,Tbc1d5,Rph3a,Dnm1l,Vcpip1,Stxbp6,Stx1b,Rbsn,Mfn2,Doc2b,Syt11,Stxbp1,Syt9,Vps41,Syt10,Rabgap1,Syt7,Vamp7,Rabgap1l,Vps11,Eea1,Evi5,Vps39,Nsf,Trim9,Syt2,Rims1,Stx7,Vti1a,Uso1,Syt13,Sytl5,Tbc1d9b,Gosr2,Vamp1,Vps18,Ykt6,Sec22b,Tbc1d9,Gosr1,Syt1,Mul1,Pla2g4a,Stx17,Tgfbrap1,Tbck,Rab39a,Tbc1d14,Syt4,Kif5b,Usp30,Vav3,Syt17,Gdap1,Sytl4,Stx6,Gnai3,Rab7a,Sgsm2,Afg3l1,Sec22a,Stx12,Syt6,Syt12,Vps4a,Snap29…	171116,501088,171039,114114,286761,362734,24923,312562,64476,81820,60568,25558,60564,306991,60567,311911,59267,85491,304914,315600,314764,100360066,362199,60355,155812,24805,84556,60466,65277,56042,80977,302538,360520,64154,25624,296083,64351,310710,304645,94189,25716,298576,24653,252853,301373,295446,315668,360956,64440,117550,304579,295378,192189,312890,140594,60562,25643,29448,303304,361436,11…
GO:0098662	2.54933979922678e-05	0.999982750705369	245	607	inorganic cation transmembrane transport	BP	13579	4060	Opa1,Akap6,Kcnq2,Cacng2,Ehd3,Letm1,Atp2b1,Grin3a,Atp2a2,Pten,Kcnk9,Slc9a7,Slc8a1,Nos1,Myo5a,Cacna2d1,Trpc5,Slc24a3,Nedd4,Kcnab2,Nalcn,Pdpk1,Slc36a1,Kcnj6,Wnk3,Amigo1,Ero1a,Prkce,Kcnj3,Scn2b,Pde4d,Scn1a,Kcna1,Cnnm2,Kcna2,Kcnb1,Picalm,Pde4b,Grin2a,Slc12a5,LOC100909750,Kcnf1,Scn2a,Stim1,Slc25a23,Atp2c1,Hcn2,Rasa3,Hcn1,Dpp10,Slc12a6,Slc24a2,Kcnma1,Dpp6,Fgf14,Kcnq3,Zdhhc17,Nipsnap2,Calm2,Grik3,Cacnb4,…	171116,64553,170848,84347,192249,305457,29598,191573,29693,50557,84429,317170,29715,24598,25017,25399,140933,85267,25489,29738,266760,81745,155205,25743,317420,295365,171562,29340,50599,25349,24627,81574,24520,294014,25468,25736,89816,24626,24409,171373,311860,298908,24766,361618,301113,170699,114244,29372,84390,363972,691209,84550,83731,29272,63851,29682,366889,498174,24242,298521,58942,29599,29…
GO:0010563	2.55290635583463e-05	0.999983252884897	204	505	negative regulation of phosphorus metabolic process	BP	13579	4060	Gsk3b,Akap6,Slc7a14,Ppm1e,Pafah1b1,Dlg2,Prkar2a,Adar,Pten,Gnaq,Dusp8,Nos1,Smcr8,Pdpk1,Itch,Spred2,Pde4d,Htr1b,Galr1,Prkar1a,Spred1,Nf1,Gba,Ppargc1a,Srcin1,Hipk3,LOC100909750,Lrp6,Gpatch2,Akap5,Ppm1f,Rock2,Dusp16,Lrtm2,Flrt1,Pkia,Fem1a,Taok3,Lrrtm4,Angpt1,Arrb1,Prkca,Chrna7,Csrnp3,Ash1l,Ubash3b,Prex1,Lrrc4b,Psen1,Fktn,Foxo1,Ptprj,Insr,Flrt2,Mapk8ip1,Dlg1,Prkcz,Rassf2,Prkar1b,Hspa4,Grm1,Lrrtm3,Rpto…	84027,64553,499587,360593,83572,64053,29699,81635,50557,81666,361679,24598,497918,81745,311567,305539,24627,25075,50577,25725,296072,24592,684536,83516,56029,83617,311860,312781,289362,171026,287931,25537,297682,680883,499308,114906,316131,304530,500219,89807,25387,24680,25302,311093,310638,315579,311647,308571,29192,362520,84482,29645,24954,299236,116457,25252,25522,311437,25521,266759,24414,294…
GO:0045936	2.55290635583463e-05	0.999983252884897	204	505	negative regulation of phosphate metabolic process	BP	13579	4060	Gsk3b,Akap6,Slc7a14,Ppm1e,Pafah1b1,Dlg2,Prkar2a,Adar,Pten,Gnaq,Dusp8,Nos1,Smcr8,Pdpk1,Itch,Spred2,Pde4d,Htr1b,Galr1,Prkar1a,Spred1,Nf1,Gba,Ppargc1a,Srcin1,Hipk3,LOC100909750,Lrp6,Gpatch2,Akap5,Ppm1f,Rock2,Dusp16,Lrtm2,Flrt1,Pkia,Fem1a,Taok3,Lrrtm4,Angpt1,Arrb1,Prkca,Chrna7,Csrnp3,Ash1l,Ubash3b,Prex1,Lrrc4b,Psen1,Fktn,Foxo1,Ptprj,Insr,Flrt2,Mapk8ip1,Dlg1,Prkcz,Rassf2,Prkar1b,Hspa4,Grm1,Lrrtm3,Rpto…	84027,64553,499587,360593,83572,64053,29699,81635,50557,81666,361679,24598,497918,81745,311567,305539,24627,25075,50577,25725,296072,24592,684536,83516,56029,83617,311860,312781,289362,171026,287931,25537,297682,680883,499308,114906,316131,304530,500219,89807,25387,24680,25302,311093,310638,315579,311647,308571,29192,362520,84482,29645,24954,299236,116457,25252,25522,311437,25521,266759,24414,294…
GO:0046883	2.59855243352265e-05	0.999985564626568	107	253	regulation of hormone secretion	BP	13579	4060	Il6st,Nrxn1,Nos1,Prkce,Acvr1c,Galr1,Mfn2,Kcnb1,Selenot,Abat,Doc2b,Akap5,Epha5,Ppp3ca,Madd,Syt9,Rasl10b,Tiam1,Nlgn2,Arrb1,Htr1a,Oprk1,Stxbp5l,Syt7,Vamp7,Atg7,Adora1,Tacr1,Fgfr1,Irs1,Mcu,Rptor,Cacna1e,Smad4,Creb1,Cd38,Kalrn,Oga,Htr2a,Hif1a,Crhr1,Sri,Adcy5,Cnr1,Glul,Slc16a1,Casr,Htr2c,Rest,Edn3,Ppp3cb,Myrip,Nell2,Rab8b,Cry2,Pfkm,Srebf1,Itpr1,Gabbr1,Kcnj11,Pde8b,Drd2,P2ry1,Inhba,Cpt1a,Aacs,Oxct1,Acvr…	25205,60391,24598,29340,245921,50577,64476,25736,365802,81632,81820,171026,79208,24674,94193,60564,303382,304109,117096,25387,24473,29335,288080,59267,85491,312647,29290,24807,79114,25467,294560,287871,54234,50554,81646,25668,84009,154968,29595,29560,58959,683667,64532,25248,24957,25027,24247,25187,83618,366270,24675,360034,81734,266688,170917,65152,78968,25262,81657,83535,309962,24318,25265,2920…
GO:0065009	2.69771410971139e-05	0.99997819587268	832	2408	regulation of molecular function	BP	13579	4060	Gsk3b,Pacs1,Tbc1d5,Akap6,Slc7a14,Mapk1,Ppm1e,Pafah1b1,Timp2,Atf2,Scarb2,Dlg2,Ppp2r5c,Afdn,Robo1,Cacng2,Mapk9,Ehd3,Pak3,Prkar2a,Adar,Pten,Nrxn1,Map2k4,Gnaq,Plcb1,Dusp8,Abr,Nos1,Myo5a,Cacna2d1,Arhgap26,Grm5,Tnik,Nedd4,Kcnab2,Smcr8,Snx13,Pdpk1,Pik3r3,Trim37,Osbpl8,Ric8b,Shoc2,Itch,Spred2,Slk,Rgs8,Wnk3,Mtdh,Amigo1,Nlgn3,Arhgap35,Mtpn,Prkce,Add2,Csnk1a1,Scn2b,Myo9a,Pde4d,Kidins220,Adgrb3,Cdk5r1,Bicd1,…	84027,171444,501088,64553,499587,116590,360593,83572,29543,81647,117106,64053,691318,26955,58946,84347,50658,192249,29433,29699,81635,50557,60391,287398,81666,24654,361679,287537,24598,25017,25399,307459,24418,294917,25489,29738,497918,362731,81745,60664,360592,314824,314681,309548,311567,305539,54308,54297,317420,170910,295365,171297,306400,79215,29340,24171,113927,25349,171296,24627,116478,3013…
GO:0050432	2.70909968046962e-05	0.999991925737195	30	54	catecholamine secretion	BP	13579	4060	Cadps,Chrnb2,Htr1b,Kcna2,Kcnb1,Abat,Grk2,Chrna7,Oprk1,Syt7,Mecp2,Rtn4,Htr2a,Npy2r,Crhr1,Cnr1,Gabbr1,Drd2,Syt1,P2ry1,P2ry12,Chrna4,Syt4,Ghsr,Prkcb,Ptgs1,Drd3,Entpd1,Ptger3,Oxtr	26989,54239,25075,25468,25736,81632,25238,25302,29335,59267,29386,83765,29595,66024,58959,25248,81657,24318,25716,25265,64803,25590,64440,84022,25023,24693,29238,64519,24929,25342
GO:1903827	2.7468301187261e-05	0.999981817374809	212	529	regulation of cellular protein localization	BP	13579	4060	Gsk3b,Uhmk1,Mapk1,Kif3a,Camk2g,Rab11fip2,Nrxn1,Gnaq,Myo5a,Bap1,Kcnab2,Astn2,Atg13,Pdpk1,Ube2j1,Sema5a,Wnk3,Cdk5r1,Erbb4,Ttbk2,Csnk2a1,Ctnnb1,Gcc2,Ar,Tm9sf4,Nf1,Kcnb1,Picalm,Hsp90aa1,Mief1,Cltc,Syt11,Tmem30a,Akap5,Dpp10,Ppp3ca,Cyld,Pkia,Dpp6,Nkap,Dclk1,Dnajc27,Ralgapb,Bmpr1a,Angpt1,Nlgn2,Ppm1a,Med1,Ripor2,Sptbn1,Rdx,Tgfbr1,Mrgpre,Vamp7,Lrig2,Edem1,Vps11,Psen1,Thoc2,Srebf2,Camk2a,Fam20b,Dlg1,Supt6h…	84027,246332,116590,84392,171140,308003,60391,81666,25017,306257,29738,100361323,362164,81745,297961,310207,317420,116671,59323,311349,116549,84353,309798,24208,296279,24592,25736,89816,299331,315141,54241,60568,300857,171026,363972,24674,312937,114906,29272,298342,83825,298859,362257,81507,89807,117096,24666,497991,306934,305614,315655,29591,404660,85491,310753,297504,315600,29192,313308,300095,…
GO:0043161	2.87567345447069e-05	0.999983248985205	122	290	proteasome-mediated ubiquitin-dependent protein catabolic process	BP	13579	4060	6-Mar,Gsk3b,Ppp2r5c,Wwp1,Edem3,Btbd3,Ube2j1,Stt3b,Itch,Pias1,Btrc,Klhl11,Csnk1a1,Klhl42,Rnf38,Nub1,Mtm1,Rnf4,Wac,Gba,Rnf216,Rnf144a,Rnf11l1,Ddb1,Rnf180,N4bp1,Taf1,Smarcc1,Usp5,Spopl,Btbd9,Ube2h,Arrb1,Nploc4,Rnf6,Hecw2,Il33,Ubxn2a,Nhlrc1,Atg7,Ubqln1,Edem1,Psen1,RGD1308601,Tbl1x,Tbl1xr1,Trim9,Fbxw11,Arih1,Ube4a,Erlin2,Dnajc10,Gclc,Rnf185,Nedd4l,Znrf2,Abtb2,Psmd1,Arih2,Maea,Psmd2,Hecw1,Yod1,Rad23b,S…	294862,84027,691318,297930,289085,311462,297961,363160,311567,300772,361765,287706,113927,500367,171501,296731,288762,29274,307029,684536,304294,500636,100364162,64470,685384,291921,317256,301020,297593,296532,294318,296956,25387,140639,304271,316395,361749,685859,364682,312647,114590,297504,29192,307249,302711,365755,155812,303024,300756,315608,290823,295690,25283,360967,291553,362367,171440,838…
GO:0051174	2.92429162843151e-05	0.999977416252297	523	1433	regulation of phosphorus metabolic process	BP	13579	4060	Il6st,Gsk3b,Akap6,Slc7a14,Mapk1,Ppm1e,Pafah1b1,Timp2,Dlg2,Dnm1l,Ndst1,Robo1,Mapk9,Pak3,Prkar2a,Cntn1,Adar,Pten,Nrxn1,Map2k4,Gnaq,Plcb1,Dusp8,Nos1,Grk3,Grm5,Trpc5,Tnik,Smcr8,Pdpk1,Pik3r3,Osbpl8,Itch,Spred2,Slk,Wnk3,Prkce,Dcc,Pde4d,Kidins220,Cdk5r1,Erbb4,Crk,Elp1,Crebl2,Htr1b,Galr1,Prkar1a,Ctnnb1,Spred1,Vangl2,Ar,Rasgrp1,Nf1,Gba,Ppargc1a,Dscam,Srcin1,Hipk3,Frs2,LOC100909750,Dlc1,Magi2,Lrp6,Gpatch2,…	25205,84027,64553,499587,116590,360593,83572,29543,64053,114114,29633,58946,50658,29433,29699,117258,81635,50557,60391,287398,81666,24654,361679,24598,25372,24418,140933,294917,497918,81745,60664,314824,311567,305539,54308,317420,29340,25311,24627,116478,116671,59323,54245,140934,362453,25075,50577,25725,84353,296072,289229,24208,29434,24592,684536,83516,171119,56029,83617,314850,311860,58834,113…
GO:0060291	2.94640653659124e-05	0.999989164588812	44	77	long-term synaptic potentiation	BP	13579	4060	Mapk1,Pten,Nos1,Lrrtm2,Nlgn3,Nlgn1,Nf1,Tnr,Grin2a,LOC100909750,Ppp1r9a,Slc24a2,Chrna7,Epha4,Cx3cr1,Mecp2,Mpp2,Prkcz,Htr7,Reln,Slc8a2,Rims1,Creb1,Kalrn,Shank2,Adrb1,App,Crhr1,Prnp,Ntrk2,Camk2b,Drd2,Crtc1,S100b,Pak1,Slc8a3,Drd1,Ptk2b,Gfap,Nr2e1,Ephb2,LRRTM1,Tshz3,Syt12	116590,50557,24598,685472,171297,116647,24592,25567,24409,311860,84685,84550,25302,316539,171056,29386,85275,25522,65032,24718,140447,84556,81646,84009,171093,24925,54226,58959,24686,25054,24245,24318,684527,25742,29431,140448,24316,50646,24387,684085,313633,679668,308523,191595
GO:0016197	2.98085227171446e-05	0.999984496346019	95	201	endosomal transport	BP	13579	4060	Tbc1d5,Mapk1,Snx27,Dnm1l,Cacng2,Ehd3,Mgrn1,Rbsn,Gcc2,Mtm1,Vps26b,Picalm,Rab35,Vps50,Cltc,Lmtk2,Fam160a2,Vps41,Sort1,Spag9,Vps33a,Rdx,Vamp7,Rab6b,Rab10,Vps11,Rab14,Evi5,Vps26a,Tgoln2,Arl1,Vps39,Stx7,Dctn1,Vps35,Vti1a,Pik3r4,Gbf1,Gosr2,AABR07068285.2,Rab12,Vps18,Bcl2l1,Ankrd50,Arf1,Snx18,Eps15,Trappc10,Ap5m1,Ykt6,Slc18a2,Gosr1,Vps53,Als2,Hgs,LOC108348151,Klhl20,Tgfbrap1,Ap1ar,Rab6a,Vps4b,Src,Ehd1,E…	501088,116590,260323,114114,84347,192249,302938,312562,309798,288762,300472,89816,288700,312083,54241,304286,293343,306991,83576,360600,65081,315655,85491,363123,50993,315600,94197,100360066,361846,192152,64187,362199,60466,29167,25479,65277,363131,309451,64154,103693239,25530,296083,24888,294988,64310,310097,313474,309678,305861,64351,25549,94189,287535,363235,56084,192276,304920,301373,362037,8…
GO:0032880	3.0264717471349e-05	0.999978024950751	348	912	regulation of protein localization	BP	13579	4060	Gsk3b,Uhmk1,Mapk1,Exoc4,Nckap1,Dnm1l,Kif3a,Afdn,Camk2g,Rab11fip2,Nrxn1,Gnaq,Nos1,Myo5a,Bap1,Kcnab2,Astn2,Cadm1,Atg13,Pdpk1,Ube2j1,Sema5a,Wnk3,Nlgn3,Prkce,Cdk5r1,Erbb4,Nlgn1,Acvr1c,Ttbk2,Ahi1,Csnk2a1,Ctnnb1,Gcc2,Ar,Rasgrp1,Tm9sf4,Nf1,Kcnb1,Picalm,Srcin1,Hsp90aa1,Abat,LOC100909750,Mief1,Cltc,Doc2b,Syt11,Tmem30a,Akap5,Aak1,Snap91,Epha5,Dpp10,Ppp3ca,Cyld,Pkia,Madd,Dpp6,Syt9,Nkap,Dclk1,Dnajc27,Ralgapb…	84027,246332,116590,116654,58823,114114,84392,26955,171140,308003,60391,81666,24598,25017,306257,29738,100361323,363058,362164,81745,297961,310207,317420,171297,29340,116671,59323,116647,245921,311349,308923,116549,84353,309798,24208,29434,296279,24592,25736,89816,56029,299331,81632,311860,315141,54241,81820,60568,300857,171026,500244,65178,79208,363972,24674,312937,114906,94193,29272,60564,29834…
GO:0022037	3.03357172225988e-05	0.999986114397571	66	125	metencephalon development	BP	13579	4060	LOC103693780,Cntn1,Nrxn1,Mtpn,Cdk5r1,Acvr1c,Nr2c2,Ppargc1a,Abat,LOC100909750,Grid2,Lrp6,Atrn,Usp9x,Ncoa2,Lhx5,Nf1x,Sptbn2,Atg7,Abl2,Zfp365,Insr,Sez6l,Aars,Mecp2,Atp7a,Myh10,Klhl1,Zbtb18,Grin1,Lhx1,Prox1,Bcl2,Ntm,Sdf4,Otx1,Ncoa1,Lmx1b,Atp2b2,Igf1r,Atic,Sstr1,Glud1,Myo16,Sez6l2,Ascl1,Gnpat,Cbs,Pak1,Slc4a7,Arcn1,Gart,Cdk5r2,Samd4b,Cdkn2a,Esr2,Sez6,B4galt2,Fzd4,Wnt7a,Foxp2,Hap1,Neurod2,Kcnc1,Sema4c,G…	360975,117258,60391,79215,116671,245921,50659,83516,81632,311860,79220,312781,83526,363445,83724,124451,81524,29211,312647,304883,499425,24954,304554,292023,29386,24941,79433,290426,64619,24408,257634,305066,24224,50864,155173,25646,313929,114501,24215,25718,81643,25033,24399,192253,308988,64186,84470,24250,29431,117955,300674,288259,501164,308473,25163,25149,192247,313536,64558,114850,500037,294…
GO:0001764	3.35899618454205e-05	0.999984043529632	72	136	neuron migration	BP	13579	4060	Gsk3b,Pafah1b1,Adgrl3,RGD1307443,Dcc,Cdk5r1,Erbb4,Ctnnb1,Tbc1d24,Hsp90aa1,Astn1,Usp9x,Dclk1,Unc5d,Spock1,Mdga1,Lrig2,Psen1,Flrt2,Pomk,Ntn1,Reln,Myh10,Nrp2,Lhx1,Scrt1,Cntn2,Celsr2,Rapgef2,Ntrk2,Fzd3,Fyn,Kirrel3,LOC103690024,Mark1,Fat3,Drd2,Lmx1b,Zfp609,Nrg1,Adgrg1,Nrp1,Ptk2,Apbb1,Met,Gja1,Ptprz1,Srgap2,Ascl1,Mark2,Ndel1,Srf,Cckar,Lhx6,Shtn1,Mapk8,Drd1,Scrt2,Axl,Bbs1,Ntrk3,Satb2,Lrp12,Cdk5r2,Dcx,Ba…	84027,83572,170641,361244,25311,116671,59323,84353,287110,299331,304900,363445,83825,306534,306759,309659,310753,29192,299236,306549,114523,24718,79433,81527,257634,366951,25356,83465,310533,25054,266715,25150,315546,312703,117016,191571,24318,114501,363412,112400,260326,246331,25614,29722,24553,24392,25613,360840,64186,60328,170845,501099,24889,311901,292139,116554,24316,366229,308444,309156,296…
GO:0021955	3.47452509105581e-05	0.999993600718236	24	31	central nervous system neuron axonogenesis	BP	13579	4060	Pafah1b1,Pten,Chrnb2,Arhgap35,Dcc,Dclk1,Nfib,Prkca,Epha4,Atg7,Adarb1,Ptk2,Ephb1,Scn1b,Ndel1,Zeb2,Nr2e1,Dcx,Ephb2,Cdh11,Arhgef28,Tsku,Gli2,Slit2	83572,50557,54239,306400,25311,83825,29227,24680,316539,312647,25367,25614,24338,29686,170845,311071,684085,84394,313633,84407,361882,308843,304729,360272
GO:0044255	3.56150865451552e-05	0.999974801272658	279	749	cellular lipid metabolic process	BP	13579	4060	Il6st,Lpgat1,Cds2,Pip4k2b,St8sia3,Pi4k2a,Mapk9,Ip6k1,Pten,Prkacb,Plcb1,Myo5a,Pik3cb,Inpp4a,Cds1,Pik3r3,Dgkg,Lpin1,Sel1l,Acly,Erbb4,Crat,Cers4,Alg10,Mtm1,Gba,Stat5b,Ppargc1a,Ocrl,Elovl5,Mgll,Chrm5,B3galt1,Pdk2,Dgki,Prkaa2,Agps,Pi4kb,St8sia4,Wdtc1,Acadsb,Rac1,Stard4,Itgb8,Gpam,Pcyt1b,Pdgfra,Atg7,Sc5d,Csf1r,Irs1,Acaca,Pign,Them4,Mecp2,Agk,Dgke,Dgkb,Tbl1xr1,Pip4k2c,Pi4ka,Pik3r1,Asah2,Ptdss1,Abhd2,Mtm…	25205,679692,114101,89812,25547,114554,50658,50560,50557,293508,24654,25017,85243,80849,81925,60664,25666,313977,314352,24159,59323,311849,304208,245960,288762,684536,25126,83516,317576,171400,29254,53949,366064,81530,688705,78975,84114,81747,116696,313020,25618,363875,291699,362800,29653,286936,25267,312647,114100,307403,25467,60581,309051,361992,29386,502749,497978,54248,365755,140607,64161,255…
GO:0006605	3.60004129189862e-05	0.999980018006242	101	247	protein targeting	BP	13579	4060	Pacs1,Exoc4,Scarb2,Syngr1,Mapk9,Bap1,Nedd4,Atg13,Cdk5r1,Nlgn1,Gcc2,Mfn2,Bicd2,Kcnb1,Hsp90aa1,Mief1,Akap5,Vps41,Nkap,Ywhag,Mrgpre,Vamp7,Atg4b,Adora1,Vps11,Srebf2,Rab3ip,Agk,Fam20b,Zdhhc3,Pex26,Hspa4,Akap12,Chm,Syngr2,Tomm40l,Siah3,Vti1a,Oga,Ablim3,Gpr26,Srpra,Pik3r4,Mipep,Synj2bp,Rabgef1,Kcnn3,Gosr2,Sec63,Arih2,Selenoi,Prnp,Fyn,Rab8b,Dph6,Srebf1,LOC103690024,Ywhaz,Os9,Ugcg,Cdkl2,Pard3,Hgs,Ube2l3,A…	171444,116654,117106,29205,50658,306257,25489,362164,116671,116647,309798,64476,306809,25736,299331,315141,171026,306991,298342,56010,404660,85491,316640,29290,315600,300095,29885,502749,304885,301081,297570,266759,83425,24942,89815,304971,692004,65277,154968,307395,192153,315548,363131,81684,64531,360797,54263,64154,309858,316005,362713,24686,25150,266688,362191,78968,312703,25578,362891,83626,3…
GO:0007613	3.64193325492296e-05	0.99998321742886	65	125	memory	BP	13579	4060	Pten,Plcb1,Chrnb2,Hrh2,Pde4d,Adcy1,Grin2a,Eif4ebp2,Pja2,Slc24a2,Btbd9,Gria1,Chrna7,Neto1,Tacr1,Psen1,Cx3cr1,Jph3,Mecp2,Prkcz,Htr7,Brinp1,Reln,Hrh1,Slc8a2,Grin1,Ccnd2,Creb1,Kalrn,Shank2,Adrb1,Htr2a,Pcdh8,Crhr1,Sorcs3,Kcnk2,Cnr1,Grm7,Ldlr,Ntrk2,Drd2,Crtc1,Lmx1b,S100b,Rcan2,Nrg1,Pak7,Adcy8,Glud1,Atp1a3,Pak6,Syt4,Rcan1,Kcnk10,Srf,Slc8a3,Trpm7,Drd1,Atad1,Shank1,Ptgs1,Igf1,B4galt2,Mapt,Oxtr	50557,24654,54239,25461,24627,305509,24409,361845,192256,84550,294318,50592,25302,307206,24807,29192,171056,307916,29386,25522,65032,140610,24718,24448,140447,24408,64033,81646,84009,171093,24925,29595,64865,58959,294043,170899,25248,81672,300438,25054,24318,684527,114501,25742,140666,112400,311450,29241,24399,24213,296078,64440,266766,65272,501099,140448,679906,24316,309532,78957,24693,24482,313…
GO:1905114	3.6742506764909e-05	0.999976460705024	182	414	cell surface receptor signaling pathway involved in cell-cell signaling	BP	13579	4060	Gsk3b,Foxo3,Mgat3,Grin3a,Pten,Nrxn1,Rbpj,Csnk1g3,Grm5,Chrnb2,Celf4,Grid1,Nlgn3,Ctnnd2,Btrc,Csnk1a1,NEWGENE_1306210,Stx1b,Nlgn1,Csnk2a1,Ctnnb1,Vangl2,Tbc1d24,Grin2a,Abat,Ddb1,LOC100909750,Grid2,Lrp6,Strn,Gabrb3,Glra2,Xiap,Pygo1,Ppp3ca,Ppp1r9a,Rims2,Cyld,Dgki,Prkaa2,Grik3,Tnks,Tiam1,Nlgn2,Gria1,Ppm1a,Chrna7,Rac1,Senp2,Glra1,Amer1,Adora1,Abl2,Neto1,Psen1,Foxo1,Ccny,Cdk14,Mecp2,Tbl1x,Mpp2,Prkcz,Tbl1x…	84027,294515,29582,191573,50557,60391,679028,64823,24418,54239,307540,79219,171297,114028,361765,113927,361217,24923,116647,116549,84353,289229,287110,24409,81632,64470,311860,79220,312781,29149,24922,24397,63879,691857,24674,84685,116839,312937,688705,78975,298521,290794,304109,117096,50592,24666,25302,363875,78973,25674,501584,29290,304883,307206,29192,84482,361261,362316,29386,302711,85275,255…
GO:0014046	4.00087288173988e-05	0.999993073720532	18	26	dopamine secretion	BP	13579	4060	Chrnb2,Htr1b,Kcna2,Abat,Oprk1,Syt7,Rtn4,Htr2a,Npy2r,Cnr1,Gabbr1,Drd2,Syt1,Chrna4,Syt4,Prkcb,Drd3,Entpd1	54239,25075,25468,81632,29335,59267,83765,29595,66024,25248,81657,24318,25716,25590,64440,25023,29238,64519
GO:0014059	4.00087288173988e-05	0.999993073720532	18	26	regulation of dopamine secretion	BP	13579	4060	Chrnb2,Htr1b,Kcna2,Abat,Oprk1,Syt7,Rtn4,Htr2a,Npy2r,Cnr1,Gabbr1,Drd2,Syt1,Chrna4,Syt4,Prkcb,Drd3,Entpd1	54239,25075,25468,81632,29335,59267,83765,29595,66024,25248,81657,24318,25716,25590,64440,25023,29238,64519
GO:0019220	4.2499713447659e-05	0.99996703681706	520	1428	regulation of phosphate metabolic process	BP	13579	4060	Il6st,Gsk3b,Akap6,Slc7a14,Mapk1,Ppm1e,Pafah1b1,Timp2,Dlg2,Dnm1l,Ndst1,Robo1,Mapk9,Pak3,Prkar2a,Cntn1,Adar,Pten,Nrxn1,Map2k4,Gnaq,Plcb1,Dusp8,Nos1,Grk3,Grm5,Trpc5,Tnik,Smcr8,Pdpk1,Pik3r3,Osbpl8,Itch,Spred2,Slk,Wnk3,Prkce,Dcc,Pde4d,Kidins220,Cdk5r1,Erbb4,Crk,Elp1,Crebl2,Htr1b,Galr1,Prkar1a,Ctnnb1,Spred1,Vangl2,Ar,Rasgrp1,Nf1,Gba,Ppargc1a,Dscam,Srcin1,Hipk3,Frs2,LOC100909750,Dlc1,Magi2,Lrp6,Gpatch2,…	25205,84027,64553,499587,116590,360593,83572,29543,64053,114114,29633,58946,50658,29433,29699,117258,81635,50557,60391,287398,81666,24654,361679,24598,25372,24418,140933,294917,497918,81745,60664,314824,311567,305539,54308,317420,29340,25311,24627,116478,116671,59323,54245,140934,362453,25075,50577,25725,84353,296072,289229,24208,29434,24592,684536,83516,171119,56029,83617,314850,311860,58834,113…
GO:0090087	4.47043040649916e-05	0.99996822424542	276	729	regulation of peptide transport	BP	13579	4060	Gsk3b,Uhmk1,Mapk1,Exoc4,Dnm1l,Kif3a,Nrxn1,Gnaq,Nos1,Bap1,Cadm1,Atg13,Ube2j1,Sema5a,Prkce,Cdk5r1,Erbb4,Acvr1c,Ahi1,Gcc2,Rasgrp1,Tm9sf4,Nf1,Kcnb1,Picalm,Srcin1,Selenot,Hsp90aa1,Abat,LOC100909750,Mief1,Doc2b,Syt11,Tmem30a,Akap5,Snap91,Epha5,Ppp3ca,Cyld,Pkia,Madd,Syt9,Nkap,Dnajc27,Rasl10b,Bmpr1a,Angpt1,Tiam1,Nlgn2,Arrb1,Ppm1a,Med1,Il33,Gpam,Stxbp5l,Sptbn1,Syt7,Tgfbr1,Mrgpre,Vamp7,Atg7,Adora1,Abl2,Ede…	84027,246332,116590,116654,114114,84392,60391,81666,24598,306257,363058,362164,297961,310207,29340,116671,59323,245921,308923,309798,29434,296279,24592,25736,89816,56029,365802,299331,81632,311860,315141,81820,60568,300857,171026,65178,79208,24674,312937,114906,94193,60564,298342,298859,303382,81507,89807,304109,117096,25387,24666,497991,361749,29653,288080,305614,59267,29591,404660,85491,312647,…
GO:0036465	4.67349136717729e-05	0.999986382736337	29	49	synaptic vesicle recycling	BP	13579	4060	Dnm3,Dnajc6,Dnm1l,Pacsin1,Nlgn3,Stx1b,Nlgn1,Amph,Syt11,Snap91,Fgf14,Calm2,Btbd9,Nlgn2,Dnm1,Syt7,Syt2,Synj1,Sh3gl2,Canx,Bcl2l1,Eps15,Ston2,Syt1,Calm1,Cyfip1,Ap3d1,Ophn1,Syp	171574,313409,114114,29704,171297,24923,116647,60668,60568,65178,63851,24242,294318,117096,140694,59267,24805,85238,116743,29144,24888,313474,314349,25716,24244,308666,314633,312108,24804
GO:0051966	4.72648979349812e-05	0.999985011569652	37	57	regulation of synaptic transmission, glutamatergic	BP	13579	4060	Nrxn1,Grm5,Nlgn3,Nlgn1,Htr1b,Tnr,Stxbp1,Dgki,Grik3,Nlgn2,Adora1,Psen1,Grm1,Reln,Kalrn,Shank2,Htr2a,Grm8,Npy2r,Cnr1,Glul,Grm7,Ntrk2,Gria4,Drd2,Syt1,Egfr,Grm3,Drd1,Cdh2,Atad1,Ptk2b,Gria2,Ophn1,Tshz3,Oxtr,Iqsec2	60391,24418,171297,116647,25075,25567,25558,688705,298521,117096,29290,29192,24414,24718,84009,171093,29595,60590,66024,25248,24957,81672,25054,29629,24318,25716,24329,24416,24316,83501,309532,50646,29627,312108,308523,25342,685244
GO:0007265	4.89744294829192e-05	0.999971073601784	131	279	Ras protein signal transduction	BP	13579	4060	Abi2,Timp2,Nckap1,Robo1,Pak3,Abr,Shoc2,Arhgap35,Icmt,Crk,Vangl2,Rasgrp1,Mfn2,Nf1,LOC100909750,Dlc1,Kras,Sos1,Rasa3,Rock2,Madd,Dgki,Ralgapb,Itsn1,Arfgef1,Tiam1,Arrb1,Brap,Rac1,Rasgrf1,Dhcr24,Ripor2,Rasal2,Kpnb1,Wasf2,Prex1,Itpkb,Abl2,Shc3,Elmo1,Cdh13,Gpr17,Ralgps2,Ntn1,Rap2b,Rb1,Rasa1,Srgap1,Kalrn,Arhgap20,Adrb1,Grb2,Ksr1,Gbf1,Fgd4,Synj2bp,Rabgef1,Usp8,Rapgef2,Arhgef12,Ntrk2,Adra1a,Rala,Rap1b,Psd2…	286928,29543,58823,58946,29433,287537,309548,306400,170818,54245,289229,29434,64476,24592,311860,58834,24525,313845,29372,25537,94193,688705,362257,29491,312915,304109,25387,687346,363875,192213,298298,306934,304893,24917,313024,311647,54260,304883,114858,361251,192248,767613,304887,114523,170923,24708,25676,314903,84009,367085,24925,81504,360573,309451,246174,64531,360797,296121,310533,367072,25…
GO:0051716	5.5005816514909e-05	0.99995323882949	1690	5014	cellular response to stimulus	BP	13579	4060	6-Mar,Snrk,Il6st,Gsk3b,Opa1,Abi2,Akap6,Atf6,Mapk1,Exoc4,Ppm1e,Map1b,Pafah1b1,Timp2,Snx27,Gpr158,Foxo3,Atf2,Nckap1,Gabrb2,Chrm2,Ppp2r5c,Dnm1l,Kif3a,Tulp4,Afdn,Ndst1,Robo1,Syngr1,Cacng2,Rbfox2,Gpr101,Spock2,Cbfa2t2,Adgrl3,Mapk9,Mgat3,Pak3,Atp2b1,Akt3,Mgrn1,Cntn1,Adar,Grin3a,Castor2,Atp2a2,Edem3,Pten,Camk2g,Rab11fip2,Nrxn1,Rbpj,Map2k4,Prkacb,Gnaq,Plcb1,Ro60,Slc8a1,Csnk1g3,Glg1,Dusp8,Dyrk1a,Abr,Nos1,…	294862,170837,25205,84027,171116,286928,64553,304962,116590,116654,360593,29456,83572,29543,260323,291352,294515,81647,58823,25451,81645,691318,114114,84392,499016,26955,29633,58946,29205,84347,362950,317608,361840,296293,170641,50658,29582,29433,29598,29414,302938,117258,81635,191573,304410,29693,289085,50557,171140,308003,60391,679028,287398,293508,81666,24654,304833,29715,64823,29476,361679,25…
GO:0046058	5.65467311855945e-05	0.999972884871139	63	136	cAMP metabolic process	BP	13579	4060	Akap6,Timp2,Pde4d,Pde1b,Htr1b,Galr1,Nf1,Adcy1,Pde4b,Adcyap1r1,Akap5,Adcy3,Pde1a,Cap1,Gnal,Calm2,Cacnb4,Arrb1,Cyct,Tbl1xr1,Cap2,Akap12,Oprl1,Adrb1,Grm8,Ece1,Npy2r,Crhr1,Adcy7,Adcy5,Oprm1,Grm7,Gucy1b1,Calcrl,Ntrk2,Drd5,Gabbr1,Npr3,Drd2,Pde10a,Adcy8,Gucy1a1,Abca1,Gsk3a,Sstr4,Akap9,Wfs1,Calm1,Adra2a,Gpr176,Adcy2,Pde4a,Galr3,Drd1,Ntrk3,Pde3a,Gng7,P2ry13,Drd3,Ptger4,Mrap2,Ptger3,Pde1c	64553,29543,24627,29691,25075,50577,24592,305509,24626,24167,171026,64508,81529,64185,24611,24242,58942,25387,140928,365755,116653,83425,29256,24925,60590,94204,66024,58959,84420,64532,25601,81672,25202,25029,25054,25195,81657,25339,24318,63885,29241,497757,313210,50686,25555,246150,83725,24244,25083,117257,81636,25638,29235,24316,29613,50678,58979,310444,29238,84023,363112,24929,81742
GO:0007041	5.67739192387021e-05	0.999979556626785	40	69	lysosomal transport	BP	13579	4060	Snx27,Scarb2,Cacng2,Ehd3,Mgrn1,Nedd4,Rbsn,Gcc2,Mtm1,Fam160a2,Gak,Vps41,Sort1,Vps33a,Vamp7,Vps11,Vps39,Tmem106b,Stx7,Vps35,Rab12,Vps18,Arf1,Vps53,Lamp1,Ccdc91,Hgs,Tgfbrap1,Vps4b,Ncoa4,Vcp,Trak1,Dtx3l,Rab7a,Ap3d1,Lamp2,Gprasp1,Rhob,Atg14,Vps4a	260323,117106,84347,192249,302938,25489,312562,309798,288762,293343,81659,306991,83576,65081,85491,315600,362199,312132,60466,25479,25530,296083,64310,287535,25328,312863,56084,301373,360834,619385,116643,316085,498089,29448,314633,24944,171407,64373,305831,246772
GO:0018345	5.83658918521748e-05	0.999990669825628	16	23	protein palmitoylation	BP	13579	4060	Zdhhc21,Zdhhc17,Zdhhc5,Zdhhc3,Zdhhc20,Zdhhc15,Zdhhc22,Zdhhc7,Zdhhc9,Map6d1,Zdhhc23,Zdhhc2,Zdhhc14,Golga7b,Zdhhc18,Zdhhc8	298184,366889,362156,301081,305923,317235,299211,170906,302808,363823,363783,246326,499014,309378,362613,303796
GO:0051239	6.15988432320857e-05	0.999949639413477	830	2323	regulation of multicellular organismal process	BP	13579	4060	Il6st,Gsk3b,Opa1,Akap6,Ttl,Mapk1,Map1b,Pafah1b1,Dnm3,Timp2,Foxo3,Atf2,Chrm2,Scarb2,Dnm1l,Afdn,Robo1,Rbfox2,Ttc3,Cbfa2t2,Adgrl3,Mapk9,Ehd3,Pak3,Cntn1,Dpysl2,Negr1,RGD1307443,Ptprg,Atp2a2,Pten,Camk2g,Clstn2,Nrxn1,Rbpj,Prkacb,Plcb1,Slc8a1,Glg1,Abr,Nos1,Lrrtm2,Cacna2d1,Grm5,Trpc5,Chrnb2,Bap1,Tnik,Nedd4,Cadm1,Pdpk1,Ube2j1,Hspa9,Hrh2,Celf4,Itch,Pacsin1,Sema5a,Wnk3,Mtdh,Amigo1,Nlgn3,Arhgap35,Vwc2l,Mtpn,…	25205,84027,171116,64553,171572,116590,29456,83572,171574,29543,294515,81647,81645,117106,114114,26955,58946,362950,360702,296293,170641,50658,192249,29433,117258,25416,59318,361244,171357,29693,50557,171140,171394,60391,679028,293508,24654,29715,29476,287537,24598,685472,25399,24418,140933,54239,306257,294917,25489,363058,81745,297961,291671,25461,307540,311567,29704,310207,317420,170910,295365,…
GO:0090066	6.16311909950005e-05	0.999959088660881	192	454	regulation of anatomical structure size	BP	13579	4060	Clcn3,Gsk3b,Abi2,Ttl,Map1b,Pafah1b1,Nckap1,Pak3,Akt3,Dpysl2,Pten,Slc8a1,Nos1,Trpc5,Lrrc8a,Hrh2,Arhgap5,Sema5a,Arhgap35,Mtpn,Prkce,Add2,Fhod3,Ptprm,Cdk5r1,Htr1b,Sptb,Add1,Mfn2,Tnr,Dscam,Picalm,Hsp90aa1,LOC100909750,Plxna2,Mgll,Eif4g2,Ppp1r9a,Kcnma1,Wdtc1,Arfgef1,Wdr1,Sptbn2,Rnf6,Rac1,Htr1a,Bmpr2,Sptbn1,Golga4,Rdx,Prex1,Adora1,Rap1gap2,Tacr1,Chrm3,Actr2,Dlg1,Atp7a,Rtn4,Sema7a,Shroom2,Rptor,Cx3cl1,H…	84360,84027,286928,171572,29456,83572,58823,29433,29414,25416,50557,29715,24598,140933,311846,25461,299012,310207,306400,79215,29340,24171,100360334,29616,116671,25075,314251,24170,64476,25567,171119,89816,299331,311860,289392,29254,361628,84685,83731,313020,312915,360950,29211,304271,363875,24473,140590,305614,501069,315655,311647,29290,303298,24807,24260,289820,25252,24941,83765,315711,317435,2…
GO:0050885	6.33974565206781e-05	0.999979873159058	35	55	neuromuscular process controlling balance	BP	13579	4060	Pafah1b1,Camta1,Rbfox2,Nrxn1,Abr,Myo5a,Tnr,LOC100909750,Kcnma1,Tpp1,Nlgn2,Abl2,Aars,Jph3,Jph4,Myh10,Aplp2,App,Dlg4,Adcy5,Slc1a3,Hmx3,Gaa,Camk2b,Pde8b,Cntnap1,Cln8,Atp2b2,Pcdh15,Nefl,Ush1g,Shank1,Grin2c,Gm2a,Rbfox1	83572,362665,362950,60391,287537,25017,25567,311860,83731,83534,117096,304883,292023,307916,445271,79433,64312,54226,29495,64532,29483,293537,367562,24245,309962,84008,306619,24215,690865,83613,287819,78957,24411,282838,302920
GO:0006171	6.45209700259988e-05	0.999971641511517	51	107	cAMP biosynthetic process	BP	13579	4060	Akap6,Timp2,Htr1b,Galr1,Nf1,Adcy1,Adcyap1r1,Akap5,Adcy3,Cap1,Gnal,Calm2,Arrb1,Cap2,Akap12,Oprl1,Adrb1,Grm8,Ece1,Npy2r,Crhr1,Adcy7,Adcy5,Oprm1,Grm7,Gucy1b1,Calcrl,Ntrk2,Drd5,Gabbr1,Npr3,Drd2,Adcy8,Gucy1a1,Abca1,Gsk3a,Akap9,Wfs1,Calm1,Adra2a,Gpr176,Adcy2,Galr3,Drd1,Ntrk3,Gng7,P2ry13,Drd3,Ptger4,Mrap2,Ptger3	64553,29543,25075,50577,24592,305509,24167,171026,64508,64185,24611,24242,25387,116653,83425,29256,24925,60590,94204,66024,58959,84420,64532,25601,81672,25202,25029,25054,25195,81657,25339,24318,29241,497757,313210,50686,246150,83725,24244,25083,117257,81636,29235,24316,29613,58979,310444,29238,84023,363112,24929
GO:0050433	6.52054885666398e-05	0.999980156559601	28	51	regulation of catecholamine secretion	BP	13579	4060	Chrnb2,Htr1b,Kcna2,Kcnb1,Abat,Grk2,Chrna7,Oprk1,Syt7,Rtn4,Htr2a,Npy2r,Crhr1,Cnr1,Gabbr1,Drd2,Syt1,P2ry1,P2ry12,Chrna4,Syt4,Ghsr,Prkcb,Ptgs1,Drd3,Entpd1,Ptger3,Oxtr	54239,25075,25468,25736,81632,25238,25302,29335,59267,83765,29595,66024,58959,25248,81657,24318,25716,25265,64803,25590,64440,84022,25023,24693,29238,64519,24929,25342
GO:1901564	6.70595319861121e-05	0.999942949930746	1583	4820	organonitrogen compound metabolic process	BP	13579	4060	6-Mar,LOC103693780,Snrk,Il6st,Gsk3b,Opa1,Abi2,Uhmk1,Usp22,Akap6,Ttl,Mapk1,Ppm1e,Ogfod1,Galnt1,Pafah1b1,Timp2,Foxo3,Atf2,Nmnat2,Prepl,Dlg2,Ppp2r5c,Man1a2,Dnm1l,Tulp4,Ndst1,Robo1,Ttc3,Spock2,St8sia3,Man2a2,Mapk9,Mgat3,Pak3,Arel1,Prkar2a,Phf20,Akt3,Mgrn1,Cntn1,Adar,Ptprg,Extl3,Wwp1,Edem3,Pten,Larp4b,Camk2g,Nrxn1,Map2k4,Mgat5,Prkacb,Gnaq,Kbtbd11,Plcb1,Btbd3,Csnk1g3,Vcpip1,Glg1,Dusp8,Dyrk1a,Nos1,Grk3,…	294862,360975,170837,25205,84027,171116,286928,246332,303201,64553,171572,116590,360593,307657,79214,83572,29543,294515,81647,289095,298771,64053,691318,295319,114114,499016,29633,58946,360702,361840,25547,308757,50658,29582,29433,299197,29699,311575,29414,302938,117258,81635,171357,56819,297930,289085,50557,307070,171140,60391,287398,65271,293508,81666,306617,24654,311462,64823,286761,29476,3616…
GO:1901137	6.71802441935323e-05	0.999954086628103	208	558	carbohydrate derivative biosynthetic process	BP	13579	4060	Akap6,Galnt1,Timp2,Ndst1,St8sia3,Mgat3,Extl3,Mgat5,Plcb1,Nos1,Ube2j1,Stt3b,Trip11,Dpy19l4,Chst11,Htr1b,Galr1,Ctnnb1,Alg10,Large1,Vangl2,Nf1,Rrm2b,Ppargc1a,Adcy1,B3galt6,Cltc,Fut11,Adcyap1r1,Akap5,B3galt1,Adcy3,Cap1,Pofut1,Nipsnap2,St8sia4,Gnal,Calm2,Angpt1,Tnks,Arfgef1,Arrb1,Galnt10,Bmpr2,Galnt13,Psen1,Fktn,B3galt5,Insr,Pign,Galnt2,St3gal3,Atp7a,St8sia1,Cap2,Akap12,Tyms,Pomk,Tnip1,St6gal2,Extl1,G…	64553,79214,29543,29633,25547,29582,56819,65271,24654,24598,297961,363160,314393,297824,314694,25075,50577,84353,245960,361368,289229,24592,299976,83516,305509,298690,54241,286971,24167,171026,366064,64508,64185,311551,498174,116696,24611,24242,89807,290794,312915,25387,170501,140590,311039,29192,362520,288161,24954,309051,292090,64445,24941,25280,116653,83425,29261,306549,363599,301155,313610,66…
GO:0021987	6.87670531642776e-05	0.999967728363806	64	122	cerebral cortex development	BP	13579	4060	Gsk3b,Pafah1b1,Afdn,Robo1,Plcb1,Btbd3,Cdk5r1,Csnk2a1,Ctnnb1,Nf1,Grin2a,Lrp6,Cul5,Rac1,Mdga1,Atg7,Psen1,Fgfr1,Vldlr,Cx3cr1,Mecp2,Rtn4,Reln,Zbtb18,Grin1,Nrp2,Tsc1,Hif1a,Ppp1r9b,Bcl2,Bcl2l1,Pou3f2,Ntrk2,Kif5a,Fut10,LOC103690024,Ncoa1,Atic,Tacc1,Nefm,Adgrg1,Nrp1,Egfr,Atp1a3,Gng12,Srgap2,Ascl1,Nefl,Ndel1,Dmrta2,Lhx6,Cdh2,Bbs1,Gart,Cdk5r2,Nr2e1,Gli3,Dcx,Nefh,Dab2ip,Lrp1,Foxp2,Pou3f3,Slit2	84027,83572,26955,58946,24654,311462,116671,116549,84353,24592,24409,312781,64624,363875,309659,312647,29192,79114,25696,171056,29386,83765,24718,64619,24408,81527,60445,29560,84686,24224,24888,29588,25054,314906,497619,312703,313929,81643,306562,24588,260326,246331,24329,24213,114120,360840,64186,83613,170845,313471,311901,83501,309156,288259,501164,684085,140588,84394,24587,192126,299858,500037…
GO:0002070	7.0333137879194e-05	0.999994920792993	12	14	epithelial cell maturation	BP	13579	4060	Fem1b,Tyms,Hif1a,Gpat4,Xbp1,Rfx3,Gja1,Tfcp2l1,Six3,Pgr,Foxa1,Esr2	315745,29261,29560,290843,289754,361746,24392,304741,78974,25154,25098,25149
GO:0030902	7.18364162035397e-05	0.999962529929888	81	165	hindbrain development	BP	13579	4060	LOC103693780,Rbfox2,Cntn1,Nrxn1,Mtpn,Cdk5r1,Acvr1c,Ahi1,Ctnnb1,Nr2c2,Ppargc1a,Abat,LOC100909750,Plxna2,Dlc1,Grid2,Lrp6,Atrn,Usp9x,Ncoa2,Nfib,Lhx5,Cul5,Nf1x,Sptbn2,Atg7,Abl2,Zfp365,Insr,Sez6l,Aars,Mecp2,Atp7a,Myh10,Klhl1,Zbtb18,Grin1,Lhx1,Prox1,Bcl2,Wls,Ntm,Gpr37l1,Shh,Sdf4,Otx1,Ncoa1,Lmx1b,Tgfb2,Atp2b2,Igf1r,Atic,Ctnna2,Sstr1,Glud1,Myo16,Sez6l2,Ascl1,Gnpat,Cbs,Pak1,Slc4a7,Itgb1,Fgf2,Arcn1,Gart,Cd…	360975,362950,117258,60391,79215,116671,245921,308923,84353,50659,83516,81632,311860,289392,58834,79220,312781,83526,363445,83724,29227,124451,64624,81524,29211,312647,304883,499425,24954,304554,292023,29386,24941,79433,290426,64619,24408,257634,305066,24224,362065,50864,252939,29499,155173,25646,313929,114501,81809,24215,25718,81643,297357,25033,24399,192253,308988,64186,84470,24250,29431,117955…
GO:0021549	7.25716539388442e-05	0.999966525035315	61	116	cerebellum development	BP	13579	4060	LOC103693780,Cntn1,Nrxn1,Mtpn,Cdk5r1,Acvr1c,Nr2c2,Ppargc1a,Abat,LOC100909750,Grid2,Lrp6,Atrn,Usp9x,Ncoa2,Lhx5,Nf1x,Sptbn2,Atg7,Abl2,Zfp365,Insr,Sez6l,Aars,Mecp2,Atp7a,Myh10,Klhl1,Zbtb18,Lhx1,Prox1,Ntm,Sdf4,Ncoa1,Lmx1b,Atp2b2,Igf1r,Atic,Sstr1,Glud1,Myo16,Sez6l2,Gnpat,Cbs,Pak1,Arcn1,Gart,Cdk5r2,Samd4b,Cdkn2a,Esr2,Sez6,B4galt2,Fzd4,Wnt7a,Foxp2,Hap1,Neurod2,Kcnc1,Sema4c,Gli2	360975,117258,60391,79215,116671,245921,50659,83516,81632,311860,79220,312781,83526,363445,83724,124451,81524,29211,312647,304883,499425,24954,304554,292023,29386,24941,79433,290426,64619,257634,305066,50864,155173,313929,114501,24215,25718,81643,25033,24399,192253,308988,84470,24250,29431,300674,288259,501164,308473,25163,25149,192247,313536,64558,114850,500037,29430,54276,25327,301346,304729
GO:0021537	8.07225666624017e-05	0.99995164748325	125	274	telencephalon development	BP	13579	4060	LOC103693780,Gsk3b,Pafah1b1,Kif3a,Afdn,Robo1,Dpysl2,Pten,Plcb1,Slc8a1,Btbd3,Cdk5r1,Erbb4,Acvr1c,Csnk2a1,Ctnnb1,Kcna1,Nf1,Tnr,Grin2a,Lrp6,Akap5,Epha5,Usp9x,Nfib,Robo2,Lhx5,Cul5,Rac1,Slitrk5,Mdga1,Atg7,Psen1,Fgfr1,Csf1r,Vldlr,Cx3cr1,Insr,Bcan,Mecp2,Rtn4,Sema7a,Reln,Slc8a2,Myh10,Zbtb18,Grin1,Htr5a,Nrp2,Tsc1,Hif1a,Sall3,Slit1,Lhx1,Prox1,Ppp1r9b,Atp2b4,Cntn2,Phlpp1,Bcl2,Bcl2l1,Ezh1,Pou3f2,Ntrk2,Kif5a,…	360975,84027,83572,84392,26955,58946,25416,50557,24654,29715,311462,116671,59323,245921,116549,84353,24520,24592,25567,24409,312781,171026,79208,363445,29227,84409,124451,64624,363875,306152,309659,312647,29192,79114,307403,25696,171056,24954,25393,29386,83765,315711,24718,140447,79433,64619,24408,25689,81527,60445,29560,364910,65047,257634,305066,84686,29600,25356,59265,24224,24888,303547,29588,…
GO:0048869	8.42812357951634e-05	0.999929344730569	1127	3182	cellular developmental process	BP	13579	4060	LOC103693780,Il6st,Gsk3b,Opa1,Abi2,Uhmk1,Akap6,Ttl,Mapk1,Exoc4,Wdr7,Map1b,Pafah1b1,Dnm3,Timp2,Foxo3,Atf2,Gabrb2,Scarb2,Ncam2,Dlg2,Dnm1l,Kif3a,Afdn,Robo1,Rbfox2,Ttc3,Cbfa2t2,Adgrl3,Mapk9,Pak3,Vezf1,Cntn1,Kif2a,Adar,Grin3a,Dpysl2,Negr1,RGD1307443,Ptprg,Atp2a2,Pten,Camk2g,Fndc3a,Nrxn1,Rbpj,Map2k4,Gnaq,Plcb1,Slc8a1,Btbd3,Csnk1g3,Glg1,Nos1,Myo5a,Grm5,Myt1l,Trpc5,Chrnb2,Dpysl5,Tnik,Nedd4,Kcnab2,Ostm1,C…	360975,25205,84027,171116,286928,246332,64553,171572,116590,116654,66031,29456,83572,171574,29543,294515,81647,25451,117106,288280,64053,114114,84392,26955,58946,362950,360702,296293,170641,50658,29433,287615,117258,84391,81635,191573,25416,59318,361244,171357,29693,50557,171140,306022,60391,679028,287398,81666,24654,29715,311462,64823,29476,24598,25017,24418,116668,140933,54239,65208,294917,2548…
GO:1903421	8.61476838373697e-05	0.999992335414588	11	14	regulation of synaptic vesicle recycling	BP	13579	4060	Dnm1l,Stx1b,Nlgn1,Syt11,Fgf14,Calm2,Btbd9,Dnm1,Bcl2l1,Calm1,Cyfip1	114114,24923,116647,60568,63851,24242,294318,140694,24888,24244,308666
GO:0021799	8.81010522825745e-05	0.999982753585354	20	28	cerebral cortex radially oriented cell migration	BP	13579	4060	Pafah1b1,Cdk5r1,Ctnnb1,Cul5,Rac1,Mdga1,Rtn4,Reln,Pou3f2,Fut10,Adgrg1,Srgap2,Ndel1,Lhx6,Cdk5r2,Nr2e1,Gli3,Dcx,Dab2ip,Pou3f3	83572,116671,84353,64624,363875,309659,83765,24718,29588,497619,260326,360840,170845,311901,501164,684085,140588,84394,192126,192109
GO:0019932	9.33070041148436e-05	0.999944962994805	111	258	second-messenger-mediated signaling	BP	13579	4060	Akap6,Exoc4,Gpr101,Mgrn1,Atp2a2,Gnaq,Slc8a1,Nos1,Myo5a,Grm5,Pdpk1,Ncam1,Pde4d,Galr1,Grin2a,Eif4ebp2,Adcyap1r1,Adcy3,Epha5,Ppp3ca,Ppp1r9a,Rims2,Gnal,Calm2,Rcan3,Camkk2,Mcu,Jph3,Cdh13,Grm1,Htr7,Pde7b,Grin1,Htr5a,Hdac4,Thbs1,Ednrb,Adrb1,Gpr26,Ksr1,Nfatc3,Npy2r,Ppp1r9b,Rasd2,Crhr1,Sri,Adcy5,Atp2b4,Oprm1,Htr4,Gucy1b1,Calcrl,Htr2c,Prnp,Edn3,Ppp3cb,Rapgef2,Ntrk2,Nfatc2,Adra1a,Drd5,Itpr1,Gnai1,Pclo,Adgrl…	64553,116654,317608,302938,29693,81666,29715,24598,25017,24418,81745,24586,24627,50577,24409,361845,24167,64508,79208,24674,84685,116839,24611,24242,362627,83506,294560,307916,192248,24414,65032,140929,24408,25689,363287,445442,50672,24925,192153,360573,361400,66024,84686,171099,58959,683667,64532,29600,25601,25324,25202,25029,25187,24686,366270,24675,310533,25054,311658,29412,25195,25262,25686,5…
GO:0032228	9.56483307827907e-05	0.999977537822782	23	34	regulation of synaptic transmission, GABAergic	BP	13579	4060	Pten,Prkce,Cntnap4,Erbb4,Nlgn1,Htr1b,Nf1,Kras,Stxbp1,Nlgn2,Adora1,Tacr1,Plcl1,Cnr1,Plcl2,Slc6a1,Usp46,Adra1a,Drd2,Kif5b,Hap1,Car2,Oxtr	50557,29340,307865,59323,116647,25075,24592,24525,25558,117096,29290,24807,84587,25248,301173,79212,289584,29412,24318,117550,29430,54231,25342
GO:0015844	9.60330497464112e-05	0.999961698655331	40	82	monoamine transport	BP	13579	4060	Cadps,Nos1,Chrnb2,Nat8l,Htr1b,Kcna2,Kcnb1,Abat,Chrm5,Grk2,Chrna7,Htr1a,Oprk1,Syt7,Mecp2,Rtn4,Htr7,Htr2a,Npy2r,Gpm6b,Crhr1,Cnr1,Smpd3,Slc18a2,Gabbr1,Drd2,Syt1,P2ry1,P2ry12,Xbp1,Chrna4,Syt4,Ghsr,Prkcb,Drd1,Ptgs1,Drd3,Entpd1,Ptger3,Oxtr	26989,24598,54239,289727,25075,25468,25736,81632,53949,25238,25302,24473,29335,59267,29386,83765,65032,29595,66024,192179,58959,25248,94338,25549,81657,24318,25716,25265,64803,289754,25590,64440,84022,25023,24316,24693,29238,64519,24929,25342
GO:0042063	9.60660424260352e-05	0.999942077960233	122	280	gliogenesis	BP	13579	4060	Il6st,Mapk1,Exoc4,Pafah1b1,Afdn,Pten,Nlgn3,Cdk5r1,Ctnnb1,Mfn2,Nf1,LOC100909750,Lingo1,Lrp6,Kras,Kcnq3,Nfib,Tiam1,Nf1x,Wdr1,Il33,Epha4,Mpp5,Kcnj10,Abl2,Zfp365,Psen1,Ptprj,Mecp2,Tenm4,Rtn4,Reln,Creb1,Synj1,Eef2,App,Dag1,Lyn,Cntn2,Bcl2,Nkx2-2,Ldlr,Sox5,Fgfr3,Pou3f2,Ntrk2,Rnf10,Plpp3,Gpr37l1,Shh,Enpp2,Sox8,Etv5,Cntnap1,Id2,P2ry1,Pard3,Tgfb2,Mbd1,Trpc4,P2ry12,S100b,Nrg1,Adgrg1,Csf1,Ptk2,Arhgef7,Sox6,E…	25205,116590,116654,83572,26955,50557,171297,116671,84353,64476,24592,311860,315691,312781,24525,29682,29227,304109,81524,360950,361749,316539,314259,29718,304883,499425,29192,29645,29386,308831,83765,24718,81646,85238,29565,54226,114489,81515,25356,24224,366214,300438,140587,84489,29588,25054,288710,192270,252939,29499,84050,302993,303828,84008,25587,25265,81918,81809,291439,84494,64803,25742,11…
GO:0007034	9.69031447143789e-05	0.999958584349906	48	94	vacuolar transport	BP	13579	4060	Snx27,Scarb2,Cacng2,Ehd3,Mgrn1,Nedd4,Rbsn,Gcc2,Mtm1,Fam160a2,Gak,Vps41,Sort1,Vps33a,RGD1566265,Vamp7,Vps11,Fgfr1,Vps39,Tmem106b,Stx7,Vps35,Vti1a,Pik3r4,Gosr2,Rab12,Vps18,Arf1,Vps53,Lamp1,Ccdc91,Hgs,Tgfbrap1,Vps4b,Ncoa4,Vcp,Chmp1a,Trak1,Leprotl1,Dtx3l,Rab7a,Ap3d1,Chmp6,Lamp2,Gprasp1,Rhob,Atg14,Vps4a	260323,117106,84347,192249,302938,25489,312562,309798,288762,293343,81659,306991,83576,65081,363487,85491,315600,79114,362199,312132,60466,25479,65277,363131,64154,25530,296083,64310,287535,25328,312863,56084,301373,360834,619385,116643,365024,316085,361160,498089,29448,314633,287873,24944,171407,64373,305831,246772
GO:0051130	0.000105183836278012	0.999919618790123	406	1054	positive regulation of cellular component organization	BP	13579	4060	Gsk3b,Opa1,Abi2,Tbc1d5,Mapk1,Ppm1e,Frmpd4,Map1b,Pip4k2b,Pafah1b1,Dnm3,Nckap1,Scarb2,Dnm1l,Kif3a,Robo1,Cbfa2t2,Adgrl3,Mapk9,Pak3,Cntn1,Negr1,Clstn2,Nrxn1,Plcb1,Abr,Nos1,Lrrtm2,Trpc5,Bap1,Tnik,Smcr8,Atg13,Slk,Pacsin1,Sema5a,Amigo1,Nlgn3,Lpin1,Arhgap35,Prkce,Dpysl3,Dcc,Kidins220,Adgrb3,Bicd1,Rrn3,Crk,Nlgn1,Ttbk2,Ahi1,Ctnnb1,Slitrk3,Ar,Add1,Kif3c,Mfn2,Nf1,Gba,Amph,Ppargc1a,Tbc1d24,Ss18l1,Dscam,Hsp90a…	84027,171116,286928,501088,116590,360593,302656,29456,89812,83572,171574,58823,117106,114114,84392,58946,296293,170641,50658,29433,117258,59318,171394,60391,24654,287537,24598,685472,140933,306257,294917,497918,362164,54308,29704,310207,295365,171297,313977,306400,29340,25418,25311,116478,301309,362466,304714,54245,116647,311349,308923,84353,310519,24208,24170,85248,64476,24592,684536,60668,83516…
GO:1902803	0.000106147176604524	0.999975101522886	21	33	regulation of synaptic vesicle transport	BP	13579	4060	Prepl,Dnm1l,Atp2a2,Rims3,Stx1b,Nlgn1,Napb,Syt11,Stxbp1,Rims2,Fgf14,Rims4,Calm2,Btbd9,Dnm1,Rims1,Bcl2l1,Rap1b,Syt4,Calm1,Cyfip1	298771,114114,29693,65025,24923,116647,499903,60568,25558,116839,63851,266976,24242,294318,140694,84556,24888,171337,64440,24244,308666
GO:1903522	0.000106245921316513	0.999940797978023	92	206	regulation of blood circulation	BP	13579	4060	Akap6,Chrm2,Ehd3,Atp2a2,Slc8a1,Nos1,Cacna2d1,Hrh2,Scn2b,Pde4d,Pde4b,Hsp90aa1,LOC100909750,Grk2,Gnao1,Calm2,Prkca,Chrna7,Kcnj2,Bmpr2,Adora1,Tacr1,Tacr3,Chrm3,Kcnd3,Sp4,Dlg1,Cx3cl1,Gpd1l,Cacna1e,Pik3r1,Hrh1,Hdac4,Cd38,Cacnb2,Adrb1,Htr2a,Hif1a,Thra,Tmem65,Sri,Scn3b,Atp2b4,Ptafr,Mef2a,Casr,Htr2c,Edn3,Adra1a,Srebf1,Itpr1,Gaa,Nup155,Drd2,Kcne5,Scn4b,Tgfb2,Kcnj5,Itpr2,Atp1a2,Thrb,Atp1a1,Egfr,Apln,Gsk3a,…	64553,81645,192249,29693,29715,24598,25399,25461,25349,24627,24626,299331,311860,25238,50664,24242,24680,25302,29712,140590,29290,24807,24808,24260,65195,25162,25252,89808,363159,54234,25513,24448,363287,25668,116600,24925,29595,29560,81812,500874,683667,245956,29600,58949,309957,24247,25187,366270,29412,78968,25262,367562,117021,24318,681190,315611,81809,29713,81678,24212,24831,24211,24329,58812…
GO:1903532	0.000108999344266048	0.999929994907797	147	367	positive regulation of secretion by cell	BP	13579	4060	Dnm1l,Cadps,Dpysl2,Chrnb2,Cadm1,Prkce,Stx1b,Nlgn1,Galr1,Rasgrp1,Mfn2,Kcnb1,Rab27b,Selenot,Abat,LOC100909750,Doc2b,Stxbp1,Syt9,Syt10,Grk2,Rasl10b,Nlgn2,Arrb1,Prkca,Il33,Oprk1,Stxbp5l,Sptbn1,Syt7,Vamp7,Atg7,Abl2,Tacr1,Fgfr1,Csf1r,Irs1,Mcu,Il1rap,Prkcz,Scamp5,Adam9,Rtn4,Stam,Rims1,Cd274,Smad4,Rab2b,Creb1,Cd38,Ifnar1,Vps35,Adrb1,Oga,Hif1a,Npy2r,Crhr1,AABR07031756.1,Sri,Ptafr,Glul,Casr,Htr2c,Smpd3,Edn…	114114,26989,25416,54239,363058,29340,24923,116647,50577,29434,64476,25736,84590,365802,81632,311860,81820,25558,60564,60567,25238,303382,117096,25387,24680,361749,29335,288080,305614,59267,85491,312647,304883,24807,79114,307403,25467,294560,25466,25522,65171,290834,83765,498798,84556,499342,50554,305853,81646,25668,288264,25479,24925,154968,29560,66024,58959,24413,683667,58949,24957,24247,25187,…
GO:0051656	0.000109150912385277	0.999930044371178	150	364	establishment of organelle localization	BP	13579	4060	Ttl,Dctn4,Exoc4,Map1b,Pafah1b1,Dnm3,Dnajc6,Prepl,Rph3a,Apba1,Dnm1l,Ap3m2,Cadps,Hmces,Dpysl2,Atp2a2,Rims3,Myo5a,Cplx2,Pdpk1,Pacsin1,Nlgn3,Bicd1,Stx1b,Nlgn1,Ahi1,Ctnnb1,Rasgrp1,Kif3c,Bicd2,Amph,Rab27b,Napb,Doc2b,Syt11,Stxbp1,Snap91,Rims2,Fgf14,Tmed10,Syt9,Syt10,RGD1566265,Rims4,Calm2,Btbd9,Nlgn2,Dnm1,Sptbn2,Syt7,Vamp7,Kpnb1,Psen1,Apba2,Actr2,Mecp2,Dlg1,Prkcz,Kif1b,Shroom2,Trim9,Ntn1,Syt2,Rims1,Myh1…	171572,84428,116654,29456,83572,171574,313409,298771,171039,83589,114114,140667,26989,297428,25416,29693,65025,25017,116657,81745,29704,171297,362466,24923,116647,308923,84353,29434,85248,306809,60668,84590,499903,81820,60568,25558,65178,116839,63851,84599,60564,60567,363487,266976,24242,294318,117096,140694,29211,59267,85491,24917,29192,83610,289820,29386,25252,25522,117548,317435,155812,114523,…
GO:0030163	0.00010918837980282	0.999921458975629	261	687	protein catabolic process	BP	13579	4060	6-Mar,Gsk3b,Usp22,Timp2,Ppp2r5c,Ttc3,Arel1,Wwp1,Edem3,Pten,Btbd3,Pcyox1,Bap1,Nedd4,Ube2j1,Stt3b,Itch,Pias1,Btrc,Klhl11,Csnk1a1,Sel1l,Klhl42,Ubr1,Rnf38,Nub1,Usp32,Csnk2a1,Bace1,Mtm1,Rnf4,Wac,Gba,Zmpste24,Grin2a,Rnf216,Rnf144a,Rnf11l1,Hsp90aa1,Usp25,Ddb1,Usp48,Dlgap1,Rnf180,Trip12,N4bp1,Ube3a,Taf1,Usp9x,Cyld,Smarcc1,Usp5,Usp13,Spopl,Lrsam1,Btbd9,Tmf1,Cul5,Ube2h,Arrb1,Nploc4,Rnf6,Hecw2,Il33,Epha4,Ub…	294862,84027,303201,29543,691318,360702,299197,297930,289085,50557,311462,246302,306257,25489,297961,363160,311567,300772,361765,287706,113927,314352,500367,499877,171501,296731,303394,116549,29392,288762,29274,307029,684536,313564,24409,304294,500636,100364162,299331,304150,64470,362636,65040,685384,316575,291921,361585,317256,363445,312937,301020,297593,310306,296532,311866,294318,114206,64624,…
GO:0051338	0.000113222534361904	0.999917225403766	289	755	regulation of transferase activity	BP	13579	4060	Gsk3b,Akap6,Mapk1,Ppm1e,Robo1,Pak3,Prkar2a,Adar,Pten,Nrxn1,Map2k4,Gnaq,Dusp8,Grm5,Tnik,Smcr8,Pdpk1,Pik3r3,Osbpl8,Spred2,Slk,Kidins220,Cdk5r1,Erbb4,Crk,Elp1,Fem1b,Prkar1a,Ctnnb1,Spred1,Vangl2,Rasgrp1,Nf1,Gba,Srcin1,Hipk3,Hsp90aa1,Frs2,LOC100909750,Lrp6,Stk24,Dstyk,Kras,Ppm1f,Dusp16,Lrtm2,Flrt1,Ppp1r9a,Pkia,Madd,Fem1a,Nipsnap2,Spag9,Taok3,Lrrtm4,Angpt1,Tnks,Tiam1,Arrb1,Prkca,Vapb,Chrna7,Rac1,Epha4,…	84027,64553,116590,360593,58946,29433,29699,81635,50557,60391,287398,81666,361679,24418,294917,497918,81745,60664,314824,305539,54308,116478,116671,59323,54245,140934,315745,25725,84353,296072,289229,29434,24592,684536,56029,83617,299331,314850,311860,312781,361092,304791,24525,287931,297682,680883,499308,84685,114906,94193,316131,498174,360600,304530,500219,89807,290794,304109,25387,24680,60431,…
GO:0051047	0.000115775240285555	0.999924507403025	156	394	positive regulation of secretion	BP	13579	4060	Dnm1l,Cadps,Mapk9,Dpysl2,Chrnb2,Cadm1,Prkce,Stx1b,Nlgn1,Galr1,Rasgrp1,Mfn2,Kcnb1,Rab27b,Selenot,Abat,LOC100909750,Doc2b,Stxbp1,Syt9,Syt10,Grk2,Rasl10b,Tmf1,Nlgn2,Arrb1,Prkca,Il33,Oprk1,Stxbp5l,Sptbn1,Syt7,Vamp7,Atg7,Adora1,Abl2,Tacr1,Fgfr1,Csf1r,Irs1,Mcu,Il1rap,Prkcz,Scamp5,Adam9,Rtn4,Stam,Rims1,Cd274,Smad4,Rab2b,Creb1,Cd38,Ifnar1,Vps35,Oprl1,Ednrb,Adrb1,Oga,Hif1a,Npy2r,Crhr1,AABR07031756.1,Sri,A…	114114,26989,50658,25416,54239,363058,29340,24923,116647,50577,29434,64476,25736,84590,365802,81632,311860,81820,25558,60564,60567,25238,303382,114206,117096,25387,24680,361749,29335,288080,305614,59267,85491,312647,29290,304883,24807,79114,307403,25467,294560,25466,25522,65171,290834,83765,498798,84556,499342,50554,305853,81646,25668,288264,25479,29256,50672,24925,154968,29560,66024,58959,24413,…
GO:0055085	0.000117352719298812	0.999909826549423	413	1102	transmembrane transport	BP	13579	4060	Clcn3,Opa1,Akap6,Slc7a14,Sv2c,Kcnq2,Gabrb2,Slc36a4,Cacng2,Ehd3,Letm1,Atp2b1,Grin3a,Atp2a2,Pten,Kcnk9,Nrxn1,Slc9a7,Slc8a1,Nos1,Myo5a,Cacna2d1,Grm5,Xpr1,Trpc5,Chrnb2,Slc24a3,Pcyox1,Nedd4,Kcnab2,Clcn5,Nalcn,Pdpk1,Slc36a1,Lrrc8a,Grid1,Kcnj6,Wnk3,Amigo1,Nlgn3,Ero1a,Prkce,Kcnj3,Scn2b,Pde4d,Ankh,Gabra3,Scn1a,Nlgn1,Slc38a1,Hk1,Gabrg1,Kcna1,Cnnm2,Kcna2,Kcnb1,Ppargc1a,Abcb7,Picalm,Pde4b,Grin2a,Hsp90aa1,Slc…	84360,171116,64553,499587,29643,170848,25451,315439,84347,192249,305457,29598,191573,29693,50557,84429,60391,317170,29715,24598,25017,25399,24418,289424,140933,54239,85267,246302,25489,29738,25749,266760,81745,155205,311846,79219,25743,317420,295365,171297,171562,29340,50599,25349,24627,114506,24947,81574,116647,170567,25058,140674,24520,294014,25468,25736,83516,302395,89816,24626,24409,299331,17…
GO:0031987	0.000120284251142577	0.999990685238105	12	14	locomotion involved in locomotory behavior	BP	13579	4060	Adgrl3,Myo5a,Vps35,Ppp3cb,Gpr37,Arrdc3,Drd2,Rcan2,Rcan1,Ghsr,Drd3,Fzd4	170641,25017,25479,24675,117549,309945,24318,140666,266766,84022,29238,64558
GO:0016310	0.000127371483658926	0.999897046979685	643	1789	phosphorylation	BP	13579	4060	LOC103693780,Snrk,Il6st,Gsk3b,Abi2,Uhmk1,Akap6,Mapk1,Ppm1e,Pip4k2b,Pafah1b1,Timp2,Ndst1,Robo1,Pi4k2a,Mapk9,Pak3,Ip6k1,Prkar2a,Akt3,Cntn1,Adar,Pten,Camk2g,Nrxn1,Map2k4,Prkacb,Gnaq,Plcb1,Csnk1g3,Dusp8,Dyrk1a,Nos1,Grk3,Grm5,Ak4,Pik3cb,Trpc5,Tnik,Smcr8,Pdpk1,Pik3r3,Osbpl8,Ppm1l,Itch,Spred2,Slk,Wnk3,Dgkg,Prkce,Jak1,Csnk1a1,Dcc,Pde4d,Kidins220,Cdk5r1,Erbb4,Crk,Elp1,Crebl2,Acvr1c,Ttbk2,Prkar1a,Csnk2a1,H…	360975,170837,25205,84027,286928,246332,64553,116590,360593,89812,83572,29543,29633,58946,114554,50658,29433,50560,29699,29414,117258,81635,50557,171140,60391,287398,293508,81666,24654,64823,361679,25255,24598,25372,24418,29223,85243,140933,294917,497918,81745,60664,314824,310506,311567,305539,54308,317420,25666,29340,84598,113927,25311,24627,116478,116671,59323,54245,140934,362453,245921,311349,…
GO:0045956	0.000134316359623346	0.999975897026844	17	24	positive regulation of calcium ion-dependent exocytosis	BP	13579	4060	Dnm1l,Cadps,Nlgn1,Kcnb1,Doc2b,Stxbp1,Syt9,Syt10,Syt7,Scamp5,Rims1,Bcl2l1,Arf1,Syt1,Syt4,Cdk5r2,Cacna1i	114114,26989,116647,25736,81820,25558,60564,60567,59267,65171,84556,24888,64310,25716,64440,501164,56827
GO:0050770	0.00014376942351208	0.999922928717348	84	164	regulation of axonogenesis	BP	13579	4060	Gsk3b,Ttl,Map1b,Pafah1b1,Robo1,Pak3,Dpysl2,Pten,Trpc5,Sema5a,Amigo1,Arhgap35,Cdk5r1,Tnr,Dscam,LOC100909750,Plxna2,Mgll,Eif4g2,Robo2,Tiam1,Rnf6,Bmpr2,Epha4,Sipa1l1,Golga4,Ust,Psen1,Rtn4,Sema7a,Ntn1,Epha7,Slitrk1,Grin1,Map2,Slit1,Ssh2,Cntn2,Lrp4,Golga2,Spart,Pou3f2,Ntrk2,Ulk2,Rgma,Lrrc4c,Rufy3,Omg,Nefm,Nrg1,Thy1,Xk,Nrp1,Ptk2,Myo5b,Efna5,Ryk,Mark2,Nefl,Sema4d,Trak1,Limk1,Ccr5,Pak1,Ndel1,L1cam,Ret,Sr…	84027,171572,29456,83572,58946,29433,25416,50557,140933,310207,295365,306400,116671,25567,171119,311860,289392,29254,361628,84409,304109,304271,140590,316539,246212,501069,361450,29192,83765,315711,114523,171287,306147,24408,25595,65047,303342,25356,83469,64528,295053,29588,25054,303206,308739,311236,360921,450224,24588,112400,24832,497078,246331,25614,25132,116683,140585,60328,83613,306790,31608…
GO:0051240	0.000147877585273944	0.999882953575113	512	1395	positive regulation of multicellular organismal process	BP	13579	4060	Il6st,Gsk3b,Opa1,Akap6,Map1b,Pafah1b1,Timp2,Foxo3,Atf2,Scarb2,Dnm1l,Robo1,Cbfa2t2,Adgrl3,Mapk9,Pak3,Cntn1,Negr1,Pten,Clstn2,Nrxn1,Rbpj,Plcb1,Slc8a1,Nos1,Lrrtm2,Grm5,Trpc5,Tnik,Cadm1,Hrh2,Itch,Pacsin1,Sema5a,Mtdh,Amigo1,Nlgn3,Arhgap35,Vwc2l,Mtpn,Prkce,Dpysl3,Jade2,Jak1,Celf1,Dcc,Ncam1,Pde4d,Kidins220,Adgrb3,Rrn3,Erbb4,Nlgn1,Galr1,Ahi1,Ctnnb1,Slitrk3,Ar,Mtm1,Rasgrp1,Add1,Kif3c,Mfn2,Nr2c2,Nf1,Tnr,Gb…	25205,84027,171116,64553,29456,83572,29543,294515,81647,117106,114114,58946,296293,170641,50658,29433,117258,59318,50557,171394,60391,679028,24654,29715,24598,685472,24418,140933,294917,363058,25461,311567,29704,310207,170910,295365,171297,306400,501160,79215,29340,25418,303113,84598,362160,25311,24586,24627,116478,301309,304714,59323,116647,50577,308923,84353,310519,24208,288762,29434,24170,8524…
GO:0060997	0.000147919780419639	0.999950795252161	34	54	dendritic spine morphogenesis	BP	13579	4060	Opa1,Pafah1b1,Dnm3,Dnm1l,Pak3,Pten,Nlgn3,Ctnnd2,Cdk5r1,Nlgn1,Mfn2,Srcin1,Epha5,Ppp1r9a,Ube3a,Tiam1,Epha4,Sipa1l1,Zfp365,Actr2,Caprin1,Reln,Kalrn,Dlg4,Pdlim5,Camk2b,Prmt3,Baiap2,Myo5b,Ephb1,Shank1,Ephb2,Actr3,Wnt7a	171116,83572,171574,114114,29433,50557,171297,114028,116671,116647,64476,56029,79208,84685,361585,304109,316539,246212,499425,289820,362173,24718,84009,29495,64353,24245,89820,117542,25132,24338,78957,313633,81732,114850
GO:0030036	0.000148934578141005	0.999897295016964	206	493	actin cytoskeleton organization	BP	13579	4060	Abi2,Ppm1e,Pafah1b1,Nckap1,Pak3,Abr,Arhgap26,Akap2,Tnik,Pacsin1,Sema5a,Lpin1,Arhgap35,Mtpn,Prkce,Dpysl3,Add2,Fhod3,Cdk5r1,Mkln1,Crk,Prkar1a,Sptb,Vangl2,Add1,Mfn2,Nf1,LOC100909750,Dlc1,Kras,Ppm1f,Atp2c1,Epha5,Rock2,Ppp1r9a,Cap1,Ttc17,Fry,Arfgef1,Arrb1,Wdr1,Sptbn2,Rac1,Gas7,Epb41l1,Sptbn1,Sipa1l1,Rdx,Tgfbr1,Wasf2,Prex1,Pdgfra,Abl2,Tacr1,Coro2a,Csf1r,Actr2,Enah,Ppargc1b,Elmo1,Dlg1,Prkcz,Cap2,Synpo,S…	286928,360593,83572,58823,29433,287537,307459,298024,294917,29704,310207,313977,306400,79215,29340,25418,24171,100360334,116671,83536,54245,25725,314251,289229,24170,64476,24592,311860,58834,24525,287931,170699,79208,25537,84685,64185,311224,304244,312915,25387,360950,29211,363875,85246,59317,305614,246212,315655,29591,313024,311647,25267,304883,24807,313235,307403,289820,360891,291567,361251,252…
GO:0019935	0.00015099032476168	0.999933450143137	47	97	cyclic-nucleotide-mediated signaling	BP	13579	4060	Gpr101,Mgrn1,Gnaq,Pde4d,Galr1,Eif4ebp2,Adcyap1r1,Adcy3,Epha5,Rims2,Gnal,Htr7,Pde7b,Htr5a,Thbs1,Ednrb,Adrb1,Gpr26,Ksr1,Rasd2,Crhr1,Adcy5,Oprm1,Htr4,Gucy1b1,Calcrl,Rapgef2,Adra1a,Drd5,Gnai1,Pclo,Slc9a3r1,Gna13,Pde10a,Adcy8,Kcnc2,Adra2a,Adcy2,Pde4a,Adra2c,Drd1,Ptk2b,Pde3a,Pex5l,Adra1b,Drd3,Rgs2	317608,302938,81666,24627,50577,361845,24167,64508,79208,116839,24611,65032,140929,25689,445442,50672,24925,192153,360573,171099,58959,64532,25601,25324,25202,25029,310533,29412,25195,25686,56768,59114,303634,63885,29241,246153,25083,81636,25638,24175,24316,50646,50678,286937,24173,29238,84583
GO:0051223	0.000162201133857248	0.999882070498931	262	693	regulation of protein transport	BP	13579	4060	Gsk3b,Uhmk1,Mapk1,Exoc4,Dnm1l,Kif3a,Nrxn1,Gnaq,Nos1,Bap1,Cadm1,Atg13,Ube2j1,Sema5a,Prkce,Cdk5r1,Erbb4,Acvr1c,Ahi1,Gcc2,Rasgrp1,Tm9sf4,Nf1,Kcnb1,Picalm,Srcin1,Hsp90aa1,Abat,LOC100909750,Mief1,Doc2b,Syt11,Tmem30a,Akap5,Snap91,Epha5,Ppp3ca,Cyld,Pkia,Madd,Syt9,Nkap,Dnajc27,Bmpr1a,Angpt1,Tiam1,Nlgn2,Arrb1,Ppm1a,Med1,Il33,Gpam,Stxbp5l,Sptbn1,Syt7,Tgfbr1,Mrgpre,Vamp7,Atg7,Abl2,Edem1,Vps11,Psen1,Csf1r,Th…	84027,246332,116590,116654,114114,84392,60391,81666,24598,306257,363058,362164,297961,310207,29340,116671,59323,245921,308923,309798,29434,296279,24592,25736,89816,56029,299331,81632,311860,315141,81820,60568,300857,171026,65178,79208,24674,312937,114906,94193,60564,298342,298859,81507,89807,304109,117096,25387,24666,497991,361749,29653,288080,305614,59267,29591,404660,85491,312647,304883,297504,…
GO:0010498	0.000163288354926303	0.999895443883535	138	343	proteasomal protein catabolic process	BP	13579	4060	6-Mar,Gsk3b,Ppp2r5c,Wwp1,Edem3,Btbd3,Ube2j1,Stt3b,Itch,Pias1,Btrc,Klhl11,Csnk1a1,Sel1l,Klhl42,Rnf38,Nub1,Mtm1,Rnf4,Wac,Gba,Rnf216,Rnf144a,Rnf11l1,Usp25,Ddb1,Dlgap1,Rnf180,N4bp1,Taf1,Smarcc1,Usp5,Usp13,Spopl,Btbd9,Tmf1,Ube2h,Arrb1,Nploc4,Rnf6,Hecw2,Il33,Ubxn2a,Nhlrc1,Atg7,Ubqln1,Edem1,Psen1,RGD1308601,Tbl1x,Tbl1xr1,Trim9,Fbxw11,Arih1,Ube4a,Erlin2,Dnajc10,Gclc,Rnf185,Nedd4l,Znrf2,Abtb2,Uggt1,Psmd1,…	294862,84027,691318,297930,289085,311462,297961,363160,311567,300772,361765,287706,113927,314352,500367,171501,296731,288762,29274,307029,684536,304294,500636,100364162,304150,64470,65040,685384,291921,317256,301020,297593,310306,296532,294318,114206,296956,25387,140639,304271,316395,361749,685859,364682,312647,114590,297504,29192,307249,302711,365755,155812,303024,300756,315608,290823,295690,252…
GO:0044257	0.000163597496785171	0.999884693242412	219	569	cellular protein catabolic process	BP	13579	4060	6-Mar,Gsk3b,Usp22,Ppp2r5c,Ttc3,Arel1,Wwp1,Edem3,Pten,Btbd3,Pcyox1,Bap1,Nedd4,Ube2j1,Stt3b,Itch,Pias1,Btrc,Klhl11,Csnk1a1,Sel1l,Klhl42,Ubr1,Rnf38,Nub1,Usp32,Mtm1,Rnf4,Wac,Gba,Zmpste24,Rnf216,Rnf144a,Rnf11l1,Usp25,Ddb1,Usp48,Dlgap1,Rnf180,Trip12,N4bp1,Ube3a,Taf1,Usp9x,Cyld,Smarcc1,Usp5,Usp13,Spopl,Btbd9,Tmf1,Cul5,Ube2h,Arrb1,Nploc4,Rnf6,Hecw2,Il33,Epha4,Ubxn2a,Usp45,Amer1,Usp29,Rdx,Nhlrc1,Atg7,Ubql…	294862,84027,303201,691318,360702,299197,297930,289085,50557,311462,246302,306257,25489,297961,363160,311567,300772,361765,287706,113927,314352,500367,499877,171501,296731,303394,288762,29274,307029,684536,313564,304294,500636,100364162,304150,64470,362636,65040,685384,316575,291921,361585,317256,363445,312937,301020,297593,310306,296532,294318,114206,64624,296956,25387,140639,304271,316395,36174…
GO:0030817	0.000170197443439748	0.999925441555195	44	96	regulation of cAMP biosynthetic process	BP	13579	4060	Akap6,Timp2,Htr1b,Galr1,Nf1,Adcyap1r1,Akap5,Cap1,Gnal,Calm2,Arrb1,Cap2,Akap12,Oprl1,Adrb1,Grm8,Ece1,Npy2r,Crhr1,Adcy7,Oprm1,Grm7,Calcrl,Ntrk2,Drd5,Gabbr1,Npr3,Drd2,Abca1,Gsk3a,Akap9,Wfs1,Calm1,Adra2a,Gpr176,Galr3,Drd1,Ntrk3,Gng7,P2ry13,Drd3,Ptger4,Mrap2,Ptger3	64553,29543,25075,50577,24592,24167,171026,64185,24611,24242,25387,116653,83425,29256,24925,60590,94204,66024,58959,84420,25601,81672,25029,25054,25195,81657,25339,24318,313210,50686,246150,83725,24244,25083,117257,29235,24316,29613,58979,310444,29238,84023,363112,24929
GO:0043549	0.000172795564800053	0.999874578728208	263	673	regulation of kinase activity	BP	13579	4060	Gsk3b,Akap6,Mapk1,Ppm1e,Robo1,Pak3,Prkar2a,Adar,Pten,Nrxn1,Map2k4,Gnaq,Dusp8,Grm5,Tnik,Smcr8,Pdpk1,Pik3r3,Osbpl8,Spred2,Slk,Kidins220,Cdk5r1,Erbb4,Crk,Elp1,Prkar1a,Spred1,Vangl2,Rasgrp1,Nf1,Gba,Srcin1,Hipk3,Frs2,LOC100909750,Lrp6,Stk24,Dstyk,Kras,Ppm1f,Dusp16,Lrtm2,Flrt1,Ppp1r9a,Pkia,Madd,Fem1a,Spag9,Taok3,Lrrtm4,Angpt1,Tiam1,Arrb1,Prkca,Vapb,Chrna7,Rac1,Epha4,Ubash3b,Tgfbr1,Tead1,Prex1,Lrrc4b,Pd…	84027,64553,116590,360593,58946,29433,29699,81635,50557,60391,287398,81666,361679,24418,294917,497918,81745,60664,314824,305539,54308,116478,116671,59323,54245,140934,25725,296072,289229,29434,24592,684536,56029,83617,314850,311860,312781,361092,304791,24525,287931,297682,680883,499308,84685,114906,94193,316131,360600,304530,500219,89807,304109,25387,24680,60431,25302,363875,316539,315579,29591,3…
GO:0060079	0.000177616448577266	0.999919399819185	53	100	excitatory postsynaptic potential	BP	13579	4060	Gsk3b,Grin3a,Pten,Nrxn1,Chrnb2,Celf4,Grid1,Nlgn3,Stx1b,Nlgn1,Tbc1d24,Grin2a,Grid2,Glra2,Ppp3ca,Ppp1r9a,Rims2,Dgki,Grik3,Nlgn2,Gria1,Chrna7,Glra1,Adora1,Neto1,Mecp2,Mpp2,Prkcz,Glra3,Reln,Rims1,Grin1,App,Npy2r,Dlg4,Oprm1,Gria4,Chrna4,Baiap2,Met,Grik4,Glra4,S1pr2,Chrnb3,Ptk2b,Shank1,Gria2,Grin2c,Chrna2,Atxn1,Sez6,Chrna3,Wnt7a	84027,191573,50557,60391,54239,307540,79219,171297,24923,116647,287110,24409,79220,24397,24674,84685,116839,688705,298521,117096,50592,25302,25674,29290,307206,29386,85275,25522,114516,24718,84556,24408,54226,66024,29495,25601,29629,25590,117542,24553,24406,367912,29415,171131,50646,78957,29627,24411,170945,25049,192247,25101,114850
GO:0030815	0.000178269947293454	0.999958315546779	20	31	negative regulation of cAMP metabolic process	BP	13579	4060	Akap6,Htr1b,Galr1,Akap5,Oprl1,Grm8,Npy2r,Oprm1,Grm7,Gabbr1,Npr3,Drd2,Sstr4,Akap9,Adra2a,Gpr176,Galr3,P2ry13,Drd3,Ptger3	64553,25075,50577,171026,29256,60590,66024,25601,81672,81657,25339,24318,25555,246150,25083,117257,29235,310444,29238,24929
GO:0021543	0.00018097150314298	0.999897298756634	92	196	pallium development	BP	13579	4060	LOC103693780,Gsk3b,Pafah1b1,Kif3a,Afdn,Robo1,Pten,Plcb1,Btbd3,Cdk5r1,Acvr1c,Csnk2a1,Ctnnb1,Kcna1,Nf1,Grin2a,Lrp6,Akap5,Epha5,Usp9x,Lhx5,Cul5,Rac1,Mdga1,Atg7,Psen1,Fgfr1,Vldlr,Cx3cr1,Insr,Bcan,Mecp2,Rtn4,Reln,Zbtb18,Grin1,Htr5a,Nrp2,Tsc1,Hif1a,Prox1,Ppp1r9b,Atp2b4,Phlpp1,Bcl2,Bcl2l1,Ezh1,Pou3f2,Ntrk2,Kif5a,Fut10,Kirrel3,LOC103690024,Ncoa1,Igf1r,Atic,Tacc1,Nefm,Adgrg1,Nrp1,Egfr,Atp1a3,Gng12,Ptprz1,…	360975,84027,83572,84392,26955,58946,50557,24654,311462,116671,245921,116549,84353,24520,24592,24409,312781,171026,79208,363445,124451,64624,363875,309659,312647,29192,79114,25696,171056,24954,25393,29386,83765,24718,64619,24408,25689,81527,60445,29560,305066,84686,29600,59265,24224,24888,303547,29588,25054,314906,497619,315546,312703,313929,25718,81643,306562,24588,260326,246331,24329,24213,1141…
GO:0046887	0.000190660754986484	0.999905838226054	57	130	positive regulation of hormone secretion	BP	13579	4060	Prkce,Galr1,Mfn2,Selenot,Abat,Doc2b,Rasl10b,Nlgn2,Arrb1,Vamp7,Atg7,Tacr1,Fgfr1,Irs1,Mcu,Smad4,Creb1,Cd38,Oga,Hif1a,Sri,Glul,Casr,Edn3,Ppp3cb,Myrip,Nell2,Rab8b,Pfkm,Gabbr1,Drd2,P2ry1,Aacs,Oxct1,Acvr2a,Glud1,Arhgef7,Egfr,Apln,Gja1,Lepr,Kif5b,Cckar,Irs2,Trpm2,Kiss1r,Tm7sf3,Trpa1,Runx1,Lif,Hcar2,Gpr27,Pex5l,Ptger4,Ppard,Dab2,Gpld1	29340,50577,64476,365802,81632,81820,303382,117096,25387,85491,312647,24807,79114,25467,294560,50554,81646,25668,154968,29560,683667,24957,24247,366270,24675,360034,81734,266688,65152,81657,24318,25265,65984,690163,29263,24399,114559,24329,58812,24392,24536,117550,24889,29376,294329,78976,297725,312896,50662,60584,353250,65275,286937,84023,25682,79128,291132
GO:0045761	0.000191895875560768	0.999939081813803	27	48	regulation of adenylate cyclase activity	BP	13579	4060	Timp2,Galr1,Nf1,Adcyap1r1,Akap5,Cap1,Gnal,Calm2,Cap2,Adrb1,Crhr1,Oprm1,Grm7,Ntrk2,Drd5,Gabbr1,Npr3,Drd2,Akap9,Wfs1,Calm1,Galr3,Drd1,Ntrk3,Gng7,P2ry13,Drd3	29543,50577,24592,24167,171026,64185,24611,24242,116653,24925,58959,25601,81672,25054,25195,81657,25339,24318,246150,83725,24244,29235,24316,29613,58979,310444,29238
GO:0050805	0.000193014348519532	0.99992372149836	41	72	negative regulation of synaptic transmission	BP	13579	4060	Pten,Pcdh17,Celf4,Nlgn3,Htr1b,Nf1,Tnr,Kcnb1,Mgll,Grid2,Stxbp1,Ppp1r9a,Slc24a2,Dgki,Grik3,Gria1,Slc30a1,Adora1,Cd38,Shank2,Htr2a,Npy2r,Gnai2,Sorcs3,Slc6a1,Bcl2l1,Arf1,Drd5,Gnai1,Gabbr1,Rap1b,Drd2,Pnkd,Syt4,Srf,S1pr2,Drd1,Atad1,Ptk2b,Mapt,Iqsec2	50557,306055,307540,171297,25075,24592,25567,25736,29254,79220,25558,84685,84550,688705,298521,50592,58976,29290,25668,171093,29595,66024,81664,294043,79212,24888,64310,25195,25686,81657,171337,24318,100188944,64440,501099,29415,24316,309532,50646,29477,685244
GO:1902531	0.000193995982433399	0.999846409290339	490	1341	regulation of intracellular signal transduction	BP	13579	4060	Il6st,Gsk3b,Opa1,Akap6,Mapk1,Exoc4,Pafah1b1,Timp2,Dnm1l,Ndst1,Robo1,Mapk9,Pak3,Akt3,Mgrn1,Castor2,Pten,Nrxn1,Map2k4,Plcb1,Dusp8,Dyrk1a,Abr,Myo5a,Arhgap26,Grm5,Trim44,Tnik,Nedd4,Smcr8,Pdpk1,Osbpl8,Shoc2,Itch,Spred2,Sema5a,Mtdh,Arhgap35,Prkce,Btrc,Icmt,Dcc,Ncam1,Pde4d,Kidins220,Cdk5r1,Rrn3,Ubr1,Erbb4,Crk,Nlgn1,Ctnnb1,Spred1,Vangl2,Ar,Mtm1,Rasgrp1,Mfn2,Nf1,Rrm2b,Gba,Hipk3,Frs2,LOC100909750,Dlc1,Magi…	25205,84027,171116,64553,116590,116654,83572,29543,114114,29633,58946,50658,29433,29414,302938,304410,50557,60391,287398,24654,361679,25255,287537,25017,307459,24418,362172,294917,25489,497918,81745,314824,309548,311567,305539,310207,170910,306400,29340,361765,170818,25311,24586,24627,116478,116671,304714,499877,59323,54245,116647,84353,296072,289229,24208,288762,29434,64476,24592,299976,684536,8…
GO:0007156	0.000194447192805581	0.999916752081331	51	86	homophilic cell adhesion via plasma membrane adhesion molecules	BP	13579	4060	Robo1,Clstn2,Pcdh17,Pik3cb,Ptprt,Cadm1,Cdh6,Pcdh7,Amigo1,Ptprm,Dscam,Tenm3,Cdh20,Robo2,Clstn3,Clstn1,Pcdh20,Cadm2,Pcdh19,Cdh8,Cadm4,Cdh13,Cdh7,Pcdha6,Cdh10,Pcdh8,Sdk2,Dscaml1,Celsr2,Cadm3,Cdh22,Pcdhb3,Kirrel3,Pcdhb5,Fat3,Nectin1,Pcdh15,Pcdhb9,Cdh19,Nectin3,Fat1,L1cam,Ret,Pcdh18,Pcdhb4,Pcdhb21,Cdh2,Ptprf,Pcdhb2,Cdh11,Cdhr1	58946,171394,306055,85243,362263,363058,25409,360942,295365,29616,171119,306451,363948,84409,171393,313717,306081,360687,317183,84408,365216,192248,29162,394223,29181,64865,360652,315615,83465,360882,29182,291656,315546,291654,191571,192183,690865,680047,360835,288124,83720,50687,24716,295027,291655,307487,83501,360406,498843,84407,93662
GO:2000463	0.000194773211444341	0.999958134880333	21	29	positive regulation of excitatory postsynaptic potential	BP	13579	4060	Gsk3b,Pten,Nrxn1,Nlgn3,Stx1b,Nlgn1,Tbc1d24,Grin2a,Rims2,Nlgn2,Chrna7,Neto1,Prkcz,Reln,Rims1,Grin1,Dlg4,Baiap2,Ptk2b,Shank1,Wnt7a	84027,50557,60391,171297,24923,116647,287110,24409,116839,117096,25302,307206,25522,24718,84556,24408,29495,117542,50646,78957,114850
GO:0010770	0.000196880119646151	0.999897371040187	73	145	positive regulation of cell morphogenesis involved in differentiation	BP	13579	4060	Gsk3b,Opa1,Map1b,Pafah1b1,Dnm1l,Robo1,Mapk9,Pak3,Trpc5,Tnik,Sema5a,Amigo1,Crk,Mfn2,Tbc1d24,Ss18l1,Dscam,LOC100909750,Eif4g2,Akap5,Robo2,Tiam1,Rac1,Bmpr2,Epha4,Golga4,Vamp7,Prex1,Pias2,Actr2,Sema7a,Caprin1,Ntn1,Reln,Slitrk1,Lims1,Kalrn,Il1rapl1,Golga2,Carmil1,Ntrk2,Fbxw8,Enpp2,Camk2b,Numb,Rufy3,Myadm,Nrg1,Nrp1,Baiap2,Arhgef7,Myo5b,Met,Efna5,Nefl,Sema4d,Trak1,Limk1,Pak1,Dock1,Ndel1,L1cam,Srf,Shtn1,…	84027,171116,29456,83572,114114,58946,50658,29433,140933,294917,310207,295365,54245,64476,287110,192352,171119,311860,361628,171026,84409,304109,363875,140590,316539,501069,85491,311647,83422,289820,315711,362173,114523,24718,306147,499443,84009,317553,64528,306941,25054,304522,84050,24245,29419,360921,369016,112400,246331,117542,114559,25132,24553,116683,83613,306790,316085,65172,29431,309081,17…
GO:0098815	0.000201625573935811	0.999944354024255	26	39	modulation of excitatory postsynaptic potential	BP	13579	4060	Gsk3b,Pten,Nrxn1,Celf4,Nlgn3,Stx1b,Nlgn1,Tbc1d24,Grin2a,Rims2,Nlgn2,Chrna7,Neto1,Prkcz,Reln,Rims1,Grin1,App,Npy2r,Dlg4,Chrna4,Baiap2,S1pr2,Ptk2b,Shank1,Wnt7a	84027,50557,60391,307540,171297,24923,116647,287110,24409,116839,117096,25302,307206,25522,24718,84556,24408,54226,66024,29495,25590,117542,29415,50646,78957,114850
GO:1904645	0.000203991900632541	0.999954887202837	20	29	response to amyloid-beta	BP	13579	4060	Gsk3b,Foxo3,Mapk9,Cacna2d1,Grm5,Chrna7,Epha4,Psen1,App,Bcl2,Prnp,Fyn,Igf1r,Parp1,Atp1a3,Mapk8,Tlr4,Lrp1,Igf1,Tlr6	84027,294515,50658,25399,24418,25302,316539,29192,54226,24224,24686,25150,25718,25591,24213,116554,29260,299858,24482,305353
GO:0051603	0.000206311541657205	0.999855386086894	206	532	proteolysis involved in cellular protein catabolic process	BP	13579	4060	6-Mar,Gsk3b,Usp22,Ppp2r5c,Ttc3,Arel1,Wwp1,Edem3,Pten,Btbd3,Pcyox1,Bap1,Nedd4,Ube2j1,Stt3b,Itch,Pias1,Btrc,Klhl11,Csnk1a1,Sel1l,Klhl42,Ubr1,Rnf38,Nub1,Usp32,Mtm1,Rnf4,Wac,Gba,Zmpste24,Rnf216,Rnf144a,Rnf11l1,Usp25,Ddb1,Usp48,Dlgap1,Rnf180,Trip12,N4bp1,Ube3a,Taf1,Usp9x,Cyld,Smarcc1,Usp5,Usp13,Spopl,Btbd9,Tmf1,Cul5,Ube2h,Arrb1,Nploc4,Rnf6,Hecw2,Il33,Epha4,Ubxn2a,Usp45,Usp29,Nhlrc1,Atg7,Ubqln1,Edem1,P…	294862,84027,303201,691318,360702,299197,297930,289085,50557,311462,246302,306257,25489,297961,363160,311567,300772,361765,287706,113927,314352,500367,499877,171501,296731,303394,288762,29274,307029,684536,313564,304294,500636,100364162,304150,64470,362636,65040,685384,316575,291921,361585,317256,363445,312937,301020,297593,310306,296532,294318,114206,64624,296956,25387,140639,304271,316395,36174…
GO:0009101	0.00020992164888326	0.999874110607195	104	248	glycoprotein biosynthetic process	BP	13579	4060	Galnt1,Ndst1,St8sia3,Mgat3,Extl3,Mgat5,Plcb1,Ube2j1,Stt3b,Trip11,Dpy19l4,Chst11,Ctnnb1,Large1,Vangl2,B3galt6,Fut11,B3galt1,Pofut1,St8sia4,Tnks,Arfgef1,Galnt10,Bmpr2,Galnt13,Psen1,Fktn,B3galt5,Insr,Galnt2,St3gal3,Atp7a,St8sia1,Pomk,Tnip1,St6gal2,Extl1,Oga,Fut9,Soat1,Galnt16,Bcl2,Hs6st2,Uggt1,Hs6st3,Mgat4a,Cog3,Golga2,Fkrp,St8sia5,St8sia2,Fut10,Csgalnact1,Galnt9,Ndst3,Fut4,Fut8,Acan,AABR07025368.1,…	79214,29633,25547,29582,56819,65271,24654,297961,363160,314393,297824,314694,84353,361368,289229,298690,286971,366064,311551,116696,290794,312915,170501,140590,311039,29192,362520,288161,24954,292090,64445,24941,25280,306549,363599,301155,313610,154968,84597,81782,362760,24224,302489,171129,364476,367252,361073,64528,308390,364901,117523,497619,306375,304571,295430,60670,432392,58968,361142,64442…
GO:0048521	0.000213067045252239	0.999960329953133	14	23	negative regulation of behavior	BP	13579	4060	Adora1,Htr7,Napepld,Npy2r,Crhr1,Arrdc3,Drd2,Lepr,Ghsr,Drd1,Npsr1,Esr2,Ptger4,Ptger3	29290,65032,296757,66024,58959,309945,24318,24536,84022,24316,300458,25149,84023,24929
GO:0043266	0.000228833512771687	0.999900353825592	44	89	regulation of potassium ion transport	BP	13579	4060	Akap6,Pten,Gnaq,Nos1,Nedd4,Kcnab2,Amigo1,Kcna1,Akap5,Dpp10,Dpp6,Kcnj2,Oprk1,Adora1,Neto1,Dlg1,Neto2,Plcb4,Kcnip3,Htr2a,Nedd4l,Prnp,Edn3,Kcnrg,Klhl24,Akap7,Lrrc55,Kcng1,Drd2,Atp1b2,Kcne5,Wwp2,Ank3,Kcnc2,Akap9,Kcns2,Kif5b,Cckar,Ptk2b,Stk39,Kcnab1,Kcnc1,Ptger3,Kcns1	64553,50557,81666,24598,25489,29738,295365,24520,171026,363972,29272,29712,29335,29290,307206,25252,307757,25031,65199,29595,291553,24686,366270,305947,303803,361458,311171,296395,24318,24214,681190,291999,361833,246153,246150,66022,117550,24889,50646,54348,29737,25327,24929,117023
GO:0051051	0.000231223157314466	0.999841477152317	177	465	negative regulation of transport	BP	13579	4060	Gsk3b,Map1b,Pten,Gnaq,Abr,Nos1,Lrrtm2,Nedd4,Ube2j1,Hrh2,Pacsin1,Wnk3,Prkce,Stx1b,Acvr1c,Htr1b,Ahi1,Nf1,Kcnb1,Picalm,Srcin1,Abat,Syt11,Akap5,Stxbp1,Ppp3ca,Ppp1r9a,Cyld,Pkia,Madd,Gnao1,Calm2,Lrsam1,Angpt1,Prkca,Ppm1a,Il33,Oprk1,Stxbp5l,Slc30a1,Atg7,Adora1,Ubqln1,Irs1,Srebf2,Gnb5,Insr,Scamp5,Atp7a,Rptor,Cx3cl1,Htr7,Trim9,Fbxw11,Plcb4,Sufu,Kalrn,Thbs1,Vps35,Siah3,Oprl1,Htr2a,Thra,Npy2r,Dlg4,Nedd4l,Gp…	84027,29456,50557,81666,287537,24598,685472,25489,297961,25461,29704,317420,29340,24923,245921,25075,308923,24592,25736,89816,56029,81632,60568,171026,25558,24674,84685,312937,114906,94193,50664,24242,311866,89807,24680,24666,361749,29335,288080,58976,312647,29290,114590,25467,300095,83579,24954,65171,24941,287871,89808,65032,155812,303024,25031,361769,84009,445442,25479,692004,29256,29595,81812,…
GO:0006607	0.000237560627338214	0.999973337400949	13	16	NLS-bearing protein import into nucleus	BP	13579	4060	Kpna6,Tnpo2,Kpna3,Ranbp6,Kpna4,Kpnb1,Dag1,Kpna1,Vhl,Kpna5,Tnpo1,AABR07044962.1,Kpna2	362607,304670,361055,309326,361959,24917,114489,288064,24874,294392,309126,294429,85245
GO:0050775	0.000243512493655943	0.999926549624633	27	43	positive regulation of dendrite morphogenesis	BP	13579	4060	Opa1,Pafah1b1,Dnm1l,Pak3,Tnik,Mfn2,Tbc1d24,Ss18l1,Akap5,Tiam1,Epha4,Vamp7,Pias2,Actr2,Caprin1,Reln,Kalrn,Il1rapl1,Fbxw8,Camk2b,Numb,Baiap2,Myo5b,Met,Ptprf,Actr3,Cdkl3	171116,83572,114114,29433,294917,64476,287110,192352,171026,304109,316539,85491,83422,289820,362173,24718,84009,317553,304522,24245,29419,117542,25132,24553,360406,81732,60396
GO:0051937	0.000249088531532207	0.999903198756654	34	69	catecholamine transport	BP	13579	4060	Cadps,Chrnb2,Nat8l,Htr1b,Kcna2,Kcnb1,Abat,Chrm5,Grk2,Chrna7,Oprk1,Syt7,Mecp2,Rtn4,Htr2a,Npy2r,Crhr1,Cnr1,Smpd3,Gabbr1,Drd2,Syt1,P2ry1,P2ry12,Chrna4,Syt4,Ghsr,Prkcb,Drd1,Ptgs1,Drd3,Entpd1,Ptger3,Oxtr	26989,54239,289727,25075,25468,25736,81632,53949,25238,25302,29335,59267,29386,83765,29595,66024,58959,25248,94338,81657,24318,25716,25265,64803,25590,64440,84022,25023,24316,24693,29238,64519,24929,25342
GO:0019637	0.000252238762382827	0.999810301883467	299	855	organophosphate metabolic process	BP	13579	4060	LOC103693780,Opa1,Akap6,Mapk1,Cds2,Pip4k2b,Timp2,Nmnat2,Dlg2,Dnm1l,Pi4k2a,Ip6k1,Pten,Plcb1,Nos1,Grk3,Ak4,Pik3cb,Kcnab2,Inpp4a,Cds1,Pik3r3,Pde4d,Erbb4,Pde1b,Htr1b,Galr1,Hk1,Mtm1,Nf1,Rrm2b,Ppargc1a,Adcy1,Pde4b,Ocrl,Slc25a23,Adcyap1r1,Akap5,Chrm5,Adcy3,Itpk1,Pde1a,Cap1,Prkaa2,Nipsnap2,Pi4kb,Gnal,Calm2,Cacnb4,Arrb1,Rac1,Gpam,Pfkp,Dck,Ndufs1,Pcyt1b,Pdgfra,Atp6v1a,Itpkb,Csf1r,Irs1,Gtpbp1,Dlgap2,Pdha1,I…	360975,171116,64553,116590,114101,89812,29543,289095,64053,114114,114554,50560,50557,24654,24598,25372,29223,85243,29738,80849,81925,60664,24627,59323,29691,25075,50577,25058,288762,24592,299976,83516,305509,24626,317576,301113,24167,171026,53949,64508,500709,81529,64185,78975,498174,81747,24611,24242,58942,25387,363875,29653,60416,79127,301458,286936,25267,685232,54260,307403,25467,300077,116681…
GO:0016482	0.00025746771778281	0.999876058064092	56	112	cytosolic transport	BP	13579	4060	Tbc1d5,Mapk1,Ehd3,Rbsn,Gcc2,Vps26b,Cltc,Lmtk2,Fam160a2,Gak,Sort1,Spag9,Rdx,Syt7,Rab6b,Vps11,Rab14,Actr2,Mecp2,Evi5,Vps26a,Tgoln2,Arl1,Dctn1,Vps35,Vti1a,Gbf1,Gosr2,Eps15,Trappc10,Ykt6,Gosr1,Vps53,Lamp1,Ccdc91,LOC108348151,Klhl20,Ap1ar,Rab6a,Src,Erc1,Tbc1d14,Washc2c,Dennd5a,Kif16b,Rab9b,Snx6,Mapk3,Stx6,Rab7a,Wdr91,Sgsm2,Snx1,Hap1,Dab2,Pik3c3	501088,116590,192249,312562,309798,300472,54241,304286,293343,81659,83576,360600,315655,59267,363123,315600,94197,289820,29386,100360066,361846,192152,64187,29167,25479,65277,309451,64154,313474,309678,64351,94189,287535,25328,312863,192276,304920,362037,84379,83805,266806,360956,297530,308942,311478,367915,362738,50689,60562,29448,312225,303304,84471,29430,79128,65052
GO:1905475	0.000262416828035305	0.999870102509997	57	123	regulation of protein localization to membrane	BP	13579	4060	Camk2g,Rab11fip2,Nrxn1,Myo5a,Pdpk1,Wnk3,Cdk5r1,Csnk2a1,Ar,Kcnb1,Picalm,Mief1,Cltc,Dpp10,Dpp6,Nlgn2,Sptbn1,Vamp7,Camk2a,Dlg1,Grm1,Pik3r1,Stx7,Kalrn,Ppfia1,Ppp1r9b,Acsl3,Lrp4,Prnp,Bcl2l1,Fyn,Camk2b,Numb,Kcnj11,Ank3,Pls1,Myo5b,Egfr,Sh3glb1,Camk2d,Akt1,Pak1,Kif5b,Prkci,Itgb1,Cdh2,Ldlrap1,Lrrc15,Pid1,Lrp1,Ephb2,Actr3,Erbb2,Dab2,Ppp2r5a,Vps4a,Tmbim1	171140,308003,60391,25017,81745,317420,116671,116549,24208,25736,89816,315141,54241,363972,29272,117096,305614,85491,25400,25252,24414,25513,60466,84009,293645,84686,114024,83469,24686,24888,25150,24245,29419,83535,361833,315926,25132,24329,292156,24246,24185,29431,117550,84006,24511,83501,500564,246296,501174,299858,313633,81732,24337,79128,312754,246772,316516
GO:0044267	0.00027144002209578	0.999768079503061	1215	3625	cellular protein metabolic process	BP	13579	4060	6-Mar,Snrk,Il6st,Gsk3b,Abi2,Uhmk1,Usp22,Akap6,Ttl,Mapk1,Ppm1e,Ogfod1,Galnt1,Pafah1b1,Timp2,Foxo3,Atf2,Ppp2r5c,Tulp4,Ndst1,Robo1,Ttc3,Spock2,St8sia3,Man2a2,Mapk9,Mgat3,Pak3,Arel1,Prkar2a,Phf20,Akt3,Mgrn1,Cntn1,Adar,Ptprg,Extl3,Wwp1,Edem3,Pten,Larp4b,Camk2g,Nrxn1,Map2k4,Mgat5,Prkacb,Gnaq,Kbtbd11,Plcb1,Btbd3,Csnk1g3,Vcpip1,Glg1,Dusp8,Dyrk1a,Nos1,Grk3,Grm5,Ppm1h,Pik3cb,Trim44,Trpc5,Pcyox1,Bap1,Tnik,N…	294862,170837,25205,84027,286928,246332,303201,64553,171572,116590,360593,307657,79214,83572,29543,294515,81647,691318,499016,29633,58946,360702,361840,25547,308757,50658,29582,29433,299197,29699,311575,29414,302938,117258,81635,171357,56819,297930,289085,50557,307070,171140,60391,287398,65271,293508,81666,306617,24654,311462,64823,286761,29476,361679,25255,24598,25372,24418,314897,85243,362172,1…
GO:0051056	0.000272280700261132	0.999842039609037	100	200	regulation of small GTPase mediated signal transduction	BP	13579	4060	Timp2,Robo1,Abr,Arhgap26,Shoc2,Arhgap35,Icmt,Crk,Rasgrp1,Mfn2,Nf1,LOC100909750,Dlc1,Kras,Adcyap1r1,Sos1,Rasa3,Madd,Dgki,Ralgapb,Itsn1,Arfgef1,Tiam1,Arrb1,Rasgrf1,Ripor2,Sipa1l1,Rasal2,Prex1,Itpkb,Abl2,Rap1gap2,Gpr17,Ralgps2,Reln,Rasa1,Cdc42bpa,Kalrn,Arhgap20,Gbf1,Fgd4,Rabgef1,Arhgef12,Adra1a,Arhgap12,Psd2,Als2,Tgfb2,Chn2,Sipa1l2,Spry2,Iqsec3,Mmd2,Nrg1,Prex2,Arhgdia,Adgrg1,Nrp1,Csf1,Arhgef18,Notch…	29543,58946,287537,307459,309548,306400,170818,54245,29434,64476,24592,311860,58834,24525,24167,313845,29372,94193,688705,362257,29491,312915,304109,25387,192213,306934,246212,304893,311647,54260,304883,303298,767613,304887,24718,25676,114116,84009,367085,309451,246174,360797,367072,29412,307016,307500,363235,81809,84031,361442,306141,404781,304301,112400,312912,360678,260326,246331,78965,304193,…
GO:0048488	0.000274292864101766	0.999918663733692	24	41	synaptic vesicle endocytosis	BP	13579	4060	Dnm3,Dnajc6,Dnm1l,Pacsin1,Nlgn3,Nlgn1,Amph,Syt11,Snap91,Calm2,Btbd9,Nlgn2,Dnm1,Syt2,Synj1,Sh3gl2,Canx,Bcl2l1,Eps15,Ston2,Syt1,Calm1,Ophn1,Syp	171574,313409,114114,29704,171297,116647,60668,60568,65178,24242,294318,117096,140694,24805,85238,116743,29144,24888,313474,314349,25716,24244,312108,24804
GO:0048148	0.000279901717214517	0.999957108706367	14	19	behavioral response to cocaine	BP	13579	4060	Nos1,Abat,Oprk1,Homer1,Kalrn,Htr2a,Crhr1,Drd2,Parp1,Fadd,Drd1,Homer2,Adra1b,Drd3	24598,81632,29335,29546,84009,29595,58959,24318,25591,266610,24316,29547,24173,29238
GO:0030154	0.000305290707290888	0.999740761430611	1077	3052	cell differentiation	BP	13579	4060	LOC103693780,Il6st,Gsk3b,Opa1,Abi2,Uhmk1,Akap6,Ttl,Mapk1,Exoc4,Wdr7,Map1b,Pafah1b1,Dnm3,Timp2,Foxo3,Atf2,Gabrb2,Scarb2,Ncam2,Dlg2,Dnm1l,Kif3a,Afdn,Robo1,Rbfox2,Ttc3,Cbfa2t2,Adgrl3,Mapk9,Pak3,Vezf1,Cntn1,Kif2a,Adar,Grin3a,Dpysl2,Negr1,RGD1307443,Ptprg,Atp2a2,Pten,Camk2g,Fndc3a,Nrxn1,Rbpj,Map2k4,Gnaq,Plcb1,Slc8a1,Btbd3,Glg1,Nos1,Myo5a,Grm5,Myt1l,Trpc5,Chrnb2,Dpysl5,Tnik,Nedd4,Kcnab2,Ostm1,Pdpk1,Ube…	360975,25205,84027,171116,286928,246332,64553,171572,116590,116654,66031,29456,83572,171574,29543,294515,81647,25451,117106,288280,64053,114114,84392,26955,58946,362950,360702,296293,170641,50658,29433,287615,117258,84391,81635,191573,25416,59318,361244,171357,29693,50557,171140,306022,60391,679028,287398,81666,24654,29715,311462,29476,24598,25017,24418,116668,140933,54239,65208,294917,25489,2973…
GO:0030809	0.000317594917058226	0.999912498416485	22	36	negative regulation of nucleotide biosynthetic process	BP	13579	4060	Akap6,Htr1b,Galr1,Akap5,Oprl1,Grm8,Npy2r,Oprm1,Grm7,Gabbr1,Npr3,Drd2,Parp1,Akap9,Adra2a,Gpr176,Galr3,Pid1,P2ry13,Drd3,Entpd1,Ptger3	64553,25075,50577,171026,29256,60590,66024,25601,81672,81657,25339,24318,25591,246150,25083,117257,29235,501174,310444,29238,64519,24929
GO:1900372	0.000317594917058226	0.999912498416485	22	36	negative regulation of purine nucleotide biosynthetic process	BP	13579	4060	Akap6,Htr1b,Galr1,Akap5,Oprl1,Grm8,Npy2r,Oprm1,Grm7,Gabbr1,Npr3,Drd2,Parp1,Akap9,Adra2a,Gpr176,Galr3,Pid1,P2ry13,Drd3,Entpd1,Ptger3	64553,25075,50577,171026,29256,60590,66024,25601,81672,81657,25339,24318,25591,246150,25083,117257,29235,501174,310444,29238,64519,24929
GO:0035637	0.000325388100338298	0.999834675441541	63	126	multicellular organismal signaling	BP	13579	4060	Kcnq2,Pafah1b1,Cacng2,Ehd3,Slc8a1,Cacna2d1,Scn2b,Scn1a,Kcna1,Tnr,Kcna2,Gba,Scn2a,Chrm5,Kcnma1,Dpp6,Cacnb4,Gria1,Chrna7,Kcnj2,Glra1,Kcnc4,Kcnd3,Nrcam,Cacna1e,Cacnb2,Scn8a,Cacng5,Tmem65,Sri,Scn3b,Scn3a,Mef2a,Grm7,Drd5,Itpr1,Fgf12,Nup155,Cntnap1,Kcne5,Cacng4,Scn4b,Scn4a,Ank3,Kcnj5,Itpr2,Cacng7,Nfasc,Gja1,Camk2d,Akap9,Scn1b,Slc9a1,Ghsr,Drd1,Cacng8,Trpa1,Jup,Hcn4,Cacna1i,S1pr1,Kcnmb2,Cacng3	170848,83572,84347,192249,29715,25399,25349,81574,24520,25567,25468,684536,24766,53949,83731,29272,58942,50592,25302,29712,25674,684516,65195,497815,54234,116600,29710,140726,500874,683667,245956,497770,309957,81672,25195,25262,170630,117021,84008,681190,140725,315611,25722,361833,29713,81678,140728,116690,24392,24246,246150,29686,24782,84022,24316,140729,312896,81679,59266,56827,29733,294961,140…
GO:0051961	0.000326607398848047	0.999792740011901	127	287	negative regulation of nervous system development	BP	13579	4060	Gsk3b,Pafah1b1,Dnm3,Foxo3,Ttc3,RGD1307443,Ptprg,Pten,Rbpj,Prkacb,Trpc5,Sema5a,Nlgn3,Dpysl3,Cdk5r1,Erbb4,Stx1b,Nlgn1,Ctnnb1,Mfn2,Nf1,Tnr,Lingo1,Lrp6,Ddx6,Ppp3ca,Ube3a,Gak,Mib1,Pbx1,Bmpr1a,Eif4enif1,Spock1,Rnf6,Med1,Epha4,Asap1,Hmg20a,Mdga1,Lrig2,Rap1gap2,Zfp365,Psen1,Thoc2,Mecp2,Rtn4,Brinp1,Ntn1,Epha7,Zhx2,Sufu,Tsc1,Ednrb,App,Slit1,Hey1,Cntn2,Nkx2-2,Ldlr,Lrp4,Rest,Fgfr3,Rapgef2,Cntn4,Spart,Rnf10,U…	84027,83572,171574,294515,360702,361244,171357,50557,679028,293508,140933,310207,171297,25418,116671,59323,24923,116647,84353,64476,24592,25567,315691,312781,500988,24674,361585,81659,307594,304947,81507,305468,306759,304271,497991,316539,314961,315689,309659,310753,303298,499425,29192,313308,29386,83765,140610,114523,171287,314988,361769,60445,50672,54226,65047,155437,25356,366214,300438,83469,8…
GO:0006629	0.000328153136777512	0.999747592178853	343	970	lipid metabolic process	BP	13579	4060	Il6st,Lpgat1,Cds2,Pip4k2b,Pafah1b1,Plcxd3,St8sia3,Pi4k2a,Mapk9,Ip6k1,Pten,Prkacb,Plcb1,Myo5a,Pik3cb,Nceh1,Inpp4a,Cds1,Pik3r3,Dgkg,Lpin1,Prkce,Plcxd2,Sel1l,Opa3,Acly,Erbb4,Crebl2,Crat,Cers4,Alg10,Mtm1,Ptprn2,Gba,Stat5b,Ppargc1a,Ocrl,Elovl5,Mgll,Chrm5,B3galt1,Kcnma1,Pdk2,Dgki,Prkaa2,Agps,Pi4kb,St8sia4,Wdtc1,Acadsb,Rac1,Stard4,Itgb8,Med1,Gpam,Dhcr24,Pcyt1b,Pdgfra,Atg7,Adora1,Sc5d,Fgfr1,Csf1r,Irs1,Vl…	25205,679692,114101,89812,83572,310358,25547,114554,50658,50560,50557,293508,24654,25017,85243,294930,80849,81925,60664,25666,313977,29340,363781,314352,308409,24159,59323,362453,311849,304208,245960,288762,29714,684536,25126,83516,317576,171400,29254,53949,366064,83731,81530,688705,78975,84114,81747,116696,313020,25618,363875,291699,362800,497991,29653,298298,286936,25267,312647,29290,114100,791…
GO:0031644	0.000340436286805278	0.999852888020675	41	83	regulation of neurological system process	BP	13579	4060	Pten,Nos1,Ncam1,Tnr,Gba,Grin2a,Mgll,Glra1,Oprk1,Kcnj10,Adora1,Fgfr1,Kcnc4,Tenm4,Rtn4,Grm1,Oprl1,Ednrb,Npy2r,Dag1,Oprm1,Ptafr,Htr2c,Rnf10,Fgf12,Pard3,S100b,Nrg1,Eif2ak3,Ntsr1,Tnfrsf21,Slc9a1,Ghsr,Adra2c,Oprd1,Trpa1,Tlr4,Sox10,Tf,F2r,Tmem100	50557,24598,24586,25567,684536,24409,29254,25674,29335,29718,29290,79114,684516,308831,83765,24414,29256,50672,66024,114489,25601,58949,25187,288710,170630,81918,25742,112400,29702,366274,316256,24782,84022,24175,24613,312896,29260,29361,24825,25439,497979
GO:0071310	0.000340657098823942	0.999718929490891	687	1949	cellular response to organic substance	BP	13579	4060	Il6st,Gsk3b,Opa1,Akap6,Atf6,Mapk1,Map1b,Pafah1b1,Timp2,Foxo3,Gabrb2,Dnm1l,Ndst1,Robo1,Syngr1,Rbfox2,Spock2,Mapk9,Pak3,Atp2b1,Akt3,Adar,Edem3,Pten,Rab11fip2,Nrxn1,Rbpj,Map2k4,Plcb1,Slc8a1,Glg1,Nos1,Myo5a,Cacna2d1,Grm5,Trim44,Nedd4,Lancl2,Pdpk1,Pik3r3,Hspa9,Hrh2,Osbpl8,Adam23,Kcnj6,Slk,Mtdh,Lpin1,Vwc2l,Ero1a,Prkce,Dpysl3,Jak1,Btrc,Pde4d,Kidins220,Ubr1,Erbb4,Crk,Zfyve9,Nr3c2,Chst11,Acvr1c,Pde1b,Htr1…	25205,84027,171116,64553,304962,116590,29456,83572,29543,294515,25451,114114,29633,58946,29205,362950,361840,50658,29433,29598,29414,81635,289085,50557,308003,60391,679028,287398,24654,29715,29476,24598,25017,25399,24418,362172,25489,362375,81745,60664,291671,25461,314824,301460,25743,54308,170910,313977,501160,171562,29340,25418,84598,361765,24627,116478,499877,59323,54245,313477,25672,314694,24…
GO:1901566	0.000354354514327006	0.999718422249619	438	1328	organonitrogen compound biosynthetic process	BP	13579	4060	Uhmk1,Akap6,Mapk1,Ogfod1,Galnt1,Timp2,Foxo3,Nmnat2,Ndst1,St8sia3,Mgat3,Extl3,Larp4b,Mgat5,Plcb1,Nos1,Grm5,Ube2j1,Stt3b,Trip11,Zdhhc21,Wipi2,Dpy19l4,Chst11,Htr1b,Galr1,Ctnnb1,Cers4,Large1,Sptb,Vangl2,Nf1,Ireb2,Gba,Stat5b,Ppargc1a,Adcy1,Abat,Elovl5,B3galt6,Eif4ebp2,Eif4g2,Cltc,Fut11,Ddx6,Adcyap1r1,Akap5,B3galt1,Adcy3,Ppp3ca,Cyld,Tnrc6b,Cap1,Etf1,Eif2ak1,Ctif,Hnrnpr,Tarsl2,Pofut1,Zdhhc17,Nipsnap2,St…	246332,64553,116590,307657,79214,29543,294515,289095,29633,25547,29582,56819,307070,65271,24654,24598,24418,297961,363160,314393,298184,288498,297824,314694,25075,50577,84353,304208,361368,314251,289229,24592,64831,684536,25126,83516,305509,81632,171400,298690,361845,361628,54241,286971,500988,24167,171026,366064,64508,24674,312937,192178,64185,307503,27137,364900,319110,308701,311551,366889,4981…
GO:0031623	0.000362289394997222	0.99983895084112	45	87	receptor internalization	BP	13579	4060	Tbc1d5,Dnm3,Cacng2,Lrrtm2,Grk3,Nedd4,Htr1b,Ahi1,Picalm,Napb,Magi2,Cltc,Grk2,Angpt1,Arrb1,Dnm1,Gria1,Ap2b1,Nsf,Synj1,Sh3gl2,Rab31,Grb2,Dlg4,Cntn2,Synj2bp,Calcrl,Arf1,Drd2,Pard3,Apln,Ghr,Itgb1,Itgb2,Lrpap1,Atad1,Lmbrd1,Gria2,Ldlrap1,Snx1,Grem1,Drd3,LRRTM1,Dab2,Ptger3	501088,171574,84347,685472,25372,25489,25075,308923,89816,499903,113970,54241,25238,89807,25387,140694,50592,140670,60355,85238,116743,246324,81504,29495,25356,64531,25029,64310,24318,81918,58812,25235,24511,309684,116565,309532,246046,29627,500564,84471,50566,29238,679668,79128,24929
GO:0060612	0.000365606669875573	0.99989258106116	24	39	adipose tissue development	BP	13579	4060	Atf2,Ppargc1a,Fto,Amer1,Zfp516,Arid5b,Tbl1xr1,Dyrk1b,Casr,Spart,Creb5,Slc25a25,Arrdc3,Sox8,Id2,Aacs,Oxct1,Xbp1,Csf1,Bdh1,Ebf2,Ppard,Lrp5,Hmgcs2	81647,83516,291905,501584,291406,309728,365755,308468,24247,295053,500131,246771,309945,302993,25587,65984,690163,289754,78965,117099,361060,25682,293649,24450
GO:0046879	0.000382301308065079	0.99975529465328	121	304	hormone secretion	BP	13579	4060	Il6st,Rab11fip2,Nrxn1,Nos1,Myo5a,Prkce,Acvr1c,Galr1,Mfn2,Ptprn2,Kcnb1,Selenot,Abat,Doc2b,Akap5,Epha5,Ppp3ca,Rims2,Madd,Syt9,Rasl10b,Tmf1,Tiam1,Nlgn2,Arrb1,Htr1a,Oprk1,Stxbp5l,Syt7,Vamp7,Atg7,Adora1,Tacr1,Fgfr1,Irs1,Mcu,Rptor,Cacna1e,Smad4,Creb1,Cd38,Kalrn,Oga,Htr2a,Hif1a,Crhr1,Sri,Adcy5,Lyn,Cnr1,Glul,Slc16a1,Casr,Htr2c,Rest,Smpd3,Edn3,Ppp3cb,Myrip,Nell2,Rab8b,Cry2,Pfkm,Srebf1,Acvr2b,Itpr1,Slc18a2…	25205,308003,60391,24598,25017,29340,245921,50577,64476,29714,25736,365802,81632,81820,171026,79208,24674,116839,94193,60564,303382,114206,304109,117096,25387,24473,29335,288080,59267,85491,312647,29290,24807,79114,25467,294560,287871,54234,50554,81646,25668,84009,154968,29595,29560,58959,683667,64532,81515,25248,24957,25027,24247,25187,83618,94338,366270,24675,360034,81734,266688,170917,65152,78…
GO:0006914	0.000383749305368742	0.999753807440612	125	300	autophagy	BP	13579	4060	Gsk3b,Tbc1d5,Pip4k2b,Dnm1l,Pik3cb,Smcr8,Atg13,Mtdh,Wipi2,Mtm1,Mfn2,LOC102555167,Wac,Gba,Ppargc1a,Hsp90aa1,Eif4g2,Cltc,Rnf152,Prkaa2,Mid2,Vps33a,Usp13,Lrsam1,Ubxn2a,Nhlrc1,Atg4b,Atg7,Ubqln1,Acbd5,Psen1,Arsb,Foxo1,Srebf2,Pafah1b2,RGD1359108,Rptor,Pip4k2c,Vps39,Vps13a,Tollip,Nbr1,Tsc1,Rb1cc1,Vti1a,Hif1a,Rnf185,Lgals8,Pik3r4,Atp6v0a1,Bcl2,Poldip2,Usp10,Rab12,Sptlc2,Golga2,Yod1,Wdr6,Ulk2,Wdr45b,Bmf,Sr…	84027,501088,89812,114114,85243,497918,362164,170910,288498,288762,64476,100126191,307029,684536,83516,299331,361628,54241,293561,78975,363502,65081,310306,311866,685859,364682,316640,312647,114590,307170,29192,25227,84482,300095,64189,313155,287871,140607,362199,309243,361677,303554,60445,312927,65277,29560,360967,116641,363131,29757,24224,287544,307905,25530,366697,64528,363982,301007,303206,36…
GO:0061919	0.000383749305368742	0.999753807440612	125	300	process utilizing autophagic mechanism	BP	13579	4060	Gsk3b,Tbc1d5,Pip4k2b,Dnm1l,Pik3cb,Smcr8,Atg13,Mtdh,Wipi2,Mtm1,Mfn2,LOC102555167,Wac,Gba,Ppargc1a,Hsp90aa1,Eif4g2,Cltc,Rnf152,Prkaa2,Mid2,Vps33a,Usp13,Lrsam1,Ubxn2a,Nhlrc1,Atg4b,Atg7,Ubqln1,Acbd5,Psen1,Arsb,Foxo1,Srebf2,Pafah1b2,RGD1359108,Rptor,Pip4k2c,Vps39,Vps13a,Tollip,Nbr1,Tsc1,Rb1cc1,Vti1a,Hif1a,Rnf185,Lgals8,Pik3r4,Atp6v0a1,Bcl2,Poldip2,Usp10,Rab12,Sptlc2,Golga2,Yod1,Wdr6,Ulk2,Wdr45b,Bmf,Sr…	84027,501088,89812,114114,85243,497918,362164,170910,288498,288762,64476,100126191,307029,684536,83516,299331,361628,54241,293561,78975,363502,65081,310306,311866,685859,364682,316640,312647,114590,307170,29192,25227,84482,300095,64189,313155,287871,140607,362199,309243,361677,303554,60445,312927,65277,29560,360967,116641,363131,29757,24224,287544,307905,25530,366697,64528,363982,301007,303206,36…
GO:0051588	0.00038826208711341	0.99984032095881	38	72	regulation of neurotransmitter transport	BP	13579	4060	Prepl,Dnm1l,Atp2a2,Rims3,Nos1,Nat8l,Stx1b,Nlgn1,Nf1,Napb,Stxbp1,Ppp1r9a,Rims2,Rims4,Calm2,Slc30a1,Kcnc4,Camk2a,Rims1,Grm8,Gpm6b,Unc13c,Htr2c,Edn3,Bcl2l1,Ntrk2,Slc18a2,Rap1b,Drd2,Pnkd,Syn2,Syt4,Calm1,Gfap,Chrna3,Ptger4,Kcnc3,Syt12	298771,114114,29693,65025,24598,289727,24923,116647,24592,499903,25558,84685,116839,266976,24242,58976,684516,25400,84556,60590,192179,286931,25187,366270,24888,25054,25549,171337,24318,100188944,29179,64440,24244,24387,25101,84023,117101,191595
GO:0097503	0.000388933612607082	0.999938553692987	12	18	sialylation	BP	13579	4060	St8sia3,St8sia4,St3gal3,St8sia1,St6gal2,St8sia5,St8sia2,St3gal2,St6galnac3,St6galnac6,St8sia6,St3gal4	25547,116696,64445,25280,301155,364901,117523,64442,29758,407765,291325,363040
GO:0033157	0.000392312905734347	0.999743508170631	133	332	regulation of intracellular protein transport	BP	13579	4060	Gsk3b,Uhmk1,Mapk1,Kif3a,Gnaq,Bap1,Atg13,Ube2j1,Sema5a,Cdk5r1,Erbb4,Gcc2,Tm9sf4,Nf1,Kcnb1,Hsp90aa1,Mief1,Tmem30a,Akap5,Ppp3ca,Cyld,Pkia,Nkap,Dnajc27,Bmpr1a,Angpt1,Ppm1a,Med1,Tgfbr1,Mrgpre,Vamp7,Edem1,Vps11,Psen1,Thoc2,Srebf2,Fam20b,Supt6h,Pik3r1,Smad4,Fbxw11,Sufu,Dctn1,Siah3,Ablim3,Gpr26,Thra,Sri,Ptpn1,Eda,Kcnn3,Apc2,Arih2,Selenoi,Prnp,Yod1,Fyn,Tpr,Dph6,Srebf1,Shh,Os9,Ugcg,Sulf2,Nup58,Cdkl2,Ube2l3…	84027,246332,116590,84392,81666,306257,362164,297961,310207,116671,59323,309798,296279,24592,25736,299331,315141,300857,171026,24674,312937,114906,298342,298859,81507,89807,24666,497991,29591,404660,85491,297504,315600,29192,313308,300095,304885,303281,25513,50554,303024,361769,29167,692004,307395,192153,81812,683667,24697,302424,54263,299611,316005,362713,24686,363982,25150,304862,362191,78968,2…
GO:0034776	0.000401842199285975	0.999958401482432	10	13	response to histamine	BP	13579	4060	Gabrb2,Hrh2,Gabrb3,Gabrg2,Fgfr1,Hrh1,Gabra1,Drd2,Drd3,Diaph1	25451,25461,24922,29709,79114,24448,29705,24318,29238,307483
GO:0030818	0.000406369829372885	0.999899522719434	19	30	negative regulation of cAMP biosynthetic process	BP	13579	4060	Akap6,Htr1b,Galr1,Akap5,Oprl1,Grm8,Npy2r,Oprm1,Grm7,Gabbr1,Npr3,Drd2,Akap9,Adra2a,Gpr176,Galr3,P2ry13,Drd3,Ptger3	64553,25075,50577,171026,29256,60590,66024,25601,81672,81657,25339,24318,246150,25083,117257,29235,310444,29238,24929
GO:0009966	0.000412588814206435	0.999655174478852	780	2260	regulation of signal transduction	BP	13579	4060	Il6st,Gsk3b,Opa1,Akap6,Mapk1,Exoc4,Pafah1b1,Timp2,Foxo3,Dnm1l,Ndst1,Robo1,Cacng2,Cbfa2t2,Mapk9,Pak3,Akt3,Mgrn1,Adar,Castor2,Pten,Nrxn1,Rbpj,Map2k4,Prkacb,Plcb1,Glg1,Dusp8,Dyrk1a,Abr,Nos1,Grk3,Myo5a,Arhgap26,Grm5,Trim44,Tnik,Nedd4,Lancl2,Smcr8,Pdpk1,Celf4,Osbpl8,Ric8b,Shoc2,Itch,Spred2,Rgs8,Sema5a,Mtdh,Nlgn3,Arhgap35,Vwc2l,Prkce,Mnt,Ctnnd2,Btrc,Csnk1a1,Icmt,Dcc,Ncam1,Pde4d,Kidins220,Cdk5r1,Bicd1,R…	25205,84027,171116,64553,116590,116654,83572,29543,294515,114114,29633,58946,84347,296293,50658,29433,29414,302938,81635,304410,50557,60391,679028,287398,293508,24654,29476,361679,25255,287537,24598,25372,25017,307459,24418,362172,294917,25489,362375,497918,81745,307540,314824,314681,309548,311567,305539,54297,310207,170910,171297,306400,501160,29340,287521,114028,361765,113927,170818,25311,24586…
GO:0007411	0.00041503511551325	0.999771645859399	77	156	axon guidance	BP	13579	4060	Robo1,Dpysl2,Dpysl5,Sema5a,Arhgap35,Ptprm,Dcc,Ncam1,Cdk5r1,Vangl2,Dscam,Plxna2,Epha5,Alcam,Unc5d,Nfib,Robo2,Rac1,Klf7,Bmpr2,Epha4,Csf1r,Enah,Nrcam,Flrt2,Ntn1,Epha7,Reln,Smad4,Myh10,Slit3,Mapk8ip3,Nrp2,Unc5c,App,Slit1,Lhx1,Dag1,Cntn2,Cntn4,Ptpro,Kif5a,Fzd3,Unc5b,Shh,Ntn3,Nectin1,Tgfb2,Bmpr1b,Ank3,Foxp1,Nrp1,Rnf165,Apbb1,Nfasc,Kif5c,Efna5,Ext1,Ephb1,Ryk,Scn1b,Lgi1,Ptch1,Kif5b,Tenm2,L1cam,Flrt3,Unc5…	58946,25416,65208,310207,306400,29616,25311,24586,116671,289229,171119,289392,79208,79559,306534,29227,84409,363875,363243,140590,316539,307403,360891,497815,299236,114523,171287,24718,50554,79433,83467,302983,81527,362049,54226,65047,257634,114489,25356,116658,50677,314906,266715,60630,29499,114524,192183,81809,310914,361833,297480,246331,307251,29722,116690,311024,116683,299907,24338,140585,296…
GO:0072511	0.00043112824358954	0.999705498761279	162	408	divalent inorganic cation transport	BP	13579	4060	Opa1,Akap6,Cacng2,Ehd3,Letm1,Atp2b1,Grin3a,Atp2a2,Camk2g,Slc8a1,Nos1,Myo5a,Cacna2d1,Trpc5,Chrnb2,Slc24a3,Nalcn,Pdpk1,Wnk3,Ero1a,Prkce,Pde4d,Ctnnb1,Cnnm2,Pde4b,Grin2a,LOC100909750,Stim1,Slc25a23,Adcyap1r1,Akap5,Atp2c1,Rasa3,Ppp3ca,Slc24a2,Fgf14,Slc39a9,Zdhhc17,Nipsnap2,Gnao1,Calm2,Cacnb4,Chrna7,Atp2b3,Kcnj2,Ubash3b,Slc30a1,Ubqln1,Homer1,Psen1,Mcu,Camk2a,Gnb5,Jph3,Jph4,Abcc2,Cacna2d3,Cacna1e,Slc8a2…	171116,64553,84347,192249,305457,29598,191573,29693,171140,29715,24598,25017,25399,140933,54239,85267,266760,81745,317420,171562,29340,24627,84353,294014,24626,24409,311860,361618,301113,24167,171026,170699,29372,24674,84550,63851,314275,366889,498174,50664,24242,58942,25302,29599,29712,315579,58976,114590,29546,29192,294560,25400,83579,307916,445271,25303,306243,54234,140447,302864,24408,25715,3…
GO:0071695	0.000437980990480073	0.999770100808471	65	134	anatomical structure maturation	BP	13579	4060	Gsk3b,Opa1,Foxo3,Dlg2,Nrxn1,Rbpj,Gnaq,Myo5a,Adgrb3,Cdk5r1,Nlgn1,Fem1b,Ctnnb1,Nf1,Ntn4,Rac1,Ankrd17,Abl2,Ptbp3,Nrcam,Mecp2,Tyms,Rb1,Grin1,Ednrb,Hif1a,App,Dlg4,Dag1,Cntn2,Bcl2,Trpc4ap,Maea,Rflnb,Fgfr3,Rps6ka2,Gpat4,Tgfb2,Xbp1,Rfx3,Nfasc,Gja1,Tfcp2l1,Sema4d,Ret,Arcn1,Cspg4,Six3,Pgr,Ptk2b,Cd44,Cdk5r2,Foxa1,Phospho1,Pde3a,Esr2,Nsun2,Lgi4,Mmp2,Grem1,Igf1,Ccnb1,Trim58,S1pr1,Pax2	84027,171116,294515,64053,60391,679028,81666,25017,301309,116671,116647,315745,84353,24592,299737,363875,289521,304883,83515,497815,29386,29261,24708,24408,50672,29560,54226,29495,114489,25356,24224,362247,298982,287534,84489,117269,290843,81809,289754,361746,116690,24392,304741,306790,24716,300674,81651,78974,25154,50646,25406,501164,25098,287644,50678,25149,361191,361549,81686,50566,24482,25203…
GO:0030808	0.000443020785413487	0.999775768470969	54	125	regulation of nucleotide biosynthetic process	BP	13579	4060	Akap6,Timp2,Nos1,Htr1b,Galr1,Nf1,Ppargc1a,Adcyap1r1,Akap5,Cap1,Gnal,Calm2,Arrb1,Cap2,Akap12,Gucy1a2,Oprl1,Adrb1,Grm8,Ece1,Npy2r,Crhr1,Adcy7,Oprm1,Grm7,Calcrl,Bcl2l1,Ntrk2,Drd5,Gabbr1,Npr3,Drd2,Parp1,Gucy1a1,Abca1,Gsk3a,Vcp,Akap9,Wfs1,Calm1,Adra2a,Gpr176,Galr3,Drd1,Ptk2b,Ntrk3,Gng7,Pid1,P2ry13,Drd3,Ptger4,Mrap2,Entpd1,Ptger3	64553,29543,24598,25075,50577,24592,83516,24167,171026,64185,24611,24242,25387,116653,83425,66012,29256,24925,60590,94204,66024,58959,84420,25601,81672,25029,24888,25054,25195,81657,25339,24318,25591,497757,313210,50686,116643,246150,83725,24244,25083,117257,29235,24316,50646,29613,58979,501174,310444,29238,84023,363112,64519,24929
GO:1900371	0.000443020785413487	0.999775768470969	54	125	regulation of purine nucleotide biosynthetic process	BP	13579	4060	Akap6,Timp2,Nos1,Htr1b,Galr1,Nf1,Ppargc1a,Adcyap1r1,Akap5,Cap1,Gnal,Calm2,Arrb1,Cap2,Akap12,Gucy1a2,Oprl1,Adrb1,Grm8,Ece1,Npy2r,Crhr1,Adcy7,Oprm1,Grm7,Calcrl,Bcl2l1,Ntrk2,Drd5,Gabbr1,Npr3,Drd2,Parp1,Gucy1a1,Abca1,Gsk3a,Vcp,Akap9,Wfs1,Calm1,Adra2a,Gpr176,Galr3,Drd1,Ptk2b,Ntrk3,Gng7,Pid1,P2ry13,Drd3,Ptger4,Mrap2,Entpd1,Ptger3	64553,29543,24598,25075,50577,24592,83516,24167,171026,64185,24611,24242,25387,116653,83425,66012,29256,24925,60590,94204,66024,58959,84420,25601,81672,25029,24888,25054,25195,81657,25339,24318,25591,497757,313210,50686,116643,246150,83725,24244,25083,117257,29235,24316,50646,29613,58979,501174,310444,29238,84023,363112,64519,24929
GO:0019933	0.000448010090994793	0.999798444825873	42	89	cAMP-mediated signaling	BP	13579	4060	Gpr101,Mgrn1,Gnaq,Pde4d,Galr1,Eif4ebp2,Adcyap1r1,Adcy3,Epha5,Rims2,Gnal,Htr7,Pde7b,Htr5a,Adrb1,Gpr26,Ksr1,Rasd2,Crhr1,Adcy5,Oprm1,Htr4,Calcrl,Rapgef2,Adra1a,Drd5,Gnai1,Pclo,Slc9a3r1,Gna13,Pde10a,Adcy8,Adra2a,Adcy2,Pde4a,Adra2c,Drd1,Pde3a,Pex5l,Adra1b,Drd3,Rgs2	317608,302938,81666,24627,50577,361845,24167,64508,79208,116839,24611,65032,140929,25689,24925,192153,360573,171099,58959,64532,25601,25324,25029,310533,29412,25195,25686,56768,59114,303634,63885,29241,25083,81636,25638,24175,24316,50678,286937,24173,29238,84583
GO:0010721	0.000449053512443439	0.999708566842984	132	305	negative regulation of cell development	BP	13579	4060	Gsk3b,Pafah1b1,Dnm3,Foxo3,Ttc3,RGD1307443,Ptprg,Pten,Rbpj,Trpc5,Sema5a,Nlgn3,Dpysl3,Cdk5r1,Erbb4,Stx1b,Nlgn1,Ctnnb1,Mfn2,Nf1,Tnr,Lingo1,Ddx6,Ppp3ca,Ube3a,Gak,Mib1,Pbx1,Bmpr1a,Eif4enif1,Ttpa,Spock1,Rnf6,Med1,Epha4,Asap1,Hmg20a,Lrig2,Rap1gap2,Zfp365,Psen1,Thoc2,Mecp2,Rtn4,Brinp1,Ntn1,Epha7,Smad4,Zhx2,Tsc1,Ednrb,App,Tjp2,Slit1,Hey1,Cntn2,Bcl2,Nkx2-2,Ldlr,Lrp4,Rest,Rflnb,Fgfr3,Rapgef2,Cntn4,Spart,Rnf…	84027,83572,171574,294515,360702,361244,171357,50557,679028,140933,310207,171297,25418,116671,59323,24923,116647,84353,64476,24592,25567,315691,500988,24674,361585,81659,307594,304947,81507,305468,25571,306759,304271,497991,316539,314961,315689,310753,303298,499425,29192,313308,29386,83765,140610,114523,171287,50554,314988,60445,50672,54226,115769,65047,155437,25356,24224,366214,300438,83469,8361…
GO:0061025	0.000456315223802412	0.999743508353939	75	171	membrane fusion	BP	13579	4060	Opa1,Tbc1d5,Dnm3,Rph3a,Dnm1l,Vcpip1,Stxbp6,Stx1b,Rbsn,Mfn2,Napb,Doc2b,Syt11,Stxbp1,Syt9,Vps41,Syt10,Rabgap1,Dnm1,Ubxn2a,Syt7,Vamp7,Rabgap1l,Vps11,Eea1,Evi5,Vps39,Nsf,Trim9,Syt2,Rims1,Stx7,Vti1a,Uso1,Syt13,Sytl5,Tbc1d9b,Gosr2,Vamp1,Vps18,Ykt6,Sec22b,Tbc1d9,Gosr1,Syt1,Mul1,Pla2g4a,Stx17,Tgfbrap1,Tbck,Rab39a,Tbc1d14,Ubxn2b,Syt4,Kif5b,Usp30,Vav3,Hace1,Syt17,Gdap1,Sytl4,Stx6,Gnai3,Rab7a,Gas6,Sgsm2,Afg…	171116,501088,171574,171039,114114,286761,362734,24923,312562,64476,499903,81820,60568,25558,60564,306991,60567,311911,140694,685859,59267,85491,304914,315600,314764,100360066,362199,60355,155812,24805,84556,60466,65277,56042,80977,302538,360520,64154,25624,296083,64351,310710,304645,94189,25716,298576,24653,252853,301373,295446,315668,360956,312965,64440,117550,304579,295378,361866,192189,312890…
GO:0072594	0.000456801637207553	0.999680969563503	177	465	establishment of protein localization to organelle	BP	13579	4060	Gsk3b,Pacs1,Mapk1,Scarb2,Cacng2,Mapk9,Adar,Kpna6,Gnaq,Bap1,Nedd4,Atg13,Sema5a,Tnpo2,Erbb4,Zfyve9,Nup50,Hk1,Gcc2,Mfn2,Nf1,Bicd2,Kpna3,Hsp90aa1,Ranbp6,Akap5,Ppp3ca,Cyld,Pkia,Gak,Vps41,Nkap,Ipo7,Bmpr1a,Calm2,Lrsam1,Angpt1,Ppm1a,Kpna4,Med1,Sptbn1,Tgfbr1,Mrgpre,Vamp7,Kpnb1,Rab10,Vps11,Psen1,Srebf2,Sprn,Agk,Fam20b,Pex26,Hspa4,Ipo9,Pom121,Pik3r1,Smad4,Fbxw11,Sufu,Tomm40l,Siah3,Vti1a,Ablim3,Gpr26,Thra,Sr…	84027,171444,116590,117106,84347,50658,81635,362607,81666,306257,25489,362164,310207,304670,59323,313477,25497,25058,309798,64476,24592,306809,361055,299331,309326,171026,24674,312937,114906,81659,306991,298342,308939,81507,24242,311866,89807,24666,361959,497991,305614,29591,404660,85491,24917,50993,315600,29192,300095,541462,502749,304885,297570,266759,304817,113975,25513,50554,303024,361769,304…
GO:0006140	0.000457304731229255	0.999733971558741	80	202	regulation of nucleotide metabolic process	BP	13579	4060	Akap6,Timp2,Dnm1l,Nos1,Pde4d,Htr1b,Galr1,Nf1,Ppargc1a,Slc25a23,Adcyap1r1,Akap5,Cap1,Prkaa2,Gnal,Calm2,Arrb1,Insr,Atp7a,Tbl1xr1,Cap2,Akap12,Hdac4,Gucy1a2,Thbs1,Oprl1,Adrb1,Htr2a,Hif1a,Grm8,Ece1,Npy2r,Crhr1,Adcy7,Oprm1,Grm7,Calcrl,Bcl2l1,Ntrk2,Drd5,Esrrb,Gabbr1,Npr3,Drd2,Me2,Parp1,Entpd5,Gucy1a1,Abca1,Gsk3a,Sstr4,Vcp,Akap9,Wfs1,Calm1,Adra2a,Cbs,Gpr176,Galr3,Drd1,Ptk2b,Ntrk3,Prkag2,Tigar,Cbfa2t3,Pfk…	64553,29543,114114,24598,24627,25075,50577,24592,83516,301113,24167,171026,64185,78975,24611,24242,25387,24954,24941,365755,116653,83425,363287,66012,445442,29256,24925,29595,29560,60590,94204,66024,58959,84420,25601,81672,25029,24888,25054,25195,299210,81657,25339,24318,307270,25591,314312,497757,313210,50686,25555,116643,246150,83725,24244,25083,24250,117257,29235,24316,50646,29613,373545,50289…
GO:0045859	0.000461034720512485	0.999662036578734	240	620	regulation of protein kinase activity	BP	13579	4060	Gsk3b,Akap6,Mapk1,Ppm1e,Robo1,Pak3,Prkar2a,Adar,Pten,Nrxn1,Map2k4,Gnaq,Dusp8,Grm5,Tnik,Smcr8,Pdpk1,Osbpl8,Spred2,Slk,Kidins220,Cdk5r1,Crk,Elp1,Prkar1a,Spred1,Vangl2,Rasgrp1,Nf1,Gba,Srcin1,Hipk3,Frs2,LOC100909750,Lrp6,Stk24,Kras,Ppm1f,Dusp16,Lrtm2,Flrt1,Ppp1r9a,Pkia,Madd,Fem1a,Spag9,Taok3,Lrrtm4,Angpt1,Tiam1,Arrb1,Prkca,Vapb,Chrna7,Epha4,Ubash3b,Tgfbr1,Tead1,Prex1,Lrrc4b,Adora1,Psen1,Fgfr1,Camkk2,…	84027,64553,116590,360593,58946,29433,29699,81635,50557,60391,287398,81666,361679,24418,294917,497918,81745,314824,305539,54308,116478,116671,54245,140934,25725,296072,289229,29434,24592,684536,56029,83617,314850,311860,312781,361092,24525,287931,297682,680883,499308,84685,114906,94193,316131,360600,304530,500219,89807,304109,25387,24680,60431,25302,316539,315579,29591,361630,311647,308571,29290,…
GO:0070838	0.000461237441135545	0.999684663386383	161	406	divalent metal ion transport	BP	13579	4060	Opa1,Akap6,Cacng2,Ehd3,Letm1,Atp2b1,Grin3a,Atp2a2,Camk2g,Slc8a1,Nos1,Myo5a,Cacna2d1,Trpc5,Chrnb2,Slc24a3,Nalcn,Pdpk1,Wnk3,Ero1a,Prkce,Pde4d,Ctnnb1,Cnnm2,Pde4b,Grin2a,LOC100909750,Stim1,Slc25a23,Adcyap1r1,Akap5,Atp2c1,Rasa3,Ppp3ca,Slc24a2,Fgf14,Slc39a9,Zdhhc17,Nipsnap2,Gnao1,Calm2,Cacnb4,Chrna7,Atp2b3,Kcnj2,Ubash3b,Slc30a1,Ubqln1,Homer1,Psen1,Mcu,Camk2a,Gnb5,Jph3,Jph4,Cacna2d3,Cacna1e,Slc8a2,Mmgt1…	171116,64553,84347,192249,305457,29598,191573,29693,171140,29715,24598,25017,25399,140933,54239,85267,266760,81745,317420,171562,29340,24627,84353,294014,24626,24409,311860,361618,301113,24167,171026,170699,29372,24674,84550,63851,314275,366889,498174,50664,24242,58942,25302,29599,29712,315579,58976,114590,29546,29192,294560,25400,83579,307916,445271,306243,54234,140447,302864,24408,25715,361986,…
GO:0008333	0.000462986466185178	0.999856741612319	25	41	endosome to lysosome transport	BP	13579	4060	Snx27,Cacng2,Mgrn1,Mtm1,Fam160a2,Vps41,Sort1,Vps33a,Vamp7,Vps11,Vps39,Stx7,Rab12,Vps18,Hgs,Tgfbrap1,Vps4b,Vcp,Trak1,Dtx3l,Rab7a,Ap3d1,Gprasp1,Rhob,Atg14	260323,84347,302938,288762,293343,306991,83576,65081,85491,315600,362199,60466,25530,296083,56084,301373,360834,116643,316085,498089,29448,314633,171407,64373,305831
GO:0048678	0.000479092099178419	0.999778942535581	44	94	response to axon injury	BP	13579	4060	Map1b,Pten,Dpysl3,Ncam1,Mfn2,Tnr,Stk24,Epha4,Lrig2,Rxra,Reln,Dag1,Kcnk2,Lyn,Bcl2,Mtr,Fgfr3,Txnrd1,Shh,Rgma,Drd2,Igf1r,Nrep,Calu,Omg,Nefm,Nrg1,Rangap1,Pcsk1,Sod2,Nefl,Ndel1,Fgf2,Uck2,Flrt3,Cspg5,Ntrk3,Ctnna1,Chst3,Ptprf,Nefh,Mmp2,Erbb2,Rtn4rl1	29456,50557,25418,24586,64476,25567,361092,316539,310753,25271,24718,114489,170899,81515,24224,81522,84489,58819,29499,308739,24318,25718,338475,64366,450224,24588,112400,362965,25204,24787,83613,170845,54250,304944,366205,50568,29613,307505,84468,360406,24587,81686,24337,303311
GO:0140056	0.000488556741727877	0.999820876893023	30	55	organelle localization by membrane tethering	BP	13579	4060	Exoc4,Exoc8,Nrxn1,Cplx2,Ncam1,Stx1b,Kcnb1,Stxbp1,Vps33a,Sptbn2,Exoc6b,Rab10,Vps11,Stx7,Uso1,Vps18,Rab8b,Ykt6,Syt1,Stx17,Rab15,Scfd2,Stx6,Ndrg4,Exoc6,Syde1,Stx12,Atg14,Plek,Snap29	116654,245709,60391,116657,24586,24923,25736,25558,65081,29211,500233,50993,315600,60466,56042,296083,266688,64351,25716,252853,299156,498353,60562,64457,50556,362842,65033,305831,364206,116500
GO:0006644	0.0004948273975095	0.999684496550204	116	283	phospholipid metabolic process	BP	13579	4060	Cds2,Pip4k2b,Pi4k2a,Ip6k1,Pten,Plcb1,Pik3cb,Inpp4a,Cds1,Pik3r3,Erbb4,Mtm1,Ocrl,Chrm5,Pi4kb,Rac1,Gpam,Pcyt1b,Pdgfra,Csf1r,Irs1,Pign,Mecp2,Pip4k2c,Pi4ka,Pik3r1,Ptdss1,Mtmr6,Napepld,Mvk,Synj1,Fam126a,Aldh5a1,Ptdss2,Htr2a,Chpt1,Acsl6,Phka1,Pik3r4,Acsl3,Lyn,Pgap1,Ldlr,Htr2c,Selenoi,Smpd3,Fitm2,Fgfr3,Sptlc2,Arf1,Pld1,Plpp3,Sgms2,Pigm,Plppr5,Enpp2,Cln8,Gde1,Drd2,Gpat4,Mboat2,Pigt,Pc,Pla2g4a,Serinc3,Plpp…	114101,89812,114554,50560,50557,24654,85243,80849,81925,60664,59323,288762,317576,53949,81747,363875,29653,286936,25267,307403,25467,309051,29386,140607,64161,25513,314553,305935,296757,81727,85238,499975,291133,293620,29595,362866,117243,64561,363131,114024,81515,316400,300438,25187,362713,94338,311617,84489,366697,64310,25096,192270,310849,79112,310812,84050,306619,60418,24318,290843,313997,296…
GO:0050768	0.000505371249754186	0.999678992556848	119	270	negative regulation of neurogenesis	BP	13579	4060	Gsk3b,Pafah1b1,Dnm3,Foxo3,Ttc3,RGD1307443,Ptprg,Pten,Rbpj,Trpc5,Sema5a,Nlgn3,Dpysl3,Cdk5r1,Erbb4,Stx1b,Nlgn1,Ctnnb1,Mfn2,Nf1,Tnr,Lingo1,Ddx6,Ppp3ca,Ube3a,Gak,Mib1,Pbx1,Bmpr1a,Eif4enif1,Spock1,Rnf6,Med1,Epha4,Asap1,Hmg20a,Lrig2,Rap1gap2,Zfp365,Psen1,Thoc2,Mecp2,Rtn4,Brinp1,Ntn1,Epha7,Zhx2,Tsc1,Ednrb,App,Slit1,Hey1,Cntn2,Nkx2-2,Ldlr,Lrp4,Rest,Fgfr3,Rapgef2,Cntn4,Spart,Rnf10,Ulk2,Ntm,Gpr37l1,Shh,Rgm…	84027,83572,171574,294515,360702,361244,171357,50557,679028,140933,310207,171297,25418,116671,59323,24923,116647,84353,64476,24592,25567,315691,500988,24674,361585,81659,307594,304947,81507,305468,306759,304271,497991,316539,314961,315689,310753,303298,499425,29192,313308,29386,83765,140610,114523,171287,314988,60445,50672,54226,65047,155437,25356,366214,300438,83469,83618,84489,310533,116658,295…
GO:0060292	0.000507333189184892	0.999870661419366	21	31	long term synaptic depression	BP	13579	4060	Pten,Kcnb1,Mgll,Grid2,Stxbp1,Ppp1r9a,Slc24a2,Dgki,Gria1,Adora1,Cd38,Shank2,Sorcs3,Bcl2l1,Arf1,Drd5,Srf,Drd1,Ptk2b,Mapt,Iqsec2	50557,25736,29254,79220,25558,84685,84550,688705,50592,29290,25668,171093,294043,24888,64310,25195,501099,24316,50646,29477,685244
GO:0070201	0.000508992271458522	0.999619603866	264	711	regulation of establishment of protein localization	BP	13579	4060	Gsk3b,Uhmk1,Mapk1,Exoc4,Dnm1l,Kif3a,Nrxn1,Gnaq,Nos1,Bap1,Cadm1,Atg13,Ube2j1,Sema5a,Prkce,Cdk5r1,Erbb4,Acvr1c,Ahi1,Gcc2,Rasgrp1,Tm9sf4,Nf1,Kcnb1,Picalm,Srcin1,Hsp90aa1,Abat,LOC100909750,Mief1,Doc2b,Syt11,Tmem30a,Akap5,Snap91,Epha5,Ppp3ca,Cyld,Pkia,Madd,Syt9,Nkap,Dnajc27,Bmpr1a,Angpt1,Tiam1,Nlgn2,Arrb1,Ppm1a,Med1,Il33,Gpam,Stxbp5l,Sptbn1,Syt7,Tgfbr1,Mrgpre,Vamp7,Atg7,Abl2,Edem1,Vps11,Psen1,Csf1r,Th…	84027,246332,116590,116654,114114,84392,60391,81666,24598,306257,363058,362164,297961,310207,29340,116671,59323,245921,308923,309798,29434,296279,24592,25736,89816,56029,299331,81632,311860,315141,81820,60568,300857,171026,65178,79208,24674,312937,114906,94193,60564,298342,298859,81507,89807,304109,117096,25387,24666,497991,361749,29653,288080,305614,59267,29591,404660,85491,312647,304883,297504,…
GO:0060560	0.000512296655279853	0.999690697462776	101	214	developmental growth involved in morphogenesis	BP	13579	4060	Gsk3b,Ttl,Map1b,Pafah1b1,Robo1,Dpysl2,Trpc5,Cadm1,Sema5a,Nlgn3,Jade2,Cdk5r1,Ctnnb1,Vangl2,Tnr,Dscam,LOC100909750,Plxna2,Mgll,Eif4g2,Lrp6,Alcam,Flrt1,Usp9x,Rims2,Cyfip2,Raph1,Dclk1,Tiam1,Rnf6,Med1,Bmpr2,Golga4,Mecp2,Prkcz,Rtn4,Sema7a,Yap1,Ntn1,Syt2,Epha7,Rims1,Slit3,Nrp2,Sh3gl2,App,Slit1,Lhx1,Nedd4l,Ppp2r3a,Spart,Cobl,Ddr1,Ulk2,Ptk7,Shh,Rgma,Tgfbr2,Fgf1,Syt1,Mul1,Spry2,Rufy3,Fgfr2,Omg,Nrg1,Nrp1,Cs…	84027,171572,29456,83572,58946,25416,140933,363058,310207,171297,303113,116671,84353,289229,25567,171119,311860,289392,29254,361628,312781,79559,499308,363445,116839,303073,363239,83825,304109,304271,497991,140590,501069,29386,25522,83765,315711,363014,114523,24805,171287,84556,83467,81527,116743,54226,65047,257634,291553,363122,295053,305497,25678,303206,301242,29499,308739,81810,25317,25716,298…
GO:0006643	0.000514108831196288	0.999723110881326	63	148	membrane lipid metabolic process	BP	13579	4060	St8sia3,Cers4,Gba,Elovl5,B3galt1,St8sia4,Itgb8,Atg7,Pign,Agk,Asah2,Aldh5a1,Gla,Ormdl3,Pgap1,Smpd3,Sptlc2,St8sia2,Cerk,Sgms2,Pigm,Kit,Cln8,Ugcg,Pigt,St3gal2,Sgpp2,Degs1,Serinc3,Agmo,Samd8,Gal3st4,Sgms1,Smpd1,St6galnac3,Pigq,St6galnac5,Serinc5,Pigs,Psap,Galc,Kdsr,Serinc1,Gm2a,B3galt2,St6galnac6,St8sia6,Col4a3bp,Elovl2,Kdelc2,Ormdl1,Gal3st3,Abo,Pigv,Hacd3,Ugt8,Gal3st1,Smpdl3b,St3gal4,Sptssb,Gpld1,En…	25547,304208,684536,171400,366064,116696,362800,312647,309051,502749,114104,291133,363494,360618,316400,94338,366697,117523,300129,310849,79112,64030,306619,83626,296360,64442,301543,58970,296350,362732,305684,498166,353229,308909,29758,287159,365984,170907,303277,25524,314360,360833,294421,282838,686081,407765,291325,365652,498728,315664,100188936,499302,100301568,366478,300783,50555,683713,3626…
GO:0071242	0.000519086455093707	0.999789333532519	34	68	cellular response to ammonium ion	BP	13579	4060	Gsk3b,Mapk1,Gabrb2,Chrm2,Plcb1,Chrnb2,Hrh2,Kcnj6,Rgs8,Cdk5r1,Gabrb3,Gabrg2,Chrm5,Kcnq3,Lynx1,Chrna7,Atg7,Fgfr1,Chrm3,Hrh1,Ppp1r9b,Gnai2,Oprm1,Ptafr,Gabra1,Slc18a2,Chrna4,Kcnc2,Sin3a,Drd1,Mapk3,Chrm1,Chrna3,Diaph1	84027,116590,25451,81645,24654,54239,25461,25743,54297,116671,24922,29709,53949,29682,300018,25302,312647,79114,24260,24448,84686,81664,25601,58949,29705,25549,25590,246153,363067,24316,50689,25229,25101,307483
GO:2000311	0.000529281086464037	0.999915568052139	13	18	regulation of AMPA receptor activity	BP	13579	4060	Cacng2,Nrxn1,Nlgn3,Nlgn1,Nlgn2,Reln,Cacng5,Cacng4,Cacng7,Shank1,Cacng8,Cnih3,Cacng3	84347,60391,171297,116647,117096,24718,140726,140725,140728,78957,140729,690252,140724
GO:0008015	0.000545940270564544	0.999626336858476	158	398	blood circulation	BP	13579	4060	Akap6,Chrm2,Dnm1l,Ehd3,Atp2a2,Slc8a1,Abr,Nos1,Cacna2d1,Hrh2,Arhgap35,Ptprm,Scn2b,Pde4d,Scn1a,Htr1b,Ar,Pde4b,Hsp90aa1,Abat,LOC100909750,Mgll,Kcnma1,Grk2,Rasl10b,Gnao1,Calm2,Angpt1,Prkca,Chrna7,Kcnj2,Htr1a,Bmpr2,Adora1,Tacr1,Tacr3,Chrm3,Ptprj,Kcnd3,Sp4,Mecp2,Dlg1,Cx3cl1,Htr7,Gpd1l,Cacna1e,Pik3r1,Hrh1,Hdac4,Cd38,Gclm,Cacnb2,Oprl1,Ednrb,Adrb1,Gclc,Htr2a,Ddah1,Hif1a,Thra,Ece1,Nedd4l,Tmem65,AABR0703175…	64553,81645,114114,192249,29693,29715,287537,24598,25399,25461,306400,29616,25349,24627,81574,25075,24208,24626,299331,81632,311860,29254,83731,25238,303382,50664,24242,89807,24680,25302,29712,24473,140590,29290,24807,24808,24260,29645,65195,25162,29386,25252,89808,65032,363159,54234,25513,24448,363287,25668,29739,116600,29256,50672,24925,25283,29595,64157,29560,81812,94204,291553,500874,24413,68…
GO:0003013	0.000558539165049369	0.999616971470307	159	401	circulatory system process	BP	13579	4060	Akap6,Chrm2,Dnm1l,Ehd3,Atp2a2,Slc8a1,Abr,Nos1,Cacna2d1,Hrh2,Arhgap35,Ptprm,Scn2b,Pde4d,Scn1a,Htr1b,Ar,Pde4b,Hsp90aa1,Abat,LOC100909750,Mgll,Kcnma1,Grk2,Rasl10b,Gnao1,Calm2,Angpt1,Prkca,Chrna7,Kcnj2,Htr1a,Bmpr2,Adora1,Tacr1,Tacr3,Chrm3,Ptprj,Kcnd3,Sp4,Mecp2,Dlg1,Cx3cl1,Htr7,Gpd1l,Cacna1e,Pik3r1,Hrh1,Hdac4,Cd38,Gclm,Cacnb2,Oprl1,Ednrb,Adrb1,Gclc,Htr2a,Ddah1,Hif1a,Thra,Ece1,Nedd4l,Tmem65,AABR0703175…	64553,81645,114114,192249,29693,29715,287537,24598,25399,25461,306400,29616,25349,24627,81574,25075,24208,24626,299331,81632,311860,29254,83731,25238,303382,50664,24242,89807,24680,25302,29712,24473,140590,29290,24807,24808,24260,29645,65195,25162,29386,25252,89808,65032,363159,54234,25513,24448,363287,25668,29739,116600,29256,50672,24925,25283,29595,64157,29560,81812,94204,291553,500874,24413,68…
GO:0006897	0.000584645158460188	0.999585812771138	191	474	endocytosis	BP	13579	4060	Clcn3,Tbc1d5,Mapk1,Dnm3,Dnajc6,Dnm1l,Kif3a,Cacng2,Dpysl2,Pten,Snx30,Csnk1g3,Abr,Lrrtm2,Grk3,Pik3cb,Ap2a2,Nedd4,Clcn5,Pacsin1,Nlgn3,Csnk1a1,Bicd1,Stx1b,Rbsn,Nlgn1,Htr1b,Ahi1,Add1,Tm9sf4,Amph,Picalm,Napb,LOC100909750,Magi2,Lrp6,Cltc,Syt11,Cd47,Camk1d,Aak1,Snap91,Tub,Ppp3ca,Ube3a,Gak,Cap1,Eif2ak1,Mib1,Sort1,Rab5b,Grk2,Itsn1,Calm2,Lrsam1,Angpt1,Btbd9,Nlgn2,Arrb1,Dnm1,Prkca,Rabep1,Gria1,Chrna7,Rac1,Ep…	84360,501088,116590,171574,313409,114114,84392,84347,25416,50557,298033,64823,287537,685472,25372,85243,81637,25489,25749,29704,171297,113927,362466,24923,312562,116647,25075,308923,24170,296279,60668,89816,499903,311860,113970,312781,54241,60568,29364,307124,500244,65178,25609,24674,361585,81659,64185,27137,307594,83576,288779,25238,29491,24242,311866,89807,294318,117096,25387,140694,24680,54190…
GO:0006665	0.000594100403972282	0.999711198965014	48	105	sphingolipid metabolic process	BP	13579	4060	St8sia3,Cers4,Gba,Elovl5,B3galt1,St8sia4,Itgb8,Atg7,Agk,Asah2,Aldh5a1,Gla,Ormdl3,Smpd3,Sptlc2,St8sia2,Cerk,Sgms2,Kit,Cln8,Ugcg,Sgpp2,Degs1,Serinc3,Samd8,Sgms1,Smpd1,St6galnac3,St6galnac5,Serinc5,Psap,Galc,Kdsr,Serinc1,Gm2a,B3galt2,St6galnac6,St8sia6,Col4a3bp,Elovl2,Ormdl1,Hacd3,Ugt8,Gal3st1,Smpdl3b,Sptssb,Enpp7,Elovl7	25547,304208,684536,171400,366064,116696,362800,312647,502749,114104,291133,363494,360618,94338,366697,117523,300129,310849,64030,306619,83626,301543,58970,296350,305684,353229,308909,29758,365984,170907,25524,314360,360833,294421,282838,686081,407765,291325,365652,498728,100188936,300783,50555,683713,362619,100362555,303729,361895
GO:0055082	0.000601638733873252	0.999551895615613	252	673	cellular chemical homeostasis	BP	13579	4060	Clcn3,Il6st,Opa1,Akap6,Mapk1,Foxo3,Letm1,Atp2b1,Atp2a2,Rab11fip2,Nrxn1,Slc9a7,Slc8a1,Nos1,Myo5a,Cacna2d1,Grm5,Xpr1,Pik3cb,Trpc5,Slc24a3,Pdpk1,Gnb1,Ero1a,Prkce,Pde4d,Nr3c2,Galr1,Hk1,Tm9sf4,Mfn2,Ptprn2,Kcnb1,Ireb2,Ppargc1a,Abcb7,Grin2a,Selenot,Slc12a5,LOC100909750,Stim1,Lrp6,Clic4,Slc25a23,Adcyap1r1,Akap5,Atp2c1,Rasa3,Epha5,Ppp3ca,Slc24a2,Kcnma1,Vps33a,Sv2a,Calm2,Wdtc1,Tiam1,Cul5,Cacnb4,Arrb1,Prkca…	84360,25205,171116,64553,116590,294515,305457,29598,29693,308003,60391,317170,29715,24598,25017,25399,24418,289424,85243,140933,85267,81745,24400,171562,29340,24627,25672,50577,25058,296279,64476,29714,25736,64831,83516,302395,24409,365802,171373,311860,361618,312781,83718,301113,24167,171026,170699,29372,79208,24674,84550,83731,65081,117559,24242,313020,304109,64624,58942,25387,24680,50592,60431…
GO:0006497	0.000614585547192976	0.999738655854955	35	75	protein lipidation	BP	13579	4060	Zdhhc21,Wipi2,Gba,Zdhhc17,Ppm1a,Zdhhc5,Nmt1,Atg4b,Atg7,Pign,Zdhhc3,Zdhhc20,Nmt2,Zdhhc15,Zdhhc22,Pgap1,Zdhhc7,Zdhhc9,Map6d1,Zdhhc23,Wdr45b,Pigm,Zdhhc2,Atg4c,Pigt,Zdhhc14,Svip,Abca1,Pigq,Pigs,Golga7b,Zdhhc18,Pigv,Zdhhc8,Pik3c3	298184,288498,684536,366889,24666,362156,259274,316640,312647,309051,301081,305923,291318,317235,299211,316400,170906,302808,363823,363783,360682,79112,246326,313391,296360,499014,499157,313210,287159,303277,309378,362613,366478,303796,65052
GO:1900542	0.000616791961698814	0.999638588082288	78	198	regulation of purine nucleotide metabolic process	BP	13579	4060	Akap6,Timp2,Dnm1l,Nos1,Pde4d,Htr1b,Galr1,Nf1,Ppargc1a,Slc25a23,Adcyap1r1,Akap5,Cap1,Prkaa2,Gnal,Calm2,Arrb1,Insr,Atp7a,Tbl1xr1,Cap2,Akap12,Hdac4,Gucy1a2,Thbs1,Oprl1,Adrb1,Htr2a,Hif1a,Grm8,Ece1,Npy2r,Crhr1,Adcy7,Oprm1,Grm7,Calcrl,Bcl2l1,Ntrk2,Drd5,Esrrb,Gabbr1,Npr3,Drd2,Parp1,Entpd5,Gucy1a1,Abca1,Gsk3a,Sstr4,Vcp,Akap9,Wfs1,Calm1,Adra2a,Cbs,Gpr176,Galr3,Drd1,Ptk2b,Ntrk3,Prkag2,Tigar,Cbfa2t3,Pfkfb3,…	64553,29543,114114,24598,24627,25075,50577,24592,83516,301113,24167,171026,64185,78975,24611,24242,25387,24954,24941,365755,116653,83425,363287,66012,445442,29256,24925,29595,29560,60590,94204,66024,58959,84420,25601,81672,25029,24888,25054,25195,299210,81657,25339,24318,25591,314312,497757,313210,50686,25555,116643,246150,83725,24244,25083,24250,117257,29235,24316,50646,29613,373545,502894,36143…
GO:0009653	0.000617479263930439	0.999483983948608	750	2016	anatomical structure morphogenesis	BP	13579	4060	Gsk3b,Opa1,Ttl,Mapk1,Exoc4,Map1b,Pafah1b1,Dnm3,Foxo3,Atf2,Nckap1,Dnm1l,Kif3a,Afdn,Ndst1,Robo1,Rbfox2,Ttc3,Mapk9,Pak3,Vezf1,Akt3,Dpysl2,Pten,Nrxn1,Rbpj,Prkacb,Gnaq,Slc8a1,Btbd3,Csnk1g3,Glg1,Abr,Myo5a,Pik3cb,Trpc5,Chrnb2,Dpysl5,Tnik,Nedd4,Astn2,Cadm1,Hrh2,Pacsin1,Sema5a,Mtdh,Amigo1,Nlgn3,Arhgap35,Mtpn,Jade2,Jak1,Ctnnd2,Trip11,Btrc,Csnk1a1,Fhod3,Ptprm,Myo9a,Dcc,Ncam1,Kidins220,Adgrb3,Cdk5r1,Opa3,Erb…	84027,171116,171572,116590,116654,29456,83572,171574,294515,81647,58823,114114,84392,26955,29633,58946,362950,360702,50658,29433,287615,29414,25416,50557,60391,679028,293508,81666,29715,311462,64823,29476,287537,25017,85243,140933,54239,65208,294917,25489,100361323,363058,25461,29704,310207,170910,295365,171297,306400,79215,303113,84598,114028,314393,361765,113927,100360334,29616,171296,25311,245…
GO:0010001	0.000630192180753568	0.999620882119747	91	210	glial cell differentiation	BP	13579	4060	Il6st,Mapk1,Exoc4,Afdn,Pten,Nlgn3,Ctnnb1,Nf1,LOC100909750,Lingo1,Lrp6,Kras,Kcnq3,Nfib,Nf1x,Wdr1,Epha4,Mpp5,Kcnj10,Abl2,Zfp365,Psen1,Ptprj,Mecp2,Tenm4,Rtn4,Reln,App,Dag1,Lyn,Cntn2,Bcl2,Nkx2-2,Ldlr,Sox5,Fgfr3,Pou3f2,Ntrk2,Plpp3,Gpr37l1,Shh,Enpp2,Sox8,Cntnap1,Id2,Pard3,Mbd1,Trpc4,S100b,Nrg1,Sox6,Egfr,Ptpra,Met,Ptprz1,Mmp24,Ascl1,Cnp,Akt1,Tnfrsf21,LOC108348175,Dlx2,Fgf2,Ror1,Slc8a3,Hdac11,Drd1,Cdh2,G…	25205,116590,116654,26955,50557,171297,84353,24592,311860,315691,312781,24525,29682,29227,81524,360950,316539,314259,29718,304883,499425,29192,29645,29386,308831,83765,24718,54226,114489,81515,25356,24224,366214,300438,140587,84489,29588,25054,192270,252939,29499,84050,302993,84008,25587,81918,291439,84494,25742,112400,293165,24329,25167,24553,25613,83513,64186,25275,24185,316256,499022,296499,54…
GO:2000807	0.000630720155167043	1	8	8	regulation of synaptic vesicle clustering	BP	13579	4060	Pten,Pcdh17,Nlgn3,Nlgn1,Magi2,Nlgn2,Bcl2l1,Cdh2	50557,306055,171297,116647,113970,117096,24888,83501
GO:0009968	0.00063358014408872	0.999507312981063	347	935	negative regulation of signal transduction	BP	13579	4060	Il6st,Gsk3b,Opa1,Pafah1b1,Timp2,Foxo3,Robo1,Cbfa2t2,Mgrn1,Adar,Castor2,Pten,Prkacb,Glg1,Dusp8,Dyrk1a,Grk3,Grm5,Nedd4,Pdpk1,Celf4,Itch,Spred2,Rgs8,Nlgn3,Arhgap35,Vwc2l,Mnt,Csnk1a1,Bicd1,Rrn3,Ubr1,Chst11,Htr1b,Ctnnb1,Spred1,Ar,Mtm1,Mfn2,Nf1,Rrm2b,Gba,Hipk3,LOC100909750,AABR07007916.1,Dlc1,Magi2,Lrp6,Rasa3,Ptpre,Dusp16,Lrtm2,Flrt1,Cyld,Madd,Eya3,Rnf152,Fem1a,Prkaa2,Grk2,Taok3,Calm2,Lrrtm4,Arrb1,Dnm1…	25205,84027,171116,83572,29543,294515,58946,296293,302938,81635,304410,50557,293508,29476,361679,25255,25372,24418,25489,81745,307540,311567,305539,54297,171297,306400,501160,287521,113927,362466,304714,499877,314694,25075,84353,296072,24208,288762,64476,24592,299976,684536,83617,311860,294715,58834,113970,312781,29372,114767,297682,680883,499308,312937,94193,313027,293561,316131,78975,25238,3045…
GO:0097091	0.000637213063568654	0.999964474966773	10	11	synaptic vesicle clustering	BP	13579	4060	Pten,Nrxn1,Pcdh17,Nlgn3,Nlgn1,Magi2,Nlgn2,Bcl2l1,Cdh2,Syn1	50557,60391,306055,171297,116647,113970,117096,24888,83501,24949
GO:0043112	0.000664416999062043	0.9996326508639	69	151	receptor metabolic process	BP	13579	4060	Tbc1d5,Dnm3,Cacng2,Ehd3,Lrrtm2,Grk3,Nedd4,Itch,Htr1b,Ahi1,Picalm,Napb,Magi2,Cltc,Lmtk2,Grk2,Angpt1,Arrb1,Dnm1,Gria1,Ap2b1,Psen1,Nsf,Synj1,Sh3gl2,Rab31,Grb2,Hif1a,Ece1,Dlg4,Pik3r4,Ankrd13c,Ptpn1,Cntn2,Synj2bp,Calcrl,Rnf43,Arf1,Eps15,Sec24a,Drd2,Als2,Fut8,Pard3,Ap1ar,Nrg1,Apln,Sh3glb1,Ghr,Itgb1,Dtx3l,Lgmn,Mylip,Arfgef2,Itgb2,Kif16b,Lrpap1,Atad1,Lmbrd1,Gria2,Ldlrap1,Ppara,Snx1,Grem1,Drd3,LRRTM1,Gpra…	501088,171574,84347,192249,685472,25372,25489,311567,25075,308923,89816,499903,113970,54241,304286,25238,89807,25387,140694,50592,140670,29192,60355,85238,116743,246324,81504,29560,94204,29495,363131,685374,24697,25356,64531,25029,303412,64310,313474,287275,24318,363235,432392,81918,362037,112400,58812,292156,25235,24511,498089,63865,306825,296380,309684,311478,116565,309532,246046,29627,500564,2…
GO:1902532	0.000666090780245104	0.999533267113049	173	440	negative regulation of intracellular signal transduction	BP	13579	4060	Gsk3b,Opa1,Pafah1b1,Timp2,Mgrn1,Castor2,Pten,Dusp8,Dyrk1a,Itch,Spred2,Arhgap35,Rrn3,Ubr1,Spred1,Mtm1,Mfn2,Nf1,Rrm2b,Gba,Hipk3,LOC100909750,Dlc1,Magi2,Rasa3,Dusp16,Lrtm2,Flrt1,Cyld,Rnf152,Fem1a,Prkaa2,Taok3,Calm2,Lrrtm4,Arrb1,Prkca,Ppm1a,Nploc4,Ash1l,Senp2,Ripor2,Rasal2,Prex1,Lrrc4b,Abl2,Fktn,Hyou1,Foxo1,Ptprj,Tmem127,Flrt2,Mapk8ip1,Dlg1,Rassf2,Grm1,Lrrtm3,Tbc1d7,Gpd1l,Tnip1,Smad4,Fbxw11,Sesn3,Ras…	84027,171116,83572,29543,302938,304410,50557,361679,25255,311567,305539,306400,304714,499877,296072,288762,64476,24592,299976,684536,83617,311860,58834,113970,29372,297682,680883,499308,312937,293561,316131,78975,304530,24242,500219,25387,24680,24666,140639,310638,78973,306934,304893,311647,308571,304883,362520,192235,84482,29645,311405,299236,116457,25252,311437,24414,294380,361227,363159,363599…
GO:0070887	0.000672870641902196	0.999432504646058	806	2353	cellular response to chemical stimulus	BP	13579	4060	Il6st,Gsk3b,Opa1,Akap6,Atf6,Mapk1,Ppm1e,Map1b,Pafah1b1,Timp2,Foxo3,Gabrb2,Chrm2,Dnm1l,Ndst1,Robo1,Syngr1,Rbfox2,Spock2,Mapk9,Pak3,Atp2b1,Akt3,Adar,Atp2a2,Edem3,Pten,Rab11fip2,Nrxn1,Rbpj,Map2k4,Plcb1,Slc8a1,Glg1,Nos1,Myo5a,Cacna2d1,Grm5,Pik3cb,Trim44,Chrnb2,Nedd4,Lancl2,Nceh1,Pdpk1,Pik3r3,Hspa9,Hrh2,Osbpl8,Adam23,Kcnj6,Slk,Rgs8,Sema5a,Mtdh,Gnb1,Lpin1,Vwc2l,Ero1a,Prkce,Dpysl3,Jak1,Btrc,Ncam1,Pde4d,…	25205,84027,171116,64553,304962,116590,360593,29456,83572,29543,294515,25451,81645,114114,29633,58946,29205,362950,361840,50658,29433,29598,29414,81635,29693,289085,50557,308003,60391,679028,287398,24654,29715,29476,24598,25017,25399,24418,85243,362172,54239,25489,362375,294930,81745,60664,291671,25461,314824,301460,25743,54308,54297,310207,170910,24400,313977,501160,171562,29340,25418,84598,3617…
GO:0090276	0.000673829169538942	0.99960295606398	82	193	regulation of peptide hormone secretion	BP	13579	4060	Nrxn1,Nos1,Prkce,Acvr1c,Kcnb1,Selenot,Abat,Doc2b,Akap5,Epha5,Ppp3ca,Madd,Syt9,Rasl10b,Tiam1,Nlgn2,Arrb1,Stxbp5l,Syt7,Atg7,Irs1,Mcu,Rptor,Cacna1e,Cd38,Kalrn,Oga,Hif1a,Sri,Adcy5,Cnr1,Glul,Slc16a1,Casr,Htr2c,Rest,Ppp3cb,Myrip,Rab8b,Pfkm,Srebf1,Itpr1,Gabbr1,Kcnj11,Pde8b,Drd2,Cpt1a,Aacs,Oxct1,Itpr2,Glud1,Arhgef7,Rfx3,Egfr,Apln,Gja1,Efna5,Pfkl,Lepr,Clock,Adra2a,Kif5b,Stxbp4,Cckar,Irs2,Ghsr,Trpm2,Sytl4,…	60391,24598,29340,245921,25736,365802,81632,81820,171026,79208,24674,94193,60564,303382,304109,117096,25387,288080,59267,312647,25467,294560,287871,54234,25668,84009,154968,29560,683667,64532,25248,24957,25027,24247,25187,83618,24675,360034,266688,65152,78968,25262,81657,83535,309962,24318,25757,65984,690163,81678,24399,114559,361746,24329,58812,24392,116683,25741,24536,60447,25083,117550,303443,…
GO:0048512	0.000677372310392535	0.999755466731036	25	53	circadian behavior	BP	13579	4060	Pten,Chrnb2,Nlgn1,Kcna2,Kcnma1,Ncoa2,Btbd9,Mapk10,Adora1,Htr7,Oprl1,Npy2r,Drd2,Id2,Csnk1e,Usp2,Lepr,Gpr176,Drd1,Six3,Gpr157,Drd3,Ptger4,Ahcy,Ptger3	50557,54239,116647,25468,83731,83724,294318,25272,29290,65032,29256,66024,24318,25587,58822,115771,24536,117257,24316,78974,313725,29238,84023,29443,24929
GO:0010647	0.000683881047993351	0.999447498732617	479	1347	positive regulation of cell communication	BP	13579	4060	Il6st,Gsk3b,Akap6,Mapk1,Exoc4,Pafah1b1,Timp2,Dnm1l,Ndst1,Robo1,Mapk9,Pak3,Akt3,Pten,Clstn2,Nrxn1,Rbpj,Map2k4,Plcb1,Nos1,Lrrtm2,Grm5,Trim44,Chrnb2,Tnik,Nedd4,Lancl2,Smcr8,Osbpl8,Shoc2,Spred2,Sema5a,Mtdh,Nat8l,Nlgn3,Prkce,Dcc,Ncam1,Kidins220,NEWGENE_1306210,Erbb4,Stx1b,Crk,Wdfy1,Nlgn1,Galr1,Csnk2a1,Ctnnb1,Spred1,Vangl2,Ar,Rasgrp1,Mfn2,Nf1,Tnr,Gba,Tbc1d24,Grin2a,Selenot,Frs2,Abat,LOC100909750,Lrp6,S…	25205,84027,64553,116590,116654,83572,29543,114114,29633,58946,50658,29433,29414,50557,171394,60391,679028,287398,24654,24598,685472,24418,362172,54239,294917,25489,362375,497918,314824,309548,305539,310207,170910,289727,171297,29340,25311,24586,116478,361217,59323,24923,54245,301549,116647,50577,116549,84353,296072,289229,24208,29434,64476,24592,25567,684536,287110,24409,365802,314850,81632,3118…
GO:0019725	0.000685427127808286	0.999479628873595	281	763	cellular homeostasis	BP	13579	4060	Clcn3,Il6st,Opa1,Akap6,Dnajc16,Mapk1,Foxo3,Letm1,Atp2b1,Atp2a2,Rab11fip2,Nrxn1,Slc9a7,Slc8a1,Nos1,Myo5a,Cacna2d1,Grm5,Xpr1,Pik3cb,Trpc5,Slc24a3,Pdpk1,Lrrc8a,Gnb1,Ero1a,Prkce,Pde4d,Nr3c2,Galr1,Hk1,Large1,Mtm1,Add1,Tm9sf4,Mfn2,Ptprn2,Kcnb1,Ireb2,Ppargc1a,Abcb7,Grin2a,Selenot,Slc12a5,LOC100909750,Stim1,Lrp6,Clic4,Slc25a23,Adcyap1r1,Akap5,Atp2c1,Rasa3,Epha5,Ppp3ca,Slc24a2,Kcnma1,Vps33a,Sv2a,Calm2,Wdt…	84360,25205,171116,64553,362652,116590,294515,305457,29598,29693,308003,60391,317170,29715,24598,25017,25399,24418,289424,85243,140933,85267,81745,311846,24400,171562,29340,24627,25672,50577,25058,361368,288762,24170,296279,64476,29714,25736,64831,83516,302395,24409,365802,171373,311860,361618,312781,83718,301113,24167,171026,170699,29372,79208,24674,84550,83731,65081,117559,24242,313020,304109,6…
GO:0048259	0.000686714165351195	0.999695977320567	40	79	regulation of receptor-mediated endocytosis	BP	13579	4060	Tbc1d5,Dnajc6,Dnm1l,Kif3a,Lrrtm2,Bicd1,Nlgn1,Ahi1,Picalm,Napb,Magi2,Syt11,Aak1,Snap91,Calm2,Angpt1,Btbd9,Arrb1,Prkca,Nsf,Ppt1,Synj1,Sh3gl2,Dlg4,Synj2bp,Rabgef1,Bcl2l1,Arf1,Drd2,Pard3,Apln,Calm1,Lrpap1,Atad1,Ldlrap1,Grem1,LRRTM1,Tf,Dab2,Cd2ap	501088,313409,114114,84392,685472,362466,116647,308923,89816,499903,113970,60568,500244,65178,24242,89807,294318,25387,24680,60355,29411,85238,116743,29495,64531,360797,24888,64310,24318,81918,58812,24244,116565,309532,500564,50566,679668,24825,79128,316258
GO:0045665	0.000689495280106416	0.99958155344901	96	211	negative regulation of neuron differentiation	BP	13579	4060	Gsk3b,Pafah1b1,Dnm3,Foxo3,Ttc3,RGD1307443,Ptprg,Pten,Rbpj,Trpc5,Sema5a,Nlgn3,Dpysl3,Cdk5r1,Stx1b,Nlgn1,Tnr,Ddx6,Ppp3ca,Ube3a,Gak,Mib1,Pbx1,Eif4enif1,Spock1,Rnf6,Med1,Epha4,Asap1,Hmg20a,Lrig2,Rap1gap2,Zfp365,Psen1,Thoc2,Mecp2,Rtn4,Ntn1,Epha7,Zhx2,Tsc1,Ednrb,App,Slit1,Hey1,Cntn2,Nkx2-2,Lrp4,Rest,Rapgef2,Cntn4,Spart,Ulk2,Ntm,Gpr37l1,Shh,Rgma,Sox8,Fat3,Id2,Gdf11,Rufy3,Thy1,Nrp1,Ptk2,Apbb1,Gsk3a,Ptprz…	84027,83572,171574,294515,360702,361244,171357,50557,679028,140933,310207,171297,25418,116671,24923,116647,25567,500988,24674,361585,81659,307594,304947,305468,306759,304271,497991,316539,314961,315689,310753,303298,499425,29192,313308,29386,83765,114523,171287,314988,60445,50672,54226,65047,155437,25356,366214,83469,83618,310533,116658,295053,303206,50864,252939,29499,308739,302993,191571,25587,…
GO:0097485	0.000695607777200427	0.999607360823703	77	158	neuron projection guidance	BP	13579	4060	Robo1,Dpysl2,Dpysl5,Sema5a,Arhgap35,Ptprm,Dcc,Ncam1,Cdk5r1,Vangl2,Dscam,Plxna2,Epha5,Alcam,Unc5d,Nfib,Robo2,Rac1,Klf7,Bmpr2,Epha4,Csf1r,Enah,Nrcam,Flrt2,Ntn1,Epha7,Reln,Smad4,Myh10,Slit3,Mapk8ip3,Nrp2,Unc5c,App,Slit1,Lhx1,Dag1,Cntn2,Cntn4,Ptpro,Kif5a,Fzd3,Unc5b,Shh,Ntn3,Nectin1,Tgfb2,Bmpr1b,Ank3,Foxp1,Nrp1,Rnf165,Apbb1,Nfasc,Kif5c,Efna5,Ext1,Ephb1,Ryk,Scn1b,Lgi1,Ptch1,Kif5b,Tenm2,L1cam,Flrt3,Unc5…	58946,25416,65208,310207,306400,29616,25311,24586,116671,289229,171119,289392,79208,79559,306534,29227,84409,363875,363243,140590,316539,307403,360891,497815,299236,114523,171287,24718,50554,79433,83467,302983,81527,362049,54226,65047,257634,114489,25356,116658,50677,314906,266715,60630,29499,114524,192183,81809,310914,361833,297480,246331,307251,29722,116690,311024,116683,299907,24338,140585,296…
GO:0006930	0.000753640797358605	1	7	7	substrate-dependent cell migration, cell extension	BP	13579	4060	Abl2,Ntn1,Myh10,P2ry12,Nrp1,Shtn1,Nck1	304883,114523,79433,64803,246331,292139,300955
GO:0042982	0.000763039174324361	0.999760876102482	22	39	amyloid precursor protein metabolic process	BP	13579	4060	Adam10,Picalm,Tmed10,Chrna7,Epha4,Dhcr24,Psen1,Dlg1,Lrrtm3,Abcg1,App,Soat1,Lyn,Flot2,Prnp,Ncstn,Tmcc2,Csnk1e,Bace2,Ldlrap1,Hap1,Aatf	29650,89816,84599,25302,316539,298298,29192,25252,294380,85264,54226,81782,81515,83764,24686,289231,305095,58822,288227,500564,29430,114512
GO:0006468	0.000774434383198616	0.999366124652357	548	1503	protein phosphorylation	BP	13579	4060	Snrk,Il6st,Gsk3b,Abi2,Uhmk1,Akap6,Mapk1,Ppm1e,Pafah1b1,Timp2,Ndst1,Robo1,Mapk9,Pak3,Prkar2a,Akt3,Cntn1,Adar,Pten,Camk2g,Nrxn1,Map2k4,Prkacb,Gnaq,Plcb1,Csnk1g3,Dusp8,Dyrk1a,Nos1,Grk3,Grm5,Pik3cb,Trpc5,Tnik,Smcr8,Pdpk1,Osbpl8,Ppm1l,Itch,Spred2,Slk,Wnk3,Prkce,Jak1,Csnk1a1,Dcc,Pde4d,Kidins220,Cdk5r1,Erbb4,Crk,Elp1,Crebl2,Acvr1c,Ttbk2,Prkar1a,Csnk2a1,Hk1,Ctnnb1,Spred1,Adam10,Vangl2,Ar,Rasgrp1,Nr2c2,Nf…	170837,25205,84027,286928,246332,64553,116590,360593,83572,29543,29633,58946,50658,29433,29699,29414,117258,81635,50557,171140,60391,287398,293508,81666,24654,64823,361679,25255,24598,25372,24418,85243,140933,294917,497918,81745,314824,310506,311567,305539,54308,317420,29340,84598,113927,25311,24627,116478,116671,59323,54245,140934,362453,245921,311349,25725,116549,25058,84353,296072,29650,289229…
GO:0030800	0.000778544336866318	0.999775603102836	20	34	negative regulation of cyclic nucleotide metabolic process	BP	13579	4060	Akap6,Htr1b,Galr1,Akap5,Oprl1,Grm8,Npy2r,Oprm1,Grm7,Gabbr1,Npr3,Drd2,Sstr4,Akap9,Adra2a,Gpr176,Galr3,P2ry13,Drd3,Ptger3	64553,25075,50577,171026,29256,60590,66024,25601,81672,81657,25339,24318,25555,246150,25083,117257,29235,310444,29238,24929
GO:0006469	0.000780493454925047	0.999525542858291	88	217	negative regulation of protein kinase activity	BP	13579	4060	Gsk3b,Ppm1e,Prkar2a,Adar,Pten,Gnaq,Dusp8,Smcr8,Pdpk1,Spred2,Prkar1a,Spred1,Nf1,Gba,Srcin1,Hipk3,LOC100909750,Lrp6,Ppm1f,Dusp16,Lrtm2,Flrt1,Pkia,Fem1a,Lrrtm4,Prkca,Ubash3b,Prex1,Lrrc4b,Psen1,Ptprj,Flrt2,Mapk8ip1,Prkar1b,Grm1,Lrrtm3,Rptor,Rb1,Dusp4,Lrrc3,Sh3bp5l,Lyn,Ptpn1,Dnaja3,Camk2n2,Adarb1,Drd5,Lrrc4,Dusp18,Lrrc4c,Apc,Igf1r,Spry2,Wars,Thy1,Coro1c,Prex2,Lats1,Akt1,Trib1,Wwtr1,Ncs1,Smpd1,Dnajc3,G…	84027,360593,29699,81635,50557,81666,361679,497918,81745,305539,25725,296072,24592,684536,56029,83617,311860,312781,287931,297682,680883,499308,114906,316131,500219,24680,315579,311647,308571,29192,29645,299236,116457,25521,24414,294380,287871,24708,60587,246773,690898,81515,24697,360481,59314,25367,25195,641521,305477,311236,24205,25718,306141,314442,24832,501841,312912,308265,24185,78969,295062…
GO:0015872	0.000792316024787422	0.999747475289709	22	40	dopamine transport	BP	13579	4060	Chrnb2,Nat8l,Htr1b,Kcna2,Abat,Chrm5,Oprk1,Syt7,Rtn4,Htr2a,Npy2r,Cnr1,Smpd3,Gabbr1,Drd2,Syt1,Chrna4,Syt4,Prkcb,Drd1,Drd3,Entpd1	54239,289727,25075,25468,81632,53949,29335,59267,83765,29595,66024,25248,94338,81657,24318,25716,25590,64440,25023,24316,29238,64519
GO:0048588	0.00079256665809366	0.999523418913577	92	197	developmental cell growth	BP	13579	4060	Gsk3b,Akap6,Ttl,Map1b,Pafah1b1,Dpysl2,Map2k4,Trpc5,Sema5a,Nlgn3,Jade2,Cdk5r1,Ctnnb1,Tnr,Dscam,LOC100909750,Plxna2,Mgll,Eif4g2,Alcam,Flrt1,Usp9x,Rims2,Cyfip2,Raph1,Dclk1,Tiam1,Rnf6,Bmpr2,Golga4,Mecp2,Prkcz,Rtn4,Sema7a,Ntn1,Syt2,Epha7,Rims1,Slit3,Nrp2,Sh3gl2,Adrb1,App,Slit1,Nedd4l,AABR07031756.1,Pdlim5,Arih2,Spart,Cobl,Ddr1,Ulk2,Rgma,Tgfbr2,Syt1,Mul1,Rufy3,Omg,Foxp1,Nrg1,Nrp1,Myo5b,Gsk3a,Efna5,Syt4…	84027,64553,171572,29456,83572,25416,287398,140933,310207,171297,303113,116671,84353,25567,171119,311860,289392,29254,361628,79559,499308,363445,116839,303073,363239,83825,304109,304271,140590,501069,29386,25522,83765,315711,114523,24805,171287,84556,83467,81527,116743,24925,54226,65047,291553,24413,64353,316005,295053,305497,25678,303206,308739,81810,25716,298576,360921,450224,297480,112400,2463…
GO:0030802	0.000802646511359464	0.999597420402643	48	112	regulation of cyclic nucleotide biosynthetic process	BP	13579	4060	Akap6,Timp2,Nos1,Htr1b,Galr1,Nf1,Adcyap1r1,Akap5,Cap1,Gnal,Calm2,Arrb1,Cap2,Akap12,Gucy1a2,Oprl1,Adrb1,Grm8,Ece1,Npy2r,Crhr1,Adcy7,Oprm1,Grm7,Calcrl,Ntrk2,Drd5,Gabbr1,Npr3,Drd2,Gucy1a1,Abca1,Gsk3a,Akap9,Wfs1,Calm1,Adra2a,Gpr176,Galr3,Drd1,Ptk2b,Ntrk3,Gng7,P2ry13,Drd3,Ptger4,Mrap2,Ptger3	64553,29543,24598,25075,50577,24592,24167,171026,64185,24611,24242,25387,116653,83425,66012,29256,24925,60590,94204,66024,58959,84420,25601,81672,25029,25054,25195,81657,25339,24318,497757,313210,50686,246150,83725,24244,25083,117257,29235,24316,50646,29613,58979,310444,29238,84023,363112,24929
GO:0023056	0.000806028851390476	0.999346837282967	480	1353	positive regulation of signaling	BP	13579	4060	Il6st,Gsk3b,Akap6,Mapk1,Exoc4,Pafah1b1,Timp2,Dnm1l,Ndst1,Robo1,Mapk9,Pak3,Akt3,Pten,Clstn2,Nrxn1,Rbpj,Map2k4,Plcb1,Nos1,Lrrtm2,Grm5,Trim44,Chrnb2,Tnik,Nedd4,Lancl2,Smcr8,Osbpl8,Shoc2,Spred2,Sema5a,Mtdh,Nat8l,Nlgn3,Prkce,Dcc,Ncam1,Kidins220,NEWGENE_1306210,Erbb4,Stx1b,Crk,Wdfy1,Nlgn1,Galr1,Csnk2a1,Ctnnb1,Spred1,Vangl2,Ar,Rasgrp1,Mfn2,Nf1,Tnr,Gba,Tbc1d24,Grin2a,Selenot,Frs2,Abat,LOC100909750,Lrp6,S…	25205,84027,64553,116590,116654,83572,29543,114114,29633,58946,50658,29433,29414,50557,171394,60391,679028,287398,24654,24598,685472,24418,362172,54239,294917,25489,362375,497918,314824,309548,305539,310207,170910,289727,171297,29340,25311,24586,116478,361217,59323,24923,54245,301549,116647,50577,116549,84353,296072,289229,24208,29434,64476,24592,25567,684536,287110,24409,365802,314850,81632,3118…
GO:0097756	0.000816104189202096	0.999609608762767	46	94	negative regulation of blood vessel diameter	BP	13579	4060	Slc8a1,Nos1,Hrh2,Htr1b,LOC100909750,Mgll,Htr1a,Bmpr2,Adora1,Tacr1,Chrm3,Cx3cl1,Htr7,Hrh1,Cd38,Ednrb,Htr2a,Hif1a,Ptafr,Casr,Htr2c,Smpd3,Edn3,Adra1a,Drd5,Atp1a2,Egfr,Apln,Gja1,Akt1,Adra2a,Cysltr1,Adra2c,Drd1,Prkcq,Asic2,Htr1d,Chrm1,Rap1gds1,Ptgs1,Mmp2,Adra1b,Ptger3,Hmgcr,F2r,Oxtr	29715,24598,25461,25075,311860,29254,24473,140590,29290,24807,24260,89808,65032,24448,25668,50672,29595,29560,58949,24247,25187,94338,366270,29412,25195,24212,24329,58812,24392,24185,25083,114099,24175,24316,85420,25364,25323,25229,310909,24693,81686,24173,24929,25675,25439,25342
GO:0021819	0.000826846880423551	0.999923671456503	10	12	layer formation in cerebral cortex	BP	13579	4060	Pafah1b1,Cdk5r1,Ctnnb1,Reln,Adgrg1,Cdk5r2,Nr2e1,Gli3,Dcx,Dab2ip	83572,116671,84353,24718,260326,501164,684085,140588,84394,192126
GO:0051930	0.000841549152130423	0.999707792883884	25	46	regulation of sensory perception of pain	BP	13579	4060	Nos1,Ncam1,Grin2a,Mgll,Oprk1,Kcnj10,Adora1,Fgfr1,Kcnc4,Rtn4,Grm1,Oprl1,Ednrb,Npy2r,Oprm1,Ptafr,Htr2c,Ntsr1,Slc9a1,Adra2c,Oprd1,Trpa1,Tlr4,F2r,Tmem100	24598,24586,24409,29254,29335,29718,29290,79114,684516,83765,24414,29256,50672,66024,25601,58949,25187,366274,24782,24175,24613,312896,29260,25439,497979
GO:0051931	0.000841549152130423	0.999707792883884	25	46	regulation of sensory perception	BP	13579	4060	Nos1,Ncam1,Grin2a,Mgll,Oprk1,Kcnj10,Adora1,Fgfr1,Kcnc4,Rtn4,Grm1,Oprl1,Ednrb,Npy2r,Oprm1,Ptafr,Htr2c,Ntsr1,Slc9a1,Adra2c,Oprd1,Trpa1,Tlr4,F2r,Tmem100	24598,24586,24409,29254,29335,29718,29290,79114,684516,83765,24414,29256,50672,66024,25601,58949,25187,366274,24782,24175,24613,312896,29260,25439,497979
GO:0010959	0.000876477364129515	0.999408053055821	134	350	regulation of metal ion transport	BP	13579	4060	Akap6,Ehd3,Akt3,Cntn1,Pten,Gnaq,Slc8a1,Nos1,Myo5a,Cacna2d1,Nedd4,Kcnab2,Pdpk1,Wnk3,Amigo1,Prkce,Scn2b,Pde4d,Ctnnb1,Kcna1,Pde4b,LOC100909750,Stim1,Adcyap1r1,Akap5,Dpp10,Dpp6,Fgf14,Nipsnap2,Gnao1,Calm2,Cacnb4,Kcnj2,Oprk1,Ubash3b,Slc30a1,Adora1,Ubqln1,Neto1,Homer1,Camk2a,Gnb5,Jph3,Jph4,Dlg1,Atp7a,Gpd1l,Neto2,Plcb4,Kcnip3,Grin1,Slmap,Cacnb2,Oprl1,Adrb1,Oga,Htr2a,Nfatc3,Ppme1,Nedd4l,Crhr1,Sri,Ahcyl1,G…	64553,192249,29414,117258,50557,81666,29715,24598,25017,25399,25489,29738,81745,317420,295365,29340,25349,24627,84353,24520,24626,311860,361618,24167,171026,363972,29272,63851,498174,50664,24242,58942,29712,29335,315579,58976,29290,114590,307206,29546,25400,83579,307916,445271,25252,24941,363159,307757,25031,65199,24408,290533,116600,29256,24925,154968,29595,361400,361613,291553,58959,683667,3620…
GO:0007194	0.000878658957557436	0.999875651005411	11	15	negative regulation of adenylate cyclase activity	BP	13579	4060	Galr1,Akap5,Oprm1,Grm7,Gabbr1,Npr3,Drd2,Akap9,Galr3,P2ry13,Drd3	50577,171026,25601,81672,81657,25339,24318,246150,29235,310444,29238
GO:0006888	0.000906340069501025	0.99961246504114	34	71	ER to Golgi vesicle-mediated transport	BP	13579	4060	LOC102555167,Creb3l2,Ank1,Vapb,Sec23a,Vamp7,Lman1,Hyou1,Vti1a,Uso1,Sec31a,Gosr2,Tbc1d20,Cog3,Golga2,Arf1,Sec24a,Copa,Ykt6,Rnf139,Sec22b,Gosr1,Trappc11,Stx17,Tex261,Vcp,Sec24c,Insig1,Sec23ip,Cul3,Klhl12,Sec22a,Sec24d,Cnih4	100126191,362339,306570,60431,58817,85491,116666,192235,65277,56042,93646,64154,362237,361073,64528,64310,287275,304978,64351,315000,310710,94189,290746,252853,297392,116643,685144,64194,309010,301555,266772,117513,310843,289324
GO:1901701	0.000917384683046849	0.999276006606866	366	1008	cellular response to oxygen-containing compound	BP	13579	4060	Gsk3b,Opa1,Akap6,Mapk1,Map1b,Foxo3,Chrm2,Dnm1l,Mapk9,Atp2b1,Akt3,Pten,Rab11fip2,Nrxn1,Map2k4,Plcb1,Slc8a1,Nos1,Myo5a,Cacna2d1,Grm5,Chrnb2,Lancl2,Pdpk1,Pik3r3,Osbpl8,Rgs8,Mtdh,Lpin1,Prkce,Pde4d,Cdk5r1,Ubr1,Crk,Ctnnb1,Ar,Rnf4,Add1,Mfn2,Nf1,Ptprn2,Kcnb1,Ireb2,Stat5b,Ppargc1a,Pde4b,Grin2a,Selenot,LOC100909750,Dlc1,Eif4ebp2,Lrp6,Glra2,Kras,Chrm5,Hcn2,Adcy3,Ptpre,Epha5,Rock2,Hcn1,Ppp3ca,Taf1,Pdk2,Smarc…	84027,171116,64553,116590,29456,294515,81645,114114,50658,29598,29414,50557,308003,60391,287398,24654,29715,24598,25017,25399,24418,54239,362375,81745,60664,314824,54297,170910,313977,29340,24627,116671,499877,54245,84353,24208,29274,24170,64476,24592,29714,25736,64831,25126,83516,24626,24409,365802,311860,58834,361845,312781,24397,24525,53949,114244,64508,114767,79208,25537,84390,24674,317256,81…
GO:0009100	0.000922162466239987	0.999393545418386	120	298	glycoprotein metabolic process	BP	13579	4060	Galnt1,Man1a2,Ndst1,Spock2,St8sia3,Man2a2,Mgat3,Extl3,Edem3,Mgat5,Plcb1,Ube2j1,Stt3b,Trip11,Dpy19l4,Chst11,Ctnnb1,Large1,Vangl2,LOC102555167,B3galt6,Fut11,B3galt1,Pofut1,St8sia4,Tnks,Arfgef1,Galnt10,Bmpr2,Galnt13,Edem1,Psen1,Fktn,B3galt5,Insr,Galnt2,St3gal3,Atp7a,St8sia1,Pomk,Tnip1,St6gal2,Extl1,Oga,Hif1a,Sulf1,Fut9,Soat1,Galnt16,Bcl2,Hs6st2,Uggt1,Hs6st3,Mgat4a,Cog3,Golga2,Fkrp,St8sia5,St8sia2,Pc…	79214,295319,29633,361840,25547,308757,29582,56819,289085,65271,24654,297961,363160,314393,297824,314694,84353,361368,289229,100126191,298690,286971,366064,311551,116696,290794,312915,170501,140590,311039,297504,29192,362520,288161,24954,292090,64445,24941,25280,306549,363599,301155,313610,154968,29560,171396,84597,81782,362760,24224,302489,171129,364476,367252,361073,64528,308390,364901,117523,2…
GO:1901699	0.000930930217909864	0.999306414526621	240	616	cellular response to nitrogen compound	BP	13579	4060	Gsk3b,Opa1,Akap6,Mapk1,Map1b,Foxo3,Gabrb2,Chrm2,Mapk9,Akt3,Adar,Pten,Plcb1,Slc8a1,Nos1,Myo5a,Cacna2d1,Grm5,Chrnb2,Pdpk1,Pik3r3,Hrh2,Osbpl8,Kcnj6,Rgs8,Lpin1,Pde4d,Cdk5r1,Ubr1,Crk,Htr1b,Ctnnb1,Rnf4,Mfn2,Stat5b,Ppargc1a,Pde4b,Grin2a,Dlc1,Eif4ebp2,Gabrb3,Glra2,Kras,Gabrg2,Akap5,Chrm5,Hcn2,Ptpre,Hcn1,Ppp3ca,Taf1,Pdk2,Smarcc1,Prkaa2,Kcnq3,Ywhag,Wdtc1,Lynx1,Top1,Prkca,Gria1,Chrna7,Ago2,Gpam,Glra1,Epha4,…	84027,171116,64553,116590,29456,294515,25451,81645,50658,29414,81635,50557,24654,29715,24598,25017,25399,24418,54239,81745,60664,25461,314824,25743,54297,313977,24627,116671,499877,54245,25075,84353,29274,64476,25126,83516,24626,24409,58834,361845,24922,24397,24525,29709,171026,53949,114244,114767,84390,24674,317256,81530,301020,78975,29682,56010,313020,300018,64550,24680,50592,25302,59117,29653,…
GO:0000209	0.000938409028826146	0.99947206916908	69	152	protein polyubiquitination	BP	13579	4060	6-Mar,Ttc3,Mgrn1,Trim44,Nedd4,Itch,Jade2,Btrc,Cdc27,Klhl42,Rnf4,Rnf216,Rnf144a,Xiap,Rnf180,Trip12,Ube3a,Taf1,Rnf152,Lrsam1,Tnks,Cul5,Ube2h,Rnf6,1-Mar,Nhlrc1,5-Mar,RGD1308601,Traf6,Fbxw11,Arih1,Ube4a,Nedd4l,Znrf2,Bcl2,Rnf26,Arih2,Trim32,Ube2n,Rnf139,LOC679539,Peli3,Ube2l3,Wwp2,Klhl20,Bfar,Rnf165,Lonrf3,Ube2d3,Peli1,Dtx3l,Hace1,Rnf145,Ube4b,Cul3,Rc3h2,Rnf14,Ubox5,Rnf19b,Cdkn2a,Rbck1,Rnf19a,Ankib1,R…	294862,360702,302938,362172,25489,311567,303113,361765,360643,500367,29274,304294,500636,63879,685384,316575,361585,317256,293561,311866,290794,64624,296956,304271,361135,364682,294079,307249,311245,303024,300756,315608,291553,362367,24224,300659,316005,313264,116725,315000,296390,309157,363836,291999,304920,304709,307251,298322,81920,305549,498089,361866,287212,298652,301555,311909,619577,296161…
GO:0035235	0.000940663367378064	0.999767891352828	20	28	ionotropic glutamate receptor signaling pathway	BP	13579	4060	Grin3a,Grid1,Cdk5r1,Grin2a,Grid2,Grik3,Tiam1,Gria1,Camk2a,Grin1,Kalrn,App,Cpeb4,Gria4,Fyn,Atp1a3,Grik4,Ptk2b,Gria2,Grin2c	191573,79219,116671,24409,79220,298521,304109,50592,25400,24408,84009,54226,303010,29629,25150,24213,24406,50646,29627,24411
GO:0097090	0.000947628669550033	0.999946658638302	9	10	presynaptic membrane organization	BP	13579	4060	Pten,Nrxn1,Nlgn3,Nlgn1,Lrrtm4,Nlgn2,Cntn2,Lrp4,Il1rapl1	50557,60391,171297,116647,500219,117096,25356,83469,317553
GO:0007158	0.000952201275321386	1	8	8	neuron cell-cell adhesion	BP	13579	4060	Nrxn1,Nlgn3,Cdk5r1,Nlgn1,Tnr,Astn1,Nlgn2,Ret	60391,171297,116671,116647,25567,304900,117096,24716
GO:0048278	0.000958491265351793	0.999640983350661	28	52	vesicle docking	BP	13579	4060	Exoc4,Exoc8,Nrxn1,Cplx2,Ncam1,Stx1b,Kcnb1,Stxbp1,Vps33a,Sptbn2,Exoc6b,Rab10,Vps11,Stx7,Uso1,Vps18,Rab8b,Ykt6,Syt1,Stx17,Rab15,Scfd2,Stx6,Ndrg4,Exoc6,Syde1,Stx12,Plek	116654,245709,60391,116657,24586,24923,25736,25558,65081,29211,500233,50993,315600,60466,56042,296083,266688,64351,25716,252853,299156,498353,60562,64457,50556,362842,65033,364206
GO:0042325	0.000963951963397568	0.999222648690328	445	1237	regulation of phosphorylation	BP	13579	4060	Il6st,Gsk3b,Akap6,Mapk1,Ppm1e,Pafah1b1,Timp2,Ndst1,Robo1,Mapk9,Pak3,Prkar2a,Cntn1,Adar,Pten,Nrxn1,Map2k4,Gnaq,Plcb1,Dusp8,Nos1,Grk3,Grm5,Trpc5,Tnik,Smcr8,Pdpk1,Pik3r3,Osbpl8,Itch,Spred2,Slk,Wnk3,Prkce,Dcc,Pde4d,Kidins220,Cdk5r1,Erbb4,Crk,Elp1,Crebl2,Prkar1a,Ctnnb1,Spred1,Vangl2,Ar,Rasgrp1,Nf1,Gba,Ppargc1a,Dscam,Srcin1,Hipk3,Frs2,LOC100909750,Lrp6,Stk24,Slc25a23,Dstyk,Kras,Akap5,Ppm1f,Rock2,Dusp16…	25205,84027,64553,116590,360593,83572,29543,29633,58946,50658,29433,29699,117258,81635,50557,60391,287398,81666,24654,361679,24598,25372,24418,140933,294917,497918,81745,60664,314824,311567,305539,54308,317420,29340,25311,24627,116478,116671,59323,54245,140934,362453,25725,84353,296072,289229,24208,29434,24592,684536,83516,171119,56029,83617,314850,311860,312781,361092,301113,304791,24525,171026,…
GO:0006939	0.000966284023785489	0.999524235137871	47	100	smooth muscle contraction	BP	13579	4060	Chrm2,Slc8a1,Chrnb2,Pde4d,Abat,Rock2,Kcnma1,Adora1,Tacr1,Tacr3,Chrm3,Dlg1,Htr7,Ednrb,Adrb1,Htr2a,Sulf1,Npy2r,Ptafr,Calcrl,Smpd3,Edn3,Adra1a,Kit,Sulf2,Drd2,Gucy1a1,Atp1a2,Adra2a,Srf,Ghsr,Adra2c,Drd1,Trpa1,Htr1d,Chrm1,Rap1gds1,Chrna3,Ptgs1,Adra1b,Ptger4,Tshz3,Ptger3,Mylk,F2r,Oxtr,Rgs2	81645,29715,54239,24627,81632,25537,83731,29290,24807,24808,24260,25252,65032,50672,24925,29595,171396,66024,58949,25029,94338,366270,29412,64030,311642,24318,497757,24212,25083,501099,84022,24175,24316,312896,25323,25229,310909,25101,24693,24173,84023,308523,24929,288057,25439,25342,84583
GO:0030814	0.000990144253562635	0.999499125180694	47	112	regulation of cAMP metabolic process	BP	13579	4060	Akap6,Timp2,Pde4d,Htr1b,Galr1,Nf1,Adcyap1r1,Akap5,Cap1,Gnal,Calm2,Arrb1,Tbl1xr1,Cap2,Akap12,Oprl1,Adrb1,Grm8,Ece1,Npy2r,Crhr1,Adcy7,Oprm1,Grm7,Calcrl,Ntrk2,Drd5,Gabbr1,Npr3,Drd2,Abca1,Gsk3a,Sstr4,Akap9,Wfs1,Calm1,Adra2a,Gpr176,Galr3,Drd1,Ntrk3,Gng7,P2ry13,Drd3,Ptger4,Mrap2,Ptger3	64553,29543,24627,25075,50577,24592,24167,171026,64185,24611,24242,25387,365755,116653,83425,29256,24925,60590,94204,66024,58959,84420,25601,81672,25029,25054,25195,81657,25339,24318,313210,50686,25555,246150,83725,24244,25083,117257,29235,24316,29613,58979,310444,29238,84023,363112,24929
GO:2000300	0.00100911647727091	0.999760550114327	16	25	regulation of synaptic vesicle exocytosis	BP	13579	4060	Prepl,Dnm1l,Atp2a2,Rims3,Stx1b,Nlgn1,Napb,Stxbp1,Rims2,Rims4,Calm2,Rims1,Bcl2l1,Rap1b,Syt4,Calm1	298771,114114,29693,65025,24923,116647,499903,25558,116839,266976,24242,84556,24888,171337,64440,24244
GO:0031399	0.00101268181703654	0.99917279162965	504	1410	regulation of protein modification process	BP	13579	4060	Il6st,Gsk3b,Akap6,Mapk1,Ppm1e,Pafah1b1,Timp2,Ndst1,Robo1,Mapk9,Pak3,Prkar2a,Cntn1,Adar,Pten,Nrxn1,Map2k4,Gnaq,Plcb1,Dusp8,Dyrk1a,Nos1,Grk3,Grm5,Trim44,Trpc5,Tnik,Smcr8,Pdpk1,Osbpl8,Itch,Spred2,Pias1,Slk,Wnk3,Lpin1,Prkce,Dcc,Pde4d,Kidins220,Cdk5r1,Erbb4,Crk,Elp1,Crebl2,Fem1b,Prkar1a,Ctnnb1,Spred1,Vangl2,Ar,Rasgrp1,Nf1,Gba,Ppargc1a,Tbc1d24,Srcin1,Hipk3,Hsp90aa1,Frs2,LOC100909750,Dlc1,Magi2,Lrp6,Stk…	25205,84027,64553,116590,360593,83572,29543,29633,58946,50658,29433,29699,117258,81635,50557,60391,287398,81666,24654,361679,25255,24598,25372,24418,362172,140933,294917,497918,81745,314824,311567,305539,300772,54308,317420,313977,29340,25311,24627,116478,116671,59323,54245,140934,362453,315745,25725,84353,296072,289229,24208,29434,24592,684536,83516,287110,56029,83617,299331,314850,311860,58834,…
GO:0033604	0.00102531750735939	0.999828711010603	12	17	negative regulation of catecholamine secretion	BP	13579	4060	Abat,Crhr1,Cnr1,Gabbr1,Drd2,P2ry1,P2ry12,Syt4,Ghsr,Ptgs1,Entpd1,Ptger3	81632,58959,25248,81657,24318,25265,64803,64440,84022,24693,64519,24929
GO:1901565	0.00102763564422401	0.999198298882101	320	903	organonitrogen compound catabolic process	BP	13579	4060	6-Mar,Gsk3b,Usp22,Timp2,Ppp2r5c,Ttc3,Arel1,Wwp1,Edem3,Pten,Btbd3,Nos1,Pcyox1,Bap1,Nedd4,Ube2j1,Stt3b,Itch,Pias1,Btrc,Klhl11,Csnk1a1,Sel1l,Pde4d,Klhl42,Ubr1,Rnf38,Nub1,Usp32,Pde1b,Csnk2a1,Bace1,Mtm1,Rnf4,Wac,Gba,Zmpste24,Pde4b,Grin2a,Rnf216,Rnf144a,Rnf11l1,Hsp90aa1,Abat,Usp25,Ddb1,Usp48,Dlgap1,Rnf180,Trip12,N4bp1,Ube3a,Taf1,Usp9x,Cyld,Pde1a,Smarcc1,Tpp1,Usp5,Usp13,Spopl,Lrsam1,Btbd9,Tmf1,Cul5,Ube2…	294862,84027,303201,29543,691318,360702,299197,297930,289085,50557,311462,24598,246302,306257,25489,297961,363160,311567,300772,361765,287706,113927,314352,24627,500367,499877,171501,296731,303394,29691,116549,29392,288762,29274,307029,684536,313564,24626,24409,304294,500636,100364162,299331,81632,304150,64470,362636,65040,685384,316575,291921,361585,317256,363445,312937,81529,301020,83534,297593…
GO:0034332	0.00103418140820365	0.999528443859678	42	79	adherens junction organization	BP	13579	4060	Afdn,Pten,Pdpk1,Slk,Ctnnb1,Add1,LOC100909750,Dlc1,Ppm1f,Rassf8,Rac1,Rdx,Ptprj,Actg1,Lims1,Tsc1,Gpm6b,Bcl2,Rab8b,Enpp2,Numb,Hipk1,Taok2,Thy1,Coro1c,Nrp1,Ptk2,Src,Arhgef7,Efna5,Tbcd,Ptprk,Smad7,Vcl,Ptk2b,Pip5k1a,Jup,Grem1,Smad3,Clasp2,Mmp14,Zfp703	26955,50557,81745,54308,84353,24170,311860,58834,287931,312846,363875,315655,29645,287876,499443,60445,192179,24224,266688,84050,29419,365895,64666,24832,501841,246331,25614,83805,114559,116683,100361417,360302,81516,305679,50646,365865,81679,50566,25631,114514,81707,680717
GO:1990089	0.00105766568666349	0.999546855479417	36	68	response to nerve growth factor	BP	13579	4060	Foxo3,Mapk9,Pten,Pdpk1,Kidins220,Crk,Nf1,Rab35,Magi2,Dync1li1,Ube3a,Sort1,Fgfr1,Irs1,Acap2,Kif1b,Creb1,Sh3gl2,Eef2,App,Usp8,Rapgef2,Ntrk2,Kif5a,Apc,Csnk1e,Kcnc2,Ehd1,Csnk1d,Akt1,Dync1li2,L1cam,Cdc5l,Elavl4,Eef1a1,Kcnc1	294515,50658,50557,81745,116478,54245,24592,288700,113970,252902,361585,83576,79114,25467,619382,117548,81646,116743,29565,54226,296121,310533,25054,314906,24205,58822,246153,293692,64462,24185,81655,50687,85434,432358,171361,25327
GO:0030803	0.00105813123606444	0.999697917055821	19	32	negative regulation of cyclic nucleotide biosynthetic process	BP	13579	4060	Akap6,Htr1b,Galr1,Akap5,Oprl1,Grm8,Npy2r,Oprm1,Grm7,Gabbr1,Npr3,Drd2,Akap9,Adra2a,Gpr176,Galr3,P2ry13,Drd3,Ptger3	64553,25075,50577,171026,29256,60590,66024,25601,81672,81657,25339,24318,246150,25083,117257,29235,310444,29238,24929
GO:2001259	0.00107345338185605	0.999594269913893	28	52	positive regulation of cation channel activity	BP	13579	4060	Akap6,Ehd3,Cacna2d1,Nlgn3,Kcna1,Stim1,Hcn1,Fgf14,Nipsnap2,Calm2,Reln,Cacnb2,Adrb1,Nedd4l,Stim2,Akap7,Lrrc55,Kcnj11,Ank3,Kcnc2,Ntsr1,Calm1,Pirt,Kif5b,Asic2,Ephb2,Hap1,Kcnc1	64553,192249,25399,171297,24520,361618,84390,63851,498174,24242,24718,116600,24925,291553,117087,361458,311171,83535,361833,246153,366274,24244,497929,117550,25364,313633,29430,25327
GO:1903829	0.00108494178254653	0.99926837905458	131	329	positive regulation of cellular protein localization	BP	13579	4060	Gsk3b,Mapk1,Kif3a,Rab11fip2,Nrxn1,Myo5a,Bap1,Atg13,Pdpk1,Sema5a,Wnk3,Cdk5r1,Erbb4,Tm9sf4,Kcnb1,Hsp90aa1,Mief1,Syt11,Tmem30a,Akap5,Dpp10,Ppp3ca,Cyld,Dpp6,Nkap,Bmpr1a,Nlgn2,Ppm1a,Med1,Sptbn1,Rdx,Tgfbr1,Mrgpre,Lrig2,Edem1,Vps11,Psen1,Srebf2,Fam20b,Dlg1,Rtn4,Gpd1l,Pik3r1,Smad4,Dctn1,Ablim3,Gpr26,Gnl3l,Ppp1r9b,Acsl3,Synj2bp,Eda,Kcnn3,Arih2,Lrp4,Selenoi,Prnp,Fyn,Tpr,Dph6,Shh,Gnai1,Kcnj11,Ugcg,Sulf2,Cdk…	84027,116590,84392,308003,60391,25017,306257,362164,81745,310207,317420,116671,59323,296279,25736,299331,315141,60568,300857,171026,363972,24674,312937,29272,298342,81507,117096,24666,497991,305614,315655,29591,404660,310753,297504,315600,29192,300095,304885,25252,83765,363159,25513,50554,29167,307395,192153,100034253,84686,114024,64531,302424,54263,316005,83469,362713,24686,25150,304862,362191,2…
GO:0046580	0.00109110571258061	0.999616723907518	27	45	negative regulation of Ras protein signal transduction	BP	13579	4060	Timp2,Arhgap35,Mfn2,Nf1,Dlc1,Rasa3,Ripor2,Rasal2,Abl2,Rasa1,Rabgef1,Adra1a,Tgfb2,Spry2,Met,Itgb1,Arhgap24,Mapkap1,Cul3,Syngap1,Nup62,Trim67,Tnfaip1,Dab2ip,Ephb2,Adra1b,Rasa2	29543,306400,64476,24592,58834,29372,306934,304893,304883,25676,360797,29412,81809,306141,24553,24511,305156,296648,301555,192117,65274,307938,287543,192126,313633,24173,25597
GO:1900102	0.0011189661759786	0.999944783931159	7	8	negative regulation of endoplasmic reticulum unfolded protein response	BP	13579	4060	Crebrf,Ptpn1,Tmbim6,Bfar,Xbp1,Wfs1,Nck1	303016,24697,24822,304709,289754,83725,300955
GO:0044093	0.00113188282578428	0.999074091333611	507	1390	positive regulation of molecular function	BP	13579	4060	Gsk3b,Pacs1,Tbc1d5,Akap6,Mapk1,Timp2,Atf2,Afdn,Robo1,Mapk9,Ehd3,Pak3,Pten,Nrxn1,Map2k4,Gnaq,Plcb1,Abr,Nos1,Cacna2d1,Arhgap26,Grm5,Tnik,Smcr8,Snx13,Pdpk1,Trim37,Osbpl8,Ric8b,Slk,Rgs8,Wnk3,Mtdh,Nlgn3,Arhgap35,Mtpn,Prkce,Add2,Myo9a,Kidins220,Adgrb3,Cdk5r1,Erbb4,Crk,Acvr1c,Ctnnb1,Vangl2,Ar,Kcna1,Rasgrp1,Add1,Mfn2,Nf1,Amph,Ppargc1a,Picalm,Srcin1,Ocrl,Hsp90aa1,Frs2,LOC100909750,Dlc1,Magi2,Stim1,Lrp6,St…	84027,171444,501088,64553,116590,29543,81647,26955,58946,50658,192249,29433,50557,60391,287398,81666,24654,287537,24598,25399,307459,24418,294917,497918,362731,81745,360592,314824,314681,54308,54297,317420,170910,171297,306400,79215,29340,24171,171296,116478,301309,116671,59323,54245,245921,84353,289229,24208,24520,29434,24170,64476,24592,60668,83516,89816,56029,317576,299331,314850,311860,58834,…
GO:0031279	0.00114117705312349	0.999538345203486	30	60	regulation of cyclase activity	BP	13579	4060	Timp2,Nos1,Galr1,Nf1,Adcyap1r1,Akap5,Cap1,Gnal,Calm2,Cap2,Adrb1,Crhr1,Oprm1,Grm7,Ntrk2,Drd5,Gabbr1,Npr3,Drd2,Akap9,Wfs1,Calm1,Galr3,Mapk8,Drd1,Mapk3,Ntrk3,Gng7,P2ry13,Drd3	29543,24598,50577,24592,24167,171026,64185,24611,24242,116653,24925,58959,25601,81672,25054,25195,81657,25339,24318,246150,83725,24244,29235,116554,24316,50689,29613,58979,310444,29238
GO:0032535	0.00114812697958616	0.999227795591958	134	313	regulation of cellular component size	BP	13579	4060	Clcn3,Gsk3b,Abi2,Ttl,Map1b,Pafah1b1,Nckap1,Pak3,Akt3,Dpysl2,Pten,Trpc5,Lrrc8a,Arhgap5,Sema5a,Arhgap35,Mtpn,Prkce,Add2,Fhod3,Cdk5r1,Sptb,Add1,Mfn2,Tnr,Dscam,Picalm,Hsp90aa1,LOC100909750,Plxna2,Mgll,Eif4g2,Ppp1r9a,Kcnma1,Wdtc1,Arfgef1,Wdr1,Sptbn2,Rnf6,Rac1,Bmpr2,Sptbn1,Golga4,Rdx,Prex1,Rap1gap2,Actr2,Dlg1,Atp7a,Rtn4,Sema7a,Shroom2,Rptor,Ntn1,Epha7,Tmod2,Creb1,Rasa1,Tsc1,Rb1cc1,Grb2,Hif1a,Slit1,Ssh2…	84360,84027,286928,171572,29456,83572,58823,29433,29414,25416,50557,140933,311846,299012,310207,306400,79215,29340,24171,100360334,116671,314251,24170,64476,25567,171119,89816,299331,311860,289392,29254,361628,84685,83731,313020,312915,360950,29211,304271,363875,140590,305614,501069,315655,311647,303298,289820,25252,24941,83765,315711,317435,287871,114523,171287,58814,81646,25676,60445,312927,815…
GO:0009057	0.00116206342245965	0.99908902764562	330	911	macromolecule catabolic process	BP	13579	4060	6-Mar,Gsk3b,Usp22,Timp2,Ppp2r5c,Ttc3,Arel1,Wwp1,Edem3,Pten,Btbd3,Pcyox1,Bap1,Nedd4,Ube2j1,Stt3b,Itch,Pias1,Btrc,Klhl11,Csnk1a1,Sel1l,Klhl42,Ubr1,Rnf38,Nub1,Usp32,Csnk2a1,Bace1,Mtm1,Rnf4,Wac,Gba,Thrap3,Pygb,Zmpste24,Grin2a,Rnf216,Rnf144a,Rnf11l1,Hsp90aa1,Usp25,Ddb1,Usp48,Dlgap1,Rnf180,Trip12,N4bp1,Ube3a,Taf1,Usp9x,Cyld,Tnrc6b,Smarcc1,Etf1,Ctif,Hnrnpr,Usp5,Usp13,Spopl,Lrsam1,Btbd9,Tmf1,Cul5,Ube2h,A…	294862,84027,303201,29543,691318,360702,299197,297930,289085,50557,311462,246302,306257,25489,297961,363160,311567,300772,361765,287706,113927,314352,500367,499877,171501,296731,303394,116549,29392,288762,29274,307029,684536,313591,25739,313564,24409,304294,500636,100364162,299331,304150,64470,362636,65040,685384,316575,291921,361585,317256,363445,312937,192178,301020,307503,364900,319110,297593,…
GO:0032501	0.0011735164664335	0.998969166159871	1736	5160	multicellular organismal process	BP	13579	4060	LOC103693780,Clcn3,Il6st,Gsk3b,Opa1,Abi2,Uhmk1,Akap6,Ttl,Atf6,Mapk1,Exoc4,Wdr7,Map1b,Kcnq2,Pafah1b1,Dnm3,Timp2,Snx27,Foxo3,Atf2,Nckap1,Gabrb2,Rph3a,Chrm2,Scarb2,Ncam2,Apba1,Dlg2,Man1a2,Dnm1l,Kif3a,Camta1,Afdn,Ndst1,Robo1,Cacng2,Rbfox2,Ttc3,Cbfa2t2,Adgrl3,Mapk9,Ehd3,Pak3,Vezf1,Atp2b1,Akt3,Cntn1,Kif2a,Adar,Dlat,Grin3a,Dpysl2,Negr1,RGD1307443,Ptprg,Kpna6,Atp2a2,Pten,Camk2g,Clstn2,Fndc3a,Nrxn1,Rbpj,M…	360975,84360,25205,84027,171116,286928,246332,64553,171572,304962,116590,116654,66031,29456,170848,83572,171574,29543,260323,294515,81647,58823,25451,171039,81645,117106,288280,83589,64053,295319,114114,84392,362665,26955,29633,58946,84347,362950,360702,296293,170641,50658,192249,29433,287615,29598,29414,117258,84391,81635,81654,191573,25416,59318,361244,171357,362607,29693,50557,171140,171394,30…
GO:0051058	0.0011928141755423	0.999548915489056	30	51	negative regulation of small GTPase mediated signal transduction	BP	13579	4060	Timp2,Arhgap35,Mfn2,Nf1,Dlc1,Rasa3,Ripor2,Rasal2,Abl2,Rasa1,Rabgef1,Adra1a,Arhgap12,Tgfb2,Spry2,Met,Itgb1,Arhgap24,Mapkap1,Cul3,Syngap1,Nup62,Trim67,Tnfaip1,Dab2ip,Ephb2,Adra1b,Rasa2,Slit2,Cd2ap	29543,306400,64476,24592,58834,29372,306934,304893,304883,25676,360797,29412,307016,81809,306141,24553,24511,305156,296648,301555,192117,65274,307938,287543,192126,313633,24173,25597,360272,316258
GO:0015837	0.00122170685264777	0.99940586570807	43	94	amine transport	BP	13579	4060	Dpysl2,Chrnb2,Nat8l,Htr1b,Kcna2,Kcnb1,Abat,Stxbp1,Grk2,Sv2a,Chrna7,Oprk1,Syt7,Adora1,Rtn4,Grm1,Htr2a,Npy2r,Crhr1,AABR07031756.1,Cnr1,Slc6a1,Grm7,Htr2c,Slc18a2,Gabbr1,Drd2,Syt1,P2ry1,P2ry12,Chrna4,Syt4,Ntsr1,Ghsr,Prkcb,Stk39,Aqp9,Chrna3,Ptgs1,Drd3,Entpd1,Ptger3,Oxtr	25416,54239,289727,25075,25468,25736,81632,25558,25238,117559,25302,29335,59267,29290,83765,24414,29595,66024,58959,24413,25248,79212,81672,25187,25549,81657,24318,25716,25265,64803,25590,64440,366274,84022,25023,54348,65054,25101,24693,29238,64519,24929,25342
GO:0044087	0.00123437870991916	0.999054765106937	281	716	regulation of cellular component biogenesis	BP	13579	4060	Gsk3b,Abi2,Ppm1e,Map1b,Pip4k2b,Dnm3,Nckap1,Dnm1l,Adgrl3,Mapk9,Pak3,Pten,Clstn2,Nrxn1,Lrrtm2,Chrnb2,Smcr8,Trim37,Slk,Amigo1,Nlgn3,Arhgap35,Mtpn,Prkce,Dpysl3,Add2,Fhod3,Ncam1,Adgrb3,Stxbp6,Rrn3,Stx1b,Nlgn1,Ttbk2,Ctnnb1,Sptb,Slitrk3,Mtm1,Rnf4,Add1,Mfn2,LOC102555167,Hcfc1,Gba,Napb,Hsp90aa1,Cand1,LOC100909750,Dlc1,Grid2,Syt11,Ppm1f,Stxbp1,Snap91,Rock2,Lrtm2,Flrt1,Ppp1r9a,Cyld,Vps41,RGD1566265,Lrsam1,F…	84027,286928,360593,29456,89812,171574,58823,114114,170641,50658,29433,50557,171394,60391,685472,54239,497918,360592,54308,295365,171297,306400,79215,29340,25418,24171,100360334,24586,301309,362734,304714,24923,116647,311349,84353,314251,310519,288762,29274,24170,64476,100126191,363519,684536,499903,299331,117152,311860,58834,79220,60568,287931,25558,65178,25537,680883,499308,84685,312937,306991,…
GO:0018210	0.00123940114155354	0.999358775684759	54	109	peptidyl-threonine modification	BP	13579	4060	Gsk3b,Mapk1,Galnt1,Camk2g,Dyrk1a,Trpc5,Pdpk1,Spred2,Wnk3,Cdk5r1,Csnk2a1,Hk1,Spred1,Hipk3,Lmtk2,Camk1d,Taf1,Dclk1,Grk2,Tnks,Prkca,Dcaf1,Tgfbr1,Galnt13,Acvr1b,Camkk2,Camk2a,Galnt2,Rptor,App,Cab39,Galnt16,Bcl2,Camk2b,Tgfbr2,Pard3,Camkk1,AABR07025368.1,Spry2,Gsk3a,Met,Camk2d,Akt1,S1pr2,Mapk8,Prkcb,Smad7,Myo3b,Ttk,Trpc6,Prkag2,Stk39,Map3k10,Prkd1	84027,116590,79214,171140,25255,140933,81745,305539,317420,116671,116549,25058,296072,83617,304286,307124,317256,83825,25238,290794,24680,315987,29591,311039,29381,83506,25400,292090,287871,54226,301574,362760,24224,24245,81810,81918,60341,361142,306141,50686,24553,24246,24185,29415,116554,25023,81516,366069,315852,89823,373545,54348,308463,85421
GO:0008361	0.00125332173289652	0.99926460614375	79	166	regulation of cell size	BP	13579	4060	Clcn3,Gsk3b,Ttl,Map1b,Pafah1b1,Akt3,Dpysl2,Pten,Trpc5,Lrrc8a,Arhgap5,Sema5a,Cdk5r1,Add1,Mfn2,Tnr,Dscam,Hsp90aa1,LOC100909750,Plxna2,Mgll,Eif4g2,Kcnma1,Wdtc1,Rnf6,Rac1,Bmpr2,Golga4,Rdx,Rap1gap2,Atp7a,Rtn4,Sema7a,Rptor,Ntn1,Epha7,Creb1,Tsc1,Rb1cc1,Hif1a,Slit1,Spart,Ulk2,Rgma,Cln8,Prkg2,Atp2b2,Slc9a3r1,Rufy3,Omg,Nrg1,Xk,Nrp1,Slc12a2,Myo5b,Efna5,Akt1,Ryk,Sema4d,Limk1,Ccr5,Pak1,Ndel1,L1cam,Ret,Srf,Vav…	84360,84027,171572,29456,83572,29414,25416,50557,140933,311846,299012,310207,116671,24170,64476,25567,171119,299331,311860,289392,29254,361628,83731,313020,304271,363875,140590,501069,315655,303298,24941,83765,315711,287871,114523,171287,81646,60445,312927,29560,65047,295053,303206,308739,306619,25523,24215,59114,360921,450224,112400,497078,246331,83629,25132,116683,24185,140585,306790,65172,1170…
GO:0009896	0.00125606178643223	0.999147041316317	134	330	positive regulation of catabolic process	BP	13579	4060	Gsk3b,Pip4k2b,Pten,Nedd4,Smcr8,Itch,Pias1,Mtdh,Prkce,Csnk1a1,Nub1,Csnk2a1,Mfn2,Wac,Gba,Rnf144a,Ddb1,Rnf180,Taf1,Tnrc6b,Rnf152,Prkaa2,Mid2,Hnrnpr,Usp5,Usp13,Lrsam1,Ago2,Il33,Amer1,Rdx,Atg4b,Atg7,Ubqln1,Edem1,Vps11,Psen1,Irs1,Gtpbp1,Foxo1,Pafah1b2,RGD1359108,Insr,Adam9,Pip4k2c,Nsf,Crebrf,Arih1,Tsc1,Vps35,Gclc,Htr2a,Hif1a,Nedd4l,Cnot6l,Abcd2,Ptpn1,Ppp2r3a,Ldlr,Rab12,Arih2,Trim32,Sptlc2,Esrrb,Rgma,Rn…	84027,89812,50557,25489,497918,311567,300772,170910,29340,113927,296731,116549,64476,307029,684536,500636,64470,685384,317256,192178,293561,78975,363502,319110,297593,310306,311866,59117,361749,501584,315655,316640,312647,114590,297504,315600,29192,25467,300077,84482,64189,313155,24954,290834,140607,60355,303016,300756,60445,25479,25283,29595,29560,291553,360917,84356,24697,363122,300438,25530,31…
GO:0071361	0.00127768539892891	0.999717567309464	14	22	cellular response to ethanol	BP	13579	4060	Pten,Prkce,Glra2,Sptbn2,Glra1,Glra3,Adcy7,Kif5a,Itpr2,Sod2,Tp53inp1,L1cam,Dnmt3a,LOC103694903	50557,29340,24397,29211,25674,114516,84420,314906,81678,24787,297822,50687,444984,24672
GO:0046928	0.00128047021294122	0.999470781125975	32	61	regulation of neurotransmitter secretion	BP	13579	4060	Prepl,Dnm1l,Atp2a2,Rims3,Stx1b,Nlgn1,Nf1,Napb,Stxbp1,Ppp1r9a,Rims2,Rims4,Calm2,Slc30a1,Kcnc4,Camk2a,Rims1,Grm8,Unc13c,Htr2c,Edn3,Bcl2l1,Ntrk2,Rap1b,Pnkd,Syn2,Syt4,Calm1,Chrna3,Ptger4,Kcnc3,Syt12	298771,114114,29693,65025,24923,116647,24592,499903,25558,84685,116839,266976,24242,58976,684516,25400,84556,60590,286931,25187,366270,24888,25054,171337,100188944,29179,64440,24244,25101,84023,117101,191595
GO:0071420	0.00130625319266217	0.999886325231532	8	10	cellular response to histamine	BP	13579	4060	Gabrb2,Hrh2,Gabrb3,Gabrg2,Fgfr1,Hrh1,Gabra1,Diaph1	25451,25461,24922,29709,79114,24448,29705,307483
GO:1901135	0.001316207334753	0.99896598916133	318	939	carbohydrate derivative metabolic process	BP	13579	4060	LOC103693780,Opa1,Akap6,Galnt1,Timp2,Dlg2,Man1a2,Dnm1l,Ndst1,Spock2,St8sia3,Man2a2,Mgat3,Extl3,Edem3,Mgat5,Plcb1,Nos1,Ak4,Ube2j1,Stt3b,Trip11,Icmt,Pde4d,Ahcyl2,Dpy19l4,Chst11,Pde1b,Htr1b,Galr1,Hk1,Ctnnb1,Alg10,Large1,Vangl2,Nf1,Rrm2b,LOC102555167,Gba,Ppargc1a,Adcy1,Pde4b,B3galt6,Cltc,Slc25a23,Fut11,Adcyap1r1,Akap5,B3galt1,Adcy3,Pde1a,Cap1,Prkaa2,Pofut1,Nipsnap2,St8sia4,Gnal,Calm2,Angpt1,Tnks,Arfg…	360975,171116,64553,79214,29543,64053,295319,114114,29633,361840,25547,308757,29582,56819,289085,65271,24654,24598,29223,297961,363160,314393,170818,24627,312192,297824,314694,29691,25075,50577,25058,84353,245960,361368,289229,24592,299976,100126191,684536,83516,305509,24626,298690,54241,301113,286971,24167,171026,366064,64508,81529,64185,78975,311551,498174,116696,24611,24242,89807,290794,312915…
GO:0019538	0.00132368296511614	0.998843396843437	1350	4069	protein metabolic process	BP	13579	4060	6-Mar,Snrk,Il6st,Gsk3b,Abi2,Uhmk1,Usp22,Akap6,Ttl,Mapk1,Ppm1e,Ogfod1,Galnt1,Pafah1b1,Timp2,Foxo3,Atf2,Prepl,Ppp2r5c,Man1a2,Tulp4,Ndst1,Robo1,Ttc3,Spock2,St8sia3,Man2a2,Mapk9,Mgat3,Pak3,Arel1,Prkar2a,Phf20,Akt3,Mgrn1,Cntn1,Adar,Ptprg,Extl3,Wwp1,Edem3,Pten,Larp4b,Camk2g,Nrxn1,Map2k4,Mgat5,Prkacb,Gnaq,Kbtbd11,Plcb1,Btbd3,Csnk1g3,Vcpip1,Glg1,Dusp8,Dyrk1a,Nos1,Grk3,Grm5,Ppm1h,Pik3cb,Trim44,Trpc5,Pcyox…	294862,170837,25205,84027,286928,246332,303201,64553,171572,116590,360593,307657,79214,83572,29543,294515,81647,298771,691318,295319,499016,29633,58946,360702,361840,25547,308757,50658,29582,29433,299197,29699,311575,29414,302938,117258,81635,171357,56819,297930,289085,50557,307070,171140,60391,287398,65271,293508,81666,306617,24654,311462,64823,286761,29476,361679,25255,24598,25372,24418,314897,…
GO:0009914	0.0013295398448936	0.999107193104636	122	315	hormone transport	BP	13579	4060	Il6st,Rab11fip2,Nrxn1,Nos1,Myo5a,Prkce,Acvr1c,Galr1,Mfn2,Ptprn2,Kcnb1,Selenot,Abat,Doc2b,Akap5,Epha5,Ppp3ca,Rims2,Madd,Syt9,Rasl10b,Tmf1,Tiam1,Nlgn2,Arrb1,Htr1a,Oprk1,Stxbp5l,Syt7,Vamp7,Atg7,Adora1,Tacr1,Fgfr1,Irs1,Mcu,Abcc2,Rptor,Cacna1e,Smad4,Creb1,Cd38,Kalrn,Oga,Htr2a,Hif1a,Crhr1,Sri,Adcy5,Lyn,Cnr1,Glul,Slc16a1,Casr,Htr2c,Rest,Smpd3,Edn3,Ppp3cb,Myrip,Nell2,Rab8b,Cry2,Pfkm,Srebf1,Acvr2b,Itpr1,S…	25205,308003,60391,24598,25017,29340,245921,50577,64476,29714,25736,365802,81632,81820,171026,79208,24674,116839,94193,60564,303382,114206,304109,117096,25387,24473,29335,288080,59267,85491,312647,29290,24807,79114,25467,294560,25303,287871,54234,50554,81646,25668,84009,154968,29595,29560,58959,683667,64532,81515,25248,24957,25027,24247,25187,83618,94338,366270,24675,360034,81734,266688,170917,65…
GO:0097105	0.00133957782543132	1	7	7	presynaptic membrane assembly	BP	13579	4060	Pten,Nrxn1,Nlgn3,Nlgn1,Nlgn2,Lrp4,Il1rapl1	50557,60391,171297,116647,117096,83469,317553
GO:0050790	0.00134056588758407	0.998881952000776	607	1729	regulation of catalytic activity	BP	13579	4060	Gsk3b,Tbc1d5,Akap6,Slc7a14,Mapk1,Ppm1e,Pafah1b1,Timp2,Scarb2,Dlg2,Ppp2r5c,Afdn,Robo1,Mapk9,Pak3,Prkar2a,Adar,Pten,Nrxn1,Map2k4,Gnaq,Plcb1,Dusp8,Abr,Nos1,Arhgap26,Grm5,Tnik,Smcr8,Snx13,Pdpk1,Pik3r3,Osbpl8,Ric8b,Shoc2,Spred2,Slk,Rgs8,Arhgap35,Prkce,Myo9a,Kidins220,Adgrb3,Cdk5r1,Bicd1,Erbb4,Crk,Elp1,Fem1b,Acvr1c,Galr1,Prkar1a,Csnk2a1,Ctnnb1,Spred1,Crim1,Vangl2,Ar,Rasgrp1,Nf1,Ptprn2,Gba,Amph,Ppp2r2c,…	84027,501088,64553,499587,116590,360593,83572,29543,117106,64053,691318,26955,58946,50658,29433,29699,81635,50557,60391,287398,81666,24654,361679,287537,24598,307459,24418,294917,497918,362731,81745,60664,314824,314681,309548,305539,54308,54297,306400,29340,171296,116478,301309,116671,362466,59323,54245,140934,315745,245921,50577,25725,116549,84353,296072,298744,289229,24208,29434,24592,29714,684…
GO:0015672	0.00134569982039101	0.999038016229205	172	442	monovalent inorganic cation transport	BP	13579	4060	Akap6,Kcnq2,Akt3,Cntn1,Pten,Kcnk9,Gnaq,Slc9a7,Slc8a1,Nos1,Slc24a3,Nedd4,Kcnab2,Nalcn,Slc36a1,Kcnj6,Wnk3,Amigo1,Kcnj3,Scn2b,Scn1a,Slc38a1,Kcna1,Kcna2,Kcnb1,Slc12a5,Kcnf1,Scn2a,Slc2a13,Akap5,Hcn2,Hcn1,Dpp10,Slc12a6,Slc24a2,Kcnma1,Dpp6,Fgf14,Kcnq3,Grik3,Slc35a5,Ank1,Kcnj2,Oprk1,Kcnj10,Slc4a10,Atp6v1a,Slc4a8,Adora1,Neto1,Kcnc4,Slc4a4,Kcnd3,Dlg1,Atp7a,Nsf,Gpd1l,Neto2,Slc8a2,Plcb4,Kcnh5,Kcnip3,Mtmr6,Sl…	64553,170848,29414,117258,50557,84429,81666,317170,29715,24598,85267,25489,29738,266760,155205,25743,317420,295365,50599,25349,81574,170567,24520,25468,25736,171373,298908,24766,171147,171026,114244,84390,363972,691209,84550,83731,29272,63851,29682,298521,498081,306570,29712,29335,29718,295645,685232,315311,29290,307206,684516,84484,65195,25252,24941,60355,363159,307757,140447,25031,171146,65199,…
GO:0008286	0.00135810177480548	0.999331686078033	45	94	insulin receptor signaling pathway	BP	13579	4060	Gsk3b,Pik3r3,Osbpl8,Mfn2,Eif4ebp2,Kras,Ptpre,Pdk2,Smarcc1,Prkca,Irs1,Foxo1,Insr,Prkcz,Pik3r1,Sesn3,Tsc1,Nucks1,Grb2,Ptpn1,Wdr6,Srebf1,Kl,Apc,Igf1r,Bcar1,Nras,Src,Baiap2,Ptpra,Gsk3a,Akt1,Stxbp4,Ndel1,Fer,Irs2,Prkcb,Adipor1,Prkcq,Lmbrd1,Ptprf,Grb10,Pid1,Gpr21,Gpld1	84027,60664,314824,64476,361845,24525,114767,81530,301020,24680,25467,84482,24954,25522,25513,315427,60445,64709,81504,24697,301007,78968,83504,24205,25718,25414,24605,83805,117542,25167,50686,24185,303443,170845,301737,29376,25023,289036,85420,246046,360406,498416,501174,689917,291132
GO:0007163	0.00136756887393091	0.999206929337592	73	158	establishment or maintenance of cell polarity	BP	13579	4060	Gsk3b,Exoc4,Map1b,Pafah1b1,Nckap1,Kif3a,Rab11fip2,Arhgap35,Myo9a,Vangl2,Snap91,Cap1,Arfgef1,Wdr1,Mpp5,Ripor2,Prickle2,Lin7c,Ust,Rab10,Actr2,Dlg1,Prkcz,Cap2,Llgl1,Lin7a,Lims1,Dctn1,Map2,Dlg4,Gbf1,Hey1,Pard6g,Flot2,Ptk7,Shh,Mark1,Rap1b,Pard3,Apc,Igf1r,Slc9a3r1,Spry2,LOC108348151,Rufy3,Mark4,Kif26b,Sipa1l3,Ephb1,Mark2,Pak1,Fat1,Prkci,Ndel1,Brsk1,Shtn1,Mapkap1,Gpsm2,Ptk2b,Ctnna1,Pdcd6ip,Igf1,Actr3,Cl…	84027,116654,29456,83572,58823,84392,308003,306400,171296,289229,65178,64185,312915,360950,314259,306934,312563,60442,361450,50993,289820,25252,25522,116653,54265,85327,499443,29167,25595,29495,309451,155437,307237,83764,301242,29499,117016,171337,81918,24205,25718,59114,306141,192276,360921,680407,305012,292771,24338,60328,29431,83720,84006,170845,499073,292139,296648,362021,50646,307505,501083,…
GO:0045980	0.00138260356298457	0.999450874846198	28	56	negative regulation of nucleotide metabolic process	BP	13579	4060	Akap6,Htr1b,Galr1,Ppargc1a,Akap5,Hdac4,Oprl1,Grm8,Npy2r,Oprm1,Grm7,Gabbr1,Npr3,Drd2,Parp1,Sstr4,Akap9,Adra2a,Gpr176,Galr3,Tigar,Cbfa2t3,Pid1,P2ry13,Drd3,Entpd1,Ptger3,Pde12	64553,25075,50577,83516,171026,363287,29256,60590,66024,25601,81672,81657,25339,24318,25591,25555,246150,25083,117257,29235,502894,361431,501174,310444,29238,64519,24929,306231
GO:1900543	0.00138260356298457	0.999450874846198	28	56	negative regulation of purine nucleotide metabolic process	BP	13579	4060	Akap6,Htr1b,Galr1,Ppargc1a,Akap5,Hdac4,Oprl1,Grm8,Npy2r,Oprm1,Grm7,Gabbr1,Npr3,Drd2,Parp1,Sstr4,Akap9,Adra2a,Gpr176,Galr3,Tigar,Cbfa2t3,Pid1,P2ry13,Drd3,Entpd1,Ptger3,Pde12	64553,25075,50577,83516,171026,363287,29256,60590,66024,25601,81672,81657,25339,24318,25591,25555,246150,25083,117257,29235,502894,361431,501174,310444,29238,64519,24929,306231
GO:1901698	0.00140155518338034	0.998872458472858	404	1127	response to nitrogen compound	BP	13579	4060	6-Mar,Gsk3b,Opa1,Akap6,Mapk1,Map1b,Foxo3,Gabrb2,Chrm2,Adgrl3,Mapk9,Prkar2a,Akt3,Adar,Dpysl2,Atp2a2,Edem3,Pten,Prkacb,Plcb1,Slc8a1,Nos1,Myo5a,Cacna2d1,Grm5,Chrnb2,Pdpk1,Pik3r3,Ube2j1,Hspa9,Hrh2,Osbpl8,Stt3b,Kcnj6,Rgs8,Lpin1,Prkce,Csnk1a1,Sel1l,Dcc,Ncam1,Pde4d,Cdk5r1,Ubr1,Crk,Acvr1c,Pde1b,Htr1b,Hk1,Ctnnb1,Ar,Rnf4,Mfn2,Rrm2b,Ireb2,Stat5b,Ppargc1a,Pde4b,Grin2a,Hsp90aa1,Abat,Usp25,LOC100909750,Dlc1,Ei…	294862,84027,171116,64553,116590,29456,294515,25451,81645,170641,50658,29699,29414,81635,25416,29693,289085,50557,293508,24654,29715,24598,25017,25399,24418,54239,81745,60664,297961,291671,25461,314824,363160,25743,54297,313977,29340,113927,314352,25311,24586,24627,116671,499877,54245,245921,29691,25075,25058,84353,24208,29274,64476,299976,64831,25126,83516,24626,24409,299331,81632,304150,311860,…
GO:0043241	0.00140690774391629	0.999206073405673	66	143	protein complex disassembly	BP	13579	4060	Ogfod1,Map1b,Dnajc6,Smcr8,Sema5a,Mtpn,Add2,Sptb,Add1,Gba,Clip2,Napb,Gas2l1,Akap5,Gak,Etf1,Vps33a,Wdr1,Sptbn2,Htr1a,Sptbn1,Rdx,Ubqln1,Map1a,Insr,Nav3,Shroom2,Nsf,Eif5a2,Hdgfl3,Tmod2,Synj1,Sh3gl2,Oga,Map2,Ppp1r9b,Gle1,Carmil1,Map6d1,Capza1,Apc,Igf1r,Stx17,Pex14,Nrg1,Vps4b,Sptan1,Tmod1,Vcp,Washc2c,Tecpr1,Mid1ip1,Specc1l,Lix1,Ccsap,Lix1l,Mical2,Mical3,Clasp2,Mid1,Lamp2,Atg14,Vps4a,Plek,Snap29,Capza2	307657,29456,313409,497918,310207,79215,24171,314251,24170,684536,29264,499903,360973,171026,81659,307503,65081,360950,29211,24473,305614,315655,114590,25152,24954,314814,317435,60355,310261,252941,58814,85238,116743,154968,25595,84686,362098,306941,363823,691149,24205,25718,252853,64460,112400,360834,64159,25566,116643,297530,304285,404280,361828,292381,307926,499677,365352,362427,114514,54252,2…
GO:0061001	0.00144231541299338	0.999521458229284	24	39	regulation of dendritic spine morphogenesis	BP	13579	4060	Opa1,Pafah1b1,Dnm3,Dnm1l,Pak3,Pten,Nlgn3,Cdk5r1,Nlgn1,Mfn2,Srcin1,Ppp1r9a,Ube3a,Tiam1,Epha4,Sipa1l1,Actr2,Caprin1,Reln,Kalrn,Pdlim5,Camk2b,Baiap2,Actr3	171116,83572,171574,114114,29433,50557,171297,116671,116647,64476,56029,84685,361585,304109,316539,246212,289820,362173,24718,84009,64353,24245,117542,81732
GO:0033673	0.00144502540830031	0.999086991277603	92	232	negative regulation of kinase activity	BP	13579	4060	Gsk3b,Ppm1e,Prkar2a,Adar,Pten,Gnaq,Dusp8,Smcr8,Pdpk1,Spred2,Prkar1a,Spred1,Nf1,Gba,Srcin1,Hipk3,LOC100909750,Lrp6,Ppm1f,Dusp16,Lrtm2,Flrt1,Pkia,Fem1a,Lrrtm4,Prkca,Ubash3b,Prex1,Lrrc4b,Psen1,Ptprj,Flrt2,Mapk8ip1,Prkar1b,Grm1,Lrrtm3,Rptor,Rb1,Dusp4,Lrrc3,Sh3bp5l,Lyn,Ptpn1,Dnaja3,Camk2n2,Adarb1,Drd5,Lrrc4,Dusp18,Lrrc4c,Apc,Igf1r,Spry2,Wars,Thy1,Coro1c,Prex2,Lats1,Akt1,Trib1,Wwtr1,Ncs1,Smpd1,Dnajc3,G…	84027,360593,29699,81635,50557,81666,361679,497918,81745,305539,25725,296072,24592,684536,56029,83617,311860,312781,287931,297682,680883,499308,114906,316131,500219,24680,315579,311647,308571,29192,29645,299236,116457,25521,24414,294380,287871,24708,60587,246773,690898,81515,24697,360481,59314,25367,25195,641521,305477,311236,24205,25718,306141,314442,24832,501841,312912,308265,24185,78969,295062…
GO:0016236	0.00144526891937148	0.999165798730472	70	155	macroautophagy	BP	13579	4060	Tbc1d5,Pip4k2b,Smcr8,Atg13,Wipi2,Mtm1,Mfn2,LOC102555167,Wac,Gba,Prkaa2,Vps33a,Lrsam1,Ubxn2a,Atg4b,Atg7,Ubqln1,Psen1,Pafah1b2,RGD1359108,Pip4k2c,Nbr1,Tsc1,Rb1cc1,Hif1a,Lgals8,Pik3r4,Atp6v0a1,Poldip2,Rab12,Sptlc2,Yod1,Wdr45b,Sec22b,Wdfy3,Atg4c,Stx17,Lzts1,Plaa,Epm2a,Tbc1d14,Ubxn2b,Npc1,Vcp,Sh3glb1,Tecpr1,Tp53inp1,LOC294154,Usp30,Rab33b,Mapk3,Mtmr3,Gnai3,Tigar,Lix1,Rab7a,Lix1l,Synpo2,Zfyve1,Ctsd,Tlr…	501088,89812,497918,362164,288498,288762,64476,100126191,307029,684536,78975,65081,311866,685859,316640,312647,114590,29192,64189,313155,140607,303554,60445,312927,29560,116641,363131,29757,287544,25530,366697,363982,360682,310710,305164,313391,252853,266711,116645,114005,360956,312965,266732,116643,292156,304285,297822,294154,304579,365793,50689,305482,25643,502894,292381,29448,499677,499702,299…
GO:1901379	0.00145295607762152	0.999366427454573	34	68	regulation of potassium ion transmembrane transport	BP	13579	4060	Akap6,Pten,Nedd4,Kcnab2,Amigo1,Kcna1,Dpp10,Dpp6,Kcnj2,Oprk1,Neto1,Dlg1,Neto2,Kcnip3,Nedd4l,Prnp,Edn3,Kcnrg,Klhl24,Akap7,Lrrc55,Kcng1,Atp1b2,Kcne5,Wwp2,Ank3,Kcnc2,Akap9,Kcns2,Stk39,Kcnab1,Kcnc1,Ptger3,Kcns1	64553,50557,25489,29738,295365,24520,363972,29272,29712,29335,307206,25252,307757,65199,291553,24686,366270,305947,303803,361458,311171,296395,24214,681190,291999,361833,246153,246150,66022,54348,29737,25327,24929,117023
GO:0014013	0.00145780450722131	0.99921688616574	56	121	regulation of gliogenesis	BP	13579	4060	Il6st,Afdn,Ctnnb1,Mfn2,Nf1,Lingo1,Tiam1,Wdr1,Epha4,Zfp365,Mecp2,Tenm4,Rtn4,Creb1,Synj1,Dag1,Lyn,Cntn2,Nkx2-2,Ldlr,Fgfr3,Rnf10,Gpr37l1,Shh,Enpp2,Sox8,Etv5,Id2,Mbd1,P2ry12,Nrg1,Csf1,Ptk2,Ptpra,Ptprz1,Tnfrsf21,Ccr5,Gpr183,LOC108348175,Prkci,Dlx2,Cdh2,Prkch,Gfap,Ntrk3,Nr2e1,Lif,Atxn1,Sox10,Tlr2,Igf1,Actr3,Drd3,Tf,Slc45a3,Cdkn2b	25205,26955,84353,64476,24592,315691,304109,360950,316539,499425,29386,308831,83765,81646,85238,114489,81515,25356,366214,300438,84489,288710,252939,29499,84050,302993,303828,25587,291439,64803,112400,78965,25614,25167,25613,316256,117029,679975,499022,84006,296499,83501,81749,24387,29613,684085,60584,25049,29361,310553,24482,81732,29238,24825,304785,25164
GO:0050801	0.0014721721865016	0.998886773392733	239	647	ion homeostasis	BP	13579	4060	Clcn3,Il6st,Akap6,Mapk1,Letm1,Atp2b1,Atp2a2,Slc9a7,Slc8a1,Nos1,Myo5a,Cacna2d1,Grm5,Xpr1,Pik3cb,Trpc5,Slc24a3,Pdpk1,Wnk3,Gnb1,Ero1a,Prkce,Scn2b,Pde4d,Nr3c2,Tmtc2,Galr1,Kcna1,Cnnm2,Tm9sf4,Mfn2,Ireb2,Abcb7,Picalm,Grin2a,Selenot,Slc12a5,LOC100909750,Stim1,Lrp6,Clic4,Slc25a23,Adcyap1r1,Akap5,Atp2c1,Rasa3,Hcn1,Slc24a2,Kcnma1,Pdk2,Eif2ak1,Prkaa2,Vps33a,Sv2a,Calm2,Sfxn5,Btbd9,Cul5,Cacnb4,Prkca,Ank1,Gria1…	84360,25205,64553,116590,305457,29598,29693,317170,29715,24598,25017,25399,24418,289424,85243,140933,85267,81745,317420,24400,171562,29340,25349,24627,25672,299762,50577,24520,294014,296279,64476,64831,302395,89816,24409,365802,171373,311860,361618,312781,83718,301113,24167,171026,170699,29372,84390,84550,83731,81530,27137,78975,65081,117559,24242,261737,294318,64624,58942,24680,306570,50592,6043…
GO:0046467	0.00149516396191653	0.999260811485943	42	97	membrane lipid biosynthetic process	BP	13579	4060	St8sia3,Cers4,Gba,Elovl5,B3galt1,St8sia4,Atg7,Pign,Agk,Ormdl3,Pgap1,Smpd3,Sptlc2,St8sia2,Sgms2,Pigm,Ugcg,Pigt,St3gal2,Degs1,Samd8,Gal3st4,Sgms1,Smpd1,Pigq,St6galnac5,Pigs,Kdsr,B3galt2,St6galnac6,St8sia6,Elovl2,Ormdl1,Gal3st3,Abo,Pigv,Hacd3,Ugt8,Gal3st1,St3gal4,Sptssb,Elovl7	25547,304208,684536,171400,366064,116696,312647,309051,502749,360618,316400,94338,366697,117523,310849,79112,83626,296360,64442,58970,305684,498166,353229,308909,287159,365984,303277,360833,686081,407765,291325,498728,100188936,499302,100301568,366478,300783,50555,683713,363040,100362555,361895
GO:0042310	0.00150405113424609	0.999271779940152	43	88	vasoconstriction	BP	13579	4060	Slc8a1,Nos1,Hrh2,Htr1b,LOC100909750,Htr1a,Bmpr2,Tacr1,Chrm3,Cx3cl1,Htr7,Hrh1,Cd38,Ednrb,Htr2a,Hif1a,Ptafr,Casr,Htr2c,Smpd3,Edn3,Adra1a,Drd5,Atp1a2,Egfr,Apln,Gja1,Akt1,Adra2a,Cysltr1,Adra2c,Drd1,Prkcq,Asic2,Htr1d,Chrm1,Rap1gds1,Ptgs1,Mmp2,Adra1b,Ptger3,F2r,Oxtr	29715,24598,25461,25075,311860,24473,140590,24807,24260,89808,65032,24448,25668,50672,29595,29560,58949,24247,25187,94338,366270,29412,25195,24212,24329,58812,24392,24185,25083,114099,24175,24316,85420,25364,25323,25229,310909,24693,81686,24173,24929,25439,25342
GO:0016477	0.00150588004088557	0.998794204363935	391	1036	cell migration	BP	13579	4060	LOC103693780,Il6st,Gsk3b,Abi2,Mapk1,Pafah1b1,Nckap1,Robo1,Rbfox2,Adgrl3,Pak3,RGD1307443,Ptprg,Pten,Rbpj,Plcb1,Slc8a1,Abr,Myo5a,Pik3cb,Pdpk1,Arhgap5,Osbpl8,Slk,Sdc3,Sema5a,Arhgap35,Prkce,Dpysl3,Add2,Jak1,Ptprm,Dcc,Pde4d,Cdk5r1,Erbb4,Crk,Elp1,Acvr1c,Ctnnb1,Spred1,Adam10,Vangl2,Nf1,Tnr,Stat5b,Ppargc1a,Tbc1d24,Pde4b,Srcin1,Hsp90aa1,LOC100909750,Plxna2,Dlc1,Magi2,Lrp6,Astn1,Clic4,Stk24,Cd47,Ppm1f,Camk…	360975,25205,84027,286928,116590,83572,58823,58946,362950,170641,29433,361244,171357,50557,679028,24654,29715,287537,25017,85243,81745,299012,314824,54308,116673,310207,306400,29340,25418,24171,84598,29616,25311,24627,116671,59323,54245,140934,245921,84353,296072,29650,289229,24592,25567,25126,83516,287110,24626,56029,299331,311860,289392,58834,113970,312781,304900,83718,361092,29364,287931,30712…
GO:0040011	0.00151122334877106	0.998763731931209	483	1306	locomotion	BP	13579	4060	LOC103693780,Il6st,Gsk3b,Abi2,Mapk1,Pafah1b1,Nckap1,Robo1,Rbfox2,Adgrl3,Pak3,Dpysl2,RGD1307443,Ptprg,Pten,Rbpj,Plcb1,Slc8a1,Abr,Myo5a,Grm5,Pik3cb,Dpysl5,Nedd4,Pdpk1,Arhgap5,Osbpl8,Slk,Sdc3,Sema5a,Arhgap35,Prkce,Dpysl3,Add2,Jak1,Ptprm,Dcc,Ncam1,Pde4d,Cdk5r1,Erbb4,Crk,Elp1,Acvr1c,Ctnnb1,Spred1,Adam10,Vangl2,Nf1,Tnr,Stat5b,Ppargc1a,Tbc1d24,Dscam,Pde4b,Grin2a,Srcin1,Hsp90aa1,Ddb1,LOC100909750,Plxna2,…	360975,25205,84027,286928,116590,83572,58823,58946,362950,170641,29433,25416,361244,171357,50557,679028,24654,29715,287537,25017,24418,85243,65208,25489,81745,299012,314824,54308,116673,310207,306400,29340,25418,24171,84598,29616,25311,24586,24627,116671,59323,54245,140934,245921,84353,296072,29650,289229,24592,25567,25126,83516,287110,171119,24626,24409,56029,299331,64470,311860,289392,58834,113…
GO:0007214	0.0015214094644675	0.999621439234988	16	25	gamma-aminobutyric acid signaling pathway	BP	13579	4060	Gabrb2,Gabra3,Gabrg1,Gabrb3,Gabrg2,Gabra2,Cacnb4,Gabbr2,Plcl1,Gnai2,Plcl2,Htr4,Gabra1,Gabrg3,Gabbr1,Slc12a2	25451,24947,140674,24922,29709,289606,58942,83633,84587,81664,301173,25324,29705,79211,81657,83629
GO:0021952	0.00153480675350023	0.999661324368792	17	23	central nervous system projection neuron axonogenesis	BP	13579	4060	Pafah1b1,Chrnb2,Dcc,Dclk1,Nfib,Epha4,Adarb1,Ephb1,Scn1b,Zeb2,Nr2e1,Dcx,Ephb2,Cdh11,Tsku,Gli2,Slit2	83572,54239,25311,83825,29227,316539,25367,24338,29686,311071,684085,84394,313633,84407,308843,304729,360272
GO:0009187	0.00154627563322255	0.999083343119772	73	173	cyclic nucleotide metabolic process	BP	13579	4060	Akap6,Timp2,Nos1,Pde4d,Pde1b,Htr1b,Galr1,Nf1,Adcy1,Pde4b,Adcyap1r1,Akap5,Adcy3,Pde1a,Cap1,Gnal,Calm2,Cacnb4,Arrb1,Cyct,Tbl1xr1,Cap2,Akap12,Gucy1a2,Thbs1,Oprl1,Adrb1,Grm8,Ece1,Npy2r,Crhr1,Adcy7,Adcy5,Oprm1,Grm7,Gucy1b1,Calcrl,Htr2c,Ntrk2,Drd5,Gabbr1,Npr3,Drd2,Atp2b2,Pde10a,Adcy8,Gucy1a1,Abca1,Gsk3a,Sstr4,Cnp,Akap9,Wfs1,Calm1,Adra2a,Cbs,Gpr176,Adcy2,Pde4a,Galr3,Drd1,Ptk2b,Ntrk3,Pde3a,Gng7,P2ry13,Fz…	64553,29543,24598,24627,29691,25075,50577,24592,305509,24626,24167,171026,64508,81529,64185,24611,24242,58942,25387,140928,365755,116653,83425,66012,445442,29256,24925,60590,94204,66024,58959,84420,64532,25601,81672,25202,25029,25187,25054,25195,81657,25339,24318,24215,63885,29241,497757,313210,50686,25555,25275,246150,83725,24244,25083,24250,117257,81636,25638,29235,24316,50646,29613,50678,58979…
GO:0051952	0.00157233099435016	0.999236218241228	41	90	regulation of amine transport	BP	13579	4060	Dpysl2,Chrnb2,Nat8l,Htr1b,Kcna2,Kcnb1,Abat,Stxbp1,Grk2,Sv2a,Chrna7,Oprk1,Syt7,Adora1,Rtn4,Grm1,Htr2a,Npy2r,Crhr1,AABR07031756.1,Cnr1,Slc6a1,Grm7,Htr2c,Gabbr1,Drd2,Syt1,P2ry1,P2ry12,Chrna4,Syt4,Ntsr1,Ghsr,Prkcb,Stk39,Chrna3,Ptgs1,Drd3,Entpd1,Ptger3,Oxtr	25416,54239,289727,25075,25468,25736,81632,25558,25238,117559,25302,29335,59267,29290,83765,24414,29595,66024,58959,24413,25248,79212,81672,25187,81657,24318,25716,25265,64803,25590,64440,366274,84022,25023,54348,25101,24693,29238,64519,24929,25342
GO:0019233	0.00160549820244382	0.999128409272783	56	124	sensory perception of pain	BP	13579	4060	Mapk1,Dlg2,Nos1,Chrnb2,Ncam1,Scn1a,Kcna1,Kcna2,Grin2a,Mgll,Nlgn2,Arrb1,Oprk1,Kcnj10,Adora1,Tacr1,Fgfr1,Kcnc4,Mecp2,Rtn4,Grm1,Htr7,Pomk,Cacna1e,Kcnip3,Grin1,Oprl1,Ednrb,Adrb1,Htr2a,Grm8,Npy2r,Mme,Scn3b,Scn3a,Cnr1,Oprm1,Ptafr,Htr2c,Fyn,P2ry1,P2ry2,Chrna4,Mmp24,Ephb1,Ntsr1,Grm3,Slc9a1,Adra2c,Mapk3,Oprd1,Trpa1,Tlr4,Ptgs1,F2r,Tmem100	116590,64053,24598,54239,24586,81574,24520,25468,24409,29254,117096,25387,29335,29718,29290,24807,79114,684516,29386,83765,24414,65032,306549,54234,65199,24408,29256,50672,24925,29595,60590,66024,24590,245956,497770,25248,25601,58949,25187,25150,25265,29597,25590,83513,24338,366274,24416,24782,24175,50689,24613,312896,29260,24693,25439,497979
GO:0007191	0.001622578560914	0.999913603197286	7	8	adenylate cyclase-activating dopamine receptor signaling pathway	BP	13579	4060	Gnal,Adcy5,Oprm1,Drd5,Slc9a3r1,Drd1,Drd3	24611,64532,25601,25195,59114,24316,29238
GO:0048856	0.00164019907737563	0.998559524423108	1484	4351	anatomical structure development	BP	13579	4060	LOC103693780,Il6st,Gsk3b,Opa1,Abi2,Uhmk1,Akap6,Ttl,Atf6,Mapk1,Exoc4,Wdr7,Map1b,Pafah1b1,Dnm3,Timp2,Snx27,Foxo3,Atf2,Nckap1,Gabrb2,Rph3a,Scarb2,Ncam2,Apba1,Dlg2,Man1a2,Dnm1l,Kif3a,Afdn,Ndst1,Robo1,Rbfox2,Ttc3,Cbfa2t2,Adgrl3,Mapk9,Pak3,Vezf1,Atp2b1,Akt3,Cntn1,Kif2a,Adar,Grin3a,Dpysl2,Negr1,RGD1307443,Ptprg,Atp2a2,Pten,Camk2g,Clstn2,Fndc3a,Nrxn1,Rbpj,Map2k4,Prkacb,Pcdh17,Gnaq,Plcb1,Ro60,Slc8a1,Btbd3…	360975,25205,84027,171116,286928,246332,64553,171572,304962,116590,116654,66031,29456,83572,171574,29543,260323,294515,81647,58823,25451,171039,117106,288280,83589,64053,295319,114114,84392,26955,29633,58946,362950,360702,296293,170641,50658,29433,287615,29598,29414,117258,84391,81635,191573,25416,59318,361244,171357,29693,50557,171140,171394,306022,60391,679028,287398,293508,306055,81666,24654,3…
GO:0098742	0.00164319577592195	0.999063980523729	71	141	cell-cell adhesion via plasma-membrane adhesion molecules	BP	13579	4060	Robo1,Adgrl3,Clstn2,Nrxn1,Pcdh17,Pik3cb,Ptprt,Cadm1,Cdh6,Pcdh7,Amigo1,Ptprm,Ncam1,Nlgn1,Dscam,Grid2,Tenm3,Atp2c1,Alcam,Cdh20,Unc5d,Robo2,Clstn3,Clstn1,Pcdh20,Cadm2,Pcdh19,Cdh8,Cadm4,Tenm4,Cdh13,Cdh7,Cx3cl1,Pcdha6,Cdh10,Pcdh8,Sdk2,Dscaml1,Celsr2,Il1rapl1,Cadm3,Cdh22,Kifap3,Pcdhb3,Kirrel3,Pcdhb5,Adgrl1,Fat3,Tgfbr2,Nectin1,Tgfb2,Myadm,Pcdh15,Mmp24,Pcdhb9,Cdh19,Nectin3,Fat1,Tenm2,L1cam,Ret,Pcdh18,Flr…	58946,170641,171394,60391,306055,85243,362263,363058,25409,360942,295365,29616,24586,116647,171119,79220,306451,170699,79559,363948,306534,84409,171393,313717,306081,360687,317183,84408,365216,308831,192248,29162,89808,394223,29181,64865,360652,315615,83465,317553,360882,29182,289168,291656,315546,291654,65096,191571,81810,192183,81809,369016,690865,83513,680047,360835,288124,83720,117242,50687,2…
GO:0097104	0.00165999773843996	1	8	8	postsynaptic membrane assembly	BP	13579	4060	Nrxn1,Nlgn3,Nlgn1,Magi2,Nlgn2,Nrxn2,Lrp4,Cdh2	60391,171297,116647,113970,117096,116595,83469,83501
GO:0032869	0.00166611032780019	0.998981757429842	81	192	cellular response to insulin stimulus	BP	13579	4060	Gsk3b,Opa1,Akt3,Pten,Myo5a,Pdpk1,Pik3r3,Osbpl8,Lpin1,Mfn2,Dlc1,Eif4ebp2,Kras,Ptpre,Pdk2,Smarcc1,Ywhag,Wdtc1,Prkca,Gpam,Rasgrf1,Sp1,Hdac9,Rab10,Irs1,Rxra,Vldlr,Foxo1,Insr,Prkcz,Pik3r1,Sesn3,Ccnd2,Tsc1,Rab31,Nucks1,Gclc,Grb2,Hif1a,Acsl6,Alas1,Ptpn1,Wdr6,Srebf1,Kl,Apc,Igf1r,Bcar1,Parp1,Xbp1,Nras,Src,Baiap2,Ptpra,Gsk3a,Akt1,Gfpt1,Pak1,Slc9a1,Insig1,Ghr,Stxbp4,Prkci,Ndel1,Fer,Irs2,Ghsr,Prkcb,Adipor1,D…	84027,171116,29414,50557,25017,81745,60664,314824,313977,64476,58834,361845,24525,114767,81530,301020,56010,313020,24680,29653,192213,24790,687001,50993,25467,25271,25696,84482,24954,25522,25513,315427,64033,60445,246324,64709,25283,81504,29560,117243,65155,24697,301007,78968,83504,24205,25718,25414,25591,289754,24605,83805,117542,25167,50686,24185,297417,29431,24782,64194,25235,303443,84006,1708…
GO:0007218	0.00166671885696939	0.99921893140972	34	87	neuropeptide signaling pathway	BP	13579	4060	Galr1,Glra2,Sort1,Gpr139,Glra1,Oprk1,Rxfp3,Pgr15l,Tacr1,Glra3,Prlhr,Oprl1,Grpr,Npy2r,Crhr1,Oprm1,Npffr1,Rapgef2,Prokr2,Npbwr1,Sstr1,Gpr83,Gpr149,Tyro3,Glra4,Ntsr1,Galr3,Cysltr1,RGD1560028,Npy4r,Kiss1r,Oprd1,Npsr1,Prokr1	50577,24397,83576,293545,25674,29335,294807,296867,24807,114516,246075,29256,24938,66024,58959,25601,64107,310533,192649,297795,25033,140595,192251,25232,367912,366274,29235,114099,500157,29471,78976,24613,300458,192648
GO:0046578	0.00166930631264182	0.998992677880245	85	175	regulation of Ras protein signal transduction	BP	13579	4060	Timp2,Robo1,Abr,Shoc2,Arhgap35,Icmt,Crk,Rasgrp1,Mfn2,Nf1,LOC100909750,Dlc1,Kras,Sos1,Rasa3,Madd,Dgki,Itsn1,Arfgef1,Tiam1,Arrb1,Rasgrf1,Ripor2,Rasal2,Prex1,Itpkb,Abl2,Gpr17,Ralgps2,Rasa1,Kalrn,Arhgap20,Gbf1,Fgd4,Rabgef1,Arhgef12,Adra1a,Psd2,Als2,Tgfb2,Spry2,Iqsec3,Mmd2,Nrg1,Prex2,Arhgdia,Adgrg1,Nrp1,Csf1,Arhgef18,Notch2,Arhgef7,Abca1,Met,Camk2d,Itgb1,Vav3,Arfgef2,Arhgap24,Cdh2,Mapkap1,Plekhg1,Arhg…	29543,58946,287537,309548,306400,170818,54245,29434,64476,24592,311860,58834,24525,313845,29372,94193,688705,29491,312915,304109,25387,192213,306934,304893,311647,54260,304883,767613,304887,25676,84009,367085,309451,246174,360797,367072,29412,307500,363235,81809,306141,404781,304301,112400,312912,360678,260326,246331,78965,304193,29492,114559,313210,24553,24246,24511,295378,296380,305156,83501,29…
GO:0048518	0.00167823338842671	0.998525443741999	1478	4421	positive regulation of biological process	BP	13579	4060	Clcn3,Il6st,Gsk3b,Opa1,Abi2,Uhmk1,Lpgat1,Usp22,Tbc1d5,Akap6,Ttl,Atf6,Mapk1,Exoc4,Ppm1e,Frmpd4,Map1b,Pip4k2b,Pafah1b1,Dnm3,Timp2,Foxo3,Atf2,Nckap1,Scarb2,Ppp2r5c,Dnm1l,Kif3a,Camta1,Ndst1,Robo1,Spock2,Cadps,Cbfa2t2,Adgrl3,Mapk9,Ehd3,Pak3,Vezf1,Akt3,Cntn1,Adar,Dpysl2,Negr1,Kpna6,Extl3,Pten,Larp4b,Clstn2,Rab11fip2,Nrxn1,Rbpj,Map2k4,Gnaq,Plcb1,Slc8a1,Dyrk1a,Abr,Nos1,Lrrtm2,Grk3,Myo5a,Cacna2d1,Grm5,Pik…	84360,25205,84027,171116,286928,246332,679692,303201,501088,64553,171572,304962,116590,116654,360593,302656,29456,89812,83572,171574,29543,294515,81647,58823,117106,691318,114114,84392,362665,29633,58946,361840,26989,296293,170641,50658,192249,29433,287615,29414,117258,81635,25416,59318,362607,56819,50557,307070,171394,308003,60391,679028,287398,81666,24654,29715,25255,287537,24598,685472,25372,2…
GO:0048709	0.00167850133172285	0.999134164981781	49	104	oligodendrocyte differentiation	BP	13579	4060	Exoc4,Pten,Nlgn3,Ctnnb1,Nf1,Lingo1,Kcnq3,Wdr1,Kcnj10,Zfp365,Ptprj,Mecp2,Tenm4,Rtn4,Dag1,Lyn,Cntn2,Bcl2,Nkx2-2,Sox5,Fgfr3,Ntrk2,Shh,Enpp2,Sox8,Cntnap1,Id2,Trpc4,Nrg1,Sox6,Ptpra,Met,Ptprz1,Ascl1,Cnp,Tnfrsf21,LOC108348175,Dlx2,Slc8a3,Hdac11,Fa2h,Olig1,Gli3,Sox10,Tlr2,Drd3,Erbb2,Slc45a3,Plp1	116654,50557,171297,84353,24592,315691,29682,360950,29718,499425,29645,29386,308831,83765,114489,81515,25356,24224,366214,140587,84489,25054,29499,84050,302993,84008,25587,84494,112400,293165,25167,24553,25613,64186,25275,316256,499022,296499,140448,297453,307855,60394,140588,29361,310553,29238,24337,304785,24943
GO:0051348	0.0016801121386917	0.998910214930363	99	257	negative regulation of transferase activity	BP	13579	4060	Gsk3b,Ppm1e,Prkar2a,Adar,Pten,Gnaq,Dusp8,Smcr8,Pdpk1,Spred2,Prkar1a,Spred1,Nf1,Gba,Srcin1,Hipk3,LOC100909750,Lrp6,Ppm1f,Dusp16,Lrtm2,Flrt1,Pkia,Fem1a,Nipsnap2,Lrrtm4,Prkca,Ubash3b,Prex1,Lrrc4b,Psen1,Ptprj,Flrt2,Mapk8ip1,Prkar1b,Grm1,Lrrtm3,Rptor,Rb1,Dusp4,Lrrc3,Sh3bp5l,Lyn,Ptpn1,Dnaja3,Camk2n2,Adarb1,Drd5,Lrrc4,Dusp18,Lrrc4c,Apc,Igf1r,Spry2,Wars,Thy1,Coro1c,Prex2,Src,Gsk3a,Lats1,Akt1,Trib1,Limk1,…	84027,360593,29699,81635,50557,81666,361679,497918,81745,305539,25725,296072,24592,684536,56029,83617,311860,312781,287931,297682,680883,499308,114906,316131,498174,500219,24680,315579,311647,308571,29192,29645,299236,116457,25521,24414,294380,287871,24708,60587,246773,690898,81515,24697,360481,59314,25367,25195,641521,305477,311236,24205,25718,306141,314442,24832,501841,312912,83805,50686,308265…
GO:0044065	0.00169931595982783	0.999779881827234	10	13	regulation of respiratory system process	BP	13579	4060	Nlgn3,Nlgn1,Fto,Nlgn2,Glra1,Adora1,Mecp2,Atp1a2,Pbx3,Tshz3	171297,116647,291905,117096,25674,29290,29386,24212,311876,308523
GO:0006940	0.00170937758681535	0.999301120287932	28	58	regulation of smooth muscle contraction	BP	13579	4060	Chrm2,Abat,Kcnma1,Adora1,Tacr1,Tacr3,Chrm3,Adrb1,Npy2r,Ptafr,Calcrl,Adra1a,Kit,Gucy1a1,Atp1a2,Adra2a,Srf,Ghsr,Adra2c,Chrm1,Chrna3,Ptgs1,Adra1b,Ptger4,Ptger3,F2r,Oxtr,Rgs2	81645,81632,83731,29290,24807,24808,24260,24925,66024,58949,25029,29412,64030,497757,24212,25083,501099,84022,24175,25229,25101,24693,24173,84023,24929,25439,25342,84583
GO:0009719	0.00173574889239455	0.998567784388599	506	1432	response to endogenous stimulus	BP	13579	4060	Gsk3b,Opa1,Akap6,Mapk1,Map1b,Timp2,Foxo3,Gabrb2,Ndst1,Rbfox2,Mapk9,Atp2b1,Akt3,Atp2a2,Pten,Nrxn1,Rbpj,Plcb1,Slc8a1,Glg1,Nos1,Myo5a,Cacna2d1,Grm5,Nedd4,Lancl2,Pdpk1,Pik3r3,Hspa9,Hrh2,Osbpl8,Kcnj6,Lpin1,Vwc2l,Prkce,Pde4d,Kidins220,Ubr1,Erbb4,Crk,Zfyve9,Nr3c2,Chst11,Acvr1c,Htr1b,Hk1,Ctnnb1,Ar,Rnf4,Mfn2,Nr2c2,Nf1,Ireb2,Gba,Stat5b,Thrap3,Ppargc1a,Pde4b,Grin2a,Gas2l1,Rab35,Frs2,LOC100909750,Dlc1,Magi2,…	84027,171116,64553,116590,29456,29543,294515,25451,29633,362950,50658,29598,29414,29693,50557,60391,679028,24654,29715,29476,24598,25017,25399,24418,25489,362375,81745,60664,291671,25461,314824,25743,313977,501160,29340,24627,116478,499877,59323,54245,313477,25672,314694,245921,25075,25058,84353,24208,29274,64476,50659,24592,64831,684536,25126,313591,83516,24626,24409,360973,288700,314850,311860,…
GO:0019216	0.00174223087027368	0.998854465891715	106	269	regulation of lipid metabolic process	BP	13579	4060	Lpgat1,Mapk9,Pik3r3,Prkce,Opa3,Erbb4,Crebl2,Stat5b,Ppargc1a,Elovl5,Chrm5,Kcnma1,Pdk2,Prkaa2,Wdtc1,Rac1,Stard4,Gpam,Pdgfra,Atg7,Adora1,Irs1,Tbl1xr1,Pik3r1,Hrh1,Rb1,Creb1,Mvk,Erlin2,Insig2,Abcg1,Htr2a,Thra,Prox1,Acsl6,AABR07031756.1,Pik3r4,Abcd2,Ormdl3,Acsl3,Lyn,Pdk1,Cnr1,Ldlr,Vac14,Htr2c,Rest,Smpd3,Fitm2,Fgfr3,Arf1,Eef1a2,Srebf1,Kit,Pde8b,Cnep1r1,Fgf1,Id2,Igf1r,Pc,Cpt1a,Pla2g4a,Samd8,Src,Thrb,Atp1…	679692,50658,60664,29340,308409,59323,362453,25126,83516,171400,53949,83731,81530,78975,313020,363875,291699,29653,25267,312647,29290,25467,365755,25513,24448,24708,81646,81727,290823,288985,85264,29595,81812,305066,117243,24413,363131,84356,360618,114024,81515,116551,25248,300438,307842,25187,83618,94338,311617,84489,64310,24799,78968,64030,309962,291914,25317,25587,25718,25104,25757,24653,30568…
GO:0048168	0.00175832597804789	0.999214909071786	36	69	regulation of neuronal synaptic plasticity	BP	13579	4060	Gsk3b,Syngr1,Camk2g,Grm5,Nf1,Grin2a,Kras,Rac1,Rasgrf1,Kcnj10,Neto1,Camk2a,Bcan,Ncdn,Jph3,Synpo,Slc8a2,Rims1,Grin1,Kalrn,App,Dlg4,Shisa6,Cntn2,Drd5,Kit,Bhlhe40,Camk2b,Drd2,S100b,Syt4,Ppfia3,Drd1,Syngap1,Ephb2,Syp	84027,29205,171140,24418,24592,24409,24525,363875,192213,29718,307206,25400,25393,89791,307916,60324,140447,84556,24408,84009,54226,29495,497926,25356,25195,64030,79431,24245,24318,25742,64440,140591,24316,192117,313633,24804
GO:0008610	0.00181724353310375	0.998696961609516	160	440	lipid biosynthetic process	BP	13579	4060	Lpgat1,Cds2,St8sia3,Pi4k2a,Mapk9,Myo5a,Pik3cb,Inpp4a,Cds1,Lpin1,Acly,Crebl2,Cers4,Gba,Ppargc1a,Elovl5,Mgll,B3galt1,Prkaa2,Agps,St8sia4,Wdtc1,Stard4,Med1,Gpam,Dhcr24,Pcyt1b,Atg7,Sc5d,Srebf2,Acaca,Pign,Agk,Pip4k2c,Pik3r1,Hrh1,Ptdss1,Creb1,Mvk,Erlin2,Insig2,Fads2,Abcg1,Fasn,Ptdss2,Htr2a,Scd,Chpt1,Prox1,Acsl6,Phka1,AABR07031756.1,Ormdl3,Acsl3,Pgap1,Scd2,Ldlr,Htr2c,Rest,Fads1,Selenoi,Smpd3,Fitm2,Sptlc…	679692,114101,25547,114554,50658,25017,85243,80849,81925,313977,24159,362453,304208,684536,83516,171400,29254,366064,78975,84114,116696,313020,291699,497991,29653,298298,286936,312647,114100,300095,60581,309051,502749,140607,25513,24448,314553,81646,81727,290823,288985,83512,85264,50671,293620,29595,246074,362866,305066,117243,64561,24413,360618,114024,316400,83792,300438,25187,83618,84575,362713…
GO:0021872	0.00182876484580924	0.999177053343503	36	70	forebrain generation of neurons	BP	13579	4060	LOC103693780,Robo1,Gnaq,Erbb4,Lrp6,Robo2,Lhx5,Rac1,Slc4a10,Atg7,Fgfr1,Csf1r,Atp7a,Nrp2,Sall3,Prox1,Pou3f4,Cntn2,Rapgef2,Numb,Drd2,Inhba,Fgfr2,Nrp1,Ascl1,Sall1,Dlx2,Lhx6,Drd1,Satb2,Nr2e1,Gli3,Dcx,Ptger3,Otp,Slit2	360975,58946,81666,59323,312781,84409,124451,363875,295645,312647,79114,307403,24941,81527,364910,305066,29589,25356,310533,29419,24318,29200,25022,246331,64186,307740,296499,311901,24316,501145,684085,140588,84394,24929,294640,360272
GO:0006904	0.001844481741477	0.999400442239064	21	36	vesicle docking involved in exocytosis	BP	13579	4060	Exoc4,Exoc8,Nrxn1,Cplx2,Ncam1,Stx1b,Kcnb1,Stxbp1,Vps33a,Sptbn2,Exoc6b,Rab10,Vps11,Vps18,Rab8b,Ykt6,Rab15,Scfd2,Exoc6,Syde1,Plek	116654,245709,60391,116657,24586,24923,25736,25558,65081,29211,500233,50993,315600,296083,266688,64351,299156,498353,50556,362842,364206
GO:0030166	0.00185702606484539	0.999386370343879	22	37	proteoglycan biosynthetic process	BP	13579	4060	Ndst1,Extl3,Chst11,Ctnnb1,Vangl2,Bmpr2,Hs6st2,Hs6st3,Csgalnact1,Ndst3,Acan,Ext1,Hs3st5,Cant1,Chpf,Chst7,Chst12,Chst3,Hs2st1,Igf1,Ext2,NEWGENE_1304700	29633,56819,314694,84353,289229,140590,302489,364476,306375,295430,58968,299907,294449,246272,316533,302302,304322,84468,292155,24482,311215,114002
GO:0051339	0.00186234714083184	0.999216883894146	29	61	regulation of lyase activity	BP	13579	4060	Timp2,Nos1,Galr1,Nf1,Adcyap1r1,Akap5,Cap1,Gnal,Calm2,Cap2,Adrb1,Crhr1,Oprm1,Grm7,Mtrr,Ntrk2,Drd5,Gabbr1,Npr3,Drd2,Akap9,Wfs1,Calm1,Galr3,Drd1,Ntrk3,Gng7,P2ry13,Drd3	29543,24598,50577,24592,24167,171026,64185,24611,24242,116653,24925,58959,25601,81672,290947,25054,25195,81657,25339,24318,246150,83725,24244,29235,24316,29613,58979,310444,29238
GO:0022603	0.00188958653492728	0.998521435758179	307	795	regulation of anatomical structure morphogenesis	BP	13579	4060	Gsk3b,Opa1,Ttl,Map1b,Pafah1b1,Dnm3,Dnm1l,Kif3a,Robo1,Ttc3,Mapk9,Pak3,Dpysl2,Pten,Rbpj,Csnk1g3,Abr,Trpc5,Chrnb2,Tnik,Nedd4,Sema5a,Mtdh,Amigo1,Nlgn3,Arhgap35,Jak1,Csnk1a1,Ptprm,Adgrb3,Cdk5r1,Mkln1,Crk,Nlgn1,Ttbk2,Ahi1,Ctnnb1,Spred1,Vangl2,Ar,Add1,Mfn2,Nf1,Tnr,Ppargc1a,Tbc1d24,Pdzd8,Ss18l1,Dscam,Srcin1,Frs2,LOC100909750,Plxna2,Mief1,Dlc1,Mgll,Stim1,Eif4g2,Lrp6,Palm2,Akap5,Rock2,Ppp3ca,Ppp1r9a,Ube3a,…	84027,171116,171572,29456,83572,171574,114114,84392,58946,360702,50658,29433,25416,50557,679028,64823,287537,140933,54239,294917,25489,310207,170910,295365,171297,306400,84598,113927,29616,301309,116671,83536,54245,116647,311349,308923,84353,296072,289229,24208,24170,64476,24592,25567,83516,287110,308000,192352,171119,56029,314850,311860,289392,315141,58834,29254,361618,361628,312781,103692368,17…
GO:0007622	0.00189893530644053	0.999244699263911	25	55	rhythmic behavior	BP	13579	4060	Pten,Chrnb2,Nlgn1,Kcna2,Kcnma1,Ncoa2,Btbd9,Mapk10,Adora1,Htr7,Oprl1,Npy2r,Drd2,Id2,Csnk1e,Usp2,Lepr,Gpr176,Drd1,Six3,Gpr157,Drd3,Ptger4,Ahcy,Ptger3	50557,54239,116647,25468,83731,83724,294318,25272,29290,65032,29256,66024,24318,25587,58822,115771,24536,117257,24316,78974,313725,29238,84023,29443,24929
GO:0007189	0.00193479651951222	0.999233089973545	26	53	adenylate cyclase-activating G-protein coupled receptor signaling pathway	BP	13579	4060	Gpr101,Gnaq,Pde4d,Galr1,Adcy3,Gnal,Htr7,Adrb1,Gpr26,Crhr1,Adcy5,Oprm1,Htr4,Calcrl,Rapgef2,Adra1a,Drd5,Slc9a3r1,Gna13,Adcy8,Adra2a,Adcy2,Adra2c,Drd1,Adra1b,Drd3	317608,81666,24627,50577,64508,24611,65032,24925,192153,58959,64532,25601,25324,25029,310533,29412,25195,59114,303634,29241,25083,81636,24175,24316,24173,29238
GO:0005513	0.00195229803532203	0.999773623108478	8	11	detection of calcium ion	BP	13579	4060	Stim1,Syt9,Calm2,Syt7,Casr,Syt1,Calm1,Kcnmb2	361618,60564,24242,59267,24247,25716,24244,294961
GO:0044248	0.00196065785575771	0.998379104839505	498	1448	cellular catabolic process	BP	13579	4060	6-Mar,Gsk3b,Usp22,Tbc1d5,Pip4k2b,Timp2,Ppp2r5c,Dnm1l,Ttc3,Arel1,Wwp1,Edem3,Pten,Prkacb,Plcb1,Btbd3,Nos1,Pik3cb,Pcyox1,Bap1,Nedd4,Smcr8,Atg13,Ube2j1,Stt3b,Itch,Pias1,Mtdh,Lpin1,Btrc,Klhl11,Csnk1a1,Sel1l,Pde4d,Wipi2,Klhl42,Ubr1,Rnf38,Nub1,Usp32,Pde1b,Mtm1,Rnf4,Mfn2,LOC102555167,Wac,Gba,Thrap3,Ppargc1a,Pygb,Zmpste24,Pde4b,Rnf216,Rnf144a,Rnf11l1,Hsp90aa1,Abat,Usp25,Ddb1,Mgll,Eif4g2,Usp48,Cltc,Dlgap1,…	294862,84027,303201,501088,89812,29543,691318,114114,360702,299197,297930,289085,50557,293508,24654,311462,24598,85243,246302,306257,25489,497918,362164,297961,363160,311567,300772,170910,313977,361765,287706,113927,314352,24627,288498,500367,499877,171501,296731,303394,29691,288762,29274,64476,100126191,307029,684536,313591,83516,25739,313564,24626,304294,500636,100364162,299331,81632,304150,644…
GO:0043279	0.00197115983375772	0.998853792729215	67	152	response to alkaloid	BP	13579	4060	Adgrl3,Dpysl2,Slc8a1,Nos1,Chrnb2,Kcnj6,Prkce,Csnk1a1,Ncam1,Htr1b,Ppargc1a,Grin2a,Hsp90aa1,Abat,Ube3a,Tmed10,Prkaa2,Gnao1,Gnal,Tiam1,Gria1,Oprk1,Atg7,Tacr1,Homer1,Tacr3,Irs1,Mecp2,Grin1,Kalrn,Htr2a,Hif1a,Ppp1r9b,Crhr1,Cnr1,Oprm1,Slc6a1,Bcl2,Bcl2l1,Drd5,Slc18a2,Drd2,Mbd1,Parp1,Srr,Pcsk1,Fadd,Ghr,Smpd1,Rad51,Dnmt3a,Hsp90ab1,Drd1,Pgr,Ptk2b,Elavl4,Pea15,Trpa1,Tlr4,Nefh,Homer2,Adra1b,Igf1,Drd3,Entpd1,T…	170641,25416,29715,24598,54239,25743,29340,113927,24586,25075,83516,24409,299331,81632,361585,84599,78975,50664,24611,304109,50592,29335,312647,24807,29546,24808,25467,29386,24408,84009,29595,29560,84686,58959,25248,25601,79212,24224,24888,25195,25549,24318,291439,25591,303306,25204,266610,25235,308909,499870,444984,301252,24316,25154,50646,432358,364052,312896,29260,24587,29547,24173,24482,29238…
GO:0048523	0.00197560033938714	0.99827413312349	1196	3529	negative regulation of cellular process	BP	13579	4060	Il6st,Gsk3b,Opa1,Uhmk1,Akap6,Slc7a14,Mapk1,Ppm1e,Map1b,Pafah1b1,Dnm3,Timp2,Foxo3,Atf2,Gabrb2,Dlg2,Ppp2r5c,Dnm1l,Robo1,Rbfox2,Ttc3,Cbfa2t2,Arel1,Prkar2a,Letm1,Mgrn1,Adar,Dnajc5,Castor2,RGD1307443,Ptprg,Wwp1,Pten,Nrxn1,Rbpj,Map2k4,Prkacb,Pcdh17,Gnaq,Plcb1,Slc8a1,Glg1,Dusp8,Dyrk1a,Abr,Nos1,Lrrtm2,Grk3,Myo5a,Grm5,Myt1l,Trim44,Trpc5,Tom1l2,Nedd4,Lancl2,Smcr8,Pdpk1,Ube2j1,Zbtb4,Trim37,Hspa9,Celf4,Osbpl…	25205,84027,171116,246332,64553,499587,116590,360593,29456,83572,171574,29543,294515,81647,25451,64053,691318,114114,58946,362950,360702,296293,299197,29699,305457,302938,81635,79130,304410,361244,171357,297930,50557,60391,679028,287398,293508,306055,81666,24654,29715,29476,361679,25255,287537,24598,685472,25372,25017,24418,116668,362172,140933,360537,25489,362375,497918,81745,297961,287441,36059…
GO:0045732	0.00200046368206784	0.99878937839412	76	178	positive regulation of protein catabolic process	BP	13579	4060	Gsk3b,Pten,Nedd4,Itch,Pias1,Csnk1a1,Nub1,Csnk2a1,Gba,Rnf144a,Ddb1,Rnf180,Taf1,Usp5,Usp13,Il33,Amer1,Rdx,Atg4b,Atg7,Ubqln1,Edem1,Vps11,Psen1,Foxo1,Adam9,Nsf,Crebrf,Arih1,Vps35,Gclc,Nedd4l,Ppp2r3a,Ldlr,Arih2,Trim32,Rgma,Rnf139,Sec22b,Apc,Xbp1,Csnk1e,Cul4b,Ptk2,Gja1,Csnk1d,Vcp,Akt1,Lonrf3,Trib1,Adra2a,Mylip,Socs5,Socs4,Smad7,Ptk2b,Atxn3,Rnf14,Cblb,Cbfa2t3,Rnf19b,Rab7a,Trim67,Snx1,Oaz2,Dab2ip,Lrp1,Pr…	84027,50557,25489,311567,300772,113927,296731,116549,684536,500636,64470,685384,317256,297593,310306,361749,501584,315655,316640,312647,114590,297504,315600,29192,84482,290834,60355,303016,300756,25479,25283,291553,363122,300438,316005,313264,308739,315000,310710,24205,289754,58822,302502,25614,24392,64462,116643,24185,298322,78969,25083,306825,500616,305828,81516,50646,60331,619577,171136,361431…
GO:0050795	0.0020265816601852	0.999076088469438	33	74	regulation of behavior	BP	13579	4060	Nrxn1,Chrnb2,Cntnap4,Nlgn1,Htr1b,Ahi1,Nr2c2,Kcna2,Htr1a,Adora1,Tacr3,Htr7,Reln,Napepld,Vps35,Oprl1,Htr2a,Npy2r,Dlg4,Crhr1,Cnr1,Arrdc3,Drd2,Gja1,Lepr,Ghsr,Drd1,Htr1d,Npsr1,Esr2,Drd3,Ptger4,Ptger3	60391,54239,307865,116647,25075,308923,50659,25468,24473,29290,24808,65032,24718,296757,25479,29256,29595,66024,29495,58959,25248,309945,24318,24392,24536,84022,24316,25323,300458,25149,29238,84023,24929
GO:0021631	0.00203834478863604	1	6	6	optic nerve morphogenesis	BP	13579	4060	Chrnb2,Kcna2,Ephb1,Gli3,Ephb2,Pax2	54239,25468,24338,140588,313633,293992
GO:0097164	0.0020658680066888	0.99883605705787	57	139	ammonium ion metabolic process	BP	13579	4060	Chrnb2,Icmt,Pde1b,Crat,Gba,Grin2a,Abat,Rnf180,Btbd9,Chrna7,Htr1a,Pcyt1b,Tacr3,Mecp2,Atp7a,Maoa,Vps35,Azin1,Chpt1,Phka1,Acsl3,Ldlr,Htr2c,Smpd3,Sptlc2,Gpr37,Sgms2,Enpp2,Aldh9a1,Drd2,Gpat4,Tgfb2,Atp2b2,Pnkd,Cpt1a,Sgpp2,Sgms1,Smpd1,Sardh,Dao,Enpp6,Drd1,Slc5a7,Kdsr,Cyp2d4,Abhd3,Chdh,Stard7,Apoa5,Pla2g7,Slc27a1,Aldh7a1,Smpdl3b,Acadl,Gpld1,Enpp7,Pcyt1a	54239,170818,29691,311849,684536,24409,81632,685384,294318,25302,24473,286936,24808,29386,24941,29253,25479,58961,362866,64561,114024,300438,25187,94338,366697,117549,310849,84050,64040,24318,290843,81809,24215,100188944,25757,301543,353229,308909,114123,114027,306460,24316,85426,360833,171522,291793,290551,296128,140638,301265,94172,291450,362619,25287,291132,303729,140544
GO:0050796	0.00206816730259588	0.998787145328434	68	156	regulation of insulin secretion	BP	13579	4060	Nrxn1,Nos1,Prkce,Acvr1c,Kcnb1,Abat,Doc2b,Akap5,Epha5,Ppp3ca,Syt9,Tiam1,Nlgn2,Arrb1,Stxbp5l,Syt7,Atg7,Irs1,Mcu,Rptor,Cacna1e,Cd38,Oga,Hif1a,Sri,Adcy5,Cnr1,Glul,Slc16a1,Casr,Rest,Ppp3cb,Myrip,Pfkm,Srebf1,Itpr1,Kcnj11,Pde8b,Drd2,Cpt1a,Aacs,Oxct1,Itpr2,Glud1,Rfx3,Gja1,Efna5,Pfkl,Lepr,Clock,Adra2a,Kif5b,Stxbp4,Irs2,Ghsr,Trpm2,Sytl4,Tm7sf3,Trpa1,Hadh,Gpr27,Sstr5,Ppard,Lrp5,Ptger3,Hmgcr,Gpld1,Pde1c	60391,24598,29340,245921,25736,81632,81820,171026,79208,24674,60564,304109,117096,25387,288080,59267,312647,25467,294560,287871,54234,25668,154968,29560,683667,64532,25248,24957,25027,24247,83618,24675,360034,65152,78968,25262,83535,309962,24318,25757,65984,690163,81678,24399,361746,24392,116683,25741,24536,60447,25083,117550,303443,29376,84022,294329,140594,297725,312896,113965,65275,25354,25682…
GO:0010107	0.00209579939012284	0.999427205025049	17	27	potassium ion import	BP	13579	4060	Kcnj6,Kcnj3,Hcn2,Slc12a6,Kcnj2,Kcnj10,Dlg1,Kcnj9,Kcnj12,Kcnj11,Atp1b2,Kcnj5,Atp1a2,Atp1a1,Atp1a3,Kcnj16,Hcn4	25743,50599,114244,691209,29712,29718,25252,116560,117052,83535,24214,29713,24212,24211,24213,29719,59266
GO:0007032	0.00211406898783724	0.999271097638253	22	39	endosome organization	BP	13579	4060	Exoc8,Pi4k2a,Fam160a2,Rab5b,Dnm1,Vps11,Tmem127,Synj1,Rnf26,Vps18,Usp8,Als2,Vps4b,Arfgef2,Rab5c,Stx6,Rab22a,Laptm4b,Vps4a,Snx33,Pik3c3,Rab27a	245709,114554,293343,288779,140694,315600,311405,85238,300659,296083,296121,363235,360834,296380,287709,60562,366265,315047,246772,315696,65052,50645
GO:0042158	0.00211551559461973	0.999004462223751	35	80	lipoprotein biosynthetic process	BP	13579	4060	Zdhhc21,Wipi2,Gba,Zdhhc17,Ppm1a,Zdhhc5,Nmt1,Atg4b,Atg7,Pign,Zdhhc3,Zdhhc20,Nmt2,Zdhhc15,Zdhhc22,Pgap1,Zdhhc7,Zdhhc9,Map6d1,Zdhhc23,Wdr45b,Pigm,Zdhhc2,Atg4c,Pigt,Zdhhc14,Svip,Abca1,Pigq,Pigs,Golga7b,Zdhhc18,Pigv,Zdhhc8,Pik3c3	298184,288498,684536,366889,24666,362156,259274,316640,312647,309051,301081,305923,291318,317235,299211,316400,170906,302808,363823,363783,360682,79112,246326,313391,296360,499014,499157,313210,287159,303277,309378,362613,366478,303796,65052
GO:0007210	0.00216405787539222	0.99970922774807	8	12	serotonin receptor signaling pathway	BP	13579	4060	Htr1b,Htr1a,Htr7,Htr5a,Htr2a,Htr4,Htr2c,Htr1d	25075,24473,65032,25689,29595,25324,25187,25323
GO:0098664	0.00216405787539222	0.99970922774807	8	12	G-protein coupled serotonin receptor signaling pathway	BP	13579	4060	Htr1b,Htr1a,Htr7,Htr5a,Htr2a,Htr4,Htr2c,Htr1d	25075,24473,65032,25689,29595,25324,25187,25323
GO:0001933	0.00217109364645578	0.99847210824247	143	371	negative regulation of protein phosphorylation	BP	13579	4060	Gsk3b,Ppm1e,Pafah1b1,Prkar2a,Adar,Pten,Gnaq,Dusp8,Nos1,Smcr8,Pdpk1,Itch,Spred2,Pde4d,Prkar1a,Spred1,Nf1,Gba,Ppargc1a,Srcin1,Hipk3,LOC100909750,Lrp6,Ppm1f,Dusp16,Lrtm2,Flrt1,Pkia,Fem1a,Taok3,Lrrtm4,Angpt1,Arrb1,Prkca,Chrna7,Ash1l,Ubash3b,Prex1,Lrrc4b,Psen1,Fktn,Foxo1,Ptprj,Insr,Flrt2,Mapk8ip1,Dlg1,Prkcz,Rassf2,Prkar1b,Hspa4,Grm1,Lrrtm3,Rptor,Gpd1l,Tnip1,Smad4,Rb1,Dusp4,Dnajc10,Lrrc3,Sh3bp5l,Dag1,L…	84027,360593,83572,29699,81635,50557,81666,361679,24598,497918,81745,311567,305539,24627,25725,296072,24592,684536,83516,56029,83617,311860,312781,287931,297682,680883,499308,114906,316131,304530,500219,89807,25387,24680,25302,310638,315579,311647,308571,29192,362520,84482,29645,24954,299236,116457,25252,25522,311437,25521,266759,24414,294380,287871,363159,363599,50554,24708,60587,295690,246773,6…
GO:0095500	0.00220444257465392	0.999476578342933	13	22	acetylcholine receptor signaling pathway	BP	13579	4060	Chrm2,Plcb1,Chrnb2,Rgs8,Cdk5r1,Chrm5,Lynx1,Chrna7,Chrm3,Gnai2,Chrna4,Chrm1,Chrna3	81645,24654,54239,54297,116671,53949,300018,25302,24260,81664,25590,25229,25101
GO:1903831	0.00220444257465392	0.999476578342933	13	22	signal transduction involved in cellular response to ammonium ion	BP	13579	4060	Chrm2,Plcb1,Chrnb2,Rgs8,Cdk5r1,Chrm5,Lynx1,Chrna7,Chrm3,Gnai2,Chrna4,Chrm1,Chrna3	81645,24654,54239,54297,116671,53949,300018,25302,24260,81664,25590,25229,25101
GO:1905144	0.00220444257465392	0.999476578342933	13	22	response to acetylcholine	BP	13579	4060	Chrm2,Plcb1,Chrnb2,Rgs8,Cdk5r1,Chrm5,Lynx1,Chrna7,Chrm3,Gnai2,Chrna4,Chrm1,Chrna3	81645,24654,54239,54297,116671,53949,300018,25302,24260,81664,25590,25229,25101
GO:1905145	0.00220444257465392	0.999476578342933	13	22	cellular response to acetylcholine	BP	13579	4060	Chrm2,Plcb1,Chrnb2,Rgs8,Cdk5r1,Chrm5,Lynx1,Chrna7,Chrm3,Gnai2,Chrna4,Chrm1,Chrna3	81645,24654,54239,54297,116671,53949,300018,25302,24260,81664,25590,25229,25101
GO:1990138	0.00224638526008432	0.998698846355266	70	142	neuron projection extension	BP	13579	4060	Gsk3b,Ttl,Map1b,Pafah1b1,Dpysl2,Trpc5,Sema5a,Nlgn3,Jade2,Cdk5r1,Ctnnb1,Tnr,Dscam,LOC100909750,Plxna2,Mgll,Eif4g2,Alcam,Flrt1,Usp9x,Rims2,Cyfip2,Raph1,Dclk1,Tiam1,Rnf6,Bmpr2,Golga4,Mecp2,Prkcz,Rtn4,Sema7a,Ntn1,Syt2,Rims1,Slit3,Nrp2,Sh3gl2,Slit1,Nedd4l,Ddr1,Ulk2,Syt1,Mul1,Rufy3,Nrg1,Nrp1,Myo5b,Syt4,Ryk,Limk1,Ccr5,Pak1,Ndel1,L1cam,Srf,Itgb1,Shtn1,Flrt3,Cyfip1,Syt17,Vcl,Ntrk3,Dcx,Barhl2,Actr3,Clasp2,…	84027,171572,29456,83572,25416,140933,310207,171297,303113,116671,84353,25567,171119,311860,289392,29254,361628,79559,499308,363445,116839,303073,363239,83825,304109,304271,140590,501069,29386,25522,83765,315711,114523,24805,84556,83467,81527,116743,65047,291553,25678,303206,25716,298576,360921,112400,246331,25132,64440,140585,65172,117029,29431,170845,50687,501099,24511,292139,366205,308666,1921…
GO:0002087	0.00225770634937468	0.999766863473266	9	11	regulation of respiratory gaseous exchange by neurological system process	BP	13579	4060	Nlgn3,Nlgn1,Nlgn2,Glra1,Adora1,Mecp2,Atp1a2,Pbx3,Tshz3	171297,116647,117096,25674,29290,29386,24212,311876,308523
GO:0051350	0.00226136236235405	0.999521443772658	12	19	negative regulation of lyase activity	BP	13579	4060	Galr1,Akap5,Oprm1,Grm7,Mtrr,Gabbr1,Npr3,Drd2,Akap9,Galr3,P2ry13,Drd3	50577,171026,25601,81672,290947,81657,25339,24318,246150,29235,310444,29238
GO:0019229	0.00229545617635514	0.998969866944866	34	67	regulation of vasoconstriction	BP	13579	4060	Nos1,Hrh2,LOC100909750,Bmpr2,Tacr1,Chrm3,Cx3cl1,Hrh1,Cd38,Htr2a,Hif1a,Ptafr,Casr,Htr2c,Edn3,Adra1a,Atp1a2,Egfr,Apln,Gja1,Akt1,Adra2a,Cysltr1,Adra2c,Drd1,Prkcq,Asic2,Chrm1,Ptgs1,Mmp2,Adra1b,Ptger3,F2r,Oxtr	24598,25461,311860,140590,24807,24260,89808,24448,25668,29595,29560,58949,24247,25187,366270,29412,24212,24329,58812,24392,24185,25083,114099,24175,24316,85420,25364,25229,24693,81686,24173,24929,25439,25342
GO:0006891	0.00229714838193549	0.999422010010122	16	24	intra-Golgi vesicle-mediated transport	BP	13579	4060	Pacs1,Copg2,Bicd2,Rab6b,Dnajc28,Vti1a,Uso1,Gosr2,Cog3,Trappc10,Copa,Gosr1,Rab6a,Rab33b,Cog4,Golga5	171444,301742,306809,363123,360699,65277,56042,64154,361073,309678,304978,94189,84379,365793,361407,299258
GO:0032502	0.00234232479856474	0.997930758015297	1576	4654	developmental process	BP	13579	4060	LOC103693780,Clcn3,Il6st,Gsk3b,Opa1,Abi2,Uhmk1,Akap6,Ttl,Atf6,Mapk1,Exoc4,Wdr7,Map1b,Pafah1b1,Dnm3,Timp2,Snx27,Foxo3,Atf2,Nckap1,Gabrb2,Rph3a,Scarb2,Ncam2,Apba1,Dlg2,Man1a2,Dnm1l,Kif3a,Afdn,Ndst1,Robo1,Rbfox2,Ttc3,Cbfa2t2,Adgrl3,Mapk9,Pak3,Vezf1,Atp2b1,Akt3,Cntn1,Kif2a,Adar,Grin3a,Dpysl2,Negr1,RGD1307443,Ptprg,Atp2a2,Pten,Camk2g,Clstn2,Fndc3a,Nrxn1,Rbpj,Map2k4,Prkacb,Pcdh17,Gnaq,Plcb1,Ro60,Slc8a1…	360975,84360,25205,84027,171116,286928,246332,64553,171572,304962,116590,116654,66031,29456,83572,171574,29543,260323,294515,81647,58823,25451,171039,117106,288280,83589,64053,295319,114114,84392,26955,29633,58946,362950,360702,296293,170641,50658,29433,287615,29598,29414,117258,84391,81635,191573,25416,59318,361244,171357,29693,50557,171140,171394,306022,60391,679028,287398,293508,306055,81666,2…
GO:0006816	0.00236003529219681	0.99834199415345	140	360	calcium ion transport	BP	13579	4060	Opa1,Akap6,Cacng2,Ehd3,Letm1,Atp2b1,Grin3a,Atp2a2,Camk2g,Slc8a1,Nos1,Myo5a,Cacna2d1,Trpc5,Chrnb2,Slc24a3,Nalcn,Pdpk1,Wnk3,Ero1a,Prkce,Pde4d,Ctnnb1,Pde4b,Grin2a,LOC100909750,Stim1,Slc25a23,Adcyap1r1,Akap5,Atp2c1,Rasa3,Ppp3ca,Slc24a2,Fgf14,Nipsnap2,Gnao1,Calm2,Cacnb4,Chrna7,Atp2b3,Ubash3b,Slc30a1,Ubqln1,Homer1,Psen1,Mcu,Camk2a,Gnb5,Jph3,Jph4,Cacna2d3,Cacna1e,Slc8a2,Grin1,Cacnb2,Oprl1,Adrb1,Mcur1,Og…	171116,64553,84347,192249,305457,29598,191573,29693,171140,29715,24598,25017,25399,140933,54239,85267,266760,81745,317420,171562,29340,24627,84353,24626,24409,311860,361618,301113,24167,171026,170699,29372,24674,84550,63851,498174,50664,24242,58942,25302,29599,315579,58976,114590,29546,29192,294560,25400,83579,307916,445271,306243,54234,140447,24408,116600,29256,24925,291034,154968,29595,140726,3…
GO:0021895	0.0023750644093127	0.999520503009888	12	18	cerebral cortex neuron differentiation	BP	13579	4060	Pafah1b1,Rac1,Psen1,Cntn2,LOC103690024,Drd2,Ascl1,Dlx2,Lhx6,Drd1,Nr2e1,Chd5	83572,363875,29192,25356,312703,24318,64186,296499,311901,24316,684085,691589
GO:0019226	0.00238178438578191	0.998846878386942	40	81	transmission of nerve impulse	BP	13579	4060	Kcnq2,Pafah1b1,Cacng2,Scn1a,Kcna1,Tnr,Kcna2,Gba,Scn2a,Chrm5,Kcnma1,Dpp6,Cacnb4,Gria1,Chrna7,Glra1,Kcnc4,Nrcam,Cacna1e,Scn8a,Cacng5,Scn3a,Grm7,Drd5,Fgf12,Cntnap1,Cacng4,Scn4a,Ank3,Cacng7,Nfasc,Scn1b,Ghsr,Drd1,Cacng8,Trpa1,Cacna1i,S1pr1,Kcnmb2,Cacng3	170848,83572,84347,81574,24520,25567,25468,684536,24766,53949,83731,29272,58942,50592,25302,25674,684516,497815,54234,29710,140726,497770,81672,25195,170630,84008,140725,25722,361833,140728,116690,29686,84022,24316,140729,312896,56827,29733,294961,140724
GO:0099054	0.00239347720269778	0.999849965376963	8	9	presynapse assembly	BP	13579	4060	Pten,Nrxn1,Pcdh17,Nlgn3,Nlgn1,Nlgn2,Lrp4,Il1rapl1	50557,60391,306055,171297,116647,117096,83469,317553
GO:0006491	0.00240049573043887	0.999604858745446	11	15	N-glycan processing	BP	13579	4060	Man1a2,St8sia3,Man2a2,Edem3,St8sia4,Edem1,St8sia2,Fut8,Man2a1,Man1c1,Man1a1	295319,25547,308757,289085,116696,297504,117523,432392,25478,362625,294410
GO:0030072	0.00241416378122804	0.998437923627856	94	233	peptide hormone secretion	BP	13579	4060	Rab11fip2,Nrxn1,Nos1,Myo5a,Prkce,Acvr1c,Ptprn2,Kcnb1,Selenot,Abat,Doc2b,Akap5,Epha5,Ppp3ca,Rims2,Madd,Syt9,Rasl10b,Tiam1,Nlgn2,Arrb1,Stxbp5l,Syt7,Atg7,Irs1,Mcu,Rptor,Cacna1e,Cd38,Kalrn,Oga,Hif1a,Crhr1,Sri,Adcy5,Cnr1,Glul,Slc16a1,Casr,Htr2c,Rest,Smpd3,Edn3,Ppp3cb,Myrip,Rab8b,Pfkm,Srebf1,Acvr2b,Itpr1,Slc18a2,Gabbr1,Pclo,Kcnj11,Pde8b,Drd2,Cpt1a,Aacs,Oxct1,Itpr2,Glud1,Arhgef7,Rfx3,Egfr,Apln,Gja1,Efna…	308003,60391,24598,25017,29340,245921,29714,25736,365802,81632,81820,171026,79208,24674,116839,94193,60564,303382,304109,117096,25387,288080,59267,312647,25467,294560,287871,54234,25668,84009,154968,29560,58959,683667,64532,25248,24957,25027,24247,25187,83618,94338,366270,24675,360034,266688,65152,78968,25366,25262,25549,81657,56768,83535,309962,24318,25757,65984,690163,81678,24399,114559,361746,…
GO:0030148	0.00244820303651909	0.998927406915474	30	64	sphingolipid biosynthetic process	BP	13579	4060	St8sia3,Cers4,Gba,Elovl5,B3galt1,St8sia4,Atg7,Agk,Ormdl3,Smpd3,Sptlc2,St8sia2,Sgms2,Ugcg,Degs1,Samd8,Sgms1,Smpd1,St6galnac5,Kdsr,B3galt2,St6galnac6,St8sia6,Elovl2,Ormdl1,Hacd3,Ugt8,Gal3st1,Sptssb,Elovl7	25547,304208,684536,171400,366064,116696,312647,502749,360618,94338,366697,117523,310849,83626,58970,305684,353229,308909,365984,360833,686081,407765,291325,498728,100188936,300783,50555,683713,100362555,361895
GO:0097306	0.00245734741772882	0.998857407770961	37	72	cellular response to alcohol	BP	13579	4060	Pten,Lancl2,Prkce,Ctnnb1,Mfn2,Ireb2,Lrp6,Glra2,Prkaa2,Sptbn2,Glra1,Acaca,Glra3,Klf6,Adcy7,Xrn1,Dag1,Kif5a,Inhba,Aacs,Itpr2,Hmgcs1,Sod2,Abca1,Akt1,Ptch1,Tp53inp1,L1cam,Rad51,Dnmt3a,Ctnna1,Mlc1,LOC103694903,Jup,Ptger4,Tnfsf4,Gpld1	50557,362375,29340,84353,64476,64831,312781,24397,78975,29211,25674,60581,114516,58954,84420,300944,114489,314906,29200,65984,81678,29637,24787,313210,24185,89830,297822,50687,499870,444984,307505,315215,24672,81679,84023,89814,291132
GO:0016043	0.00251867265138117	0.997775303694431	1515	4475	cellular component organization	BP	13579	4060	Clcn3,Gsk3b,Opa1,Gatad2b,Abi2,Uhmk1,Usp22,Tbc1d5,Akap6,Ttl,Mapk1,Ppm1e,Ogfod1,Exoc8,Frmpd4,Map1b,Pip4k2b,Pafah1b1,Dnm3,Atf2,Dnajc6,Nckap1,Rph3a,Scarb2,Ncam2,Apba1,Dlg2,Dnm1l,Kif3a,Afdn,Robo1,Syngr1,Cacng2,Rbfox2,Ttc3,Spock2,Cadps,Cbfa2t2,Pi4k2a,Adgrl3,Mapk9,Ehd3,Pak3,Prkar2a,Letm1,Phf20,Akt3,Cntn1,Kif2a,Adar,Grin3a,Dpysl2,Negr1,RGD1307443,Ptprg,Extl3,Atp2a2,G3bp2,Pten,Camk2g,Clstn2,Nrxn1,Rbpj,Pcd…	84360,84027,171116,310614,286928,246332,303201,501088,64553,171572,116590,360593,307657,245709,302656,29456,89812,83572,171574,81647,313409,58823,171039,117106,288280,83589,64053,114114,84392,26955,58946,29205,84347,362950,360702,361840,26989,296293,114554,170641,50658,192249,29433,29699,305457,311575,29414,117258,84391,81635,191573,25416,59318,361244,171357,56819,29693,305240,50557,171140,171394…
GO:0006986	0.00252234459214013	0.998801626673661	35	79	response to unfolded protein	BP	13579	4060	Atf6,Edem3,Stt3b,Ero1a,Mfn2,Creb3l2,Tmem33,Hspa4l,Vapb,Crebrf,Pik3r1,Ptpn1,Uggt1,Yod1,Tmbim6,Ubxn4,Faf2,Bfar,Xbp1,LOC103694875,Eif2ak3,Eif2ak2,Wfs1,Jkamp,Ern1,Dnajc3,Hsp90ab1,Mbtps2,Tm7sf3,Derl1,Rnf121,Nck1,Stc2,Dab2ip,Ccnd1	304962,289085,363160,171562,64476,362339,59303,294993,60431,303016,25513,24697,171129,363982,24822,304766,291000,304709,289754,690315,29702,54287,83725,299127,498013,63880,301252,302705,297725,362912,308871,300955,63878,192126,58919
GO:0031102	0.00252967621003325	0.998859715901783	33	67	neuron projection regeneration	BP	13579	4060	Map1b,Pten,Ncam1,Tnr,Stk24,Epha4,Lrig2,Rxra,Rtn4,Dag1,Bcl2,Mtr,Prrx1,Rgma,Igf1r,Nrep,Calu,Omg,Nefm,Nrg1,Thy1,Nefl,Ndel1,Cspg5,Gfap,Ntrk3,Ctnna1,Chst3,Ptprf,Nefh,Mmp2,Rtn4rl1,Apoa5	29456,50557,24586,25567,361092,316539,310753,25271,83765,114489,24224,81522,266813,308739,25718,338475,64366,450224,24588,112400,24832,83613,170845,50568,24387,29613,307505,84468,360406,24587,81686,303311,140638
GO:0031400	0.00255779005945903	0.998109348282731	185	493	negative regulation of protein modification process	BP	13579	4060	Gsk3b,Ppm1e,Pafah1b1,Prkar2a,Adar,Pten,Gnaq,Dusp8,Nos1,Trim44,Smcr8,Pdpk1,Itch,Spred2,Prkce,Pde4d,Prkar1a,Ctnnb1,Spred1,Nf1,Gba,Ppargc1a,Tbc1d24,Srcin1,Hipk3,LOC100909750,Lrp6,Ppm1f,Trip12,Rock2,Dusp16,N4bp1,Lrtm2,Flrt1,Taf1,Pkia,Fem1a,Fry,Taok3,Spopl,Lrrtm4,Angpt1,Arrb1,Prkca,Chrna7,Ash1l,Senp2,Ubash3b,Hmg20a,Prex1,Lrrc4b,Atg7,Psen1,Fktn,Foxo1,Ptprj,Kdm5a,Insr,Flrt2,Mecp2,Mapk8ip1,Dlg1,Prkcz,Ras…	84027,360593,83572,29699,81635,50557,81666,361679,24598,362172,497918,81745,311567,305539,29340,24627,25725,84353,296072,24592,684536,83516,287110,56029,83617,311860,312781,287931,316575,25537,297682,291921,680883,499308,317256,114906,316131,304244,304530,296532,500219,89807,25387,24680,25302,310638,78973,315579,315689,311647,308571,312647,29192,362520,84482,29645,312678,24954,299236,29386,116457…
GO:0042326	0.00256902113766408	0.998156319311211	154	406	negative regulation of phosphorylation	BP	13579	4060	Gsk3b,Ppm1e,Pafah1b1,Prkar2a,Adar,Pten,Gnaq,Dusp8,Nos1,Smcr8,Pdpk1,Itch,Spred2,Pde4d,Prkar1a,Spred1,Nf1,Gba,Ppargc1a,Srcin1,Hipk3,LOC100909750,Lrp6,Ppm1f,Dusp16,Lrtm2,Flrt1,Pkia,Fem1a,Taok3,Lrrtm4,Angpt1,Arrb1,Prkca,Chrna7,Ash1l,Ubash3b,Prex1,Lrrc4b,Psen1,Fktn,Foxo1,Ptprj,Insr,Flrt2,Mapk8ip1,Dlg1,Prkcz,Rassf2,Prkar1b,Hspa4,Grm1,Lrrtm3,Rptor,Gpd1l,Tnip1,Smad4,Rb1,Hdac4,Dusp4,Dnajc10,Lrrc3,Sh3bp5l,…	84027,360593,83572,29699,81635,50557,81666,361679,24598,497918,81745,311567,305539,24627,25725,296072,24592,684536,83516,56029,83617,311860,312781,287931,297682,680883,499308,114906,316131,304530,500219,89807,25387,24680,25302,310638,315579,311647,308571,29192,362520,84482,29645,24954,299236,116457,25252,25522,311437,25521,266759,24414,294380,287871,363159,363599,50554,24708,363287,60587,295690,2…
GO:0009987	0.00258227045516941	0.997797446461488	3325	10557	cellular process	BP	13579	4060	6-Mar,LOC103693780,Snrk,Clcn3,Il6st,Gsk3b,Opa1,Gatad2b,Abi2,Uhmk1,Lpgat1,Usp22,Tbc1d5,Akap6,Dnajc16,Ttl,Atf6,Slc7a14,Mapk1,Exoc4,Ppm1e,Ogfod1,Cds2,Exoc8,Frmpd4,Wdr7,Map1b,Galnt1,Pip4k2b,Kcnq2,Pafah1b1,Dnm3,Timp2,Snx27,Gpr158,Foxo3,Atf2,Nmnat2,Dnajc6,Nckap1,Prepl,Gabrb2,Rph3a,Chrm2,Scarb2,Ncam2,Apba1,Dlg2,Ppp2r5c,Man1a2,Dnm1l,Rab3c,Ap3m2,Kif3a,Camta1,Tulp4,Afdn,Ndst1,Robo1,Syngr1,Cacng2,Rbfox2,Ttc…	294862,360975,170837,84360,25205,84027,171116,310614,286928,246332,679692,303201,501088,64553,362652,171572,304962,499587,116590,116654,360593,307657,114101,245709,302656,66031,29456,79214,89812,170848,83572,171574,29543,260323,291352,294515,81647,289095,313409,58823,298771,25451,171039,81645,117106,288280,83589,64053,691318,295319,114114,171058,140667,84392,362665,499016,26955,29633,58946,29205,…
GO:0010562	0.00258558158281911	0.997933159914002	336	937	positive regulation of phosphorus metabolic process	BP	13579	4060	Il6st,Gsk3b,Akap6,Mapk1,Timp2,Ndst1,Robo1,Mapk9,Pak3,Cntn1,Pten,Nrxn1,Map2k4,Plcb1,Nos1,Grk3,Grm5,Trpc5,Tnik,Pdpk1,Osbpl8,Slk,Wnk3,Prkce,Dcc,Kidins220,Cdk5r1,Erbb4,Crk,Crebl2,Ctnnb1,Vangl2,Ar,Rasgrp1,Nf1,Gba,Ppargc1a,Dscam,Srcin1,Frs2,LOC100909750,Dlc1,Magi2,Stk24,Dstyk,Kras,Adcyap1r1,Akap5,Rock2,Ppp1r9a,Madd,Prkaa2,Dnajc27,Spag9,Taok3,Bmpr1a,Gnal,Itsn1,Calm2,Fnip2,Angpt1,Tiam1,Arrb1,Prkca,Vapb,C…	25205,84027,64553,116590,29543,29633,58946,50658,29433,117258,50557,60391,287398,24654,24598,25372,24418,140933,294917,81745,314824,54308,317420,29340,25311,116478,116671,59323,54245,362453,84353,289229,24208,29434,24592,684536,83516,171119,56029,314850,311860,58834,113970,361092,304791,24525,24167,171026,25537,84685,94193,78975,298859,360600,304530,81507,24611,29491,24242,310538,89807,304109,253…
GO:0045937	0.00258558158281911	0.997933159914002	336	937	positive regulation of phosphate metabolic process	BP	13579	4060	Il6st,Gsk3b,Akap6,Mapk1,Timp2,Ndst1,Robo1,Mapk9,Pak3,Cntn1,Pten,Nrxn1,Map2k4,Plcb1,Nos1,Grk3,Grm5,Trpc5,Tnik,Pdpk1,Osbpl8,Slk,Wnk3,Prkce,Dcc,Kidins220,Cdk5r1,Erbb4,Crk,Crebl2,Ctnnb1,Vangl2,Ar,Rasgrp1,Nf1,Gba,Ppargc1a,Dscam,Srcin1,Frs2,LOC100909750,Dlc1,Magi2,Stk24,Dstyk,Kras,Adcyap1r1,Akap5,Rock2,Ppp1r9a,Madd,Prkaa2,Dnajc27,Spag9,Taok3,Bmpr1a,Gnal,Itsn1,Calm2,Fnip2,Angpt1,Tiam1,Arrb1,Prkca,Vapb,C…	25205,84027,64553,116590,29543,29633,58946,50658,29433,117258,50557,60391,287398,24654,24598,25372,24418,140933,294917,81745,314824,54308,317420,29340,25311,116478,116671,59323,54245,362453,84353,289229,24208,29434,24592,684536,83516,171119,56029,314850,311860,58834,113970,361092,304791,24525,24167,171026,25537,84685,94193,78975,298859,360600,304530,81507,24611,29491,24242,310538,89807,304109,253…
GO:0051222	0.00258646572152313	0.998126495532492	162	431	positive regulation of protein transport	BP	13579	4060	Gsk3b,Mapk1,Dnm1l,Kif3a,Bap1,Cadm1,Atg13,Sema5a,Prkce,Cdk5r1,Erbb4,Rasgrp1,Tm9sf4,Kcnb1,Hsp90aa1,Abat,LOC100909750,Mief1,Doc2b,Tmem30a,Akap5,Ppp3ca,Nkap,Bmpr1a,Nlgn2,Arrb1,Ppm1a,Med1,Il33,Stxbp5l,Sptbn1,Tgfbr1,Mrgpre,Atg7,Abl2,Edem1,Vps11,Psen1,Csf1r,Mcu,Srebf2,Fam20b,Il1rap,Prkcz,Scamp5,Adam9,Crebrf,Pik3r1,Cd274,Smad4,Cd38,Dctn1,Ifnar1,Vps35,Adrb1,Oga,Hif1a,Ablim3,Gpr26,Sri,Acsl3,Glul,Eda,Kcnn3,…	84027,116590,114114,84392,306257,363058,362164,310207,29340,116671,59323,29434,296279,25736,299331,81632,311860,315141,81820,300857,171026,24674,298342,81507,117096,25387,24666,497991,361749,288080,305614,29591,404660,312647,304883,297504,315600,29192,307403,294560,300095,304885,25466,25522,65171,290834,303016,25513,499342,50554,25668,29167,288264,25479,24925,154968,29560,307395,192153,683667,114…
GO:0042176	0.00258668338346574	0.998229417475526	120	306	regulation of protein catabolic process	BP	13579	4060	Gsk3b,Timp2,Pten,Nedd4,Ube2j1,Itch,Pias1,Btrc,Csnk1a1,Nub1,Csnk2a1,Mtm1,Wac,Gba,Grin2a,Rnf144a,Usp25,Ddb1,Dlgap1,Rnf180,N4bp1,Ube3a,Taf1,Smarcc1,Usp5,Usp13,Tmf1,Il33,Epha4,Ubxn2a,Amer1,Rdx,Atg4b,Lrig2,Atg7,Ubqln1,Edem1,Vps11,Psen1,Foxo1,Adam9,Nsf,Crebrf,Smad4,Arih1,Sufu,Vps35,Gclc,Azin1,Nedd4l,Ppp2r3a,Ldlr,Psmd1,Arih2,Trim32,Psmd2,Yod1,Fyn,Timp3,Rad23b,Shh,Rgma,Rnf139,Sec22b,Os9,Apc,Xbp1,Nrg1,Csn…	84027,29543,50557,25489,297961,311567,300772,361765,113927,296731,116549,288762,307029,684536,24409,500636,304150,64470,65040,685384,291921,361585,317256,301020,297593,310306,114206,361749,316539,685859,501584,315655,316640,310753,312647,114590,297504,315600,29192,84482,290834,60355,303016,50554,300756,361769,25479,25283,58961,291553,363122,300438,83806,316005,313264,287984,363982,25150,25358,298…
GO:0071495	0.00259322483292164	0.997885769813613	413	1135	cellular response to endogenous stimulus	BP	13579	4060	Gsk3b,Opa1,Akap6,Mapk1,Map1b,Foxo3,Gabrb2,Ndst1,Rbfox2,Mapk9,Atp2b1,Akt3,Pten,Nrxn1,Rbpj,Plcb1,Slc8a1,Glg1,Nos1,Myo5a,Cacna2d1,Grm5,Nedd4,Lancl2,Pdpk1,Pik3r3,Hrh2,Osbpl8,Kcnj6,Lpin1,Vwc2l,Prkce,Pde4d,Kidins220,Ubr1,Erbb4,Crk,Zfyve9,Nr3c2,Chst11,Acvr1c,Htr1b,Ctnnb1,Ar,Mfn2,Nr2c2,Nf1,Ireb2,Stat5b,Thrap3,Ppargc1a,Pde4b,Grin2a,Gas2l1,Rab35,Frs2,LOC100909750,Dlc1,Magi2,Med14,Eif4ebp2,Dync1li1,Gabrb3,G…	84027,171116,64553,116590,29456,294515,25451,29633,362950,50658,29598,29414,50557,60391,679028,24654,29715,29476,24598,25017,25399,24418,25489,362375,81745,60664,25461,314824,25743,313977,501160,29340,24627,116478,499877,59323,54245,313477,25672,314694,245921,25075,84353,24208,64476,50659,24592,64831,25126,313591,83516,24626,24409,360973,288700,314850,311860,58834,113970,317343,361845,252902,2492…
GO:0007015	0.00259357954416102	0.998221165803312	126	301	actin filament organization	BP	13579	4060	Abi2,Ppm1e,Nckap1,Pak3,Akap2,Pacsin1,Sema5a,Arhgap35,Mtpn,Prkce,Dpysl3,Add2,Fhod3,Sptb,Add1,LOC100909750,Dlc1,Ppm1f,Ppp1r9a,Cap1,Ttc17,Fry,Arfgef1,Arrb1,Wdr1,Sptbn2,Rac1,Gas7,Sptbn1,Rdx,Tgfbr1,Wasf2,Prex1,Abl2,Tacr1,Actr2,Enah,Ppargc1b,Dlg1,Cap2,Synpo,Shroom2,Pik3r1,Myh10,Tmod2,Rasa1,Tsc1,Grb2,Ppfia1,Prox1,Ppp1r9b,Ssh2,Sirpa,Mlst8,Bcl2,Rflnb,Arf1,Carmil1,Cobl,Arhgap12,Capza1,LOC108348151,Rufy3,Bc…	286928,360593,58823,29433,298024,29704,310207,306400,79215,29340,25418,24171,100360334,314251,24170,311860,58834,287931,84685,64185,311224,304244,312915,25387,360950,29211,363875,85246,305614,315655,29591,313024,311647,304883,24807,289820,360891,291567,25252,116653,60324,317435,25513,79433,58814,25676,60445,81504,293645,305066,84686,303342,25528,64226,24224,287534,64310,306941,305497,307016,69114…
GO:1904646	0.00259721032318972	0.999295153347817	17	26	cellular response to amyloid-beta	BP	13579	4060	Gsk3b,Foxo3,Mapk9,Cacna2d1,Grm5,Epha4,Psen1,App,Prnp,Igf1r,Parp1,Atp1a3,Mapk8,Tlr4,Lrp1,Igf1,Tlr6	84027,294515,50658,25399,24418,316539,29192,54226,24686,25718,25591,24213,116554,29260,299858,24482,305353
GO:0042147	0.0026681965454511	0.998849882258153	31	59	retrograde transport, endosome to Golgi	BP	13579	4060	Tbc1d5,Ehd3,Rbsn,Gcc2,Vps26b,Cltc,Spag9,Rab6b,Evi5,Vps26a,Arl1,Dctn1,Vps35,Vti1a,Gbf1,Gosr2,Trappc10,Ykt6,Gosr1,Vps53,Rab6a,Erc1,Tbc1d14,Washc2c,Dennd5a,Rab9b,Snx6,Stx6,Rab7a,Sgsm2,Snx1	501088,192249,312562,309798,300472,54241,360600,363123,100360066,361846,64187,29167,25479,65277,309451,64154,309678,64351,94189,287535,84379,266806,360956,297530,308942,367915,362738,60562,29448,303304,84471
GO:0030073	0.00267293118007042	0.998341811652358	79	187	insulin secretion	BP	13579	4060	Rab11fip2,Nrxn1,Nos1,Myo5a,Prkce,Acvr1c,Ptprn2,Kcnb1,Selenot,Abat,Doc2b,Akap5,Epha5,Ppp3ca,Rims2,Syt9,Tiam1,Nlgn2,Arrb1,Stxbp5l,Syt7,Atg7,Irs1,Mcu,Rptor,Cacna1e,Cd38,Oga,Hif1a,Sri,Adcy5,Cnr1,Glul,Slc16a1,Casr,Rest,Ppp3cb,Myrip,Pfkm,Srebf1,Acvr2b,Itpr1,Slc18a2,Pclo,Kcnj11,Pde8b,Drd2,Cpt1a,Aacs,Oxct1,Itpr2,Glud1,Rfx3,Gja1,Efna5,Pfkl,Lepr,Clock,Adra2a,Kif5b,Stxbp4,Cplx1,Cckar,Irs2,Ghsr,Smad2,Trpm2,S…	308003,60391,24598,25017,29340,245921,29714,25736,365802,81632,81820,171026,79208,24674,116839,60564,304109,117096,25387,288080,59267,312647,25467,294560,287871,54234,25668,154968,29560,683667,64532,25248,24957,25027,24247,83618,24675,360034,65152,78968,25366,25262,25549,56768,83535,309962,24318,25757,65984,690163,81678,24399,361746,24392,116683,25741,24536,60447,25083,117550,303443,64832,24889,2…
GO:1990090	0.00269902948467524	0.99879556281697	33	64	cellular response to nerve growth factor stimulus	BP	13579	4060	Foxo3,Pten,Pdpk1,Kidins220,Crk,Nf1,Rab35,Magi2,Dync1li1,Ube3a,Sort1,Fgfr1,Irs1,Acap2,Kif1b,Creb1,Sh3gl2,Eef2,App,Usp8,Rapgef2,Ntrk2,Kif5a,Apc,Csnk1e,Ehd1,Csnk1d,Akt1,Dync1li2,L1cam,Cdc5l,Elavl4,Eef1a1	294515,50557,81745,116478,54245,24592,288700,113970,252902,361585,83576,79114,25467,619382,117548,81646,116743,29565,54226,296121,310533,25054,314906,24205,58822,293692,64462,24185,81655,50687,85434,432358,171361
[truncated: 21,029 more rows]
