# Supplementary material for: RNA-sequencing of AVPV and ARH reveals vastly different temporal and transcriptomic responses to estradiol in the female rat hypothalamus
Source: PLoS One. 2021 Aug 18;16(8):e0256148. doi: 10.1371/journal.pone.0256148 (PMC8372949; doi:10.1371/journal.pone.0256148)
Supplement: S33 Table — (CSV) [file pone.0256148.s033.csv]

category	over_represented_pvalue	under_represented_pvalue	numDEInCat	numInCat	term	ontology	numBackground	num.modGenes	geneName	geneID
GO:0032501	2.00103727819104e-16	1	273	5160	multicellular organismal process	BP	13581	508	Pomc,Rax,Dsc2,Tshr,Frzb,Calb1,Maob,Ada,Il20ra,Vgll2,Tbx3,Lrat,Scn7a,Sox14,Dlk1,Irx3,Cga,P2rx2,Dkk3,Tpbg,Cartpt,Fzd5,Wif1,Cpne9,Neurod6,Glp1r,Etnk2,Bpifa1,Ebf2,Fezf1,Fgfr4,Rfx2,Ghrh,Frem1,Stra6,Irx6,Foxa1,Ror2,Mas1,Tmem184a,Gabra5,Otx1,Spn,Irx5,Inhbb,Bhlhe22,Wnt5a,Epcam,Mc3r,Agrp,Vav2,Sfrp2,Gch1,Lef1,Pls3,Dnaaf3,Arg1,Plagl1,Nr5a2,Pam,Lmx1b,Gsx1,Shroom3,Capn3,Ky,Slc6a3,Acpp,Stat3,Slit2,Thbs3,Arhgap…	24664,114213,291760,25360,295691,83839,25750,24165,308716,309772,353305,64047,64155,300954,114587,307721,116700,114115,171548,83684,29131,317674,114557,297516,500137,25051,360843,246238,361060,500048,25114,301121,29446,298185,363071,307715,25098,306782,25153,304325,29707,25646,24796,498918,25196,365748,64566,171577,29310,25582,296603,310552,29244,161452,81748,100359753,29221,25157,60349,25508,114…
GO:0048513	8.16372542264178e-12	1	165	2821	animal organ development	BP	13581	508	Rax,Tshr,Frzb,Calb1,Maob,Ada,Vgll2,Tbx3,Dlk1,Irx3,Cga,P2rx2,Dkk3,Fzd5,Neurod6,Etnk2,Ebf2,Fezf1,Fgfr4,Ghrh,Frem1,Stra6,Irx6,Foxa1,Ror2,Mas1,Gabra5,Otx1,Spn,Irx5,Inhbb,Bhlhe22,Wnt5a,Epcam,Sfrp2,Lef1,Pls3,Dnaaf3,Arg1,Plagl1,Nr5a2,Pam,Lmx1b,Gsx1,Capn3,Ky,Slc6a3,Stat3,Slit2,Thbs3,Foxb1,Fbn2,Th,Dchs1,Krt75,Nr0b1,Wdr78,Nr4a2,Fezf2,Ghsr,Fermt1,Lama5,Mgst1,Msn,Grhl2,Fshb,Cyp11b3,Krt76,Foxa2,Socs3,Sgcg,Tox…	114213,25360,295691,83839,25750,24165,309772,353305,114587,307721,116700,114115,171548,317674,500137,360843,361060,500048,25114,29446,298185,363071,307715,25098,306782,25153,29707,25646,24796,498918,25196,365748,64566,171577,310552,161452,81748,100359753,29221,25157,60349,25508,114501,288457,29155,315962,24898,25125,360272,681309,367106,689008,25085,308912,300247,58850,313417,54278,305719,84022,2…
GO:0009887	2.64834407275253e-11	1	69	805	animal organ morphogenesis	BP	13581	508	Tshr,Frzb,Calb1,Tbx3,Irx3,Fzd5,Fgfr4,Frem1,Stra6,Irx6,Foxa1,Ror2,Otx1,Irx5,Bhlhe22,Wnt5a,Sfrp2,Lef1,Arg1,Nr5a2,Pam,Stat3,Slit2,Thbs3,Fbn2,Th,Dchs1,Lama5,Msn,Grhl2,Foxa2,Ephb2,Slitrk6,Fgf10,Tcf21,Flna,Lama1,Maged1,Spef2,Uncx,Prox1,Parva,Ccdc40,Cd44,Crb2,Lrp2,Plau,Neurod1,AABR07030443.2,Tead2,Elf3,Gsc,Bmp5,Satb2,Slc6a4,Aldh1a1,Agtr2,Six4,Pgf,Ltf,Myo7a,Grhl3,Perp,Bdnf,Lhx1,Idua,Fbn1,Ankrd6,Col2a1	25360,295691,83839,353305,307721,317674,25114,298185,363071,307715,25098,306782,25646,498918,365748,64566,310552,161452,29221,60349,25508,25125,360272,681309,689008,25085,308912,140433,81521,299979,25099,313633,290467,25443,252856,293860,316758,84469,64555,29375,305066,57341,287867,25406,366031,29216,25619,29458,688173,308582,304815,317715,315824,501145,25553,24188,24182,299138,94203,301034,26671…
GO:0007275	6.38209997975468e-11	1	211	4006	multicellular organism development	BP	13581	508	Rax,Tshr,Frzb,Calb1,Maob,Ada,Vgll2,Tbx3,Sox14,Dlk1,Irx3,Cga,P2rx2,Dkk3,Tpbg,Fzd5,Wif1,Cpne9,Neurod6,Etnk2,Ebf2,Fezf1,Fgfr4,Ghrh,Frem1,Stra6,Irx6,Foxa1,Ror2,Mas1,Tmem184a,Gabra5,Otx1,Spn,Irx5,Inhbb,Bhlhe22,Wnt5a,Epcam,Sfrp2,Lef1,Pls3,Dnaaf3,Arg1,Plagl1,Nr5a2,Pam,Lmx1b,Gsx1,Shroom3,Capn3,Ky,Slc6a3,Stat3,Slit2,Thbs3,Arhgap24,Mak,Foxb1,Fbn2,Th,Dchs1,Krt75,Nr0b1,Wdr78,Nr4a2,Fezf2,Ghsr,Igsf10,Fermt1,Ch…	114213,25360,295691,83839,25750,24165,309772,353305,300954,114587,307721,116700,114115,171548,83684,317674,114557,297516,500137,360843,361060,500048,25114,29446,298185,363071,307715,25098,306782,25153,304325,29707,25646,24796,498918,25196,365748,64566,171577,310552,161452,81748,100359753,29221,25157,60349,25508,114501,288457,305230,29155,315962,24898,25125,360272,681309,305156,25677,367106,689008…
GO:0048856	4.55593685028154e-10	1	221	4351	anatomical structure development	BP	13581	508	Rax,Tshr,Frzb,Calb1,Maob,Ada,Vgll2,Tbx3,Sox14,Dlk1,Irx3,Cga,P2rx2,Dkk3,Tpbg,Fzd5,Wif1,Cpne9,Neurod6,Etnk2,Ebf2,Fezf1,Fgfr4,Rfx2,Ghrh,Frem1,Stra6,Irx6,Foxa1,Ror2,Mas1,Tmem184a,Gabra5,Otx1,Spn,Irx5,Inhbb,Bhlhe22,Wnt5a,Epcam,Sfrp2,Lef1,Pls3,Dnaaf3,Arg1,Plagl1,Nr5a2,Pam,Lmx1b,Gsx1,Shroom3,Capn3,Ky,Slc6a3,Stat3,Slit2,Thbs3,Arhgap24,Mak,Foxb1,Fbn2,Th,Dchs1,Krt75,Nr0b1,Wdr78,Nr4a2,Fezf2,Ghsr,Igsf10,Ferm…	114213,25360,295691,83839,25750,24165,309772,353305,300954,114587,307721,116700,114115,171548,83684,317674,114557,297516,500137,360843,361060,500048,25114,301121,29446,298185,363071,307715,25098,306782,25153,304325,29707,25646,24796,498918,25196,365748,64566,171577,310552,161452,81748,100359753,29221,25157,60349,25508,114501,288457,305230,29155,315962,24898,25125,360272,681309,305156,25677,367106…
GO:0007389	5.22470498821839e-10	1	38	336	pattern specification process	BP	13581	508	Rax,Tbx3,Irx3,Fzd5,Fezf1,Fgfr4,Foxa1,Ror2,Otx1,Bhlhe22,Wnt5a,Sfrp2,Lef1,Dnaaf3,Lmx1b,Shroom3,Foxb1,Dchs1,Fezf2,Foxa2,Fgf10,Mns1,Ccdc151,Pcsk5,Uncx,Dnai1,Ccdc40,Crb2,Tgif1,Lrp2,Neurod1,AABR07030443.2,Gsc,Bmp5,Satb2,Drc1,Grhl3,Lhx1	114213,353305,307721,317674,500048,25114,25098,306782,25646,365748,64566,310552,161452,100359753,114501,305230,367106,308912,305719,25099,25443,363093,315465,116548,29375,500442,287867,366031,316742,29216,29458,688173,317715,315824,501145,362712,298555,257634
GO:0048562	5.52739004331271e-10	1	31	235	embryonic organ morphogenesis	BP	13581	508	Tshr,Frzb,Tbx3,Fzd5,Stra6,Ror2,Otx1,Irx5,Wnt5a,Fbn2,Th,Grhl2,Ephb2,Slitrk6,Fgf10,Tcf21,Prox1,Ccdc40,Crb2,Neurod1,AABR07030443.2,Tead2,Gsc,Satb2,Aldh1a1,Six4,Myo7a,Grhl3,Lhx1,Fbn1,Col2a1	25360,295691,353305,317674,363071,306782,25646,498918,64566,689008,25085,299979,313633,290467,25443,252856,305066,287867,366031,29458,688173,308582,317715,501145,24188,299138,266714,298555,257634,83727,25412
GO:0032502	6.28597645553212e-10	1	232	4654	developmental process	BP	13581	508	Rax,Tshr,Frzb,Calb1,Maob,Ada,Vgll2,Tbx3,Sox14,Dlk1,Irx3,Cga,P2rx2,Dkk3,Tpbg,Fzd5,Wif1,Cpne9,Neurod6,Glp1r,Etnk2,Ebf2,Fezf1,Fgfr4,Rfx2,Ghrh,Frem1,Stra6,Irx6,Foxa1,Ror2,Mas1,Tmem184a,Gabra5,Otx1,Spn,Irx5,Inhbb,Bhlhe22,Wnt5a,Epcam,Sfrp2,Lef1,Pls3,Dnaaf3,Arg1,Plagl1,Nr5a2,Pam,Lmx1b,Gsx1,Shroom3,Capn3,Ky,Slc6a3,Stat3,Slit2,Thbs3,Arhgap24,Mak,Foxb1,Fbn2,Th,Dchs1,Krt75,Nr0b1,Wdr78,Nr4a2,Fezf2,Itga11,Ghs…	114213,25360,295691,83839,25750,24165,309772,353305,300954,114587,307721,116700,114115,171548,83684,317674,114557,297516,500137,25051,360843,361060,500048,25114,301121,29446,298185,363071,307715,25098,306782,25153,304325,29707,25646,24796,498918,25196,365748,64566,171577,310552,161452,81748,100359753,29221,25157,60349,25508,114501,288457,305230,29155,315962,24898,25125,360272,681309,305156,25677,…
GO:0007423	7.68934662113985e-10	1	48	500	sensory organ development	BP	13581	508	Rax,Tshr,Frzb,Calb1,Fzd5,Stra6,Irx6,Ror2,Gabra5,Otx1,Irx5,Bhlhe22,Wnt5a,Lef1,Pls3,Lmx1b,Stat3,Fbn2,Th,Dchs1,Grhl2,Slc4a5,Ephb2,Slitrk6,Fgf10,Six6,Adamts18,Lama1,Prox1,Tgif1,Bmper,Neurod1,AABR07030443.2,Gsc,Optn,Rhoj,Aldh1a1,Mtnr1a,Fgf20,Six4,Ret,Myo7a,Grhl3,Bdnf,Lhx1,Cys1,Fbn1,Col2a1	114213,25360,295691,83839,317674,363071,307715,306782,29707,25646,498918,365748,64566,161452,81748,114501,25125,689008,25085,308912,299979,297386,313633,290467,25443,314221,361412,316758,305066,316742,300455,29458,688173,317715,246294,299145,24188,114211,66017,299138,24716,266714,298555,24225,257634,690489,83727,25412
GO:0007631	1.420755305379e-09	0.999999999803193	19	102	feeding behavior	BP	13581	508	Pomc,Cartpt,Glp1r,Stra6,Mc3r,Agrp,Stat3,Npsr1,Th,Ghsr,Hcrtr1,Prlh,Hcrt,Prokr1,Cckar,Hcrtr2,Crhr2,Eif2ak4,Bdnf	24664,29131,25051,363071,29310,25582,25125,300458,25085,84022,25593,63850,25723,192648,24889,25605,64680,114859,24225
GO:0065008	4.29328280244091e-09	1	157	2880	regulation of biological quality	BP	13581	508	Pomc,Dsc2,Calb1,Maob,Ada,Il20ra,Galp,Tbx3,Lrat,Scn7a,Dlk1,Cga,P2rx2,Chst8,Dkk3,Tpbg,Cartpt,Rph3al,Glp1r,P2rx6,Bpifa1,Fgfr4,Ghrh,Stra6,Foxa1,Irx5,Inhbb,Wnt5a,Calb2,Mc3r,Vav2,Chrna6,Gch1,Stpg1,Nr5a2,Pam,Kcnk15,Shroom3,Capn3,Slc6a3,Stat3,Slit2,Mak,Foxb1,Fbn2,Npsr1,Th,Slc22a3,Slc39a4,Gck,Ghsr,Sytl4,Fgg,Rab38,Msn,Scn11a,Slc18a2,Hcrtr1,Plin2,Prlh,Fshb,Cyp11b3,Hcrt,Foxa2,Chrna3,Scnn1b,Slc4a5,Pnpla3,Doc2…	24664,291760,83839,25750,24165,308716,64568,353305,64047,64155,114587,116700,114115,308511,171548,83684,29131,171123,25051,25041,246238,25114,29446,363071,25098,498918,25196,64566,117059,29310,296603,81721,29244,500566,60349,25508,156873,305230,29155,24898,25125,360272,25677,367106,689008,300458,25085,29504,300051,24385,84022,140594,24367,252916,81521,29701,25549,25593,298199,63850,25447,353498,2…
GO:0021536	9.53490619878060e-09	0.999999998684427	17	86	diencephalon development	BP	13581	508	Rax,Ghrh,Otx1,Inhbb,Wnt5a,Lef1,Gsx1,Slc6a3,Foxb1,Nr4a2,Adcyap1,Fgf10,Pcsk1,Pitx1,Crhr2,Otp,Slc6a4	114213,29446,25646,25196,64566,161452,288457,24898,367106,54278,24166,25443,25204,113983,64680,294640,25553
GO:0048731	1.02901010009711e-08	1	191	3723	system development	BP	13581	508	Rax,Tshr,Frzb,Calb1,Maob,Ada,Vgll2,Tbx3,Sox14,Dlk1,Irx3,Cga,P2rx2,Dkk3,Tpbg,Fzd5,Cpne9,Neurod6,Etnk2,Ebf2,Fezf1,Fgfr4,Ghrh,Frem1,Stra6,Irx6,Foxa1,Ror2,Mas1,Gabra5,Otx1,Spn,Irx5,Inhbb,Bhlhe22,Wnt5a,Epcam,Sfrp2,Lef1,Pls3,Dnaaf3,Arg1,Plagl1,Nr5a2,Pam,Lmx1b,Gsx1,Shroom3,Capn3,Ky,Slc6a3,Stat3,Slit2,Thbs3,Arhgap24,Foxb1,Fbn2,Th,Dchs1,Krt75,Nr0b1,Wdr78,Nr4a2,Fezf2,Ghsr,Igsf10,Fermt1,Chodl,Lama5,Mgst1,Ms…	114213,25360,295691,83839,25750,24165,309772,353305,300954,114587,307721,116700,114115,171548,83684,317674,297516,500137,360843,361060,500048,25114,29446,298185,363071,307715,25098,306782,25153,29707,25646,24796,498918,25196,365748,64566,171577,310552,161452,81748,100359753,29221,25157,60349,25508,114501,288457,305230,29155,315962,24898,25125,360272,681309,305156,367106,689008,25085,308912,300247…
GO:0060429	1.36831455658623e-08	1	68	918	epithelium development	BP	13581	508	Frzb,Calb1,Tbx3,Irx3,Fzd5,Fgfr4,Stra6,Foxa1,Ror2,Wnt5a,Epcam,Sfrp2,Lef1,Pls3,Nr5a2,Shroom3,Slit2,Arhgap24,Foxb1,Dchs1,Nr0b1,Fermt1,Lama5,Msn,Grhl2,Foxa2,Socs3,Scnn1b,Slc4a5,Slitrk6,Fgf10,Ehf,Cd24,Tcf21,Flna,Lama1,Maged1,Sim1,Prox1,Ccdc40,Cd44,Crb2,Tgif1,Lrp2,Crhr2,Bmper,Neurod1,AABR07030443.2,Tead2,Krt4,Elf3,Gsc,Bmp5,Irf6,Aldh1a1,Agtr2,Six4,Pgf,Plxnb2,Ret,Prss8,Myo7a,Grhl3,Bdnf,Lhx1,Atp2c2,Ankrd6…	295691,83839,353305,307721,317674,25114,363071,25098,306782,64566,171577,310552,161452,81748,60349,305230,360272,305156,367106,308912,58850,296179,140433,81521,299979,25099,89829,24767,297386,290467,25443,295965,25145,252856,293860,316758,84469,309888,305066,287867,25406,366031,316742,29216,64680,300455,29458,688173,308582,315323,304815,317715,315824,364081,24188,24182,299138,94203,315217,24716,1…
GO:0035295	2.6420870808672e-08	1	50	594	tube development	BP	13581	508	Calb1,Ada,Tbx3,Irx3,Fgfr4,Stra6,Foxa1,Inhbb,Wnt5a,Epcam,Sfrp2,Lef1,Arg1,Shroom3,Slit2,Foxb1,Dchs1,Lama5,Grhl2,Foxa2,Sftpd,Fgf10,Cd24,Tcf21,Lama1,Maged1,Sim1,Pcsk5,Prox1,Ccdc40,Cd44,Tgif1,Lrp2,Bmper,AABR07030443.2,Tead2,Gsc,Bmp5,Adamts2,Aldh1a1,Agtr2,Six4,Pgf,Plxnb2,Ass1,Ret,Grhl3,Bdnf,Lhx1,Col2a1	83839,24165,353305,307721,25114,363071,25098,25196,64566,171577,310552,161452,29221,305230,360272,367106,308912,140433,299979,25099,25350,25443,25145,252856,316758,84469,309888,116548,305066,287867,25406,316742,29216,300455,688173,308582,317715,315824,287899,24188,24182,299138,94203,315217,25698,24716,298555,24225,257634,25412
GO:0007186	3.00061359192194e-08	1	50	632	G-protein coupled receptor signaling pathway	BP	13581	508	Pomc,Tshr,Frzb,Ada,Galp,Cartpt,Fzd5,Rph3al,Glp1r,Ghrh,Gpr50,Mas1,Gabra5,Mc3r,Agrp,Sfrp2,Acpp,Slit2,Npsr1,Tshb,Ghsr,Hcrtr1,Prlh,Fshb,Hcrt,Adcyap1,Olr200,Rgs6,Sstr3,Grm8,Cxcl3,Flna,Adcy6,Prokr1,Cckar,Gna14,Grm2,Hcrtr2,Crhr2,Pdyn,Gnrhr,Vipr2,Mtnr1a,Agtr2,Avpr1a,Ccl5,Bdnf,Gnat3,Olr199,Baiap3	24664,25360,295691,24165,64568,29131,317674,171123,25051,29446,117097,25153,29707,29310,25582,310552,56780,360272,300458,25653,84022,25593,63850,25447,25723,24166,293340,54295,171044,60590,171551,293860,25289,192648,24889,309242,24415,25605,64680,29190,81668,29555,114211,24182,25107,81780,24225,286924,405920,106146145
GO:0009725	4.23936813577691e-08	1	66	931	response to hormone	BP	13581	508	Tshr,Maob,Galp,Cga,Glp1r,Ghrh,Foxa1,Mas1,Inhbb,Wnt5a,Agrp,Lef1,Arg1,Nr5a2,Pam,Plod2,Stat3,Slit2,Th,Tshb,Gpx3,Nr0b1,Gck,Nr4a2,Ghsr,Igfbp3,Slc18a2,Hcrtr1,Prlh,Fshb,Cyp11b3,Foxa2,Socs3,Tox2,Sftpd,Adcyap1,Ptprn,Sstr3,Tcf21,Adcy6,Pcsk1,Pcsk5,Cd55,Cckar,Dnai1,Fga,Rnasel,Hcrtr2,Crhr2,Irf1,Gnrhr,Ucp2,Ltbp1,Agtr2,Pgf,Ass1,Fabp4,Prss8,Avpr1a,Ccl5,Bdnf,Fbn1,Rxrg,Col2a1,Pld2,Nr1i2	25360,25750,64568,116700,25051,29446,25098,25153,25196,64566,25582,161452,29221,60349,25508,300901,25125,360272,25085,25653,64317,58850,24385,54278,84022,24484,25549,25593,63850,25447,353498,25099,89829,311615,25350,24166,116660,171044,252856,25289,25204,116548,64036,24889,500442,361969,359726,25605,64680,24508,81668,54315,59107,24182,94203,25698,79451,192107,25107,81780,24225,83727,83574,25412,2…
GO:0035082	4.41766672297995e-08	0.999999995915605	12	45	axoneme assembly	BP	13581	508	Dnaaf3,Ccdc114,Spef2,Ccdc151,Dnajb13,Lrguk,Dnai1,Ccdc40,Iqcg,Cfap157,Drc1,Dnah1	100359753,308594,64555,315465,308857,296968,500442,287867,363796,499781,362712,171339
GO:0090596	6.98900890990877e-08	0.999999981707569	28	238	sensory organ morphogenesis	BP	13581	508	Tshr,Frzb,Calb1,Fzd5,Stra6,Irx6,Ror2,Otx1,Irx5,Bhlhe22,Wnt5a,Stat3,Fbn2,Th,Ephb2,Slitrk6,Fgf10,Prox1,AABR07030443.2,Gsc,Aldh1a1,Six4,Myo7a,Grhl3,Bdnf,Lhx1,Fbn1,Col2a1	25360,295691,83839,317674,363071,307715,306782,25646,498918,365748,64566,25125,689008,25085,313633,290467,25443,305066,688173,317715,24188,299138,266714,298555,24225,257634,83727,25412
GO:0003008	1.0112558977935e-07	1	83	1302	system process	BP	13581	508	Pomc,Dsc2,Calb1,Ada,Tbx3,Lrat,Scn7a,Sox14,Cga,P2rx2,Cartpt,Glp1r,Fgfr4,Stra6,Gabra5,Irx5,Inhbb,Mc3r,Gch1,Lef1,Lmx1b,Slc6a3,Acpp,Slit2,Foxb1,Npsr1,Th,Ghsr,Fgg,Tmem150c,Scn11a,Cyp11b3,Hcrt,Sgcg,Chrna3,Scnn1b,Slc4a5,Ephb2,Adcyap1,Slitrk6,Olr200,Rab11fip1,Fgf10,Pkd2l1,Ppef2,Grm8,Nptx2,Adcy6,Prokr1,Pcsk5,Neurod2,Trhde,Abcg5,Cckar,Fga,Cngb1,P2rx5,Lrp2,Synm,Crhr2,Nxnl2,Avp,Neurod1,AABR07030443.2,Eif2ak4…	24664,291760,83839,24165,353305,64047,64155,300954,116700,114115,29131,25051,25114,363071,29707,498918,25196,29310,29244,161452,114501,24898,56780,360272,367106,300458,25085,84022,24367,360916,29701,353498,25723,305941,25101,24767,297386,313633,24166,290467,293340,498650,25443,293937,305246,60590,288475,25289,192648,116548,54276,366894,114628,24889,361969,83686,113995,29216,308709,64680,689232,24…
GO:0048598	1.17248778495565e-07	0.999999968087107	44	505	embryonic morphogenesis	BP	13581	508	Tshr,Frzb,Tbx3,Irx3,Fzd5,Stra6,Ror2,Otx1,Irx5,Wnt5a,Sfrp2,Lef1,Shroom3,Fbn2,Th,Lama5,Grhl2,Foxa2,Socs3,Ephb2,Slitrk6,Fgf10,Tcf21,Prox1,Ccdc40,Pitx1,Crb2,Tgif1,Lrp2,Neurod1,AABR07030443.2,Tead2,Gsc,Bmp5,Satb2,Aldh1a1,Six4,Plxnb2,Ret,Myo7a,Grhl3,Lhx1,Fbn1,Col2a1	25360,295691,353305,307721,317674,363071,306782,25646,498918,64566,310552,161452,305230,689008,25085,140433,299979,25099,89829,313633,290467,25443,252856,305066,287867,113983,366031,316742,29216,29458,688173,308582,317715,315824,501145,24188,299138,315217,24716,266714,298555,257634,83727,25412
GO:0007267	1.19371374534361e-07	1	76	1154	cell-cell signaling	BP	13581	508	Pomc,Frzb,Calb1,Tbx3,Cga,P2rx2,Dkk3,Cartpt,Fzd5,Wif1,Glp1r,P2rx6,Fgfr4,Ghrh,Foxa1,Ror2,Gabra5,Inhbb,Wnt5a,Chrna6,Sfrp2,Lef1,Slc6a3,Th,Tshb,Gck,Ghsr,Fermt1,Sytl4,Fgg,Slc18a2,Fshb,Hcrt,Foxa2,Chrna3,Doc2a,Ephb2,Adcyap1,Ptprn,Rab11fip1,Fgf10,Dkk2,Sstr3,Cd24,Grm8,Prokr1,Grin3b,Neurod2,Trhde,Cckar,Fga,Grm2,Cd44,P2rx5,Lrp2,Crhr2,Neurod1,Eif2ak4,Pdyn,Chrna4,Ucp2,Gsc,Scn9a,Rspo1,Slc6a4,Stx1a,Mtnr1a,Agtr2,…	24664,295691,83839,353305,116700,114115,171548,29131,317674,114557,25051,25041,25114,29446,25098,306782,29707,25196,64566,81721,310552,161452,24898,25085,25653,24385,84022,296179,140594,24367,25549,25447,25723,25099,25101,65031,313633,24166,116660,498650,25443,295445,171044,25145,60590,192648,170796,54276,366894,24889,361969,24415,25406,113995,29216,64680,29458,114859,29190,25590,54315,317715,789…
GO:0048568	1.28440812092151e-07	0.999999960849916	36	373	embryonic organ development	BP	13581	508	Tshr,Frzb,Ada,Tbx3,Fzd5,Stra6,Ror2,Otx1,Irx5,Wnt5a,Lef1,Fbn2,Th,Grhl2,Socs3,Ephb2,Slitrk6,Fgf10,Tcf21,Pcsk5,Prox1,Ccdc40,Crb2,Neurod1,AABR07030443.2,Tead2,Gsc,Bmp5,Satb2,Aldh1a1,Six4,Myo7a,Grhl3,Lhx1,Fbn1,Col2a1	25360,295691,24165,353305,317674,363071,306782,25646,498918,64566,161452,689008,25085,299979,89829,313633,290467,25443,252856,116548,305066,287867,366031,29458,688173,308582,317715,315824,501145,24188,299138,266714,298555,257634,83727,25412
GO:0001823	1.36260976748231e-07	0.999999976860553	17	100	mesonephros development	BP	13581	508	Calb1,Epcam,Slit2,Dchs1,Lama5,Fgf10,Tcf21,Maged1,Sim1,Cd44,Bmper,Agtr2,Six4,Pgf,Ret,Bdnf,Lhx1	83839,171577,360272,308912,140433,25443,252856,84469,309888,25406,300455,24182,299138,94203,24716,24225,257634
GO:0001578	1.4551315972822e-07	0.999999980643816	14	68	microtubule bundle formation	BP	13581	508	Capn6,Tppp3,Dnaaf3,Ccdc114,Spef2,Ccdc151,Dnajb13,Lrguk,Dnai1,Ccdc40,Iqcg,Cfap157,Drc1,Dnah1	83685,291966,100359753,308594,64555,315465,308857,296968,500442,287867,363796,499781,362712,171339
GO:0030900	1.51489356226668e-07	0.999999952152674	38	405	forebrain development	BP	13581	508	Rax,Tbx3,Neurod6,Fezf1,Ghrh,Mas1,Otx1,Inhbb,Bhlhe22,Wnt5a,Lef1,Gsx1,Slc6a3,Slit2,Foxb1,Th,Nr4a2,Fezf2,Ephb2,Adcyap1,Fgf10,Sstr3,Flna,Pcsk1,Uncx,Cckar,Prox1,Pitx1,Lrp2,Crhr2,Neurod1,Otp,Gsc,Satb2,Slc6a4,Sall3,Avpr1a,Lhx1	114213,353305,500137,500048,29446,25153,25646,25196,365748,64566,161452,288457,24898,360272,367106,25085,54278,305719,313633,24166,25443,171044,293860,25204,29375,24889,305066,113983,29216,64680,29458,294640,317715,501145,25553,364910,25107,257634
GO:0002009	1.64014619773673e-07	0.999999945993647	41	456	morphogenesis of an epithelium	BP	13581	508	Frzb,Tbx3,Irx3,Fzd5,Foxa1,Ror2,Wnt5a,Sfrp2,Lef1,Shroom3,Slit2,Arhgap24,Dchs1,Lama5,Msn,Grhl2,Foxa2,Socs3,Scnn1b,Fgf10,Tcf21,Flna,Lama1,Maged1,Prox1,Ccdc40,Cd44,Tgif1,Lrp2,AABR07030443.2,Tead2,Bmp5,Aldh1a1,Agtr2,Six4,Pgf,Plxnb2,Ret,Grhl3,Lhx1,Ankrd6	295691,353305,307721,317674,25098,306782,64566,310552,161452,305230,360272,305156,308912,140433,81521,299979,25099,89829,24767,25443,252856,293860,316758,84469,305066,287867,25406,316742,29216,688173,308582,315824,24188,24182,299138,94203,315217,24716,298555,257634,500430
GO:0044782	1.69901752072407e-07	0.999999955638668	26	221	cilium organization	BP	13581	508	Rfx2,Dnaaf3,Mak,Lama5,Ccdc114,Spata6,Mns1,Fam161a,Flna,Spef2,Ccdc151,Dnajb13,Lrguk,Dnai1,Parva,Ccdc40,Tekt1,Tekt5,Kif27,Iqcg,Cfap157,Drc1,Stk36,Dnah1,Kif19,Cfap126	301121,100359753,25677,140433,308594,171413,363093,289833,293860,64555,315465,308857,296968,500442,57341,287867,85270,363538,246209,363796,499781,362712,301516,171339,303659,498278
GO:0001655	2.00969691430464e-07	0.999999937832507	33	329	urogenital system development	BP	13581	508	Calb1,Irx3,Stra6,Foxa1,Wnt5a,Epcam,Lef1,Slit2,Foxb1,Dchs1,Lama5,Ephb2,Fgf10,Cd24,Tcf21,Maged1,Sim1,Pcsk5,Prox1,Cd44,Bmper,Aldh1a1,Agtr2,Six4,Pgf,Ass1,Ret,Bdnf,Lhx1,Cys1,Clcnka,Fbn1,Slc12a1	83839,307721,363071,25098,64566,171577,161452,360272,367106,308912,140433,313633,25443,25145,252856,84469,309888,116548,305066,25406,300455,24188,24182,299138,94203,25698,24716,24225,257634,690489,79425,83727,25065
GO:0001822	3.1342325551561e-07	0.999999908126577	29	272	kidney development	BP	13581	508	Calb1,Irx3,Stra6,Epcam,Lef1,Slit2,Dchs1,Lama5,Fgf10,Cd24,Tcf21,Maged1,Sim1,Pcsk5,Prox1,Cd44,Bmper,Aldh1a1,Agtr2,Six4,Pgf,Ass1,Ret,Bdnf,Lhx1,Cys1,Clcnka,Fbn1,Slc12a1	83839,307721,363071,171577,161452,360272,308912,140433,25443,25145,252856,84469,309888,116548,305066,25406,300455,24188,24182,299138,94203,25698,24716,24225,257634,690489,79425,83727,25065
GO:0003341	3.6268228667792e-07	0.999999963321777	11	44	cilium movement	BP	13581	508	Wdr78,Ccdc114,Spef2,Ccdc151,Dnai1,Ccdc40,Tekt1,Tekt5,Kif27,Stk36,Dnah1	313417,308594,64555,315465,500442,287867,85270,363538,246209,301516,171339
GO:0001657	3.65814100938672e-07	0.999999937279596	16	95	ureteric bud development	BP	13581	508	Calb1,Epcam,Slit2,Dchs1,Lama5,Tcf21,Maged1,Sim1,Cd44,Bmper,Agtr2,Six4,Pgf,Ret,Bdnf,Lhx1	83839,171577,360272,308912,140433,252856,84469,309888,25406,300455,24182,299138,94203,24716,24225,257634
GO:0072001	3.70338911420538e-07	0.999999887887072	30	289	renal system development	BP	13581	508	Calb1,Irx3,Stra6,Wnt5a,Epcam,Lef1,Slit2,Dchs1,Lama5,Fgf10,Cd24,Tcf21,Maged1,Sim1,Pcsk5,Prox1,Cd44,Bmper,Aldh1a1,Agtr2,Six4,Pgf,Ass1,Ret,Bdnf,Lhx1,Cys1,Clcnka,Fbn1,Slc12a1	83839,307721,363071,64566,171577,161452,360272,308912,140433,25443,25145,252856,84469,309888,116548,305066,25406,300455,24188,24182,299138,94203,25698,24716,24225,257634,690489,79425,83727,25065
GO:0072163	4.46966893501288e-07	0.999999922087402	16	96	mesonephric epithelium development	BP	13581	508	Calb1,Epcam,Slit2,Dchs1,Lama5,Tcf21,Maged1,Sim1,Cd44,Bmper,Agtr2,Six4,Pgf,Ret,Bdnf,Lhx1	83839,171577,360272,308912,140433,252856,84469,309888,25406,300455,24182,299138,94203,24716,24225,257634
GO:0072164	4.46966893501288e-07	0.999999922087402	16	96	mesonephric tubule development	BP	13581	508	Calb1,Epcam,Slit2,Dchs1,Lama5,Tcf21,Maged1,Sim1,Cd44,Bmper,Agtr2,Six4,Pgf,Ret,Bdnf,Lhx1	83839,171577,360272,308912,140433,252856,84469,309888,25406,300455,24182,299138,94203,24716,24225,257634
GO:0007610	4.66986812802253e-07	0.999999864313655	47	598	behavior	BP	13581	508	Pomc,Tshr,Calb1,Ada,P2rx2,Cartpt,Glp1r,Ghrh,Stra6,Gabra5,Mc3r,Agrp,Lmx1b,Slc6a3,Stat3,Foxb1,Npsr1,Th,Nr4a2,Fezf2,Ghsr,Slc18a2,Hcrtr1,Prlh,Hcrt,Foxa2,Chrna3,Ephb2,Adcyap1,Slitrk6,Nptx2,Nhlh2,Prokr1,Neurod2,Cckar,Fga,Hcrtr2,Crhr2,Avp,Eif2ak4,Chrna4,Scn9a,Slc6a4,Agtr2,Avpr1a,Bdnf,P2rx3	24664,25360,83839,24165,114115,29131,25051,29446,363071,29707,29310,25582,114501,24898,25125,367106,300458,25085,54278,305719,84022,25549,25593,63850,25723,25099,25101,313633,24166,290467,288475,295327,192648,54276,24889,361969,25605,64680,24221,114859,25590,78956,25553,24182,25107,24225,81739
GO:0043583	5.03501173807059e-07	0.999999868680356	24	205	ear development	BP	13581	508	Tshr,Frzb,Stra6,Ror2,Gabra5,Otx1,Wnt5a,Pls3,Dchs1,Ephb2,Slitrk6,Fgf10,Prox1,Bmper,Neurod1,AABR07030443.2,Gsc,Fgf20,Six4,Myo7a,Grhl3,Bdnf,Cys1,Col2a1	25360,295691,363071,306782,29707,25646,64566,81748,308912,313633,290467,25443,305066,300455,29458,688173,317715,66017,299138,266714,298555,24225,690489,25412
GO:0010817	5.59880122210825e-07	0.999999803217026	38	441	regulation of hormone levels	BP	13581	508	Pomc,Tbx3,Lrat,Cga,Chst8,Dkk3,Cartpt,Glp1r,Fgfr4,Ghrh,Stra6,Foxa1,Inhbb,Gck,Ghsr,Sytl4,Fgg,Slc18a2,Cyp11b3,Foxa2,Adcyap1,Ptprn,Rab11fip1,Slc22a1,Pcsk1,Pcsk5,Cckar,Fga,Lrp2,Crhr2,Neurod1,Ucp2,Bmp5,Aldh1a1,Mtnr1a,Agtr2,Avpr1a,Ccl5	24664,353305,64047,116700,308511,171548,29131,25051,25114,29446,363071,25098,25196,24385,84022,140594,24367,25549,353498,25099,24166,116660,498650,24904,25204,116548,24889,361969,29216,64680,29458,54315,315824,24188,114211,24182,25107,81780
GO:0042416	5.89201355798881e-07	0.999999976162646	7	16	dopamine biosynthetic process	BP	13581	508	Gch1,Slc6a3,Th,Nr4a2,Dao,Ddc,Agtr2	29244,24898,25085,54278,114027,24311,24182
GO:0035270	6.82358544117046e-07	0.999999859823953	18	127	endocrine system development	BP	13581	508	Cga,Dkk3,Ghrh,Stra6,Inhbb,Wnt5a,Gsx1,Slc6a3,Nr0b1,Cyp11b3,Foxa2,Adcyap1,Fgf10,Pcsk1,Pitx1,Neurod1,Otp,Bmp5	116700,171548,29446,363071,25196,64566,288457,24898,58850,353498,25099,24166,25443,25204,113983,29458,294640,315824
GO:0009888	6.84552103636727e-07	1	90	1499	tissue development	BP	13581	508	Frzb,Calb1,Ada,Vgll2,Tbx3,Dlk1,Irx3,P2rx2,Fzd5,Ebf2,Fgfr4,Stra6,Foxa1,Ror2,Wnt5a,Epcam,Sfrp2,Lef1,Pls3,Plagl1,Nr5a2,Lmx1b,Shroom3,Capn3,Slit2,Thbs3,Arhgap24,Foxb1,Fbn2,Dchs1,Nr0b1,Ghsr,Igsf10,Fermt1,Lama5,Msn,Grhl2,Krt76,Foxa2,Socs3,Sgcg,Scnn1b,Slc4a5,Tll2,Slitrk6,Fgf10,Ehf,Cd24,Tcf21,Flna,Lama1,Maged1,Sim1,Uncx,Prox1,Ccdc40,Cd44,Pitx1,Crb2,Tgif1,P2rx5,Lrp2,Crhr2,Plau,Bmper,Neurod1,AABR07030443.2…	295691,83839,24165,309772,353305,114587,307721,114115,317674,361060,25114,363071,25098,306782,64566,171577,310552,161452,81748,25157,60349,114501,305230,29155,360272,681309,305156,367106,689008,308912,58850,84022,310448,296179,140433,81521,299979,407757,25099,89829,305941,24767,297386,365460,290467,25443,295965,25145,252856,293860,316758,84469,309888,29375,305066,287867,25406,113983,366031,316742…
GO:0009713	7.45647936974138e-07	0.99999995530805	8	23	catechol-containing compound biosynthetic process	BP	13581	508	Gch1,Slc6a3,Th,Nr4a2,Dao,Crhr2,Ddc,Agtr2	29244,24898,25085,54278,114027,64680,24311,24182
GO:0042423	7.45647936974138e-07	0.99999995530805	8	23	catecholamine biosynthetic process	BP	13581	508	Gch1,Slc6a3,Th,Nr4a2,Dao,Crhr2,Ddc,Agtr2	29244,24898,25085,54278,114027,64680,24311,24182
GO:0060271	7.72064946877851e-07	0.99999979303723	24	208	cilium assembly	BP	13581	508	Rfx2,Dnaaf3,Mak,Lama5,Ccdc114,Spata6,Mns1,Fam161a,Flna,Spef2,Ccdc151,Dnajb13,Lrguk,Dnai1,Parva,Ccdc40,Tekt1,Tekt5,Kif27,Iqcg,Cfap157,Drc1,Stk36,Dnah1	301121,100359753,25677,140433,308594,171413,363093,289833,293860,64555,315465,308857,296968,500442,57341,287867,85270,363538,246209,363796,499781,362712,301516,171339
GO:0048732	8.94086488338843e-07	0.999999667248587	41	499	gland development	BP	13581	508	Frzb,Ada,Tbx3,Cga,Dkk3,Ghrh,Stra6,Foxa1,Inhbb,Wnt5a,Lef1,Arg1,Pam,Gsx1,Slc6a3,Slit2,Foxb1,Nr0b1,Lama5,Msn,Cyp11b3,Krt76,Adcyap1,Fgf10,Tcf21,Lama1,Pcsk1,Prox1,Fga,Ccdc40,Cd44,Pitx1,Plau,Otp,Elf3,Ucp2,Irf6,Aldh1a1,Six4,Ass1,Atp2c2	295691,24165,353305,116700,171548,29446,363071,25098,25196,64566,161452,29221,25508,288457,24898,360272,367106,58850,140433,81521,353498,407757,24166,25443,252856,316758,25204,305066,361969,287867,25406,113983,25619,294640,304815,54315,364081,24188,299138,25698,171496
GO:0015844	9.70257427083439e-07	0.999999844842161	14	82	monoamine transport	BP	13581	508	Maob,Cartpt,Chrna6,Slc6a3,Slc22a3,Gck,Ghsr,Slc18a2,Slc22a1,Crhr2,Chrna4,Slc6a4,Stx1a,Agtr2	25750,29131,81721,24898,29504,24385,84022,25549,24904,64680,25590,25553,116470,24182
GO:0015837	1.08735851033723e-06	0.999999809304627	15	94	amine transport	BP	13581	508	Cartpt,Chrna6,Arg1,Th,Gck,Ghsr,Slc18a2,Chrna3,Crhr2,Avp,Ddc,Chrna4,Stx1a,Agtr2,Avpr1a	29131,81721,29221,25085,24385,84022,25549,25101,64680,24221,24311,25590,116470,24182,25107
GO:0048839	1.25287491289466e-06	0.999999677099861	22	185	inner ear development	BP	13581	508	Tshr,Frzb,Ror2,Gabra5,Otx1,Wnt5a,Pls3,Dchs1,Ephb2,Slitrk6,Fgf10,Prox1,Bmper,Neurod1,AABR07030443.2,Fgf20,Six4,Myo7a,Grhl3,Bdnf,Cys1,Col2a1	25360,295691,306782,29707,25646,64566,81748,308912,313633,290467,25443,305066,300455,29458,688173,66017,299138,266714,298555,24225,690489,25412
GO:0061138	1.84336499615922e-06	0.999999512730267	22	188	morphogenesis of a branching epithelium	BP	13581	508	Tbx3,Fzd5,Foxa1,Wnt5a,Sfrp2,Lef1,Slit2,Dchs1,Lama5,Grhl2,Foxa2,Socs3,Fgf10,Tcf21,Lama1,Maged1,Prox1,Cd44,Agtr2,Six4,Pgf,Lhx1	353305,317674,25098,64566,310552,161452,360272,308912,140433,299979,25099,89829,25443,252856,316758,84469,305066,25406,24182,299138,94203,257634
GO:0001654	1.86979346408927e-06	0.99999936928692	31	328	eye development	BP	13581	508	Rax,Calb1,Fzd5,Stra6,Irx6,Irx5,Bhlhe22,Lmx1b,Stat3,Fbn2,Th,Grhl2,Slc4a5,Ephb2,Slitrk6,Fgf10,Six6,Adamts18,Lama1,Prox1,Tgif1,Neurod1,Optn,Rhoj,Aldh1a1,Mtnr1a,Ret,Grhl3,Bdnf,Lhx1,Fbn1	114213,83839,317674,363071,307715,498918,365748,114501,25125,689008,25085,299979,297386,313633,290467,25443,314221,361412,316758,305066,316742,29458,246294,299145,24188,114211,24716,298555,24225,257634,83727
GO:1901652	2.08374476742565e-06	0.99999918053834	41	519	response to peptide	BP	13581	508	Tshr,Galp,Glp1r,Mas1,Inhbb,Agrp,Arg1,Stat3,Th,Nr0b1,Gck,Nr4a2,Ghsr,Igfbp3,Hcrtr1,Prlh,Cyp11b3,Foxa2,Socs3,Ptprn,Adcy6,Pcsk1,Pcsk5,Cd55,Cckar,Dnai1,Fga,Rnasel,Hcrtr2,Irf1,Gnrhr,Ucp2,Agtr2,Ass1,Prss8,Avpr1a,Ccl5,Fbn1,Col2a1,Pld2,Nod2	25360,64568,25051,25153,25196,25582,29221,25125,25085,58850,24385,54278,84022,24484,25593,63850,353498,25099,89829,116660,25289,25204,116548,64036,24889,500442,361969,359726,25605,24508,81668,54315,24182,25698,192107,25107,81780,83727,25412,25097,291912
GO:0009991	2.21789027559564e-06	0.999999125411645	43	563	response to extracellular stimulus	BP	13581	508	Pomc,Dsc2,Ada,Galp,Cartpt,Ghrh,Inhbb,Sfrp2,Arg1,Slit2,Th,Tshb,Slc22a3,Slc39a4,Gck,Nr4a2,Ghsr,Igfbp3,Slc18a2,Prlh,Foxa2,Socs3,Pnpla3,Adcyap1,Sstr3,Pcsk1,Abcg5,Cckar,Prox1,Stk26,Cd44,Lrp2,Eif2ak4,Ucp2,Ltbp1,Slc6a4,Ass1,Avpr1a,Ccl5,Abcg8,Bdnf,Col2a1,Nod2	24664,291760,24165,64568,29131,29446,25196,310552,29221,360272,25085,25653,29504,300051,24385,54278,84022,24484,25549,63850,25099,89829,362972,24166,171044,25204,114628,24889,305066,317589,25406,29216,114859,54315,59107,25553,25698,25107,81780,155192,24225,25412,291912
GO:0007154	2.452294777634e-06	0.999998745963618	202	4288	cell communication	BP	13581	508	Pomc,Dsc2,Tshr,Frzb,Calb1,Tox3,Ada,Il20ra,Galp,Plch1,Tbx3,Scn7a,Dlk1,Cga,P2rx2,Dkk3,Cartpt,Fzd5,Wif1,Rph3al,Glp1r,P2rx6,Rnd3,Fgfr4,Ghrh,Frem1,Stra6,Foxa1,Gpr50,Ror2,Mas1,Gabra5,Rgs3,Igbp1b,Spn,Inhbb,Wnt5a,Epcam,Mc3r,Agrp,Vav2,Chrna6,Sfrp2,Lef1,Arg1,Nr5a2,Capn3,Slc6a3,Acpp,Stat3,Slit2,Arhgap24,Mak,Foxb1,Fbn2,Npsr1,Th,Tshb,Dchs1,Slc39a4,Nr0b1,Pla2g5,Gck,Bpifb1,Nr4a2,Itga11,Ghsr,Fermt1,Sytl4,Fgg,Cnk…	24664,291760,25360,295691,83839,291908,24165,308716,64568,310463,353305,64155,114587,116700,114115,171548,29131,317674,114557,171123,25051,25041,295588,25114,29446,298185,363071,25098,117097,306782,25153,29707,54293,502919,24796,25196,64566,171577,29310,25582,296603,81721,310552,161452,29221,60349,29155,24898,56780,25125,360272,305156,25677,367106,689008,300458,25085,25653,308912,300051,58850,293…
GO:0021983	2.46092880315995e-06	0.999999728515032	10	44	pituitary gland development	BP	13581	508	Ghrh,Inhbb,Wnt5a,Gsx1,Slc6a3,Adcyap1,Fgf10,Pcsk1,Pitx1,Otp	29446,25196,64566,288457,24898,24166,25443,25204,113983,294640
GO:0072073	2.53839859194456e-06	0.99999942377925	18	135	kidney epithelium development	BP	13581	508	Calb1,Irx3,Epcam,Slit2,Dchs1,Lama5,Cd24,Tcf21,Maged1,Sim1,Cd44,Bmper,Agtr2,Six4,Pgf,Ret,Bdnf,Lhx1	83839,307721,171577,360272,308912,140433,25145,252856,84469,309888,25406,300455,24182,299138,94203,24716,24225,257634
GO:0023052	3.08699966710325e-06	0.999998417514085	199	4222	signaling	BP	13581	508	Pomc,Dsc2,Tshr,Frzb,Calb1,Tox3,Ada,Il20ra,Galp,Plch1,Tbx3,Scn7a,Dlk1,Cga,P2rx2,Dkk3,Cartpt,Fzd5,Wif1,Rph3al,Glp1r,P2rx6,Rnd3,Fgfr4,Ghrh,Stra6,Foxa1,Gpr50,Ror2,Mas1,Gabra5,Rgs3,Igbp1b,Spn,Inhbb,Wnt5a,Epcam,Mc3r,Agrp,Vav2,Chrna6,Sfrp2,Lef1,Arg1,Nr5a2,Capn3,Slc6a3,Acpp,Stat3,Slit2,Arhgap24,Mak,Fbn2,Npsr1,Th,Tshb,Dchs1,Slc39a4,Nr0b1,Pla2g5,Gck,Bpifb1,Nr4a2,Itga11,Ghsr,Fermt1,Sytl4,Fgg,Cnksr1,Lama5,Ad…	24664,291760,25360,295691,83839,291908,24165,308716,64568,310463,353305,64155,114587,116700,114115,171548,29131,317674,114557,171123,25051,25041,295588,25114,29446,363071,25098,117097,306782,25153,29707,54293,502919,24796,25196,64566,171577,29310,25582,296603,81721,310552,161452,29221,60349,29155,24898,56780,25125,360272,305156,25677,689008,300458,25085,25653,308912,300051,58850,29354,24385,49992…
GO:0060562	3.16489167526954e-06	0.999998923155889	30	318	epithelial tube morphogenesis	BP	13581	508	Tbx3,Irx3,Foxa1,Wnt5a,Sfrp2,Lef1,Shroom3,Slit2,Dchs1,Lama5,Grhl2,Foxa2,Fgf10,Tcf21,Lama1,Maged1,Ccdc40,Cd44,Tgif1,Lrp2,AABR07030443.2,Tead2,Bmp5,Agtr2,Six4,Pgf,Plxnb2,Ret,Grhl3,Lhx1	353305,307721,25098,64566,310552,161452,305230,360272,308912,140433,299979,25099,25443,252856,316758,84469,287867,25406,316742,29216,688173,308582,315824,24182,299138,94203,315217,24716,298555,257634
GO:0031667	3.94907445903226e-06	0.999998404192698	41	537	response to nutrient levels	BP	13581	508	Pomc,Dsc2,Ada,Galp,Cartpt,Ghrh,Inhbb,Sfrp2,Arg1,Slit2,Th,Tshb,Slc22a3,Slc39a4,Gck,Ghsr,Igfbp3,Slc18a2,Prlh,Foxa2,Socs3,Pnpla3,Adcyap1,Sstr3,Pcsk1,Abcg5,Cckar,Prox1,Stk26,Cd44,Lrp2,Eif2ak4,Ucp2,Ltbp1,Slc6a4,Ass1,Ccl5,Abcg8,Bdnf,Col2a1,Nod2	24664,291760,24165,64568,29131,29446,25196,310552,29221,360272,25085,25653,29504,300051,24385,84022,24484,25549,63850,25099,89829,362972,24166,171044,25204,114628,24889,305066,317589,25406,29216,114859,54315,59107,25553,25698,81780,155192,24225,25412,291912
GO:0048729	4.15485817928635e-06	0.999998300415633	42	535	tissue morphogenesis	BP	13581	508	Frzb,Tbx3,Irx3,Fzd5,Foxa1,Ror2,Wnt5a,Sfrp2,Lef1,Shroom3,Slit2,Arhgap24,Dchs1,Lama5,Msn,Grhl2,Foxa2,Socs3,Scnn1b,Fgf10,Tcf21,Flna,Lama1,Maged1,Prox1,Ccdc40,Cd44,Crb2,Tgif1,Lrp2,AABR07030443.2,Tead2,Bmp5,Aldh1a1,Agtr2,Six4,Pgf,Plxnb2,Ret,Grhl3,Lhx1,Ankrd6	295691,353305,307721,317674,25098,306782,64566,310552,161452,305230,360272,305156,308912,140433,81521,299979,25099,89829,24767,25443,252856,293860,316758,84469,305066,287867,25406,366031,316742,29216,688173,308582,315824,24188,24182,299138,94203,315217,24716,298555,257634,500430
GO:0009719	4.29769945055765e-06	0.999998028647017	84	1432	response to endogenous stimulus	BP	13581	508	Tshr,Maob,Galp,Cga,Glp1r,Fgfr4,Ghrh,Foxa1,Ror2,Mas1,Inhbb,Wnt5a,Agrp,Sfrp2,Lef1,Arg1,Nr5a2,Pam,Plod2,Stat3,Slit2,Fbn2,Th,Tshb,Gpx3,Nr0b1,Gck,Nr4a2,Ghsr,Fermt1,Igfbp3,Slc18a2,Hcrtr1,Prlh,Fshb,Cyp11b3,Foxa2,Socs3,Tox2,Sftpd,Adcyap1,Ptprn,Fgf10,Sstr3,Tcf21,Adcy6,Pcsk1,Pcsk5,Cd55,Cckar,Dnai1,Fga,Cd44,Crb2,Rnasel,Lrp2,Hcrtr2,Crhr2,Plau,Bmper,Ddc,Ptprk,Irf1,Gnrhr,Ucp2,Optn,Ltbp1,Slc6a4,Agtr2,Fgf20,Pgf,…	25360,25750,64568,116700,25051,25114,29446,25098,306782,25153,25196,64566,25582,310552,161452,29221,60349,25508,300901,25125,360272,689008,25085,25653,64317,58850,24385,54278,84022,296179,24484,25549,25593,63850,25447,353498,25099,89829,311615,25350,24166,116660,25443,171044,252856,25289,25204,116548,64036,24889,500442,361969,25406,366031,359726,29216,25605,64680,25619,300455,24311,360302,24508,8…
GO:0007218	4.39518653148197e-06	0.999999249147555	13	87	neuropeptide signaling pathway	BP	13581	508	Pomc,Galp,Cartpt,Glp1r,Agrp,Npsr1,Hcrtr1,Hcrt,Adcyap1,Sstr3,Prokr1,Hcrtr2,Pdyn	24664,64568,29131,25051,25582,300458,25593,25723,24166,171044,192648,25605,29190
GO:0046189	4.4812329432357e-06	0.999999549272387	9	37	phenol-containing compound biosynthetic process	BP	13581	508	Wnt5a,Gch1,Slc6a3,Th,Nr4a2,Dao,Crhr2,Ddc,Agtr2	64566,29244,24898,25085,54278,114027,64680,24311,24182
GO:0051937	4.73113879543054e-06	0.999999266895608	12	69	catecholamine transport	BP	13581	508	Cartpt,Chrna6,Slc6a3,Slc22a3,Gck,Ghsr,Slc22a1,Crhr2,Chrna4,Slc6a4,Stx1a,Agtr2	29131,81721,24898,29504,24385,84022,24904,64680,25590,25553,116470,24182
GO:0007165	5.18271145935313e-06	0.999997058896715	184	3864	signal transduction	BP	13581	508	Pomc,Tshr,Frzb,Tox3,Ada,Il20ra,Galp,Plch1,Dlk1,Cga,P2rx2,Dkk3,Cartpt,Fzd5,Wif1,Rph3al,Glp1r,P2rx6,Rnd3,Fgfr4,Ghrh,Stra6,Foxa1,Gpr50,Ror2,Mas1,Gabra5,Rgs3,Igbp1b,Spn,Inhbb,Wnt5a,Epcam,Mc3r,Agrp,Vav2,Chrna6,Sfrp2,Lef1,Arg1,Nr5a2,Capn3,Acpp,Stat3,Slit2,Arhgap24,Mak,Fbn2,Npsr1,Tshb,Dchs1,Slc39a4,Nr0b1,Pla2g5,Gck,Bpifb1,Nr4a2,Itga11,Ghsr,Fermt1,Fgg,Cnksr1,Lama5,Adamts15,Igfbp3,Hcrtr1,Prlh,Fshb,Hcrt,Fo…	24664,25360,295691,291908,24165,308716,64568,310463,114587,116700,114115,171548,29131,317674,114557,171123,25051,25041,295588,25114,29446,363071,25098,117097,306782,25153,29707,54293,502919,24796,25196,64566,171577,29310,25582,296603,81721,310552,161452,29221,60349,29155,56780,25125,360272,305156,25677,689008,300458,25653,308912,300051,58850,29354,24385,499926,54278,315744,84022,296179,24367,2985…
GO:0003002	5.55628401681915e-06	0.999998217844985	26	266	regionalization	BP	13581	508	Tbx3,Irx3,Fzd5,Fezf1,Fgfr4,Foxa1,Ror2,Otx1,Bhlhe22,Wnt5a,Sfrp2,Lef1,Lmx1b,Foxb1,Fezf2,Foxa2,Fgf10,Mns1,Pcsk5,Crb2,Tgif1,Lrp2,Neurod1,AABR07030443.2,Gsc,Lhx1	353305,307721,317674,500048,25114,25098,306782,25646,365748,64566,310552,161452,114501,367106,305719,25099,25443,363093,116548,366031,316742,29216,29458,688173,317715,257634
GO:0007420	6.11624387664777e-06	0.999997226993103	52	740	brain development	BP	13581	508	Rax,Maob,Tbx3,Neurod6,Fezf1,Ghrh,Mas1,Gabra5,Otx1,Inhbb,Bhlhe22,Wnt5a,Sfrp2,Lef1,Lmx1b,Gsx1,Slc6a3,Slit2,Foxb1,Th,Nr4a2,Fezf2,Grhl2,Foxa2,Ephb2,Adcyap1,Fgf10,Sstr3,Flna,Spef2,Pcsk1,Neurod2,Uncx,Ak8,Cckar,Prox1,Pitx1,Lrp2,Crhr2,Neurod1,Otp,Gsc,Bmp5,Kif27,Satb2,Slc6a4,Sall3,Agtr2,Stk36,Plxnb2,Avpr1a,Lhx1	114213,25750,353305,500137,500048,29446,25153,29707,25646,25196,365748,64566,310552,161452,114501,288457,24898,360272,367106,25085,54278,305719,299979,25099,313633,24166,25443,171044,293860,64555,25204,54276,29375,311833,24889,305066,113983,29216,64680,29458,294640,317715,315824,246209,501145,25553,364910,24182,301516,315217,25107,257634
GO:0030154	6.17321431231514e-06	0.999996549822887	153	3052	cell differentiation	BP	13581	508	Tshr,Frzb,Ada,Tbx3,Sox14,Dlk1,Irx3,P2rx2,Fzd5,Wif1,Cpne9,Neurod6,Glp1r,Ebf2,Fezf1,Rfx2,Irx6,Foxa1,Ror2,Gabra5,Spn,Irx5,Inhbb,Bhlhe22,Wnt5a,Epcam,Sfrp2,Lef1,Pls3,Plagl1,Nr5a2,Lmx1b,Gsx1,Shroom3,Capn3,Stat3,Slit2,Arhgap24,Mak,Foxb1,Fbn2,Th,Dchs1,Krt75,Nr0b1,Wdr78,Nr4a2,Fezf2,Itga11,Igsf10,Fgg,Rab38,Chodl,Lama5,Mgst1,Msn,Igfbp3,Grhl2,Nrn1,Serpini1,Prlh,Fshb,Foxa2,Socs3,Sgcg,Chrna3,Slc4a5,Ephb2,Mreg,…	25360,295691,24165,353305,300954,114587,307721,114115,317674,114557,297516,500137,25051,361060,500048,301121,307715,25098,306782,29707,24796,498918,25196,365748,64566,171577,310552,161452,81748,25157,60349,114501,288457,305230,29155,25125,360272,305156,25677,367106,689008,25085,308912,300247,58850,313417,54278,305719,315744,310448,24367,252916,288289,140433,171341,81521,24484,299979,83834,116459,…
GO:0043434	6.87730970109468e-06	0.999997298005459	36	452	response to peptide hormone	BP	13581	508	Tshr,Galp,Glp1r,Mas1,Inhbb,Agrp,Arg1,Stat3,Th,Nr0b1,Gck,Nr4a2,Ghsr,Igfbp3,Prlh,Cyp11b3,Foxa2,Socs3,Ptprn,Adcy6,Pcsk1,Pcsk5,Cd55,Dnai1,Fga,Rnasel,Irf1,Gnrhr,Ucp2,Agtr2,Ass1,Prss8,Ccl5,Fbn1,Col2a1,Pld2	25360,64568,25051,25153,25196,25582,29221,25125,25085,58850,24385,54278,84022,24484,63850,353498,25099,89829,116660,25289,25204,116548,64036,500442,361969,359726,24508,81668,54315,24182,25698,192107,81780,83727,25412,25097
GO:0032870	7.3439084173176e-06	0.999996859460728	44	599	cellular response to hormone stimulus	BP	13581	508	Tshr,Cga,Glp1r,Foxa1,Mas1,Inhbb,Agrp,Lef1,Arg1,Nr5a2,Plod2,Stat3,Slit2,Tshb,Nr0b1,Gck,Nr4a2,Ghsr,Hcrtr1,Fshb,Cyp11b3,Socs3,Adcyap1,Sstr3,Tcf21,Adcy6,Cckar,Dnai1,Rnasel,Hcrtr2,Crhr2,Irf1,Gnrhr,Ucp2,Ltbp1,Agtr2,Pgf,Ass1,Avpr1a,Bdnf,Fbn1,Rxrg,Col2a1,Nr1i2	25360,116700,25051,25098,25153,25196,25582,161452,29221,60349,300901,25125,360272,25653,58850,24385,54278,84022,25593,25447,353498,89829,24166,171044,252856,25289,24889,500442,359726,25605,64680,24508,81668,54315,59107,24182,94203,25698,25107,24225,83727,83574,25412,84385
GO:0035239	7.41435107969118e-06	0.999997306243323	31	350	tube morphogenesis	BP	13581	508	Tbx3,Irx3,Stra6,Foxa1,Wnt5a,Sfrp2,Lef1,Shroom3,Slit2,Dchs1,Lama5,Grhl2,Foxa2,Fgf10,Tcf21,Lama1,Maged1,Ccdc40,Cd44,Tgif1,Lrp2,AABR07030443.2,Tead2,Bmp5,Agtr2,Six4,Pgf,Plxnb2,Ret,Grhl3,Lhx1	353305,307721,363071,25098,64566,310552,161452,305230,360272,308912,140433,299979,25099,25443,252856,316758,84469,287867,25406,316742,29216,688173,308582,315824,24182,299138,94203,315217,24716,298555,257634
GO:0009605	7.53658642423485e-06	0.999995875481054	99	1809	response to external stimulus	BP	13581	508	Pomc,Dsc2,Maob,Ada,Galp,Sox14,Cartpt,Fzd5,Bpifa1,Fezf1,Ghrh,Stra6,Irx6,Mas1,Spn,Inhbb,Wnt5a,Vav2,Sfrp2,Gch1,Lef1,Arg1,Capn3,Slc6a3,Slit2,Npsr1,Th,Tshb,Slc22a3,Slc39a4,Gpx3,Pla2g5,Gck,Nr4a2,Fezf2,Ghsr,Fgg,Rab38,Mgst1,Ssc5d,Igfbp3,Tmem150c,Slc18a2,Prlh,Foxa2,Socs3,Pnpla3,Ephb2,Sftpd,Adcyap1,Slitrk6,Fgf10,Sstr3,Cd24,Pkd2l1,Grm8,Adamts18,Cxcl3,Pcsk1,Cd55,Abcg5,Cckar,Prox1,Stk26,Parva,Fga,Cd44,Cngb1,R…	24664,291760,25750,24165,64568,300954,29131,317674,246238,500048,29446,363071,307715,25153,24796,25196,64566,296603,310552,29244,161452,29221,29155,24898,360272,300458,25085,25653,29504,300051,64317,29354,24385,54278,305719,84022,24367,252916,171341,308341,24484,360916,25549,63850,25099,89829,362972,313633,25350,24166,290467,25443,171044,25145,293937,60590,361412,171551,25204,64036,114628,24889,3…
GO:0050795	7.5706188379398e-06	0.999998761315565	12	74	regulation of behavior	BP	13581	508	Ada,Ghrh,Stra6,Mc3r,Agrp,Stat3,Npsr1,Ghsr,Hcrtr1,Hcrtr2,Crhr2,Eif2ak4	24165,29446,363071,29310,25582,25125,300458,84022,25593,25605,64680,114859
GO:0001763	8.03166911861289e-06	0.999997654634835	22	205	morphogenesis of a branching structure	BP	13581	508	Tbx3,Fzd5,Foxa1,Wnt5a,Sfrp2,Lef1,Slit2,Dchs1,Lama5,Grhl2,Foxa2,Socs3,Fgf10,Tcf21,Lama1,Maged1,Prox1,Cd44,Agtr2,Six4,Pgf,Lhx1	353305,317674,25098,64566,310552,161452,360272,308912,140433,299979,25099,89829,25443,252856,316758,84469,305066,25406,24182,299138,94203,257634
GO:0070286	8.52496950507792e-06	0.999999412628765	7	22	axonemal dynein complex assembly	BP	13581	508	Dnaaf3,Ccdc114,Ccdc151,Dnai1,Ccdc40,Drc1,Dnah1	100359753,308594,315465,500442,287867,362712,171339
GO:0046903	8.87583287507914e-06	0.999995670882141	62	981	secretion	BP	13581	508	Pomc,Maob,Ada,Tbx3,Cga,Cartpt,Rph3al,Glp1r,Fgfr4,Ghrh,Tmem184a,Inhbb,Wnt5a,Chrna6,Pam,Slc6a3,Foxb1,Npsr1,Pla2g5,Gck,Ghsr,Fermt1,Sytl4,Fgg,Ssc5d,Igfbp3,Slc18a2,Hcrt,Foxa2,Chrna3,Slc4a5,Doc2a,Adcyap1,Ptprn,Rab11fip1,Fgf10,Grm8,Cbln4,Pcsk1,Pcsk5,Cckar,Fga,Grm2,Lrp2,Crhr2,Avp,Neurod1,Pdyn,Chrna4,Ucp2,Optn,Slc6a4,Stx1a,Mtnr1a,Agtr2,Avpr1a,Ccl5,Bdnf,Clcnka,Mttp,Pld2,Nod2	24664,25750,24165,353305,116700,29131,171123,25051,25114,29446,304325,25196,64566,81721,25508,24898,367106,300458,29354,24385,84022,296179,140594,24367,308341,24484,25549,25723,25099,25101,297386,65031,24166,116660,498650,25443,60590,499947,25204,116548,24889,361969,24415,29216,64680,24221,29458,29190,25590,54315,246294,25553,116470,114211,24182,25107,81780,24225,79425,310900,25097,291912
GO:0009914	8.87659942622863e-06	0.999996927112183	28	315	hormone transport	BP	13581	508	Pomc,Tbx3,Cga,Cartpt,Glp1r,Fgfr4,Ghrh,Inhbb,Gck,Ghsr,Sytl4,Fgg,Slc18a2,Foxa2,Adcyap1,Ptprn,Rab11fip1,Slc22a1,Cckar,Fga,Lrp2,Crhr2,Neurod1,Ucp2,Mtnr1a,Agtr2,Avpr1a,Ccl5	24664,353305,116700,29131,25051,25114,29446,25196,24385,84022,140594,24367,25549,25099,24166,116660,498650,24904,24889,361969,29216,64680,29458,54315,114211,24182,25107,81780
GO:0060322	9.94169541450787e-06	0.999995380516381	53	773	head development	BP	13581	508	Rax,Maob,Tbx3,Neurod6,Fezf1,Ghrh,Stra6,Mas1,Gabra5,Otx1,Inhbb,Bhlhe22,Wnt5a,Sfrp2,Lef1,Lmx1b,Gsx1,Slc6a3,Slit2,Foxb1,Th,Nr4a2,Fezf2,Grhl2,Foxa2,Ephb2,Adcyap1,Fgf10,Sstr3,Flna,Spef2,Pcsk1,Neurod2,Uncx,Ak8,Cckar,Prox1,Pitx1,Lrp2,Crhr2,Neurod1,Otp,Gsc,Bmp5,Kif27,Satb2,Slc6a4,Sall3,Agtr2,Stk36,Plxnb2,Avpr1a,Lhx1	114213,25750,353305,500137,500048,29446,363071,25153,29707,25646,25196,365748,64566,310552,161452,114501,288457,24898,360272,367106,25085,54278,305719,299979,25099,313633,24166,25443,171044,293860,64555,25204,54276,29375,311833,24889,305066,113983,29216,64680,29458,294640,317715,315824,246209,501145,25553,364910,24182,301516,315217,25107,257634
GO:0023061	1.03939675548921e-05	0.999995952704271	34	424	signal release	BP	13581	508	Pomc,Tbx3,Cga,Cartpt,Glp1r,Fgfr4,Ghrh,Inhbb,Gck,Ghsr,Sytl4,Fgg,Slc18a2,Hcrt,Foxa2,Chrna3,Doc2a,Adcyap1,Ptprn,Rab11fip1,Grm8,Cckar,Fga,Grm2,Lrp2,Crhr2,Neurod1,Pdyn,Ucp2,Stx1a,Mtnr1a,Agtr2,Avpr1a,Ccl5	24664,353305,116700,29131,25051,25114,29446,25196,24385,84022,140594,24367,25549,25723,25099,25101,65031,24166,116660,498650,60590,24889,361969,24415,29216,64680,29458,29190,54315,116470,114211,24182,25107,81780
GO:0048869	1.16721011124708e-05	0.999992886620073	157	3182	cellular developmental process	BP	13581	508	Tshr,Frzb,Ada,Tbx3,Sox14,Dlk1,Irx3,P2rx2,Fzd5,Wif1,Cpne9,Neurod6,Glp1r,Ebf2,Fezf1,Rfx2,Irx6,Foxa1,Ror2,Gabra5,Spn,Irx5,Inhbb,Bhlhe22,Wnt5a,Epcam,Sfrp2,Lef1,Pls3,Plagl1,Nr5a2,Lmx1b,Gsx1,Shroom3,Capn3,Stat3,Slit2,Arhgap24,Mak,Foxb1,Fbn2,Th,Dchs1,Krt75,Nr0b1,Wdr78,Nr4a2,Fezf2,Itga11,Igsf10,Fgg,Rab38,Chodl,Lama5,Mgst1,Msn,Igfbp3,Grhl2,Nrn1,Serpini1,Prlh,Fshb,Foxa2,Socs3,Sgcg,Chrna3,Slc4a5,Ephb2,Mreg,…	25360,295691,24165,353305,300954,114587,307721,114115,317674,114557,297516,500137,25051,361060,500048,301121,307715,25098,306782,29707,24796,498918,25196,365748,64566,171577,310552,161452,81748,25157,60349,114501,288457,305230,29155,25125,360272,305156,25677,367106,689008,25085,308912,300247,58850,313417,54278,305719,315744,310448,24367,252916,288289,140433,171341,81521,24484,299979,83834,116459,…
GO:0043010	1.17636741749689e-05	0.999995956546774	27	290	camera-type eye development	BP	13581	508	Rax,Calb1,Fzd5,Stra6,Irx6,Irx5,Bhlhe22,Lmx1b,Fbn2,Th,Grhl2,Slc4a5,Ephb2,Slitrk6,Fgf10,Lama1,Prox1,Tgif1,Neurod1,Optn,Rhoj,Aldh1a1,Mtnr1a,Ret,Grhl3,Lhx1,Fbn1	114213,83839,317674,363071,307715,498918,365748,114501,689008,25085,299979,297386,313633,290467,25443,316758,305066,316742,29458,246294,299145,24188,114211,24716,298555,257634,83727
GO:0046879	1.2925184624403e-05	0.999995525603787	27	304	hormone secretion	BP	13581	508	Pomc,Tbx3,Cga,Cartpt,Glp1r,Fgfr4,Ghrh,Inhbb,Gck,Ghsr,Sytl4,Fgg,Slc18a2,Foxa2,Adcyap1,Ptprn,Rab11fip1,Cckar,Fga,Lrp2,Crhr2,Neurod1,Ucp2,Mtnr1a,Agtr2,Avpr1a,Ccl5	24664,353305,116700,29131,25051,25114,29446,25196,24385,84022,140594,24367,25549,25099,24166,116660,498650,24889,361969,29216,64680,29458,54315,114211,24182,25107,81780
GO:0042472	1.30064200903254e-05	0.999997537115738	13	86	inner ear morphogenesis	BP	13581	508	Tshr,Frzb,Ror2,Otx1,Wnt5a,Ephb2,Slitrk6,Fgf10,AABR07030443.2,Six4,Myo7a,Grhl3,Col2a1	25360,295691,306782,25646,64566,313633,290467,25443,688173,299138,266714,298555,25412
GO:0009790	1.68377638814203e-05	0.999991830855048	57	867	embryo development	BP	13581	508	Tshr,Frzb,Ada,Tbx3,Dlk1,Irx3,Fzd5,Etnk2,Stra6,Foxa1,Ror2,Otx1,Irx5,Wnt5a,Sfrp2,Lef1,Shroom3,Slit2,Foxb1,Fbn2,Th,Dchs1,Lama5,Grhl2,Foxa2,Socs3,Ephb2,Slitrk6,Fgf10,Tcf21,Lama1,Rbm46,Dsc3,Pcsk5,Prox1,Ccdc40,Pitx1,Crb2,Tgif1,Lrp2,Neurod1,AABR07030443.2,Tead2,Elf3,Gsc,Bmp5,Satb2,Aldh1a1,Six4,Plxnb2,Ret,Myo7a,Grhl3,Lhx1,Fbn1,Col2a1,Stpg4	25360,295691,24165,353305,114587,307721,317674,360843,363071,25098,306782,25646,498918,64566,310552,161452,305230,360272,367106,689008,25085,308912,140433,299979,25099,89829,313633,290467,25443,252856,316758,310548,307563,116548,305066,287867,113983,366031,316742,29216,29458,688173,308582,304815,317715,315824,501145,24188,299138,315217,24716,266714,298555,257634,83727,25412,681766
GO:0120031	1.69266348025448e-05	0.99999356176344	31	367	plasma membrane bounded cell projection assembly	BP	13581	508	Rfx2,Vav2,Dnaaf3,Slit2,Arhgap24,Mak,Lama5,Ccdc114,Spata6,Mns1,Fam161a,Flna,Spef2,Eps8l2,Ccdc151,Dnajb13,Lrguk,Dnai1,Stk26,Parva,Ccdc40,Tekt1,Tekt5,Kif27,Iqcg,Cfap157,Drc1,Stk36,Ccl5,Dnah1,Eps8l1	301121,296603,100359753,360272,305156,25677,140433,308594,171413,363093,289833,293860,64555,361674,315465,308857,296968,500442,317589,57341,287867,85270,363538,246209,363796,499781,362712,301516,81780,171339,361503
GO:0042471	1.69926375743603e-05	0.999996426045805	14	101	ear morphogenesis	BP	13581	508	Tshr,Frzb,Ror2,Otx1,Wnt5a,Ephb2,Slitrk6,Fgf10,AABR07030443.2,Gsc,Six4,Myo7a,Grhl3,Col2a1	25360,295691,306782,25646,64566,313633,290467,25443,688173,317715,299138,266714,298555,25412
GO:0048878	2.02605693974343e-05	0.999989844420732	59	943	chemical homeostasis	BP	13581	508	Pomc,Calb1,Scn7a,Cartpt,Rph3al,Glp1r,Bpifa1,Fgfr4,Ghrh,Foxa1,Calb2,Mc3r,Nr5a2,Capn3,Stat3,Npsr1,Th,Slc39a4,Gck,Rab38,Slc18a2,Hcrtr1,Cyp11b3,Hcrt,Foxa2,Scnn1b,Slc4a5,Pnpla3,Sftpd,Adcyap1,Ptprn,Cd24,Cxcl3,Adcy6,Cd55,Abcg5,Cckar,Cngb1,Slc9b1,Hcrtr2,Crhr2,Plau,Avp,Neurod1,Caps2,Ucp2,Plcg2,Nptx1,Agtr2,Fabp4,Grhl3,Avpr1a,Chp2,Ccl5,Abcg8,Idua,Slc12a1,Mttp,Cnga1	24664,83839,64155,29131,171123,25051,246238,25114,29446,25098,117059,29310,60349,29155,25125,300458,25085,300051,24385,252916,25549,25593,353498,25723,25099,24767,297386,362972,25350,24166,116660,25145,171551,25289,64036,114628,24889,83686,365946,25605,64680,25619,24221,29458,366891,54315,29337,266777,24182,79451,298555,25107,308965,81780,155192,360904,25065,310900,85259
GO:0048754	2.28040081701672e-05	0.999993832776715	18	157	branching morphogenesis of an epithelial tube	BP	13581	508	Tbx3,Foxa1,Wnt5a,Sfrp2,Lef1,Slit2,Dchs1,Lama5,Foxa2,Fgf10,Tcf21,Lama1,Maged1,Cd44,Agtr2,Six4,Pgf,Lhx1	353305,25098,64566,310552,161452,360272,308912,140433,25099,25443,252856,316758,84469,25406,24182,299138,94203,257634
GO:0030031	2.30587429480123e-05	0.999991075276499	31	373	cell projection assembly	BP	13581	508	Rfx2,Vav2,Dnaaf3,Slit2,Arhgap24,Mak,Lama5,Ccdc114,Spata6,Mns1,Fam161a,Flna,Spef2,Eps8l2,Ccdc151,Dnajb13,Lrguk,Dnai1,Stk26,Parva,Ccdc40,Tekt1,Tekt5,Kif27,Iqcg,Cfap157,Drc1,Stk36,Ccl5,Dnah1,Eps8l1	301121,296603,100359753,360272,305156,25677,140433,308594,171413,363093,289833,293860,64555,361674,315465,308857,296968,500442,317589,57341,287867,85270,363538,246209,363796,499781,362712,301516,81780,171339,361503
GO:0042755	2.31895230778657e-05	0.999997508773176	8	37	eating behavior	BP	13581	508	Agrp,Stat3,Npsr1,Th,Ghsr,Prlh,Hcrt,Cckar	25582,25125,300458,25085,84022,63850,25723,24889
GO:0042493	2.41763363557508e-05	0.999989498331409	39	541	response to drug	BP	13581	508	Maob,Ada,Rph3al,Mas1,Sfrp2,Arg1,Pam,Capn3,Slc6a3,Stat3,Th,Gpx3,Abcg3l3,Mgst1,Igfbp3,Slc18a2,Plin2,Socs3,Chrna3,Slc22a1,Pcsk1,Slc15a2,Abcg5,Tgif1,Lrp2,Neurod1,Ddc,Slc6a4,Aldh1a1,Pgf,Ass1,Ret,Fabp4,Prss8,Ccl5,Abcg8,Bdnf,Chek2,Nr1i2	25750,24165,171123,25153,310552,29221,25508,29155,24898,25125,25085,64317,305142,171341,24484,25549,298199,89829,25101,24904,25204,60577,114628,316742,29216,29458,24311,25553,24188,94203,25698,24716,79451,192107,81780,155192,24225,114212,84385
GO:0060259	2.56919900436847e-05	0.999997787994849	7	27	regulation of feeding behavior	BP	13581	508	Mc3r,Agrp,Stat3,Npsr1,Ghsr,Crhr2,Eif2ak4	29310,25582,25125,300458,84022,64680,114859
GO:0022414	2.64623890268242e-05	0.999985862365427	69	1158	reproductive process	BP	13581	508	Ada,Tbx3,Cga,Fzd5,Etnk2,Rfx2,Stra6,Foxa1,Ror2,Mas1,Tmem184a,Irx5,Inhbb,Wnt5a,Agrp,Sfrp2,Lef1,Arg1,Pam,Stat3,Slit2,Mak,Th,Nr0b1,Ghsr,Mgst1,Igfbp3,Grhl2,Fshb,Socs3,Tox2,Zp2,Adcyap1,Ptprn,Spata6,Fgf10,Mns1,Sstr3,Tcf21,Hspa2,Spef2,Nhlh2,Pcsk5,Cd55,Lrguk,Acsbg2,Akap14,Cd44,Pzp,Lrp2,Plau,Avp,Mei1,Irf1,Ucp2,Bmp5,Adamts2,Rspo1,Iqcg,Slc6a4,Aldh1a1,Cfap157,Six4,Pgf,Maged2,Avpr1a,Lhx1,Spata20,Cnga1	24165,353305,116700,317674,360843,301121,363071,25098,306782,25153,304325,498918,25196,64566,25582,310552,161452,29221,25508,25125,360272,25677,25085,58850,84022,171341,24484,299979,25447,89829,311615,81828,24166,116660,171413,25443,363093,171044,252856,60460,64555,295327,116548,64036,296968,301120,60332,25406,252922,29216,25619,24221,315162,24508,54315,315824,287899,313589,363796,25553,24188,499…
GO:0015850	2.75322260718063e-05	0.999991793133078	20	197	organic hydroxy compound transport	BP	13581	508	Pomc,Maob,Cartpt,Stra6,Chrna6,Slc6a3,Slc22a3,Gck,Ghsr,Abcg3l3,Igfbp3,Slc18a2,Slc22a1,Abcg5,Crhr2,Chrna4,Slc6a4,Stx1a,Agtr2,Abcg8	24664,25750,29131,363071,81721,24898,29504,24385,84022,305142,24484,25549,24904,114628,64680,25590,25553,116470,24182,155192
GO:0003351	2.78021426905726e-05	0.999998287261967	6	17	epithelial cilium movement	BP	13581	508	Spef2,Dnai1,Ccdc40,Kif27,Stk36,Dnah1	64555,500442,287867,246209,301516,171339
GO:0000003	2.78294158666222e-05	0.999985106838493	69	1160	reproduction	BP	13581	508	Ada,Tbx3,Cga,Fzd5,Etnk2,Rfx2,Stra6,Foxa1,Ror2,Mas1,Tmem184a,Irx5,Inhbb,Wnt5a,Agrp,Sfrp2,Lef1,Arg1,Pam,Stat3,Slit2,Mak,Th,Nr0b1,Ghsr,Mgst1,Igfbp3,Grhl2,Fshb,Socs3,Tox2,Zp2,Adcyap1,Ptprn,Spata6,Fgf10,Mns1,Sstr3,Tcf21,Hspa2,Spef2,Nhlh2,Pcsk5,Cd55,Lrguk,Acsbg2,Akap14,Cd44,Pzp,Lrp2,Plau,Avp,Mei1,Irf1,Ucp2,Bmp5,Adamts2,Rspo1,Iqcg,Slc6a4,Aldh1a1,Cfap157,Six4,Pgf,Maged2,Avpr1a,Lhx1,Spata20,Cnga1	24165,353305,116700,317674,360843,301121,363071,25098,306782,25153,304325,498918,25196,64566,25582,310552,161452,29221,25508,25125,360272,25677,25085,58850,84022,171341,24484,299979,25447,89829,311615,81828,24166,116660,171413,25443,363093,171044,252856,60460,64555,295327,116548,64036,296968,301120,60332,25406,252922,29216,25619,24221,315162,24508,54315,315824,287899,313589,363796,25553,24188,499…
GO:0035282	2.79511234814263e-05	0.999994742437742	12	78	segmentation	BP	13581	508	Tbx3,Irx3,Fzd5,Ror2,Wnt5a,Sfrp2,Lef1,Foxb1,Foxa2,Crb2,AABR07030443.2,Lhx1	353305,307721,317674,306782,64566,310552,161452,367106,25099,366031,688173,257634
GO:0050877	3.01412068590093e-05	0.99998530973169	51	775	nervous system process	BP	13581	508	Calb1,Lrat,Scn7a,Sox14,P2rx2,Cartpt,Glp1r,Stra6,Gabra5,Gch1,Lef1,Lmx1b,Slc6a3,Acpp,Foxb1,Th,Ghsr,Tmem150c,Scn11a,Hcrt,Scnn1b,Ephb2,Adcyap1,Slitrk6,Olr200,Pkd2l1,Ppef2,Grm8,Nptx2,Neurod2,Cngb1,P2rx5,Lrp2,Crhr2,Nxnl2,Avp,Eif2ak4,Pdyn,Chrna4,Scn9a,Slc6a4,Drgx,Agtr2,Myo7a,Avpr1a,Bdnf,P2rx3,Gnat3,Olr199,Col2a1,Cnga1	83839,64047,64155,300954,114115,29131,25051,363071,29707,29244,161452,114501,24898,56780,367106,25085,84022,360916,29701,25723,24767,313633,24166,290467,293340,293937,305246,60590,288475,54276,83686,113995,29216,64680,689232,24221,114859,29190,25590,78956,25553,252880,24182,266714,25107,24225,81739,286924,405920,25412,85259
GO:0030540	3.02681910682608e-05	0.999998071363719	6	18	female genitalia development	BP	13581	508	Tbx3,Stra6,Wnt5a,Fgf10,Lrp2,Lhx1	353305,363071,64566,25443,29216,257634
GO:0048646	3.04870009691028e-05	0.999984840825264	55	850	anatomical structure formation involved in morphogenesis	BP	13581	508	Calb1,Ada,Tbx3,Irx3,Fzd5,Fgfr4,Rfx2,Stra6,Irx6,Foxa1,Ror2,Wnt5a,Sfrp2,Lef1,Shroom3,Capn3,Slit2,Thbs3,Arhgap24,Foxb1,Fbn2,Dchs1,Ghsr,Grhl2,Foxa2,Ephb2,Fgf10,Tcf21,Flna,Rbm46,Prox1,Parva,Cd44,Crb2,Tgif1,Lrp2,Crhr2,Plau,Bmper,AABR07030443.2,Tead2,Gsc,Bmp5,Aldh1a1,Six4,Pgf,Plxnb2,Ret,Grhl3,Perp,Ccl5,Lhx1,Mpig6b,Angpt4,Col2a1	83839,24165,353305,307721,317674,25114,301121,363071,307715,25098,306782,64566,310552,161452,305230,29155,360272,681309,305156,367106,689008,308912,84022,299979,25099,313633,25443,252856,293860,310548,305066,57341,25406,366031,316742,29216,64680,25619,300455,688173,308582,317715,315824,24188,299138,94203,315217,24716,298555,292949,81780,257634,406865,296269,25412
GO:0010648	3.11980036313744e-05	0.999983600778169	64	1053	negative regulation of cell communication	BP	13581	508	Frzb,Ada,Dlk1,Dkk3,Cartpt,Rph3al,Ror2,Rgs3,Inhbb,Wnt5a,Sfrp2,Lef1,Arg1,Slit2,Arhgap24,Fbn2,Nr0b1,Gck,Bpifb1,Nr4a2,Ghsr,Fermt1,Sytl4,Fgg,Hcrt,Socs3,Ephb2,Rab11fip1,Fgf10,Rgs6,Dkk2,Dusp9,Dyrk3,Ppef2,Tcf21,Fga,Cd44,Tgif1,C1ql4,Lrp2,Crhr2,Bmper,Avp,Neurod1,Araf,Irf1,Ucp2,Gsc,Optn,Bmp5,Slc6a4,Sall3,Mtnr1a,Agtr2,Ltf,Avpr1a,Ccl5,Bdnf,Mpig6b,Fbn1,Ankrd6,Col2a1,Pld2,Nod2	295691,24165,114587,171548,29131,171123,306782,54293,25196,64566,310552,161452,29221,360272,305156,689008,58850,24385,499926,54278,84022,296179,140594,24367,25723,89829,313633,498650,25443,54295,295445,293847,304775,305246,252856,361969,25406,316742,300220,29216,64680,300455,24221,29458,64363,24508,54315,317715,246294,315824,25553,364910,114211,24182,301034,25107,81780,24225,406865,83727,500430,2…
GO:0051046	3.38724341467819e-05	0.999984026779749	46	688	regulation of secretion	BP	13581	508	Pomc,Maob,Ada,Cartpt,Rph3al,Glp1r,Fgfr4,Ghrh,Tmem184a,Inhbb,Wnt5a,Chrna6,Pam,Npsr1,Gck,Ghsr,Fermt1,Sytl4,Fgg,Ssc5d,Igfbp3,Hcrt,Foxa2,Chrna3,Doc2a,Adcyap1,Rab11fip1,Fgf10,Grm8,Pcsk1,Cckar,Fga,Grm2,Crhr2,Avp,Pdyn,Chrna4,Ucp2,Slc6a4,Stx1a,Mtnr1a,Agtr2,Avpr1a,Ccl5,Pld2,Nod2	24664,25750,24165,29131,171123,25051,25114,29446,304325,25196,64566,81721,25508,300458,24385,84022,296179,140594,24367,308341,24484,25723,25099,25101,65031,24166,498650,25443,60590,25204,24889,361969,24415,64680,24221,29190,25590,54315,25553,116470,114211,24182,25107,81780,25097,291912
GO:0023057	3.42400992199373e-05	0.999981942447977	64	1056	negative regulation of signaling	BP	13581	508	Frzb,Ada,Dlk1,Dkk3,Cartpt,Rph3al,Ror2,Rgs3,Inhbb,Wnt5a,Sfrp2,Lef1,Arg1,Slit2,Arhgap24,Fbn2,Nr0b1,Gck,Bpifb1,Nr4a2,Ghsr,Fermt1,Sytl4,Fgg,Hcrt,Socs3,Ephb2,Rab11fip1,Fgf10,Rgs6,Dkk2,Dusp9,Dyrk3,Ppef2,Tcf21,Fga,Cd44,Tgif1,C1ql4,Lrp2,Crhr2,Bmper,Avp,Neurod1,Araf,Irf1,Ucp2,Gsc,Optn,Bmp5,Slc6a4,Sall3,Mtnr1a,Agtr2,Ltf,Avpr1a,Ccl5,Bdnf,Mpig6b,Fbn1,Ankrd6,Col2a1,Pld2,Nod2	295691,24165,114587,171548,29131,171123,306782,54293,25196,64566,310552,161452,29221,360272,305156,689008,58850,24385,499926,54278,84022,296179,140594,24367,25723,89829,313633,498650,25443,54295,295445,293847,304775,305246,252856,361969,25406,316742,300220,29216,64680,300455,24221,29458,64363,24508,54315,317715,246294,315824,25553,364910,114211,24182,301034,25107,81780,24225,406865,83727,500430,2…
GO:0031328	4.07442532985843e-05	0.999976723306742	83	1490	positive regulation of cellular biosynthetic process	BP	13581	508	Pomc,Rax,Tshr,Tox3,Vgll2,Tbx3,Fzd5,Neurod6,Glp1r,Ebf2,Fezf1,Fgfr4,Rfx2,Ghrh,Irx6,Foxa1,Ror2,Mas1,Otx1,Spn,Wnt5a,Epcam,Mc3r,Sfrp2,Lef1,Plagl1,Nr5a2,Lmx1b,Gsx1,Capn3,Stat3,Gck,Nr4a2,Fezf2,Grhl2,Foxa2,Tox2,Pkib,Adcyap1,Ptprn,Barhl2,Fgf10,Six6,Ehf,Rfx5,Tcf21,Spag8,Maged1,Nhlh2,Neurod2,Prox1,Pitx1,Rnasel,Macc1,Crhr2,Avp,Neurod1,Tead2,Eif2ak4,Elf3,Irf1,Bmp5,Irf6,Satb2,Akna,Vipr2,Mtnr1a,Agtr2,Six4,Ass1,…	24664,114213,25360,291908,309772,353305,317674,500137,25051,361060,500048,25114,301121,29446,307715,25098,306782,25153,25646,24796,64566,171577,29310,310552,161452,25157,60349,114501,288457,29155,25125,24385,54278,305719,299979,25099,311615,24678,24166,116660,65050,25443,314221,295965,310659,252856,362508,84469,295327,54276,305066,113983,359726,314539,64680,24221,29458,308582,114859,304815,24508,…
GO:0042417	4.26908373092272e-05	0.999994993596596	8	37	dopamine metabolic process	BP	13581	508	Maob,Gch1,Slc6a3,Th,Nr4a2,Dao,Ddc,Agtr2	25750,29244,24898,25085,54278,114027,24311,24182
GO:0032940	4.46928308447482e-05	0.999977565432051	53	841	secretion by cell	BP	13581	508	Pomc,Maob,Tbx3,Cga,Cartpt,Rph3al,Glp1r,Fgfr4,Ghrh,Inhbb,Wnt5a,Chrna6,Pam,Gck,Ghsr,Fermt1,Sytl4,Fgg,Ssc5d,Slc18a2,Hcrt,Foxa2,Chrna3,Doc2a,Adcyap1,Ptprn,Rab11fip1,Fgf10,Grm8,Cbln4,Pcsk1,Pcsk5,Cckar,Fga,Grm2,Lrp2,Crhr2,Avp,Neurod1,Pdyn,Chrna4,Ucp2,Optn,Slc6a4,Stx1a,Mtnr1a,Agtr2,Avpr1a,Ccl5,Bdnf,Mttp,Pld2,Nod2	24664,25750,353305,116700,29131,171123,25051,25114,29446,25196,64566,81721,25508,24385,84022,296179,140594,24367,308341,25549,25723,25099,25101,65031,24166,116660,498650,25443,60590,499947,25204,116548,24889,361969,24415,29216,64680,24221,29458,29190,25590,54315,246294,25553,116470,114211,24182,25107,81780,24225,310900,25097,291912
GO:0050896	4.49751162595489e-05	0.99997026208841	260	6043	response to stimulus	BP	13581	508	Pomc,Dsc2,Tshr,Frzb,Calb1,Tox3,Maob,Ada,Il20ra,Galp,Plch1,Tbx3,Lrat,Sox14,Dlk1,Cga,P2rx2,Dkk3,Cartpt,Fzd5,Wif1,Rph3al,RT1-DOb,Glp1r,P2rx6,Bpifa1,Rnd3,Fezf1,Fgfr4,Rfx2,Ghrh,Stra6,Irx6,Foxa1,Gpr50,Ror2,Mas1,Hspb7,Gabra5,Rgs3,Igbp1b,Spn,Inhbb,Wnt5a,Epcam,Mc3r,Agrp,Vav2,Chrna6,Sfrp2,Gch1,Lef1,Arg1,Nr5a2,Pam,Plod2,Lmx1b,Capn3,Slc6a3,Acpp,Stat3,Slit2,Arhgap24,Mak,Foxb1,Fbn2,Npsr1,Th,Tshb,Slc22a3,Dchs1,…	24664,291760,25360,295691,83839,291908,25750,24165,308716,64568,310463,353305,64047,300954,114587,116700,114115,171548,29131,317674,114557,171123,365542,25051,25041,246238,295588,500048,25114,301121,29446,363071,307715,25098,117097,306782,25153,50565,29707,54293,502919,24796,25196,64566,171577,29310,25582,296603,81721,310552,29244,161452,29221,60349,25508,300901,114501,29155,24898,56780,25125,360…
GO:0009891	4.66424153630926e-05	0.999973313160048	84	1520	positive regulation of biosynthetic process	BP	13581	508	Pomc,Rax,Tshr,Tox3,Vgll2,Tbx3,Fzd5,Neurod6,Glp1r,Ebf2,Fezf1,Fgfr4,Rfx2,Ghrh,Irx6,Foxa1,Ror2,Mas1,Otx1,Spn,Wnt5a,Epcam,Mc3r,Sfrp2,Lef1,Plagl1,Nr5a2,Lmx1b,Gsx1,Capn3,Stat3,Gck,Nr4a2,Fezf2,Grhl2,Foxa2,Tox2,Pkib,Adcyap1,Ptprn,Barhl2,Fgf10,Six6,Ehf,Rfx5,Tcf21,Spag8,Maged1,Nhlh2,Neurod2,Prox1,Pitx1,Rnasel,Macc1,Crhr2,Avp,Neurod1,Tead2,Eif2ak4,Elf3,Irf1,Bmp5,Irf6,Satb2,Akna,Ltbp1,Vipr2,Mtnr1a,Agtr2,Six4…	24664,114213,25360,291908,309772,353305,317674,500137,25051,361060,500048,25114,301121,29446,307715,25098,306782,25153,25646,24796,64566,171577,29310,310552,161452,25157,60349,114501,288457,29155,25125,24385,54278,305719,299979,25099,311615,24678,24166,116660,65050,25443,314221,295965,310659,252856,362508,84469,295327,54276,305066,113983,359726,314539,64680,24221,29458,308582,114859,304815,24508,…
GO:0055078	4.73083442341389e-05	0.999994347318987	8	38	sodium ion homeostasis	BP	13581	508	Scn7a,Mc3r,Cyp11b3,Scnn1b,Avp,Agtr2,Avpr1a,Chp2	64155,29310,353498,24767,24221,24182,25107,308965
GO:0007588	4.78918244391319e-05	0.999993194880913	9	49	excretion	BP	13581	508	Npsr1,Chrna3,Abcg5,Crhr2,Avp,Agtr2,Avpr1a,Abcg8,Slc12a1	300458,25101,114628,64680,24221,24182,25107,155192,25065
GO:0120036	4.86634214216402e-05	0.999973363362748	70	1176	plasma membrane bounded cell projection organization	BP	13581	508	Tshr,Cpne9,Fezf1,Rfx2,Bhlhe22,Wnt5a,Vav2,Sfrp2,Dnaaf3,Slit2,Arhgap24,Mak,Foxb1,Nr4a2,Fezf2,Chodl,Lama5,Nrn1,Serpini1,Chrna3,Ephb2,Ccdc114,Adcyap1,Slitrk6,Spata6,Barhl2,Igsf9,Mns1,Fam161a,Cd24,Flna,Lama1,Adcy6,Spef2,Eps8l2,Ccdc151,Dnajb13,Cckar,Lrguk,Dnai1,Stk26,Parva,Ccdc40,Cd44,Lrp2,Tekt1,Eif2ak4,Ptprk,Ntng1,Bmp5,Tekt5,Kif27,Iqcg,Alkal2,Nptx1,Drgx,Cfap157,Drc1,Stk36,Plxnb2,Ret,Myo7a,Ccl5,Bdnf,Lh…	25360,297516,500048,301121,365748,64566,296603,310552,100359753,360272,305156,25677,367106,54278,305719,288289,140433,83834,116459,25101,313633,308594,24166,290467,171413,65050,304982,363093,289833,25145,293860,316758,25289,64555,361674,315465,308857,24889,296968,500442,317589,57341,287867,25406,29216,85270,114859,360302,295382,315824,363538,246209,363796,679566,266777,252880,499781,362712,301516…
GO:0019731	5.04819174958575e-05	0.999997508064048	5	15	antibacterial humoral response	BP	13581	508	Bpifa1,Sftpd,Fga,Ltf,Nod2	246238,25350,361969,301034,291912
GO:1901617	5.47600256148128e-05	0.99998405634946	18	173	organic hydroxy compound biosynthetic process	BP	13581	508	Dkk3,Fgfr4,Mas1,Wnt5a,Gch1,Slc6a3,Th,Nr4a2,Cyp11b3,Cyb5r3,Dao,Prox1,Crhr2,Ddc,Bmp5,Plcg2,Agtr2,Cyb5r2	171548,25114,25153,64566,29244,24898,25085,54278,353498,25035,114027,305066,64680,24311,315824,29337,24182,365345
GO:0010646	5.69035595211e-05	0.999964194945663	126	2546	regulation of cell communication	BP	13581	508	Pomc,Frzb,Calb1,Ada,Il20ra,Galp,Dlk1,Cga,Dkk3,Cartpt,Fzd5,Rph3al,Glp1r,Fgfr4,Ghrh,Stra6,Foxa1,Ror2,Mas1,Rgs3,Igbp1b,Inhbb,Wnt5a,Agrp,Vav2,Sfrp2,Lef1,Arg1,Capn3,Acpp,Stat3,Slit2,Arhgap24,Fbn2,Npsr1,Tshb,Nr0b1,Pla2g5,Gck,Bpifb1,Nr4a2,Ghsr,Fermt1,Sytl4,Fgg,Igfbp3,Hcrtr1,Prlh,Fshb,Hcrt,Foxa2,Socs3,Chrna3,Ephb2,Adcyap1,Rab11fip1,Fgf10,Rgs6,Arhgap8,Dkk2,Dusp9,Cd24,Dyrk3,Ppef2,Grm8,Cxcl3,Tcf21,Flna,Mage…	24664,295691,83839,24165,308716,64568,114587,116700,171548,29131,317674,171123,25051,25114,29446,363071,25098,306782,25153,54293,502919,25196,64566,25582,296603,310552,161452,29221,29155,56780,25125,360272,305156,689008,300458,25653,58850,29354,24385,499926,54278,84022,296179,140594,24367,24484,25593,63850,25447,25723,25099,89829,25101,313633,24166,498650,25443,54295,300115,295445,293847,25145,30…
GO:0061053	5.89100585096236e-05	0.999989022954567	11	71	somite development	BP	13581	508	Frzb,Ror2,Wnt5a,Sfrp2,Lef1,Foxb1,Foxa2,Crb2,AABR07030443.2,Six4,Lhx1	295691,306782,64566,310552,161452,367106,25099,366031,688173,299138,257634
GO:0051384	5.92136239332106e-05	0.999980053354665	22	245	response to glucocorticoid	BP	13581	508	Maob,Ghrh,Wnt5a,Arg1,Pam,Slit2,Th,Gpx3,Ghsr,Slc18a2,Socs3,Sftpd,Adcyap1,Sstr3,Pcsk1,Cckar,Crhr2,Agtr2,Ass1,Fabp4,Avpr1a,Ccl5	25750,29446,64566,29221,25508,360272,25085,64317,84022,25549,89829,25350,24166,171044,25204,24889,64680,24182,25698,79451,25107,81780
GO:0006584	6.00126316290286e-05	0.999991194269292	9	50	catecholamine metabolic process	BP	13581	508	Maob,Gch1,Slc6a3,Th,Nr4a2,Dao,Crhr2,Ddc,Agtr2	25750,29244,24898,25085,54278,114027,64680,24311,24182
GO:0009712	6.00126316290286e-05	0.999991194269292	9	50	catechol-containing compound metabolic process	BP	13581	508	Maob,Gch1,Slc6a3,Th,Nr4a2,Dao,Crhr2,Ddc,Agtr2	25750,29244,24898,25085,54278,114027,64680,24311,24182
GO:0060993	6.03474446963121e-05	0.999987602054486	12	85	kidney morphogenesis	BP	13581	508	Calb1,Irx3,Dchs1,Lama5,Fgf10,Tcf21,Maged1,Cd44,Agtr2,Six4,Pgf,Lhx1	83839,307721,308912,140433,25443,252856,84469,25406,24182,299138,94203,257634
GO:0007399	6.29415049831902e-05	0.999961636829762	106	2007	nervous system development	BP	13581	508	Rax,Tshr,Maob,Tbx3,Sox14,Irx3,Tpbg,Cpne9,Neurod6,Fezf1,Ghrh,Irx6,Foxa1,Ror2,Mas1,Gabra5,Otx1,Irx5,Inhbb,Bhlhe22,Wnt5a,Sfrp2,Lef1,Pls3,Pam,Lmx1b,Gsx1,Shroom3,Slc6a3,Stat3,Slit2,Foxb1,Th,Dchs1,Nr4a2,Fezf2,Ghsr,Igsf10,Chodl,Grhl2,Nrn1,Serpini1,Prlh,Foxa2,Chrna3,Ephb2,Adcyap1,Slitrk6,Barhl2,Fgf10,Rgs6,Igsf9,Sstr3,Cd24,Flna,Lama1,Adcy6,Sim1,Spef2,Pcsk1,Rnd1,Neurod2,Uncx,Ak8,Cckar,Prox1,Stk26,Cd44,Pitx…	114213,25360,25750,353305,300954,307721,83684,297516,500137,500048,29446,307715,25098,306782,25153,29707,25646,498918,25196,365748,64566,310552,161452,81748,25508,114501,288457,305230,24898,25125,360272,367106,25085,308912,54278,305719,84022,310448,288289,299979,83834,116459,63850,25099,25101,313633,24166,290467,65050,25443,54295,304982,171044,25145,293860,316758,25289,309888,64555,25204,362993,5…
GO:0007417	6.75655352842631e-05	0.999964406202537	58	934	central nervous system development	BP	13581	508	Rax,Maob,Tbx3,Neurod6,Fezf1,Ghrh,Ror2,Mas1,Gabra5,Otx1,Inhbb,Bhlhe22,Wnt5a,Sfrp2,Lef1,Pam,Lmx1b,Gsx1,Slc6a3,Stat3,Slit2,Foxb1,Th,Nr4a2,Fezf2,Grhl2,Foxa2,Ephb2,Adcyap1,Fgf10,Sstr3,Flna,Spef2,Pcsk1,Neurod2,Uncx,Ak8,Cckar,Prox1,Pitx1,Lrp2,Crhr2,Neurod1,Otp,Gsc,Bmp5,Kif27,Satb2,Slc6a4,Sall3,Drgx,Agtr2,Stk36,Plxnb2,Grhl3,Avpr1a,Lhx1,Col2a1	114213,25750,353305,500137,500048,29446,306782,25153,29707,25646,25196,365748,64566,310552,161452,25508,114501,288457,24898,25125,360272,367106,25085,54278,305719,299979,25099,313633,24166,25443,171044,293860,64555,25204,54276,29375,311833,24889,305066,113983,29216,64680,29458,294640,317715,315824,246209,501145,25553,364910,252880,24182,301516,315217,298555,25107,257634,25412
GO:0031960	7.18144140556523e-05	0.999974782690033	23	266	response to corticosteroid	BP	13581	508	Maob,Ghrh,Wnt5a,Arg1,Pam,Slit2,Th,Gpx3,Ghsr,Slc18a2,Socs3,Sftpd,Adcyap1,Sstr3,Pcsk1,Cckar,Crhr2,Agtr2,Ass1,Fabp4,Prss8,Avpr1a,Ccl5	25750,29446,64566,29221,25508,360272,25085,64317,84022,25549,89829,25350,24166,171044,25204,24889,64680,24182,25698,79451,192107,25107,81780
GO:0072080	7.64489552758226e-05	0.999983863686848	12	87	nephron tubule development	BP	13581	508	Calb1,Irx3,Dchs1,Lama5,Cd24,Tcf21,Maged1,Cd44,Agtr2,Six4,Pgf,Lhx1	83839,307721,308912,140433,25145,252856,84469,25406,24182,299138,94203,257634
GO:0030030	7.92080928713496e-05	0.999955702506499	70	1195	cell projection organization	BP	13581	508	Tshr,Cpne9,Fezf1,Rfx2,Bhlhe22,Wnt5a,Vav2,Sfrp2,Dnaaf3,Slit2,Arhgap24,Mak,Foxb1,Nr4a2,Fezf2,Chodl,Lama5,Nrn1,Serpini1,Chrna3,Ephb2,Ccdc114,Adcyap1,Slitrk6,Spata6,Barhl2,Igsf9,Mns1,Fam161a,Cd24,Flna,Lama1,Adcy6,Spef2,Eps8l2,Ccdc151,Dnajb13,Cckar,Lrguk,Dnai1,Stk26,Parva,Ccdc40,Cd44,Lrp2,Tekt1,Eif2ak4,Ptprk,Ntng1,Bmp5,Tekt5,Kif27,Iqcg,Alkal2,Nptx1,Drgx,Cfap157,Drc1,Stk36,Plxnb2,Ret,Myo7a,Ccl5,Bdnf,Lh…	25360,297516,500048,301121,365748,64566,296603,310552,100359753,360272,305156,25677,367106,54278,305719,288289,140433,83834,116459,25101,313633,308594,24166,290467,171413,65050,304982,363093,289833,25145,293860,316758,25289,64555,361674,315465,308857,24889,296968,500442,317589,57341,287867,25406,29216,85270,114859,360302,295382,315824,363538,246209,363796,679566,266777,252880,499781,362712,301516…
GO:0045893	7.92486041149036e-05	0.999956190550335	67	1145	positive regulation of transcription, DNA-templated	BP	13581	508	Pomc,Rax,Tox3,Vgll2,Tbx3,Fzd5,Neurod6,Glp1r,Ebf2,Fezf1,Rfx2,Ghrh,Irx6,Foxa1,Ror2,Otx1,Wnt5a,Epcam,Sfrp2,Lef1,Plagl1,Nr5a2,Lmx1b,Gsx1,Capn3,Stat3,Nr4a2,Fezf2,Grhl2,Foxa2,Tox2,Adcyap1,Ptprn,Barhl2,Fgf10,Six6,Ehf,Rfx5,Tcf21,Spag8,Maged1,Nhlh2,Neurod2,Prox1,Pitx1,Rnasel,Macc1,Neurod1,Tead2,Elf3,Irf1,Bmp5,Irf6,Satb2,Akna,Agtr2,Six4,Ret,Grhl3,Chp2,Lhx1,Cys1,Ctbp2,Rxrg,Chek2,Nr1i2,Nod2	24664,114213,291908,309772,353305,317674,500137,25051,361060,500048,301121,29446,307715,25098,306782,25646,64566,171577,310552,161452,25157,60349,114501,288457,29155,25125,54278,305719,299979,25099,311615,24166,116660,65050,25443,314221,295965,310659,252856,362508,84469,295327,54276,305066,113983,359726,314539,29458,308582,304815,24508,315824,364081,501145,362530,24182,299138,24716,298555,308965,…
GO:1903508	7.92486041149036e-05	0.999956190550335	67	1145	positive regulation of nucleic acid-templated transcription	BP	13581	508	Pomc,Rax,Tox3,Vgll2,Tbx3,Fzd5,Neurod6,Glp1r,Ebf2,Fezf1,Rfx2,Ghrh,Irx6,Foxa1,Ror2,Otx1,Wnt5a,Epcam,Sfrp2,Lef1,Plagl1,Nr5a2,Lmx1b,Gsx1,Capn3,Stat3,Nr4a2,Fezf2,Grhl2,Foxa2,Tox2,Adcyap1,Ptprn,Barhl2,Fgf10,Six6,Ehf,Rfx5,Tcf21,Spag8,Maged1,Nhlh2,Neurod2,Prox1,Pitx1,Rnasel,Macc1,Neurod1,Tead2,Elf3,Irf1,Bmp5,Irf6,Satb2,Akna,Agtr2,Six4,Ret,Grhl3,Chp2,Lhx1,Cys1,Ctbp2,Rxrg,Chek2,Nr1i2,Nod2	24664,114213,291908,309772,353305,317674,500137,25051,361060,500048,301121,29446,307715,25098,306782,25646,64566,171577,310552,161452,25157,60349,114501,288457,29155,25125,54278,305719,299979,25099,311615,24166,116660,65050,25443,314221,295965,310659,252856,362508,84469,295327,54276,305066,113983,359726,314539,29458,308582,304815,24508,315824,364081,501145,362530,24182,299138,24716,298555,308965,…
GO:0051952	7.95834911627216e-05	0.999983089114857	12	90	regulation of amine transport	BP	13581	508	Cartpt,Chrna6,Arg1,Gck,Ghsr,Chrna3,Crhr2,Avp,Chrna4,Stx1a,Agtr2,Avpr1a	29131,81721,29221,24385,84022,25101,64680,24221,25590,116470,24182,25107
GO:0009653	8.06652523206957e-05	0.999950175011057	106	2016	anatomical structure morphogenesis	BP	13581	508	Tshr,Frzb,Calb1,Ada,Tbx3,Irx3,Fzd5,Cpne9,Fezf1,Fgfr4,Rfx2,Frem1,Stra6,Irx6,Foxa1,Ror2,Otx1,Irx5,Bhlhe22,Wnt5a,Sfrp2,Lef1,Arg1,Nr5a2,Pam,Lmx1b,Shroom3,Capn3,Stat3,Slit2,Thbs3,Arhgap24,Foxb1,Fbn2,Th,Dchs1,Nr4a2,Fezf2,Ghsr,Lama5,Msn,Grhl2,Nrn1,Foxa2,Socs3,Chrna3,Scnn1b,Ephb2,Slitrk6,Barhl2,Fgf10,Tcf21,Flna,Lama1,Rbm46,Maged1,Spef2,Pcsk5,Spta1,Uncx,Cckar,Prox1,Stk26,Parva,Ccdc40,Cd44,Pitx1,Crb2,Tgif1…	25360,295691,83839,24165,353305,307721,317674,297516,500048,25114,301121,298185,363071,307715,25098,306782,25646,498918,365748,64566,310552,161452,29221,60349,25508,114501,305230,29155,25125,360272,681309,305156,367106,689008,25085,308912,54278,305719,84022,140433,81521,299979,83834,25099,89829,25101,24767,313633,290467,65050,25443,252856,293860,316758,310548,84469,64555,116548,289257,29375,24889…
GO:1902680	8.13556682263313e-05	0.999954983061512	67	1146	positive regulation of RNA biosynthetic process	BP	13581	508	Pomc,Rax,Tox3,Vgll2,Tbx3,Fzd5,Neurod6,Glp1r,Ebf2,Fezf1,Rfx2,Ghrh,Irx6,Foxa1,Ror2,Otx1,Wnt5a,Epcam,Sfrp2,Lef1,Plagl1,Nr5a2,Lmx1b,Gsx1,Capn3,Stat3,Nr4a2,Fezf2,Grhl2,Foxa2,Tox2,Adcyap1,Ptprn,Barhl2,Fgf10,Six6,Ehf,Rfx5,Tcf21,Spag8,Maged1,Nhlh2,Neurod2,Prox1,Pitx1,Rnasel,Macc1,Neurod1,Tead2,Elf3,Irf1,Bmp5,Irf6,Satb2,Akna,Agtr2,Six4,Ret,Grhl3,Chp2,Lhx1,Cys1,Ctbp2,Rxrg,Chek2,Nr1i2,Nod2	24664,114213,291908,309772,353305,317674,500137,25051,361060,500048,301121,29446,307715,25098,306782,25646,64566,171577,310552,161452,25157,60349,114501,288457,29155,25125,54278,305719,299979,25099,311615,24166,116660,65050,25443,314221,295965,310659,252856,362508,84469,295327,54276,305066,113983,359726,314539,29458,308582,304815,24508,315824,364081,501145,362530,24182,299138,24716,298555,308965,…
GO:0045935	8.17900474250819e-05	0.999952503825781	80	1447	positive regulation of nucleobase-containing compound metabolic process	BP	13581	508	Pomc,Rax,Tshr,Tox3,Vgll2,Tbx3,Fzd5,Neurod6,Glp1r,Ebf2,Fezf1,Fgfr4,Rfx2,Ghrh,Irx6,Foxa1,Ror2,Mas1,Otx1,Wnt5a,Epcam,Mc3r,Sfrp2,Lef1,Plagl1,Nr5a2,Lmx1b,Gsx1,Capn3,Stat3,Gck,Nr4a2,Fezf2,Igfbp3,Grhl2,Foxa2,Tox2,Pkib,Adcyap1,Ptprn,Barhl2,Fgf10,Six6,Ehf,Rfx5,Tcf21,Spag8,Maged1,Nhlh2,Neurod2,Prox1,Pitx1,Rnasel,Macc1,Crhr2,Avp,Neurod1,Tead2,Elf3,Irf1,Bmp5,Irf6,Satb2,Akna,Vipr2,Mtnr1a,Agtr2,Six4,Ret,Grhl3,…	24664,114213,25360,291908,309772,353305,317674,500137,25051,361060,500048,25114,301121,29446,307715,25098,306782,25153,25646,64566,171577,29310,310552,161452,25157,60349,114501,288457,29155,25125,24385,54278,305719,24484,299979,25099,311615,24678,24166,116660,65050,25443,314221,295965,310659,252856,362508,84469,295327,54276,305066,113983,359726,314539,64680,24221,29458,308582,304815,24508,315824,…
GO:0023051	8.33944512818572e-05	0.999946852861103	126	2567	regulation of signaling	BP	13581	508	Pomc,Frzb,Calb1,Ada,Il20ra,Galp,Dlk1,Cga,Dkk3,Cartpt,Fzd5,Rph3al,Glp1r,Fgfr4,Ghrh,Stra6,Foxa1,Ror2,Mas1,Rgs3,Igbp1b,Inhbb,Wnt5a,Agrp,Vav2,Sfrp2,Lef1,Arg1,Capn3,Acpp,Stat3,Slit2,Arhgap24,Fbn2,Npsr1,Tshb,Nr0b1,Pla2g5,Gck,Bpifb1,Nr4a2,Ghsr,Fermt1,Sytl4,Fgg,Igfbp3,Hcrtr1,Prlh,Fshb,Hcrt,Foxa2,Socs3,Chrna3,Ephb2,Adcyap1,Rab11fip1,Fgf10,Rgs6,Arhgap8,Dkk2,Dusp9,Cd24,Dyrk3,Ppef2,Grm8,Cxcl3,Tcf21,Flna,Mage…	24664,295691,83839,24165,308716,64568,114587,116700,171548,29131,317674,171123,25051,25114,29446,363071,25098,306782,25153,54293,502919,25196,64566,25582,296603,310552,161452,29221,29155,56780,25125,360272,305156,689008,300458,25653,58850,29354,24385,499926,54278,84022,296179,140594,24367,24484,25593,63850,25447,25723,25099,89829,25101,313633,24166,498650,25443,54295,300115,295445,293847,25145,30…
GO:0019730	8.76871668182922e-05	0.99999256036722	6	27	antimicrobial humoral response	BP	13581	508	Galp,Bpifa1,Sftpd,Fga,Ltf,Nod2	64568,246238,25350,361969,301034,291912
GO:0051239	8.85922040012796e-05	0.999944138638489	117	2323	regulation of multicellular organismal process	BP	13581	508	Pomc,Dsc2,Tshr,Frzb,Ada,Il20ra,Tbx3,Sox14,Dlk1,Irx3,Cga,Tpbg,Cartpt,Fzd5,Cpne9,Glp1r,Fezf1,Fgfr4,Ghrh,Foxa1,Ror2,Spn,Irx5,Inhbb,Wnt5a,Mc3r,Vav2,Sfrp2,Gch1,Lef1,Arg1,Capn3,Slc6a3,Acpp,Stat3,Slit2,Fbn2,Npsr1,Th,Nr4a2,Fezf2,Ghsr,Igsf10,Fermt1,Fgg,Chodl,Lama5,Ssc5d,Grhl2,Scn11a,Serpini1,Hcrtr1,Prlh,Fshb,Hcrt,Foxa2,Chrna3,Ephb2,Tll2,Sftpd,Adcyap1,Slitrk6,Barhl2,Rab11fip1,Fgf10,Rgs6,Cd24,Adamts18,Flna,…	24664,291760,25360,295691,24165,308716,353305,300954,114587,307721,116700,83684,29131,317674,297516,25051,500048,25114,29446,25098,306782,24796,498918,25196,64566,29310,296603,310552,29244,161452,29221,29155,24898,56780,25125,360272,689008,300458,25085,54278,305719,84022,310448,296179,24367,288289,140433,308341,299979,29701,116459,25593,63850,25447,25723,25099,25101,313633,365460,25350,24166,2904…
GO:0009617	9.52441081797536e-05	0.999958770811698	33	463	response to bacterium	BP	13581	508	Maob,Galp,Fzd5,Bpifa1,Spn,Wnt5a,Gch1,Arg1,Th,Ghsr,Mgst1,Ssc5d,Igfbp3,Socs3,Sftpd,Fgf10,Cd24,Cxcl3,Pcsk1,Cd55,Cckar,Fga,Plau,Optn,Plcg2,Plscr4,Ltf,Ass1,Mr1,Ccl5,Gpx2,Defb36,Nod2	25750,64568,317674,246238,24796,64566,29244,29221,25085,84022,171341,308341,24484,89829,25350,25443,25145,171551,25204,64036,24889,361969,25619,246294,29337,300900,301034,25698,25119,81780,29326,641640,291912
GO:0071495	0.000102452726448363	0.999943062375507	66	1135	cellular response to endogenous stimulus	BP	13581	508	Tshr,Cga,Glp1r,Fgfr4,Foxa1,Ror2,Mas1,Inhbb,Wnt5a,Agrp,Sfrp2,Lef1,Arg1,Nr5a2,Plod2,Stat3,Slit2,Fbn2,Th,Tshb,Nr0b1,Gck,Nr4a2,Ghsr,Fermt1,Hcrtr1,Fshb,Cyp11b3,Socs3,Adcyap1,Fgf10,Sstr3,Tcf21,Adcy6,Pcsk5,Cckar,Dnai1,Cd44,Crb2,Rnasel,Lrp2,Hcrtr2,Crhr2,Plau,Bmper,Ddc,Ptprk,Irf1,Gnrhr,Ucp2,Optn,Ltbp1,Slc6a4,Agtr2,Fgf20,Pgf,Ass1,Avpr1a,Ccl5,Bdnf,Lhx1,Fbn1,Rxrg,Col2a1,Nr1i2,Nod2	25360,116700,25051,25114,25098,306782,25153,25196,64566,25582,310552,161452,29221,60349,300901,25125,360272,689008,25085,25653,58850,24385,54278,84022,296179,25593,25447,353498,89829,24166,25443,171044,252856,25289,116548,24889,500442,25406,366031,359726,29216,25605,64680,25619,300455,24311,360302,24508,81668,54315,246294,59107,25553,24182,66017,94203,25698,25107,81780,24225,257634,83727,83574,25…
GO:0006928	0.000102736683170104	0.999940071054029	79	1420	movement of cell or subcellular component	BP	13581	508	Dsc2,Ada,Sox14,Fezf1,Fgfr4,Ror2,Wnt5a,Epcam,Vav2,Sfrp2,Lef1,Lmx1b,Stat3,Slit2,Arhgap24,Mak,Foxb1,Dchs1,Wdr78,Nr4a2,Fezf2,Itga11,Igsf10,Fermt1,Lama5,Msn,Igfbp3,Scnn1b,Ephb2,Ccdc114,Barhl2,Fgf10,Cd24,Cxcl3,Flna,Lama1,Spef2,Ccdc151,Pcsk5,Cckar,Dnai1,Prox1,Stk26,Parva,Synpo2,Fga,Ccdc40,Cd44,Crb2,Slc9b1,Plau,Bmper,Tekt1,Ptprk,Nsun7,Klc3,Tekt5,Kif27,Satb2,Iqcg,Drgx,Cfap157,Drc1,Six4,Pgf,Stk36,Plxnb2,Ki…	291760,24165,300954,500048,25114,306782,64566,171577,296603,310552,161452,114501,25125,360272,305156,25677,367106,308912,313417,54278,305719,315744,310448,296179,140433,81521,24484,24767,313633,308594,65050,25443,25145,171551,293860,316758,64555,315465,116548,24889,500442,305066,317589,57341,499702,361969,287867,25406,366031,365946,25619,300455,85270,360302,305339,171549,363538,246209,501145,3637…
GO:0015696	0.000121111523879638	0.999973009233294	12	93	ammonium transport	BP	13581	508	Maob,Ada,Chrna6,Slc6a3,Slc22a3,Slc18a2,Chrna3,Adcyap1,Slc22a1,Crhr2,Chrna4,Slc6a4	25750,24165,81721,24898,29504,25549,25101,24166,24904,64680,25590,25553
GO:0061326	0.000121483624021511	0.999972956193272	12	91	renal tubule development	BP	13581	508	Calb1,Irx3,Dchs1,Lama5,Cd24,Tcf21,Maged1,Cd44,Agtr2,Six4,Pgf,Lhx1	83839,307721,308912,140433,25145,252856,84469,25406,24182,299138,94203,257634
GO:0048736	0.000124667445140712	0.999964367237578	16	147	appendage development	BP	13581	508	Rax,Tbx3,Ror2,Wnt5a,Sfrp2,Lef1,Pam,Lmx1b,Fbn2,Grhl2,Fgf10,Pcsk5,Pitx1,Sall3,Idua,Col2a1	114213,353305,306782,64566,310552,161452,25508,114501,689008,299979,25443,116548,113983,364910,360904,25412
GO:0060173	0.000124667445140712	0.999964367237578	16	147	limb development	BP	13581	508	Rax,Tbx3,Ror2,Wnt5a,Sfrp2,Lef1,Pam,Lmx1b,Fbn2,Grhl2,Fgf10,Pcsk5,Pitx1,Sall3,Idua,Col2a1	114213,353305,306782,64566,310552,161452,25508,114501,689008,299979,25443,116548,113983,364910,360904,25412
GO:0009952	0.000129556236866682	0.999962818858409	16	149	anterior/posterior pattern specification	BP	13581	508	Tbx3,Fzd5,Fezf1,Ror2,Otx1,Wnt5a,Sfrp2,Lef1,Foxb1,Fezf2,Foxa2,Pcsk5,Crb2,Neurod1,AABR07030443.2,Lhx1	353305,317674,500048,306782,25646,64566,310552,161452,367106,305719,25099,116548,366031,29458,688173,257634
GO:0007600	0.000133371543868704	0.999942853453472	31	418	sensory perception	BP	13581	508	Lrat,Sox14,P2rx2,Gabra5,Lef1,Slc6a3,Acpp,Th,Tmem150c,Scn11a,Scnn1b,Adcyap1,Slitrk6,Olr200,Pkd2l1,Ppef2,Grm8,Cngb1,Lrp2,Crhr2,Nxnl2,Pdyn,Chrna4,Scn9a,Drgx,Myo7a,P2rx3,Gnat3,Olr199,Col2a1,Cnga1	64047,300954,114115,29707,161452,24898,56780,25085,360916,29701,24767,24166,290467,293340,293937,305246,60590,83686,29216,64680,689232,29190,25590,78956,252880,266714,81739,286924,405920,25412,85259
GO:0030182	0.000134854425294193	0.999923225168985	69	1191	neuron differentiation	BP	13581	508	Tshr,Irx3,Cpne9,Fezf1,Irx6,Foxa1,Gabra5,Irx5,Bhlhe22,Wnt5a,Sfrp2,Lef1,Pls3,Lmx1b,Gsx1,Stat3,Slit2,Foxb1,Th,Nr4a2,Fezf2,Chodl,Nrn1,Serpini1,Foxa2,Chrna3,Ephb2,Adcyap1,Slitrk6,Barhl2,Rgs6,Igsf9,Cd24,Flna,Lama1,Adcy6,Rnd1,Neurod2,Uncx,Cckar,Prox1,Stk26,Cd44,Tgif1,Cngb1,Lrp2,Neurod1,Eif2ak4,Ptprk,Ntng1,Otp,Bmp5,Satb2,Slc6a4,Sall3,Alkal2,Nptx1,Drgx,Agtr2,Fgf20,Plxnb2,Ret,Myo7a,Ccl5,Bdnf,Lhx1,Rxrg,Wnt8…	25360,307721,297516,500048,307715,25098,29707,498918,365748,64566,310552,161452,81748,114501,288457,25125,360272,367106,25085,54278,305719,288289,83834,116459,25099,25101,313633,24166,290467,65050,54295,304982,25145,293860,316758,25289,362993,54276,29375,24889,305066,317589,25406,316742,83686,29216,29458,114859,360302,295382,294640,315824,501145,25553,364910,679566,266777,252880,24182,66017,31521…
GO:0010628	0.00014252600965875	0.999915682096312	80	1468	positive regulation of gene expression	BP	13581	508	Pomc,Rax,Tox3,Vgll2,Tbx3,Fzd5,Neurod6,Glp1r,Ebf2,Fezf1,Fgfr4,Rfx2,Ghrh,Irx6,Foxa1,Ror2,Otx1,Wnt5a,Epcam,Sfrp2,Lef1,Plagl1,Nr5a2,Lmx1b,Gsx1,Capn3,Stat3,Nr4a2,Fezf2,Msn,Grhl2,Fshb,Foxa2,Tox2,Ephb2,Adcyap1,Ptprn,Barhl2,Fgf10,Six6,Ehf,Rfx5,Tcf21,Spag8,Rbm46,Maged1,Nhlh2,Neurod2,Prox1,Cd44,Pitx1,Rnasel,Macc1,Crhr2,Avp,Neurod1,Tead2,Eif2ak4,Elf3,Irf1,Optn,Bmp5,Irf6,Satb2,Akna,Slc6a4,Agtr2,Six4,Ret,Grhl…	24664,114213,291908,309772,353305,317674,500137,25051,361060,500048,25114,301121,29446,307715,25098,306782,25646,64566,171577,310552,161452,25157,60349,114501,288457,29155,25125,54278,305719,81521,299979,25447,25099,311615,313633,24166,116660,65050,25443,314221,295965,310659,252856,362508,310548,84469,295327,54276,305066,25406,113983,359726,314539,64680,24221,29458,308582,114859,304815,24508,2462…
GO:1901700	0.000146992967768884	0.999911354965101	86	1631	response to oxygen-containing compound	BP	13581	508	Tshr,Maob,Ada,Galp,P2rx2,Glp1r,P2rx6,Ghrh,Foxa1,Mas1,Inhbb,Wnt5a,Agrp,Gch1,Arg1,Pam,Slc6a3,Stat3,Slit2,Th,Gpx3,Nr0b1,Pla2g5,Gck,Nr4a2,Ghsr,Mgst1,Msn,Igfbp3,Slc18a2,Hcrtr1,Prlh,Cyp11b3,Foxa2,Socs3,Chrna3,Adcyap1,Ptprn,Fgf10,Sstr3,Cxcl3,Adcy6,Pcsk1,Pcsk5,Cd55,Cckar,Dnai1,Stk26,Fga,Rnasel,P2rx5,Lrp2,Hcrtr2,Crhr2,Plau,Avp,Neurod1,Tead2,Ptprk,Chrna4,Irf1,Gnrhr,Ucp2,Optn,Plcg2,Plscr4,Ltbp1,Slc6a4,Aldh1…	25360,25750,24165,64568,114115,25051,25041,29446,25098,25153,25196,64566,25582,29244,29221,25508,24898,25125,360272,25085,64317,58850,29354,24385,54278,84022,171341,81521,24484,25549,25593,63850,353498,25099,89829,25101,24166,116660,25443,171044,171551,25289,25204,116548,64036,24889,500442,317589,361969,359726,113995,29216,25605,64680,25619,24221,29458,308582,360302,25590,24508,81668,54315,246294…
GO:0060986	0.000149461051773096	0.999974846803626	9	58	endocrine hormone secretion	BP	13581	508	Pomc,Tbx3,Cga,Fgfr4,Inhbb,Rab11fip1,Crhr2,Agtr2,Avpr1a	24664,353305,116700,25114,25196,498650,64680,24182,25107
GO:0009593	0.000149694252975881	0.99997151038386	10	72	detection of chemical stimulus	BP	13581	508	P2rx2,Gck,Ssc5d,Foxa2,Olr200,Pkd2l1,Drgx,Gnat3,Olr199,Nod2	114115,24385,308341,25099,293340,293937,252880,286924,405920,291912
GO:0048871	0.000152556075147255	0.999942137900568	24	290	multicellular organismal homeostasis	BP	13581	508	Il20ra,Dlk1,Cartpt,Bpifa1,Mc3r,Stat3,Mak,Prlh,Fshb,Hcrt,Scnn1b,Sftpd,Adcy6,Cckar,Cngb1,Nxnl2,Avp,Neurod1,Ltf,Grhl3,Ccl5,Gpx2,Col2a1,Nod2	308716,114587,29131,246238,29310,25125,25677,63850,25447,25723,24767,25350,25289,24889,83686,689232,24221,29458,301034,298555,81780,29326,25412,291912
GO:0001658	0.000153071735779966	0.999974282576071	9	55	branching involved in ureteric bud morphogenesis	BP	13581	508	Dchs1,Lama5,Tcf21,Maged1,Cd44,Agtr2,Six4,Pgf,Lhx1	308912,140433,252856,84469,25406,24182,299138,94203,257634
GO:0042592	0.000157959718065551	0.999906886296093	77	1421	homeostatic process	BP	13581	508	Pomc,Calb1,Ada,Il20ra,Scn7a,Dlk1,Cartpt,Rph3al,Glp1r,Bpifa1,Fgfr4,Ghrh,Foxa1,Calb2,Mc3r,Nr5a2,Capn3,Stat3,Mak,Npsr1,Th,Slc39a4,Gck,Rab38,Slc18a2,Hcrtr1,Prlh,Fshb,Cyp11b3,Hcrt,Foxa2,Scnn1b,Slc4a5,Pnpla3,Pkib,Sftpd,Adcyap1,Ptprn,Cd24,Dyrk3,Cxcl3,Adcy6,Spta1,Cd55,Abcg5,Cckar,Cd44,Cngb1,Slc9b1,Hcrtr2,Crhr2,Plau,Nxnl2,Avp,Neurod1,Tep1,Caps2,Ucp2,Plcg2,Nptx1,Agtr2,Ltf,Fabp4,Grhl3,Avpr1a,Chp2,Ccl5,Abcg8…	24664,83839,24165,308716,64155,114587,29131,171123,25051,246238,25114,29446,25098,117059,29310,60349,29155,25125,25677,300458,25085,300051,24385,252916,25549,25593,63850,25447,353498,25723,25099,24767,297386,362972,24678,25350,24166,116660,25145,304775,171551,25289,289257,64036,114628,24889,25406,83686,365946,25605,64680,25619,689232,24221,29458,64523,366891,54315,29337,266777,24182,301034,79451,…
GO:0010557	0.000160099084742799	0.99990618639	75	1360	positive regulation of macromolecule biosynthetic process	BP	13581	508	Pomc,Rax,Tox3,Vgll2,Tbx3,Fzd5,Neurod6,Glp1r,Ebf2,Fezf1,Fgfr4,Rfx2,Ghrh,Irx6,Foxa1,Ror2,Mas1,Otx1,Spn,Wnt5a,Epcam,Sfrp2,Lef1,Plagl1,Nr5a2,Lmx1b,Gsx1,Capn3,Stat3,Gck,Nr4a2,Fezf2,Grhl2,Foxa2,Tox2,Pkib,Adcyap1,Ptprn,Barhl2,Fgf10,Six6,Ehf,Rfx5,Tcf21,Spag8,Maged1,Nhlh2,Neurod2,Prox1,Pitx1,Rnasel,Macc1,Neurod1,Tead2,Eif2ak4,Elf3,Irf1,Bmp5,Irf6,Satb2,Akna,Ltbp1,Agtr2,Six4,Ret,Grhl3,Chp2,Lhx1,Cys1,Ctbp2,R…	24664,114213,291908,309772,353305,317674,500137,25051,361060,500048,25114,301121,29446,307715,25098,306782,25153,25646,24796,64566,171577,310552,161452,25157,60349,114501,288457,29155,25125,24385,54278,305719,299979,25099,311615,24678,24166,116660,65050,25443,314221,295965,310659,252856,362508,84469,295327,54276,305066,113983,359726,314539,29458,308582,114859,304815,24508,315824,364081,501145,362…
GO:0033993	0.000163039788404558	0.999909952036844	60	1040	response to lipid	BP	13581	508	Maob,Ghrh,Foxa1,Inhbb,Wnt5a,Gch1,Lef1,Arg1,Nr5a2,Pam,Stat3,Slit2,Th,Tshb,Gpx3,Nr0b1,Nr4a2,Ghsr,Mgst1,Msn,Igfbp3,Slc18a2,Socs3,Sftpd,Adcyap1,Fgf10,Sstr3,Cxcl3,Tcf21,Adcy6,Pcsk1,Cd55,Cckar,Fga,Cd44,Lrp2,Crhr2,Plau,Avp,Tead2,Irf1,Ucp2,Plcg2,Plscr4,Ltbp1,Slc6a4,Aldh1a1,Agtr2,Ltf,Ass1,Ret,Fabp4,Prss8,Avpr1a,Ccl5,Bdnf,Rxrg,Col2a1,Nr1i2,Nod2	25750,29446,25098,25196,64566,29244,161452,29221,60349,25508,25125,360272,25085,25653,64317,58850,54278,84022,171341,81521,24484,25549,89829,25350,24166,25443,171044,171551,252856,25289,25204,64036,24889,361969,25406,29216,64680,25619,24221,308582,24508,54315,29337,300900,59107,25553,24188,24182,301034,25698,24716,79451,192107,25107,81780,24225,83574,25412,84385,291912
GO:0048048	0.000163077971944802	0.999980476457023	7	32	embryonic eye morphogenesis	BP	13581	508	Fzd5,Stra6,Fbn2,Th,Prox1,Aldh1a1,Fbn1	317674,363071,689008,25085,305066,24188,83727
GO:0048241	0.000166626141851182	0.999994037494664	4	9	epinephrine transport	BP	13581	508	Cartpt,Gck,Slc22a1,Crhr2	29131,24385,24904,64680
GO:0048806	0.000166841515300683	0.999975627161162	8	43	genitalia development	BP	13581	508	Tbx3,Stra6,Ror2,Wnt5a,Fgf10,Lrp2,Bmp5,Lhx1	353305,363071,306782,64566,25443,29216,315824,257634
GO:0007606	0.000171494598531814	0.999963323250252	11	86	sensory perception of chemical stimulus	BP	13581	508	P2rx2,Lef1,Slc6a3,Scnn1b,Olr200,Pkd2l1,Cngb1,Nxnl2,P2rx3,Gnat3,Olr199	114115,161452,24898,24767,293340,293937,83686,689232,81739,286924,405920
GO:0019226	0.00018600980934216	0.9999600018293	11	81	transmission of nerve impulse	BP	13581	508	Scn7a,P2rx2,Cartpt,Ghsr,Scn11a,Hcrt,P2rx5,Avp,Scn9a,Avpr1a,P2rx3	64155,114115,29131,84022,29701,25723,113995,24221,78956,25107,81739
GO:0048870	0.000188426823752427	0.999893036558924	65	1134	cell motility	BP	13581	508	Ada,Sox14,Fezf1,Fgfr4,Ror2,Wnt5a,Epcam,Vav2,Sfrp2,Lef1,Lmx1b,Stat3,Slit2,Arhgap24,Foxb1,Dchs1,Nr4a2,Fezf2,Itga11,Igsf10,Fermt1,Lama5,Msn,Igfbp3,Scnn1b,Barhl2,Fgf10,Cd24,Cxcl3,Flna,Lama1,Spef2,Pcsk5,Cckar,Dnai1,Prox1,Stk26,Parva,Synpo2,Fga,Ccdc40,Cd44,Crb2,Slc9b1,Plau,Bmper,Tekt1,Ptprk,Nsun7,Tekt5,Satb2,Iqcg,Drgx,Cfap157,Drc1,Six4,Pgf,Plxnb2,Ret,Ccl5,Lhx1,Angpt4,Dnah1,Pld2,Nod2	24165,300954,500048,25114,306782,64566,171577,296603,310552,161452,114501,25125,360272,305156,367106,308912,54278,305719,315744,310448,296179,140433,81521,24484,24767,65050,25443,25145,171551,293860,316758,64555,116548,24889,500442,305066,317589,57341,499702,361969,287867,25406,366031,365946,25619,300455,85270,360302,305339,363538,501145,363796,252880,499781,362712,299138,94203,315217,24716,81780…
GO:0051674	0.000188426823752427	0.999893036558924	65	1134	localization of cell	BP	13581	508	Ada,Sox14,Fezf1,Fgfr4,Ror2,Wnt5a,Epcam,Vav2,Sfrp2,Lef1,Lmx1b,Stat3,Slit2,Arhgap24,Foxb1,Dchs1,Nr4a2,Fezf2,Itga11,Igsf10,Fermt1,Lama5,Msn,Igfbp3,Scnn1b,Barhl2,Fgf10,Cd24,Cxcl3,Flna,Lama1,Spef2,Pcsk5,Cckar,Dnai1,Prox1,Stk26,Parva,Synpo2,Fga,Ccdc40,Cd44,Crb2,Slc9b1,Plau,Bmper,Tekt1,Ptprk,Nsun7,Tekt5,Satb2,Iqcg,Drgx,Cfap157,Drc1,Six4,Pgf,Plxnb2,Ret,Ccl5,Lhx1,Angpt4,Dnah1,Pld2,Nod2	24165,300954,500048,25114,306782,64566,171577,296603,310552,161452,114501,25125,360272,305156,367106,308912,54278,305719,315744,310448,296179,140433,81521,24484,24767,65050,25443,25145,171551,293860,316758,64555,116548,24889,500442,305066,317589,57341,499702,361969,287867,25406,366031,365946,25619,300455,85270,360302,305339,363538,501145,363796,252880,499781,362712,299138,94203,315217,24716,81780…
GO:0072078	0.000191207435915454	0.99996259638086	10	69	nephron tubule morphogenesis	BP	13581	508	Irx3,Dchs1,Lama5,Tcf21,Maged1,Cd44,Agtr2,Six4,Pgf,Lhx1	307721,308912,140433,252856,84469,25406,24182,299138,94203,257634
GO:0060078	0.000194650708741993	0.99994478026573	15	136	regulation of postsynaptic membrane potential	BP	13581	508	Scn7a,P2rx2,P2rx6,Chrna6,Scn11a,Hcrt,Chrna3,Adcyap1,Grin3b,P2rx5,Chrna4,Scn9a,Stx1a,Bdnf,P2rx3	64155,114115,25041,81721,29701,25723,25101,24166,170796,113995,25590,78956,116470,24225,81739
GO:0060541	0.00020283825668503	0.999929390421077	20	223	respiratory system development	BP	13581	508	Ada,Fgfr4,Stra6,Foxa1,Wnt5a,Lef1,Arg1,Lama5,Grhl2,Foxa2,Sftpd,Fgf10,Tcf21,Lama1,Spef2,Prox1,Ccdc40,Adamts2,Six4,Ass1	24165,25114,363071,25098,64566,161452,29221,140433,299979,25099,25350,25443,252856,316758,64555,305066,287867,287899,299138,25698
GO:0072088	0.000207527134430003	0.999958935588748	10	70	nephron epithelium morphogenesis	BP	13581	508	Irx3,Dchs1,Lama5,Tcf21,Maged1,Cd44,Agtr2,Six4,Pgf,Lhx1	307721,308912,140433,252856,84469,25406,24182,299138,94203,257634
GO:0033627	0.000209527061633724	0.999968247672114	8	44	cell adhesion mediated by integrin	BP	13581	508	Ada,Itga11,Fermt1,Cd24,Plau,Ret,Ccl5,Fbn1	24165,315744,296179,25145,25619,24716,81780,83727
GO:0001756	0.000209989086124924	0.999963103434379	9	56	somitogenesis	BP	13581	508	Ror2,Wnt5a,Sfrp2,Lef1,Foxb1,Foxa2,Crb2,AABR07030443.2,Lhx1	306782,64566,310552,161452,367106,25099,366031,688173,257634
GO:0015842	0.000211791357983	0.999997942739892	3	4	aminergic neurotransmitter loading into synaptic vesicle	BP	13581	508	Th,Slc18a2,Ddc	25085,25549,24311
GO:0072175	0.00021601045945467	0.999938048005713	15	139	epithelial tube formation	BP	13581	508	Irx3,Wnt5a,Sfrp2,Shroom3,Grhl2,Fgf10,Tgif1,Lrp2,AABR07030443.2,Tead2,Bmp5,Six4,Plxnb2,Ret,Grhl3	307721,64566,310552,305230,299979,25443,316742,29216,688173,308582,315824,299138,315217,24716,298555
GO:0010469	0.000217644478767605	0.999911471627579	26	373	regulation of receptor activity	BP	13581	508	Pomc,Galp,Cga,Cartpt,Ghrh,Inhbb,Wnt5a,Agrp,Sfrp2,Tshb,Prlh,Fshb,Hcrt,Ephb2,Adcyap1,Fgf10,Cxcl3,Plau,Avp,Pdyn,Chrna4,Fgf20,Pgf,Ccl5,Bdnf,Wnt8b	24664,64568,116700,29131,29446,25196,64566,25582,310552,25653,63850,25447,25723,313633,24166,25443,171551,25619,24221,29190,25590,66017,94203,81780,24225,293990
GO:1903530	0.000222075844150167	0.999890081387124	41	639	regulation of secretion by cell	BP	13581	508	Pomc,Maob,Cartpt,Rph3al,Glp1r,Fgfr4,Ghrh,Inhbb,Wnt5a,Chrna6,Pam,Gck,Ghsr,Fermt1,Sytl4,Fgg,Ssc5d,Hcrt,Foxa2,Chrna3,Doc2a,Adcyap1,Rab11fip1,Grm8,Pcsk1,Cckar,Fga,Grm2,Crhr2,Avp,Pdyn,Chrna4,Ucp2,Slc6a4,Stx1a,Mtnr1a,Agtr2,Avpr1a,Ccl5,Pld2,Nod2	24664,25750,29131,171123,25051,25114,29446,25196,64566,81721,25508,24385,84022,296179,140594,24367,308341,25723,25099,25101,65031,24166,498650,60590,25204,24889,361969,24415,64680,24221,29190,25590,54315,25553,116470,114211,24182,25107,81780,25097,291912
GO:0032098	0.000223157327111987	0.999983829968789	5	19	regulation of appetite	BP	13581	508	Pomc,Galp,Cartpt,Slc22a3,Ghsr	24664,64568,29131,29504,84022
GO:0021542	0.000226535296160811	0.999983955416634	5	17	dentate gyrus development	BP	13581	508	Neurod6,Lef1,Fezf2,Prox1,Neurod1	500137,161452,305719,305066,29458
GO:0030317	0.000230567591661227	0.999953664967251	10	72	flagellated sperm motility	BP	13581	508	Spef2,Dnai1,Ccdc40,Slc9b1,Tekt1,Nsun7,Tekt5,Iqcg,Cfap157,Dnah1	64555,500442,287867,365946,85270,305339,363538,363796,499781,171339
GO:0048585	0.000232808812337751	0.999865506144694	67	1202	negative regulation of response to stimulus	BP	13581	508	Frzb,Ada,Dlk1,Dkk3,Cartpt,Rph3al,Ror2,Rgs3,Spn,Wnt5a,Sfrp2,Lef1,Arg1,Slc6a3,Slit2,Arhgap24,Fbn2,Nr0b1,Pla2g5,Bpifb1,Nr4a2,Ghsr,Fermt1,Fgg,Foxa2,Socs3,Ephb2,Adcyap1,Parpbp,Fgf10,Rgs6,Dkk2,Dusp9,Dyrk3,Ppef2,Adamts18,Tcf21,Cd55,Fga,Cd44,Tgif1,C1ql4,Lrp2,Crhr2,Plau,Bmper,Avp,Cd59,Neurod1,Araf,Irf1,Ucp2,Gsc,Optn,Bmp5,Sall3,Agtr2,Ltf,Ccl5,Gpx2,Mpig6b,Fbn1,Ankrd6,Chek2,Col2a1,Pld2,Nod2	295691,24165,114587,171548,29131,171123,306782,54293,24796,64566,310552,161452,29221,24898,360272,305156,689008,58850,29354,499926,54278,84022,296179,24367,25099,89829,313633,24166,100310874,25443,54295,295445,293847,304775,305246,361412,252856,64036,361969,25406,316742,300220,29216,64680,25619,300455,24221,25407,29458,64363,24508,54315,317715,246294,315824,364910,24182,301034,81780,29326,406865,…
GO:0048592	0.000251008657629248	0.999926974610069	15	139	eye morphogenesis	BP	13581	508	Calb1,Fzd5,Stra6,Irx6,Irx5,Bhlhe22,Stat3,Fbn2,Th,Ephb2,Prox1,Aldh1a1,Bdnf,Lhx1,Fbn1	83839,317674,363071,307715,498918,365748,25125,689008,25085,313633,305066,24188,24225,257634,83727
GO:0046884	0.000251621430526865	0.999989409393683	4	10	follicle-stimulating hormone secretion	BP	13581	508	Tbx3,Cga,Inhbb,Crhr2	353305,116700,25196,64680
GO:0045944	0.000259899299959184	0.999857956224278	54	906	positive regulation of transcription from RNA polymerase II promoter	BP	13581	508	Pomc,Rax,Vgll2,Fzd5,Neurod6,Glp1r,Ebf2,Rfx2,Foxa1,Otx1,Wnt5a,Epcam,Sfrp2,Lef1,Plagl1,Nr5a2,Lmx1b,Gsx1,Stat3,Nr4a2,Grhl2,Foxa2,Tox2,Adcyap1,Ptprn,Barhl2,Fgf10,Six6,Ehf,Rfx5,Tcf21,Spag8,Nhlh2,Neurod2,Prox1,Pitx1,Rnasel,Macc1,Neurod1,Tead2,Elf3,Irf1,Bmp5,Irf6,Satb2,Akna,Six4,Grhl3,Chp2,Cys1,Ctbp2,Rxrg,Nr1i2,Nod2	24664,114213,309772,317674,500137,25051,361060,301121,25098,25646,64566,171577,310552,161452,25157,60349,114501,288457,25125,54278,299979,25099,311615,24166,116660,65050,25443,314221,295965,310659,252856,362508,295327,54276,305066,113983,359726,314539,29458,308582,304815,24508,315824,364081,501145,362530,299138,298555,308965,690489,81717,83574,84385,291912
GO:0046883	0.000264224886986482	0.9999031671553	21	253	regulation of hormone secretion	BP	13581	508	Pomc,Cartpt,Glp1r,Fgfr4,Ghrh,Inhbb,Gck,Ghsr,Sytl4,Fgg,Foxa2,Adcyap1,Rab11fip1,Cckar,Fga,Crhr2,Ucp2,Mtnr1a,Agtr2,Avpr1a,Ccl5	24664,29131,25051,25114,29446,25196,24385,84022,140594,24367,25099,24166,498650,24889,361969,64680,54315,114211,24182,25107,81780
GO:0072028	0.000267565582182337	0.999945202832868	10	72	nephron morphogenesis	BP	13581	508	Irx3,Dchs1,Lama5,Tcf21,Maged1,Cd44,Agtr2,Six4,Pgf,Lhx1	307721,308912,140433,252856,84469,25406,24182,299138,94203,257634
GO:0060430	0.000279103222864452	0.999987922960951	4	10	lung saccule development	BP	13581	508	Fgfr4,Stra6,Foxa1,Fgf10	25114,363071,25098,25443
GO:0048545	0.000279265769095177	0.999873116796985	32	459	response to steroid hormone	BP	13581	508	Maob,Ghrh,Foxa1,Wnt5a,Lef1,Arg1,Nr5a2,Pam,Slit2,Th,Gpx3,Nr0b1,Nr4a2,Ghsr,Slc18a2,Socs3,Sftpd,Adcyap1,Sstr3,Tcf21,Pcsk1,Cckar,Crhr2,Agtr2,Ass1,Fabp4,Prss8,Avpr1a,Ccl5,Bdnf,Rxrg,Nr1i2	25750,29446,25098,64566,161452,29221,60349,25508,360272,25085,64317,58850,54278,84022,25549,89829,25350,24166,171044,252856,25204,24889,64680,24182,25698,79451,192107,25107,81780,24225,83574,84385
GO:0051716	0.000286728212767221	0.999799762959358	218	5014	cellular response to stimulus	BP	13581	508	Pomc,Dsc2,Tshr,Frzb,Calb1,Tox3,Ada,Il20ra,Galp,Plch1,Tbx3,Lrat,Dlk1,Cga,P2rx2,Dkk3,Cartpt,Fzd5,Wif1,Rph3al,Glp1r,P2rx6,Rnd3,Fgfr4,Rfx2,Ghrh,Stra6,Foxa1,Gpr50,Ror2,Mas1,Gabra5,Rgs3,Igbp1b,Spn,Inhbb,Wnt5a,Epcam,Mc3r,Agrp,Vav2,Chrna6,Sfrp2,Gch1,Lef1,Arg1,Nr5a2,Plod2,Capn3,Acpp,Stat3,Slit2,Arhgap24,Mak,Fbn2,Npsr1,Th,Tshb,Dchs1,Slc39a4,Gpx3,Nr0b1,Pla2g5,Gck,Bpifb1,Nr4a2,Itga11,Ghsr,Fermt1,Fgg,Rab38,Cn…	24664,291760,25360,295691,83839,291908,24165,308716,64568,310463,353305,64047,114587,116700,114115,171548,29131,317674,114557,171123,25051,25041,295588,25114,301121,29446,363071,25098,117097,306782,25153,29707,54293,502919,24796,25196,64566,171577,29310,25582,296603,81721,310552,29244,161452,29221,60349,300901,29155,56780,25125,360272,305156,25677,689008,300458,25085,25653,308912,300051,64317,588…
GO:0006811	0.000287134986768157	0.999830352285273	71	1307	ion transport	BP	13581	508	Maob,Ada,Scn7a,P2rx2,Glp1r,P2rx6,Bpifa1,Fgfr4,Stra6,Gabra5,Serinc2,Chrna6,Arg1,Kcnk15,Capn3,Slc6a3,Npsr1,Slc22a3,Slc39a4,Pla2g5,Gck,Tmem150c,Scn11a,Slc18a2,Plin2,Hcrt,Chrna3,Scnn1b,Slc4a5,Ephb2,Adcyap1,Pkd2l1,Flna,Slc22a1,Hspa2,Grin3b,Slc41a3,Cckar,Grm2,Cngb1,P2rx5,Slc9b1,Lrp2,Crhr2,Avp,Osbpl5,Chrna4,Lrrc8e,Caps2,Best3,Ucp2,Slc25a24,Scn9a,Slc1a6,Plcg2,Slc6a4,Agtr2,Prss8,Maged2,Avpr1a,Ccl5,Abcg8,B…	25750,24165,64155,114115,25051,25041,246238,25114,363071,29707,313057,81721,29221,156873,29155,24898,300458,29504,300051,29354,24385,360916,29701,25549,298199,25723,25101,24767,297386,313633,24166,293937,293860,24904,60460,170796,641603,24889,24415,83686,113995,365946,29216,64680,24221,361686,25590,304203,366891,314847,54315,310791,78956,84012,29337,25553,24182,192107,113947,25107,81780,155192,24…
GO:0048608	0.00029681372677685	0.999866546774288	31	433	reproductive structure development	BP	13581	508	Ada,Tbx3,Cga,Fzd5,Etnk2,Stra6,Foxa1,Ror2,Mas1,Irx5,Inhbb,Wnt5a,Sfrp2,Lef1,Slit2,Nr0b1,Ghsr,Mgst1,Grhl2,Fshb,Socs3,Tox2,Adcyap1,Ptprn,Fgf10,Tcf21,Cd44,Lrp2,Bmp5,Six4,Lhx1	24165,353305,116700,317674,360843,363071,25098,306782,25153,498918,25196,64566,310552,161452,360272,58850,84022,171341,299979,25447,89829,311615,24166,116660,25443,252856,25406,29216,315824,299138,257634
GO:0016331	0.000300246922376464	0.999906777142643	16	158	morphogenesis of embryonic epithelium	BP	13581	508	Irx3,Wnt5a,Sfrp2,Shroom3,Lama5,Grhl2,Fgf10,Tgif1,Lrp2,Tead2,Bmp5,Aldh1a1,Six4,Plxnb2,Ret,Grhl3	307721,64566,310552,305230,140433,299979,25443,316742,29216,308582,315824,24188,299138,315217,24716,298555
GO:0050886	0.000301624526998884	0.9999307958658	11	91	endocrine process	BP	13581	508	Pomc,Tbx3,Cga,Fgfr4,Inhbb,Cyp11b3,Rab11fip1,Pcsk5,Crhr2,Agtr2,Avpr1a	24664,353305,116700,25114,25196,353498,498650,116548,64680,24182,25107
GO:0030072	0.000301846195234368	0.999891429012187	20	233	peptide hormone secretion	BP	13581	508	Cartpt,Glp1r,Ghrh,Inhbb,Gck,Ghsr,Sytl4,Fgg,Slc18a2,Foxa2,Adcyap1,Ptprn,Cckar,Fga,Crhr2,Neurod1,Ucp2,Mtnr1a,Avpr1a,Ccl5	29131,25051,29446,25196,24385,84022,140594,24367,25549,25099,24166,116660,24889,361969,64680,29458,54315,114211,25107,81780
GO:0021953	0.00031371282462558	0.999902175906059	16	159	central nervous system neuron differentiation	BP	13581	508	Bhlhe22,Wnt5a,Sfrp2,Lef1,Lmx1b,Gsx1,Slit2,Nr4a2,Fezf2,Ephb2,Uncx,Prox1,Otp,Satb2,Sall3,Lhx1	365748,64566,310552,161452,114501,288457,360272,54278,305719,313633,29375,305066,294640,501145,364910,257634
GO:0021854	0.000317462405692587	0.999965730318942	6	27	hypothalamus development	BP	13581	508	Rax,Lef1,Gsx1,Foxb1,Crhr2,Otp	114213,161452,288457,367106,64680,294640
GO:0061333	0.0003176301489386	0.999933440665476	10	73	renal tubule morphogenesis	BP	13581	508	Irx3,Dchs1,Lama5,Tcf21,Maged1,Cd44,Agtr2,Six4,Pgf,Lhx1	307721,308912,140433,252856,84469,25406,24182,299138,94203,257634
GO:0070374	0.000319890010109773	0.999899774575083	16	171	positive regulation of ERK1 and ERK2 cascade	BP	13581	508	Fgfr4,Npsr1,Pla2g5,Fgg,Hcrtr1,Adcyap1,Fgf10,Arhgap8,Fga,Cd44,Bmper,Araf,Alkal2,Fgf20,Ccl5,Nod2	25114,300458,29354,24367,25593,24166,25443,300115,361969,25406,300455,64363,679566,66017,81780,291912
GO:0035107	0.00032740846551826	0.999907131065671	14	128	appendage morphogenesis	BP	13581	508	Tbx3,Ror2,Wnt5a,Sfrp2,Lef1,Lmx1b,Fbn2,Grhl2,Fgf10,Pcsk5,Pitx1,Sall3,Idua,Col2a1	353305,306782,64566,310552,161452,114501,689008,299979,25443,116548,113983,364910,360904,25412
GO:0035108	0.00032740846551826	0.999907131065671	14	128	limb morphogenesis	BP	13581	508	Tbx3,Ror2,Wnt5a,Sfrp2,Lef1,Lmx1b,Fbn2,Grhl2,Fgf10,Pcsk5,Pitx1,Sall3,Idua,Col2a1	353305,306782,64566,310552,161452,114501,689008,299979,25443,116548,113983,364910,360904,25412
GO:0097722	0.000336381802479497	0.999928853691635	10	75	sperm motility	BP	13581	508	Spef2,Dnai1,Ccdc40,Slc9b1,Tekt1,Nsun7,Tekt5,Iqcg,Cfap157,Dnah1	64555,500442,287867,365946,85270,305339,363538,363796,499781,171339
GO:0060675	0.00034175435824271	0.999935298012922	9	61	ureteric bud morphogenesis	BP	13581	508	Dchs1,Lama5,Tcf21,Maged1,Cd44,Agtr2,Six4,Pgf,Lhx1	308912,140433,252856,84469,25406,24182,299138,94203,257634
GO:0033555	0.000342540414091913	0.999920312501133	11	89	multicellular organismal response to stress	BP	13581	508	P2rx2,Gabra5,Gch1,Nr4a2,Hcrt,Adcyap1,Neurod2,Scn9a,Ret,Bdnf,P2rx3	114115,29707,29244,54278,25723,24166,54276,78956,24716,24225,81739
GO:0050878	0.000344970521585132	0.999861260183128	24	308	regulation of body fluid levels	BP	13581	508	Ada,Bpifa1,Vav2,Pam,Slc6a3,Foxb1,Fgg,Cyp11b3,Foxa2,Scnn1b,Slc4a5,Ephb2,Fgf10,Adamts18,Flna,Adcy6,Cckar,Fga,Plau,Avp,Grhl3,Avpr1a,Mpig6b,Clcnka	24165,246238,296603,25508,24898,367106,24367,353498,25099,24767,297386,313633,25443,361412,293860,25289,24889,361969,25619,24221,298555,25107,406865,79425
GO:0048511	0.00034654257399244	0.999854877630009	26	344	rhythmic process	BP	13581	508	Ada,Sox14,Cartpt,Ghrh,Wnt5a,Mc3r,Agrp,Pam,Slit2,Th,Hcrtr1,Fshb,Adcyap1,Ptprn,Maged1,Nhlh2,Prokr1,Prox1,Hcrtr2,Ddc,Gnrhr,Slc6a4,Aldh1a1,Mtnr1a,Bdnf,Mttp	24165,300954,29131,29446,64566,29310,25582,25508,360272,25085,25593,25447,24166,116660,84469,295327,192648,305066,25605,24311,81668,25553,24188,114211,24225,310900
GO:0061458	0.000356039676482316	0.999838102520318	31	438	reproductive system development	BP	13581	508	Ada,Tbx3,Cga,Fzd5,Etnk2,Stra6,Foxa1,Ror2,Mas1,Irx5,Inhbb,Wnt5a,Sfrp2,Lef1,Slit2,Nr0b1,Ghsr,Mgst1,Grhl2,Fshb,Socs3,Tox2,Adcyap1,Ptprn,Fgf10,Tcf21,Cd44,Lrp2,Bmp5,Six4,Lhx1	24165,353305,116700,317674,360843,363071,25098,306782,25153,498918,25196,64566,310552,161452,360272,58850,84022,171341,299979,25447,89829,311615,24166,116660,25443,252856,25406,29216,315824,299138,257634
GO:0007623	0.000365110791319314	0.999874893775809	18	202	circadian rhythm	BP	13581	508	Ada,Sox14,Cartpt,Ghrh,Mc3r,Agrp,Th,Hcrtr1,Maged1,Prokr1,Prox1,Hcrtr2,Ddc,Gnrhr,Slc6a4,Mtnr1a,Bdnf,Mttp	24165,300954,29131,29446,29310,25582,25085,25593,84469,192648,305066,25605,24311,81668,25553,114211,24225,310900
GO:0072009	0.00036560751092427	0.999907389929288	12	102	nephron epithelium development	BP	13581	508	Calb1,Irx3,Dchs1,Lama5,Cd24,Tcf21,Maged1,Cd44,Agtr2,Six4,Pgf,Lhx1	83839,307721,308912,140433,25145,252856,84469,25406,24182,299138,94203,257634
GO:0009966	0.000366152041520387	0.999761208863778	110	2260	regulation of signal transduction	BP	13581	508	Pomc,Frzb,Ada,Il20ra,Galp,Dlk1,Cga,Dkk3,Cartpt,Fzd5,Rph3al,Fgfr4,Ghrh,Stra6,Foxa1,Ror2,Mas1,Rgs3,Igbp1b,Inhbb,Wnt5a,Agrp,Vav2,Sfrp2,Lef1,Arg1,Capn3,Acpp,Stat3,Slit2,Arhgap24,Fbn2,Npsr1,Tshb,Nr0b1,Pla2g5,Bpifb1,Nr4a2,Ghsr,Fermt1,Fgg,Igfbp3,Hcrtr1,Prlh,Fshb,Hcrt,Foxa2,Socs3,Ephb2,Adcyap1,Fgf10,Rgs6,Arhgap8,Dkk2,Dusp9,Cd24,Dyrk3,Ppef2,Cxcl3,Tcf21,Flna,Maged1,Eps8l2,Pcsk5,Neurod2,Cd55,Stk26,Fga,Cd44,…	24664,295691,24165,308716,64568,114587,116700,171548,29131,317674,171123,25114,29446,363071,25098,306782,25153,54293,502919,25196,64566,25582,296603,310552,161452,29221,29155,56780,25125,360272,305156,689008,300458,25653,58850,29354,499926,54278,84022,296179,24367,24484,25593,63850,25447,25723,25099,89829,313633,24166,25443,54295,300115,295445,293847,25145,304775,305246,171551,252856,293860,84469…
GO:0050433	0.000382805299566473	0.99993549517618	8	51	regulation of catecholamine secretion	BP	13581	508	Cartpt,Chrna6,Gck,Ghsr,Crhr2,Chrna4,Stx1a,Agtr2	29131,81721,24385,84022,64680,25590,116470,24182
GO:0051254	0.000384256426399076	0.999773480340378	67	1209	positive regulation of RNA metabolic process	BP	13581	508	Pomc,Rax,Tox3,Vgll2,Tbx3,Fzd5,Neurod6,Glp1r,Ebf2,Fezf1,Rfx2,Ghrh,Irx6,Foxa1,Ror2,Otx1,Wnt5a,Epcam,Sfrp2,Lef1,Plagl1,Nr5a2,Lmx1b,Gsx1,Capn3,Stat3,Nr4a2,Fezf2,Grhl2,Foxa2,Tox2,Adcyap1,Ptprn,Barhl2,Fgf10,Six6,Ehf,Rfx5,Tcf21,Spag8,Maged1,Nhlh2,Neurod2,Prox1,Pitx1,Rnasel,Macc1,Neurod1,Tead2,Elf3,Irf1,Bmp5,Irf6,Satb2,Akna,Agtr2,Six4,Ret,Grhl3,Chp2,Lhx1,Cys1,Ctbp2,Rxrg,Chek2,Nr1i2,Nod2	24664,114213,291908,309772,353305,317674,500137,25051,361060,500048,301121,29446,307715,25098,306782,25646,64566,171577,310552,161452,25157,60349,114501,288457,29155,25125,54278,305719,299979,25099,311615,24166,116660,65050,25443,314221,295965,310659,252856,362508,84469,295327,54276,305066,113983,359726,314539,29458,308582,304815,24508,315824,364081,501145,362530,24182,299138,24716,298555,308965,…
GO:0072171	0.000386575552058063	0.999925448211659	9	62	mesonephric tubule morphogenesis	BP	13581	508	Dchs1,Lama5,Tcf21,Maged1,Cd44,Agtr2,Six4,Pgf,Lhx1	308912,140433,252856,84469,25406,24182,299138,94203,257634
GO:0015893	0.000409518483289619	0.99995359394281	6	27	drug transport	BP	13581	508	Abcg3l3,Slc18a2,Slc22a1,Slc15a2,Abcg5,Nr1i2	305142,25549,24904,60577,114628,84385
GO:0051969	0.000410024142176117	0.999965663397361	5	20	regulation of transmission of nerve impulse	BP	13581	508	Cartpt,Ghsr,Hcrt,Avp,Avpr1a	29131,84022,25723,24221,25107
GO:0035587	0.000420407195101283	0.999951849149341	6	28	purinergic receptor signaling pathway	BP	13581	508	Ada,P2rx2,P2rx6,Acpp,P2rx5,P2rx3	24165,114115,25041,56780,113995,81739
GO:0018958	0.000422781887083154	0.999898987555151	11	91	phenol-containing compound metabolic process	BP	13581	508	Maob,Cga,Wnt5a,Gch1,Slc6a3,Th,Nr4a2,Dao,Crhr2,Ddc,Agtr2	25750,116700,64566,29244,24898,25085,54278,114027,64680,24311,24182
GO:2000177	0.000423304727043376	0.999899054251687	11	88	regulation of neural precursor cell proliferation	BP	13581	508	Wnt5a,Adcyap1,Cd24,Flna,Prox1,Lrp2,Otp,Optn,Slc6a4,Bdnf,Lhx1	64566,24166,25145,293860,305066,29216,294640,246294,25553,24225,257634
GO:0007548	0.000431492897879125	0.99983150239875	22	272	sex differentiation	BP	13581	508	Tbx3,Cga,Stra6,Ror2,Mas1,Irx5,Inhbb,Wnt5a,Sfrp2,Slit2,Nr0b1,Mgst1,Fshb,Tox2,Adcyap1,Ptprn,Fgf10,Tcf21,Lrp2,Bmp5,Six4,Lhx1	353305,116700,363071,306782,25153,498918,25196,64566,310552,360272,58850,171341,25447,311615,24166,116660,25443,252856,29216,315824,299138,257634
GO:0008343	0.00044629312376426	0.999990228492497	3	6	adult feeding behavior	BP	13581	508	Cartpt,Agrp,Ghsr	29131,25582,84022
GO:0048699	0.000460288580975993	0.999722035646317	72	1310	generation of neurons	BP	13581	508	Tshr,Sox14,Irx3,Cpne9,Fezf1,Irx6,Foxa1,Gabra5,Irx5,Bhlhe22,Wnt5a,Sfrp2,Lef1,Pls3,Lmx1b,Gsx1,Stat3,Slit2,Foxb1,Th,Nr4a2,Fezf2,Igsf10,Chodl,Nrn1,Serpini1,Foxa2,Chrna3,Ephb2,Adcyap1,Slitrk6,Barhl2,Rgs6,Igsf9,Cd24,Flna,Lama1,Adcy6,Rnd1,Neurod2,Uncx,Cckar,Prox1,Stk26,Cd44,Tgif1,Cngb1,Lrp2,Neurod1,Eif2ak4,Ptprk,Ntng1,Otp,Bmp5,Satb2,Slc6a4,Sall3,Alkal2,Nptx1,Drgx,Agtr2,Fgf20,Six4,Plxnb2,Ret,Myo7a,Ccl5,B…	25360,300954,307721,297516,500048,307715,25098,29707,498918,365748,64566,310552,161452,81748,114501,288457,25125,360272,367106,25085,54278,305719,310448,288289,83834,116459,25099,25101,313633,24166,290467,65050,54295,304982,25145,293860,316758,25289,362993,54276,29375,24889,305066,317589,25406,316742,83686,29216,29458,114859,360302,295382,294640,315824,501145,25553,364910,679566,266777,252880,241…
GO:0021879	0.000474766867424305	0.999905651101731	9	63	forebrain neuron differentiation	BP	13581	508	Wnt5a,Lef1,Slit2,Fezf2,Uncx,Prox1,Otp,Satb2,Sall3	64566,161452,360272,305719,29375,305066,294640,501145,364910
GO:0001659	0.000480049780416353	0.999928921022408	7	41	temperature homeostasis	BP	13581	508	Mc3r,Stat3,Hcrt,Cckar,Avp,Ccl5,Gpx2	29310,25125,25723,24889,24221,81780,29326
GO:0022008	0.000488728066641506	0.999700284878326	76	1407	neurogenesis	BP	13581	508	Tshr,Sox14,Irx3,Cpne9,Fezf1,Irx6,Foxa1,Ror2,Gabra5,Irx5,Bhlhe22,Wnt5a,Sfrp2,Lef1,Pls3,Lmx1b,Gsx1,Stat3,Slit2,Foxb1,Th,Dchs1,Nr4a2,Fezf2,Igsf10,Chodl,Nrn1,Serpini1,Foxa2,Chrna3,Ephb2,Adcyap1,Slitrk6,Barhl2,Fgf10,Rgs6,Igsf9,Cd24,Flna,Lama1,Adcy6,Pcsk1,Rnd1,Neurod2,Uncx,Cckar,Prox1,Stk26,Cd44,Tgif1,Cngb1,Lrp2,Neurod1,Eif2ak4,Ptprk,Ntng1,Otp,Bmp5,Satb2,Slc6a4,Sall3,Alkal2,Nptx1,Drgx,Agtr2,Fgf20,Six4,…	25360,300954,307721,297516,500048,307715,25098,306782,29707,498918,365748,64566,310552,161452,81748,114501,288457,25125,360272,367106,25085,308912,54278,305719,310448,288289,83834,116459,25099,25101,313633,24166,290467,65050,25443,54295,304982,25145,293860,316758,25289,25204,362993,54276,29375,24889,305066,317589,25406,316742,83686,29216,29458,114859,360302,295382,294640,315824,501145,25553,36491…
GO:0001501	0.000523182144812935	0.999766824109884	28	385	skeletal system development	BP	13581	508	Frzb,Tbx3,Dlk1,Frem1,Ror2,Irx5,Wnt5a,Sfrp2,Pls3,Thbs3,Fbn2,Dchs1,Grhl2,Spef2,Pcsk5,Uncx,Cd44,Pitx1,Gsc,Bmp5,Satb2,Six4,Ltf,Lhx1,Idua,Mpig6b,Fbn1,Col2a1	295691,353305,114587,298185,306782,498918,64566,310552,81748,681309,689008,308912,299979,64555,116548,29375,25406,113983,317715,315824,501145,299138,301034,257634,360904,406865,83727,25412
GO:0035148	0.000527293218785268	0.999834560017962	15	151	tube formation	BP	13581	508	Irx3,Wnt5a,Sfrp2,Shroom3,Grhl2,Fgf10,Tgif1,Lrp2,AABR07030443.2,Tead2,Bmp5,Six4,Plxnb2,Ret,Grhl3	307721,64566,310552,305230,299979,25443,316742,29216,688173,308582,315824,299138,315217,24716,298555
GO:0045165	0.000536252421211867	0.999809988125337	18	204	cell fate commitment	BP	13581	508	Tbx3,Ebf2,Foxa1,Ror2,Wnt5a,Sfrp2,Gsx1,Stat3,Fezf2,Foxa2,Barhl2,Fgf10,Prox1,Pitx1,Neurod1,Gsc,Satb2,Wnt8b	353305,361060,25098,306782,64566,310552,288457,25125,305719,25099,65050,25443,305066,113983,29458,317715,501145,293990
GO:0002790	0.000549722259268148	0.999736456613206	33	498	peptide secretion	BP	13581	508	Cartpt,Rph3al,Glp1r,Ghrh,Inhbb,Wnt5a,Pam,Gck,Ghsr,Fermt1,Sytl4,Fgg,Ssc5d,Slc18a2,Foxa2,Adcyap1,Ptprn,Rab11fip1,Cbln4,Pcsk1,Pcsk5,Cckar,Fga,Crhr2,Neurod1,Ucp2,Optn,Mtnr1a,Agtr2,Avpr1a,Ccl5,Mttp,Nod2	29131,171123,25051,29446,25196,64566,25508,24385,84022,296179,140594,24367,308341,25549,25099,24166,116660,498650,499947,25204,116548,24889,361969,64680,29458,54315,246294,114211,24182,25107,81780,310900,291912
GO:0035567	0.00055875797391219	0.999900414097884	8	50	non-canonical Wnt signaling pathway	BP	13581	508	Frzb,Fzd5,Ror2,Wnt5a,Sfrp2,Rspo1,Grhl3,Ankrd6	295691,317674,306782,64566,310552,313589,298555,500430
GO:0050432	0.000572116993511737	0.999896957527884	8	54	catecholamine secretion	BP	13581	508	Cartpt,Chrna6,Gck,Ghsr,Crhr2,Chrna4,Stx1a,Agtr2	29131,81721,24385,84022,64680,25590,116470,24182
GO:0090276	0.000581298171786273	0.999799558666644	17	193	regulation of peptide hormone secretion	BP	13581	508	Cartpt,Glp1r,Ghrh,Inhbb,Gck,Ghsr,Sytl4,Fgg,Foxa2,Adcyap1,Cckar,Fga,Crhr2,Ucp2,Mtnr1a,Avpr1a,Ccl5	29131,25051,29446,25196,24385,84022,140594,24367,25099,24166,24889,361969,64680,54315,114211,25107,81780
GO:0071542	0.000589444866132686	0.999927240904571	6	30	dopaminergic neuron differentiation	BP	13581	508	Tshr,Wnt5a,Sfrp2,Lmx1b,Nr4a2,Foxa2	25360,64566,310552,114501,54278,25099
GO:0048286	0.000594209375723691	0.999892703311177	8	52	lung alveolus development	BP	13581	508	Ada,Fgfr4,Stra6,Foxa1,Wnt5a,Sftpd,Fgf10,Tcf21	24165,25114,363071,25098,64566,25350,25443,252856
GO:0031016	0.000617130157199981	0.999858292601239	10	79	pancreas development	BP	13581	508	Wnt5a,Nr5a2,Foxa2,Fgf10,Pcsk1,Cckar,Prox1,Ccdc40,Neurod1,Bmp5	64566,60349,25099,25443,25204,24889,305066,287867,29458,315824
GO:0010562	0.000618790850184197	0.999649969186686	53	937	positive regulation of phosphorus metabolic process	BP	13581	508	Tshr,Cartpt,Fzd5,Fgfr4,Ghrh,Ror2,Mas1,Spn,Inhbb,Wnt5a,Mc3r,Vav2,Sfrp2,Stat3,Npsr1,Pla2g5,Gck,Fgg,Igfbp3,Hcrtr1,Chrna3,Adcyap1,Fgf10,Arhgap8,Cd24,Hspa2,Maged1,Prox1,Stk26,Fga,Cd44,Crhr2,Bmper,Avp,Araf,Gfra2,Bmp5,Rspo1,Mst1r,Alkal2,Vipr2,Mtnr1a,Agtr2,Fgf20,Ltf,Ret,Chp2,Ccl5,Bdnf,Angpt4,Ankrd6,Chek2,Nod2	25360,29131,317674,25114,29446,306782,25153,24796,25196,64566,29310,296603,310552,25125,300458,29354,24385,24367,24484,25593,25101,24166,25443,300115,25145,60460,84469,305066,317589,361969,25406,64680,300455,24221,64363,25136,315824,313589,300999,679566,29555,114211,24182,66017,301034,24716,308965,81780,24225,296269,500430,114212,291912
GO:0045937	0.000618790850184197	0.999649969186686	53	937	positive regulation of phosphate metabolic process	BP	13581	508	Tshr,Cartpt,Fzd5,Fgfr4,Ghrh,Ror2,Mas1,Spn,Inhbb,Wnt5a,Mc3r,Vav2,Sfrp2,Stat3,Npsr1,Pla2g5,Gck,Fgg,Igfbp3,Hcrtr1,Chrna3,Adcyap1,Fgf10,Arhgap8,Cd24,Hspa2,Maged1,Prox1,Stk26,Fga,Cd44,Crhr2,Bmper,Avp,Araf,Gfra2,Bmp5,Rspo1,Mst1r,Alkal2,Vipr2,Mtnr1a,Agtr2,Fgf20,Ltf,Ret,Chp2,Ccl5,Bdnf,Angpt4,Ankrd6,Chek2,Nod2	25360,29131,317674,25114,29446,306782,25153,24796,25196,64566,29310,296603,310552,25125,300458,29354,24385,24367,24484,25593,25101,24166,25443,300115,25145,60460,84469,305066,317589,361969,25406,64680,300455,24221,64363,25136,315824,313589,300999,679566,29555,114211,24182,66017,301034,24716,308965,81780,24225,296269,500430,114212,291912
GO:0065007	0.000633806144234779	0.999558150116408	326	8099	biological regulation	BP	13581	508	Pomc,Rax,Ppp1r36,Dsc2,Tshr,Frzb,Calb1,Tox3,Maob,Ada,Il20ra,Galp,Vgll2,Plch1,Rprm,Tbx3,Lrat,Scn7a,Sox14,Dlk1,Irx3,Cga,Capn6,P2rx2,Chst8,Dkk3,Tpbg,Cartpt,Fzd5,Wif1,Cpne9,Rph3al,RT1-DOb,Neurod6,Glp1r,P2rx6,Bpifa1,Rnd3,Ebf2,Fezf1,Fgfr4,Rfx2,Ghrh,Stra6,Irx6,Foxa1,Gpr50,Ror2,Mas1,Tmem184a,Gabra5,Rgs3,Otx1,Igbp1b,Spn,Irx5,Inhbb,Bhlhe22,Serinc2,Wnt5a,Calb2,Epcam,Mc3r,Agrp,Vav2,Chrna6,Sfrp2,Gch1,Lef1,Arg1…	24664,114213,299153,291760,25360,295691,83839,291908,25750,24165,308716,64568,309772,310463,680110,353305,64047,64155,300954,114587,307721,116700,83685,114115,308511,171548,83684,29131,317674,114557,297516,171123,365542,500137,25051,25041,246238,295588,361060,500048,25114,301121,29446,363071,307715,25098,117097,306782,25153,304325,29707,54293,25646,502919,24796,498918,25196,365748,313057,64566,11…
GO:0002862	0.000647770557431983	0.999961366924287	4	13	negative regulation of inflammatory response to antigenic stimulus	BP	13581	508	Spn,Adcyap1,Gpx2,Nod2	24796,24166,29326,291912
GO:0007517	0.000690112503154455	0.999707928827979	24	320	muscle organ development	BP	13581	508	Vgll2,P2rx2,Stra6,Wnt5a,Lef1,Plagl1,Capn3,Ky,Lama5,Sgcg,Tll2,Tcf21,Prox1,Pitx1,P2rx5,Lrp2,Crhr2,AABR07030443.2,Gsc,Fgf20,Six4,Ass1,Bdnf,Rxrg	309772,114115,363071,64566,161452,25157,29155,315962,140433,305941,365460,252856,305066,113983,113995,29216,64680,688173,317715,66017,299138,25698,24225,83574
GO:0001764	0.000695347096914596	0.999786324648208	14	136	neuron migration	BP	13581	508	Sox14,Fezf1,Lmx1b,Stat3,Nr4a2,Fezf2,Igsf10,Barhl2,Flna,Cckar,Satb2,Drgx,Plxnb2,Lhx1	300954,500048,114501,25125,54278,305719,310448,65050,293860,24889,501145,252880,315217,257634
GO:0009306	0.000695438298412809	0.999670078368178	31	461	protein secretion	BP	13581	508	Cartpt,Rph3al,Glp1r,Inhbb,Wnt5a,Pam,Gck,Ghsr,Fermt1,Sytl4,Fgg,Ssc5d,Slc18a2,Foxa2,Adcyap1,Ptprn,Rab11fip1,Cbln4,Pcsk1,Pcsk5,Cckar,Fga,Crhr2,Neurod1,Ucp2,Optn,Mtnr1a,Agtr2,Ccl5,Mttp,Nod2	29131,171123,25051,25196,64566,25508,24385,84022,296179,140594,24367,308341,25549,25099,24166,116660,498650,499947,25204,116548,24889,361969,64680,29458,54315,246294,114211,24182,81780,310900,291912
GO:2000110	0.000703181327338712	0.999981960555742	3	6	negative regulation of macrophage apoptotic process	BP	13581	508	Ghsr,Ccl5,Nod2	84022,81780,291912
GO:0009893	0.000711133885063428	0.99951724753697	124	2632	positive regulation of metabolic process	BP	13581	508	Pomc,Rax,Tshr,Tox3,Maob,Vgll2,Tbx3,Cartpt,Fzd5,Neurod6,Glp1r,Ebf2,Fezf1,Fgfr4,Rfx2,Ghrh,Irx6,Foxa1,Ror2,Mas1,Otx1,Spn,Inhbb,Wnt5a,Epcam,Mc3r,Vav2,Sfrp2,Gch1,Lef1,Plagl1,Nr5a2,Lmx1b,Gsx1,Capn3,Stat3,Npsr1,Pla2g5,Gck,Nr4a2,Fezf2,Ghsr,Fgg,Msn,Igfbp3,Grhl2,Hcrtr1,Fshb,Foxa2,Tox2,Chrna3,Ephb2,Pkib,Adcyap1,Ptprn,Barhl2,Fgf10,Six6,Arhgap8,Ehf,Rfx5,Cd24,Tcf21,Spag8,Rbm46,Hspa2,Maged1,Nhlh2,Neurod2,Prox1,…	24664,114213,25360,291908,25750,309772,353305,29131,317674,500137,25051,361060,500048,25114,301121,29446,307715,25098,306782,25153,25646,24796,25196,64566,171577,29310,296603,310552,29244,161452,25157,60349,114501,288457,29155,25125,300458,29354,24385,54278,305719,84022,24367,81521,24484,299979,25593,25447,25099,311615,25101,313633,24678,24166,116660,65050,25443,314221,300115,295965,310659,25145,…
GO:0007274	0.000724283554698242	0.999906961348674	6	30	neuromuscular synaptic transmission	BP	13581	508	P2rx2,Chrna6,Chrna3,Cd24,Chrna4,P2rx3	114115,81721,25101,25145,25590,81739
GO:0072488	0.000775326898903661	0.99995262039003	4	12	ammonium transmembrane transport	BP	13581	508	Slc6a3,Slc22a3,Slc22a1,Slc6a4	24898,29504,24904,25553
GO:0042221	0.000781518711269476	0.999454624171631	151	3345	response to chemical	BP	13581	508	Tshr,Calb1,Maob,Ada,Il20ra,Galp,Lrat,Cga,P2rx2,Cartpt,Fzd5,Rph3al,Glp1r,P2rx6,Fezf1,Fgfr4,Rfx2,Ghrh,Foxa1,Ror2,Mas1,Inhbb,Wnt5a,Agrp,Chrna6,Sfrp2,Gch1,Lef1,Arg1,Nr5a2,Pam,Plod2,Lmx1b,Capn3,Slc6a3,Stat3,Slit2,Fbn2,Th,Tshb,Gpx3,Nr0b1,Pla2g5,Gck,Nr4a2,Fezf2,Ghsr,Fermt1,Fgg,Abcg3l3,Mgst1,Msn,Ssc5d,Igfbp3,Slc18a2,Hcrtr1,Plin2,Prlh,Fshb,Cyp11b3,Efhc2,Foxa2,Socs3,Tox2,Chrna3,Ephb2,Sftpd,Adcyap1,Ptprn,Ol…	25360,83839,25750,24165,308716,64568,64047,116700,114115,29131,317674,171123,25051,25041,500048,25114,301121,29446,25098,306782,25153,25196,64566,25582,81721,310552,29244,161452,29221,60349,25508,300901,114501,29155,24898,25125,360272,689008,25085,25653,64317,58850,29354,24385,54278,305719,84022,296179,24367,305142,171341,81521,308341,24484,25549,25593,298199,63850,25447,353498,302507,25099,89829…
GO:0014070	0.00079367119563191	0.999528573895881	61	1116	response to organic cyclic compound	BP	13581	508	Maob,Ada,P2rx2,P2rx6,Ghrh,Foxa1,Inhbb,Wnt5a,Lef1,Arg1,Nr5a2,Pam,Slc6a3,Stat3,Slit2,Th,Gpx3,Nr0b1,Pla2g5,Nr4a2,Ghsr,Msn,Igfbp3,Slc18a2,Plin2,Socs3,Sftpd,Adcyap1,Ptprn,Fgf10,Sstr3,Tcf21,Adcy6,Pcsk1,Cckar,Fga,Cd44,P2rx5,Lrp2,Crhr2,Plau,Avp,Irf1,Plcg2,Ltbp1,Slc6a4,Aldh1a1,Agtr2,Ass1,Fabp4,Prss8,Avpr1a,Ccl5,Bdnf,P2rx3,Rxrg,Chek2,Col2a1,Pld2,Nr1i2,Nod2	25750,24165,114115,25041,29446,25098,25196,64566,161452,29221,60349,25508,24898,25125,360272,25085,64317,58850,29354,54278,84022,81521,24484,25549,298199,89829,25350,24166,116660,25443,171044,252856,25289,25204,24889,361969,25406,113995,29216,64680,25619,24221,24508,29337,59107,25553,24188,24182,25698,79451,192107,25107,81780,24225,81739,83574,114212,25412,25097,84385,291912
GO:0001656	0.0007998653618155	0.999809504213165	10	82	metanephros development	BP	13581	508	Calb1,Irx3,Slit2,Fgf10,Tcf21,Agtr2,Six4,Ret,Lhx1,Fbn1	83839,307721,360272,25443,252856,24182,299138,24716,257634,83727
GO:0007166	0.000805825236773096	0.999475641378126	93	1864	cell surface receptor signaling pathway	BP	13581	508	Tshr,Frzb,Ada,Il20ra,Dlk1,P2rx2,Dkk3,Fzd5,Wif1,Glp1r,P2rx6,Fgfr4,Foxa1,Ror2,Spn,Inhbb,Wnt5a,Chrna6,Sfrp2,Lef1,Arg1,Acpp,Stat3,Slit2,Fbn2,Itga11,Ghsr,Fermt1,Fgg,Lama5,Adamts15,Igfbp3,Fshb,Hcrt,Foxa2,Socs3,Chrna3,Ephb2,Ptprn,Fgf10,Dkk2,Cd24,Pkd2l1,Grm8,Cxcl3,Flna,Lama1,Grin3b,Pcsk5,Cd55,Dnai1,Fga,Grm2,Cd44,Crb2,Tgif1,P2rx5,Lrp2,Crhr2,Bmper,Cd59,Ptprk,Chrna4,Irf1,Gsc,Gfra2,Bmp5,Adamts2,Plcg2,Rspo1,M…	25360,295691,24165,308716,114587,114115,171548,317674,114557,25051,25041,25114,25098,306782,24796,25196,64566,81721,310552,161452,29221,56780,25125,360272,689008,315744,84022,296179,24367,140433,300474,24484,25447,25723,25099,89829,25101,313633,116660,25443,295445,25145,293937,60590,171551,293860,316758,170796,116548,64036,500442,361969,24415,25406,366031,316742,113995,29216,64680,300455,25407,36…
GO:0060435	0.000816116186476122	1	2	2	bronchiole development	BP	13581	508	Fgf10,Tcf21	25443,252856
GO:0070371	0.000861726277328296	0.999661521029746	20	257	ERK1 and ERK2 cascade	BP	13581	508	Fgfr4,Npsr1,Pla2g5,Fgg,Hcrtr1,Ephb2,Adcyap1,Fgf10,Arhgap8,Fga,Cd44,C1ql4,Crhr2,Bmper,Avp,Araf,Alkal2,Fgf20,Ccl5,Nod2	25114,300458,29354,24367,25593,313633,24166,25443,300115,361969,25406,300220,64680,300455,24221,64363,679566,66017,81780,291912
GO:0006836	0.000866737337833871	0.999701318607378	16	178	neurotransmitter transport	BP	13581	508	Slc6a3,Th,Slc22a3,Sytl4,Slc18a2,Hcrt,Chrna3,Doc2a,Grm8,Slc22a1,Grm2,Ddc,Pdyn,Slc6a4,Stx1a,AC126641.1	24898,25085,29504,140594,25549,25723,25101,65031,60590,24904,24415,24311,29190,25553,116470,117556
GO:0021516	0.000869803562818954	0.999943805088326	4	13	dorsal spinal cord development	BP	13581	508	Gsx1,Uncx,Drgx,Lhx1	288457,29375,252880,257634
GO:0048468	0.000892925684839325	0.999419205234353	91	1795	cell development	BP	13581	508	Tshr,Frzb,Tbx3,Sox14,Irx3,P2rx2,Fzd5,Cpne9,Fezf1,Rfx2,Foxa1,Ror2,Gabra5,Irx5,Inhbb,Bhlhe22,Wnt5a,Sfrp2,Lef1,Lmx1b,Shroom3,Capn3,Stat3,Slit2,Foxb1,Th,Nr4a2,Fezf2,Igsf10,Fgg,Chodl,Lama5,Msn,Grhl2,Nrn1,Serpini1,Foxa2,Sgcg,Chrna3,Slc4a5,Ephb2,Adcyap1,Slitrk6,Barhl2,Rgs6,Igsf9,Cd24,Flna,Lama1,Adcy6,Hspa2,Spef2,Rnd1,Neurod2,Cckar,Prox1,Stk26,Parva,Cd44,Tgif1,Cngb1,Lrp2,Neurod1,AABR07030443.2,Eif2ak4,Pt…	25360,295691,353305,300954,307721,114115,317674,297516,500048,301121,25098,306782,29707,498918,25196,365748,64566,310552,161452,114501,305230,29155,25125,360272,367106,25085,54278,305719,310448,24367,288289,140433,81521,299979,83834,116459,25099,305941,25101,297386,313633,24166,290467,65050,54295,304982,25145,293860,316758,25289,60460,64555,362993,54276,24889,305066,317589,57341,25406,316742,8368…
GO:0003006	0.000922531084110334	0.999519749886699	38	609	developmental process involved in reproduction	BP	13581	508	Ada,Tbx3,Cga,Fzd5,Etnk2,Rfx2,Stra6,Foxa1,Ror2,Mas1,Tmem184a,Irx5,Inhbb,Wnt5a,Sfrp2,Lef1,Slit2,Nr0b1,Ghsr,Mgst1,Grhl2,Fshb,Socs3,Tox2,Adcyap1,Ptprn,Fgf10,Tcf21,Hspa2,Spef2,Cd44,Lrp2,Mei1,Bmp5,Iqcg,Cfap157,Six4,Lhx1	24165,353305,116700,317674,360843,301121,363071,25098,306782,25153,304325,498918,25196,64566,310552,161452,360272,58850,84022,171341,299979,25447,89829,311615,24166,116660,25443,252856,60460,64555,25406,29216,315162,315824,363796,499781,299138,257634
GO:0031325	0.000945998704581837	0.999357239509642	117	2476	positive regulation of cellular metabolic process	BP	13581	508	Pomc,Rax,Tshr,Tox3,Maob,Vgll2,Tbx3,Cartpt,Fzd5,Neurod6,Glp1r,Ebf2,Fezf1,Fgfr4,Rfx2,Ghrh,Irx6,Foxa1,Ror2,Mas1,Otx1,Spn,Inhbb,Wnt5a,Epcam,Mc3r,Vav2,Sfrp2,Lef1,Plagl1,Nr5a2,Lmx1b,Gsx1,Capn3,Stat3,Npsr1,Pla2g5,Gck,Nr4a2,Fezf2,Ghsr,Fgg,Msn,Igfbp3,Grhl2,Hcrtr1,Foxa2,Tox2,Chrna3,Pkib,Adcyap1,Ptprn,Barhl2,Fgf10,Six6,Arhgap8,Ehf,Rfx5,Cd24,Tcf21,Spag8,Hspa2,Maged1,Nhlh2,Neurod2,Prox1,Stk26,Fga,Cd44,Pitx1,R…	24664,114213,25360,291908,25750,309772,353305,29131,317674,500137,25051,361060,500048,25114,301121,29446,307715,25098,306782,25153,25646,24796,25196,64566,171577,29310,296603,310552,161452,25157,60349,114501,288457,29155,25125,300458,29354,24385,54278,305719,84022,24367,81521,24484,299979,25593,25099,311615,25101,24678,24166,116660,65050,25443,314221,300115,295965,310659,25145,252856,362508,60460…
GO:0070372	0.000954018394232104	0.999632334313777	19	241	regulation of ERK1 and ERK2 cascade	BP	13581	508	Fgfr4,Npsr1,Pla2g5,Fgg,Hcrtr1,Ephb2,Adcyap1,Fgf10,Arhgap8,Fga,Cd44,C1ql4,Crhr2,Bmper,Araf,Alkal2,Fgf20,Ccl5,Nod2	25114,300458,29354,24367,25593,313633,24166,25443,300115,361969,25406,300220,64680,300455,64363,679566,66017,81780,291912
GO:0010243	0.000959829262506685	0.999434906883916	57	1036	response to organonitrogen compound	BP	13581	508	Tshr,Ada,Galp,P2rx2,Glp1r,P2rx6,Mas1,Inhbb,Agrp,Arg1,Slc6a3,Stat3,Slit2,Th,Nr0b1,Pla2g5,Gck,Nr4a2,Ghsr,Mgst1,Igfbp3,Slc18a2,Hcrtr1,Prlh,Cyp11b3,Foxa2,Socs3,Ptprn,Adcy6,Pcsk1,Pcsk5,Cd55,Cckar,Dnai1,Fga,Rnasel,P2rx5,Hcrtr2,Plau,Ddc,Irf1,Gnrhr,Ucp2,Optn,Plcg2,Slc6a4,Agtr2,Ass1,Prss8,Avpr1a,Ccl5,Bdnf,P2rx3,Fbn1,Col2a1,Pld2,Nod2	25360,24165,64568,114115,25051,25041,25153,25196,25582,29221,24898,25125,360272,25085,58850,29354,24385,54278,84022,171341,24484,25549,25593,63850,353498,25099,89829,116660,25289,25204,116548,64036,24889,500442,361969,359726,113995,25605,25619,24311,24508,81668,54315,246294,29337,25553,24182,25698,192107,25107,81780,24225,81739,83727,25412,25097,291912
GO:0061844	0.000963651306835321	0.99993109679041	4	18	antimicrobial humoral immune response mediated by antimicrobial peptide	BP	13581	508	Galp,Bpifa1,Ltf,Nod2	64568,246238,301034,291912
GO:0032101	0.000973002289047909	0.999506102917947	35	565	regulation of response to external stimulus	BP	13581	508	Ada,Cartpt,Mas1,Spn,Wnt5a,Vav2,Arg1,Capn3,Slc6a3,Slit2,Pla2g5,Fezf2,Ghsr,Fgg,Foxa2,Socs3,Adcyap1,Fgf10,Cd24,Adamts18,Cxcl3,Cd55,Fga,Cd44,P2rx5,Plau,Cd59,Eif2ak4,Optn,Pgf,Ltf,Fabp4,Ccl5,Gpx2,Nod2	24165,29131,25153,24796,64566,296603,29221,29155,24898,360272,29354,305719,84022,24367,25099,89829,24166,25443,25145,361412,171551,64036,361969,25406,113995,25619,25407,114859,246294,94203,301034,79451,81780,29326,291912
GO:0051970	0.00101436345164622	0.999967349416208	3	7	negative regulation of transmission of nerve impulse	BP	13581	508	Hcrt,Avp,Avpr1a	25723,24221,25107
GO:0021915	0.00101976206511242	0.999657606436443	15	159	neural tube development	BP	13581	508	Foxa1,Wnt5a,Sfrp2,Shroom3,Foxb1,Dchs1,Grhl2,Foxa2,Tgif1,Lrp2,Tead2,Gsc,Bmp5,Plxnb2,Grhl3	25098,64566,310552,305230,367106,308912,299979,25099,316742,29216,308582,317715,315824,315217,298555
GO:0002861	0.00102054899360643	0.99989179094225	5	24	regulation of inflammatory response to antigenic stimulus	BP	13581	508	Spn,Adcyap1,Cd24,Gpx2,Nod2	24796,24166,25145,29326,291912
GO:0033628	0.00102381621640806	0.999858115255581	6	32	regulation of cell adhesion mediated by integrin	BP	13581	508	Ada,Fermt1,Cd24,Plau,Ret,Ccl5	24165,296179,25145,25619,24716,81780
GO:0021872	0.00103584200463609	0.999768229399795	9	70	forebrain generation of neurons	BP	13581	508	Wnt5a,Lef1,Slit2,Fezf2,Uncx,Prox1,Otp,Satb2,Sall3	64566,161452,360272,305719,29375,305066,294640,501145,364910
GO:0015874	0.00104499924823962	0.999889338390215	5	23	norepinephrine transport	BP	13581	508	Ghsr,Slc22a1,Crhr2,Stx1a,Agtr2	84022,24904,64680,116470,24182
GO:0050909	0.00107119660983783	0.999849141023027	6	34	sensory perception of taste	BP	13581	508	P2rx2,Lef1,Scnn1b,Pkd2l1,P2rx3,Gnat3	114115,161452,24767,293937,81739,286924
GO:0009755	0.00107210380943914	0.999622659361712	16	181	hormone-mediated signaling pathway	BP	13581	508	Tshr,Foxa1,Agrp,Lef1,Nr5a2,Tshb,Nr0b1,Nr4a2,Ghsr,Fshb,Sstr3,Tcf21,Crhr2,Bdnf,Rxrg,Nr1i2	25360,25098,25582,161452,60349,25653,58850,54278,84022,25447,171044,252856,64680,24225,83574,84385
GO:0072006	0.00108825435046516	0.999666227568397	13	130	nephron development	BP	13581	508	Calb1,Irx3,Dchs1,Lama5,Cd24,Tcf21,Maged1,Cd44,Agtr2,Six4,Pgf,Ret,Lhx1	83839,307721,308912,140433,25145,252856,84469,25406,24182,299138,94203,24716,257634
GO:0060713	0.0011305524279395	0.999878120447522	5	23	labyrinthine layer morphogenesis	BP	13581	508	Fzd5,Lef1,Grhl2,Socs3,Bmp5	317674,161452,299979,89829,315824
GO:0042710	0.00115927884359073	1	2	2	biofilm formation	BP	13581	508	Bpifa1,Ltf	246238,301034
GO:0044010	0.00115927884359073	1	2	2	single-species biofilm formation	BP	13581	508	Bpifa1,Ltf	246238,301034
GO:0044407	0.00115927884359073	1	2	2	single-species biofilm formation in or on host organism	BP	13581	508	Bpifa1,Ltf	246238,301034
GO:1900190	0.00115927884359073	1	2	2	regulation of single-species biofilm formation	BP	13581	508	Bpifa1,Ltf	246238,301034
GO:1900191	0.00115927884359073	1	2	2	negative regulation of single-species biofilm formation	BP	13581	508	Bpifa1,Ltf	246238,301034
GO:1900228	0.00115927884359073	1	2	2	regulation of single-species biofilm formation in or on host organism	BP	13581	508	Bpifa1,Ltf	246238,301034
GO:1900229	0.00115927884359073	1	2	2	negative regulation of single-species biofilm formation in or on host organism	BP	13581	508	Bpifa1,Ltf	246238,301034
GO:0060079	0.00119893783428117	0.999672601780343	11	100	excitatory postsynaptic potential	BP	13581	508	P2rx2,P2rx6,Chrna6,Hcrt,Chrna3,Grin3b,P2rx5,Chrna4,Stx1a,Bdnf,P2rx3	114115,25041,81721,25723,25101,170796,113995,25590,116470,24225,81739
GO:0030323	0.00120198392420441	0.99955615073492	17	202	respiratory tube development	BP	13581	508	Ada,Fgfr4,Stra6,Foxa1,Wnt5a,Arg1,Lama5,Grhl2,Foxa2,Sftpd,Fgf10,Tcf21,Lama1,Pcsk5,Prox1,Ccdc40,Adamts2	24165,25114,363071,25098,64566,29221,140433,299979,25099,25350,25443,252856,316758,116548,305066,287867,287899
GO:0040011	0.00120390975707221	0.999250638294003	69	1306	locomotion	BP	13581	508	Tshr,Ada,Sox14,Fezf1,Fgfr4,Ror2,Wnt5a,Epcam,Vav2,Sfrp2,Lef1,Lmx1b,Stat3,Slit2,Arhgap24,Foxb1,Dchs1,Nr4a2,Fezf2,Itga11,Ghsr,Igsf10,Fermt1,Lama5,Msn,Igfbp3,Scnn1b,Ephb2,Barhl2,Fgf10,Cd24,Cxcl3,Flna,Lama1,Spef2,Pcsk5,Cckar,Dnai1,Prox1,Stk26,Parva,Synpo2,Fga,Ccdc40,Cd44,Crb2,Slc9b1,Plau,Bmper,Tekt1,Ptprk,Nsun7,Tekt5,Satb2,Iqcg,Drgx,Cfap157,Drc1,Six4,Pgf,Plxnb2,Ret,Ccl5,Bdnf,Lhx1,Angpt4,Dnah1,Pld2,Nod2	25360,24165,300954,500048,25114,306782,64566,171577,296603,310552,161452,114501,25125,360272,305156,367106,308912,54278,305719,315744,84022,310448,296179,140433,81521,24484,24767,313633,65050,25443,25145,171551,293860,316758,64555,116548,24889,500442,305066,317589,57341,499702,361969,287867,25406,366031,365946,25619,300455,85270,360302,305339,363538,501145,363796,252880,499781,362712,299138,94203…
GO:0031076	0.00124613897936871	0.999819832020205	6	33	embryonic camera-type eye development	BP	13581	508	Fzd5,Stra6,Th,Fgf10,Prox1,Aldh1a1	317674,363071,25085,25443,305066,24188
GO:0009636	0.00125700073317051	0.99951770030122	18	232	response to toxic substance	BP	13581	508	Maob,Inhbb,Gch1,Arg1,Th,Gpx3,Nr4a2,Mgst1,Slc18a2,Fga,Nxnl2,Ddc,Gpx6,Scn9a,Slc6a4,Ass1,Ccl5,Gpx2	25750,25196,29244,29221,25085,64317,54278,171341,25549,361969,689232,24311,259233,78956,25553,25698,81780,29326
GO:0019220	0.00125952064221196	0.999204840994848	73	1428	regulation of phosphate metabolic process	BP	13581	508	Ppp1r36,Tshr,Cartpt,Fzd5,Fgfr4,Ghrh,Ror2,Mas1,Igbp1b,Spn,Inhbb,Wnt5a,Mc3r,Vav2,Sfrp2,Stat3,Slit2,Npsr1,Pla2g5,Gck,Fgg,Igfbp3,Hcrtr1,Foxa2,Socs3,Chrna3,Ephb2,Pkib,Adcyap1,Fgf10,Arhgap8,Tspyl2,Dusp9,Cd24,Ppef2,Grm8,Hspa2,Maged1,Prox1,Stk26,Synpo2,Fga,Cd44,C1ql4,Crhr2,Bmper,Avp,Eif2ak4,Araf,Ccdc8,Irf1,Gfra2,Bmp5,Ppp1r42,Rspo1,Mst1r,Alkal2,Vipr2,Mtnr1a,Agtr2,Fgf20,Ltf,Plxnb2,Ret,Fabp4,Chp2,Ccl5,Bdnf,…	299153,25360,29131,317674,25114,29446,306782,25153,502919,24796,25196,64566,29310,296603,310552,25125,360272,300458,29354,24385,24367,24484,25593,25099,89829,25101,313633,24678,24166,25443,300115,302612,293847,25145,305246,60590,60460,84469,305066,317589,499702,361969,25406,300220,64680,300455,24221,114859,64363,494320,24508,25136,315824,683514,313589,300999,679566,29555,114211,24182,66017,301034…
GO:0008015	0.00125974478744765	0.999412191791096	27	398	blood circulation	BP	13581	508	Pomc,Dsc2,Ada,P2rx2,Cartpt,Glp1r,Irx5,Mc3r,Gch1,Slit2,Th,Fgg,Cyp11b3,Sgcg,Slc4a5,Adcyap1,Adcy6,Prokr1,Pcsk5,Trhde,Fga,Crhr2,Avp,AABR07030443.2,Slc6a4,Agtr2,Avpr1a	24664,291760,24165,114115,29131,25051,498918,29310,29244,360272,25085,24367,353498,305941,297386,24166,25289,192648,116548,366894,361969,64680,24221,688173,25553,24182,25107
GO:0048705	0.00128387779445871	0.999540106982159	16	181	skeletal system morphogenesis	BP	13581	508	Frem1,Ror2,Irx5,Sfrp2,Thbs3,Fbn2,Grhl2,Spef2,Uncx,Gsc,Satb2,Six4,Ltf,Lhx1,Idua,Col2a1	298185,306782,498918,310552,681309,689008,299979,64555,29375,317715,501145,299138,301034,257634,360904,25412
GO:2000292	0.00135531045218201	1	2	2	regulation of defecation	BP	13581	508	Npsr1,Crhr2	300458,64680
GO:2000293	0.00135531045218201	1	2	2	negative regulation of defecation	BP	13581	508	Npsr1,Crhr2	300458,64680
GO:0030073	0.00137036629801941	0.999505435090737	16	187	insulin secretion	BP	13581	508	Cartpt,Glp1r,Inhbb,Gck,Ghsr,Sytl4,Slc18a2,Foxa2,Adcyap1,Ptprn,Cckar,Crhr2,Neurod1,Ucp2,Mtnr1a,Ccl5	29131,25051,25196,24385,84022,140594,25549,25099,24166,116660,24889,64680,29458,54315,114211,81780
GO:0014060	0.00138064256619538	0.999950463483809	3	7	regulation of epinephrine secretion	BP	13581	508	Cartpt,Gck,Crhr2	29131,24385,64680
GO:0051174	0.0013856235238162	0.999121795543866	73	1433	regulation of phosphorus metabolic process	BP	13581	508	Ppp1r36,Tshr,Cartpt,Fzd5,Fgfr4,Ghrh,Ror2,Mas1,Igbp1b,Spn,Inhbb,Wnt5a,Mc3r,Vav2,Sfrp2,Stat3,Slit2,Npsr1,Pla2g5,Gck,Fgg,Igfbp3,Hcrtr1,Foxa2,Socs3,Chrna3,Ephb2,Pkib,Adcyap1,Fgf10,Arhgap8,Tspyl2,Dusp9,Cd24,Ppef2,Grm8,Hspa2,Maged1,Prox1,Stk26,Synpo2,Fga,Cd44,C1ql4,Crhr2,Bmper,Avp,Eif2ak4,Araf,Ccdc8,Irf1,Gfra2,Bmp5,Ppp1r42,Rspo1,Mst1r,Alkal2,Vipr2,Mtnr1a,Agtr2,Fgf20,Ltf,Plxnb2,Ret,Fabp4,Chp2,Ccl5,Bdnf,…	299153,25360,29131,317674,25114,29446,306782,25153,502919,24796,25196,64566,29310,296603,310552,25125,360272,300458,29354,24385,24367,24484,25593,25099,89829,25101,313633,24678,24166,25443,300115,302612,293847,25145,305246,60590,60460,84469,305066,317589,499702,361969,25406,300220,64680,300455,24221,114859,64363,494320,24508,25136,315824,683514,313589,300999,679566,29555,114211,24182,66017,301034…
GO:0070489	0.0014187214093349	1	2	2	T cell aggregation	BP	13581	508	Spn,Msn	24796,81521
GO:0003013	0.00142164693306332	0.999330850163639	27	401	circulatory system process	BP	13581	508	Pomc,Dsc2,Ada,P2rx2,Cartpt,Glp1r,Irx5,Mc3r,Gch1,Slit2,Th,Fgg,Cyp11b3,Sgcg,Slc4a5,Adcyap1,Adcy6,Prokr1,Pcsk5,Trhde,Fga,Crhr2,Avp,AABR07030443.2,Slc6a4,Agtr2,Avpr1a	24664,291760,24165,114115,29131,25051,498918,29310,29244,360272,25085,24367,353498,305941,297386,24166,25289,192648,116548,366894,361969,64680,24221,688173,25553,24182,25107
GO:0044062	0.00145862902950544	0.999831236823186	5	25	regulation of excretion	BP	13581	508	Npsr1,Crhr2,Avp,Agtr2,Avpr1a	300458,64680,24221,24182,25107
GO:0010604	0.00145873174310506	0.998998416952041	114	2424	positive regulation of macromolecule metabolic process	BP	13581	508	Pomc,Rax,Tox3,Vgll2,Tbx3,Cartpt,Fzd5,Neurod6,Glp1r,Ebf2,Fezf1,Fgfr4,Rfx2,Ghrh,Irx6,Foxa1,Ror2,Mas1,Otx1,Spn,Inhbb,Wnt5a,Epcam,Sfrp2,Lef1,Plagl1,Nr5a2,Lmx1b,Gsx1,Capn3,Stat3,Npsr1,Pla2g5,Gck,Nr4a2,Fezf2,Fgg,Msn,Igfbp3,Grhl2,Hcrtr1,Fshb,Foxa2,Tox2,Chrna3,Ephb2,Pkib,Adcyap1,Ptprn,Barhl2,Fgf10,Six6,Arhgap8,Ehf,Rfx5,Cd24,Tcf21,Spag8,Rbm46,Hspa2,Maged1,Nhlh2,Neurod2,Prox1,Stk26,Fga,Cd44,Pitx1,Rnasel,Ma…	24664,114213,291908,309772,353305,29131,317674,500137,25051,361060,500048,25114,301121,29446,307715,25098,306782,25153,25646,24796,25196,64566,171577,310552,161452,25157,60349,114501,288457,29155,25125,300458,29354,24385,54278,305719,24367,81521,24484,299979,25593,25447,25099,311615,25101,313633,24678,24166,116660,65050,25443,314221,300115,295965,310659,25145,252856,362508,310548,60460,84469,2953…
GO:0021889	0.00146224304272855	0.999888899386082	4	14	olfactory bulb interneuron differentiation	BP	13581	508	Wnt5a,Slit2,Uncx,Sall3	64566,360272,29375,364910
GO:1903532	0.00147814367880569	0.999324453981974	25	367	positive regulation of secretion by cell	BP	13581	508	Cartpt,Rph3al,Glp1r,Fgfr4,Ghrh,Inhbb,Wnt5a,Chrna6,Gck,Fermt1,Sytl4,Fgg,Adcyap1,Pcsk1,Cckar,Fga,Crhr2,Avp,Chrna4,Slc6a4,Stx1a,Agtr2,Avpr1a,Pld2,Nod2	29131,171123,25051,25114,29446,25196,64566,81721,24385,296179,140594,24367,24166,25204,24889,361969,64680,24221,25590,25553,116470,24182,25107,25097,291912
GO:0052314	0.00147892672553947	1	2	2	phytoalexin metabolic process	BP	13581	508	Th,Ddc	25085,24311
GO:0009968	0.00148919277016155	0.999125784356756	52	935	negative regulation of signal transduction	BP	13581	508	Frzb,Ada,Dlk1,Dkk3,Rph3al,Ror2,Rgs3,Wnt5a,Sfrp2,Lef1,Arg1,Slit2,Arhgap24,Fbn2,Nr0b1,Bpifb1,Nr4a2,Fermt1,Fgg,Socs3,Ephb2,Fgf10,Rgs6,Dkk2,Dusp9,Dyrk3,Ppef2,Tcf21,Fga,Cd44,Tgif1,C1ql4,Lrp2,Crhr2,Bmper,Avp,Neurod1,Araf,Irf1,Gsc,Optn,Bmp5,Sall3,Agtr2,Ltf,Ccl5,Mpig6b,Fbn1,Ankrd6,Col2a1,Pld2,Nod2	295691,24165,114587,171548,171123,306782,54293,64566,310552,161452,29221,360272,305156,689008,58850,499926,54278,296179,24367,89829,313633,25443,54295,295445,293847,304775,305246,252856,361969,25406,316742,300220,29216,64680,300455,24221,29458,64363,24508,317715,246294,315824,364910,24182,301034,81780,406865,83727,500430,25412,25097,291912
GO:0010949	0.00150006172246923	1	2	2	negative regulation of intestinal phytosterol absorption	BP	13581	508	Abcg5,Abcg8	114628,155192
GO:0045796	0.00150006172246923	1	2	2	negative regulation of intestinal cholesterol absorption	BP	13581	508	Abcg5,Abcg8	114628,155192
GO:0060752	0.00150006172246923	1	2	2	intestinal phytosterol absorption	BP	13581	508	Abcg5,Abcg8	114628,155192
GO:1904730	0.00150006172246923	1	2	2	negative regulation of intestinal lipid absorption	BP	13581	508	Abcg5,Abcg8	114628,155192
GO:0051241	0.0015107809405802	0.999107949853113	53	968	negative regulation of multicellular organismal process	BP	13581	508	Pomc,Frzb,Ada,Irx3,Cga,Cartpt,Fgfr4,Foxa1,Inhbb,Wnt5a,Sfrp2,Lef1,Arg1,Capn3,Stat3,Slit2,Npsr1,Fezf2,Ghsr,Fermt1,Fgg,Ssc5d,Grhl2,Hcrt,Foxa2,Ephb2,Tll2,Sftpd,Adcyap1,Rab11fip1,Cd24,Adamts18,Flna,Adcy6,Neurod2,Abcg5,Fga,Cd44,Crhr2,Plau,Avp,Eif2ak4,Ucma,Irf1,Slc6a4,Agtr2,Six4,Avpr1a,Abcg8,Bdnf,Fbn1,Angpt4,Nod2	24664,295691,24165,307721,116700,29131,25114,25098,25196,64566,310552,161452,29221,29155,25125,360272,300458,305719,84022,296179,24367,308341,299979,25723,25099,313633,365460,25350,24166,498650,25145,361412,293860,25289,54276,114628,361969,25406,64680,25619,24221,114859,291312,24508,25553,24182,299138,25107,155192,24225,83727,296269,291912
GO:0060067	0.00152121825102901	1	2	2	cervix development	BP	13581	508	Wnt5a,Lhx1	64566,257634
GO:0001838	0.00152516434837356	0.999513647355333	13	133	embryonic epithelial tube formation	BP	13581	508	Irx3,Wnt5a,Sfrp2,Shroom3,Grhl2,Tgif1,Lrp2,Tead2,Bmp5,Six4,Plxnb2,Ret,Grhl3	307721,64566,310552,305230,299979,316742,29216,308582,315824,299138,315217,24716,298555
GO:0007187	0.00153317292493369	0.999509930508692	13	139	G-protein coupled receptor signaling pathway, coupled to cyclic nucleotide second messenger	BP	13581	508	Tshr,Glp1r,Ghrh,Mc3r,Adcyap1,Sstr3,Grm8,Flna,Adcy6,Gna14,Grm2,Agtr2,Gnat3	25360,25051,29446,29310,24166,171044,60590,293860,25289,309242,24415,24182,286924
GO:0043410	0.00157308879895952	0.999242964747456	28	427	positive regulation of MAPK cascade	BP	13581	508	Cartpt,Fzd5,Fgfr4,Ror2,Wnt5a,Npsr1,Pla2g5,Fgg,Igfbp3,Hcrtr1,Adcyap1,Fgf10,Arhgap8,Cd24,Maged1,Stk26,Fga,Cd44,Crhr2,Bmper,Araf,Mst1r,Alkal2,Fgf20,Ccl5,Bdnf,Ankrd6,Nod2	29131,317674,25114,306782,64566,300458,29354,24367,24484,25593,24166,25443,300115,25145,84469,317589,361969,25406,64680,300455,64363,300999,679566,66017,81780,24225,500430,291912
GO:0007018	0.00157675658902289	0.999422919886937	16	188	microtubule-based movement	BP	13581	508	Mak,Wdr78,Ccdc114,Spef2,Ccdc151,Dnai1,Ccdc40,Tekt1,Klc3,Tekt5,Kif27,Stk36,Kifc3,Dnah1,Kif19,Dynlrb2	25677,313417,308594,64555,315465,500442,287867,85270,171549,363538,246209,301516,307644,171339,303659,361415
GO:0044057	0.00160240394953375	0.999217108071754	29	448	regulation of system process	BP	13581	508	Pomc,Dsc2,Ada,Cartpt,Glp1r,Fgfr4,Irx5,Inhbb,Mc3r,Gch1,Acpp,Npsr1,Th,Ghsr,Fgg,Scn11a,Hcrt,Chrna3,Rab11fip1,Fgf10,Abcg5,Fga,Crhr2,Avp,Neurod1,Agtr2,Avpr1a,Abcg8,P2rx3	24664,291760,24165,29131,25051,25114,498918,25196,29310,29244,56780,300458,25085,84022,24367,29701,25723,25101,498650,25443,114628,361969,64680,24221,29458,24182,25107,155192,81739
GO:0008217	0.00160265622381755	0.999458555179373	14	159	regulation of blood pressure	BP	13581	508	Pomc,P2rx2,Cartpt,Glp1r,Mc3r,Gch1,Cyp11b3,Slc4a5,Pcsk5,Trhde,Crhr2,Avp,Agtr2,Avpr1a	24664,114115,29131,25051,29310,29244,353498,297386,116548,366894,64680,24221,24182,25107
GO:0001738	0.00163491064569034	0.999650344381018	8	59	morphogenesis of a polarized epithelium	BP	13581	508	Ror2,Wnt5a,Sfrp2,Lama5,Msn,Lama1,Grhl3,Ankrd6	306782,64566,310552,140433,81521,316758,298555,500430
GO:0098700	0.00168058031951911	0.999935356944868	3	7	neurotransmitter loading into synaptic vesicle	BP	13581	508	Th,Slc18a2,Ddc	25085,25549,24311
GO:0070253	0.00168165782716606	0.99993101632716	3	8	somatostatin secretion	BP	13581	508	Cartpt,Adcyap1,Cckar	29131,24166,24889
GO:0090009	0.00174152679628121	0.999932160566518	3	7	primitive streak formation	BP	13581	508	Wnt5a,Foxa2,Lhx1	64566,25099,257634
GO:1905114	0.00176407439033721	0.999144717960762	28	414	cell surface receptor signaling pathway involved in cell-cell signaling	BP	13581	508	Frzb,P2rx2,Dkk3,Fzd5,Wif1,P2rx6,Ror2,Wnt5a,Chrna6,Sfrp2,Lef1,Fermt1,Hcrt,Chrna3,Fgf10,Dkk2,Grin3b,Cd44,P2rx5,Chrna4,Gsc,Rspo1,Stx1a,Grhl3,Bdnf,P2rx3,Ankrd6,Wnt8b	295691,114115,171548,317674,114557,25041,306782,64566,81721,310552,161452,296179,25723,25101,25443,295445,170796,25406,113995,25590,317715,313589,116470,298555,24225,81739,500430,293990
GO:0072224	0.0017675067300176	0.999856133822811	4	15	metanephric glomerulus development	BP	13581	508	Tcf21,Agtr2,Ret,Lhx1	252856,24182,24716,257634
GO:0071888	0.00177024704717987	0.999926050265991	3	8	macrophage apoptotic process	BP	13581	508	Ghsr,Ccl5,Nod2	84022,81780,291912
GO:2000109	0.00177024704717987	0.999926050265991	3	8	regulation of macrophage apoptotic process	BP	13581	508	Ghsr,Ccl5,Nod2	84022,81780,291912
GO:0032102	0.00177255076515841	0.999297930450386	18	235	negative regulation of response to external stimulus	BP	13581	508	Ada,Cartpt,Spn,Wnt5a,Slc6a3,Slit2,Pla2g5,Ghsr,Fgg,Socs3,Adcyap1,Adamts18,Fga,Cd44,Plau,Ltf,Gpx2,Nod2	24165,29131,24796,64566,24898,360272,29354,84022,24367,89829,24166,361412,361969,25406,25619,301034,29326,291912
GO:0022612	0.0017822220162888	0.999420643790487	13	138	gland morphogenesis	BP	13581	508	Tbx3,Foxa1,Wnt5a,Arg1,Slit2,Lama5,Msn,Fgf10,Lama1,Prox1,Cd44,Plau,Elf3	353305,25098,64566,29221,360272,140433,81521,25443,316758,305066,25406,25619,304815
GO:0051606	0.00179536018547175	0.999358539164563	15	179	detection of stimulus	BP	13581	508	P2rx2,Irx6,Gck,Ssc5d,Foxa2,Olr200,Pkd2l1,Ppef2,Grm8,Cngb1,AABR07030443.2,Drgx,Gnat3,Olr199,Nod2	114115,307715,24385,308341,25099,293340,293937,305246,60590,83686,688173,252880,286924,405920,291912
GO:0070887	0.00181537782673162	0.99875045257575	110	2353	cellular response to chemical stimulus	BP	13581	508	Tshr,Calb1,Il20ra,Lrat,Cga,P2rx2,Glp1r,Fgfr4,Rfx2,Ghrh,Foxa1,Ror2,Mas1,Inhbb,Wnt5a,Agrp,Sfrp2,Gch1,Lef1,Arg1,Nr5a2,Plod2,Capn3,Stat3,Slit2,Fbn2,Th,Tshb,Gpx3,Nr0b1,Gck,Nr4a2,Ghsr,Fermt1,Fgg,Mgst1,Msn,Igfbp3,Slc18a2,Hcrtr1,Fshb,Cyp11b3,Efhc2,Foxa2,Socs3,Chrna3,Adcyap1,Ptprn,Fgf10,Sstr3,Cd24,Cxcl3,Tcf21,Adcy6,Pcsk5,Neurod2,Cd55,Cckar,Dnai1,Stk26,Parva,Fga,Cd44,Crb2,Tgif1,Rnasel,Lrp2,Hcrtr2,Crhr2,Pla…	25360,83839,308716,64047,116700,114115,25051,25114,301121,29446,25098,306782,25153,25196,64566,25582,310552,29244,161452,29221,60349,300901,29155,25125,360272,689008,25085,25653,64317,58850,24385,54278,84022,296179,24367,171341,81521,24484,25549,25593,25447,353498,302507,25099,89829,25101,24166,116660,25443,171044,25145,171551,252856,25289,116548,54276,64036,24889,500442,317589,57341,361969,25406…
GO:0070925	0.00183155784855785	0.999043222972044	34	550	organelle assembly	BP	13581	508	Rfx2,Dnaaf3,Capn3,Mak,Rab38,Lama5,Msn,Ccdc114,Spata6,Mns1,Fam161a,Flna,Spef2,Ccdc151,Dnajb13,Lrguk,Dnai1,Prox1,Parva,Synpo2,Ccdc40,AABR07030443.2,Tekt1,Tekt5,Kif27,Iqcg,Cfap157,Drc1,Six4,Stk36,Myo7a,Dnah1,Chek2,Aurkb	301121,100359753,29155,25677,252916,140433,81521,308594,171413,363093,289833,293860,64555,315465,308857,296968,500442,305066,57341,499702,287867,688173,85270,363538,246209,363796,499781,362712,299138,301516,266714,171339,114212,114592
GO:0043009	0.00183393874130865	0.999032720662095	35	559	chordate embryonic development	BP	13581	508	Ada,Tbx3,Dlk1,Fzd5,Etnk2,Foxa1,Ror2,Irx5,Wnt5a,Sfrp2,Lef1,Shroom3,Slit2,Foxb1,Dchs1,Grhl2,Foxa2,Socs3,Rbm46,Dsc3,Pcsk5,Crb2,Tgif1,Lrp2,AABR07030443.2,Tead2,Elf3,Gsc,Bmp5,Satb2,Six4,Plxnb2,Grhl3,Lhx1,Col2a1	24165,353305,114587,317674,360843,25098,306782,498918,64566,310552,161452,305230,360272,367106,308912,299979,25099,89829,310548,307563,116548,366031,316742,29216,688173,308582,304815,317715,315824,501145,299138,315217,298555,257634,25412
GO:0051173	0.00185780603336911	0.99871858276983	111	2372	positive regulation of nitrogen compound metabolic process	BP	13581	508	Pomc,Rax,Tshr,Tox3,Maob,Vgll2,Tbx3,Cartpt,Fzd5,Neurod6,Glp1r,Ebf2,Fezf1,Fgfr4,Rfx2,Ghrh,Irx6,Foxa1,Ror2,Mas1,Otx1,Spn,Inhbb,Wnt5a,Epcam,Mc3r,Sfrp2,Lef1,Plagl1,Nr5a2,Lmx1b,Gsx1,Capn3,Stat3,Npsr1,Pla2g5,Gck,Nr4a2,Fezf2,Fgg,Msn,Igfbp3,Grhl2,Hcrtr1,Foxa2,Tox2,Chrna3,Pkib,Adcyap1,Ptprn,Barhl2,Fgf10,Six6,Arhgap8,Ehf,Rfx5,Cd24,Tcf21,Spag8,Hspa2,Maged1,Nhlh2,Neurod2,Prox1,Stk26,Fga,Cd44,Pitx1,Rnasel,Macc…	24664,114213,25360,291908,25750,309772,353305,29131,317674,500137,25051,361060,500048,25114,301121,29446,307715,25098,306782,25153,25646,24796,25196,64566,171577,29310,310552,161452,25157,60349,114501,288457,29155,25125,300458,29354,24385,54278,305719,24367,81521,24484,299979,25593,25099,311615,25101,24678,24166,116660,65050,25443,314221,300115,295965,310659,25145,252856,362508,60460,84469,295327…
GO:0010700	0.00196678007391849	0.999914714705322	3	8	negative regulation of norepinephrine secretion	BP	13581	508	Ghsr,Crhr2,Agtr2	84022,64680,24182
GO:0060485	0.00199490523654738	0.999225966611686	17	211	mesenchyme development	BP	13581	508	Frzb,Foxa1,Wnt5a,Sfrp2,Lef1,Dchs1,Lama5,Foxa2,Fgf10,Tcf21,Flna,Crb2,Tead2,Gsc,Bmp5,Six4,Ret	295691,25098,64566,310552,161452,308912,140433,25099,25443,252856,293860,366031,308582,317715,315824,299138,24716
GO:0002237	0.00205024545164804	0.999055776643655	24	354	response to molecule of bacterial origin	BP	13581	508	Maob,Fzd5,Wnt5a,Gch1,Arg1,Th,Ghsr,Mgst1,Ssc5d,Igfbp3,Socs3,Fgf10,Cd24,Cxcl3,Pcsk1,Cd55,Cckar,Plau,Plcg2,Plscr4,Ltf,Ass1,Ccl5,Nod2	25750,317674,64566,29244,29221,25085,84022,171341,308341,24484,89829,25443,25145,171551,25204,64036,24889,25619,29337,300900,301034,25698,81780,291912
GO:0048706	0.00205608893258838	0.999440506735267	10	91	embryonic skeletal system development	BP	13581	508	Dlk1,Irx5,Wnt5a,Grhl2,Pcsk5,Gsc,Satb2,Six4,Lhx1,Col2a1	114587,498918,64566,299979,116548,317715,501145,299138,257634,25412
GO:0048242	0.00210145666362285	0.999906704651076	3	8	epinephrine secretion	BP	13581	508	Cartpt,Gck,Crhr2	29131,24385,64680
GO:0050789	0.00213019067294432	0.998445905766334	306	7623	regulation of biological process	BP	13581	508	Pomc,Rax,Ppp1r36,Dsc2,Tshr,Frzb,Calb1,Tox3,Maob,Ada,Il20ra,Galp,Vgll2,Plch1,Rprm,Tbx3,Lrat,Scn7a,Sox14,Dlk1,Irx3,Cga,Capn6,P2rx2,Dkk3,Tpbg,Cartpt,Fzd5,Wif1,Cpne9,Rph3al,RT1-DOb,Neurod6,Glp1r,P2rx6,Bpifa1,Rnd3,Ebf2,Fezf1,Fgfr4,Rfx2,Ghrh,Stra6,Irx6,Foxa1,Gpr50,Ror2,Mas1,Tmem184a,Gabra5,Rgs3,Otx1,Igbp1b,Spn,Irx5,Inhbb,Bhlhe22,Wnt5a,Epcam,Mc3r,Agrp,Vav2,Chrna6,Sfrp2,Gch1,Lef1,Arg1,Stpg1,Plagl1,Nr5a2,…	24664,114213,299153,291760,25360,295691,83839,291908,25750,24165,308716,64568,309772,310463,680110,353305,64047,64155,300954,114587,307721,116700,83685,114115,171548,83684,29131,317674,114557,297516,171123,365542,500137,25051,25041,246238,295588,361060,500048,25114,301121,29446,363071,307715,25098,117097,306782,25153,304325,29707,54293,25646,502919,24796,498918,25196,365748,64566,171577,29310,255…
GO:0002227	0.00213725869105771	0.9998966891327	3	10	innate immune response in mucosa	BP	13581	508	Bpifb1,Ltf,Nod2	499926,301034,291912
GO:0009792	0.00214220781925464	0.998858960937607	35	565	embryo development ending in birth or egg hatching	BP	13581	508	Ada,Tbx3,Dlk1,Fzd5,Etnk2,Foxa1,Ror2,Irx5,Wnt5a,Sfrp2,Lef1,Shroom3,Slit2,Foxb1,Dchs1,Grhl2,Foxa2,Socs3,Rbm46,Dsc3,Pcsk5,Crb2,Tgif1,Lrp2,AABR07030443.2,Tead2,Elf3,Gsc,Bmp5,Satb2,Six4,Plxnb2,Grhl3,Lhx1,Col2a1	24165,353305,114587,317674,360843,25098,306782,498918,64566,310552,161452,305230,360272,367106,308912,299979,25099,89829,310548,307563,116548,366031,316742,29216,688173,308582,304815,317715,315824,501145,299138,315217,298555,257634,25412
GO:0006812	0.00215431985037861	0.998711391002358	52	965	cation transport	BP	13581	508	Maob,Ada,Scn7a,P2rx2,Glp1r,P2rx6,Bpifa1,Serinc2,Chrna6,Arg1,Kcnk15,Capn3,Slc6a3,Npsr1,Slc22a3,Slc39a4,Gck,Scn11a,Slc18a2,Hcrt,Chrna3,Scnn1b,Slc4a5,Ephb2,Adcyap1,Pkd2l1,Flna,Slc22a1,Hspa2,Grin3b,Slc41a3,Cckar,Cngb1,P2rx5,Slc9b1,Lrp2,Crhr2,Chrna4,Caps2,Ucp2,Scn9a,Plcg2,Slc6a4,Prss8,Maged2,Ccl5,P2rx3,Atp2c2,Rrad,Slc12a1,Cox6a2,Cnga1	25750,24165,64155,114115,25051,25041,246238,313057,81721,29221,156873,29155,24898,300458,29504,300051,24385,29701,25549,25723,25101,24767,297386,313633,24166,293937,293860,24904,60460,170796,641603,24889,83686,113995,365946,29216,64680,25590,366891,54315,78956,29337,25553,192107,113947,81780,81739,171496,83521,25065,25278,85259
GO:0035583	0.00216572335934209	1	2	2	sequestering of TGFbeta in extracellular matrix	BP	13581	508	Fbn2,Fbn1	689008,83727
GO:0044060	0.00216906870650222	0.999572897710543	7	53	regulation of endocrine process	BP	13581	508	Pomc,Fgfr4,Inhbb,Rab11fip1,Crhr2,Agtr2,Avpr1a	24664,25114,25196,498650,64680,24182,25107
GO:0003014	0.00217521203457192	0.999402177695453	10	95	renal system process	BP	13581	508	Cyp11b3,Chrna3,Slc4a5,Adcy6,Pcsk5,Avp,Agtr2,Maged2,Avpr1a,Slc12a1	353498,25101,297386,25289,116548,24221,24182,113947,25107,25065
GO:0048596	0.00223767571233122	0.999714274943171	5	25	embryonic camera-type eye morphogenesis	BP	13581	508	Fzd5,Stra6,Th,Prox1,Aldh1a1	317674,363071,25085,305066,24188
GO:0045981	0.00224290202442125	0.999331533726777	11	118	positive regulation of nucleotide metabolic process	BP	13581	508	Tshr,Ghrh,Wnt5a,Mc3r,Stat3,Gck,Adcyap1,Crhr2,Avp,Vipr2,Mtnr1a	25360,29446,64566,29310,25125,24385,24166,64680,24221,29555,114211
GO:1900544	0.00224290202442125	0.999331533726777	11	118	positive regulation of purine nucleotide metabolic process	BP	13581	508	Tshr,Ghrh,Wnt5a,Mc3r,Stat3,Gck,Adcyap1,Crhr2,Avp,Vipr2,Mtnr1a	25360,29446,64566,29310,25125,24385,24166,64680,24221,29555,114211
GO:0072359	0.00226073978294241	0.998665381787464	49	875	circulatory system development	BP	13581	508	Tbx3,Fzd5,Stra6,Wnt5a,Sfrp2,Lef1,Dnaaf3,Pam,Slit2,Arhgap24,Th,Dchs1,Ghsr,Grhl2,Socs3,Sgcg,Chrna3,Ephb2,Fgf10,Tcf21,Flna,Lama1,Ccdc151,Pcsk5,Dnai1,Prox1,Parva,Ccdc40,Cd44,Crb2,Lrp2,Crhr2,Plau,Bmper,AABR07030443.2,Tead2,Rhoj,Bmp5,Pdlim3,Ltbp1,Agtr2,Fgf20,Drc1,Pgf,Ccl5,Fbn1,Angpt4,Rxrg,Col2a1	353305,317674,363071,64566,310552,161452,100359753,25508,360272,305156,25085,308912,84022,299979,89829,305941,25101,313633,25443,252856,293860,316758,315465,116548,500442,305066,57341,287867,25406,366031,29216,64680,25619,300455,688173,308582,299145,315824,114108,59107,24182,66017,362712,94203,81780,83727,296269,83574,25412
GO:0048593	0.00227829137182937	0.999322794842277	11	106	camera-type eye morphogenesis	BP	13581	508	Calb1,Fzd5,Stra6,Irx6,Irx5,Bhlhe22,Th,Ephb2,Prox1,Aldh1a1,Lhx1	83839,317674,363071,307715,498918,365748,25085,313633,305066,24188,257634
GO:0007368	0.00228566438461832	0.99936852112787	10	92	determination of left/right symmetry	BP	13581	508	Tbx3,Wnt5a,Dnaaf3,Fgf10,Ccdc151,Pcsk5,Dnai1,Ccdc40,Tgif1,Drc1	353305,64566,100359753,25443,315465,116548,500442,287867,316742,362712
GO:0046888	0.0023132831614156	0.999412146450824	9	82	negative regulation of hormone secretion	BP	13581	508	Cartpt,Inhbb,Gck,Ghsr,Sytl4,Rab11fip1,Crhr2,Ucp2,Mtnr1a	29131,25196,24385,84022,140594,498650,64680,54315,114211
GO:0060040	0.00231447228743098	0.999893654386273	3	8	retinal bipolar neuron differentiation	BP	13581	508	Irx6,Irx5,Bhlhe22	307715,498918,365748
GO:0034113	0.00232051989016781	0.99961447356225	6	38	heterotypic cell-cell adhesion	BP	13581	508	Dsc2,Fgg,Parva,Fga,Cd44,Perp	291760,24367,57341,361969,25406,292949
GO:0033630	0.00233118907614499	0.999792223042831	4	16	positive regulation of cell adhesion mediated by integrin	BP	13581	508	Fermt1,Cd24,Ret,Ccl5	296179,25145,24716,81780
GO:0009880	0.0024081670411095	0.999519003593842	7	50	embryonic pattern specification	BP	13581	508	Tbx3,Fzd5,Wnt5a,Foxa2,Fgf10,Satb2,Lhx1	353305,317674,64566,25099,25443,501145,257634
GO:0002902	0.00244735433933946	0.999776240761729	4	17	regulation of B cell apoptotic process	BP	13581	508	Ada,Cd24,Cd44,Aurkb	24165,25145,25406,114592
GO:0099565	0.00245635302869898	0.9992617570737	11	109	chemical synaptic transmission, postsynaptic	BP	13581	508	P2rx2,P2rx6,Chrna6,Hcrt,Chrna3,Grin3b,P2rx5,Chrna4,Stx1a,Bdnf,P2rx3	114115,25041,81721,25723,25101,170796,113995,25590,116470,24225,81739
GO:1901698	0.00247503094259734	0.998463412144237	59	1127	response to nitrogen compound	BP	13581	508	Tshr,Ada,Galp,P2rx2,Glp1r,P2rx6,Mas1,Inhbb,Agrp,Arg1,Slc6a3,Stat3,Slit2,Th,Nr0b1,Pla2g5,Gck,Nr4a2,Ghsr,Mgst1,Igfbp3,Slc18a2,Hcrtr1,Prlh,Cyp11b3,Foxa2,Socs3,Chrna3,Ptprn,Adcy6,Pcsk1,Pcsk5,Cd55,Cckar,Dnai1,Fga,Rnasel,P2rx5,Hcrtr2,Plau,Ddc,Chrna4,Irf1,Gnrhr,Ucp2,Optn,Plcg2,Slc6a4,Agtr2,Ass1,Prss8,Avpr1a,Ccl5,Bdnf,P2rx3,Fbn1,Col2a1,Pld2,Nod2	25360,24165,64568,114115,25051,25041,25153,25196,25582,29221,24898,25125,360272,25085,58850,29354,24385,54278,84022,171341,24484,25549,25593,63850,353498,25099,89829,25101,116660,25289,25204,116548,64036,24889,500442,361969,359726,113995,25605,25619,24311,25590,24508,81668,54315,246294,29337,25553,24182,25698,192107,25107,81780,24225,81739,83727,25412,25097,291912
GO:0090102	0.002477210435968	0.999502695119837	7	50	cochlea development	BP	13581	508	Tshr,Frzb,Gabra5,Wnt5a,Dchs1,Slitrk6,Grhl3	25360,295691,29707,64566,308912,290467,298555
GO:0000578	0.00249790376404536	0.999671027794429	5	26	embryonic axis specification	BP	13581	508	Tbx3,Fzd5,Wnt5a,Foxa2,Lhx1	353305,317674,64566,25099,257634
GO:0010033	0.00252279450856998	0.998220717168042	121	2656	response to organic substance	BP	13581	508	Tshr,Calb1,Maob,Ada,Il20ra,Galp,Lrat,Cga,P2rx2,Fzd5,Glp1r,P2rx6,Fgfr4,Rfx2,Ghrh,Foxa1,Ror2,Mas1,Inhbb,Wnt5a,Agrp,Sfrp2,Gch1,Lef1,Arg1,Nr5a2,Pam,Plod2,Slc6a3,Stat3,Slit2,Fbn2,Th,Tshb,Gpx3,Nr0b1,Pla2g5,Gck,Nr4a2,Ghsr,Fermt1,Fgg,Mgst1,Msn,Ssc5d,Igfbp3,Slc18a2,Hcrtr1,Plin2,Prlh,Fshb,Cyp11b3,Efhc2,Foxa2,Socs3,Tox2,Chrna3,Sftpd,Adcyap1,Ptprn,Fgf10,Sstr3,Cd24,Cxcl3,Tcf21,Adcy6,Pcsk1,Pcsk5,Cd55,Cckar,Dna…	25360,83839,25750,24165,308716,64568,64047,116700,114115,317674,25051,25041,25114,301121,29446,25098,306782,25153,25196,64566,25582,310552,29244,161452,29221,60349,25508,300901,24898,25125,360272,689008,25085,25653,64317,58850,29354,24385,54278,84022,296179,24367,171341,81521,308341,24484,25549,25593,298199,63850,25447,353498,302507,25099,89829,311615,25101,25350,24166,116660,25443,171044,25145,1…
GO:0034650	0.00257703406037207	0.999876961004944	3	8	cortisol metabolic process	BP	13581	508	Dkk3,Cyp11b3,Bmp5	171548,353498,315824
GO:0034651	0.00257703406037207	0.999876961004944	3	8	cortisol biosynthetic process	BP	13581	508	Dkk3,Cyp11b3,Bmp5	171548,353498,315824
GO:0051707	0.00258499713501512	0.998568678938846	38	670	response to other organism	BP	13581	508	Maob,Galp,Fzd5,Bpifa1,Spn,Wnt5a,Gch1,Arg1,Th,Gpx3,Ghsr,Mgst1,Ssc5d,Igfbp3,Socs3,Sftpd,Fgf10,Cd24,Cxcl3,Pcsk1,Cd55,Cckar,Fga,Rnasel,Plau,Eif2ak4,Irf1,Optn,Plcg2,Plscr4,Mst1r,Ltf,Ass1,Mr1,Ccl5,Gpx2,Defb36,Nod2	25750,64568,317674,246238,24796,64566,29244,29221,25085,64317,84022,171341,308341,24484,89829,25350,25443,25145,171551,25204,64036,24889,361969,359726,25619,114859,24508,246294,29337,300900,300999,301034,25698,25119,81780,29326,641640,291912
GO:0048589	0.00264940014421357	0.99855643062293	36	595	developmental growth	BP	13581	508	Tshr,Dlk1,Cga,Cpne9,Etnk2,Ghrh,Stra6,Wnt5a,Sfrp2,Lmx1b,Capn3,Slc6a3,Stat3,Slit2,Thbs3,Ghsr,Igsf10,Grhl2,Nrn1,Prlh,Tll2,Slitrk6,Barhl2,Fgf10,Prox1,P2rx5,Crhr2,Plau,Eif2ak4,Slc6a4,Agtr2,Fgf20,Six4,Bdnf,Lhx1,Col2a1	25360,114587,116700,297516,360843,29446,363071,64566,310552,114501,29155,24898,25125,360272,681309,84022,310448,299979,83834,63850,365460,290467,65050,25443,305066,113995,64680,25619,114859,25553,24182,66017,299138,24225,257634,25412
GO:0002023	0.00264994887444187	0.999973027188444	2	3	reduction of food intake in response to dietary excess	BP	13581	508	Prlh,Cckar	63850,24889
GO:0050828	0.00265745905005839	0.999972911251266	2	3	regulation of liquid surface tension	BP	13581	508	Bpifa1,Sftpd	246238,25350
GO:0050728	0.0026623936720848	0.999245303879785	10	101	negative regulation of inflammatory response	BP	13581	508	Ada,Spn,Slit2,Pla2g5,Ghsr,Socs3,Adcyap1,Cd44,Gpx2,Nod2	24165,24796,360272,29354,84022,89829,24166,25406,29326,291912
GO:0060416	0.0026709527595573	0.999542347022181	6	39	response to growth hormone	BP	13581	508	Stat3,Ghsr,Igfbp3,Fga,Irf1,Ass1	25125,84022,24484,361969,24508,25698
GO:0015872	0.00270194453551438	0.999534873368635	6	40	dopamine transport	BP	13581	508	Chrna6,Slc6a3,Slc22a3,Slc22a1,Chrna4,Slc6a4	81721,24898,29504,24904,25590,25553
GO:0035637	0.00271857958552263	0.999119098028027	12	126	multicellular organismal signaling	BP	13581	508	Dsc2,Scn7a,P2rx2,Cartpt,Ghsr,Scn11a,Hcrt,P2rx5,Avp,Scn9a,Avpr1a,P2rx3	291760,64155,114115,29131,84022,29701,25723,113995,24221,78956,25107,81739
GO:0030324	0.00275754647770678	0.998930408840679	16	200	lung development	BP	13581	508	Ada,Fgfr4,Stra6,Foxa1,Wnt5a,Arg1,Lama5,Grhl2,Foxa2,Sftpd,Fgf10,Tcf21,Lama1,Prox1,Ccdc40,Adamts2	24165,25114,363071,25098,64566,29221,140433,299979,25099,25350,25443,252856,316758,305066,287867,287899
GO:0032274	0.00277081135609271	0.999735011090676	4	18	gonadotropin secretion	BP	13581	508	Tbx3,Cga,Inhbb,Crhr2	353305,116700,25196,64680
GO:0033604	0.00279585588155789	0.999734694070506	4	17	negative regulation of catecholamine secretion	BP	13581	508	Gck,Ghsr,Crhr2,Agtr2	24385,84022,64680,24182
GO:0071310	0.00281844414803051	0.99807840384657	93	1949	cellular response to organic substance	BP	13581	508	Tshr,Calb1,Il20ra,Lrat,Cga,Glp1r,Fgfr4,Rfx2,Ghrh,Foxa1,Ror2,Mas1,Inhbb,Wnt5a,Agrp,Sfrp2,Lef1,Arg1,Nr5a2,Plod2,Stat3,Slit2,Fbn2,Th,Tshb,Nr0b1,Gck,Nr4a2,Ghsr,Fermt1,Fgg,Msn,Igfbp3,Hcrtr1,Fshb,Cyp11b3,Efhc2,Foxa2,Socs3,Adcyap1,Ptprn,Fgf10,Sstr3,Cd24,Cxcl3,Tcf21,Adcy6,Pcsk5,Cd55,Cckar,Dnai1,Fga,Cd44,Crb2,Tgif1,Rnasel,Lrp2,Hcrtr2,Crhr2,Plau,Bmper,Neurod1,Ddc,Tead2,Eif2ak4,Ptprk,Irf1,Gnrhr,Ucp2,Optn,Sa…	25360,83839,308716,64047,116700,25051,25114,301121,29446,25098,306782,25153,25196,64566,25582,310552,161452,29221,60349,300901,25125,360272,689008,25085,25653,58850,24385,54278,84022,296179,24367,81521,24484,25593,25447,353498,302507,25099,89829,24166,116660,25443,171044,25145,171551,252856,25289,116548,64036,24889,500442,361969,25406,366031,316742,359726,29216,25605,64680,25619,300455,29458,2431…
GO:0043207	0.00282808574361382	0.998425406586792	38	674	response to external biotic stimulus	BP	13581	508	Maob,Galp,Fzd5,Bpifa1,Spn,Wnt5a,Gch1,Arg1,Th,Gpx3,Ghsr,Mgst1,Ssc5d,Igfbp3,Socs3,Sftpd,Fgf10,Cd24,Cxcl3,Pcsk1,Cd55,Cckar,Fga,Rnasel,Plau,Eif2ak4,Irf1,Optn,Plcg2,Plscr4,Mst1r,Ltf,Ass1,Mr1,Ccl5,Gpx2,Defb36,Nod2	25750,64568,317674,246238,24796,64566,29244,29221,25085,64317,84022,171341,308341,24484,89829,25350,25443,25145,171551,25204,64036,24889,361969,359726,25619,114859,24508,246294,29337,300900,300999,301034,25698,25119,81780,29326,641640,291912
GO:0007530	0.00285230286795092	0.999727818737534	4	17	sex determination	BP	13581	508	Tmem184a,Nr0b1,Tcf21,Six4	304325,58850,252856,299138
GO:0014707	0.00287798259681176	0.99996943171929	2	3	branchiomeric skeletal muscle development	BP	13581	508	Tcf21,Pitx1	252856,113983
GO:0030810	0.00289286760334312	0.999237495887755	9	87	positive regulation of nucleotide biosynthetic process	BP	13581	508	Tshr,Ghrh,Mc3r,Stat3,Adcyap1,Crhr2,Avp,Vipr2,Mtnr1a	25360,29446,29310,25125,24166,64680,24221,29555,114211
GO:1900373	0.00289286760334312	0.999237495887755	9	87	positive regulation of purine nucleotide biosynthetic process	BP	13581	508	Tshr,Ghrh,Mc3r,Stat3,Adcyap1,Crhr2,Avp,Vipr2,Mtnr1a	25360,29446,29310,25125,24166,64680,24221,29555,114211
GO:0030801	0.00289856872685911	0.999235336260023	9	88	positive regulation of cyclic nucleotide metabolic process	BP	13581	508	Tshr,Ghrh,Wnt5a,Mc3r,Adcyap1,Crhr2,Avp,Vipr2,Mtnr1a	25360,29446,64566,29310,24166,64680,24221,29555,114211
GO:0030421	0.00290090826021341	0.999969061750989	2	3	defecation	BP	13581	508	Npsr1,Crhr2	300458,64680
GO:0021675	0.00291076307505304	0.999311277636553	8	66	nerve development	BP	13581	508	Gabra5,Ephb2,Slitrk6,Nptx1,Drgx,Six4,Ret,Bdnf	29707,313633,290467,266777,252880,299138,24716,24225
GO:0060606	0.00291278131214323	0.999166723675093	10	94	tube closure	BP	13581	508	Wnt5a,Sfrp2,Shroom3,Grhl2,Fgf10,Tgif1,Lrp2,Tead2,Plxnb2,Grhl3	64566,310552,305230,299979,25443,316742,29216,308582,315217,298555
GO:0035094	0.00310057069559421	0.999257356466243	8	68	response to nicotine	BP	13581	508	Chrna6,Slc6a3,Th,Chrna3,Avp,Chrna4,Gnat3,Col2a1	81721,24898,25085,25101,24221,25590,286924,25412
GO:0060669	0.00312142357770656	0.999562870852163	5	28	embryonic placenta morphogenesis	BP	13581	508	Fzd5,Lef1,Grhl2,Socs3,Bmp5	317674,161452,299979,89829,315824
GO:0030903	0.00312502005730239	0.999694058359094	4	17	notochord development	BP	13581	508	Wnt5a,Crb2,Tead2,Col2a1	64566,366031,308582,25412
GO:1905276	0.00314681222077612	0.999691322840204	4	17	regulation of epithelial tube formation	BP	13581	508	Wnt5a,Sfrp2,Six4,Grhl3	64566,310552,299138,298555
GO:0051704	0.00318652861476208	0.997886272572443	77	1585	multi-organism process	BP	13581	508	Maob,Ada,Galp,Fzd5,Bpifa1,Rfx2,Mas1,Spn,Inhbb,Wnt5a,Agrp,Gch1,Lef1,Arg1,Nr5a2,Pam,Stat3,Mak,Th,Gpx3,Nr0b1,Ghsr,Mgst1,Ssc5d,Igfbp3,Socs3,Zp2,Sftpd,Spata6,Fgf10,Mns1,Sstr3,Cd24,Cxcl3,Hspa2,Spef2,Pcsk1,Nhlh2,Pcsk5,Cldn9,Cd55,Cckar,Lrguk,Acsbg2,Prox1,Akap14,Fga,Pzp,Rnasel,Plau,Avp,Eif2ak4,Araf,Mei1,Irf1,Ucp2,Optn,Adamts2,Plcg2,Rspo1,Plscr4,Iqcg,Mst1r,Slc6a4,Cfap157,Pgf,Ltf,Ass1,Mr1,Maged2,Avpr1a,Ccl5…	25750,24165,64568,317674,246238,301121,25153,24796,25196,64566,25582,29244,161452,29221,60349,25508,25125,25677,25085,64317,58850,84022,171341,308341,24484,89829,81828,25350,171413,25443,363093,171044,25145,171551,60460,64555,25204,295327,116548,287099,64036,24889,296968,301120,305066,60332,361969,252922,359726,25619,24221,114859,64363,315162,24508,54315,246294,287899,29337,313589,300900,363796,3…
GO:0048566	0.00318998737759834	0.999549138193636	5	29	embryonic digestive tract development	BP	13581	508	Ada,Stra6,Fgf10,Tcf21,Pcsk5	24165,363071,25443,252856,116548
GO:0030538	0.00328108316451865	0.999962707651518	2	3	embryonic genitalia morphogenesis	BP	13581	508	Ror2,Fgf10	306782,25443
GO:0060539	0.00329060428559088	0.999820618634068	3	9	diaphragm development	BP	13581	508	Stra6,Tcf21,Ass1	363071,252856,25698
GO:0022610	0.00329335020414307	0.997987044577518	52	958	biological adhesion	BP	13581	508	Dsc2,Ada,Bpifa1,Frem1,Spn,Wnt5a,Epcam,Plekha7,Lef1,Arg1,Slit2,Thbs3,Dchs1,Itga11,Fermt1,Fgg,Lama5,Msn,Grhl2,Serpini1,Smoc2,Sftpd,Ccdc80,Igsf9,Cd24,Adamts18,Flna,Lama1,Dsc3,Rnd1,Pcsk5,Spta1,Cd55,Parva,Fga,Cd44,Egfl6,Plau,Cd59,Ptprk,Irf1,Bmp5,Arvcf,Ltf,Plxnb2,Kifc3,Ass1,Ret,Perp,Ccl5,Fbn1,Pld2	291760,24165,246238,298185,24796,64566,171577,499249,161452,29221,360272,681309,308912,315744,296179,24367,140433,81521,299979,116459,292401,25350,64387,304982,25145,361412,293860,316758,307563,362993,116548,289257,64036,57341,361969,25406,317470,25619,25407,360302,24508,315824,303798,301034,315217,307644,25698,24716,292949,81780,83727,25097
GO:0090184	0.00334864617206999	0.999396528825384	6	41	positive regulation of kidney development	BP	13581	508	Cd24,Maged1,Agtr2,Six4,Ret,Lhx1	25145,84469,24182,299138,24716,257634
GO:1905330	0.00340294618754164	0.999002515429316	10	99	regulation of morphogenesis of an epithelium	BP	13581	508	Ror2,Wnt5a,Sfrp2,Fgf10,Maged1,Agtr2,Six4,Grhl3,Lhx1,Ankrd6	306782,64566,310552,25443,84469,24182,299138,298555,257634,500430
GO:1901615	0.00341490995829526	0.998361702968337	24	363	organic hydroxy compound metabolic process	BP	13581	508	Calb1,Maob,Lrat,Cga,Dkk3,Fgfr4,Mas1,Wnt5a,Gch1,Nr5a2,Slc6a3,Th,Nr4a2,Cyp11b3,Cyb5r3,Dao,Prox1,Crhr2,Ddc,Bmp5,Plcg2,Aldh1a1,Agtr2,Cyb5r2	83839,25750,64047,116700,171548,25114,25153,64566,29244,60349,24898,25085,54278,353498,25035,114027,305066,64680,24311,315824,29337,24188,24182,365345
GO:0014064	0.00341760192728249	0.999960327760976	2	3	positive regulation of serotonin secretion	BP	13581	508	Crhr2,Slc6a4	64680,25553
GO:0033632	0.00342423733761693	0.9998106467263	3	9	regulation of cell-cell adhesion mediated by integrin	BP	13581	508	Ada,Cd24,Ccl5	24165,25145,81780
GO:0006925	0.00346305001514333	0.999644239172385	4	19	inflammatory cell apoptotic process	BP	13581	508	Ghsr,Cd44,Ccl5,Nod2	84022,25406,81780,291912
GO:0051480	0.00348474020585398	0.998451477672143	20	287	regulation of cytosolic calcium ion concentration	BP	13581	508	Calb1,Glp1r,Ghrh,Calb2,Capn3,Npsr1,Gck,Hcrtr1,Hcrt,Adcyap1,Cd24,Cxcl3,Cd55,Cckar,Cngb1,Hcrtr2,Avp,Plcg2,Avpr1a,Cnga1	83839,25051,29446,117059,29155,300458,24385,25593,25723,24166,25145,171551,64036,24889,83686,25605,24221,29337,25107,85259
GO:0051592	0.00348499687954687	0.998832971657919	12	133	response to calcium ion	BP	13581	508	Inhbb,Wnt5a,Capn3,Tshb,Fgg,Pcsk1,Neurod2,Fga,Slc25a24,Chp2,Clcnka,Mttp	25196,64566,29155,25653,24367,25204,54276,361969,310791,308965,79425,310900
GO:0090278	0.00350163423208111	0.999246319981024	7	55	negative regulation of peptide hormone secretion	BP	13581	508	Cartpt,Inhbb,Ghsr,Sytl4,Crhr2,Ucp2,Mtnr1a	29131,25196,84022,140594,64680,54315,114211
GO:0002385	0.0035087932431593	0.999632729323919	4	21	mucosal immune response	BP	13581	508	Bpifa1,Bpifb1,Ltf,Nod2	246238,499926,301034,291912
GO:0043269	0.00352582918922568	0.9980597591036	35	600	regulation of ion transport	BP	13581	508	Maob,Scn7a,Glp1r,Bpifa1,Chrna6,Arg1,Kcnk15,Capn3,Npsr1,Gck,Scn11a,Hcrt,Chrna3,Scnn1b,Ephb2,Adcyap1,Flna,Hspa2,Grin3b,Cckar,Crhr2,Avp,Chrna4,Lrrc8e,Best3,Scn9a,Plcg2,Slc6a4,Agtr2,Prss8,Avpr1a,Ccl5,Clcnka,Atp2c2,Rrad	25750,64155,25051,246238,81721,29221,156873,29155,300458,24385,29701,25723,25101,24767,313633,24166,293860,60460,170796,24889,64680,24221,25590,304203,314847,78956,29337,25553,24182,192107,25107,81780,79425,171496,83521
GO:0046660	0.00354099350474263	0.998812532835134	12	131	female sex differentiation	BP	13581	508	Tbx3,Stra6,Inhbb,Wnt5a,Slit2,Fshb,Tox2,Adcyap1,Ptprn,Fgf10,Lrp2,Lhx1	353305,363071,25196,64566,360272,25447,311615,24166,116660,25443,29216,257634
GO:0042327	0.00358457442414378	0.997877326600911	45	825	positive regulation of phosphorylation	BP	13581	508	Cartpt,Fzd5,Fgfr4,Ror2,Mas1,Spn,Inhbb,Wnt5a,Vav2,Sfrp2,Npsr1,Pla2g5,Gck,Fgg,Igfbp3,Hcrtr1,Chrna3,Adcyap1,Fgf10,Arhgap8,Cd24,Hspa2,Maged1,Prox1,Stk26,Fga,Cd44,Crhr2,Bmper,Avp,Araf,Gfra2,Bmp5,Rspo1,Mst1r,Alkal2,Fgf20,Ltf,Ret,Ccl5,Bdnf,Angpt4,Ankrd6,Chek2,Nod2	29131,317674,25114,306782,25153,24796,25196,64566,296603,310552,300458,29354,24385,24367,24484,25593,25101,24166,25443,300115,25145,60460,84469,305066,317589,361969,25406,64680,300455,24221,64363,25136,315824,313589,300999,679566,66017,301034,24716,81780,24225,296269,500430,114212,291912
GO:0032342	0.00362255721089089	0.99979558399988	3	9	aldosterone biosynthetic process	BP	13581	508	Dkk3,Cyp11b3,Bmp5	171548,353498,315824
GO:0071375	0.00362831093044927	0.998382188034204	20	284	cellular response to peptide hormone stimulus	BP	13581	508	Tshr,Glp1r,Mas1,Inhbb,Arg1,Stat3,Gck,Nr4a2,Ghsr,Socs3,Adcy6,Dnai1,Rnasel,Irf1,Gnrhr,Ucp2,Agtr2,Ass1,Fbn1,Col2a1	25360,25051,25153,25196,29221,25125,24385,54278,84022,89829,25289,500442,359726,24508,81668,54315,24182,25698,83727,25412
GO:0002791	0.00363020511057045	0.99819350967118	26	411	regulation of peptide secretion	BP	13581	508	Cartpt,Rph3al,Glp1r,Ghrh,Inhbb,Wnt5a,Pam,Gck,Ghsr,Fermt1,Sytl4,Fgg,Ssc5d,Foxa2,Adcyap1,Rab11fip1,Pcsk1,Cckar,Fga,Crhr2,Ucp2,Mtnr1a,Agtr2,Avpr1a,Ccl5,Nod2	29131,171123,25051,29446,25196,64566,25508,24385,84022,296179,140594,24367,308341,25099,24166,498650,25204,24889,361969,64680,54315,114211,24182,25107,81780,291912
GO:0043152	0.00363183986980895	0.999956491879981	2	3	induction of bacterial agglutination	BP	13581	508	Sftpd,Fga	25350,361969
GO:0045218	0.00364047560945471	0.999956334708582	2	3	zonula adherens maintenance	BP	13581	508	Plekha7,Kifc3	499249,307644
GO:0045777	0.00364111299547914	0.999328559866281	6	44	positive regulation of blood pressure	BP	13581	508	Cartpt,Glp1r,Cyp11b3,Crhr2,Avp,Avpr1a	29131,25051,353498,64680,24221,25107
GO:0045995	0.00364739990290072	0.998920819907659	10	98	regulation of embryonic development	BP	13581	508	Wnt5a,Sfrp2,Lama5,Foxa2,Lama1,Crb2,Tgif1,Six4,Grhl3,Lhx1	64566,310552,140433,25099,316758,366031,316742,299138,298555,257634
GO:0007601	0.00370138781119251	0.998901058655832	10	101	visual perception	BP	13581	508	Lrat,Sox14,Th,Slitrk6,Cngb1,Nxnl2,Myo7a,Gnat3,Col2a1,Cnga1	64047,300954,25085,290467,83686,689232,266714,286924,25412,85259
GO:0046661	0.00371070390545377	0.998621085207728	14	171	male sex differentiation	BP	13581	508	Tbx3,Ror2,Mas1,Inhbb,Wnt5a,Sfrp2,Nr0b1,Mgst1,Fshb,Fgf10,Tcf21,Lrp2,Bmp5,Six4	353305,306782,25153,25196,64566,310552,58850,171341,25447,25443,252856,29216,315824,299138
GO:0030902	0.00374915724457251	0.998606753540437	14	165	hindbrain development	BP	13581	508	Otx1,Lef1,Lmx1b,Foxa2,Sstr3,Flna,Neurod2,Prox1,Crhr2,Neurod1,Bmp5,Slc6a4,Agtr2,Lhx1	25646,161452,114501,25099,171044,293860,54276,305066,64680,29458,315824,25553,24182,257634
GO:0051047	0.00375459538897977	0.998154450620849	25	394	positive regulation of secretion	BP	13581	508	Cartpt,Rph3al,Glp1r,Fgfr4,Ghrh,Inhbb,Wnt5a,Chrna6,Gck,Fermt1,Sytl4,Fgg,Adcyap1,Pcsk1,Cckar,Fga,Crhr2,Avp,Chrna4,Slc6a4,Stx1a,Agtr2,Avpr1a,Pld2,Nod2	29131,171123,25051,25114,29446,25196,64566,81721,24385,296179,140594,24367,24166,25204,24889,361969,64680,24221,25590,25553,116470,24182,25107,25097,291912
GO:0045444	0.00378318224820814	0.998534656018166	15	189	fat cell differentiation	BP	13581	508	Frzb,Dlk1,Wif1,Ebf2,Inhbb,Wnt5a,Sfrp2,Nr4a2,Prlh,Fgf10,LOC103694874,Rnasel,C1ql4,Fabp4,Ctbp2	295691,114587,114557,361060,25196,64566,310552,54278,63850,25443,25481,359726,300220,79451,81717
GO:0014061	0.00378350787226389	0.999601503516565	4	19	regulation of norepinephrine secretion	BP	13581	508	Ghsr,Crhr2,Stx1a,Agtr2	84022,64680,116470,24182
GO:0048243	0.00378350787226389	0.999601503516565	4	19	norepinephrine secretion	BP	13581	508	Ghsr,Crhr2,Stx1a,Agtr2	84022,64680,116470,24182
GO:0006837	0.00383861770876265	0.999594045340893	4	19	serotonin transport	BP	13581	508	Maob,Slc18a2,Crhr2,Slc6a4	25750,25549,64680,25553
GO:0033605	0.0038453759419079	0.999593128580577	4	19	positive regulation of catecholamine secretion	BP	13581	508	Cartpt,Chrna6,Chrna4,Stx1a	29131,81721,25590,116470
GO:0021797	0.00393391895455564	0.999950879007083	2	3	forebrain anterior/posterior pattern specification	BP	13581	508	Fezf1,Fezf2	500048,305719
GO:0007351	0.00394133857134109	0.99977073505246	3	9	tripartite regional subdivision	BP	13581	508	Tbx3,Fzd5,Wnt5a	353305,317674,64566
GO:0008595	0.00394133857134109	0.99977073505246	3	9	anterior/posterior axis specification, embryo	BP	13581	508	Tbx3,Fzd5,Wnt5a	353305,317674,64566
GO:0021891	0.00395712615317839	0.99976948457585	3	9	olfactory bulb interneuron development	BP	13581	508	Wnt5a,Slit2,Sall3	64566,360272,364910
GO:0001934	0.00398128797074511	0.997656442671055	43	786	positive regulation of protein phosphorylation	BP	13581	508	Cartpt,Fzd5,Fgfr4,Ror2,Mas1,Spn,Inhbb,Wnt5a,Sfrp2,Npsr1,Pla2g5,Fgg,Igfbp3,Hcrtr1,Chrna3,Adcyap1,Fgf10,Arhgap8,Cd24,Hspa2,Maged1,Prox1,Stk26,Fga,Cd44,Crhr2,Bmper,Avp,Araf,Gfra2,Bmp5,Rspo1,Mst1r,Alkal2,Fgf20,Ltf,Ret,Ccl5,Bdnf,Angpt4,Ankrd6,Chek2,Nod2	29131,317674,25114,306782,25153,24796,25196,64566,310552,300458,29354,24367,24484,25593,25101,24166,25443,300115,25145,60460,84469,305066,317589,361969,25406,64680,300455,24221,64363,25136,315824,313589,300999,679566,66017,301034,24716,81780,24225,296269,500430,114212,291912
GO:2000768	0.0040256677936596	0.999949128066817	2	3	positive regulation of nephron tubule epithelial cell differentiation	BP	13581	508	Cd24,Lhx1	25145,257634
GO:0006855	0.00402702286152185	0.999572163241196	4	18	drug transmembrane transport	BP	13581	508	Abcg3l3,Slc18a2,Slc22a1,Abcg5	305142,25549,24904,114628
GO:0022600	0.00407691080308174	0.998866671813456	9	89	digestive system process	BP	13581	508	Cartpt,Ghsr,Fgf10,Abcg5,Cckar,Crhr2,Neurod1,Abcg8,Nod2	29131,84022,25443,114628,24889,64680,29458,155192,291912
GO:0014062	0.00408147850089763	0.999751400027845	3	10	regulation of serotonin secretion	BP	13581	508	Maob,Crhr2,Slc6a4	25750,64680,25553
GO:0009730	0.00408255686155604	0.999948031771888	2	3	detection of carbohydrate stimulus	BP	13581	508	Gck,Foxa2	24385,25099
GO:0009732	0.00408255686155604	0.999948031771888	2	3	detection of hexose stimulus	BP	13581	508	Gck,Foxa2	24385,25099
GO:0034287	0.00408255686155604	0.999948031771888	2	3	detection of monosaccharide stimulus	BP	13581	508	Gck,Foxa2	24385,25099
GO:0051594	0.00408255686155604	0.999948031771888	2	3	detection of glucose	BP	13581	508	Gck,Foxa2	24385,25099
GO:0061144	0.00409878437221423	0.999947717574427	2	3	alveolar secondary septum development	BP	13581	508	Fgfr4,Foxa1	25114,25098
GO:0035502	0.00414952605566962	0.99994673088972	2	3	metanephric part of ureteric bud development	BP	13581	508	Calb1,Lhx1	83839,257634
GO:0033076	0.00416926780857808	0.999946345282586	2	3	isoquinoline alkaloid metabolic process	BP	13581	508	Th,Ddc	25085,24311
GO:0002251	0.00417910669184238	0.999537560029164	4	22	organ or tissue specific immune response	BP	13581	508	Bpifa1,Bpifb1,Ltf,Nod2	246238,499926,301034,291912
GO:0002011	0.00421246927436115	0.999064551422736	7	53	morphogenesis of an epithelial sheet	BP	13581	508	Wnt5a,Arhgap24,Scnn1b,Flna,Lama1,Cd44,Bmp5	64566,305156,24767,293860,316758,25406,315824
GO:0035590	0.00427179818370031	0.999534360366922	4	19	purinergic nucleotide receptor signaling pathway	BP	13581	508	P2rx2,P2rx6,P2rx5,P2rx3	114115,25041,113995,81739
GO:0014020	0.00430977621033617	0.998693564486186	10	99	primary neural tube formation	BP	13581	508	Wnt5a,Sfrp2,Shroom3,Grhl2,Tgif1,Lrp2,Tead2,Bmp5,Plxnb2,Grhl3	64566,310552,305230,299979,316742,29216,308582,315824,315217,298555
GO:0050727	0.00432116480085903	0.998184805150031	17	238	regulation of inflammatory response	BP	13581	508	Ada,Mas1,Spn,Wnt5a,Slit2,Pla2g5,Ghsr,Socs3,Adcyap1,Cd24,Cd55,Cd44,Cd59,Fabp4,Ccl5,Gpx2,Nod2	24165,25153,24796,64566,360272,29354,84022,89829,24166,25145,64036,25406,25407,79451,81780,29326,291912
GO:0030155	0.00442489051961748	0.997597088296917	32	537	regulation of cell adhesion	BP	13581	508	Ada,Spn,Wnt5a,Epcam,Lef1,Arg1,Fermt1,Fgg,Lama5,Serpini1,Smoc2,Sftpd,Ccdc80,Cd24,Adamts18,Flna,Lama1,Rnd1,Pcsk5,Spta1,Cd55,Fga,Cd44,Egfl6,Plau,Cd59,Irf1,Plxnb2,Ass1,Ret,Ccl5,Pld2	24165,24796,64566,171577,161452,29221,296179,24367,140433,116459,292401,25350,64387,25145,361412,293860,316758,362993,116548,289257,64036,361969,25406,317470,25619,25407,24508,315217,25698,24716,81780,25097
GO:0001539	0.00444913636492657	0.999509402106867	4	19	cilium or flagellum-dependent cell motility	BP	13581	508	Tekt1,Tekt5,Drc1,Dnah1	85270,363538,362712,171339
GO:0060285	0.00444913636492657	0.999509402106867	4	19	cilium-dependent cell motility	BP	13581	508	Tekt1,Tekt5,Drc1,Dnah1	85270,363538,362712,171339
GO:0009855	0.0044624624078794	0.998639303788817	10	101	determination of bilateral symmetry	BP	13581	508	Tbx3,Wnt5a,Dnaaf3,Fgf10,Ccdc151,Pcsk5,Dnai1,Ccdc40,Tgif1,Drc1	353305,64566,100359753,25443,315465,116548,500442,287867,316742,362712
GO:0008285	0.00447183685901772	0.997545266902132	33	567	negative regulation of cell proliferation	BP	13581	508	Frzb,Fzd5,Fezf1,Ror2,Spn,Wnt5a,Sfrp2,Arg1,Stat3,Slit2,Fezf2,Fermt1,Igfbp3,Sftpd,Adcyap1,Fgf10,Cd24,Maged1,Prox1,Cd44,Tgif1,C1ql4,Krt4,Ptprk,Irf1,Gnrhr,Optn,Bmp5,Irf6,Slc6a4,Vipr2,Agtr2,Bdnf	295691,317674,500048,306782,24796,64566,310552,29221,25125,360272,305719,296179,24484,25350,24166,25443,25145,84469,305066,25406,316742,300220,315323,360302,24508,81668,246294,315824,364081,25553,29555,24182,24225
GO:0021761	0.00448660841317163	0.998447773179953	12	136	limbic system development	BP	13581	508	Rax,Tbx3,Neurod6,Mas1,Lef1,Gsx1,Foxb1,Fezf2,Prox1,Crhr2,Neurod1,Otp	114213,353305,500137,25153,161452,288457,367106,305719,305066,64680,29458,294640
GO:0071377	0.00448852178032446	0.999717066337663	3	10	cellular response to glucagon stimulus	BP	13581	508	Glp1r,Arg1,Ass1	25051,29221,25698
GO:0007626	0.00453330053294696	0.998147378304472	16	205	locomotory behavior	BP	13581	508	Tshr,Calb1,Mc3r,Lmx1b,Slc6a3,Th,Nr4a2,Fezf2,Ghsr,Slc18a2,Foxa2,Chrna3,Slitrk6,Avp,Chrna4,Slc6a4	25360,83839,29310,114501,24898,25085,54278,305719,84022,25549,25099,25101,290467,24221,25590,25553
GO:0050953	0.00456533976657605	0.998601603800462	10	104	sensory perception of light stimulus	BP	13581	508	Lrat,Sox14,Th,Slitrk6,Cngb1,Nxnl2,Myo7a,Gnat3,Col2a1,Cnga1	64047,300954,25085,290467,83686,689232,266714,286924,25412,85259
GO:0042127	0.00456661886255306	0.997010140748774	66	1340	regulation of cell proliferation	BP	13581	508	Tshr,Frzb,Ada,Tbx3,Fzd5,Glp1r,Fezf1,Fgfr4,Ghrh,Ror2,Mas1,Spn,Wnt5a,Epcam,Sfrp2,Lef1,Arg1,Nr5a2,Stat3,Slit2,Fezf2,Ghsr,Fermt1,Lama5,Igfbp3,Sftpd,Adcyap1,Ptprn,Fgf10,Cd24,Cxcl3,Flna,Maged1,Spta1,Cd55,Prox1,Cd44,Tgif1,C1ql4,Lrp2,Plau,Avp,Cd59,Krt4,Ptprk,Otp,Irf1,Gnrhr,Optn,Bmp5,Irf6,Rspo1,Slc6a4,Vipr2,Agtr2,Fgf20,Six4,Pgf,Ltf,Fabp4,Avpr1a,Chp2,Ccl5,Bdnf,Lhx1,Nod2	25360,295691,24165,353305,317674,25051,500048,25114,29446,306782,25153,24796,64566,171577,310552,161452,29221,60349,25125,360272,305719,84022,296179,140433,24484,25350,24166,116660,25443,25145,171551,293860,84469,289257,64036,305066,25406,316742,300220,29216,25619,24221,25407,315323,360302,294640,24508,81668,246294,315824,364081,313589,25553,29555,24182,66017,299138,94203,301034,79451,25107,30896…
GO:0051702	0.00457505511014419	0.998959915334422	7	60	interaction with symbiont	BP	13581	508	Lef1,Arg1,Sftpd,Eif2ak4,Ltf,Ccl5,Gpx2	161452,29221,25350,114859,301034,81780,29326
GO:0060041	0.00459770015750428	0.998323550888702	13	153	retina development in camera-type eye	BP	13581	508	Calb1,Irx6,Irx5,Bhlhe22,Slc4a5,Lama1,Prox1,Tgif1,Neurod1,Optn,Rhoj,Ret,Lhx1	83839,307715,498918,365748,297386,316758,305066,316742,29458,246294,299145,24716,257634
GO:0030804	0.00467072733936347	0.998794253044602	8	77	positive regulation of cyclic nucleotide biosynthetic process	BP	13581	508	Tshr,Ghrh,Mc3r,Adcyap1,Crhr2,Avp,Vipr2,Mtnr1a	25360,29446,29310,24166,64680,24221,29555,114211
GO:0006366	0.00468176741903411	0.996864810504434	74	1506	transcription from RNA polymerase II promoter	BP	13581	508	Pomc,Rax,Vgll2,Tbx3,Sox14,Fzd5,Neurod6,Glp1r,Ebf2,Fezf1,Rfx2,Foxa1,Ror2,Otx1,Bhlhe22,Wnt5a,Epcam,Sfrp2,Lef1,Plagl1,Nr5a2,Pam,Lmx1b,Gsx1,Stat3,Nr0b1,Nr4a2,Fezf2,Grhl2,Foxa2,Tox2,Adcyap1,Ptprn,Barhl2,Fgf10,Six6,Ehf,Rfx5,Tcf21,Flna,Spag8,Maged1,Sim1,Nhlh2,Neurod2,Prox1,Pitx1,Crb2,Tgif1,Rnasel,Macc1,Lrp2,Bmper,Neurod1,Tead2,Elf3,Irf1,Gsc,Bmp5,Irf6,Satb2,Akna,Sall3,Six4,Grhl3,Chp2,Lhx1,Cys1,Fbn1,Ctbp2…	24664,114213,309772,353305,300954,317674,500137,25051,361060,500048,301121,25098,306782,25646,365748,64566,171577,310552,161452,25157,60349,25508,114501,288457,25125,58850,54278,305719,299979,25099,311615,24166,116660,65050,25443,314221,295965,310659,252856,293860,362508,84469,309888,295327,54276,305066,113983,366031,316742,359726,314539,29216,300455,29458,308582,304815,24508,317715,315824,364081…
GO:0033138	0.0046964546328179	0.998789006539203	8	74	positive regulation of peptidyl-serine phosphorylation	BP	13581	508	Wnt5a,Sfrp2,Cd44,Avp,Araf,Gfra2,Ret,Bdnf	64566,310552,25406,24221,64363,25136,24716,24225
GO:0034116	0.00471780768382315	0.999697207148626	3	10	positive regulation of heterotypic cell-cell adhesion	BP	13581	508	Fgg,Fga,Cd44	24367,361969,25406
GO:0009799	0.0047686224891337	0.998531395597022	10	102	specification of symmetry	BP	13581	508	Tbx3,Wnt5a,Dnaaf3,Fgf10,Ccdc151,Pcsk5,Dnai1,Ccdc40,Tgif1,Drc1	353305,64566,100359753,25443,315465,116548,500442,287867,316742,362712
GO:0008284	0.00486953698702592	0.997135454976172	41	755	positive regulation of cell proliferation	BP	13581	508	Tshr,Ada,Tbx3,Glp1r,Fgfr4,Ghrh,Mas1,Spn,Wnt5a,Epcam,Sfrp2,Lef1,Arg1,Stat3,Ghsr,Adcyap1,Ptprn,Fgf10,Cd24,Flna,Spta1,Cd55,Prox1,Tgif1,Lrp2,Plau,Avp,Cd59,Otp,Optn,Bmp5,Agtr2,Fgf20,Pgf,Ltf,Fabp4,Avpr1a,Chp2,Ccl5,Lhx1,Nod2	25360,24165,353305,25051,25114,29446,25153,24796,64566,171577,310552,161452,29221,25125,84022,24166,116660,25443,25145,293860,289257,64036,305066,316742,29216,25619,24221,25407,294640,246294,315824,24182,66017,94203,301034,79451,25107,308965,81780,257634,291912
GO:0045071	0.004902135313458	0.999222636063192	5	33	negative regulation of viral genome replication	BP	13581	508	Prox1,Rnasel,Eif2ak4,Ltf,Ccl5	305066,359726,114859,301034,81780
GO:0071396	0.00493484973212369	0.997272957299747	33	565	cellular response to lipid	BP	13581	508	Foxa1,Inhbb,Wnt5a,Lef1,Arg1,Nr5a2,Nr0b1,Nr4a2,Ghsr,Msn,Igfbp3,Adcyap1,Sstr3,Cxcl3,Tcf21,Adcy6,Cd55,Crhr2,Plau,Tead2,Irf1,Plscr4,Ltbp1,Slc6a4,Agtr2,Ltf,Ass1,Ret,Ccl5,Bdnf,Rxrg,Col2a1,Nr1i2	25098,25196,64566,161452,29221,60349,58850,54278,84022,81521,24484,24166,171044,171551,252856,25289,64036,64680,25619,308582,24508,300900,59107,25553,24182,301034,25698,24716,81780,24225,83574,25412,84385
GO:0055067	0.00495942598622528	0.998356412080821	11	122	monovalent inorganic cation homeostasis	BP	13581	508	Scn7a,Mc3r,Rab38,Cyp11b3,Scnn1b,Slc4a5,Slc9b1,Avp,Agtr2,Avpr1a,Chp2	64155,29310,252916,353498,24767,297386,365946,24221,24182,25107,308965
GO:0051240	0.0049657095042733	0.996708302271853	69	1395	positive regulation of multicellular organismal process	BP	13581	508	Tshr,Ada,Dlk1,Irx3,Tpbg,Cartpt,Fzd5,Cpne9,Glp1r,Fezf1,Fgfr4,Ghrh,Foxa1,Ror2,Spn,Inhbb,Wnt5a,Sfrp2,Gch1,Lef1,Slc6a3,Stat3,Fbn2,Fezf2,Ghsr,Fermt1,Fgg,Serpini1,Fshb,Hcrt,Foxa2,Ephb2,Adcyap1,Slitrk6,Fgf10,Rgs6,Cd24,Flna,Maged1,Neurod2,Prox1,Fga,Crb2,Tgif1,Lrp2,Crhr2,Plau,Avp,Neurod1,Otp,Irf1,Optn,Bmp5,Plcg2,Ltbp1,Alkal2,Agtr2,Six4,Pgf,Ltf,Plxnb2,Ret,Avpr1a,Ccl5,Bdnf,P2rx3,Lhx1,Angpt4,Nod2	25360,24165,114587,307721,83684,29131,317674,297516,25051,500048,25114,29446,25098,306782,24796,25196,64566,310552,29244,161452,24898,25125,689008,305719,84022,296179,24367,116459,25447,25723,25099,313633,24166,290467,25443,54295,25145,293860,84469,54276,305066,361969,366031,316742,29216,64680,25619,24221,29458,294640,24508,246294,315824,29337,59107,679566,24182,299138,94203,301034,315217,24716,2…
GO:0002125	0.0049726243377943	0.999901291230904	2	4	maternal aggressive behavior	BP	13581	508	Avp,Avpr1a	24221,25107
GO:0048518	0.0049915077948737	0.996250602328704	187	4421	positive regulation of biological process	BP	13581	508	Pomc,Rax,Tshr,Frzb,Calb1,Tox3,Maob,Ada,Il20ra,Vgll2,Tbx3,Lrat,Dlk1,Irx3,Tpbg,Cartpt,Fzd5,Wif1,Cpne9,Rph3al,Neurod6,Glp1r,Ebf2,Fezf1,Fgfr4,Rfx2,Ghrh,Stra6,Irx6,Foxa1,Ror2,Mas1,Otx1,Spn,Inhbb,Wnt5a,Epcam,Mc3r,Agrp,Vav2,Chrna6,Sfrp2,Gch1,Lef1,Arg1,Stpg1,Plagl1,Nr5a2,Lmx1b,Gsx1,Capn3,Slc6a3,Acpp,Stat3,Slit2,Fbn2,Npsr1,Pla2g5,Gck,Bpifb1,Nr4a2,Fezf2,Ghsr,Fermt1,Sytl4,Fgg,Msn,Igfbp3,Grhl2,Serpini1,Hcrtr…	24664,114213,25360,295691,83839,291908,25750,24165,308716,309772,353305,64047,114587,307721,83684,29131,317674,114557,297516,171123,500137,25051,361060,500048,25114,301121,29446,363071,307715,25098,306782,25153,25646,24796,25196,64566,171577,29310,25582,296603,81721,310552,29244,161452,29221,500566,25157,60349,114501,288457,29155,24898,56780,25125,360272,689008,300458,29354,24385,499926,54278,305…
GO:0006705	0.00502667645687652	0.999669887276891	3	10	mineralocorticoid biosynthetic process	BP	13581	508	Dkk3,Cyp11b3,Bmp5	171548,353498,315824
GO:0032275	0.00506507345768074	0.999657727923281	3	11	luteinizing hormone secretion	BP	13581	508	Tbx3,Cga,Crhr2	353305,116700,64680
GO:0007618	0.00511188417816647	0.998989012780585	6	44	mating	BP	13581	508	Ada,Th,Nhlh2,Avp,Slc6a4,Avpr1a	24165,25085,295327,24221,25553,25107
GO:0050793	0.00512398892424586	0.996423019046184	93	1969	regulation of developmental process	BP	13581	508	Tshr,Frzb,Ada,Tbx3,Sox14,Dlk1,Irx3,Cga,Tpbg,Wif1,Cpne9,Glp1r,Fezf1,Fgfr4,Ghrh,Foxa1,Ror2,Wnt5a,Sfrp2,Lef1,Shroom3,Capn3,Slc6a3,Stat3,Slit2,Fbn2,Nr0b1,Fezf2,Ghsr,Igsf10,Fermt1,Chodl,Lama5,Msn,Igfbp3,Grhl2,Serpini1,Prlh,Fshb,Foxa2,Socs3,Chrna3,Ephb2,Tll2,Adcyap1,Slitrk6,Barhl2,Fgf10,Rgs6,Cd24,Flna,Lama1,Adcy6,Maged1,LOC103694874,Spta1,Neurod2,Uncx,Prox1,Parva,Cd44,Crb2,Tgif1,C1ql4,P2rx5,Lrp2,Crhr2,…	25360,295691,24165,353305,300954,114587,307721,116700,83684,114557,297516,25051,500048,25114,29446,25098,306782,64566,310552,161452,305230,29155,24898,25125,360272,689008,58850,305719,84022,310448,296179,288289,140433,81521,24484,299979,116459,63850,25447,25099,89829,25101,313633,365460,24166,290467,65050,25443,54295,25145,293860,316758,25289,84469,25481,289257,54276,29375,305066,57341,25406,3660…
GO:0051954	0.00514873220883491	0.998978429329614	6	45	positive regulation of amine transport	BP	13581	508	Cartpt,Chrna6,Avp,Chrna4,Stx1a,Avpr1a	29131,81721,24221,25590,116470,25107
GO:0032341	0.00519038617938346	0.999655150094416	3	10	aldosterone metabolic process	BP	13581	508	Dkk3,Cyp11b3,Bmp5	171548,353498,315824
GO:0001504	0.00519900916180561	0.999395995875216	4	20	neurotransmitter uptake	BP	13581	508	Slc6a3,Slc22a3,Slc6a4,AC126641.1	24898,29504,25553,117556
GO:2000107	0.00524621941442903	0.998953288235113	6	46	negative regulation of leukocyte apoptotic process	BP	13581	508	Ada,Ghsr,Cd44,Ccl5,Nod2,Aurkb	24165,84022,25406,81780,291912,114592
GO:0040007	0.00531203264813043	0.99676479983733	46	853	growth	BP	13581	508	Tshr,Frzb,Dlk1,Cga,Cpne9,Etnk2,Ghrh,Stra6,Wnt5a,Sfrp2,Lef1,Lmx1b,Capn3,Slc6a3,Stat3,Slit2,Thbs3,Ghsr,Igsf10,Igfbp3,Grhl2,Nrn1,Prlh,Socs3,Tll2,Slitrk6,Barhl2,Fgf10,Tspyl2,Prox1,Cd44,P2rx5,Crhr2,Plau,Avp,Eif2ak4,Slc6a4,Agtr2,Fgf20,Six4,Avpr1a,Bdnf,Lhx1,Rrad,Col2a1,Nod2	25360,295691,114587,116700,297516,360843,29446,363071,64566,310552,161452,114501,29155,24898,25125,360272,681309,84022,310448,24484,299979,83834,63850,89829,365460,290467,65050,25443,302612,305066,25406,113995,64680,25619,24221,114859,25553,24182,66017,299138,25107,24225,257634,83521,25412,291912
GO:0060900	0.00536038656316205	0.999639662934219	3	10	embryonic camera-type eye formation	BP	13581	508	Stra6,Prox1,Aldh1a1	363071,305066,24188
GO:0009607	0.00540995851158541	0.996862260900807	38	701	response to biotic stimulus	BP	13581	508	Maob,Galp,Fzd5,Bpifa1,Spn,Wnt5a,Gch1,Arg1,Th,Gpx3,Ghsr,Mgst1,Ssc5d,Igfbp3,Socs3,Sftpd,Fgf10,Cd24,Cxcl3,Pcsk1,Cd55,Cckar,Fga,Rnasel,Plau,Eif2ak4,Irf1,Optn,Plcg2,Plscr4,Mst1r,Ltf,Ass1,Mr1,Ccl5,Gpx2,Defb36,Nod2	25750,64568,317674,246238,24796,64566,29244,29221,25085,64317,84022,171341,308341,24484,89829,25350,25443,25145,171551,25204,64036,24889,361969,359726,25619,114859,24508,246294,29337,300900,300999,301034,25698,25119,81780,29326,641640,291912
GO:0000165	0.00542710092870423	0.996876357782035	37	661	MAPK cascade	BP	13581	508	Cartpt,Fzd5,Fgfr4,Ror2,Inhbb,Wnt5a,Sfrp2,Npsr1,Pla2g5,Fgg,Igfbp3,Hcrtr1,Ephb2,Adcyap1,Fgf10,Arhgap8,Dusp9,Cd24,Ppef2,Maged1,Stk26,Fga,Cd44,C1ql4,Crhr2,Bmper,Avp,Araf,Mst1r,Alkal2,Fgf20,Mapk12,Ret,Ccl5,Bdnf,Ankrd6,Nod2	29131,317674,25114,306782,25196,64566,310552,300458,29354,24367,24484,25593,313633,24166,25443,300115,293847,25145,305246,84469,317589,361969,25406,300220,64680,300455,24221,64363,300999,679566,66017,60352,24716,81780,24225,500430,291912
GO:0030819	0.00545211598470863	0.998715881344282	7	63	positive regulation of cAMP biosynthetic process	BP	13581	508	Tshr,Ghrh,Mc3r,Adcyap1,Crhr2,Avp,Vipr2	25360,29446,29310,24166,64680,24221,29555
GO:0060019	0.00547786685493095	0.999619168887909	3	11	radial glial cell differentiation	BP	13581	508	Lef1,Stat3,Fgf10	161452,25125,25443
GO:0065009	0.0054881206802721	0.996076587250389	108	2408	regulation of molecular function	BP	13581	508	Pomc,Ppp1r36,Tshr,Galp,Cga,Cartpt,Fzd5,Ebf2,Fgfr4,Ghrh,Foxa1,Ror2,Mas1,Rgs3,Igbp1b,Inhbb,Serinc2,Wnt5a,Agrp,Vav2,Sfrp2,Gch1,Lef1,Stpg1,Capn3,Stat3,Slit2,Arhgap24,Tshb,Nr0b1,Pla2g5,Nr4a2,Igfbp3,Grhl2,Serpini1,Prlh,Fshb,Hcrt,Foxa2,Socs3,Chrna3,Ephb2,Pkib,Sftpd,Adcyap1,Fgf10,Rgs6,Arhgap8,Tspyl2,Dusp9,Cd24,Cxcl3,Flna,Spag8,Hspa2,Maged1,Eps8l2,Spta1,Neurod2,Cd55,Prox1,Stk26,Synpo2,Grm2,Cd44,Crb2,Pzp,L…	24664,299153,25360,64568,116700,29131,317674,361060,25114,29446,25098,306782,25153,54293,502919,25196,313057,64566,25582,296603,310552,29244,161452,500566,29155,25125,360272,305156,25653,58850,29354,54278,24484,299979,116459,63850,25447,25723,25099,89829,25101,313633,24678,25350,24166,25443,54295,300115,302612,293847,25145,171551,293860,362508,60460,84469,361674,289257,54276,64036,305066,317589,4…
GO:0033141	0.00556501702612041	0.999882878490212	2	4	positive regulation of peptidyl-serine phosphorylation of STAT protein	BP	13581	508	Gfra2,Ret	25136,24716
GO:1903524	0.005579521381093	0.998516846217853	8	76	positive regulation of blood circulation	BP	13581	508	Ada,Glp1r,Gch1,Fgg,Fga,Crhr2,Avp,Avpr1a	24165,25051,29244,24367,361969,64680,24221,25107
GO:0050673	0.00564266226199463	0.997271684960345	22	337	epithelial cell proliferation	BP	13581	508	Wnt5a,Sfrp2,Arg1,Ghsr,Fermt1,Igfbp3,Fshb,Ptprn,Fgf10,Ehf,Maged1,Prox1,Plau,Bmper,Krt4,Ptprk,Bmp5,Irf6,Six4,Pgf,Ccl5,Nod2	64566,310552,29221,84022,296179,24484,25447,116660,25443,295965,84469,305066,25619,300455,315323,360302,315824,364081,299138,94203,81780,291912
GO:0090274	0.00566716815003613	0.999879594426865	2	4	positive regulation of somatostatin secretion	BP	13581	508	Adcyap1,Cckar	24166,24889
GO:0060428	0.00569449692125855	0.998846165165899	6	45	lung epithelium development	BP	13581	508	Fgfr4,Stra6,Foxa1,Grhl2,Foxa2,Fgf10	25114,363071,25098,299979,25099,25443
GO:0060071	0.00575101964553039	0.999058371719583	5	31	Wnt signaling pathway, planar cell polarity pathway	BP	13581	508	Ror2,Wnt5a,Sfrp2,Grhl3,Ankrd6	306782,64566,310552,298555,500430
GO:1901701	0.00581171719656772	0.996337230042188	52	1008	cellular response to oxygen-containing compound	BP	13581	508	Tshr,Glp1r,Mas1,Inhbb,Wnt5a,Gch1,Arg1,Stat3,Slit2,Th,Gck,Nr4a2,Ghsr,Mgst1,Msn,Igfbp3,Foxa2,Socs3,Chrna3,Ptprn,Sstr3,Cxcl3,Adcy6,Cd55,Dnai1,Stk26,Rnasel,Crhr2,Plau,Neurod1,Tead2,Ptprk,Chrna4,Irf1,Gnrhr,Ucp2,Optn,Plscr4,Ltbp1,Slc6a4,Nptx1,Agtr2,Ltf,Ass1,Ret,Avpr1a,Ccl5,Bdnf,Fbn1,Chek2,Col2a1,Nod2	25360,25051,25153,25196,64566,29244,29221,25125,360272,25085,24385,54278,84022,171341,81521,24484,25099,89829,25101,116660,171044,171551,25289,64036,500442,317589,359726,64680,25619,29458,308582,360302,25590,24508,81668,54315,246294,300900,59107,25553,266777,24182,301034,25698,24716,25107,81780,24225,83727,114212,25412,291912
GO:0010035	0.0058616886015877	0.996662597323536	35	625	response to inorganic substance	BP	13581	508	Maob,Ada,Inhbb,Wnt5a,Gch1,Lef1,Arg1,Pam,Capn3,Slc6a3,Th,Tshb,Gpx3,Nr4a2,Fgg,Slc18a2,Cyp11b3,Chrna3,Pcsk1,Neurod2,Stk26,Fga,Ucp2,Slc25a24,Optn,Plcg2,Nptx1,Ass1,Fabp4,Avpr1a,Chp2,Bdnf,Clcnka,Mttp,Pld2	25750,24165,25196,64566,29244,161452,29221,25508,29155,24898,25085,25653,64317,54278,24367,25549,353498,25101,25204,54276,317589,361969,54315,310791,246294,29337,266777,25698,79451,25107,308965,24225,79425,310900,25097
GO:0009791	0.00589774671160184	0.998125360866261	10	104	post-embryonic development	BP	13581	508	Dlk1,Fzd5,Etnk2,Nr4a2,Slc18a2,Scn9a,Stk36,Myo7a,Lhx1,Fbn1	114587,317674,360843,54278,25549,78956,301516,266714,257634,83727
GO:0042742	0.00593949328172224	0.997975054392929	11	136	defense response to bacterium	BP	13581	508	Galp,Bpifa1,Spn,Ssc5d,Sftpd,Fga,Optn,Ltf,Mr1,Defb36,Nod2	64568,246238,24796,308341,25350,361969,246294,301034,25119,641640,291912
GO:0060670	0.00594352614862121	0.999574359810638	3	11	branching involved in labyrinthine layer morphogenesis	BP	13581	508	Fzd5,Grhl2,Socs3	317674,299979,89829
GO:2000050	0.00599219308013026	0.999274984415346	4	20	regulation of non-canonical Wnt signaling pathway	BP	13581	508	Wnt5a,Sfrp2,Rspo1,Ankrd6	64566,310552,313589,500430
GO:0042745	0.00600344505495306	0.998992815387185	5	36	circadian sleep/wake cycle	BP	13581	508	Ada,Ghrh,Th,Hcrtr1,Hcrtr2	24165,29446,25085,25593,25605
GO:0019228	0.00603695920927803	0.998766107056706	6	43	neuronal action potential	BP	13581	508	Scn7a,P2rx2,Scn11a,P2rx5,Scn9a,P2rx3	64155,114115,29701,113995,78956,81739
GO:0060688	0.00605353944981571	0.998550316137634	7	60	regulation of morphogenesis of a branching structure	BP	13581	508	Wnt5a,Fgf10,Maged1,Agtr2,Six4,Pgf,Lhx1	64566,25443,84469,24182,299138,94203,257634
GO:0023019	0.00606401660956063	0.999258641956029	4	21	signal transduction involved in regulation of gene expression	BP	13581	508	Epcam,Foxa2,Neurod1,Gsc	171577,25099,29458,317715
GO:0048630	0.00609893118352483	0.999559107042717	3	11	skeletal muscle tissue growth	BP	13581	508	Tll2,P2rx5,Crhr2	365460,113995,64680
GO:0048522	0.00610915740397575	0.995407735990595	171	4015	positive regulation of cellular process	BP	13581	508	Pomc,Rax,Tshr,Frzb,Calb1,Tox3,Maob,Ada,Il20ra,Vgll2,Tbx3,Irx3,Tpbg,Cartpt,Fzd5,Wif1,Cpne9,Rph3al,Neurod6,Glp1r,Ebf2,Fezf1,Fgfr4,Rfx2,Ghrh,Stra6,Irx6,Foxa1,Ror2,Mas1,Otx1,Spn,Inhbb,Wnt5a,Epcam,Mc3r,Vav2,Chrna6,Sfrp2,Lef1,Arg1,Stpg1,Plagl1,Nr5a2,Lmx1b,Gsx1,Capn3,Acpp,Stat3,Slit2,Fbn2,Npsr1,Pla2g5,Gck,Nr4a2,Fezf2,Ghsr,Fermt1,Sytl4,Fgg,Msn,Igfbp3,Grhl2,Serpini1,Hcrtr1,Hcrt,Foxa2,Socs3,Tox2,Chrna3,Eph…	24664,114213,25360,295691,83839,291908,25750,24165,308716,309772,353305,307721,83684,29131,317674,114557,297516,171123,500137,25051,361060,500048,25114,301121,29446,363071,307715,25098,306782,25153,25646,24796,25196,64566,171577,29310,296603,81721,310552,161452,29221,500566,25157,60349,114501,288457,29155,56780,25125,360272,689008,300458,29354,24385,54278,305719,84022,296179,140594,24367,81521,24…
GO:2000106	0.00614141271187688	0.998338504419246	8	78	regulation of leukocyte apoptotic process	BP	13581	508	Ada,Wnt5a,Ghsr,Cd24,Cd44,Ccl5,Nod2,Aurkb	24165,64566,84022,25145,25406,81780,291912,114592
GO:0002065	0.00616433310008408	0.998025638069836	10	107	columnar/cuboidal epithelial cell differentiation	BP	13581	508	Foxa1,Wnt5a,Lef1,Pls3,Shroom3,Slitrk6,Prox1,Neurod1,Bmp5,Myo7a	25098,64566,161452,81748,305230,290467,305066,29458,315824,266714
GO:0010470	0.00623554667698721	0.998955641468395	5	32	regulation of gastrulation	BP	13581	508	Sfrp2,Foxa2,Crb2,Tgif1,Lhx1	310552,25099,366031,316742,257634
GO:0007188	0.00623649008078036	0.997864601329357	11	127	adenylate cyclase-modulating G-protein coupled receptor signaling pathway	BP	13581	508	Tshr,Glp1r,Ghrh,Mc3r,Adcyap1,Grm8,Flna,Adcy6,Gna14,Grm2,Gnat3	25360,25051,29446,29310,24166,60590,293860,25289,309242,24415,286924
GO:0017085	0.00634816450696931	0.99921363323057	4	21	response to insecticide	BP	13581	508	Inhbb,Th,Nr4a2,Ddc	25196,25085,54278,24311
GO:0048521	0.00635770470117017	0.99920273430158	4	23	negative regulation of behavior	BP	13581	508	Ada,Npsr1,Ghsr,Crhr2	24165,300458,84022,64680
GO:0048583	0.00639015078318251	0.995324349082175	125	2836	regulation of response to stimulus	BP	13581	508	Pomc,Frzb,Ada,Il20ra,Galp,Dlk1,Cga,Dkk3,Cartpt,Fzd5,Rph3al,Fgfr4,Ghrh,Stra6,Foxa1,Ror2,Mas1,Rgs3,Igbp1b,Spn,Inhbb,Wnt5a,Agrp,Vav2,Sfrp2,Gch1,Lef1,Arg1,Capn3,Slc6a3,Acpp,Stat3,Slit2,Arhgap24,Fbn2,Npsr1,Tshb,Nr0b1,Pla2g5,Bpifb1,Nr4a2,Fezf2,Ghsr,Fermt1,Fgg,Igfbp3,Hcrtr1,Prlh,Fshb,Hcrt,Foxa2,Socs3,Ephb2,Adcyap1,Parpbp,Fgf10,Rgs6,Arhgap8,Dkk2,Dusp9,Cd24,Dyrk3,Ppef2,Adamts18,Cxcl3,Tcf21,Flna,Maged1,Eps…	24664,295691,24165,308716,64568,114587,116700,171548,29131,317674,171123,25114,29446,363071,25098,306782,25153,54293,502919,24796,25196,64566,25582,296603,310552,29244,161452,29221,29155,24898,56780,25125,360272,305156,689008,300458,25653,58850,29354,499926,54278,305719,84022,296179,24367,24484,25593,63850,25447,25723,25099,89829,313633,24166,100310874,25443,54295,300115,295445,293847,25145,30477…
GO:0090190	0.00640375820774099	0.999204756331469	4	21	positive regulation of branching involved in ureteric bud morphogenesis	BP	13581	508	Maged1,Agtr2,Six4,Lhx1	84469,24182,299138,257634
GO:0001783	0.00644576045639238	0.999193030692654	4	22	B cell apoptotic process	BP	13581	508	Ada,Cd24,Cd44,Aurkb	24165,25145,25406,114592
GO:1904479	0.0064629659557713	0.999852954397818	2	4	negative regulation of intestinal absorption	BP	13581	508	Abcg5,Abcg8	114628,155192
GO:0043408	0.00647682629424258	0.996318860328792	34	602	regulation of MAPK cascade	BP	13581	508	Cartpt,Fzd5,Fgfr4,Ror2,Inhbb,Wnt5a,Sfrp2,Npsr1,Pla2g5,Fgg,Igfbp3,Hcrtr1,Ephb2,Adcyap1,Fgf10,Arhgap8,Dusp9,Cd24,Ppef2,Maged1,Stk26,Fga,Cd44,C1ql4,Crhr2,Bmper,Araf,Mst1r,Alkal2,Fgf20,Ccl5,Bdnf,Ankrd6,Nod2	29131,317674,25114,306782,25196,64566,310552,300458,29354,24367,24484,25593,313633,24166,25443,300115,293847,25145,305246,84469,317589,361969,25406,300220,64680,300455,64363,300999,679566,66017,81780,24225,500430,291912
GO:0033198	0.00648334190962041	0.998900623930012	5	33	response to ATP	BP	13581	508	P2rx2,P2rx6,P2rx5,Plcg2,P2rx3	114115,25041,113995,29337,81739
GO:0045198	0.00654021832022958	0.999515008442247	3	11	establishment of epithelial cell apical/basal polarity	BP	13581	508	Wnt5a,Msn,Lama1	64566,81521,316758
GO:0046676	0.00660836109577517	0.998614113444664	6	47	negative regulation of insulin secretion	BP	13581	508	Inhbb,Ghsr,Sytl4,Crhr2,Ucp2,Mtnr1a	25196,84022,140594,64680,54315,114211
GO:0009651	0.00671125593776149	0.998849256527928	5	34	response to salt stress	BP	13581	508	Capn3,Th,Avp,Ccl5,Slc12a1	29155,25085,24221,81780,25065
GO:0030240	0.0067610360994108	0.999842508169989	2	4	skeletal muscle thin filament assembly	BP	13581	508	Prox1,AABR07030443.2	305066,688173
GO:0045590	0.0067893292061826	0.999841503685966	2	4	negative regulation of regulatory T cell differentiation	BP	13581	508	Cd44,Irf1	25406,24508
GO:0032879	0.00681385052656093	0.995118441428649	103	2256	regulation of localization	BP	13581	508	Pomc,Dsc2,Maob,Ada,Lrat,Scn7a,Sox14,Cartpt,Fzd5,Rph3al,Glp1r,Bpifa1,Fgfr4,Ghrh,Ror2,Tmem184a,Inhbb,Wnt5a,Epcam,Chrna6,Sfrp2,Lef1,Arg1,Pam,Lmx1b,Kcnk15,Capn3,Stat3,Slit2,Npsr1,Gck,Fezf2,Ghsr,Igsf10,Fermt1,Sytl4,Fgg,Lama5,Msn,Ssc5d,Igfbp3,Scn11a,Slc18a2,Hcrt,Foxa2,Chrna3,Scnn1b,Doc2a,Ephb2,Sftpd,Adcyap1,Rab11fip1,Fgf10,Grm8,Cxcl3,Flna,Lama1,Hspa2,Pcsk1,Grin3b,Pcsk5,Abcg5,Cckar,Prox1,Stk26,Synpo2,Fg…	24664,291760,25750,24165,64047,64155,300954,29131,317674,171123,25051,246238,25114,29446,306782,304325,25196,64566,171577,81721,310552,161452,29221,25508,114501,156873,29155,25125,360272,300458,24385,305719,84022,310448,296179,140594,24367,140433,81521,308341,24484,29701,25549,25723,25099,25101,24767,65031,313633,25350,24166,498650,25443,60590,171551,293860,316758,60460,25204,170796,116548,114628…
GO:0007621	0.00682086025293432	0.999840381627701	2	4	negative regulation of female receptivity	BP	13581	508	Avp,Avpr1a	24221,25107
GO:0060068	0.00682498519064152	0.999485949732547	3	11	vagina development	BP	13581	508	Wnt5a,Lrp2,Lhx1	64566,29216,257634
GO:0042632	0.00687085825592181	0.99831331345996	7	61	cholesterol homeostasis	BP	13581	508	Fgfr4,Nr5a2,Cd24,Abcg5,Fabp4,Abcg8,Mttp	25114,60349,25145,114628,79451,155192,310900
GO:0055092	0.00687085825592181	0.99831331345996	7	61	sterol homeostasis	BP	13581	508	Fgfr4,Nr5a2,Cd24,Abcg5,Fabp4,Abcg8,Mttp	25114,60349,25145,114628,79451,155192,310900
GO:0051048	0.00689671859895994	0.997138731934123	15	206	negative regulation of secretion	BP	13581	508	Maob,Ada,Cartpt,Inhbb,Npsr1,Gck,Ghsr,Sytl4,Ssc5d,Igfbp3,Rab11fip1,Crhr2,Ucp2,Mtnr1a,Agtr2	25750,24165,29131,25196,300458,24385,84022,140594,308341,24484,498650,64680,54315,114211,24182
GO:0008212	0.00691235608289364	0.999476941731762	3	11	mineralocorticoid metabolic process	BP	13581	508	Dkk3,Cyp11b3,Bmp5	171548,353498,315824
GO:0007155	0.00695070754865503	0.995615527281598	50	949	cell adhesion	BP	13581	508	Dsc2,Ada,Frem1,Spn,Wnt5a,Epcam,Plekha7,Lef1,Arg1,Slit2,Thbs3,Dchs1,Itga11,Fermt1,Fgg,Lama5,Msn,Grhl2,Serpini1,Smoc2,Sftpd,Ccdc80,Igsf9,Cd24,Adamts18,Flna,Lama1,Dsc3,Rnd1,Pcsk5,Spta1,Cd55,Parva,Fga,Cd44,Egfl6,Plau,Cd59,Ptprk,Irf1,Bmp5,Arvcf,Plxnb2,Kifc3,Ass1,Ret,Perp,Ccl5,Fbn1,Pld2	291760,24165,298185,24796,64566,171577,499249,161452,29221,360272,681309,308912,315744,296179,24367,140433,81521,299979,116459,292401,25350,64387,304982,25145,361412,293860,316758,307563,362993,116548,289257,64036,57341,361969,25406,317470,25619,25407,360302,24508,315824,303798,315217,307644,25698,24716,292949,81780,83727,25097
GO:0090090	0.00697549915075448	0.997889719682027	9	91	negative regulation of canonical Wnt signaling pathway	BP	13581	508	Frzb,Dkk3,Ror2,Wnt5a,Sfrp2,Lef1,Fermt1,Dkk2,Ankrd6	295691,171548,306782,64566,310552,161452,296179,295445,500430
GO:0044321	0.00709261647647139	0.999082149633154	4	23	response to leptin	BP	13581	508	Ghrh,Inhbb,Stat3,Gck	29446,25196,25125,24385
GO:0051960	0.00710439475497909	0.995646709162605	44	807	regulation of nervous system development	BP	13581	508	Sox14,Irx3,Tpbg,Cpne9,Fezf1,Foxa1,Wnt5a,Sfrp2,Stat3,Slit2,Fezf2,Ghsr,Igsf10,Chodl,Serpini1,Foxa2,Chrna3,Ephb2,Adcyap1,Slitrk6,Barhl2,Rgs6,Cd24,Flna,Adcy6,Neurod2,Prox1,Tgif1,Lrp2,Neurod1,Eif2ak4,Otp,Bmp5,Slc6a4,Alkal2,Fgf20,Six4,Plxnb2,Ret,Grhl3,Ccl5,Bdnf,Lhx1,Rxrg	300954,307721,83684,297516,500048,25098,64566,310552,25125,360272,305719,84022,310448,288289,116459,25099,25101,313633,24166,290467,65050,54295,25145,293860,25289,54276,305066,316742,29216,29458,114859,294640,315824,25553,679566,66017,299138,315217,24716,298555,81780,24225,257634,83574
GO:0061205	0.00710586480214697	0.999830115195711	2	4	paramesonephric duct development	BP	13581	508	Stra6,Lhx1	363071,257634
GO:0006144	0.00712089825792114	0.999082570486735	4	22	purine nucleobase metabolic process	BP	13581	508	Ada,Acpp,Aox2,Uox	24165,56780,316421,114768
GO:0001505	0.00721229396183428	0.997100072238121	14	183	regulation of neurotransmitter levels	BP	13581	508	Maob,Slc6a3,Th,Slc22a3,Sytl4,Hcrt,Chrna3,Doc2a,Grm8,Grm2,Pdyn,Slc6a4,Stx1a,AC126641.1	25750,24898,25085,29504,140594,25723,25101,65031,60590,24415,29190,25553,116470,117556
GO:0007412	0.00722948000051097	0.999825593364277	2	4	axon target recognition	BP	13581	508	Foxb1,Bdnf	367106,24225
GO:0070486	0.00723901810881618	0.999431387964766	3	12	leukocyte aggregation	BP	13581	508	Spn,Msn,Cd44	24796,81521,25406
GO:0060384	0.00726679299509263	0.999064091277069	4	21	innervation	BP	13581	508	Gabra5,Slitrk6,Nptx1,Ret	29707,290467,266777,24716
GO:2000097	0.00730648158783516	0.999822755771472	2	4	regulation of smooth muscle cell-matrix adhesion	BP	13581	508	Pcsk5,Plau	116548,25619
GO:0021954	0.00736396227906817	0.997950352728326	8	74	central nervous system neuron development	BP	13581	508	Bhlhe22,Wnt5a,Lmx1b,Slit2,Nr4a2,Fezf2,Ephb2,Sall3	365748,64566,114501,360272,54278,305719,313633,364910
GO:0006357	0.00740825824474619	0.994969831761051	71	1460	regulation of transcription from RNA polymerase II promoter	BP	13581	508	Pomc,Rax,Vgll2,Tbx3,Sox14,Fzd5,Neurod6,Glp1r,Ebf2,Fezf1,Rfx2,Foxa1,Ror2,Otx1,Bhlhe22,Wnt5a,Epcam,Sfrp2,Lef1,Plagl1,Nr5a2,Pam,Lmx1b,Gsx1,Stat3,Nr0b1,Nr4a2,Fezf2,Grhl2,Foxa2,Tox2,Adcyap1,Ptprn,Barhl2,Fgf10,Six6,Ehf,Rfx5,Tcf21,Spag8,Maged1,Sim1,Nhlh2,Neurod2,Prox1,Pitx1,Crb2,Tgif1,Rnasel,Macc1,Lrp2,Bmper,Neurod1,Tead2,Elf3,Irf1,Gsc,Bmp5,Irf6,Satb2,Akna,Six4,Grhl3,Chp2,Cys1,Fbn1,Ctbp2,Rxrg,Nr1i2,Nod2…	24664,114213,309772,353305,300954,317674,500137,25051,361060,500048,301121,25098,306782,25646,365748,64566,171577,310552,161452,25157,60349,25508,114501,288457,25125,58850,54278,305719,299979,25099,311615,24166,116660,65050,25443,314221,295965,310659,252856,362508,84469,309888,295327,54276,305066,113983,366031,316742,359726,314539,29216,300455,29458,308582,304815,24508,317715,315824,364081,501145…
GO:0061113	0.00742587704909398	0.999818324421918	2	4	pancreas morphogenesis	BP	13581	508	Nr5a2,Prox1	60349,305066
GO:0060537	0.00746547772900564	0.996235552904943	23	361	muscle tissue development	BP	13581	508	Vgll2,Tbx3,P2rx2,Stra6,Wnt5a,Lef1,Plagl1,Capn3,Sgcg,Tll2,Tcf21,Prox1,Pitx1,P2rx5,Lrp2,Crhr2,AABR07030443.2,Bmp5,Agtr2,Fgf20,Six4,Bdnf,Rxrg	309772,353305,114115,363071,64566,161452,25157,29155,305941,365460,252856,305066,113983,113995,29216,64680,688173,315824,24182,66017,299138,24225,83574
GO:0060167	0.0074689605497038	0.999816716024399	2	4	regulation of adenosine receptor signaling pathway	BP	13581	508	Ada,Acpp	24165,56780
GO:0061213	0.00751402738043397	0.999016777432893	4	22	positive regulation of mesonephros development	BP	13581	508	Maged1,Agtr2,Six4,Lhx1	84469,24182,299138,257634
GO:0055088	0.00753340202261384	0.997688654753447	9	95	lipid homeostasis	BP	13581	508	Fgfr4,Nr5a2,Gck,Pnpla3,Cd24,Abcg5,Fabp4,Abcg8,Mttp	25114,60349,24385,362972,25145,114628,79451,155192,310900
GO:0002903	0.00754082413804124	0.999398758692453	3	12	negative regulation of B cell apoptotic process	BP	13581	508	Ada,Cd44,Aurkb	24165,25406,114592
GO:0090175	0.00755040840156268	0.998671553705762	5	33	regulation of establishment of planar polarity	BP	13581	508	Ror2,Wnt5a,Sfrp2,Grhl3,Ankrd6	306782,64566,310552,298555,500430
GO:0021984	0.00756523826102574	0.999385942964191	3	13	adenohypophysis development	BP	13581	508	Ghrh,Gsx1,Slc6a3	29446,288457,24898
GO:0042325	0.00762631815047344	0.994957600593802	61	1237	regulation of phosphorylation	BP	13581	508	Cartpt,Fzd5,Fgfr4,Ror2,Mas1,Spn,Inhbb,Wnt5a,Vav2,Sfrp2,Stat3,Slit2,Npsr1,Pla2g5,Gck,Fgg,Igfbp3,Hcrtr1,Foxa2,Socs3,Chrna3,Ephb2,Pkib,Adcyap1,Fgf10,Arhgap8,Tspyl2,Dusp9,Cd24,Ppef2,Hspa2,Maged1,Prox1,Stk26,Synpo2,Fga,Cd44,C1ql4,Crhr2,Bmper,Avp,Eif2ak4,Araf,Irf1,Gfra2,Bmp5,Rspo1,Mst1r,Alkal2,Fgf20,Ltf,Plxnb2,Ret,Fabp4,Ccl5,Bdnf,Ppp1r1c,Angpt4,Ankrd6,Chek2,Nod2	29131,317674,25114,306782,25153,24796,25196,64566,296603,310552,25125,360272,300458,29354,24385,24367,24484,25593,25099,89829,25101,313633,24678,24166,25443,300115,302612,293847,25145,305246,60460,84469,305066,317589,499702,361969,25406,300220,64680,300455,24221,114859,64363,24508,25136,315824,313589,300999,679566,66017,301034,315217,24716,79451,81780,24225,499818,296269,500430,114212,291912
GO:0007268	0.00765336619788469	0.995677541517149	32	557	chemical synaptic transmission	BP	13581	508	Calb1,P2rx2,Cartpt,P2rx6,Ror2,Gabra5,Chrna6,Slc6a3,Th,Sytl4,Hcrt,Chrna3,Doc2a,Ephb2,Adcyap1,Sstr3,Cd24,Grm8,Prokr1,Grin3b,Neurod2,Grm2,P2rx5,Crhr2,Eif2ak4,Pdyn,Chrna4,Scn9a,Slc6a4,Stx1a,Bdnf,P2rx3	83839,114115,29131,25041,306782,29707,81721,24898,25085,140594,25723,25101,65031,313633,24166,171044,25145,60590,192648,170796,54276,24415,113995,64680,114859,29190,25590,78956,25553,116470,24225,81739
GO:0098916	0.00765336619788469	0.995677541517149	32	557	anterograde trans-synaptic signaling	BP	13581	508	Calb1,P2rx2,Cartpt,P2rx6,Ror2,Gabra5,Chrna6,Slc6a3,Th,Sytl4,Hcrt,Chrna3,Doc2a,Ephb2,Adcyap1,Sstr3,Cd24,Grm8,Prokr1,Grin3b,Neurod2,Grm2,P2rx5,Crhr2,Eif2ak4,Pdyn,Chrna4,Scn9a,Slc6a4,Stx1a,Bdnf,P2rx3	83839,114115,29131,25041,306782,29707,81721,24898,25085,140594,25723,25101,65031,313633,24166,171044,25145,60590,192648,170796,54276,24415,113995,64680,114859,29190,25590,78956,25553,116470,24225,81739
GO:0045823	0.00769841073733499	0.998631824494995	5	35	positive regulation of heart contraction	BP	13581	508	Ada,Glp1r,Gch1,Crhr2,Avpr1a	24165,25051,29244,64680,25107
GO:0030539	0.00770530805598198	0.998984387819342	4	22	male genitalia development	BP	13581	508	Tbx3,Ror2,Fgf10,Bmp5	353305,306782,25443,315824
GO:0060279	0.00773040011617937	0.999806850376142	2	4	positive regulation of ovulation	BP	13581	508	Inhbb,Plau	25196,25619
GO:0001932	0.00787046143253708	0.994857576488687	57	1143	regulation of protein phosphorylation	BP	13581	508	Cartpt,Fzd5,Fgfr4,Ror2,Mas1,Spn,Inhbb,Wnt5a,Sfrp2,Slit2,Npsr1,Pla2g5,Fgg,Igfbp3,Hcrtr1,Socs3,Chrna3,Ephb2,Pkib,Adcyap1,Fgf10,Arhgap8,Tspyl2,Dusp9,Cd24,Ppef2,Hspa2,Maged1,Prox1,Stk26,Synpo2,Fga,Cd44,C1ql4,Crhr2,Bmper,Avp,Eif2ak4,Araf,Irf1,Gfra2,Bmp5,Rspo1,Mst1r,Alkal2,Fgf20,Ltf,Plxnb2,Ret,Fabp4,Ccl5,Bdnf,Ppp1r1c,Angpt4,Ankrd6,Chek2,Nod2	29131,317674,25114,306782,25153,24796,25196,64566,310552,360272,300458,29354,24367,24484,25593,89829,25101,313633,24678,24166,25443,300115,302612,293847,25145,305246,60460,84469,305066,317589,499702,361969,25406,300220,64680,300455,24221,114859,64363,24508,25136,315824,313589,300999,679566,66017,301034,315217,24716,79451,81780,24225,499818,296269,500430,114212,291912
GO:0099537	0.00787541548790007	0.995542816255357	32	558	trans-synaptic signaling	BP	13581	508	Calb1,P2rx2,Cartpt,P2rx6,Ror2,Gabra5,Chrna6,Slc6a3,Th,Sytl4,Hcrt,Chrna3,Doc2a,Ephb2,Adcyap1,Sstr3,Cd24,Grm8,Prokr1,Grin3b,Neurod2,Grm2,P2rx5,Crhr2,Eif2ak4,Pdyn,Chrna4,Scn9a,Slc6a4,Stx1a,Bdnf,P2rx3	83839,114115,29131,25041,306782,29707,81721,24898,25085,140594,25723,25101,65031,313633,24166,171044,25145,60590,192648,170796,54276,24415,113995,64680,114859,29190,25590,78956,25553,116470,24225,81739
GO:0014706	0.00788757897944977	0.996069733867843	22	343	striated muscle tissue development	BP	13581	508	Vgll2,Tbx3,P2rx2,Wnt5a,Lef1,Plagl1,Capn3,Sgcg,Tll2,Tcf21,Prox1,Pitx1,P2rx5,Lrp2,Crhr2,AABR07030443.2,Bmp5,Agtr2,Fgf20,Six4,Bdnf,Rxrg	309772,353305,114115,64566,161452,25157,29155,305941,365460,252856,305066,113983,113995,29216,64680,688173,315824,24182,66017,299138,24225,83574
GO:0032345	0.0078922085514011	0.99980065439115	2	4	negative regulation of aldosterone metabolic process	BP	13581	508	Dkk3,Bmp5	171548,315824
GO:0032348	0.0078922085514011	0.99980065439115	2	4	negative regulation of aldosterone biosynthetic process	BP	13581	508	Dkk3,Bmp5	171548,315824
GO:2000065	0.0078922085514011	0.99980065439115	2	4	negative regulation of cortisol biosynthetic process	BP	13581	508	Dkk3,Bmp5	171548,315824
GO:0071593	0.00796167252941941	0.999797973549801	2	4	lymphocyte aggregation	BP	13581	508	Spn,Msn	24796,81521
GO:0098609	0.00796708630594384	0.995445865207537	33	580	cell-cell adhesion	BP	13581	508	Dsc2,Ada,Spn,Wnt5a,Epcam,Plekha7,Lef1,Arg1,Slit2,Dchs1,Fgg,Msn,Sftpd,Igsf9,Cd24,Adamts18,Flna,Dsc3,Spta1,Cd55,Parva,Fga,Cd44,Cd59,Irf1,Bmp5,Arvcf,Plxnb2,Kifc3,Ass1,Ret,Perp,Ccl5	291760,24165,24796,64566,171577,499249,161452,29221,360272,308912,24367,81521,25350,304982,25145,361412,293860,307563,289257,64036,57341,361969,25406,25407,24508,315824,303798,315217,307644,25698,24716,292949,81780
GO:0090103	0.00798796574161117	0.998936084073576	4	22	cochlea morphogenesis	BP	13581	508	Tshr,Frzb,Wnt5a,Grhl3	25360,295691,64566,298555
GO:0009820	0.00801782606921828	0.999795797264426	2	4	alkaloid metabolic process	BP	13581	508	Th,Ddc	25085,24311
GO:0099536	0.00807180339878864	0.995423395639067	32	559	synaptic signaling	BP	13581	508	Calb1,P2rx2,Cartpt,P2rx6,Ror2,Gabra5,Chrna6,Slc6a3,Th,Sytl4,Hcrt,Chrna3,Doc2a,Ephb2,Adcyap1,Sstr3,Cd24,Grm8,Prokr1,Grin3b,Neurod2,Grm2,P2rx5,Crhr2,Eif2ak4,Pdyn,Chrna4,Scn9a,Slc6a4,Stx1a,Bdnf,P2rx3	83839,114115,29131,25041,306782,29707,81721,24898,25085,140594,25723,25101,65031,313633,24166,171044,25145,60590,192648,170796,54276,24415,113995,64680,114859,29190,25590,78956,25553,116470,24225,81739
GO:0008283	0.00812974304070888	0.994390317297232	76	1616	cell proliferation	BP	13581	508	Tshr,Frzb,Ada,Tbx3,Fzd5,Glp1r,Fezf1,Fgfr4,Ghrh,Ror2,Mas1,Spn,Wnt5a,Epcam,Sfrp2,Lef1,Arg1,Nr5a2,Lmx1b,Stat3,Slit2,Dchs1,Fezf2,Ghsr,Fermt1,Lama5,Msn,Igfbp3,Grhl2,Fshb,Sftpd,Adcyap1,Ptprn,Fgf10,Ehf,Cd24,Cxcl3,Flna,Maged1,Pcsk5,Spta1,Uncx,Cd55,Prox1,Cd44,Tgif1,C1ql4,Lrp2,Plau,Bmper,Avp,Cd59,Krt4,Ptprk,Otp,Irf1,Gnrhr,Optn,Bmp5,Irf6,Rspo1,Slc6a4,Vipr2,Agtr2,Fgf20,Six4,Pgf,Ltf,Plxnb2,Fabp4,Avpr1a,Chp2,C…	25360,295691,24165,353305,317674,25051,500048,25114,29446,306782,25153,24796,64566,171577,310552,161452,29221,60349,114501,25125,360272,308912,305719,84022,296179,140433,81521,24484,299979,25447,25350,24166,116660,25443,295965,25145,171551,293860,84469,116548,289257,29375,64036,305066,25406,316742,300220,29216,25619,300455,24221,25407,315323,360302,294640,24508,81668,246294,315824,364081,313589,2…
GO:0050872	0.00814293950843598	0.999332195603591	3	12	white fat cell differentiation	BP	13581	508	Fgf10,Fabp4,Ctbp2	25443,79451,81717
GO:0048512	0.00823847970540523	0.998175313646651	6	53	circadian behavior	BP	13581	508	Ada,Ghrh,Mc3r,Th,Hcrtr1,Hcrtr2	24165,29446,29310,25085,25593,25605
GO:0021871	0.00841259324204457	0.998856223160958	4	23	forebrain regionalization	BP	13581	508	Fezf1,Bhlhe22,Fezf2,Lhx1	500048,365748,305719,257634
GO:2000027	0.00841990252058033	0.996683584560659	13	168	regulation of organ morphogenesis	BP	13581	508	Fgfr4,Ror2,Wnt5a,Sfrp2,Fgf10,Maged1,Plau,Agtr2,Six4,Grhl3,Bdnf,Lhx1,Ankrd6	25114,306782,64566,310552,25443,84469,25619,24182,299138,298555,24225,257634,500430
GO:0048565	0.0085282467887134	0.996948166249196	11	130	digestive tract development	BP	13581	508	Ada,Stra6,Wnt5a,Sfrp2,Dchs1,Fgf10,Tcf21,Pcsk5,Ccdc40,Aldh1a1,Ass1	24165,363071,64566,310552,308912,25443,252856,116548,287867,24188,25698
GO:0010460	0.00861128986221372	0.998821239522792	4	23	positive regulation of heart rate	BP	13581	508	Ada,Gch1,Crhr2,Avpr1a	24165,29244,64680,25107
GO:0061351	0.00862107602228417	0.996746594564835	12	146	neural precursor cell proliferation	BP	13581	508	Wnt5a,Lef1,Adcyap1,Cd24,Flna,Prox1,Lrp2,Otp,Optn,Slc6a4,Plxnb2,Bdnf	64566,161452,24166,25145,293860,305066,29216,294640,246294,25553,315217,24225
GO:0071599	0.00864033628027914	0.999263652850915	3	13	otic vesicle development	BP	13581	508	Fgf10,AABR07030443.2,Col2a1	25443,688173,25412
GO:0042640	0.00864398664420334	0.999770983689508	2	4	anagen	BP	13581	508	Wnt5a,Fermt1	64566,296179
GO:0051884	0.00864398664420334	0.999770983689508	2	4	regulation of timing of anagen	BP	13581	508	Wnt5a,Fermt1	64566,296179
GO:0030879	0.00868879848087774	0.996716241435383	12	148	mammary gland development	BP	13581	508	Tbx3,Wnt5a,Lef1,Arg1,Pam,Slc6a3,Slit2,Foxb1,Fgf10,Elf3,Irf6,Atp2c2	353305,64566,161452,29221,25508,24898,360272,367106,25443,304815,364081,171496
GO:0098771	0.00870026552414036	0.994993818091594	33	594	inorganic ion homeostasis	BP	13581	508	Calb1,Scn7a,Glp1r,Fgfr4,Ghrh,Calb2,Mc3r,Capn3,Npsr1,Slc39a4,Gck,Rab38,Hcrtr1,Cyp11b3,Hcrt,Scnn1b,Slc4a5,Adcyap1,Cd24,Cxcl3,Cd55,Cckar,Cngb1,Slc9b1,Hcrtr2,Avp,Caps2,Plcg2,Agtr2,Avpr1a,Chp2,Ccl5,Cnga1	83839,64155,25051,25114,29446,117059,29310,29155,300458,300051,24385,252916,25593,353498,25723,24767,297386,24166,25145,171551,64036,24889,83686,365946,25605,24221,366891,29337,24182,25107,308965,81780,85259
GO:0090162	0.00870026575209658	0.998805494679531	4	23	establishment of epithelial cell polarity	BP	13581	508	Wnt5a,Fermt1,Msn,Lama1	64566,296179,81521,316758
GO:0001843	0.00879954428816193	0.997234931756944	9	93	neural tube closure	BP	13581	508	Wnt5a,Sfrp2,Shroom3,Grhl2,Tgif1,Lrp2,Tead2,Plxnb2,Grhl3	64566,310552,305230,299979,316742,29216,308582,315217,298555
GO:0051608	0.00882142280357298	0.999242463285018	3	13	histamine transport	BP	13581	508	Ada,Slc22a3,Adcyap1	24165,29504,24166
GO:0016477	0.00885384082235263	0.994265518605194	53	1036	cell migration	BP	13581	508	Ada,Sox14,Fezf1,Fgfr4,Ror2,Wnt5a,Vav2,Sfrp2,Lef1,Lmx1b,Stat3,Slit2,Arhgap24,Foxb1,Dchs1,Nr4a2,Fezf2,Itga11,Igsf10,Fermt1,Lama5,Msn,Igfbp3,Scnn1b,Barhl2,Fgf10,Cd24,Cxcl3,Flna,Lama1,Pcsk5,Cckar,Prox1,Stk26,Parva,Synpo2,Fga,Cd44,Crb2,Plau,Bmper,Ptprk,Satb2,Drgx,Six4,Pgf,Plxnb2,Ret,Ccl5,Lhx1,Angpt4,Pld2,Nod2	24165,300954,500048,25114,306782,64566,296603,310552,161452,114501,25125,360272,305156,367106,308912,54278,305719,315744,310448,296179,140433,81521,24484,24767,65050,25443,25145,171551,293860,316758,116548,24889,305066,317589,57341,499702,361969,25406,366031,25619,300455,360302,501145,252880,299138,94203,315217,24716,81780,257634,296269,25097,291912
GO:0010038	0.00887753750746066	0.995314832598675	25	417	response to metal ion	BP	13581	508	Maob,Inhbb,Wnt5a,Lef1,Arg1,Pam,Capn3,Slc6a3,Th,Tshb,Fgg,Slc18a2,Cyp11b3,Pcsk1,Neurod2,Fga,Slc25a24,Plcg2,Nptx1,Ass1,Fabp4,Chp2,Bdnf,Clcnka,Mttp	25750,25196,64566,161452,29221,25508,29155,24898,25085,25653,24367,25549,353498,25204,54276,361969,310791,29337,266777,25698,79451,308965,24225,79425,310900
GO:0048519	0.00897901822670465	0.993183157373262	164	3870	negative regulation of biological process	BP	13581	508	Pomc,Ppp1r36,Frzb,Tox3,Maob,Ada,Rprm,Tbx3,Dlk1,Irx3,Cga,Dkk3,Cartpt,Fzd5,Rph3al,RT1-DOb,Glp1r,Bpifa1,Fezf1,Fgfr4,Ghrh,Irx6,Foxa1,Ror2,Mas1,Gabra5,Rgs3,Spn,Inhbb,Bhlhe22,Wnt5a,Epcam,Sfrp2,Lef1,Arg1,Capn3,Slc6a3,Stat3,Slit2,Arhgap24,Mak,Foxb1,Fbn2,Npsr1,Nr0b1,Pla2g5,Gck,Bpifb1,Nr4a2,Fezf2,Ghsr,Fermt1,Sytl4,Fgg,Ssc5d,Igfbp3,Grhl2,Slc18a2,Serpini1,Hcrt,Foxa2,Socs3,Zp2,Ephb2,Pkib,Tll2,Sftpd,Adcyap1,Pa…	24664,299153,295691,291908,25750,24165,680110,353305,114587,307721,116700,171548,29131,317674,171123,365542,25051,246238,500048,25114,29446,307715,25098,306782,25153,29707,54293,24796,25196,365748,64566,171577,310552,161452,29221,29155,24898,25125,360272,305156,25677,367106,689008,300458,58850,29354,24385,499926,54278,305719,84022,296179,140594,24367,308341,24484,299979,25549,116459,25723,25099,8…
GO:0031644	0.00907896221441746	0.997365130959097	8	83	regulation of neurological system process	BP	13581	508	Cartpt,Acpp,Ghsr,Scn11a,Hcrt,Avp,Avpr1a,P2rx3	29131,56780,84022,29701,25723,24221,25107,81739
GO:0036158	0.00908906465725752	0.999210843949392	3	13	outer dynein arm assembly	BP	13581	508	Ccdc114,Ccdc151,Dnai1	308594,315465,500442
GO:1901653	0.00939041963242974	0.995327848584259	21	330	cellular response to peptide	BP	13581	508	Tshr,Glp1r,Mas1,Inhbb,Arg1,Stat3,Gck,Nr4a2,Ghsr,Socs3,Adcy6,Dnai1,Rnasel,Irf1,Gnrhr,Ucp2,Agtr2,Ass1,Fbn1,Col2a1,Nod2	25360,25051,25153,25196,29221,25125,24385,54278,84022,89829,25289,500442,359726,24508,81668,54315,24182,25698,83727,25412,291912
GO:0090179	0.00939183817402252	0.999188213303187	3	12	planar cell polarity pathway involved in neural tube closure	BP	13581	508	Wnt5a,Sfrp2,Grhl3	64566,310552,298555
GO:0007586	0.00951004996871796	0.996960482310052	9	104	digestion	BP	13581	508	Cartpt,Ghsr,Fgf10,Abcg5,Cckar,Crhr2,Neurod1,Abcg8,Nod2	29131,84022,25443,114628,24889,64680,29458,155192,291912
GO:0070228	0.00962908464665767	0.997797697787478	6	52	regulation of lymphocyte apoptotic process	BP	13581	508	Ada,Wnt5a,Cd24,Cd44,Ccl5,Aurkb	24165,64566,25145,25406,81780,114592
GO:0060538	0.00964112357774177	0.996136617525129	13	169	skeletal muscle organ development	BP	13581	508	Vgll2,P2rx2,Stra6,Plagl1,Capn3,Tll2,Tcf21,Pitx1,P2rx5,Crhr2,Six4,Ass1,Rxrg	309772,114115,363071,25157,29155,365460,252856,113983,113995,64680,299138,25698,83574
GO:0071692	0.0097333334002583	0.999725495657295	2	4	protein localization to extracellular region	BP	13581	508	Fbn2,Fbn1	689008,83727
GO:0071694	0.0097333334002583	0.999725495657295	2	4	maintenance of protein location in extracellular region	BP	13581	508	Fbn2,Fbn1	689008,83727
GO:0050829	0.00978690709869566	0.998132373841843	5	41	defense response to Gram-negative bacterium	BP	13581	508	Galp,Ssc5d,Optn,Ltf,Mr1	64568,308341,246294,301034,25119
GO:0048609	0.00980047979211302	0.994090396559506	38	704	multicellular organismal reproductive process	BP	13581	508	Ada,Rfx2,Mas1,Inhbb,Wnt5a,Agrp,Arg1,Pam,Slit2,Mak,Th,Nr0b1,Ghsr,Fshb,Adcyap1,Ptprn,Spata6,Mns1,Sstr3,Hspa2,Spef2,Nhlh2,Cd55,Lrguk,Acsbg2,Akap14,Plau,Avp,Mei1,Adamts2,Rspo1,Iqcg,Slc6a4,Aldh1a1,Cfap157,Avpr1a,Spata20,Cnga1	24165,301121,25153,25196,64566,25582,29221,25508,360272,25677,25085,58850,84022,25447,24166,116660,171413,363093,171044,60460,64555,295327,64036,296968,301120,60332,25619,24221,315162,287899,313589,363796,25553,24188,499781,25107,360604,85259
GO:0048520	0.00981099566720615	0.998585710551499	4	26	positive regulation of behavior	BP	13581	508	Ghrh,Stra6,Agrp,Ghsr	29446,363071,25582,84022
GO:0007620	0.0098285280532576	0.998594727691202	4	24	copulation	BP	13581	508	Ada,Avp,Slc6a4,Avpr1a	24165,24221,25553,25107
GO:0022408	0.00988423105324163	0.99638260468725	11	137	negative regulation of cell-cell adhesion	BP	13581	508	Spn,Epcam,Lef1,Arg1,Fgg,Sftpd,Cd24,Adamts18,Cd44,Irf1,Ass1	24796,171577,161452,29221,24367,25350,25145,361412,25406,24508,25698
GO:0030855	0.00990595672497541	0.994463652296997	29	498	epithelial cell differentiation	BP	13581	508	Frzb,Tbx3,Foxa1,Wnt5a,Lef1,Pls3,Nr5a2,Shroom3,Foxb1,Nr0b1,Msn,Grhl2,Foxa2,Slc4a5,Slitrk6,Fgf10,Ehf,Cd24,Tcf21,Lama1,Prox1,Crhr2,Neurod1,Krt4,Elf3,Bmp5,Irf6,Myo7a,Lhx1	295691,353305,25098,64566,161452,81748,60349,305230,367106,58850,81521,299979,25099,297386,290467,25443,295965,25145,252856,316758,305066,64680,29458,315323,304815,315824,364081,266714,257634
GO:0002027	0.00993530898300811	0.997070858220397	8	83	regulation of heart rate	BP	13581	508	Dsc2,Ada,Irx5,Mc3r,Gch1,Crhr2,Agtr2,Avpr1a	291760,24165,498918,29310,29244,64680,24182,25107
GO:0021772	0.00994793529042642	0.998113070967204	5	36	olfactory bulb development	BP	13581	508	Fezf1,Wnt5a,Slit2,Uncx,Sall3	500048,64566,360272,29375,364910
GO:0001841	0.0100014522150061	0.996552225332965	10	112	neural tube formation	BP	13581	508	Wnt5a,Sfrp2,Shroom3,Grhl2,Tgif1,Lrp2,Tead2,Bmp5,Plxnb2,Grhl3	64566,310552,305230,299979,316742,29216,308582,315824,315217,298555
GO:0002901	0.0100016696623281	0.999668783514531	2	5	mature B cell apoptotic process	BP	13581	508	Ada,Cd44	24165,25406
GO:0002905	0.0100016696623281	0.999668783514531	2	5	regulation of mature B cell apoptotic process	BP	13581	508	Ada,Cd44	24165,25406
GO:0002906	0.0100016696623281	0.999668783514531	2	5	negative regulation of mature B cell apoptotic process	BP	13581	508	Ada,Cd44	24165,25406
GO:0055065	0.0100325410776978	0.99438516646545	29	512	metal ion homeostasis	BP	13581	508	Calb1,Scn7a,Glp1r,Ghrh,Calb2,Mc3r,Capn3,Npsr1,Slc39a4,Gck,Hcrtr1,Cyp11b3,Hcrt,Scnn1b,Adcyap1,Cd24,Cxcl3,Cd55,Cckar,Cngb1,Hcrtr2,Avp,Caps2,Plcg2,Agtr2,Avpr1a,Chp2,Ccl5,Cnga1	83839,64155,25051,29446,117059,29310,29155,300458,300051,24385,25593,353498,25723,24767,24166,25145,171551,64036,24889,83686,25605,24221,366891,29337,24182,25107,308965,81780,85259
GO:0007622	0.0100502545147881	0.997672311330653	6	55	rhythmic behavior	BP	13581	508	Ada,Ghrh,Mc3r,Th,Hcrtr1,Hcrtr2	24165,29446,29310,25085,25593,25605
GO:0048762	0.0100880206994995	0.995932924694085	13	171	mesenchymal cell differentiation	BP	13581	508	Frzb,Foxa1,Wnt5a,Sfrp2,Lef1,Lama5,Foxa2,Fgf10,Tcf21,Flna,Crb2,Gsc,Ret	295691,25098,64566,310552,161452,140433,25099,25443,252856,293860,366031,317715,24716
GO:0055080	0.0101458649372909	0.994147692552234	32	578	cation homeostasis	BP	13581	508	Calb1,Scn7a,Glp1r,Ghrh,Calb2,Mc3r,Capn3,Npsr1,Slc39a4,Gck,Rab38,Hcrtr1,Cyp11b3,Hcrt,Scnn1b,Slc4a5,Adcyap1,Cd24,Cxcl3,Cd55,Cckar,Cngb1,Slc9b1,Hcrtr2,Avp,Caps2,Plcg2,Agtr2,Avpr1a,Chp2,Ccl5,Cnga1	83839,64155,25051,29446,117059,29310,29155,300458,300051,24385,252916,25593,353498,25723,24767,297386,24166,25145,171551,64036,24889,83686,365946,25605,24221,366891,29337,24182,25107,308965,81780,85259
GO:0032369	0.0101714563156055	0.998531030774222	4	24	negative regulation of lipid transport	BP	13581	508	Igfbp3,Abcg5,Agtr2,Abcg8	24484,114628,24182,155192
GO:0007507	0.0102845955798002	0.994176296577903	30	514	heart development	BP	13581	508	Tbx3,Stra6,Wnt5a,Sfrp2,Dnaaf3,Pam,Th,Dchs1,Grhl2,Sgcg,Chrna3,Flna,Ccdc151,Pcsk5,Dnai1,Prox1,Parva,Ccdc40,Lrp2,AABR07030443.2,Tead2,Bmp5,Pdlim3,Ltbp1,Agtr2,Fgf20,Drc1,Fbn1,Rxrg,Col2a1	353305,363071,64566,310552,100359753,25508,25085,308912,299979,305941,25101,293860,315465,116548,500442,305066,57341,287867,29216,688173,308582,315824,114108,59107,24182,66017,362712,83727,83574,25412
GO:2000178	0.0103021481169214	0.998506582225792	4	24	negative regulation of neural precursor cell proliferation	BP	13581	508	Wnt5a,Cd24,Slc6a4,Bdnf	64566,25145,25553,24225
GO:0090189	0.0103389988993871	0.998499671436819	4	24	regulation of branching involved in ureteric bud morphogenesis	BP	13581	508	Maged1,Agtr2,Six4,Lhx1	84469,24182,299138,257634
GO:0003407	0.0103484968023783	0.997243471340155	7	65	neural retina development	BP	13581	508	Calb1,Irx6,Irx5,Bhlhe22,Neurod1,Optn,Lhx1	83839,307715,498918,365748,29458,246294,257634
GO:0032849	0.0103535799073323	0.999650836921631	2	5	positive regulation of cellular pH reduction	BP	13581	508	Avp,Avpr1a	24221,25107
GO:0007288	0.0103830809599473	0.999053071788415	3	13	sperm axoneme assembly	BP	13581	508	Spef2,Iqcg,Cfap157	64555,363796,499781
GO:0030816	0.0103860297501013	0.997217194432492	7	72	positive regulation of cAMP metabolic process	BP	13581	508	Tshr,Ghrh,Mc3r,Adcyap1,Crhr2,Avp,Vipr2	25360,29446,29310,24166,64680,24221,29555
GO:0006959	0.0104237878564871	0.9968901641904	8	90	humoral immune response	BP	13581	508	Galp,Bpifa1,Sftpd,Cd55,Fga,Cd59,Ltf,Nod2	64568,246238,25350,64036,361969,25407,301034,291912
GO:0048638	0.0104730431288337	0.994834141817149	20	308	regulation of developmental growth	BP	13581	508	Tshr,Cga,Cpne9,Ghrh,Wnt5a,Sfrp2,Capn3,Slc6a3,Stat3,Slit2,Ghsr,Prlh,Tll2,Barhl2,Prox1,P2rx5,Slc6a4,Fgf20,Six4,Bdnf	25360,116700,297516,29446,64566,310552,29155,24898,25125,360272,84022,63850,365460,65050,305066,113995,25553,66017,299138,24225
GO:0051049	0.0106036558389474	0.992576221474676	77	1647	regulation of transport	BP	13581	508	Pomc,Maob,Ada,Lrat,Scn7a,Cartpt,Fzd5,Rph3al,Glp1r,Bpifa1,Fgfr4,Ghrh,Tmem184a,Inhbb,Wnt5a,Chrna6,Sfrp2,Arg1,Pam,Lmx1b,Kcnk15,Capn3,Npsr1,Gck,Ghsr,Fermt1,Sytl4,Fgg,Msn,Ssc5d,Igfbp3,Scn11a,Slc18a2,Hcrt,Foxa2,Chrna3,Scnn1b,Doc2a,Ephb2,Sftpd,Adcyap1,Rab11fip1,Fgf10,Grm8,Flna,Hspa2,Pcsk1,Grin3b,Abcg5,Cckar,Fga,Grm2,Rnasel,Crhr2,Avp,Pdyn,Chrna4,Lrrc8e,Best3,Ucp2,Scn9a,Plcg2,Rspo1,Slc6a4,Stx1a,Mtnr1a,Agt…	24664,25750,24165,64047,64155,29131,317674,171123,25051,246238,25114,29446,304325,25196,64566,81721,310552,29221,25508,114501,156873,29155,300458,24385,84022,296179,140594,24367,81521,308341,24484,29701,25549,25723,25099,25101,24767,65031,313633,25350,24166,498650,25443,60590,293860,60460,25204,170796,114628,24889,361969,24415,359726,64680,24221,29190,25590,304203,314847,54315,78956,29337,313589,…
GO:0045187	0.0107201893482748	0.998408020452226	4	27	regulation of circadian sleep/wake cycle, sleep	BP	13581	508	Ada,Ghrh,Hcrtr1,Hcrtr2	24165,29446,25593,25605
GO:0034109	0.0107335666408686	0.997116063042489	7	67	homotypic cell-cell adhesion	BP	13581	508	Dsc2,Fgg,Cd24,Adamts18,Flna,Fga,Ccl5	291760,24367,25145,361412,293860,361969,81780
GO:0032496	0.0108421668323981	0.994528661796191	21	341	response to lipopolysaccharide	BP	13581	508	Maob,Wnt5a,Gch1,Arg1,Th,Ghsr,Mgst1,Igfbp3,Socs3,Fgf10,Cxcl3,Pcsk1,Cd55,Cckar,Plau,Plcg2,Plscr4,Ltf,Ass1,Ccl5,Nod2	25750,64566,29244,29221,25085,84022,171341,24484,89829,25443,171551,25204,64036,24889,25619,29337,300900,301034,25698,81780,291912
GO:2001222	0.0108692314807381	0.997897757536334	5	35	regulation of neuron migration	BP	13581	508	Sox14,Stat3,Igsf10,Flna,Plxnb2	300954,25125,310448,293860,315217
GO:0044406	0.0109138831481932	0.998986100479122	3	13	adhesion of symbiont to host	BP	13581	508	Bpifa1,Sftpd,Ltf	246238,25350,301034
GO:0055082	0.0109189832100045	0.993458616311547	36	673	cellular chemical homeostasis	BP	13581	508	Calb1,Cartpt,Glp1r,Ghrh,Calb2,Capn3,Npsr1,Th,Slc39a4,Gck,Rab38,Hcrtr1,Hcrt,Foxa2,Slc4a5,Adcyap1,Ptprn,Cd24,Cxcl3,Cd55,Cckar,Cngb1,Slc9b1,Hcrtr2,Crhr2,Plau,Avp,Neurod1,Ucp2,Plcg2,Nptx1,Agtr2,Avpr1a,Chp2,Ccl5,Cnga1	83839,29131,25051,29446,117059,29155,300458,25085,300051,24385,252916,25593,25723,25099,297386,24166,116660,25145,171551,64036,24889,83686,365946,25605,64680,25619,24221,29458,54315,29337,266777,24182,25107,308965,81780,85259
GO:0003279	0.0109389914387704	0.996434884101363	9	96	cardiac septum development	BP	13581	508	Tbx3,Stra6,Wnt5a,Pcsk5,Prox1,Parva,Lrp2,Bmp5,Ltbp1	353305,363071,64566,116548,305066,57341,29216,315824,59107
GO:0030178	0.0109456002179463	0.996171261751717	10	115	negative regulation of Wnt signaling pathway	BP	13581	508	Frzb,Dkk3,Ror2,Wnt5a,Sfrp2,Lef1,Fermt1,Dkk2,Gsc,Ankrd6	295691,171548,306782,64566,310552,161452,296179,295445,317715,500430
GO:0033631	0.0110366131528943	0.998970435595912	3	13	cell-cell adhesion mediated by integrin	BP	13581	508	Ada,Cd24,Ccl5	24165,25145,81780
GO:2000052	0.0111204544364355	0.998959695970336	3	13	positive regulation of non-canonical Wnt signaling pathway	BP	13581	508	Wnt5a,Rspo1,Ankrd6	64566,313589,500430
GO:0035089	0.0111849245546269	0.998951416597284	3	13	establishment of apical/basal cell polarity	BP	13581	508	Wnt5a,Msn,Lama1	64566,81521,316758
GO:0072089	0.0111948826431353	0.996068259164263	10	117	stem cell proliferation	BP	13581	508	Tbx3,Wnt5a,Epcam,Sfrp2,Lef1,Fermt1,Cd24,Otp,Plxnb2,Bdnf	353305,64566,171577,310552,161452,296179,25145,294640,315217,24225
GO:0046882	0.0111971697595726	0.999606482399001	2	5	negative regulation of follicle-stimulating hormone secretion	BP	13581	508	Inhbb,Crhr2	25196,64680
GO:0006704	0.0112066200619479	0.998948626307923	3	13	glucocorticoid biosynthetic process	BP	13581	508	Dkk3,Cyp11b3,Bmp5	171548,353498,315824
GO:0014866	0.0112604272930324	0.999603081839586	2	5	skeletal myofibril assembly	BP	13581	508	Prox1,AABR07030443.2	305066,688173
GO:0001820	0.0112681219067464	0.998926069831353	3	14	serotonin secretion	BP	13581	508	Maob,Crhr2,Slc6a4	25750,64680,25553
GO:0032504	0.0112737019444231	0.993136753695561	38	711	multicellular organism reproduction	BP	13581	508	Ada,Rfx2,Mas1,Inhbb,Wnt5a,Agrp,Arg1,Pam,Slit2,Mak,Th,Nr0b1,Ghsr,Fshb,Adcyap1,Ptprn,Spata6,Mns1,Sstr3,Hspa2,Spef2,Nhlh2,Cd55,Lrguk,Acsbg2,Akap14,Plau,Avp,Mei1,Adamts2,Rspo1,Iqcg,Slc6a4,Aldh1a1,Cfap157,Avpr1a,Spata20,Cnga1	24165,301121,25153,25196,64566,25582,29221,25508,360272,25677,25085,58850,84022,25447,24166,116660,171413,363093,171044,60460,64555,295327,64036,296968,301120,60332,25619,24221,315162,287899,313589,363796,25553,24188,499781,25107,360604,85259
GO:0072298	0.0114406504658889	0.999593337251495	2	5	regulation of metanephric glomerulus development	BP	13581	508	Agtr2,Ret	24182,24716
GO:0072300	0.0114406504658889	0.999593337251495	2	5	positive regulation of metanephric glomerulus development	BP	13581	508	Agtr2,Ret	24182,24716
GO:0051851	0.0114501979636687	0.997272428881597	6	55	modification by host of symbiont morphology or physiology	BP	13581	508	Lef1,Arg1,Sftpd,Eif2ak4,Ltf,Ccl5	161452,29221,25350,114859,301034,81780
GO:0043900	0.0114715561978541	0.994399774052853	19	303	regulation of multi-organism process	BP	13581	508	Ada,Bpifa1,Spn,Inhbb,Lef1,Arg1,Nr5a2,Zp2,Sftpd,Cd55,Prox1,Rnasel,Plau,Eif2ak4,Optn,Rspo1,Ltf,Ccl5,Nod2	24165,246238,24796,25196,161452,29221,60349,81828,25350,64036,305066,359726,25619,114859,246294,313589,301034,81780,291912
GO:0034220	0.0115659675899151	0.99265526445537	45	875	ion transmembrane transport	BP	13581	508	Scn7a,P2rx2,Glp1r,P2rx6,Bpifa1,Stra6,Gabra5,Chrna6,Kcnk15,Capn3,Slc6a3,Npsr1,Slc22a3,Slc39a4,Tmem150c,Scn11a,Chrna3,Scnn1b,Slc4a5,Ephb2,Pkd2l1,Flna,Slc22a1,Hspa2,Grin3b,Slc41a3,Cngb1,P2rx5,Slc9b1,Lrp2,Chrna4,Lrrc8e,Caps2,Best3,Scn9a,Slc1a6,Plcg2,Slc6a4,P2rx3,Clcnka,Atp2c2,Rrad,Slc12a1,Cox6a2,Cnga1	64155,114115,25051,25041,246238,363071,29707,81721,156873,29155,24898,300458,29504,300051,360916,29701,25101,24767,297386,313633,293937,293860,24904,60460,170796,641603,83686,113995,365946,29216,25590,304203,366891,314847,78956,84012,29337,25553,81739,79425,171496,83521,25065,25278,85259
GO:0023014	0.011582133654395	0.992983305308295	37	693	signal transduction by protein phosphorylation	BP	13581	508	Cartpt,Fzd5,Fgfr4,Ror2,Inhbb,Wnt5a,Sfrp2,Npsr1,Pla2g5,Fgg,Igfbp3,Hcrtr1,Ephb2,Adcyap1,Fgf10,Arhgap8,Dusp9,Cd24,Ppef2,Maged1,Stk26,Fga,Cd44,C1ql4,Crhr2,Bmper,Avp,Araf,Mst1r,Alkal2,Fgf20,Mapk12,Ret,Ccl5,Bdnf,Ankrd6,Nod2	29131,317674,25114,306782,25196,64566,310552,300458,29354,24367,24484,25593,313633,24166,25443,300115,293847,25145,305246,84469,317589,361969,25406,300220,64680,300455,24221,64363,300999,679566,66017,60352,24716,81780,24225,500430,291912
GO:0060123	0.0115908269535984	0.998883673338431	3	14	regulation of growth hormone secretion	BP	13581	508	Ghrh,Ghsr,Adcyap1	29446,84022,24166
GO:0048852	0.0116641186730882	0.999581139425703	2	5	diencephalon morphogenesis	BP	13581	508	Otx1,Wnt5a	25646,64566
GO:0007584	0.0116854418036834	0.994544526752997	17	256	response to nutrient	BP	13581	508	Ada,Sfrp2,Arg1,Tshb,Foxa2,Abcg5,Cckar,Cd44,Lrp2,Ltbp1,Slc6a4,Ass1,Ccl5,Abcg8,Bdnf,Col2a1,Nod2	24165,310552,29221,25653,25099,114628,24889,25406,29216,59107,25553,25698,81780,155192,24225,25412,291912
GO:0008406	0.011739583626146	0.99466165249747	16	234	gonad development	BP	13581	508	Cga,Mas1,Irx5,Inhbb,Wnt5a,Sfrp2,Slit2,Nr0b1,Mgst1,Fshb,Tox2,Adcyap1,Ptprn,Tcf21,Lrp2,Six4	116700,25153,498918,25196,64566,310552,360272,58850,171341,25447,311615,24166,116660,252856,29216,299138
GO:0033634	0.0117570492728768	0.999576029632291	2	5	positive regulation of cell-cell adhesion mediated by integrin	BP	13581	508	Cd24,Ccl5	25145,81780
GO:0007350	0.0118270637058593	0.998867964069193	3	13	blastoderm segmentation	BP	13581	508	Tbx3,Fzd5,Wnt5a	353305,317674,64566
GO:0060042	0.0118406391450176	0.997171725853856	6	51	retina morphogenesis in camera-type eye	BP	13581	508	Calb1,Irx6,Irx5,Bhlhe22,Prox1,Lhx1	83839,307715,498918,365748,305066,257634
GO:0061217	0.0118426559066373	0.998203390133055	4	25	regulation of mesonephros development	BP	13581	508	Maged1,Agtr2,Six4,Lhx1	84469,24182,299138,257634
GO:0051412	0.0119296126436619	0.997618156410454	5	39	response to corticosterone	BP	13581	508	Maob,Th,Gpx3,Slc18a2,Avpr1a	25750,25085,64317,25549,25107
GO:0050850	0.011944047693768	0.997614557788988	5	39	positive regulation of calcium-mediated signaling	BP	13581	508	Ada,Cd24,Neurod2,Chp2,Slc12a1	24165,25145,54276,308965,25065
GO:0048265	0.0119796958795866	0.997610401731875	5	38	response to pain	BP	13581	508	P2rx2,Gch1,Scn9a,Ret,P2rx3	114115,29244,78956,24716,81739
GO:0090178	0.0120141590769326	0.998843316232224	3	13	regulation of establishment of planar polarity involved in neural tube closure	BP	13581	508	Wnt5a,Sfrp2,Grhl3	64566,310552,298555
GO:0071695	0.0122185815612089	0.995394522817071	11	134	anatomical structure maturation	BP	13581	508	Foxa1,Irx5,Wnt5a,Thbs3,Dchs1,Nr4a2,Fermt1,Fgg,Rnd1,Cd44,Ret	25098,498918,64566,681309,308912,54278,296179,24367,362993,25406,24716
GO:0050891	0.0122258118509802	0.997548941637704	5	38	multicellular organismal water homeostasis	BP	13581	508	Bpifa1,Scnn1b,Adcy6,Avp,Grhl3	246238,24767,25289,24221,298555
GO:0048704	0.0123212457561599	0.996599608542731	7	67	embryonic skeletal system morphogenesis	BP	13581	508	Irx5,Grhl2,Gsc,Satb2,Six4,Lhx1,Col2a1	498918,299979,317715,501145,299138,257634,25412
GO:0009948	0.0123433819310925	0.997519467726506	5	38	anterior/posterior axis specification	BP	13581	508	Tbx3,Fzd5,Wnt5a,Foxa2,Lhx1	353305,317674,64566,25099,257634
GO:0007017	0.0123811519002772	0.992885176368713	30	527	microtubule-based process	BP	13581	508	Capn6,Tppp3,Hepacam2,Dnaaf3,Mak,Wdr78,Ccdc114,Fgf10,Flna,Spef2,Ccdc151,Dnajb13,Lrguk,Dnai1,Ccdc40,Tekt1,Ccdc8,Klc3,Tekt5,Kif27,Iqcg,Cfap157,Drc1,Stk36,Kifc3,Dnah1,Kif19,Chek2,Dynlrb2,Aurkb	83685,291966,296846,100359753,25677,313417,308594,25443,293860,64555,315465,308857,296968,500442,287867,85270,494320,171549,363538,246209,363796,499781,362712,301516,307644,171339,303659,114212,361415,114592
GO:1990314	0.0123863467576584	0.998777234366089	3	14	cellular response to insulin-like growth factor stimulus	BP	13581	508	Ghsr,Fbn1,Col2a1	84022,83727,25412
GO:0046684	0.0124246110150579	0.999538687979578	2	5	response to pyrethroid	BP	13581	508	Th,Ddc	25085,24311
GO:0030808	0.0125371497225617	0.995510229522324	10	125	regulation of nucleotide biosynthetic process	BP	13581	508	Tshr,Ghrh,Mc3r,Stat3,Adcyap1,Grm8,Crhr2,Avp,Vipr2,Mtnr1a	25360,29446,29310,25125,24166,60590,64680,24221,29555,114211
GO:1900371	0.0125371497225617	0.995510229522324	10	125	regulation of purine nucleotide biosynthetic process	BP	13581	508	Tshr,Ghrh,Mc3r,Stat3,Adcyap1,Grm8,Crhr2,Avp,Vipr2,Mtnr1a	25360,29446,29310,25125,24166,60590,64680,24221,29555,114211
GO:0030916	0.0126410765153559	0.999485724635916	2	6	otic vesicle formation	BP	13581	508	Fgf10,AABR07030443.2	25443,688173
GO:0044703	0.0126434774798288	0.99209649440917	41	790	multi-organism reproductive process	BP	13581	508	Ada,Rfx2,Mas1,Inhbb,Agrp,Arg1,Pam,Stat3,Mak,Th,Nr0b1,Ghsr,Igfbp3,Zp2,Spata6,Mns1,Sstr3,Hspa2,Spef2,Nhlh2,Pcsk5,Cd55,Lrguk,Acsbg2,Akap14,Pzp,Plau,Avp,Mei1,Irf1,Ucp2,Adamts2,Rspo1,Iqcg,Slc6a4,Cfap157,Pgf,Maged2,Avpr1a,Spata20,Cnga1	24165,301121,25153,25196,25582,29221,25508,25125,25677,25085,58850,84022,24484,81828,171413,363093,171044,60460,64555,295327,116548,64036,296968,301120,60332,252922,25619,24221,315162,24508,54315,287899,313589,363796,25553,499781,94203,113947,25107,360604,85259
GO:0021952	0.0126821701692618	0.998055157044918	4	23	central nervous system projection neuron axonogenesis	BP	13581	508	Bhlhe22,Slit2,Nr4a2,Ephb2	365748,360272,54278,313633
GO:0010647	0.0127272789389567	0.991279964095752	64	1347	positive regulation of cell communication	BP	13581	508	Calb1,Ada,Il20ra,Cartpt,Fzd5,Glp1r,Fgfr4,Ghrh,Stra6,Foxa1,Ror2,Mas1,Inhbb,Wnt5a,Sfrp2,Acpp,Stat3,Npsr1,Pla2g5,Gck,Ghsr,Fermt1,Fgg,Igfbp3,Hcrtr1,Hcrt,Foxa2,Ephb2,Adcyap1,Fgf10,Arhgap8,Dkk2,Cd24,Flna,Maged1,Pcsk5,Neurod2,Cckar,Stk26,Fga,Cd44,Crb2,Crhr2,Bmper,Eif2ak4,Araf,Bmp5,Rspo1,Mst1r,Alkal2,Stx1a,Agtr2,Fgf20,Ltf,Stk36,Ret,Chp2,Ccl5,Bdnf,Ctbp2,Ankrd6,Slc12a1,Pld2,Nod2	83839,24165,308716,29131,317674,25051,25114,29446,363071,25098,306782,25153,25196,64566,310552,56780,25125,300458,29354,24385,84022,296179,24367,24484,25593,25723,25099,313633,24166,25443,300115,295445,25145,293860,84469,116548,54276,24889,317589,361969,25406,366031,64680,300455,114859,64363,315824,313589,300999,679566,116470,24182,66017,301034,301516,24716,308965,81780,24225,81717,500430,25065,2…
GO:0060278	0.0127411760438454	0.999520594864042	2	5	regulation of ovulation	BP	13581	508	Inhbb,Plau	25196,25619
GO:0019932	0.012889964792117	0.993916531127403	17	258	second-messenger-mediated signaling	BP	13581	508	Tshr,Tox3,Ada,Glp1r,Ghrh,Nr5a2,Gck,Adcyap1,Ptprn,Cd24,Adcy6,Neurod2,Crhr2,Neurod1,Avpr1a,Chp2,Slc12a1	25360,291908,24165,25051,29446,60349,24385,24166,116660,25145,25289,54276,64680,29458,25107,308965,25065
GO:2000179	0.0129017467643757	0.996856333752723	6	52	positive regulation of neural precursor cell proliferation	BP	13581	508	Flna,Prox1,Lrp2,Otp,Optn,Lhx1	293860,305066,29216,294640,246294,257634
GO:2000108	0.0129050167582133	0.997983631835515	4	26	positive regulation of leukocyte apoptotic process	BP	13581	508	Wnt5a,Cd24,Cd44,Ccl5	64566,25145,25406,81780
GO:0031944	0.0129173725391227	0.999510418457782	2	5	negative regulation of glucocorticoid metabolic process	BP	13581	508	Dkk3,Bmp5	171548,315824
GO:0031947	0.0129173725391227	0.999510418457782	2	5	negative regulation of glucocorticoid biosynthetic process	BP	13581	508	Dkk3,Bmp5	171548,315824
GO:0001705	0.0129270777084786	0.999509855735667	2	5	ectoderm formation	BP	13581	508	Foxa2,Lhx1	25099,257634
GO:0021988	0.0129829124767568	0.997357871049249	5	38	olfactory lobe development	BP	13581	508	Fezf1,Wnt5a,Slit2,Uncx,Sall3	500048,64566,360272,29375,364910
GO:0070100	0.0130873012145483	0.999500532776971	2	5	negative regulation of chemokine-mediated signaling pathway	BP	13581	508	Slit2,Ccl5	360272,81780
GO:0045785	0.0132269313808297	0.99331867621153	20	322	positive regulation of cell adhesion	BP	13581	508	Ada,Spn,Wnt5a,Lef1,Fermt1,Fgg,Smoc2,Ccdc80,Cd24,Flna,Pcsk5,Spta1,Cd55,Fga,Cd44,Egfl6,Cd59,Ret,Ccl5,Pld2	24165,24796,64566,161452,296179,24367,292401,64387,25145,293860,116548,289257,64036,361969,25406,317470,25407,24716,81780,25097
GO:0042749	0.0133219099569925	0.997876780131337	4	29	regulation of circadian sleep/wake cycle	BP	13581	508	Ada,Ghrh,Hcrtr1,Hcrtr2	24165,29446,25593,25605
GO:0090183	0.0133804476200731	0.996706211859545	6	54	regulation of kidney development	BP	13581	508	Cd24,Maged1,Agtr2,Six4,Ret,Lhx1	25145,84469,24182,299138,24716,257634
GO:0060425	0.0133853625093785	0.996701244551354	6	55	lung morphogenesis	BP	13581	508	Foxa1,Grhl2,Foxa2,Fgf10,Tcf21,Lama1	25098,299979,25099,25443,252856,316758
GO:0048642	0.0134004163866353	0.998637711407897	3	14	negative regulation of skeletal muscle tissue development	BP	13581	508	Capn3,Tll2,Six4	29155,365460,299138
GO:0035482	0.0134187665222264	0.999436596028097	2	6	gastric motility	BP	13581	508	Ghsr,Crhr2	84022,64680
GO:0034110	0.0134371155830577	0.997875212198258	4	26	regulation of homotypic cell-cell adhesion	BP	13581	508	Fgg,Cd24,Adamts18,Ccl5	24367,25145,361412,81780
GO:0006171	0.0134638549493974	0.995441308228715	9	107	cAMP biosynthetic process	BP	13581	508	Tshr,Ghrh,Mc3r,Adcyap1,Grm8,Adcy6,Crhr2,Avp,Vipr2	25360,29446,29310,24166,60590,25289,64680,24221,29555
GO:0046110	0.0135036003888335	0.999476021016621	2	5	xanthine metabolic process	BP	13581	508	Ada,Aox2	24165,316421
GO:0009635	0.0135231586933534	0.998604539734104	3	15	response to herbicide	BP	13581	508	Arg1,Th,Slc18a2	29221,25085,25549
GO:0044458	0.0135393131206161	0.998618275150868	3	14	motile cilium assembly	BP	13581	508	Dnaaf3,Spata6,Ccdc40	100359753,171413,287867
GO:0070294	0.0136077554300936	0.999469823659917	2	5	renal sodium ion absorption	BP	13581	508	Maged2,Slc12a1	113947,25065
GO:0061061	0.0136496203673651	0.99209385071109	30	538	muscle structure development	BP	13581	508	Vgll2,Tbx3,P2rx2,Stra6,Wnt5a,Lef1,Plagl1,Capn3,Ky,Lama5,Igfbp3,Sgcg,Tll2,Fgf10,Tcf21,Prox1,Pitx1,P2rx5,Lrp2,Crhr2,AABR07030443.2,Gsc,Agtr2,Fgf20,Mapk12,Six4,Ass1,Avpr1a,Bdnf,Rxrg	309772,353305,114115,363071,64566,161452,25157,29155,315962,140433,24484,305941,365460,25443,252856,305066,113983,113995,29216,64680,688173,317715,24182,66017,60352,299138,25698,25107,24225,83574
GO:0045137	0.0137805674051954	0.993616206178255	16	238	development of primary sexual characteristics	BP	13581	508	Cga,Mas1,Irx5,Inhbb,Wnt5a,Sfrp2,Slit2,Nr0b1,Mgst1,Fshb,Tox2,Adcyap1,Ptprn,Tcf21,Lrp2,Six4	116700,25153,498918,25196,64566,310552,360272,58850,171341,25447,311615,24166,116660,252856,29216,299138
GO:0007617	0.0138312111712043	0.997794050399077	4	26	mating behavior	BP	13581	508	Th,Nhlh2,Avp,Avpr1a	25085,295327,24221,25107
GO:0023056	0.0139098355336328	0.990424783421451	64	1353	positive regulation of signaling	BP	13581	508	Calb1,Ada,Il20ra,Cartpt,Fzd5,Glp1r,Fgfr4,Ghrh,Stra6,Foxa1,Ror2,Mas1,Inhbb,Wnt5a,Sfrp2,Acpp,Stat3,Npsr1,Pla2g5,Gck,Ghsr,Fermt1,Fgg,Igfbp3,Hcrtr1,Hcrt,Foxa2,Ephb2,Adcyap1,Fgf10,Arhgap8,Dkk2,Cd24,Flna,Maged1,Pcsk5,Neurod2,Cckar,Stk26,Fga,Cd44,Crb2,Crhr2,Bmper,Eif2ak4,Araf,Bmp5,Rspo1,Mst1r,Alkal2,Stx1a,Agtr2,Fgf20,Ltf,Stk36,Ret,Chp2,Ccl5,Bdnf,Ctbp2,Ankrd6,Slc12a1,Pld2,Nod2	83839,24165,308716,29131,317674,25051,25114,29446,363071,25098,306782,25153,25196,64566,310552,56780,25125,300458,29354,24385,84022,296179,24367,24484,25593,25723,25099,313633,24166,25443,300115,295445,25145,293860,84469,116548,54276,24889,317589,361969,25406,366031,64680,300455,114859,64363,315824,313589,300999,679566,116470,24182,66017,301034,301516,24716,308965,81780,24225,81717,500430,25065,2…
GO:0044058	0.0139597908919153	0.997085985297791	5	42	regulation of digestive system process	BP	13581	508	Ghsr,Fgf10,Abcg5,Neurod1,Abcg8	84022,25443,114628,29458,155192
GO:0021943	0.0139946929066528	0.999446575718195	2	5	formation of radial glial scaffolds	BP	13581	508	Lef1,Flna	161452,293860
GO:0033500	0.0140894656884892	0.993454813718921	16	241	carbohydrate homeostasis	BP	13581	508	Pomc,Cartpt,Rph3al,Fgfr4,Foxa1,Stat3,Th,Gck,Slc18a2,Foxa2,Ptprn,Crhr2,Plau,Neurod1,Ucp2,Nptx1	24664,29131,171123,25114,25098,25125,25085,24385,25549,25099,116660,64680,25619,29458,54315,266777
GO:0042593	0.0140894656884892	0.993454813718921	16	241	glucose homeostasis	BP	13581	508	Pomc,Cartpt,Rph3al,Fgfr4,Foxa1,Stat3,Th,Gck,Slc18a2,Foxa2,Ptprn,Crhr2,Plau,Neurod1,Ucp2,Nptx1	24664,29131,171123,25114,25098,25125,25085,24385,25549,25099,116660,64680,25619,29458,54315,266777
GO:0090177	0.0144194632694126	0.998493338638698	3	14	establishment of planar polarity involved in neural tube closure	BP	13581	508	Wnt5a,Sfrp2,Grhl3	64566,310552,298555
GO:0009628	0.0144250531034679	0.990288191621129	56	1147	response to abiotic stimulus	BP	13581	508	Ada,P2rx2,Ghrh,Stra6,Irx6,Hspb7,Inhbb,Wnt5a,Agrp,Sfrp2,Pam,Plod2,Capn3,Foxb1,Th,Nr4a2,Igfbp3,Tmem150c,Socs3,Scnn1b,Sftpd,Slitrk6,Cd24,Pkd2l1,Grm8,Hspa2,Neurod2,Abcg5,Cckar,Fga,Cngb1,Lrp2,Plau,Avp,AABR07030443.2,Eif2ak4,Ptprk,Chrna4,Irf1,Ucp2,Ltbp1,Slc6a4,Stx1a,Drgx,Pgf,Avpr1a,Ccl5,Bdnf,P2rx3,Clcnka,Angpt4,Slc12a1,Chek2,Col2a1,Pld2,Aurkb	24165,114115,29446,363071,307715,50565,25196,64566,25582,310552,25508,300901,29155,367106,25085,54278,24484,360916,89829,24767,25350,290467,25145,293937,60590,60460,54276,114628,24889,361969,83686,29216,25619,24221,688173,114859,360302,25590,24508,54315,59107,25553,116470,252880,94203,25107,81780,24225,81739,79425,296269,25065,114212,25412,25097,114592
GO:0071277	0.0144276090706889	0.996389268722588	6	54	cellular response to calcium ion	BP	13581	508	Inhbb,Wnt5a,Capn3,Neurod2,Slc25a24,Chp2	25196,64566,29155,54276,310791,308965
GO:0046887	0.0145081763991963	0.994679879517824	10	130	positive regulation of hormone secretion	BP	13581	508	Cartpt,Glp1r,Fgfr4,Ghrh,Inhbb,Gck,Fgg,Adcyap1,Cckar,Fga	29131,25051,25114,29446,25196,24385,24367,24166,24889,361969
GO:0060828	0.0145846895769819	0.994079081261142	12	157	regulation of canonical Wnt signaling pathway	BP	13581	508	Frzb,Dkk3,Fzd5,Ror2,Wnt5a,Sfrp2,Lef1,Fermt1,Fgf10,Dkk2,Rspo1,Ankrd6	295691,171548,317674,306782,64566,310552,161452,296179,25443,295445,313589,500430
GO:0002710	0.0146497324515887	0.998442346434783	3	15	negative regulation of T cell mediated immunity	BP	13581	508	Spn,Arg1,Nod2	24796,29221,291912
GO:0042490	0.0147973340752704	0.995757663006422	7	70	mechanoreceptor differentiation	BP	13581	508	Tshr,Gabra5,Pls3,Slitrk6,Fgf20,Myo7a,Bdnf	25360,29707,81748,290467,66017,266714,24225
GO:0021537	0.0149705614911949	0.992650793769274	18	274	telencephalon development	BP	13581	508	Neurod6,Fezf1,Mas1,Bhlhe22,Wnt5a,Lef1,Slit2,Foxb1,Th,Fezf2,Ephb2,Flna,Uncx,Prox1,Neurod1,Sall3,Avpr1a,Lhx1	500137,500048,25153,365748,64566,161452,360272,367106,25085,305719,313633,293860,29375,305066,29458,364910,25107,257634
GO:0051179	0.0150129722550741	0.988298766497291	189	4578	localization	BP	13581	508	Pomc,Dsc2,Slc15a5,Maob,Ada,Tbx3,Lrat,Scn7a,Sox14,Cga,P2rx2,Cartpt,Fzd5,Rph3al,Nxf3,Glp1r,P2rx6,Bpifa1,Fezf1,Fgfr4,Ghrh,Stra6,Ror2,Tmem184a,Gabra5,Inhbb,Serinc2,Wnt5a,Epcam,Vav2,Chrna6,Sfrp2,Esyt1,Lef1,Arg1,Stpg1,Pam,Lmx1b,Kcnk15,Capn3,Slc6a3,Stat3,Slit2,Arhgap24,Mak,Foxb1,Fbn2,Npsr1,Th,Slc22a3,Dchs1,Slc39a4,Nr0b1,Pla2g5,Gck,Nr4a2,Fezf2,Itga11,Ghsr,Igsf10,Fermt1,Sytl4,Fgg,Rab38,Abcg3l3,Lama5,Msn,S…	24664,291760,502918,25750,24165,353305,64047,64155,300954,116700,114115,29131,317674,171123,302591,25051,25041,246238,500048,25114,29446,363071,306782,304325,29707,25196,313057,64566,171577,296603,81721,310552,29579,161452,29221,500566,25508,114501,156873,29155,24898,25125,360272,305156,25677,367106,689008,300458,25085,29504,308912,300051,58850,29354,24385,54278,305719,315744,84022,310448,296179,…
GO:0032847	0.0150214441911488	0.999330473731672	2	6	regulation of cellular pH reduction	BP	13581	508	Avp,Avpr1a	24221,25107
GO:0031645	0.0150988599458357	0.998360249625419	3	16	negative regulation of neurological system process	BP	13581	508	Hcrt,Avp,Avpr1a	25723,24221,25107
GO:0033139	0.0151014174450814	0.999325010388183	2	6	regulation of peptidyl-serine phosphorylation of STAT protein	BP	13581	508	Gfra2,Ret	25136,24716
GO:0051588	0.015219073820673	0.995606623849736	7	72	regulation of neurotransmitter transport	BP	13581	508	Slc18a2,Hcrt,Chrna3,Grm8,Grm2,Pdyn,Stx1a	25549,25723,25101,60590,24415,29190,116470
GO:0003084	0.0154269006093455	0.998311061126083	3	16	positive regulation of systemic arterial blood pressure	BP	13581	508	Cyp11b3,Avp,Avpr1a	353498,24221,25107
GO:0051385	0.0155903095645263	0.996015307646339	6	58	response to mineralocorticoid	BP	13581	508	Maob,Th,Gpx3,Slc18a2,Prss8,Avpr1a	25750,25085,64317,25549,192107,25107
GO:0042594	0.0156597252920897	0.993306908661529	13	182	response to starvation	BP	13581	508	Dsc2,Galp,Cartpt,Inhbb,Slc39a4,Gck,Slc18a2,Adcyap1,Sstr3,Cckar,Stk26,Eif2ak4,Ucp2	291760,64568,29131,25196,300051,24385,25549,24166,171044,24889,317589,114859,54315
GO:0060294	0.0156916701586778	0.998287968112719	3	15	cilium movement involved in cell motility	BP	13581	508	Tekt1,Tekt5,Dnah1	85270,363538,171339
GO:2000647	0.015889475577828	0.99825819974856	3	15	negative regulation of stem cell proliferation	BP	13581	508	Fermt1,Cd24,Bdnf	296179,25145,24225
GO:0046184	0.0159539200767151	0.998248470035626	3	15	aldehyde biosynthetic process	BP	13581	508	Dkk3,Cyp11b3,Bmp5	171548,353498,315824
GO:0031394	0.016008998083548	0.999261918017645	2	6	positive regulation of prostaglandin biosynthetic process	BP	13581	508	Avp,Avpr1a	24221,25107
GO:2001280	0.016008998083548	0.999261918017645	2	6	positive regulation of unsaturated fatty acid biosynthetic process	BP	13581	508	Avp,Avpr1a	24221,25107
GO:0033032	0.0160644714768932	0.997293085933507	4	29	regulation of myeloid cell apoptotic process	BP	13581	508	Ghsr,Cd44,Ccl5,Nod2	84022,25406,81780,291912
GO:0002865	0.0160887018564965	0.999256282331262	2	6	negative regulation of acute inflammatory response to antigenic stimulus	BP	13581	508	Spn,Adcyap1	24796,24166
GO:0042693	0.0162179366101217	0.999247112159791	2	6	muscle cell fate commitment	BP	13581	508	Tbx3,Fgf10	353305,25443
GO:0032094	0.0162243496080501	0.996462170598982	5	46	response to food	BP	13581	508	Cartpt,Ghrh,Ghsr,Socs3,Bdnf	29131,29446,84022,89829,24225
GO:0009967	0.0162248830624649	0.988965701790026	57	1189	positive regulation of signal transduction	BP	13581	508	Ada,Il20ra,Cartpt,Fzd5,Fgfr4,Stra6,Foxa1,Ror2,Mas1,Inhbb,Wnt5a,Sfrp2,Acpp,Stat3,Npsr1,Pla2g5,Ghsr,Fermt1,Fgg,Igfbp3,Hcrtr1,Foxa2,Ephb2,Adcyap1,Fgf10,Arhgap8,Dkk2,Cd24,Flna,Maged1,Pcsk5,Neurod2,Stk26,Fga,Cd44,Crb2,Crhr2,Bmper,Araf,Bmp5,Rspo1,Mst1r,Alkal2,Stx1a,Agtr2,Fgf20,Ltf,Stk36,Ret,Chp2,Ccl5,Bdnf,Ctbp2,Ankrd6,Slc12a1,Pld2,Nod2	24165,308716,29131,317674,25114,363071,25098,306782,25153,25196,64566,310552,56780,25125,300458,29354,84022,296179,24367,24484,25593,25099,313633,24166,25443,300115,295445,25145,293860,84469,116548,54276,317589,361969,25406,366031,64680,300455,64363,315824,313589,300999,679566,116470,24182,66017,301034,301516,24716,308965,81780,24225,81717,500430,25065,25097,291912
GO:0043069	0.0162575548020578	0.989781762361306	39	764	negative regulation of programmed cell death	BP	13581	508	Tox3,Ada,Tbx3,Glp1r,Ghrh,Gabra5,Wnt5a,Epcam,Sfrp2,Lef1,Capn3,Stat3,Foxb1,Nr4a2,Ghsr,Fgg,Socs3,Adcyap1,Fgf10,Dyrk3,Flna,Prokr1,Fga,Cd44,Avp,Cd59,Neurod1,Araf,Ucp2,Optn,Plcg2,Fgf20,Six4,Ccl5,Bdnf,Angpt4,Col2a1,Nod2,Aurkb	291908,24165,353305,25051,29446,29707,64566,171577,310552,161452,29155,25125,367106,54278,84022,24367,89829,24166,25443,304775,293860,192648,361969,25406,24221,25407,29458,64363,54315,246294,29337,66017,299138,81780,24225,296269,25412,291912,114592
GO:0031348	0.0163511977463184	0.993550472575537	11	149	negative regulation of defense response	BP	13581	508	Ada,Spn,Arg1,Slit2,Pla2g5,Ghsr,Socs3,Adcyap1,Cd44,Gpx2,Nod2	24165,24796,29221,360272,29354,84022,89829,24166,25406,29326,291912
GO:0030199	0.0164664046253923	0.996435532427081	5	39	collagen fibril organization	BP	13581	508	Sfrp2,Lmx1b,LOC103694874,Adamts2,Col2a1	310552,114501,25481,287899,25412
GO:0055123	0.0164957625032809	0.993492616691891	11	143	digestive system development	BP	13581	508	Ada,Stra6,Wnt5a,Sfrp2,Dchs1,Fgf10,Tcf21,Pcsk5,Ccdc40,Aldh1a1,Ass1	24165,363071,64566,310552,308912,25443,252856,116548,287867,24188,25698
GO:0030802	0.0167472176237161	0.994110865830294	9	112	regulation of cyclic nucleotide biosynthetic process	BP	13581	508	Tshr,Ghrh,Mc3r,Adcyap1,Grm8,Crhr2,Avp,Vipr2,Mtnr1a	25360,29446,29310,24166,60590,64680,24221,29555,114211
GO:0030514	0.0167905435828163	0.996340651347156	5	40	negative regulation of BMP signaling pathway	BP	13581	508	Wnt5a,Sfrp2,Lrp2,Bmper,Fbn1	64566,310552,29216,300455,83727
GO:2000047	0.0167972440559641	0.999205518921616	2	6	regulation of cell-cell adhesion mediated by cadherin	BP	13581	508	Wnt5a,Epcam	64566,171577
GO:0003338	0.0168070331846679	0.997138461560468	4	28	metanephros morphogenesis	BP	13581	508	Calb1,Fgf10,Agtr2,Lhx1	83839,25443,24182,257634
GO:0090273	0.0168273007784628	0.999203339303101	2	6	regulation of somatostatin secretion	BP	13581	508	Adcyap1,Cckar	24166,24889
GO:0048666	0.0168601557787179	0.98883967661684	49	964	neuron development	BP	13581	508	Tshr,Cpne9,Fezf1,Gabra5,Irx5,Bhlhe22,Wnt5a,Sfrp2,Lmx1b,Slit2,Foxb1,Th,Nr4a2,Fezf2,Chodl,Nrn1,Serpini1,Chrna3,Ephb2,Adcyap1,Slitrk6,Barhl2,Igsf9,Cd24,Flna,Lama1,Adcy6,Rnd1,Neurod2,Cckar,Stk26,Cd44,Cngb1,Lrp2,Neurod1,Eif2ak4,Ptprk,Ntng1,Bmp5,Sall3,Alkal2,Nptx1,Drgx,Plxnb2,Ret,Myo7a,Bdnf,Lhx1,Pld2	25360,297516,500048,29707,498918,365748,64566,310552,114501,360272,367106,25085,54278,305719,288289,83834,116459,25101,313633,24166,290467,65050,304982,25145,293860,316758,25289,362993,54276,24889,317589,25406,83686,29216,29458,114859,360302,295382,315824,364910,679566,266777,252880,315217,24716,266714,24225,257634,25097
GO:1901362	0.0168879684523184	0.987204656131259	122	2827	organic cyclic compound biosynthetic process	BP	13581	508	Pomc,Rax,Tshr,Tox3,Ada,Vgll2,Tbx3,Sox14,Irx3,Dkk3,Fzd5,Neurod6,Glp1r,Ebf2,Fezf1,Fgfr4,Rfx2,Ghrh,Irx6,Foxa1,Ror2,Otx1,Irx5,Bhlhe22,Wnt5a,Epcam,Mc3r,Sfrp2,Gch1,Lef1,Plagl1,Nr5a2,Pam,Mocos,Lmx1b,Gsx1,Capn3,Slc6a3,Stat3,Mak,Th,Nr0b1,Nr4a2,Fezf2,Grhl2,Cyp11b3,Foxa2,Tox2,Pkib,Adcyap1,Ptprn,Cyb5r3,Barhl2,Fgf10,Six6,Dao,Ehf,Rfx5,Grm8,Tcf21,Flna,Spag8,Adcy6,Maged1,Sim1,Nhlh2,Spta1,Neurod2,Uncx,Ak8,Prox1,P…	24664,114213,25360,291908,24165,309772,353305,300954,307721,171548,317674,500137,25051,361060,500048,25114,301121,29446,307715,25098,306782,25646,498918,365748,64566,171577,29310,310552,29244,161452,25157,60349,25508,361300,114501,288457,29155,24898,25125,25677,25085,58850,54278,305719,299979,353498,25099,311615,24678,24166,116660,25035,65050,25443,314221,114027,295965,310659,60590,252856,293860,…
GO:0009404	0.0168929045333923	0.998086326698161	3	16	toxin metabolic process	BP	13581	508	Pam,Th,Ddc	25508,25085,24311
GO:0098655	0.0169221630542826	0.989538105111498	36	690	cation transmembrane transport	BP	13581	508	Scn7a,P2rx2,Glp1r,P2rx6,Bpifa1,Chrna6,Kcnk15,Capn3,Slc6a3,Npsr1,Slc22a3,Slc39a4,Scn11a,Chrna3,Scnn1b,Slc4a5,Ephb2,Pkd2l1,Flna,Slc22a1,Hspa2,Grin3b,Slc41a3,Cngb1,P2rx5,Slc9b1,Chrna4,Caps2,Scn9a,Plcg2,Slc6a4,P2rx3,Atp2c2,Rrad,Cox6a2,Cnga1	64155,114115,25051,25041,246238,81721,156873,29155,24898,300458,29504,300051,29701,25101,24767,297386,313633,293937,293860,24904,60460,170796,641603,83686,113995,365946,25590,366891,78956,29337,25553,81739,171496,83521,25278,85259
GO:0071887	0.0170043250436302	0.994456766486543	8	93	leukocyte apoptotic process	BP	13581	508	Ada,Wnt5a,Ghsr,Cd24,Cd44,Ccl5,Nod2,Aurkb	24165,64566,84022,25145,25406,81780,291912,114592
GO:0045069	0.0170069234887286	0.995564773049321	6	59	regulation of viral genome replication	BP	13581	508	Nr5a2,Prox1,Rnasel,Eif2ak4,Ltf,Ccl5	60349,305066,359726,114859,301034,81780
GO:0031668	0.0171804262700959	0.99205486771965	15	225	cellular response to extracellular stimulus	BP	13581	508	Dsc2,Cartpt,Inhbb,Sfrp2,Slc39a4,Gck,Nr4a2,Foxa2,Stk26,Eif2ak4,Ucp2,Ltbp1,Avpr1a,Ccl5,Col2a1	291760,29131,25196,310552,300051,24385,54278,25099,317589,114859,54315,59107,25107,81780,25412
GO:0070230	0.0172360238387125	0.998032595804454	3	16	positive regulation of lymphocyte apoptotic process	BP	13581	508	Wnt5a,Cd24,Ccl5	64566,25145,81780
GO:0001702	0.0172420165286382	0.997062829083431	4	26	gastrulation with mouth forming second	BP	13581	508	Wnt5a,Foxa2,Crb2,Lhx1	64566,25099,366031,257634
GO:0046640	0.0172500638309819	0.99703064577386	4	29	regulation of alpha-beta T cell proliferation	BP	13581	508	Cd24,Cd55,Cd44,Irf1	25145,64036,25406,24508
GO:0033033	0.0172626211483982	0.998011620399976	3	17	negative regulation of myeloid cell apoptotic process	BP	13581	508	Ghsr,Ccl5,Nod2	84022,81780,291912
GO:0030300	0.0172783389184717	0.999170377744501	2	6	regulation of intestinal cholesterol absorption	BP	13581	508	Abcg5,Abcg8	114628,155192
GO:0042089	0.0173375506324734	0.994857449742852	7	74	cytokine biosynthetic process	BP	13581	508	Spn,Inhbb,Wnt5a,Ghsr,Pcsk5,Irf1,Irf9	24796,25196,64566,84022,116548,24508,305896
GO:0043696	0.0174543486691994	0.999157386711273	2	6	dedifferentiation	BP	13581	508	Fezf1,Fezf2	500048,305719
GO:0043697	0.0174543486691994	0.999157386711273	2	6	cell dedifferentiation	BP	13581	508	Fezf1,Fezf2	500048,305719
GO:0014812	0.0174695973422643	0.994284263790046	8	90	muscle cell migration	BP	13581	508	Slit2,Igfbp3,Pcsk5,Parva,Fga,Plau,Six4,Ccl5	360272,24484,116548,57341,361969,25619,299138,81780
GO:0050802	0.0174794473299338	0.996962109114028	4	31	circadian sleep/wake cycle, sleep	BP	13581	508	Ada,Ghrh,Hcrtr1,Hcrtr2	24165,29446,25593,25605
GO:0001662	0.0175350910130236	0.996116934311723	5	43	behavioral fear response	BP	13581	508	Gabra5,Hcrt,Adcyap1,Neurod2,Bdnf	29707,25723,24166,54276,24225
GO:0042249	0.0176231565425016	0.997991214145509	3	15	establishment of planar polarity of embryonic epithelium	BP	13581	508	Wnt5a,Sfrp2,Grhl3	64566,310552,298555
GO:0061302	0.0176613719029619	0.999142014994481	2	6	smooth muscle cell-matrix adhesion	BP	13581	508	Pcsk5,Plau	116548,25619
GO:0043084	0.0177137263996351	0.997957092573239	3	16	penile erection	BP	13581	508	Ada,Avp,Avpr1a	24165,24221,25107
GO:0048232	0.0177626580018635	0.990297866941464	23	395	male gamete generation	BP	13581	508	Rfx2,Mas1,Inhbb,Mak,Nr0b1,Ghsr,Spata6,Mns1,Sstr3,Hspa2,Spef2,Cd55,Lrguk,Acsbg2,Akap14,Plau,Mei1,Adamts2,Rspo1,Iqcg,Cfap157,Spata20,Cnga1	301121,25153,25196,25677,58850,84022,171413,363093,171044,60460,64555,64036,296968,301120,60332,25619,315162,287899,313589,363796,499781,360604,85259
GO:0060026	0.017807640142324	0.997962176096277	3	15	convergent extension	BP	13581	508	Frzb,Wnt5a,Sfrp2	295691,64566,310552
GO:0060021	0.0178713815140386	0.994670154210229	7	73	palate development	BP	13581	508	Tbx3,Wnt5a,Lef1,Ephb2,Tcf21,Satb2,Col2a1	353305,64566,161452,313633,252856,501145,25412
GO:0001894	0.0179018561094705	0.992208991844615	13	185	tissue homeostasis	BP	13581	508	Il20ra,Dlk1,Cartpt,Mak,Prlh,Fshb,Sftpd,Cngb1,Nxnl2,Neurod1,Ltf,Col2a1,Nod2	308716,114587,29131,25677,63850,25447,25350,83686,689232,29458,301034,25412,291912
GO:0060443	0.0179198544580609	0.995280611694507	6	57	mammary gland morphogenesis	BP	13581	508	Tbx3,Wnt5a,Arg1,Slit2,Fgf10,Elf3	353305,64566,29221,360272,25443,304815
GO:0032811	0.0182056289822559	0.999101134185544	2	6	negative regulation of epinephrine secretion	BP	13581	508	Gck,Crhr2	24385,64680
GO:0042107	0.0182230967896439	0.994537473255886	7	75	cytokine metabolic process	BP	13581	508	Spn,Inhbb,Wnt5a,Ghsr,Pcsk5,Irf1,Irf9	24796,25196,64566,84022,116548,24508,305896
GO:0070099	0.0182364676942006	0.999098797570018	2	6	regulation of chemokine-mediated signaling pathway	BP	13581	508	Slit2,Ccl5	360272,81780
GO:0061180	0.0182671299954713	0.994528193244201	7	73	mammary gland epithelium development	BP	13581	508	Tbx3,Wnt5a,Slit2,Foxb1,Fgf10,Irf6,Atp2c2	353305,64566,360272,367106,25443,364081,171496
GO:0055074	0.0182991881171957	0.990120990517866	22	379	calcium ion homeostasis	BP	13581	508	Calb1,Glp1r,Ghrh,Calb2,Capn3,Npsr1,Gck,Hcrtr1,Hcrt,Adcyap1,Cd24,Cxcl3,Cd55,Cckar,Cngb1,Hcrtr2,Avp,Caps2,Plcg2,Avpr1a,Ccl5,Cnga1	83839,25051,29446,117059,29155,300458,24385,25593,25723,24166,25145,171551,64036,24889,83686,25605,24221,366891,29337,25107,81780,85259
GO:0070229	0.0183150668915547	0.996790015629717	4	29	negative regulation of lymphocyte apoptotic process	BP	13581	508	Ada,Cd44,Ccl5,Aurkb	24165,25406,81780,114592
GO:0061162	0.0183237614638916	0.997880312416942	3	15	establishment of monopolar cell polarity	BP	13581	508	Wnt5a,Msn,Lama1	64566,81521,316758
GO:0061339	0.0183237614638916	0.997880312416942	3	15	establishment or maintenance of monopolar cell polarity	BP	13581	508	Wnt5a,Msn,Lama1	64566,81521,316758
GO:2000064	0.0183678095684112	0.999088821775156	2	6	regulation of cortisol biosynthetic process	BP	13581	508	Dkk3,Bmp5	171548,315824
GO:0009414	0.0184439483283577	0.997840133974986	3	16	response to water deprivation	BP	13581	508	Th,Avpr1a,Clcnka	25085,25107,79425
GO:0010820	0.0184824907392026	0.9990303305082	2	7	positive regulation of T cell chemotaxis	BP	13581	508	Wnt5a,Ccl5	64566,81780
GO:0050708	0.018501129821209	0.990002152660041	22	377	regulation of protein secretion	BP	13581	508	Cartpt,Rph3al,Glp1r,Inhbb,Wnt5a,Pam,Gck,Ghsr,Fermt1,Sytl4,Fgg,Ssc5d,Foxa2,Rab11fip1,Pcsk1,Fga,Crhr2,Ucp2,Mtnr1a,Agtr2,Ccl5,Nod2	29131,171123,25051,25196,64566,25508,24385,84022,296179,140594,24367,308341,25099,498650,25204,361969,64680,54315,114211,24182,81780,291912
GO:0043066	0.0186216409682541	0.988254256452423	38	748	negative regulation of apoptotic process	BP	13581	508	Tox3,Ada,Tbx3,Glp1r,Ghrh,Gabra5,Wnt5a,Epcam,Sfrp2,Lef1,Capn3,Stat3,Foxb1,Nr4a2,Ghsr,Fgg,Socs3,Adcyap1,Fgf10,Dyrk3,Flna,Prokr1,Fga,Cd44,Avp,Cd59,Neurod1,Araf,Ucp2,Optn,Fgf20,Six4,Ccl5,Bdnf,Angpt4,Col2a1,Nod2,Aurkb	291908,24165,353305,25051,29446,29707,64566,171577,310552,161452,29155,25125,367106,54278,84022,24367,89829,24166,25443,304775,293860,192648,361969,25406,24221,25407,29458,64363,54315,246294,66017,299138,81780,24225,296269,25412,291912,114592
GO:0009798	0.0186292468309456	0.994397720938745	7	73	axis specification	BP	13581	508	Tbx3,Fzd5,Wnt5a,Foxa2,Fgf10,Mns1,Lhx1	353305,317674,64566,25099,25443,363093,257634
GO:0019438	0.0188450924518087	0.985704733537801	118	2732	aromatic compound biosynthetic process	BP	13581	508	Pomc,Rax,Tshr,Tox3,Ada,Vgll2,Tbx3,Sox14,Irx3,Dkk3,Fzd5,Neurod6,Glp1r,Ebf2,Fezf1,Fgfr4,Rfx2,Ghrh,Irx6,Foxa1,Ror2,Otx1,Irx5,Bhlhe22,Wnt5a,Epcam,Mc3r,Sfrp2,Gch1,Lef1,Plagl1,Nr5a2,Pam,Lmx1b,Gsx1,Capn3,Slc6a3,Stat3,Mak,Th,Nr0b1,Nr4a2,Fezf2,Grhl2,Foxa2,Tox2,Pkib,Adcyap1,Ptprn,Barhl2,Fgf10,Six6,Dao,Ehf,Rfx5,Grm8,Tcf21,Flna,Spag8,Adcy6,Maged1,Sim1,Nhlh2,Spta1,Neurod2,Uncx,Ak8,Prox1,Pitx1,Crb2,Tgif1,Rnase…	24664,114213,25360,291908,24165,309772,353305,300954,307721,171548,317674,500137,25051,361060,500048,25114,301121,29446,307715,25098,306782,25646,498918,365748,64566,171577,29310,310552,29244,161452,25157,60349,25508,114501,288457,29155,24898,25125,25677,25085,58850,54278,305719,299979,25099,311615,24678,24166,116660,65050,25443,314221,114027,295965,310659,60590,252856,293860,362508,25289,84469,3…
GO:0071219	0.0188957942609523	0.992031135238375	12	170	cellular response to molecule of bacterial origin	BP	13581	508	Fzd5,Wnt5a,Arg1,Ghsr,Cxcl3,Cd55,Plau,Plscr4,Ltf,Ass1,Ccl5,Nod2	317674,64566,29221,84022,171551,64036,25619,300900,301034,25698,81780,291912
GO:0090032	0.0189192131927054	0.999046516227056	2	6	negative regulation of steroid hormone biosynthetic process	BP	13581	508	Dkk3,Bmp5	171548,315824
GO:0042730	0.0189887100160798	0.997751686081966	3	16	fibrinolysis	BP	13581	508	Fgg,Fga,Plau	24367,361969,25619
GO:0034111	0.018999558036212	0.997749914556279	3	16	negative regulation of homotypic cell-cell adhesion	BP	13581	508	Fgg,Cd24,Adamts18	24367,25145,361412
GO:0044320	0.0190518662217694	0.997722207806901	3	17	cellular response to leptin stimulus	BP	13581	508	Inhbb,Stat3,Gck	25196,25125,24385
GO:0042445	0.019098860370012	0.99229338820747	11	148	hormone metabolic process	BP	13581	508	Lrat,Cga,Chst8,Dkk3,Stra6,Foxa1,Cyp11b3,Pcsk1,Pcsk5,Bmp5,Aldh1a1	64047,116700,308511,171548,363071,25098,353498,25204,116548,315824,24188
GO:2001015	0.0192461422875616	0.999021111418063	2	6	negative regulation of skeletal muscle cell differentiation	BP	13581	508	Capn3,Six4	29155,299138
GO:0002209	0.0193077524332026	0.995611729164244	5	44	behavioral defense response	BP	13581	508	Gabra5,Hcrt,Adcyap1,Neurod2,Bdnf	29707,25723,24166,54276,24225
GO:0030817	0.0193133326459533	0.993548457352446	8	96	regulation of cAMP biosynthetic process	BP	13581	508	Tshr,Ghrh,Mc3r,Adcyap1,Grm8,Crhr2,Avp,Vipr2	25360,29446,29310,24166,60590,64680,24221,29555
GO:0003096	0.019343497161002	0.999013500267308	2	6	renal sodium ion transport	BP	13581	508	Maged2,Slc12a1	113947,25065
GO:0030104	0.0194947712823165	0.995564830788385	5	43	water homeostasis	BP	13581	508	Bpifa1,Scnn1b,Adcy6,Avp,Grhl3	246238,24767,25289,24221,298555
GO:0033625	0.019538066316584	0.998998226034504	2	6	positive regulation of integrin activation	BP	13581	508	Cd24,Pcsk5	25145,116548
GO:0003402	0.0196161922365774	0.998992069386186	2	6	planar cell polarity pathway involved in axis elongation	BP	13581	508	Wnt5a,Sfrp2	64566,310552
GO:0006526	0.0196669729028584	0.99898806044078	2	6	arginine biosynthetic process	BP	13581	508	Nags,Ass1	303563,25698
GO:0060029	0.0197175532969697	0.998984061660469	2	6	convergent extension involved in organogenesis	BP	13581	508	Frzb,Wnt5a	295691,64566
GO:0030859	0.0197580082881796	0.997625078145602	3	16	polarized epithelial cell differentiation	BP	13581	508	Wnt5a,Msn,Lama1	64566,81521,316758
GO:0033028	0.0198208974695787	0.996422234897846	4	31	myeloid cell apoptotic process	BP	13581	508	Ghsr,Cd44,Ccl5,Nod2	84022,25406,81780,291912
GO:0006700	0.0199070560727159	0.997600320874385	3	16	C21-steroid hormone biosynthetic process	BP	13581	508	Dkk3,Cyp11b3,Bmp5	171548,353498,315824
GO:0042129	0.0200150067179053	0.992271167409011	10	136	regulation of T cell proliferation	BP	13581	508	Spn,Arg1,Sftpd,Cd24,Spta1,Cd55,Cd44,Cd59,Irf1,Ccl5	24796,29221,25350,25145,289257,64036,25406,25407,24508,81780
GO:0043270	0.020031410279225	0.990295249116562	16	255	positive regulation of ion transport	BP	13581	508	Chrna6,Capn3,Npsr1,Hcrt,Ephb2,Flna,Hspa2,Crhr2,Avp,Chrna4,Plcg2,Slc6a4,Prss8,Avpr1a,Ccl5,Atp2c2	81721,29155,300458,25723,313633,293860,60460,64680,24221,25590,29337,25553,192107,25107,81780,171496
GO:0040008	0.0203027467764285	0.98785376615459	30	557	regulation of growth	BP	13581	508	Tshr,Frzb,Cga,Cpne9,Ghrh,Wnt5a,Sfrp2,Lef1,Capn3,Slc6a3,Stat3,Slit2,Ghsr,Igfbp3,Prlh,Socs3,Tll2,Barhl2,Tspyl2,Prox1,Cd44,P2rx5,Avp,Slc6a4,Fgf20,Six4,Avpr1a,Bdnf,Rrad,Nod2	25360,295691,116700,297516,29446,64566,310552,161452,29155,24898,25125,360272,84022,24484,63850,89829,365460,65050,302612,305066,25406,113995,24221,25553,66017,299138,25107,24225,83521,291912
GO:0007283	0.0203562616836322	0.988895934711612	22	379	spermatogenesis	BP	13581	508	Rfx2,Mas1,Inhbb,Mak,Nr0b1,Ghsr,Spata6,Mns1,Sstr3,Hspa2,Spef2,Cd55,Lrguk,Acsbg2,Akap14,Plau,Mei1,Adamts2,Iqcg,Cfap157,Spata20,Cnga1	301121,25153,25196,25677,58850,84022,171413,363093,171044,60460,64555,64036,296968,301120,60332,25619,315162,287899,363796,499781,360604,85259
GO:1901654	0.0203833227138042	0.989862600138948	17	275	response to ketone	BP	13581	508	Maob,Ghrh,Wnt5a,Arg1,Slit2,Th,Gpx3,Ghsr,Msn,Slc18a2,Socs3,Adcy6,Fga,Avp,Agtr2,Ass1,Avpr1a	25750,29446,64566,29221,360272,25085,64317,84022,81521,25549,89829,25289,361969,24221,24182,25698,25107
GO:0060788	0.0204416746651609	0.997510919387768	3	16	ectodermal placode formation	BP	13581	508	Tbx3,Prox1,Six4	353305,305066,299138
GO:0071697	0.0204416746651609	0.997510919387768	3	16	ectodermal placode morphogenesis	BP	13581	508	Tbx3,Prox1,Six4	353305,305066,299138
GO:0030799	0.0205396328801591	0.992037596187859	10	135	regulation of cyclic nucleotide metabolic process	BP	13581	508	Tshr,Ghrh,Wnt5a,Mc3r,Adcyap1,Grm8,Crhr2,Avp,Vipr2,Mtnr1a	25360,29446,64566,29310,24166,60590,64680,24221,29555,114211
GO:0003007	0.0205728122992052	0.990564909612268	14	203	heart morphogenesis	BP	13581	508	Tbx3,Wnt5a,Sfrp2,Dchs1,Grhl2,Flna,Prox1,Parva,Ccdc40,Lrp2,AABR07030443.2,Tead2,Bmp5,Col2a1	353305,64566,310552,308912,299979,293860,305066,57341,287867,29216,688173,308582,315824,25412
GO:0006954	0.0206088022272761	0.988137883127955	26	483	inflammatory response	BP	13581	508	Ada,Mas1,Spn,Wnt5a,Stat3,Slit2,Pla2g5,Ghsr,Socs3,Adcyap1,Cd24,Cxcl3,Cd55,Fga,Cd44,Cd59,Elf3,Scn9a,Agtr2,Ass1,Fabp4,Ccl5,Bdnf,Gpx2,Cyp4f5,Nod2	24165,25153,24796,64566,25125,360272,29354,84022,89829,24166,25145,171551,64036,361969,25406,25407,304815,78956,24182,25698,79451,81780,24225,29326,286905,291912
GO:0060441	0.0206106594641731	0.996256408742656	4	29	epithelial tube branching involved in lung morphogenesis	BP	13581	508	Foxa1,Foxa2,Fgf10,Lama1	25098,25099,25443,316758
GO:1900019	0.0206113042403452	0.998912480363735	2	6	regulation of protein kinase C activity	BP	13581	508	Ror2,Wnt5a	306782,64566
GO:1900020	0.0206113042403452	0.998912480363735	2	6	positive regulation of protein kinase C activity	BP	13581	508	Ror2,Wnt5a	306782,64566
GO:0009190	0.0207577575861914	0.991941215493029	10	134	cyclic nucleotide biosynthetic process	BP	13581	508	Tshr,Ghrh,Mc3r,Adcyap1,Grm8,Adcy6,Crhr2,Avp,Vipr2,Mtnr1a	25360,29446,29310,24166,60590,25289,64680,24221,29555,114211
GO:0052652	0.0207577575861914	0.991941215493029	10	134	cyclic purine nucleotide metabolic process	BP	13581	508	Tshr,Ghrh,Mc3r,Adcyap1,Grm8,Adcy6,Crhr2,Avp,Vipr2,Mtnr1a	25360,29446,29310,24166,60590,25289,64680,24221,29555,114211
GO:0042573	0.0208005133790878	0.99742884644366	3	17	retinoic acid metabolic process	BP	13581	508	Lrat,Stra6,Aldh1a1	64047,363071,24188
GO:0051953	0.0208437524337669	0.996190109611399	4	30	negative regulation of amine transport	BP	13581	508	Gck,Ghsr,Crhr2,Agtr2	24385,84022,64680,24182
GO:0035581	0.0208662454589635	0.998891744085727	2	6	sequestering of extracellular ligand from receptor	BP	13581	508	Fbn2,Fbn1	689008,83727
GO:0022410	0.0209760969624636	0.996129483909947	4	33	circadian sleep/wake cycle process	BP	13581	508	Ada,Ghrh,Hcrtr1,Hcrtr2	24165,29446,25593,25605
GO:0046633	0.0209827893186333	0.996146597366235	4	31	alpha-beta T cell proliferation	BP	13581	508	Cd24,Cd55,Cd44,Irf1	25145,64036,25406,24508
GO:0044706	0.0209882917649495	0.99004803403028	15	231	multi-multicellular organism process	BP	13581	508	Agrp,Arg1,Pam,Ghsr,Igfbp3,Pcsk5,Cd55,Pzp,Plau,Irf1,Ucp2,Slc6a4,Pgf,Maged2,Avpr1a	25582,29221,25508,84022,24484,116548,64036,252922,25619,24508,54315,25553,94203,113947,25107
GO:0071417	0.0210377840045628	0.98749405593907	29	529	cellular response to organonitrogen compound	BP	13581	508	Tshr,Glp1r,Mas1,Inhbb,Arg1,Stat3,Slit2,Th,Gck,Nr4a2,Ghsr,Socs3,Adcy6,Dnai1,Rnasel,Plau,Ddc,Irf1,Gnrhr,Ucp2,Optn,Slc6a4,Agtr2,Ass1,Ccl5,Bdnf,Fbn1,Col2a1,Nod2	25360,25051,25153,25196,29221,25125,360272,25085,24385,54278,84022,89829,25289,500442,359726,25619,24311,24508,81668,54315,246294,25553,24182,25698,81780,24225,83727,25412,291912
GO:1904017	0.0210565219359157	0.998876176333304	2	6	cellular response to Thyroglobulin triiodothyronine	BP	13581	508	Inhbb,Igfbp3	25196,24484
GO:0010269	0.0211355954172673	0.997352080442825	3	18	response to selenium ion	BP	13581	508	Maob,Arg1,Gpx3	25750,29221,64317
GO:2000253	0.021150569365605	0.998807459115239	2	7	positive regulation of feeding behavior	BP	13581	508	Agrp,Ghsr	25582,84022
GO:0030252	0.0212054414349827	0.997359484627366	3	17	growth hormone secretion	BP	13581	508	Ghrh,Ghsr,Adcyap1	29446,84022,24166
GO:0055085	0.0213072935631888	0.985469256690476	53	1102	transmembrane transport	BP	13581	508	Scn7a,P2rx2,Glp1r,P2rx6,Bpifa1,Stra6,Gabra5,Chrna6,Kcnk15,Capn3,Slc6a3,Npsr1,Slc22a3,Slc39a4,Abcg3l3,Tmem150c,Scn11a,Slc18a2,Chrna3,Scnn1b,Slc4a5,Ephb2,Pkd2l1,Flna,Slc22a1,Hspa2,Grin3b,Slc41a3,Slc15a2,Abcg5,Cngb1,P2rx5,Slc9b1,Lrp2,Chrna4,Lrrc8e,Caps2,Best3,Ucp2,Slc25a24,Scn9a,Slc1a6,Plcg2,Slc6a4,AC126641.1,Abcg8,P2rx3,Clcnka,Atp2c2,Rrad,Slc12a1,Cox6a2,Cnga1	64155,114115,25051,25041,246238,363071,29707,81721,156873,29155,24898,300458,29504,300051,305142,360916,29701,25549,25101,24767,297386,313633,293937,293860,24904,60460,170796,641603,60577,114628,83686,113995,365946,29216,25590,304203,366891,314847,54315,310791,78956,84012,29337,25553,117556,155192,81739,79425,171496,83521,25065,25278,85259
GO:0002067	0.0214158052158528	0.995001560400914	5	44	glandular epithelial cell differentiation	BP	13581	508	Foxa1,Wnt5a,Prox1,Neurod1,Bmp5	25098,64566,305066,29458,315824
GO:0034114	0.0217228012933585	0.997270099838594	3	17	regulation of heterotypic cell-cell adhesion	BP	13581	508	Fgg,Fga,Cd44	24367,361969,25406
GO:0060754	0.0222288384736632	0.998712804552021	2	7	positive regulation of mast cell chemotaxis	BP	13581	508	Pgf,Ccl5	94203,81780
GO:0007608	0.0222290518819408	0.99473446546388	5	48	sensory perception of smell	BP	13581	508	Slc6a3,Olr200,Cngb1,Nxnl2,Olr199	24898,293340,83686,689232,405920
GO:0072358	0.0222587758658909	0.986583717506321	30	552	cardiovascular system development	BP	13581	508	Tbx3,Fzd5,Stra6,Wnt5a,Sfrp2,Lef1,Slit2,Arhgap24,Ghsr,Socs3,Ephb2,Fgf10,Tcf21,Flna,Lama1,Pcsk5,Prox1,Parva,Cd44,Crb2,Lrp2,Crhr2,Plau,Bmper,Tead2,Rhoj,Ltbp1,Pgf,Ccl5,Angpt4	353305,317674,363071,64566,310552,161452,360272,305156,84022,89829,313633,25443,252856,293860,316758,116548,305066,57341,25406,366031,29216,64680,25619,300455,308582,299145,59107,94203,81780,296269
GO:0031392	0.0224797654998173	0.99869040826204	2	7	regulation of prostaglandin biosynthetic process	BP	13581	508	Avp,Avpr1a	24221,25107
GO:2001279	0.0224797654998173	0.99869040826204	2	7	regulation of unsaturated fatty acid biosynthetic process	BP	13581	508	Avp,Avpr1a	24221,25107
GO:0046928	0.0227281128603201	0.993663866409077	6	61	regulation of neurotransmitter secretion	BP	13581	508	Hcrt,Chrna3,Grm8,Grm2,Pdyn,Stx1a	25723,25101,60590,24415,29190,116470
GO:0033189	0.0228251408732615	0.995699559011017	4	31	response to vitamin A	BP	13581	508	Arg1,Tshb,Cd44,Bdnf	29221,25653,25406,24225
GO:0001736	0.0229425418991635	0.994557188336832	5	43	establishment of planar polarity	BP	13581	508	Ror2,Wnt5a,Sfrp2,Grhl3,Ankrd6	306782,64566,310552,298555,500430
GO:0046085	0.023014216644249	0.998642247062809	2	7	adenosine metabolic process	BP	13581	508	Ada,Acpp	24165,56780
GO:0060487	0.0230338208635197	0.995659802477962	4	30	lung epithelial cell differentiation	BP	13581	508	Foxa1,Grhl2,Foxa2,Fgf10	25098,299979,25099,25443
GO:0006874	0.0230996586405685	0.987429965108915	21	366	cellular calcium ion homeostasis	BP	13581	508	Calb1,Glp1r,Ghrh,Calb2,Capn3,Npsr1,Gck,Hcrtr1,Hcrt,Adcyap1,Cd24,Cxcl3,Cd55,Cckar,Cngb1,Hcrtr2,Avp,Plcg2,Avpr1a,Ccl5,Cnga1	83839,25051,29446,117059,29155,300458,24385,25593,25723,24166,25145,171551,64036,24889,83686,25605,24221,29337,25107,81780,85259
GO:1903998	0.0231288516137943	0.99863183594309	2	7	regulation of eating behavior	BP	13581	508	Npsr1,Ghsr	300458,84022
GO:0033195	0.0231714297455095	1	1	1	response to alkyl hydroperoxide	BP	13581	508	Ccl5	81780
GO:0035685	0.0231714297455095	1	1	1	helper T cell diapedesis	BP	13581	508	Ccl5	81780
GO:0035687	0.0231714297455095	1	1	1	T-helper 1 cell extravasation	BP	13581	508	Ccl5	81780
GO:0035688	0.0231714297455095	1	1	1	T-helper 1 cell diapedesis	BP	13581	508	Ccl5	81780
GO:0071448	0.0231714297455095	1	1	1	cellular response to alkyl hydroperoxide	BP	13581	508	Ccl5	81780
GO:0050670	0.0233591529098019	0.989834401152171	12	180	regulation of lymphocyte proliferation	BP	13581	508	Ada,Spn,Arg1,Sftpd,Fgf10,Cd24,Spta1,Cd55,Cd44,Cd59,Irf1,Ccl5	24165,24796,29221,25350,25443,25145,289257,64036,25406,25407,24508,81780
GO:0021700	0.0234224499555412	0.988743646009961	15	229	developmental maturation	BP	13581	508	Fzd5,Foxa1,Irx5,Wnt5a,Thbs3,Dchs1,Nr4a2,Fermt1,Fgg,Rab38,Ptprn,Rnd1,Neurod2,Cd44,Ret	317674,25098,498918,64566,681309,308912,54278,296179,24367,252916,116660,362993,54276,25406,24716
GO:0042713	0.0236371552236333	0.998585329619062	2	7	sperm ejaculation	BP	13581	508	Slc6a4,Avpr1a	25553,25107
GO:1904729	0.0237432943957996	0.998575548391042	2	7	regulation of intestinal lipid absorption	BP	13581	508	Abcg5,Abcg8	114628,155192
GO:0060592	0.0237489571142027	0.998575025865413	2	7	mammary gland formation	BP	13581	508	Tbx3,Fgf10	353305,25443
GO:0072507	0.0238835784011277	0.986572869074814	23	411	divalent inorganic cation homeostasis	BP	13581	508	Calb1,Glp1r,Ghrh,Calb2,Capn3,Npsr1,Slc39a4,Gck,Hcrtr1,Hcrt,Adcyap1,Cd24,Cxcl3,Cd55,Cckar,Cngb1,Hcrtr2,Avp,Caps2,Plcg2,Avpr1a,Ccl5,Cnga1	83839,25051,29446,117059,29155,300458,300051,24385,25593,25723,24166,25145,171551,64036,24889,83686,25605,24221,366891,29337,25107,81780,85259
GO:0046651	0.0239536422076961	0.988774682356302	14	222	lymphocyte proliferation	BP	13581	508	Ada,Spn,Lef1,Arg1,Msn,Sftpd,Fgf10,Cd24,Spta1,Cd55,Cd44,Cd59,Irf1,Ccl5	24165,24796,161452,29221,81521,25350,25443,25145,289257,64036,25406,25407,24508,81780
GO:0072503	0.0241652096106639	0.986587565867608	22	390	cellular divalent inorganic cation homeostasis	BP	13581	508	Calb1,Glp1r,Ghrh,Calb2,Capn3,Npsr1,Slc39a4,Gck,Hcrtr1,Hcrt,Adcyap1,Cd24,Cxcl3,Cd55,Cckar,Cngb1,Hcrtr2,Avp,Plcg2,Avpr1a,Ccl5,Cnga1	83839,25051,29446,117059,29155,300458,300051,24385,25593,25723,24166,25145,171551,64036,24889,83686,25605,24221,29337,25107,81780,85259
GO:0010819	0.0241983346797878	0.998478670040011	2	8	regulation of T cell chemotaxis	BP	13581	508	Wnt5a,Ccl5	64566,81780
GO:0071696	0.0242051910235792	0.996829613898416	3	17	ectodermal placode development	BP	13581	508	Tbx3,Prox1,Six4	353305,305066,299138
GO:0014909	0.0243976280611807	0.992228743541032	7	78	smooth muscle cell migration	BP	13581	508	Slit2,Igfbp3,Pcsk5,Parva,Fga,Plau,Ccl5	360272,24484,116548,57341,361969,25619,81780
GO:0032347	0.0244540224958217	0.998509430916275	2	7	regulation of aldosterone biosynthetic process	BP	13581	508	Dkk3,Bmp5	171548,315824
GO:0048571	0.024542220172962	1	1	1	long-day photoperiodism	BP	13581	508	Agrp	25582
GO:0050674	0.024542220172962	1	1	1	urothelial cell proliferation	BP	13581	508	Fgf10	25443
GO:0050675	0.024542220172962	1	1	1	regulation of urothelial cell proliferation	BP	13581	508	Fgf10	25443
GO:0050677	0.024542220172962	1	1	1	positive regulation of urothelial cell proliferation	BP	13581	508	Fgf10	25443
GO:0060432	0.024542220172962	1	1	1	lung pattern specification process	BP	13581	508	Fgf10	25443
GO:0060436	0.024542220172962	1	1	1	bronchiole morphogenesis	BP	13581	508	Fgf10	25443
GO:0060495	0.024542220172962	1	1	1	cell-cell signaling involved in lung development	BP	13581	508	Fgf10	25443
GO:0060496	0.024542220172962	1	1	1	mesenchymal-epithelial cell signaling involved in lung development	BP	13581	508	Fgf10	25443
GO:0060876	0.024542220172962	1	1	1	semicircular canal formation	BP	13581	508	Fgf10	25443
GO:0060879	0.024542220172962	1	1	1	semicircular canal fusion	BP	13581	508	Fgf10	25443
GO:0061115	0.024542220172962	1	1	1	lung proximal/distal axis specification	BP	13581	508	Fgf10	25443
GO:0070075	0.024542220172962	1	1	1	tear secretion	BP	13581	508	Fgf10	25443
GO:0070352	0.024542220172962	1	1	1	positive regulation of white fat cell proliferation	BP	13581	508	Fgf10	25443
GO:0051347	0.0245902996366241	0.985469994947445	27	495	positive regulation of transferase activity	BP	13581	508	Cartpt,Fzd5,Ror2,Mas1,Serinc2,Wnt5a,Vav2,Grhl2,Chrna3,Pkib,Adcyap1,Fgf10,Cd24,Hspa2,Maged1,Prox1,Stk26,Cd44,Araf,Mst1r,Alkal2,Ltf,Ccl5,Bdnf,Angpt4,Nod2,Aurkb	29131,317674,306782,25153,313057,64566,296603,299979,25101,24678,24166,25443,25145,60460,84469,305066,317589,25406,64363,300999,679566,301034,81780,24225,296269,291912,114592
GO:0006355	0.0246273492354904	0.981470619495718	98	2227	regulation of transcription, DNA-templated	BP	13581	508	Pomc,Rax,Tox3,Vgll2,Tbx3,Sox14,Irx3,Dkk3,Fzd5,Neurod6,Glp1r,Ebf2,Fezf1,Rfx2,Ghrh,Irx6,Foxa1,Ror2,Otx1,Irx5,Bhlhe22,Wnt5a,Epcam,Sfrp2,Lef1,Plagl1,Nr5a2,Pam,Lmx1b,Gsx1,Capn3,Stat3,Mak,Nr0b1,Nr4a2,Fezf2,Grhl2,Foxa2,Tox2,Adcyap1,Ptprn,Barhl2,Fgf10,Six6,Ehf,Rfx5,Tcf21,Flna,Spag8,Maged1,Sim1,Nhlh2,Neurod2,Uncx,Prox1,Pitx1,Crb2,Tgif1,Rnasel,Macc1,Lrp2,Crhr2,Bmper,Neurod1,Tead2,Eif2ak4,Ptprk,Otp,Elf3,Irf…	24664,114213,291908,309772,353305,300954,307721,171548,317674,500137,25051,361060,500048,301121,29446,307715,25098,306782,25646,498918,365748,64566,171577,310552,161452,25157,60349,25508,114501,288457,29155,25125,25677,58850,54278,305719,299979,25099,311615,24166,116660,65050,25443,314221,295965,310659,252856,293860,362508,84469,309888,295327,54276,29375,305066,113983,366031,316742,359726,314539,…
GO:2000543	0.0249741453857636	0.998460365717589	2	7	positive regulation of gastrulation	BP	13581	508	Foxa2,Lhx1	25099,257634
GO:0042595	0.0250938123146883	1	1	1	behavioral response to starvation	BP	13581	508	Galp	64568
GO:0035812	0.0251050030386497	0.996619232095593	3	19	renal sodium excretion	BP	13581	508	Avp,Agtr2,Avpr1a	24221,24182,25107
GO:0035813	0.0251050030386497	0.996619232095593	3	19	regulation of renal sodium excretion	BP	13581	508	Avp,Agtr2,Avpr1a	24221,24182,25107
GO:0071600	0.0251433829130437	0.998386350561172	2	8	otic vesicle morphogenesis	BP	13581	508	Fgf10,AABR07030443.2	25443,688173
GO:0007164	0.0251633501286827	0.993876585813109	5	44	establishment of tissue polarity	BP	13581	508	Ror2,Wnt5a,Sfrp2,Grhl3,Ankrd6	306782,64566,310552,298555,500430
GO:0042596	0.0251808942162382	0.993846999519437	5	47	fear response	BP	13581	508	Gabra5,Hcrt,Adcyap1,Neurod2,Bdnf	29707,25723,24166,54276,24225
GO:0007190	0.0253642143312614	0.996592823642893	3	18	activation of adenylate cyclase activity	BP	13581	508	Tshr,Adcyap1,Vipr2	25360,24166,29555
GO:0032944	0.0253719988569399	0.988823801169745	12	182	regulation of mononuclear cell proliferation	BP	13581	508	Ada,Spn,Arg1,Sftpd,Fgf10,Cd24,Spta1,Cd55,Cd44,Cd59,Irf1,Ccl5	24165,24796,29221,25350,25443,25145,289257,64036,25406,25407,24508,81780
GO:0001568	0.0254400429738977	0.984773145308956	28	513	blood vessel development	BP	13581	508	Tbx3,Fzd5,Stra6,Wnt5a,Sfrp2,Lef1,Slit2,Arhgap24,Ghsr,Socs3,Ephb2,Fgf10,Tcf21,Flna,Lama1,Pcsk5,Prox1,Parva,Cd44,Lrp2,Crhr2,Plau,Bmper,Tead2,Ltbp1,Pgf,Ccl5,Angpt4	353305,317674,363071,64566,310552,161452,360272,305156,84022,89829,313633,25443,252856,293860,316758,116548,305066,57341,25406,29216,64680,25619,300455,308582,59107,94203,81780,296269
GO:0044319	0.0255391565186894	0.995033063935874	4	30	wound healing, spreading of cells	BP	13581	508	Arhgap24,Scnn1b,Flna,Cd44	305156,24767,293860,25406
GO:0090505	0.0255391565186894	0.995033063935874	4	30	epiboly involved in wound healing	BP	13581	508	Arhgap24,Scnn1b,Flna,Cd44	305156,24767,293860,25406
GO:0042053	0.0255556889237477	0.996557165976729	3	18	regulation of dopamine metabolic process	BP	13581	508	Maob,Slc6a3,Nr4a2	25750,24898,54278
GO:2001141	0.0256475868105475	0.980644141442713	99	2258	regulation of RNA biosynthetic process	BP	13581	508	Pomc,Rax,Tox3,Vgll2,Tbx3,Sox14,Irx3,Dkk3,Fzd5,Neurod6,Glp1r,Ebf2,Fezf1,Rfx2,Ghrh,Irx6,Foxa1,Ror2,Otx1,Irx5,Bhlhe22,Wnt5a,Epcam,Sfrp2,Lef1,Plagl1,Nr5a2,Pam,Lmx1b,Gsx1,Capn3,Stat3,Mak,Nr0b1,Nr4a2,Fezf2,Grhl2,Foxa2,Tox2,Adcyap1,Ptprn,Barhl2,Fgf10,Six6,Ehf,Rfx5,Tcf21,Flna,Spag8,Maged1,Sim1,Nhlh2,Neurod2,Uncx,Prox1,Pitx1,Crb2,Tgif1,Rnasel,Macc1,Lrp2,Crhr2,Bmper,Neurod1,Tead2,Eif2ak4,Ptprk,Otp,Elf3,Irf…	24664,114213,291908,309772,353305,300954,307721,171548,317674,500137,25051,361060,500048,301121,29446,307715,25098,306782,25646,498918,365748,64566,171577,310552,161452,25157,60349,25508,114501,288457,29155,25125,25677,58850,54278,305719,299979,25099,311615,24166,116660,65050,25443,314221,295965,310659,252856,293860,362508,84469,309888,295327,54276,29375,305066,113983,366031,316742,359726,314539,…
GO:0060479	0.0257570004585076	0.994964233087537	4	31	lung cell differentiation	BP	13581	508	Foxa1,Grhl2,Foxa2,Fgf10	25098,299979,25099,25443
GO:0060740	0.0257625248546183	0.994976186766983	4	30	prostate gland epithelium morphogenesis	BP	13581	508	Foxa1,Wnt5a,Fgf10,Cd44	25098,64566,25443,25406
GO:0032943	0.0257743522268548	0.987803058697414	14	224	mononuclear cell proliferation	BP	13581	508	Ada,Spn,Lef1,Arg1,Msn,Sftpd,Fgf10,Cd24,Spta1,Cd55,Cd44,Cd59,Irf1,Ccl5	24165,24796,161452,29221,81521,25350,25443,25145,289257,64036,25406,25407,24508,81780
GO:0002673	0.0258159694042408	0.993635944052541	5	49	regulation of acute inflammatory response	BP	13581	508	Spn,Adcyap1,Cd55,Cd59,Ccl5	24796,24166,64036,25407,81780
GO:0051260	0.0260718334677011	0.986370345341716	18	305	protein homooligomerization	BP	13581	508	P2rx2,P2rx6,Kctd19,Gch1,Arg1,Pam,Acpp,Th,Gpx3,Mgst1,Pkd2l1,Slc22a1,P2rx5,Optn,Slc6a4,Aldh1a1,P2rx3,Rxrg	114115,25041,291965,29244,29221,25508,56780,25085,64317,171341,293937,24904,113995,246294,25553,24188,81739,83574
GO:0001502	0.0260726837508945	0.996486040982089	3	17	cartilage condensation	BP	13581	508	Ror2,Uncx,Col2a1	306782,29375,25412
GO:0003205	0.0261495187998657	0.988932608738093	11	150	cardiac chamber development	BP	13581	508	Tbx3,Stra6,Wnt5a,Sfrp2,Grhl2,Pcsk5,Prox1,Parva,Lrp2,Bmp5,Ltbp1	353305,363071,64566,310552,299979,116548,305066,57341,29216,315824,59107
GO:0021902	0.0262762825086379	0.998335045483264	2	7	commitment of neuronal cell to specific neuron type in forebrain	BP	13581	508	Fezf2,Satb2	305719,501145
GO:0006145	0.0263250597589427	0.998330282720846	2	7	purine nucleobase catabolic process	BP	13581	508	Aox2,Uox	316421,114768
GO:0050801	0.0265027637708527	0.983393696671129	33	647	ion homeostasis	BP	13581	508	Calb1,Scn7a,Glp1r,Fgfr4,Ghrh,Calb2,Mc3r,Capn3,Npsr1,Slc39a4,Gck,Rab38,Hcrtr1,Cyp11b3,Hcrt,Scnn1b,Slc4a5,Adcyap1,Cd24,Cxcl3,Cd55,Cckar,Cngb1,Slc9b1,Hcrtr2,Avp,Caps2,Plcg2,Agtr2,Avpr1a,Chp2,Ccl5,Cnga1	83839,64155,25051,25114,29446,117059,29310,29155,300458,300051,24385,252916,25593,353498,25723,24767,297386,24166,25145,171551,64036,24889,83686,365946,25605,24221,366891,29337,24182,25107,308965,81780,85259
GO:0042391	0.0265416986780825	0.985132915221982	22	384	regulation of membrane potential	BP	13581	508	Dsc2,Scn7a,P2rx2,P2rx6,Chrna6,Kcnk15,Scn11a,Hcrt,Chrna3,Adcyap1,Flna,Grin3b,Cngb1,P2rx5,Chrna4,Ucp2,Scn9a,Slc1a6,Stx1a,Bdnf,P2rx3,Cnga1	291760,64155,114115,25041,81721,156873,29701,25723,25101,24166,293860,170796,83686,113995,25590,54315,78956,84012,116470,24225,81739,85259
GO:0050796	0.0265753419386943	0.988713189507277	11	156	regulation of insulin secretion	BP	13581	508	Cartpt,Glp1r,Inhbb,Gck,Ghsr,Sytl4,Foxa2,Crhr2,Ucp2,Mtnr1a,Ccl5	29131,25051,25196,24385,84022,140594,25099,64680,54315,114211,81780
GO:0014047	0.0265942485860085	0.994749098050185	4	31	glutamate secretion	BP	13581	508	Grm2,Avp,Avpr1a,Bdnf	24415,24221,25107,24225
GO:0030325	0.0266609087611617	0.99471884631503	4	32	adrenal gland development	BP	13581	508	Dkk3,Stra6,Nr0b1,Cyp11b3	171548,363071,58850,353498
GO:1905953	0.0268376285057657	0.994673009292865	4	32	negative regulation of lipid localization	BP	13581	508	Igfbp3,Abcg5,Agtr2,Abcg8	24484,114628,24182,155192
GO:0006525	0.0271116367902829	0.996263472784859	3	18	arginine metabolic process	BP	13581	508	Arg1,Nags,Ass1	29221,303563,25698
GO:0048546	0.0272748201593508	0.993195026560779	5	47	digestive tract morphogenesis	BP	13581	508	Stra6,Wnt5a,Sfrp2,Fgf10,Tcf21	363071,64566,310552,25443,252856
GO:0048523	0.0272834059868871	0.978585081547489	147	3529	negative regulation of cellular process	BP	13581	508	Ppp1r36,Frzb,Tox3,Maob,Ada,Rprm,Tbx3,Dlk1,Irx3,Dkk3,Cartpt,Fzd5,Rph3al,Glp1r,Bpifa1,Fezf1,Ghrh,Irx6,Foxa1,Ror2,Mas1,Gabra5,Rgs3,Spn,Inhbb,Bhlhe22,Wnt5a,Epcam,Sfrp2,Lef1,Arg1,Capn3,Stat3,Slit2,Arhgap24,Mak,Foxb1,Fbn2,Npsr1,Nr0b1,Gck,Bpifb1,Nr4a2,Fezf2,Ghsr,Fermt1,Sytl4,Fgg,Ssc5d,Igfbp3,Grhl2,Serpini1,Hcrt,Foxa2,Socs3,Ephb2,Pkib,Sftpd,Adcyap1,Parpbp,Rab11fip1,Fgf10,Rgs6,Dkk2,Tspyl2,Dusp9,Rfx5,Cd24,…	299153,295691,291908,25750,24165,680110,353305,114587,307721,171548,29131,317674,171123,25051,246238,500048,29446,307715,25098,306782,25153,29707,54293,24796,25196,365748,64566,171577,310552,161452,29221,29155,25125,360272,305156,25677,367106,689008,300458,58850,24385,499926,54278,305719,84022,296179,140594,24367,308341,24484,299979,116459,25723,25099,89829,313633,24678,25350,24166,100310874,4986…
GO:2000698	0.0273331649089261	0.998165040679021	2	8	positive regulation of epithelial cell differentiation involved in kidney development	BP	13581	508	Cd24,Lhx1	25145,257634
GO:0060059	0.0273825098089503	0.998225831034819	2	7	embryonic retina morphogenesis in camera-type eye	BP	13581	508	Prox1,Lhx1	305066,257634
GO:0001944	0.0274380884566716	0.983312894547755	29	539	vasculature development	BP	13581	508	Tbx3,Fzd5,Stra6,Wnt5a,Sfrp2,Lef1,Slit2,Arhgap24,Ghsr,Socs3,Ephb2,Fgf10,Tcf21,Flna,Lama1,Pcsk5,Prox1,Parva,Cd44,Lrp2,Crhr2,Plau,Bmper,Tead2,Rhoj,Ltbp1,Pgf,Ccl5,Angpt4	353305,317674,363071,64566,310552,161452,360272,305156,84022,89829,313633,25443,252856,293860,316758,116548,305066,57341,25406,29216,64680,25619,300455,308582,299145,59107,94203,81780,296269
GO:0060411	0.0274805004672928	0.991993348926848	6	62	cardiac septum morphogenesis	BP	13581	508	Tbx3,Wnt5a,Prox1,Parva,Lrp2,Bmp5	353305,64566,305066,57341,29216,315824
GO:0032351	0.0276057348818444	0.998203490386199	2	7	negative regulation of hormone metabolic process	BP	13581	508	Dkk3,Bmp5	171548,315824
GO:0032353	0.0276057348818444	0.998203490386199	2	7	negative regulation of hormone biosynthetic process	BP	13581	508	Dkk3,Bmp5	171548,315824
GO:0032812	0.0276229634100072	1	1	1	positive regulation of epinephrine secretion	BP	13581	508	Cartpt	29131
GO:0090263	0.027624222890964	0.991941809027093	6	62	positive regulation of canonical Wnt signaling pathway	BP	13581	508	Ror2,Wnt5a,Sfrp2,Fgf10,Dkk2,Rspo1	306782,64566,310552,25443,295445,313589
GO:0044727	0.0277592081575584	1	1	1	DNA demethylation of male pronucleus	BP	13581	508	Stpg4	681766
GO:1901537	0.0277592081575584	1	1	1	positive regulation of DNA demethylation	BP	13581	508	Stpg4	681766
GO:0051051	0.0277600963342077	0.983764708095885	25	465	negative regulation of transport	BP	13581	508	Maob,Ada,Cartpt,Inhbb,Npsr1,Gck,Ghsr,Fermt1,Sytl4,Ssc5d,Igfbp3,Slc18a2,Hcrt,Ephb2,Sftpd,Adcyap1,Rab11fip1,Abcg5,Crhr2,Best3,Ucp2,Mtnr1a,Agtr2,Abcg8,Rrad	25750,24165,29131,25196,300458,24385,84022,296179,140594,308341,24484,25549,25723,313633,25350,24166,498650,114628,64680,314847,54315,114211,24182,155192,83521
GO:0007398	0.0278671872035864	0.996118372866993	3	18	ectoderm development	BP	13581	508	Foxa2,Grhl3,Lhx1	25099,298555,257634
GO:0051971	0.0278967791872734	0.998106437816309	2	8	positive regulation of transmission of nerve impulse	BP	13581	508	Cartpt,Hcrt	29131,25723
GO:0099550	0.0279196045272167	0.998171907504808	2	7	trans-synaptic signaling, modulating synaptic transmission	BP	13581	508	Ephb2,Bdnf	313633,24225
GO:0016043	0.0281060902731438	0.977622062456165	183	4475	cellular component organization	BP	13581	508	Tshr,Frzb,Prph,Capn6,P2rx2,Tpbg,Fzd5,Cpne9,P2rx6,Fezf1,Fgfr4,Rfx2,A4galt,Tppp3,Foxa1,Hepacam2,Bhlhe22,Wnt5a,Vav2,Plekha7,Chrna6,Sfrp2,Kctd19,Gch1,Lef1,Pls3,Dnaaf3,Arg1,Stpg1,Pam,Lmx1b,Shroom3,Capn3,Ky,Acpp,Stat3,Slit2,Arhgap24,Mak,Foxb1,Th,Gpx3,Pla2g5,Nr4a2,Fezf2,Ghsr,Fermt1,Sytl4,Fgg,Rab38,Chodl,Lama5,Mgst1,Msn,Igfbp3,Grhl2,Nrn1,Serpini1,Krt76,Foxa2,Socs3,Sgcg,Smoc2,Chrna3,Slc4a5,Pnpla3,Doc2a,Ep…	25360,295691,24688,83685,114115,83684,317674,297516,25041,500048,25114,301121,63888,291966,25098,296846,365748,64566,296603,499249,81721,310552,291965,29244,161452,81748,100359753,29221,500566,25508,114501,305230,29155,315962,56780,25125,360272,305156,25677,367106,25085,64317,29354,54278,305719,84022,296179,140594,24367,252916,288289,140433,171341,81521,24484,299979,83834,116459,407757,25099,8982…
GO:0060426	0.0281235171134355	0.998082675461234	2	8	lung vasculature development	BP	13581	508	Stra6,Tcf21	363071,252856
GO:0060047	0.0281241009589288	0.987429989245666	12	179	heart contraction	BP	13581	508	Dsc2,Ada,Glp1r,Irx5,Mc3r,Gch1,Th,Sgcg,Crhr2,AABR07030443.2,Agtr2,Avpr1a	291760,24165,25051,498918,29310,29244,25085,305941,64680,688173,24182,25107
GO:0070663	0.0283771419950633	0.987291016623374	12	185	regulation of leukocyte proliferation	BP	13581	508	Ada,Spn,Arg1,Sftpd,Fgf10,Cd24,Spta1,Cd55,Cd44,Cd59,Irf1,Ccl5	24165,24796,29221,25350,25443,25145,289257,64036,25406,25407,24508,81780
GO:0045664	0.0285506335481558	0.982141823573652	32	604	regulation of neuron differentiation	BP	13581	508	Irx3,Cpne9,Fezf1,Foxa1,Wnt5a,Sfrp2,Slit2,Fezf2,Chodl,Serpini1,Foxa2,Chrna3,Ephb2,Adcyap1,Barhl2,Rgs6,Cd24,Flna,Adcy6,Neurod2,Prox1,Tgif1,Neurod1,Eif2ak4,Bmp5,Slc6a4,Alkal2,Fgf20,Plxnb2,Ret,Ccl5,Bdnf	307721,297516,500048,25098,64566,310552,360272,305719,288289,116459,25099,25101,313633,24166,65050,54295,25145,293860,25289,54276,305066,316742,29458,114859,315824,25553,679566,66017,315217,24716,81780,24225
GO:0071363	0.0285552429475171	0.982419550102271	30	567	cellular response to growth factor stimulus	BP	13581	508	Fgfr4,Ror2,Wnt5a,Sfrp2,Lef1,Arg1,Slit2,Fbn2,Th,Fermt1,Fshb,Fgf10,Pcsk5,Cd44,Crb2,Tgif1,Lrp2,Plau,Bmper,Ddc,Ptprk,Optn,Ltbp1,Agtr2,Fgf20,Ccl5,Bdnf,Lhx1,Fbn1,Col2a1	25114,306782,64566,310552,161452,29221,360272,689008,25085,296179,25447,25443,116548,25406,366031,316742,29216,25619,300455,24311,360302,246294,59107,24182,66017,81780,24225,257634,83727,25412
GO:0071449	0.0285597570244542	1	1	1	cellular response to lipid hydroperoxide	BP	13581	508	Mgst1	171341
GO:0032372	0.0286710371198203	0.998024855529339	2	8	negative regulation of sterol transport	BP	13581	508	Abcg5,Abcg8	114628,155192
GO:0032375	0.0286710371198203	0.998024855529339	2	8	negative regulation of cholesterol transport	BP	13581	508	Abcg5,Abcg8	114628,155192
GO:0043416	0.028703782306728	0.998021377910321	2	8	regulation of skeletal muscle tissue regeneration	BP	13581	508	Capn3,P2rx5	29155,113995
GO:0060753	0.0287620434033583	0.998015184980408	2	8	regulation of mast cell chemotaxis	BP	13581	508	Pgf,Ccl5	94203,81780
GO:0050794	0.0287810279077494	0.976995489533716	281	7194	regulation of cellular process	BP	13581	508	Pomc,Rax,Ppp1r36,Dsc2,Tshr,Frzb,Calb1,Tox3,Maob,Ada,Il20ra,Galp,Vgll2,Plch1,Rprm,Tbx3,Sox14,Dlk1,Irx3,Cga,Capn6,P2rx2,Dkk3,Tpbg,Cartpt,Fzd5,Wif1,Cpne9,Rph3al,Neurod6,Glp1r,P2rx6,Bpifa1,Rnd3,Ebf2,Fezf1,Fgfr4,Rfx2,Ghrh,Stra6,Irx6,Foxa1,Gpr50,Ror2,Mas1,Gabra5,Rgs3,Otx1,Igbp1b,Spn,Irx5,Inhbb,Bhlhe22,Wnt5a,Epcam,Mc3r,Agrp,Vav2,Chrna6,Sfrp2,Gch1,Lef1,Arg1,Stpg1,Plagl1,Nr5a2,Pam,Lmx1b,Gsx1,Shroom3,Capn3…	24664,114213,299153,291760,25360,295691,83839,291908,25750,24165,308716,64568,309772,310463,680110,353305,300954,114587,307721,116700,83685,114115,171548,83684,29131,317674,114557,297516,171123,500137,25051,25041,246238,295588,361060,500048,25114,301121,29446,363071,307715,25098,117097,306782,25153,29707,54293,25646,502919,24796,498918,25196,365748,64566,171577,29310,25582,296603,81721,310552,292…
GO:0060113	0.0288252042392721	0.991502241927759	6	63	inner ear receptor cell differentiation	BP	13581	508	Tshr,Gabra5,Pls3,Slitrk6,Fgf20,Myo7a	25360,29707,81748,290467,66017,266714
GO:0045197	0.028852652090659	0.994143519911579	4	32	establishment or maintenance of epithelial cell apical/basal polarity	BP	13581	508	Wnt5a,Msn,Lama1,Crb2	64566,81521,316758,366031
GO:0071670	0.028964210701038	0.997993641241128	2	8	smooth muscle cell chemotaxis	BP	13581	508	Slit2,Parva	360272,57341
GO:0070227	0.0289679256964553	0.991432531215515	6	66	lymphocyte apoptotic process	BP	13581	508	Ada,Wnt5a,Cd24,Cd44,Ccl5,Aurkb	24165,64566,25145,25406,81780,114592
GO:0003281	0.0292767595885569	0.991351184028669	6	61	ventricular septum development	BP	13581	508	Tbx3,Stra6,Wnt5a,Prox1,Lrp2,Ltbp1	353305,363071,64566,305066,29216,59107
GO:0042098	0.0293383337478987	0.987331590280292	11	165	T cell proliferation	BP	13581	508	Spn,Arg1,Msn,Sftpd,Cd24,Spta1,Cd55,Cd44,Cd59,Irf1,Ccl5	24796,29221,81521,25350,25145,289257,64036,25406,25407,24508,81780
GO:0030241	0.029344043238198	1	1	1	skeletal muscle myosin thick filament assembly	BP	13581	508	AABR07030443.2	688173
GO:0030003	0.0293892403844356	0.982347544419939	27	512	cellular cation homeostasis	BP	13581	508	Calb1,Glp1r,Ghrh,Calb2,Capn3,Npsr1,Slc39a4,Gck,Rab38,Hcrtr1,Hcrt,Slc4a5,Adcyap1,Cd24,Cxcl3,Cd55,Cckar,Cngb1,Slc9b1,Hcrtr2,Avp,Plcg2,Agtr2,Avpr1a,Chp2,Ccl5,Cnga1	83839,25051,29446,117059,29155,300458,300051,24385,252916,25593,25723,297386,24166,25145,171551,64036,24889,83686,365946,25605,24221,29337,24182,25107,308965,81780,85259
GO:0090504	0.0294087647327906	0.99400993507873	4	31	epiboly	BP	13581	508	Arhgap24,Scnn1b,Flna,Cd44	305156,24767,293860,25406
GO:0031639	0.0294304962078164	0.995786291982201	3	19	plasminogen activation	BP	13581	508	Fgg,Fga,Plau	24367,361969,25619
GO:0051962	0.0294664815603654	0.982132755512761	28	515	positive regulation of nervous system development	BP	13581	508	Irx3,Tpbg,Cpne9,Fezf1,Foxa1,Wnt5a,Fezf2,Serpini1,Foxa2,Ephb2,Adcyap1,Slitrk6,Rgs6,Cd24,Flna,Neurod2,Prox1,Tgif1,Lrp2,Neurod1,Otp,Bmp5,Alkal2,Plxnb2,Ret,Ccl5,Bdnf,Lhx1	307721,83684,297516,500048,25098,64566,305719,116459,25099,313633,24166,290467,54295,25145,293860,54276,305066,316742,29216,29458,294640,315824,679566,315217,24716,81780,24225,257634
GO:0061156	0.0295461121387945	0.998005082278882	2	7	pulmonary artery morphogenesis	BP	13581	508	Stra6,Lrp2	363071,29216
GO:0021957	0.0295797137575514	0.998001580526327	2	7	corticospinal tract morphogenesis	BP	13581	508	Bhlhe22,Slit2	365748,360272
GO:0042069	0.0297056558167663	0.99573153575572	3	19	regulation of catecholamine metabolic process	BP	13581	508	Maob,Slc6a3,Nr4a2	25750,24898,54278
GO:0002792	0.0297712603361429	0.988416638215586	9	121	negative regulation of peptide secretion	BP	13581	508	Cartpt,Inhbb,Ghsr,Sytl4,Ssc5d,Rab11fip1,Crhr2,Ucp2,Mtnr1a	29131,25196,84022,140594,308341,498650,64680,54315,114211
GO:0043903	0.0297765825345816	0.987114689210864	11	164	regulation of symbiosis, encompassing mutualism through parasitism	BP	13581	508	Bpifa1,Lef1,Arg1,Nr5a2,Sftpd,Prox1,Rnasel,Eif2ak4,Ltf,Ccl5,Nod2	246238,161452,29221,60349,25350,305066,359726,114859,301034,81780,291912
GO:0018130	0.0298121244766968	0.976972684991164	116	2725	heterocycle biosynthetic process	BP	13581	508	Pomc,Rax,Tshr,Tox3,Ada,Vgll2,Tbx3,Sox14,Irx3,Dkk3,Fzd5,Neurod6,Glp1r,Ebf2,Fezf1,Fgfr4,Rfx2,Ghrh,Irx6,Foxa1,Ror2,Otx1,Irx5,Bhlhe22,Wnt5a,Epcam,Mc3r,Sfrp2,Gch1,Lef1,Plagl1,Nr5a2,Pam,Mocos,Lmx1b,Gsx1,Capn3,Stat3,Mak,Nr0b1,Nr4a2,Fezf2,Grhl2,Foxa2,Tox2,Pkib,Adcyap1,Ptprn,Barhl2,Fgf10,Six6,Ehf,Rfx5,Grm8,Tcf21,Flna,Spag8,Adcy6,Maged1,Sim1,Nhlh2,Spta1,Neurod2,Uncx,Ak8,Prox1,Pitx1,Crb2,Tgif1,Rnasel,Macc1,…	24664,114213,25360,291908,24165,309772,353305,300954,307721,171548,317674,500137,25051,361060,500048,25114,301121,29446,307715,25098,306782,25646,498918,365748,64566,171577,29310,310552,29244,161452,25157,60349,25508,361300,114501,288457,29155,25125,25677,58850,54278,305719,299979,25099,311615,24678,24166,116660,65050,25443,314221,295965,310659,60590,252856,293860,362508,25289,84469,309888,295327…
GO:0032355	0.0299285858679805	0.985558444623196	14	221	response to estradiol	BP	13581	508	Foxa1,Wnt5a,Pam,Stat3,Th,Ghsr,Igfbp3,Socs3,Fgf10,Sstr3,Fga,Slc6a4,Aldh1a1,Ass1	25098,64566,25508,25125,25085,84022,24484,89829,25443,171044,361969,25553,24188,25698
GO:0046717	0.0301305100841119	0.989040394965526	8	102	acid secretion	BP	13581	508	Cartpt,Pla2g5,Cckar,Grm2,Avp,Agtr2,Avpr1a,Bdnf	29131,29354,24889,24415,24221,24182,25107,24225
GO:0035998	0.0301351570459781	1	1	1	7,8-dihydroneopterin 3'-triphosphate biosynthetic process	BP	13581	508	Gch1	29244
GO:0051066	0.0301351570459781	1	1	1	dihydrobiopterin metabolic process	BP	13581	508	Gch1	29244
GO:0007494	0.0301378276267929	0.995645119880041	3	19	midgut development	BP	13581	508	Wnt5a,Aldh1a1,Ass1	64566,24188,25698
GO:2000026	0.0301460807140079	0.978007971600138	71	1555	regulation of multicellular organismal development	BP	13581	508	Frzb,Ada,Tbx3,Sox14,Irx3,Tpbg,Cpne9,Fezf1,Fgfr4,Foxa1,Ror2,Wnt5a,Sfrp2,Lef1,Capn3,Stat3,Slit2,Fbn2,Fezf2,Ghsr,Igsf10,Fermt1,Chodl,Lama5,Grhl2,Serpini1,Fshb,Foxa2,Chrna3,Ephb2,Tll2,Adcyap1,Slitrk6,Barhl2,Fgf10,Rgs6,Cd24,Flna,Lama1,Adcy6,Maged1,Neurod2,Prox1,Cd44,Crb2,Tgif1,P2rx5,Lrp2,Crhr2,Plau,Neurod1,Eif2ak4,Otp,Irf1,Bmp5,Slc6a4,Alkal2,Agtr2,Fgf20,Six4,Pgf,Plxnb2,Ret,Grhl3,Ccl5,Bdnf,Lhx1,Fbn1,An…	295691,24165,353305,300954,307721,83684,297516,500048,25114,25098,306782,64566,310552,161452,29155,25125,360272,689008,305719,84022,310448,296179,288289,140433,299979,116459,25447,25099,25101,313633,365460,24166,290467,65050,25443,54295,25145,293860,316758,25289,84469,54276,305066,25406,366031,316742,113995,29216,64680,25619,29458,114859,294640,24508,315824,25553,679566,24182,66017,299138,94203,3…
GO:0098743	0.0302297537020978	0.995654469330117	3	18	cell aggregation	BP	13581	508	Ror2,Uncx,Col2a1	306782,29375,25412
GO:1901699	0.0303982454588491	0.980883611653792	32	616	cellular response to nitrogen compound	BP	13581	508	Tshr,Glp1r,Mas1,Inhbb,Arg1,Stat3,Slit2,Th,Gck,Nr4a2,Ghsr,Slc18a2,Socs3,Chrna3,Adcy6,Dnai1,Rnasel,Plau,Ddc,Chrna4,Irf1,Gnrhr,Ucp2,Optn,Slc6a4,Agtr2,Ass1,Ccl5,Bdnf,Fbn1,Col2a1,Nod2	25360,25051,25153,25196,29221,25125,360272,25085,24385,54278,84022,25549,89829,25101,25289,500442,359726,25619,24311,25590,24508,81668,54315,246294,25553,24182,25698,81780,24225,83727,25412,291912
GO:0060512	0.0304391842883738	0.99371800481456	4	32	prostate gland morphogenesis	BP	13581	508	Foxa1,Wnt5a,Fgf10,Cd44	25098,64566,25443,25406
GO:0046880	0.0304948518924721	0.997827824211442	2	8	regulation of follicle-stimulating hormone secretion	BP	13581	508	Inhbb,Crhr2	25196,64680
GO:0060638	0.0305527987883671	0.99782145352738	2	8	mesenchymal-epithelial cell signaling	BP	13581	508	Wnt5a,Fgf10	64566,25443
GO:0002387	0.0306324742783082	1	1	1	immune response in gut-associated lymphoid tissue	BP	13581	508	Bpifa1	246238
GO:0002395	0.0306324742783082	1	1	1	immune response in nasopharyngeal-associated lymphoid tissue	BP	13581	508	Bpifa1	246238
GO:0035864	0.0307384564693586	0.995524184874895	3	19	response to potassium ion	BP	13581	508	Cyp11b3,Nptx1,Bdnf	353498,266777,24225
GO:0010468	0.0309705042946476	0.975927030130077	122	2876	regulation of gene expression	BP	13581	508	Pomc,Rax,Tox3,Vgll2,Tbx3,Sox14,Dlk1,Irx3,Dkk3,Cartpt,Fzd5,Neurod6,Glp1r,Ebf2,Fezf1,Fgfr4,Rfx2,Ghrh,Irx6,Foxa1,Ror2,Otx1,Irx5,Bhlhe22,Wnt5a,Epcam,Mc3r,Vav2,Sfrp2,Lef1,Plagl1,Nr5a2,Pam,Lmx1b,Gsx1,Capn3,Stat3,Slit2,Mak,Nr0b1,Nr4a2,Fezf2,Fermt1,Msn,Grhl2,Fshb,Foxa2,Tox2,Slc4a5,Ephb2,Adcyap1,Ptprn,Barhl2,Fgf10,Six6,Ehf,Rfx5,Tcf21,Flna,Spag8,Rbm46,Maged1,Sim1,Tapbp,Nhlh2,Neurod2,Uncx,Cd55,Prox1,Cd44,Pi…	24664,114213,291908,309772,353305,300954,114587,307721,171548,29131,317674,500137,25051,361060,500048,25114,301121,29446,307715,25098,306782,25646,498918,365748,64566,171577,29310,296603,310552,161452,25157,60349,25508,114501,288457,29155,25125,360272,25677,58850,54278,305719,296179,81521,299979,25447,25099,311615,297386,313633,24166,116660,65050,25443,314221,295965,310659,252856,293860,362508,31…
GO:0007589	0.0310528607724342	0.988636211691917	8	103	body fluid secretion	BP	13581	508	Ada,Pam,Slc6a3,Foxb1,Slc4a5,Fgf10,Cckar,Clcnka	24165,25508,24898,367106,297386,25443,24889,79425
GO:0043616	0.031097945454106	0.993510533829926	4	34	keratinocyte proliferation	BP	13581	508	Fermt1,Fgf10,Ptprk,Irf6	296179,25443,360302,364081
GO:1903506	0.0311670093057009	0.976287792241513	98	2250	regulation of nucleic acid-templated transcription	BP	13581	508	Pomc,Rax,Tox3,Vgll2,Tbx3,Sox14,Irx3,Dkk3,Fzd5,Neurod6,Glp1r,Ebf2,Fezf1,Rfx2,Ghrh,Irx6,Foxa1,Ror2,Otx1,Irx5,Bhlhe22,Wnt5a,Epcam,Sfrp2,Lef1,Plagl1,Nr5a2,Pam,Lmx1b,Gsx1,Capn3,Stat3,Mak,Nr0b1,Nr4a2,Fezf2,Grhl2,Foxa2,Tox2,Adcyap1,Ptprn,Barhl2,Fgf10,Six6,Ehf,Rfx5,Tcf21,Flna,Spag8,Maged1,Sim1,Nhlh2,Neurod2,Uncx,Prox1,Pitx1,Crb2,Tgif1,Rnasel,Macc1,Lrp2,Crhr2,Bmper,Neurod1,Tead2,Eif2ak4,Ptprk,Otp,Elf3,Irf…	24664,114213,291908,309772,353305,300954,307721,171548,317674,500137,25051,361060,500048,301121,29446,307715,25098,306782,25646,498918,365748,64566,171577,310552,161452,25157,60349,25508,114501,288457,29155,25125,25677,58850,54278,305719,299979,25099,311615,24166,116660,65050,25443,314221,295965,310659,252856,293860,362508,84469,309888,295327,54276,29375,305066,113983,366031,316742,359726,314539,…
GO:0070857	0.0313764797627959	0.997730170195107	2	8	regulation of bile acid biosynthetic process	BP	13581	508	Fgfr4,Prox1	25114,305066
GO:0048799	0.0313831167574853	0.995393313872903	3	19	animal organ maturation	BP	13581	508	Thbs3,Dchs1,Ret	681309,308912,24716
GO:0099531	0.0314011509151527	0.986947293107186	10	140	presynaptic process involved in chemical synaptic transmission	BP	13581	508	Slc6a3,Sytl4,Hcrt,Chrna3,Doc2a,Grm8,Grm2,Pdyn,Slc6a4,Stx1a	24898,140594,25723,25101,65031,60590,24415,29190,25553,116470
GO:0002526	0.0314397854338065	0.988456975663506	8	106	acute inflammatory response	BP	13581	508	Spn,Stat3,Adcyap1,Cd55,Fga,Cd59,Ass1,Ccl5	24796,25125,24166,64036,361969,25407,25698,81780
GO:0002437	0.0316157303729535	0.991763192884943	5	51	inflammatory response to antigenic stimulus	BP	13581	508	Spn,Adcyap1,Cd24,Gpx2,Nod2	24796,24166,25145,29326,291912
GO:0044793	0.0316926103159932	0.997694776068357	2	8	negative regulation by host of viral process	BP	13581	508	Eif2ak4,Ltf	114859,301034
GO:0003015	0.0318080202025848	0.985519307459411	12	182	heart process	BP	13581	508	Dsc2,Ada,Glp1r,Irx5,Mc3r,Gch1,Th,Sgcg,Crhr2,AABR07030443.2,Agtr2,Avpr1a	291760,24165,25051,498918,29310,29244,25085,305941,64680,688173,24182,25107
GO:1903531	0.0318683321733542	0.985484337405149	12	184	negative regulation of secretion by cell	BP	13581	508	Maob,Cartpt,Inhbb,Gck,Ghsr,Sytl4,Ssc5d,Rab11fip1,Crhr2,Ucp2,Mtnr1a,Agtr2	25750,29131,25196,24385,84022,140594,308341,498650,64680,54315,114211,24182
GO:0014036	0.0319032548820683	1	1	1	neural crest cell fate specification	BP	13581	508	Gsc	317715
GO:0007178	0.032290864502355	0.983420324077968	16	260	transmembrane receptor protein serine/threonine kinase signaling pathway	BP	13581	508	Ror2,Inhbb,Wnt5a,Sfrp2,Lef1,Fbn2,Fermt1,Fshb,Fgf10,Crb2,Tgif1,Lrp2,Bmper,Ptprk,Bmp5,Fbn1	306782,25196,64566,310552,161452,689008,296179,25447,25443,366031,316742,29216,300455,360302,315824,83727
GO:0070848	0.0322942934487674	0.979742588516408	31	596	response to growth factor	BP	13581	508	Fgfr4,Ror2,Wnt5a,Sfrp2,Lef1,Arg1,Slit2,Fbn2,Th,Fermt1,Fshb,Sftpd,Fgf10,Pcsk5,Cd44,Crb2,Tgif1,Lrp2,Plau,Bmper,Ddc,Ptprk,Optn,Ltbp1,Agtr2,Fgf20,Ccl5,Bdnf,Lhx1,Fbn1,Col2a1	25114,306782,64566,310552,161452,29221,360272,689008,25085,296179,25447,25350,25443,116548,25406,366031,316742,29216,25619,300455,24311,360302,246294,59107,24182,66017,81780,24225,257634,83727,25412
GO:0007171	0.0322962945775749	0.997626637317226	2	8	activation of transmembrane receptor protein tyrosine kinase activity	BP	13581	508	Chrna3,Angpt4	25101,296269
GO:0006875	0.0322968612659127	0.98105424006264	24	449	cellular metal ion homeostasis	BP	13581	508	Calb1,Glp1r,Ghrh,Calb2,Capn3,Npsr1,Slc39a4,Gck,Hcrtr1,Hcrt,Adcyap1,Cd24,Cxcl3,Cd55,Cckar,Cngb1,Hcrtr2,Avp,Plcg2,Agtr2,Avpr1a,Chp2,Ccl5,Cnga1	83839,25051,29446,117059,29155,300458,300051,24385,25593,25723,24166,25145,171551,64036,24889,83686,25605,24221,29337,24182,25107,308965,81780,85259
GO:0003073	0.0323362894155972	0.989045164224168	7	85	regulation of systemic arterial blood pressure	BP	13581	508	P2rx2,Cyp11b3,Slc4a5,Pcsk5,Avp,Agtr2,Avpr1a	114115,353498,297386,116548,24221,24182,25107
GO:0044848	0.0325188400941677	0.997601336966781	2	8	biological phase	BP	13581	508	Wnt5a,Fermt1	64566,296179
GO:0044851	0.0325188400941677	0.997601336966781	2	8	hair cycle phase	BP	13581	508	Wnt5a,Fermt1	64566,296179
GO:0048819	0.0325188400941677	0.997601336966781	2	8	regulation of hair follicle maturation	BP	13581	508	Wnt5a,Fermt1	64566,296179
GO:0001666	0.0325251323715209	0.981936678486479	20	352	response to hypoxia	BP	13581	508	Ada,P2rx2,Ghrh,Pam,Plod2,Th,Nr4a2,Igfbp3,Socs3,Scnn1b,Cd24,Plau,Chrna4,Ucp2,Slc6a4,Pgf,Bdnf,P2rx3,Angpt4,Pld2	24165,114115,29446,25508,300901,25085,54278,24484,89829,24767,25145,25619,25590,54315,25553,94203,24225,81739,296269,25097
GO:0070661	0.0325891791124732	0.984080954661777	14	231	leukocyte proliferation	BP	13581	508	Ada,Spn,Lef1,Arg1,Msn,Sftpd,Fgf10,Cd24,Spta1,Cd55,Cd44,Cd59,Irf1,Ccl5	24165,24796,161452,29221,81521,25350,25443,25145,289257,64036,25406,25407,24508,81780
GO:0071774	0.0326998831124373	0.987907225757928	8	105	response to fibroblast growth factor	BP	13581	508	Fgfr4,Wnt5a,Fgf10,Cd44,Fgf20,Ccl5,Lhx1,Col2a1	25114,64566,25443,25406,66017,81780,257634,25412
GO:0060711	0.0328280473434838	0.991379832567671	5	49	labyrinthine layer development	BP	13581	508	Fzd5,Lef1,Grhl2,Socs3,Bmp5	317674,161452,299979,89829,315824
GO:0032344	0.0328483477805453	0.997563697933592	2	8	regulation of aldosterone metabolic process	BP	13581	508	Dkk3,Bmp5	171548,315824
GO:0090288	0.0328693387929058	0.987847489079257	8	101	negative regulation of cellular response to growth factor stimulus	BP	13581	508	Wnt5a,Sfrp2,Slit2,Fbn2,Lrp2,Bmper,Agtr2,Fbn1	64566,310552,360272,689008,29216,300455,24182,83727
GO:0044651	0.0329198971708301	1	1	1	adhesion of symbiont to host epithelial cell	BP	13581	508	Sftpd	25350
GO:1905226	0.0329198971708301	1	1	1	regulation of adhesion of symbiont to host epithelial cell	BP	13581	508	Sftpd	25350
GO:0071354	0.0329422442345583	0.992987103028131	4	35	cellular response to interleukin-6	BP	13581	508	Ghrh,Stat3,Fgg,Fga	29446,25125,24367,361969
GO:0002878	0.0330119442811383	1	1	1	negative regulation of acute inflammatory response to non-antigenic stimulus	BP	13581	508	Adcyap1	24166
GO:0032525	0.0330900296487633	0.997535955977522	2	8	somite rostral/caudal axis specification	BP	13581	508	Foxa2,Lhx1	25099,257634
GO:0045666	0.0331342617881298	0.981280698496729	21	367	positive regulation of neuron differentiation	BP	13581	508	Irx3,Cpne9,Fezf1,Foxa1,Wnt5a,Fezf2,Serpini1,Foxa2,Adcyap1,Rgs6,Cd24,Neurod2,Prox1,Tgif1,Neurod1,Bmp5,Alkal2,Plxnb2,Ret,Ccl5,Bdnf	307721,297516,500048,25098,64566,305719,116459,25099,24166,54295,25145,54276,305066,316742,29458,315824,679566,315217,24716,81780,24225
GO:0050767	0.0331433033274553	0.978310397486354	37	727	regulation of neurogenesis	BP	13581	508	Sox14,Irx3,Cpne9,Fezf1,Foxa1,Wnt5a,Sfrp2,Stat3,Slit2,Fezf2,Igsf10,Chodl,Serpini1,Foxa2,Chrna3,Ephb2,Adcyap1,Barhl2,Rgs6,Cd24,Flna,Adcy6,Neurod2,Prox1,Tgif1,Lrp2,Neurod1,Eif2ak4,Otp,Bmp5,Slc6a4,Alkal2,Fgf20,Plxnb2,Ret,Ccl5,Bdnf	300954,307721,297516,500048,25098,64566,310552,25125,360272,305719,310448,288289,116459,25099,25101,313633,24166,65050,54295,25145,293860,25289,54276,305066,316742,29216,29458,114859,294640,315824,25553,679566,66017,315217,24716,81780,24225
GO:0042699	0.0331920430591866	0.997524211930623	2	8	follicle-stimulating hormone signaling pathway	BP	13581	508	Slit2,Fshb	360272,25447
GO:0045843	0.0332878667048632	0.991217354356183	5	50	negative regulation of striated muscle tissue development	BP	13581	508	Lef1,Capn3,Tll2,Six4,Bdnf	161452,29155,365460,299138,24225
GO:0003401	0.0333557969416593	0.992900649503284	4	33	axis elongation	BP	13581	508	Wnt5a,Sfrp2,Fgf10,Six4	64566,310552,25443,299138
GO:0033135	0.0333928209111705	0.987608620331569	8	103	regulation of peptidyl-serine phosphorylation	BP	13581	508	Wnt5a,Sfrp2,Cd44,Avp,Araf,Gfra2,Ret,Bdnf	64566,310552,25406,24221,64363,25136,24716,24225
GO:0007406	0.0334924276220083	0.997489513178695	2	8	negative regulation of neuroblast proliferation	BP	13581	508	Cd24,Bdnf	25145,24225
GO:0070482	0.0336885056867333	0.980655939792511	22	398	response to oxygen levels	BP	13581	508	Ada,P2rx2,Ghrh,Wnt5a,Pam,Plod2,Th,Nr4a2,Igfbp3,Socs3,Scnn1b,Sftpd,Cd24,Plau,Chrna4,Ucp2,Slc6a4,Pgf,Bdnf,P2rx3,Angpt4,Pld2	24165,114115,29446,64566,25508,300901,25085,54278,24484,89829,24767,25350,25145,25619,25590,54315,25553,94203,24225,81739,296269,25097
GO:0009953	0.0338523406187917	0.988425631166951	7	84	dorsal/ventral pattern formation	BP	13581	508	Fzd5,Foxa1,Lmx1b,Foxa2,Tgif1,Gsc,Lhx1	317674,25098,114501,25099,316742,317715,257634
GO:0036321	0.0338678410899388	1	1	1	ghrelin secretion	BP	13581	508	Ghsr	84022
GO:0040018	0.033895190731775	0.992734114034972	4	34	positive regulation of multicellular organism growth	BP	13581	508	Tshr,Ghrh,Slc6a3,Ghsr	25360,29446,24898,84022
GO:0019628	0.0339468158426525	1	1	1	urate catabolic process	BP	13581	508	Uox	114768
GO:0021955	0.0340098990125585	0.992751421472713	4	31	central nervous system neuron axonogenesis	BP	13581	508	Bhlhe22,Slit2,Nr4a2,Ephb2	365748,360272,54278,313633
GO:0007223	0.0340236909119348	0.997519206042509	2	7	Wnt signaling pathway, calcium modulating pathway	BP	13581	508	Ror2,Wnt5a	306782,64566
GO:0060065	0.0340514776198365	0.994840074598736	3	19	uterus development	BP	13581	508	Stra6,Wnt5a,Lhx1	363071,64566,257634
GO:0031946	0.0341467790402329	0.997413320166899	2	8	regulation of glucocorticoid biosynthetic process	BP	13581	508	Dkk3,Bmp5	171548,315824
GO:0071447	0.0341538305931913	0.997342297430859	2	9	cellular response to hydroperoxide	BP	13581	508	Mgst1,Ccl5	171341,81780
GO:0035739	0.034204472249141	0.997336208293513	2	9	CD4-positive, alpha-beta T cell proliferation	BP	13581	508	Cd55,Cd44	64036,25406
GO:2000561	0.034204472249141	0.997336208293513	2	9	regulation of CD4-positive, alpha-beta T cell proliferation	BP	13581	508	Cd55,Cd44	64036,25406
GO:0006157	0.0342507612603602	1	1	1	deoxyadenosine catabolic process	BP	13581	508	Ada	24165
GO:0043103	0.0342507612603602	1	1	1	hypoxanthine salvage	BP	13581	508	Ada	24165
GO:0046090	0.0342507612603602	1	1	1	deoxyadenosine metabolic process	BP	13581	508	Ada	24165
GO:0046111	0.0342507612603602	1	1	1	xanthine biosynthetic process	BP	13581	508	Ada	24165
GO:0046124	0.0342507612603602	1	1	1	purine deoxyribonucleoside catabolic process	BP	13581	508	Ada	24165
GO:0060169	0.0342507612603602	1	1	1	negative regulation of adenosine receptor signaling pathway	BP	13581	508	Ada	24165
GO:0060407	0.0342507612603602	1	1	1	negative regulation of penile erection	BP	13581	508	Ada	24165
GO:0002021	0.0343447980353031	0.994748683982988	3	20	response to dietary excess	BP	13581	508	Prlh,Pnpla3,Cckar	63850,362972,24889
GO:0006952	0.0343900862688993	0.976616037865113	44	944	defense response	BP	13581	508	Ada,Galp,Bpifa1,Mas1,Gabra5,Spn,Wnt5a,Gch1,Arg1,Stat3,Slit2,Pla2g5,Bpifb1,Ghsr,Ssc5d,Hcrt,Socs3,Sftpd,Adcyap1,Cd24,Cxcl3,Tapbp,Neurod2,Cd55,Fga,Cd44,Rnasel,Cd59,Eif2ak4,Elf3,Irf1,Optn,Scn9a,Agtr2,Ltf,Ass1,Mr1,Fabp4,Ccl5,Bdnf,Gpx2,Cyp4f5,Defb36,Nod2	24165,64568,246238,25153,29707,24796,64566,29244,29221,25125,360272,29354,499926,84022,308341,25723,89829,25350,24166,25145,171551,25217,54276,64036,361969,25406,359726,25407,114859,304815,24508,246294,78956,24182,301034,25698,25119,79451,81780,24225,29326,286905,641640,291912
GO:0048170	0.0344684230183593	0.997375564700378	2	8	positive regulation of long-term neuronal synaptic plasticity	BP	13581	508	Ephb2,Bdnf	313633,24225
GO:1904415	0.0345106807922147	0.997370589573392	2	8	regulation of xenophagy	BP	13581	508	Optn,Nod2	246294,291912
GO:1904417	0.0345106807922147	0.997370589573392	2	8	positive regulation of xenophagy	BP	13581	508	Optn,Nod2	246294,291912
GO:0051583	0.0345280829451342	0.997297178030734	2	9	dopamine uptake involved in synaptic transmission	BP	13581	508	Slc6a3,Slc6a4	24898,25553
GO:0051934	0.0345280829451342	0.997297178030734	2	9	catecholamine uptake involved in synaptic transmission	BP	13581	508	Slc6a3,Slc6a4	24898,25553
GO:0006820	0.0346702224061936	0.979292289505452	25	461	anion transport	BP	13581	508	Fgfr4,Stra6,Gabra5,Serinc2,Arg1,Slc22a3,Pla2g5,Plin2,Slc4a5,Slc22a1,Grm2,Lrp2,Avp,Osbpl5,Lrrc8e,Best3,Slc25a24,Slc1a6,Agtr2,Avpr1a,Abcg8,Bdnf,Clcnka,Slc12a1,Mttp	25114,363071,29707,313057,29221,29504,29354,298199,297386,24904,24415,29216,24221,361686,304203,314847,310791,84012,24182,25107,155192,24225,79425,25065,310900
GO:0070376	0.0347308584166852	1	1	1	regulation of ERK5 cascade	BP	13581	508	Alkal2	679566
GO:0070378	0.0347308584166852	1	1	1	positive regulation of ERK5 cascade	BP	13581	508	Alkal2	679566
GO:0035821	0.0349029355156249	0.987955853475809	7	91	modification of morphology or physiology of other organism	BP	13581	508	Galp,Lef1,Arg1,Sftpd,Eif2ak4,Ltf,Ccl5	64568,161452,29221,25350,114859,301034,81780
GO:0038188	0.0350465025420825	1	1	1	cholecystokinin signaling pathway	BP	13581	508	Cckar	24889
GO:0031347	0.0350645742900959	0.979510655483648	23	431	regulation of defense response	BP	13581	508	Ada,Mas1,Spn,Wnt5a,Arg1,Slit2,Pla2g5,Bpifb1,Ghsr,Socs3,Adcyap1,Cd24,Cd55,Cd44,Cd59,Eif2ak4,Irf1,Optn,Ltf,Fabp4,Ccl5,Gpx2,Nod2	24165,25153,24796,64566,29221,360272,29354,499926,84022,89829,24166,25145,64036,25406,25407,114859,24508,246294,301034,79451,81780,29326,291912
GO:0045596	0.0350917352554204	0.978003256957911	30	579	negative regulation of cell differentiation	BP	13581	508	Frzb,Tbx3,Dlk1,Irx3,Foxa1,Wnt5a,Sfrp2,Capn3,Stat3,Slit2,Nr0b1,Fezf2,Grhl2,Foxa2,Ephb2,Adcyap1,Fgf10,Cd24,Flna,Adcy6,LOC103694874,Cd44,C1ql4,Eif2ak4,Ucma,Irf1,Slc6a4,Six4,Bdnf,Fbn1	295691,353305,114587,307721,25098,64566,310552,29155,25125,360272,58850,305719,299979,25099,313633,24166,25443,25145,293860,25289,25481,25406,300220,114859,291312,24508,25553,299138,24225,83727
GO:0001971	0.0351458305304355	1	1	1	negative regulation of activation of membrane attack complex	BP	13581	508	Cd59	25407
GO:0036345	0.035223225982576	1	1	1	platelet maturation	BP	13581	508	Fgg	24367
GO:0050769	0.0353175846791012	0.97887020845882	25	457	positive regulation of neurogenesis	BP	13581	508	Irx3,Cpne9,Fezf1,Foxa1,Wnt5a,Fezf2,Serpini1,Foxa2,Ephb2,Adcyap1,Rgs6,Cd24,Flna,Neurod2,Prox1,Tgif1,Lrp2,Neurod1,Otp,Bmp5,Alkal2,Plxnb2,Ret,Ccl5,Bdnf	307721,297516,500048,25098,64566,305719,116459,25099,313633,24166,54295,25145,293860,54276,305066,316742,29216,29458,294640,315824,679566,315217,24716,81780,24225
GO:0007519	0.0354245752672436	0.98425620773087	11	161	skeletal muscle tissue development	BP	13581	508	Vgll2,P2rx2,Plagl1,Capn3,Tll2,Tcf21,Pitx1,P2rx5,Crhr2,Six4,Rxrg	309772,114115,25157,29155,365460,252856,113983,113995,64680,299138,83574
GO:0002479	0.0354327490992397	1	1	1	antigen processing and presentation of exogenous peptide antigen via MHC class I, TAP-dependent	BP	13581	508	Tapbp	25217
GO:0050822	0.0354327490992397	1	1	1	peptide stabilization	BP	13581	508	Tapbp	25217
GO:0050823	0.0354327490992397	1	1	1	peptide antigen stabilization	BP	13581	508	Tapbp	25217
GO:0071242	0.03555397305797	0.988956988414841	6	68	cellular response to ammonium ion	BP	13581	508	Slc18a2,Chrna3,Plau,Chrna4,Ass1,Ccl5	25549,25101,25619,25590,25698,81780
GO:0036088	0.0355947467812794	1	1	1	D-serine catabolic process	BP	13581	508	Dao	114027
GO:0046144	0.0355947467812794	1	1	1	D-alanine family amino acid metabolic process	BP	13581	508	Dao	114027
GO:0046436	0.0355947467812794	1	1	1	D-alanine metabolic process	BP	13581	508	Dao	114027
GO:0055130	0.0355947467812794	1	1	1	D-alanine catabolic process	BP	13581	508	Dao	114027
GO:0032277	0.0356041485452505	0.997165917882252	2	9	negative regulation of gonadotropin secretion	BP	13581	508	Inhbb,Crhr2	25196,64680
GO:1905332	0.0357663145508096	0.992202678718842	4	34	positive regulation of morphogenesis of an epithelium	BP	13581	508	Maged1,Agtr2,Six4,Lhx1	84469,24182,299138,257634
GO:0051963	0.0359153591068627	0.98757696253451	7	82	regulation of synapse assembly	BP	13581	508	Tpbg,Wnt5a,Ghsr,Ephb2,Slitrk6,Six4,Bdnf	83684,64566,84022,313633,290467,299138,24225
GO:0001576	0.0359161639153671	1	1	1	globoside biosynthetic process	BP	13581	508	A4galt	63888
GO:0045117	0.0359733649925041	0.994370866255584	3	21	azole transport	BP	13581	508	Ada,Slc22a3,Adcyap1	24165,29504,24166
GO:0061374	0.0360078217226484	1	1	1	mammillothalamic axonal tract development	BP	13581	508	Foxb1	367106
GO:0061378	0.0360078217226484	1	1	1	corpora quadrigemina development	BP	13581	508	Foxb1	367106
GO:0061379	0.0360078217226484	1	1	1	inferior colliculus development	BP	13581	508	Foxb1	367106
GO:0061381	0.0360078217226484	1	1	1	cell migration in diencephalon	BP	13581	508	Foxb1	367106
GO:0072027	0.0361666339131216	1	1	1	connecting tubule development	BP	13581	508	Calb1	83839
GO:0072286	0.0361666339131216	1	1	1	metanephric connecting tubule development	BP	13581	508	Calb1	83839
GO:0099509	0.0361666339131216	1	1	1	regulation of presynaptic cytosolic calcium ion concentration	BP	13581	508	Calb1	83839
GO:0072428	0.0363446662469942	1	1	1	signal transduction involved in intra-S DNA damage checkpoint	BP	13581	508	Chek2	114212
GO:1902576	0.0363446662469942	1	1	1	negative regulation of nuclear cell cycle DNA replication	BP	13581	508	Chek2	114212
GO:1903464	0.0363446662469942	1	1	1	negative regulation of mitotic cell cycle DNA replication	BP	13581	508	Chek2	114212
GO:1903926	0.0363446662469942	1	1	1	cellular response to bisphenol A	BP	13581	508	Chek2	114212
GO:0048584	0.0363666128350413	0.973187473844327	71	1599	positive regulation of response to stimulus	BP	13581	508	Ada,Il20ra,Cartpt,Fzd5,Fgfr4,Stra6,Foxa1,Ror2,Mas1,Inhbb,Wnt5a,Sfrp2,Arg1,Capn3,Acpp,Stat3,Slit2,Npsr1,Pla2g5,Bpifb1,Ghsr,Fermt1,Fgg,Igfbp3,Hcrtr1,Foxa2,Ephb2,Adcyap1,Fgf10,Arhgap8,Dkk2,Cd24,Cxcl3,Flna,Maged1,Pcsk5,Neurod2,Cd55,Stk26,Fga,Cd44,Crb2,Rnasel,Crhr2,Bmper,Cd59,Eif2ak4,Araf,Irf1,Optn,Bmp5,Plcg2,Rspo1,Mst1r,Alkal2,Stx1a,Agtr2,Fgf20,Pgf,Ltf,Stk36,Ret,Fabp4,Chp2,Ccl5,Bdnf,Ctbp2,Ankrd6,Slc1…	24165,308716,29131,317674,25114,363071,25098,306782,25153,25196,64566,310552,29221,29155,56780,25125,360272,300458,29354,499926,84022,296179,24367,24484,25593,25099,313633,24166,25443,300115,295445,25145,171551,293860,84469,116548,54276,64036,317589,361969,25406,366031,359726,64680,300455,25407,114859,64363,24508,246294,315824,29337,313589,300999,679566,116470,24182,66017,94203,301034,301516,2471…
GO:0071383	0.036398351162846	0.981473703043068	15	244	cellular response to steroid hormone stimulus	BP	13581	508	Foxa1,Lef1,Arg1,Nr5a2,Nr0b1,Nr4a2,Adcyap1,Sstr3,Tcf21,Crhr2,Agtr2,Ass1,Bdnf,Rxrg,Nr1i2	25098,161452,29221,60349,58850,54278,24166,171044,252856,64680,24182,25698,24225,83574,84385
GO:0006585	0.0363987291823571	1	1	1	dopamine biosynthetic process from tyrosine	BP	13581	508	Th	25085
GO:0045595	0.0364371732058899	0.973466498958916	65	1420	regulation of cell differentiation	BP	13581	508	Frzb,Ada,Tbx3,Sox14,Dlk1,Irx3,Wif1,Cpne9,Glp1r,Fezf1,Foxa1,Ror2,Wnt5a,Sfrp2,Lef1,Capn3,Stat3,Slit2,Fbn2,Nr0b1,Fezf2,Igsf10,Chodl,Igfbp3,Grhl2,Serpini1,Fshb,Foxa2,Socs3,Chrna3,Ephb2,Adcyap1,Barhl2,Fgf10,Rgs6,Cd24,Flna,Adcy6,LOC103694874,Neurod2,Uncx,Prox1,Cd44,Crb2,Tgif1,C1ql4,Lrp2,Neurod1,Tead2,Eif2ak4,Ucma,Otp,Irf1,Bmp5,Slc6a4,Alkal2,Fgf20,Six4,Ltf,Plxnb2,Ret,Ccl5,Bdnf,Lhx1,Fbn1	295691,24165,353305,300954,114587,307721,114557,297516,25051,500048,25098,306782,64566,310552,161452,29155,25125,360272,689008,58850,305719,310448,288289,24484,299979,116459,25447,25099,89829,25101,313633,24166,65050,25443,54295,25145,293860,25289,25481,54276,29375,305066,25406,366031,316742,300220,29216,29458,308582,114859,291312,294640,24508,315824,25553,679566,66017,299138,301034,315217,24716,…
GO:0036342	0.0364477646003817	0.99429596302194	3	20	post-anal tail morphogenesis	BP	13581	508	Wnt5a,Sfrp2,Dchs1	64566,310552,308912
GO:1903522	0.0364954438531459	0.982442359169323	13	206	regulation of blood circulation	BP	13581	508	Dsc2,Ada,Glp1r,Irx5,Mc3r,Gch1,Th,Fgg,Fga,Crhr2,Avp,Agtr2,Avpr1a	291760,24165,25051,498918,29310,29244,25085,24367,361969,64680,24221,24182,25107
GO:0060730	0.0365802590768209	1	1	1	regulation of intestinal epithelial structure maintenance	BP	13581	508	Neurod1	29458
GO:0048341	0.0366260106486313	0.997117193862495	2	8	paraxial mesoderm formation	BP	13581	508	Wnt5a,Lef1	64566,161452
GO:0001979	0.036641950651442	1	1	1	regulation of systemic arterial blood pressure by chemoreceptor signaling	BP	13581	508	P2rx2	114115
GO:0002007	0.036641950651442	1	1	1	detection of hypoxic conditions in blood by chemoreceptor signaling	BP	13581	508	P2rx2	114115
GO:0003027	0.036641950651442	1	1	1	regulation of systemic arterial blood pressure by carotid body chemoreceptor signaling	BP	13581	508	P2rx2	114115
GO:0003029	0.036641950651442	1	1	1	detection of hypoxic conditions in blood by carotid body chemoreceptor signaling	BP	13581	508	P2rx2	114115
GO:0032595	0.0366854308811477	1	1	1	B cell receptor transport within lipid bilayer	BP	13581	508	Cd24	25145
GO:0032597	0.0366854308811477	1	1	1	B cell receptor transport into membrane raft	BP	13581	508	Cd24	25145
GO:0032599	0.0366854308811477	1	1	1	protein transport out of membrane raft	BP	13581	508	Cd24	25145
GO:0032600	0.0366854308811477	1	1	1	chemokine receptor transport out of membrane raft	BP	13581	508	Cd24	25145
GO:0032913	0.0366854308811477	1	1	1	negative regulation of transforming growth factor beta3 production	BP	13581	508	Cd24	25145
GO:0033606	0.0366854308811477	1	1	1	chemokine receptor transport within lipid bilayer	BP	13581	508	Cd24	25145
GO:0034102	0.0366854308811477	1	1	1	erythrocyte clearance	BP	13581	508	Cd24	25145
GO:0034106	0.0366854308811477	1	1	1	regulation of erythrocyte clearance	BP	13581	508	Cd24	25145
GO:0034107	0.0366854308811477	1	1	1	negative regulation of erythrocyte clearance	BP	13581	508	Cd24	25145
GO:0034119	0.0366854308811477	1	1	1	negative regulation of erythrocyte aggregation	BP	13581	508	Cd24	25145
GO:0042103	0.0366854308811477	1	1	1	positive regulation of T cell homeostatic proliferation	BP	13581	508	Cd24	25145
GO:0046014	0.0366854308811477	1	1	1	negative regulation of T cell homeostatic proliferation	BP	13581	508	Cd24	25145
GO:0035849	0.0368459452562707	1	1	1	nephric duct elongation	BP	13581	508	Lhx1	257634
GO:0035852	0.0368459452562707	1	1	1	horizontal cell localization	BP	13581	508	Lhx1	257634
GO:0045924	0.0369157922489178	0.997002878765925	2	9	regulation of female receptivity	BP	13581	508	Avp,Avpr1a	24221,25107
GO:0061185	0.0370158064609126	1	1	1	negative regulation of dermatome development	BP	13581	508	Sfrp2	310552
GO:0008211	0.0371197650901781	0.994119601818029	3	21	glucocorticoid metabolic process	BP	13581	508	Dkk3,Cyp11b3,Bmp5	171548,353498,315824
GO:0098962	0.037262011784031	1	1	1	regulation of postsynaptic neurotransmitter receptor activity	BP	13581	508	Chrna4	25590
GO:1903048	0.037262011784031	1	1	1	regulation of acetylcholine-gated cation channel activity	BP	13581	508	Chrna4	25590
GO:0035737	0.0372893665778242	1	1	1	injection of substance in to other organism	BP	13581	508	Fga	361969
GO:0035738	0.0372893665778242	1	1	1	envenomation resulting in modification of morphology or physiology of other organism	BP	13581	508	Fga	361969
GO:0044468	0.0372893665778242	1	1	1	envenomation resulting in modulation of blood coagulation in other organism	BP	13581	508	Fga	361969
GO:0072377	0.0372893665778242	1	1	1	blood coagulation, common pathway	BP	13581	508	Fga	361969
GO:1990638	0.0372893665778242	1	1	1	response to granulocyte colony-stimulating factor	BP	13581	508	Fga	361969
GO:1990643	0.0372893665778242	1	1	1	cellular response to granulocyte colony-stimulating factor	BP	13581	508	Fga	361969
GO:1902691	0.0373112749388176	1	1	1	respiratory basal cell differentiation	BP	13581	508	Foxa1	25098
GO:0002709	0.0373324324353372	0.989823984322828	5	52	regulation of T cell mediated immunity	BP	13581	508	Fzd5,Spn,Arg1,Cd24,Nod2	317674,24796,29221,25145,291912
GO:0000433	0.0373518339932113	1	1	1	negative regulation of transcription from RNA polymerase II promoter by glucose	BP	13581	508	Foxa2	25099
GO:0000437	0.0373518339932113	1	1	1	carbon catabolite repression of transcription from RNA polymerase II promoter	BP	13581	508	Foxa2	25099
GO:2000970	0.0373518339932113	1	1	1	regulation of detection of glucose	BP	13581	508	Foxa2	25099
GO:2000971	0.0373518339932113	1	1	1	negative regulation of detection of glucose	BP	13581	508	Foxa2	25099
GO:0001990	0.0373555221513653	0.991712231688702	4	36	regulation of systemic arterial blood pressure by hormone	BP	13581	508	Cyp11b3,Pcsk5,Agtr2,Avpr1a	353498,116548,24182,25107
GO:0003167	0.0373652250926177	1	1	1	atrioventricular bundle cell differentiation	BP	13581	508	Tbx3	353305
GO:0060932	0.0373652250926177	1	1	1	His-Purkinje system cell differentiation	BP	13581	508	Tbx3	353305
GO:1904158	0.0373830200878963	1	1	1	axonemal central apparatus assembly	BP	13581	508	Dnajb13	308857
GO:2000844	0.0374671527398174	1	1	1	negative regulation of testosterone secretion	BP	13581	508	Igfbp3	24484
GO:0030209	0.0375117220705998	1	1	1	dermatan sulfate catabolic process	BP	13581	508	Idua	360904
GO:0021941	0.0375187409863067	1	1	1	negative regulation of cerebellar granule cell precursor proliferation	BP	13581	508	Slc6a4	25553
GO:0043585	0.0375206872870293	1	1	1	nose morphogenesis	BP	13581	508	Stra6	363071
GO:0061143	0.0375206872870293	1	1	1	alveolar primary septum development	BP	13581	508	Stra6	363071
GO:0070367	0.0375225805558712	1	1	1	negative regulation of hepatocyte differentiation	BP	13581	508	Frzb	295691
GO:0036153	0.0375228888279894	1	1	1	triglyceride acyl-chain remodeling	BP	13581	508	Pnpla3	362972
GO:0036155	0.0375228888279894	1	1	1	acylglycerol acyl-chain remodeling	BP	13581	508	Pnpla3	362972
GO:0099557	0.0375250460465633	1	1	1	trans-synaptic signaling by trans-synaptic complex, modulating synaptic transmission	BP	13581	508	Ephb2	313633
GO:0106028	0.0375250460465633	1	1	1	neuron projection retraction	BP	13581	508	Ephb2	313633
GO:1900450	0.0375250460465633	1	1	1	negative regulation of glutamate receptor signaling pathway	BP	13581	508	Ephb2	313633
GO:1904782	0.0375250460465633	1	1	1	negative regulation of NMDA glutamate receptor activity	BP	13581	508	Ephb2	313633
GO:0001581	0.0375377666468836	1	1	1	detection of chemical stimulus involved in sensory perception of sour taste	BP	13581	508	Pkd2l1	293937
GO:0032605	0.0375401364873821	1	1	1	hepatocyte growth factor production	BP	13581	508	Inhbb	25196
GO:0032646	0.0375401364873821	1	1	1	regulation of hepatocyte growth factor production	BP	13581	508	Inhbb	25196
GO:0032686	0.0375401364873821	1	1	1	negative regulation of hepatocyte growth factor production	BP	13581	508	Inhbb	25196
GO:0048175	0.0375401364873821	1	1	1	hepatocyte growth factor biosynthetic process	BP	13581	508	Inhbb	25196
GO:0048176	0.0375401364873821	1	1	1	regulation of hepatocyte growth factor biosynthetic process	BP	13581	508	Inhbb	25196
GO:0048178	0.0375401364873821	1	1	1	negative regulation of hepatocyte growth factor biosynthetic process	BP	13581	508	Inhbb	25196
GO:1990091	0.0375429463971894	1	1	1	sodium-dependent self proteolysis	BP	13581	508	Capn3	29155
GO:0048339	0.037707237365698	0.994019602739634	3	20	paraxial mesoderm development	BP	13581	508	Wnt5a,Lef1,Tead2	64566,161452,308582
GO:0060404	0.0377107912753019	1	1	1	axonemal microtubule depolymerization	BP	13581	508	Kif19	303659
GO:0061523	0.0377107912753019	1	1	1	cilium disassembly	BP	13581	508	Kif19	303659
GO:0070462	0.0377107912753019	1	1	1	plus-end specific microtubule depolymerization	BP	13581	508	Kif19	303659
GO:0051615	0.0377246354182484	1	1	1	histamine uptake	BP	13581	508	Slc22a3	29504
GO:0002225	0.0378686204309988	1	1	1	positive regulation of antimicrobial peptide production	BP	13581	508	Nod2	291912
GO:0002732	0.0378686204309988	1	1	1	positive regulation of dendritic cell cytokine production	BP	13581	508	Nod2	291912
GO:0002760	0.0378686204309988	1	1	1	positive regulation of antimicrobial humoral response	BP	13581	508	Nod2	291912
GO:0002775	0.0378686204309988	1	1	1	antimicrobial peptide production	BP	13581	508	Nod2	291912
GO:0002777	0.0378686204309988	1	1	1	antimicrobial peptide biosynthetic process	BP	13581	508	Nod2	291912
GO:0002778	0.0378686204309988	1	1	1	antibacterial peptide production	BP	13581	508	Nod2	291912
GO:0002780	0.0378686204309988	1	1	1	antibacterial peptide biosynthetic process	BP	13581	508	Nod2	291912
GO:0002784	0.0378686204309988	1	1	1	regulation of antimicrobial peptide production	BP	13581	508	Nod2	291912
GO:0002786	0.0378686204309988	1	1	1	regulation of antibacterial peptide production	BP	13581	508	Nod2	291912
GO:0002803	0.0378686204309988	1	1	1	positive regulation of antibacterial peptide production	BP	13581	508	Nod2	291912
GO:0002805	0.0378686204309988	1	1	1	regulation of antimicrobial peptide biosynthetic process	BP	13581	508	Nod2	291912
GO:0002807	0.0378686204309988	1	1	1	positive regulation of antimicrobial peptide biosynthetic process	BP	13581	508	Nod2	291912
GO:0002808	0.0378686204309988	1	1	1	regulation of antibacterial peptide biosynthetic process	BP	13581	508	Nod2	291912
GO:0002815	0.0378686204309988	1	1	1	biosynthetic process of antibacterial peptides active against Gram-positive bacteria	BP	13581	508	Nod2	291912
GO:0002816	0.0378686204309988	1	1	1	regulation of biosynthetic process of antibacterial peptides active against Gram-positive bacteria	BP	13581	508	Nod2	291912
GO:0006963	0.0378686204309988	1	1	1	positive regulation of antibacterial peptide biosynthetic process	BP	13581	508	Nod2	291912
GO:0006965	0.0378686204309988	1	1	1	positive regulation of biosynthetic process of antibacterial peptides active against Gram-positive bacteria	BP	13581	508	Nod2	291912
GO:0032498	0.0378686204309988	1	1	1	detection of muramyl dipeptide	BP	13581	508	Nod2	291912
GO:0035419	0.0378686204309988	1	1	1	activation of MAPK activity involved in innate immune response	BP	13581	508	Nod2	291912
GO:2000361	0.0378686204309988	1	1	1	regulation of prostaglandin-E synthase activity	BP	13581	508	Nod2	291912
GO:2000363	0.0378686204309988	1	1	1	positive regulation of prostaglandin-E synthase activity	BP	13581	508	Nod2	291912
GO:0043567	0.0380031912094852	0.993923780863023	3	21	regulation of insulin-like growth factor receptor signaling pathway	BP	13581	508	Ghsr,Igfbp3,Bmp5	84022,24484,315824
GO:0001519	0.0380500063116102	1	1	1	peptide amidation	BP	13581	508	Pam	25508
GO:0018032	0.0380500063116102	1	1	1	protein amidation	BP	13581	508	Pam	25508
GO:0055111	0.0381678945531998	1	1	1	ingression involved in gastrulation with mouth forming second	BP	13581	508	Crb2	366031
GO:0071594	0.0381892396374964	1	1	1	thymocyte aggregation	BP	13581	508	Spn	24796
GO:0048635	0.0382517202333551	0.989505147425994	5	52	negative regulation of muscle organ development	BP	13581	508	Lef1,Capn3,Tll2,Six4,Bdnf	161452,29155,365460,299138,24225
GO:0006531	0.0382953703880599	0.996827833818348	2	9	aspartate metabolic process	BP	13581	508	Ass1,Got1l1	25698,306540
GO:0099083	0.0383056704860113	1	1	1	retrograde trans-synaptic signaling by neuropeptide, modulating synaptic transmission	BP	13581	508	Bdnf	24225
GO:0022409	0.0384034344761387	0.982004764438008	12	189	positive regulation of cell-cell adhesion	BP	13581	508	Ada,Spn,Wnt5a,Lef1,Fgg,Cd24,Spta1,Cd55,Fga,Cd44,Cd59,Ccl5	24165,24796,64566,161452,24367,25145,289257,64036,361969,25406,25407,81780
GO:0006873	0.0385646234326243	0.976243619402743	27	525	cellular ion homeostasis	BP	13581	508	Calb1,Glp1r,Ghrh,Calb2,Capn3,Npsr1,Slc39a4,Gck,Rab38,Hcrtr1,Hcrt,Slc4a5,Adcyap1,Cd24,Cxcl3,Cd55,Cckar,Cngb1,Slc9b1,Hcrtr2,Avp,Plcg2,Agtr2,Avpr1a,Chp2,Ccl5,Cnga1	83839,25051,29446,117059,29155,300458,300051,24385,252916,25593,25723,297386,24166,25145,171551,64036,24889,83686,365946,25605,24221,29337,24182,25107,308965,81780,85259
GO:0003344	0.0385732491404763	0.996876494849634	2	8	pericardium morphogenesis	BP	13581	508	Wnt5a,Bmp5	64566,315824
GO:0002194	0.0386356633729572	1	1	1	hepatocyte cell migration	BP	13581	508	Prox1	305066
GO:0061114	0.0386356633729572	1	1	1	branching involved in pancreas morphogenesis	BP	13581	508	Prox1	305066
GO:0090425	0.0386356633729572	1	1	1	acinar cell differentiation	BP	13581	508	Prox1	305066
GO:2000979	0.0386356633729572	1	1	1	positive regulation of forebrain neuron differentiation	BP	13581	508	Prox1	305066
GO:0060007	0.0388607313133754	1	1	1	linear vestibuloocular reflex	BP	13581	508	Slitrk6	290467
GO:0071216	0.0389024754709917	0.9817354636461	12	189	cellular response to biotic stimulus	BP	13581	508	Fzd5,Wnt5a,Arg1,Ghsr,Cxcl3,Cd55,Plau,Plscr4,Ltf,Ass1,Ccl5,Nod2	317674,64566,29221,84022,171551,64036,25619,300900,301034,25698,81780,291912
GO:0002316	0.0389329311873752	1	1	1	follicular B cell differentiation	BP	13581	508	Plcg2	29337
GO:0035088	0.0390676831498834	0.991225140307029	4	35	establishment or maintenance of apical/basal cell polarity	BP	13581	508	Wnt5a,Msn,Lama1,Crb2	64566,81521,316758,366031
GO:0061245	0.0390676831498834	0.991225140307029	4	35	establishment or maintenance of bipolar cell polarity	BP	13581	508	Wnt5a,Msn,Lama1,Crb2	64566,81521,316758,366031
GO:0010842	0.0391256927347616	0.993703771680151	3	20	retina layer formation	BP	13581	508	Calb1,Irx6,Lhx1	83839,307715,257634
GO:0060602	0.0391291152441681	0.993671477554638	3	21	branch elongation of an epithelium	BP	13581	508	Wnt5a,Fgf10,Six4	64566,25443,299138
GO:0016045	0.0394529517141077	0.996678174204226	2	9	detection of bacterium	BP	13581	508	Ssc5d,Nod2	308341,291912
GO:0098543	0.0394529517141077	0.996678174204226	2	9	detection of other organism	BP	13581	508	Ssc5d,Nod2	308341,291912
GO:0045916	0.0394768199719041	0.99667506186219	2	9	negative regulation of complement activation	BP	13581	508	Cd55,Cd59	64036,25407
GO:2000258	0.0394768199719041	0.99667506186219	2	9	negative regulation of protein activation cascade	BP	13581	508	Cd55,Cd59	64036,25407
GO:0002118	0.0395196478266398	0.996600527754382	2	10	aggressive behavior	BP	13581	508	Avp,Avpr1a	24221,25107
GO:0035828	0.0395645586332105	1	1	1	renal rubidium ion transport	BP	13581	508	Slc12a1	25065
GO:0035829	0.0395645586332105	1	1	1	renal rubidium ion absorption	BP	13581	508	Slc12a1	25065
GO:0021533	0.0396399453713732	0.993588085532776	3	20	cell differentiation in hindbrain	BP	13581	508	Foxa2,Prox1,Lhx1	25099,305066,257634
GO:0030299	0.0397088505511423	0.996644750286499	2	9	intestinal cholesterol absorption	BP	13581	508	Abcg5,Abcg8	114628,155192
GO:0048854	0.0398080504951554	0.991005540711631	4	35	brain morphogenesis	BP	13581	508	Otx1,Wnt5a,Spef2,Slc6a4	25646,64566,64555,25553
GO:0044331	0.0398447728110268	0.996626947191603	2	9	cell-cell adhesion mediated by cadherin	BP	13581	508	Wnt5a,Epcam	64566,171577
GO:0010894	0.0398551128498292	0.993477978075675	3	22	negative regulation of steroid biosynthetic process	BP	13581	508	Dkk3,Prox1,Bmp5	171548,305066,315824
GO:0045939	0.0398551128498292	0.993477978075675	3	22	negative regulation of steroid metabolic process	BP	13581	508	Dkk3,Prox1,Bmp5	171548,305066,315824
GO:0022407	0.0398722215607094	0.978090145817801	18	321	regulation of cell-cell adhesion	BP	13581	508	Ada,Spn,Wnt5a,Epcam,Lef1,Arg1,Fgg,Sftpd,Cd24,Adamts18,Spta1,Cd55,Fga,Cd44,Cd59,Irf1,Ass1,Ccl5	24165,24796,64566,171577,161452,29221,24367,25350,25145,361412,289257,64036,361969,25406,25407,24508,25698,81780
GO:0048569	0.0399183310585915	0.993492823565941	3	21	post-embryonic animal organ development	BP	13581	508	Fzd5,Myo7a,Fbn1	317674,266714,83727
GO:0051886	0.0399645005707	1	1	1	negative regulation of timing of anagen	BP	13581	508	Fermt1	296179
GO:2001203	0.0399645005707	1	1	1	positive regulation of transforming growth factor-beta secretion	BP	13581	508	Fermt1	296179
GO:0060124	0.0402079790097721	0.996508438873783	2	10	positive regulation of growth hormone secretion	BP	13581	508	Ghrh,Adcyap1	29446,24166
GO:0001816	0.0405148858966237	0.974924448361097	27	529	cytokine production	BP	13581	508	Pomc,Dlk1,Fzd5,Fgfr4,Spn,Inhbb,Wnt5a,Lef1,Arg1,Ghsr,Fermt1,Ssc5d,Sftpd,Adcyap1,Cd24,Pcsk5,Cd55,Crhr2,Irf1,Optn,Plcg2,Agtr2,Ltf,Mr1,Fabp4,Irf9,Nod2	24664,114587,317674,25114,24796,25196,64566,161452,29221,84022,296179,308341,25350,24166,25145,116548,64036,64680,24508,246294,29337,24182,301034,25119,79451,305896,291912
GO:0007189	0.040632415876731	0.98865875280884	5	53	adenylate cyclase-activating G-protein coupled receptor signaling pathway	BP	13581	508	Tshr,Glp1r,Ghrh,Adcyap1,Adcy6	25360,25051,29446,24166,25289
GO:0019219	0.0407496710675165	0.968099426771619	115	2724	regulation of nucleobase-containing compound metabolic process	BP	13581	508	Pomc,Rax,Tshr,Tox3,Vgll2,Tbx3,Sox14,Irx3,Dkk3,Fzd5,Neurod6,Glp1r,Ebf2,Fezf1,Fgfr4,Rfx2,Ghrh,Irx6,Foxa1,Ror2,Mas1,Otx1,Irx5,Bhlhe22,Wnt5a,Epcam,Mc3r,Sfrp2,Lef1,Plagl1,Nr5a2,Pam,Lmx1b,Gsx1,Capn3,Stat3,Mak,Nr0b1,Gck,Nr4a2,Fezf2,Igfbp3,Grhl2,Hcrt,Foxa2,Tox2,Pkib,Adcyap1,Ptprn,Parpbp,Barhl2,Fgf10,Six6,Ehf,Tspyl2,Rfx5,Grm8,Tcf21,Flna,Spag8,Rbm46,Maged1,Sim1,Nhlh2,Neurod2,Uncx,Prox1,Pitx1,Crb2,Tgif1,Rna…	24664,114213,25360,291908,309772,353305,300954,307721,171548,317674,500137,25051,361060,500048,25114,301121,29446,307715,25098,306782,25153,25646,498918,365748,64566,171577,29310,310552,161452,25157,60349,25508,114501,288457,29155,25125,25677,58850,24385,54278,305719,24484,299979,25723,25099,311615,24678,24166,116660,100310874,65050,25443,314221,295965,302612,310659,60590,252856,293860,362508,310…
GO:0098869	0.0408269453688041	0.986823592269381	6	79	cellular oxidant detoxification	BP	13581	508	Gch1,Gpx3,Mgst1,Nxnl2,Gpx6,Gpx2	29244,64317,171341,689232,259233,29326
GO:0039520	0.0408506995027748	1	1	1	induction by virus of host autophagy	BP	13581	508	Eif2ak4	114859
GO:0007229	0.0408534577233644	0.985450810812215	7	86	integrin-mediated signaling pathway	BP	13581	508	Itga11,Lama5,Adamts15,Flna,Pcsk5,Adamts2,Mpig6b	315744,140433,300474,293860,116548,287899,406865
GO:1905609	0.0408822665960604	1	1	1	positive regulation of smooth muscle cell-matrix adhesion	BP	13581	508	Pcsk5	116548
GO:0035095	0.0408911679612613	0.996488739134308	2	9	behavioral response to nicotine	BP	13581	508	Chrna3,Chrna4	25101,25590
GO:0038194	0.0409216463739001	1	1	1	thyroid-stimulating hormone signaling pathway	BP	13581	508	Tshr	25360
GO:1905229	0.0409216463739001	1	1	1	cellular response to thyrotropin-releasing hormone	BP	13581	508	Tshr	25360
GO:0072091	0.0411794772627138	0.986749835128795	6	69	regulation of stem cell proliferation	BP	13581	508	Tbx3,Epcam,Fermt1,Cd24,Otp,Bdnf	353305,171577,296179,25145,294640,24225
GO:0032844	0.0411847787171498	0.975534403123508	23	433	regulation of homeostatic process	BP	13581	508	Ada,Il20ra,Dlk1,Cartpt,Glp1r,Fgfr4,Capn3,Stat3,Npsr1,Fshb,Foxa2,Pkib,Cd24,Cd44,Crhr2,Avp,Neurod1,Ucp2,Plcg2,Agtr2,Avpr1a,Ccl5,Aurkb	24165,308716,114587,29131,25051,25114,29155,25125,300458,25447,25099,24678,25145,25406,64680,24221,29458,54315,29337,24182,25107,81780,114592
GO:0036517	0.0412354651323129	1	1	1	chemoattraction of serotonergic neuron axon	BP	13581	508	Wnt5a	64566
GO:0060809	0.0412354651323129	1	1	1	mesodermal to mesenchymal transition involved in gastrulation	BP	13581	508	Wnt5a	64566
GO:1904934	0.0412354651323129	1	1	1	negative regulation of cell proliferation in midbrain	BP	13581	508	Wnt5a	64566
GO:0002456	0.041246619539793	0.986708039459083	6	71	T cell mediated immunity	BP	13581	508	Fzd5,Spn,Arg1,Cd24,Cd55,Nod2	317674,24796,29221,25145,64036,291912
GO:0002544	0.0412885419793516	0.993120736721098	3	23	chronic inflammatory response	BP	13581	508	Spn,Ccl5,Bdnf	24796,81780,24225
GO:1901862	0.0414637227712916	0.988363231672632	5	53	negative regulation of muscle tissue development	BP	13581	508	Lef1,Capn3,Tll2,Six4,Bdnf	161452,29155,365460,299138,24225
GO:0021884	0.0414869011386754	0.990502495087402	4	35	forebrain neuron development	BP	13581	508	Wnt5a,Slit2,Fezf2,Sall3	64566,360272,305719,364910
GO:0070886	0.0416546814606125	0.996386615607706	2	9	positive regulation of calcineurin-NFAT signaling cascade	BP	13581	508	Chp2,Slc12a1	308965,25065
GO:0106058	0.0416546814606125	0.996386615607706	2	9	positive regulation of calcineurin-mediated signaling	BP	13581	508	Chp2,Slc12a1	308965,25065
GO:0031638	0.041759615614525	0.990385783330115	4	37	zymogen activation	BP	13581	508	Fgg,Fga,Plau,Perp	24367,361969,25619,292949
GO:2001046	0.0419014499690679	0.996353379876356	2	9	positive regulation of integrin-mediated signaling pathway	BP	13581	508	Flna,Pcsk5	293860,116548
GO:0015697	0.0419942680088753	0.996340849889344	2	9	quaternary ammonium group transport	BP	13581	508	Slc22a3,Slc22a1	29504,24904
GO:0008584	0.0420912104018301	0.981596734768417	10	148	male gonad development	BP	13581	508	Mas1,Inhbb,Wnt5a,Sfrp2,Nr0b1,Mgst1,Fshb,Tcf21,Lrp2,Six4	25153,25196,64566,310552,58850,171341,25447,252856,29216,299138
GO:0030814	0.0422504485704132	0.983546909881627	8	112	regulation of cAMP metabolic process	BP	13581	508	Tshr,Ghrh,Mc3r,Adcyap1,Grm8,Crhr2,Avp,Vipr2	25360,29446,29310,24166,60590,64680,24221,29555
GO:0032490	0.042327344361676	0.996295756388542	2	9	detection of molecule of bacterial origin	BP	13581	508	Ssc5d,Nod2	308341,291912
GO:0006766	0.0423733240059284	0.988027286155293	5	54	vitamin metabolic process	BP	13581	508	Calb1,Lrat,Fgfr4,Acpp,Lrp2	83839,64047,25114,56780,29216
GO:1903867	0.0424078288527584	0.996284829592045	2	9	extraembryonic membrane development	BP	13581	508	Fzd5,Bmp5	317674,315824
GO:0002040	0.0425438158493834	0.986196141666318	6	70	sprouting angiogenesis	BP	13581	508	Lef1,Slit2,Ghsr,Parva,Bmper,Pgf	161452,360272,84022,57341,300455,94203
GO:0072378	0.0426891639217145	0.996246541937219	2	9	blood coagulation, fibrin clot formation	BP	13581	508	Fgg,Fga	24367,361969
GO:0046113	0.042773334416607	0.996235058924454	2	9	nucleobase catabolic process	BP	13581	508	Aox2,Uox	316421,114768
GO:0006351	0.0428920315751859	0.966852734573261	98	2283	transcription, DNA-templated	BP	13581	508	Pomc,Rax,Tox3,Vgll2,Tbx3,Sox14,Irx3,Dkk3,Fzd5,Neurod6,Glp1r,Ebf2,Fezf1,Rfx2,Ghrh,Irx6,Foxa1,Ror2,Otx1,Irx5,Bhlhe22,Wnt5a,Epcam,Sfrp2,Lef1,Plagl1,Nr5a2,Pam,Lmx1b,Gsx1,Capn3,Stat3,Mak,Nr0b1,Nr4a2,Fezf2,Grhl2,Foxa2,Tox2,Adcyap1,Ptprn,Barhl2,Fgf10,Six6,Ehf,Rfx5,Tcf21,Flna,Spag8,Maged1,Sim1,Nhlh2,Neurod2,Uncx,Prox1,Pitx1,Crb2,Tgif1,Rnasel,Macc1,Lrp2,Crhr2,Bmper,Neurod1,Tead2,Eif2ak4,Ptprk,Otp,Elf3,Irf…	24664,114213,291908,309772,353305,300954,307721,171548,317674,500137,25051,361060,500048,301121,29446,307715,25098,306782,25646,498918,365748,64566,171577,310552,161452,25157,60349,25508,114501,288457,29155,25125,25677,58850,54278,305719,299979,25099,311615,24166,116660,65050,25443,314221,295965,310659,252856,293860,362508,84469,309888,295327,54276,29375,305066,113983,366031,316742,359726,314539,…
GO:0019953	0.0429844919013556	0.972352680315456	31	619	sexual reproduction	BP	13581	508	Ada,Rfx2,Mas1,Inhbb,Stat3,Mak,Th,Nr0b1,Ghsr,Zp2,Spata6,Mns1,Sstr3,Hspa2,Spef2,Nhlh2,Cd55,Lrguk,Acsbg2,Akap14,Plau,Avp,Mei1,Adamts2,Rspo1,Iqcg,Slc6a4,Cfap157,Avpr1a,Spata20,Cnga1	24165,301121,25153,25196,25125,25677,25085,58850,84022,81828,171413,363093,171044,60460,64555,295327,64036,296968,301120,60332,25619,24221,315162,287899,313589,363796,25553,499781,25107,360604,85259
GO:0030431	0.0429932794518086	0.989963211974436	4	40	sleep	BP	13581	508	Ada,Ghrh,Hcrtr1,Hcrtr2	24165,29446,25593,25605
GO:0120033	0.0430357967885199	0.992772901569956	3	21	negative regulation of plasma membrane bounded cell projection assembly	BP	13581	508	Slit2,Arhgap24,Mak	360272,305156,25677
GO:0060070	0.0430614233619212	0.978786973785667	13	205	canonical Wnt signaling pathway	BP	13581	508	Frzb,Dkk3,Fzd5,Ror2,Wnt5a,Sfrp2,Lef1,Fermt1,Fgf10,Dkk2,Rspo1,Ankrd6,Wnt8b	295691,171548,317674,306782,64566,310552,161452,296179,25443,295445,313589,500430,293990
GO:0036293	0.0430810059282052	0.975308998250399	20	363	response to decreased oxygen levels	BP	13581	508	Ada,P2rx2,Ghrh,Pam,Plod2,Th,Nr4a2,Igfbp3,Socs3,Scnn1b,Cd24,Plau,Chrna4,Ucp2,Slc6a4,Pgf,Bdnf,P2rx3,Angpt4,Pld2	24165,114115,29446,25508,300901,25085,54278,24484,89829,24767,25145,25619,25590,54315,25553,94203,24225,81739,296269,25097
GO:0060174	0.0431435978264425	0.996184392562575	2	9	limb bud formation	BP	13581	508	Fgf10,Col2a1	25443,25412
GO:0030195	0.0431460055917326	0.989962806303503	4	37	negative regulation of blood coagulation	BP	13581	508	Fgg,Adamts18,Fga,Plau	24367,361412,361969,25619
GO:1900047	0.0431460055917326	0.989962806303503	4	37	negative regulation of hemostasis	BP	13581	508	Fgg,Adamts18,Fga,Plau	24367,361412,361969,25619
GO:0006775	0.043394802463988	0.99262612868161	3	23	fat-soluble vitamin metabolic process	BP	13581	508	Calb1,Lrat,Fgfr4	83839,64047,25114
GO:0042501	0.0435915680332785	0.996042819151725	2	10	serine phosphorylation of STAT protein	BP	13581	508	Gfra2,Ret	25136,24716
GO:0050671	0.0438184386838638	0.982804937061898	8	114	positive regulation of lymphocyte proliferation	BP	13581	508	Ada,Spn,Fgf10,Cd24,Spta1,Cd55,Cd59,Ccl5	24165,24796,25443,25145,289257,64036,25407,81780
GO:0090493	0.0438289160575449	0.996009359919863	2	10	catecholamine uptake	BP	13581	508	Slc6a3,Slc6a4	24898,25553
GO:0090494	0.0438289160575449	0.996009359919863	2	10	dopamine uptake	BP	13581	508	Slc6a3,Slc6a4	24898,25553
GO:0046546	0.0438599759345876	0.980685092579915	10	149	development of primary male sexual characteristics	BP	13581	508	Mas1,Inhbb,Wnt5a,Sfrp2,Nr0b1,Mgst1,Fshb,Tcf21,Lrp2,Six4	25153,25196,64566,310552,58850,171341,25447,252856,29216,299138
GO:0032099	0.0439033037297127	0.995933541261533	2	11	negative regulation of appetite	BP	13581	508	Cartpt,Ghsr	29131,84022
GO:1902042	0.043938047557264	0.992527126808046	3	22	negative regulation of extrinsic apoptotic signaling pathway via death domain receptors	BP	13581	508	Sfrp2,Fgg,Fga	310552,24367,361969
GO:1902533	0.0439535235330158	0.970415775981849	38	798	positive regulation of intracellular signal transduction	BP	13581	508	Ada,Il20ra,Cartpt,Fzd5,Fgfr4,Stra6,Ror2,Mas1,Wnt5a,Npsr1,Pla2g5,Fgg,Igfbp3,Hcrtr1,Adcyap1,Fgf10,Arhgap8,Cd24,Flna,Maged1,Neurod2,Stk26,Fga,Cd44,Crhr2,Bmper,Araf,Mst1r,Alkal2,Fgf20,Ltf,Chp2,Ccl5,Bdnf,Ankrd6,Slc12a1,Pld2,Nod2	24165,308716,29131,317674,25114,363071,306782,25153,64566,300458,29354,24367,24484,25593,24166,25443,300115,25145,293860,84469,54276,317589,361969,25406,64680,300455,64363,300999,679566,66017,301034,308965,81780,24225,500430,25065,25097,291912
GO:0002831	0.0439558911943237	0.982757601244509	8	110	regulation of response to biotic stimulus	BP	13581	508	Spn,Arg1,Cd24,Cd55,Eif2ak4,Optn,Ltf,Nod2	24796,29221,25145,64036,114859,246294,301034,291912
GO:0045124	0.0440861664178107	0.989673329847073	4	37	regulation of bone resorption	BP	13581	508	Il20ra,Dlk1,Cartpt,Fshb	308716,114587,29131,25447
GO:0021972	0.044236362585279	1	1	1	corticospinal neuron axon guidance through spinal cord	BP	13581	508	Slit2	360272
GO:0050924	0.044236362585279	1	1	1	positive regulation of negative chemotaxis	BP	13581	508	Slit2	360272
GO:0050929	0.044236362585279	1	1	1	induction of negative chemotaxis	BP	13581	508	Slit2	360272
GO:0090260	0.044236362585279	1	1	1	negative regulation of retinal ganglion cell axon guidance	BP	13581	508	Slit2	360272
GO:0060028	0.0443373820452638	0.99601934713326	2	9	convergent extension involved in axis elongation	BP	13581	508	Wnt5a,Sfrp2	64566,310552
GO:0001709	0.044392494224992	0.989578555379871	4	37	cell fate determination	BP	13581	508	Ebf2,Fezf2,Barhl2,Prox1	361060,305719,65050,305066
GO:0002367	0.0444086419610309	0.985418955229966	6	73	cytokine production involved in immune response	BP	13581	508	Fzd5,Wnt5a,Arg1,Cd55,Mr1,Nod2	317674,64566,29221,64036,25119,291912
GO:0071472	0.0446524036265009	0.995975366211576	2	9	cellular response to salt stress	BP	13581	508	Capn3,Slc12a1	29155,25065
GO:0033197	0.0448444907906358	0.992279816038628	3	23	response to vitamin E	BP	13581	508	Ada,Arg1,Col2a1	24165,29221,25412
GO:1900542	0.0448656164890512	0.978454943813176	12	198	regulation of purine nucleotide metabolic process	BP	13581	508	Tshr,Ghrh,Wnt5a,Mc3r,Stat3,Gck,Adcyap1,Grm8,Crhr2,Avp,Vipr2,Mtnr1a	25360,29446,64566,29310,25125,24385,24166,60590,64680,24221,29555,114211
GO:0014821	0.0449050744403023	0.99226524028284	3	23	phasic smooth muscle contraction	BP	13581	508	P2rx2,Ghsr,P2rx3	114115,84022,81739
GO:0043901	0.0450006434177773	0.981094840572171	9	133	negative regulation of multi-organism process	BP	13581	508	Ada,Bpifa1,Zp2,Prox1,Rnasel,Eif2ak4,Ltf,Ccl5,Nod2	24165,246238,81828,305066,359726,114859,301034,81780,291912
GO:0070741	0.0450076531687184	0.989353932554044	4	39	response to interleukin-6	BP	13581	508	Ghrh,Stat3,Fgg,Fga	29446,25125,24367,361969
GO:1904478	0.0450085482060991	0.995841535127578	2	10	regulation of intestinal absorption	BP	13581	508	Abcg5,Abcg8	114628,155192
GO:0050907	0.0450333917190053	0.989301690988025	4	42	detection of chemical stimulus involved in sensory perception	BP	13581	508	Olr200,Pkd2l1,Gnat3,Olr199	293340,293937,286924,405920
GO:0007196	0.0451101716124079	0.995911139275453	2	9	adenylate cyclase-inhibiting G-protein coupled glutamate receptor signaling pathway	BP	13581	508	Grm8,Grm2	60590,24415
GO:0000050	0.0452133821120508	0.995896606632575	2	9	urea cycle	BP	13581	508	Arg1,Ass1	29221,25698
GO:0032774	0.0454338959054603	0.964750354712196	99	2316	RNA biosynthetic process	BP	13581	508	Pomc,Rax,Tox3,Vgll2,Tbx3,Sox14,Irx3,Dkk3,Fzd5,Neurod6,Glp1r,Ebf2,Fezf1,Rfx2,Ghrh,Irx6,Foxa1,Ror2,Otx1,Irx5,Bhlhe22,Wnt5a,Epcam,Sfrp2,Lef1,Plagl1,Nr5a2,Pam,Lmx1b,Gsx1,Capn3,Stat3,Mak,Nr0b1,Nr4a2,Fezf2,Grhl2,Foxa2,Tox2,Adcyap1,Ptprn,Barhl2,Fgf10,Six6,Ehf,Rfx5,Tcf21,Flna,Spag8,Maged1,Sim1,Nhlh2,Neurod2,Uncx,Prox1,Pitx1,Crb2,Tgif1,Rnasel,Macc1,Lrp2,Crhr2,Bmper,Neurod1,Tead2,Eif2ak4,Ptprk,Otp,Elf3,Irf…	24664,114213,291908,309772,353305,300954,307721,171548,317674,500137,25051,361060,500048,301121,29446,307715,25098,306782,25646,498918,365748,64566,171577,310552,161452,25157,60349,25508,114501,288457,29155,25125,25677,58850,54278,305719,299979,25099,311615,24166,116660,65050,25443,314221,295965,310659,252856,293860,362508,84469,309888,295327,54276,29375,305066,113983,366031,316742,359726,314539,…
GO:0061179	0.0454537002224273	0.995777544843852	2	10	negative regulation of insulin secretion involved in cellular response to glucose stimulus	BP	13581	508	Crhr2,Ucp2	64680,54315
GO:0021527	0.0455179756399017	0.995768275593582	2	10	spinal cord association neuron differentiation	BP	13581	508	Gsx1,Lhx1	288457,257634
GO:0050678	0.0457484219691037	0.975425844681185	16	278	regulation of epithelial cell proliferation	BP	13581	508	Wnt5a,Sfrp2,Arg1,Ghsr,Ptprn,Fgf10,Maged1,Prox1,Plau,Krt4,Ptprk,Bmp5,Six4,Pgf,Ccl5,Nod2	64566,310552,29221,84022,116660,25443,84469,305066,25619,315323,360302,315824,299138,94203,81780,291912
GO:0060180	0.0457567690306772	0.995733773327563	2	10	female mating behavior	BP	13581	508	Avp,Avpr1a	24221,25107
GO:0009187	0.0457909025745111	0.978763798447545	11	173	cyclic nucleotide metabolic process	BP	13581	508	Tshr,Ghrh,Wnt5a,Mc3r,Adcyap1,Grm8,Adcy6,Crhr2,Avp,Vipr2,Mtnr1a	25360,29446,64566,29310,24166,60590,25289,64680,24221,29555,114211
GO:0014910	0.0457910861182626	0.984870030791446	6	71	regulation of smooth muscle cell migration	BP	13581	508	Slit2,Igfbp3,Pcsk5,Fga,Plau,Ccl5	360272,24484,116548,361969,25619,81780
GO:0033059	0.0458065221993604	0.989120540427963	4	38	cellular pigmentation	BP	13581	508	Pomc,Rab38,Mreg,Myo7a	24664,252916,501162,266714
GO:0006027	0.0458505739255185	0.995720191626914	2	10	glycosaminoglycan catabolic process	BP	13581	508	Cd44,Idua	25406,360904
GO:0003071	0.0459320688882368	0.992016910048383	3	23	renal system process involved in regulation of systemic arterial blood pressure	BP	13581	508	Cyp11b3,Pcsk5,Agtr2	353498,116548,24182
GO:0006953	0.0459817334021237	0.98904877758401	4	39	acute-phase response	BP	13581	508	Stat3,Fga,Ass1,Ccl5	25125,361969,25698,81780
GO:0003206	0.0459831193904879	0.981810255360703	8	108	cardiac chamber morphogenesis	BP	13581	508	Tbx3,Wnt5a,Sfrp2,Grhl2,Prox1,Parva,Lrp2,Bmp5	353305,64566,310552,299979,305066,57341,29216,315824
GO:0042130	0.0460558727682171	0.9866664542462	5	56	negative regulation of T cell proliferation	BP	13581	508	Spn,Arg1,Sftpd,Cd24,Cd44	24796,29221,25350,25145,25406
GO:0060548	0.0462290280372752	0.968446839709174	40	849	negative regulation of cell death	BP	13581	508	Tox3,Ada,Tbx3,Glp1r,Ghrh,Gabra5,Wnt5a,Epcam,Sfrp2,Lef1,Capn3,Stat3,Foxb1,Nr4a2,Ghsr,Fgg,Socs3,Adcyap1,Fgf10,Dyrk3,Flna,Prokr1,Fga,Cd44,Avp,Cd59,Neurod1,Tead2,Araf,Ucp2,Optn,Plcg2,Fgf20,Six4,Ccl5,Bdnf,Angpt4,Col2a1,Nod2,Aurkb	291908,24165,353305,25051,29446,29707,64566,171577,310552,161452,29155,25125,367106,54278,84022,24367,89829,24166,25443,304775,293860,192648,361969,25406,24221,25407,29458,308582,64363,54315,246294,29337,66017,299138,81780,24225,296269,25412,291912,114592
GO:0002833	0.0462664258579075	0.988976088907737	4	38	positive regulation of response to biotic stimulus	BP	13581	508	Arg1,Cd24,Optn,Nod2	29221,25145,246294,291912
GO:0048266	0.0463330460938926	0.99195174306433	3	22	behavioral response to pain	BP	13581	508	P2rx2,Scn9a,P2rx3	114115,78956,81739
GO:0032846	0.0464045474608002	0.97686883425797	13	215	positive regulation of homeostatic process	BP	13581	508	Dlk1,Capn3,Stat3,Npsr1,Fshb,Pkib,Cd24,Cd44,Avp,Agtr2,Avpr1a,Ccl5,Aurkb	114587,29155,25125,300458,25447,24678,25145,25406,24221,24182,25107,81780,114592
GO:0048514	0.0464723534797139	0.972046923675434	23	430	blood vessel morphogenesis	BP	13581	508	Fzd5,Stra6,Wnt5a,Sfrp2,Lef1,Slit2,Arhgap24,Ghsr,Ephb2,Fgf10,Tcf21,Flna,Lama1,Prox1,Parva,Lrp2,Crhr2,Plau,Bmper,Tead2,Pgf,Ccl5,Angpt4	317674,363071,64566,310552,161452,360272,305156,84022,313633,25443,252856,293860,316758,305066,57341,29216,64680,25619,300455,308582,94203,81780,296269
GO:0010951	0.0465224991241852	0.979285604631453	10	155	negative regulation of endopeptidase activity	BP	13581	508	Sfrp2,Lef1,Serpini1,Cd44,Crb2,Pzp,Lrp2,Avp,Cst8,Ltf	310552,161452,116459,25406,366031,252922,29216,24221,29679,301034
GO:0060706	0.0467218053756663	0.991824358575901	3	23	cell differentiation involved in embryonic placenta development	BP	13581	508	Fzd5,Grhl2,Socs3	317674,299979,89829
GO:0033674	0.0468154619405762	0.971817252612784	23	432	positive regulation of kinase activity	BP	13581	508	Cartpt,Fzd5,Ror2,Mas1,Wnt5a,Vav2,Chrna3,Adcyap1,Fgf10,Cd24,Hspa2,Maged1,Prox1,Stk26,Cd44,Araf,Mst1r,Alkal2,Ltf,Ccl5,Bdnf,Angpt4,Nod2	29131,317674,306782,25153,64566,296603,25101,24166,25443,25145,60460,84469,305066,317589,25406,64363,300999,679566,301034,81780,24225,296269,291912
GO:0034654	0.0470032869352437	0.963041503530706	112	2669	nucleobase-containing compound biosynthetic process	BP	13581	508	Pomc,Rax,Tshr,Tox3,Ada,Vgll2,Tbx3,Sox14,Irx3,Dkk3,Fzd5,Neurod6,Glp1r,Ebf2,Fezf1,Fgfr4,Rfx2,Ghrh,Irx6,Foxa1,Ror2,Otx1,Irx5,Bhlhe22,Wnt5a,Epcam,Mc3r,Sfrp2,Lef1,Plagl1,Nr5a2,Pam,Lmx1b,Gsx1,Capn3,Stat3,Mak,Nr0b1,Nr4a2,Fezf2,Grhl2,Foxa2,Tox2,Pkib,Adcyap1,Ptprn,Barhl2,Fgf10,Six6,Ehf,Rfx5,Grm8,Tcf21,Flna,Spag8,Adcy6,Maged1,Sim1,Nhlh2,Neurod2,Uncx,Ak8,Prox1,Pitx1,Crb2,Tgif1,Rnasel,Macc1,Lrp2,Crhr2,Bmper,…	24664,114213,25360,291908,24165,309772,353305,300954,307721,171548,317674,500137,25051,361060,500048,25114,301121,29446,307715,25098,306782,25646,498918,365748,64566,171577,29310,310552,161452,25157,60349,25508,114501,288457,29155,25125,25677,58850,54278,305719,299979,25099,311615,24678,24166,116660,65050,25443,314221,295965,310659,60590,252856,293860,362508,25289,84469,309888,295327,54276,29375,…
GO:0050807	0.047073052889561	0.980091480855129	9	125	regulation of synapse organization	BP	13581	508	Tpbg,Wnt5a,Ghsr,Ephb2,Slitrk6,Igsf9,Neurod2,Six4,Bdnf	83684,64566,84022,313633,290467,304982,54276,299138,24225
GO:0033762	0.0470946194467634	0.991732983087177	3	23	response to glucagon	BP	13581	508	Glp1r,Arg1,Ass1	25051,29221,25698
GO:0022037	0.0472754261673015	0.979990055769907	9	125	metencephalon development	BP	13581	508	Otx1,Lmx1b,Sstr3,Neurod2,Prox1,Crhr2,Neurod1,Agtr2,Lhx1	25646,114501,171044,54276,305066,64680,29458,24182,257634
GO:0000226	0.0473042904663111	0.972211548243524	21	381	microtubule cytoskeleton organization	BP	13581	508	Capn6,Tppp3,Hepacam2,Dnaaf3,Ccdc114,Fgf10,Flna,Spef2,Ccdc151,Dnajb13,Lrguk,Dnai1,Ccdc40,Ccdc8,Iqcg,Cfap157,Drc1,Dnah1,Kif19,Chek2,Aurkb	83685,291966,296846,100359753,308594,25443,293860,64555,315465,308857,296968,500442,287867,494320,363796,499781,362712,171339,303659,114212,114592
GO:0071312	0.0474570567754367	0.98861829573448	4	37	cellular response to alkaloid	BP	13581	508	Th,Plau,Ddc,Ccl5	25085,25619,24311,81780
GO:1990748	0.0475022774252519	0.984084164196885	6	82	cellular detoxification	BP	13581	508	Gch1,Gpx3,Mgst1,Nxnl2,Gpx6,Gpx2	29244,64317,171341,689232,259233,29326
GO:0051094	0.047576910551329	0.965834962862245	53	1150	positive regulation of developmental process	BP	13581	508	Tshr,Frzb,Ada,Irx3,Tpbg,Wif1,Cpne9,Glp1r,Fezf1,Fgfr4,Ghrh,Foxa1,Ror2,Wnt5a,Sfrp2,Lef1,Capn3,Slc6a3,Stat3,Fbn2,Fezf2,Ghsr,Igfbp3,Serpini1,Foxa2,Socs3,Ephb2,Adcyap1,Slitrk6,Fgf10,Rgs6,Cd24,Flna,Maged1,Neurod2,Prox1,Crb2,Tgif1,Lrp2,Neurod1,Otp,Bmp5,Alkal2,Agtr2,Six4,Pgf,Ltf,Plxnb2,Ret,Ccl5,Bdnf,Lhx1,Angpt4	25360,295691,24165,307721,83684,114557,297516,25051,500048,25114,29446,25098,306782,64566,310552,161452,29155,24898,25125,689008,305719,84022,24484,116459,25099,89829,313633,24166,290467,25443,54295,25145,293860,84469,54276,305066,366031,316742,29216,29458,294640,315824,679566,24182,299138,94203,301034,315217,24716,81780,24225,257634,296269
GO:1904888	0.047612347177796	0.986125301426429	5	53	cranial skeletal system development	BP	13581	508	Frem1,Irx5,Grhl2,Six4,Lhx1	298185,498918,299979,299138,257634
GO:0030004	0.0476147158722168	0.982446044976146	7	90	cellular monovalent inorganic cation homeostasis	BP	13581	508	Rab38,Slc4a5,Slc9b1,Avp,Agtr2,Avpr1a,Chp2	252916,297386,365946,24221,24182,25107,308965
GO:0015711	0.0476727643752434	0.972785757293641	19	341	organic anion transport	BP	13581	508	Stra6,Serinc2,Arg1,Slc22a3,Pla2g5,Plin2,Slc4a5,Slc22a1,Grm2,Lrp2,Avp,Osbpl5,Slc25a24,Slc1a6,Agtr2,Avpr1a,Abcg8,Bdnf,Mttp	363071,313057,29221,29504,29354,298199,297386,24904,24415,29216,24221,361686,310791,84012,24182,25107,155192,24225,310900
GO:0040014	0.0478302027768931	0.984012731266967	6	73	regulation of multicellular organism growth	BP	13581	508	Tshr,Ghrh,Slc6a3,Stat3,Ghsr,Prlh	25360,29446,24898,25125,84022,63850
GO:0043568	0.0478481413024467	0.995427213768911	2	10	positive regulation of insulin-like growth factor receptor signaling pathway	BP	13581	508	Ghsr,Igfbp3	84022,24484
GO:0007162	0.0478875958303595	0.976023357109178	13	213	negative regulation of cell adhesion	BP	13581	508	Spn,Epcam,Lef1,Arg1,Fgg,Sftpd,Cd24,Adamts18,Rnd1,Cd44,Irf1,Plxnb2,Ass1	24796,171577,161452,29221,24367,25350,25145,361412,362993,25406,24508,315217,25698
GO:1903901	0.0479047201422843	0.985970276763785	5	57	negative regulation of viral life cycle	BP	13581	508	Prox1,Rnasel,Eif2ak4,Ltf,Ccl5	305066,359726,114859,301034,81780
GO:0035264	0.0479142501122957	0.978576468606075	10	149	multicellular organism growth	BP	13581	508	Tshr,Dlk1,Etnk2,Ghrh,Slc6a3,Stat3,Ghsr,Grhl2,Prlh,Slitrk6	25360,114587,360843,29446,24898,25125,84022,299979,63850,290467
GO:0048537	0.0479461462325403	0.995412655967975	2	10	mucosal-associated lymphoid tissue development	BP	13581	508	Ada,Ret	24165,24716
GO:0048541	0.0479461462325403	0.995412655967975	2	10	Peyer's patch development	BP	13581	508	Ada,Ret	24165,24716
GO:0030277	0.0480830303651182	0.995392294391986	2	10	maintenance of gastrointestinal epithelium	BP	13581	508	Neurod1,Nod2	29458,291912
GO:0031943	0.0480854505600858	0.995391934087187	2	10	regulation of glucocorticoid metabolic process	BP	13581	508	Dkk3,Bmp5	171548,315824
GO:0032946	0.0481209478457689	0.980753529512833	8	116	positive regulation of mononuclear cell proliferation	BP	13581	508	Ada,Spn,Fgf10,Cd24,Spta1,Cd55,Cd59,Ccl5	24165,24796,25443,25145,289257,64036,25407,81780
GO:0046683	0.0484314867721175	0.977342077539433	11	170	response to organophosphorus	BP	13581	508	P2rx2,P2rx6,Inhbb,Slc6a3,Pla2g5,Ptprn,P2rx5,Plcg2,Slc6a4,Ass1,P2rx3	114115,25041,25196,24898,29354,116660,113995,29337,25553,25698,81739
GO:0098856	0.0485014003271516	0.995329855366541	2	10	intestinal lipid absorption	BP	13581	508	Abcg5,Abcg8	114628,155192
GO:1904251	0.0487681001909401	0.995289890182865	2	10	regulation of bile acid metabolic process	BP	13581	508	Fgfr4,Prox1	25114,305066
GO:0030193	0.0489018888669023	0.983566769266215	6	73	regulation of blood coagulation	BP	13581	508	Vav2,Fgg,Foxa2,Adamts18,Fga,Plau	296603,24367,25099,361412,361969,25619
GO:1900046	0.0489018888669023	0.983566769266215	6	73	regulation of hemostasis	BP	13581	508	Vav2,Fgg,Foxa2,Adamts18,Fga,Plau	296603,24367,25099,361412,361969,25619
GO:0060710	0.0489354662544698	0.995264745984913	2	10	chorio-allantoic fusion	BP	13581	508	Lef1,Bmp5	161452,315824
GO:0061033	0.049215082262174	0.999380449787971	1	2	secretion by lung epithelial cell involved in lung growth	BP	13581	508	Fgf10	25443
GO:0035684	0.0492491849914924	0.999379579867102	1	2	helper T cell extravasation	BP	13581	508	Ccl5	81780
GO:0071403	0.0492491849914924	0.999379579867102	1	2	cellular response to high density lipoprotein particle stimulus	BP	13581	508	Ccl5	81780
GO:1904948	0.0492923650929987	0.995210962174795	2	10	midbrain dopaminergic neuron differentiation	BP	13581	508	Wnt5a,Sfrp2	64566,310552
GO:0032096	0.0494850949972935	0.995039067137473	2	12	negative regulation of response to food	BP	13581	508	Cartpt,Ghsr	29131,84022
GO:0060603	0.049544193507239	0.98795195960219	4	37	mammary gland duct morphogenesis	BP	13581	508	Tbx3,Wnt5a,Slit2,Fgf10	353305,64566,360272,25443
GO:0042733	0.0497805493099902	0.985302237802171	5	54	embryonic digit morphogenesis	BP	13581	508	Tbx3,Ror2,Wnt5a,Sfrp2,Grhl2	353305,306782,64566,310552,299979
GO:1902667	0.0498300467348492	0.991128345809317	3	21	regulation of axon guidance	BP	13581	508	Wnt5a,Slit2,Fezf2	64566,360272,305719
GO:0009112	0.0500398637001679	0.987772577733006	4	38	nucleobase metabolic process	BP	13581	508
GO:0001508	0.0500412604939867	0.978590711181785	9	126	action potential	BP	13581	508
GO:0019079	0.0501581631269204	0.983023996876393	6	75	viral genome replication	BP	13581	508
GO:0021936	0.0502179037982984	0.995070441220399	2	10	regulation of cerebellar granule cell precursor proliferation	BP	13581	508
GO:1900027	0.0502651373710357	0.990943715585654	3	23	regulation of ruffle assembly	BP	13581	508
GO:0060513	0.0504319581534447	0.995037728262075	2	10	prostatic bud formation	BP	13581	508
GO:0050819	0.050783509302687	0.98751263761834	4	39	negative regulation of coagulation	BP	13581	508
GO:0001821	0.0507917528524053	0.994901202353341	2	11	histamine secretion	BP	13581	508
GO:0008016	0.0508330387172106	0.977023294573269	10	153	regulation of heart contraction	BP	13581	508
GO:0043549	0.0508979652553798	0.966313471733267	33	673	regulation of kinase activity	BP	13581	508
GO:1901374	0.0510930479087814	0.994936191623783	2	10	acetate ester transport	BP	13581	508
GO:0006140	0.0511161155498761	0.974945405670891	12	202	regulation of nucleotide metabolic process	BP	13581	508
GO:0060249	0.0512824714295629	0.971474707170494	17	301	anatomical structure homeostasis	BP	13581	508
GO:0031018	0.0513295749433136	0.987353901661282	4	38	endocrine pancreas development	BP	13581	508
GO:0003231	0.0514194216066287	0.979200706521465	8	108	cardiac ventricle development	BP	13581	508
GO:0033623	0.0515105820170956	0.994871670451624	2	10	regulation of integrin activation	BP	13581	508
GO:0006835	0.0515772959188733	0.982451326737306	6	72	dicarboxylic acid transport	BP	13581	508
GO:0045214	0.0516742862607661	0.987241378450094	4	38	sarcomere organization	BP	13581	508
GO:0072210	0.0520446835819292	0.987100616792119	4	39	metanephric nephron development	BP	13581	508
GO:0097659	0.0521135934836656	0.959325796209744	98	2304	nucleic acid-templated transcription	BP	13581	508
GO:0050709	0.0523778211175361	0.978702252384394	8	114	negative regulation of protein secretion	BP	13581	508
GO:0036159	0.0524543706247814	0.994724713755242	2	10	inner dynein arm assembly	BP	13581	508
GO:0044725	0.0525904664010105	0.999291307264268	1	2	chromatin reprogramming in the zygote	BP	13581	508
GO:0046058	0.052670492499965	0.977206613374604	9	136	cAMP metabolic process	BP	13581	508
GO:0031669	0.0527118935600382	0.974056451601011	12	195	cellular response to nutrient levels	BP	13581	508
GO:0060661	0.0527402680510177	0.999287208438806	1	2	submandibular salivary gland formation	BP	13581	508
GO:0071338	0.0527402680510177	0.999287208438806	1	2	positive regulation of hair follicle cell proliferation	BP	13581	508
GO:0050679	0.0527995177267918	0.975975989421338	10	153	positive regulation of epithelial cell proliferation	BP	13581	508
GO:0070665	0.0528479117378844	0.978452825870401	8	118	positive regulation of leukocyte proliferation	BP	13581	508
GO:0030326	0.0528824815364653	0.978482102511299	8	109	embryonic limb morphogenesis	BP	13581	508
GO:0035113	0.0528824815364653	0.978482102511299	8	109	embryonic appendage morphogenesis	BP	13581	508
GO:0048385	0.0528983323305325	0.994655052712062	2	10	regulation of retinoic acid receptor signaling pathway	BP	13581	508
GO:0002587	0.0529151898297026	0.999282406913293	1	2	negative regulation of antigen processing and presentation of peptide antigen via MHC class II	BP	13581	508
GO:0007498	0.0530433252367019	0.979970155319233	7	91	mesoderm development	BP	13581	508
GO:0048570	0.0533936700128316	0.994576930193353	2	10	notochord morphogenesis	BP	13581	508
GO:1903038	0.0535648917606045	0.979696187755713	7	96	negative regulation of leukocyte cell-cell adhesion	BP	13581	508
GO:0030177	0.0537068654801536	0.979663996529009	7	91	positive regulation of Wnt signaling pathway	BP	13581	508
GO:0051093	0.053862660069214	0.963339852051531	37	772	negative regulation of developmental process	BP	13581	508
GO:0002674	0.0538629812558504	0.994413634406582	2	11	negative regulation of acute inflammatory response	BP	13581	508
GO:0090277	0.054513459421499	0.9792439547966	7	98	positive regulation of peptide hormone secretion	BP	13581	508
GO:1904016	0.0547095977139244	0.99436734735025	2	10	response to Thyroglobulin triiodothyronine	BP	13581	508
GO:0031401	0.0548053390676853	0.961440387366271	44	955	positive regulation of protein modification process	BP	13581	508
GO:0070234	0.0548402810148082	0.994255039963153	2	11	positive regulation of T cell apoptotic process	BP	13581	508
GO:0120054	0.0550974479501555	0.999221111028241	1	2	intestinal motility	BP	13581	508
GO:0120055	0.0550974479501555	0.999221111028241	1	2	small intestinal transit	BP	13581	508
GO:0120057	0.0550974479501555	0.999221111028241	1	2	regulation of small intestinal transit	BP	13581	508
GO:0120058	0.0550974479501555	0.999221111028241	1	2	positive regulation of small intestinal transit	BP	13581	508
GO:0019098	0.0551240587562437	0.986080110850386	4	39	reproductive behavior	BP	13581	508
GO:0051050	0.0553424392410554	0.961348700061313	42	907	positive regulation of transport	BP	13581	508
GO:0030111	0.0555302669826204	0.971582101528623	13	212	regulation of Wnt signaling pathway	BP	13581	508
GO:0010466	0.0555965547240106	0.974445362505337	10	161	negative regulation of peptidase activity	BP	13581	508
GO:0051817	0.0557104954961862	0.980629640134838	6	78	modification of morphology or physiology of other organism involved in symbiotic interaction	BP	13581	508
GO:0033603	0.055917669170009	0.994078296538728	2	11	positive regulation of dopamine secretion	BP	13581	508
GO:0071902	0.0560853324172441	0.969050748279709	16	284	positive regulation of protein serine/threonine kinase activity	BP	13581	508
GO:0043096	0.0562077202492581	0.999188933003086	1	2	purine nucleobase salvage	BP	13581	508
GO:0090193	0.0562785376329602	0.994018651873765	2	11	positive regulation of glomerulus development	BP	13581	508
GO:0019725	0.0562972532923862	0.961739598019406	36	763	cellular homeostasis	BP	13581	508
GO:0048701	0.0563668325532888	0.985662540229722	4	39	embryonic cranial skeleton morphogenesis	BP	13581	508
GO:0090092	0.0564469001838502	0.972905318173415	11	174	regulation of transmembrane receptor protein serine/threonine kinase signaling pathway	BP	13581	508
GO:0032868	0.0565053354645036	0.969452319567506	15	265	response to insulin	BP	13581	508
GO:2000252	0.0565189497792259	0.993899955636171	2	12	negative regulation of feeding behavior	BP	13581	508
GO:0007320	0.0565216849793891	0.993978338790158	2	11	insemination	BP	13581	508
GO:0071840	0.0567722624955505	0.953499084201903	184	4599	cellular component organization or biogenesis	BP	13581	508
GO:0021904	0.0569561421664475	0.989169827388962	3	24	dorsal/ventral neural tube patterning	BP	13581	508
GO:0051338	0.0569798761395744	0.961239677046524	36	755	regulation of transferase activity	BP	13581	508
GO:0043584	0.0570594387531665	0.993888822905909	2	11	nose development	BP	13581	508
GO:0030198	0.0572511111064967	0.972467774231691	11	170	extracellular matrix organization	BP	13581	508
GO:0043062	0.0572511111064967	0.972467774231691	11	170	extracellular structure organization	BP	13581	508
GO:0002921	0.0573573678644939	0.993839017068556	2	11	negative regulation of humoral immune response	BP	13581	508
GO:0045217	0.0575122998359922	0.993813056987309	2	11	cell-cell junction maintenance	BP	13581	508
GO:0035883	0.0575257600028781	0.989017396765642	3	24	enteroendocrine cell differentiation	BP	13581	508
GO:0048563	0.0575739254682057	0.993802719804268	2	11	post-embryonic animal organ morphogenesis	BP	13581	508
GO:0001973	0.0578187599380754	0.993761587290556	2	11	adenosine receptor signaling pathway	BP	13581	508
GO:0034698	0.0578940815305531	0.982133889058041	5	57	response to gonadotropin	BP	13581	508
GO:0034117	0.0579563190985599	0.999136894222075	1	2	erythrocyte aggregation	BP	13581	508
GO:0034118	0.0579563190985599	0.999136894222075	1	2	regulation of erythrocyte aggregation	BP	13581	508
GO:0030432	0.0580372870724903	0.993724788721017	2	11	peristalsis	BP	13581	508
GO:0045599	0.0581678016359461	0.98503043038178	4	40	negative regulation of fat cell differentiation	BP	13581	508
GO:0061448	0.0582436768539545	0.969966800971946	13	217	connective tissue development	BP	13581	508
GO:0043586	0.0583433114793574	0.988797486405114	3	24	tongue development	BP	13581	508
GO:0050906	0.0585094576232962	0.977364292239887	7	99	detection of stimulus involved in sensory perception	BP	13581	508
GO:0048384	0.0586492318313091	0.98871485631816	3	24	retinoic acid receptor signaling pathway	BP	13581	508
GO:0030641	0.0588671291123671	0.97927146398837	6	76	regulation of cellular pH	BP	13581	508
GO:0006654	0.0589142374536043	0.993576304647894	2	11	phosphatidic acid biosynthetic process	BP	13581	508
GO:0071900	0.0590138888028398	0.964441253388418	21	399	regulation of protein serine/threonine kinase activity	BP	13581	508
GO:0009946	0.059118800993893	0.999101375340598	1	2	proximal/distal axis specification	BP	13581	508
GO:0070343	0.0591532943137549	0.999100310139535	1	2	white fat cell proliferation	BP	13581	508
GO:0070350	0.0591532943137549	0.999100310139535	1	2	regulation of white fat cell proliferation	BP	13581	508
GO:0010165	0.0591745648715601	0.984685593845395	4	40	response to X-ray	BP	13581	508
GO:0071316	0.059486086784887	0.993478782426246	2	11	cellular response to nicotine	BP	13581	508
GO:0071622	0.0595143567993786	0.984491608344629	4	44	regulation of granulocyte chemotaxis	BP	13581	508
GO:0030510	0.0595637394895034	0.978984964918548	6	74	regulation of BMP signaling pathway	BP	13581	508
GO:1902668	0.0597180329619512	0.993542924638551	2	10	negative regulation of axon guidance	BP	13581	508
GO:0060359	0.0597865830335941	0.972179483026672	10	157	response to ammonium ion	BP	13581	508
GO:1900029	0.059966878281253	0.993396364514462	2	11	positive regulation of ruffle assembly	BP	13581	508
GO:0044344	0.0600403224530544	0.976638144471739	7	99	cellular response to fibroblast growth factor stimulus	BP	13581	508
GO:0050818	0.0602142310505323	0.978668746166635	6	77	regulation of coagulation	BP	13581	508
GO:0030522	0.0602597753669046	0.969713252398785	12	194	intracellular receptor signaling pathway	BP	13581	508
GO:0042532	0.0602669270523914	0.993344733708518	2	11	negative regulation of tyrosine phosphorylation of STAT protein	BP	13581	508
GO:0051216	0.0604053391443593	0.971851825832024	10	154	cartilage development	BP	13581	508
GO:0050803	0.0605058754631896	0.973147388094779	9	131	regulation of synapse structure or activity	BP	13581	508
GO:0031915	0.0605460477395044	0.993296569081689	2	11	positive regulation of synaptic plasticity	BP	13581	508
GO:0032526	0.0608180976969226	0.97450292688058	8	115	response to retinoic acid	BP	13581	508
GO:0006814	0.0609218425923995	0.969327296658456	12	194	sodium ion transport	BP	13581	508
GO:1900115	0.0610209481037866	0.993214322515941	2	11	extracellular regulation of signal transduction	BP	13581	508
GO:1900116	0.0610209481037866	0.993214322515941	2	11	extracellular negative regulation of signal transduction	BP	13581	508
GO:0002819	0.0610546284298932	0.974366404197363	8	118	regulation of adaptive immune response	BP	13581	508
GO:0035556	0.0610556585315484	0.952575940882781	86	2011	intracellular signal transduction	BP	13581	508
GO:0042953	0.0611266985455812	0.99319595680552	2	11	lipoprotein transport	BP	13581	508
GO:0044872	0.0611266985455812	0.99319595680552	2	11	lipoprotein localization	BP	13581	508
GO:0008206	0.0612206301992519	0.987973787046224	3	25	bile acid metabolic process	BP	13581	508
GO:0035815	0.0612492097750859	0.99308567235651	2	12	positive regulation of renal sodium excretion	BP	13581	508
GO:0070243	0.0612785582737568	0.993169550761887	2	11	regulation of thymocyte apoptotic process	BP	13581	508
GO:0045860	0.061286199702547	0.962911317378319	21	400	positive regulation of protein kinase activity	BP	13581	508
GO:0002066	0.0613482624170351	0.980758467835064	5	57	columnar/cuboidal epithelial cell development	BP	13581	508
GO:0072216	0.0614400987787756	0.993052016585699	2	12	positive regulation of metanephros development	BP	13581	508
GO:0022603	0.0615294118311234	0.957444870830377	38	795	regulation of anatomical structure morphogenesis	BP	13581	508
GO:0001678	0.0616996008091898	0.971116659614883	10	160	cellular glucose homeostasis	BP	13581	508
GO:0097164	0.0617597910608408	0.972445400249432	9	139	ammonium ion metabolic process	BP	13581	508
GO:0072075	0.0617623750908962	0.993085167219592	2	11	metanephric mesenchyme development	BP	13581	508
GO:0035563	0.0617629682093424	0.993085063534255	2	11	positive regulation of chromatin binding	BP	13581	508
GO:0033363	0.0617706045097936	0.98782153538955	3	25	secretory granule organization	BP	13581	508
GO:0006982	0.0617864440715133	0.999017071861404	1	2	response to lipid hydroperoxide	BP	13581	508
GO:0051764	0.0618417982866873	0.993071277755649	2	11	actin crosslink formation	BP	13581	508
GO:0071407	0.0620551093599055	0.959323064791083	29	583	cellular response to organic cyclic compound	BP	13581	508
GO:0006468	0.0620957268183844	0.953185449454415	66	1503	protein phosphorylation	BP	13581	508
GO:0042752	0.0621478263927526	0.975638119852742	7	98	regulation of circadian rhythm	BP	13581	508
GO:0071346	0.0621535434142879	0.980355500454445	5	63	cellular response to interferon-gamma	BP	13581	508
GO:0098792	0.0622332176704915	0.993002674093408	2	11	xenophagy	BP	13581	508
GO:0042359	0.0622976043007966	0.992900075814993	2	12	vitamin D metabolic process	BP	13581	508
GO:0098754	0.0623263124667937	0.977636976550454	6	88	detoxification	BP	13581	508
GO:0003164	0.0623430521399729	0.998998989658208	1	2	His-Purkinje system development	BP	13581	508
GO:0003166	0.0623430521399729	0.998998989658208	1	2	bundle of His development	BP	13581	508
GO:0014832	0.0625196671928305	0.992952307861806	2	11	urinary bladder smooth muscle contraction	BP	13581	508
GO:0010719	0.0625661023590209	0.987600277468986	3	25	negative regulation of epithelial to mesenchymal transition	BP	13581	508
GO:0071772	0.0626410684861649	0.97200049527113	9	134	response to BMP	BP	13581	508
GO:0071773	0.0626410684861649	0.97200049527113	9	134	cellular response to BMP stimulus	BP	13581	508
GO:0060595	0.062668007678983	0.998988354308944	1	2	fibroblast growth factor receptor signaling pathway involved in mammary gland specification	BP	13581	508
GO:0060615	0.062668007678983	0.998988354308944	1	2	mammary gland bud formation	BP	13581	508
GO:0060667	0.062668007678983	0.998988354308944	1	2	branch elongation involved in salivary gland morphogenesis	BP	13581	508
GO:0060915	0.062668007678983	0.998988354308944	1	2	mesenchymal cell differentiation involved in lung development	BP	13581	508
GO:0045907	0.0629275678435361	0.98333867940539	4	42	positive regulation of vasoconstriction	BP	13581	508
GO:0071496	0.0629834275569197	0.964012699172869	17	313	cellular response to external stimulus	BP	13581	508
GO:1904692	0.0630067806225184	0.99897720491627	1	2	positive regulation of type B pancreatic cell proliferation	BP	13581	508
GO:0014718	0.0630095543109729	0.998977113370567	1	2	positive regulation of satellite cell activation involved in skeletal muscle regeneration	BP	13581	508
GO:0060571	0.0630247955301301	0.987472142682053	3	25	morphogenesis of an epithelial fold	BP	13581	508
GO:0070953	0.0630436523282664	0.998975987618232	1	2	regulation of neutrophil mediated killing of fungus	BP	13581	508
GO:0070965	0.0630436523282664	0.998975987618232	1	2	positive regulation of neutrophil mediated killing of fungus	BP	13581	508
GO:0046122	0.0631096803264445	0.998973805872984	1	2	purine deoxyribonucleoside metabolic process	BP	13581	508
GO:0002793	0.0633780800703712	0.965978003441527	14	252	positive regulation of peptide secretion	BP	13581	508
GO:0021545	0.0637481167000425	0.983070705394441	4	41	cranial nerve development	BP	13581	508
GO:0008207	0.0638285681500604	0.987246636779157	3	25	C21-steroid hormone metabolic process	BP	13581	508
GO:0042323	0.0640823687779503	0.998941387488488	1	2	negative regulation of circadian sleep/wake cycle, non-REM sleep	BP	13581	508
GO:0070256	0.0640823687779503	0.998941387488488	1	2	negative regulation of mucus secretion	BP	13581	508
GO:0090407	0.064120153446659	0.960496420984384	22	440	organophosphate biosynthetic process	BP	13581	508
GO:0035566	0.0643393050514595	0.998932737128405	1	2	regulation of metanephros size	BP	13581	508
GO:0042418	0.0645011027103297	0.998927271156674	1	2	epinephrine biosynthetic process	BP	13581	508
GO:0019627	0.0646221695720387	0.992578493386943	2	11	urea metabolic process	BP	13581	508
GO:0007010	0.065106424564878	0.953590913281541	44	939	cytoskeleton organization	BP	13581	508
GO:0060346	0.0651599994566414	0.992481707133645	2	11	bone trabecula formation	BP	13581	508
GO:0030901	0.0652049382500372	0.976400265636961	6	81	midbrain development	BP	13581	508
GO:0003156	0.065224610396512	0.986776594333032	3	27	regulation of animal organ formation	BP	13581	508
GO:0019478	0.0655301359626059	0.998892169524907	1	2	D-amino acid catabolic process	BP	13581	508
GO:0035461	0.0656904934596033	0.99238577936234	2	11	vitamin transmembrane transport	BP	13581	508
GO:0048769	0.0657677254437916	0.998883981964332	1	2	sarcomerogenesis	BP	13581	508
GO:0046473	0.0662761199980931	0.992179139262097	2	12	phosphatidic acid metabolic process	BP	13581	508
GO:0038166	0.0665026911771681	0.99213729787883	2	12	angiotensin-activated signaling pathway	BP	13581	508
GO:0032701	0.066723439162193	0.998850731927435	1	2	negative regulation of interleukin-18 production	BP	13581	508
GO:0030334	0.0668226098761908	0.955254041905812	31	640	regulation of cell migration	BP	13581	508
GO:0001938	0.0668229804633623	0.978484944405689	5	60	positive regulation of endothelial cell proliferation	BP	13581	508
GO:0071222	0.0668541314943725	0.968239078198429	10	163	cellular response to lipopolysaccharide	BP	13581	508
GO:0033273	0.0670795126059757	0.969580914777621	9	142	response to vitamin	BP	13581	508
GO:0048332	0.0671042449702857	0.978398388038138	5	58	mesoderm morphogenesis	BP	13581	508
GO:0035112	0.0672903345479291	0.991991189169475	2	12	genitalia morphogenesis	BP	13581	508
GO:0002923	0.0673150823879936	0.991986582012029	2	12	regulation of humoral immune response mediated by circulating immunoglobulin	BP	13581	508
GO:0032105	0.0673696217530054	0.991816965169563	2	14	negative regulation of response to extracellular stimulus	BP	13581	508
GO:0032108	0.0673696217530054	0.991816965169563	2	14	negative regulation of response to nutrient levels	BP	13581	508
GO:0042309	0.0674040888419662	0.998826743418234	1	2	homoiothermy	BP	13581	508
GO:0002033	0.0674091907406948	0.998826562640355	1	2	angiotensin-mediated vasodilation involved in regulation of systemic arterial blood pressure	BP	13581	508
GO:2001044	0.0674886143425882	0.99195424857098	2	12	regulation of integrin-mediated signaling pathway	BP	13581	508
GO:0045859	0.0675453887076151	0.955029243914123	30	620	regulation of protein kinase activity	BP	13581	508
GO:0070444	0.0675657255670685	0.992043028586717	2	11	oligodendrocyte progenitor proliferation	BP	13581	508
GO:0070445	0.0675657255670685	0.992043028586717	2	11	regulation of oligodendrocyte progenitor proliferation	BP	13581	508
GO:1904783	0.0676265959668043	0.998818845820229	1	2	positive regulation of NMDA glutamate receptor activity	BP	13581	508
GO:0090331	0.0678138014134203	0.991893525873563	2	12	negative regulation of platelet aggregation	BP	13581	508
GO:0007259	0.0678563617339253	0.970865584870494	8	121	JAK-STAT cascade	BP	13581	508
GO:0097696	0.0678563617339253	0.970865584870494	8	121	STAT cascade	BP	13581	508
GO:0048632	0.0679336013068721	0.998807904016285	1	2	negative regulation of skeletal muscle tissue growth	BP	13581	508
GO:0010092	0.0679515093948363	0.985991004589021	3	27	specification of animal organ identity	BP	13581	508
GO:0019748	0.0679695796529921	0.981496274202814	4	44	secondary metabolic process	BP	13581	508
GO:0060445	0.068234666759247	0.985947059629291	3	26	branching involved in salivary gland morphogenesis	BP	13581	508
GO:0061054	0.0682495802888398	0.998796587807954	1	2	dermatome development	BP	13581	508
GO:0061183	0.0682495802888398	0.998796587807954	1	2	regulation of dermatome development	BP	13581	508
GO:0016055	0.0682873333224328	0.9605787344837	17	307	Wnt signaling pathway	BP	13581	508
GO:0001808	0.0682935762700912	0.998795007779722	1	2	negative regulation of type IV hypersensitivity	BP	13581	508
GO:0071374	0.0683768613728528	0.991787978291756	2	12	cellular response to parathyroid hormone stimulus	BP	13581	508
GO:0019547	0.0684015174830807	0.99879112673555	1	2	arginine catabolic process to ornithine	BP	13581	508
GO:0045598	0.0684300423347014	0.972587623017602	7	98	regulation of fat cell differentiation	BP	13581	508
GO:0072182	0.068522176164398	0.991760654985901	2	12	regulation of nephron tubule epithelial cell differentiation	BP	13581	508
GO:0032499	0.0685551386887501	0.998785592110059	1	2	detection of peptidoglycan	BP	13581	508
GO:0034754	0.0686953842612062	0.974820768692911	6	80	cellular hormone metabolic process	BP	13581	508
GO:0071300	0.0687526566839592	0.977684278598008	5	60	cellular response to retinoic acid	BP	13581	508
GO:0006154	0.0688069546525995	0.998776491411518	1	2	adenosine catabolic process	BP	13581	508
GO:0046103	0.0688069546525995	0.998776491411518	1	2	inosine biosynthetic process	BP	13581	508
GO:0032276	0.068913262566976	0.991597806526587	2	13	regulation of gonadotropin secretion	BP	13581	508
GO:0014034	0.0689157527266467	0.998772548526296	1	2	neural crest cell fate commitment	BP	13581	508
GO:0043473	0.0691140539413342	0.974628666915908	6	80	pigmentation	BP	13581	508
GO:0034341	0.0691803676362662	0.974541307516193	6	86	response to interferon-gamma	BP	13581	508
GO:0061041	0.0692011062667258	0.970172923828067	8	120	regulation of wound healing	BP	13581	508
GO:0046456	0.0692958786718137	0.985528604866135	3	29	icosanoid biosynthetic process	BP	13581	508
GO:0010818	0.0693436869462574	0.991439002894953	2	14	T cell chemotaxis	BP	13581	508
GO:0031326	0.0693973751324391	0.94421332379259	116	2820	regulation of cellular biosynthetic process	BP	13581	508
GO:0003312	0.0695649380722281	0.998748885102229	1	2	pancreatic PP cell differentiation	BP	13581	508
GO:0003326	0.0695649380722281	0.998748885102229	1	2	pancreatic A cell fate commitment	BP	13581	508
GO:0003329	0.0695649380722281	0.998748885102229	1	2	pancreatic PP cell fate commitment	BP	13581	508
GO:0002551	0.0696616899085576	0.991454605057959	2	13	mast cell chemotaxis	BP	13581	508
GO:0014075	0.0697558109490394	0.977236291664638	5	62	response to amine	BP	13581	508
GO:0044419	0.0701330144823714	0.960086353549897	16	301	interspecies interaction between organisms	BP	13581	508
GO:0007565	0.0701708256919353	0.963821391077483	12	206	female pregnancy	BP	13581	508
GO:0021877	0.0702805247890107	0.991427329234087	2	12	forebrain neuron fate commitment	BP	13581	508
GO:0001837	0.0704153468636946	0.969552085077332	8	118	epithelial to mesenchymal transition	BP	13581	508
GO:0002017	0.0704624197789725	0.9987157850997	1	2	regulation of blood volume by renal aldosterone	BP	13581	508
GO:0030238	0.0706451219255528	0.991357589771183	2	12	male sex determination	BP	13581	508
GO:0001575	0.0706515434039045	0.998708752845494	1	2	globoside metabolic process	BP	13581	508
GO:0048663	0.0706620136318	0.976870213294744	5	61	neuron fate commitment	BP	13581	508
GO:0061193	0.070670613306836	0.998708042656641	1	2	taste bud development	BP	13581	508
GO:0060584	0.0707855206708998	0.998703759064116	1	2	regulation of prostaglandin-endoperoxide synthase activity	BP	13581	508
GO:0060585	0.0707855206708998	0.998703759064116	1	2	positive regulation of prostaglandin-endoperoxide synthase activity	BP	13581	508
GO:0000053	0.070849894664042	0.998701356073312	1	2	argininosuccinate metabolic process	BP	13581	508
GO:0002397	0.070872631810978	0.998700506775784	1	2	MHC class I protein complex assembly	BP	13581	508
GO:0031223	0.0709267333175321	0.99141456780832	2	11	auditory behavior	BP	13581	508
GO:0040012	0.0710131033761584	0.951024602685284	35	743	regulation of locomotion	BP	13581	508
GO:0020021	0.0710784447415339	0.998692805968138	1	2	immortalization of host cell	BP	13581	508
GO:0060601	0.0712182119480206	0.991247538865708	2	12	lateral sprouting from an epithelium	BP	13581	508
GO:2000552	0.0712302494397426	0.998687110833248	1	2	negative regulation of T-helper 2 cell cytokine production	BP	13581	508
GO:0061152	0.07124549529067	0.998686538157044	1	2	trachea submucosa development	BP	13581	508
GO:0061153	0.07124549529067	0.998686538157044	1	2	trachea gland development	BP	13581	508
GO:0010159	0.0713116649511419	0.998684051140372	1	2	specification of animal organ position	BP	13581	508
GO:0031646	0.0713628008011985	0.98502952447126	3	26	positive regulation of neurological system process	BP	13581	508
GO:0070178	0.0713879665928985	0.998681180277989	1	2	D-serine metabolic process	BP	13581	508
GO:0050804	0.0714346221276776	0.957802166566141	18	338	modulation of chemical synaptic transmission	BP	13581	508
GO:0050810	0.0715293045967952	0.9764901235091	5	62	regulation of steroid biosynthetic process	BP	13581	508
GO:0046121	0.0715836933865123	0.998673801177667	1	2	deoxyribonucleoside catabolic process	BP	13581	508
GO:0001963	0.0716064277976524	0.98487844388899	3	28	synaptic transmission, dopaminergic	BP	13581	508
GO:0044241	0.0716394615656795	0.991071807327111	2	13	lipid digestion	BP	13581	508
GO:0051090	0.0716737501585026	0.959101328148064	16	294	regulation of DNA binding transcription factor activity	BP	13581	508
GO:0031179	0.0716939094794366	0.998669636514023	1	2	peptide modification	BP	13581	508
GO:0198738	0.0717017607587967	0.958337015634638	17	309	cell-cell signaling by wnt	BP	13581	508
GO:0007204	0.0718584050938909	0.960703379353845	14	254	positive regulation of cytosolic calcium ion concentration	BP	13581	508
GO:0042060	0.0718739098425015	0.956852984893819	19	364	wound healing	BP	13581	508
GO:0061146	0.0721489180189386	0.998652371647411	1	2	Peyer's patch morphogenesis	BP	13581	508
GO:0060738	0.0721686374522956	0.998651620799541	1	2	epithelial-mesenchymal signaling involved in prostate gland development	BP	13581	508
GO:0032978	0.0723355151690243	0.998645257979105	1	2	protein insertion into membrane from inner side	BP	13581	508
GO:0045188	0.0723460805206025	0.990851910599455	2	14	regulation of circadian sleep/wake cycle, non-REM sleep	BP	13581	508
GO:0051673	0.0723519817215315	0.998644629288862	1	2	membrane disruption in other organism	BP	13581	508
GO:0097065	0.0723665301528626	0.998644073706162	1	2	anterior head development	BP	13581	508
GO:2000742	0.0723665301528626	0.998644073706162	1	2	regulation of anterior head development	BP	13581	508
GO:2000744	0.0723665301528626	0.998644073706162	1	2	positive regulation of anterior head development	BP	13581	508
GO:0002759	0.072369861817291	0.998643946458276	1	2	regulation of antimicrobial humoral response	BP	13581	508
GO:0032941	0.0724114859561329	0.979845835752392	4	45	secretion by tissue	BP	13581	508
GO:0035296	0.0724548896546292	0.966650446358576	9	142	regulation of tube diameter	BP	13581	508
GO:0097746	0.0724548896546292	0.966650446358576	9	142	regulation of blood vessel diameter	BP	13581	508
GO:1903463	0.0724732296031329	0.998639995401745	1	2	regulation of mitotic cell cycle DNA replication	BP	13581	508
GO:1903925	0.0724914179305012	0.998639299566597	1	2	response to bisphenol A	BP	13581	508
GO:0060715	0.072501335845116	0.998638920056729	1	2	syncytiotrophoblast cell differentiation involved in labyrinthine layer development	BP	13581	508
GO:0021767	0.0725371731864449	0.998637548279713	1	2	mammillary body development	BP	13581	508
GO:0061373	0.0725371731864449	0.998637548279713	1	2	mammillary axonal complex development	BP	13581	508
GO:0060061	0.0725414070103663	0.998637386170571	1	2	Spemann organizer formation	BP	13581	508
GO:1904933	0.0726006729296863	0.998635115882886	1	2	regulation of cell proliferation in midbrain	BP	13581	508
GO:0009415	0.0726761991124241	0.984597173212249	3	27	response to water	BP	13581	508
GO:0002842	0.072678802221035	0.998632120000891	1	2	positive regulation of T cell mediated immune response to tumor cell	BP	13581	508
GO:0042102	0.0727040780143351	0.972917642235764	6	85	positive regulation of T cell proliferation	BP	13581	508
GO:0060849	0.0727477099424901	0.998629474890815	1	2	regulation of transcription involved in lymphatic endothelial cell fate commitment	BP	13581	508
GO:0072139	0.0731588661740425	0.998613636973839	1	2	glomerular parietal epithelial cell differentiation	BP	13581	508
GO:0045013	0.0731837577810805	0.99861267510398	1	2	carbon catabolite repression of transcription	BP	13581	508
GO:0045014	0.0731837577810805	0.99861267510398	1	2	negative regulation of transcription by glucose	BP	13581	508
GO:0021549	0.0732341870469401	0.968085984134327	8	116	cerebellum development	BP	13581	508
GO:0002930	0.0732636895709547	0.998609584009843	1	2	trabecular meshwork development	BP	13581	508
GO:0007612	0.0733323632328734	0.96460033611366	10	157	learning	BP	13581	508
GO:0021538	0.0733985402809815	0.998604361010135	1	2	epithalamus development	BP	13581	508
GO:0021986	0.0733985402809815	0.998604361010135	1	2	habenula development	BP	13581	508
GO:0070194	0.0734280328400979	0.998603217356912	1	2	synaptonemal complex disassembly	BP	13581	508
GO:0034224	0.0734746957528782	0.998601406882988	1	2	cellular response to zinc ion starvation	BP	13581	508
GO:0070346	0.0734860091003412	0.998142524649647	1	3	positive regulation of fat cell proliferation	BP	13581	508
GO:0071938	0.0735935762412867	0.998596788934125	1	2	vitamin A transport	BP	13581	508
GO:0071939	0.0735935762412867	0.998596788934125	1	2	vitamin A import	BP	13581	508
GO:0007037	0.0736282357320716	0.998595441086623	1	2	vacuolar phosphate transport	BP	13581	508
GO:2000830	0.0736282357320716	0.998595441086623	1	2	positive regulation of parathyroid hormone secretion	BP	13581	508
GO:0070315	0.0736737494034058	0.998593670117755	1	2	G1 to G0 transition involved in cell differentiation	BP	13581	508
GO:0031660	0.0736751932969487	0.998593613915871	1	2	regulation of cyclin-dependent protein serine/threonine kinase activity involved in G2/M transition of mitotic cell cycle	BP	13581	508
GO:0031662	0.0736751932969487	0.998593613915871	1	2	positive regulation of cyclin-dependent protein serine/threonine kinase activity involved in G2/M transition of mitotic cell cycle	BP	13581	508
GO:0099545	0.073724657742333	0.998591687864881	1	2	trans-synaptic signaling by trans-synaptic complex	BP	13581	508
GO:0014848	0.0738697911227299	0.990731526274034	2	12	urinary tract smooth muscle contraction	BP	13581	508
GO:0051270	0.0739837767173483	0.948788815305542	35	745	regulation of cellular component movement	BP	13581	508
GO:1905069	0.07402711371594	0.9985798810131	1	2	allantois development	BP	13581	508
GO:0019218	0.0744166182813054	0.97214666959549	6	82	regulation of steroid metabolic process	BP	13581	508
GO:0010996	0.0744462298662443	0.984107646750404	3	26	response to auditory stimulus	BP	13581	508
GO:0034238	0.0744909895653373	0.998561673330506	1	2	macrophage fusion	BP	13581	508
GO:0035846	0.0745608165450567	0.998558922097118	1	2	oviduct epithelium development	BP	13581	508
GO:0035847	0.0745608165450567	0.998558922097118	1	2	uterine epithelium development	BP	13581	508
GO:2000095	0.0745854348535931	0.990590344141894	2	12	regulation of Wnt signaling pathway, planar cell polarity pathway	BP	13581	508
GO:0055005	0.0747506545404085	0.998551428527244	1	2	ventricular cardiac myofibril assembly	BP	13581	508
GO:0010730	0.0748529620989531	0.998547381711313	1	2	negative regulation of hydrogen peroxide biosynthetic process	BP	13581	508
GO:0006026	0.0748641084823312	0.990434171681249	2	13	aminoglycan catabolic process	BP	13581	508
GO:1904685	0.0749088166550206	0.998545169885355	1	2	positive regulation of metalloendopeptidase activity	BP	13581	508
GO:0021985	0.0749204271923496	0.998544709891439	1	2	neurohypophysis development	BP	13581	508
GO:0099082	0.0750513921773962	0.998539515997958	1	2	retrograde trans-synaptic signaling by neuropeptide	BP	13581	508
GO:0071941	0.0752789854622276	0.990452748636444	2	12	nitrogen cycle metabolic process	BP	13581	508
GO:0010566	0.0753028371737392	0.990346134548331	2	13	regulation of ketone biosynthetic process	BP	13581	508
GO:0003044	0.0753632580313461	0.978742191620926	4	45	regulation of systemic arterial blood pressure mediated by a chemical signal	BP	13581	508
GO:0086073	0.07558483112944	0.998518261104838	1	2	bundle of His cell-Purkinje myocyte adhesion involved in cell communication	BP	13581	508
GO:1902728	0.0757319748969919	0.998512370049846	1	2	positive regulation of growth factor dependent skeletal muscle satellite cell proliferation	BP	13581	508
GO:0071623	0.0757422608274563	0.998511957787186	1	2	negative regulation of granulocyte chemotaxis	BP	13581	508
GO:0090024	0.0757422608274563	0.998511957787186	1	2	negative regulation of neutrophil chemotaxis	BP	13581	508
GO:0021932	0.0757730059264045	0.990354276303737	2	12	hindbrain radial glia guided cell migration	BP	13581	508
GO:0051389	0.0757947249303282	0.998509854088418	1	2	inactivation of MAPKK activity	BP	13581	508
GO:0032835	0.0758548949365422	0.974678140006485	5	60	glomerulus development	BP	13581	508
GO:0090022	0.0759037999038105	0.983507382403532	3	30	regulation of neutrophil chemotaxis	BP	13581	508
GO:0015672	0.0760848552903299	0.952202678463844	22	442	monovalent inorganic cation transport	BP	13581	508
GO:0070164	0.0761173986768076	0.998496881561376	1	2	negative regulation of adiponectin secretion	BP	13581	508
GO:0048817	0.0761601092672065	0.998495160073646	1	2	negative regulation of hair follicle maturation	BP	13581	508
GO:0036518	0.0762142637372375	0.998492975856366	1	2	chemorepulsion of dopaminergic neuron axon	BP	13581	508
GO:0045744	0.0764059524707542	0.978348550351219	4	45	negative regulation of G-protein coupled receptor protein signaling pathway	BP	13581	508
GO:1905225	0.076437656810601	0.998483948297947	1	2	response to thyrotropin-releasing hormone	BP	13581	508
GO:0060155	0.0764474452289691	0.998483552095698	1	2	platelet dense granule organization	BP	13581	508
GO:0070528	0.0766052602061315	0.983407212105078	3	27	protein kinase C signaling	BP	13581	508
GO:0090192	0.0766240919074402	0.990079161114893	2	13	regulation of glomerulus development	BP	13581	508
GO:0010959	0.0766412746825464	0.954295770038723	18	350	regulation of metal ion transport	BP	13581	508
GO:0039519	0.0767436042670624	0.998471539098441	1	2	modulation by virus of host autophagy	BP	13581	508
GO:0061299	0.0767713709142948	0.990154103344435	2	12	retina vasculature morphogenesis in camera-type eye	BP	13581	508
GO:1904588	0.0768600675085108	0.99846680152569	1	2	cellular response to glycoprotein	BP	13581	508
GO:0060733	0.0769300607360424	0.99846395062136	1	2	regulation of eIF2 alpha phosphorylation by amino acid starvation	BP	13581	508
GO:0071262	0.0769300607360424	0.99846395062136	1	2	regulation of translational initiation in response to starvation	BP	13581	508
GO:0071264	0.0769300607360424	0.99846395062136	1	2	positive regulation of translational initiation in response to starvation	BP	13581	508
GO:0021966	0.0770372498833654	0.998459579341341	1	2	corticospinal neuron axon guidance	BP	13581	508
GO:0051885	0.0770646524280151	0.99845846080057	1	2	positive regulation of timing of anagen	BP	13581	508
GO:0097325	0.0771051287988834	0.998456807827905	1	2	melanocyte proliferation	BP	13581	508
GO:0048340	0.0771975159019891	0.990068185263067	2	12	paraxial mesoderm morphogenesis	BP	13581	508
GO:0060031	0.0772035731323457	0.998452783712771	1	2	mediolateral intercalation	BP	13581	508
GO:0060775	0.0772035731323457	0.998452783712771	1	2	planar cell polarity pathway involved in gastrula mediolateral intercalation	BP	13581	508
GO:0007635	0.0772880243684868	0.990049900645115	2	12	chemosensory behavior	BP	13581	508
GO:1990502	0.0773767011844437	0.998445693512634	1	2	dense core granule maturation	BP	13581	508
GO:2000117	0.0774067356529343	0.970704598596957	6	85	negative regulation of cysteine-type endopeptidase activity	BP	13581	508
GO:0051546	0.0774855494057356	0.989903607838654	2	13	keratinocyte migration	BP	13581	508
GO:0035743	0.0775158366981525	0.989806892619193	2	14	CD4-positive, alpha-beta T cell cytokine production	BP	13581	508
GO:0070365	0.0775360066619998	0.989893289062426	2	13	hepatocyte differentiation	BP	13581	508
GO:0007216	0.0778133912719746	0.989943512743787	2	12	G-protein coupled glutamate receptor signaling pathway	BP	13581	508
GO:0010157	0.0778834930788745	0.998424841578779	1	2	response to chlorate	BP	13581	508
GO:0002920	0.0779141568977004	0.982962315469986	3	28	regulation of humoral immune response	BP	13581	508
GO:0060599	0.0782936328136706	0.998407860433097	1	2	lateral sprouting involved in mammary gland duct morphogenesis	BP	13581	508
GO:0097237	0.0786725149243157	0.970035256354985	6	92	cellular response to toxic substance	BP	13581	508
GO:0099551	0.0787241806508884	0.9983899322649	1	2	trans-synaptic signaling by neuropeptide, modulating synaptic transmission	BP	13581	508
GO:0006164	0.079169813969427	0.958327846057059	12	219	purine nucleotide biosynthetic process	BP	13581	508
[truncated: 19,909 more rows]
