# Supplementary material for: RNA-sequencing of AVPV and ARH reveals vastly different temporal and transcriptomic responses to estradiol in the female rat hypothalamus
Source: PLoS One. 2021 Aug 18;16(8):e0256148. doi: 10.1371/journal.pone.0256148 (PMC8372949; doi:10.1371/journal.pone.0256148)
Supplement: S34 Table — (CSV) [file pone.0256148.s034.csv]

category	over_represented_pvalue	under_represented_pvalue	numDEInCat	numInCat	term	ontology	numBackground	num.modGenes	geneName	geneID
GO:0007268	1.65592139956658e-18	1	100	557	chemical synaptic transmission	BP	13581	880	Gabrb2,Prkce,Myo5a,Dnajc5,Nlgn3,Grid1,Erbb4,Ppp1r9a,Pten,Chrm2,Fgf14,Chrnb2,Lin7c,Gabra3,Gabrb3,Grm7,Nlgn1,Gsk3b,Celf4,Abat,Mapk1,Ctnnb1,Grin3a,Rac1,Htr1b,Syngr1,Syt10,Tnr,Clcn3,Nos1,Apba1,Stx7,Eif4ebp2,Pafah1b1,Slc30a1,Dlg2,LOC100909750,Grin2a,Grm5,Kras,Rims4,Nrxn1,Kcnj10,Grik3,Tacr1,Nrxn3,Cadps,Rph3a,Ap3m2,Gria1,Kcnma1,Rims1,Nlgn2,Syn3,Gabrg2,Grid2,Ptprn2,Lrrtm2,Stxbp1,Glra2,Chrm5,Rims2,Slitrk5…	25451,29340,25017,79130,171297,79219,59323,84685,50557,81645,63851,54239,60442,24947,24922,81672,116647,84027,307540,81632,116590,84353,191573,363875,25075,29205,60567,25567,84360,24598,83589,60466,361845,83572,58976,64053,311860,24409,24418,24525,266976,60391,29718,298521,24807,116508,26989,171039,140667,50592,83731,84556,117096,29130,29709,79220,29714,685472,25558,24397,53949,116839,306152,2987…
GO:0098916	1.65592139956658e-18	1	100	557	anterograde trans-synaptic signaling	BP	13581	880	Gabrb2,Prkce,Myo5a,Dnajc5,Nlgn3,Grid1,Erbb4,Ppp1r9a,Pten,Chrm2,Fgf14,Chrnb2,Lin7c,Gabra3,Gabrb3,Grm7,Nlgn1,Gsk3b,Celf4,Abat,Mapk1,Ctnnb1,Grin3a,Rac1,Htr1b,Syngr1,Syt10,Tnr,Clcn3,Nos1,Apba1,Stx7,Eif4ebp2,Pafah1b1,Slc30a1,Dlg2,LOC100909750,Grin2a,Grm5,Kras,Rims4,Nrxn1,Kcnj10,Grik3,Tacr1,Nrxn3,Cadps,Rph3a,Ap3m2,Gria1,Kcnma1,Rims1,Nlgn2,Syn3,Gabrg2,Grid2,Ptprn2,Lrrtm2,Stxbp1,Glra2,Chrm5,Rims2,Slitrk5…	25451,29340,25017,79130,171297,79219,59323,84685,50557,81645,63851,54239,60442,24947,24922,81672,116647,84027,307540,81632,116590,84353,191573,363875,25075,29205,60567,25567,84360,24598,83589,60466,361845,83572,58976,64053,311860,24409,24418,24525,266976,60391,29718,298521,24807,116508,26989,171039,140667,50592,83731,84556,117096,29130,29709,79220,29714,685472,25558,24397,53949,116839,306152,2987…
GO:0099537	2.01020325807296e-18	1	100	558	trans-synaptic signaling	BP	13581	880	Gabrb2,Prkce,Myo5a,Dnajc5,Nlgn3,Grid1,Erbb4,Ppp1r9a,Pten,Chrm2,Fgf14,Chrnb2,Lin7c,Gabra3,Gabrb3,Grm7,Nlgn1,Gsk3b,Celf4,Abat,Mapk1,Ctnnb1,Grin3a,Rac1,Htr1b,Syngr1,Syt10,Tnr,Clcn3,Nos1,Apba1,Stx7,Eif4ebp2,Pafah1b1,Slc30a1,Dlg2,LOC100909750,Grin2a,Grm5,Kras,Rims4,Nrxn1,Kcnj10,Grik3,Tacr1,Nrxn3,Cadps,Rph3a,Ap3m2,Gria1,Kcnma1,Rims1,Nlgn2,Syn3,Gabrg2,Grid2,Ptprn2,Lrrtm2,Stxbp1,Glra2,Chrm5,Rims2,Slitrk5…	25451,29340,25017,79130,171297,79219,59323,84685,50557,81645,63851,54239,60442,24947,24922,81672,116647,84027,307540,81632,116590,84353,191573,363875,25075,29205,60567,25567,84360,24598,83589,60466,361845,83572,58976,64053,311860,24409,24418,24525,266976,60391,29718,298521,24807,116508,26989,171039,140667,50592,83731,84556,117096,29130,29709,79220,29714,685472,25558,24397,53949,116839,306152,2987…
GO:0099536	2.20246805976513e-18	1	100	559	synaptic signaling	BP	13581	880	Gabrb2,Prkce,Myo5a,Dnajc5,Nlgn3,Grid1,Erbb4,Ppp1r9a,Pten,Chrm2,Fgf14,Chrnb2,Lin7c,Gabra3,Gabrb3,Grm7,Nlgn1,Gsk3b,Celf4,Abat,Mapk1,Ctnnb1,Grin3a,Rac1,Htr1b,Syngr1,Syt10,Tnr,Clcn3,Nos1,Apba1,Stx7,Eif4ebp2,Pafah1b1,Slc30a1,Dlg2,LOC100909750,Grin2a,Grm5,Kras,Rims4,Nrxn1,Kcnj10,Grik3,Tacr1,Nrxn3,Cadps,Rph3a,Ap3m2,Gria1,Kcnma1,Rims1,Nlgn2,Syn3,Gabrg2,Grid2,Ptprn2,Lrrtm2,Stxbp1,Glra2,Chrm5,Rims2,Slitrk5…	25451,29340,25017,79130,171297,79219,59323,84685,50557,81645,63851,54239,60442,24947,24922,81672,116647,84027,307540,81632,116590,84353,191573,363875,25075,29205,60567,25567,84360,24598,83589,60466,361845,83572,58976,64053,311860,24409,24418,24525,266976,60391,29718,298521,24807,116508,26989,171039,140667,50592,83731,84556,117096,29130,29709,79220,29714,685472,25558,24397,53949,116839,306152,2987…
GO:0016358	2.50315876301687e-12	1	53	235	dendrite development	BP	13581	880	Opa1,Rbfox2,Nlgn3,Pacsin1,Cdk5r1,Trpc5,Ppp1r9a,Pten,Adgrb3,Abi2,Chrnb2,Asap1,Nlgn1,Gsk3b,Actr2,Kidins220,Grin3a,Epha5,Rac1,Pafah1b1,LOC100909750,Vldlr,Prex1,Strn,Mfn2,Dnm3,Srcin1,Pak3,Caprin1,Nlgn2,Robo1,Btbd3,Nedd4,Klf7,Slitrk5,Ss18l1,Mef2a,Dnm1l,Ube3a,Map1b,RGD1307443,Celsr2,Camk2a,Flrt1,Lrp4,Kalrn,Camk1d,Tiam1,Fat3,Gsk3a,Ppp3ca,Sipa1l1,Nr2e1	171116,362950,171297,29704,116671,140933,84685,50557,301309,286928,54239,314961,116647,84027,289820,116478,191573,79208,363875,83572,311860,25696,311647,29149,64476,171574,56029,29433,362173,117096,58946,311462,25489,363243,306152,192352,309957,114114,361585,29456,361244,83465,25400,499308,83469,84009,307124,304109,191571,50686,24674,246212,684085
GO:0048813	6.33591121808808e-12	1	39	141	dendrite morphogenesis	BP	13581	880	Opa1,Rbfox2,Nlgn3,Cdk5r1,Trpc5,Ppp1r9a,Pten,Adgrb3,Chrnb2,Nlgn1,Gsk3b,Actr2,Kidins220,Epha5,Rac1,Pafah1b1,Vldlr,Mfn2,Dnm3,Srcin1,Pak3,Caprin1,Robo1,Btbd3,Nedd4,Klf7,Slitrk5,Ss18l1,Mef2a,Dnm1l,Ube3a,Celsr2,Camk2a,Lrp4,Kalrn,Tiam1,Ppp3ca,Sipa1l1,Nr2e1	171116,362950,171297,116671,140933,84685,50557,301309,54239,116647,84027,289820,116478,79208,363875,83572,25696,64476,171574,56029,29433,362173,58946,311462,25489,363243,306152,192352,309957,114114,361585,83465,25400,83469,84009,304109,24674,246212,684085
GO:0050804	1.38504246706536e-11	1	61	338	modulation of chemical synaptic transmission	BP	13581	880	Prkce,Nlgn3,Erbb4,Ppp1r9a,Pten,Fgf14,Chrnb2,Grm7,Nlgn1,Gsk3b,Celf4,Abat,Mapk1,Rac1,Htr1b,Syngr1,Tnr,Nos1,Eif4ebp2,Slc30a1,LOC100909750,Grin2a,Grm5,Kras,Rims4,Nrxn1,Kcnj10,Grik3,Tacr1,Gria1,Rims1,Nlgn2,Grid2,Lrrtm2,Stxbp1,Rims2,Prepl,Syt7,Dnm1l,Btbd9,Map1b,Synpo,Pcdh17,Cntnap4,Stx1b,Slc8a2,Atp2a2,Clstn1,Camk2g,Crhr1,Camk2a,Htr7,Jph4,Kalrn,Egfr,Ptk2,Ppp3ca,Sipa1l1,Ncdn,Htr2a,Nr2e1	29340,171297,59323,84685,50557,63851,54239,81672,116647,84027,307540,81632,116590,363875,25075,29205,25567,24598,361845,58976,311860,24409,24418,24525,266976,60391,29718,298521,24807,50592,84556,117096,79220,685472,25558,116839,298771,59267,114114,294318,29456,60324,306055,307865,24923,140447,29693,313717,171140,58959,25400,65032,445271,84009,24329,25614,24674,246212,89791,29595,684085
GO:0097479	2.65624438177583e-11	1	34	136	synaptic vesicle localization	BP	13581	880	Nlgn3,Pacsin1,Pten,Amph,Fgf14,Magi2,Nlgn1,Ctnnb1,Syt10,Apba1,Stx7,Dnm3,Rims4,Nrxn1,Dpysl2,Cadps,Rph3a,Ap3m2,Rims1,Nlgn2,Sh3gl2,Stxbp1,Rims2,Prepl,Syt7,Dnm1l,Btbd9,Syt9,Pcdh17,Stx1b,Dnajc6,Atp2a2,Adgrl1,Synj1	171297,29704,50557,60668,63851,113970,116647,84353,60567,83589,60466,171574,266976,60391,25416,26989,171039,140667,84556,117096,116743,25558,116839,298771,59267,114114,294318,60564,306055,24923,313409,29693,65096,85238
GO:0050773	2.67605927764012e-11	1	38	150	regulation of dendrite development	BP	13581	880	Opa1,Nlgn3,Pacsin1,Cdk5r1,Trpc5,Ppp1r9a,Pten,Adgrb3,Chrnb2,Asap1,Nlgn1,Gsk3b,Actr2,Rac1,Pafah1b1,LOC100909750,Vldlr,Prex1,Mfn2,Dnm3,Srcin1,Pak3,Caprin1,Nlgn2,Robo1,Nedd4,Ss18l1,Dnm1l,Ube3a,RGD1307443,Kalrn,Camk1d,Tiam1,Fat3,Gsk3a,Ppp3ca,Sipa1l1,Nr2e1	171116,171297,29704,116671,140933,84685,50557,301309,54239,314961,116647,84027,289820,363875,83572,311860,25696,311647,64476,171574,56029,29433,362173,117096,58946,25489,192352,114114,361585,361244,84009,307124,304109,191571,50686,24674,246212,684085
GO:0023052	8.17584934040753e-11	1	379	4222	signaling	BP	13581	880	Abr,Gpr158,Gabrb2,Opa1,Prkce,Myo5a,Foxo3,Mgrn1,Dnajc5,Nckap1,Scn2b,Rbfox2,Mfhas1,Pdpk1,Ehd3,Nlgn3,Gnaq,Dcc,Spock2,Atf6,Grid1,Erbb4,Gnb1,Ptprt,Prkca,Akap2,Gna11,Csnk1g3,Crk,Fem1b,Cdk5r1,Spred1,Ppp2r5c,Tom1l2,Grk3,Ppp1r9a,Zfyve9,Trim44,Ppargc1a,Pten,Adgrb3,Prkacb,Abi2,Wsb2,Lrrc8a,Arhgap26,NEWGENE_1306210,Chrm2,Jade2,Kcnq2,Fgf14,Dusp8,Smcr8,Chrnb2,Magi2,Lin7c,Gabra3,Adgrl3,Gabrb3,Grm7,Nlgn1,Pik3cb,P…	287537,291352,25451,171116,29340,25017,294515,302938,79130,58823,25349,362950,306508,81745,192249,171297,81666,25311,361840,304962,79219,59323,24400,362263,24680,298024,81662,64823,54245,315745,116671,296072,691318,360537,25372,84685,313477,362172,83516,50557,301309,293508,286928,288692,311846,307459,361217,81645,303113,170848,63851,361679,497918,54239,113970,60442,24947,170641,24922,81672,116647…
GO:0007267	8.62500493407386e-11	1	138	1154	cell-cell signaling	BP	13581	880	Gabrb2,Prkce,Myo5a,Foxo3,Dnajc5,Nlgn3,Grid1,Erbb4,Csnk1g3,Ppp1r9a,Pten,NEWGENE_1306210,Chrm2,Fgf14,Chrnb2,Lin7c,Gabra3,Gabrb3,Grm7,Nlgn1,Gsk3b,Celf4,Abat,Mapk1,Il6st,Ctnnb1,Selenot,Grin3a,Epha5,Rac1,Csnk1a1,Htr1b,Syngr1,Syt10,Tnr,Clcn3,Tnks,Nos1,Apba1,Stx7,Eif4ebp2,Pafah1b1,Slc30a1,Ddb1,Dlg2,LOC100909750,Cyld,Strn,Grin2a,Grm5,Mfn2,Kras,Rims4,Nrxn1,Mgat3,Kcnj10,Grik3,Ppm1a,Tacr1,Nrxn3,Cadps,Rph3a,…	25451,29340,25017,294515,79130,171297,79219,59323,64823,84685,50557,361217,81645,63851,54239,60442,24947,24922,81672,116647,84027,307540,81632,116590,25205,84353,365802,191573,79208,363875,113927,25075,29205,60567,25567,84360,290794,24598,83589,60466,361845,83572,58976,64470,64053,311860,312937,29149,24409,24418,64476,24525,266976,60391,29582,29718,298521,24666,24807,116508,26989,171039,140667,50…
GO:0099504	1.21240888806445e-10	0.999999999978891	32	125	synaptic vesicle cycle	BP	13581	880	Nlgn3,Pacsin1,Pten,Amph,Fgf14,Magi2,Nlgn1,Syt10,Clcn3,Apba1,Stx7,Dnm3,Rims4,Nrxn1,Cadps,Rph3a,Rims1,Nlgn2,Sh3gl2,Stxbp1,Rims2,Prepl,Syt7,Dnm1l,Btbd9,Syt9,Pcdh17,Stx1b,Dnajc6,Atp2a2,Adgrl1,Synj1	171297,29704,50557,60668,63851,113970,116647,60567,84360,83589,60466,171574,266976,60391,26989,171039,84556,117096,116743,25558,116839,298771,59267,114114,294318,60564,306055,24923,313409,29693,65096,85238
GO:0048814	1.96034859648867e-10	0.999999999970597	27	87	regulation of dendrite morphogenesis	BP	13581	880	Opa1,Nlgn3,Cdk5r1,Trpc5,Ppp1r9a,Pten,Adgrb3,Chrnb2,Nlgn1,Gsk3b,Actr2,Pafah1b1,Mfn2,Dnm3,Srcin1,Pak3,Caprin1,Robo1,Nedd4,Ss18l1,Dnm1l,Ube3a,Kalrn,Tiam1,Ppp3ca,Sipa1l1,Nr2e1	171116,171297,116671,140933,84685,50557,301309,54239,116647,84027,289820,83572,64476,171574,56029,29433,362173,58946,25489,192352,114114,361585,84009,304109,24674,246212,684085
GO:0051641	2.07376913425083e-10	1	216	2118	cellular localization	BP	13581	880	Gpr158,Ap2a2,Opa1,Prkce,Myo5a,Mgrn1,Letm1,Pdpk1,Kcnab2,Ehd3,Nlgn3,Dpp10,Gnaq,Pacsin1,Erbb4,Cdk5r1,Tom1l2,Grk3,Ppp1r9a,Zfyve9,Pten,Amph,Fgf14,Uhmk1,Magi2,Lin7c,Tnpo2,Vps41,Mief1,Nlgn1,Ttl,Vps26b,Gsk3b,Actr2,Mapk1,Ctnnb1,Atf2,Arl5a,Selenot,Snx13,Tbc1d5,Nudcd3,Pde4d,Vapb,Epha5,Sort1,Rac1,Ube2j1,Fam160a2,Nup50,Syngr1,Syt10,Clcn3,Tnks,Wipi2,Rabgap1,Wnk3,Nos1,Apba1,Mapk9,Akap6,Stx7,Nacc2,LOC102555167,P…	291352,81637,171116,29340,25017,302938,305457,81745,29738,192249,171297,363972,81666,29704,59323,116671,360537,25372,84685,313477,50557,60668,63851,246332,113970,60442,304670,306991,315141,116647,171572,300472,84027,289820,116590,84353,81647,117050,365802,362731,501088,100125378,24627,60431,79208,83576,363875,297961,293343,25497,29205,60567,84360,290794,288498,311911,317420,24598,83589,50658,6455…
GO:0061001	2.47322771469675e-10	0.999999999978322	18	39	regulation of dendritic spine morphogenesis	BP	13581	880	Opa1,Nlgn3,Cdk5r1,Ppp1r9a,Pten,Nlgn1,Actr2,Pafah1b1,Mfn2,Dnm3,Srcin1,Pak3,Caprin1,Dnm1l,Ube3a,Kalrn,Tiam1,Sipa1l1	171116,171297,116671,84685,50557,116647,289820,83572,64476,171574,56029,29433,362173,114114,361585,84009,304109,246212
GO:0006810	3.29188266732713e-10	1	321	3541	transport	BP	13581	880	Slc7a14,Abr,Gabrb2,Ap2a2,Opa1,Prkce,Xpr1,Myo5a,Mgrn1,Letm1,Scn2b,Pdpk1,Kcnab2,Ehd3,Nlgn3,Dpp10,Gnaq,Pi4k2a,Ptprg,Pacsin1,Crat,Grid1,Erbb4,Prkca,Csnk1g3,Cdk5r1,Tom1l2,Trpc5,Grk3,Ppp1r9a,Zfyve9,Ppargc1a,Pten,Amph,Lrrc8a,Tvp23a,Kcnq2,Fgf14,Abcb7,Chrnb2,Uhmk1,Magi2,Lin7c,Gabra3,Gabrb3,Grm7,Tnpo2,Vps41,Mief1,Nlgn1,Pik3cb,Itsn1,Vps26b,Gsk3b,Actr2,Hcn1,Abat,Mapk1,Il6st,Ctnnb1,Slc36a1,Atf2,Selenot,Snx13,…	499587,287537,25451,81637,171116,29340,289424,25017,302938,305457,25349,81745,29738,192249,171297,363972,81666,114554,171357,29704,311849,79219,59323,24680,64823,116671,360537,140933,25372,84685,313477,83516,50557,60668,311846,360467,170848,63851,302395,54239,246332,113970,60442,24947,24922,81672,304670,306991,315141,116647,85243,29491,300472,84027,289820,84390,81632,116590,25205,84353,155205,816…
GO:0050808	3.62976604123716e-10	1	51	245	synapse organization	BP	13581	880	Myo5a,Nlgn3,Erbb4,Prkca,Frmpd4,Ppp1r9a,Pten,Adgrb3,Chrnb2,Magi2,Adgrl3,Nlgn1,Slitrk3,Ctnnb1,Tnr,Lrrtm4,LOC100909750,Cadm1,Grm5,Dnm3,Nrxn1,Nrxn3,Flrt2,Mdga1,Nlgn2,Grid2,Lrrtm2,Nedd4,Glra2,Slitrk5,Htr1a,Map1b,Cacnb4,Ncan,Synpo,Dlgap1,Pcdh17,Clstn1,Sema3e,Adgrl1,Flrt1,Lrp4,Dnaja3,Pcdhb5,Kalrn,Tiam1,Lrtm2,Epha7,Il10ra,Ptk2,Lrrc4	25017,171297,59323,24680,302656,84685,50557,301309,54239,113970,170641,116647,310519,84353,25567,500219,311860,363058,24418,171574,60391,116508,299236,309659,117096,79220,685472,25489,24397,306152,24473,29456,58942,58982,60324,65040,306055,313717,296789,65096,499308,83469,360481,291654,84009,304109,680883,171287,117539,25614,641521
GO:0007399	4.73008992366292e-10	1	215	2007	nervous system development	BP	13581	880	Abr,Gabrb2,Opa1,Myo5a,Foxo3,Nckap1,Scn2b,Rbfox2,Nlgn3,Gnaq,Dcc,Ptprg,Pacsin1,Erbb4,Prkca,Itpk1,Cdk5r1,Trpc5,Negr1,Ppp1r9a,Ppargc1a,Pten,Adgrb3,Prkacb,Abi2,LOC103693780,Jade2,Fgf14,Chrnb2,Uhmk1,Magi2,Adgrl3,Gabrb3,Asap1,Nlgn1,Ttl,Gsk3b,Actr2,Hcn1,Fry,Slitrk3,Dgkg,Abat,Mapk1,Il6st,Ctnnb1,Kidins220,Pbx1,Grin3a,Pcdh9,Epha5,Rac1,Cadm2,Nup50,Adcy1,Tnr,Ttc3,Nos1,Mapk9,Pafah1b1,Fam126a,Lrrtm4,Dlg2,LOC100…	287537,25451,171116,25017,294515,58823,25349,362950,171297,81666,25311,171357,29704,59323,24680,500709,116671,140933,59318,84685,83516,50557,301309,293508,286928,360975,303113,63851,54239,246332,113970,170641,24922,314961,116647,171572,84027,289820,84390,304244,310519,25666,81632,116590,25205,84353,116478,304947,191573,306091,79208,363875,360687,25497,305509,25567,360702,24598,50658,83572,499975,…
GO:0051179	7.26809966976288e-10	1	398	4578	localization	BP	13581	880	Slc7a14,Abr,Gpr158,Gabrb2,Ap2a2,Opa1,Prkce,Xpr1,Myo5a,Mgrn1,Letm1,Nckap1,Scn2b,Rbfox2,Pdpk1,Kcnab2,Ehd3,Nlgn3,Dpp10,Gnaq,Dcc,Pi4k2a,Ptprg,Pacsin1,Crat,Grid1,Erbb4,Prkca,Akap2,Csnk1g3,Crk,Cdk5r1,Spred1,Tom1l2,Trpc5,Grk3,Ppp1r9a,Zfyve9,Ppargc1a,Pten,Abi2,LOC103693780,Amph,Lrrc8a,Tvp23a,Kcnq2,Fgf14,Abcb7,Chrnb2,Uhmk1,Magi2,Lin7c,Gabra3,Adgrl3,Gabrb3,Grm7,Tnpo2,Vps41,Mief1,Nlgn1,Ttl,Pik3cb,Itsn1,Vps2…	499587,287537,291352,25451,81637,171116,29340,289424,25017,302938,305457,58823,25349,362950,81745,29738,192249,171297,363972,81666,25311,114554,171357,29704,311849,79219,59323,24680,298024,64823,54245,116671,296072,360537,140933,25372,84685,313477,83516,50557,286928,360975,60668,311846,360467,170848,63851,302395,54239,246332,113970,60442,24947,170641,24922,81672,304670,306991,315141,116647,171572…
GO:0051234	1.12792026298514e-09	1	325	3634	establishment of localization	BP	13581	880	Slc7a14,Abr,Gabrb2,Ap2a2,Opa1,Prkce,Xpr1,Myo5a,Mgrn1,Letm1,Scn2b,Pdpk1,Kcnab2,Ehd3,Nlgn3,Dpp10,Gnaq,Pi4k2a,Ptprg,Pacsin1,Crat,Grid1,Erbb4,Prkca,Csnk1g3,Cdk5r1,Tom1l2,Trpc5,Grk3,Ppp1r9a,Zfyve9,Ppargc1a,Pten,Amph,Lrrc8a,Tvp23a,Kcnq2,Fgf14,Abcb7,Chrnb2,Uhmk1,Magi2,Lin7c,Gabra3,Gabrb3,Grm7,Tnpo2,Vps41,Mief1,Nlgn1,Ttl,Pik3cb,Itsn1,Vps26b,Gsk3b,Actr2,Hcn1,Abat,Mapk1,Il6st,Ctnnb1,Slc36a1,Atf2,Selenot,Sn…	499587,287537,25451,81637,171116,29340,289424,25017,302938,305457,25349,81745,29738,192249,171297,363972,81666,114554,171357,29704,311849,79219,59323,24680,64823,116671,360537,140933,25372,84685,313477,83516,50557,60668,311846,360467,170848,63851,302395,54239,246332,113970,60442,24947,24922,81672,304670,306991,315141,116647,171572,85243,29491,300472,84027,289820,84390,81632,116590,25205,84353,155…
GO:0007154	1.41025816950218e-09	1	377	4288	cell communication	BP	13581	880	Abr,Gpr158,Gabrb2,Opa1,Prkce,Myo5a,Foxo3,Mgrn1,Dnajc5,Nckap1,Rbfox2,Mfhas1,Pdpk1,Nlgn3,Gnaq,Dcc,Spock2,Atf6,Grid1,Erbb4,Gnb1,Ptprt,Prkca,Akap2,Gna11,Csnk1g3,Crk,Fem1b,Cdk5r1,Spred1,Ppp2r5c,Tom1l2,Grk3,Ppp1r9a,Zfyve9,Trim44,Ppargc1a,Pten,Adgrb3,Prkacb,Abi2,Wsb2,Lrrc8a,Arhgap26,NEWGENE_1306210,Chrm2,Jade2,Kcnq2,Fgf14,Dusp8,Smcr8,Chrnb2,Magi2,Lin7c,Gabra3,Adgrl3,Gabrb3,Grm7,Nlgn1,Pik3cb,Pdk2,Itsn1,G…	287537,291352,25451,171116,29340,25017,294515,302938,79130,58823,362950,306508,81745,171297,81666,25311,361840,304962,79219,59323,24400,362263,24680,298024,81662,64823,54245,315745,116671,296072,691318,360537,25372,84685,313477,362172,83516,50557,301309,293508,286928,288692,311846,307459,361217,81645,303113,170848,63851,361679,497918,54239,113970,60442,24947,170641,24922,81672,116647,85243,81530,…
GO:0098693	2.09539172930543e-09	0.999999999797612	16	38	regulation of synaptic vesicle cycle	BP	13581	880	Nlgn3,Pten,Fgf14,Magi2,Nlgn1,Rims4,Rims1,Nlgn2,Stxbp1,Rims2,Prepl,Dnm1l,Btbd9,Pcdh17,Stx1b,Atp2a2	171297,50557,63851,113970,116647,266976,84556,117096,25558,116839,298771,114114,294318,306055,24923,29693
GO:0048489	2.23895045088448e-09	0.999999999510414	30	129	synaptic vesicle transport	BP	13581	880	Nlgn3,Pacsin1,Amph,Fgf14,Nlgn1,Ctnnb1,Syt10,Apba1,Stx7,Dnm3,Rims4,Dpysl2,Cadps,Rph3a,Ap3m2,Rims1,Nlgn2,Sh3gl2,Stxbp1,Rims2,Prepl,Syt7,Dnm1l,Btbd9,Syt9,Stx1b,Dnajc6,Atp2a2,Adgrl1,Synj1	171297,29704,60668,63851,116647,84353,60567,83589,60466,171574,266976,25416,26989,171039,140667,84556,117096,116743,25558,116839,298771,59267,114114,294318,60564,24923,313409,29693,65096,85238
GO:0097480	2.23895045088448e-09	0.999999999510414	30	129	establishment of synaptic vesicle localization	BP	13581	880	Nlgn3,Pacsin1,Amph,Fgf14,Nlgn1,Ctnnb1,Syt10,Apba1,Stx7,Dnm3,Rims4,Dpysl2,Cadps,Rph3a,Ap3m2,Rims1,Nlgn2,Sh3gl2,Stxbp1,Rims2,Prepl,Syt7,Dnm1l,Btbd9,Syt9,Stx1b,Dnajc6,Atp2a2,Adgrl1,Synj1	171297,29704,60668,63851,116647,84353,60567,83589,60466,171574,266976,25416,26989,171039,140667,84556,117096,116743,25558,116839,298771,59267,114114,294318,60564,24923,313409,29693,65096,85238
GO:0099003	2.23895045088448e-09	0.999999999510414	30	129	vesicle-mediated transport in synapse	BP	13581	880	Nlgn3,Pacsin1,Amph,Fgf14,Nlgn1,Ctnnb1,Syt10,Apba1,Stx7,Dnm3,Rims4,Dpysl2,Cadps,Rph3a,Ap3m2,Rims1,Nlgn2,Sh3gl2,Stxbp1,Rims2,Prepl,Syt7,Dnm1l,Btbd9,Syt9,Stx1b,Dnajc6,Atp2a2,Adgrl1,Synj1	171297,29704,60668,63851,116647,84353,60567,83589,60466,171574,266976,25416,26989,171039,140667,84556,117096,116743,25558,116839,298771,59267,114114,294318,60564,24923,313409,29693,65096,85238
GO:0048666	2.25845793516968e-09	1	123	964	neuron development	BP	13581	880	Gabrb2,Opa1,Rbfox2,Nlgn3,Gnaq,Dcc,Ptprg,Pacsin1,Prkca,Cdk5r1,Trpc5,Negr1,Ppp1r9a,Pten,Adgrb3,Abi2,LOC103693780,Jade2,Chrnb2,Uhmk1,Magi2,Gabrb3,Asap1,Nlgn1,Ttl,Gsk3b,Actr2,Hcn1,Fry,Slitrk3,Dgkg,Ctnnb1,Kidins220,Grin3a,Epha5,Rac1,Adcy1,Tnr,Mapk9,Pafah1b1,Dlg2,LOC100909750,Vldlr,Prex1,Gak,Strn,Mfn2,Trip11,Dnm3,Scarb2,Srcin1,Nrxn1,Dpysl2,Pak3,Rb1,Ncam2,Stk24,Rrn3,Bmpr2,Flrt2,Caprin1,Ncam1,Rims1,Cntn1…	25451,171116,362950,171297,81666,25311,171357,29704,24680,116671,140933,59318,84685,50557,301309,286928,360975,303113,54239,246332,113970,24922,314961,116647,171572,84027,289820,84390,304244,310519,25666,84353,116478,191573,79208,363875,305509,25567,50658,83572,64053,311860,25696,311647,81659,29149,64476,314393,171574,117106,56029,60391,25416,29433,24708,288280,361092,304714,140590,299236,362173,…
GO:0016192	2.37963284279716e-09	1	122	1024	vesicle-mediated transport	BP	13581	880	Abr,Ap2a2,Myo5a,Mgrn1,Pdpk1,Ehd3,Nlgn3,Pi4k2a,Pacsin1,Prkca,Csnk1g3,Grk3,Pten,Amph,Tvp23a,Fgf14,Magi2,Lin7c,Vps41,Nlgn1,Pik3cb,Itsn1,Vps26b,Mapk1,Ctnnb1,Tbc1d5,Mon1b,Vapb,Sort1,Rac1,Csnk1a1,Htr1b,Fam160a2,Eif2ak1,Syngr1,Syt10,Clcn3,Rabgap1,Apba1,Stx7,LOC102555167,Cd47,LOC100909750,Exoc8,Rab14,Vldlr,Gak,Rabgap1l,Rab27b,Dnm3,Hmces,Srcin1,Rims4,Nrxn1,Dpysl2,Rbsn,Aak1,Cadps,Elmo1,Rph3a,Grk2,Ap3m2,Gri…	287537,81637,25017,302938,81745,192249,171297,114554,29704,24680,64823,25372,50557,60668,360467,63851,113970,60442,306991,116647,85243,29491,300472,116590,84353,501088,307868,60431,83576,363875,113927,25075,293343,27137,29205,60567,84360,311911,83589,60466,100126191,29364,311860,245709,94197,25696,81659,304914,84590,171574,297428,56029,266976,60391,25416,312562,500244,26989,361251,171039,25238,14…
GO:0051128	3.7489558844172e-09	1	204	1972	regulation of cellular component organization	BP	13581	880	Abr,Pip4k2b,Opa1,Prkce,Trim37,Nckap1,Ehd3,Nlgn3,Dcc,Extl3,Ptprg,Pacsin1,Ppm1e,Prkca,Csnk1g3,Crk,Cdk5r1,Tom1l2,Trpc5,Negr1,Frmpd4,Ppp1r9a,Ppargc1a,Pten,Adgrb3,Abi2,Amph,Smcr8,Chrnb2,Palm2,Magi2,Adgrl3,Vps41,Asap1,Mief1,Nlgn1,Ttl,Rnf4,Gsk3b,Slk,Actr2,Slitrk3,Mapk1,Ctnnb1,Kidins220,Tbc1d5,Ogfod1,Epha5,Rac1,Csnk1a1,Add2,Tnr,Tnks,Ttc3,Rabgap1,Nos1,Mapk9,Akap6,Pdzd8,LOC102555167,Pafah1b1,Lrrtm4,Cd47,LO…	287537,89812,171116,29340,360592,58823,192249,171297,25311,56819,171357,29704,360593,24680,64823,54245,116671,360537,140933,59318,302656,84685,83516,50557,301309,286928,60668,497918,54239,103692368,113970,170641,306991,314961,315141,116647,171572,29274,84027,54308,289820,310519,116590,84353,116478,501088,307657,79208,363875,113927,24171,25567,290794,360702,311911,24598,50658,64553,308000,10012619…
GO:0051648	3.80248150868965e-09	1	40	207	vesicle localization	BP	13581	880	Myo5a,Nlgn3,Pacsin1,Pten,Amph,Fgf14,Magi2,Nlgn1,Ctnnb1,Syt10,Apba1,Stx7,Pafah1b1,Rab27b,Dnm3,Rims4,Nrxn1,Dpysl2,Cadps,Rph3a,Ap3m2,Rims1,Nlgn2,Sh3gl2,Stxbp1,Rims2,Prepl,Syt7,Dnm1l,Btbd9,Syt9,Pcdh17,Stx1b,Dnajc6,Atp2a2,Gosr1,Adgrl1,Ap1ar,Ahi1,Synj1	25017,171297,29704,50557,60668,63851,113970,116647,84353,60567,83589,60466,83572,84590,171574,266976,60391,25416,26989,171039,140667,84556,117096,116743,25558,116839,298771,59267,114114,294318,60564,306055,24923,313409,29693,94189,65096,362037,308923,85238
GO:0043269	4.22852877052863e-09	1	80	600	regulation of ion transport	BP	13581	880	Prkce,Myo5a,Scn2b,Pdpk1,Kcnab2,Ehd3,Nlgn3,Dpp10,Gnaq,Prkca,Ppargc1a,Pten,Lrrc8a,Kcnq2,Fgf14,Chrnb2,Grm7,Nlgn1,Hcn1,Abat,Ctnnb1,Pde4d,Grin3a,Htr1b,Nipsnap2,Clcn3,Wnk3,Nos1,Mapk9,Akap6,Slc30a1,LOC100909750,Slc8a1,Akt3,Grin2a,Grm5,Gnb5,Nrxn1,Hcn2,Kcnj10,Dpysl2,Nalcn,Kcnma1,Cntn1,Nlgn2,Kcnh5,Hk1,Nedd4,Stxbp1,Kcnj3,Syt7,Sv2a,Htr1a,Cacnb4,Kcnk9,Kcnj12,Kcnf1,Kcns2,Crhr1,Camk2a,Htr7,Gpd1l,Clcn4,Clcn5,Kcn…	29340,25017,25349,81745,29738,192249,171297,363972,81666,24680,83516,50557,311846,170848,63851,54239,81672,116647,84390,81632,84353,24627,191573,25075,498174,84360,317420,24598,50658,64553,58976,311860,29715,29414,24409,24418,83579,60391,114244,29718,25416,266760,83731,117258,117096,171146,25058,25489,25558,50599,59267,117559,24473,58942,84429,117052,298908,66022,58959,25400,65032,363159,60586,25…
GO:0065008	4.61093578424218e-09	1	269	2880	regulation of biological quality	BP	13581	880	Abr,Opa1,Prkce,Xpr1,Myo5a,Foxo3,Letm1,Nckap1,Scn2b,Rbfox2,Pdpk1,Ehd3,Nlgn3,Gnaq,Grid1,Erbb4,Gnb1,Prkca,Gna11,Csnk1g3,Crk,Cdk5r1,Trpc5,Frmpd4,Ppp1r9a,Trim44,Ppargc1a,Pten,Adgrb3,Abi2,Lrrc8a,Kcnq2,Fgf14,Abcb7,Chrnb2,Palm2,Lin7c,Adgrl3,Gabrb3,Nlgn1,Ttl,Pik3cb,Pdk2,Gsk3b,Actr2,Tmtc2,Hcn1,Celf4,Slitrk3,Abat,Mapk1,Il6st,Ctnnb1,Atf2,Selenot,Pde4d,Vapb,Grin3a,Epha5,Rac1,Csnk1a1,Arhgap5,Rmdn3,Htr1b,Add2,E…	287537,171116,29340,289424,25017,294515,305457,58823,25349,362950,81745,192249,171297,81666,79219,59323,24400,24680,81662,64823,54245,116671,140933,302656,84685,362172,83516,50557,301309,286928,311846,170848,63851,302395,54239,103692368,60442,170641,24922,116647,171572,85243,81530,84027,289820,299762,84390,307540,310519,81632,116590,25205,84353,81647,365802,24627,60431,191573,79208,363875,113927,…
GO:0051130	4.85203605257472e-09	1	125	1054	positive regulation of cellular component organization	BP	13581	880	Abr,Pip4k2b,Opa1,Prkce,Nckap1,Nlgn3,Dcc,Pacsin1,Ppm1e,Prkca,Crk,Trpc5,Negr1,Frmpd4,Ppp1r9a,Ppargc1a,Adgrb3,Abi2,Amph,Smcr8,Magi2,Adgrl3,Asap1,Mief1,Nlgn1,Gsk3b,Slk,Actr2,Slitrk3,Mapk1,Ctnnb1,Kidins220,Tbc1d5,Rac1,Tnks,Nos1,Mapk9,Pafah1b1,Lrrtm4,Cd47,LOC100909750,Vldlr,Prex1,Mfn2,Dnm3,Scarb2,Nrxn1,Pak3,Rb1,Tacr1,Katnbl1,Stk24,Rrn3,Bmpr2,Flrt2,Ttbk2,Caprin1,Rims1,Cntn1,Nlgn2,Grb2,Robo1,Grid2,Tmem30…	287537,89812,171116,29340,58823,171297,25311,29704,360593,24680,54245,140933,59318,302656,84685,83516,301309,286928,60668,497918,113970,170641,314961,315141,116647,84027,54308,289820,310519,116590,84353,116478,501088,363875,290794,24598,50658,83572,500219,29364,311860,25696,311647,64476,171574,117106,60391,29433,24708,24807,691543,361092,304714,140590,299236,311349,362173,84556,117258,117096,8150…
GO:0051960	5.58987332456253e-09	1	105	807	regulation of nervous system development	BP	13581	880	Opa1,Foxo3,Nlgn3,Dcc,Ptprg,Pacsin1,Erbb4,Prkca,Cdk5r1,Trpc5,Negr1,Ppp1r9a,Pten,Adgrb3,Prkacb,Jade2,Chrnb2,Magi2,Adgrl3,Asap1,Nlgn1,Ttl,Gsk3b,Actr2,Slitrk3,Il6st,Ctnnb1,Kidins220,Pbx1,Rac1,Tnr,Ttc3,Nos1,Pafah1b1,Lrrtm4,LOC100909750,Vldlr,Prex1,Gak,Grm5,Mfn2,Dnm3,Scarb2,Srcin1,Nrxn1,Dpysl2,Pak3,Stk24,Ddx6,Rrn3,Bmpr2,Flrt2,Mdga1,Caprin1,Rims1,Cntn1,Nlgn2,Robo1,Grid2,Tmem30a,Lrrtm2,Nedd4,Rims2,Slitrk…	171116,294515,171297,25311,171357,29704,59323,24680,116671,140933,59318,84685,50557,301309,293508,303113,54239,113970,170641,314961,116647,171572,84027,289820,310519,25205,84353,116478,304947,363875,25567,360702,24598,83572,500219,311860,25696,311647,81659,24418,64476,171574,117106,56029,60391,25416,29433,361092,500988,304714,140590,299236,309659,362173,84556,117258,117096,58946,79220,300857,6854…
GO:0031175	6.36162987049188e-09	1	112	860	neuron projection development	BP	13581	880	Opa1,Rbfox2,Nlgn3,Dcc,Ptprg,Pacsin1,Prkca,Cdk5r1,Trpc5,Negr1,Ppp1r9a,Pten,Adgrb3,Abi2,Jade2,Chrnb2,Uhmk1,Magi2,Asap1,Nlgn1,Ttl,Gsk3b,Actr2,Fry,Slitrk3,Ctnnb1,Kidins220,Grin3a,Epha5,Rac1,Adcy1,Tnr,Mapk9,Pafah1b1,LOC100909750,Vldlr,Prex1,Gak,Strn,Mfn2,Trip11,Dnm3,Scarb2,Srcin1,Nrxn1,Dpysl2,Pak3,Rb1,Ncam2,Stk24,Rrn3,Bmpr2,Flrt2,Caprin1,Ncam1,Rims1,Cntn1,Nlgn2,Robo1,Grid2,Tmem30a,Btbd3,Nedd4,Sh3gl2,S…	171116,362950,171297,25311,171357,29704,24680,116671,140933,59318,84685,50557,301309,286928,303113,54239,246332,113970,314961,116647,171572,84027,289820,304244,310519,84353,116478,191573,79208,363875,305509,25567,50658,83572,311860,25696,311647,81659,29149,64476,314393,171574,117106,56029,60391,25416,29433,24708,288280,361092,304714,140590,299236,362173,24586,84556,117258,117096,58946,79220,30085…
GO:0010975	7.62968640650207e-09	1	71	468	regulation of neuron projection development	BP	13581	880	Opa1,Nlgn3,Dcc,Ptprg,Pacsin1,Cdk5r1,Trpc5,Negr1,Ppp1r9a,Pten,Adgrb3,Chrnb2,Magi2,Asap1,Nlgn1,Ttl,Gsk3b,Actr2,Kidins220,Rac1,Tnr,Pafah1b1,LOC100909750,Vldlr,Prex1,Gak,Mfn2,Dnm3,Scarb2,Srcin1,Dpysl2,Pak3,Stk24,Rrn3,Bmpr2,Caprin1,Rims1,Cntn1,Nlgn2,Robo1,Grid2,Tmem30a,Nedd4,Rims2,Rbpj,Ss18l1,Dnm1l,Ube3a,Map1b,Golga4,RGD1307443,Stx1b,Sema7a,Kif3c,Ahi1,Htr7,Dpysl3,Lrp4,Kalrn,Camk1d,Tiam1,Fat3,Epha7,Gsk…	171116,171297,25311,171357,29704,116671,140933,59318,84685,50557,301309,54239,113970,314961,116647,171572,84027,289820,116478,363875,25567,83572,311860,25696,311647,81659,64476,171574,117106,56029,25416,29433,361092,304714,140590,362173,84556,117258,117096,58946,79220,300857,25489,116839,679028,192352,114114,361585,29456,501069,361244,24923,315711,85248,308923,65032,25418,83469,84009,307124,30410…
GO:0050789	9.82855386080774e-09	1	596	7623	regulation of biological process	BP	13581	880	Slc7a14,Abr,Gpr158,Gabrb2,Phf20,Pip4k2b,Opa1,Prkce,Rab11fip4,Myo5a,Foxo3,Trim37,Mgrn1,Dnajc5,Letm1,Nckap1,Scn2b,Rbfox2,Mfhas1,Pdpk1,Kcnab2,Ehd3,Nlgn3,Dpp10,Gnaq,Dcc,Rprd1a,Extl3,Ptprg,Spock2,Pacsin1,Atf6,Usp22,Grid1,Erbb4,Gnb1,Ppm1e,Ptprt,Prkca,Akap2,Gna11,Csnk1g3,Tcf20,Crk,Fem1b,Cdk5r1,Spred1,Ppp2r5c,Tom1l2,Trpc5,Negr1,Frmpd4,Grk3,Ppp1r9a,Zfyve9,Trim44,Ppargc1a,Pten,Opa3,Adgrb3,Prkacb,Abi2,Amph,…	499587,287537,291352,25451,311575,89812,171116,29340,303337,25017,294515,360592,302938,79130,305457,58823,25349,362950,306508,81745,29738,192249,171297,363972,81666,25311,291736,56819,171357,361840,29704,304962,303201,79219,59323,24400,360593,362263,24680,298024,81662,64823,366964,54245,315745,116671,296072,691318,360537,140933,59318,302656,25372,84685,313477,362172,83516,50557,308409,301309,2935…
GO:0051049	1.01002209198566e-08	1	170	1647	regulation of transport	BP	13581	880	Abr,Opa1,Prkce,Myo5a,Scn2b,Pdpk1,Kcnab2,Ehd3,Nlgn3,Dpp10,Gnaq,Pacsin1,Erbb4,Prkca,Cdk5r1,Ppp1r9a,Ppargc1a,Pten,Amph,Lrrc8a,Kcnq2,Fgf14,Chrnb2,Uhmk1,Magi2,Grm7,Vps41,Mief1,Nlgn1,Gsk3b,Hcn1,Abat,Mapk1,Il6st,Ctnnb1,Selenot,Tbc1d5,Pde4d,Grin3a,Epha5,Ube2j1,Htr1b,Nipsnap2,Syt10,Clcn3,Rabgap1,Wnk3,Nos1,Mapk9,Akap6,Slc30a1,Cd47,LOC100909750,Cadm1,Cyld,Slc8a1,Akt3,Rab14,Grin2a,Rabgap1l,Rab27b,Grm5,Mfn2,G…	287537,171116,29340,25017,25349,81745,29738,192249,171297,363972,81666,29704,59323,24680,116671,84685,83516,50557,60668,311846,170848,63851,54239,246332,113970,81672,306991,315141,116647,84027,84390,81632,116590,25205,84353,365802,501088,24627,191573,79208,297961,25075,498174,60567,84360,311911,317420,24598,50658,64553,58976,29364,311860,363058,312937,29715,29414,94197,24409,304914,84590,24418,64…
GO:0051649	1.05493354838628e-08	1	166	1620	establishment of localization in cell	BP	13581	880	Ap2a2,Prkce,Myo5a,Mgrn1,Letm1,Pdpk1,Ehd3,Nlgn3,Gnaq,Pacsin1,Erbb4,Cdk5r1,Tom1l2,Grk3,Ppp1r9a,Zfyve9,Pten,Amph,Fgf14,Uhmk1,Magi2,Lin7c,Tnpo2,Vps41,Mief1,Nlgn1,Ttl,Vps26b,Gsk3b,Actr2,Mapk1,Ctnnb1,Atf2,Selenot,Snx13,Tbc1d5,Pde4d,Vapb,Epha5,Sort1,Ube2j1,Fam160a2,Nup50,Syngr1,Syt10,Clcn3,Rabgap1,Nos1,Apba1,Mapk9,Akap6,Stx7,LOC102555167,Pafah1b1,Slc30a1,LOC100909750,Cyld,Adar,Kif3b,Ero1a,Slc8a1,LOC1083…	81637,29340,25017,302938,305457,81745,192249,171297,81666,29704,59323,116671,360537,25372,84685,313477,50557,60668,63851,246332,113970,60442,304670,306991,315141,116647,171572,300472,84027,289820,116590,84353,81647,365802,362731,501088,24627,60431,79208,83576,297961,293343,25497,29205,60567,84360,311911,24598,83589,50658,64553,60466,100126191,83572,58976,311860,312937,81635,296284,171562,29715,49…
GO:0050794	1.19698787998164e-08	1	568	7194	regulation of cellular process	BP	13581	880	Slc7a14,Abr,Gpr158,Gabrb2,Phf20,Pip4k2b,Opa1,Prkce,Rab11fip4,Myo5a,Foxo3,Trim37,Mgrn1,Dnajc5,Letm1,Nckap1,Scn2b,Rbfox2,Mfhas1,Pdpk1,Kcnab2,Ehd3,Nlgn3,Dpp10,Gnaq,Dcc,Rprd1a,Extl3,Ptprg,Spock2,Pacsin1,Atf6,Usp22,Grid1,Erbb4,Gnb1,Ppm1e,Ptprt,Prkca,Akap2,Gna11,Csnk1g3,Tcf20,Crk,Fem1b,Cdk5r1,Spred1,Ppp2r5c,Tom1l2,Trpc5,Negr1,Frmpd4,Grk3,Ppp1r9a,Zfyve9,Trim44,Ppargc1a,Pten,Adgrb3,Prkacb,Abi2,Amph,Wsb2,…	499587,287537,291352,25451,311575,89812,171116,29340,303337,25017,294515,360592,302938,79130,305457,58823,25349,362950,306508,81745,29738,192249,171297,363972,81666,25311,291736,56819,171357,361840,29704,304962,303201,79219,59323,24400,360593,362263,24680,298024,81662,64823,366964,54245,315745,116671,296072,691318,360537,140933,59318,302656,25372,84685,313477,362172,83516,50557,301309,293508,2869…
GO:0060997	2.91640338300716e-08	0.999999995509486	19	54	dendritic spine morphogenesis	BP	13581	880	Opa1,Nlgn3,Cdk5r1,Ppp1r9a,Pten,Nlgn1,Actr2,Epha5,Pafah1b1,Mfn2,Dnm3,Srcin1,Pak3,Caprin1,Dnm1l,Ube3a,Kalrn,Tiam1,Sipa1l1	171116,171297,116671,84685,50557,116647,289820,79208,83572,64476,171574,56029,29433,362173,114114,361585,84009,304109,246212
GO:0007416	3.24518944230175e-08	0.999999991299309	32	131	synapse assembly	BP	13581	880	Nlgn3,Prkca,Ppp1r9a,Pten,Adgrb3,Chrnb2,Magi2,Adgrl3,Nlgn1,Slitrk3,Lrrtm4,Cadm1,Dnm3,Nrxn1,Nrxn3,Flrt2,Mdga1,Nlgn2,Grid2,Lrrtm2,Glra2,Slitrk5,Map1b,Pcdh17,Clstn1,Adgrl1,Flrt1,Lrp4,Pcdhb5,Lrtm2,Epha7,Ptk2	171297,24680,84685,50557,301309,54239,113970,170641,116647,310519,500219,363058,171574,60391,116508,299236,309659,117096,79220,685472,24397,306152,29456,306055,313717,65096,499308,83469,291654,680883,171287,25614
GO:0051650	5.01284025408082e-08	0.999999984692219	36	192	establishment of vesicle localization	BP	13581	880	Myo5a,Nlgn3,Pacsin1,Amph,Fgf14,Nlgn1,Ctnnb1,Syt10,Apba1,Stx7,Pafah1b1,Rab27b,Dnm3,Rims4,Dpysl2,Cadps,Rph3a,Ap3m2,Rims1,Nlgn2,Sh3gl2,Stxbp1,Rims2,Prepl,Syt7,Dnm1l,Btbd9,Syt9,Stx1b,Dnajc6,Atp2a2,Gosr1,Adgrl1,Ap1ar,Ahi1,Synj1	25017,171297,29704,60668,63851,116647,84353,60567,83589,60466,83572,84590,171574,266976,25416,26989,171039,140667,84556,117096,116743,25558,116839,298771,59267,114114,294318,60564,24923,313409,29693,94189,65096,362037,308923,85238
GO:0050803	5.44718546231942e-08	0.999999985327596	31	131	regulation of synapse structure or activity	BP	13581	880	Nlgn3,Prkca,Frmpd4,Ppp1r9a,Adgrb3,Chrnb2,Adgrl3,Nlgn1,Slitrk3,Lrrtm4,LOC100909750,Nrxn1,Flrt2,Mdga1,Nlgn2,Grid2,Lrrtm2,Nedd4,Slitrk5,Ncan,Stx1b,Clstn1,Adgrl1,Flrt1,Lrp4,Tiam1,Lrtm2,Epha7,Il10ra,Ptk2,Lrrc4	171297,24680,302656,84685,301309,54239,170641,116647,310519,500219,311860,60391,299236,309659,117096,79220,685472,25489,306152,58982,24923,313717,65096,499308,83469,304109,680883,171287,117539,25614,641521
GO:0034765	5.59274199084538e-08	1	58	391	regulation of ion transmembrane transport	BP	13581	880	Prkce,Myo5a,Scn2b,Pdpk1,Kcnab2,Ehd3,Nlgn3,Dpp10,Prkca,Ppargc1a,Pten,Kcnq2,Fgf14,Nlgn1,Hcn1,Pde4d,Grin3a,Nipsnap2,Clcn3,Wnk3,Nos1,Akap6,Slc30a1,LOC100909750,Slc8a1,Grin2a,Grm5,Gnb5,Nrxn1,Hcn2,Kcnj10,Nalcn,Kcnma1,Nlgn2,Kcnh5,Hk1,Nedd4,Kcnj3,Cacnb4,Kcnk9,Kcnj12,Kcnf1,Kcns2,Crhr1,Gpd1l,Clcn4,Clcn5,Kcng3,Kcng1,Cacng7,Cacng5,Homer1,Kcnj2,Scn3b,Scn1b,Slmap,Dlg1,Nedd4l	29340,25017,25349,81745,29738,192249,171297,363972,24680,83516,50557,170848,63851,116647,84390,24627,191573,498174,84360,317420,24598,64553,58976,311860,29715,24409,24418,83579,60391,114244,29718,266760,83731,117096,171146,25058,25489,50599,58942,84429,117052,298908,66022,58959,363159,60586,25749,171011,296395,140728,140726,29546,29712,245956,29686,290533,25252,291553
GO:0050807	6.04924357995124e-08	0.999999984050529	30	125	regulation of synapse organization	BP	13581	880	Nlgn3,Prkca,Frmpd4,Ppp1r9a,Adgrb3,Chrnb2,Adgrl3,Nlgn1,Slitrk3,Lrrtm4,LOC100909750,Nrxn1,Flrt2,Mdga1,Nlgn2,Grid2,Lrrtm2,Nedd4,Slitrk5,Ncan,Clstn1,Adgrl1,Flrt1,Lrp4,Tiam1,Lrtm2,Epha7,Il10ra,Ptk2,Lrrc4	171297,24680,302656,84685,301309,54239,170641,116647,310519,500219,311860,60391,299236,309659,117096,79220,685472,25489,306152,58982,313717,65096,499308,83469,304109,680883,171287,117539,25614,641521
GO:0034613	6.22531186257111e-08	1	145	1393	cellular protein localization	BP	13581	880	Gpr158,Ap2a2,Myo5a,Pdpk1,Kcnab2,Ehd3,Dpp10,Gnaq,Pacsin1,Erbb4,Cdk5r1,Tom1l2,Grk3,Zfyve9,Uhmk1,Magi2,Lin7c,Tnpo2,Vps41,Mief1,Nlgn1,Vps26b,Gsk3b,Mapk1,Ctnnb1,Arl5a,Snx13,Tbc1d5,Nudcd3,Sort1,Rac1,Ube2j1,Nup50,Syngr1,Tnks,Wipi2,Rabgap1,Wnk3,Apba1,Mapk9,Akap6,Stx7,Nacc2,Fam126a,Lrrtm4,Dlg2,Cyld,Mpp5,Adar,Exoc8,Gak,Rabgap1l,Mfn2,Hmces,Scarb2,Zdhhc3,Sprn,Nrxn1,Ppm1a,Rb1,Tulp4,Rph3a,Ap3m2,Ttbk2,Rims1,Nlg…	291352,81637,25017,81745,29738,192249,363972,81666,29704,59323,116671,360537,25372,313477,246332,113970,60442,304670,306991,315141,116647,300472,84027,116590,84353,117050,362731,501088,100125378,83576,363875,297961,25497,29205,290794,288498,311911,317420,83589,50658,64553,60466,296583,499975,500219,64053,312937,314259,81635,245709,81659,304914,64476,297428,117106,301081,541462,60391,24666,24708,4…
GO:0060998	6.25180891717869e-08	0.999999988256771	21	72	regulation of dendritic spine development	BP	13581	880	Opa1,Nlgn3,Cdk5r1,Ppp1r9a,Pten,Asap1,Nlgn1,Actr2,Rac1,Pafah1b1,Mfn2,Dnm3,Srcin1,Pak3,Caprin1,Nlgn2,Dnm1l,Ube3a,Kalrn,Tiam1,Sipa1l1	171116,171297,116671,84685,50557,314961,116647,289820,363875,83572,64476,171574,56029,29433,362173,117096,114114,361585,84009,304109,246212
GO:0034762	6.5936382357248e-08	1	59	404	regulation of transmembrane transport	BP	13581	880	Prkce,Myo5a,Scn2b,Pdpk1,Kcnab2,Ehd3,Nlgn3,Dpp10,Prkca,Ppargc1a,Pten,Kcnq2,Fgf14,Nlgn1,Hcn1,Pde4d,Grin3a,Nipsnap2,Clcn3,Wnk3,Nos1,Akap6,Slc30a1,LOC100909750,Slc8a1,Grin2a,Grm5,Gnb5,Nrxn1,Hcn2,Kcnj10,Nalcn,Kcnma1,Nlgn2,Kcnh5,Hk1,Nedd4,Kcnj3,Cacnb4,Kcnk9,Kcnj12,Azin1,Kcnf1,Kcns2,Crhr1,Gpd1l,Clcn4,Clcn5,Kcng3,Kcng1,Cacng7,Cacng5,Homer1,Kcnj2,Scn3b,Scn1b,Slmap,Dlg1,Nedd4l	29340,25017,25349,81745,29738,192249,171297,363972,24680,83516,50557,170848,63851,116647,84390,24627,191573,498174,84360,317420,24598,64553,58976,311860,29715,24409,24418,83579,60391,114244,29718,266760,83731,117096,171146,25058,25489,50599,58942,84429,117052,58961,298908,66022,58959,363159,60586,25749,171011,296395,140728,140726,29546,29712,245956,29686,290533,25252,291553
GO:0070727	8.60916903151493e-08	1	145	1401	cellular macromolecule localization	BP	13581	880	Gpr158,Ap2a2,Myo5a,Pdpk1,Kcnab2,Ehd3,Dpp10,Gnaq,Pacsin1,Erbb4,Cdk5r1,Tom1l2,Grk3,Zfyve9,Uhmk1,Magi2,Lin7c,Tnpo2,Vps41,Mief1,Nlgn1,Vps26b,Gsk3b,Mapk1,Ctnnb1,Arl5a,Snx13,Tbc1d5,Nudcd3,Sort1,Rac1,Ube2j1,Nup50,Syngr1,Tnks,Wipi2,Rabgap1,Wnk3,Apba1,Mapk9,Akap6,Stx7,Nacc2,Fam126a,Lrrtm4,Dlg2,Cyld,Mpp5,Adar,Exoc8,Gak,Rabgap1l,Mfn2,Hmces,Scarb2,Zdhhc3,Sprn,Nrxn1,Ppm1a,Rb1,Tulp4,Rph3a,Ap3m2,Ttbk2,Rims1,Nlg…	291352,81637,25017,81745,29738,192249,363972,81666,29704,59323,116671,360537,25372,313477,246332,113970,60442,304670,306991,315141,116647,300472,84027,116590,84353,117050,362731,501088,100125378,83576,363875,297961,25497,29205,290794,288498,311911,317420,83589,50658,64553,60466,296583,499975,500219,64053,312937,314259,81635,245709,81659,304914,64476,297428,117106,301081,541462,60391,24666,24708,4…
GO:0050806	9.39655039634682e-08	0.999999973000591	32	156	positive regulation of synaptic transmission	BP	13581	880	Prkce,Nlgn3,Erbb4,Ppp1r9a,Pten,Chrnb2,Nlgn1,Gsk3b,Abat,Mapk1,Tnr,Nos1,LOC100909750,Grin2a,Nrxn1,Tacr1,Gria1,Rims1,Nlgn2,Lrrtm2,Stxbp1,Rims2,Dnm1l,Stx1b,Slc8a2,Clstn1,Crhr1,Htr7,Kalrn,Egfr,Ptk2,Nr2e1	29340,171297,59323,84685,50557,54239,116647,84027,81632,116590,25567,24598,311860,24409,60391,24807,50592,84556,117096,685472,25558,116839,114114,24923,140447,313717,58959,65032,84009,24329,25614,684085
GO:0065007	9.63472353439629e-08	1	620	8099	biological regulation	BP	13581	880	Slc7a14,Abr,Gpr158,Gabrb2,Phf20,Pip4k2b,Opa1,Prkce,Rab11fip4,Xpr1,Myo5a,Foxo3,Trim37,Mgrn1,Dnajc5,Letm1,Nckap1,Scn2b,Rbfox2,Mfhas1,Pdpk1,Kcnab2,Ehd3,Nlgn3,Dpp10,Gnaq,Dcc,Rprd1a,Extl3,Ptprg,Spock2,Pacsin1,Atf6,Usp22,Grid1,Erbb4,Gnb1,Ppm1e,Ptprt,Prkca,Akap2,Gna11,Csnk1g3,Tcf20,Crk,Fem1b,Cdk5r1,Spred1,Ppp2r5c,Tom1l2,Trpc5,Negr1,Frmpd4,Grk3,Ppp1r9a,Zfyve9,Trim44,Ppargc1a,Pten,Opa3,Adgrb3,Prkacb,Abi2,…	499587,287537,291352,25451,311575,89812,171116,29340,303337,289424,25017,294515,360592,302938,79130,305457,58823,25349,362950,306508,81745,29738,192249,171297,363972,81666,25311,291736,56819,171357,361840,29704,304962,303201,79219,59323,24400,360593,362263,24680,298024,81662,64823,366964,54245,315745,116671,296072,691318,360537,140933,59318,302656,25372,84685,313477,362172,83516,50557,308409,3013…
GO:0006836	1.14784298593582e-07	0.999999965039847	34	178	neurotransmitter transport	BP	13581	880	Ppp1r9a,Lin7c,Nlgn1,Syt10,Nos1,Apba1,Stx7,Slc30a1,Gabra2,Rims4,Nrxn1,Kcnj10,Nrxn3,Cadps,Rph3a,Ap3m2,Rims1,Syn3,Ptprn2,Stxbp1,Rims2,Prepl,Syt7,Sv2c,Dnm1l,Sv2a,Syt9,Stx1b,Atp2a2,Slc6a17,Adgrl1,Camk2a,Synj1,Slc17a8	84685,60442,116647,60567,24598,83589,60466,58976,289606,266976,60391,29718,116508,26989,171039,140667,84556,29130,29714,25558,116839,298771,59267,29643,114114,117559,60564,24923,29693,613226,65096,25400,85238,266767
GO:0006464	1.43928545357079e-07	1	261	2862	cellular protein modification process	BP	13581	880	Phf20,Prkce,Trim37,Mgrn1,Ppm1h,Pdpk1,Gnaq,Dcc,Rprd1a,Extl3,Ptprg,Spock2,Usp22,Erbb4,St8sia3,Ppm1e,Ptprt,Prkca,Csnk1g3,Crk,Ppm1k,Fem1b,Cdk5r1,Spred1,Trpc5,Grk3,Ppp1r9a,Trim44,Ppargc1a,Pten,Prkacb,6-Mar,Abi2,Wsb2,Wwp1,Jade2,Stt3b,Fgf14,Dusp8,Ppp2r2c,Smcr8,Man2a2,Uhmk1,Magi2,Etf1,Ttl,Pik3cb,Rnf4,Pdk2,Gsk3b,Slk,Fry,Wdr82,Mapk1,Il6st,Ctnnb1,Atf2,Kidins220,Mgat5,Ogfod1,Hipk3,Pde4d,Vapb,Epha5,Rac1,Csnk1…	311575,29340,360592,302938,314897,81745,81666,25311,291736,56819,171357,361840,303201,59323,25547,360593,362263,24680,64823,54245,312381,315745,116671,296072,140933,25372,84685,362172,83516,50557,293508,294862,286928,288692,297930,303113,363160,63851,361679,117256,497918,308757,246332,113970,307503,171572,85243,29274,81530,84027,54308,304244,686295,116590,25205,84353,81647,116478,65271,307657,836…
GO:0036211	1.43928545357079e-07	1	261	2862	protein modification process	BP	13581	880	Phf20,Prkce,Trim37,Mgrn1,Ppm1h,Pdpk1,Gnaq,Dcc,Rprd1a,Extl3,Ptprg,Spock2,Usp22,Erbb4,St8sia3,Ppm1e,Ptprt,Prkca,Csnk1g3,Crk,Ppm1k,Fem1b,Cdk5r1,Spred1,Trpc5,Grk3,Ppp1r9a,Trim44,Ppargc1a,Pten,Prkacb,6-Mar,Abi2,Wsb2,Wwp1,Jade2,Stt3b,Fgf14,Dusp8,Ppp2r2c,Smcr8,Man2a2,Uhmk1,Magi2,Etf1,Ttl,Pik3cb,Rnf4,Pdk2,Gsk3b,Slk,Fry,Wdr82,Mapk1,Il6st,Ctnnb1,Atf2,Kidins220,Mgat5,Ogfod1,Hipk3,Pde4d,Vapb,Epha5,Rac1,Csnk1…	311575,29340,360592,302938,314897,81745,81666,25311,291736,56819,171357,361840,303201,59323,25547,360593,362263,24680,64823,54245,312381,315745,116671,296072,140933,25372,84685,362172,83516,50557,293508,294862,286928,288692,297930,303113,363160,63851,361679,117256,497918,308757,246332,113970,307503,171572,85243,29274,81530,84027,54308,304244,686295,116590,25205,84353,81647,116478,65271,307657,836…
GO:0008104	1.47016043028612e-07	1	197	2057	protein localization	BP	13581	880	Gpr158,Ap2a2,Prkce,Myo5a,Nckap1,Pdpk1,Kcnab2,Ehd3,Nlgn3,Dpp10,Gnaq,Pacsin1,Erbb4,Prkca,Akap2,Cdk5r1,Tom1l2,Grk3,Zfyve9,Tvp23a,Uhmk1,Magi2,Lin7c,Tnpo2,Vps41,Mief1,Nlgn1,Vps26b,Gsk3b,Hcn1,Abat,Mapk1,Ctnnb1,Arl5a,Selenot,Snx13,Tbc1d5,Nudcd3,Epha5,Sort1,Rac1,Ube2j1,Fam160a2,Nup50,Syngr1,Tomm70,Tnks,Wipi2,Rabgap1,Wnk3,Nos1,Apba1,Mapk9,Akap6,Stx7,Nacc2,LOC102555167,Pafah1b1,Fam126a,Lrrtm4,Dlg2,LOC10090…	291352,81637,29340,25017,58823,81745,29738,192249,171297,363972,81666,29704,59323,24680,298024,116671,360537,25372,313477,360467,246332,113970,60442,304670,306991,315141,116647,300472,84027,84390,81632,116590,84353,117050,365802,362731,501088,100125378,79208,83576,363875,297961,293343,25497,29205,304017,290794,288498,311911,317420,24598,83589,50658,64553,60466,296583,100126191,83572,499975,500219…
GO:0048167	1.66462117570272e-07	0.999999947362042	35	187	regulation of synaptic plasticity	BP	13581	880	Nlgn3,Ppp1r9a,Pten,Fgf14,Nlgn1,Gsk3b,Mapk1,Rac1,Syngr1,Tnr,Nos1,Eif4ebp2,LOC100909750,Grin2a,Grm5,Kras,Kcnj10,Gria1,Rims1,Grid2,Lrrtm2,Stxbp1,Syt7,Map1b,Synpo,Slc8a2,Camk2g,Crhr1,Camk2a,Htr7,Jph4,Kalrn,Sipa1l1,Ncdn,Nr2e1	171297,84685,50557,63851,116647,84027,116590,363875,29205,25567,24598,361845,311860,24409,24418,24525,29718,50592,84556,79220,685472,25558,59267,29456,60324,140447,171140,58959,25400,65032,445271,84009,246212,89791,684085
GO:0032879	1.71070148609447e-07	1	214	2256	regulation of localization	BP	13581	880	Abr,Opa1,Prkce,Myo5a,Letm1,Nckap1,Scn2b,Pdpk1,Kcnab2,Ehd3,Nlgn3,Dpp10,Gnaq,Ptprg,Pacsin1,Erbb4,Prkca,Crk,Cdk5r1,Spred1,Ppp1r9a,Ppargc1a,Pten,Amph,Lrrc8a,Kcnq2,Fgf14,Chrnb2,Uhmk1,Magi2,Grm7,Vps41,Mief1,Nlgn1,Ttl,Gsk3b,Slk,Hcn1,Abat,Mapk1,Il6st,Ctnnb1,Selenot,Tbc1d5,Pde4d,Grin3a,Epha5,Rac1,Ube2j1,Arhgap5,Htr1b,Nipsnap2,Syt10,Clcn3,Rabgap1,Wnk3,Nos1,Mapk9,Akap6,Stx7,Slc30a1,Cd47,LOC100909750,Cadm1,C…	287537,171116,29340,25017,305457,58823,25349,81745,29738,192249,171297,363972,81666,171357,29704,59323,24680,54245,116671,296072,84685,83516,50557,60668,311846,170848,63851,54239,246332,113970,81672,306991,315141,116647,171572,84027,54308,84390,81632,116590,25205,84353,365802,501088,24627,191573,79208,363875,297961,299012,25075,498174,60567,84360,311911,317420,24598,50658,64553,60466,58976,29364,…
GO:0022008	1.96784862907892e-07	1	153	1407	neurogenesis	BP	13581	880	Gabrb2,Opa1,Foxo3,Rbfox2,Nlgn3,Gnaq,Dcc,Ptprg,Pacsin1,Erbb4,Prkca,Cdk5r1,Trpc5,Negr1,Ppp1r9a,Pten,Adgrb3,Abi2,LOC103693780,Jade2,Chrnb2,Uhmk1,Magi2,Adgrl3,Gabrb3,Asap1,Nlgn1,Ttl,Gsk3b,Actr2,Hcn1,Fry,Slitrk3,Dgkg,Mapk1,Il6st,Ctnnb1,Kidins220,Pbx1,Grin3a,Epha5,Rac1,Adcy1,Tnr,Ttc3,Nos1,Mapk9,Pafah1b1,Dlg2,LOC100909750,Mpp5,Vldlr,Prex1,Gak,Strn,Grin2a,Grm5,Hdac9,Mfn2,Trip11,Dnm3,Kras,Scarb2,Srcin1,Nr…	25451,171116,294515,362950,171297,81666,25311,171357,29704,59323,24680,116671,140933,59318,84685,50557,301309,286928,360975,303113,54239,246332,113970,170641,24922,314961,116647,171572,84027,289820,84390,304244,310519,25666,116590,25205,84353,116478,304947,191573,79208,363875,305509,25567,360702,24598,50658,83572,64053,311860,314259,25696,311647,81659,29149,24409,24418,687001,64476,314393,171574,…
GO:0042391	2.04371413753929e-07	1	56	384	regulation of membrane potential	BP	13581	880	Prkce,Scn2b,Ehd3,Nlgn3,Gnaq,Grid1,Gna11,Trpc5,Ppp1r9a,Pten,Kcnq2,Fgf14,Chrnb2,Gabrb3,Nlgn1,Gsk3b,Hcn1,Celf4,Abat,Grin3a,Akap6,Slc8a1,Grin2a,Grm5,Mfn2,Rims4,Nrxn1,Hcn2,Kcnj10,Grik3,Tacr1,Gria1,Nalcn,Kcnma1,Rims1,Nlgn2,Grid2,Kcnh5,Nedd4,Glra2,Rims2,Cacnb4,Gba,Kcnk9,Stx1b,Atp2a2,Gpd1l,Oprd1,Oga,Ppp3ca,Kcnj2,Scn3b,Scn1b,Slmap,Dlg1,Nedd4l	29340,25349,192249,171297,81666,79219,81662,140933,84685,50557,170848,63851,54239,24922,116647,84027,84390,307540,81632,191573,64553,29715,24409,24418,64476,266976,60391,114244,29718,298521,24807,50592,266760,83731,84556,117096,79220,171146,25489,24397,116839,58942,684536,84429,24923,29693,363159,24613,154968,24674,29712,245956,29686,290533,25252,291553
GO:0030182	2.16489961473726e-07	1	135	1191	neuron differentiation	BP	13581	880	Gabrb2,Opa1,Foxo3,Rbfox2,Nlgn3,Gnaq,Dcc,Ptprg,Pacsin1,Erbb4,Prkca,Cdk5r1,Trpc5,Negr1,Ppp1r9a,Pten,Adgrb3,Abi2,LOC103693780,Jade2,Chrnb2,Uhmk1,Magi2,Gabrb3,Asap1,Nlgn1,Ttl,Gsk3b,Actr2,Hcn1,Fry,Slitrk3,Dgkg,Ctnnb1,Kidins220,Pbx1,Grin3a,Epha5,Rac1,Adcy1,Tnr,Ttc3,Mapk9,Pafah1b1,Dlg2,LOC100909750,Vldlr,Prex1,Gak,Strn,Hdac9,Mfn2,Trip11,Dnm3,Scarb2,Srcin1,Nrxn1,Dpysl2,Pak3,Rb1,Ncam2,Stk24,Ddx6,Rrn3,Bmpr…	25451,171116,294515,362950,171297,81666,25311,171357,29704,59323,24680,116671,140933,59318,84685,50557,301309,286928,360975,303113,54239,246332,113970,24922,314961,116647,171572,84027,289820,84390,304244,310519,25666,84353,116478,304947,191573,79208,363875,305509,25567,360702,50658,83572,64053,311860,25696,311647,81659,29149,687001,64476,314393,171574,117106,56029,60391,25416,29433,24708,288280,3…
GO:0098657	2.16691031630533e-07	1	70	526	import into cell	BP	13581	880	Abr,Ap2a2,Nlgn3,Pacsin1,Prkca,Csnk1g3,Grk3,Pten,Amph,Magi2,Nlgn1,Pik3cb,Itsn1,Mapk1,Tbc1d5,Sort1,Rac1,Csnk1a1,Htr1b,Eif2ak1,Slc9a7,Clcn3,Nos1,Cd47,LOC100909750,Rab14,Vldlr,Gak,Dnm3,Hcn2,Kcnj10,Dpysl2,Rbsn,Aak1,Elmo1,Grk2,Gria1,Nlgn2,Grb2,Epn1,Arrb1,Lrrtm2,Nedd4,Sh3gl2,Tub,Tm9sf4,Add1,Kcnj3,Syt7,Dnm1l,Ptpn1,Ube3a,Btbd9,Stx1b,Dnajc6,Slc8a2,Bicd1,Kif3a,Cap1,Ahi1,Lrp4,Clcn5,Camk1d,Egfr,Synj1,Ptk2,Ppp…	287537,81637,171297,29704,24680,64823,25372,50557,60668,113970,116647,85243,29491,116590,501088,83576,363875,113927,25075,27137,317170,84360,24598,29364,311860,94197,25696,81659,171574,114244,29718,25416,312562,500244,361251,25238,50592,117096,81504,117277,25387,685472,25489,116743,25609,296279,24170,50599,59267,114114,24697,361585,294318,24923,313409,140447,362466,84392,64185,308923,83469,25749,…
GO:0034220	2.17484457261479e-07	1	101	875	ion transmembrane transport	BP	13581	880	Slc7a14,Gabrb2,Opa1,Prkce,Xpr1,Myo5a,Letm1,Scn2b,Pdpk1,Kcnab2,Ehd3,Nlgn3,Dpp10,Grid1,Prkca,Trpc5,Ppargc1a,Pten,Lrrc8a,Kcnq2,Fgf14,Chrnb2,Gabra3,Gabrb3,Nlgn1,Hcn1,Slc36a1,Pde4d,Grin3a,Ankh,Nipsnap2,Slc9a7,Clcn3,Wnk3,Nos1,Akap6,Pcyox1,Slc30a1,LOC100909750,Atp2c1,Ero1a,Slc8a1,Slc30a9,Gabra2,Grin2a,Grm5,Atp2b3,Gnb5,Nrxn1,Hcn2,Kcnj10,Grik3,Rasa3,Atp6v0e2,Gria1,Nalcn,Kcnma1,Slc38a1,Sfxn5,Nlgn2,Slc25a23…	499587,25451,171116,29340,289424,25017,305457,25349,81745,29738,192249,171297,363972,79219,24680,140933,83516,50557,311846,170848,63851,54239,24947,24922,116647,84390,155205,24627,191573,114506,498174,317170,84360,317420,24598,64553,246302,58976,311860,170699,171562,29715,498358,289606,24409,24418,29599,83579,60391,114244,29718,298521,29372,436582,50592,266760,83731,170567,261737,117096,301113,31…
GO:0048699	2.25936967563015e-07	1	145	1310	generation of neurons	BP	13581	880	Gabrb2,Opa1,Foxo3,Rbfox2,Nlgn3,Gnaq,Dcc,Ptprg,Pacsin1,Erbb4,Prkca,Cdk5r1,Trpc5,Negr1,Ppp1r9a,Pten,Adgrb3,Abi2,LOC103693780,Jade2,Chrnb2,Uhmk1,Magi2,Adgrl3,Gabrb3,Asap1,Nlgn1,Ttl,Gsk3b,Actr2,Hcn1,Fry,Slitrk3,Dgkg,Il6st,Ctnnb1,Kidins220,Pbx1,Grin3a,Epha5,Rac1,Adcy1,Tnr,Ttc3,Nos1,Mapk9,Pafah1b1,Dlg2,LOC100909750,Vldlr,Prex1,Gak,Strn,Grm5,Hdac9,Mfn2,Trip11,Dnm3,Scarb2,Srcin1,Nrxn1,Dpysl2,Pak3,Rb1,Nca…	25451,171116,294515,362950,171297,81666,25311,171357,29704,59323,24680,116671,140933,59318,84685,50557,301309,286928,360975,303113,54239,246332,113970,170641,24922,314961,116647,171572,84027,289820,84390,304244,310519,25666,25205,84353,116478,304947,191573,79208,363875,305509,25567,360702,24598,50658,83572,64053,311860,25696,311647,81659,29149,24418,687001,64476,314393,171574,117106,56029,60391,2…
GO:0120035	2.55814212783915e-07	1	79	595	regulation of plasma membrane bounded cell projection organization	BP	13581	880	Opa1,Nckap1,Nlgn3,Dcc,Ptprg,Pacsin1,Cdk5r1,Trpc5,Negr1,Ppp1r9a,Pten,Adgrb3,Chrnb2,Magi2,Asap1,Nlgn1,Ttl,Gsk3b,Actr2,Kidins220,Rac1,Tnr,Pafah1b1,LOC100909750,Cyld,Vldlr,Prex1,Gak,Mfn2,Dnm3,Scarb2,Srcin1,Nrxn1,Dpysl2,Pak3,Stk24,Rrn3,Bmpr2,Ttbk2,Caprin1,Rims1,Cntn1,Nlgn2,Robo1,Tbc1d7,Grid2,Tmem30a,Nedd4,Rims2,Rbpj,Ss18l1,Hsp90aa1,Dnm1l,Ube3a,Map1b,Rab3ip,Golga4,RGD1307443,Stx1b,Sema7a,Kif3c,Ahi1,Htr…	171116,58823,171297,25311,171357,29704,116671,140933,59318,84685,50557,301309,54239,113970,314961,116647,171572,84027,289820,116478,363875,25567,83572,311860,312937,25696,311647,81659,64476,171574,117106,56029,60391,25416,29433,361092,304714,140590,311349,362173,84556,117258,117096,58946,361227,79220,300857,25489,116839,679028,192352,299331,114114,361585,29456,29885,501069,361244,24923,315711,852…
GO:0006897	3.40310829146334e-07	1	64	474	endocytosis	BP	13581	880	Abr,Ap2a2,Nlgn3,Pacsin1,Prkca,Csnk1g3,Grk3,Pten,Amph,Magi2,Nlgn1,Pik3cb,Itsn1,Mapk1,Tbc1d5,Sort1,Rac1,Csnk1a1,Htr1b,Eif2ak1,Clcn3,Cd47,LOC100909750,Rab14,Vldlr,Gak,Dnm3,Dpysl2,Rbsn,Aak1,Elmo1,Grk2,Gria1,Nlgn2,Grb2,Epn1,Arrb1,Lrrtm2,Nedd4,Sh3gl2,Tub,Tm9sf4,Add1,Syt7,Dnm1l,Ptpn1,Ube3a,Btbd9,Stx1b,Dnajc6,Bicd1,Kif3a,Cap1,Ahi1,Lrp4,Clcn5,Camk1d,Egfr,Synj1,Ptk2,Ppp3ca,Neurl1b,Nedd4l,Arhgap27	287537,81637,171297,29704,24680,64823,25372,50557,60668,113970,116647,85243,29491,116590,501088,83576,363875,113927,25075,27137,84360,29364,311860,94197,25696,81659,171574,25416,312562,500244,361251,25238,50592,117096,81504,117277,25387,685472,25489,116743,25609,296279,24170,59267,114114,24697,361585,294318,24923,313409,362466,84392,64185,308923,83469,25749,307124,24329,85238,25614,24674,303019,2…
GO:0031344	3.77505747124568e-07	1	79	602	regulation of cell projection organization	BP	13581	880	Opa1,Nckap1,Nlgn3,Dcc,Ptprg,Pacsin1,Cdk5r1,Trpc5,Negr1,Ppp1r9a,Pten,Adgrb3,Chrnb2,Magi2,Asap1,Nlgn1,Ttl,Gsk3b,Actr2,Kidins220,Rac1,Tnr,Pafah1b1,LOC100909750,Cyld,Vldlr,Prex1,Gak,Mfn2,Dnm3,Scarb2,Srcin1,Nrxn1,Dpysl2,Pak3,Stk24,Rrn3,Bmpr2,Ttbk2,Caprin1,Rims1,Cntn1,Nlgn2,Robo1,Tbc1d7,Grid2,Tmem30a,Nedd4,Rims2,Rbpj,Ss18l1,Hsp90aa1,Dnm1l,Ube3a,Map1b,Rab3ip,Golga4,RGD1307443,Stx1b,Sema7a,Kif3c,Ahi1,Htr…	171116,58823,171297,25311,171357,29704,116671,140933,59318,84685,50557,301309,54239,113970,314961,116647,171572,84027,289820,116478,363875,25567,83572,311860,312937,25696,311647,81659,64476,171574,117106,56029,60391,25416,29433,361092,304714,140590,311349,362173,84556,117258,117096,58946,361227,79220,300857,25489,116839,679028,192352,299331,114114,361585,29456,29885,501069,361244,24923,315711,852…
GO:0007269	4.182828630558e-07	0.999999885348048	27	132	neurotransmitter secretion	BP	13581	880	Ppp1r9a,Lin7c,Nlgn1,Syt10,Apba1,Stx7,Slc30a1,Rims4,Nrxn1,Nrxn3,Cadps,Rph3a,Ap3m2,Rims1,Syn3,Ptprn2,Stxbp1,Rims2,Prepl,Syt7,Dnm1l,Syt9,Stx1b,Atp2a2,Adgrl1,Camk2a,Synj1	84685,60442,116647,60567,83589,60466,58976,266976,60391,116508,26989,171039,140667,84556,29130,29714,25558,116839,298771,59267,114114,60564,24923,29693,65096,25400,85238
GO:0099643	4.182828630558e-07	0.999999885348048	27	132	signal release from synapse	BP	13581	880	Ppp1r9a,Lin7c,Nlgn1,Syt10,Apba1,Stx7,Slc30a1,Rims4,Nrxn1,Nrxn3,Cadps,Rph3a,Ap3m2,Rims1,Syn3,Ptprn2,Stxbp1,Rims2,Prepl,Syt7,Dnm1l,Syt9,Stx1b,Atp2a2,Adgrl1,Camk2a,Synj1	84685,60442,116647,60567,83589,60466,58976,266976,60391,116508,26989,171039,140667,84556,29130,29714,25558,116839,298771,59267,114114,60564,24923,29693,65096,25400,85238
GO:0006811	5.45641136153788e-07	1	133	1307	ion transport	BP	13581	880	Slc7a14,Gabrb2,Opa1,Prkce,Xpr1,Myo5a,Letm1,Scn2b,Pdpk1,Kcnab2,Ehd3,Nlgn3,Dpp10,Gnaq,Grid1,Prkca,Trpc5,Ppargc1a,Pten,Lrrc8a,Kcnq2,Fgf14,Chrnb2,Gabra3,Gabrb3,Grm7,Nlgn1,Hcn1,Abat,Ctnnb1,Slc36a1,Pde4d,Grin3a,Htr1b,Ankh,Nipsnap2,Add2,Armc1,Slc9a7,Clcn3,Wnk3,Nos1,Apba1,Mapk9,Akap6,Pcyox1,Slc30a1,Pitpnb,LOC100909750,Atp2c1,Ero1a,Slc8a1,Slc30a9,Akt3,Gabra2,Grin2a,Grm5,Atp2b3,Gnb5,Nrxn1,Hcn2,Kcnj10,Dpysl…	499587,25451,171116,29340,289424,25017,305457,25349,81745,29738,192249,171297,363972,81666,79219,24680,140933,83516,50557,311846,170848,63851,54239,24947,24922,81672,116647,84390,81632,84353,155205,24627,191573,25075,114506,498174,24171,294948,317170,84360,317420,24598,83589,50658,64553,246302,58976,114561,311860,170699,171562,29715,498358,29414,289606,24409,24418,29599,83579,60391,114244,29718,2…
GO:0051932	6.3023892068238e-07	0.999999904428423	15	46	synaptic transmission, GABAergic	BP	13581	880	Gabrb2,Prkce,Erbb4,Pten,Gabrb3,Nlgn1,Rac1,Htr1b,Clcn3,Kras,Tacr1,Nlgn2,Gabrg2,Stxbp1,Cntnap4	25451,29340,59323,50557,24922,116647,363875,25075,84360,24525,24807,117096,29709,25558,307865
GO:0045664	6.45415966334153e-07	1	78	604	regulation of neuron differentiation	BP	13581	880	Opa1,Foxo3,Nlgn3,Dcc,Ptprg,Pacsin1,Cdk5r1,Trpc5,Negr1,Ppp1r9a,Pten,Adgrb3,Chrnb2,Magi2,Asap1,Nlgn1,Ttl,Gsk3b,Actr2,Kidins220,Pbx1,Rac1,Tnr,Ttc3,Pafah1b1,LOC100909750,Vldlr,Prex1,Gak,Mfn2,Dnm3,Scarb2,Srcin1,Dpysl2,Pak3,Stk24,Ddx6,Rrn3,Bmpr2,Caprin1,Rims1,Cntn1,Nlgn2,Robo1,Grid2,Tmem30a,Nedd4,Rims2,Rbpj,Ss18l1,Dnm1l,Vwc2l,Ube3a,Map1b,Golga4,Hey1,RGD1307443,Stx1b,Sema7a,Kif3c,Ahi1,Htr7,Dpysl3,Lrp4,K…	171116,294515,171297,25311,171357,29704,116671,140933,59318,84685,50557,301309,54239,113970,314961,116647,171572,84027,289820,116478,304947,363875,25567,360702,83572,311860,25696,311647,81659,64476,171574,117106,56029,25416,29433,361092,500988,304714,140590,362173,84556,117258,117096,58946,79220,300857,25489,116839,679028,192352,114114,501160,361585,29456,501069,155437,361244,24923,315711,85248,3…
GO:0007215	6.55263259004874e-07	0.999999855407788	21	76	glutamate receptor signaling pathway	BP	13581	880	Nlgn3,Gnaq,Grid1,Cdk5r1,Ppargc1a,Grm7,Nlgn1,Grin3a,Grin2a,Grm5,Nrxn1,Grik3,Gria1,Nlgn2,Grid2,Camk2a,Kalrn,Tiam1,Cacng7,Cacng5,Homer1	171297,81666,79219,116671,83516,81672,116647,191573,24409,24418,60391,298521,50592,117096,79220,25400,84009,304109,140728,140726,29546
GO:0051963	6.68396096900566e-07	0.999999845493611	22	82	regulation of synapse assembly	BP	13581	880	Nlgn3,Prkca,Ppp1r9a,Adgrb3,Chrnb2,Adgrl3,Nlgn1,Slitrk3,Lrrtm4,Nrxn1,Flrt2,Mdga1,Nlgn2,Grid2,Lrrtm2,Slitrk5,Clstn1,Adgrl1,Flrt1,Lrtm2,Epha7,Ptk2	171297,24680,84685,301309,54239,170641,116647,310519,500219,60391,299236,309659,117096,79220,685472,306152,313717,65096,499308,680883,171287,25614
GO:0050767	7.40306114154805e-07	0.999999740521802	90	727	regulation of neurogenesis	BP	13581	880	Opa1,Foxo3,Nlgn3,Dcc,Ptprg,Pacsin1,Erbb4,Cdk5r1,Trpc5,Negr1,Ppp1r9a,Pten,Adgrb3,Jade2,Chrnb2,Magi2,Asap1,Nlgn1,Ttl,Gsk3b,Actr2,Il6st,Ctnnb1,Kidins220,Pbx1,Rac1,Tnr,Ttc3,Nos1,Pafah1b1,LOC100909750,Vldlr,Prex1,Gak,Grm5,Mfn2,Dnm3,Scarb2,Srcin1,Dpysl2,Pak3,Stk24,Ddx6,Rrn3,Bmpr2,Flrt2,Caprin1,Rims1,Cntn1,Nlgn2,Robo1,Grid2,Tmem30a,Nedd4,Rims2,Rbpj,Ss18l1,Unc5d,Dnm1l,Vwc2l,Ube3a,Map1b,Golga4,Hey1,RGD130…	171116,294515,171297,25311,171357,29704,59323,116671,140933,59318,84685,50557,301309,303113,54239,113970,314961,116647,171572,84027,289820,25205,84353,116478,304947,363875,25567,360702,24598,83572,311860,25696,311647,81659,24418,64476,171574,117106,56029,25416,29433,361092,500988,304714,140590,299236,362173,84556,117258,117096,58946,79220,300857,25489,116839,679028,192352,306534,114114,501160,361…
GO:0048812	7.64452252560741e-07	0.99999974418821	74	522	neuron projection morphogenesis	BP	13581	880	Opa1,Rbfox2,Nlgn3,Dcc,Pacsin1,Prkca,Cdk5r1,Trpc5,Ppp1r9a,Pten,Adgrb3,Jade2,Chrnb2,Nlgn1,Ttl,Gsk3b,Actr2,Slitrk3,Ctnnb1,Kidins220,Epha5,Rac1,Adcy1,Tnr,Pafah1b1,LOC100909750,Vldlr,Mfn2,Dnm3,Srcin1,Dpysl2,Pak3,Stk24,Bmpr2,Flrt2,Caprin1,Ncam1,Rims1,Robo1,Btbd3,Nedd4,Sh3gl2,Stxbp1,Klf7,Rims2,Slitrk5,Ss18l1,Enah,Mef2a,Unc5d,Dnm1l,Ube3a,Map1b,Golga4,Alcam,Celsr2,Sema7a,Cyfip2,Gas7,Camk2a,Flrt1,Kif5a,Lrp…	171116,362950,171297,25311,29704,24680,116671,140933,84685,50557,301309,303113,54239,116647,171572,84027,289820,310519,84353,116478,79208,363875,305509,25567,83572,311860,25696,64476,171574,56029,25416,29433,361092,140590,299236,362173,24586,84556,58946,311462,25489,116743,25558,363243,116839,306152,192352,360891,309957,306534,114114,361585,29456,501069,79559,83465,315711,303073,85246,25400,49930…
GO:0060078	7.97582768959536e-07	0.999999762828099	29	136	regulation of postsynaptic membrane potential	BP	13581	880	Scn2b,Nlgn3,Grid1,Ppp1r9a,Pten,Fgf14,Chrnb2,Gabrb3,Nlgn1,Gsk3b,Hcn1,Celf4,Abat,Grin3a,Slc8a1,Grin2a,Grm5,Nrxn1,Hcn2,Grik3,Gria1,Rims1,Nlgn2,Grid2,Glra2,Rims2,Stx1b,Ppp3ca,Scn1b	25349,171297,79219,84685,50557,63851,54239,24922,116647,84027,84390,307540,81632,191573,29715,24409,24418,60391,114244,298521,50592,84556,117096,79220,24397,116839,24923,24674,29686
GO:0010769	8.18542825159864e-07	0.999999704317813	46	269	regulation of cell morphogenesis involved in differentiation	BP	13581	880	Opa1,Nlgn3,Crk,Cdk5r1,Trpc5,Ppp1r9a,Pten,Adgrb3,Chrnb2,Nlgn1,Ttl,Gsk3b,Actr2,Rac1,Tnr,Ttc3,Mapk9,Pafah1b1,LOC100909750,Prex1,Mfn2,Dnm3,Srcin1,Dpysl2,Pak3,Bmpr2,Caprin1,Robo1,Nedd4,Ss18l1,Dnm1l,Ube3a,Map1b,Golga4,Sema7a,Ap1ar,Lrp4,Kalrn,Tiam1,Epha7,Ptk2,Ppp3ca,Ntn1,Sipa1l1,Arhgef7,Nr2e1	171116,171297,54245,116671,140933,84685,50557,301309,54239,116647,171572,84027,289820,363875,25567,360702,50658,83572,311860,311647,64476,171574,56029,25416,29433,140590,362173,58946,25489,192352,114114,361585,29456,501069,315711,362037,83469,84009,304109,171287,25614,24674,114523,246212,114559,684085
GO:0099054	8.71867200085673e-07	0.999999980497362	7	9	presynapse assembly	BP	13581	880	Nlgn3,Pten,Nlgn1,Nrxn1,Nlgn2,Pcdh17,Lrp4	171297,50557,116647,60391,117096,306055,83469
GO:0051656	1.09191907884369e-06	0.999999581734178	51	364	establishment of organelle localization	BP	13581	880	Myo5a,Pdpk1,Nlgn3,Pacsin1,Amph,Fgf14,Nlgn1,Ttl,Actr2,Ctnnb1,Syt10,Apba1,Stx7,Pafah1b1,Rab27b,Dnm3,Hmces,Rims4,Dpysl2,Cadps,Rph3a,Ap3m2,Rims1,Nlgn2,Sh3gl2,Stxbp1,Kpnb1,Lemd3,Rims2,Prepl,Syt7,Dnm1l,Btbd9,Map1b,Syt9,Stx1b,Dnajc6,Atp2a2,Bicd1,Gosr1,Mis12,Kif3c,Crhr1,Adgrl1,Ap1ar,Ahi1,Synj1,Tacc1,Ptk2,Ntn1,Dlg1	25017,81745,171297,29704,60668,63851,116647,171572,289820,84353,60567,83589,60466,83572,84590,171574,297428,266976,25416,26989,171039,140667,84556,117096,116743,25558,24917,680066,116839,298771,59267,114114,294318,29456,60564,24923,313409,29693,362466,94189,501706,85248,58959,65096,362037,308923,85238,306562,25614,114523,25252
GO:0120039	1.11296194578298e-06	0.999999623289841	75	538	plasma membrane bounded cell projection morphogenesis	BP	13581	880	Opa1,Rbfox2,Nlgn3,Dcc,Pacsin1,Prkca,Cdk5r1,Trpc5,Ppp1r9a,Pten,Adgrb3,Jade2,Chrnb2,Nlgn1,Ttl,Gsk3b,Actr2,Slitrk3,Ctnnb1,Kidins220,Epha5,Rac1,Adcy1,Tnr,Pafah1b1,LOC100909750,Vldlr,Mfn2,Dnm3,Srcin1,Dpysl2,Pak3,Stk24,Bmpr2,Flrt2,Caprin1,Ncam1,Rims1,Robo1,Btbd3,Nedd4,Sh3gl2,Stxbp1,Klf7,Rims2,Slitrk5,Ss18l1,Enah,Mef2a,Unc5d,Dnm1l,Ube3a,Map1b,Golga4,Alcam,Celsr2,Sema7a,Cyfip2,Gas7,Camk2a,Flrt1,Kif5a,Lrp…	171116,362950,171297,25311,29704,24680,116671,140933,84685,50557,301309,303113,54239,116647,171572,84027,289820,310519,84353,116478,79208,363875,305509,25567,83572,311860,25696,64476,171574,56029,25416,29433,361092,140590,299236,362173,24586,84556,58946,311462,25489,116743,25558,363243,116839,306152,192352,360891,309957,306534,114114,361585,29456,501069,79559,83465,315711,303073,85246,25400,49930…
GO:0099531	1.11599480274703e-06	0.999999675318768	27	140	presynaptic process involved in chemical synaptic transmission	BP	13581	880	Ppp1r9a,Lin7c,Nlgn1,Syt10,Apba1,Stx7,Slc30a1,Rims4,Nrxn1,Nrxn3,Cadps,Rph3a,Ap3m2,Rims1,Syn3,Ptprn2,Stxbp1,Rims2,Prepl,Syt7,Dnm1l,Syt9,Stx1b,Atp2a2,Adgrl1,Camk2a,Synj1	84685,60442,116647,60567,83589,60466,58976,266976,60391,116508,26989,171039,140667,84556,29130,29714,25558,116839,298771,59267,114114,60564,24923,29693,65096,25400,85238
GO:0043412	1.21575369098655e-06	0.999999502391299	267	3015	macromolecule modification	BP	13581	880	Phf20,Prkce,Trim37,Mgrn1,Ppm1h,Pdpk1,Gnaq,Dcc,Rprd1a,Extl3,Ptprg,Spock2,Usp22,Erbb4,St8sia3,Ppm1e,Ptprt,Prkca,Csnk1g3,Crk,Ppm1k,Fem1b,Cdk5r1,Spred1,Trpc5,Grk3,Ppp1r9a,Trim44,Ppargc1a,Pten,Prkacb,6-Mar,Abi2,Wsb2,Wwp1,NEWGENE_1306210,Jade2,Stt3b,Fgf14,Dusp8,Ppp2r2c,Smcr8,Man2a2,Uhmk1,Magi2,Etf1,Ttl,Pik3cb,Rnf4,Pdk2,Gsk3b,Slk,Fry,Wdr82,Mapk1,Il6st,Ctnnb1,Atf2,Kidins220,Mgat5,Ogfod1,Hipk3,Pde4d,Vapb,…	311575,29340,360592,302938,314897,81745,81666,25311,291736,56819,171357,361840,303201,59323,25547,360593,362263,24680,64823,54245,312381,315745,116671,296072,140933,25372,84685,362172,83516,50557,293508,294862,286928,288692,297930,361217,303113,363160,63851,361679,117256,497918,308757,246332,113970,307503,171572,85243,29274,81530,84027,54308,304244,686295,116590,25205,84353,81647,116478,65271,307…
GO:0048858	1.24517018845142e-06	0.999999577518229	75	540	cell projection morphogenesis	BP	13581	880	Opa1,Rbfox2,Nlgn3,Dcc,Pacsin1,Prkca,Cdk5r1,Trpc5,Ppp1r9a,Pten,Adgrb3,Jade2,Chrnb2,Nlgn1,Ttl,Gsk3b,Actr2,Slitrk3,Ctnnb1,Kidins220,Epha5,Rac1,Adcy1,Tnr,Pafah1b1,LOC100909750,Vldlr,Mfn2,Dnm3,Srcin1,Dpysl2,Pak3,Stk24,Bmpr2,Flrt2,Caprin1,Ncam1,Rims1,Robo1,Btbd3,Nedd4,Sh3gl2,Stxbp1,Klf7,Rims2,Slitrk5,Ss18l1,Enah,Mef2a,Unc5d,Dnm1l,Ube3a,Map1b,Golga4,Alcam,Celsr2,Sema7a,Cyfip2,Gas7,Camk2a,Flrt1,Kif5a,Lrp…	171116,362950,171297,25311,29704,24680,116671,140933,84685,50557,301309,303113,54239,116647,171572,84027,289820,310519,84353,116478,79208,363875,305509,25567,83572,311860,25696,64476,171574,56029,25416,29433,361092,140590,299236,362173,24586,84556,58946,311462,25489,116743,25558,363243,116839,306152,192352,360891,309957,306534,114114,361585,29456,501069,79559,83465,315711,303073,85246,25400,49930…
GO:0022604	1.54166645026121e-06	0.999999506253287	59	403	regulation of cell morphogenesis	BP	13581	880	Opa1,Nlgn3,Csnk1g3,Crk,Cdk5r1,Trpc5,Ppp1r9a,Pten,Adgrb3,Chrnb2,Palm2,Nlgn1,Ttl,Gsk3b,Actr2,Rac1,Csnk1a1,Tnr,Ttc3,Mapk9,Pdzd8,Pafah1b1,LOC100909750,Prex1,Mfn2,Dnm3,Srcin1,Dpysl2,Pak3,Bmpr2,Ttbk2,Caprin1,Rims1,Robo1,Nedd4,Rims2,Ss18l1,Dnm1l,Ube3a,Map1b,Golga4,Sema3e,Kif3a,Sema7a,Camsap1,Gas7,Ap1ar,Lrp4,Kalrn,Tiam1,Epha7,Ptk2,Ppp3ca,Ntn1,Sipa1l1,Arhgef7,Nr2e1,Dlg1,Nedd4l	171116,171297,64823,54245,116671,140933,84685,50557,301309,54239,103692368,116647,171572,84027,289820,363875,113927,25567,360702,50658,308000,83572,311860,311647,64476,171574,56029,25416,29433,140590,311349,362173,84556,58946,25489,116839,192352,114114,361585,29456,501069,296789,84392,315711,296580,85246,362037,83469,84009,304109,171287,25614,24674,114523,246212,114559,684085,25252,291553
GO:0060284	1.54307875514372e-06	0.999999442330417	98	833	regulation of cell development	BP	13581	880	Opa1,Foxo3,Nlgn3,Dcc,Ptprg,Pacsin1,Erbb4,Crk,Cdk5r1,Trpc5,Negr1,Ppp1r9a,Pten,Adgrb3,Jade2,Chrnb2,Magi2,Asap1,Nlgn1,Ttl,Gsk3b,Actr2,Il6st,Ctnnb1,Kidins220,Pbx1,Rac1,Tnr,Ttc3,Nos1,Mapk9,Akap6,Pafah1b1,LOC100909750,Vldlr,Prex1,Gak,Grm5,Hdac9,Mfn2,Dnm3,Scarb2,Srcin1,Dpysl2,Pak3,Stk24,Ddx6,Rrn3,Bmpr2,Flrt2,Caprin1,Rims1,Cntn1,Nlgn2,Robo1,Grid2,Tmem30a,Nedd4,Rims2,Rbpj,Ss18l1,Add1,Unc5d,Dnm1l,Vwc2l,Ube…	171116,294515,171297,25311,171357,29704,59323,54245,116671,140933,59318,84685,50557,301309,303113,54239,113970,314961,116647,171572,84027,289820,25205,84353,116478,304947,363875,25567,360702,24598,50658,64553,83572,311860,25696,311647,81659,24418,687001,64476,171574,117106,56029,25416,29433,361092,500988,304714,140590,299236,362173,84556,117258,117096,58946,79220,300857,25489,116839,679028,192352…
GO:0044087	1.62039194218859e-06	0.99999926273225	87	716	regulation of cellular component biogenesis	BP	13581	880	Pip4k2b,Prkce,Trim37,Nckap1,Nlgn3,Ppm1e,Prkca,Ppp1r9a,Pten,Adgrb3,Abi2,Smcr8,Chrnb2,Adgrl3,Vps41,Asap1,Nlgn1,Rnf4,Gsk3b,Slk,Actr2,Slitrk3,Ctnnb1,Rac1,Add2,Mapk9,LOC102555167,Lrrtm4,LOC100909750,Cyld,Sptb,Prex1,Mfn2,Dnm3,Nrxn1,Ppm1a,Pak3,Tacr1,Rrn3,Flrt2,Mdga1,Ttbk2,Ncam1,Rims1,Nlgn2,Stxbp6,Grb2,Tbc1d7,Grid2,Epn1,Hcfc1,Ormdl3,Lrrtm2,Terf2,Stxbp1,Slitrk5,Add1,Hsp90aa1,Dnm1l,Cand1,Map1b,Rab3ip,Gba,S…	89812,29340,360592,58823,171297,360593,24680,84685,50557,301309,286928,497918,54239,170641,306991,314961,116647,29274,84027,54308,289820,310519,84353,363875,24171,50658,100126191,500219,311860,312937,314251,311647,64476,171574,60391,24666,29433,24807,304714,299236,309659,311349,24586,84556,117096,362734,81504,361227,79220,117277,363519,360618,685472,361403,25558,306152,24170,299331,114114,117152,…
GO:0007165	1.91979558494371e-06	0.999998947843497	328	3864	signal transduction	BP	13581	880	Abr,Gpr158,Gabrb2,Opa1,Prkce,Myo5a,Foxo3,Mgrn1,Nckap1,Rbfox2,Mfhas1,Pdpk1,Nlgn3,Gnaq,Dcc,Spock2,Atf6,Grid1,Erbb4,Gnb1,Ptprt,Prkca,Akap2,Gna11,Csnk1g3,Crk,Fem1b,Cdk5r1,Spred1,Ppp2r5c,Tom1l2,Grk3,Ppp1r9a,Zfyve9,Trim44,Ppargc1a,Pten,Adgrb3,Prkacb,Abi2,Wsb2,Lrrc8a,Arhgap26,NEWGENE_1306210,Chrm2,Jade2,Fgf14,Dusp8,Smcr8,Chrnb2,Magi2,Gabra3,Adgrl3,Gabrb3,Grm7,Nlgn1,Pik3cb,Pdk2,Itsn1,Gsk3b,Slk,Pi4kb,Celf…	287537,291352,25451,171116,29340,25017,294515,302938,58823,362950,306508,81745,171297,81666,25311,361840,304962,79219,59323,24400,362263,24680,298024,81662,64823,54245,315745,116671,296072,691318,360537,25372,84685,313477,362172,83516,50557,301309,293508,286928,288692,311846,307459,361217,81645,303113,63851,361679,497918,54239,113970,24947,170641,24922,81672,116647,85243,81530,29491,84027,54308,8…
GO:0032412	1.9900312947138e-06	0.999999312654933	33	196	regulation of ion transmembrane transporter activity	BP	13581	880	Myo5a,Scn2b,Ehd3,Nlgn3,Prkca,Ppargc1a,Pten,Fgf14,Nlgn1,Hcn1,Pde4d,Nipsnap2,Wnk3,Akap6,Grm5,Gnb5,Nrxn1,Nlgn2,Hk1,Nedd4,Cacnb4,Kcns2,Crhr1,Gpd1l,Kcng1,Cacng7,Cacng5,Homer1,Scn3b,Scn1b,Slmap,Dlg1,Nedd4l	25017,25349,192249,171297,24680,83516,50557,63851,116647,84390,24627,498174,317420,64553,24418,83579,60391,117096,25058,25489,58942,66022,58959,363159,296395,140728,140726,29546,245956,29686,290533,25252,291553
GO:0032990	2.12947980646025e-06	0.999999059432805	76	561	cell part morphogenesis	BP	13581	880	Opa1,Rbfox2,Nlgn3,Dcc,Pacsin1,Prkca,Cdk5r1,Trpc5,Ppp1r9a,Pten,Opa3,Adgrb3,Jade2,Chrnb2,Nlgn1,Ttl,Gsk3b,Actr2,Slitrk3,Ctnnb1,Kidins220,Epha5,Rac1,Adcy1,Tnr,Pafah1b1,LOC100909750,Vldlr,Mfn2,Dnm3,Srcin1,Dpysl2,Pak3,Stk24,Bmpr2,Flrt2,Caprin1,Ncam1,Rims1,Robo1,Btbd3,Nedd4,Sh3gl2,Stxbp1,Klf7,Rims2,Slitrk5,Ss18l1,Enah,Mef2a,Unc5d,Dnm1l,Ube3a,Map1b,Golga4,Alcam,Celsr2,Sema7a,Cyfip2,Gas7,Camk2a,Flrt1,Kif5…	171116,362950,171297,25311,29704,24680,116671,140933,84685,50557,308409,301309,303113,54239,116647,171572,84027,289820,310519,84353,116478,79208,363875,305509,25567,83572,311860,25696,64476,171574,56029,25416,29433,361092,140590,299236,362173,24586,84556,58946,311462,25489,116743,25558,363243,116839,306152,192352,360891,309957,306534,114114,361585,29456,501069,79559,83465,315711,303073,85246,2540…
GO:0097090	2.49049768872156e-06	0.999999917575127	7	10	presynaptic membrane organization	BP	13581	880	Nlgn3,Pten,Nlgn1,Lrrtm4,Nrxn1,Nlgn2,Lrp4	171297,50557,116647,500219,60391,117096,83469
GO:0097061	2.52300752721751e-06	0.999999437670502	19	71	dendritic spine organization	BP	13581	880	Opa1,Nlgn3,Cdk5r1,Ppp1r9a,Pten,Nlgn1,Actr2,Epha5,Pafah1b1,Mfn2,Dnm3,Srcin1,Pak3,Caprin1,Dnm1l,Ube3a,Kalrn,Tiam1,Sipa1l1	171116,171297,116671,84685,50557,116647,289820,79208,83572,64476,171574,56029,29433,362173,114114,361585,84009,304109,246212
GO:0051962	2.60652777127772e-06	0.999998875941881	68	515	positive regulation of nervous system development	BP	13581	880	Opa1,Nlgn3,Dcc,Pacsin1,Prkca,Trpc5,Negr1,Ppp1r9a,Pten,Adgrb3,Jade2,Magi2,Adgrl3,Nlgn1,Gsk3b,Actr2,Slitrk3,Il6st,Ctnnb1,Kidins220,Rac1,Pafah1b1,Lrrtm4,LOC100909750,Vldlr,Grm5,Mfn2,Scarb2,Nrxn1,Pak3,Stk24,Rrn3,Bmpr2,Flrt2,Caprin1,Rims1,Cntn1,Nlgn2,Robo1,Grid2,Tmem30a,Lrrtm2,Rims2,Slitrk5,Ss18l1,Dnm1l,Vwc2l,Map1b,Golga4,Clstn1,Sema7a,Kif3c,Adgrl1,Flrt1,Ahi1,Htr7,Dpysl3,Kalrn,Camk1d,Tiam1,Timp2,Lrtm2…	171116,171297,25311,29704,24680,140933,59318,84685,50557,301309,303113,113970,170641,116647,84027,289820,310519,25205,84353,116478,363875,83572,500219,311860,25696,24418,64476,117106,60391,29433,361092,304714,140590,299236,362173,84556,117258,117096,58946,79220,300857,685472,116839,306152,192352,114114,501160,29456,501069,313717,315711,85248,65096,499308,308923,65032,25418,84009,307124,304109,295…
GO:0036465	2.61400321619409e-06	0.999999572765314	14	49	synaptic vesicle recycling	BP	13581	880	Nlgn3,Pacsin1,Amph,Fgf14,Nlgn1,Dnm3,Nlgn2,Sh3gl2,Syt7,Dnm1l,Btbd9,Stx1b,Dnajc6,Synj1	171297,29704,60668,63851,116647,171574,117096,116743,59267,114114,294318,24923,313409,85238
GO:1904062	2.64413504547423e-06	0.999998985720648	39	266	regulation of cation transmembrane transport	BP	13581	880	Prkce,Myo5a,Scn2b,Pdpk1,Kcnab2,Ehd3,Nlgn3,Dpp10,Ppargc1a,Pten,Fgf14,Nlgn1,Hcn1,Pde4d,Nipsnap2,Wnk3,Nos1,Akap6,Slc30a1,LOC100909750,Slc8a1,Gnb5,Nrxn1,Nlgn2,Nedd4,Cacnb4,Kcns2,Crhr1,Gpd1l,Kcng1,Cacng7,Cacng5,Homer1,Kcnj2,Scn3b,Scn1b,Slmap,Dlg1,Nedd4l	29340,25017,25349,81745,29738,192249,171297,363972,83516,50557,63851,116647,84390,24627,498174,317420,24598,64553,58976,311860,29715,83579,60391,117096,25489,58942,66022,58959,363159,296395,140728,140726,29546,29712,245956,29686,290533,25252,291553
GO:0097105	2.67295899670813e-06	0.99999996457073	6	7	presynaptic membrane assembly	BP	13581	880	Nlgn3,Pten,Nlgn1,Nrxn1,Nlgn2,Lrp4	171297,50557,116647,60391,117096,83469
GO:0060359	3.14218781253935e-06	0.999999000920586	28	157	response to ammonium ion	BP	13581	880	Gabrb2,Prkce,Cdk5r1,Chrm2,Chrnb2,Adgrl3,Gabrb3,Gsk3b,Abat,Mapk1,Csnk1a1,Htr1b,Nos1,Rgs8,Grin2a,Dpysl2,Tacr1,Gria1,Ncam1,Gabrg2,Chrm5,Hsp90aa1,Ube3a,Crhr1,Kalrn,Tiam1,Homer1,Htr2a	25451,29340,116671,81645,54239,170641,24922,84027,81632,116590,113927,25075,24598,54297,24409,25416,24807,50592,24586,29709,53949,299331,361585,58959,84009,304109,29546,29595
GO:0016079	3.38109458810853e-06	0.999999252527785	18	76	synaptic vesicle exocytosis	BP	13581	880	Nlgn1,Syt10,Apba1,Stx7,Rims4,Cadps,Rph3a,Rims1,Stxbp1,Rims2,Prepl,Syt7,Dnm1l,Syt9,Stx1b,Atp2a2,Adgrl1,Synj1	116647,60567,83589,60466,266976,26989,171039,84556,25558,116839,298771,59267,114114,60564,24923,29693,65096,85238
GO:0022898	3.69487412223731e-06	0.999998681679262	33	203	regulation of transmembrane transporter activity	BP	13581	880	Myo5a,Scn2b,Ehd3,Nlgn3,Prkca,Ppargc1a,Pten,Fgf14,Nlgn1,Hcn1,Pde4d,Nipsnap2,Wnk3,Akap6,Grm5,Gnb5,Nrxn1,Nlgn2,Hk1,Nedd4,Cacnb4,Kcns2,Crhr1,Gpd1l,Kcng1,Cacng7,Cacng5,Homer1,Scn3b,Scn1b,Slmap,Dlg1,Nedd4l	25017,25349,192249,171297,24680,83516,50557,63851,116647,84390,24627,498174,317420,64553,24418,83579,60391,117096,25058,25489,58942,66022,58959,363159,296395,140728,140726,29546,245956,29686,290533,25252,291553
GO:0001505	3.93569767192105e-06	0.99999864497041	31	183	regulation of neurotransmitter levels	BP	13581	880	Ppp1r9a,Lin7c,Nlgn1,Abat,Syt10,Nos1,Apba1,Stx7,Slc30a1,Gabra2,Rims4,Nrxn1,Kcnj10,Nrxn3,Cadps,Rph3a,Ap3m2,Rims1,Syn3,Ptprn2,Stxbp1,Rims2,Prepl,Syt7,Dnm1l,Syt9,Stx1b,Atp2a2,Adgrl1,Camk2a,Synj1	84685,60442,116647,81632,60567,24598,83589,60466,58976,289606,266976,60391,29718,116508,26989,171039,140667,84556,29130,29714,25558,116839,298771,59267,114114,60564,24923,29693,65096,25400,85238
GO:0051640	4.15645180863519e-06	0.999998105363388	60	463	organelle localization	BP	13581	880	Opa1,Myo5a,Pdpk1,Nlgn3,Pacsin1,Pten,Amph,Fgf14,Magi2,Nlgn1,Ttl,Actr2,Ctnnb1,Syt10,Apba1,Stx7,Pafah1b1,Exoc8,Rab27b,Mfn2,Dnm3,Hmces,Rims4,Nrxn1,Dpysl2,Cadps,Rph3a,Ap3m2,Ncam1,Rims1,Nlgn2,Sh3gl2,Stxbp1,Kpnb1,Lemd3,Rims2,Mef2a,Prepl,Syt7,Dnm1l,Btbd9,Map1b,Syt9,Pcdh17,Stx1b,Dnajc6,Atp2a2,Bicd1,Gosr1,Mis12,Kif3c,Crhr1,Adgrl1,Ap1ar,Ahi1,Synj1,Tacc1,Ptk2,Ntn1,Dlg1	171116,25017,81745,171297,29704,50557,60668,63851,113970,116647,171572,289820,84353,60567,83589,60466,83572,245709,84590,64476,171574,297428,266976,60391,25416,26989,171039,140667,24586,84556,117096,116743,25558,24917,680066,116839,309957,298771,59267,114114,294318,29456,60564,306055,24923,313409,29693,362466,94189,501706,85248,58959,65096,362037,308923,85238,306562,25614,114523,25252
GO:2000171	4.1792233984353e-06	0.9999994317045	12	34	negative regulation of dendrite development	BP	13581	880	Nlgn3,Trpc5,Pten,Asap1,Nlgn1,Gsk3b,Dnm3,Ube3a,RGD1307443,Fat3,Gsk3a,Ppp3ca	171297,140933,50557,314961,116647,84027,171574,361585,361244,191571,50686,24674
GO:0106027	4.47898538685431e-06	0.999998952280236	19	74	neuron projection organization	BP	13581	880	Opa1,Nlgn3,Cdk5r1,Ppp1r9a,Pten,Nlgn1,Actr2,Epha5,Pafah1b1,Mfn2,Dnm3,Srcin1,Pak3,Caprin1,Dnm1l,Ube3a,Kalrn,Tiam1,Sipa1l1	171116,171297,116671,84685,50557,116647,289820,79208,83572,64476,171574,56029,29433,362173,114114,361585,84009,304109,246212
GO:0046907	4.53813548363231e-06	0.999997479475337	132	1345	intracellular transport	BP	13581	880	Ap2a2,Myo5a,Mgrn1,Pdpk1,Ehd3,Nlgn3,Gnaq,Pacsin1,Erbb4,Cdk5r1,Tom1l2,Grk3,Zfyve9,Amph,Fgf14,Uhmk1,Tnpo2,Vps41,Mief1,Nlgn1,Vps26b,Gsk3b,Actr2,Mapk1,Ctnnb1,Atf2,Snx13,Tbc1d5,Vapb,Sort1,Ube2j1,Fam160a2,Nup50,Syngr1,Syt10,Rabgap1,Apba1,Mapk9,Stx7,LOC102555167,Pafah1b1,Cyld,Adar,Kif3b,LOC108349010,Rab14,Gak,Rabgap1l,Rab27b,Mfn2,Dnm3,Hmces,Scarb2,Zdhhc3,Rims4,Sprn,Dpysl2,Rbsn,Ppm1a,Cadps,Rph3a,Ap3m2,Rim…	81637,25017,302938,81745,192249,171297,81666,29704,59323,116671,360537,25372,313477,60668,63851,246332,304670,306991,315141,116647,300472,84027,289820,116590,84353,81647,362731,501088,60431,83576,297961,293343,25497,29205,60567,311911,83589,50658,60466,100126191,83572,312937,81635,296284,499690,94197,81659,304914,84590,64476,171574,297428,117106,301081,266976,541462,25416,312562,24666,26989,17103…
GO:0023061	4.59044833979632e-06	0.999997973668514	54	424	signal release	BP	13581	880	Prkce,Myo5a,Ppp1r9a,Lin7c,Nlgn1,Abat,Il6st,Selenot,Epha5,Syt10,Nos1,Apba1,Stx7,Slc30a1,Mfn2,Rims4,Nrxn1,Tacr1,Nrxn3,Cadps,Rph3a,Ap3m2,Acvr1c,Rims1,Nlgn2,Syn3,Arrb1,Ptprn2,Mcu,Stxbp1,Rims2,Prepl,Syt7,Dnm1l,Htr1a,Syt9,Irs1,Stx1b,Atp2a2,Ppp3cb,Crhr1,Adgrl1,Camk2a,Kalrn,Rfx3,Rasl10b,Tiam1,Egfr,Synj1,Oga,Ppp3ca,Htr2a,Acvr2a,Arhgef7	29340,25017,84685,60442,116647,81632,25205,365802,79208,60567,24598,83589,60466,58976,64476,266976,60391,24807,116508,26989,171039,140667,245921,84556,117096,29130,25387,29714,294560,25558,116839,298771,59267,114114,24473,60564,25467,24923,29693,24675,58959,65096,25400,84009,361746,303382,304109,24329,85238,154968,24674,29595,29263,114559
GO:0006469	4.68622075866016e-06	0.999998300831049	33	217	negative regulation of protein kinase activity	BP	13581	880	Pdpk1,Gnaq,Ppm1e,Prkca,Spred1,Pten,Dusp8,Smcr8,Gsk3b,Hipk3,Fem1a,Lrrtm4,LOC100909750,Adar,Prex1,Srcin1,Rb1,Prkar2a,Flrt2,Pkia,Prkar1a,Ptpn1,Gba,Dusp16,Ppm1f,Prkar1b,Flrt1,Dnaja3,Ptprj,Wars,Lrtm2,Dusp4,Lrrc4	81745,81666,360593,24680,296072,50557,361679,497918,84027,83617,316131,500219,311860,81635,311647,56029,24708,29699,299236,114906,25725,24697,684536,297682,287931,25521,499308,360481,29645,314442,680883,60587,641521
GO:0060996	4.92043760206158e-06	0.99999867637437	22	96	dendritic spine development	BP	13581	880	Opa1,Nlgn3,Cdk5r1,Ppp1r9a,Pten,Asap1,Nlgn1,Actr2,Epha5,Rac1,Pafah1b1,Mfn2,Dnm3,Srcin1,Pak3,Caprin1,Nlgn2,Dnm1l,Ube3a,Kalrn,Tiam1,Sipa1l1	171116,171297,116671,84685,50557,314961,116647,289820,79208,363875,83572,64476,171574,56029,29433,362173,117096,114114,361585,84009,304109,246212
GO:1902803	5.80013192460695e-06	0.999999255565002	11	33	regulation of synaptic vesicle transport	BP	13581	880	Fgf14,Nlgn1,Rims4,Rims1,Stxbp1,Rims2,Prepl,Dnm1l,Btbd9,Stx1b,Atp2a2	63851,116647,266976,84556,25558,116839,298771,114114,294318,24923,29693
GO:0072657	5.96839307177909e-06	0.999997398162845	51	391	protein localization to membrane	BP	13581	880	Gpr158,Myo5a,Pdpk1,Ehd3,Dpp10,Pacsin1,Cdk5r1,Magi2,Lin7c,Mief1,Nlgn1,Arl5a,Rac1,Wnk3,Stx7,Fam126a,Lrrtm4,Dlg2,Mpp5,Gak,Nrxn1,Nlgn2,Hspa4,Chm,Pacs1,Stxbp1,Tub,Ank1,Zdhhc23,Hsp90aa1,Htr1a,Rab3ip,Golga4,Zdhhc22,Stx1b,Camk2g,Ar,Camk2a,Lrp4,Rapgef6,Dnaja3,Kalrn,Arhgef9,Tiam1,Egfr,Agk,Oga,Scn3b,Lrrc4,Slmap,Dlg1	291352,25017,81745,192249,363972,29704,116671,113970,60442,315141,116647,117050,363875,317420,60466,499975,500219,64053,314259,81659,60391,117096,266759,24942,171444,25558,25609,306570,363783,299331,24473,29885,501069,299211,24923,171140,24208,25400,83469,303141,360481,84009,66013,304109,24329,502749,154968,245956,641521,290533,25252
GO:0099565	6.70850169646421e-06	0.999998078956118	23	109	chemical synaptic transmission, postsynaptic	BP	13581	880	Nlgn3,Grid1,Ppp1r9a,Pten,Chrnb2,Gabrb3,Nlgn1,Gsk3b,Celf4,Abat,Grin3a,Grin2a,Grm5,Nrxn1,Grik3,Gria1,Rims1,Nlgn2,Grid2,Glra2,Rims2,Stx1b,Ppp3ca	171297,79219,84685,50557,54239,24922,116647,84027,307540,81632,191573,24409,24418,60391,298521,50592,84556,117096,79220,24397,116839,24923,24674
GO:0007610	6.87514794986307e-06	0.999996511542457	72	598	behavior	BP	13581	880	Prkce,Myo5a,Nlgn3,Gnaq,Grid1,Prkca,Negr1,Pten,Adgrb3,Abi2,Amph,Fgf14,Chrnb2,Adgrl3,Grm7,Nlgn1,Actr2,Hcn1,Abat,Pde4d,Htr1b,Adcy1,Tnr,Clcn3,Nos1,Apba1,Eif4ebp2,Pafah1b1,LOC100909750,Nr2c2,Strn,Grin2a,Grm5,Kras,Nrxn1,Kcnj10,Tacr1,Nrxn3,Gria1,Kcnma1,Ncam1,Nlgn2,Gabrg2,Slitrk5,Mapk10,Sobp,Btbd9,Htr1a,Crebrf,Cacnb4,Rnf180,Synpo,Pcdh17,Cntnap4,Mmp17,Prkar1b,Slc8a2,Aplp2,Ar,Ppp3cb,Crhr1,Ahi1,Htr7,Jph4,Ka…	29340,25017,171297,81666,79219,24680,59318,50557,301309,286928,60668,63851,54239,170641,81672,116647,289820,84390,81632,24627,25075,305509,25567,84360,24598,83589,361845,83572,311860,50659,29149,24409,24418,24525,60391,29718,24807,116508,50592,83731,24586,117096,29709,306152,25272,309860,294318,24473,303016,58942,685384,60324,306055,307865,288626,25521,140447,64312,24208,24675,58959,308923,65032,…
GO:0010976	6.95673499348748e-06	0.999997065580594	44	291	positive regulation of neuron projection development	BP	13581	880	Opa1,Nlgn3,Dcc,Pacsin1,Trpc5,Negr1,Ppp1r9a,Magi2,Nlgn1,Gsk3b,Actr2,Kidins220,Rac1,Pafah1b1,LOC100909750,Vldlr,Mfn2,Scarb2,Pak3,Stk24,Rrn3,Bmpr2,Caprin1,Rims1,Cntn1,Nlgn2,Robo1,Tmem30a,Rims2,Ss18l1,Dnm1l,Map1b,Golga4,Sema7a,Kif3c,Ahi1,Htr7,Dpysl3,Kalrn,Camk1d,Tiam1,Ntn1,Scn1b,Nedd4l	171116,171297,25311,29704,140933,59318,84685,113970,116647,84027,289820,116478,363875,83572,311860,25696,64476,117106,29433,361092,304714,140590,362173,84556,117258,117096,58946,300857,116839,192352,114114,29456,501069,315711,85248,308923,65032,25418,84009,307124,304109,114523,29686,291553
GO:0098660	7.41659516223405e-06	0.99999612548448	79	679	inorganic ion transmembrane transport	BP	13581	880	Gabrb2,Opa1,Prkce,Xpr1,Myo5a,Letm1,Scn2b,Pdpk1,Kcnab2,Ehd3,Dpp10,Trpc5,Pten,Kcnq2,Fgf14,Gabra3,Gabrb3,Hcn1,Slc36a1,Pde4d,Grin3a,Ankh,Nipsnap2,Slc9a7,Clcn3,Wnk3,Nos1,Akap6,Pcyox1,Slc30a1,LOC100909750,Atp2c1,Ero1a,Slc8a1,Gabra2,Grin2a,Grm5,Atp2b3,Gnb5,Hcn2,Kcnj10,Grik3,Rasa3,Atp6v0e2,Nalcn,Kcnma1,Slc25a23,Gabrg2,Kcnh5,Nedd4,Mcu,Slc24a3,Glra2,Kcnj3,Cacnb4,Kcnk9,Atp6v1a,Atp2b1,Kcnj12,Slc8a2,Gabrg3,At…	25451,171116,29340,289424,25017,305457,25349,81745,29738,192249,363972,140933,50557,170848,63851,24947,24922,84390,155205,24627,191573,114506,498174,317170,84360,317420,24598,64553,246302,58976,311860,170699,171562,29715,289606,24409,24418,29599,83579,114244,29718,298521,29372,436582,266760,83731,301113,29709,171146,25489,294560,85267,24397,50599,58942,84429,685232,29598,117052,140447,79211,29693…
GO:0061024	7.81360332064017e-06	0.999996159424482	64	537	membrane organization	BP	13581	880	Opa1,Letm1,Nlgn3,Pacsin1,Pten,Magi2,Vps41,Asap1,Nlgn1,Gsk3b,Atf2,Tbc1d5,Vapb,Rac1,Syngr1,Zmpste24,Syt10,Clcn3,Rabgap1,Stx7,Pafah1b1,Lrrtm4,Dlg2,Mpp5,Rab14,Sptb,Gak,Vcpip1,Rabgap1l,Mfn2,Dnm3,Nrxn1,Rbsn,Elmo1,Rph3a,Rims1,Nlgn2,Stxbp6,Hspa4,Tmem30a,Stxbp1,Lemd3,Hsp90aa1,Syt7,Dnm1l,Tgfbrap1,Htr1a,Syt9,Osbpl8,Stx1b,Atp2a2,Gosr1,Ar,Sec23a,Camk2a,Lrp4,Dnaja3,Tbc1d14,Dhcr24,Them4,Agk,Gsk3a,Lrrc4,Dlg1	171116,305457,171297,29704,50557,113970,306991,314961,116647,84027,81647,501088,60431,363875,29205,313564,60567,84360,311911,60466,83572,500219,64053,314259,94197,314251,81659,286761,304914,64476,171574,60391,312562,361251,171039,84556,117096,362734,266759,300857,25558,680066,299331,59267,114114,301373,24473,60564,314824,24923,29693,94189,24208,58817,25400,83469,360481,360956,298298,361992,502749…
GO:0099068	8.00932042641116e-06	0.999999680243105	7	10	postsynapse assembly	BP	13581	880	Nlgn3,Pten,Magi2,Nlgn1,Nrxn1,Nlgn2,Lrp4	171297,50557,113970,116647,60391,117096,83469
GO:0120036	8.34234385168803e-06	0.999995126722524	128	1176	plasma membrane bounded cell projection organization	BP	13581	880	Opa1,Nckap1,Rbfox2,Ehd3,Nlgn3,Dcc,Ptprg,Pacsin1,Prkca,Cdk5r1,Trpc5,Negr1,Dnal1,Ppp1r9a,Pten,Adgrb3,Abi2,Jade2,Chrnb2,Uhmk1,Magi2,Asap1,Nlgn1,Ttl,Gsk3b,Actr2,Fry,Slitrk3,Ctnnb1,Kidins220,Nudcd3,Grin3a,Epha5,Rac1,Ttc17,Adcy1,Tnr,Mapk9,Pafah1b1,LOC100909750,Cyld,Vldlr,Prex1,Gak,Strn,Mfn2,Trip11,Dnm3,Scarb2,Srcin1,Nrxn1,Dpysl2,Pak3,Rb1,Ncam2,Stk24,Rrn3,Bmpr2,Flrt2,Ttbk2,Caprin1,Ncam1,Rims1,Cntn1,Nlgn…	171116,58823,362950,192249,171297,25311,171357,29704,24680,116671,140933,59318,685664,84685,50557,301309,286928,303113,54239,246332,113970,314961,116647,171572,84027,289820,304244,310519,84353,116478,100125378,191573,79208,363875,311224,305509,25567,50658,83572,311860,312937,25696,311647,81659,29149,64476,314393,171574,117106,56029,60391,25416,29433,24708,288280,361092,304714,140590,299236,311349…
GO:0097091	8.63834386279613e-06	0.999999600033155	7	11	synaptic vesicle clustering	BP	13581	880	Nlgn3,Pten,Magi2,Nlgn1,Nrxn1,Nlgn2,Pcdh17	171297,50557,113970,116647,60391,117096,306055
GO:0032409	9.22575677593506e-06	0.999996543154255	33	212	regulation of transporter activity	BP	13581	880	Myo5a,Scn2b,Ehd3,Nlgn3,Prkca,Ppargc1a,Pten,Fgf14,Nlgn1,Hcn1,Pde4d,Nipsnap2,Wnk3,Akap6,Grm5,Gnb5,Nrxn1,Nlgn2,Hk1,Nedd4,Cacnb4,Kcns2,Crhr1,Gpd1l,Kcng1,Cacng7,Cacng5,Homer1,Scn3b,Scn1b,Slmap,Dlg1,Nedd4l	25017,25349,192249,171297,24680,83516,50557,63851,116647,84390,24627,498174,317420,64553,24418,83579,60391,117096,25058,25489,58942,66022,58959,363159,296395,140728,140726,29546,245956,29686,290533,25252,291553
GO:0033036	9.66280515342525e-06	0.999993630175083	207	2288	macromolecule localization	BP	13581	880	Gpr158,Ap2a2,Prkce,Myo5a,Nckap1,Pdpk1,Kcnab2,Ehd3,Nlgn3,Dpp10,Gnaq,Pacsin1,Erbb4,Prkca,Akap2,Cdk5r1,Tom1l2,Grk3,Zfyve9,Tvp23a,Uhmk1,Magi2,Lin7c,Tnpo2,Vps41,Mief1,Nlgn1,Vps26b,Gsk3b,Hcn1,Abat,Mapk1,Ctnnb1,Chst11,Arl5a,Selenot,Snx13,Tbc1d5,Nudcd3,Epha5,Sort1,Rac1,Ube2j1,Fam160a2,Nup50,Syngr1,Tomm70,Tnks,Wipi2,Rabgap1,Wnk3,Nos1,Apba1,Mapk9,Akap6,Stx7,Nacc2,LOC102555167,Pafah1b1,Fam126a,Lrrtm4,Dlg2,P…	291352,81637,29340,25017,58823,81745,29738,192249,171297,363972,81666,29704,59323,24680,298024,116671,360537,25372,313477,360467,246332,113970,60442,304670,306991,315141,116647,300472,84027,84390,81632,116590,84353,314694,117050,365802,362731,501088,100125378,79208,83576,363875,297961,293343,25497,29205,304017,290794,288498,311911,317420,24598,83589,50658,64553,60466,296583,100126191,83572,499975…
GO:0016043	9.69871759265656e-06	0.999993267189673	372	4475	cellular component organization	BP	13581	880	Abr,Phf20,Pip4k2b,Opa1,Prkce,Myo5a,Trim37,Letm1,Nckap1,Rbfox2,Pdpk1,Kcnab2,Ehd3,Nlgn3,Gnaq,Dcc,Pi4k2a,Extl3,Ptprg,Spock2,Pacsin1,Usp22,Erbb4,Gnb1,Ppm1e,Prkca,Akap2,Gna11,Csnk1g3,Crk,Cdk5r1,Tom1l2,Trpc5,Negr1,Frmpd4,Dnal1,Ppp1r9a,Zfyve9,Ppargc1a,Pten,Opa3,Adgrb3,Abi2,Amph,Lrrc8a,Arhgap26,NEWGENE_1306210,Jade2,Smcr8,Chrnb2,Uhmk1,Palm2,11-Sep,Magi2,Etf1,Adgrl3,Vps41,Asap1,Mief1,Nlgn1,Ttl,Rnf4,Gsk3b,…	287537,311575,89812,171116,29340,25017,360592,305457,58823,362950,81745,29738,192249,171297,81666,25311,114554,56819,171357,361840,29704,303201,59323,24400,360593,24680,298024,81662,64823,54245,116671,360537,140933,59318,302656,685664,84685,313477,83516,50557,308409,301309,286928,60668,311846,307459,361217,303113,497918,54239,246332,103692368,305227,113970,307503,170641,306991,314961,315141,11664…
GO:2000807	1.07674485373365e-05	0.99999971060801	6	8	regulation of synaptic vesicle clustering	BP	13581	880	Nlgn3,Pten,Magi2,Nlgn1,Nlgn2,Pcdh17	171297,50557,113970,116647,117096,306055
GO:0060627	1.12563927668786e-05	0.999994760130219	53	409	regulation of vesicle-mediated transport	BP	13581	880	Abr,Myo5a,Pdpk1,Pacsin1,Prkca,Pten,Amph,Fgf14,Magi2,Vps41,Nlgn1,Mapk1,Tbc1d5,Syt10,Rabgap1,Cd47,Rab14,Rabgap1l,Rab27b,Rims4,Aak1,Cadps,Rph3a,Ncam1,Rims1,Stxbp6,Arrb1,Lrrtm2,Sh3gl2,Stxbp1,Tub,Rims2,Add1,Prepl,Syt7,Dnm1l,Ptpn1,Btbd9,Syt9,Stx1b,Dnajc6,Atp2a2,Bicd1,Kif3a,Gosr1,Crhr1,Ahi1,Camk1d,Tbc1d14,Synj1,Ptk2,Ppp3ca,Nedd4l	287537,25017,81745,29704,24680,50557,60668,63851,113970,306991,116647,116590,501088,60567,311911,29364,94197,304914,84590,266976,500244,26989,171039,24586,84556,362734,25387,685472,116743,25558,25609,116839,24170,298771,59267,114114,24697,294318,60564,24923,313409,29693,362466,84392,94189,58959,308923,307124,360956,85238,25614,24674,291553
GO:0061003	1.21597504745704e-05	0.999998832879006	9	20	positive regulation of dendritic spine morphogenesis	BP	13581	880	Opa1,Actr2,Pafah1b1,Mfn2,Pak3,Caprin1,Dnm1l,Kalrn,Tiam1	171116,289820,83572,64476,29433,362173,114114,84009,304109
GO:0050774	1.54239504863419e-05	0.999998710407868	8	18	negative regulation of dendrite morphogenesis	BP	13581	880	Nlgn3,Trpc5,Pten,Nlgn1,Gsk3b,Dnm3,Ube3a,Ppp3ca	171297,140933,50557,116647,84027,171574,361585,24674
GO:0007210	1.54516369640651e-05	0.999999271947523	6	12	serotonin receptor signaling pathway	BP	13581	880	Htr1b,Htr5a,Htr1a,Htr7,Htr4,Htr2a	25075,25689,24473,65032,25324,29595
GO:0098664	1.54516369640651e-05	0.999999271947523	6	12	G-protein coupled serotonin receptor signaling pathway	BP	13581	880	Htr1b,Htr5a,Htr1a,Htr7,Htr4,Htr2a	25075,25689,24473,65032,25324,29595
GO:0055085	1.55180074675579e-05	0.999990804449906	113	1102	transmembrane transport	BP	13581	880	Slc7a14,Gabrb2,Opa1,Prkce,Xpr1,Myo5a,Letm1,Scn2b,Pdpk1,Kcnab2,Ehd3,Nlgn3,Dpp10,Grid1,Prkca,Trpc5,Ppargc1a,Pten,Lrrc8a,Kcnq2,Fgf14,Abcb7,Chrnb2,Gabra3,Gabrb3,Nlgn1,Hcn1,Slc36a1,Pde4d,Grin3a,Ankh,Nipsnap2,Mfsd1,Slc9a7,Clcn3,Wnk3,Nos1,Akap6,Pcyox1,Slc30a1,Svop,LOC100909750,Atp2c1,Ero1a,Slc8a1,Slc30a9,Gabra2,Grin2a,Grm5,Atp2b3,Gnb5,Nrxn1,Hcn2,Kcnj10,Grik3,Rasa3,Atp6v0e2,Gria1,Nalcn,Kcnma1,Slc38a1,Sfx…	499587,25451,171116,29340,289424,25017,305457,25349,81745,29738,192249,171297,363972,79219,24680,140933,83516,50557,311846,170848,63851,302395,54239,24947,24922,116647,84390,155205,24627,191573,114506,498174,361957,317170,84360,317420,24598,64553,246302,58976,171442,311860,170699,171562,29715,498358,289606,24409,24418,29599,83579,60391,114244,29718,298521,29372,436582,50592,266760,83731,170567,26…
GO:0060999	1.67359679716137e-05	0.999996742733072	14	50	positive regulation of dendritic spine development	BP	13581	880	Opa1,Nlgn3,Ppp1r9a,Nlgn1,Actr2,Rac1,Pafah1b1,Mfn2,Pak3,Caprin1,Nlgn2,Dnm1l,Kalrn,Tiam1	171116,171297,84685,116647,289820,363875,83572,64476,29433,362173,117096,114114,84009,304109
GO:0030030	1.73178218559216e-05	0.999989324437155	128	1195	cell projection organization	BP	13581	880	Opa1,Nckap1,Rbfox2,Ehd3,Nlgn3,Dcc,Ptprg,Pacsin1,Prkca,Cdk5r1,Trpc5,Negr1,Dnal1,Ppp1r9a,Pten,Adgrb3,Abi2,Jade2,Chrnb2,Uhmk1,Magi2,Asap1,Nlgn1,Ttl,Gsk3b,Actr2,Fry,Slitrk3,Ctnnb1,Kidins220,Nudcd3,Grin3a,Epha5,Rac1,Ttc17,Adcy1,Tnr,Mapk9,Pafah1b1,LOC100909750,Cyld,Vldlr,Prex1,Gak,Strn,Mfn2,Trip11,Dnm3,Scarb2,Srcin1,Nrxn1,Dpysl2,Pak3,Rb1,Ncam2,Stk24,Rrn3,Bmpr2,Flrt2,Ttbk2,Caprin1,Ncam1,Rims1,Cntn1,Nlgn…	171116,58823,362950,192249,171297,25311,171357,29704,24680,116671,140933,59318,685664,84685,50557,301309,286928,303113,54239,246332,113970,314961,116647,171572,84027,289820,304244,310519,84353,116478,100125378,191573,79208,363875,311224,305509,25567,50658,83572,311860,312937,25696,311647,81659,29149,64476,314393,171574,117106,56029,60391,25416,29433,24708,288280,361092,304714,140590,299236,311349…
GO:0097120	1.74814405400783e-05	0.999997811449151	10	27	receptor localization to synapse	BP	13581	880	Nlgn1,Stx7,Dlg2,Anks1b,Nrxn1,Stx1b,Camk2a,Kif5a,Kalrn,Dlg1	116647,60466,64053,314721,60391,24923,25400,314906,84009,25252
GO:0007158	1.75059920564877e-05	0.999999485042952	6	8	neuron cell-cell adhesion	BP	13581	880	Nlgn3,Cdk5r1,Nlgn1,Tnr,Nrxn1,Nlgn2	171297,116671,116647,25567,60391,117096
GO:0051965	1.90641953219196e-05	0.999995470218601	17	65	positive regulation of synapse assembly	BP	13581	880	Nlgn3,Prkca,Adgrb3,Adgrl3,Nlgn1,Slitrk3,Lrrtm4,Nrxn1,Flrt2,Nlgn2,Grid2,Lrrtm2,Slitrk5,Clstn1,Adgrl1,Flrt1,Lrtm2	171297,24680,301309,170641,116647,310519,500219,60391,299236,117096,79220,685472,306152,313717,65096,499308,680883
GO:0018210	1.9641411715613e-05	0.999994117487986	22	109	peptidyl-threonine modification	BP	13581	880	Pdpk1,Prkca,Cdk5r1,Spred1,Trpc5,Gsk3b,Mapk1,Hipk3,Tnks,Wnk3,Dyrk1a,Acvr1b,Galnt13,Grk2,Galnt1,Hk1,Camk2g,Camk2a,Camk1d,Camkk2,AABR07025368.1,Gsk3a	81745,24680,116671,296072,140933,84027,116590,83617,290794,317420,25255,29381,311039,25238,79214,25058,171140,25400,307124,83506,361142,50686
GO:0033673	2.00038346641073e-05	0.999992152902844	33	232	negative regulation of kinase activity	BP	13581	880	Pdpk1,Gnaq,Ppm1e,Prkca,Spred1,Pten,Dusp8,Smcr8,Gsk3b,Hipk3,Fem1a,Lrrtm4,LOC100909750,Adar,Prex1,Srcin1,Rb1,Prkar2a,Flrt2,Pkia,Prkar1a,Ptpn1,Gba,Dusp16,Ppm1f,Prkar1b,Flrt1,Dnaja3,Ptprj,Wars,Lrtm2,Dusp4,Lrrc4	81745,81666,360593,24680,296072,50557,361679,497918,84027,83617,316131,500219,311860,81635,311647,56029,24708,29699,299236,114906,25725,24697,684536,297682,287931,25521,499308,360481,29645,314442,680883,60587,641521
GO:0051348	2.05913188362984e-05	0.99999164748715	35	257	negative regulation of transferase activity	BP	13581	880	Pdpk1,Gnaq,Ppm1e,Prkca,Spred1,Pten,Dusp8,Smcr8,Gsk3b,Hipk3,Nipsnap2,Fem1a,Lrrtm4,LOC100909750,Adar,Prex1,Srcin1,Rb1,Prkar2a,Flrt2,Pkia,Prkar1a,Ptpn1,Gba,Dusp16,Ppm1f,Prkar1b,Flrt1,Dnaja3,Ptprj,Wars,Lrtm2,Gsk3a,Dusp4,Lrrc4	81745,81666,360593,24680,296072,50557,361679,497918,84027,83617,498174,316131,500219,311860,81635,311647,56029,24708,29699,299236,114906,25725,24697,684536,297682,287931,25521,499308,360481,29645,314442,680883,50686,60587,641521
GO:0000902	2.10551379463402e-05	0.999987702246471	98	825	cell morphogenesis	BP	13581	880	Opa1,Rbfox2,Nlgn3,Dcc,Pacsin1,Prkca,Csnk1g3,Crk,Cdk5r1,Trpc5,Ppp1r9a,Pten,Adgrb3,Jade2,Chrnb2,Palm2,Nlgn1,Ttl,Gsk3b,Actr2,Fry,Slitrk3,Ctnnb1,Kidins220,Epha5,Rac1,Csnk1a1,Adcy1,Tnr,Ttc3,Mapk9,Pdzd8,Pafah1b1,LOC100909750,Cadm1,Vldlr,Prex1,Mfn2,Dnm3,Srcin1,Dpysl2,Pak3,Rb1,Stk24,Bmpr2,Flrt2,Ttbk2,Caprin1,Ncam1,Rims1,Robo1,Btbd3,Nedd4,Sh3gl2,Stxbp1,Klf7,Rims2,Slitrk5,Ss18l1,Enah,Mef2a,Add1,Unc5d,Dnm1l…	171116,362950,171297,25311,29704,24680,64823,54245,116671,140933,84685,50557,301309,303113,54239,103692368,116647,171572,84027,289820,304244,310519,84353,116478,79208,363875,113927,305509,25567,360702,50658,308000,83572,311860,363058,25696,311647,64476,171574,56029,25416,29433,24708,361092,140590,299236,311349,362173,24586,84556,58946,311462,25489,116743,25558,363243,116839,306152,192352,360891,3…
GO:0042220	2.30614922187214e-05	0.99999463085626	16	68	response to cocaine	BP	13581	880	Chrnb2,Adgrl3,Abat,Htr1b,Nos1,Grin2a,Dpysl2,Gria1,Ncam1,Hsp90aa1,Ube3a,Crhr1,Kalrn,Tiam1,Homer1,Htr2a	54239,170641,81632,25075,24598,24409,25416,50592,24586,299331,361585,58959,84009,304109,29546,29595
GO:0017156	2.56766462206401e-05	0.999992639461964	20	104	calcium ion regulated exocytosis	BP	13581	880	Nlgn1,Syt10,Apba1,Stx7,Rims4,Cadps,Rph3a,Rims1,Stxbp1,Rims2,Prepl,Syt7,Dnm1l,Syt9,Stx1b,Atp2a2,Ppp3cb,Adgrl1,Synj1,Ppp3ca	116647,60567,83589,60466,266976,26989,171039,84556,25558,116839,298771,59267,114114,60564,24923,29693,24675,65096,85238,24674
GO:0007198	2.74613814973926e-05	0.999999721356214	4	5	adenylate cyclase-inhibiting serotonin receptor signaling pathway	BP	13581	880	Htr1b,Htr5a,Htr1a,Htr7	25075,25689,24473,65032
GO:2000300	2.74985903235333e-05	0.999996795246476	9	25	regulation of synaptic vesicle exocytosis	BP	13581	880	Nlgn1,Rims4,Rims1,Stxbp1,Rims2,Prepl,Dnm1l,Stx1b,Atp2a2	116647,266976,84556,25558,116839,298771,114114,24923,29693
GO:0097104	2.78049173283749e-05	0.999999107933386	6	8	postsynaptic membrane assembly	BP	13581	880	Nlgn3,Magi2,Nlgn1,Nrxn1,Nlgn2,Lrp4	171297,113970,116647,60391,117096,83469
GO:2001257	2.84014570261475e-05	0.999990902145499	23	131	regulation of cation channel activity	BP	13581	880	Myo5a,Ehd3,Nlgn3,Ppargc1a,Fgf14,Nlgn1,Hcn1,Pde4d,Nipsnap2,Akap6,Gnb5,Nrxn1,Nlgn2,Cacnb4,Kcns2,Crhr1,Kcng1,Cacng7,Cacng5,Homer1,Slmap,Dlg1,Nedd4l	25017,192249,171297,83516,63851,116647,84390,24627,498174,64553,83579,60391,117096,58942,66022,58959,296395,140728,140726,29546,290533,25252,291553
GO:0006812	3.52750012805473e-05	0.999978900687863	98	965	cation transport	BP	13581	880	Opa1,Prkce,Myo5a,Letm1,Scn2b,Pdpk1,Kcnab2,Ehd3,Nlgn3,Dpp10,Gnaq,Trpc5,Ppargc1a,Pten,Kcnq2,Fgf14,Chrnb2,Nlgn1,Hcn1,Abat,Ctnnb1,Slc36a1,Pde4d,Grin3a,Htr1b,Nipsnap2,Armc1,Slc9a7,Wnk3,Nos1,Akap6,Slc30a1,LOC100909750,Atp2c1,Ero1a,Slc8a1,Slc30a9,Akt3,Grin2a,Atp2b3,Gnb5,Nrxn1,Hcn2,Kcnj10,Grik3,Rasa3,Atp6v0e2,Nalcn,Kcnma1,Slc38a1,Cntn1,Nlgn2,Slc25a23,Slc36a4,Kcnh5,Nedd4,Mcu,Slc24a3,Ireb2,Chrm5,Ank1,Kcnj3…	171116,29340,25017,305457,25349,81745,29738,192249,171297,363972,81666,140933,83516,50557,170848,63851,54239,116647,84390,81632,84353,155205,24627,191573,25075,498174,294948,317170,317420,24598,64553,58976,311860,170699,171562,29715,498358,29414,24409,29599,83579,60391,114244,29718,298521,29372,436582,266760,83731,170567,117258,117096,301113,315439,171146,25489,294560,85267,64831,53949,306570,505…
GO:0017158	3.7236995690676e-05	0.999991391765778	15	67	regulation of calcium ion-dependent exocytosis	BP	13581	880	Nlgn1,Syt10,Rims4,Cadps,Rph3a,Rims1,Stxbp1,Rims2,Prepl,Syt7,Dnm1l,Syt9,Stx1b,Atp2a2,Ppp3ca	116647,60567,266976,26989,171039,84556,25558,116839,298771,59267,114114,60564,24923,29693,24674
GO:0007420	4.07545109278877e-05	0.999976481157866	84	740	brain development	BP	13581	880	Abr,Foxo3,Rbfox2,Gnaq,Ptprg,Erbb4,Cdk5r1,Ppargc1a,Pten,LOC103693780,Chrnb2,Adgrl3,Gsk3b,Abat,Ctnnb1,Pcdh9,Epha5,Rac1,Cadm2,Tnr,Pafah1b1,LOC100909750,Arnt2,Cadm1,Slc8a1,Atrn,Akt3,Vldlr,Zfp148,Gak,Nr2c2,Grin2a,Ndst1,Atp2b3,Kras,Nrxn1,Hcn2,Dpysl2,Rph3a,Bmpr2,Mdga1,Ttbk2,Acvr1c,Ncam1,Cntn1,Nlgn2,Htr5a,Robo1,Grid2,Btbd3,Dscaml1,Ireb2,Slitrk5,Rbpj,Pgap1,Ak4,Frs2,Aars,Atp2b1,Sos1,Afdn,Slc8a2,Apaf1,Aplp2…	287537,294515,362950,81666,171357,59323,116671,83516,50557,360975,54239,170641,84027,81632,84353,306091,79208,363875,360687,25567,83572,311860,25243,363058,29715,83526,29414,25696,58820,81659,50659,24409,29633,29599,24525,60391,114244,25416,171039,140590,309659,311349,245921,24586,117258,117096,25689,58946,79220,311462,315615,64831,306152,679028,316400,29223,314850,292023,29598,313845,26955,14044…
GO:0007417	4.0821491338409e-05	0.999975349978041	101	934	central nervous system development	BP	13581	880	Abr,Foxo3,Rbfox2,Nlgn3,Gnaq,Dcc,Ptprg,Erbb4,Prkca,Cdk5r1,Ppargc1a,Pten,LOC103693780,Chrnb2,Adgrl3,Gsk3b,Abat,Mapk1,Il6st,Ctnnb1,Pcdh9,Epha5,Rac1,Cadm2,Tnr,Mapk9,Pafah1b1,LOC100909750,Arnt2,Cadm1,Acvr1b,Slc8a1,Atrn,Akt3,Vldlr,Zfp148,Gak,Nr2c2,Grin2a,Ndst1,Atp2b3,Kras,Nrxn1,Hcn2,Kcnj10,Dpysl2,Rph3a,Bmpr2,Gria1,Mdga1,Ttbk2,Acvr1c,Ncam1,Cntn1,Nlgn2,Htr5a,Robo1,Grid2,Btbd3,Dscaml1,Ireb2,Glra2,Slitrk5,…	287537,294515,362950,171297,81666,25311,171357,59323,24680,116671,83516,50557,360975,54239,170641,84027,81632,116590,25205,84353,306091,79208,363875,360687,25567,50658,83572,311860,25243,363058,29381,29715,83526,29414,25696,58820,81659,50659,24409,29633,29599,24525,60391,114244,29718,25416,171039,140590,50592,309659,311349,245921,24586,117258,117096,25689,58946,79220,311462,315615,64831,24397,306…
GO:0061002	4.92881365356841e-05	0.999998658654147	5	7	negative regulation of dendritic spine morphogenesis	BP	13581	880	Nlgn3,Pten,Nlgn1,Dnm3,Ube3a	171297,50557,116647,171574,361585
GO:0071840	5.26511714110324e-05	0.999961211567637	374	4599	cellular component organization or biogenesis	BP	13581	880	Abr,Phf20,Pip4k2b,Opa1,Prkce,Myo5a,Trim37,Letm1,Nckap1,Rbfox2,Pdpk1,Kcnab2,Ehd3,Nlgn3,Gnaq,Dcc,Pi4k2a,Extl3,Ptprg,Spock2,Pacsin1,Usp22,Erbb4,Gnb1,Ppm1e,Prkca,Akap2,Gna11,Csnk1g3,Crk,Cdk5r1,Tom1l2,Trpc5,Negr1,Frmpd4,Dnal1,Ppp1r9a,Zfyve9,Ppargc1a,Pten,Opa3,Adgrb3,Abi2,Amph,Lrrc8a,Arhgap26,NEWGENE_1306210,Jade2,Smcr8,Chrnb2,Uhmk1,Palm2,11-Sep,Magi2,Etf1,Adgrl3,Vps41,Asap1,Mief1,Nlgn1,Ttl,Rnf4,Gsk3b,…	287537,311575,89812,171116,29340,25017,360592,305457,58823,362950,81745,29738,192249,171297,81666,25311,114554,56819,171357,361840,29704,303201,59323,24400,360593,24680,298024,81662,64823,54245,116671,360537,140933,59318,302656,685664,84685,313477,83516,50557,308409,301309,286928,60668,311846,307459,361217,303113,497918,54239,246332,103692368,305227,113970,307503,170641,306991,314961,315141,11664…
GO:0060079	5.27213442238091e-05	0.999984113013697	20	100	excitatory postsynaptic potential	BP	13581	880	Nlgn3,Grid1,Ppp1r9a,Pten,Chrnb2,Nlgn1,Gsk3b,Celf4,Grin3a,Grin2a,Nrxn1,Grik3,Gria1,Rims1,Nlgn2,Grid2,Glra2,Rims2,Stx1b,Ppp3ca	171297,79219,84685,50557,54239,116647,84027,307540,191573,24409,60391,298521,50592,84556,117096,79220,24397,116839,24923,24674
GO:0048488	5.79543850497747e-05	0.999989893071199	11	41	synaptic vesicle endocytosis	BP	13581	880	Nlgn3,Pacsin1,Amph,Nlgn1,Dnm3,Nlgn2,Sh3gl2,Dnm1l,Btbd9,Dnajc6,Synj1	171297,29704,60668,116647,171574,117096,116743,114114,294318,313409,85238
GO:0006461	6.38181153844375e-05	0.999960414225485	105	1084	protein complex assembly	BP	13581	880	Opa1,Prkce,Letm1,Nckap1,Kcnab2,Ehd3,Gnaq,Gnb1,Akap2,Gna11,Crk,Dnal1,Ppp1r9a,Zfyve9,Abi2,Chrnb2,11-Sep,Magi2,Vps41,Asap1,Nlgn1,Rnf4,Gsk3b,Actr2,Hcn1,Ctnnb1,Pde4d,Nacc1,Rac1,Ttc17,Add2,Apba1,Mapk9,Nacc2,LOC100909750,Cyld,Ikzf5,Exoc8,Sptb,Prex1,Zfp148,Grin2a,Dnm3,Nrxn1,Kcnj10,Ppm1a,Pak3,Prkar2a,Cadps,Rrn3,Dync1li1,Kcnma1,Acvr1c,Ncam1,Rims1,Stxbp6,Atl3,Grb2,Tmem33,Hspa4,Epn1,Hcfc1,Chm,Mcu,Kctd7,Stxbp…	171116,29340,305457,58823,29738,192249,81666,24400,298024,81662,54245,685664,84685,313477,286928,54239,305227,113970,306991,314961,116647,29274,84027,289820,84390,84353,24627,171454,363875,311224,24171,83589,50658,296583,311860,312937,309031,245709,314251,311647,58820,24409,171574,60391,29718,24666,29433,29699,26989,304714,252902,83731,245921,24586,84556,362734,309187,81504,59303,266759,117277,36…
GO:0070271	6.54408156229923e-05	0.999959379144491	105	1085	protein complex biogenesis	BP	13581	880	Opa1,Prkce,Letm1,Nckap1,Kcnab2,Ehd3,Gnaq,Gnb1,Akap2,Gna11,Crk,Dnal1,Ppp1r9a,Zfyve9,Abi2,Chrnb2,11-Sep,Magi2,Vps41,Asap1,Nlgn1,Rnf4,Gsk3b,Actr2,Hcn1,Ctnnb1,Pde4d,Nacc1,Rac1,Ttc17,Add2,Apba1,Mapk9,Nacc2,LOC100909750,Cyld,Ikzf5,Exoc8,Sptb,Prex1,Zfp148,Grin2a,Dnm3,Nrxn1,Kcnj10,Ppm1a,Pak3,Prkar2a,Cadps,Rrn3,Dync1li1,Kcnma1,Acvr1c,Ncam1,Rims1,Stxbp6,Atl3,Grb2,Tmem33,Hspa4,Epn1,Hcfc1,Chm,Mcu,Kctd7,Stxbp…	171116,29340,305457,58823,29738,192249,81666,24400,298024,81662,54245,685664,84685,313477,286928,54239,305227,113970,306991,314961,116647,29274,84027,289820,84390,84353,24627,171454,363875,311224,24171,83589,50658,296583,311860,312937,309031,245709,314251,311647,58820,24409,171574,60391,29718,24666,29433,29699,26989,304714,252902,83731,245921,24586,84556,362734,309187,81504,59303,266759,117277,36…
GO:0048791	6.94035599163006e-05	0.999990391165153	9	30	calcium ion-regulated exocytosis of neurotransmitter	BP	13581	880	Syt10,Rims4,Rph3a,Rims1,Rims2,Syt7,Syt9,Stx1b,Atp2a2	60567,266976,171039,84556,116839,59267,60564,24923,29693
GO:0030100	7.47841230261894e-05	0.999969987501023	30	204	regulation of endocytosis	BP	13581	880	Abr,Pacsin1,Prkca,Pten,Amph,Magi2,Nlgn1,Tbc1d5,Cd47,Rab14,Aak1,Arrb1,Lrrtm2,Sh3gl2,Tub,Add1,Syt7,Dnm1l,Ptpn1,Btbd9,Stx1b,Dnajc6,Bicd1,Kif3a,Ahi1,Camk1d,Synj1,Ptk2,Ppp3ca,Nedd4l	287537,29704,24680,50557,60668,113970,116647,501088,29364,94197,500244,25387,685472,116743,25609,24170,59267,114114,24697,294318,24923,313409,362466,84392,308923,307124,85238,25614,24674,291553
GO:0030001	7.64999049179425e-05	0.999955492792232	80	735	metal ion transport	BP	13581	880	Opa1,Prkce,Myo5a,Letm1,Scn2b,Pdpk1,Kcnab2,Ehd3,Dpp10,Gnaq,Trpc5,Pten,Kcnq2,Fgf14,Chrnb2,Hcn1,Ctnnb1,Pde4d,Grin3a,Nipsnap2,Armc1,Slc9a7,Wnk3,Nos1,Akap6,Slc30a1,LOC100909750,Atp2c1,Ero1a,Slc8a1,Akt3,Grin2a,Atp2b3,Gnb5,Hcn2,Kcnj10,Grik3,Rasa3,Nalcn,Kcnma1,Slc38a1,Cntn1,Slc25a23,Kcnh5,Nedd4,Mcu,Slc24a3,Ireb2,Kcnj3,Slc39a9,Cacnb4,Kcnk9,Atp2b1,Kcnj12,Slc8a2,Atp2a2,Camk2g,Kcnf1,Kcns2,Slc12a6,Crhr1,Camk2…	171116,29340,25017,305457,25349,81745,29738,192249,363972,81666,140933,50557,170848,63851,54239,84390,84353,24627,191573,498174,294948,317170,317420,24598,64553,58976,311860,170699,171562,29715,29414,24409,29599,83579,114244,29718,298521,29372,266760,83731,170567,117258,301113,171146,25489,294560,85267,64831,50599,314275,58942,84429,29598,117052,140447,29693,171140,298908,66022,691209,58959,25400…
GO:0048667	7.79147909668847e-05	0.999957773956437	63	481	cell morphogenesis involved in neuron differentiation	BP	13581	880	Opa1,Rbfox2,Nlgn3,Dcc,Prkca,Cdk5r1,Trpc5,Ppp1r9a,Pten,Adgrb3,Chrnb2,Nlgn1,Ttl,Gsk3b,Actr2,Slitrk3,Kidins220,Epha5,Rac1,Adcy1,Tnr,Pafah1b1,LOC100909750,Vldlr,Mfn2,Dnm3,Srcin1,Dpysl2,Pak3,Rb1,Bmpr2,Flrt2,Caprin1,Ncam1,Robo1,Btbd3,Nedd4,Stxbp1,Klf7,Slitrk5,Ss18l1,Enah,Mef2a,Unc5d,Dnm1l,Ube3a,Map1b,Golga4,Alcam,Celsr2,Sema7a,Camk2a,Kif5a,Lrp4,Kalrn,Tiam1,Epha7,Ptk2,Ppp3ca,Ntn1,Sipa1l1,Scn1b,Nr2e1	171116,362950,171297,25311,24680,116671,140933,84685,50557,301309,54239,116647,171572,84027,289820,310519,116478,79208,363875,305509,25567,83572,311860,25696,64476,171574,56029,25416,29433,24708,140590,299236,362173,24586,58946,311462,25489,25558,363243,306152,192352,360891,309957,306534,114114,361585,29456,501069,79559,83465,315711,25400,314906,83469,84009,304109,171287,25614,24674,114523,246212…
GO:2000463	8.06163734311978e-05	0.999987545810227	10	29	positive regulation of excitatory postsynaptic potential	BP	13581	880	Nlgn3,Pten,Nlgn1,Gsk3b,Grin2a,Nrxn1,Rims1,Nlgn2,Rims2,Stx1b	171297,50557,116647,84027,24409,60391,84556,117096,116839,24923
GO:0032989	8.20349782648958e-05	0.999949224927232	102	909	cellular component morphogenesis	BP	13581	880	Opa1,Rbfox2,Nlgn3,Dcc,Pacsin1,Prkca,Csnk1g3,Crk,Cdk5r1,Trpc5,Ppp1r9a,Pten,Opa3,Adgrb3,Jade2,Chrnb2,Palm2,Nlgn1,Ttl,Gsk3b,Actr2,Fry,Slitrk3,Ctnnb1,Kidins220,Epha5,Rac1,Csnk1a1,Adcy1,Tnr,Ttc3,Actg1,Mapk9,Pdzd8,Pafah1b1,LOC100909750,Cadm1,Mpp5,Vldlr,Prex1,Mfn2,Dnm3,Srcin1,Dpysl2,Pak3,Rb1,Stk24,Bmpr2,Flrt2,Ttbk2,Caprin1,Ncam1,Rims1,Robo1,Btbd3,Nedd4,Sh3gl2,Stxbp1,Klf7,Rims2,Slitrk5,Ss18l1,Enah,Mef2a,…	171116,362950,171297,25311,29704,24680,64823,54245,116671,140933,84685,50557,308409,301309,303113,54239,103692368,116647,171572,84027,289820,304244,310519,84353,116478,79208,363875,113927,305509,25567,360702,287876,50658,308000,83572,311860,363058,314259,25696,311647,64476,171574,56029,25416,29433,24708,361092,140590,299236,311349,362173,24586,84556,58946,311462,25489,116743,25558,363243,116839,3…
GO:0031346	8.55035920651895e-05	0.999957199759304	49	371	positive regulation of cell projection organization	BP	13581	880	Opa1,Nckap1,Nlgn3,Dcc,Pacsin1,Trpc5,Negr1,Ppp1r9a,Magi2,Nlgn1,Gsk3b,Actr2,Kidins220,Rac1,Pafah1b1,LOC100909750,Vldlr,Mfn2,Dnm3,Scarb2,Pak3,Stk24,Rrn3,Bmpr2,Ttbk2,Caprin1,Rims1,Cntn1,Nlgn2,Robo1,Tmem30a,Rims2,Ss18l1,Hsp90aa1,Dnm1l,Map1b,Golga4,Sema7a,Kif3c,Ahi1,Htr7,Dpysl3,Kalrn,Camk1d,Tiam1,Ntn1,Scn1b,Arhgef7,Nedd4l	171116,58823,171297,25311,29704,140933,59318,84685,113970,116647,84027,289820,116478,363875,83572,311860,25696,64476,171574,117106,29433,361092,304714,140590,311349,362173,84556,117258,117096,58946,300857,116839,192352,299331,114114,29456,501069,315711,85248,308923,65032,25418,84009,307124,304109,114523,29686,114559,291553
GO:0045055	8.57752444681199e-05	0.999967886061277	26	170	regulated exocytosis	BP	13581	880	Abr,Pdpk1,Pi4k2a,Vps41,Nlgn1,Syngr1,Syt10,Apba1,Stx7,Rims4,Cadps,Rph3a,Rims1,Stxbp1,Rims2,Prepl,Syt7,Dnm1l,Syt9,Stx1b,Atp2a2,Ppp3cb,Crhr1,Adgrl1,Synj1,Ppp3ca	287537,81745,114554,306991,116647,29205,60567,83589,60466,266976,26989,171039,84556,25558,116839,298771,59267,114114,60564,24923,29693,24675,58959,65096,85238,24674
GO:0035556	8.62271453283421e-05	0.999940118358268	184	2011	intracellular signal transduction	BP	13581	880	Abr,Opa1,Prkce,Myo5a,Foxo3,Mgrn1,Nckap1,Pdpk1,Gnaq,Dcc,Erbb4,Prkca,Crk,Spred1,Ppp2r5c,Ppp1r9a,Trim44,Pten,Abi2,Wsb2,Arhgap26,Fgf14,Dusp8,Smcr8,Magi2,Nlgn1,Pik3cb,Pdk2,Itsn1,Gsk3b,Slk,Pi4kb,Dgkg,Mapk1,Il6st,Ctnnb1,Mtdh,Arl5a,Kidins220,Hipk3,Pde4d,Epha5,Rac1,Snrk,Castor2,Adcy1,Fem1a,Ppm1l,Wnk3,Nos1,Mapk9,Akap6,Pdzd8,Nacc2,Eif4ebp2,Pafah1b1,Lrrtm4,LOC100909750,Itch,Dyrk1a,Cyld,Atp2c1,Ero1a,Slc8a1,Rr…	287537,171116,29340,25017,294515,302938,58823,81745,81666,25311,59323,24680,54245,296072,691318,84685,362172,50557,286928,288692,307459,63851,361679,497918,113970,116647,85243,81530,29491,84027,54308,81747,25666,116590,25205,84353,170910,117050,116478,83617,24627,79208,363875,170837,304410,305509,316131,310506,317420,24598,50658,64553,308000,296583,361845,83572,500219,311860,311567,25255,312937,1…
GO:0035235	9.98301112399171e-05	0.999984310305139	10	28	ionotropic glutamate receptor signaling pathway	BP	13581	880	Grid1,Cdk5r1,Grin3a,Grin2a,Grik3,Gria1,Grid2,Camk2a,Kalrn,Tiam1	79219,116671,191573,24409,298521,50592,79220,25400,84009,304109
GO:0001933	0.000108348242785683	0.999946639425475	45	371	negative regulation of protein phosphorylation	BP	13581	880	Pdpk1,Gnaq,Ppm1e,Prkca,Spred1,Ppargc1a,Pten,Dusp8,Smcr8,Gsk3b,Hipk3,Pde4d,Fem1a,Nos1,Pafah1b1,Lrrtm4,LOC100909750,Itch,Adar,Prex1,Srcin1,Rb1,Prkar2a,Flrt2,Pkia,Hspa4,Arrb1,Ash1l,Prkar1a,Ptpn1,Gba,Dusp16,Ppm1f,Fktn,Prkar1b,Foxo1,Flrt1,Gpd1l,Dnaja3,Ptprj,Wars,Lrtm2,Dusp4,Lrrc4,Dlg1	81745,81666,360593,24680,296072,83516,50557,361679,497918,84027,83617,24627,316131,24598,83572,500219,311860,311567,81635,311647,56029,24708,29699,299236,114906,266759,25387,310638,25725,24697,684536,297682,287931,362520,25521,84482,499308,363159,360481,29645,314442,680883,60587,641521,25252
GO:0050905	0.000111568193602263	0.999964294233506	20	103	neuromuscular process	BP	13581	880	Abr,Myo5a,Rbfox2,Kcnab2,Pten,Opa3,Fgf14,Grin3a,Tnr,Pafah1b1,LOC100909750,Camta1,Grin2a,Nrxn1,Kcnma1,Nlgn2,Grid2,Aars,Aplp2,Jph4	287537,25017,362950,29738,50557,308409,63851,191573,25567,83572,311860,362665,24409,60391,83731,117096,79220,292023,64312,445271
GO:0060322	0.000111812144527735	0.99993296294992	85	773	head development	BP	13581	880	Abr,Foxo3,Rbfox2,Gnaq,Ptprg,Erbb4,Cdk5r1,Ppargc1a,Pten,LOC103693780,Chrnb2,Adgrl3,Gsk3b,Abat,Mapk1,Ctnnb1,Pcdh9,Epha5,Rac1,Cadm2,Tnr,Pafah1b1,LOC100909750,Arnt2,Cadm1,Slc8a1,Atrn,Akt3,Vldlr,Zfp148,Gak,Nr2c2,Grin2a,Ndst1,Atp2b3,Kras,Nrxn1,Hcn2,Dpysl2,Rph3a,Bmpr2,Mdga1,Ttbk2,Acvr1c,Ncam1,Cntn1,Nlgn2,Htr5a,Robo1,Grid2,Btbd3,Dscaml1,Ireb2,Slitrk5,Rbpj,Pgap1,Ak4,Frs2,Aars,Atp2b1,Sos1,Afdn,Slc8a2,Apaf1…	287537,294515,362950,81666,171357,59323,116671,83516,50557,360975,54239,170641,84027,81632,116590,84353,306091,79208,363875,360687,25567,83572,311860,25243,363058,29715,83526,29414,25696,58820,81659,50659,24409,29633,29599,24525,60391,114244,25416,171039,140590,309659,311349,245921,24586,117258,117096,25689,58946,79220,311462,315615,64831,306152,679028,316400,29223,314850,292023,29598,313845,2695…
GO:0071822	0.000112902291391677	0.999927194228992	115	1212	protein complex subunit organization	BP	13581	880	Opa1,Prkce,Letm1,Nckap1,Kcnab2,Ehd3,Gnaq,Gnb1,Akap2,Gna11,Crk,Dnal1,Ppp1r9a,Zfyve9,Abi2,Smcr8,Chrnb2,11-Sep,Magi2,Etf1,Vps41,Asap1,Nlgn1,Rnf4,Gsk3b,Actr2,Hcn1,Ctnnb1,Ogfod1,Pde4d,Nacc1,Rac1,Ttc17,Add2,Apba1,Mapk9,Nacc2,LOC100909750,Cyld,Gas2l1,Ikzf5,Exoc8,Sptb,Prex1,Zfp148,Gak,Grin2a,Dnm3,Nrxn1,Kcnj10,Ppm1a,Pak3,Prkar2a,Cadps,Rrn3,Dync1li1,Kcnma1,Acvr1c,Ncam1,Rims1,Stxbp6,Atl3,Grb2,Tmem33,Hspa4,E…	171116,29340,305457,58823,29738,192249,81666,24400,298024,81662,54245,685664,84685,313477,286928,497918,54239,305227,113970,307503,306991,314961,116647,29274,84027,289820,84390,84353,307657,24627,171454,363875,311224,24171,83589,50658,296583,311860,312937,360973,309031,245709,314251,311647,58820,81659,24409,171574,60391,29718,24666,29433,29699,26989,304714,252902,83731,245921,24586,84556,362734,3…
GO:0035520	0.0001180220156983	0.999996103432186	5	7	monoubiquitinated protein deubiquitination	BP	13581	880	Usp15,Usp7,Bap1,Usp1,Atxn3	171329,360471,306257,313387,60331
GO:0030534	0.000123946946128685	0.99995375439437	25	149	adult behavior	BP	13581	880	Nlgn3,Pten,Fgf14,Chrnb2,Grm7,Abat,Clcn3,Nos1,Pafah1b1,Nrxn1,Kcnj10,Nrxn3,Kcnma1,Nlgn2,Gabrg2,Slitrk5,Btbd9,Cacnb4,Rnf180,Pcdh17,Crhr1,Kalrn,Oprd1,Homer1,Htr2a	171297,50557,63851,54239,81672,81632,84360,24598,83572,60391,29718,116508,83731,117096,29709,306152,294318,58942,685384,306055,58959,84009,24613,29546,29595
GO:0051668	0.000124907843249361	0.999959536059733	20	107	localization within membrane	BP	13581	880	Magi2,Nlgn1,Rac1,Stx7,Lrrtm4,Dlg2,Anks1b,Dnm3,Nrxn1,Htr1a,Stx1b,Sec23a,Camk2a,Kif5a,Lrp4,Dnaja3,Kalrn,Arhgef9,Synj1,Dlg1	113970,116647,363875,60466,500219,64053,314721,171574,60391,24473,24923,58817,25400,314906,83469,360481,84009,66013,85238,25252
GO:0006887	0.000128074883720552	0.999941988991848	36	276	exocytosis	BP	13581	880	Abr,Myo5a,Pdpk1,Pi4k2a,Prkca,Lin7c,Vps41,Nlgn1,Itsn1,Syngr1,Syt10,Apba1,Stx7,Exoc8,Rab27b,Srcin1,Rims4,Nrxn1,Cadps,Rph3a,Ncam1,Rims1,Stxbp6,Stxbp1,Rims2,Prepl,Syt7,Dnm1l,Syt9,Stx1b,Atp2a2,Ppp3cb,Crhr1,Adgrl1,Synj1,Ppp3ca	287537,25017,81745,114554,24680,60442,306991,116647,29491,29205,60567,83589,60466,245709,84590,56029,266976,60391,26989,171039,24586,84556,362734,25558,116839,298771,59267,114114,60564,24923,29693,24675,58959,65096,85238,24674
GO:0097151	0.00013026001773519	0.999995603389268	5	7	positive regulation of inhibitory postsynaptic potential	BP	13581	880	Nlgn3,Abat,Rims1,Nlgn2,Rims2	171297,81632,84556,117096,116839
GO:0051338	0.000134006506334535	0.999920527044457	79	755	regulation of transferase activity	BP	13581	880	Pdpk1,Gnaq,Erbb4,Ppm1e,Prkca,Crk,Fem1b,Cdk5r1,Spred1,Ppp1r9a,Pten,Dusp8,Smcr8,Gsk3b,Slk,Mapk1,Ctnnb1,Kidins220,Hipk3,Vapb,Rac1,Nipsnap2,Fem1a,Tnks,Akap6,Lrrtm4,LOC100909750,Adar,Vldlr,Prex1,Grm5,Kras,Srcin1,Nrxn1,Elp1,Pak3,Rb1,Prkar2a,Stk24,Flrt2,Pik3r3,Pkia,Robo1,Rap2b,Arrb1,Hsp90aa1,Prkar1a,Ptpn1,Cacul1,Zer1,Ube2i,Frs2,Osbpl8,Gba,Irs1,Dusp16,Ppm1f,Prkar1b,Aplp2,Flrt1,Ccny,Dnaja3,Ptprj,Map2k4,Ca…	81745,81666,59323,360593,24680,54245,315745,116671,296072,84685,50557,361679,497918,84027,54308,116590,84353,116478,83617,60431,363875,498174,316131,290794,64553,500219,311860,81635,25696,311647,24418,24525,56029,60391,140934,29433,24708,29699,361092,299236,60664,114906,58946,170923,25387,299331,25725,24697,365493,311842,25573,314850,314824,684536,25467,297682,287931,25521,64312,499308,361261,360…
GO:0010720	0.000135986078790097	0.999925058169988	61	516	positive regulation of cell development	BP	13581	880	Opa1,Nlgn3,Dcc,Pacsin1,Crk,Trpc5,Negr1,Ppp1r9a,Pten,Jade2,Magi2,Nlgn1,Gsk3b,Actr2,Il6st,Ctnnb1,Kidins220,Rac1,Mapk9,Akap6,Pafah1b1,LOC100909750,Vldlr,Prex1,Grm5,Mfn2,Scarb2,Pak3,Stk24,Rrn3,Bmpr2,Caprin1,Rims1,Cntn1,Nlgn2,Robo1,Tmem30a,Rims2,Ss18l1,Add1,Dnm1l,Vwc2l,Map1b,Golga4,Sema7a,Kif3c,Ahi1,Htr7,Dpysl3,Kalrn,Rfx3,Camk1d,Tiam1,Timp2,Synj1,Ptk2,Ntn1,Scn1b,Arhgef7,Nedd4l,Prkch	171116,171297,25311,29704,54245,140933,59318,84685,50557,303113,113970,116647,84027,289820,25205,84353,116478,363875,50658,64553,83572,311860,25696,311647,24418,64476,117106,29433,361092,304714,140590,362173,84556,117258,117096,58946,300857,116839,192352,24170,114114,501160,29456,501069,315711,85248,308923,65032,25418,84009,361746,307124,304109,29543,85238,25614,114523,29686,114559,291553,81749
GO:0022607	0.000136923856198307	0.99990357658798	187	2125	cellular component assembly	BP	13581	880	Pip4k2b,Opa1,Prkce,Trim37,Letm1,Nckap1,Pdpk1,Kcnab2,Ehd3,Nlgn3,Gnaq,Gnb1,Ppm1e,Prkca,Akap2,Gna11,Crk,Dnal1,Ppp1r9a,Zfyve9,Pten,Adgrb3,Abi2,Smcr8,Chrnb2,11-Sep,Magi2,Adgrl3,Vps41,Asap1,Nlgn1,Rnf4,Gsk3b,Slk,Actr2,Hcn1,Celf4,Slitrk3,Ctnnb1,Mtdh,Ogfod1,Nudcd3,Pde4d,Nacc1,Rac1,Ttc17,Add2,Tspyl4,Tnks,Wipi2,Actg1,Apba1,Mapk9,Stx7,Nacc2,LOC102555167,Pafah1b1,Lrrtm4,LOC100909750,Cadm1,Cyld,Mpp5,Adar,Kif3b…	89812,171116,29340,360592,305457,58823,81745,29738,192249,171297,81666,24400,360593,24680,298024,81662,54245,685664,84685,313477,50557,301309,286928,497918,54239,305227,113970,170641,306991,314961,116647,29274,84027,54308,289820,84390,307540,310519,84353,170910,307657,100125378,24627,171454,363875,311224,24171,309828,290794,288498,287876,83589,50658,60466,296583,100126191,83572,500219,311860,3630…
GO:0032228	0.000142813118289607	0.999975356686436	10	34	regulation of synaptic transmission, GABAergic	BP	13581	880	Prkce,Erbb4,Pten,Nlgn1,Htr1b,Kras,Tacr1,Nlgn2,Stxbp1,Cntnap4	29340,59323,50557,116647,25075,24525,24807,117096,25558,307865
GO:0048731	0.000151365925716544	0.999887142914042	312	3723	system development	BP	13581	880	Abr,Gabrb2,Opa1,Man1a2,Rab11fip4,Myo5a,Foxo3,Nckap1,Scn2b,Rbfox2,Pdpk1,Kcnab2,Nlgn3,Gnaq,Dcc,Ptprg,Pacsin1,Atf6,Erbb4,Gnb1,Prkca,Gna11,Fem1b,Itpk1,Cdk5r1,Spred1,Trpc5,Negr1,Ppp1r9a,Ppargc1a,Pten,Adgrb3,Prkacb,Abi2,LOC103693780,Lrrc8a,Jade2,Fgf14,Chrnb2,Uhmk1,Magi2,Adgrl3,Gabrb3,Asap1,Nlgn1,Ttl,Pik3cb,Rnf4,Gsk3b,Zbtb7a,Actr2,Hcn1,Fry,Ostm1,Celf4,Slitrk3,Dgkg,Abat,Mapk1,Il6st,Smarcc1,Ctnnb1,Chst11,…	287537,25451,171116,295319,303337,25017,294515,58823,25349,362950,81745,29738,171297,81666,25311,171357,29704,304962,59323,24400,24680,81662,315745,500709,116671,296072,140933,59318,84685,83516,50557,301309,293508,286928,360975,311846,303113,63851,54239,246332,113970,170641,24922,314961,116647,171572,85243,29274,84027,117107,289820,84390,304244,499474,307540,310519,25666,81632,116590,25205,301020…
GO:0006816	0.000152416074402325	0.99992438212834	44	360	calcium ion transport	BP	13581	880	Opa1,Prkce,Myo5a,Letm1,Pdpk1,Ehd3,Trpc5,Fgf14,Chrnb2,Ctnnb1,Pde4d,Grin3a,Nipsnap2,Wnk3,Nos1,Akap6,Slc30a1,LOC100909750,Atp2c1,Ero1a,Slc8a1,Grin2a,Atp2b3,Gnb5,Rasa3,Nalcn,Slc25a23,Mcu,Slc24a3,Cacnb4,Atp2b1,Slc8a2,Atp2a2,Camk2g,Crhr1,Camk2a,Jph4,Cacng7,Oprd1,Cacng5,Homer1,Oga,Ppp3ca,Htr2a	171116,29340,25017,305457,81745,192249,140933,63851,54239,84353,24627,191573,498174,317420,24598,64553,58976,311860,170699,171562,29715,24409,29599,83579,29372,266760,301113,294560,85267,58942,29598,140447,29693,171140,58959,25400,445271,140728,24613,140726,29546,154968,24674,29595
GO:0006468	0.000153406468501957	0.999896264699466	142	1503	protein phosphorylation	BP	13581	880	Prkce,Pdpk1,Gnaq,Dcc,Erbb4,Ppm1e,Prkca,Csnk1g3,Crk,Cdk5r1,Spred1,Trpc5,Grk3,Ppp1r9a,Ppargc1a,Pten,Prkacb,Abi2,Fgf14,Dusp8,Smcr8,Uhmk1,Pik3cb,Pdk2,Gsk3b,Slk,Mapk1,Il6st,Ctnnb1,Kidins220,Hipk3,Pde4d,Vapb,Epha5,Rac1,Csnk1a1,Snrk,Eif2ak1,Fem1a,Ppm1l,Tnks,Wnk3,Nos1,Mapk9,Akap6,Pafah1b1,Lrrtm4,LOC100909750,Itch,Dyrk1a,Usp15,Adar,Acvr1b,Akt3,Vldlr,Prex1,Jak1,Gak,Nr2c2,Grm5,Ndst1,Kras,Srcin1,Nrxn1,Elp1,P…	29340,81745,81666,25311,59323,360593,24680,64823,54245,116671,296072,140933,25372,84685,83516,50557,293508,286928,63851,361679,497918,246332,85243,81530,84027,54308,116590,25205,84353,116478,83617,24627,60431,79208,363875,113927,170837,27137,316131,310506,290794,317420,24598,50658,64553,83572,500219,311860,311567,25255,171329,81635,29381,29414,25696,311647,84598,81659,50659,24418,29633,24525,5602…
GO:0098655	0.000155980670871069	0.999908450018418	74	690	cation transmembrane transport	BP	13581	880	Opa1,Prkce,Myo5a,Letm1,Scn2b,Pdpk1,Kcnab2,Ehd3,Nlgn3,Dpp10,Trpc5,Ppargc1a,Pten,Kcnq2,Fgf14,Nlgn1,Hcn1,Slc36a1,Pde4d,Grin3a,Nipsnap2,Slc9a7,Wnk3,Nos1,Akap6,Slc30a1,LOC100909750,Atp2c1,Ero1a,Slc8a1,Slc30a9,Grin2a,Atp2b3,Gnb5,Nrxn1,Hcn2,Kcnj10,Grik3,Rasa3,Atp6v0e2,Nalcn,Kcnma1,Nlgn2,Slc25a23,Slc36a4,Kcnh5,Nedd4,Mcu,Slc24a3,Kcnj3,Cacnb4,Kcnk9,Atp6v1a,Atp2b1,Kcnj12,Slc8a2,Atp2a2,Kcnf1,Kcns2,Slc12a6,Cr…	171116,29340,25017,305457,25349,81745,29738,192249,171297,363972,140933,83516,50557,170848,63851,116647,84390,155205,24627,191573,498174,317170,317420,24598,64553,58976,311860,170699,171562,29715,498358,24409,29599,83579,60391,114244,29718,298521,29372,436582,266760,83731,117096,301113,315439,171146,25489,294560,85267,50599,58942,84429,685232,29598,117052,140447,29693,298908,66022,691209,58959,36…
GO:0060291	0.00015761172519572	0.999955846631714	16	77	long-term synaptic potentiation	BP	13581	880	Nlgn3,Ppp1r9a,Pten,Nlgn1,Mapk1,Tnr,Nos1,LOC100909750,Grin2a,Rims1,Lrrtm2,Slc8a2,Crhr1,Htr7,Kalrn,Nr2e1	171297,84685,50557,116647,116590,25567,24598,311860,24409,84556,685472,140447,58959,65032,84009,684085
GO:0045666	0.000163897085976646	0.999916690749399	47	367	positive regulation of neuron differentiation	BP	13581	880	Opa1,Nlgn3,Dcc,Pacsin1,Trpc5,Negr1,Ppp1r9a,Pten,Magi2,Nlgn1,Gsk3b,Actr2,Kidins220,Rac1,Pafah1b1,LOC100909750,Vldlr,Mfn2,Scarb2,Pak3,Stk24,Rrn3,Bmpr2,Caprin1,Rims1,Cntn1,Nlgn2,Robo1,Tmem30a,Rims2,Ss18l1,Dnm1l,Vwc2l,Map1b,Golga4,Sema7a,Kif3c,Ahi1,Htr7,Dpysl3,Kalrn,Camk1d,Tiam1,Timp2,Ntn1,Scn1b,Nedd4l	171116,171297,25311,29704,140933,59318,84685,50557,113970,116647,84027,289820,116478,363875,83572,311860,25696,64476,117106,29433,361092,304714,140590,362173,84556,117258,117096,58946,300857,116839,192352,114114,501160,29456,501069,315711,85248,308923,65032,25418,84009,307124,304109,29543,114523,29686,291553
GO:0065009	0.000167192200671226	0.999880250788896	203	2408	regulation of molecular function	BP	13581	880	Slc7a14,Abr,Prkce,Myo5a,Trim37,Scn2b,Pdpk1,Kcnab2,Ehd3,Nlgn3,Dpp10,Gnaq,Erbb4,Ppm1e,Prkca,Crk,Fem1b,Cdk5r1,Spred1,Ppp2r5c,Ppp1r9a,Ppargc1a,Pten,Adgrb3,Amph,Arhgap26,Fgf14,Dusp8,Ppp2r2c,Smcr8,Magi2,Grm7,Asap1,Nlgn1,Itsn1,Gsk3b,Slk,Hcn1,Fry,Mapk1,Ctnnb1,Ric8b,Mtdh,Atf2,Kidins220,Snx13,Tbc1d5,Pbx1,Hipk3,Pde4d,Vapb,Epha5,Sort1,Rac1,Csnk1a1,Nipsnap2,Add2,Fem1a,Tnks,Rabgap1,Wnk3,Nos1,Nucks1,Mapk9,Akap6…	499587,287537,29340,25017,360592,25349,81745,29738,192249,171297,363972,81666,59323,360593,24680,54245,315745,116671,296072,691318,84685,83516,50557,301309,60668,307459,63851,361679,117256,497918,113970,81672,314961,116647,29491,84027,54308,84390,304244,116590,84353,314681,170910,81647,116478,362731,501088,304947,83617,24627,60431,79208,83576,363875,113927,498174,24171,316131,290794,311911,317420…
GO:0003008	0.000167468333674698	0.999889158645883	124	1302	system process	BP	13581	880	Abr,Gabrb2,Opa1,Myo5a,Scn2b,Rbfox2,Kcnab2,Ehd3,Nlgn3,Atf6,Gnb1,Prkca,Ppargc1a,Pten,Opa3,Adgrb3,Abi2,Amph,Chrm2,Kcnq2,Fgf14,Chrnb2,Magi2,Gabrb3,Grm7,Nlgn1,Gsk3b,Actr2,Abat,Mapk1,Pde4d,Grin3a,Htr1b,Adcy1,Syt10,Tnr,Wnk3,Nos1,Akap6,Eif4ebp2,Pafah1b1,Dlg2,LOC100909750,Slc8a1,Rrm2b,Camta1,Grin2a,Grm5,Mfn2,Kras,Nrxn1,Kcnj10,Tacr1,Nrxn3,Ncam2,Nr3c2,Bmpr2,Grk2,Gria1,Kcnma1,Ncam1,Nlgn2,Grid2,Arrb1,Map1a,Ir…	287537,25451,171116,25017,25349,362950,29738,192249,171297,304962,24400,24680,83516,50557,308409,301309,286928,60668,81645,170848,63851,54239,113970,24922,81672,116647,84027,289820,81632,116590,24627,191573,25075,305509,60567,25567,317420,24598,64553,361845,83572,64053,311860,29715,299976,362665,24409,24418,64476,24525,60391,29718,24807,116508,288280,25672,140590,25238,50592,83731,24586,117096,79…
GO:0048468	0.000176401839517509	0.999876714469698	170	1795	cell development	BP	13581	880	Gabrb2,Opa1,Foxo3,Rbfox2,Pdpk1,Nlgn3,Gnaq,Dcc,Ptprg,Pacsin1,Erbb4,Prkca,Crk,Fem1b,Cdk5r1,Trpc5,Negr1,Ppp1r9a,Pten,Adgrb3,Abi2,LOC103693780,Jade2,Chrnb2,Uhmk1,Magi2,Gabrb3,Asap1,Nlgn1,Ttl,Gsk3b,Actr2,Hcn1,Fry,Slitrk3,Dgkg,Mapk1,Il6st,Ctnnb1,Chst11,Kidins220,Pbx1,Pde4d,Grin3a,Epha5,Rac1,Ube2j1,Adcy1,Tnr,Ttc3,Nos1,Actg1,Mapk9,Akap6,Pafah1b1,Dlg2,LOC100909750,Mpp5,Slc8a1,Vldlr,Prex1,Rnf38,Gak,Strn,Gr…	25451,171116,294515,362950,81745,171297,81666,25311,171357,29704,59323,24680,54245,315745,116671,140933,59318,84685,50557,301309,286928,360975,303113,54239,246332,113970,24922,314961,116647,171572,84027,289820,84390,304244,310519,25666,116590,25205,84353,314694,116478,304947,24627,191573,79208,363875,297961,305509,25567,360702,24598,287876,50658,64553,83572,64053,311860,314259,29715,25696,311647,…
GO:0045956	0.000180010198151375	0.999975974084926	8	24	positive regulation of calcium ion-dependent exocytosis	BP	13581	880	Nlgn1,Syt10,Cadps,Rims1,Stxbp1,Syt7,Dnm1l,Syt9	116647,60567,26989,84556,25558,59267,114114,60564
GO:0001941	0.00018016894140433	0.999967972848753	10	34	postsynaptic membrane organization	BP	13581	880	Nlgn3,Magi2,Nlgn1,Lrrtm4,Nrxn1,Nlgn2,Htr1a,Lrp4,Dnaja3,Lrrc4	171297,113970,116647,500219,60391,117096,24473,83469,360481,641521
GO:0031345	0.000182479978663995	0.999927031047154	27	168	negative regulation of cell projection organization	BP	13581	880	Nlgn3,Ptprg,Cdk5r1,Trpc5,Pten,Asap1,Nlgn1,Gsk3b,Tnr,Pafah1b1,Gak,Dnm3,Nrxn1,Tbc1d7,Rbpj,Ube3a,Rab3ip,RGD1307443,Stx1b,Dpysl3,Lrp4,Fat3,Epha7,Gsk3a,Ptk2,Ppp3ca,Ntn1	171297,171357,116671,140933,50557,314961,116647,84027,25567,83572,81659,171574,60391,361227,679028,361585,29885,361244,24923,25418,83469,191571,171287,50686,25614,24674,114523
GO:0006898	0.000189295740196555	0.999917076179283	32	228	receptor-mediated endocytosis	BP	13581	880	Nlgn3,Pacsin1,Prkca,Grk3,Amph,Magi2,Nlgn1,Tbc1d5,Htr1b,Vldlr,Gak,Dnm3,Aak1,Grk2,Gria1,Nlgn2,Grb2,Epn1,Arrb1,Lrrtm2,Nedd4,Sh3gl2,Dnm1l,Btbd9,Dnajc6,Bicd1,Kif3a,Cap1,Ahi1,Egfr,Synj1,Arhgap27	171297,29704,24680,25372,60668,113970,116647,501088,25075,25696,81659,171574,500244,25238,50592,117096,81504,117277,25387,685472,25489,116743,114114,294318,313409,362466,84392,64185,308923,24329,85238,303583
GO:0044267	0.000194945798518199	0.999854576419599	291	3627	cellular protein metabolic process	BP	13581	880	Phf20,Prkce,Foxo3,Trim37,Mgrn1,Ppm1h,Pdpk1,Gnaq,Dcc,Rprd1a,Extl3,Ptprg,Spock2,Usp22,Erbb4,St8sia3,Ppm1e,Ptprt,Prkca,Csnk1g3,Crk,Ppm1k,Fem1b,Cdk5r1,Spred1,Ppp2r5c,Trpc5,Grk3,Ppp1r9a,Trim44,Ppargc1a,Pten,Prkacb,6-Mar,Abi2,Wsb2,Wwp1,Jade2,Stt3b,Fgf14,Dusp8,Ppp2r2c,Smcr8,Man2a2,Uhmk1,Magi2,Etf1,Ttl,Pik3cb,Rnf4,Pdk2,Gsk3b,Slk,Fry,Wdr82,Mapk1,Il6st,Smarcc1,Ctnnb1,Atf2,Kidins220,Mgat5,Ogfod1,Hipk3,Pde4d…	311575,29340,294515,360592,302938,314897,81745,81666,25311,291736,56819,171357,361840,303201,59323,25547,360593,362263,24680,64823,54245,312381,315745,116671,296072,691318,140933,25372,84685,362172,83516,50557,293508,294862,286928,288692,297930,303113,363160,63851,361679,117256,497918,308757,246332,113970,307503,171572,85243,29274,81530,84027,54308,304244,686295,116590,25205,301020,84353,81647,11…
GO:0016310	0.00020444719897553	0.999857768284492	161	1789	phosphorylation	BP	13581	880	Pip4k2b,Prkce,Pdpk1,Gnaq,Dcc,Pi4k2a,Erbb4,Ppm1e,Prkca,Csnk1g3,Crk,Itpk1,Cdk5r1,Spred1,Trpc5,Grk3,Ppp1r9a,Ppargc1a,Pten,Prkacb,Abi2,LOC103693780,Fgf14,Dusp8,Smcr8,Uhmk1,Pik3cb,Pdk2,Itsn1,Gsk3b,Slk,Pi4kb,Dgkg,Mapk1,Il6st,Ctnnb1,Kidins220,Ip6k1,Hipk3,Pde4d,Vapb,Epha5,Rac1,Csnk1a1,Snrk,Nipsnap2,Eif2ak1,Fem1a,Ppm1l,Tnks,Wnk3,Nos1,Mapk9,Akap6,Pafah1b1,Fam126a,Lrrtm4,LOC100909750,Itch,Dyrk1a,Usp15,Adar,…	89812,29340,81745,81666,25311,114554,59323,360593,24680,64823,54245,500709,116671,296072,140933,25372,84685,83516,50557,293508,286928,360975,63851,361679,497918,246332,85243,81530,29491,84027,54308,81747,25666,116590,25205,84353,116478,50560,83617,24627,60431,79208,363875,113927,170837,498174,27137,316131,310506,290794,317420,24598,50658,64553,83572,499975,500219,311860,311567,25255,171329,81635,…
GO:1900006	0.000204473673098897	0.999935992536847	18	91	positive regulation of dendrite development	BP	13581	880	Opa1,Nlgn3,Pacsin1,Ppp1r9a,Nlgn1,Actr2,Rac1,Pafah1b1,LOC100909750,Vldlr,Mfn2,Pak3,Caprin1,Nlgn2,Ss18l1,Dnm1l,Kalrn,Tiam1	171116,171297,29704,84685,116647,289820,363875,83572,311860,25696,64476,29433,362173,117096,192352,114114,84009,304109
GO:0018209	0.000208052438314231	0.999903533679205	36	259	peptidyl-serine modification	BP	13581	880	Prkce,Pdpk1,Spock2,Prkca,Csnk1g3,Cdk5r1,Uhmk1,Pdk2,Gsk3b,Mapk1,Hipk3,Pde4d,Csnk1a1,Tnks,Nos1,Mapk9,Dyrk1a,Akt3,Nrxn1,Galnt13,Grk2,Ttbk2,Crebl2,Galnt1,Arrb1,Hk1,Ppm1f,Camk2g,Camk2a,Gpd1l,Camk1d,Camkk2,Egfr,Oprd1,Gsk3a,Prkch	29340,81745,361840,24680,64823,116671,246332,81530,84027,116590,83617,24627,113927,290794,24598,50658,25255,29414,60391,311039,25238,311349,362453,79214,25387,25058,287931,171140,25400,363159,307124,83506,24329,24613,50686,81749
GO:0010977	0.000213131433905274	0.999919323365195	24	142	negative regulation of neuron projection development	BP	13581	880	Nlgn3,Ptprg,Cdk5r1,Trpc5,Pten,Asap1,Nlgn1,Gsk3b,Tnr,Pafah1b1,Gak,Dnm3,Rbpj,Ube3a,RGD1307443,Stx1b,Dpysl3,Lrp4,Fat3,Epha7,Gsk3a,Ptk2,Ppp3ca,Ntn1	171297,171357,116671,140933,50557,314961,116647,84027,25567,83572,81659,171574,679028,361585,361244,24923,25418,83469,191571,171287,50686,25614,24674,114523
GO:0098815	0.000218723023656693	0.999955798112402	11	39	modulation of excitatory postsynaptic potential	BP	13581	880	Nlgn3,Pten,Nlgn1,Gsk3b,Celf4,Grin2a,Nrxn1,Rims1,Nlgn2,Rims2,Stx1b	171297,50557,116647,84027,307540,24409,60391,84556,117096,116839,24923
GO:0018107	0.000224725259872926	0.999926145350854	19	102	peptidyl-threonine phosphorylation	BP	13581	880	Pdpk1,Prkca,Cdk5r1,Spred1,Trpc5,Gsk3b,Mapk1,Hipk3,Tnks,Wnk3,Dyrk1a,Acvr1b,Grk2,Hk1,Camk2g,Camk2a,Camk1d,Camkk2,Gsk3a	81745,24680,116671,296072,140933,84027,116590,83617,290794,317420,25255,29381,25238,25058,171140,25400,307124,83506,50686
GO:0050877	0.000228296913750672	0.999860903256569	81	775	nervous system process	BP	13581	880	Abr,Gabrb2,Opa1,Myo5a,Rbfox2,Kcnab2,Nlgn3,Atf6,Gnb1,Prkca,Pten,Opa3,Adgrb3,Abi2,Amph,Kcnq2,Fgf14,Chrnb2,Gabrb3,Grm7,Nlgn1,Actr2,Mapk1,Pde4d,Grin3a,Adcy1,Syt10,Tnr,Nos1,Eif4ebp2,Pafah1b1,Dlg2,LOC100909750,Camta1,Grin2a,Grm5,Kras,Nrxn1,Kcnj10,Tacr1,Nrxn3,Ncam2,Gria1,Kcnma1,Ncam1,Nlgn2,Grid2,Arrb1,Map1a,Chrm5,Tub,Pgap1,Sobp,Btbd9,LOC103693608,Aars,Nfic,Cacnb4,Gba,Synpo,Prkar1b,Slc8a2,Aplp2,Pde4a,Crh…	287537,25451,171116,25017,362950,29738,171297,304962,24400,24680,50557,308409,301309,286928,60668,170848,63851,54239,24922,81672,116647,289820,116590,24627,191573,305509,60567,25567,24598,361845,83572,64053,311860,362665,24409,24418,24525,60391,29718,24807,116508,288280,50592,83731,24586,117096,79220,25387,25152,53949,25609,316400,309860,294318,360742,292023,29228,58942,684536,60324,25521,140447,…
GO:0006796	0.000237231820018963	0.999828025134225	210	2478	phosphate-containing compound metabolic process	BP	13581	880	Slc7a14,Pip4k2b,Opa1,Prkce,Ppm1h,Pdpk1,Kcnab2,Gnaq,Dcc,Pi4k2a,Rprd1a,Ptprg,Erbb4,Ppm1e,Ptprt,Prkca,Csnk1g3,Crk,Ppm1k,Itpk1,Cdk5r1,Spred1,Trpc5,Grk3,Ppp1r9a,Ppargc1a,Pten,Prkacb,Abi2,LOC103693780,Fgf14,Dusp8,Ppp2r2c,Smcr8,Uhmk1,Magi2,Grm7,Pik3cb,Pdk2,Itsn1,Gsk3b,Slk,Nt5dc3,Pi4kb,Dgkg,Mapk1,Il6st,Ctnnb1,Kidins220,Ip6k1,Hipk3,Pde4d,Vapb,Cds2,Epha5,Rac1,Csnk1a1,Gtpbp1,Snrk,Htr1b,Nipsnap2,Pcyt1b,Eif2a…	499587,89812,171116,29340,314897,81745,29738,81666,25311,114554,291736,171357,59323,360593,362263,24680,64823,54245,312381,500709,116671,296072,140933,25372,84685,83516,50557,293508,286928,360975,63851,361679,117256,497918,246332,113970,81672,85243,81530,29491,84027,54308,691922,81747,25666,116590,25205,84353,116478,50560,83617,24627,60431,114101,79208,363875,113927,300077,170837,25075,498174,286…
GO:2000480	0.000263027821398056	0.999991133456662	4	7	negative regulation of cAMP-dependent protein kinase activity	BP	13581	880	Prkar2a,Pkia,Prkar1a,Prkar1b	29699,114906,25725,25521
GO:1903305	0.000266694950401315	0.999913539590045	18	105	regulation of regulated secretory pathway	BP	13581	880	Abr,Pdpk1,Nlgn1,Syt10,Rims4,Cadps,Rph3a,Rims1,Stxbp1,Rims2,Prepl,Syt7,Dnm1l,Syt9,Stx1b,Atp2a2,Crhr1,Ppp3ca	287537,81745,116647,60567,266976,26989,171039,84556,25558,116839,298771,59267,114114,60564,24923,29693,58959,24674
GO:0007214	0.000268027918006496	0.999961578257102	8	25	gamma-aminobutyric acid signaling pathway	BP	13581	880	Gabrb2,Gabra3,Gabrb3,Gabra2,Gabrg2,Cacnb4,Gabrg3,Htr4	25451,24947,24922,289606,29709,58942,79211,25324
GO:0044089	0.000273558200073341	0.999853154656736	51	420	positive regulation of cellular component biogenesis	BP	13581	880	Pip4k2b,Prkce,Nckap1,Nlgn3,Ppm1e,Prkca,Adgrb3,Abi2,Adgrl3,Asap1,Nlgn1,Gsk3b,Actr2,Slitrk3,Ctnnb1,Rac1,Mapk9,Lrrtm4,LOC100909750,Dnm3,Nrxn1,Tacr1,Flrt2,Ttbk2,Rims1,Nlgn2,Grb2,Grid2,Epn1,Lrrtm2,Slitrk5,Hsp90aa1,Cand1,Map1b,Synpo,Ppm1f,Clstn1,Gda,Adgrl1,Ap1ar,Flrt1,Cnot6l,Dpysl3,Ptprj,Wars,Lrtm2,Mlst8,Cnot6,Cnot1,Mpp7,Dlg1	89812,29340,58823,171297,360593,24680,301309,286928,170641,314961,116647,84027,289820,310519,84353,363875,50658,500219,311860,171574,60391,24807,299236,311349,84556,117096,81504,79220,117277,685472,306152,299331,117152,29456,60324,287931,313717,83585,65096,362037,499308,360917,25418,29645,314442,680883,64226,287249,291841,307035,25252
GO:0051050	0.000273763793400958	0.999828283934812	89	907	positive regulation of transport	BP	13581	880	Abr,Opa1,Prkce,Pdpk1,Ehd3,Nlgn3,Erbb4,Prkca,Cdk5r1,Amph,Fgf14,Chrnb2,Magi2,Mief1,Nlgn1,Gsk3b,Hcn1,Abat,Mapk1,Selenot,Tbc1d5,Nipsnap2,Syt10,Wnk3,Nos1,Mapk9,Akap6,Cd47,LOC100909750,Cadm1,Akt3,Rab27b,Mfn2,Dpysl2,Ppm1a,Tacr1,Cadps,Grk2,Pik3r3,Rims1,Cntn1,Nlgn2,Crebl2,Tmem30a,Arrb1,Nedd4,Mcu,Stxbp1,Tub,Tm9sf4,Add1,Hsp90aa1,Syt7,Dnm1l,Eda,Crebrf,Syt9,Osbpl8,Irs1,Selenoi,Stx1b,Azin1,Ifnar1,Bicd1,Kif3a,P…	287537,171116,29340,81745,192249,171297,59323,24680,116671,60668,63851,54239,113970,315141,116647,84027,84390,81632,116590,365802,501088,498174,60567,317420,24598,50658,64553,29364,311860,363058,29414,84590,64476,25416,24666,24807,26989,25238,60664,84556,117258,117096,362453,300857,25387,25489,294560,25558,25609,296279,24170,299331,59267,114114,302424,303016,60564,314824,25467,362713,24923,58961,…
GO:0098828	0.000278662373188563	0.999986366512961	5	8	modulation of inhibitory postsynaptic potential	BP	13581	880	Nlgn3,Abat,Rims1,Nlgn2,Rims2	171297,81632,84556,117096,116839
GO:0098662	0.000288334014316823	0.999831989225279	66	607	inorganic cation transmembrane transport	BP	13581	880	Opa1,Prkce,Myo5a,Letm1,Scn2b,Pdpk1,Kcnab2,Ehd3,Dpp10,Trpc5,Pten,Kcnq2,Fgf14,Hcn1,Slc36a1,Pde4d,Grin3a,Nipsnap2,Slc9a7,Wnk3,Nos1,Akap6,Slc30a1,LOC100909750,Atp2c1,Ero1a,Slc8a1,Grin2a,Atp2b3,Gnb5,Hcn2,Kcnj10,Grik3,Rasa3,Atp6v0e2,Nalcn,Kcnma1,Slc25a23,Kcnh5,Nedd4,Mcu,Slc24a3,Kcnj3,Cacnb4,Kcnk9,Atp6v1a,Atp2b1,Kcnj12,Slc8a2,Atp2a2,Kcnf1,Kcns2,Slc12a6,Crhr1,Gpd1l,Kcng3,Kcng1,Cacng7,Cacng5,Kcnj2,Scn3b,H…	171116,29340,25017,305457,25349,81745,29738,192249,363972,140933,50557,170848,63851,84390,155205,24627,191573,498174,317170,317420,24598,64553,58976,311860,170699,171562,29715,24409,29599,83579,114244,29718,298521,29372,436582,266760,83731,301113,171146,25489,294560,85267,50599,58942,84429,685232,29598,117052,140447,29693,298908,66022,691209,58959,363159,171011,296395,140728,140726,29712,245956,2…
GO:0007275	0.000289711986529894	0.99978018452858	330	4006	multicellular organism development	BP	13581	880	Abr,Gabrb2,Opa1,Man1a2,Rab11fip4,Myo5a,Foxo3,Nckap1,Scn2b,Rbfox2,Pdpk1,Kcnab2,Nlgn3,Gnaq,Dcc,Ptprg,Pacsin1,Atf6,Erbb4,Gnb1,Prkca,Gna11,Fem1b,Itpk1,Cdk5r1,Spred1,Trpc5,Negr1,Grk3,Ppp1r9a,Ppargc1a,Pten,Adgrb3,Prkacb,Abi2,LOC103693780,Lrrc8a,NEWGENE_1306210,Jade2,Fgf14,Chrnb2,Uhmk1,Magi2,Adgrl3,Gabrb3,Asap1,Nlgn1,Ttl,Pik3cb,Rnf4,Gsk3b,Zbtb7a,Actr2,Hcn1,Fry,Ostm1,Celf4,Slitrk3,Dgkg,Abat,Mapk1,Il6st,S…	287537,25451,171116,295319,303337,25017,294515,58823,25349,362950,81745,29738,171297,81666,25311,171357,29704,304962,59323,24400,24680,81662,315745,500709,116671,296072,140933,59318,25372,84685,83516,50557,301309,293508,286928,360975,311846,361217,303113,63851,54239,246332,113970,170641,24922,314961,116647,171572,85243,29274,84027,117107,289820,84390,304244,499474,307540,310519,25666,81632,116590…
GO:0000904	0.000300964016484818	0.999820111986861	73	608	cell morphogenesis involved in differentiation	BP	13581	880	Opa1,Rbfox2,Nlgn3,Dcc,Prkca,Crk,Cdk5r1,Trpc5,Ppp1r9a,Pten,Adgrb3,Chrnb2,Nlgn1,Ttl,Gsk3b,Actr2,Slitrk3,Ctnnb1,Kidins220,Epha5,Rac1,Adcy1,Tnr,Ttc3,Mapk9,Pafah1b1,LOC100909750,Vldlr,Prex1,Mfn2,Dnm3,Srcin1,Dpysl2,Pak3,Rb1,Bmpr2,Flrt2,Caprin1,Ncam1,Robo1,Btbd3,Nedd4,Stxbp1,Klf7,Slitrk5,Ss18l1,Enah,Mef2a,Unc5d,Dnm1l,Ube3a,Map1b,Golga4,Alcam,Celsr2,Ar,Sema7a,Camk2a,Ap1ar,Kif5a,Lrp4,Kalrn,Tiam1,Fat3,Fat1…	171116,362950,171297,25311,24680,54245,116671,140933,84685,50557,301309,54239,116647,171572,84027,289820,310519,84353,116478,79208,363875,305509,25567,360702,50658,83572,311860,25696,311647,64476,171574,56029,25416,29433,24708,140590,299236,362173,24586,58946,311462,25489,25558,363243,306152,192352,360891,309957,306534,114114,361585,29456,501069,79559,83465,24208,315711,25400,362037,314906,83469,…
GO:0050801	0.000333837080913703	0.999803345006063	67	647	ion homeostasis	BP	13581	880	Prkce,Xpr1,Myo5a,Letm1,Scn2b,Pdpk1,Gnb1,Prkca,Trpc5,Abcb7,Pik3cb,Pdk2,Tmtc2,Hcn1,Mapk1,Il6st,Selenot,Pde4d,Vapb,Rmdn3,Eif2ak1,Slc9a7,Clcn3,Rxfp3,Wnk3,Nos1,Akap6,Slc30a1,LOC100909750,Atp2c1,Ero1a,Slc8a1,Grin2a,Grm5,Mfn2,Atp2b3,Kcnj10,Rasa3,Tacr1,Nr3c2,Gria1,Kcnma1,Sfxn5,Slc25a23,Mcu,Slc24a3,Ireb2,Ank1,Tm9sf4,Btbd9,Sv2a,Cacnb4,Atp6v1a,Atp2b1,Slc8a2,Atp2a2,Aplp2,Crhr1,Gpd1l,Egfr,Ptk2,Oga,Scn3b,Htr2a…	29340,289424,25017,305457,25349,81745,24400,24680,140933,302395,85243,81530,299762,84390,116590,25205,365802,24627,60431,311328,27137,317170,84360,294807,317420,24598,64553,58976,311860,170699,171562,29715,24409,24418,64476,29599,29718,29372,24807,25672,50592,83731,261737,301113,294560,85267,64831,306570,296279,294318,117559,58942,685232,29598,140447,29693,64312,58959,363159,24329,25614,154968,24…
GO:0016567	0.000345615564045165	0.999802474860383	60	560	protein ubiquitination	BP	13581	880	Prkce,Trim37,Mgrn1,Usp22,Fem1b,Trim44,Pten,6-Mar,Wsb2,Wwp1,Jade2,Rnf4,Ube2j1,Kbtbd11,Fem1a,Tnks,Ttc3,Mapk9,Ddb1,LOC100909750,Itch,1-Mar,Rnf38,Rnf13,Vcpip1,Klhl11,Asb7,Tulp4,Cdc27,Brap,Tbc1d7,Btbd3,Arrb1,Asb1,Wac,Nedd4,Ube3b,Ipp,Nub1,Hsp90aa1,Nhlrc1,Cand1,Spopl,Ube3a,Cacul1,Btbd9,Zer1,Ube2i,Rnf11l1,Rnf180,Cul4b,N4bp1,Btrc,Arih1,Dnaja3,Rnf185,Bmi1,Ptk2,Klhl5,Nedd4l	29340,360592,302938,303201,315745,362172,50557,294862,288692,297930,303113,29274,297961,306617,316131,290794,360702,50658,64470,311860,311567,361135,171501,681578,286761,287706,365277,499016,360643,687346,361227,311462,25387,316628,307029,25489,687633,298439,296731,299331,364682,117152,296532,361585,365493,294318,311842,25573,100364162,685384,302502,291921,361765,300756,360481,360967,307151,25614…
GO:0035249	0.000360016902440912	0.999886512500694	17	82	synaptic transmission, glutamatergic	BP	13581	880	Nlgn3,Grm7,Nlgn1,Htr1b,Tnr,Clcn3,Grm5,Nrxn1,Grik3,Gria1,Nlgn2,Grid2,Stxbp1,Cacnb4,Kalrn,Egfr,Htr2a	171297,81672,116647,25075,25567,84360,24418,60391,298521,50592,117096,79220,25558,58942,84009,24329,29595
GO:0031400	0.000362275592649148	0.999798932218711	54	493	negative regulation of protein modification process	BP	13581	880	Prkce,Pdpk1,Gnaq,Ppm1e,Prkca,Spred1,Trim44,Ppargc1a,Pten,Dusp8,Smcr8,Gsk3b,Fry,Ctnnb1,Hipk3,Pde4d,Fem1a,Nos1,Pafah1b1,Lrrtm4,LOC100909750,Itch,Adar,Prex1,Srcin1,Rb1,Prkar2a,Flrt2,Pkia,Hspa4,Arrb1,Ash1l,Mprip,Prkar1a,Ptpn1,Spopl,Gba,Dusp16,Ppm1f,Fktn,Prkar1b,N4bp1,Foxo1,Flrt1,Gpd1l,Dnaja3,Ptprj,Wars,Lrtm2,Oga,Dusp4,Lrrc4,Ppp4r4,Dlg1	29340,81745,81666,360593,24680,296072,362172,83516,50557,361679,497918,84027,304244,84353,83617,24627,316131,24598,83572,500219,311860,311567,81635,311647,56029,24708,29699,299236,114906,266759,25387,310638,116504,25725,24697,296532,684536,297682,287931,362520,25521,291921,84482,499308,363159,360481,29645,314442,680883,154968,60587,641521,500711,25252
GO:0061669	0.000362448090016784	0.99999264489396	4	5	spontaneous neurotransmitter secretion	BP	13581	880	Ppp1r9a,Rims1,Rims2,Stx1b	84685,84556,116839,24923
GO:0098814	0.000362448090016784	0.99999264489396	4	5	spontaneous synaptic transmission	BP	13581	880	Ppp1r9a,Rims1,Rims2,Stx1b	84685,84556,116839,24923
GO:0048259	0.000370478354586941	0.999891682929752	15	79	regulation of receptor-mediated endocytosis	BP	13581	880	Prkca,Magi2,Nlgn1,Tbc1d5,Aak1,Arrb1,Lrrtm2,Sh3gl2,Dnm1l,Btbd9,Dnajc6,Bicd1,Kif3a,Ahi1,Synj1	24680,113970,116647,501088,500244,25387,685472,116743,114114,294318,313409,362466,84392,308923,85238
GO:0061000	0.000383402512070025	0.999964055726894	6	14	negative regulation of dendritic spine development	BP	13581	880	Nlgn3,Pten,Asap1,Nlgn1,Dnm3,Ube3a	171297,50557,314961,116647,171574,361585
GO:0043254	0.00038825174403966	0.999806818504318	39	320	regulation of protein complex assembly	BP	13581	880	Prkce,Nckap1,Ppp1r9a,Abi2,Vps41,Asap1,Rnf4,Gsk3b,Actr2,Ctnnb1,Rac1,Add2,Mapk9,LOC100909750,Sptb,Prex1,Ppm1a,Pak3,Rrn3,Ncam1,Rims1,Stxbp6,Grb2,Epn1,Hcfc1,Stxbp1,Add1,Dnm1l,Cand1,Map1b,Gba,Stx1b,Gda,Ap1ar,Wars,Oprd1,Mlst8,Mpp7,Dlg1	29340,58823,84685,286928,306991,314961,29274,84027,289820,84353,363875,24171,50658,311860,314251,311647,24666,29433,304714,24586,84556,362734,81504,117277,363519,25558,24170,114114,117152,29456,684536,24923,83585,362037,314442,24613,64226,307035,25252
GO:0010770	0.00040721392679245	0.999838313325375	24	145	positive regulation of cell morphogenesis involved in differentiation	BP	13581	880	Opa1,Crk,Trpc5,Gsk3b,Actr2,Rac1,Mapk9,Pafah1b1,LOC100909750,Prex1,Mfn2,Pak3,Bmpr2,Caprin1,Robo1,Ss18l1,Dnm1l,Map1b,Golga4,Sema7a,Kalrn,Tiam1,Ntn1,Arhgef7	171116,54245,140933,84027,289820,363875,50658,83572,311860,311647,64476,29433,140590,362173,58946,192352,114114,29456,501069,315711,84009,304109,114523,114559
GO:0050769	0.000419794302181259	0.999765997449158	54	457	positive regulation of neurogenesis	BP	13581	880	Opa1,Nlgn3,Dcc,Pacsin1,Trpc5,Negr1,Ppp1r9a,Pten,Jade2,Magi2,Nlgn1,Gsk3b,Actr2,Il6st,Ctnnb1,Kidins220,Rac1,Pafah1b1,LOC100909750,Vldlr,Grm5,Mfn2,Scarb2,Pak3,Stk24,Rrn3,Bmpr2,Caprin1,Rims1,Cntn1,Nlgn2,Robo1,Tmem30a,Rims2,Ss18l1,Dnm1l,Vwc2l,Map1b,Golga4,Sema7a,Kif3c,Ahi1,Htr7,Dpysl3,Kalrn,Camk1d,Tiam1,Timp2,Synj1,Ptk2,Ntn1,Scn1b,Nedd4l,Prkch	171116,171297,25311,29704,140933,59318,84685,50557,303113,113970,116647,84027,289820,25205,84353,116478,363875,83572,311860,25696,24418,64476,117106,29433,361092,304714,140590,362173,84556,117258,117096,58946,300857,116839,192352,114114,501160,29456,501069,315711,85248,308923,65032,25418,84009,307124,304109,29543,85238,25614,114523,29686,291553,81749
GO:0006793	0.00043176380992087	0.999682265056168	212	2537	phosphorus metabolic process	BP	13581	880	Slc7a14,Pip4k2b,Opa1,Prkce,Ppm1h,Pdpk1,Kcnab2,Gnaq,Dcc,Pi4k2a,Dlat,Rprd1a,Ptprg,Erbb4,Ppm1e,Ptprt,Prkca,Csnk1g3,Crk,Ppm1k,Itpk1,Cdk5r1,Spred1,Trpc5,Grk3,Ppp1r9a,Ppargc1a,Pten,Prkacb,Abi2,LOC103693780,Fgf14,Dusp8,Ppp2r2c,Smcr8,Uhmk1,Magi2,Grm7,Pik3cb,Pdk2,Itsn1,Gsk3b,Slk,Nt5dc3,Pi4kb,Dgkg,Mapk1,Il6st,Ctnnb1,Kidins220,Ip6k1,Hipk3,Pde4d,Vapb,Cds2,Epha5,Rac1,Csnk1a1,Cs,Gtpbp1,Snrk,Htr1b,Nipsnap2,Pcyt…	499587,89812,171116,29340,314897,81745,29738,81666,25311,114554,81654,291736,171357,59323,360593,362263,24680,64823,54245,312381,500709,116671,296072,140933,25372,84685,83516,50557,293508,286928,360975,63851,361679,117256,497918,246332,113970,81672,85243,81530,29491,84027,54308,691922,81747,25666,116590,25205,84353,116478,50560,83617,24627,60431,114101,79208,363875,113927,170587,300077,170837,250…
GO:0050885	0.000433776274510042	0.999887109103394	13	55	neuromuscular process controlling balance	BP	13581	880	Abr,Myo5a,Rbfox2,Tnr,Pafah1b1,LOC100909750,Camta1,Nrxn1,Kcnma1,Nlgn2,Aars,Aplp2,Jph4	287537,25017,362950,25567,83572,311860,362665,60391,83731,117096,292023,64312,445271
GO:0010771	0.000443144597803773	0.999862780814258	16	80	negative regulation of cell morphogenesis involved in differentiation	BP	13581	880	Nlgn3,Cdk5r1,Trpc5,Pten,Nlgn1,Gsk3b,Tnr,Ttc3,Dnm3,Ube3a,Ap1ar,Lrp4,Epha7,Ptk2,Ppp3ca,Ntn1	171297,116671,140933,50557,116647,84027,25567,360702,171574,361585,362037,83469,171287,25614,24674,114523
GO:0048284	0.000443761298164455	0.999834094979582	21	137	organelle fusion	BP	13581	880	Opa1,Vps41,Tbc1d5,Syt10,Rabgap1,Stx7,Vcpip1,Rabgap1l,Mfn2,Rbsn,Rph3a,Rims1,Stxbp6,Stxbp1,Syt7,Dnm1l,Tgfbrap1,Syt9,Stx1b,Gosr1,Tbc1d14	171116,306991,501088,60567,311911,60466,286761,304914,64476,312562,171039,84556,362734,25558,59267,114114,301373,60564,24923,94189,360956
GO:0072583	0.000450888877022058	0.99988063442052	13	61	clathrin-dependent endocytosis	BP	13581	880	Nlgn3,Pacsin1,Amph,Nlgn1,Gak,Dnm3,Aak1,Nlgn2,Sh3gl2,Dnm1l,Btbd9,Dnajc6,Synj1	171297,29704,60668,116647,81659,171574,500244,117096,116743,114114,294318,313409,85238
GO:0023051	0.000458983339485054	0.999661345468417	215	2567	regulation of signaling	BP	13581	880	Abr,Opa1,Prkce,Myo5a,Foxo3,Mgrn1,Pdpk1,Ehd3,Nlgn3,Dcc,Erbb4,Prkca,Crk,Fem1b,Cdk5r1,Spred1,Grk3,Ppp1r9a,Trim44,Ppargc1a,Pten,Prkacb,Arhgap26,NEWGENE_1306210,Fgf14,Dusp8,Smcr8,Chrnb2,Magi2,Grm7,Nlgn1,Itsn1,Gsk3b,Celf4,Abat,Mapk1,Il6st,Ctnnb1,Chst11,Ric8b,Mtdh,Selenot,Kidins220,Hipk3,Pde4d,Epha5,Rac1,Csnk1a1,Htr1b,Castor2,Syngr1,Mnt,Fem1a,Tnr,Tnks,Nos1,Nucks1,Mapk9,Akap6,Nacc2,Eif4ebp2,Pafah1b1,Slc3…	287537,171116,29340,25017,294515,302938,81745,192249,171297,25311,59323,24680,54245,315745,116671,296072,25372,84685,362172,83516,50557,293508,307459,361217,63851,361679,497918,54239,113970,81672,116647,29491,84027,307540,81632,116590,25205,84353,314694,314681,170910,365802,116478,83617,24627,79208,363875,113927,25075,304410,29205,287521,316131,25567,290794,24598,64709,50658,64553,296583,361845,8…
GO:0010959	0.000465155875587064	0.999763614859035	40	350	regulation of metal ion transport	BP	13581	880	Prkce,Myo5a,Scn2b,Pdpk1,Kcnab2,Ehd3,Dpp10,Gnaq,Pten,Fgf14,Ctnnb1,Pde4d,Nipsnap2,Wnk3,Nos1,Akap6,Slc30a1,LOC100909750,Slc8a1,Akt3,Gnb5,Cntn1,Nedd4,Cacnb4,Kcns2,Crhr1,Camk2a,Gpd1l,Jph4,Kcng1,Oprd1,Homer1,Oga,Kcnj2,Scn3b,Htr2a,Scn1b,Slmap,Dlg1,Nedd4l	29340,25017,25349,81745,29738,192249,363972,81666,50557,63851,84353,24627,498174,317420,24598,64553,58976,311860,29715,29414,83579,117258,25489,58942,66022,58959,25400,363159,445271,296395,24613,29546,154968,29712,245956,29595,29686,290533,25252,291553
GO:0010563	0.000475134483914025	0.999731489087734	55	505	negative regulation of phosphorus metabolic process	BP	13581	880	Slc7a14,Pdpk1,Gnaq,Ppm1e,Prkca,Spred1,Ppargc1a,Pten,Dusp8,Smcr8,Grm7,Gsk3b,Hipk3,Pde4d,Htr1b,Fem1a,Nos1,Akap6,Pafah1b1,Lrrtm4,Dlg2,LOC100909750,Itch,Adar,Prex1,Srcin1,Rb1,Prkar2a,Flrt2,Pkia,Hspa4,Csrnp3,Arrb1,Ash1l,Gpatch2,Mprip,Prkar1a,Ptpn1,Gba,Dusp16,Ppm1f,Fktn,Prkar1b,Foxo1,Flrt1,Gpd1l,Dnaja3,Ptprj,Wars,Lrtm2,Dusp4,Lrrc4,Sstr4,Ppp4r4,Dlg1	499587,81745,81666,360593,24680,296072,83516,50557,361679,497918,81672,84027,83617,24627,25075,316131,24598,64553,83572,500219,64053,311860,311567,81635,311647,56029,24708,29699,299236,114906,266759,311093,25387,310638,289362,116504,25725,24697,684536,297682,287931,362520,25521,84482,499308,363159,360481,29645,314442,680883,60587,641521,25555,500711,25252
GO:0045936	0.000475134483914025	0.999731489087734	55	505	negative regulation of phosphate metabolic process	BP	13581	880	Slc7a14,Pdpk1,Gnaq,Ppm1e,Prkca,Spred1,Ppargc1a,Pten,Dusp8,Smcr8,Grm7,Gsk3b,Hipk3,Pde4d,Htr1b,Fem1a,Nos1,Akap6,Pafah1b1,Lrrtm4,Dlg2,LOC100909750,Itch,Adar,Prex1,Srcin1,Rb1,Prkar2a,Flrt2,Pkia,Hspa4,Csrnp3,Arrb1,Ash1l,Gpatch2,Mprip,Prkar1a,Ptpn1,Gba,Dusp16,Ppm1f,Fktn,Prkar1b,Foxo1,Flrt1,Gpd1l,Dnaja3,Ptprj,Wars,Lrtm2,Dusp4,Lrrc4,Sstr4,Ppp4r4,Dlg1	499587,81745,81666,360593,24680,296072,83516,50557,361679,497918,81672,84027,83617,24627,25075,316131,24598,64553,83572,500219,64053,311860,311567,81635,311647,56029,24708,29699,299236,114906,266759,311093,25387,310638,289362,116504,25725,24697,684536,297682,287931,362520,25521,84482,499308,363159,360481,29645,314442,680883,60587,641521,25555,500711,25252
GO:0065003	0.000483050771179555	0.999672150631998	119	1349	macromolecular complex assembly	BP	13581	880	Opa1,Prkce,Letm1,Nckap1,Kcnab2,Ehd3,Gnaq,Gnb1,Akap2,Gna11,Crk,Dnal1,Ppp1r9a,Zfyve9,Abi2,Chrnb2,11-Sep,Magi2,Vps41,Asap1,Nlgn1,Rnf4,Gsk3b,Actr2,Hcn1,Celf4,Ctnnb1,Ogfod1,Pde4d,Nacc1,Rac1,Ttc17,Add2,Tspyl4,Apba1,Mapk9,Nacc2,LOC100909750,Cyld,Adar,Ikzf5,Exoc8,Sptb,Prex1,Zfp148,G3bp2,Grin2a,Dnm3,Nrxn1,Kcnj10,Ppm1a,Pak3,Prkar2a,Cadps,Ddx6,Rrn3,Dync1li1,Kcnma1,Acvr1c,Ncam1,Rims1,Stxbp6,Atl3,Grb2,Tmem33,…	171116,29340,305457,58823,29738,192249,81666,24400,298024,81662,54245,685664,84685,313477,286928,54239,305227,113970,306991,314961,116647,29274,84027,289820,84390,307540,84353,307657,24627,171454,363875,311224,24171,309828,83589,50658,296583,311860,312937,81635,309031,245709,314251,311647,58820,305240,24409,171574,60391,29718,24666,29433,29699,26989,500988,304714,252902,83731,245921,24586,84556,3…
GO:1990778	0.000499694220208273	0.999770303775608	31	238	protein localization to cell periphery	BP	13581	880	Gpr158,Myo5a,Pdpk1,Ehd3,Dpp10,Pacsin1,Lin7c,Rac1,Wnk3,Stx7,Fam126a,Mpp5,Gak,Nrxn1,Pacs1,Stxbp1,Tub,Ank1,Zdhhc23,Golga4,Zdhhc22,Stx1b,Camk2g,Ar,Camk2a,Rapgef6,Kalrn,Egfr,Scn3b,Slmap,Dlg1	291352,25017,81745,192249,363972,29704,60442,363875,317420,60466,499975,314259,81659,60391,171444,25558,25609,306570,363783,501069,299211,24923,171140,24208,25400,303141,84009,24329,245956,290533,25252
GO:0048168	0.000501530515044361	0.99985715098223	14	69	regulation of neuronal synaptic plasticity	BP	13581	880	Gsk3b,Rac1,Syngr1,Grin2a,Grm5,Kras,Kcnj10,Rims1,Synpo,Slc8a2,Camk2g,Camk2a,Kalrn,Ncdn	84027,363875,29205,24409,24418,24525,29718,84556,60324,140447,171140,25400,84009,89791
GO:0010657	0.000512402663032285	0.999852161423219	14	77	muscle cell apoptotic process	BP	13581	880	Pdpk1,Erbb4,Gnb1,Pten,Gsk3b,Mfn2,Arrb1,Rbpj,Pcmt1,Hsp90aa1,Apaf1,Pde1a,Camk2a,Map2k4	81745,59323,24400,50557,84027,64476,25387,679028,25604,299331,78963,81529,25400,287398
GO:0018105	0.000534130678384796	0.999747594669838	33	240	peptidyl-serine phosphorylation	BP	13581	880	Prkce,Pdpk1,Prkca,Csnk1g3,Cdk5r1,Uhmk1,Pdk2,Gsk3b,Mapk1,Hipk3,Pde4d,Csnk1a1,Tnks,Nos1,Mapk9,Dyrk1a,Akt3,Nrxn1,Grk2,Ttbk2,Crebl2,Arrb1,Hk1,Ppm1f,Camk2g,Camk2a,Gpd1l,Camk1d,Camkk2,Egfr,Oprd1,Gsk3a,Prkch	29340,81745,24680,64823,116671,246332,81530,84027,116590,83617,24627,113927,290794,24598,50658,25255,29414,60391,25238,311349,362453,25387,25058,287931,171140,25400,363159,307124,83506,24329,24613,50686,81749
GO:2000026	0.000550691053839866	0.99961316235501	144	1555	regulation of multicellular organismal development	BP	13581	880	Opa1,Foxo3,Rbfox2,Nlgn3,Dcc,Ptprg,Pacsin1,Erbb4,Prkca,Cdk5r1,Spred1,Trpc5,Negr1,Ppp1r9a,Pten,Adgrb3,Prkacb,Jade2,Chrnb2,Magi2,Adgrl3,Asap1,Nlgn1,Ttl,Gsk3b,Zbtb7a,Actr2,Celf4,Slitrk3,Il6st,Ctnnb1,Mtdh,Kidins220,Pbx1,Rac1,Ankh,Tnr,Ttc3,Nos1,Akap6,Pafah1b1,Lrrtm4,LOC100909750,Itch,Cyld,Gas2l1,Acvr1b,Slc8a1,Vldlr,Prex1,Jak1,Gak,Nr2c2,Grm5,Hdac9,Mfn2,Dnm3,Scarb2,Srcin1,Nrxn1,Dpysl2,Pak3,Rb1,Stk24,Ddx6…	171116,294515,362950,171297,25311,171357,29704,59323,24680,116671,296072,140933,59318,84685,50557,301309,293508,303113,54239,113970,170641,314961,116647,171572,84027,117107,289820,307540,310519,25205,84353,170910,116478,304947,363875,114506,25567,360702,24598,64553,83572,500219,311860,311567,312937,360973,29381,29715,25696,311647,84598,81659,50659,24418,687001,64476,171574,117106,56029,60391,2541…
GO:1990138	0.000574854223598813	0.999766226272428	24	142	neuron projection extension	BP	13581	880	Nlgn3,Cdk5r1,Trpc5,Jade2,Ttl,Gsk3b,Ctnnb1,Tnr,Pafah1b1,LOC100909750,Dpysl2,Bmpr2,Rims1,Sh3gl2,Rims2,Map1b,Golga4,Alcam,Sema7a,Cyfip2,Flrt1,Tiam1,Ntn1,Nedd4l	171297,116671,140933,303113,171572,84027,84353,25567,83572,311860,25416,140590,84556,116743,116839,29456,501069,79559,315711,303073,499308,304109,114523,291553
GO:0050890	0.000575499749425581	0.999713560260829	37	289	cognition	BP	13581	880	Nlgn3,Prkca,Pten,Adgrb3,Abi2,Amph,Chrnb2,Grm7,Actr2,Pde4d,Adcy1,Tnr,Eif4ebp2,Pafah1b1,LOC100909750,Grin2a,Grm5,Kras,Nrxn1,Tacr1,Nrxn3,Gria1,Ncam1,Sobp,Btbd9,LOC103693608,Synpo,Prkar1b,Slc8a2,Crhr1,Htr7,Jph4,Kalrn,Egfr,Htr4,Synj1,Htr2a	171297,24680,50557,301309,286928,60668,54239,81672,289820,24627,305509,25567,361845,83572,311860,24409,24418,24525,60391,24807,116508,50592,24586,309860,294318,360742,60324,25521,140447,58959,65032,445271,84009,24329,25324,85238,29595
GO:0045595	0.000581183316310801	0.999596340042574	133	1420	regulation of cell differentiation	BP	13581	880	Opa1,Foxo3,Rbfox2,Nlgn3,Gnaq,Dcc,Ptprg,Pacsin1,Erbb4,Prkca,Gna11,Crk,Cdk5r1,Trpc5,Negr1,Ppp1r9a,Pten,Adgrb3,Jade2,Chrnb2,Magi2,Tnpo2,Asap1,Nlgn1,Ttl,Gsk3b,Zbtb7a,Actr2,Mapk1,Il6st,Ctnnb1,Kidins220,Pbx1,Sort1,Rac1,Tnr,Ttc3,Nos1,Mapk9,Akap6,Pafah1b1,LOC100909750,Cyld,Gas2l1,Acvr1b,Zhx3,Vldlr,Prex1,Gak,Nr2c2,Grm5,Hdac9,Mfn2,Dnm3,Kras,Scarb2,Srcin1,Dpysl2,Pak3,Rb1,Stk24,Ddx6,Rrn3,Bmpr2,Flrt2,Caprin1,…	171116,294515,362950,171297,81666,25311,171357,29704,59323,24680,81662,54245,116671,140933,59318,84685,50557,301309,303113,54239,113970,304670,314961,116647,171572,84027,117107,289820,116590,25205,84353,116478,304947,83576,363875,25567,360702,24598,50658,64553,83572,311860,312937,360973,29381,311604,25696,311647,81659,50659,24418,687001,64476,171574,24525,117106,56029,25416,29433,24708,361092,500…
GO:0071709	0.000586835891231958	0.999904087170351	8	26	membrane assembly	BP	13581	880	Nlgn3,Pten,Magi2,Nlgn1,Gak,Nrxn1,Nlgn2,Lrp4	171297,50557,113970,116647,81659,60391,117096,83469
GO:1904861	0.000590525775459675	0.999961414052277	5	9	excitatory synapse assembly	BP	13581	880	Pten,Nlgn1,Nrxn1,Nlgn2,Grid2	50557,116647,60391,117096,79220
GO:0045665	0.000603784890154041	0.999724110192287	30	211	negative regulation of neuron differentiation	BP	13581	880	Foxo3,Nlgn3,Ptprg,Cdk5r1,Trpc5,Pten,Asap1,Nlgn1,Gsk3b,Pbx1,Tnr,Ttc3,Pafah1b1,Gak,Dnm3,Ddx6,Rbpj,Ube3a,Hey1,RGD1307443,Stx1b,Dpysl3,Lrp4,Fat3,Epha7,Gsk3a,Ptk2,Ppp3ca,Ntn1,Nr2e1	294515,171297,171357,116671,140933,50557,314961,116647,84027,304947,25567,360702,83572,81659,171574,500988,679028,361585,155437,361244,24923,25418,83469,191571,171287,50686,25614,24674,114523,684085
GO:0070838	0.000615073212331527	0.999667300490224	46	406	divalent metal ion transport	BP	13581	880	Opa1,Prkce,Myo5a,Letm1,Pdpk1,Ehd3,Trpc5,Fgf14,Chrnb2,Ctnnb1,Pde4d,Grin3a,Nipsnap2,Wnk3,Nos1,Akap6,Slc30a1,LOC100909750,Atp2c1,Ero1a,Slc8a1,Grin2a,Atp2b3,Gnb5,Rasa3,Nalcn,Slc25a23,Mcu,Slc24a3,Slc39a9,Cacnb4,Atp2b1,Slc8a2,Atp2a2,Camk2g,Crhr1,Camk2a,Jph4,Cacng7,Oprd1,Cacng5,Homer1,Oga,Ppp3ca,Kcnj2,Htr2a	171116,29340,25017,305457,81745,192249,140933,63851,54239,84353,24627,191573,498174,317420,24598,64553,58976,311860,170699,171562,29715,24409,29599,83579,29372,266760,301113,294560,85267,314275,58942,29598,140447,29693,171140,58959,25400,445271,140728,24613,140726,29546,154968,24674,29712,29595
GO:0010765	0.000616352611847209	0.999880853454058	9	35	positive regulation of sodium ion transport	BP	13581	880	Fgf14,Wnk3,Nos1,Akt3,Cntn1,Gpd1l,Scn3b,Scn1b,Nedd4l	63851,317420,24598,29414,117258,363159,245956,29686,291553
GO:0032446	0.000624233943182936	0.999630372325389	62	599	protein modification by small protein conjugation	BP	13581	880	Prkce,Trim37,Mgrn1,Usp22,Fem1b,Trim44,Pten,6-Mar,Wsb2,Wwp1,Jade2,Rnf4,Ctnnb1,Ube2j1,Kbtbd11,Fem1a,Tnks,Ttc3,Mapk9,Ddb1,LOC100909750,Itch,1-Mar,Rnf38,Rnf13,Vcpip1,Klhl11,Asb7,Tulp4,Cdc27,Brap,Tbc1d7,Btbd3,Arrb1,Asb1,Wac,Nedd4,Ube3b,Ipp,Nub1,Hsp90aa1,Nhlrc1,Cand1,Spopl,Ube3a,Cacul1,Btbd9,Zer1,Ube2i,Rnf11l1,Rnf180,Cul4b,N4bp1,Btrc,Arih1,Dnaja3,Nfatc2ip,Rnf185,Bmi1,Ptk2,Klhl5,Nedd4l	29340,360592,302938,303201,315745,362172,50557,294862,288692,297930,303113,29274,84353,297961,306617,316131,290794,360702,50658,64470,311860,311567,361135,171501,681578,286761,287706,365277,499016,360643,687346,361227,311462,25387,316628,307029,25489,687633,298439,296731,299331,364682,117152,296532,361585,365493,294318,311842,25573,100364162,685384,302502,291921,361765,300756,360481,308983,360967…
GO:0032869	0.000635837599433666	0.999725859239471	26	192	cellular response to insulin stimulus	BP	13581	880	Opa1,Myo5a,Pdpk1,Prkca,Pten,Pdk2,Gsk3b,Smarcc1,Nucks1,Eif4ebp2,Akt3,Vldlr,Hdac9,Mfn2,Kras,Pik3r3,Grb2,Sesn3,Ptpn1,Lpin1,Osbpl8,Irs1,Rxra,Foxo1,Alas1,Gsk3a	171116,25017,81745,24680,50557,81530,84027,301020,64709,361845,29414,25696,687001,64476,24525,60664,81504,315427,24697,313977,314824,25467,25271,84482,65155,50686
GO:0043549	0.000644580510574099	0.999605797727951	70	673	regulation of kinase activity	BP	13581	880	Pdpk1,Gnaq,Erbb4,Ppm1e,Prkca,Crk,Cdk5r1,Spred1,Ppp1r9a,Pten,Dusp8,Smcr8,Gsk3b,Slk,Mapk1,Kidins220,Hipk3,Vapb,Rac1,Fem1a,Akap6,Lrrtm4,LOC100909750,Adar,Vldlr,Prex1,Grm5,Kras,Srcin1,Nrxn1,Elp1,Pak3,Rb1,Prkar2a,Stk24,Flrt2,Pik3r3,Pkia,Robo1,Rap2b,Arrb1,Prkar1a,Ptpn1,Cacul1,Frs2,Osbpl8,Gba,Irs1,Dusp16,Ppm1f,Prkar1b,Aplp2,Flrt1,Ccny,Dnaja3,Ptprj,Map2k4,Camkk2,Tiam1,Wars,Egfr,Lrtm2,Mlst8,Ptk2,Dusp4,Mag…	81745,81666,59323,360593,24680,54245,116671,296072,84685,50557,361679,497918,84027,54308,116590,116478,83617,60431,363875,316131,64553,500219,311860,81635,25696,311647,24418,24525,56029,60391,140934,29433,24708,29699,361092,299236,60664,114906,58946,170923,25387,25725,24697,365493,314850,314824,684536,25467,297682,287931,25521,64312,499308,361261,360481,29645,287398,83506,304109,314442,24329,6808…
GO:0051246	0.000655778727720737	0.99952275471315	178	2092	regulation of protein metabolic process	BP	13581	880	Prkce,Foxo3,Pdpk1,Gnaq,Dcc,Erbb4,Ppm1e,Prkca,Crk,Fem1b,Cdk5r1,Spred1,Trpc5,Grk3,Ppp1r9a,Trim44,Ppargc1a,Pten,Prkacb,Dusp8,Smcr8,Uhmk1,Magi2,Gsk3b,Slk,Fry,Mapk1,Il6st,Smarcc1,Ctnnb1,Kidins220,Ogfod1,Hipk3,Pde4d,Vapb,Rac1,Csnk1a1,Ube2j1,Usp5,Eif2ak1,Larp4b,Fem1a,Wnk3,Nos1,Mapk9,Akap6,LOC102555167,Eif4ebp2,Pafah1b1,Ddb1,Lrrtm4,LOC100909750,Itch,Dyrk1a,Setd7,Hnrnpr,Adar,Acvr1b,Vldlr,Prex1,Purb,Grin2a…	29340,294515,81745,81666,25311,59323,360593,24680,54245,315745,116671,296072,140933,25372,84685,362172,83516,50557,293508,361679,497918,246332,113970,84027,54308,304244,116590,25205,301020,84353,116478,307657,83617,24627,60431,363875,113927,297961,297593,27137,307070,316131,317420,24598,50658,64553,100126191,361845,83572,64470,500219,311860,311567,25255,689954,319110,81635,29381,25696,311647,4984…
GO:0001932	0.000662105332746752	0.999555267212452	107	1143	regulation of protein phosphorylation	BP	13581	880	Prkce,Pdpk1,Gnaq,Dcc,Erbb4,Ppm1e,Prkca,Crk,Cdk5r1,Spred1,Trpc5,Grk3,Ppp1r9a,Ppargc1a,Pten,Dusp8,Smcr8,Gsk3b,Slk,Mapk1,Il6st,Ctnnb1,Kidins220,Hipk3,Pde4d,Vapb,Rac1,Eif2ak1,Fem1a,Wnk3,Nos1,Mapk9,Akap6,Pafah1b1,Lrrtm4,LOC100909750,Itch,Adar,Acvr1b,Vldlr,Prex1,Grm5,Ndst1,Kras,Srcin1,Nrxn1,Elp1,Pak3,Rb1,Prkar2a,Stk24,Bmpr2,Flrt2,Cntn1,Pkia,Crebl2,Grb2,Robo1,Rap2b,Hspa4,Arrb1,Ash1l,Itpkb,Mprip,Prkar1a,…	29340,81745,81666,25311,59323,360593,24680,54245,116671,296072,140933,25372,84685,83516,50557,361679,497918,84027,54308,116590,25205,84353,116478,83617,24627,60431,363875,27137,316131,317420,24598,50658,64553,83572,500219,311860,311567,81635,29381,25696,311647,24418,29633,24525,56029,60391,140934,29433,24708,29699,361092,140590,299236,117258,114906,362453,81504,58946,170923,266759,25387,310638,54…
GO:0050793	0.000679219985446946	0.999506561996875	175	1969	regulation of developmental process	BP	13581	880	Abr,Opa1,Foxo3,Rbfox2,Nlgn3,Gnaq,Dcc,Ptprg,Pacsin1,Erbb4,Prkca,Gna11,Csnk1g3,Crk,Cdk5r1,Spred1,Trpc5,Negr1,Ppp1r9a,Ppargc1a,Pten,Adgrb3,Prkacb,Jade2,Chrnb2,Palm2,Magi2,Adgrl3,Tnpo2,Asap1,Mief1,Nlgn1,Ttl,Gsk3b,Zbtb7a,Actr2,Celf4,Slitrk3,Mapk1,Il6st,Ctnnb1,Mtdh,Kidins220,Pbx1,Sort1,Rac1,Csnk1a1,Ankh,Tnr,Ttc3,Nos1,Mapk9,Akap6,Pdzd8,Pafah1b1,Lrrtm4,LOC100909750,Itch,Cyld,Gas2l1,Acvr1b,Slc8a1,Zhx3,Atr…	287537,171116,294515,362950,171297,81666,25311,171357,29704,59323,24680,81662,64823,54245,116671,296072,140933,59318,84685,83516,50557,301309,293508,303113,54239,103692368,113970,170641,304670,314961,315141,116647,171572,84027,117107,289820,307540,310519,116590,25205,84353,170910,116478,304947,83576,363875,113927,114506,25567,360702,24598,50658,64553,308000,83572,500219,311860,311567,312937,36097…
GO:0071901	0.000682907747701152	0.999766413957228	17	108	negative regulation of protein serine/threonine kinase activity	BP	13581	880	Prkca,Spred1,Pten,Dusp8,Gsk3b,Hipk3,Fem1a,LOC100909750,Prkar2a,Pkia,Prkar1a,Ptpn1,Gba,Dusp16,Prkar1b,Ptprj,Dusp4	24680,296072,50557,361679,84027,83617,316131,311860,29699,114906,25725,24697,684536,297682,25521,29645,60587
GO:0072511	0.000696385344931139	0.999620920656211	46	408	divalent inorganic cation transport	BP	13581	880	Opa1,Prkce,Myo5a,Letm1,Pdpk1,Ehd3,Trpc5,Fgf14,Chrnb2,Ctnnb1,Pde4d,Grin3a,Nipsnap2,Wnk3,Nos1,Akap6,Slc30a1,LOC100909750,Atp2c1,Ero1a,Slc8a1,Grin2a,Atp2b3,Gnb5,Rasa3,Nalcn,Slc25a23,Mcu,Slc24a3,Slc39a9,Cacnb4,Atp2b1,Slc8a2,Atp2a2,Camk2g,Crhr1,Camk2a,Jph4,Cacng7,Oprd1,Cacng5,Homer1,Oga,Ppp3ca,Kcnj2,Htr2a	171116,29340,25017,305457,81745,192249,140933,63851,54239,84353,24627,191573,498174,317420,24598,64553,58976,311860,170699,171562,29715,24409,29599,83579,29372,266760,301113,294560,85267,314275,58942,29598,140447,29693,171140,58959,25400,445271,140728,24613,140726,29546,154968,24674,29712,29595
GO:0045859	0.000707326411241632	0.999573929523172	65	620	regulation of protein kinase activity	BP	13581	880	Pdpk1,Gnaq,Ppm1e,Prkca,Crk,Cdk5r1,Spred1,Ppp1r9a,Pten,Dusp8,Smcr8,Gsk3b,Slk,Mapk1,Kidins220,Hipk3,Vapb,Fem1a,Akap6,Lrrtm4,LOC100909750,Adar,Vldlr,Prex1,Grm5,Kras,Srcin1,Nrxn1,Elp1,Pak3,Rb1,Prkar2a,Stk24,Flrt2,Pkia,Robo1,Rap2b,Arrb1,Prkar1a,Ptpn1,Cacul1,Frs2,Osbpl8,Gba,Dusp16,Ppm1f,Prkar1b,Aplp2,Flrt1,Ccny,Dnaja3,Ptprj,Map2k4,Camkk2,Tiam1,Wars,Egfr,Lrtm2,Mlst8,Ptk2,Dusp4,Magi3,Htr2a,Lrrc4,Dlg1	81745,81666,360593,24680,54245,116671,296072,84685,50557,361679,497918,84027,54308,116590,116478,83617,60431,316131,64553,500219,311860,81635,25696,311647,24418,24525,56029,60391,140934,29433,24708,29699,361092,299236,114906,58946,170923,25387,25725,24697,365493,314850,314824,684536,297682,287931,25521,64312,499308,361261,360481,29645,287398,83506,304109,314442,24329,680883,64226,25614,60587,2459…
GO:0046834	0.000718776800211421	0.999842870994965	10	39	lipid phosphorylation	BP	13581	880	Pip4k2b,Pi4k2a,Pik3cb,Pi4kb,Dgkg,Ip6k1,Fam126a,Pik3r3,Dgke,Agk	89812,114554,85243,81747,25666,50560,499975,60664,497978,502749
GO:0042326	0.000721052808528225	0.999609355620377	45	406	negative regulation of phosphorylation	BP	13581	880	Pdpk1,Gnaq,Ppm1e,Prkca,Spred1,Ppargc1a,Pten,Dusp8,Smcr8,Gsk3b,Hipk3,Pde4d,Fem1a,Nos1,Pafah1b1,Lrrtm4,LOC100909750,Itch,Adar,Prex1,Srcin1,Rb1,Prkar2a,Flrt2,Pkia,Hspa4,Arrb1,Ash1l,Prkar1a,Ptpn1,Gba,Dusp16,Ppm1f,Fktn,Prkar1b,Foxo1,Flrt1,Gpd1l,Dnaja3,Ptprj,Wars,Lrtm2,Dusp4,Lrrc4,Dlg1	81745,81666,360593,24680,296072,83516,50557,361679,497918,84027,83617,24627,316131,24598,83572,500219,311860,311567,81635,311647,56029,24708,29699,299236,114906,266759,25387,310638,25725,24697,684536,297682,287931,362520,25521,84482,499308,363159,360481,29645,314442,680883,60587,641521,25252
GO:0010646	0.000724497526578147	0.999460383726079	212	2546	regulation of cell communication	BP	13581	880	Abr,Opa1,Prkce,Myo5a,Foxo3,Mgrn1,Pdpk1,Nlgn3,Dcc,Erbb4,Prkca,Crk,Fem1b,Cdk5r1,Spred1,Grk3,Ppp1r9a,Trim44,Ppargc1a,Pten,Prkacb,Arhgap26,NEWGENE_1306210,Fgf14,Dusp8,Smcr8,Chrnb2,Magi2,Grm7,Nlgn1,Itsn1,Gsk3b,Celf4,Abat,Mapk1,Il6st,Ctnnb1,Chst11,Ric8b,Mtdh,Selenot,Kidins220,Hipk3,Pde4d,Epha5,Rac1,Csnk1a1,Htr1b,Castor2,Syngr1,Mnt,Fem1a,Tnr,Tnks,Nos1,Nucks1,Mapk9,Akap6,Nacc2,Eif4ebp2,Pafah1b1,Slc30a1,L…	287537,171116,29340,25017,294515,302938,81745,171297,25311,59323,24680,54245,315745,116671,296072,25372,84685,362172,83516,50557,293508,307459,361217,63851,361679,497918,54239,113970,81672,116647,29491,84027,307540,81632,116590,25205,84353,314694,314681,170910,365802,116478,83617,24627,79208,363875,113927,25075,304410,29205,287521,316131,25567,290794,24598,64709,50658,64553,296583,361845,83572,58…
GO:0051705	0.000731341386642082	0.999794679382467	13	64	multi-organism behavior	BP	13581	880	Nlgn3,Grid1,Pten,Chrnb2,Eif4ebp2,Nrxn1,Tacr1,Nrxn3,Nlgn2,Aplp2,Ppp3cb,Kalrn,Nr2e1	171297,79219,50557,54239,361845,60391,24807,116508,117096,64312,24675,84009,684085
GO:0070647	0.000736936499884289	0.999546687872792	70	689	protein modification by small protein conjugation or removal	BP	13581	880	Prkce,Trim37,Mgrn1,Usp22,Fem1b,Trim44,Pten,6-Mar,Wsb2,Wwp1,Jade2,Rnf4,Ctnnb1,Ube2j1,Kbtbd11,Usp5,Fem1a,Tnks,Ttc3,Mapk9,Usp12,Ddb1,LOC100909750,Itch,1-Mar,Usp15,Cyld,Rnf38,Rnf13,Vcpip1,Klhl11,Asb7,Tulp4,Cdc27,Brap,Tbc1d7,Btbd3,Arrb1,Asb1,Wac,Nedd4,Ube3b,Ipp,Nub1,Hsp90aa1,Nhlrc1,Cand1,Spopl,Ube3a,Cacul1,Btbd9,Zer1,Ube2i,Rnf11l1,Rnf180,Cul4b,N4bp1,Btrc,Arih1,Usp7,Dnaja3,Nfatc2ip,Rnf185,Bmi1,Bap1,Ptk…	29340,360592,302938,303201,315745,362172,50557,294862,288692,297930,303113,29274,84353,297961,306617,297593,316131,290794,360702,50658,360763,64470,311860,311567,361135,171329,312937,171501,681578,286761,287706,365277,499016,360643,687346,361227,311462,25387,316628,307029,25489,687633,298439,296731,299331,364682,117152,296532,361585,365493,294318,311842,25573,100364162,685384,302502,291921,361765…
GO:0008286	0.000762513434555443	0.999747749738287	16	94	insulin receptor signaling pathway	BP	13581	880	Prkca,Pdk2,Gsk3b,Smarcc1,Nucks1,Eif4ebp2,Mfn2,Kras,Pik3r3,Grb2,Sesn3,Ptpn1,Osbpl8,Irs1,Foxo1,Gsk3a	24680,81530,84027,301020,64709,361845,64476,24525,60664,81504,315427,24697,314824,25467,84482,50686
GO:0019941	0.000810560119466991	0.999546338005414	49	443	modification-dependent protein catabolic process	BP	13581	880	Usp22,Ppp2r5c,Pten,6-Mar,Wwp1,Stt3b,Rnf4,Gsk3b,Smarcc1,Csnk1a1,Ube2j1,Usp5,Zmpste24,Ttc3,Usp12,Pcyox1,Ddb1,Itch,Usp15,Cyld,Edem3,Rnf38,Klhl11,Btbd3,Arrb1,Wac,Nedd4,Nub1,Nhlrc1,Spopl,Ube3a,Cacul1,Btbd9,Ube2i,Rnf11l1,Rnf180,Gba,Cul4b,N4bp1,Btrc,Arih1,Usp7,Rnf185,Bap1,Gsk3a,Ptk2,Usp1,Nedd4l,Atxn3	303201,691318,50557,294862,297930,363160,29274,84027,301020,113927,297961,297593,313564,360702,360763,246302,64470,311567,171329,312937,289085,171501,287706,311462,25387,307029,25489,296731,364682,296532,361585,365493,294318,25573,100364162,685384,684536,302502,291921,361765,300756,360471,360967,306257,50686,25614,313387,291553,60331
GO:0051966	0.000816597077137028	0.999770949326411	13	57	regulation of synaptic transmission, glutamatergic	BP	13581	880	Nlgn3,Grm7,Nlgn1,Htr1b,Tnr,Grm5,Nrxn1,Grik3,Nlgn2,Stxbp1,Kalrn,Egfr,Htr2a	171297,81672,116647,25075,25567,24418,60391,298521,117096,25558,84009,24329,29595
GO:1903421	0.000825167080384347	0.999926136887029	5	14	regulation of synaptic vesicle recycling	BP	13581	880	Fgf14,Nlgn1,Dnm1l,Btbd9,Stx1b	63851,116647,114114,294318,24923
GO:0048856	0.000863287925935003	0.999328224102859	349	4351	anatomical structure development	BP	13581	880	Abr,Gabrb2,Opa1,Man1a2,Rab11fip4,Myo5a,Foxo3,Nckap1,Scn2b,Rbfox2,Pdpk1,Kcnab2,Nlgn3,Gnaq,Dcc,Ptprg,Pacsin1,Atf6,Erbb4,Gnb1,Prkca,Gna11,Csnk1g3,Crk,Fem1b,Itpk1,Cdk5r1,Spred1,Trpc5,Negr1,Grk3,Ppp1r9a,Ppargc1a,Pten,Opa3,Adgrb3,Prkacb,Abi2,LOC103693780,Lrrc8a,NEWGENE_1306210,Jade2,Fgf14,Chrnb2,Uhmk1,Palm2,Magi2,Lin7c,Adgrl3,Gabrb3,Tnpo2,Asap1,Mief1,Nlgn1,Ttl,Pik3cb,Rnf4,Gsk3b,Zbtb7a,Actr2,Hcn1,Fry,Os…	287537,25451,171116,295319,303337,25017,294515,58823,25349,362950,81745,29738,171297,81666,25311,171357,29704,304962,59323,24400,24680,81662,64823,54245,315745,500709,116671,296072,140933,59318,25372,84685,83516,50557,308409,301309,293508,286928,360975,311846,361217,303113,63851,54239,246332,103692368,113970,60442,170641,24922,304670,314961,315141,116647,171572,85243,29274,84027,117107,289820,843…
GO:0071375	0.000902673766133511	0.999551989193722	34	284	cellular response to peptide hormone stimulus	BP	13581	880	Opa1,Myo5a,Pdpk1,Prkca,Crk,Pten,Pdk2,Gsk3b,Smarcc1,Ctnnb1,Nucks1,Eif4ebp2,Akt3,Vldlr,Hdac9,Mfn2,Kras,Gria1,Pik3r3,Grb2,Sesn3,Ptpn1,Lpin1,Map1b,Stat5b,Osbpl8,Irs1,Rxra,Foxo1,Crhr1,Camk2a,Alas1,Gsk3a,Ptk2	171116,25017,81745,24680,54245,50557,81530,84027,301020,84353,64709,361845,29414,25696,687001,64476,24525,50592,60664,81504,315427,24697,313977,29456,25126,314824,25467,25271,84482,58959,25400,65155,50686,25614
GO:0006607	0.000907242431079209	0.999893700435923	6	16	NLS-bearing protein import into nucleus	BP	13581	880	Tnpo2,Ranbp6,Kpna4,Kpna6,Kpnb1,Kpna5	304670,309326,361959,362607,24917,294392
GO:2000809	0.000921400308733143	0.999963643761129	4	6	positive regulation of synaptic vesicle clustering	BP	13581	880	Nlgn3,Magi2,Nlgn1,Nlgn2	171297,113970,116647,117096
GO:0072318	0.000959538110473995	0.999953924127693	4	7	clathrin coat disassembly	BP	13581	880	Gak,Sh3gl2,Dnajc6,Synj1	81659,116743,313409,85238
GO:0007030	0.000966410097577764	0.999673658015792	16	91	Golgi organization	BP	13581	880	Ehd3,Pi4k2a,Mapk1,Csnk1a1,Gak,Vcpip1,Trip11,Rbsn,Atl3,Arl1,Surf4,Dnajc28,Rab2a,LOC108348151,Cog3,Arhgef7	192249,114554,116590,113927,81659,286761,314393,312562,309187,64187,619346,360699,65158,192276,361073,114559
GO:0031399	0.000972104200767342	0.999319042784107	127	1410	regulation of protein modification process	BP	13581	880	Prkce,Pdpk1,Gnaq,Dcc,Erbb4,Ppm1e,Prkca,Crk,Fem1b,Cdk5r1,Spred1,Trpc5,Grk3,Ppp1r9a,Trim44,Ppargc1a,Pten,Dusp8,Smcr8,Magi2,Gsk3b,Slk,Fry,Mapk1,Il6st,Ctnnb1,Kidins220,Hipk3,Pde4d,Vapb,Rac1,Eif2ak1,Fem1a,Wnk3,Nos1,Mapk9,Akap6,Pafah1b1,Lrrtm4,LOC100909750,Itch,Dyrk1a,Setd7,Adar,Acvr1b,Vldlr,Prex1,Grm5,Ndst1,Kras,Srcin1,Nrxn1,Elp1,Pak3,Rb1,Prkar2a,Stk24,Bmpr2,Flrt2,Cntn1,Pkia,Crebl2,Grb2,Robo1,Tbc1d7,R…	29340,81745,81666,25311,59323,360593,24680,54245,315745,116671,296072,140933,25372,84685,362172,83516,50557,361679,497918,113970,84027,54308,304244,116590,25205,84353,116478,83617,24627,60431,363875,27137,316131,317420,24598,50658,64553,83572,500219,311860,311567,25255,689954,81635,29381,25696,311647,24418,29633,24525,56029,60391,140934,29433,24708,29699,361092,140590,299236,117258,114906,362453,…
GO:0043279	0.00100368713184256	0.999588293440776	22	152	response to alkaloid	BP	13581	880	Prkce,Ppargc1a,Chrnb2,Adgrl3,Abat,Csnk1a1,Htr1b,Nos1,Slc8a1,Grin2a,Dpysl2,Tacr1,Gria1,Ncam1,Hsp90aa1,Ube3a,Irs1,Crhr1,Kalrn,Tiam1,Homer1,Htr2a	29340,83516,54239,170641,81632,113927,25075,24598,29715,24409,25416,24807,50592,24586,299331,361585,25467,58959,84009,304109,29546,29595
GO:0035176	0.00101975101822766	0.999741012557308	11	50	social behavior	BP	13581	880	Nlgn3,Grid1,Pten,Chrnb2,Eif4ebp2,Nrxn1,Nrxn3,Nlgn2,Ppp3cb,Kalrn,Nr2e1	171297,79219,50557,54239,361845,60391,116508,117096,24675,84009,684085
GO:0051703	0.00101975101822766	0.999741012557308	11	50	intraspecies interaction between organisms	BP	13581	880	Nlgn3,Grid1,Pten,Chrnb2,Eif4ebp2,Nrxn1,Nrxn3,Nlgn2,Ppp3cb,Kalrn,Nr2e1	171297,79219,50557,54239,361845,60391,116508,117096,24675,84009,684085
GO:0030029	0.00102420125444803	0.999381528546075	62	557	actin filament-based process	BP	13581	880	Abr,Prkce,Myo5a,Nckap1,Scn2b,Pacsin1,Ppm1e,Akap2,Crk,Cdk5r1,Ppp1r9a,Abi2,Arhgap26,Actr2,Fry,Pde4d,Epha5,Rac1,Ttc17,Add2,Actg1,Akap6,Pafah1b1,LOC100909750,Atp2c1,Sptb,Prex1,Mfn2,Kras,Pak3,Tacr1,Elmo1,Coro2a,Grb2,Arrb1,Epb41l1,Enah,Mef2a,Add1,Prkar1a,Ptpn1,Lpin1,Synpo,Cap2,Ppm1f,Sema3e,Cap1,Gas7,Ap1ar,Dpysl3,Gpd1l,LOC108348151,Mlst8,Fat1,Sipa1l1,Kcnj2,Scn3b,Scn1b,Dlg1,Nedd4l,Myo1b,Atxn3	287537,29340,25017,58823,25349,29704,360593,298024,54245,116671,84685,286928,307459,289820,304244,24627,79208,363875,311224,24171,287876,64553,83572,311860,170699,314251,311647,64476,24525,29433,24807,361251,313235,81504,25387,59317,360891,309957,24170,25725,24697,313977,60324,116653,287931,296789,64185,85246,362037,25418,363159,192276,64226,83720,246212,29712,245956,29686,25252,291553,117057,603…
GO:1904071	0.00104779381678129	1	3	3	presynaptic active zone assembly	BP	13581	880	Nlgn1,Nrxn1,Pcdh17	116647,60391,306055
GO:0050790	0.00106850489907014	0.99922949350173	151	1729	regulation of catalytic activity	BP	13581	880	Slc7a14,Abr,Prkce,Pdpk1,Gnaq,Erbb4,Ppm1e,Prkca,Crk,Fem1b,Cdk5r1,Spred1,Ppp2r5c,Ppp1r9a,Pten,Adgrb3,Amph,Arhgap26,Dusp8,Ppp2r2c,Smcr8,Magi2,Grm7,Asap1,Itsn1,Gsk3b,Slk,Fry,Mapk1,Ctnnb1,Ric8b,Kidins220,Snx13,Tbc1d5,Hipk3,Vapb,Epha5,Sort1,Rac1,Nipsnap2,Fem1a,Tnks,Rabgap1,Nos1,Mapk9,Akap6,Pafah1b1,Lrrtm4,Dlg2,LOC100909750,Hnrnpr,Adar,Vldlr,Prex1,Rgs8,Rabgap1l,Grm5,Kras,Scarb2,Gnb5,Srcin1,Nrxn1,Elp1,Pa…	499587,287537,29340,81745,81666,59323,360593,24680,54245,315745,116671,296072,691318,84685,50557,301309,60668,307459,361679,117256,497918,113970,81672,314961,29491,84027,54308,304244,116590,84353,314681,116478,362731,501088,83617,60431,79208,83576,363875,498174,316131,290794,311911,24598,50658,64553,83572,500219,64053,311860,319110,81635,25696,311647,54297,304914,24418,24525,117106,83579,56029,60…
GO:0043632	0.00111345336457096	0.999366724213099	49	450	modification-dependent macromolecule catabolic process	BP	13581	880	Usp22,Ppp2r5c,Pten,6-Mar,Wwp1,Stt3b,Rnf4,Gsk3b,Smarcc1,Csnk1a1,Ube2j1,Usp5,Zmpste24,Ttc3,Usp12,Pcyox1,Ddb1,Itch,Usp15,Cyld,Edem3,Rnf38,Klhl11,Btbd3,Arrb1,Wac,Nedd4,Nub1,Nhlrc1,Spopl,Ube3a,Cacul1,Btbd9,Ube2i,Rnf11l1,Rnf180,Gba,Cul4b,N4bp1,Btrc,Arih1,Usp7,Rnf185,Bap1,Gsk3a,Ptk2,Usp1,Nedd4l,Atxn3	303201,691318,50557,294862,297930,363160,29274,84027,301020,113927,297961,297593,313564,360702,360763,246302,64470,311567,171329,312937,289085,171501,287706,311462,25387,307029,25489,296731,364682,296532,361585,365493,294318,25573,100364162,685384,684536,302502,291921,361765,300756,360471,360967,306257,50686,25614,313387,291553,60331
GO:2000311	0.00114275185620047	0.999854492169795	6	18	regulation of AMPA receptor activity	BP	13581	880	Nlgn3,Nlgn1,Nrxn1,Nlgn2,Cacng7,Cacng5	171297,116647,60391,117096,140728,140726
GO:0006813	0.00114492141427786	0.999460968700484	29	212	potassium ion transport	BP	13581	880	Kcnab2,Dpp10,Gnaq,Pten,Kcnq2,Hcn1,Slc9a7,Nos1,Akap6,Hcn2,Kcnj10,Grik3,Nalcn,Kcnma1,Kcnh5,Nedd4,Slc24a3,Kcnj3,Kcnk9,Kcnj12,Kcnf1,Kcns2,Slc12a6,Kcng3,Kcng1,Kcnj2,Htr2a,Dlg1,Nedd4l	29738,363972,81666,50557,170848,84390,317170,24598,64553,114244,29718,298521,266760,83731,171146,25489,85267,50599,84429,117052,298908,66022,691209,171011,296395,29712,29595,25252,291553
GO:0044057	0.00115805138622528	0.999343691801301	48	448	regulation of system process	BP	13581	880	Scn2b,Ehd3,Nlgn3,Prkca,Ppargc1a,Pten,Chrm2,Nlgn1,Gsk3b,Abat,Pde4d,Tnr,Wnk3,Nos1,Akap6,LOC100909750,Slc8a1,Grin2a,Mfn2,Kcnj10,Tacr1,Bmpr2,Grk2,Kcnma1,Ncam1,Nlgn2,Nedd4,Mef2a,Hsp90aa1,Fto,Gba,Atp2a2,Camk2g,Foxo1,Crhr1,Gpd1l,Tmem65,Egfr,Oprd1,Gsk3a,Oga,Ppp3ca,Kcnj2,Scn3b,Htr2a,Acvr2a,Scn1b,Dlg1	25349,192249,171297,24680,83516,50557,81645,116647,84027,81632,24627,25567,317420,24598,64553,311860,29715,24409,64476,29718,24807,140590,25238,83731,24586,117096,25489,309957,299331,291905,684536,29693,171140,84482,58959,363159,500874,24329,24613,50686,154968,24674,29712,245956,29595,29263,29686,25252
GO:0048522	0.00117360064857468	0.999085590566764	317	4015	positive regulation of cellular process	BP	13581	880	Abr,Pip4k2b,Opa1,Prkce,Rab11fip4,Myo5a,Foxo3,Nckap1,Pdpk1,Nlgn3,Gnaq,Dcc,Extl3,Pacsin1,Atf6,Usp22,Erbb4,Ppm1e,Prkca,Tcf20,Crk,Cdk5r1,Spred1,Ppp2r5c,Trpc5,Negr1,Frmpd4,Grk3,Ppp1r9a,Trim44,Ppargc1a,Pten,Adgrb3,Abi2,Amph,NEWGENE_1306210,Jade2,Smcr8,Chrnb2,Uhmk1,Magi2,Adgrl3,Asap1,Mief1,Nlgn1,Ttl,Pik3cb,Rnf4,Itsn1,Gsk3b,Slk,Actr2,Celf4,Slitrk3,Abat,Mapk1,Il6st,Smarcc1,Ctnnb1,Mtdh,Atf2,Selenot,Kidins2…	287537,89812,171116,29340,303337,25017,294515,58823,81745,171297,81666,25311,56819,29704,304962,303201,59323,360593,24680,366964,54245,116671,296072,691318,140933,59318,302656,25372,84685,362172,83516,50557,301309,286928,60668,361217,303113,497918,54239,246332,113970,170641,314961,315141,116647,171572,85243,29274,29491,84027,54308,289820,307540,310519,81632,116590,25205,301020,84353,170910,81647,…
GO:0048878	0.00117875991100615	0.999220684604716	89	943	chemical homeostasis	BP	13581	880	Opa1,Prkce,Xpr1,Myo5a,Foxo3,Letm1,Scn2b,Pdpk1,Erbb4,Gnb1,Prkca,Trpc5,Ppargc1a,Abcb7,Pik3cb,Pdk2,Tmtc2,Hcn1,Mapk1,Il6st,Selenot,Pde4d,Vapb,Epha5,Rmdn3,Eif2ak1,Slc9a7,Clcn3,Rxfp3,Wnk3,Nos1,Nucks1,Akap6,Slc30a1,Ddb1,LOC100909750,Atp2c1,Ero1a,Slc8a1,Gak,Grin2a,Grm5,Mfn2,Atp2b3,Nrxn1,Kcnj10,Rasa3,Tacr1,Nr3c2,Gria1,Kcnma1,Sfxn5,Slc25a23,Arrb1,Ptprn2,Ormdl3,Hk1,Mcu,Slc24a3,Ireb2,Sesn3,Ank1,Tm9sf4,Mef2a,…	171116,29340,289424,25017,294515,305457,25349,81745,59323,24400,24680,140933,83516,302395,85243,81530,299762,84390,116590,25205,365802,24627,60431,79208,311328,27137,317170,84360,294807,317420,24598,64709,64553,58976,64470,311860,170699,171562,29715,81659,24409,24418,64476,29599,60391,29718,29372,24807,25672,50592,83731,261737,301113,25387,29714,360618,25058,294560,85267,64831,315427,306570,29627…
GO:0046928	0.00118114377923506	0.999668804079419	12	61	regulation of neurotransmitter secretion	BP	13581	880	Ppp1r9a,Nlgn1,Slc30a1,Rims4,Rims1,Stxbp1,Rims2,Prepl,Dnm1l,Stx1b,Atp2a2,Camk2a	84685,116647,58976,266976,84556,25558,116839,298771,114114,24923,29693,25400
GO:0042551	0.00118466117729649	0.999718796095866	10	43	neuron maturation	BP	13581	880	Opa1,Gnaq,Adgrb3,Nlgn1,Gsk3b,Rac1,Dlg2,Nrxn1,Rb1,Ntn4	171116,81666,301309,116647,84027,363875,64053,60391,24708,299737
GO:0032940	0.00120027353768585	0.999223183019572	80	841	secretion by cell	BP	13581	880	Abr,Prkce,Myo5a,Pdpk1,Pi4k2a,Prkca,Ppp1r9a,Tvp23a,Chrnb2,Lin7c,Grm7,Vps41,Nlgn1,Itsn1,Abat,Il6st,Selenot,Epha5,Htr1b,Syngr1,Syt10,Nos1,Apba1,Stx7,Pafah1b1,Slc30a1,LOC100909750,Cadm1,LOC108349010,Exoc8,Rab27b,Mfn2,Srcin1,Rims4,Nrxn1,Dpysl2,Tacr1,Nrxn3,Cadps,Rph3a,Grk2,Ap3m2,Acvr1c,Ncam1,Rims1,Nlgn2,Stxbp6,Syn3,Arrb1,Ptprn2,Mcu,Stxbp1,Rims2,Rbpj,Prepl,Syt7,Dnm1l,Htr1a,Syt9,Irs1,Stx1b,Atp2a2,Ifnar1,…	287537,29340,25017,81745,114554,24680,84685,360467,54239,60442,81672,306991,116647,29491,81632,25205,365802,79208,25075,29205,60567,24598,83589,60466,83572,58976,311860,363058,499690,245709,84590,64476,56029,266976,60391,25416,24807,116508,26989,171039,25238,140667,245921,24586,84556,117096,362734,29130,25387,29714,294560,25558,116839,679028,298771,59267,114114,24473,60564,25467,24923,29693,28826…
GO:0072659	0.00120310331936152	0.999438525119319	28	216	protein localization to plasma membrane	BP	13581	880	Gpr158,Myo5a,Pdpk1,Ehd3,Dpp10,Pacsin1,Rac1,Wnk3,Stx7,Fam126a,Mpp5,Gak,Nrxn1,Pacs1,Stxbp1,Ank1,Zdhhc23,Golga4,Zdhhc22,Camk2g,Ar,Camk2a,Rapgef6,Kalrn,Egfr,Scn3b,Slmap,Dlg1	291352,25017,81745,192249,363972,29704,363875,317420,60466,499975,314259,81659,60391,171444,25558,306570,363783,501069,299211,171140,24208,25400,303141,84009,24329,245956,290533,25252
GO:0042592	0.00120639538229805	0.999150203235461	126	1421	homeostatic process	BP	13581	880	Opa1,Prkce,Xpr1,Myo5a,Foxo3,Letm1,Scn2b,Rbfox2,Pdpk1,Erbb4,Gnb1,Prkca,Trpc5,Ppargc1a,Lrrc8a,Abcb7,Pik3cb,Pdk2,Tmtc2,Hcn1,Abat,Mapk1,Il6st,Ctnnb1,Selenot,Pde4d,Vapb,Epha5,Rac1,Rmdn3,Eif2ak1,Slc9a7,Clcn3,Rxfp3,Tnks,Wnk3,Nos1,Actg1,Nucks1,Akap6,Slc30a1,Ddb1,LOC100909750,Cyld,Ubap2l,Atp2c1,Gas2l1,Adar,Acvr1b,Ero1a,Slc8a1,Large1,Akt3,Dnajc16,Gak,Grin2a,Grm5,Mfn2,Atp2b3,Kras,Nrxn1,Kcnj10,Rb1,Rasa3,Tacr…	171116,29340,289424,25017,294515,305457,25349,362950,81745,59323,24400,24680,140933,83516,311846,302395,85243,81530,299762,84390,81632,116590,25205,84353,365802,24627,60431,79208,363875,311328,27137,317170,84360,294807,290794,317420,24598,287876,64709,64553,58976,64470,311860,312937,361984,170699,360973,81635,29381,171562,29715,361368,29414,362652,81659,24409,24418,64476,29599,24525,60391,29718,2…
GO:0007611	0.00122979542417656	0.999379458428679	34	266	learning or memory	BP	13581	880	Nlgn3,Prkca,Pten,Adgrb3,Abi2,Amph,Chrnb2,Grm7,Actr2,Pde4d,Adcy1,Tnr,Eif4ebp2,Pafah1b1,LOC100909750,Grin2a,Grm5,Kras,Nrxn1,Tacr1,Nrxn3,Gria1,Ncam1,Btbd9,Synpo,Prkar1b,Slc8a2,Crhr1,Htr7,Jph4,Kalrn,Egfr,Synj1,Htr2a	171297,24680,50557,301309,286928,60668,54239,81672,289820,24627,305509,25567,361845,83572,311860,24409,24418,24525,60391,24807,116508,50592,24586,294318,60324,25521,140447,58959,65032,445271,84009,24329,85238,29595
GO:0090174	0.00125265288672	0.999530464604811	18	118	organelle membrane fusion	BP	13581	880	Vps41,Tbc1d5,Syt10,Rabgap1,Stx7,Vcpip1,Rabgap1l,Rbsn,Rph3a,Rims1,Stxbp6,Stxbp1,Syt7,Tgfbrap1,Syt9,Stx1b,Gosr1,Tbc1d14	306991,501088,60567,311911,60466,286761,304914,312562,171039,84556,362734,25558,59267,301373,60564,24923,94189,360956
GO:1901653	0.00128819706116152	0.99931956490862	38	330	cellular response to peptide	BP	13581	880	Opa1,Myo5a,Foxo3,Pdpk1,Prkca,Crk,Pten,Pdk2,Gsk3b,Smarcc1,Ctnnb1,Nucks1,Mapk9,Eif4ebp2,Akt3,Vldlr,Grm5,Hdac9,Mfn2,Kras,Gria1,Pik3r3,Grb2,Sesn3,Ptpn1,Lpin1,Map1b,Stat5b,Osbpl8,Irs1,Rxra,Foxo1,Crhr1,Camk2a,Klf9,Alas1,Gsk3a,Ptk2	171116,25017,294515,81745,24680,54245,50557,81530,84027,301020,84353,64709,50658,361845,29414,25696,24418,687001,64476,24525,50592,60664,81504,315427,24697,313977,29456,25126,314824,25467,25271,84482,58959,25400,117560,65155,50686,25614
GO:0032268	0.0013782879053361	0.998986891003885	165	1954	regulation of cellular protein metabolic process	BP	13581	880	Prkce,Foxo3,Pdpk1,Gnaq,Dcc,Erbb4,Ppm1e,Prkca,Crk,Fem1b,Cdk5r1,Spred1,Trpc5,Grk3,Ppp1r9a,Trim44,Ppargc1a,Pten,Dusp8,Smcr8,Uhmk1,Magi2,Gsk3b,Slk,Fry,Mapk1,Il6st,Smarcc1,Ctnnb1,Kidins220,Ogfod1,Hipk3,Pde4d,Vapb,Rac1,Csnk1a1,Ube2j1,Usp5,Eif2ak1,Larp4b,Fem1a,Wnk3,Nos1,Mapk9,Akap6,Eif4ebp2,Pafah1b1,Lrrtm4,LOC100909750,Itch,Dyrk1a,Setd7,Hnrnpr,Adar,Acvr1b,Vldlr,Prex1,Purb,Grm5,Ndst1,Kras,Srcin1,Nrxn1,El…	29340,294515,81745,81666,25311,59323,360593,24680,54245,315745,116671,296072,140933,25372,84685,362172,83516,50557,361679,497918,246332,113970,84027,54308,304244,116590,25205,301020,84353,116478,307657,83617,24627,60431,363875,113927,297961,297593,27137,307070,316131,317420,24598,50658,64553,361845,83572,500219,311860,311567,25255,689954,319110,81635,29381,25696,311647,498407,24418,29633,24525,56…
GO:0050775	0.00139153863839678	0.999662304831334	10	43	positive regulation of dendrite morphogenesis	BP	13581	880	Opa1,Actr2,Pafah1b1,Mfn2,Pak3,Caprin1,Ss18l1,Dnm1l,Kalrn,Tiam1	171116,289820,83572,64476,29433,362173,192352,114114,84009,304109
GO:1990089	0.00139458692414771	0.999576252463766	13	68	response to nerve growth factor	BP	13581	880	Foxo3,Pdpk1,Crk,Pten,Magi2,Kidins220,Sort1,Mapk9,Dync1li1,Sh3gl2,Ube3a,Irs1,Kif5a	294515,81745,54245,50557,113970,116478,83576,50658,252902,116743,361585,25467,314906
GO:0098742	0.00139890027959336	0.999402079891654	23	141	cell-cell adhesion via plasma-membrane adhesion molecules	BP	13581	880	Ptprt,Adgrl3,Nlgn1,Pik3cb,Cadm2,Cadm1,Atp2c1,Nrxn1,Pcdh7,Ncam1,Robo1,Grid2,Dscaml1,Unc5d,Alcam,Cdh6,Pcdh17,Clstn1,Celsr2,Adgrl1,Pcdhb5,Fat3,Fat1	362263,170641,116647,85243,360687,363058,170699,60391,360942,24586,58946,79220,315615,306534,79559,25409,306055,313717,83465,65096,291654,191571,83720
GO:0097106	0.00144167971742828	0.999818950069153	6	15	postsynaptic density organization	BP	13581	880	Pten,Nlgn1,Nrxn1,Nlgn2,Dlgap1,Lrrc4	50557,116647,60391,117096,65040,641521
GO:0099084	0.00144167971742828	0.999818950069153	6	15	postsynaptic specialization organization	BP	13581	880	Pten,Nlgn1,Nrxn1,Nlgn2,Dlgap1,Lrrc4	50557,116647,60391,117096,65040,641521
GO:0017157	0.0014712277010806	0.999375736892706	22	161	regulation of exocytosis	BP	13581	880	Abr,Myo5a,Pdpk1,Prkca,Nlgn1,Syt10,Rab27b,Rims4,Cadps,Rph3a,Ncam1,Rims1,Stxbp1,Rims2,Prepl,Syt7,Dnm1l,Syt9,Stx1b,Atp2a2,Crhr1,Ppp3ca	287537,25017,81745,24680,116647,60567,84590,266976,26989,171039,24586,84556,25558,116839,298771,59267,114114,60564,24923,29693,58959,24674
GO:0072319	0.00147651124280897	0.99991089321208	4	8	vesicle uncoating	BP	13581	880	Gak,Sh3gl2,Dnajc6,Synj1	81659,116743,313409,85238
GO:1901660	0.00149324034842876	0.999861605048682	5	11	calcium ion export	BP	13581	880	Letm1,Slc8a1,Atp2b3,Atp2b1,Slc8a2	305457,29715,29599,29598,140447
GO:0048588	0.0015113675941383	0.999286245771665	28	197	developmental cell growth	BP	13581	880	Nlgn3,Cdk5r1,Trpc5,Jade2,Ttl,Gsk3b,Ctnnb1,Tnr,Akap6,Pafah1b1,LOC100909750,Dpysl2,Bmpr2,Rims1,Sh3gl2,Rims2,Map1b,Golga4,Alcam,Sema7a,Cyfip2,Flrt1,Map2k4,Tiam1,Epha7,Gsk3a,Ntn1,Nedd4l	171297,116671,140933,303113,171572,84027,84353,25567,64553,83572,311860,25416,140590,84556,116743,116839,29456,501069,79559,315711,303073,499308,287398,304109,171287,50686,114523,291553
GO:0060341	0.0015144381725754	0.999013928501386	79	817	regulation of cellular localization	BP	13581	880	Prkce,Myo5a,Pdpk1,Kcnab2,Nlgn3,Dpp10,Gnaq,Erbb4,Cdk5r1,Ppp1r9a,Pten,Fgf14,Uhmk1,Magi2,Mief1,Nlgn1,Ttl,Gsk3b,Mapk1,Ctnnb1,Pde4d,Epha5,Ube2j1,Wnk3,Nos1,Akap6,Stx7,Slc30a1,LOC100909750,Cyld,Slc8a1,Rims4,Nrxn1,Ppm1a,Rb1,Ttbk2,Ncam1,Rims1,Nlgn2,Pkia,Tmem30a,Arrb1,Nedd4,Stxbp1,Rims2,Tm9sf4,Prepl,Hsp90aa1,Dnm1l,Ptpn1,Btbd9,Map1b,Eda,Crebrf,Pcdh17,Selenoi,Stx1b,Atp2a2,Camk2g,Kif3a,Gosr1,Ar,Ppp3cb,Crhr1,C…	29340,25017,81745,29738,171297,363972,81666,59323,116671,84685,50557,63851,246332,113970,315141,116647,171572,84027,116590,84353,24627,79208,297961,317420,24598,64553,60466,58976,311860,312937,29715,266976,60391,24666,24708,311349,24586,84556,117096,114906,300857,25387,25489,25558,116839,296279,298771,299331,114114,24697,294318,29456,302424,303016,306055,362713,24923,29693,171140,84392,94189,2420…
GO:0051716	0.00151721471334239	0.998800853622152	386	5014	cellular response to stimulus	BP	13581	880	Abr,Gpr158,Gabrb2,Opa1,Prkce,Myo5a,Foxo3,Mgrn1,Nckap1,Rbfox2,Mfhas1,Pdpk1,Nlgn3,Gnaq,Dcc,Spock2,Atf6,Grid1,Erbb4,Gnb1,Ppm1e,Ptprt,Prkca,Akap2,Gna11,Csnk1g3,Crk,Fem1b,Cdk5r1,Spred1,Ppp2r5c,Tom1l2,Grk3,Ppp1r9a,Zfyve9,Trim44,Ppargc1a,Pten,Adgrb3,Prkacb,6-Mar,Abi2,Wsb2,Lrrc8a,Arhgap26,NEWGENE_1306210,Chrm2,Jade2,Stt3b,Fgf14,Dusp8,Smcr8,Chrnb2,Magi2,Gabra3,Adgrl3,Gabrb3,Grm7,Mief1,Nlgn1,Pik3cb,Rnf4,Pd…	287537,291352,25451,171116,29340,25017,294515,302938,58823,362950,306508,81745,171297,81666,25311,361840,304962,79219,59323,24400,360593,362263,24680,298024,81662,64823,54245,315745,116671,296072,691318,360537,25372,84685,313477,362172,83516,50557,301309,293508,294862,286928,288692,311846,307459,361217,81645,303113,363160,63851,361679,497918,54239,113970,24947,170641,24922,81672,315141,116647,852…
GO:0032870	0.00152018911202984	0.99906761867328	61	599	cellular response to hormone stimulus	BP	13581	880	Opa1,Prkce,Myo5a,Foxo3,Rbfox2,Pdpk1,Prkca,Crk,Ppargc1a,Pten,Pdk2,Gsk3b,Smarcc1,Ctnnb1,Epha5,Nucks1,Eif4ebp2,Paqr8,Gas2l1,Thrap3,Akt3,Vldlr,Nr2c2,Hdac9,Mfn2,Kras,Hcn2,Abhd2,Nr3c2,Gria1,Pik3r3,Lancl2,Grb2,Nedd4,Sesn3,Med14,Ptpn1,Lpin1,Ube3a,Ube2i,Map1b,Stat5b,Crebrf,Hey1,Osbpl8,Irs1,Atp2b1,Rxra,Ar,Foxo1,Crhr1,Camk2a,Klf9,Bmi1,Egfr,Alas1,Gsk3a,Ptk2,Sstr4,Cnot1,Nr2e1	171116,29340,25017,294515,362950,81745,24680,54245,83516,50557,81530,84027,301020,84353,79208,64709,361845,316275,360973,313591,29414,25696,50659,687001,64476,24525,114244,293050,25672,50592,60664,362375,81504,25489,315427,317343,24697,313977,361585,25573,29456,25126,303016,155437,314824,25467,29598,25271,24208,84482,58959,25400,117560,307151,24329,65155,50686,25614,25555,291841,684085
GO:0048148	0.00152305992122817	0.999791528363496	6	19	behavioral response to cocaine	BP	13581	880	Abat,Nos1,Crhr1,Kalrn,Homer1,Htr2a	81632,24598,58959,84009,29546,29595
GO:0071495	0.00154602934691061	0.998933869363746	106	1135	cellular response to endogenous stimulus	BP	13581	880	Gabrb2,Opa1,Prkce,Myo5a,Foxo3,Rbfox2,Pdpk1,Erbb4,Prkca,Crk,Zfyve9,Ppargc1a,Pten,Magi2,Gabrb3,Pdk2,Gsk3b,Actr2,Hcn1,Mapk1,Smarcc1,Ctnnb1,Chst11,Kidins220,Pde4d,Epha5,Sort1,Htr1b,Nos1,Nucks1,Mapk9,Akap6,Eif4ebp2,Paqr8,LOC100909750,Usp15,Gas2l1,Slc8a1,Thrap3,Akt3,Rab14,Vldlr,Nr2c2,Grin2a,Grm5,Hdac9,Mfn2,Ndst1,Kras,Nrxn1,Hcn2,Abhd2,Ppm1a,Nr3c2,Bmpr2,Flrt2,Gria1,Pik3r3,Dync1li1,Acvr1c,Lancl2,Glg1,Grb2…	25451,171116,29340,25017,294515,362950,81745,59323,24680,54245,313477,83516,50557,113970,24922,81530,84027,289820,84390,116590,301020,84353,314694,116478,24627,79208,83576,25075,24598,64709,50658,64553,361845,316275,311860,171329,360973,29715,313591,29414,94197,25696,50659,24409,24418,687001,64476,29633,24525,60391,114244,293050,24666,25672,140590,299236,50592,60664,252902,245921,362375,29476,815…
GO:0043933	0.00156917136787341	0.998879886839013	130	1518	macromolecular complex subunit organization	BP	13581	880	Opa1,Prkce,Letm1,Nckap1,Kcnab2,Ehd3,Gnaq,Gnb1,Akap2,Gna11,Crk,Dnal1,Ppp1r9a,Zfyve9,Abi2,Smcr8,Chrnb2,11-Sep,Magi2,Etf1,Vps41,Asap1,Nlgn1,Rnf4,Gsk3b,Actr2,Hcn1,Celf4,Smarcc1,Ctnnb1,Ogfod1,Pde4d,Nacc1,Rac1,Ttc17,Add2,Tspyl4,Apba1,Supt16h,Mapk9,Nacc2,LOC100909750,Cyld,Gas2l1,Adar,Ikzf5,Exoc8,Sptb,Prex1,Zfp148,Gak,G3bp2,Grin2a,Dnm3,Nrxn1,Kcnj10,Ppm1a,Pak3,Prkar2a,Cadps,Ddx6,Rrn3,Dync1li1,Kcnma1,Acvr1…	171116,29340,305457,58823,29738,192249,81666,24400,298024,81662,54245,685664,84685,313477,286928,497918,54239,305227,113970,307503,306991,314961,116647,29274,84027,289820,84390,307540,301020,84353,307657,24627,171454,363875,311224,24171,309828,83589,305851,50658,296583,311860,312937,360973,81635,309031,245709,314251,311647,58820,81659,305240,24409,171574,60391,29718,24666,29433,29699,26989,500988…
GO:2000479	0.00160697722789106	0.999832301565384	5	14	regulation of cAMP-dependent protein kinase activity	BP	13581	880	Akap6,Prkar2a,Pkia,Prkar1a,Prkar1b	64553,29699,114906,25725,25521
GO:0071804	0.0016240692009568	0.999265267712587	25	175	cellular potassium ion transport	BP	13581	880	Kcnab2,Dpp10,Pten,Kcnq2,Hcn1,Slc9a7,Akap6,Hcn2,Kcnj10,Grik3,Nalcn,Kcnma1,Kcnh5,Nedd4,Kcnj3,Kcnk9,Kcnj12,Kcnf1,Kcns2,Slc12a6,Kcng3,Kcng1,Kcnj2,Dlg1,Nedd4l	29738,363972,50557,170848,84390,317170,64553,114244,29718,298521,266760,83731,171146,25489,50599,84429,117052,298908,66022,691209,171011,296395,29712,25252,291553
GO:0071805	0.0016240692009568	0.999265267712587	25	175	potassium ion transmembrane transport	BP	13581	880	Kcnab2,Dpp10,Pten,Kcnq2,Hcn1,Slc9a7,Akap6,Hcn2,Kcnj10,Grik3,Nalcn,Kcnma1,Kcnh5,Nedd4,Kcnj3,Kcnk9,Kcnj12,Kcnf1,Kcns2,Slc12a6,Kcng3,Kcng1,Kcnj2,Dlg1,Nedd4l	29738,363972,50557,170848,84390,317170,64553,114244,29718,298521,266760,83731,171146,25489,50599,84429,117052,298908,66022,691209,171011,296395,29712,25252,291553
GO:0051588	0.00164717332321772	0.999487157421788	13	72	regulation of neurotransmitter transport	BP	13581	880	Ppp1r9a,Nlgn1,Nos1,Slc30a1,Rims4,Rims1,Stxbp1,Rims2,Prepl,Dnm1l,Stx1b,Atp2a2,Camk2a	84685,116647,24598,58976,266976,84556,25558,116839,298771,114114,24923,29693,25400
GO:0043161	0.0016555255314059	0.999154547513312	33	290	proteasome-mediated ubiquitin-dependent protein catabolic process	BP	13581	880	Ppp2r5c,6-Mar,Wwp1,Stt3b,Rnf4,Gsk3b,Smarcc1,Csnk1a1,Ube2j1,Usp5,Ddb1,Itch,Edem3,Rnf38,Klhl11,Btbd3,Arrb1,Wac,Nub1,Nhlrc1,Spopl,Btbd9,Ube2i,Rnf11l1,Rnf180,Gba,N4bp1,Btrc,Arih1,Rnf185,Gsk3a,Nedd4l,Atxn3	691318,294862,297930,363160,29274,84027,301020,113927,297961,297593,64470,311567,289085,171501,287706,311462,25387,307029,296731,364682,296532,294318,25573,100364162,685384,684536,291921,361765,300756,360967,50686,291553,60331
GO:0019933	0.00166089169641508	0.999450389449454	14	89	cAMP-mediated signaling	BP	13581	880	Mgrn1,Gnaq,Pde4d,Epha5,Eif4ebp2,Htr5a,Rims2,Pde4a,Crhr1,Htr7,Ksr1,Htr4,Pde7b,Pde10a	302938,81666,24627,79208,361845,25689,116839,25638,58959,65032,360573,25324,140929,63885
GO:0010256	0.00167720376167543	0.999127046746401	35	284	endomembrane system organization	BP	13581	880	Ehd3,Pi4k2a,Pacsin1,Pten,Asap1,Mapk1,Vapb,Csnk1a1,Fam160a2,Syngr1,Zmpste24,Pafah1b1,Mpp5,Exoc8,Sptb,Gak,Vcpip1,Trip11,Rbsn,Atl3,Tmem33,Arl1,Lemd3,Surf4,Syt7,Osbpl8,Atp2a2,Lnpk,Ar,Dnajc28,Rab2a,LOC108348151,Cog3,Synj1,Arhgef7	192249,114554,29704,50557,314961,116590,60431,113927,293343,29205,313564,83572,314259,245709,314251,81659,286761,314393,312562,309187,59303,64187,680066,619346,59267,314824,29693,362151,24208,360699,65158,192276,361073,85238,114559
GO:0071705	0.00171129254165245	0.998753425174949	147	1743	nitrogen compound transport	BP	13581	880	Slc7a14,Ap2a2,Prkce,Myo5a,Ehd3,Gnaq,Erbb4,Cdk5r1,Tom1l2,Grk3,Zfyve9,Tvp23a,Chrnb2,Uhmk1,Lin7c,Grm7,Tnpo2,Vps41,Mief1,Nlgn1,Vps26b,Gsk3b,Abat,Mapk1,Slc36a1,Selenot,Snx13,Tbc1d5,Epha5,Sort1,Ube2j1,Htr1b,Fam160a2,Nup50,Syngr1,Tomm70,Rabgap1,Nos1,Apba1,Mapk9,Stx7,LOC102555167,Pafah1b1,LOC100909750,Cadm1,Cyld,Adar,LOC108349010,Exoc8,Rab14,Vldlr,Rabgap1l,Mfn2,Hmces,Scarb2,Srcin1,Zdhhc3,Aagab,Sprn,Nrxn1…	499587,81637,29340,25017,192249,81666,59323,116671,360537,25372,313477,360467,54239,246332,60442,81672,304670,306991,315141,116647,300472,84027,81632,116590,155205,365802,362731,501088,79208,83576,297961,25075,293343,25497,29205,304017,311911,24598,83589,50658,60466,100126191,83572,311860,363058,312937,81635,499690,245709,94197,25696,304914,64476,297428,117106,56029,301081,171435,541462,60391,297…
GO:0044091	0.00175923764372023	0.99964492467963	8	31	membrane biogenesis	BP	13581	880	Nlgn3,Pten,Magi2,Nlgn1,Gak,Nrxn1,Nlgn2,Lrp4	171297,50557,113970,116647,81659,60391,117096,83469
GO:0055082	0.001771284574913	0.998884517572758	66	673	cellular chemical homeostasis	BP	13581	880	Opa1,Prkce,Xpr1,Myo5a,Foxo3,Letm1,Pdpk1,Gnb1,Prkca,Trpc5,Ppargc1a,Abcb7,Pik3cb,Mapk1,Il6st,Selenot,Pde4d,Vapb,Epha5,Rmdn3,Slc9a7,Clcn3,Rxfp3,Nos1,Nucks1,Akap6,Slc30a1,LOC100909750,Atp2c1,Ero1a,Slc8a1,Grin2a,Grm5,Mfn2,Atp2b3,Nrxn1,Rasa3,Tacr1,Nr3c2,Gria1,Kcnma1,Slc25a23,Arrb1,Ptprn2,Ormdl3,Hk1,Mcu,Slc24a3,Ireb2,Tm9sf4,Mef2a,Sv2a,Cacnb4,Atp6v1a,Atp2b1,Slc8a2,Atp2a2,Aplp2,Ppp3cb,Crhr1,Tiam1,Polg,Ptk…	171116,29340,289424,25017,294515,305457,81745,24400,24680,140933,83516,302395,85243,116590,25205,365802,24627,60431,79208,311328,317170,84360,294807,24598,64709,64553,58976,311860,170699,171562,29715,24409,24418,64476,29599,60391,29372,24807,25672,50592,83731,301113,25387,29714,360618,25058,294560,85267,64831,296279,309957,117559,58942,685232,29598,140447,29693,64312,24675,58959,304109,85472,2561…
GO:0044085	0.00178380795626036	0.998658017435892	189	2287	cellular component biogenesis	BP	13581	880	Pip4k2b,Opa1,Prkce,Trim37,Letm1,Nckap1,Pdpk1,Kcnab2,Ehd3,Nlgn3,Gnaq,Gnb1,Ppm1e,Prkca,Akap2,Gna11,Crk,Dnal1,Ppp1r9a,Zfyve9,Pten,Adgrb3,Abi2,Smcr8,Chrnb2,11-Sep,Magi2,Adgrl3,Vps41,Asap1,Nlgn1,Rnf4,Gsk3b,Slk,Actr2,Hcn1,Celf4,Slitrk3,Ctnnb1,Mtdh,Ogfod1,Nudcd3,Pde4d,Nacc1,Rac1,Ttc17,Add2,Tspyl4,Tnks,Wipi2,Actg1,Apba1,Mapk9,Stx7,Nacc2,LOC102555167,Pafah1b1,Lrrtm4,LOC100909750,Cadm1,Cyld,Mpp5,Adar,Kif3b…	89812,171116,29340,360592,305457,58823,81745,29738,192249,171297,81666,24400,360593,24680,298024,81662,54245,685664,84685,313477,50557,301309,286928,497918,54239,305227,113970,170641,306991,314961,116647,29274,84027,54308,289820,84390,307540,310519,84353,170910,307657,100125378,24627,171454,363875,311224,24171,309828,290794,288498,287876,83589,50658,60466,296583,100126191,83572,500219,311860,3630…
GO:0000002	0.00180446865809372	0.999677472576223	7	29	mitochondrial genome maintenance	BP	13581	880	Opa1,Ppargc1a,Rrm2b,Akt3,Mef2a,Dnaja3,Polg	171116,83516,299976,29414,309957,360481,85472
GO:0043623	0.00180461553062133	0.998952490461435	48	471	cellular protein complex assembly	BP	13581	880	Opa1,Prkce,Nckap1,Dnal1,Ppp1r9a,Zfyve9,Abi2,Vps41,Rnf4,Actr2,Pde4d,Rac1,Ttc17,Add2,LOC100909750,Exoc8,Sptb,Prex1,Dnm3,Ppm1a,Pak3,Cadps,Acvr1c,Ncam1,Rims1,Stxbp6,Grb2,Tmem33,Hspa4,Epn1,Stxbp1,Tm9sf4,Add1,Hsp90aa1,Dnm1l,Cand1,Map1b,Stx1b,Gda,Mis12,Gas7,Dnajc28,Ap1ar,LOC108348151,Mlst8,Synj1,Ptk2,Dlg1	171116,29340,58823,685664,84685,313477,286928,306991,29274,289820,24627,363875,311224,24171,311860,245709,314251,311647,171574,24666,29433,26989,245921,24586,84556,362734,81504,59303,266759,117277,25558,296279,24170,299331,114114,117152,29456,24923,83585,501706,85246,360699,362037,192276,64226,85238,25614,25252
GO:0034390	0.00187036252639582	0.999789528083287	5	16	smooth muscle cell apoptotic process	BP	13581	880	Gsk3b,Arrb1,Rbpj,Pde1a,Map2k4	84027,25387,679028,81529,287398
GO:0034391	0.00187036252639582	0.999789528083287	5	16	regulation of smooth muscle cell apoptotic process	BP	13581	880	Gsk3b,Arrb1,Rbpj,Pde1a,Map2k4	84027,25387,679028,81529,287398
GO:0071871	0.00189258264185531	0.999729305795466	6	19	response to epinephrine	BP	13581	880	Ppargc1a,Gsk3b,Pde4d,Nos1,Akap6,LOC100909750	83516,84027,24627,24598,64553,311860
GO:0043409	0.00189909735871711	0.999215245434949	20	142	negative regulation of MAPK cascade	BP	13581	880	Prkca,Spred1,Pten,Dusp8,Gsk3b,Hipk3,Fem1a,Pafah1b1,LOC100909750,Itch,Arrb1,Ash1l,Ptpn1,Gba,Dusp16,Fktn,Foxo1,Ptprj,Dusp4,Dlg1	24680,296072,50557,361679,84027,83617,316131,83572,311860,311567,25387,310638,24697,684536,297682,362520,84482,29645,60587,25252
GO:1900078	0.00189958861188664	0.999663837056456	7	26	positive regulation of cellular response to insulin stimulus	BP	13581	880	Opa1,Myo5a,Nucks1,Mfn2,Pik3r3,Osbpl8,Irs1	171116,25017,64709,64476,60664,314824,25467
GO:0070588	0.0019253638745555	0.999021472599183	32	255	calcium ion transmembrane transport	BP	13581	880	Opa1,Prkce,Myo5a,Letm1,Pdpk1,Ehd3,Trpc5,Fgf14,Pde4d,Grin3a,Nipsnap2,Akap6,LOC100909750,Atp2c1,Ero1a,Slc8a1,Grin2a,Atp2b3,Gnb5,Rasa3,Nalcn,Slc25a23,Mcu,Slc24a3,Cacnb4,Atp2b1,Slc8a2,Atp2a2,Crhr1,Cacng7,Cacng5,Htr2a	171116,29340,25017,305457,81745,192249,140933,63851,24627,191573,498174,64553,311860,170699,171562,29715,24409,29599,83579,29372,266760,301113,294560,85267,58942,29598,140447,29693,58959,140728,140726,29595
GO:0006511	0.0019486061723621	0.998872574826143	47	437	ubiquitin-dependent protein catabolic process	BP	13581	880	Usp22,Ppp2r5c,Pten,6-Mar,Wwp1,Stt3b,Rnf4,Gsk3b,Smarcc1,Csnk1a1,Ube2j1,Usp5,Ttc3,Usp12,Ddb1,Itch,Usp15,Cyld,Edem3,Rnf38,Klhl11,Btbd3,Arrb1,Wac,Nedd4,Nub1,Nhlrc1,Spopl,Ube3a,Cacul1,Btbd9,Ube2i,Rnf11l1,Rnf180,Gba,Cul4b,N4bp1,Btrc,Arih1,Usp7,Rnf185,Bap1,Gsk3a,Ptk2,Usp1,Nedd4l,Atxn3	303201,691318,50557,294862,297930,363160,29274,84027,301020,113927,297961,297593,360702,360763,64470,311567,171329,312937,289085,171501,287706,311462,25387,307029,25489,296731,364682,296532,361585,365493,294318,25573,100364162,685384,684536,302502,291921,361765,300756,360471,360967,306257,50686,25614,313387,291553,60331
GO:0007169	0.00199784830509916	0.998810498058391	52	475	transmembrane receptor protein tyrosine kinase signaling pathway	BP	13581	880	Pdpk1,Erbb4,Ptprt,Prkca,Crk,Cdk5r1,Pten,Pdk2,Gsk3b,Mapk1,Smarcc1,Ctnnb1,Epha5,Sort1,Rac1,Nucks1,Eif4ebp2,LOC100909750,Rab14,Jak1,Mfn2,Ndst1,Kras,Nrxn1,Bmpr2,Flrt2,Pik3r3,Grb2,Robo1,Nedd4,Sesn3,Rbpj,Ptpn1,Frs2,Stat5b,Osbpl8,Irs1,Sos1,Aplp2,Ar,Cyfip2,Foxo1,Flrt1,Ahi1,Ptprj,Tiam1,Egfr,Epha7,Gsk3a,Ptk2,Sipa1l1,Dstyk	81745,59323,362263,24680,54245,116671,50557,81530,84027,116590,301020,84353,79208,83576,363875,64709,361845,311860,94197,84598,64476,29633,24525,60391,140590,299236,60664,81504,58946,25489,315427,679028,24697,314850,25126,314824,25467,313845,64312,24208,303073,84482,499308,308923,29645,304109,24329,171287,50686,25614,246212,304791
GO:0070085	0.00200152672314382	0.999073438391566	25	205	glycosylation	BP	13581	880	Extl3,St8sia3,Stt3b,Mgat5,Ube2j1,Tnks,B3galt1,St3gal3,Large1,Trip11,Mgat3,Galnt13,Galnt1,Fut11,B3galt6,St6gal2,Dpy19l4,Pigm,Fktn,Mgat4a,Wars,Cog3,AABR07025368.1,Oga,Dpy19l3	56819,25547,363160,65271,297961,290794,366064,64445,361368,314393,29582,311039,79214,286971,298690,301155,297824,79112,362520,367252,314442,361073,361142,154968,308519
GO:0055065	0.00207263557140405	0.998761452168896	52	512	metal ion homeostasis	BP	13581	880	Prkce,Myo5a,Letm1,Pdpk1,Gnb1,Prkca,Trpc5,Abcb7,Pik3cb,Tmtc2,Il6st,Selenot,Pde4d,Vapb,Rmdn3,Eif2ak1,Rxfp3,Nos1,Akap6,Slc30a1,LOC100909750,Atp2c1,Ero1a,Slc8a1,Grin2a,Grm5,Mfn2,Atp2b3,Kcnj10,Rasa3,Tacr1,Nr3c2,Gria1,Kcnma1,Sfxn5,Slc25a23,Mcu,Slc24a3,Ireb2,Ank1,Btbd9,Sv2a,Cacnb4,Atp6v1a,Atp2b1,Slc8a2,Atp2a2,Aplp2,Crhr1,Egfr,Oga,Htr2a	29340,25017,305457,81745,24400,24680,140933,302395,85243,299762,25205,365802,24627,60431,311328,27137,294807,24598,64553,58976,311860,170699,171562,29715,24409,24418,64476,29599,29718,29372,24807,25672,50592,83731,261737,301113,294560,85267,64831,306570,294318,117559,58942,685232,29598,140447,29693,64312,58959,24329,154968,29595
GO:0009100	0.00208574895483872	0.998907600992946	34	298	glycoprotein metabolic process	BP	13581	880	Man1a2,Extl3,Spock2,St8sia3,Stt3b,Man2a2,Ctnnb1,Chst11,Mgat5,Ube2j1,Tnks,B3galt1,LOC102555167,St3gal3,Edem3,Large1,Ndst1,Trip11,Mgat3,Galnt13,Bmpr2,Galnt1,Fut11,Hs6st2,B3galt6,St6gal2,Dpy19l4,Fktn,Mgat4a,Wars,Cog3,AABR07025368.1,Oga,Dpy19l3	295319,56819,361840,25547,363160,308757,84353,314694,65271,297961,290794,366064,100126191,64445,289085,361368,29633,314393,29582,311039,140590,79214,286971,302489,298690,301155,297824,362520,367252,314442,361073,361142,154968,308519
GO:0032502	0.00209359434267397	0.99833699193245	366	4654	developmental process	BP	13581	880	Abr,Gabrb2,Opa1,Man1a2,Rab11fip4,Myo5a,Foxo3,Nckap1,Scn2b,Rbfox2,Pdpk1,Kcnab2,Nlgn3,Gnaq,Dcc,Ptprg,Pacsin1,Atf6,Erbb4,Gnb1,Prkca,Gna11,Csnk1g3,Crk,Fem1b,Itpk1,Cdk5r1,Spred1,Trpc5,Negr1,Grk3,Ppp1r9a,Ppargc1a,Pten,Opa3,Adgrb3,Prkacb,Abi2,LOC103693780,Lrrc8a,NEWGENE_1306210,Jade2,Fgf14,Ppp2r2c,Chrnb2,Uhmk1,Palm2,Magi2,Lin7c,Adgrl3,Gabrb3,Tnpo2,Asap1,Mief1,Nlgn1,Ttl,Pik3cb,Rnf4,Gsk3b,Zbtb7a,Actr2,Hcn…	287537,25451,171116,295319,303337,25017,294515,58823,25349,362950,81745,29738,171297,81666,25311,171357,29704,304962,59323,24400,24680,81662,64823,54245,315745,500709,116671,296072,140933,59318,25372,84685,83516,50557,308409,301309,293508,286928,360975,311846,361217,303113,63851,117256,54239,246332,103692368,113970,60442,170641,24922,304670,314961,315141,116647,171572,85243,29274,84027,117107,289…
GO:0098771	0.00209895614187539	0.99870334297641	59	594	inorganic ion homeostasis	BP	13581	880	Prkce,Xpr1,Myo5a,Letm1,Pdpk1,Gnb1,Prkca,Trpc5,Abcb7,Pik3cb,Pdk2,Tmtc2,Mapk1,Il6st,Selenot,Pde4d,Vapb,Rmdn3,Eif2ak1,Slc9a7,Clcn3,Rxfp3,Nos1,Akap6,Slc30a1,LOC100909750,Atp2c1,Ero1a,Slc8a1,Grin2a,Grm5,Mfn2,Atp2b3,Kcnj10,Rasa3,Tacr1,Nr3c2,Gria1,Kcnma1,Sfxn5,Slc25a23,Mcu,Slc24a3,Ireb2,Ank1,Tm9sf4,Btbd9,Sv2a,Cacnb4,Atp6v1a,Atp2b1,Slc8a2,Atp2a2,Aplp2,Crhr1,Egfr,Ptk2,Oga,Htr2a	29340,289424,25017,305457,81745,24400,24680,140933,302395,85243,81530,299762,116590,25205,365802,24627,60431,311328,27137,317170,84360,294807,24598,64553,58976,311860,170699,171562,29715,24409,24418,64476,29599,29718,29372,24807,25672,50592,83731,261737,301113,294560,85267,64831,306570,296279,294318,117559,58942,685232,29598,140447,29693,64312,58959,24329,25614,154968,29595
GO:0048872	0.00214144770060891	0.998956449262958	28	230	homeostasis of number of cells	BP	13581	880	Foxo3,Rbfox2,Pik3cb,Rac1,LOC100909750,Cyld,Ubap2l,Gas2l1,Adar,Acvr1b,Akt3,Kras,Rb1,Rrn3,Itpkb,Ireb2,Ank1,Add1,Stat5b,Sos1,Afdn,Klf13,Fam210b,Kif3a,Ppp3cb,Dnaja3,Bap1,Acvr2a	294515,362950,85243,363875,311860,312937,361984,360973,81635,29381,29414,24525,24708,304714,54260,64831,306570,24170,25126,313845,26955,499171,296408,84392,24675,360481,306257,29263
GO:0030041	0.00215102372415694	0.999125432660161	19	131	actin filament polymerization	BP	13581	880	Prkce,Nckap1,Ppp1r9a,Abi2,Actr2,Rac1,Ttc17,Add2,LOC100909750,Sptb,Prex1,Pak3,Grb2,Add1,Gas7,Ap1ar,LOC108348151,Mlst8,Dlg1	29340,58823,84685,286928,289820,363875,311224,24171,311860,314251,311647,29433,81504,24170,85246,362037,192276,64226,25252
GO:0042325	0.00218020247361483	0.998466325720733	111	1237	regulation of phosphorylation	BP	13581	880	Prkce,Pdpk1,Gnaq,Dcc,Erbb4,Ppm1e,Prkca,Crk,Cdk5r1,Spred1,Trpc5,Grk3,Ppp1r9a,Ppargc1a,Pten,Dusp8,Smcr8,Itsn1,Gsk3b,Slk,Mapk1,Il6st,Ctnnb1,Kidins220,Hipk3,Pde4d,Vapb,Rac1,Eif2ak1,Fem1a,Wnk3,Nos1,Mapk9,Akap6,Pafah1b1,Lrrtm4,LOC100909750,Itch,Adar,Acvr1b,Vldlr,Prex1,Grm5,Ndst1,Kras,Srcin1,Nrxn1,Elp1,Pak3,Rb1,Prkar2a,Stk24,Bmpr2,Flrt2,Pik3r3,Cntn1,Pkia,Slc25a23,Crebl2,Grb2,Robo1,Rap2b,Hspa4,Arrb1,Ash1…	29340,81745,81666,25311,59323,360593,24680,54245,116671,296072,140933,25372,84685,83516,50557,361679,497918,29491,84027,54308,116590,25205,84353,116478,83617,24627,60431,363875,27137,316131,317420,24598,50658,64553,83572,500219,311860,311567,81635,29381,25696,311647,24418,29633,24525,56029,60391,140934,29433,24708,29699,361092,140590,299236,60664,117258,114906,301113,362453,81504,58946,170923,266…
GO:0046883	0.0022439907842985	0.998885423425947	29	253	regulation of hormone secretion	BP	13581	880	Prkce,Abat,Il6st,Selenot,Epha5,Nos1,Mfn2,Nrxn1,Tacr1,Acvr1c,Nlgn2,Arrb1,Mcu,Syt7,Htr1a,Syt9,Irs1,Ppp3cb,Crhr1,Kalrn,Rfx3,Rasl10b,Tiam1,Egfr,Oga,Ppp3ca,Htr2a,Acvr2a,Arhgef7	29340,81632,25205,365802,79208,24598,64476,60391,24807,245921,117096,25387,294560,59267,24473,60564,25467,24675,58959,84009,361746,303382,304109,24329,154968,24674,29595,29263,114559
GO:0001508	0.00224810538112684	0.999063451480798	20	126	action potential	BP	13581	880	Scn2b,Gnaq,Gna11,Chrnb2,Hcn1,Grin2a,Tacr1,Gria1,Nalcn,Kcnma1,Cacnb4,Gba,Atp2a2,Gpd1l,Kcnj2,Scn3b,Scn1b,Slmap,Dlg1,Nedd4l	25349,81666,81662,54239,84390,24409,24807,50592,266760,83731,58942,684536,29693,363159,29712,245956,29686,290533,25252,291553
GO:0006906	0.00229713707131199	0.999114945159998	17	114	vesicle fusion	BP	13581	880	Vps41,Tbc1d5,Syt10,Rabgap1,Stx7,Rabgap1l,Rbsn,Rph3a,Rims1,Stxbp6,Stxbp1,Syt7,Tgfbrap1,Syt9,Stx1b,Gosr1,Tbc1d14	306991,501088,60567,311911,60466,304914,312562,171039,84556,362734,25558,59267,301373,60564,24923,94189,360956
GO:0006486	0.00231569313603851	0.998934685341819	24	196	protein glycosylation	BP	13581	880	Extl3,St8sia3,Stt3b,Mgat5,Ube2j1,Tnks,B3galt1,St3gal3,Large1,Trip11,Mgat3,Galnt13,Galnt1,Fut11,B3galt6,St6gal2,Dpy19l4,Fktn,Mgat4a,Wars,Cog3,AABR07025368.1,Oga,Dpy19l3	56819,25547,363160,65271,297961,290794,366064,64445,361368,314393,29582,311039,79214,286971,298690,301155,297824,362520,367252,314442,361073,361142,154968,308519
GO:0043413	0.00231569313603851	0.998934685341819	24	196	macromolecule glycosylation	BP	13581	880	Extl3,St8sia3,Stt3b,Mgat5,Ube2j1,Tnks,B3galt1,St3gal3,Large1,Trip11,Mgat3,Galnt13,Galnt1,Fut11,B3galt6,St6gal2,Dpy19l4,Fktn,Mgat4a,Wars,Cog3,AABR07025368.1,Oga,Dpy19l3	56819,25547,363160,65271,297961,290794,366064,64445,361368,314393,29582,311039,79214,286971,298690,301155,297824,362520,367252,314442,361073,361142,154968,308519
GO:0016601	0.00231865532649041	0.999571606860817	7	27	Rac protein signal transduction	BP	13581	880	Nckap1,Crk,Abi2,Rac1,Kras,Elmo1,Tiam1	58823,54245,286928,363875,24525,361251,304109
GO:0046903	0.00235911471234922	0.998395383014608	90	981	secretion	BP	13581	880	Abr,Prkce,Myo5a,Pdpk1,Pi4k2a,Erbb4,Prkca,Ppp1r9a,Tvp23a,Chrnb2,Lin7c,Grm7,Vps41,Nlgn1,Itsn1,Abat,Il6st,Selenot,Epha5,Htr1b,Syngr1,Syt10,Wnk3,Nos1,Apba1,Mapk9,Stx7,Pafah1b1,Slc30a1,LOC100909750,Cadm1,LOC108349010,Exoc8,Rab14,Rab27b,Mfn2,Srcin1,Rims4,Nrxn1,Dpysl2,Tacr1,Nrxn3,Cadps,Rph3a,Grk2,Ap3m2,Kcnma1,Acvr1c,Ncam1,Rims1,Nlgn2,Stxbp6,Syn3,Arrb1,Ptprn2,Mcu,Stxbp1,Chrm5,Rims2,Rbpj,Prepl,Syt7,Dnm1l,…	287537,29340,25017,81745,114554,59323,24680,84685,360467,54239,60442,81672,306991,116647,29491,81632,25205,365802,79208,25075,29205,60567,317420,24598,83589,50658,60466,83572,58976,311860,363058,499690,245709,94197,84590,64476,56029,266976,60391,25416,24807,116508,26989,171039,25238,140667,83731,245921,24586,84556,117096,362734,29130,25387,29714,294560,25558,53949,116839,679028,298771,59267,11411…
GO:0009101	0.00238225290982333	0.998812580276776	29	248	glycoprotein biosynthetic process	BP	13581	880	Extl3,St8sia3,Stt3b,Ctnnb1,Chst11,Mgat5,Ube2j1,Tnks,B3galt1,St3gal3,Large1,Ndst1,Trip11,Mgat3,Galnt13,Bmpr2,Galnt1,Fut11,Hs6st2,B3galt6,St6gal2,Dpy19l4,Fktn,Mgat4a,Wars,Cog3,AABR07025368.1,Oga,Dpy19l3	56819,25547,363160,84353,314694,65271,297961,290794,366064,64445,361368,29633,314393,29582,311039,140590,79214,286971,302489,298690,301155,297824,362520,367252,314442,361073,361142,154968,308519
GO:1990090	0.00241030675696417	0.999259099649819	12	64	cellular response to nerve growth factor stimulus	BP	13581	880	Foxo3,Pdpk1,Crk,Pten,Magi2,Kidins220,Sort1,Dync1li1,Sh3gl2,Ube3a,Irs1,Kif5a	294515,81745,54245,50557,113970,116478,83576,252902,116743,361585,25467,314906
GO:0051174	0.00242043662912511	0.998259101573218	125	1433	regulation of phosphorus metabolic process	BP	13581	880	Slc7a14,Prkce,Pdpk1,Gnaq,Dcc,Erbb4,Ppm1e,Prkca,Crk,Cdk5r1,Spred1,Trpc5,Grk3,Ppp1r9a,Ppargc1a,Pten,Dusp8,Smcr8,Magi2,Grm7,Pdk2,Itsn1,Gsk3b,Slk,Mapk1,Il6st,Ctnnb1,Kidins220,Hipk3,Pde4d,Vapb,Rac1,Htr1b,Eif2ak1,Fem1a,Wnk3,Nos1,Mapk9,Akap6,Pafah1b1,Lrrtm4,Dlg2,LOC100909750,Itch,Adar,Acvr1b,Vldlr,Prex1,Grm5,Ndst1,Kras,Srcin1,Nrxn1,Elp1,Pak3,Rb1,Prkar2a,Stk24,Bmpr2,Flrt2,Pik3r3,Cntn1,Pkia,Slc25a23,Crebl…	499587,29340,81745,81666,25311,59323,360593,24680,54245,116671,296072,140933,25372,84685,83516,50557,361679,497918,113970,81672,81530,29491,84027,54308,116590,25205,84353,116478,83617,24627,60431,363875,25075,27137,316131,317420,24598,50658,64553,83572,500219,64053,311860,311567,81635,29381,25696,311647,24418,29633,24525,56029,60391,140934,29433,24708,29699,361092,140590,299236,60664,117258,11490…
GO:0060080	0.00248846286991019	0.999623588159503	6	19	inhibitory postsynaptic potential	BP	13581	880	Nlgn3,Gabrb3,Abat,Rims1,Nlgn2,Rims2	171297,24922,81632,84556,117096,116839
GO:1990709	0.00252570255230339	0.999940817928262	3	4	presynaptic active zone organization	BP	13581	880	Nlgn1,Nrxn1,Pcdh17	116647,60391,306055
GO:0036015	0.00261940193863623	0.999909329677727	3	5	response to interleukin-3	BP	13581	880	Gsk3b,Jak1,Gsk3a	84027,84598,50686
GO:0036016	0.00261940193863623	0.999909329677727	3	5	cellular response to interleukin-3	BP	13581	880	Gsk3b,Jak1,Gsk3a	84027,84598,50686
GO:0019538	0.00277541009965344	0.997797530505206	313	4071	protein metabolic process	BP	13581	880	Phf20,Man1a2,Prkce,Foxo3,Trim37,Mgrn1,Ppm1h,Pdpk1,Dpp10,Gnaq,Dcc,Rprd1a,Extl3,Ptprg,Spock2,Usp22,Erbb4,St8sia3,Ppm1e,Ptprt,Prkca,Csnk1g3,Crk,Ppm1k,Fem1b,Cdk5r1,Spred1,Ppp2r5c,Trpc5,Grk3,Ppp1r9a,Trim44,Ppargc1a,Pten,Prkacb,6-Mar,Abi2,Wsb2,Wwp1,Jade2,Stt3b,Fgf14,Dusp8,Ppp2r2c,Smcr8,Man2a2,Uhmk1,Magi2,Etf1,Ttl,Pik3cb,Rnf4,Pdk2,Gsk3b,Slk,Fry,Wdr82,Dpp8,Desi2,Mapk1,Il6st,Smarcc1,Ctnnb1,Chst11,Atf2,Kid…	311575,295319,29340,294515,360592,302938,314897,81745,363972,81666,25311,291736,56819,171357,361840,303201,59323,25547,360593,362263,24680,64823,54245,312381,315745,116671,296072,691318,140933,25372,84685,362172,83516,50557,293508,294862,286928,288692,297930,303113,363160,63851,361679,117256,497918,308757,246332,113970,307503,171572,85243,29274,81530,84027,54308,304244,686295,315758,289277,116590…
GO:0061025	0.00288380500752212	0.998702360098073	22	171	membrane fusion	BP	13581	880	Opa1,Vps41,Tbc1d5,Syt10,Rabgap1,Stx7,Vcpip1,Rabgap1l,Mfn2,Dnm3,Rbsn,Rph3a,Rims1,Stxbp6,Stxbp1,Syt7,Dnm1l,Tgfbrap1,Syt9,Stx1b,Gosr1,Tbc1d14	171116,306991,501088,60567,311911,60466,286761,304914,64476,171574,312562,171039,84556,362734,25558,59267,114114,301373,60564,24923,94189,360956
GO:0010107	0.00290923339748225	0.999439709786057	7	27	potassium ion import	BP	13581	880	Hcn2,Kcnj10,Kcnj3,Kcnj12,Slc12a6,Kcnj2,Dlg1	114244,29718,50599,117052,691209,29712,25252
GO:0032844	0.00291062015815738	0.998298468649869	45	433	regulation of homeostatic process	BP	13581	880	Prkce,Myo5a,Foxo3,Letm1,Scn2b,Rbfox2,Pdpk1,Ppargc1a,Pik3cb,Hcn1,Abat,Mapk1,Ctnnb1,Pde4d,Epha5,Tnks,Wnk3,Akap6,Slc30a1,LOC100909750,Gas2l1,Acvr1b,Ero1a,Slc8a1,Nrxn1,Rasa3,Tacr1,Slc25a23,Arrb1,Itpkb,Terf2,Stat5b,Klf13,Fam210b,Ppp3cb,Gpd1l,Tiam1,Egfr,Oga,Scn3b,Htr2a,Acvr2a,Scn1b,Slmap,Nedd4l	29340,25017,294515,305457,25349,362950,81745,83516,85243,84390,81632,116590,84353,24627,79208,290794,317420,64553,58976,311860,360973,29381,171562,29715,60391,29372,24807,301113,25387,54260,361403,25126,499171,296408,24675,363159,304109,24329,154968,245956,29595,29263,29686,290533,291553
GO:0051961	0.00292040985279674	0.998425181773667	35	287	negative regulation of nervous system development	BP	13581	880	Foxo3,Nlgn3,Ptprg,Erbb4,Cdk5r1,Trpc5,Pten,Prkacb,Asap1,Nlgn1,Gsk3b,Ctnnb1,Pbx1,Tnr,Ttc3,Pafah1b1,Gak,Mfn2,Dnm3,Ddx6,Mdga1,Rbpj,Ube3a,Hey1,RGD1307443,Stx1b,Dpysl3,Lrp4,Fat3,Epha7,Gsk3a,Ptk2,Ppp3ca,Ntn1,Nr2e1	294515,171297,171357,59323,116671,140933,50557,293508,314961,116647,84027,84353,304947,25567,360702,83572,81659,64476,171574,500988,309659,679028,361585,155437,361244,24923,25418,83469,191571,171287,50686,25614,24674,114523,684085
GO:0055080	0.00294516625059304	0.998166040563236	57	578	cation homeostasis	BP	13581	880	Prkce,Myo5a,Letm1,Pdpk1,Gnb1,Prkca,Trpc5,Abcb7,Pik3cb,Pdk2,Tmtc2,Mapk1,Il6st,Selenot,Pde4d,Vapb,Rmdn3,Eif2ak1,Slc9a7,Clcn3,Rxfp3,Nos1,Akap6,Slc30a1,LOC100909750,Atp2c1,Ero1a,Slc8a1,Grin2a,Grm5,Mfn2,Atp2b3,Kcnj10,Rasa3,Tacr1,Nr3c2,Gria1,Kcnma1,Sfxn5,Slc25a23,Mcu,Slc24a3,Ireb2,Ank1,Tm9sf4,Btbd9,Sv2a,Cacnb4,Atp6v1a,Atp2b1,Slc8a2,Atp2a2,Aplp2,Crhr1,Egfr,Oga,Htr2a	29340,25017,305457,81745,24400,24680,140933,302395,85243,81530,299762,116590,25205,365802,24627,60431,311328,27137,317170,84360,294807,24598,64553,58976,311860,170699,171562,29715,24409,24418,64476,29599,29718,29372,24807,25672,50592,83731,261737,301113,294560,85267,64831,306570,296279,294318,117559,58942,685232,29598,140447,29693,64312,58959,24329,154968,29595
GO:0045646	0.00297061812051732	0.999331253209275	8	36	regulation of erythrocyte differentiation	BP	13581	880	Foxo3,Rbfox2,Gas2l1,Acvr1b,Stat5b,Klf13,Fam210b,Acvr2a	294515,362950,360973,29381,25126,499171,296408,29263
GO:0008361	0.00297450146293738	0.998614281989539	24	166	regulation of cell size	BP	13581	880	Cdk5r1,Trpc5,Pten,Lrrc8a,Ttl,Gsk3b,Rac1,Arhgap5,Tnr,Clcn3,Pafah1b1,LOC100909750,Akt3,Mfn2,Dpysl2,Bmpr2,Kcnma1,Add1,Hsp90aa1,Map1b,Golga4,Sema7a,Epha7,Ntn1	116671,140933,50557,311846,171572,84027,363875,299012,25567,84360,83572,311860,29414,64476,25416,140590,83731,24170,299331,29456,501069,315711,171287,114523
GO:0008154	0.00298862169387379	0.998655244224273	22	160	actin polymerization or depolymerization	BP	13581	880	Prkce,Nckap1,Ppp1r9a,Abi2,Actr2,Rac1,Ttc17,Add2,LOC100909750,Sptb,Prex1,Pak3,Grb2,Enah,Add1,Cap2,Cap1,Gas7,Ap1ar,LOC108348151,Mlst8,Dlg1	29340,58823,84685,286928,289820,363875,311224,24171,311860,314251,311647,29433,81504,360891,24170,116653,64185,85246,362037,192276,64226,25252
GO:0019220	0.00300697402805688	0.997824402799511	124	1428	regulation of phosphate metabolic process	BP	13581	880	Slc7a14,Prkce,Pdpk1,Gnaq,Dcc,Erbb4,Ppm1e,Prkca,Crk,Cdk5r1,Spred1,Trpc5,Grk3,Ppp1r9a,Ppargc1a,Pten,Dusp8,Smcr8,Magi2,Grm7,Itsn1,Gsk3b,Slk,Mapk1,Il6st,Ctnnb1,Kidins220,Hipk3,Pde4d,Vapb,Rac1,Htr1b,Eif2ak1,Fem1a,Wnk3,Nos1,Mapk9,Akap6,Pafah1b1,Lrrtm4,Dlg2,LOC100909750,Itch,Adar,Acvr1b,Vldlr,Prex1,Grm5,Ndst1,Kras,Srcin1,Nrxn1,Elp1,Pak3,Rb1,Prkar2a,Stk24,Bmpr2,Flrt2,Pik3r3,Cntn1,Pkia,Slc25a23,Crebl2,Grb…	499587,29340,81745,81666,25311,59323,360593,24680,54245,116671,296072,140933,25372,84685,83516,50557,361679,497918,113970,81672,29491,84027,54308,116590,25205,84353,116478,83617,24627,60431,363875,25075,27137,316131,317420,24598,50658,64553,83572,500219,64053,311860,311567,81635,29381,25696,311647,24418,29633,24525,56029,60391,140934,29433,24708,29699,361092,140590,299236,60664,117258,114906,3011…
GO:0035640	0.0030531750437219	0.999406735167997	7	27	exploration behavior	BP	13581	880	Prkce,Abat,Tnr,Nlgn2,Htr1a,Crhr1,Atxn3	29340,81632,25567,117096,24473,58959,60331
GO:0045807	0.00313379583624742	0.998716832323142	18	122	positive regulation of endocytosis	BP	13581	880	Abr,Amph,Magi2,Nlgn1,Tbc1d5,Cd47,Arrb1,Tub,Add1,Dnm1l,Bicd1,Kif3a,Ahi1,Camk1d,Synj1,Ptk2,Ppp3ca,Nedd4l	287537,60668,113970,116647,501088,29364,25387,25609,24170,114114,362466,84392,308923,307124,85238,25614,24674,291553
GO:1905114	0.00314226379388415	0.998137346031424	47	414	cell surface receptor signaling pathway involved in cell-cell signaling	BP	13581	880	Foxo3,Nlgn3,Grid1,Csnk1g3,Ppp1r9a,Pten,NEWGENE_1306210,Chrnb2,Gabrb3,Nlgn1,Gsk3b,Celf4,Abat,Ctnnb1,Grin3a,Rac1,Csnk1a1,Tnks,Ddb1,LOC100909750,Cyld,Strn,Grin2a,Grm5,Nrxn1,Mgat3,Grik3,Ppm1a,Gria1,Rims1,Nlgn2,Grid2,Glra2,Rims2,Rbpj,Eda,Stx1b,Celsr2,Btrc,Foxo1,Ccny,Lrp4,Tiam1,Pygo2,Gsk3a,Fam53b,Ppp3ca	294515,171297,79219,64823,84685,50557,361217,54239,24922,116647,84027,307540,81632,84353,191573,363875,113927,290794,64470,311860,312937,29149,24409,24418,60391,29582,298521,24666,50592,84556,117096,79220,24397,116839,679028,302424,24923,83465,361765,84482,361261,83469,304109,295251,50686,309060,24674
GO:0030900	0.00322914669946715	0.998094173274522	46	405	forebrain development	BP	13581	880	Gnaq,Erbb4,Cdk5r1,Ppargc1a,Pten,LOC103693780,Chrnb2,Gsk3b,Ctnnb1,Pcdh9,Epha5,Rac1,Tnr,Pafah1b1,Slc8a1,Vldlr,Gak,Grin2a,Ndst1,Kras,Dpysl2,Mdga1,Ttbk2,Acvr1c,Ncam1,Htr5a,Robo1,Btbd3,Slitrk5,Rbpj,Pgap1,Frs2,Afdn,Slc8a2,Apaf1,Aplp2,Kif3a,Sema7a,Crhr1,Kif5a,Pou3f4,Egfr,Tacc1,Sstr4,Nr2e1,Tent2	81666,59323,116671,83516,50557,360975,54239,84027,84353,306091,79208,363875,25567,83572,29715,25696,81659,24409,29633,24525,25416,309659,311349,245921,24586,25689,58946,311462,306152,679028,316400,314850,26955,140447,78963,64312,84392,315711,58959,314906,29589,24329,306562,25555,684085,361878
GO:0055119	0.00323079108733463	0.999593855590034	5	15	relaxation of cardiac muscle	BP	13581	880	Pde4d,Akap6,Atp2a2,Camk2g,Kcnj2	24627,64553,29693,171140,29712
GO:0006874	0.00323088121523241	0.998178361290887	39	366	cellular calcium ion homeostasis	BP	13581	880	Prkce,Myo5a,Letm1,Pdpk1,Gnb1,Prkca,Trpc5,Pik3cb,Il6st,Selenot,Pde4d,Vapb,Rmdn3,Rxfp3,Nos1,Akap6,Slc30a1,LOC100909750,Atp2c1,Ero1a,Slc8a1,Grin2a,Grm5,Mfn2,Atp2b3,Rasa3,Tacr1,Gria1,Slc25a23,Mcu,Slc24a3,Sv2a,Cacnb4,Atp2b1,Slc8a2,Atp2a2,Crhr1,Oga,Htr2a	29340,25017,305457,81745,24400,24680,140933,85243,25205,365802,24627,60431,311328,294807,24598,64553,58976,311860,170699,171562,29715,24409,24418,64476,29599,29372,24807,50592,301113,294560,85267,117559,58942,29598,140447,29693,58959,154968,29595
GO:0002028	0.003316260563677	0.998870512912332	13	79	regulation of sodium ion transport	BP	13581	880	Scn2b,Fgf14,Wnk3,Nos1,Slc8a1,Akt3,Cntn1,Nedd4,Gpd1l,Scn3b,Scn1b,Slmap,Nedd4l	25349,63851,317420,24598,29715,29414,117258,25489,363159,245956,29686,290533,291553
GO:0006886	0.00331775866091366	0.997785124057212	76	828	intracellular protein transport	BP	13581	880	Ap2a2,Myo5a,Gnaq,Erbb4,Cdk5r1,Tom1l2,Grk3,Zfyve9,Uhmk1,Tnpo2,Vps41,Mief1,Nlgn1,Vps26b,Gsk3b,Mapk1,Snx13,Tbc1d5,Sort1,Ube2j1,Nup50,Syngr1,Rabgap1,Apba1,Mapk9,Stx7,Cyld,Adar,Rabgap1l,Mfn2,Hmces,Scarb2,Zdhhc3,Sprn,Ppm1a,Rph3a,Ap3m2,Rims1,Pkia,Glg1,Ranbp6,Hspa4,Tmem30a,Chm,Pacs1,Nedd4,Kpna4,Kpna6,Copg2,Kpnb1,Rims2,Xpot,Tm9sf4,Hsp90aa1,Tgfbrap1,Ptpn1,Eda,Rab3ip,Selenoi,Smg7,Stx1b,Kif3a,Sec23a,Kpna5,Tb…	81637,25017,81666,59323,116671,360537,25372,313477,246332,304670,306991,315141,116647,300472,84027,116590,362731,501088,83576,297961,25497,29205,311911,83589,50658,60466,312937,81635,304914,64476,297428,117106,301081,541462,24666,171039,140667,84556,114906,29476,309326,266759,300857,24942,171444,25489,361959,362607,301742,24917,116839,314879,296279,299331,301373,24697,302424,29885,362713,360855,2…
GO:0016482	0.00334154334078138	0.998665017307877	17	112	cytosolic transport	BP	13581	880	Ehd3,Vps26b,Actr2,Mapk1,Tbc1d5,Sort1,Fam160a2,Rab14,Gak,Rbsn,Arl1,Syt7,Gosr1,Ap1ar,Tbc1d14,LOC108348151,Rab6b	192249,300472,289820,116590,501088,83576,293343,94197,81659,312562,64187,59267,94189,362037,360956,192276,363123
GO:0098989	0.00337556488430162	0.999912012623589	3	4	NMDA selective glutamate receptor signaling pathway	BP	13581	880	Camk2a,Kalrn,Tiam1	25400,84009,304109
GO:0032269	0.00344158463565717	0.997704919383052	75	817	negative regulation of cellular protein metabolic process	BP	13581	880	Prkce,Pdpk1,Gnaq,Ppm1e,Prkca,Spred1,Trim44,Ppargc1a,Pten,Dusp8,Smcr8,Gsk3b,Fry,Smarcc1,Ctnnb1,Hipk3,Pde4d,Ube2j1,Eif2ak1,Fem1a,Nos1,Eif4ebp2,Pafah1b1,Lrrtm4,LOC100909750,Itch,Hnrnpr,Adar,Prex1,Purb,Srcin1,Rb1,Prkar2a,Flrt2,Caprin1,Pkia,Glg1,Hspa4,Tnrc6b,Arrb1,Ash1l,Wac,Ireb2,Mprip,Prkar1a,Ptpn1,Spopl,Gba,Crim1,Dusp16,Ppm1f,Fktn,Prkar1b,N4bp1,Aplp2,Foxo1,Flrt1,Cnot6l,Gpd1l,Dnaja3,Ptprj,Khsrp,Wars,…	29340,81745,81666,360593,24680,296072,362172,83516,50557,361679,497918,84027,304244,301020,84353,83617,24627,297961,27137,316131,24598,361845,83572,500219,311860,311567,319110,81635,311647,498407,56029,24708,29699,299236,362173,114906,29476,266759,192178,25387,310638,307029,64831,116504,25725,24697,296532,684536,298744,297682,287931,362520,25521,291921,64312,84482,499308,360917,363159,360481,2964…
GO:0050805	0.00345898879529074	0.998824573897016	13	72	negative regulation of synaptic transmission	BP	13581	880	Nlgn3,Ppp1r9a,Pten,Celf4,Htr1b,Tnr,Slc30a1,Grik3,Gria1,Grid2,Stxbp1,Pcdh17,Htr2a	171297,84685,50557,307540,25075,25567,58976,298521,50592,79220,25558,306055,29595
GO:0050768	0.00349766017218088	0.998128358714097	33	270	negative regulation of neurogenesis	BP	13581	880	Foxo3,Nlgn3,Ptprg,Erbb4,Cdk5r1,Trpc5,Pten,Asap1,Nlgn1,Gsk3b,Ctnnb1,Pbx1,Tnr,Ttc3,Pafah1b1,Gak,Mfn2,Dnm3,Ddx6,Rbpj,Ube3a,Hey1,RGD1307443,Stx1b,Dpysl3,Lrp4,Fat3,Epha7,Gsk3a,Ptk2,Ppp3ca,Ntn1,Nr2e1	294515,171297,171357,59323,116671,140933,50557,314961,116647,84027,84353,304947,25567,360702,83572,81659,64476,171574,500988,679028,361585,155437,361244,24923,25418,83469,191571,171287,50686,25614,24674,114523,684085
GO:0055074	0.00350755072376133	0.997996938179058	40	379	calcium ion homeostasis	BP	13581	880	Prkce,Myo5a,Letm1,Pdpk1,Gnb1,Prkca,Trpc5,Pik3cb,Tmtc2,Il6st,Selenot,Pde4d,Vapb,Rmdn3,Rxfp3,Nos1,Akap6,Slc30a1,LOC100909750,Atp2c1,Ero1a,Slc8a1,Grin2a,Grm5,Mfn2,Atp2b3,Rasa3,Tacr1,Gria1,Slc25a23,Mcu,Slc24a3,Sv2a,Cacnb4,Atp2b1,Slc8a2,Atp2a2,Crhr1,Oga,Htr2a	29340,25017,305457,81745,24400,24680,140933,85243,299762,25205,365802,24627,60431,311328,294807,24598,64553,58976,311860,170699,171562,29715,24409,24418,64476,29599,29372,24807,50592,301113,294560,85267,117559,58942,29598,140447,29693,58959,154968,29595
GO:0015833	0.00354477477104811	0.997414612121323	126	1491	peptide transport	BP	13581	880	Ap2a2,Prkce,Myo5a,Ehd3,Gnaq,Erbb4,Cdk5r1,Tom1l2,Grk3,Zfyve9,Tvp23a,Uhmk1,Lin7c,Tnpo2,Vps41,Mief1,Nlgn1,Vps26b,Gsk3b,Abat,Mapk1,Selenot,Snx13,Tbc1d5,Epha5,Sort1,Ube2j1,Fam160a2,Nup50,Syngr1,Tomm70,Rabgap1,Nos1,Apba1,Mapk9,Stx7,LOC102555167,Pafah1b1,LOC100909750,Cadm1,Cyld,Adar,LOC108349010,Exoc8,Rab14,Vldlr,Rabgap1l,Mfn2,Hmces,Scarb2,Srcin1,Zdhhc3,Aagab,Sprn,Nrxn1,Ppm1a,Cadps,Rph3a,Ap3m2,Acvr1c,Ri…	81637,29340,25017,192249,81666,59323,116671,360537,25372,313477,360467,246332,60442,304670,306991,315141,116647,300472,84027,81632,116590,365802,362731,501088,79208,83576,297961,293343,25497,29205,304017,311911,24598,83589,50658,60466,100126191,83572,311860,363058,312937,81635,499690,245709,94197,25696,304914,64476,297428,117106,56029,301081,171435,541462,60391,24666,26989,171039,140667,245921,84…
GO:0003012	0.00365113103990177	0.997960692931539	37	336	muscle system process	BP	13581	880	Scn2b,Ehd3,Prkca,Ppargc1a,Chrm2,Chrnb2,Gsk3b,Abat,Pde4d,Nos1,Akap6,Slc8a1,Tacr1,Grk2,Kcnma1,Ireb2,Mef2a,Hsp90aa1,Atp2a2,Camk2g,Ar,Foxo1,Htr7,Gpd1l,Map2k4,Tiam1,Homer1,Gsk3a,Oga,Ppp3ca,Kcnj2,Scn3b,Htr2a,Scn1b,Slmap,Dlg1,Nedd4l	25349,192249,24680,83516,81645,54239,84027,81632,24627,24598,64553,29715,24807,25238,83731,64831,309957,299331,29693,171140,24208,84482,65032,363159,287398,304109,29546,50686,154968,24674,29712,245956,29595,29686,290533,25252,291553
GO:0032868	0.00368481249226052	0.998079831466729	30	265	response to insulin	BP	13581	880	Opa1,Myo5a,Pdpk1,Prkca,Pten,Pdk2,Gsk3b,Smarcc1,Sort1,Nucks1,Eif4ebp2,Akt3,Vldlr,Hdac9,Mfn2,Kras,Insig2,Pik3r3,Acvr1c,Grb2,Sesn3,Ptpn1,Lpin1,Osbpl8,Irs1,Rxra,Ar,Foxo1,Alas1,Gsk3a	171116,25017,81745,24680,50557,81530,84027,301020,83576,64709,361845,29414,25696,687001,64476,24525,288985,60664,245921,81504,315427,24697,313977,314824,25467,25271,24208,84482,65155,50686
GO:0019932	0.00374044248934422	0.998050481784945	30	258	second-messenger-mediated signaling	BP	13581	880	Myo5a,Mgrn1,Pdpk1,Gnaq,Ppp1r9a,Pde4d,Epha5,Nos1,Akap6,Eif4ebp2,Slc8a1,Grin2a,Grm5,Ncam1,Rcan3,Htr5a,Mcu,Rims2,Atp2a2,Pde4a,Ppp3cb,Crhr1,Adgrl1,Htr7,Ksr1,Camkk2,Htr4,Pde7b,Ppp3ca,Pde10a	25017,302938,81745,81666,84685,24627,79208,24598,64553,361845,29715,24409,24418,24586,362627,25689,294560,116839,29693,25638,24675,58959,65096,65032,360573,83506,25324,140929,24674,63885
GO:0043086	0.00377723285253287	0.997626353579238	56	597	negative regulation of catalytic activity	BP	13581	880	Slc7a14,Pdpk1,Gnaq,Ppm1e,Prkca,Spred1,Pten,Dusp8,Smcr8,Grm7,Gsk3b,Fry,Hipk3,Sort1,Nipsnap2,Fem1a,Nos1,Lrrtm4,Dlg2,LOC100909750,Hnrnpr,Adar,Prex1,Srcin1,Rb1,Prkar2a,Flrt2,Pkia,Csrnp3,Arrb1,Ptprn2,Gpatch2,Terf2,Mprip,Prkar1a,Ptpn1,Cand1,Gba,Crim1,Dusp16,Ppm1f,Prkar1b,Gla,Aplp2,Bicd1,Flrt1,Dnaja3,Ptprj,Wars,Dhcr24,Timp2,Lrtm2,Gsk3a,Dusp4,Lrrc4,Ppp4r4	499587,81745,81666,360593,24680,296072,50557,361679,497918,81672,84027,304244,83617,83576,498174,316131,24598,500219,64053,311860,319110,81635,311647,56029,24708,29699,299236,114906,311093,25387,29714,289362,361403,116504,25725,24697,117152,684536,298744,297682,287931,25521,363494,64312,362466,499308,360481,29645,314442,298298,29543,680883,50686,60587,641521,500711
GO:1903530	0.00378491566404534	0.997574908255803	61	639	regulation of secretion by cell	BP	13581	880	Abr,Prkce,Myo5a,Pdpk1,Prkca,Ppp1r9a,Chrnb2,Grm7,Nlgn1,Abat,Il6st,Selenot,Epha5,Htr1b,Syt10,Nos1,Slc30a1,LOC100909750,Cadm1,Rab27b,Mfn2,Srcin1,Rims4,Nrxn1,Dpysl2,Tacr1,Cadps,Rph3a,Grk2,Acvr1c,Ncam1,Rims1,Nlgn2,Arrb1,Mcu,Stxbp1,Rims2,Prepl,Syt7,Dnm1l,Htr1a,Syt9,Irs1,Stx1b,Atp2a2,Ifnar1,Ppp3cb,Crhr1,Camk2a,Ahi1,Htr7,Kalrn,Rfx3,Rasl10b,Tiam1,Egfr,Oga,Ppp3ca,Htr2a,Acvr2a,Arhgef7	287537,29340,25017,81745,24680,84685,54239,81672,116647,81632,25205,365802,79208,25075,60567,24598,58976,311860,363058,84590,64476,56029,266976,60391,25416,24807,26989,171039,25238,245921,24586,84556,117096,25387,294560,25558,116839,298771,59267,114114,24473,60564,25467,24923,29693,288264,24675,58959,25400,308923,65032,84009,361746,303382,304109,24329,154968,24674,29595,29263,114559
GO:1901699	0.00380423046484195	0.997555546553833	62	616	cellular response to nitrogen compound	BP	13581	880	Gabrb2,Opa1,Myo5a,Foxo3,Pdpk1,Prkca,Crk,Cdk5r1,Ppargc1a,Pten,Chrm2,Chrnb2,Gabrb3,Rnf4,Pdk2,Gsk3b,Actr2,Hcn1,Mapk1,Smarcc1,Ctnnb1,Pde4d,Htr1b,Nos1,Nucks1,Mapk9,Akap6,Eif4ebp2,Adar,Slc8a1,Akt3,Vldlr,Rgs8,Grin2a,Grm5,Hdac9,Mfn2,Kras,Hcn2,Gria1,Pik3r3,Grb2,Gabrg2,Sesn3,Glra2,Chrm5,Ptpn1,Lpin1,Map1b,Stat5b,Osbpl8,Irs1,Rxra,Foxo1,Crhr1,Camk2a,Klf9,Egfr,Alas1,Gsk3a,Ptk2,Ppp3ca	25451,171116,25017,294515,81745,24680,54245,116671,83516,50557,81645,54239,24922,29274,81530,84027,289820,84390,116590,301020,84353,24627,25075,24598,64709,50658,64553,361845,81635,29715,29414,25696,54297,24409,24418,687001,64476,24525,114244,50592,60664,81504,29709,315427,24397,53949,24697,313977,29456,25126,314824,25467,25271,84482,58959,25400,117560,24329,65155,50686,25614,24674
GO:0035637	0.0038366341058519	0.998357327537331	19	126	multicellular organismal signaling	BP	13581	880	Scn2b,Ehd3,Kcnq2,Grm7,Tnr,Pafah1b1,Slc8a1,Gria1,Kcnma1,Chrm5,Mef2a,Cacnb4,Gba,Tmem65,Cacng7,Cacng5,Kcnj2,Scn3b,Scn1b	25349,192249,170848,81672,25567,83572,29715,50592,83731,53949,309957,58942,684536,500874,140728,140726,29712,245956,29686
GO:0015672	0.00389654735609589	0.997670787033884	46	442	monovalent inorganic cation transport	BP	13581	880	Scn2b,Kcnab2,Dpp10,Gnaq,Pten,Kcnq2,Fgf14,Hcn1,Slc36a1,Slc9a7,Wnk3,Nos1,Akap6,Slc8a1,Akt3,Hcn2,Kcnj10,Grik3,Atp6v0e2,Nalcn,Kcnma1,Slc38a1,Cntn1,Kcnh5,Nedd4,Slc24a3,Ank1,Kcnj3,Kcnk9,Atp6v1a,Kcnj12,Slc8a2,Kcnf1,Kcns2,Slc12a6,Gpd1l,Kcng3,Kcng1,Kcnj2,Scn3b,Htr2a,Scn1b,Slmap,Dlg1,Nedd4l,Slc17a8	25349,29738,363972,81666,50557,170848,63851,84390,155205,317170,317420,24598,64553,29715,29414,114244,29718,298521,436582,266760,83731,170567,117258,171146,25489,85267,306570,50599,84429,685232,117052,140447,298908,66022,691209,363159,171011,296395,29712,245956,29595,29686,290533,25252,291553,266767
GO:0031623	0.00390514733250206	0.998579755319751	14	87	receptor internalization	BP	13581	880	Grk3,Magi2,Tbc1d5,Htr1b,Dnm3,Grk2,Gria1,Grb2,Arrb1,Lrrtm2,Nedd4,Sh3gl2,Ahi1,Synj1	25372,113970,501088,25075,171574,25238,50592,81504,25387,685472,25489,116743,308923,85238
GO:0007188	0.00393124734918561	0.998392248926548	17	127	adenylate cyclase-modulating G-protein coupled receptor signaling pathway	BP	13581	880	Gnaq,Gna11,Chrm2,Grm7,Pde4d,Htr1b,Rxfp3,Grm5,Grik3,Htr5a,Arrb1,Chrm5,Htr1a,Crhr1,Htr7,Htr4,Oprd1	81666,81662,81645,81672,24627,25075,294807,24418,298521,25689,25387,53949,24473,58959,65032,25324,24613
GO:0099072	0.00393288510478481	0.999472417353281	5	16	regulation of postsynaptic membrane neurotransmitter receptor levels	BP	13581	880	Dnm3,Stx1b,Camk2a,Kalrn,Synj1	171574,24923,25400,84009,85238
GO:0090075	0.00394521161472717	0.999182216562785	7	30	relaxation of muscle	BP	13581	880	Pde4d,Akap6,Slc8a1,Kcnma1,Atp2a2,Camk2g,Kcnj2	24627,64553,29715,83731,29693,171140,29712
GO:0019725	0.00398221450423927	0.997357269964221	71	763	cellular homeostasis	BP	13581	880	Opa1,Prkce,Xpr1,Myo5a,Foxo3,Letm1,Pdpk1,Gnb1,Prkca,Trpc5,Ppargc1a,Lrrc8a,Abcb7,Pik3cb,Mapk1,Il6st,Selenot,Pde4d,Vapb,Epha5,Rmdn3,Slc9a7,Clcn3,Rxfp3,Nos1,Nucks1,Akap6,Slc30a1,LOC100909750,Atp2c1,Ero1a,Slc8a1,Large1,Dnajc16,Grin2a,Grm5,Mfn2,Atp2b3,Nrxn1,Rasa3,Tacr1,Nr3c2,Gria1,Kcnma1,Slc25a23,Arrb1,Ptprn2,Ormdl3,Hk1,Mcu,Slc24a3,Ireb2,Tm9sf4,Mef2a,Add1,Sv2a,Cacnb4,Atp6v1a,Atp2b1,Slc8a2,Atp2a2,Aplp2,…	171116,29340,289424,25017,294515,305457,81745,24400,24680,140933,83516,311846,302395,85243,116590,25205,365802,24627,60431,79208,311328,317170,84360,294807,24598,64709,64553,58976,311860,170699,171562,29715,361368,362652,24409,24418,64476,29599,60391,29372,24807,25672,50592,83731,301113,25387,29714,360618,25058,294560,85267,64831,296279,309957,24170,117559,58942,685232,29598,140447,29693,64312,24…
GO:0043407	0.00406537482494292	0.998727632163797	11	66	negative regulation of MAP kinase activity	BP	13581	880	Prkca,Spred1,Dusp8,Gsk3b,Hipk3,Fem1a,Ptpn1,Gba,Dusp16,Ptprj,Dusp4	24680,296072,361679,84027,83617,316131,24697,684536,297682,29645,60587
GO:0030036	0.00406684729515418	0.997475649375912	53	493	actin cytoskeleton organization	BP	13581	880	Abr,Prkce,Nckap1,Pacsin1,Ppm1e,Akap2,Crk,Cdk5r1,Ppp1r9a,Abi2,Arhgap26,Actr2,Fry,Epha5,Rac1,Ttc17,Add2,Actg1,Pafah1b1,LOC100909750,Atp2c1,Sptb,Prex1,Mfn2,Kras,Pak3,Tacr1,Elmo1,Coro2a,Grb2,Arrb1,Epb41l1,Enah,Mef2a,Add1,Prkar1a,Ptpn1,Lpin1,Synpo,Cap2,Ppm1f,Sema3e,Cap1,Gas7,Ap1ar,Dpysl3,LOC108348151,Mlst8,Fat1,Sipa1l1,Dlg1,Myo1b,Atxn3	287537,29340,58823,29704,360593,298024,54245,116671,84685,286928,307459,289820,304244,79208,363875,311224,24171,287876,83572,311860,170699,314251,311647,64476,24525,29433,24807,361251,313235,81504,25387,59317,360891,309957,24170,25725,24697,313977,60324,116653,287931,296789,64185,85246,362037,25418,192276,64226,83720,246212,25252,117057,60331
GO:0048518	0.00412050104537638	0.996687022661259	340	4421	positive regulation of biological process	BP	13581	880	Abr,Pip4k2b,Opa1,Prkce,Rab11fip4,Myo5a,Foxo3,Trim37,Nckap1,Pdpk1,Ehd3,Nlgn3,Dpp10,Gnaq,Dcc,Extl3,Spock2,Pacsin1,Atf6,Usp22,Erbb4,Ppm1e,Prkca,Tcf20,Crk,Cdk5r1,Spred1,Ppp2r5c,Trpc5,Negr1,Frmpd4,Grk3,Ppp1r9a,Trim44,Ppargc1a,Pten,Adgrb3,Abi2,Amph,NEWGENE_1306210,Jade2,Fgf14,Smcr8,Chrnb2,Uhmk1,Magi2,Adgrl3,Asap1,Mief1,Nlgn1,Ttl,Pik3cb,Rnf4,Itsn1,Gsk3b,Slk,Actr2,Hcn1,Celf4,Slitrk3,Abat,Mapk1,Il6st,Smar…	287537,89812,171116,29340,303337,25017,294515,360592,58823,81745,192249,171297,363972,81666,25311,56819,361840,29704,304962,303201,59323,360593,24680,366964,54245,116671,296072,691318,140933,59318,302656,25372,84685,362172,83516,50557,301309,286928,60668,361217,303113,63851,497918,54239,246332,113970,170641,314961,315141,116647,171572,85243,29274,29491,84027,54308,289820,84390,307540,310519,81632…
GO:0032230	0.00419981535081392	0.999427642702686	5	16	positive regulation of synaptic transmission, GABAergic	BP	13581	880	Prkce,Erbb4,Nlgn1,Tacr1,Nlgn2	29340,59323,116647,24807,117096
GO:0099010	0.00421917593407774	0.99988054058505	3	4	modification of postsynaptic structure	BP	13581	880	Synpo,Kalrn,Tiam1	60324,84009,304109
GO:0006895	0.00422776437664573	0.999444983332417	5	14	Golgi to endosome transport	BP	13581	880	Sort1,Rab14,Rbsn,Ap1ar,LOC108348151	83576,94197,312562,362037,192276
GO:0032535	0.00423495020945911	0.997617204734562	37	313	regulation of cellular component size	BP	13581	880	Prkce,Nckap1,Cdk5r1,Trpc5,Ppp1r9a,Pten,Abi2,Lrrc8a,Ttl,Gsk3b,Actr2,Rac1,Arhgap5,Add2,Tnr,Clcn3,Pafah1b1,LOC100909750,Akt3,Sptb,Prex1,Mfn2,Dpysl2,Pak3,Bmpr2,Kcnma1,Grb2,Add1,Hsp90aa1,Map1b,Golga4,Sema7a,Ap1ar,Mlst8,Epha7,Ntn1,Dlg1	29340,58823,116671,140933,84685,50557,286928,311846,171572,84027,289820,363875,299012,24171,25567,84360,83572,311860,29414,314251,311647,64476,25416,29433,140590,83731,81504,24170,299331,29456,501069,315711,362037,64226,171287,114523,25252
GO:0015844	0.00426861026994947	0.998562309244821	12	82	monoamine transport	BP	13581	880	Chrnb2,Abat,Htr1b,Nos1,Cadps,Grk2,Chrm5,Syt7,Htr1a,Crhr1,Htr7,Htr2a	54239,81632,25075,24598,26989,25238,53949,59267,24473,58959,65032,29595
GO:0018193	0.00430363678429166	0.99701691858778	88	933	peptidyl-amino acid modification	BP	13581	880	Phf20,Prkce,Pdpk1,Spock2,Usp22,Erbb4,Prkca,Csnk1g3,Cdk5r1,Spred1,Trpc5,Abi2,Jade2,Stt3b,Uhmk1,Ttl,Pdk2,Gsk3b,Wdr82,Mapk1,Il6st,Ctnnb1,Atf2,Ogfod1,Hipk3,Pde4d,Epha5,Csnk1a1,Ube2j1,Tnks,Wnk3,Nos1,Mapk9,St3gal3,LOC100909750,Dyrk1a,Setd7,Acvr1b,Akt3,Vldlr,Jak1,Grm5,Hdac9,Srcin1,Nrxn1,Galnt13,Grk2,Nmt1,Ttbk2,Cntn1,Crebl2,Grb2,Rap2b,Galnt1,Arrb1,Hcfc1,Ash1l,Hk1,St6gal2,Ptpn1,Ube2i,Dpy19l4,Ppm1f,Aplp2,I…	311575,29340,81745,361840,303201,59323,24680,64823,116671,296072,140933,286928,303113,363160,246332,171572,81530,84027,686295,116590,25205,84353,81647,307657,83617,24627,79208,113927,297961,290794,317420,24598,50658,64445,311860,25255,689954,29381,29414,25696,84598,24418,687001,56029,60391,311039,25238,259274,311349,117258,362453,81504,170923,79214,25387,363519,310638,25058,301155,24697,25573,297…
GO:0007187	0.00432221832107557	0.998161383989221	18	139	G-protein coupled receptor signaling pathway, coupled to cyclic nucleotide second messenger	BP	13581	880	Gnaq,Gna11,Chrm2,Grm7,Pde4d,Htr1b,Rxfp3,Grm5,Grik3,Htr5a,Arrb1,Chrm5,Htr1a,Crhr1,Htr7,Htr4,Oprd1,Sstr4	81666,81662,81645,81672,24627,25075,294807,24418,298521,25689,25387,53949,24473,58959,65032,25324,24613,25555
GO:0046324	0.00432706275729951	0.998637648592025	11	64	regulation of glucose import	BP	13581	880	Opa1,Erbb4,Prkca,Mfn2,Pik3r3,Crebl2,Osbpl8,Irs1,Ahi1,Gsk3a,Oga	171116,59323,24680,64476,60664,362453,314824,25467,308923,50686,154968
GO:0019935	0.00438025145003601	0.998374286469252	14	97	cyclic-nucleotide-mediated signaling	BP	13581	880	Mgrn1,Gnaq,Pde4d,Epha5,Eif4ebp2,Htr5a,Rims2,Pde4a,Crhr1,Htr7,Ksr1,Htr4,Pde7b,Pde10a	302938,81666,24627,79208,361845,25689,116839,25638,58959,65032,360573,25324,140929,63885
GO:0016049	0.00451304054348269	0.997296690445255	45	425	cell growth	BP	13581	880	Nlgn3,Extl3,Crk,Cdk5r1,Trpc5,Jade2,Ttl,Gsk3b,Ctnnb1,Tnr,Akap6,Pafah1b1,LOC100909750,Cadm1,Gas2l1,Acvr1b,Dpysl2,Rb1,Bmpr2,Atp6v0e2,Rims1,Smarca2,Adam10,Sertad2,Sh3gl2,Rims2,Map1b,Golga4,Alcam,Crim1,Clstn1,Sema7a,Cyfip2,Flrt1,Ptprj,Map2k4,Tiam1,Sgms1,Egfr,Bap1,Epha7,Gsk3a,Ptk2,Ntn1,Nedd4l	171297,56819,54245,116671,140933,303113,171572,84027,84353,25567,64553,83572,311860,363058,360973,29381,25416,24708,140590,436582,84556,361745,29650,498423,116743,116839,29456,501069,79559,298744,313717,315711,303073,499308,29645,287398,304109,353229,24329,306257,171287,50686,25614,114523,291553
GO:0048169	0.00455797961769979	0.998897129142699	8	36	regulation of long-term neuronal synaptic plasticity	BP	13581	880	Syngr1,Grin2a,Grm5,Kras,Kcnj10,Rims1,Synpo,Camk2g	29205,24409,24418,24525,29718,84556,60324,171140
GO:0016082	0.00464891359651539	0.999375460956105	5	14	synaptic vesicle priming	BP	13581	880	Cadps,Rims1,Stxbp1,Stx1b,Synj1	26989,84556,25558,24923,85238
GO:0042787	0.00471286247502866	0.99804700223753	17	115	protein ubiquitination involved in ubiquitin-dependent protein catabolic process	BP	13581	880	Pten,Wwp1,Ddb1,Itch,Klhl11,Btbd3,Nedd4,Spopl,Ube3a,Cacul1,Btbd9,Rnf11l1,Cul4b,Arih1,Rnf185,Ptk2,Nedd4l	50557,297930,64470,311567,287706,311462,25489,296532,361585,365493,294318,100364162,302502,300756,360967,25614,291553
GO:0035418	0.00480637952306308	0.998840685534848	8	33	protein localization to synapse	BP	13581	880	Nlgn3,Nlgn1,Nrxn1,Nlgn2,Dlgap1,Stx1b,Kalrn,Homer1	171297,116647,60391,117096,65040,24923,84009,29546
GO:0042711	0.00485887595639192	0.999303689823691	5	17	maternal behavior	BP	13581	880	Gnaq,Pten,Hcn1,Crebrf,Kalrn	81666,50557,84390,303016,84009
GO:0060746	0.00485887595639192	0.999303689823691	5	17	parental behavior	BP	13581	880	Gnaq,Pten,Hcn1,Crebrf,Kalrn	81666,50557,84390,303016,84009
GO:0048013	0.00492937432298484	0.998800633444227	8	34	ephrin receptor signaling pathway	BP	13581	880	Crk,Cdk5r1,Epha5,Rbpj,Tiam1,Epha7,Ptk2,Sipa1l1	54245,116671,79208,679028,304109,171287,25614,246212
GO:0061014	0.00492980059945887	0.998934618878617	7	30	positive regulation of mRNA catabolic process	BP	13581	880	Gtpbp1,Hnrnpr,Tnrc6b,Cnot6l,Khsrp,Ythdf3,Cnot1	300077,319110,192178,360917,171137,361920,291841
GO:0046854	0.00496303356307475	0.99893160456862	7	29	phosphatidylinositol phosphorylation	BP	13581	880	Pip4k2b,Pi4k2a,Pik3cb,Pi4kb,Ip6k1,Fam126a,Pik3r3	89812,114554,85243,81747,50560,499975,60664
GO:0006198	0.00500167083924852	0.999288947564856	5	16	cAMP catabolic process	BP	13581	880	Pde4d,Arrb1,Pde1a,Pde4a,Pde10a	24627,25387,81529,25638,63885
GO:0071310	0.00505245548571498	0.996152877577864	162	1949	cellular response to organic substance	BP	13581	880	Gabrb2,Opa1,Prkce,Myo5a,Foxo3,Rbfox2,Pdpk1,Spock2,Atf6,Erbb4,Prkca,Crk,Zfyve9,Trim44,Ppargc1a,Pten,Magi2,Gabrb3,Rnf4,Pdk2,Gsk3b,Slk,Actr2,Hcn1,Mapk1,Il6st,Smarcc1,Ctnnb1,Chst11,Mtdh,Selenot,Kidins220,Pde4d,Vapb,Epha5,Sort1,Htr1b,Syngr1,Nos1,Nucks1,Mapk9,Akap6,Eif4ebp2,Pafah1b1,Lrrtm4,Paqr8,LOC100909750,Usp15,Cyld,Edem3,Gas2l1,Adar,Ero1a,Slc8a1,Thrap3,Akt3,Rab14,Vldlr,Jak1,Nr2c2,Grin2a,Grm5,Hdac9,…	25451,171116,29340,25017,294515,362950,81745,361840,304962,59323,24680,54245,313477,362172,83516,50557,113970,24922,29274,81530,84027,54308,289820,84390,116590,25205,301020,84353,314694,170910,365802,116478,24627,60431,79208,83576,25075,29205,24598,64709,50658,64553,361845,83572,500219,316275,311860,171329,312937,289085,360973,81635,171562,29715,313591,29414,94197,25696,84598,50659,24409,24418,68…
GO:0071417	0.0050580721155228	0.99680649369658	54	529	cellular response to organonitrogen compound	BP	13581	880	Gabrb2,Opa1,Myo5a,Foxo3,Pdpk1,Prkca,Crk,Ppargc1a,Pten,Gabrb3,Pdk2,Gsk3b,Actr2,Hcn1,Mapk1,Smarcc1,Ctnnb1,Pde4d,Htr1b,Nos1,Nucks1,Mapk9,Akap6,Eif4ebp2,Slc8a1,Akt3,Vldlr,Grin2a,Grm5,Hdac9,Mfn2,Kras,Hcn2,Gria1,Pik3r3,Grb2,Gabrg2,Sesn3,Glra2,Ptpn1,Lpin1,Map1b,Stat5b,Osbpl8,Irs1,Rxra,Foxo1,Crhr1,Camk2a,Klf9,Egfr,Alas1,Gsk3a,Ptk2	25451,171116,25017,294515,81745,24680,54245,83516,50557,24922,81530,84027,289820,84390,116590,301020,84353,24627,25075,24598,64709,50658,64553,361845,29715,29414,25696,24409,24418,687001,64476,24525,114244,50592,60664,81504,29709,315427,24397,24697,313977,29456,25126,314824,25467,25271,84482,58959,25400,117560,24329,65155,50686,25614
GO:0006875	0.00506162243578931	0.996944006280136	45	449	cellular metal ion homeostasis	BP	13581	880	Prkce,Myo5a,Letm1,Pdpk1,Gnb1,Prkca,Trpc5,Abcb7,Pik3cb,Il6st,Selenot,Pde4d,Vapb,Rmdn3,Rxfp3,Nos1,Akap6,Slc30a1,LOC100909750,Atp2c1,Ero1a,Slc8a1,Grin2a,Grm5,Mfn2,Atp2b3,Rasa3,Tacr1,Nr3c2,Gria1,Kcnma1,Slc25a23,Mcu,Slc24a3,Ireb2,Sv2a,Cacnb4,Atp6v1a,Atp2b1,Slc8a2,Atp2a2,Aplp2,Crhr1,Oga,Htr2a	29340,25017,305457,81745,24400,24680,140933,302395,85243,25205,365802,24627,60431,311328,294807,24598,64553,58976,311860,170699,171562,29715,24409,24418,64476,29599,29372,24807,25672,50592,83731,301113,294560,85267,64831,117559,58942,685232,29598,140447,29693,64312,58959,154968,29595
GO:0072553	0.00507039315870704	0.999776508935598	3	5	terminal button organization	BP	13581	880	Nlgn3,Nlgn1,Nlgn2	171297,116647,117096
GO:2000021	0.00511252951208909	0.997532528337019	23	190	regulation of ion homeostasis	BP	13581	880	Prkce,Myo5a,Letm1,Scn2b,Pdpk1,Hcn1,Pde4d,Wnk3,Akap6,Slc30a1,LOC100909750,Ero1a,Slc8a1,Rasa3,Tacr1,Slc25a23,Gpd1l,Oga,Scn3b,Htr2a,Scn1b,Slmap,Nedd4l	29340,25017,305457,25349,81745,84390,24627,317420,64553,58976,311860,171562,29715,29372,24807,301113,363159,154968,245956,29595,29686,290533,291553
GO:0006497	0.00511911749024567	0.998331231535431	11	75	protein lipidation	BP	13581	880	Wipi2,Zdhhc3,Ppm1a,Zdhhc15,Nmt1,Pgap1,Zdhhc23,Gba,Zdhhc22,Pigm,Zdhhc18	288498,301081,24666,317235,259274,316400,363783,684536,299211,79112,362613
GO:0042886	0.00520502520177885	0.996153998659278	126	1509	amide transport	BP	13581	880	Ap2a2,Prkce,Myo5a,Ehd3,Gnaq,Erbb4,Cdk5r1,Tom1l2,Grk3,Zfyve9,Tvp23a,Uhmk1,Lin7c,Tnpo2,Vps41,Mief1,Nlgn1,Vps26b,Gsk3b,Abat,Mapk1,Selenot,Snx13,Tbc1d5,Epha5,Sort1,Ube2j1,Fam160a2,Nup50,Syngr1,Tomm70,Rabgap1,Nos1,Apba1,Mapk9,Stx7,LOC102555167,Pafah1b1,LOC100909750,Cadm1,Cyld,Adar,LOC108349010,Exoc8,Rab14,Vldlr,Rabgap1l,Mfn2,Hmces,Scarb2,Srcin1,Zdhhc3,Aagab,Sprn,Nrxn1,Ppm1a,Cadps,Rph3a,Ap3m2,Acvr1c,Ri…	81637,29340,25017,192249,81666,59323,116671,360537,25372,313477,360467,246332,60442,304670,306991,315141,116647,300472,84027,81632,116590,365802,362731,501088,79208,83576,297961,293343,25497,29205,304017,311911,24598,83589,50658,60466,100126191,83572,311860,363058,312937,81635,499690,245709,94197,25696,304914,64476,297428,117106,56029,301081,171435,541462,60391,24666,26989,171039,140667,245921,84…
GO:0060073	0.0052611693036884	0.999465544440688	4	11	micturition	BP	13581	880	Chrnb2,Tacr1,Kcnma1,Htr7	54239,24807,83731,65032
GO:0050795	0.00531581845802954	0.998259729392058	11	74	regulation of behavior	BP	13581	880	Chrnb2,Nlgn1,Htr1b,Nr2c2,Nrxn1,Htr1a,Cntnap4,Crhr1,Ahi1,Htr7,Htr2a	54239,116647,25075,50659,60391,24473,307865,58959,308923,65032,29595
GO:0015031	0.00535166953611862	0.996059399821373	122	1452	protein transport	BP	13581	880	Ap2a2,Prkce,Myo5a,Ehd3,Gnaq,Erbb4,Cdk5r1,Tom1l2,Grk3,Zfyve9,Tvp23a,Uhmk1,Lin7c,Tnpo2,Vps41,Mief1,Nlgn1,Vps26b,Gsk3b,Abat,Mapk1,Selenot,Snx13,Tbc1d5,Epha5,Sort1,Ube2j1,Fam160a2,Nup50,Syngr1,Tomm70,Rabgap1,Nos1,Apba1,Mapk9,Stx7,LOC102555167,Pafah1b1,LOC100909750,Cadm1,Cyld,Adar,LOC108349010,Exoc8,Rab14,Vldlr,Rabgap1l,Mfn2,Hmces,Scarb2,Srcin1,Zdhhc3,Aagab,Sprn,Nrxn1,Ppm1a,Cadps,Rph3a,Ap3m2,Acvr1c,Ri…	81637,29340,25017,192249,81666,59323,116671,360537,25372,313477,360467,246332,60442,304670,306991,315141,116647,300472,84027,81632,116590,365802,362731,501088,79208,83576,297961,293343,25497,29205,304017,311911,24598,83589,50658,60466,100126191,83572,311860,363058,312937,81635,499690,245709,94197,25696,304914,64476,297428,117106,56029,301081,171435,541462,60391,24666,26989,171039,140667,245921,84…
GO:0007193	0.00535793805791532	0.998375584172969	10	57	adenylate cyclase-inhibiting G-protein coupled receptor signaling pathway	BP	13581	880	Chrm2,Grm7,Htr1b,Grm5,Grik3,Htr5a,Chrm5,Htr1a,Htr7,Oprd1	81645,81672,25075,24418,298521,25689,53949,24473,65032,24613
GO:0022603	0.00539429785911366	0.996308927363635	78	795	regulation of anatomical structure morphogenesis	BP	13581	880	Abr,Opa1,Nlgn3,Prkca,Csnk1g3,Crk,Cdk5r1,Spred1,Trpc5,Ppp1r9a,Ppargc1a,Pten,Adgrb3,Chrnb2,Palm2,Mief1,Nlgn1,Ttl,Gsk3b,Actr2,Ctnnb1,Mtdh,Rac1,Csnk1a1,Tnr,Ttc3,Mapk9,Pdzd8,Pafah1b1,LOC100909750,Prex1,Jak1,Hdac9,Mfn2,Dnm3,Srcin1,Dpysl2,Pak3,Bmpr2,Ttbk2,Caprin1,Rims1,Robo1,Hspa4,Nedd4,Rims2,Rbpj,Ss18l1,Add1,Dnm1l,Ube3a,Map1b,Frs2,Golga4,Hey1,Rxra,Sema3e,Kif3a,Ntn4,Ar,Sema7a,Camsap1,Gas7,Ap1ar,Ahi1,Lrp…	287537,171116,171297,24680,64823,54245,116671,296072,140933,84685,83516,50557,301309,54239,103692368,315141,116647,171572,84027,289820,84353,170910,363875,113927,25567,360702,50658,308000,83572,311860,311647,84598,687001,64476,171574,56029,25416,29433,140590,311349,362173,84556,58946,266759,25489,116839,679028,192352,24170,114114,361585,29456,314850,501069,155437,25271,296789,84392,299737,24208,3…
GO:0009719	0.00540338688678739	0.996016534565507	123	1432	response to endogenous stimulus	BP	13581	880	Gabrb2,Opa1,Prkce,Myo5a,Foxo3,Rbfox2,Pdpk1,Erbb4,Prkca,Crk,Zfyve9,Ppargc1a,Pten,Magi2,Gabrb3,Rnf4,Pdk2,Gsk3b,Actr2,Hcn1,Mapk1,Smarcc1,Ctnnb1,Chst11,Kidins220,Pde4d,Epha5,Sort1,Htr1b,Pcyt1b,Nos1,Nucks1,Mapk9,Akap6,Eif4ebp2,Paqr8,LOC100909750,Usp15,Gas2l1,Slc8a1,Thrap3,Akt3,Rab14,Vldlr,Nr2c2,Grin2a,Grm5,Hdac9,Mfn2,Ndst1,Kras,Yy1,Nrxn1,Hcn2,Kcnj10,Abhd2,Ppm1a,Tacr1,Nr3c2,Bmpr2,Insig2,Flrt2,Gria1,Pik…	25451,171116,29340,25017,294515,362950,81745,59323,24680,54245,313477,83516,50557,113970,24922,29274,81530,84027,289820,84390,116590,301020,84353,314694,116478,24627,79208,83576,25075,286936,24598,64709,50658,64553,361845,316275,311860,171329,360973,29715,313591,29414,94197,25696,50659,24409,24418,687001,64476,29633,24525,24919,60391,114244,29718,293050,24666,24807,25672,140590,288985,299236,5059…
GO:0051094	0.00546469458936494	0.996068532943142	104	1150	positive regulation of developmental process	BP	13581	880	Opa1,Foxo3,Nlgn3,Dcc,Pacsin1,Erbb4,Prkca,Crk,Trpc5,Negr1,Ppp1r9a,Ppargc1a,Pten,Adgrb3,Jade2,Magi2,Adgrl3,Mief1,Nlgn1,Gsk3b,Actr2,Slitrk3,Il6st,Ctnnb1,Mtdh,Kidins220,Rac1,Mapk9,Akap6,Pafah1b1,Lrrtm4,LOC100909750,Itch,Cyld,Acvr1b,Slc8a1,Zhx3,Vldlr,Prex1,Jak1,Nr2c2,Grm5,Hdac9,Mfn2,Kras,Scarb2,Nrxn1,Pak3,Rb1,Stk24,Rrn3,Bmpr2,Flrt2,Caprin1,Ncam1,Rims1,Cntn1,Nlgn2,Crebl2,Robo1,Hspa4,Grid2,Tmem30a,Lrrtm…	171116,294515,171297,25311,29704,59323,24680,54245,140933,59318,84685,83516,50557,301309,303113,113970,170641,315141,116647,84027,289820,310519,25205,84353,170910,116478,363875,50658,64553,83572,500219,311860,311567,312937,29381,29715,311604,25696,311647,84598,50659,24418,687001,64476,24525,117106,60391,29433,24708,361092,304714,140590,299236,362173,24586,84556,117258,117096,362453,58946,266759,7…
GO:0046628	0.00546880480578926	0.999438181909417	4	11	positive regulation of insulin receptor signaling pathway	BP	13581	880	Nucks1,Mfn2,Osbpl8,Irs1	64709,64476,314824,25467
GO:1903307	0.00547526450533594	0.998468226865745	9	48	positive regulation of regulated secretory pathway	BP	13581	880	Nlgn1,Syt10,Cadps,Rims1,Stxbp1,Syt7,Dnm1l,Syt9,Crhr1	116647,60567,26989,84556,25558,59267,114114,60564,58959
GO:0010606	0.00555007380452016	0.999747026777755	3	5	positive regulation of cytoplasmic mRNA processing body assembly	BP	13581	880	Cnot6l,Cnot6,Cnot1	360917,287249,291841
GO:0048193	0.00555527604483712	0.997257629235113	24	192	Golgi vesicle transport	BP	13581	880	Myo5a,Ehd3,Vps41,Vapb,Sort1,LOC102555167,Rab14,Gak,Rbsn,Stxbp6,Pacs1,Arl1,Copg2,Ank1,Golga4,Gosr1,Sec23a,Dnajc28,Ap1ar,Tbc1d14,LOC108348151,Rab6b,Cog3,Myo1b	25017,192249,306991,60431,83576,100126191,94197,81659,312562,362734,171444,64187,301742,306570,501069,94189,58817,360699,362037,360956,192276,363123,361073,117057
GO:0070887	0.00558434373539731	0.995664545924846	189	2353	cellular response to chemical stimulus	BP	13581	880	Gabrb2,Opa1,Prkce,Myo5a,Foxo3,Rbfox2,Pdpk1,Spock2,Atf6,Erbb4,Gnb1,Ppm1e,Prkca,Crk,Cdk5r1,Ppp1r9a,Zfyve9,Trim44,Ppargc1a,Pten,Chrm2,Chrnb2,Magi2,Gabrb3,Mief1,Nlgn1,Pik3cb,Rnf4,Pdk2,Gsk3b,Slk,Actr2,Hcn1,Mapk1,Il6st,Smarcc1,Ctnnb1,Chst11,Mtdh,Selenot,Kidins220,Pde4d,Vapb,Epha5,Sort1,Rac1,Htr1b,Syngr1,Nos1,Nucks1,Mapk9,Akap6,Eif4ebp2,Pafah1b1,Lrrtm4,Paqr8,LOC100909750,Usp15,Cyld,Edem3,Gas2l1,Adar,Ero…	25451,171116,29340,25017,294515,362950,81745,361840,304962,59323,24400,360593,24680,54245,116671,84685,313477,362172,83516,50557,81645,54239,113970,24922,315141,116647,85243,29274,81530,84027,54308,289820,84390,116590,25205,301020,84353,314694,170910,365802,116478,24627,60431,79208,83576,363875,25075,29205,24598,64709,50658,64553,361845,83572,500219,316275,311860,171329,312937,289085,360973,81635…
GO:0150003	0.00570977304438848	1	2	2	regulation of spontaneous synaptic transmission	BP	13581	880	Ppp1r9a,Stx1b	84685,24923
GO:1904048	0.00570977304438848	1	2	2	regulation of spontaneous neurotransmitter secretion	BP	13581	880	Ppp1r9a,Stx1b	84685,24923
GO:1990910	0.00577663356329335	0.999684405192056	3	6	response to hypobaric hypoxia	BP	13581	880	Mfn2,Ireb2,Dnm1l	64476,64831,114114
GO:0010638	0.00581000130742651	0.996334833041418	52	525	positive regulation of organelle organization	BP	13581	880	Pip4k2b,Opa1,Prkce,Nckap1,Ppm1e,Ppargc1a,Abi2,Smcr8,Asap1,Mief1,Gsk3b,Slk,Actr2,Mapk1,Ctnnb1,Rac1,Tnks,Nos1,Mapk9,LOC100909750,Mfn2,Rb1,Tacr1,Katnbl1,Ttbk2,Rims1,Grb2,Arrb1,Terf2,Ank1,Surf4,Dnm1l,Lpin1,Htr1a,Map1b,Gba,Synpo,Selenoi,Ppm1f,Lnpk,Gda,Ap1ar,Cnot6l,Dph6,Bap1,Mlst8,Cnot6,Synj1,Gsk3a,Cnot1,Prelid3a,Dlg1	89812,171116,29340,58823,360593,83516,286928,497918,314961,315141,84027,54308,289820,116590,84353,363875,290794,24598,50658,311860,64476,24708,24807,691543,311349,84556,81504,25387,361403,306570,619346,114114,313977,24473,29456,684536,60324,362713,287931,362151,83585,362037,360917,362191,306257,64226,287249,85238,50686,291841,690253,25252
GO:2000302	0.00590182329379828	0.999724774954879	3	5	positive regulation of synaptic vesicle exocytosis	BP	13581	880	Nlgn1,Rims1,Dnm1l	116647,84556,114114
GO:0051046	0.00595976446404786	0.996054602430435	64	688	regulation of secretion	BP	13581	880	Abr,Prkce,Myo5a,Pdpk1,Prkca,Ppp1r9a,Chrnb2,Grm7,Nlgn1,Abat,Il6st,Selenot,Epha5,Htr1b,Syt10,Wnk3,Nos1,Mapk9,Slc30a1,LOC100909750,Cadm1,Rab27b,Mfn2,Srcin1,Rims4,Nrxn1,Dpysl2,Tacr1,Cadps,Rph3a,Grk2,Acvr1c,Ncam1,Rims1,Nlgn2,Arrb1,Mcu,Stxbp1,Rims2,Prepl,Syt7,Dnm1l,Sv2a,Htr1a,Syt9,Irs1,Stx1b,Atp2a2,Ifnar1,Ppp3cb,Crhr1,Camk2a,Ahi1,Htr7,Kalrn,Rfx3,Rasl10b,Tiam1,Egfr,Oga,Ppp3ca,Htr2a,Acvr2a,Arhgef7	287537,29340,25017,81745,24680,84685,54239,81672,116647,81632,25205,365802,79208,25075,60567,317420,24598,50658,58976,311860,363058,84590,64476,56029,266976,60391,25416,24807,26989,171039,25238,245921,24586,84556,117096,25387,294560,25558,116839,298771,59267,114114,117559,24473,60564,25467,24923,29693,288264,24675,58959,25400,308923,65032,84009,361746,303382,304109,24329,154968,24674,29595,29263,…
GO:1902722	0.00599915530685638	1	2	2	positive regulation of prolactin secretion	BP	13581	880	Abat,Egfr	81632,24329
GO:0021955	0.0060342972616218	0.99850066223621	8	31	central nervous system neuron axonogenesis	BP	13581	880	Dcc,Prkca,Pten,Chrnb2,Pafah1b1,Ptk2,Scn1b,Nr2e1	25311,24680,50557,54239,83572,25614,29686,684085
GO:0007213	0.00603700329761494	0.999361722676838	4	11	G-protein coupled acetylcholine receptor signaling pathway	BP	13581	880	Cdk5r1,Chrm2,Rgs8,Chrm5	116671,81645,54297,53949
GO:1902305	0.00605282038376988	0.998272723050708	9	50	regulation of sodium ion transmembrane transport	BP	13581	880	Scn2b,Wnk3,Nos1,Nedd4,Gpd1l,Scn3b,Scn1b,Slmap,Nedd4l	25349,317420,24598,25489,363159,245956,29686,290533,291553
GO:0016191	0.00605371667632137	0.999663493202646	3	6	synaptic vesicle uncoating	BP	13581	880	Sh3gl2,Dnajc6,Synj1	116743,313409,85238
GO:0000188	0.00616215007621772	0.999041635833764	5	19	inactivation of MAPK activity	BP	13581	880	Prkca,Spred1,Dusp8,Dusp16,Dusp4	24680,296072,361679,297682,60587
GO:0014075	0.0063381937652599	0.998016491518046	10	62	response to amine	BP	13581	880	Dcc,Mapk9,Rrm2b,Grin2a,Hdac9,Dpysl2,Gria1,Pdxk,Ppp3cb,Ppp3ca	25311,50658,299976,24409,687001,25416,50592,83578,24675,24674
GO:0043525	0.00637666962808572	0.99786553469977	11	71	positive regulation of neuron apoptotic process	BP	13581	880	Foxo3,Cdk5r1,Gsk3b,Ctnnb1,Atf2,LOC100909750,Pak3,Kcnma1,Map2k4,Epha7,Gsk3a	294515,116671,84027,84353,81647,311860,29433,83731,287398,171287,50686
GO:0010033	0.00643933444528961	0.994932967515969	209	2656	response to organic substance	BP	13581	880	Abr,Gabrb2,Opa1,Prkce,Myo5a,Foxo3,Rbfox2,Pdpk1,Dcc,Spock2,Atf6,Erbb4,Prkca,Crk,Cdk5r1,Zfyve9,Trim44,Ppargc1a,Pten,Prkacb,6-Mar,Chrm2,Stt3b,Chrnb2,Magi2,Adgrl3,Gabrb3,Rnf4,Pdk2,Gsk3b,Slk,Actr2,Hcn1,Abat,Mapk1,Il6st,Smarcc1,Ctnnb1,Chst11,Mtdh,Selenot,Kidins220,Pde4d,Vapb,Grin3a,Epha5,Sort1,Csnk1a1,Ube2j1,Htr1b,Pcyt1b,Syngr1,Nos1,Nucks1,Mapk9,Akap6,Eif4ebp2,Pafah1b1,Lrrtm4,Paqr8,LOC100909750,Arnt2,U…	287537,25451,171116,29340,25017,294515,362950,81745,25311,361840,304962,59323,24680,54245,116671,313477,362172,83516,50557,293508,294862,81645,363160,54239,113970,170641,24922,29274,81530,84027,54308,289820,84390,81632,116590,25205,301020,84353,314694,170910,365802,116478,24627,60431,191573,79208,83576,113927,297961,25075,286936,29205,24598,64709,50658,64553,361845,83572,500219,316275,311860,2524…
GO:0006873	0.00652319314264617	0.9958760263612	51	525	cellular ion homeostasis	BP	13581	880	Prkce,Xpr1,Myo5a,Letm1,Pdpk1,Gnb1,Prkca,Trpc5,Abcb7,Pik3cb,Mapk1,Il6st,Selenot,Pde4d,Vapb,Rmdn3,Slc9a7,Clcn3,Rxfp3,Nos1,Akap6,Slc30a1,LOC100909750,Atp2c1,Ero1a,Slc8a1,Grin2a,Grm5,Mfn2,Atp2b3,Rasa3,Tacr1,Nr3c2,Gria1,Kcnma1,Slc25a23,Mcu,Slc24a3,Ireb2,Tm9sf4,Sv2a,Cacnb4,Atp6v1a,Atp2b1,Slc8a2,Atp2a2,Aplp2,Crhr1,Ptk2,Oga,Htr2a	29340,289424,25017,305457,81745,24400,24680,140933,302395,85243,116590,25205,365802,24627,60431,311328,317170,84360,294807,24598,64553,58976,311860,170699,171562,29715,24409,24418,64476,29599,29372,24807,25672,50592,83731,301113,294560,85267,64831,296279,117559,58942,685232,29598,140447,29693,64312,58959,25614,154968,29595
GO:0098656	0.00655964137674378	0.996616789677222	26	209	anion transmembrane transport	BP	13581	880	Slc7a14,Gabrb2,Xpr1,Prkca,Lrrc8a,Gabra3,Gabrb3,Slc36a1,Ankh,Clcn3,Pcyox1,Gabra2,Grm5,Kcnj10,Slc38a1,Slc36a4,Gabrg2,Hk1,Glra2,Gabrg3,Slc6a17,Slc12a6,Clcn4,Clcn5,Lrrc8b,Slc17a8	499587,25451,289424,24680,311846,24947,24922,155205,114506,84360,246302,289606,24418,29718,170567,315439,29709,25058,24397,79211,613226,691209,60586,25749,305135,266767
GO:0046879	0.0066018713929543	0.996327401896968	32	304	hormone secretion	BP	13581	880	Prkce,Myo5a,Abat,Il6st,Selenot,Epha5,Nos1,Mfn2,Nrxn1,Tacr1,Acvr1c,Nlgn2,Arrb1,Ptprn2,Mcu,Rims2,Syt7,Htr1a,Syt9,Irs1,Ppp3cb,Crhr1,Kalrn,Rfx3,Rasl10b,Tiam1,Egfr,Oga,Ppp3ca,Htr2a,Acvr2a,Arhgef7	29340,25017,81632,25205,365802,79208,24598,64476,60391,24807,245921,117096,25387,29714,294560,116839,59267,24473,60564,25467,24675,58959,84009,361746,303382,304109,24329,154968,24674,29595,29263,114559
GO:0009725	0.00664926732383126	0.995359811446722	82	931	response to hormone	BP	13581	880	Opa1,Prkce,Myo5a,Foxo3,Rbfox2,Pdpk1,Erbb4,Prkca,Crk,Ppargc1a,Pten,Rnf4,Pdk2,Gsk3b,Smarcc1,Ctnnb1,Epha5,Sort1,Htr1b,Pcyt1b,Nos1,Nucks1,Eif4ebp2,Paqr8,Gas2l1,Thrap3,Akt3,Vldlr,Nr2c2,Hdac9,Mfn2,Kras,Yy1,Hcn2,Kcnj10,Abhd2,Tacr1,Nr3c2,Insig2,Gria1,Pik3r3,Kcnma1,Acvr1c,Lancl2,Grb2,Hk1,Nedd4,Sesn3,Tub,Med14,Ptpn1,Lpin1,Ube3a,Ube2i,Map1b,Stat5b,Crebrf,Hey1,Osbpl8,Gba,Irs1,Atp2b1,Pdxk,Atp2a2,Rxra,Ar,Foxo1…	171116,29340,25017,294515,362950,81745,59323,24680,54245,83516,50557,29274,81530,84027,301020,84353,79208,83576,25075,286936,24598,64709,361845,316275,360973,313591,29414,25696,50659,687001,64476,24525,24919,114244,29718,293050,24807,25672,288985,50592,60664,83731,245921,362375,81504,25058,25489,315427,25609,317343,24697,313977,361585,25573,29456,25126,303016,155437,314824,684536,25467,29598,8357…
GO:0043266	0.00669487615673466	0.99749520430852	13	89	regulation of potassium ion transport	BP	13581	880	Kcnab2,Dpp10,Gnaq,Pten,Nos1,Akap6,Nedd4,Kcns2,Kcng1,Kcnj2,Htr2a,Dlg1,Nedd4l	29738,363972,81666,50557,24598,64553,25489,66022,296395,29712,29595,25252,291553
GO:0051968	0.00678741573942411	0.998477080047622	7	26	positive regulation of synaptic transmission, glutamatergic	BP	13581	880	Nlgn3,Nlgn1,Tnr,Nrxn1,Nlgn2,Stxbp1,Egfr	171297,116647,25567,60391,117096,25558,24329
GO:0051239	0.0068155330846882	0.994673751477079	191	2323	regulation of multicellular organismal process	BP	13581	880	Abr,Opa1,Prkce,Foxo3,Scn2b,Rbfox2,Pdpk1,Ehd3,Nlgn3,Dcc,Ptprg,Pacsin1,Erbb4,Prkca,Cdk5r1,Spred1,Trpc5,Negr1,Ppp1r9a,Ppargc1a,Pten,Adgrb3,Prkacb,Chrm2,Jade2,Chrnb2,Magi2,Adgrl3,Asap1,Nlgn1,Ttl,Gsk3b,Zbtb7a,Actr2,Celf4,Slitrk3,Abat,Mapk1,Il6st,Ctnnb1,Mtdh,Atf2,Kidins220,Pbx1,Pde4d,Rac1,Ube2j1,Ankh,Tnr,Ttc3,Wnk3,Nos1,Mapk9,Akap6,Pafah1b1,Lrrtm4,LOC100909750,Itch,Cadm1,Cyld,Gas2l1,Acvr1b,Slc8a1,Zhx3,A…	287537,171116,29340,294515,25349,362950,81745,192249,171297,25311,171357,29704,59323,24680,116671,296072,140933,59318,84685,83516,50557,301309,293508,81645,303113,54239,113970,170641,314961,116647,171572,84027,117107,289820,307540,310519,81632,116590,25205,84353,170910,81647,116478,304947,24627,363875,297961,114506,25567,360702,317420,24598,50658,64553,83572,500219,311860,311567,363058,312937,360…
GO:0048523	0.00684439526504064	0.994491367416228	276	3529	negative regulation of cellular process	BP	13581	880	Slc7a14,Abr,Gabrb2,Opa1,Prkce,Myo5a,Foxo3,Trim37,Mgrn1,Dnajc5,Letm1,Rbfox2,Pdpk1,Nlgn3,Gnaq,Ptprg,Pacsin1,Erbb4,Ppm1e,Prkca,Crk,Fem1b,Cdk5r1,Spred1,Ppp2r5c,Tom1l2,Trpc5,Grk3,Ppp1r9a,Trim44,Ppargc1a,Pten,Prkacb,Wwp1,Dusp8,Smcr8,Uhmk1,Magi2,Gabrb3,Grm7,Tnpo2,Asap1,Nlgn1,Rnf4,Itsn1,Gsk3b,Zbtb7a,Fry,Celf4,Abat,Mapk1,Il6st,Smarcc1,Ctnnb1,Chst11,Mtdh,Atf2,Zfp281,Pbx1,Hipk3,Pde4d,Nacc1,Epha5,Sort1,Csnk1…	499587,287537,25451,171116,29340,25017,294515,360592,302938,79130,305457,362950,81745,171297,81666,171357,29704,59323,360593,24680,54245,315745,116671,296072,691318,360537,140933,25372,84685,362172,83516,50557,293508,297930,361679,497918,246332,113970,24922,81672,304670,314961,116647,29274,29491,84027,117107,304244,307540,81632,116590,25205,301020,84353,314694,170910,81647,305083,304947,83617,246…
GO:0007006	0.00692455820675105	0.997628496085671	11	85	mitochondrial membrane organization	BP	13581	880	Opa1,Letm1,Gsk3b,Atf2,Mfn2,Hspa4,Hsp90aa1,Camk2a,Them4,Agk,Gsk3a	171116,305457,84027,81647,64476,266759,299331,25400,361992,502749,50686
GO:2000649	0.00694887113544359	0.998158791589301	8	42	regulation of sodium ion transmembrane transporter activity	BP	13581	880	Scn2b,Wnk3,Nedd4,Gpd1l,Scn3b,Scn1b,Slmap,Nedd4l	25349,317420,25489,363159,245956,29686,290533,291553
GO:0016050	0.00700865041991207	0.996214860735474	29	255	vesicle organization	BP	13581	880	Pi4k2a,Vps41,Tbc1d5,Vapb,Sort1,Fam160a2,Syt10,Clcn3,Rabgap1,Stx7,Pafah1b1,Exoc8,Rabgap1l,Dnm3,Rbsn,Zdhhc15,Cadps,Rph3a,Rims1,Stxbp6,Stxbp1,Syt7,Tgfbrap1,Syt9,Stx1b,Gosr1,Sec23a,Tbc1d14,Synj1	114554,306991,501088,60431,83576,293343,60567,84360,311911,60466,83572,245709,304914,171574,312562,317235,26989,171039,84556,362734,25558,59267,301373,60564,24923,94189,58817,360956,85238
GO:0007186	0.00712557441335434	0.99538578927747	55	632	G-protein coupled receptor signaling pathway	BP	13581	880	Gpr158,Gabrb2,Mgrn1,Gnaq,Gnb1,Gna11,Cdk5r1,Grk3,Adgrb3,Chrm2,Gabra3,Adgrl3,Gabrb3,Grm7,Dgkg,Ric8b,Pde4d,Sort1,Rac1,Htr1b,Rxfp3,Nos1,Prex1,Rgs8,Gabra2,Grm5,Gnb5,Grik3,Tacr1,Grk2,Htr5a,Gabrg2,Arrb1,Glra2,Chrm5,Htr1a,Cacnb4,Dgke,Gabrg3,Bicd1,Celsr2,Crhr1,Adgrl1,Camk2a,Htr7,Gde1,Htr4,Oprd1,AABR07007916.1,Homer1,Gsk3a,Gpr146,Htr2a,Sstr4,Rgs4	291352,25451,302938,81666,24400,81662,116671,25372,301309,81645,24947,170641,24922,81672,25666,314681,24627,83576,363875,25075,294807,24598,311647,54297,289606,24418,83579,298521,24807,25238,25689,29709,25387,24397,53949,24473,58942,497978,79211,362466,83465,58959,65096,25400,65032,60418,25324,24613,294715,29546,50686,498153,29595,25555,29480
GO:1902473	0.0071720677734124	0.999640249695453	3	5	regulation of protein localization to synapse	BP	13581	880	Nlgn3,Nlgn1,Nlgn2	171297,116647,117096
GO:1902474	0.0071720677734124	0.999640249695453	3	5	positive regulation of protein localization to synapse	BP	13581	880	Nlgn3,Nlgn1,Nlgn2	171297,116647,117096
GO:0070509	0.00717528311003319	0.997580494227384	11	63	calcium ion import	BP	13581	880	Opa1,Ctnnb1,Wnk3,Slc30a1,Atp2c1,Slc8a1,Slc25a23,Mcu,Slc8a2,Atp2a2,Homer1	171116,84353,317420,58976,170699,29715,301113,294560,140447,29693,29546
GO:0034629	0.00738873944723236	0.998524709850527	6	24	cellular protein complex localization	BP	13581	880	Akap6,Nacc2,Exoc8,Stxbp6,Ralgapb,Dlg1	64553,296583,245709,362734,362257,25252
GO:0007167	0.0074014486519153	0.994977566636285	69	716	enzyme linked receptor protein signaling pathway	BP	13581	880	Pdpk1,Erbb4,Ptprt,Prkca,Akap2,Crk,Cdk5r1,Zfyve9,Pten,Jade2,Magi2,Pdk2,Gsk3b,Mapk1,Il6st,Smarcc1,Ctnnb1,Chst11,Epha5,Sort1,Rac1,Ppm1l,Nucks1,Eif4ebp2,LOC100909750,Usp15,Acvr1b,Nceh1,Rab14,Jak1,Mfn2,Ndst1,Kras,Nrxn1,Ppm1a,Bmpr2,Flrt2,Pik3r3,Acvr1c,Glg1,Grb2,Robo1,Nedd4,Sesn3,Lemd3,Rbpj,Ptpn1,Vwc2l,Frs2,Stat5b,Osbpl8,Irs1,Sos1,Aplp2,Ar,Cyfip2,Foxo1,Flrt1,Ahi1,Lrp4,Ptprj,Tiam1,Egfr,Epha7,Gsk3a,Ptk2,S…	81745,59323,362263,24680,298024,54245,116671,313477,50557,303113,113970,81530,84027,116590,25205,301020,84353,314694,79208,83576,363875,310506,64709,361845,311860,171329,29381,294930,94197,84598,64476,29633,24525,60391,24666,140590,299236,60664,245921,29476,81504,58946,25489,315427,680066,679028,24697,501160,314850,25126,314824,25467,313845,64312,24208,303073,84482,499308,308923,83469,29645,30410…
GO:1901387	0.00741519086095823	0.999479564730343	3	8	positive regulation of voltage-gated calcium channel activity	BP	13581	880	Ehd3,Fgf14,Nipsnap2	192249,63851,498174
GO:1990416	0.00746666966055655	0.999159859602727	4	11	cellular response to brain-derived neurotrophic factor stimulus	BP	13581	880	Pdpk1,Sh3gl2,Ube3a,Irs1	81745,116743,361585,25467
GO:0097107	0.00755366819100428	0.999613652743813	3	5	postsynaptic density assembly	BP	13581	880	Pten,Nrxn1,Nlgn2	50557,60391,117096
GO:0098698	0.00755366819100428	0.999613652743813	3	5	postsynaptic specialization assembly	BP	13581	880	Pten,Nrxn1,Nlgn2	50557,60391,117096
GO:0035970	0.00767246866177639	0.9990834540203	4	13	peptidyl-threonine dephosphorylation	BP	13581	880	Ppm1e,Ppm1a,Ppm1f,Dusp4	360593,24666,287931,60587
GO:0001956	0.00769457242838593	0.99876602725759	5	17	positive regulation of neurotransmitter secretion	BP	13581	880	Nlgn1,Rims1,Stxbp1,Dnm1l,Stx1b	116647,84556,25558,114114,24923
GO:0051248	0.00776158917542238	0.994606836737275	77	869	negative regulation of protein metabolic process	BP	13581	880	Prkce,Pdpk1,Gnaq,Ppm1e,Prkca,Spred1,Trim44,Ppargc1a,Pten,Dusp8,Smcr8,Gsk3b,Fry,Smarcc1,Ctnnb1,Hipk3,Pde4d,Ube2j1,Eif2ak1,Fem1a,Nos1,Eif4ebp2,Pafah1b1,Lrrtm4,LOC100909750,Itch,Hnrnpr,Adar,Prex1,Purb,Grin2a,Srcin1,Rb1,Prkar2a,Flrt2,Caprin1,Pkia,Glg1,Hspa4,Tnrc6b,Arrb1,Ash1l,Wac,Ireb2,Mprip,Prkar1a,Ptpn1,Spopl,Gba,Crim1,Dusp16,Ppm1f,Fktn,Prkar1b,N4bp1,Azin1,Aplp2,Foxo1,Flrt1,Cnot6l,Gpd1l,Dnaja3,Ptpr…	29340,81745,81666,360593,24680,296072,362172,83516,50557,361679,497918,84027,304244,301020,84353,83617,24627,297961,27137,316131,24598,361845,83572,500219,311860,311567,319110,81635,311647,498407,24409,56029,24708,29699,299236,362173,114906,29476,266759,192178,25387,310638,307029,64831,116504,25725,24697,296532,684536,298744,297682,287931,362520,25521,291921,58961,64312,84482,499308,360917,363159…
GO:0072578	0.00776331611823078	0.999116395104563	4	11	neurotransmitter-gated ion channel clustering	BP	13581	880	Nlgn1,Lrrtm4,Nrxn1,Htr1a	116647,500219,60391,24473
GO:1903210	0.00779023401828846	1	2	2	glomerular visceral epithelial cell apoptotic process	BP	13581	880	Ppargc1a,LOC100909750	83516,311860
GO:0010660	0.00781050608924262	0.997305228716272	11	73	regulation of muscle cell apoptotic process	BP	13581	880	Pdpk1,Erbb4,Pten,Gsk3b,Mfn2,Arrb1,Rbpj,Pcmt1,Pde1a,Camk2a,Map2k4	81745,59323,50557,84027,64476,25387,679028,25604,81529,25400,287398
GO:0034332	0.00783736461856184	0.99703238258946	13	79	adherens junction organization	BP	13581	880	Pdpk1,Pten,Slk,Ctnnb1,Rac1,Actg1,LOC100909750,Add1,Afdn,Ppm1f,Ptprj,Ptk2,Arhgef7	81745,50557,54308,84353,363875,287876,311860,24170,26955,287931,29645,25614,114559
GO:0007626	0.00793305023638402	0.995847173118795	26	205	locomotory behavior	BP	13581	880	Prkce,Myo5a,Negr1,Pten,Fgf14,Chrnb2,Adgrl3,Abat,Tnr,Clcn3,Apba1,Pafah1b1,Strn,Grm5,Kcnj10,Kcnma1,Nlgn2,Mapk10,Sobp,Btbd9,Cacnb4,Aplp2,Ppp3cb,Crhr1,Kalrn,Oprd1	29340,25017,59318,50557,63851,54239,170641,81632,25567,84360,83589,83572,29149,24418,29718,83731,117096,25272,309860,294318,58942,64312,24675,58959,84009,24613
GO:0003254	0.00795032665287974	0.997848825093615	8	41	regulation of membrane depolarization	BP	13581	880	Scn2b,Hcn1,Gpd1l,Oga,Scn3b,Scn1b,Slmap,Nedd4l	25349,84390,363159,154968,245956,29686,290533,291553
GO:0014832	0.00799579820329205	0.999081973720392	4	11	urinary bladder smooth muscle contraction	BP	13581	880	Tacr1,Kcnma1,Htr7,Htr2a	24807,83731,65032,29595
GO:0090257	0.00821076026820526	0.995863823252356	23	198	regulation of muscle system process	BP	13581	880	Ehd3,Prkca,Ppargc1a,Chrm2,Gsk3b,Abat,Pde4d,Akap6,Slc8a1,Tacr1,Grk2,Kcnma1,Nedd4,Mef2a,Hsp90aa1,Atp2a2,Camk2g,Foxo1,Gsk3a,Oga,Ppp3ca,Kcnj2,Dlg1	192249,24680,83516,81645,84027,81632,24627,64553,29715,24807,25238,83731,25489,309957,299331,29693,171140,84482,50686,154968,24674,29712,25252
GO:0042158	0.00821120869423448	0.997130222671408	11	80	lipoprotein biosynthetic process	BP	13581	880	Wipi2,Zdhhc3,Ppm1a,Zdhhc15,Nmt1,Pgap1,Zdhhc23,Gba,Zdhhc22,Pigm,Zdhhc18	288498,301081,24666,317235,259274,316400,363783,684536,299211,79112,362613
GO:0010498	0.00824850941615534	0.995207684835937	35	343	proteasomal protein catabolic process	BP	13581	880	Ppp2r5c,6-Mar,Wwp1,Stt3b,Rnf4,Gsk3b,Smarcc1,Csnk1a1,Ube2j1,Usp5,Ddb1,Itch,Edem3,Rnf38,Klhl11,Btbd3,Arrb1,Wac,Nub1,Nhlrc1,Spopl,Btbd9,Ube2i,Rnf11l1,Rnf180,Gba,Dlgap1,Cul4b,N4bp1,Btrc,Arih1,Rnf185,Gsk3a,Nedd4l,Atxn3	691318,294862,297930,363160,29274,84027,301020,113927,297961,297593,64470,311567,289085,171501,287706,311462,25387,307029,296731,364682,296532,294318,25573,100364162,685384,684536,65040,302502,291921,361765,300756,360967,50686,291553,60331
GO:1901216	0.00830151928574875	0.996671205762845	14	100	positive regulation of neuron death	BP	13581	880	Foxo3,Cdk5r1,Gsk3b,Ctnnb1,Atf2,Nos1,LOC100909750,Pak3,Kcnma1,Ppp1r13b,Map2k4,Epha7,Gsk3a,Elk1	294515,116671,84027,84353,81647,24598,311860,29433,83731,314465,287398,171287,50686,314436
GO:1900449	0.00834700221323077	0.997979166519311	7	33	regulation of glutamate receptor signaling pathway	BP	13581	880	Nlgn3,Ppargc1a,Nlgn1,Nrxn1,Nlgn2,Cacng7,Cacng5	171297,83516,116647,60391,117096,140728,140726
GO:1903076	0.0083716620436273	0.996923747462435	12	81	regulation of protein localization to plasma membrane	BP	13581	880	Myo5a,Pdpk1,Dpp10,Wnk3,Stx7,Nrxn1,Camk2g,Ar,Camk2a,Kalrn,Egfr,Dlg1	25017,81745,363972,317420,60466,60391,171140,24208,25400,84009,24329,25252
GO:1905475	0.00845979262714646	0.996352224871635	16	123	regulation of protein localization to membrane	BP	13581	880	Myo5a,Pdpk1,Dpp10,Cdk5r1,Mief1,Wnk3,Stx7,Nrxn1,Nlgn2,Camk2g,Ar,Camk2a,Lrp4,Kalrn,Egfr,Dlg1	25017,81745,363972,116671,315141,317420,60466,60391,117096,171140,24208,25400,83469,84009,24329,25252
GO:0046488	0.00860256971677803	0.996419621208735	15	103	phosphatidylinositol metabolic process	BP	13581	880	Pip4k2b,Pi4k2a,Pten,Pik3cb,Pi4kb,Ip6k1,Fam126a,Pik3r3,Ocrl,Cds1,Chrm5,Pgap1,Pigm,Synj1,Htr2a	89812,114554,50557,85243,81747,50560,499975,60664,317576,81925,53949,316400,79112,85238,29595
GO:0021700	0.00868354018822984	0.995348605965698	27	229	developmental maturation	BP	13581	880	Opa1,Myo5a,Foxo3,Gnaq,Erbb4,Fem1b,Cdk5r1,Pten,Adgrb3,Nlgn1,Gsk3b,Ctnnb1,Rac1,Clcn3,Dlg2,Nrxn1,Abhd2,Zdhhc15,Rb1,Kcnma1,Ankrd17,Stxbp1,Rbpj,Map1b,Ntn4,Adgrl1,Rfx3	171116,25017,294515,81666,59323,315745,116671,50557,301309,116647,84027,84353,363875,84360,64053,60391,293050,317235,24708,83731,289521,25558,679028,29456,299737,65096,361746
GO:0008543	0.00869241565922111	0.997144731107092	10	63	fibroblast growth factor receptor signaling pathway	BP	13581	880	Ctnnb1,Rab14,Ndst1,Nrxn1,Flrt2,Grb2,Frs2,Sos1,Flrt1,Dstyk	84353,94197,29633,60391,299236,81504,314850,313845,499308,304791
GO:0006891	0.00871256008249374	0.998197233955466	6	24	intra-Golgi vesicle-mediated transport	BP	13581	880	Pacs1,Copg2,Gosr1,Dnajc28,Rab6b,Cog3	171444,301742,94189,360699,363123,361073
GO:0036444	0.00890639295979309	0.999330995611043	3	8	mitochondrial calcium uptake	BP	13581	880	Opa1,Slc25a23,Mcu	171116,301113,294560
GO:0095500	0.00896557693227723	0.99843083221717	5	22	acetylcholine receptor signaling pathway	BP	13581	880	Cdk5r1,Chrm2,Chrnb2,Rgs8,Chrm5	116671,81645,54239,54297,53949
GO:1903831	0.00896557693227723	0.99843083221717	5	22	signal transduction involved in cellular response to ammonium ion	BP	13581	880	Cdk5r1,Chrm2,Chrnb2,Rgs8,Chrm5	116671,81645,54239,54297,53949
GO:1905144	0.00896557693227723	0.99843083221717	5	22	response to acetylcholine	BP	13581	880	Cdk5r1,Chrm2,Chrnb2,Rgs8,Chrm5	116671,81645,54239,54297,53949
GO:1905145	0.00896557693227723	0.99843083221717	5	22	cellular response to acetylcholine	BP	13581	880	Cdk5r1,Chrm2,Chrnb2,Rgs8,Chrm5	116671,81645,54239,54297,53949
GO:0006610	0.00899076138467732	0.99950886882959	3	5	ribosomal protein import into nucleus	BP	13581	880	Tnpo2,Ranbp6,Kpnb1	304670,309326,24917
GO:0030072	0.00909714388914365	0.995162103302141	26	233	peptide hormone secretion	BP	13581	880	Prkce,Myo5a,Abat,Selenot,Epha5,Nos1,Nrxn1,Acvr1c,Nlgn2,Arrb1,Ptprn2,Mcu,Rims2,Syt7,Syt9,Irs1,Ppp3cb,Crhr1,Kalrn,Rfx3,Rasl10b,Tiam1,Egfr,Oga,Ppp3ca,Arhgef7	29340,25017,81632,365802,79208,24598,60391,245921,117096,25387,29714,294560,116839,59267,60564,25467,24675,58959,84009,361746,303382,304109,24329,154968,24674,114559
GO:0072704	0.00912556875624589	1	2	2	response to mercaptoethanol	BP	13581	880	Mfn2,Ireb2	64476,64831
GO:0072705	0.00912556875624589	1	2	2	cellular response to mercaptoethanol	BP	13581	880	Mfn2,Ireb2	64476,64831
GO:1990034	0.00914598208804616	0.999407047994881	3	6	calcium ion export across plasma membrane	BP	13581	880	Atp2b3,Atp2b1,Slc8a2	29599,29598,140447
GO:0045184	0.00922446513022227	0.993045290676955	126	1530	establishment of protein localization	BP	13581	880	Ap2a2,Prkce,Myo5a,Ehd3,Gnaq,Erbb4,Prkca,Cdk5r1,Tom1l2,Grk3,Zfyve9,Tvp23a,Uhmk1,Lin7c,Tnpo2,Vps41,Mief1,Nlgn1,Vps26b,Gsk3b,Abat,Mapk1,Selenot,Snx13,Tbc1d5,Epha5,Sort1,Ube2j1,Fam160a2,Nup50,Syngr1,Tomm70,Rabgap1,Nos1,Apba1,Mapk9,Stx7,LOC102555167,Pafah1b1,LOC100909750,Cadm1,Cyld,Adar,LOC108349010,Exoc8,Rab14,Vldlr,Gak,Rabgap1l,Mfn2,Hmces,Scarb2,Srcin1,Zdhhc3,Aagab,Sprn,Nrxn1,Ppm1a,Zdhhc15,Cadps,Rph…	81637,29340,25017,192249,81666,59323,24680,116671,360537,25372,313477,360467,246332,60442,304670,306991,315141,116647,300472,84027,81632,116590,365802,362731,501088,79208,83576,297961,293343,25497,29205,304017,311911,24598,83589,50658,60466,100126191,83572,311860,363058,312937,81635,499690,245709,94197,25696,81659,304914,64476,297428,117106,56029,301081,171435,541462,60391,24666,317235,26989,1710…
GO:0023014	0.00927981718115883	0.993702840075286	65	693	signal transduction by protein phosphorylation	BP	13581	880	Prkce,Dcc,Erbb4,Prkca,Crk,Spred1,Pten,Fgf14,Dusp8,Gsk3b,Slk,Mapk1,Ctnnb1,Kidins220,Hipk3,Fem1a,Ppm1l,Mapk9,Pafah1b1,LOC100909750,Itch,Acvr1b,Nr2c2,Grm5,Ndst1,Kras,Nrxn1,Pak3,Stk24,Bmpr2,Acvr1c,Brap,Grb2,Robo1,Kcnh5,Arrb1,Ash1l,Itpkb,Mapk10,Mef2a,Ptpn1,Frs2,Gba,Mapk4,Dusp16,Fktn,Ar,Sema7a,Foxo1,Ksr1,Ptprj,Map2k4,Tiam1,Nbr1,Timp2,Egfr,Epha7,Ptk2,Dusp4,Magi3,Dstyk,Htr2a,Sstr4,Acvr2a,Dlg1	29340,25311,59323,24680,54245,296072,50557,63851,361679,84027,54308,116590,84353,116478,83617,316131,310506,50658,83572,311860,311567,29381,50659,24418,29633,24525,60391,29433,361092,140590,245921,687346,81504,58946,171146,25387,310638,54260,25272,309957,24697,314850,684536,54268,297682,362520,24208,315711,84482,360573,29645,287398,304109,303554,29543,24329,171287,25614,60587,245903,304791,29595,…
GO:0072507	0.00932635080261169	0.99429403186953	41	411	divalent inorganic cation homeostasis	BP	13581	880	Prkce,Myo5a,Letm1,Pdpk1,Gnb1,Prkca,Trpc5,Pik3cb,Tmtc2,Il6st,Selenot,Pde4d,Vapb,Rmdn3,Rxfp3,Nos1,Akap6,Slc30a1,LOC100909750,Atp2c1,Ero1a,Slc8a1,Grin2a,Grm5,Mfn2,Atp2b3,Rasa3,Tacr1,Gria1,Slc25a23,Mcu,Slc24a3,Sv2a,Cacnb4,Atp2b1,Slc8a2,Atp2a2,Crhr1,Egfr,Oga,Htr2a	29340,25017,305457,81745,24400,24680,140933,85243,299762,25205,365802,24627,60431,311328,294807,24598,64553,58976,311860,170699,171562,29715,24409,24418,64476,29599,29372,24807,50592,301113,294560,85267,117559,58942,29598,140447,29693,58959,24329,154968,29595
GO:1903320	0.00934217018977838	0.995312353639464	22	196	regulation of protein modification by small protein conjugation or removal	BP	13581	880	Prkce,Fem1b,Trim44,Pten,Ctnnb1,Fem1a,Mapk9,LOC100909750,Itch,Tbc1d7,Arrb1,Hsp90aa1,Nhlrc1,Spopl,Ube3a,Zer1,Ube2i,Rnf180,N4bp1,Dnaja3,Bmi1,Ptk2	29340,315745,362172,50557,84353,316131,50658,311860,311567,361227,25387,299331,364682,296532,361585,311842,25573,685384,291921,360481,307151,25614
GO:0048260	0.00946352491586788	0.997103092529402	9	49	positive regulation of receptor-mediated endocytosis	BP	13581	880	Magi2,Nlgn1,Tbc1d5,Arrb1,Dnm1l,Bicd1,Kif3a,Ahi1,Synj1	113970,116647,501088,25387,114114,362466,84392,308923,85238
GO:0050999	0.0094871058671143	0.997926438574046	6	31	regulation of nitric-oxide synthase activity	BP	13581	880	Gsk3b,Kras,Terf2,Gla,Egfr,Acvr2a	84027,24525,361403,363494,24329,29263
GO:1903522	0.0095121998358319	0.9950696399542	24	206	regulation of blood circulation	BP	13581	880	Scn2b,Ehd3,Prkca,Chrm2,Pde4d,Nos1,Akap6,LOC100909750,Slc8a1,Tacr1,Bmpr2,Grk2,Mef2a,Hsp90aa1,Atp2a2,Gpd1l,Tmem65,Egfr,Gsk3a,Kcnj2,Scn3b,Htr2a,Scn1b,Dlg1	25349,192249,24680,81645,24627,24598,64553,311860,29715,24807,140590,25238,309957,299331,29693,363159,500874,24329,50686,29712,245956,29595,29686,25252
GO:0030327	0.0095834276239068	0.999808860005203	2	3	prenylated protein catabolic process	BP	13581	880	Zmpste24,Pcyox1	313564,246302
GO:0072503	0.00960278933891851	0.994189933470487	39	390	cellular divalent inorganic cation homeostasis	BP	13581	880	Prkce,Myo5a,Letm1,Pdpk1,Gnb1,Prkca,Trpc5,Pik3cb,Il6st,Selenot,Pde4d,Vapb,Rmdn3,Rxfp3,Nos1,Akap6,Slc30a1,LOC100909750,Atp2c1,Ero1a,Slc8a1,Grin2a,Grm5,Mfn2,Atp2b3,Rasa3,Tacr1,Gria1,Slc25a23,Mcu,Slc24a3,Sv2a,Cacnb4,Atp2b1,Slc8a2,Atp2a2,Crhr1,Oga,Htr2a	29340,25017,305457,81745,24400,24680,140933,85243,25205,365802,24627,60431,311328,294807,24598,64553,58976,311860,170699,171562,29715,24409,24418,64476,29599,29372,24807,50592,301113,294560,85267,117559,58942,29598,140447,29693,58959,154968,29595
GO:0071394	0.00964571921417713	0.998795235814775	4	12	cellular response to testosterone stimulus	BP	13581	880	Rnf4,Mfn2,Ar,Elk1	29274,64476,24208,314436
GO:1900076	0.0097259489746148	0.996544888618809	11	71	regulation of cellular response to insulin stimulus	BP	13581	880	Opa1,Myo5a,Prkca,Nucks1,Mfn2,Pik3r3,Sesn3,Ptpn1,Osbpl8,Irs1,Gsk3a	171116,25017,24680,64709,64476,60664,315427,24697,314824,25467,50686
GO:0006470	0.00985528871366995	0.994732831521349	26	221	protein dephosphorylation	BP	13581	880	Ppm1h,Rprd1a,Ptprg,Ppm1e,Ptprt,Ppm1k,Pten,Dusp8,Ppp2r2c,Magi2,Ppm1l,Akap6,Nceh1,Ppm1a,Ptprn2,Mprip,Ptpn1,Gba,Dusp16,Ppm1f,Btrc,Ppp3cb,Ptprj,Ppp3ca,Dusp4,Ppp4r4	314897,291736,171357,360593,362263,312381,50557,361679,117256,113970,310506,64553,294930,24666,29714,116504,24697,684536,297682,287931,361765,24675,29645,24674,60587,500711
GO:1905518	0.00988169768644433	1	2	2	regulation of presynaptic active zone assembly	BP	13581	880	Nlgn1,Nrxn1	116647,60391
GO:1905520	0.00988169768644433	1	2	2	positive regulation of presynaptic active zone assembly	BP	13581	880	Nlgn1,Nrxn1	116647,60391
GO:1905608	0.00988169768644433	1	2	2	positive regulation of presynapse assembly	BP	13581	880	Nlgn1,Nrxn1	116647,60391
GO:0007166	0.0098929808127759	0.992337727377865	156	1864	cell surface receptor signaling pathway	BP	13581	880	Prkce,Foxo3,Pdpk1,Nlgn3,Gnaq,Dcc,Grid1,Erbb4,Ptprt,Prkca,Akap2,Csnk1g3,Crk,Fem1b,Cdk5r1,Ppp1r9a,Zfyve9,Trim44,Ppargc1a,Pten,Adgrb3,Prkacb,NEWGENE_1306210,Jade2,Chrnb2,Magi2,Adgrl3,Gabrb3,Grm7,Nlgn1,Pdk2,Gsk3b,Celf4,Abat,Mapk1,Il6st,Smarcc1,Ctnnb1,Chst11,Mtdh,Kidins220,Pde4d,Grin3a,Epha5,Sort1,Rac1,Csnk1a1,Ppm1l,Tnks,Nucks1,Eif4ebp2,Pafah1b1,Ddb1,Lrrtm4,Cd47,LOC100909750,Usp15,Cyld,Adar,Acvr1b,Nce…	29340,294515,81745,171297,81666,25311,79219,59323,362263,24680,298024,64823,54245,315745,116671,84685,313477,362172,83516,50557,301309,293508,361217,303113,54239,113970,170641,24922,81672,116647,81530,84027,307540,81632,116590,25205,301020,84353,314694,170910,116478,24627,191573,79208,83576,363875,113927,310506,290794,64709,361845,83572,64470,500219,29364,311860,171329,312937,81635,29381,294930,2…
GO:0098884	0.00991144449392166	1	2	2	postsynaptic neurotransmitter receptor internalization	BP	13581	880	Dnm3,Synj1	171574,85238
GO:0030003	0.00991228622914399	0.993639765451536	49	512	cellular cation homeostasis	BP	13581	880	Prkce,Myo5a,Letm1,Pdpk1,Gnb1,Prkca,Trpc5,Abcb7,Pik3cb,Mapk1,Il6st,Selenot,Pde4d,Vapb,Rmdn3,Slc9a7,Clcn3,Rxfp3,Nos1,Akap6,Slc30a1,LOC100909750,Atp2c1,Ero1a,Slc8a1,Grin2a,Grm5,Mfn2,Atp2b3,Rasa3,Tacr1,Nr3c2,Gria1,Kcnma1,Slc25a23,Mcu,Slc24a3,Ireb2,Tm9sf4,Sv2a,Cacnb4,Atp6v1a,Atp2b1,Slc8a2,Atp2a2,Aplp2,Crhr1,Oga,Htr2a	29340,25017,305457,81745,24400,24680,140933,302395,85243,116590,25205,365802,24627,60431,311328,317170,84360,294807,24598,64553,58976,311860,170699,171562,29715,24409,24418,64476,29599,29372,24807,25672,50592,83731,301113,294560,85267,64831,296279,117559,58942,685232,29598,140447,29693,64312,58959,154968,29595
GO:1901897	0.00996590550127895	0.999266318155425	3	7	regulation of relaxation of cardiac muscle	BP	13581	880	Pde4d,Akap6,Camk2g	24627,64553,171140
GO:0008016	0.00998666316304609	0.995259687489187	19	153	regulation of heart contraction	BP	13581	880	Scn2b,Ehd3,Prkca,Chrm2,Pde4d,Nos1,Akap6,Slc8a1,Grk2,Mef2a,Hsp90aa1,Atp2a2,Gpd1l,Tmem65,Gsk3a,Kcnj2,Scn3b,Scn1b,Dlg1	25349,192249,24680,81645,24627,24598,64553,29715,25238,309957,299331,29693,363159,500874,50686,29712,245956,29686,25252
GO:1901564	0.00999002163345628	0.991783351744332	353	4822	organonitrogen compound metabolic process	BP	13581	880	Phf20,Opa1,Man1a2,Prkce,Foxo3,Trim37,Mgrn1,Ppm1h,Pdpk1,Kcnab2,Dpp10,Gnaq,Dcc,Rprd1a,Extl3,Ptprg,Spock2,Usp22,Crat,Erbb4,St8sia3,Ppm1e,Ptprt,Prkca,Csnk1g3,Crk,Ppm1k,Fem1b,Cdk5r1,Spred1,Ppp2r5c,Trpc5,Grk3,Ppp1r9a,Trim44,Ppargc1a,Pten,Prkacb,6-Mar,Abi2,LOC103693780,Wsb2,Wwp1,Jade2,Stt3b,Fgf14,Dusp8,Ppp2r2c,Smcr8,Man2a2,Chrnb2,Uhmk1,Magi2,Etf1,Grm7,Ttl,Pik3cb,Rnf4,Pdk2,Gsk3b,Slk,Fry,Wdr82,Dpp8,Abat,D…	311575,171116,295319,29340,294515,360592,302938,314897,81745,29738,363972,81666,25311,291736,56819,171357,361840,303201,311849,59323,25547,360593,362263,24680,64823,54245,312381,315745,116671,296072,691318,140933,25372,84685,362172,83516,50557,293508,294862,286928,360975,288692,297930,303113,363160,63851,361679,117256,497918,308757,54239,246332,113970,307503,81672,171572,85243,29274,81530,84027,5…
GO:1905477	0.0100589149171655	0.996399349696859	11	74	positive regulation of protein localization to membrane	BP	13581	880	Myo5a,Pdpk1,Dpp10,Cdk5r1,Mief1,Wnk3,Nrxn1,Nlgn2,Lrp4,Egfr,Dlg1	25017,81745,363972,116671,315141,317420,60391,117096,83469,24329,25252
GO:0045744	0.0100825577208164	0.997128224483686	8	45	negative regulation of G-protein coupled receptor protein signaling pathway	BP	13581	880	Mgrn1,Grk3,Htr1b,Grm5,Grk2,Arrb1,Bicd1,Rgs4	302938,25372,25075,24418,25238,25387,362466,29480
GO:0042713	0.0101309044083356	0.999249559436629	3	7	sperm ejaculation	BP	13581	880	Dnm3,Tacr1,Acvr2a	171574,24807,29263
GO:0007265	0.0101544241495719	0.994137085266375	33	279	Ras protein signal transduction	BP	13581	880	Abr,Nckap1,Crk,Abi2,Itsn1,Rac1,LOC100909750,Prex1,Mfn2,Kras,Pak3,Rb1,Rasa3,Elmo1,Brap,Grb2,Robo1,Rap2b,Arrb1,Itpkb,Kpnb1,Icmt,Sos1,Rab2a,Ksr1,Kalrn,Arhgef9,Tiam1,Dhcr24,Timp2,Ralgapb,Ntn1,Arhgef7	287537,58823,54245,286928,29491,363875,311860,311647,64476,24525,29433,24708,29372,361251,687346,81504,58946,170923,25387,54260,24917,170818,313845,65158,360573,84009,66013,304109,298298,29543,362257,114523,114559
GO:0046323	0.010193878925831	0.996162846514548	12	78	glucose import	BP	13581	880	Opa1,Erbb4,Prkca,Sort1,Mfn2,Pik3r3,Crebl2,Osbpl8,Irs1,Ahi1,Gsk3a,Oga	171116,59323,24680,83576,64476,60664,362453,314824,25467,308923,50686,154968
GO:2000369	0.0102752204613159	0.998186729648498	5	19	regulation of clathrin-dependent endocytosis	BP	13581	880	Nlgn1,Aak1,Dnm1l,Btbd9,Dnajc6	116647,500244,114114,294318,313409
GO:0006851	0.0102816582553025	0.998635644937148	4	14	mitochondrial calcium ion transmembrane transport	BP	13581	880	Opa1,Letm1,Slc25a23,Mcu	171116,305457,301113,294560
GO:0010243	0.010496554394638	0.992414283839204	90	1036	response to organonitrogen compound	BP	13581	880	Gabrb2,Opa1,Prkce,Myo5a,Foxo3,Pdpk1,Dcc,Prkca,Crk,Ppargc1a,Pten,Prkacb,6-Mar,Stt3b,Chrnb2,Adgrl3,Gabrb3,Pdk2,Gsk3b,Actr2,Hcn1,Abat,Mapk1,Smarcc1,Ctnnb1,Pde4d,Sort1,Csnk1a1,Ube2j1,Htr1b,Pcyt1b,Nos1,Nucks1,Mapk9,Akap6,Eif4ebp2,LOC100909750,Edem3,Slc8a1,Rrm2b,Akt3,Vldlr,Grin2a,Grm5,Hdac9,Mfn2,Kras,Hcn2,Dpysl2,Tacr1,Prkar2a,Insig2,Gria1,Pik3r3,Acvr1c,Ncam1,Grb2,Gabrg2,Hk1,Ireb2,Sesn3,Glra2,Hsp90aa1,P…	25451,171116,29340,25017,294515,81745,25311,24680,54245,83516,50557,293508,294862,363160,54239,170641,24922,81530,84027,289820,84390,81632,116590,301020,84353,24627,83576,113927,297961,25075,286936,24598,64709,50658,64553,361845,311860,289085,29715,299976,29414,25696,24409,24418,687001,64476,24525,114244,25416,24807,29699,288985,50592,60664,245921,24586,81504,29709,25058,64831,315427,24397,299331…
GO:0048519	0.0105571255992583	0.991371056627136	297	3870	negative regulation of biological process	BP	13581	880	Slc7a14,Abr,Gabrb2,Opa1,Prkce,Myo5a,Foxo3,Trim37,Mgrn1,Dnajc5,Letm1,Rbfox2,Pdpk1,Nlgn3,Gnaq,Ptprg,Pacsin1,Erbb4,Ppm1e,Prkca,Crk,Fem1b,Cdk5r1,Spred1,Ppp2r5c,Tom1l2,Trpc5,Grk3,Ppp1r9a,Trim44,Ppargc1a,Pten,Adgrb3,Prkacb,Wwp1,Dusp8,Smcr8,Chrnb2,Uhmk1,Magi2,Etf1,Gabrb3,Grm7,Tnpo2,Asap1,Nlgn1,Rnf4,Itsn1,Gsk3b,Zbtb7a,Hcn1,Fry,Celf4,Abat,Mapk1,Il6st,Smarcc1,Ctnnb1,Chst11,Mtdh,Atf2,Zfp281,Pbx1,Hipk3,Pde4d…	499587,287537,25451,171116,29340,25017,294515,360592,302938,79130,305457,362950,81745,171297,81666,171357,29704,59323,360593,24680,54245,315745,116671,296072,691318,360537,140933,25372,84685,362172,83516,50557,301309,293508,297930,361679,497918,54239,246332,113970,307503,24922,81672,304670,314961,116647,29274,29491,84027,117107,84390,304244,307540,81632,116590,25205,301020,84353,314694,170910,816…
GO:0009214	0.0106312498033761	0.998107798593315	5	19	cyclic nucleotide catabolic process	BP	13581	880	Pde4d,Arrb1,Pde1a,Pde4a,Pde10a	24627,25387,81529,25638,63885
GO:0010807	0.0106503901954839	0.999196106958011	3	7	regulation of synaptic vesicle priming	BP	13581	880	Rims1,Stxbp1,Stx1b	84556,25558,24923
GO:0097114	0.0107516447302964	0.999259056049589	3	6	NMDA glutamate receptor clustering	BP	13581	880	Nlgn1,Nrxn1,Htr1a	116647,60391,24473
GO:0010721	0.0108541345215023	0.993637497488673	34	305	negative regulation of cell development	BP	13581	880	Foxo3,Nlgn3,Ptprg,Erbb4,Cdk5r1,Trpc5,Pten,Asap1,Nlgn1,Gsk3b,Ctnnb1,Pbx1,Tnr,Ttc3,Pafah1b1,Gak,Mfn2,Dnm3,Ddx6,Rbpj,Ube3a,Hey1,RGD1307443,Stx1b,Ap1ar,Dpysl3,Lrp4,Fat3,Epha7,Gsk3a,Ptk2,Ppp3ca,Ntn1,Nr2e1	294515,171297,171357,59323,116671,140933,50557,314961,116647,84027,84353,304947,25567,360702,83572,81659,64476,171574,500988,679028,361585,155437,361244,24923,362037,25418,83469,191571,171287,50686,25614,24674,114523,684085
GO:0018243	0.0109674480162743	0.999162978381256	3	7	protein O-linked glycosylation via threonine	BP	13581	880	Galnt13,Galnt1,AABR07025368.1	311039,79214,361142
GO:0097119	0.0109914431024737	0.998662228042203	4	10	postsynaptic density protein 95 clustering	BP	13581	880	Nlgn1,Nrxn1,Nlgn2,Lrrc4	116647,60391,117096,641521
GO:0060742	0.0110446283404155	0.998563646561643	4	12	epithelial cell differentiation involved in prostate gland development	BP	13581	880	Fem1b,Ctnnb1,Rxra,Ar	315745,84353,25271,24208
GO:0018345	0.0110681584923024	0.997944670622649	5	23	protein palmitoylation	BP	13581	880	Zdhhc3,Zdhhc15,Zdhhc23,Zdhhc22,Zdhhc18	301081,317235,363783,299211,362613
GO:0009914	0.0110767648950287	0.99359379289169	32	315	hormone transport	BP	13581	880	Prkce,Myo5a,Abat,Il6st,Selenot,Epha5,Nos1,Mfn2,Nrxn1,Tacr1,Acvr1c,Nlgn2,Arrb1,Ptprn2,Mcu,Rims2,Syt7,Htr1a,Syt9,Irs1,Ppp3cb,Crhr1,Kalrn,Rfx3,Rasl10b,Tiam1,Egfr,Oga,Ppp3ca,Htr2a,Acvr2a,Arhgef7	29340,25017,81632,25205,365802,79208,24598,64476,60391,24807,245921,117096,25387,29714,294560,116839,59267,24473,60564,25467,24675,58959,84009,361746,303382,304109,24329,154968,24674,29595,29263,114559
GO:0086001	0.0110968494483935	0.996541823756111	9	45	cardiac muscle cell action potential	BP	13581	880	Scn2b,Atp2a2,Gpd1l,Kcnj2,Scn3b,Scn1b,Slmap,Dlg1,Nedd4l	25349,29693,363159,29712,245956,29686,290533,25252,291553
GO:0071695	0.0111844991736484	0.994766758603141	18	134	anatomical structure maturation	BP	13581	880	Opa1,Myo5a,Foxo3,Gnaq,Fem1b,Cdk5r1,Adgrb3,Nlgn1,Gsk3b,Ctnnb1,Rac1,Dlg2,Nrxn1,Rb1,Ankrd17,Rbpj,Ntn4,Rfx3	171116,25017,294515,81666,315745,116671,301309,116647,84027,84353,363875,64053,60391,24708,289521,679028,299737,361746
GO:0060047	0.0112469607592025	0.99436674697997	21	179	heart contraction	BP	13581	880	Scn2b,Ehd3,Prkca,Chrm2,Pde4d,Nos1,Akap6,Slc8a1,Grk2,Mef2a,Hsp90aa1,Dnm1l,Atp2a2,Gpd1l,Tmem65,Gsk3a,Kcnj2,Scn3b,Scn1b,Dlg1,Nedd4l	25349,192249,24680,81645,24627,24598,64553,29715,25238,309957,299331,114114,29693,363159,500874,50686,29712,245956,29686,25252,291553
GO:0060401	0.0112519306705699	0.994718266310734	18	142	cytosolic calcium ion transport	BP	13581	880	Opa1,Prkce,Myo5a,Letm1,Pdpk1,Pde4d,Akap6,LOC100909750,Ero1a,Slc8a1,Grin2a,Rasa3,Slc25a23,Mcu,Slc8a2,Atp2a2,Oga,Htr2a	171116,29340,25017,305457,81745,24627,64553,311860,171562,29715,24409,29372,301113,294560,140447,29693,154968,29595
GO:0016311	0.0112716578332923	0.993209692569633	37	351	dephosphorylation	BP	13581	880	Slc7a14,Ppm1h,Rprd1a,Ptprg,Ppm1e,Ptprt,Ppm1k,Spred1,Pten,Dusp8,Ppp2r2c,Magi2,Nt5dc3,Ppm1l,Akap6,Dlg2,Nceh1,Ppm1a,Ocrl,Csrnp3,Ptprn2,Gpatch2,Mprip,Chrm5,Ptpn1,Lpin1,Gba,Dusp16,Ppm1f,Btrc,Ppp3cb,Minpp1,Ptprj,Synj1,Ppp3ca,Dusp4,Ppp4r4	499587,314897,291736,171357,360593,362263,312381,296072,50557,361679,117256,113970,691922,310506,64553,64053,294930,24666,317576,311093,29714,289362,116504,53949,24697,313977,684536,297682,287931,361765,24675,29688,29645,85238,24674,60587,500711
GO:0043113	0.0113345368806085	0.996158954070585	10	56	receptor clustering	BP	13581	880	Magi2,Nlgn1,Lrrtm4,Dlg2,Nrxn1,Htr1a,Lrp4,Dnaja3,Arhgef9,Dlg1	113970,116647,500219,64053,60391,24473,83469,360481,66013,25252
GO:0086003	0.0113638601242337	0.996421751418242	9	48	cardiac muscle cell contraction	BP	13581	880	Scn2b,Pde4d,Akap6,Gpd1l,Kcnj2,Scn3b,Scn1b,Dlg1,Nedd4l	25349,24627,64553,363159,29712,245956,29686,25252,291553
GO:0010603	0.0114645967178428	0.999190430981551	3	6	regulation of cytoplasmic mRNA processing body assembly	BP	13581	880	Cnot6l,Cnot6,Cnot1	360917,287249,291841
GO:1900275	0.0114724610323448	1	2	2	negative regulation of phospholipase C activity	BP	13581	880	LOC100909750,Bicd1	311860,362466
GO:0060560	0.0115284132079119	0.993693592444668	27	214	developmental growth involved in morphogenesis	BP	13581	880	Nlgn3,Cdk5r1,Trpc5,Jade2,Ttl,Gsk3b,Ctnnb1,Tnr,Pafah1b1,LOC100909750,Cadm1,Dpysl2,Bmpr2,Rims1,Robo1,Sh3gl2,Rims2,Map1b,Golga4,Alcam,Sema7a,Cyfip2,Flrt1,Tiam1,Epha7,Ntn1,Nedd4l	171297,116671,140933,303113,171572,84027,84353,25567,83572,311860,363058,25416,140590,84556,58946,116743,116839,29456,501069,79559,315711,303073,499308,304109,171287,114523,291553
GO:0099601	0.011648694418861	0.996958964673363	7	36	regulation of neurotransmitter receptor activity	BP	13581	880	Nlgn3,Ppargc1a,Nlgn1,Nrxn1,Nlgn2,Cacng7,Cacng5	171297,83516,116647,60391,117096,140728,140726
GO:0006996	0.0116517948438237	0.990653687641471	215	2691	organelle organization	BP	13581	880	Abr,Phf20,Pip4k2b,Opa1,Prkce,Trim37,Letm1,Nckap1,Ehd3,Pi4k2a,Pacsin1,Usp22,Erbb4,Ppm1e,Prkca,Akap2,Crk,Cdk5r1,Tom1l2,Dnal1,Ppp1r9a,Ppargc1a,Pten,Opa3,Abi2,Arhgap26,NEWGENE_1306210,Jade2,Smcr8,Vps41,Asap1,Mief1,Nlgn1,Ttl,Rnf4,Gsk3b,Slk,Actr2,Fry,Wdr82,Mapk1,Smarcc1,Ctnnb1,Atf2,Tbc1d5,Ogfod1,Nudcd3,Vapb,Epha5,Sort1,Rac1,Csnk1a1,Ttc17,Fam160a2,Add2,Tspyl4,Zmpste24,Syt10,Clcn3,Tnks,Wipi2,Rabgap1,Nos1…	287537,311575,89812,171116,29340,360592,305457,58823,192249,114554,29704,303201,59323,360593,24680,298024,54245,116671,360537,685664,84685,83516,50557,308409,286928,307459,361217,303113,497918,306991,314961,315141,116647,171572,29274,84027,54308,289820,304244,686295,116590,301020,84353,81647,501088,307657,100125378,60431,79208,83576,363875,113927,311224,293343,24171,309828,313564,60567,84360,2907…
GO:0021819	0.0116553064184826	0.998459573174069	4	12	layer formation in cerebral cortex	BP	13581	880	Cdk5r1,Ctnnb1,Pafah1b1,Nr2e1	116671,84353,83572,684085
GO:0015824	0.0116709973090149	0.999088134510798	3	7	proline transport	BP	13581	880	Slc36a1,Slc36a4,Slc6a17	155205,315439,613226
GO:0008277	0.0116888492446198	0.995282203863078	13	97	regulation of G-protein coupled receptor protein signaling pathway	BP	13581	880	Mgrn1,Grk3,Ric8b,Pde4d,Htr1b,Nos1,Rgs8,Grm5,Grk2,Arrb1,Bicd1,Gsk3a,Rgs4	302938,25372,314681,24627,25075,24598,54297,24418,25238,25387,362466,50686,29480
GO:0090276	0.0117301480137546	0.993991513966983	22	193	regulation of peptide hormone secretion	BP	13581	880	Prkce,Abat,Selenot,Epha5,Nos1,Nrxn1,Acvr1c,Nlgn2,Arrb1,Mcu,Syt7,Syt9,Irs1,Ppp3cb,Kalrn,Rfx3,Rasl10b,Tiam1,Egfr,Oga,Ppp3ca,Arhgef7	29340,81632,365802,79208,24598,60391,245921,117096,25387,294560,59267,60564,25467,24675,84009,361746,303382,304109,24329,154968,24674,114559
GO:0044065	0.01177375201027	0.998403348866569	4	13	regulation of respiratory system process	BP	13581	880	Nlgn3,Nlgn1,Nlgn2,Fto	171297,116647,117096,291905
GO:0098661	0.0121277687926461	0.994916916609297	14	96	inorganic anion transmembrane transport	BP	13581	880	Gabrb2,Xpr1,Gabra3,Gabrb3,Ankh,Clcn3,Pcyox1,Gabra2,Grm5,Gabrg2,Glra2,Gabrg3,Slc12a6,Clcn4	25451,289424,24947,24922,114506,84360,246302,289606,24418,29709,24397,79211,691209,60586
GO:0014062	0.0121602423780565	0.998892463955911	3	10	regulation of serotonin secretion	BP	13581	880	Htr1b,Htr1a,Htr7	25075,24473,65032
GO:0046128	0.0123334402388916	0.995981243562787	9	62	purine ribonucleoside metabolic process	BP	13581	880	Opa1,Gtpbp1,Ahcyl2,Dlg2,Pcmt1,Ak4,Dlgap2,Icmt,Dlg1	171116,300077,312192,64053,25604,29223,116681,170818,25252
GO:0014848	0.0124887422373429	0.998314767746831	4	12	urinary tract smooth muscle contraction	BP	13581	880	Tacr1,Kcnma1,Htr7,Htr2a	24807,83731,65032,29595
GO:0044093	0.0126473147569651	0.990415935139849	120	1390	positive regulation of molecular function	BP	13581	880	Abr,Prkce,Trim37,Pdpk1,Ehd3,Nlgn3,Gnaq,Erbb4,Crk,Cdk5r1,Ppp1r9a,Ppargc1a,Pten,Adgrb3,Amph,Arhgap26,Fgf14,Smcr8,Magi2,Asap1,Itsn1,Gsk3b,Slk,Hcn1,Mapk1,Ctnnb1,Ric8b,Mtdh,Atf2,Kidins220,Snx13,Tbc1d5,Vapb,Epha5,Rac1,Nipsnap2,Add2,Tnks,Rabgap1,Wnk3,Nos1,Mapk9,Akap6,LOC100909750,Vldlr,Prex1,Rgs8,Rabgap1l,Grm5,Mfn2,Kras,Gnb5,Srcin1,Nrxn1,Pak3,Rb1,Rasa3,Stk24,Elmo1,Acvr1c,Ocrl,Robo1,Tbc1d7,Hspa4,Arrb1,Ch…	287537,29340,360592,81745,192249,171297,81666,59323,54245,116671,84685,83516,50557,301309,60668,307459,63851,497918,113970,314961,29491,84027,54308,84390,116590,84353,314681,170910,81647,116478,362731,501088,60431,79208,363875,498174,24171,290794,311911,317420,24598,50658,64553,311860,25696,311647,54297,304914,24418,64476,24525,83579,56029,60391,29433,24708,29372,361092,361251,245921,317576,58946…
GO:0010827	0.0126739846517996	0.995313357276027	11	73	regulation of glucose transport	BP	13581	880	Opa1,Erbb4,Prkca,Mfn2,Pik3r3,Crebl2,Osbpl8,Irs1,Ahi1,Gsk3a,Oga	171116,59323,24680,64476,60664,362453,314824,25467,308923,50686,154968
GO:0071242	0.0128974989900376	0.995475448948981	10	68	cellular response to ammonium ion	BP	13581	880	Gabrb2,Cdk5r1,Chrm2,Chrnb2,Gabrb3,Gsk3b,Mapk1,Rgs8,Gabrg2,Chrm5	25451,116671,81645,54239,24922,84027,116590,54297,29709,53949
GO:0060134	0.013075431325097	0.998170087454945	4	13	prepulse inhibition	BP	13581	880	Pten,Grin3a,Nrxn1,Grid2	50557,191573,60391,79220
GO:0031396	0.013098901782436	0.993584336617679	19	168	regulation of protein ubiquitination	BP	13581	880	Prkce,Fem1b,Trim44,Pten,Fem1a,Mapk9,LOC100909750,Tbc1d7,Arrb1,Hsp90aa1,Nhlrc1,Spopl,Ube3a,Zer1,Rnf180,N4bp1,Dnaja3,Bmi1,Ptk2	29340,315745,362172,50557,316131,50658,311860,361227,25387,299331,364682,296532,361585,311842,685384,291921,360481,307151,25614
GO:0045597	0.0133053542889564	0.990505367039431	78	856	positive regulation of cell differentiation	BP	13581	880	Opa1,Foxo3,Nlgn3,Dcc,Pacsin1,Prkca,Crk,Trpc5,Negr1,Ppp1r9a,Pten,Jade2,Magi2,Nlgn1,Gsk3b,Actr2,Il6st,Ctnnb1,Kidins220,Rac1,Mapk9,Akap6,Pafah1b1,LOC100909750,Cyld,Acvr1b,Zhx3,Vldlr,Prex1,Nr2c2,Grm5,Mfn2,Scarb2,Pak3,Rb1,Stk24,Rrn3,Bmpr2,Caprin1,Rims1,Cntn1,Nlgn2,Crebl2,Robo1,Tmem30a,Itpkb,Rims2,Rbpj,Ss18l1,Add1,Dnm1l,Vwc2l,Map1b,Stat5b,Golga4,Hey1,Fam210b,Ar,Sema7a,Kif3c,Ahi1,Htr7,Dpysl3,Kalrn,Rfx3,…	171116,294515,171297,25311,29704,24680,54245,140933,59318,84685,50557,303113,113970,116647,84027,289820,25205,84353,116478,363875,50658,64553,83572,311860,312937,29381,311604,25696,311647,50659,24418,64476,117106,29433,24708,361092,304714,140590,362173,84556,117258,117096,362453,58946,300857,54260,116839,679028,192352,24170,114114,501160,29456,25126,501069,155437,296408,24208,315711,85248,308923,…
GO:0051291	0.0133540327371559	0.993921545763181	16	130	protein heterooligomerization	BP	13581	880	Kcnab2,Gnaq,Gnb1,Akap2,Gna11,Chrnb2,11-Sep,Magi2,Nlgn1,Ctnnb1,Ikzf5,Nrxn1,Prkar2a,Grb2,Irs1,Lrp4	29738,81666,24400,298024,81662,54239,305227,113970,116647,84353,309031,60391,29699,81504,25467,83469
GO:0060123	0.0133699048622068	0.998081069900182	4	14	regulation of growth hormone secretion	BP	13581	880	Selenot,Kalrn,Oga,Arhgef7	365802,84009,154968,114559
GO:0090160	0.0134144173030427	0.998895089901052	3	7	Golgi to lysosome transport	BP	13581	880	Ehd3,Gak,Rbsn	192249,81659,312562
GO:1902532	0.0134286024493749	0.991486064347115	43	440	negative regulation of intracellular signal transduction	BP	13581	880	Opa1,Mgrn1,Prkca,Spred1,Pten,Dusp8,Magi2,Gsk3b,Hipk3,Castor2,Fem1a,Pafah1b1,Lrrtm4,LOC100909750,Itch,Dyrk1a,Cyld,Rrm2b,Prex1,Mfn2,Ppm1a,Rasa3,Rrn3,Flrt2,Tbc1d7,Arrb1,Ash1l,Sesn3,Ptpn1,Gba,Dusp16,Fktn,Foxo1,Flrt1,Gpd1l,Dnaja3,Ptprj,Timp2,Lrtm2,Gsk3a,Dusp4,Lrrc4,Dlg1	171116,302938,24680,296072,50557,361679,113970,84027,83617,304410,316131,83572,500219,311860,311567,25255,312937,299976,311647,64476,24666,29372,304714,299236,361227,25387,310638,315427,24697,684536,297682,362520,84482,499308,363159,360481,29645,29543,680883,50686,60587,641521,25252
GO:0051603	0.0134385796269198	0.99117851567838	50	532	proteolysis involved in cellular protein catabolic process	BP	13581	880	Usp22,Ppp2r5c,Pten,6-Mar,Wwp1,Stt3b,Rnf4,Gsk3b,Smarcc1,Csnk1a1,Ube2j1,Usp5,Zmpste24,Ttc3,Usp12,Pcyox1,Ddb1,Itch,Usp15,Cyld,Edem3,Rnf38,Klhl11,Btbd3,Arrb1,Wac,Nedd4,Nub1,Nhlrc1,Spopl,Ube3a,Cacul1,Btbd9,Ube2i,Rnf11l1,Rnf180,Gba,Dlgap1,Cul4b,N4bp1,Btrc,Arih1,Usp7,Rnf185,Bap1,Gsk3a,Ptk2,Usp1,Nedd4l,Atxn3	303201,691318,50557,294862,297930,363160,29274,84027,301020,113927,297961,297593,313564,360702,360763,246302,64470,311567,171329,312937,289085,171501,287706,311462,25387,307029,25489,296731,364682,296532,361585,365493,294318,25573,100364162,685384,684536,65040,302502,291921,361765,300756,360471,360967,306257,50686,25614,313387,291553,60331
GO:0003015	0.0136087262807963	0.993052484553941	21	182	heart process	BP	13581	880	Scn2b,Ehd3,Prkca,Chrm2,Pde4d,Nos1,Akap6,Slc8a1,Grk2,Mef2a,Hsp90aa1,Dnm1l,Atp2a2,Gpd1l,Tmem65,Gsk3a,Kcnj2,Scn3b,Scn1b,Dlg1,Nedd4l	25349,192249,24680,81645,24627,24598,64553,29715,25238,309957,299331,114114,29693,363159,500874,50686,29712,245956,29686,25252,291553
GO:0071879	0.0136233541494261	0.999672165594919	2	3	positive regulation of adrenergic receptor signaling pathway	BP	13581	880	Nos1,Gsk3a	24598,50686
GO:0007041	0.0136808044510894	0.994903499886331	11	69	lysosomal transport	BP	13581	880	Mgrn1,Ehd3,Vps41,Sort1,Fam160a2,Stx7,Gak,Scarb2,Rbsn,Nedd4,Tgfbrap1	302938,192249,306991,83576,293343,60466,81659,117106,312562,25489,301373
GO:1900242	0.013719703604413	0.998692496076078	3	10	regulation of synaptic vesicle endocytosis	BP	13581	880	Nlgn1,Dnm1l,Btbd9	116647,114114,294318
GO:1902630	0.0137329328336213	0.99966810337376	2	3	regulation of membrane hyperpolarization	BP	13581	880	Trpc5,Hcn1	140933,84390
GO:0051964	0.0139615837976779	0.998937007559065	3	6	negative regulation of synapse assembly	BP	13581	880	Mdga1,Epha7,Ptk2	309659,171287,25614
GO:0046326	0.0140541783903995	0.995742137541078	8	46	positive regulation of glucose import	BP	13581	880	Opa1,Erbb4,Mfn2,Pik3r3,Crebl2,Osbpl8,Irs1,Oga	171116,59323,64476,60664,362453,314824,25467,154968
GO:0060048	0.0140551849130465	0.993976352367391	14	103	cardiac muscle contraction	BP	13581	880	Scn2b,Ehd3,Pde4d,Akap6,Slc8a1,Grk2,Hsp90aa1,Atp2a2,Gpd1l,Kcnj2,Scn3b,Scn1b,Dlg1,Nedd4l	25349,192249,24627,64553,29715,25238,299331,29693,363159,29712,245956,29686,25252,291553
GO:1904375	0.0141651074859627	0.994384618643967	12	87	regulation of protein localization to cell periphery	BP	13581	880	Myo5a,Pdpk1,Dpp10,Wnk3,Stx7,Nrxn1,Camk2g,Ar,Camk2a,Kalrn,Egfr,Dlg1	25017,81745,363972,317420,60466,60391,171140,24208,25400,84009,24329,25252
GO:2000008	0.014177272437255	0.996628910003186	6	30	regulation of protein localization to cell surface	BP	13581	880	Kcnab2,Erbb4,Ctnnb1,Tm9sf4,Gpd1l,Nedd4l	29738,59323,84353,296279,363159,291553
GO:0010659	0.0142303009910001	0.995663029127027	8	48	cardiac muscle cell apoptotic process	BP	13581	880	Pdpk1,Gnb1,Pten,Mfn2,Pcmt1,Hsp90aa1,Apaf1,Camk2a	81745,24400,50557,64476,25604,299331,78963,25400
GO:0019042	0.0143035717080216	0.999646661213723	2	3	viral latency	BP	13581	880	Nucks1,Hcfc1	64709,363519
GO:0019045	0.0143035717080216	0.999646661213723	2	3	latent virus replication	BP	13581	880	Nucks1,Hcfc1	64709,363519
GO:0019046	0.0143035717080216	0.999646661213723	2	3	release from viral latency	BP	13581	880	Nucks1,Hcfc1	64709,363519
GO:0046887	0.0143462709876176	0.993585574989849	15	130	positive regulation of hormone secretion	BP	13581	880	Prkce,Abat,Selenot,Mfn2,Tacr1,Nlgn2,Arrb1,Mcu,Irs1,Ppp3cb,Rasl10b,Egfr,Oga,Acvr2a,Arhgef7	29340,81632,365802,64476,24807,117096,25387,294560,25467,24675,303382,24329,154968,29263,114559
GO:0051129	0.0143509464088414	0.990359326913815	55	569	negative regulation of cellular component organization	BP	13581	880	Opa1,Trim37,Nlgn3,Ptprg,Pacsin1,Cdk5r1,Tom1l2,Trpc5,Ppp1r9a,Ppargc1a,Pten,Smcr8,Asap1,Nlgn1,Gsk3b,Add2,Tnr,Tnks,Ttc3,Pafah1b1,Gas2l1,Sptb,Gak,Mfn2,Dnm3,Nrxn1,Ppm1a,Mdga1,Dync1li1,Tbc1d7,Map1a,Lrrtm2,Terf2,Stxbp1,Rbpj,Add1,Dnm1l,Prkar1a,Ube3a,Map1b,Rab3ip,Gba,RGD1307443,Stx1b,Ar,Ap1ar,Dpysl3,Lrp4,Oprd1,Fat3,Epha7,Gsk3a,Ptk2,Ppp3ca,Ntn1	171116,360592,171297,171357,29704,116671,360537,140933,84685,83516,50557,497918,314961,116647,84027,24171,25567,290794,360702,83572,360973,314251,81659,64476,171574,60391,24666,309659,252902,361227,25152,685472,361403,25558,679028,24170,114114,25725,361585,29456,29885,684536,361244,24923,24208,362037,25418,83469,24613,191571,171287,50686,25614,24674,114523
GO:0051258	0.0144920909783492	0.992194570917734	24	211	protein polymerization	BP	13581	880	Opa1,Prkce,Nckap1,Ppp1r9a,Abi2,Actr2,Rac1,Ttc17,Add2,LOC100909750,Sptb,Prex1,Dnm3,Pak3,Grb2,Add1,Dnm1l,Map1b,Gda,Gas7,Ap1ar,LOC108348151,Mlst8,Dlg1	171116,29340,58823,84685,286928,289820,363875,311224,24171,311860,314251,311647,171574,29433,81504,24170,114114,29456,83585,85246,362037,192276,64226,25252
GO:0070669	0.0145307825653987	0.998688044014028	3	8	response to interleukin-2	BP	13581	880	Jak1,Cpd,Stat5b	84598,25306,25126
GO:0006821	0.0147626269922492	0.993885210823112	13	89	chloride transport	BP	13581	880	Gabrb2,Gabra3,Gabrb3,Clcn3,Pcyox1,Gabra2,Grm5,Gabrg2,Glra2,Gabrg3,Slc12a6,Clcn4,Clcn5	25451,24947,24922,84360,246302,289606,24418,29709,24397,79211,691209,60586,25749
GO:0051590	0.0148232475732841	0.997102375591171	5	20	positive regulation of neurotransmitter transport	BP	13581	880	Nlgn1,Rims1,Stxbp1,Dnm1l,Stx1b	116647,84556,25558,114114,24923
GO:1901698	0.0148564923239135	0.988995878223081	96	1127	response to nitrogen compound	BP	13581	880	Gabrb2,Opa1,Prkce,Myo5a,Foxo3,Pdpk1,Dcc,Prkca,Crk,Cdk5r1,Ppargc1a,Pten,Prkacb,6-Mar,Chrm2,Stt3b,Chrnb2,Adgrl3,Gabrb3,Rnf4,Pdk2,Gsk3b,Actr2,Hcn1,Abat,Mapk1,Smarcc1,Ctnnb1,Pde4d,Sort1,Csnk1a1,Ube2j1,Htr1b,Pcyt1b,Nos1,Nucks1,Mapk9,Akap6,Eif4ebp2,LOC100909750,Edem3,Adar,Slc8a1,Rrm2b,Akt3,Vldlr,Rgs8,Grin2a,Grm5,Hdac9,Mfn2,Kras,Hcn2,Dpysl2,Tacr1,Prkar2a,Insig2,Gria1,Pik3r3,Acvr1c,Ncam1,Grb2,Gabrg2,Hk1,…	25451,171116,29340,25017,294515,81745,25311,24680,54245,116671,83516,50557,293508,294862,81645,363160,54239,170641,24922,29274,81530,84027,289820,84390,81632,116590,301020,84353,24627,83576,113927,297961,25075,286936,24598,64709,50658,64553,361845,311860,289085,81635,29715,299976,29414,25696,54297,24409,24418,687001,64476,24525,114244,25416,24807,29699,288985,50592,60664,245921,24586,81504,29709,…
GO:0000266	0.0148935159807911	0.995905135822902	7	37	mitochondrial fission	BP	13581	880	Opa1,Ppargc1a,Mief1,Mfn2,Dnm3,Dnm1l,Lpin1	171116,83516,315141,64476,171574,114114,313977
GO:0070848	0.0149058333985148	0.989891904624464	57	596	response to growth factor	BP	13581	880	Prkce,Foxo3,Pdpk1,Erbb4,Crk,Zfyve9,Ppargc1a,Pten,Magi2,Gsk3b,Mapk1,Ctnnb1,Chst11,Kidins220,Sort1,Nos1,Mapk9,LOC100909750,Usp15,Rab14,Grin2a,Ndst1,Nrxn1,Ppm1a,Bmpr2,Flrt2,Gria1,Dync1li1,Acvr1c,Glg1,Grb2,Robo1,Tbc1d7,Nedd4,Sh3gl2,Ireb2,Lemd3,Rbpj,Ptpn1,Vwc2l,Ube3a,Map1b,Frs2,Stat5b,Irs1,Sos1,Apaf1,Cyfip2,Flrt1,Kif5a,Lrp4,Egfr,Oprd1,Ptk2,Dstyk,Acvr2a,Elk1	29340,294515,81745,59323,54245,313477,83516,50557,113970,84027,116590,84353,314694,116478,83576,24598,50658,311860,171329,94197,24409,29633,60391,24666,140590,299236,50592,252902,245921,29476,81504,58946,361227,25489,116743,64831,680066,679028,24697,501160,361585,29456,314850,25126,25467,313845,78963,303073,499308,314906,83469,24329,24613,25614,304791,29263,314436
GO:0042278	0.014947361998044	0.994955259827294	9	65	purine nucleoside metabolic process	BP	13581	880	Opa1,Gtpbp1,Ahcyl2,Dlg2,Pcmt1,Ak4,Dlgap2,Icmt,Dlg1	171116,300077,312192,64053,25604,29223,116681,170818,25252
GO:0060769	0.0149900538953609	0.999620234273939	2	3	positive regulation of epithelial cell proliferation involved in prostate gland development	BP	13581	880	Ctnnb1,Ar	84353,24208
GO:0048854	0.0150581107804187	0.995875729489521	7	35	brain morphogenesis	BP	13581	880	Foxo3,Pten,Pafah1b1,Akt3,Gak,Sos1,Afdn	294515,50557,83572,29414,81659,313845,26955
GO:0042221	0.0152329793972486	0.987539677151939	253	3345	response to chemical	BP	13581	880	Abr,Gabrb2,Opa1,Prkce,Myo5a,Foxo3,Scn2b,Rbfox2,Pdpk1,Dcc,Spock2,Atf6,Erbb4,Gnb1,Ppm1e,Prkca,Crk,Cdk5r1,Ppp1r9a,Zfyve9,Trim44,Ppargc1a,Pten,Prkacb,6-Mar,Chrm2,Stt3b,Chrnb2,Magi2,Adgrl3,Gabrb3,Mief1,Nlgn1,Pik3cb,Rnf4,Pdk2,Gsk3b,Slk,Actr2,Hcn1,Abat,Mapk1,Il6st,Smarcc1,Ctnnb1,Chst11,Mtdh,Atf2,Selenot,Kidins220,Pde4d,Vapb,Grin3a,Epha5,Sort1,Rac1,Csnk1a1,Ube2j1,Htr1b,Pcyt1b,Syngr1,Adcy1,Nos1,Actg1,Nuck…	287537,25451,171116,29340,25017,294515,25349,362950,81745,25311,361840,304962,59323,24400,360593,24680,54245,116671,84685,313477,362172,83516,50557,293508,294862,81645,363160,54239,113970,170641,24922,315141,116647,85243,29274,81530,84027,54308,289820,84390,81632,116590,25205,301020,84353,314694,170910,81647,365802,116478,24627,60431,191573,79208,83576,363875,113927,297961,25075,286936,29205,3055…
GO:0007264	0.0152429738401062	0.990443700614485	40	368	small GTPase mediated signal transduction	BP	13581	880	Abr,Nckap1,Crk,Abi2,Arhgap26,Itsn1,Arl5a,Rac1,LOC100909750,Prex1,Mfn2,Kras,Pak3,Rb1,Rasa3,Elmo1,Brap,Grb2,Robo1,Rap2b,Arrb1,Chm,Itpkb,Arl1,Kpnb1,Icmt,Sos1,Rab2a,Rapgef6,Ksr1,Dnaja3,Kalrn,Arhgef9,Tiam1,Dhcr24,Timp2,Ralgapb,Ntn1,Sipa1l1,Arhgef7	287537,58823,54245,286928,307459,29491,117050,363875,311860,311647,64476,24525,29433,24708,29372,361251,687346,81504,58946,170923,25387,24942,54260,64187,24917,170818,313845,65158,303141,360573,360481,84009,66013,304109,298298,29543,362257,114523,246212,114559
GO:0023057	0.0154044483497323	0.988643889158386	92	1056	negative regulation of signaling	BP	13581	880	Opa1,Foxo3,Mgrn1,Pdpk1,Nlgn3,Prkca,Spred1,Grk3,Ppp1r9a,Pten,Prkacb,Dusp8,Magi2,Gsk3b,Celf4,Il6st,Ctnnb1,Chst11,Hipk3,Csnk1a1,Htr1b,Castor2,Mnt,Fem1a,Tnr,Nos1,Pafah1b1,Slc30a1,Lrrtm4,LOC100909750,Itch,Dyrk1a,Cyld,Adar,Rrm2b,Prex1,Rgs8,Grm5,Mfn2,Grik3,Ppm1a,Rb1,Rasa3,Rrn3,Flrt2,Grk2,Gria1,Acvr1c,Brap,Glg1,Robo1,Tbc1d7,Grid2,Arrb1,Ash1l,Nedd4,Sesn3,Stxbp1,Lemd3,Ptpn1,Vwc2l,Crebrf,Hey1,Gba,Irs1,Pcdh1…	171116,294515,302938,81745,171297,24680,296072,25372,84685,50557,293508,361679,113970,84027,307540,25205,84353,314694,83617,113927,25075,304410,287521,316131,25567,24598,83572,58976,500219,311860,311567,25255,312937,81635,299976,311647,54297,24418,64476,298521,24666,24708,29372,304714,299236,25238,50592,245921,687346,29476,58946,361227,79220,25387,310638,25489,315427,25558,680066,24697,501160,303…
GO:0003373	0.0154446496484176	0.998657506420591	3	7	dynamin family protein polymerization involved in membrane fission	BP	13581	880	Opa1,Dnm3,Dnm1l	171116,171574,114114
GO:0003374	0.0154446496484176	0.998657506420591	3	7	dynamin family protein polymerization involved in mitochondrial fission	BP	13581	880	Opa1,Dnm3,Dnm1l	171116,171574,114114
GO:0045743	0.015627608167095	0.998549355560987	3	8	positive regulation of fibroblast growth factor receptor signaling pathway	BP	13581	880	Ctnnb1,Nrxn1,Dstyk	84353,60391,304791
GO:0031334	0.0156971755103313	0.992011374972317	20	177	positive regulation of protein complex assembly	BP	13581	880	Prkce,Nckap1,Abi2,Asap1,Gsk3b,Actr2,Ctnnb1,Rac1,Mapk9,Rims1,Grb2,Epn1,Cand1,Map1b,Gda,Ap1ar,Wars,Mlst8,Mpp7,Dlg1	29340,58823,286928,314961,84027,289820,84353,363875,50658,84556,81504,117277,117152,29456,83585,362037,314442,64226,307035,25252
GO:0007015	0.0157088320530248	0.990608847573065	33	301	actin filament organization	BP	13581	880	Prkce,Nckap1,Pacsin1,Ppm1e,Akap2,Ppp1r9a,Abi2,Actr2,Fry,Rac1,Ttc17,Add2,LOC100909750,Sptb,Prex1,Pak3,Tacr1,Grb2,Arrb1,Enah,Add1,Synpo,Cap2,Ppm1f,Cap1,Gas7,Ap1ar,Dpysl3,LOC108348151,Mlst8,Fat1,Dlg1,Myo1b	29340,58823,29704,360593,298024,84685,286928,289820,304244,363875,311224,24171,311860,314251,311647,29433,24807,81504,25387,360891,24170,60324,116653,287931,64185,85246,362037,25418,192276,64226,83720,25252,117057
GO:0032328	0.0158364969301516	0.99852249470048	3	8	alanine transport	BP	13581	880	Slc36a1,Slc36a4,Slc6a17	155205,315439,613226
GO:0090649	0.0159978012207195	0.998501656295725	3	8	response to oxygen-glucose deprivation	BP	13581	880	Mfn2,Ireb2,Dnm1l	64476,64831,114114
GO:0090650	0.0159978012207195	0.998501656295725	3	8	cellular response to oxygen-glucose deprivation	BP	13581	880	Mfn2,Ireb2,Dnm1l	64476,64831,114114
GO:1901385	0.01602536188665	0.99604143850831	6	33	regulation of voltage-gated calcium channel activity	BP	13581	880	Ehd3,Fgf14,Nipsnap2,Gnb5,Cacnb4,Crhr1	192249,63851,498174,83579,58942,58959
GO:0009896	0.016074719338889	0.990280609800658	34	330	positive regulation of catabolic process	BP	13581	880	Pip4k2b,Prkce,Pten,Smcr8,Gsk3b,Mtdh,Csnk1a1,Gtpbp1,Usp5,Ddb1,Itch,Hnrnpr,Mfn2,Tnrc6b,Wac,Nedd4,Mid2,Nub1,Ptpn1,Crebrf,Rnf180,Gba,Irs1,Cul4b,Foxo1,Arih1,Cnot6l,Khsrp,Ptk2,Ythdf3,Htr2a,Cnot1,Nedd4l,Atxn3	89812,29340,50557,497918,84027,170910,113927,300077,297593,64470,311567,319110,64476,192178,307029,25489,363502,296731,24697,303016,685384,684536,25467,302502,84482,300756,360917,171137,25614,361920,29595,291841,291553,60331
GO:0090066	0.0160987612354389	0.989521397863277	46	454	regulation of anatomical structure size	BP	13581	880	Prkce,Nckap1,Cdk5r1,Trpc5,Ppp1r9a,Pten,Abi2,Lrrc8a,Ttl,Gsk3b,Actr2,Rac1,Arhgap5,Htr1b,Add2,Tnr,Clcn3,Nos1,Pafah1b1,LOC100909750,Slc8a1,Akt3,Sptb,Prex1,Mfn2,Dpysl2,Pak3,Tacr1,Bmpr2,Kcnma1,Grb2,Add1,Hsp90aa1,Htr1a,Map1b,Golga4,Sema7a,Ap1ar,Htr7,Egfr,Mlst8,Epha7,Ptk2,Ntn1,Htr2a,Dlg1	29340,58823,116671,140933,84685,50557,286928,311846,171572,84027,289820,363875,299012,25075,24171,25567,84360,24598,83572,311860,29715,29414,314251,311647,64476,25416,29433,24807,140590,83731,81504,24170,299331,24473,29456,501069,315711,362037,65032,24329,64226,171287,25614,114523,29595,25252
GO:0050432	0.0162266972952961	0.99488799401761	8	54	catecholamine secretion	BP	13581	880	Chrnb2,Abat,Htr1b,Cadps,Grk2,Syt7,Crhr1,Htr2a	54239,81632,25075,26989,25238,59267,58959,29595
GO:0099563	0.0163677521728567	0.997602127269474	4	12	modification of synaptic structure	BP	13581	880	LOC100909750,Synpo,Kalrn,Tiam1	311860,60324,84009,304109
GO:0048869	0.0164360238732507	0.986529875360092	253	3182	cellular developmental process	BP	13581	880	Gabrb2,Opa1,Myo5a,Foxo3,Rbfox2,Pdpk1,Kcnab2,Nlgn3,Gnaq,Dcc,Ptprg,Pacsin1,Erbb4,Prkca,Gna11,Csnk1g3,Crk,Fem1b,Cdk5r1,Spred1,Trpc5,Negr1,Ppp1r9a,Ppargc1a,Pten,Opa3,Adgrb3,Abi2,LOC103693780,Lrrc8a,Jade2,Chrnb2,Uhmk1,Palm2,Magi2,Adgrl3,Gabrb3,Tnpo2,Asap1,Nlgn1,Ttl,Gsk3b,Zbtb7a,Actr2,Hcn1,Fry,Ostm1,Slitrk3,Dgkg,Mapk1,Il6st,Ctnnb1,Chst11,Atf2,Kidins220,Zfp281,Pbx1,Pde4d,Grin3a,Epha5,Sort1,Rac1,Csnk1a1,…	25451,171116,25017,294515,362950,81745,29738,171297,81666,25311,171357,29704,59323,24680,81662,64823,54245,315745,116671,296072,140933,59318,84685,83516,50557,308409,301309,286928,360975,311846,303113,54239,246332,103692368,113970,170641,24922,304670,314961,116647,171572,84027,117107,289820,84390,304244,499474,310519,25666,116590,25205,84353,314694,81647,116478,305083,304947,24627,191573,79208,83…
GO:0046058	0.0166218111552161	0.992224682092374	16	136	cAMP metabolic process	BP	13581	880	Grm7,Pde4d,Htr1b,Adcy1,Akap6,Arrb1,Cacnb4,Cap2,Pde1a,Cap1,Pde4a,Crhr1,Timp2,Gsk3a,Sstr4,Pde10a	81672,24627,25075,305509,64553,25387,58942,116653,81529,64185,25638,58959,29543,50686,25555,63885
GO:1901629	0.0167212011734169	0.999550606415543	2	3	regulation of presynaptic membrane organization	BP	13581	880	Lrrtm4,Lrp4	500219,83469
GO:0044092	0.0167737794758506	0.988067759906736	71	843	negative regulation of molecular function	BP	13581	880	Slc7a14,Trim37,Pdpk1,Gnaq,Ppm1e,Prkca,Spred1,Ppargc1a,Pten,Dusp8,Smcr8,Grm7,Gsk3b,Fry,Pbx1,Hipk3,Sort1,Nipsnap2,Fem1a,Tnks,Nos1,Lrrtm4,Dlg2,LOC100909750,Itch,Cyld,Hnrnpr,Adar,Prex1,Gnb5,Srcin1,Rb1,Prkar2a,Flrt2,Pkia,Hspa4,Csrnp3,Arrb1,Ptprn2,Gpatch2,Nedd4,Terf2,Mprip,Habp4,Prkar1a,Ptpn1,Cand1,Hey1,Gba,Crim1,Dusp16,Ppm1f,Prkar1b,Gla,Aplp2,Bicd1,Crhr1,Usp7,Flrt1,Dnaja3,Ptprj,Wars,Dhcr24,Timp2,Lrtm2…	499587,360592,81745,81666,360593,24680,296072,83516,50557,361679,497918,81672,84027,304244,304947,83617,83576,498174,316131,290794,24598,500219,64053,311860,311567,312937,319110,81635,311647,83579,56029,24708,29699,299236,114906,266759,311093,25387,29714,289362,25489,361403,116504,361196,25725,24697,117152,155437,684536,298744,297682,287931,25521,363494,64312,362466,58959,360471,499308,360481,296…
GO:0010658	0.0169076520842659	0.994664212108347	8	50	striated muscle cell apoptotic process	BP	13581	880	Pdpk1,Gnb1,Pten,Mfn2,Pcmt1,Hsp90aa1,Apaf1,Camk2a	81745,24400,50557,64476,25604,299331,78963,25400
GO:0019226	0.0170535783078119	0.993090063393574	12	81	transmission of nerve impulse	BP	13581	880	Kcnq2,Grm7,Tnr,Pafah1b1,Gria1,Kcnma1,Chrm5,Cacnb4,Gba,Cacng7,Cacng5,Scn1b	170848,81672,25567,83572,50592,83731,53949,58942,684536,140728,140726,29686
GO:0042428	0.0171255877011683	0.997350527910691	4	14	serotonin metabolic process	BP	13581	880	Grin2a,Btbd9,Htr1a,Rnf180	24409,294318,24473,685384
GO:0022029	0.0171568840818274	0.993760198161756	10	60	telencephalon cell migration	BP	13581	880	Cdk5r1,LOC103693780,Ctnnb1,Rac1,Tnr,Pafah1b1,Mdga1,Robo1,Egfr,Nr2e1	116671,360975,84353,363875,25567,83572,309659,58946,24329,684085
GO:0006499	0.0176638094664406	0.99931495468638	2	4	N-terminal protein myristoylation	BP	13581	880	Ppm1a,Nmt1	24666,259274
GO:1903371	0.0177157937857641	0.999508722550015	2	3	regulation of endoplasmic reticulum tubular network organization	BP	13581	880	Tmem33,Lnpk	59303,362151
GO:0045176	0.0177706164317403	0.998267223951428	3	8	apical protein localization	BP	13581	880	Nckap1,Hcn1,Rab14	58823,84390,94197
GO:0021799	0.0178046143773632	0.995582518039587	6	28	cerebral cortex radially oriented cell migration	BP	13581	880	Cdk5r1,Ctnnb1,Rac1,Pafah1b1,Mdga1,Nr2e1	116671,84353,363875,83572,309659,684085
GO:1903313	0.017869969316758	0.993831331135824	9	58	positive regulation of mRNA metabolic process	BP	13581	880	Celf4,Gtpbp1,Hnrnpr,Thrap3,Tnrc6b,Cnot6l,Khsrp,Ythdf3,Cnot1	307540,300077,319110,313591,192178,360917,171137,361920,291841
GO:0045648	0.0179058476578761	0.996294858695508	5	21	positive regulation of erythrocyte differentiation	BP	13581	880	Foxo3,Acvr1b,Stat5b,Fam210b,Acvr2a	294515,29381,25126,296408,29263
GO:0006970	0.0179132131510586	0.992665714949139	12	86	response to osmotic stress	BP	13581	880	Pdpk1,Prkca,Lrrc8a,Atf2,Rac1,Mapk9,Kcnma1,Mapk10,Hsp90aa1,Slc12a6,Egfr,Nedd4l	81745,24680,311846,81647,363875,50658,83731,25272,299331,691209,24329,291553
GO:0060124	0.0181943198296259	0.998070135852047	3	10	positive regulation of growth hormone secretion	BP	13581	880	Selenot,Oga,Arhgef7	365802,154968,114559
GO:1905606	0.018256967997332	0.99948537043778	2	3	regulation of presynapse assembly	BP	13581	880	Nlgn1,Nrxn1	116647,60391
GO:0106020	0.0184376789238332	0.999477485415529	2	3	regulation of vesicle docking	BP	13581	880	Ncam1,Stxbp1	24586,25558
GO:0045822	0.018454191860138	0.99607440483326	5	24	negative regulation of heart contraction	BP	13581	880	Prkca,Pde4d,Nos1,Grk2,Atp2a2	24680,24627,24598,25238,29693
GO:0030516	0.0186991088726369	0.992026318181667	13	85	regulation of axon extension	BP	13581	880	Cdk5r1,Trpc5,Ttl,Gsk3b,Tnr,Pafah1b1,LOC100909750,Dpysl2,Bmpr2,Map1b,Golga4,Sema7a,Ntn1	116671,140933,171572,84027,25567,83572,311860,25416,140590,29456,501069,315711,114523
GO:0086002	0.0187100935723455	0.994662373131748	7	34	cardiac muscle cell action potential involved in contraction	BP	13581	880	Scn2b,Gpd1l,Kcnj2,Scn3b,Scn1b,Dlg1,Nedd4l	25349,363159,29712,245956,29686,25252,291553
GO:1901379	0.0187602510649603	0.993018486381094	10	68	regulation of potassium ion transmembrane transport	BP	13581	880	Kcnab2,Dpp10,Pten,Akap6,Nedd4,Kcns2,Kcng1,Kcnj2,Dlg1,Nedd4l	29738,363972,50557,64553,25489,66022,296395,29712,25252,291553
GO:0046501	0.0187635648409111	0.997986177825412	3	10	protoporphyrinogen IX metabolic process	BP	13581	880	Eif2ak1,Ireb2,Alas1	27137,64831,65155
GO:0007620	0.0188152193685811	0.995977526352369	5	24	copulation	BP	13581	880	Abat,Dnm3,Tacr1,Ar,Acvr2a	81632,171574,24807,24208,29263
GO:0071363	0.0189493471356049	0.98710619532964	54	567	cellular response to growth factor stimulus	BP	13581	880	Prkce,Foxo3,Pdpk1,Erbb4,Crk,Zfyve9,Ppargc1a,Pten,Magi2,Gsk3b,Ctnnb1,Chst11,Kidins220,Sort1,Nos1,Mapk9,LOC100909750,Usp15,Rab14,Grin2a,Ndst1,Nrxn1,Ppm1a,Bmpr2,Flrt2,Gria1,Dync1li1,Acvr1c,Glg1,Grb2,Robo1,Nedd4,Sh3gl2,Ireb2,Lemd3,Rbpj,Ptpn1,Vwc2l,Ube3a,Map1b,Frs2,Stat5b,Irs1,Sos1,Apaf1,Cyfip2,Flrt1,Kif5a,Lrp4,Egfr,Oprd1,Ptk2,Dstyk,Acvr2a	29340,294515,81745,59323,54245,313477,83516,50557,113970,84027,84353,314694,116478,83576,24598,50658,311860,171329,94197,24409,29633,60391,24666,140590,299236,50592,252902,245921,29476,81504,58946,25489,116743,64831,680066,679028,24697,501160,361585,29456,314850,25126,25467,313845,78963,303073,499308,314906,83469,24329,24613,25614,304791,29263
GO:0002262	0.018971098780922	0.990996990855232	16	132	myeloid cell homeostasis	BP	13581	880	Foxo3,Rbfox2,Pik3cb,Gas2l1,Adar,Acvr1b,Rb1,Itpkb,Ireb2,Ank1,Add1,Stat5b,Klf13,Fam210b,Bap1,Acvr2a	294515,362950,85243,360973,81635,29381,24708,54260,64831,306570,24170,25126,499171,296408,306257,29263
GO:0007612	0.0190408651986731	0.990158249250083	20	157	learning	BP	13581	880	Nlgn3,Adgrb3,Amph,Chrnb2,Grm7,Actr2,Tnr,LOC100909750,Grin2a,Grm5,Kras,Nrxn1,Tacr1,Nrxn3,Synpo,Slc8a2,Crhr1,Jph4,Kalrn,Synj1	171297,301309,60668,54239,81672,289820,25567,311860,24409,24418,24525,60391,24807,116508,60324,140447,58959,445271,84009,85238
GO:0051240	0.0190673324491526	0.985358161840575	117	1395	positive regulation of multicellular organismal process	BP	13581	880	Opa1,Prkce,Foxo3,Nlgn3,Dcc,Pacsin1,Erbb4,Prkca,Trpc5,Negr1,Ppp1r9a,Ppargc1a,Pten,Adgrb3,Jade2,Magi2,Adgrl3,Nlgn1,Gsk3b,Actr2,Slitrk3,Abat,Il6st,Ctnnb1,Mtdh,Atf2,Kidins220,Pde4d,Rac1,Tnr,Nos1,Mapk9,Akap6,Pafah1b1,Lrrtm4,LOC100909750,Itch,Cadm1,Cyld,Acvr1b,Slc8a1,Zhx3,Vldlr,Jak1,Nr2c2,Grm5,Hdac9,Mfn2,Scarb2,Nrxn1,Pak3,Rb1,Tacr1,Stk24,Rrn3,Bmpr2,Flrt2,Caprin1,Ncam1,Rims1,Cntn1,Nlgn2,Robo1,Hspa4,Grid…	171116,29340,294515,171297,25311,29704,59323,24680,140933,59318,84685,83516,50557,301309,303113,113970,170641,116647,84027,289820,310519,81632,25205,84353,170910,81647,116478,24627,363875,25567,24598,50658,64553,83572,500219,311860,311567,363058,312937,29381,29715,311604,25696,84598,50659,24418,687001,64476,117106,60391,29433,24708,24807,361092,304714,140590,299236,362173,24586,84556,117258,11709…
GO:0030431	0.0190829827968297	0.995009009117329	6	40	sleep	BP	13581	880	Dlat,Chrnb2,Grin2a,Btbd9,Htr7,Htr2a	81654,54239,24409,294318,65032,29595
GO:0010648	0.0191271397738969	0.985783103137129	91	1053	negative regulation of cell communication	BP	13581	880	Opa1,Foxo3,Mgrn1,Pdpk1,Nlgn3,Prkca,Spred1,Grk3,Ppp1r9a,Pten,Prkacb,Dusp8,Magi2,Gsk3b,Celf4,Il6st,Ctnnb1,Chst11,Hipk3,Csnk1a1,Htr1b,Castor2,Mnt,Fem1a,Tnr,Nos1,Pafah1b1,Slc30a1,Lrrtm4,LOC100909750,Itch,Dyrk1a,Cyld,Adar,Rrm2b,Prex1,Rgs8,Grm5,Mfn2,Grik3,Ppm1a,Rb1,Rasa3,Rrn3,Flrt2,Grk2,Gria1,Acvr1c,Brap,Glg1,Robo1,Tbc1d7,Grid2,Arrb1,Ash1l,Nedd4,Sesn3,Stxbp1,Lemd3,Ptpn1,Vwc2l,Crebrf,Hey1,Gba,Irs1,Pcdh1…	171116,294515,302938,81745,171297,24680,296072,25372,84685,50557,293508,361679,113970,84027,307540,25205,84353,314694,83617,113927,25075,304410,287521,316131,25567,24598,83572,58976,500219,311860,311567,25255,312937,81635,299976,311647,54297,24418,64476,298521,24666,24708,29372,304714,299236,25238,50592,245921,687346,29476,58946,361227,79220,25387,310638,25489,315427,25558,680066,24697,501160,303…
GO:0007156	0.0191630514605367	0.991541058894698	14	86	homophilic cell adhesion via plasma membrane adhesion molecules	BP	13581	880	Ptprt,Pik3cb,Cadm2,Cadm1,Pcdh7,Robo1,Dscaml1,Cdh6,Pcdh17,Clstn1,Celsr2,Pcdhb5,Fat3,Fat1	362263,85243,360687,363058,360942,58946,315615,25409,306055,313717,83465,291654,191571,83720
GO:0051305	0.0194577153390373	0.999205014590707	2	4	chromosome movement towards spindle pole	BP	13581	880	Actr2,Kpnb1	289820,24917
GO:1902805	0.0198596481872155	0.997978761463181	3	8	positive regulation of synaptic vesicle transport	BP	13581	880	Nlgn1,Rims1,Dnm1l	116647,84556,114114
GO:0060081	0.0199638755605192	0.996670614703627	4	16	membrane hyperpolarization	BP	13581	880	Trpc5,Kcnq2,Hcn1,Kcnj10	140933,170848,84390,29718
GO:0051438	0.0201792971305379	0.994678269900058	6	38	regulation of ubiquitin-protein transferase activity	BP	13581	880	Fem1b,Pten,Fem1a,LOC100909750,Zer1,Bmi1	315745,50557,316131,311860,311842,307151
GO:0021795	0.0203901819552877	0.993383241155113	8	46	cerebral cortex cell migration	BP	13581	880	Cdk5r1,Ctnnb1,Rac1,Pafah1b1,Mdga1,Robo1,Egfr,Nr2e1	116671,84353,363875,83572,309659,58946,24329,684085
GO:1901135	0.020490234864584	0.985136004791079	75	939	carbohydrate derivative metabolic process	BP	13581	880	Opa1,Man1a2,Extl3,Spock2,St8sia3,Ppargc1a,LOC103693780,Stt3b,Man2a2,Grm7,Ctnnb1,Chst11,Mgat5,Pde4d,Ube2j1,Gtpbp1,Htr1b,Ahcyl2,Nipsnap2,Adcy1,Tnks,Nos1,Akap6,B3galt1,LOC102555167,St3gal3,Dlg2,Edem3,Rrm2b,Large1,Ndst1,Trip11,Mgat3,Galnt13,Bmpr2,Slc25a23,Galnt1,Arrb1,Hk1,Fut11,Hs6st2,Pgap1,Pcmt1,B3galt6,St6gal2,Dnm1l,Ak4,Dck,Dpy19l4,Cacnb4,Gba,Dlgap2,Atp6v1a,Cap2,Icmt,Pigm,Fktn,Gla,Mgat4a,Pde1a,Cap1…	171116,295319,56819,361840,25547,83516,360975,363160,308757,81672,84353,314694,65271,24627,297961,300077,25075,312192,498174,305509,290794,24598,64553,366064,100126191,64445,64053,289085,299976,361368,29633,314393,29582,311039,140590,301113,79214,25387,25058,286971,302489,316400,25604,298690,301155,114114,29223,79127,297824,58942,684536,116681,685232,116653,170818,79112,362520,363494,367252,81529…
GO:0007200	0.0204945709696532	0.991769230475854	11	89	phospholipase C-activating G-protein coupled receptor signaling pathway	BP	13581	880	Gnaq,Gnb1,Gna11,Chrm2,Rxfp3,Grm5,Chrm5,Bicd1,Crhr1,Oprd1,Htr2a	81666,24400,81662,81645,294807,24418,53949,362466,58959,24613,29595
GO:2001275	0.0205771095100411	0.996580472208217	4	15	positive regulation of glucose import in response to insulin stimulus	BP	13581	880	Opa1,Pik3r3,Osbpl8,Irs1	171116,60664,314824,25467
GO:0090277	0.0206220405979899	0.991328116543934	12	98	positive regulation of peptide hormone secretion	BP	13581	880	Prkce,Abat,Selenot,Nlgn2,Arrb1,Mcu,Irs1,Ppp3cb,Rasl10b,Egfr,Oga,Arhgef7	29340,81632,365802,117096,25387,294560,25467,24675,303382,24329,154968,114559
GO:0021954	0.0206829021294033	0.991433977458572	12	74	central nervous system neuron development	BP	13581	880	Gnaq,Dcc,Prkca,Pten,LOC103693780,Chrnb2,Rac1,Pafah1b1,Robo1,Ptk2,Scn1b,Nr2e1	81666,25311,24680,50557,360975,54239,363875,83572,58946,25614,29686,684085
GO:0030833	0.0207584502700372	0.990317973908262	15	121	regulation of actin filament polymerization	BP	13581	880	Prkce,Nckap1,Ppp1r9a,Abi2,Actr2,Rac1,Add2,Sptb,Prex1,Pak3,Grb2,Add1,Ap1ar,Mlst8,Dlg1	29340,58823,84685,286928,289820,363875,24171,314251,311647,29433,81504,24170,362037,64226,25252
GO:0046710	0.0212343221909953	0.997782077806424	3	8	GDP metabolic process	BP	13581	880	Dlg2,Dlgap2,Dlg1	64053,116681,25252
GO:0034058	0.0214275111794866	0.997885883099838	3	7	endosomal vesicle fusion	BP	13581	880	Vps41,Rbsn,Tgfbrap1	306991,312562,301373
GO:1901160	0.0215226191991381	0.996373400854138	4	15	primary amino compound metabolic process	BP	13581	880	Grin2a,Btbd9,Htr1a,Rnf180	24409,294318,24473,685384
GO:0070936	0.0216073545225111	0.993502305275107	7	43	protein K48-linked ubiquitination	BP	13581	880	Trim44,6-Mar,Rnf4,Ttc3,Itch,Ube3a,Nedd4l	362172,294862,29274,360702,311567,361585,291553
GO:0044027	0.0216617224198754	0.999062062788045	2	4	hypermethylation of CpG island	BP	13581	880	Gsk3b,Gsk3a	84027,50686
GO:0071420	0.0216768380276008	0.997540885040817	3	10	cellular response to histamine	BP	13581	880	Gabrb2,Gabrb3,Gabrg2	25451,24922,29709
GO:1902531	0.0217558377088615	0.983289676178891	112	1341	regulation of intracellular signal transduction	BP	13581	880	Abr,Opa1,Prkce,Myo5a,Mgrn1,Pdpk1,Dcc,Erbb4,Prkca,Crk,Cdk5r1,Spred1,Trim44,Pten,Arhgap26,Dusp8,Smcr8,Magi2,Nlgn1,Itsn1,Gsk3b,Mapk1,Il6st,Ctnnb1,Mtdh,Kidins220,Hipk3,Pde4d,Castor2,Fem1a,Mapk9,Akap6,Nacc2,Pafah1b1,Lrrtm4,LOC100909750,Itch,Dyrk1a,Cyld,Atp2c1,Rrm2b,Akt3,Prex1,Grm5,Mfn2,Ndst1,Kras,Nrxn1,Ppm1a,Pak3,Rasa3,Stk24,Rrn3,Flrt2,Ncam1,Rcan3,Grb2,Robo1,Tbc1d7,Arrb1,Ash1l,Itpkb,Nedd4,Ankrd17,Sesn…	287537,171116,29340,25017,302938,81745,25311,59323,24680,54245,116671,296072,362172,50557,307459,361679,497918,113970,116647,29491,84027,116590,25205,84353,170910,116478,83617,24627,304410,316131,50658,64553,296583,83572,500219,311860,311567,25255,312937,170699,299976,29414,311647,24418,64476,29633,24525,60391,24666,29433,29372,361092,304714,299236,24586,362627,81504,58946,361227,25387,310638,542…
GO:0046626	0.0218202199963087	0.992768422926042	8	51	regulation of insulin receptor signaling pathway	BP	13581	880	Prkca,Nucks1,Mfn2,Sesn3,Ptpn1,Osbpl8,Irs1,Gsk3a	24680,64709,64476,315427,24697,314824,25467,50686
GO:0045647	0.0219699671796414	0.997494680939426	3	10	negative regulation of erythrocyte differentiation	BP	13581	880	Gas2l1,Stat5b,Klf13	360973,25126,499171
GO:0043112	0.0219714974177139	0.988879227207986	18	151	receptor metabolic process	BP	13581	880	Ehd3,Grk3,Magi2,Tbc1d5,Htr1b,Itch,Dnm3,Grk2,Gria1,Grb2,Arrb1,Lrrtm2,Nedd4,Sh3gl2,Ptpn1,Ap1ar,Ahi1,Synj1	192249,25372,113970,501088,25075,311567,171574,25238,50592,81504,25387,685472,25489,116743,24697,362037,308923,85238
GO:0030073	0.0221652703722745	0.988107242118811	21	187	insulin secretion	BP	13581	880	Prkce,Myo5a,Abat,Selenot,Epha5,Nos1,Nrxn1,Acvr1c,Nlgn2,Arrb1,Ptprn2,Mcu,Rims2,Syt7,Syt9,Irs1,Ppp3cb,Rfx3,Tiam1,Oga,Ppp3ca	29340,25017,81632,365802,79208,24598,60391,245921,117096,25387,29714,294560,116839,59267,60564,25467,24675,361746,304109,154968,24674
GO:0034622	0.0223061427629936	0.984252223582439	62	750	cellular macromolecular complex assembly	BP	13581	880	Opa1,Prkce,Nckap1,Dnal1,Ppp1r9a,Zfyve9,Abi2,Vps41,Rnf4,Actr2,Celf4,Ogfod1,Pde4d,Rac1,Ttc17,Add2,Tspyl4,LOC100909750,Adar,Exoc8,Sptb,Prex1,G3bp2,Dnm3,Ppm1a,Pak3,Cadps,Ddx6,Acvr1c,Ncam1,Rims1,Stxbp6,Grb2,Tmem33,Hspa4,Epn1,Stxbp1,Tm9sf4,Add1,Hsp90aa1,Dnm1l,Cand1,Map1b,Stx1b,Bicd1,Gda,Sec23a,Mis12,Sox12,Gas7,Dnajc28,Ap1ar,Cnot6l,LOC108348151,Celf2,Mlst8,Cnot6,Synj1,Gemin5,Ptk2,Cnot1,Dlg1	171116,29340,58823,685664,84685,313477,286928,306991,29274,289820,307540,307657,24627,363875,311224,24171,309828,311860,81635,245709,314251,311647,305240,171574,24666,29433,26989,500988,245921,24586,84556,362734,81504,59303,266759,117277,25558,296279,24170,299331,114114,117152,29456,24923,362466,83585,58817,501706,689988,85246,360699,362037,360917,192276,29428,64226,287249,85238,691231,25614,2918…
GO:0006837	0.0223161758884071	0.996035696159707	4	19	serotonin transport	BP	13581	880	Htr1b,Nos1,Htr1a,Htr7	25075,24598,24473,65032
GO:0019098	0.0223169388865207	0.993302771257446	7	39	reproductive behavior	BP	13581	880	Gnaq,Pten,Hcn1,Crebrf,Aplp2,Ar,Kalrn	81666,50557,84390,303016,64312,24208,84009
GO:1903391	0.0223360859687452	0.992626378158598	8	46	regulation of adherens junction organization	BP	13581	880	Pten,Slk,Rac1,LOC100909750,Add1,Ppm1f,Ptprj,Ptk2	50557,54308,363875,311860,24170,287931,29645,25614
GO:0006417	0.0223678545106558	0.98682681191566	28	275	regulation of translation	BP	13581	880	Foxo3,Prkca,Uhmk1,Mapk1,Ogfod1,Eif2ak1,Larp4b,Eif4ebp2,Hnrnpr,Adar,Purb,Grm5,Ddx6,Caprin1,Tnrc6b,Ireb2,Habp4,Aars,Rxra,Cnot6l,Khsrp,Egfr,Dph6,Cnot6,Gemin5,Ppp3ca,Ythdf3,Cnot1	294515,24680,246332,116590,307657,27137,307070,361845,319110,81635,498407,24418,500988,362173,192178,64831,361196,292023,25271,360917,171137,24329,362191,287249,691231,24674,361920,291841
GO:0051865	0.0224021424656276	0.992527932617031	8	52	protein autoubiquitination	BP	13581	880	Trim37,Jade2,Rnf4,Itch,Rnf13,Ube3a,Rnf11l1,Rnf185	360592,303113,29274,311567,681578,361585,100364162,360967
GO:0061157	0.0224366985541775	0.99617037853112	4	15	mRNA destabilization	BP	13581	880	Hnrnpr,Cnot6l,Khsrp,Ythdf3	319110,360917,171137,361920
GO:0045921	0.0225455148161114	0.990864444561114	11	80	positive regulation of exocytosis	BP	13581	880	Prkca,Nlgn1,Syt10,Rab27b,Cadps,Rims1,Stxbp1,Syt7,Dnm1l,Syt9,Crhr1	24680,116647,60567,84590,26989,84556,25558,59267,114114,60564,58959
GO:0051385	0.0225551008094521	0.992410527462527	8	58	response to mineralocorticoid	BP	13581	880	Foxo3,Prkca,Htr1b,Kras,Hcn2,Kcnj10,Atp2b1,Htr7	294515,24680,25075,24525,114244,29718,29598,65032
GO:0006491	0.0226429401172752	0.99612419289799	4	15	N-glycan processing	BP	13581	880	Man1a2,St8sia3,Man2a2,Edem3	295319,25547,308757,289085
GO:0007409	0.0227901494184651	0.985228024237504	41	371	axonogenesis	BP	13581	880	Nlgn3,Dcc,Prkca,Cdk5r1,Trpc5,Pten,Chrnb2,Ttl,Gsk3b,Slitrk3,Epha5,Rac1,Adcy1,Tnr,Pafah1b1,LOC100909750,Dpysl2,Pak3,Bmpr2,Flrt2,Ncam1,Robo1,Stxbp1,Klf7,Slitrk5,Enah,Unc5d,Map1b,Golga4,Alcam,Sema7a,Kif5a,Lrp4,Kalrn,Tiam1,Epha7,Ptk2,Ntn1,Sipa1l1,Scn1b,Nr2e1	171297,25311,24680,116671,140933,50557,54239,171572,84027,310519,79208,363875,305509,25567,83572,311860,25416,29433,140590,299236,24586,58946,25558,363243,306152,360891,306534,29456,501069,79559,315711,314906,83469,84009,304109,171287,25614,114523,246212,29686,684085
GO:0043270	0.0228017146945335	0.986834314483663	26	255	positive regulation of ion transport	BP	13581	880	Pdpk1,Ehd3,Nlgn3,Fgf14,Chrnb2,Hcn1,Abat,Nipsnap2,Wnk3,Nos1,Mapk9,Akap6,LOC100909750,Akt3,Dpysl2,Cntn1,Stxbp1,Camk2a,Gpd1l,Homer1,Oga,Kcnj2,Scn3b,Scn1b,Dlg1,Nedd4l	81745,192249,171297,63851,54239,84390,81632,498174,317420,24598,50658,64553,311860,29414,25416,117258,25558,25400,363159,29546,154968,29712,245956,29686,25252,291553
GO:0042320	0.022931656677821	0.9987168911809	2	6	regulation of circadian sleep/wake cycle, REM sleep	BP	13581	880	Chrnb2,Htr7	54239,65032
GO:0006892	0.0229810625505924	0.990695315016729	11	75	post-Golgi vesicle-mediated transport	BP	13581	880	Myo5a,Ehd3,Sort1,Rab14,Gak,Rbsn,Stxbp6,Golga4,Ap1ar,LOC108348151,Myo1b	25017,192249,83576,94197,81659,312562,362734,501069,362037,192276,117057
GO:0051601	0.0230513992100322	0.997405830739961	3	9	exocyst localization	BP	13581	880	Exoc8,Stxbp6,Ralgapb	245709,362734,362257
GO:1902476	0.0231029692638104	0.990645943369616	11	74	chloride transmembrane transport	BP	13581	880	Gabrb2,Gabra3,Gabrb3,Clcn3,Pcyox1,Gabra2,Gabrg2,Glra2,Gabrg3,Slc12a6,Clcn4	25451,24947,24922,84360,246302,289606,29709,24397,79211,691209,60586
GO:1901843	0.0234625567770307	0.99893904292121	2	4	positive regulation of high voltage-gated calcium channel activity	BP	13581	880	Fgf14,Nipsnap2	63851,498174
GO:0014046	0.0234632745028202	0.994632849430974	5	26	dopamine secretion	BP	13581	880	Chrnb2,Abat,Htr1b,Syt7,Htr2a	54239,81632,25075,59267,29595
GO:0014059	0.0234632745028202	0.994632849430974	5	26	regulation of dopamine secretion	BP	13581	880	Chrnb2,Abat,Htr1b,Syt7,Htr2a	54239,81632,25075,59267,29595
GO:0061316	0.023692667925293	0.999229814119273	2	3	canonical Wnt signaling pathway involved in heart development	BP	13581	880	Ctnnb1,Rbpj	84353,679028
GO:0010738	0.0237144282074558	0.994718900000049	5	21	regulation of protein kinase A signaling	BP	13581	880	Pde4d,Akap6,Nrxn1,Pde4a,Pde10a	24627,64553,60391,25638,63885
GO:1903523	0.0238285749919165	0.993579637609783	6	32	negative regulation of blood circulation	BP	13581	880	Prkca,Pde4d,Nos1,Bmpr2,Grk2,Atp2a2	24680,24627,24598,140590,25238,29693
GO:0038180	0.0238640987853923	0.997391396041904	3	8	nerve growth factor signaling pathway	BP	13581	880	Magi2,Kidins220,Sort1	113970,116478,83576
GO:0098900	0.0239089348372396	0.991990202078087	8	47	regulation of action potential	BP	13581	880	Chrnb2,Hcn1,Tacr1,Gba,Atp2a2,Kcnj2,Slmap,Dlg1	54239,84390,24807,684536,29693,29712,290533,25252
GO:0021885	0.0240461502749883	0.990731066078796	10	63	forebrain cell migration	BP	13581	880	Cdk5r1,LOC103693780,Ctnnb1,Rac1,Tnr,Pafah1b1,Mdga1,Robo1,Egfr,Nr2e1	116671,360975,84353,363875,25567,83572,309659,58946,24329,684085
GO:0051967	0.0241245251560572	0.997147553085582	3	10	negative regulation of synaptic transmission, glutamatergic	BP	13581	880	Htr1b,Grik3,Htr2a	25075,298521,29595
GO:2000310	0.0242689902891709	0.995755292760171	4	15	regulation of NMDA receptor activity	BP	13581	880	Nlgn3,Ppargc1a,Nlgn1,Nrxn1	171297,83516,116647,60391
GO:0021988	0.0242843943867703	0.992602002269905	7	38	olfactory lobe development	BP	13581	880	Erbb4,LOC103693780,Rac1,Dpysl2,Robo1,Sema7a,Nr2e1	59323,360975,363875,25416,58946,315711,684085
GO:0090394	0.0243551844580457	0.997199802239168	3	9	negative regulation of excitatory postsynaptic potential	BP	13581	880	Nlgn3,Pten,Celf4	171297,50557,307540
GO:0010763	0.0243821914437528	0.995674656628979	4	16	positive regulation of fibroblast migration	BP	13581	880	Prkce,Slc8a1,Pak3,Arhgef7	29340,29715,29433,114559
GO:0010612	0.0244399682271624	0.997303403670763	3	8	regulation of cardiac muscle adaptation	BP	13581	880	Foxo1,Oga,Ppp3ca	84482,154968,24674
GO:0071869	0.0246357627317599	0.992453702439579	7	39	response to catecholamine	BP	13581	880	Ppargc1a,Gsk3b,Mapk1,Pde4d,Nos1,Akap6,LOC100909750	83516,84027,116590,24627,24598,64553,311860
GO:0035518	0.0249900870020501	0.995532690842032	4	16	histone H2A monoubiquitination	BP	13581	880	Trim37,Ddb1,Cul4b,Bmi1	360592,64470,302502,307151
GO:0035641	0.0250671675986375	0.995571183752178	4	15	locomotory exploration behavior	BP	13581	880	Prkce,Tnr,Nlgn2,Crhr1	29340,25567,117096,58959
GO:0007216	0.0250689542173607	0.995806967573804	4	12	G-protein coupled glutamate receptor signaling pathway	BP	13581	880	Grm7,Grm5,Grik3,Homer1	81672,24418,298521,29546
GO:0014897	0.0250840422589063	0.989682417217404	11	78	striated muscle hypertrophy	BP	13581	880	Prkca,Gsk3b,Akap6,Mef2a,Atp2a2,Ar,Foxo1,Map2k4,Tiam1,Gsk3a,Ppp3ca	24680,84027,64553,309957,29693,24208,84482,287398,304109,50686,24674
GO:0051937	0.0252851059117668	0.990628167067614	9	69	catecholamine transport	BP	13581	880	Chrnb2,Abat,Htr1b,Cadps,Grk2,Chrm5,Syt7,Crhr1,Htr2a	54239,81632,25075,26989,25238,53949,59267,58959,29595
GO:0014070	0.0257198416956157	0.980556390701054	93	1116	response to organic cyclic compound	BP	13581	880	Gabrb2,Prkce,Foxo3,Rbfox2,Erbb4,Prkca,Ppargc1a,Pten,Prkacb,Chrnb2,Adgrl3,Gabrb3,Rnf4,Gsk3b,Actr2,Hcn1,Abat,Mapk1,Ctnnb1,Pde4d,Epha5,Csnk1a1,Htr1b,Nos1,Akap6,Paqr8,LOC100909750,Arnt2,Adar,Slc8a1,Thrap3,Nr2c2,Grin2a,Mfn2,Kras,Hcn2,Kcnj10,Dpysl2,Abhd2,Pak3,Tacr1,Prkar2a,Nr3c2,Grk2,Gria1,Kcnma1,Acvr1c,Ncam1,Htr5a,Gabrg2,Hcfc1,Hk1,Nedd4,Ireb2,Stxbp1,Med14,Hsp90aa1,Dnm1l,Ube3a,Ube2i,Map1b,Stat5b,Crebrf…	25451,29340,294515,362950,59323,24680,83516,50557,293508,54239,170641,24922,29274,84027,289820,84390,81632,116590,84353,24627,79208,113927,25075,24598,64553,316275,311860,25243,81635,29715,313591,50659,24409,64476,24525,114244,29718,25416,293050,29433,24807,29699,25672,25238,50592,83731,245921,24586,25689,29709,363519,25058,25489,64831,25558,317343,299331,114114,361585,25573,29456,25126,303016,15…
GO:0051592	0.0257419484136098	0.987321719443053	16	133	response to calcium ion	BP	13581	880	Nlgn1,Hcn1,Actg1,Grin2a,Mfn2,Nrxn1,Kcnma1,Slc25a23,Itpkb,Mef2a,Add1,Syt7,Syt9,Egfr,Homer1,Ppp3ca	116647,84390,287876,24409,64476,60391,83731,301113,54260,309957,24170,59267,60564,24329,29546,24674
GO:0033043	0.0258828624564063	0.980643437144182	86	979	regulation of organelle organization	BP	13581	880	Pip4k2b,Opa1,Prkce,Trim37,Nckap1,Ehd3,Ppm1e,Crk,Cdk5r1,Tom1l2,Ppp1r9a,Ppargc1a,Abi2,Smcr8,Vps41,Asap1,Mief1,Rnf4,Gsk3b,Slk,Actr2,Mapk1,Ctnnb1,Tbc1d5,Epha5,Rac1,Add2,Tnks,Rabgap1,Nos1,Mapk9,LOC102555167,Pafah1b1,LOC100909750,Setd7,Cyld,Gas2l1,Sptb,Prex1,Rabgap1l,Mfn2,Rbsn,Pak3,Rb1,Tacr1,Katnbl1,Dync1li1,Cdc27,Ttbk2,Rims1,Stxbp6,Grb2,Tmem33,Tbc1d7,Arrb1,Map1a,Terf2,Stxbp1,Ank1,Surf4,Add1,Dnm1l,Prka…	89812,171116,29340,360592,58823,192249,360593,54245,116671,360537,84685,83516,286928,497918,306991,314961,315141,29274,84027,54308,289820,116590,84353,501088,79208,363875,24171,290794,311911,24598,50658,100126191,83572,311860,689954,312937,360973,314251,311647,304914,64476,312562,29433,24708,24807,691543,252902,360643,311349,84556,362734,81504,59303,361227,25387,25152,361403,25558,306570,619346,2…
GO:1902108	0.026002185474234	0.993755487023098	5	32	regulation of mitochondrial membrane permeability involved in apoptotic process	BP	13581	880	Gsk3b,Atf2,Camk2a,Them4,Gsk3a	84027,81647,25400,361992,50686
GO:0014063	0.0260333177238607	0.998561471667642	2	5	negative regulation of serotonin secretion	BP	13581	880	Htr1b,Htr7	25075,65032
GO:0051823	0.0260767566974776	0.997048677617269	3	8	regulation of synapse structural plasticity	BP	13581	880	Frmpd4,Ppp1r9a,Ncan	302656,84685,58982
GO:0061564	0.0262417774603233	0.98254456537027	44	412	axon development	BP	13581	880	Nlgn3,Dcc,Prkca,Cdk5r1,Trpc5,Pten,Chrnb2,Ttl,Gsk3b,Slitrk3,Epha5,Rac1,Adcy1,Tnr,Pafah1b1,LOC100909750,Dpysl2,Pak3,Ncam2,Stk24,Bmpr2,Flrt2,Ncam1,Robo1,Stxbp1,Klf7,Slitrk5,Enah,Unc5d,Map1b,Golga4,Alcam,Rxra,Sema7a,Kif5a,Lrp4,Kalrn,Tiam1,Epha7,Ptk2,Ntn1,Sipa1l1,Scn1b,Nr2e1	171297,25311,24680,116671,140933,50557,54239,171572,84027,310519,79208,363875,305509,25567,83572,311860,25416,29433,288280,361092,140590,299236,24586,58946,25558,363243,306152,360891,306534,29456,501069,79559,25271,315711,314906,83469,84009,304109,171287,25614,114523,246212,29686,684085
GO:0031338	0.0263073362392209	0.991075314484862	8	44	regulation of vesicle fusion	BP	13581	880	Vps41,Tbc1d5,Rabgap1,Rabgap1l,Rims1,Stxbp6,Stxbp1,Tbc1d14	306991,501088,311911,304914,84556,362734,25558,360956
GO:0046498	0.0264899091918523	0.996605705938064	3	12	S-adenosylhomocysteine metabolic process	BP	13581	880	Ahcyl2,Pcmt1,Icmt	312192,25604,170818
GO:0034101	0.0265172949354026	0.98801032616382	13	104	erythrocyte homeostasis	BP	13581	880	Foxo3,Rbfox2,Gas2l1,Adar,Acvr1b,Rb1,Ireb2,Ank1,Add1,Stat5b,Klf13,Fam210b,Acvr2a	294515,362950,360973,81635,29381,24708,64831,306570,24170,25126,499171,296408,29263
GO:0048512	0.0265631249313292	0.991535261048346	7	53	circadian behavior	BP	13581	880	Pten,Chrnb2,Nlgn1,Kcnma1,Mapk10,Btbd9,Htr7	50557,54239,116647,83731,25272,294318,65032
GO:0060371	0.0265795914063073	0.996969074091681	3	8	regulation of atrial cardiac muscle cell membrane depolarization	BP	13581	880	Scn2b,Scn3b,Scn1b	25349,245956,29686
GO:0051490	0.0268444751274685	0.998693509449886	2	4	negative regulation of filopodium assembly	BP	13581	880	Nrxn1,Rab3ip	60391,29885
GO:0002029	0.0269594538863694	0.993603298919887	5	26	desensitization of G-protein coupled receptor protein signaling pathway	BP	13581	880	Grk3,Htr1b,Grm5,Grk2,Arrb1	25372,25075,24418,25238,25387
GO:0022401	0.0269594538863694	0.993603298919887	5	26	negative adaptation of signaling pathway	BP	13581	880	Grk3,Htr1b,Grm5,Grk2,Arrb1	25372,25075,24418,25238,25387
GO:0097338	0.0269844964951927	0.998682946350184	2	4	response to clozapine	BP	13581	880	Prkacb,Prkar2a	293508,29699
GO:0000165	0.0271190090393361	0.980824177050821	59	661	MAPK cascade	BP	13581	880	Prkce,Dcc,Erbb4,Prkca,Crk,Spred1,Pten,Fgf14,Dusp8,Gsk3b,Mapk1,Ctnnb1,Kidins220,Hipk3,Fem1a,Ppm1l,Mapk9,Pafah1b1,LOC100909750,Itch,Nr2c2,Grm5,Ndst1,Kras,Nrxn1,Pak3,Stk24,Brap,Grb2,Robo1,Arrb1,Ash1l,Itpkb,Mapk10,Mef2a,Ptpn1,Frs2,Gba,Mapk4,Dusp16,Fktn,Ar,Sema7a,Foxo1,Ksr1,Ptprj,Map2k4,Tiam1,Nbr1,Timp2,Egfr,Epha7,Ptk2,Dusp4,Magi3,Dstyk,Htr2a,Sstr4,Dlg1	29340,25311,59323,24680,54245,296072,50557,63851,361679,84027,116590,84353,116478,83617,316131,310506,50658,83572,311860,311567,50659,24418,29633,24525,60391,29433,361092,687346,81504,58946,25387,310638,54260,25272,309957,24697,314850,684536,54268,297682,362520,24208,315711,84482,360573,29645,287398,304109,303554,29543,24329,171287,25614,60587,245903,304791,29595,25555,25252
GO:0043502	0.0271220497303314	0.988692300571152	11	80	regulation of muscle adaptation	BP	13581	880	Prkca,Ppargc1a,Gsk3b,Akap6,Nedd4,Mef2a,Atp2a2,Foxo1,Gsk3a,Oga,Ppp3ca	24680,83516,84027,64553,25489,309957,29693,84482,50686,154968,24674
GO:0019233	0.0271948731483745	0.986862040115449	15	124	sensory perception of pain	BP	13581	880	Chrnb2,Mapk1,Nos1,Dlg2,Grin2a,Kcnj10,Tacr1,Ncam1,Nlgn2,Arrb1,Htr7,Oprd1,Scn3b,Htr2a,Mme	54239,116590,24598,64053,24409,29718,24807,24586,117096,25387,65032,24613,245956,29595,24590
GO:0014896	0.0273073720124624	0.988602962042027	11	80	muscle hypertrophy	BP	13581	880	Prkca,Gsk3b,Akap6,Mef2a,Atp2a2,Ar,Foxo1,Map2k4,Tiam1,Gsk3a,Ppp3ca	24680,84027,64553,309957,29693,24208,84482,287398,304109,50686,24674
GO:1902065	0.0273557415570252	0.994914685756403	4	17	response to L-glutamate	BP	13581	880	Opa1,Gsk3b,Hcn1,Mfn2	171116,84027,84390,64476
GO:1901300	0.0274115502828013	0.998650538256259	2	4	positive regulation of hydrogen peroxide-mediated programmed cell death	BP	13581	880	Foxo3,LOC100909750	294515,311860
GO:0051259	0.0276592196733892	0.981472233632583	44	494	protein oligomerization	BP	13581	880	Opa1,Letm1,Kcnab2,Ehd3,Gnaq,Gnb1,Akap2,Gna11,Chrnb2,11-Sep,Magi2,Nlgn1,Hcn1,Ctnnb1,Nacc1,Nacc2,Ikzf5,Grin2a,Nrxn1,Kcnj10,Prkar2a,Dync1li1,Kcnma1,Atl3,Grb2,Kctd7,Dnm1l,St13,Gba,Irs1,Kcnj12,Apaf1,Rxra,Camk2g,Kcnf1,Kcns2,Ar,Dpysl3,Lrp4,Kcng3,Kcng1,Nbr1,Oprd1,Kcnj2	171116,305457,29738,192249,81666,24400,298024,81662,54239,305227,113970,116647,84390,84353,171454,296583,309031,24409,60391,29718,29699,252902,83731,309187,81504,688993,114114,81800,684536,25467,117052,78963,25271,171140,298908,66022,24208,25418,83469,171011,296395,303554,24613,29712
GO:0010800	0.0276735781124349	0.993491558564343	5	23	positive regulation of peptidyl-threonine phosphorylation	BP	13581	880	Trpc5,Gsk3b,Mapk1,Wnk3,Gsk3a	140933,84027,116590,317420,50686
GO:0010828	0.0276833111301698	0.990415493970487	8	50	positive regulation of glucose transport	BP	13581	880	Opa1,Erbb4,Mfn2,Pik3r3,Crebl2,Osbpl8,Irs1,Oga	171116,59323,64476,60664,362453,314824,25467,154968
GO:0060192	0.0278219116321807	0.996436425340983	3	11	negative regulation of lipase activity	BP	13581	880	Sort1,LOC100909750,Bicd1	83576,311860,362466
GO:0034393	0.0281932465866272	0.99823601765843	2	6	positive regulation of smooth muscle cell apoptotic process	BP	13581	880	Arrb1,Map2k4	25387,287398
GO:0038002	0.028216279685234	1	1	1	endocrine signaling	BP	13581	880	Kras	24525
GO:0030252	0.0283354512256797	0.994674138610022	4	17	growth hormone secretion	BP	13581	880	Selenot,Kalrn,Oga,Arhgef7	365802,84009,154968,114559
GO:0009653	0.0283388801536371	0.977051017945363	171	2016	anatomical structure morphogenesis	BP	13581	880	Abr,Opa1,Myo5a,Foxo3,Nckap1,Rbfox2,Nlgn3,Gnaq,Dcc,Pacsin1,Erbb4,Prkca,Csnk1g3,Crk,Fem1b,Cdk5r1,Spred1,Trpc5,Ppp1r9a,Ppargc1a,Pten,Opa3,Adgrb3,Prkacb,Jade2,Chrnb2,Palm2,Lin7c,Mief1,Nlgn1,Ttl,Pik3cb,Gsk3b,Actr2,Hcn1,Fry,Slitrk3,Mapk1,Smarcc1,Ctnnb1,Chst11,Mtdh,Atf2,Kidins220,Zfp281,Pbx1,Epha5,Rac1,Csnk1a1,Nup50,Adcy1,Tnr,Ttc3,Actg1,Mapk9,Pdzd8,Pafah1b1,LOC100909750,Cadm1,Mpp5,Foxk1,Slc8a1,Akt3,Vldl…	287537,171116,25017,294515,58823,362950,171297,81666,25311,29704,59323,24680,64823,54245,315745,116671,296072,140933,84685,83516,50557,308409,301309,293508,303113,54239,103692368,60442,315141,116647,171572,85243,84027,289820,84390,304244,310519,116590,301020,84353,314694,170910,81647,116478,305083,304947,79208,363875,113927,25497,305509,25567,360702,287876,50658,308000,83572,311860,363058,314259,…
GO:0032768	0.0283601384389977	0.991894993717369	6	39	regulation of monooxygenase activity	BP	13581	880	Gsk3b,Kras,Terf2,Gla,Egfr,Acvr2a	84027,24525,361403,363494,24329,29263
GO:0033962	0.0284269773665484	0.994775293140164	4	15	cytoplasmic mRNA processing body assembly	BP	13581	880	Ddx6,Cnot6l,Cnot6,Cnot1	500988,360917,287249,291841
GO:0071108	0.0286254408626651	0.993249843593617	5	22	protein K48-linked deubiquitination	BP	13581	880	Usp5,Cyld,Vcpip1,Bap1,Atxn3	297593,312937,286761,306257,60331
GO:0048675	0.0287920380160227	0.986091194034243	15	105	axon extension	BP	13581	880	Nlgn3,Cdk5r1,Trpc5,Ttl,Gsk3b,Tnr,Pafah1b1,LOC100909750,Dpysl2,Bmpr2,Map1b,Golga4,Alcam,Sema7a,Ntn1	171297,116671,140933,171572,84027,25567,83572,311860,25416,140590,29456,501069,79559,315711,114523
GO:1990403	0.0289720931208786	0.996434501773226	3	9	embryonic brain development	BP	13581	880	Ctnnb1,Ttbk2,Ahi1	84353,311349,308923
GO:0043434	0.0290508290987298	0.980765355437581	41	452	response to peptide hormone	BP	13581	880	Opa1,Myo5a,Pdpk1,Prkca,Crk,Pten,Pdk2,Gsk3b,Smarcc1,Ctnnb1,Sort1,Pcyt1b,Nos1,Nucks1,Eif4ebp2,Akt3,Vldlr,Hdac9,Mfn2,Kras,Insig2,Gria1,Pik3r3,Acvr1c,Grb2,Sesn3,Ptpn1,Lpin1,Map1b,Stat5b,Osbpl8,Irs1,Atp2a2,Rxra,Ar,Foxo1,Crhr1,Camk2a,Alas1,Gsk3a,Ptk2	171116,25017,81745,24680,54245,50557,81530,84027,301020,84353,83576,286936,24598,64709,361845,29414,25696,687001,64476,24525,288985,50592,60664,245921,81504,315427,24697,313977,29456,25126,314824,25467,29693,25271,24208,84482,58959,25400,65155,50686,25614
GO:0050770	0.0291312995975576	0.983990250219127	21	164	regulation of axonogenesis	BP	13581	880	Cdk5r1,Trpc5,Pten,Ttl,Gsk3b,Tnr,Pafah1b1,LOC100909750,Dpysl2,Pak3,Bmpr2,Robo1,Map1b,Golga4,Sema7a,Lrp4,Tiam1,Epha7,Ptk2,Ntn1,Sipa1l1	116671,140933,50557,171572,84027,25567,83572,311860,25416,29433,140590,58946,29456,501069,315711,83469,304109,171287,25614,114523,246212
GO:0018377	0.0291870019334713	0.998283508821587	2	5	protein myristoylation	BP	13581	880	Ppm1a,Nmt1	24666,259274
GO:0010608	0.0293976207250738	0.981623990121971	32	328	posttranscriptional regulation of gene expression	BP	13581	880	Foxo3,Prkca,Uhmk1,Mapk1,Ogfod1,Eif2ak1,Larp4b,Nacc2,Eif4ebp2,Hnrnpr,Adar,Thrap3,Purb,Grm5,Ddx6,Caprin1,Tnrc6b,Ireb2,Habp4,Aars,Smg7,Rxra,Cnot6l,Khsrp,Egfr,Dph6,Cnot6,Gemin5,Ppp3ca,Ythdf3,Cnot1,Angel2	294515,24680,246332,116590,307657,27137,307070,296583,361845,319110,81635,313591,498407,24418,500988,362173,192178,64831,361196,292023,360855,25271,360917,171137,24329,362191,287249,691231,24674,361920,291841,305035
GO:0071867	0.0297992187016936	0.990456952181024	7	41	response to monoamine	BP	13581	880	Ppargc1a,Gsk3b,Mapk1,Pde4d,Nos1,Akap6,LOC100909750	83516,84027,116590,24627,24598,64553,311860
GO:0045040	0.0298629959321546	0.99822162882529	2	5	protein import into mitochondrial outer membrane	BP	13581	880	Hspa4,Hsp90aa1	266759,299331
GO:0044790	0.0301735886591164	1	1	1	negative regulation by host of viral release from host cell	BP	13581	880	Vapb	60431
GO:0046725	0.0301735886591164	1	1	1	negative regulation by virus of viral protein levels in host cell	BP	13581	880	Vapb	60431
GO:0043501	0.0304846740767399	0.992526357165639	5	26	skeletal muscle adaptation	BP	13581	880	Ppargc1a,Ireb2,Atp2a2,Ar,Ppp3ca	83516,64831,29693,24208,24674
GO:0035542	0.0307010139278449	0.996134253542154	3	9	regulation of SNARE complex assembly	BP	13581	880	Vps41,Stxbp6,Stxbp1	306991,362734,25558
GO:1901068	0.0307576268907574	0.991081119332256	6	37	guanosine-containing compound metabolic process	BP	13581	880	Opa1,Gtpbp1,Dlg2,Ak4,Dlgap2,Dlg1	171116,300077,64053,29223,116681,25252
GO:0061387	0.0307823125264027	0.985397811843303	14	101	regulation of extent of cell growth	BP	13581	880	Cdk5r1,Trpc5,Ttl,Gsk3b,Tnr,Pafah1b1,LOC100909750,Dpysl2,Bmpr2,Map1b,Golga4,Sema7a,Epha7,Ntn1	116671,140933,171572,84027,25567,83572,311860,25416,140590,29456,501069,315711,171287,114523
GO:0044070	0.0311088233293534	0.985157764527702	14	111	regulation of anion transport	BP	13581	880	Prkca,Lrrc8a,Grm7,Abat,Clcn3,Mapk9,Grm5,Dpysl2,Hk1,Stxbp1,Sv2a,Clcn4,Clcn5,Lrrc8b	24680,311846,81672,81632,84360,50658,24418,25416,25058,25558,117559,60586,25749,305135
GO:0021794	0.0312587474576779	0.993883289834199	4	18	thalamus development	BP	13581	880	LOC103693780,Chrnb2,Ncam1,Kif5a	360975,54239,24586,314906
GO:0042756	0.0312765226813701	0.99565579822242	3	13	drinking behavior	BP	13581	880	Htr1b,Tacr1,Mmp17	25075,24807,288626
GO:0099640	0.0313749997256966	0.998336265706753	2	4	axo-dendritic protein transport	BP	13581	880	Myo5a,Kif3a	25017,84392
GO:1903078	0.0316901669847867	0.989657896225879	7	44	positive regulation of protein localization to plasma membrane	BP	13581	880	Myo5a,Pdpk1,Dpp10,Wnk3,Nrxn1,Egfr,Dlg1	25017,81745,363972,317420,60391,24329,25252
GO:0033002	0.0319198383577881	0.982466173383678	20	185	muscle cell proliferation	BP	13581	880	Gnaq,Erbb4,Prkca,Ppargc1a,Pten,Gsk3b,Ctnnb1,Pde4d,Htr1b,Mfn2,Tacr1,Ncam1,Rbpj,Prkar1a,Stat5b,Rxra,Pde1a,Kalrn,Egfr,Ptk2	81666,59323,24680,83516,50557,84027,84353,24627,25075,64476,24807,24586,679028,25725,25126,25271,81529,84009,24329,25614
GO:0097116	0.0319222640736047	0.998775504718992	2	3	gephyrin clustering involved in postsynaptic density assembly	BP	13581	880	Nrxn1,Nlgn2	60391,117096
GO:0023058	0.0322921052615735	0.991893348007838	5	28	adaptation of signaling pathway	BP	13581	880	Grk3,Htr1b,Grm5,Grk2,Arrb1	25372,25075,24418,25238,25387
GO:0018103	0.0323490502297429	0.998749866005175	2	3	protein C-linked glycosylation	BP	13581	880	Dpy19l4,Dpy19l3	297824,308519
GO:0018211	0.0323490502297429	0.998749866005175	2	3	peptidyl-tryptophan modification	BP	13581	880	Dpy19l4,Dpy19l3	297824,308519
GO:0018317	0.0323490502297429	0.998749866005175	2	3	protein C-linked glycosylation via tryptophan	BP	13581	880	Dpy19l4,Dpy19l3	297824,308519
GO:0018406	0.0323490502297429	0.998749866005175	2	3	protein C-linked glycosylation via 2'-alpha-mannosyl-L-tryptophan	BP	13581	880	Dpy19l4,Dpy19l3	297824,308519
GO:0050779	0.0324294992213092	0.993639491286866	4	17	RNA destabilization	BP	13581	880	Hnrnpr,Cnot6l,Khsrp,Ythdf3	319110,360917,171137,361920
GO:0016188	0.0324766816821745	0.995685655255029	3	10	synaptic vesicle maturation	BP	13581	880	Clcn3,Zdhhc15,Stxbp1	84360,317235,25558
GO:0043500	0.0325234776252082	0.985394963385691	12	96	muscle adaptation	BP	13581	880	Prkca,Ppargc1a,Gsk3b,Akap6,Ireb2,Mef2a,Atp2a2,Ar,Foxo1,Gsk3a,Oga,Ppp3ca	24680,83516,84027,64553,64831,309957,29693,24208,84482,50686,154968,24674
GO:0015808	0.0325316081297156	0.997969634659962	2	5	L-alanine transport	BP	13581	880	Slc36a1,Slc36a4	155205,315439
GO:0045773	0.0325384539751114	0.988432403425911	8	47	positive regulation of axon extension	BP	13581	880	Trpc5,Gsk3b,Pafah1b1,Bmpr2,Map1b,Golga4,Sema7a,Ntn1	140933,84027,83572,140590,29456,501069,315711,114523
GO:0071478	0.0325812014505368	0.983849161582339	15	132	cellular response to radiation	BP	13581	880	Rnf4,Nucks1,Mapk9,Ddb1,Mfn2,Yy1,Grb2,Nedd4,Irs1,Cul4b,N4bp1,Ints7,Elk1,Tent2,Mme	29274,64709,50658,64470,64476,24919,81504,25489,25467,302502,291921,289382,314436,361878,24590
GO:0051952	0.0327031645842019	0.98587620156137	11	90	regulation of amine transport	BP	13581	880	Chrnb2,Grm7,Abat,Htr1b,Dpysl2,Grk2,Stxbp1,Syt7,Sv2a,Crhr1,Htr2a	54239,81672,81632,25075,25416,25238,25558,59267,117559,58959,29595
GO:0007320	0.0328899527254364	0.995501254255538	3	11	insemination	BP	13581	880	Dnm3,Tacr1,Acvr2a	171574,24807,29263
GO:0034333	0.0330362180873125	0.986532533648344	10	66	adherens junction assembly	BP	13581	880	Pdpk1,Pten,Slk,Ctnnb1,Rac1,LOC100909750,Ppm1f,Ptprj,Ptk2,Arhgef7	81745,50557,54308,84353,363875,311860,287931,29645,25614,114559
GO:0007045	0.0334077336227475	0.987126778425012	9	58	cell-substrate adherens junction assembly	BP	13581	880	Pdpk1,Pten,Slk,Rac1,LOC100909750,Ppm1f,Ptprj,Ptk2,Arhgef7	81745,50557,54308,363875,311860,287931,29645,25614,114559
GO:0048041	0.0334077336227475	0.987126778425012	9	58	focal adhesion assembly	BP	13581	880	Pdpk1,Pten,Slk,Rac1,LOC100909750,Ppm1f,Ptprj,Ptk2,Arhgef7	81745,50557,54308,363875,311860,287931,29645,25614,114559
GO:0030218	0.0337906590947706	0.98474596114034	12	95	erythrocyte differentiation	BP	13581	880	Foxo3,Rbfox2,Gas2l1,Adar,Acvr1b,Rb1,Ank1,Add1,Stat5b,Klf13,Fam210b,Acvr2a	294515,362950,360973,81635,29381,24708,306570,24170,25126,499171,296408,29263
GO:0016578	0.0338355060142303	0.993273637148243	4	17	histone deubiquitination	BP	13581	880	Usp22,Usp15,Usp7,Bap1	303201,171329,360471,306257
GO:0001927	0.0340808662224402	0.998108104382687	2	4	exocyst assembly	BP	13581	880	Exoc8,Ncam1	245709,24586
GO:0050433	0.0343881029834167	0.988459057246398	7	51	regulation of catecholamine secretion	BP	13581	880	Chrnb2,Abat,Htr1b,Grk2,Syt7,Crhr1,Htr2a	54239,81632,25075,25238,59267,58959,29595
GO:0060075	0.0345269715983288	0.997773337594118	2	5	regulation of resting membrane potential	BP	13581	880	Kcnj10,Nalcn	29718,266760
GO:0007618	0.0346727220704548	0.988465481744699	7	44	mating	BP	13581	880	Pten,Abat,Dnm3,Tacr1,Aplp2,Ar,Acvr2a	50557,81632,171574,24807,64312,24208,29263
GO:0044265	0.0346915904015288	0.974701701753741	65	761	cellular macromolecule catabolic process	BP	13581	880	Usp22,Ppp2r5c,Pten,6-Mar,Wwp1,Stt3b,Etf1,Rnf4,Gsk3b,Smarcc1,Csnk1a1,Ube2j1,Gtpbp1,Usp5,Zmpste24,Ttc3,Usp12,Pcyox1,Ddb1,Itch,Usp15,Cyld,Edem3,Hnrnpr,Thrap3,Rnf38,Klhl11,Tnrc6b,Btbd3,Arrb1,Wac,Nedd4,Nub1,Nhlrc1,Spopl,Ube3a,Cacul1,Btbd9,Ube2i,Rnf11l1,Rnf180,Gba,Dlgap1,Smg7,Cul4b,N4bp1,Apaf1,Btrc,Arih1,Usp7,Cnot6l,Tatdn2,Rnf185,Khsrp,Bap1,Cnot6,Gsk3a,Ptk2,Ythdf3,Usp1,Cnot1,Tent2,Angel2,Nedd4l,Atxn3	303201,691318,50557,294862,297930,363160,307503,29274,84027,301020,113927,297961,300077,297593,313564,360702,360763,246302,64470,311567,171329,312937,289085,319110,313591,171501,287706,192178,311462,25387,307029,25489,296731,364682,296532,361585,365493,294318,25573,100364162,685384,684536,65040,360855,302502,291921,78963,361765,300756,360471,360917,500295,360967,171137,306257,287249,50686,25614,3…
GO:0070842	0.0350548269671652	0.998023352031731	2	4	aggresome assembly	BP	13581	880	Trim37,Dlgap1	360592,65040
GO:0007622	0.0352312196436503	0.98805895306007	7	55	rhythmic behavior	BP	13581	880	Pten,Chrnb2,Nlgn1,Kcnma1,Mapk10,Btbd9,Htr7	50557,54239,116647,83731,25272,294318,65032
GO:1900244	0.0353562787831102	0.997689809617514	2	5	positive regulation of synaptic vesicle endocytosis	BP	13581	880	Nlgn1,Dnm1l	116647,114114
GO:0007585	0.0353885436528948	0.988175680232425	7	44	respiratory gaseous exchange	BP	13581	880	Man1a2,Nlgn3,Nlgn1,Chst11,Ndst1,Nlgn2,Fto	295319,171297,116647,314694,29633,117096,291905
GO:0009443	0.0355706098315911	1	1	1	pyridoxal 5'-phosphate salvage	BP	13581	880	Pdxk	83578
GO:0002182	0.0355742909121021	0.997667663928774	2	5	cytoplasmic translational elongation	BP	13581	880	Aars,Dph6	292023,362191
GO:1900247	0.0355742909121021	0.997667663928774	2	5	regulation of cytoplasmic translational elongation	BP	13581	880	Aars,Dph6	292023,362191
GO:0035268	0.0355751970259697	0.992747038151679	4	18	protein mannosylation	BP	13581	880	Large1,Dpy19l4,Fktn,Dpy19l3	361368,297824,362520,308519
GO:0032271	0.0360924542821381	0.980613321230579	18	161	regulation of protein polymerization	BP	13581	880	Prkce,Nckap1,Ppp1r9a,Abi2,Actr2,Rac1,Add2,LOC100909750,Sptb,Prex1,Pak3,Grb2,Add1,Map1b,Gda,Ap1ar,Mlst8,Dlg1	29340,58823,84685,286928,289820,363875,24171,311860,314251,311647,29433,81504,24170,29456,83585,362037,64226,25252
GO:0006778	0.0362611379414602	0.99054261382529	5	30	porphyrin-containing compound metabolic process	BP	13581	880	Eif2ak1,Sptb,Ireb2,Ank1,Alas1	27137,314251,64831,306570,65155
GO:0090102	0.0363446494846738	0.986732250491887	8	50	cochlea development	BP	13581	880	Gabrb2,Opa1,Gabrb3,Rac1,Pafah1b1,Sobp,Pou3f4,Slc17a8	25451,171116,24922,363875,83572,309860,29589,266767
GO:0021953	0.0365580522281732	0.98001662270643	19	159	central nervous system neuron differentiation	BP	13581	880	Gnaq,Dcc,Erbb4,Prkca,Pten,LOC103693780,Chrnb2,Ctnnb1,Rac1,Pafah1b1,Nrxn1,Mdga1,Robo1,Grid2,Unc5d,Pou3f4,Ptk2,Scn1b,Nr2e1	81666,25311,59323,24680,50557,360975,54239,84353,363875,83572,60391,309659,58946,79220,306534,29589,25614,29686,684085
GO:1901214	0.0366289765347231	0.977227020556523	29	301	regulation of neuron death	BP	13581	880	Gabrb2,Foxo3,Dnajc5,Pdpk1,Dcc,Cdk5r1,Ppargc1a,Gabrb3,Itsn1,Gsk3b,Ctnnb1,Atf2,Snrk,Nos1,LOC100909750,Mfn2,Kras,Pak3,Kcnma1,Grid2,Stxbp1,Aars,Gba,Ppp1r13b,Crhr1,Map2k4,Epha7,Gsk3a,Elk1	25451,294515,79130,81745,25311,116671,83516,24922,29491,84027,84353,81647,170837,24598,311860,64476,24525,29433,83731,79220,25558,292023,684536,314465,58959,287398,171287,50686,314436
GO:0071383	0.0366709383708813	0.978108124942588	25	244	cellular response to steroid hormone stimulus	BP	13581	880	Foxo3,Rbfox2,Paqr8,Thrap3,Nr2c2,Mfn2,Hcn2,Abhd2,Nr3c2,Nedd4,Med14,Ube3a,Ube2i,Crebrf,Hey1,Atp2b1,Rxra,Ar,Foxo1,Klf9,Bmi1,Egfr,Sstr4,Cnot1,Nr2e1	294515,362950,316275,313591,50659,64476,114244,293050,25672,25489,317343,361585,25573,303016,155437,29598,25271,24208,84482,117560,307151,24329,25555,291841,684085
GO:0006941	0.0366784399414369	0.981097843189646	16	137	striated muscle contraction	BP	13581	880	Scn2b,Ehd3,Pde4d,Nos1,Akap6,Slc8a1,Grk2,Hsp90aa1,Atp2a2,Gpd1l,Homer1,Kcnj2,Scn3b,Scn1b,Dlg1,Nedd4l	25349,192249,24627,24598,64553,29715,25238,299331,29693,363159,29546,29712,245956,29686,25252,291553
GO:0098885	0.0368065509987418	0.998470406995677	2	3	modification of postsynaptic actin cytoskeleton	BP	13581	880	Kalrn,Tiam1	84009,304109
GO:0044829	0.0368219660953443	0.997192616729459	2	7	positive regulation by host of viral genome replication	BP	13581	880	Vapb,Nucks1	60431,64709
GO:0014041	0.0369157047648572	0.994714142692123	3	11	regulation of neuron maturation	BP	13581	880	Opa1,Gsk3b,Rac1	171116,84027,363875
GO:0006498	0.0372261521773956	0.997288447891952	2	6	N-terminal protein lipidation	BP	13581	880	Ppm1a,Nmt1	24666,259274
GO:0016024	0.0374395323519768	0.997264304274158	2	6	CDP-diacylglycerol biosynthetic process	BP	13581	880	Cds2,Cds1	114101,81925
GO:0035616	0.0375070772105348	0.997803927794923	2	4	histone H2B conserved C-terminal lysine deubiquitination	BP	13581	880	Usp15,Usp7	171329,360471
GO:0001820	0.0376479308130739	0.994300763074291	3	14	serotonin secretion	BP	13581	880	Htr1b,Htr1a,Htr7	25075,24473,65032
GO:0071453	0.0378425073837634	0.979527544047046	18	169	cellular response to oxygen levels	BP	13581	880	Opa1,Prkce,Foxo3,Gnb1,Ppargc1a,Pten,Mief1,Ero1a,Slc8a1,Vldlr,Mfn2,Ireb2,Rbpj,Pcmt1,Dnm1l,Atp6v1a,Foxo1,Oprd1	171116,29340,294515,24400,83516,50557,315141,171562,29715,25696,64476,64831,679028,25604,114114,685232,84482,24613
GO:0061944	0.037895410929504	1	1	1	negative regulation of protein K48-linked ubiquitination	BP	13581	880	Trim44	362172
GO:0044257	0.0379352625188992	0.973385724955144	50	569	cellular protein catabolic process	BP	13581	880	Usp22,Ppp2r5c,Pten,6-Mar,Wwp1,Stt3b,Rnf4,Gsk3b,Smarcc1,Csnk1a1,Ube2j1,Usp5,Zmpste24,Ttc3,Usp12,Pcyox1,Ddb1,Itch,Usp15,Cyld,Edem3,Rnf38,Klhl11,Btbd3,Arrb1,Wac,Nedd4,Nub1,Nhlrc1,Spopl,Ube3a,Cacul1,Btbd9,Ube2i,Rnf11l1,Rnf180,Gba,Dlgap1,Cul4b,N4bp1,Btrc,Arih1,Usp7,Rnf185,Bap1,Gsk3a,Ptk2,Usp1,Nedd4l,Atxn3	303201,691318,50557,294862,297930,363160,29274,84027,301020,113927,297961,297593,313564,360702,360763,246302,64470,311567,171329,312937,289085,171501,287706,311462,25387,307029,25489,296731,364682,296532,361585,365493,294318,25573,100364162,685384,684536,65040,302502,291921,361765,300756,360471,360967,306257,50686,25614,313387,291553,60331
GO:0009154	0.0379982694271162	0.990032288235312	5	28	purine ribonucleotide catabolic process	BP	13581	880	Pde4d,Arrb1,Pde1a,Pde4a,Pde10a	24627,25387,81529,25638,63885
GO:0007568	0.0381127212094205	0.97495711262043	36	394	aging	BP	13581	880	Opa1,Foxo3,Prkca,Grk3,Ppp1r9a,Ppargc1a,Pten,Gsk3b,Hcn1,Abat,Pde4d,Mnt,Nos1,LOC100909750,Ero1a,Grm5,Kras,Hcn2,Grk2,Kcnma1,Ncam1,Grb2,Ireb2,Terf2,Pcmt1,Irs1,Atp2b1,Apaf1,Rxra,Dnaja3,Timp2,Gsk3a,Polg,Oga,Htr2a,Mme	171116,294515,24680,25372,84685,83516,50557,84027,84390,81632,24627,287521,24598,311860,171562,24418,24525,114244,25238,83731,24586,81504,64831,361403,25604,25467,29598,78963,25271,360481,29543,50686,85472,154968,29595,24590
GO:0021543	0.0381967797608174	0.977984367412649	22	196	pallium development	BP	13581	880	Cdk5r1,Pten,LOC103693780,Gsk3b,Ctnnb1,Epha5,Rac1,Pafah1b1,Vldlr,Grin2a,Mdga1,Acvr1c,Htr5a,Robo1,Btbd3,Afdn,Kif3a,Kif5a,Egfr,Tacc1,Nr2e1,Tent2	116671,50557,360975,84027,84353,79208,363875,83572,25696,24409,309659,245921,25689,58946,311462,26955,84392,314906,24329,306562,684085,361878
GO:0006984	0.0385147305930708	0.989789328838935	5	30	ER-nucleus signaling pathway	BP	13581	880	Gsk3b,Insig2,Tmem33,Ptpn1,Atp2a2	84027,288985,59303,24697,29693
GO:0048469	0.0385500428296364	0.979967169694951	16	145	cell maturation	BP	13581	880	Opa1,Foxo3,Gnaq,Fem1b,Adgrb3,Nlgn1,Gsk3b,Ctnnb1,Rac1,Dlg2,Nrxn1,Abhd2,Rb1,Kcnma1,Ntn4,Rfx3	171116,294515,81666,315745,301309,116647,84027,84353,363875,64053,60391,293050,24708,83731,299737,361746
GO:1903182	0.0387118408451147	1	1	1	regulation of SUMO transferase activity	BP	13581	880	Ube2i	25573
GO:1903755	0.0387118408451147	1	1	1	positive regulation of SUMO transferase activity	BP	13581	880	Ube2i	25573
GO:0045216	0.0387283662655654	0.978326452370133	20	169	cell-cell junction organization	BP	13581	880	Pdpk1,Prkca,Pten,Slk,Ctnnb1,Mtdh,Rac1,Actg1,LOC100909750,Mpp5,Add1,Afdn,Ppm1f,Ptprj,Ptk2,Arhgef7,Mpp7,Dlg1,Nedd4l,Prkch	81745,24680,50557,54308,84353,170910,363875,287876,311860,314259,24170,26955,287931,29645,25614,114559,307035,25252,291553,81749
GO:0051893	0.0387872861355471	0.986805242523781	7	43	regulation of focal adhesion assembly	BP	13581	880	Pten,Slk,Rac1,LOC100909750,Ppm1f,Ptprj,Ptk2	50557,54308,363875,311860,287931,29645,25614
GO:0090109	0.0387872861355471	0.986805242523781	7	43	regulation of cell-substrate junction assembly	BP	13581	880	Pten,Slk,Rac1,LOC100909750,Ppm1f,Ptprj,Ptk2	50557,54308,363875,311860,287931,29645,25614
GO:0001764	0.0388518527683802	0.979438809290895	17	136	neuron migration	BP	13581	880	Dcc,Erbb4,Cdk5r1,Adgrl3,Gsk3b,Ctnnb1,Pafah1b1,Flrt2,Mdga1,Hsp90aa1,Unc5d,RGD1307443,Celsr2,Scrt1,Fat3,Ptk2,Ntn1	25311,59323,116671,170641,84027,84353,83572,299236,309659,299331,306534,361244,83465,366951,191571,25614,114523
GO:0035725	0.0388687800446965	0.979458578377252	17	131	sodium ion transmembrane transport	BP	13581	880	Scn2b,Hcn1,Slc9a7,Wnk3,Nos1,Slc8a1,Hcn2,Grik3,Nalcn,Nedd4,Slc24a3,Slc8a2,Gpd1l,Scn3b,Scn1b,Slmap,Nedd4l	25349,84390,317170,317420,24598,29715,114244,298521,266760,25489,85267,140447,363159,245956,29686,290533,291553
GO:0071241	0.0389306097730652	0.97778387005343	21	201	cellular response to inorganic substance	BP	13581	880	Crk,Ppargc1a,Nlgn1,Rnf4,Gsk3b,Mapk1,Ctnnb1,Mapk9,Grin2a,Mfn2,Nrxn1,Ncam1,Slc25a23,Itpkb,Ireb2,Glra2,Mef2a,Add1,Foxo1,Egfr,Gsk3a	54245,83516,116647,29274,84027,116590,84353,50658,24409,64476,60391,24586,301113,54260,64831,24397,309957,24170,84482,24329,50686
GO:0061847	0.0389419238994821	1	1	1	response to cholecystokinin	BP	13581	880	Crk	54245
GO:0071538	0.0389419238994821	1	1	1	SH2 domain-mediated complex assembly	BP	13581	880	Crk	54245
GO:0045948	0.0389940444952234	0.991746854320391	4	19	positive regulation of translational initiation	BP	13581	880	Uhmk1,Habp4,Rxra,Ythdf3	246332,361196,25271,361920
GO:0071702	0.0392300293503578	0.968055580574428	157	2039	organic substance transport	BP	13581	880	Slc7a14,Ap2a2,Opa1,Prkce,Myo5a,Ehd3,Gnaq,Erbb4,Prkca,Cdk5r1,Tom1l2,Grk3,Zfyve9,Tvp23a,Chrnb2,Uhmk1,Lin7c,Grm7,Tnpo2,Vps41,Mief1,Nlgn1,Vps26b,Gsk3b,Abat,Mapk1,Slc36a1,Selenot,Snx13,Tbc1d5,Epha5,Sort1,Ube2j1,Htr1b,Fam160a2,Nup50,Syngr1,Tomm70,Rabgap1,Nos1,Apba1,Mapk9,Stx7,LOC102555167,Pafah1b1,Pitpnb,Osbpl1a,LOC100909750,Cadm1,Cyld,Adar,LOC108349010,Exoc8,Rab14,Vldlr,Rabgap1l,Mfn2,Hmces,Scarb2,Srci…	499587,81637,171116,29340,25017,192249,81666,59323,24680,116671,360537,25372,313477,360467,54239,246332,60442,81672,304670,306991,315141,116647,300472,84027,81632,116590,155205,365802,362731,501088,79208,83576,297961,25075,293343,25497,29205,304017,311911,24598,83589,50658,60466,100126191,83572,114561,259221,311860,363058,312937,81635,499690,245709,94197,25696,304914,64476,297428,117106,56029,301…
GO:0046449	0.039312175904105	0.997636979875484	2	4	creatinine metabolic process	BP	13581	880	Stat5b,Mme	25126,24590
GO:0001558	0.0394002153210661	0.974564522508464	33	345	regulation of cell growth	BP	13581	880	Extl3,Crk,Cdk5r1,Trpc5,Ttl,Gsk3b,Tnr,Akap6,Pafah1b1,LOC100909750,Gas2l1,Acvr1b,Dpysl2,Rb1,Bmpr2,Rims1,Smarca2,Adam10,Sertad2,Rims2,Map1b,Golga4,Crim1,Clstn1,Sema7a,Ptprj,Egfr,Bap1,Epha7,Gsk3a,Ptk2,Ntn1,Nedd4l	56819,54245,116671,140933,171572,84027,25567,64553,83572,311860,360973,29381,25416,24708,140590,84556,361745,29650,498423,116839,29456,501069,298744,313717,315711,29645,24329,306257,171287,50686,25614,114523,291553
GO:0097502	0.0395785911245451	0.989501791504602	5	28	mannosylation	BP	13581	880	Large1,Dpy19l4,Pigm,Fktn,Dpy19l3	361368,297824,79112,362520,308519
GO:1901657	0.0395837932105904	0.981560511684194	12	114	glycosyl compound metabolic process	BP	13581	880	Opa1,Gtpbp1,Ahcyl2,Dlg2,Pcmt1,Ak4,Dck,Gba,Dlgap2,Icmt,Gla,Dlg1	171116,300077,312192,64053,25604,29223,79127,684536,116681,170818,363494,25252
GO:0030154	0.0397116318460637	0.96667452619102	239	3052	cell differentiation	BP	13581	880	Gabrb2,Opa1,Myo5a,Foxo3,Rbfox2,Pdpk1,Kcnab2,Nlgn3,Gnaq,Dcc,Ptprg,Pacsin1,Erbb4,Prkca,Gna11,Crk,Fem1b,Cdk5r1,Spred1,Trpc5,Negr1,Ppp1r9a,Ppargc1a,Pten,Adgrb3,Abi2,LOC103693780,Lrrc8a,Jade2,Chrnb2,Uhmk1,Magi2,Adgrl3,Gabrb3,Tnpo2,Asap1,Nlgn1,Ttl,Gsk3b,Zbtb7a,Actr2,Hcn1,Fry,Ostm1,Slitrk3,Dgkg,Mapk1,Il6st,Ctnnb1,Chst11,Atf2,Kidins220,Zfp281,Pbx1,Pde4d,Grin3a,Epha5,Sort1,Rac1,Ube2j1,Rmdn3,Eif2ak1,Adcy1,…	25451,171116,25017,294515,362950,81745,29738,171297,81666,25311,171357,29704,59323,24680,81662,54245,315745,116671,296072,140933,59318,84685,83516,50557,301309,286928,360975,311846,303113,54239,246332,113970,170641,24922,304670,314961,116647,171572,84027,117107,289820,84390,304244,499474,310519,25666,116590,25205,84353,314694,81647,116478,305083,304947,24627,191573,79208,83576,363875,297961,31132…
GO:0090151	0.0398930253490906	0.993693428224559	3	16	establishment of protein localization to mitochondrial membrane	BP	13581	880	Hspa4,Hsp90aa1,Agk	266759,299331,502749
GO:0009987	0.0399182192584204	0.967783281220123	725	10559	cellular process	BP	13581	880	Slc7a14,Abr,Gpr158,Gabrb2,Phf20,Pip4k2b,Opa1,Man1a2,Prkce,Rab11fip4,Xpr1,Myo5a,Foxo3,Trim37,Mgrn1,Dnajc5,Letm1,Nckap1,Scn2b,Rbfox2,Mfhas1,Ppm1h,Pdpk1,Kcnab2,Ehd3,Nlgn3,Dpp10,Gnaq,Dcc,Pi4k2a,Dlat,Rprd1a,Extl3,Ptprg,Spock2,Pacsin1,Atf6,Usp22,Crat,Grid1,Erbb4,Gnb1,St8sia3,Ppm1e,Ptprt,Prkca,Akap2,Gna11,Csnk1g3,Tcf20,Crk,Ppm1k,Fem1b,Itpk1,Cdk5r1,Spred1,Ppp2r5c,Tom1l2,Trpc5,Negr1,Frmpd4,Dnal1,Grk3,Sgtb…	499587,287537,291352,25451,311575,89812,171116,295319,29340,303337,289424,25017,294515,360592,302938,79130,305457,58823,25349,362950,306508,314897,81745,29738,192249,171297,363972,81666,25311,114554,81654,291736,56819,171357,361840,29704,304962,303201,311849,79219,59323,24400,25547,360593,362263,24680,298024,81662,64823,366964,54245,312381,315745,500709,116671,296072,691318,360537,140933,59318,30…
GO:0022028	0.0402994958002477	0.994342959543125	3	9	tangential migration from the subventricular zone to the olfactory bulb	BP	13581	880	LOC103693780,Rac1,Robo1	360975,363875,58946
GO:0071877	0.0403384478696631	0.997164591862675	2	5	regulation of adrenergic receptor signaling pathway	BP	13581	880	Nos1,Gsk3a	24598,50686
GO:0098609	0.0403770954177659	0.971279797052984	53	580	cell-cell adhesion	BP	13581	880	Nlgn3,Ptprt,Prkca,Cdk5r1,Negr1,Adgrl3,Nlgn1,Pik3cb,Abat,Il6st,Ctnnb1,Cadm2,Add2,Tnr,Actg1,Cd47,LOC100909750,Itch,Cadm1,Cyld,Atp2c1,Nrxn1,Pcdh7,Ncam1,Nlgn2,Stxbp6,Robo1,Rap2b,Grid2,Itpkb,Dscaml1,Stxbp1,Unc5d,Prkar1a,Stat5b,Alcam,Cdh6,Pcdh17,Sos1,Clstn1,Celsr2,Cyfip2,Adgrl1,Dnaja3,Pcdhb5,Bmi1,Egfr,Fat3,Fat1,Epha7,Ptk2,Ntn1,Dlg1	171297,362263,24680,116671,59318,170641,116647,85243,81632,25205,84353,360687,24171,25567,287876,29364,311860,311567,363058,312937,170699,60391,360942,24586,117096,362734,58946,170923,79220,54260,315615,25558,306534,25725,25126,79559,25409,306055,313845,313717,83465,303073,65096,360481,291654,307151,24329,191571,83720,171287,25614,114523,25252
GO:0099590	0.0405716821792627	0.997517808617324	2	4	neurotransmitter receptor internalization	BP	13581	880	Dnm3,Synj1	171574,85238
GO:0006513	0.0407305017901797	0.984673550778345	8	56	protein monoubiquitination	BP	13581	880	Trim37,Mgrn1,Ddb1,Wac,Nedd4,Cul4b,Bmi1,Nedd4l	360592,302938,64470,307029,25489,302502,307151,291553
GO:0007197	0.0408255627712008	0.997111127456396	2	5	adenylate cyclase-inhibiting G-protein coupled acetylcholine receptor signaling pathway	BP	13581	880	Chrm2,Chrm5	81645,53949
GO:0007207	0.0408255627712008	0.997111127456396	2	5	phospholipase C-activating G-protein coupled acetylcholine receptor signaling pathway	BP	13581	880	Chrm2,Chrm5	81645,53949
GO:0015872	0.0408910600931735	0.987231301974727	6	40	dopamine transport	BP	13581	880	Chrnb2,Abat,Htr1b,Chrm5,Syt7,Htr2a	54239,81632,25075,53949,59267,29595
GO:0051924	0.0409387531007882	0.97614043917763	22	225	regulation of calcium ion transport	BP	13581	880	Prkce,Myo5a,Pdpk1,Ehd3,Fgf14,Ctnnb1,Pde4d,Nipsnap2,Wnk3,Nos1,Akap6,Slc30a1,LOC100909750,Slc8a1,Gnb5,Cacnb4,Crhr1,Camk2a,Jph4,Oprd1,Homer1,Oga	29340,25017,81745,192249,63851,84353,24627,498174,317420,24598,64553,58976,311860,29715,83579,58942,58959,25400,445271,24613,29546,154968
GO:0010519	0.041072675516532	0.997083863514807	2	5	negative regulation of phospholipase activity	BP	13581	880	LOC100909750,Bicd1	311860,362466
GO:0006487	0.0412100321860312	0.985603600717236	7	52	protein N-linked glycosylation	BP	13581	880	Stt3b,Mgat5,Ube2j1,St3gal3,Mgat3,St6gal2,Mgat4a	363160,65271,297961,64445,29582,301155,367252
GO:0030838	0.0412124919525146	0.983287660925327	9	72	positive regulation of actin filament polymerization	BP	13581	880	Prkce,Nckap1,Abi2,Actr2,Rac1,Grb2,Ap1ar,Mlst8,Dlg1	29340,58823,286928,289820,363875,81504,362037,64226,25252
GO:0032501	0.0412453570548819	0.964690112788643	384	5160	multicellular organismal process	BP	13581	880	Abr,Gabrb2,Opa1,Man1a2,Prkce,Rab11fip4,Myo5a,Foxo3,Nckap1,Scn2b,Rbfox2,Pdpk1,Kcnab2,Ehd3,Nlgn3,Gnaq,Dcc,Dlat,Ptprg,Pacsin1,Atf6,Erbb4,Gnb1,Prkca,Gna11,Fem1b,Itpk1,Cdk5r1,Spred1,Trpc5,Negr1,Grk3,Ppp1r9a,Ppargc1a,Pten,Opa3,Adgrb3,Prkacb,Abi2,LOC103693780,Amph,Lrrc8a,NEWGENE_1306210,Chrm2,Jade2,Kcnq2,Fgf14,Chrnb2,Uhmk1,Magi2,Adgrl3,Gabrb3,Grm7,Asap1,Nlgn1,Ttl,Pik3cb,Rnf4,Gsk3b,Zbtb7a,Actr2,Hcn1,Fry,…	287537,25451,171116,295319,29340,303337,25017,294515,58823,25349,362950,81745,29738,192249,171297,81666,25311,81654,171357,29704,304962,59323,24400,24680,81662,315745,500709,116671,296072,140933,59318,25372,84685,83516,50557,308409,301309,293508,286928,360975,60668,311846,361217,81645,303113,170848,63851,54239,246332,113970,170641,24922,81672,314961,116647,171572,85243,29274,84027,117107,289820,8…
GO:0021537	0.0414014511717988	0.974027785963901	29	274	telencephalon development	BP	13581	880	Erbb4,Cdk5r1,Pten,LOC103693780,Gsk3b,Ctnnb1,Epha5,Rac1,Tnr,Pafah1b1,Slc8a1,Vldlr,Grin2a,Dpysl2,Mdga1,Acvr1c,Htr5a,Robo1,Btbd3,Slitrk5,Afdn,Slc8a2,Kif3a,Sema7a,Kif5a,Egfr,Tacc1,Nr2e1,Tent2	59323,116671,50557,360975,84027,84353,79208,363875,25567,83572,29715,25696,24409,25416,309659,245921,25689,58946,311462,306152,26955,140447,84392,315711,314906,24329,306562,684085,361878
GO:0035966	0.0416403135438686	0.981239117726536	11	98	response to topologically incorrect protein	BP	13581	880	Atf6,Stt3b,Vapb,Edem3,Ero1a,Mfn2,Tmem33,Ptpn1,Crebrf,Rnf185,Atxn3	304962,363160,60431,289085,171562,64476,59303,24697,303016,360967,60331
GO:0034776	0.0417911091899108	0.99349039415107	3	13	response to histamine	BP	13581	880	Gabrb2,Gabrb3,Gabrg2	25451,24922,29709
GO:0031658	0.0418399389530718	1	1	1	negative regulation of cyclin-dependent protein serine/threonine kinase activity involved in G1/S transition of mitotic cell cycle	BP	13581	880	Pten	50557
GO:0051548	0.0418399389530718	1	1	1	negative regulation of keratinocyte migration	BP	13581	880	Pten	50557
GO:2000808	0.0418399389530718	1	1	1	negative regulation of synaptic vesicle clustering	BP	13581	880	Pten	50557
GO:0016339	0.0419839520474966	0.991382253743366	4	14	calcium-dependent cell-cell adhesion via plasma membrane cell adhesion molecules	BP	13581	880	Nlgn1,Atp2c1,Nrxn1,Cdh6	116647,170699,60391,25409
GO:1903393	0.0420088321672578	0.988816620860387	5	25	positive regulation of adherens junction organization	BP	13581	880	Rac1,LOC100909750,Add1,Ppm1f,Ptprj	363875,311860,24170,287931,29645
GO:0090148	0.0423275392589903	0.993749323247428	3	10	membrane fission	BP	13581	880	Opa1,Dnm3,Dnm1l	171116,171574,114114
GO:0008637	0.0423491708879619	0.981666334528574	10	94	apoptotic mitochondrial changes	BP	13581	880	Opa1,Erbb4,Gsk3b,Atf2,Mapk9,Mfn2,Dnm1l,Camk2a,Them4,Gsk3a	171116,59323,84027,81647,50658,64476,114114,25400,361992,50686
GO:0007157	0.042430800259437	0.985337874013338	7	41	heterophilic cell-cell adhesion via plasma membrane cell adhesion molecules	BP	13581	880	Nlgn1,Cadm2,Cadm1,Nrxn1,Grid2,Alcam,Adgrl1	116647,360687,363058,60391,79220,79559,65096
GO:0016139	0.0427871069083278	0.996633963784284	2	6	glycoside catabolic process	BP	13581	880	Gba,Gla	684536,363494
GO:0015012	0.0428050304380041	0.990822522703327	4	17	heparan sulfate proteoglycan biosynthetic process	BP	13581	880	Extl3,Ctnnb1,Ndst1,Hs6st2	56819,84353,29633,302489
GO:0031331	0.042828192662937	0.973243343417855	28	282	positive regulation of cellular catabolic process	BP	13581	880	Pip4k2b,Pten,Smcr8,Gsk3b,Mtdh,Csnk1a1,Gtpbp1,Usp5,Itch,Hnrnpr,Mfn2,Tnrc6b,Wac,Mid2,Nub1,Ptpn1,Rnf180,Gba,Irs1,Foxo1,Arih1,Cnot6l,Khsrp,Ptk2,Ythdf3,Htr2a,Cnot1,Atxn3	89812,50557,497918,84027,170910,113927,300077,297593,311567,319110,64476,192178,307029,363502,296731,24697,685384,684536,25467,84482,300756,360917,171137,25614,361920,29595,291841,60331
GO:0043622	0.0428908699093255	0.997292687592028	2	4	cortical microtubule organization	BP	13581	880	Pafah1b1,Dlg1	83572,25252
GO:0009261	0.0431120151454124	0.988251608223401	5	29	ribonucleotide catabolic process	BP	13581	880	Pde4d,Arrb1,Pde1a,Pde4a,Pde10a	24627,25387,81529,25638,63885
GO:1901888	0.0431282104011679	0.98249265118104	9	63	regulation of cell junction assembly	BP	13581	880	Pten,Slk,Rac1,LOC100909750,Ppm1f,Ptprj,Ptk2,Nedd4l,Prkch	50557,54308,363875,311860,287931,29645,25614,291553,81749
GO:0014861	0.0433055328601221	1	1	1	regulation of skeletal muscle contraction via regulation of action potential	BP	13581	880	Kcnj2	29712
GO:0090076	0.0433055328601221	1	1	1	relaxation of skeletal muscle	BP	13581	880	Kcnj2	29712
GO:0100001	0.0433055328601221	1	1	1	regulation of skeletal muscle contraction by action potential	BP	13581	880	Kcnj2	29712
GO:0033555	0.0433097404393674	0.980443117519225	11	89	multicellular organismal response to stress	BP	13581	880	Pten,Grm7,Nos1,Tacr1,Ncam1,Htr1a,Crhr1,Htr7,Kalrn,Ppp3ca,Nr2e1	50557,81672,24598,24807,24586,24473,58959,65032,84009,24674,684085
GO:0046684	0.0433570650578757	0.996827353188021	2	5	response to pyrethroid	BP	13581	880	Scn2b,Scn1b	25349,29686
GO:0010647	0.0434691108081513	0.965712341879505	108	1347	positive regulation of cell communication	BP	13581	880	Prkce,Nlgn3,Dcc,Erbb4,Prkca,Crk,Spred1,Ppp1r9a,Trim44,Pten,NEWGENE_1306210,Smcr8,Chrnb2,Nlgn1,Itsn1,Gsk3b,Abat,Mapk1,Il6st,Ctnnb1,Mtdh,Selenot,Kidins220,Tnr,Tnks,Nos1,Nucks1,Mapk9,Akap6,Nacc2,Pafah1b1,LOC100909750,Cyld,Atp2c1,Acvr1b,Akt3,Grin2a,Grm5,Mfn2,Ndst1,Kras,Nrxn1,Ppm1a,Pak3,Tacr1,Aak1,Stk24,Bmpr2,Gria1,Ncam1,Rims1,Lancl2,Nlgn2,Grb2,Tmem33,Robo1,Arrb1,Lrrtm2,Itpkb,Nedd4,Ankrd17,Mcu,Stxbp1,…	29340,171297,25311,59323,24680,54245,296072,84685,362172,50557,361217,497918,54239,116647,29491,84027,81632,116590,25205,84353,170910,365802,116478,25567,290794,24598,64709,50658,64553,296583,83572,311860,312937,170699,29381,29414,24409,24418,64476,29633,24525,60391,24666,29433,24807,500244,361092,140590,50592,24586,84556,362375,117096,81504,59303,58946,25387,685472,54260,25489,289521,294560,2555…
GO:0000209	0.0437085987461408	0.976434440201882	17	152	protein polyubiquitination	BP	13581	880	Mgrn1,Trim44,6-Mar,Jade2,Rnf4,Tnks,Ttc3,Itch,1-Mar,Cdc27,Nedd4,Nhlrc1,Ube3a,Rnf180,Btrc,Arih1,Nedd4l	302938,362172,294862,303113,29274,290794,360702,311567,361135,360643,25489,364682,361585,685384,361765,300756,291553
GO:0032042	0.0438887061733173	0.990220524433977	4	21	mitochondrial DNA metabolic process	BP	13581	880	Ppargc1a,Rrm2b,Dnaja3,Polg	83516,299976,360481,85472
GO:0043687	0.0439206826575671	0.990211096460729	4	21	post-translational protein modification	BP	13581	880	Stt3b,Ttl,Wipi2,Icmt	363160,171572,288498,170818
GO:0010390	0.0439234318709934	0.988107614486925	5	26	histone monoubiquitination	BP	13581	880	Trim37,Ddb1,Wac,Cul4b,Bmi1	360592,64470,307029,302502,307151
GO:0060113	0.0439666696383001	0.982088323386932	9	63	inner ear receptor cell differentiation	BP	13581	880	Gabrb2,Gabrb3,Rac1,Pafah1b1,Trip11,Kcnma1,Rbpj,Hey1,Kif3a	25451,24922,363875,83572,314393,83731,679028,155437,84392
GO:1903358	0.0440041293981014	0.993239840610426	3	11	regulation of Golgi organization	BP	13581	880	Ehd3,Mapk1,Rbsn	192249,116590,312562
GO:0010359	0.0440355377143614	0.993592446698487	3	9	regulation of anion channel activity	BP	13581	880	Prkca,Grm5,Hk1	24680,24418,25058
GO:0032925	0.0441254124592472	0.990150677735561	4	21	regulation of activin receptor signaling pathway	BP	13581	880	Magi2,Acvr1b,Lemd3,Acvr2a	113970,29381,680066,29263
GO:0015837	0.0441898138455938	0.97993207498951	11	94	amine transport	BP	13581	880	Chrnb2,Grm7,Abat,Htr1b,Dpysl2,Grk2,Stxbp1,Syt7,Sv2a,Crhr1,Htr2a	54239,81672,81632,25075,25416,25238,25558,59267,117559,58959,29595
GO:0006896	0.0442814064717018	0.993179983280256	3	11	Golgi to vacuole transport	BP	13581	880	Ehd3,Gak,Rbsn	192249,81659,312562
GO:0061484	0.0443748674201719	0.996710490044526	2	5	hematopoietic stem cell homeostasis	BP	13581	880	Ubap2l,Adar	361984,81635
GO:2000646	0.0446051893746357	0.996683826366186	2	5	positive regulation of receptor catabolic process	BP	13581	880	Itch,Ptpn1	311567,24697
GO:0006264	0.0446947072879551	0.992848214644516	3	13	mitochondrial DNA replication	BP	13581	880	Rrm2b,Dnaja3,Polg	299976,360481,85472
GO:0035786	0.0448319910614849	1	1	1	protein complex oligomerization	BP	13581	880	Mcu	294560
GO:0003300	0.0448844100930761	0.98057326702046	10	75	cardiac muscle hypertrophy	BP	13581	880	Prkca,Gsk3b,Akap6,Mef2a,Atp2a2,Foxo1,Map2k4,Tiam1,Gsk3a,Ppp3ca	24680,84027,64553,309957,29693,84482,287398,304109,50686,24674
GO:0034063	0.0449641953778262	0.993031904590911	3	11	stress granule assembly	BP	13581	880	Ogfod1,G3bp2,Bicd1	307657,305240,362466
GO:0051560	0.0450085310052513	0.989888951165229	4	21	mitochondrial calcium ion homeostasis	BP	13581	880	Prkce,Letm1,Mfn2,Mcu	29340,305457,64476,294560
GO:0044026	0.0452345743193127	0.996610555353753	2	5	DNA hypermethylation	BP	13581	880	Gsk3b,Gsk3a	84027,50686
GO:0018166	0.0454125788484837	1	1	1	C-terminal protein-tyrosinylation	BP	13581	880	Ttl	171572
GO:0018322	0.0454125788484837	1	1	1	protein tyrosinylation	BP	13581	880	Ttl	171572
GO:0006447	0.0455552869742219	1	1	1	regulation of translational initiation by iron	BP	13581	880	Rxra	25271
GO:0045994	0.0455552869742219	1	1	1	positive regulation of translational initiation by iron	BP	13581	880	Rxra	25271
GO:0034349	0.0455627863355028	0.98985934952801	4	19	glial cell apoptotic process	BP	13581	880	Prkca,Rb1,Apaf1,Prkch	24680,24708,78963,81749
GO:0050896	0.0457186046875165	0.960695548735183	434	6043	response to stimulus	BP	13581	880	Abr,Gpr158,Gabrb2,Opa1,Prkce,Xpr1,Myo5a,Foxo3,Mgrn1,Nckap1,Scn2b,Rbfox2,Mfhas1,Pdpk1,Nlgn3,Gnaq,Dcc,Pi4k2a,Spock2,Atf6,Grid1,Erbb4,Gnb1,Ppm1e,Ptprt,Prkca,Akap2,Gna11,Csnk1g3,Crk,Fem1b,Cdk5r1,Spred1,Ppp2r5c,Tom1l2,Grk3,Ppp1r9a,Zfyve9,Trim44,Ppargc1a,Pten,Adgrb3,Prkacb,6-Mar,Abi2,Wsb2,Lrrc8a,Arhgap26,NEWGENE_1306210,Chrm2,Jade2,Stt3b,Fgf14,Dusp8,Smcr8,Chrnb2,Magi2,Gabra3,Adgrl3,Gabrb3,Grm7,Mief1,Nl…	287537,291352,25451,171116,29340,289424,25017,294515,302938,58823,25349,362950,306508,81745,171297,81666,25311,114554,361840,304962,79219,59323,24400,360593,362263,24680,298024,81662,64823,54245,315745,116671,296072,691318,360537,25372,84685,313477,362172,83516,50557,301309,293508,294862,286928,288692,311846,307459,361217,81645,303113,363160,63851,361679,497918,54239,113970,24947,170641,24922,816…
GO:0034249	0.0457325116755645	0.975733317591425	16	140	negative regulation of cellular amide metabolic process	BP	13581	880	Prkca,Eif2ak1,Eif4ebp2,Hnrnpr,Adar,Purb,Caprin1,Tnrc6b,Ormdl3,Ireb2,Cnot6l,Khsrp,Egfr,Ppp3ca,Ythdf3,Cnot1	24680,27137,361845,319110,81635,498407,362173,192178,360618,64831,360917,171137,24329,24674,361920,291841
GO:0043271	0.0457485796956191	0.976211304836065	15	143	negative regulation of ion transport	BP	13581	880	Prkce,Gnaq,Prkca,Pten,Grm7,Abat,Htr1b,Nos1,Slc30a1,Gnb5,Nedd4,Crhr1,Htr7,Htr2a,Nedd4l	29340,81666,24680,50557,81672,81632,25075,24598,58976,83579,25489,58959,65032,29595,291553
GO:0034248	0.0459622340635524	0.970813112982231	29	308	regulation of cellular amide metabolic process	BP	13581	880	Foxo3,Prkca,Uhmk1,Mapk1,Ogfod1,Eif2ak1,Larp4b,Eif4ebp2,Hnrnpr,Adar,Purb,Grm5,Ddx6,Caprin1,Tnrc6b,Ormdl3,Ireb2,Habp4,Aars,Rxra,Cnot6l,Khsrp,Egfr,Dph6,Cnot6,Gemin5,Ppp3ca,Ythdf3,Cnot1	294515,24680,246332,116590,307657,27137,307070,361845,319110,81635,498407,24418,500988,362173,192178,360618,64831,361196,292023,25271,360917,171137,24329,362191,287249,691231,24674,361920,291841
GO:1900271	0.0461435574704213	0.985365095713695	6	34	regulation of long-term synaptic potentiation	BP	13581	880	Nlgn3,Ppp1r9a,Nos1,LOC100909750,Grin2a,Kalrn	171297,84685,24598,311860,24409,84009
GO:0009637	0.0461517737724643	1	1	1	response to blue light	BP	13581	880	Kcnj10	29718
GO:0090119	0.0461863816384737	1	1	1	vesicle-mediated cholesterol transport	BP	13581	880	Syt7	59267
GO:1990926	0.0461863816384737	1	1	1	short-term synaptic potentiation	BP	13581	880	Syt7	59267
GO:0050847	0.0461900625107292	0.996498180777171	2	5	progesterone receptor signaling pathway	BP	13581	880	Nedd4,Klf9	25489,117560
GO:0070296	0.046240932111746	0.989408712531088	4	23	sarcoplasmic reticulum calcium ion transport	BP	13581	880	Pde4d,Akap6,Slc8a1,Atp2a2	24627,64553,29715,29693
GO:0050796	0.0464290918053351	0.97475601596506	17	156	regulation of insulin secretion	BP	13581	880	Prkce,Abat,Epha5,Nos1,Nrxn1,Acvr1c,Nlgn2,Arrb1,Mcu,Syt7,Syt9,Irs1,Ppp3cb,Rfx3,Tiam1,Oga,Ppp3ca	29340,81632,79208,24598,60391,245921,117096,25387,294560,59267,60564,25467,24675,361746,304109,154968,24674
GO:0006147	0.0465297295061949	1	1	1	guanine catabolic process	BP	13581	880	Gda	83585
GO:0140029	0.0465682380557271	0.980772607562803	9	66	exocytic process	BP	13581	880	Nlgn1,Exoc8,Nrxn1,Cadps,Ncam1,Rims1,Stxbp1,Stx1b,Synj1	116647,245709,60391,26989,24586,84556,25558,24923,85238
GO:0007008	0.0466365915375632	0.995948677905731	2	7	outer mitochondrial membrane organization	BP	13581	880	Hspa4,Hsp90aa1	266759,299331
GO:1902414	0.046683891721903	0.992826919946684	3	10	protein localization to cell junction	BP	13581	880	Mapk9,Afdn,Mpp7	50658,26955,307035
GO:1903532	0.0468996066928711	0.969233834647097	33	367	positive regulation of secretion by cell	BP	13581	880	Prkce,Prkca,Chrnb2,Nlgn1,Abat,Selenot,Syt10,LOC100909750,Cadm1,Rab27b,Mfn2,Dpysl2,Tacr1,Cadps,Grk2,Rims1,Nlgn2,Arrb1,Mcu,Stxbp1,Syt7,Dnm1l,Syt9,Irs1,Stx1b,Ifnar1,Ppp3cb,Crhr1,Rasl10b,Egfr,Oga,Acvr2a,Arhgef7	29340,24680,54239,116647,81632,365802,60567,311860,363058,84590,64476,25416,24807,26989,25238,84556,117096,25387,294560,25558,59267,114114,60564,25467,24923,288264,24675,58959,303382,24329,154968,29263,114559
GO:0051282	0.0469216805494591	0.9776672217709	12	101	regulation of sequestering of calcium ion	BP	13581	880	Prkce,Myo5a,Letm1,Pdpk1,Pde4d,Akap6,LOC100909750,Ero1a,Slc8a1,Rasa3,Slc25a23,Htr2a	29340,25017,305457,81745,24627,64553,311860,171562,29715,29372,301113,29595
GO:0006936	0.046990430144651	0.971228177832885	25	251	muscle contraction	BP	13581	880	Scn2b,Ehd3,Prkca,Chrm2,Chrnb2,Abat,Pde4d,Nos1,Akap6,Slc8a1,Tacr1,Grk2,Kcnma1,Hsp90aa1,Atp2a2,Htr7,Gpd1l,Homer1,Kcnj2,Scn3b,Htr2a,Scn1b,Slmap,Dlg1,Nedd4l	25349,192249,24680,81645,54239,81632,24627,24598,64553,29715,24807,25238,83731,299331,29693,65032,363159,29546,29712,245956,29595,29686,290533,25252,291553
GO:0007192	0.0470861781883281	1	1	1	adenylate cyclase-activating serotonin receptor signaling pathway	BP	13581	880	Htr7	65032
GO:0032207	0.0472110427638342	1	1	1	regulation of telomere maintenance via recombination	BP	13581	880	Terf2	361403
GO:0032208	0.0472110427638342	1	1	1	negative regulation of telomere maintenance via recombination	BP	13581	880	Terf2	361403
GO:1903770	0.0472110427638342	1	1	1	negative regulation of beta-galactosidase activity	BP	13581	880	Terf2	361403
GO:1904691	0.0472691236646331	1	1	1	negative regulation of type B pancreatic cell proliferation	BP	13581	880	Wdr13	317370
GO:0071788	0.047302259838881	1	1	1	endoplasmic reticulum tubular network maintenance	BP	13581	880	Lnpk	362151
GO:1905395	0.0474085617619028	0.99635289326362	2	5	response to flavonoid	BP	13581	880	Mfn2,Dnm1l	64476,114114
GO:0002087	0.0475249208276217	0.9924680230059	3	11	regulation of respiratory gaseous exchange by neurological system process	BP	13581	880	Nlgn3,Nlgn1,Nlgn2	171297,116647,117096
GO:0023056	0.0475410618525938	0.962342287159161	108	1353	positive regulation of signaling	BP	13581	880	Prkce,Nlgn3,Dcc,Erbb4,Prkca,Crk,Spred1,Ppp1r9a,Trim44,Pten,NEWGENE_1306210,Smcr8,Chrnb2,Nlgn1,Itsn1,Gsk3b,Abat,Mapk1,Il6st,Ctnnb1,Mtdh,Selenot,Kidins220,Tnr,Tnks,Nos1,Nucks1,Mapk9,Akap6,Nacc2,Pafah1b1,LOC100909750,Cyld,Atp2c1,Acvr1b,Akt3,Grin2a,Grm5,Mfn2,Ndst1,Kras,Nrxn1,Ppm1a,Pak3,Tacr1,Aak1,Stk24,Bmpr2,Gria1,Ncam1,Rims1,Lancl2,Nlgn2,Grb2,Tmem33,Robo1,Arrb1,Lrrtm2,Itpkb,Nedd4,Ankrd17,Mcu,Stxbp1,…	29340,171297,25311,59323,24680,54245,296072,84685,362172,50557,361217,497918,54239,116647,29491,84027,81632,116590,25205,84353,170910,365802,116478,25567,290794,24598,64709,50658,64553,296583,83572,311860,312937,170699,29381,29414,24409,24418,64476,29633,24525,60391,24666,29433,24807,500244,361092,140590,50592,24586,84556,362375,117096,81504,59303,58946,25387,685472,54260,25489,289521,294560,2555…
GO:0071109	0.0476152131475592	1	1	1	superior temporal gyrus development	BP	13581	880	Gsk3b	84027
GO:1904780	0.0476152131475592	1	1	1	negative regulation of protein localization to centrosome	BP	13581	880	Gsk3b	84027
GO:0021801	0.0476282602035616	0.98933032271053	4	18	cerebral cortex radial glia guided migration	BP	13581	880	Cdk5r1,Ctnnb1,Pafah1b1,Nr2e1	116671,84353,83572,684085
GO:0022030	0.0476282602035616	0.98933032271053	4	18	telencephalon glial cell migration	BP	13581	880	Cdk5r1,Ctnnb1,Pafah1b1,Nr2e1	116671,84353,83572,684085
GO:0001678	0.047874233273373	0.973848891645803	17	160	cellular glucose homeostasis	BP	13581	880	Opa1,Prkce,Foxo3,Ppargc1a,Selenot,Epha5,Nucks1,Mfn2,Nrxn1,Arrb1,Ptprn2,Hk1,Mef2a,Ppp3cb,Tiam1,Polg,Ppp3ca	171116,29340,294515,83516,365802,79208,64709,64476,60391,25387,29714,25058,309957,24675,304109,85472,24674
GO:1902905	0.04794195802778	0.973817282843611	17	158	positive regulation of supramolecular fiber organization	BP	13581	880	Prkce,Nckap1,Ppm1e,Abi2,Actr2,Rac1,LOC100909750,Tacr1,Grb2,Htr1a,Map1b,Synpo,Ppm1f,Gda,Ap1ar,Mlst8,Dlg1	29340,58823,360593,286928,289820,363875,311860,24807,81504,24473,29456,60324,287931,83585,362037,64226,25252
GO:0009119	0.0480408432039504	0.979868783639985	9	79	ribonucleoside metabolic process	BP	13581	880	Opa1,Gtpbp1,Ahcyl2,Dlg2,Pcmt1,Ak4,Dlgap2,Icmt,Dlg1	171116,300077,312192,64053,25604,29223,116681,170818,25252
GO:0007613	0.0481576431143427	0.974899982815536	15	125	memory	BP	13581	880	Pten,Chrnb2,Grm7,Pde4d,Adcy1,Eif4ebp2,Grin2a,Tacr1,Gria1,Btbd9,Slc8a2,Crhr1,Htr7,Kalrn,Htr2a	50557,54239,81672,24627,305509,361845,24409,24807,50592,294318,140447,58959,65032,84009,29595
GO:0090258	0.0483223491061333	0.996242491805103	2	5	negative regulation of mitochondrial fission	BP	13581	880	Ppargc1a,Mfn2	83516,64476
GO:0060442	0.0483332844369582	0.992140275049475	3	12	branching involved in prostate gland morphogenesis	BP	13581	880	Fem1b,Frs2,Rxra	315745,314850,25271
GO:0009737	0.0485368157845827	1	1	1	response to abscisic acid	BP	13581	880	Lancl2	362375
GO:0009738	0.0485368157845827	1	1	1	abscisic acid-activated signaling pathway	BP	13581	880	Lancl2	362375
GO:0009787	0.0485368157845827	1	1	1	regulation of abscisic acid-activated signaling pathway	BP	13581	880	Lancl2	362375
GO:0009789	0.0485368157845827	1	1	1	positive regulation of abscisic acid-activated signaling pathway	BP	13581	880	Lancl2	362375
GO:0071215	0.0485368157845827	1	1	1	cellular response to abscisic acid stimulus	BP	13581	880	Lancl2	362375
GO:1901419	0.0485368157845827	1	1	1	regulation of response to alcohol	BP	13581	880	Lancl2	362375
GO:1901421	0.0485368157845827	1	1	1	positive regulation of response to alcohol	BP	13581	880	Lancl2	362375
GO:1905957	0.0485368157845827	1	1	1	regulation of cellular response to alcohol	BP	13581	880	Lancl2	362375
GO:1905959	0.0485368157845827	1	1	1	positive regulation of cellular response to alcohol	BP	13581	880	Lancl2	362375
GO:2001273	0.048773910242169	0.988822980127725	4	20	regulation of glucose import in response to insulin stimulus	BP	13581	880	Opa1,Pik3r3,Osbpl8,Irs1	171116,60664,314824,25467
GO:0002560	0.0487917230233756	1	1	1	basophil mediated immunity	BP	13581	880	Pi4k2a	114554
GO:0002561	0.0487917230233756	1	1	1	basophil degranulation	BP	13581	880	Pi4k2a	114554
GO:0021987	0.0488629295234655	0.974504972875107	15	122	cerebral cortex development	BP	13581	880	Cdk5r1,Gsk3b,Ctnnb1,Rac1,Pafah1b1,Vldlr,Grin2a,Mdga1,Robo1,Btbd3,Afdn,Kif5a,Egfr,Tacc1,Nr2e1	116671,84027,84353,363875,83572,25696,24409,309659,58946,311462,26955,314906,24329,306562,684085
GO:1904377	0.0490205808185141	0.982304312551045	7	48	positive regulation of protein localization to cell periphery	BP	13581	880	Myo5a,Pdpk1,Dpp10,Wnk3,Nrxn1,Egfr,Dlg1	25017,81745,363972,317420,60391,24329,25252
GO:0014888	0.0490462283455121	0.982373434253299	7	45	striated muscle adaptation	BP	13581	880	Ppargc1a,Ireb2,Atp2a2,Ar,Foxo1,Oga,Ppp3ca	83516,64831,29693,24208,84482,154968,24674
GO:0010799	0.0490909310283859	0.984110661786459	6	36	regulation of peptidyl-threonine phosphorylation	BP	13581	880	Spred1,Trpc5,Gsk3b,Mapk1,Wnk3,Gsk3a	296072,140933,84027,116590,317420,50686
GO:0007196	0.0490954705007649	0.992531635040211	3	9	adenylate cyclase-inhibiting G-protein coupled glutamate receptor signaling pathway	BP	13581	880	Grm7,Grm5,Grik3	81672,24418,298521
GO:0046719	0.0493588089454982	0.995794958475611	2	6	regulation by virus of viral protein levels in host cell	BP	13581	880	Vapb,Ddb1	60431,64470
GO:1990314	0.0494932488930536	0.991641548717335	3	14	cellular response to insulin-like growth factor stimulus	BP	13581	880	Crk,Pten,Ctnnb1	54245,50557,84353
GO:0032487	0.0497847102341683	1	1	1	regulation of Rap protein signal transduction	BP	13581	880	Timp2	29543
GO:0061084	0.0498160381991277	1	1	1	negative regulation of protein refolding	BP	13581	880	St13	81800
GO:1903333	0.0498160381991277	1	1	1	negative regulation of protein folding	BP	13581	880	St13	81800
GO:0017148	0.0498238676897533	0.973887510685713	15	128	negative regulation of translation	BP	13581	880	Prkca,Eif2ak1,Eif4ebp2,Hnrnpr,Adar,Purb,Caprin1,Tnrc6b,Ireb2,Cnot6l,Khsrp,Egfr,Ppp3ca,Ythdf3,Cnot1	24680,27137,361845,319110,81635,498407,362173,192178,64831,360917,171137,24329,24674,361920,291841
GO:0071322	0.0498314582919368	0.972635975970151	17	161	cellular response to carbohydrate stimulus	BP	13581	880	Opa1,Prkce,Foxo3,Prkca,Ppargc1a,Selenot,Epha5,Mfn2,Nrxn1,Arrb1,Ptprn2,Mef2a,Ppp3cb,Map2k4,Tiam1,Polg,Ppp3ca	171116,29340,294515,24680,83516,365802,79208,64476,60391,25387,29714,309957,24675,287398,304109,85472,24674
GO:0070997	0.0500546628080325	0.967455423792847	31	333	neuron death	BP	13581	880
GO:0060025	0.0502383643111566	1	1	1	regulation of synaptic activity	BP	13581	880
GO:1904050	0.0502383643111566	1	1	1	positive regulation of spontaneous neurotransmitter secretion	BP	13581	880
GO:1905301	0.0502383643111566	1	1	1	regulation of macropinocytosis	BP	13581	880
GO:1905302	0.0502383643111566	1	1	1	negative regulation of macropinocytosis	BP	13581	880
GO:0017085	0.0502843753835832	0.988288888952294	4	21	response to insecticide	BP	13581	880
GO:0046341	0.0503906954465412	0.995429540415003	2	7	CDP-diacylglycerol metabolic process	BP	13581	880
GO:0046477	0.0504932465144664	0.995643173622109	2	6	glycosylceramide catabolic process	BP	13581	880
GO:1905255	0.0505977173151047	1	1	1	regulation of RNA binding transcription factor activity	BP	13581	880
GO:1990968	0.0505977173151047	1	1	1	modulation by host of RNA binding by virus	BP	13581	880
GO:1990969	0.0505977173151047	1	1	1	modulation by host of viral RNA-binding transcription factor activity	BP	13581	880
GO:0061528	0.0507852649635092	1	1	1	aspartate secretion	BP	13581	880
GO:1904448	0.0507852649635092	1	1	1	regulation of aspartate secretion	BP	13581	880
GO:1904450	0.0507852649635092	1	1	1	positive regulation of aspartate secretion	BP	13581	880
GO:0030850	0.0509230780748106	0.980003231760167	8	54	prostate gland development	BP	13581	880
GO:0021766	0.0511195040541405	0.974554301617123	13	107	hippocampus development	BP	13581	880
GO:0030968	0.0513053539728101	0.981113443215528	7	56	endoplasmic reticulum unfolded protein response	BP	13581	880
GO:1901019	0.0514113788896236	0.978291037913265	9	71	regulation of calcium ion transmembrane transporter activity	BP	13581	880
GO:0006814	0.0515175050546112	0.969338897865242	22	194	sodium ion transport	BP	13581	880
GO:0032970	0.0515683305231466	0.966941399015354	29	290	regulation of actin filament-based process	BP	13581	880
GO:0007155	0.0516884699448954	0.960084890467383	84	949	cell adhesion	BP	13581	880
GO:0051208	0.0517691386774709	0.974967297634071	12	102	sequestering of calcium ion	BP	13581	880
GO:0045471	0.051772844267206	0.970312102472742	19	203	response to ethanol	BP	13581	880
GO:0021772	0.0518248512741407	0.982999945877933	6	36	olfactory bulb development	BP	13581	880
GO:1903897	0.0520201990454672	0.995197016229207	2	7	regulation of PERK-mediated unfolded protein response	BP	13581	880
GO:0070584	0.0520372679248799	0.987558022790987	4	24	mitochondrion morphogenesis	BP	13581	880
GO:0035967	0.0523496759009487	0.977719813381135	9	78	cellular response to topologically incorrect protein	BP	13581	880
GO:0099566	0.0524730367990064	0.996286900103746	2	4	regulation of postsynaptic cytosolic calcium ion concentration	BP	13581	880
GO:0009646	0.0527308085324079	1	1	1	response to absence of light	BP	13581	880
GO:0071485	0.0527308085324079	1	1	1	cellular response to absence of light	BP	13581	880
GO:1990603	0.0527308085324079	1	1	1	dark adaptation	BP	13581	880
GO:0043576	0.0528618339676326	0.987648286445102	4	19	regulation of respiratory gaseous exchange	BP	13581	880
GO:0030166	0.0529946962790974	0.982479541022229	6	37	proteoglycan biosynthetic process	BP	13581	880
GO:0006195	0.0531956503952363	0.984493455265045	5	32	purine nucleotide catabolic process	BP	13581	880
GO:1901652	0.0533597445071515	0.96236146876303	45	519	response to peptide	BP	13581	880
GO:1901383	0.0535629515795838	1	1	1	negative regulation of chorionic trophoblast cell proliferation	BP	13581	880
GO:0045475	0.0537737039689864	0.990726803542614	3	13	locomotor rhythm	BP	13581	880
GO:0099011	0.0538887370027974	0.996128270180254	2	4	neuronal dense core vesicle exocytosis	BP	13581	880
GO:0099525	0.0538887370027974	0.996128270180254	2	4	presynaptic dense core vesicle exocytosis	BP	13581	880
GO:0036498	0.0539112367016107	0.994921803100949	2	7	IRE1-mediated unfolded protein response	BP	13581	880
GO:0006986	0.053936123802289	0.976901789074457	9	79	response to unfolded protein	BP	13581	880
GO:0006884	0.0540331414573587	0.987382289275828	4	18	cell volume homeostasis	BP	13581	880
GO:0032846	0.0540782220004666	0.967935527048178	21	215	positive regulation of homeostatic process	BP	13581	880
GO:0009755	0.0542552311628767	0.968807062003356	19	181	hormone-mediated signaling pathway	BP	13581	880
GO:0048659	0.0546250515406456	0.970924026982094	15	139	smooth muscle cell proliferation	BP	13581	880
GO:0060306	0.054639340295231	0.984150930211167	5	28	regulation of membrane repolarization	BP	13581	880
GO:0001975	0.0547050002012546	0.981626030932799	6	41	response to amphetamine	BP	13581	880
GO:0010737	0.0547075566159745	0.984185330447288	5	27	protein kinase A signaling	BP	13581	880
GO:0071900	0.0547867608905384	0.96271827649047	37	399	regulation of protein serine/threonine kinase activity	BP	13581	880
GO:0018410	0.0548530503097853	0.990341655148669	3	14	C-terminal protein amino acid modification	BP	13581	880
GO:0035020	0.0549181325948597	0.990447694182535	3	13	regulation of Rac protein signal transduction	BP	13581	880
GO:0043085	0.0549489264691996	0.956891968864843	93	1113	positive regulation of catalytic activity	BP	13581	880
GO:0042747	0.0549690862640525	0.994431757089348	2	9	circadian sleep/wake cycle, REM sleep	BP	13581	880
GO:0033037	0.055094230436072	1	1	1	polysaccharide localization	BP	13581	880
GO:0097113	0.0552314390935193	0.995368411855016	2	5	AMPA glutamate receptor clustering	BP	13581	880
GO:0036353	0.055400951992939	0.994700976611686	2	7	histone H2A-K119 monoubiquitination	BP	13581	880
GO:0071407	0.0554976945012365	0.95978330878017	52	583	cellular response to organic cyclic compound	BP	13581	880
GO:0046325	0.05561952104403	0.990275381955921	3	13	negative regulation of glucose import	BP	13581	880
GO:0090049	0.05576818229595	0.986562241494712	4	21	regulation of cell migration involved in sprouting angiogenesis	BP	13581	880
GO:0051402	0.0558225136979698	0.965547218043056	24	250	neuron apoptotic process	BP	13581	880
GO:1901077	0.0558252635331471	0.990099778231123	3	14	regulation of relaxation of muscle	BP	13581	880
GO:0046037	0.0559320063632408	0.990346721891268	3	12	GMP metabolic process	BP	13581	880
GO:0071361	0.0559644836150053	0.986424765573836	4	22	cellular response to ethanol	BP	13581	880
GO:0043087	0.0560254397188944	0.961107073632159	41	401	regulation of GTPase activity	BP	13581	880
GO:0036294	0.0561280552035644	0.969318697901912	16	152	cellular response to decreased oxygen levels	BP	13581	880
GO:0035561	0.0563020142411479	0.986567218128698	4	19	regulation of chromatin binding	BP	13581	880
GO:0051171	0.0563306332034379	0.951681749170065	296	3997	regulation of nitrogen compound metabolic process	BP	13581	880
GO:0071542	0.0563954759199394	0.983384337999214	5	30	dopaminergic neuron differentiation	BP	13581	880
GO:0006779	0.05653305472685	0.986241011375837	4	22	porphyrin-containing compound biosynthetic process	BP	13581	880
GO:0097484	0.0566402145479534	0.983465063993941	5	27	dendrite extension	BP	13581	880
GO:0051382	0.0567056691936199	0.994504689758351	2	7	kinetochore assembly	BP	13581	880
GO:1902685	0.0567159895707958	1	1	1	positive regulation of receptor localization to synapse	BP	13581	880
GO:0043523	0.056768765686615	0.965705605681352	22	228	regulation of neuron apoptotic process	BP	13581	880
GO:0051309	0.056791917594995	1	1	1	female meiosis chromosome separation	BP	13581	880
GO:0060668	0.0568109441035568	1	1	1	regulation of branching involved in salivary gland morphogenesis by extracellular matrix-epithelial cell signaling	BP	13581	880
GO:1903423	0.0569928843942413	0.994735289947374	2	6	positive regulation of synaptic vesicle recycling	BP	13581	880
GO:0042157	0.057517203489966	0.972578653053881	11	107	lipoprotein metabolic process	BP	13581	880
GO:1904226	0.0575476342090813	1	1	1	regulation of glycogen synthase activity, transferring glucose-1-phosphate	BP	13581	880
GO:1904227	0.0575476342090813	1	1	1	negative regulation of glycogen synthase activity, transferring glucose-1-phosphate	BP	13581	880
GO:0006937	0.0576862149570821	0.969791271163535	14	132	regulation of muscle contraction	BP	13581	880
GO:0046986	0.0576863603383325	1	1	1	negative regulation of hemoglobin biosynthetic process	BP	13581	880
GO:0006642	0.0578210463945551	0.995023261478751	2	5	triglyceride mobilization	BP	13581	880
GO:1901804	0.0580273731358515	1	1	1	beta-glucoside metabolic process	BP	13581	880
GO:1901805	0.0580273731358515	1	1	1	beta-glucoside catabolic process	BP	13581	880
GO:1900024	0.0580708199108298	0.978291746467088	7	46	regulation of substrate adhesion-dependent cell spreading	BP	13581	880
GO:0071386	0.0581437955978942	0.994979586671017	2	5	cellular response to corticosterone stimulus	BP	13581	880
GO:0006942	0.058241572250469	0.974853214136685	9	69	regulation of striated muscle contraction	BP	13581	880
GO:0032007	0.058496358891825	0.980271600811626	6	35	negative regulation of TOR signaling	BP	13581	880
GO:0035524	0.0587493634320151	0.994478967314079	2	6	proline transmembrane transport	BP	13581	880
GO:1904338	0.0587674225473715	0.994476308071304	2	6	regulation of dopaminergic neuron differentiation	BP	13581	880
GO:0006605	0.058928110770003	0.964189328890766	22	247	protein targeting	BP	13581	880
GO:0021771	0.0589808390078951	1	1	1	lateral geniculate nucleus development	BP	13581	880
GO:0051602	0.0590511784928998	0.974364559577125	9	73	response to electrical stimulus	BP	13581	880
GO:0009116	0.0590581756230286	0.972888551391366	10	95	nucleoside metabolic process	BP	13581	880
GO:0060119	0.0594553624537164	0.977590558460712	7	48	inner ear receptor cell development	BP	13581	880
GO:0030307	0.0594773356658782	0.966599484977869	17	159	positive regulation of cell growth	BP	13581	880
GO:0097553	0.0595219025754146	0.969616877211183	13	113	calcium ion transmembrane import into cytosol	BP	13581	880
GO:0030948	0.0596967349508932	0.994338811927243	2	6	negative regulation of vascular endothelial growth factor receptor signaling pathway	BP	13581	880
GO:0021952	0.0596997364258123	0.982639126505517	5	23	central nervous system projection neuron axonogenesis	BP	13581	880
GO:0071214	0.0597040157770941	0.961793904262466	27	282	cellular response to abiotic stimulus	BP	13581	880
GO:0104004	0.0597040157770941	0.961793904262466	27	282	cellular response to environmental stimulus	BP	13581	880
GO:0099004	0.0597184897196346	0.994335577887902	2	6	calmodulin dependent kinase signaling pathway	BP	13581	880
GO:0086012	0.0597976830692615	0.985684619880081	4	17	membrane depolarization during cardiac muscle cell action potential	BP	13581	880
GO:0097118	0.0599186851171623	0.99542461277033	2	4	neuroligin clustering involved in postsynaptic membrane assembly	BP	13581	880
GO:0055117	0.0600497986648028	0.975474490882018	8	59	regulation of cardiac muscle contraction	BP	13581	880
GO:0048311	0.0602476978609224	0.985540563199244	4	17	mitochondrion distribution	BP	13581	880
GO:0071894	0.0603888751482288	1	1	1	histone H2B conserved C-terminal lysine ubiquitination	BP	13581	880
GO:0060255	0.0605246163384615	0.947905172639001	305	4109	regulation of macromolecule metabolic process	BP	13581	880
GO:0061337	0.0605422880040406	0.975454494747166	8	51	cardiac conduction	BP	13581	880
GO:0010661	0.0606294537223307	0.98475560164241	4	24	positive regulation of muscle cell apoptotic process	BP	13581	880
GO:0022610	0.0607107731192434	0.952700624507731	84	958	biological adhesion	BP	13581	880
GO:1905126	0.0609434839364846	1	1	1	regulation of axo-dendritic protein transport	BP	13581	880
GO:1905128	0.0609434839364846	1	1	1	positive regulation of axo-dendritic protein transport	BP	13581	880
GO:0001964	0.0613509874581604	0.981609475971728	5	28	startle response	BP	13581	880
GO:0090140	0.0614449472632516	0.984710216805773	4	21	regulation of mitochondrial fission	BP	13581	880
GO:0010762	0.0616315055631277	0.981272737109739	5	32	regulation of fibroblast migration	BP	13581	880
GO:0086024	0.0616343507906024	1	1	1	adrenergic receptor signaling pathway involved in positive regulation of heart rate	BP	13581	880
GO:0033564	0.0618122942631059	0.994473028301729	2	5	anterior/posterior axon guidance	BP	13581	880
GO:0007034	0.0619522526265446	0.970237251255512	11	94	vacuolar transport	BP	13581	880
GO:0007623	0.0621028145594471	0.963107025719101	20	202	circadian rhythm	BP	13581	880
GO:0008015	0.0621857788148251	0.957443189884024	36	398	blood circulation	BP	13581	880
GO:1905205	0.0622735375439264	1	1	1	positive regulation of connective tissue replacement	BP	13581	880
GO:1901566	0.0623615602743905	0.950523212433678	96	1330	organonitrogen compound biosynthetic process	BP	13581	880
GO:0010822	0.062407715203628	0.968737643274712	12	119	positive regulation of mitochondrion organization	BP	13581	880
GO:0032873	0.0626173920795682	0.978369856981844	6	38	negative regulation of stress-activated MAPK cascade	BP	13581	880
GO:0070303	0.0626173920795682	0.978369856981844	6	38	negative regulation of stress-activated protein kinase signaling cascade	BP	13581	880
GO:0043241	0.0626346433802188	0.965317281501008	16	143	protein complex disassembly	BP	13581	880
GO:0009894	0.0626447850833763	0.953794893427097	55	642	regulation of catabolic process	BP	13581	880
GO:0043401	0.0626632760912508	0.965284008418409	16	145	steroid hormone mediated signaling pathway	BP	13581	880
GO:0010457	0.0626750963245272	0.994351205543601	2	5	centriole-centriole cohesion	BP	13581	880
GO:0060304	0.0627012571819043	1	1	1	regulation of phosphatidylinositol dephosphorylation	BP	13581	880
GO:0030997	0.0627266507582441	1	1	1	regulation of centriole-centriole cohesion	BP	13581	880
GO:1904499	0.0627266507582441	1	1	1	regulation of chromatin-mediated maintenance of transcription	BP	13581	880
GO:1904501	0.0627266507582441	1	1	1	positive regulation of chromatin-mediated maintenance of transcription	BP	13581	880
GO:1904793	0.0627266507582441	1	1	1	regulation of euchromatin binding	BP	13581	880
GO:0010260	0.0628284804722719	1	1	1	animal organ senescence	BP	13581	880
GO:0033014	0.062863849296548	0.984073420784683	4	23	tetrapyrrole biosynthetic process	BP	13581	880
GO:0060789	0.0629207405213063	0.993533318049593	2	7	hair follicle placode formation	BP	13581	880
GO:0042441	0.0631880575507576	1	1	1	eye pigment metabolic process	BP	13581	880
GO:0043324	0.0631880575507576	1	1	1	pigment metabolic process involved in developmental pigmentation	BP	13581	880
GO:0043474	0.0631880575507576	1	1	1	pigment metabolic process involved in pigmentation	BP	13581	880
GO:0046154	0.0631880575507576	1	1	1	rhodopsin metabolic process	BP	13581	880
GO:0099131	0.0632054891553773	0.975722504523816	7	52	ATP hydrolysis coupled ion transmembrane transport	BP	13581	880
GO:2000010	0.0633285506866196	0.988172428027553	3	14	positive regulation of protein localization to cell surface	BP	13581	880
GO:0071456	0.0633984945056409	0.965512798106635	15	143	cellular response to hypoxia	BP	13581	880
GO:1901137	0.0635111346209555	0.954566243582165	45	558	carbohydrate derivative biosynthetic process	BP	13581	880
GO:0007258	0.0636462835158431	0.994212867136972	2	5	JUN phosphorylation	BP	13581	880
GO:1901016	0.0636943661604933	0.975581583528629	7	49	regulation of potassium ion transmembrane transporter activity	BP	13581	880
GO:0060736	0.0637284237075987	0.988215818096197	3	13	prostate gland growth	BP	13581	880
GO:0070459	0.0637730249241105	0.993395494906909	2	7	prolactin secretion	BP	13581	880
GO:0034067	0.0638675868343238	0.984106887293469	4	19	protein localization to Golgi apparatus	BP	13581	880
GO:0072560	0.0640011863391751	1	1	1	type B pancreatic cell maturation	BP	13581	880
GO:0051493	0.0640130889707624	0.955663795685529	38	398	regulation of cytoskeleton organization	BP	13581	880
GO:0051971	0.0640626931088457	0.993109660674064	2	8	positive regulation of transmission of nerve impulse	BP	13581	880
GO:0043981	0.064157283558259	0.988281841158617	3	12	histone H4-K5 acetylation	BP	13581	880
GO:0043982	0.064157283558259	0.988281841158617	3	12	histone H4-K8 acetylation	BP	13581	880
GO:0001759	0.064196804225195	0.987605559410687	3	17	organ induction	BP	13581	880
GO:0070141	0.0642177004006571	0.993651806393528	2	6	response to UV-A	BP	13581	880
GO:0070830	0.0642276417396498	0.977768084206667	6	36	bicellular tight junction assembly	BP	13581	880
GO:0032273	0.0643012838656898	0.968873360973889	11	97	positive regulation of protein polymerization	BP	13581	880
GO:0003108	0.064645862579795	1	1	1	negative regulation of the force of heart contraction by chemical signal	BP	13581	880
GO:0060083	0.0647376762549677	0.994055880999857	2	5	smooth muscle contraction involved in micturition	BP	13581	880
[truncated: 20,452 more rows]
